# Supplementary material for: Identification and validation of key modules and hub genes associated with the pathological stage of oral squamous cell carcinoma by weighted gene co-expression network analysis
Source: PeerJ. 2020 Feb 4;8:e8505. doi: 10.7717/peerj.8505 (PMC7006519; doi:10.7717/peerj.8505)
Supplement: File S1 [file peerj-08-8505-s001.zip]

Archive with 14 entries (13 files):
- lncRNA/
- lncRNA/diff-lncRNA.txt
- lncRNA/diffSig-lncRNA.xls
- lncRNA/down.xls
- lncRNA/edgerOut.xls
- lncRNA/group.txt
- lncRNA/merge-cancer.txt
- lncRNA/merge-normal.txt
- lncRNA/Merge_matrix.txt.cv.lnc.txt
- lncRNA/normalizeExp.txt
- lncRNA/title-cancer.txt
- lncRNA/title-normal.txt
- lncRNA/title.txt
- lncRNA/up.xls
