# Supplementary material for: Identification and validation of key modules and hub genes associated with the pathological stage of oral squamous cell carcinoma by weighted gene co-expression network analysis
Source: PeerJ. 2020 Feb 4;8:e8505. doi: 10.7717/peerj.8505 (PMC7006519; doi:10.7717/peerj.8505)
Supplement: File S1 [file peerj-08-8505-s001.zip › lncRNA/diff-lncRNA.txt]

id	TCGA-CV-6934	TCGA-CV-6938	TCGA-CV-6936	TCGA-CV-6956	TCGA-CV-7432	TCGA-CV-7101	TCGA-CV-7406	TCGA-CV-7255	TCGA-CV-7438	TCGA-H7-A6C5	TCGA-CV-6959	TCGA-CV-7252	TCGA-HD-A6I0	TCGA-CV-7425	TCGA-CV-7177	TCGA-WA-A7GZ	TCGA-CV-7245	TCGA-CV-7416	TCGA-H7-A6C4	TCGA-CV-7091	TCGA-CV-7440	TCGA-CV-7178	TCGA-HD-8635	TCGA-CV-7242	TCGA-CV-6962	TCGA-CV-7250	TCGA-CV-6935	TCGA-CV-7424	TCGA-CV-6961	TCGA-CV-7238	TCGA-CV-7183	TCGA-CV-7434	TCGA-CV-7423	TCGA-CV-6943	TCGA-CV-7261	TCGA-HD-A6HZ	TCGA-CV-6933	TCGA-CV-7235	TCGA-CV-6939	TCGA-CV-7097	TCGA-CV-7103	TCGA-CV-7437	TCGA-CV-6960	TCGA-4P-AA8J	TCGA-BA-4074	TCGA-BA-4075	TCGA-BA-4077	TCGA-BA-5151	TCGA-BA-5152
SLC8A1-AS1	1.17148616020907	0.253815602237466	7.43842682002057	0.157287318855978	4.52460556997882	11.6516614768417	54.7959232399484	69.0574321125517	78.9910136437846	2.2901062396562	36.5176573250279	61.0009812672068	5.47785336543191	0.0686530912533243	644.386521648147	4.21444530014428	2.53621427941575	3.80671577511183	2.67375740704281	5.84697860082275	1.2952048512996	6.6336539642049	3.46137351360084	12.6389311195288	4.96473650770655	91.2216620569198	1683.30266181178	120.033852641679	3.74790964924271	8.02242581011882	1854.60901787496	2.73323537464777	5.10244858676448	4.97284147729001	14.8603195494448	45.5363008803366	0.0311293801610759	6.08688194157362	2.98889490060903	4.20444063734	2.87131842738252	906.005937761022	397.266605657818	0	4.18145263418608	4.94626721914269	0.0498005976376787	0.848095306006279	204.379716661234
LINC01829	1.80174413486838	4.38936457594881	0.055539657432611	0.156891184887911	0.112771602266818	3.87877478072851	4.9272382553216	10.8483093352177	0.0713392847695999	233.373769391145	0.811836476015098	1.06484439662144	0.0837419458245066	5.209722511277	9.97417756144525	24.5730742075011	1.67853285711398	0	2.67485827472763	0.801075274432806	0.0569735044898039	0.589343202991926	6.88707362451645	14.3767008753853	0	0.0826460138888621	53.222114662233	5.74561022558429	1.46268680980997	0.530233143691616	0.137264203472611	1.40766616567107	1.02441317692833	0	2.77116567706027	0.0478095403219143	4378.16649348385	12.1194627849155	67.5683301072321	80.6554162007075	2.13589594136668	0	0.147994739335296	1.51884731066703	2.07531640897148	0.0390905337773702	1.29234975906617	0	0
IL12A-AS1	13.8175115508295	2.33818576555209	136.238190515278	1.82498354892484	3.06379721955358	1.93547035999061	11.0151976236026	33.5406064464317	37.5847731945359	5.41289403702777	64.6202980211425	19.9939956233708	2.78867879578708	0.0678671968930189	502.748695809101	1.74529672467728	14.543720897586	3.02967412253697	0.0714175625273796	3.32064362452226	1.29765193981905	7.29891554975592	2.32163035080201	12.6340055249672	11.6407837818493	18.8703266570148	288.855033724389	163.26088507283	9.07761443487442	1.77223137302204	893.839064286604	0.0776862393666669	1.02455532691876	7.95725699532747	2.77022690362844	93.3066933430358	0.0308064329022493	0.049502742125572	0.104567325101943	3.3529775312988	4.33529309729787	92.5991270874487	88.4905423378417	5.44854028355196	9.95798395156433	3.72881183541589	4.99505754565488	2.61470103692391	4.35073432446912
AC005532.5	2.43319505288019	0.253037856189074	93.4074027005444	15.0310523690199	3.05773389250626	2.9072616321578	6.14476956908263	15.7811340280116	84.1471487016237	6.98046964646787	130.952881639935	209.228095431859	1.43534801855184	3.92568302735342	1432.42103587276	14.0792086651751	0	9.21784510637196	1.37459139895901	2.48209800886885	1.29574184912354	11.3374135378214	1.17755743013416	2.78584911069235	8.30260800451833	140.729411593424	370.203849782167	270.036628482004	38.8278019895141	4.27247552613936	919.999982875197	8.035266317495	3.06353844699248	6.96248820513122	0.91208730723051	58.6912920316026	5.67623053275044	14.5313802308745	5.8686043115447	5.90104628371288	14.6328595661316	42.8712490543689	952.301792516431	4.63436249532214	8.44368005277524	6.18462466357983	2.5512620115694	2.60989718759068	22.8116735671629
CTD-2380F24.1	1.1593965628381	4.40649857553409	3.75574710711404	0.146347544001541	0.105838116123767	0.963679717776767	0.0497373920255004	1.96913403676951	0.0673417227508359	4.63024154191497	0.80837326004947	0.0119210176336679	0.0789122149549097	0.0646982519880623	0.996784267939602	0	1.67392637817465	0	1.38243430948416	0	0.0538895082715136	0	0.0325001467490065	1.03865950698588	0	0.077891430441797	1.42301929657054	4.08687411088696	0.696692185453557	0.522796401743069	0.128387541112602	0.0739732535359519	0.00449516581913656	1.98817035507804	0	0.0452799297316648	688.022613568056	0.047293668626434	3.0031005815342	7.60238235378358	0	0	0.138218740247481	0	0.687647934155539	0.0198379175358274	1.22378714113959	0	0
LINC01482	4.31824020251001	2.35124287321766	3.75633086159271	19.8924418967712	0.108770774759771	4.84957709622975	3.71555038051164	3.94217136989332	2.67574787509365	9.3281198565028	2.50577802676361	12.6319699075427	5.48729194121689	5.21637434416892	0.996800152021503	3.58487853320175	5.10433141428059	7.66894555128971	1.38066232611761	6.68470162868419	1.30044724838211	5.27976414012349	2.32376312996348	1.61784672857802	0	1.43666914694712	2.75539585137179	1.60590667436016	2.97807522692406	6.76444669026613	3.30426997047985	4.06911048342517	2.04451257721585	4.97268431391033	6.48902750306341	12.0222428358034	948.959769023401	1.26327015293811	35.8587932839195	8.44706502102318	1.39544208183754	1.63689302135375	5.02122449400287	2.30524529576513	2.06072250842689	0.041653527157997	3.73435088884734	7.98931062139675	2.60366722695758
RP11-369C8.1	0	0.252112904973053	2.52028112701839	0.156406163266915	1.58846741456847	0.964309771007453	0.0524235117651273	5.91551819552102	10.441545862138	3.06987172742392	0.811541278768308	0.0124972097265044	0.083522025323866	0.0683384418300932	2520.71414308192	1.74829829875898	0	0	0.0719179417208338	0.800765274450355	0.0568335956655446	1.92934671384065	0.0341711212153228	1.6276463686469	0	13.5117811891962	151.344897644464	533.711607871252	0	0	295.352122256576	0.0782391479260127	0.00470745611045231	0.993517563442774	0	26.3896332902864	0.0310001677742662	1.2596837293674	0.105361253716204	0	0	271.975702642795	109.513996527769	0	0	0.0294667309485965	0.0310464541826275	0	1.74994283133836
LINC00443	0.531270905666709	0.224712042610905	3.75283518903474	0.141934027031532	1.60005166535999	3.87843712181799	12.1813026613912	43.4265328378866	25.7454861675303	0	6.76642149969363	11.5718206438428	0.0768596990598382	1.36381603023747	98.7620352019613	1.12147496460077	0.817870705621427	0	1.38295158379811	3.31954321698915	2.53930342032363	0.581407350313017	0.0317487567148786	0	0	2.78237887387605	89.1721611424047	16.5721333110316	0.695853645557936	0	136.034605519371	0.072071850764055	0.00439914426309151	0	7.4251807762363	4.84190509441268	1.16464061289785	0.0461565331880784	1.56201555351702	1.65336817228707	0	30.3982165967207	14.4999876559162	0	0	1.19329943356175	0.0162214185238732	0	1.80208220306743
LINC00314	0	0.216267699756005	0.0499196088389198	0.137361251330598	0.099857942558284	0	0.0472706582529518	0.982737702798046	0.0638548909776491	0	0	0.0113862712299859	0.0747136673034916	0.0613694442274344	0	0.510230725024675	0	0	0.0645246490445128	0	0.0511890340657217	0	0.0309582140292575	0	0	10.7311463934544	0.0711942430280708	9.92594215013458	0	0	0.120781874184064	0.070082492656276	0.0042977413509977	0	0	0.0430593948051596	0.0281085418369145	0.0449625163025305	0.0937273860585872	373.172772976643	0	0	0.12986671412047	0	0.800368891240131	0.00209711548866071	0.00220089973670877	0	0
MUC19	0	14.660261524822	0.0554057748160091	0.156413289456722	1.58844960718036	0.964310624742494	8.58036701089693	2.95599634827526	0.0711602412867123	393.359053351239	0	9.47936926620964	5.48143204285496	5.21117816717701	9.97416505096589	0	0.82136816348374	1.48722078049823	2.67602764724735	0.800769626448949	13.6538273126048	0.588801433101035	3.46262650961884	3.36259894531021	0	1.43049190613997	6.74017359691185	9.0545848726578	0.70148797994894	4.27057669477635	0.136862966144605	0.0782421372920226	0.00470760337206855	0.993517720774738	3.70052501520523	6.04230325335122	2937.44669939807	1.25967666632937	474.083442329761	42.4239877493289	0.667693460705302	0.800466616320785	0.147552187986193	0	1.3328623381041	0.0446311249698521	0.0471288772225158	0	0
LINC02160	1.78859419119214	0.222299049262751	0.0508827081074026	0.140632841214947	0.102042688539849	0	4.92330868843741	0	0.0651329416193995	0	0	0.0115831983252974	0.0762510679759378	0.062589848467355	0	0	0.817790568077181	0	0.0658183431130697	0.796797556371462	0.052179991363583	1.24831064714829	1.18154564408465	1.61361987078877	0	1.43911302253948	0.0726462500390008	0	0	0	0.123555097218556	1.41670577138447	1.02495850276176	0	2.76941432375668	0.0438748318397684	453.540597186418	0.0458184284137655	7.2696238224243	0.806456684520073	0.661323630618559	0	0.132909511592273	0	0.711634247292718	0.0148235777525567	0.015585290776637	0	0
RP11-351J23.2	0.538864146769193	4.39778760388916	180.464431644806	5.13403019321512	1.58945341461122	8.73639311021524	32.901607724648	57.2194596473051	78.9402680527388	1.50681694856896	32.2697790928883	103.042286266545	1.43694086088133	2.64310190861194	642.397566556345	0.51884253297624	0	0.715157484619275	1.37593459591719	2.48097314058739	0.0567143994357409	1.25806370320976	0.0341036721370216	6.25612643639348	9.13602779889657	52.3479437846828	508.992289401533	227.861857164775	0.701140325111421	2.39748302163398	214.083079465856	0.0780659425976822	0.00469892013750695	5.96760255633944	3.70027074515446	374.157363379151	13.5743057068589	0.0497277967413652	21.6679769227212	8.4462307190556	1.40042313050301	720.322170386406	53.2776524811269	2.28593811708584	1.32852140469166	0.0469591699385004	1.30775068155491	3.49964344470419	2.59069129240451
FALEC	1.79909065881446	8.51184941133824	44.2834643174702	6.78725902111547	1.58980957713157	7.76474742922249	188.362189937541	45.3798510565065	120.251859803392	0.726215212538136	36.524606716974	31.559431190213	1.43719407913598	1.3573370962807	756.115342305338	3.5927806736929	11.969053852556	0.715037285353266	32.5063520237986	12.5761991022446	3.77155898797945	0	4.60524688253597	39.9377144416442	3.29344710503912	85.7882033946802	544.672544233929	253.582547093436	3.7444630368257	1.77380832255007	323.147972025952	5.38899142069224	1.024501981934	14.9212495618554	4.62989501887764	133.970386837923	1.16166613284535	6.09013273683946	2.99424399235879	6.74824035916561	5.07142349858458	310.805282110677	135.089815273099	5.4173577459549	2.73872030900833	2.52219244395155	5.02439583043746	7.91366476419924	28.9586709657536
LINC00551	0.532435026629365	0.232188479145774	13.5497449944704	5.13375015811532	0.105566933392792	1.9348586912849	13.4130283705455	10.8495943940194	10.414798139639	2.28181880201365	6.7604671066687	81.9060350422905	2.79453237203901	0.0645480992155338	111.727603769435	1.12275125225416	4.24732814860928	0.710795569358126	1.38252809493004	16.8238182080246	0.053767866977168	3.26278029329095	0.0324308815148751	5.09634060813326	0	63.8408694583995	96.0901825388525	12.3887273218157	0	0	138.522860370499	0.0737975429819624	0.00448632888875622	0.993400189118563	0.910382852916981	6.04064956635748	0.0294345488444314	0.0471887521241054	1.5617019254769	1.65357220914115	0.662331243467558	38.8047948329757	52.5066540149908	0.739651732745661	0	3.60904654435954	0.0335151216327264	0	0.851955816649135
RP11-356K23.1	0.538710913123463	0.251042990881182	0.0552481335836177	0.155851403499064	0.112091808337084	2.90701874210531	2.49304362067876	7.88852612788711	0.0709494721339965	2749.06087772583	3.35819143406488	7.37631232063315	1.43716847658685	1.35731666741791	1.99429815876951	3.59283014228631	0	0	2.67722466054044	2.48081585846435	0.0566733410651068	1.25782840005613	1.1782340869421	259.975500192101	1.62558472599804	6.80605810133364	5.4115322671587	30.5854738343874	1.4612215626521	1.77384527438483	0.136391077142505	0.0780062899243177	0.00469597868850968	0	14.8597394781442	2.44843514431499	1.16165749518976	0.0496924503524383	0.105026794617565	0.809934627437755	1.40022375365527	92.574247352812	5.01289352231938	0	0	1.28730316985481	0.0467793641497303	0	0
AC003090.1	3.06391443967387	0.252510208141125	56.5713973930834	107.114669588091	0.112589132369763	7.76494340448354	292.908577062311	15.7811110943807	1.37104709710722	6.19764837005608	95.224421661775	22.0976767075957	16.2487656485798	12.9095348632905	0.996842777961291	4.21136233294522	7.68040405437054	0	62.3180309938778	0	0.0568929816406438	42.9709084167122	6.88753942335982	2.2063615240185	3.29453360513166	123.305510698522	1.41480395112804	14.0212333256267	17.4673232591297	10.518991976981	0.137029778948673	6.71167340456749	3.06358812774289	0	12.0697216380747	37.1574304640754	2403.59579495415	44.6633144091226	326.759103261842	545.652830336023	5.80825076345755	1.64060497922962	0.147736169269024	3.06680620028965	0	36.4168639092145	0.0514389320199373	0	0
RP11-677M14.3	11.9249070482249	2.34876871830679	14.8062516538415	10.081908781887	3.06927177719479	9.70818859620931	9.79655842680149	9.86173871925249	38.8101391724152	5.41099202547377	24.633251659374	50.4619976843745	20.2521075408909	3.93298513152133	246.391001548607	2.35494207637054	3.38910437517846	6.11967575217698	18.2296850269932	6.68421597843292	13.646324752067	1.92253759066795	8.03028683207041	14.9734960839192	0.790512405035132	36.2009796852946	91.3626539181763	69.6370852174193	15.1898187311339	19.9336706946597	234.414288222645	4.06865970093075	2.04445133470904	15.9163723881663	8.34928749985889	137.2809222969	45.0991350698903	6.09237639483865	8.74749965669274	11.845553326357	8.74719572529243	54.7398978734195	84.8962400695501	11.7370917841781	13.4686376734832	7.39854174751398	2.55055124863385	8.80555050206801	6.97511674390244
LINC01889	0	0.2270844985207	0.0516348826767512	0.143209086318206	0.103756976667463	0	0.048883181823828	3.94234285242105	0.0661323899717781	74.9100628744414	0	1.06625436116199	0.0774545546014576	0.0635439950005123	110.732394607213	2.96920121859383	0	0	0.0668300881709385	0.797007873164681	0.0529540143419087	0	0.0319669947007162	7.44250842080536	0	6.7885675854148	18.567283270563	120.864379568912	1.45456699570814	0.521773939642814	133.291796820472	0.072623038600363	1.0249405822332	0	0	0.0445112772043306	2.29417700673459	0.046486582464377	1.56206115908162	1.65337494710618	0	76.9922611640024	3.40240846811236	0	0	0.0143764685029419	0.0151142404829811	0	0
FOXCUT	3.68739620828355	4.41235628195042	3.7554193187598	0.152900619123667	0.110157912699428	0.963989167449229	7.36585285694345	51.303747650166	37.5415933287922	7.7590346708742	0.809966044593501	5.27355912309193	1.44079730918896	2.6473547460481	2.99173148003171	6.05255246862679	0.819863438804758	1.48368462531739	2.68141887302662	2.47845977549955	5.01096241515291	0.585801238073172	9.17133806868878	6.2508122968577	3.29090988232965	1.43499423556796	6.74477229527493	12.3673813604923	29.7078111105355	4.26291576813127	0.133910543788662	2.74160955190743	0.00463448240585151	3.97785673168738	3.69912421148377	0.0468615642604107	1160.16767385257	8.5036106850735	77.3132156419882	114.814985089304	0.665132701426218	1.63784010889904	5.02068983735206	11.813538691641	7.79538704415672	3.72712135023851	6.21382637316164	1.73045886137958	2.59201019219461
RP11-351J23.1	4.34110101094878	4.35759128219713	6333.92358771911	117.162478107196	4.51179385917273	53.4350229206314	718.85252248627	923.443626475401	1795.61804084506	0	354.553894157765	5905.02029819697	9.5033209549396	3.91718299111693	10622.3338382562	1.75693778329183	6.82908313853551	1.49165300241987	11.7490831462982	185.985804140829	1.29259606653957	7.99068742347323	16.0094978628865	330.691598495162	57.5847397249836	1588.29943341977	5895.41002386484	2680.32835644279	4.51656123040739	9.28796859480088	5256.37045671795	2.72683331124465	2.04360893831278	41.7826639431137	15.7937941531966	6404.31969596704	27.1017676083451	9.69745266378948	11.5964273470892	48.3687112348331	2.87709803341611	4968.77093853995	2030.72261555067	6.96907691207362	11.2140837738825	1.28742541890088	31.0904139430084	3.49263323519724	68.1838796095681
AL161668.5	2.42045018946876	4.40959999913503	2.52649099581744	16.5598542772086	0.106536052915299	1.93488959267584	85.9423955544796	12.8228684776323	6.55504465205408	21.1293215820565	22.1083481851389	11.5780709342117	0.079400233869249	0.0650843492046267	44.8888041504133	0.512815560344867	2.53094480944584	0	6.57165252145304	0	0.0542022187397819	1.25000680489373	5.74686468318282	7.42368425309792	4.12503030164693	38.723158267977	4.08565398163489	15.706095651891	2.97738848754158	0	23.4775674369943	0.0744251603575456	1.02487215868831	0	2.76888639774272	3.65079688104852	257.260147075299	0.0475633451699835	76.8133167858483	89.4846598251441	2.86136931391492	16.8107932704675	8.22100225464883	2.32820841435753	0.63556057761585	0.0370982299836855	0.0391307931257165	0	0
MIR133A1HG	14.4637730305319	0.255842943281948	93.4439995943534	393.788407517239	1.58213941402769	0.964602833535432	5071.39335058998	36.4996038131499	3.95779813221816	1.51062963106858	714.344970590798	102.010331561658	1.43179664354568	5.20283354263167	0.996866930650812	6.68844163244534	0	3.81052491359681	189.42335410729	0	0.0573885235615705	11.3479909114178	271.558062102043	2.79360031992204	3.29824695870551	2167.86070140718	0.0803286238341911	163.893154045612	59.4198266161392	81.2143614786432	1.70924482039995	1.4043874139682	5.10207208384992	3.97809517339815	0.912644567525197	138.878917568502	0.0312823193058591	0.0503080007844972	5876.95031560494	2603.6658085986	5.81613740779433	1.64291108689951	3.37910507155194	1.49994592623362	0	2.52333634405758	2.55360061647746	1.72843264841971	2.58525775366084
HCG22	4.97057022862724	0.255939649836051	445.987796823524	57.8631394265297	5.98244023721823	5.82265234303314	576.490286238474	189.420924218932	1755.09784683183	0.728644951743152	1854.03942630999	1480.42772684399	10.8541306052171	5.20247770935859	4740.1102663658	3.60505279635001	4.25378324944446	19.2825594566433	7.86118263314072	59.7168958693132	187.707972709291	3.27987389451171	14.8711534883183	173.991874834327	1.62882352500486	119.399696013421	1428.8344059396	1537.81300839604	1.465629035753	6.15675272291056	3180.25923803193	2.72878583895183	3.06315929123264	1.98841350272608	5.56231034197841	1297.04985626987	22.5931607765272	7.28839664376281	1.54503014250996	5.05626206225195	2.87533117406671	259.158084177563	357.639626283588	9.31082729928394	2.73945804617182	0.0543692314546007	66.9495541585358	6.13373263987132	17.4528179317458
RP11-255P5.3	0.539993686389157	0.253162274743488	7.43953543148702	149.884724257454	0.112809679941684	0	1148.17592101671	9.86176515203936	0.0713611059246588	0.727106164337854	204.127893396051	0.0125276826222347	1.43522024422607	0.0685325281723266	0	0.520000107909234	0	0.715957637633288	22.141814630679	0	9.94756951955205	0	27.4260735794892	0.473744040296152	0	554.202728157837	0.0797382382701954	40.5190870408226	0	8.64543106445811	0.137313128596759	0.0784669256151886	0.00471867088155165	0	0	23.9974446979433	0.0310798839399098	0.0499652926848668	2546.10112527434	331.372447327026	0.668218966641814	0	0.148048706424866	0	0.628529610200214	0.0416365518306929	0.0439471923237225	0	0.841787670712945
LINC01765	0	0.229739051427091	1.29452642512607	1.83653046864777	0.104700686450765	0	0.0492710873720084	2.9556523726735	2.67637142010231	545.999270031738	0.808132507023934	0.0118203448589167	0.0781160000686354	0.0640679550136873	0	0.511764757777793	0.818122657533985	0	0.0673857894383412	0	1.30215867492898	0	0.0322092103345213	39.2002124127814	0	0.0771074588509082	1.42336259470776	4.91696052061397	0	0	1.7312425209168	0.073235805850195	0.00445802793309724	2.98300464819656	6.49168647812306	0.0448603696869903	0.0292350186195875	0.0468531112771613	0.0982051564706525	2.50173146819654	0	12.6002865699262	0.136624545344275	0	0	0.0227868355993903	0.0239851845898702	1.78555035634463	0
RP11-739N20.2	1.78897226314418	0.232916775615095	26.9863523651295	0.146325703590247	0.105823661047424	11.6545088306297	1.27836046290531	13.8100786720895	20.6968177220138	2.28184386075472	8.46424973485203	26.2786302013975	1.44452032478435	1.36330830395281	94.7682817875881	2.35146532403974	0.818347063376335	0	0.0680458858829365	3.31812602558658	12.3893369612146	2.59031807205025	8.02392524618741	8.59598024777437	1.6213140206658	43.9892899739599	92.1894562431178	46.5058674371953	49.0272264757498	5.51817997719317	101.807435197269	0.0739638892226093	1.02489494870402	2.98299624233997	1.83927970660403	0.045274605892681	3.42265061733604	1.26453743740799	3.003093474322	1.65362242739411	1.39343452959769	57.4109750107908	66.7371895918523	0.72446443272548	2.06277289691795	0.041267685590878	22.9193448102433	7.99339086152986	0.842058628668117
RP11-760H22.2	127.875234058784	16.6980241849138	136.410445411234	429.521792899617	3.05437558178056	15.5383653756841	627.286618473956	207.183414227432	168.210957069628	72.7375946504245	355.517050409639	217.655521878366	233.982804156787	10.3401376714599	58.8514189552178	9.76500379584062	20.551322737424	8.44696118646409	71.4141358749974	24.3614499410862	2.53129774428948	135.194968856618	57.0872967231275	70.6835139422849	15.8188389619639	421.986898888443	53.233087231095	91.862630263528	92.231922086946	48.056197215538	89.4191317085996	27.8867000992409	5.10236344314247	32.8287193112399	18.58080580773	102.965079673503	1368.600724093	15.7353624903247	1436.31714122205	449.408146164757	59.5209784884814	75.6936826510996	79.0889421017713	22.6167145656513	37.4260645279112	7.43698490918432	18.6746249003563	13.1878509684869	121.689988089773
IDI2-AS1	2.42134724034736	6.45807886741451	16.0186689911075	19.8634704731773	6.00230817410573	0.963797588544305	310.923571597742	8.87535680835411	2.67628879279087	0.723106559246739	66.4594891198423	12.6308528369316	4.141524250242	6.49683896918457	6.98169642683323	0.513855743823321	5.10456712565041	7.6706595438609	9.16389812463963	19.3365833597458	45.5870287956536	3.26251518443644	8.02822504489329	2.1938481257259	0	107.908560618466	5.41482769802385	4.91402210110827	10.6128727181903	12.4167856594237	6.43759421368023	0.0753393399108759	2.04455957524829	0	4.62878646778538	1.25237735332339	1.16380075049927	1.26372483293204	199.019563098116	71.4947979436875	1.39472747882769	2.47635298139505	0.141185920378764	2.28927836958378	67.6144564126522	6.14307857657055	3.76552855244894	5.27948169966407	7.88461628027281
ACBD3-AS1	15.0844154422451	20.7888520314866	71.2623252753728	42.9685130257836	20.6500749217893	35.945632018393	42.614741343348	65.1138542360095	62.1242694608199	492.498212956834	59.5090576559478	137.717290697362	10.86885106942	62.8440754003775	109.72513166976	0.518089900046001	6.82115021188369	9.21511886828735	20.8409018565396	10.8926740537375	12.4196087936256	5.95501471755993	6.88903545412592	129.035036876595	4.12705694525862	92.4375948625746	135.316657740551	82.8107353805741	10.6028128222346	9.26553093380921	408.495642130139	2.73818709035132	34.6641321571975	21.8853476187404	32.5361843189016	121.988536628112	20.3396395241134	6.09090035194611	0.104684853161256	9.29470649585919	10.9529132826576	121.243363524039	128.571889402071	5.40565957990993	4.14885969747476	3.75242686411075	42.0378380528938	65.398628340893	25.3735955756311
LINC01798	1.78857234485537	0.22253907848576	17.1676653844582	3.48153077913491	1.59986505206332	0.963581047281288	0.0482118645114449	19.7351371045369	10.384578315911	10.149001332358	6.76846261527039	13.6692233867988	0.0763117746179862	2.64795862135622	2.99173620025336	2.35265322920325	0	1.48008995810873	2.68189941500236	3.32011877147716	0.0522190706922121	4.61879076570844	1.18154472111814	1.61360907449795	4.96668852162286	6.77939928193098	2.75384044986459	9.91283538586325	2.21616177028181	2.38821899248641	4.85104974330439	0.0715640568221803	1.0249579874243	3.97795923249091	1.8392677081677	8.41286325456644	291.25274767037	1.26499614263139	10.1035311580881	11.0267662710328	2.12711331336432	4.162370026448	8.16808691462631	2.32585883854999	2.08536354572322	4.846846986641	8.46616430856252	4.43425053577725	3.50756223713025
RP11-237N19.3	0	10.5565961761631	306.135414001251	21.5721579887088	6.0048954843043	7.76457825444269	8.58190207099148	54.2641825993032	47.851527050514	13.2423876455144	24.6283118237181	131.366899868841	2.79204409659783	2.64743526617143	72.8181310785319	1.12801440584601	2.53234707890658	0	3.98150617108397	8.36775267774159	6.24623946652424	0.585742094676409	1.17965022415765	4.51166175512041	9.13575626590544	72.2451491567693	136.346700128902	42.2248482493118	0.699092084452628	4.26282439547774	186.649388300649	0.0767261252862994	2.04440410663896	5.96753619685433	0.911155211851616	84.8515356560924	104.769471796103	0.0489329659026296	23.0654068423895	22.0466427398197	0	93.5261282161775	53.0731652952884	3.08043323937993	0.624862439879169	0.0454773427066568	3.76315270116722	1.73136416083751	33.5819810048223
RP11-281P23.1	1.79068530134968	0.239073083458926	6.2133715325208	8.42752335262557	4.5383481370985	34.0127100750863	9.7915262936339	46.3748670318702	11.7210069744726	126.561033420869	0.809006095299881	39.9436319974992	8.17188103103106	1.36221173163869	215.471122654101	1.12494606914266	0.818950580909855	3.79880040435479	9.16402791355894	8.37073847323739	0.0548469270019094	6.62766791846956	1.18059600770771	77.67594849278	0.789779084746957	73.3667685696591	56.9065474865348	43.1107969624476	2.21645684455143	0	113.158505778799	4.06913728484848	0.00456453706326343	4.97269132710372	2.76899062097178	15.5994292231102	7.9328458849038	0.0481191562898289	5.87586402991182	22.0658767976471	0.663534120561929	23.5500687380327	6.62840397599987	0.722119307559603	7.85625363645644	4.91436753564065	4.96606714616333	0.849525723772876	16.7815610263279
AC013264.2	6.85790086496217	0.235885586193533	0.0529912446234029	5.13896552023836	0.106866232351473	2.90635636921957	1.27800659490647	2.95562675271158	12.9999413118377	577.045447151786	9.31345890763921	3.17034682731832	18.8636404415918	1.36286708289512	0	0	5.96402068383556	0.711300161606221	2.68390154132694	7.53002882029589	0.0543499776369618	1.25025175350025	1.18093540490816	90.1858008927776	0	10.8074670514905	1.4225297937576	6.57238840699625	0.697120682807808	0.523444142399316	1.73027312549868	0.0746387898864533	0.00452857027052112	4.97271217389385	2.76889600652366	0.0456580498601706	3.42283755693081	3.68008171815227	0.100205408875031	9.30180642500508	0	41.3082090851148	0.139662022449997	0.728322247954765	2.81394971119058	0.0382396019437439	4.9029897206807	0.853495594674229	1.72742532253477
SRGAP3-AS2	1.16817367019941	0.250624499683006	1.28963455878116	0.155634186511335	0.111949685773659	0.964223494838449	6.14732482245683	5.91542927416979	2.67044691417626	2475.66287759728	0	0.0124537983112702	0.0831715472027383	0.0680622225577423	0	1.13204826754564	0	0	0.0716246376293839	0	2.53499706165917	0	0.0340448799961308	347.432970381091	0	0.0820845692613972	1.41635022036039	19.8177511883377	0	0.528779027671123	1.71952162092471	0.0779150377207216	0.0046914774699971	0	47.4219860287752	0.0475121600392185	2.29132486350099	0.0496383725440595	2.99482722865008	0.809821182374026	0	74.0472361157127	0.146830593474547	0	0	0.0394850395853079	1.29335319342184	0.852421708744503	0
AC024592.9	5.58826769871497	2.33628199720551	106.836797571895	21.6153702523527	6.0010163466618	12.6229567735721	26.820964134808	57.2201654784069	113.768083154963	19.5019978946143	20.3619187076179	127.210204831003	8.17731281712558	9.06329125123037	375.064742340777	1.74608170034693	3.39126315363731	0	15.65674534149	5.00286537820494	0.05656250748671	1.25722239853656	6.88888694591615	48.089916801792	7.46573021260873	73.7314389042729	262.47394911769	181.476787842036	7.55329065021402	4.2675666384382	475.583034488367	1.40990929990853	2.04417854446085	10.9418177702141	4.62970194562184	382.40735540211	2.29145093802288	0.0495970310030742	2.99528616143953	9.2948073052404	5.07068359110264	306.642234598168	120.594378247182	0.719898036034619	1.3257112163618	1.29336440673823	1.31032581573614	12.3365433008971	47.423570724517
RP11-1096D5.2	0	0.216260626085566	0.0499184692800867	0.137357398158373	0.0998553643074276	0	0.0472695866932158	0	0.0638533798653933	26.7982128124793	0	1.06629152995675	0.0747118505842694	0.0613680010856044	1.99424697200742	0	0	0	0.0645231194899232	0	0.0511878616225108	0	0.0309575426566839	3.36237676469421	0	0.073755192601908	8.01509503589254	3.26291160925829	0	0	0.120778605091761	0.0700808079959954	0.00429765506879676	0	4.63293287597525	0.0430584296176848	334.419193786327	0.0449615033075226	12.8854874595953	1.65372895290973	0	0	0.129863128983446	0	0	0.00762466151096097	0.00800824562733321	0	0
AF064858.6	1.80305960375478	2.32379326012392	29.5590395120222	19.9739939451896	41.1612134043888	15.5382461209143	94.9158494440118	47.3520301457838	20.7928263736398	53.9478974289063	5.90949389528867	18.9430298889634	109.000763003588	29.5777124582419	18.9516063380649	41.2448655339733	11.9709344960659	24.6926976125743	41.5931277569883	38.6719023648765	33.4060228657044	98.17252613906	241.831903326954	12.639222061214	4.96483736546447	18.8727590269059	43.9355309593497	23.128834437198	4670.05831872987	29.2849399918674	26.8055109563208	127.054580102784	34.6654079864916	8.95220588940759	13.0003341248698	47.9294862945273	2.28970021391915	97.692987980404	11.6155429404149	19.4866375703853	2.87144426598586	52.1276158904786	56.551135959405	42.2071690056765	25.3786791523633	23.3741577858434	23.6261569595485	36.1339358095031	66.4984535312339
RP11-184I16.4	7.4858090622984	4.41443784884975	8.66997571196626	98.0435005837898	0.10899511059716	1.93506464295401	642.782133099196	11.8351982865644	0.0691678943471281	0	50.2137940564938	9.47894957842064	10.8602056994731	1.36141741577624	0	1.12625523603673	0	1.48252998037276	38.881168649949	1.6375754829849	0.0552999369285345	2.59207938373013	3.46594895818553	1.0422933219408	11.6458970820743	155.969834373236	0.0772377744454982	9.05535045591493	14.4296504838894	6.13800488408682	0.132421446779231	0.0760137588996184	3.06408998447899	0.993438254862989	1.83979437114937	38.2805602377517	0.0302184067342761	2.47245752138553	23.0367218688583	33.9733375916853	22.0283918120825	0.798214406119292	1.78504548833763	0	2.05262252949021	0.0432911154715885	0.0457047812741695	0	0
SALRNA1	11.3081685274029	2.35380397821105	4.98487617179786	6.78263743317155	1.59874707861276	9.70920277162281	92.0460750201283	12.8225422587168	2.67655517531894	17.9735796403755	9.31230952888746	3.17034638955602	1.44374898173266	1.36264911215492	8.97674780187748	1.73741405391313	6.82254516779091	0.711485478743984	10.4529344393913	2.47694611608246	23.4627499861677	1.91994661770524	9.16626670645052	11.5024463569962	4.1247536085813	37.4314590491672	2.75623955607392	11.5490308902298	11.3815901900379	8.65190735801563	0.130223756692285	14.6183126810459	1.02484407775881	0.993415699413277	3.69877537531808	1.25267482427716	440.449012687292	9.70029804587724	34.3557349878944	39.1194533008475	9.49274446959885	9.21275646195341	3.40741818833045	0.720559934859864	4.19265060181853	2.51064487893544	11.0773838661004	0.848471861008969	3.47248153715622
AC107218.3	0	0.199593663613908	39.900555379911	0.128172103869342	0.0936748466243653	0.963709087375871	4.89846668113218	0	3.94078743332076	0	0.808106693924928	0.0108189391064997	0.0703404947744559	0.0578886230464897	12.968467117384	1.74288124029274	0	0	1.3793158165877	0.797119407686988	0.0483568389066411	0	2.3191691049543	0.463157210944099	0	1.43460403360613	36.3799898546903	9.96759045753051	1.4574095367839	0	126.733957480532	0.0660244089654753	0.0040878599664409	6.96386636348603	0	0.0407250307529146	1.16364204208926	0.0425132205712671	0.0880009367278674	0	0	7.57587453068227	1.77542950139275	0	0	0.0194144715055893	0.020425535265343	0	0.872939358158709
RP4-651E10.4	0	0.227720549917385	26.943080791661	13.2429484980854	0.103983564697317	10.6838187793163	20.6452536733406	38.4880896528245	10.4016762518046	21.1715088921438	1.65575696951581	26.2691009510608	16.1416922119271	7.75980572136209	57.8588480115923	0.511432951114227	0.818007061356225	0.710329668286993	5.27149418026292	0.797044427808622	0.0530560893587255	1.91877965404344	3.4651292462353	3.35333857162828	0	45.1958380406285	17.2583532939993	58.2486250620967	1.45460179455528	1.76288371105928	34.0879451488757	1.41670207125974	0.0044345146953555	0.993390781593166	1.83920913310941	21.5066425080402	65.1592799589849	0.0465746705740644	4.43334851524296	0	0	40.5401616903598	25.5740068738311	0.728187328633849	1.35212192631164	0.038334030788292	4.90415912002833	1.74287308473279	9.75486791091429
LINC01983	1.79173455664987	2.35113958109358	3.7563171824656	5.14323266347251	0.108811345332612	9.70846389721817	20.7157384723404	34.5309888496685	29.7693413392708	21.097180524757	0	29.4442700992575	0.0809883103622209	0.0663395669063913	405.00468110439	2.35370334421791	3.38877156060941	0	18.2197441797734	4.1593834373806	1.30041886611099	0.584549871758857	0.0332555236305687	23.7369763773572	0.79013239851305	37.5019347876992	60.9263306089955	98.761789329222	1.45691361741144	0	207.679529317051	0.0758952375410491	0.00459134563342012	1.98820218524419	0.910862134422073	20.3809389641481	5.6790234044375	1.26324529405712	0.102000951601477	0.808017278037216	0	99.5171386263009	22.6427704507047	7.92376233797898	0	0.041319067215611	12.1504103556418	0	0
RP11-483P21.2	11.2840782965849	37.1257092764499	151.014613376203	29.8437195750359	32.3589341110252	49.550191821934	91.215056824919	61.1662738684711	93.1384913275286	132.358925839679	45.8841684094729	125.1139651107	10.8683549985018	30.8514620103274	142.642682356279	10.3742133968809	79.8020842852717	8.44222495532232	258.989808367439	27.7313483031652	48.1971740280819	21.4296298797125	38.8269258119723	90.5458460364689	23.3356924458693	91.1389930455373	457.269523697052	161.547807685341	1.46121765903669	12.3930547280379	109.550056940571	4.06341161101202	6.12223295217613	41.7828122836855	9.27932897976986	122.020773855875	15.8299199044258	2.46858166739248	11.6213099166572	25.4335312064909	12.4245465223451	418.668876508122	64.5082660144968	21.0755059317156	29.6843825084704	25.7907016658406	23.5953466875414	13.1938312100423	50.7768413128498
CEBPB-AS1	41.139205696198	0.246450259618069	29.530952919173	62.4988277401923	11.8628153273819	25.2573968958328	165.06472464542	22.688104980443	23.3597866488045	13.240777214434	79.1388697188563	39.961455903176	21.6082083773679	5.21588572519913	22.9417480480423	115.168955194505	23.9940703445853	19.2851940058779	36.3519587872323	17.6321339219014	8.71559199723207	42.3687945695921	18.2938012348323	11.4758000467457	45.0963807118984	89.6309326166442	23.9887007531338	32.261994545049	24.3510014733334	16.7831153010794	25.1904474362473	10.685540656966	49.9498155951657	9.94697163436075	37.1965179058969	35.9287370828927	173.458945374445	24.1605919404677	181.490423765341	67.129472229522	33.0683747255852	15.1002839427688	21.0983229127685	20.3221941151221	3.44198248495721	17.2049756212745	13.6873590899417	10.551755049987	18.3564836261295
RP11-617F23.1	144.299949553158	78.1135715293493	558.996566296123	555.171411830713	38.226384898441	106.877259103836	3949.40549628553	391.673163828838	296.326322399167	286.456133493248	1397.28603255931	512.074953581033	278.474033948182	106.49987916192	265.33298204424	78.9054317355465	109.800398045072	84.2845312642937	307.419892874212	192.723474148005	121.052885821527	376.096144125157	281.829216046106	147.288087321886	50.8988811398133	1334.69207442272	336.114314394178	391.616885309263	330.990321579692	258.298003718989	94.1476629010596	31.8492711444666	117.235791467403	126.345568703245	70.6679311430306	245.377819706162	848.055771867389	151.960870886317	3648.39195326068	1179.82171400089	248.641890688225	540.27123314311	393.063855842284	127.371433044095	54.3205519218929	66.3543594939417	140.235520551988	92.5346036492238	111.902589705239
MYHAS	36.6193635841593	2.32322740197332	63.952068923581	307.782533452634	10.3931051603039	5.8220713036493	532.435415770924	13.8080839088605	6.55316050567652	4.63583522364942	613.353169051379	3.16847253060333	22.9731084753354	6.49142751648479	0	7.91361869054511	26.5576565674309	7.67285961931402	202.28915382719	5.00603927348128	17.3562635009051	12.0122456996439	127.799313325443	9.74068937615944	5.79963680892387	458.061261085718	8.06589279676035	35.5487334403472	91.4742395704126	58.072894183259	1.71375843743484	27.8870305034458	5.10241824655902	18.9007109200527	5.56090574068574	25.1940262767976	3.41832388336307	9.70569160702711	3233.78839135655	573.517180683103	19.0479417600782	1.6415044462124	1.76996540642718	12.4460406809521	9.09719256362158	7.43560481766159	7.51841183974227	8.77963180907605	3.45899490109101
CTB-51J22.1	12.5730153012165	4.41390751644179	4.9854773865539	0.149751108267544	1.59795619246234	4.84960249761004	13.4321765618112	6.90198537250871	0.0686430815258099	555.804303728328	0	3.1703128504985	10.8542205182243	1.36213716121431	3.98919743942343	1.73828977152885	4.24638028024482	4.57241440664478	10.4579383878728	3.31802246709537	1.30088646461696	7.30144728338343	4.60745194873644	146.903290390831	2.45562014582233	8.14389917324102	2.75589515557206	11.5455214736355	9.08335555357874	3.01200307853739	3.30480223082109	2.74379967872868	1.02480768308485	10.9420388550579	14.8661400666657	3.65100549745569	52.939494545005	10.9064954712227	13.0279149012269	23.767917079413	4.33191347402444	32.8338083088794	3.40736437136101	20.5608607248053	11.3967286800249	3.73035003356411	2.54303446684382	5.27421947228123	2.59091797964178
UG0898H09	19.5734881438519	0.239870194982318	4.98556563393258	21.5053827913153	0.108255623698758	2.90640146026356	30.4022999080578	23.6767314145766	1.37703541053621	14.8220818335169	306.338228962095	85.1065338103373	5.48680166512756	2.64922730182751	6.98169038905477	0	0	0.71198491050247	2.68337069183738	0.798205771796656	1.30078446895578	7.30096620128908	0.0331148982658824	16.7429670252858	1.6222062231309	2.78370581107444	9.39368758706321	24.8258237655428	15.200405959273	2.38839579041258	0.131475379847677	0.0755366278904557	1.02479924110814	3.97783553941172	5.5589151010497	15.6015549716723	253.034350286577	0.0482256593719903	35.8310719960098	116.662777415892	7.27684429604761	4.15806346372761	1.78627209820709	0.72351324800282	0	1.283416655594	0.044508496426382	0	1.71996907682589
RP11-60A8.1	8.77107398644308	2.35435147603114	13.5540206158375	1.83618595382976	0.106046808035721	2.90635905728889	19.4681859929479	0.982790754492832	11.7053030159082	1.50111052106972	204.202972910884	42.0277750071902	2.7946459188382	0.0648137523773507	76.8115473651662	1.1230996740593	0	0	6.57010570422511	0.797483575976167	0.0539830662079464	1.91921914267033	4.60650416253078	0.465813182402026	0.789139598964986	5.46316402504417	50.1877083849658	34.8436510589087	2.97742832164779	4.89016425419661	68.0798243498583	0.0741084269847594	22.4257911461673	2.98299530233686	2.76888632228608	27.4897410147963	14.680422526627	0.0473743573194412	52.6944901754944	12.7110069422579	5.07013874395374	29.4914534428057	9.81197425584495	0.724275815282073	0.628777345174998	0.0414390243021774	0.0437374241868311	0.850929103279089	7.92997402509357
RP1-193H18.3	0	2.32574013365852	0.0481545640172079	39.675701911043	0.0958835753009262	0.963637023478933	2.49151588511079	0	0.061517468102914	1.50221599195533	34.3041173520448	3.16767842490973	8.07803587173834	0.0591366288251862	6.98224869078771	0	0	0	3.95830165242979	0	1.30091532636642	0	1.18089918235887	0	0	14.6087508422655	6.67508176147932	41.8407186811026	0	1.14112163435693	6.33294658641641	0.0674781741722881	0.00416351978578522	1.98825757720576	0	30.7931153873349	2.29108499252426	0.0433927617128567	59.9595648423317	27.3859288103962	0	0	3.37140234064742	0	0.696564331804117	0.0178537396207274	0.0187793108308689	0	0
RP11-641D5.2	0.534895712531274	0.241953751906523	3.75625364009597	1.83274577064763	3.07014840310291	20.4000147873597	1.27689500096479	0	13.0181810350447	1.50280755194287	2.50588367000166	2.11819853209635	12.2015026340817	2.64869535070071	155.615483352595	7.90690613080393	0.819324138593265	2.25394746394907	3.98239972228943	0	1.30029961016998	0.58468990909686	0.0332975576283605	0.468226374656527	0	96.0958760700168	191.506131594185	58.8656073931721	8.31691832010681	1.76656248666436	360.77461487213	0.0760025001885936	16.3149452689821	5.96754109455646	10.210606675002	59.7438184813336	1.16343810291724	2.47246935627732	3.00226021397715	0	5.80312760635973	92.7507830977926	67.2692927016694	3.86548607155806	0	0.0465212670549988	7.4370784341598	2.61480837474368	0
RP11-10L7.1	1.78849895692533	6.42126337631314	14.7600548053359	8.38901270566115	0.104462306392413	5.82216880916076	19.4453108038976	5.91575656537836	21.9490841600572	4.63208109049205	30.6819834136343	24.1724547785709	4.1375326374381	6.48659628836586	58.8561338064996	4.20577272817074	0.818081943543206	3.02603630895023	6.56425676570966	1.63610182354382	0.0532715783277622	1.91880343268722	0.0321480980923443	16.238068185262	4.96302945037347	14.7696505583018	30.4033448693434	20.7190936542303	0.696233597773251	3.63888514739067	92.2818763951131	2.74370310945795	3.06408855188838	8.95258238663743	2.76899104513336	103.430036831371	19.1648119860267	1.26482979879021	1.561998968245	14.425803877182	1.39295420311128	29.5205724259951	16.1275200354972	4.6817614538167	0.626256409082936	0.0437238262849196	0.0461645815153431	6.18326202585961	3.48032172196266
ALDH1L1-AS2	4.95228499087997	0.237469840481364	6.21252777665906	62.019741163791	0.107419999396857	4.84965343076158	112.60599953548	5.91539697437447	2.6765108306638	16.4002495919767	42.5775704383977	2.11841754258712	4.14129473700205	1.36256646438907	6.98170835456593	0.513439413832807	0	0.711553534310583	1.38166599322405	0	0.054597538171528	1.25070795979929	1.18077793893917	1.04020057781445	4.12471604993533	66.6685019704314	5.41406222895642	12.3783592645421	2.97747775609861	1.14309178100489	1.72976617471838	8.03227253998982	3.06414322045813	0.993417292070286	1.8394664936214	1.25261563430848	133.82758503613	0.0479041829977707	316.349002272699	79.1954376059095	0	2.47618678211827	0.140440314759658	0.725937847424667	0	0.0400179526411821	3.72063060159281	0	0.843045027045829
RP11-757G1.6	10.0172584513028	26.9109377185154	24.6392931704758	6.78927226090893	1.59085135413613	3.87839682406259	1.2742533249642	17.7543450855676	18.2041182041524	95.5355132346491	14.4082583699046	13.6857468007617	4.13678248810312	5.21359535571041	8.97665969567202	2.97584777079804	4.248447204278	3.03003587390104	1.3767762954076	3.32089942919544	27.226090583526	9.98908282404461	11.4536976431222	29.4820290471544	12.4759928801787	17.5318928862574	37.2714778367996	7.39809641150876	62.5242593800839	24.914643894527	6.43846742668509	26.5542030964823	3.0637752756434	10.9418166530862	13.9296649827397	1.24942826295773	1530.70224492796	49.4633728792251	480.585185200587	107.902581472512	2.86696350789787	4.16045166123549	3.39778955085087	8.54452024392713	3.4425293829498	1.29307476458809	32.1537932189399	6.1372376128268	5.20957678217847
CTD-2376I4.2	23.9809321618647	36.9687163845424	14.8111089745826	24.8611624172157	11.8623606558164	32.0611123857886	11.0139028203668	20.714791306136	68.4921980408443	17.1592983388521	11.0076698611487	10.5310332737186	14.8965869664314	14.1875848154153	322.20130105513	3.58734152357751	16.2637407864687	14.6363959728043	15.6497286467712	14.2625696849431	6.24614903036816	8.64347840711456	8.03076796264651	14.9642998729516	6.62976085901561	60.2657424197023	250.055608200653	97.8163878995515	16.7119174790417	11.1440086231123	127.805974640659	9.36303062472083	21.4121771492923	41.7837578976228	4.62897875676576	22.7865094562841	19.207430470611	7.29824248334725	8.74971037954105	16.9430448964959	15.3738961849566	200.639431951298	57.9069606149914	14.0384807519671	10.5347100157568	6.2032555844719	17.3846647349713	26.4700843680348	54.356820287232
LINC01091	13.8174286646392	6.46168083041005	32.002352104999	88.8698419531721	11.8663892405037	7.76463815725609	423.700633912386	25.647395911588	29.8349185301865	46.9300425559221	176.165928695085	39.9676568372828	12.2139039461465	9.06360502336446	13.9641278590109	9.1391205863035	11.968970392237	6.89449405857263	152.815710506903	4.16152200285113	34.6234182545423	7.29900130137719	55.9191946508556	13.2144546501257	3.29265949458642	303.493324206925	25.3320420327159	18.1621843102788	89.2768634424064	74.4605069260403	58.0038037941742	4.0649646728508	4.08333848969013	15.9161294122976	5.55934510290944	33.5578015849694	11.3186655514805	4.884327895833	366.180024998139	294.192939367528	16.8407439321672	23.5162529627083	16.297484925839	44.6897999180567	53.2543963053724	17.2121697244515	6.27473349005009	22.9227206532566	15.7215870504514
HOXB-AS2	0.530420001675338	0.213673004117645	0.0495000145289035	0.135945312121541	0.0989096898715616	31.1289691620162	0.0468760780477719	0	0.0632986638487854	23.6486603611755	0	1.06627012631009	0.0740451141839413	0.0608382064015176	27.9324134089211	2.35626599273193	0.817697582439898	0.709707172189142	1.3822058047407	0.796680231970002	4.99181043110948	5.31067967547971	1.18138087833161	15.792223148834	0	13.3534752386916	37.9727646207521	110.470989673872	2.21811058044309	1.14015763357472	7.89807892696989	1.41586078172031	0.00426593894400895	0	12.0976354670971	0.0427039501472306	0.0278857607343799	0.0445894818783019	0.0928498448738582	0	0.660997789307417	30.4843990191228	33.009309745784	1.54502785689225	0	0.0320547895091657	5.99579665948189	0.860148808893223	0
PP14571	6.2278483776582	0.253878023367776	18.5007848575616	33.1551786507976	0.113051430723758	63.1519291913485	11.0118777461047	55.2448684969065	22.0868383262872	147.93392753058	51.8262197446299	85.1828121325984	10.8635413236828	41.1146352395494	1505.23429683466	136.403916337729	10.2551642510978	6.899288441411	5.27165928035591	4.16473847064589	8.71097422728332	3.27458707586131	22.8625373088144	63.1412119145992	34.1924530724892	296.0686154116	358.403627594379	1000.82537496244	8.31997758829082	5.52360703563801	341.061443523148	4.05871979526169	7.14138038873276	0.993539747799908	28.8116648664764	110.133818960113	150.004616584574	15.7362474478112	50.371604005683	58.5590133017732	6.5457429086111	1230.2259358987	284.820496661078	14.0073602690586	1.33013901098033	16.0198869625425	7.51962714341151	7.89685165646941	0
LINC01697	1.16909327727102	0.251616646279828	344.83495830958	166.113678265423	11.8655695216135	55.3803879916489	183.536934752062	116.418737025735	137.064656793969	116.661521208219	47.582876604218	153.499208104342	1.436684236251	0.0682464673783372	183.540390011365	6.0581174249785	15.401526197216	0.715278620252817	0.0718202759657274	5.84485186216107	0.0567593249203355	2.59960420443228	1.17805320125492	48.0685249348377	9.13621340343119	115.23754240823	256.008487165979	115.108626532366	54.1032258692501	1.15160622435252	652.288274878173	0.0781312193907482	1.02447741939347	0.993512023403659	86.4978574437561	199.722997969714	49.6533634717537	0.0497664711601615	25.972156365364	75.5715899829842	32.2977987202944	226.509570988344	80.586144857527	3.06052751326458	9.84558414346067	1.29335685461695	7.4981900969194	0	0.838766354686752
LINC01395	0	35.0074901000312	360.347327125178	23.2424177903474	3.06557808009653	6.79293625122998	12.2309167529701	100.637749372193	86.5960600431607	14.0222829087319	31.4291902623343	187.088718951857	4.13868186813873	10.3460118607414	80.7976267896337	2.35849132415571	23.1311190050504	11.53673281903	9.17226525840482	6.68442574772285	17.3537490762239	1.92544845776321	5.74817113082103	12.0545187458551	15.8188324991284	66.9913118707296	139.178754469863	52.1533425066917	5.26564870429371	9.8906160139344	193.325889335128	4.06635184399514	0.00466464730907745	10.9418210118906	4.62924653265296	232.956591235366	110.453551235821	1.2613832258902	33.1075737543872	28.8402250011242	2.13163096540502	118.759780774109	57.984493979297	12.499452105153	0	0.0506160377702285	8.72504173983037	1.72760159953354	50.0684260518554
LINC00330	2.4308208387243	2.33271454500611	255.294227189829	34.7820334766747	0.112252541241602	9.70803989897427	21.9609438196524	51.2994620519308	188.705371520673	12.4555665351652	35.67215147501	79.917547957007	0.0833817913170805	6.49576738792414	465.83688107838	0.518959381341035	0	0.715237905960046	3.97656220625739	28.5724914379734	3.77107619619376	1.25823934203687	0.0341206250632169	3.9401269182849	8.30127326326311	83.1279733542538	576.603034847381	141.635891528753	11.3660018180232	0.529280564303543	669.378505894951	0.0781094686613955	1.02448157137808	6.96244550472281	2.7706979970654	79.0022181987488	279.529664930648	0.0497535850649271	28.8399351189525	5.89978291682204	0	208.821668935325	200.899010420607	0	4.15957055655521	1.29324437504278	3.78867791441507	1.7277707044845	15.7630823635229
ADAMTS9-AS1	158.223141177691	6.46004313349551	68.6063825711304	26.3934285167542	0.108241128052537	11.6526184073137	69.1406120561895	23.6767455429635	0.0687326619283279	10.1140024079608	26.3530214284205	39.9456256985219	56.2914476070147	3.93352535002619	1.99424531945909	0	0.819042249138292	3.79882513787292	14.3368460763198	5.84297672610766	21.0200228043427	9.32415348872532	22.8336816873109	3.35118338046386	7.46671681892229	20.1593049151289	26.5817616261869	77.1849781519177	15.2005340241814	13.0421791433103	11.118954394024	9.35547889375357	5.10301230261606	3.97783552474663	5.55891861469358	22.760446575521	20.3200879168388	27.7334117934969	21.5897004593719	167.823631672629	2.12790918242681	0	14.6391385488216	2.28483990024713	4.89644818749491	2.51529549762907	0.0500422481152021	11.4905243196019	13.1643687384147
ABHD11-AS1	15.7177690378568	4.40188249780899	54.0927518964815	13.3852882999204	8.9350906688485	80.6511945812516	17.0959550726721	67.0869632602148	31.130113594596	403.800294432356	6.75638656894603	13.6857573310024	40.4270524550618	2.64413162285253	173.566074366875	17.165756021679	43.7359111301275	20.0512380127769	24.7290145539298	7.52655119435614	56.8187168249104	36.9272879168032	12.594629740687	59.7288055712096	16.6526378341563	145.912865325963	140.630405197524	76.1741160898124	101.490072227291	8.64053327851838	316.707194290798	4.06438666673252	9.1806312715244	12.9315322455233	13.9296485439528	304.762822960696	75.5636047504614	55.4851243427964	35.9953815208866	42.4326685823351	5.07060437316412	187.811207581673	51.641980632062	23.451905948127	13.3660173899305	11.1027939194162	138.113140885364	6.13526844001099	18.3501679274341
AC147651.5	0.530341134262958	0.210401035346437	0.0489663101389186	13.0561474268019	0.097706673200054	0	40.8986890066706	1.96927292273932	0.0625916782380744	0	14.4988768193303	3.16839048044659	2.7849308724132	0.0601628963085998	0	0	5.98242704250883	0	1.38171458188259	0	4.98790511258294	1.92193348305166	1.18122430768258	2.19810898409514	0	42.1482817768302	1.42202561076285	11.6116324319896	3.75273939445232	0	0.118057134974229	0.0686746561587697	1.02493842234423	0	0	2.44909664609632	0.0276020752084913	0.0441148781428864	126.827541527875	50.5378283711396	5.095053106568	0.796406651311354	0.126879966307326	0.749898907497433	1.40858973960706	0.0273560330989642	1.25455206006588	0	0
AFDN-AS1	4.3212584136103	6.46521275769361	73.6756324210851	24.8813830914689	33.785039089288	29.1440954178315	17.0928540945605	28.6078071884555	81.4300323120082	15.5891340378452	56.9737643747461	106.17255405646	6.8327339330138	32.1121314916674	189.527924699419	16.5530156800884	11.96938745467	3.02857759641078	20.8345116434826	18.4722923532902	13.6525778991078	3.26658376915816	36.533709785645	28.3370440285013	33.3759062114636	50.9538315822452	155.037562629699	95.2896862403038	28.1643061821333	19.9117049847471	162.189636205226	31.822816741007	24.4704827183264	16.9110568345754	18.5819371033387	221.003643530018	73.285263092056	3.6782017992008	23.085253639349	25.4404715084166	13.1616737005956	126.35446008478	89.9799568199818	22.6607023884101	15.4932832131559	31.8759654132646	14.933654729161	22.9172537180548	3.45880594228635
LLNLR-268E12.1	10.0203219790445	2.34808790920418	8.67149612655308	98.2460123060729	7.46989974197056	1.93515602568673	270.323022545962	6.90186939214756	3.97144369809542	6.97636242079593	82.5835424335517	10.5306725188732	17.5735615372988	5.2164203789746	2.99172681666501	3.58605541090677	8.53705145201429	0	10.4659635058638	3.31873230580839	1.29966231629905	1.25339865788001	22.8473376513654	10.8983550276686	13.3156593009717	149.491499370632	0.0777470223029972	8.22571383278791	15.1885624368134	11.7739206732312	1.72609947646427	2.74218841942887	0.00462209389566226	2.9830254749211	7.41897326481465	38.2999679183323	0.0303943961451516	1.26258424924727	474.394770967624	113.991553123103	8.01058147411888	2.47735108681169	5.02117084314751	18.8581179896404	4.1636016718892	2.52055216587916	1.30991576687756	0.847753428871872	3.46320720221009
CTD-2376I4.1	8.13513162727643	12.4799777276686	7.43480023941494	6.77313960023382	11.8131787342058	8.7378923131056	8.57027583217984	3.94221553300125	43.7826969749704	10.910968716757	11.0216998381532	12.6274949687223	4.13983778486515	6.49158335025276	180.560807275097	1.12298999041228	4.24712666263305	3.79944189026268	10.4431198529385	4.16010552279593	5.00863252717238	5.28399881091033	2.32442965699818	5.0953815192233	2.45514722133218	22.7663742889098	80.3849558450262	42.3398859314679	6.79664107151899	3.63720082455257	41.9283461880599	4.06767185591274	5.10280360340332	17.9071297473883	3.69893667156578	16.7727265371838	9.05477257799551	0.0473182054170262	1.56155999600342	5.90057168628496	2.86139671093138	66.7158546157635	25.6846330669827	6.23240013991267	0.623949122350755	1.29143924807755	6.22685544167924	15.9386498887623	16.6968327528137
RP11-594N15.3	35.9921456232049	0.252473496299466	86.0317444101861	90.6850311555109	5.9966485625773	7.76493749554011	1392.00540928459	57.2187499982563	19.4998284922276	9.32645321568491	257.773077737545	67.3059637085859	28.3512487768412	2.64184195113966	13.9641301340402	8.52596698690395	2.53530789996239	21.597030513718	99.8819434374644	9.21077973146723	3.77004719073515	22.1006002624397	102.688250671211	1.05042554288536	0.792665741858425	671.696427162585	14.7152791980164	30.5821346076109	127.39242816868	63.7315978381328	8.00237478373577	1.40819335071144	21.4133716956176	22.8801284171739	0.911997678955574	14.4231346635132	20.3411832951015	2.46748806039066	527.147063747478	346.722061096485	43.3380674654428	9.20805538821747	13.0769465889958	3.05898699015557	5.56244372283748	1.2923779776234	8.75226397454262	7.89972015809288	9.58484359116236
DRAIC	9.40509456226506	4.40920522368692	11.1103209124466	1.83595658049263	3.07113494169545	3.87800102791906	3.71536497088926	0	9.13326487939445	81.805355631811	3.35494117857273	13.6789062518703	0.0793319051640449	7.77148420797723	6.98173483028147	14.7543202167203	17.1470864105679	4.57345993671731	1.38218892147463	13.4383114145307	11.1646680588449	14.7495702964423	6.88624441347891	10.9277346115811	4.96082118457045	5.46411854581783	12.0255469175305	8.23234222176078	10.6212299986784	4.26279771261997	18.8373359119262	4.06823766829535	7.14132028084531	4.97272319369901	5.55959943131279	2.45307736046904	382.970583829559	28.897052136463	13.0050638548259	9.30308544226904	6.54416389881465	7.52868905052566	0.13906101637353	9.42348505615961	11.4133229330533	7.35743139520919	1.30697593242898	5.27670660747457	3.47124115748642
RP4-539M6.14	0.531369743181663	0.225504198269084	0.051387650099791	0.142360235176565	0.103192727071527	0.96359741311369	4.92578772930253	3.94238692321804	0.0658037549587167	393.262566193618	0	0.0116861312036791	1.44503130465574	0.0632302774618623	0	0	0	1.48011078249605	0.0664974036538872	0.796926012877071	0.0526995915446786	0	1.1815067106792	84.3284769740956	0	1.43918339662181	1.42353702110112	6.5805652092288	0.695912971827724	0	0.12501738278342	1.41675794373571	0.00440849545106836	0	5.56178357522033	0.0443021229917031	0.0288862588298793	0.0462669964406155	0.0968115353530044	0	0.661569513892346	22.7680416695303	0.134515124609052	0.740053282143873	0	0.0316069113473828	0.0333117737687115	0	0.852211894741593
RP11-469H8.6	0	0.249622256129811	0.0550407213157911	0.155113457616661	0.111608825029371	66.0740722185664	1.2744450327362	45.3805564447831	0.0706722358098766	485.490750059421	0	10.531265661973	0.0829348265678185	1.35818661838931	196.509389626331	1.74534381751025	0	0	1.37704764257195	0	5.0090214237631	0	13.735355252654	47.5203174378065	0	6.80758681864427	122.055595608605	253.67000725993	13.6538886806737	0	251.165565115963	0.0776961060083359	0.00468067023091479	0	12.0693928615263	0.0473886370246603	592.512915864695	0.0495085922007021	73.1970894329993	103.659081725465	0	256.113299301417	16.2973194055192	0	0.624344958102242	0.0463797390878784	3.76912975007506	0	0
CTC-239J10.1	3.09764614602331	0.185390055594863	0.0447107495939916	9.64324300969183	0.088236893938352	0	46.4107657244958	0	1.37058133828181	1.50754238514042	9.40906494762669	3.16388194171996	1.43442401460441	0.054794133948326	0.996814004773935	0	0	0	1.37451298715303	0	0.0458317760399747	0.582447579002719	1.17854378099069	0	0	18.3156161104488	0.0633966922247602	2.44497331180353	0.697272411071633	1.77944854901368	0.106132704744775	0.0624255347796439	0.00389825528045629	0	0	3.62015050802974	33.4329981358587	0.0403257091983225	38.5677217254002	14.5777374447755	0	0	1.76156733287473	0	1.47929157313611	0.0182226266378924	0.0191683371090957	0	0.875461725904761
FLG-AS1	5.59763440063785	94.4373768032639	137.643849919611	268.449540973981	221.186872767063	100.077021770283	111.947368945352	99.6418073609651	632.265916548634	112.671742031327	438.025141723808	1084.98989398529	17.5901031667119	197.453069577818	331.168987399428	26.4263438888211	151.013967655677	158.618563013956	3.97140297135809	22.6783401588596	71.6699607931471	99.5029755909151	10.3094116871427	41.6529052436752	110.212685817624	455.498810591445	339.930801961147	283.202295635795	47.978171584377	16.1516512282511	669.536877544565	14.6514402534927	61.1693073398339	33.8235802970851	36.2527332605692	674.679358780905	10.1877414211944	71.1884013645101	25.9751284706261	23.7334293452894	20.5203943517655	453.697685483518	440.913196629198	73.4904750860093	31.72559024073	9.89245257494157	13.723460272563	23.7683811178795	24.4490296663116
RP11-60L3.6	0	0.221466480493531	2.52505299571485	0.140182867500998	0.101742714553869	0	0.0480521297567442	0	0.0649577474173437	372.483761857474	0	0.0115562671661253	0.0760402184962778	0.0624225752048551	0.996775520102412	0	0.817768678693208	0	0.0656409991446703	0	0.0520442294148973	0	0.0314474765562016	32.2993052407549	1.62107402198268	0.0750634035980715	0.072447143823033	3.26105979379056	0	0.521095956117076	1.73046056277573	0.0713123570271241	0.00436054486282256	0	8.35899495926014	0.0437631571998587	0.0285491924498409	0.0457012006500443	4.42562890742698	0.806432883884197	0	33.8160805004498	0.132491149794155	1.57731251011963	0	0.02550665493511	0.0268586100681993	0	0
RP11-250B2.3	10.6553857438511	0.24382291088758	156.779523857351	63.997218117603	10.395279250632	4.84958964155765	18.2976506510769	38.4768422440829	32.3687447092051	21.0874510142155	59.5727468056415	140.807153703456	9.52068534936797	0.0667859313249721	101.747099180706	9.75968231181744	3.38912403848542	9.99106175721925	5.2803544861015	16.7941102813099	3.77544951555415	12.6886419169278	8.03031664855409	29.5474474947618	4.95965305541105	17.5118927129402	34.5542669698683	39.746189884755	10.6060079462828	9.26782889920574	156.996230406025	13.3234807547517	1.02471927884997	9.94701276659383	4.62879087925695	206.428979316697	9.06205738048758	4.88636244711906	5.87797860169421	6.74690190068198	5.80292911108044	61.4884123651125	32.2657900129342	17.242535813844	10.5764130476018	6.1896184535346	2.55237026779307	2.60932667635343	62.4217671537681
AP001347.6	6.21762678124137	10.5599193167396	149.559245345751	15.0185810425623	0.110429633611155	4.84965557615007	20.7331652163253	20.7147991664814	20.7765344565954	3.06584921003198	8.4560017521017	64.1301848943897	20.2651069767346	5.21598495216014	147.632726367919	14.0841824546245	20.5584691835049	4.57317138240984	2.68099238213221	14.2626128342284	9.94964773812845	30.8948771229925	38.803650553608	13.2199746302544	4.96002369128541	109.628012896601	84.8522187554508	49.6838976746962	49.5847325069003	14.2766663201799	427.307983965857	18.6117494374431	8.1612592137824	5.96753915647827	15.7917050217457	109.933843668785	9.06274457612466	9.7091140207289	20.211312183929	22.0441860310043	8.74590111351674	74.1088213154774	38.7141385003259	18.0007945201849	96.4944838224646	1.29333902472103	66.455643903529	0	24.5294879773373
AC103563.8	2.42234672789045	0.241576593051521	88.2078996129918	13.3531887043963	0.108847180100833	1.93504946857318	19.5033461729263	13.8086564398339	86.3705201378876	0	42.5432802394679	56.7575422366089	10.8593114315334	0.0663592935854229	138.657322932536	1.12604788220541	0.819271405555211	0	7.87259262846354	7.52683078737128	0.0552340795094235	0	2.32372860297867	25.4879268905636	0.79014881796078	44.1646906569382	122.919722528291	66.3487063059149	1.45694481734813	1.14477153238882	150.509932872136	0.0759183520196505	1.02476736345933	8.95217439042818	0.910869334902379	116.939448740832	6.80662794698962	0.0484528120295131	3.00240645403702	0.808032380378042	8.74904705804496	100.359188667647	32.2180550953473	1.50589112140055	0	0.0440715650812331	3.75316582673363	0.849316601722974	4.36218752374342
RP11-268F1.3	0	0.198163912926246	0.0469238462882782	0.12737416402087	0.0931346790624326	0	1.27637921426154	0	0.059891321027679	187.934867623099	0	0.0107686617888145	0.0699568883848443	0.0575826317066244	0.996790508255137	0	0	0	0.0605131414058073	0	0.048107456249026	1.92746519931453	1.18022601891325	41.3553062999462	0	0.0690714531129961	0.0666982784066308	2.43885515312961	0	0	0.112285941705299	1.41211744089491	0.00406923893452982	0.993414682777789	1.84091393810866	0.0405192129707621	0.0265131229861142	0.0422973358848315	0.087500166571155	0	0	5.87719354763566	0.120563097087904	0	0	0.015024106245424	0.0157965765605425	1.81550408547577	0.882711468359692
LINC01405	9.39239017593337	45.3625237123826	67.6388675449901	723.69789040226	0.113201163205559	0	2960.45203892467	29.5933140827696	19.4979012382711	0	734.132328905734	217.654842587735	45.835586444231	16.7541877171919	2.99180891231203	6.06500378842669	10.2557567174029	8.44683553751756	264.503689267265	5.00641487159716	5.00338265599912	5.96303762345204	149.473503464668	21.9214808474277	66.7710163997521	332.274171549422	0.0799941076975017	55.4224845372089	62.4745105706786	118.796149629802	6.42550401666231	0.0787179270775198	21.4132864330636	7.95738227685187	1.84193329430741	454.591769081504	0.0311676634386373	1.25839231071479	552.117489595092	337.245085142798	28.6125215463175	2.48235061585159	1.76926451826849	10.0952243779793	10.5106920856367	1.29102163728371	2.55293967815711	7.89707912766565	23.5877205266404
AC002398.12	1.16208844891353	0.240961357739234	8.66908247396719	75.2133562116537	0.108634133994554	0	312.351376167536	1.96920992105719	7.852236975811	0.723474594691523	70.6970041124259	25.2410063722066	40.2920945420546	0.0662419945442565	0.996799175339542	1.12575974353758	0	0.712201595446334	11.7545806500994	1.63736801404344	9.94476388536194	3.26290693449396	29.6672553363323	0	0.790052733655379	106.688099759799	1.42121430948472	9.05610015563449	12.1384281619697	14.294373819288	0.131959539225415	0.0757809134667049	1.0247792926169	0.993432842179004	0	39.4634589301128	0.0301363014503497	1.2633521580538	219.172338931006	113.223792590644	5.8033651291224	0	9.84245738101369	5.50165509721873	1.33988611463705	0.0419261653071881	1.29908047084595	0.850595059425661	0
RP11-774O3.3	175.370889821986	147.635690985517	682.907407236885	571.307884081792	20.6487092241679	183.644268696993	156.948216539695	323.600987514129	296.266988857172	273.18515972281	731.439243359647	409.017767407572	139.957919851191	93.6752731305144	679.295832779464	64.7050608033254	21.4108068532742	30.8853931635329	158.287227019805	58.87443265785	7.47225415951676	79.2994403659946	70.7788446803389	101.442340037716	75.120575384291	495.810646464817	511.250203047203	440.537748840147	75.4384720939166	110.631002527085	441.501605615016	140.323584347774	88.692735827365	338.252583234767	149.734096933308	349.426371827173	251.509625322393	278.490345298216	305.739246216627	131.60492321413	308.31171521781	518.458176482381	1047.47594430808	136.796821852447	12.6278603332615	20.9406367926562	41.0145503953993	58.1526430440599	294.789324474486
AQP4-AS1	1.15856001107386	0.228838915328861	0.0519080283856352	6.76016673736469	0.10438125754797	12.6282913562	3.71394757229554	49.3454998049375	9.12014904510788	236.148224159486	0	1.06622698447128	1.44492714653937	0.0638907066746759	12.9671254760663	0.511611885725489	0	0	3.97941618925843	0.797113870592802	0.053235113989226	0.581918287394157	4.60509999995748	49.2589920046207	2.45523058741275	0.0768870903776468	12.0030241434558	44.0544225118498	0.696210325241626	0.522043531286338	3.30201252152479	0.0730284882410652	1.02492976966286	0	8.35471640715271	0.0447423087171632	30.3917227566179	0.0467291499549072	38.4244583311498	55.4255693820121	2.12660182790558	15.983964656196	0.136177320221821	0.730007423136107	0.635539024465362	0.0371098865512751	1.2870119877117	0	3.509614626353
LINC02036	3.05323455262903	0.240055096021786	47.8315420219838	0.150105849097121	0.108319822790399	13.5965557989444	8.57846831258405	50.3215353298826	27.181596554649	12.4671437946298	4.20487157017405	9.47846197488764	0.0806456171869616	0.0660688561298475	171.577599551216	1.73858325623337	5.96277227071823	1.4819920252097	1.3810377317596	8.37008137625238	2.53953665713458	0	1.1804725700891	4.5105633431	4.95969594744415	26.8252596445009	92.5221946763973	59.7232471248203	4.50191874302819	0.524553725604157	185.811215553974	1.4147394057621	3.06412132348782	0.993428439235066	7.41960070884635	45.4141166735904	61.9424192846426	0.0482503284034035	7.30989791040135	39.9482598680743	27.2137339875477	70.829195384994	56.0411039372163	1.50200518881912	12.8700231343272	0.0461867629819168	6.21248277662125	1.73057188390982	11.4157686526515
WDR86-AS1	40.4748835404625	12.6100992422073	11.1297648155823	1.82660174508534	1.5924602940016	13.5947765511542	26.8140863286573	11.8347826566851	6.56039848935188	1274.75352126039	0.810578313876842	14.7368914779114	14.9013035207987	3.93072346474291	2.99174814769468	9.13869760036963	4.24771883093258	8.4410375236057	11.765886390099	1.6393437630086	19.8210211328018	18.742601555137	3.46447321904228	301.246551030899	4.1262692015126	16.1893457399994	8.07333819204597	16.5068677988907	49.5564055567719	8.01418122952933	4.87066589929604	1.41115296384684	3.06387159355046	45.7628890156205	20.4424009009644	1.25005251252529	7.93497614988388	18.1452034417031	17.3571954628263	39.041764436671	5.80412675451545	101.893174460626	5.01783750820242	143.428247513118	13.3937523536645	4.97627616925308	54.2538294089203	2.60844263608822	2.58491312605587
LINC02147	3.09496351521641	0.187054985157207	13.3471361024144	3.40705864570497	0.0888826542823065	0	4.88025280977854	3.94448374819093	1.37122633904537	7.07113848266708	7.67928400539385	5.25946779829416	11.9047686397716	0.0551632400778388	8.97819136925195	0.511415228037086	0	0	1.37516728637154	0	0.0461333182101789	0	3.4468956123908	4.00622528892342	0	2.75290303541323	23.3099031364485	7.47879734490077	0	0.521925418338194	21.046380536608	0.0628543702127855	1.02467425429851	7.95989520356468	1.8423014738642	18.8851201202433	2.2858286699441	0.0405871305077778	11.2611555973859	6.80885341259886	0.662625991853765	9.30941290819086	6.41109369882309	0.752631546391347	2.18106385509037	0.0263012406937949	0.0276985049088105	0	0
CTC-490G23.2	17.628382311945	16.6766051387025	756.70127576774	176.451662218842	17.7125468465948	47.6040491548358	147.230517308048	218.032502040714	1293.34367511024	107.176008751142	222.757450250012	760.201308589882	654.865195640509	501.262020207219	568.572398561301	65.9395943093293	2.53798300795006	4.58372817807736	718.350480654894	23.5228836378474	14.8808253598774	3.27932654779098	3.45929827232674	50.9409622578146	55.0741193965954	166.30210350931	4306.73505258232	687.29300670491	10.6124709509155	3.65593900191909	776.538834903887	5.37798374830206	67.2858269426081	65.6590995416739	6.49210959285975	901.001225008186	0.031276901261009	1.25728330492912	0.106499010570161	3.35807025672323	19.0542162214098	2968.78944725542	463.824615168127	13.2190147389552	40.1983046625679	27.0757227988377	43.4865018156216	162.256382800138	140.819970569403
RP3-414A15.10	5.65545243950516	0.201154493173606	0.0474298681168825	11.3703089601778	0.0942627138822556	1.93548311551068	63.4053551024815	0	3.94284300712225	0.721437148830693	11.0906781906774	2.11710609701818	6.74516334432468	0.0582212870457273	0.996786488291186	0	0	2.25961159221717	3.95280685375888	1.63839310227458	4.97550931633416	1.92588305566943	5.72124325044507	1.03801459489041	0	49.713114633682	0.0674555317169414	3.27053601366949	4.53290800135586	4.3062467306763	0.113707391420739	0.0664117875170005	0.00410807262337354	1.98829089441816	0.910365056091518	0.0409486774847427	3.41317167294854	1.26321826595518	50.1005052620775	21.3945131391308	0.661298374653192	0	0.122117782174179	0	1.38140192584777	2.43841307186283	0.0336858061332265	0	0
RP11-17M24.3	0	0.195463907355753	24.2176230015964	3.42927294092125	0.0921102284487048	3.88146195330912	4.89278563322294	6.90623182376027	7.7422252012815	0	3.36927299635402	1.06583439337158	1.43884471923546	0.057001463963986	3.98952394208383	1.12447809028749	0	1.48406350887026	0.0598978518191813	0	1.2990066647244	1.25206633717939	0.028914583148516	4.58114742938692	0	92.2244022780387	7.94232110135148	3.27419923114813	0	1.77253632807113	15.2689298690634	0.0649918033938648	0.004033795379776	0.993423090403437	0	3.62949977376031	0.0262667474964728	0.0418870522157988	4.37540338376126	4.22118519149972	1.39665857035378	14.4072282317838	20.2361975806906	0	0	0.0245565094377337	0.0258545428357448	0	0.863103068611506
RP4-613B23.1	20.956213959115	4.39628515639078	25.7278737895748	19.7044248470419	5.98618061552476	3.87824740877577	59.2333818646186	6.90262843043933	5.25843309597304	2.28187848455277	19.5730276443351	8.42362951098788	12.1503257416973	6.48523899712638	7.97936149475354	9.80317675618334	1.67371539493548	16.2497938590421	13.0013427723931	15.1449562129972	9.92103558681644	7.31915820756481	11.4304350670525	4.51791410961807	4.12677776039154	26.6882553956698	9.3654818748736	12.3980685990186	8.33554231043043	5.52421078905718	7.96454383267946	1.41668580024958	5.10253094083736	14.9226245037617	0.910257314129634	9.61314444849122	66.285570733407	10.8844501229892	44.0473142629684	49.4521373126029	12.47606895842	4.16020757312208	3.4032306726526	8.61264841971892	5.61643818119884	15.821709881633	5.00089844965708	7.04797837719851	8.75385448282933
RP11-6I2.4	3.68738019357247	0.230027363991304	1.29450663457018	53.5467944924749	0.104802874704229	0	159.310787257302	4.92896324326823	0.0667406992897277	0.721886761580225	31.5305240255954	3.17020467792059	0.0781875781828631	0.0641246362033012	0	0.511815429560436	1.67377186575735	0	18.1544536330813	0	0.0534247263341392	3.26331224510552	10.2965369593974	1.03790171136018	0	53.187602016017	0.074474432928457	4.91682666558065	6.80011604638459	4.26548961322529	0.127067584626777	0.0733021085464207	1.02492106183428	0	0.910311139301321	13.1901099178483	0.0292585873926567	0.0468927456046595	180.841942840752	82.7553006763597	2.86168677500014	0	0.136767661076979	0.735972479585313	2.86040859999545	0.033648920532164	0.0354745269224384	0	0.849598905796478
SOX2-OT	152.548210419937	14.6316551149463	25.8698643092598	19.9622036140631	20.6465721483556	608.291481122084	19.5245803113944	61.1641126114543	44.0795468064193	235.584953156735	19.5135030226483	26.302896486621	10.8568541156298	16.7496737963056	22.9416199629127	27.0479841192177	66.0334717722016	15.4121203935333	28.6224666601366	16.7891031667214	14.8820430817773	63.8202794790498	12.5900789435794	175.171446448276	895.542565626384	16.1842460272284	42.6084964083329	57.9046247785248	35.7751611741835	19.9085735818733	40.8981310080122	19.9418390433728	14.2770677582971	23.8750707986936	559.962467766453	32.3726104394997	41.7686801361615	33.8193002972949	80.5195343060612	91.6799323756908	9905.41726364872	29.4050828237245	46.9003068399906	8.53046086125066	147.084216550341	27.0749859950835	48.442167959722	9.66014531211708	29.6941333572389
AC011286.1	0	0.223647951599706	11.0820195865651	0.1413607654643	1.59997394535732	2.90656453872437	4.92438852380031	1.96913840755283	3.96585822714526	0.721384685133864	9.32921161552048	9.47163309248902	2.79235662404072	1.36381431726539	84.7956964780775	0.510878981828573	9.41680171808144	0.710026180308311	1.38294613268531	0.796845644736485	0.0523992549394032	0.581298668820373	1.1815363275233	1.61357705210421	0	14.7369055280075	52.5515708966461	31.5932973684469	3.74370134917158	0.521327034423112	79.6549752977091	4.06176571901079	4.0831575960818	0	0.910170821605858	8.41476194909863	0.028731855915165	1.26499474823787	0.0961966507871761	1.65338135087903	0.661418330300035	105.072132936843	45.8380744157586	0.726062588564967	3.53113952507496	4.87443916401999	4.92342530843683	0	0
RP11-219B17.3	1.15813088400092	0.211147269707237	23.1572357440922	3.46361877993904	0.097981758617788	3.8795614746384	8.52753058559186	9.86594811295439	3.95468544498294	10.1815811365305	12.7805298596141	8.4154132029966	9.42087786051469	6.45517234322048	9.97497567956506	0.510024844877463	2.53380499323435	4.59076000836111	2.67676197679623	5.8633010388926	1.30166383147275	3.27500408473436	0.0304681396838391	2.78208065811716	20.993066299395	5.42970118626584	22.3325725237767	9.93772941279908	0.695434496291749	2.39330781069535	18.5076669981328	0.0688549204847977	2.04441344747146	4.97317480233589	29.8533572411701	22.5851683244467	10.1475824747978	0.0442235356049703	4.4088066027334	5.91779829625915	23.7752176393239	24.5498269954867	1.78346481228737	3.92647365545183	3.54236812825863	2.47910320735857	0.0410781867525596	0	0.843983614614635
CTD-2540L5.6	5.58558407668414	0.238894473895831	3.756464142532	10.0652291783163	0.107916444230895	20.401735733091	55.8125140421104	11.8355322965598	14.2983795374485	143.893976832002	33.1807024404683	22.086613938501	0.0803642252150958	17.9980296467718	139.656347298097	4.81867923455011	9.39895947737472	1.48171070837772	11.7495961147579	1.63701039548208	5.01083970460774	1.25116862637575	2.32408318344999	62.4332985083723	5.79538094986197	17.4870152429675	87.2016977665988	56.4142489995817	4.50202205223262	1.14362156869694	65.2941113815813	0.075317612676038	7.14162703650064	6.96244577198195	5.55900622327053	69.2217466188249	1.16381125623924	1.26374161100785	7.30834468546044	5.04873824682932	3.59653937789568	64.0890556094536	8.23288580589646	0.72001076731418	0	0.0472183932759558	5.00087998360642	4.38528454449825	0
AC090616.2	1.16086092098577	12.5336502716732	14.7907881730852	47.4572245401366	11.8354176554509	2.90637048409657	47.3278312298026	16.7695962867088	66.9802158483075	18.7561635087114	13.5714660466264	2.11840290471773	36.2352779671561	0.0656502165287591	69.8273291585103	11.6325226685679	30.0478676758628	4.57263052831593	13.0385705624326	12.5883699459063	1.30117611187495	3.26239522284816	10.3060930438793	12.0829640813161	0.789620727096376	17.4811667330649	48.9716121031257	32.3151075580034	7.55652170147941	9.90647506722583	91.4603687555899	9.35192272506886	4.08359505036351	7.95735981633736	2.76894321268468	10.8225844348363	70.9095792315283	8.49832033644318	81.2158496007909	49.3427285343834	8.75354684318182	9.21197526525857	9.83125762102873	14.9045057358596	9.88595509353568	3.74276278933409	5.01758741070462	6.14860402039105	23.7063450799245
RP11-736K20.5	19.5681377340428	6.46173317449293	12.3476425523607	57.3225523172041	10.3874909658415	2.90641824459883	95.7840294967714	16.7690242020716	6.55969485481307	4.62846459165318	66.435966042113	21.0379936750621	12.1978951179549	9.05850302647259	6.98168565747662	5.43573974110758	2.53143792143187	13.8725744420445	37.5725372578498	4.15935069671929	14.8708776799714	7.97424125666022	10.3086824607875	4.5105285872775	4.12462158628548	64.1102512695656	5.41543237458197	21.5013667156724	13.6683810063835	9.27264466451327	6.43953461760238	4.06915934321971	2.04452825551601	12.9318107069466	5.55885678598913	33.498790760895	51.8262172110877	13.3145985497517	292.937645937954	99.5941864219428	13.9132034642412	2.47659043998008	8.23710674519714	11.7342625055266	9.16322995001721	11.0464243707714	0.0523419285297884	2.61011575260484	11.3709030717586
RP11-963H4.3	0.533743257000159	0.175628758438364	15.6679192006532	1.79348276192211	0.0844054990573091	1.93700074110004	7.23851126085809	10.8620835877076	3.90303796492908	33.7277690196826	1.6645478434188	8.39068846115559	0.0637229418992304	0.0525950681954548	1.99443330554234	0	0	0	1.3702091895153	0	0.0440332434686841	1.2600921021673	0.0268293226433163	8.91165508457111	0	4.042254216698	4.00624916153184	5.8170673619432	0	0	7.65418800208524	1.4023553549845	1.02444778151281	1.98857641971892	3.71424376921149	12.9717711683051	3.39848186853	2.4504127786475	7.06866853381672	2.51958249748621	1.40420685804705	2.49448525332826	0.108616426758036	1.5984398629948	3.81476422101964	0.0219121641305203	0.0230616012933933	0	0
LINC01978	0	4.3799700847395	19.5992154490763	1.83546854897144	3.0657821564497	7.76790415355429	3.71123289725295	4.92930687215574	7.82018021226989	0	20.4526668154386	17.8659982118594	6.80215874944752	2.64786483069358	36.9100216748667	7.95179409083225	0.817788694869299	0	6.55315312719512	1.63608180565487	0.0521690534969821	4.61913846408529	0.0315188148358496	5.69636620173133	0.788419786963903	13.4051886965026	32.9183988794089	11.5796042919797	2.21620796095104	3.64351942758143	131.159987531699	0.0714920435658639	3.06393031502275	0	5.56280969649375	79.5202058870245	2.29382262273685	6.07786956414089	1.5618361809661	3.35265705185682	2.1271579456302	14.3115506881382	4.99383810893652	5.50435141329292	17.4970070486365	1.28250903426503	7.35585868119559	5.30407861918881	1.72073245516691
RP11-122M14.1	0	2.35100483442931	0.0512923833660084	0.142033686034567	3.06752923394849	0	3.71245576262873	1.96913301155506	1.37888545261722	406.033207051479	0.807872553103369	0.0116667274745419	0.0769062485311025	0.0631094177279587	0	1.73565482965718	1.67369684763865	2.2527445247581	1.38295096533095	0	0.0526015565013669	18.2108243880833	0.0317658485001617	32.8165076419219	0.788527732587016	1.4391826317337	0.0732648757453926	2.43157238018234	5.27387599823258	1.76286358366491	0.124741054609506	1.41675984883647	2.04461925070057	0	1.8392262208593	0.044221518819322	2.29404507558108	3.67724234935816	0.0966107344614864	0	0	21.9241141713152	0.134211649035209	0	0.630831647365647	3.68168381125583	1.29448816893946	0	0.843108740792137
RP11-235G24.3	0.534725930210747	0.24141761206508	13.5750627522254	11.7142992536197	4.53868492567042	4.84957678260467	6.14888991866973	11.8352558686209	19.4638257815233	0	18.6766604101858	25.241625842162	10.858970445317	5.21638310970148	150.628043385805	5.43552728227708	2.53155621288854	0.712296298716656	7.87245559484564	1.63745643595811	0.0552095761518832	7.29963281422782	10.3093220240486	0.468040581093024	9.13782766613261	42.8297504566629	153.230077534734	39.7657843797551	7.55376947842628	7.39081126467692	301.905365325535	0.0758828575261443	24.4678012520048	9.94706940426428	0	32.3120261489833	0.0301722558844606	1.26325708313734	0.101983240306925	0	0	170.46773338818	54.5118831730126	3.06862109277363	10.6333118697763	1.29219477720587	12.3541919618636	12.3685327515975	16.6795456944218
AC103563.9	0.536539922733472	2.34469466351316	93.2441219106469	29.7804940496255	0.110534897956839	2.90665259560917	7.36592413018496	21.7014174116311	83.964694580616	0	57.8394745193227	238.546780616811	0.0821883623182131	0.0672868794984431	224.442588927471	0	0	0	13.0598639311528	3.31935564288345	0.0559840855573874	0	1.17939540435263	20.199333683934	0.79105728215399	165.661043498523	125.852473550475	175.007431715763	0	0.526810643088574	127.833102910374	0.0770056281019471	0.00464651220434931	6.9623898324122	0	192.276940434835	0.0305675009413484	1.26194212317521	0.103591098034844	0.808869202800859	1.39751690347886	97.7174267109658	83.4897836656426	3.07920692793323	0	0.0457255106617507	14.7114805781413	1.73107863271083	0
LA16c-380A1.1	1.78841577939491	2.35253097066622	19.6299521218538	1.83642324120343	1.60012677398053	5.82237364394494	2.4977882470834	4.92906924324609	21.9341019466097	14.8645322247565	29.8383731260217	35.712269019005	10.8147753138752	0.0635877691138234	33.9164980138688	5.4483032832401	3.3895434537711	2.25253463346349	1.3828993013369	7.53768286477907	3.77340943399564	6.64335547038984	2.32431114263877	8.6138957031367	1.62103051457422	24.0319570215472	38.2430408133566	19.0612790631153	1.45457847547957	3.01297188766241	24.8835019987883	1.41671850179452	2.04463128690385	2.9830149659984	0	165.018968881283	6.79954079251578	1.26491338406171	3.00136169362393	5.05262774290206	0.661740237014268	32.0733068811373	16.1070177504487	2.29677447706954	0	0.0436953099471338	2.53035287472641	0	0.840452963668128
RP11-120J1.1	3.70246211098226	0.212546247619873	4.9657273536283	1.83126170334853	0.0984963267517713	0	33.7403262235131	14.8022247199236	0.0630559061604306	8.59461802838809	16.2074266335715	4.21878854736757	9.42679162224989	3.91849050723476	1.99425568016934	0	0	0	1.38204966992293	0.796687746118346	0.0505688606183945	0.580669356557264	4.59696277963781	1.0365230917927	0	46.1287053907509	2.74875481716571	4.92873743193237	1.45509659816912	1.14023836578123	3.2846289333242	0.0691919275137307	0.00425203234019023	1.98821351753461	3.70203659701555	2.44977755151659	62.7091033499898	0.0444265756014435	36.6053341613907	78.8464630271767	0	1.6361835836718	0.127975212139863	2.35383186710327	0.644417867196991	0.0329202282959669	0.034702596040276	0	1.74016087913439
RP11-93B14.9	118.963234699105	84.2552417717806	523.35723918813	103.99121466681	303.299569332988	84.5282719260265	139.934755230886	229.871526468445	847.241091663424	155.713765802871	561.251097745429	687.657364511577	90.2175509651748	988.269536919011	2975.53636815265	40.0124605545021	353.546066911346	72.6756773497581	199.796189221362	71.5013700905251	14.8804509581831	531.609977663584	188.283357273419	367.333070796103	63.4264860574756	329.783721735484	936.226757846848	872.797185788326	265.388510390351	96.2304650800061	1751.45008396422	198.539996704094	257.909588326894	224.837009132202	52.0654066249523	1706.17002020195	281.973146018944	135.083172267644	208.245162751254	149.436103710844	47.7459128383384	376.153698220946	383.3734264925	153.965270331071	8.39408618972666	62.6719666889348	135.272002869438	137.507104473089	138.145078287396
RP11-93B14.10	17.6171545358903	8.5067555707598	126.525123671723	13.3841223629541	64.5492210689071	12.6230438992575	32.904849646263	38.4729666607829	159.052401061199	25.7637244538747	114.8006326764	181.887079463111	5.4812134820124	245.93641539136	837.907732883825	14.0780346214956	101.256596304496	14.6321147820599	36.4005363350273	17.6267390790053	13.653747057119	131.922081683655	62.7787262454973	75.9610883269531	12.4765300196275	96.53128375619	252.10442927731	260.967839247328	87.6902635506716	12.3941753688915	387.442195598037	43.7499524076347	63.2062584809433	46.7570125519867	20.4405205915251	37.1565095185885	78.9646797507199	27.7918729101743	60.3844957082437	41.5738561510625	7.27790856761782	92.5555616575683	93.4653511917301	10.0940222332086	2.03383991251138	6.20920717213842	40.9428840586394	44.9664563774898	20.9574629992462
RP11-146D12.2	0	0.208203426374292	9.8189700298671	5.0695636858867	0.0968941014791413	0.963612411106789	4.90923489888245	18.7534781483755	2.66791513676506	7.81349023547659	3.36237168286778	8.41371770050956	1.44285885947187	0.0597059079553492	57.8637550258364	2.3595266190129	0	1.48132920686317	1.38132116471814	1.63726215663837	0.0498365571601616	1.24919912843489	0.0301826363243554	14.0597524711363	1.62224706236	12.0051256390441	22.2979367929798	35.09068123509	0.695479238203902	0	47.0135238652063	0.0681417595880283	0.00419787954454121	0	8.36856477694807	10.7514334724372	4.53917886951512	2.4683590481937	4.40320254898787	0.806434672128351	5.84295527812913	13.5077486839304	8.08656055409709	1.53243949260478	0.639417349498566	2.45793199548466	0.0370615445852854	0	0.847837535893354
SOX9-AS1	10.6508930894924	18.7521880559607	4.98253012323853	39.7037313613071	19.1894231296152	7.76473675243309	342.538454973817	84.8463714666196	35.0110421640087	128.443307695274	25.4650265953793	39.9695891379513	13.5590195510349	15.4747160513032	11.9691372880768	163.20632645925	3.39158228941178	6.89539016503441	18.2503040960627	1.6403579055447	1.29699360524409	36.2477575048182	73.0277601148434	16.1162053664562	16.6522970146309	252.892419948341	10.7301106401314	43.8426695849	18.2306319984243	52.4801822546573	4.86633690151254	25.2359340413991	17.3357855005026	8.95212162607369	27.8831157314378	32.3672921001656	922.711131010896	14.5321823276531	194.862151545054	371.503840424259	5.80617438551141	0.800099900114696	6.62851182656666	46.1827282734	7.6826114251123	23.3518402197291	6.27816697148012	7.89788209845685	0
RP11-141J13.3	0	0.194686336438978	3.72940658615843	3.42732180856369	1.58933648339786	0	2.48612490428422	1.96959050202132	7.73955874798746	1.50466086005432	7.66463066561895	20.9642021910242	0.0690180316899283	0.0568332844682664	99.7737747591483	1.12470634164413	0	0.710521097651103	1.37785928847661	0	0.0474964587528706	0	0.0288354326502147	5.18003273780199	0.789066077572471	6.70200856342236	6.64286353496141	12.5033083715326	0	2.40633052467487	21.2060106470759	1.41092834326294	2.04390862174186	1.98834912267588	0	1.25087693417788	0.0261953748325094	1.26208657123454	2.96952210561357	0	1.39688437393794	5.03123232824223	7.99558281538601	0	2.15409619012105	0.0290029303177533	1.26067042789859	0.86421156689207	1.75134565553153
DLGAP1-AS5	0.54026545293708	0.253562516153224	0.0556139023500322	49.6162651995857	0.112944908501646	1.9358474773209	1.27239138542244	5.91563866895088	9.14431005149365	179.281456815358	134.345424151605	18.943121612655	0.0838621448500021	1.3554283274672	22.9415751106901	0.520278453571783	6.82368596115024	0	0.0722025080685569	1.64175609688842	24.7648237737732	1.93125785955664	1.17735369819953	25.4018668748685	0	293.351344162731	49.2444341385827	29.7526985644071	83.0863972595052	0	358.165223518444	1.40716484583552	0.00472293734004836	5.96766839690013	10.2101939043584	52.7135709575169	3843.3060749493	0.0500166315427464	334.124901345159	96.7942129883063	0	53.8124441428993	5.00496309913749	0	0.624825947551177	0.0517063438792489	113.199618844173	0	8.71578250396568
RP3-473B4.3	0.535916499670684	0.166335237908147	6.08572761207548	4.88177516313625	5.76459640493269	2.91185004180706	1.26739563955797	5.92267880720762	1.36158086034431	1.51564397851688	6.85713188619276	10.4703929248279	0.0610455667517407	2.60444023462145	7.98123845855585	0.515536876439563	9.54472383879776	1.4955112940823	0.0529623965468708	2.50117864868592	1.28963726143166	0	2.30556726056491	6.52118986645443	1.63394995230918	5.31036499450611	11.6210050237554	4.14333659606046	0.700640662546532	0.52604499775834	7.58372710175397	2.68976187908332	2.04247651453456	0.993571889808699	0	0.0356897900419697	0.0234585554930353	0.0372347737522893	0.0759360250300893	1.66556430995706	2.91335716183968	6.78842033435892	6.28043094640579	0	0	1.23187272636891	0.0261184099386532	0	0
DNMBP-AS1	6.23017171172258	0.230225688719927	4.98162646629029	3.48930383901728	0.10487313304284	25.2704237140184	12.1973451785772	14.7975529744489	2.67643550392153	213.10153961091	3.35538960954056	7.37394215929341	4.13827235807701	5.21057247294955	10.9719651526735	3.58618953445658	8.54728028311331	7.68059876977901	2.68367895552084	5.00374045034818	13.6086738556683	1.91885996265061	9.15933726638624	49.8033669116436	6.6365278830272	8.12690994742111	12.0087103785231	35.7053321163234	5.26941659047638	3.63831771550943	7.97263984118952	2.74390427213523	5.1026573558375	5.96769483449143	17.6716719071685	1.25337113175534	25.9076906672354	0.0469199895272361	25.7331580123861	23.8080453213996	9.50676840992971	22.7446362950294	9.79478211215756	0	0.624448955151626	2.51139429687954	4.99129592162465	15.0707650742622	13.1844243208528
RP11-7K24.3	181.672573842917	417.873573067251	3606.94169842635	1402.01109513368	657.823041375065	2072.62410564075	2993.11461196374	1735.40680999761	3710.18393842754	350.630319832887	4338.65015511284	4266.88199882823	837.948811468523	3694.69348311621	7620.86510362319	1015.54726259466	804.926308804287	95.1258599971979	1322.83473604573	662.443764031951	214.870762024892	186.965958861836	330.896732212722	250.597481739014	133.590934089261	2679.29773861748	7040.49965550581	3630.86899056331	560.56019447137	318.96530646095	4016.6781160727	596.771956245917	2160.08172405858	469.572271125949	331.106006367943	1829.77659757814	82.3652527381466	426.822041973909	15.9023432613107	44.9728261719143	295.722006846991	8158.32014938258	4583.04382774762	222.716733347245	23.2363760074468	170.695116694228	378.453588089201	1742.99130938327	1040.64643841548
RP11-930P14.1	0	0.208095667462931	1.29370689575179	22.5001640459619	0.0968541624852608	0	70.7527837763178	0	0.0620897827390765	0	20.5209600336725	2.11767502847544	17.3053630525294	0.059683428599246	0.996779428008089	0.509990567142152	0.81778476315169	0	3.96140407361706	0	1.30129144012126	0.580653975003722	5.728217103661	0	0	23.7958434669343	0.0691907209889293	1.60560377825597	3.75473064433473	1.76636553213463	0.116979004290953	0.0681155509790607	0.00419652457224551	0.993392100329745	0.910203137528141	16.6603920469671	0.0274003287162343	0.0437776379409796	104.434271708292	18.7798654877245	0.661024731471479	0	0.125698941342041	0	0	0.0243643329815295	0.0256514942490481	0	0
RP11-57H12.3	5.62347358927022	4.3492934852869	8.61969006056904	1.83185667830624	0.098882861881699	4.85180836547761	18.1530500480964	3.94284083572592	1.37814820617784	110.295891366592	1.65632819810709	1.06626936344999	4.12241123352569	0.0608231630077194	0	2.97734713803796	0.817698007565411	0.70970687610312	3.96738960803807	2.47917623913631	1.30190885617117	1.92091231885525	4.59761931884628	37.2577545384784	4.97328523444173	1.43816051412923	1.42259478135287	6.59428069712206	8.36739683738789	5.55114227268421	1.72789813564954	0.0694449179453267	3.06361302537815	0	0.910136737405655	0.0426938804889474	53.7816306494117	2.47021218442316	21.2691877672278	14.4708508496653	11.7920761574987	5.85898929316	1.78474941058211	3.92317097796437	2.80464287651258	2.48091605008445	3.71421483594276	0	1.72527868118706
DSG1-AS1	131.654351580294	82.1923326206549	406.589103702012	900.121321966048	67.5269859238871	140.8888474616	226.242793284396	175.610096938917	801.722366388568	23.4164843831118	424.378358487118	652.925549837338	56.5953855751838	55.2182854361062	447.876115837473	56.0612135259312	67.7506585397072	45.5883005268717	15.6514976796708	167.484772964087	1.2942503214124	64.4946273051121	14.8735291240773	261.743880819379	137.776554827235	708.697346516314	764.687309638701	318.795326670511	9.84732439421602	14.9032467916777	877.745720281549	47.7322972868742	14.2772198129508	493.452999259074	80.9002417504093	314.7190188581	0.0312201822415119	21.7632493052149	0.106265461362369	1.65976298931044	19.7861782978127	368.630036670378	666.196054495188	14.0004706772581	9.0937717396288	12.3477114398011	157.426696402694	86.3980602571387	200.368880581639
TMEM220-AS1	18.935171106796	4.41420711099736	85.7198152362102	18.2451125396851	0.108325535499059	17.4847496588405	47.3580468688392	76.9674859438691	43.9047188506316	78.5103237213678	26.3519527738227	54.6509889817673	21.5668830118487	3.93352029726576	25.9346919203705	1.12536342040088	7.68007855895883	3.0258194832415	16.9214739571941	10.0556661449595	3.77600330780275	24.1922447948779	6.88873250780272	20.8297537769283	6.63073176796928	46.7977671861268	29.2251780470705	38.9464434468221	17.4954264017069	11.7848629523647	40.6010224626809	1.41473453726198	1.02479567289538	14.9216796162444	8.35010381645355	35.8787115145228	23.6971696447531	24.1311615392794	31.5642716415235	49.3202838376991	11.7008241600712	41.2714408885279	19.4326701111177	6.20382851886764	24.9087779303487	18.3522390923082	19.7700693960118	6.14395639212987	3.46153710446044
LINC00327	22.1268168565508	6.45884396233629	16.0197016746876	24.755476542567	0.108059778924543	3.87794662353703	67.9195473893203	13.8089789157883	10.4318170912972	62.7897535752995	81.8181825319931	30.4909535299717	0.0804642295982134	11.6138628855108	4.98668986272815	7.29133492731617	1.67459072101526	6.12082718506268	10.4577862138483	9.2134246212772	3.77602690158915	8.65034303428508	17.1406024737588	2.77214766279505	25.8849892717816	36.1372747039838	14.6862834318555	9.88671949911189	13.6717771247524	9.27520300362205	7.99959566323591	1.41495333882749	7.14165119292403	13.9268011957312	9.28097519778061	16.7933981722298	188.947998339091	8.49971274705398	138.063685742359	57.851043249444	29.4386479787147	7.52564593243773	1.78654909346574	25.9696102086749	14.8933662047077	3.74455552312876	11.1665360000169	20.3323000987053	1.71153709287602
RP5-875H18.4	0	0.167134711892013	1.28274978515876	4.8860049879002	0.0810074077006291	0.964534977612641	28.4100248192125	0	0.0526241052246565	0	12.9382822931295	1.06427039993055	0.0612784135283837	0.0506316070941299	0.996864768634949	0.515327256476969	0.821489882042931	0.714644458476727	0.0531602823451742	1.64832126401779	0.0424245086872403	0.586056887548178	2.3059775576015	0.468165034919425	0	11.7195868743052	0.058482483101135	1.61729604954189	3.02579101180156	1.15639034007957	0.0971043973946228	0.0575974880854528	2.04252618897367	0	0.912310888218992	0.0358171627896859	4.50468028602117	0.0373682198753611	36.6250565641195	19.0105454347609	0.666208421307689	0	0.104005479746891	0.765686992350019	0	0.0217906388810924	0.0229332990136083	0	0
CTD-2083E4.7	70.3143982843675	0.249284002499664	52.8550650025239	108.494038906344	1.59163307975836	0.964154606873318	540.107742201822	1.96940894696465	0.0706060778943147	0	106.346083252907	21.0451732491615	224.059043940836	0.0678125133021261	0	6.05481399689329	0	0	9.1721276506729	20.9970310854738	2.53593735752163	17.3932199843554	18.2975066260778	1.04725530000306	4.96113344280675	323.459938039265	1.41728821186481	13.1930895026376	46.4898996202856	19.9064683006799	0.135623285112739	0.077622092263514	1.02456547563233	2.98308219433984	0.911569798113406	45.5083552470875	0.030783935004461	0.0494647057744508	600.286529102635	181.922519244555	16.8412963985826	0	0.146185259387146	21.1844708994193	2.03086714883329	1.2933458224123	0.0533454914108438	1.72763188930045	0
CTC-297N7.7	1.78840422970633	0.226551619094095	7.4260049495771	34.137371471292	1.60012207991923	0	64.0192469129057	1.96912802632377	0.066021728755473	0	48.6730049230841	0.0117195148920555	0.0773212488008728	3.92946312283844	0	2.35176697756856	10.2741681523624	0	14.2794411086372	1.63604318683847	1.30231708286924	0.581617118080986	14.8353944875551	0.464461833763769	0.788612662453042	43.8476735973859	1.42352139456715	3.25969031653867	6.03826128357638	3.01325238502167	0.125493536300373	2.74312479488073	0.00442081822582807	3.97791111412584	0	0.044440861805481	0.0289729693515017	1.26494011228115	233.757476078822	46.0499545991179	4.33693896475883	0.796670421690769	1.78867293613623	1.52171477169323	0.633625097110232	0.0381862706238281	0.0402849009436388	0	0
RP11-989E6.3	0	0.191641722407046	74.4952270327661	5.00428834770943	0.0906501528545474	0	2.48436863020856	2.95681087969679	0.0584148835080938	0	1.66000584284433	3.16520832249785	0.0681892435342251	0.0561712580809424	0	0	4.27044913327058	2.26447256916362	1.37684646818657	0	0.0469563292829434	0.581652784718342	2.31658259972647	1.62477540332225	0.789312782038246	44.2486388513284	5.33661698927545	3.27688945954329	0	0	58.0224926964414	0.0640261037950602	1.02474766949747	0	0.910720477225504	1.25029190728701	0.0259140894608234	1.26146744143898	0.0851958264696582	0	0	2.48607986942696	1.76817245056693	0	0	0.0226659384317619	0.023857512748191	1.78597081100296	0.866527158035024
SMC2-AS1	1.78890508415877	8.45569257927287	3.75564553113307	11.6612109662972	0.105686249239598	15.5438780905489	96.7305319911549	0	0.0672536220383826	123.698405076366	27.2425542377511	7.37458953996843	0.0788059700028345	1.3633551825157	0.996783697063355	15.3902435392491	11.1261348204809	0.710837019127835	3.98110311809153	2.47675259698887	9.9306662555179	2.59031924284496	9.16189098405092	25.0167440933232	4.96155220302716	118.122153143309	0.0750580522317197	6.57457549194644	0	5.51860091550272	0.12819381980608	0.0738748611267876	1.02489889822285	0	14.8730755410154	4.84618636962329	1.16434426087571	0.0472349228640905	112.000967641751	56.2310767947862	7.2847475090171	4.15895862998553	0.138005732867583	5.45140640290348	2.04049830346879	2.51179633512941	1.30689216733588	1.73045983526487	0.83923836209032
RP3-428L16.1	3.05265252731122	0.234311313733617	6.2104136793567	5.13695021129714	4.53596791624594	0.963701740383088	2.49812117555941	11.8361369134388	9.13254973163238	2.28192397720495	22.1108620231391	27.3310893020788	21.5200890684992	3.93278207904305	57.8573582692309	4.82094404858566	0.818463132441304	2.25256690696588	2.68394553109978	1.63643932807153	0.0541028621229742	15.4289214381187	1.18107141319353	1.03907152777036	4.96093182676799	25.4348504129001	90.9425177637303	30.6769761296342	9.85625697639372	4.88961469334245	204.794467454783	0.0742815464648086	7.14129017926747	7.95745006626125	0	23.9233831749209	1.16422437614871	1.26439146216751	0.0996956128198381	2.50169842765715	1.39366950972103	125.08056778085	30.4608682915295	0	0.624873919778421	0.0454597633003226	7.42021574023249	7.06127843005848	19.3974851347406
CTD-3064M3.4	3.05311409923831	0.239586581102595	16.0206070966137	44.2781447349611	0.108157103655719	0	327.915313680642	1.96919041697311	0.06868412394034	0.723213397098171	83.5200812852606	11.5802650208834	10.8547282759088	0.0659791825309277	0.996795969680438	5.43613715570683	0.819012431255913	0.711930776443468	18.2105095884416	3.31803696406823	0.0549265618303512	5.95357053691638	12.5861478885372	1.04110196020724	9.13925180492909	52.108837165538	0.0766866808446647	6.57059035795693	20.5596448471182	7.39271866908035	0.131349392008827	0.0754730224874312	3.06412687906677	0.993426267649026	1.8395999201104	4.8482147841185	4.55104237220256	0.0481877941179363	270.026591969993	108.99683112946	0	0	1.78641382312264	11.0138495727746	2.75405308058513	2.512238034653	2.54153943949773	0	5.23252905221367
UMODL1-AS1	3.68855130707714	0.227832426453606	1.29463368589827	0.143610179842691	0.104023389244523	3.87825975654509	3.7136045169721	6.90264665974996	0.0662874443018007	412.68127013657	0	2.11852736859097	0.0776413598962851	2.64923350804251	0.996778778572009	0.511450312012294	0	1.48020274589752	1.38287690174111	0.797051075923301	1.30226716336931	1.91877995181536	0.0320354494373465	71.7615619701151	2.45529191748485	1.43912932076155	1.42347814401571	11.566620374878	0	1.14071171934126	0.126074644554143	0.0727961092465712	0.00443582248572483	0	3.69940670750935	3.64924482979643	1.16456403276441	0.0465901472807904	1.56204873882477	0	2.12662945627627	35.4569057304837	0.135676525898985	0	1.35072719596069	4.86061694642199	0.0408311605443419	0	3.50181814621709
LINC01170	6.24145375996122	4.38523758419837	71.8639795245037	3.48327114006256	1.6000001996396	1.93486538312095	29.0570881837517	11.8378742156194	1.37888455181489	47.2921491512342	3.35663839879501	8.42190285456132	26.7223297276967	10.2954396360211	11.9697289290282	3.58996128572221	0	1.48008694258936	23.2373311495889	0.796858360298864	0.0524513380275966	0	1.18153261247721	7.45167379401146	1.62101630683892	10.7649445671972	29.0210063785676	17.4086056400689	16.8036388582456	4.90039748916008	67.5042876015548	2.74234166134645	3.06397894160347	2.98303411175417	1.83923968104841	10.7945220934724	0.0287586398628834	2.47268479209782	12.9403288383785	17.0021745220354	0	20.2343543650686	12.9158546819694	0	0	0.041666884875045	1.29851358195626	0	10.5964634962351
RP11-362K2.2	0	0.23495109480656	53.8555068068552	27.9175901635047	0.106538744724061	0	94.3961658630406	7.88891534619425	1.37808021570281	1.50130671775706	48.5790032507225	7.37519780022328	77.4438631793937	0.0650858373392733	0	2.96774208104046	1.6740831830653	0.711161546027453	18.185026579837	0	1.3016344436338	7.98244343098366	6.88640525474217	0.466148784422907	0	59.9529366582505	0.0756205933253504	3.2585388263989	29.792594346437	6.14360092509756	0.129281653007503	0.0744269023965938	0.00451794675947248	1.98817446525069	0	51.3005586230342	0.0296576903790378	0.0475643843007809	27.2203797050456	259.392090366827	4.33277089593304	0	0.139202053892756	3.10872844996823	2.06592214234636	1.28033916539732	0.0429457178446013	0	0
RP11-424M24.5	0	0.182982035289598	0.0442839463208475	0.118802336820511	0.0872989518183429	0	0.0419670087532324	0	0.0564133279308847	136.025140298413	0	0.0102179974994456	0.0657965776551581	0.0542572345052572	0	0	0	0	1.37352509726575	0	0.0453929824030657	0	0.0276187268172983	30.8748466050451	0	0.0649722708651073	0.0627618834697339	1.61142808657246	0	0	0.10495775099132	1.40606345704927	0.00386506488484306	0	1.84290189248578	0.0382761017144242	0.0250978612972848	1.25941465169686	0.0820850051572961	0.808158142218436	0	5.04566987406968	0.112560011053348	0.798404166291207	0	0.012978943984084	0.0136422748328811	0	0
RP11-68I18.10	15.7174220026406	12.6133150690444	63.9125598404825	64.3236110007168	1.59026713678701	22.3401828752382	711.477965089727	18.7409168790023	6.55873702783346	3.06853642593327	154.847385991248	22.097136903053	69.9620599416458	10.3458061334628	3.9892409294785	7.90618195215474	1.67742098405909	2.2581631336421	76.5260517503107	2.48057489172585	1.29714978511014	18.0642575912845	93.5407120958055	10.8932120135526	4.96188039826357	337.038062216949	8.07199776359582	18.161342154552	75.5025288043402	67.5340216072216	0.136200179545177	1.40969326147204	2.04416123227934	4.97275339204759	19.5107746365234	38.34492220082	3.42041204239474	6.09045100951653	660.856849276168	317.096056464822	28.6200680860484	2.47978468912838	1.77630266403035	12.4599388228528	2.03076505319805	0.0526422194388498	2.55432542752149	5.25316886352745	3.45885380108138
LINC01634	0.535520112467727	0.243804882327673	12.3531374176835	52.5835584117202	0.109616568262965	2.90651965656993	439.797464033019	0	10.4393007943226	1.50337746475692	60.4253970272949	15.7862229866973	8.17712516899376	3.93296085556513	0.996806833065603	1.12719603235592	17.9857395609751	2.25455587694327	7.87416811262175	26.9124602666805	18.5749100227515	6.62513130201408	1.17990671112797	2.19647842895808	0.790528191567572	270.609465037982	4.08600301853563	4.08642199926896	3.74026434209357	3.01376092606871	0.133217069984422	4.06863395558965	21.4113877133642	8.95213466779802	0	4.84830522089667	3.42240462918211	2.47197830955827	327.730026525544	39.9208410549918	2.12929902239887	0	6.63333249521017	111.769358499648	12.7597892588344	1.29287394769264	8.70243152124723	20.3449935309527	3.46372178464342
TTC39A-AS1	0	0.218735914840457	20.7914414938859	5.1031177159671	0.10075528438624	3.8788661267584	7.33744112924762	7.89047281108469	16.7560170922643	37.0762386584401	23.0395270275565	24.1538129861472	8.1236330035374	2.64665527941189	19.9508282168479	3.59445411344068	2.53219465625025	0	1.38273104851408	2.47808016354237	1.30225701204723	0.580910700369546	1.18152317644587	5.70414945660558	4.13086866482678	23.9316315303951	21.1119633169608	19.1010119762955	0.695535715983757	0	56.5749713141475	0.0706684477684165	2.04455421841271	0.99338354974473	1.83938338323122	3.64554171097564	39.2903813570019	0.0453146632513972	11.4946177092517	4.20537282407905	0	33.8399477408955	12.865300704823	0	0.6309921732839	0.0398331345325889	7.32126507458362	3.52549248809834	2.60925343731584
C5orf66-AS1	69.5562513492798	0.255892004850409	1413.80413890322	502.453852022726	13.3137116515425	110.764092783057	420.840966295561	713.306072087632	835.616855987395	71.948720786136	244.866441545588	437.420934993018	91.5624707846739	9.0513406517008	487.774901627911	2.37156794298924	89.2041465863936	11.545810781275	46.779576349928	245.763517720296	3.76439098001324	3.95195081362325	17.1535363411132	256.431554190926	29.1841929507664	686.191096968231	1630.60261046707	334.481930000574	191.386075301357	23.6640099778695	1272.68106115101	1.4043121493198	11.2186501138227	750.125800416196	117.174803372577	4394.37971212364	795.044869997886	10.9067086918715	73.343432426132	108.66595729815	487.115526608561	1048.67775090925	853.323731921628	30.4166544573228	3.450906307857	2.51700819282153	239.327572243811	7.898551480456	213.415431205723
LINC01513	0.531887820737404	0.186426417952858	0.044893484318171	0.120763008247092	0.0886391206231019	0.963958503917846	0.0425410487927778	0.982927004657822	0.0572151582179288	141.43747361233	0	0.0103456815026903	0.0667545823695894	1.35638126270366	0.99681172447868	0	0	1.48685326922176	0.0578051027239317	0	0.0460196522157048	0	0.0279817774066178	28.3307222550496	0	0.065916297228501	0.0636686724401492	1.61037448958852	0.69713762244258	0	0.106636905921136	0.0626926913035031	1.02466340576861	0	3.70991165540196	0.038794412010239	0.0254254188316732	0.0404885940591626	0.0833294106227203	0.807799470110365	0	8.45621350017834	0.114392042396053	1.61399672102447	2.26104665906044	3.48047653080341	0.0205280219854909	0	1.78477525572174
CTD-2547L16.1	9.39846920076385	2.35372191257585	29.4646802069312	36.0844732182357	7.46108398166754	9.70915812988951	52.1573436029039	16.7697245528038	20.7271195802492	21.9032556926105	39.1649134717254	21.0342277706327	12.1873335962327	12.8858354123239	30.9226521067582	9.77317721445029	11.1196686857712	13.1047067763668	11.7453168332185	14.2770309579026	5.01039353766816	14.7371461438011	8.02718635030358	10.91785148255	7.46820625267215	28.1268014716213	38.4201593907811	31.4878797626682	14.4430212801827	14.3110539977486	80.6269829084521	2.74412011232388	8.16074379461917	6.96247174068298	7.4202703584093	34.6629004170737	33.8090263631822	3.68018746460751	35.7807857818772	51.0542102374651	23.5368474591836	50.5904388004877	16.2140486724252	6.99013882054015	16.3016327554679	30.4909258644667	22.2252053167152	8.79852751508535	17.5169891841602
RP11-225N10.1	0.531208102821928	2.35047386050993	6.20036930976704	104.263034212067	0.102720158227953	1.93486351185517	0.0484559360680716	13.811933284979	14.2329962884481	0.721416830519901	2.50558671648748	55.6319449868912	0.0767269736871414	2.64842520725244	36.9097358199477	1.12142204433903	4.2497920320448	3.02719136301999	1.38295078849283	23.628871420027	1.30236313737243	1.24839678172514	1.18152979317748	2.77343658490854	4.12826460476799	1.43917413011361	26.4055243278598	17.4077289526395	0.695816462264494	3.0142765812448	52.2870355496955	2.74241400727196	3.06398458939255	0.993386194093552	2.76926707328707	32.1644958719712	2.29399207754987	0.046082837586928	0.096374669496071	0	22.156782852504	42.2720486853353	20.7873748278473	0	32.2359142028235	1.28366560399711	1.29986053197667	5.30035978731736	0.841330215113717
LINC01600	1.15806450837162	2.33624312239406	12.2576697727989	3.46488316634057	3.05641943527027	2.90714002058367	45.7119504017872	19.739423039147	3.95541030153341	9.38775910778196	0.807690630094897	2.11792784932405	1.44365202598673	3.91779011121996	0.996776995078787	1.73781004992885	2.5336362059772	0	0.0635601372696257	0.796695089417592	2.53549209194192	3.27438569694891	4.5965095401576	2.19729827087134	2.45805217459253	38.2562803456062	4.06669043069147	5.76273885026256	17.6492314495885	1.76509536931533	12.4550552640926	1.4155586580727	7.13833964800578	2.98314619840903	1.83973505958322	1.2531581919998	50.407917114936	3.67029072307642	31.0115576732743	31.6306736990497	1.39329028215842	5.86082635986599	1.7838400951201	0.725105333084912	2.79265148551297	4.88316993188556	7.33746943824485	2.6290711906252	0
RP1-8B1.4	1.79048389056988	0.21264392701959	1.29421455906289	0.135382317461612	0.0985321995283659	1.93507445767507	13.3425036669262	12.8275326217414	2.67044579438463	135.011015249837	2.5076827357755	0.0112658805897627	1.44380631860352	1.36301960430225	7.97969506230371	0.510065448854724	0	0	0.0637372610901661	0	0.0505852249491543	2.59648836159732	1.18133694189978	22.3565231925689	0	30.4120742621833	0.0703109975119665	8.26422914660184	0	1.14023069394135	1.72747993987577	0.0692154124533753	0.0042532402370421	1.98821300140378	1.83968480065614	0.0425621944061119	58.2404189231799	0.0444407201052774	24.0500056404494	16.1876309680094	0	5.01351860069479	0.128024997263284	0.736150217402268	0	1.26161876082862	4.8423986102808	0	5.32572510236351
CTA-363E6.2	1.1577589263792	2.34374596116291	2.52395682891622	6.71548083021126	0.100265544909339	3.87897794402803	0.0474399759863164	13.8135973356987	0.0640937015845102	270.602853767929	0	1.06629740465935	0.0750008056679121	2.6461214043466	2.99175738650524	0	0	0	0.0647663758053616	0	2.53746563411617	0	0.0310642810392023	38.9396930337854	0	1.43870473812456	11.9497404643494	10.7576504493683	6.05024654901751	0	0.121298800849352	0.0703487465030799	0.00431136914531738	0	2.76989515856048	0.0432118983025847	3.41947671610286	0.0451225765673016	1.56112547971817	5.05863425991597	0	15.1747337962477	1.78641502487591	1.54505849093338	0.646553154048229	1.25697519899318	0.033778555310913	3.56415800873696	1.74252150652798
CTD-2008P7.9	10.0173445637808	26.9133482377961	19.7283654907858	6.78897945348518	48.4265966641509	45.6637756487159	8.58181653266581	7.8884912195385	37.5901962647516	48.4927751621374	88.4493526776153	60.9919055711675	1.43781937697398	160.066023453644	64.8369393665704	5.43957408048048	35.148179871539	37.0914328774857	26.0246202738977	10.8927082509795	5.00856451612326	34.9055725880295	33.1230464653055	54.4916645792109	130.367926175923	12.1718249292975	51.8578804359475	53.7926274368807	9.84034205423069	31.8055718788577	104.812462566869	85.975980882156	33.6449580171885	46.7573838199467	104.18912612071	7.24148340842817	925.960289777068	27.7866871833122	121.856780882751	49.2329871037447	61.7812136320076	20.147737634865	58.0599808368151	7.74983906879247	1.32862077669581	23.3501422464223	52.0046133848762	17.6072338318734	20.0913151119054
EPB41L4A-AS2	41.7236708692035	26.9097943125963	159.549544377282	115.10906219442	7.46880409584853	55.3826659333516	77.8352652552635	103.594716761949	91.8151120697831	94.753120071736	45.0390045756992	62.0423045695166	76.654006013919	53.8872233158969	106.732572112147	29.5286558682737	26.5620650712214	44.0666320934445	11.7663771867077	24.3647282823254	8.71530426893887	22.7793652935022	13.735450202444	62.6449320340268	30.85929740968	97.7857182455644	144.589385516406	96.9053294055868	55.6495485314498	34.3142966779177	199.842546743263	10.6868863622393	17.3357159972668	72.6246775923882	25.0929708765279	83.7567593054285	68.8007347993189	19.3525478559279	47.4484480838227	55.1854478270826	49.2543083957336	126.298720049634	122.167413075797	21.0657840165671	9.80499307547797	7.43565327422099	40.9095563369282	19.3705809944503	70.9214357563825
LINC00950	20.8121111148766	0.244994609201783	34.423556743285	26.4818106369652	3.06844435238346	25.258272975723	190.43188712318	60.1850275220101	18.1899734852442	43.8400739966886	67.2294693640465	60.9732405581211	30.9816882368334	10.3439034676245	22.9418140965074	15.3251481931074	0	3.02716767170048	29.8737553010906	5.00105616009451	0.0557582173408662	11.3383173417007	23.9887232013643	21.3734337123597	12.4788343427069	54.8996467841998	10.7274680732316	49.6955974316746	32.769584013665	21.8092005675874	1.72552103757298	4.06821015882375	1.02469110263822	2.98303161580723	21.3763098864291	22.7822037987357	146.403939083095	56.6218002495425	225.47207579392	119.933338118411	14.6396219129397	19.3147826395128	3.40464673926239	12.4891125953504	0	6.19597170936672	9.96403699778578	3.4908215519636	9.59750276745451
ACVR2B-AS1	53.1417827056892	4.40116239318155	50.4142046712723	87.2794615131039	10.4008943000864	53.438302261716	259.949380288386	39.4602137728659	27.2541888204059	33.6018421534583	92.7025307104273	24.1997519271727	4.13633753673547	14.1925921293787	8.97666172529814	6.67267992846272	29.995508475434	27.0203097145779	35.0935051702012	34.4710592015918	67.9154302277036	22.1044745619451	28.5626291790845	70.1986559741017	313.551941781252	156.618752759831	34.6220739542404	47.9892169212527	38.8420060278735	21.7816117361393	9.57517706617698	17.3015632384898	7.14174110965021	20.8904541191922	104.187248634969	12.0299325358107	474.341624649493	38.6282132640374	226.263546691988	203.990684917666	57.35562659151	21.8311681244317	17.9086223741946	17.1426006306483	5.56036918479173	16.0168280119111	42.1611883517825	18.485239549858	22.7124374288482
C10orf71-AS1	1.79582727038878	0.247730263336525	16.0410264054292	65.8321462558972	0.110963466416749	0	596.805292702366	3.94228423217281	3.96974352814526	0	132.787682290042	14.7367134083821	16.2434069688404	0.067521962155034	0	1.74352649351548	0	0	38.9524221942505	0	0.0561740663645445	2.59554062221289	38.8120496688268	0	0	248.490489934686	0.0785296935116016	13.1939181578997	38.0989668029332	19.2856262339703	0.134943193441476	0.077281303074983	2.04430680873016	0	0	49.0785645929444	0.0306643380507161	0.0492625574445036	462.707911250388	260.280559401094	5.06873544339296	0	0.145435614603205	0.720166138659017	0.624152116902736	0.0468036724305629	0.0494389894223182	0	0.839068310935149
LINC01489	0	0.184785876675813	0.0446039549454809	4.97355776478131	0.0880020032199247	0.963997860358266	54.6849892283383	0	0.0568341994254982	0	16.327438263137	1.06536638790354	0.066299339145397	1.35577111498475	0	0.51173552575149	0.819257169303002	0	1.37426972473809	0	0.0457219787692082	0	6.82858204097898	0.464593562425516	0	27.3281469308074	0.0632377926766781	1.61086643402284	0.697353286895749	0	0.105838356308833	0.0622694507125612	0.00388995695770555	0.993465433524142	0.911068565001548	0.0385482447015617	0.0252698882517786	0.0402305079462253	34.4618587330726	35.3419044701746	1.40026128766722	0	0.113520659424128	0	0	0.0200168864161525	0.0210611486447334	0	0
RP11-863K10.7	4.32960315796687	8.37519694385096	8.63935147736441	19.6066859182449	3.0657653535744	7.76790951231738	72.3349473539616	10.8511445678025	6.53677774176631	9.36123940759144	20.4527719122701	5.27096999248322	6.80210657630662	5.20246012322248	7.97947490968631	16.0937442999906	3.3907230203183	2.25309848091913	1.38291484300867	6.69797008231176	0.0521651987185523	5.97466489498479	3.46381570675104	3.35696115251991	0.788418983129082	21.3335842384265	13.2854703213546	9.9134879143799	11.4231012880289	6.16500649302633	1.73061603599048	4.06055635245708	0.00436940734593705	2.98304639795221	2.76942195643125	1.2536064712286	33.7157713592108	2.47237495883616	81.7428578194797	30.6930123755306	5.07974764794835	8.3868497964994	4.99378289076943	3.87638110693108	6.37517884559963	0.0448962856464306	7.41098404469439	3.50599413004948	3.47606565401555
KCNJ2-AS1	88.6753715345073	4.39887487820433	108.08488025219	80.75403657538	16.2611415581256	93.283412157971	215.076117179464	39.4599795209125	29.841976088931	141.767023554271	88.4370678932009	53.6359408814873	80.7100677453029	39.8169612006091	26.9315986290534	13.4600610124358	21.409536042493	37.8611598528034	61.0001171910456	57.2129574347146	33.3974396872709	31.5311509084578	28.563930745516	82.9805893270638	172.159042751213	168.693758842773	71.7594410853413	54.6144508738688	55.6366517338858	50.5974916434028	22.1026149322938	13.3332970111762	14.2776448223376	29.8442749137495	27.8829828359879	41.9345711857522	23.7232058397635	45.8587259299502	576.698546825315	163.149435180269	107.463650615255	50.4588705102937	59.6926850013985	59.4636989199955	25.3824437527777	24.5963554598827	82.974932327031	42.3170446283893	9.57986243086045
CTC-297N7.9	9.48123379966674	0.214344184538746	24.3959855595455	17.8772166463908	1.59824131730942	0.963577931430971	24.1621233616986	22.7004927148562	14.1783959855369	30.7851580427388	14.4859147361116	17.8554510311153	6.7831611612263	2.64478624996183	3.98932039550377	0.51013103137262	4.25441271976857	0	2.67847163718695	0.796678166637089	0.0508693243263263	5.99019935839508	4.59807335373219	6.8946498095428	2.45741737307433	10.7220814910482	4.06966026365937	10.7651835002942	3.74960893524901	3.65130293454141	14.0007307257994	1.41596082025262	0.00427419495604031	8.95333196405063	2.77025927821402	21.4249032857947	12.3945742394304	9.65405796361743	15.6769502113282	13.6122001220481	4.34760438320187	14.3366252368649	6.55125508781511	3.10260121488292	2.78543082728195	1.28231376224681	7.35414612918181	0.850802849822318	0.841799279582309
RP11-875H7.5	0	0.232156574503279	95.2261463618725	0.145920909124747	0.10555567811978	9.71026909002467	24.2966833160303	83.8895966019336	33.5146005124332	0.722116954247245	0	10.5261551122522	1.44462113793977	0.0645418655824379	69.8288616243421	1.12274355456577	0	0	0.0678884775203326	10.0652107144387	0.0537628166602264	0	0.032428005365718	0.465502052276258	9.98500457426073	20.1016225839744	35.7036521177941	29.8599452550111	0	0	176.815722391691	0.0737902487402202	0.00448596188261696	0	0	1.25322560675754	14.6776602005061	0.0471843960075518	1.56170626182817	11.8615424982594	0	26.1176178102191	38.3061495602564	0	0	0.0354198831259677	0.0373512744481469	0	0.847530354458778
LINC02095	0	0.212457662686268	0.0493023753015525	0.135280328214751	0.0984637876747936	0	16.9455424675062	6.90409011639907	0.0630367893893045	72.1533268663497	0	7.36711826213812	0.0737304707433468	5.18934958837571	3.98933712855375	11.7650193113945	0	0	0.0636965815159929	0	0.0505540158538844	0.580667793465804	3.46047900259022	4.54154511407508	0	0.0727886314119441	2.74869950432543	1.60505217534046	0.695429293324596	0.52053585361216	0.119015400080107	2.73681448686865	1.02494794588183	0	0.910145823896215	0.0425364886192678	123.035903927858	0.0444137444030472	7.23631978905136	82.284110574222	0	0	0.127930055845084	2.37233114113187	0	0.0302631907454356	0.0318893158925849	0	0
LINC01894	4.36398297056316	2.31656717305928	6.16352009088266	8.21339834458104	0.09408429661522	0	46.7069097544417	1.96945082521521	2.66283844976221	0	9.3724278329893	1.06600760390185	0.0706311035845921	0.0581203620922977	0.99678708721947	1.74232079536319	0	0	3.9521792413498	0	1.30009027577357	1.25067002402067	1.18048217229895	0.463108333631079	1.62349500942373	15.8759405147564	1.41957168664107	0.779378528524103	2.99158137199425	1.1420799558607	3.26485178086413	0.0662942529150619	0.00410194389283847	6.96381047310594	0	1.25187490921924	1.1637372198062	2.46520118450536	88.6697331441002	45.5089081740384	2.13417733846034	0	0.121871715635197	0.742422410631954	2.14018340858219	0.0305079214679891	0.0321483446815731	0	0
RP11-68I3.5	0	2.31213664636667	1.29213867490215	12.9086441349697	4.47377329548445	0	68.0993382457739	0	1.3750206501132	0.721603765753832	9.37723094523615	4.21547274441103	5.420239166845	2.63523092917396	0	0.510287691838568	0.81818025434994	3.82297877593946	7.77092786615057	0	2.52899925110345	0.581038944853234	5.71841395235556	2.79570212571702	2.46251250508384	22.3645882115606	0.0667903037643409	1.60730712064427	0.695935046770796	6.23196343859485	0.112458480053288	0.0657585447043183	1.02483858014469	0.993413627082072	1.84087499069328	3.63207332013089	1.16354436081675	0.0423521152735256	41.7339024541628	29.1620843266676	5.86295032138803	0	0.120751767332813	0.735268851229288	0.64185938279055	0.0340236144510182	0.0358715195563933	0	0
LINC01497	4.32230718868029	0.229951595909718	2.52639656392658	18.1183032437453	0.104776025638627	0.963638948055553	54.4474768147744	0	3.96962185703331	0	36.6609928365347	3.17020140389584	0.0781687725243216	0.0641097447603771	17.9549100674951	0	0	0	6.56550872984921	0	0.0534126571826548	0.582081733105407	0.0322285146564445	0	0	65.087946309484	5.40784018890776	25.7111107799073	3.74103031134041	0.522229852129897	7.9716395548961	0.0732846890401229	0.00446049374006918	1.98816743943593	0	22.7081867782292	0.0292523957050559	0.04688233306792	323.05681757698	23.8093652789487	1.39304374208077	10.9101509503983	1.78878506026181	0	0	0.0339476477939559	2.47582079806236	0	0
LINC01372	53.1286695588453	2.33369540469614	74.9642431340805	111.937300613054	1.58958965349228	1.93560386207592	666.706065772008	4.92893976288887	11.7367338840986	4.63231483059607	189.73276922608	22.0973668864746	350.335971074008	3.92814058624386	5.9842087288401	12.8428487021549	0	9.21583050321784	237.012683406263	19.310723790078	5.00767790730963	33.5510045174396	114.066682158025	6.25591249603746	5.79684036079607	268.968868409747	1.41590854421553	30.5850352960632	100.698693012957	81.3125109531461	1.71869728277418	2.73686019477238	10.2000108708387	8.95212649583961	6.48957739386899	61.0657692382957	6.80587073548788	6.08997345177628	465.218390559118	285.590643244664	16.8393749154833	7.52483788314884	3.39538759254679	28.9199203572019	6.97558013755883	16.0079536626676	6.27785902593109	7.89817694059525	1.7120267883314
RP11-150O12.3	3.7369682334091	0.190660509376396	2.51104108698256	12.8043650191143	0.0902734572528718	1.93600947232172	33.454438232222	2.95685862342753	0.0581904754996505	40.7141296524398	5.95027390103101	2.11601611107299	0.0679207756212703	0.0559567024032335	0.99680308822001	2.37480377543381	2.54076386993587	0	2.66157419794981	1.64068191926622	2.5241092853501	0	2.31623327160976	7.59714021130885	1.62575444915439	23.5519734428795	4.03499489523635	6.63082656092632	2.9998790998215	4.32945025934934	0.108687659120511	0.0637766281679797	0.00396982487625896	1.98839031070426	1.84181066156066	0.0394239164370513	3.40778825917825	0.0411486472389386	16.7979593532661	15.4180313807485	0	2.4865292203061	0.11663092530891	0	1.40977768270849	1.24056004669814	1.25385886068411	0	0
RP11-434I12.3	0	0.241077924318633	0.0537754354339004	0.150644414359308	0.108674519655629	36.9269353389412	0.0508943929995436	111.506993846563	1.37669730426789	725.501826989687	0	0.0121699793038843	0.0808929351065597	0.0662642336693509	0	0	0.819203522164093	0	1.38074610128945	0	98.4337296227776	0	1.18033366991442	71.721673546185	0.790070666913258	0.0798415151378862	16.0164716476013	42.2607275230079	8.31761561425156	0.524864050383222	0.132011208396843	0.0758069699746162	0.00458694780697044	0	10.2109420288852	0.0463205365603905	0.0301454923341211	0.0483865484451886	0.101874681330553	0	0	13.4227251134078	0.142205838951956	11.1535929885	1.342067658725	3.69173768251573	25.3058987697531	2.62761294355695	0
LINC01269	3.69826511856973	14.6533472052794	114.292168224131	97.3275105543758	16.258848477602	212.80597980183	133.808258332359	225.931599691579	221.162254436353	111.122726080251	332.588917663531	364.823966258864	35.0769328324828	87.2437363470186	499.748363777766	11.6130587614772	45.4390287772037	9.21896411527993	59.7408135874335	26.8863230451918	19.826285753226	0.589761487957515	8.02786460209848	153.20831993042	19.9934346896966	269.276751205905	639.55271662548	371.913512546174	33.4855106511883	6.1477616548781	851.809140646944	1.40701556751475	44.8590917542	23.8749842047599	13.9302406448095	256.028500367077	32.7467508812977	2.46636028373381	2.98914429843239	10.1462109902232	2.87115858217639	441.150060825463	140.163280120435	2.28157541172502	5.56120060472064	7.43701294146414	21.1570970216397	100.566958996909	18.3273146522247
LINC01996	1.78847947305382	0.22877285035011	25.7335093443776	37.4228473438827	0.104357790035446	0	152.011252160713	2.9556617302757	0.0664819667762364	6.20243051428644	80.3114754414474	2.11853474163432	30.7693030055405	1.3636855435906	0.99677958140616	0.511600979902815	0.818064819920513	0	27.1330354449322	1.6360916995867	0.0532245545288941	1.91879444101426	13.7046781542044	6.26831574443735	0	37.2849054199252	0.0741801078863045	0.779477575649221	6.80166521721581	9.93536751788029	0.126500520950682	1.41664770710891	1.02493022041699	0.993392618804818	0	6.0380153534885	1.16453045774456	2.47327271394811	79.3096532238781	69.1028464702117	0.661897541771265	0.796801370997953	0.136144472160246	3.12424142023249	0.633070630722131	2.47688302518614	0.0406337894912361	0.853250039909749	0
RP4-536B24.2	1.16121320240818	0.195572821846619	13.3923954401584	12.870052289437	0.0921516644285001	0.963772541554538	2.48661728822145	0	14.0575409234357	0	16.2772022647281	19.9196107714126	2.77201306792645	0.0570249918916321	0.996794453407794	0.510498969772322	0.818362122009356	1.48403411102773	0.0599227592635994	0.797376152576481	0.0476528096832869	1.25203410017281	3.45215889626434	2.20952449956055	0	5.3947569247192	9.23802872865939	1.60796367148505	2.22560854462893	2.40546988486978	7.79207463057122	1.41124294398167	1.0248024528171	1.98834055736726	0	97.5125140584631	0.0262767296466628	0.0419036685832737	0.0865886444930561	0.80703342034438	0	10.9931597920496	1.77192552518762	0	0	2.44343664653892	1.27369925279085	1.75558142339847	0
RP11-56L13.1	0	0.241028370148721	58.8515865848274	5.14308020790735	0.108657352289409	0.96385010049879	6.14877742956974	0	5.2666027371402	0	1.65698815900237	60.9568305628958	1.44260907655609	0.0662547803395874	0	6.67126643135634	5.96258461079708	0	2.68309004236335	0.798371539934242	0.0551495363513048	0	0.0332165814213692	34.2621945539443	2.45588477324392	16.1637370402462	22.6284066202601	22.3300260550802	0	3.01249216132746	417.588387930494	0.0757958939115699	3.0641073818455	0	0	107.390202403199	0.0301415855761498	0.0483799583105498	0.1018588379745	0	0	306.5113556506	51.3129780424295	0	0	0.0439834520010995	0.0464404898776336	0.849362661277299	3.47935192981122
RP11-108K14.12	1.16349762699896	2.34860241226791	23.3880335096989	13.3656455301634	0.10963271854046	29.1471117818947	32.8567136344425	47.3578568339556	72.2932970022616	1.50339302253908	26.3364670733312	3.17010657382207	55.056751823748	1.36080716101782	117.707740525462	1.74062186537175	0.819608818713478	0.712845920179747	19.5234822497177	14.2655037679958	0.0555835339087096	1.25320132915768	0.033462902269811	17.885214881542	9.9721159538466	42.872417110284	150.777166223776	33.1062391684177	2.21787554318154	3.01378763386503	367.590525251514	0.0764247475166719	3.0640468523479	32.8299444438564	6.48883457896264	13.2209307176032	2.29324519386733	0.0487539057562856	1.55790607134862	0.808389436348846	13.1678782570149	188.092407446229	53.0199949636612	3.85226944322174	1.32633199347197	1.29271931557213	8.69820091362134	0.847782416195194	51.9526743281918
AC093159.1	8.75054159196529	0.246671466165015	153.257533503688	227.38678726136	4.53682823958253	10.6796922616399	21.949231254115	42.4221558319443	120.051736805705	24.2133751274524	58.6893440670036	71.48796066471	6.83309317463	0.0673232743630372	42.8920807875321	4.2035972137625	5.10473015099337	9.98912977096359	2.68070001111715	31.9589669542836	0.056013500438965	0	0.0337067111181177	6.83108367268146	6.62980443371853	30.893822677732	38.5593018072562	96.1460522196899	0.699509494855898	4.26375217178737	146.495530265964	14.6509117856854	0.00464862664033561	2.98304807210238	13.0002292804096	454.75453403642	4.55054102851979	0.0491242745146714	0.103652275252411	0.808907857840175	1.39761239870428	143.257738123994	1.78120815349785	3.06155475408976	14.1447741176644	0.0505345714602479	8.72387172447072	1.72761835722637	3.46102519042083
RP11-486A14.2	5.01700472377595	2.31072886842175	8.57690076776302	3.43514771089208	0.0930197231078878	3.88113404010147	37.1262571608061	4.93103338110862	2.66069498956861	4.66261371051077	11.9605238882578	3.16639974723574	6.73461507398663	1.36002038719488	2.9918837998392	1.74381863462391	0	1.4834402503767	2.66769190962224	5.02919362785756	1.29952820775308	0	11.3640864423188	3.38777035814348	6.67697079996378	10.6358197663084	5.35153156611039	9.13330950473014	13.0773868855893	2.40333138880422	6.29794383488645	0.0655923268621423	2.04402570631889	0	5.57360371825268	0.0404753724550382	16.8175735103091	1.26267353830774	23.7953922569913	16.2480361494042	1.39599926423189	1.63848345158055	3.35564670116535	0	0.638280846728382	3.64538240871187	3.68125802138496	0	2.6237795388543
LINC01913	0.53236308070387	0.183229074387196	0.044327875183416	0.118943274232493	0.0873953919698938	0	1.27291186959715	0.982965090857822	1.36970952945347	19.1195461623917	0	0.0102272104372543	0.0658655685205587	0.0543124820762033	0	1.1288989810621	1.67994485631537	0.711822273588914	0.0570522427106144	0	0.0454381441989917	1.25651160198601	0.0276449066911475	1.63091174127822	0	0.0650402570300455	2.7223146669085	0	0	0	0.105078510614135	0.0618661170985364	0.00386848425362496	0	0	0.0383134636761224	128.786906267156	0.0399843736839496	19.4320029403767	4.23252627245872	0	0	0.112691730171151	0	0	0.0192249281912477	0.0202255694577487	0	0
CTA-363E6.6	0.532993308401788	2.26554680719198	2.50314334896792	6.50010756431842	0.0859403583505201	0	3.67405525859894	10.8609759898453	2.64382417663781	15.9311081983988	0	2.11457322258263	0.0648238214238706	0.0534778889408121	2.99205991733532	0	0	0	1.37201754820895	0	6.14678440125646	0	0.02724902125446	7.05518543216698	0	9.23410423133058	19.3769896092461	7.4963416967171	1.46398829196952	0	10.6304424126955	2.70669897829508	1.02453173901453	0	2.77748509171762	40.9885499730893	1.16114073019099	0.039392372151664	0.0808229940419298	2.51741826081215	0	5.05036741535905	6.36563335124217	0	0.663890330035473	2.39899490155624	3.58156903982859	1.77462117820906	4.48556078821736
LINC00472	8.76790138302257	0.234854359213251	6.21081689183052	11.6770241396763	24.8725839079717	13.5983078618867	44.8676716755924	27.6262541627572	5.26398712357937	32.1508823206117	11.0191877057034	9.47676425259712	8.16479802804512	1.36303774864469	2.99171168358729	11.6438332581396	5.96442921514081	6.12336243962781	14.3178603694668	0.797609663023561	7.47375253179995	3.93522195089786	9.16425409773651	7.4238590484416	1.62149652284615	17.4627485726424	5.41232803357936	20.6934310078478	6.79496374985671	8.65678399361458	0.129238330265732	1.41594727763058	2.04461261470674	11.9371806157395	14.8705427219834	2.45306967313021	223.57538174059	3.67996189853255	100.864990312546	71.5622954767049	27.259037213983	0	5.01646308018688	0.719818801339156	2.7469949384194	4.95226032410041	2.54644799256346	2.61240619205881	1.71268176351122
RP1-193H18.2	33.4542669494801	22.850153645918	137.597965668323	450.36965959139	5.99498970001942	52.4634580798343	639.179247221624	129.242579598926	111.287756407584	329.762768606302	299.441369763213	126.180159797024	24.3185640113122	33.4220146097564	81.7940661299214	25.1905237556232	17.9761566959496	57.9827593865375	18.2508208121699	25.2028337361928	24.7647405847637	84.0488308004881	26.2852290655005	72.4517502340149	45.0544904484389	352.160134222407	142.115498507031	161.478168645408	51.8003572558357	24.9055644020932	58.0982824582569	19.9487053216939	20.393986231457	84.5620925181307	28.8118332777407	107.726094205506	113.917762393047	12.1194299572641	452.889646580796	230.231566843983	69.8410583870555	116.120985464677	51.7104371057661	45.3087041318602	16.8693880682681	8.66474819040105	90.4980774000448	64.3591689671235	61.2129519101509
PANCR	44.6613323598772	0.230828076897542	58.6517236069622	85.72866301322	0.105086359680771	0	19.4545261957492	8.87606202847186	28.3722965665346	0	59.7416319751239	102.882877568375	5.47981382467151	0.0642818217248662	0	1.12244124467685	0	0.710637963975337	3.98039610296521	15.1371986413982	1.30207758342645	0	2.32443369824099	0	0.78890052469418	2.78393499719814	0.0746618009035975	0	0.696426378465844	2.38689844787428	0.127428895449515	1.41648713883764	1.02491454160411	1.98816790135249	0	90.42933024208	0.0293239273306494	0.0470026410558493	93.531189875631	22.9518067817651	9.50537408720515	0	0.13716479727943	0	0	0.0385643908810442	1.29097985373222	0	1.72674291748578
RP11-964E11.2	4.96173517931319	0.253362456603163	120.421689723278	287.903863477256	7.46169103260942	152.556486816103	64.5185498685544	107.536136123335	240.515920644561	144.033922855799	305.38110100926	166.130671291422	8.17244928135085	0.0685694913740846	283.289970014576	15.3140165383878	35.1400607794099	92.0529634741751	1.3743071940928	36.1470224546325	51.9163679448706	27.4836906156205	20.5808485776086	113.705275580082	82.6539202765067	182.241816314017	447.172628866259	274.988940911277	71.6407371304066	32.4143873571315	439.322865270641	6.70993755398873	3.06350578267336	18.9006933024945	94.8609361096838	193.830782222962	465.5889716738	0.0499909774537741	25.9764863312717	43.2694783495556	106.657324215013	346.857262911817	255.797347883005	50.8246342906885	5.56063963272574	28.2758747386554	112.669443640367	1.72928328819726	162.871640981618
RP11-422N16.3	1.17761884334185	0.161917935598203	0.0404142081463805	0.106605019869156	1.56176659768009	0.964733593393976	0.0383203134960011	0	0.051339715675337	28.2667971802717	3.39599783672023	1.06387046518397	2.72827597494676	0.0494020432198756	3.99006157725679	1.77510775969851	0	0	0.0518610573004747	0	1.28774707273743	0	3.42760714189824	1.65228290586508	0	1.41484763152224	0.0570341159583085	4.14952251271066	0	1.80238142847195	0.09447257612338	0.0561741575353285	0.00356090723006708	0	0.912773728971604	0.0349800977643753	58.5839125282686	0.0364913166130796	2.9114050520826	4.25697382701969	0	0	0.101143737760317	0	0	0.020508210694847	0.0215796318745078	0	0
MEIS1-AS3	1.1695528992286	0.175203941049918	7.30604961655412	1.79288124312578	0.0842369772338751	2.91065161714091	7.23731435756168	25.6881869675193	7.66655078065049	3.89892468253858	0.810420432792281	1.06482070768366	0.0636019454746877	2.61430347520036	0.996839863687761	3.03075388526348	0	0	1.37000402010137	5.05793556258453	0.0439537637289109	0	3.43848350195861	1.04749574807223	0	4.04133308650358	6.57527987695994	17.6705132559397	2.23910697636768	1.15173493460661	10.5849136350164	1.40212620385547	0.00375569492053485	0	2.77873705777623	0.0370846971405721	12.2903008475702	1.25721272870723	2.93761908029154	10.2914032225455	0	6.76940602778786	3.29745863619846	0	1.414384363267	0.0264770179791354	0.0278843319663827	0	0
LANCL1-AS1	30.9349389551305	4.40205296152749	45.5037298530025	110.209843350622	1.59073401113944	5.82148341867154	409.206267871232	11.8347603134066	14.3244660307673	4.631424448963	164.22705887137	21.0455930285409	35.0559702271071	5.21348920851444	4.98671640243827	6.67234678440875	5.96355260666228	4.57547051555803	123.093615390144	0.800200537986181	5.00860047674484	15.3721490148968	60.4823148386761	6.2542492133914	9.13550712388502	387.724920412739	6.74274780888346	11.5369298314518	103.01994638622	53.7472355655091	1.72013386782897	4.06444307833489	16.3163710949343	3.97791682975203	0.91167775258295	35.9513570011554	5.67795470237874	1.26059006478405	720.672607294786	277.149148442563	52.9371233083498	2.47955815140411	5.01482761164369	18.7342428424594	10.5233314973653	9.88098368007972	7.51439541492993	3.48947681025388	4.33318057636567
RP11-321G12.1	4.31993498704217	2.34519905510847	25.8510321861825	3.4885183596981	3.06751115862319	7.7645585152729	14.6597497265481	399.641646358852	14.3191526712393	86.2163877902298	4.20559994898907	44.1644471256789	5.48713199123063	16.7479967971601	50.872324120776	25.2257157262286	37.7437335516276	9.21518362099065	1.37885353962689	10.051454767059	0.0559392496077642	26.8453616918066	35.3860870193202	68.0107149356709	8.30010112739746	0.081047556813715	58.4015973434402	26.4582734328249	7.55208273684303	9.26566289048064	56.3227036022503	10.6852872835586	3.0639707634266	0.993464202253077	27.8895861627855	1.25076045068168	96.9074068318692	4.8859128087843	278.386764874741	199.073783795809	2.13045264701729	18.4698188134666	19.4920616086503	2.27846064588592	9.84546946054669	1.29335631038232	8.73120659562958	0.847889622254722	4.33592933984417
RP11-180K7.1	3.0892276148523	0.190784925370931	1.29040719347404	0.123230579656166	0.0903212640565552	15.571748805196	1.274836873342	15.7973778043607	1.37258593979175	55.1639704297211	0	0.0105049082069271	0.0679548539095567	0.0559839401699032	2.99194553220163	0	0	0	0.058820818052316	0	1.297874655943	0	1.17933062913962	62.9822229064242	0	1.43124380969406	0.0648044845816589	26.0088682051047	0.696625357595159	0	0.108747696884535	0.06380829681303	2.04375239910413	0	2.77457308840967	0.0394422879216281	0.0258344045859951	0.0411679117660992	0.0848906637982476	0	0	14.426850738533	1.76731275700259	0.757205268821616	0	0.0246299862069177	0.0259321794850572	1.77931295345205	0
LINC02038	1.79138006743631	2.33315251477623	13.4617009191965	0.133843214392221	1.59678540217255	19.4513322718724	7.32109640870375	11.8408704302925	3.95326992127926	12.5641741305415	4.21590207460765	8.41466800412944	2.78452295363812	0.0600461140565427	37.9096316074804	0.510002246811878	5.11972555122515	0	0.0631223310925382	1.63704879374411	0.0501133087558445	0	0.0303415209144373	14.0442238237587	22.6901548552684	6.74811771017598	39.1890559511812	35.0729093140036	0.69544879817277	0	19.9969255241269	0.0685384584586526	0.00421836781967588	0	6.50063965904986	3.64041111750467	2.29200043697025	0.0440327586505322	0.0915438077254338	0	2.86954903835141	32.2191864015209	12.7718049672913	0	0	0.0334595852564534	1.27598017722988	0	0
ZFY-AS1	0	6.44334469011832	18.4462973074186	5.13688292586317	0.106297087939119	3.87801077317114	13.4190378781557	0	0.0676078392545225	57.3738744899204	4.20541869590433	0.0119615046023593	9.50206145962367	0.0649522105957754	1.99423557896014	5.4398645228188	0	0	0.0683237925234756	10.9063322862354	2.54013611670167	0	0.0326172359742696	0	0	16.1286281023668	14.6637476233352	40.6633594003389	1.4552966144747	0	45.0450018483057	0.0742704841500874	10.1986268646907	16.912036931261	1.83932176626441	0.0454488611122184	375.079860855333	2.47342561301302	30.0472598875105	23.7893476274038	4.33299580389961	40.4776297385805	16.1841512914155	1.50836725809405	10.0721666957976	0.0429497146371201	0.0453420500449162	3.51288809988841	15.0208899187702
AC107072.2	1.1596504021014	0.201695543721032	12.2153075246379	3.44410233365245	1.59324635888003	0	1.27699471328984	0	19.1561365221935	0.721406750280903	13.6692781317957	13.6477281165012	1.44103873043634	6.43375434045399	9.97532151636759	0	0	0	5.23206354355506	0	0.0487215493803408	0	0.0295415571598259	0	0.788624063913909	2.76779023130704	28.6792843071082	8.28605323539214	0	0	24.3387002166856	0.0665457018253908	8.15461730232635	1.98828647833733	0	70.7197627366206	5.65523441777962	0.042828878500579	0.0887342906172339	1.65557496045127	0	5.87261339875411	28.0238387901873	0	0	0.0317841904937488	0.0334994832800564	0	0
RP11-295M18.6	10.3016674046643	0.185937553847805	1.28912302553948	3.40392809727296	0.0884494936816704	0	16.7818844609194	0	1.37079601559253	0.722827212078042	5.95710243217708	4.21176281073935	10.598140503802	2.62486797720397	0.996812791999653	0.511568963760588	0.819144544349245	0	1.37473075314434	0	0.0459311014222505	20.016920632809	3.44615568262189	1.62879663939412	0	11.8600451341555	4.02647946158086	4.95872308761009	0	0.522079736444583	0.106399178776539	0.0625667613837373	0.00390575827351958	2.98356730987083	0	39.9246805468539	0.025379163891901	3.64814364415801	31.7665172698181	4.22984544848572	4.38884771538348	1.64139085741918	0.114132608099793	4.0032585611844	0	0.031876350885027	1.27075930476237	2.66022210891567	0.85185322769566
AC005083.1	20.7840335450942	20.8030591825144	109.359878702364	131.778974938669	52.8594424000682	101.053009456124	246.771362471147	151.935958412901	494.902217438939	221.633523548281	201.587934745403	300.679056008986	29.6965672916717	24.4492117639564	325.185844277043	31.3669273410066	102.965708762865	5.35125216430188	18.2509950539482	353.737994344826	43.2758336150168	19.4088754244941	8.02875138977023	35.8542346972302	9.97207472178419	65.7581167710315	83.7380361609771	134.969513573819	31.1983725267464	9.26953201804255	510.930544443386	8.03571963572798	14.2775799070942	106.449541323057	21.3706177854191	104.133340496837	199.574449016512	6.08829069368158	20.2348445727389	51.7673510353418	52.1713172054602	118.652257576555	50.0973590707362	9.31080701305939	147.352651449538	31.9579816203554	128.788983296169	11.4232943397998	208.392281465164
HHATL-AS1	0	0.169354752827743	2.49478828271656	6.42987453533335	0.0819013804942998	0	3.66123894790486	0.983168206241303	0.0531650367756487	54.9311655687409	2.5266530631585	0.00969619546641187	4.04147682803888	5.10076380477974	0	0	0	0.714185546471307	2.63905152013729	0.800394468012091	0.0428489821565055	0.585514182502808	0.0261399350874369	13.2849685384699	0	11.7369479638399	0.0590928034779905	1.61637254170072	0	3.08633253175879	0.0982173348803232	0.0581972096828889	1.02429725837262	0	0	2.42692829199818	2.27885573825206	0.0377370176425704	12.4592229247209	5.97698133211095	0	4.20825344136563	0.105216406463612	0	0	0.0212908031018641	0.022405637068066	0	5.44914660073269
DIO2-AS1	4.98639914691791	0.211258523145748	4.96423513390796	13.0662705030422	0.0980227338830835	0	55.2803190656412	0	3.95480375803064	0	11.9225383648244	74.4220080941273	2.78553888701669	0.0603404620875554	13.9655114519243	2.97938060794763	0.817721820481412	0	6.53086482520732	1.63687887386783	0.050352689436167	0	4.59613850062435	0	0	40.8608881187896	10.6124411126703	11.6091198773	2.98467424238945	0	9.40931252949327	0.0688817656124314	0.00423606703601287	0.993387785634349	0	1.25311131968265	2.29226978276766	0.0442397138834658	29.6051421019413	17.0502288739607	0	15.1968189797092	4.9641626208637	0.736304003233446	0	3.62498450345709	0.0352901786337675	0.858432211832057	0
RP11-110L15.2	0.53542020780502	0.168266595034603	2.49382995674932	1.78258331753857	0.0814637166752878	0	1.26810949561498	0	2.63114158745042	7.12637802946522	0	1.06435258830881	0.0616072549617983	0.0508959865228702	0	0	1.68468889989847	0	1.36644638118892	0	2.50635055589753	1.26416592719955	7.92042922903106	2.24438505752515	0	0.0608433897748808	1.40450191552255	2.45562842843043	0	0.525547080409468	0.0976723505318799	0.0579036984365926	0.00365527352971484	0.993558784431679	0.912216272654266	0.0359969381361092	77.4652627805041	0.0375565741935131	16.4961638652099	5.97893060267404	1.40795555688018	0	0.104623382028093	0	0	0.0201594623407845	0.0212115980998009	0	0
PART1	36.6234767195042	14.6257661203362	76.2443358818872	436.577304141474	235.942283497232	145.745543001272	312.611846416051	40.4459055213007	482.545519939918	1109.4348981331	640.354474357843	1549.80493131081	72.7342748216701	416.679760998929	701.239605416584	26.4332170367748	167.302124834202	335.847649825899	77.9064414658873	229.770028426731	0.057381797587567	24.1267164244498	111.849858733435	111.88266553365	102.683613206268	205.164248976218	665.370369475327	692.258396219303	66.2842442076178	75.5834615302714	1321.09511601994	168.115529553805	141.700804019902	18.9008356623884	231.586489414557	414.073573156648	3807.84172308472	2.46380310213302	631.470422763865	524.895885647388	261.899048362414	312.187956271821	306.107170111594	16.3463861693405	1.33634284502797	47.9413498841737	99.2941720947335	66.9690851700125	232.649268205163
AC079630.2	0.530626682070105	0.217771937980142	3.74901605103208	25.8989333431522	0.100405364048314	0	8.54249999866794	20.724264093578	18.0242883493691	0	19.6159581930495	59.7935512183343	0.0750992695318047	0.0616756998703218	30.9248553724016	1.12112811914353	1.67395449043411	0	0.0648492562575509	0.796696374434342	1.30220930320873	1.91986335220249	0.0311006320793688	0	0	0.0741367445251182	4.07340461429277	22.4482094883944	0	0.520792033004178	118.50879399136	0.0704400431948038	0.00431603801920488	2.98308356332548	1.83942181888578	51.0274347460414	0.0282368211703199	0.0451774420800906	4.42014435422706	0	3.60419042865578	5.8549217638199	9.71660320078557	0	0	1.25770707283162	0.0340253583894693	1.7568074428179	0.851322761739072
ATP13A5-AS1	4.44577605260813	0.169317434648204	1.28360088881702	3.35284479520912	0.0818863873816227	0	23.7309738097715	0.983168835355517	0.053155971525535	0.72549959480705	8.58578385226629	2.11300500329863	0.0619116940221378	0.0511406773261407	0.996857646104577	4.32940201874021	1.68431445921186	0	1.36701024306074	0	0.0428418705232154	4.03287672186121	4.55807783964788	2.84538153827428	0	16.8473728128305	1.40514374246522	0	6.94443984468859	3.08641062891348	1.68916418751572	0.0581871578552777	0.00367066337881061	0	9.34669715575013	0.036163259405928	1.15935256322775	0.037730839637389	21.9027086094406	8.5758365590407	0	5.92321330514881	1.74124084910132	0.762861186787862	0.675978692161125	1.22378696513864	0.0238967252252294	0	0
RP11-713M15.2	22.1208120384239	4.41418460760252	50.2759983709173	6.78801971503067	3.07079592402446	15.5406407700659	60.67264300351	58.2166127965595	40.0459116320674	17.9622087654729	17.8280745459321	18.9360060858583	13.5358215117823	2.64919767642768	27.9297743981529	2.35306114196881	11.9759849510222	0.712011815895747	14.3374653837334	4.15934345191067	1.30075458742787	14.7255764751721	12.5867022890375	10.9089627273618	26.7193157272667	32.1530782849302	27.9040764834251	38.1160882303837	19.7919948558228	13.6699035806604	34.4044567425394	2.74366366853378	3.06412189704794	18.9014053116069	6.48919827981854	7.24063133710475	184.479253725102	4.8863022923246	54.325067483453	38.2447540048564	24.2571756223255	36.2064587777059	62.3942787167116	9.3446734038032	4.86495977443555	1.29336798155572	21.0239994895075	12.3346861376576	8.72181870707416
RBPMS-AS1	10.6550716431968	34.8621553817012	35.640280810417	46.065977042236	0.109686786315521	46.6442418504691	7.36556795913296	99.6585653342738	38.8138606983896	90.2010039979344	6.75546267557316	18.9393926050288	18.913252676754	20.5777063570224	54.862786530862	9.14117606889077	8.53713033631096	3.79949208526348	2.6820607913839	5.84246148938655	8.71454290850128	3.26402615906394	4.60740427036389	35.9642690163936	25.8640974865643	41.5411955038949	97.977864540716	69.6324078224755	13.6609971385388	4.26226819967009	107.426723744136	5.39320786684311	4.08356370894953	14.9214569980217	11.1403667110688	43.0715458222557	112.622908942316	8.50305808801194	25.9122435803245	54.3904180264229	16.8540219462627	74.9861675731991	80.1353773560457	7.76723246900537	34.8576072936573	8.63915964791523	19.8110850423893	2.60865719361425	7.84189933492144
CTC-327F10.4	34.8972041108958	6.45690712989323	0.0533920993285406	1.8346532014165	10.381069070726	0.963786674252912	1.27759200240847	0	6.55829492738781	5.41173502987717	15.2747249106986	4.22199320873667	0.0802757071387248	0.0657765500301704	8.9767271025412	0	3.38856084832605	6.89598516406789	1.38142637464754	1.63695425338786	0.0547625860941814	1.92037106664316	3.46617315477643	1.61643935194952	1.62198016289298	0.0792338610151617	8.0667024227323	0.780476424163173	4.50206996842623	2.38793871364521	0.130879531220428	0.075235675062526	5.10298751190965	11.9369927846027	3.69876202002965	3.65101840077354	759.644600993629	7.29525632525238	20.1527702240896	18.6614166918664	10.9661327399454	0	0.140960115470149	2.28472142833831	79.5857498903277	9.79186814070589	2.54497728079428	0	0.838897164030495
AC118754.4	1.15798831512976	0.212715029061346	3.74556698457945	5.08480073784379	0.0985583072247795	0.963584147847486	1.27837087282278	0	19.2560192245331	1.50115033264268	7.63510925324742	10.5139727229159	9.42749783427663	0.0606411145105037	59.8579107922424	0	0	1.48071594631265	5.25155042519648	0.796686299816299	2.53583627979607	0	0.0306190631644334	6.90035446691711	0.788299932945749	5.432760783564	17.1418809080662	20.8054916758562	0	1.76483462445754	33.6467580008609	0.0692325036977932	1.02494896773145	0	2.77047394439544	101.67293760709	1.16449260573342	0.0444510134307361	2.9910615481307	5.91620185848737	0	18.5895972660593	11.2426823328803	0	0.632995184555169	0.0385605266407887	0.0406819696066705	0	1.72675096962641
RP6-159A1.3	0	10.3955794534513	15.9651469504378	8.37219908603391	17.5391145384695	12.6295964622903	17.0134792166872	112.531969175867	16.8015415991369	45.6825315392337	5.05998346736226	9.4726674260703	1.44503080016097	5.2062632209126	29.9263009489037	5.45083181495924	3.38988462856954	3.02678871238632	7.84723031874207	0	0.0527216367980534	0.581509742257654	0.0318343947459576	12.1459364843539	1.62100997485299	12.0982779589959	22.4910052405758	28.2401284587876	0	1.14042013967941	27.912537458273	2.74286980156992	1.02494772511136	0.993387795207706	2.76916840264821	2.45264703394496	9.04688008342318	15.6685136709929	8.6997674565146	19.5588958496121	1.39271634729084	39.7134929997405	5.00134299551435	0	0	0.0433774623307694	2.5289030809275	4.40200899572728	0
RP11-881M11.2	3.05872647096269	8.34284092077704	11.0667611139381	3.47616193038786	1.59926456221924	11.6598588723358	25.3993347402171	4.92950418716633	7.81147482296472	52.1434567366276	8.48208040449033	3.16936728363678	2.7900632222142	0.0618501266876041	6.98197204727305	3.59455525517	6.83681870561494	9.26120274269341	3.97215400318411	2.47809950414435	1.30225224681049	5.30208948300882	18.2135615720068	20.4848754568705	4.1309241487032	6.77060227383119	2.75213515067635	5.75564760602746	8.35516326622863	3.0174813514004	14.0465047925678	1.41646631388531	2.04455271758489	12.9333780406046	8.36085179667288	2.45140023615574	50.4836088322963	3.6743245238071	32.5597597016134	13.5997535221201	8.05200047901592	16.0183929849512	9.72258378998741	1.50376842465352	2.76119464232818	2.50766900135489	4.98131918318453	6.1732068071623	9.66056928941461
RP11-4B16.3	2.42915582047019	4.3234780551083	6.1757130976807	9.85118152437321	0.0966124236263965	1.93523663580348	65.954884420774	3.94315005400955	2.66744661701394	4.6506590402362	4.21747434364242	0.0110903398363877	4.11412941907165	1.3621987996414	0	1.12188777232705	0.817802028886939	0	0.0625939077996494	4.17238514589039	11.080239757602	4.64045725460125	5.72759410258639	0	0	31.6290414190394	4.0610636019787	0.779093793997726	2.22018684151629	2.39568061065495	1.72483116685005	0.0679568859985262	2.04432264212649	2.98320126483287	0.910214706313915	13.1133707565958	0.027343013065086	1.26406909828172	76.6801691469484	23.0764516873693	11.072486114456	1.63681429347445	1.78123483600028	6.36259721707491	1.35235533129742	8.40520624172811	6.09858832921119	1.74299492162496	0
CTB-119C2.1	13.2013562380217	16.6198132568657	24.6010393364515	21.5283107598382	13.3084786876691	3.87796391306244	161.170043377245	9.86186790480281	1.37655028908983	5.41107911615186	60.4524062068769	7.37639857840696	109.742573071348	3.93340904763394	5.98418120993809	11.0016431308264	1.67495626157891	3.02611148525157	33.7141258238898	9.21169635080907	8.71272594068174	11.3447886810035	28.5317310546281	3.93090216248093	4.95959476749134	77.4481868532393	6.74352192033276	9.05565437130354	44.2881425296325	27.4963484348655	12.684591797183	1.41426137595285	11.2188690161646	19.89619124908	22.3118338973445	6.0451758046787	18.0724938805327	3.68005107301885	253.35739388552	71.4547565822038	6.53932213826611	15.1077993428656	5.02127252404601	6.19718845643214	8.41993147700467	6.19582029631313	12.4264799015789	4.37359915692918	46.5189960770505
LINC01352	12.7417296438689	0.209415270887103	11.0356428745177	0.133610704271869	0.0973426398157637	2.90729540719557	44.4735999125012	4.93010549357797	1.37750764800251	1.50157736873359	7.63995058776726	6.31675035403324	8.09245992314209	1.3625412293686	0	0	0.817754270144238	1.48114547307507	1.38154429925886	2.48027872540306	1.30146149239013	32.1304769426654	2.32173115441472	1.61606008580916	0.788347531570193	52.5758906440401	4.06365701432116	2.43481483022856	1.45550832768618	4.92557651490314	1.7259080265532	0.068435994510716	2.04437270873037	4.97322249058265	3.70277261895812	7.20210687390539	1.16434184795066	4.86586752416211	76.7975017450263	8.48648668677651	6.58547886048036	0.796425523863501	0.126375474960321	3.92465081250763	2.07510727788267	1.27673578200067	1.29243736613586	7.11803261973883	2.6115653630661
RP11-296E23.1	15.7184868431374	0.249640754564762	27.0929675868749	67.5618132347947	0.111615122596692	0	992.710515713683	4.92886185910531	3.96822725106449	0	252.817290647373	17.8913208693533	2.78861482159233	0.0678790565960128	0	1.7453631873881	0	0	75.2084130026652	0	0.0564625753706522	1.92673904357986	38.82122362902	0	0	148.546747681122	0.0789566265399344	38.0486247306967	64.8230171434594	24.9167365882742	0.135779189582603	1.41036621107146	0.00468087004985307	0	0	49.0968397855879	0.0308113117554392	0.0495109910106493	647.56724342361	105.359645320911	3.60083945346106	0	0.146357133696061	10.9510161761541	0	3.74249955645952	1.30981312413596	0	0
RP11-16N11.2	10.6588634475873	4.41443720799431	14.8022560781353	106.169418204219	1.59679556337555	9.70839127648228	81.2960520542745	19.7289927643598	16.8882084784544	28.1616559628513	41.6872628649109	22.0901880339935	9.51821209756607	15.4560643589278	19.9493873696509	20.9187429029093	5.1043062217577	2.25396390949812	22.0984901109777	1.63757653002709	1.3002855384502	18.7700310849913	16.0071660400022	9.73940900954857	84.518573702754	37.5100231773929	14.6965199789344	22.3263329816402	19.0181664453351	15.5462184071579	18.9149003470476	4.06903168361984	4.08359344564026	6.96240798080302	29.7597321288084	29.9301685832887	68.7135027396967	3.67999273660494	229.278385404975	67.1886490303737	27.9371012853081	24.3820503856531	14.6541081854067	9.33918542343387	14.83470815026	7.41862725070328	5.03022109392891	6.13983617963697	13.9856464981452
AC005237.4	1.15829180351181	0.209692102639515	40.0656759589893	1.82949399220006	4.49953832114763	6.79810672505911	3.70348236273068	2.95608117100489	5.23351104369961	3.07177926391214	3.36169038184273	30.4216689109269	2.78441595608994	0.0600157767019889	2.99179901391141	1.12160128671735	0.817748637837811	0	0.0630901888267767	5.01754596324156	0.0500886331904491	102.566274875928	0.0303273583318742	3.95797883354029	0.788341869921949	2.77420973388352	17.1160991734638	4.09813723659956	6.06268107715226	4.92500299835927	18.4846097218437	2.73504573277779	1.02493458704082	0.993389742151378	1.83987889454196	4.829262344127	0.0275402006643173	26.2984277004254	0.0914938432213188	1.65438245328155	2.13036223744616	2.47940581457837	11.2148124153017	0	0	0.0373280889271295	3.69660495706497	0	0
PRKAG2-AS1	30.9460643944935	6.46377222209643	61.4323768908344	74.071391813226	35.2569036430494	51.496912619381	13.447184239699	84.8491674363819	69.8437156115613	160.692224243348	21.2147990306727	55.7320586457846	76.6174896686207	9.06385662919988	47.8794252944736	14.0790173162271	2.53349265613187	16.9560776623073	18.246521935133	8.36757995989227	7.48068129956807	159.125173234847	14.8756134048056	14.9577399880389	28.3555583611468	41.6110158690773	35.9334410451049	53.8058064605998	17.4703170197748	17.4025153409378	134.286519809575	4.06583041855488	3.06385168046536	27.8547200539956	45.5662999432557	191.209992390277	282.764663099646	69.9093090333555	38.8401386574243	91.7672477592087	16.1057632645578	65.6437735747384	80.4328180453009	16.3712286655002	21.1629899284743	16.0049352441072	43.3446482219611	5.25242982031298	13.9617267013372
MIR1-1HG	34.0854780733116	0.254696834222997	81.1525199716303	455.94575616726	0.113327561420206	0	3884.47358390293	34.5262514789519	5.25620616954259	0	460.134088422445	54.6934987626161	263.573524264444	0.0688153800003306	0	13.4674957531954	0	0	221.771496956757	0	0.057218634155916	30.175742173104	230.457913013242	0	0.793519131012478	1000.47156702709	0.0800766905248622	39.6885538940789	154.798811592114	165.739461886425	0.13797873461958	0.0787989376354545	8.16068429602955	0.993551785401383	0	136.466659872699	0.0311959798165304	0.0501618049770656	815.99320003267	525.85298394156	47.7443254317533	0	0.148782999521885	21.8436006740411	0.627636830129827	1.29105551289794	0.0569204048624119	0	0
RP11-1000B6.3	7.5091847654508	2.35296767403131	26.9468422128509	21.3176259836835	3.06925198099513	24.2997584063253	33.9201828756105	24.6683790631368	7.83298771039444	4.63258864512646	14.445820568434	13.674027747288	5.47668274276019	9.03487804209691	7.97936003172238	12.2978632834488	4.24840670395452	17.0289886749762	1.38286102343753	5.84838141061893	5.00553669595355	20.2261981456129	10.2938622637088	3.93509101375597	4.12674984191675	20.0676367276771	10.6833519686819	24.8889078173358	20.6261622180368	5.52409395775384	24.8996943224934	28.9668688684888	13.2540650628458	10.9425937159279	5.56104039802911	6.03749476444786	30.3879356962922	18.0737824895046	18.6327069589121	30.6512264680926	8.03114232573634	22.7546731846362	5.00627380057175	0.719850555519056	9.92494450201092	12.2167780071702	9.90077789230652	4.38330700298502	9.63010821228351
RP11-105N14.1	5.58462538474228	14.5912864191107	24.5988248474768	26.4181527943478	14.7645847635517	28.1773057505062	41.3165111575162	79.9264549313427	41.3497237371623	55.676725915496	28.0519838835159	33.6460391693904	9.51689061653763	2.64891544895339	50.8731129569822	4.81826719498305	24.0104060059271	1.48229219896197	28.5480790717145	25.2361872880394	0.055173032579221	5.95284841612543	8.02934413951623	23.7399616482137	14.1566461011368	78.7643381585329	19.9852163605566	68.8480996436383	12.9024867188178	3.01254675169669	114.907865571201	0.0758299253632924	11.218818516207	16.9114501241273	14.8646150612126	28.7319532758777	36.0801244879224	2.47264028808022	33.0065300001792	27.1663880372964	11.698540256441	37.8861666844514	43.3603964995156	14.8509570043394	83.6036271445307	17.1678184066508	9.96465570144531	9.67697185030333	25.4102706166963
FAM167A-AS1	0.53280952612857	0.234036777031379	0.0527091774475128	1.83609343042557	0.106217720820327	24.2944327528659	1.27823998412454	0	0.0675618365768216	67.6281672986158	0	0.0119545090282358	0.0791776976993983	0.0649083106025135	0	0.512610800391833	0.818439390677444	0.711033344768811	1.38228532239017	5.00229536689438	0.0540596534744697	0	0.0325970011261951	24.4091557696119	456.142950564274	2.7842412572456	0.0754088354948603	3.25858790319329	0.696841262907169	0.523023541246919	0.128871896488047	0.0742190999706125	2.04461919290295	0	145.389968341391	1.25304656791317	4.55031034649464	0.0474404060266327	1.56140216312071	0.807150133546138	13.9350065078095	2.47597982355902	0.138751379377634	0	0.629567029138917	0.0408362836128704	0.0430974097217058	0.851363792845969	0
RP11-575H3.1	5.5880947126837	2.35422513597613	20.8961760029293	0.147626592990626	0.106683983417016	0.963720572416084	7.35997669145757	12.8228013280796	18.1433452170192	3.06375868936302	0	89.2754538916855	5.48409297003683	0.0651661198054914	106.738267353946	7.91702679216353	0.818558471450385	3.79903933619268	0.0685507376646743	2.47683011749921	0.054268433374471	5.28232988543772	17.1311563681372	2.77135836330582	1.62155261190235	17.4659779337631	31.8049412350561	20.6913183557993	0	2.38720584030711	221.891793762201	15.9255064365939	0.00452266016186798	11.9371527481748	4.62904388639833	31.0742915902131	2.29420652342052	1.26426589002873	1.56112529818343	0.807276636031897	2.86137886824535	37.931760033573	104.80187606808	0	4.18945401927085	0.0462885371279254	3.76854242896377	0	0
RP11-227F19.5	1.82758327895262	0.162247901630079	1.28073965286024	1.77294267913369	4.36241821321803	0.964720486725773	8.37802595901427	0	0.0514215110527678	0	0.812427100812704	3.15789719733011	0.0598475942708414	0.0494803565018851	0	0.516673986236944	2.55611379860173	4.67073643252549	1.36304654506403	4.21862094580496	0.0414799777868662	48.2339335371732	1.17395025659166	0.469520357475191	0	5.29684468743339	1.40063631355027	0.784194952791942	8.55079787657728	0.527178306553661	0.0946397332812052	0.0562647740183932	0.00356587129252106	1.98878411036913	2.78295646171231	0.0350334598694075	3.38869975496478	0.0365472131175097	8.34545579426595	3.39143609702531	2.16315280930329	0.801308147895363	0.101325423004864	0.758630307309444	0	1.22931331196592	0.0254048662962196	0.871762085546409	0
ZNF503-AS1	10.0236263868696	2.32384953426621	59.0385178198658	34.8021970247851	1.58590871446296	93.2761644381571	47.5007883464136	161.799881514523	20.7928454217799	194.151656854353	48.4241415783972	14.7368081716342	9.51737792039236	10.341438217256	545.633302882163	9.76320044685899	96.9421627671565	9.9927236500354	15.6550161227485	460.633102282864	930.050595808907	7.9780575049619	179.114019916789	8.00122316392603	4.96482178557235	380.399336698168	842.533163096272	152.340725940755	203.681987788076	12.3978175662365	889.426498837176	67.5643111533328	28.549103291441	4.97284411138662	23.2309570771678	35.9642659078302	9.06041147630731	4.88011840488322	30.2827214555916	32.2259880985518	8.01601610946902	548.92336753215	71.0309696811875	1.50257910862134	321.762431469182	6.20857761699885	43.4556452446863	11.4228919969875	7.83035053116577
AC137932.6	12.5641904950839	20.6720622193041	25.8286884541822	31.3293641598512	13.3107093845361	7.76473653656829	272.542593294369	5.91530113266137	1.3763827803206	0.723707123272035	50.2128664280687	6.32508388670072	26.9357014261187	2.64865067138406	19.949383318473	20.2976685553805	5.96242930538145	18.5238574296355	29.8475512406072	20.1710108070335	22.261542430714	14.0426802355423	25.1183745768934	2.77332479509633	13.3185678011938	89.4480352614705	10.7228253503904	9.88407737852611	22.8431442579267	22.4588143035457	12.6870694986885	34.3970203840644	21.4107555378269	2.98301121312235	4.62873733058628	44.2448366934415	1.16341807958374	16.92666797152	107.037672057117	136.201478074468	5.0673650634567	9.20861628858434	9.84593711959655	4.62559506822764	27.6744651973948	28.140842533437	17.3635076691046	14.0960670234224	7.83988056873305
PGM5-AS1	1.17044035242055	0.173552733233348	9.69110167051867	3.36663388035347	0.083580534275745	0	15.514191815865	0	1.36533490992324	1.51222697837484	10.3085379018999	2.1136847602178	0.0631303942018486	0.0521195272712169	5.98537078402127	0	0.820567778236917	0	2.6439879416844	0	0.0436438661178689	0.584567339882191	0.0266028476151254	1.04838031891807	0	9.20029408920927	2.7104271498175	4.13386109689534	0	0.52430567115887	7.63876686206391	0.0593216051909717	1.02440002362026	1.98860605981011	0	24.6076314261656	2.28067276048268	0.0384273680366938	28.7371413904684	12.8967111273851	1.40521152982309	3.34863566856295	0.107494994201245	2.41939011599733	0	0.0243931248977351	0.0256819143003457	0.871321776281104	0
C8orf34-AS1	3.05285519191681	0.232337923562381	2.52651390658668	3.49069367320995	0.105619644394721	0	1.27841681825881	0	11.7014011240038	78.7150351494737	170.903889821347	69.3131158469854	1.44459816947609	0.0645772910026157	94.7685049500384	0.51225252962578	4.24729504155641	0	0.0679260567014435	0	0.0537915169882073	0.582471840986897	1.18121501008326	15.625040840087	0	0.0777409365326314	44.904372721463	34.0212796740669	2.21560756347465	3.63746193333968	84.8856900190142	1.41632108069048	0.00448804741281883	0	0	15.5788714241132	16.9265504472341	0.0472091510879515	1.56168124270704	7.60289487349006	4.33374279536099	5.84413066976455	27.2506837536794	0	5.70717431781767	2.49229120590965	0.0438762726437187	0	0
LINC00525	1.16201400471986	2.35171345219758	1.29298313605219	1.83348133660849	0.108575328968717	55.39987112528	2.49739789709649	1.96920734806291	1.37678065499327	1.50249103491546	0	0.0121613228479305	0.0808237836247141	5.21627979068964	1.99424786510697	4.20129195640521	24.8718756069393	3.79889635964509	2.68315245932339	0	876.35122927702	0.584357434583185	8.02916464038122	16.737221755292	16.6680243730593	1.43686122326007	0.0769617960403277	0	45.8313128035794	3.01241053963507	0.13188430827203	0.0757429702185295	0.00458375794037025	11.9368933212008	8.3499098879593	0.0462842814359643	0.0301229164562109	12.1118394436095	1.5593907427425	5.89792941625025	0	2.47661577424253	0.142066125554893	68.9592314653738	216.104389992984	0.0486079150867487	23.3591331695524	4.38035540947279	0
RP4-547N15.3	3.11552684186311	2.25359260548194	0.0429015579138923	0.11439597087111	0.0842754960592511	0	1.27052874421853	0	1.36618158240366	53.1468106514918	2.52309677472455	1.06482682329012	0.0636296036414348	0.0525201777398892	0	0.513421380078652	0	0	0.05515667842658	0.799507426371238	0.0439719330895874	0	0.0267936748632778	70.7549009036061	0	0.0628367000177681	1.40860902437669	1.61406244378256	0	0.523933805187559	0.101177690130402	0.0597861781390654	2.04300293328308	0	1.8441656442202	1.24629237469368	0.0243532400032171	0.0387121876877368	0.0792758045036523	0	0	8.48436949583443	1.74934939833959	0	2.25535348083275	1.21268812594495	0.0209873232174222	0.879328505489385	0
RP5-875H18.10	3.12358801750548	0.171207189883092	0.0421514767042905	1.78705669899033	1.57104294437668	0	34.3500360398572	2.95796700594253	0.053613844664357	1.51329044768284	12.0525129029259	1.06455848879347	4.04575850518505	3.86030124901822	0	1.76482608777971	2.55057268360896	0	1.36800189101785	1.64675249173829	0.0432009863686622	0	3.43537027064686	1.64191747973285	1.63200299940157	13.031897806363	0.0595993308482807	0	3.02065933210509	0	0.0991427814991774	0.0586949187694046	1.02434362747233	0.99353971344183	1.84490909387383	0.0364609575886663	0.0239481946281148	0.038042774461426	30.0258325256702	17.2471242924264	0	1.64620899190952	0.106223679949876	0	0	0.0280350716006632	0.0295318859856589	0	0.857365006832495
LINC01625	2.46412978751282	0.174494868427376	4.90711182428739	0.1139307742977	0.0839553603959069	0.964285773646955	2.47267237176276	1.97021798402879	3.90098248920025	0.724538068028967	1.66492688923963	4.20783527640977	0.063399693571119	2.6135520568468	0	1.76156236966071	0	0	0.0549616040585243	0.799620700854863	0.0438208748700157	2.63397581512158	0.0267058250812795	0	0.79130602085813	4.03978724315211	7.85239259144095	10.0468407015662	0	0.524102900530693	17.8663935352297	0.059572228836676	1.02442194809067	0	0	3.60859046103742	52.1530818462624	0.0385810502108361	4.31882311035083	11.1598150451413	2.15171211061263	8.48652638675597	3.29539233792086	0.748645554244933	0	0.0278555917492855	0.0293420575147468	0	0
RP11-131H24.4	1.79868855108895	0.194671625891304	6.15175558440439	9.73481757189032	3.03362443745865	0	23.9874333485746	0.98284409001358	5.20519626849619	0	18.0064751875152	3.1658050569002	0.0690140426299362	0.0568300992440944	0	1.12471072925452	6.86754224197233	0	0.059716444196837	3.33337033485268	1.2988254793351	1.25230476748718	5.71408580653481	1.62287839122099	3.30558570568406	62.4449477169345	0.0658065206823455	0.779777458528784	8.42300571917946	3.68046113824921	3.25297912068458	1.41092305703388	0.00402332516104398	3.9785230142634	0	0.0400126206465523	3.40995831965531	0.0417660110419535	42.9796115007657	5.93742542587744	1.39688870163141	0.797132683371909	0.118738571217985	1.53261113169926	2.10243687579766	1.2661490954942	4.86291899308433	0	0.847888681282601
RP1-232P20.1	0.536687838935011	6.46630576021898	183.878766333283	55.9760292364473	0.110656897371118	6.79289651251526	31.663666962525	13.8080969734015	107.17385376131	16.3743306525512	159.229876256327	171.309784506116	51.1051977577776	0.0673538188964748	46.882144662429	1.12906067353679	0.82013021850196	0	15.6512070253433	58.0960278112775	0.0560381862692019	3.26573670904339	5.7484679146279	9.73282877975581	0.791134794587768	77.634750567827	207.837757027604	97.8021938317645	3.74145553715718	1.76974543240411	235.049020473845	1.41202642060434	8.16126621171487	2.9830498747796	0	113.534192118866	18.081416521023	0.0491455354502577	1.55601088919522	21.1924364083368	0	51.3350819845957	57.9326018882681	0.720020899758138	1.32577721889306	0.0510101842746709	6.26397525828379	17.6452122645425	2.58525386274464
LINC01287	0	0.117266775615653	0.0313245070882857	0.0795379973538367	1.50224208984618	0	3.57457155595562	0.984502291034459	0.039535144095459	2.369072864659	0.82395257155684	0.00742461875158107	0.045785027676606	0.0380866114960847	0.997109573016615	1.84949649463429	1.71093818093252	8.0865308823335	1.32849369934162	1.67659013798857	0.0320815295614065	1.31079677236021	0.0197919156120692	1.72854233224975	0	2.63555667048111	0.0437732572605098	0.797068210729112	0	15.0953347275572	1.60302526896704	0.0431350135740441	1.02230249619711	0.994067332424147	1.85946895481117	0.0272011654222455	1.14481104857857	0.0283505334858428	1.47241617086438	2.56837714816526	0.684766398230801	1.67608328453462	0.0756928576216077	2.28286593423908	0	0.0547645027141392	0.0579170665929922	1.73025348930536	1011.34169875576
AC002451.3	2.47349213518836	0.168259994572989	6.09073027119505	20.0048420451111	0.0814610588874412	0.964494533706007	8.39964477190226	1.97045923567054	0.0528987082565064	5.5159718833303	3.39001132799245	3.15961222095513	10.4805919939797	0.0508944472816428	0	0	0	2.28109260151672	2.63772521284875	0	0.0426400214425773	5.43545240898958	2.30654828300748	5.28351138618907	0	2.72850892043126	3.99046774002571	2.45563307723077	0.700223081850261	0.525548741343513	3.18834969997844	1.39815309170528	0.00365517666015935	1.98868591560377	1.84547443402582	0.035995891682002	18.9083360293459	0.037555477778566	15.1476532559897	8.57870068469321	0.665952451722562	0	0.104619781894243	1.57166053582405	1.41391593981193	0.0265469626596008	0.0279582782944565	0.867852367302308	0.859731813856286
LINC01554	11.2850029536123	6.46611788931198	8.67247564389868	16.6657621196156	1.59357164263298	0.964055364230962	19.5211510455332	6.90186751267801	6.56090306046393	93.2589376955262	11.857902512823	29.4526318047475	76.5633325127543	2.6464339664754	3.98921535195379	4.82007552002088	0	1.48439190468822	24.7145068979376	0	1.2987045346535	14.0297774339894	37.6692071946753	11.4749400729846	1.62400151378183	2.78043402158317	10.7296405175335	4.91452269521921	19.0010640380663	42.5070983700206	0.134655248851875	4.06711596860663	29.5664094854695	5.96754407556129	8.34896732905587	16.8123322019568	1036.78101123351	2.47078387670135	207.239561691405	97.7539428009164	5.06839516211147	0	3.40246406290266	7.76052444749581	9.82933235125109	2.52398946743261	3.79488242031627	13.2074460279476	1.71124052187115
RP11-161M6.2	103.817684240419	12.604373424062	70.0866627791615	47.9687990956755	8.92852804247797	22.3398613411005	76.6754393251522	22.6872022339498	16.9112907498406	179.28668201177	22.9115697558735	29.4580591942056	229.865579252438	14.1908421025913	43.8890006164583	22.1035034306326	14.544271528238	8.44511499858367	24.7355858162592	34.4630775412865	11.1823235501208	36.906186081939	70.7699131672646	35.8510866764227	16.6527396819914	65.7681174246227	31.9828936523551	63.7093250007008	106.750506103514	101.918278337463	4.85914220857322	27.8869148420333	12.238667906081	27.8544229242823	101.372784157456	69.4599528164927	3238.0246666168	43.4624445446774	136.383271022085	174.975360321861	39.6522564309617	32.7698214405475	50.107929430823	91.519504454409	11.2127658110937	16.0282534044834	26.1183561099692	13.1861934423222	12.2025849334309
AC011513.4	0.530957184550436	4.26106766543655	7.35993978410834	8.16734120364298	0.0917776217484878	7.77594670344197	19.2222727955104	8.88160310785305	7.73922885640074	10.2393432166684	1.65933587404148	11.5459065912713	4.09345035313029	3.89734204320313	10.973314459518	0	6.86766539599107	0	5.21769185155362	4.18263234279557	0.0474795384176612	0	2.31759299369282	16.013930564505	2.46416535360107	6.70169072102945	9.23338236618573	6.62370683165633	0	0	13.7665831460424	2.72280167312223	0.00402225179787585	1.98835005923857	0	2.44250834593667	10.115265697508	0.0417536064936264	1.55238474148336	10.235281663674	0	18.6825683931571	7.99489737139321	0	0.644227409534106	0.0330000775001564	2.46962427789428	5.36956157425715	4.43061193905936
SLCO4A1-AS1	1.80039541406504	98.2986225093489	28.3282400823804	3.47767217915193	3.0597374573162	9.70810307364949	7.3632920078356	44.3927632356174	19.499705099571	73.5481642567413	11.007496030997	52.586919048755	5.48152646022458	12.9099597760337	218.452982406008	35.0776063957768	45.4445725513319	4.57732817043856	54.5391294502048	2.48143607090433	1.2963433888091	66.5535869283852	20.5808122915656	132.965912067935	21.6638088537596	13.5118171365795	156.645381098888	83.6073822332209	54.8620852873428	8.64302339110916	172.066948234586	5.38744438402474	15.2970282967918	11.9366905445918	13.9297037410659	150.739235445448	1975.24640516487	1.25970437297452	68.9779985986671	181.81955437155	5.07274356896714	21.8295599638181	8.23966050716771	7.74793057068031	6.26682246499372	16.019251930112	75.5427743223484	11.424760534742	2.58577488066923
PLBD1-AS1	20.1512698277034	0.251709498140542	187.845610419214	72.5784800721676	0.11231790957482	54.4084641243679	65.7155886291649	69.0589637694062	124.155183281975	43.779533114853	151.409978649544	211.311930511002	9.52184873305378	7.77894215518208	314.214464426477	19.6342837779648	73.7829298123745	20.8235305283697	33.8058381853846	62.2620067032949	63.0024367883897	112.397043517064	12.5944247590205	21.9210089705583	45.0605736700663	222.234016534421	270.59581025669	218.721938646606	12.8911770014435	5.51854193330249	399.746448482018	21.270967371506	63.2057005579588	46.757100591267	14.8597472203755	16.8170215332791	72.1970245903222	15.7377878140714	48.9101306896989	31.3796401541031	8.01235943797119	180.169810667266	199.326254778166	8.52933031443512	72.1856279890708	38.0716906301515	34.7669347058418	75.8653226269343	82.263810894487
RP11-93B14.6	6.85096073952133	12.606807524699	38.1207835465849	6.79234814641706	4.53617379781685	2.90671354438437	6.1489821084683	21.7012256688936	85.2844896569	1.50477651945693	117.4597544514	63.084338757454	0.0824184736398976	76.8540225079646	700.264354480338	6.67010650121433	41.1740682393136	3.80086529734994	22.1275090593949	1.63901618359868	0.0561307909150308	5.95306760468085	2.32238124826993	37.6587298038561	23.3431801210934	9.49046827310417	84.8979341541099	78.7056112861327	4.50341642774979	8.63946463074605	182.336180952036	2.74030061636326	17.3353730144127	4.97270742236362	25.0958040604197	139.814237002883	4.55035305345812	9.70954266786346	4.43875527958862	6.74694598498139	8.74564284733883	47.9581490037474	38.7437661839943	10.109179902056	0.625517084554484	0.0524154067541733	6.273712234562	8.78469301785911	6.08403714972255
ADAMTS9-AS2	35.7760896251435	4.39035826256029	20.8388702093374	6.74954255161132	0.103290761285504	6.79481223660874	31.4842745334456	13.8115692180348	3.96728861234005	11.7168562955992	14.4520793315979	13.6720539669324	9.47686625282486	6.48190036962569	8.9769625819072	1.12159607815669	6.83010800702364	7.68737937056534	12.9912332742466	0.796939315062323	3.77274503099177	3.26489754273318	3.46471873688177	4.52051491882932	11.674141264233	17.3991255750159	9.35852216605719	19.0679917301544	7.57261136662889	7.41947769401629	11.0403945817331	0.0723200096111691	0.00441172594425154	9.94772926647132	13.948925657548	15.5552819992507	50.5594620826562	6.08159988098856	69.3016269298375	51.1902754564724	5.81537771629212	2.47628425195973	3.40122903540963	5.44875103290783	17.9333638399891	6.15162273787036	1.30724376585202	11.5014084745471	0
RMST	1.16110108160118	0.195960689062696	0.0465481519923245	6.60376306818752	0.0922991506306481	0	2.48683000030355	0	1.3742728334539	6.25348310681388	152.796676371538	28.2905407126094	0.0693630342473828	1.35949184960627	0	0	0	0	1.37825862425963	0	0.0477210892871147	0.581235370000419	2.31804209521093	0	0	0.0684863922540107	0.0661366256273377	1.60787400760033	0	1.14329293416691	0.111234116139208	0.0651166097980225	0.00404034427736555	0	0	11.8892807145572	12.3498779161656	0.0419627976734969	0.0867254211325288	6.79411019950261	0	0	0.119413170041125	0	0	2.38942404878068	0.0260471764029634	0	0
RP11-141M1.3	3.05877812005325	0.218555382272889	3.7495023135251	6.72061148288797	5.96405427874668	4.85117485209974	18.1817941020836	11.8389472806684	6.53001017747095	24.400234751368	5.91820057347505	4.21991430712954	1.44466699072151	2.64658592828355	9.97473384627691	11.7264889098083	1.67390723865404	20.2108874565732	3.97208735107986	0	1.30224871525789	17.5812590661467	4.60048289143429	4.53073104256444	0	9.41919184341145	11.9556346986493	5.75572073480245	2.98110742795447	3.6468434809203	15.5719827193197	2.74013208155946	9.17675620849834	4.97299078327167	1.83939030775665	0.0433704537504331	110.904652892328	3.67428416890617	32.5580734205322	30.7200825961572	2.12782405804009	2.47731741597263	1.78684714033486	53.8248914864299	0.626841090264041	4.90879446680187	14.6157717074636	2.62243372827781	5.2522295626276
ADARB2-AS1	0	0.233744406335548	2.52652207053461	134.290032590115	0.10611494055385	12.6264775747394	154.698656789001	11.8362197139933	2.67668845200146	0.722311184738173	20.4058845029692	1.06611371455612	0.0791058287545798	0.0648514505800435	11.9694150461137	4.20283599881365	0.818414592279731	0	6.57032902556782	0	0.0540136005601806	0	6.88570740512736	0.465858200488362	8.30794899471639	222.777336624619	10.7018777883789	24.8569003190451	10.6232325187676	4.89002021043723	11.0893744507681	0.0741525488288897	0.00450417540310433	0.993404505518938	13.9402040554238	7.23594782992131	0.0295604703700825	3.67979505744001	21.5268016108867	37.4400604080414	0	7.52941445358672	3.40661902670519	27.9450533972612	1.33443088986269	4.91708990957217	14.6467327588116	1.7333029634417	0
LINC01230	1.80609508431392	2.27803271519019	2.50658652112958	0.119463787983991	0.0877514251308522	0.964013796031106	0.0421610370434888	12.835779026126	0.056684253251861	0	0	2.11520700898398	18.3562702413594	1.35552583002799	0	0.51183220900691	0	1.48766706565531	1.37400715475101	1.64245428515397	2.51951039380144	2.62162217349776	3.44494332775084	0	0	4.05990783141328	1.41312991209027	9.17083776314485	0	0.522343756704799	0.105524425048867	0.0621028846488678	0.00388109440533979	5.96940502763403	1.84272592630984	0.0384513091111054	4.52106462228966	0.0401288831814948	1.545834231936	102.932869421682	0	0	0.113178160240775	0.744401504806232	2.14820002021945	1.24909266487686	0.031219736623987	0.863334505617428	0
RP11-380D23.1	18.2370000199896	2.28016219095102	24.1091531052364	11.1838851883563	0.0880689454393262	0	4.87693324835379	0	7.70455259469675	0.72295145374306	23.2514328992568	38.7077615941776	2.76023863439861	0.054698064943159	0	0	0	0	0.057460158928349	7.60698038660387	0.0457532763976389	1.2557848060348	0.027827516071917	0	0	0.065514854542486	0.0632830831741416	0	4.5578674884276	0	0.105922236585743	0.062313938925751	0.00389232284729646	0	0	17.7002504497132	0.0252862461409835	0.0402576456844002	18.0918670652112	2.51460227641586	6.65034023588956	0	0.113612179044947	0	0	0.0253081184589428	1.24662101821016	0	0
RP11-701H24.3	8.95896175041057	0.190319992810172	2.51082008729212	9.69255389835818	0.0901425506922653	0.963872364822562	19.1902142518982	7.89469090959363	3.92751555078436	3.8788948686215	16.3011061972551	6.3081293122123	1.43671863774689	1.35774224635908	1.99434405022971	0.511010495309869	3.40560781903218	0	3.93726777059516	0	1.29775409426004	1.93229937165849	6.83719244518921	5.79460074692971	6.68994926516077	14.4850337456554	0.0646839391115375	5.79184743935205	4.54892886989712	3.04868198035265	1.71208686441228	0.0636899006893543	0.00396524486144711	0	0.91078167103242	0.0393735985459975	11.2204723099808	0.0410958838199011	34.6181666573042	14.5569787951144	2.88501476306992	1.64021785922178	3.33805778284287	0	2.11980984883656	0.032880633896245	0.0346606570217178	2.65617311600045	0
CTD-2095E4.5	20.2844332845859	32.3158392835346	7.43241212746544	8.39854193778923	8.90090196619862	8.7382881987979	6.14289788510589	4.92892347209097	5.26127250878794	3.06404466473706	6.76116917236142	7.37421697651634	18.8288019562109	44.6320941365896	11.9694900615582	22.2657382691911	8.54629927793807	26.3650515011674	23.3045261900031	32.9000656063931	12.3843144836331	11.3763954863867	17.1198960118747	13.2870459852078	16.695254577527	10.7923330115403	10.6937312214018	10.7285043618441	8.33018077122079	42.8414111837871	14.1662548027935	17.2140584353852	27.5183416183299	13.9273603769488	35.3819813223829	19.1457969226055	12.4271023598571	31.2645207818814	1.56182628658485	11.8632962796518	14.686943955858	8.37544570498671	5.0114289822198	46.1452029710506	99.9445990434136	20.9179523272353	31.0404063483285	19.3667415386723	19.2083243826381
RP11-107M16.2	0	8.47016242733327	52.6326622707925	5.137600203428	8.91264899204557	7.76554266499096	4.93107190181655	4.92881884643084	24.5637412066047	1.50128298051272	23.8159611980851	30.4820925368523	13.5148012801614	48.5118694961365	64.8402688986725	5.4393766800939	36.0954915023095	5.34820736266854	2.68394128119777	6.68763800939393	9.93504364146412	5.95718843324901	0.0326646643026152	15.0220316751883	14.1697636102088	6.80100814116103	25.2128657477841	20.6936874857247	2.97738985844985	2.38712124044485	146.532713888536	1.41595794705588	5.10287282041601	0.993407742100178	5.55957714667757	111.941271134084	0.0296449559386254	0.0475429396122404	0.099851704533469	0.807220747422897	2.12691202250222	31.1741100711185	35.2244015956749	5.43991529623994	20.7768417765828	4.94896445776302	0.0501488219769346	3.49824046802738	1.71303433381289
RP11-678G14.3	1.15805082498935	0.211983545333919	26.7957290693925	8.29204631096554	0.0982895335506129	0	15.7421823974503	2.95600992621927	6.51644112681903	27.6343865412325	2.50784551400945	6.31773648262499	2.78604017728855	0.0604902715674527	36.9116043029632	0	0	0	0.063592943793001	0.796693378659696	0.0504744995055688	0	3.46028712850602	5.72139495932251	0	2.77580296239051	10.6158573214783	7.43075757403426	4.51972966439427	1.14028503244088	35.1319455280104	0.0690565219935246	0.00424506539114855	0	24.2434260544036	10.7626327439843	40.3510681055203	1.26452138799288	46.3405111791798	13.6193656008396	0.660987143046271	0.796384199876915	8.10974073676689	0.732006791093759	0	1.26830924452358	2.48797099462324	11.6723903086783	0
RP4-568C11.4	176.603075808042	67.872331056012	832.942544949312	542.068361649203	449.77634019271	681.156797485509	353.979990831933	826.761662605898	980.562030928574	1000.48189063967	619.902152948156	505.771224126074	48.5208392057512	343.657117289105	1245.8721576684	107.923605478715	460.812136473185	481.339701118709	84.3894928397749	84.1287986588028	59.3273658205371	557.798095717573	142.653820176851	486.29861344596	1237.91947578952	597.827449093372	931.045589921622	1007.71859417689	379.802037968185	117.502610163624	2628.43274717136	25.2302027008415	204.902894023972	240.754570882349	816.664063136461	305.213622228205	3601.77645137937	25.3754196023925	674.635434999475	499.381805873441	739.517978666107	906.374085365858	766.583323750881	377.575155356809	30.2944759310863	268.847464640332	735.514601397717	286.505962608242	978.693971995799
RP1-56K13.5	1.82283305677987	0.166424488000447	2.4921799372394	13.9605407185814	0.0807205345961433	0	8.39313446943222	6.91099513457418	0.0524503447198379	0	18.1650567602608	2.11251752719339	0.061071584647717	0.0504652822806539	2.99221683395495	0.515513269075456	0	0.714796041655769	0.0529845095331851	0.800875663482691	0.0422881073179928	1.95306544721659	0.0258128313051362	1.05259586631981	0	0.0603153676342589	5.26576806808258	2.45694222071036	1.47017232560365	1.79721769274396	3.18317884382264	0.0574048772478291	0.0036281391410633	3.97942889526394	1.84583930581735	11.7621343538702	2.27752807985182	0.0372496879100725	16.4699838575931	15.5352902724086	0.66637334096929	2.50034709094233	6.28103089058752	0.752252673150304	1.41460050066457	1.23793406048566	0.0278502803412304	0	1.75946302812048
RP11-274H24.1	1.15903622778598	2.32442571554742	3.7391376677122	0.13104332919346	1.59471060021517	0.963644492999304	2.49119779711077	0.982773537993772	1.37658493236787	0.721259952649358	5.93222274828328	4.21705977885359	222.164162578734	0.0589847050593129	2.99183142693805	2.98589578288786	0	0.70987232676757	0.0619979304756075	0	0.049249600193872	0	0.0298453518299846	3.37679696698219	1.62276865654053	0.070804085901456	2.74327487394109	4.10182336449011	1.45629646596462	0.520516419809982	9.36322642598111	0.0673011304383677	0.00415433406428711	0.993398182877103	1.84026894546127	2.4470542988339	1.16405585368081	0.0432857746238242	0.0897982005766509	0.806543189392775	2.13230196149678	8.4164266321645	0.123983774028264	0	0	1.26504046641109	0.0366045618724751	1.75078218233185	0
KB-1471A8.1	1.16441768369042	0.186291525920971	6.13398193304475	8.10097902748859	3.01969414186691	0.963961671692853	8.45929256741185	3.94454230928161	6.44932257191576	0.722783340462037	1.66135449224279	0.0103407120315087	5.38815027676154	1.35633190931149	0.996812017589471	0.511519425229988	2.54270217825475	0	5.19928220755801	0.798180350232535	1.29664936876095	5.37631212974789	3.44639129182875	3.40989976533335	0.789825108340638	13.1567084849326	4.02713448382856	0.780555378670476	4.55558255173382	4.34032929956658	0.106571329667607	1.40757057323347	0.00391060066339355	0.993458597239906	1.84241031958786	2.438036220734	53.4273306348053	1.26024945514695	26.3145486950776	7.67159284076688	2.88906274496648	0	1.7625666806961	0.735327915065011	2.85663458073296	0.0339918730338625	1.27767849610098	0.857834903933336	1.73736457715731
RP11-863K10.2	0	0.168820603902584	0.0417098524565929	0.110641527420188	0.0816866669717333	0	7.21886123257226	0	0.0530351926315911	24.922611602531	0.81134110771672	2.11292262145756	1.4249530605781	0.0510250798484035	8.97896927769965	23.2920428970127	0	2.28061647881439	0.0535761370900427	1.6476592229705	0.0427471138978197	0	1.17545323128319	3.45222671736612	0	1.41948559512092	7.82558553775345	10.9160961591268	0.700104769292866	0	19.2021502185917	0.0580532388673165	0.00366339518185876	1.98867716543961	2.78073001048392	0.0360846933777896	2.2786173531036	0.0376485201121011	0.0768684640925612	0	0	16.2539124707253	0.104925429242386	0	0	0.0203224445095674	1.22590274340643	0	0
RP11-390E23.3	0.531432920872389	0.189977826111139	0.0455153713904641	8.13094160930758	0.0900109164737057	0	52.4344315615112	0.98288856942311	0.0580339860558161	0	10.2598890383339	3.16486771663868	0.0677335927107467	0.0558070776558979	0	0	0	0	5.20766761031598	0.797825983518329	0.0466590718993696	0	3.44877739335895	0	0	42.9108843476044	0.0645951304191019	1.60937129406289	2.22879667573554	4.33110307068516	0.108358000415002	0.0636026747438136	0.00396063657967582	0	0	0.0393229827306354	0.0257591284310803	0.0410428086437808	51.0192496530918	24.9169073758522	1.39837480540583	0	0.116270919082273	0	0	0.0256087732631523	0.0269665404134581	0	0
RP11-37C7.3	3.09057711555481	2.29254313825093	0.0454991703706287	0.122722214549339	3.025874461903	2.90895902320631	1.27462563317064	1.96971810487398	3.92684981670741	3.87941317133301	5.95136890927764	1.06560856047392	1.43652608925284	7.65582760296435	3.98959838139425	20.9425370292714	2.54109671327625	8.56218771076145	7.740660479508	12.7238301274538	3.74264976510994	4.67619437536778	24.8349725854664	13.0429109608087	3.30892566269225	4.07092100325678	0.0645709782411719	4.11527225007477	0	11.4464550509899	1.71168934360005	2.71816758927482	5.09838295018456	4.97386979018092	5.57817856402177	3.62448573974135	4.52595005331012	1.26108559726329	1.54961603947233	0.807477819314705	9.64987900752367	0.797526035966794	3.33698571077129	27.4950979676915	11.9966482171745	4.97110981884661	7.49364878408799	10.5661367913459	0
RP11-308D13.3	43.0000067411825	30.9753593196164	72.4801887754085	100.322024070204	17.7221549746999	21.3687134150509	8.58212313491152	11.8347626126776	87.927527459069	4.63090890022852	119.966942418636	119.846425820627	8.17792685657276	125.500943085439	195.511971277162	4.20639418462323	8.53669152251932	9.98867957251177	5.27793517960099	6.68486118565785	1.29769923549865	7.29883624590878	8.03052767248804	25.4163824060141	55.9445635410533	108.455095806197	201.4826077928	188.977904315493	0.700429213774365	3.6424065798187	490.800298824687	27.8724447031284	9.18065461064711	20.8904960428961	14.8599596068745	39.5337093528421	1.16206227208385	0.0494895314803152	2.99639015935509	0.809528263749703	3.60069547546391	167.612366665474	146.135359758618	1.49934995227198	5.561684773528	1.29213789507633	5.03724357149569	31.7497548132003	44.6485950528737
LINC01587	0	2.34551419457379	1.29464101345222	0.138804199847314	1.59932036636646	2.90675621755319	6.12966112343184	54.2930858363415	7.81220016830151	3.06733099443487	1.65592670355578	5.27020309084437	0.0753930013729764	5.1984024084915	25.9365603802128	0.510414060300618	11.1502731394015	1.48020128023688	2.68056421119912	7.54767078895027	3.76902195286056	10.0654770513326	2.32347370001269	6.87964830048202	0	14.7060482103111	10.6469777061862	42.5044899827366	3.7464312070185	0	45.9738234977675	13.2156849603367	4.08289727839837	3.97801076866451	4.63218333356096	21.4542273074636	5.66925666423422	0.0453410487325154	5.84217988219912	44.4239576459572	15.4926930436171	13.4740977484658	19.1316772490261	2.29989424980695	0.627067631807665	2.49841736814329	8.5843608698038	0.849969561523776	1.71876124876215
CTD-2371O3.3	6.86533156670814	26.3772020156565	13.5465331447935	6.76758437872164	19.0405259346838	1.93485196424484	12.1999649599969	18.7451197266971	9.12578339546726	12.4886682511581	9.31874206751163	8.42480670904097	30.8050918437832	23.0423363414155	4.98672542502508	49.1660662371082	16.2952051698306	15.4573692686631	23.3047215298212	15.1361961510553	12.3843796264631	5.96111992929918	17.1199581983281	30.9195939778593	36.8463599615432	8.12908109198354	13.3307016738537	14.8854582196987	12.9298446547718	34.5991110126463	4.86590386906594	4.06678435775392	13.2549236479679	3.97786861693352	22.330361238254	28.6621279581781	6.80210584366689	8.49004213231292	12.9857942920995	9.30711488781827	16.1687867908164	26.1229418086548	8.20722948330658	67.3287484429621	43.1287830327053	18.46805821766	14.9538476424539	13.1895553483829	11.3303542202348
MEOX2-AS1	25.6959912261966	0.211512973722099	19.528106191899	8.28896974107977	0.0981164141342807	0.963590110311283	28.933951324693	2.95602413549174	0.0628326394627177	0.721093760925359	11.0644306376303	6.31755913202383	6.77561747185787	1.36286389984841	0	0	0	0	2.67696745210254	0	29.3433952568009	5.31475976332248	0.0305034143583987	0.463062364858238	0	22.5294337295223	1.42223748266334	0.779009980948686	0.695432121181348	0.520511613129991	4.8247422897243	0.0689431347147287	1.02494386955189	6.96329736162618	0.910155221711616	1.25313232949104	3.41750241981348	2.46953836880891	104.713259770856	36.7837187507767	10.3083051622251	0	1.78366629147552	0.730549660083262	8.05054911260134	0.0367638385294848	1.28603031545556	0	0
AC005062.2	3.05775071147842	4.37315171716809	24.4457161509424	13.1660171128778	3.06420135741138	13.604899481262	9.75438622147668	19.7360574932217	12.9335147313105	8.5772209141117	9.33480547574278	15.7652509893547	6.79739688740655	10.2826553612554	27.9316856416409	5.46045266463685	9.42217164880322	1.48014812215496	5.26247393025444	4.16477861168904	4.99869434624375	8.01778886825144	0.0313221259378125	2.77548407999113	0.788358558917057	12.0712050805833	26.3536198433689	38.3098672360554	1.4545199501908	4.90601456017996	30.8289658252708	0.0709968484544046	3.06386422910912	3.9779927902588	8.35985913665848	26.2020111779479	10.1625419488474	1.2649637358315	7.26281039562039	5.90935706639522	4.3419478955345	20.2522496138783	20.7164815159969	2.292270795534	2.04555606345706	2.50679392191868	1.30483060453324	3.50589444189398	13.2063887383526
WFDC21P	207.647155963533	1316.36996060722	1625.4398861515	6760.44272711102	448.366656334783	2659.52355436013	3660.88833624347	6083.30568277528	13314.2274962989	1392.56170432531	7448.41582105988	10170.932144322	2683.06466690207	709.054171770917	3405.44727256131	396.258914173853	397.289845647309	94.3554791651418	4406.64189306662	350.13699329627	425.964045544966	69.220127286531	120.971985444743	5378.04356810945	42.5543783121806	5032.93400802041	3566.34399538149	4973.84477746301	341.646329589358	611.774144611037	4549.39975781238	34.4826788881211	107.041135458066	871.495718162199	501.321205733173	35147.2254158541	125.220246455006	82.0325230288888	1281.89890121649	653.087790951879	119.13062155332	11950.2663944966	6702.64019084156	375.147041195794	1226.74212415754	206.292624066793	1272.9114832704	1475.77531868075	1311.69942915677
RP11-281P23.2	0	0.196983759267531	0.0467229135333129	0.126714323664333	1.59070205801251	4.85448452332684	6.09493658446525	9.86876489613208	5.20994948596946	26.9999744415402	11.9632066517206	17.8290990798523	0.0696392030865312	1.3597803784346	26.9367464896501	4.25451254713479	0	1.48366247222523	3.94711864390001	0	0.0479008129561409	0.581152404853041	0.0290686997014951	19.6049793660644	0	2.76342161611778	27.3130099869518	18.3801346084966	4.53874845739416	0	15.2903932527156	0.0653731250079992	3.06269450450218	0.993418241347307	3.70626947685647	5.99726407649839	0.0264057111536538	0.0421184230168254	1.55367495191559	5.93437003337607	0	9.28422622331913	3.3537009083012	3.96820870926511	4.34271759631403	2.45645249858004	0.0367964229149612	1.75035641572682	35.9575973147503
RP11-7F17.5	8.91526715043146	2.31116924233337	6.15850880754414	1.82011944101897	3.03877463624665	2.90817696642582	8.4938048193654	0.982816467182466	3.93872668852223	9.43004477892323	0.808194754680501	6.31188875491865	18.5138870236164	0.0575619744348081	3.98949133833873	4.252174168193	3.40093440712163	3.04137580661854	2.66785618355448	3.33123199690065	0.048090618200876	30.9677716151324	3.45357085390315	0.463239102709697	0	0.0690459447710396	4.04733971356269	1.60740508948591	1.45778476340009	1.77103394667363	0.112240041339093	1.41208614568687	1.02483325748968	0	3.70592967674528	3.63169621460262	12.3554085128666	79.3568430211152	4.38152492758581	7.649188957265	0	0	0.120512907035735	0.727922078565173	2.81138311970865	1.27526781262487	6.10249648515828	5.32615533923228	2.6135920335971
CTA-221G9.12	63.2330545494092	31.0380286411939	260.389823470492	136.809913783671	29.4452167370471	101.050113060155	724.412240030563	158.839868964433	116.484826917939	110.334527168815	252.595565160822	116.723646061929	284.984807058203	10.3412990214054	154.611523921134	14.0815046428881	104.667696673833	0.716343252717192	286.490780866858	16.7860405471218	5.00406719506911	40.9429988344433	102.70796283456	372.327525188157	52.5704743539137	182.28203857667	87.744836047751	115.061224866559	141.849012121235	90.6304352059959	42.4635658325592	4.05858181564301	10.1997207853093	31.8338606827107	349.773952803286	49.1260968107081	286.408850709639	21.7651832182143	871.476613975598	255.68836112385	130.205890534234	75.6968148575006	151.436560886893	22.6042311462086	10.5059998571963	17.2561443229364	34.795715311085	85.5300633626843	3.46078480405656
AC005162.5	0	0.232964587715283	13.5522007380217	18.1592204607679	0.105840501643289	16.5160163437484	1.2783556302666	20.718454498305	55.3097081993133	3.84672836861406	19.5550362283276	43.0756729735677	0.0789138836900865	7.76893285362928	22.942552504298	6.06084133434609	3.38873651568149	2.25247997035819	0.0680557753435433	10.9083368569607	0.0538905779736893	50.0957859330737	0.0325007557815375	0.465679655260766	0	51.9425895201949	56.7418271865633	51.5021064827123	5.26759257355613	3.63725438203315	60.3663076543013	0.0739747989087292	12.2364206693313	13.9272245826576	0.910411881894677	1.25315332382495	34.9075138072458	6.08777265398321	17.2595474925355	3.35061744159322	0	84.4920279556812	32.009844975195	0	0.624343608448572	3.72765378966053	6.21493458172212	8.83323992390072	2.59182862463488
CTC-559E9.4	1.84731311588904	0.147267012297727	0.0375709232939325	0.0979080389871885	0.0728189942072082	2.91487744062766	12.9929732804113	4.9370630774175	2.60301391635161	7.20109095337171	2.54253177866909	0.0087900236914773	0.0553466993510776	0.0458492293132169	0.996942961709463	1.15243178246637	5.19967595426949	1.50695560544648	0.0481093370252117	0.804760278377611	1.28061047229907	0.59226050490581	6.75852861411126	0.474730003965545	0	2.69485428238353	1.38962713159169	1.62708058110069	0.705758770055629	0	1.65751874172952	0.0520686264149037	3.057923356577	2.98459142074535	0.914313632795227	3.57348932388241	4.48202485921012	1.24658907068408	9.56543213305105	6.02068866600865	1.42158942584333	2.51502416375977	1.70618508537858	0	0.668966297557625	1.23111080984531	0.025904946049243	0.870970183781834	0
CTC-327F10.5	9.47799014680359	2.34078775433541	0.0497224745528388	0.136695307473444	1.59843374840612	0.963575924880433	0.0470852820376724	1.9692106203048	3.95864067224168	3.06901164347649	3.35947087640809	2.11811343303102	0.0743994728136199	1.36330673350197	2.99176883839982	0	1.67415321427106	6.14607889764067	0.0642600898089158	1.63649796474444	0.050986213787338	1.92051165262887	4.59849396371639	2.77888237300951	0.788293041281689	0.0734475384021938	5.38657749886721	0	0	1.7642182174948	0.120216776280882	0.0697911228459605	3.06367448645643	3.97807388728903	0.910128860673058	0.0428924131749557	286.272993890085	1.26474545426351	12.8763393119357	9.33208047918907	6.57373750613934	0	0.129247044915621	8.77434160957248	45.3280081748538	3.67697664033648	0.041534471564743	0	0
CADM3-AS1	29.1851159923871	0.236022774789072	55.0951865859916	27.9413947524211	0.106914256754793	3.8779737521529	12.2119286109561	9.86233560909571	13.000410702378	40.8005296144068	43.4441908310322	31.5347148304517	108.091384702129	9.0513958338566	6.98172132248292	1.73708797550324	1.67418614507541	0	5.27820650054663	4.15961196418422	1.30148122003973	10.0075138519128	18.2704664419358	5.67459704712567	1.6216298806747	44.0548842994551	29.1788073617676	24.8447938881252	2.97740023308393	49.0499275700768	17.3045591193618	0.0746698537121642	0.00453012683192178	27.8565855578215	7.42063547152975	73.9227776020761	3.42284217572117	10.900928032708	55.6117875431174	55.3333297185243	1.39400613748293	2.47607243075868	3.40727302412192	3.85618592628137	2.03509363395264	0.0481176795564755	1.30898740803225	7.04172601461274	1.71249418135419
LINC01266	5.04584625432278	2.28668412022081	2.50894801529092	8.1109809666734	0.0890594573952543	0.963933460417235	6.07648344538843	1.96978621608114	6.45295440046491	15.0733522121808	5.95478349490632	10.4924790581902	0.0670547365753018	0.0552642208960274	1.99435928890289	28.7356235197106	0	0.711266904021656	0.0580591835617197	1.64150496476158	0.0462157979255915	1.9342680459302	6.8328812219973	1.62762817295988	0	4.06645999084921	5.32612234391439	5.79634079896748	0	1.14612105217519	4.74657820415546	0.0629717122821507	0.00392724371860798	3.97872294165983	0.910921082240156	1.2494164799013	12.3267215136268	1.26054166994168	23.6049593455507	18.0227937555023	5.13723679877361	5.0398209010682	0.114967366616365	1.55104630914174	0	0.0307062494549147	0.0323582735241584	2.66509677752784	48.9507182168959
RP11-700H6.1	1.81703369721261	0.171944375825056	1.28458681011011	0.112455524249504	0.0829389463616699	0.964368037316316	2.47068014430905	0.983125636374119	0.0537918072236567	16.7957279998658	1.66580727835283	1.06460838211629	1.42694076083936	0.0517491894304281	7.98101359216511	0	0.820786959437566	0	0.054341550208576	0.799993487470826	0.0433405191043021	0	2.30836135535269	4.0499540804548	0	1.42143919097369	0.0598002176870478	3.2936055535618	0	0.524664695875097	0.0995102583470353	0.0588923027889392	0.00370885533874143	0	0	0.0365766023216667	67.59573773621	0.0381639556182989	20.602156261904	8.56883455475992	0	3.35008401136872	0.106623735765222	0	1.4256815464315	0.0248449150879962	0.0261592861644189	0	1.76486925015931
RP5-965F6.2	2.457058449111	2.26591738400652	15.695904766919	4.94927896992686	0.0859929714022925	0	2.47650205687374	3.94507699255348	2.64396466928298	11.9082367318173	11.1552333565186	2.11459223424954	2.7536275146512	0.0535081064784979	7.98072126083386	2.38799282428547	1.68096525215899	0.712349393529438	2.65072854539158	1.64382972734418	1.29459647205579	4.70191741399967	0.0272633698082443	2.22766991688134	4.16382810566282	9.23484791383624	7.87586089142566	5.80974549323604	0	1.14950234905864	1.70137169888595	1.40444359514427	3.06136115233777	1.98852172029148	1.84342921878838	3.61424176514764	7.85769437446949	0.0394138183992627	18.0149100578141	12.0071698149925	0	5.05018257390726	1.75484392563807	2.36796611582335	2.13696548643746	0.0308684604688777	0.0325299819868212	0.861667560450757	0.85321648515564
RP11-631N16.4	3.06089932189069	0.215641029630728	1.29445935123523	3.47148780573916	1.59858931143589	3.8791304680457	6.12527371342767	2.95590712343937	5.24290036896603	12.5409723786833	5.06636826806555	3.16904512372519	33.1937687920439	10.2666597028274	5.98444492414109	30.6769207617738	2.53278219580907	20.2315530430304	19.3261898373295	4.16716136487133	9.88829672001942	7.34973018722163	20.4663113578184	21.1202362518546	4.97163109585681	6.76335251211938	1.42289200960254	7.42508391626945	9.9037674823054	37.4874654286956	4.83543286655463	0.0699331258983777	5.10154029648842	9.94834159867273	15.8291446540443	33.2619582587166	4.54341752918033	2.47081702038453	0.0935158943083128	4.20700033535639	5.08766688389855	2.47790992694946	0.129548949467362	69.0336122811676	34.6898779700537	7.4324221071364	1.30923149237384	13.1968228622154	3.45879892601557
RP11-46H11.3	17.1134806414594	4.39461202036729	3.753996376094	3.48691424709444	0.103869388179618	1.93484596208939	9.77109073191779	6.9026795330951	12.9669158697806	166.653216426798	7.61705652376358	6.32262658534138	6.81277426545631	3.92993569634154	3.98923030084409	0.511383854731428	56.8727685838636	3.80124729197906	3.97861098133721	4.16171611831326	29.513579122439	0.581723478723043	3.46506559029549	32.1727369710535	0	5.45646972724317	6.72594449438513	12.3996959157137	4.50648175185797	3.63981766882985	4.86011991529795	6.69854459459506	1.02493881330278	5.96775549877718	17.6760392860288	6.03683507768747	18.0367374423402	7.28406873433526	24.2781727149576	24.6761007605016	8.77300203310004	20.2191908592065	8.19119863282245	6.23739066355555	6.3402226709519	1.29096947192572	4.99827728770058	7.93882950138473	5.22982722082821
LINC02028	3.05990296123057	0.249811500796998	27.0935971532822	10.0894276711521	1.59110858116891	7.76464647589302	43.8283683764973	82.8743778189154	125.360769749926	7.75962635457248	92.7126025507231	803.989561837748	24.3097411280935	3.92956572469416	106.732630258978	3.59104373052892	4.24832459184121	4.57518350830494	138.597362929127	42.8985919125531	0.0564882844039651	5.28296927068922	8.03043212129691	7.99267196972227	2.45871720819275	45.6368610459501	205.485839539077	27.2749476798474	9.84020360280708	13.0186331105493	252.761610874237	22.5884414057903	10.2000600058849	6.96241452861409	10.2091859596745	92.1170532233026	63.1654106231032	4.88424371755712	35.9906557219595	12.6916689894851	3.60099173386904	149.058203457516	126.956091502303	9.31893766963135	2.73597630966443	14.7768143291101	35.9227873593681	4.37090865988578	132.411709404613
AF186192.1	6.33692914167286	0.191607000674139	0.0457984422377278	6.57763742670018	0.0906368359945913	0	13.2463783266729	2.95681255550025	0.0584069527825921	1.50553710335055	2.51487276725947	2.11612532401629	5.40262377411312	0.0561636757092057	0	0	0.818649396905598	2.26449235105406	1.37683444473913	2.48688305215027	0.0469501412316662	0.581656578225618	2.31657034934741	0.463755119707546	0	14.4960389007094	4.03664223011088	4.95127003999815	9.99174702513683	3.04676843556908	0.109144076842547	0.0640172866807363	1.02474715194648	0.993436725725542	0	2.44097694067443	20.1337114350421	54.4164377111068	37.3946079396331	14.5517011860396	1.39783528503747	0	0.117129426566746	8.10402053334035	0	0.0332474945207143	0.0350492606020408	2.6547252835425	3.5303304318844
CTC-264K15.6	5.59580874532296	0.228598667097163	7.42897047482845	30.9862322280384	0.104295901666029	0	114.665296219595	0	0.0664459745507573	0	59.7735534332203	4.22132680997436	2.79390877799912	0.0638433256333055	0	0	0	0	6.56357524305473	0	0.0531967044060728	1.24881375020615	11.4313266499353	0	0	78.2505954720036	0.0741391680436987	2.43126184619747	15.2428483175927	8.04295786149155	0.126421691999773	0.0729730739311378	0.00444476512125114	0.993392299155422	0	0.0447107437503718	0.0291415775043005	0.0466960080651422	180.652530309619	75.0902259319537	2.12660645256722	0	0.136057850893362	0	0	0.0373262875263194	0.039372667326625	0	0
LINC02099	10.6572861364588	12.5786861531854	8.67056991319025	1.83215868984309	7.46878186593984	6.79294046100861	3.71533829005821	5.91529478710819	29.7816930718437	0	29.7490738868796	2.11814298495051	0.0813044584278089	25.6820541922121	601.520188682159	2.35438797575975	0.819444831315018	6.1197869876046	38.8917709661773	7.52640045374105	7.48012834328599	22.8188460176675	5.7486690262986	13.8124654896394	0	4.12635279286297	29.2536124655124	120.33184891394	8.31633346732111	16.1707205235686	101.125567715177	5.39320993915375	6.12243977632972	26.8605455015036	3.69889452783386	38.2874613468586	3.42255133032753	7.29754991311975	0.102419623592947	0	8.74792649391494	59.8138486494232	1.78452094765003	20.3484023490547	2.03024935454527	4.9760532019706	9.97252304512763	19.404270161235	44.7276934171418
CTD-2547H18.1	4.33109836469891	0.220926649110959	6.19626749094094	3.47942132432663	5.9701339016635	18.4689723469149	7.34106289455002	6.90322853204475	11.6584802629201	61.6082506259998	3.35747464500683	39.8885133075796	0.0759032712849104	0.0623139136133073	34.9149626875316	0	1.67379198103075	0	7.83638247583303	0	0.0519560271106805	1.2482806332342	8.01158584143636	8.63836001245492	1.62109379968772	12.0752867707638	32.8966725004918	26.6047941169769	4.51117701955279	1.7631552348832	18.6557263476591	0.0711854152502402	2.04458271477564	1.9881791987864	5.56325081915592	20.2809003436462	2.29369016248563	0.0456250341048685	32.6102083341169	21.2893427883373	0	33.8207477570924	11.3136623282062	1.51049761968416	0	1.28322580788497	4.94840146443205	0.85049992103299	3.48684680961311
RP1-127D3.4	1.80001486871111	0.192572692831547	3.72715644872778	9.71458539855443	1.58800979279415	2.90868910870071	6.08657884508828	18.7603809408944	14.036506676272	26.2496211967975	1.65978865897949	10.4972313924441	0.0684433470239312	0.0563742858594263	1.99433245971796	0.510769964201821	0	0	0.0592339583398549	2.48644945359033	0.0471220071851555	0	0.0286192373811982	4.58920509454655	0	6.69492392007861	18.2450153916667	19.2489164961997	4.54537166420763	0.521276162142964	1.71408914612996	0.0642622118183067	0.00399543265247893	2.98343816076381	0.910679083540319	0.0397054845951299	3.4088397502606	0.0414439118828454	2.96646465452217	2.51108531101144	1.39752736207637	18.6938723759985	33.8098905266371	0	0	1.25397473805458	17.6223743720771	0	1.74514659407428
RP5-1065P14.2	2.43674005178026	0.197944300138408	0.0468865086140999	0.127251457690022	0.0930515663587719	1.9356291931341	2.48789169835187	4.93102597795406	3.93855802150364	3.07952753405407	0	0.0107609155698865	0.069897842666677	1.36004307243417	0	13.7845321733905	0	3.82359857081048	0.0604632635026854	0.797217916833814	0.0480690570028344	3.97324232885531	2.31866902750702	0.463246391640735	0	0.0690132827029513	0.0666424379730768	2.43894686576754	33.3522210548919	4.95231480431437	1.71847861088103	2.7258763825409	6.11767369159867	0.99341533123779	0.910468109672354	0.0404875178331281	122.601862638733	0.0422640914385339	23.7969016272516	4.2191296291137	0	0	0.120448648534435	2.3508275926841	2.86344193464731	4.79610736398237	4.83999277368673	0.858547644302149	0
RP11-968A15.2	4.377456618086	9.97387355771075	1.29126307137573	0.125259878341028	10.1276501842608	1.93580644021412	4.89125504228043	1.9695979961314	2.6578854277697	0	1.65937993247788	1.06579411722657	8.03374176683843	8.92501126596354	2.99191308990069	11.8998783279329	0.818442719600046	7.75908514045602	7.75674832819957	7.58779135737507	8.60619995610313	5.35384388882973	13.6084459965878	19.6465786739462	6.68279372859222	0.0680670902533635	0.0657340640573634	4.11084280604471	5.31738803364735	22.4414188044538	1.71563506500267	0.0647212635192527	7.13499449969006	1.98835203405231	10.2518109740827	17.7604666368863	1.16312736735282	0.0417228007945067	0.0861705581842731	2.51031996207668	5.87245116924822	0.797153713421023	0.118590623935885	21.9300955473026	11.9742423329903	4.97535701311241	5.03147843966419	0.847989120532732	2.58499544916597
CTD-2649C14.2	1.79750628120021	2.30812905169139	1.29175625979664	1.81875562944986	1.59050966768819	0.963754400766505	0.0442100055772698	0.982827513837029	2.65973795992348	8.63846576430777	6.80138424998738	11.5479666620972	17.1941874060975	5.16206840219014	0.996792759060705	24.0390939583206	0.818292486804123	0.710357532247048	11.5668277982305	7.58348634963763	4.9687988261887	1.92832046511789	19.2492894737509	14.1785687463969	12.6029480548594	6.70846031739532	1.4182551788742	1.60771683263255	2.22503963656288	24.3510758716934	0.111564428690843	0.0652899424866185	2.04398219522414	3.9784714111088	8.37856344202781	2.44351504541386	3.41097889923385	1.26245715401539	0.0869688103386519	5.93480297267337	6.61660995727082	2.48392147304543	8.00952685463604	32.9741510035953	19.1132932227326	7.41991332556904	1.31027477088998	4.37301843762178	5.21120600355579
RP1-122P22.4	256.591355676779	67.8527178333057	184.292493758825	29.8607438697383	8.92538229154059	51.4909090919624	71.821046633542	361.098029967932	100.978945403668	155.754592664892	5.9099352582241	35.7670065672481	12.2083526209243	3.92355447968063	435.907178356988	3.5994640069895	63.4619775117076	51.7817168601648	158.247064434231	17.6280454935912	125.959416987198	36.9042631616527	2.3191403257043	893.692784618162	1181.64971913821	109.983994571793	452.658820937485	437.318986741012	107.496177736252	4.27556992933647	248.922744018266	4.05789371433773	15.2968165877387	30.8390000363914	29.7418150838312	232.141590949596	29.3635195112039	21.7648080793323	20.2325579347255	7.60012788227304	86.7581973578484	458.780887983541	590.244461301002	18.6920569782733	4.15231107527315	8.66425931045743	18.68506392072	25.5309346084048	36.6964458214123
RP11-412H8.2	1.16264110259758	0.191076092209306	0.0457063483387388	3.41798328012821	0.0904330965512625	2.90883784265701	4.88640370726412	1.96968516465725	3.92866332411728	70.4157338203045	0.808696465902586	0.0105154531888063	0.0680345641692086	0.0560476469372113	8.97803583177333	0	0	0	0.0588882420786914	0	0.0468554438807613	0	0.0284652282644227	46.4917764378514	0	0.0671775113836373	9.21644003197799	21.788316499697	1.45976910244981	0.521433695423738	6.26433330381119	0.0638823695137476	0.00397540639453675	0	9.31981179168184	0.0394852541719843	0.0258615101554747	0.0412129669506354	2.96423763320159	10.2447068851942	0	6.73935918452467	0.116849894767777	0	0.664961598614069	0.0257630689419912	0.0271296239120508	0	0
RP11-88H10.2	0	2.20835573203679	0.0401891751044912	16.8425407412676	0.0784065018778892	0.964781234529706	1.2652048972378	0.983325414101713	0.0510455688019662	7.15155416163	1.67013724305971	5.2468120712195	0.0594006135986289	0.0491204078155221	7.98147315393881	1.77653349950152	0.822536874460394	2.2878623346546	0.051563525508145	0	0.0411844692751415	0	0.0251680494202222	0.469973662486201	0.793647919683537	2.71719886297927	3.97325605682719	10.9500618692562	0	0	7.53954241121401	0.055848319405801	0.00354303922998955	0	17.8277639844262	0.0347881396279324	1.15758321061637	0.0362902474547242	5.63325011036009	1.6678342291528	0	14.5723950041358	9.19974430661187	0	0	0.0216217937262667	0.0227550455282622	0	0
AC004947.2	1.79386441416197	2.32238213867307	15.8492638860211	17.6918465755948	0.0952037972922875	0	7.30836474326856	2.95629251379716	2.66496583392416	1.50255824137011	23.9874869331361	8.41096735097124	9.38751405071591	0.0587530757651917	0.996783564475699	0.510053377369165	0	0	5.2358038888071	0.79691746778524	0.0490610085596108	3.2825892036002	2.320318848903	1.03754053843688	6.66782312510131	11.977646732967	15.7665063986444	2.43671662053693	1.45651239195217	3.0310776509121	12.3727443994647	0.067031240751255	0.00414031603518561	9.94920178797738	3.70427971256876	20.1734403867492	2.29066325508195	0.043122613763857	75.0717363925382	8.49694609229706	4.36060732052432	0	3.36783707690894	3.14040145803005	5.81132124157704	1.26987772340957	1.28510490789579	1.74684887286608	0
LIFR-AS1	21.4348452821131	10.562679785924	40.5707522734284	13.3793743588687	3.06657334717549	14.5667082320345	76.5666443857321	32.5547899010351	13.028492680028	108.169848158126	30.581542593027	7.37670470033103	24.2959499761926	9.06378660987641	32.9168499366405	35.1262559978411	8.53649811623556	30.1345353771299	18.2422877450277	17.6309483488026	3.77419463153787	13.3559509902351	17.1548323879457	56.3126937610642	39.2345228969793	34.9084609687565	17.3641663193793	52.9919933589536	50.3358533103822	16.7805863115167	18.9556154273394	12.008424986877	3.0639287738682	12.931572090919	27.8879222906937	22.789721752076	605.727186901189	34.9960492847271	137.344893628986	96.0495869791372	50.7663733151027	26.8918633457786	16.287988292342	45.4492807291172	46.0871828887252	23.3296903074432	54.4089830527277	6.13488455808202	6.08286063814281
SLC26A4-AS1	1.79101261891281	4.41413607737377	0.0535960299179923	340.789800725358	0.108260130496301	40.8174912632969	12.220017177978	95.7190428189282	0.0687436379995905	176.91048048268	1.65679206918237	1.06588320297665	0.0806039852906473	0.0660359631901883	5.98418681979589	0	0.819049056279066	1.4819485905335	0.0694737269074128	2.47726918294023	7.4783869430378	1.92083014585562	8.02871227248372	58.8797911698518	65.2758125022211	6.80651778656023	13.3655967189533	24.8257632637804	31.2815808074185	0.524503143692508	0.131481143464532	11.9937370637784	1.02479901264175	2.9830013702977	20.4521172618508	0.0461690084223303	6.80616969312704	18.1221149558091	44.3673970474158	11.8497557735426	22.0407260081989	15.1110574860475	0.141622294146021	0	0.623742665462344	0.0483624018612216	25.7839431955245	0	12.2670042464129
RP11-428C19.4	0	0.170749278627916	4.89989394989863	3.35756305731703	1.5706117599994	0.964408075623819	15.4952983757025	1.97036024881675	1.36392604083378	40.2945545517684	8.58196948357561	2.11323932269103	1.42619122308857	0.0514729149559405	0	1.13523604695925	0	0	5.16047005429293	1.64692370354078	0.0431141569721096	1.26272477504717	2.30778259861672	10.1822058154629	0	4.03144934946253	0.059474350806058	2.45390965739247	5.36872895279691	4.38488340404819	0.0989142874647828	0.0585721163938617	1.02433231558082	0	0.912015950946076	2.42794020219772	0.0239025281760392	1.25580212461462	1.53537472059516	12.9083563525668	2.15498840696933	3.35117930980783	0.105974953562801	0.742994801667182	2.1425074403337	4.75569679484022	0.0318759528458543	0.862489085830116	1.74761995403842
CH17-302M23.1	1.78993500382883	6.33706888457456	7.40532667047246	8.30913701339642	5.9533195041177	31.127518785927	14.5533217553616	6.90385250105539	7.80113131912708	0.721093179754336	20.4879602795342	15.7589070505326	1.44415182279012	3.92048649750189	4.98688259063486	9.23471572213824	5.11602452053871	18.6703545703527	2.67862604702221	5.85967327432164	0.0509207057043204	3.9499500198787	5.73409544318297	12.8134117872926	45.4517258056224	14.6765693887673	19.7661688383994	7.42657940740454	7.59420642216179	5.54878587392877	6.37061747625045	2.73810366191883	1.02495542438165	4.9730835898608	8.3636369184397	6.02307162203372	11.2745851037902	1.2647204401334	8.65426756301894	9.33279710087383	4.34727701800685	3.32178340172594	11.2600794216913	2.29510338830644	0.625883680220158	0.0441371573783345	2.53232133567207	10.6425979478516	3.4787849924955
SMILR	17.622235474913	39.0894572617733	150.907105817441	18.3178211593357	45.4756948273466	5.82136470080908	17.0941300041885	40.447651606824	64.6808417652085	6.97676078048648	19.5132172216304	100.923626142516	0.0827154528527139	7.78126002554001	86.78260575202	13.4613150928023	33.4361149696154	69.6663201341088	31.19648608847	18.4711638621383	192.255688413401	12.0077068371773	3.4643587324644	20.7694993717218	12.4762938853842	111.089768557064	211.994225056384	62.9279580318464	16.7071501619795	3.64149743472269	490.463552520065	15.9766034501891	28.5478704132872	39.7934348920071	3.69963376661878	6.04469235800665	0.0307387170879672	10.9152722693526	2.99732293123451	20.3389712365627	5.06934332802096	179.444441767887	43.5812535483002	20.2928608825224	236.210403462762	149.069947722448	14.9418081731591	14.960279595576	151.671663739094
RP11-968O1.5	7.55311384983462	0.213285702965456	9.83438219744973	6.69657660161443	0.098767712373145	7.77013428429771	15.7487725458291	7.89115298428852	1.378106585764	14.9270902020786	1.6563583580044	5.2687208921246	1.44392247630041	0.0607585861398148	4.98689957533268	4.84909716426261	4.25500134648394	0.709705926832732	1.38215370151041	1.63666175145319	4.99136211957035	8.72255731670919	5.73293025769828	10.4503224390795	4.13402455236915	15.9820227663154	4.06843094642782	9.93269336898767	8.36819825178526	1.14018346094426	7.89604305510893	7.97426635858414	7.13858136675454	10.9436154320063	4.63383854928838	1.25326672396727	96.2445906915839	3.67122263538575	28.2512327270071	10.19095405978	9.55597579972905	5.0129920311998	1.78459371884289	6.28886368685301	1.33690923991003	2.49873854217654	0.0453761059636719	6.18873043934278	0
RP11-344B5.2	44.955985199363	30.8950296978403	197.316602693704	26.5020767992201	3.06734722619689	27.2012820992708	8.58224666765488	73.0114723386532	14.3195269517804	45.3948865975142	18.6659661980521	44.1649105870859	26.9730351451608	9.06352669742588	49.8747731676951	2.97193616493427	7.67840677203031	7.66717413591576	2.68087718407277	11.7355799780403	54.3016194280868	14.7050221492093	6.88977720414273	11.4759186925183	1.62377474167236	64.2739298146653	49.143832293817	116.073146065104	17.4753260725972	13.6495237886426	112.288098339811	1.41226387768464	1.02465492165487	31.8346102824819	5.55886558531207	45.4821340005909	328.775774084345	15.7327512888264	58.7987581631154	60.3230483296554	6.53864627230062	55.554941353605	35.5174990157844	17.9591654280391	17.6377524762749	6.204861565172	17.394013135362	10.5505652540871	4.33349610609486
CTB-113D17.1	1.78986183756946	6.45157090953953	31.903280427854	29.5784239508265	0.107140518208908	2.90636005135883	3.71560196771013	21.7041225349241	41.2787909735043	14.8313376334365	21.2486158712495	53.5875459006938	5.48505019790889	2.64969622416576	35.9104944505071	35.2911394607166	1.67425493878591	2.252822855952	1.3818311401702	6.68659071848442	0.0544726367329904	190.708066856799	2.32427880833378	1.03989117723851	2.4553187496752	36.0960034650829	6.73937648761473	28.9979132333913	40.5193368329646	16.2036807755825	20.4088370497916	0.0748161784456336	2.04459356261683	26.8614927585807	0.910576293149981	14.3999585319147	31.5570189332274	56.4916567814782	11.5892622656431	17.8150072809806	2.86144856275581	14.274171664927	33.6904332257412	3.06638184133033	0.623719316043607	0.0488086198692814	5.01416358277826	5.2650811735882	6.97900020335899
PWAR6	88.6665109814464	2.33339573151705	57.786251436799	179.188086538178	3.06114959629571	7.76477840019749	318.298503649108	93.7258882836277	24.6716984370747	140.973328024355	182.918707789831	108.297894051976	39.0947671048383	9.06251465533544	46.8816524098355	20.2524848147764	42.0134563930438	1.48666189549547	75.2475331161802	17.6268866707814	21.0602769494587	26.8155194599341	62.7714931692935	84.1349342839249	87.6964450746995	252.939809471942	20.0280880557458	61.2418862973239	75.4897449765125	94.477112154054	9.57393108373136	4.06306886383123	6.12221161002741	15.9161086408283	11.1394077577378	31.1726560408085	272.758764516931	15.7377666802762	380.866445084568	223.510944390896	102.295985665126	14.2554948282694	38.8182342895676	45.3452154052007	95.6282061724347	4.98098115188857	5.03765360516938	14.9526650323703	3.45950009907384
TLX1NB	0	0.214719831450616	0.0496696844686655	5.0911685184441	1.59834547193519	1.93502079808348	4.91633610417664	34.5492101590121	3.95832499594744	0	5.0670560769265	4.21921782416189	0.0743153637934446	7.73060386557436	0	19.317054753019	1.67418051109629	0	0.0641892582011536	2.47891245363508	0.050931901999415	1.92059867489268	0.03081093322686	5.71406688635938	1.62149746680789	1.43834132700156	0.0708179753499714	0	1.45486895945262	0	1.72835991255253	1.41601439326743	1.02495560885347	0	0	1.25335986602832	201.328121786567	0.0447403346692035	19.8847825835753	49.6203499605303	0	0	0.129081286019151	0	4.27037347483148	0.0395621664719985	1.2935469482359	2.6325157617122	0.843430436712687
RP11-572O17.1	6.91288617238829	12.1716914474239	3.74520514416697	1.83107390856324	5.94621405827317	1.93508607502846	2.4941705447802	7.8912931453227	5.23764674942056	3.85742938025157	4.2144202248404	4.2187230128272	27.8718006757781	7.72411166777023	10.9725633865414	16.1857914554382	4.25560806528035	10.8445460052222	16.7486677387863	8.40515473597626	2.53564625701767	5.31339310528803	12.5311027115785	24.153187042505	4.13469882820989	5.43181389524214	6.69301541929906	6.59611572813498	3.75124762030842	37.5730179823082	1.72728967154577	6.66632764928522	9.17534002027466	4.97314599808315	10.2321718130791	11.9476568638808	2.29244453773632	7.26062558193132	1.55988547788117	8.48168825566266	8.06872812835256	5.86041369202996	4.9670777278685	32.1253384042944	11.9551617589243	8.65115782651203	9.98171420360041	6.13640369869082	0
RP11-54O7.11	8.54574931321265	4.00805531076027	0.0388230846771658	0.101711263868945	0.075481775363033	3.88918756070061	0.0368197380400457	0	1.3539775036809	0	1.67327325790165	1.06316381076318	2.71478115470028	2.58859185846898	1.99461042730293	1.14704924633342	4.31193754707337	1.50276796033709	5.11164874152331	3.36965665387681	1.28387738790786	4.78387470260867	15.6780735585868	9.10541553971949	0	0.0565793862229327	0.0546934626362958	0	6.20815598634434	5.10887833976358	0.0902468235487297	7.72242146482171	2.04161540596282	1.98893872244869	1.84865640053275	0.0336221534715933	1.15593761598964	1.24938359266333	0.0710912012425702	1.67098736246483	3.69571526796852	1.65374011604895	0.0965540823795696	4.65320162130405	2.75123905600914	2.51405186651177	3.77284870898671	5.27356253793179	4.3491054954048
RP11-423H2.3	16.9885454629898	2.3406489715106	66.3327659502998	72.4209084874911	8.93602626585342	24.2844738038192	47.4599461633974	123.33186175171	102.085903231857	152.856207272078	45.0479953691735	87.2605039512233	40.4070998267652	16.7534503659004	139.65129771297	6.67074708003286	25.7066753410038	7.66742950158127	5.27866969864825	9.20919251243447	3.77344830869887	9.98881718978177	21.7174027516009	76.0878535312046	74.3569532587671	42.9448526978275	90.2310248131524	55.4665493291365	9.07739444355958	8.01423627002446	302.259215522711	8.04016230972184	16.316214625779	4.97271988640908	66.0423166589221	176.869874723528	14.7013004846746	43.430695116621	23.0892485984831	16.0903879146833	36.0009184844181	112.848975857818	21.115008384992	43.0522779251937	15.4796371794313	18.4548685839505	22.3616298951356	32.6256897527767	11.3334054389111
RP11-742D12.2	1.81029487247023	0.17911447021405	2.50283425660942	8.04056294220639	1.57805207914564	0	10.8103513576325	0	0.0555038568623907	7.895068743565	3.38077888800674	1.06505758833456	2.75293598852422	0.0533872809459468	0	1.13078288688931	0	0	10.2098930649307	0	0.044681558998946	0.58347089079132	6.81928389331956	4.63169683591607	0	16.9573252707138	0.061733886235217	0.781423126400965	6.13038368773107	5.65819009799008	0.103060565048851	0.0607920938376023	0.00381109939961144	0	0.91141351612526	9.48023329575466	0.0247254001625581	0.039328059643966	61.3832687644482	5.96041814063414	0.663814628076558	1.64345513555725	0.110491355272644	0.751886081606771	0	0.0265845207536451	0.0279979857765718	0	0
CLDN10-AS1	0	0.226194404759491	2.52596938431253	3.4857228560302	0.103439391703518	0.963602482118762	0.0487524323675288	0.982750215156406	3.9675497496941	16.4464361555385	0.807930904077654	2.11850627580268	0.0772317887548599	2.64891035838383	89.7828538113031	0	0	0	0.0666428777944912	4.16214972882393	3.77293236465424	0	0.0318853125354144	0	0	2.78286354434353	8.04242986429598	3.25977128890153	146.383357369865	2.38736274259872	30.9858450398066	0.0724166379427293	0.0044166209730454	0.993388508372265	0	0.044393595459332	159.280926045538	0.0463630298277655	11.5385182716337	25.5369645331558	0	13.4541277638177	16.0937850164835	0	16.8928983698749	0.0395716769360026	0.0417549782118858	0	7.95134775675626
ERVH48-1	2.43515120489348	0.25408553005596	6.20827748061325	6.77583301759206	0.113121452402609	1.93591249159335	3.70813366916834	7.88876919468159	9.14302569400754	3.07213419863012	6.75957870689416	3.16845328542614	1.43420481263107	2.63969668813739	3.98928595388255	3.59901871927264	1315.36046769782	4.58015624000465	6.56966173942515	10.0540280956921	79.0694266290016	1.93204472761581	5204.96384689531	1.63082933641518	0	9.48373101447129	8.06571541108415	4.09224282404011	5.27209563616351	4.89962294511655	1.71362929725903	0.0786668315970473	13.2579977769989	11.9367535585501	2.77154808310517	0.0479359192873261	1.1606691592254	2.46597188818005	2.98824262631009	2.50754373607125	2.87173608509571	2.48214251233415	9.84510227231455	1.5018995485959	5.5609611259582	2.52141220261026	7.52002100864335	65.2583059445671	105.023547054086
LINC01206	1118.50966218401	6.42612954073026	142.575662488782	28.2064242083094	0.113561988816997	37.8870719938207	8.57429493220225	12.8217485560411	159.200970816363	17.1570803464881	214.262091309806	158.787228731625	5.47292562312499	5.20433234333682	189.523454004202	18.4074228924206	64.3171670806263	0	29.9202304214884	5.00802382596146	1.29390968396897	10.0005298807541	3.45978048687867	196.081853917027	7785.76681198922	93.9306404248933	470.129596920364	102.619406910453	4.51290470801991	40.5479399643072	181.798494120247	1.40503490361799	143.738965592407	55.7104961100067	243.684648108881	13.2209796098441	0.0312484651871046	0.0502506715018853	0.106381897731268	0.811445261305279	734.55346541834	229.715909538851	135.45504136164	0	9.80089162612616	0.0550764875028094	7.51770950799433	44.9301750012926	2.58822444947172
LINC01985	5.12069346726986	0.16588056932822	9.65805794795019	1.778838577492	0.0805005467766762	1.93778904369944	2.46568860533261	0.983228685480426	0.0523170385925464	2.31190068624071	4.25718675132137	1.06417742714871	9.18229518044221	3.85051909800493	0.996868990882693	1.13821964857651	1.68556244718421	0	5.14721199814526	0	0.0421834459870816	0	0.0257517494340942	0.468497307506315	0	4.02018466404373	2.6999951618021	2.45733643993449	0	1.79782119779606	13.3751724998779	0.0572571208193227	4.07730294716578	0	0	16.4069391711766	7.83157640945634	0.0371587307349841	11.0738525037919	12.9291892179639	1.40928240618165	2.50071722144	4.77919737299958	0	0	2.41168402247098	0.029399727745802	0.865790467961418	2.6574358228954
RP11-128M1.1	11.2841599715667	12.6090252078146	148.425895437222	42.920941472932	14.7921207145371	12.6230663710514	51.0967615406706	6.90188126073142	72.4063834127689	122.269202378044	74.0048193153575	99.8684451876441	12.2128831735247	34.6722063640249	95.7604794837179	19.0258807144569	4.24759315445004	22.3800792845132	31.1918001118423	6.68440318703034	3.77373679690155	5.28138203381799	5.74819633253204	28.9175966418232	57.6314619046271	20.2042950847412	141.819012599041	50.4956322488345	35.0396921255992	16.1515892461034	162.209747960878	5.39181861373682	12.2387971131707	19.895692116945	26.9560905712895	302.180010066209	44.0000644288268	41.019584346991	1.55508252608157	8.44526556292793	69.9346034790128	107.80187262399	46.7694018040144	20.2961181185698	9.10172676673228	13.5561203282142	6.27708851596856	17.6110713379075	182.410640226362
RP11-209D14.2	1.16504458413457	0.184754323962367	21.714891515252	0.11981236528298	1.58253540261749	0.963998635021075	2.48003222541858	0	0.0568268555229756	1.50776513297343	6.82115619124702	3.1637399967163	2.75999367504755	1.35575916863271	0	1.75260284800491	0.819260311926379	0.711615084822544	2.65597408040784	4.1920564655172	0.0457162392445101	0	1.17844385271644	3.41319035854557	80.8860002176864	0.0654590574183418	1.41341594497506	0	0	2.41718070086606	7.7196775388622	1.40688320580176	2.04348480815601	1.98845741886838	1.8426346634757	4.79863940467397	4.52160130090341	0.0402255312241873	7.11548902128488	8.53698280239817	2.89068291855214	2.48941602004702	1.7608532516325	1.53367200327789	4.34392975365493	4.8142360424023	0.0367202577011233	1.75052506191824	0
LINC01954	1.83406411306137	0.156954508148974	0.0394653910516733	4.83056227984762	0.0768543462442781	0	27.1039260698155	0	0.0501001526666527	1.52073510215801	7.74911631948744	1.06345754605659	0.0582771951269641	3.8330633638939	0	1.14446433378151	0	0	1.35981801938702	0	1.28547868014125	0.588926194236308	1.1726257395181	0.471175484496801	0	6.55499628435346	0.055637335893951	0	0	1.16340843177473	0.0919468150972267	0.0548013684298037	0.00348543353018371	3.97980189441879	0.913255318460265	5.91655024660697	0.0224918228659186	0.03564337685557	44.2536137252261	1.66947443309527	0	0	0.0983996915316285	0	0	0.0242022457327986	0.0254802460335644	0	0
PCAT18	0	0.211256791414772	0.0491063932911233	0.134622152885572	0.0980220961488647	0	0.0465058793662498	0	0.0627771879427992	60.250657532372	0	6.31746194706655	0.0734186307063709	0.0603401039074525	2.99178963909156	1.12144070399943	0	2.25571204052702	0.0634338254287083	0	0.0503523981809098	0	11.396701017382	3.36803888757221	0	0.0724814871282593	10.6124329176727	2.43428107348375	2.21885011328754	0.52050611773811	0.118456270684679	0.0688813478101094	0.00423604551395051	0	3.70233229728521	0.0423704070094169	97.3157962122899	0.0442394621000624	71.3470243177424	68.5650986329894	0.660987651652691	0	0.127317306314394	0.737097617666186	0	0.0330646372576537	1.27470127632694	0	3.5313721664312
RP11-432J24.5	1.82886614362358	0.161165547177011	3.68599542129929	0.106162694340691	0.078583015871708	0	14.2541132066955	0	0.051152922841375	0	2.53204300599066	2.11158320871218	0.0595282384743192	0.0492231974980331	0	0	5.17695430639222	0	0.0516721143865366	0.801813134401605	15.6260004189344	1.26867369496921	2.30281770866605	1.0561283797772	0.793564216534768	4.00882398284292	0.0568235665581724	0	1.47308514328189	1.80328007736079	0.094091073724641	0.0559672341760911	0.00354956347753377	0	0	4.7606114916216	1.15767796441481	0.0363636416782998	23.0819348889852	34.7555288444878	2.1642659983454	0	0.100729116014828	0	8.5670275262508	3.51980663704523	0.0243042258192829	0	0
CTD-2240E14.4	2.50345978219103	2.17643719111405	1.27575752195699	1.75396041938638	1.54993558989292	2.91416969417846	0.0364059871581095	1.97122411470704	0.0486901445647812	1.52411162451033	2.53923902870022	1.06295681510135	3.99637759097512	3.82152097622641	2.9924287366751	4.39425756705476	0	2.29726701399797	5.10478602858392	4.23396684225703	1.28275455033294	4.08311936801078	2.29716333550433	2.88891938516374	4.20153086843716	3.98388743423409	1.39285473743796	0	1.47917474000719	11.8242952627585	0.0890905245270979	1.38674521243622	0.00339901713154989	1.98898178159006	0.913843654159926	2.41236893115455	0.021903166783539	11.7610918872773	0.070220079829499	5.14109631780079	0.6704899648239	1.65484703716567	0.0952993338509709	5.45670644131725	3.47516043731338	0.0457802667308944	1.30616448996844	4.39106056374722	0
RP11-680C21.1	22.1248159586168	0.239538862393413	12.3454260099132	55.6441564581936	0.108140521820248	8.73684003054255	11.0059032930682	11.8354574965911	11.7221557171707	95.052263294094	57.0646358201353	14.7327496742842	49.6114616044356	0.0659700428530066	63.8415762044901	37.7301867682326	0	0	74.9131482930546	15.9597863938664	3.77602265780836	9.99950588528008	1.18053863755249	13.2429890886598	0	2.78377933802615	67.4634681335122	23.9968473337131	0	8.01988170737767	4.87361254023331	0.0754623162212287	0.00456975815042604	16.9115759041129	42.8061032127184	28.7215150461079	1.16373972209852	0.0481814200789383	15.8833848180516	2.50210222844463	116.072513896752	54.7882602781317	79.8296854638477	6.22135914731042	4.17098362747211	0.0483811482700887	0.0511173118585777	3.49593617221153	0.838705710382576
CTD-2126E3.1	0.530331339183356	0.209325983854761	0.0487898274336356	1.82925114437838	5.93732717275087	0	4.91052564713309	9.86628377035365	1.37749198939379	151.141266950399	3.3618554067581	8.41437259593679	10.732549359287	2.64221095279398	13.9656140559452	0	1.67473594028549	0	6.52645024494122	2.48030421583332	1.30145041649339	0.580645484898373	7.99604261565593	28.3938439111162	3.29711563672082	2.7739446310296	1.42180684566444	2.43484165431302	2.21950147096239	1.76591842592817	1.72586113988793	1.41508238213997	2.04437052557677	0.993390250713202	2.77096292538887	16.6667050949662	1.16433715776017	0.0439579086615227	2.98767936179663	9.34294114920829	0.661003624245321	8.40785660527933	1.78241077428174	1.51299877388142	1.3423862233904	4.88757185082789	1.29726101575623	0	1.72179906820695
CTD-2626G11.2	0	0.239978885285073	6.21377269211483	0.150065689897115	1.59771871219256	2.90640366422103	3.71566210053465	27.6239647343242	3.97213842505373	114.714789961567	2.50556688333162	4.22201155091946	0.0806271646254668	2.6492042496579	7.97919736427216	74.461011792864	13.695102265092	24.7457888852778	0.0694931621213009	1.63718949233556	0.0549873230078326	0	6.88870055303667	31.9400308815281	0	0.0795798700630588	6.74245340873168	20.6735646887969	0	16.8135700334777	0.131523646654912	0.0755609914569764	10.1994469181802	0.993428081226913	280.411683240201	10.8256659573189	219.321705629833	7.29618986349491	113.990770642973	38.2449762579881	5.80368306328243	0	0.141669081592019	3.07259414997203	0.624010973985909	9.78703348415744	0.0498334755104657	0	0.838960369526763
LINC00492	1.80117598452167	2.2948109233561	1.29041732590046	0.123253534124554	0.0903368885793663	0.963861933578012	3.68666947642993	0.982880000609772	11.5076736635173	0	40.5050002130873	34.549478553929	0.0679659911654116	2.62916078352748	2.9919451547702	0.510953753556886	2.54069366420899	0.710893576997609	0.0588302388775732	0.79775097479312	0.0468107110208402	1.2535598855933	2.316292499652	3.9967549987304	0	0.0671099464766352	1.41605885838301	15.0454010351808	0.696620994210493	0.52146141589796	1.7125443850501	2.71912331160829	0.00397204314068356	3.97862783868668	0.910757927014751	72.7679610941597	0.0258381922361726	0.0411742073917596	0.0849051618296821	0	0	0	0.116717925014536	0.73556066948759	0.642212218266966	0.0338673103293143	2.47530056758053	1.7528179887288	4.42435286994102
RP11-10H3.1	0.531379721513614	0.225581809470073	8.64619169517669	1.83620546909709	0.103220481037064	3.87838428388616	6.13752779224744	92.7870603362824	10.3948456738336	24.3438258060582	0.807902354230109	4.22097041243601	0.0770781866209083	0.0632457160942668	81.8021392136104	1.1215723138452	0	0	0.0665137750236005	0	0.0527121138033015	0	0.0318289593094203	1.03707163651143	0	10.7714643262959	69.6061955999821	52.4402356168604	1.45450596342906	1.1404134192133	46.2472692195079	0.0722743114789903	0.00440941016568086	0.993387722589333	0	0.0443124182743926	0.0288926940772134	6.08140405207638	11.5351242249252	4.20237072121596	0	87.2016806472189	11.3503438309264	0	0	0.0377987620836548	0.0398738190961225	0	0
RP5-978I12.1	1.15782194842767	0.215357486216215	3.74743496804169	1.83277794483467	0.0995258742956828	0	0.0471325881246605	8.87803036637463	3.95893908397955	198.466486158491	18.7692911070134	37.7733920619246	0.0744796344437813	0.0611835165793675	0	0	0	0	0.0643275933032914	0.79667850151444	0.0510379698054901	0.58074624944534	0.0308716967844838	8.07191151709066	0	4.10994191675067	1.42285387635877	0.778994260977417	0	0	0.120360898577711	0.0698654638811274	0.00428662017536485	0	0.910127703110897	82.8763420837005	0.0280306090458806	0.0448319898457692	1.56069486930519	2.50365413106021	0	7.55033059757024	0.129405073503396	0	0	0.0285830827500388	0.0301115572166608	0	0
RP11-351A11.1	0	0.173213373028592	3.70343684145516	1.79001752393706	0.0834453398908905	0	6.0451870807582	3.94563768541155	5.15498017361876	3.90187341884371	3.38564044021376	2.1136317802592	2.74499722829219	0.0520415268362457	0.996845644436044	0.513868169793572	3.41812732007998	0.713441318985909	0.0546506045192618	3.34994347132148	0.0435799833435313	22.3197474147535	3.43695014868985	2.23672876668318	5.02135317899508	2.73548093479908	1.40743675304881	2.45226236938234	6.14664484421692	1.79013237712572	3.20188725147978	1.40103099557106	3.06077524247255	3.97918282095923	6.52689261234639	2.42968607475069	8.95604015507494	5.99453475167576	5.68793581761301	9.43146081556668	3.65816340245839	7.63152486411164	1.74659144641097	0	2.12059524471768	3.61847745182914	8.35515884118988	0	0
C15orf59-AS1	1.78905355657165	4.40717461011272	29.4309775529454	1.83621963723061	1.59961041896691	136.149095238491	0.0497949018334225	4.92885642479971	14.2766185553576	1.50108576976592	3.35503151282981	2.11851744004794	0.0790104951783022	1.36325240152915	92.7729436293551	7.92122413991172	0	3.02551540669482	0.068136875036986	1.6363545951912	1.30183241097204	0.582655684056936	0.032536010598438	0.465768589971691	17.5269412045232	6.79902830215157	39.6678362443619	65.6552540910773	4.50346424282811	1.76355399986471	219.943659751854	0.0740642669277758	0.00449974020266453	4.97273670835129	16.7354211273828	6.04144430902698	0.0295291693589608	7.29085076980081	3.00316516460739	1.65365563993906	0	36.2572885130001	3.40646450116044	1.50423332259788	2.76270228271379	1.28826080969622	4.97880705753476	0.84890989467424	12.3207195759876
RP11-713N11.6	0.531875041354251	2.28417390277577	1.28928490241318	0.120815353893522	1.58384715794794	1.93625519583973	0.0425563290625743	4.93211407243954	3.9215746892095	44.0088410116454	1.66129379026054	1.06545247351228	1.43497107917253	0.0550445145522245	11.9714586121042	1.12753672626863	0	0	0.0578267111823378	0.798157199130374	0.0460363356267206	1.25515658472575	1.17871745094273	13.6874319092529	0	4.06455499038721	4.02755326754228	53.1132870530254	3.00378971934682	6.92499714548378	4.74283587323815	0.0627164195829475	1.02466500861242	3.97875229934322	0	2.4381673186797	0.0254341323820202	0.0405030572767657	0.0833625864948226	5.08872779687183	0	7.60150932411236	4.87365740404131	1.53839640453409	0.642749700341553	0.0336318542695382	0.035456446073406	0.858249316819972	0.849619736745125
KB-1562D12.1	2.42988432135779	39.1585388123147	217.225682686256	69.2560577204364	8.93440619399075	26.2271629975885	46.266260159805	75.966424120307	125.407672009157	130.798290795322	96.9524161358898	74.6588916053674	27.0011313717498	37.2540934604901	222.443969208034	49.3115442529695	12.8271056251601	9.21556911010812	62.2911126203005	26.8896318286432	0.0566408750881706	32.8797694493761	21.7206193868127	24.8279576827654	1.62548250411106	51.0025867114709	206.905567769191	127.562678571392	2.2218099012861	16.1468716794575	488.260658711338	13.3333216169166	58.1083214697471	25.864794546723	26.9528745014688	106.479360236912	75.5697708623928	35.0167846351549	5.87334547347469	6.74813228302712	28.6191783614885	274.581888152911	115.831092461357	1.50108677774787	5.5604224742382	7.43678081009855	7.51970991760725	31.7228401741131	10.4547732017263
RP11-568J23.8	19.0038642376545	20.4245282979982	3.75529178076198	0.145404751293015	5.99194929654372	13.5997491929619	21.8735459278974	1.96912809533032	1.37856907184652	1.50084676105098	3.35525909340408	14.7265291901469	37.4517579077979	23.0422678236435	12.967042919662	56.6820934728407	19.7415863055221	28.7037794708444	90.0154002472383	19.3635476811883	23.4235066689136	7.31317200769792	54.5908047918178	13.2869625687983	4.12583646176063	0.0774612459947805	2.75611594888947	6.57557732497119	12.9298715257861	28.2632989019389	3.30333508079017	15.9024907637059	40.7616809985056	4.97276276727091	6.49122709262581	20.3358188154939	0.0293532751115526	1.26468807838873	0.0986792013503353	1.65351263475021	12.4649152975143	13.4419788877404	5.01145055424201	46.924172224757	28.931794931879	25.817902843719	28.5696809419626	11.4246866336737	15.7058709170282
DEPDC1-AS1	2.42093682804965	8.40110937593783	1.29471636451428	1.83615119466582	14.6536861384949	8.73965429192407	2.4975101512561	0	1.37888271799563	0	1.65573741448272	3.16993483162471	0.0769957294794361	2.64869506740498	2.99172741690148	2.96992152005014	7.69162585881993	3.02689118562186	2.68270116479618	5.0062211868298	9.91430382732478	6.64714989458944	9.15316438395166	0.464265235980985	5.80275316934442	2.78256340151758	4.08020768333971	1.60433961142909	9.87660198437804	1.7628553518607	4.85633016736916	363.365208092317	12.2344546385817	0.993387330534216	5.56185806143023	4.84225930681018	0.0288654472274876	8.48064781075687	0.0967285816158432	0	3.59978450424024	2.47633704788004	5.00053632094523	0.720084096762775	42.5967990294187	8.57583433687205	3.77310204911726	3.49949015241894	11.4039674938135
LINC01778	1.83894148735796	0.15322966373849	0.0387437100315626	1.75731518484498	0.0753124719046294	0.965105445447526	4.81788049905261	3.94764466919602	1.35371249432168	5.5548697359536	3.40492345810718	2.11005517524038	1.41366673076777	0.0473131980732855	0.996916931982099	0	1.69074385497185	0.718041693000266	0.049654839698174	0	1.28367592860949	1.27440780610763	3.41968400253136	2.27153472483067	0.795211596536073	7.8080561338824	1.39424507908316	0.786109439669602	2.25958901321336	0.530071427557705	0.0900372899313167	0.0537590606902099	0.00342778781391972	0.9936730867427	1.84875420737065	2.41398808403752	12.2176676920387	1.24921139978606	4.24963731131543	29.6059771068654	3.69659081673773	0	0.0963266728766647	0	0.671078443018543	2.38419458304829	0.0252828427674202	0	0
RP11-161H23.9	1.78873310356088	2.34769590127895	1.29470742635716	1.83510283412045	1.59966986958336	2.90666470995657	1.27880998156187	3.94253403693496	0.0648620426370998	216.254149379322	1.65582793616091	1.06630154580356	2.7912365522775	1.36374977828582	0.996775424017757	3.59235949211986	5.97290987281951	0.709885894572214	2.6813718720889	5.00880705573453	2.53849083682842	1.24828172001176	4.6017577855993	53.0952716636089	49.583969403923	1.43904009719448	1.42341370837373	6.58525933716851	7.58117189822625	4.27418197680868	0.122965883747596	5.3741473605931	3.06389297824148	1.98817895672336	3.70036838106128	0.0437021377118976	6.79461637074758	2.47213753070502	0.0953193917254769	0.806421181839923	22.1843323525706	19.4002439803043	0.132262777162642	0.721151345316678	15.1076151958555	0.0449739271840643	6.1967933820751	0	0
RP11-739N10.1	3.13841239470392	0.164236613506117	2.49017511203033	1.77619929807752	0.0798341238811364	0	54.1760918052176	0	0.0519128965100095	2.31332949801446	8.59970487771144	0.00949308834674345	1.4218697042158	0.0499507962713226	0	0.516106985723441	0	0.71527761922533	2.6327136634149	0	0.0418660583144372	0.586809576306716	2.30447121259629	1.05402119939998	1.63483637557611	1.41645461321856	0.0576803392103549	0	3.02961085440554	3.75085588210332	0.095645210575569	0.0568092302114873	0.00359565072591872	0	1.84628708046756	0.0353538771531003	0.0232450493203988	0.0368828634493021	4.28684103882815	32.973070604828	0	0	0.102418503739972	0.761368662361854	1.43781443046729	0.0231979484011792	0.0244193685983199	0.873360534264131	0
RP11-145H9.3	4.55604416191959	0.140291301734638	0.0361708597553387	1.73251525549352	1.5359762113068	0.965757095131364	0.0343169477425513	7.9056678549933	1.34462270240533	0	0.81711330617191	0.00848710261044028	0.0531902046707969	0.0441042655030939	1.99474376076585	0	6.09444730106865	0	1.34820447420171	1.66134742247928	29.5343631074594	1.98678739265697	1.16778394171009	0.477734092928968	1.64706401788799	0.0525444251449272	1.38382878849672	0.789411834669909	5.45737051591599	0.535220967672843	1.64599812370072	1.37789617179522	1.02335455837893	0	1.85212417262265	0.0313550883033364	1.15238827557564	0.0326958086661069	6.86031841577697	0	0.674335277100795	1.66082130269336	0.0890335337634458	0	3.78896808813484	1.22567049424565	0.0244059424814093	0.873382660138372	0
LINC01754	0	0.153976673658383	0.0388891109039067	0.101912971116012	0.0756226598630489	0	8.34690699005796	1.97109615067065	1.35419720907158	3.93419275199495	2.53725352289338	0.0090736046304023	9.10672938509289	0.0474948440792415	0	0	33.3938370028503	0	0.049846643961897	5.9555345451309	8.4563764952477	0	0.0243856757475143	3.49708540023566	0	9.08050867619024	0.0547904260679062	0	0	2.46520317884441	0.0904212114053993	0.0539689315803986	0.00343941870614772	0.993666737398946	0.913563806070214	0.0336785350945503	0.0221781675770509	0.035128158139329	13.6260348372762	0.812703654218019	0.669695103295798	3.36829542508408	0.0967433598301053	0	22.2866060935811	0.0223652548017291	0.0235399993979592	0.874829701907763	0
RP11-650K20.3	1.82529603892331	2.21971924642576	0.0408501782341153	3.33560465366946	0.0798291236288857	5.8372102589993	13.0974267494171	5.92301260272705	0.0519098624230758	3.91610328330033	2.52996252863694	0.00949259485486209	0.0604284431211708	1.346340584874	0	0.51611041602631	3.42591010463231	0.715280392244504	0.0524377784884642	0	3.70802458842087	0.586812881971498	3.42960304459311	3.46520759434129	13.5962744930315	11.6965224179884	0.0576769179050216	0	0	1.15826397139289	0.0956389954485595	0.0568058680259553	0.00359546707263703	0.993586741076989	0	0.0353518995359405	26.6188232774277	0.0368807917346277	7.00594994861244	10.3276698516289	1.41023607917665	0	3.26394948243123	0	1.40389800682456	5.87854491065333	1.2573110679515	0	0
HOXC-AS1	2.43831821214355	8.10518178805915	0.0465959242446243	0.126297942661337	7.3117938665887	10.6969880122549	0.044143814665385	0	0.0594585447873306	0	0	0.0107005886386289	15.8855962529579	13.9434011681253	1.9943148142894	18.9194192606969	3.40197958383375	10.9063671344043	12.8297084163637	13.5543439529887	14.6662757059433	3.9761058333929	9.10382892035497	4.57904873485345	18.5392552590827	2.76269435375266	2.73593968556366	0	10.7506991211385	4.95677153462442	0.111367697309965	6.62198856506575	2.04396707208784	4.97363802337907	21.4815626620978	0.0402408171618163	4.53095833973413	4.85012969748489	0.0868238597167945	0	4.37145417797434	0	0.119559187045937	21.9323436563427	13.4014639144437	19.6129865297738	7.50206402537021	2.6085473192905	23.644393425556
HSD52	6.48956181490202	0.158791140778397	0.0398181816323238	6.35244269566647	2.9629888226808	1.9384342320517	35.3206653503831	0.983364155617423	1.35721627249456	0.727822095822307	4.26622832331008	0.00927253410774731	0.0588245127110263	2.59526666256846	1.99456422399825	2.4207187190308	0	0	2.6255902938615	0	0.0408032860534961	0	0.0249449987796995	0	0	6.56309547158118	1.39827111747804	1.62106779023606	0	1.80618564385632	7.52392852381161	5.22227283395804	0.00351353795967047	1.98884419154538	0	0.0344716047491482	1.15714922520371	2.43710430505238	11.0065002256806	7.73543761566149	0.668312319038605	1.65132535581823	1.72549604578483	2.4086843981786	1.4201071015272	0.0256374692288589	0.0269968701804649	0	0
RP11-260A9.6	0	0	0	0	0	0	0	0	0	0	0	0	0	0	0	0	0	0	0	0	0	0	0	0	0	0	0	0	0	0	0	0	0	0	0	0	0	0	0	0	0	0	0	41.9494797835197	1.36844716328142	0.0345301988420903	0.0364083223854813	0	1.73600310009772
RP11-46F15.2	1.82932999794608	2.20850344248648	1.2801070456987	3.32354593755122	1.5605530503802	1.93824721168344	3.64936722538691	0	0.0510567055637083	5.53461045159098	1.67011844737975	0.00935357175119833	0.0594138526761563	3.84070334118215	0.996887148282827	8.93948043778822	0	1.49851193414801	3.88336721855303	3.36194768824046	0.0411932249383959	2.65493508660596	11.2528194225243	7.17505621529877	2.48428370815952	1.4140399163362	0.056715121263238	3.30520205849707	1.47330936793389	11.0526689348137	0.0938946847165605	3.95837852783374	1.02406146910345	6.96634300818975	2.78347853011122	2.42032899047831	2.27483295524042	2.43881065258956	2.90899917640762	0.811388890341369	2.92140245286501	5.07909129913972	3.25278740198705	17.3608658224109	0.624024413566414	1.29119874245716	3.7738443881508	0.848097334204275	0
RP11-159H10.3	8.19806680536452	4.34704543909602	17.1144885544363	14.6780596570706	10.2548528632991	3.87937394404746	66.0982374198129	1.96923571830417	7.79671963255471	1.50111451500792	15.3478198532085	4.21888691826394	1.4438774967167	0.0607067244594557	1.99425442977147	1.12129772982055	5.11722479739123	0.709705540656112	12.9279264537896	3.32348323514656	1.30185668422217	10.0911719177594	8.00134106951783	4.54044301048843	23.5142454234838	15.9800129473123	1.42250311637731	2.43380180138907	6.05703376721725	11.2820730889066	0.119283179341566	1.41576038271559	2.04445427689764	2.98313241184555	0.910140928145579	3.64240895104144	2.29258545558404	0.0444971124689433	18.4639006663299	47.067769193051	11.0484260459985	4.16743285543185	3.38475455799905	2.30099531269535	2.7778124671481	1.28434603249958	1.30059043002835	0.850133073179017	1.7191870127854
RP11-350J20.12	12.5535095716986	12.6050224876989	255.436602200973	258.33488194825	4.52600558723017	46.6327754097051	62.087128668709	193.373667388392	222.426073752187	33.5916870518236	142.858190767937	567.698530463326	78.0825106915368	29.5772856795781	117.704118848546	57.3110703189437	5.96579714613803	1.48814305721322	225.55583648095	23.5191888184353	1.29553449214982	1.93095072582456	27.4261589046983	19.0183589146474	3.29525758144195	199.640690187286	614.248238348806	120.871576598823	27.3831562575907	18.6496913239864	479.920564587405	46.4027047088814	27.529702498874	59.6901705385296	0.912138779857062	727.043775467362	10.1891474789591	1.25900538630302	4.4292191514485	16.938603471113	2.87063713517053	431.078755764845	164.232742607192	111.101125878029	1.33258844420619	95.6767614051004	45.9385047550247	174.690339102412	473.689265161708
RP11-503C24.6	0	0.183853374360366	2.50637834912227	0.119299225264467	0.0876388878554852	19.4773347796504	0.0421127999691375	1.96989767750034	0.0566168896637262	0	0.80938107545157	1.06531845349738	0.0660397236846522	0.0544519294115524	0	2.38263144341464	0	0	0.0571997621160314	0	0.0455521249715423	0	0.0277109691295361	0	60.4190245580736	0.0652118746588193	0.0629920502764789	4.12167747583152	2.23273885079584	0	0.105383460533557	0.0620280586465842	0.00387711076925878	0	86.2830916478095	0.0384077525986073	1.16179726380374	2.45595155290804	0.0824006968260536	0	0	0	0.113024379767724	0	0	1.23673917534964	0.0275039345110021	0	0
AF131215.8	8.12767561314805	0.236805430710531	27.0164140696756	11.6893271992468	19.0964075356747	7.76526971109582	18.2723289420202	27.6253501965476	28.4366373563414	3.84611478941907	24.66051401304	19.9832658196261	12.1856529731476	28.1827003059866	16.9570175634588	1.73733083426574	54.1707761567781	10.0002159123988	7.8672604420944	44.6927822038012	13.629573335859	0.583361134449332	2.32426922216772	19.6895110913091	166.06002521952	12.1440837084927	26.5514322237821	13.2097727091412	6.02929950215551	4.26203775121445	12.6587232170528	2.74416688279841	6.12223936274757	6.96248040184274	43.7489389513234	17.9778119154569	25.9354656060563	0.0478147950946433	1.56076348430959	6.74917606190485	59.1005676880391	33.6955320150375	30.5193283504521	3.84806212192511	0	0.0498265235014852	12.3969768957193	0	3.46229557110903
AC098617.1	1.81578624793799	5.98801235451561	4.9046497307405	6.45698696992141	1.57289033833527	5.83434432486438	3.66625440800947	0	1.36516265284591	6.3072419965264	6.84295554141744	12.5666598522174	0.0630302981861035	2.61216644106398	4.98760890602894	0	0.820614746514578	4.64816555892304	2.64358594428984	0	0.0435780542494499	5.41797027615039	3.43694217058698	1.04857199952086	16.1164325749867	5.33216963201614	2.70997087076021	4.97748639450316	0	0.524382328829154	19.2935138025238	0.0592284453964775	1.02439178184539	0.99352737465606	2.77934383555191	8.29169709838175	0.0241463957044581	1.25659253714916	1.53745803783552	1.66303954994239	0	3.34894798358735	3.29159263319677	1.55952373784057	0	5.89242712534827	1.26036232120861	0.864331304139129	0
XXyac-YM21GA2.7	0.584553660101522	0.0842327041575902	0.0237124613996726	0.0584087493638499	0.0444400487940351	0.97014063515917	0.0225355851843404	0	0.0297681670818472	0	0.837980304642785	0.00571112595092588	0.0343356605274924	0.0287044120444161	0	1.94009208401979	1.73806708569074	0.751185272899005	1.29238630139332	0	0.0242734684848938	0.632302738043065	0.0150973324220224	1.82329309037224	1.69380106980701	1.33226433907668	0.0328693439001658	0	9.89581918436338	0.575111491415197	0.0523858403282564	3.72762079034942	0.00217830574639166	0	0.925639776721385	0.0206471116819705	1.13038364632247	2.34632548615727	0.0420345788856875	0.836827021744398	0	0.828116410648973	0.0557148305667389	0.719676657756513	0	0.0495585350717471	22.1881794961838	1.72794803977832	9.61137401493355
AC016768.1	0.534473488120894	0.172238577844657	1.28469460960067	1.78858817387176	0.0830564673097955	0	14.3246864617331	0	0.0538627281364119	4.70438150083404	3.38647962083659	0.00980889003923502	0.0627536669400535	0.0518170578595261	0	0	0.820746273896721	0	7.67157420500301	0.799949367397716	0.043396118006257	0	3.43618680902964	0.466921867420557	0	46.2227488569369	0.0598802801785081	0.782428206773607	3.01940310545917	0	0.0996567855681618	0.058970968374281	0.00371310785556744	0	0	2.42900185778342	0.0240507857680214	0.0382122390001256	27.3559116538713	29.4037141583136	1.40586870395239	2.4965564662863	0.106783267300011	0	0	1.2284217227867	0.0251586096945649	0	0
CTA-384D8.35	369.435074286115	549.51569578857	32.0161165570475	74.3222616908604	686.290835405876	113.68164218792	19.5276748952925	25.646997219239	175.972050792642	11.6769103059052	52.6750483078483	23.1489646446698	98.2653151617483	572.760661927521	92.7663453161479	114.132043169075	362.208249386121	168.688508374419	251.559112635171	292.97756838429	183.954294376783	208.594672444339	82.1826618050679	267.039812557179	64.2640746712519	63.1010869364528	34.6402195617112	23.9572868082283	222.73218949734	233.387343188162	18.9698690706119	742.98417905471	385.318979938037	852.605583153136	32.5322133768535	7.23670313852194	22.5961668326881	149.51836745212	2.98726307527403	34.7738943062059	58.0484279041034	54.6508818167306	11.4559184303339	146.112854203996	388.650243471458	78.6333774758323	517.316658552803	282.968466128319	2333.49399485524
LINC02188	63.8576288873867	582.467606304004	22.1854938705029	102.317115366481	3.05296507141743	524.73388074928	267.567737668252	829.740833131949	274.252151911963	741.598846557958	79.8885798557704	64.1566938896951	0.0841640120931118	57.7816302703191	161.593689951819	132.65259995932	13.6881909363527	0.716843080890857	144.01460637204	47.0893287395804	29.7020075195372	908.323872491164	107.28009798214	149.072916985468	13.3147522553826	140.812757507546	97.0556649771337	124.985601299345	252.473756914114	205.175175072573	18.9674944817863	1.40573233757535	197.763537626662	22.8801661963924	62.2969375959789	4.84077520979513	721.6259231786	24.1752530354219	919.286177215409	665.184684387183	4.34289358575171	356.013222622211	190.123443782982	35.1117291583128	4.85995023564041	12.3472449293001	141.381588731085	483.416056667398	8.70571494706978
CH17-437K3.1	34.8604559053661	2.35167744202534	45.3967032674865	28.0420528444275	1.59735097364927	6.79303405703232	157.500767787353	7.88858020062021	1.37676765899298	3.84610465657231	36.5797517125064	1.06583690294689	45.6337520727435	3.93348094269919	0.996798872287543	13.4823292313459	2.53146674896272	12.3206375652352	33.7056616090385	5.84276726913907	3.77595134765955	12.6964794312601	52.4230589941997	3.93075497926906	1.62238752372902	80.0814370404422	4.08651652476397	8.22734312443632	33.5712272307749	32.5423438525179	3.30444935233682	2.74345422758487	5.10302558262647	18.9013300420326	3.69879992217311	6.04499658115648	14.6929782936143	9.70497065785815	230.512150241166	114.079406960382	36.0786313379548	2.47662333466705	1.78575242186171	18.8084071496038	5.57730507149519	1.29336347969177	6.26105800968927	7.02641544858531	6.96771358827303
RP11-439M11.1	11.1114954804312	13.132202746406	3.69649180997529	1.78255598114987	2.98428265273743	2.91158027957807	0.0394415674956141	2.95816214409936	0.052896014169636	1.51469612487259	0.811429971745599	0.00965265066745657	4.03888730232895	3.85492771811308	0	4.9795153373599	3.42232229694793	3.86380073387162	6.40543635408645	2.49989753725188	2.50633441729172	4.73482986631966	2.30654271358932	4.06209107478318	1.6331667694808	1.4191182306817	0.0587892472326912	0.783089842603048	1.46921984715551	7.67749805837756	0.0976634987298366	1.39814642548988	5.0947779152401	7.96133235534479	3.71755226705575	0.0359941386046463	0.0236518818537441	15.358895886043	1.53317659361	1.66483236609573	5.18457129521115	0.800267216066934	1.73972765733168	7.8012273280942	4.17043948203782	0.0484504081159804	0.051191018011091	9.70119662528942	4.34350122382742
RP11-485G7.6	0.540901930114427	0.150508670108391	1.27532099806391	0.0998476153036254	0.0741784794920883	1.93926576214453	1.26074427971001	1.97126872139785	2.60772679193589	0.730007029798764	1.67475560074104	3.15422474365525	0.05633554631488	6.27541733103663	0	7.03770192170108	2.56437613806586	1.50477766254828	1.35558664401737	4.23528987397744	3.68568249655477	0.591076956793706	4.53474135344031	4.12878657696146	2.49251382996929	5.25581655587037	5.21323453013948	5.01796658176785	9.40474041710151	4.45732464551034	0.088634719786199	2.66610875107839	1.0237328600726	1.9889990231154	8.43205464530764	0.0330995370287559	0.0218086641999902	0.0345218956061917	0.0698764093377415	0.813434927344278	1.41918900754483	3.37225004317339	0.0948048534946067	4.65811663304305	2.04027136355279	0.0463599018768317	13.5190923578073	0	4.3516534130294
RP11-700N1.1	0.531873182434809	0.186532043001808	2.50827421662071	8.10295677774155	0.0886800665127359	0	70.122951724555	1.96981530227226	0.0572396270841966	0	10.2695006241481	8.39921871439929	0.0667838277138131	0.0550474917252215	1.99436481055026	4.91596221577211	6.88051094666839	0	5.1998392472664	0	0.0460387676936218	0	6.83134882274581	1.04233893475158	5.84934828538872	4.06458091674627	0.0636963510518487	4.11876615781678	3.00377657949257	5.63041474139103	0.106688243890676	0.0627198786985699	0.00391388717428409	0.993457531281999	2.77561031877747	3.6212764804511	2.28564886082407	2.45761497438841	18.1143184542342	14.5728523794028	1.39959849225548	0	0.114448070854584	0	0	3.59867751983406	0.0323861244350924	0	0.85340481066771
RP11-462L8.1	25.0297569270299	10.2345366707116	3.74546553887373	3.46622770398109	20.2418524960901	0.963584773846381	6.12089784834702	1.9692418211923	5.23820582489025	1.50116615547435	0	0.0112636403765229	2.786441631295	7.7250434300424	19.9513024153105	7.98668514218752	21.5484343071146	27.3220254963525	56.1672011152093	14.346701277398	22.0591611733235	1.92121882069043	6.86682427067147	3.95335284612678	1.62170856236038	0.0728190889756872	2.74877394478502	2.43392159357814	9.14158190735268	15.1191452822592	1.72744981252837	5.36033152838279	30.557478029598	3.97811812176859	1.83968886724021	0.0425529519858703	1.16448719062087	1.26457002335399	1.55998499496703	4.2087652430352	4.34953405117982	0.796378304252785	0.127990858300244	28.1304682348408	352.820829141382	189.428860765525	29.7803427584784	67.0873069431237	4.33296733811169
CTC-276P9.4	9.3861155756024	0.244239047558732	63.8049942822746	46.0740091785058	10.3961007846371	30.1188162689583	70.4433282830879	55.2518401938608	49.1236847413651	10.8926694008652	103.897771733474	94.5890130192586	4.14093126029979	9.06225742737826	68.8282240312571	1.12744030347887	16.2665647292153	4.57262364012927	11.7610412005509	19.322146096352	9.94828013944642	4.60751888052761	10.3112536297087	16.7181751653794	14.988033270024	88.2072187764482	104.591679263618	58.8352090891256	29.7156502504049	4.88711815303713	85.7338094255836	4.0684949826502	9.18054963293556	21.8857755596537	9.27950931720068	10.8305546374412	19.2039648180458	6.092405500154	18.7689900435329	11.8450903894676	17.5907441137718	87.639380357368	127.956006367653	0.720560102317399	4.15006720095993	0.05199003422881	13.6793201525237	10.554468208784	13.0984139555937
EMX2OS	200.885096070634	2.32695571423023	243.149290068617	238.584087566617	14.7945773447234	10.6798933534569	808.045047152728	48.3388548197591	6.55507719622304	12.4569573120249	123.292994976013	44.17780937547	86.1388560029985	43.6745691841119	8.97669143679536	18.3994870758095	1.6785821838711	68.0489490139376	204.817841020459	10.0528452415176	1.29567178406933	241.047378594232	134.625229443216	2.78607593263043	7.46795068634937	623.765238498357	31.9821922743832	14.8495065693518	129.661019299686	91.9055477852851	12.705408966781	53.0119927102328	23.4521582970671	119.38278860012	5.56046111607578	12.02834914044	54.1696530832291	101.293978740145	540.25991606394	441.023319815975	137.599322941092	10.049880361507	77.4395654351158	56.2673479873839	6.97409275352004	6.20826409488088	18.6829307558525	32.5903635882084	38.4513856803134
RP11-887P2.5	1.17269741010297	2.23657936149883	2.49500047936971	3.35377245396901	1.56951521531961	0	16.6663141454527	0.983164123417996	2.63273075693964	4.70948644482746	5.11776605152529	2.11305121193322	1.42545609422489	0.0512057881012586	0.996856752681555	0.514707515501453	0	17.4389519406693	1.36715906801683	1.64736011229985	0.0428952384328389	1.26338472666746	7.9233213583906	0	0	0.0612233375558036	0.0591593443865841	0.782859699203341	2.24373818634593	0.525217830074741	1.68951800534372	0.0582625932984036	0.00367475539681106	0	0.91210764857516	2.42710573498467	4.5072264954203	0.0377772006151027	17.8642031780449	7.70841564623509	27.3795215393244	0	3.28074788469899	0	0	2.42846903681221	0.0320523995734414	0	0.853845849564691
RP11-798G7.7	1.82101598125346	0.168099692200391	4.89464390513822	0.110221767347866	0.0813964991456761	5.8359443979936	1.2680486476963	3.94611290706248	2.63094065502028	3.90978382676156	1.66720737830986	3.15956794534431	0.0615588256194257	1.34836615564841	10.9746961384663	0.515079766707871	1.68474894927357	7.04794867663874	2.63752965999902	0.800596986747681	2.50619787968171	0	0.0260002376095367	4.06259350276745	0.792311166063595	6.60272141827167	7.82210823410115	17.7183726080117	0	0.525589165202748	9.05432532178814	2.69217735561982	3.06027531408788	0.993559898798635	2.78096555283238	0.0359704701426158	8.94459414061579	1.25491193633753	5.66609109242819	0	2.1574237540237	4.2098188094081	6.29223541545441	0.740172130941683	1.38361203480668	0.0315504064909442	2.45989699431238	6.29084856551423	0
AC002511.3	0	0.236596940681576	78.29593559741	36.0636764463142	5.99983665099294	10.681346703516	12.2132228626864	18.7435672166354	45.1288532352279	2.28215203584793	32.3417307546766	105.03192014044	10.846683526504	47.2744997892438	56.8593017031067	2.3520043537494	5.1050135360792	0.711411002174862	5.27852238584754	16.8110571718408	0.0544612749310858	0	0.0328254833605008	9.16957594070228	0	33.436687450513	77.8944513957362	39.808773598226	0.697236658949911	3.63650326857136	115.993464465075	2.74418389819145	8.16067768417934	6.96248422715025	8.35123421092336	3.65095183387691	4.55074787354361	0.047786709113474	3.00336914872277	3.35042966219793	0	43.8370198354521	20.9821066276109	1.49882321789657	0.623719307638847	0.0488153591052525	1.30955896534118	9.69757933684059	7.8586351392381
CTD-2532K18.2	2.4341282837037	4.29318886900381	1.29259485326543	0.12891971033705	8.75578475405087	2.90793125424132	0.0448939743663592	0	1.37566834282132	0	0.808035703974757	1.06601512696321	17.2368505898573	2.63694893381863	0	23.3243905469514	17.2671524082285	30.6111192368172	9.05047854142931	18.6534111627278	2.53034665751819	4.6524477473334	14.7579176752872	1.61948632869265	1.62344616642006	0.0698028796710992	0.0674003591737935	0	9.95444023145512	6.22375550912638	0.113603697324642	1.41297735476834	20.3686545163797	24.8785589956333	18.6617211732532	0.0409174094847806	0.0267637294108476	1.26318417689653	0.0884696076036153	0	16.3628635285426	0	0.122004342937862	92.7358265124794	58.9837874103076	46.4812821485362	7.51145149770128	12.317882580154	69.2671792379053
RP11-208N14.4	0	0.151864423511926	19.0224574801266	0.100656214118834	0.0747443100455196	0	1.26137006667832	0	1.35281533065714	3.93817595412498	1.67410563839325	9.41141984046354	1.41257116809794	0.046980212432131	4.98813747541107	0.520068830063394	0	0	0.0493032563054001	0	0.0394255305613991	0	2.29745064827272	1.6654358040507	5.91598302718739	0.0560515099162269	3.9515907576996	2.46850259988139	0	0	3.13932477682589	0.0533744064515593	0.00340643929878759	0	0	26.6845299355451	0.0219536596708678	0.0347597075223238	0.0704038716113295	0.813144081841441	0	5.95847929438486	12.01271465303	0	0	0.021359789843152	0.0224784597619905	0	0
RP11-44B19.1	3.06158130347126	6.33790234228514	17.1246521441329	22.6502703450134	5.95367207910968	0	8.5359225588731	8.8781171646579	23.0896847242473	0.721094190585904	12.7704031573686	28.3388590401104	2.78785864527079	5.19275152777331	10.9724671614227	6.72375566443958	5.11593492880731	11.618418664701	1.38234509999069	4.16766099461433	1.30200866980297	5.98926584779773	4.59833293512848	2.19580337942414	0.788292679814936	2.77758609264863	18.4634218622578	15.7766957505079	6.82384945481361	1.1400952219702	50.3280028620847	24.8860940404381	6.12017990946391	9.9483990665114	0	21.4277238716231	2.29287210265686	1.26472840277927	4.41524464412457	3.35514323098102	1.39298006568704	9.24586723519062	4.97450982448276	3.88481536149667	0	13.3035257179171	7.39172237677331	0	19.444920796453
LINC00628	0.535592994072097	0.16758365470738	7.28246403263798	1.78152193149597	0.0811885244862218	1.9376430946293	1.26785950783736	6.91077963635578	0.0527337642225303	0	0.811534722743285	6.29519482902729	1.42414048773627	1.34810300608522	8.97902630891157	0.515211365094484	0	0	0.0532712121441981	0	6.11636540931375	0.585944780319076	2.30620620503779	1.05186597646416	3.32805642617563	6.60058769000616	5.26936595974057	3.29794972492141	10.8954897076945	0	7.59340246398017	1.39774335918513	4.07754928355849	0	1.84560773740305	9.43934400868402	1.15901462046892	0.0374430082563908	0.0764050358367772	0	0.666105517214212	15.3985648327355	21.0950917429766	0	0.65200882633343	1.25027117713794	4.79327824354964	0.862852693532695	0
LINC00973	0	9.12258990980488	3.65658461446051	0.0955494786157292	4.29034830986802	0	0.0348989676108529	0	1.34688641590646	0	0	0.00862073023462706	0.0541389730048665	2.57428044362221	0	1.80065421754083	6.08782768287636	13.6318377720593	6.31061989784382	4.24645463268832	15.4807379047311	0.593786722097238	1.16874845226151	1.07094196744393	0	0.0534801055324288	0.051711014741225	0	0.707042375098715	9.20834142251951	0.0849107446042783	0.0509416784722698	6.10542177576323	2.98472131509044	0.914787783108625	0.0318825322774763	0.0210306758031724	0.0332478563462215	0.0670626329245774	0	2.18509936057334	0	0.0907676916480844	2.27917770200698	121.245436993172	24.4251507150122	5.02478957673206	3.49200104734661	25.4357010352208
WI2-87327B8.1	0.531816972115358	0.186942286914133	2.50855762892886	3.40674475396956	0.0888390136077328	0	45.2566625300857	0.982921168110943	0.0573345958863998	0	1.66118134884691	2.1155666880646	9.30365119033776	0.0551383096857108	0	5.55224219090839	0	0	6.46642995913064	0	0.0461129543037564	2.61839764677125	25.9377435533708	0	0	29.9445165864561	0.0638037813661252	1.61022351676258	3.00337692080398	4.33866354330344	0.106887551564423	0.0628254018632259	0.00391948581412027	0	0	0.0388715572975924	0.0254741448976099	0.0405694776817493	38.6172786097292	13.707761878505	2.14220616272918	0.797806419392791	0.11466559754025	0.743542671362641	0	0.0300070109934467	0.0316181893334485	0	0
RP11-991C1.1	0.531797202096564	0.187088382082991	3.72099705666156	6.54948731531649	0.0888955847679584	0	38.1473642756002	0.982919530805123	0.0573683901043722	0	12.8590372749347	3.16425478577144	1.4352423969597	1.35662133182383	0	1.1273137307489	0	0	10.2525458740212	0	0.0461393515200461	1.93457574187679	15.8314646367419	0	1.62671926411843	11.8681399225899	0.063842011421138	4.11817483594831	5.33167367457894	8.2191145409126	0.106958495116875	0.0628629530241045	2.04359209670686	0	0.910943208838769	5.97999317537322	0.0254879285762257	0.0405923605481866	44.0790107570621	18.8889905714024	0	0	0.114743029712567	1.56436682794754	0	0.027947850107872	0.0294396341356763	0	0
TUSC8	0	0.236160501025182	0.0530330591833259	0.148048112499817	0.106962455826109	0.963735796984236	4.93156943781039	3.94217978565078	3.97177061233714	68.3680089864562	0	13.6799047553015	1.44394983811248	2.64973576892457	7.97923855351346	0	1.67420036556499	0	0.0687139912979351	0	1.30146030892352	0	15.9953652888983	20.8667276476155	0	0.0786652733529323	8.06310002510902	2.43132130614816	0.697164929390931	0	0.129822686604912	0.0747010283585166	0.0045316887147564	0	3.69879676977426	0.045693384698188	454.96018356319	0.0477278594933548	110.866838342805	126.154047113469	0	0	0.13979721414163	0	1.3351896724676	0.0436455530708821	0.0460814036042771	0	0
RP11-297J22.1	1.80863642935302	0.181039011493745	0.0439372880416236	0.117692136036579	0.0865386938542168	12.655000640851	3.67585788930336	0	0.0559576337087004	4.68845314416721	0	0.0101452356229292	15.7382079274252	0.0538213606279232	0	0.512334442923574	12.1213395707862	0.712137942871372	1.37269247300271	0	1.29504956090237	3.31438085877295	0.0274120495700365	0	0	0.0644360342688142	0.0622467318656121	0.781172281307203	6.90683005758242	1.78297194533626	0.104006180581556	0.0612959056502942	0.00383805532875403	1.98850364076463	96.65208034754	2.434870041424	0.0249113619788486	1.25889596371137	1.543611743434	0.808377292463281	0.663497570490893	0	3.31392710693221	2.37337366693459	0	0.0301204383277301	0.0317382320430201	0	0
RP11-459E5.1	12.1049614058915	2.32980952261258	4.96004563337178	1.82820706769298	8.79449086630641	6.7985646259661	4.90877522257042	3.94313041209147	0.0620272057338824	0	5.92879979246542	1.06618262038013	9.40634630230976	71.7333303008776	0	4.86020827216151	47.6022454526726	4.59448128537871	12.8989818881184	12.6624401667676	7.42671533121812	6.0054032668975	0.0301441961678339	6.91864807290468	15.9425080479138	1.43697229285669	1.42147530202572	0.779083526103194	2.98670913080443	4.29371023190673	0.116844758112827	4.04478961572115	20.3733030141519	3.97821189434169	10.2366518894455	0.0418901893753287	0.0273751539634004	1.2641106379146	4.40242728787134	5.92136087914982	1.39386582836535	0.796464186624989	0.125551913829195	7.75141196500429	17.6157091250526	2.52374942023927	8.75431809900964	13.1953051554956	0
ARHGEF26-AS1	6.21873416034378	8.5164501792311	60.2005459789285	34.7320514303844	20.6429608182609	48.5817001866632	13.4469144257966	24.6610148150704	50.480897858041	174.837912156164	51.8602813817723	31.5565161398445	2.78978324020058	2.64557540340956	87.7802078521089	5.43750110260205	28.2836211669783	1.48501279774847	2.67954805685841	15.1027448541162	0.056274013329773	32.2242713939055	1.17896046846994	58.0291174531822	282.741576844043	30.9089261607692	86.25455643999	63.7609603944198	6.79000286482351	1.77108056261785	215.139943823226	21.261811499267	13.258173326225	11.936682989492	147.025638612852	15.6183360524265	360.433570110415	6.09170226470196	10.1859003598272	13.5416137034373	41.9003091930186	49.6360489367272	53.1882565498887	0.721167611628863	1.32727947280627	3.75274939180739	3.7961969891549	0.848480411535432	10.4618129221591
RP11-250B2.5	9.41684032315751	2.35391871759591	47.6861250166601	69.6528521624844	7.44618721125506	3.87812957110335	1.27855805222281	13.8105227369865	23.2443226815112	33.7691042303076	29.8167861529074	95.5365206268156	2.79432290849084	1.36354589195242	29.9257571337535	1.1224061737804	0.818182408902683	10.011935573016	0.0675783404858992	5.84682347131055	1.30209077698964	5.9617818718533	10.2974150906209	20.3378882605657	3.29020363969414	13.4499227750783	12.0104646446795	19.0471388202301	4.50465921770491	10.5592924631175	28.0219511877756	1.41650275150942	3.06411190775307	5.96768614205682	0	45.2962680325945	9.05237371088906	14.4889200138026	0.0985076040910879	7.60435379205979	8.02656221658512	32.8945412770174	14.5607230080335	5.43157009218886	2.03440409834069	4.95627198325647	3.78105598409826	2.6116044288932	17.5567782954693
RP11-2A4.4	0	0.00670374393396291	0.0021521946022035	0.00489687437366475	0.00384125874223839	0	0.00205134046329549	0	0.00266231014405991	0	0	0.000542925184553067	0.00303766329179643	0.00257375107333864	0	0	0.909315676715504	0	0.0026860012882171	0	0.0022000704306656	0	0.00140029250859462	0	0.893687956367732	0.00300532533752174	0.00291801602794109	0	0	0	0.00444914199598652	0.00287982685226148	0.000209069843638554	0	0	0.00188829917503807	0.0012809259371555	0.00196239648916299	0.00365316314484957	0	0	0	0.00469795422147288	0	0	0.0492498223157005	0.0520418659435649	0	0
AC195454.1	1.79605570674495	8.13999042393531	1.29228042346885	0.12798187163607	0.0935461157829836	0.963714027603635	3.69487001305623	0	1.3752215398552	140.598896990887	0.808125701980266	0.010806967729887	0.070249097787507	1.36038797179423	1.99430147287182	4.24966917059039	5.99472629453662	7.74558317478589	2.66878150064609	6.72784556625555	13.4722960670438	1.92687240493037	2.31906727429038	8.7485345882522	0.788757947579452	1.43448930951276	2.73868374450203	0.779461086135675	1.45749158736011	3.03634624289903	0.11280421192455	0.0659395374616554	1.02484679589612	0.99341156157302	3.70556561340882	0.0406760086250069	1.16361127761604	0.0424617997104981	0.0878816021616791	3.36263135138915	0	18.657169039244	0.121129857892184	0	12.4238063801108	6.05959795714347	1.29356488801458	5.31865283741736	1.72470424205988
AP000438.2	0	0.164440354416262	1.28165936060878	3.33635026385827	0.0799168405157571	0	1.26667456347287	0	0.0519630840660252	11.1832238419743	3.39356399122874	3.15853559016937	2.73218061294404	0.0499988419363879	0	1.13915863334982	1.68610547238333	0.715231838298914	0.0524916147421326	0	0.0419054796137714	0.586755012753116	1.17446902388816	2.2507303938472	0	0.0597438013860943	0.0577369327254016	0	0	0	0.0957480286643317	1.39578653807391	0.00359868817987619	0	2.78219403292591	7.09952218848665	75.1745041044204	1.25361998071772	5.64997555234278	2.52652920334676	0	2.50171016785275	0.102530300741762	0.755113744383501	0	0.0253805523144893	0.0267253348499695	0	1.76303081036473
LINC01644	0.53399191595441	0.238911606126491	8.66702163061296	3.49248148215945	0.107922405551916	29.1516016713053	12.2181233589686	124.342259801675	64.4410056128972	56.5016815340618	0.808986040161078	7.37600657307773	6.82961495694433	0.065849793980961	108.731895877686	0	0.818931532811647	0	5.2795656055348	4.15936490386239	0.0548218604531616	0	1.18061541079492	17.3334183628089	32.5910584664346	5.46689925362091	52.9485983418733	49.7627819020938	84.2215388068816	3.01189581529507	114.685464398854	1.41506042043935	10.1993134019361	1.98818843878233	13.0045367547884	17.9852445490674	12.4382175055607	0.0480975505077144	1.56011013011358	11.8510166426797	0.663500153945337	104.649203852073	27.3841014054825	6.21874363117593	13.4970679393158	0.0486355466284314	23.3606842694326	0.847807935200413	0.838672121199829
RP11-69I8.3	4.40181030626893	0.184420810729434	8.53446834818205	1.80515036979732	0.0878599308786145	6.80533026130144	22.7022269945815	11.847644785026	1.3701951326783	17.5025362910551	5.9593769659136	3.1636650139743	0.0661977756616112	0.0545784638001874	0.996816196301977	1.12839071937263	3.40958597824807	3.83983454561217	0.0573336258600943	0.798377661385147	1.29610009935934	0.582590879356454	4.57410588425557	1.62996474201438	0	2.74982795145396	5.31797177105525	1.6109783505984	4.55879946718967	4.34520629383973	0.105660354532234	1.40673116702865	4.07975648262821	6.96472542607643	1.84268425051593	11.8426392751915	2.28490642311856	4.83337300976354	12.6103302463284	5.95210371445968	13.4642554145571	0.798069881484976	1.76047556592197	3.14889700520368	4.33405626495096	0.0354151100183931	0.037346214891645	0.856267148349907	0
AC015849.2	0.600110896241834	0.0706105553883585	0.0203244420196625	0.049411982347557	0.0377892405953914	0.97167299161661	0.0193246310355227	0	0.0254548701557354	0	0.845573540590665	3.11664875887097	2.52290772435275	3.59625516120778	0	1.27610794568633	0	0	1.2745886492447	0	1.22007825282238	0.646755588709654	0.0129843616945823	0	0.829325296012177	0.0289742991133609	0.0280731339026722	0.821480815864606	1.57260485327869	3.48221427823452	0.0444145794899318	1.29698351283506	0.00188324562483727	1.99139600892959	0.929347033413552	0.017718389868617	0.0118430936052818	0.0184468400619181	0.035776081023264	0	0	0	0.0471793349989995	11.3335302585592	4.33298797571185	2.45988795797593	1.28226683689239	0	0
GLIS2-AS1	6.95132081187877	0.201103439505478	1.29262508369155	5.04325949707099	1.59294597055585	3.88071118719685	8.50208768328297	10.8554426639287	0.0605482010385971	13.398589908621	0	1.06602001160513	2.77733963465022	1.36085024864038	0.996786552064729	5.50643803755676	2.53676584992157	3.03911746716633	2.67018141004209	5.87509412164753	0.0486190385098921	0.580880763436151	3.45520691206641	3.97383336344189	0.788654506878197	0.0698469447633427	1.41970011169522	0	2.99126773544395	0	1.72079755179859	0.0663991415698759	0.00410741337940523	0	3.70501263704959	13.0878891861313	89.2801097828183	1.26321033377924	25.2367846196433	34.3066803325056	8.85167957157081	0.796728586991511	0.122091300991825	2.31494624317138	10.1920211883606	2.48255055043342	2.50974280168382	0	0
MEF2C-AS1	17.7280301426304	2.35391557738492	20.8691986339972	32.6547425459096	3.07023488395027	1.93484921049675	111.133612104908	3.94225941829981	6.54993910901938	4.63126511535741	32.3810792811501	7.37406693087365	32.1263757258125	1.36354688743446	2.9917153821566	2.35140541581851	0	1.48040964523591	65.6399683038785	0.79724092299799	2.54005691622839	7.9908572879703	23.9347444821742	7.43315124231849	1.62115780089852	18.7620613355173	5.40857079413943	3.25893938830536	39.0640845509669	17.5086488018965	9.52395343510575	1.41650380710297	2.04463419859349	9.94748024112666	3.69912364629164	12.0008125626035	9.05236222833239	4.88316312048767	38.4684173375206	69.9254093936372	18.3957362617748	2.4759784175861	0.137077460507075	9.3887575029889	8.47563018570852	6.16927844662956	1.30902462441707	5.26792555850767	0.838741060695594
RP11-837J7.4	4.06606813196661	1.96695816988221	1.24203690075186	1.63786385596228	0.0518096248418692	0	0.0260301637965508	0	1.30748359771132	0	0	3.1331634040087	0.0398598997972516	3.69044945679466	0	0.550296526225274	0	4.85837126653198	1.31060593964024	0	3.58037527281532	2.06717687585501	1.15149995591253	1.12993016014747	0	0.0393920850409392	0.0381339877726363	1.66307338030005	0.727542451386342	0.560538712643851	0.0612752264783574	0.0375859618437415	0.00249397830007914	2.98651644088439	0	0.0238295201527839	0.0158372454965503	3.51221484820485	1.44470643709881	0	0.69526071771726	0.820429285262162	3.0100986109297	4.73985040066084	2.07955481892729	1.27499687061875	1.29057705325548	2.63616528699177	1.72706120648978
LINC01254	1.78890340882303	8.45562525872622	0.0524761411180545	0.146112751951504	4.5345647265023	1.93486141557679	0.0496737556460598	0	0.067251562099905	0	0.808336806808873	2.11852757239314	0.0788034859229416	39.5761805434853	0	1.12283167062392	5.10618994635363	38.045822304843	0.0679630961737701	0.79739122270818	0.0538198039830569	41.9414645084372	43.2522812666798	1.03853395692779	9.98447829075417	0.0777843757415599	4.08470603200179	1.60463669046714	97.5060122222687	151.309709939245	0.128189291257867	66.9767322520825	27.5193025811937	2.98299696591143	0	1.25319423765789	0.0294611692309168	153.321506556172	0.0991123731027077	0	0.662378173940912	2.47595587131794	3.40608836394616	10.9963042450686	2.75033501762906	1.2912215863988	9.88814481798405	0.848091713086255	6.99080232028748
AF131216.5	1.16349146484607	0.24384028357569	6.21478227513572	5.14339745290454	8.93301496773106	38.8677358279405	23.1520957217984	0	0.0695332260107122	8.54266332694664	74.9174301015817	5.27360471191068	2.79276114336639	11.6228901855846	8.97667137486045	3.58583896052752	28.2996183275108	1.48311991945801	9.17007278928321	6.6842007886093	0.0555817760809525	1.92260314600677	1.17990058065886	70.4361476035022	696.281207326692	5.46806298727362	2.75445792773705	4.91387123300249	14.4253833967639	5.51214768532272	22.0455951671483	13.3235238939973	0.00461756251149126	5.96753562410245	99.5948734504774	22.7777939266873	3.42239896156317	9.70771997172137	14.4760269270271	3.35107518708846	154.32783437975	1.63743919378708	1.78374301396992	5.41120320250315	7.70560909456736	9.85961557853465	3.79313598989281	0	0.838808379552609
MESTIT1	1.15802881617812	0.212231848744407	6.18362044774561	5.08322787605204	10.2498624892389	8.74341138178833	4.91373824252516	15.7896822282969	2.67022631415341	10.9700396030647	0.807686119813969	4.21872445426698	4.12066984998381	0.0605415093961437	4.98691303857009	1.73769220648036	27.6134527845289	1.48077227395888	0.063647237117733	3.32382564092697	30.5669712240444	9.41054370617181	4.59676372874669	6.31111043496202	12.5510148371433	8.07519657279992	1.42236656012742	3.26463095380881	6.05835488648031	3.65378966038354	1.7272929032246	0.069116296648474	1.02494701793351	0	2.77054018983104	1.25318936551024	67.1740026861958	12.034080104518	32.4148551035917	30.7692772777692	2.86814793873398	3.32279149380262	0.127814919204711	3.89293128399816	2.05532870155011	1.2844976746446	12.1944660452708	1.73509272351102	0.841046080876961
TPRG1-AS2	2.4971922838822	2.18768522740595	4.86610085154633	9.30601921660475	0.0758867068305471	2.91363734536119	1.26260668989751	1.97106523139978	3.86126884303967	0	4.27187292655814	5.24341159254221	0.0575757794531697	0.0476493878959263	2.99238044093749	0	0.823659315410232	0.717662318250474	3.87015425470997	0	0.0399758467980378	1.2733536285305	0.0244601992260658	2.26878259243327	2.48910151543123	7.81564519749366	7.75416269212151	4.16040814095028	0	0.529591572470908	3.14798132991282	0.0541475108912592	2.04168645492554	0.993661380750956	7.48531022316314	12.8609673402691	0.0222455229518064	1.24979237174495	0.0714685417870919	0	0.669504960508855	7.68017699841512	4.7216318708077	0	0	0.0273910051791348	0.0288507301175349	1.77056703074875	0
RP11-168O16.2	6.27302726797975	0.210933091498039	6.18153784311942	19.4023063159914	0.0979028491117435	0	57.6672981950748	0	1.37776126328673	0	36.8324129411681	5.2680438328229	29.1653116507614	0.0602731219824206	0	1.73808784272543	0	0	18.012197740089	0	0.050297930022722	4.63466076451039	19.3145210221272	0	0	25.1435807188768	0.0698911404495646	2.4343721879416	10.6915776921371	8.74090748669995	0.118305360733064	0.0688032181216349	0.00423202009472323	0	0.910161825121135	6.01822678112179	0.0276484162064952	1.26442925679872	68.5500946497219	11.0523631907723	4.35140997404014	0	0.127151944527592	1.52304910948086	0	0.0377808404861582	0.0398548084338055	0	0
RP11-536O18.1	56.7077497254816	2.35417135614654	57.5294330575464	6.77955966006212	1.59912458422823	14.5702035988219	32.7875806757678	11.8359450732748	11.7117567083807	18.7657503613798	21.2522380445172	2.11847195031973	151.955046383153	11.6045673113283	2.99171161567106	1.12372243276906	0	0.711267711194762	19.4779569982905	2.47684705886389	34.499318844327	9.3324522451477	6.88679664748061	5.09320178802758	9.14305231709474	14.804912987201	30.491902115681	12.3816627890083	2.21588184815571	21.8864503812496	21.9428640554934	0.0745902889416037	2.04460481508098	31.8366077379786	7.42074254266284	25.1222565671687	5.6777892956601	8.49589731563113	30.0708091199246	99.710307651644	8.7568850546339	7.52793931497243	11.4183035727362	15.6900240489143	12.7496423380741	9.83012502602112	0.0522480379742625	9.69156853185467	2.58675244056018
AP000439.3	0.530750544412733	0.219489873030599	8.63346864697232	17.961239205643	1.59942455870967	0	1.278771376733	5.91638425920853	24.4129282156587	1.50060370568529	45.3275681304993	11.5680418060728	0.0755378829742801	0.0620239276486219	12.9674964761444	2.35364972162109	3.39150835095974	4.58271221200012	0.0652183834098299	0.796724132479535	1.30228844967327	4.62242463844014	0.0312624307658291	0	0	10.7457936382333	13.2703842663471	35.8087917323858	4.51239732459047	0.520920029257393	158.044253556513	1.41653883309895	13.2513102732404	2.98306814855584	0.910130924591874	10.7832986267096	1.1646576704425	0.045421710936167	4.42277403964832	6.76302798258308	1.39268793568995	17.7110327964673	9.7284797629715	0	0	0.0424324532749571	2.52443384078296	0	0
AC073283.4	1.80920383232853	2.26791075015525	2.50379837260297	0.117310480697705	0.0862771035920442	4.857916767446	3.67507296708272	0.983001893562921	2.64471977896511	15.9249235660177	2.52029907157185	3.16272660489621	5.37112037746801	1.35402328156137	3.98973929413392	2.38704185332772	4.28087935792164	0	1.3723995057335	0.798844823506685	0.0449138338894937	1.25778362505235	5.69626356042935	8.87530939699845	0.790507898955618	0.0642514075088609	1.41129076953725	4.12561948720988	0	1.14916116306354	0.103678928596149	0.0611216540983448	0.00382873966055053	0	1.84331206042493	4.79220462984842	59.9940908361777	2.45368597403152	4.33591961990135	11.1398899515693	2.89553028623046	2.49175822781446	1.75572450295576	0.732905111723934	2.10065523356087	0.0353416078915935	1.28185097037372	0.856345341944564	0.847617867980188
RP11-114G11.5	1.15776201228713	0.219916480923736	12.2881384679449	21.1644200847626	0.10118288209966	0	71.0731266125997	2.95580488655645	0.0646305435184562	0	0.807719588986019	3.16949359284957	2.79071496686216	0.0621101489468172	0	124.720699676167	0	3.02863634697369	24.4746907048546	0.796733013249976	1.30230392192746	0	11.4152139805631	0	0.788353587336294	8.09966260106942	0.0720753366831008	0	2.21660725397826	16.9671916236141	0.122462961719171	1.41657118735135	0.00434194676557631	5.96795031330144	0	2.4516811986404	0.028418604698218	1.26495868564206	83.0048247659385	37.5604709484544	2.8644537243449	0	1.78730007940557	9.54500742873375	0	0.0409633848178168	0.0432323612132273	0	0
RP11-285J16.1	1.20757361214519	0.128990295287306	1.26320399662969	0.0868077245265568	2.88454939610889	0	0.0321124963740165	0.984117968689964	1.33560151298549	1.54059562902153	6.07043378889684	0.00797802918821489	0.0496117551545864	0.0412012740835559	1.99487265034438	5.84643489763799	0	1.52115475651235	1.33906824362404	0	1.26981983661365	1.29688968098894	5.61095568939094	3.59367936446428	0.801748129807593	0.0490148328585964	0.0474112565719894	1.63865436186543	0	5.9204718552908	0.077311065129423	0.04671352919111	1.02287394807393	0.993918971988649	3.74003514116606	6.99030889799946	0.0194098269359391	0.0306041203968006	1.48903910392153	4.307017974094	2.20556475044333	2.53235454592665	3.13645430500315	5.48048355218188	2.77076181764526	0.0436512318012787	0.0460874381043896	0.849541443538689	0
LINC01305	21.1373032024802	0.212617450221944	8.6172637399363	3.46630021722684	3.05725438078113	0.963584588621716	15.7454013964486	1.969241273896	3.9562234253688	0.721087838467987	1.65642485040547	0.0112649951499142	25.2469492362759	0.0606210097730804	4.98690807560438	0	28.4771708142645	0	0.0637314798776254	30.5015959715783	25.7084066338118	1.92120632165293	1.18133574656555	38.4809815381882	8.33803281290746	0.0728294297994498	1.42243321338534	8.26427767803654	51.7520541841892	3.02211845019634	0.119089712156331	2.7369118157168	4.08247795382116	2.98313713014898	17.702189906307	3.64215825723064	0.0277945797582611	19.1838463677595	0.092491435401616	7.62577428006984	7.32291404617336	0.796377952433397	0.128011503334098	16.3540608760094	14.7541520101389	2.52204268878503	79.2793786459004	13.1881871041601	6.95591623222108
LINC01158	0	0.180815345914786	53.8732972894519	0.117564145458047	3.00970102865983	0.964100576688404	0.0416027833103465	1.96999613577458	0.0559050207113865	0	0	0.0101368255619039	7.97312182916907	1.35420568997273	1.99439911807418	1.75582519882841	0	0	1.3725946061864	0.798791022937955	1.29497748380426	0.583171213950259	0.0273881709575252	1.63290871404945	1.62861272398681	1.42648500580126	5.30815342371923	5.80768080161575	6.9075056092658	0	6.20954721869518	1.40502195960667	0.00383493300588533	0	0	24.6788994511256	0.0248898133513111	6.01069088117975	2.94763741042372	31.9200768544297	0	2.49151367470634	3.31331376661399	0	4.4489643642026	0.0291562096961298	0.0307178958112182	2.6718132615756	1.75087970891839
RP11-367F23.2	5.07515866938964	4.16901867813395	0.0434515758895861	0.116142507237312	3.00495475070127	1.93680206722572	0.0411829525939509	1.97008043982492	0.0553195441512659	0.72390045972329	0	0.0100431096609896	2.75192037313755	15.0567861347654	0.99683124960119	4.94263913381723	2.54662618613623	8.60375784266761	5.18009657018018	11.9105741361923	0.044537301248226	2.62882545940738	4.5679442692177	1.045911589119	2.47252188258099	0.0636854930387925	0.061525620685924	0	8.48229018784172	14.8289370487046	0.102677034083742	2.70528859638053	23.4019094585005	14.9288735956785	1.84364589174322	0.0375679329724998	1.16095139430096	11.896009077631	0.0803913601019814	7.68840362987585	0.663948204720029	0	0.110073322010017	4.6275744186937	6.28474476921904	6.19574781453362	5.02933311843756	3.49086071843113	2.58521761866958
RP11-1036E20.9	0.532830621510468	0.180428014019724	1.28748215774659	0.117342403964058	0.086298988722886	3.88380893759877	1.27211187677882	8.88454599927835	0.0558138314476435	47.3635792791126	0.809764122335678	0.0101222446577824	2.75462660316048	0.0536838047107608	26.9389537819483	0	0	0	0.0563872419766323	0	0.0449241079661333	0	0.027346776351008	18.6615317492993	0	0.0642668560449837	1.4113189308643	25.2578737625438	0	1.14913511685239	0.103706303869847	0.0611362348056304	0.00382951946328625	2.98368506333222	1.84330309208982	0.0378881211796913	10.0833943747218	0.0395384984927358	8.46649004572393	5.95831470249103	0	3.34277572087746	0.111195307260681	0.744644975020291	0.65329310181809	0.0295248851594689	0.0311079897339644	0.863480584911146	1.74976842444526
LCMT1-AS2	5.11322062900059	0.167803440830649	1.28301361239739	4.88952635094018	0.0812771306700546	5.83603961567289	0.039363390832954	4.93424206980103	0.0527873992311954	1.51491406772242	1.66731891853696	1.06431915499092	1.42428592160728	5.09679784273704	2.9921990975805	4.33436111962421	1.68485592690511	4.65895017183395	5.15250919462768	1.64805651987354	6.11695200080146	6.13917821237482	2.30631768236043	2.24513330724263	5.88248750704974	5.31512331317924	7.82067464494934	4.14134587368065	2.24530483282306	2.44085503428183	9.05154823416317	2.69177494947125	4.0775807658356	6.96582746850863	1.84556427239563	1.24398665747639	0.0236069924909705	3.62716986354695	0.07648747219046	2.5243286789606	4.42599214314245	3.35394892479915	1.73909099139466	0	4.8661287658731	6.19268712121038	1.31032527164405	6.14206641732719	0
RP11-536I6.2	1.16685342782844	2.26866484745994	0.043867173358477	4.95407800153577	1.57931388312355	4.85785411055711	9.62961456718684	0.982998235598691	3.91185466930475	1.50928295487578	7.69253969648618	0.0101305060840682	0.0651424287491178	0.0537332238155637	0	0.512402081144323	1.68067346517175	0	0.0564395123410764	0.798811337968742	1.2949231529298	8.87746478460657	1.17776211805315	1.04482027012778	5.85904910921975	1.42639647008374	1.41142948123547	0.781222245548184	3.78686205486054	0.52291456467636	0.103814015758567	0.0611935971787352	1.02455485544361	0.993485669239667	3.71215487173771	7.14138761930601	20.0797067892421	31.8823482780703	15.3034653470857	27.5885777943924	0	0	1.75605701446138	1.54398929835707	0.645937788045119	1.2577516750536	0.0340404553284922	1.75677055299358	4.4358049112686
RP11-394B2.6	0	0.136694768912757	0.0354369454526806	0.0915213537310742	1.53113062132395	0	0.0336240541354356	0	2.58671063484591	38.5951798139086	2.55169354262879	0.00832759645288583	0.0520628754990948	0.0431907280901737	0.996994711525781	0.526425160769969	2.57562123377439	0	1.34540814773719	1.66346554631991	0.0363031576275952	0.596618346993576	1.16660258355148	3.56080472435388	0	1.39419722969138	0.0497397903024664	0.790451879060587	2.2793430242057	1.18149213293222	1.63978305373565	0.0490034591126318	1.02320883684642	0	0.915653749306332	0.0307269764576912	14.3493738467662	0.0320384876478227	0.0644102417856823	0.816773483492551	0	0	0.0869804697547168	0.761828482593784	0.674677800916388	1.22512251619798	3.5473670025701	0.873628254273745	0
FGF12-AS2	0.545162284519467	0.140022871506189	2.46474941853216	0.0935419748266791	1.53561999033123	1.94044171112159	2.44043519378826	0	1.34442017620953	1.53187824886782	0.817181153361062	3.15057755582089	0.0531064321690407	0.0440364116407641	4.9884756184382	1.80597832332315	4.33129657193325	0.722144704212626	0.0461963837389012	0.806578146013126	0.0370008454131645	0	0.0227100961861388	5.43667948593963	0	3.95257417978577	10.165170290646	2.47950520885365	4.6595493243529	0.535340980092459	5.95236308450569	1.37766899475302	1.02334391148673	0	16.0020143429896	0.0313084653223268	1.15231069987751	0.0326470141950992	0.0657426200754992	0.815905223815902	1.4273667761621	4.25072423934099	0.0888806911160781	0	0.675410088297229	1.22436946472431	0.0240536921281918	0	1.77196486134848
RP11-504A18.1	25.5344400574513	4.37914131183158	2.52516887470084	29.1982598365011	0.10192349857774	9.71311646818053	93.9596447506262	5.91620282942879	9.10156143942056	7.78524624366176	8.47730207349761	10.5203483165382	5.46793365786353	6.47580040103519	0.996775646469606	2.35281926913221	0	5.35823956435694	28.3330033006536	0	3.77081876686869	8.69242716425325	27.2938046554524	1.6136369879846	0.788410975394667	12.0805223116403	5.39769767462369	4.09080481214761	40.7353351153152	11.2314974454121	4.84987313022265	1.41669183448621	6.12102993817818	1.9881764194597	6.49463880164088	1.25360513892022	3.42074601210075	4.87750058931879	24.1978096103617	41.8214234450794	5.08000939698188	0.796478253729226	3.39720476702027	4.66001914599322	4.19099922679589	19.3877427011254	1.30666752292842	1.73063224242006	1.71438900845186
RP11-710C12.1	14.5484199586213	4.39486155807634	1.29464832434055	1.8364405167687	1.60012565439825	4.85025652742491	3.71348505258388	2.95567607888646	0.0662183924998789	3.06467612108764	4.20716662023073	4.22120421742816	5.47584735382675	0.0636260902044032	0.996778514949052	2.35163246715257	6.82869415842282	8.46250244376779	2.68322518977719	2.47693442896858	14.8245576609033	23.637149657193	6.88133889779163	0.464615406729578	0.788667750784585	10.778935674961	2.75541867382142	3.2594872489579	20.6305040175817	2.38715875420391	0.125923560922742	0.0727190323684512	1.024938241235	17.907760921272	6.49245592989389	0.0445659927481161	189.590521050172	83.8035577790639	66.5692406355866	46.0395025709297	6.55266073464038	0	0.135510534345428	23.7398107267677	2.75097115557138	1.29107916380069	1.30783194250224	2.61386723228618	0
LINC02006	14.4558587328222	0.246828285684792	43.0188361641991	41.2502949628205	10.3999896928654	191.477194497718	24.3786420500716	73.0109102384557	86.5536387527479	36.7605520600157	33.9889150400318	58.8785438178199	0.0822718402769063	25.7081436752628	87.7806461252717	23.9824680692864	40.3183218010824	15.4100843528355	6.57768919949407	43.7610590726212	9.94997111436137	8.64329962266251	5.74846893510974	42.9133612757452	76.0563355185476	70.9606340325304	66.3553233303439	70.4185993665508	6.78955997938743	5.51305443062018	112.327756026869	9.36334332381899	18.3545463803411	12.9315807584659	150.772631452916	26.3735964675752	31.6024302252575	6.09218237962333	1.55601504618611	6.74686232315225	11.6901392887543	96.0235009744354	137.825913078274	0.721299614923874	9.81414501268505	0.0528573331490385	1.3093414728702	4.37099524234773	1.7116370462361
MIR181A2HG	8.21213979811214	8.25274527933383	1.29388520774653	5.07419811800652	21.6180253450829	7.7711813211127	4.91076670755398	0	2.66871373548792	5.43794468409926	7.63976534893851	2.11777719046434	14.6868225406378	8.98057674673514	2.99179995957514	4.23022590968231	6.84709248010627	7.71977637397966	16.728384203451	7.56124779670783	1.30147665160657	4.6369238069908	3.45925693010398	20.6133595045433	2.45869217301369	5.42646767246354	2.74678364346974	2.43477800998137	7.60591257274875	16.4288782362532	6.35024292696571	4.04700363870817	7.13794536268135	1.98823067819377	5.56779345825434	22.5735750186558	7.90439148230196	1.26429516520703	12.8333046337007	14.4844061187995	23.7925712033405	8.4074715558403	3.37886909085116	52.6146711978395	51.1888228257065	106.082108767489	7.50853885536152	8.78634561839617	11.3431465601576
FAM222A-AS1	2.42326774787148	2.3444612753681	2.52413662422576	5.10099379040002	5.96256372985962	13.6060099906351	26.5959615348466	3.94264983407893	7.80986623892031	9.37141327612049	5.91869448758641	8.4190701687725	0.0751559810967448	0.0617207326423497	10.9723507466648	2.35423520838203	5.9753818332315	8.48202022095036	0.0648969897725236	4.16586731940863	22.1023996783028	11.4342565932668	1.18151021425908	5.11843244524154	16.7434732166293	9.41706539693593	14.5701796208948	8.25487297110515	18.3814054226327	3.64739898102316	6.38297619557767	2.73986167077185	2.04454328018495	0.993383577735094	1.83941266149852	4.83688579494238	85.1619794533763	3.67398264928704	26.9405824470804	19.5914482213736	2.1279466816988	8.39317350791728	19.1164067576897	2.29253602501358	64.1892584525862	2.50649756559296	7.41021692670067	4.39511916174772	14.0940405081267
RP11-802F5.1	0	1.90051229119156	0.0240219649247737	0.059242698786569	4.01743133259624	1.9490589361346	0.0228287637838558	0	0.0301632264248567	0	0	0.00578188391262058	0.0347969559851494	1.28014080477618	0.997360005137959	0.563695040158619	3.53471192708465	0	3.67756563748384	0.827702826021536	0.0245907887265671	2.85924907460699	0.0152896334925974	0.518034203483995	7.0064239613844	0.0343938616205303	0.033309216685167	0	1.5480844771212	1.25900212436972	1.53151804830445	0.0328364719946709	1.02033685520054	0	0.925319853866279	0.020914301491594	0.01393763760952	0.0217821562624799	0.0426107920200973	0	0	0.827431613083937	0.0565051531906833	0	0	0.0467430159517672	0.0493744714043967	0	0
RP4-601P9.2	1.8502609596625	0.145280482811884	0.0371753257859122	6.24742695859267	0.0719812862175415	0.965491635867523	10.6476978863811	0	1.34828358524774	3.14037911584898	11.2860798532685	0.00870461205465434	0.0547365761323071	0.0453558794321802	0	1.15422630512519	0	0	0.0475886451923655	1.65856060501673	0.0380883939562988	0.593020427249414	0.0233511474807211	1.06910876424302	0.797097805106633	10.2813074977379	0.052278252719862	1.62821437995816	3.05816783222881	0.533089947509861	0.0859214976495946	0.0514993636089727	0.00330179116543228	0	2.78953799200016	8.1978855521142	3.37431097458485	0.033595033424096	13.5162423770681	10.3981533116067	0.672518499088338	0.804939025773405	0.0918629571725196	0.757701845876045	0	1.23054591519426	1.24321490762642	0	1.76622575334712
RP11-330M19.1	3.72427822140844	0.19762240137809	27.8473633026858	0.127071532212618	5.89741478533421	0	1.27627769881235	1.96951931966998	1.37476401346804	0.721668256221458	0.808221907429818	11.5489235765765	4.09871238380246	1.35995592641673	26.9366659463805	0.510346462662447	0	9.32456070239208	2.6675027361008	0.79723825077585	1.29947824468003	1.25145187211755	3.4533233075252	1.62119107170678	8.36780413284616	4.08455329896683	14.4234864826251	5.78089599638178	2.22454055843893	2.4035481654163	45.0398120698239	4.03018825277741	3.06273658992672	0.993416293096797	0	11.8956565475747	11.2380739507556	1.26263165804284	4.38049352606585	2.50902904736131	2.1357377813461	9.28269604860143	9.55774560678745	1.52298215966413	0	0.0378009682618188	0.0398761593470454	2.63817933347701	0
CDKN2B-AS1	31.0190208171479	36.7978484636864	9.89712374093996	16.6301684416834	107.728802707429	32.0650022974459	13.4379104569151	11.8351921225684	6.56039697881735	29.7320327841555	5.05498297297302	7.3764571533907	1.44223493184596	7.77967205835068	31.9197482220897	57.5790196405492	42.9297520919541	135.12173089394	33.7198519410378	43.7992023664646	48.0880993446017	60.0404679570741	19.4244371112593	54.7096955588921	50.9989551879585	17.5037389997313	14.6967280840644	13.2003873974656	56.5389688868261	4.88680095865887	18.9154464434397	35.7127365777749	10.199678036648	58.6989828291284	5.5587818454516	15.6070086711392	4.55108240005086	1.26311533820707	4.44121339866387	6.74721702799573	38.2818394969606	16.7927906674985	6.63209480583934	44.5100028630921	111.019915136122	93.2647480246321	133.88334361107	3.49165607640751	58.5730494303435
RP5-1185I7.1	39.7975417856401	10.5596786944498	14.81572953871	33.1447321290811	247.183098610476	180.745936460076	24.3936987395197	85.8315064469852	54.4079296592627	264.784923603994	62.8943150652989	54.6897771412697	0.0835430939205182	0.0683550436095999	100.746847565297	12.8437334412542	609.762408148201	3.03194835937654	6.57340161917117	20.1521337773016	66.7086519228024	12.6811014077802	0.0341787058862622	238.267789905076	145.363985763322	53.6988646080006	94.33261595114	344.692479408832	141.148952092854	20.5261539015004	292.252083849108	0.0782586302877988	17.3358190295176	31.833933230976	365.651926483734	8.43744457052575	6.80527375157888	1.25963750984972	4.43194483555733	7.59791923295606	124.373989801571	157.409280920703	70.9755715090139	8.52966128786304	84.9902053214857	1.29060564836148	148.459775157094	0	34.9679994141755
LINC01354	16.4089522313449	4.41152064978832	18.4564196625376	14.9480513659676	0.107072323581667	19.4309705332947	11.0005601129275	9.86229123195277	5.26492907414671	57.3325895524597	9.31287247544771	5.27328721707419	2.79463662553902	9.05218791265718	13.9644122544755	4.81965418228446	94.6778668811833	4.57293304282935	1.3818694122335	75.9834053646891	11.1686007111569	30.3276389412519	8.02663910618718	10.920795972073	6.6323488344399	13.4761169125719	13.3531753914141	22.3489407793191	3.73964011475113	3.63651530443515	7.99261872289665	5.39092121557502	6.12222238070432	5.96759060736977	25.1150483624838	46.5614398478999	81.0025340096754	10.9017319291816	49.9544922756505	43.3877392514209	20.5825335312874	25.2502169111666	38.4433639732682	4.63400243898908	19.9127493972058	1.29317488937382	7.48342133524093	2.60982876293404	0.838617344687836
NRIR	10.1751391519015	4.31374622400874	1.29331458149414	1.82633590269456	1.59494431965437	0.963639055749226	1.27753557049324	0	0.0614734120161726	1.50225221451531	2.50973694281899	0.0110164429539972	6.75781537545435	14.0008568281818	29.9288125825554	13.71755362783	4.25997610431615	4.59747680513101	14.1552890408581	4.17393707023319	3.75854852249053	12.8807686276867	10.2521857886153	4.55661863125552	0	4.09658841768638	1.42086513106699	9.95233718560388	6.07068701356145	46.1544267351463	1.72355296583587	0.0674291173747759	0.00416097531234483	32.8397337512006	2.77161829224637	3.63728374425081	6.77889363553026	20.324869927812	0.0899785892676195	1.65498793203121	7.3417127442565	0.796544482572273	1.77977972883607	17.1813188735884	10.5342092354605	0.052237691742409	5.0347795075992	11.4362331715647	23.623393906146
RP11-510M2.5	0	0.154851021002958	1.27742247619463	0.102432115829208	0.0759851052612084	3.88891074493166	4.82128693657583	35.5955029841944	0.0495695910445055	21.0241280438892	0	1.06327294750628	0.0576471429524845	0.0477069601383182	1.99459928448363	0	0.823613505925124	0	0.0500706339356709	0	4.88833280884334	0	0.0244879538093041	5.35028955232687	0	0.0569393909996072	2.68349026200396	5.00950339650886	0.703505071976545	0	0.0908699582092631	0.0542140422207751	0.00345298734509503	0	0.91347169494822	0.0338234841530054	3.38269969763917	0.0352799458388295	0.0715602289616233	4.2664153990777	0	12.8720448563794	0.0972304720758239	0.764742022495792	0.678352325643756	0.0220923058622072	1.23347927150766	0	11.8865667169772
RP11-190C22.8	0.555156060879412	2.05875154305913	5.94686210817713	1.69031889214966	1.5079864538858	1.94296012712871	0.0304833703759624	0	1.32851033470479	0	4.32663110610413	2.10231007898931	0.0469824213203244	1.31596195594224	0.997086076199869	2.50991267474573	0.832141377376565	2.33640835160498	3.78645300904473	2.54188178389162	1.26435421318391	0.604675587111777	0.0202735832420843	3.63152824622808	4.25609261976545	0.0464208893463773	0.0449119447637899	0.795697723064217	0.716068612690727	4.59735193787982	1.61029697939959	1.35986293741802	1.02248762098782	0	1.85818965641386	1.22290352269896	0.0184575905681525	1.232625812455	0.0579481474152982	2.56436528488561	0.682882555138596	1.67340220150365	0.077827021072739	6.31516360208967	7.92039175010343	1.28145418237973	1.29748977154494	0	3.49045920360381
TTLL10-AS1	3.07551390491502	2.31712943097615	0.0473971747655337	1.82276150704111	1.59287259363687	2.90792920802881	0.0448978842132197	4.93076665130571	0.0605163737912369	124.491462613522	0.808034457013692	0.0108667560684821	0.0707059195150785	0.0581800123728926	0.996786731558394	1.1230714691616	0	0.710061287681983	1.37968187161524	1.63842895322536	2.53036006419839	0.580888501400598	7.98306022774716	57.5757770338915	0.78866205073679	0.0698093610488115	2.74016710271343	5.7762484154643	1.45709135504717	2.40062320800885	1.72069693442374	1.41298464567968	0.00410556655797789	0	6.50594692345313	0.0409209352548938	2.2899960487866	7.23875141766951	1.55563729362377	0	4.36439048566861	10.1260617682341	0.122017132363134	0.726442107702927	0	0.0396202714600824	2.50987115241161	0.85231074149799	7.95077726548155
FLJ36000	3.77697161364234	0.0388595923552881	0.0117965499966098	0.0277789814099594	0.0215090144876503	0	0.0112292066722987	0	0.0146879547728357	0	0	0.00291433763570476	0.016838703950928	0.0141833809190314	0	0	0	0	0.0148231229264931	0	0.0120663687583956	1.485485523951	0.00760115915611448	0	2.67094650373035	0.0166526373685101	0.016151002447803	0	0	0.643082551622336	0.0251010245064222	0.0159319203966025	0.00111733281940968	0	0	0.0103150528014822	0.0069424361137152	3.35541653579223	0.0204078400251032	0	0	0	0.0265858436709232	7.82571912535632	0	0.0468063666254817	0.0494418551640003	0	5.23047026436485
CTD-2325P2.4	1.78840415031547	2.35180621417915	3.75344937520053	1.83627987166639	1.60011187472795	7.76707475803869	7.34887199302912	32.5664271407589	6.5432724573321	47.2567394430607	0.807925368869157	3.16999036558292	4.13534122363233	0.0633444600530018	2.99172509402648	0	18.0348459929173	2.25262851794768	2.68290886198257	19.3838795537637	20.9392399229208	6.64559109142101	4.60405433145118	22.1603950418669	0.788586935613423	2.7828280403847	1.4235306174201	8.24256323741528	10.6424934037369	0	9.50067258915964	5.38102318615794	0.00441525897306771	3.97791626295148	3.69961812260311	8.41875234800554	187.289514827749	0.0463469295559289	20.0239217623902	34.9396325117948	17.6814651186395	12.6085628948311	1.78862380878522	2.28867544880479	5.63328324812112	0.046022429373151	1.30651532858277	0.848450104656613	0
C12orf80	0	0.111885888946398	0.0301396064394782	0.0761616284014346	0.0573593164767633	0.967632702365531	0.0286185669451948	0.98469681349887	0.038007796379832	0	7.8925882419078	3.13899583473633	1.37283377529225	2.52241193023737	0.997146223858809	1.19379440616559	1.71473554822954	0	1.32325829426567	3.42782435853094	3.60877706505577	0	0.0190659215057113	3.0279099110483	0.807883083276807	0.0434666219550528	1.35575585467292	0.799221950837065	2.31699922539876	0.551301525900975	1.59190403999757	1.35035099454544	4.06722395619491	0	2.80627322143206	0.026183327212273	3.33936022160372	3.53689127461626	0.0541586740687059	0	1.45580041944597	0	0.0725068922608924	0	3.50810442278248	1.28327733259294	2.52278311179929	4.40843783713311	4.37242585970426
LINC01191	2.50920652282834	3.97235401765192	3.66561995712953	0.0986777339371272	4.31108027043324	0	3.63080613791796	2.95964074423849	0.047961759577575	0.730570873068328	2.54148959033626	3.15357057058186	5.26443071437791	13.5807668270963	0.996937164185648	1.1513010470517	0	0.719393913027636	2.61114838872269	0.804458514868408	0.0387561456529932	1.27814585594485	3.41515316311009	0.474218262021992	0	0.0550585020099938	1.39064841852939	0.787226028264763	4.63638905970695	13.2091382126182	0.0876219412633688	6.44327129545799	6.10685007306199	0	1.84991291630903	0.0327699107050656	1.15465570769563	0.0341767849357995	0.0691122198990379	3.40592716089481	2.94116900315169	1.65629516863425	0.0937064071467799	3.86628455437064	2.75419730350542	0.0463948550348841	2.5414397618986	3.50127375196786	49.4821604797125
RP4-663N10.1	12.4304009453605	0.170169024739359	12.059314613407	1.78549540671766	0.0822282347362897	2.91131579534735	1.26879180058597	6.91030654460507	1.36362659307231	6.31547781719593	3.38829530929123	0.00972814194058613	0.0621578049852081	0.051338438272714	1.99447241771746	3.04085892879846	0	1.49359620454417	6.41211666923099	0	0.0430039555778645	2.64014862277039	1.17574219937426	0	0	1.42034006833696	11.6497404682295	5.82751933551427	1.46824939731954	1.15454754833381	4.67629233964495	0.0584162890625328	2.04270985093517	3.97929097108848	0	8.28231501585523	0.0238445557832458	1.25561043252014	9.75767303406763	21.5983961429662	0.665533085062341	0.799960187784235	6.30592694281899	2.38016484922371	3.67945838844906	0.029206728105802	0.0307713466041606	0	0
SOX21-AS1	412.294675129623	49.450321633404	1090.81949352771	166.581549665366	3.0489640625583	928.951569599702	149.665274946395	872.148300619352	923.580372054054	778.166769644151	245.715051780517	353.30770917503	79.4584138057781	48.8057004261179	1026.42351834201	419.172162968227	344.099699986609	12.3197825150709	190.723711246499	277.753040826219	216.097860486532	48.3467082567949	76.4834934466962	760.989258549346	1282.25634281478	651.374836696385	1361.13957841278	1024.32993447862	362.271557861031	83.7171445533151	1199.19914790766	30.526168601565	9.17976971003668	562.095899336234	633.428028926228	154.436242617313	46.278967275954	27.7884398865221	10.1668059003381	39.0228404639202	793.299177427746	1254.04087926284	1413.40652377883	44.4862988746947	79.0558442535757	29.5322681664899	301.460664070854	213.329997402541	140.760031536095
LINC00840	15.2774863669678	10.2793828859472	45.0086202367601	11.5224848471092	3.06062875022741	5.82402774843708	22.9743727991443	5.91665989921172	1.37843078871192	4.64180389163954	19.6239307863791	6.31918833472103	16.0556548805247	10.2679907570258	1.99424751419297	0	0	3.03028680189137	3.96975354385927	0.796680904519164	3.76710203344948	8.71257895554259	2.32302200993289	6.2996422112795	1.62138824564591	10.7299125943993	19.779301743566	4.92582826602936	5.28363847027027	13.1761124344429	3.28936343896272	0.0700194195117909	0.00429451049684371	18.9043774865096	0	6.02474512552456	7.91244844545587	2.47091851986825	39.4910374120864	41.0275587751324	3.60545729778685	0.796371816728929	9.70405869605574	3.0860987393451	2.04774954014504	6.12534356809934	2.53342932313383	10.6391693288213	4.36062464556949
AC004231.2	3.69022973025573	2.35124495165218	6.20161107684168	9.98898199010629	3.0677301877044	10.6846317872485	10.974878605774	82.9152620250027	6.54192169973216	47.2707909842666	34.9882256283201	11.5721800253655	8.1424738129838	1.36381155610298	17.9551816294535	7.94243239574822	3.38997418203108	0	20.6863061249026	1.63603689444037	2.53939826203104	0	4.60370519632258	17.45081692593	0.788543989789323	1.43918379995707	2.75478460998466	19.9039930018526	5.27355907419401	4.89872275436005	9.49609248166275	6.69466948660842	5.10234204703625	0.993387310602943	0.910196400868228	25.0540748249908	52.7958330526779	0.0462296505842898	12.9487567621352	35.8016016536334	1.39269922075239	27.8523453617853	3.4007084370472	7.82504688774417	1.32868703145514	1.29087933005242	1.30761614563256	2.61419125266519	2.59090214013467
AC005616.2	0.534557238501995	0.171869743943082	0.0422735081940728	7.97697949859154	0.0829091226705951	0	53.1931341183095	0	0.0537738070889477	1.51298548173761	12.0499662286956	3.16058814500609	1.42689435067079	0.0517319638796803	0	0	0	0	2.64203749663386	0	0.0433264071387545	0	2.30832547614104	0	0	6.61808152560606	0.0597798979012247	0	0.699487290918377	3.08116202868187	0.0994730763226959	0.0588723374573066	0.00370777578950543	0.993535563308546	0.911928778429041	3.60558839421587	0.0240141406038425	0.038151700181196	36.7787092277085	14.6390837322297	0	0	0.106583255084096	0	0	0.0239315770431626	1.24109625918675	0	0
RP11-797H7.5	1.15880344541267	0.206104834223097	6.17339142038705	8.25233312923514	1.59530255401314	0.963630916022879	7.31352556446434	3.94322341216867	3.94900273824648	7.8184194206298	8.50281935233903	58.6820203955034	4.11218110720451	0.0592669232119376	8.9775082449492	0.510002526678734	0.817842034041453	0.709822148458747	1.38089939871348	0.796824963031046	0.0494793296838147	7.37939370405022	1.18094599234158	17.0713932760503	12.5703581589786	48.5606341700508	11.8883321096245	15.813953678753	1.45604785571975	0.52049108347475	6.33565623723346	2.73252197019482	2.04428642990232	0	4.63630122625041	7.19610162949956	1.16414698198696	2.46754331508681	10.0121973161337	12.7800288786231	0	3.3256900707631	9.62858857507445	0	1.34129720362709	0.0414585879481404	0.0437581996149305	0	0
CTD-2589M5.4	0.536849801349048	0.162929322561077	1.2810286127398	0.107198880431824	0.0793025367157505	0	1.26608487949288	1.97068315813718	0.0515901896480788	50.2305058015954	0	7.33610903631531	0.0600481940003679	0.0496418502615465	0.996879301609978	0	0	0	0.0521144173400006	0	0.0416125301541577	0	3.4284879365194	2.85969109952259	0	0.0593065382695297	6.52709789110959	0	0	0	0.0949846371272967	0.0564516552093803	1.02412387449557	0	0	0.0351434800002892	32.1271449943627	0.036662460840664	9.69919423709409	7.72478912100551	0	0.801183701281132	0.1017003355302	0	4.59024730131943	1.22413212357986	2.39555870313545	0	2.68391496045654
RP11-123B3.2	2.4315408799428	2.32331480752919	12.2260013387439	8.23862396697555	3.04725215745839	3.88033506397121	6.10761192759101	13.8172875695408	10.3112730075414	4.65451926825103	12.8013431981718	8.41127671248126	1.44178672129429	2.63910713983	14.9635757462822	0.510039807238781	12.0504168562749	9.30282739610255	0.0618638612528986	4.17477146297846	3.75752639191063	2.60214880673418	0.0297860896151656	9.31668821374328	0	5.41500638807114	13.1756031039086	11.630753628342	1.45641315033987	1.14135727309948	25.8934049177488	1.41387702496726	0.00414667558255699	0.993399442389026	7.43782061025919	33.1339244180076	16.840468379049	0.0431966185548838	1.55704689737651	0	9.58930702931028	10.1180220517831	1.7789799613217	0	0.630046548322147	0.0404877904629612	1.29580891800314	2.62971409290251	3.49360751752149
RP11-677M24.1	0	3.73291380500647	0.0311983811008227	0.0791770123427826	5.49154014202265	0.967269450932172	0.0296196027858248	2.96272554925112	0.0393724424491073	0.742564900028797	0	0.00739667613861095	0.0455935277259255	0.0379304667148532	0.997113399880498	3.19959772963354	0.833499576539192	7.26518252824883	7.39737181188456	2.54674683490635	10.6039109908079	0	0.0197147209382091	2.36579084407567	1.6632759044413	0.0450505167408318	0.0435911169139177	0	0.718106020697797	0	0.0706491942671401	0.0429558248362902	0.00281243972169876	0	4.69520155370825	0.0270928639653824	0.0179513308775597	0.0282373002356162	0.0561885443761636	0	2.22602824376292	0	3.08538282332595	5.46765392502787	1.33255807565761	10.9369149871723	0.0472758584879558	4.39548169430173	0
RP11-390D11.1	3.11929149676986	2.24790596194905	1.28510042251947	0.113274599416927	0.0835034936084327	0.96432186460644	2.47179327078661	0.983103280455216	3.89890082873531	0.724738894173147	5.11234011383038	7.34389697746409	0.0630750281507806	1.3509325316883	23.9463831390883	2.39677321574506	0	0.71341449306691	1.36909608714722	1.64596533248888	0.0436074649366962	1.26128380083096	1.17639958887318	5.26072585167138	0	1.42229402483932	4.00150358534425	6.66620302277044	0	1.78998905250064	19.2967449761706	0.0592700761274165	1.02439547103911	0	4.65191776028872	35.0731028736944	1.16010216610298	3.6340395399365	0.0785581126081372	0	1.40530721772453	1.64542094033756	6.3267059913295	0	0	3.61366903779672	0.0340247500551901	0.859868921821129	2.63755975857299
RP11-701H24.4	5.6193939215172	2.3413111424102	11.0564225269434	6.7066891215859	0.0995572226942842	3.87914827462092	24.1711622217546	12.8268471818276	2.67185029736291	6.2189743102281	19.6264870217782	9.4669116713136	0.074501731990825	0.0612010736929793	6.98203319992431	1.73685632527092	3.39286311472407	0	7.82233279308177	0.796678722365518	13.5499881331705	2.59498388508862	13.6719333055646	8.07154976889429	5.81146851746507	46.2057513616994	0.0709940373573446	4.92628229050891	9.1334243443844	11.267678585643	1.7286417390046	1.41611264308664	0.00428767077528036	3.97806705906486	2.77012214348669	0.0429467721986105	49.3300670377706	1.26476954319062	38.0783101347174	27.3150891996461	12.5295092439223	4.16600059359474	6.55592964856435	0.722082700757883	0.626256116878573	2.50193352214761	0.0461649140930809	0.849501520225985	1.71751881195406
LINC01795	0	0.0606976907426912	0.017760002408195	1.52290476306677	0.0328255684035659	0	0.0168922241410865	0	0.022203695193899	0	0	0.00433191082158524	0.0255319281057355	0.0214256933703159	0	1.30395468510468	3.58872971723077	0.771276286609752	0.0224122927704678	3.53825717202067	0.0181731817196822	0	0.011375336883242	0.55079530720817	0	0.0252432284347402	0.0244656169847167	0	0	0.604500064637974	0.0384964682275248	0.0241263367589798	5.06367717239965	0	0	0.0154968579184959	0.0103796982587545	0.0161298638952247	0.0310977092218308	2.65330120379037	0	1.73476308455143	0.0408560208837807	0	2.05431203850999	0.042932347760146	0.0453235991074865	0.849955436697534	14.1321773284834
RP11-109D9.4	0.54314002605271	0.144755359536853	2.47018456663468	1.74138180063215	0.0717592581617044	0	2.44553594542009	0	2.59926999997833	3.14120727160615	1.67764491515497	0.00868192148122993	0.0545747652631765	2.57631910090206	7.98219904214779	1.79846573014839	0	1.50871116715809	0.0474505160799124	0.805368031087551	0.0379805679635372	1.28138189436779	2.29298295804979	0.475767330612037	3.35383283532569	0.05390986728061	0.0521246715551498	0.788196066400445	0.706571251376571	0	5.98508970440137	1.38158279294476	0.00329332186483322	0.993750146078674	3.72998879519955	4.7293810139925	12.1870752307062	0.0335010708931309	4.21903804386638	3.41032807414323	15.3559277259454	0.80506820242501	4.66811907526672	2.40128779695476	0.662434359308153	0.0265255757139612	0.0279356676054651	0.867885538792794	6.30423515338308
MGC32805	1.1604980624378	18.5546269805058	12.3393483153776	37.6914426678417	8.91843280048716	2.90636099504457	8.57505852794325	0.98281907823976	31.0064517874305	15.6166838428525	61.3676371220715	14.7309090453077	22.8765086825861	5.21493906466741	5.9842024802921	5.4377431206018	13.7003182871121	6.12209717721498	0.0688479651244833	10.0591330201033	8.70746247346995	27.610954104033	0.0328447972777361	6.25567610851804	3.28976165277267	2.78417800858546	47.6313736385833	17.3622221235646	114.247805543207	4.26203529166434	14.2109940008342	2.74416611699937	5.10294243824414	10.9421443816469	6.4897648756945	92.9774988142033	0.0298070600941873	201.453509566961	0.10050535228174	0.807427713174411	1.39418079146103	6.68451307570047	28.9316415199974	2.28048137617171	4.87628020735076	1.29300660138781	1.30992417918102	5.26267793098794	0
MGC27382	2.5090168564103	0.148643762372409	1.27438337835515	1.74884028648895	0.0733975087496785	3.89036010007148	3.63095307424965	2.95963309655157	5.0851258293508	1.52588049399942	2.54141546299089	5.23992785172232	1.40991864082003	0.046189487469757	2.99247118211929	3.74791679586542	0.824871316007103	0.71936624316432	1.35430103927812	0	1.28133795368234	0.591749354378354	3.4152441471951	1.06605808681012	0	0.0550862225355726	3.94335948377705	1.6263118905319	4.6361494707406	1.1701336805602	6.01144502675747	0.05246135968351	0.00335560223528097	0	0	23.1933388219684	1.15467968770681	0.0341930732272357	2.88187845929697	5.14601171384303	0	1.65624735679682	3.21115071199334	0.756461441263212	1.42532858029288	0.0248943944980146	4.71986861735854	0.870490977630506	6.324103806306
PACERR	0	0.138336817667834	0.0357730557162047	0.0925194717847282	4.26979417053951	0.965866047928329	0.0339413959286585	0.983848316664667	0.0452927952005293	3.96584407622557	0.817613415055786	0.00840070659540126	1.40078779481776	5.01229164497629	0	13.8688383055354	3.45313527958785	5.53943809344322	2.5953907453839	8.6023282184286	1.27560298241684	1.28728167122361	1.16714805437552	1.68657516567219	0.798946884428525	2.6785716707325	1.38212749739437	0.789970234277635	2.27720258575742	1.83584037115855	0.0822804917846824	2.64552696676776	6.10399502332337	1.98925502583031	0.915432539001607	0.0310146742557753	1.15181777420935	0.0323395521070263	0.0650688608089632	2.54702677628224	2.19184563832552	0	0.0879192260572534	14.2437059242649	12.9131993012314	15.7456500439282	0.0476598431371791	0.848808900288956	0
RP11-442J21.2	5.01420325496483	4.28344415312872	18.2313456847354	9.77522503903841	0.0934355302362864	0	8.49626597852287	1.969488649877	2.66154577579089	2.28991480683434	3.36719357621481	9.45550868915474	27.6563585590204	0.0577530941341813	25.9387737708681	4.88101644064934	4.26453020181903	14.0482292576816	9.04258820415193	5.02801047213609	0.0482463911547648	6.02906637629242	0.0292679009041548	0.463189356836151	0	2.76530436862667	28.6339257560034	6.61619680549158	1.45756286470597	0.520760611908729	18.3075936780089	0.0658666165440596	1.02484351602653	1.98830953557889	2.77279406580668	9.54280791276146	3.41212534776368	0.042417612895326	0.0877790848256499	5.07472640045921	0.661438127139929	7.57702748801321	4.92271653952726	3.11363212106323	27.2995580694723	3.68200309141566	0.0421894612734779	4.41983285835637	2.608780386443
AL121578.2	13.5056903230585	0.195640372698405	0.0464933254384707	0.125961894500999	0.0921773591155763	0	0.0440472448373734	0	0.0593231833867254	0	0	0.0106792711139976	0.0692764204938427	0.0570395807859425	0.996794345167631	0.510493519899693	5.13281419260047	0.710439491318263	0.059938203630046	0	0.0476647068896789	0	0.0289325172981529	87.026166690752	61.022469784515	0.0684010591171029	0.0660547017898083	0	0.696159240752684	1.14338486099214	0.111080869185726	0.065036155347455	0.00403612308838541	0	27.1024475426682	0.0401537000305132	0.0262829189141831	0.041913971571232	1.55296066139898	0	33.0237865192809	0	0.119245664686666	0	0	0.0296369935684438	0.0312266196100056	0	0
AC013275.2	0.532933086264967	0.17984986442205	2.50339998913565	0.117011199608593	0.0860718891874968	1.93669477510321	53.3853931176766	0	1.36826866529962	0	0.809832468244623	1.06509995553398	0.0649180674493575	0.0535534262364201	0	0	1.68090612662535	0	18.9764762968896	0.798909100338565	0.0448174693316088	3.31641125221996	0.0272848874148672	0	0	47.7473295078078	0.061930157580687	0.781325704493544	1.46384989770096	5.00590377550056	0.103422262509572	1.40454403301178	0.00382142365663007	0.993489811655178	0	2.43411799803378	2.28320921388218	0.0394459814245203	8.46284394523227	17.1991197376665	0	0.798601875083995	0.11088564067164	0	0	0.0298324538205278	3.62212162971765	0	0
C20orf166-AS1	47.600395684889	0.241623433238445	34.3945478577509	8.43404479292697	1.59698529093315	1.93505109807808	239.82827551295	5.91530683904787	2.6756704243139	0	49.3647351742208	5.27359430229145	67.023907931291	5.216410027259	0	12.8597474457608	0.819277888716031	2.25385180832723	95.5988130396655	5.00087793465886	0.0552412967585472	12.0193864192712	39.9138095421743	3.93091592786619	0.790156279683234	77.4503057829727	0.0771511937048288	4.0861499502519	55.7806605181442	52.0584679480863	0.132252875431691	1.4142420873914	7.14176542807287	1.98820312174627	0	7.24143220961324	9.06105460620204	6.09204337018554	179.490091364449	112.354408456328	27.20132039338	1.636946354421	3.40676117542394	26.7050657313821	4.15586656874832	7.41266153437225	23.4696920646342	0.847818952085494	3.46084911803172
RP11-149I9.2	0	0.172329638080428	2.49734591445984	4.91295303149206	1.57208828483073	6.80955839792354	3.66513312289657	1.9702992451909	0.0538846675404483	0.724925873669725	8.57781465322808	10.4769998034023	0.062779812093861	0.051838052780985	8.97881042829944	6.25615882755011	0.820733734891435	0	3.90633835896085	0.799935770728889	0.0434133167208703	3.33008972659118	4.56146977518236	1.0490576556888	0	7.90760149215543	10.3925547859047	13.4459630755655	2.24143151617352	5.68589746985744	12.0118249892617	1.40053345776773	6.11267479596314	0	0	5.95088907684004	0.024059825726898	1.25631493209246	0.0781762710523921	2.52151997425683	0	3.3497343943909	9.31988250329785	4.80998686916513	0	0.0331080876858871	0.0349015864462816	2.65527348250449	0
AC053503.6	10.7377650899531	0.220669511297339	8.63606047841654	11.5655709339813	0.101455086068308	0	25.4163297954603	0.982737847318961	0.0647896776376342	0	32.4549352974687	3.16956411007932	87.3771730977704	1.36373524889975	0	2.97228039195274	0	0	43.6384212882003	0	0.0519139651376861	1.91933270748631	26.153365029419	0	0	68.6997497253786	0.0722561542163751	0.779080161723804	17.592975167665	28.4312648287459	0.122808614945774	0.0711248870555714	0.00435099553870177	0	0	6.03015548779601	0.0284821310184604	0.0455887102005033	45.2293303189694	31.5603284021423	2.86416121743075	0	0.132090177709776	3.9083957249794	0	1.28077851476004	1.29676581283639	0	0
RP11-383C6.2	0	1.71265883713869	0.0143931516348733	0.0342189773261966	0.0263982794413803	0	0.0136961248772301	0	0.0179528321008115	0.793811307544192	0	0.00353605566243295	0.0206085744786129	1.23005264947067	0.997780399651267	0.615616185903292	0	0	0.0181195401127056	0.852710518920089	0.0147248125512605	0	2.19692337668873	0	0	0.0203785556156965	0.0197586740426203	0.83914484224809	0	5.21067166681549	0.0308720765174043	0.019488063367016	0.00135413536325127	0	0.936782636201192	0.0125740174172663	0.00844499420971159	0.0130832600503319	0.0250303872627191	0	0	0.852474506400116	0.0327265924714357	2.39862125100218	0.661378764053946	1.23940639309531	1.25263198107654	0	0
LINC00302	9.42057860301916	6.42332651375845	0.0520113297855156	19.7271320201559	0.104617599525679	0.963633796865671	4.92843729778664	0	14.2592990858437	0	174.453473544472	8.42418403311957	0.0780577949856527	57.2795750439535	3.9892205344272	14.7865533763806	58.5717094999133	3.02596088033612	109.150904328029	23.6008725988468	0.0533414262633078	0.582014725677459	6.88287069322279	5.68294472733255	0	0.0770501471711222	6.72952586369941	14.8904254202639	1.45472889473437	9.93266755896246	0.126831501967843	4.06586734841003	31.5918487788335	8.95256395481973	15.8086085777847	4.84475264197131	0.0292158492981036	1.26480431674493	0.0981283857449524	0	5.07290528956594	0.796850284355433	0.136508197053562	0	17.5740674244544	0.0548194796426849	3.79288975051099	30.8234283365831	12.2023818152706
RP11-44K6.2	2.6597323643846	5.14625032991356	0.0265781626342635	0.0662099551799037	0.0501505062488278	0	0.0252491735082416	0	0.0334326764446362	0	0.832219916153379	0.00636272030950502	2.59335706061753	0.0322266553592125	4.99002872596519	0	0	0.743018644196783	1.30664364069918	1.69436606941413	1.24498134399177	0	3.35138679085636	2.44090932418972	0	2.58615047599739	0.0369533153553112	0.806369917138521	3.16563745491826	1.23799432538009	0.0592686961607309	1.33208288584664	0.00242391625698657	2.98669410264106	1.86786135611353	0.0231187493436731	0.0153750575332997	2.36467286244416	0.0473989721362242	0.83103149189228	0	0	0.0631021352949113	0	0	0.042755925136897	9.78680375952597	5.29741838733251	2.60054450548762
RP13-463N16.6	98.2155488805917	256.431095363562	25.8686456910268	10.0886816898894	182.741506473792	16.5097564342267	8.58158354349502	13.8079284577221	36.3014369756884	7.76013255215684	5.90676059919048	6.32470130720433	73.9887393117377	106.363179190763	156.608070846738	23.9613582751464	85.8197851225006	678.397153801352	170.985055502542	124.632732772539	209.626498832953	32.8810118125357	29.7034311817174	6.83440163925574	4.96190216834517	2.77718625402839	17.3716250860951	6.5709104966094	41.1313353918351	37.4416489424437	4.86690749772872	62.2239616624331	296.607630083575	95.5069897422594	9.27925163795611	6.04358772895119	3.42039627832311	13.3265988004316	1.55272940113848	2.50530973649356	14.6318814491632	10.0482236289608	11.4676668290698	86.714264330028	405.161598507019	412.24581528581	63.3426570715598	157.796698910268	1026.19245272867
LINC01228	3.07876470857416	0.198346470388448	0.0469548653578244	1.82038263777531	0.093203739366015	32.1274577432232	0.0444816411770095	0	0.0599322695794782	0	0.808178081749887	0.0107750962099629	1.43991272422372	0.0576217697167358	0	0	0	0	0.0605545807664711	1.63893603904033	0.0481393573914315	1.92736444985671	0.0292062191946592	0	1.62396152373027	0.069119783660573	0.0667446726702168	1.60734532889901	0	0	3.26037893764953	1.41217649804479	1.02483650741885	2.98333732265583	67.3655548871181	2.44431085953322	0.0265297001995046	0.0423249539131594	0.0875641943620216	0.806855396706488	124.475054717866	0	0.120658205451687	0	0	0.033310932869524	0.0351164631041565	0	0
RP11-728F11.4	5.65490927417358	4.2951717143492	15.8355469904309	1.82309704471	0.0943339973745352	0	2.48960792656199	12.8305373595046	1.37577274719376	30.1439799674753	5.07872538394463	2.11712329339864	4.10485525896109	0.0582616005093572	1.99429283365952	0.510138012129465	0	1.48262288802922	0.0612320961179944	0.797025329681542	1.30021432839524	0	2.31967843773535	7.54173541836605	2.4614203239517	6.72331721288004	1.41977229523219	3.2704211206015	3.76121762527296	2.40030343951597	1.720965980798	2.72879254685167	0.00411051984008415	5.96860918953456	13.0486396008313	1.25197259961908	49.1704759686125	2.46550543862722	32.1558200028079	23.9746716216037	8.10154063158521	2.48210936805439	6.48977709021193	4.72850206863721	1.34828848359109	0.0393646061846458	2.50846229781642	0.852521471971284	0
RP11-115H13.1	0	0.251239183928888	141.21071242309	125.063341980737	0.112158395285341	34.9729569719843	93.6486970463224	0	0.0709876753077765	189.58615503628	207.609055449208	0.0124717534254302	72.6619485727653	0.0681764287518973	1.99429972007576	112.417639992453	0	0	0.07174590505727	633.716441047917	1.29681553359714	0	0.0340970869313395	0	2.45950619531428	121.907145656027	153.941767866746	177.292283643752	95.3504334037735	0	178.202407678104	0.0780490367658686	13.258246672148	0.993507977567587	3.70024801714226	0.0475877368629511	62.0496257418836	3.67602673856028	90.4322415320741	89.1769877052876	237.949780311317	168.391937516521	322.667710960487	1.49926235627794	105.193941543109	0.0530385443258279	0.0560771986104882	4.37088416455565	1.71175984845603
RP11-138E9.2	0.622661363832136	0.0547415082126386	0.0161773304337863	0.0387171523430444	0.0297917644206451	0.973752916845046	0.0153901843591505	0	0.0202029957728111	0	0	0.00395923483595387	0.023212592526778	0.0194987973558883	0	0.604192128756958	0	0.777397770178682	6.99128595675421	3.55485280842359	0.0165520022113667	0	2.20589988252271	0.560754060355254	0	0.0229517179267853	0.0222488783467407	0	0	0	0.0348921981053344	2.44666058456318	0.00151500577642386	0	0	0.0141237791018838	0.00947214483437775	0.0146983883879593	0.0282351432370292	0	0.736777520404791	0	0.0370106343941995	0	0.6363071345945	0.0367001948379186	0.038708683086448	6.2409921318935	0
RP11-408N14.1	0	1.64555584437958	0.0108922020621203	0.0255649653795002	0.0198197165629046	0	0.0103696163671248	0	0.0135535939315832	0	0.871700986097908	0.00269616252707117	0.0155312084093657	0.0130893875097466	0	0	0.878742722736022	0.800567209184396	0.0136779319630564	3.61481669272529	0.0111406914172765	0	0.00702482343666799	0	0	0.0153601880682339	0.014899053908017	0	0.789836383066607	0	0.0231127840184165	0.0146976306996754	1.01567113893904	0	0	0.00952731828971981	2.16279737634844	0.00990973147377208	0.0188092740593976	0	0	0	0.0244727218180461	0	1.34107227522179	1.28213029258179	0.0438360499555992	0	0
RP11-486M23.1	0	0.135278522693355	2.45907247861151	0.0906586616174224	1.52917938576821	0	3.60849304549777	0.983933082268545	0.0444785069273376	2.34407451443737	5.17756934634221	2.10606439802489	1.39788993980215	0.0428283665970153	3.9906412778955	0	1.69975565798067	0	0.0449221158163485	0	0.0360040550527819	1.29028914044978	0.0221212437300988	1.69194520597304	0	0.0509918376380069	1.37939782879704	1.63437689638838	1.49124529059033	0	0.0806631318702965	1.37355062592895	0.00313726131077119	0.993847549732572	0	0.0304775843187111	34.0453722446854	1.24072605954013	4.18285971180739	6.04822264269186	0.676311873277343	0.807581881605512	0.0861689096768438	0	3.00178359167914	0.0230782750266655	0.0242929738891004	0	0.865761640859937
RP11-490O24.2	0	0.0159831920863994	0.00504797100530258	0.0116026388525212	0.00906689724276152	0	0.00480955428743404	0	0.00625659344375636	0	0.892284340871009	0.00126542888818749	0.00714878949582908	0.00604644548884228	0	0	0	0.831980501687152	0.00631283472684453	0.885718207733743	0.00516121082390391	0	0.00327483242460869	0	0	0.00707182907300645	0.00686413235270088	0	0	0.702237598264413	0.0105249338178244	0.00677332646973433	0.000486639284729778	0	0	1.1250608489017	0.00299427188651373	0.00459944157559251	0.00861696545058337	0	0	0	0.011123439361332	0	0	0.0460788663440779	0.0486681186495406	0	0
LINC00278	0	30.8120254209947	116.406750786506	44.4230809676745	0.109574390646504	21.3711221581927	38.9184530018924	0	0.0695018932087379	21.8726248307562	33.1530586066385	0.0122483477887734	8.17703313105611	0.0667593320844198	3.98920236352486	19.6670834700588	0	0	0.0702414592386127	38.7230432758786	3.7754847087367	0	0.0334481942165787	0	0	77.5255385255888	137.565941171973	58.8424562067295	54.2134987935201	0	251.437646633684	2.74244808238859	67.2707438932482	49.7438658361588	1.83995919481054	0.04664900089832	38.3448979938807	42.1824860298459	13.0444146398854	20.3495474066218	9.48373749147705	85.9623288283056	97.6376216795239	2.27860117479267	21.284065217181	1.29336739096551	0.0537723624670461	58.429507458271	94.9428284511419
RP11-642C5.1	0	0.0588200521207226	0.0172645235509748	0.0414880698448983	0.0318733862545735	1.95516303949058	0.0164220583239086	0	0.0215768726529797	2.49247323379606	0	0.0042155115432746	0.0248048686530121	1.24576068679988	0.997643996484568	0	1.76632452955466	0	0.0217792344227708	0	0.0176656116222136	0.661723210889865	4.36428838404205	0	0.837665985022815	0.0245249263198689	0.0237708438402612	0	0.761171022274497	0	0.0373641939548133	0.023441802590533	0.00161230609729041	0	1.88775555415153	2.28999658810125	0.0100959374006397	0.0156818446522698	1.36517765403364	0.85214670049598	0	0	0.0396475406017148	9.64310102194269	8.78609348505887	3.65862516302584	0.0392331209281831	0	0.845644627652388
RP5-826L7.1	4.45671737099085	0.165966339860616	1.2822823345032	6.40550802312281	0.0805352532949914	0.964577868631541	13.107637935108	2.95831748718691	0.0523380730862117	0	10.3334401653346	0.00956217888255528	7.89955848518457	1.3472651802037	0	1.77043169430585	0.82167143998431	0	5.14744996906602	0	0.0421999615446331	0.586354280307109	4.55419162898072	0	0	6.59385200687371	0.0581598384568864	2.4572740844855	3.81019235113996	3.09358914136209	0.0965169885373127	0.0572804347839948	0.00362135950258713	1.98872243657736	0	0.0356309067654326	1.15869050849694	0.0371730841871123	32.567822533153	20.7590915157942	2.15945615010689	0	0.103366534721805	0.744349570228066	3.67212061214356	1.24916873106809	0.0312436415149698	0.863303336230114	0
HLX-AS1	7.87786695276902	0.152463311373513	0.0385941932587204	0.10101291817178	0.0749937455764937	0	16.5340847576556	0	1.35321068588738	0	0.814309341527484	2.10990004626586	0.0569277744772632	0.0471264434950509	0.996920152558107	0	0	0	0.0494576507817748	1.65484859551606	0.0395458150643309	11.2089583631984	0.0242079061641005	0	0	20.4253220310669	0.0543574327625234	0.786286489655397	0.704182774066888	1.8144557086321	1.6656370948493	0.053543316366401	0.00341581887445108	1.988961089251	0.913726266399144	1.23836373502977	0.0220174864531877	1.24888519309717	21.5727021106847	6.00960818310023	4.4641201799524	0	3.22463874039012	1.57372612898033	2.95532029977253	0.0261624230781452	1.2499720869976	1.77437101461587	0.860364679840114
AC079610.1	1.16024369951773	6.22083391760041	2.51612453545068	5.03560275362957	3.04036789284756	24.3321457174282	3.69478582191882	41.4770878277775	2.66169872240951	22.1838101163782	0	8.40808331308387	0.0702242963837518	0.0577959463118081	18.9547220359713	0	7.72742651626479	0	1.37919602912605	5.027797075971	4.97258910110256	0.580996380453721	0.0292880235675677	6.35785885422382	3.30270553162753	8.02708099153172	2.73860188364428	10.8078313736558	2.22377492315712	0.52074858708218	19.8044913750094	0.0659165063859937	12.2256250800024	1.98830778604056	1.84080780137119	4.81763858319059	4.53311428746729	0.0424478445499514	1.55477733926029	2.50844746610876	2.13493664037419	11.8347713086203	1.77506833685277	5.54930400096065	5.02706572278071	0.0384273691056021	2.5031870949216	5.32684203463522	1.72702942365486
CTD-2616J11.3	5.3779421510951	5.37991761311034	1.25466166323704	0.0789056469636881	0.0593321586503768	0.967301429557305	1.24136381402499	0.984537938697585	0.0392500402212226	0	7.87637212345077	2.10098779555804	0.0454494776290321	1.31185183980857	0	2.52398316166314	3.4825234568458	2.34362154504408	2.55671353466513	0.814033343975956	0.0318546996603499	3.48325006649719	0.0196566242028057	3.00908009146483	0	0.0449083807196659	0.0434541019754832	0	0.71832276215329	2.55856236709591	1.60096706516128	0.0428210285805485	0.00280455042935102	4.97794308317481	2.80377485714421	0.0270113680555017	0.0178986941421699	1.22975653286043	0.0560062166855759	0	0	0.813744224468986	0.0750963549537451	7.12336071300027	0	1.28107422999813	2.51740431894962	0.851220063301144	1.72193907755451
RP11-1143G9.5	1.81419559516892	0.174850197808514	0.0428194171339293	47.3148107285429	1.57437533111552	0.964274656620602	0.0405873629773497	0	0.0544897552267984	24.0402087835794	7.70527756527598	7.34495746079091	7.94444203155962	0.0524170551896332	0	0.513515530425692	0	0	0.0550476422883748	12.783732887363	1.29293753934938	1.26049453757149	1.17669410458789	4.64689516947427	0	5.33722542666596	0.0605882760384955	8.35337638281613	0	1.78854639490155	0.10095429883426	0.0596665896425914	1.02443010860051	0.993517560988112	3.71457951129274	5.95613230361199	0.0243089186806096	1.25710467049459	1.53881496846036	5.10401701391131	0.664583383711837	2.49495188564046	0.108196279245671	2.35520577948354	0.644913377434024	0.032714095551226	0.0344842623762126	2.65683589818602	0
RP11-598F7.6	31.2625164021222	10.402050273258	6.20273885476345	1.83629984131006	29.0568166603859	4.85036808146219	19.4298559050165	0.98275031940088	0.0659535488522724	1.50054193609071	5.91219533274241	2.11850674265027	41.3327313534881	6.48256837813001	0	2.35182038392575	18.0343541191971	13.1390203817867	5.26991117288471	5.84971019393366	22.1637443943667	48.9047375474534	1.18148983677804	3.35418011341319	14.1921197461606	1.43917645323477	1.42352817013446	3.2597645624761	35.2735093957368	18.1800809168581	0.125344547705832	34.1626253432021	25.4774470058504	30.8437086286664	3.69959964745288	2.45271759264402	4.54809934892749	20.4575782980041	48.2172882248958	5.05317748505056	14.7097939799491	3.31815093386366	5.00253292764273	6.96717052337115	10.5147050702329	3.75288607104908	3.79638154020108	72.3892268289085	27.9761410392521
HCG14	0	0.146823766669848	0.0374828681094699	4.77213283839019	0.072632383826398	0	3.6280289971634	1.97145990165611	2.60235906251919	38.3602574672926	0.815543032285989	0.00877102439399069	0.0552108393180664	1.33585075284425	1.9946760000905	2.44439712939399	0.825264353184945	3.10149914375237	0.047993410004781	0.804865817491115	1.2803737387309	0	0.0235370623316262	6.6515315155617	0	0.0545371179432372	2.67038285374943	0.787660360625813	0	0	0.0867249127295202	0.0519418743135358	1.02360242725106	0	1.85035786429146	0.03247711534399	7.79092291044179	1.24638639410237	4.22666076048901	1.67431396984813	2.94419943629442	2.51540473528267	0.0927338096715185	5.74263921132924	0.660548298012485	1.24034000907137	1.25362484277499	0	4.47682638736588
AC007950.1	0	0.0129143277132761	0.00410079472574552	0.00939421989531262	0.00735033656520499	0.981231341304756	0.00390760888593762	0	0.00507940148767171	0	0	0.00103010880534191	0.00580103892592571	0.00490933332838623	0	0	0	0	0.00512491024238591	0.889660175410573	0.00419253481405171	0	0.00266289480817645	0	0	0.00573881597431978	0.00557086835429786	0	0.828922491320209	0.712290958966653	0.00852613929762904	0.00549743009280269	0.000396316386813006	0	0	0.00359551040510599	0.00243513197227586	0.00373731794878483	0.00698717342569545	0	0	0	0.00900833401893253	0	0.627894792170406	0.042164358612536	0.0445077684285438	0	0
AC079354.5	0.571369974512217	0.0983334686239969	0.0270622895712571	0.0675457742377655	0.0511230760082275	0	1.22834219753171	0	0.0340532296818554	0	2.59470623800826	2.09533946369227	0.0393472851717784	1.29433838567806	0.997248646820081	3.28136175245567	2.61664975204462	4.86424344418482	3.71958957511579	3.45221138105277	0.0277085873513983	1.33827413170107	2.25565888325704	0	0	0.0388860947227246	0.0376457424492721	0.805338063497945	0	1.23427040878423	0.0604445447664149	0.0371054143558084	3.05026903661432	0	3.76395537489338	0.0235357988595893	0.0156463245871166	1.21744586548204	0.0483117497005452	0.83011080257845	0.696263624603869	1.69193696292854	0.0643657771705589	3.94050681874236	5.04362515294757	6.0292582572651	1.28813084732013	0.854166912038947	1.72899817666785
AC097713.3	6.88596060210042	0.221721763968084	0.0507912593579469	0.140320894717287	0.101834747560059	11.6585670314833	13.3779921763316	35.5311439941659	3.96443625943537	11.7293044386	1.65580235643685	1.06629963369014	0.0761049159819303	0.0624739050957004	5.98435573066432	0	0	0	0.0656954185013721	0	0.0520858917748575	0	0.0314712891388993	9.81263123748617	114.491449342494	0.075127116445814	5.39733638190283	15.7496031524338	0	0	0.123290880817684	0.0713723257645826	0.00436359773342154	0.99338436264613	2.76946367342459	0.0437974290746768	19.1407385812042	0.0457371763863534	15.7462021520771	186.611433350926	1.39264228228769	5.00683060213969	0.132619485093357	0	6.45953029188315	0.0407033604433185	1.29631852920612	0	0
RP11-467C18.1	1.17849579485989	0.160657749841306	2.48679057401966	0.105863900978528	0.078375369395475	1.9382584473075	18.9453892910564	0	0.051026630942465	0	7.73947579789772	2.11148969741663	0.0593781010835859	0.0491022749051444	0	2.41736011811528	0	0	15.0526472810694	0	3.70246576469565	0.587809089010996	0.0251593404106225	2.25737503887232	0.793662744677186	4.00757426912278	1.39956139049638	4.15134173563046	5.39518167010185	2.45284987108071	0.0938333166373304	3.95809886644708	0.00354188795673371	0	0.912892170871917	0.0347757776441209	2.27477329105246	1.25220842138936	25.7417472161971	9.46994655322151	2.92158382370802	0.801604834071782	0.100449012232293	0.743784333550692	1.39292098385602	1.24999868067392	1.26390352157555	0.862963888517858	1.74865015370972
INHBA-AS1	35.2097281962093	4.37934690702811	4.97540981463037	0.140489269038388	23.2412296818077	0.963579104989223	4.92308987558212	7.89009566465623	2.67452383019716	2.28252372610943	0.807771225807069	0.0115746107671741	1.44494233966711	7.7480627146214	12.9673893695446	4.83435909755571	29.2794215940276	51.5003102982883	21.9388003015446	45.7027173764197	38.0001157391559	3.94263648577549	13.6889780714168	4.52544208780924	0	0.0752048129081073	2.75364164205487	1.60438187406945	27.6105666428489	11.231157224365	0.1234334981553	17.150231913154	26.4928574309054	13.9281435421653	3.70020129121361	0.0438392166233008	14.6549411254158	9.67245562199987	8.68586676986595	6.76043222195524	8.78598684713069	0	0.132776030752079	17.1542089269464	16.9008491887473	80.7464368853105	2.55386905553089	14.9598904475574	4.33298670749104
RP11-25I15.3	11.4655859561671	17.8108516228742	1.29348359679038	0.131973534880301	7.35915698442912	3.88006889352055	2.49192895556444	0.982765222093145	7.77764221110129	0	0	0.0110562187372945	1.44241623684446	11.4904747010003	0.996780813230963	3.60918027086192	31.1243171592565	4.59608116805191	0.0623723143093242	10.1153741520307	24.4340332591481	10.8099634855009	6.85951471739477	5.73758756889093	21.86625116269	0.0712412650216141	0.0687807696290945	0	4.52610386890581	6.8442697917716	1.72425232182983	20.9023909240213	5.10056713113912	31.8441167157315	9.30396872617943	2.44770092484231	1.16416894015238	0.0435346400363481	0.0903789092280309	0	35.0982820367524	0	0.124850501511116	17.9685026014875	11.9567672802653	0.05220150894794	7.50929608746388	4.37166274168944	21.8690461661875
AC006026.13	0	0.194258604699554	4.94108954450583	1.81634760502576	0.0916510516715339	0	1.27560537035582	11.8448303436446	2.6577760485409	15.8306221335644	14.5580855606083	3.16572551374783	0.0689019829199955	0.0567406159893586	9.97562052790808	22.1561555438863	2.5392842004872	0	1.37772198010739	0.797472203575249	2.52643787587609	1.9297490784367	1.17977856828144	2.8013901367508	3.30586304488501	9.31191707362266	13.1069581177649	26.820978062788	0.696280595398848	1.14379529556758	16.7397759251018	1.4107737657989	0.00401785433283663	0.993427147453783	0.910607734809063	4.81155714522738	2.28813762080735	0.0417027941931241	5.76895817573184	4.22221410396891	18.6809452629046	16.975175670142	1.7707061761904	1.524993196868	2.08747387113467	0.0372056936195453	2.49606274814839	0	13.3595905204625
AC005281.2	0	0.162190634671675	14.3852412312298	0.106765224072286	0.0790015174999701	2.91245540480505	3.65138729072127	2.95858359087776	2.62359082306294	1.51780152781483	0.812437185468574	3.15788032286469	0.0598307196659986	0.0494667701930693	9.97715932036121	0	0	0	0.0519294408108935	0	0.041468825446441	1.95771308813935	19.0646633395133	2.25463723269312	9.3180384101658	4.01133131422114	10.3252236413644	8.39173795342438	1.47249772385567	0	7.55115393881924	0.0562490528965438	0.0035650102318785	0	0	0.0350242027233503	0.0230353759010602	0.0365375162579282	0.074369643106003	1.6672254807423	0.667410917298609	8.52142843366854	10.6903235643372	0	0	0.0256200700916961	0.0269784803949867	5.43710151189967	0
CTD-2315E11.1	4.44712629017538	0.168896477793055	0.041723942187198	0.110685681471244	0.0817171808582984	0	50.7698824011875	0	0.0530536482945336	2.30936359977314	5.98492878828786	2.11293523832816	5.33550461368312	0.0510427439445844	0	1.13633702231225	0	0	0.0535948069979599	0	0.0427615939797543	2.64204032520468	0.0260889956435209	1.64434095549364	0.792178111122947	2.72942595552926	1.40488781880255	1.61656044785589	0	1.79454233118452	0.0979879387895994	1.39853500838045	3.06035520761519	0	0	1.24434094073686	25.5477647710305	1.25518363735184	9.74755286360687	8.57697359971124	1.40761449069024	2.49869844997076	3.2785988132517	0	2.13709161802561	0.0308542349397266	0.03251492322247	0.86168623925262	0
RP11-307C19.2	1.18154962646105	0.156475751466344	1.27817942794513	0.103395127285336	0.0766568431968662	0	1.26341986817936	1.97097617548074	0.049979671948291	25.9010973299706	0.813498439014739	0.0091773312779202	7.84884580878748	0.04809970973776	0	0	0.823305061496609	0	0.0504854022296786	0	0.0403460038650167	0	0.0246771806577144	6.58368480402581	1.6383679675256	0.0574194979829352	1.39662799666997	1.62219994985984	4.61656573687586	0	0.0917020593295215	0.0546679839002668	0.00347807307898185	0	0	2.41677558565239	16.641030805445	0.0355608743599118	5.61354506566908	32.1926747123391	0	0	0.0981339060793396	0	0.663423442373057	0.0262241098915774	1.25021171832394	0	0.860262566027765
RP11-532N4.2	1.84295852238465	2.17259138064839	2.47627057884481	3.28501603349986	0.0740936527529472	0	29.3468984751693	0	0.0484123440671971	0.730064634455401	0.814768221187026	3.15415747517736	1.41129938364772	0.0465984485613895	0	0	0.824522077162641	0	1.35544809694445	0	0.0391114337653504	2.67375795847838	0.0239528277477219	0	0	1.4060598204524	2.67618081475802	0	4.63186308524335	0	0.0885298641736831	0.0529335198061671	0.00338191999509907	0	1.84947062019642	0.0330654566340849	2.26935589327936	0.0344862130107901	16.2327476710366	24.3819888432636	2.17638676412493	0	0.0946911113369531	0	0	4.67257584046934	0.0254291793730886	0	0
LINC01886	0	0.237457932443906	3.75641627510748	63.6382079645364	0.107415843690738	0	11.0023682927592	0	6.55743132866509	1.50173834695835	103.203291544872	149.13409151239	5.48556328067484	1.36256890437291	0	0.513436280286528	3.38854018075327	1.48139960031559	3.98239592623043	1.63680037116516	0.0545956815655959	2.59073700419497	4.60724866217181	0.466811437201109	0.789568630986192	10.811926154274	14.6784947574093	2.43143993879022	6.79277944547634	8.65109211739454	29.7053176185621	0.0749941688822435	15.2946302240304	12.9319771966312	0.910617183500809	19.1725678197726	7.93198206544295	0.0479025824702521	404.129625328102	13.5554216228977	2.12734533046934	4.1581756320786	1.78733087209342	5.42706549369369	0.623721112971572	0.048942475489274	0.0517147199451271	9.69634041277599	28.1254533533643
RFPL1S	26.4627272281798	17.7646812000601	7.38443527770533	1.82593824209974	1.59471598906105	11.6664034158571	7.31073216377857	14.8046395649304	2.66571977886222	0.721259467261769	4.21932629700301	4.21706264545106	9.3926402840795	3.91020265542545	2.99183134342585	1.12231174787142	3.3974097145535	10.0862239922888	9.06535776202782	5.87055177232241	1.30080407970384	10.8192109009407	2.3206112244045	5.14987917526952	0.788486727123396	8.04866265421892	1.4207332196178	3.26842412470374	6.84442492939279	6.21130914849208	0.115418169487756	5.34528362161411	1.02490040310887	18.9061324188813	14.913122777396	2.4470589894947	7.89794487482335	1.26373889094186	18.3612189679741	14.5011264675482	12.5834146218528	0.796563554863344	3.37002658949226	6.9725310009748	3.44192605595356	1.2928159892563	6.27361653809971	7.90169131447232	4.33362879022142
RP3-522D1.1	12.1122313676126	19.7265140947112	1.29352974440726	0.132155321551072	0.0963634989786293	2.90747857782853	1.27773437993991	0	1.37701026448124	0	1.65713740913181	0.0110674734485077	10.7192150331985	0.0594071264812168	2.99181768280867	0.509995525504944	4.258981671796	14.7925249829887	21.7862022845875	7.56568234074678	32.9255071559923	4.6416218394722	0.0300429821068735	2.20039807503386	6.66323175813101	4.09874790945276	0.0688626574570317	0	9.93309426903911	2.39614551897242	1.72444543258611	76.3508183633703	15.2826973095544	1.98824856216473	0.910227401523908	0.0417449588722851	5.65982311198702	31.018955324686	2.98491658090729	5.92251023902121	0.661056751083471	1.63691081624487	0.12501986009195	20.3244579351504	28.3336782601541	140.204245080201	13.6859567667068	14.0872572963732	6.96014459215952
RP11-128P17.4	0.535362021668397	0.168499240202199	0.0416501391179394	4.89317399532945	0.0815573717570226	8.76173263150515	1.26819404543834	0	2.6314210518379	1.51457439375394	1.66705777679327	3.1596781526793	0.0616747256911434	0.0509502214458339	0	0	0	0	0.0534970171476055	0.800531933707868	0.0426857465281489	0.58571985814853	0.0260447757497906	0.467815591334423	52.1798636968833	0.0609098958856165	5.27218546585283	0	0	0	0.0977889513588577	0.0579665219105359	0.00365868624345134	0	21.5669581950282	7.11049050547087	0.0236770722804558	0.037595204698359	0.0767481855589698	0	25.8617615445441	0	1.74008388376204	0	0	0.0250505677040631	0.0263766044176249	0	0.862244120970737
LINC00514	3.81265157160997	2.20482534897218	2.48583222144263	1.76861592200022	1.55935501550812	0.964824907223715	2.4602065011879	0.98334650471225	1.35774694300233	1.51918527323454	0	3.15712709225167	4.01795432747151	2.59637024424307	1.99455664607701	15.5477028808165	1.68799000729513	0	8.85738999666779	14.5819679607795	3.70089275495611	2.65681127463501	13.47901832467	2.25917461718938	0.793857342391757	0.0583570733969137	0.0564034124417709	0	2.25293115632185	2.45460821937106	0.0933306005378991	0.055554305614536	0.00352689182312216	0.993620678393629	0	0.0346148236796902	6.71235806438555	3.616421831031	2.90663179382628	3.39400251803607	3.68321542311379	0.801793835183104	0.0999027817516331	6.21321366488701	66.8200744752634	3.7424740644925	8.70325743830341	6.14893469994696	0
RP11-320N7.2	0	0.162579619575279	12.0168548027353	1.7734907154669	0.0791600889984221	0	2.4628217072785	0.983289740626872	7.61331191483174	0	16.4450079340344	14.6379442172574	0.0599452910157878	0.0495590113671693	4.98785924180141	0	0	0.715657115667228	0.0520268948770284	4.2181785030633	4.90552695411134	0	1.17402986642697	0.469423168946968	0.793294740227574	1.41531125792581	3.97757780838353	7.54076853028086	1.47227732141746	0	11.8876396188952	0.0563557909702568	0.00357085507114108	0	0	3.59430402112111	2.27571226975967	0.0366033472848752	0.0745172650106523	17.2981160538688	0	5.93615021567059	0.101507980469303	0	0.66199468025002	0.026660885444291	0.0280787220488615	1.77281077128896	0
RP1-46F2.3	1.78925554932589	0.217696608053046	2.524049263621	9.93470758205506	0.100377990302656	2.90681458292679	27.7950521133234	0	0.0641595526081584	0	11.9064262206692	3.1692707565732	0.075079993624132	0.0616603929816817	0	1.73639446079238	0.81770489015531	13.1718969333486	6.54454725688059	0	0.0514253776949971	0.58085152163053	3.46242131855677	0	275.094310086121	1.43874060980149	0.0715402708136983	0	0.695502621784099	1.76364974578648	0.121441443160792	4.05630361239657	3.06377867697472	0	2.76986090697723	4.8366388207264	0.0282304123218635	4.87395502574961	14.3030914213492	11.0368686865769	3.60424269831142	0	0.130590131269667	6.30270720945807	0.628047993956616	1.28315502948057	3.73743349204513	0	0.841506343251705
CTD-3193K9.11	1.80462823407141	0.186030973749645	12.1420640313979	8.0988329993115	0.0884857455070662	0	9.64943239289444	0.982931536858784	1.3708323945924	3.88415452715118	6.81890362613329	2.11545161813335	7.99719911293922	1.35623616571311	1.99436767507326	0.511555814027005	0	0	0.0577123469129912	0.798207127651822	0.0459480331195823	2.61942933399505	0.0279403105273279	1.62872605221256	1.62702069205943	9.26954040661394	1.4140010523841	5.79877282594783	6.89217534920578	1.77895698235248	3.23395755754754	1.4074556199911	0.00390703691860672	1.98844224732953	1.84244785795402	37.5889029699574	1.16210312087587	2.45730914976328	38.5882159104392	14.574990124822	1.3997857498022	0.797899173918538	1.76227943784128	3.95564649316073	2.0954887856815	1.26881582221971	6.06290367643557	1.74770977297832	0.846835792091638
AC104667.3	4.95682665581345	0.23102359248676	22.0916140336688	42.3324888780633	3.07035479621898	3.87811523407174	3.71459694436329	1.96912771636301	5.2611453204416	27.4569298347892	2.50510142444332	1.06618349435983	5.48002623909296	0.0643201511211524	3.9892144369365	0	4.24760362402362	10.011170073709	0.0676532917070629	5.00340304808423	1.30206150372961	14.089949365339	8.0222821368615	3.93313457190765	24.2498383680183	5.46069170731372	10.693231876332	2.43117273359171	12.1632996401086	6.14885431941751	3.30325397669725	25.0757300088882	14.2737716472068	0	5.56033486937197	15.5743949189649	289.568175869957	16.8881250833462	5.86630500878875	38.3160222131334	0.662172315958946	4.15932730643497	16.1495561974818	22.0763317353794	8.47127994847493	0.0483606719754328	1.30920213839138	8.8145164850609	32.5615605329226
RP11-701H24.5	2.52321054334723	0.142033521721177	1.27088925794681	3.25266677240229	0.0706044871181071	0	10.6304218191187	1.97172062845695	0.0462676348206021	0.732584434371961	4.2903331905534	1.06202240483998	0.0537324923862295	0.0445433835837763	0.996967670421194	0.523989046278036	0.826352587199331	0	1.34952193302724	0	1.27773675368449	1.98414830954165	2.29118794278624	1.07221632046077	5.93918844285832	5.22421150141563	0.05132514266703	1.63013102754849	0.707489898905456	1.17616089494101	0.0842242641336909	0.0505622907194516	0.00324912745820738	0.993776888323811	0	0.0316566914094456	5.57793497263574	0.0330114721794124	21.3590996028224	9.53465723524545	1.4257048862447	1.65982713223506	0.0900240206913708	0	0.667892654672004	0.0249092764030116	0.0262272969605223	0	0
RP11-63E9.1	2.42030554624568	0.229641815768534	3.75481371361196	10.017191207635	1.60004791175112	0.963635352743105	108.683392657409	0	1.37870173279576	0	37.5186650205788	3.17018766410268	8.15362689672817	1.36362787393766	13.9646585565955	3.5864611524401	0.818116624905275	1.48032301511874	16.8665088759978	0.79716788633446	0.0533632846984116	10.0258617666353	14.8430252411905	0.464995295082007	0.788810364485272	18.75420836453	0.0743840781508043	4.91700620984152	18.3110673524321	7.41012144357418	3.30250407392897	2.74380819981679	3.06409759795271	0.993394307277705	2.76896921848531	3.64976437400236	1.16449491452824	0.0468397366032667	237.111627960941	79.3443026390593	7.28892344644147	0	0.136576264235036	6.23901600125822	0	3.73005195091633	0.0494239702852246	0	0
LINC01612	0	0.165328142081945	2.49118142668341	0.108604069034465	0.0802768610621711	0	2.46521614078692	0	0.0521814396690394	2.31237719360247	0	2.11232787636894	0.0607515659416078	0.0502078729914042	2.992231138294	1.13857674583061	1.68576933181443	0.715034595513597	0.052712493562856	0	0.0420769698354937	0	0.0256895944940159	0.468647057165992	0	1.4171939699698	2.69921046486683	21.9968185339572	0.700866203394423	1.79843965465731	39.2065233287612	0.057106833169233	1.02419088771794	4.97494391298301	0.912466180642789	1.24316152694879	0.0233562938347252	0.0370661900323208	0.0755567303161566	5.98429807848681	0	35.287373188429	0.103017042339215	0.753628490618384	6.87042416896336	0.0259273809197272	0.0273033023259177	0	0
RP6-91H8.3	12.0850814724974	10.2095094823252	2.52161492417834	1.83015338995095	15.9460369102618	0.963594702648054	0.0464225272918855	4.930012819085	0.0626598259041593	0.721101838160387	0	1.06623258876746	4.1186717831629	1.36274632137734	0	4.22827084384851	10.3031007997632	5.37176009500328	9.08716376394969	4.1701715149562	119.088626350375	12.1585721270385	6.86467974756689	5.13457329950728	3.29645666743913	1.43762065393968	4.06530817691949	0.779021067348542	55.6783512965026	1.14040555509877	0.118203718785787	6.66254960427294	2.04440357237255	19.900372298156	1.83980820141755	0.0422952998659532	0.0276294456844051	6.06319298072155	0.0918434470295977	1.65426068405026	1.39343297216334	1.63638844258636	1.78322233959956	83.9131310915055	60.9759953345058	111.264431767256	3.79644430000743	8.78065689136373	5.20742737538744
RP11-831A10.1	2.42068247475212	0.23637643917958	3.75632442532025	5.13952734014586	0.107037998868623	151.69114656432	1.27793706931622	29.5993544993227	14.288996891694	8.54939721642251	11.0170999476885	10.5280903409677	0.0797509536101018	0.0653617154894324	56.8593475512993	0.513159475542608	1.6742231241543	0	0.0687582648092064	2.47689276514759	2.54002987776219	0	0.0328058781757505	25.551507584365	3.28976326605928	29.4457274188223	1.42242975820759	29.8312145286554	1.45566685115142	0	40.4912565460164	0.074749884439905	0.00453413598959251	0	369.100450036339	6.04321967297065	4.55071656933839	0.047756986159035	4.440088034499	11.854627500508	9.49395451633865	15.9627124380404	8.22565422406261	0	0.624204662020713	1.29068299537765	0.0493081438043745	0	0.839107031930683
RP11-116D17.3	1.79323483979299	0.205077248827387	18.2740924543277	3.4515182081969	4.4894601339718	0	31.2563922827807	1.96936267938354	1.37665418746842	0.721247343080563	13.6578555423208	7.36351040124343	9.39403015545732	1.36173883095965	0	1.74026895192948	0.817876826055224	0	14.1539403961075	0.796861250644137	0.0493036067826518	4.64464255653472	11.3822153587915	0	3.29929038364277	47.2275958357131	0.0684399811776459	9.95287318721864	8.39063434945227	16.4752078154812	0.115561039203993	0.0673784367812518	0.00415834598402887	0.993397541729865	0.910263124452755	3.63713421945856	2.29099266183745	2.46712518878583	22.5338870104936	48.8927874441886	0.661111842139079	0	0.124146318433363	1.51172613633365	0	1.28224897651349	0.0438968405512676	2.62654462018803	0
CCAT1	331.178548986663	162.026558030594	43.06915951702	161.646486090999	1.58141344062678	405.190838073543	378.298569089026	657.06729247899	358.422196303489	21.8563775182388	141.11214726878	631.942795936779	0.0844631414506694	5.20170631544361	633.409136117275	62.2381761975927	6715.31475535268	862.959138927429	5.26483724143436	16.7914202079694	4249.35574419056	1.93598113467655	14.870453282086	595.457358353888	3553.68186002811	361.97182566903	526.023735995014	233.445993714065	35.0162352558424	0	256.99890070557	496.17060798839	5.10199441160959	347.204894471425	90.2007155495778	9.62670249558593	1.15971645828535	0.0503453824446751	4.41877161441601	11.8493905166174	854.34676418044	752.357569542121	917.860221481599	40.5778096566278	14.0446398698753	18.4828149627066	14.9606091436665	2.6133744182018	385.686355725277
LINC00896	12.3449201386118	2.26345455396743	2.50256239813414	3.3828908886333	5.82144266215906	2.91020770282604	0.041255651201348	0.983023763142937	3.90859952859174	12.7171863264285	1.66353936059615	3.16233938635931	10.5519587798159	7.61591430440565	0	26.9940280398113	0.819911965221552	3.05914220230682	1.37167752969819	0.79904566510297	2.51535764040893	4.70431128992599	14.6750235344437	7.66823103680713	3.31773375134701	0.0638046773863545	2.71700835121746	2.44876460506631	1.46430277877734	8.26827316252778	0.10288788872375	1.40399623854876	2.04318820006605	0	0.911436535317559	2.43341984262151	1.16102062560023	0.039271719328724	0.080548105082406	3.37673718475168	0	5.05141116537948	1.75375276092144	53.7763596154753	19.23036085391	1.29287556610087	2.54993992749627	3.49420426527976	0
FARSA-AS1	0	0.0396378158239489	0.0120168235856432	0.0283204911886144	0.0219215316865242	0	0.0114385466222083	0	0.014964466339726	0	0	1.04239220636056	0.0171575997941795	0.014450016801659	0	0.632385508479084	0	1.65847326158205	0.0151022844471288	0.86018645156167	0.0122918539210998	0.692367439264751	3.25082450087599	1.30578411382416	0	0.0169678480461032	0.0164562952318057	0	0	0	0.0255869866197528	0.016232889615073	2.0265328161261	0	0	0.0105068460693341	0.00707025555991606	0.0109297938102408	0.0207980901945097	0.867202585075248	0	0	0.027102522227608	0	0	0.0311709913355773	0.0328502481364321	0	0
SAMD12-AS1	11.93861354865	10.520406643443	14.7937284852735	6.78612222013964	3.07103716662306	67.0724965044905	37.658770172961	28.6112905310077	23.3111478941843	31.3284961721275	6.75682837514779	5.27347371430357	0.0803556960936174	0.0658397663768326	21.9446154856986	3.58444545751504	32.6248149437148	16.9830103080031	11.7495060498622	1.63700489690975	0.0548137456076461	0	1.18062163729785	26.6901888156634	369.064685633409	6.80561767296114	19.9704641979685	25.6613306582789	12.142787110342	0.524210958276289	14.2253201292804	0.0753097177128481	0.00456213826825014	8.95223886514142	81.9415415154868	3.65101660334508	3.42285054039456	0.0480905559469385	3.00314176194464	6.74824883395862	42.7637403834028	23.5509451216417	6.62807353850708	6.20602164831514	13.4483729806347	21.9824013781358	13.6279833466172	0	6.09355142023356
AC002463.3	0	0.178027032240304	0.0433958656805251	0.115965206204824	0.0853540787302653	0.96417899863943	1.27138953615429	0	1.36745251967316	0	0.810054937895147	0.0100313827655285	1.43054403729556	0.0531409685655162	0	1.75826967690246	0	0	0.0558131320788404	0	0.0444800343245495	0	0.0270889609021594	0	0	0.0635994666144599	0.0614429614424774	0	0.698373285133619	0	0.10252489009597	0.060506284595913	0.00379577803498821	0	0	0.0375205200071562	155.17489858001	0.0391531887847532	0.0802782384260403	0	4.40402217833571	0	0.109907506249686	0.748189752026746	2.16341141937389	0.0280398838131869	0.0295369758039083	0.865599543985772	0
RP4-550H1.7	0.541341041732457	0.149330486838622	0.0379792531492205	0.0991436848397742	0.0736854462111234	0	1.26019189785684	0	2.60602944388293	36.6639152741181	3.40920763748821	1.06276100926757	2.70735701819362	0.0463587047947505	0	2.43912155800803	0.824725897809101	0	1.35477764966898	0	1.2816963991761	0.591499091328896	2.29589466287164	6.00648892876307	6.78161898062739	2.69845122173508	1.39126051851863	0.787034153466976	2.26389573114466	0	3.13119460215983	0.0526567100871267	1.02369188462111	0	2.78785576850276	1.23706567983667	6.6934753616179	0.034314386980612	2.88348533292848	3.40504533112538	1.4200484920462	1.65589262187773	0.0941439423292143	0.749919073021727	2.93864542283417	4.71677961389687	0.0288053373730826	0.866628133831842	0.858441454159746
RP11-399K21.13	0.570253075179302	0.0996706847562866	0.027371994469404	1.63750451403474	0.0517464513008868	0.968649030746426	0.026000487114744	2.96476120016165	0.0344504339765447	0.751476390100201	3.48071140548006	0.00654181769761097	2.60196177186999	0.033204454231925	0	8.19765479730343	0	0.740917462997697	0.0347849887480578	3.4496678934976	0.0280262544978588	0	3.35632662550598	3.08608961650947	2.55005493679046	0.0393455435791129	0.0380890802626518	0	0.727627106898079	0	0.0611987683761852	0.0375417631114289	0.00249132110583405	1.99031302240706	3.76277956066586	1.20938390762433	0.0158196973539693	0.0247984957051662	0.0488966699658665	0	1.47157327484544	0.820490258252179	0.0651765632801556	8.79774921400237	1.35194726928804	1.27491561453912	0.0404899476178968	0	0.844492604980467
LINC01563	8.77877073762781	0.230667046662332	8.65542756481976	11.647775187547	0.105029385747811	2.90638840318096	181.041326218667	3.942259114094	2.67648772972582	0	47.7706407295874	4.22153354162594	21.4872031672253	0.0642502377079248	0	0.511930867681781	24.9152644850572	0.710620248685208	33.573638732628	15.1376393726321	0.0535265170362722	6.63775722669763	8.02195842444648	5.09802945048675	0	32.0212395927377	0.0746241501789919	9.06740398963614	21.3784102052641	12.4527619306726	0.12735627190788	0.0734490407055635	1.0249158959271	0.993396504501752	18.6030267845386	16.7634512638238	1.1644472395433	0.0469805612041938	83.6463685136859	45.1512315692962	29.5265813635682	0	0.137084968792163	5.44634242915266	60.8253771579213	2.51349386048672	1.3075543541246	0.848192243764789	0
AC004988.1	18.0826697412247	28.7315404998389	2.51467036002668	0.126487823730216	0.0925340563828017	18.4897047278798	0.0441983385601432	0	7.74601420137234	0	0.808288114707487	1.06587454396236	1.43926859013878	1.35966732903525	0.996792870766203	8.05897148855015	2.5383864838288	19.5927073932129	11.5664256669306	10.9932631889162	3.75004629705452	5.34820097913486	2.31824051325022	2.79823063930432	1.62433919064325	0.0686509419690728	0.0662945976323348	3.27344885384504	6.08827532703804	18.513873505135	0.111529744308449	9.20777057142532	5.09932885849788	23.8842321843006	4.64012879239854	0.0402900022146717	0.026368782245433	1.26244387547855	0.0869432571993074	4.2202506668313	15.6431213330276	0	0.119736328900257	8.55538000045625	2.03042856380831	9.85652887298717	13.6560094098127	11.4474756445674	6.088827745407
RP11-426C22.6	0.53088125702114	0.195470907771249	1.291503141473	0.125866877230965	1.58981186087466	0	0.0440199225628186	0	0.0592848904033461	0	0.808362377933552	0.0106732382569841	0.06923056863736	0.0570029764219506	0	2.36990694064609	15.552059405554	1.48406161628765	0.0598994529525969	0	14.6617777804974	12.259327788385	1.17992388843572	8.17119594423512	123.962475839489	0.0683558850032218	1.41783759560481	0	10.7540806780455	1.77253213114368	0.110999759511978	2.72362746308541	10.188728783136	3.97850198881409	2.77351828226828	0.0401290514483041	3.41037436718379	4.84911192280577	2.97063047819332	2.50987788496431	0.661711601235961	0.797074641829042	1.77183225420761	0.728045267918489	5.02694505623821	1.27505132740761	8.48691532100992	3.53171759380564	1.7270151697425
RP11-624M8.1	4.98201045292772	0.213523018820354	11.0499720556045	3.46790083048273	1.59800422325951	2.90703865040527	55.3278516564215	4.92982122630797	3.95714294947641	3.8564567887162	23.9265796929162	3.1687939573225	10.753665681601	1.36313162499902	4.98689658754212	6.72755569161646	32.8018696957342	1.48062687199094	6.53586175901499	2.479194814341	0.0507322901976481	1.92093466368557	4.59757202265888	1.03647641962823	5.81344658777206	12.0357669519826	0.0705260193008383	6.59438187734691	3.75023159421298	3.65225022572382	3.28601746810279	1.41583767445419	21.3951529566936	0	8.36446400576994	16.6877053520167	6.78768371355035	0.04456782910004	49.1808684298726	20.4690894608642	5.83335136217445	3.32224383631853	6.54770479586949	0.722033142600981	8.58342061877855	0.0437845621333106	2.53075495320477	0.849468725659691	0
RP3-525N10.2	3.72718890215279	0.19594707111299	8.57117184895463	3.4304743574018	0.0922939744244844	0.963766156746832	14.4612322230074	1.96955929314712	0.0593924411407736	6.25351104475668	4.22616075028374	7.35851907127676	17.1870567788629	0.0571057837351279	0.996793857342658	2.36945092101121	0	0.710414140822158	10.2971078177014	0	1.2991150343564	1.25192432414487	4.58463945063252	1.62212961058847	2.46357901536774	4.08172341076192	0.0661331440991804	7.45987256416118	5.31452264525752	15.9292905486903	1.71691105627826	0.0651131907253011	1.02480727156307	0.993421516522953	0	57.6701380842714	14.5805170136752	1.26232693956948	14.1008754926216	16.2564965739013	4.37191152627721	0	1.77226616913606	3.9248340395282	3.54037643628246	0.0391054222008653	0.041260159144477	4.42482553426889	0
RP11-638I2.9	25.8636648283335	28.9844265722032	2.5174992216606	3.44420965456289	10.1804422633484	10.6942873612393	2.48980058838639	6.90538101152027	1.37587325448748	0.721404145913503	3.36563687957931	1.06603828887884	0.0709145770914303	15.2336060051422	12.9683519004349	4.24458061502392	0	1.48253608265988	6.50787429956962	1.63828587577216	9.84377461164619	15.6677620540777	4.58934487590877	7.53982089298861	5.82732529001208	15.8852971934137	0.0676038690834022	0	9.17578657154008	27.4953893663195	0.113986285014136	11.8179274647693	5.10000087762024	5.96859273413151	0	0.0410327275592937	0.0268362698120641	6.04943161678084	1.55599614439262	6.78537839846862	0.661265186469736	0	0.122422906178299	1.49826387283083	4.85833712102536	8.64810853666238	18.6096241401157	6.13726318605911	0.839044593610748
RP13-895J2.6	0.535446413799418	0.168162260197665	0.0415874609065794	0.110258215059677	4.38310779249187	0	0.0394263657015268	0.983188529680017	0.0528748922745486	0	0	0.00964922966801418	1.42452237757701	0.0508716520502956	1.99448759770057	0	23.5719413716298	0	0.0534139766482717	27.4839732256367	12.0995762284248	0	2.30649902823247	5.28396176076536	0	0.0608135506069942	0.0587654160226971	0	25.142273708407	0.525573367722034	0.0976200433633223	0.0578755112097693	0.003653741994464	0	0	0.0359803940358232	24.4370420116145	0.0375392402607668	0.0766219704843487	3.38582971333748	0	5.0670952123462	0.104566469726769	5.72982592481973	6.03088928523497	0.0277674674884348	0.0292488557867896	0	0
AC068138.1	0	0.215037267021017	0.0497210314064107	6.70481385149869	1.59843136150326	0	76.9359268322997	0.982739100460187	0.0635916066396351	0	18.7706859227249	0.0113455697272924	0.0743971733282907	3.92083883036113	0	0.510163799654196	7.70368941220777	44.571669869452	1.38237611115527	8.40039050271501	1.30202925671391	0	1.18143145406573	22.3191016557346	0	109.073612351273	0.0708952617762613	0	0.69544625273431	0	0.120212642582821	44.3402391104653	3.06367411698507	0	0	0.042891190674724	0.0280031357772081	0.0447859842967686	14.2804573303594	4.20733623829604	13.2773183410757	0	0.129242512475631	9.54698404432727	9.40560613967381	17.9524302082095	0.0431474251815764	0	1.7222088375402
AC092484.1	11.9280181740937	3.62721704328183	0.0282568687415059	1.64759798226458	0.05353273655784	2.92433172509921	0.0268377715744027	0	1.31146414922965	0.749283482796766	0	0.00674074433071792	0.0411446408618753	0.0342954724824903	0.997207653782535	0.547247360288396	0	3.18871701856623	0.0359329143661076	0	0.028933949947656	0	0.0179087506248797	0	2.54457721138316	0.0406601529606674	0.0393574004905429	0	0	15.380202202978	0.0633624105777354	0.0387900067802238	0.0025661365133488	0	2.81133611277206	0.024564240214211	0.0163143552674868	0.025594350751232	0.0505721956089992	0	0	0	0.0675035503518591	0	1.32719255614511	0.0479749098687776	0.0506850254877977	0	65.27969289111
AC012531.25	5.77692279135427	5.93546184394757	0.0415260020053183	0.11006589377993	1.56780094817526	6.81125409144142	0.0393684361179591	0	0.052794408430483	0	0	0.00963619126734083	4.03790487000911	3.85415877526898	2.99219873104218	6.27861763890774	0	6.25130299010735	2.63720254936152	0.800640847150188	12.0976927659825	6.84206176836782	17.9806713040059	10.2105012151313	2.47921423778495	0.0607190943708911	0.0586746112020686	0	14.847587000306	5.70550389945966	0.0974544966508686	2.69181403314884	2.04256908760112	0.993561692117933	4.65521985041586	0.0359280165920692	2.27817195687403	3.62720637919875	1.53280285592072	0	3.66762626256685	0	0.104386354847672	2.28323112304397	4.17384240145496	1.29206869836574	11.1286448930763	1.72888514385755	0.838764602953502
RP11-61O11.1	0	0.0131882048152316	1.13936242373098	1.35152298692956	0.00750399424362746	0	0.00398850914212612	0	0.00518491649801977	0	0	0.00105125311793381	0.00592179045690616	0.00501126610984207	0	0	0	0	0.00523138438271571	0.889301523127789	0.0042794056737365	0.753491405537779	0.00271782409161358	0	0	0.00585825144145526	0.00568675375648078	0	0	0	0.00870494234228497	0.00561176415426438	0.000404435432814154	0	0	0.0036698815313191	0.00248532897200147	0.00381465428811636	0.00713309430155469	0	0	0	0.00919749085896984	0	0	0.0370152059464159	0.0390427432684775	0	0
HAGLROS	36.0940591568882	12.5842327160893	17.2581491927978	6.79198967731084	7.46939998814708	57.3385276251024	4.93261326826895	0	0.0694698546531765	6.19363832839738	0.809643812002731	0.012243514886336	33.6431120629036	35.905551615215	11.9691946228278	46.3542605478834	17.1269846362636	6.89366259285119	49.229592209731	32.8183996824542	60.4062356568979	178.496371088776	62.6926347855538	38.8921518006447	50.9833808379402	4.12617364716981	14.7015577679451	5.74157838165401	73.3625647080315	45.08728970074	6.4416835041305	17.2813548345716	34.6600965990899	22.8807620081695	93.0786766517236	1.25146570770585	7.93456462063065	209.102479374111	1.55808709153303	21.2006535927304	19.068683819965	7.52394308221364	6.63318061926542	47.6420762970001	52.9534603557651	96.9365090587814	142.54264142673	36.1152213813476	58.5742506238174
TTTY14	0	22.8476134413277	207.499083123381	159.618965250507	3.05960461021008	24.2833424628642	354.815505584241	0	0.0711630491602122	139.374568677164	213.529791446247	0.0124980304066895	182.762317908992	1.35655718127324	0.996840674151582	25.1921348904001	0.821372321875957	0	0.0719234900594259	372.330669801662	1.29630274502706	0	0.0341735083151491	0	3.29424328458599	214.252266043232	278.601173144707	138.302391786701	123.585083734743	0	381.167835758167	1.4084821166551	2.04406302554849	74.61364009977	5.56004951084768	0.0476983834137954	246.881913434615	22.9706757234508	114.817781653998	126.563370794484	94.1665012675686	265.234711602958	180.138818228104	21.0525688703232	23.2541353132955	7.4368932754638	0.057223175912295	21.129271419037	13.9544220152787
AC073842.19	1.846018915807	0.148156726443359	1.27413503048015	1.74791970538439	0.0731930464603225	0	0.0358047981727561	0	2.60432080653657	2.32905869923693	17.4088799301543	4.19685714974179	0.0556189335402497	1.33673487474853	2.9924788268388	0.521463890142202	0	0	2.61056414675422	0.804550636244104	0.0386758830488996	0	2.29516023688652	0.47437424433819	0.79638743395725	2.69641282324472	7.71972617520159	7.58425286614945	0.705478961267785	0	7.43591397027151	0.0523225942647196	1.02365038342437	1.98904582019387	5.60966163642235	2.4094478891743	3.37690647150823	1.24699265676005	1.51281856566793	0.813954758698976	0	11.1690632918285	3.20940610545571	0	0.6607476915473	0.027049122984238	0.0284892127981921	1.77161152513466	6.29798991286246
RP11-221N13.4	1.22874039507357	0.112622051551683	0.0303029283251562	0.0766250362165021	4.1549833565596	0	0.0287730015941773	0	1.32070708744001	0	0	0.00719786316275894	0.0442356999045077	0.0368225628705005	0	3.21626110312936	6.1626537812981	7.28681466547208	2.54973639516747	9.58721987513052	1.25831713962387	1.31692898481979	0.0191660937118169	1.10857520620352	0	0.0437106801507796	0.0422994216653096	0	3.93474144928258	1.21131043336035	0.0684154051023794	0.0416849893298954	5.08169067284345	1.98991436917925	0	0.026323673955719	0.0174542018116224	0.0274331664165055	0.0544711796503274	1.6958620530785	0.687319955513456	0	1.63582279324785	0.722580950313252	7.86963962764179	28.7753258232769	2.52782205262849	1.73445760213689	5.25211531303626
RP11-193M21.1	0	2.32633458037027	0.04820957506896	0.13162587369381	0.0960068721212517	0.963633730422936	0.0456622706375924	1.96934910884812	0.0615902245185755	196.878500776468	1.65727613959784	1.06614105111378	0.0719937355766218	0.0592061451505614	0.996781390187763	1.12213570425844	0	0	0.0622324858128698	0	1.30096586420545	0	0.0299489798605257	62.7597829238009	0	2.77125952876524	0.0686240728999912	0.779146039473871	0.695548383226086	0	0.115908392348556	0.0675591914185723	0.00416772066378002	0	2.77152779315447	0.0416101055947959	1.16412791083938	0.0434417085906147	1.55771389059781	5.06806043094521	0	10.9641614537479	0.124526587904314	0.731314541879068	2.83262449390846	0.036288318297814	0.0382719475720619	0	0
LINC01320	0	2.23313933492944	0.0416466710233929	1.78291415576101	0.0815498636519107	0	0.0394821746836584	0.983183060012049	0.0529524381401156	70.3889791227132	0	0.00966178782041283	0.0616693170031748	0.0509458739075814	6.98332703680739	0.514983736883844	0.821285989754759	0	0.0534924221610891	0.800534958923921	0.0426821823843142	0	0.0260426976399641	13.296368554627	0	4.02625978824255	0.0588529101876443	11.7665509056137	0.700176349816718	0	4.66891864678752	0.0579614858113586	0.00365841270979805	0	0.912198616591181	4.77328318404615	1.15919067578688	0.0375921081373032	0.0767412009090671	0	0	13.669713501936	0.104740080539162	0	0	1.2392016212849	1.2524142303907	4.51001285154574	4.47949581529404
LINC00452	10.7228230221726	0.139963490274484	1.26974002387033	0.0935060038591764	0.0697218031112751	0.965775172403668	5.95755697769813	0	0.0457230213257164	0.733268537971544	0	0.00847265915714202	1.40229392559679	0.0440213941027415	0	3.77927668655979	1.69720789959449	7.9662768937472	2.59799013993878	4.2519946741575	11.9261222077298	3.40648429940256	1.16767829987155	0.477884861997348	0	1.39719991084613	0.0507131485313377	0	14.2917729254826	1.17817761614286	0.0831373231511364	0.0499605572696609	1.02334155124814	0	0.915218200503449	0.0312981459768638	0.0206564599148193	1.24311193097815	1.5031692796926	0.815920352355523	5.27452781051874	0	0.088846871306845	2.28406585103206	1.32754321499019	61.6046600242735	1.30855757164144	3.49769618638888	0
MIR137HG	0.540644348848325	0.15121224779318	0.0383493417078424	3.28845993489682	0.0744723226310986	0.965199243817472	2.45214891487952	0	1.35238160125458	1.52422499189867	0	1.06294000271392	0.0565490673649318	2.58533756140492	0	0	0	0.718611558392986	1.35606450822033	1.65547014317596	16.7281854886513	4.79279798482842	4.53568097037705	0	1.64099463573201	0.0558566996459848	1.39271752503666	0	1.47929487194336	0	0.0889980100898866	13.961490133353	6.10755840763336	29.8714847829431	0.913863482863384	0.0332175311606517	2.26985457669274	0.0346454391669764	0.0701503380606907	1.6721372578181	1.41868274130246	0.803551257746472	1.71303434503508	1.49809758631443	0	25.6244672870215	12.402422885207	0	45.7015166289697
RP11-445F12.1	43.8156709551937	88.6547814275132	0.0535571424922434	0.149879018133801	114.784811801508	3.8779471647068	3.71567710659635	0	2.67616817081097	1.50220250198252	0	0.0121259437771659	1.4430618993853	58.7949479681813	21.9445712297609	25.9096069886463	8.5392641110445	40.2952050284691	81.3537293048784	27.7755631117579	145.011516848276	9.32450651913268	1.18052782951094	23.1717677805729	1.62216266832512	0.079495408171427	0.0766954055122948	0	10.6118096561411	46.4331815561278	0.131366347390331	29.1056214493971	199.717313012032	26.8610137402462	0.910741369667905	2.45260354810244	4.551044474441	13.3125019216052	0.101409373210252	0	3.59658766922227	0	0.141495930308531	62.5185234684154	16.1600802681513	94.4792531298658	49.6654414392812	66.9950110122833	20.074008562093
RP11-702B10.2	1.17592606280468	0.164435385625634	1.28165730911857	0.108081654996443	0.079914823659782	0	0.0387688271755366	2.95842400979867	0.0519618604425691	0.726514792535608	0	0.00950105139525292	0.0604903044955818	1.34645384134589	0	98.8759723168672	0	0	1.36431567109778	0	1.28883916356262	0.586756340459922	0.0255888970857121	1.05388911527982	0.792951974940571	0.0597423663302545	0.0577355528982768	0	2.24835774647444	5.72098271582369	0.0957455215817078	1.39578337646679	0.00359861413261631	1.98874745889582	0	0.0353857904290156	0.0232653392461961	2.44185596977998	1.52967899928563	0.810746222196821	0	0	0.102527574674413	64.4125246036177	0	58.6415588058187	6.27286223500182	1.72769039827756	1.71134593326206
CTC-241F20.4	3.95228069657957	0.122011233529836	0.0323524135195372	0.0824942457040593	10.7834910217035	0	1.24511205229917	0	1.32951888193163	0	0	0.00765179137370708	0.0473480106115514	0.0393600403539928	4.98905435895992	1.17975794439911	3.47426990153802	3.96171772962166	3.78952956507289	0	10.6386966020652	2.01826241131905	0.0204203006873931	2.98573654705672	0	0.0467815835888482	0.045259546840104	0	6.33452487703383	3.22154869411394	0.0735484626996924	2.61468605835669	0.00290807449691211	1.98965411566278	0	0.0280834344682671	0.0185904742666173	1.2332964624782	0.0584118133212631	0	0	0	0.0784803684204959	5.4939902696938	10.0862581469579	41.7973243280838	0.0449022131104084	0	2.60115200543605
RP11-299L17.3	10.1105320305037	0.217443827532104	4.97102582915658	8.32632396469246	0.100286102714366	0.963572194622595	51.8082384818727	4.92957412712693	0.064105741744223	0	6.77373522508308	1.06629764329416	2.78942330395483	1.36353233693869	0.996775257255447	1.12112966000124	38.8291336027816	0	1.38262516716869	61.0620874314291	19.6595675647308	3.9469527950519	5.73637091466954	13.9763176496467	0	51.5102435653828	1.42311014586558	8.25579231912342	2.21713018862861	4.27871854411815	7.9172839075306	0.0703621711344544	2.04453476818207	3.97803390312046	0	15.5214115958932	1.16462913912311	0.0451306447916719	31.1330804539408	35.8698895319368	6.56913413426602	0.796383476165784	0.130462270407078	2.29378706890881	132.622132325759	3.71563583860382	1.3041058698571	0.849102345096936	0.840019050976988
RP11-227D13.4	0	1.84480312972731	2.36412566067637	0.0516737338121013	0.0394678198098835	0	0.0201402134892129	0	1.27643800240679	0	0.843562694239725	0.00512972045514981	0.030581365298433	0.0256073024675514	0.997473052908124	1.26742292685856	1.7485425352594	0.759178024169895	0.0268004967565482	0.834256212485966	0.0216823493495709	0.642885039161194	2.22987528750381	1.86218165313128	0	1.31701062779423	1.30656573944062	0.819199069834953	1.56662676961282	2.0019368275976	0.0464219008705785	0.0288763496179116	1.01945346606231	0	0	0.0184627020906499	0.012332029592958	2.32948137670098	0.0373567328984634	0	0.715973780585148	0	1.53653781397243	2.35753221179989	0.645756534732935	2.44099322067022	1.27240891833603	1.7565807429297	0.851208962574203
RP11-206M11.7	0	0.122501453706547	0.0324577347801839	0.0827985944065077	0.0621200458504192	0.966855980904604	0.030809893800206	0	0.0409983302852379	0	0	0.00767501218212951	0.0475083877253357	0.0394906063919607	0	0.53405164320956	7.9160131088586	1.52703544402257	0.0414034829479566	23.6137374124417	0.0332446139565209	0	0.0204846119186621	0	0	0.0469398107190714	0.0454120239959167	0	4.71352367076953	0.544444401301312	0.0738142168287886	23.408760719558	1.0225671255572	0	0.917775951617434	0.0281737961751477	0.0186487185443561	0.0293675854591274	0.0586152803251786	0	0	0.811547322640136	0.0787672378438173	1.49802216932985	7.70318643616155	0.0514148847136662	0.054347276895105	0	7.84068787457711
RP11-161D15.3	0	0.0101694165707621	0.00324485400267176	0.00741115823322976	0.00580525562703159	0	1.12763931964265	0	0.00401689217480216	0	0	0.00081661869732659	2.31111774192855	0.00388278392673235	0	0	0	0	0.00405277404565493	0	0.00331726562247209	0	0.00210889546107978	0	0	0.00453663750506408	0.00440429848667813	0	0	0	0.00672950699591889	0.00434642305909924	0.000314304222546066	0	0	0.0028458898148007	0.00192878389721411	0.00295788219226645	0.00551955813064768	0	0	0	0.00710821886308896	0	0	0.035950204320599	0.0379134669277661	0	0
HOTAIR	8.14726696192663	24.2992629145192	0.0518168354973696	0.143835103287866	7.4395756065913	10.6836510436753	1.27870726803595	0	12.9705499594267	0	0	0.0117734518974029	2.79382519552046	16.6673630815986	11.9695821816178	52.3914582374917	35.2809047155449	24.8285338525042	10.4288722685802	13.4528525746925	11.1486414475358	22.9481140818627	47.7506910849209	87.1179376913124	9.99112790147069	0.07674318283697	4.08234320614443	0	18.3187661826313	53.7193524881114	0.126264819548443	40.7268283294816	14.2729016385721	12.9325871640384	10.2183545814861	0.0446651813678187	7.92519415257644	21.665913456658	0.0977173024626197	0	0	0	0.135885478562692	39.1030745961081	6.97426435038129	23.358970256161	12.4742532885767	11.4261298419945	90.2045892790886
RP11-676J12.7	5.6394371933746	15.9162136836607	26.7451518821994	3.45556770168534	10.2163002987946	4.85277101158375	2.49217156141358	2.95617061551784	5.22893807780285	18.9338733808051	3.36293205909159	3.16791079012089	14.6675703727388	12.7526313026651	28.9308938097127	4.23459672604691	8.58002781303878	8.50961919016466	6.52101089377353	0.796795887604235	2.53341776606365	13.5567779404664	0.0300671928258258	5.14387168618173	1.62241672020518	1.43677889946333	1.42129260298281	6.6034905621798	17.6824126700989	9.39887521843118	4.81208807872274	2.73319061358839	9.17407165620093	5.96838406037501	5.5689525573741	6.01277703199428	2.2914233203178	3.66694638963475	5.81023601775755	9.34757998266034	5.84522651807016	0.796486706090852	1.78095877405236	17.1873097068863	43.3442219532724	147.412475065913	32.1566298118611	50.376358893046	6.96115410255352
LINC01940	1.78843741424258	6.39851810105495	4.977620209429	0.141891370709289	5.97890635947154	1.93485989258458	3.7123418845733	5.91602200264158	0.0656219487947931	0	0.807861632108325	5.27148591430606	0.0768397719530851	1.36381639877436	401.0439227076	6.69747771105982	1.67369920912661	0	11.7018886915065	0	0.0525588034509363	1.24842510491877	3.46444934807687	5.69150472554031	2.4555838113822	1.43918042885416	2.75459073304263	1.60433999384029	1.45448235814744	1.14031333380676	0.124620611141501	4.06254938457035	21.4020695361237	0.993386644965292	4.63078166937037	2.45251240352975	0.0288138937267748	1.26498462284113	0.0965231931850052	1.6533688143037	0.661495480906061	3.31852471929548	0.134079381963874	2.2889952917952	1.3302489827153	2.51048943663734	0.0484987347405519	2.61599946851476	0
LINC01095	0	0.0359086600501737	0.010955898197637	0.0257204241964033	0.0199384725868708	0	0.0104301669809378	1.98196879394405	0.0136334445668407	1.68229701012857	0.871497060976809	0.0027115572493594	0.0156232074345439	0.0131664042824434	0	0	0	0	0.0137585428010997	0	1.17740367815053	0	0.00706545112229698	0.599684991899924	0	0.0154511317189225	1.24166511231124	0	0	0	0.0232524599135083	0.0147844942405431	0.00103997887237742	0	0.941685541422579	0.00958281751822382	2.16310696917295	0.00996752124800113	1.31113416126571	0	0	0	0.024621129331737	0	0	0.0457210127979666	0.0482875848223214	0	0.839456911992802
MKRN3-AS1	3.36536104574181	1.95653418014528	0.0268723280504116	0.0670209999273441	0.0507411861541235	0	0.0255276025166208	0	0.0338096861643596	0	0	2.09506047659973	0.0390619657844955	2.49454292120312	0	6.80621421186278	0	2.37668451693555	1.30806367514334	0.82175081086223	0.0275137485253333	0.620619476013629	4.44856787451746	0	4.30938959727109	1.35047094232618	0.0373739620242401	0	1.53118573283866	6.16926172864844	0.0599827095161585	0.0368379111187909	1.02115706618116	0	0	0.0233721745563857	0.0155399217145284	0.0243489339035898	0.0479533675372749	0.830470075630407	1.47460340991893	0	0.063869403126929	0	0.635287404724473	4.84361157994581	1.28739614490709	0.854417540744509	0
LINC01664	4.71373104062048	2.0129125731683	1.25018347481758	1.66441294806524	1.49049887941796	0.967769536527799	7.00923973653939	1.97382945969741	1.3182570610842	0	0.82652024051532	0.00707497756394371	0.0434005305946354	1.30617318012067	0	1.19641566616429	0	0	0.037874866843959	0.816357267154736	0.0304670072170904	2.04279397145946	0.0188275285505147	1.11241139042125	0.808587761591159	0.0428865202187002	2.59889438901688	0.799952234205639	1.51578649816597	0.55253603838873	0.0670457554133457	2.58991855978778	0.00269171619364428	0.994167674385235	1.86212140917823	1.21638407064395	0.0171473471363427	3.53344709879818	5.36703692606107	2.57668613662859	0	1.6816702047859	0.0714686827077208	0	0	0.0460940958920961	3.76727737476878	0.848424134590849	1.71442967531006
ANO1-AS2	24.4034317043472	8.26902995472825	0.0490823414754478	0.134541462939109	14.525263469757	0.963592368692626	4.91251998294725	1.96926242878554	1.37778921981132	0.721097447764485	0	0.0112144326773684	2.78543453770775	0.0603096757577273	1.99425955017163	4.85334541548032	21.5558134767	6.15233227856029	10.3657261891459	20.3033430137637	6.21208299781034	3.27503831264178	2.32209763767552	9.87014976091031	1.62187334710807	0.0724438036818835	0.0699345693324593	1.60520697581845	23.0772565517184	1.14036580197498	0.118387709822041	4.04894482102991	117.077442906126	14.9244072735219	0.91015974702747	0.0423500230447069	16.8643435523125	6.06375420827855	0.0919780611426111	0.806376281388181	7.32659131218855	0.79639539411334	0.127242178675611	12.4571516848061	214.420677801928	0.0528153111275724	7.51401897758119	7.01743189437302	13.0896206986036
RP11-1102P16.1	3.77041906401037	2.25368272705641	2.49983414770327	1.79306305135016	1.57480300916712	2.91063526750805	0.0406700900000223	0	1.36619641153532	26.4582830927313	0.810403289871234	0.00992840600024469	2.74791167808519	0.0525272824889169	0.996839499675212	1.76076198775118	1.68229155644894	1.49121439545777	0.0551641907096658	0.799503102853342	0.0439777496869826	1.94425370132255	0.0267970570147833	10.1393868240189	0.79118500564204	5.33869174931636	1.40862617762276	9.19776119862161	38.4752478438881	3.7216164580259	0.101193085108836	0.0597944176627159	0.00375752407299257	0	2.77869875167996	0.0371045649784607	2.28141257580847	7.17770974021698	2.93785502013647	12.023076765957	2.90152564480578	1.64472391666801	1.74938987577442	2.34801407052763	0	1.26238362879799	22.4434745431732	0	0
TOB1-AS1	19.5405185331348	18.6965412873861	23.3940384943257	47.7390589736941	3.068327460734	20.3984635834671	92.2820343008215	21.7017073218962	43.9841787258806	43.8383304385323	70.636316936127	18.9402265413489	44.3772169316894	39.7564841848497	35.9095806729081	80.4641020922844	17.9832443199382	27.0442246974815	27.2893888095999	21.005804538127	6.24624124392925	18.7546375806695	22.8497843665962	27.1992972531686	136.381405476022	37.5549102012595	34.5701002191107	31.4393438548314	23.5926802817832	24.3193365790569	40.7383587997137	2.74173120631574	17.3349195744332	33.8246351355245	45.5784750810205	41.8888539058071	41.7308980650247	6.09239956249037	84.4329555145276	80.7659638046816	35.2936475608331	37.0155861071831	21.0861457511294	19.472368824473	11.2135728172536	25.848853038508	37.2884045796788	16.7120762203995	37.5661771735337
RP11-100E13.1	1.85391632975085	10.8189747748586	2.46806931475798	0.0952752500614016	0.0709685704735568	1.94010623940123	1.25703112212894	0	1.34655398770811	0	0	1.06211279866165	0.053998174759549	0.0447584424718457	0	3.10911178619321	0.826152233541582	0.721177908596999	6.30875053274122	1.65987416456188	0.0375961194646022	3.39832132117772	1.16860705287351	0	5.07561484800943	0.0533412531148809	0.0515773591163233	1.62961774922903	3.06222771363346	1.82848820963079	0.0846728657798435	3.91404629764038	2.04077896961493	3.9804207535121	10.3298264321338	0.0318043270525448	1.15312655390815	0.033165998699541	1.50670450622001	2.54299983387212	16.1569644709973	0.805535516514913	0.0905099761292779	8.64100682157862	5.63881953291847	13.3626541976475	0.0482110346413331	0.848592397782385	0
RP11-44K6.4	4.72761025238043	2.0030762255198	0.0292474001623075	0.0736411359091416	0.0555415247708941	0	0.0277747863172673	0.984848808417347	0.0368594521627442	1.56088399520235	0.827378371189162	0.00696253861508656	8.76983107031175	2.51494095159059	1.99515534204916	0	0	0	1.31921707382693	0	2.43214522173603	1.32356116169349	4.46793251877715	4.35745980693187	0	1.36347388638863	0.0407800490597084	0	2.3240721696675	1.89795485467728	0.0657998469805894	0.0401899911535279	0.00264948743661841	9.96036801995605	0	0.0254163373730513	0.0168668583693807	0.0264847976031276	0.0524554230572315	0	0	0	0.0701269334654983	0	0.627592779958398	0.0424278925570345	8.57426927461264	7.981267270152	0
CTD-2339F6.1	3.20575055300606	0.138591276872516	8.35493741369253	1.72905415265719	0.0691345470898492	0	4.7852657416054	0	0.0453602268016837	0	1.68098156953615	0.00841199303500284	17.7630710919382	0.0436736392213353	0.996984890514969	0	0	0	0.0458136822761901	0.806961236633051	0.0367016206243992	0	1.16723166339919	0	0	1.39595124846652	0.0503055760478407	0.789896622511356	0.708709712865973	1.83541749271118	0.0824146818689653	0.0495598021844025	0.00319251603505699	0	0	2.40027459822225	0.0205032771315041	0.0323860624384389	22.5946664683272	14.8188268177696	1.4285779586205	0	1.69026959562081	0.756561396193465	0	1.23207010709041	0.0261738571911671	0.870549658874626	0
LINC01930	0	0.0192553604120097	0.00604667118906611	0.0139472933890285	0.0108846220755701	0	0.00576031458152516	0	0.00749945320349188	0	0	0.00151250124089397	2.34759569283537	0.0072467171326812	0	0.684141836945169	0	0	0.00756710179524415	0	0.00618270682166946	0.736917090753069	0.00391879317843954	0	0	0.00848043450523376	0.00823043105074314	0	0	0	0.0126447126026934	1.2046040852074	0.000581388224397114	0.996375055572683	0	0.00529800201836812	0.00358248715096383	0.00550801497002394	0.0103419970008896	0	0	0	0.0133679363438207	0	0	0.0300849867437952	0.0317007123971059	0	0.854316915625086
RP13-631K18.5	4.16491915285787	0.0841112218557012	0.0236829199571706	0.0583292580732699	2.73543916706579	0.970153362988035	1.21647304282066	0	0.0297304685719565	0.761507053093927	0	0.00570436736999813	0.034291649358364	0.0286681640374063	0.997373048907278	3.3577919411019	3.53744309157563	2.40470024194908	1.29223543113516	0	8.0999918215833	0.632419853959238	2.24115377108111	0.519566987987508	0.82111266052761	0.0338949283912982	0.0328273742015794	0	0	0	0.0523155672845949	0.0323620516862156	0.00217575507650442	0	0	0.0206216058764419	0.0137463343371692	0.0214765900348284	0.0419796202121614	0	0.707018773643592	0	0.0556394900211868	0.729146279257343	0.634513143954878	15.4531336526435	10.8455244875691	0	1.72863580057007
RP11-459O1.2	0	0.00673777191631744	0.00216298847663192	0.00492161819684468	0.00386061439270065	0	1.12213035976376	0	0.0026756817224636	0	0	0.000545635263576063	0.00305293610125965	0.00258667463719744	0	0	0	0	0.00269949275457574	0	0.00221110592600757	0	0.00140730009768273	0	0	0.00302043420118981	0.00293268239304084	0	0.842113523314292	0	0.00447159709551164	0.00289429973201439	0.000210112385431883	0	0	0.00189776236029691	0.00128733392247061	0.00197223311271242	0.0036715616346018	0	0	0	0.00472168059963123	0	0	0.029083380463878	0.0306408405529175	0.864097925161795	0
RP11-232D9.3	0	0.0371772975021017	0.0113183544963905	0.0266064324241359	0.0206148944195213	0	1.16614221366632	0	0.0140879591359994	0	0	0.00279907864410936	0.0161469838344569	0.013604766113241	0	0	0	9.64492284488053	0.0142173907120013	0	1.17916988788251	0	0.00729653921984558	0	0	0.0159688899990554	0.0154887143821504	0	0	0	0.024048314326009	0.0152789882351437	0.00107337249601666	0	0	0.00989858242038605	0.00666472365968684	0.010296332252399	0.0195618338311391	0	0	0	0.0254668547007661	0	0.623729997837327	0.0491205653488214	0.0519042785282195	0	0
LINCR-0001	3.76525285622524	0.177487985883623	3.70914089243745	1.79607504522491	0.0851412851805347	0	1.27122274352479	6.90902376232643	8.92770413410282	0.724035667281449	0.810122758766836	5.25523958081879	4.05974400582657	1.3527983250222	9.97637581381605	1.13158300193518	0	1.49028629602364	0.0556837155153702	1.64453584556546	0.0443798929666199	33.5310090696338	3.44020069948639	4.63739378125164	0	7.93250598022928	5.29880170401852	2.4495425407181	4.57142390999553	4.36443211335955	0.102258987741776	0.0603643026079521	7.1310486487363	2.98375174770055	0	11.8127158307913	2.28228461571222	6.00374999102593	0.0800804932124954	7.69027390413866	1.40334178975328	3.34521594712447	3.30401963144288	10.9261233479885	2.0308799980291	2.52254136113508	2.55265185701026	3.49174187116466	0
COL5A1-AS1	1.35120819034248	0.0560468449063563	0.0165269259915174	0.0396056648682865	0.0304599795185408	0	0.0157220250680609	0	0.0206445502268429	0	0	0.00404177334652944	3.65188960440116	1.2417862137344	0.997678115530657	0	1.76988819622073	0	0.0208376747171977	0.846466830722522	0.0169100749718596	0	1.12540538384088	0	0	0.0234571604956787	0.0227379008628653	0	1.60110680655002	5.88376087331505	0.0356852281715365	0.022424016253618	0.00154635317725935	0	0.9339637520111	0.0144272113790851	0.00967290378908553	0.0150146865102907	0.0288658460121085	0	0	0	0.0378563502738709	2.37738303709707	0.653143332351019	0.0295776767928346	0.0311638518224874	0.86340748319155	0.85504846948954
RP11-449D8.5	0.535131111700509	0.169436315746353	1.28364641324699	1.78438162517942	0.0819341454904505	0	15.4863510731562	0.98316683279375	0.0531848465795752	0	4.25290270507297	2.1130246333387	0.0619460832636878	0.0511683132247776	0	0.514746899635448	0	0	1.36707347365405	0	3.71582753239381	1.2634783225045	2.30713641055231	3.45054779244177	7.58559478897746	5.32035372404137	0.0591151581136853	0	6.15759798034871	3.08616198255042	0.0982581436485568	0.0582191755605497	0.00367240037320271	0.99355107082826	4.65424193828289	4.77488124529114	1.15937537465006	0.0377505178057467	55.4967946442941	8.5755162025188	7.46460773397927	0	0.105260816879547	4.02661028263391	0	1.25034752424776	0.0316159162968013	0	0
RP11-662I13.2	9.3461007904965	10.7597865857536	1.26982173481152	0.0935942137099752	2.91577643959197	1.9404314647655	0.0342820403579034	0	2.59213188690549	0	0	0.00847907782981361	0.0531333542467686	1.33119311711816	0	4.44240706235994	3.45103345091064	9.59023756288266	1.34806530906011	3.38596030264933	8.39543000584186	0	1.16772528023486	2.30037463432783	5.9439683016245	0.0524883571642202	0.0507563138585843	1.63130467531168	3.06708618787461	1.83292478125758	0.0832139145804099	0.0500029998306212	2.04054610080101	2.98483219517729	2.79179019655139	0.0313234495267598	1.1523356514684	2.41930618619135	0.065777016102664	0	0	0	0.0889298054726585	2.28536297708325	11.3856753484058	14.6143049364226	6.22457213899246	2.61360779728004	62.7012525016756
LINC01819	4.97429203117274	2.34429548812589	3.74906603290026	1.83392688402844	0.100434266167457	1.93495241685108	6.12826499033415	2.95585177145886	10.367611156041	15.6964282231607	8.48324540300129	9.46837032025307	0.0751196209867127	9.00702409044267	14.9627923223874	10.474951169732	52.6746987043917	0	15.5112003520728	24.5139975927964	22.1012920940706	5.30336704892832	4.60009945827089	5.11871892019156	0	8.09340077555093	8.01984646571351	3.26230011330626	7.58743089614694	5.54198843531676	4.84075876037775	2.73979206325664	2.04454111256811	5.96801193788734	8.36138162941545	6.02695900530114	15.7652789324048	2.47140927510729	5.8396050471311	84.7340546319335	1.39276000658752	5.85484803555317	6.56584957654265	1578.64580928423	95.7023054652171	29.4842435486631	2.55296044093535	4.37086600648228	5.20723182007469
[truncated: 175 more rows]
[truncated: 293 more columns]
