# Supplementary material for: Identification and validation of key modules and hub genes associated with the pathological stage of oral squamous cell carcinoma by weighted gene co-expression network analysis
Source: PeerJ. 2020 Feb 4;8:e8505. doi: 10.7717/peerj.8505 (PMC7006519; doi:10.7717/peerj.8505)
Supplement: File S1 [file peerj-08-8505-s001.zip › lncRNA/down.xls]

logFC	logCPM	PValue	FDR
SLC8A1-AS1	-4.50177619984659	6.18981307394585	1.72907513311261e-78	1.27692198580366e-74
LINC01829	-5.36353927457461	5.74934990336974	1.71122420675176e-77	6.31869538343087e-74
IL12A-AS1	-3.34026626508763	5.37601078669132	3.09810708783186e-54	7.62650694787943e-51
AC005532.5	-3.59489307154704	6.13877540005011	5.67916671245024e-51	1.04851615428613e-47
CTD-2380F24.1	-4.52200029988978	3.7214569908993	1.30083546015046e-49	1.92133397464222e-46
LINC01482	-2.96626649583027	4.5729991664695	3.32507296278902e-43	4.09261063836616e-40
RP11-369C8.1	-6.08850209220327	5.39320938948139	6.97377674154472e-38	7.35733446232968e-35
LINC00443	-4.48676372804529	3.44993823426709	4.70257680335803e-37	4.34106621159988e-34
LINC00314	-5.80260844500798	3.18263392353162	3.25673090117338e-34	2.67232863390727e-31
MUC19	-4.31114605330345	5.65383626662971	4.12954952697756e-34	3.04967232567293e-31
LINC02160	-4.45047556367611	3.39719061534789	2.34365993430778e-33	1.57344805589663e-30
RP11-351J23.2	-3.66738644122162	5.62531443924816	8.78014992403358e-33	5.40345059908233e-30
FALEC	-2.83739682214392	5.87151255774888	3.22623930832527e-32	1.83275209938324e-29
LINC00551	-3.35468199827738	3.92136943429831	6.89684812047388e-32	3.63808738354997e-29
RP11-356K23.1	-4.05582441578983	5.46315282677761	2.45538958152524e-31	1.16339780021715e-28
AC003090.1	-3.66840751590023	5.94417071107333	2.5205639544312e-31	1.16339780021715e-28
RP11-677M14.3	-1.8553392853335	5.30252081753406	2.12055919986769e-30	9.21195864177815e-28
LINC01889	-4.7452053725694	3.4971747718729	1.29520783614746e-29	5.31394992774946e-27
FOXCUT	-2.71695974845546	5.04553450807233	6.37654153893378e-29	2.47846101394874e-26
RP11-351J23.1	-3.79410040302504	9.49323256943293	6.15884809215164e-28	2.27415465802699e-25
AL161668.5	-2.98488672466404	4.166132380632	2.1560517750102e-27	7.58211540878588e-25
MIR133A1HG	-3.99826864568806	7.80439974852809	2.57621361468386e-27	8.64788070201831e-25
HCG22	-3.43205404211377	8.13221038131763	3.04240852316082e-27	9.76877693197508e-25
RP11-255P5.3	-5.06201614569095	5.82422091669905	4.9880781055986e-27	1.53487320041023e-24
LINC01765	-4.00675781694986	3.70499039557029	1.69362294032826e-25	5.00296216572966e-23
RP11-739N20.2	-2.34249994626062	4.31057727405383	1.65232237749017e-24	4.69323106067881e-22
RP11-760H22.2	-2.2063544609954	7.36831553196537	6.29303120041223e-24	1.72126057092757e-21
IDI2-AS1	-2.12439750150461	4.76434498469496	1.66216248945878e-23	4.38395356594753e-21
ACBD3-AS1	-1.82526885472871	6.18868334438915	6.38925219336758e-23	1.62705611889723e-20
LINC01798	-2.20974726781994	3.9578733283087	2.01843771646089e-22	4.96872084535455e-20
RP11-237N19.3	-2.83135733055158	4.97661557859491	2.10371153476556e-22	5.01158376911085e-20
RP11-281P23.1	-2.47078058326358	4.61183460580711	3.11332729630001e-22	7.18497565099237e-20
AC013264.2	-2.90719773685399	4.25280190482114	1.22983014051359e-21	2.75221078414934e-19
SRGAP3-AS2	-4.61012193968825	5.25377570338092	3.45118856492378e-21	7.4961845741065e-19
AC024592.9	-2.54744932856266	5.85619459027318	7.21696975171492e-21	1.52278061761185e-18
RP11-1096D5.2	-4.94856557121287	3.219705694912	1.68746897171228e-20	3.46165509891532e-18
AF064858.6	-1.99980514046511	7.24945289127002	2.29272278499098e-20	4.57615074788065e-18
RP11-184I16.4	-2.81082535203222	4.68383146170785	3.29673504133891e-20	6.40694428428628e-18
SALRNA1	-1.94233198014945	4.73047046250323	4.90982200713548e-20	9.29718859556296e-18
AC107218.3	-3.11083306247375	3.2033710444648	6.14780469948461e-20	1.13503844264235e-17
RP4-651E10.4	-2.38812948070686	4.06775858154448	2.38703851055288e-19	4.29958034156903e-17
LINC01983	-3.05218532229985	4.55439537862374	5.19724344694904e-19	9.13848639421873e-17
RP11-483P21.2	-1.62575999898233	6.55037269415614	6.55755262450599e-19	1.12622153795295e-16
CEBPB-AS1	-1.24752779565344	6.0001115172338	1.08887603249824e-18	1.82757943181807e-16
RP11-617F23.1	-1.41527531264637	9.33655706168009	1.6184489053627e-18	2.65605448135634e-16
MYHAS	-2.47304670663521	7.03514450855698	4.99069301515414e-18	8.01223215585072e-16
CTB-51J22.1	-1.97467136450114	4.87621100313846	8.47733282116194e-18	1.332023465623e-15
UG0898H09	-2.75847786002117	4.54856762893012	2.1395406172492e-17	3.29177238716362e-15
RP11-60A8.1	-2.35461735856839	4.33890518856534	2.60723772420202e-17	3.92947971290448e-15
RP1-193H18.3	-3.44126172943371	3.22781530228456	3.46080902861545e-17	5.11161493526502e-15
RP11-641D5.2	-2.28241565188095	4.91471713049018	3.73691925332834e-17	5.41120562467251e-15
RP11-10L7.1	-1.76485940927859	4.40452011727568	4.48487695959688e-17	6.36938775896595e-15
ALDH1L1-AS2	-2.85938493361162	4.34936218121079	5.33181978176335e-17	7.4293375638344e-15
RP11-757G1.6	-2.03409092716262	6.08417049697553	6.47883348539686e-17	8.86040468326959e-15
CTD-2376I4.2	-1.27905219863544	5.9519258347082	6.6640038610844e-17	8.94793972983787e-15
LINC01091	-1.68631267807547	6.22222232281663	7.57944951881171e-17	9.99539905293295e-15
HOXB-AS2	-2.40012020703239	3.64550072297368	7.8020024042951e-17	1.01083838167929e-14
PP14571	-2.11539311345367	7.16931016676999	1.32502938852392e-16	1.68712793693951e-14
LINC01697	-2.75389255287603	6.05583885420846	1.36490752266328e-16	1.70844780590989e-14
LINC01395	-2.14157541557518	5.68807561233592	1.50933710909547e-16	1.85774242511168e-14
LINC00330	-3.03236538225351	5.90428766402822	1.62420751985086e-16	1.96635615313092e-14
ADAMTS9-AS1	-1.91399410111205	4.93879241406131	1.74495403188377e-16	2.07846540733252e-14
ABHD11-AS1	-1.74695997436014	6.2915782867495	4.08984447600452e-16	4.7942065802053e-14
AC147651.5	-2.7208270995348	3.47692324609773	5.15586566365802e-16	5.94938561345539e-14
AFDN-AS1	-1.23062134019606	6.22033195055482	8.07848362812603e-16	9.17840024518626e-14
LLNLR-268E12.1	-1.93163963190412	5.31556229439694	1.03494275722799e-15	1.15803822153466e-13
CTD-2376I4.1	-1.4023843009299	4.80541429718738	1.38075452816248e-15	1.52192122245969e-13
RP11-594N15.3	-2.2662900507659	6.54944916493759	1.50098655704644e-15	1.62417617825271e-13
DRAIC	-1.69497705335033	4.71955597539871	1.51751057954552e-15	1.62417617825271e-13
RP4-539M6.14	-2.99481908321049	3.79203333785146	1.86048376689651e-15	1.96281037407582e-13
RP11-469H8.6	-3.39528269142771	5.37288560905659	1.9748050085878e-15	2.03570367092134e-13
CTC-239J10.1	-2.78743787176427	3.09700282939078	1.98470770895513e-15	2.03570367092134e-13
FLG-AS1	-1.74909871465232	7.77032896675761	2.16697738174906e-15	2.19220931016668e-13
RP11-60L3.6	-3.3516947663447	3.58096975528617	2.37671256827415e-15	2.37189490766279e-13
RP11-250B2.3	-1.63268930545973	5.44659197797885	2.59357555016216e-15	2.55380739172634e-13
AP001347.6	-1.65309731408828	5.69964873065773	2.90715308322044e-15	2.8249112525767e-13
AC103563.8	-2.65673700979065	4.71493659969742	3.26255085346591e-15	3.12908286400594e-13
RP11-268F1.3	-3.41874881356008	3.13316025447388	7.20492693959526e-15	6.82158787806552e-13
LINC01405	-2.46203030657009	7.19416361067965	1.0143164975466e-14	9.48193333466026e-13
AC002398.12	-2.88465407050503	4.57189963225359	1.2599663688454e-14	1.16310645424041e-12
RP11-774O3.3	-1.20989452220806	8.62670509476063	1.3300454844754e-14	1.21264023491986e-12
AQP4-AS1	-2.59964551127647	4.03573271554588	1.3937073993177e-14	1.25518648097088e-12
LINC02036	-2.17092382342894	4.82164273990801	2.22675462895798e-14	1.98127505239213e-12
WDR86-AS1	-1.82649647582125	5.91284137144561	2.87415178320916e-14	2.5098447146804e-12
LINC02147	-2.06992780708274	3.29252174625378	2.88878538588807e-14	2.5098447146804e-12
CTC-490G23.2	-2.21256794634258	8.49919586765582	3.41756160534972e-14	2.93473168087298e-12
RP3-414A15.10	-1.95879012945206	3.54337967566073	4.67272491616385e-14	3.96644523055977e-12
RP11-17M24.3	-2.54903821791641	3.27350425636434	5.74939231510994e-14	4.8249161644417e-12
RP4-613B23.1	-1.11741310655763	4.72372835665889	6.01997771470351e-14	4.99522869922308e-12
RP11-6I2.4	-3.01984076022311	3.93249700992513	8.68589552794615e-14	7.12725983043137e-12
SOX2-OT	-1.99619981228372	8.33520915070636	9.97904400608288e-14	8.09837802032111e-12
AC011286.1	-1.9785037952653	4.09455725960818	1.11038540525257e-13	8.91325675846765e-12
RP11-219B17.3	-1.56274826563475	3.91520128377683	1.31438508107564e-13	1.04373481975738e-11
CTD-2540L5.6	-1.86307148762182	4.89769882936296	1.72961667087799e-13	1.35885309728021e-11
AC090616.2	-1.3294391113513	5.13507110228351	2.30054862658738e-13	1.78837385340504e-11
RP11-736K20.5	-1.50691278595634	5.2351833375917	2.48426306427945e-13	1.90899315158196e-11
RP11-963H4.3	-2.17024645337357	3.12927873582005	2.50741145163778e-13	1.90899315158196e-11
LINC01978	-1.68947220900217	4.17834945114164	2.66186893361611e-13	2.00590837497499e-11
RP11-122M14.1	-2.03984126138462	4.11106357751745	3.13333801245805e-13	2.33734355777805e-11
RP11-235G24.3	-1.89743855528668	5.07173202951733	3.25333669831348e-13	2.40258915170451e-11
AC103563.9	-2.95980530543372	5.06998436976518	3.5313043796032e-13	2.58204780627422e-11
LA16c-380A1.1	-1.67060929305697	4.37955951292076	3.71901465933522e-13	2.69263953521477e-11
RP11-120J1.1	-2.28153536943931	3.66050386307623	4.30169691997769e-13	3.08427492757623e-11
RP11-93B14.9	-1.26667131204488	9.22577603951946	5.27379112891256e-13	3.74489879682878e-11
RP11-93B14.10	-1.4423641633578	6.99787697387547	6.34147323004007e-13	4.46016950512819e-11
RP11-146D12.2	-1.88421508708057	3.70886324320739	6.58760182305718e-13	4.58956976068654e-11
SOX9-AS1	-1.48714365722812	6.61083597289967	1.03166032037851e-12	7.05445506110676e-11
RP11-141J13.3	-2.05020517739756	3.40276470089407	1.27409664668604e-12	8.63229700529942e-11
DLGAP1-AS5	-3.2064024383299	6.48648204428437	1.33238339596007e-12	8.94513761742283e-11
RP3-473B4.3	-1.67410833116254	3.16984696715801	1.39053057297423e-12	9.25141286613939e-11
DNMBP-AS1	-1.43924749192011	4.6356146377201	1.7154084831384e-12	1.13109746856938e-10
RP11-7K24.3	-1.4691654345201	11.2173005863143	1.83090284236238e-12	1.19656791954391e-10
RP11-930P14.1	-2.93666429720932	3.37741917932141	2.11162054258989e-12	1.36792260587951e-10
RP11-57H12.3	-1.61907378535892	3.95177591304339	2.20788834995852e-12	1.41784830125597e-10
DSG1-AS1	-1.75064750779108	8.06547142829251	2.64095218019483e-12	1.67722339800776e-10
TMEM220-AS1	-1.26510766700127	5.34185444507038	2.65721242473809e-12	1.67722339800776e-10
LINC00327	-1.34713545348138	5.23039398002136	2.93115873705758e-12	1.83445824348901e-10
RP5-875H18.4	-1.99002726543996	3.09180342548863	3.4520208476665e-12	2.14228352605186e-10
CTD-2083E4.7	-2.39464967827912	5.74016816615829	3.57255005387782e-12	2.19860684565731e-10
CTC-297N7.7	-2.34356622873616	4.0414616561518	3.66115410324095e-12	2.23451430185409e-10
RP11-989E6.3	-2.57580579897334	3.21880036458106	3.69816226957418e-12	2.23860068531191e-10
SMC2-AS1	-1.56346601909069	4.6750573039244	3.86861973797479e-12	2.32274445243446e-10
RP3-428L16.1	-1.82429311629262	4.63164784855769	4.1157274450279e-12	2.45118122431702e-10
CTD-3064M3.4	-2.07599354986862	4.83417480637135	4.30258367985661e-12	2.54196643805929e-10
UMODL1-AS1	-2.34425065840037	4.09399112845177	5.58838753906103e-12	3.27541602983855e-10
LINC01170	-1.77711119188606	4.19906664818025	6.18539973540421e-12	3.59678559417008e-10
RP11-362K2.2	-2.54866037099383	4.32933357975845	6.33921770684886e-12	3.65743146602178e-10
RP11-424M24.5	-3.19226632951286	2.99622417003472	6.51952484539755e-12	3.73230162660937e-10
RP11-68I18.10	-1.87179290870006	6.2949558557826	6.85235568656409e-12	3.89266513425199e-10
LINC01634	-1.93474506639669	5.26899899060259	9.1194363243631e-12	5.14099521033752e-10
TTC39A-AS1	-1.7705963171499	4.02923216015923	9.49859341867677e-12	5.31417518158545e-10
C5orf66-AS1	-1.94683444468173	8.82322649451734	1.00882743224916e-11	5.60164705801506e-10
LINC01513	-2.63312753012888	3.13249324540306	1.08667800196708e-11	5.98889331681114e-10
CTD-2547L16.1	-1.01194068358788	5.30387341519284	1.11368944316028e-11	6.09229373165826e-10
RP11-225N10.1	-1.71294943634302	4.2363164731049	1.37080737621409e-11	7.44368564216253e-10
LINC01600	-1.36930061577767	4.02260116868589	1.44141241198459e-11	7.76994938869065e-10
RP1-8B1.4	-2.20667545749853	3.68905514529353	2.15052340536682e-11	1.15084169193e-09
CTA-363E6.2	-2.53643350285516	3.69324257513784	2.4743523124561e-11	1.30522084482059e-09
CTD-2008P7.9	-1.35615334940365	6.54933464798784	2.73654707671043e-11	1.42915319556787e-09
EPB41L4A-AS2	-1.18015955103686	6.62551399211282	2.74799937400999e-11	1.42915319556787e-09
LINC00950	-1.53115603786117	5.63751826892382	3.17738938385897e-11	1.62951531943045e-09
ACVR2B-AS1	-1.13665831433047	6.74813856021027	3.6550616521501e-11	1.86156071042266e-09
C10orf71-AS1	-2.95488961502779	5.23391950635618	4.03996357470974e-11	2.03025692248683e-09
LINC01489	-2.58684475685589	3.1323198086159	4.04126970352828e-11	2.03025692248683e-09
RP11-863K10.7	-1.22277420824437	4.42429932285394	4.86784112564936e-11	2.4289869400622e-09
KCNJ2-AS1	-1.0945073060588	6.92014225187878	5.12166364992352e-11	2.53848899695874e-09
CTC-297N7.9	-1.35377348271816	4.10180199032167	6.6539780098558e-11	3.27597517351901e-09
RP11-875H7.5	-2.95736528112509	4.04013599018035	6.84438541094731e-11	3.34740306356595e-09
LINC02095	-2.56366909854255	3.56921398383407	8.11412301373662e-11	3.94228937213454e-09
LINC01894	-2.14133082366503	3.47458558597276	8.47761503666923e-11	4.09197300952956e-09
RP11-68I3.5	-1.66853415117446	3.60508345427208	9.09200565539635e-11	4.36002998474689e-09
LINC01497	-2.9815567388831	3.93982183750207	9.26561099480897e-11	4.41461530301059e-09
LINC01372	-1.63013993446129	6.58619618913765	1.04371610232811e-10	4.94092526646993e-09
RP11-150O12.3	-2.13428855652735	3.31806693653607	1.23235013050156e-10	5.79675523169045e-09
RP11-434I12.3	-3.03300900599015	4.54272412871978	1.29391181309893e-10	6.04780932894658e-09
LINC01269	-1.6378789453525	7.39427306642319	1.48383545637486e-10	6.88505803465159e-09
LINC01996	-2.42418011026594	4.09485482466092	1.49168488225356e-10	6.88505803465159e-09
RP4-536B24.2	-1.70407414934983	3.54048108244449	1.51549897852704e-10	6.95152792324358e-09
RP11-56L13.1	-2.60726525610314	4.69103978034055	1.65338173091835e-10	7.53717535977284e-09
RP11-108K14.12	-2.0099050194347	5.23412141878306	1.69725492589801e-10	7.68971020107781e-09
AC093159.1	-1.94296681113954	5.59427478653187	1.72920977799741e-10	7.78671598201884e-09
RP11-486A14.2	-1.4682785332928	3.67168733414439	1.74057086273683e-10	7.79037322503725e-09
LINC01913	-2.73104455296857	3.08551371620279	1.78646732127317e-10	7.94762720939902e-09
CTA-363E6.6	-1.88946235662093	3.25313597714958	1.82745138565339e-10	8.08127454074868e-09
LINC00472	-1.41424126660409	4.89181453913438	1.84150664993089e-10	8.09495631532118e-09
RP1-193H18.2	-1.16425048759444	7.47134817418062	2.33703015882943e-10	1.021240693666e-08
PANCR	-2.53087906226258	4.13696168051877	2.60001338178492e-10	1.1294764014401e-08
RP11-964E11.2	-1.70759723514649	7.20324791294782	2.62378059660633e-10	1.133135655318e-08
RP11-422N16.3	-1.98453476978008	3.04118634321166	2.79548730608192e-10	1.19333374308757e-08
MEIS1-AS3	-1.74193420943879	3.24309214146573	3.80988243630013e-10	1.61701044782049e-08
LANCL1-AS1	-1.6605386709391	6.33597875317196	4.0386603725432e-10	1.70431467721323e-08
RP11-321G12.1	-1.70270252965045	5.67382209098203	4.13149387184494e-10	1.73358421838494e-08
RP11-180K7.1	-2.33571064047548	3.2583151496695	4.19197270607313e-10	1.74902364035876e-08
LINC02038	-2.13983351839491	3.65174444262138	4.70024839063887e-10	1.95007496431843e-08
ZFY-AS1	-2.21925172103231	4.43698113414602	4.72818832322941e-10	1.95070786408096e-08
AC107072.2	-1.98146439879023	3.54862499540201	5.11199201051204e-10	2.08574922638848e-08
RP11-295M18.6	-1.50703798299172	3.46524756591007	5.43658673392178e-10	2.20599961703365e-08
AC005083.1	-1.33102926323883	7.25774601770378	5.53676468449727e-10	2.23437197786952e-08
HHATL-AS1	-2.06840115981505	3.08885092345654	7.79769733914746e-10	3.11275647835697e-08
DIO2-AS1	-2.15413010482831	3.67723079784281	7.9702602440999e-10	3.16453612379988e-08
RP11-110L15.2	-2.18958534099418	3.05558031122997	9.4242240820597e-10	3.72181255861021e-08
PART1	-1.64012622996827	8.8986093421886	1.03117074356875e-09	4.05063613896556e-08
AC079630.2	-2.51427234608594	3.70576302482589	1.22819002514672e-09	4.77378070300449e-08
ATP13A5-AS1	-1.95711376820475	3.12049621863658	2.04434387804307e-09	7.90443954939691e-08
RP11-713M15.2	-1.07987139654862	5.46053367411856	2.10284792414768e-09	8.08829787491176e-08
RBPMS-AS1	-1.3729127059441	5.63189532912183	2.30077639997451e-09	8.80374803824442e-08
CTC-327F10.4	-1.79490111760438	4.90944582804849	2.40048472501554e-09	9.13792767744317e-08
AC118754.4	-1.66933728754944	3.91023207942642	2.55738692386239e-09	9.68528329883271e-08
RP6-159A1.3	-1.62479086911624	4.33680215346088	2.84319586120812e-09	1.07127558341949e-07
RP11-881M11.2	-1.0222394213837	4.41913473169441	3.44739826063024e-09	1.28580990680578e-07
RP11-4B16.3	-1.50862228953162	3.8556681919472	3.55940566073161e-09	1.32091511580417e-07
CTB-119C2.1	-1.15002546461349	5.54189197908451	4.06554187528332e-09	1.50120133744836e-07
LINC01352	-1.47803299247084	3.91585819780666	4.47587795519411e-09	1.63656156857457e-07
RP11-296E23.1	-2.80117738749391	5.60685082095521	4.47644464254654e-09	1.63656156857457e-07
RP11-16N11.2	-1.14182383130875	5.58570712463477	4.62926831530783e-09	1.67598334351237e-07
AC005237.4	-1.692058518082	3.8238841584141	4.63286775572842e-09	1.67598334351237e-07
PRKAG2-AS1	-1.18769534793158	6.3923216249304	5.36904665178424e-09	1.92477716133139e-07
MIR1-1HG	-2.70322024980479	7.28869693528207	5.51407251435173e-09	1.96721862408152e-07
RP11-1000B6.3	-1.01743908359433	4.79054042859408	5.54274495300429e-09	1.96794093643926e-07
RP11-105N14.1	-1.09100590373212	5.54660402280127	5.66182797772014e-09	2.00060285241451e-07
FAM167A-AS1	-2.53878675768929	4.30084964554224	6.2973644773496e-09	2.21457317453461e-07
RP11-575H3.1	-1.76407013959593	4.72454378574546	6.8888164368909e-09	2.41108575291182e-07
RP11-227F19.5	-1.62869136831969	3.13676542406543	6.94716833098202e-09	2.4200395341652e-07
ZNF503-AS1	-1.56303601547398	7.52568814672897	7.80689589541959e-09	2.69410870035858e-07
AC137932.6	-1.04094879066705	5.66788562154602	8.43289001678437e-09	2.88311383998442e-07
PGM5-AS1	-1.90340768064051	3.18307708899435	8.46520685861603e-09	2.88311383998442e-07
C8orf34-AS1	-2.27648320087195	4.31531930651317	8.47170891369829e-09	2.88311383998442e-07
LINC00525	-1.74859528672204	5.1057132180399	8.53168292674314e-09	2.89020543183477e-07
RP4-547N15.3	-2.27440493506475	3.08859803492042	8.72073113239512e-09	2.94075796405196e-07
RP5-875H18.10	-1.50015229916979	3.27361920624708	8.84484545484242e-09	2.95746846039239e-07
LINC01625	-1.59268292199892	3.28631828687307	8.85037954971861e-09	2.95746846039239e-07
RP11-131H24.4	-1.4374404436021	3.63031758704298	8.92845559918908e-09	2.97011912612664e-07
RP1-232P20.1	-1.8102154910245	5.6918735502624	1.01881133307247e-08	3.35889361372329e-07
AC002451.3	-1.56098127103971	3.22806616843329	1.22204423495738e-08	3.99327286511516e-07
LINC01554	-1.52882097918521	5.90058362208197	1.48136497916443e-08	4.81933055996886e-07
RP11-161M6.2	-1.28609786047788	7.52620885189137	1.50004834271153e-08	4.85870921531782e-07
AC011513.4	-1.63311349586015	3.55317783134099	1.58174152507549e-08	5.10094373916268e-07
SLCO4A1-AS1	-1.46143822257489	6.93153803876068	1.60824881665526e-08	5.16387717869526e-07
PLBD1-AS1	-1.15834777194454	7.04380984800324	1.75517960598279e-08	5.58706956473401e-07
RP11-93B14.6	-1.37167483782179	6.05695696721533	1.81639722502082e-08	5.75712167672907e-07
ADAMTS9-AS2	-1.12077088643879	4.62419170123153	1.94836912154119e-08	6.14901964212893e-07
RMST	-2.42856491949322	3.3074118784478	2.06647729795756e-08	6.46649781585448e-07
RP11-141M1.3	-1.32712089469122	4.24354617174341	2.0875723460824e-08	6.50494589696984e-07
ADARB2-AS1	-2.04589254541835	4.49239787394386	2.27602677720708e-08	7.06237720574549e-07
LINC01230	-1.66125786792981	3.37960677073254	2.3116519290265e-08	7.14290773885385e-07
RP11-380D23.1	-2.08502568339167	3.25907143052994	2.34419300334502e-08	7.21327722070957e-07
RP11-701H24.3	-1.54229880882698	3.51477088410613	2.74269883935402e-08	8.36976484654109e-07
RP11-107M16.2	-1.49888919165551	4.84027823618101	3.01620825052837e-08	9.12897456153771e-07
RP11-678G14.3	-1.97142712307846	3.76705263402546	3.1521149436534e-08	9.46275156865056e-07
RP4-568C11.4	-1.1199255276495	9.90234701732659	3.31546690295785e-08	9.91284335155615e-07
RP1-56K13.5	-1.53512334695539	3.21181750873884	3.52112797608919e-08	1.04852943965398e-06
RP11-274H24.1	-1.81325784597684	3.67180795165154	3.5775733428766e-08	1.06105940309814e-06
KB-1471A8.1	-1.30674397282831	3.5449048055601	3.69656459741036e-08	1.09196518207502e-06
RP11-863K10.2	-2.26516575467458	3.03945945615162	3.8283056487336e-08	1.1219062387261e-06
RP11-390E23.3	-2.22823819241869	3.28756826326702	4.05497578181932e-08	1.18363621141248e-06
RP11-308D13.3	-1.39127296096179	6.37785792048409	4.50823195212633e-08	1.30051925650207e-06
LINC01587	-1.3761478075776	4.22943279696967	4.70791525249655e-08	1.35283868247809e-06
MEOX2-AS1	-1.83390469027064	3.81012986296715	4.8121253197988e-08	1.37210600334804e-06
AC005062.2	-1.12127796688398	4.40711086329072	4.98830821144321e-08	1.416871390058e-06
WFDC21P	-1.39441280149408	12.1759541652516	5.15802361871561e-08	1.45946377104271e-06
RP11-281P23.2	-1.52493905836446	3.63314195193204	5.38588077942643e-08	1.51811944870474e-06
RP11-7F17.5	-1.16005000225785	3.81336326026373	6.66989893541386e-08	1.87289747673123e-06
CTA-221G9.12	-1.36229205607203	7.69251671067991	7.11129831017717e-08	1.98177124606258e-06
AC005162.5	-1.57344419138923	4.6956225592018	8.57519076881288e-08	2.38074375292042e-06
CTC-559E9.4	-1.25471376159317	3.10939499318623	8.71853786488988e-08	2.41147573528883e-06
CTC-327F10.5	-1.67743315237334	3.96805038411081	9.74841548048982e-08	2.67628432429061e-06
CADM3-AS1	-1.45128812776582	4.94215784877282	9.79485720632337e-08	2.679074832174e-06
LINC01266	-1.67528689379434	3.42200451061154	1.04803396068948e-07	2.85598922497852e-06
RP11-700H6.1	-1.83127745764713	3.18156678439553	1.10302785984004e-07	2.99480174445541e-06
RP5-965F6.2	-1.43765965495323	3.40217012524309	1.17601389949276e-07	3.17947910110668e-06
RP11-46H11.3	-1.13876231724692	4.68109266600185	1.23205335413222e-07	3.30862328009689e-06
LINC02028	-1.52010678712793	6.35585075916238	1.27833644041473e-07	3.42047630886334e-06
AF186192.1	-1.55603515878017	3.53228479854137	1.31666343799213e-07	3.51031028504401e-06
CTC-264K15.6	-2.53886904050987	4.04144898755905	1.33304486551179e-07	3.54120011935416e-06
LINC02099	-1.0857600598842	5.70300240666101	1.33991704386483e-07	3.54669798169955e-06
CTD-2547H18.1	-1.57836421649708	4.19125414163161	1.4015043932484e-07	3.68331314738057e-06
RP1-127D3.4	-1.78895080385139	3.46178229341543	1.40847147980087e-07	3.68849711997498e-06
RP5-1065P14.2	-1.7251319647925	3.57182609224137	1.43038065223842e-07	3.732636437025e-06
RP1-122P22.4	-1.3789355550519	7.83811188624782	1.50176281256936e-07	3.87780362616249e-06
RP11-412H8.2	-2.23087983612313	3.29247680853315	1.52638165838311e-07	3.9276406087663e-06
RP11-88H10.2	-1.90594287957313	3.05731968927852	1.87849987260001e-07	4.80024967444674e-06
AC004947.2	-1.58872237237512	3.74105051013664	2.19742777964543e-07	5.57663372944383e-06
LIFR-AS1	-1.1027331220662	6.20691246643312	2.29251429191873e-07	5.79801987870543e-06
SLC26A4-AS1	-1.71593757577727	5.05282519653271	2.32893898221226e-07	5.87003903878415e-06
RP11-428C19.4	-1.27131960453765	3.34747456159081	2.56428150440141e-07	6.41939624067947e-06
CH17-302M23.1	-1.01104053233706	4.29616974684072	2.58716531583861e-07	6.45480265455004e-06
SMILR	-1.16466594696536	6.39651082272225	2.87660007822302e-07	7.12875556297886e-06
RP11-968O1.5	-1.12775510515522	4.19385125915553	2.89631887724395e-07	7.1536170262363e-06
RP11-344B5.2	-1.16613988654825	6.04912172022577	3.00015822118574e-07	7.38538948781889e-06
CTB-113D17.1	-1.34502306420822	5.04765678823407	3.11798195582888e-07	7.64993247302202e-06
PWAR6	-1.1184395132405	6.96537300907352	3.46329518022661e-07	8.44106762573384e-06
TLX1NB	-1.63957036286386	3.97633343282395	3.60373458344128e-07	8.75446707194534e-06
RP11-423H2.3	-1.06887504665194	6.43694983554864	4.29866701390275e-07	1.02736750477902e-05
RP11-742D12.2	-1.83431315510543	3.26791035272344	4.74978131281168e-07	1.13152048371336e-05
CLDN10-AS1	-2.18471943954371	4.0999157332645	4.82374707190904e-07	1.14544604906908e-05
ERVH48-1	-1.90071617245466	7.39972322399952	5.62235927690392e-07	1.32232876623998e-05
LINC01206	-1.82296223525282	8.33416529273739	6.23197636016985e-07	1.45183424037395e-05
LINC01985	-1.37909864812602	3.26095048930799	6.36312065677789e-07	1.47309235267413e-05
RP11-128M1.1	-1.11243054397563	6.32856011739691	6.62915690422902e-07	1.5298851168041e-05
RP11-209D14.2	-1.17894185390575	3.57548853291509	6.77010883587342e-07	1.55754684588552e-05
LINC01954	-1.54961754233835	3.12169261749038	7.22232754694181e-07	1.65642512217905e-05
PCAT18	-2.2492631971175	3.64841338944184	8.04040357784953e-07	1.83266606242033e-05
RP11-432J24.5	-1.73550759216175	3.10259652194596	8.396586505873e-07	1.90796281064222e-05
RP11-680C21.1	-1.68246740108079	5.04689773437984	8.54111920598406e-07	1.92893471976123e-05
CTD-2126E3.1	-1.22666171222679	4.03419841155657	8.60570098022142e-07	1.93759456521144e-05
CTD-2626G11.2	-1.98502460565371	4.91708871737295	8.66965777842331e-07	1.94606148005034e-05
LINC00492	-1.43596876639467	3.56760322624336	9.37379395269821e-07	2.09140387736182e-05
RP11-10H3.1	-2.3099166865265	4.01778272716126	1.0364051734712e-06	2.30537717050748e-05
RP5-978I12.1	-2.66942412465545	3.58973185590473	1.09099064312117e-06	2.41226523935625e-05
RP11-351A11.1	-1.0869714967509	3.44748612752628	1.13928828789804e-06	2.51153552421702e-05
C15orf59-AS1	-1.89246874568332	4.5549330722455	1.23203974679438e-06	2.70792069347516e-05
RP11-713N11.6	-1.35142979936757	3.52512039447933	1.40302910460226e-06	3.07459048590138e-05
KB-1562D12.1	-1.06049656854993	6.89378108680499	1.42081737105756e-06	3.10435984771009e-05
DEPDC1-AS1	-1.00523243401321	4.67094803335396	1.53529830917246e-06	3.33475823918783e-05
LINC01778	-1.46297428917849	3.09862970126853	1.56673457993955e-06	3.38313885171157e-05
RP11-161H23.9	-1.15585214091	4.4196769473927	1.63354728926522e-06	3.51712732688737e-05
RP11-739N10.1	-1.80636206715525	3.11061480847098	1.66410733801956e-06	3.56062990165221e-05
RP11-145H9.3	-1.23966321630175	3.05579731462777	1.66821658222297e-06	3.56062990165221e-05
LINC01754	-1.65581458907143	3.05720325579351	1.70729676874675e-06	3.6230996083893e-05
RP11-650K20.3	-1.32486497796152	3.25566433990202	1.92761921394828e-06	4.04416701562729e-05
HSD52	-1.42532721465598	3.17605606385995	2.14261497366923e-06	4.44472235408632e-05
RP11-159H10.3	-1.17154390310808	4.16074516897378	2.32683557857197e-06	4.76002236779889e-05
RP11-350J20.12	-1.21537270741615	7.5381789623451	2.36270542478761e-06	4.82004960277803e-05
RP11-503C24.6	-2.04527333748833	3.25407862892038	3.38397721058374e-06	6.71792250004327e-05
AF131215.8	-1.10398170927597	5.21009143928372	3.39464107183328e-06	6.72102528565382e-05
AC098617.1	-1.49666197484913	3.3019106871993	3.41968575322332e-06	6.75250783089686e-05
AC016768.1	-2.11421621229774	3.12458253876253	4.0919729763267e-06	7.97340908447827e-05
LINC02188	-1.30497911901465	8.25626535103884	4.12882367816034e-06	8.00298237879635e-05
CH17-437K3.1	-1.21263241861062	5.44012104640049	4.23236030203394e-06	8.18219393469127e-05
RP11-700N1.1	-1.65809729341307	3.41924093858888	4.5449777538657e-06	8.6730389437463e-05
CTC-276P9.4	-1.11491007022411	5.83076024401734	5.03408934401863e-06	9.53249995014811e-05
EMX2OS	-1.11857533850815	7.53055483571522	5.10349039650838e-06	9.63920117089881e-05
RP11-887P2.5	-1.22761373003363	3.35101624289883	5.20984980966169e-06	9.81498490927337e-05
RP11-798G7.7	-1.08130036027278	3.38532484101559	5.83564108498236e-06	0.000109104327626822
AC002511.3	-1.34257548454017	5.04577998087747	5.87235398244501e-06	0.00010945341395592
RP11-208N14.4	-1.74357910519328	3.02605941632989	6.01440418526986e-06	0.000111319235358942
RP11-44B19.1	-1.07535035981406	4.27013946645423	6.10346274573381e-06	0.000112529688185896
LINC00628	-1.22471853541127	3.33230495147517	6.1102782616851e-06	0.000112529688185896
WI2-87327B8.1	-1.73919950904158	3.40035707171026	7.08482142857417e-06	0.000129188657407457
RP11-991C1.1	-1.91756496260808	3.34030978760976	7.10601190844122e-06	0.000129255906265612
TUSC8	-2.27284077847488	4.52294888188804	7.15789180223704e-06	0.000129879682947225
RP11-297J22.1	-1.5634399432428	3.37091451395657	7.3531475885547e-06	0.000133095575836952
ARHGEF26-AS1	-1.38880613565453	6.19234401423945	7.85064620238006e-06	0.000141063314366367
RP11-250B2.5	-1.02813137025254	4.90294432792667	8.19361020537404e-06	0.000146868474190989
AC195454.1	-1.07469624666467	3.88390967192843	8.81407380529616e-06	0.000157226896261141
AP000438.2	-1.65561218329484	3.15857785664354	9.10124505978349e-06	0.000161568977804089
LINC01644	-1.58319145705358	5.06259529688749	9.29885176786504e-06	0.00016468110385056
RP11-69I8.3	-1.10680060488296	3.60409120726051	1.01026243437916e-05	0.000176377968744446
GLIS2-AS1	-1.13779477676441	3.88927079101262	1.07246576175553e-05	0.000186356697660344
MEF2C-AS1	-1.07918894520575	4.87197287729672	1.0871245940794e-05	0.000188460448997098
LINC01254	-1.40238461026784	4.77061342128045	1.11234561971737e-05	0.000191038893060762
AF131216.5	-1.34398244701996	5.63403824786641	1.12919097276588e-05	0.00019303415124713
MESTIT1	-1.13366915936185	4.15955832824232	1.16268468417828e-05	0.000197389112474864
TPRG1-AS2	-1.17021850735501	3.20986809725532	1.27760148142305e-05	0.000215412943842677
RP11-168O16.2	-1.69723976377811	3.85565144695674	1.40161675208401e-05	0.000232083850092834
RP11-536O18.1	-1.11847658979042	5.12783907572661	1.43594348333423e-05	0.000236706308580877
AP000439.3	-1.47409390545408	4.20118530640916	1.46019830575456e-05	0.000240120070756228
AC073283.4	-1.00705176685196	3.57978978257358	1.48588588491339e-05	0.000243021953235635
RP11-114G11.5	-1.68834368321544	4.10664757281325	1.48995213004225e-05	0.000243021953235635
LINC01158	-1.66803690998048	3.34063468896994	1.59522110041496e-05	0.000256660301232342
RP11-1036E20.9	-1.56948878188323	3.35592718315922	1.70239637838757e-05	0.000271537737675858
RP11-536I6.2	-1.33407218332098	3.45481837639046	1.94987339406116e-05	0.000307688355024394
RP11-394B2.6	-1.16791862320733	3.04754065124042	2.06976116011477e-05	0.000323838689988296
FGF12-AS2	-1.26360777779311	3.04716369100108	2.10936935832264e-05	0.000328137639302989
RP11-504A18.1	-1.00932484613972	4.54131344849541	2.11501037655007e-05	0.000328137639302989
RP11-710C12.1	-1.12923250956306	4.69294538052429	2.22298387784941e-05	0.000342729351522295
LINC02006	-1.0680826213901	6.18024641666683	2.27141126383315e-05	0.000349466087154329
FAM222A-AS1	-1.04567904857606	4.38241321346703	2.43646179865091e-05	0.000370995265629628
RP4-601P9.2	-1.25175566302701	3.09420412513098	2.5757910505139e-05	0.000389799526804203
RP11-330M19.1	-1.23686550120871	3.77729243969313	2.75227813077383e-05	0.000413962810504373
RP5-1185I7.1	-1.41967164795636	6.99944532247236	2.95723683415831e-05	0.000436783880405182
LINC01354	-1.09001888271278	5.19789051137277	2.98560242003806e-05	0.000439216610995638
RP11-510M2.5	-1.66709754925262	3.05618710471872	3.3668767281895e-05	0.000492364052231276
TTLL10-AS1	-1.11859520832182	3.89097703533196	3.53481519696676e-05	0.000511855102541168
CTD-2325P2.4	-1.24236860763437	4.56619658916989	3.87400023996317e-05	0.000554447514963721
RP4-663N10.1	-1.34865199599558	3.31522567113538	4.14652624329079e-05	0.00058427420537603
SOX21-AS1	-1.02949888503837	9.57864806244998	4.21927911605726e-05	0.000591259511804229
LINC00840	-1.03000116566033	4.33049629702812	4.25809222518623e-05	0.000595568391723491
AC004231.2	-1.03974929580181	4.65047671392114	4.55565036937424e-05	0.000628850055660351
AC005616.2	-1.8999802496488	3.16893757892701	4.79391038847752e-05	0.000658005101671158
RP11-797H7.5	-1.07352862307179	4.036713569641	4.99725287613736e-05	0.000683420601671748
CTD-2589M5.4	-1.77978364123417	3.10236082573543	5.28327482601623e-05	0.000717223981436211
RP11-123B3.2	-1.13754512893885	3.95888210883034	5.32349019781168e-05	0.000721357341483289
RP11-390D11.1	-1.15696090002933	3.42602763669098	5.72159080810103e-05	0.000770843310476327
RP11-701H24.4	-1.11259967486185	4.26620937931781	5.74880222544591e-05	0.000771907353362146
RP11-109D9.4	-1.02780177327151	3.15589881090845	6.01413403026545e-05	0.000798819780818532
MGC32805	-1.22562120351564	5.13557390031005	6.23296164967856e-05	0.00082491795309814
MGC27382	-1.26282793703887	3.12655734680815	6.60190246213944e-05	0.000869073969392153
RP11-442J21.2	-1.02134698702058	3.90568990721603	6.82743301453999e-05	0.000895570032191436
AL121578.2	-1.98685352266034	3.43018791268885	7.00468764832017e-05	0.000917191813525611
AC013275.2	-1.60094503709398	3.35579323636129	7.12699207739634e-05	0.000931101944706411
C20orf166-AS1	-1.29406069365735	5.45418807028349	7.13613677324074e-05	0.000931101944706411
RP11-149I9.2	-1.03642490888977	3.45883306022774	7.21821668573696e-05	0.000940150444870679
AC053503.6	-1.73501394960228	4.11020877608725	7.37060852563587e-05	0.000956624674197203
LINC01228	-1.74222188104112	3.5691040644661	8.93665977432149e-05	0.00113202800057229
RP11-728F11.4	-1.19022981891634	3.87178147632617	8.99423173990387e-05	0.00113736988697243
RP11-115H13.1	-1.83322785835208	6.46863752632554	9.18033207764209e-05	0.00115694116712264
RP11-486M23.1	-1.15543433080339	3.03906956330026	9.62331091978776e-05	0.00119580284909423
LINC00278	-1.44950891404232	5.55113146333221	0.000103757660403326	0.00126921512190335
RP5-826L7.1	-1.21997428455102	3.31627848181394	0.000104887382065341	0.00127814742809934
HLX-AS1	-1.24686600009097	3.16593766730537	0.000111063954938151	0.00133802170834951
AC079610.1	-1.21825734202631	3.81279630083533	0.000111717650458189	0.00134370496520151
RP11-1143G9.5	-1.16837830475993	3.44198232368561	0.000125063670227667	0.0014801205202425
HCG14	-1.02033810003393	3.17149248304005	0.000133810505579592	0.00156112256509524
AC097713.3	-1.85752947363071	4.09682423390307	0.000141158081357044	0.00163138095590261
RP11-467C18.1	-1.07093987188005	3.30894075125188	0.000144866685181595	0.00166641817767302
AC006026.13	-1.19891747079937	3.724560665289	0.000150815437507819	0.00172410527243846
AC005281.2	-1.54149057782919	3.172308404418	0.000152002484926913	0.00173498972362481
CTD-2315E11.1	-1.16272038567228	3.37235819858225	0.000156634129475496	0.00177960468642544
RP11-307C19.2	-1.30011575259987	3.17722487554208	0.000158507961361517	0.00179537008382638
RP11-532N4.2	-1.4002108672003	3.10215223170031	0.00016044535550053	0.00180899076392582
LINC01886	-1.37556977080208	5.0811153194814	0.000161131841665477	0.0018139613577737
RP11-128P17.4	-1.72733624423293	3.17026447676574	0.000175935689640047	0.0019567546204695
RP11-320N7.2	-1.43357171533168	3.20515576910803	0.000185195114211021	0.00205047364085216
RP1-46F2.3	-1.46502214798878	4.14981984575769	0.000188408288367103	0.00207670926804636
CTD-3193K9.11	-1.11387503569763	3.62944337912174	0.000189619094911849	0.00208383484512501
AC104667.3	-1.06140517554214	4.90275640640373	0.000197455368791392	0.0021635132025585
RP11-701H24.5	-1.1426146466619	3.10028363752937	0.000201829917774745	0.0022081688040985
RP11-63E9.1	-1.30616406694335	4.68883258862432	0.000204279845170319	0.00221853920085707
LINC01612	-1.55427868529904	3.19619221274121	0.000205467470417726	0.00222816045379575
RP11-831A10.1	-1.78737797336737	4.78069865967394	0.000219620752736815	0.00236331058732347
RP11-116D17.3	-1.01612660081677	4.04384658787397	0.000220170302515714	0.00236331058732347
CCAT1	-1.48333089113145	9.52901840448417	0.000225721442968072	0.002405415377084
SAMD12-AS1	-1.23312750925214	5.2716224619523	0.000236422823481837	0.00250263941271376
AC002463.3	-1.7488497210038	3.2854287939697	0.000237093131687358	0.00250491098356386
RP4-550H1.7	-1.0476208791376	3.18877304701947	0.000243626959437957	0.00255990107507514
LINC01563	-1.36335010091189	4.70324989451409	0.00025744924199318	0.00265924080636141
RP11-426C22.6	-1.0805560795832	3.7999239944521	0.000259842348737315	0.00267369659352876
RP11-624M8.1	-1.02986265517669	4.25661078702078	0.00025994775276285	0.00267369659352876
RP3-525N10.2	-1.04702302265102	3.83168031469554	0.000260967113917776	0.00268044803377299
RP13-895J2.6	-1.44674938273423	3.25202243443256	0.000280272225879972	0.00285097849603801
AC068138.1	-1.48658008338158	4.06019209123834	0.000297768835701481	0.00299186782538154
TTTY14	-1.35809954848812	7.02430295817174	0.000306652379517654	0.00305525575062453
AC073842.19	-1.05170261624506	3.1863901976483	0.000312784557943556	0.00310472306507145
RP11-193M21.1	-1.70885062261049	3.73253673630963	0.000316970729351584	0.00312945031585755
LINC01320	-1.5142419675686	3.22757652952845	0.000318578671416734	0.00314112615275378
RP11-299L17.3	-1.08050902612018	4.3466957989889	0.000396853161936957	0.00378651240426929
LINC01940	-1.16576512632627	4.54814202905057	0.000460520067272711	0.00423299244023906
RP11-1102P16.1	-1.03469511834178	3.49157812017846	0.000536579379664543	0.00481487086126689
CTD-2339F6.1	-1.07106820279797	3.10026766780503	0.00058844681702886	0.00519818151167241
RP11-449D8.5	-1.35290089830923	3.31744706334212	0.000678304367837797	0.00583955692882804
RP11-123K19.1	-1.12001873702021	4.91475527495209	0.000742192516416069	0.00626026052624832
FAM95B1	-1.00475971315119	3.10779541916668	0.00079621511437474	0.00658460091786949
RP11-440I14.2	-1.10008432891665	3.56956663328347	0.000819639182623801	0.00671068222137115
RP11-799N11.1	-1.4421910563775	3.08192157660745	0.000822092730954386	0.00672331652059595
RP11-66B24.1	-1.41678964112889	3.14237297574552	0.00090599768041845	0.00723328958907054
RP13-379O24.2	-1.54449032979462	6.61245005245401	0.00100590856495491	0.00780318776490755
RP11-239E10.3	-1.18944946008763	4.77540361548812	0.00104238248745265	0.00801874444774772
AC104389.28	-1.74339038412142	6.45520896223502	0.00110033075170818	0.00833687794660989
CHL1-AS1	-1.08706002066594	3.26952843800664	0.00117296388722229	0.00874761237634468
RP11-71L14.4	-1.14274353486564	3.16261986272646	0.00117402208448502	0.00874761237634468
FAM181A-AS1	-1.30504922140799	3.63388756841344	0.00118979269210077	0.00883077289564237
AC005013.5	-1.09753752071739	3.17112437282942	0.00128910514963785	0.00937011961621606
RP11-281A20.1	-1.31531495542663	4.24095499699495	0.00131926652740991	0.00956017326035423
RP11-503C24.2	-1.56333786741717	3.43754923347214	0.0013445393917776	0.00970618123976301
MCF2L-AS1	-1.15708377350215	5.73198503157067	0.00140007519111464	0.00997930521443855
KCCAT333	-1.2901464904914	4.88119034942644	0.00142291273527645	0.0100846550384036
AC007249.3	-1.08102100965183	5.16913293299761	0.00159944312926411	0.011028839878259
LINC01606	-1.45143167809364	3.98322299788751	0.00168684329405917	0.011460292296805
LINC01479	-1.02050354926709	3.91793295088527	0.00189604333367564	0.0125020357314238
LINC01344	-1.04153503146854	3.29383407389135	0.00197236089228276	0.012913018785025
AC128709.3	-1.00074915339921	5.66674388881836	0.00206412352446695	0.0133715370422706
AC012354.6	-1.28218194756486	3.13234395937314	0.00215827045907272	0.0138839959409861
RP11-626E13.1	-1.0457266326234	3.27630990386085	0.00217341277053211	0.0139570898351127
RP11-486O13.2	-1.15520454455557	3.36476182787103	0.00225280953588692	0.0143211778478116
LINC00284	-1.56256649042697	6.15107063596937	0.002340059467403	0.0147075226951244
AC106869.2	-1.1663382791827	3.331358511834	0.00268172120877589	0.0163809025035649
AL163953.2	-1.42474725201707	3.51077679723919	0.00276848734956608	0.0167721731554926
RP11-402J6.1	-1.17737976348213	3.16726538501561	0.00286932198995885	0.0172153385686605
CTD-2515H24.2	-1.01022403404318	3.27509318002692	0.00291459616632673	0.0173781494599542
LINC00992	-1.15189813574956	5.61405055057672	0.00311434584565368	0.0183036352656148
AC079305.11	-1.05006106848397	3.45566089101068	0.00325442601972338	0.0188353731627407
CTD-2313J23.1	-1.11470981901976	3.11079351819378	0.00344622155606142	0.0196073545389165
CTD-2566J3.1	-1.22319427809403	3.4696603637651	0.00348751063291155	0.0197958748146544
ARHGAP26-AS1	-1.06569393213656	3.265801751259	0.0046507268861066	0.024638176509252
AADACL2-AS1	-1.162009794746	4.76734939873369	0.00480356678201196	0.0252846334177893
AP001065.15	-1.13649392380002	5.8009414215847	0.00564754313904233	0.0285665110149504
CTD-2008P7.1	-1.01844888206007	3.93400510547395	0.00589467855308036	0.0294802504076088
OVAAL	-1.07908822616799	4.58598171729748	0.00605500003569981	0.0301063997121367
KCNH1-IT1	-1.06307638812567	3.42795074033757	0.00644293419199628	0.031573370277301
RP11-311F12.2	-1.09382332395594	5.1293638909707	0.00698425386099618	0.0334019390809277
CTD-2314G24.2	-1.10453472388858	5.66710452995768	0.00768573454491949	0.0357655468118257
CTD-2263F21.1	-1.00506626786687	6.61552652837399	0.00865326516886021	0.0387299171345652
LINC01992	-1.26778291030781	3.18700422516373	0.00957428313222092	0.0417884639074773
LINC01701	-1.0389091616214	3.16026542062513	0.00984721362313708	0.0424565270509757
JAKMIP2-AS1	-1.09325988433017	3.46540785595149	0.0103800594794112	0.0443102539048852
LINC00403	-1.26148367037366	3.0362552460327	0.0117708598254073	0.0489734083440184
