# Supplementary material for: Identification and validation of key modules and hub genes associated with the pathological stage of oral squamous cell carcinoma by weighted gene co-expression network analysis
Source: PeerJ. 2020 Feb 4;8:e8505. doi: 10.7717/peerj.8505 (PMC7006519; doi:10.7717/peerj.8505)
Supplement: File S1 [file peerj-08-8505-s001.zip › lncRNA/edgerOut.xls]

logFC	logCPM	PValue	FDR
SLC8A1-AS1	-4.50177619984659	6.18981307394585	1.72907513311261e-78	1.27692198580366e-74
LINC01829	-5.36353927457461	5.74934990336974	1.71122420675176e-77	6.31869538343087e-74
IL12A-AS1	-3.34026626508763	5.37601078669132	3.09810708783186e-54	7.62650694787943e-51
AC005532.5	-3.59489307154704	6.13877540005011	5.67916671245024e-51	1.04851615428613e-47
CTD-2380F24.1	-4.52200029988978	3.7214569908993	1.30083546015046e-49	1.92133397464222e-46
LINC01482	-2.96626649583027	4.5729991664695	3.32507296278902e-43	4.09261063836616e-40
RP11-369C8.1	-6.08850209220327	5.39320938948139	6.97377674154472e-38	7.35733446232968e-35
LINC00443	-4.48676372804529	3.44993823426709	4.70257680335803e-37	4.34106621159988e-34
LINC00314	-5.80260844500798	3.18263392353162	3.25673090117338e-34	2.67232863390727e-31
MUC19	-4.31114605330345	5.65383626662971	4.12954952697756e-34	3.04967232567293e-31
LINC02160	-4.45047556367611	3.39719061534789	2.34365993430778e-33	1.57344805589663e-30
RP11-351J23.2	-3.66738644122162	5.62531443924816	8.78014992403358e-33	5.40345059908233e-30
FALEC	-2.83739682214392	5.87151255774888	3.22623930832527e-32	1.83275209938324e-29
LINC00551	-3.35468199827738	3.92136943429831	6.89684812047388e-32	3.63808738354997e-29
RP11-356K23.1	-4.05582441578983	5.46315282677761	2.45538958152524e-31	1.16339780021715e-28
AC003090.1	-3.66840751590023	5.94417071107333	2.5205639544312e-31	1.16339780021715e-28
RP11-677M14.3	-1.8553392853335	5.30252081753406	2.12055919986769e-30	9.21195864177815e-28
LINC01889	-4.7452053725694	3.4971747718729	1.29520783614746e-29	5.31394992774946e-27
FOXCUT	-2.71695974845546	5.04553450807233	6.37654153893378e-29	2.47846101394874e-26
RP11-351J23.1	-3.79410040302504	9.49323256943293	6.15884809215164e-28	2.27415465802699e-25
AL161668.5	-2.98488672466404	4.166132380632	2.1560517750102e-27	7.58211540878588e-25
MIR133A1HG	-3.99826864568806	7.80439974852809	2.57621361468386e-27	8.64788070201831e-25
HCG22	-3.43205404211377	8.13221038131763	3.04240852316082e-27	9.76877693197508e-25
RP11-255P5.3	-5.06201614569095	5.82422091669905	4.9880781055986e-27	1.53487320041023e-24
LINC01765	-4.00675781694986	3.70499039557029	1.69362294032826e-25	5.00296216572966e-23
RP11-739N20.2	-2.34249994626062	4.31057727405383	1.65232237749017e-24	4.69323106067881e-22
RP11-760H22.2	-2.2063544609954	7.36831553196537	6.29303120041223e-24	1.72126057092757e-21
IDI2-AS1	-2.12439750150461	4.76434498469496	1.66216248945878e-23	4.38395356594753e-21
ACBD3-AS1	-1.82526885472871	6.18868334438915	6.38925219336758e-23	1.62705611889723e-20
LINC01798	-2.20974726781994	3.9578733283087	2.01843771646089e-22	4.96872084535455e-20
RP11-237N19.3	-2.83135733055158	4.97661557859491	2.10371153476556e-22	5.01158376911085e-20
RP11-281P23.1	-2.47078058326358	4.61183460580711	3.11332729630001e-22	7.18497565099237e-20
AC013264.2	-2.90719773685399	4.25280190482114	1.22983014051359e-21	2.75221078414934e-19
SRGAP3-AS2	-4.61012193968825	5.25377570338092	3.45118856492378e-21	7.4961845741065e-19
AC024592.9	-2.54744932856266	5.85619459027318	7.21696975171492e-21	1.52278061761185e-18
RP11-1096D5.2	-4.94856557121287	3.219705694912	1.68746897171228e-20	3.46165509891532e-18
AF064858.6	-1.99980514046511	7.24945289127002	2.29272278499098e-20	4.57615074788065e-18
RP11-184I16.4	-2.81082535203222	4.68383146170785	3.29673504133891e-20	6.40694428428628e-18
SALRNA1	-1.94233198014945	4.73047046250323	4.90982200713548e-20	9.29718859556296e-18
AC107218.3	-3.11083306247375	3.2033710444648	6.14780469948461e-20	1.13503844264235e-17
RP4-651E10.4	-2.38812948070686	4.06775858154448	2.38703851055288e-19	4.29958034156903e-17
LINC01983	-3.05218532229985	4.55439537862374	5.19724344694904e-19	9.13848639421873e-17
RP11-483P21.2	-1.62575999898233	6.55037269415614	6.55755262450599e-19	1.12622153795295e-16
CEBPB-AS1	-1.24752779565344	6.0001115172338	1.08887603249824e-18	1.82757943181807e-16
RP11-617F23.1	-1.41527531264637	9.33655706168009	1.6184489053627e-18	2.65605448135634e-16
MYHAS	-2.47304670663521	7.03514450855698	4.99069301515414e-18	8.01223215585072e-16
CTB-51J22.1	-1.97467136450114	4.87621100313846	8.47733282116194e-18	1.332023465623e-15
UG0898H09	-2.75847786002117	4.54856762893012	2.1395406172492e-17	3.29177238716362e-15
RP11-60A8.1	-2.35461735856839	4.33890518856534	2.60723772420202e-17	3.92947971290448e-15
RP1-193H18.3	-3.44126172943371	3.22781530228456	3.46080902861545e-17	5.11161493526502e-15
RP11-641D5.2	-2.28241565188095	4.91471713049018	3.73691925332834e-17	5.41120562467251e-15
RP11-10L7.1	-1.76485940927859	4.40452011727568	4.48487695959688e-17	6.36938775896595e-15
ALDH1L1-AS2	-2.85938493361162	4.34936218121079	5.33181978176335e-17	7.4293375638344e-15
RP11-757G1.6	-2.03409092716262	6.08417049697553	6.47883348539686e-17	8.86040468326959e-15
CTD-2376I4.2	-1.27905219863544	5.9519258347082	6.6640038610844e-17	8.94793972983787e-15
LINC01091	-1.68631267807547	6.22222232281663	7.57944951881171e-17	9.99539905293295e-15
HOXB-AS2	-2.40012020703239	3.64550072297368	7.8020024042951e-17	1.01083838167929e-14
PP14571	-2.11539311345367	7.16931016676999	1.32502938852392e-16	1.68712793693951e-14
LINC01697	-2.75389255287603	6.05583885420846	1.36490752266328e-16	1.70844780590989e-14
LINC01395	-2.14157541557518	5.68807561233592	1.50933710909547e-16	1.85774242511168e-14
LINC00330	-3.03236538225351	5.90428766402822	1.62420751985086e-16	1.96635615313092e-14
ADAMTS9-AS1	-1.91399410111205	4.93879241406131	1.74495403188377e-16	2.07846540733252e-14
ABHD11-AS1	-1.74695997436014	6.2915782867495	4.08984447600452e-16	4.7942065802053e-14
AC147651.5	-2.7208270995348	3.47692324609773	5.15586566365802e-16	5.94938561345539e-14
AFDN-AS1	-1.23062134019606	6.22033195055482	8.07848362812603e-16	9.17840024518626e-14
LLNLR-268E12.1	-1.93163963190412	5.31556229439694	1.03494275722799e-15	1.15803822153466e-13
CTD-2376I4.1	-1.4023843009299	4.80541429718738	1.38075452816248e-15	1.52192122245969e-13
RP11-594N15.3	-2.2662900507659	6.54944916493759	1.50098655704644e-15	1.62417617825271e-13
DRAIC	-1.69497705335033	4.71955597539871	1.51751057954552e-15	1.62417617825271e-13
RP4-539M6.14	-2.99481908321049	3.79203333785146	1.86048376689651e-15	1.96281037407582e-13
RP11-469H8.6	-3.39528269142771	5.37288560905659	1.9748050085878e-15	2.03570367092134e-13
CTC-239J10.1	-2.78743787176427	3.09700282939078	1.98470770895513e-15	2.03570367092134e-13
FLG-AS1	-1.74909871465232	7.77032896675761	2.16697738174906e-15	2.19220931016668e-13
RP11-60L3.6	-3.3516947663447	3.58096975528617	2.37671256827415e-15	2.37189490766279e-13
RP11-250B2.3	-1.63268930545973	5.44659197797885	2.59357555016216e-15	2.55380739172634e-13
AP001347.6	-1.65309731408828	5.69964873065773	2.90715308322044e-15	2.8249112525767e-13
AC103563.8	-2.65673700979065	4.71493659969742	3.26255085346591e-15	3.12908286400594e-13
RP11-268F1.3	-3.41874881356008	3.13316025447388	7.20492693959526e-15	6.82158787806552e-13
LINC01405	-2.46203030657009	7.19416361067965	1.0143164975466e-14	9.48193333466026e-13
AC002398.12	-2.88465407050503	4.57189963225359	1.2599663688454e-14	1.16310645424041e-12
RP11-774O3.3	-1.20989452220806	8.62670509476063	1.3300454844754e-14	1.21264023491986e-12
AQP4-AS1	-2.59964551127647	4.03573271554588	1.3937073993177e-14	1.25518648097088e-12
LINC02036	-2.17092382342894	4.82164273990801	2.22675462895798e-14	1.98127505239213e-12
WDR86-AS1	-1.82649647582125	5.91284137144561	2.87415178320916e-14	2.5098447146804e-12
LINC02147	-2.06992780708274	3.29252174625378	2.88878538588807e-14	2.5098447146804e-12
CTC-490G23.2	-2.21256794634258	8.49919586765582	3.41756160534972e-14	2.93473168087298e-12
RP3-414A15.10	-1.95879012945206	3.54337967566073	4.67272491616385e-14	3.96644523055977e-12
RP11-17M24.3	-2.54903821791641	3.27350425636434	5.74939231510994e-14	4.8249161644417e-12
RP4-613B23.1	-1.11741310655763	4.72372835665889	6.01997771470351e-14	4.99522869922308e-12
RP11-6I2.4	-3.01984076022311	3.93249700992513	8.68589552794615e-14	7.12725983043137e-12
SOX2-OT	-1.99619981228372	8.33520915070636	9.97904400608288e-14	8.09837802032111e-12
AC011286.1	-1.9785037952653	4.09455725960818	1.11038540525257e-13	8.91325675846765e-12
RP11-219B17.3	-1.56274826563475	3.91520128377683	1.31438508107564e-13	1.04373481975738e-11
CTD-2540L5.6	-1.86307148762182	4.89769882936296	1.72961667087799e-13	1.35885309728021e-11
AC090616.2	-1.3294391113513	5.13507110228351	2.30054862658738e-13	1.78837385340504e-11
RP11-736K20.5	-1.50691278595634	5.2351833375917	2.48426306427945e-13	1.90899315158196e-11
RP11-963H4.3	-2.17024645337357	3.12927873582005	2.50741145163778e-13	1.90899315158196e-11
LINC01978	-1.68947220900217	4.17834945114164	2.66186893361611e-13	2.00590837497499e-11
RP11-122M14.1	-2.03984126138462	4.11106357751745	3.13333801245805e-13	2.33734355777805e-11
RP11-235G24.3	-1.89743855528668	5.07173202951733	3.25333669831348e-13	2.40258915170451e-11
AC103563.9	-2.95980530543372	5.06998436976518	3.5313043796032e-13	2.58204780627422e-11
LA16c-380A1.1	-1.67060929305697	4.37955951292076	3.71901465933522e-13	2.69263953521477e-11
RP11-120J1.1	-2.28153536943931	3.66050386307623	4.30169691997769e-13	3.08427492757623e-11
RP11-93B14.9	-1.26667131204488	9.22577603951946	5.27379112891256e-13	3.74489879682878e-11
RP11-93B14.10	-1.4423641633578	6.99787697387547	6.34147323004007e-13	4.46016950512819e-11
RP11-146D12.2	-1.88421508708057	3.70886324320739	6.58760182305718e-13	4.58956976068654e-11
PCBP1-AS1	-0.721607490518624	10.2920439474632	7.01340695350913e-13	4.84056171510887e-11
SOX9-AS1	-1.48714365722812	6.61083597289967	1.03166032037851e-12	7.05445506110676e-11
RP11-141J13.3	-2.05020517739756	3.40276470089407	1.27409664668604e-12	8.63229700529942e-11
DLGAP1-AS5	-3.2064024383299	6.48648204428437	1.33238339596007e-12	8.94513761742283e-11
RP3-473B4.3	-1.67410833116254	3.16984696715801	1.39053057297423e-12	9.25141286613939e-11
DNMBP-AS1	-1.43924749192011	4.6356146377201	1.7154084831384e-12	1.13109746856938e-10
RP11-7K24.3	-1.4691654345201	11.2173005863143	1.83090284236238e-12	1.19656791954391e-10
RP11-930P14.1	-2.93666429720932	3.37741917932141	2.11162054258989e-12	1.36792260587951e-10
RP11-57H12.3	-1.61907378535892	3.95177591304339	2.20788834995852e-12	1.41784830125597e-10
DSG1-AS1	-1.75064750779108	8.06547142829251	2.64095218019483e-12	1.67722339800776e-10
TMEM220-AS1	-1.26510766700127	5.34185444507038	2.65721242473809e-12	1.67722339800776e-10
LINC00327	-1.34713545348138	5.23039398002136	2.93115873705758e-12	1.83445824348901e-10
RP5-875H18.4	-1.99002726543996	3.09180342548863	3.4520208476665e-12	2.14228352605186e-10
CTD-2083E4.7	-2.39464967827912	5.74016816615829	3.57255005387782e-12	2.19860684565731e-10
CTC-297N7.7	-2.34356622873616	4.0414616561518	3.66115410324095e-12	2.23451430185409e-10
RP11-989E6.3	-2.57580579897334	3.21880036458106	3.69816226957418e-12	2.23860068531191e-10
SMC2-AS1	-1.56346601909069	4.6750573039244	3.86861973797479e-12	2.32274445243446e-10
RP3-428L16.1	-1.82429311629262	4.63164784855769	4.1157274450279e-12	2.45118122431702e-10
CTD-3064M3.4	-2.07599354986862	4.83417480637135	4.30258367985661e-12	2.54196643805929e-10
UMODL1-AS1	-2.34425065840037	4.09399112845177	5.58838753906103e-12	3.27541602983855e-10
LINC01170	-1.77711119188606	4.19906664818025	6.18539973540421e-12	3.59678559417008e-10
RP11-362K2.2	-2.54866037099383	4.32933357975845	6.33921770684886e-12	3.65743146602178e-10
RP11-424M24.5	-3.19226632951286	2.99622417003472	6.51952484539755e-12	3.73230162660937e-10
RP11-68I18.10	-1.87179290870006	6.2949558557826	6.85235568656409e-12	3.89266513425199e-10
LINC01634	-1.93474506639669	5.26899899060259	9.1194363243631e-12	5.14099521033752e-10
TTC39A-AS1	-1.7705963171499	4.02923216015923	9.49859341867677e-12	5.31417518158545e-10
C5orf66-AS1	-1.94683444468173	8.82322649451734	1.00882743224916e-11	5.60164705801506e-10
LINC01513	-2.63312753012888	3.13249324540306	1.08667800196708e-11	5.98889331681114e-10
CTD-2547L16.1	-1.01194068358788	5.30387341519284	1.11368944316028e-11	6.09229373165826e-10
RP11-225N10.1	-1.71294943634302	4.2363164731049	1.37080737621409e-11	7.44368564216253e-10
LINC01600	-1.36930061577767	4.02260116868589	1.44141241198459e-11	7.76994938869065e-10
RP1-8B1.4	-2.20667545749853	3.68905514529353	2.15052340536682e-11	1.15084169193e-09
AC009506.1	-0.772905111377825	7.84679247491571	2.33453043458711e-11	1.24032426326805e-09
CTA-363E6.2	-2.53643350285516	3.69324257513784	2.4743523124561e-11	1.30522084482059e-09
CTD-2008P7.9	-1.35615334940365	6.54933464798784	2.73654707671043e-11	1.42915319556787e-09
EPB41L4A-AS2	-1.18015955103686	6.62551399211282	2.74799937400999e-11	1.42915319556787e-09
AC010226.4	-0.891038420696467	5.57559073157679	3.17659485023542e-11	1.62951531943045e-09
LINC00950	-1.53115603786117	5.63751826892382	3.17738938385897e-11	1.62951531943045e-09
ACVR2B-AS1	-1.13665831433047	6.74813856021027	3.6550616521501e-11	1.86156071042266e-09
C10orf71-AS1	-2.95488961502779	5.23391950635618	4.03996357470974e-11	2.03025692248683e-09
LINC01489	-2.58684475685589	3.1323198086159	4.04126970352828e-11	2.03025692248683e-09
RP11-863K10.7	-1.22277420824437	4.42429932285394	4.86784112564936e-11	2.4289869400622e-09
KCNJ2-AS1	-1.0945073060588	6.92014225187878	5.12166364992352e-11	2.53848899695874e-09
CTC-297N7.9	-1.35377348271816	4.10180199032167	6.6539780098558e-11	3.27597517351901e-09
RP11-875H7.5	-2.95736528112509	4.04013599018035	6.84438541094731e-11	3.34740306356595e-09
LINC02095	-2.56366909854255	3.56921398383407	8.11412301373662e-11	3.94228937213454e-09
LINC01894	-2.14133082366503	3.47458558597276	8.47761503666923e-11	4.09197300952956e-09
RP11-68I3.5	-1.66853415117446	3.60508345427208	9.09200565539635e-11	4.36002998474689e-09
LINC01497	-2.9815567388831	3.93982183750207	9.26561099480897e-11	4.41461530301059e-09
LINC01372	-1.63013993446129	6.58619618913765	1.04371610232811e-10	4.94092526646993e-09
RP11-150O12.3	-2.13428855652735	3.31806693653607	1.23235013050156e-10	5.79675523169045e-09
RP11-434I12.3	-3.03300900599015	4.54272412871978	1.29391181309893e-10	6.04780932894658e-09
LINC01269	-1.6378789453525	7.39427306642319	1.48383545637486e-10	6.88505803465159e-09
LINC01996	-2.42418011026594	4.09485482466092	1.49168488225356e-10	6.88505803465159e-09
RP4-536B24.2	-1.70407414934983	3.54048108244449	1.51549897852704e-10	6.95152792324358e-09
RP11-56L13.1	-2.60726525610314	4.69103978034055	1.65338173091835e-10	7.53717535977284e-09
RP11-108K14.12	-2.0099050194347	5.23412141878306	1.69725492589801e-10	7.68971020107781e-09
AC093159.1	-1.94296681113954	5.59427478653187	1.72920977799741e-10	7.78671598201884e-09
RP11-486A14.2	-1.4682785332928	3.67168733414439	1.74057086273683e-10	7.79037322503725e-09
LINC01913	-2.73104455296857	3.08551371620279	1.78646732127317e-10	7.94762720939902e-09
CTA-363E6.6	-1.88946235662093	3.25313597714958	1.82745138565339e-10	8.08127454074868e-09
LINC00472	-1.41424126660409	4.89181453913438	1.84150664993089e-10	8.09495631532118e-09
RP1-193H18.2	-1.16425048759444	7.47134817418062	2.33703015882943e-10	1.021240693666e-08
PANCR	-2.53087906226258	4.13696168051877	2.60001338178492e-10	1.1294764014401e-08
RP11-964E11.2	-1.70759723514649	7.20324791294782	2.62378059660633e-10	1.133135655318e-08
RP11-276H7.2	-0.941549654080921	6.69993831883847	2.66669910253391e-10	1.14497516698912e-08
RP11-422N16.3	-1.98453476978008	3.04118634321166	2.79548730608192e-10	1.19333374308757e-08
MEIS1-AS3	-1.74193420943879	3.24309214146573	3.80988243630013e-10	1.61701044782049e-08
LANCL1-AS1	-1.6605386709391	6.33597875317196	4.0386603725432e-10	1.70431467721323e-08
RP11-321G12.1	-1.70270252965045	5.67382209098203	4.13149387184494e-10	1.73358421838494e-08
RP11-180K7.1	-2.33571064047548	3.2583151496695	4.19197270607313e-10	1.74902364035876e-08
LINC02038	-2.13983351839491	3.65174444262138	4.70024839063887e-10	1.95007496431843e-08
ZFY-AS1	-2.21925172103231	4.43698113414602	4.72818832322941e-10	1.95070786408096e-08
RP11-250B2.6	-0.814988847344211	6.2166862438148	4.90580532993485e-10	2.01274290897605e-08
AC107072.2	-1.98146439879023	3.54862499540201	5.11199201051204e-10	2.08574922638848e-08
RP11-295M18.6	-1.50703798299172	3.46524756591007	5.43658673392178e-10	2.20599961703365e-08
AC005083.1	-1.33102926323883	7.25774601770378	5.53676468449727e-10	2.23437197786952e-08
WDFY3-AS2	-0.835222762220465	7.24919071069126	7.5777950942443e-10	3.04141395494534e-08
HHATL-AS1	-2.06840115981505	3.08885092345654	7.79769733914746e-10	3.11275647835697e-08
DIO2-AS1	-2.15413010482831	3.67723079784281	7.9702602440999e-10	3.16453612379988e-08
RP11-110L15.2	-2.18958534099418	3.05558031122997	9.4242240820597e-10	3.72181255861021e-08
PART1	-1.64012622996827	8.8986093421886	1.03117074356875e-09	4.05063613896556e-08
RP11-352M15.2	-0.602721015493285	10.1032681819338	1.2015858140178e-09	4.69508531032881e-08
AC079630.2	-2.51427234608594	3.70576302482589	1.22819002514672e-09	4.77378070300449e-08
ATP13A5-AS1	-1.95711376820475	3.12049621863658	2.04434387804307e-09	7.90443954939691e-08
RP11-713M15.2	-1.07987139654862	5.46053367411856	2.10284792414768e-09	8.08829787491176e-08
RBPMS-AS1	-1.3729127059441	5.63189532912183	2.30077639997451e-09	8.80374803824442e-08
CTC-327F10.4	-1.79490111760438	4.90944582804849	2.40048472501554e-09	9.13792767744317e-08
AC118754.4	-1.66933728754944	3.91023207942642	2.55738692386239e-09	9.68528329883271e-08
RP6-159A1.3	-1.62479086911624	4.33680215346088	2.84319586120812e-09	1.07127558341949e-07
FLJ37035	-0.921721591258431	5.28804428914972	3.06226763552329e-09	1.14796175067713e-07
RP11-881M11.2	-1.0222394213837	4.41913473169441	3.44739826063024e-09	1.28580990680578e-07
RP11-4B16.3	-1.50862228953162	3.8556681919472	3.55940566073161e-09	1.32091511580417e-07
CTB-119C2.1	-1.15002546461349	5.54189197908451	4.06554187528332e-09	1.50120133744836e-07
LINC01352	-1.47803299247084	3.91585819780666	4.47587795519411e-09	1.63656156857457e-07
RP11-296E23.1	-2.80117738749391	5.60685082095521	4.47644464254654e-09	1.63656156857457e-07
RP11-16N11.2	-1.14182383130875	5.58570712463477	4.62926831530783e-09	1.67598334351237e-07
AC005237.4	-1.692058518082	3.8238841584141	4.63286775572842e-09	1.67598334351237e-07
CBR3-AS1	-0.698256047407044	8.65107433633261	4.65235728395444e-09	1.67598334351237e-07
PRKAG2-AS1	-1.18769534793158	6.3923216249304	5.36904665178424e-09	1.92477716133139e-07
MIR1-1HG	-2.70322024980479	7.28869693528207	5.51407251435173e-09	1.96721862408152e-07
RP11-1000B6.3	-1.01743908359433	4.79054042859408	5.54274495300429e-09	1.96794093643926e-07
RP11-105N14.1	-1.09100590373212	5.54660402280127	5.66182797772014e-09	2.00060285241451e-07
FAM167A-AS1	-2.53878675768929	4.30084964554224	6.2973644773496e-09	2.21457317453461e-07
RP11-575H3.1	-1.76407013959593	4.72454378574546	6.8888164368909e-09	2.41108575291182e-07
RP11-227F19.5	-1.62869136831969	3.13676542406543	6.94716833098202e-09	2.4200395341652e-07
RP11-983P16.4	-0.767269119615517	8.36027702779143	7.40156263061785e-09	2.56622253648417e-07
ZNF503-AS1	-1.56303601547398	7.52568814672897	7.80689589541959e-09	2.69410870035858e-07
AC137932.6	-1.04094879066705	5.66788562154602	8.43289001678437e-09	2.88311383998442e-07
PGM5-AS1	-1.90340768064051	3.18307708899435	8.46520685861603e-09	2.88311383998442e-07
C8orf34-AS1	-2.27648320087195	4.31531930651317	8.47170891369829e-09	2.88311383998442e-07
LINC00525	-1.74859528672204	5.1057132180399	8.53168292674314e-09	2.89020543183477e-07
RP4-547N15.3	-2.27440493506475	3.08859803492042	8.72073113239512e-09	2.94075796405196e-07
RP5-875H18.10	-1.50015229916979	3.27361920624708	8.84484545484242e-09	2.95746846039239e-07
LINC01625	-1.59268292199892	3.28631828687307	8.85037954971861e-09	2.95746846039239e-07
RP11-131H24.4	-1.4374404436021	3.63031758704298	8.92845559918908e-09	2.97011912612664e-07
LINC01132	-0.813983996453524	6.50556673006805	9.57337841814846e-09	3.17037666448549e-07
RP1-232P20.1	-1.8102154910245	5.6918735502624	1.01881133307247e-08	3.35889361372329e-07
LINC01287	5.29957102204512	7.26916042304187	1.17460815776477e-08	3.85532499781904e-07
AC002451.3	-1.56098127103971	3.22806616843329	1.22204423495738e-08	3.99327286511516e-07
LINC01554	-1.52882097918521	5.90058362208197	1.48136497916443e-08	4.81933055996886e-07
RP11-161M6.2	-1.28609786047788	7.52620885189137	1.50004834271153e-08	4.85870921531782e-07
AC011513.4	-1.63311349586015	3.55317783134099	1.58174152507549e-08	5.10094373916268e-07
SLCO4A1-AS1	-1.46143822257489	6.93153803876068	1.60824881665526e-08	5.16387717869526e-07
RP11-1020A11.2	-0.538934933173266	7.58854013619233	1.62514527760818e-08	5.19554020568674e-07
PLBD1-AS1	-1.15834777194454	7.04380984800324	1.75517960598279e-08	5.58706956473401e-07
RP11-93B14.6	-1.37167483782179	6.05695696721533	1.81639722502082e-08	5.75712167672907e-07
ADAMTS9-AS2	-1.12077088643879	4.62419170123153	1.94836912154119e-08	6.14901964212893e-07
RP11-345P4.9	-0.692010370502533	9.34733503254009	1.98921148823531e-08	6.25120291090118e-07
RMST	-2.42856491949322	3.3074118784478	2.06647729795756e-08	6.46649781585448e-07
RP11-141M1.3	-1.32712089469122	4.24354617174341	2.0875723460824e-08	6.50494589696984e-07
ADARB2-AS1	-2.04589254541835	4.49239787394386	2.27602677720708e-08	7.06237720574549e-07
LINC01230	-1.66125786792981	3.37960677073254	2.3116519290265e-08	7.14290773885385e-07
RP11-380D23.1	-2.08502568339167	3.25907143052994	2.34419300334502e-08	7.21327722070957e-07
RP1-317E23.3	-0.6154027419635	6.55240020742221	2.36986063579783e-08	7.26200033002778e-07
RP11-701H24.3	-1.54229880882698	3.51477088410613	2.74269883935402e-08	8.36976484654109e-07
CTD-2095E4.5	1.03175723114463	6.53243965079706	2.95983816313966e-08	8.99522832707259e-07
RP11-107M16.2	-1.49888919165551	4.84027823618101	3.01620825052837e-08	9.12897456153771e-07
C5orf66	-0.878734081368559	8.15941874672675	3.0646111408677e-08	9.23761358175836e-07
RP11-678G14.3	-1.97142712307846	3.76705263402546	3.1521149436534e-08	9.46275156865056e-07
RP4-568C11.4	-1.1199255276495	9.90234701732659	3.31546690295785e-08	9.91284335155615e-07
RP1-56K13.5	-1.53512334695539	3.21181750873884	3.52112797608919e-08	1.04852943965398e-06
RP11-274H24.1	-1.81325784597684	3.67180795165154	3.5775733428766e-08	1.06105940309814e-06
KB-1471A8.1	-1.30674397282831	3.5449048055601	3.69656459741036e-08	1.09196518207502e-06
PDCD4-AS1	-0.594822528157999	7.33091793228673	3.79288819131684e-08	1.11595535031374e-06
RP11-863K10.2	-2.26516575467458	3.03945945615162	3.8283056487336e-08	1.1219062387261e-06
RP11-390E23.3	-2.22823819241869	3.28756826326702	4.05497578181932e-08	1.18363621141248e-06
RP11-6O2.3	-0.967074729294165	5.86814938729819	4.2203423647732e-08	1.22694029316977e-06
RP11-37C7.3	1.15580352026015	5.15224663210547	4.23655754581303e-08	1.22694029316977e-06
RP11-308D13.3	-1.39127296096179	6.37785792048409	4.50823195212633e-08	1.30051925650207e-06
LINC01587	-1.3761478075776	4.22943279696967	4.70791525249655e-08	1.35283868247809e-06
CTD-2371O3.3	1.01403629851315	6.51918893502963	4.79778482738715e-08	1.37210600334804e-06
MEOX2-AS1	-1.83390469027064	3.81012986296715	4.8121253197988e-08	1.37210600334804e-06
AC005062.2	-1.12127796688398	4.40711086329072	4.98830821144321e-08	1.416871390058e-06
WFDC21P	-1.39441280149408	12.1759541652516	5.15802361871561e-08	1.45946377104271e-06
RP11-281P23.2	-1.52493905836446	3.63314195193204	5.38588077942643e-08	1.51811944870474e-06
RP11-7F17.5	-1.16005000225785	3.81336326026373	6.66989893541386e-08	1.87289747673123e-06
RP11-260M2.1	0.871081502988187	5.7886930765168	6.96525814452922e-08	1.94842543171774e-06
CTA-221G9.12	-1.36229205607203	7.69251671067991	7.11129831017717e-08	1.98177124606258e-06
AC005162.5	-1.57344419138923	4.6956225592018	8.57519076881288e-08	2.38074375292042e-06
CTC-559E9.4	-1.25471376159317	3.10939499318623	8.71853786488988e-08	2.41147573528883e-06
RP11-367J11.3	-0.938041815193552	4.97237099237775	8.98671378029777e-08	2.47637616669773e-06
CTC-327F10.5	-1.67743315237334	3.96805038411081	9.74841548048982e-08	2.67628432429061e-06
CADM3-AS1	-1.45128812776582	4.94215784877282	9.79485720632337e-08	2.679074832174e-06
LINC01266	-1.67528689379434	3.42200451061154	1.04803396068948e-07	2.85598922497852e-06
RP11-700H6.1	-1.83127745764713	3.18156678439553	1.10302785984004e-07	2.99480174445541e-06
RP5-965F6.2	-1.43765965495323	3.40217012524309	1.17601389949276e-07	3.17947910110668e-06
RP11-631N16.4	1.19739461346697	5.95738600113883	1.17965778429686e-07	3.17947910110668e-06
RP11-46H11.3	-1.13876231724692	4.68109266600185	1.23205335413222e-07	3.30862328009689e-06
LINC02028	-1.52010678712793	6.35585075916238	1.27833644041473e-07	3.42047630886334e-06
AF186192.1	-1.55603515878017	3.53228479854137	1.31666343799213e-07	3.51031028504401e-06
CTC-264K15.6	-2.53886904050987	4.04144898755905	1.33304486551179e-07	3.54120011935416e-06
LINC02099	-1.0857600598842	5.70300240666101	1.33991704386483e-07	3.54669798169955e-06
RP11-736K20.6	-0.93573647459908	5.22923465400435	1.36452954703101e-07	3.59894668029429e-06
CTD-2547H18.1	-1.57836421649708	4.19125414163161	1.4015043932484e-07	3.68331314738057e-06
RP1-127D3.4	-1.78895080385139	3.46178229341543	1.40847147980087e-07	3.68849711997498e-06
RP5-1065P14.2	-1.7251319647925	3.57182609224137	1.43038065223842e-07	3.732636437025e-06
RP11-968A15.2	1.30413739993142	5.38279326950194	1.4368537941443e-07	3.73632579920974e-06
CTD-2649C14.2	1.19313215438332	5.35342721798956	1.46478364970715e-07	3.7955885098552e-06
RP1-122P22.4	-1.3789355550519	7.83811188624782	1.50176281256936e-07	3.87780362616249e-06
RP11-412H8.2	-2.23087983612313	3.29247680853315	1.52638165838311e-07	3.9276406087663e-06
RNF139-AS1	0.677833284003105	7.49316025971164	1.62413784118513e-07	4.16467290178896e-06
RP11-88H10.2	-1.90594287957313	3.05731968927852	1.87849987260001e-07	4.80024967444674e-06
RP11-355B11.2	-0.491253769991499	7.0850547430131	2.15057979535831e-07	5.47656268576591e-06
AC004947.2	-1.58872237237512	3.74105051013664	2.19742777964543e-07	5.57663372944383e-06
LIFR-AS1	-1.1027331220662	6.20691246643312	2.29251429191873e-07	5.79801987870543e-06
SLC26A4-AS1	-1.71593757577727	5.05282519653271	2.32893898221226e-07	5.87003903878415e-06
DNAJC27-AS1	-0.709156122010407	6.21179445704767	2.35694067430984e-07	5.92041050332591e-06
RP11-428C19.4	-1.27131960453765	3.34747456159081	2.56428150440141e-07	6.41939624067947e-06
CH17-302M23.1	-1.01104053233706	4.29616974684072	2.58716531583861e-07	6.45480265455004e-06
UCKL1-AS1	-0.915918070130969	6.90442297154851	2.67884348296621e-07	6.66103000730824e-06
SMILR	-1.16466594696536	6.39651082272225	2.87660007822302e-07	7.12875556297886e-06
RP11-968O1.5	-1.12775510515522	4.19385125915553	2.89631887724395e-07	7.1536170262363e-06
RP11-344B5.2	-1.16613988654825	6.04912172022577	3.00015822118574e-07	7.38538948781889e-06
CTB-113D17.1	-1.34502306420822	5.04765678823407	3.11798195582888e-07	7.64993247302202e-06
RP11-182J1.18	-0.961489278119898	3.92634478095365	3.37409471293276e-07	8.25089054801605e-06
PWAR6	-1.1184395132405	6.96537300907352	3.46329518022661e-07	8.44106762573384e-06
TLX1NB	-1.63957036286386	3.97633343282395	3.60373458344128e-07	8.75446707194534e-06
RP11-293M10.6	-0.809073060714161	7.22789341076598	3.7621310809453e-07	9.10929115828887e-06
RP11-572O17.1	1.01016019559582	5.67414056876221	3.82155756380247e-07	9.22294202898079e-06
RP11-336K24.12	0.918180076772012	5.16594294398769	4.08310546352728e-07	9.82206314271954e-06
RP11-54O7.11	1.19212771292936	4.44611216410532	4.20119848218279e-07	1.00733281788701e-05
RP11-423H2.3	-1.06887504665194	6.43694983554864	4.29866701390275e-07	1.02736750477902e-05
RP11-742D12.2	-1.83431315510543	3.26791035272344	4.74978131281168e-07	1.13152048371336e-05
CLDN10-AS1	-2.18471943954371	4.0999157332645	4.82374707190904e-07	1.14544604906908e-05
CTD-2336O2.1	-0.500475203422084	9.52880662136266	5.50245719260139e-07	1.30242456305645e-05
RP11-89K10.1	-0.814870210453062	5.22678948906742	5.53543362605441e-07	1.30604400410261e-05
ERVH48-1	-1.90071617245466	7.39972322399952	5.62235927690392e-07	1.32232876623998e-05
LINC01135	-0.883425638275621	4.41489717527996	5.9537760132541e-07	1.39582970977402e-05
LA16c-429E7.1	-0.934865551976996	3.8072184990048	6.08077802779493e-07	1.42109321947043e-05
LINC01206	-1.82296223525282	8.33416529273739	6.23197636016985e-07	1.45183424037395e-05
CTD-2538C1.2	-0.673967271914275	7.13070394302552	6.31198756006703e-07	1.4658499412294e-05
LINC01985	-1.37909864812602	3.26095048930799	6.36312065677789e-07	1.47309235267413e-05
RP11-128M1.1	-1.11243054397563	6.32856011739691	6.62915690422902e-07	1.5298851168041e-05
RP11-209D14.2	-1.17894185390575	3.57548853291509	6.77010883587342e-07	1.55754684588552e-05
LINC01954	-1.54961754233835	3.12169261749038	7.22232754694181e-07	1.65642512217905e-05
MBNL1-AS1	-0.853029931731322	8.75823065510517	7.63992858559266e-07	1.74677624162854e-05
PCAT18	-2.2492631971175	3.64841338944184	8.04040357784953e-07	1.83266606242033e-05
RP11-432J24.5	-1.73550759216175	3.10259652194596	8.396586505873e-07	1.90796281064222e-05
CTD-2240E14.4	1.02035266327363	4.29385408013423	8.43035362538307e-07	1.90975955593417e-05
RP11-680C21.1	-1.68246740108079	5.04689773437984	8.54111920598406e-07	1.92893471976123e-05
CTD-2126E3.1	-1.22666171222679	4.03419841155657	8.60570098022142e-07	1.93759456521144e-05
CTD-2626G11.2	-1.98502460565371	4.91708871737295	8.66965777842331e-07	1.94606148005034e-05
CMAHP	-0.835992204070655	9.10826984226117	9.11016711517033e-07	2.03874497410706e-05
LINC00492	-1.43596876639467	3.56760322624336	9.37379395269821e-07	2.09140387736182e-05
RP11-10H3.1	-2.3099166865265	4.01778272716126	1.0364051734712e-06	2.30537717050748e-05
RP11-486L19.2	-0.938205453859701	6.12717700541751	1.08020919886077e-06	2.39559907915518e-05
RP5-978I12.1	-2.66942412465545	3.58973185590473	1.09099064312117e-06	2.41226523935625e-05
RP11-351A11.1	-1.0869714967509	3.44748612752628	1.13928828789804e-06	2.51153552421702e-05
C15orf59-AS1	-1.89246874568332	4.5549330722455	1.23203974679438e-06	2.70792069347516e-05
RP11-713N11.6	-1.35142979936757	3.52512039447933	1.40302910460226e-06	3.07459048590138e-05
KB-1562D12.1	-1.06049656854993	6.89378108680499	1.42081737105756e-06	3.10435984771009e-05
RP11-568J23.8	1.08013713810731	6.57689466256848	1.44469790791628e-06	3.14722538346953e-05
DEPDC1-AS1	-1.00523243401321	4.67094803335396	1.53529830917246e-06	3.33475823918783e-05
SCARNA15	0.90100359827831	5.41438989495487	1.54638832773936e-06	3.34899642239155e-05
LINC01778	-1.46297428917849	3.09862970126853	1.56673457993955e-06	3.38313885171157e-05
RP11-161H23.9	-1.15585214091	4.4196769473927	1.63354728926522e-06	3.51712732688737e-05
RP1-122P22.2	-0.739297524225623	6.40521929119124	1.64144756974118e-06	3.52386346004029e-05
RP11-739N10.1	-1.80636206715525	3.11061480847098	1.66410733801956e-06	3.56062990165221e-05
RP11-145H9.3	-1.23966321630175	3.05579731462777	1.66821658222297e-06	3.56062990165221e-05
RP11-680F8.3	-0.667601843689389	6.56665340980809	1.68360382195928e-06	3.58311649140325e-05
LINC01754	-1.65581458907143	3.05720325579351	1.70729676874675e-06	3.6230996083893e-05
RP13-188A5.1	-0.618099054199211	6.84729848263156	1.73218950245213e-06	3.66539239988796e-05
AC006129.1	-0.980808134069028	4.30549912146618	1.76071675822708e-06	3.71511235985915e-05
RP11-523H20.3	0.703026362268118	5.43325637961268	1.87509159857518e-06	3.94517135483696e-05
RP11-650K20.3	-1.32486497796152	3.25566433990202	1.92761921394828e-06	4.04416701562729e-05
HOXC-AS1	1.2302777329213	5.37060350581804	2.00627988743402e-06	4.19727392881026e-05
RP11-106M3.3	0.67545598124564	6.26193171855472	2.03239132587291e-06	4.23988981400324e-05
RP5-967N21.11	0.864165305044128	7.01135379607266	2.1015566501226e-06	4.37182982004378e-05
HSD52	-1.42532721465598	3.17605606385995	2.14261497366923e-06	4.44472235408632e-05
RP11-260A9.6	3.98313193267381	3.33997830908888	2.19507020389767e-06	4.54078248061184e-05
IQCH-AS1	-0.466912380058373	8.87566223050803	2.21123627281127e-06	4.56144689237745e-05
RP11-46F15.2	1.06331162070438	4.47559592159422	2.2859511428491e-06	4.7011992240076e-05
CCDC18-AS1	0.580573256873353	9.23764227745625	2.29171526153383e-06	4.7011992240076e-05
RP11-159H10.3	-1.17154390310808	4.16074516897378	2.32683557857197e-06	4.76002236779889e-05
RP11-350J20.12	-1.21537270741615	7.5381789623451	2.36270542478761e-06	4.82004960277803e-05
CYB561D2	-0.769179687624416	5.72860370186537	2.38718485598752e-06	4.85657304723632e-05
RP11-545I5.3	-0.658417384197638	7.01510915451301	2.39656348690911e-06	4.86225861286367e-05
WASHC5-AS1	0.964726816947831	4.04551682188261	2.41244054112471e-06	4.88106120444e-05
AC144831.3	-0.828958016586394	6.62889428677732	2.53779355983212e-06	5.12065722386891e-05
RP11-522B15.3	-0.908573597339347	4.87965774119592	2.54499869155884e-06	5.12120308914497e-05
RP11-327P2.5	-0.465008102247985	7.67339261092152	2.91562076540802e-06	5.85104873710278e-05
FUT8-AS1	-0.87056876428892	5.25692887856303	2.94073451374961e-06	5.8854537626127e-05
LINC00957	-0.730755570024672	7.98664399755829	3.14314250167744e-06	6.27354253375348e-05
ADD3-AS1	-0.827629263792697	4.78268226692691	3.27755136751278e-06	6.52418243910563e-05
RP11-503C24.6	-2.04527333748833	3.25407862892038	3.38397721058374e-06	6.71792250004327e-05
AF131215.8	-1.10398170927597	5.21009143928372	3.39464107183328e-06	6.72102528565382e-05
AC098617.1	-1.49666197484913	3.3019106871993	3.41968575322332e-06	6.75250783089686e-05
XXyac-YM21GA2.7	3.27837313985813	4.83990331792054	3.69924464463501e-06	7.28504578683454e-05
XXbac-BPG299F13.17	-0.738790733318594	7.20620746008953	3.72009334536493e-06	7.3066195094468e-05
ZNF582-AS1	-0.908768414285329	5.3353554596147	3.7642729493509e-06	7.37378136099639e-05
RP5-1074L1.4	0.837011930388267	7.56199051273273	4.03334891368204e-06	7.87996871098992e-05
AC016768.1	-2.11421621229774	3.12458253876253	4.0919729763267e-06	7.97340908447827e-05
CTA-384D8.35	1.00793668663395	9.96282224879371	4.11648588955512e-06	8.00006534062226e-05
LINC02188	-1.30497911901465	8.25626535103884	4.12882367816034e-06	8.00298237879635e-05
CH17-437K3.1	-1.21263241861062	5.44012104640049	4.23236030203394e-06	8.18219393469127e-05
RP11-439M11.1	1.16349640456322	4.68559181218343	4.34567848293256e-06	8.37933044293915e-05
LINC02166	-0.658542979854737	5.19715656817275	4.42816811401237e-06	8.50618033964741e-05
RP11-485G7.6	1.15455080015572	4.36131789246669	4.43450159886832e-06	8.50618033964741e-05
RP11-802E16.3	0.882848859629046	6.90282599480478	4.45589397120771e-06	8.52507175579506e-05
RP11-700N1.1	-1.65809729341307	3.41924093858888	4.5449777538657e-06	8.6730389437463e-05
RP11-462L8.1	1.61848527616168	6.20875226723501	4.72041717029225e-06	8.98460845428048e-05
RP11-164P12.3	0.999405949199492	5.54945676089632	4.74447737157322e-06	9.00718904603297e-05
CTC-276P9.4	-1.11491007022411	5.83076024401734	5.03408934401863e-06	9.53249995014811e-05
EMX2OS	-1.11857533850815	7.53055483571522	5.10349039650838e-06	9.63920117089881e-05
RP11-887P2.5	-1.22761373003363	3.35101624289883	5.20984980966169e-06	9.81498490927337e-05
TSC22D1-AS1	-0.658193173284863	5.96241863585837	5.48123993982101e-06	0.000102999890472209
CTA-384D8.34	0.90614245579351	5.52079142839495	5.50147582569535e-06	0.000103117763890254
RP11-798G7.7	-1.08130036027278	3.38532484101559	5.83564108498236e-06	0.000109104327626822
AC002511.3	-1.34257548454017	5.04577998087747	5.87235398244501e-06	0.00010945341395592
CTD-2532K18.2	1.50350717873058	5.72590450537424	5.88395468388629e-06	0.00010945341395592
RP11-17M16.2	-0.593653168876331	6.92735327965307	6.0040668102372e-06	0.000111319235358942
RP11-208N14.4	-1.74357910519328	3.02605941632989	6.01440418526986e-06	0.000111319235358942
RP11-44B19.1	-1.07535035981406	4.27013946645423	6.10346274573381e-06	0.000112529688185896
LINC00628	-1.22471853541127	3.33230495147517	6.1102782616851e-06	0.000112529688185896
LINC00973	2.19058220143045	5.03081583320584	6.56230635811935e-06	0.000120553812076396
RP11-462G12.1	-0.745432927703838	4.81170801668688	6.60432016080034e-06	0.000121024576643947
LINC01558	-0.834355438086134	4.71236305730023	6.81591302277734e-06	0.000124592865527749
WI2-87327B8.1	-1.73919950904158	3.40035707171026	7.08482142857417e-06	0.000129188657407457
RP11-991C1.1	-1.91756496260808	3.34030978760976	7.10601190844122e-06	0.000129255906265612
TUSC8	-2.27284077847488	4.52294888188804	7.15789180223704e-06	0.000129879682947225
RP11-297J22.1	-1.5634399432428	3.37091451395657	7.3531475885547e-06	0.000133095575836952
RP11-459E5.1	1.59502230380218	6.02446119321951	7.37450234818119e-06	0.000133155745333296
TMEM51-AS1	-0.756028379187062	7.51327902722236	7.81533883573458e-06	0.000140771408053414
ARHGEF26-AS1	-1.38880613565453	6.19234401423945	7.85064620238006e-06	0.000141063314366367
RP11-250B2.5	-1.02813137025254	4.90294432792667	8.19361020537404e-06	0.000146868474190989
RP11-2A4.4	5.69639153689046	4.76331241987872	8.43979412744996e-06	0.000150914962787453
AC195454.1	-1.07469624666467	3.88390967192843	8.81407380529616e-06	0.000157226896261141
STX17-AS1	-0.744344051177461	6.1685265734432	9.09641803386587e-06	0.000161568977804089
AP000438.2	-1.65561218329484	3.15857785664354	9.10124505978349e-06	0.000161568977804089
LINC01644	-1.58319145705358	5.06259529688749	9.29885176786504e-06	0.00016468110385056
LINC00663	-0.627270243394399	6.63964201473734	9.4237829233373e-06	0.000166494346624033
RP11-393I2.4	-0.566323824406731	5.31917675079842	9.46222426443533e-06	0.00016677452551994
RP5-999L4.2	-0.826148973344106	3.88306788239674	9.71035728832981e-06	0.000170740448986466
CTA-384D8.36	0.848350271046327	10.6003201375828	9.7593635927884e-06	0.000171194537132405
KB-1572G7.2	0.861850754257772	5.17679686617669	9.93854381489846e-06	0.000173924516760723
RP11-69I8.3	-1.10680060488296	3.60409120726051	1.01026243437916e-05	0.000176377968744446
AC015849.2	1.46055812312645	3.43299596292363	1.04251880699485e-05	0.000181580221454174
GLIS2-AS1	-1.13779477676441	3.88927079101262	1.07246576175553e-05	0.000186356697660344
MEF2C-AS1	-1.07918894520575	4.87197287729672	1.0871245940794e-05	0.000188460448997098
RP11-268J15.5	0.883189490193435	8.9056491413123	1.09344521766864e-05	0.000189112246662364
RP11-837J7.4	1.1344874377949	3.61907967243939	1.10022276888332e-05	0.000189839839911292
GMDS-AS1	-0.427390542201786	7.87383791715819	1.10577442971013e-05	0.000190353010802082
LINC01254	-1.40238461026784	4.77061342128045	1.11234561971737e-05	0.000191038893060762
RP11-104L21.2	-0.89399753488767	4.81629007145854	1.12648445810675e-05	0.000193018276638477
AF131216.5	-1.34398244701996	5.63403824786641	1.12919097276588e-05	0.00019303415124713
RP11-402D21.2	-0.804955945868106	3.58797399542898	1.13211018093116e-05	0.000193086228318167
LINC01715	-0.645657921387778	5.23034179615532	1.14323604887321e-05	0.000194534521219554
MESTIT1	-1.13366915936185	4.15955832824232	1.16268468417828e-05	0.000197389112474864
USP46-AS1	-0.484393703873247	7.82414330552836	1.16580460235442e-05	0.000197464839183197
RP11-264B17.4	0.552259379221807	5.17766187179412	1.27049273960249e-05	0.0002147045510747
TPRG1-AS2	-1.17021850735501	3.20986809725532	1.27760148142305e-05	0.000215412943842677
CTD-3252C9.4	0.720031009029133	11.3523985882621	1.30899844383477e-05	0.000220203952339858
RP13-580F15.2	-0.895254566499388	5.03518832307966	1.32088965309134e-05	0.000221699320183626
RP11-644F5.11	-0.471577189929571	8.80982424124867	1.330718879429e-05	0.000222842605999618
RP11-390E23.6	-0.481479771996385	9.50159865818113	1.36082527814327e-05	0.00022736865789792
AC009961.3	-0.55117791847067	5.97984104725184	1.37522812178245e-05	0.000229256426170731
CTD-2026K11.4	-0.506893698540753	4.91913280993065	1.38598279810336e-05	0.000230528895585435
RP11-158I9.8	-0.672995540903782	6.65989735769124	1.39175024954588e-05	0.000230967990851603
RP11-168O16.2	-1.69723976377811	3.85565144695674	1.40161675208401e-05	0.000232083850092834
AC007246.3	-0.399898800745562	8.93942319746032	1.42258895116492e-05	0.000235029516875905
RP11-536O18.1	-1.11847658979042	5.12783907572661	1.43594348333423e-05	0.000236706308580877
AP000439.3	-1.47409390545408	4.20118530640916	1.46019830575456e-05	0.000240120070756228
RP11-757F18.5	0.835770770908469	7.32189217475253	1.46315547515643e-05	0.000240120070756228
AC073283.4	-1.00705176685196	3.57978978257358	1.48588588491339e-05	0.000243021953235635
RP11-114G11.5	-1.68834368321544	4.10664757281325	1.48995213004225e-05	0.000243021953235635
RP11-285J16.1	1.18077765535458	4.04426396226593	1.49071015322604e-05	0.000243021953235635
RP11-178C3.2	-0.671455096247563	4.89050626341621	1.50498101561406e-05	0.000244808035249116
B4GALT1-AS1	-0.619773476859967	6.92441419657449	1.53502569441897e-05	0.000249146478094156
LINC00982	-0.989443279208886	5.44075405865854	1.56255144048363e-05	0.00025305794710464
LINC01305	2.11574909496098	6.65401522907815	1.57361183815768e-05	0.000254291541023949
STAM-AS1	0.789430430050701	5.03336850374617	1.58089154739129e-05	0.000254910132696172
LINC01158	-1.66803690998048	3.34063468896994	1.59522110041496e-05	0.000256660301232342
BDNF-AS	-0.708842915481211	6.95786515016534	1.63485559763428e-05	0.000262465404098459
RP11-800A3.4	-0.815362976320249	12.0334107026644	1.66264163327891e-05	0.000266347255135896
RP11-367F23.2	1.62180500363247	5.24813537234786	1.68710635388494e-05	0.00026968139444676
RP11-1036E20.9	-1.56948878188323	3.35592718315922	1.70239637838757e-05	0.000271537737675858
DANCR	-0.660097483364506	11.8446721077178	1.76203239243122e-05	0.000280444164183288
LINC01311	0.758488636454354	6.46030059254157	1.77087523953094e-05	0.000281245454708301
LINC01355	0.795024225462453	8.13152246831936	1.88857860959214e-05	0.000299295129438583
LCMT1-AS2	1.73077463873166	5.1335439962725	1.94000537686591e-05	0.000306786717519373
RP11-536I6.2	-1.33407218332098	3.45481837639046	1.94987339406116e-05	0.000307688355024394
RP11-93H24.3	0.732561069243725	5.91075123028139	1.96289073585992e-05	0.000309082048706301
RP11-474O21.5	-0.893302039660849	5.56868470383044	2.00308766520297e-05	0.000314740476755828
RP11-359I18.5	-0.944960239352883	4.05450866131581	2.01006271079832e-05	0.000315165883635787
RP11-394B2.6	-1.16791862320733	3.04754065124042	2.06976116011477e-05	0.000323838689988296
TUBA3FP	0.804891201277447	6.2555097043181	2.10857950271977e-05	0.000328137639302989
FGF12-AS2	-1.26360777779311	3.04716369100108	2.10936935832264e-05	0.000328137639302989
BHLHE40-AS1	-0.672685424021623	7.04241212104664	2.11092199440906e-05	0.000328137639302989
RP11-504A18.1	-1.00932484613972	4.54131344849541	2.11501037655007e-05	0.000328137639302989
RP11-264B17.3	0.661275516485502	5.81266298150582	2.15652467926552e-05	0.000333877038917734
CTC-429L19.3	0.93292698680002	4.13307427256438	2.21182903959603e-05	0.000341722959360182
RP11-710C12.1	-1.12923250956306	4.69294538052429	2.22298387784941e-05	0.000342729351522295
LINC02006	-1.0680826213901	6.18024641666683	2.27141126383315e-05	0.000349466087154329
ZNF295-AS1	-0.808586717287399	4.65107125209657	2.29665423203098e-05	0.000352615207973987
RP11-977G19.11	-0.483218568930702	6.72000574120315	2.34301347177271e-05	0.000358986607656461
AC079630.4	-0.956035708414831	5.16539988836514	2.41697815748738e-05	0.000369552457412925
MIR181A2HG	1.04709546151869	5.61230082872546	2.43117938872728e-05	0.000370955780697334
FAM222A-AS1	-1.04567904857606	4.38241321346703	2.43646179865091e-05	0.000370995265629628
TRIM52-AS1	-0.486301895261421	9.44917008048341	2.47326296076373e-05	0.000375824011630456
RP11-802F5.1	2.61288654338245	4.37177996020315	2.55974214277365e-05	0.000388166236640317
RP4-601P9.2	-1.25175566302701	3.09420412513098	2.5757910505139e-05	0.000389799526804203
RP11-690D19.3	-0.658087752629816	8.29693495145774	2.59941310775589e-05	0.00039256985277663
EP300-AS1	-0.815570281824535	5.60192360945643	2.6570832149039e-05	0.000400460398817659
RP11-330M19.1	-1.23686550120871	3.77729243969313	2.75227813077383e-05	0.000413962810504373
DKFZp779M0652	-0.934917943842213	5.23453591856944	2.77858955949164e-05	0.000417070810911499
RUSC1-AS1	0.649447792030274	8.34347068652769	2.8087684038843e-05	0.000420745530683277
RP4-647C14.3	0.673664826598248	4.98476244851926	2.81713453848687e-05	0.000421144505399303
CDKN2B-AS1	1.20099976825646	7.50674681971763	2.8526302668446e-05	0.000424050240454806
RP4-756H11.3	-0.545137698863183	7.08321695380427	2.85553601301505e-05	0.000424050240454806
CTC-453G23.5	0.98804018956744	3.80399018293603	2.85652134006777e-05	0.000424050240454806
AC006942.4	-0.783298289666589	4.56569635704988	2.85953987469862e-05	0.000424050240454806
CTD-2527I21.14	0.927951855037825	4.36996251369668	2.91202467980957e-05	0.000430967981170214
RP5-1185I7.1	-1.41967164795636	6.99944532247236	2.95723683415831e-05	0.000436783880405182
RP11-1275H24.2	0.965145701585069	4.68534740728896	2.9737649847438e-05	0.000438348391463732
LINC01354	-1.09001888271278	5.19789051137277	2.98560242003806e-05	0.000439216610995638
RP11-701H24.7	-0.973346148105372	4.16659132999454	3.10294522805415e-05	0.000455571580699401
NRIR	1.25544312309156	5.64754998427975	3.35724066210742e-05	0.000491929013683795
RP11-510M2.5	-1.66709754925262	3.05618710471872	3.3668767281895e-05	0.000492364052231276
WWTR1-AS1	-0.537050093447371	5.46651353218402	3.40942822500379e-05	0.000497601332838992
RP11-507K2.6	-0.589945735435148	5.23532759795532	3.42090660659111e-05	0.000498291820309178
RP3-508I15.10	0.931947088012132	3.68707874512997	3.43360415217294e-05	0.000499156824090495
RP11-190C22.8	1.01504179874552	3.82926758048124	3.47746802099415e-05	0.000504540301277835
TTLL10-AS1	-1.11859520832182	3.89097703533196	3.53481519696676e-05	0.000511855102541168
CTD-2270P14.5	-0.642689318802899	6.661315065459	3.65543392701017e-05	0.000528285314109004
FLJ36000	3.87171834201476	4.3593460958793	3.70823033550218e-05	0.000534868770071946
FGF14-AS2	-0.897599952032592	6.42196869444311	3.79313563478914e-05	0.000546048862824909
RP11-401P9.5	-0.876312989757614	5.3353521110873	3.81660430320818e-05	0.000548358419828645
XXbac-BPG252P9.9	0.599199264129435	5.29136680828208	3.84131263536148e-05	0.00055083677305135
CTD-2325P2.4	-1.24236860763437	4.56619658916989	3.87400023996317e-05	0.000554447514963721
RP11-120M18.2	-0.5922882227833	4.55618997392604	3.88477564768735e-05	0.000554914277720911
LINC01140	-0.783638499678365	6.51652644319603	3.93985162455011e-05	0.000561695062689239
C12orf80	1.32847991076414	3.8977748119584	3.96625013799885e-05	0.000564369118865539
RP11-102G14.1	0.793775693264353	4.74890803111521	4.038875552374e-05	0.000572695631975573
CTD-2547G23.4	0.68919753714179	6.74547097312105	4.04027656410662e-05	0.000572695631975573
LINC01191	1.20691104277157	4.3686235903658	4.07704072694985e-05	0.000576799727366373
RP11-347C12.11	0.586830241685411	5.40581608018354	4.10622992449832e-05	0.000579818508459275
RP4-663N10.1	-1.34865199599558	3.31522567113538	4.14652624329079e-05	0.00058427420537603
RP11-186N15.3	0.614146966428859	5.9646426213618	4.15360809509026e-05	0.00058427420537603
RP11-124N2.1	-0.647372504368397	5.18890559161531	4.19013913542267e-05	0.000588292348195749
SOX21-AS1	-1.02949888503837	9.57864806244998	4.21927911605726e-05	0.000591259511804229
LINC00840	-1.03000116566033	4.33049629702812	4.25809222518623e-05	0.000595568391723491
RP11-697N18.4	0.973446468255655	4.19168056074358	4.26680084967716e-05	0.000595658303872701
FOXD2-AS1	0.650034462344558	8.72137070387671	4.31851472635745e-05	0.000601740212342448
CTD-2337A12.1	-0.805096937798287	4.54961455246772	4.42127871111004e-05	0.000614899120179805
RP11-502I4.3	-0.554168048505302	6.30620889758311	4.443428332311e-05	0.000616371051448065
RP11-467D6.1	-0.442145805066099	6.4245113967924	4.44855477890072e-05	0.000616371051448065
TMEM92-AS1	0.933371789222708	5.41266731592828	4.48259664836256e-05	0.000619924648841901
AC004231.2	-1.03974929580181	4.65047671392114	4.55565036937424e-05	0.000628850055660351
RP4-794I6.4	-0.773656629771475	8.30702079306409	4.60256750603213e-05	0.000634141064030733
RP11-387M24.5	0.91036333306161	4.30024799850911	4.6772151091639e-05	0.000643225951232316
AC005616.2	-1.8999802496488	3.16893757892701	4.79391038847752e-05	0.000658005101671158
RP4-545K15.5	-0.934387530218149	4.62435724652246	4.8025016899222e-05	0.000658005101671158
RP11-797H7.5	-1.07352862307179	4.036713569641	4.99725287613736e-05	0.000683420601671748
LINC00271	-0.665068846900458	4.63241954260878	5.12435836192018e-05	0.000699508068443263
SAPCD1-AS1	-0.897189849482092	3.73309244261059	5.14837099670537e-05	0.000701489295399799
NNT-AS1	-0.60062829110149	10.2387679272377	5.23182316026803e-05	0.000711547219863341
CTD-2589M5.4	-1.77978364123417	3.10236082573543	5.28327482601623e-05	0.000717223981436211
RP11-123B3.2	-1.13754512893885	3.95888210883034	5.32349019781168e-05	0.000721357341483289
MIR497HG	-0.601891214428358	5.94063348516208	5.3568385196792e-05	0.000724546748495071
RP11-677M24.1	1.60519114203868	4.15228684399619	5.71714650522199e-05	0.000770843310476327
RP11-390D11.1	-1.15696090002933	3.42602763669098	5.72159080810103e-05	0.000770843310476327
AC009404.2	0.583727305906358	7.09120759048155	5.73043977591745e-05	0.000770843310476327
RP11-701H24.4	-1.11259967486185	4.26620937931781	5.74880222544591e-05	0.000771907353362146
RP11-69E11.4	0.676084090424672	8.09013420892247	5.77045886403499e-05	0.00077340905101449
MIR99AHG	-0.912417443329088	7.9914480021248	5.84417445695745e-05	0.000781870079069397
RP11-350J20.13	-0.529943136047666	5.73856873423797	5.88413505555376e-05	0.000785792719444204
LINC01795	2.66719584287608	3.94323124658677	5.96207806239687e-05	0.000794764377090269
RP11-212I21.4	0.861953665171431	5.40676284806353	6.00023432201018e-05	0.000798409557982797
RP11-109D9.4	-1.02780177327151	3.15589881090845	6.01413403026545e-05	0.000798819780818532
ELF3-AS1	-0.724927854318823	7.11105509940631	6.19873069072707e-05	0.000821860433591013
MGC32805	-1.22562120351564	5.13557390031005	6.23296164967856e-05	0.00082491795309814
AC144831.1	-0.804244537443482	8.57631050076876	6.45425343405399e-05	0.00085267730966885
DDX11-AS1	0.751724324050863	6.47650018040182	6.55494120741062e-05	0.000864432871727276
MGC27382	-1.26282793703887	3.12655734680815	6.60190246213944e-05	0.000869073969392153
PACERR	1.21610470418614	4.20358089980837	6.62281020840552e-05	0.00087027497133585
RP11-442J21.2	-1.02134698702058	3.90568990721603	6.82743301453999e-05	0.000895570032191436
AL121578.2	-1.98685352266034	3.43018791268885	7.00468764832017e-05	0.000917191813525611
AC013275.2	-1.60094503709398	3.35579323636129	7.12699207739634e-05	0.000931101944706411
C20orf166-AS1	-1.29406069365735	5.45418807028349	7.13613677324074e-05	0.000931101944706411
RP11-149I9.2	-1.03642490888977	3.45883306022774	7.21821668573696e-05	0.000940150444870679
ST3GAL4-AS1	0.712988033609241	8.61508529887326	7.26414011690798e-05	0.000944466104988827
AC053503.6	-1.73501394960228	4.11020877608725	7.37060852563587e-05	0.000956624674197203
RP11-429J17.2	0.69604721651549	6.34693372878477	7.45036525152001e-05	0.000965279778639917
TM4SF19-AS1	0.938670229452558	8.40257143395555	7.74284404125284e-05	0.00100141686943349
KB-1208A12.3	0.575205750838091	8.52384577085068	8.00936130720974e-05	0.00103267932366529
HEXA-AS1	-0.700316995583642	5.28546621322136	8.01252880785662e-05	0.00103267932366529
RP11-383C6.2	1.19248759716889	3.05703673251411	8.1306426319e-05	0.00104607658251884
LINC00302	2.07704422715989	7.38511533423598	8.30845607565872e-05	0.00106709474989112
RP11-230F18.5	-0.636181234278523	6.29050406742066	8.49433664171353e-05	0.00108907423783081
ASMTL-AS1	0.881040659747602	7.73328176383091	8.57001969189815e-05	0.00109687340424034
RP11-166N17.1	0.808873220952256	3.8578464772644	8.64957505819419e-05	0.00110514034264298
AC025165.8	0.976209621331676	4.67263024683	8.78409455171396e-05	0.00112038926190687
RP11-44K6.2	1.74177390540702	3.94334575714943	8.87161125302428e-05	0.00112806579947734
RP13-463N16.6	1.10252379567493	8.68165463582815	8.87483046034302e-05	0.00112806579947734
NPPA-AS1	0.858826019287608	5.72880624577415	8.93539177932918e-05	0.00113202800057229
LINC01228	-1.74222188104112	3.5691040644661	8.93665977432149e-05	0.00113202800057229
RP11-728F11.4	-1.19022981891634	3.87178147632617	8.99423173990387e-05	0.00113736988697243
RP11-426C22.5	0.814592514903713	6.67358988882329	9.04670791265764e-05	0.00114205022111071
RP11-115H13.1	-1.83322785835208	6.46863752632554	9.18033207764209e-05	0.00115694116712264
THRB-AS1	-0.913069055649224	4.08848989427006	9.19831661790915e-05	0.00115723284877784
RP11-138E9.2	1.9722696936288	3.49131572009003	9.22848234722541e-05	0.00115825744514594
AC139100.4	0.839401064337838	5.512029630908	9.23782850630949e-05	0.00115825744514594
RP11-276H7.3	-0.735901957186116	5.45358936017862	9.36664409662781e-05	0.00117080383919276
RP11-408N14.1	3.18211264033859	3.82377010045046	9.36960147546274e-05	0.00117080383919276
CTC-444N24.8	0.419578907839632	8.9871647586997	9.42180126628609e-05	0.00117533787755951
LA16c-390E6.4	0.824892755124767	5.09426147380168	9.60874343227509e-05	0.00119580284909423
RP11-486M23.1	-1.15543433080339	3.03906956330026	9.62331091978776e-05	0.00119580284909423
RP11-490O24.2	4.518732317604	4.2532539481063	9.63443053772601e-05	0.00119580284909423
RP11-88H12.2	-0.743495959653358	3.69040289422309	9.69364990478813e-05	0.00120113430447752
RP11-154H23.3	0.974358884665462	4.51511461559522	9.793810266777e-05	0.00121151237554687
AC109333.10	0.633421660623585	4.60877591379134	9.89531758217838e-05	0.00122202207933758
RP13-766D20.2	-0.645463058928666	4.331092361806	0.000100154597312982	0.00123479415885872
TAPT1-AS1	-0.56608816162895	7.44957655770098	0.000102974981298507	0.00126745039481579
RP11-355F16.1	-0.697235551177357	5.27615437734024	0.00010347213152047	0.00126921512190335
LINC00278	-1.44950891404232	5.55113146333221	0.000103757660403326	0.00126921512190335
RP11-197N18.2	0.490269887079101	5.53378090271895	0.000103786986087227	0.00126921512190335
RP13-516M14.10	0.647529726661383	5.71115156952324	0.000103805813626218	0.00126921512190335
RP11-642C5.1	1.9147422253135	3.51589484208047	0.000104133442213799	0.0012711164805767
RP5-826L7.1	-1.21997428455102	3.31627848181394	0.000104887382065341	0.00127814742809934
RP11-779O18.1	-0.910735526412377	3.38945246247335	0.000105055584137616	0.00127814742809934
PAXIP1-AS1	-0.491573899192302	9.33262149398402	0.000105354098506417	0.00127967108136495
CTD-2537I9.12	0.752837957381861	6.53208894456284	0.000107522938497566	0.00130387011626359
STXBP5-AS1	-0.770462528260829	7.99847288431594	0.000109791292563223	0.00132919458291705
NKILA	0.945982765031522	8.7944489050743	0.000110055826994026	0.0013302165013926
RP11-473M20.11	-0.75110594056362	4.21049237972498	0.000110507087740498	0.00133348830549604
HLX-AS1	-1.24686600009097	3.16593766730537	0.000111063954938151	0.00133802170834951
AC079610.1	-1.21825734202631	3.81279630083533	0.000111717650458189	0.00134370496520151
RP11-196G11.5	-0.33002015205935	9.21948450120215	0.000114056891089537	0.00136960998487192
AC007292.3	-0.513987718223007	6.27157174294926	0.00011706751585363	0.00140183554945166
LINC00702	-0.957171402759758	8.79184240532137	0.000117120180638006	0.00140183554945166
RP11-213H15.1	-0.808990480254347	4.02381162909419	0.000117415570230229	0.00140309706496802
MIR17HG	0.828838193480431	6.93280621349787	0.000118900750227322	0.00141854933833404
C17orf82	-0.92623203429761	5.94595916536736	0.000121369708740872	0.00144566983717958
CTD-2616J11.3	1.09153517591345	3.81288616741893	0.000122784194033413	0.00146016308041346
LINC00441	-0.648708725561118	3.81395003707657	0.000123519599265718	0.00146654701057448
RP1-41C23.4	0.914055015116156	4.29661078435208	0.000125010439472474	0.0014801205202425
RP11-1143G9.5	-1.16837830475993	3.44198232368561	0.000125063670227667	0.0014801205202425
RP11-747H7.3	-0.770866937893731	7.33938361485463	0.000125459836833866	0.00148243343202896
RP11-598F7.6	1.01273027987412	6.25049864308239	0.00012569417294672	0.00148282981982671
CTB-129P6.11	0.979352810288771	3.80568237290691	0.000126574207824326	0.00149083018306643
CTD-2201E18.5	0.750541204953129	4.38692978402239	0.000128249240375052	0.00150815388562063
LINC01873	-0.97560042311366	4.01636206598907	0.00012896449991365	0.00151415394572703
CTD-3222D19.8	0.598317316894206	5.97016961267643	0.000129918488618811	0.00152293339436495
RP11-54O7.3	-0.975505861255239	6.48612270847383	0.000131628327914429	0.00154053122289708
RP11-157J24.2	-0.910858706791703	5.86414980495105	0.000132322875381671	0.00154620954856588
HCG14	-1.02033810003393	3.17149248304005	0.000133810505579592	0.00156112256509524
RP11-356B19.11	0.672277305457207	5.40332676496163	0.000135195899984092	0.00157479766779577
AC007950.1	4.14562854226772	3.84908800104285	0.000137948867453044	0.00160433446636336
CTD-2600O9.2	0.733830128716621	5.04583798985763	0.000138288006663821	0.00160574988869861
KCNQ1OT1	0.579312217535566	8.50949012400041	0.000139694042593997	0.00161911819237394
AC079354.5	1.04876313011229	3.56527195103869	0.000139877780194255	0.00161911819237394
AC097713.3	-1.85752947363071	4.09682423390307	0.000141158081357044	0.00163138095590261
RP11-290F5.2	-0.751234190581105	4.40541508295471	0.000142719006698193	0.00164684353822836
RP11-674N23.4	0.988252865331818	3.77993960065508	0.000144486430717054	0.00166463695919726
RP11-467C18.1	-1.07093987188005	3.30894075125188	0.000144866685181595	0.00166641817767302
INHBA-AS1	1.10012454820609	6.12965409958079	0.000147399079160003	0.00169291166344732
RP11-25I15.3	1.1980795588358	5.63701190696068	0.000148038551303323	0.00169761599592398
CTC-435M10.12	0.885301580343361	4.41580035378978	0.000149627384737239	0.00171317556013102
AC006026.13	-1.19891747079937	3.724560665289	0.000150815437507819	0.00172410527243846
AC005281.2	-1.54149057782919	3.172308404418	0.000152002484926913	0.00173498972362481
RP11-230F18.6	-0.784499279145835	4.18410025322932	0.000155055038906107	0.00176698894689881
RP11-549B18.1	-0.728267562797031	6.25198999232821	0.000155284472110674	0.00176698894689881
CTD-2315E11.1	-1.16272038567228	3.37235819858225	0.000156634129475496	0.00177960468642544
APTR	-0.418862192477241	9.48898705531542	0.000157882436328741	0.00179103193899808
RP11-307C19.2	-1.30011575259987	3.17722487554208	0.000158507961361517	0.00179537008382638
CTD-2619J13.17	-0.588832255548363	6.49097401127691	0.000160069880172554	0.00180899076392582
SNHG14	-0.783402923011378	10.3311810502437	0.000160406174161714	0.00180899076392582
RP11-532N4.2	-1.4002108672003	3.10215223170031	0.00016044535550053	0.00180899076392582
LINC01886	-1.37556977080208	5.0811153194814	0.000161131841665477	0.0018139613577737
RP11-513M16.8	-0.471440785793278	6.89238955565602	0.00016459158825756	0.00185008961838978
CTD-2619J13.13	-0.953142022003702	9.41315175735973	0.000165835640042656	0.00186124042813832
RP3-395M20.12	0.818070671900438	7.8008890050048	0.00016640675269028	0.00186481618910124
RFPL1S	1.33834610155684	5.70622680604154	0.000171030174583973	0.00191372399894339
RP3-522D1.1	1.2164358897477	5.66874644166309	0.000171379188824435	0.00191472815350749
RP11-121M22.1	-0.59382554353285	4.70763195313867	0.000172923843960753	0.00192906735294587
LINC00160	-0.986055265290119	4.38886641913139	0.000174288276455084	0.00194135583954871
RP11-128P17.4	-1.72733624423293	3.17026447676574	0.000175935689640047	0.0019567546204695
LINC00514	1.54595082043029	4.80856055462146	0.000176810840484935	0.00196353091275375
RP11-932O9.10	0.794985215177313	5.01239199356065	0.000179380670698117	0.0019890784581165
RP11-320N7.2	-1.43357171533168	3.20515576910803	0.000185195114211021	0.00205047364085216
LINC00882	-0.664762022224073	5.40806818406401	0.00018639905554558	0.00206071410958699
RP11-474N24.6	-0.795986509189511	4.09286449363541	0.000187499536620498	0.00206978188033241
RP1-46F2.3	-1.46502214798878	4.14981984575769	0.000188408288367103	0.00207670926804636
RP11-88E10.5	-0.548178747310385	7.43538188157161	0.000189378895926333	0.00208383484512501
CTD-3193K9.11	-1.11387503569763	3.62944337912174	0.000189619094911849	0.00208383484512501
RP11-206L10.9	0.590969932330002	5.64257220414583	0.000190440094062582	0.00208974754034498
AC104667.3	-1.06140517554214	4.90275640640373	0.000197455368791392	0.0021635132025585
RP11-701H24.5	-1.1426146466619	3.10028363752937	0.000201829917774745	0.0022081688040985
RP11-3D4.3	0.696150091934187	5.8513741986967	0.000202596320020834	0.00221327488661814
RP11-373N22.3	-0.648836816169941	4.32668578341004	0.000202964431521064	0.00221402116216109
RP11-553L6.5	-0.604121443178122	9.58666895463314	0.00020395455712068	0.00221853920085707
RP11-483L5.1	0.917552230956403	6.05226047369636	0.000204039690400366	0.00221853920085707
RP11-63E9.1	-1.30616406694335	4.68883258862432	0.000204279845170319	0.00221853920085707
LINC01612	-1.55427868529904	3.19619221274121	0.000205467470417726	0.00222816045379575
RP4-605O3.4	-0.469984010900678	6.11029641317913	0.000206616799530985	0.00223733880430546
CTD-2653D5.1	0.849444746878654	4.71781128485836	0.000209196081008307	0.00226195176902833
RP11-7F17.3	-0.705497931767871	4.38336492175588	0.000211431674077969	0.00228278203664591
RP6-91H8.3	1.58823332505895	6.11966761773748	0.000214733888648458	0.00231505075572097
RP11-831A10.1	-1.78737797336737	4.78069865967394	0.000219620752736815	0.00236331058732347
RP11-34P13.13	-0.752451427527867	4.91454886355061	0.00022003013192147	0.00236331058732347
RP11-116D17.3	-1.01612660081677	4.04384658787397	0.000220170302515714	0.00236331058732347
RP11-415J8.3	0.592041909927933	7.23834934985826	0.000222653252329346	0.00238530639025962
RP11-881M11.8	-0.96485519429727	3.61139788868456	0.000222865458263932	0.00238530639025962
RP1-45C12.1	-0.825914603151281	4.57960443579907	0.000224307207019243	0.00239726298673967
RP11-212P7.2	-0.429904782393685	9.74062478141953	0.000224907076226756	0.00240020051724652
CCAT1	-1.48333089113145	9.52901840448417	0.000225721442968072	0.002405415377084
EHD4-AS1	-0.761740227437824	3.69422036374314	0.000232152908958342	0.00247038794331031
LINC00896	1.06424031075766	4.81937954892837	0.000233042474896191	0.00247628586634298
FARSA-AS1	1.85614931017134	3.20309288745567	0.000235965426122648	0.00250263941271376
SAMD12-AS1	-1.23312750925214	5.2716224619523	0.000236422823481837	0.00250263941271376
RP11-1C8.6	0.705839726747558	4.25655052211532	0.000236539243070305	0.00250263941271376
AC002463.3	-1.7488497210038	3.2854287939697	0.000237093131687358	0.00250491098356386
CTD-2228K2.7	-0.671785887706571	11.3637835963098	0.000237549746362139	0.00250614982412057
RP11-54C4.3	-0.45938122809139	7.61303774798251	0.000239575451613353	0.00252391542106221
RP4-550H1.7	-1.0476208791376	3.18877304701947	0.000243626959437957	0.00255990107507514
RP11-156E8.1	-0.635579994803923	5.03333937979425	0.000243684557315887	0.00255990107507514
RP11-539I5.1	-0.634248875505988	8.04088236794607	0.000246445305793121	0.00258448466683041
RP11-399K21.13	1.1324315233962	3.61573279600877	0.000246724670293221	0.00258448466683041
RP11-643M14.1	-0.856495308349834	3.62398139759131	0.000247508832460241	0.00258902652651399
CTD-3195I5.3	0.665503853689412	4.84138592167854	0.000248002679367648	0.0025905230369591
RP11-775C24.5	-0.449605888021934	7.54868306880166	0.000249089245229296	0.00259819784748355
AC007389.3	-0.933102847093947	4.5470788054193	0.000250786409100413	0.00261221104542531
C1orf132	-0.596975198625194	7.42797725226481	0.000251590299301725	0.00261292112592749
LL0XNC01-7P3.1	0.590757259941456	6.6454661071861	0.000251686903277567	0.00261292112592749
RP11-155O18.6	0.783242598044548	4.15023576557168	0.000251916024598561	0.00261292112592749
RP11-166P13.3	-0.54089975803516	7.12032602387252	0.000255861383414359	0.00265012106103091
LINC01563	-1.36335010091189	4.70324989451409	0.00025744924199318	0.00265924080636141
KLF3-AS1	-0.567929256918756	6.44728631608583	0.000257462041509601	0.00265924080636141
AC004988.1	1.08959505719484	5.26243072820816	0.000258101361543494	0.0026621208868697
RP11-426C22.6	-1.0805560795832	3.7999239944521	0.000259842348737315	0.00267369659352876
RP11-624M8.1	-1.02986265517669	4.25661078702078	0.00025994775276285	0.00267369659352876
RP3-525N10.2	-1.04702302265102	3.83168031469554	0.000260967113917776	0.00268044803377299
RP11-638I2.9	1.26566486212671	5.55291660024954	0.000265725300210732	0.0027255296417448
RP11-149I23.3	-0.948804727593701	3.85011158416937	0.000267765968898718	0.00274265142901114
RP11-392O1.4	-0.918446374756504	3.30441580811638	0.000270084823920353	0.00276257122527951
RP11-114H23.1	-0.912176538390874	6.47959774247584	0.000273000013355975	0.00278852710737742
RP11-264B17.2	0.625317930673341	5.98949410679894	0.000275322497881308	0.00280630825486018
RP11-649A18.5	0.611453830177086	5.23898789089973	0.000275500810395888	0.00280630825486018
RP13-895J2.6	-1.44674938273423	3.25202243443256	0.000280272225879972	0.00285097849603801
A2M-AS1	-0.578840861987336	6.09414166176602	0.000281423501979146	0.00285875180483631
RP11-677M14.7	-0.598266056783098	5.62665691842901	0.000281960524985622	0.00286027263326761
RP11-138I1.3	0.766735371567572	5.53878695754219	0.000282644377386591	0.00286327671742109
RP11-598F7.5	0.894209386502911	6.70405375525873	0.000284606028938982	0.00287919934755395
CTA-212D2.2	-0.873411342428906	3.45911706780206	0.000289588834865867	0.0029255999254233
RP13-216E22.4	-0.578318543244596	4.75601582622119	0.000292028269465479	0.00294621416667017
ZNF793-AS1	-0.834458382163477	5.93653145366736	0.000295705892266938	0.0029792469500564
RP1-191J18.66	0.515425944395287	7.72721104136807	0.000296833173383788	0.00298652995291455
AC068138.1	-1.48658008338158	4.06019209123834	0.000297768835701481	0.00299186782538154
AC092484.1	2.57126986923553	4.56181183574109	0.000300744148586028	0.0030176569800378
AC012531.25	1.0832588157755	4.61504507131181	0.000301583625171724	0.00302126691087177
CTD-2227E11.1	0.965932536926901	5.38082066513939	0.000301922136793956	0.00302126691087177
RP11-61O11.1	3.41400450056882	3.48668100633373	0.000302578646077211	0.00302373924395156
HAGLROS	1.00757038042922	7.48282383692827	0.00030349001712474	0.00302874834657595
TTTY14	-1.35809954848812	7.02430295817174	0.000306652379517654	0.00305525575062453
LINC00963	-0.379051162755059	12.4199589476796	0.000307231867900224	0.00305525575062453
RP11-817O13.9	-0.712591980976307	4.44943897562045	0.000307387274571974	0.00305525575062453
AC073842.19	-1.05170261624506	3.1863901976483	0.000312784557943556	0.00310472306507145
RP11-221N13.4	1.47527227544464	3.98407733452652	0.000314283408070712	0.0031154133806741
MIR155HG	0.737962307849605	7.03688551362862	0.000316091687529692	0.00312529846312728
BCDIN3D-AS1	-0.470737294769479	5.87814275817049	0.000316127007712401	0.00312529846312728
RP11-193M21.1	-1.70885062261049	3.73253673630963	0.000316970729351584	0.00312945031585755
LINC01320	-1.5142419675686	3.22757652952845	0.000318578671416734	0.00314112615275378
RP11-734K21.2	-0.84111318221397	5.72367132798238	0.000319963277602059	0.00315057174012161
RP11-6N17.4	-0.467931599819659	8.83357774005196	0.000320879726167301	0.00315538851896873
RP1-286D6.5	0.563969267547876	5.8143289630715	0.000321469549252445	0.00315698486865599
RP11-532F12.5	-0.509314040076409	9.98904230777497	0.000326197667828957	0.00319916305035438
AC068831.6	0.483168645071756	5.05849909939586	0.000339613894175642	0.00332434568768638
AC005592.2	0.877791446718687	4.6602401049414	0.00033986201681831	0.00332434568768638
CTD-2012K14.7	0.622584373830449	4.14375537916254	0.000341187302199317	0.00333289447981741
AC018816.3	-0.633801330246929	6.85764737859236	0.000346190050153032	0.00337729659231194
RP11-234K24.6	-0.810261953033421	4.46519197844873	0.000349862270864603	0.00340861856244735
RP1-20B11.2	0.848693091936936	3.54466928148259	0.00035226441699022	0.00342750028916044
RP5-855D21.2	0.821857412557327	4.10722897329398	0.000356117197561681	0.00346042829472765
RP4-625H18.2	-0.880527150217592	5.19423825651128	0.000359812856365276	0.00349174499902439
MKLN1-AS	-0.43668268567741	7.84922380597165	0.000360390569622868	0.00349276162291979
AC145124.2	-0.718418376429511	4.71163184525447	0.000366045293238393	0.00354291545290371
SEPT7-AS1	-0.435594414492893	6.28815434534257	0.000376811882402088	0.00364235046013014
RP11-421M1.8	0.644122890584526	5.0464943296554	0.000378511529408773	0.00365399692115527
LINC00452	1.67878393709376	4.53667553409201	0.000381250972479423	0.00367563763937407
PRMT5-AS1	0.583659918145887	5.00188256429848	0.000388722101420959	0.00374278059842736
RP11-4C20.4	0.867974232867476	4.59830437849956	0.000389853951048688	0.00374879092251896
MIR137HG	1.93520908114855	4.97772724998716	0.000390629102258961	0.00375136010426844
RP11-445F12.1	1.34051014787521	7.40938119333439	0.000391954718292014	0.00375920207089159
RP11-702B10.2	2.49510398807223	5.61609976418363	0.000392846958665935	0.00376287261964712
SNHG12	0.632860109177116	10.6331651796381	0.000393443188574354	0.0037637020046912
CTC-241F20.4	1.17471163944006	3.94222450977723	0.000394868806696164	0.00377245295918651
RP11-299L17.3	-1.08050902612018	4.3466957989889	0.000396853161936957	0.00378651240426929
PP7080	-0.462144034732822	11.1956606606383	0.000399727253319575	0.00380901389130976
RP11-20J15.3	-0.970672916460055	3.84953147735794	0.000404229146679671	0.00384484159193668
RP11-84D1.1	0.87608101048149	4.69083908581244	0.000404528357066324	0.00384484159193668
LINC00106	0.813665367729946	6.19757966649255	0.000405752099344924	0.00384807718165219
RP11-477H21.2	-0.809730305317477	5.10164061511035	0.000405910917333386	0.00384807718165219
LINC01088	-0.988786884291953	6.67646321768717	0.000409653539945752	0.00387846762306396
RP11-121C6.5	0.840554005529949	4.4279757889221	0.000410166988979411	0.00387846762306396
CTD-2196E14.6	0.574384921810414	5.60031538585968	0.000412607623175476	0.00389617458070958
RP11-536C5.7	-0.484718364881715	5.24122814713018	0.000413094745659527	0.00389617458070958
AC009120.6	0.483536103024515	7.65990535671097	0.000417151323974351	0.00392941648922269
RP11-566K11.7	0.821762571895113	3.65106766617248	0.000419486652509494	0.00394638080099696
PTGES2-AS1	0.843634162715228	4.68309220399194	0.000420255179441503	0.00394858078902735
PTOV1-AS2	0.503906344487076	7.65217771685242	0.000421797587005988	0.00395363188869261
RP11-55K13.1	0.879134129706135	4.58367879760084	0.000421863497398751	0.00395363188869261
LRRC75A-AS1	-0.461671476582037	14.9926209306156	0.000423197371092297	0.00396110593855084
AC009473.1	-0.797593542385619	3.36662792435193	0.000423902266901597	0.00396268131780797
RP11-130F10.1	-0.823910184114668	5.88071265416382	0.000424503743796985	0.00396328716553823
CTC-523E23.1	-0.724556550508593	5.59889308407698	0.000425103184552828	0.00396387249737706
AC015987.1	-0.67837273602995	3.84788163416726	0.000430722671587627	0.00401120672090117
RP11-227D13.4	1.05744840621545	3.28958290751898	0.000433723939737131	0.00403406964100594
RP11-206M11.7	3.01307004498572	5.31569640989179	0.000434948034016644	0.0040403663285697
RP11-161D15.3	3.35717224104231	3.41830913994177	0.000436500277168687	0.00404969164182256
HOTAIR	1.03136868408004	6.36862695157549	0.000440487848516543	0.00408155929898955
CTD-2165H16.4	0.59508354710423	5.55547615744345	0.000441404621173379	0.00408492873103434
RP11-676J12.7	1.10545175396225	5.57881372468158	0.000446508583221218	0.00412699109773303
RP11-517P14.2	-0.572057782356884	6.71783600366517	0.000448687483265654	0.00414003976618879
LINC00968	-0.808873139324311	5.71291667138751	0.000449041550808019	0.00414003976618879
RP11-73M7.6	0.672174819610495	5.57083154413324	0.000460466100795019	0.00423299244023906
LINC01940	-1.16576512632627	4.54814202905057	0.000460520067272711	0.00423299244023906
RP11-426L16.3	0.776194682180368	3.95579299588633	0.000460843049688856	0.00423299244023906
LINC01095	3.68015021929522	4.22234183223977	0.000464336029275437	0.00425601509686543
RP11-631N16.2	0.451890641314271	7.65028420830298	0.000464502121607791	0.00425601509686543
CTD-2116N20.1	0.969670640502302	4.23097939463038	0.000466637893878156	0.0042659448002546
LINC00205	0.469428997302797	8.48080335159433	0.00046674115079292	0.0042659448002546
MKRN3-AS1	1.04569752569132	3.54212178511596	0.000472355783075114	0.00431192516441251
RP11-474I16.8	-0.75637894627499	3.24342019443064	0.000474765184805217	0.00432856899973646
LINC01664	1.94858853311041	4.29967743448817	0.000477734886808609	0.00435027390762216
MIR34AHG	-0.633332554278315	4.04856048382903	0.000478842437927785	0.00435498941391219
RP11-1055B8.9	0.971808449235385	4.32659471363821	0.000484064380213089	0.00439706697155432
ENTPD3-AS1	-0.397245483362423	7.85730886929747	0.000489127132716251	0.00443759689816894
LINC00265	-0.441871683958367	8.66441321186903	0.000491988187191489	0.00445807700909098
ANO1-AS2	1.31262730076206	5.88600827555366	0.000501947237719111	0.00453945342110197
RP11-338K13.1	-0.835456114272875	3.80155068384081	0.000502198164528139	0.00453945342110197
RP11-646I6.6	0.715869622436652	4.25018439907911	0.000514418801201375	0.00464423330913466
AC010976.2	0.570050434535061	6.18683092762418	0.000518862375745478	0.00467863082402974
RP11-46A10.5	0.488037738244248	7.12978189840957	0.000527409929898593	0.00474990528329403
CTD-3131K8.3	0.761803129777227	4.00677047365467	0.000533040166711476	0.00479476447157643
AC072062.1	-0.702453635164708	5.28371577861377	0.000534984509103611	0.00480639975636274
RP11-1102P16.1	-1.03469511834178	3.49157812017846	0.000536579379664543	0.00481487086126689
RP3-508I15.20	0.616738093512276	4.32337051827573	0.000539876437673998	0.00483857705366805
RP11-139H15.5	0.720337212920938	4.74499798218816	0.000548241996835785	0.00490759654137245
AC026202.3	-0.708870172387131	4.04971537620146	0.000559510154408328	0.0050024001093287
TOB1-AS1	1.23349692982822	7.88104387620587	0.000564141220735578	0.00503770606424697
RP11-63G10.3	0.716257250160936	3.96706446053519	0.000567119923301565	0.00505235290385425
DLEU2L	-0.651858369730438	5.00852649025212	0.000567266889817373	0.00505235290385425
RP11-100E13.1	1.20188821948429	4.26995830454077	0.000567833840243605	0.00505235290385425
LINC00887	-0.782852552242268	7.32006632409058	0.000569563663111075	0.00506164579070432
RP11-44K6.4	1.45817630926583	3.92018344068323	0.000573414349298484	0.00508974154996311
RP11-61L19.2	0.701203454878432	4.83559470018951	0.000576076991171681	0.00510723719063969
RP11-666A8.8	0.590011063431431	4.76161822553356	0.000579525343587952	0.00513164827625543
CTD-2083E4.6	-0.677940082735728	4.05778261208983	0.000582757740300502	0.00515409091271762
CTD-2339F6.1	-1.07106820279797	3.10026766780503	0.00058844681702886	0.00519818151167241
AC097724.3	-0.583368424976803	5.44343866668149	0.000592920718444331	0.00523144504863965
AP000692.9	0.613231530268226	5.10674407960008	0.000599707498627212	0.00528501178682811
LINC01930	2.50274994517354	3.17111655730341	0.000602104428828891	0.00529542974919036
RP13-631K18.5	1.40295746105494	3.56534634585699	0.000602323762941084	0.00529542974919036
DLGAP4-AS1	0.594829925701103	5.33501394481446	0.00060561526143723	0.00531803651095594
AC074286.1	-0.642252885678092	9.46078252153392	0.000616042251110105	0.00540317342571036
RP11-148K1.12	0.512696498386108	5.9742203809446	0.000617841651622296	0.00541252739885012
AC009501.4	-0.715597093470684	7.43382139138613	0.0006214565811507	0.00543774508506862
RP11-278C7.5	0.454464104019644	6.06876290273072	0.000624847915247963	0.00546094893977066
LINC02081	0.948900630951856	8.18627067117848	0.000630776940482902	0.00550625024286789
RP11-286E11.1	-0.730151878649737	3.75344132569208	0.000635048141711292	0.0055369899959125
RP11-290F24.6	0.659863736573642	5.19239813237597	0.000641346632923179	0.0055853123633699
RP11-541N10.3	-0.430630529580561	8.12493471112424	0.000646407157652019	0.00562275248440537
RP3-508I15.9	0.39881757018005	7.47794089542128	0.000652177478539193	0.00566627138707287
RP11-459O1.2	2.95893893473572	3.10315554961305	0.000653274828336376	0.00566913584872402
CTD-2595P9.4	-0.993205980925805	3.36416425502674	0.000670483016993681	0.00581163976584311
RP11-232D9.3	4.46184482814246	4.74490742647978	0.000671548218313433	0.00581404875995862
LINCR-0001	1.4405888228097	5.0919661600324	0.00067365827408425	0.00582083134009438
COL5A1-AS1	1.25366696157989	3.15810494078581	0.00067390802921878	0.00582083134009438
RP11-676J12.4	0.709117115953548	4.36949849685778	0.00067692107631036	0.00583955692882804
RP11-449D8.5	-1.35290089830923	3.31744706334212	0.000678304367837797	0.00583955692882804
LINC01805	-0.940229611925573	5.49806111941714	0.000678448184825248	0.00583955692882804
LINC00294	0.436462108011015	10.9437968336517	0.00068423297356143	0.00587771786034237
RP11-662I13.2	1.53474511581181	4.46198397163237	0.000684807059060678	0.00587771786034237
LINC01819	1.66299926902173	6.44644834255007	0.000685269475660769	0.00587771786034237
CTC-338M12.5	-0.578678415977331	5.69600403203574	0.000690982542302676	0.00591984463446086
RP11-61I13.3	0.561754394724892	6.4608646260218	0.000693666100439142	0.00593354411490016
RP11-218E20.5	0.835144740378293	4.14520188826655	0.000694188505791975	0.00593354411490016
RP1-43E13.2	-0.452972878768404	5.58605000969174	0.000695653946431174	0.00593366146613789
AC100830.3	-0.625920072400207	4.30962942829409	0.00069580918479017	0.00593366146613789
NDUFA6-AS1	-0.359486692188538	7.17326930258532	0.000697196516642101	0.00593863468904489
RP11-98I9.4	-0.451666050360502	7.68869014730274	0.000699761056771204	0.00595361221688404
LL22NC03-N14H11.1	1.08837686403318	5.04650689240048	0.000703154004568082	0.00597559530924659
RP11-29G8.3	-0.527437904581437	8.27114398998946	0.000704026401825113	0.00597613215802122
RP11-137H2.4	0.771573056969785	5.97205457471169	0.000704842184804337	0.00597618775520095
RP11-356I2.1	0.968714510690664	3.9088035409263	0.000721405075661137	0.00610960605935493
RP5-1057I20.6	0.817098789438556	3.36254907737601	0.000740446160291051	0.00626026052624832
RP11-989F5.1	0.991313915440606	3.25578748360124	0.000741200098895507	0.00626026052624832
RP11-123K19.1	-1.12001873702021	4.91475527495209	0.000742192516416069	0.00626026052624832
RP4-681N20.5	0.62597032984249	5.30325288830936	0.000742584728638257	0.00626026052624832
LINC01003	-0.421138389325345	8.52150485570324	0.000744589308403904	0.00627000232903401
CTD-2020K17.4	-0.560119753776503	6.52422520928328	0.00074716179990883	0.00628449873841311
RP11-649G15.2	-0.502344084319486	5.43801928222027	0.000749519142140298	0.0062971545673562
RP11-545E17.3	0.513847429857841	8.72252328342456	0.000750906233012277	0.00630163923954053
RP11-38L15.3	0.925647461255456	5.1704540557158	0.00075264448932953	0.00630572736596503
RP11-619A14.3	-0.830404980544209	5.02662331102278	0.000753101088257435	0.00630572736596503
LINC00346	-0.621688275504015	10.4853039452245	0.000755418831900943	0.00631797063826553
ERVMER61-1	2.60435058058386	3.4438168674478	0.000762139360976874	0.00636037185488815
LINC01588	-0.439794327098743	8.32243815020231	0.000762211115988627	0.00636037185488815
CTD-2410N18.3	-0.443568796293413	6.21003194857336	0.000764164704602326	0.00636947668565257
RP11-66B24.4	-0.487723713640561	8.28981724800912	0.000765201096726071	0.00637092457646227
AL450992.2	-0.797879263896397	7.41105114346849	0.000770624726413985	0.00640885541054874
RP11-96B2.1	-0.795421829486252	5.94839275782149	0.00077486028354973	0.00643683148933044
RP11-793H13.11	-0.483830598191576	6.75642253626425	0.000784488573823149	0.00650796131553158
CTD-2012K14.6	0.750970263104963	4.20678746240911	0.000785185312408753	0.00650796131553158
RP5-1112D6.4	0.436732745840391	7.00827189725741	0.000791406825809238	0.00655217422488926
FAM95B1	-1.00475971315119	3.10779541916668	0.00079621511437474	0.00658460091786949
FLNB-AS1	0.735194099302246	7.35858076376306	0.000798577072497193	0.00659468119831484
LINC01210	3.8575640455275	4.01970608971506	0.000799219996275123	0.00659468119831484
LINC00310	-0.566456054681921	5.35237415653064	0.000801275679362991	0.00660426438849966
AC007879.4	0.941490520415387	4.11883196445203	0.000803936525449058	0.00661880851777179
LINC01232	0.488799183901429	9.19292866516595	0.000806037085943573	0.00662871256090566
RP13-638C3.2	0.752495732852497	3.87535164136553	0.000807761900507278	0.00663550793687013
CTD-3222D19.12	0.47830371065057	6.37321549408569	0.000813424690343359	0.00667460148687301
AC005104.3	0.590615769440053	4.96446656241817	0.00081661532063675	0.00669334533063529
RP11-440I14.2	-1.10008432891665	3.56956663328347	0.000819639182623801	0.00671068222137115
RP11-799N11.1	-1.4421910563775	3.08192157660745	0.000822092730954386	0.00672331652059595
RP4-612B15.3	-0.365721021562249	7.10339270826432	0.000835653500291369	0.00682666050846434
RP11-386M24.6	-0.879896078167762	3.91299394974173	0.000837822387176966	0.00683681583348276
LINC01363	1.34777369152416	3.21383724885404	0.000839613359557822	0.00684386827851492
LINC01583	1.17636122495738	4.13529974511777	0.000844583878283653	0.0068672087161821
TYMSOS	0.73402635423419	7.38661341576318	0.000845064668097869	0.0068672087161821
RP3-523E19.2	0.689799639871922	4.70971435781103	0.000845266448613342	0.0068672087161821
LINC01004	0.498772656210177	7.10717797796996	0.000848447832418019	0.00688548048616162
RP11-509A17.3	1.47982567124226	5.18446893031598	0.000853435960760366	0.00691835847444051
NCK1-AS1	0.489736769890845	9.00361032006978	0.000855514593255225	0.00692760446402394
RP11-493L12.3	1.07366770999674	5.46242381801189	0.000863333799044748	0.00697318384761105
RP5-1186N24.3	1.30565857711003	3.24382501215592	0.000863611637073348	0.00697318384761105
AC005863.1	1.33706419250716	6.40646424208236	0.000863976062364808	0.00697318384761105
RP11-806O11.1	-0.839449605797309	4.65419223821515	0.000869486092793053	0.00700999431798766
RP4-781B1.5	-0.867673485314678	3.7375401915826	0.000874837488125473	0.007045446946354
RP11-70L8.4	0.875672183509553	6.32806654426698	0.000885654947300812	0.00712112203282613
AC002454.1	1.02434423930022	5.68296647217738	0.000886162647009778	0.00712112203282613
RP11-785D18.3	1.16552725398928	5.35702274529969	0.000891632296338531	0.00715728750919571
SMIM15-AS1	-0.528046767915926	4.00885144957175	0.00089362292479998	0.00716114880829277
LINC01023	-0.445503631072689	7.27492894171248	0.000894052701590512	0.00716114880829277
AC007126.1	2.56378844443135	4.81058189878476	0.000897694100013772	0.00718252538310044
RP1-151F17.1	-0.42643459597604	6.33842226025666	0.000902824079593253	0.00721575306038547
RP11-66B24.1	-1.41678964112889	3.14237297574552	0.00090599768041845	0.00723328958907054
LINC01424	0.750995378711868	4.03865648624518	0.000912936595137405	0.0072808172301185
AC093901.1	0.991401637311454	5.15817745521127	0.000914603906383948	0.00728624579141905
ZNF790-AS1	-0.785425216625404	5.70637012397008	0.000919863031715283	0.00732024621682906
MRVI1-AS1	-0.678652206114822	5.37735134429031	0.000922931874403218	0.00733676199404496
CTB-60B18.18	0.74507429111526	5.22491027326556	0.000926489025235091	0.00734644479847186
ITGA9-AS1	-0.430166494646525	7.34894002463996	0.000927316134843771	0.00734644479847186
RP11-864I4.3	-0.646937284201144	3.96010968694687	0.000927580082934266	0.00734644479847186
RP11-218E20.3	0.742233423088645	8.57989866723442	0.000928129044952505	0.00734644479847186
RP11-114N19.3	-0.661934934216504	3.67730870255475	0.000938965271480584	0.00742425966797014
NAPA-AS1	-0.439212530324264	7.33731231642609	0.000944964513485951	0.0074637036706885
RP11-333I13.1	-0.579086087307114	4.35809147275424	0.000948714274232191	0.00747796148502772
RP11-665I14.1	3.23696321920373	3.82941378545584	0.000948794842446983	0.00747796148502772
RP3-405J10.3	0.692095293709032	5.86470513048369	0.000954019117238416	0.00751112066183977
AP001627.1	-0.965626469186742	3.24168092528137	0.000956088811008041	0.00751939922182576
HOXC-AS2	0.702802132160565	6.8284650289962	0.000958165225916744	0.00752771297169697
RP13-465B17.4	-0.537098746940654	4.25124522517432	0.000959443902586237	0.00752974837470708
CHKB-AS1	0.515683123190451	7.12544346672452	0.000963572306398607	0.00755412047001456
LINC01356	0.992537780484625	6.08363904874275	0.000967270828218675	0.00757507430158527
SNHG11	0.351732158214009	10.0714348543134	0.000969809113180458	0.007586907098345
RP11-282O18.7	0.869548099251818	3.26906317666091	0.000974317731403809	0.00761411264171125
LINC02195	0.900695063665156	6.01438758164346	0.00098359933363414	0.0076785212250403
RP5-1057J7.7	-0.748921155315228	4.84057721887924	0.000985815263821998	0.00768769347764039
RP11-707M3.3	0.613943132886094	6.23076105448651	0.000989926842427762	0.00771161364064243
AC005307.4	2.71322302229611	4.32367627127938	0.000998366152868076	0.00776916126336221
RP11-6N17.3	-0.503529218932029	5.43438638812119	0.00100021747362551	0.00777537478181518
AC112721.2	1.09979339919847	5.04894795328715	0.00100140242844381	0.00777640056157472
RP13-379O24.2	-1.54449032979462	6.61245005245401	0.00100590856495491	0.00780318776490755
RP11-865I6.2	2.30826187505935	5.32041436960268	0.00100763400883274	0.00780837057211937
RP3-495K2.2	1.2081826181665	4.42658939243006	0.00101209873487226	0.0078347475440583
LINC01050	1.12278531649449	5.00594334835763	0.00101793825550211	0.0078717005412388
RP11-387H17.4	-0.961951981170429	3.3048315606046	0.00101998309942559	0.00787926275026984
RP11-181C3.1	-0.607516002418614	4.52767065244877	0.00103143600284809	0.00795708390502861
CTA-984G1.5	0.615117790912277	4.92228742734069	0.00103221210304907	0.00795708390502861
RP11-533E19.7	0.563385454299674	5.08659973946682	0.00103463837142246	0.00796747067044301
RP11-239E10.3	-1.18944946008763	4.77540361548812	0.00104238248745265	0.00801874444774772
CTD-2006H14.2	0.422422790799331	7.02697494619879	0.00105775336497831	0.00812147168052524
SNAI3-AS1	-0.400659333253551	7.12661085665042	0.00105858752440598	0.00812147168052524
LINC01527	1.33828436606924	10.4388487406186	0.00105903550823911	0.00812147168052524
LINC01711	0.988812724951606	6.03444478353537	0.00106252352513305	0.00813313697462865
RP11-548L20.1	2.89978491009335	3.0585612712042	0.00106275926614985	0.00813313697462865
RP4-568F9.6	1.12092350090412	3.11131046986819	0.00106538860973836	0.00814481871937658
RP3-508I15.21	0.673914139642116	7.33023786119636	0.00106872679141095	0.00816188971517046
LINC00303	1.99449610593906	3.95290574185923	0.00107241023667628	0.00817567403381917
RP11-680F8.1	1.03191544671238	6.36379817380473	0.00107274585494526	0.00817567403381917
CTA-397H3.3	0.868712265956651	3.14048949505534	0.00107476372725764	0.008182608377111
AC012314.8	0.397115822699743	6.56353621292861	0.00108161130108668	0.00822626102834723
LINC01801	-0.789062054070006	4.79852174188378	0.0010875032407786	0.00826256320282921
CTA-280A3.2	0.879542282100086	4.68105228933329	0.00108939898205038	0.00826845989973493
AC104389.28	-1.74339038412142	6.45520896223502	0.00110033075170818	0.00833687794660989
LINC00461	1.91172932979623	4.97232917783902	0.00110067108976908	0.00833687794660989
LINC00323	-0.715773249688756	4.1457099320661	0.00110557549159883	0.00835716954652944
HOXD-AS2	0.808518818845124	6.88121184756502	0.00110609554885864	0.00835716954652944
CTB-36H16.2	-0.525880383944036	6.3423245704282	0.0011067449988498	0.00835716954652944
TBX2-AS1	-0.717390325127393	6.05258850826043	0.00112045964233489	0.00845208831322084
AC083843.1	0.498751680587913	8.26294141722554	0.00112371200782713	0.00846673138866923
LINC01137	0.470289513787709	10.6059781979835	0.00112492103838347	0.00846673138866923
RP11-575F12.2	-0.814486386675094	6.05854657420116	0.0011263382125422	0.00846673138866923
LINC00567	1.12184357109141	4.08977072293517	0.00112760937449418	0.00846673138866923
LINC02042	1.77871222843888	3.90703405887093	0.00112813320060264	0.00846673138866923
RP11-753N8.1	1.44923623946592	3.48725693234271	0.00113649333579416	0.00852081551760394
CTD-2619J13.8	0.581416942963842	5.15724785544819	0.00113807559587307	0.00852402462020548
LA16c-361A3.3	0.719454883979125	4.72704388594748	0.00115789315638806	0.00866366865240711
EPB41L4A-AS1	-0.382446990536417	10.4746007712878	0.00116471978169928	0.00870592670834936
CTD-2293H3.2	-0.841867697221197	3.11912671017335	0.0011697166551192	0.0087344362973259
CHL1-AS1	-1.08706002066594	3.26952843800664	0.00117296388722229	0.00874761237634468
RP11-71L14.4	-1.14274353486564	3.16261986272646	0.00117402208448502	0.00874761237634468
AC007879.2	0.714508862343616	5.18648410812042	0.00117503472949681	0.00874761237634468
LINC00960	-0.805739083176009	8.32680686872759	0.00117682237091016	0.00875209789443257
PLA2G4C-AS1	0.815362422568363	3.66849403856228	0.00117833906089559	0.00875456133271018
FAM181A-AS1	-1.30504922140799	3.63388756841344	0.00118979269210077	0.00883077289564237
TTLL11-IT1	1.09539064185844	6.84595934960211	0.0011981706197221	0.00886885920905219
NAMA	-0.837846811504054	3.32568498942308	0.00119822796329667	0.00886885920905219
LINC00839	1.05326892234043	9.23938215198707	0.00119852694524497	0.00886885920905219
KB-1991G8.1	1.22797368580249	4.09782112307485	0.00120054571749811	0.00887490502875233
RP11-161I6.2	0.70320970220892	7.54387390702579	0.00123711991747494	0.00913613059055244
RP4-758J18.13	0.472088999564085	8.14860252241782	0.00124482831800791	0.00918387325523315
MID1IP1-AS1	-0.516048645995097	5.62938802833048	0.00124794381634594	0.00919766974422629
RP11-1060G2.1	-0.649005388816657	3.93309779349163	0.00125161463776415	0.00921552751733624
RP11-159F24.5	0.670314593550953	6.51913676622066	0.00125302967818996	0.00921675714485343
RP11-57C13.6	1.02661190665016	3.32359905628671	0.0012564139096574	0.00923245445056709
RP11-102N12.3	-0.447547274532764	6.79544285053001	0.00125798155197388	0.00923478505102098
AC003092.1	1.68120366816046	4.60140014713322	0.00126264590581513	0.00925982126558565
RP11-666A8.9	0.70261685199804	5.20074921698289	0.00127107309445253	0.00931237579616261
RP11-359P5.1	-0.657041308649286	4.01689640045693	0.00127994937756055	0.00936042387780969
RP11-109M17.2	1.56332112748123	6.55253793126902	0.00128079425268272	0.00936042387780969
LINC00365	-0.945140280086725	4.61319991416736	0.00128234601957224	0.00936042387780969
RP11-443B20.1	0.44758001531894	7.80713564145361	0.00128270128156309	0.00936042387780969
RP11-615I2.1	1.20123315370061	4.62686734087783	0.00128641983649562	0.00937011961621606
RP11-351M8.1	-0.74379026431181	3.24011868557402	0.00128695894549314	0.00937011961621606
MAMDC2-AS1	-0.573396957541472	5.30043947127171	0.00128867174091665	0.00937011961621606
AC005013.5	-1.09753752071739	3.17112437282942	0.00128910514963785	0.00937011961621606
RP11-318C24.2	0.67039306172196	4.52420750579302	0.00129066954917604	0.00937226609701581
RP5-1119A7.14	-0.908535276871246	3.74278524607818	0.00129377231358942	0.00938556830634371
RP11-281A20.1	-1.31531495542663	4.24095499699495	0.00131926652740991	0.00956017326035423
AC114730.11	0.739144839676448	4.28508600012661	0.0013204301591823	0.00956017326035423
ZNF252P-AS1	0.647645786728568	4.68421014951805	0.00133600461282657	0.00966346137681118
HRAT92	-0.718860462167205	5.7397576587013	0.00133898639552538	0.00967555237862519
RP11-503C24.2	-1.56333786741717	3.43754923347214	0.0013445393917776	0.00970618123976301
AC000032.2	1.99451052624169	3.25959271073442	0.00134680319848867	0.00971302892660039
RP11-431J24.2	1.1889811531542	4.66130273144986	0.0013498104565763	0.00972521972860096
YEATS2-AS1	0.512644029507146	6.7108183872049	0.0013547717004642	0.00974909666848146
RP11-493L12.5	0.730304165817394	4.4686537347792	0.00135658674312256	0.00974909666848146
LA16c-313D11.12	-0.464071286486645	7.36385092356046	0.00135810910556536	0.00974909666848146
AC004448.5	2.05255484781669	4.93864724483119	0.00135840493864149	0.00974909666848146
LINC00924	-0.68637637276924	5.73656939501306	0.0013606865715598	0.00975599061259141
NOP14-AS1	0.492850240188128	11.8104308923595	0.00136231323462901	0.00975817966802645
AC087501.1	0.925406127517446	3.26827333374648	0.0013683776974262	0.00979212141036096
RP11-316M21.6	0.506421167181868	4.17197500435049	0.00137458541463837	0.0098221513669554
RP11-426A6.5	0.615436619558504	4.80211112699752	0.00137523419274636	0.0098221513669554
RP11-443C10.1	0.850290821950193	5.1528861625263	0.00137675361683818	0.0098235028602415
MCF2L-AS1	-1.15708377350215	5.73198503157067	0.00140007519111464	0.00997930521443855
ODF2-AS1	0.870074062430318	3.27477691905524	0.00140129174101189	0.00997930521443855
RP11-116O18.1	-0.819564629358343	3.6682662196501	0.00140352317584016	0.00998556710364118
MAGI2-AS3	-0.619718781946427	9.29745329795814	0.00140509654702557	0.00998713955705858
AP000221.1	1.70565846885589	4.69814855507162	0.00140836226755854	0.0100007262941537
AP006621.6	0.68626345716845	4.40944108384293	0.00141946235659316	0.0100698650369265
KCCAT333	-1.2901464904914	4.88119034942644	0.00142291273527645	0.0100846550384036
RP11-339B21.10	0.627468255780972	6.23566705763142	0.00142720774575627	0.0101053971259924
RP11-463O9.9	-0.701365126415076	4.12695085617479	0.00143002963929066	0.0101156790097332
RP11-644C3.1	-0.996173232972667	3.42361530814426	0.00144452871858756	0.0102073377049076
AC007255.8	-0.987632234699858	4.27090448845413	0.00144582293576551	0.0102073377049076
WEE2-AS1	-0.52546931399131	6.61734948612889	0.00144713372742563	0.0102073377049076
RP11-218F10.3	0.618690289008359	5.41724339379647	0.00145086586338394	0.0102238973292847
LINC00943	0.794490531706948	5.37753945135888	0.0014587136885459	0.0102693999903827
MIR4435-2HG	0.489008659025428	11.6725657871045	0.00147294765664876	0.0103597318517629
RP11-305O6.4	-0.55798934050145	4.87836228892855	0.00148986574170391	0.0104687521431812
SEPT4-AS1	0.659929449922095	4.91448231135495	0.00149274973639787	0.0104790463909679
RP11-177J6.1	-0.604994064928369	4.19469217248727	0.00150019311684285	0.0105212974053983
LINC01932	-0.637533882670145	5.80223150337175	0.00151189924736555	0.0105933358081543
RP11-158H5.8	0.8216407073339	3.89384918500333	0.0015136980073614	0.0105958860515298
RP11-94I2.4	0.92473162497561	3.72976149697142	0.0015261205211397	0.0106687056085066
SZT2-AS1	0.994792039646157	3.27882771247167	0.0015285010435982	0.0106687056085066
SRRM2-AS1	-0.467835278535374	6.33529134801103	0.00152999003874302	0.0106687056085066
RP13-1016M1.2	-0.65625921036849	4.26607043777307	0.00153097849748198	0.0106687056085066
RP11-44I10.3	-0.543706294408022	4.97683004241939	0.00153132402776127	0.0106687056085066
RP11-84A19.3	0.966170368911757	4.92656522119726	0.00153337465497287	0.0106721912421324
AP001625.6	-0.781236846576131	3.62295819775366	0.00153507600682155	0.0106721912421324
RP11-358N2.2	0.780598619049178	4.28832253547947	0.00153615968725616	0.0106721912421324
RP4-575N6.4	-0.654168275985322	4.59583123483236	0.00154305449214134	0.0107100163763758
RP11-454K7.3	0.689133673499369	3.88638110447803	0.00156210305698195	0.0108320479585086
RP11-557H15.4	0.879789208015577	5.53947723125159	0.00156747357989123	0.0108590922959632
EZR-AS1	-0.730243647357572	3.14909270400842	0.00156960742108699	0.0108636839781888
RP11-465L10.10	0.829685884727322	6.16726600304017	0.00157500461203916	0.0108908324530985
BLACAT1	0.620593368300362	9.15312710506234	0.00158808176452535	0.0109709858101214
PSMG3-AS1	-0.459898422245851	8.7771594998497	0.00159526381653205	0.0110103021355973
AC007249.3	-1.08102100965183	5.16913293299761	0.00159944312926411	0.011028839878259
RP11-1C8.7	1.15985874435514	4.85812947210196	0.00160452419719681	0.0110477280989074
RP11-326C3.7	0.505661487863723	6.06925247960642	0.00160517430604301	0.0110477280989074
RP11-849F2.5	-0.364591682190599	5.78063408445744	0.00162090972359015	0.0111456408833457
RP11-90M2.5	0.708569901374647	3.85206397806957	0.00162557013703478	0.0111672888018622
RP11-863P13.3	0.841410016860603	7.78763596900178	0.00162708769847503	0.011167325885909
AC004112.4	-0.645846366986207	3.99195739982939	0.00162869060498497	0.0111679481131049
RP11-499E18.1	0.564373672588141	6.54378754923587	0.00163039547988299	0.011169267735562
LINC02156	0.890193690178091	3.48334128793317	0.00163885882004324	0.0112168418776824
RP11-373D23.3	-0.541659154322532	6.82616336993475	0.00164388638009476	0.0112269532975063
U91328.19	-0.507699026389428	8.22276819630043	0.00164428997074607	0.0112269532975063
RP5-965G21.4	0.78268389730841	7.13972322100868	0.00164489688123247	0.0112269532975063
LINC01910	0.988140568410268	5.08109604732994	0.00164648440247671	0.0112274121073781
AC006262.4	1.2402699871652	6.47226722852057	0.00165533917985782	0.0112773799291974
RP4-761J14.8	0.594016824572779	4.45255008415671	0.00167572831490607	0.01140576369178
RP11-152N13.16	0.540869453679405	6.9894257654022	0.00168503287269472	0.0114585338534535
LINC01606	-1.45143167809364	3.98322299788751	0.00168684329405917	0.011460292296805
RP11-101E7.2	0.650141233299027	3.75408494526785	0.0016901982716021	0.011472531466711
RP11-108L7.15	0.511930340409922	5.88963961620349	0.00169362850699046	0.0114767817353142
RP11-85B7.2	-0.938667152785751	4.49045536549011	0.00169393257840114	0.0114767817353142
PLA2G4E-AS1	1.07927557743016	7.47240555671498	0.00169626563036745	0.0114820547023498
LINC01667	2.60866122821326	4.21649908063516	0.00170099003166741	0.0115034902782636
AC005387.2	0.712779661387046	3.90018974026198	0.00171239820628719	0.011570046434978
RP5-1033H22.2	-0.700241533926341	4.3522777577975	0.00171531600831159	0.0115724001789092
HOXC13-AS	0.877182157687237	9.2774937714407	0.00171588059524788	0.0115724001789092
CTD-2201E18.3	0.426647364796812	9.51782899186734	0.00171879278893924	0.0115814641845951
RP4-539M6.20	0.756409172486269	4.62434581891901	0.00173266513714448	0.0116642953854257
SNHG25	0.678175211408854	6.57621305355102	0.00173569004956148	0.0116663929769572
RP11-712L6.7	-0.793749167950566	3.05944342400698	0.00173613620604955	0.0116663929769572
FOXP4-AS1	1.02848872182696	5.03115429705655	0.00174185564612648	0.0116921416172655
LINC00996	0.796419080956344	6.084943138044	0.00174455269644923	0.0116921416172655
MIR100HG	-0.5687683852709	10.044452130321	0.00174471767938071	0.0116921416172655
RP11-77P6.2	0.483841897873388	5.93327056145008	0.00175074148056462	0.01172187292291
RP11-223P11.3	0.883689257433556	3.48873479173586	0.00176066510227121	0.0117776374821313
PICSAR	1.17092878704193	9.66478205596547	0.00177237623080366	0.011845247479172
CTBP1-AS	0.494039667436657	6.61314268446647	0.00178252066071117	0.0119022740319638
AP001255.2	3.12607867229485	3.21378639323468	0.00178706377491981	0.0119218301515653
RP1-118J21.25	0.883371362559592	3.94048806692818	0.00180223922060975	0.0120122171879088
RP11-554F20.1	-0.697364440168412	3.46280387793245	0.00181976350575818	0.0121180824977675
EGOT	-0.63451183406677	5.1723887661583	0.00182673157709922	0.0121535249521421
RP11-106D4.2	0.674555598804975	5.1426036904101	0.00182844143248386	0.0121539513761416
LINC01184	-0.25395776925331	11.0366193698512	0.00184492923012451	0.012252520111933
TRHDE-AS1	1.66389914561253	6.70964568812001	0.00185434602809202	0.0122933161238808
STARD4-AS1	0.646800629608222	8.02451016571724	0.00185440137603293	0.0122933161238808
RP13-297E16.4	0.7620073633711	5.05619926786041	0.00186172508661487	0.0123307979952025
ARMCX5-GPRASP2	-0.312413188804803	8.56533067965911	0.00186426142354438	0.0123365328072359
RP11-20I20.4	0.663286420964465	6.92526719618704	0.00186834822239722	0.0123438904407351
AP000695.4	0.669792542032157	7.02749648293713	0.00186871625087906	0.0123438904407351
LINC00908	-0.82473710400588	5.20151978182466	0.00189570729246275	0.0125020357314238
LINC01479	-1.02050354926709	3.91793295088527	0.00189604333367564	0.0125020357314238
TMPO-AS1	0.470203107562638	8.89560436854328	0.0019062838613835	0.0125505294339584
AC027601.1	0.429370229477659	6.89586592285094	0.00190679675354114	0.0125505294339584
RP11-805J14.3	1.57500419500666	3.28059896289115	0.0019114798453967	0.0125701501854449
CTD-2012K14.8	-0.60230153050143	5.00133407265546	0.00191745889765469	0.0125953325512131
RAPGEF4-AS1	1.10323235847281	3.63761644970594	0.00192024340404796	0.0125953325512131
CTD-2003C8.2	-0.751275158620025	6.85610741928291	0.00192042578912199	0.0125953325512131
RP11-626H12.2	1.02500580634458	6.87827773379929	0.00193802251866661	0.012699464330393
LINC01344	-1.04153503146854	3.29383407389135	0.00197236089228276	0.012913018785025
LINC01297	2.0260682696076	3.26347769816699	0.00198003640522584	0.0129432787370238
AC008746.12	0.646644525777267	5.02627255060371	0.00198092256057831	0.0129432787370238
RP11-347P5.1	0.657243053187055	4.74270947454173	0.00198259579449001	0.0129432787370238
RP11-588G21.2	-0.709723390835658	3.68204883302712	0.0019839934367381	0.0129432787370238
RP11-235E17.6	0.570690147960135	6.65688577288198	0.00199613275853079	0.0130109800721535
RARA-AS1	-0.473293411266267	7.60395684385597	0.00201531407913827	0.0131244219351289
LINC02018	-0.578991601859488	4.23999192253071	0.00202165349349027	0.0131541066514763
AC005387.3	0.715038155109171	4.09268680238945	0.00202406056428366	0.0131581754112983
C2orf48	0.713972835425924	6.52494188295763	0.00202770905156224	0.0131703002161716
RP5-1184F4.5	0.895259539281984	3.68717852166554	0.00203519162432508	0.0131971015854297
CTC-542B22.2	0.633379576853627	4.69811878034018	0.00203540943883608	0.0131971015854297
AC128709.3	-1.00074915339921	5.66674388881836	0.00206412352446695	0.0133715370422706
RP11-635N19.1	-0.466714102443272	6.68425061139125	0.00208399870278349	0.0134884578615741
CTD-2545H1.2	1.14011982398979	3.90972971592344	0.00209351925421795	0.0135382133908928
RP11-322D14.2	0.800407352886439	3.81274354064375	0.00209911764638822	0.0135625405236894
RP11-46J23.1	-0.485656767016151	5.98343370921134	0.00212633541479535	0.0137263872712095
LINC00115	0.436656286768904	6.17706536414231	0.00213876653804542	0.0137945771907995
LINC01315	-0.789308795770685	7.55674121591406	0.002143540588313	0.0138133047510397
RP5-1112D6.7	0.508638549928646	5.23015872202082	0.00215601957794654	0.0138816081805886
AC012354.6	-1.28218194756486	3.13234395937314	0.00215827045907272	0.0138839959409861
RP11-479G22.8	0.577870184328571	9.43349570617616	0.00216571808089018	0.0139197807026753
RP11-626E13.1	-1.0457266326234	3.27630990386085	0.00217341277053211	0.0139570898351127
CTD-2354A18.1	2.25477056242193	8.78702731223293	0.00218136685484905	0.0139959984561775
RP11-351D16.3	0.48269770841622	5.38432741380083	0.00218531599766124	0.0140091654884794
CTD-2047H16.2	0.737182016408892	5.03643701099722	0.00218821450991425	0.0140155803605522
RP11-343L5.2	0.492619909792721	6.03780357064082	0.00219019743721262	0.0140161248473268
RP11-417L19.2	0.931697599991718	4.39252185681677	0.00219890310060101	0.0140596531583883
MAST4-AS1	-0.550464024546699	6.58407886589703	0.00222524645696207	0.0142157829452118
RP11-496I9.1	0.780329115019378	7.08141397756911	0.00224181839150772	0.0143092729656737
LINC01572	0.594609379598741	7.4376891082825	0.00224521582607239	0.01431858279408
DNAJC9-AS1	0.405714817716844	6.63815655015496	0.00224740677696961	0.014320188997343
RP11-486O13.2	-1.15520454455557	3.36476182787103	0.00225280953588692	0.0143211778478116
RP3-395M20.3	0.934817972445314	4.48452380721979	0.00225398616816002	0.0143211778478116
RBMS3-AS3	-0.819554724917819	4.7788214582984	0.00225467512335204	0.0143211778478116
RP11-259K5.2	-0.360428292183437	7.31095950476221	0.00225531886757005	0.0143211778478116
AP000487.5	0.744649743158522	7.10139765241375	0.00227035470586161	0.0144042693322921
CTD-2517M22.17	0.58514584435297	4.29406845542994	0.00227534894539454	0.0144141446614192
RP11-659E9.4	1.14690313422624	3.22088071172848	0.00227581485107851	0.0144141446614192
RP11-231E4.5	0.746123048754734	3.74844219881411	0.00227983946184919	0.0144270882427561
RP13-39P12.3	0.519731005233022	5.49002306809211	0.00228176561510347	0.0144270882427561
RP11-174G6.1	-0.79198524358768	6.62216356308719	0.00228720117796424	0.0144490852859418
AC079305.10	-0.60152639947644	5.89755611199184	0.00229448699183606	0.0144827234484695
UTAT33	0.68075392874993	4.48673040835239	0.00231338076808276	0.0145895106509746
RP11-3D4.2	0.456726614378036	5.54428159597431	0.00232179879180252	0.0146218017391354
CTB-47B11.3	0.688150738320869	4.00585533031307	0.00232246085849774	0.0146218017391354
AC096574.5	-0.98989746037183	3.46112966155739	0.00233635080586897	0.0146967212106834
LINC00284	-1.56256649042697	6.15107063596937	0.002340059467403	0.0147075226951244
LINC01943	0.58120060997714	6.93190376408659	0.00234316474381379	0.014714516694783
RP11-448G15.1	0.711139021625821	4.46953276860377	0.00235862034305256	0.0147989900029254
AC144835.1	1.37435696806324	3.41301971773683	0.00236310747481472	0.0148145574715677
NEBL-AS1	-0.599512278841368	5.17643162736013	0.00237557636041218	0.0148800945052111
RP3-329A5.8	0.559987206389167	5.24864514478865	0.00237794788707669	0.0148823263949672
RNF157-AS1	-0.844644001474954	5.08191927764082	0.00239355017395916	0.0149672887677294
CTD-2396E7.11	-0.487095082862884	9.98855670056907	0.0024086921600716	0.0150492314738822
KB-431C1.5	0.548542930055504	5.71584865265865	0.0024198607615365	0.0151062313811894
C9orf163	0.532898893921557	5.45304189754145	0.00243536431360223	0.0151901735269869
RP11-10K16.1	-0.404663044074638	6.49819556082191	0.00244296939194192	0.0152144431970185
RP11-733O18.1	1.30803142603299	7.95735753808	0.00244337571180283	0.0152144431970185
CTD-2302E22.6	0.716794619840256	3.79247051678667	0.00244814936485516	0.0152313252396423
ARAP1-AS2	0.648321113499045	4.40813819032874	0.00245353919644904	0.015251783862281
RP11-344N10.5	0.394325341116135	5.84955410787365	0.00245556818039974	0.015251783862281
AC034243.1	-0.890588568435078	4.74062336232301	0.00246068989711934	0.0152707055197758
RP11-488L18.10	0.406438371019944	8.63911753986648	0.00246275020637142	0.0152707055197758
RP11-522I20.3	-0.38815394020097	7.82478897440007	0.00247173822779674	0.0153135795405025
C8orf37-AS1	-0.612777592961363	4.27429646621422	0.00247591406955156	0.0153265929619767
RP11-146F11.5	0.634368816264005	4.02875239644244	0.00248006383390523	0.0153394232942966
RP11-265E18.1	0.806991898164042	3.64312841541139	0.00248753478486247	0.0153727568085434
ATP2B1-AS1	-0.459067636672793	7.30301650898301	0.00249183257868701	0.0153864411317756
RP11-134N1.2	-0.881590425372441	3.97345673926427	0.0025036293090379	0.0154373762974332
RP11-582J16.4	-0.405265043237623	6.58036584323884	0.00250426226192619	0.0154373762974332
LINC01348	-0.613150121084756	7.59970938023129	0.0025086616038282	0.0154515979518526
RP11-301L8.2	-0.779325452446585	4.06330484780673	0.00251253074452256	0.0154625329569159
RP11-122C21.1	2.11081307872416	3.43297450490153	0.00255318621033124	0.0156996504273907
AC009227.2	-0.927156375339376	3.12823844881205	0.00257844238706306	0.015841761254959
CYP4A22-AS1	0.590993456260513	5.31823714191679	0.00259148650660685	0.0159086682055624
ZNF197-AS1	-0.56231394337196	4.07584371572046	0.00260802013173201	0.0159968676684725
GATA3-AS1	1.07791647793363	3.8274462958505	0.0026446199684738	0.0162078991428872
DCUN1D2-AS	-0.721081144103416	3.59898677567766	0.00266565452733123	0.0163232659074139
SLC16A1-AS1	0.389876806311244	9.3007177609462	0.00267762713086749	0.0163809025035649
CTD-2571L23.8	0.6092397092609	3.85501345221766	0.00267962460374925	0.0163809025035649
AC106869.2	-1.1663382791827	3.331358511834	0.00268172120877589	0.0163809025035649
RP11-962G15.1	2.38281332932015	3.56445752717476	0.00270066860450268	0.0164830063175639
RP1-59D14.5	0.578683086947031	5.67897010689231	0.00270345250251388	0.0164863721974112
AC006538.1	0.61873733411154	6.530415209574	0.00272015282792108	0.0165745285760703
TTTY16	1.96482242292153	4.03454975872481	0.00272340150529586	0.016580643129934
LINC01561	1.1279584210743	5.81117591121751	0.00273526157658964	0.0166391324078373
C21orf62-AS1	-0.529960600131397	5.2890843720293	0.00273976509180834	0.0166528108666704
RP11-370I10.12	0.848163218096642	4.20300733005112	0.00276005752987374	0.0167623559688467
LINC01914	1.09166589112657	5.18436692209442	0.00276657412484239	0.0167721731554926
CTD-2319I12.2	0.504107232249193	6.13199679214922	0.00276693579095025	0.0167721731554926
AL163953.2	-1.42474725201707	3.51077679723919	0.00276848734956608	0.0167721731554926
RP11-546J1.1	0.63558487403245	4.74103426712739	0.0027734224843097	0.0167882992185469
RP11-379B18.5	0.583275478510587	8.3548371277995	0.00278551964407184	0.0168477170937515
RP11-712L6.5	-0.344456756791132	6.72944870568664	0.00280406709080575	0.0169450627065742
RP11-687F6.5	-0.687639776512664	3.62695139271255	0.00280620334328235	0.0169450627065742
RP4-621B10.8	-0.712641208953219	3.6080239860218	0.00281370507128746	0.0169764803524983
RP5-994D16.9	-0.322902726294936	6.48935252327178	0.00283976105711438	0.0171197023728895
RP11-677M14.8	0.618963532001115	4.39425008619257	0.00284655473050927	0.0171466612437284
GS1-24F4.2	-0.958261958359132	3.99918798994638	0.00284900915780486	0.0171474593564701
RP11-54O7.18	0.762778903990434	4.80949482842934	0.00285340045452653	0.0171599041992495
CTD-2196E14.3	0.664072705106997	3.60740368088186	0.00285829215157598	0.01717533567078
RP11-402J6.1	-1.17737976348213	3.16726538501561	0.00286932198995885	0.0172153385686605
LINC01433	0.681081341128737	4.03014821853595	0.00286961161516873	0.0172153385686605
LINC00900	-0.70637011016997	7.53294187882808	0.0028799771566525	0.0172634994333431
LA16c-358B7.3	0.428681540005339	7.82015109452573	0.00288517348520864	0.0172806214016755
U47924.32	0.699603592886519	3.63708994763989	0.00288894534729584	0.0172891907534682
RP11-11N5.1	1.66839629261233	5.62498956101223	0.00291011734731472	0.0173781494599542
RP11-120K18.2	0.75785677478234	4.46339020025672	0.00291297055174964	0.0173781494599542
CTD-2515H24.2	-1.01022403404318	3.27509318002692	0.00291459616632673	0.0173781494599542
RP11-445F6.2	-0.873235518393316	3.08187092608043	0.00291472326693339	0.0173781494599542
ZNF341-AS1	-0.55026734626517	4.10554215369663	0.00291557578617242	0.0173781494599542
AC093627.7	1.39189813550547	3.95983453538777	0.00292920191476981	0.0174452872101412
RP11-320G24.1	-0.706541044353667	3.77767630052192	0.00295534559913954	0.0175843760319205
RNF144A-AS1	0.66139485806617	7.79041711194007	0.00295731821687817	0.0175843760319205
RP11-472M19.2	-0.783042645416224	3.16137771965091	0.00297053484338308	0.0176487528707836
CTB-60B18.12	0.823306844745135	3.68975112831439	0.00298425066515263	0.0177159896801866
AC005253.2	0.365640285926192	6.81706990094289	0.00298954465519246	0.0177331624727681
HMGA1P4	0.677753035270921	4.63318302684053	0.00299607054798138	0.0177576091467436
RP11-266L9.8	-0.519108074665939	6.66184161284448	0.00300053152477021	0.0177697877389158
RP11-431J17.1	2.58736518393348	3.8504570914401	0.00300387166483631	0.0177753142987309
RP11-950C14.3	0.618434929600119	3.94284753073178	0.00301731196541788	0.0178405515329152
RP11-485G7.5	0.837603005456843	4.32185030295182	0.00303156677641568	0.0179104965150639
LINC01087	1.98266134029266	3.60169281771603	0.00303805056396124	0.0179344551677488
RP11-556I14.2	-0.840221571722382	3.18027344725139	0.00306233091159411	0.018063349666232
RP5-890E16.2	0.492010338998932	5.94301822676323	0.00309441095912952	0.0182350167445409
AC006160.5	0.614852054641106	3.9543296170084	0.00309637251153071	0.0182350167445409
BRWD1-AS2	-0.460713489130861	5.66546001039898	0.00309993179177016	0.0182414313005758
LINC00992	-1.15189813574956	5.61405055057672	0.00311434584565368	0.0183036352656148
RP11-666A8.12	0.834587014503702	3.76940814956338	0.00311545965184534	0.0183036352656148
LINC01702	1.15946202263654	3.83169861921522	0.0031208751505563	0.0183208767781067
RP11-848P1.2	0.474303350425414	8.144295812368	0.00313473486678019	0.0183876227094295
RP11-848P1.4	0.669234430316678	4.00097390638453	0.00317428978791368	0.0186048651458274
CFLAR-AS1	0.503903793422099	5.63149658331874	0.00319292033374329	0.0186617187401609
LINC01534	-0.466405781087965	5.70774166805684	0.00319293734225565	0.0186617187401609
CASC15	0.576657674388398	9.20895756124164	0.0031933978146487	0.0186617187401609
RP11-332H14.2	0.329774576924553	7.41863406310318	0.00319409783176213	0.0186617187401609
RP11-419C23.1	-0.90500004763836	3.60470421755992	0.00319753388213357	0.018667025865262
RP11-474P2.6	0.5958431198225	4.29562608249715	0.00320357530111169	0.0186875225898182
RP11-15I11.2	-0.73778254459636	3.79246177919299	0.00321218130736769	0.0187229352446017
RP11-82L18.2	0.726369961374139	6.18938449632724	0.00321960416879912	0.0187424193678702
C1orf229	-0.654305387507102	4.34175014577675	0.00322065377441562	0.0187424193678702
CHRM3-AS2	0.788833376435044	5.88671288166647	0.00322313779244348	0.0187424193678702
RP11-403P17.6	0.521994254563376	5.67499191687075	0.00323242665221424	0.0187746179046993
CTD-3247F14.2	-0.732049064368746	6.02503131519626	0.00323375950911002	0.0187746179046993
U47924.29	0.956915775105342	3.54484492898549	0.00324487989033774	0.0188022397432381
RP11-273B20.1	0.587021336097287	7.54019658350423	0.00324568007153541	0.0188022397432381
RP11-575F12.3	-0.753362369211624	7.79855441482251	0.0032461551350885	0.0188022397432381
AC079305.11	-1.05006106848397	3.45566089101068	0.00325442601972338	0.0188353731627407
LINC01204	1.14978725020971	3.79304980006177	0.0032595466929325	0.0188502367480865
RTCA-AS1	-0.40494915776795	5.44896864809007	0.00328219528527497	0.0189520964414673
RP11-462G12.2	-0.613961047323179	3.59993207449662	0.00328272077084595	0.0189520964414673
TNK2-AS1	0.505752102810081	5.82309857262765	0.00328557868269465	0.0189520964414673
ARHGAP5-AS1	-0.415656502565979	9.5363676286943	0.00328975183672712	0.0189520964414673
OLMALINC	-0.376113371693811	8.9910477811478	0.00328999155558038	0.0189520964414673
RP11-379F4.7	-0.444373125769914	6.61252210611658	0.00330758430155346	0.0190385892961593
CTA-797E19.1	1.30202343294839	3.3262987221132	0.00331348511725942	0.0190577006160131
CITF22-49E9.3	-0.539554249688029	5.95806554645176	0.00332917315455126	0.0191330301528102
LINC00158	1.10432112294415	3.94649737481362	0.00333794334110502	0.0191685159984919
C9orf139	0.629055165258092	5.74704708161476	0.00334057998176992	0.0191687514882446
LINC00165	1.67783435133476	7.16261905387319	0.00335068772659536	0.0192114370385316
DNM3OS	0.695596522779091	8.15098239091115	0.00335322171193869	0.0192114370385316
LINC01144	-0.451475158792368	6.49853378802763	0.00337443498348187	0.0193179863201656
CTD-2260A17.2	-0.303380846432958	7.13482131133417	0.00338399227524865	0.0193576939990018
LINC01639	2.26695815622616	3.48370499929546	0.00338688921447441	0.0193592700068835
RP11-861E21.1	0.928357755973365	3.36665129509767	0.0033925513322609	0.0193643468822313
RP11-598F7.4	0.939844539075179	4.93047938291672	0.00339302164734019	0.0193643468822313
RP11-792A8.4	-0.440801734251616	6.2342250452196	0.00342590038494955	0.019536891384442
LINC01460	1.09813019858583	5.09537614797931	0.00343869096025198	0.0195947011893988
RP11-214K3.23	0.684451617773219	3.68856079367631	0.00344294870653687	0.0196038366983615
CTD-2313J23.1	-1.11470981901976	3.11079351819378	0.00344622155606142	0.0196073545389165
AC004637.1	-0.994854597934701	3.1293349123935	0.0034648201914469	0.0196917421224523
CTD-2227C6.2	0.95317401745347	3.12929995757167	0.00346638656183994	0.0196917421224523
CTD-2566J3.1	-1.22319427809403	3.4696603637651	0.00348751063291155	0.0197958748146544
RP11-255H23.4	1.89413116877139	6.44071264373582	0.00349239683815054	0.0197958748146544
CTB-32O4.2	-0.589945401687739	3.93702781209713	0.00349275895511099	0.0197958748146544
LINC01429	1.02882121803671	3.80722246497443	0.0034977639581366	0.0198090389807046
RP11-108K3.2	0.644813980731425	5.79083012074803	0.0035100854380959	0.0198635869427879
RP4-789D17.5	0.66725217275575	4.20820303346483	0.00355328918147182	0.0200926804021205
LAMA5-AS1	-0.828943635810882	4.32495785480362	0.00356551242945471	0.0201460061444041
AC005523.3	-0.541315345205867	4.01086432238092	0.00356817549585384	0.0201460061444041
RP11-244H3.1	0.330870566794838	7.52083086129049	0.00358167754929086	0.0202067904518816
LY86-AS1	-0.766505403659582	3.77406772077699	0.00358950906686387	0.020220828639163
AP000230.1	0.76994407381047	4.1442839304208	0.00359116457050369	0.020220828639163
CITF22-49D8.1	-0.887970456435228	3.16495921625158	0.00359238011842679	0.020220828639163
RP11-861E21.2	0.61872387826882	4.85887879108472	0.00361937377360276	0.0203572546215205
RP11-521B24.5	0.534790841436528	6.12413949088966	0.0036477215149328	0.020501083247929
RP11-173C1.1	1.29061312946285	5.93274177494617	0.0036765702159395	0.0206475064978808
RP11-324E6.10	0.754302315794736	4.48780784293665	0.00369262034460035	0.0207218854444328
LINC01267	-0.672078002601639	3.88875706747772	0.0037140739342383	0.0208264510283598
IGBP1-AS1	0.600020572392642	4.07754793717022	0.00377706900967147	0.0211636226376509
TMEM5-AS1	-0.904867735278888	3.32774477519208	0.00378615735581923	0.0211984625267058
CTB-113P19.3	-0.484092382900596	4.18935271449732	0.00384654166553657	0.0215202349999906
LINC00487	0.794110342342159	3.97594268639554	0.00387164181136093	0.0216442655389103
RP11-285G1.14	0.88643947999022	3.26428959349386	0.00388038694166251	0.0216602497569281
RP1-140J1.1	-0.797969941433891	4.53551360146621	0.00388193030101151	0.0216602497569281
ALOX12-AS1	-0.257567824863051	7.95772439908569	0.0038833000241263	0.0216602497569281
AP001628.6	0.83368378146802	3.71664199422782	0.00388762453036369	0.0216680054013101
AD000684.2	0.492357824540431	5.10018261595101	0.00390566835868184	0.0217521574878321
RP11-1260E13.3	-0.954601820648815	3.07231184827668	0.00390869624919037	0.0217526162775214
RP11-333O1.1	0.835398578591056	3.68195546246863	0.0039203544027568	0.0217861494700125
PYCARD-AS1	0.533750565128488	4.54886811798533	0.00392062188837462	0.0217861494700125
RP11-331F9.3	1.03307534534924	3.09033460362363	0.00393145916617634	0.0218242378402858
RP11-74E22.8	-0.719432950482916	6.2960941441711	0.00393375753179483	0.0218242378402858
RP11-473M20.5	-0.64673314028737	7.85752496535574	0.00393888503714084	0.0218242378402858
RP11-500G10.5	0.704641394121119	3.92923569720008	0.00393929709425877	0.0218242378402858
HID1-AS1	-0.705221356253865	3.67350821461347	0.00395506110294775	0.0218951471103966
AC005753.1	-0.784137090671503	3.24072430104123	0.00397441939840357	0.0219858331514684
RP11-120E11.2	-0.384408151630668	5.84571250988367	0.0040046945872357	0.0221367286876764
MIR1539	0.723328429621637	3.5776220603922	0.00405589600502426	0.0223754371289088
C1RL-AS1	0.454290702934047	9.18307803046474	0.00405659879391188	0.0223754371289088
MIR22HG	-0.390673700542164	11.9518258732975	0.0040572357446531	0.0223754371289088
RP4-530I15.9	0.677733764603816	5.55973110307987	0.00406046152073459	0.0223754371289088
LACTB2-AS1	0.498656663338012	4.50753995621991	0.00406302792009028	0.0223754371289088
GAPLINC	0.616794637546421	5.55759581941444	0.00407734774782969	0.022433975775895
CTD-2382E5.2	1.34019158194114	3.8265724550533	0.00407973317089058	0.022433975775895
AC064875.2	-0.721661810392313	3.61938617347514	0.00410857708926518	0.0225757751519519
RP3-326I13.1	2.08807617051885	3.07458668946688	0.00412494250608712	0.0226488478865824
AC007743.1	-0.729330760270015	5.28841104428657	0.00414899776541333	0.0227523009683717
RP11-37L2.1	-0.866061856909359	3.4245842765478	0.00415112988477814	0.0227523009683717
LHFPL3-AS2	-0.877983204244941	4.69988501288528	0.00415302663579756	0.0227523009683717
RP11-11N5.3	1.75642553857916	4.32396748426111	0.00417518619266399	0.0228567457619152
LBX2-AS1	0.442681776552417	9.4119849504492	0.00424141673121862	0.0231851011138723
AC022819.3	0.586370146888478	4.45136009349217	0.00424144503789323	0.0231851011138723
AP000593.7	1.08510235233665	4.10490494184398	0.0042462934938385	0.0231944359852051
AC090587.4	-0.503122642223456	5.67434935145932	0.00425399788896119	0.0232015159121509
LA16c-316G12.2	0.70923052747066	3.89068450916755	0.00425726047145387	0.0232015159121509
RP11-537H15.3	0.629521771971795	4.10219352000041	0.00425961845761231	0.0232015159121509
AC108488.4	0.413387957789407	7.13521061881791	0.00426236522286005	0.0232015159121509
CTC-203F4.2	-0.412516869376988	5.94124155791975	0.00426359926010763	0.0232015159121509
LINC00635	1.11573293010998	3.02849137629257	0.00426643989285049	0.0232015159121509
RP1-124C6.1	1.02552093660565	4.64028571288958	0.00427255019197175	0.0232176476583601
RP11-715J22.6	0.910890074419273	6.19802513163119	0.00429513740394085	0.0233232277412523
LINC01473	-0.465544772421215	5.07886459381031	0.00430688311055151	0.0233551514338999
RP13-452N2.1	-0.746815634530918	4.08998234149713	0.00430734140189189	0.0233551514338999
RP11-10A14.5	-0.877276031421238	5.34555061513674	0.00432097715617218	0.0234118975042785
BAALC-AS2	0.932725280119019	4.51554435600065	0.00433794726662175	0.0234866133167167
RP11-180C16.1	0.581424419875016	3.77076440161695	0.00435707130085051	0.0235597059292485
RP1-37C10.3	0.627154699994898	3.70850108545028	0.00435875851646271	0.0235597059292485
RP5-1142A6.9	0.5002394622514	7.59063112895991	0.00436101801019401	0.0235597059292485
RP1-205F14P.1	1.23416720530033	3.45897182469205	0.00436657203546283	0.02357246672653
RP11-178F10.2	2.0883755716265	3.06640893279416	0.00437023621653905	0.0235750142141278
RP5-908M14.10	0.46746972823968	5.86273080886874	0.00440213023178898	0.0237297312129647
DBH-AS1	0.822593424422571	6.80963388809102	0.00441231662484076	0.0237672926874172
CTB-129O4.1	0.652914354900247	5.25215409399289	0.00442226355891628	0.0238035104829422
AF124730.4	0.998647940322868	3.26041064503376	0.00443092760309439	0.0238327751994552
RP11-767N6.7	-0.25720011790773	7.45957104437058	0.00444438075610044	0.0238877379066971
LINC00571	-0.537957761715552	5.04777528308426	0.00444858204237871	0.0238929297330667
RP11-157P1.4	0.467542908083794	8.57759139209829	0.00448847993247123	0.0240896978933867
AP001471.1	0.778448751433736	3.65060033087851	0.00449236304327884	0.0240930291028426
RAB11B-AS1	-0.324585892882326	8.63299140201139	0.00449688840587357	0.0240997974436693
MYLK-AS1	0.448573919881742	6.45871106586701	0.00450515588124654	0.0241265962168279
ZRANB2-AS2	-0.469683299643738	4.61729676709057	0.00451306503414469	0.0241514386066366
LINC01358	-0.722162378271664	4.30510072771937	0.00452259655857303	0.0241849207712251
RP4-724E13.2	-0.686132219513891	3.75971654025398	0.00454677675278762	0.0242966326478557
LINC01060	0.847054365190613	5.63108324964854	0.00455271816819602	0.0243107907969108
RP11-731J8.2	-0.852586654412579	3.9029372291793	0.00457878218853866	0.024411219654011
LINC00528	0.676099510454908	5.70445911347522	0.00457922619435969	0.024411219654011
RP11-706D8.3	2.45409269658422	3.52693684787186	0.00458296017604898	0.024411219654011
SNHG5	-0.461901903984959	13.4512195088575	0.00458474768586503	0.024411219654011
AP001610.5	0.81168114458764	4.94564517656251	0.00459471056001796	0.024433259574094
CTD-3001H11.2	0.596240730514541	4.69007464015808	0.00459550406884449	0.024433259574094
RP4-541C22.5	-0.699462862935969	5.87345573477627	0.00460231426736035	0.0244484593934918
RP11-452I5.2	-0.492604966489342	8.69621382803223	0.0046049840238791	0.0244484593934918
RP11-303E16.2	0.35816257756112	9.95325597625264	0.00462457767035926	0.0245271212721771
RBFADN	-0.475310604862963	5.70393320217528	0.00462644278024952	0.0245271212721771
ARHGAP26-AS1	-1.06569393213656	3.265801751259	0.0046507268861066	0.024638176509252
TCF4-AS1	-0.892470856206055	3.50032291114536	0.00466916090486721	0.0247181027114296
NEAT1	0.513218310448618	15.3708010516153	0.004692661755095	0.0248124637478541
RP11-1029J19.4	0.824103638545814	4.22155251889349	0.00469370505832798	0.0248124637478541
RP11-104O19.4	0.753922923322158	3.62248363375053	0.00469768430121383	0.02481573573996
RP11-42I10.1	0.545822504768991	6.65899509305278	0.00473247068737657	0.0249816268951222
RP11-499O7.7	1.22153371311783	5.14748498937121	0.0047490553758823	0.0250512671077792
RP11-722M1.1	2.1018157796234	3.13496505032374	0.00476843607739342	0.0251355463465741
FLJ31104	-0.459692395791605	4.41251864890946	0.00479494904978369	0.0252572744170132
AADACL2-AS1	-1.162009794746	4.76734939873369	0.00480356678201196	0.0252846334177893
LINC01370	2.54064813110689	3.284739461879	0.00481527506020164	0.025328209629337
LINC00355	1.97982098014314	6.2602905671614	0.00484430856370681	0.0254627891409073
LINC01929	1.05367127270725	7.81913112925541	0.00486567705406765	0.0255569168167067
RP11-23J9.4	-0.716786446784414	3.80034837769801	0.00487534956135023	0.0255895213294751
AC003986.6	0.73070793580758	4.20657402281078	0.00488315735383069	0.0256122990469032
RP11-297A16.2	0.854889703836092	3.41668705703444	0.0049007030038682	0.0256860835227585
ATP1B3-AS1	0.653654088622942	5.57336311528596	0.00493257024956293	0.0258347739666824
LA16c-425C2.1	0.808432499505617	4.15431061405785	0.00494630653663815	0.025888358450087
RP11-511B23.1	-0.912905976690116	3.11372214161464	0.00496061692349465	0.0259448696742266
ZFPM2-AS1	0.804014904316546	8.97517226226315	0.00496604029734691	0.0259548532172023
CTC-529I10.2	0.41015447076221	5.74448319108982	0.00497999403965628	0.0260093748110761
TMEM9B-AS1	-0.377429142859022	7.02503405958192	0.00499065971294722	0.026046658643191
RP13-516M14.2	0.727929491769922	4.01890279516118	0.00500293715294863	0.0260922958153429
AC074011.2	-0.580390586883465	4.11818725385007	0.00501159001908932	0.0261156279945085
CTD-3157E16.1	-0.668314168773681	6.85227387826102	0.0050144834795143	0.0261156279945085
RP11-313E19.2	0.841406923325797	3.66899158940696	0.00502332282620341	0.0261432269707626
LINC00704	0.830716819543752	8.15606125985259	0.00502838329057672	0.0261511342259923
LINC01413	2.30751578267819	3.31853708789857	0.00503282963835639	0.0261558387609162
RP11-203J24.8	-0.577361823552836	6.58710219073439	0.00510707646764294	0.0265230377732371
RP11-507K2.3	-0.47709120421843	5.47445311283988	0.00511524597035058	0.0265467965502734
CTD-2540B15.9	-0.713357344643989	3.2375878628913	0.00515195597465922	0.0267170291692255
AC017002.1	0.558955451189733	5.25159156191409	0.00515889395602236	0.0267170291692255
RP5-1024G6.7	0.755984897162249	3.09276976854226	0.00515890096077394	0.0267170291692255
H19	-0.838133973033963	15.0029976209331	0.00517416031865717	0.0267772767717472
RP11-298J20.4	-0.469753818198781	5.98401142836829	0.0051941733655739	0.0268611827714084
CTD-2020K17.1	0.570962104039123	7.60964805124521	0.0051976479594235	0.0268611827714084
HSPC324	-0.553864720962184	3.99907584519484	0.00522799347029304	0.0269991131315483
LL22NC03-2H8.5	-0.477986800324173	5.96682855775765	0.0052515333131621	0.0270970835179583
RP11-12M5.3	1.53243417013883	3.70620822734319	0.00525430245060478	0.0270970835179583
CTD-2015A6.2	1.09215414757494	3.08067871430426	0.00527829780378828	0.0272018348087763
AP000487.4	1.05107782945358	3.18761570334594	0.00529251703627027	0.0272560936630795
RP11-16E18.3	0.364072592663206	6.91572607128783	0.00531609528992202	0.0273584416139889
RP11-284F21.9	1.14644562406476	7.39024740794306	0.00532856263928848	0.0274035063308812
RP11-517H2.6	0.613704532973071	3.83494040740599	0.00533694317702998	0.0274275054713754
RP11-461O7.1	-0.739097936769408	3.54138589472361	0.00534435125390348	0.0274464770584682
RP11-73K9.2	-0.335147725812127	6.66708453509766	0.00535222207623396	0.0274590970551732
RP13-131K19.2	-0.65529885517525	3.62390870565478	0.00535424505882864	0.0274590970551732
AC011893.3	0.790690333906869	3.89644266671528	0.00536275228873925	0.0274705949403438
UXT-AS1	-0.372881708427444	5.04792305217794	0.00536392659498656	0.0274705949403438
RP5-1024N4.4	-0.668228453646419	3.6450157417399	0.0053680113226604	0.0274724626596307
CTA-217C2.2	0.484577328735125	5.48362937206769	0.00537607725161417	0.0274836178020101
RP13-582O9.7	0.506256569981979	5.67744473190239	0.00537763408583677	0.0274836178020101
LINC01176	0.493148917699689	8.09029275838288	0.00538256693491232	0.027489804159286
CTB-40H15.4	1.02726749788719	3.16887358539413	0.00545181617055128	0.027824231112316
C9orf106	-0.750630312604287	3.48007203315604	0.00546531955830572	0.0278738846257512
CSTF3-AS1	0.818510104069283	3.70749501447644	0.00548281423234504	0.0279438116672658
RP11-12G12.7	-0.386895978980923	9.68852560741484	0.00548745952160805	0.0279481990117761
RAI1-AS1	-0.885796420631295	3.23315391267429	0.00549182979638277	0.0279511805970274
RP11-471B22.2	0.617127420847871	5.51275895575961	0.00551591113712651	0.0280544102945449
RP5-1042I8.7	-0.353711074708315	7.14693910742372	0.00553223306265831	0.0281026089803993
CTD-2313J17.5	0.433143911921887	5.74747809286563	0.00553299843703461	0.0281026089803993
AC106786.1	-0.7357646135642	6.185327432129	0.00560776789044165	0.0284627944129976
AP001271.3	1.22539455694795	3.57190388734505	0.00563029791442279	0.0285494598206115
FOXD3-AS1	0.854931699409376	6.98492148069186	0.00563257453739078	0.0285494598206115
AC002116.7	0.43572724472056	5.9877585254605	0.00564142618871687	0.0285662202835119
CTB-49A3.2	-0.855672265832621	4.92809988347457	0.00564361752114337	0.0285662202835119
AP001065.15	-1.13649392380002	5.8009414215847	0.00564754313904233	0.0285665110149504
RP11-256I9.2	1.74880766669531	3.17664616352202	0.00566532264247128	0.0286368293734773
RP11-292E2.2	0.987561927966895	3.54464981690029	0.00568500131256393	0.0287087203114372
RP11-408H20.3	1.20661224453328	3.67626839637346	0.00568731994795296	0.0287087203114372
KRTAP5-AS1	-0.702182467737868	4.8854214102861	0.00569927971006877	0.0287494403407499
AP003068.9	0.50956910910674	6.52233907071965	0.00570577146224559	0.0287625407840844
SH3PXD2A-AS1	-0.562211248374892	11.0088549596323	0.00572881538439489	0.0288590051935582
RP11-202K23.1	2.10411401275285	3.16052911107112	0.00577469599574274	0.0290578117879635
CTB-178M22.2	-0.487669443109983	4.5542784248633	0.00577614999387007	0.0290578117879635
RP11-855O10.2	-0.831312893804698	4.05916388794341	0.00578865783701964	0.0291009109097277
RP11-480A16.1	0.505595616507833	6.4326245337661	0.00581079620823083	0.0291923333318263
CTD-2195M15.3	1.54406642373946	3.16903206423109	0.00582157352523903	0.0292265944825902
RAP2C-AS1	-0.371737263000348	7.44937488080199	0.00583527888635949	0.0292754990324489
RP11-635N19.3	0.820338779581878	5.82106794186347	0.00584026071730938	0.0292806010844058
RP11-103J8.1	-0.624152437994269	3.8647698978154	0.00584794179053065	0.0292992198935338
HOXB-AS1	-0.555638968956243	5.60354232471358	0.00589362521858857	0.0294802504076088
CTD-2008P7.1	-1.01844888206007	3.93400510547395	0.00589467855308036	0.0294802504076088
RP11-702F3.3	1.4143879384394	3.20605005331157	0.00589605008152175	0.0294802504076088
RP11-360F5.3	0.517454996669987	5.23747091097365	0.00593016534194293	0.0295843812578891
RP11-114H23.2	-0.711101888827274	5.31167710033102	0.00593157955868268	0.0295843812578891
RP11-875O11.1	-0.401985801195721	6.15273450692247	0.0059326566650248	0.0295843812578891
RP11-638I2.2	0.558153235283316	3.98919426399223	0.00593661208429783	0.0295843812578891
RP11-438L19.1	0.451420082041584	5.57121237798416	0.00593690629982284	0.0295843812578891
RP5-894A10.2	0.411073563744933	7.01573613386533	0.0059558127940817	0.0296387969544563
DENND6A-AS1	-0.620113825448214	3.10630281684159	0.00595585303729359	0.0296387969544563
OVAAL	-1.07908822616799	4.58598171729748	0.00605500003569981	0.0301063997121367
CTB-161M19.4	-0.619496511119029	3.18727292917359	0.00605797020612526	0.0301063997121367
RP11-771K4.1	-0.724780575754348	3.15493942669163	0.00606659660902949	0.0301289952640772
RP11-488P3.1	0.986012517732158	7.46049584857943	0.00607083313100662	0.0301297733014005
LINC00689	-0.92658310218389	4.60751118956294	0.00609846046258116	0.030246561797288
RP1-151B14.6	0.727660428728394	3.27804482775769	0.00611087892209684	0.0302700767722233
RP11-1191J2.5	-0.718918113453573	4.4386854507277	0.00611139938624034	0.0302700767722233
HCG9	-0.728197124714714	3.11385437585664	0.00611739149721043	0.0302794478598519
RP11-346C20.3	0.556636946606671	4.81742286019548	0.00615342333938959	0.0304308039152456
RP13-270P17.2	-0.386851674532169	7.02762388960292	0.0061562113810937	0.0304308039152456
LINC01011	-0.299307711282616	7.09253473411449	0.00618048409624744	0.03053035120454
LINC02084	0.606154178344229	6.15683953758057	0.00618941266688858	0.0305540190808637
RP11-16P6.1	-0.383595665886577	6.89360250060904	0.00620514414915552	0.0306112154585929
RP11-473M20.9	0.604785471918359	5.9526580336056	0.00622699090168172	0.0306657659487594
RP11-427L15.2	0.456669253017418	5.26816741800238	0.0062284291168475	0.0306657659487594
FOXC2-AS1	1.11758720017889	4.33340579763551	0.00622865929900327	0.0306657659487594
RP4-813D12.3	-0.930027054971207	4.63473593195637	0.00631763878848601	0.031083119555609
Z83844.1	0.493527675539033	4.77789023824171	0.0063227297291629	0.0310874560917896
AC000067.1	0.793249007411196	3.28275245934853	0.00633864333544449	0.0311449640933184
RP11-758H9.2	-0.36311956132749	7.04560391206893	0.0063645928083219	0.0312516741286285
LINC00930	-0.922569365356355	3.32730564694791	0.0064071096354638	0.0314395379786712
RP11-203B9.4	0.338991169434319	5.58949328900578	0.00642064496178754	0.0314850352209834
KCNH1-IT1	-1.06307638812567	3.42795074033757	0.00644293419199628	0.031573370277301
RP11-108M9.4	-0.521831448853507	7.13496526036106	0.00645712604344798	0.031621933574843
RP13-476E20.1	-0.453802314987416	4.94185627815297	0.00646592210007749	0.0316440256521354
RP11-879F14.2	0.82396706987193	6.82858254623324	0.00647186539836012	0.0316521364019136
HM13-IT1	0.396356215890144	5.15273882730175	0.00647672378975215	0.0316549339426338
CTD-3131K8.2	0.347406798332212	6.25450418939992	0.00648217205936545	0.0316606089010674
CTD-2126E3.3	-0.704605839759763	3.15491165625005	0.00648980404772759	0.0316769351569519
RP11-173B14.4	0.627964789827941	4.44054695230831	0.00653248391976199	0.0318603204389706
RP3-466P17.1	-0.53147646072024	4.06746777008818	0.0065360034482113	0.0318603204389706
GAS1RR	-0.544416868414071	6.50826843095651	0.00654702338841137	0.0318929866249459
LINC01615	0.743624263886628	9.54452259432853	0.00656567611105183	0.0319627673567025
RP11-326I11.4	-0.625759118214892	3.59787676144866	0.00660512421975741	0.0321185621210777
RP11-883A18.3	1.13765350059293	4.18163947406078	0.00660637723248707	0.0321185621210777
AC098820.3	0.498748468657947	5.20730278439281	0.00661462577613101	0.0321375074715313
RP11-1055B8.2	1.17255120623617	3.69038836921684	0.00662442533953577	0.0321639586669768
RP11-108K3.3	0.68623526540672	3.61960976938416	0.00664633121093032	0.0322491169465968
RP11-884K10.7	-0.273125321354269	8.39290199864094	0.00666892965178514	0.0323063279370362
RP11-292E2.1	0.817529227015316	4.19080080757926	0.00666992488475381	0.0323063279370362
RP11-394I13.2	0.572395795196713	4.68414445790907	0.00667124578252947	0.0323063279370362
RP1-142L7.9	0.715247469704638	3.36381189960389	0.00668512217288286	0.0323523114329881
ATP6V1B1-AS1	1.09332500648156	3.88390024370474	0.00669510046220958	0.0323651888252568
RP11-216B9.9	0.532919137516258	4.43646646690862	0.00669817819473818	0.0323651888252568
CTD-3216D2.5	0.553732396508552	4.36807309845993	0.00670093076693536	0.0323651888252568
CTD-3035K23.6	0.683675680864184	3.36895208105059	0.00673271916771547	0.0324974712768489
MIR503HG	0.697034264549456	7.77871113243119	0.0067450733914463	0.0325358373584787
CTD-3214K23.1	0.617709766863335	3.72342001384042	0.00677168405218573	0.0326428764526055
RP11-1D12.2	-0.648623202955648	3.61508646491057	0.00680625562970414	0.0327881264353327
LINC01948	-0.56281022947507	5.22443354843131	0.00684600113279437	0.0329580954143979
RP5-884M6.1	0.869581467577583	8.96735601814432	0.00685853995804627	0.0329640188796398
RP11-715J22.2	0.866701316071754	3.50786005834023	0.00685891156642457	0.0329640188796398
RP11-156K13.1	-0.666007946490645	3.42173202422363	0.00686062248043418	0.0329640188796398
CTB-32O4.3	-0.75493872635535	3.04820788133561	0.00686616540371293	0.0329692012395449
CTB-89H12.4	0.394050204289848	11.2705275947891	0.00687273334003005	0.0329792954620675
LBX1-AS1	-0.962091067288553	5.15791713079757	0.00689571139518476	0.0330680705541815
RP11-710F7.3	0.716631860701104	3.50860508749158	0.00692940039152967	0.0332080609289076
RP11-73E17.2	-0.259013852373683	8.33522063287252	0.00696217897860985	0.0333435095700608
RP11-644K8.1	0.680411699476937	3.29683057241295	0.00698265375073488	0.0334019390809277
RP11-311F12.2	-1.09382332395594	5.1293638909707	0.00698425386099618	0.0334019390809277
RP3-395M20.2	0.76534548350368	4.51790503238238	0.00698794798646354	0.0334019390809277
AC008063.2	-0.842793833865073	3.47142048349254	0.00699830509113997	0.0334298079547663
RP11-282O18.3	-0.291440614660346	7.88044751400149	0.00703447613502445	0.0335637242845988
TET2-AS1	-0.749217877957041	3.42520916451656	0.00703542927455098	0.0335637242845988
OSER1-AS1	-0.407081537263855	8.78212607338365	0.00704937408080393	0.0336085394362408
RP11-888D10.3	0.534626509691327	5.60965702357548	0.00706954051903188	0.0336651444341694
CTC-529I10.1	0.523809620032863	4.49566264725999	0.00707036411880796	0.0336651444341694
RP11-162A12.4	-0.402908515267127	5.50906051613687	0.00709875717276374	0.0337625765539831
AC093702.1	-0.737139720238522	3.83734207538592	0.00709997039787891	0.0337625765539831
LINC00473	-0.845665066742997	5.3582855655131	0.00711222722883712	0.033799097866771
RP11-97C16.1	0.42895344238616	6.58272320629613	0.00714777106613389	0.033946166767459
HOXA-AS2	-0.618747355588845	8.32392063820189	0.00717068564158794	0.0340148949357058
RP11-661O13.1	0.516293813216643	4.60673748409372	0.00717145449084548	0.0340148949357058
RP11-65D17.1	1.21814280215351	4.38136663426139	0.00720389701283437	0.0341086023331401
RP11-799D4.4	-0.303018103288961	7.55811087719778	0.00720592104245606	0.0341086023331401
CH507-42P11.7	1.16136998730194	3.6481551447557	0.00721650202669113	0.0341086023331401
RP11-809N8.4	0.750391118467135	3.61463614622543	0.00721822336439107	0.0341086023331401
LINC00944	0.631801128732276	7.270717637041	0.00721891124405995	0.0341086023331401
RP11-352D3.2	1.09034785143314	3.34921991873018	0.00721892287700717	0.0341086023331401
CTC-559E9.5	-0.42023800659332	6.73594973488871	0.0072273211962828	0.0341264495105809
RP3-368A4.6	0.403772988201596	8.00230549896349	0.00723377830491659	0.0341327698313218
RP11-1055B8.4	0.647664399737707	6.21891453525267	0.00723790352821259	0.0341327698313218
RP11-243J16.7	0.646794336996823	3.48064984583371	0.00727964596642517	0.0343077124837587
CTD-2007L18.5	0.562103338508067	4.789313475172	0.0073099589358845	0.034428601238206
IL10RB-AS1	-0.314668277808701	6.85383301648775	0.00732037505950392	0.0344556850315082
RP11-1113L8.1	-0.873924641537807	3.05151881145511	0.00733107229371644	0.0344840566172585
LINC01410	0.408279939390208	8.15659308120201	0.00738125505990713	0.0346980067583795
RP1-32I10.10	1.01149128073603	4.07914540001784	0.00740580438795115	0.0347912629802922
RP11-120C12.3	-0.898605335627046	5.30331552573078	0.00746587214228586	0.0350511543361609
RP11-154J22.1	0.452218698279002	5.2436683334466	0.00747754145040626	0.0350691492419827
RP11-36I17.2	0.668840589809556	4.42026123731208	0.00747920244497261	0.0350691492419827
RP11-649A18.4	0.505689712712953	5.17238633293214	0.0074898152159299	0.0350966277726157
LINC01133	-0.725196162192442	10.4229593387008	0.00751584019041722	0.0351797247343065
RP11-291B21.2	0.991025135910953	7.43363757892282	0.00751926813848108	0.0351797247343065
HMGN3-AS1	-0.323519554146408	8.05046435498247	0.00752183958774137	0.0351797247343065
FLJ37453	-0.2866401668205	8.93000406899326	0.00754651948639362	0.0352728141816563
CYTOR	0.488249850656263	11.1252040696489	0.00755508622278079	0.0352905197692828
RP11-1376P16.2	0.477818687129892	5.02376422666006	0.00758743180495264	0.0354192059921462
LA16c-325D7.1	-0.693761059654652	4.38168662398865	0.00759371842578826	0.0354261595542933
CTB-129P6.4	-0.445115870089343	3.76474317747984	0.00760130360148267	0.0354391585208015
ELDR	0.871288647179539	4.10753204291227	0.00764999354921874	0.0356436607955712
CTD-2314G24.2	-1.10453472388858	5.66710452995768	0.00768573454491949	0.0357655468118257
RP5-836N17.4	0.663617139925489	4.03850879467131	0.00768583924040181	0.0357655468118257
RP11-188P17.2	0.595047142235679	3.47145285288301	0.00771589842676196	0.0358262886465987
RP11-973H7.3	-0.312409646598458	7.01617961576751	0.00772095889510731	0.0358262886465987
RP11-227G15.11	0.736681101528289	3.69206776329681	0.00772281013260845	0.0358262886465987
RP4-781K5.5	0.865773948306048	4.31020153423248	0.00772281227406271	0.0358262886465987
CTC-479C5.10	0.342187070665286	6.69151608045318	0.00772314848007924	0.0358262886465987
RP11-65J21.4	1.14292200128336	3.39413386029308	0.00773069579939123	0.0358387874943529
SERTAD4-AS1	-0.448484527318054	7.35945000456812	0.00773795181552365	0.0358443912354907
RP1-266L20.2	-0.388551925373759	6.64363448049741	0.00774161191883652	0.0358443912354907
RP11-727F15.13	0.628738879973332	3.76377073600058	0.00774660921990962	0.0358450558201958
AF121898.3	1.71015762386128	3.36026042542561	0.00775756757325934	0.0358732852401504
RP11-283G6.5	1.21724192631387	4.42847513042641	0.00778047587636129	0.0359567048478899
AC005154.6	0.209115483447135	10.6323950472223	0.00780068590646917	0.036027558110866
RP11-2N1.2	1.20890549541208	3.98814574335281	0.0078093674391583	0.036045111586365
RP11-830F9.6	-0.647861727995078	3.37971616268267	0.00784564893843776	0.0361899546598144
RP11-261P9.4	0.589691665369923	4.45033693288388	0.00787702673721336	0.0363094153073694
CTD-2530N21.5	0.81276444927965	3.11628660004528	0.00788138019468018	0.0363094153073694
LINC-PINT	-0.336004673116337	8.46896245144816	0.00790544351301686	0.0363830453255559
TFAP2A-AS1	0.305865768714187	6.85336094164453	0.00790721567332664	0.0363830453255559
LUCAT1	0.633070527890038	7.35764955516824	0.00792287033356964	0.0364323769697458
RP11-524C21.2	0.830461814038083	3.78703846270118	0.00793357808573903	0.0364589136049675
PTCSC2	-0.78074723983042	5.21044333607722	0.007961998257665	0.0365667643861045
CTD-2340E1.2	0.792413513737748	4.95822216004058	0.00798007453024568	0.0366101334939779
MIR4432HG	1.11838433296099	3.08113277300731	0.00798629389290995	0.0366101334939779
CTB-50L17.5	0.888155172881491	3.33140732273022	0.00798631348121847	0.0366101334939779
LOH12CR2	-0.38892078738982	5.96460019213865	0.0080109493135912	0.036700285782178
A1BG-AS1	0.559600170269462	7.88740370931748	0.00803000400035003	0.0367464532818769
POLR2J4	-0.425669128791712	8.80496576464853	0.00803097841529442	0.0367464532818769
LINC00167	-0.555240609756909	3.3074411914142	0.00806018404844799	0.0368572502772684
CTD-2024F21.1	0.773914718629049	3.32581565121528	0.0080679943388302	0.0368701350199635
RP11-574K11.29	0.336403136307031	5.49124957449661	0.00807634914452012	0.0368829148926598
RP11-944L7.4	-0.512326681995759	4.27985891052132	0.00808423704919268	0.0368829148926598
RP11-76P2.4	0.660269293097975	4.10027662026184	0.00808577375913557	0.0368829148926598
RP11-454E5.4	-0.349076812877439	6.27237993093976	0.00809493147124078	0.0369018943920452
CTD-3051D23.4	0.546643227106257	4.01096847437442	0.00814056176676847	0.0370870133544634
RP13-735L24.1	0.611061823294275	5.3854350917511	0.00814586492565227	0.0370882937582873
XXbac-BPG254F23.7	1.93915889125379	3.23638394550795	0.00815489371502788	0.0371065250064577
CTD-2647L4.4	-0.425881363931087	6.53728838636867	0.00820024784523224	0.0372899201582759
LINC01146	0.671865179684512	4.30420126443367	0.00820909868299423	0.0373071961685614
RP11-536K17.1	2.27494506497828	3.20388202495378	0.00821563690372259	0.037313947437879
SNHG10	0.362978271770956	8.65823735827888	0.00823995979733006	0.0373891629065863
HULC	-0.794155545851876	3.16455509680027	0.00824232325144516	0.0373891629065863
RP11-557L19.1	0.718303575712649	3.64724198500395	0.0082930357701497	0.0375961136663938
RP1-224A6.9	0.523756108297233	4.04979129671829	0.00831340142386649	0.0376653187210147
CTD-2587M2.1	0.552830850390468	5.18213716471527	0.0083198315584371	0.0376713403182452
MIR222HG	0.513575524525921	8.7227839214134	0.00833222675725133	0.0377043471827825
AC090587.5	-0.327713772462325	5.48376529614313	0.00834232598743679	0.0377269304453281
RP11-392O17.2	0.58700448014846	4.80273840620075	0.00836848667886166	0.0378220771868993
CTD-2528L19.6	-0.415794246743731	6.67777503543049	0.0083787489037659	0.0378231322315872
LINC01585	-0.663771003777475	3.17083508309317	0.00837896334879846	0.0378231322315872
AC002310.7	0.659131826754674	3.91128257579729	0.00839917456076735	0.037882381376572
SPRY4-IT1	0.708695672701541	3.84203077935151	0.00840234809679417	0.037882381376572
AC073283.7	0.822368911764156	3.55122891993284	0.00844534971316446	0.0380530247905549
RP11-817I4.2	0.404045718058669	5.47515823485929	0.00847395748309686	0.0381586439101648
TMEM254-AS1	-0.439385361378613	7.90240770688274	0.00851127470152699	0.0382857642717924
RP11-315F22.1	2.48378005361325	3.23991123670539	0.00852340034526841	0.0382857642717924
RP11-517C16.2	0.520551492768438	6.93060576488326	0.00852561585878649	0.0382857642717924
AP000695.6	0.628704562411777	7.54878719370864	0.00852585391610382	0.0382857642717924
CTB-13F3.1	0.441686334515622	5.66452150016608	0.00852810862926182	0.0382857642717924
RP11-134L10.1	0.471793527499752	6.83116335603784	0.00855515010131432	0.0383838295857875
DLG3-AS1	-0.779165217672148	3.15684489037187	0.00857650642991642	0.038439708180011
AC007796.1	0.781074093100584	3.17621358594841	0.00857801477056982	0.038439708180011
RP11-797A18.6	-0.444236696661219	5.30473520415275	0.00862078727743329	0.0386079527251939
CTD-2263F21.1	-1.00506626786687	6.61552652837399	0.00865326516886021	0.0387299171345652
RP1-16A9.1	0.802331754088582	3.37415163078794	0.00869631167340426	0.038862385074677
RP11-365H22.2	0.553469009234543	4.22081939732603	0.00869853896543152	0.038862385074677
AC112721.1	0.886535530097674	4.28219459806093	0.00869864895442669	0.038862385074677
FLJ12825	0.746834857476376	5.15182461899313	0.00875208911391725	0.0390774958320912
LINC01971	1.04320549432831	3.80520970086545	0.00875997820164481	0.0390890870206326
ZNF667-AS1	-0.580138531224083	8.56031020116478	0.00879271914529007	0.0391907981903499
PRKAR2A-AS1	-0.327407065799055	6.63465858435392	0.00879357944935373	0.0391907981903499
RP11-54A9.1	0.895965589560993	6.44107320872669	0.00879869240346651	0.0391907981903499
CTB-50L17.9	0.39973907122735	4.85531559670515	0.00882367269690137	0.0392733998412027
RP5-903G2.2	-0.873301400175587	3.4101103284429	0.00883150833652973	0.0392733998412027
RP11-1399P15.1	0.666643699811075	4.75638268500106	0.00883319121682298	0.0392733998412027
LINC00476	-0.267406402123674	8.51043736090306	0.00889463176447597	0.0395227771243412
CTD-3138B18.5	0.346867920863977	8.70150269332053	0.00890751719784618	0.0395562324149694
AP000662.4	0.535845875323371	5.06996376045372	0.00892493617717754	0.0396085161007614
DPP9-AS1	0.427156172127716	4.94716934477247	0.00893001750951492	0.0396085161007614
AC073130.1	0.913809762010059	4.73254317552038	0.00895349730621714	0.0396888220926852
RP11-168O16.1	0.816455910986365	3.28686909339199	0.00896190256603136	0.0397022498201209
AC005519.4	0.516051670360105	5.2501402063071	0.00898607797623628	0.039785483126202
TBX18-AS1	0.881100805385822	3.9990332240506	0.00900242747827873	0.0398339885722519
AC011294.3	-0.813879150380674	3.7606436206352	0.00901890447538047	0.039882999730949
RP11-707G18.1	0.592689392014687	4.35908777328459	0.00906348765282041	0.0400542856279394
LINC01108	1.15898400427035	3.57504750786128	0.00907246825717239	0.0400542856279394
KB-1980E6.3	0.780107396396085	4.3459573619818	0.00907390925599764	0.0400542856279394
RP11-522M21.3	-0.7278106382212	3.07484498903779	0.00909140199254561	0.0400861632866537
RP5-1024G6.5	-0.313104380980378	6.18516024852812	0.00909198693366892	0.0400861632866537
RP11-424N24.2	-0.630565181650346	3.25496823583299	0.00910311721951569	0.0400885594922503
RP11-266K4.14	-0.573034355490433	4.90128984622096	0.00910338717244466	0.0400885594922503
RP11-111M22.4	0.714892894067503	4.27437411545701	0.00912793221419843	0.0401585250934483
CTC-524C5.2	0.437138480073005	7.37222474225893	0.00913015079646578	0.0401585250934483
RP11-290M5.4	0.764804389413917	3.22320074416662	0.00914954980499708	0.0402198960177997
AC091177.1	0.759777119783633	3.52339569530778	0.00918481695180208	0.0403509061207962
RP11-380G5.2	0.534678292552992	3.85407188543899	0.00927089616411791	0.0407048562259279
AF131215.2	-0.510711068458895	7.4939990026866	0.00929729904223146	0.0407965261003442
GRPEL2-AS1	0.734015787735368	3.83442379462704	0.00933739290533623	0.0409481274381877
LA16c-306A4.1	0.421926261501093	4.88906372689998	0.00937520846118004	0.0410895634930651
AC004237.1	0.52361287558275	3.84636140510964	0.00939708702915673	0.0411610247392185
RP1-150O5.3	0.604249154674548	3.97523561161185	0.00940309725111231	0.0411629360992676
RP11-162J8.3	0.644194722751912	3.71768381345285	0.0094695244656772	0.0414291695373377
AC007228.11	-0.608897571439332	5.03387454966397	0.00950238153188575	0.041548305277073
RP11-247A12.7	0.685006628053763	3.93927673600133	0.00953998699987514	0.0416880497006378
TTC39C-AS1	-0.526866765931594	4.50892059351582	0.00955513958480688	0.04172957175269
LINC01992	-1.26778291030781	3.18700422516373	0.00957428313222092	0.0417884639074773
LINC00636	0.869795745697919	4.88475676111932	0.00959334135501486	0.0418362873899821
RP11-256I23.3	0.849935766843246	4.0256393538058	0.00960395597587382	0.0418362873899821
AC006262.10	-0.984553256753578	3.23164921218601	0.00960622123105386	0.0418362873899821
CTD-2587H24.10	-0.518638074887813	3.73200433414627	0.00960790025909406	0.0418362873899821
RP6-109B7.2	0.441952172303712	4.87752837490874	0.00961794281705236	0.041855337480219
CTA-384D8.31	1.09432950465873	9.06185549990792	0.00968658845237028	0.0421292436517989
CTC-492K19.4	0.508739965333705	4.39781298411525	0.00969681589621528	0.0421489025271041
RP11-120K24.5	-0.720985784055581	4.51810658470977	0.00970674346897933	0.0421672355990661
ZNF529-AS1	-0.391268239335429	7.18094737839457	0.00972698225715719	0.0422303139148183
RP11-151N17.1	0.499347718310648	4.10768077088512	0.00975979468173704	0.0423380489173463
RP11-445F12.2	1.14752963183132	3.75985184021997	0.00976460148725317	0.0423380489173463
AC007750.5	0.713246263720415	6.11197348417393	0.00976899598580341	0.0423380489173463
RP11-725P16.2	0.688320325708173	3.69981125111051	0.00978520071563369	0.0423684492740965
CTD-2616J11.10	0.61431911917459	3.67862978140493	0.00979197407737046	0.0423684492740965
RP1-79C4.4	0.774431245415056	6.22308686716661	0.0098030311039189	0.0423684492740965
RP4-561L24.3	-0.365473342653034	5.27072547855593	0.00980346841315939	0.0423684492740965
ATP6V0E2-AS1	-0.516328968969309	6.2301044445127	0.00980469597961149	0.0423684492740965
GAS6-AS2	-0.568043313608358	8.06179496608391	0.00981590048436863	0.0423920614485745
RP11-678G14.2	-0.850845344841166	3.47329914158343	0.0098321438192098	0.0424373945674251
LINC01701	-1.0389091616214	3.16026542062513	0.00984721362313708	0.0424565270509757
AC034220.3	-0.329499745871911	7.05014433176408	0.00984807458880453	0.0424565270509757
RP11-1149O23.2	-0.371179571009693	7.95920599952321	0.00988414465626687	0.0425871693620367
RP4-598P13.1	0.993959889248106	5.78904761691873	0.00990116246420119	0.0426356179580909
RP11-499P20.2	0.463573738391344	6.29564566491796	0.00992461104949767	0.0427116856646505
RP3-416J7.4	1.06853255985735	3.5470193679264	0.00994032360056001	0.0427543912580872
LINC00311	0.733005014043067	3.78981342843385	0.00997996382532822	0.0428999027066641
LINC01116	0.613531038075992	9.69777892217831	0.0100274661468466	0.0430790212300538
RP11-196G18.22	0.392491364897087	9.34472289805153	0.0100514356219808	0.0431568907374001
LINC02015	0.941360726015401	6.24123251214576	0.0100760137163133	0.0432372814032387
RP11-661A12.12	0.615158643651716	3.97745703018855	0.0100952934050053	0.0432788096637331
AC002511.2	-0.800187395801302	4.61022111663888	0.0100974121937186	0.0432788096637331
RP11-14C10.3	1.06814788158211	3.58010147686491	0.0101135473222453	0.0433228230712188
AC107081.5	0.472785899687166	4.79759165981476	0.0101214001829814	0.0433313277398942
MIAT	0.640621049874747	10.165361596112	0.0101544927252853	0.0434478150499607
LINC01220	-0.39058608688	5.20529441692617	0.0102004323355472	0.0436020628841741
RP11-368L12.1	-0.951700418691404	4.81941957675765	0.010202351342431	0.0436020628841741
SLC25A5-AS1	-0.252090248802386	7.11114185764263	0.0103109497951161	0.0440406964933095
JAKMIP2-AS1	-1.09325988433017	3.46540785595149	0.0103800594794112	0.0443102539048852
RP11-4C20.3	0.700254653269372	3.77577870404926	0.0104415807545204	0.0445471252871941
GAS6-AS1	-0.53849026145311	8.10111716976604	0.0104525425941879	0.0445681449527005
CARS-AS1	0.693056423469856	3.27969387627938	0.0104961759925305	0.0447283668233339
RP11-544M22.1	-0.825977301926117	3.83502478057363	0.0105283579452079	0.0448396328865977
RP11-159D12.2	0.437427786487807	9.00387267995247	0.0105409382038547	0.0448507391077651
RP11-93O14.2	0.469029915939135	3.89794495104318	0.0105431121314936	0.0448507391077651
CTC-471J1.2	0.396785351972797	6.53888301823726	0.0106161783384187	0.045114471101377
RP11-421L21.2	0.403095918196947	4.97935734385019	0.0106173257649551	0.045114471101377
UGDH-AS1	-0.316064921650714	7.15197288798709	0.0106280011571143	0.0451338634533
RP11-181E10.3	0.620943333963885	3.91019275174564	0.0106523971313098	0.0452114671348982
RP11-770J1.3	-0.489623016325988	4.87095373452	0.0106591599758854	0.0452141851935173
CTC-339F2.2	-0.560102962064189	3.90113788047189	0.0107057220156561	0.0453856240445583
RP11-35G9.3	-0.301624040516792	7.13015772633472	0.0107153578501289	0.0454004117746424
LINC00892	-0.617395393636268	4.7479548477893	0.0107238553295667	0.0454103621610378
RP11-511B23.2	-0.719010431753791	3.24466015222217	0.0107376278469318	0.0454426255871581
RP11-613D13.8	-0.60402564311057	4.81252340977613	0.0107567062972069	0.0454972943899615
RP4-781K5.6	-0.719567811180056	5.03936231019992	0.0107788605978254	0.0455649029850833
RP11-624C23.1	1.29940752384247	3.9832056561023	0.010832823073824	0.0457668183067451
RP11-366L20.2	0.58327145062464	5.97282471936317	0.0108895844203291	0.0459803207227731
DNAH17-AS1	0.599838420208889	6.65199056240112	0.0110071886213004	0.0464503359818879
TEX26-AS1	-0.586555316756858	4.42517940287389	0.0110170934264992	0.0464655824983988
CTB-92J24.3	1.07807555711056	4.78430672553141	0.0110324273328648	0.0465036962632457
RP6-65G23.3	-0.487153400687732	9.50253572579354	0.0111367398970628	0.04691661388466
RP11-333J10.3	0.569886483811355	3.6162159774509	0.01116565821399	0.0470116225258358
RP11-486G15.2	0.539402616314788	5.42739261182863	0.0111947123393202	0.0471070943737206
USP3-AS1	-0.294589095610506	6.31841298226042	0.0112468766514428	0.0472996492431122
RP11-371F15.3	-0.740925305390446	3.12756372212732	0.0112951387956871	0.0474755833842624
RP11-1029J19.5	0.745379527687777	3.64495630071132	0.011308062189304	0.0475028664778214
RP4-665J23.4	1.30376506799088	3.07298235755336	0.0113293638975713	0.0475652941350562
RP11-128L5.1	-0.853150955801522	3.49292172382524	0.0113602050780061	0.0476416254576681
LINC01724	-0.826740378607775	3.16590102424107	0.011360447180901	0.0476416254576681
SUCLG2-AS1	-0.485135730813396	5.81548607833178	0.011400516783894	0.0477825291992379
RP11-3P17.5	-0.406681066145578	5.69664075103556	0.0114147140978609	0.0477901317222397
RP11-710F7.2	0.651257447026306	3.60426140965911	0.0114209619316253	0.0477901317222397
RP1-118J21.5	0.597598179280464	3.72506985820171	0.0114217444129659	0.0477901317222397
RP5-1028K7.2	0.541766963542331	7.51047680113346	0.0114306475413739	0.0478003012984407
RP11-707P17.2	0.460100043681626	4.78954507490864	0.0114430407787952	0.0478250459260908
FOXG1-AS1	1.31542687551529	3.35210645061056	0.0115059706990642	0.0480608561157178
RP11-6N13.1	1.47122740035469	3.48638868245789	0.0116239349355786	0.0485261500843687
GLIS3-AS1	-0.860395580428533	3.52643161251739	0.0116361137399879	0.0485446730735956
RP11-159L20.2	0.759248666639842	3.17438395385657	0.0116415187560376	0.0485446730735956
FAM13A-AS1	0.431942450259816	7.23846064724763	0.0116654758510085	0.0486171214219515
AC016747.3	0.455204706331931	9.80770078178125	0.0116789622852021	0.0486458750570883
LINC00622	0.622701361836743	5.84672974247062	0.0117052509532536	0.0487278908059627
LINC00403	-1.26148367037366	3.0362552460327	0.0117708598254073	0.0489734083440184
LINC00987	-0.458243233334306	6.98420318478248	0.0117821358037264	0.048992065244182
SLC25A21-AS1	-0.50338813697345	6.33421706385469	0.0117886120431837	0.048992065244182
RP11-116D17.5	-0.786701685286186	3.13817008764328	0.0118200909643625	0.0490756470236448
RP11-650L12.2	0.444269777723103	7.03092253470301	0.0118220143608753	0.0490756470236448
FGD5-AS1	-0.270126543887118	13.553248410061	0.0118396750927898	0.0491213486293555
LINC01772	0.302914556970634	6.13658026400772	0.0118580687984596	0.0491597108605792
RP11-1007O24.3	-0.300990835804711	6.63617532791027	0.011862234902309	0.0491597108605792
RP11-122K13.12	0.392491316019349	6.22720552029889	0.0118894391359845	0.0492443675212375
RP11-73M7.9	0.613050235412321	3.13214371402907	0.0118959988703978	0.0492443675212375
RP11-503P10.1	0.50489118545431	3.85255514986447	0.011929330565642	0.0493355952632391
RP13-270P17.1	0.411632563714985	5.62644385473731	0.0119313978524232	0.0493355952632391
LINC00705	0.83071729204758	4.23180544645904	0.0119776083389548	0.0494989577969675
RP11-96H19.1	-0.354659439384767	6.98647786784206	0.0120010647787889	0.0495681562591477
RP11-147L13.11	-0.278785094926375	11.0921032700671	0.0120211016426672	0.0496085095256056
IL21R-AS1	0.743976042959323	3.78625328446507	0.0120242697428347	0.0496085095256056
RP3-402G11.28	0.33625865515488	6.45218202491316	0.0121074431657889	0.0499237676043276
RP11-434H6.6	0.410617694011971	5.60418143978265	0.0121303083116007	0.0499901377685106
RP11-182J1.12	0.660547423401864	4.11133057039611	0.0121834867677621	0.050181288220816
RP11-350G8.5	-0.467533571339461	4.84301520424268	0.0121990361579034	0.0502173255441008
CTC-523E23.11	-0.426227791026035	6.35947151955918	0.0122425178624316	0.0503682420134023
LINC00618	0.705728018146525	3.82098264251257	0.0122736370813974	0.0504681569299108
RP11-727F15.9	0.407839839053248	5.64107224582458	0.0122936978225111	0.0505225144236195
RP11-104N10.1	0.450906277200752	4.96958410658575	0.0123486796770418	0.0507202443909642
LINC00685	0.531760778111848	5.21968376200955	0.0123688691471167	0.0507749297673468
ZSWIM8-AS1	0.771590719226106	3.12261171554951	0.0125214861364595	0.0513728750654186
CERNA1	0.386665626906971	5.95466650568107	0.0125706765966984	0.0515460558948458
AC005785.2	0.395871220145322	6.11079698701397	0.0126040147298118	0.0516540781241177
RP11-304L19.11	0.324549979961931	6.5629301743083	0.0126229594658951	0.0516772508173397
RP11-506H20.1	-0.493830398431218	4.4923941153149	0.0126236642484063	0.0516772508173397
RP11-977B10.2	0.421784409737655	5.57746685600968	0.0126402744686173	0.05171658002811
RP11-556O9.2	0.794775296914588	3.60200259793246	0.0127174196265919	0.0519789023731534
RP11-680A11.5	0.40187559440715	6.93120581971469	0.01271846670119	0.0519789023731534
RP11-650P15.1	-0.612857067205792	3.9329021205947	0.0127467404417786	0.052042186958549
RP11-7F18.2	0.467650238778053	4.60758449490258	0.0127480455257976	0.052042186958549
RP11-145E17.2	1.43952572428981	3.41057975820318	0.0128349624076334	0.0523680648510347
RP11-498M15.1	-0.651376459964907	5.10340164519655	0.0128897198109616	0.0525624410844567
RP11-547D24.1	0.678371659284236	4.58451040636664	0.0129131521133444	0.0525780255191404
RP11-11N7.4	-0.504092628205567	3.58904564678222	0.0129212822020035	0.0525780255191404
RP11-347I19.8	0.488119806280889	5.99947909378688	0.0129246150420493	0.0525780255191404
CTD-2017F17.2	0.50579969863916	5.74680118517867	0.0129250354965622	0.0525780255191404
RP11-37B2.1	0.304469089731926	8.53219435550291	0.0129291393829057	0.0525780255191404
RP11-159N11.4	-0.353457173666708	5.83129436518143	0.0129438688996179	0.0526061152154363
RP11-133K1.7	0.764511294747628	3.07341410147528	0.0129525299503664	0.0526061152154363
RUNDC3A-AS1	0.615290156947861	7.26975388927603	0.0129574168689071	0.0526061152154363
RP11-693J15.5	-0.661693615153575	4.84176681948907	0.0130155851130633	0.0528132395933916
RP11-67A1.2	0.671045696873729	3.24506410305568	0.0130620795211747	0.0529727936649505
AC019186.1	0.456780380669753	4.38199851358334	0.0130830164915159	0.0530285822117702
ITFG1-AS1	0.434578145536391	3.90251637147263	0.0131035830117914	0.0530625353483297
RP11-649E7.7	0.668315101390307	3.44691525916021	0.0131057636391812	0.0530625353483297
RP11-337N6.3	0.464541596742608	5.12271317819849	0.0131286162305008	0.0531259347190402
LINC01419	2.09709996936438	5.8276743432818	0.0131405665818731	0.0531451720740047
RP11-809O17.1	0.413090106310313	6.51567098335908	0.0131488738314595	0.0531496624221831
RP11-44N12.5	0.706367689946355	4.85244206300304	0.0131633142549397	0.0531789254774232
RP11-357H14.17	1.04008009011891	9.31728432788673	0.0131771692551095	0.0532057927550484
RP11-576I22.2	0.541210647480752	6.34139430864476	0.0131999662289772	0.0532477115836708
LINC01446	1.91737135019701	4.90485918898567	0.0132019715517537	0.0532477115836708
RP1-102D24.5	0.949839914197158	3.64403305608023	0.0132166281098188	0.0532777284885436
RP11-25K19.1	0.596543209959269	7.5076792266486	0.01324016387685	0.0533434862141504
CTD-2134A5.4	0.42119161708709	7.26671913120287	0.0132735763210371	0.0534489428194434
RP11-484L8.1	0.602268561624047	3.63557376628483	0.0133184297916515	0.0535854131126252
AC016995.3	-0.551449308725119	5.89906248108588	0.0133227670124252	0.0535854131126252
RP11-96H17.1	-0.930523602889456	4.46625091894132	0.0133292354621385	0.0535854131126252
KB-1930G5.4	-0.592669321998924	3.87279644614721	0.0133553779127117	0.0536612980877999
RP11-81H14.1	0.869431298203802	3.38231472740532	0.0133858712242843	0.0537545725890918
LINC01770	-0.453609046929883	6.47406312240396	0.0134370350400237	0.0539307085709645
AC114730.2	-0.613610032374829	3.9131012333746	0.0134546469219103	0.0539720627475871
CTC-350I8.1	-0.590946192081576	3.15983917307311	0.0134846842436427	0.0540145482496265
RP11-411B10.2	0.706944599123109	3.47040574372043	0.0134859122190277	0.0540145482496265
LINC01633	0.55621187584345	4.83917618880576	0.0134871803618566	0.0540145482496265
CTD-3185P2.1	0.246352473054469	6.93546105900763	0.0135067007002645	0.0540634063259911
LINC00184	0.678685287078997	5.52339678607611	0.0135167970317104	0.0540745103354178
RP11-192H23.8	0.430607386671707	5.61930605378204	0.0135324169851302	0.0541076878371339
VLDLR-AS1	-0.454761792617467	6.28838636809886	0.013598625007018	0.0543229614739612
LMCD1-AS1	-0.41158029690441	6.07839271744425	0.0136017715736655	0.0543229614739612
AF003625.3	-1.24372954262856	7.33986035735868	0.0136083248106741	0.0543229614739612
MIR3681HG	0.895401517268608	4.26118702159899	0.0136341525416965	0.0543760005138591
CTD-2184C24.2	-0.397385682182729	4.74438197028805	0.0136363375696232	0.0543760005138591
RP11-731C17.2	0.349730759049359	7.09265748254949	0.0136744230155153	0.054492267072635
STPG3-AS1	0.701687621535402	4.01908945536498	0.0136802522887834	0.054492267072635
AC092171.4	0.333755900831672	11.6621606781911	0.0137445229693102	0.0547105173545559
RP11-461A8.4	0.505025212605412	5.73821095330723	0.0137498605565411	0.0547105173545559
RP11-426C22.4	0.583294920910715	6.72749478638739	0.0137777914938458	0.0547921325697638
RP1-202O8.2	0.722667791426557	4.09473178976991	0.0137942080911355	0.0548278938390933
GRTP1-AS1	-0.463679409826428	4.15624359946987	0.0139363503628619	0.0553614321424889
RP11-768F21.1	-0.437056552990316	4.95756046489619	0.0139434345003425	0.0553614321424889
RP11-44N21.1	0.575234301749758	7.99263368491995	0.0139942572729205	0.055533363761697
RP11-432I5.2	0.790670394440897	3.54311093724909	0.0140337228257359	0.0556600660945541
RP11-666A20.4	0.553876561960735	5.02429435048558	0.0140695867497927	0.0557558875017835
LINC01681	-1.02877732341692	3.12794358815276	0.0140729823024136	0.0557558875017835
RP11-77H9.8	-0.515217183947137	3.59029356251372	0.01414051650479	0.0559703164182098
LINC01842	0.719369595465082	6.18134500942761	0.0141422627537413	0.0559703164182098
AC011239.1	-0.976862853310347	3.92546872014652	0.0141733169873381	0.0560631740500758
RP11-219D15.3	-0.402048944334421	4.35061655790968	0.01428958274392	0.0564928097236879
RP11-110H1.4	0.497543242047713	3.76227788891832	0.0143039457032844	0.0565193360185957
CTD-2371O3.2	0.599560025531713	3.84141855728341	0.014330626708797	0.0565944803446341
RP11-46H11.12	-0.535831556594277	4.03811767300184	0.014347591480169	0.0566311935227408
RP11-665C16.6	-0.565602203982279	3.51113361355433	0.0143869303526591	0.0567561328281985
RP11-148E17.1	2.19833917221445	3.20114173878592	0.0144329689024275	0.0569073546953694
CTD-2013M15.1	-0.90235056238559	4.31793928338701	0.0144781870437441	0.0570519887630072
RP11-567M16.6	-0.285239232317397	8.25391277253152	0.0144851020894568	0.0570519887630072
ZBTB40-IT1	0.610288931076443	3.3451634527035	0.014498259320615	0.0570733715792866
CTC-232P5.1	0.425985094386882	4.71168944805816	0.014548044539724	0.057238843327577
RP11-88G17.6	0.791574079779595	5.45920570106224	0.014566185716929	0.0572797026195529
RP11-359E3.4	0.29372547977153	6.63956061591521	0.0146071799560575	0.0574103374004707
CTD-2035E11.3	0.514263648534324	4.06027332185793	0.0146199573579684	0.0574299920684025
RP11-162A12.2	-0.311810718664296	6.72715664089969	0.014637640078417	0.0574688846247258
RP11-10C24.1	-0.334625114389006	7.65848180490736	0.0146787355245361	0.0575996077835809
AC005537.2	0.48477032779055	7.41826673251015	0.0147035638261182	0.0576563896486835
RP11-999E24.3	-0.539496364114827	5.83289083203398	0.0147164487612772	0.0576563896486835
RP11-1080G15.1	0.8473460144174	3.57338032354508	0.0147166275542002	0.0576563896486835
RP11-705C15.3	0.374000103574548	8.21553119853078	0.0149162652791808	0.0584075392824762
XXyac-YX65C7_A.3	1.27762744683389	6.20431642077671	0.0149285750352042	0.0584247623926777
AC007879.5	0.525166509133305	5.09706961678654	0.0149895560176405	0.0586323470287476
CTD-2530N21.4	-0.39550815419701	5.17629406367815	0.0150171194406819	0.0586952455163129
SFTA1P	0.92799499396044	7.56257308411386	0.0150215320278715	0.0586952455163129
LINC00920	-0.377821634310898	7.20362725378468	0.0150867613908016	0.0589189491650289
LINC01730	0.613654773761944	5.33259957296991	0.0151239586419819	0.0590329992447337
CH507-154B10.1	-0.854641924156669	3.50897657883137	0.0151334139464811	0.0590387015291935
RP11-443B7.1	-0.469150332249618	4.90024424298963	0.0151844703040712	0.0592066067558427
RP11-415J8.7	0.640534807111504	3.51275427589341	0.0152883327846395	0.0595801253902706
RP11-831A10.2	-1.06300845959947	3.00024157016684	0.0154040169568565	0.0599992960054775
RP11-159H22.2	-0.500302994628975	3.64069263102923	0.0154139808869775	0.0600064569585288
RP11-972P1.11	0.417328701488042	4.66467662390676	0.0154574607308653	0.0601440187025502
RP11-676J12.8	0.491850876672343	4.07633048589167	0.0154660644185566	0.0601458060721644
RP11-67L3.5	-0.356547231955736	5.92711863418466	0.0155603084513435	0.0604580072522656
PINK1-AS	-0.242803394590976	9.4590909124024	0.0155656826744671	0.0604580072522656
RP11-290D2.3	0.765715123200235	3.06584532856319	0.0155709045083019	0.0604580072522656
RP11-314D7.1	1.5543861812404	3.09936585966198	0.0155865094768748	0.0604867958416816
RP11-395N3.1	0.858281880735564	4.27086109552657	0.0156020149312138	0.06048922543971
RP11-61L19.1	0.693930623186446	3.54964920785505	0.0156035171919631	0.06048922543971
SAP30L-AS1	0.32403118271945	5.67356848890535	0.0156399818041265	0.0605935214433877
CTD-2384A14.1	2.25080800122376	4.04018677866581	0.0156468307911361	0.0605935214433877
RP11-404P21.3	-0.537833172008562	4.6148352267883	0.0157291846206589	0.0608805180417012
RP11-46I8.3	-0.694669729128835	3.28572486326814	0.0158170251224429	0.0611884392505191
RP11-1167A19.2	-0.549613342956347	3.52064947492939	0.0158693789424671	0.0613588290524188
RP11-334C17.5	0.391286948819432	7.87408202651201	0.0159105045574191	0.0614856494801359
RP5-1011O1.2	0.651226477391556	5.68209707058171	0.0159573067212209	0.0616108970290033
RP11-532F6.3	0.568480090456069	6.86310316176953	0.015959600002232	0.0616108970290033
RP11-314A20.2	0.473532815403086	4.6841936236822	0.0159750534348705	0.0616219082595934
RP11-168K11.2	0.667362907185947	3.13034576376614	0.0159791407335303	0.0616219082595934
RP11-157E16.1	-1.2486278001709	3.35993218503465	0.0160042755422128	0.0616666582922463
RP11-497D6.3	1.27573902479469	4.37566391800492	0.0160152935291443	0.0616666582922463
RP11-45A17.2	0.346214746372322	5.49627944931284	0.0160157956133417	0.0616666582922463
AC016723.4	1.75177878568542	4.24783832794561	0.0160329482868382	0.061700533141376
CACTIN-AS1	0.368774843483858	4.80414292045379	0.0160759807488358	0.0618339155365375
RP11-359B12.2	-0.307162111447699	7.62698679013463	0.0161472430061149	0.06207568433116
LINC01094	0.494212706917664	9.18766822824968	0.0162012733868671	0.0622500739974287
RP5-1057I20.5	0.583088477894487	3.6749000460459	0.0162094640889716	0.0622500739974287
CTD-2589H19.6	0.521403407292462	7.46701465825989	0.0162226998148341	0.0622685229379158
KB-1440D3.13	0.921332341266364	3.4636261052041	0.0163338664440671	0.0626626512672393
LINC02172	-0.780653495013642	3.09110462740178	0.0163785512067522	0.0628014541338865
RP11-97N19.3	-0.751971702524672	3.46773112310596	0.0164045710000521	0.0628685816478386
RP11-814H16.2	0.777662972116214	3.24374054534857	0.0164407588403297	0.0629489226560147
RP3-508I15.22	0.500389150542529	4.05134238252437	0.0164438145623955	0.0629489226560147
RP5-1092A3.4	0.403208077895303	6.54259967272473	0.0164511063948691	0.0629489226560147
RP11-679C8.2	-0.476378779771641	3.7169188514189	0.0164757772703395	0.0630106758888956
CTB-114C7.4	0.618510553500583	4.66847221322582	0.0165017788349294	0.0630499594793955
RP11-323J4.1	0.569257560435081	4.00758853282763	0.0165031241264281	0.0630499594793955
AC010504.2	-0.342270694095025	4.52631283982485	0.0165197257531723	0.0630630408974779
RP11-535A19.1	-0.696857029253586	4.8837359435702	0.0165236268296032	0.0630630408974779
MIR194-2HG	0.753488433845958	3.48597198086473	0.0165368049559896	0.0630807358470989
RP11-288L9.1	0.711768161183029	4.32907163541328	0.0166102850803403	0.0633283197306726
UBE2Q1-AS1	0.512145987747583	3.85561963840579	0.0167357378021285	0.0637736964234875
HAGLR	0.577673559501589	9.68070897744255	0.0167478127982002	0.0637867960364663
MIR548XHG	2.03416477551754	4.9704026669589	0.0167625034409147	0.0638098391294615
CTD-2650P22.2	0.469511557389653	6.72561046584431	0.0167976343506738	0.0638792164634523
RP11-554E23.4	0.43529706313364	4.48351399322015	0.0167980282155754	0.0638792164634523
RP11-516C1.1	0.652309601871226	3.08803249820624	0.0168434503331568	0.0639918725355906
RP11-22H5.2	0.797179658956972	4.19472371365855	0.0168449831021243	0.0639918725355906
RP11-552F3.10	0.355450284801834	5.32950533518339	0.0168629384397172	0.0639986489477637
RP11-390B4.3	0.646547657189377	3.2874506354828	0.0168640989644344	0.0639986489477637
AC002066.1	0.735325297316219	5.45879221581433	0.0168855454019268	0.0640471252148069
LINC00028	1.17618752536079	3.15632763362009	0.0169293478720111	0.064180304945997
RP1-257A7.4	0.368086458200441	5.69554648417595	0.0169517001305573	0.0642320705306133
LINC00342	-0.436023374248171	8.47230266872413	0.0170240903268683	0.0644732856738063
LVCAT1	1.26556600757001	4.20159616341065	0.0170660563277634	0.0645990907127283
CASC21	-0.548942981831786	4.17649144217636	0.0170826075548039	0.0646286151599523
RP4-781K5.9	0.800005755798497	3.70022851169096	0.0171973612270996	0.0650294483677063
RP11-467L19.16	1.17074134961997	5.26885050778268	0.0173820365636695	0.0656728845710812
CTC-1337H24.4	0.555504625010735	4.58181358251887	0.0173853066129267	0.0656728845710812
RP11-395N3.2	0.657229786934864	6.35754915824196	0.017410623142674	0.0657348936138279
RP4-585I14.3	0.620663048524212	3.53806672211047	0.0174628902084058	0.0658985407200188
RP11-378A13.1	-0.315545871851961	8.21562553766853	0.0174761684746428	0.0659149663867403
RP11-336A10.5	0.597835302109271	6.41502490411024	0.0174882975694095	0.0659270431598211
C1orf137	-0.685596299803895	3.79301520371913	0.0175011680679883	0.0659419011133132
RP11-544I20.2	0.407528819387585	4.73442682795185	0.0175257770843372	0.0660009504170475
AC116366.6	0.43809393052871	6.84700665773209	0.0175543391243272	0.0660748187732703
LINC01181	1.08453138232861	4.2851562605601	0.0176103875101515	0.0662335744397104
SLC2A1-AS1	0.427591782884814	7.8064586346098	0.0176144536492337	0.0662335744397104
RP11-1277A3.1	-0.317752910940851	7.42276525799735	0.017660683706159	0.0663595141927453
LINC01343	0.96907837257743	7.62808883403104	0.0176659180640403	0.0663595141927453
CTD-3157E16.2	-0.448912754911475	7.57141467264693	0.0176758370434513	0.0663630180812851
RP11-245J9.5	-0.328190871936804	4.71456897884442	0.0177699574431597	0.0666824876614503
RP1-102E24.8	0.393400527116682	7.37857490039482	0.0177897503584065	0.066696481331244
STEAP3-AS1	0.660691105090469	7.05465537215874	0.0177917492515302	0.066696481331244
SNHG15	0.349363722256443	12.0379359863728	0.0178402109838235	0.0668442202514139
LINC01290	-0.381942879372129	4.49617094051232	0.017868506222496	0.066916287248039
AC096579.15	-0.712159145984963	6.48273109257944	0.0179435861555812	0.0671404168044861
RP11-114M1.1	0.903191064103764	5.42051475042267	0.0179465379515309	0.0671404168044861
RP11-298I3.4	0.352306903470511	6.4698632589602	0.0180435006390837	0.0674568958460893
CITF22-92A6.1	-0.302923366244427	7.38541581666346	0.0180494009738487	0.0674568958460893
LINC01115	-0.71642614030496	3.15396481232884	0.0180755460217762	0.0675204387308131
RP11-49I11.4	-0.42385137719196	6.19533766020418	0.0181058167619481	0.0675993209236535
RP11-211G23.2	1.13315363953479	4.97065398885237	0.0181542284058445	0.0677458194932601
AC068831.3	-0.600950544463403	3.25881589527081	0.0181816488037302	0.0677897495291151
RP11-66B24.9	-0.560745123895059	3.86537178271559	0.0181843593523598	0.0677897495291151
CTC-344H19.4	0.725612067746912	3.31575593767062	0.0182188650630282	0.0678841162918585
AC006547.13	0.264895378612469	8.17217890159662	0.0183338840083471	0.068278231670017
RP5-930J4.2	0.791922700583043	3.26602917309841	0.0183768806320261	0.068403862634835
CTB-25B13.12	0.284865961305902	9.33690230282695	0.0183949191282802	0.0684365127266243
RP11-238K6.1	1.47528235828774	2.97933746671585	0.0184104302640001	0.068459731872931
RP11-95I16.6	-1.28809744729043	3.59509168522583	0.0184351729665076	0.0685091759828548
RP1-261G23.5	1.02331293909132	3.69802001789793	0.0184422805489391	0.0685091759828548
RP11-693J15.6	1.82413034490122	4.67225661534352	0.0184757040330932	0.0685988307111078
AC138035.2	-0.390222367324931	4.96614417398945	0.0185093556812626	0.0686822946292064
RP11-50D16.4	0.615234906677578	3.23646036226425	0.0185228778760399	0.0686822946292064
RP1-80N2.2	-0.465031621870139	6.71207192223909	0.0185260840760161	0.0686822946292064
RP1-7G5.6	-0.581807817597454	3.72317607745656	0.0185683834532285	0.0688045719027057
RP11-70F11.7	0.682066878406712	5.67289897010563	0.0186647116179355	0.0691268281336279
AC007405.6	-0.492571884868329	6.62553329829833	0.0186845679658491	0.0691575391973649
CTC-325J23.2	0.691441222550922	3.1551352644642	0.0186917330044604	0.0691575391973649
RP11-324I22.4	0.410034739834648	6.48830618819039	0.0187926623872113	0.0694961500899125
CTC-325H20.4	0.361916903705544	7.11456049151194	0.0188773069805209	0.0697393502661816
LINC01435	1.20493237867881	3.06277558327179	0.0188773136333239	0.0697393502661816
[truncated: 5,386 more rows]
