# Supplementary material for: Identification and validation of key modules and hub genes associated with the pathological stage of oral squamous cell carcinoma by weighted gene co-expression network analysis
Source: PeerJ. 2020 Feb 4;8:e8505. doi: 10.7717/peerj.8505 (PMC7006519; doi:10.7717/peerj.8505)
Supplement: File S1 [file peerj-08-8505-s001.zip › lncRNA/merge-cancer.txt]

id	TCGA-4P-AA8J	TCGA-BA-4074	TCGA-BA-4075	TCGA-BA-4077	TCGA-BA-5151	TCGA-BA-5152	TCGA-BA-5556	TCGA-BA-5557	TCGA-BA-5558	TCGA-BA-6871	TCGA-BA-6872	TCGA-BA-6873	TCGA-BA-7269	TCGA-BA-A4IG	TCGA-BA-A6D8	TCGA-BA-A6DB	TCGA-BA-A6DD	TCGA-BA-A6DE	TCGA-BA-A6DG	TCGA-BA-A6DJ	TCGA-BB-4224	TCGA-BB-4225	TCGA-BB-4228	TCGA-BB-8601	TCGA-BB-A5HU	TCGA-BB-A5HZ	TCGA-BB-A6UO	TCGA-C9-A47Z	TCGA-C9-A480	TCGA-CN-4725	TCGA-CN-4726	TCGA-CN-4728	TCGA-CN-4729	TCGA-CN-4730	TCGA-CN-4731	TCGA-CN-4733	TCGA-CN-4734	TCGA-CN-4736	TCGA-CN-4737	TCGA-CN-4740	TCGA-CN-4741	TCGA-CN-4742	TCGA-CN-5358	TCGA-CN-5359	TCGA-CN-5364	TCGA-CN-5367	TCGA-CN-5369	TCGA-CN-5370	TCGA-CN-5373
RP11-670E13.6	47	156	28	9	13	43	11	213	38	28	12	22	282	57	284	7	27	139	84	60	78	11	9	31	19	43	44	42	49	16	10	16	26	28	28	14	8	7	26	40	13	7	15	52	15	14	20	20	7
RP11-433M22.1	0	0	0	0	0	0	0	0	0	0	0	0	0	1	0	0	0	0	0	0	2	0	0	0	0	0	0	0	0	0	0	0	0	0	0	0	0	0	0	0	0	0	0	1	0	0	2	0	0
RP11-670E13.5	0	0	0	0	0	0	0	0	0	0	0	0	0	0	0	0	0	0	0	0	0	0	0	0	0	0	0	0	0	0	0	0	0	0	0	0	0	0	0	0	0	0	0	0	0	0	0	0	0
RP5-1068H6.6	2	1	1	1	0	0	0	0	0	4	0	1	11	2	3	0	0	0	0	0	3	0	0	1	1	0	0	1	0	1	0	1	0	1	3	0	0	0	0	2	1	0	0	2	2	0	0	0	0
RP11-343H5.6	2	25	9	3	1	9	2	1	2	17	6	0	5	30	3	1	1	19	2	1	12	11	7	7	2	5	2	1	4	5	1	1	6	3	7	4	2	1	2	18	4	0	0	6	5	4	4	1	2
RP11-700F16.3	0	0	0	0	0	0	0	0	0	0	0	0	0	1	0	0	0	1	0	0	0	0	0	1	0	0	0	0	0	0	0	0	1	0	1	0	0	0	1	0	0	1	1	0	0	0	0	2	0
RP11-71J4.2	0	0	0	0	0	0	0	0	0	0	0	0	0	0	0	0	0	0	0	0	0	0	0	1	0	0	0	0	0	0	0	0	1	0	0	0	0	0	0	0	0	0	0	0	0	0	0	0	0
RP11-298J23.8	1	0	0	0	0	0	0	0	0	2	0	0	0	1	1	0	2	2	0	0	7	0	0	2	0	0	0	0	0	0	0	0	0	0	0	0	0	0	0	0	2	0	2	0	0	0	0	1	0
RP11-298J23.9	0	0	0	0	0	0	0	0	0	0	0	0	0	0	0	0	0	0	0	0	0	0	0	0	0	0	0	0	0	0	0	0	0	0	0	0	0	0	0	0	0	0	0	0	0	0	0	0	0
RP13-329D4.3	0	0	0	0	0	0	0	0	0	2	0	0	0	0	0	0	0	0	0	0	12	0	0	0	0	0	0	0	0	0	0	0	0	0	0	0	0	0	0	0	0	0	1	0	0	0	2	0	0
RP11-801F7.1	0	0	0	0	0	0	0	0	0	0	0	0	0	0	0	0	0	0	0	0	0	0	0	0	0	0	0	0	0	0	0	0	0	0	0	0	0	0	0	0	0	0	0	0	0	0	0	0	0
RP11-618L22.1	4	8	7	2	8	3	0	1	0	0	0	0	4	2	0	3	3	8	3	1	0	0	1	3	2	1	6	5	4	8	1	0	1	5	0	1	0	0	3	0	1	0	0	1	0	1	0	1	0
RP11-298J23.5	0	0	0	0	0	0	0	0	0	0	0	0	0	0	0	0	0	1	0	0	1	0	1	0	1	0	0	0	0	0	0	3	1	1	0	0	2	1	1	3	0	0	1	3	0	0	0	0	5
AC083949.1	7	3	0	8	1	16	10	15	3	9	3	6	0	9	0	6	3	3	5	5	1	18	9	0	5	0	2	5	2	1	0	11	0	1	0	23	6	34	4	7	9	10	16	15	19	6	18	39	4
LINC01327	0	0	0	0	0	0	0	0	0	0	0	0	0	0	0	0	0	0	0	0	1	0	0	0	0	0	0	0	0	0	0	0	0	0	0	0	0	0	0	0	1	0	0	0	0	0	0	0	0
RP11-116D17.1	0	6	0	0	1	0	0	0	0	3	0	1	0	0	0	1	0	0	0	1	5	0	0	0	1	4	1	2	0	1	0	0	2	0	0	0	1	0	0	0	0	0	0	0	0	4	0	0	1
LINC01634	141	18	1	7	23	4	2	6	2	0	6	5	6	0	0	0	5	5	0	2	24	0	2	0	24	12	17	7	24	1	13	2	2	1	4	1	10	20	4	21	8	9	10	5	5	28	1	0	7
CTB-147C22.9	30	7	1	2	21	30	3	23	18	0	2	1	1	1	0	8	8	61	13	58	18	0	1	1	5	31	7	6	5	8	7	5	66	19	2	1	6	4	23	22	8	37	10	9	6	2	34	2	4
CTB-147C22.8	1	2	0	2	22	0	1	8	14	1	0	0	0	0	0	3	3	9	10	15	8	0	2	1	2	42	2	20	5	3	0	1	16	2	0	0	5	2	13	4	3	5	3	9	0	0	16	5	4
RP11-491F9.1	1	4	1	0	0	0	0	0	0	2	1	0	0	0	0	0	1	0	0	0	42	0	0	0	0	0	1	0	0	0	0	0	1	1	0	1	0	4	20	0	3	0	1	2	1	3	0	1	0
RP11-169E6.4	0	0	0	0	0	0	0	0	0	3	0	0	0	0	0	0	1	0	0	0	1	0	0	0	0	0	0	0	0	0	0	0	0	0	0	0	0	0	0	0	1	0	0	0	0	0	0	0	0
LINC01324	1	0	1	1	0	0	0	0	0	0	0	0	1	0	0	0	0	0	2	0	0	0	0	0	0	0	0	0	0	0	0	0	2	0	0	0	0	0	0	9	0	1	0	0	0	0	0	0	0
RP11-495K9.9	0	0	0	0	2	0	0	0	0	0	0	0	0	0	0	0	0	0	0	0	0	0	0	0	0	0	0	0	0	0	0	0	0	4	0	0	0	0	0	0	0	0	0	0	0	0	0	0	0
RP11-491F9.6	0	0	0	0	0	0	0	0	0	0	0	0	0	0	0	0	0	0	0	0	0	0	0	0	0	0	0	0	0	0	0	0	0	0	0	0	0	0	0	0	0	0	0	0	0	0	0	0	0
RP11-169E6.1	9	13	1	1	2	2	3	1	2	9	1	6	3	2	12	1	3	15	1	1	8	1	3	6	3	7	4	1	10	10	0	4	1	0	3	0	1	4	2	5	5	0	2	3	1	2	6	0	1
RP11-491F9.8	0	0	0	0	0	0	0	0	0	0	0	0	0	0	0	0	0	0	0	0	0	0	0	0	0	0	0	0	0	0	0	0	0	0	0	0	0	0	1	0	1	0	0	0	0	0	0	0	0
AC009120.5	6	3	1	3	5	4	1	2	8	39	10	7	3	11	1	1	1	11	3	1	1	3	14	2	8	4	2	5	8	7	0	29	10	0	1	2	4	13	16	9	33	2	5	27	4	8	11	5	2
AC009120.6	159	68	18	34	48	30	34	13	35	291	32	34	9	133	32	40	54	103	142	64	428	46	83	50	68	59	33	72	94	66	16	126	73	35	19	9	21	75	116	29	244	20	44	125	66	59	92	50	20
RP11-789A21.1	0	0	0	0	0	0	0	0	0	0	0	0	0	0	0	0	0	0	0	0	2	0	0	0	0	0	0	0	0	0	0	0	0	0	0	0	0	0	0	0	0	0	0	0	0	0	0	0	0
LINC01630	1	0	0	0	2	0	0	3	1	9	0	1	0	1	1	1	0	1	1	2	2	0	10	0	8	0	3	6	1	4	1	0	2	0	0	0	4	0	3	0	0	6	4	8	0	3	6	1	0
RP4-697P8.3	0	0	0	0	0	0	0	0	0	0	0	1	0	0	0	1	0	1	0	0	1	0	0	0	1	0	0	0	0	3	0	0	0	0	1	1	0	0	0	0	0	0	0	0	0	1	0	0	0
RP1-225E12.3	0	0	0	0	1	0	0	0	0	6	0	0	0	0	0	0	0	1	0	0	3	0	0	0	0	1	0	1	3	4	0	4	0	0	0	0	0	0	5	0	0	0	1	1	2	1	0	0	0
RP11-10O17.3	2	4	1	2	1	1	0	2	2	14	2	0	0	2	4	0	1	0	3	1	5	5	5	15	2	0	2	2	6	2	0	3	5	2	2	1	1	1	2	5	10	2	1	5	4	3	1	2	2
LINC01320	0	0	1	1	5	5	0	3	0	3	1	0	0	8	1	4	0	1	1	0	15	0	0	1	0	0	0	0	1	0	0	2	1	1	1	1	0	0	1	0	0	0	1	0	0	0	0	4	0
AC006373.1	0	1	0	0	0	0	0	0	0	0	0	0	0	0	0	0	0	0	0	0	0	0	0	0	0	0	0	0	0	0	0	0	0	0	0	0	0	0	0	0	0	0	0	0	0	0	0	0	0
RP11-327I22.5	0	0	0	0	0	0	0	0	0	3	0	0	0	0	0	0	0	0	0	0	5	0	0	0	0	0	0	0	0	0	0	0	0	0	0	1	0	0	0	0	1	0	0	1	0	0	3	0	0
AF001548.6	0	0	0	7	3	4	2	0	7	1	0	5	0	3	0	0	0	8	2	0	3	13	1	0	0	4	1	1	0	2	0	1	1	6	2	2	0	1	0	3	2	1	3	4	1	2	1	1	1
AF001548.5	115	39	31	197	334	302	326	67	188	167	52	190	25	240	28	63	62	239	153	96	175	942	138	25	66	210	91	72	37	243	28	116	90	355	289	155	44	210	114	149	143	144	218	196	141	124	81	201	119
RP11-466F5.10	0	6	0	2	0	6	1	5	5	0	3	0	0	2	0	0	3	2	0	2	2	0	0	0	2	1	0	2	0	0	1	3	0	0	0	0	0	1	0	0	2	1	2	5	2	2	3	1	0
USP27X-AS1	31	23	13	69	26	21	25	23	18	88	9	18	13	38	10	18	26	82	33	10	44	122	67	20	22	17	15	27	50	33	4	45	14	8	38	20	9	43	62	60	99	43	34	63	58	67	26	39	30
AP000462.3	0	0	0	0	0	0	0	0	0	1	1	0	0	0	2	0	0	0	0	0	0	0	0	0	0	0	0	0	0	0	1	1	0	0	0	0	0	0	0	0	0	0	2	0	0	0	0	0	0
RP11-499O7.7	29	17	0	0	1	0	0	0	1	4	5	0	0	31	28	1	3	14	6	4	20	0	1	22	5	6	3	7	1	6	2	7	9	0	2	0	1	3	3	3	8	0	1	9	0	0	1	3	0
AP000462.2	0	0	0	0	0	0	0	0	0	0	0	0	0	0	0	0	0	0	0	0	0	0	0	2	0	0	0	0	0	0	0	0	0	0	0	0	0	0	0	0	0	0	0	1	0	0	0	0	0
RP1-278O22.2	0	5	0	0	3	1	4	0	0	8	0	0	0	0	0	1	0	3	2	2	10	0	0	1	0	1	0	1	2	1	0	1	1	2	8	1	0	2	2	0	6	0	2	3	1	1	2	1	1
DLGAP1-AS3	0	0	0	0	1	0	1	1	0	0	0	0	0	0	0	0	1	0	0	0	5	0	0	0	0	0	0	0	0	0	0	0	0	0	2	0	0	1	0	0	1	0	1	1	1	13	0	0	0
RP11-489D6.2	0	0	0	1	0	0	0	0	0	33	0	3	32	0	0	2	0	0	3	0	42	305	128	0	0	0	0	0	2	4	0	0	0	0	0	0	0	2	10	0	8	0	0	0	0	0	0	0	2
LINC02157	0	0	0	0	0	0	0	0	0	3	0	0	0	0	1	0	0	0	0	0	1	0	0	0	0	0	0	0	1	0	0	0	0	0	0	1	0	2	0	0	1	0	3	0	0	0	0	0	0
AC103563.8	2	0	0	3	1	5	3	2	3	53	0	0	5	22	0	6	4	1	1	1	9	4	1	5	0	0	1	1	0	1	0	3	9	8	14	3	0	0	1	9	15	1	3	3	31	0	1	0	2
AC103563.9	4	0	0	12	2	0	2	3	1	10	0	0	2	9	0	22	6	1	0	0	3	1	0	1	2	0	0	0	3	1	0	0	35	1	1	1	0	2	2	5	31	0	0	3	7	0	6	0	0
RP11-666A8.8	18	17	4	6	6	3	2	5	2	17	3	5	6	11	3	8	11	10	16	4	45	22	11	19	12	6	8	8	11	9	6	10	12	4	3	4	2	13	11	5	19	2	4	7	1	8	6	3	3
RP11-666A8.9	2	1	8	12	10	11	9	1	8	40	4	8	0	12	0	2	0	6	19	3	65	11	26	21	39	5	6	37	55	73	0	11	18	20	5	0	5	19	48	2	67	2	12	11	9	9	10	7	7
RP3-388M5.9	10	10	17	13	1	4	0	1	5	8	3	1	13	11	5	3	12	3	4	3	23	15	9	14	8	0	3	2	4	14	1	1	2	7	0	9	2	3	18	11	36	3	7	10	2	10	3	1	4
RP11-190A12.8	35	4	1	15	11	7	3	0	3	19	4	1	9	13	9	10	1	11	29	6	124	6	9	16	8	9	7	22	32	24	3	11	8	6	2	2	5	6	16	3	70	0	2	23	11	8	18	6	9
GRID1-AS1	0	0	0	0	1	0	0	0	0	0	0	1	0	0	1	0	0	0	1	0	2	0	0	0	0	0	0	0	0	0	0	2	2	0	0	0	0	0	2	3	0	0	0	1	0	0	0	1	0
AC092652.1	0	0	0	1	1	0	0	0	0	6	0	0	0	0	12	0	0	0	0	0	2	0	0	0	0	0	0	0	0	2	0	0	1	0	0	1	0	0	0	0	0	0	0	1	0	0	1	0	0
RP5-991G20.2	8	36	13	4	5	29	5	0	2	15	6	6	0	8	27	2	15	16	0	2	24	5	12	1	10	1	1	8	2	8	2	13	4	4	22	4	4	0	7	5	27	4	2	26	18	9	6	6	1
RP11-416A14.1	1	0	0	0	0	0	0	0	0	0	0	0	2	0	0	1	2	4	4	1	11	0	0	0	4	1	0	3	5	0	1	4	0	2	3	0	2	0	2	0	1	1	0	0	0	0	0	0	0
RP11-114J13.1	0	1	0	0	1	0	0	0	0	1	0	0	0	0	0	0	0	0	1	0	0	0	0	0	0	0	0	0	0	0	0	0	0	0	0	0	0	0	0	0	0	0	0	0	0	0	1	0	0
RP1-68D18.3	0	0	0	0	0	0	0	0	0	0	0	0	0	0	0	0	0	0	1	1	0	1	0	0	0	2	0	0	0	0	0	0	0	0	0	0	1	0	0	0	0	0	1	0	0	0	0	0	0
RP11-61E11.2	0	4	1	5	1	1	1	1	1	3	1	2	0	7	0	3	0	1	1	1	4	12	2	5	2	7	3	3	2	3	1	1	0	1	0	1	3	0	6	4	2	4	0	7	1	4	0	1	3
AC068491.2	0	2	0	0	0	0	1	0	0	3	1	0	0	0	0	0	0	0	0	0	0	0	0	0	0	0	0	0	2	3	0	0	0	0	0	0	0	0	1	1	1	3	1	0	1	2	0	0	0
RP4-559A3.6	0	0	0	0	0	0	0	0	0	0	0	0	0	0	1	0	0	0	0	0	0	0	0	0	0	0	0	0	0	0	0	0	0	0	0	0	0	0	0	0	0	0	0	0	0	0	0	0	0
RP11-146D12.2	2	1	2	0	0	1	0	1	1	1	0	0	2	4	11	2	2	7	3	0	1	3	1	6	1	1	2	0	0	1	0	0	0	0	1	4	0	0	0	0	8	2	0	4	2	2	3	0	1
RP5-991G20.6	5	8	0	1	1	0	0	0	0	2	1	2	0	8	1	0	0	3	0	1	18	0	2	0	1	0	0	1	1	1	0	1	0	0	2	0	1	2	0	0	1	0	0	0	4	3	0	1	0
RP11-329B9.5	0	0	0	1	1	0	0	0	0	12	0	0	5	6	7	0	0	0	10	5	29	0	0	0	0	0	0	1	1	0	0	1	1	0	0	0	0	3	1	0	20	2	0	3	1	0	3	1	0
RP11-181G12.4	1	0	1	0	0	1	0	0	0	0	0	0	0	1	2	0	0	8	0	2	0	1	4	2	0	0	1	0	1	1	0	0	1	1	1	0	0	0	5	0	1	0	0	1	0	1	0	0	0
AC010468.2	3	0	0	0	0	1	0	0	0	2	0	0	0	1	1	0	0	0	0	0	0	0	0	0	0	0	0	0	0	0	0	2	1	0	0	0	0	0	0	0	0	0	0	6	0	0	0	0	0
RP11-732A19.2	0	0	0	0	0	0	0	0	0	0	0	0	0	0	0	0	0	0	0	0	0	0	0	0	0	0	0	0	0	0	0	0	0	0	0	0	0	0	0	0	0	0	0	0	0	0	0	0	0
RP11-196D18.1	0	0	0	0	0	0	0	0	0	2	0	1	0	0	0	0	0	0	0	0	0	0	0	0	0	0	0	0	0	0	0	0	0	0	0	0	0	0	0	0	0	0	0	0	0	1	0	0	0
RP11-309M23.1	0	0	0	0	0	0	1	1	1	0	0	0	1	0	0	1	0	4	0	0	0	0	2	0	1	0	0	1	2	0	0	0	0	0	0	0	0	1	3	6	0	0	0	0	1	0	0	1	0
RP11-566K19.6	4	2	2	6	0	0	0	2	0	1	0	0	18	1	5	2	0	0	2	0	11	142	1	0	2	0	1	1	5	0	0	0	0	1	0	2	1	3	0	1	0	0	3	2	0	0	3	0	0
RP4-668J24.2	27	7	8	20	26	6	6	7	103	77	7	5	58	28	38	8	26	13	9	4	38	2	8	7	12	1	10	2	7	6	9	7	13	1	22	3	8	6	17	8	70	24	9	20	18	4	7	11	12
RP11-109P14.10	0	0	0	0	0	0	0	0	0	0	0	0	0	0	0	0	0	0	0	0	0	0	0	0	0	0	0	0	0	0	0	0	0	0	0	0	0	0	0	0	0	0	0	0	0	0	0	0	0
RP11-59N23.1	0	0	0	0	2	0	0	1	1	1	0	0	0	0	0	0	0	0	2	0	3	0	1	1	0	0	0	0	0	0	0	2	3	1	0	1	0	0	1	2	0	1	0	1	0	0	2	0	0
RP11-59N23.3	0	0	0	0	1	0	1	0	0	1	0	0	0	0	0	0	0	0	0	0	9	0	2	0	0	0	0	0	0	0	0	0	1	5	0	1	0	0	0	1	1	0	0	2	0	0	1	0	0
RP1-200K18.1	0	0	0	0	1	0	0	0	0	1	0	0	0	0	0	0	0	1	1	0	3	0	0	1	1	0	0	1	0	0	0	0	0	0	0	0	0	0	1	0	0	0	0	0	0	0	0	0	0
AC133680.1	0	2	2	0	0	0	0	0	0	2	0	0	0	2	1	0	0	0	0	0	2	0	3	0	0	0	0	0	0	0	0	0	0	0	1	1	0	0	1	1	1	1	1	1	0	0	0	0	1
CTD-2314G24.2	21	1	11	2	0	41	0	0	0	328	2	1	0	0	0	0	1	16	1	0	1	735	304	0	2	0	10	1	0	11	2	1	0	52	87	1	0	1	5	27	29	3	7	3	4	1	13	0	0
RP11-379H18.1	458	447	1341	384	1063	885	777	762	397	429	447	529	345	582	183	236	276	389	793	331	1755	634	524	574	1253	548	206	678	1163	843	438	405	416	656	498	364	456	573	877	1162	828	1035	592	2367	577	456	760	470	636
RP11-476F14.1	0	0	0	0	0	0	0	0	0	1	0	0	0	1	0	0	0	0	0	0	2	0	0	0	0	0	1	0	0	0	0	0	0	0	0	0	0	0	0	0	0	0	0	0	0	0	0	0	0
H19	7183	10208	419	592	712	704	2813	1822	6027	1244	1924	2061	778	2208	92	3335	676	61564	6372	1372	850	1152	844	207	167	54972	463	7670	5087	13828	482	3853	734	11705	116294	2489	528	17402	44144	13072	3522	1660	6463	1361	4540	9560	3128	8287	922
AC008060.8	0	0	0	0	0	2	0	0	1	0	0	0	0	0	1	0	0	0	0	0	0	8	0	0	0	0	0	0	0	0	0	0	1	0	0	0	0	0	0	0	5	0	0	0	0	1	0	0	0
ATP13A4-AS1	0	1	0	0	0	0	0	0	0	1	0	0	0	0	0	0	0	0	0	0	3	0	0	2	0	0	1	0	0	0	0	0	0	0	0	1	0	0	1	0	9	0	0	0	0	0	0	0	0
KANSL1-AS1	32	39	24	18	48	318	26	149	76	26	50	13	296	227	38	125	24	59	63	57	54	189	104	55	92	13	17	14	26	78	44	119	14	69	29	101	33	38	100	169	183	21	95	41	144	90	18	27	12
KIRREL3-AS3	0	0	0	0	0	0	0	0	0	0	0	0	0	0	3	0	0	0	0	0	1	0	0	0	0	0	1	0	0	0	0	1	0	0	0	0	0	0	0	0	0	0	0	0	0	0	0	0	0
KIRREL3-AS1	0	0	0	0	0	0	0	0	0	10	0	0	0	0	0	0	0	0	0	0	1	4	4	0	0	0	0	1	0	0	0	1	0	0	0	1	0	1	0	0	1	0	0	0	0	3	1	2	0
AC004449.6	1	2	1	0	7	4	1	1	0	10	3	0	1	1	2	2	4	12	3	1	12	3	2	1	6	4	1	1	5	2	1	0	5	4	1	0	1	2	7	0	0	3	2	7	1	1	5	3	0
RP11-707P17.2	7	9	6	1	13	1	3	7	3	41	0	1	0	3	0	6	4	12	10	10	52	0	2	4	30	3	1	12	15	13	1	15	6	3	4	1	8	8	14	10	15	2	6	15	6	11	17	8	3
IQCF5-AS1	0	0	0	0	0	0	0	0	0	1	0	0	0	0	0	0	0	0	0	0	1	0	0	0	0	0	0	0	0	0	0	0	0	0	0	0	0	0	0	0	0	0	0	1	0	0	1	0	0
RP11-707P17.1	1	0	0	0	1	1	0	0	0	3	0	0	0	1	0	0	0	0	2	1	5	0	0	0	1	1	0	0	0	1	0	0	1	0	0	0	0	0	2	1	0	0	0	1	0	0	1	0	0
SPATA8-AS1	0	0	0	0	0	0	0	0	0	2	0	0	0	0	0	0	0	0	0	0	2	0	0	0	0	0	0	0	0	0	0	0	0	0	0	0	0	0	3	0	0	0	0	0	0	0	0	0	0
RP11-863H1.1	0	2	0	1	1	3	0	0	0	0	0	0	0	0	5	0	0	4	1	0	4	1	0	0	1	0	0	0	1	2	1	2	2	0	1	0	0	0	8	2	0	1	1	1	1	1	3	0	0
RP11-190P13.2	2	2	2	1	0	1	0	0	0	1	0	0	0	0	2	0	1	0	0	0	1	0	1	0	0	0	0	0	0	0	0	1	0	0	1	0	0	3	0	1	5	0	0	2	2	0	0	1	0
CTD-2306A12.1	8	16	1	2	17	12	9	0	9	4	1	4	0	2	10	2	16	6	7	11	6	2	0	54	4	4	12	7	6	4	3	7	7	0	2	2	3	2	0	8	7	6	4	6	2	5	6	5	2
KCND3-IT1	0	0	0	0	0	0	0	0	0	0	0	0	0	0	0	0	0	0	0	0	0	0	0	0	1	0	0	0	0	0	0	0	1	0	0	0	0	0	0	0	1	0	0	0	0	0	0	0	0
LINC02032	0	0	0	0	0	0	0	0	0	36	0	0	0	1	1	0	0	0	0	0	2	0	0	0	0	0	0	0	0	0	0	0	0	0	0	0	0	0	0	2	0	0	0	0	0	0	0	0	0
LINC02033	18	1	0	2	4	11	7	1	3	2	3	4	0	0	4	1	1	6	9	11	2	5	0	0	1	0	0	2	7	2	4	3	2	1	4	4	9	3	0	2	10	5	8	10	3	1	6	10	6
LINC02030	0	5	0	0	0	3	1	0	4	4	4	1	2	1	0	0	0	4	2	2	7	1	2	0	1	2	0	0	0	0	3	0	0	1	0	2	0	0	3	1	0	0	0	4	0	1	0	3	0
LINC02031	1	909	11	12	38	161	23	2	19	64	6	47	0	16	1	19	22	185	9	17	269	2	9	20	18	82	23	40	29	186	44	5	343	901	238	9	4	115	63	376	9	7	21	8	76	33	7	8	17
LINC02036	2	18	0	5	2	13	1	3	0	42	0	2	15	5	13	1	7	3	0	1	15	11	14	1	0	20	1	0	0	6	0	0	3	2	13	1	2	0	13	20	63	3	2	6	0	0	5	4	0
LINC02037	0	1	1	0	0	1	1	0	1	10	0	1	0	0	0	0	0	1	1	0	34	1	4	0	0	0	0	0	0	0	0	0	0	0	0	1	0	0	1	2	1	0	6	2	0	0	0	1	0
LINC02035	449	126	151	839	1379	895	587	634	448	487	464	213	220	303	257	160	539	713	952	475	469	602	315	513	586	162	110	638	777	919	609	1045	920	203	303	404	456	906	659	540	4443	951	485	667	1635	1407	550	387	467
RP11-43A14.1	1	4	0	2	0	0	2	0	0	1	3	1	0	5	0	1	0	2	0	0	5	8	1	11	11	3	0	7	1	6	0	2	8	4	5	0	1	4	2	1	12	1	0	3	1	3	0	0	0
CTD-3118D7.1	0	0	0	0	0	0	0	0	0	4	0	0	0	0	2	0	0	0	0	0	4	0	0	0	0	0	0	0	0	0	0	0	0	0	0	0	0	0	0	0	0	0	0	0	0	0	0	0	0
AC091493.2	0	1	0	0	0	0	0	0	0	0	0	0	0	0	0	1	0	1	0	0	0	0	0	0	0	0	0	0	0	0	0	0	3	0	0	6	1	0	0	4	0	0	3	1	1	0	0	0	0
AC009498.1	0	0	1	0	0	0	0	0	0	1	0	0	0	0	0	0	0	0	0	0	1	0	0	0	0	0	0	0	0	0	0	0	0	0	0	0	0	0	0	1	0	0	0	0	0	1	1	1	0
AC004448.5	5	2	0	0	1	5	0	0	1	4	0	0	0	0	1	1	1	0	1	0	9	0	2	3	0	0	1	0	2	1	0	5	2	10	68	0	0	2	12	3	5	2	0	6	0	0	21	1	88
RP11-22C11.2	42	53	24	77	23	48	33	63	17	91	24	22	227	232	97	20	45	137	42	25	397	90	195	85	118	39	20	67	61	32	7	29	26	51	27	13	22	40	65	68	152	22	9	193	70	58	22	13	17
KCNAB1-AS2	2	0	3	0	0	8	0	3	0	5	0	0	16	2	0	0	0	0	1	1	2	0	0	0	1	0	2	1	1	0	2	0	0	0	0	1	0	0	1	0	2	0	0	0	0	1	0	1	0
LINC00173	5	40	6	11	12	53	9	2	6	599	3	3	9	55	146	17	16	8	32	32	59	16	26	33	9	3	19	22	135	24	8	24	21	1	1	4	6	18	15	3	25	2	10	45	14	27	9	24	7
AC004692.4	0	0	0	0	0	0	1	0	0	5	1	0	0	0	2	0	1	0	0	0	0	0	0	0	0	0	0	0	1	1	0	0	0	0	0	0	0	0	1	0	0	0	0	2	0	0	0	0	0
RP11-379L18.3	0	0	0	0	0	0	0	0	0	0	0	0	0	0	0	0	0	0	0	0	0	0	0	0	0	0	0	0	0	0	0	0	0	0	0	0	0	0	0	0	0	0	0	0	0	0	0	0	0
RP11-355F22.1	0	0	0	0	0	0	0	0	0	0	0	0	0	0	0	0	0	0	0	0	0	0	0	0	0	0	0	0	0	1	0	0	0	0	0	0	0	0	0	0	0	0	0	0	0	0	0	0	0
CITF22-24E5.1	0	0	0	0	0	0	0	0	0	1	0	0	0	0	1	0	0	0	0	0	0	4	6	0	0	1	0	0	0	0	6	1	0	0	0	0	0	0	0	0	0	0	0	0	0	0	0	0	0
RP11-11H9.2	0	0	0	0	0	0	0	0	0	0	0	0	0	0	0	0	0	0	0	0	0	0	0	0	0	0	0	0	0	0	0	0	0	0	0	0	0	0	0	0	0	0	0	0	0	0	0	0	0
AC084149.1	0	0	0	0	0	0	0	0	0	0	0	0	0	0	0	0	0	1	0	0	0	0	0	0	0	0	0	0	0	0	0	0	0	0	0	0	0	0	0	0	0	0	0	0	0	0	0	0	0
AC084149.2	0	3	0	2	0	1	2	0	0	0	0	0	0	0	8	0	0	4	0	0	1	0	0	1	1	0	0	0	0	0	0	0	0	0	0	0	0	0	1	0	1	0	0	0	0	0	0	0	0
ATP1B3-AS1	4	9	5	12	31	0	8	3	11	28	4	2	1	52	3	3	3	23	2	4	23	4	8	13	21	6	2	30	49	45	1	54	34	13	12	1	22	37	96	19	98	9	8	30	10	8	12	8	7
RP11-113D6.6	0	0	0	0	0	9	1	0	0	3	0	0	0	0	0	0	0	0	0	1	11	0	0	0	0	0	0	0	1	0	0	0	0	0	0	1	0	1	0	0	1	0	0	0	0	0	1	0	0
RP11-3P17.5	41	43	18	9	18	26	13	9	13	122	5	7	78	19	53	6	11	4	2	2	11	23	14	57	5	3	16	16	9	10	13	7	15	5	7	7	7	6	7	5	4	6	12	11	11	10	16	25	2
RP11-135D11.2	0	0	0	0	0	0	0	0	0	4	0	0	0	2	0	0	0	0	0	0	3	0	0	0	0	0	0	0	0	0	0	0	0	0	0	0	0	0	0	0	0	0	1	0	0	1	0	0	0
RP11-476H16.1	1	3	0	0	1	0	1	0	1	1	0	0	1	2	5	0	1	3	2	2	14	1	0	5	3	0	2	2	3	1	0	1	0	1	1	0	0	4	5	2	2	1	1	3	0	0	0	1	0
CTD-2587H24.5	46	66	61	2	31	0	4	60	0	2	12	31	20	0	10	2	4	26	34	16	14	0	2	0	109	17	10	44	67	77	9	13	23	29	14	9	5	1	24	2	4	40	8	2	2	19	7	2	1
AC138472.6	0	0	0	0	0	0	0	0	0	0	0	0	0	0	0	0	0	0	0	0	0	0	0	0	0	0	0	0	0	0	0	0	0	0	0	0	0	0	0	0	0	0	1	0	0	0	0	0	0
RP11-49K4.2	0	0	0	0	0	0	0	0	0	0	0	0	0	0	0	0	0	0	0	0	0	0	0	0	0	0	0	0	0	0	0	0	0	0	0	0	0	0	0	0	0	0	0	0	0	0	0	0	0
HTR5A-AS1	0	0	0	0	0	0	0	0	0	0	0	0	0	0	0	0	1	0	0	0	0	0	0	0	0	0	0	0	0	0	0	2	0	0	0	0	0	0	0	0	0	0	0	0	0	0	0	0	0
RP11-546K22.1	3	1	1	0	1	2	0	0	0	1	1	1	4	2	1	1	0	2	0	0	5	5	6	1	3	0	1	3	2	1	0	1	2	0	0	5	1	3	2	2	0	0	0	2	1	7	0	1	1
RP11-546K22.2	0	0	0	0	0	0	0	0	0	0	0	0	0	0	0	0	0	0	0	0	1	0	0	0	0	0	0	0	0	0	0	0	0	0	0	0	0	0	0	0	0	0	0	0	0	0	0	0	0
RP11-546K22.3	26	7	8	12	7	2	2	1	1	26	1	17	24	14	8	5	8	10	18	1	16	18	23	8	7	9	5	5	18	9	1	0	5	3	2	8	4	15	6	13	17	3	6	21	4	29	10	7	10
RP11-42O4.2	2	1	0	1	3	0	0	1	0	2	0	0	0	0	0	0	0	3	0	1	9	0	2	0	5	0	0	0	3	2	0	0	1	6	0	1	1	1	2	0	2	2	1	1	0	0	2	1	0
AC114752.3	0	1	0	0	0	0	0	1	0	0	0	0	0	0	0	0	0	0	0	0	0	0	0	0	0	0	0	0	0	1	0	0	0	0	0	0	0	0	0	0	0	0	1	0	0	0	0	0	0
CTD-2647E9.3	1	0	0	0	1	0	0	0	0	0	0	0	0	0	0	1	0	0	0	0	0	0	1	1	1	0	0	0	0	2	0	2	1	0	0	0	0	1	0	1	3	0	1	0	1	1	1	1	0
RP11-29H23.4	9	9	4	0	0	0	0	0	0	6	0	3	2	0	2	0	0	4	2	1	12	0	0	0	1	1	2	0	0	1	0	0	0	1	0	0	1	0	0	1	3	1	0	6	1	0	2	0	0
RP11-1H15.2	0	2	2	0	1	0	0	1	0	5	1	0	0	0	4	0	0	1	1	0	0	0	0	0	1	0	0	2	0	9	1	1	0	0	1	1	1	0	9	0	3	3	0	8	0	1	0	0	0
AF186192.1	10	0	0	0	3	4	0	0	0	2	0	0	0	2	0	1	0	0	2	1	1	0	5	0	2	0	0	0	1	1	0	1	0	0	1	0	1	2	1	1	9	1	2	0	0	2	1	3	1
GATM-AS1	0	0	0	0	3	0	0	0	0	2	0	0	0	2	3	2	0	1	3	0	9	2	0	1	3	0	0	0	0	1	2	2	4	0	0	0	0	1	1	1	1	0	1	1	0	1	3	1	2
RP11-90D4.3	2	1	0	0	0	0	0	0	0	11	0	0	0	0	1	0	0	0	0	0	10	1	0	0	0	1	0	0	0	0	0	1	0	0	0	1	0	0	0	1	4	0	3	2	0	0	0	0	0
RP11-380F14.2	0	0	0	1	3	0	0	0	2	1	0	1	0	1	0	0	0	0	6	1	2	1	1	0	2	0	0	3	11	3	0	0	2	0	0	0	1	0	0	1	3	1	0	1	0	1	0	0	0
AC106801.1	2	2	0	2	1	3	2	3	0	1	0	0	1	4	2	0	0	0	1	0	6	0	0	0	2	3	1	4	0	1	0	0	2	0	4	2	4	2	0	1	2	0	2	2	0	0	3	2	2
RP11-1L9.1	2	24	6	5	7	1	0	12	1	0	2	3	7	0	1	3	1	0	5	0	39	0	0	0	30	1	3	0	3	11	10	1	1	0	0	1	1	1	2	0	0	1	0	2	2	2	1	10	1
AC087430.1	0	0	0	0	0	0	0	0	0	1	0	0	0	3	2	0	0	0	0	0	5	0	1	0	0	0	0	0	1	0	0	0	0	0	0	0	0	0	1	0	0	0	0	0	0	0	0	0	0
TTTY4	0	0	0	0	0	0	0	0	0	0	0	0	0	0	0	0	0	0	0	0	0	0	0	0	0	0	0	0	0	0	0	0	0	0	0	0	0	0	0	0	0	0	0	0	0	0	0	0	0
NDST1-AS1	4	0	3	2	1	4	1	0	3	6	0	0	7	0	1	5	17	0	0	18	5	1	3	9	0	4	2	0	58	1	0	1	4	0	0	0	0	2	2	0	0	0	2	1	0	5	2	2	2
AC009120.4	1	2	1	0	1	5	2	3	1	4	0	3	4	7	1	0	0	4	1	2	5	0	1	1	3	0	1	1	3	4	0	1	0	1	0	0	1	2	0	5	3	3	1	4	1	1	2	0	0
CTB-1I21.1	0	1	0	0	0	0	0	0	0	0	0	0	0	74	0	0	0	0	0	0	0	0	0	0	0	0	0	0	1	0	0	0	0	0	0	0	1	0	1	0	0	0	0	0	0	0	0	0	0
RP11-557H15.3	413	1001	23	18	460	289	340	120	429	11	122	57	65	190	21	216	207	218	147	106	608	1	4	98	230	192	679	524	130	93	187	10	683	393	140	181	137	235	425	92	42	76	123	11	657	1592	112	92	202
RP3-455J7.4	6	2	0	1	1	13	8	2	1	27	2	3	7	11	9	0	2	1	7	2	29	4	2	5	7	0	0	0	3	2	0	7	7	3	0	4	0	9	3	5	5	1	4	6	0	11	13	5	0
TMLHE-AS1	3	0	1	0	1	1	0	0	1	3	2	1	0	1	0	1	0	11	1	0	2	3	0	1	4	1	1	1	1	2	0	2	2	0	2	1	2	0	0	1	2	0	1	2	0	1	1	1	0
RP11-447B18.1	0	0	0	0	0	0	0	0	0	1	0	0	0	0	1	0	0	0	1	0	3	0	0	0	0	0	0	0	0	0	0	0	0	0	0	0	0	0	0	0	0	0	2	0	0	2	0	0	0
AC129492.6	10	43	19	51	291	226	47	168	347	160	29	18	4	47	10	18	52	45	86	108	40	85	123	31	32	310	26	237	180	73	126	98	258	56	25	14	83	30	157	254	100	265	135	192	17	18	70	140	169
RP11-234B24.2	2	1	0	3	2	6	1	0	0	15	0	0	0	0	0	0	0	5	0	1	9	4	1	0	1	3	0	0	0	0	0	2	8	0	2	1	1	1	4	1	7	0	1	4	1	0	4	0	1
TDRKH-AS1	8	42	18	10	9	6	2	1	2	22	1	1	22	6	32	4	10	0	11	0	13	23	4	5	11	0	5	0	3	14	1	8	7	8	2	7	1	7	6	6	13	6	8	17	2	5	14	5	7
AP000473.8	0	7	0	9	0	0	4	0	0	30	0	1	7	10	0	4	2	26	3	7	0	6	8	1	0	1	0	1	0	5	0	3	0	0	0	1	12	5	11	5	67	0	4	1	2	4	5	0	0
RP11-451H23.3	0	0	0	1	0	0	0	0	0	0	0	0	0	0	0	0	0	0	0	0	0	0	0	1	0	0	0	0	0	0	0	0	0	0	0	0	0	0	0	0	0	0	0	0	0	0	0	0	0
RP11-211N8.2	0	0	1	2	5	1	3	1	2	2	0	2	3	0	5	4	0	1	2	0	4	4	2	2	11	1	5	1	1	5	2	4	4	0	1	2	6	4	14	0	10	1	1	7	2	6	5	1	0
HMMR-AS1	0	4	0	1	0	0	0	0	0	3	1	0	0	1	2	0	2	0	0	1	9	0	1	0	4	0	0	0	1	4	0	1	2	2	0	0	0	1	2	0	2	0	0	2	0	0	0	1	0
DPYD-IT1	1	3	1	1	1	2	0	1	1	0	0	0	0	2	0	0	1	0	0	0	2	0	1	0	1	2	1	0	1	1	3	2	0	0	0	0	0	0	0	0	1	1	1	1	1	0	1	0	1
RP3-465N24.6	9	11	0	6	6	3	4	11	7	5	5	0	13	15	37	1	11	32	10	2	19	2	8	1	6	9	2	2	5	5	1	4	3	2	4	2	3	1	6	10	8	8	2	16	2	1	4	2	3
AP000473.5	3	4	1	17	0	0	2	0	0	72	1	0	0	26	1	3	8	40	5	6	2	22	25	0	3	3	0	0	0	2	1	9	3	0	11	5	13	11	8	15	78	3	7	2	3	1	7	4	1
AP000473.6	2	6	0	0	0	0	0	0	0	1	0	0	5	1	0	0	0	18	0	0	0	1	0	4	1	0	0	1	0	0	0	0	0	2	3	0	0	0	1	1	0	0	0	0	0	0	1	0	1
LINC01217	0	0	0	0	0	0	0	0	0	1	0	0	0	0	0	0	0	0	0	0	3	0	0	0	0	0	0	0	0	0	0	0	0	0	0	0	0	0	0	0	0	0	0	0	0	0	0	0	0
LINC01216	0	0	0	0	0	0	0	0	0	0	0	0	0	0	0	0	0	0	1	0	0	0	0	0	0	0	0	0	0	0	0	0	0	0	0	0	0	0	0	0	0	0	0	0	0	0	0	0	0
LINC01215	32	124	16	28	30	489	54	29	22	3	3	6	0	75	0	11	19	24	21	17	57	13	13	4	24	4	14	10	9	22	9	12	8	538	5	37	11	7	8	13	38	34	68	67	41	10	23	16	20
LINC01214	1	15	0	0	11	13	15	215	104	2	3	6	28	4	10	37	17	35	108	3	11	1	0	5	6	16	9	96	60	50	147	0	6	15	77	0	5	16	103	4	2	79	41	11	4	0	12	5	198
LINC01213	1	23	8	4	31	1	12	44	15	11	6	2	18	1	3	3	4	12	12	13	16	1	0	2	30	0	24	19	53	5	6	0	5	0	37	3	41	1	4	3	2	3	0	3	3	7	6	4	14
RP11-656A15.1	0	0	0	0	0	0	0	0	0	0	0	0	0	0	0	0	0	0	0	0	0	0	0	0	0	0	0	0	0	0	0	0	0	0	0	0	0	0	0	0	0	0	0	0	0	0	0	0	0
RP11-710F7.2	3	3	0	3	3	14	3	2	0	6	2	3	0	2	1	0	1	5	2	3	9	4	3	2	1	0	6	2	2	7	1	3	1	1	1	1	2	0	2	1	6	0	0	0	2	1	2	4	0
RP11-710F7.3	3	1	0	0	2	3	1	0	0	3	0	2	0	0	19	3	1	8	2	2	8	0	2	0	6	1	0	1	3	2	0	1	2	0	0	0	0	1	4	0	0	0	2	3	0	1	2	1	0
RP11-5K23.5	0	0	0	0	0	0	0	0	0	0	0	0	0	0	0	0	0	0	0	0	0	0	0	0	0	0	0	0	0	0	0	0	0	0	0	0	0	0	0	0	0	0	1	0	0	0	0	0	0
CTD-3116E22.7	3	0	0	3	4	0	2	7	2	3	2	2	1	2	11	0	5	2	5	1	6	0	3	0	6	0	0	2	5	1	0	1	1	0	0	1	0	8	3	1	21	0	0	4	2	3	1	0	5
CTA-339C12.1	1	1	1	0	2	1	0	0	1	5	3	0	0	2	1	0	0	1	0	1	8	4	5	2	2	0	1	1	0	4	0	4	3	1	1	0	2	0	2	0	6	1	3	0	2	0	0	0	0
DSG2-AS1	91	13	13	24	14	32	9	4	3	10	23	3	8	4	19	1	6	1	12	31	6	16	26	8	30	5	2	16	21	7	3	11	46	13	27	10	0	11	23	1	7	9	6	10	12	9	36	7	3
LINC01219	8	12	0	0	0	0	0	0	0	0	0	0	0	0	0	0	0	6	1	0	16	0	0	0	0	8	0	0	0	0	0	1	0	1	5	0	0	0	4	0	0	0	0	1	1	0	1	0	0
LINC01218	0	0	1	0	0	0	0	0	0	0	0	0	0	0	0	0	0	0	0	0	0	0	0	0	0	0	0	0	0	0	0	0	0	0	0	0	0	0	0	0	0	0	0	0	0	0	1	2	0
CTD-2036P10.5	0	0	0	0	0	0	0	0	0	0	0	0	0	0	0	0	0	0	0	0	0	0	0	0	0	0	0	0	0	0	0	0	0	0	0	0	0	0	0	0	0	0	0	0	0	0	0	0	0
BPESC1	0	0	1	0	0	0	0	0	0	3	0	0	0	6	1	0	0	1	1	0	12	1	2	1	0	0	0	0	1	0	0	0	0	0	0	0	0	0	1	0	14	0	1	1	0	0	1	1	0
RP11-68L1.1	0	0	0	0	0	0	0	0	0	1	0	0	0	0	0	0	0	0	0	0	0	0	0	0	0	0	0	0	0	0	0	1	0	0	0	0	0	0	0	0	0	0	0	0	0	0	0	0	0
AC013480.2	0	0	0	0	0	0	0	0	0	0	0	0	0	0	0	0	0	0	0	0	0	0	1	0	0	0	0	0	0	0	0	0	0	0	0	0	0	0	0	0	0	0	0	1	0	0	0	0	0
HPYR1	0	0	0	0	0	0	0	0	0	2	0	0	0	0	0	0	0	0	0	0	0	0	0	0	0	0	0	0	0	0	0	0	0	0	0	0	0	0	0	0	0	0	0	0	0	0	0	0	0
RP11-193H5.1	0	1	0	0	1	1	0	0	3	1	0	0	6	4	1	0	0	0	2	1	5	0	0	0	1	0	1	19	7	0	3	0	3	0	0	2	0	1	2	1	0	0	27	2	0	0	0	0	4
AC005355.1	3	3	2	1	1	2	2	1	2	16	0	1	0	0	2	0	0	0	1	0	6	3	1	0	2	0	1	0	2	2	1	4	5	0	0	0	0	8	3	1	30	1	3	8	2	2	4	0	4
RP11-981G7.3	1	0	0	0	0	0	0	0	0	4	0	0	0	0	0	0	0	0	0	0	0	0	0	0	1	1	0	0	0	0	0	1	1	0	0	0	0	0	0	0	0	0	0	0	0	0	0	0	0
CTB-105L4.2	0	0	0	0	0	0	0	0	0	0	0	0	0	0	0	0	0	0	0	0	0	0	0	0	0	0	0	0	0	0	0	0	0	0	0	0	0	0	0	0	0	0	0	0	0	0	0	0	0
RP11-981G7.1	2	1	0	0	0	0	2	0	0	4	0	0	0	0	1	0	0	0	1	0	1	5	0	0	1	0	0	0	0	0	0	0	0	0	2	0	0	0	3	5	12	0	0	3	0	1	3	1	1
RP11-981G7.6	10	1	3	4	4	5	5	0	3	61	3	1	0	6	4	8	1	1	8	8	3	20	1	1	14	3	3	2	6	3	0	21	3	1	12	6	2	10	17	1	47	1	5	16	4	9	15	15	1
AC010982.2	0	0	0	0	0	0	0	0	0	0	0	0	0	0	0	0	0	0	0	0	0	0	0	0	0	0	0	0	0	0	0	0	0	0	0	1	0	0	0	0	0	0	0	0	0	0	0	0	0
RP11-287F9.2	0	3	0	0	0	0	0	0	0	3	0	0	0	0	1	0	0	1	1	0	7	0	0	0	0	0	2	0	0	0	0	1	0	0	0	0	0	0	1	0	0	2	1	0	0	0	0	0	0
RP11-758H9.2	70	143	44	41	38	68	14	42	16	54	17	17	71	79	55	34	26	76	43	11	104	77	40	139	37	25	19	33	32	57	12	29	18	43	63	22	18	34	40	84	108	45	25	142	37	29	53	13	15
LINC01079	0	0	0	1	0	0	0	1	0	0	0	0	0	0	0	0	0	0	0	0	4	0	0	0	1	0	0	1	9	0	0	0	0	0	0	0	0	0	0	0	0	0	0	0	3	0	0	0	0
RP11-462G22.2	8	11	0	0	0	1	2	0	3	27	0	0	101	5	0	1	0	44	0	0	17	0	0	3	0	2	3	6	0	0	0	0	0	1	6	0	0	1	2	0	0	0	1	2	4	4	4	0	1
RP11-418B12.1	0	0	0	0	0	0	0	0	0	0	0	0	0	0	0	0	0	0	0	0	1	0	0	0	0	0	0	0	0	0	0	0	0	0	0	0	0	0	0	0	0	0	1	0	0	0	0	0	0
RP11-193F5.1	0	0	0	0	0	0	0	0	0	0	0	0	0	0	0	0	0	0	0	0	0	0	0	0	0	0	0	0	0	0	0	0	1	0	0	0	0	0	0	0	0	0	0	0	0	0	0	0	0
TP53TG1	1487	1111	1503	760	395	715	637	396	310	674	404	327	4421	442	1382	544	670	1729	896	413	976	941	707	645	806	321	715	331	386	1013	836	543	684	165	538	640	360	1001	498	899	881	486	314	788	1394	1252	366	537	422
LINC01073	0	0	0	0	0	0	0	0	0	0	0	0	0	0	0	0	0	0	0	0	0	0	0	0	0	0	0	0	0	0	0	0	0	0	0	0	0	0	0	0	0	0	1	0	0	0	0	0	0
LINC01072	0	0	0	0	0	0	0	0	2	0	0	0	0	1	0	0	0	0	0	0	0	0	0	1	0	0	0	0	0	0	0	0	0	0	0	0	0	0	0	0	0	0	0	0	0	0	0	0	0
CTD-3065B20.3	0	2	1	0	5	0	0	0	0	7	0	2	0	1	0	0	1	0	1	0	0	1	1	0	4	1	1	2	4	2	0	5	3	0	0	0	1	3	3	1	11	1	1	3	3	0	0	1	0
CTD-3065B20.2	2	0	1	1	3	0	0	0	1	12	0	3	0	1	0	0	0	0	1	0	3	0	3	0	1	1	1	2	0	9	0	7	4	2	3	3	3	4	6	4	17	6	6	6	0	2	3	0	1
LINC01077	0	0	0	0	0	2	1	3	6	6	0	0	0	0	0	1	1	10	0	0	10	0	1	1	1	1	1	1	3	0	0	0	0	1	0	0	0	0	0	2	0	0	1	1	0	0	1	1	0
LINC01076	2	0	0	0	0	0	0	0	0	0	0	0	0	0	0	0	0	0	0	0	3	0	0	0	0	0	0	0	0	0	0	0	0	0	0	0	0	0	0	0	0	0	0	0	0	0	2	0	0
LINC01075	0	0	0	0	0	0	0	0	0	0	0	0	0	0	0	0	0	0	0	0	0	0	0	0	0	0	0	0	0	0	0	0	0	0	0	0	0	0	0	0	0	0	0	0	0	0	0	0	0
LINC01074	0	0	0	0	0	0	0	0	0	0	0	0	0	0	0	0	0	0	0	0	1	0	0	0	0	0	0	0	0	0	0	0	0	0	0	0	0	0	0	0	1	0	0	0	0	0	0	0	0
PVRL3-AS1	6	3	3	9	0	1	0	0	1	11	0	1	2	2	2	1	0	9	1	4	0	3	2	2	2	3	5	7	0	1	0	1	1	1	34	2	1	6	13	13	7	2	12	5	1	1	3	161	0
RP11-795J1.1	0	0	0	0	1	0	0	0	0	0	0	0	0	0	0	2	0	0	0	0	1	0	0	0	0	0	0	0	0	0	0	0	0	0	0	0	0	0	0	0	0	0	1	0	0	0	0	0	0
RP11-276H1.3	0	0	0	0	1	2	2	1	1	10	6	1	0	0	2	0	0	0	0	0	17	1	1	2	0	2	0	1	1	5	4	3	3	5	1	3	4	2	7	4	4	0	4	1	3	4	2	0	0
RP11-276H1.2	0	0	0	0	0	0	0	0	0	2	0	0	0	0	0	0	0	0	0	0	2	0	0	0	0	0	1	0	0	0	1	1	0	1	0	1	1	0	1	1	1	0	0	1	0	0	1	1	0
RP11-46A10.5	127	21	11	25	36	38	41	8	23	146	29	12	14	16	55	18	33	89	73	37	44	19	43	32	66	22	17	33	56	67	23	29	40	23	18	28	12	38	77	15	55	47	19	111	58	75	50	46	27
LINC01571	0	0	0	0	0	0	0	0	0	0	0	0	0	0	0	0	0	0	0	0	1	0	0	0	0	0	0	0	0	0	0	0	0	0	0	0	0	0	3	0	1	0	2	0	0	1	0	0	0
RP5-905H7.3	0	0	0	0	0	0	0	0	0	0	0	0	0	0	0	0	0	0	0	0	1	0	1	0	0	0	0	0	0	0	0	0	0	0	0	0	0	0	0	0	0	0	0	2	0	0	0	0	0
PTPRD-AS1	4	20	1	16	1	33	25	7	1	2	18	1	14	0	30	5	6	0	18	13	0	0	3	71	19	51	14	552	0	1	3	32	7	3	30	10	16	19	3	84	13	9	22	36	8	5	23	17	24
PTPRD-AS2	0	0	0	0	1	0	0	0	0	1	0	0	0	0	1	0	0	0	0	0	0	0	0	0	0	0	0	0	0	0	0	0	0	0	0	0	0	0	0	0	0	0	0	0	0	0	0	0	0
STARD7-AS1	129	142	147	119	186	218	141	82	106	349	116	96	304	175	210	60	113	202	106	109	245	150	186	101	155	107	72	61	187	304	53	192	162	124	101	114	114	107	304	181	370	203	175	327	168	167	160	190	92
RP4-695O20.1	1	0	1	3	0	1	1	0	0	10	2	2	0	4	2	0	2	1	0	0	6	0	1	2	10	0	0	1	1	1	0	2	5	1	1	0	3	1	4	1	8	1	0	1	1	2	2	0	1
RP11-223C24.2	0	1	0	0	0	0	0	0	0	0	0	0	0	0	0	0	0	0	0	0	2	0	0	0	0	0	0	0	0	0	0	0	0	0	2	0	0	0	0	0	0	0	0	0	0	0	0	0	0
RP11-223C24.1	3	23	0	1	1	1	4	0	1	0	2	1	2	3	0	4	17	17	9	1	0	1	2	0	22	0	25	3	0	1	0	2	9	2	5	5	2	7	0	6	0	0	0	5	1	10	5	11	0
RP11-300J18.2	0	0	0	0	0	0	0	0	0	0	0	0	0	0	0	0	0	0	0	0	0	0	0	0	0	0	0	0	0	0	0	0	0	0	0	0	0	0	0	1	0	0	0	1	0	0	0	0	0
CTB-58E17.5	15	49	17	22	9	27	5	4	3	20	17	12	21	34	14	13	11	46	17	3	180	60	69	20	36	18	8	7	27	21	8	30	16	40	32	12	6	24	23	56	66	14	5	35	15	10	9	18	11
RP11-300J18.1	0	2	1	3	0	1	0	0	0	0	0	0	0	0	0	0	0	0	0	0	0	0	0	0	0	0	0	0	1	0	1	4	1	0	0	0	0	0	0	2	0	0	2	1	2	1	1	0	0
CTB-58E17.3	2	18	9	6	16	12	6	9	2	23	4	4	10	8	6	6	7	13	19	14	3	17	32	7	13	10	6	9	5	7	4	13	10	5	17	4	6	12	7	8	9	7	2	19	11	5	9	6	3
RP11-417F21.2	0	1	1	0	1	0	0	0	0	2	0	0	0	0	6	0	0	11	2	0	2	0	1	0	0	0	1	0	1	1	0	0	0	1	0	0	0	1	1	0	0	0	1	1	0	0	0	0	0
CTB-58E17.1	141	433	91	104	78	371	67	70	66	135	36	41	109	194	247	44	90	273	121	54	287	285	198	289	121	51	23	36	85	79	49	139	78	188	221	70	30	83	155	184	214	111	102	198	90	38	93	56	30
CTB-58E17.9	1	0	0	12	0	2	0	1	1	1	0	0	0	0	0	0	0	0	0	0	0	11	9	0	3	0	0	0	0	1	0	1	1	0	0	1	0	0	3	0	3	0	0	1	0	0	4	2	0
RP11-711G10.1	0	0	0	0	0	0	0	0	0	0	0	0	0	0	0	0	0	0	0	0	0	0	0	0	0	1	0	0	0	0	0	0	0	0	0	0	0	0	0	0	0	0	0	0	0	0	0	0	0
EGFR-AS1	3	7	9	16	5	4	8	1	5	2	33	7	28	10	1	2	0	8	11	4	13	1	6	6	535	9	6	17	3	17	6	17	19	7	21	1	7	7	65	9	7	3	2	16	5	34	2	5	4
RP11-366F6.2	323	0	0	13	0	32	0	0	2	0	26	0	1	0	43	0	0	6	0	0	0	0	0	9	277	0	0	0	0	0	0	1	56	0	1	0	0	2	66	1	3	145	0	63	0	9	164	42	43
AC107081.5	19	28	2	0	1	1	1	0	5	12	7	6	24	20	23	3	5	12	12	10	14	5	10	7	8	16	6	9	12	11	2	24	9	9	3	2	2	4	16	4	8	5	4	8	1	5	7	7	1
TPT1-AS1	611	210	330	150	312	184	134	163	119	255	158	172	177	136	251	97	119	359	360	249	312	347	231	151	250	222	141	234	409	208	169	421	338	159	310	145	152	402	290	171	256	147	166	246	126	201	258	248	104
RP11-716D16.1	0	0	0	0	0	0	1	0	0	2	0	0	1	0	0	0	0	0	0	0	6	0	0	0	0	0	0	0	0	0	0	0	0	0	0	0	0	0	0	0	0	0	0	0	0	0	0	0	0
RP11-496D24.2	1	0	1	0	1	0	0	0	0	5	0	0	1	2	0	0	0	3	0	0	6	0	1	4	7	0	1	0	0	1	1	7	1	0	1	0	0	0	1	1	0	0	2	0	2	2	2	5	3
RP11-47A8.5	85	22	21	68	133	25	91	64	70	376	53	137	19	25	34	17	31	52	76	87	15	766	525	22	73	96	36	39	62	86	19	66	81	61	50	96	48	85	150	94	62	137	75	66	56	46	90	216	77
RP1-29C18.10	0	1	1	0	0	0	1	0	1	2	0	0	0	0	2	0	0	0	0	1	4	0	0	0	0	0	0	0	0	0	0	0	0	0	5	0	0	3	4	1	2	0	0	1	12	1	2	0	0
CRAT40	0	0	0	0	0	0	0	0	0	0	0	0	0	0	0	0	0	0	0	0	2	0	0	0	0	0	0	0	0	0	0	0	0	0	0	0	0	0	0	0	0	0	0	0	0	0	0	0	0
RP11-509A17.3	63	0	1	0	1	11	1	0	14	53	0	1	2	0	0	6	2	9	2	1	62	2	0	9	0	0	1	2	16	4	3	2	4	3	22	2	0	1	48	12	75	1	1	11	12	3	27	3	3
RP1-30M3.5	28	18	14	13	51	43	46	21	15	30	18	17	24	22	34	29	37	27	56	43	125	14	14	35	33	18	13	51	76	58	42	21	24	27	9	27	20	59	29	25	20	13	25	27	14	67	54	26	28
RP1-30M3.6	6	10	5	5	11	5	7	3	5	16	4	4	1	18	1	3	4	15	12	7	37	8	7	13	12	4	4	19	47	16	2	12	11	6	10	6	4	15	14	6	16	6	7	10	3	9	8	5	1
RP11-6I2.4	1	4	0	0	0	1	0	0	0	1	0	2	0	0	0	7	0	0	1	0	1	0	1	0	0	0	0	0	1	1	0	2	0	0	0	2	1	7	0	9	0	0	2	1	0	0	0	0	0
RP11-33N14.3	13	2	3	5	9	14	5	7	5	14	9	3	8	7	17	2	4	16	8	4	8	1	6	2	8	8	5	2	2	7	2	7	16	1	3	3	3	14	5	4	14	6	7	10	10	5	8	6	3
AJ271736.10	1	0	0	3	1	14	1	1	1	0	0	0	0	0	0	1	0	0	0	7	1	1	0	0	0	0	2	4	1	1	0	0	3	0	0	0	4	0	0	1	1	1	1	7	2	9	16	11	0
AP003900.6	10	0	0	0	0	33	0	0	0	4	0	0	1	0	3	0	0	18	0	0	7	68	2	0	32	0	0	0	0	0	0	0	0	0	0	0	0	39	6	12	4	0	0	1	0	1	17	0	0
RP11-33N14.5	0	7	0	5	1	0	0	0	2	10	0	1	0	9	1	0	2	2	0	0	9	2	1	2	1	2	1	3	1	2	0	0	3	3	0	0	2	1	5	2	8	0	1	1	7	3	1	2	0
RP11-300M6.1	0	0	1	0	0	0	0	0	1	8	0	0	0	1	0	0	0	1	0	0	12	1	0	0	0	1	0	0	0	0	0	0	0	0	0	0	0	0	0	0	0	0	1	0	0	0	1	0	0
MIR4500HG	1	15	0	0	1	13	0	0	0	4	0	0	0	7	1	0	0	2	0	3	14	8	3	1	8	1	6	6	3	0	0	2	0	0	0	0	0	0	50	0	5	3	6	4	0	2	0	1	3
RP11-2N1.2	9	2	1	0	2	0	6	10	2	1	5	19	0	0	2	1	0	0	4	0	1	0	2	0	2	0	4	3	0	28	6	1	0	2	0	5	1	2	4	0	0	1	5	0	0	1	3	11	0
RP11-552F3.13	0	0	0	0	0	0	0	0	0	0	0	0	0	0	0	0	0	0	0	0	0	0	0	0	0	0	0	0	0	0	0	0	0	0	0	0	0	0	0	0	0	0	0	0	0	0	0	0	0
RP11-552F3.10	28	27	5	8	6	16	6	7	6	58	6	6	5	18	3	5	12	16	15	13	17	9	8	7	20	14	9	12	9	21	0	11	11	27	5	4	5	7	26	6	30	5	5	18	6	9	7	6	1
RP11-2N1.1	0	0	0	0	0	0	0	0	0	0	0	0	0	0	0	0	0	0	0	0	0	0	0	0	0	0	0	0	0	0	0	0	0	0	0	0	0	0	0	0	0	0	0	0	0	0	0	0	0
RP11-78O9.1	0	0	0	0	0	0	0	0	0	0	0	0	0	0	0	0	0	0	0	0	0	0	0	0	0	0	0	0	0	0	0	0	0	0	0	0	0	0	0	0	0	0	0	0	0	0	0	0	0
CTD-2616J11.14	1	1	1	0	1	0	0	0	0	2	0	0	4	12	2	0	0	0	0	0	2	4	1	2	0	0	1	0	0	0	1	0	3	0	2	1	0	0	3	1	1	0	3	3	2	2	1	0	0
RP11-702H23.6	0	0	0	0	0	0	0	0	0	0	0	0	0	0	0	0	0	0	0	0	0	0	0	0	0	0	0	0	0	0	0	0	0	0	0	0	0	0	0	0	0	0	0	0	0	0	0	0	0
AC009095.4	0	0	1	2	12	2	4	1	5	15	2	4	2	16	3	0	3	8	3	4	25	3	2	3	16	6	3	13	5	18	0	13	9	2	3	1	10	9	9	6	29	4	5	9	5	4	13	5	4
RP11-317N12.1	0	5	0	0	1	3	0	0	0	3	0	0	0	0	1	0	0	14	1	0	11	0	2	0	12	1	0	2	1	1	0	0	0	2	52	0	0	0	25	99	0	1	0	1	2	0	2	0	0
RP11-284H18.1	1	1	0	0	0	0	0	1	0	0	0	0	0	1	2	2	0	3	0	0	1	0	0	0	0	1	0	0	0	0	0	2	0	0	1	0	0	0	0	0	2	0	0	0	0	2	0	0	0
RP5-1065J22.8	65	18	8	17	53	147	25	29	33	35	23	21	30	36	69	12	19	23	38	13	71	44	106	31	109	16	9	27	42	59	9	14	42	24	7	26	19	58	19	25	56	62	38	75	42	16	33	25	29
AC007422.1	0	1	0	0	0	0	0	0	0	2	0	0	0	0	0	0	0	0	0	0	1	2	0	0	0	0	0	0	0	0	0	0	0	0	0	1	0	0	0	0	0	0	1	0	0	0	0	0	0
CH17-262A2.1	14	10	2	0	0	1	2	2	0	6	2	2	1	2	4	3	7	7	14	1	27	2	3	2	0	0	2	1	5	3	0	3	1	2	3	0	0	3	7	1	8	4	0	2	0	1	1	3	1
LINC00309	0	0	0	0	0	1	0	3	1	1	0	0	0	1	1	0	0	1	0	0	5	0	2	1	1	0	1	1	1	0	0	0	2	0	0	0	0	0	0	0	0	0	1	1	0	0	0	0	0
AC017104.6	37	22	11	9	15	8	2	19	2	37	10	5	23	10	41	11	25	4	151	10	14	16	25	3	8	7	6	2	8	18	4	55	13	1	7	6	4	17	19	22	23	25	17	26	16	14	9	19	4
AC100830.3	6	1	2	5	1	5	2	0	12	37	2	6	0	4	4	1	1	7	6	10	32	1	3	2	1	2	3	2	10	8	1	7	9	1	5	5	0	4	5	1	16	6	8	15	12	6	4	5	2
LINC00302	0	25	0	3	35	14	17	148	60	2	14	7	2	2	1	13	7	153	55	77	5	1	3	5	9	7	2	198	110	67	83	6	49	60	4	0	19	1	10	8	9	81	1297	64	0	5	5	12	758
LINC00303	0	17	0	0	0	0	0	1	0	24	0	0	2	4	5	0	0	0	1	0	41	0	2	4	1	3	1	0	1	0	0	1	2	2	2	2	0	0	1	2	0	2	5	5	1	7	8	0	0
LINC00301	0	0	0	0	0	0	0	0	0	5	0	0	0	0	0	0	0	0	0	0	11	0	1	1	0	0	0	0	0	0	0	1	0	0	0	0	0	0	0	0	1	0	2	0	0	0	0	0	0
LVCAT1	14	4	2	0	0	1	0	0	0	0	0	1	106	0	0	0	0	7	2	1	1	3	0	0	2	0	0	2	0	0	0	0	0	1	4	1	0	2	0	5	4	1	2	0	1	1	2	0	0
LINC00304	5	1	0	0	2	1	1	1	0	6	0	1	3	1	0	2	3	2	5	1	8	1	4	0	1	3	0	1	0	1	2	0	3	1	1	6	0	7	2	1	3	0	8	9	4	0	3	2	0
LINC00305	0	1	0	0	0	0	0	0	0	0	0	0	0	0	0	0	0	0	0	0	0	0	0	0	0	0	0	0	0	0	0	0	0	0	0	0	0	0	0	0	0	0	0	0	0	0	0	0	0
RP11-488I20.9	0	1	0	0	3	0	0	2	0	0	0	0	0	0	2	0	0	0	0	0	2	0	0	0	0	0	0	2	0	0	0	0	0	0	0	0	0	0	43	24	0	5	2	0	0	0	0	0	1
RP11-488I20.8	26	0	0	0	0	0	0	1	0	2	3	0	0	2	0	2	5	0	0	0	3	0	0	0	40	0	1	0	0	1	0	10	0	0	0	6	0	2	9	7	5	29	0	44	0	0	43	0	72
AC093802.1	0	0	0	0	0	0	0	0	0	11	0	0	0	3	3	0	0	0	0	0	18	3	1	0	0	0	0	0	1	0	0	0	1	0	1	0	0	0	1	0	2	0	1	3	0	0	4	2	0
RP11-780O17.1	0	0	0	0	0	0	0	0	0	1	0	0	1	0	0	0	0	0	0	0	1	0	0	0	0	0	0	1	0	0	0	0	0	0	0	0	0	0	0	0	0	0	0	0	0	0	0	0	0
C3orf79	0	0	0	0	0	0	0	1	0	5	0	0	5	0	1	0	4	1	3	0	4	0	0	2	0	0	0	0	1	1	3	2	0	0	0	1	1	0	1	0	4	0	0	0	2	3	0	0	1
RP11-556O5.6	0	0	0	1	0	0	0	0	0	1	0	0	0	2	0	0	0	0	1	0	0	1	0	0	0	0	0	0	0	0	0	0	0	0	0	0	0	0	1	0	0	0	0	0	0	0	0	0	0
RP11-128P17.3	0	0	0	0	0	0	0	0	0	1	0	0	0	0	0	0	0	0	0	0	0	0	0	0	0	0	0	0	0	0	0	0	0	0	0	1	0	0	0	0	0	0	0	0	0	0	0	0	0
RP11-128P17.2	1	0	0	0	0	0	0	0	0	5	0	0	14	5	2	0	0	0	0	0	3	0	0	12	0	0	1	0	0	0	0	20	0	0	0	0	0	0	0	0	8	0	0	2	0	1	0	1	0
A2ML1-AS2	0	0	0	1	0	0	0	0	0	2	0	0	0	0	0	0	0	0	0	0	5	0	0	0	0	0	0	0	0	0	0	0	0	0	0	0	0	0	0	0	0	0	0	0	0	0	1	0	0
AC090587.5	17	13	3	15	11	39	25	17	9	6	3	5	15	13	8	1	8	15	8	7	12	13	5	6	18	8	6	10	18	17	4	8	5	1	7	15	8	11	29	25	26	23	6	22	12	3	7	15	15
RP11-733C7.1	0	0	1	0	0	0	0	17	0	1	0	0	0	0	0	0	0	11	0	0	2	0	0	0	0	1	0	0	0	0	0	0	1	1	0	0	0	0	0	0	0	0	0	1	0	1	0	2	0
AC090587.4	1	3	2	19	17	13	52	23	21	2	1	6	0	16	1	4	7	25	3	6	5	20	8	6	18	18	6	10	13	15	5	14	13	4	6	16	30	12	40	30	27	29	19	30	20	13	13	9	32
RP11-327O17.2	0	0	0	0	0	0	0	0	0	2	0	0	0	0	2	0	0	0	0	0	0	0	0	0	0	0	0	0	0	0	0	1	1	0	1	0	0	0	1	0	1	0	1	0	0	1	2	1	0
RP13-941N14.1	10	10	4	5	4	5	0	3	1	16	0	6	0	4	7	2	0	14	3	3	8	11	8	3	9	9	2	1	2	17	0	6	5	1	1	3	2	2	12	6	10	5	3	7	1	3	6	8	1
HTR2A-AS1	0	0	0	0	0	0	0	0	0	0	0	0	0	0	0	0	0	0	0	0	1	0	0	0	0	0	0	0	0	0	0	0	0	0	1	0	0	0	0	0	0	0	0	0	0	0	0	0	0
AC019118.4	1	5	0	1	0	1	0	2	0	0	2	0	4	0	2	0	0	4	2	2	3	0	0	1	2	0	0	2	3	2	1	2	0	2	1	0	0	0	1	1	1	0	1	0	0	1	2	1	0
CTD-2134A5.4	42	54	106	119	38	59	20	14	26	76	42	40	90	18	136	22	79	74	32	24	73	37	52	47	53	6	31	15	80	86	9	7	33	18	42	18	31	49	14	35	70	57	15	4	65	73	26	12	12
CTD-2134A5.3	7	7	19	25	14	12	4	1	1	21	10	14	0	2	7	3	10	16	8	4	6	4	8	3	19	3	3	4	33	20	3	0	9	1	10	2	6	7	4	6	15	12	5	2	21	12	4	1	3
RP11-287D1.4	13	4	5	5	6	1	3	2	1	3	2	3	14	1	1	1	7	7	8	6	10	0	4	2	4	8	1	9	6	2	2	8	0	0	1	2	0	15	24	0	2	2	3	6	2	15	2	1	2
RP11-666A8.7	11	11	2	1	6	2	0	0	0	8	0	0	1	8	4	4	0	1	22	2	15	40	8	11	4	4	1	3	5	7	1	2	5	8	6	0	1	8	7	0	15	1	2	10	6	3	4	2	2
PRKCA-AS1	0	0	0	0	0	1	0	0	2	5	2	3	0	0	0	0	0	1	0	1	13	0	1	1	0	1	0	2	1	1	0	2	6	0	2	0	1	1	0	1	3	0	0	1	0	2	4	0	0
SC22CB-1D7.1	0	2	1	0	2	0	1	2	0	0	0	0	3	0	0	0	0	0	0	0	4	0	0	0	1	0	0	0	1	1	1	2	0	0	1	0	0	1	7	2	0	0	0	1	0	0	0	0	0
RP11-753A21.2	0	1	0	0	0	0	0	0	0	1	0	0	0	0	2	0	0	0	0	0	0	0	0	0	0	0	0	0	0	0	0	0	0	0	0	0	0	0	0	0	0	0	0	0	0	0	0	0	0
RP13-539F13.3	0	0	0	0	0	1	0	0	0	2	0	0	0	0	0	0	0	2	0	0	0	0	2	1	0	0	1	0	0	0	0	1	0	0	1	0	0	0	0	1	0	0	1	10	0	5	0	0	0
RP11-580I1.2	0	0	0	0	0	0	0	1	0	0	0	0	0	0	2	0	0	0	0	0	5	0	0	0	0	0	0	0	0	0	0	0	0	0	0	0	0	0	6	1	0	0	3	0	0	0	0	0	0
RP11-580I1.1	1	0	0	0	0	0	0	0	0	0	0	0	0	0	0	0	0	0	0	0	0	0	0	0	1	0	0	0	0	0	0	0	0	0	0	0	0	0	0	0	0	0	0	0	0	0	0	0	0
RP11-1000B6.3	1	14	10	8	5	11	10	10	9	8	6	3	0	20	1	3	3	25	1	2	16	9	13	5	19	0	2	1	11	3	1	12	1	0	8	8	4	12	14	23	45	7	3	12	7	14	10	10	11
AC073626.2	0	0	0	0	1	0	0	1	1	1	0	0	0	3	1	0	0	2	0	0	1	1	0	1	0	0	0	1	0	6	0	0	2	4	1	1	0	0	5	3	8	2	2	0	2	0	0	0	3
RP11-287D1.2	0	0	0	0	0	0	0	1	0	10	0	0	0	0	3	0	0	0	0	0	6	0	0	2	0	0	0	0	0	0	0	0	0	0	1	0	0	0	1	0	0	1	1	8	0	0	4	1	0
RP4-620E11.8	11	10	8	8	9	17	4	7	10	12	7	3	9	19	11	3	8	11	3	7	8	25	9	5	4	9	3	11	16	14	3	8	6	11	22	2	4	5	10	9	14	22	7	8	8	4	7	6	5
RP5-1172N10.2	5	1	1	2	0	2	2	2	1	7	0	1	1	0	5	2	2	2	0	2	28	4	2	5	1	0	0	0	5	0	0	0	0	0	2	0	0	1	1	0	7	0	1	3	0	1	2	5	1
RP13-786C16.1	0	0	0	0	0	0	0	0	0	0	0	0	0	0	0	0	0	0	0	0	1	0	0	0	0	0	2	0	0	0	0	0	0	0	0	0	0	0	0	0	0	0	1	0	0	0	0	0	0
RP11-344B23.2	0	0	0	0	0	0	1	0	0	0	0	0	0	0	0	0	0	0	0	0	1	0	0	0	0	0	0	0	0	0	0	0	0	0	0	0	0	0	0	0	0	0	0	0	0	0	0	0	0
RP11-468D11.1	0	0	0	0	0	0	0	0	0	0	0	0	0	0	0	0	0	0	0	0	0	0	0	0	0	0	0	0	0	0	0	0	0	0	0	0	0	0	0	0	0	0	0	0	0	0	0	0	0
LL21NC02-21A1.1	33	113	16	31	19	27	17	26	18	61	33	14	44	9	58	26	42	54	55	25	15	23	13	5	30	14	24	23	15	43	6	41	12	30	31	22	20	23	19	29	42	18	22	30	15	35	23	17	9
RP11-269F21.1	0	10	10	0	1	16	0	0	0	0	3	0	0	0	0	0	0	0	0	0	0	0	0	0	0	0	0	0	0	0	0	0	1	0	0	0	0	0	0	14	3	0	0	1	20	0	0	13	0
RP11-269F21.2	0	29	31	1	3	58	0	0	0	0	6	0	0	0	0	0	0	1	0	0	0	0	0	1	0	0	0	0	0	0	0	0	9	0	0	0	1	0	0	62	3	0	0	4	75	1	0	27	0
PWAR6	58	135	4	4	17	4	7	6	5	84	3	27	13	19	42	37	21	20	128	5	61	36	33	46	115	18	16	8	15	46	11	23	8	17	32	20	6	70	62	27	76	13	46	38	11	21	17	30	8
AP000705.7	0	0	0	0	0	14	0	0	0	1	0	0	1	2	1	1	0	0	0	1	9	0	1	0	0	0	2	0	1	0	1	0	0	0	0	0	0	0	1	5	0	0	1	0	0	0	2	0	0
KIZ-AS1	5	3	3	2	7	0	0	0	0	2	0	0	5	7	1	0	0	1	2	2	16	1	3	3	16	4	1	3	3	0	2	8	2	1	14	0	1	1	18	1	6	8	0	11	5	5	4	4	0
RP5-1002M8.4	0	0	0	0	0	0	0	0	0	0	0	0	0	0	0	0	0	0	1	0	1	1	0	0	0	0	0	0	0	0	0	2	0	0	0	0	0	1	0	0	0	0	0	0	0	0	2	0	0
RUNDC3A-AS1	194	154	193	14	127	24	34	22	71	19	162	7	109	7	343	24	37	41	45	50	49	9	5	81	100	5	45	24	140	39	9	12	208	48	43	31	17	30	31	12	10	85	12	19	10	113	29	66	24
CTA-414D7.1	1	1	0	3	3	0	1	1	2	31	2	0	17	13	18	0	1	3	5	1	29	0	4	0	0	12	1	0	1	2	0	9	1	6	5	1	0	3	12	2	15	7	6	11	6	4	6	1	0
AC013460.1	6	4	0	1	3	4	4	1	2	0	0	0	3	0	0	0	2	2	0	0	2	2	9	0	2	0	0	1	3	0	2	2	1	0	0	1	8	4	1	3	0	2	4	6	0	0	13	5	0
LMO7-AS1	6	47	2	34	2	46	5	7	5	98	1	4	26	33	41	6	13	27	13	6	47	26	63	109	15	21	17	2	8	10	10	26	10	3	42	1	18	0	16	31	45	20	32	41	10	10	13	20	11
LA16c-325D7.2	10	19	16	3	2	5	0	2	0	7	1	1	32	8	4	2	1	0	2	2	3	19	11	0	2	1	1	2	10	1	1	5	3	1	14	4	2	3	7	7	9	0	3	36	0	4	1	1	1
RP11-295G24.5	24	46	3	14	8	8	2	5	5	19	4	5	11	6	4	3	20	17	9	5	15	6	8	1	10	4	2	3	6	3	0	5	4	10	7	9	4	4	3	12	18	7	1	39	12	5	13	5	3
RP11-295P9.12	3	0	4	1	1	2	2	0	2	12	1	0	0	4	2	3	1	0	4	4	14	0	2	0	4	4	0	3	4	0	0	1	0	1	0	0	1	1	1	1	2	0	0	3	0	2	0	2	0
RP4-631H13.2	0	0	0	0	1	0	0	0	0	2	0	0	0	6	0	0	0	0	0	0	8	0	1	0	0	0	0	0	0	0	0	0	0	0	0	0	0	0	1	0	0	0	0	1	0	0	0	0	0
B4GALT1-AS1	18	39	58	30	62	65	32	71	29	18	57	8	37	48	32	34	28	20	13	31	57	10	37	76	17	14	46	19	95	75	63	14	26	39	21	27	33	33	25	41	34	27	43	26	17	17	38	53	13
AC108142.1	188	294	144	64	67	337	56	213	10	254	171	254	30	8	1	10	64	4	157	104	104	233	226	2	240	82	165	195	47	328	72	90	24	414	7	56	180	151	290	64	38	66	104	173	12	77	57	223	118
RP1-191L6.2	0	0	0	0	0	0	0	0	0	0	0	0	0	0	2	0	0	0	0	0	1	0	0	0	0	0	0	0	0	0	0	0	0	0	0	0	0	0	0	0	0	0	0	0	0	0	0	0	0
AC068858.1	1	3	0	0	0	0	0	0	0	4	0	0	0	0	0	0	0	0	0	0	6	2	2	0	0	1	0	0	0	0	0	0	0	0	0	1	0	0	0	0	0	2	1	0	0	1	0	0	0
AP000855.4	0	0	0	0	0	0	0	0	0	0	0	0	0	0	2	0	0	0	0	0	0	0	0	0	0	0	0	0	0	0	0	0	0	0	0	0	0	0	0	0	0	0	0	0	0	0	0	0	0
NCBP2-AS1	1	2	1	2	6	0	3	4	8	10	0	0	0	9	2	0	1	5	7	2	10	2	5	7	17	2	3	13	20	11	0	6	4	1	8	2	4	3	7	7	34	0	0	12	3	8	5	0	2
RP1-122P22.4	24	6	7	15	29	42	40	44	16	1	11	0	24	329	26	16	14	18	15	15	55	41	24	71	14	16	7	17	35	19	6	31	18	2	678	4	10	15	28	327	80	52	12	104	23	10	10	22	31
RP1-122P22.2	5	13	4	15	39	14	51	52	17	12	10	5	8	36	1	12	8	9	26	12	20	62	71	3	24	17	3	10	33	35	3	74	40	1	85	47	5	31	65	67	51	42	51	45	44	26	13	51	44
RP1-137D17.2	24	4	8	16	8	5	7	2	5	37	9	6	39	5	10	8	9	13	16	3	16	11	32	2	36	3	7	6	7	5	3	8	1	2	6	15	5	15	11	3	10	1	3	15	11	12	8	9	16
RP1-137D17.1	6	16	1	2	2	0	4	0	2	9	1	0	2	6	5	1	2	12	9	5	19	0	17	1	71	1	2	0	1	0	2	7	2	2	9	2	1	5	2	17	4	1	1	24	3	4	2	3	2
CTB-174D11.2	0	0	0	0	0	0	0	0	0	1	3	0	0	0	0	1	0	0	1	0	1	0	0	0	0	2	0	1	0	0	0	2	1	0	0	0	0	1	4	1	2	2	0	0	0	1	0	0	0
RP11-255I10.2	0	0	0	0	0	1	0	0	0	0	0	0	0	0	4	0	0	1	1	0	2	0	0	0	0	0	0	0	0	0	0	0	0	0	0	0	0	0	0	0	0	0	0	0	1	0	1	1	0
CTB-174D11.1	0	0	0	0	0	0	0	0	0	7	0	1	0	0	0	0	0	0	0	0	7	0	5	0	1	1	1	0	0	0	0	1	1	0	0	0	0	3	0	0	0	1	0	2	0	1	1	0	0
AC008088.4	16	0	1	1	1	6	0	0	0	0	1	0	8	5	2	3	2	1	2	0	61	1	0	0	1	1	1	1	6	0	0	0	0	0	0	0	1	1	3	2	3	2	2	0	1	1	1	0	0
AGBL4-IT1	0	0	0	0	0	0	0	0	0	1	0	0	0	0	0	0	0	0	0	0	0	0	0	0	0	0	0	0	0	0	0	0	0	0	0	0	0	0	0	0	0	0	0	0	0	0	0	0	0
RP11-637O19.2	0	0	0	0	0	0	0	0	0	1	0	0	0	6	8	0	0	4	2	0	16	1	0	2	0	1	0	1	0	0	0	1	0	0	0	1	0	1	0	0	1	0	0	1	0	0	0	1	0
AC093702.1	15	3	0	5	1	0	1	2	0	2	3	0	10	2	78	1	3	1	8	1	2	0	4	2	4	0	1	0	1	1	1	1	0	0	4	1	0	3	3	3	11	0	1	0	2	1	3	1	1
OCIAD1-AS1	5	7	3	0	2	1	2	0	2	8	7	2	0	4	0	1	0	0	8	3	14	2	0	3	9	6	3	7	12	10	0	6	1	0	0	1	3	4	9	3	3	4	0	3	5	2	3	4	2
CTC-498M16.4	0	0	0	0	0	0	0	0	0	1	0	0	0	1	0	0	0	0	0	0	2	0	0	0	0	0	0	0	0	0	0	0	1	0	0	0	0	0	0	0	0	0	0	0	0	0	0	0	0
RP5-1077H22.1	0	0	0	0	0	0	0	0	0	0	0	0	0	0	1	0	0	0	0	0	0	0	0	0	0	0	0	0	0	0	0	0	0	0	0	0	0	0	0	0	0	0	0	0	0	0	0	0	0
TBC1D8-AS1	24	21	10	31	23	27	23	7	7	32	40	10	29	43	23	11	19	26	21	16	90	24	117	53	39	8	16	9	9	31	3	35	19	23	46	11	18	38	28	34	93	30	35	132	36	39	24	16	23
RP5-1136G13.2	219	144	107	199	222	376	78	212	214	207	129	35	142	92	224	75	117	105	157	58	381	150	186	219	240	93	98	177	188	292	172	120	89	87	87	69	58	109	99	247	305	321	85	167	171	102	121	76	67
RP11-867G23.4	0	0	0	0	0	0	0	0	0	0	0	0	0	0	0	0	0	0	0	0	0	0	0	0	0	0	0	0	0	0	0	0	0	0	0	0	0	0	0	0	0	0	0	0	0	0	0	0	0
RP11-586K12.11	0	0	0	0	0	0	0	0	0	1	0	0	0	1	0	0	0	0	0	0	0	0	0	0	0	0	0	0	0	0	0	0	0	0	0	0	0	0	0	0	0	0	0	0	0	0	0	0	0
RP11-30G8.1	1	0	0	0	0	0	0	0	0	5	0	0	0	0	0	0	0	0	0	0	0	0	2	0	0	0	0	0	0	0	0	0	0	0	0	0	0	0	0	0	1	0	0	0	0	0	0	0	0
CTD-2142D14.1	0	1	0	0	1	0	0	0	1	5	0	1	0	0	0	0	0	2	0	0	3	0	0	0	0	0	0	1	0	0	0	0	0	0	1	0	0	0	0	0	1	0	0	2	0	0	0	0	0
RP11-96B5.3	2	3	0	0	0	1	1	1	0	6	0	0	8	0	4	0	0	1	1	0	0	0	0	2	1	0	0	0	0	2	0	1	0	0	0	0	0	0	3	3	1	0	0	1	0	0	1	0	0
ARHGEF7-AS1	1	1	0	0	0	0	0	0	0	0	0	0	0	0	3	0	0	0	0	0	0	0	0	0	0	0	0	0	0	0	1	0	0	0	0	1	1	0	0	0	1	1	2	0	0	0	0	0	0
RP11-430L16.1	0	0	0	0	1	0	0	0	0	1	0	0	0	0	0	0	0	0	0	1	0	0	0	0	0	0	0	0	0	0	0	0	0	0	0	0	0	0	0	0	0	0	0	0	0	0	1	0	0
RP11-1094M14.14	0	0	0	0	0	0	0	0	0	0	0	0	0	3	2	0	0	0	0	0	2	0	0	0	0	0	0	0	0	0	0	0	0	0	0	0	0	0	1	0	1	0	0	0	0	0	1	0	0
RP11-454E5.4	56	50	24	20	24	17	10	14	10	88	8	3	39	22	81	17	32	25	41	6	80	59	24	24	17	9	14	9	10	18	10	54	21	5	8	18	11	40	19	26	68	32	45	33	9	24	35	23	13
RP11-354M20.3	0	0	0	1	7	0	0	0	0	1	1	2	0	4	0	0	0	1	2	1	0	2	3	0	7	0	1	4	2	2	0	2	1	5	1	0	4	2	5	3	1	0	1	1	1	3	2	2	0
CTD-2337A12.1	0	3	8	5	4	6	5	18	1	8	2	4	2	10	1	2	5	4	1	1	20	7	5	4	4	3	4	7	31	22	4	3	10	0	6	1	1	9	12	12	14	3	8	12	39	26	0	4	11
RP11-203F10.5	0	0	0	2	0	0	0	0	0	0	0	0	0	0	0	0	0	0	0	0	0	0	0	0	2	0	0	0	0	0	0	0	3	0	0	1	0	2	0	0	1	6	0	1	0	3	0	0	0
RP11-255G12.2	2	3	4	8	4	3	2	2	6	5	1	3	1	11	0	1	0	13	8	0	49	0	8	13	29	4	3	9	25	14	7	4	2	1	2	2	9	18	12	9	14	2	2	6	7	10	2	0	4
RP11-255G12.3	1	11	18	1	7	12	3	140	4	2	11	6	2	5	2	4	2	26	50	5	27	1	0	144	15	29	21	19	12	28	238	1	11	21	13	2	12	0	5	13	1	9	8	7	0	6	1	2	12
LINC00446	0	0	0	0	0	0	0	0	0	1	0	0	0	0	0	0	0	0	0	0	0	0	0	0	0	0	0	0	0	0	0	0	0	0	0	0	0	0	0	0	0	0	0	0	0	0	0	0	0
RASAL2-AS1	40	102	74	31	34	16	49	121	39	54	53	30	60	92	22	30	33	106	49	48	99	25	59	17	67	43	52	30	78	76	24	67	21	55	167	46	40	93	57	73	48	42	40	83	17	28	21	66	63
FAM157C	3	21	14	20	44	9	22	18	21	20	23	5	4	20	2	2	4	23	10	4	30	1	5	47	16	10	1	11	7	14	2	50	29	6	19	5	7	12	22	19	77	5	18	172	49	10	61	19	19
AC097461.4	6	10	2	1	5	12	1	13	2	3	3	3	10	13	8	3	3	6	3	2	3	1	2	1	6	3	3	2	3	7	3	0	3	1	5	3	0	3	1	1	4	7	0	2	7	2	1	3	1
RP11-286N3.2	0	0	0	0	0	0	0	2	0	0	0	0	0	0	0	0	0	1	0	0	2	0	0	0	0	0	0	0	0	0	0	0	0	1	0	0	0	0	0	0	0	0	1	1	0	0	0	0	0
RP11-95I16.4	0	1	0	0	2	2	1	0	1	0	0	0	0	5	0	0	0	0	2	5	2	0	7	2	5	0	0	1	1	4	0	1	0	0	0	1	2	3	3	2	14	1	2	0	1	0	3	2	1
RP11-218E20.2	0	0	0	0	0	0	0	0	0	0	0	0	0	0	0	0	0	0	0	0	0	0	2	0	0	0	0	0	0	0	0	0	0	0	0	0	0	0	0	0	0	1	0	1	0	1	0	0	0
RP11-218E20.3	54	107	89	63	146	140	141	309	259	15	145	217	75	37	68	17	68	93	138	99	127	4	13	97	307	78	168	56	508	112	42	46	81	56	154	60	182	94	121	74	59	167	54	126	61	69	56	95	100
KIAA1614-AS1	2	2	2	3	0	4	1	1	2	9	1	0	0	0	0	0	0	0	2	0	4	3	3	5	6	0	0	2	3	3	2	5	3	3	2	1	1	6	3	1	6	0	3	13	4	5	0	1	0
RP11-76I23.7	0	0	0	0	0	0	0	0	0	0	0	0	0	0	0	0	0	0	0	0	0	0	0	0	0	0	0	0	0	0	0	0	0	0	0	0	0	0	0	0	0	0	0	0	0	0	0	0	0
IPO9-AS1	11	13	4	5	4	3	1	0	2	51	10	3	4	6	21	3	3	5	5	5	53	7	13	7	13	3	4	1	4	3	1	3	4	4	4	4	3	3	6	8	9	3	2	14	2	3	5	8	3
KB-1000E4.2	0	0	0	0	0	0	0	0	0	0	0	0	0	0	0	0	0	0	0	0	2	0	1	0	0	0	0	0	0	0	0	0	0	0	0	0	0	0	0	0	0	0	0	0	0	0	0	0	0
AC104809.2	0	1	0	0	0	0	0	0	0	1	0	0	0	0	0	0	0	2	0	0	2	0	2	0	0	0	0	0	0	0	0	1	0	0	2	0	0	1	3	0	0	0	0	1	2	0	0	1	0
RP11-266L9.8	68	147	15	12	15	32	24	67	23	20	25	8	227	26	320	33	42	8	15	6	31	36	24	48	12	14	21	18	40	23	4	19	6	9	40	20	3	28	23	29	20	31	14	45	9	15	9	9	7
RP11-12C17.2	0	0	0	0	0	0	0	0	0	0	0	0	0	0	0	0	0	0	0	0	0	0	0	0	0	0	0	0	0	0	0	0	0	0	0	0	0	0	0	0	0	0	0	0	0	0	0	0	0
RP11-298C2.1	0	0	0	0	0	0	0	0	0	0	0	0	0	2	0	1	0	0	0	0	1	0	0	0	0	0	0	0	0	0	0	2	0	1	3	0	0	0	0	0	0	0	0	0	1	0	0	0	0
RP11-523H20.3	27	20	10	7	15	15	20	10	11	23	9	4	26	4	13	4	5	17	11	18	11	14	21	0	6	12	5	11	13	29	3	12	13	9	11	8	30	14	27	18	16	16	13	7	8	6	13	18	11
RP11-514F3.5	1	1	0	1	0	0	0	2	0	0	1	1	0	1	1	0	0	0	0	0	5	0	0	0	0	0	0	1	0	1	0	0	0	0	0	1	0	0	1	1	1	0	0	3	0	0	0	0	1
RP11-680G24.6	7	12	1	1	4	3	0	1	0	23	5	0	0	9	1	3	1	4	7	3	22	8	5	3	12	2	2	1	1	8	2	19	8	1	5	2	3	7	5	6	17	2	2	10	2	4	6	1	1
RP4-724E16.2	7	11	9	14	62	10	12	18	44	27	8	10	9	34	5	4	9	16	31	15	23	16	27	21	76	41	10	36	62	88	8	152	42	29	41	16	23	28	57	46	53	65	30	83	24	25	39	17	15
LINC01685	0	0	0	0	0	0	0	0	0	1	0	0	0	3	0	0	0	0	0	0	3	1	1	0	0	0	0	0	0	0	0	1	0	0	0	1	0	0	0	0	0	0	0	0	0	0	0	0	0
LINC01686	30	70	19	22	11	13	1	14	6	120	5	5	7	4	14	10	8	9	20	5	4	7	16	0	3	0	5	2	4	1	5	48	2	1	38	15	3	16	10	41	11	11	16	12	14	9	8	17	9
LINC01687	0	4	0	0	0	7	0	0	0	2	0	0	0	0	0	0	0	9	0	0	3	0	0	0	11	0	0	0	0	0	0	0	0	0	0	0	0	0	1	5	0	0	0	0	0	0	0	4	0
RP11-776A13.3	0	0	0	0	0	0	0	0	2	5	0	0	0	0	2	0	0	1	0	0	13	0	3	1	0	0	0	0	5	0	17	0	0	0	0	0	0	0	0	0	1	1	2	3	0	0	0	2	2
LINC01681	1	9	0	1	0	0	0	0	0	3	0	0	1	1	0	0	0	11	1	0	6	0	0	0	6	1	1	0	3	0	1	3	1	0	43	0	0	0	3	3	0	0	2	1	0	0	2	0	0
RP11-776A13.1	0	0	0	0	0	0	0	0	0	3	0	0	0	1	2	0	0	0	0	0	0	1	0	1	0	0	0	0	0	0	0	0	0	0	0	0	0	0	0	0	0	0	0	0	0	0	0	0	0
LINC01683	0	0	0	0	0	0	0	0	0	0	0	0	0	0	0	0	0	0	0	0	0	0	0	0	0	0	0	0	0	0	0	0	0	0	0	0	0	0	0	0	0	0	0	0	0	0	0	0	0
RP11-431K24.4	0	0	0	0	0	2	0	0	0	1	0	0	0	0	0	0	0	1	0	1	3	0	0	0	0	0	3	1	0	0	1	0	0	0	0	0	0	0	0	0	1	0	0	0	0	0	0	0	0
LINC01688	0	0	0	0	0	0	0	0	0	0	0	0	0	0	0	0	0	0	0	0	0	0	0	0	0	0	0	0	0	0	0	0	0	0	0	0	0	0	0	0	0	0	0	0	0	0	0	0	0
LINC01689	0	0	0	0	0	0	0	0	0	1	0	0	0	0	1	0	0	0	0	0	3	0	0	1	0	0	0	0	0	0	0	0	0	0	0	0	0	0	0	0	0	0	1	0	0	0	1	0	0
RP3-523C21.2	2	2	3	0	1	1	0	0	0	1	0	1	2	1	0	1	3	0	0	0	1	1	3	0	8	0	2	0	0	0	0	3	1	1	0	3	0	0	1	2	0	2	1	0	0	1	1	5	1
RP11-281N10.1	0	0	0	0	0	0	0	0	0	0	0	0	0	3	0	0	0	0	1	0	7	0	2	2	0	0	0	0	1	0	0	0	0	0	0	0	0	0	0	0	0	0	0	0	0	0	0	2	0
RP11-713D19.1	1	1	0	0	0	1	0	0	2	3	0	1	0	2	0	2	0	1	1	0	1	1	0	0	4	0	0	1	3	0	0	0	5	0	0	0	1	2	3	0	1	0	0	3	1	1	2	1	0
RP11-332J15.3	9	16	15	7	1	4	0	0	1	5	2	0	0	3	0	0	0	10	2	2	5	17	5	2	1	2	1	1	0	4	0	2	1	1	16	1	3	4	3	2	1	1	0	5	4	0	1	2	2
CTA-390C10.10	31	39	4	6	47	23	31	15	16	141	38	23	31	20	2	14	11	20	79	27	60	52	28	2	78	28	19	17	55	47	17	53	28	20	23	26	21	48	88	32	72	9	40	51	43	45	51	29	22
RP11-332J15.1	0	0	5	2	0	0	0	0	1	0	0	0	0	0	0	0	0	1	1	0	3	1	4	0	1	0	0	0	0	0	0	1	0	2	0	0	1	1	2	0	0	0	0	3	2	0	0	2	0
RP11-2C7.1	0	0	0	0	0	0	0	0	0	0	0	0	0	0	0	0	0	0	0	0	6	0	0	0	0	0	0	0	0	0	0	0	0	0	0	0	0	0	0	0	0	0	0	0	0	0	1	1	0
RRS1-AS1	2	1	3	2	1	2	1	2	1	5	0	4	5	5	2	0	3	2	1	1	36	2	5	4	3	2	1	5	2	6	1	0	0	1	2	1	3	8	1	1	1	3	4	9	2	0	4	2	4
RP11-502N13.2	3	4	1	3	3	0	3	2	1	0	1	0	2	1	2	0	1	3	1	1	8	2	0	2	2	1	0	3	1	0	1	2	4	2	3	0	0	0	4	6	4	1	0	3	3	0	4	1	2
RP11-570H19.2	0	0	0	0	0	0	0	0	0	0	0	0	0	0	1	0	0	0	0	0	0	0	2	1	0	0	0	0	0	0	0	0	0	0	0	0	0	0	0	0	0	0	0	1	0	0	0	0	0
PSMB8-AS1	637	890	286	633	436	714	461	246	261	805	181	349	282	344	143	363	634	1015	316	440	831	450	211	55	213	241	266	262	491	217	116	473	277	248	611	887	307	795	176	465	598	218	765	761	260	408	525	782	231
RP11-757F18.5	148	32	36	37	27	30	12	26	32	36	24	11	24	96	33	21	18	45	100	82	234	96	73	70	98	40	34	127	63	49	23	65	128	21	17	14	13	37	138	34	230	13	11	46	60	43	25	21	31
RP11-540E16.2	0	0	0	0	0	0	0	3	0	0	3	2	0	0	0	0	0	0	0	1	1	0	0	0	0	1	0	2	0	0	0	0	0	0	0	0	0	0	0	0	1	0	0	1	0	0	0	0	0
RP11-542K23.10	0	0	0	0	1	0	0	0	0	0	0	0	0	0	0	0	0	0	0	0	0	0	0	0	0	0	0	0	0	0	0	0	0	0	0	0	0	0	0	0	0	1	0	0	1	2	0	1	0
RP11-567P19.1	1	0	0	0	1	3	0	1	1	0	0	1	0	0	0	1	0	0	0	0	5	0	0	1	0	0	1	1	1	0	0	3	0	0	0	1	0	0	2	1	2	0	1	0	2	0	2	0	0
ADARB2-AS1	35	2	4	12	2	0	5	0	0	10	2	0	0	1	5	2	3	6	0	0	1	3	7	0	0	0	1	0	5	0	0	1	7	3	0	0	1	1	13	1	22	0	0	1	26	0	0	0	0
EPN2-AS1	0	0	1	1	1	0	0	0	6	2	6	1	0	3	0	0	1	0	0	2	6	3	4	7	4	0	1	0	8	11	1	2	10	4	10	0	5	2	3	1	12	3	2	0	0	1	8	0	2
KB-1460A1.1	9	2	2	23	10	27	5	10	4	8	4	5	0	27	5	3	8	4	3	1	37	11	15	22	46	3	4	12	18	21	2	3	20	2	2	8	8	11	18	20	19	10	7	29	21	5	9	3	13
AP001471.1	4	11	1	4	1	0	0	9	2	12	2	1	3	1	1	0	4	2	8	1	2	1	16	0	7	6	0	0	1	1	0	4	2	1	4	4	2	2	4	1	1	4	8	4	1	0	2	5	3
ATG10-IT1	0	0	0	0	0	0	0	0	0	0	0	0	0	0	0	0	0	0	0	0	1	0	0	0	0	0	0	0	0	0	0	0	0	0	1	0	0	0	0	0	0	0	0	1	0	0	0	0	0
AC002551.1	0	1	0	0	0	0	0	0	0	2	1	1	0	2	3	0	0	0	1	1	0	1	0	0	0	1	1	1	0	0	0	1	0	2	2	1	0	1	0	0	2	0	1	2	1	0	1	0	0
RP4-563E14.1	33	7	4	6	3	5	10	3	10	26	4	2	13	8	31	11	10	7	17	5	10	12	6	3	24	5	9	12	19	25	5	20	17	8	7	5	8	16	14	10	19	8	7	14	7	7	20	8	3
RP11-21A7A.2	0	0	0	0	0	0	0	0	1	4	0	1	0	1	0	0	0	1	1	0	1	1	0	0	1	0	0	0	0	0	0	1	0	0	0	0	0	0	0	0	0	0	1	0	0	0	1	0	0
RP11-76C10.2	0	0	0	0	0	0	0	0	0	0	0	0	0	0	0	0	0	0	0	1	0	0	0	0	0	0	0	0	0	0	0	0	0	0	0	1	0	0	0	0	1	0	0	0	0	0	0	0	0
RP11-365P13.5	9	6	3	2	3	0	4	0	1	8	1	4	0	5	1	0	0	2	9	7	35	2	4	6	7	1	4	3	5	0	1	3	11	1	2	3	0	5	16	0	7	0	4	17	3	1	7	3	1
RP11-76C10.5	254	32	0	148	0	12	2	0	0	27	59	0	0	0	66	0	2	736	0	0	7	2	0	0	1	2	1	2	1	1	1	6	195	2	70	0	0	0	90	58	17	59	2	408	1	82	0	0	0
RP5-1116H23.6	0	0	0	0	0	0	0	0	0	1	0	0	0	0	0	1	1	0	0	0	4	0	0	0	0	0	0	1	2	0	0	0	0	0	0	0	0	0	1	0	2	1	0	0	0	1	0	2	0
ATP2A1-AS1	62	165	32	72	12	131	10	21	18	64	17	49	32	104	215	30	51	96	50	68	351	115	42	8	24	30	22	25	28	33	4	18	16	36	13	27	4	24	28	44	39	20	21	56	17	43	14	26	6
AC005394.1	0	0	0	0	0	0	0	0	0	3	0	0	0	0	0	0	0	0	0	0	0	0	0	0	0	0	0	0	0	0	0	0	0	0	0	0	0	0	0	0	0	0	0	0	0	0	1	0	0
AP000569.9	1	11	0	0	0	1	1	2	0	7	2	2	3	3	2	0	0	0	1	0	10	2	1	0	0	0	0	1	1	1	0	2	4	3	1	2	2	1	1	1	1	0	0	0	0	0	5	3	0
CTD-2653M23.3	0	2	0	1	0	2	0	0	1	3	0	1	1	3	0	2	2	0	1	0	2	0	2	0	1	0	0	0	3	2	0	0	0	0	0	0	0	2	4	0	0	1	0	0	0	1	1	0	1
RP11-805F19.2	0	0	0	0	0	0	0	0	0	0	0	0	0	0	0	1	0	0	0	0	5	0	0	0	0	0	0	0	0	0	0	0	0	0	0	0	0	0	0	0	0	0	1	0	0	0	1	0	1
MYLK-AS2	0	1	3	0	0	0	0	0	0	0	0	0	0	0	0	0	1	2	0	0	0	0	0	0	0	0	0	0	1	0	0	0	1	1	0	1	0	2	1	0	1	0	1	5	0	0	0	0	0
RP11-463D19.1	0	1	0	0	0	1	0	0	0	3	0	0	16	2	0	0	0	0	0	0	0	3	2	0	0	0	1	0	0	0	0	4	0	0	3	2	0	0	0	1	2	0	1	0	1	1	0	1	0
MYLK-AS1	25	168	80	12	17	82	9	36	4	50	25	32	109	70	39	12	34	72	15	5	117	47	45	99	20	30	20	20	76	47	11	25	10	21	16	17	4	47	38	44	49	13	12	94	42	39	13	13	15
RP11-403P17.3	0	0	0	0	0	0	0	0	0	0	0	0	0	0	0	0	0	0	0	0	0	0	0	0	0	0	0	0	0	0	0	0	0	0	0	0	0	0	0	0	0	0	0	0	0	0	0	0	0
RP11-403P17.2	3	0	1	0	0	1	0	0	0	1	0	0	0	1	4	0	0	1	1	1	1	0	0	0	2	0	1	1	0	0	0	0	1	2	0	0	0	1	0	0	1	0	1	2	0	2	1	0	0
RP11-299G20.2	21	15	8	33	58	18	37	10	18	167	13	21	7	12	20	8	19	19	16	22	30	2	44	5	5	18	12	17	17	29	20	28	86	5	49	26	7	54	109	66	29	26	42	36	26	27	15	24	42
DUBR	208	459	240	42	256	340	211	65	90	242	54	246	83	97	44	51	177	157	176	154	166	181	386	87	236	28	104	137	142	176	61	110	62	68	22	164	153	253	192	187	564	139	167	287	63	201	193	389	182
RP11-403P17.4	1	6	0	2	0	0	0	0	0	9	2	2	3	5	5	0	0	1	4	0	4	2	1	0	0	1	1	0	0	0	0	1	1	1	0	0	1	0	1	6	3	0	4	1	0	2	2	2	3
TTC3-AS1	3	1	0	0	1	1	1	1	1	2	2	1	2	8	0	2	2	4	1	2	8	1	3	0	2	3	1	0	6	1	1	11	7	0	1	0	2	1	4	1	5	0	0	2	1	4	2	4	1
RP11-335O13.8	0	0	0	0	0	0	0	0	0	1	0	0	0	0	0	0	0	0	0	0	0	0	0	0	0	0	0	0	1	0	0	1	0	0	0	0	0	0	0	0	0	0	0	0	0	0	0	0	0
RP11-326J18.1	0	0	0	0	0	0	0	0	0	4	0	0	0	0	0	0	0	0	0	0	7	0	0	0	0	0	0	0	0	0	0	0	1	0	0	0	0	0	0	0	3	0	0	0	0	0	1	1	0
RP11-483I13.2	0	0	0	1	1	3	0	0	0	0	0	1	0	1	0	0	0	0	0	0	0	0	0	0	1	0	0	0	0	0	0	0	0	1	0	0	0	0	0	0	0	0	0	0	0	0	0	0	0
RP11-530C5.4	3	2	0	0	1	9	0	3	1	5	0	1	0	5	2	4	3	2	4	3	5	1	0	1	2	4	5	2	1	1	2	2	5	4	2	0	2	2	1	1	1	6	1	6	2	1	0	2	0
RP11-545D19.1	2	0	0	0	0	0	0	0	0	2	0	0	0	0	3	0	0	2	0	0	0	0	0	9	0	0	0	0	0	0	0	0	0	1	0	0	0	0	0	0	0	0	0	1	0	0	0	0	0
CHMP1B-AS1	0	0	0	0	0	0	0	0	0	0	0	0	0	0	0	0	0	0	0	0	0	0	0	0	0	0	0	0	0	0	0	0	0	0	0	0	0	0	0	0	0	0	0	0	0	0	0	0	0
RP11-650K20.2	0	0	0	0	0	0	0	1	0	0	0	0	0	0	0	0	0	0	0	0	0	0	0	0	0	0	0	0	0	1	0	0	0	0	0	0	0	0	0	0	0	0	0	0	0	0	1	0	0
RP11-650K20.3	0	2	5	1	0	0	0	0	0	2	0	0	0	7	1	0	0	2	2	0	1	2	3	1	1	1	0	2	0	2	0	0	1	0	0	0	1	1	3	0	0	1	0	0	1	0	0	1	0
RP11-84G21.1	17	54	20	28	22	70	33	7	6	25	16	38	25	29	6	8	30	30	21	20	61	19	12	45	8	15	14	14	35	45	7	12	6	10	17	43	13	28	30	22	30	10	46	47	24	18	33	15	7
RP11-63L7.5	1	0	1	0	1	0	0	1	0	1	0	0	5	3	2	0	0	1	2	1	1	2	1	0	0	0	1	0	2	0	0	0	0	0	0	0	0	0	1	0	1	0	0	1	0	0	0	0	0
RP11-56B16.5	0	2	0	0	3	0	0	2	0	1	1	0	0	3	0	0	0	2	0	1	2	1	1	1	2	0	1	3	2	3	1	3	4	2	5	1	2	2	1	2	3	1	0	3	4	0	2	0	0
RP11-56B16.4	0	0	0	0	0	0	0	0	0	0	0	0	0	0	0	0	0	0	0	0	0	0	0	0	0	0	0	0	0	0	0	0	0	0	0	0	0	0	0	0	0	0	0	0	0	0	0	0	0
RP11-56B16.6	0	2	0	0	0	0	0	0	0	0	1	0	4	0	0	0	0	0	1	0	0	0	0	0	0	0	0	0	0	0	1	0	0	0	1	0	0	1	0	0	0	0	0	1	0	0	0	0	0
RP11-649E7.5	0	0	0	0	0	0	0	0	0	0	0	0	0	0	0	0	0	0	0	0	0	0	0	0	0	0	0	0	0	0	0	0	0	0	0	0	0	0	0	0	0	0	0	0	0	0	0	0	0
RP11-239L20.6	0	2	0	0	0	0	0	0	0	2	0	0	1	1	0	0	1	1	0	0	5	0	0	0	0	0	0	0	0	0	0	1	1	0	0	0	0	0	1	0	0	0	0	1	0	3	0	0	0
AIRN	0	1	0	0	0	0	1	1	0	11	0	0	0	2	0	0	0	0	0	0	10	0	1	0	1	0	0	0	1	0	0	0	0	0	0	0	1	1	1	2	1	0	0	1	0	0	1	0	0
RP11-816J6.3	5	16	2	15	9	4	1	8	1	32	4	13	144	21	15	3	7	16	8	1	15	9	15	24	8	3	4	7	13	4	2	4	5	6	8	0	3	4	8	7	50	4	6	16	5	7	2	13	3
RP11-713P17.3	30	7	3	11	10	1	6	52	7	28	24	24	5	4	18	21	5	152	26	13	94	11	26	7	103	5	10	29	54	111	33	8	6	67	2	19	17	15	57	17	16	38	12	16	65	16	21	10	21
RP11-400K9.4	160	21	149	207	178	173	799	36	53	125	26	117	69	64	1	24	154	23	25	34	155	345	210	4	67	2	48	70	118	44	47	52	109	8	66	444	480	834	47	203	140	76	92	778	135	193	373	345	440
WWC2-AS1	0	0	0	0	0	0	0	0	0	0	0	0	0	0	0	0	0	0	0	0	4	0	0	0	0	0	0	0	0	0	0	0	0	0	0	0	0	0	0	0	0	0	0	0	0	0	2	0	0
RP11-713P17.5	0	2	0	0	0	0	0	8	0	0	3	0	0	0	0	0	0	8	2	0	0	1	0	0	2	1	0	1	0	12	0	0	2	10	0	3	3	1	2	0	0	0	0	0	0	0	1	0	2
RP11-713P17.4	0	0	2	0	4	1	2	5	0	3	2	0	0	3	3	2	1	47	10	4	21	1	2	0	16	0	1	2	8	15	3	3	1	7	5	1	1	3	16	1	2	2	3	1	0	2	1	0	0
RP11-259O2.2	14	35	6	9	2	0	12	12	6	8	22	27	1	5	0	1	2	22	0	1	1	0	0	8	35	22	14	4	12	1	0	6	29	28	15	0	6	22	12	4	14	7	2	12	86	34	1	5	3
RP11-259O2.3	2	8	0	0	0	0	1	11	3	17	3	7	0	4	1	0	5	1	0	9	1	7	0	22	1	2	0	8	0	4	0	3	8	1	0	2	6	1	3	0	5	1	0	22	11	1	0	0	1
RP11-259O2.1	126	471	200	50	16	0	60	113	101	73	35	143	163	99	215	10	41	179	17	71	39	93	3	201	13	38	29	31	72	35	26	60	324	196	166	13	10	77	87	37	77	8	26	92	102	64	13	13	13
AOAH-IT1	0	0	0	0	0	0	2	1	0	1	0	0	0	3	0	0	0	0	1	1	0	0	0	1	0	0	0	0	0	0	0	1	0	0	0	1	0	0	0	1	2	0	1	2	1	0	1	0	0
RP11-535M15.1	94	22	70	39	2	10	0	2	4	13	3	3	10	13	30	12	9	117	18	2	5	59	17	0	14	2	10	0	11	18	3	35	9	1	43	7	1	9	5	13	78	10	6	7	15	5	7	7	1
AC010746.3	1	0	0	0	0	0	0	0	0	1	0	0	0	0	0	0	0	0	0	0	2	0	0	3	0	0	0	0	0	0	0	0	0	0	0	0	0	0	0	0	0	0	0	0	0	0	0	0	0
C1QTNF1-AS1	6	14	3	3	4	5	0	1	1	4	5	1	1	1	2	2	2	27	7	7	7	2	3	1	8	4	13	16	1	9	2	10	12	5	1	5	1	3	0	8	0	1	0	2	2	10	2	5	1
RP11-39M21.1	0	0	0	0	0	0	0	0	0	6	0	0	0	0	1	0	0	0	0	0	13	0	1	2	0	0	0	0	0	1	0	0	1	0	1	0	2	0	0	0	0	0	0	0	0	0	0	0	0
RP11-359E3.4	58	22	8	39	47	15	24	20	17	83	9	14	26	34	31	18	25	22	54	25	291	37	48	20	37	31	13	31	56	44	10	24	20	23	16	9	25	53	61	65	109	41	43	57	20	67	42	37	24
LINC00908	4	7	4	10	11	33	4	10	3	53	2	1	22	0	1	7	6	5	16	8	1	139	254	3	1	1	1	2	1	6	4	4	2	4	4	8	4	5	7	2	8	4	7	16	3	2	4	12	10
RP11-9N12.3	0	1	0	0	0	0	0	0	0	0	0	0	0	0	0	0	0	0	0	0	0	0	0	0	0	0	0	0	0	0	0	0	0	0	0	0	0	0	0	0	0	0	0	0	2	1	0	0	0
RP11-73K9.3	5	17	6	8	10	31	8	7	4	16	3	1	15	4	8	10	10	6	12	4	46	9	9	7	6	5	7	5	3	5	10	9	6	2	4	4	3	6	2	13	6	3	8	1	14	9	9	7	5
RP11-844P9.1	0	0	0	0	0	0	0	0	0	0	0	0	0	0	0	0	0	0	0	0	0	0	0	0	0	0	0	0	0	0	0	0	0	0	0	0	0	0	0	0	0	0	0	0	0	0	0	0	0
RP11-352D3.2	3	24	1	1	2	2	1	6	1	6	3	0	4	0	11	0	1	0	0	10	11	0	1	0	2	2	3	1	0	2	2	2	1	0	1	0	3	0	0	5	0	4	3	2	1	0	1	0	0
FAM66E	1	0	0	2	0	0	0	0	0	4	2	0	0	1	0	0	0	0	0	0	0	1	0	0	0	1	0	0	0	2	0	0	0	0	0	0	0	0	1	0	1	1	1	0	1	0	0	0	0
FAM66B	1	11	2	46	6	2	2	16	2	56	8	3	0	14	0	5	1	2	2	1	18	50	17	2	4	0	0	4	26	13	3	19	4	3	4	7	8	2	9	11	47	17	15	6	44	22	10	10	17
RP11-844P9.5	10	10	4	2	6	1	0	1	7	28	1	1	0	5	8	1	1	2	2	4	8	11	9	0	3	0	5	1	4	1	0	2	21	4	1	3	0	1	1	3	21	2	7	1	0	3	1	0	0
FAM66A	0	0	0	5	0	0	1	0	7	14	9	0	0	0	0	2	3	0	1	1	0	22	0	0	1	0	1	2	1	4	0	2	0	2	2	5	2	1	4	7	12	0	1	8	1	2	0	1	1
RP11-150D5.2	0	0	0	0	0	0	0	0	0	0	0	0	0	0	0	0	0	0	0	0	0	0	0	0	1	0	0	0	0	0	0	0	0	0	0	0	0	0	0	0	0	0	0	0	0	0	0	0	0
LUCAT1	25	202	64	62	160	49	30	276	77	75	34	30	10	33	45	19	15	128	151	92	28	1	20	24	195	163	24	98	198	123	47	52	154	11	43	25	186	26	73	104	89	29	21	691	12	10	60	55	103
RP11-357N13.1	0	0	0	0	2	0	0	1	0	9	0	0	0	0	0	1	0	2	0	1	0	0	0	0	2	0	0	0	0	3	2	4	6	5	2	0	0	1	4	0	2	2	0	0	2	2	0	1	0
RP11-85G18.6	2	5	2	1	0	1	0	0	0	0	0	0	0	2	0	0	0	0	1	2	1	2	2	0	4	1	1	0	0	1	0	0	1	0	1	0	0	4	0	0	2	0	0	2	1	0	2	2	0
RP11-357N13.3	0	1	0	0	0	0	0	1	0	3	0	1	2	3	0	0	0	1	0	0	1	1	0	0	0	0	2	1	1	0	0	8	1	2	1	2	1	1	2	2	6	0	1	1	4	5	1	2	2
RP11-357N13.2	0	1	0	0	1	0	0	0	0	2	0	0	0	3	0	0	0	4	0	0	0	0	0	1	0	1	0	0	0	0	0	1	2	1	2	0	2	0	0	2	3	2	0	1	3	2	3	0	0
RP5-916O11.2	0	0	0	0	0	0	0	0	0	1	0	0	0	0	0	0	0	0	0	0	2	0	0	1	0	0	0	0	0	0	0	0	0	0	0	0	0	0	0	0	0	0	0	0	0	0	0	0	0
RP11-174G17	0	0	0	0	0	0	0	0	0	0	0	0	0	0	0	0	0	0	0	0	0	0	0	0	0	0	0	0	0	0	0	0	0	0	0	0	0	0	0	0	0	0	0	0	0	0	0	0	0
AE000658.22	0	0	0	0	0	0	0	0	0	0	0	0	0	0	0	0	0	0	0	0	0	0	0	0	0	0	0	0	0	0	0	0	0	0	0	0	0	0	0	0	0	0	0	0	0	0	0	0	0
LINC01392	0	0	0	0	0	0	1	0	1	0	0	1	2	1	2	0	0	0	1	0	1	0	0	0	0	0	0	0	0	1	0	0	0	0	0	0	0	0	0	0	0	0	0	3	0	0	1	0	0
RP11-348J12.5	2	1	0	0	0	0	0	0	0	0	1	0	10	17	3	0	0	3	0	0	0	0	0	2	0	1	0	0	1	0	1	4	0	4	11	0	1	0	2	16	0	0	0	4	3	0	0	1	0
RP11-554D14.8	1	1	0	0	0	2	0	0	0	0	0	0	0	13	0	0	1	0	2	0	2	37	10	2	0	0	0	1	1	0	0	1	0	0	0	0	0	0	0	0	2	0	2	0	0	1	0	1	3
RP11-63E5.6	0	0	0	0	0	0	0	0	0	0	0	0	0	0	0	0	0	0	0	0	0	0	0	0	1	0	0	0	0	1	0	0	0	0	0	0	0	0	0	0	0	0	0	0	0	0	0	2	0
AP000320.7	0	3	3	1	1	2	1	1	1	8	5	0	0	1	2	1	1	4	3	1	2	0	2	0	3	0	0	0	0	0	1	5	3	3	0	1	0	0	0	1	3	1	2	3	1	3	1	8	1
RP11-428C19.5	0	1	0	1	0	1	0	0	1	4	0	0	0	1	0	0	0	0	3	2	1	0	0	0	2	0	0	0	1	0	0	1	1	0	0	0	0	1	0	1	8	0	0	2	0	1	3	0	0
RP11-428C19.4	1	3	4	0	1	2	0	0	1	2	1	0	0	4	2	0	0	10	1	0	10	2	1	0	0	2	0	0	1	2	0	2	2	0	1	0	0	1	3	1	4	0	2	2	1	1	4	2	1
RP11-431N15.2	0	3	0	2	0	0	0	1	11	0	2	0	0	2	1	0	0	4	1	0	0	0	0	2	2	0	0	6	1	10	2	3	2	3	2	1	0	3	1	3	3	8	2	9	4	0	1	1	2
RP11-554D14.6	1	1	0	8	1	3	0	0	0	3	0	0	0	13	0	0	0	1	0	0	11	85	34	5	0	0	0	1	3	0	0	2	4	1	5	1	0	0	5	4	6	0	2	0	4	0	2	5	2
KB-1507C5.3	0	0	0	0	0	0	0	0	2	2	0	0	0	0	2	0	0	0	3	0	2	1	0	0	2	0	0	0	0	0	0	0	0	0	0	1	0	1	3	0	5	0	0	4	1	0	0	1	1
CTB-180A7.6	0	1	0	1	0	0	0	0	3	2	0	0	0	1	0	0	0	2	0	1	18	0	0	0	1	1	0	2	3	2	0	0	2	0	0	0	0	0	2	0	3	0	1	3	1	1	1	0	0
RP5-881P19.7	0	0	0	0	1	1	1	1	1	19	1	0	3	1	2	0	0	1	1	0	3	9	2	2	0	0	0	1	0	3	1	9	5	1	0	1	0	5	4	1	7	0	3	3	1	2	5	1	0
CTB-180A7.3	0	0	1	0	1	1	0	0	0	2	0	0	0	1	0	0	2	2	1	0	6	1	1	0	0	1	0	2	2	0	0	1	1	1	2	0	0	1	3	1	0	0	0	1	1	0	1	1	1
SPACA6P-AS	5	5	9	3	1	2	0	2	0	7	2	0	2	0	3	1	0	2	13	2	8	6	9	1	18	1	1	8	5	10	1	4	10	1	0	0	6	2	10	2	4	1	0	5	1	2	1	1	0
AC004160.4	3	3	0	0	1	0	0	1	1	11	0	0	2	0	0	0	0	0	2	0	1	0	0	0	2	2	0	0	1	0	1	5	2	0	1	0	0	0	4	6	0	3	4	4	0	1	2	3	0
RP11-3B12.5	17	44	2	0	0	11	0	0	0	43	1	1	82	0	34	0	1	6	0	17	0	3	0	0	16	2	1	0	0	0	0	14	0	1	5	0	0	12	0	3	0	1	2	51	1	5	2	6	0
RP11-3B12.2	4	4	4	0	0	0	0	0	0	16	0	0	0	0	1	0	0	5	0	1	0	1	0	0	1	0	1	0	0	0	0	2	0	0	5	0	0	0	2	0	0	0	1	5	0	0	0	2	0
RP11-3B12.3	0	0	0	0	0	0	0	0	2	0	0	0	0	1	0	0	0	0	0	0	7	1	0	0	0	0	0	0	0	0	0	1	0	0	0	0	0	0	0	0	0	0	0	1	0	0	0	1	0
RP11-753B14.1	0	0	1	0	0	0	0	0	0	3	0	1	0	0	0	0	0	2	0	0	2	0	0	0	0	0	0	1	0	0	0	0	0	0	2	0	0	0	0	0	2	0	0	0	0	0	0	2	0
AC078851.1	0	0	0	0	0	0	0	0	0	0	0	0	0	0	0	0	0	0	0	0	0	0	0	0	0	0	1	0	0	0	0	0	0	0	0	0	0	0	1	0	0	0	0	0	0	0	0	0	0
AC087491.2	4	18	29	5	1	0	2	0	0	7	0	3	5	1	12	0	13	18	4	36	10	5	3	125	0	19	3	0	48	0	2	14	12	1	2	0	0	1	0	2	35	2	1	4	2	3	1	12	0
RP11-1028N23.4	1	0	0	0	0	0	0	0	0	2	0	0	0	1	5	0	0	2	1	0	8	0	1	1	0	0	0	0	1	0	0	1	0	0	0	0	0	0	0	0	2	0	0	1	0	0	1	0	0
AF230666.2	10	11	30	3	13	19	3	7	8	17	15	3	40	14	40	2	10	24	14	13	21	11	10	14	30	10	6	14	21	15	2	11	9	7	1	1	6	10	19	19	13	12	3	13	9	12	9	8	6
RP11-1028N23.2	0	0	0	0	0	4	0	0	1	6	0	0	0	0	0	0	0	0	0	0	1	0	0	0	0	0	0	0	0	0	0	0	2	0	0	0	1	1	0	0	0	0	1	0	0	0	0	0	0
RP11-471B22.2	3	11	6	7	15	1	7	2	13	15	11	6	0	12	0	3	4	11	33	18	29	1	4	14	159	19	16	52	59	62	5	29	50	4	3	7	10	17	28	20	29	19	8	14	4	8	18	9	9
AC004156.3	1	4	1	0	0	0	0	2	0	2	1	0	8	1	5	1	0	2	2	2	16	1	6	1	6	0	4	0	0	1	0	6	0	2	0	1	0	2	4	2	4	2	1	4	0	3	4	0	1
RP11-716O23.2	0	0	0	0	0	1	0	0	0	0	0	0	0	0	0	0	0	0	0	0	0	0	0	0	0	0	0	0	0	0	0	0	0	0	0	1	0	1	0	0	0	0	0	0	0	0	0	0	0
KB-1043D8.8	1	0	0	1	0	0	0	0	0	0	0	0	1	0	0	0	0	0	2	0	0	0	0	0	0	0	0	0	0	0	0	1	0	0	0	0	0	0	0	0	0	0	0	0	0	0	0	0	0
RP11-716O23.1	0	1	0	0	0	0	0	0	0	0	0	0	0	1	0	0	0	0	0	0	0	0	0	0	0	0	0	0	0	0	0	0	1	0	0	2	0	0	0	0	0	0	0	0	0	0	0	0	0
ITPKB-IT1	1	2	2	1	1	2	1	0	2	6	0	0	2	1	1	0	0	0	0	0	11	0	0	0	1	1	2	0	1	1	0	0	2	2	3	0	0	1	1	2	2	2	2	3	0	0	0	0	0
KB-1043D8.6	1	2	0	0	1	1	0	1	0	0	0	0	0	0	4	0	0	0	1	0	2	0	1	0	1	0	0	0	0	1	0	0	0	0	1	1	0	1	1	0	0	0	0	2	0	0	0	0	0
AC002383.2	0	0	0	0	0	0	0	0	0	0	0	0	0	0	0	0	0	0	0	0	0	0	0	0	0	0	2	0	0	0	0	0	0	0	0	0	0	0	0	0	0	0	0	0	0	0	0	0	0
RP11-724N1.1	0	3	0	0	1	0	0	0	0	2	0	0	0	3	1	0	1	2	3	1	11	0	0	2	3	0	0	0	1	1	0	1	0	0	0	0	0	0	1	1	2	0	0	0	0	2	0	0	0
AC138035.2	6	2	6	3	10	8	14	8	7	14	6	4	0	7	0	2	2	12	4	9	16	13	11	5	5	10	2	7	8	14	0	21	8	0	2	3	3	10	28	11	10	2	14	43	9	9	26	9	10
RP11-446J8.1	0	0	0	1	0	1	0	0	0	0	0	0	0	0	0	0	0	1	0	0	2	0	0	0	29	0	0	0	0	0	0	0	0	0	0	0	0	1	1	0	1	1	0	3	0	0	1	1	0
RP4-566L20.1	1	0	0	0	0	0	0	0	0	0	0	0	0	0	0	0	0	1	0	0	0	0	0	0	0	0	0	0	0	0	0	0	0	0	0	0	0	0	0	0	0	0	0	0	0	0	0	0	0
CTD-2566J3.1	1	0	0	0	0	2	0	0	0	4	1	0	0	0	0	0	0	0	0	0	4	4	6	0	0	1	1	1	0	0	0	3	3	1	1	1	3	0	0	1	2	0	1	0	7	2	5	0	1
RP11-1152H14.1	1	5	5	5	1	0	0	2	1	7	1	0	43	0	1	2	2	0	14	1	16	0	6	2	1	8	0	0	0	0	0	4	1	0	0	2	0	2	2	2	5	2	0	7	9	1	0	2	0
LL22NC03-N14H11.1	27	8	6	2	2	10	3	2	3	53	4	1	1	6	9	3	2	15	12	3	3	2	0	0	57	8	2	2	0	2	5	6	1	6	10	0	4	20	55	4	16	13	12	10	5	2	16	5	3
RP11-192H6.2	1	0	0	0	0	0	0	0	0	1	0	0	0	0	0	0	0	0	0	0	0	0	0	0	0	0	0	0	0	0	0	0	0	0	0	0	0	1	0	0	0	0	0	0	0	0	0	0	0
RP1-184J9.2	0	0	0	0	0	0	1	0	1	1	2	1	0	0	1	0	0	1	0	0	5	0	0	0	0	0	1	0	1	0	0	2	0	0	0	0	0	0	0	0	1	0	0	0	0	1	2	1	0
AC010504.2	6	12	7	3	6	8	3	2	1	11	4	3	6	12	8	4	5	7	4	5	17	18	11	7	3	4	1	3	4	5	4	13	6	7	10	5	1	6	8	4	8	2	9	15	4	8	4	4	0
RP11-458F8.4	316	40	57	62	190	139	104	33	140	477	193	84	64	264	104	90	105	539	243	144	169	162	98	208	287	332	90	218	393	221	14	190	180	23	50	84	121	251	331	68	275	76	83	155	86	152	169	142	116
RP11-334C17.6	36	11	16	8	10	5	12	23	25	10	17	5	74	13	36	9	7	11	7	8	41	3	4	12	16	9	9	15	47	14	8	1	2	0	13	3	7	4	11	4	12	1	6	28	3	7	3	5	4
RP11-415A20.1	0	0	0	0	0	0	0	0	0	0	1	0	0	0	1	0	0	0	0	0	0	0	0	0	0	0	0	0	0	0	0	0	0	0	0	0	0	0	0	0	0	0	0	0	0	0	0	0	0
AC007349.7	0	0	0	2	0	0	2	0	0	0	0	0	0	0	0	0	0	0	0	0	1	0	0	0	0	0	0	0	0	0	0	0	0	0	0	0	0	0	0	0	0	0	0	0	0	0	0	0	0
AC007349.5	0	0	0	0	1	0	0	0	0	0	0	0	0	0	0	0	0	0	0	0	0	0	0	0	0	0	0	0	0	0	0	0	0	0	0	0	0	0	0	0	0	0	0	0	0	0	0	0	0
AC007349.4	0	0	0	0	0	0	0	0	0	0	0	0	0	0	0	0	0	0	0	0	3	0	0	0	0	0	0	0	0	0	0	0	1	0	0	1	0	1	0	0	2	0	0	0	0	1	3	0	0
RP11-10J18.3	0	0	0	0	0	0	1	0	1	0	0	0	0	0	0	0	0	0	0	0	3	1	0	0	1	1	0	0	0	0	0	0	2	0	0	0	0	0	0	0	2	0	0	0	0	0	0	0	0
RP11-884K10.6	1	0	0	0	0	0	0	0	0	4	0	0	0	0	0	1	0	0	0	0	0	2	1	0	0	0	0	0	0	0	0	0	0	0	0	0	0	1	0	0	3	1	0	2	0	0	0	0	1
RP11-884K10.7	139	119	54	47	247	294	137	70	40	267	70	137	41	207	45	68	63	162	149	103	118	255	86	60	89	141	35	106	100	144	28	110	116	94	67	90	52	101	148	114	369	63	144	171	102	73	146	149	44
AC012485.2	0	0	0	0	0	0	0	0	0	2	0	0	3	3	6	0	0	0	0	0	0	0	1	0	0	0	0	0	0	0	0	3	1	1	0	0	0	0	0	0	0	0	0	3	1	0	0	0	0
RP11-85L21.4	0	1	1	0	0	1	0	0	0	1	0	0	0	0	0	0	1	0	0	0	0	0	0	0	4	0	0	0	1	0	0	0	1	0	1	0	0	0	0	0	0	0	0	0	0	1	0	0	3
RP11-85L21.6	0	0	0	0	0	0	0	0	0	0	0	0	0	0	0	0	0	0	0	0	0	0	0	0	0	0	0	0	0	0	0	0	0	0	0	0	0	0	0	0	0	0	0	0	0	0	0	0	0
RP11-378I13.1	0	0	0	1	0	0	0	0	0	0	0	0	2	0	0	0	0	0	0	0	1	0	0	0	0	0	0	0	0	0	0	0	0	0	0	0	0	0	0	0	1	0	0	0	0	0	0	0	0
CTC-336P14.1	3	4	0	1	1	2	2	2	0	8	2	0	6	7	8	3	9	8	6	1	5	1	1	15	2	1	4	4	12	6	1	0	1	4	0	1	1	5	0	3	9	0	3	7	3	4	4	1	0
CTB-55O6.13	4	3	3	0	2	2	2	4	2	0	2	1	0	3	21	0	2	11	2	2	5	1	4	0	0	7	1	2	5	2	1	3	0	1	2	2	1	0	4	7	3	0	3	7	0	1	2	1	0
CTB-55O6.12	71	45	38	59	87	44	43	52	60	216	32	32	45	76	118	29	42	66	125	72	182	58	85	49	91	65	54	30	59	49	39	78	34	20	32	45	53	92	208	81	88	54	78	84	68	67	61	102	56
RP11-503C24.6	0	0	1	0	0	0	1	0	0	11	0	0	0	0	3	0	0	1	1	0	0	0	2	5	0	0	1	0	0	0	2	0	0	0	0	0	1	2	0	1	0	0	0	0	0	1	0	0	2
RP11-588K22.2	392	736	35	161	589	347	203	513	70	1651	309	175	371	134	71	186	285	106	1586	164	112	447	181	348	556	316	207	91	106	151	786	612	253	146	52	653	189	807	430	499	140	833	804	877	352	204	362	1202	396
RP11-503C24.3	0	0	0	0	0	0	0	0	0	0	0	0	0	0	0	0	0	0	0	0	0	0	0	0	0	0	0	0	0	0	0	0	0	0	0	0	0	0	0	0	1	0	0	0	1	0	0	0	0
RP11-503C24.2	0	0	0	2	0	0	0	0	0	14	0	0	0	2	30	1	1	16	0	0	0	0	0	23	0	0	0	2	0	0	1	20	1	0	5	0	0	0	0	0	0	0	1	1	0	2	0	0	0
RP11-383M4.2	0	0	0	0	0	0	0	0	0	0	0	0	0	0	0	0	0	0	0	0	0	0	0	0	0	0	0	0	0	0	0	0	0	0	0	0	0	0	0	0	0	0	0	0	0	0	0	0	0
RP11-383M4.6	2	1	0	1	0	0	2	1	2	6	1	0	3	0	2	1	1	4	2	2	26	2	0	1	0	1	0	1	2	0	0	1	1	1	0	0	0	2	1	3	1	3	0	0	1	3	1	3	1
ATP2B1-AS1	38	63	40	24	48	33	18	139	40	51	23	38	54	168	59	19	18	80	71	39	70	63	29	218	65	23	36	17	55	35	23	66	20	24	20	40	21	13	39	37	85	52	70	65	11	20	25	54	16
AC003988.1	0	0	1	0	1	0	1	0	2	1	0	0	3	0	0	0	3	1	0	0	0	0	0	0	0	0	1	2	0	5	0	0	0	0	0	2	1	0	1	0	0	1	0	0	0	1	0	0	0
CTC-338M12.1	14	0	1	0	2	4	1	0	4	4	0	1	0	13	3	4	2	4	8	0	10	10	21	2	1	27	1	0	22	1	3	5	3	9	1	5	1	2	6	8	9	3	3	8	0	2	5	2	1
CTC-338M12.5	30	30	23	14	8	7	7	13	4	63	3	6	203	46	52	15	10	8	14	10	20	14	13	21	9	9	16	5	6	5	0	16	7	3	11	10	3	9	13	10	14	6	8	18	7	11	6	8	0
CTC-338M12.4	93	62	65	112	61	126	65	23	74	154	7	47	24	100	33	13	52	143	42	111	130	67	107	52	52	65	40	58	130	40	10	51	44	36	49	31	20	75	67	24	137	34	43	234	31	93	24	68	30
CTC-338M12.7	0	0	0	0	0	0	0	0	0	0	0	0	0	0	0	0	0	0	0	0	0	0	0	0	0	0	0	0	0	0	0	0	0	0	0	0	0	0	0	0	0	0	0	0	0	0	0	0	0
CTC-338M12.6	6	0	4	1	3	1	2	0	2	9	0	0	0	5	9	0	3	4	1	2	9	6	9	2	1	1	0	0	5	0	2	0	3	4	2	0	0	3	2	4	13	1	5	4	0	9	3	3	1
RP11-705C15.5	0	0	0	0	0	3	3	0	0	1	0	0	0	2	2	1	0	0	0	1	0	4	0	0	0	0	0	0	0	1	0	0	0	0	1	3	1	2	0	2	0	2	3	1	1	0	0	2	0
RP11-705C15.4	0	1	0	0	0	4	0	0	0	5	0	0	2	4	3	0	0	0	1	1	2	0	1	0	0	0	0	1	1	0	0	1	0	0	2	2	0	0	0	0	0	0	0	5	0	0	2	0	0
RP11-295I5.4	2	0	0	0	1	0	0	0	1	1	0	0	0	2	0	3	0	1	0	0	7	0	0	1	0	0	0	0	1	0	0	3	0	0	0	0	0	0	2	0	1	0	0	2	0	1	1	1	0
RP11-705C15.3	53	131	93	51	191	165	116	43	37	1378	19	44	79	187	35	39	58	31	56	44	359	490	308	71	72	33	40	67	45	88	38	161	35	16	99	117	112	156	69	142	156	130	72	348	178	94	33	287	81
CTC-360P9.1	0	0	0	0	0	0	0	0	0	0	0	0	0	0	0	0	0	0	0	0	0	0	0	0	0	0	0	0	0	0	0	0	0	0	0	0	0	0	0	0	0	0	0	0	0	0	0	0	0
AC008060.5	0	0	0	0	0	0	0	0	0	13	0	0	0	0	0	0	0	0	0	0	1	0	0	0	0	0	0	0	0	0	0	0	0	0	0	0	0	0	0	0	0	0	0	0	0	0	0	0	0
AC099342.1	3	19	2	3	0	3	0	4	0	1	1	0	0	0	0	0	3	0	0	0	1	1	0	0	1	0	0	0	1	0	0	0	0	0	1	0	0	0	0	0	0	0	0	0	0	0	0	0	0
LINC00624	5	7	3	2	12	39	4	0	4	30	1	5	0	13	2	1	2	14	11	6	22	1	12	17	27	5	4	17	39	27	1	20	8	8	7	1	9	34	11	17	20	3	11	23	3	20	22	13	6
CTD-3138B18.5	309	366	311	40	58	130	161	147	102	208	95	82	567	241	330	41	149	243	255	208	225	82	160	92	162	77	126	85	74	97	33	142	160	190	522	77	90	176	90	133	206	66	141	204	143	102	246	165	111
GS1-166A23.1	2	3	1	0	0	0	3	1	0	9	1	2	19	2	6	6	0	2	3	0	6	0	0	54	2	0	0	0	0	13	0	0	2	0	0	0	0	16	3	1	0	0	3	2	0	6	1	0	1
CTD-3138B18.6	8	5	2	1	6	3	3	1	10	86	7	5	5	6	33	0	4	6	6	2	22	5	8	4	9	1	8	4	4	4	2	6	8	13	3	1	5	11	10	1	18	5	9	5	8	12	16	3	3
RP11-467I20.2	0	0	0	0	0	0	0	0	0	1	0	0	0	0	0	0	0	0	0	0	0	0	0	0	0	0	0	0	0	0	1	0	0	0	0	0	0	0	0	0	0	0	0	0	0	0	0	0	0
LINC01179	2	40	19	1	3	25	1	5	2	2	19	36	0	0	3	2	13	2	28	9	13	0	0	0	208	0	5	24	0	4	0	1	1	12	0	5	9	3	27	7	1	4	0	3	2	19	2	4	6
RP11-359D14.3	0	2	0	0	0	0	0	0	0	0	0	0	0	0	0	0	0	0	0	0	4	0	0	0	0	0	0	0	0	0	0	0	0	0	0	1	0	0	0	0	0	0	0	0	0	0	1	0	0
EWSAT1	10	12	1	10	2	0	0	2	0	630	1	2	0	11	8	0	4	2	8	3	28	22	94	32	7	2	1	21	17	12	4	3	5	3	0	0	4	3	5	9	5	1	0	7	0	16	3	4	0
RP11-353K11.1	8	12	12	10	6	16	7	1	8	30	8	4	13	26	7	6	8	13	3	13	93	3	22	21	6	5	4	2	8	19	2	3	9	8	9	4	2	12	7	9	22	9	13	27	24	9	8	6	0
RP4-706G24.1	0	0	0	0	0	0	0	0	0	0	0	1	0	7	2	0	0	0	1	0	3	0	0	0	0	0	0	0	0	0	0	0	1	0	0	1	0	0	0	0	0	0	0	0	0	0	0	0	0
RP11-434H14.1	0	0	0	0	2	0	2	0	0	1	0	0	0	0	0	0	0	0	0	0	0	0	0	0	0	0	0	0	0	0	0	0	0	0	0	0	0	2	1	0	0	0	0	1	0	0	0	1	0
RP11-388M20.2	0	0	0	0	0	0	0	0	0	0	0	0	0	0	0	0	0	0	0	0	0	0	0	0	0	0	0	0	0	0	0	0	0	0	0	0	0	0	0	0	0	0	0	0	0	0	0	0	0
AC012442.5	6	6	23	12	4	9	3	2	3	21	5	0	2	10	8	3	3	2	10	6	9	14	15	3	3	1	2	3	2	10	4	6	4	2	3	5	2	9	1	11	11	8	8	7	4	2	3	5	6
SNAP47-AS1	1	1	0	0	0	0	0	0	1	9	0	0	0	0	1	0	0	1	0	0	19	0	5	2	3	0	0	1	2	2	0	2	2	3	0	1	2	0	1	0	2	0	0	3	0	0	7	1	0
RP11-242P2.2	0	0	0	0	0	0	0	0	0	0	0	0	0	0	4	0	0	0	0	0	1	0	0	0	0	0	0	0	0	0	0	0	0	0	0	0	0	0	0	0	0	0	0	0	0	0	0	0	0
RP11-409K20.6	0	0	0	0	0	0	0	0	0	0	0	0	0	1	0	0	0	0	0	0	3	0	0	0	0	0	0	1	0	0	0	3	1	0	1	0	1	0	0	1	3	0	0	3	0	0	0	0	0
AC005537.2	139	159	176	59	52	63	18	55	6	203	16	1	146	70	33	20	52	33	10	9	97	161	91	182	37	0	40	42	13	52	15	27	39	11	235	22	24	28	33	14	129	9	22	111	99	102	16	45	54
LINC00158	0	14	0	3	0	39	6	7	2	8	0	2	1	7	0	0	1	39	0	2	9	2	0	0	2	9	8	3	19	5	0	1	1	0	2	10	6	6	3	0	1	0	4	5	0	3	0	4	2
KB-1572G7.2	24	37	1	2	7	2	1	2	1	41	1	9	8	21	19	9	10	19	13	9	40	6	7	2	16	13	5	10	32	12	5	11	19	0	3	0	3	9	21	3	20	3	10	8	4	4	15	4	5
KB-1572G7.3	4	6	0	1	0	0	0	0	1	2	0	1	0	2	2	1	0	5	4	1	19	3	2	2	1	4	0	1	7	2	0	3	1	1	0	1	2	3	0	2	8	0	0	2	0	2	0	2	0
ARHGAP5-AS1	253	469	213	175	226	436	115	709	279	106	275	145	365	437	83	98	121	180	234	135	222	138	64	341	488	188	304	396	352	495	155	76	133	1379	196	46	223	78	242	391	249	179	104	267	335	155	137	92	120
U47924.27	151	78	114	31	71	289	39	120	76	672	22	81	482	247	883	79	112	106	173	348	557	29	26	69	93	192	221	177	259	83	90	27	106	42	111	16	20	54	126	26	52	32	29	296	27	47	53	53	32
U47924.29	2	2	1	0	0	0	0	0	1	64	1	1	0	3	5	0	0	2	3	2	22	0	0	4	1	1	2	4	4	0	0	2	2	1	0	0	2	0	2	0	3	1	0	1	2	4	2	1	0
CTD-2561F5.1	0	0	0	0	0	0	0	0	0	1	0	0	0	0	0	0	0	0	0	0	1	0	0	0	0	0	0	0	3	9	0	0	0	0	0	0	0	2	2	1	0	0	0	1	0	0	1	0	0
RP11-543D10.2	1	0	0	0	0	0	0	0	0	0	0	1	0	0	0	0	0	0	0	0	2	0	0	0	0	0	0	2	0	0	0	0	0	0	0	0	0	0	3	0	1	0	0	0	0	0	0	0	0
AC004535.2	0	0	0	0	0	0	0	0	0	0	0	0	0	0	0	0	0	0	0	0	0	0	0	0	0	0	0	0	0	0	0	0	0	0	0	0	0	0	0	0	0	0	0	0	0	0	0	0	0
ZNRF3-AS1	0	0	0	0	0	0	0	0	0	0	0	0	0	0	0	0	0	0	0	0	0	0	0	0	0	0	0	0	0	0	0	0	0	0	0	0	0	0	0	0	0	0	0	0	0	0	0	0	0
TNKS2-AS1	13	16	47	21	11	18	8	1	0	29	16	1	35	7	10	14	15	17	3	5	57	9	11	3	8	9	16	1	12	4	6	6	10	7	11	18	9	24	7	39	28	11	16	36	21	15	0	1	8
RP11-66B24.8	0	0	0	0	0	0	0	0	0	0	0	0	0	0	0	0	0	0	0	0	0	0	0	0	0	0	0	0	0	0	0	0	0	0	0	0	0	0	1	0	0	0	0	0	0	0	0	0	0
ZNF674-AS1	99	374	86	57	97	95	61	129	48	251	29	44	102	199	104	44	64	255	149	88	285	176	125	118	116	135	68	140	196	65	62	63	71	77	105	51	63	87	136	85	204	63	83	114	49	74	107	86	35
RP11-399K21.14	60	5	4	10	8	8	11	11	11	64	5	4	9	14	21	14	13	9	18	9	169	2	22	16	36	0	17	16	33	35	2	11	14	8	0	7	6	10	20	14	27	1	7	13	21	13	17	6	6
LINC00620	1	1	0	0	0	0	0	0	0	1	0	0	0	0	0	0	0	0	4	0	1	1	0	2	0	0	0	2	0	0	0	0	0	0	2	1	0	0	2	0	1	0	0	2	1	0	1	0	1
RP11-399K21.11	0	1	1	0	0	0	0	0	0	4	0	0	0	0	0	0	0	1	0	0	2	0	0	0	0	0	0	0	0	0	0	0	2	0	0	0	0	0	2	0	2	0	0	0	0	1	1	0	0
RP11-399K21.10	1	2	3	0	0	3	1	0	0	7	0	0	0	0	0	0	1	0	0	0	0	0	0	0	1	0	1	0	2	1	0	1	2	0	0	0	4	0	1	0	0	0	0	1	0	0	0	0	0
RP11-399K21.13	11	2	1	0	0	1	1	0	3	4	1	0	1	1	8	0	1	1	4	4	9	0	1	1	6	0	3	4	7	1	1	1	0	0	0	1	0	0	3	2	2	0	0	0	1	0	1	0	0
RP1-102G20.5	0	0	0	2	0	0	0	0	0	1	0	0	1	0	0	0	0	1	0	1	8	0	0	1	0	0	0	0	1	1	0	1	0	0	0	0	0	0	0	0	0	0	0	1	0	1	1	0	0
RP11-103C16.2	4	1	2	1	2	0	2	6	3	1	2	1	3	4	1	1	0	4	1	3	6	0	0	2	3	6	1	2	0	1	8	2	1	1	4	0	0	2	2	1	1	1	2	0	0	1	2	2	0
AC123886.2	1	0	1	0	8	12	1	11	1	1	0	0	0	0	0	2	0	0	3	0	0	1	2	0	0	1	0	1	0	2	0	4	0	0	1	1	0	14	2	5	0	0	1	1	1	0	0	2	2
RP11-245D16.4	109	79	61	20	26	101	15	55	20	36	7	16	111	59	20	20	27	79	18	22	348	78	27	26	19	29	20	12	45	23	16	24	42	69	43	17	3	24	62	94	97	12	6	135	32	18	16	5	9
LINC01777	0	0	0	0	0	2	0	0	1	2	0	0	0	0	0	0	0	1	0	0	2	0	0	0	0	0	0	0	0	0	0	0	0	0	0	0	0	0	0	0	0	0	0	0	0	0	3	1	0
LINC01713	0	0	0	0	0	0	0	0	0	0	0	0	0	0	0	0	0	1	0	0	1	0	0	0	1	0	0	0	0	0	0	0	0	0	0	0	0	0	1	0	0	0	1	0	0	0	1	0	0
RP11-338E21.2	0	0	0	1	0	0	0	0	0	4	0	0	1	1	2	0	0	1	4	0	4	2	1	2	0	1	0	0	0	0	0	4	0	4	0	0	0	1	0	4	1	1	0	0	2	3	1	1	0
RP5-997D16.2	53	18	17	39	78	36	40	30	78	50	23	39	15	36	64	19	37	56	98	45	189	45	63	33	100	49	28	54	74	83	55	62	49	55	15	33	41	64	77	73	137	29	49	80	60	60	82	39	25
RP11-338E21.1	0	0	0	0	0	2	0	0	2	1	0	0	0	0	1	0	0	0	0	0	0	0	0	0	0	0	0	1	0	2	0	1	1	0	0	2	0	1	0	0	2	0	0	2	0	0	1	0	0
MIR3976HG	0	0	0	0	0	0	0	0	0	2	0	0	0	0	0	0	0	0	0	0	1	0	0	0	0	0	0	0	0	0	0	0	0	0	0	0	0	0	0	0	0	0	0	0	0	0	0	0	0
FER1L6-AS2	0	0	0	1	1	0	0	0	0	1	0	0	0	2	4	1	0	457	1	1	0	0	1	1	76	0	0	0	0	1	1	1	0	0	52	1	1	4	226	153	0	28	1	2	0	0	4	1	0
FER1L6-AS1	0	0	0	0	0	1	0	0	0	0	0	0	0	1	1	0	0	2	1	0	0	0	0	1	1	0	0	1	0	2	0	0	0	0	2	0	0	0	0	3	0	1	0	1	2	0	1	0	0
RP11-98O2.1	0	1	0	0	0	0	0	0	0	0	0	0	0	0	0	0	0	0	0	0	1	0	0	0	0	0	0	0	0	0	0	0	0	0	0	0	0	0	0	1	0	0	0	0	0	0	0	0	0
LINC02018	7	8	10	2	5	0	5	6	2	9	4	3	7	14	7	4	2	3	10	2	22	8	11	6	2	5	2	1	11	2	3	9	2	3	4	3	0	7	2	2	5	6	3	4	3	4	12	4	0
TTTY23B	0	0	0	0	0	0	0	0	0	0	0	0	0	0	0	0	0	0	0	0	0	0	0	0	0	0	0	0	0	0	0	0	0	0	0	0	0	0	0	0	0	0	0	0	0	0	0	0	0
AC004837.4	0	5	2	0	1	1	0	0	0	0	0	0	0	0	0	0	0	0	0	0	0	0	0	1	0	0	0	0	0	0	0	0	0	0	0	0	0	1	1	0	0	0	0	0	0	0	0	0	1
CTD-2036P10.6	6	1	0	4	7	2	1	1	1	7	1	1	3	6	5	0	0	6	14	3	17	3	4	1	12	5	1	12	4	6	0	5	7	1	1	1	2	3	9	2	11	1	2	6	2	4	2	4	1
LINC02010	0	0	0	0	0	0	0	0	0	0	0	0	0	0	0	0	0	0	0	0	1	0	0	0	0	0	0	0	0	0	0	0	0	0	0	0	0	0	0	0	0	0	0	0	0	1	1	0	0
RP11-442O18.1	0	0	0	0	0	0	0	0	0	0	0	0	0	0	0	0	0	0	0	0	0	0	0	0	0	0	0	0	0	0	0	0	0	0	0	0	0	0	0	0	0	0	0	0	0	0	0	0	0
RP11-442O18.2	0	0	0	0	0	0	0	0	0	0	0	0	0	0	0	0	0	0	0	0	1	0	0	0	0	0	0	0	0	0	0	0	0	0	0	1	0	0	0	0	0	0	0	0	0	0	0	0	0
LINC02013	0	0	0	0	0	0	0	0	0	0	0	0	0	0	0	0	0	0	0	0	0	0	0	0	0	0	0	0	0	0	0	0	0	0	0	0	0	0	0	0	0	0	0	0	0	0	0	0	0
LINC02014	18	13	0	58	11	33	5	2	2	31	3	0	4	22	9	1	7	36	1	8	3	12	54	15	1	11	2	1	10	1	0	18	9	4	46	8	1	3	14	16	95	0	9	27	34	12	6	24	1
LINC02015	13	37	18	23	4	1	16	9	15	20	1	24	20	14	13	10	8	0	28	11	14	0	5	2	963	8	38	1	3	0	8	53	0	0	4	19	46	12	22	12	10	24	7	205	15	12	8	62	19
LINC02016	86	20	0	2	0	0	0	1	0	0	0	2	18	0	0	3	0	1	73	0	20	0	1	1	0	0	0	0	0	4	13	18	3	1	0	6	0	9	24	5	1	16	0	15	0	0	0	9	2
LINC02017	1	2	1	0	4	1	0	0	1	1	0	0	0	0	0	0	1	0	1	0	0	0	0	0	0	1	0	0	0	1	2	0	1	1	0	0	1	0	0	0	0	0	0	0	0	0	1	0	0
CTD-2547G23.4	89	19	7	16	28	10	13	6	22	82	9	11	19	51	65	20	14	16	49	35	120	17	64	18	84	18	18	42	76	52	2	20	53	37	7	12	15	36	81	14	102	12	14	114	14	19	48	10	7
LINC01522	4	3	1	4	0	1	3	2	0	1	9	1	2	0	0	1	1	0	11	0	3	0	2	1	50	19	0	2	0	1	3	1	0	1	0	1	3	3	3	6	3	0	4	4	20	12	1	1	2
AC006460.2	10	54	7	12	5	65	5	13	13	0	5	8	49	6	0	1	1	75	18	2	14	1	6	1	5	3	3	6	7	6	10	9	20	47	6	2	6	10	18	25	16	1	1	9	40	11	6	6	3
CTD-2547G23.2	0	0	0	0	0	0	0	0	0	0	0	0	0	0	0	0	0	0	0	0	0	0	0	0	0	0	0	0	0	0	0	0	0	0	0	0	0	0	0	0	0	0	0	0	0	0	0	0	0
RP11-134L10.1	35	8	9	24	32	28	49	34	44	44	17	16	12	12	13	14	48	18	39	23	18	22	21	1	31	7	13	26	40	45	3	40	17	8	6	50	81	124	20	48	42	18	29	62	18	19	63	92	49
RP11-66B24.5	0	1	0	0	0	0	0	0	0	2	0	0	0	0	0	1	0	0	1	0	1	0	0	0	2	0	0	0	0	0	0	1	1	1	0	0	1	0	0	0	0	0	0	1	0	2	0	0	0
AF241725.4	0	0	0	0	0	0	0	0	0	0	0	0	0	0	3	0	0	0	0	0	0	0	0	0	0	0	2	0	0	0	0	0	0	0	0	0	0	0	0	0	0	0	0	0	0	0	0	0	0
SCAMP1-AS1	389	548	307	130	167	241	263	125	192	290	45	97	280	173	228	91	280	277	127	322	326	179	189	339	115	117	181	117	359	165	74	123	73	82	205	151	88	235	103	136	204	158	135	554	196	157	136	248	103
AF241725.6	0	0	0	0	0	0	0	0	0	0	0	0	0	0	0	0	0	0	0	0	0	0	0	0	0	0	0	0	0	0	0	0	0	0	0	0	0	0	0	0	0	0	0	0	0	0	0	0	0
RP11-552E20.4	0	0	0	0	0	4	0	0	0	0	0	0	0	1	0	0	0	0	0	0	2	0	0	0	0	0	0	0	0	0	0	0	0	0	0	0	0	1	0	0	0	0	0	0	0	0	0	0	0
RP11-845M18.7	0	0	1	0	0	1	0	0	0	4	1	0	0	3	0	0	0	0	0	0	0	2	0	0	0	0	0	0	0	1	0	1	0	0	0	0	0	0	0	0	3	0	0	3	1	0	0	0	0
RP11-845M18.6	2	3	10	32	2	8	12	4	2	12	5	0	3	28	4	1	1	1	1	1	17	38	130	17	3	0	0	4	7	7	1	4	17	0	16	11	7	21	8	4	170	9	3	3	27	6	2	13	9
RP11-292F9.1	0	0	1	0	0	0	1	0	0	3	0	1	0	0	0	0	0	0	1	0	0	4	0	0	0	0	0	0	0	1	1	1	0	0	0	0	2	0	0	0	2	0	0	2	2	0	1	0	0
RP11-395P13.4	0	0	0	0	0	0	0	0	0	1	0	0	0	2	0	0	0	0	0	0	2	0	0	0	0	0	0	0	0	0	0	0	1	0	0	0	0	0	0	0	0	0	0	0	0	0	0	0	0
RP11-395P13.7	0	0	0	0	0	0	0	0	0	1	0	0	0	0	1	0	0	1	0	0	0	0	0	0	0	1	0	0	0	0	1	0	0	0	0	0	0	0	0	0	0	0	1	0	0	0	0	0	0
LINC02038	0	0	0	1	0	0	1	1	0	1	0	0	0	1	0	0	0	3	0	0	4	0	3	5	0	3	0	0	5	2	1	2	1	1	7	0	0	0	2	2	22	0	1	0	3	0	2	0	0
RP11-798M19.6	88	137	64	68	34	57	25	25	13	204	26	17	20	81	12	20	44	74	91	49	79	73	141	59	202	17	28	37	23	30	26	60	20	17	49	29	13	30	22	65	97	27	25	44	36	31	39	31	22
RP11-12K11.2	0	0	0	0	0	0	0	0	0	0	0	2	17	0	0	0	0	0	0	0	2	0	0	6	0	0	0	0	0	0	0	0	1	0	0	0	1	0	0	0	0	0	0	0	0	0	0	0	0
RP11-16O9.2	0	1	0	0	0	0	0	1	0	3	0	0	0	4	0	0	0	0	0	0	6	0	0	1	1	0	0	0	1	1	0	0	1	1	0	0	0	0	0	1	2	0	0	0	0	0	0	0	0
AC002398.11	2	5	1	1	6	4	2	0	2	0	0	3	2	3	7	1	2	4	6	5	5	4	4	0	6	4	3	4	1	8	0	4	4	4	3	5	2	2	4	2	5	5	2	3	4	5	8	3	2
AC002398.12	7	2	0	1	1	0	2	0	0	2	1	0	0	0	0	4	0	0	0	0	0	2	0	0	0	1	0	0	1	6	0	0	0	0	0	6	0	25	4	9	0	2	8	0	5	5	0	13	1
AC002398.13	96	27	6	13	21	52	12	13	14	51	26	21	46	44	63	14	22	56	36	28	53	42	29	15	42	23	40	21	31	29	2	28	26	33	9	7	9	20	22	20	29	19	21	30	32	43	22	26	11
CTD-2296D1.4	0	0	0	0	0	0	0	0	0	0	0	0	0	0	1	0	0	0	0	0	0	0	0	0	0	0	0	0	0	0	0	0	0	0	0	0	0	0	0	0	0	0	0	0	0	0	0	0	0
CTD-3126B10.1	0	0	0	0	0	0	0	0	0	0	0	0	0	0	0	0	0	0	0	0	0	0	0	0	0	0	0	0	0	0	0	0	0	0	0	0	0	0	0	0	0	0	0	0	0	0	0	0	0
RP4-630C24.3	0	0	0	0	0	0	0	0	0	3	0	0	0	0	1	0	0	0	0	0	1	0	2	1	0	0	0	0	0	0	0	0	0	0	0	0	0	0	0	0	0	0	0	0	0	0	1	0	0
RP11-76G10.1	0	1	0	0	0	0	0	0	0	0	0	0	0	0	0	0	0	0	0	0	3	0	0	0	0	0	0	0	0	0	0	1	0	0	0	0	0	0	0	0	0	0	0	0	0	0	0	0	0
BANCR	0	20	0	10	2	26	3	1	3	2	1	3	3	3	3	4	38	131	0	5	11	1	5	3	0	7	3	1	6	0	1	9	2	7	35	5	8	4	0	5	3	1	2	0	1	1	23	2	0
RP11-56N19.5	0	0	0	0	0	0	0	0	0	2	0	0	0	0	0	0	0	0	0	0	5	0	0	0	0	0	0	0	0	0	0	0	0	0	0	0	0	0	0	0	0	0	0	2	0	0	0	0	0
RP11-127B16.1	0	1	0	0	1	0	0	0	0	1	0	0	0	10	0	0	0	0	0	0	0	0	0	0	0	0	0	0	0	0	1	0	0	0	0	0	0	0	0	0	0	0	0	1	0	0	2	0	0
AC096732.2	0	0	0	0	0	0	0	0	0	0	0	0	0	0	0	0	0	0	0	0	0	0	0	0	0	0	0	0	0	0	0	0	0	0	0	0	0	0	0	0	0	0	1	0	0	0	0	0	0
RP11-40C11.2	0	0	0	0	0	0	0	0	0	2	0	0	0	0	0	0	0	0	0	0	0	0	1	0	0	0	0	0	0	0	0	0	0	0	0	0	0	0	0	0	0	0	0	1	0	0	0	0	0
RP5-951N9.2	0	0	1	0	0	0	0	0	0	4	0	2	0	3	1	0	1	1	2	0	6	0	1	0	0	0	0	0	0	2	1	0	1	0	1	0	0	0	1	0	3	0	0	0	0	0	0	1	0
CTB-33O18.1	3	0	11	4	37	1	15	1	101	0	20	2	16	9	15	6	9	1	3	8	1	0	3	28	25	8	30	17	25	0	23	1	9	0	0	4	1	71	5	37	41	36	24	135	1	34	2	6	11
RP11-115H13.1	2	148	0	0	5	2	0	0	0	249	11	9	4	134	0	0	41	0	2	0	13	46	98	0	0	0	1	1	0	2	0	55	113	3	1	18	0	0	61	1	127	0	2	2	2	0	0	3	0
AC122136.2	8	0	9	0	0	0	0	0	0	1	0	0	2	0	0	0	0	0	0	0	1	0	0	0	0	0	0	0	1	0	0	1	0	0	0	0	0	2	0	1	1	0	0	1	0	0	1	6	0
CITF22-92A6.1	72	131	35	75	32	152	38	50	21	89	25	15	162	37	122	14	42	167	25	22	36	24	40	38	563	24	39	22	38	39	10	47	21	66	105	33	21	42	41	104	58	57	22	63	49	59	39	36	26
DIO2-AS1	1	0	3	0	1	0	3	0	1	0	0	2	0	2	0	0	0	0	1	0	2	0	0	0	0	1	1	0	0	1	0	1	7	0	1	0	0	1	1	7	2	2	0	0	0	0	5	0	0
AC144450.1	0	7	2	0	8	0	1	4	1	4	2	1	0	0	2	2	1	0	1	7	6	0	8	1	1	9	1	2	0	0	0	2	2	0	0	3	5	2	15	2	0	3	5	8	0	0	1	2	0
AC144450.2	0	12	0	0	6	0	2	1	1	9	11	0	0	0	0	0	0	0	0	7	6	0	18	0	1	11	0	2	0	1	2	6	3	2	0	2	2	2	18	4	0	3	3	15	1	2	1	1	0
AC002539.1	0	0	0	0	0	0	0	0	0	0	0	0	0	0	0	0	0	0	0	0	1	0	1	1	0	0	0	0	0	0	0	0	0	0	0	0	0	0	0	0	1	0	0	0	0	1	0	0	0
AC007228.5	0	0	0	0	0	0	0	0	0	0	0	0	0	0	0	0	0	0	1	0	0	0	0	0	0	0	0	0	0	2	0	0	0	0	0	0	0	0	2	0	0	0	0	1	0	0	3	0	0
RP11-586D19.2	0	1	0	0	0	0	0	1	0	4	0	2	0	1	0	0	0	1	0	0	11	2	3	0	1	0	1	0	0	0	0	0	0	0	0	0	0	0	0	0	1	0	2	3	0	4	5	1	0
AC007228.9	82	32	16	39	64	80	28	0	27	57	36	15	192	25	96	46	60	36	72	73	47	51	26	40	129	68	46	19	44	46	0	48	39	48	34	47	47	75	32	42	44	35	15	22	20	38	88	54	31
RP11-440G9.1	0	4	0	0	0	1	0	0	1	8	0	0	1	2	0	0	0	2	0	0	1	0	0	0	27	0	0	0	2	0	0	0	0	0	3	0	0	3	1	1	0	0	1	1	0	1	0	1	0
LL22NC03-104C7.1	0	0	0	1	0	1	0	0	0	0	0	0	3	1	0	0	0	1	0	0	56	0	0	0	1	1	1	0	5	4	0	1	1	1	6	0	0	1	1	0	4	1	1	0	0	4	1	1	0
RP11-2C24.7	2	2	0	1	0	0	1	1	0	4	0	1	0	0	6	2	2	3	2	0	8	3	1	0	2	8	0	0	0	2	0	1	1	0	1	1	0	0	2	0	0	1	5	1	4	0	2	0	2
RP11-388M20.1	5	2	1	4	4	1	1	0	2	11	1	1	6	1	12	1	2	10	6	4	24	10	6	1	2	5	2	5	6	4	0	1	7	1	1	1	3	4	6	3	14	4	2	3	4	8	11	3	0
RP11-129J12.1	0	0	0	0	0	0	0	0	0	10	0	0	0	0	0	0	0	0	0	0	0	0	67	0	0	0	0	0	0	0	0	0	0	1	6	0	0	0	0	2	0	0	0	0	8	1	0	2	0
RP11-2C24.4	17	23	11	17	22	15	19	12	16	24	0	6	3	9	1	0	36	20	13	53	54	18	26	11	44	37	22	53	15	19	6	19	42	13	2	7	24	41	27	15	27	13	13	49	16	19	26	16	23
RP11-388M20.6	0	0	0	0	0	0	0	0	0	0	0	0	0	0	0	0	0	0	1	1	1	2	1	0	2	0	1	0	0	1	0	0	0	0	0	1	0	0	0	1	0	0	0	0	0	1	0	3	0
RP11-398A8.5	0	0	0	0	0	0	0	1	0	1	0	0	0	0	0	0	0	0	0	0	0	3	0	0	0	0	0	0	0	0	0	0	0	0	0	0	0	0	0	0	0	0	2	1	0	0	1	1	0
RP11-536G4.2	0	1	0	0	0	0	0	0	0	2	0	0	2	0	1	0	0	0	4	0	5	0	1	0	0	0	1	0	1	0	0	0	1	0	0	1	0	0	0	1	0	0	2	1	1	0	0	0	0
RP11-227H4.5	0	1	0	0	0	0	0	0	0	0	0	0	1	0	0	0	0	2	0	1	0	0	0	0	0	0	0	0	0	0	0	0	0	0	0	0	0	0	0	0	1	0	0	0	0	0	0	0	0
C20orf187	0	0	0	0	0	0	0	0	3	1	0	0	0	0	0	0	0	2	0	0	0	0	0	0	0	0	1	0	0	0	0	0	0	1	0	0	0	0	0	1	1	0	0	0	1	1	0	0	0
RP11-498M5.2	0	1	0	0	1	0	0	0	1	0	0	0	1	0	0	0	0	0	0	0	6	0	0	1	0	0	0	1	1	0	0	0	0	1	1	0	0	0	4	1	0	1	6	2	0	0	0	0	0
RP1-149L1.1	0	0	0	0	1	0	0	0	0	0	0	0	0	0	0	0	0	0	0	0	1	0	0	0	0	0	0	0	0	0	0	1	0	0	0	0	0	0	0	1	0	0	0	0	0	0	0	0	0
TMEM72-AS1	2	0	0	0	1	2	0	1	0	2	0	0	0	0	0	4	0	0	8	0	3	0	4	0	0	2	0	1	0	0	2	10	2	0	1	1	0	5	4	4	5	3	0	14	1	4	3	3	2
RP11-252M24.1	0	0	0	0	0	0	0	0	0	0	0	0	0	0	0	0	0	0	0	0	4	0	1	0	0	0	0	0	0	0	0	0	0	0	0	0	1	0	0	0	0	0	0	0	0	0	1	0	0
CTD-2537I9.16	1	2	0	0	0	0	0	0	0	1	1	0	1	2	0	0	0	0	0	0	2	0	1	0	0	1	1	0	1	0	0	0	1	0	0	0	0	0	0	0	0	0	0	0	0	0	0	0	0
RP5-837M10.2	0	0	0	0	0	0	0	0	0	1	0	0	0	0	0	0	0	0	0	0	0	0	0	0	0	0	0	0	0	0	0	0	0	0	0	0	0	0	0	0	0	0	0	0	0	0	0	0	0
CTD-2162K18.3	0	1	0	0	0	0	0	0	0	2	0	0	0	2	0	0	0	1	1	0	3	0	0	0	1	1	0	0	0	0	0	0	0	0	0	0	0	0	0	0	0	0	0	0	0	0	1	0	0
RP11-357H14.16	1	0	0	0	0	0	0	0	0	1	0	0	0	0	0	0	0	0	0	0	0	0	0	0	0	0	0	0	0	0	0	0	0	0	0	0	0	0	1	0	0	2	0	0	0	0	0	0	0
LINC01278	770	425	511	86	1319	524	494	437	143	2056	415	385	382	621	354	243	319	1131	864	377	1356	989	133	46	512	480	441	582	677	1450	264	904	1649	704	709	602	407	663	559	880	1157	1387	614	1728	162	2729	530	1868	436
RP5-837M10.4	0	1	0	0	0	0	0	1	0	0	0	0	0	1	0	0	0	0	0	0	0	0	0	0	1	0	0	0	0	1	0	0	0	0	0	0	1	0	1	2	0	0	1	0	0	0	1	0	1
RP11-489O18.1	1	1	0	0	1	2	0	2	2	1	0	1	0	4	0	3	0	0	0	2	5	1	2	2	3	0	0	1	0	0	0	0	1	0	0	1	1	6	1	2	1	0	4	6	3	0	0	11	0
LINC01277	3	3	3	5	3	6	5	2	0	6	5	10	1	2	1	0	8	5	10	7	22	4	6	2	2	0	7	3	11	10	4	2	4	0	0	4	5	9	1	4	18	2	5	8	3	14	4	6	1
LINC01276	0	1	0	0	0	0	0	0	0	0	0	0	0	0	0	0	0	1	0	0	0	0	1	0	0	0	0	0	0	0	0	0	0	0	0	0	0	0	0	0	0	0	0	0	0	0	0	0	0
LINC01271	7	11	20	7	17	3	3	8	8	17	2	6	0	2	2	3	1	35	19	7	6	4	6	1	18	5	1	27	25	21	4	6	9	2	4	15	8	6	15	13	17	11	3	34	19	30	3	23	4
LINC01270	32	65	87	55	54	17	21	20	29	76	31	30	44	3	14	5	27	67	51	42	42	22	43	5	48	30	12	48	35	54	10	24	21	7	23	32	27	15	18	25	52	31	17	71	49	40	34	60	20
LINC01273	7	44	34	17	2	0	6	2	0	7	4	7	29	35	26	3	12	13	19	0	11	45	18	1	2	8	1	1	13	12	3	7	8	9	84	4	5	4	8	16	18	2	7	2	37	9	4	11	1
RP5-984P4.4	0	0	0	0	0	0	0	0	0	0	0	0	0	0	0	0	0	3	0	0	0	0	0	0	0	0	0	0	0	0	0	0	0	0	1	0	0	0	0	0	0	0	0	0	0	0	0	0	0
RP11-37L2.1	5	0	0	2	0	3	0	0	0	1	0	0	0	0	0	0	3	2	2	0	4	19	3	0	0	0	0	0	0	3	0	2	0	0	7	0	0	0	2	0	3	1	0	0	2	1	2	3	1
RP11-61J19.2	0	5	0	3	0	1	0	1	2	1	0	0	4	0	0	0	0	7	0	0	0	0	0	0	0	0	0	0	0	0	0	1	1	1	7	0	0	0	1	2	0	0	0	0	0	2	0	0	0
RP11-467D18.2	0	1	0	2	2	1	0	1	0	7	1	4	0	0	0	2	2	6	0	2	2	0	6	1	8	1	3	4	5	7	1	0	5	6	4	0	0	3	4	1	4	1	1	6	1	3	2	1	0
RP11-61J19.5	58	13	8	46	32	56	34	41	30	135	47	21	139	103	163	22	12	133	15	56	60	130	29	23	34	14	27	22	9	39	2	37	33	20	21	16	29	40	43	72	153	9	26	195	14	40	34	24	25
KB-1125A3.11	10	6	3	2	4	9	0	0	0	12	3	2	35	1	8	2	6	2	9	2	2	2	4	12	0	2	0	1	24	1	1	4	2	3	3	1	0	3	3	7	3	1	0	2	6	6	5	1	0
RP11-84C10.3	0	0	0	0	0	0	0	0	0	0	0	0	0	0	0	0	0	0	0	0	1	0	0	0	0	0	0	0	0	0	0	0	0	0	0	0	0	0	0	0	2	0	0	0	0	0	0	0	0
RP11-84C10.2	0	2	0	2	0	0	4	1	2	4	0	0	5	0	0	0	1	1	6	0	0	2	1	0	3	0	2	0	0	1	0	3	0	0	1	1	5	0	1	2	0	0	9	9	1	0	2	6	4
RP5-1011O1.3	0	13	0	0	0	0	0	3	0	3	0	0	1	0	0	0	0	0	1	0	1	0	3	0	4	0	2	0	0	1	0	8	0	0	1	1	0	0	0	0	0	0	0	4	0	1	1	1	0
RP11-84C10.4	12	12	3	6	9	3	5	4	2	13	1	4	8	11	4	4	2	6	14	13	59	0	15	10	28	5	15	16	15	12	3	12	5	6	1	2	5	5	12	5	26	6	3	10	2	16	12	3	9
RP3-461P17.9	0	0	0	0	0	0	0	0	0	0	0	0	0	0	0	0	0	0	0	0	0	2	0	0	0	0	0	0	0	0	0	0	0	0	0	0	0	0	0	0	0	0	0	0	0	0	0	0	0
RP5-1097P24.1	0	15	2	4	0	0	0	1	0	19	0	2	0	17	20	5	3	0	0	0	1	367	318	20	0	0	0	42	0	89	52	3	4	2	0	1	1	0	99	15	9	0	49	3	0	0	1	4	1
CTD-3035D6.2	2	16	105	33	5	1	4	5	3	3	18	16	37	106	44	7	9	6	2	6	72	24	6	10	2	0	7	1	4	24	1	13	12	2	4	18	7	5	7	35	49	6	4	25	18	30	0	4	3
CTA-392E5.1	24	46	58	144	28	155	11	342	32	1	133	52	958	23	6	73	6	2	48	27	218	1	0	0	6	755	96	89	102	512	6	5	126	5	6	36	5	1	22	155	4	8	0	23	1	173	22	16	91
RP5-905H7.8	0	0	0	0	0	0	0	0	0	0	0	0	0	0	0	0	0	0	0	0	0	0	0	0	0	0	0	0	0	0	0	0	0	0	0	0	0	0	0	0	0	0	0	0	0	0	0	0	0
RP11-122D10.1	0	0	0	0	1	0	0	0	0	6	0	0	0	0	0	0	0	0	0	0	4	0	0	0	0	0	0	0	0	0	0	0	0	0	2	0	0	0	0	0	0	0	1	1	0	0	0	0	0
RP11-153I24.4	5	3	0	0	3	1	3	0	2	2	1	0	0	0	0	0	3	1	7	1	5	0	1	0	6	0	0	0	1	0	0	1	3	0	1	0	0	0	6	0	1	1	0	4	0	1	2	1	0
RP11-314C9.2	2	0	0	0	0	0	0	0	0	0	0	0	0	0	1	0	0	1	0	0	0	1	1	0	0	0	0	0	0	0	0	2	0	0	0	0	0	0	1	0	1	0	0	0	0	1	0	0	0
HSPC324	8	13	1	1	3	1	2	2	3	14	3	0	6	1	7	1	4	2	8	0	1	2	3	1	1	3	1	1	6	2	1	3	8	3	1	4	1	8	4	6	2	3	16	7	7	0	5	3	2
RP11-142M10.2	3	0	0	1	0	0	1	0	0	3	0	0	0	0	2	0	1	0	0	0	2	1	0	0	1	1	0	1	0	0	0	3	0	0	0	1	0	1	0	0	0	0	1	2	0	0	1	0	0
NCK1-AS1	129	637	265	312	141	238	112	94	78	674	75	79	1594	323	212	71	185	265	103	58	290	428	635	552	120	91	80	60	118	254	137	248	80	383	904	171	50	154	155	253	704	103	102	369	341	154	86	162	89
RP11-258F22.2	0	0	0	0	1	1	0	0	0	2	0	0	0	0	0	0	0	0	0	0	0	2	0	0	0	0	0	0	0	0	0	0	0	1	0	0	0	0	0	0	1	0	0	2	0	0	1	0	0
RP11-258F22.1	6	4	4	2	5	6	4	5	3	1	1	0	0	0	0	2	0	12	3	8	4	6	5	1	1	3	2	1	1	4	7	12	3	1	7	5	1	2	3	1	6	2	1	20	9	1	4	10	1
CTB-129P6.4	7	3	2	1	2	0	3	2	4	5	0	0	14	3	3	4	3	5	2	2	15	10	8	2	7	1	1	3	3	5	1	6	5	4	3	8	3	4	2	5	4	2	3	2	0	2	4	1	0
RP5-1111A8.3	0	0	0	0	0	0	0	0	0	0	0	0	0	0	0	0	0	0	0	0	0	0	0	0	0	0	0	0	0	0	0	0	0	0	0	0	0	0	0	0	0	0	0	0	0	0	0	0	0
RP11-257O5.4	0	4	2	1	5	0	5	2	1	2	2	1	2	0	7	0	2	1	4	2	8	10	5	6	0	2	0	1	3	0	1	2	2	1	0	0	0	1	2	1	1	6	2	1	3	7	1	2	1
LINC01091	57	75	14	5	26	18	9	12	15	49	5	2	30	11	9	27	13	75	91	9	27	11	13	10	17	8	7	5	9	40	5	26	11	2	13	36	6	45	18	18	14	13	33	16	11	10	9	26	9
LINC01090	0	0	0	0	0	0	0	0	2	4	0	0	0	2	1	1	0	0	0	0	7	0	1	3	3	1	2	1	2	0	0	0	0	0	0	0	0	0	2	0	0	0	0	0	0	0	1	5	0
RP11-1006G14.2	2	0	3	1	0	0	0	0	0	4	0	0	6	0	3	2	0	1	2	0	3	3	0	1	0	0	1	0	1	0	0	0	4	0	0	1	0	4	1	0	0	0	0	2	0	1	0	1	0
LINC01095	0	0	0	0	0	1	1	1	0	1	0	0	0	1	0	0	0	1	0	0	1	3	0	0	0	0	0	0	0	0	0	0	0	0	0	0	0	0	0	1	0	0	0	0	1	1	0	0	0
RP11-282I1.2	0	0	0	0	1	0	0	0	0	0	0	0	0	0	0	0	0	0	0	0	0	0	0	0	0	0	0	0	0	0	0	0	0	0	0	0	0	0	0	0	0	0	0	1	0	0	0	0	0
LINC01097	1	0	0	0	0	0	0	0	0	0	0	0	0	0	0	0	0	0	1	0	1	1	0	0	0	0	0	0	0	0	0	1	0	0	0	0	0	1	1	0	2	0	0	1	0	0	0	0	0
LINC01096	44	12	7	5	0	30	2	5	0	14	10	1	13	8	35	2	6	92	16	0	3	52	9	6	5	2	2	0	1	2	3	39	3	2	25	2	4	8	6	33	48	10	9	32	6	5	5	9	8
RP11-304L19.11	35	42	10	25	23	21	26	6	15	119	31	12	17	85	38	9	21	22	29	46	71	38	42	31	26	38	18	35	38	36	7	16	20	41	14	13	12	21	36	15	51	18	23	32	31	21	25	35	6
LINC01098	0	8	0	2	5	3	7	1	2	1	1	0	0	1	0	0	1	72	0	1	2	0	1	2	2	3	1	2	2	0	0	0	0	3	15	0	3	0	12	4	13	0	2	0	7	7	14	7	2
RP11-304L19.13	37	43	8	24	11	36	11	18	9	28	6	10	56	47	49	16	12	23	15	16	121	21	25	13	25	20	10	14	44	32	2	9	11	5	12	8	4	27	47	12	28	12	9	38	16	20	12	9	8
RP11-304L19.12	0	0	0	0	0	1	0	0	0	2	1	0	1	2	1	0	0	0	2	0	5	0	1	3	2	1	1	0	2	0	0	0	2	0	0	0	1	1	1	0	0	0	0	2	0	0	0	2	0
MIR1-1HG	28	1	1	0	0	0	0	0	0	0	0	6	9	0	2	57	0	2	35	0	14	0	0	0	0	0	0	9	23	182	0	15	0	0	0	19	0	121	122	48	2	3	21	2	34	13	0	39	5
RP4-633O19__A.1	1	12	6	2	4	4	1	15	2	11	0	5	20	2	2	2	2	0	5	1	15	4	2	5	13	8	1	5	4	5	3	3	6	3	8	3	2	5	6	4	7	2	3	8	1	4	6	1	6
CTD-2501M5.1	1	0	1	0	3	0	0	0	4	1	0	0	1	1	50	0	0	2	2	0	11	0	0	5	0	0	0	2	2	0	2	0	1	0	0	1	0	3	8	2	1	0	0	5	1	1	0	8	0
RP11-255M2.1	0	0	0	0	0	0	0	0	0	1	0	0	0	0	1	0	0	0	0	0	0	0	0	0	0	0	0	0	0	0	0	0	0	0	0	0	0	0	0	0	0	0	0	0	0	0	0	0	0
RP11-255M2.2	0	0	0	0	0	0	0	0	0	0	0	0	0	0	0	0	0	0	0	0	2	0	0	0	0	0	0	0	0	0	2	0	0	0	0	0	0	0	0	0	1	1	0	0	0	0	1	0	0
RP11-255M2.3	0	0	0	0	0	0	0	1	0	3	0	0	1	0	3	1	0	0	1	0	6	0	0	2	0	1	0	0	0	0	0	1	0	0	0	0	0	0	0	1	0	0	0	1	0	0	0	0	0
RP11-307L3.4	0	0	0	0	0	1	2	0	0	0	0	0	0	0	0	0	0	0	0	0	3	0	0	0	0	1	0	3	1	0	0	0	1	1	0	0	0	0	0	1	0	0	1	3	0	0	1	0	0
AC090617.1	5	18	2	0	8	0	0	1	10	4	0	1	4	0	0	1	0	0	4	2	20	0	4	0	0	7	4	0	4	13	11	0	0	1	4	1	0	1	0	0	1	1	0	0	0	2	12	2	2
RP11-49I4.3	0	0	0	0	0	0	0	0	0	0	0	0	0	0	0	0	0	0	0	0	0	0	0	0	0	0	0	0	0	0	0	0	0	0	0	0	0	0	0	0	0	0	0	0	0	0	0	0	0
RP11-727A23.4	10	13	2	2	10	1	6	0	13	32	3	2	0	11	4	8	6	17	16	7	26	1	10	14	14	6	8	39	39	13	1	9	6	3	5	3	8	20	18	3	6	5	3	12	5	2	10	7	3
RP11-727A23.5	60	83	20	11	25	70	14	20	47	90	11	23	53	55	52	15	21	59	44	36	54	40	28	49	37	27	67	115	57	67	12	25	54	29	55	12	8	21	70	21	33	20	21	47	20	6	42	22	12
STPG3-AS1	22	5	2	6	1	2	0	0	2	9	1	2	1	1	12	1	2	6	5	4	100	2	4	5	4	2	6	5	7	1	1	2	1	1	1	0	1	3	2	0	9	0	1	9	3	5	0	1	0
RP11-727A23.7	0	0	3	0	2	1	0	0	0	9	1	0	1	0	2	0	0	5	1	0	3	1	1	1	1	0	0	0	1	2	0	2	2	2	1	0	0	1	2	2	1	0	1	0	0	1	1	0	1
RP11-21G20.3	0	0	0	0	0	0	0	0	0	0	0	0	0	0	0	0	0	0	0	0	0	0	1	0	0	0	0	0	0	0	3	0	0	0	0	0	0	0	1	0	1	0	0	0	0	0	0	1	0
RP11-506E9.3	0	0	0	0	0	0	0	0	0	0	0	0	0	0	0	0	0	0	0	0	1	0	0	0	0	0	0	0	0	0	0	0	0	0	0	0	0	0	0	0	0	0	0	0	0	1	0	0	0
AC005498.3	2	12	3	1	1	0	1	0	2	5	0	0	74	4	5	1	7	1	4	0	6	12	2	9	2	0	0	0	1	0	1	3	1	10	7	2	0	0	3	1	4	1	1	2	1	4	3	2	0
AC005498.4	2	0	0	0	1	0	0	0	0	2	0	0	0	2	0	1	0	0	0	0	0	2	1	0	0	1	0	0	0	0	0	3	0	1	0	0	0	0	2	2	0	0	1	0	0	0	0	1	0
RP11-654A16.1	0	0	0	2	0	0	0	0	0	6	1	1	2	0	2	0	0	1	0	0	5	2	0	0	0	0	0	0	0	0	0	2	1	0	0	0	1	0	4	0	5	0	0	0	0	0	0	0	0
CTA-228A9.4	2	11	5	3	8	4	6	5	2	25	3	9	5	21	19	2	2	11	7	10	100	4	24	13	7	12	5	13	9	20	2	15	6	14	11	5	5	5	37	9	20	7	8	16	3	5	12	3	3
CTA-228A9.3	74	21	10	12	9	13	1	2	1	38	3	3	7	58	17	2	5	30	39	18	85	47	44	21	17	7	3	10	26	27	2	19	32	12	7	7	8	14	79	10	130	6	7	26	11	9	13	4	10
DOCK9-AS2	78	62	23	48	90	104	51	212	80	29	15	14	61	122	86	48	81	233	67	86	421	65	70	72	48	81	59	154	132	63	52	59	58	91	87	16	15	22	100	53	158	278	49	268	131	37	48	35	29
LINC01899	0	0	0	0	0	0	0	0	0	1	0	0	0	1	0	0	0	0	0	0	0	0	0	0	0	0	0	0	0	0	0	0	0	0	0	0	0	0	0	0	0	0	0	0	0	0	0	0	0
RP11-142G1.3	0	0	0	0	0	0	0	0	0	0	0	0	0	0	2	0	0	0	0	0	0	0	0	0	0	0	0	0	0	0	0	0	0	0	0	0	0	0	0	0	0	0	0	0	0	0	0	0	0
UMODL1-AS1	0	2	4	0	0	4	0	1	0	4	1	1	6	1	0	0	2	0	6	0	19	14	20	0	0	0	0	3	0	1	0	0	0	0	1	3	0	0	8	4	1	0	2	2	2	22	1	4	0
RP11-142G1.1	0	0	0	0	0	0	0	0	0	0	0	0	0	0	0	0	0	0	0	0	0	0	0	0	0	0	0	0	0	0	0	0	0	0	0	0	0	0	0	0	0	0	0	0	0	0	0	0	0
AC135178.7	2	0	1	0	1	1	0	0	0	0	0	2	0	0	1	1	0	3	3	0	2	0	0	0	0	0	1	0	1	0	0	0	3	0	0	0	0	4	3	1	0	1	0	0	0	0	2	1	0
RP11-770E5.2	2	0	12	0	1	0	1	4	0	0	1	2	1	0	0	0	5	0	12	0	3	1	0	0	4	0	4	2	3	3	0	0	0	0	0	5	0	0	1	3	1	1	2	0	5	10	2	9	1
RP5-1068E13.7	55	22	14	2	22	16	12	11	17	40	2	7	33	16	13	23	13	27	57	24	197	25	64	36	33	5	10	50	41	19	13	5	27	8	13	4	4	20	92	10	69	17	13	75	16	14	15	15	3
LINC01891	0	0	0	0	0	0	1	0	0	17	0	0	1	0	4	1	0	0	0	1	6	0	0	0	1	0	0	0	0	1	0	1	1	0	0	6	1	1	0	2	3	1	4	8	0	0	2	0	1
LINC01890	0	0	0	0	2	0	0	0	0	2	0	0	0	0	0	0	0	0	0	0	2	0	1	0	0	0	1	0	0	0	0	2	0	0	0	1	0	0	0	0	0	0	0	1	0	0	0	0	0
LINC01893	0	0	0	0	0	0	0	0	0	0	0	0	0	0	0	0	0	0	0	0	0	0	0	0	0	0	0	0	0	0	0	0	0	0	0	0	0	0	0	0	0	0	0	0	0	0	0	0	0
LINC01892	0	0	0	0	0	0	0	0	0	0	0	1	0	0	0	0	0	0	0	0	0	0	0	0	0	0	1	0	0	0	0	0	1	0	0	0	0	0	2	0	0	0	0	0	0	0	0	0	0
LINC01895	0	1	0	0	0	1	0	0	0	5	0	0	0	5	3	0	0	1	0	0	1	0	0	0	0	1	0	0	0	3	0	0	0	0	0	0	0	0	0	0	0	0	0	2	0	0	1	0	0
RP11-413E1.4	1	0	0	1	1	1	2	3	3	0	1	2	0	2	2	2	0	4	0	2	0	6	2	0	4	2	1	8	1	6	2	1	2	0	3	4	3	1	4	2	1	1	0	6	1	0	2	1	1
LINC01897	1	0	0	0	0	0	0	0	0	0	0	0	0	0	0	0	0	0	0	0	1	0	0	1	0	2	0	1	0	0	0	0	0	0	0	0	0	0	0	0	0	0	0	1	0	0	0	0	0
LINC01896	0	0	0	15	0	0	0	0	0	283	0	0	2	27	5	0	6	29	0	0	114	0	360	1	0	2	0	0	0	0	0	1	0	1	0	0	0	0	0	0	0	0	0	0	0	0	0	0	0
RP11-152P23.2	5	0	3	2	5	2	2	4	3	6	1	0	1	2	0	2	1	2	9	6	12	1	4	1	9	7	2	11	2	13	1	4	12	2	5	0	4	2	3	2	21	2	0	5	2	3	7	6	3
RP11-170M17.1	0	2	4	1	0	0	1	8	0	3	0	2	1	0	4	0	1	3	0	0	5	5	0	0	0	1	0	0	1	0	2	3	0	1	21	0	0	1	1	4	1	0	0	1	0	0	1	0	0
RP11-563N12.2	0	0	0	0	0	0	0	0	0	5	0	0	0	1	1	0	0	0	0	0	4	0	1	0	0	0	1	0	0	0	1	1	0	0	0	1	0	0	3	6	1	0	1	1	0	1	0	0	0
AC007163.6	0	3	0	3	3	0	0	2	5	1	0	0	0	0	1	0	0	0	0	0	8	1	1	1	1	3	1	2	2	1	2	1	1	0	0	1	3	0	2	0	3	2	0	1	0	2	0	2	1
RP11-54G14.1	3	4	2	2	5	2	4	6	3	6	1	1	8	4	1	2	2	4	8	1	7	3	2	0	3	1	5	0	5	1	2	1	13	1	1	5	2	4	4	5	8	1	4	10	2	3	1	5	7
GOLGA8M	0	0	1	0	0	0	0	0	0	0	0	0	0	1	0	0	1	0	0	0	2	0	0	0	0	0	0	0	0	0	0	0	0	0	0	0	0	0	0	0	0	0	1	0	0	0	0	0	0
RP1-197B17.5	28	92	15	19	12	123	4	10	13	25	25	16	48	14	54	16	18	40	16	57	16	8	9	16	9	28	19	17	12	30	5	10	8	18	5	8	10	10	5	6	22	31	11	15	15	11	14	62	9
RP1-197B17.4	7	0	0	2	5	12	2	5	6	15	3	0	2	4	3	1	4	7	2	11	3	12	6	4	4	2	1	0	3	18	0	3	8	3	1	21	3	9	8	2	15	6	11	2	5	4	2	6	7
RP1-197B17.3	50	33	37	34	39	78	28	24	15	57	27	18	50	67	35	21	49	60	37	48	36	62	62	32	20	18	15	62	32	255	19	38	74	67	22	74	21	61	76	75	81	48	25	40	31	48	27	25	19
RP11-396B14.2	10	1	1	7	16	28	2	1	11	31	7	1	0	6	2	2	5	1	13	108	15	30	33	0	4	8	3	19	8	9	8	7	7	4	0	2	58	9	4	2	19	0	3	18	11	13	13	9	5
AC005808.3	0	0	0	0	0	0	2	0	7	3	0	0	0	2	1	0	0	1	1	0	2	0	0	0	1	0	0	0	0	2	0	0	2	2	0	0	0	3	0	1	2	0	1	6	4	8	1	2	3
CTD-2308B18.3	0	0	0	0	0	0	0	0	0	1	0	0	0	0	0	0	0	0	0	0	2	0	0	0	0	0	0	0	0	0	0	0	0	0	0	0	0	0	0	0	0	0	0	0	0	0	0	0	0
RP11-124O11.1	0	0	0	1	0	1	0	1	0	1	0	0	0	0	0	0	0	0	2	0	3	0	0	0	0	0	0	0	0	0	1	3	0	0	4	0	3	4	1	0	1	0	1	1	1	0	0	0	0
GS1-278J22.1	0	0	0	0	0	0	0	0	0	0	0	0	0	0	0	0	0	0	0	0	2	1	0	0	0	0	0	0	0	0	0	0	0	0	0	0	0	0	0	0	0	0	0	0	0	0	0	0	0
CTD-2308B18.4	0	0	0	0	0	0	0	0	0	0	0	0	0	0	2	0	0	0	0	0	0	0	0	0	0	0	0	0	0	0	0	0	0	0	0	0	0	0	1	0	0	0	0	0	0	0	0	0	0
GS1-278J22.2	0	0	0	0	0	0	0	0	0	0	0	0	0	0	0	0	0	0	0	0	4	0	0	0	0	0	0	0	0	0	0	0	0	0	0	0	0	0	0	0	0	0	0	0	0	0	0	0	0
RP5-991B18.2	2	0	0	0	0	0	0	0	0	0	0	0	0	0	0	0	0	0	0	0	3	0	0	0	1	0	0	2	0	0	0	0	0	1	0	0	0	1	0	0	0	0	0	0	0	0	0	0	0
RP11-993B23.3	48	131	40	13	17	18	20	100	53	2	24	40	14	221	45	4	33	111	64	138	25	0	1	78	137	62	21	104	61	514	5	28	293	104	39	43	73	19	193	13	15	14	10	58	19	23	28	26	15
RP5-991B18.1	0	0	0	0	0	0	0	0	0	1	0	0	0	0	0	0	0	0	0	0	1	0	0	0	0	0	0	1	0	0	0	0	0	0	0	0	0	2	1	0	0	0	0	0	0	0	0	0	0
RP11-876F14.1	0	7	0	0	0	0	0	0	0	0	0	0	0	0	0	0	0	3	0	0	3	0	0	0	1	0	0	0	0	0	0	0	0	1	0	0	0	0	0	1	0	0	0	0	0	0	0	3	0
RP11-211C9.1	0	0	0	0	1	1	1	3	0	2	0	0	0	2	0	2	0	0	0	0	0	0	1	0	0	0	0	1	0	0	0	0	0	1	0	0	1	2	0	1	4	1	2	2	1	0	0	3	1
RP11-718I15.1	0	0	0	0	0	0	0	0	0	1	0	0	0	0	0	0	0	0	0	0	0	0	0	0	1	0	0	0	0	1	0	1	0	0	1	0	0	0	0	0	0	0	0	0	0	0	0	0	0
AC002465.2	0	0	0	0	0	0	0	0	0	0	0	0	0	0	0	0	0	0	0	0	0	0	0	0	0	1	0	0	0	0	0	0	0	0	0	0	0	0	0	0	0	0	0	1	0	0	0	0	0
CTD-2620I22.1	0	0	0	0	0	0	0	0	0	0	0	0	0	0	0	0	0	0	0	0	0	0	0	0	0	0	0	0	0	0	0	0	0	0	0	0	0	0	0	0	0	0	0	0	0	0	0	0	0
CTD-2620I22.3	2	1	0	2	0	4	7	2	0	3	0	1	0	5	1	0	1	6	3	0	23	1	6	0	34	0	0	13	0	2	0	1	18	0	28	4	0	0	9	0	2	19	3	6	12	0	11	7	12
OGFR-AS1	4	1	5	2	3	3	2	2	2	7	1	4	8	4	1	1	4	2	5	11	2	3	5	0	5	3	4	4	8	9	1	4	4	4	5	1	3	5	13	2	15	4	7	2	5	8	7	7	6
AC006369.2	4	3	0	3	11	3	11	3	0	4	1	0	1	4	0	7	4	1	1	3	2	1	2	0	5	0	0	0	0	1	0	6	1	0	1	14	4	8	0	10	3	0	10	26	7	0	1	13	1
AC011193.1	0	0	0	0	0	0	0	0	0	0	0	0	0	0	0	0	0	0	0	0	0	0	0	0	0	0	0	0	0	0	0	0	0	0	0	0	0	0	0	0	0	0	0	0	0	0	0	0	0
MCCC1-AS1	5	11	3	5	7	3	0	0	5	110	4	4	0	22	1	1	2	8	5	4	30	8	4	6	16	2	2	3	11	7	2	17	10	6	1	2	2	9	17	5	50	0	2	7	3	6	4	4	2
RP11-667M19.10	0	0	0	0	1	0	0	0	1	1	0	0	0	1	1	0	0	0	1	0	2	2	0	3	1	2	1	2	9	2	0	1	0	0	1	0	0	1	2	2	2	3	0	1	0	0	3	0	0
RP11-121C2.2	101	108	42	33	203	129	118	57	77	212	96	78	65	60	46	54	79	211	48	35	181	225	128	54	140	149	46	81	70	160	28	60	96	35	77	92	65	108	80	90	192	113	92	75	115	193	85	192	63
AC124057.5	0	0	0	0	0	0	0	0	0	0	0	0	0	0	0	0	0	0	0	0	0	0	0	0	0	0	0	0	0	0	0	0	0	0	0	0	0	0	0	0	0	0	0	0	0	0	0	0	0
RP4-806M20.4	7	6	0	0	0	0	0	0	0	1	1	1	8	0	16	0	3	0	9	0	26	0	0	4	6	3	0	0	0	1	0	1	2	4	0	0	1	1	1	1	2	0	2	1	1	0	0	1	0
LINC01698	22	2	17	3	6	6	8	3	3	10	12	0	10	16	0	6	3	23	9	3	123	2	9	0	13	3	10	2	6	43	10	0	32	18	8	7	3	3	4	8	16	12	1	7	7	24	3	1	8
RP4-585I14.3	10	1	1	0	4	1	0	0	0	1	1	0	7	2	7	6	0	2	3	3	5	0	3	0	1	4	1	2	2	7	1	2	3	5	1	1	0	4	3	0	1	4	0	3	2	0	2	0	0
RP3-332B22.1	2	2	0	0	0	4	0	0	0	0	0	0	0	0	0	0	0	0	0	0	0	0	0	0	0	0	0	0	1	0	0	0	0	0	0	0	0	1	0	0	0	0	1	0	0	0	0	0	0
CTC-264K15.6	0	0	0	0	0	0	0	0	0	0	0	4	0	0	0	0	0	0	2	0	0	0	0	0	0	0	0	0	0	15	0	4	0	0	1	5	0	17	15	18	0	3	6	0	0	0	0	4	1
RP11-347D21.2	0	2	0	1	0	0	0	0	0	4	0	1	0	2	0	0	0	0	2	0	10	1	1	0	2	0	0	0	0	1	0	0	0	0	0	0	0	0	0	0	0	0	1	1	0	2	0	1	0
KB-1107E3.1	0	0	0	0	0	0	0	0	0	0	0	0	0	0	0	0	0	0	0	0	0	0	0	0	0	0	0	0	0	0	0	0	0	0	0	0	0	0	0	0	0	0	0	0	0	0	0	0	0
AC137932.5	6	1	1	5	14	0	9	4	6	20	1	2	0	11	7	2	2	5	6	0	24	19	32	0	26	3	3	18	14	18	0	13	41	7	8	5	13	10	17	13	49	3	9	34	7	6	3	5	5
AC137932.4	35	17	14	13	32	6	17	4	32	84	20	26	1	70	14	9	9	38	42	38	173	25	33	16	87	37	29	68	56	44	3	69	46	14	22	6	35	46	61	20	122	25	22	67	22	15	33	35	12
LINC00320	0	2	0	0	0	0	0	0	0	2	0	0	0	1	0	0	0	0	0	0	4	0	0	0	0	0	0	0	0	0	0	0	0	0	0	0	0	0	0	0	1	0	0	0	0	0	0	0	0
RP11-95M15.1	18	108	3	13	18	8	13	21	3	27	6	0	21	138	59	21	66	3	2	29	67	9	4	197	1	12	4	33	3	25	3	15	13	2	47	76	5	7	58	18	150	0	2	17	99	26	6	1	30
LINC00322	4	0	0	0	1	4	0	4	1	0	0	2	0	3	1	0	2	4	0	1	0	7	15	0	0	1	1	0	3	5	0	1	1	1	1	1	1	1	2	4	10	0	4	3	5	3	1	2	3
GATA3-AS1	6	1	3	1	0	1	0	1	0	4	0	1	19	1	11	2	1	4	2	1	43	0	0	0	2	2	1	0	0	0	1	4	0	0	0	0	0	1	3	2	1	1	0	5	1	0	0	2	1
LINC00324	226	281	142	93	70	167	127	46	106	162	55	54	54	119	25	149	124	104	117	121	150	485	199	169	40	39	34	43	81	65	67	217	79	46	106	145	61	148	152	161	254	100	167	184	45	81	141	166	42
LINC00326	0	19	1	2	0	0	0	0	1	0	0	0	0	0	0	0	0	0	0	0	2	0	0	0	0	0	0	0	2	0	0	0	0	0	0	0	0	0	0	0	1	0	0	0	0	0	1	0	0
LINC00327	33	21	3	9	23	2	3	15	2	21	1	1	4	6	12	14	5	5	17	4	4	30	11	2	6	5	2	5	4	9	16	20	4	3	6	11	2	21	20	31	9	7	24	11	3	8	7	13	11
CTC-484P3.3	0	0	0	0	4	0	0	3	0	2	0	0	0	1	0	0	0	0	0	0	5	0	0	0	2	1	2	0	3	1	1	5	3	0	5	0	2	0	1	1	6	0	0	2	0	0	2	1	0
RP11-26N15.2	0	0	1	0	0	2	0	0	0	0	0	0	0	0	0	0	1	0	0	0	8	0	0	0	0	0	0	0	0	0	0	0	0	0	0	0	0	0	0	0	0	0	0	0	0	0	0	0	0
RP4-660H19.1	40	86	38	0	0	29	0	2	0	53	1	0	23	0	19	0	0	0	0	16	1	1	0	20	0	85	0	0	0	0	0	22	0	27	49	4	0	24	0	6	5	26	5	0	0	12	41	0	0
RP11-34P13.7	0	0	0	3	0	1	0	0	0	1	0	0	0	0	0	0	0	2	0	0	0	0	0	2	0	0	0	0	0	0	0	0	2	0	5	0	0	0	1	0	1	0	2	2	3	0	0	1	0
RP11-107N15.1	8	3	0	1	0	0	0	9	0	23	2	0	66	14	75	7	4	2	4	0	15	13	10	21	14	1	0	0	1	1	1	9	2	0	7	0	0	3	4	3	4	1	2	11	4	6	7	7	0
AC004471.10	6	5	1	3	1	8	6	6	1	8	3	1	6	6	4	11	3	5	1	4	32	10	8	9	9	15	5	9	32	14	1	8	6	9	5	9	5	15	14	18	13	4	3	12	4	11	10	2	6
RP4-806M20.3	3	14	0	2	3	0	0	0	0	0	1	7	16	2	0	0	1	0	0	1	5	0	0	0	7	4	0	0	1	1	0	1	0	23	0	4	0	0	0	4	1	1	2	5	0	2	0	0	0
RP11-148B6.1	1	0	1	1	1	1	2	1	2	4	1	0	3	3	0	1	0	3	0	1	16	2	5	1	2	3	3	3	6	0	0	5	3	3	1	1	0	4	3	2	3	1	0	1	2	1	4	2	2
RP11-34P13.8	0	0	0	0	0	0	0	0	0	0	0	0	0	0	0	0	0	0	0	0	0	0	0	0	0	0	0	0	0	0	0	0	0	0	0	0	0	0	0	0	0	0	0	0	0	0	0	0	0
RP11-34P13.9	0	0	0	0	0	0	0	0	0	0	0	0	0	0	0	0	0	1	0	0	0	0	0	0	0	0	0	0	0	0	0	0	0	0	0	0	0	0	0	0	0	0	0	0	0	0	0	0	0
XX-FW83563B9.5	74	63	31	22	38	7	43	20	51	135	30	32	38	97	158	21	55	71	73	37	68	19	57	29	138	90	21	98	89	153	11	39	42	20	68	55	42	38	139	66	66	54	64	121	15	36	43	44	53
RP11-550H2.1	0	0	0	0	0	0	0	0	0	0	0	0	0	0	0	0	0	0	0	0	0	0	0	0	0	0	0	0	0	0	0	0	0	0	0	0	0	0	0	0	0	0	0	0	0	0	0	0	0
RP11-661A12.9	24	1	7	6	32	5	4	4	6	10	7	5	0	64	1	1	3	68	11	73	56	5	16	3	22	29	6	10	17	21	5	3	100	9	0	0	9	12	113	18	30	2	25	31	7	11	62	24	4
RP11-550H2.2	0	0	0	0	0	0	0	0	0	1	0	0	0	0	0	0	0	0	0	0	6	0	0	0	0	0	0	0	0	0	0	0	0	0	0	0	0	0	1	0	0	0	0	0	0	0	1	0	0
RP11-415C15.1	0	0	0	0	0	0	0	0	0	0	0	1	0	0	0	0	0	0	0	0	0	0	0	0	0	0	0	0	0	0	0	0	0	0	0	0	0	0	0	0	0	0	0	0	0	0	0	1	0
AC008982.2	2	1	1	5	9	5	1	3	10	19	1	3	0	13	2	2	3	12	13	9	35	9	10	6	24	12	3	16	21	10	2	9	18	5	1	3	15	12	26	4	56	5	12	19	3	3	25	8	7
RP11-415C15.3	0	0	0	0	1	0	0	0	0	1	0	0	0	2	0	0	0	0	0	0	2	0	0	0	0	0	0	0	0	0	0	0	0	0	0	0	0	0	1	0	1	0	0	0	0	0	0	0	0
RP11-415C15.2	1	1	0	0	5	0	0	0	0	62	0	0	0	3	0	0	0	1	1	2	0	3	0	14	3	0	0	1	1	0	0	5	0	0	1	1	0	1	0	0	1	0	1	1	0	0	0	0	0
RP11-187C18.5	0	0	0	0	0	0	0	0	0	0	0	0	0	0	0	0	0	0	0	0	0	0	0	0	0	0	0	0	0	0	0	0	0	0	0	0	0	0	0	0	0	0	0	0	0	0	0	0	0
RP11-25E2.1	0	0	0	0	0	0	0	0	0	0	0	0	0	0	0	0	0	0	1	0	2	0	0	0	0	0	0	0	0	0	0	0	0	0	0	0	0	0	0	0	0	0	0	0	0	0	0	0	0
RP11-173L6.1	0	0	0	0	1	0	0	0	0	0	0	0	0	0	0	0	0	0	0	0	0	0	0	0	0	0	0	0	0	0	0	0	0	0	0	0	0	0	0	0	0	0	0	0	0	0	0	0	0
RP11-488C13.5	39	33	44	22	52	98	30	14	17	57	44	41	55	33	177	25	27	103	67	39	53	25	40	39	77	45	26	53	112	37	16	56	54	55	18	24	41	43	36	51	58	27	29	41	46	109	46	52	22
RP11-996F15.6	25	27	14	20	61	45	32	16	10	32	13	17	25	24	22	19	25	13	25	23	99	55	14	20	10	21	15	40	29	41	35	44	22	19	23	19	16	39	42	22	50	13	42	46	34	26	33	17	15
RP4-735C1.4	0	0	0	0	1	0	0	1	1	0	2	0	0	2	5	0	0	0	3	0	0	3	0	0	0	0	0	0	0	0	0	1	1	0	0	0	0	0	0	0	0	0	2	2	0	0	0	0	0
RP11-519M16.1	42	29	5	0	0	36	0	0	3	67	0	0	12	1	2	0	0	47	0	0	0	0	1	0	0	0	18	19	0	0	1	6	0	1	13	0	0	0	5	1	10	3	0	15	0	14	16	2	4
FLJ46284	15	2	7	4	5	0	3	2	3	11	5	2	6	9	2	3	3	20	12	3	42	14	11	8	23	0	2	11	17	20	4	18	13	1	10	3	3	13	33	10	20	19	7	3	11	12	4	9	2
RP11-770J1.7	0	0	0	0	0	0	0	0	3	1	1	1	0	1	0	0	0	0	0	0	0	0	0	0	0	0	0	0	2	1	0	0	0	0	0	1	0	0	0	0	2	0	0	0	0	0	2	0	0
RP11-644C3.1	0	1	0	0	3	0	3	0	1	5	1	0	0	1	0	0	0	0	3	1	4	0	0	1	7	1	1	6	4	7	3	0	1	0	0	0	3	0	0	3	2	1	0	2	3	4	1	0	1
LLNLR-246C6.1	5	22	6	3	8	3	3	1	8	40	7	6	18	8	38	4	4	4	12	3	36	6	11	10	21	8	7	6	10	11	1	7	12	5	2	4	4	12	21	6	37	5	7	30	7	9	30	5	4
RP11-82O19.1	0	0	1	2	1	0	1	0	0	9	2	2	1	3	2	1	0	1	0	0	14	0	0	1	0	2	0	0	0	1	0	2	5	3	1	0	1	2	1	2	2	0	1	1	1	0	2	2	1
RP11-301N24.3	0	0	0	0	0	0	0	0	0	0	0	0	0	0	0	0	0	0	0	0	2	0	1	0	0	0	0	0	0	0	0	0	0	0	0	0	0	0	0	0	0	0	0	0	0	0	0	0	0
RP11-77K12.10	0	0	0	0	1	0	0	0	0	0	0	0	0	0	0	0	0	0	0	0	0	0	1	0	1	0	0	0	0	0	0	0	0	0	0	0	0	0	0	0	1	0	0	0	0	0	1	1	0
RP11-455J20.3	3	8	1	1	3	3	1	0	3	7	1	3	6	4	0	2	1	5	5	2	12	3	1	8	4	0	0	1	2	2	0	2	2	1	3	0	1	2	5	0	10	0	3	12	3	3	0	4	0
CTC-510F12.4	10	20	18	8	36	27	24	33	18	15	22	2	75	8	66	17	17	11	45	16	83	14	12	27	13	20	18	19	24	16	27	20	22	17	9	4	22	15	10	22	21	20	12	33	18	18	25	0	8
RP11-594N15.3	4	8	1	7	9	11	3	1	0	12	1	5	9	8	1	20	2	2	21	2	2	134	41	7	9	0	0	13	10	92	13	22	2	1	1	31	2	135	60	52	21	11	39	15	9	13	8	31	7
CTD-3012A18.1	2	1	0	0	2	0	0	0	0	0	0	2	0	0	0	0	0	0	1	0	1	0	0	3	0	0	0	0	0	0	0	0	0	0	0	0	2	0	1	0	0	0	1	0	0	0	0	4	0
XXbac-BPG252P9.10	8	38	17	10	24	37	5	54	16	25	25	10	145	37	61	8	18	18	48	94	9	7	6	28	47	47	20	14	23	24	16	8	14	10	16	22	11	5	5	8	12	10	9	19	21	7	6	37	13
RP11-80H8.3	0	0	0	0	0	0	0	0	0	0	0	0	0	9	0	0	0	0	0	0	2	0	0	0	0	0	1	0	0	0	1	0	1	0	0	0	0	0	1	0	0	0	0	0	0	0	1	0	0
RP11-80H8.4	4	3	1	5	5	5	1	2	8	26	0	1	1	17	13	1	6	2	4	1	12	3	2	10	13	1	3	3	2	11	7	1	7	2	0	3	1	3	10	3	13	3	5	1	0	2	3	3	2
PHKA1-AS1	0	1	0	0	1	0	0	0	0	0	0	0	0	1	4	0	0	0	0	0	0	1	0	0	0	1	1	0	1	0	0	0	0	1	0	0	0	2	4	2	1	1	1	1	1	0	0	1	0
RP5-906C1.1	7	11	3	1	5	5	1	12	3	3	11	0	20	5	16	5	6	5	4	5	3	5	1	0	6	0	5	5	1	8	1	4	2	1	5	6	2	3	1	9	3	5	14	6	1	4	6	4	1
CTD-2074D8.1	0	0	0	0	0	0	0	0	0	0	0	0	0	2	0	0	0	0	0	0	1	0	0	0	0	0	0	0	0	0	0	0	0	0	0	0	0	0	0	0	0	0	0	0	0	0	0	0	0
RP11-85B7.5	2	3	2	1	1	1	0	0	0	0	1	1	6	0	5	1	0	1	1	2	3	1	1	0	0	1	1	0	1	2	0	1	1	1	1	0	1	3	0	0	2	0	1	2	0	3	3	0	0
MGAT3-AS1	1	0	0	0	6	0	2	0	0	7	0	0	0	0	2	0	0	0	0	0	1	47	67	0	0	0	0	0	0	0	0	6	8	1	1	3	0	0	3	2	2	0	4	3	0	0	3	0	0
RP11-85B7.2	0	2	3	3	0	1	0	0	0	19	3	2	6	5	3	0	0	4	4	0	30	18	76	0	5	1	1	3	0	0	1	6	0	1	12	4	7	0	3	1	23	4	0	0	5	4	5	7	0
RP11-275N1.1	0	1	11	0	0	0	0	0	0	2	1	2	0	0	0	0	2	0	1	0	2	0	0	0	0	0	3	1	0	5	2	0	0	0	0	0	2	1	2	1	0	0	2	1	1	3	0	1	0
RP11-486L19.2	14	10	7	19	20	3	19	5	0	48	4	2	12	11	5	4	10	48	6	7	52	9	38	26	41	28	13	8	23	18	0	19	15	12	25	11	24	18	25	24	45	3	7	80	56	44	4	21	11
AL109761.5	0	1	2	0	5	1	1	0	0	66	0	1	0	4	0	0	3	2	0	2	25	21	0	0	0	1	1	1	2	1	0	3	2	0	0	3	1	4	4	1	0	1	2	1	1	3	4	1	0
GPC5-AS1	0	0	0	0	0	2	0	1	0	0	0	0	0	1	1	0	0	0	0	0	3	0	0	0	0	0	0	0	0	0	0	0	0	0	0	0	0	0	0	0	1	0	0	0	0	0	0	0	0
RP11-603J24.14	0	2	0	0	0	0	0	0	0	3	0	1	1	2	5	1	2	0	0	0	1	1	0	0	0	0	0	0	1	3	0	1	0	0	1	0	0	0	3	1	1	0	0	0	0	1	2	0	0
AC010723.1	0	0	0	0	0	1	0	0	0	0	0	0	0	0	0	0	0	0	0	0	0	0	0	0	0	0	0	0	0	0	0	0	0	0	0	0	0	0	0	0	0	0	0	0	0	0	0	0	0
RP11-109G23.3	1	0	0	0	4	1	3	7	6	7	1	2	0	4	1	1	0	2	5	5	15	3	4	0	3	0	2	35	15	7	0	0	0	3	0	0	2	0	2	2	2	0	3	5	1	0	4	4	1
FOXG1-AS1	0	2	22	0	1	2	4	0	1	3	3	0	0	0	1	0	0	2	0	0	1	0	0	1	5	4	3	3	3	18	7	0	0	0	0	1	1	4	1	0	0	1	0	0	0	1	3	0	0
ZNF571-AS1	9	26	3	7	6	0	5	5	6	24	2	3	4	27	4	4	24	13	34	1	25	10	10	10	20	2	1	6	5	23	1	9	4	9	12	8	6	17	9	9	43	7	8	10	0	18	15	12	2
RP11-218I7.2	0	1	2	0	0	2	2	2	0	0	0	0	1	0	0	0	0	3	0	0	2	0	0	2	3	0	8	2	2	1	1	0	0	0	4	0	1	1	0	4	2	0	0	1	1	2	0	6	1
RP11-526F3.1	0	0	0	22	0	0	2	0	0	85	0	0	0	50	0	2	3	0	0	0	0	435	45	0	0	0	2	0	0	1	0	0	1	0	2	1	0	2	0	1	121	0	0	0	3	7	1	0	0
CTD-3187F8.2	0	0	0	0	0	0	0	0	0	0	0	0	0	0	0	0	0	0	0	0	0	0	0	0	0	0	0	0	0	0	0	0	0	0	0	0	0	0	0	0	0	0	0	0	0	0	0	0	0
RP11-742B18.1	248	160	146	7	2	434	120	15	42	289	53	0	147	5	18	1	46	539	27	109	5	13	9	100	16	0	163	1	0	0	33	114	24	151	102	1	2	38	9	9	15	17	29	74	155	39	155	35	139
RP11-5C23.1	89	26	28	61	96	17	42	7	16	62	33	60	22	19	34	43	64	29	82	32	46	56	29	26	67	28	27	51	59	39	12	37	11	29	15	42	40	66	38	36	42	23	54	40	41	60	40	86	51
RP11-328K2.1	0	0	0	0	0	0	0	0	0	0	0	0	0	0	0	0	0	0	0	0	1	0	0	0	0	0	0	1	0	0	0	0	0	0	0	0	0	0	1	0	0	0	0	0	0	0	0	0	0
RP11-5C23.2	30	3	4	7	12	3	13	3	6	11	4	4	2	10	5	5	14	9	20	2	47	14	9	5	14	2	2	4	8	8	1	18	5	4	3	7	5	10	10	11	15	5	13	3	10	19	7	15	6
NTRK3-AS1	0	0	0	0	0	0	0	0	0	1	0	0	0	0	2	0	0	0	0	1	5	0	0	0	0	0	0	0	0	0	0	0	0	0	0	0	0	0	0	0	0	0	0	0	0	0	0	0	0
EIF1AX-AS1	0	2	0	2	1	0	0	0	0	2	0	0	0	2	0	0	0	4	0	0	0	0	0	0	3	0	0	1	0	1	0	0	3	0	0	1	0	0	1	2	4	0	0	2	1	1	0	0	1
CTC-513N18.6	2	1	1	0	0	0	0	0	0	1	1	0	2	0	0	1	0	3	0	0	3	0	0	0	9	0	1	0	0	0	0	0	1	0	1	0	0	1	9	1	0	0	0	0	0	0	2	0	0
CTD-2186M15.3	207	456	89	45	57	152	69	70	127	79	39	20	355	99	219	34	70	122	57	38	90	49	187	57	46	34	32	45	53	74	36	47	39	51	234	54	28	79	74	58	110	93	37	110	46	38	54	50	38
RP11-166N6.2	0	0	1	0	0	3	1	8	0	3	0	0	0	1	0	0	0	0	2	0	0	0	0	0	0	0	0	0	0	3	2	0	0	0	0	0	0	0	0	1	2	1	0	8	1	1	0	0	2
RP11-378E13.3	1	1	0	3	6	0	1	10	1	6	1	2	0	3	0	1	1	1	1	0	10	1	3	7	1	0	2	2	8	11	0	4	2	0	0	5	2	2	3	3	5	2	0	17	2	1	6	2	0
RP11-610J23.1	0	1	1	0	0	1	0	0	0	0	0	0	1	0	1	0	0	1	0	0	4	0	0	0	2	0	0	0	1	0	0	0	0	0	1	0	0	0	0	1	0	0	0	0	2	0	0	0	1
C10orf91	9	182	9	14	57	11	39	30	12	514	76	29	56	97	3	14	27	375	12	26	53	10	125	74	45	579	115	39	70	126	9	22	73	168	377	14	12	14	31	108	27	21	26	74	44	72	18	24	21
RP11-408N14.1	0	2	1	0	0	0	0	0	2	1	0	0	2	2	3	0	0	0	0	0	1	2	1	0	0	0	2	2	3	0	0	0	0	0	2	0	2	3	8	0	0	0	1	0	0	0	0	0	0
RP11-20G13.1	34	33	4	43	63	69	9	54	7	0	17	16	0	9	0	6	12	73	17	8	83	2	18	8	8	70	4	33	56	235	9	14	48	56	18	15	37	7	278	42	82	12	43	32	43	31	8	9	91
RP11-90L1.8	78	40	63	65	507	400	320	307	189	45	151	70	37	142	48	79	161	469	64	41	249	60	31	209	101	672	60	190	843	668	90	138	347	293	278	45	243	99	744	96	543	1027	327	428	103	116	256	85	281
RP11-20G13.3	2	92	1	0	1	4	0	25	0	0	0	1	2	8	0	14	0	92	16	1	7	0	0	1	0	34	1	2	2	0	0	45	1	8	19	0	0	68	9	24	6	0	13	3	2	1	0	5	0
RP11-156E6.1	441	1659	292	420	822	1044	464	241	332	1046	512	333	715	735	433	236	420	1113	598	436	1452	825	608	757	338	404	256	633	556	872	595	434	532	1048	581	294	292	742	616	466	639	342	413	750	637	806	595	642	278
RP11-393I23.4	0	0	0	0	0	0	0	0	0	0	0	0	0	2	5	0	0	0	0	0	0	0	0	0	0	0	0	0	0	0	0	0	0	0	0	0	0	0	0	0	0	0	0	0	0	0	0	0	0
RP11-118M9.3	2	2	0	1	2	10	1	0	4	5	0	4	0	5	0	1	3	1	3	2	0	1	2	0	3	4	2	2	1	4	1	2	2	3	1	1	1	8	0	0	19	0	1	11	4	2	8	1	1
ISM1-AS1	1	0	1	0	0	1	1	0	0	0	1	0	1	0	0	0	0	1	1	0	0	0	0	0	3	0	0	1	3	0	0	5	2	1	0	0	0	1	4	0	1	2	0	1	1	2	0	0	0
RP11-575H3.1	0	6	0	3	0	0	0	1	0	4	6	0	18	1	0	5	12	2	0	0	42	3	2	13	1	0	18	3	18	0	6	0	9	0	2	4	1	2	4	6	8	1	1	1	3	14	2	0	9
C20orf78	0	1	0	0	0	1	0	0	1	0	0	0	0	0	0	1	0	0	1	0	5	0	0	0	0	0	1	0	0	0	0	0	0	0	0	0	0	0	2	1	0	1	0	1	0	0	0	0	0
RP4-676L2.1	2	0	4	0	0	0	1	0	0	0	0	0	7	0	0	0	1	1	1	1	0	0	1	0	0	0	0	0	1	1	1	0	0	0	0	0	0	0	0	0	1	0	1	1	0	0	1	0	0
RP11-17M16.2	20	15	17	30	101	72	46	38	22	70	17	18	29	51	54	18	45	57	34	51	24	33	62	37	31	33	20	67	33	45	32	20	38	30	25	10	41	49	38	14	29	32	26	58	11	6	50	29	17
RP11-1060G2.2	1	1	1	0	1	0	0	0	2	1	0	1	0	1	0	0	2	1	0	2	5	0	2	3	0	0	0	1	2	0	0	0	0	0	1	0	1	1	1	1	2	0	1	0	0	0	0	0	1
RP11-425A6.5	0	3	0	2	1	0	0	0	1	6	1	1	0	0	2	0	0	0	1	0	1	0	0	2	2	1	1	0	0	1	2	3	0	0	0	1	0	0	0	2	3	0	3	2	2	0	0	1	0
AF121898.3	1	3	47	0	0	1	0	0	0	5	0	1	0	5	0	0	0	0	1	0	13	0	2	1	11	0	0	1	0	0	0	0	0	0	0	0	0	0	1	0	1	0	0	1	0	1	1	1	0
GS1-21A4.1	0	0	0	0	0	0	0	0	0	0	0	0	0	0	0	0	0	0	0	0	0	0	0	0	0	0	0	0	1	0	0	0	0	0	0	1	0	0	0	0	0	0	0	0	0	0	0	0	0
RP5-1057J7.7	17	1	2	8	0	2	6	1	0	9	2	0	17	5	25	5	4	22	5	0	63	15	24	8	0	6	1	2	5	2	0	9	6	2	9	1	0	8	10	3	43	0	4	5	8	11	5	5	0
RP11-505P4.7	4	2	5	1	0	1	0	0	2	2	0	2	2	2	1	0	0	6	1	0	7	1	1	4	0	0	2	0	0	1	1	1	2	0	1	1	1	0	3	4	3	0	0	1	2	0	0	2	0
ALMS1-IT1	43	16	35	6	38	17	14	23	27	76	26	12	43	28	18	6	4	23	26	25	86	44	22	14	72	22	15	18	34	40	8	37	44	59	47	12	11	20	15	13	39	81	13	35	12	11	13	151	10
RP11-505P4.6	0	13	7	5	3	2	1	3	1	12	1	2	1	1	0	2	1	2	1	4	6	3	5	2	1	0	1	0	5	0	0	1	4	0	8	5	3	1	1	4	3	2	2	1	2	2	6	3	0
CTD-2126E3.1	2	2	4	1	0	2	5	1	3	3	0	0	0	2	0	3	8	7	4	3	32	1	6	1	2	3	2	0	2	4	0	1	1	1	2	2	2	0	5	1	10	1	2	2	11	0	1	1	1
CTD-2126E3.3	0	0	0	0	1	0	0	0	0	2	0	0	2	2	1	1	1	6	5	0	1	1	2	0	1	2	0	0	9	2	1	1	0	2	0	1	1	1	4	1	3	1	2	2	1	0	2	1	1
CTD-2126E3.4	5	0	1	7	1	0	0	0	0	3	0	2	15	0	14	0	0	0	0	0	12	0	0	1	2	0	0	0	1	0	0	3	2	1	1	0	0	0	0	1	2	1	0	1	1	4	1	0	0
AC000124.1	5	1	0	0	1	0	1	0	0	2	0	0	4	0	5	0	0	0	0	0	3	0	4	3	1	0	2	0	0	0	0	0	0	0	0	0	0	0	0	0	0	1	0	0	1	0	0	0	0
RP11-486G15.2	29	83	13	2	3	6	2	8	1	59	16	15	17	11	39	8	9	17	18	17	12	7	9	16	16	5	12	16	3	7	2	5	7	3	7	1	2	11	9	1	13	6	8	21	1	14	7	9	5
CTB-107G13.1	0	0	0	4	0	0	0	0	0	37	0	0	2	16	1	0	0	11	0	0	7	10	78	15	0	0	1	0	0	0	0	11	0	2	0	1	0	0	0	2	10	0	0	1	0	1	0	0	0
RP11-1007I13.4	3	2	0	0	0	5	0	0	0	0	0	0	0	3	0	0	0	1	0	0	8	0	0	2	27	0	0	0	0	1	0	1	2	0	0	0	1	0	4	0	6	44	0	8	3	1	0	1	2
RP11-501C14.5	0	0	0	10	0	1	0	0	0	3	0	0	1	1	0	0	0	0	0	0	2	0	0	0	4	1	0	0	0	0	0	0	0	1	11	0	0	0	0	0	8	0	0	0	0	0	0	0	0
RP11-328C8.5	1	1	0	0	0	1	0	0	0	1	0	0	1	1	1	1	0	0	2	0	3	0	2	2	2	0	3	1	0	0	0	1	0	0	0	0	1	0	1	1	1	1	0	1	0	0	0	0	0
RP11-543P15.3	2	2	1	0	1	0	0	0	3	8	0	1	1	1	2	0	1	1	0	0	5	1	0	0	0	0	0	0	3	1	0	7	7	1	1	0	1	1	3	1	3	0	2	2	0	3	2	1	0
AP000146.2	0	0	0	0	0	0	0	0	0	0	0	0	0	0	0	0	0	0	0	0	2	0	0	0	0	0	0	0	0	0	0	0	0	1	0	0	0	0	0	0	0	0	0	0	0	0	0	0	0
C9orf147	5	54	36	7	8	8	5	2	2	21	4	2	18	8	3	2	10	26	5	4	27	7	13	17	15	11	4	5	6	17	5	7	11	7	23	10	8	8	7	3	11	7	11	47	9	10	7	7	4
RP11-398G24.2	4	6	1	2	0	9	0	0	1	1	1	6	0	14	4	0	2	4	1	1	4	0	1	8	7	0	2	1	2	12	0	0	0	0	4	0	0	0	1	0	1	0	0	0	9	0	1	0	0
AC007740.1	0	0	0	0	0	0	0	0	0	3	0	0	0	0	0	0	0	0	0	0	3	0	0	0	0	0	0	0	0	0	0	0	0	0	0	0	0	0	0	2	0	0	0	0	0	0	0	0	0
CTD-3247H4.2	14	5	0	0	0	1	0	1	1	7	0	1	21	0	3	0	0	3	6	0	2	1	3	0	5	1	1	0	0	2	0	16	0	0	2	1	1	3	3	8	1	11	1	5	4	1	7	3	1
ALG13-AS1	0	2	2	0	3	0	1	1	1	2	0	1	0	3	0	0	0	6	2	0	5	0	0	2	14	0	0	3	12	3	2	9	5	0	5	0	2	2	8	1	3	2	1	2	0	5	5	1	0
RP11-114F3.4	14	6	4	3	7	13	6	4	2	9	4	4	7	14	11	1	10	24	0	10	20	1	1	5	6	5	6	6	12	9	1	6	4	5	0	3	9	5	6	6	19	2	3	19	6	2	9	5	2
CTD-2176I21.2	0	0	0	0	0	0	0	0	0	0	0	0	0	0	0	0	0	0	0	0	0	0	0	0	0	0	0	0	0	0	0	0	0	0	0	0	0	0	0	0	0	0	0	0	0	0	0	0	0
AJ003147.9	11	20	0	5	9	0	1	0	1	1	1	1	0	0	2	0	7	0	2	8	26	0	0	0	2	6	1	2	2	0	1	0	2	0	6	2	2	0	0	0	1	1	0	1	1	2	4	1	1
AC079117.1	0	1	0	0	0	0	0	0	0	0	0	0	0	1	0	0	0	0	2	0	4	0	0	1	0	0	0	0	0	0	0	0	0	0	0	0	0	0	0	0	0	0	0	0	0	0	0	1	0
CTA-390C10.9	0	0	0	0	0	0	0	0	0	10	0	0	0	0	0	0	0	0	0	0	3	1	0	0	0	2	0	0	2	0	0	0	0	0	0	0	0	0	0	0	1	0	0	0	0	0	0	0	0
RP11-126K1.6	15	47	2	8	8	17	16	11	6	77	7	3	15	5	19	11	15	7	7	12	9	25	11	10	16	8	5	6	1	7	0	9	11	5	12	9	6	10	10	16	14	8	8	14	8	12	19	19	4
XXbac-BPG300A18.13	1	1	0	1	1	0	1	0	0	7	2	3	2	1	1	0	0	3	5	6	6	0	2	5	5	0	3	5	0	1	0	1	3	0	1	0	0	3	3	0	3	0	3	1	2	4	3	1	2
RP11-126K1.2	27	124	33	34	16	26	11	18	9	33	14	9	419	92	92	6	12	65	16	19	39	48	38	42	13	14	9	7	18	35	9	23	7	25	32	11	7	12	21	13	44	21	21	29	11	33	12	11	3
RP11-798L4.1	2	7	2	0	0	2	0	0	0	1	0	1	0	1	0	0	0	9	0	0	12	1	1	3	0	27	2	2	3	0	0	1	0	0	0	0	0	0	0	1	0	0	0	1	0	1	2	0	1
RP11-21B21.4	1	0	1	0	0	0	0	1	3	12	3	3	0	2	2	0	1	1	4	2	10	1	3	0	3	1	1	2	6	0	1	5	3	0	0	2	1	2	3	3	18	2	1	8	2	3	4	1	2
RP11-75C9.2	0	0	0	0	0	0	0	0	0	0	0	0	0	0	0	0	0	0	0	0	1	0	0	0	0	0	0	0	0	0	0	0	0	0	0	0	0	0	0	0	0	0	0	0	0	0	0	0	0
RP11-126K1.8	0	0	0	0	0	0	0	0	0	0	0	0	0	0	0	0	0	0	0	0	0	0	0	0	0	0	0	0	0	0	0	0	0	0	0	0	0	0	0	0	0	0	0	0	0	0	0	0	0
RP1-146A15.1	0	0	0	0	0	0	0	0	0	0	0	0	0	0	0	0	0	0	1	0	3	0	0	0	0	0	0	0	0	0	0	0	0	0	0	0	0	0	0	0	0	0	0	0	0	0	0	0	0
RHOXF1-AS1	9	25	519	7	4	5	3	0	3	10	1	1	27	16	6	4	6	75	12	5	11	44	18	3	37	2	3	0	10	25	1	22	8	6	223	3	0	17	34	13	58	5	9	6	12	14	10	15	4
LL22NC01-81G9.3	0	0	0	0	2	0	0	1	1	1	0	0	0	0	0	0	0	0	0	0	10	0	1	0	1	0	0	0	1	0	1	0	0	0	0	0	0	1	3	1	0	0	1	0	0	0	0	0	0
RP11-286N3.1	0	0	0	0	0	0	0	0	0	1	0	0	0	0	0	0	0	0	0	0	6	0	0	0	0	2	0	0	0	0	0	3	0	0	0	0	0	0	0	0	0	0	0	0	0	1	1	1	0
PRMT5-AS1	11	13	3	5	10	10	3	1	8	21	7	12	8	23	7	2	5	19	10	12	50	4	25	21	37	17	9	14	24	14	3	13	8	14	2	7	15	11	7	6	27	3	8	16	2	15	12	8	4
RP11-656E20.5	0	0	0	0	0	0	0	0	0	0	0	0	0	0	0	0	0	0	0	0	0	0	0	0	0	0	0	0	0	0	0	0	0	0	0	0	0	0	0	0	0	0	0	0	0	0	0	0	0
RP11-57H12.2	0	0	0	0	0	0	0	0	0	0	0	0	0	2	0	0	0	0	0	0	1	0	0	1	0	0	0	0	0	0	0	0	0	0	0	0	0	0	0	0	2	0	0	0	0	0	2	0	0
AC005772.2	0	0	0	0	0	0	0	0	0	0	0	0	0	0	0	0	0	0	0	0	3	0	0	0	0	0	0	0	0	0	0	0	0	1	0	0	0	0	0	0	1	0	0	0	0	1	0	0	0
RP11-831A10.1	0	1	1	0	0	1	1	0	0	33	0	0	0	4	1	1	0	2	0	0	0	7	1	260	0	0	0	0	0	0	0	1	1	4	3	0	0	0	3	3	7	0	1	2	26	0	2	0	0
AC069513.4	3	10	3	3	7	0	0	7	5	17	2	12	9	4	12	0	5	0	3	3	18	5	4	5	0	0	5	2	3	5	2	0	14	3	1	0	1	7	1	3	19	1	0	4	3	3	10	0	0
RP11-308D13.3	2	8	1	4	36	51	16	284	1	0	5	0	19	22	6	17	23	23	9	32	77	3	14	107	11	12	13	9	19	6	55	16	22	25	12	0	25	29	29	125	32	0	66	19	14	19	9	2	41
AC140481.8	0	0	0	0	0	0	0	0	0	0	0	0	0	0	0	0	0	0	0	0	3	0	0	0	0	0	0	0	0	0	0	0	0	0	0	0	0	0	0	0	0	0	0	0	0	0	0	0	0
RP11-358B23.5	0	1	0	0	2	0	0	1	0	2	1	0	0	5	2	0	0	3	1	0	0	3	2	0	1	0	2	0	4	1	0	6	2	1	0	0	0	1	0	2	2	1	2	6	1	3	4	1	1
RP11-435O5.5	20	9	5	2	11	19	6	3	8	29	9	12	4	17	12	4	9	38	3	4	2	52	24	30	6	8	4	10	9	15	1	4	2	11	13	5	4	9	20	8	21	25	6	25	3	9	12	6	0
RP11-358B23.7	0	1	0	0	4	0	0	0	1	2	0	1	0	2	0	0	0	3	0	0	4	9	0	3	1	0	0	0	2	1	0	5	8	0	1	3	3	0	4	1	1	2	2	6	0	0	8	0	0
RP11-358B23.1	2	3	3	1	3	3	1	5	3	5	0	3	0	0	2	0	0	1	5	3	6	7	3	1	4	3	1	7	11	0	3	7	5	5	3	4	1	4	4	3	2	0	2	2	1	2	7	4	3
AC067945.2	0	0	0	0	0	0	0	0	0	1	0	0	0	0	2	0	0	0	0	0	0	0	0	0	1	0	0	0	1	0	0	0	0	0	0	0	1	0	0	0	0	0	0	0	0	1	0	0	0
RP11-435O5.7	0	9	0	0	1	0	1	0	0	7	1	2	13	2	12	0	1	3	5	1	12	2	1	4	2	4	5	1	3	4	0	2	3	1	3	0	0	0	5	2	14	2	1	3	1	2	0	0	0
AC067945.4	10	11	90	1	3	3	0	1	2	7	1	1	1	4	1	2	2	6	3	2	3	1	0	1	4	2	0	1	1	3	0	8	1	2	2	3	1	3	0	5	4	1	4	7	0	4	7	2	1
RP11-149I2.4	1	0	0	2	0	1	4	10	0	0	0	4	0	17	0	0	0	0	0	1	2	4	5	0	4	0	5	1	3	0	0	0	0	3	0	0	0	3	6	0	12	0	1	2	0	0	0	2	0
TGFA-IT1	0	0	0	0	1	0	0	0	0	0	0	0	0	0	0	0	0	0	0	0	0	0	0	0	2	2	0	1	1	2	1	0	4	0	0	1	2	0	1	2	1	0	0	0	0	0	2	0	0
BRWD1-IT1	1	0	0	0	0	0	0	0	0	1	0	1	0	2	0	0	0	0	0	0	2	0	2	0	0	0	0	0	0	0	0	0	0	1	1	0	1	1	0	0	2	0	0	0	1	0	0	1	0
RP11-1C1.6	0	8	0	0	0	0	0	0	0	0	0	0	0	0	0	0	0	1	0	0	5	0	0	0	0	0	0	0	0	0	0	0	1	0	18	0	0	0	1	0	0	0	0	0	0	0	0	0	0
RP11-126K1.9	4	1	0	1	1	0	0	0	0	2	1	1	7	0	1	0	0	0	1	0	4	0	0	0	2	2	0	0	2	2	0	0	0	0	0	1	0	0	1	0	1	1	1	1	0	2	0	0	0
RP11-268J15.5	140	90	127	22	443	40	176	59	110	157	97	54	20	218	77	57	84	320	326	158	707	57	46	73	107	389	367	315	555	820	33	118	458	116	116	25	76	223	544	40	320	102	146	241	44	85	136	131	100
LINC02205	3	0	0	2	0	0	2	5	0	3	0	0	0	0	4	0	0	0	1	1	4	0	0	0	0	1	1	0	4	0	0	0	0	0	2	0	0	0	0	0	0	0	0	1	0	0	1	1	2
LINC02204	4	0	2	1	1	3	0	1	1	6	0	1	0	1	0	0	2	0	4	4	6	0	4	0	2	1	0	1	1	0	1	3	3	7	2	0	3	1	5	2	8	0	3	0	42	4	6	1	3
RP11-888D10.3	18	40	58	14	25	15	4	5	4	11	9	25	4	27	8	9	9	21	20	4	97	37	49	19	31	27	10	19	10	57	6	8	4	19	11	9	5	13	40	7	28	12	26	13	5	5	5	2	10
LINC02206	0	12	0	0	1	0	0	0	0	0	0	0	0	0	0	1	0	1	1	0	1	0	0	0	2	0	0	0	0	0	0	1	2	0	11	0	0	0	1	0	0	1	2	0	1	0	2	1	0
LINC02201	1	36	0	0	0	0	0	2	0	0	0	0	1	0	0	0	0	0	4	0	8	0	1	0	0	0	2	0	0	0	3	2	0	0	3	0	0	0	2	6	1	0	1	2	0	0	1	0	1
LINC02200	0	0	0	0	0	0	0	0	0	0	0	0	0	0	0	0	0	0	0	0	1	1	0	2	0	0	0	0	0	0	0	2	0	0	1	0	0	0	1	0	0	0	0	0	0	0	0	0	0
LINC02203	1	0	0	0	0	0	0	0	0	1	0	0	0	0	0	0	0	0	0	0	0	0	0	0	0	0	0	0	0	0	0	0	0	0	0	0	0	0	0	0	0	0	0	0	0	0	0	0	0
LINC02202	10	38	5	4	42	13	9	21	18	40	9	7	1	7	11	7	9	8	32	5	15	9	16	5	16	10	18	3	1	14	13	16	20	13	10	37	13	24	31	37	9	22	62	27	13	17	15	43	14
AC104113.3	1	0	0	1	0	0	1	0	0	1	0	0	0	2	0	0	0	1	0	1	5	0	0	0	3	0	0	1	0	0	0	1	1	0	0	0	1	0	0	0	2	0	0	3	0	0	0	0	0
AC092839.4	0	0	0	1	0	0	0	0	0	1	0	0	0	1	0	0	0	0	0	0	3	0	0	1	0	1	0	0	0	4	0	0	2	0	0	0	0	1	1	0	1	0	0	0	0	1	0	0	0
LINC02209	0	0	0	0	0	0	0	0	0	9	0	1	0	0	1	0	0	0	1	0	5	0	0	0	0	0	0	0	0	0	0	0	0	0	0	0	0	0	0	0	0	1	3	1	0	1	0	0	0
LINC02208	2	1	0	0	0	1	0	0	0	4	0	0	9	1	5	0	0	0	1	0	3	14	0	3	0	2	1	0	0	0	0	0	0	0	2	0	0	1	7	10	0	2	4	0	0	0	1	1	0
RP11-98I9.4	43	156	38	91	139	74	23	54	49	92	28	64	42	40	3	24	44	66	88	66	113	109	145	84	103	48	51	77	81	77	33	68	15	52	99	102	41	21	126	43	122	37	37	83	80	24	59	94	52
RP11-552D8.1	0	0	0	0	0	0	0	0	0	7	0	0	0	0	1	0	1	0	0	0	6	0	0	0	0	0	0	0	1	0	0	0	0	0	0	0	0	1	0	0	0	0	1	1	0	0	2	0	0
RP3-322G13.7	2	3	2	1	2	1	0	1	2	3	1	1	0	8	1	0	0	3	2	4	3	5	6	2	4	2	1	4	1	8	0	4	0	3	2	1	0	4	3	1	6	3	2	6	1	1	3	4	0
DKFZp779M0652	9	9	9	10	15	3	13	23	7	2	5	1	20	2	4	5	9	4	5	1	6	10	2	8	11	0	9	7	56	6	20	2	9	11	4	7	5	25	10	12	10	13	4	5	7	1	2	4	12
AP000253.1	0	2	1	2	1	1	4	1	2	10	0	2	3	9	1	1	0	6	2	1	20	7	8	1	4	37	5	1	2	2	1	3	2	6	2	1	1	4	4	6	14	3	2	10	5	2	2	2	1
RP11-500B12.1	1	0	0	0	0	0	0	0	0	0	0	0	3	0	25	0	0	1	0	0	0	1	0	0	0	0	0	0	0	0	1	0	0	0	0	0	0	0	0	0	0	0	0	0	0	0	0	0	0
RP11-399H11.3	0	0	0	0	0	0	0	0	0	9	0	0	0	0	0	0	0	0	0	0	0	2	23	0	0	0	0	0	0	0	0	0	0	0	0	0	0	0	0	0	1	0	0	1	0	1	0	0	0
CTD-2384B11.2	2	1	0	0	7	0	3	0	0	1	0	5	0	0	0	0	1	0	2	0	0	0	0	0	2	0	0	0	4	1	0	5	0	0	0	6	1	2	0	1	0	0	3	3	0	1	2	4	1
TTTY1	0	0	0	0	0	0	0	0	0	0	0	0	0	0	0	0	0	0	0	0	0	0	0	0	0	0	0	0	0	0	0	0	0	0	0	0	0	0	0	0	0	0	0	0	0	0	0	0	0
LINC00440	0	0	0	0	0	0	0	0	0	0	0	0	0	0	0	0	0	0	0	0	1	0	0	0	0	0	0	0	0	0	0	0	0	0	0	0	0	0	0	0	0	0	0	0	0	0	0	0	0
RP11-313A24.1	2	0	1	0	0	0	0	1	0	3	1	0	2	0	4	0	0	0	3	0	1	0	0	0	0	1	0	0	0	1	0	0	0	0	1	0	0	2	1	0	0	0	0	5	0	1	0	3	0
RP11-95G17.2	0	3	0	0	0	0	0	1	0	1	1	0	0	0	0	0	0	0	0	0	4	0	0	0	0	0	0	0	2	1	1	0	0	0	0	0	0	0	0	0	0	3	2	0	0	0	2	0	0
RP11-94C24.8	1	5	0	0	8	0	0	0	3	1	4	2	0	0	10	0	0	1	4	2	5	0	0	1	15	6	0	17	3	7	0	1	6	1	0	0	0	2	6	0	7	0	2	8	0	1	3	0	1
C1orf132	27	47	30	16	45	37	31	23	43	218	16	8	29	28	45	45	24	46	126	68	91	41	52	14	144	16	18	59	44	154	22	150	57	25	33	46	37	99	106	81	98	21	54	82	29	40	73	24	28
RP11-169D4.2	61	32	20	84	10	16	30	16	7	28	56	7	11	6	3	13	13	3	37	12	5	5	2	5	44	1	3	6	4	17	4	18	11	20	4	21	6	17	412	40	4	17	65	11	8	39	16	25	7
NALT1	38	9	11	11	1	5	2	2	2	98	1	5	16	22	47	5	13	5	12	36	196	7	17	36	8	7	8	13	64	8	3	7	5	2	3	0	0	5	8	1	87	3	8	19	6	6	7	5	1
RP11-379B8.1	111	211	125	137	215	120	59	24	64	220	31	36	65	124	15	9	25	578	32	34	51	74	180	141	85	9	58	135	51	235	36	35	69	54	147	60	46	52	33	157	98	42	73	92	229	284	48	38	113
RP11-671P2.1	1	0	0	1	0	3	0	0	2	0	0	0	2	0	0	0	0	1	0	0	0	0	0	7	3	0	0	0	2	0	0	0	0	0	0	0	0	0	1	0	0	0	0	0	0	0	1	0	0
RP11-703I16.1	50	13	30	83	389	170	170	67	38	48	166	82	126	332	72	60	46	458	79	152	531	153	78	67	167	357	52	908	150	578	120	85	280	264	29	56	62	109	204	94	220	185	47	67	161	94	135	146	83
RP4-663N10.1	3	5	0	0	0	0	2	2	0	0	0	1	0	0	0	0	0	0	0	0	1	0	0	0	2	0	0	0	2	5	3	1	0	0	0	2	0	6	1	2	0	0	17	0	2	2	1	7	4
ZNF346-IT1	7	6	3	1	4	3	1	2	2	10	2	2	1	4	0	2	3	0	1	5	4	1	6	4	4	1	3	1	2	4	0	7	2	5	2	2	5	2	0	2	9	1	2	5	2	4	4	7	0
CTA-972D3.2	1	1	0	0	0	0	1	0	1	4	2	0	0	1	0	1	0	1	1	0	1	0	1	0	2	0	0	0	1	5	0	5	3	0	4	1	0	1	3	2	1	2	0	73	3	2	1	0	0
CITF22-49D8.1	0	1	0	5	0	0	0	4	1	4	0	0	0	0	2	0	0	1	1	0	9	0	5	0	16	0	0	0	0	5	0	2	0	0	2	1	0	0	1	0	1	4	4	3	0	4	7	1	2
RP11-802H3.2	0	0	0	0	0	0	0	0	0	0	0	0	0	0	0	0	0	0	0	0	0	0	0	0	0	0	0	0	0	0	0	0	0	0	0	0	0	0	0	0	0	0	0	0	0	0	0	0	0
RP11-720N19.2	0	0	0	0	0	0	0	1	0	2	0	0	0	0	0	0	0	0	1	0	0	1	2	0	0	0	0	0	0	0	0	0	0	0	1	0	0	0	0	0	0	1	0	0	0	0	1	0	0
RP11-426C22.8	5	10	2	1	2	2	2	6	3	5	3	0	1	4	3	2	1	2	13	9	11	0	2	0	16	4	2	0	3	1	0	20	0	1	0	3	0	2	4	3	6	3	3	13	0	1	5	4	2
MIR3142HG	86	88	23	10	49	25	30	38	14	112	34	7	10	28	3	45	41	20	91	123	34	12	24	3	25	8	3	19	50	30	17	76	78	2	18	22	19	44	28	33	87	12	87	142	40	10	74	33	30
RP11-426C22.4	106	115	11	6	39	17	6	87	9	116	21	13	17	3	19	14	33	11	123	39	21	16	33	9	62	37	14	13	9	23	20	189	54	12	58	38	37	54	63	140	52	54	56	168	49	28	53	113	47
RP11-426C22.7	0	0	0	0	1	0	1	0	2	0	0	0	2	0	1	0	0	1	0	0	0	0	0	0	0	0	0	0	0	1	0	0	0	0	0	0	0	0	0	1	0	0	1	1	0	0	0	0	0
RP11-426C22.6	1	7	1	7	4	2	1	4	1	5	0	2	0	0	2	1	0	0	3	1	1	0	1	0	16	0	2	0	1	2	0	14	3	0	2	4	3	1	9	4	1	2	5	12	9	1	1	1	1
ADAMTS9-AS2	7	25	5	1	13	0	2	7	5	8	2	1	2	5	11	3	1	2	4	2	7	1	6	7	1	5	3	2	0	5	2	12	13	3	7	7	1	17	17	17	6	9	20	14	9	9	7	12	4
RP5-991C6.4	0	1	1	1	2	0	2	0	0	0	0	1	0	0	0	0	0	14	0	2	0	0	0	0	0	0	1	0	1	0	0	0	1	1	2	5	1	1	0	1	0	0	1	0	0	2	4	2	0
FLJ31356	31	15	23	19	16	12	8	17	8	20	7	9	64	29	40	11	11	43	12	3	83	32	16	19	23	3	5	3	26	38	7	23	18	8	45	3	2	27	33	35	120	10	4	161	119	15	17	4	5
RP11-101E7.2	3	7	1	2	1	0	2	0	0	7	2	3	0	3	5	2	4	1	7	5	10	2	7	1	7	3	1	2	7	8	1	1	2	1	0	1	1	3	5	1	3	1	2	6	0	1	9	0	1
RP11-296K13.4	0	1	0	0	5	0	3	3	5	23	1	2	1	0	0	0	0	3	0	2	4	3	1	0	2	0	2	2	2	1	1	2	1	3	3	2	1	1	5	3	2	2	2	6	2	0	1	1	7
MIR3184	0	0	0	0	0	0	0	0	0	0	0	0	0	0	0	0	0	0	0	0	0	0	0	0	0	0	0	0	0	0	0	0	0	0	0	0	0	0	0	0	0	0	0	0	0	0	0	0	0
AC009005.2	9	182	35	14	18	8	10	6	22	141	30	6	81	77	154	7	13	42	13	5	255	187	119	29	5	46	23	2	10	22	15	23	17	34	24	19	3	11	21	65	6	3	18	13	57	20	7	23	9
NNT-AS1	431	1987	1243	362	378	315	277	103	151	615	108	165	754	600	317	156	153	519	356	104	431	592	590	474	336	89	104	107	116	431	156	347	252	79	829	261	158	756	483	444	583	202	325	508	296	538	268	497	213
RP11-139H15.5	7	32	9	1	11	5	4	8	7	22	10	7	12	8	24	7	22	3	13	14	21	16	13	13	10	2	5	5	17	4	4	15	2	2	21	4	0	5	11	7	9	2	4	7	0	5	16	10	2
UBXN10-AS1	16	49	7	4	3	7	3	1	1	4	2	0	41	3	5	5	2	2	4	1	4	4	1	1	8	0	0	0	2	3	2	4	2	1	3	5	0	2	2	11	0	4	7	2	7	1	6	2	1
RP1-158P9.1	0	2	1	0	1	0	0	0	0	0	0	0	0	0	0	0	0	0	1	0	0	0	0	0	0	1	0	0	0	0	0	0	1	0	0	0	0	1	3	0	1	0	0	1	2	0	0	1	0
RP11-321M21.1	0	0	0	0	0	0	0	0	0	1	0	0	0	0	0	0	0	0	0	0	0	0	0	0	0	0	0	0	0	0	0	1	0	0	0	0	0	0	0	0	0	0	0	0	0	0	0	0	0
RP11-321M21.3	0	1	0	0	0	0	1	0	0	1	0	1	0	6	0	0	0	4	1	0	4	0	0	0	4	0	1	0	2	1	0	0	0	0	1	0	0	0	3	2	0	1	0	0	0	0	0	1	0
RP11-321M21.4	0	0	0	0	0	0	0	0	0	0	0	0	3	1	0	0	0	0	0	0	0	0	0	0	0	0	0	0	0	0	0	1	0	0	0	0	0	0	0	0	0	1	0	0	0	0	0	0	0
COL18A1-AS2	1	1	0	1	2	0	0	0	1	1	0	0	0	0	0	0	2	1	0	0	0	6	3	0	0	0	1	0	0	1	0	7	3	1	0	0	0	0	0	1	6	1	1	1	2	0	0	0	0
COL18A1-AS1	0	0	0	0	1	0	1	0	0	8	1	4	0	0	0	0	0	0	1	0	0	1	1	0	0	1	0	0	2	1	1	2	2	2	3	1	1	1	3	0	4	2	1	3	1	4	1	0	0
CTD-3116E22.8	15	0	3	1	25	11	6	1	20	0	47	3	9	23	2	0	16	4	4	1	11	1	0	0	6	5	0	2	1	0	7	4	3	10	2	3	2	6	4	9	39	2	0	3	9	7	29	6	0
TXNDC12-AS1	2	0	0	0	2	1	0	0	0	0	0	0	0	0	0	0	0	0	0	1	1	0	0	0	0	0	0	1	0	1	1	4	1	3	2	0	1	1	0	1	1	1	0	2	0	1	0	0	0
AC079584.2	0	0	0	0	0	0	0	0	0	0	0	0	0	0	0	0	0	0	0	0	0	0	0	0	0	0	0	0	0	0	0	0	0	0	0	0	0	0	0	0	0	0	2	1	0	0	2	0	0
C8orf49	0	1	2	7	0	0	0	0	1	2	0	0	0	0	0	0	0	0	0	0	2	2	0	1	0	0	0	0	0	0	0	2	0	0	0	1	1	6	1	0	2	1	0	1	2	0	0	0	0
RP11-398J5.1	0	1	1	0	0	0	0	0	0	92	1	0	0	1	2	0	0	0	0	0	1	0	1	0	29	2	0	12	0	0	0	0	0	1	6	0	1	0	0	0	0	0	0	0	0	0	0	0	0
LINC01210	0	0	0	0	0	0	0	0	1	29	0	0	0	0	3	0	0	0	0	0	1	9	12	0	0	0	0	0	0	0	0	0	0	0	0	0	0	0	0	0	0	0	0	0	0	0	0	0	0
RP11-476H20.1	0	0	0	0	0	0	0	1	0	0	0	0	0	0	0	0	0	0	0	0	0	0	0	0	1	0	1	0	0	0	0	0	1	1	1	0	0	0	0	0	0	0	0	0	0	0	0	0	0
AC004862.6	0	0	0	0	0	0	0	0	0	0	0	0	0	0	1	0	0	0	0	0	3	0	0	0	0	0	0	0	0	0	0	0	0	0	0	0	0	0	0	0	0	0	1	0	0	0	1	1	0
CTC-455F18.1	12	1	0	19	1	6	2	0	0	10	2	0	0	5	0	1	1	1	1	0	11	2	24	0	0	1	1	0	0	1	0	11	0	1	1	4	0	1	2	5	2	1	11	10	5	8	7	13	0
RP11-452B18.2	0	0	0	0	0	0	0	0	0	0	0	0	0	0	0	0	0	0	0	0	0	0	0	0	0	0	0	0	0	0	0	0	0	0	0	0	0	0	0	0	0	0	0	0	0	0	0	0	0
RP11-498E2.9	3	24	8	4	38	6	14	12	26	4	6	1	10	19	8	35	5	54	13	9	172	2	0	1	5	52	9	7	99	33	60	6	15	20	11	7	4	12	17	4	4	17	15	7	3	35	12	99	17
RP11-586K12.4	0	0	0	0	0	0	0	0	0	0	0	0	0	0	0	0	0	0	0	0	0	0	0	0	0	0	0	0	0	0	0	0	0	0	0	0	0	0	0	0	0	0	0	0	0	0	0	0	0
RP5-1051H14.2	0	0	0	0	0	6	0	0	0	1	0	0	0	5	5	0	0	0	1	1	7	0	1	1	0	0	2	0	0	0	0	0	0	0	0	0	1	0	0	0	0	0	1	0	0	0	1	0	0
RPS6KA2-IT1	2	0	1	4	8	1	1	2	4	8	6	3	1	0	0	0	1	0	4	1	1	2	0	1	9	0	0	3	0	6	0	6	4	0	1	6	5	1	14	4	2	1	3	5	2	2	4	0	3
FOXD1-AS1	0	0	0	0	0	0	0	0	0	0	0	0	0	0	0	0	0	0	0	0	0	0	0	0	0	0	0	0	0	0	0	0	0	0	0	0	0	0	0	0	0	0	0	0	0	0	0	0	0
RP11-671C19.2	0	0	0	0	0	0	0	0	0	0	0	0	0	0	0	0	0	0	0	0	0	0	0	0	0	0	0	0	0	0	0	1	0	0	0	0	0	0	0	0	0	0	0	0	0	0	0	0	0
CTD-2017F17.1	0	2	0	0	2	0	0	0	0	2	0	1	0	0	0	2	0	0	2	0	2	1	0	0	0	0	0	0	0	1	0	0	1	1	0	0	0	0	0	0	1	0	1	0	0	0	0	1	0
AC006369.3	0	0	0	0	0	0	0	1	0	0	0	0	0	0	0	1	0	0	1	0	4	0	0	0	0	0	0	0	0	1	0	0	0	1	0	1	0	0	0	0	0	0	0	0	0	0	0	0	0
RP11-1129I3.1	0	0	0	0	1	0	0	0	0	1	0	1	0	1	0	0	0	0	0	0	1	0	2	0	0	0	0	0	0	1	0	0	0	0	0	0	0	1	1	1	1	0	0	1	0	0	1	0	0
RP11-148O21.4	1	0	2	0	1	0	0	0	0	2	0	1	1	10	0	2	0	0	0	1	0	2	0	0	1	1	0	0	0	1	0	0	0	0	0	0	0	0	0	0	0	0	7	3	0	0	2	1	2
PTPRVP	18	21	6	3	6	1	2	0	4	51	0	0	0	13	17	2	4	74	1	3	63	6	9	9	4	19	1	0	2	3	0	10	2	19	25	5	1	1	4	13	15	0	28	22	3	6	28	5	0
RP11-148O21.6	1	0	6	0	0	0	1	0	0	3	0	0	0	2	1	0	1	0	2	1	0	0	0	3	0	0	1	0	0	1	0	0	0	2	0	0	0	0	1	0	0	0	0	0	0	0	1	0	0
RP11-433J20.1	2	0	0	0	1	5	1	0	4	4	0	0	0	5	1	1	0	1	1	0	13	2	0	0	0	0	0	1	1	1	1	0	2	0	0	0	0	1	1	3	1	1	1	6	1	3	2	5	2
RP11-433J20.2	0	0	0	0	0	0	0	0	0	0	0	0	0	0	1	0	0	0	0	0	0	0	0	0	0	0	0	0	0	0	0	0	0	0	0	0	0	0	0	0	0	0	0	0	0	0	0	0	0
RP11-148O21.2	0	0	1	0	2	2	2	0	0	0	0	0	0	9	0	3	1	10	1	0	0	0	0	1	2	5	1	0	1	0	0	1	6	12	13	5	0	0	1	1	0	1	15	11	0	0	5	0	3
AC008697.1	3	50	4	2	8	1	4	9	0	3	1	3	0	2	0	1	2	0	1	0	6	6	0	2	3	2	4	11	1	3	2	0	1	1	22	2	1	1	1	5	4	3	1	12	4	2	1	3	3
RP11-626E13.1	1	0	0	0	1	0	1	1	0	2	0	3	0	1	0	0	1	0	1	2	0	0	6	0	0	1	0	0	1	1	1	1	3	1	0	3	1	0	1	5	1	1	0	7	1	0	2	3	4
RP11-349A8.3	0	0	2	2	1	0	0	0	0	0	0	0	0	0	0	0	0	0	0	0	3	1	2	1	0	0	0	3	0	0	0	0	0	0	0	0	1	0	1	0	2	0	0	1	1	1	0	0	0
CTD-3060P21.1	5	2	2	1	4	9	0	2	1	2	0	4	9	6	2	0	5	4	5	0	23	0	1	0	5	3	0	2	3	3	0	1	3	4	5	1	6	1	23	2	6	12	2	12	4	0	3	1	5
B3GALT5-AS1	3	2	3	11	1	2	4	1	0	4	2	0	0	84	29	1	4	0	3	0	1	1032	146	107	0	0	1	0	0	1	3	11	8	1	8	11	1	2	1	18	69	2	0	15	6	1	12	5	2
CTC-218B8.3	2	0	0	0	0	0	0	0	2	3	0	1	0	3	0	0	0	1	0	0	14	1	3	0	3	1	0	1	3	1	0	0	1	0	0	0	0	0	1	1	1	0	0	3	1	1	1	0	1
RP11-255P5.3	0	1	0	0	0	1	0	0	0	4	0	0	0	0	1	27	0	0	0	0	9	1	1	0	0	0	0	2	0	1	0	0	0	0	0	0	0	22	0	3	1	1	5	0	14	0	2	1	0
FAM230B	0	0	0	0	0	0	0	0	0	0	0	0	0	0	0	0	1	1	0	0	2	0	0	0	0	0	0	0	0	0	0	0	0	0	0	0	0	0	0	0	0	0	0	0	0	0	0	0	0
FAM230C	0	0	0	0	0	101	0	0	0	1	0	0	0	0	0	0	0	0	1	0	0	422	0	0	46	0	0	0	0	0	0	0	0	0	1	0	0	0	2	1	23	0	0	0	0	0	0	0	0
RNF185-AS1	0	0	0	0	0	0	0	0	0	0	0	0	0	0	0	0	0	0	0	0	0	0	0	0	0	0	0	0	0	0	0	0	0	0	0	0	0	0	0	0	0	0	0	0	0	0	0	0	0
AC022201.4	0	3	0	0	1	0	0	0	0	2	0	0	0	0	3	0	0	1	0	0	3	1	0	0	0	1	0	0	0	1	0	0	0	0	6	0	0	0	0	0	0	0	1	2	0	0	1	0	0
DCTN1-AS1	3	2	0	1	9	8	3	1	2	6	1	7	4	2	0	0	3	7	2	1	9	0	2	2	1	5	3	3	6	14	3	3	2	6	0	2	3	5	7	1	3	2	8	4	2	3	7	1	3
RP13-297E16.4	16	22	4	0	15	4	2	4	8	25	3	3	3	15	6	8	10	0	29	1	16	14	10	1	25	6	6	25	5	1	5	30	4	3	3	17	10	3	63	4	19	6	18	58	3	16	11	20	7
RP13-297E16.5	0	0	0	0	0	0	0	0	0	3	0	0	0	0	0	0	0	0	1	0	8	0	1	0	0	0	0	1	1	0	0	1	0	0	0	0	0	0	0	1	0	0	1	8	2	0	0	1	0
RP11-680H20.2	20	5	6	0	5	6	7	3	9	12	1	1	12	0	4	1	7	3	7	12	1	0	1	5	2	4	0	48	8	15	0	6	2	3	6	13	11	5	0	11	0	11	1	24	4	5	3	4	1
CLYBL-AS2	1	0	1	1	0	1	0	0	0	1	0	0	10	0	7	0	0	0	0	0	4	0	0	1	0	0	0	1	0	0	1	0	4	0	2	0	1	0	0	0	1	0	0	1	0	0	0	0	0
RP5-998N21.4	2	1	0	0	0	4	3	5	1	6	0	0	0	1	1	0	1	3	5	0	1	0	0	0	0	1	0	2	2	3	0	1	1	0	0	7	2	1	1	6	10	0	3	4	4	1	5	6	0
RP5-998N21.7	0	1	0	0	0	0	0	0	0	0	0	0	1	0	0	0	0	0	0	0	4	0	0	0	0	0	0	0	0	0	0	0	0	0	0	0	0	0	0	1	0	0	0	0	1	0	0	0	0
CLYBL-AS1	0	0	0	0	0	0	0	0	0	0	0	0	0	0	0	0	0	0	0	0	16	0	0	1	0	0	0	0	1	0	0	0	0	0	1	0	0	0	0	0	1	0	2	1	0	0	0	0	0
ELFN1-AS1	73	1153	0	14	1	0	2	0	11	315	61	0	345	2	6	13	7	570	1	1	4	2	3	4	1	297	17	0	2	10	0	3	35	125	230	12	2	2	6	6	3	2	8	2	0	1	5	5	1
RP11-571L19.7	0	1	2	0	2	1	1	3	0	1	1	0	3	6	1	0	0	7	0	0	6	1	1	3	1	28	0	1	1	0	0	1	1	4	8	0	0	0	1	27	4	0	0	4	0	1	0	0	1
AC113189.5	207	271	198	427	185	204	80	235	194	356	227	85	444	1046	522	79	150	109	176	101	310	1309	1330	159	188	121	82	124	278	144	115	276	195	47	118	110	85	200	147	162	687	131	77	315	74	160	139	224	98
RP11-1022B3.1	0	0	0	0	0	0	0	0	0	0	0	0	31	0	0	0	0	0	0	0	0	0	0	0	1	0	0	0	0	0	0	0	0	0	0	0	0	0	0	0	0	0	0	0	0	0	0	0	0
AC105393.1	0	0	0	1	0	0	0	0	0	0	0	0	0	0	0	0	0	0	0	0	2	0	0	0	0	0	0	0	0	1	0	0	0	0	0	0	2	1	0	0	0	0	0	2	0	0	0	0	0
RP11-571L19.8	20	80	18	24	29	18	29	6	9	78	15	10	12	23	18	14	23	48	29	23	75	77	40	30	15	23	15	22	9	19	12	37	12	22	23	6	15	27	9	20	65	52	21	26	64	33	14	60	3
CTD-2329C7.2	0	0	0	0	0	0	0	0	0	0	0	0	0	0	0	0	0	0	0	0	4	0	0	0	0	0	0	1	0	0	0	0	0	1	0	0	0	0	1	0	0	0	0	0	0	0	1	0	0
AC010976.2	8	49	19	7	37	1	2	6	17	66	6	16	4	49	6	7	2	60	33	35	126	10	34	22	58	40	10	42	60	73	5	57	58	17	14	4	20	14	60	22	61	14	13	45	11	22	25	20	4
AC093159.1	4	20	0	7	2	4	3	3	1	2	2	0	3	25	304	45	1	18	3	1	30	9	5	15	7	2	4	4	3	12	1	2	7	11	13	1	1	1	0	2	58	0	1	6	12	5	4	0	0
CTD-2012K14.3	0	0	0	0	0	0	0	0	0	0	0	0	0	0	0	0	0	0	0	0	0	0	0	0	0	0	0	0	0	0	0	0	0	0	0	0	0	0	0	0	0	0	0	0	0	0	0	0	0
RP11-72I8.1	2	11	1	1	1	4	0	0	0	7	0	0	0	1	1	1	0	2	2	1	8	4	8	0	2	2	3	0	5	3	2	5	6	5	2	3	2	3	8	4	7	5	2	3	0	3	3	1	2
RP11-182J1.13	5	2	0	6	4	0	3	0	2	18	0	0	0	8	0	3	2	0	0	0	2	2	0	3	2	2	0	0	4	0	0	0	0	0	3	0	8	9	3	1	21	0	0	1	1	2	1	0	1
RP11-420B22.1	0	0	0	0	0	0	0	0	0	2	0	0	0	2	1	0	0	0	0	0	0	2	0	0	0	0	0	0	0	0	1	1	0	0	1	0	0	0	3	0	1	3	0	0	0	0	0	0	0
RP5-842K16.2	0	0	0	0	0	0	0	0	0	2	1	0	0	0	0	0	0	0	0	0	5	1	1	0	0	0	0	0	0	1	0	0	0	0	0	0	0	0	0	0	0	0	0	0	0	0	0	0	0
RP11-354E11.2	16	14	7	20	22	8	5	2	20	25	8	2	7	4	14	14	1	3	5	3	5	2	18	5	6	6	0	0	3	7	6	16	16	2	4	18	6	6	12	18	5	6	29	20	5	2	4	10	10
RP11-182J1.18	4	2	1	3	1	3	1	0	2	11	3	1	3	0	10	2	1	1	4	1	9	0	6	0	2	2	2	0	4	2	1	7	0	1	8	1	4	7	5	10	9	4	3	7	5	2	1	5	1
RP11-227B21.2	0	0	0	0	0	0	0	0	0	0	0	0	0	0	0	0	0	0	0	0	0	0	0	0	0	0	0	0	0	0	0	0	0	0	0	0	0	0	0	0	0	0	0	0	0	0	0	0	0
RP11-1143G9.4	0	0	0	0	0	0	0	0	0	0	0	0	0	0	0	0	0	0	0	0	0	0	0	0	0	0	0	0	0	0	0	0	0	0	0	0	0	0	0	0	0	0	0	0	0	0	0	0	0
RSF1-IT1	0	1	0	4	0	1	1	0	0	0	0	0	3	2	3	0	0	3	0	1	3	4	3	1	0	2	0	2	2	3	1	2	1	0	5	0	0	1	1	0	4	0	0	3	1	0	2	7	1
TFAP2A-AS1	18	60	23	16	47	31	23	36	37	188	12	48	60	86	35	16	16	43	56	31	103	18	28	21	70	42	29	30	47	38	12	16	49	28	32	12	18	58	31	23	49	49	18	26	19	24	30	48	4
COL5A1-AS1	3	1	0	0	1	1	0	0	2	6	0	0	0	0	0	0	1	1	3	0	1	1	1	0	2	0	1	1	4	2	2	1	1	5	8	0	0	0	3	1	5	0	0	2	0	1	0	2	0
RP11-253M7.1	43	62	26	24	25	7	9	13	15	76	7	19	21	7	55	3	23	21	11	20	38	10	28	4	50	27	20	12	16	25	10	31	25	14	10	9	21	21	46	23	35	22	24	48	8	30	8	18	12
RP1-253P7.4	3	4	6	8	22	3	26	3	19	8	16	19	2	25	1	2	0	13	20	7	16	28	32	10	29	13	4	26	82	62	4	64	104	10	32	8	32	40	89	37	162	17	25	45	10	16	34	17	24
MED4-AS1	1	3	1	2	6	2	1	1	0	3	2	0	4	6	7	0	1	7	1	1	9	2	0	4	6	3	2	3	7	7	0	4	13	6	0	1	1	0	8	3	8	7	3	1	3	1	5	3	0
RP1-253P7.1	0	0	0	0	0	0	0	0	0	0	0	0	0	0	0	0	0	0	0	0	0	0	0	0	0	0	0	0	0	0	0	0	0	0	0	0	0	0	0	0	0	0	0	0	0	0	0	0	0
RP5-947P14.1	0	0	0	0	0	0	0	0	0	0	0	0	1	0	0	0	0	0	0	0	0	0	0	0	0	0	0	0	0	0	0	0	0	0	0	0	0	0	0	0	0	0	0	0	0	0	0	0	0
GLTSCR1-AS1	0	0	0	0	0	0	0	0	1	13	0	1	0	0	0	0	0	0	0	0	31	2	4	1	1	0	0	0	1	1	0	4	0	2	3	0	0	0	0	2	5	0	3	7	0	3	8	1	0
RP11-103J17.2	1	1	0	0	0	14	0	0	3	0	0	0	0	0	0	0	0	101	0	0	1	0	0	0	1	0	0	0	0	1	0	1	0	1	0	0	0	1	83	66	0	1	1	1	0	0	0	1	0
RP5-963E22.6	13	8	6	10	10	9	9	4	1	11	9	5	45	9	15	4	6	5	1	2	15	26	13	6	7	2	5	3	3	11	3	7	2	1	0	8	10	7	6	12	35	35	3	18	15	12	2	2	1
RP5-963E22.5	0	0	0	1	1	0	0	0	0	0	0	0	0	0	1	1	0	7	0	0	3	0	0	0	1	0	1	0	0	0	0	0	0	0	0	1	0	0	1	0	2	2	0	2	1	1	0	0	0
RP5-963E22.4	0	0	0	0	0	0	0	0	2	0	1	1	0	1	4	0	1	4	0	1	1	4	0	0	2	3	1	0	0	4	2	3	0	0	1	0	1	2	3	0	3	4	1	1	2	1	0	2	0
RP11-386M24.6	10	4	0	2	3	0	0	0	0	1	1	2	1	1	2	4	2	0	33	0	34	1	3	0	1	0	0	5	2	2	2	7	1	0	0	2	0	2	8	2	5	0	1	4	2	3	1	2	0
CTD-2252P21.1	0	1	0	0	0	0	1	0	0	0	0	0	0	0	0	0	0	0	1	1	3	0	0	0	0	0	0	1	0	1	1	1	0	0	0	2	3	1	0	1	0	0	0	1	0	1	1	0	1
CTD-2227C6.3	0	0	0	0	0	0	0	0	0	3	0	0	0	0	0	0	0	2	1	0	0	0	0	1	0	0	0	0	4	2	0	1	0	0	0	0	0	0	4	0	0	0	0	1	2	0	0	1	0
RP11-386M24.3	0	0	0	0	0	0	0	0	1	0	0	0	0	0	0	0	0	0	2	0	0	0	2	0	0	1	1	0	0	1	0	2	2	0	0	0	1	2	1	1	6	0	0	5	0	0	0	0	0
CH507-513H4.1	16	15	20	21	60	68	32	7	14	99	9	17	6	39	2	4	11	42	10	31	9	27	20	31	14	2	16	10	35	12	2	20	1	10	7	17	43	47	6	23	44	17	14	20	17	11	39	25	15
CH507-513H4.3	0	179	1	0	2	0	0	0	0	0	0	0	0	0	1	0	0	0	0	0	0	1	0	0	1	0	0	0	0	0	0	0	2	0	0	1	0	0	0	0	0	0	0	1	0	30	0	0	0
CH507-513H4.4	0	17	0	0	4	0	0	0	0	0	0	0	0	0	0	0	0	0	0	0	0	0	0	0	0	0	0	0	0	0	0	0	0	0	0	0	0	0	0	0	0	0	0	0	0	6	0	1	0
WASIR1	0	0	0	0	0	0	2	0	0	8	0	0	0	0	0	0	0	0	0	0	9	0	1	0	2	0	0	0	0	0	0	0	0	0	0	0	0	3	0	0	0	0	1	1	0	0	1	5	0
WASIR2	8	5	0	4	1	2	1	0	5	2	2	0	2	9	11	1	2	1	3	0	39	9	7	0	2	0	0	0	1	2	0	2	5	6	9	1	0	2	5	4	7	1	4	3	7	11	3	8	0
RP11-386M24.9	1	0	1	0	0	0	0	0	0	1	0	0	0	0	1	0	0	0	2	0	2	0	0	0	0	0	0	0	0	0	0	1	0	0	1	1	0	0	0	0	0	0	1	1	0	1	1	0	0
AP000998.2	0	0	0	0	0	0	0	0	0	0	0	0	1	0	0	0	0	0	0	0	1	0	0	0	0	0	0	0	0	0	0	0	0	1	0	0	0	0	1	0	0	0	0	1	0	1	0	0	1
AC022154.7	10	5	1	2	3	0	1	0	5	17	1	3	0	7	3	0	6	4	6	3	15	14	4	2	12	4	4	4	7	2	1	11	7	3	4	2	4	2	12	8	10	3	10	14	7	11	8	1	2
KB-1471A8.1	1	4	0	1	1	2	0	0	0	6	0	2	1	4	1	3	0	0	4	0	5	3	3	0	1	9	1	1	1	3	0	2	2	1	13	2	1	4	3	4	3	1	2	3	1	3	1	0	0
RP11-181E10.3	2	5	0	1	4	1	4	5	0	3	1	2	0	2	0	0	0	1	18	4	4	1	1	0	3	6	0	0	4	11	1	19	6	1	3	4	5	10	11	5	5	10	5	16	0	6	11	3	1
RP11-54A9.1	33	282	108	11	47	24	15	11	2	10	22	35	0	2	2	3	15	7	110	23	10	1	2	1	37	7	52	13	26	90	30	18	8	5	36	26	52	15	51	7	2	10	39	2	11	22	11	31	3
RP11-335E6.3	0	0	0	0	1	1	0	0	0	1	0	0	1	0	0	0	0	3	0	0	1	3	5	0	1	0	0	2	1	0	0	0	0	2	0	0	0	1	0	0	0	0	0	0	0	0	1	0	1
RP11-335E6.2	0	0	0	0	0	0	0	0	0	0	0	0	0	0	0	0	0	0	0	0	0	0	0	0	0	0	0	0	0	0	0	0	0	0	0	0	0	0	0	0	0	0	0	0	0	0	0	0	0
RP11-20E24.1	1	36	22	7	3	12	1	4	4	9	10	7	8	2	10	3	3	4	1	4	3	24	13	3	7	1	3	8	11	15	2	3	2	0	9	5	4	10	5	3	13	6	0	10	7	13	6	2	0
CSE1L-AS1	1	13	2	2	0	4	1	2	0	3	0	1	6	1	1	0	0	3	1	0	7	1	1	0	2	1	0	1	2	8	0	2	0	1	4	0	0	3	1	2	0	2	1	7	2	4	2	1	1
MZF1-AS1	90	47	27	12	98	42	59	33	27	147	37	47	144	88	99	37	31	90	78	50	162	84	63	54	126	38	26	49	88	57	9	45	59	39	12	38	65	52	127	64	107	14	44	251	49	36	56	45	46
RP11-326K13.4	56	15	20	25	151	48	38	35	28	35	13	13	14	31	28	23	42	40	50	34	24	43	55	14	43	52	19	23	67	34	12	49	45	18	18	23	25	61	66	68	49	106	37	83	13	24	52	25	64
RP11-308K2.1	0	0	0	0	0	0	0	0	0	0	0	0	0	0	1	0	0	0	0	0	2	0	0	1	0	0	0	0	0	0	0	0	0	0	0	0	0	0	0	0	0	0	0	0	0	0	0	0	0
RP11-335O4.1	0	0	0	0	0	0	0	0	0	1	0	0	0	0	0	0	0	0	1	0	3	0	0	0	0	0	0	0	0	0	2	0	0	0	0	0	0	0	0	0	0	0	0	0	0	0	0	0	0
RP11-452C13.1	3	1	0	5	1	0	1	5	1	1	0	0	10	2	0	0	2	1	3	1	0	0	0	1	2	0	4	0	0	2	2	8	1	0	1	2	1	13	6	13	6	0	14	1	10	2	6	2	0
RP5-1125N11.1	0	0	0	0	0	0	0	0	0	0	0	0	1	0	0	0	0	0	0	0	0	0	0	0	0	0	0	0	0	0	0	0	0	0	0	0	0	0	0	0	0	0	0	0	0	0	0	0	0
LA16c-23H5.4	0	0	0	0	0	0	0	0	0	0	0	0	0	0	0	0	0	0	0	0	0	0	0	0	0	0	0	0	0	0	0	0	0	0	0	0	0	0	0	0	0	0	0	0	0	0	0	0	0
CYP4A22-AS1	7	14	13	6	28	8	20	2	14	4	9	11	14	12	2	5	13	13	5	19	14	5	4	14	26	3	11	12	22	26	1	2	18	5	9	5	8	3	21	6	43	10	4	24	10	9	5	3	10
CTD-2639E6.4	11	3	0	3	3	4	0	1	6	8	3	1	5	1	9	1	3	4	0	5	7	1	1	0	5	4	1	1	3	1	1	0	8	3	1	0	3	1	0	3	6	3	5	3	4	9	10	1	0
CTD-2139B15.2	0	1	0	0	0	0	0	0	0	3	0	0	0	0	0	0	0	0	1	0	2	0	0	0	0	0	0	0	0	0	0	0	0	0	0	0	0	2	0	0	0	0	0	0	0	3	0	0	0
RP11-181K12.2	0	0	8	0	1	2	0	0	2	0	0	1	2	2	0	0	0	0	0	0	2	0	2	0	1	1	0	2	0	2	1	2	1	2	0	0	1	0	7	1	3	1	0	1	0	1	0	1	0
RP11-169F17.1	1	29	0	0	0	42	1	0	76	1	0	0	0	2	2	0	0	2	1	464	3	4	2	0	384	1	0	0	0	0	1107	25	0	3	4	0	1	17	40	4	0	0	4	1	0	3	1	10	0
AC097721.2	8	119	64	15	28	11	9	18	14	25	9	15	10	6	3	5	7	43	10	10	49	17	19	9	14	20	8	26	19	68	11	14	22	3	47	10	11	20	46	24	15	28	10	84	14	23	14	13	16
CTD-2139B15.5	5	2	8	1	0	0	0	1	0	199	2	1	9	0	0	1	1	0	3	0	8	0	2	19	3	0	3	1	0	11	3	0	13	0	0	2	0	0	0	10	0	0	1	178	1	20	0	3	0
RP11-285G1.2	0	0	0	0	1	0	0	0	0	0	0	0	0	0	0	0	2	0	0	1	1	1	1	1	0	0	0	0	0	1	0	1	0	0	0	0	0	0	0	0	1	0	0	2	0	1	4	1	1
LINC01078	0	0	0	0	0	0	0	0	0	0	0	0	0	0	0	0	0	0	0	0	0	0	0	0	0	0	0	0	0	0	0	0	0	0	0	0	0	0	0	0	0	0	0	0	0	0	0	0	0
LINC02078	0	3	0	0	1	0	0	0	0	2	0	0	4	4	1	0	0	1	2	0	24	2	3	3	1	1	2	1	0	0	0	0	0	2	0	0	1	0	1	0	7	0	4	4	3	0	2	0	0
LINC02079	0	0	0	0	0	0	0	0	0	1	0	0	0	0	0	0	0	0	0	0	2	0	0	0	0	0	0	0	0	0	0	0	0	0	0	0	0	0	0	0	0	0	0	0	0	0	0	0	0
UTAT33	15	6	25	2	3	2	3	1	4	4	0	0	3	10	7	1	2	17	6	3	15	4	5	12	10	12	7	6	12	9	0	5	6	3	0	2	1	2	12	3	11	1	3	10	1	5	1	4	3
RP4-753F5.1	1	11	4	1	6	8	1	10	5	2	5	5	11	14	8	0	3	1	7	4	12	3	5	4	5	2	2	3	16	7	1	2	2	8	0	3	1	0	4	3	3	3	2	4	4	2	4	6	0
LINC02074	8	0	0	0	0	0	0	0	0	3	0	0	0	0	0	0	0	1	0	0	7	0	2	0	0	0	0	0	0	0	0	0	0	1	0	0	0	0	0	0	1	0	2	1	0	0	0	0	0
RP11-285G1.9	0	0	2	0	0	0	0	0	0	0	0	0	0	0	0	0	0	0	1	0	0	1	0	0	2	0	0	0	0	0	0	1	1	0	1	0	0	0	1	0	0	0	0	0	0	0	0	0	1
LINC02072	0	2	0	0	0	0	1	0	0	9	0	1	2	0	1	0	0	0	0	1	29	0	2	1	1	1	0	1	0	0	0	1	2	1	0	0	0	0	0	0	1	0	6	3	3	0	2	1	0
LINC02073	30	6	0	7	33	35	10	13	2	14	4	1	0	0	8	7	6	13	7	5	14	9	10	10	3	0	1	18	3	3	5	27	11	1	1	13	5	33	28	29	4	9	34	24	22	3	4	14	6
LINC02070	0	0	0	0	0	0	0	0	0	0	0	0	0	0	3	0	0	0	0	0	0	0	0	0	0	0	2	0	0	0	0	0	0	0	0	0	0	0	0	0	0	0	0	0	0	0	1	0	0
RP5-1107A17.4	1	1	0	2	1	1	1	0	0	9	3	2	0	5	1	0	1	1	2	2	15	5	5	5	5	0	1	2	4	3	0	11	1	0	1	0	1	5	1	1	3	0	1	14	8	5	7	1	1
AC026202.3	3	11	7	2	1	1	1	2	0	10	2	3	10	10	1	3	6	2	2	1	2	7	3	2	3	3	1	0	1	1	0	7	3	2	5	20	4	4	2	12	11	4	26	1	3	0	5	3	2
AC026202.5	0	0	0	0	0	0	0	0	0	1	0	0	0	0	0	0	0	0	0	0	1	0	0	0	0	0	0	0	0	0	0	0	0	0	0	0	0	0	0	0	0	0	0	0	0	0	0	0	0
RP5-998N21.10	2	8	2	1	0	0	1	2	1	6	0	0	0	0	0	2	0	1	2	1	0	0	8	0	3	0	0	0	0	0	3	1	0	21	0	3	0	1	5	2	0	0	7	1	12	1	2	2	4
AC015933.2	11	1	1	0	0	2	0	1	0	1	0	5	8	5	0	4	1	0	0	2	2	2	0	0	1	0	1	0	2	1	0	1	1	0	0	1	0	0	2	0	1	0	0	0	0	0	2	9	0
RP11-67H2.1	0	0	0	0	0	0	0	0	0	0	0	0	0	0	0	0	0	0	0	0	0	0	0	0	0	0	0	0	0	0	0	2	7	0	0	0	0	0	0	0	0	0	0	0	0	0	0	0	0
CADM3-AS1	5	3	0	1	8	2	9	0	4	16	0	1	1	9	2	7	4	2	2	0	1	3	0	1	1	5	1	0	6	7	0	14	3	0	0	9	0	12	12	25	4	3	43	5	4	2	20	10	5
RP11-259K5.1	0	1	0	0	0	0	0	0	0	0	0	0	0	0	0	0	0	0	2	0	0	0	0	0	0	0	0	0	0	1	0	1	0	2	0	0	0	1	0	0	0	0	0	0	0	0	0	0	0
AC009404.2	75	78	45	17	61	12	19	19	87	32	40	10	28	40	53	27	33	50	103	38	191	23	56	59	94	81	33	65	52	89	28	103	68	27	31	21	34	38	150	41	44	35	98	128	28	28	72	29	23
RP11-259K5.2	41	36	50	23	97	92	73	139	37	72	32	57	57	72	17	24	49	78	54	48	51	85	18	21	55	35	26	51	84	80	19	73	46	57	49	38	36	51	58	95	79	101	53	94	36	21	54	82	47
RP11-123O1.1	0	0	0	0	0	0	0	0	0	0	0	0	2	0	0	0	0	0	0	0	0	0	0	0	0	0	0	0	0	0	0	0	0	0	0	0	0	0	0	0	0	0	0	0	0	0	0	0	0
LL09NC01-139C3.1	8	1	0	0	0	2	2	0	1	6	0	2	9	2	18	0	1	6	7	0	27	6	1	3	1	2	3	4	2	5	0	2	0	0	2	3	2	1	0	2	9	0	2	9	2	6	0	1	1
LINC01070	0	0	0	0	0	0	0	0	0	0	0	0	0	0	0	0	0	0	0	0	0	0	0	0	0	0	0	0	0	0	0	0	0	0	0	0	0	2	0	0	0	0	0	0	0	0	0	0	0
RP11-328K15.1	0	0	0	0	0	0	0	0	0	0	0	0	0	0	0	0	0	0	0	0	1	0	0	0	0	0	0	0	0	0	0	0	0	0	0	1	0	0	0	0	0	0	0	0	0	0	0	0	0
AC073343.13	4	7	10	7	6	2	0	4	2	9	3	1	1	9	3	0	2	4	10	1	14	10	7	0	5	2	2	2	2	0	2	10	4	2	1	3	7	7	4	8	16	6	6	8	6	4	7	9	5
TTC21B-AS1	0	0	0	0	0	0	0	0	1	2	0	1	0	0	0	6	0	0	0	0	3	0	5	0	2	0	1	0	2	3	0	1	2	0	0	1	0	2	2	2	3	1	1	1	0	6	1	1	0
AC007620.3	0	0	0	0	0	0	0	0	0	0	0	0	0	0	0	0	0	0	0	0	0	0	0	0	0	0	0	0	0	0	0	0	0	0	0	0	0	0	0	0	0	0	0	0	0	0	0	0	0
RP11-479O16.1	0	0	0	0	0	0	0	0	0	0	0	0	0	0	0	0	0	1	2	0	2	0	0	0	7	70	0	0	0	1	0	0	0	1	0	0	0	0	0	0	1	0	0	1	1	0	1	2	0
RP11-273B20.3	1	0	0	0	1	0	0	0	0	1	0	0	0	0	0	0	0	0	0	0	0	0	0	0	1	0	0	0	0	0	0	0	0	0	0	0	0	0	0	0	2	0	0	1	0	0	0	0	0
RP11-273B20.1	16	7	16	30	57	13	43	12	22	459	11	58	5	71	11	8	26	53	53	160	324	21	51	28	244	122	64	208	180	159	6	66	103	18	24	20	107	114	162	34	141	34	72	196	25	47	124	72	18
GACAT2	3	6	21	1	4	1	6	1	1	9	3	5	29	10	27	1	2	10	8	2	12	23	12	2	2	6	0	10	1	1	1	1	3	4	2	7	0	1	1	1	3	0	3	2	4	0	1	0	1
GACAT3	0	0	0	0	0	0	0	0	0	2	0	0	0	3	5	0	0	0	1	0	2	0	4	1	0	0	0	0	1	0	0	0	0	0	0	3	0	0	0	0	0	0	0	0	0	0	0	0	0
GACAT1	0	0	0	0	0	0	0	0	0	0	0	0	0	0	2	0	0	0	1	0	1	0	1	0	0	0	0	0	0	0	0	0	0	0	0	0	0	0	0	0	1	0	0	0	0	0	0	0	0
CTD-2311M21.4	0	0	1	0	1	1	0	0	1	9	0	0	0	0	0	0	0	0	2	2	9	1	1	0	1	0	0	0	0	0	0	0	2	0	0	0	0	0	0	1	2	0	0	4	0	0	0	0	0
CTD-2311M21.5	0	0	1	0	1	0	0	0	0	20	0	1	2	0	0	0	0	1	0	4	32	0	1	3	1	0	0	2	0	1	0	0	7	0	0	0	0	0	0	0	1	0	3	3	2	0	4	0	2
RP4-535B20.4	1	0	0	0	0	0	0	2	0	4	0	0	0	1	0	0	1	2	2	0	3	0	2	0	1	0	1	0	1	0	2	4	2	0	0	0	0	2	1	1	2	0	0	1	0	0	2	2	0
RP11-350D17.2	0	0	1	1	0	0	0	0	0	0	1	0	0	0	0	0	0	0	0	0	0	5	1	0	0	0	0	1	0	0	0	0	0	0	1	2	0	0	3	0	0	0	3	0	0	0	0	0	0
RP11-739L10.1	14	4	25	7	8	125	9	6	21	31	10	5	40	20	19	6	2	18	2	23	21	8	32	16	4	1	4	3	4	15	1	8	3	6	5	19	1	7	6	2	14	4	9	27	18	7	2	10	9
RP4-535B20.1	0	0	0	0	0	1	0	0	2	1	0	0	0	0	0	1	1	0	0	0	6	0	0	0	0	0	0	0	1	1	0	1	0	0	1	1	0	0	1	0	1	0	0	2	0	0	1	1	0
RP5-1024N4.4	7	1	0	0	2	1	1	0	1	6	0	2	1	0	2	1	0	3	12	0	8	4	1	0	6	0	0	0	0	2	0	10	2	0	4	2	1	1	6	3	12	2	1	2	1	7	3	2	0
AC107079.1	0	0	0	1	3	0	0	0	0	3	0	1	1	0	0	0	1	0	0	0	1	0	0	0	0	0	0	0	0	0	0	2	0	0	2	0	0	0	1	0	0	0	0	0	0	0	4	1	0
RP5-1024N4.2	0	0	0	0	0	0	0	0	0	0	0	0	0	0	0	0	0	0	2	0	0	0	0	0	0	0	0	0	0	0	0	0	0	0	0	0	0	0	0	0	0	0	0	0	0	1	0	0	0
RP11-475A13.2	0	0	0	0	0	0	0	0	0	0	0	0	0	0	0	0	0	0	0	0	1	0	0	0	0	0	0	0	0	0	0	0	0	0	0	0	0	0	0	0	0	0	0	0	0	0	0	0	0
RP11-475A13.1	0	0	1	0	0	0	0	0	0	4	0	0	0	2	0	0	0	0	1	1	9	0	5	1	0	0	1	2	0	0	0	0	0	0	0	1	0	1	0	0	0	0	0	0	0	0	1	0	0
RP4-673M15.1	27	29	17	25	31	32	21	19	15	25	15	8	30	21	29	11	24	47	17	6	96	6	13	7	17	12	16	5	52	30	2	16	7	37	30	23	12	26	17	11	36	18	17	36	13	42	32	32	16
CTD-2270L9.2	1	0	0	0	2	0	1	0	0	3	0	2	0	1	3	0	0	1	0	1	11	2	1	0	1	0	1	1	0	1	1	2	0	0	0	1	1	1	2	0	5	1	1	4	0	2	0	1	0
C16orf47	2	3	1	0	3	0	0	1	0	5	0	1	2	0	1	1	1	6	2	0	13	2	1	1	4	2	4	1	0	0	0	6	1	1	2	3	3	2	1	7	1	0	5	5	4	2	3	9	1
RP11-385F7.1	33	49	3	7	5	6	6	24	14	17	10	4	117	26	182	8	21	13	10	7	47	3	3	18	10	13	21	13	51	10	3	3	2	9	6	4	3	3	6	9	12	4	4	20	9	7	7	4	9
RP11-95F22.1	0	0	0	0	0	0	0	0	0	0	0	0	0	0	0	0	0	0	0	0	0	0	0	0	0	0	0	0	0	0	0	0	0	0	0	0	0	0	0	0	0	0	0	0	0	0	0	0	0
AC016730.1	44	0	0	0	0	2	0	0	0	9	0	0	0	0	15	0	0	0	0	0	0	0	0	0	0	0	0	1	0	0	0	0	0	0	0	0	0	0	0	1	0	0	0	0	0	0	0	0	0
RP1-46F2.3	8	1	1	3	0	1	0	2	3	3	1	1	0	1	2	1	0	3	0	0	0	0	1	0	3	1	0	0	0	8	0	1	0	0	0	1	0	4	109	3	3	0	0	2	2	2	0	1	0
RP11-31H5.3	16	28	2	6	10	7	3	5	4	12	9	2	23	5	10	4	7	11	6	5	33	2	7	10	8	5	4	15	9	19	4	6	9	9	5	4	3	5	5	5	3	2	3	9	5	7	9	8	3
KRT7-AS	3	8	1	22	0	1	6	1	1	20	8	1	0	0	1	1	13	5	43	4	3	20	16	0	0	12	2	7	4	15	2	4	79	5	18	1	1	4	14	1	50	1	1	9	0	2	4	3	0
AC007283.5	0	0	0	0	0	0	0	0	0	0	0	0	0	0	0	0	0	0	0	0	0	0	0	0	0	0	0	0	0	0	0	0	0	0	0	0	0	0	0	0	0	0	0	0	0	0	0	0	0
AF038458.5	5	1	0	0	1	0	0	0	0	4	0	1	0	0	2	0	2	0	13	0	9	1	1	1	0	2	1	1	0	0	0	2	0	0	0	0	0	0	1	1	4	0	2	1	1	1	2	1	1
Z83001.1	1	2	3	3	3	1	0	0	0	2	0	4	2	1	0	1	1	1	0	0	9	1	0	0	1	0	0	0	0	5	1	2	2	4	0	3	0	4	1	1	3	3	0	4	2	1	0	0	1
AF038458.3	0	0	0	0	0	0	1	0	2	6	2	0	1	0	3	0	0	0	3	2	2	2	3	0	0	1	0	0	0	3	0	4	3	0	0	1	0	0	6	4	9	0	0	2	3	1	6	2	1
RP3-454B23.1	0	8	0	0	2	0	0	0	0	7	0	1	0	1	3	0	2	4	0	0	11	0	1	3	0	5	0	1	2	2	0	3	2	3	36	2	2	1	9	2	5	1	2	3	1	2	4	3	1
LINC01521	23	38	21	34	45	9	19	39	16	93	19	40	19	30	15	4	11	23	23	10	23	56	64	52	32	10	5	7	28	54	9	46	30	22	21	43	27	24	61	64	144	53	35	132	37	66	26	43	30
LINC01520	0	0	0	0	0	0	0	0	0	1	0	0	0	2	1	0	0	0	0	0	10	1	0	0	1	0	0	0	0	0	0	0	0	0	0	0	0	0	0	0	2	0	0	2	1	0	0	2	0
LINC01251	6	5	4	0	4	24	7	26	6	6	0	1	7	2	2	1	3	7	21	6	43	0	2	3	2	21	5	21	12	3	1	0	8	9	5	1	2	2	8	84	17	3	8	12	0	0	8	1	2
RP5-1029K10.4	0	2	0	0	0	0	0	0	0	2	0	0	0	1	0	0	0	9	0	0	4	0	1	0	0	0	0	0	0	0	0	2	0	7	0	0	0	2	0	0	0	2	0	3	1	0	0	1	0
LINC01525	0	0	0	0	0	0	0	0	0	0	0	0	0	0	0	0	0	0	0	0	0	0	0	0	0	0	0	0	0	0	0	0	0	0	0	0	0	0	0	0	0	0	0	0	0	0	0	0	0
LINC01256	0	0	0	0	0	0	0	0	0	0	0	0	0	0	0	0	0	0	0	0	0	0	0	0	0	0	0	0	0	0	0	0	0	0	0	0	0	0	0	0	0	0	0	0	0	0	0	0	0
LINC01255	0	0	0	0	0	0	0	0	0	0	0	0	0	0	0	0	1	0	0	0	0	0	0	0	0	0	0	0	0	0	0	0	0	0	0	0	0	0	0	0	0	0	0	0	0	0	0	0	0
LINC01526	2	3	1	1	0	0	1	0	0	4	0	0	0	0	6	0	1	8	0	1	0	2	1	0	4	0	1	1	0	0	0	0	1	0	1	0	0	1	0	0	3	0	0	1	2	0	2	1	2
LINC01259	0	0	0	0	0	0	0	0	0	2	0	0	0	0	0	0	0	0	0	0	2	0	0	0	0	0	1	0	0	0	0	0	0	0	0	0	0	0	0	1	0	0	0	3	0	0	1	0	0
LINC01258	0	0	0	0	0	2	0	0	0	0	0	0	1	4	0	0	0	0	1	0	2	0	2	4	1	0	0	0	0	0	0	1	0	1	3	1	0	0	0	0	0	0	0	0	0	0	2	0	0
RP11-510J16.6	0	0	0	0	0	0	0	0	0	0	0	0	0	1	1	0	0	1	0	0	2	0	0	0	0	0	0	0	0	0	0	0	0	0	0	0	0	0	0	0	0	0	0	0	0	0	0	0	0
RP11-510J16.5	22	6	116	21	18	4	13	7	38	22	11	7	186	29	43	13	20	63	9	16	15	2	0	9	56	2	33	5	12	24	22	24	4	3	11	8	7	6	0	2	32	11	41	58	0	16	7	8	7
LINC01177	0	0	0	0	0	0	0	0	0	0	0	0	0	0	2	0	0	0	0	0	1	0	0	0	0	0	0	0	0	0	0	0	0	0	0	0	0	0	0	1	0	0	0	0	0	0	2	0	0
RP11-793H13.3	0	1	0	0	0	0	0	0	0	1	0	1	0	0	0	0	0	3	0	1	1	1	1	0	4	0	0	0	1	3	0	0	3	0	2	0	0	1	4	4	3	2	0	1	0	2	1	0	2
XXbac-BPG299F13.14	3	2	0	2	2	0	1	2	1	4	0	0	0	6	0	2	0	3	2	1	3	3	3	0	1	0	0	2	4	3	1	3	5	0	3	0	1	4	2	2	6	1	4	11	4	1	5	1	1
XXbac-BPG299F13.17	91	31	23	42	33	29	40	19	17	76	18	19	35	77	24	68	30	54	38	31	106	23	38	17	19	14	15	12	35	39	18	69	20	27	54	49	20	110	73	44	83	20	64	113	15	28	51	74	19
L3MBTL4-AS1	3	2	2	6	0	7	2	19	1	16	4	2	13	0	9	5	3	1	4	3	19	4	12	3	3	3	2	0	1	1	0	23	3	1	2	8	7	21	3	49	10	0	7	9	11	9	7	23	4
RP1-170O19.22	0	0	1	0	0	1	0	0	0	1	0	0	0	0	0	0	0	0	0	0	0	0	0	0	0	0	0	0	0	0	0	0	0	0	0	0	1	0	0	0	1	0	0	0	0	0	0	0	0
RP1-170O19.23	0	0	0	0	0	0	0	0	0	0	0	0	0	0	0	0	0	0	0	0	0	0	0	0	0	0	0	0	0	0	0	0	0	0	0	0	0	0	0	0	1	0	0	0	0	0	0	0	0
RP1-202O8.2	0	1	1	4	4	2	1	0	3	21	3	0	1	4	0	2	0	8	5	0	18	1	1	0	13	6	3	6	12	4	0	3	11	8	6	0	5	9	10	5	10	1	3	11	2	1	1	2	3
RP11-401I19.1	0	0	0	0	0	0	0	0	0	0	0	0	0	0	0	0	0	0	0	0	0	0	0	0	0	0	0	0	0	0	0	0	0	0	0	0	0	0	0	0	0	0	0	0	0	0	0	0	0
RP11-578B16.1	2	0	0	0	0	0	0	0	0	1	1	2	0	0	0	0	1	0	1	1	0	1	0	0	0	0	0	1	1	0	0	2	1	0	0	0	0	0	1	0	5	0	0	0	0	0	0	0	0
RP11-213H15.4	0	0	0	0	0	0	0	0	0	0	0	0	0	0	0	0	0	0	0	0	0	0	0	0	0	0	0	0	0	0	0	0	0	0	0	0	0	0	0	0	0	0	0	0	0	0	0	0	0
RP11-579D7.4	2	7	0	2	2	3	0	0	0	7	1	1	3	3	3	0	1	0	1	2	9	9	4	0	0	0	0	0	1	0	0	0	0	2	0	1	0	0	0	1	9	0	1	0	0	0	1	0	0
RP11-213H15.1	2	6	3	12	4	1	3	14	4	10	2	0	1	4	1	0	1	4	8	3	1	2	5	1	3	1	1	2	0	2	7	2	7	2	6	5	2	5	4	15	3	3	4	8	5	0	1	2	9
RP11-572O6.1	1	3	1	0	3	1	0	0	1	2	1	3	10	4	10	4	3	1	1	4	4	7	1	1	4	0	2	3	3	7	0	2	1	0	1	0	3	1	2	1	3	0	1	4	1	3	7	7	1
RP4-758J18.13	153	89	44	37	146	133	70	26	60	207	220	22	180	52	141	39	56	107	105	61	126	32	36	48	91	90	116	67	196	186	18	57	113	48	36	27	40	101	141	50	146	171	35	187	138	83	174	78	63
RP13-735L24.1	23	30	0	3	5	6	5	1	2	187	4	1	8	12	54	9	14	9	8	13	174	18	20	24	4	11	7	7	12	24	3	13	12	7	0	3	5	3	14	4	24	1	4	18	5	9	6	16	1
DIO3OS	195	94	282	144	24	4	44	37	67	65	14	109	59	12	140	82	23	1	34	5	719	30	4	2	148	5	48	8	424	25	0	78	183	6	23	33	1	92	34	75	164	40	37	109	102	51	70	90	27
RP11-96O20.5	1	1	3	1	2	1	0	2	0	5	0	1	0	3	5	1	1	2	2	1	16	0	1	1	2	0	1	6	1	3	0	0	5	2	1	0	0	2	7	2	5	0	1	1	1	1	0	2	0
RP11-399F4.2	0	0	0	0	0	0	0	0	0	0	0	0	0	0	0	0	0	1	0	0	1	1	0	0	1	0	0	0	0	0	0	0	1	0	0	0	0	0	0	0	3	0	0	0	0	0	0	0	0
CTD-2281E23.1	0	1	0	0	0	0	0	0	0	104	0	0	0	0	0	0	0	2	0	0	2	0	2	1	0	0	0	0	1	0	0	0	0	0	0	0	0	0	0	0	0	0	2	1	0	0	3	0	0
RP1-228H13.5	117	171	85	54	94	59	74	104	74	195	83	109	182	77	49	27	64	262	134	68	178	135	76	20	259	87	39	93	58	140	77	78	83	75	33	61	79	118	135	64	90	143	86	139	89	125	120	124	43
CTBP1-AS2	571	343	531	523	573	1016	900	368	303	1296	1053	553	543	777	250	332	604	1380	605	380	565	1157	1248	405	772	274	292	694	399	1378	193	1167	303	251	630	860	689	983	1095	1632	2001	687	632	1459	572	593	669	735	682
CSMD2-AS1	0	0	2	0	0	0	0	0	0	0	0	0	0	0	4	0	0	0	0	0	0	0	0	0	2	0	0	1	0	0	0	1	0	0	0	0	0	0	0	0	1	0	0	0	0	0	0	0	0
CTD-2526M8.2	0	0	0	0	0	0	0	0	0	0	0	0	0	0	0	0	0	0	0	0	0	0	0	0	0	0	0	0	0	0	0	0	0	0	0	0	0	0	0	0	0	0	0	0	0	0	0	0	0
RP11-118F19.1	0	47	0	0	0	1	0	0	0	32	0	0	0	0	0	0	0	54	1	0	4	1	3	0	1	1	0	0	0	1	0	1	4	1	0	2	0	0	0	1	1	0	0	2	0	0	4	3	1
RP11-350G24.1	0	0	0	0	0	0	1	0	0	0	0	0	0	0	0	0	0	0	0	0	0	0	1	0	0	0	0	0	0	1	0	0	0	0	0	0	0	0	0	0	4	0	0	1	1	0	0	0	0
RP11-244G12.1	0	0	0	0	0	0	0	0	1	0	0	0	0	0	1	0	0	2	0	0	2	0	0	0	10	0	0	0	3	1	0	1	0	0	0	0	0	0	0	0	0	1	1	1	0	0	0	1	0
C3orf67-AS1	0	0	0	0	1	0	0	0	0	1	0	0	0	0	0	0	0	0	0	1	1	0	0	1	1	0	1	0	1	1	0	2	0	2	0	0	0	0	1	0	0	0	0	0	0	0	3	0	0
AP000696.2	1	1	4	26	0	0	0	0	0	0	2	1	3	29	15	6	5	2	0	0	2	2	39	0	0	0	0	0	0	0	0	5	0	0	0	0	0	1	0	1	17	0	0	5	11	21	0	0	0
RP11-90B22.1	0	0	0	0	0	2	0	0	0	1	0	0	0	0	0	0	0	0	0	0	5	0	0	0	1	0	0	0	0	0	0	0	0	0	0	0	1	0	1	0	1	0	1	0	0	0	4	1	1
AP000343.2	2	0	0	0	2	4	2	0	0	1	0	1	0	0	0	0	1	1	0	0	1	0	0	2	0	0	0	1	6	0	0	6	1	0	0	1	0	0	0	0	0	0	0	3	1	1	2	0	1
RP11-734K21.2	0	10	4	10	12	34	8	16	16	18	0	9	23	32	6	12	13	16	3	6	66	7	6	10	6	23	1	24	31	36	6	6	8	30	13	2	11	2	37	25	24	12	3	53	47	4	5	2	20
RP11-734K21.3	0	3	2	2	1	14	3	20	10	1	0	0	5	4	0	3	3	33	0	4	16	1	1	4	1	29	3	6	7	7	77	0	20	50	5	0	9	1	5	61	8	8	9	5	0	0	18	1	9
RP11-734K21.4	0	0	0	0	0	0	0	0	0	0	0	0	0	0	0	0	0	1	0	0	1	0	0	0	0	0	0	0	0	0	0	0	0	0	0	0	0	0	0	0	3	0	0	0	0	0	0	0	0
RP11-734K21.5	14	11	7	30	39	56	31	48	12	91	9	12	10	60	2	3	39	73	25	18	227	21	28	16	18	47	6	25	49	71	16	15	40	60	9	8	32	5	73	62	98	18	9	122	171	11	10	5	51
CTD-2013M15.1	0	6	0	0	10	4	1	1	3	2	1	1	2	0	1	1	1	3	1	0	1	0	7	20	3	4	0	1	0	2	1	1	3	6	3	0	2	1	5	5	7	1	0	90	2	3	9	3	1
RP11-44K6.2	0	0	0	8	6	3	2	0	1	2	0	1	0	6	1	2	2	2	0	6	3	0	1	0	4	0	1	2	4	2	0	3	1	2	3	3	8	5	2	3	4	0	5	5	0	2	20	1	1
PSD2-AS1	0	0	0	0	0	0	0	0	0	3	0	1	1	0	0	0	0	0	0	0	0	0	0	0	0	0	0	0	0	0	0	0	1	0	0	0	0	0	1	0	1	0	0	0	0	1	0	0	0
RP11-506B6.6	2	5	0	0	1	6	2	3	1	10	1	4	3	2	10	0	3	2	9	5	10	4	5	0	6	5	3	3	5	3	0	19	5	3	2	2	2	4	6	3	2	6	5	6	2	10	8	6	0
RP11-1007O24.3	30	22	13	28	52	63	29	29	38	57	28	29	12	25	27	13	26	38	13	19	27	24	48	20	33	42	14	36	44	48	4	25	35	31	18	15	25	30	37	78	46	29	13	62	34	29	41	34	25
RP11-44K6.4	0	1	0	7	9	0	1	0	2	5	1	0	0	6	2	1	4	2	0	2	9	1	0	1	0	1	0	0	5	3	0	2	0	2	1	1	14	8	4	1	4	1	3	1	1	2	10	1	0
RP11-20I20.4	105	31	18	4	8	16	10	33	4	71	37	19	20	18	35	26	64	26	381	32	38	2	14	4	26	13	13	54	30	116	14	109	32	18	36	19	16	38	316	65	45	60	26	28	10	12	29	22	10
AC079154.1	0	0	0	0	0	0	0	0	0	0	0	0	0	0	0	0	0	0	0	0	0	0	0	0	0	0	0	0	0	0	0	0	0	0	0	0	0	0	0	0	0	0	0	0	0	0	0	0	0
RP11-20I20.2	8	1	0	4	0	0	0	0	1	1	2	1	0	11	2	1	0	0	1	0	4	0	4	0	0	0	0	0	0	0	0	0	0	0	0	2	0	1	1	0	20	0	0	9	2	0	0	0	0
RP11-649A16.1	0	1	0	0	0	8	0	0	0	3	0	0	0	2	2	0	0	0	0	0	5	0	0	2	2	0	0	0	0	0	0	0	0	2	0	0	0	0	0	0	2	0	1	0	0	0	0	0	0
RP11-145H9.3	0	5	1	0	1	0	1	0	0	1	0	0	0	1	0	0	0	2	1	3	0	0	2	4	4	1	2	0	0	1	0	3	0	0	1	1	0	1	0	1	0	0	4	3	1	0	1	1	0
CTD-2269F5.1	46	173	44	92	10	74	5	13	3	19	15	21	147	30	15	10	13	2	26	2	4	1	4	84	16	9	18	24	9	31	16	80	32	8	11	19	14	37	12	51	99	8	9	99	22	32	4	54	11
AC079742.4	0	0	0	0	0	0	0	0	0	0	0	0	0	0	0	0	0	0	0	0	0	0	0	0	0	0	0	0	0	0	0	0	0	0	0	0	0	0	0	0	0	0	0	0	0	0	0	0	0
AC008278.3	3	0	0	54	4	0	1	0	0	1	2	1	4	0	1	0	0	9	0	0	9	0	0	0	0	3	0	0	1	1	0	0	21	1	0	0	3	0	0	2	3	0	1	6	38	17	8	6	3
AC008278.2	0	0	0	0	0	0	1	0	0	3	0	1	0	0	0	0	0	0	2	0	2	0	0	0	0	0	0	0	0	0	0	0	0	0	0	0	0	0	0	0	2	0	1	0	0	0	0	0	0
RP11-561P12.5	0	0	1	1	2	2	0	0	2	0	0	0	0	0	0	0	0	0	7	1	0	0	0	0	0	0	1	0	0	0	0	0	0	0	0	1	0	0	0	1	0	0	2	3	0	0	1	2	0
AC002128.5	2	3	2	4	7	0	2	0	15	6	1	7	2	3	0	0	4	5	2	15	4	8	13	4	7	4	2	6	4	3	0	8	15	2	1	2	12	8	13	4	37	1	6	15	4	2	15	7	2
RP11-442H21.2	0	0	0	0	0	0	0	0	0	0	0	0	0	0	0	0	0	0	0	0	0	0	0	0	0	0	0	0	0	0	0	0	0	0	0	0	0	0	0	0	0	0	0	0	0	0	0	0	0
RP11-688I9.4	0	0	0	0	0	0	0	0	0	0	0	0	0	0	0	0	0	0	0	0	4	0	0	0	0	0	0	0	0	0	0	0	0	0	0	0	0	0	1	0	0	0	0	0	0	0	2	0	0
RP11-688I9.2	0	1	0	0	0	0	0	5	0	0	0	0	0	0	0	1	0	0	0	0	0	0	0	0	0	0	4	0	0	0	0	0	0	0	0	0	0	0	0	0	0	3	0	0	0	0	0	0	0
LINC00690	0	0	0	0	0	0	0	0	0	0	0	0	0	0	1	0	0	0	0	0	0	0	0	0	0	0	0	0	0	0	0	0	0	0	0	0	0	0	0	0	0	0	0	0	0	0	0	0	0
LINC00691	1	2	1	1	1	3	1	2	1	10	0	0	2	2	0	0	0	0	0	0	17	2	0	2	0	0	0	0	1	1	0	0	0	0	1	0	0	0	0	2	3	0	1	7	2	2	1	0	0
LINC00692	0	0	0	0	0	0	0	0	0	1	0	0	0	0	0	0	0	0	0	0	3	0	0	0	0	0	0	0	0	0	0	0	0	0	0	0	0	0	0	0	1	0	0	0	0	0	0	0	0
RP11-346C4.3	1	0	0	0	0	0	0	0	0	1	0	1	1	0	0	1	0	0	0	0	3	1	0	0	0	0	0	0	2	2	0	0	2	0	0	1	0	2	3	2	0	1	4	3	0	0	2	1	1
CTC-499B15.6	1	0	0	0	3	0	0	0	1	3	0	2	0	3	0	0	0	2	1	0	12	0	4	4	1	1	0	1	3	4	1	3	2	0	1	0	2	1	4	0	5	0	1	0	0	1	3	0	1
LINC00698	1	0	7	0	0	0	0	0	0	1	0	0	0	0	0	0	0	2	1	1	0	0	0	1	0	1	1	1	0	0	1	1	0	1	2	0	0	3	3	0	5	1	0	1	1	0	2	1	0
RP1-23E21.2	0	0	0	0	0	1	0	0	0	0	0	0	0	0	0	0	0	0	0	0	0	0	0	0	1	0	0	0	0	0	0	0	0	0	0	0	0	0	0	0	0	0	0	0	1	0	0	0	0
RP11-560J1.2	13	72	42	16	17	33	10	24	8	36	6	15	62	39	46	9	26	34	28	6	211	12	29	25	24	17	15	25	22	33	10	10	19	12	22	1	3	9	10	23	78	15	6	95	17	21	7	6	2
APCDD1L-AS1	32	22	294	172	23	9	5	1719	14	19	169	7	522	19	3	50	183	352	212	150	27	13	6	0	273	711	55	205	75	579	56	297	288	112	45	88	39	180	756	92	150	605	47	481	41	156	39	227	206
RP11-305P14.1	0	0	0	0	0	0	0	0	0	3	0	0	0	1	0	0	0	0	0	0	1	3	44	0	0	0	0	0	0	0	0	0	0	0	0	0	0	0	1	0	0	0	0	5	0	0	0	0	0
CTB-58E17.2	0	0	0	2	0	0	0	0	0	0	0	0	0	0	1	0	0	0	0	0	0	0	0	0	0	0	0	0	0	0	0	0	0	0	0	0	0	0	0	0	0	0	0	0	0	0	0	0	0
AC009236.2	2	0	0	0	0	0	0	0	0	0	0	1	0	0	3	0	0	0	0	0	0	0	0	0	0	0	0	0	0	0	0	1	0	0	4	0	0	0	0	1	1	1	0	0	0	1	0	0	0
RP11-307B6.3	3	0	1	1	1	1	0	0	0	2	0	0	0	1	1	0	0	0	4	1	0	0	0	0	1	1	1	0	2	5	0	3	0	0	0	0	0	2	5	1	1	1	1	3	0	6	1	4	1
RP11-472N13.3	8	7	3	3	1	2	0	5	1	3	0	2	7	2	1	1	3	2	7	0	2	0	5	0	3	1	0	0	0	3	2	3	2	1	0	2	3	2	5	13	1	4	8	4	7	1	2	12	1
RP11-472N13.2	4	0	0	0	1	0	0	0	0	1	0	0	0	0	0	1	0	0	2	0	0	1	0	0	0	1	0	0	2	0	0	1	1	0	0	1	0	2	0	2	2	1	1	5	1	0	3	1	1
C17orf102	0	0	0	0	0	0	0	0	1	1	0	0	0	0	0	0	1	1	1	0	0	0	0	0	0	0	0	0	0	0	0	0	5	0	0	0	0	0	0	0	0	0	0	0	0	0	0	0	0
RP11-955H22.3	1	0	0	0	0	0	0	1	0	0	0	0	0	0	0	0	0	0	0	0	0	0	0	0	1	1	0	0	0	1	0	0	0	0	0	0	0	0	0	0	0	0	0	0	0	0	0	1	0
RP11-955H22.1	19	2	5	1	0	0	0	4	2	0	1	2	0	0	1	0	0	1	1	1	1	0	2	0	17	1	0	5	1	0	1	5	0	0	0	0	1	0	1	0	0	0	0	1	3	1	0	2	0
CTD-2353F22.1	3	2	7	3	3	12	21	12	4	1	0	3	2	9	4	4	4	2	9	0	8	4	0	0	18	2	0	2	2	11	1	5	4	0	3	16	10	15	4	11	1	4	18	29	5	3	5	29	2
RP13-895J2.3	13	24	0	31	0	0	0	0	0	5	3	0	5	8	0	0	6	79	0	3	1	0	108	0	0	3	2	5	38	0	0	0	7	20	8	0	3	0	37	5	2	2	2	0	18	7	0	0	0
RP13-895J2.2	6	3	0	14	0	0	0	0	0	1	1	0	0	0	0	1	0	13	0	3	0	1	62	0	0	1	1	2	8	0	0	0	4	4	1	0	2	0	18	0	6	0	3	1	5	0	0	0	0
RP13-895J2.7	1	0	0	0	0	0	0	0	0	0	0	0	0	0	0	0	0	3	0	0	1	0	0	0	0	0	0	0	0	0	0	0	0	0	0	0	0	0	2	0	0	0	0	0	0	0	0	0	0
CCNT2-AS1	13	41	34	20	34	5	29	36	22	67	6	16	52	39	26	3	16	41	36	17	22	32	31	14	30	21	13	7	55	56	24	32	18	30	11	14	18	25	23	41	39	26	28	19	44	24	16	60	11
RP11-407N17.5	11	22	22	15	19	44	12	31	10	16	4	12	24	30	8	10	15	43	12	10	73	22	10	20	31	7	19	34	23	22	9	6	12	9	20	10	12	13	12	54	49	20	13	85	15	14	19	5	10
RP11-407N17.4	1	5	8	2	11	7	4	2	6	20	2	6	3	14	1	1	4	11	3	8	9	8	3	8	19	8	3	6	3	9	0	4	7	1	1	2	5	5	9	11	20	2	3	13	5	6	5	2	3
RP11-231E19.1	0	2	0	1	0	1	0	0	1	2	0	1	0	0	0	0	0	1	1	1	1	3	0	0	3	0	1	7	2	4	2	0	4	0	1	1	1	1	2	0	1	1	0	3	0	0	5	0	1
RP11-174J11.1	0	0	0	0	0	0	0	0	0	0	0	0	0	0	0	0	0	0	0	0	2	0	0	0	0	0	0	0	0	0	0	0	0	0	0	0	0	0	0	0	0	0	0	0	0	0	0	0	0
RP11-385E5.5	0	0	0	0	0	0	0	0	0	1	0	0	0	1	1	0	0	0	0	0	0	0	1	0	0	0	0	0	0	0	0	1	0	0	0	0	0	0	0	0	0	2	2	0	0	0	0	0	0
RP11-666A20.4	5	7	29	33	4	22	5	18	28	2	3	7	43	11	8	2	11	7	5	8	13	1	7	10	21	4	2	9	13	25	0	6	23	12	6	1	11	16	2	8	42	7	3	24	3	11	8	6	2
RP11-855O10.2	12	0	1	12	1	5	0	9	0	15	0	1	0	0	1	6	0	4	3	0	14	9	2	0	49	1	1	3	10	2	0	4	4	0	3	2	0	1	3	3	9	1	2	1	6	0	1	1	16
RP11-855O10.3	0	0	0	0	0	1	0	0	0	1	0	0	0	0	0	0	0	1	0	0	1	0	3	0	1	0	0	0	0	0	0	0	0	0	0	0	0	0	0	2	0	0	0	0	1	0	0	0	0
RP11-1137G4.3	0	1	0	0	0	0	0	0	1	0	0	0	0	0	0	0	0	0	0	0	1	0	1	0	1	0	0	0	0	0	0	3	0	0	0	0	0	0	1	0	0	0	0	0	0	1	1	0	0
RP11-199F6.4	0	0	0	0	0	0	0	0	0	0	0	0	0	0	0	0	0	0	0	0	3	0	0	0	0	0	0	0	0	0	0	0	0	1	0	0	0	0	0	0	0	0	0	0	0	0	0	0	0
LINC00346	429	149	547	772	335	180	328	376	222	229	338	246	140	416	68	226	122	953	480	150	750	533	481	5	546	378	133	353	2275	1021	314	282	319	386	237	391	437	939	1430	552	362	1772	513	351	540	325	349	637	577
LINC00347	1	0	0	0	0	0	0	0	0	1	0	0	0	0	0	0	0	0	0	0	2	0	0	0	0	0	0	0	0	0	0	1	0	0	0	0	0	0	1	0	1	1	0	0	0	0	2	0	0
LINC00345	1	0	0	1	0	1	0	1	0	0	0	2	0	0	2	0	0	1	0	2	0	5	8	0	0	0	0	0	3	0	0	3	2	0	0	0	0	0	1	0	1	2	1	2	2	1	0	2	0
LINC00342	336	37	18	94	81	40	34	9	29	380	55	28	17	154	65	72	48	114	183	161	411	28	70	62	187	75	88	63	98	104	9	136	37	16	18	21	53	79	114	35	312	27	71	115	51	43	223	45	18
LINC00343	0	0	0	0	0	1	0	0	0	5	0	0	0	0	1	0	0	0	0	0	3	0	1	0	0	0	0	0	0	0	0	0	0	0	0	1	0	2	0	0	0	1	0	1	0	0	0	0	0
RP13-60M5.2	22	0	0	0	14	0	6	0	0	1	0	0	8	0	10	0	0	0	0	0	9	0	0	0	49	0	0	0	0	0	6	1	17	0	0	1	1	0	1	10	1	1	0	42	1	0	19	1	16
RP11-290O12.2	14	89	25	4	8	2	6	24	5	7	2	2	2	2	0	1	7	1	71	5	2	1	11	0	12	2	3	1	3	3	9	19	6	6	14	3	2	19	19	29	3	5	35	9	15	13	29	26	10
LINC00348	0	1	1	0	0	0	0	0	0	0	0	0	3	1	0	0	0	1	0	0	0	0	1	0	0	0	0	0	0	0	0	0	0	0	0	0	0	2	0	0	0	2	0	0	0	0	0	1	1
LINC00349	0	0	0	0	0	0	0	0	0	0	0	0	0	0	0	0	0	0	0	0	0	0	0	0	0	0	0	0	0	0	0	0	0	0	0	0	0	0	0	0	0	0	0	0	0	0	0	0	0
AF015262.2	19	18	8	4	0	0	2	5	0	1	0	0	1	0	0	5	1	0	32	0	6	0	8	0	1	0	0	2	1	3	3	59	0	0	0	3	1	7	11	2	3	2	3	5	3	0	4	9	0
RP11-96H17.3	0	6	0	3	0	0	0	0	0	4	0	0	28	0	0	0	0	5	0	0	0	0	0	2	0	0	0	0	0	0	0	7	0	0	1	0	0	0	5	1	0	0	0	6	1	0	0	0	1
RP11-96H17.1	3	2	0	15	0	9	1	0	0	27	0	0	24	3	0	1	0	2	0	0	11	0	1	3	0	0	0	0	0	0	0	24	0	5	2	0	0	3	21	0	1	1	0	43	10	0	0	0	4
RP5-866L20.1	1	10	0	5	13	4	6	0	2	27	0	3	2	1	0	10	1	60	0	14	2	0	0	1	0	2	4	0	7	6	2	2	6	46	33	4	3	33	4	0	13	0	3	3	1	29	0	12	8
RP11-82L18.2	6	18	6	8	9	4	15	14	11	41	7	15	37	9	44	19	7	20	148	8	114	27	6	8	69	24	10	28	4	3	5	27	24	3	7	9	7	13	21	13	87	5	3	14	12	53	22	45	8
RP11-385D13.3	0	2	3	0	2	0	1	0	0	9	1	2	4	0	0	1	0	2	2	8	2	2	7	10	1	0	3	1	6	1	0	3	7	2	5	0	4	3	0	2	11	3	4	4	2	1	11	3	1
RP11-433J8.1	20	0	2	8	3	0	1	1	1	0	4	0	4	5	0	3	0	0	0	1	6	3	2	3	0	0	1	0	0	1	1	0	0	5	1	0	1	0	3	1	3	0	1	4	2	1	1	3	0
RP11-325K19.1	0	0	0	0	0	0	0	0	0	0	0	0	0	0	0	0	0	0	0	0	1	1	0	0	0	0	0	0	0	0	0	0	0	0	0	0	0	0	0	12	0	0	4	0	0	0	0	0	0
RP11-433J8.2	0	0	0	0	0	0	0	0	0	0	0	0	0	0	3	0	0	1	0	0	3	0	0	0	0	0	0	0	0	0	0	0	0	0	0	0	0	0	0	0	0	0	0	0	0	0	0	0	0
AC005224.2	22	30	20	3	9	16	9	3	11	7	11	24	5	29	5	6	21	10	22	21	39	22	29	8	28	22	13	34	16	21	11	14	10	3	9	7	8	19	19	13	21	5	13	39	10	17	18	49	10
PCSK6-AS1	0	0	0	0	0	0	0	0	1	4	0	0	1	0	0	0	0	0	0	3	0	0	0	4	0	0	1	1	0	1	0	0	1	1	3	0	0	0	1	1	0	0	0	0	0	1	0	0	0
RP11-1024P17.1	18	2	15	7	38	56	44	36	21	16	22	29	12	18	11	29	15	60	39	56	22	5	2	0	47	20	14	52	57	164	21	33	21	12	23	34	12	42	94	48	14	57	45	46	15	49	25	45	10
RP11-138E2.1	3	1	0	1	0	0	1	4	0	0	0	0	7	0	4	2	1	2	1	1	9	0	0	0	0	0	0	1	4	4	0	1	0	0	4	2	0	3	0	4	5	5	1	4	1	3	0	0	0
RP11-44N21.4	0	0	0	0	0	0	0	0	0	1	0	0	0	0	0	0	0	1	0	0	0	0	0	0	0	0	1	0	0	0	0	0	0	0	1	0	0	2	1	1	1	3	0	3	0	0	0	0	0
USP30-AS1	55	26	2	74	21	132	144	15	29	102	5	21	28	22	10	30	145	63	5	123	13	92	9	1	9	3	38	10	28	9	0	41	6	9	44	106	138	142	3	40	35	8	37	47	27	9	128	103	88
CTC-564N23.2	0	0	0	0	0	0	0	0	0	0	0	0	0	0	0	0	0	0	0	0	0	0	0	0	0	0	0	0	0	0	0	0	0	0	0	0	0	0	0	0	0	0	0	0	0	0	0	0	0
RP11-171N4.2	0	0	0	0	0	0	0	0	0	0	0	0	0	0	0	0	0	0	1	0	0	0	0	0	0	0	0	0	0	0	0	0	0	0	0	0	0	0	0	0	0	0	0	0	0	0	0	0	0
RP11-44N21.1	178	169	466	155	27	146	19	12	18	239	55	54	264	72	140	31	54	296	50	75	42	88	100	97	54	20	23	42	6856	205	11	22	58	182	168	29	25	22	85	30	20	18	13	48	31	48	35	15	14
RP11-284P20.3	0	0	0	0	0	0	0	0	0	1	0	0	0	0	0	0	0	0	0	0	0	0	0	0	0	1	0	0	0	0	0	0	0	1	0	0	0	0	0	1	0	0	0	0	0	0	0	0	0
OIP5-AS1	2129	12109	4112	5001	12388	6308	6852	4504	4433	8705	3434	5097	3344	8261	2625	1912	3025	4639	4113	3179	9697	8149	12950	6077	4611	3805	2315	4201	5600	10521	5653	6077	11642	7230	7093	4449	7903	6781	9530	14042	14206	4140	7469	7902	10597	6726	7817	4983	5615
RP11-306G20.1	0	1	3	0	0	0	0	2	1	11	1	0	1	3	4	2	0	1	1	3	39	1	8	2	2	3	0	1	1	3	1	3	0	1	2	0	1	0	1	0	2	0	3	5	1	0	5	3	1
RP11-893F2.5	3	4	2	1	1	0	0	2	1	1	1	2	0	1	0	0	0	0	10	0	1	0	2	1	4	0	1	1	0	0	0	3	1	0	0	1	0	0	4	8	3	1	4	4	1	0	0	1	0
AC139712.4	0	0	0	0	0	0	0	0	0	0	0	0	0	0	0	0	0	0	0	0	1	0	0	0	0	0	0	0	0	0	0	0	0	0	0	0	0	0	0	0	0	0	0	0	0	0	0	0	0
AC010641.1	0	0	0	0	0	0	0	0	0	0	0	1	1	1	0	0	0	0	0	1	2	0	0	0	0	0	0	0	0	0	0	0	0	0	0	0	0	1	0	0	1	0	0	1	0	0	0	0	0
RP11-707G18.1	24	9	1	0	2	1	0	4	4	15	1	5	24	4	19	4	4	2	7	7	10	3	2	3	4	1	8	3	6	6	2	1	2	1	2	3	1	5	5	1	1	4	0	11	0	6	3	6	0
RP11-539E17.5	8	10	9	9	14	15	22	7	24	6	5	7	2	15	0	4	1	6	3	14	6	0	1	3	49	10	11	9	15	9	0	4	7	4	17	1	9	6	29	16	18	13	3	15	24	7	2	6	16
RP1-267D11.6	145	154	51	87	97	229	75	61	85	154	25	43	61	136	243	56	88	380	102	130	425	94	73	89	103	78	110	112	155	165	37	44	36	83	67	63	76	60	103	106	288	125	60	151	102	62	91	78	38
RP11-470F18.1	0	0	0	0	0	0	0	0	0	0	0	0	0	0	0	0	0	0	0	0	0	0	0	0	1	0	0	0	0	0	0	0	0	0	0	0	0	0	0	0	0	0	0	0	0	0	0	0	0
CTD-2515H24.4	0	0	0	0	0	1	0	0	0	0	0	0	0	0	0	0	0	0	0	0	0	0	1	0	0	0	0	0	0	0	0	2	0	0	0	0	0	0	0	0	0	0	0	1	0	0	0	0	0
CTD-2588J1.1	0	0	0	0	0	0	0	0	0	0	0	0	0	0	0	0	0	0	0	0	0	0	0	0	0	0	0	0	0	0	0	0	0	0	0	0	0	0	0	0	0	0	0	1	1	0	0	0	0
CTD-2515H24.2	0	0	0	1	0	0	0	0	0	18	0	0	0	0	8	2	0	0	2	0	1	7	3	0	0	0	3	2	2	1	0	1	0	0	1	0	0	1	0	0	1	0	0	2	0	0	0	1	1
CTD-2515H24.3	0	0	0	0	0	1	0	1	0	1	0	0	0	0	0	0	0	1	2	0	3	0	0	0	0	0	0	0	0	0	0	0	1	0	0	0	0	0	0	0	0	0	0	0	0	0	2	0	0
RP11-517O13.3	0	2	1	0	3	1	0	0	3	2	0	1	0	1	1	0	0	1	1	0	1	2	1	1	4	1	0	2	4	5	0	5	2	1	0	1	1	1	3	3	6	0	1	6	1	2	1	5	1
RP11-731D1.4	3	3	4	7	20	9	6	6	2	11	0	2	1	9	0	3	3	19	7	2	59	15	22	12	14	0	5	17	4	22	6	8	6	10	33	3	7	24	8	12	15	4	12	16	14	16	6	12	23
TRBV11-2	2	2	0	5	8	27	41	8	7	21	3	4	0	20	2	12	2	3	3	16	1	31	3	0	3	0	1	2	2	0	1	14	7	0	0	38	22	8	2	15	7	7	49	70	8	3	9	53	18
RP11-298J20.4	2	4	4	18	45	14	19	44	44	31	6	28	0	29	0	4	12	15	14	15	3	25	42	2	17	21	7	25	14	32	41	23	30	19	11	13	16	19	30	44	36	46	25	28	18	23	24	40	18
RP11-15J22.8	3	2	0	0	0	0	0	0	0	4	0	0	1	2	0	0	0	0	0	1	2	2	3	2	2	0	0	0	0	0	0	0	0	0	0	0	1	1	2	0	2	0	0	1	0	0	1	0	0
CTC-551A13.1	0	0	0	0	2	0	2	1	1	2	0	0	1	0	0	0	1	2	0	0	0	0	0	4	3	0	6	2	0	1	1	2	1	0	3	0	0	1	0	0	0	0	0	1	2	2	0	0	2
AC016738.4	10	5	2	3	1	6	6	2	2	7	1	2	0	7	1	1	2	11	17	12	11	2	4	5	62	4	13	14	15	19	2	10	26	1	2	3	8	15	16	9	23	8	3	14	8	8	4	5	5
RP11-946L16.2	0	0	1	0	0	0	0	0	0	0	0	0	0	0	0	0	0	0	1	0	0	0	0	0	0	0	0	0	1	0	0	0	1	0	0	3	0	0	0	0	0	0	0	1	0	0	0	0	0
RFX3-AS1	0	6	5	23	9	18	16	7	3	10	1	14	3	17	3	7	6	21	8	11	8	10	19	18	7	5	4	13	13	11	1	15	4	0	0	15	4	12	14	3	26	4	13	98	11	11	12	45	51
RP11-946L16.1	0	1	0	0	0	0	0	0	0	1	0	0	0	2	0	0	0	0	0	1	0	1	0	0	0	0	0	0	0	0	0	0	1	1	0	1	0	0	0	1	0	0	0	2	0	0	0	0	0
RP4-549L20.3	0	0	0	0	0	0	0	0	0	0	0	0	0	0	0	0	0	0	0	0	0	0	0	0	0	0	0	0	0	0	0	0	0	0	0	0	0	0	0	0	0	0	0	0	0	0	0	0	0
BCDIN3D-AS1	18	22	31	11	10	9	7	4	2	41	7	13	14	25	10	11	9	21	34	7	26	47	13	21	25	11	6	25	18	60	3	20	9	11	7	17	7	41	32	24	25	12	19	20	7	13	25	18	9
RP11-51J9.6	3	7	3	2	3	6	2	6	2	12	1	4	11	14	13	5	4	6	16	6	9	26	7	6	9	4	2	5	8	5	1	10	3	5	3	1	7	4	11	3	7	1	1	7	11	1	5	2	0
RP11-171I2.1	0	0	0	0	0	2	0	0	0	0	0	0	0	1	1	1	0	2	4	0	0	0	0	0	1	1	0	0	0	2	0	2	0	0	0	0	0	2	1	2	1	0	0	1	3	2	0	0	0
RP11-171I2.3	2	0	0	1	0	1	0	0	0	1	0	0	0	5	0	0	0	0	2	1	5	0	0	0	0	0	0	0	0	0	0	0	0	0	0	0	0	3	2	0	3	0	0	1	0	1	1	0	0
RP11-171I2.2	40	15	28	33	52	13	31	9	8	25	35	1	11	46	18	3	13	37	15	29	185	39	2	31	11	45	25	2	13	85	13	24	17	42	23	9	9	21	16	21	40	52	14	45	21	39	7	5	14
RP11-171I2.5	3	5	2	2	7	1	0	1	2	0	4	1	2	3	0	2	0	3	2	1	9	3	0	4	0	5	3	0	0	10	0	2	0	5	2	0	2	1	2	3	2	3	3	2	2	6	0	0	1
RP11-171I2.4	2	3	1	1	2	2	1	0	2	5	3	0	0	3	0	3	1	5	4	2	41	1	1	5	0	0	0	0	1	1	1	3	2	0	0	0	0	0	1	2	6	3	0	8	4	5	1	1	2
RP5-1096J16.1	10	1	5	0	4	1	3	4	3	4	1	1	0	0	1	2	0	0	1	0	2	1	7	0	31	0	1	0	0	2	0	29	1	2	0	0	1	7	40	32	0	5	2	9	3	0	0	7	1
RP11-5N11.3	0	0	0	0	0	0	0	0	0	0	0	0	0	0	0	0	0	0	0	0	2	0	0	0	0	0	0	0	0	0	0	0	0	0	0	0	0	0	0	0	1	0	0	1	0	0	1	0	0
RP11-5N11.2	0	0	0	0	0	0	0	0	0	2	0	0	0	1	0	0	0	0	0	0	3	0	1	1	0	0	0	0	0	0	0	2	0	0	0	0	0	0	0	0	1	0	0	1	0	0	0	0	0
RP11-24C3.2	0	2	1	2	0	1	2	2	0	1	0	1	0	0	2	0	1	0	0	0	0	3	0	0	1	0	1	0	0	1	0	0	0	0	1	0	0	3	1	0	4	2	0	0	0	2	0	0	0
AC115522.3	26	59	27	161	366	69	142	868	355	19	138	30	23	58	5	42	134	312	350	343	174	93	54	3	39	483	31	273	143	207	233	15	499	60	45	36	227	63	139	83	111	623	135	62	31	41	225	23	47
AP006285.6	0	0	0	0	0	0	0	0	0	0	0	0	0	0	1	0	0	0	0	0	1	0	0	0	0	0	0	0	0	0	0	0	0	0	0	0	0	0	1	0	0	0	0	0	0	0	0	0	0
RP11-5N11.6	0	0	0	0	0	0	0	0	0	0	0	0	0	0	0	0	0	0	0	0	0	0	0	0	0	0	0	0	0	0	0	0	0	0	1	0	0	0	0	0	0	0	0	0	0	0	0	0	0
RP11-5N11.5	0	0	0	0	0	0	0	0	0	0	0	0	0	0	0	0	0	0	0	0	2	0	0	0	0	0	0	0	0	0	0	0	0	0	0	0	0	0	0	0	0	0	0	0	0	0	0	0	0
PCGEM1	0	0	0	0	0	0	0	0	0	0	0	0	0	0	0	0	0	0	1	0	2	0	0	0	0	0	0	0	0	0	0	0	0	0	0	0	0	0	0	0	0	0	0	0	0	0	0	0	0
RP11-449O16.2	0	0	0	0	0	0	0	0	0	0	0	0	0	0	0	0	0	0	0	0	0	0	0	0	0	0	0	0	0	0	0	0	0	0	0	0	0	0	0	0	1	0	0	0	0	0	0	0	0
F10-AS1	0	0	0	0	0	0	0	1	0	0	0	0	0	2	2	0	0	1	1	0	2	0	1	0	0	0	1	1	0	0	0	1	1	0	0	0	0	0	0	0	0	0	0	3	1	2	0	0	0
RP11-483P21.6	0	3	0	0	0	21	1	0	0	1	0	0	0	1	1	1	0	3	0	1	2	0	0	0	3	0	0	0	1	2	0	0	0	0	6	0	1	0	2	3	2	0	0	2	2	0	0	0	1
RP11-582J16.3	0	0	3	1	1	0	0	0	0	2	0	0	0	2	0	0	0	0	0	0	0	1	0	0	0	0	0	1	0	0	1	1	0	0	0	0	2	0	0	1	0	1	0	1	2	0	1	1	0
RP11-582J16.4	19	36	9	54	60	65	34	28	24	61	12	11	8	25	24	17	21	18	36	85	18	113	27	3	30	18	9	14	28	24	13	33	21	38	11	61	66	38	47	41	87	58	74	61	49	33	65	38	28
RP11-626G11.5	3	8	11	3	6	10	1	2	2	1	2	1	8	2	3	1	0	6	1	3	14	2	4	2	5	2	2	6	2	15	0	0	3	7	3	1	1	5	8	1	5	3	6	1	2	5	4	3	0
RP11-483P21.2	27	42	21	19	15	58	35	26	19	22	11	2	8	32	9	31	20	114	13	21	54	29	11	15	6	49	8	20	52	25	9	13	41	22	16	24	17	35	28	17	17	2	27	13	11	11	17	39	15
ANO1-AS1	0	0	0	0	0	0	0	0	0	0	0	0	0	0	0	0	0	0	0	0	0	0	0	0	0	0	0	0	0	0	0	0	0	0	0	0	0	0	0	0	0	0	0	0	0	0	0	0	0
RP11-543F8.2	0	0	1	0	0	0	0	0	0	0	0	0	0	2	0	0	0	0	0	0	4	0	1	0	0	0	0	1	0	0	0	0	0	2	0	0	0	0	0	0	0	0	0	0	1	0	0	0	0
RP11-245P10.8	0	0	0	0	0	0	0	0	0	0	0	0	0	0	0	0	0	0	0	0	0	0	0	0	0	0	0	0	0	0	0	0	0	0	0	0	0	0	0	0	0	0	0	0	0	0	0	0	0
RP11-179B15.6	8	3	1	0	3	0	1	0	0	15	0	0	2	0	0	0	1	0	12	0	17	0	4	1	2	1	1	0	1	0	2	4	1	0	0	4	0	1	1	3	2	2	1	4	1	2	2	4	1
RP11-245P10.4	40	13	9	15	1	1	2	4	7	14	0	0	23	2	21	8	8	19	1	6	12	0	5	4	9	12	2	1	4	8	2	3	14	6	14	1	1	7	2	1	12	3	5	4	8	22	17	6	0
RP11-245P10.6	0	7	0	0	0	1	0	0	0	13	0	0	0	0	0	0	0	0	1	1	6	2	0	0	1	0	0	0	1	1	0	0	1	0	0	0	1	0	2	0	0	0	1	2	0	1	0	0	1
RP11-397C12.1	0	0	0	0	0	0	0	0	0	0	0	0	0	0	0	0	0	0	0	0	0	0	0	0	0	0	0	0	0	0	0	0	0	0	0	0	0	0	0	0	0	0	0	0	0	0	0	0	0
RP11-512C24.3	0	0	0	0	1	0	0	0	0	0	0	0	0	0	1	0	0	0	0	0	2	0	0	0	0	0	0	0	0	0	0	0	0	0	0	0	0	0	0	0	0	1	0	0	0	0	0	0	0
RP13-49I15.6	0	0	1	0	6	4	1	3	6	9	1	0	3	4	6	0	4	0	5	15	16	0	5	1	5	6	3	0	2	4	1	1	3	2	2	1	1	3	2	0	5	1	1	3	0	7	37	3	0
CTB-174O21.2	0	0	1	0	0	2	0	1	3	6	0	3	0	3	2	0	0	0	1	1	3	0	2	0	2	2	0	1	3	2	0	6	2	0	0	1	0	0	1	1	5	2	2	5	1	4	4	6	1
RP11-426A6.5	14	4	3	5	4	2	4	1	5	28	7	4	0	13	3	4	11	12	14	8	21	6	9	5	15	6	9	11	10	15	2	10	20	1	4	1	1	1	15	1	10	1	4	8	1	7	4	7	2
RP1-137H15.2	0	0	0	0	0	0	0	0	0	0	0	0	0	0	0	0	0	0	0	0	1	0	0	0	0	0	0	0	0	0	0	0	0	0	0	0	0	0	0	0	0	0	0	0	0	0	0	0	0
RP11-424N24.2	1	2	2	0	0	0	0	1	0	1	1	0	1	0	13	3	1	0	0	1	6	1	1	5	1	1	2	0	0	2	0	0	1	1	1	0	1	0	0	2	0	0	0	3	2	2	3	1	1
XXbac-BPG258E24.10	1	0	0	1	1	2	0	1	0	1	0	0	0	1	0	0	0	0	2	0	0	2	0	0	1	0	0	0	0	1	0	0	0	1	0	0	0	0	0	0	0	0	0	0	0	0	2	0	1
RP11-114G22.1	2	0	0	2	1	9	1	0	1	17	1	1	4	192	2	0	0	2	0	0	16	22	141	25	2	0	1	2	2	0	0	15	3	0	3	0	1	0	1	11	4	1	0	4	14	0	3	1	0
AC002467.7	108	80	56	34	71	109	80	54	57	101	65	27	297	56	165	68	62	239	52	53	82	77	179	98	72	37	38	37	70	168	36	54	71	39	52	55	71	60	88	102	69	49	69	84	45	57	102	48	29
RP1-28H20.3	9	18	7	1	19	14	13	4	11	3	7	4	23	22	9	5	14	17	7	12	9	1	11	5	10	6	14	11	11	21	7	11	5	4	1	8	14	4	7	9	9	7	3	13	14	10	6	17	5
RP11-312J18.6	0	0	0	0	0	0	1	0	0	1	0	0	11	0	0	0	0	0	0	0	1	0	0	0	1	0	0	0	0	0	0	2	0	0	0	0	0	0	0	1	2	0	0	2	1	1	0	0	0
RP4-777O23.1	0	0	0	0	0	0	0	0	0	0	0	0	0	0	0	0	0	0	0	0	0	0	0	0	0	0	0	0	0	0	0	0	0	0	0	0	0	0	0	0	0	0	0	0	0	0	0	0	0
RP4-777O23.2	0	1	2	0	1	0	0	0	1	7	0	0	0	4	0	0	0	0	3	1	3	0	1	2	1	0	0	2	4	2	0	3	4	0	1	0	1	7	9	1	7	3	1	3	3	2	1	2	1
RP11-539L10.2	11	4	3	12	20	16	18	8	8	23	4	7	4	13	3	11	11	24	11	20	16	18	22	2	5	9	5	5	21	15	0	6	9	7	17	14	18	10	21	10	14	7	47	51	4	10	21	31	4
RP11-539L10.3	42	23	13	8	1	74	19	15	25	9	17	37	258	50	47	25	23	50	23	22	62	17	25	2	20	21	8	29	38	50	8	14	2	8	99	40	8	24	6	33	20	11	14	43	18	18	0	23	8
RP5-1057I20.2	0	0	1	0	8	43	0	2	5	0	0	2	0	1	4	0	3	5	1	11	4	0	2	0	0	6	0	3	7	10	1	3	7	0	1	2	2	6	7	8	25	4	4	3	6	5	8	1	3
AGAP1-IT1	17	5	0	2	17	2	4	9	3	6	5	3	47	4	27	0	8	0	3	2	13	0	6	27	11	2	5	2	10	18	1	6	9	6	9	4	1	4	4	0	3	4	6	2	1	3	12	3	0
SFTA3	0	1	0	0	0	0	0	0	0	0	0	0	0	0	0	0	0	0	0	0	0	0	0	0	0	0	0	0	0	0	0	0	0	0	0	0	0	0	0	0	0	0	0	0	0	0	0	0	0
RP11-429B14.3	0	0	0	0	0	0	0	0	0	1	0	0	0	0	0	0	0	0	0	0	1	0	0	0	0	0	1	0	0	0	0	0	1	0	0	0	0	0	0	0	1	1	0	0	0	0	0	0	0
RP11-429B14.1	0	0	0	0	1	0	0	0	0	3	0	0	0	1	1	1	0	0	0	0	0	0	1	0	1	0	0	0	0	0	0	0	0	0	0	0	0	0	0	0	2	0	0	0	0	0	0	0	0
RP11-429B14.4	6	6	1	2	0	2	3	0	0	26	0	0	0	2	2	0	0	1	1	0	12	3	0	2	2	0	0	3	0	0	0	5	3	1	14	0	1	1	3	1	8	0	0	2	9	1	0	0	0
RP11-757A13.1	1	0	0	0	0	0	0	0	0	2	0	1	0	0	1	0	0	0	0	1	1	0	0	1	0	0	0	0	0	0	0	0	1	0	0	0	0	2	0	0	0	0	0	0	0	0	0	1	0
RP11-399E6.4	15	0	1	1	1	3	0	0	0	4	2	0	16	4	1	0	1	3	0	0	4	0	1	0	0	0	0	0	2	1	0	0	3	0	2	0	0	2	3	1	11	0	1	0	0	4	0	0	0
RP5-908M14.9	105	180	23	22	15	47	15	102	41	94	44	44	451	77	234	39	40	106	73	61	105	71	33	48	96	87	66	29	84	94	26	21	12	67	36	30	39	32	61	77	63	36	9	40	23	28	34	15	13
C9orf163	39	10	8	3	12	0	13	7	6	49	1	8	2	8	20	4	17	14	21	4	45	17	32	22	4	13	1	18	33	25	4	5	17	16	4	2	9	11	21	4	19	3	5	40	7	18	10	9	11
RP5-908M14.5	0	5	1	0	0	1	0	1	1	8	0	0	2	2	3	1	2	1	0	0	0	1	2	1	1	2	3	2	6	0	0	0	2	0	0	0	1	0	1	0	7	2	2	1	6	0	0	0	3
RP11-102N11.1	0	0	0	0	0	0	0	0	0	0	0	0	0	0	0	0	0	0	0	0	1	0	0	0	0	0	0	0	0	0	0	0	0	0	0	0	0	0	0	1	0	0	0	0	0	0	0	0	0
RP11-1348G14.5	1	0	1	3	5	0	1	1	2	11	1	2	2	7	4	1	1	2	0	1	16	2	1	0	1	1	0	1	5	3	0	1	6	0	0	1	1	2	4	3	13	0	3	10	2	4	2	4	1
DANT1	16	48	0	1	0	0	0	0	0	0	0	0	0	0	0	0	0	0	0	0	1	1	0	0	4	0	0	0	0	0	0	0	0	1	0	0	0	0	0	0	0	0	0	0	0	1	35	0	0
DANT2	3	2	3	0	0	2	1	1	0	19	3	0	2	4	1	0	0	2	1	0	3	0	0	3	2	0	2	0	0	0	0	3	9	3	6	0	0	1	2	0	17	0	3	4	0	10	1	1	0
DPP9-AS1	6	2	2	4	4	2	2	2	11	28	8	7	0	8	3	1	3	15	13	14	30	7	7	9	14	2	7	10	13	12	4	6	8	7	5	1	6	5	25	6	23	5	8	12	5	7	10	3	2
RP11-295H24.4	14	18	2	6	13	7	8	2	9	50	22	6	4	9	20	11	13	12	28	11	85	22	12	9	16	15	20	24	16	29	8	10	14	15	15	8	13	24	17	12	26	9	11	4	11	19	11	11	5
RP11-78I14.1	2	1	0	0	0	0	0	0	0	1	0	0	0	0	0	0	1	0	0	0	2	0	0	1	2	1	0	0	1	1	0	0	3	0	0	0	0	1	2	0	0	0	0	0	1	0	0	1	0
AP001172.3	0	0	0	0	0	0	0	0	0	1	0	0	0	0	0	0	0	0	0	0	0	0	0	0	0	0	0	0	0	0	0	0	0	0	0	0	0	0	0	0	1	0	0	0	0	0	0	0	0
RP11-335I12.2	1	1	1	2	1	0	0	1	0	3	0	0	5	1	0	1	1	0	1	0	0	3	0	0	0	0	1	1	0	0	0	1	0	0	0	1	2	0	0	2	1	0	1	1	0	2	0	0	1
RP11-121M22.1	9	7	7	11	4	12	12	3	2	23	2	2	23	5	21	3	3	11	1	4	34	11	27	19	5	1	3	1	19	5	4	4	6	0	17	4	2	4	5	5	8	7	2	14	16	3	4	10	6
RP11-787B4.2	0	0	0	0	0	0	0	0	0	0	0	0	0	0	1	0	0	0	0	0	0	0	0	0	1	0	0	0	0	1	0	0	0	0	0	0	0	0	0	0	0	0	0	1	0	0	0	0	0
RP11-280K24.4	0	57	13	0	12	0	5	3	5	1	2	7	4	8	3	5	2	27	15	0	21	1	3	2	10	7	0	7	2	23	6	0	1	83	48	1	4	3	7	11	3	9	2	3	15	6	1	8	4
RP11-740P5.3	13	6	0	0	3	1	0	1	0	3	1	0	0	3	0	0	2	0	0	0	0	1	0	0	0	0	0	0	0	0	0	0	1	3	0	0	0	1	0	7	1	0	1	1	7	3	0	0	0
RP11-889D3.1	0	1	0	0	0	0	0	1	0	0	0	0	0	0	3	0	0	0	1	1	0	0	0	0	0	0	0	0	0	0	0	0	0	0	0	0	0	0	0	0	0	0	0	0	0	0	0	0	0
RP11-486F17.1	0	0	0	0	0	0	0	0	0	0	0	1	0	2	0	0	0	0	0	0	3	0	1	0	3	0	0	0	0	0	1	1	0	1	1	0	1	0	1	0	1	0	0	0	0	0	0	0	0
RP11-16B9.1	0	0	0	1	0	0	0	0	0	0	0	0	0	0	5	0	1	0	1	0	3	0	0	1	0	1	0	0	0	0	0	0	0	0	0	0	0	0	0	0	0	0	3	0	0	0	2	0	0
RP11-6I2.3	3	41	7	1	3	10	1	5	2	3	0	1	9	8	6	4	1	4	9	2	2	3	28	0	3	1	1	0	0	3	4	13	0	2	2	6	1	4	4	9	0	2	3	0	9	2	4	6	1
RP11-532M24.1	35	19	22	18	34	65	6	11	42	31	9	13	48	50	28	6	23	166	13	33	89	42	21	14	224	13	17	32	55	19	5	21	24	5	10	2	14	36	20	29	32	26	11	106	39	51	20	47	12
RP11-513G19.1	3	11	2	1	8	5	0	0	0	4	0	1	0	3	3	0	0	4	5	1	24	0	2	0	5	3	0	8	27	9	0	6	5	0	8	0	8	13	10	2	1	2	1	2	3	4	4	6	2
RP11-174M13.2	0	0	0	0	0	0	0	0	0	1	0	0	0	1	0	0	0	0	0	0	2	0	2	0	0	0	0	0	0	0	0	0	0	0	0	0	0	0	0	0	1	0	0	1	0	1	0	0	0
KB-1836B5.1	5	4	9	3	0	1	5	1	4	34	3	2	10	13	8	1	7	1	12	3	38	6	12	10	20	6	3	1	3	5	1	6	7	0	2	1	5	10	15	7	19	2	3	16	10	2	5	4	2
CTD-2630F21.1	55	20	16	34	12	75	42	6	11	43	29	15	15	49	27	7	37	87	42	2	46	26	66	18	33	8	12	35	11	65	2	35	38	29	29	32	9	59	51	29	75	58	27	54	12	35	23	19	25
KB-1836B5.4	3	3	1	0	1	2	0	0	0	16	0	0	6	4	4	2	4	2	4	1	35	0	1	6	4	1	2	2	5	1	0	1	6	0	1	0	0	1	2	2	3	0	0	4	0	1	1	2	0
KB-1254G8.1	0	0	0	0	1	0	0	0	0	1	1	2	0	1	0	0	1	0	0	0	1	1	1	0	3	0	1	0	0	1	0	0	1	1	1	0	0	1	2	2	1	0	0	2	1	0	1	0	0
LINC02195	34	28	10	10	17	96	88	7	16	40	4	11	21	3	10	15	40	6	19	40	2	87	19	2	12	2	2	10	20	3	6	19	17	4	2	57	90	21	6	28	24	16	34	16	5	7	69	27	23
LINC02197	0	0	0	1	0	0	0	0	0	0	0	0	0	0	0	0	0	0	0	0	0	0	0	0	0	0	0	0	0	0	0	0	0	0	0	0	0	0	0	1	0	0	0	0	0	0	0	1	1
LINC02196	0	0	0	0	0	1	0	1	0	0	0	0	0	0	0	0	0	1	0	1	8	0	1	1	23	0	0	0	1	1	0	0	0	0	1	0	0	1	3	1	0	2	3	0	0	1	0	1	1
LINC02191	0	0	0	0	0	0	0	0	0	0	0	0	0	0	0	0	0	0	0	0	0	0	0	0	0	0	0	0	1	0	0	1	0	0	0	0	0	0	0	0	0	0	0	0	0	0	0	0	0
LINC02190	0	0	0	0	0	1	0	0	0	0	0	0	0	0	0	0	0	0	0	0	0	0	0	1	0	0	0	0	0	0	0	0	0	0	0	0	0	0	0	0	0	0	0	0	0	0	0	0	0
LINC02193	4	5	3	5	5	5	2	1	3	18	3	0	18	5	14	3	1	16	17	14	48	6	8	0	5	8	1	2	1	3	2	17	3	1	1	3	1	1	3	6	19	4	1	17	14	7	11	2	0
LINC02192	1	2	0	0	0	0	0	0	1	0	1	1	0	0	0	0	0	0	0	0	1	0	0	1	0	0	0	0	0	1	0	1	0	0	0	1	2	0	3	0	1	0	0	2	0	0	0	1	0
RP11-807G9.2	0	0	0	0	0	0	0	0	0	0	0	0	0	0	0	0	0	0	0	0	0	0	0	0	0	0	0	0	0	0	0	0	0	0	0	0	0	0	0	0	0	0	0	0	0	0	0	0	0
LINC02199	0	0	0	0	0	0	0	0	1	2	1	1	0	1	1	0	0	0	2	0	17	0	1	0	1	0	0	0	0	1	0	0	0	0	0	0	0	0	0	1	0	0	1	2	0	0	2	1	0
CTA-31J9.2	1	0	0	0	0	0	0	2	0	0	0	0	0	0	1	0	0	2	0	0	1	0	0	0	0	0	0	0	1	0	0	0	1	1	1	0	0	2	3	1	0	0	0	1	0	0	0	0	1
RP11-401F2.4	0	0	0	0	1	0	0	0	0	3	0	0	0	0	0	0	0	0	0	0	2	0	0	0	0	0	0	0	0	0	0	0	0	0	1	0	0	0	1	0	0	0	0	0	0	0	0	0	0
RP11-626G11.3	0	0	0	0	0	0	0	0	0	0	0	0	0	0	0	0	0	0	0	0	0	0	0	0	0	0	0	0	0	0	0	0	0	0	0	0	0	0	0	0	0	0	0	0	0	0	0	0	0
CTB-161M19.4	0	5	2	0	3	0	1	0	1	2	0	0	1	5	0	2	2	1	0	1	8	1	3	2	0	0	1	1	4	1	0	0	1	0	1	1	0	3	2	6	3	0	2	5	1	0	1	1	1
RP11-68I3.10	8	77	0	4	0	1	0	3	0	2	4	9	3	8	8	4	2	2	9	0	1	0	4	2	5	8	1	2	8	7	1	3	5	12	10	0	0	4	11	1	0	0	2	1	0	7	0	7	0
RP11-680F8.4	1	1	0	1	3	0	2	0	3	3	1	1	0	5	0	0	0	2	3	0	5	1	1	3	2	1	1	3	9	0	0	11	17	2	5	0	9	12	4	3	27	3	0	4	2	2	6	3	3
GRM5-AS1	2	0	0	1	0	0	0	0	0	0	0	0	1	0	1	1	0	3	0	0	0	7	2	2	0	8	0	0	0	0	0	2	0	0	1	1	0	0	0	0	0	0	0	1	1	0	1	1	0
RP11-680F8.1	101	45	15	18	5	53	14	53	12	180	21	15	36	2	44	1	10	1	34	8	7	14	116	1	10	5	49	7	9	2	14	17	8	2	13	13	7	27	42	11	10	18	21	23	16	11	30	26	8
RP11-354I10.1	0	0	0	0	0	0	0	0	0	0	0	0	0	0	0	0	0	0	0	0	2	0	0	2	0	0	0	0	0	0	0	0	0	0	0	0	0	0	0	0	0	0	0	0	0	0	1	0	0
RP11-680F8.3	14	21	16	24	46	115	31	50	18	16	23	17	25	59	15	17	19	20	17	15	46	9	17	33	42	2	19	21	54	44	11	9	60	21	20	8	22	57	50	26	76	80	27	67	19	12	31	27	34
RP11-2N1.3	0	0	0	0	0	0	0	0	0	1	0	0	0	0	0	0	0	0	0	0	0	0	0	1	0	0	0	0	0	1	0	0	0	0	0	0	0	0	0	0	0	0	1	0	0	0	0	0	0
AF129408.17	0	0	0	0	0	0	0	0	0	0	0	0	0	0	0	0	0	0	0	0	0	0	0	0	0	0	0	0	0	0	0	0	0	0	0	0	0	0	0	0	0	0	0	0	0	0	0	0	0
CTC-276P9.4	1	6	0	11	12	15	18	33	14	63	2	1	2	61	1	4	17	6	3	6	6	27	21	2	4	5	1	6	3	12	0	1	21	10	7	5	9	9	13	11	146	11	4	22	27	1	16	4	7
RP11-510I5.4	2	2	0	0	0	0	0	0	2	1	0	1	0	0	0	0	0	0	0	0	2	0	0	0	1	0	0	0	3	1	0	0	0	0	0	0	0	0	0	0	0	0	0	1	0	0	3	0	0
AC011524.2	0	0	0	0	0	0	0	0	0	0	0	0	0	0	0	0	0	0	0	0	0	0	0	0	0	0	0	0	0	0	0	0	0	0	0	0	0	0	0	0	0	0	0	0	0	0	0	0	0
RP11-165D7.5	19	40	14	10	6	19	9	14	7	9	6	2	18	13	23	5	5	19	6	5	25	18	8	11	0	3	6	7	14	12	6	4	15	12	18	2	1	4	12	15	20	7	8	17	19	2	6	1	5
RP11-119H12.6	3	0	0	0	0	0	0	0	0	2	0	0	0	0	0	1	0	0	1	0	0	0	1	0	0	0	0	0	0	0	0	0	0	0	0	1	0	0	0	0	1	0	1	0	0	0	1	0	0
LINC02220	0	0	0	0	0	1	0	0	0	1	0	0	0	0	0	0	0	0	0	0	0	0	0	0	0	0	0	0	0	0	0	0	0	0	1	0	0	0	0	1	0	0	0	0	0	0	0	0	0
AC022486.1	0	0	0	0	0	0	0	0	0	0	0	0	0	0	0	0	0	0	0	0	0	0	0	0	0	0	0	0	0	0	0	0	0	0	0	0	0	0	0	0	0	0	0	0	0	0	0	0	0
AC009508.1	0	0	0	0	0	0	0	0	0	1	0	0	0	0	0	0	0	0	0	0	7	0	1	0	0	1	0	0	0	0	0	0	0	0	0	0	0	0	1	0	2	0	0	0	0	0	0	0	0
RP11-305D15.8	1	0	3	0	1	1	0	1	1	4	0	0	0	0	0	0	0	1	4	0	2	1	1	0	0	0	1	1	1	0	1	0	1	0	0	0	0	1	3	0	0	0	0	2	1	0	2	2	0
RP11-539I5.1	90	105	49	86	21	119	76	9	17	610	57	20	134	76	102	33	66	88	19	9	128	411	211	92	80	54	4	3	92	47	18	124	112	28	123	65	6	183	161	65	260	37	75	127	102	158	62	117	88
AC142293.3	4	23	2	0	1	34	0	10	2	0	0	0	8	0	0	0	0	1	1	0	4	0	0	0	48	2	3	0	2	1	0	0	0	1	3	1	1	0	0	5	0	9	0	4	1	5	1	0	0
RP11-550A5.2	3	12	0	2	4	2	0	2	2	3	1	1	8	0	3	1	0	21	3	1	14	1	2	1	6	7	1	1	3	0	0	0	0	0	3	1	0	0	2	3	5	5	0	3	2	1	1	1	0
ZNF32-AS3	0	0	0	0	0	0	0	0	0	0	0	0	0	1	0	0	0	1	0	0	2	0	0	0	0	0	0	0	0	1	0	0	0	1	0	0	0	0	0	0	0	0	2	0	0	1	0	0	0
ZNF32-AS2	11	10	3	1	5	3	4	3	6	31	2	3	0	6	0	5	5	34	16	3	12	5	14	9	27	16	4	14	20	9	0	19	10	3	3	0	3	16	22	6	40	7	8	24	5	15	18	16	1
ZNF32-AS1	5	3	0	0	2	2	2	0	0	15	0	0	0	5	0	1	1	8	6	2	17	0	3	2	3	4	2	5	4	1	0	1	6	3	1	1	0	7	2	4	10	1	9	5	0	2	7	2	1
RP11-624M8.1	1	12	0	2	1	0	1	2	0	2	2	1	16	22	9	4	2	4	3	1	1	2	0	5	4	1	1	0	1	4	1	1	0	1	3	2	1	5	4	5	6	2	3	5	3	4	1	5	3
RP11-196H14.3	0	0	0	0	0	0	0	0	0	0	0	0	0	0	0	0	0	0	0	0	0	0	0	0	0	0	0	0	0	0	0	0	0	0	0	0	0	0	0	0	0	0	0	0	0	0	0	0	0
RP11-196H14.2	0	0	0	0	0	0	0	1	0	4	0	0	0	0	7	0	0	0	0	1	0	0	0	0	5	1	0	0	1	0	0	0	0	0	1	0	0	0	2	0	0	0	2	0	0	0	0	1	0
RP11-196H14.4	0	0	0	0	1	0	0	1	0	0	1	1	0	2	0	0	0	0	0	0	5	1	0	0	2	1	0	2	0	3	0	3	1	0	4	0	1	0	1	2	3	2	1	1	0	0	0	0	0
RP11-531A24.5	10	11	4	26	23	15	10	9	24	38	8	25	16	36	17	7	13	30	15	13	104	37	29	67	26	14	4	21	30	25	0	35	48	10	29	15	8	27	63	22	67	15	15	69	26	47	30	44	13
RP11-552M11.8	5	15	4	10	10	45	3	11	12	25	14	3	2	29	11	14	7	17	34	16	45	39	26	17	3	13	3	5	2	41	10	30	27	23	9	7	8	11	34	18	40	9	20	18	48	25	20	5	1
RP3-460G2.2	12	481	52	6	63	239	2	20	158	15	2	5	366	0	10	6	4	277	4	47	13	8	11	6	42	94	9	71	9	27	199	37	39	32	231	6	5	100	76	38	6	92	65	7	85	55	59	59	2
RP5-973N23.4	0	1	1	0	0	0	0	0	0	3	0	0	0	7	2	0	1	1	1	0	0	1	0	1	1	3	0	0	1	0	0	0	0	0	0	0	0	0	3	0	1	0	0	0	0	1	0	0	0
LINC00592	6	95	21	25	42	64	24	81	33	12	5	5	15	37	29	34	20	58	53	107	219	7	19	173	7	118	23	74	47	157	104	18	68	190	31	6	12	3	114	97	61	11	19	24	22	32	8	44	122
SCEL-AS1	0	0	0	0	1	1	0	1	0	0	0	0	0	0	0	0	0	1	0	0	0	0	0	0	0	1	0	0	1	1	1	1	5	1	1	0	1	0	5	1	0	0	0	0	0	0	0	0	0
LINC00596	0	0	0	0	0	0	0	0	0	0	0	0	0	0	0	0	0	0	0	0	0	0	0	0	0	0	0	0	0	0	0	0	0	0	0	0	0	0	0	0	1	0	0	0	0	0	0	0	0
CTC-487M23.5	10	33	4	10	35	52	24	15	30	42	18	14	5	14	5	7	11	41	29	17	17	28	32	4	14	9	6	15	23	10	1	47	38	9	11	16	21	20	37	24	24	4	32	53	27	17	42	20	20
RP11-76E12.1	0	0	1	0	1	0	0	0	0	1	0	1	0	0	0	0	1	0	0	0	0	0	0	0	0	0	0	0	0	0	0	0	0	0	0	0	0	1	0	0	0	0	1	0	0	0	1	0	0
LINC00599	0	0	0	0	0	0	0	0	0	0	0	0	0	0	0	0	0	3	0	0	7	0	0	0	0	1	0	0	4	0	0	1	0	0	0	0	0	0	0	0	0	0	2	0	0	0	1	0	0
LINC00598	14	10	6	2	12	2	5	5	14	8	0	4	3	5	3	0	2	1	15	3	7	6	3	3	10	1	5	6	22	0	13	19	19	7	6	3	16	12	16	14	17	10	7	12	5	14	8	11	3
RP11-337C18.8	47	85	100	59	43	31	59	28	28	72	21	48	28	51	10	20	25	122	44	25	94	37	71	47	89	11	27	33	44	90	26	37	29	38	57	75	58	273	126	96	71	41	52	162	59	44	54	98	83
RP11-598D14.1	0	0	0	0	0	0	0	0	0	0	0	0	0	0	0	0	0	0	0	0	0	0	0	0	0	1	0	0	0	0	0	0	1	1	0	0	0	0	1	0	0	0	0	0	1	0	0	0	0
DSCR9	11	18	1	7	2	4	4	0	0	8	1	4	6	4	18	3	9	20	5	3	10	45	7	4	7	6	2	6	4	6	2	1	2	15	5	2	1	6	7	29	11	1	3	21	9	1	5	2	3
RP11-619J20.1	1	0	1	0	2	2	1	0	1	0	2	1	2	3	0	0	3	3	1	1	2	0	0	0	2	0	4	0	3	4	0	1	4	0	10	2	0	1	4	0	1	1	0	1	0	1	0	0	0
C20orf166-AS1	34	6	6	19	1	4	1	3	0	7	0	4	5	0	2	36	0	7	26	1	2	1	0	0	0	2	2	5	15	33	1	14	1	0	1	10	1	46	77	21	10	11	13	12	21	10	1	25	2
RP11-799B12.4	26	24	9	4	9	8	4	0	3	18	0	1	0	10	11	4	9	15	28	6	74	19	14	2	16	7	1	8	16	9	1	3	8	11	7	2	3	7	14	4	7	4	7	22	0	13	13	10	6
LBX2-AS1	516	411	456	287	170	393	193	185	164	338	245	95	258	144	242	70	96	575	217	155	204	428	317	24	92	266	94	121	198	276	122	250	213	573	678	196	129	282	174	411	241	356	209	195	202	114	170	604	173
AC009495.4	1	1	3	5	0	1	2	0	1	0	2	0	4	6	0	2	3	5	3	1	4	0	1	2	6	1	0	0	2	0	0	2	1	0	4	0	2	1	1	5	6	1	1	1	1	0	4	1	3
RP11-213G21.2	2	3	0	0	1	0	1	0	0	2	1	1	0	1	0	0	0	0	0	0	2	1	3	0	0	0	0	1	0	4	2	0	0	1	2	1	1	1	0	1	3	1	0	0	0	5	0	1	0
RP11-435J9.2	0	7	0	0	1	1	0	0	1	2	0	0	2	0	0	1	1	0	2	0	3	0	1	2	3	2	1	5	2	0	0	1	5	0	0	0	0	2	1	1	1	4	1	2	0	7	0	1	1
RP11-422N16.3	0	0	0	0	0	0	0	0	2	9	0	0	1	2	1	1	0	1	0	0	6	2	2	0	1	1	0	0	0	0	0	0	0	1	1	1	0	1	0	2	1	0	1	0	1	1	6	1	0
AC009495.2	6	20	35	16	11	29	13	6	2	4	7	8	4	21	4	7	22	21	12	15	10	2	21	14	16	2	3	5	12	18	6	7	3	11	8	1	9	5	9	7	21	13	11	22	3	13	11	6	9
RP11-248G5.8	0	0	0	0	0	0	0	0	0	0	0	0	0	0	0	0	0	1	1	0	0	0	0	0	0	0	0	0	0	0	0	0	0	0	0	0	0	0	0	0	0	0	0	0	0	0	0	0	0
FAM182A	18	136	3	45	9	4	0	1	8	1	2	1	5	92	4	6	2	221	0	2	2	34	7	2	1	4	0	0	0	8	7	5	4	34	0	5	1	2	3	7	599	4	1	4	3	101	0	2	0
CTC-265N9.1	0	0	0	1	0	0	0	0	0	1	0	0	0	0	0	0	0	0	0	0	1	0	0	0	0	0	0	0	0	0	0	0	0	0	0	0	0	1	1	0	0	0	0	1	0	0	2	0	0
AP000442.4	4	1	3	2	4	15	0	3	0	2	1	1	0	0	3	0	1	3	2	1	20	4	3	1	3	1	5	0	7	0	1	2	2	0	7	0	2	3	2	7	8	1	1	3	6	3	6	1	0
RP11-765K14.1	0	1	0	0	0	0	0	0	0	0	0	0	0	0	0	0	0	0	0	0	0	0	0	0	0	0	0	0	0	1	0	0	0	2	0	0	0	0	0	0	0	0	0	0	0	0	0	0	0
AP000442.1	11	12	14	16	23	28	18	4	15	31	6	27	2	40	3	8	8	33	18	16	36	40	28	12	34	12	6	25	40	35	3	20	23	16	18	9	14	15	23	14	39	37	13	28	16	14	31	25	15
RP11-630D6.5	0	0	0	1	0	0	0	0	0	1	0	1	0	1	0	1	1	0	1	0	7	0	1	0	1	0	0	6	4	0	0	3	0	1	0	2	4	19	4	1	0	1	0	0	0	0	7	2	1
RP11-402N8.1	0	0	0	0	0	0	0	0	0	0	0	0	0	1	1	0	0	0	1	1	5	0	0	0	0	0	0	0	0	0	0	1	0	0	0	0	0	0	0	0	0	0	0	0	0	2	0	0	0
RP11-137J7.2	0	0	0	0	0	0	0	0	0	0	0	0	0	0	0	0	0	0	0	0	1	0	1	0	0	0	0	0	0	0	0	0	0	0	0	0	0	0	0	0	1	0	0	0	0	1	0	2	0
RP11-536P6.3	1	0	0	1	0	0	0	38	1	1	0	0	0	0	0	2	0	0	3	0	1	0	0	0	0	0	0	5	0	8	0	0	2	0	1	1	1	1	10	1	0	0	0	2	0	1	0	3	0
SEPT7-AS1	10	39	69	16	19	20	20	21	15	28	9	24	14	27	12	14	13	23	23	23	46	22	30	27	39	15	8	23	28	48	4	37	10	10	17	29	16	40	42	45	34	18	34	68	31	38	15	37	14
RP11-586K12.8	0	0	0	0	0	0	0	0	0	0	0	0	0	0	0	0	0	0	0	0	0	0	0	0	0	0	0	0	0	0	0	0	0	0	0	0	0	0	0	0	0	0	0	0	0	0	0	0	0
RP11-104E19.1	8	137	63	14	35	81	111	22	18	18	48	45	0	81	4	5	18	142	2	25	36	4	45	172	106	0	63	56	19	87	1	4	75	0	0	81	173	145	30	27	9	27	52	251	111	83	105	70	9
AL591893.1	26	15	9	5	5	4	5	12	3	2	1	6	5	40	7	3	6	12	24	11	11	1	0	7	18	8	10	12	34	45	5	17	25	31	15	3	4	13	50	5	18	6	2	46	8	22	6	2	4
DLG5-AS1	28	32	20	19	21	18	19	9	7	84	16	11	87	19	76	30	25	23	31	10	20	39	37	19	20	16	10	10	15	34	7	18	10	18	38	23	9	19	11	18	22	24	7	16	34	22	11	8	4
RP3-521E19.2	0	0	0	0	0	0	0	0	0	2	0	0	0	0	0	0	0	0	0	0	2	0	0	0	0	0	0	0	0	0	0	0	0	0	0	0	0	0	0	1	1	0	1	0	2	0	0	0	1
AC004069.2	10	11	0	3	7	3	3	6	2	53	1	2	42	13	21	8	7	11	13	8	76	26	9	15	12	5	3	3	4	7	0	9	4	3	7	3	1	6	6	2	11	1	4	19	1	8	9	4	0
RP11-104H15.7	0	0	0	0	0	0	0	0	0	0	0	0	0	0	0	0	0	0	0	0	0	0	0	0	0	0	0	0	0	0	0	0	0	0	0	0	0	0	0	0	0	0	0	0	0	0	0	0	0
RP11-380M21.4	1	0	0	0	0	1	0	1	0	4	1	2	4	0	3	2	0	0	2	0	6	0	6	0	0	0	2	0	0	2	0	0	21	0	1	0	6	12	2	0	0	2	0	2	0	1	0	0	1
RP11-89N17.4	0	0	2	0	0	1	0	0	0	0	0	0	0	0	0	0	0	0	1	0	2	0	0	0	2	0	0	0	2	1	0	1	4	0	4	0	4	0	3	0	4	0	0	0	0	0	0	0	0
RP11-728F11.3	0	2	0	0	0	2	0	0	0	1	0	0	0	0	0	0	0	0	1	0	0	23	1	1	0	0	1	0	0	0	0	1	0	0	0	0	2	0	1	0	0	0	0	0	0	0	0	0	0
RP11-104H15.8	0	0	0	0	0	0	0	0	0	0	0	0	0	0	0	0	0	0	0	0	0	0	0	0	0	0	0	0	0	0	0	0	0	0	0	0	0	0	0	0	0	0	0	0	0	0	0	0	0
CTD-3157E16.2	71	95	5	84	41	61	13	53	20	129	128	17	301	14	184	56	53	13	109	21	32	24	24	16	69	17	31	7	39	33	32	92	137	16	41	58	21	84	49	70	16	72	112	229	39	26	44	253	29
CTD-3157E16.1	11	31	4	65	34	17	24	60	24	77	73	9	13	6	5	8	16	11	43	3	8	32	20	20	26	10	6	5	22	19	27	58	135	11	23	57	14	52	54	87	8	78	116	229	21	11	30	281	27
RP11-89N17.3	0	0	0	0	0	0	0	0	0	0	0	0	0	0	0	0	0	0	0	0	0	1	0	0	0	0	0	0	0	0	0	1	0	0	0	0	0	0	0	0	3	0	0	0	0	0	0	0	0
RP11-815I9.4	31	15	11	17	62	20	58	23	15	65	44	47	34	19	5	6	18	34	59	34	39	75	101	14	30	39	5	37	18	71	3	57	45	10	10	41	30	41	43	34	34	49	62	94	18	14	30	131	28
RP11-262K1.1	0	0	0	0	0	0	0	0	0	0	0	0	0	0	0	0	0	0	0	0	0	0	0	0	0	1	0	0	0	0	0	1	0	0	1	0	0	0	0	0	0	0	0	0	0	0	0	0	0
LINC01759	45	105	87	148	40	252	28	21	18	153	9	18	132	129	77	30	124	43	49	91	38	109	110	145	15	4	15	12	28	36	15	61	37	5	24	23	23	35	20	31	214	13	19	121	96	66	41	26	31
AC083867.4	0	0	0	0	0	0	0	0	0	1	0	0	0	0	0	0	0	0	0	0	3	0	1	0	0	0	0	0	0	0	0	0	0	0	0	0	0	0	0	0	0	0	0	0	0	0	0	0	0
AC008079.9	0	0	0	0	0	0	0	0	0	0	0	0	0	0	0	0	0	0	0	0	0	0	0	0	0	0	0	0	0	0	0	0	1	0	0	0	0	0	0	0	0	0	0	1	0	0	0	0	0
LINC01752	5	71	9	11	16	28	20	12	8	13	1	2	214	167	225	45	8	57	16	2	212	31	6	77	6	28	3	7	12	50	6	88	26	202	397	15	1	41	35	57	85	7	7	24	244	2	2	19	21
RP11-215P8.4	102	4	0	42	19	261	10	1	122	172	1	11	1	0	37	0	0	0	9	0	5	0	1	0	7	0	18	0	0	45	12	28	25	31	0	0	0	67	0	1	264	17	1	91	82	53	17	6	8
LINC01750	38	0	2	26	40	6	21	17	9	1	9	5	15	6	4	8	32	5	9	58	15	18	18	22	9	0	18	9	9	3	4	4	9	3	8	9	0	23	2	13	29	2	7	1	2	11	5	12	11
LINC01751	0	0	0	0	0	0	0	0	0	0	0	0	0	1	0	0	0	0	0	0	1	0	0	0	0	0	0	0	0	0	0	0	0	0	0	0	0	0	0	0	1	0	0	0	0	0	0	0	1
LINC01756	0	0	0	0	2	0	0	0	0	1	0	0	0	0	0	0	0	1	0	0	3	0	0	0	0	0	1	0	0	0	0	1	0	0	1	1	0	0	0	0	1	0	0	0	1	1	0	0	1
LINC01757	0	0	0	0	0	0	0	0	0	0	0	0	0	0	0	0	0	0	0	0	1	0	0	0	0	0	0	0	0	0	0	0	0	0	0	0	0	0	0	0	0	0	0	0	0	0	0	0	0
RP11-215P8.3	10	32	7	8	14	4	13	7	3	12	3	6	6	8	3	1	7	5	7	2	6	12	23	2	7	3	5	4	4	17	4	4	13	6	0	3	6	8	7	13	28	5	10	13	21	4	16	5	9
RP11-423C15.3	1	1	0	6	1	2	2	0	0	1	0	1	0	0	3	0	0	0	0	1	9	1	3	1	1	1	0	0	2	0	0	1	0	1	0	1	0	1	3	1	6	0	1	2	0	0	2	1	0
RP11-532L16.3	0	0	0	0	0	0	0	0	0	0	0	0	0	0	0	0	0	0	1	0	0	0	0	0	0	0	0	1	0	0	0	0	0	0	0	0	0	0	0	0	0	0	0	0	0	0	0	0	0
CTB-50L17.7	0	0	0	0	0	0	0	0	0	0	0	0	0	0	0	0	0	0	0	0	0	0	0	0	0	0	0	0	0	0	0	0	0	0	0	0	0	0	0	0	0	0	0	0	0	0	0	0	0
RP3-369A17.4	2	2	0	1	1	1	2	4	2	3	0	0	11	0	2	1	0	4	2	0	1	0	2	0	0	1	0	0	0	0	0	6	0	0	1	2	1	3	1	5	2	0	1	2	1	1	0	4	0
RP5-1119O21.2	0	0	0	0	0	0	0	0	0	2	0	0	1	0	0	0	0	0	0	0	13	0	0	0	0	0	0	1	0	0	0	0	0	0	0	0	0	0	0	0	0	0	0	0	0	0	0	1	0
RP11-338H14.1	26	2	1	1	5	1	1	5	4	5	1	0	16	2	2	4	1	4	0	0	9	2	2	11	14	1	2	0	0	11	1	1	4	4	5	5	1	3	48	5	3	6	1	3	1	4	5	4	25
LVCAT5	0	1	0	0	1	62	0	1	0	2	0	0	0	2	4	1	0	0	0	0	4	0	0	0	81	0	0	0	0	0	0	0	0	2	0	0	0	0	4	0	1	0	2	0	0	0	0	4	0
AP001627.1	2	0	1	0	2	2	1	0	0	1	0	0	0	0	0	5	1	1	1	0	0	1	0	1	0	0	0	0	0	0	1	3	0	0	1	2	0	3	3	7	2	1	5	5	0	1	2	7	0
LSINCT5	0	0	0	1	0	0	1	0	3	2	0	0	0	0	0	0	0	0	0	1	10	0	6	0	0	0	1	0	0	0	0	0	2	0	0	0	0	0	0	0	0	0	1	0	1	0	0	0	1
LINC00205	155	103	50	56	78	39	56	34	26	351	203	110	281	46	96	53	54	276	294	54	178	231	196	80	143	34	87	61	138	243	37	93	117	112	67	87	41	132	102	122	176	51	119	123	105	116	59	103	61
RP11-61I13.3	40	31	5	9	49	15	17	16	18	207	21	36	17	15	28	12	26	14	179	19	44	6	4	1	49	43	8	34	26	39	2	55	42	13	12	25	21	60	78	36	46	31	45	57	7	41	42	64	22
RP11-620J15.4	0	5	0	1	0	1	0	0	0	6	0	0	0	0	2	1	0	2	0	0	0	1	0	0	0	2	0	0	0	0	0	0	1	0	2	0	0	0	0	0	0	4	1	0	0	0	0	0	0
RP11-620J15.2	1	10	0	3	1	1	0	0	0	27	0	0	4	2	6	1	1	6	0	0	12	1	3	2	0	2	1	0	7	0	0	3	0	0	5	0	0	2	1	2	4	0	0	5	2	3	5	2	0
CTD-2012J19.3	12	19	12	15	17	5	12	1	17	6	25	1	2	4	2	5	5	16	0	0	3	14	3	14	2	5	5	3	7	22	0	7	18	9	32	11	2	15	32	13	15	36	6	17	17	6	15	6	13
RP11-620J15.1	2	17	2	3	1	0	1	0	0	15	0	1	0	1	2	0	0	1	1	2	2	0	1	0	1	1	0	1	0	0	0	5	4	2	4	2	1	2	4	3	5	3	2	4	0	3	1	1	2
RP11-152F13.8	1	1	7	7	4	6	13	1	7	15	2	7	0	5	0	0	2	2	7	8	20	6	9	3	9	7	1	9	7	13	4	4	10	0	11	0	4	5	19	4	54	5	3	11	18	9	7	4	8
AP006222.2	4	5	1	7	7	2	2	1	8	13	3	1	0	1	2	2	5	26	8	3	11	8	6	9	0	5	1	4	5	1	6	7	4	1	6	3	2	17	5	5	33	1	1	58	9	12	25	42	18
RP11-434D9.1	2	8	1	0	4	0	1	0	2	2	1	5	2	2	7	2	1	5	1	3	6	0	0	11	9	1	9	0	3	1	1	7	1	5	0	0	0	3	0	1	1	3	4	4	0	10	3	4	5
RP11-154D6.1	3	50	1	2	5	3	0	2	3	13	2	2	0	11	10	0	4	6	19	1	29	9	35	5	3	4	7	4	6	5	3	8	7	1	3	4	3	8	5	24	12	4	11	38	34	13	3	15	0
RP11-434D9.2	4	13	13	1	23	2	0	0	20	19	0	6	6	1	3	1	1	10	4	10	6	0	1	13	13	4	14	1	7	15	6	13	8	4	3	1	0	13	1	3	1	4	5	20	3	12	6	10	35
LAMA5-AS1	0	1	2	1	2	1	1	0	2	55	0	3	12	15	1	6	0	2	3	3	5	65	8	0	1	2	1	0	3	6	0	3	2	0	0	3	1	17	9	3	3	2	1	3	4	4	3	0	1
RP11-791G15.2	40	14	53	51	11	87	5	24	41	27	35	4	34	3	49	12	56	24	32	47	23	13	25	8	7	6	10	13	11	23	17	37	53	52	18	28	10	17	18	19	23	23	40	101	40	73	4	39	13
CTD-2113L7.1	0	0	0	0	0	0	0	0	0	0	0	0	1	0	0	0	0	0	0	0	0	1	0	6	2	0	0	0	0	0	0	0	0	0	0	2	0	0	0	1	0	0	0	2	0	0	2	1	0
RP11-778J16.3	0	0	0	0	0	0	0	0	0	0	0	0	0	0	0	0	0	0	0	2	1	0	0	0	0	0	1	1	0	0	0	0	0	0	0	0	0	2	0	0	0	0	0	0	0	0	0	0	0
RP11-1398P2.1	158	19	26	38	31	8	16	29	10	39	26	6	135	7	118	30	43	39	47	19	23	12	33	5	23	14	43	5	22	25	10	63	10	12	47	30	8	63	46	42	16	13	35	35	29	28	21	20	27
RP11-440G5.2	22	3	5	10	5	9	3	5	0	6	4	4	17	10	25	4	16	4	13	1	67	8	9	14	24	5	4	5	7	8	2	3	0	0	2	1	2	2	7	9	17	14	2	58	8	16	3	3	4
RP11-897M7.4	2	0	0	0	0	0	1	0	0	13	1	0	0	0	0	0	0	0	2	0	1	0	2	0	2	0	1	6	4	0	0	0	1	0	0	0	0	1	6	0	1	0	1	1	0	7	0	1	2
RP11-141O11.1	0	0	0	0	0	0	0	0	0	1	0	0	0	0	0	0	0	0	0	0	0	0	0	0	0	0	0	0	0	0	0	0	0	0	0	0	0	0	1	0	1	0	0	0	0	0	1	0	0
RP11-610P16.1	3	10	3	9	16	10	15	14	8	18	1	8	10	20	0	1	2	38	8	5	31	26	40	13	13	2	5	17	2	33	7	13	12	17	32	3	15	23	24	36	55	9	13	33	28	9	8	5	19
CH17-360D5.2	853	583	1126	853	680	221	637	397	439	289	235	797	485	325	42	134	577	394	812	478	1434	1329	678	205	453	583	860	852	1010	521	10	139	627	114	1118	407	574	961	447	272	226	441	513	1761	470	586	652	1015	618
CH17-360D5.3	161	131	831	327	649	391	1104	556	937	398	386	770	58	182	4	94	410	374	119	713	143	128	674	43	199	151	124	85	408	1667	1	269	186	114	316	880	608	833	1131	842	435	410	418	3572	1302	563	467	62	0
RP11-187E13.1	1	62	0	1	0	14	2	9	1	3	1	1	5	1	1	1	2	8	0	2	4	3	0	1	1	2	5	0	10	2	2	0	1	4	5	0	0	1	9	2	1	0	1	0	2	2	1	0	1
RP11-753H16.5	0	2	2	4	4	2	0	4	2	11	0	11	2	0	4	0	2	2	5	0	13	1	3	0	23	2	4	0	2	3	4	11	10	0	1	1	3	6	2	7	6	6	2	16	3	6	5	4	3
RP11-187E13.2	0	1	0	0	0	0	0	0	0	2	0	0	0	4	0	0	1	0	0	1	2	6	0	0	0	0	0	0	0	0	0	1	0	0	0	0	0	0	0	1	0	0	0	0	0	0	0	0	0
RP11-446E24.3	3	0	0	0	0	0	1	0	0	4	0	0	0	0	1	0	0	2	0	0	8	1	6	0	0	0	0	0	0	0	1	3	1	0	0	0	0	1	4	0	1	0	2	3	0	1	0	0	0
RP11-72L22.1	0	0	0	0	0	0	0	2	0	0	0	0	0	0	1	0	0	0	1	4	1	1	0	0	0	0	1	0	0	0	0	0	3	1	2	0	0	0	1	2	1	0	6	1	0	0	0	1	0
AC005358.3	0	0	0	0	0	0	0	0	0	0	0	0	0	0	0	0	0	0	0	0	1	0	0	0	0	0	0	0	0	0	0	0	0	0	0	0	0	0	0	0	0	0	0	0	0	0	1	0	0
CTD-2568A17.8	0	0	0	0	0	1	0	0	0	1	0	0	0	1	1	0	0	0	0	0	8	0	2	0	0	0	0	0	0	0	0	0	1	1	0	1	0	0	0	1	1	0	0	0	0	0	0	0	0
RP1-300I2.2	0	2	0	0	0	1	0	0	0	1	0	0	0	0	0	0	0	2	0	0	0	0	0	0	0	1	0	0	0	0	0	0	0	1	1	0	0	0	1	7	0	0	0	1	0	0	0	1	0
LINC01337	2	1	0	2	0	0	0	4	3	1	0	1	0	4	1	0	0	0	0	2	0	1	2	1	0	1	2	1	2	0	0	0	3	1	0	2	0	1	0	2	9	0	0	4	7	1	3	0	0
RP11-661A12.12	12	3	1	1	3	2	2	2	2	11	3	2	5	2	7	0	10	4	1	1	41	6	3	0	2	1	1	1	4	3	0	7	5	0	5	2	0	5	5	4	10	1	7	3	3	5	0	2	0
HOXA11-AS	318	102	116	7	10	30	3	0	10	25	44	4	73	1	118	4	2	3	7	23	2	31	0	32	3	1	16	0	24	34	2	6	34	3	164	0	4	5	33	2	15	4	0	12	11	7	11	6	1
RP1-81P11.1	0	0	0	0	0	0	0	0	0	0	0	0	0	0	0	0	0	0	0	0	2	0	0	0	0	0	0	1	0	0	0	0	0	0	0	0	0	0	0	0	0	0	0	0	0	0	0	0	0
RP11-173C1.1	12	33	5	184	2	6	1	5	3	15	3	2	3	208	8	1	5	6	14	0	3	98	503	1	2	3	2	0	5	7	2	13	4	0	3	4	1	5	4	4	238	7	4	7	6	4	2	8	2
AC003104.1	1	0	0	2	4	0	0	1	1	5	0	2	0	3	0	0	0	8	0	0	1	1	2	1	2	0	1	1	2	2	0	11	8	3	1	0	6	0	6	6	3	3	1	2	1	2	9	0	0
ASAP1-IT2	4	3	7	2	6	4	2	3	1	32	3	0	6	14	19	4	1	0	5	4	32	3	2	2	6	3	5	3	2	6	11	9	3	10	5	3	2	6	8	1	6	2	0	2	2	4	7	3	1
AC011901.2	0	0	0	0	0	0	0	0	0	0	0	0	0	0	1	0	0	0	0	0	4	0	0	0	0	0	0	0	0	0	0	0	0	0	0	0	0	0	0	0	0	0	0	0	1	0	0	0	0
CTD-2050I18.1	0	0	0	0	0	0	0	0	0	0	0	0	0	0	4	0	0	0	0	0	0	0	0	0	0	0	0	0	0	0	0	0	0	0	0	0	0	0	0	0	0	0	0	0	0	0	0	0	0
FLJ20021	308	696	239	141	159	217	227	275	120	224	183	88	1478	179	255	100	177	548	283	231	188	159	165	168	251	223	395	118	159	114	141	144	98	123	532	120	61	223	159	270	122	324	99	204	136	116	126	186	107
RP11-14J7.6	0	1	0	0	0	1	0	1	0	1	0	0	0	1	1	0	0	0	0	0	4	0	2	0	1	0	0	1	0	0	0	0	0	0	0	0	0	0	1	2	1	0	1	1	0	1	1	0	0
RP11-745C15.2	1	1	2	0	0	0	0	1	0	1	0	2	20	0	1	0	0	0	2	1	4	2	0	5	6	0	0	4	5	0	0	0	0	1	5	2	0	0	0	5	0	0	0	1	0	1	0	1	0
RP11-1041F24.1	0	1	0	0	0	0	0	1	0	1	0	0	0	0	0	0	0	29	0	0	2	0	0	0	1	1	0	0	0	0	1	0	1	77	4	0	0	0	0	0	0	0	1	0	0	0	0	1	0
AC006037.2	0	0	0	0	0	0	0	0	0	0	0	0	0	0	0	0	0	0	0	0	2	0	0	0	0	0	0	0	0	0	0	0	0	0	0	0	0	0	0	0	0	0	0	0	0	0	0	0	0
AC002064.4	0	0	1	0	4	0	0	1	0	1	1	0	0	4	0	0	0	1	2	1	0	1	4	0	1	0	1	0	1	2	0	3	0	0	0	0	0	3	1	2	6	0	1	4	0	1	1	1	0
AC002064.5	0	0	0	0	4	0	0	0	5	0	0	0	0	0	0	0	0	1	2	0	2	0	3	1	1	1	0	0	0	1	0	1	3	0	0	1	0	0	1	3	1	0	0	0	0	0	0	3	0
RP11-49I11.4	14	12	3	17	43	16	35	10	5	39	11	9	19	30	11	3	8	35	2	40	32	66	15	2	32	24	17	2	23	12	4	15	18	12	22	20	14	24	9	22	74	19	17	28	5	3	49	21	10
RP11-18H7.1	32	62	30	38	48	14	37	42	24	51	17	13	39	77	18	8	30	50	22	31	79	12	28	76	71	22	10	28	57	63	12	25	66	26	21	11	20	55	106	43	190	41	28	102	38	47	34	33	29
ACOXL-AS1	2	0	0	2	3	0	1	2	1	13	2	0	2	1	0	3	3	6	1	0	14	9	5	2	5	0	0	1	2	3	0	4	0	1	0	3	1	2	1	5	15	1	0	5	1	2	1	0	1
LINC02146	0	0	0	0	0	0	0	0	0	0	0	0	0	0	0	0	0	0	0	0	2	0	0	1	0	0	0	0	0	0	0	0	0	0	0	0	0	0	0	0	0	0	0	0	0	0	0	0	0
RP11-6E9.5	0	0	0	0	0	0	0	0	0	0	0	0	0	0	0	0	0	0	0	0	0	0	0	0	0	0	0	0	1	0	0	0	0	0	0	0	0	0	0	0	0	0	0	0	0	0	0	0	0
RP11-128P17.4	0	0	0	0	0	1	0	0	0	0	0	0	6	5	2	0	0	0	0	0	0	0	0	21	0	0	1	0	0	0	0	14	0	3	0	0	0	0	0	0	13	0	0	2	1	0	1	0	0
CYP17A1-AS1	4	1	1	0	1	0	0	0	0	0	0	0	0	1	3	0	1	1	1	0	0	0	2	1	1	1	0	0	5	0	0	0	0	0	0	0	0	0	1	0	0	0	0	0	0	0	0	1	0
PCAT1	19	19	31	10	69	162	12	21	30	30	12	10	43	39	17	8	17	254	10	22	123	20	12	51	54	36	20	37	17	134	12	15	38	73	31	7	9	33	78	195	17	54	5	61	14	32	14	9	13
RP11-455F5.4	1	1	0	1	2	0	0	0	0	2	0	1	0	0	0	0	0	0	0	0	9	2	0	0	1	3	1	5	1	5	0	1	1	0	1	0	0	4	2	1	2	0	0	1	2	2	1	1	0
PCAT2	4	0	0	0	1	3	1	0	2	14	0	0	7	1	0	0	0	1	0	0	7	3	0	2	0	0	2	0	1	1	0	7	3	3	4	0	0	1	2	3	0	0	0	0	2	1	1	8	0
PCAT5	1	0	0	0	0	1	0	0	0	6	0	1	1	3	2	0	0	1	1	0	14	1	4	0	9	0	0	0	2	0	0	0	0	0	0	0	0	0	2	0	0	0	0	2	0	0	0	0	0
RP11-506M13.3	36	32	4	9	15	14	1	1	6	22	5	3	8	6	4	16	2	26	17	4	21	6	4	8	8	10	7	4	11	10	0	7	3	2	2	5	2	26	6	11	22	6	3	21	11	5	0	35	3
PCAT7	149	54	25	39	61	152	2	1	22	199	23	6	38	44	144	5	45	236	5	52	16	302	301	37	5	5	8	5	34	121	4	22	69	229	180	2	3	13	16	24	132	54	0	76	47	32	48	21	28
PCAT6	254	317	96	72	123	446	34	1425	135	282	289	155	1050	384	179	102	155	289	694	64	463	49	59	291	1670	401	178	304	688	197	140	122	140	184	378	48	64	61	258	395	258	162	66	874	131	108	118	98	117
HAO2-IT1	0	0	0	0	0	0	0	0	0	0	0	0	0	0	0	0	0	0	0	0	0	0	0	0	0	0	0	0	0	0	0	0	0	0	0	0	0	0	0	0	0	0	0	0	0	0	0	0	0
RP11-455F5.6	9	5	2	6	12	1	1	1	7	12	3	1	4	7	6	2	1	1	27	14	49	2	6	2	14	35	3	14	40	18	1	3	12	2	1	0	3	2	6	4	6	4	9	15	2	0	13	4	2
RP11-483I13.5	0	0	0	0	0	0	0	0	0	0	0	0	0	0	0	0	0	0	0	0	0	0	0	0	0	0	0	0	0	0	0	0	0	0	0	0	0	0	0	0	0	0	0	0	0	0	0	0	0
RP11-418J17.3	0	2	0	0	1	0	2	0	0	0	0	0	0	0	2	0	0	0	0	0	0	0	1	2	0	0	0	0	0	0	0	0	0	0	7	1	0	0	0	0	0	0	0	1	0	0	1	0	0
RP1-90G24.11	1	0	2	0	1	1	0	2	0	6	1	0	8	0	0	0	0	0	0	0	0	0	0	1	0	0	0	0	0	0	0	0	0	0	0	0	0	1	1	0	2	4	0	0	0	1	1	0	0
RP1-90G24.10	0	0	0	0	0	4	0	2	0	3	1	0	0	0	0	0	0	0	0	0	0	0	0	0	0	0	0	0	0	0	0	1	0	0	0	2	0	3	2	7	1	5	0	1	0	0	1	0	0
RP11-197K6.1	7	696	2	0	0	4	0	6	24	3	6	1	15	0	6	0	3	915	7	0	67	0	0	0	222	471	0	30	0	0	9	2	7	451	354	0	0	2	7	287	0	13	0	0	87	0	1	1	0
RP11-839G9.1	2	0	0	0	5	2	0	0	2	2	0	0	0	6	0	2	0	0	0	0	2	3	4	0	2	0	1	3	0	1	0	2	10	2	1	0	1	8	6	0	10	5	1	3	1	0	0	0	1
RP13-653N12.2	0	0	0	0	0	0	0	0	0	0	0	0	0	1	0	0	0	0	0	0	2	0	0	0	0	0	0	0	0	0	0	0	0	0	0	0	0	0	0	0	0	0	0	0	0	0	0	0	0
RP11-53I6.3	3	5	0	6	1	1	2	0	0	2	1	1	3	3	11	1	0	1	3	1	1	0	0	1	1	0	0	1	2	5	0	1	0	0	0	1	1	1	0	1	1	6	1	3	2	0	0	3	0
RP11-53I6.2	0	0	0	0	0	0	0	0	0	0	0	0	0	0	0	0	0	0	0	0	0	0	0	0	0	0	0	0	0	0	0	0	0	0	0	0	0	0	0	0	0	0	0	0	0	0	0	0	0
EPHA5-AS1	1	0	0	0	0	0	0	0	0	1	0	0	0	0	2	0	0	0	1	0	0	1	0	4	0	0	0	0	0	0	0	0	1	0	0	0	0	0	0	1	0	0	1	0	1	0	0	0	0
CTD-2587M23.1	26	1	2	14	0	2	0	0	5	4	15	0	9	0	32	1	0	27	0	0	8	1	0	1	0	0	2	0	0	1	0	0	13	3	1	4	0	0	2	1	6	1	1	0	7	4	2	0	0
RP1-118J21.5	8	15	1	0	6	0	2	1	3	4	2	0	10	1	0	4	2	1	3	2	8	1	2	1	3	1	5	3	3	9	1	0	1	1	1	2	1	2	3	3	1	0	1	2	3	4	4	7	3
AC005609.20	0	0	0	0	0	0	0	0	0	0	0	0	0	0	0	0	0	0	0	0	0	0	0	0	0	0	0	0	0	0	0	0	0	0	0	0	0	0	0	0	0	0	0	0	0	0	0	0	0
RP11-1399P15.1	7	5	2	1	18	7	6	3	4	9	0	3	17	17	7	19	6	0	4	8	3	30	10	0	12	2	1	4	5	3	2	40	9	4	3	12	4	6	0	1	6	6	18	24	6	5	3	13	5
RP11-661G16.2	0	0	0	0	0	0	0	0	1	1	0	0	0	0	0	0	1	0	0	0	0	0	0	0	0	0	0	0	0	0	0	0	0	0	0	0	0	0	0	0	0	0	0	0	0	1	1	0	0
RP11-242D8.1	47	63	19	48	49	51	17	24	57	78	25	35	14	61	31	23	24	94	31	26	62	101	100	49	33	42	21	31	39	66	20	65	89	78	52	35	20	60	69	35	128	64	26	89	50	45	30	30	23
RP11-1081M5.1	11	0	0	1	1	3	4	0	0	110	0	0	1	0	0	0	0	0	0	1	4	2	0	0	0	0	2	0	2	0	0	1	1	0	0	1	3	2	0	0	0	0	0	4	0	4	1	4	2
CTD-2062F14.3	2	0	3	9	4	3	2	2	3	7	2	5	3	4	0	2	3	2	1	2	5	3	0	3	0	2	0	0	3	2	0	5	9	1	2	1	3	1	0	1	7	3	1	4	9	2	4	0	4
AP001468.58	0	0	0	0	0	0	0	0	0	0	0	2	0	0	0	0	0	0	0	0	0	0	0	0	3	1	0	0	1	1	0	0	0	0	0	0	0	0	0	1	0	0	0	0	0	0	0	0	0
RP11-195F19.30	2	16	8	3	16	12	8	4	10	9	16	3	2	7	2	1	2	7	9	3	37	10	12	5	18	9	8	4	18	14	7	12	11	10	12	3	6	5	11	17	24	12	5	14	6	4	8	22	1
CTD-2001E22.1	0	0	0	0	0	0	0	0	0	0	0	0	0	0	0	0	0	0	0	0	0	0	0	0	0	0	0	0	0	0	0	0	0	0	0	0	0	0	0	0	0	0	0	0	0	0	0	0	0
RP11-18H21.2	0	0	0	0	1	1	0	0	1	1	0	0	0	0	0	0	0	0	0	0	0	0	0	0	0	0	0	0	0	0	0	0	0	0	0	0	0	1	1	0	1	0	0	0	0	1	1	1	0
RP11-121A14.2	10	16	2	8	3	0	3	1	1	2	2	5	12	5	14	0	3	9	3	7	4	2	1	3	2	0	1	0	1	2	3	5	7	2	17	0	0	2	3	2	8	2	0	4	2	3	1	5	1
RP11-121A14.3	1	0	0	1	1	0	2	0	0	2	0	0	0	0	0	0	0	0	1	0	0	0	2	0	0	3	1	0	0	2	0	2	0	1	5	0	0	0	1	2	4	0	3	2	0	0	2	0	0
AC008067.2	0	0	0	0	0	0	0	0	0	4	0	0	0	0	0	0	0	0	0	0	9	0	0	2	0	0	0	0	2	0	0	0	0	0	0	0	0	0	0	0	0	0	0	0	0	0	0	0	0
RP11-285E23.2	2	0	0	0	0	0	0	1	0	1	0	0	0	0	0	0	0	0	0	0	0	1	0	1	0	0	0	0	0	0	0	1	0	0	0	0	0	0	0	0	1	0	0	0	0	0	0	0	0
RP11-114H24.3	1	0	0	0	0	0	0	0	0	1	0	0	0	0	0	0	0	0	0	0	0	0	0	0	0	0	0	1	0	0	0	1	0	0	0	0	0	0	0	0	0	0	1	0	0	0	0	3	1
STK4-AS1	22	46	131	26	36	19	16	15	16	6	36	11	43	34	20	9	10	72	11	5	11	63	24	13	38	14	10	20	35	101	23	23	9	24	36	22	9	51	33	35	29	40	18	64	15	16	12	11	7
RP11-114H24.6	25	24	2	8	5	9	13	7	8	7	6	4	14	1	9	5	8	6	19	8	37	13	7	1	13	7	5	26	18	11	9	15	7	8	5	6	4	20	18	18	14	5	5	14	3	1	13	3	8
RP11-114H24.7	0	1	0	0	0	0	0	0	0	0	0	0	0	0	0	0	0	0	2	0	0	0	0	0	0	0	0	0	0	0	0	0	0	0	0	0	0	0	0	0	1	0	1	0	0	1	0	0	0
CTC-448D22.1	0	1	1	0	0	0	0	0	1	1	0	0	0	1	0	0	0	0	0	1	1	0	0	0	2	0	0	0	1	0	0	0	0	0	0	0	0	0	2	0	0	0	0	1	0	0	1	0	0
LINC02054	2	3	0	0	0	0	0	3	0	9	0	0	0	0	0	1	0	0	2	0	20	0	3	0	0	0	0	0	0	1	0	2	1	0	0	0	0	3	2	5	3	0	4	2	0	0	0	1	0
RP11-264E18.1	0	0	0	1	0	0	0	0	0	0	0	0	0	2	0	0	0	0	0	0	7	0	0	0	0	0	0	0	0	0	0	0	0	0	0	0	0	0	0	0	0	0	2	1	0	0	3	1	0
LINC02056	0	0	2	0	0	1	0	2	2	1	0	0	0	0	0	0	0	0	1	0	2	0	1	0	1	0	0	0	0	0	0	0	0	0	0	0	0	0	0	0	0	0	0	0	0	0	0	1	1
LINC02057	18	8	60	108	8	10	22	21	7	5	0	11	0	71	1	2	17	1	14	49	3	4	15	6	4	0	20	9	6	31	1	25	19	11	44	7	25	11	3	1	106	36	1	21	59	26	9	6	3
LINC02050	0	0	0	0	0	0	0	0	0	0	0	0	0	0	0	0	0	0	0	0	0	0	0	0	0	0	0	0	0	0	0	0	0	0	0	0	0	0	0	0	0	1	0	0	0	0	0	0	0
LINC02051	0	2	0	0	0	0	0	1	0	8	0	0	0	1	0	0	0	0	0	0	2	0	1	0	0	0	0	0	0	0	0	0	0	0	0	0	3	1	0	1	0	0	0	0	0	0	1	2	2
LINC02052	0	0	0	0	0	0	0	0	1	8	0	0	0	0	1	0	0	0	0	0	9	0	0	0	0	0	0	0	0	0	0	0	0	1	0	0	0	0	0	0	0	0	0	0	0	0	1	4	1
LINC02053	0	0	0	0	0	0	0	0	0	0	0	0	0	0	0	0	0	0	0	0	0	0	0	0	0	0	0	0	0	0	0	0	0	0	0	0	0	0	0	0	0	0	0	0	0	0	0	0	0
RP11-373N22.3	7	3	6	8	10	15	4	1	1	1	0	2	1	11	1	4	0	11	4	3	3	0	2	4	4	2	2	6	1	4	2	9	2	0	1	4	2	5	7	10	18	1	9	22	1	3	1	4	7
AF127936.3	12	1	0	1	2	1	0	0	1	4	2	1	0	2	1	2	4	0	4	0	2	4	4	4	1	0	0	1	3	0	2	11	1	0	1	6	2	2	0	6	4	2	7	1	1	1	16	3	2
RP11-436F21.1	0	0	0	0	0	0	0	0	0	0	0	0	0	0	0	0	0	0	0	0	0	0	1	0	0	0	0	0	0	0	0	0	0	0	0	0	0	0	0	0	0	0	0	0	0	0	0	0	0
LINC02058	0	0	0	0	0	0	0	0	0	0	0	0	0	0	2	0	0	0	0	0	0	0	0	0	0	0	0	0	0	0	0	0	2	0	0	0	0	0	1	0	0	0	1	0	0	0	0	0	0
RP11-806H10.4	28	131	53	10	51	13	7	38	46	41	8	8	44	18	90	5	13	25	38	15	41	48	18	52	33	14	5	14	21	29	12	19	16	19	41	9	2	15	11	14	5	4	12	21	4	6	20	25	3
RP11-412H8.2	0	1	0	0	0	0	0	0	0	1	0	0	0	0	0	0	0	2	0	1	0	0	0	3	1	1	0	0	0	0	0	0	0	0	0	0	0	1	3	0	0	1	1	1	0	0	6	0	0
UBOX5-AS1	9	5	3	4	7	6	2	0	7	12	2	2	5	8	10	2	0	7	9	6	46	17	3	2	12	6	2	6	12	3	1	7	7	5	1	5	7	4	12	9	27	6	6	16	11	13	8	7	2
CTD-2234N14.2	0	0	0	0	0	0	0	0	0	0	0	0	0	0	0	0	0	0	0	0	0	0	0	0	0	0	0	0	0	0	0	0	0	0	0	0	0	0	0	0	0	0	1	0	0	0	0	0	0
RP11-563K23.1	2	0	0	3	0	0	0	1	0	0	0	0	0	0	0	0	0	0	2	1	0	1	0	0	0	0	0	0	0	0	0	3	1	0	0	0	1	0	0	0	1	0	0	0	0	0	0	0	0
CTD-2383I20.1	0	0	0	0	0	0	0	0	0	0	0	0	0	0	0	0	2	1	0	1	0	0	0	0	0	0	0	0	0	0	0	0	0	0	0	0	0	0	1	0	1	0	1	0	0	0	0	0	0
RP11-7N14.1	0	0	0	0	0	0	0	0	0	3	0	0	0	0	0	0	0	0	0	0	2	1	0	0	0	0	0	0	0	0	0	0	1	0	0	0	0	0	0	0	0	0	0	0	0	0	1	0	0
RP11-787I22.3	3	2	1	0	2	0	0	0	1	3	1	0	1	8	2	3	4	6	11	1	7	0	2	5	7	3	0	2	10	4	0	2	3	0	1	1	1	7	3	1	3	1	0	1	2	5	1	3	2
RP11-318G21.4	2	2	0	0	0	0	0	0	1	0	0	0	2	0	0	0	0	1	0	0	2	1	0	0	15	0	0	1	0	0	0	0	0	1	0	0	0	2	0	3	0	0	0	0	0	0	11	3	3
RP11-57G10.8	5	2	1	4	2	0	2	7	2	24	0	3	1	4	11	1	8	1	0	4	31	3	4	6	3	2	4	1	10	3	2	5	2	3	1	5	2	1	1	8	4	1	3	7	1	2	6	0	1
RP11-298H24.1	1	1	0	0	0	0	1	0	0	0	0	0	0	1	0	0	0	0	0	0	2	0	1	0	1	0	0	0	0	0	0	0	0	0	0	0	0	0	0	0	0	0	0	0	0	0	0	0	0
LINC00092	4	1	4	13	3	18	2	2	4	64	2	2	3	4	189	2	5	2	5	3	3	64	28	9	2	0	0	2	9	3	1	6	2	0	1	6	4	5	4	11	13	2	5	5	0	7	9	9	2
RP11-14C22.6	0	0	0	0	0	0	0	0	0	0	0	0	0	0	0	0	0	0	0	0	1	0	0	0	0	0	0	0	0	0	0	0	0	0	0	0	0	0	0	0	0	0	0	0	0	0	0	0	0
RP11-729I10.3	0	3	0	0	0	0	0	0	0	0	0	0	1	0	0	0	0	0	4	0	0	0	1	0	0	0	1	0	0	0	0	2	0	0	0	1	0	0	0	1	0	0	1	0	1	0	0	0	2
CRAT8	0	0	1	0	0	0	0	0	0	4	0	0	0	0	0	0	0	0	0	0	4	0	0	1	0	0	0	0	0	0	0	0	0	0	0	0	0	0	0	0	0	0	0	0	0	0	0	0	0
KC6	127	145	62	2	0	83	0	0	13	322	5	0	49	15	19	2	0	0	3	192	3	2	2	180	89	278	181	174	3	0	100	47	4	4	1	0	6	33	1	38	3	51	37	30	7	89	60	70	21
AF127936.9	50	166	281	154	154	147	91	347	86	71	165	114	185	83	29	40	91	46	411	84	36	104	113	45	476	30	99	156	254	53	274	232	44	33	51	65	101	143	81	141	103	166	64	184	143	158	90	322	133
RP11-158G18.1	0	0	0	0	0	0	1	0	0	0	0	0	0	0	0	0	0	0	0	0	0	1	0	0	0	0	0	1	0	0	0	0	0	0	0	0	0	0	0	0	0	0	0	0	0	0	0	0	0
RP3-462C17.1	0	0	0	0	0	0	0	0	0	4	0	0	0	0	0	0	0	0	0	0	1	0	1	0	0	0	0	0	0	0	0	0	1	0	0	0	0	0	1	0	0	0	0	0	0	0	0	2	0
ZEB2-AS1	7	3	4	0	6	2	1	8	3	20	0	0	2	3	11	4	1	1	17	2	3	1	1	0	5	1	3	2	1	3	1	7	3	0	0	3	2	5	6	7	3	1	13	8	5	2	12	10	4
RP5-1039K5.19	502	201	238	94	524	279	284	181	90	389	157	154	245	236	273	239	235	201	502	521	576	248	193	296	476	338	218	367	235	265	59	294	365	59	116	91	172	300	716	173	614	132	267	389	131	498	374	101	163
RP5-1039K5.18	0	0	0	0	0	0	0	0	0	0	0	0	0	1	0	0	0	0	0	0	2	0	0	0	0	0	0	0	0	0	0	0	0	0	0	0	0	0	0	0	0	0	0	0	0	1	0	0	0
RP1-111D6.4	0	0	0	0	0	0	0	1	0	0	0	0	0	0	0	0	0	0	0	0	0	0	0	0	0	0	0	0	0	0	0	0	0	0	0	0	0	0	0	0	0	0	0	0	0	0	0	1	0
RP11-429J17.4	0	0	0	0	0	0	0	0	0	0	0	0	0	0	1	0	0	1	0	0	0	0	0	0	0	0	0	0	1	0	0	1	2	0	0	0	0	0	1	0	0	0	1	0	0	0	1	0	0
RP11-429J17.7	18	11	24	9	61	34	29	38	30	73	6	21	10	19	52	14	58	59	23	25	61	33	135	78	24	23	25	35	26	59	6	35	26	29	29	4	57	33	70	27	56	12	4	140	45	42	15	10	22
RP5-1039K5.16	1	2	0	0	0	1	1	0	0	1	1	0	2	1	4	0	0	1	3	0	4	0	1	4	0	1	0	0	0	0	0	0	0	0	4	1	1	0	1	0	1	0	1	3	0	3	0	0	0
AC073072.5	10	10	62	2	8	4	12	7	0	6	15	0	19	4	0	3	2	0	5	1	0	12	3	1	7	3	4	0	1	5	0	3	3	3	4	10	3	5	0	5	11	2	10	10	7	1	2	18	1
RP5-1039K5.13	0	0	1	0	4	1	10	1	0	1	0	0	3	0	0	0	0	2	0	1	0	0	0	3	2	1	0	3	0	0	0	0	0	2	1	2	0	0	0	0	3	1	1	2	0	0	0	0	1
RP11-429J17.2	71	9	3	12	26	21	11	7	9	77	11	11	29	11	83	9	26	37	38	94	77	38	35	11	38	18	10	7	17	31	8	45	99	14	7	9	10	24	98	15	45	7	17	34	37	30	39	17	6
AE000662.92	0	12	0	0	0	0	0	0	3	0	0	0	0	1	1	0	0	1	0	0	1	1	0	0	0	0	0	0	0	0	0	1	0	0	0	1	0	0	0	0	0	1	0	1	1	0	0	0	0
AE000662.93	0	19	2	1	0	2	2	1	1	1	1	0	23	0	1	1	1	5	0	3	1	4	5	1	12	3	0	2	3	0	0	1	1	0	2	4	0	0	0	2	1	0	2	0	3	1	0	0	0
TEX41	10	37	26	2	41	22	4	31	7	198	11	6	16	14	112	7	15	23	97	26	38	16	12	38	52	12	17	1	6	17	20	106	8	20	103	21	11	14	17	48	11	11	32	23	9	33	184	17	6
LSAMP-AS1	12	10	15	0	0	9	0	4	0	133	3	0	221	2	99	0	0	3	0	3	1	13	1	99	1	0	0	0	0	0	0	6	0	11	0	0	0	4	1	1	1	0	0	3	1	4	1	0	0
RASSF1-AS1	6	11	2	4	4	2	7	2	5	24	7	4	24	12	28	1	6	7	11	6	6	5	4	4	2	4	3	6	13	11	0	9	2	5	3	8	3	4	15	13	17	2	11	20	4	1	14	2	2
RP11-418I22.2	0	0	0	0	0	0	0	0	0	0	0	0	0	0	1	0	0	0	0	0	1	0	0	0	0	0	1	0	0	0	0	0	0	0	0	0	0	0	0	0	0	0	0	0	0	0	0	0	0
GRM7-AS1	0	0	0	0	0	0	0	2	0	3	1	0	0	5	1	0	1	0	3	0	1	0	24	1	1	0	1	0	0	0	2	5	0	0	0	0	0	0	0	0	0	0	1	3	0	0	1	1	0
CTD-2542L18.1	0	0	0	0	0	0	0	0	0	24	1	2	0	1	2	0	0	0	0	0	63	5	8	1	2	0	0	1	1	9	1	3	1	2	0	0	1	0	2	0	4	0	6	3	1	4	3	1	0
GRM7-AS3	0	0	0	0	0	0	0	0	1	3	0	0	0	17	0	0	0	1	0	0	3	1	2	2	0	0	1	0	0	0	0	3	0	0	1	0	0	0	1	0	1	0	1	0	0	0	1	1	0
RP11-74E22.3	31	30	31	31	7	13	16	3	14	17	4	13	13	85	4	16	15	21	25	20	62	56	53	19	12	19	7	15	29	20	5	22	9	34	18	6	5	8	24	17	75	3	16	47	14	23	17	15	8
PAQR9-AS1	0	0	0	7	1	0	1	0	0	5	0	0	2	4	1	0	0	0	0	0	6	1	2	2	0	0	0	1	0	0	0	1	0	0	0	0	0	2	0	2	13	0	1	2	0	2	2	0	0
RP5-1198O20.4	53	121	79	32	6	145	8	27	7	102	13	17	149	18	135	6	18	7	68	18	56	30	19	25	51	8	23	6	13	57	6	47	21	6	11	16	12	19	26	59	33	37	43	61	39	51	44	80	18
RP11-121G22.3	0	0	0	0	0	0	0	0	0	0	0	0	0	0	0	0	0	0	0	0	0	0	0	0	0	0	1	0	1	0	0	2	0	0	1	0	0	1	0	0	0	0	1	1	0	0	2	0	1
RP11-182J1.3	0	0	0	0	0	0	0	0	0	0	0	0	0	0	0	0	0	0	0	0	0	0	0	0	0	0	0	0	0	0	0	0	0	0	0	0	0	0	0	0	0	0	0	0	0	0	0	0	0
AC005253.2	17	76	29	20	47	22	19	21	24	108	22	22	22	83	18	7	15	30	45	43	54	30	36	68	107	79	28	57	97	77	6	47	35	31	24	12	32	44	94	29	87	13	32	92	25	33	65	20	15
RP11-182J1.5	3	0	3	1	1	0	0	0	0	1	1	1	0	0	0	1	0	1	3	1	4	1	0	0	2	0	2	1	0	0	0	2	0	0	1	1	1	1	2	0	3	0	0	4	0	0	7	1	0
AC005253.4	0	0	0	0	0	0	0	0	0	0	0	0	0	0	0	0	0	0	0	0	0	0	0	0	0	0	0	0	0	0	0	0	0	0	0	0	0	0	0	0	0	0	0	0	0	0	0	0	0
LINC01507	1	0	0	0	0	0	0	0	0	0	0	0	0	0	0	1	0	0	1	0	1	0	0	0	1	0	0	0	0	0	0	0	1	0	0	0	0	0	1	2	0	0	1	0	0	0	0	1	1
LINC01506	0	31	24	0	19	9	0	48	6	11	2	0	2	3	6	1	4	2	36	2	3	1	2	1	2	3	3	1	0	1	16	6	11	0	0	7	0	4	3	7	1	2	7	13	4	0	3	5	1
RP5-1180E21.5	0	0	0	0	0	0	0	0	0	0	0	0	0	0	0	0	0	0	0	0	0	0	0	0	0	0	0	0	0	0	0	0	0	0	0	0	0	0	0	0	0	0	0	0	0	0	0	0	0
RP5-1180E21.4	0	0	0	0	0	0	0	0	0	0	0	0	0	0	0	0	0	0	0	0	0	0	0	0	0	0	0	0	0	0	0	0	0	0	0	0	0	0	0	0	0	0	0	0	0	0	0	0	0
LINC01503	1935	580	838	2412	780	973	1022	305	411	1226	261	110	1304	143	1009	199	732	1125	366	543	2127	1051	1707	584	236	370	419	262	846	460	257	561	686	467	2185	201	358	444	907	816	768	236	345	1008	691	611	590	270	223
LINC01502	1	5	0	0	1	0	0	0	0	7	4	1	7	4	10	0	0	3	0	0	15	0	19	19	0	0	0	0	0	0	0	0	2	0	0	0	3	0	2	18	0	0	1	14	1	1	1	0	0
LINC01501	0	0	0	0	0	0	1	0	1	0	0	0	0	5	0	0	0	0	1	0	2	0	0	0	0	0	0	0	0	1	0	0	0	1	0	0	1	2	0	1	0	0	1	3	0	0	1	1	0
RP11-770G2.5	0	0	0	0	0	0	0	0	0	0	0	0	0	0	0	0	0	0	0	0	0	0	0	0	0	0	0	0	0	0	0	0	0	0	0	0	0	0	0	0	0	0	0	0	0	0	0	0	0
RP11-370I10.6	1	1	1	1	2	1	2	0	1	11	0	1	0	3	1	0	1	0	0	0	5	2	10	1	0	0	2	0	1	5	0	4	1	0	3	1	0	4	2	0	3	1	0	0	0	2	2	2	0
ALOX12-AS1	81	147	103	36	115	67	54	71	62	99	57	60	108	130	36	32	56	54	112	57	199	100	102	63	72	71	62	94	166	96	68	101	140	68	51	50	54	110	124	114	177	38	61	130	67	30	117	102	46
RP11-370I10.2	0	0	0	0	0	0	0	0	0	2	0	0	3	0	2	0	0	0	0	0	2	0	0	0	0	0	0	0	0	0	0	0	0	0	0	0	0	0	0	0	1	0	0	0	0	0	0	1	0
LINC01509	0	1	1	0	0	1	1	0	0	2	0	1	0	2	0	0	0	4	3	0	3	2	1	0	0	0	0	0	0	2	0	0	1	0	7	0	0	1	1	2	0	0	1	2	0	1	1	0	0
LINC01508	4	3	6	34	0	23	10	0	0	51	6	5	60	2	6	2	69	24	2	2	3	5	47	47	0	0	21	0	1	18	0	8	6	0	6	7	48	0	5	8	50	1	0	162	13	5	0	0	5
RP11-960B9.2	0	0	0	0	0	0	0	0	0	1	1	0	0	0	1	0	0	0	0	0	8	0	1	0	0	0	0	0	0	0	0	0	0	0	0	0	0	0	0	0	0	0	0	0	0	0	2	0	0
RP11-498P14.4	0	0	0	0	0	0	0	0	0	0	0	0	0	0	0	0	0	0	0	0	1	1	0	0	0	0	0	0	0	0	0	0	0	0	1	0	0	0	0	0	0	0	0	0	0	0	0	0	0
RP11-498P14.5	37	3	21	6	3	14	0	0	2	24	4	19	3	4	11	7	26	2	3	1	13	7	10	1	13	0	9	1	14	2	0	3	6	2	23	4	1	0	2	3	10	4	4	1	6	4	10	4	0
RP11-66N24.3	56	20	13	13	45	20	15	25	43	158	17	27	4	118	28	23	19	48	87	70	222	30	85	120	151	64	48	111	154	58	19	64	57	29	21	14	44	71	129	26	193	14	39	79	26	44	88	28	31
RP11-498P14.3	7	10	28	0	2	8	3	10	10	50	10	7	15	11	0	1	8	14	2	9	7	16	2	15	13	5	4	10	20	3	20	16	0	13	20	7	7	16	2	1	20	10	10	9	16	6	4	2	2
LL22NC01-116C6.1	0	0	0	0	0	0	0	0	0	0	0	0	0	0	0	0	0	0	0	0	0	0	0	0	0	0	0	0	0	0	0	0	0	0	0	0	0	0	1	0	1	0	0	0	0	0	0	0	0
CTD-2320G14.2	1	0	0	0	0	1	0	0	0	0	0	1	1	0	0	0	0	0	0	0	0	3	0	1	1	0	0	0	0	1	0	0	0	1	0	0	0	0	0	0	0	0	0	1	0	2	0	1	0
LINC01545	5	7	2	3	5	3	3	2	2	4	3	1	8	1	6	0	0	5	2	4	5	1	2	2	2	1	2	3	6	4	1	0	3	0	6	2	3	3	0	4	5	3	2	9	0	2	4	1	2
RP11-377D9.3	5	8	5	1	4	9	7	4	8	6	0	1	3	0	8	2	5	11	3	4	16	3	6	1	5	8	4	4	8	7	8	4	5	8	3	3	1	2	10	5	10	5	3	33	13	5	6	4	1
RP11-302F12.10	0	0	0	0	0	0	0	0	0	1	0	0	0	1	1	0	0	1	0	0	5	0	1	0	0	1	0	1	0	0	0	2	3	0	0	0	1	1	2	1	3	0	2	0	1	1	4	0	0
CTC-472C24.1	0	0	0	0	0	0	0	0	0	1	0	0	0	0	0	0	0	0	0	0	0	1	0	0	2	0	0	0	0	0	0	0	0	0	0	0	0	0	0	2	0	0	0	0	0	0	0	1	0
ZNF197-AS1	2	18	11	5	5	5	1	1	0	3	4	8	0	7	0	0	0	7	4	5	8	26	7	9	5	1	2	5	1	1	0	2	5	8	8	2	1	5	3	8	17	1	0	6	3	2	2	3	2
CTB-178M22.2	5	17	7	14	7	6	6	2	4	11	5	1	17	4	11	0	5	1	5	4	11	3	8	11	19	4	12	1	8	4	4	4	8	5	6	2	3	4	7	8	11	6	6	7	0	5	5	10	4
RP5-821D11.7	152	176	17	86	149	302	135	133	90	571	116	82	396	214	169	101	176	210	168	115	185	216	202	203	184	102	82	92	104	182	43	256	182	90	194	123	72	182	161	128	328	184	155	204	226	215	242	109	91
ARRDC1-AS1	566	797	485	384	276	874	362	271	227	840	229	369	488	554	582	160	682	470	370	538	647	490	405	367	197	139	402	221	370	361	137	297	268	370	331	277	128	287	378	318	704	194	222	648	676	414	292	591	196
CTC-524C5.2	88	66	44	29	44	14	27	2	36	138	27	32	9	104	38	48	32	21	139	47	362	64	70	112	117	75	39	77	122	62	4	88	78	25	12	14	31	48	104	27	217	18	19	68	12	32	59	51	13
CTC-524C5.5	0	0	0	0	0	0	0	0	0	3	0	0	0	0	1	0	1	0	0	0	3	0	0	0	0	0	0	0	0	0	1	0	0	0	0	0	0	0	0	0	1	0	0	1	0	0	0	0	0
AC005616.2	0	0	0	1	0	0	0	0	0	1	0	0	0	1	0	4	0	0	0	0	1	0	0	2	0	0	1	0	0	0	0	1	0	0	0	0	0	10	6	0	0	0	3	0	3	0	0	1	0
CTC-573N18.1	6	130	28	7	7	15	5	5	4	108	5	7	28	3	4	0	13	1	5	10	9	55	43	10	30	8	46	4	2	1	7	21	0	5	2	1	8	7	14	19	1	0	2	14	9	15	5	25	6
RP1-251M9.3	0	0	0	0	0	0	0	0	0	0	0	0	0	0	0	0	0	0	0	0	0	0	0	0	0	0	0	0	1	0	0	0	0	0	0	0	0	0	0	0	0	0	0	0	0	0	0	0	0
RP1-251M9.2	0	0	0	0	0	0	0	0	0	0	0	0	0	0	0	1	1	0	0	0	0	0	0	0	0	0	0	0	0	0	0	0	0	0	0	0	0	0	0	0	1	0	0	0	2	0	0	0	0
JARID2-AS1	2	23	1	4	3	3	1	3	3	2	1	2	3	5	3	1	1	4	3	3	13	3	1	1	5	8	1	7	6	2	1	3	3	3	1	3	4	0	5	2	8	5	1	0	4	2	4	3	2
RP11-344F13.1	0	0	0	0	0	0	0	0	0	0	0	0	0	0	0	0	0	2	0	0	0	0	0	0	0	0	0	0	0	0	0	0	0	0	1	0	0	0	0	1	4	0	0	0	0	0	0	0	0
AC010761.8	38	211	44	21	47	56	28	15	38	603	25	20	30	71	151	33	31	110	75	92	110	56	71	94	45	96	70	107	91	70	12	40	69	44	12	19	53	38	75	21	119	14	25	41	32	41	64	38	12
RP11-730N24.2	0	0	0	0	0	0	0	0	0	0	0	0	0	0	0	0	0	0	0	0	0	0	0	0	0	0	0	0	0	0	0	0	0	0	0	0	0	0	0	0	0	0	0	0	0	0	0	1	0
FAM215B	0	1	1	0	3	0	3	3	2	1	3	0	10	5	4	1	0	5	4	2	3	2	1	3	5	2	0	0	3	3	0	4	2	2	0	0	1	5	8	2	9	0	4	6	3	5	2	0	0
RP13-753N3.1	2	4	1	1	3	4	3	1	3	10	5	3	16	4	2	10	3	23	3	3	14	3	3	9	0	7	0	4	7	6	4	8	11	9	1	5	13	6	7	9	9	1	8	4	4	7	5	1	0
RP11-123B3.2	0	1	0	1	3	4	1	0	0	12	0	0	1	6	2	1	0	4	1	0	16	0	4	1	1	1	4	7	1	1	0	1	5	1	10	1	2	1	1	1	7	1	2	10	1	0	0	2	1
AC010761.6	0	0	0	0	0	0	0	0	0	1	0	0	0	0	0	0	0	0	1	0	0	0	1	0	0	0	0	0	0	0	0	0	0	0	0	0	0	0	1	0	0	0	0	0	0	0	0	0	0
RP11-374A22.1	0	0	0	0	0	0	0	0	0	0	0	0	0	0	1	0	0	0	0	0	0	0	0	0	0	0	0	0	0	0	0	0	0	0	0	0	0	0	0	0	0	0	0	0	0	0	0	0	0
RP13-753N3.3	0	0	0	0	0	0	0	0	0	0	0	0	0	0	0	0	0	0	0	0	0	0	0	0	0	0	0	0	0	0	0	0	0	0	0	0	0	0	0	0	0	0	0	0	0	0	0	0	0
RP4-678D15.1	1	0	0	0	1	0	2	1	1	0	1	0	0	2	0	1	0	0	0	1	0	3	0	0	0	1	0	2	0	2	0	3	0	0	4	0	0	0	0	2	4	0	3	1	1	1	1	3	0
CTB-35F21.3	1	2	0	0	0	1	0	0	0	4	0	0	0	0	0	1	0	0	0	0	1	0	2	0	0	1	0	0	0	0	0	1	0	0	0	0	0	1	1	0	0	0	0	1	0	0	0	0	0
CTB-35F21.1	0	0	0	0	0	0	0	1	0	9	0	1	1	0	0	0	0	0	0	0	5	2	3	0	0	0	0	0	0	1	0	0	1	0	2	2	0	0	0	0	1	1	1	5	2	1	0	2	0
CTB-35F21.4	0	0	0	0	0	0	0	0	0	0	0	0	0	0	0	0	0	0	0	0	1	0	0	0	0	0	0	0	0	0	0	1	0	0	0	0	0	0	0	0	0	0	0	1	0	0	0	0	0
CTB-35F21.5	0	0	0	0	0	0	0	0	0	0	0	0	0	0	0	0	0	0	0	0	6	0	1	0	0	0	0	0	0	0	0	0	0	0	0	0	0	0	0	0	0	0	0	0	0	0	1	0	0
KB-1440D3.13	7	1	0	0	0	0	2	0	2	9	0	0	0	2	7	0	0	0	1	2	48	3	4	1	0	1	0	1	5	1	0	0	0	0	0	0	0	1	3	0	5	1	0	1	1	1	3	1	1
AC002401.1	2	1	0	0	0	0	0	0	1	1	0	0	1	1	0	2	0	1	1	0	1	0	0	0	0	0	1	1	2	1	1	1	1	0	1	0	0	1	4	0	2	0	1	3	0	0	0	2	0
RP11-701I24.3	0	0	0	0	0	0	0	0	0	0	0	0	0	0	0	0	0	0	0	0	2	0	1	1	1	0	0	0	0	0	0	0	0	0	0	0	0	0	0	0	0	0	0	0	0	0	0	0	0
RP11-233G1.4	0	2	0	0	0	1	0	1	0	0	0	0	0	0	0	0	0	0	0	0	0	0	0	0	0	0	0	0	0	0	0	0	0	0	0	0	1	0	0	0	0	0	0	0	0	0	0	0	0
RP11-762H8.5	0	0	1	0	0	0	0	0	0	0	0	0	0	0	3	0	0	0	0	0	1	0	0	0	0	0	0	0	0	0	0	0	0	0	0	0	0	0	0	0	0	0	1	0	0	0	0	0	0
PTENP1-AS	1	3	1	7	0	0	0	4	0	0	0	0	16	0	3	2	0	0	12	0	0	0	0	0	1	0	0	0	0	0	0	1	1	0	0	0	0	5	26	2	3	0	3	4	0	1	0	1	1
RP4-713A8.1	2	0	0	0	0	0	0	0	0	18	0	0	14	0	1	0	1	1	1	0	0	1	5	0	0	0	0	0	0	0	0	1	1	0	1	0	0	0	0	0	2	0	0	0	1	1	0	0	0
RP11-96L7.2	0	3	0	0	0	0	0	0	0	0	0	0	0	0	1	0	0	56	0	0	3	0	0	0	1	1	1	0	0	0	0	2	1	15	7	1	0	0	1	1	3	1	0	0	0	0	0	1	0
RP5-857K21.15	0	0	0	0	0	0	0	0	0	0	0	0	0	0	0	0	0	0	0	0	0	0	0	0	0	0	1	0	0	0	0	0	0	0	0	0	0	1	0	0	0	0	0	0	0	0	0	1	0
LINC00102	0	0	0	0	4	0	0	0	0	3	0	0	1	4	1	0	0	2	0	0	7	2	4	2	7	1	1	2	4	1	0	14	2	0	2	0	8	1	4	3	2	3	0	2	1	1	1	3	0
RP11-728E14.3	0	0	0	1	0	0	0	0	0	0	0	0	0	0	2	0	0	1	1	0	3	0	0	0	0	0	0	0	1	1	0	0	0	1	0	0	0	0	0	0	1	0	0	1	0	4	0	0	0
RP11-728E14.2	0	0	0	0	0	0	0	0	0	0	0	0	0	0	0	0	0	0	0	0	0	0	0	0	0	0	0	0	0	0	0	0	0	0	0	0	0	0	0	0	0	0	0	0	0	0	0	0	0
LINC00106	48	11	2	15	26	10	6	1	12	119	3	12	6	25	7	10	4	14	40	21	55	5	29	1	32	53	9	179	213	12	0	21	34	4	2	2	17	6	91	18	48	8	20	20	16	20	35	21	15
FARSA-AS1	0	0	0	0	0	0	0	0	2	7	0	1	0	0	1	0	0	1	1	1	7	1	1	1	1	0	0	4	5	0	0	1	0	0	1	0	0	0	3	1	3	0	0	1	1	0	2	1	0
RP11-1114A5.4	17	25	12	12	29	14	5	10	9	86	23	35	8	57	14	16	11	19	37	20	32	7	20	14	90	44	23	27	52	17	3	37	22	3	11	7	4	13	57	21	45	5	24	25	17	25	32	14	5
CTC-479C5.10	63	24	11	17	22	17	11	7	40	111	15	16	15	58	70	30	34	45	59	29	167	7	26	22	67	35	18	43	56	47	3	38	51	39	18	12	25	36	79	17	76	19	23	42	39	24	28	26	9
RP4-777L9.2	4	5	0	4	7	27	5	4	1	6	7	2	8	6	2	6	0	12	4	2	20	15	0	0	5	8	2	2	7	13	1	1	1	4	4	6	5	2	6	12	6	2	2	22	4	0	3	3	1
RP11-346D14.1	0	0	0	0	0	0	0	1	0	1	0	0	0	0	0	0	0	0	0	0	0	0	0	4	0	0	1	0	1	0	0	0	0	0	0	0	1	0	1	1	0	0	1	0	0	0	0	0	0
CTA-246H3.12	1	1	0	0	1	0	0	0	0	12	0	0	17	2	0	0	0	2	0	0	1	1	1	0	1	3	0	0	1	0	1	1	0	0	2	0	0	0	0	1	4	0	0	0	0	1	0	0	0
RP4-777L9.3	1	0	0	0	1	0	1	0	0	0	0	0	6	0	0	0	1	2	0	0	5	5	0	0	1	0	0	0	0	1	0	0	0	2	0	0	0	0	0	0	0	0	0	0	1	0	0	0	0
RP11-165H23.1	0	0	0	0	0	0	0	0	0	0	0	0	0	0	0	0	0	0	0	0	1	0	0	0	0	0	0	0	0	0	0	0	0	0	0	0	0	0	0	0	0	0	0	0	0	0	1	1	0
A1BG-AS1	175	35	98	85	191	104	149	48	52	98	63	73	7	21	48	41	26	12	91	119	78	46	124	41	288	146	55	75	68	17	13	166	30	171	36	65	45	28	42	81	32	33	137	145	21	50	78	57	67
ARHGAP31-AS1	2	5	2	22	4	7	7	11	5	8	6	3	1	7	8	1	4	4	0	2	4	8	4	15	8	1	0	0	2	1	2	11	3	4	33	8	1	1	10	7	49	5	4	24	3	4	11	8	0
AC140912.1	2	2	0	0	3	0	0	1	0	7	0	0	0	0	4	0	0	0	2	1	10	0	0	0	3	0	1	1	1	0	0	0	0	0	0	0	0	0	1	0	1	0	2	0	0	0	0	0	0
RP11-46J23.1	13	25	2	7	16	69	9	26	28	26	7	5	10	16	54	14	17	29	6	10	46	15	5	7	15	13	8	43	22	8	5	6	7	13	3	1	4	4	7	22	55	38	6	25	16	18	14	3	7
RP11-67H24.2	1	0	0	0	0	0	0	0	0	2	0	0	0	0	0	0	0	0	0	0	0	0	0	0	0	0	0	0	0	0	0	0	0	0	0	0	0	0	1	0	0	0	0	1	0	0	0	0	0
RP11-269F21.3	0	210	209	0	10	503	1	2	11	1	97	0	0	1	0	0	0	5	0	0	0	0	0	1	0	1	0	1	0	1	0	5	85	0	10	0	0	2	2	311	7	0	3	13	275	1	0	122	0
RP11-368P15.3	0	0	0	0	0	0	0	0	0	0	0	0	0	0	0	0	0	0	0	0	0	0	0	0	0	0	0	0	0	0	0	0	0	0	0	0	0	0	0	0	0	0	0	0	0	0	0	0	0
RP11-484P15.1	0	0	0	0	0	0	0	0	0	0	0	0	0	0	0	0	0	0	0	0	0	0	0	0	0	0	0	0	0	0	0	0	0	0	0	0	0	0	0	0	0	0	0	0	0	0	0	0	0
CTD-2293H3.1	0	1	0	0	0	2	0	0	1	3	0	0	1	0	1	0	0	1	1	0	0	0	0	0	0	0	0	0	0	0	0	1	0	0	0	0	0	0	1	0	2	1	0	0	1	0	0	1	0
RP4-724E13.2	3	11	1	2	2	2	0	2	0	31	1	0	21	3	4	0	0	1	1	0	13	3	10	3	0	0	0	1	5	2	2	8	14	1	0	1	0	2	6	3	7	1	2	3	7	8	0	1	0
CTD-2293H3.2	1	3	0	0	0	0	2	1	0	1	0	0	1	0	0	0	0	3	0	0	3	2	3	7	1	0	0	0	0	1	0	1	0	0	1	2	0	0	1	0	2	0	0	1	0	2	2	2	1
AC099552.4	0	5	2	0	1	0	0	2	0	0	1	0	0	0	2	0	0	0	1	1	0	1	0	1	2	0	0	1	0	0	0	0	2	2	2	1	0	1	1	0	0	0	2	0	4	1	0	0	0
CEBPA-AS1	137	15	14	82	85	51	33	49	29	226	57	17	429	61	287	21	58	42	52	21	91	284	255	49	93	59	31	25	73	65	27	58	26	39	37	22	27	110	76	91	164	66	31	91	55	72	52	69	45
RP3-331H24.4	0	0	0	0	0	0	0	0	0	0	0	0	0	0	0	0	0	0	0	0	0	0	0	0	0	0	0	0	1	0	0	0	0	0	0	0	0	0	0	0	0	0	0	0	0	0	0	0	0
LINC00368	0	0	0	0	0	0	0	0	0	2	0	0	0	0	0	0	0	0	0	0	5	0	3	0	0	0	1	0	0	0	0	0	0	0	0	0	0	0	0	0	3	0	2	3	0	0	0	0	0
AC108462.1	0	0	0	0	0	0	0	0	0	0	0	0	0	0	1	0	0	0	0	0	5	0	1	0	0	0	0	0	0	0	0	0	0	0	0	0	0	0	0	0	0	0	0	0	0	0	0	0	0
LINC00364	0	0	0	0	0	0	0	0	1	3	0	0	0	0	2	0	0	0	0	1	2	2	0	2	0	0	0	23	0	0	0	0	0	0	0	0	1	0	2	0	2	0	1	1	0	0	2	7	0
LINC00365	44	3	6	8	0	1	0	5	0	21	2	0	22	53	10	1	3	0	4	0	4	13	41	2	1	0	1	0	1	0	4	15	0	5	9	1	1	4	44	2	31	1	2	7	2	2	0	2	0
LINC00366	0	0	0	0	0	0	0	0	0	0	0	0	0	0	0	0	0	0	0	0	0	0	0	0	0	0	0	0	0	0	0	0	0	0	0	0	0	0	0	0	0	0	0	0	0	0	0	0	0
LINC00362	0	0	0	0	0	0	0	0	0	0	0	0	0	0	0	0	0	0	0	0	1	0	0	0	0	0	0	0	0	0	0	0	0	0	0	0	0	0	0	0	0	0	0	0	0	0	0	0	0
LINC00363	0	0	0	0	0	0	0	0	0	0	0	0	0	0	0	0	0	0	0	0	1	0	3	0	0	0	0	0	0	0	0	0	0	0	0	0	0	0	1	0	0	0	0	0	0	0	1	0	0
RP11-840I19.5	3	5	4	2	2	8	2	3	8	4	2	7	2	1	3	2	2	6	4	8	5	3	5	1	2	4	2	3	1	2	0	10	1	3	2	3	5	1	1	2	2	3	1	2	8	9	2	3	0
RP11-351I24.1	7	17	33	9	14	31	9	41	26	6	5	8	5	13	20	0	11	50	7	16	26	3	8	17	25	18	6	12	30	37	15	6	23	34	62	11	21	10	38	11	39	16	6	44	10	7	14	13	7
SYNJ2-IT1	0	0	1	0	0	1	1	1	1	3	0	0	1	1	6	0	0	1	1	1	16	0	3	0	2	1	0	1	0	2	0	2	2	1	1	0	0	0	1	1	1	1	0	0	0	0	0	0	1
RP11-351C21.2	7	23	9	2	11	7	1	5	2	24	8	3	2	20	0	5	11	19	21	9	44	8	11	14	7	10	11	8	18	16	1	4	4	8	0	1	8	5	16	0	7	3	6	2	7	7	18	16	2
RP11-86K22.2	0	0	1	24	0	0	0	1	0	2	0	0	2	4	1	1	0	0	0	0	4	0	1	0	1	0	0	0	1	0	0	2	0	0	0	0	0	1	1	1	10	0	2	2	1	0	0	2	1
MIS18A-AS1	8	1	1	2	2	2	1	1	2	2	0	2	4	4	4	0	0	7	1	0	7	3	6	1	2	2	1	1	8	4	1	2	7	0	2	0	2	1	9	5	7	3	6	7	0	0	3	0	1
CTC-497E21.3	14	28	29	34	34	12	48	7	16	6	0	12	0	18	0	7	4	39	16	11	41	80	38	19	8	30	4	27	35	58	10	25	18	38	96	46	23	20	61	19	120	22	9	37	91	37	9	28	25
CTC-497E21.5	0	4	2	1	0	5	0	1	5	1	0	0	1	0	3	1	0	0	2	2	46	0	0	2	1	7	2	14	12	3	0	0	4	0	3	3	8	2	54	1	12	3	3	1	6	1	1	0	13
PARD6G-AS1	32	43	15	35	63	41	28	46	20	170	40	23	62	67	37	10	15	173	46	47	67	118	278	70	60	14	27	51	31	59	20	61	46	34	77	11	53	77	60	29	130	56	21	40	56	15	47	34	23
LA16c-381G6.1	2	1	0	0	0	0	0	0	0	0	0	0	0	0	0	0	0	2	2	0	0	0	0	0	0	0	0	0	0	0	0	0	0	0	0	0	1	0	1	0	0	0	1	0	0	0	1	0	0
CTD-2651B20.7	1	3	0	1	2	3	0	3	0	11	2	1	5	2	4	2	3	3	3	2	16	0	3	1	0	0	1	1	0	1	0	4	1	2	3	2	1	0	3	2	0	1	4	3	3	0	3	4	0
RP11-1008C21.1	52	20	33	6	19	76	13	742	16	76	26	13	7	15	13	7	32	5	120	34	24	42	387	12	17	6	8	10	3	6	67	326	8	3	8	18	24	47	92	93	23	11	55	43	28	14	23	164	22
BAIAP2-AS1	675	222	163	296	630	466	433	313	370	787	554	321	743	457	832	194	316	1093	824	355	251	727	695	363	996	391	209	472	545	721	149	715	414	444	818	500	217	623	800	475	1199	805	632	1075	876	672	600	546	548
AC078852.2	1	2	0	0	0	1	1	0	3	0	0	0	3	1	0	0	0	1	1	3	1	0	1	0	0	0	0	0	0	2	0	4	1	1	3	0	1	1	5	1	2	1	0	2	0	0	2	0	1
RP11-707M3.3	33	35	4	18	17	14	9	15	6	123	29	17	19	22	26	15	19	9	69	14	120	9	25	25	66	11	24	38	26	23	17	23	32	1	5	6	13	7	19	10	12	25	17	20	6	27	15	23	4
RP11-109E12.1	3	20	2	4	0	1	0	3	0	3	0	0	3	1	7	0	6	1	2	0	10	0	1	4	0	2	0	0	0	1	0	7	11	1	0	1	0	0	3	1	3	0	1	3	4	3	2	1	1
RP11-46E17.6	0	1	0	0	0	0	0	0	0	0	0	2	0	0	0	0	0	0	1	0	2	0	0	0	2	1	0	0	0	0	0	0	0	0	0	0	0	0	0	0	0	0	1	1	0	2	0	1	0
RP1-58B11.1	0	0	0	0	1	1	0	0	0	0	0	0	0	0	1	0	0	0	0	0	3	0	0	0	0	0	0	0	0	0	0	0	0	0	0	0	0	0	0	0	0	0	0	0	0	0	3	0	0
RP11-145A3.2	2	5	0	0	0	0	0	0	0	13	2	0	3	0	0	0	0	1	0	0	19	0	0	0	3	0	0	2	1	0	1	6	0	0	0	1	2	0	5	0	6	0	1	6	1	1	1	1	2
ZNF790-AS1	14	19	13	2	9	29	2	9	5	30	1	9	9	50	24	7	29	15	36	1	27	50	3	62	5	6	3	2	3	5	2	14	5	33	6	15	1	6	12	5	4	4	12	15	8	18	12	17	3
KCNQ5-AS1	0	2	0	0	0	0	1	0	0	1	0	0	0	0	0	0	0	3	0	1	3	2	1	0	0	0	0	1	0	0	0	1	0	2	0	1	1	0	1	0	1	1	0	0	0	0	0	2	0
UBA6-AS1	790	957	589	515	481	836	489	334	588	686	373	296	469	648	195	140	446	785	432	585	389	781	589	304	549	305	270	241	119	424	238	311	401	672	880	282	346	352	529	237	465	326	259	583	519	496	515	579	338
RP11-351J23.2	3	2	0	1	4	3	9	7	0	5	3	0	8	10	4	5	11	5	4	1	13	0	1	9	0	3	0	7	0	1	0	3	32	2	3	1	0	0	1	2	22	1	4	2	8	2	16	1	0
MINCR	272	179	311	51	72	257	33	45	69	270	35	47	351	345	765	72	66	150	142	157	469	187	172	243	87	137	69	91	196	51	29	101	136	54	197	26	24	49	134	144	74	45	42	165	96	79	36	52	10
RP11-351J23.1	9	16	1	25	4	78	96	106	6	37	2	6	58	148	7	178	218	126	1	12	245	1	7	22	0	62	2	143	3	2	2	6	696	9	27	1	9	3	0	7	167	0	83	9	95	2	615	4	5
RP4-621N11.2	1	3	0	3	1	3	4	0	0	3	6	7	0	10	7	0	5	13	0	1	17	8	7	2	1	6	3	2	0	7	0	1	0	3	2	3	2	3	2	7	14	2	1	10	3	1	4	0	3
RP11-168O22.1	0	0	0	1	0	0	0	0	0	0	0	0	0	1	0	0	0	0	0	0	0	0	0	1	0	0	0	0	0	0	0	0	0	0	0	0	0	0	0	1	0	0	0	0	0	0	0	0	0
RP11-354I13.2	0	0	0	0	0	0	0	1	0	3	0	0	0	1	0	0	0	0	0	0	3	0	0	0	0	0	0	0	0	0	0	0	0	0	0	0	0	0	0	0	0	0	0	0	0	0	0	0	0
CDH23-AS1	0	0	0	0	0	0	0	0	0	0	0	0	0	0	0	0	0	0	0	0	0	0	2	0	0	0	0	0	0	0	0	0	0	0	0	0	0	0	0	0	0	0	0	0	0	0	0	0	0
CNTN4-AS2	0	0	0	0	0	0	0	0	0	0	0	0	0	4	0	0	1	0	0	0	0	6	0	0	0	0	0	0	0	0	0	1	0	0	0	0	0	0	0	0	0	0	0	0	0	0	0	0	0
LINC00189	2	79	7	3	6	4	3	10	7	5	0	0	0	2	0	2	0	11	9	1	7	2	2	0	7	11	2	0	2	9	6	6	3	31	6	6	2	5	6	11	3	13	13	12	1	1	4	11	11
RP11-334A14.8	1	0	0	0	0	0	0	0	0	3	0	0	0	0	0	1	1	0	3	0	2	0	1	0	0	0	0	0	0	0	0	4	0	0	0	2	0	0	0	1	0	0	0	0	0	1	2	0	0
LA16c-325D7.1	7	6	0	10	11	4	5	5	5	0	1	0	0	5	4	0	12	1	3	3	3	0	0	2	23	14	2	15	12	1	0	0	9	0	5	0	6	4	6	0	15	7	2	2	0	9	11	4	0
RP11-462P6.1	1	0	0	0	0	0	0	0	0	2	1	0	0	0	1	0	0	2	0	0	9	0	0	0	1	0	0	0	0	1	0	0	1	0	0	0	0	2	0	1	1	0	0	4	0	0	0	0	0
LINC01254	14	4	1	8	1	8	0	1	2	1	1	9	0	82	1	3	1	263	0	2	23	1	0	0	20	1	5	1	12	13	1	0	11	1	5	3	6	5	3	8	35	7	4	0	5	1	1	0	5
RP11-177G23.2	3	1	1	0	0	0	0	0	0	2	0	2	0	6	1	1	0	3	3	0	0	1	1	1	0	0	1	2	0	0	0	0	0	0	0	0	0	2	2	1	2	0	0	0	2	0	0	0	0
AC084193.1	0	1	0	0	1	0	0	0	0	2	0	0	0	8	5	0	0	0	2	0	2	0	0	2	0	0	0	0	0	0	0	0	0	0	1	0	0	0	0	0	0	0	0	1	0	1	0	0	0
CASC16	0	0	0	0	0	0	0	0	0	1	0	0	0	1	0	0	0	0	0	0	0	0	0	0	0	0	0	0	0	0	0	1	0	0	0	0	0	0	0	0	0	2	0	2	1	0	1	0	0
CTD-2335O3.3	0	0	0	0	0	0	0	0	0	0	0	0	0	0	0	0	0	0	0	0	0	0	0	0	0	0	0	0	0	0	0	0	0	0	0	0	0	0	0	0	0	0	0	0	0	0	0	0	0
FENDRR	17	29	7	276	28	10	31	5	19	103	3	7	15	36	85	27	3	38	20	0	7	251	215	171	23	6	3	1	4	8	3	84	53	15	9	65	9	13	4	66	313	10	87	60	22	6	65	11	31
RP11-863P13.6	0	0	0	0	1	0	0	2	0	0	0	0	0	0	0	0	0	0	0	0	3	0	0	0	0	1	0	0	0	0	0	1	0	0	0	0	0	0	0	0	0	0	1	1	4	1	0	0	0
RP11-19P22.8	0	0	0	0	0	0	0	0	0	0	0	0	0	0	0	0	0	0	0	0	0	0	0	0	0	0	0	0	0	0	0	0	0	0	0	0	0	0	0	0	0	0	0	0	0	0	0	0	0
RP11-16C18.3	0	0	0	0	0	0	0	0	0	1	0	0	0	0	0	0	0	0	0	0	0	0	1	0	0	0	0	0	0	0	0	0	0	0	0	0	0	0	0	0	1	0	1	0	0	0	0	0	0
RP11-698N11.2	1	0	0	0	0	0	0	0	0	1	0	0	0	0	0	0	0	0	1	0	0	1	0	0	1	19	0	0	0	0	0	0	0	0	0	0	0	0	2	0	1	0	0	0	0	0	0	1	0
RP11-807H22.7	0	13	2	0	0	1	0	3	0	11	0	0	0	1	5	2	0	1	0	0	8	0	2	1	1	0	0	0	0	6	0	8	0	8	10	0	0	7	1	4	0	1	2	3	3	2	2	0	1
RP11-570L15.1	0	0	0	1	1	0	0	2	0	3	0	0	0	0	0	0	0	0	0	0	0	0	0	0	0	1	0	0	0	0	0	0	0	0	1	0	0	0	0	0	0	0	0	0	0	0	1	0	0
RP11-570L15.2	0	0	0	0	0	0	0	0	0	0	0	0	0	0	0	0	0	0	0	0	0	0	0	0	0	0	0	0	0	0	0	3	0	0	0	0	0	0	0	0	0	0	0	2	0	0	0	0	0
RP11-961A15.3	7	9	3	3	2	6	0	3	7	1	3	1	47	1	18	3	6	9	1	4	10	2	3	5	6	1	8	3	20	1	0	3	5	2	8	6	3	1	13	10	7	7	5	7	3	1	1	1	1
RP11-638I2.2	0	0	4	2	11	0	2	1	4	10	3	5	0	6	1	0	0	3	2	2	11	3	4	6	16	3	1	4	4	11	0	17	14	4	2	1	6	4	11	8	11	4	3	9	3	7	11	2	0
RP11-961A15.1	0	0	0	0	0	0	0	0	0	0	0	0	0	0	0	0	0	0	0	0	0	0	0	0	0	0	0	0	0	0	0	0	0	0	0	0	0	0	0	0	0	0	0	0	0	0	0	0	0
RP1-45I4.2	1	0	0	0	0	0	0	0	1	0	0	0	0	0	0	0	0	0	0	0	1	0	0	1	1	1	1	0	0	0	0	0	0	0	0	0	0	0	1	0	0	0	0	0	0	0	0	0	0
AC019330.1	0	0	0	0	0	0	0	0	0	0	0	0	0	0	0	0	0	0	0	0	0	0	0	0	0	0	0	0	0	0	0	0	0	0	0	0	0	1	0	0	0	0	0	2	0	0	0	0	0
RP11-638I2.4	2	11	9	8	2	3	1	2	6	1	6	1	1	5	18	2	5	48	3	0	11	0	4	1	11	17	11	2	4	1	1	0	1	17	16	4	7	2	0	8	3	10	2	4	11	1	2	12	1
RP11-638I2.9	2	7	7	15	7	1	18	0	5	26	3	9	0	9	3	4	0	5	3	40	5	0	4	3	6	6	9	19	66	9	0	25	11	1	4	10	112	138	9	6	37	4	1	9	1	2	70	9	10
RP11-638I2.8	0	0	0	0	0	0	0	0	0	0	0	0	0	0	0	0	0	0	0	0	0	0	0	0	0	0	0	0	0	0	0	0	0	0	0	0	0	0	0	0	0	0	0	0	0	0	0	0	0
AP001464.4	0	0	0	0	0	0	0	0	0	0	0	0	0	1	0	0	0	1	1	0	13	0	1	0	0	1	0	0	0	0	0	0	1	0	0	0	0	0	1	0	0	0	0	0	0	0	1	0	0
RP11-298P3.4	0	0	0	0	0	0	0	0	0	0	0	0	0	0	0	0	1	0	0	0	1	0	0	0	0	1	0	0	0	0	0	0	0	0	0	0	0	0	0	0	0	0	0	1	0	0	0	0	0
CTD-2245F17.6	0	1	0	0	0	0	0	0	1	0	0	0	0	0	0	0	0	0	0	0	0	0	1	0	1	0	0	0	0	0	0	0	0	0	0	1	0	0	0	0	0	0	1	0	0	0	0	1	1
RP11-214F16.8	1	1	2	2	13	19	15	4	6	6	9	3	0	22	1	3	0	26	7	0	6	16	1	4	3	5	3	11	6	6	7	10	18	12	12	5	7	1	44	12	12	28	21	84	7	4	5	4	6
RP11-701H16.4	3	0	0	0	3	2	2	0	0	2	0	0	0	2	0	1	2	0	4	1	8	2	1	0	2	1	1	2	3	4	0	17	0	0	0	2	1	3	3	0	3	0	2	1	1	2	2	0	4
RC3H1-IT1	0	0	0	0	0	0	1	0	0	4	0	1	0	1	0	0	0	0	0	1	3	0	0	1	0	0	0	0	0	0	0	3	0	1	0	1	0	0	0	2	1	0	0	0	1	1	1	0	0
IL20RB-AS1	3	10	9	14	12	7	8	16	22	10	4	6	0	21	0	2	7	9	3	33	58	1	1	2	2	14	15	17	10	15	6	14	16	32	3	3	11	13	26	12	204	6	14	4	28	22	14	6	18
RP11-204E4.3	0	0	0	0	0	0	0	0	0	0	0	0	0	0	0	0	0	0	0	0	0	0	0	0	0	0	0	0	0	0	0	0	0	0	0	0	0	0	0	0	0	0	0	0	0	0	0	0	0
CD81-AS1	7	7	8	3	1	0	7	3	3	7	8	2	8	0	6	1	2	4	3	0	1	0	9	2	29	2	1	3	1	3	9	7	3	2	24	4	9	8	2	6	1	2	3	8	2	10	4	64	20
RP11-109A6.3	3	0	0	0	0	1	4	1	1	6	3	2	1	1	0	0	0	3	0	0	1	3	2	0	3	1	1	0	8	4	0	0	0	8	1	2	1	2	2	3	15	0	1	2	0	2	1	0	0
RP11-362J17.1	3	4	2	0	0	7	0	1	0	5	0	0	1	0	0	1	0	3	1	1	0	0	1	0	2	0	0	0	0	0	1	1	0	1	0	0	0	0	1	1	1	1	0	2	1	3	3	4	0
AC108488.4	123	93	94	27	22	142	18	17	40	68	13	23	64	31	69	24	42	100	48	40	113	46	39	21	23	68	42	31	66	60	17	77	42	23	112	25	11	39	57	71	63	25	43	58	235	33	28	45	19
MACROD2-AS1	0	0	0	0	0	0	0	0	0	1	0	0	0	0	0	0	0	0	0	0	2	0	0	0	0	0	0	0	0	0	0	2	0	0	0	0	0	0	0	0	0	0	0	0	0	0	0	0	0
USP46-AS1	78	90	42	104	113	243	118	53	52	75	16	36	100	118	48	22	36	182	29	44	67	62	91	55	113	49	34	42	49	55	15	36	53	14	55	41	45	134	98	153	221	61	58	269	103	99	54	68	56
KIRREL-IT1	2	8	1	2	1	1	0	1	4	1	2	1	1	3	1	0	1	2	2	8	1	0	0	2	8	0	4	0	0	4	0	1	2	4	2	0	1	1	2	0	1	5	1	1	0	2	5	1	0
RP11-77M5.1	0	0	0	0	4	0	0	0	0	5	0	1	0	1	2	0	0	1	0	0	4	0	2	0	2	0	0	1	3	1	0	0	2	0	0	1	0	0	1	0	1	0	0	1	0	1	1	1	0
RP11-272L14.2	9	5	17	3	4	7	4	19	3	1	13	8	10	23	13	8	7	12	22	22	8	7	7	2	52	3	19	15	26	5	6	25	7	3	3	5	12	8	18	2	2	11	4	7	3	0	7	19	1
RP11-626H12.2	26	154	7	178	13	7	9	72	6	56	89	13	28	44	13	1	12	39	109	3	33	1	15	4	22	3	6	9	8	28	15	89	17	11	15	41	6	26	60	34	9	53	32	50	36	35	20	113	15
UBXN7-AS1	0	2	0	0	0	0	0	1	0	11	1	5	1	0	1	0	0	1	3	1	36	0	2	1	0	1	0	0	0	0	0	1	2	0	1	0	0	1	0	1	9	0	1	0	1	1	0	1	0
CTD-2288F12.1	35	1	5	12	8	26	9	11	6	3	5	4	6	8	4	4	5	17	3	12	14	18	26	5	4	4	12	13	7	14	2	7	15	5	10	3	4	9	13	14	28	0	1	41	16	8	5	4	6
RP11-524H19.2	7	164	76	38	173	109	61	284	42	40	47	198	38	56	1	95	53	398	92	51	70	4	7	40	203	185	87	234	385	383	38	25	16	127	170	39	162	277	11	158	87	55	12	125	71	31	249	29	186
RP11-142O6.1	0	0	0	0	1	0	1	1	0	5	0	1	2	1	4	0	0	2	1	0	22	0	5	5	0	1	0	1	0	0	2	4	1	1	1	1	1	1	1	0	4	1	3	1	3	0	4	0	0
LINC01864	3	1	0	0	0	0	0	0	1	1	0	0	0	0	0	0	0	0	0	0	14	1	1	0	1	2	0	1	1	0	0	0	0	0	0	0	0	0	1	0	2	0	1	3	2	0	3	1	0
RP11-492I21.1	2	8	4	6	9	1	5	6	4	8	2	4	4	10	4	2	3	7	1	4	20	14	9	7	9	1	3	3	3	13	6	19	1	12	15	0	4	4	7	13	23	5	1	3	6	3	6	10	2
RP11-359I18.5	3	5	0	0	3	9	1	3	2	2	0	1	5	4	6	6	1	8	4	0	4	8	3	0	2	8	2	0	6	4	1	5	1	0	7	3	4	13	9	5	2	2	2	6	0	2	1	0	3
RP4-758J18.2	1074	389	367	687	830	1451	741	288	733	942	499	547	621	764	770	458	719	1714	875	1184	1072	1022	619	426	756	732	712	891	807	1032	296	678	792	465	650	701	388	1010	1208	854	1211	462	551	1626	743	769	858	1070	488
RP4-758J18.7	11	107	8	34	9	48	10	2	4	36	3	11	0	8	5	3	8	54	6	3	10	21	19	22	5	20	3	6	16	14	2	9	11	30	52	2	5	2	13	10	36	6	9	17	12	18	8	6	2
CTD-2124B20.2	0	0	0	0	0	0	0	0	0	0	0	0	0	0	0	0	0	0	0	0	1	0	0	0	0	0	0	0	0	0	0	0	0	0	0	0	0	0	0	0	0	0	0	0	0	0	0	0	0
CTD-2124B20.3	0	0	0	0	0	0	0	0	0	0	0	0	0	0	0	0	0	0	0	0	1	0	0	0	0	0	0	0	0	0	0	0	0	0	0	0	0	0	0	0	0	0	0	0	0	0	1	2	0
RP11-622J8.1	0	0	1	0	0	2	0	0	1	0	0	0	0	2	0	0	0	1	0	0	0	0	0	5	0	0	0	1	0	0	0	0	0	0	3	0	0	0	1	3	0	6	2	0	0	0	1	0	0
RP11-337C18.10	1	0	1	0	0	0	0	0	0	0	0	0	0	0	0	0	0	0	0	0	1	0	0	0	0	1	0	0	2	0	0	0	0	0	0	0	0	0	0	0	0	0	0	0	0	0	0	1	1
CTC-348L5.1	0	2	0	1	1	0	0	0	0	0	0	0	0	1	0	0	0	0	0	0	0	0	0	0	0	5	0	0	0	1	0	0	2	0	0	0	0	2	2	1	3	2	0	0	0	0	0	0	0
RP11-264B14.2	0	2	0	0	1	4	0	0	0	6	0	0	1	4	1	0	0	3	2	0	3	1	2	0	0	1	2	0	1	2	2	0	3	0	0	0	0	1	0	0	1	0	0	1	1	1	0	0	0
CTD-2006C1.2	140	78	13	14	46	119	31	66	34	187	27	63	62	164	193	69	79	115	225	71	144	38	26	128	69	99	85	28	81	130	14	93	20	75	62	50	11	65	89	91	53	42	63	61	88	40	92	52	19
RP5-899B16.1	0	3	2	3	1	0	0	7	0	3	1	0	0	0	0	0	0	0	1	0	0	0	1	0	0	1	0	0	0	1	2	1	0	0	0	0	2	1	0	4	1	1	2	1	0	1	3	1	2
RP11-264B14.1	3	0	0	0	0	1	0	0	0	2	0	0	0	0	0	0	0	0	0	0	0	0	0	0	1	0	0	0	0	1	0	0	0	0	0	1	0	1	0	1	2	0	0	0	0	1	2	0	0
RP11-378I6.1	14	3	2	2	0	0	2	0	0	3	0	1	0	3	12	0	3	1	1	0	9	2	4	22	13	1	1	1	0	0	2	4	3	0	0	1	0	2	3	1	2	8	1	1	1	0	1	3	1
AC012065.4	0	0	0	0	0	0	0	0	0	2	0	0	0	0	0	0	0	0	0	1	4	0	0	0	0	1	0	0	0	0	0	0	3	0	0	2	0	0	1	0	0	0	0	0	0	1	0	1	0
RP11-1C8.6	11	13	1	1	4	0	1	1	2	24	8	0	13	2	6	3	3	3	9	2	24	7	6	3	13	3	6	3	2	4	0	12	3	1	5	1	2	8	10	8	4	7	4	5	6	3	2	9	1
RP11-397H6.1	0	0	0	0	0	0	0	0	0	3	0	0	0	0	0	0	0	0	0	0	3	0	0	0	0	1	0	0	0	0	0	0	0	0	0	0	0	0	0	0	0	0	0	0	0	0	0	0	0
RP11-456D7.1	0	1	0	2	0	0	0	0	0	2	0	0	1	3	2	1	1	0	4	0	4	0	1	0	1	0	1	0	1	0	1	2	0	4	0	3	1	3	1	0	1	0	0	2	0	0	0	1	0
RP3-507I15.2	0	0	0	0	0	0	0	0	0	4	0	0	0	0	0	0	0	0	0	0	8	0	0	0	0	0	0	0	0	0	0	3	0	0	0	0	0	0	0	0	1	0	0	2	0	0	1	1	0
RP11-215E13.2	0	0	0	0	0	0	0	0	0	1	0	0	0	0	0	0	0	0	0	0	3	0	0	0	0	0	0	0	0	0	0	0	1	0	0	0	0	0	3	0	0	0	0	1	0	0	0	0	0
RP11-405K6.1	0	0	0	0	0	0	0	0	0	1	0	0	0	2	0	0	0	0	0	0	5	1	1	0	0	0	0	0	0	0	0	0	0	0	0	0	0	0	0	1	1	0	0	0	0	0	0	0	0
CTC-350I8.1	3	1	0	1	2	1	1	2	4	0	1	0	8	1	5	0	0	1	2	1	1	0	0	0	0	1	3	0	0	1	0	0	2	1	0	0	0	2	1	1	4	1	1	1	1	0	1	1	0
RP11-794G24.1	7	15	9	8	19	10	12	18	13	2	26	20	26	7	16	1	0	17	10	13	12	8	6	11	319	17	17	49	11	46	2	10	25	18	32	5	10	4	17	26	4	101	7	24	6	5	19	7	11
CTC-428H11.2	10	8	3	1	16	2	4	6	9	17	3	2	7	14	7	13	9	3	13	5	25	12	11	8	16	10	9	8	12	10	0	11	11	6	4	4	8	6	14	6	9	2	6	6	4	10	10	8	3
MDC1-AS1	0	0	0	0	0	0	0	0	0	3	0	0	1	1	0	0	0	0	0	0	2	0	0	0	1	0	0	0	0	0	0	0	0	0	1	0	0	0	0	0	0	1	0	1	0	0	0	1	0
RP11-234K24.6	6	0	0	4	5	22	5	0	3	2	0	2	2	6	1	5	6	11	2	5	14	7	0	3	1	2	0	5	5	0	2	5	3	3	12	0	2	13	4	5	7	0	3	6	4	2	2	3	0
RP11-611O2.1	0	2	0	0	1	0	0	0	0	2	0	1	0	2	0	1	0	4	1	2	1	2	1	1	0	0	0	1	1	2	0	9	1	0	0	0	2	1	1	2	3	0	1	0	0	2	5	2	0
RP11-234K24.3	1	1	0	3	0	1	1	1	2	2	0	1	1	8	7	2	2	1	1	1	23	3	1	3	0	2	0	0	1	1	0	6	4	1	20	0	0	1	2	1	16	0	1	7	11	1	0	0	0
ADGRA1-AS1	0	0	0	0	0	0	0	0	0	0	0	0	1	0	1	1	0	0	0	0	0	0	0	1	0	0	0	1	0	0	0	1	0	0	0	0	0	0	0	0	0	0	0	0	1	0	0	0	0
RP4-749H3.2	0	0	0	0	0	0	0	0	0	0	0	0	0	0	0	0	0	0	0	0	0	0	0	0	0	0	0	0	0	0	0	0	0	0	0	0	0	0	0	0	0	0	0	0	0	0	0	0	0
LINC01867	0	0	0	0	0	0	0	0	0	0	0	0	0	0	0	0	0	0	0	0	0	0	0	0	0	0	0	0	0	0	0	0	0	0	0	0	0	0	0	0	0	0	0	0	0	0	0	0	0
RP11-1070A24.2	8	2	2	0	12	1	10	7	6	1	5	0	4	1	2	1	7	2	6	2	10	2	1	1	14	3	0	20	16	1	2	0	11	4	1	1	1	0	8	5	3	4	0	6	1	1	4	0	4
AC000068.10	9	5	2	2	5	7	1	2	5	7	6	2	6	12	6	3	3	11	3	2	16	5	15	7	7	6	2	2	7	5	1	4	3	3	3	7	1	4	7	10	13	4	1	11	4	7	7	5	0
RP5-1184F4.7	0	1	1	0	4	5	4	0	0	11	0	1	0	6	0	1	1	4	2	1	16	4	0	0	6	1	0	1	0	0	1	1	1	0	0	3	0	1	0	1	3	0	2	2	4	0	2	1	1
RP5-1184F4.5	3	2	0	6	3	0	6	1	2	3	2	2	0	0	2	2	0	0	6	1	1	7	5	0	11	3	0	1	0	17	0	27	5	1	3	3	2	4	17	1	5	4	4	5	2	1	7	6	4
RP11-437L7.1	0	0	0	0	0	0	0	1	0	0	0	0	0	0	0	0	0	1	0	0	0	0	0	0	0	0	0	0	0	0	0	0	0	0	0	0	0	0	0	0	0	1	0	1	0	0	0	0	0
AC079779.7	0	0	0	0	0	0	0	0	0	0	0	0	0	0	1	0	0	0	0	0	1	0	0	0	0	0	0	0	0	0	0	0	1	0	0	0	0	1	1	0	0	0	0	0	0	0	0	0	0
CTD-2233C11.2	0	0	0	0	1	0	0	0	0	0	1	1	0	1	0	0	0	0	1	0	0	0	0	0	0	0	0	0	0	0	0	0	0	0	0	0	0	0	2	0	0	0	0	0	0	0	0	0	0
LDLRAD4-AS1	0	0	0	0	0	0	1	0	0	7	1	0	1	0	0	0	1	0	0	0	2	1	0	0	1	0	0	0	0	0	0	6	0	1	0	1	2	0	1	3	4	1	0	0	2	1	2	0	1
LINC00570	0	1	0	0	1	0	0	0	0	0	0	0	0	1	0	0	1	0	0	0	7	0	0	0	0	0	1	0	0	1	0	1	0	0	1	1	0	0	1	1	1	0	0	1	0	0	0	1	0
AC025016.1	1	0	0	0	0	1	0	0	0	0	0	0	0	1	0	0	0	0	0	0	6	0	1	0	0	0	0	0	0	0	0	0	0	0	0	0	0	0	0	0	0	0	1	0	3	0	2	1	0
AC104699.1	10	2	0	2	8	3	7	0	1	7	0	0	3	6	1	1	12	0	0	0	0	14	11	3	1	4	0	2	1	1	0	7	7	4	3	106	1	2	1	17	5	15	34	3	0	1	19	0	2
RP11-554D13.1	0	0	0	0	0	0	0	0	0	0	0	1	0	0	0	0	0	0	0	0	1	0	0	0	0	0	0	0	0	0	0	0	0	0	1	0	0	0	0	0	1	0	0	2	0	0	0	0	0
SENCR	85	20	105	17	27	58	46	68	36	48	10	9	17	3	15	18	24	18	59	14	11	24	9	4	59	14	63	5	37	28	9	31	16	32	8	65	22	37	19	44	11	19	54	66	18	14	74	51	13
AC079779.4	0	1	0	0	2	2	0	0	0	3	0	0	3	0	4	0	0	4	6	4	11	1	4	4	0	1	0	2	0	2	1	7	0	0	1	0	0	1	3	3	3	2	0	8	3	0	0	0	0
RP11-395G23.3	162	405	60	41	64	142	55	79	50	147	39	24	2633	658	469	68	83	265	148	39	77	170	360	456	53	115	25	75	28	48	34	210	38	42	118	30	15	32	95	100	65	48	38	97	35	25	62	51	19
LLNLF-65H9.1	0	1	0	0	0	0	0	0	0	0	0	0	0	0	0	0	0	0	0	0	0	0	0	1	0	0	0	0	0	0	0	0	0	0	0	0	0	0	0	0	0	0	0	0	0	0	0	0	0
RP11-815M8.1	9	80	10	4	4	4	7	9	6	9	3	4	9	0	4	4	8	0	37	4	4	0	11	4	13	0	2	8	0	4	11	31	2	0	30	10	1	18	20	9	2	6	2	19	12	10	9	11	13
RP11-104J23.2	0	0	0	0	0	0	0	0	0	0	0	0	0	0	0	0	0	0	0	0	0	0	0	0	0	0	0	1	0	0	0	0	0	0	0	0	0	0	0	0	0	0	0	0	0	0	0	0	0
RP11-104J23.1	0	0	0	0	0	0	0	0	0	0	0	0	0	0	0	0	0	0	0	0	0	0	0	0	0	0	0	0	0	0	0	0	0	0	0	0	0	0	0	0	0	0	0	0	0	0	0	0	0
GS1-542M4.4	0	0	0	0	0	0	0	0	0	0	0	0	0	1	0	0	0	0	0	0	3	0	0	0	0	0	0	0	0	0	0	0	0	0	0	0	0	0	0	0	0	0	0	0	0	0	0	1	0
RP4-683M8.2	1	0	0	1	0	0	0	0	0	1	0	0	0	0	0	0	0	0	4	1	0	0	0	0	0	0	0	0	3	0	0	0	0	0	0	0	1	0	0	2	0	0	0	0	0	1	0	0	0
RP11-382A20.6	0	0	1	0	0	0	2	2	2	4	0	0	0	0	0	0	0	0	1	0	0	1	0	1	3	1	0	3	4	2	0	0	1	0	2	0	1	0	1	0	2	1	0	3	1	0	0	0	0
RP11-382A20.7	1	0	1	1	1	0	3	0	0	4	0	0	0	1	0	0	0	0	0	1	0	2	7	1	1	3	1	1	0	1	0	3	4	1	3	1	0	1	2	1	6	0	0	10	0	7	1	0	1
RP11-382A20.4	0	1	0	0	0	1	0	0	0	4	0	0	0	0	0	0	0	1	1	0	5	1	1	0	0	0	0	0	0	1	0	1	1	2	2	0	0	0	2	1	0	0	1	2	2	1	0	4	0
RP11-532N4.2	0	0	4	0	0	0	2	0	0	1	0	0	0	8	3	0	0	0	15	0	9	0	0	0	0	0	1	0	1	1	0	7	0	0	0	0	0	1	1	1	1	0	1	1	0	0	0	1	0
AC064865.1	0	0	2	0	0	0	0	0	0	0	0	0	0	0	0	0	0	0	0	0	0	0	0	0	0	0	0	0	0	0	0	0	0	0	0	0	0	0	0	1	0	0	0	0	0	0	1	0	0
RP11-845C23.3	0	0	0	0	0	0	0	0	0	0	0	0	0	0	0	0	0	0	0	0	0	0	0	0	0	0	0	0	0	0	0	0	0	0	0	0	0	0	0	0	0	0	0	0	0	0	0	0	0
RP11-973F15.2	1	12	4	1	3	0	4	1	0	4	0	7	2	0	0	4	0	0	10	1	7	1	0	0	11	1	11	4	4	2	4	0	3	0	0	0	6	3	10	2	0	1	2	0	25	12	1	3	3
CTD-2307P3.1	3	0	3	0	0	0	0	0	0	1	1	0	0	1	0	0	0	3	0	0	1	0	1	0	5	0	0	1	1	0	0	0	0	0	5	0	0	0	2	4	0	0	1	5	0	0	0	0	0
SH3BP5-AS1	73	63	35	42	139	60	68	98	66	388	44	57	51	132	40	79	46	65	231	99	169	208	215	96	122	91	30	73	273	106	23	356	139	30	34	50	71	132	208	151	439	67	120	254	43	82	165	83	24
AC007204.2	1	8	2	1	1	0	0	0	0	4	0	0	0	0	0	1	2	0	1	0	1	0	0	3	3	0	0	0	0	0	0	1	0	2	4	1	0	0	0	4	2	2	2	2	0	0	3	2	2
SCOC-AS1	49	117	7	14	6	52	7	6	2	19	9	6	92	25	20	14	11	12	15	2	33	21	9	17	16	5	13	6	3	7	9	15	7	10	19	7	2	10	20	33	19	6	7	18	22	17	12	7	4
AC020595.1	0	0	0	0	0	0	0	0	0	0	0	0	0	0	0	1	0	0	0	0	1	0	0	0	0	0	0	0	0	0	0	0	0	0	0	0	0	0	0	0	0	0	0	1	0	0	0	0	0
RP11-197M22.2	0	7	8	0	2	7	0	6	0	8	1	0	1	5	1	0	0	4	3	6	13	4	5	3	6	3	3	7	4	5	0	4	12	1	5	0	7	1	3	4	9	2	0	4	3	1	3	2	0
RP11-15E1.5	1	0	0	0	0	0	0	0	0	0	0	0	0	0	0	0	0	0	1	0	0	0	1	0	0	0	0	0	0	0	0	0	0	0	0	0	0	0	0	0	0	0	0	0	0	0	0	0	0
RP11-398H6.1	1	0	0	0	0	0	0	0	0	1	0	0	0	1	0	1	0	0	0	0	0	0	1	0	0	1	0	0	0	0	0	1	0	0	0	0	1	0	1	0	1	1	0	0	0	1	2	0	0
PCDH9-AS2	0	0	0	0	0	0	0	0	0	1	0	0	0	0	0	0	0	0	0	0	0	0	0	0	1	0	0	0	0	0	0	0	0	0	0	0	0	0	0	1	1	0	0	0	0	0	0	0	0
LINC01494	1	0	1	0	2	2	0	0	0	4	0	0	0	0	0	0	0	4	0	0	12	3	3	2	0	0	0	2	0	8	0	1	7	3	0	1	0	2	8	0	6	2	1	6	2	0	2	0	0
KIF25-AS1	0	0	0	1	0	4	0	0	1	2221	1	0	0	1	1	0	1	8	0	0	2	11	2	0	9	0	0	0	0	2	0	1	3	1	28	5	5	0	0	6	2	12	2	3	1	0	1	0	0
RP11-343L5.2	22	28	10	8	28	15	13	17	20	41	19	8	1	10	4	4	9	23	31	24	47	14	17	6	29	28	10	21	69	30	17	19	102	30	5	15	14	27	30	47	57	33	28	31	25	23	31	25	6
XX-FW80269A6.1	0	2	0	0	0	0	0	0	0	0	0	0	0	1	0	0	0	1	1	0	2	0	0	0	0	0	0	0	0	1	0	0	0	1	0	0	0	1	0	1	0	0	0	0	0	0	0	0	0
LINC01144	24	17	10	4	14	24	13	19	9	53	8	7	41	74	85	23	13	36	22	13	144	35	42	40	59	9	5	14	54	38	0	12	7	3	8	10	12	20	25	50	81	20	15	98	18	28	15	5	8
AC006116.17	8	6	1	0	3	2	0	7	5	7	1	2	5	8	5	1	2	3	3	1	18	6	3	2	3	3	1	4	5	5	1	4	1	2	6	4	2	3	8	12	3	0	0	12	7	0	2	1	2
ZFX-AS1	1	0	0	0	1	0	0	1	1	3	1	0	1	0	2	0	0	1	1	0	2	0	0	1	0	0	0	0	2	0	0	0	0	1	0	0	0	0	0	0	0	1	2	1	0	1	0	1	0
LINC01143	0	0	0	2	0	0	0	0	0	2	0	0	11	0	1	0	0	0	2	0	3	0	0	1	0	0	0	0	0	2	0	1	0	0	5	0	0	0	7	0	2	0	0	0	1	0	1	0	1
LINC01863	0	0	0	0	0	0	1	0	0	0	0	0	0	1	1	0	0	0	1	0	1	0	0	0	0	0	0	0	0	0	1	0	0	1	0	0	0	0	0	0	0	0	2	0	0	0	0	0	1
LINC01490	0	0	0	0	0	0	0	0	0	3	0	0	0	0	0	0	0	0	0	0	1	0	0	0	0	0	0	0	0	0	0	0	0	0	0	0	0	0	0	0	0	0	2	0	0	0	0	0	0
CTC-499B15.5	8	44	7	5	23	20	11	3	21	85	4	6	0	24	8	4	7	18	13	8	68	104	31	18	8	9	4	5	23	17	2	16	2	16	9	11	8	6	7	9	42	12	10	14	27	15	26	11	8
CH17-437K3.1	24	8	1	5	8	8	0	6	1	14	0	3	3	2	1	19	30	1	39	2	4	0	1	1	3	0	5	1	3	41	10	9	4	6	1	13	1	31	31	24	5	10	14	17	6	3	10	29	9
CTC-499B15.7	0	0	0	0	0	0	0	0	0	2	0	0	0	0	0	0	0	0	0	0	4	0	0	0	0	0	0	0	0	0	0	0	0	0	0	0	0	1	0	1	0	0	1	0	0	0	0	0	0
RP11-138E16.1	0	0	0	0	0	0	0	0	2	0	0	0	0	0	0	0	0	0	1	1	0	0	0	1	0	0	0	0	0	0	0	0	1	0	0	0	0	0	0	0	0	0	0	0	0	0	0	0	0
IL21-AS1	0	0	0	6	5	6	7	0	2	2	0	0	3	11	2	0	1	0	3	0	5	3	4	0	3	0	0	0	2	1	1	8	0	1	0	9	2	7	2	13	0	1	5	16	0	2	11	4	7
AC073321.4	1	66	4	0	0	0	0	1	0	1	0	1	0	0	0	0	0	0	1	2	0	0	0	1	0	2	0	2	0	2	4	1	0	7	1	0	1	0	0	2	0	0	1	0	0	7	0	0	0
RP11-324J13.2	0	1	19	0	0	0	0	0	1	0	0	0	0	0	0	0	4	0	0	0	0	0	0	0	0	0	4	0	1	0	0	0	0	0	0	0	0	0	2	0	0	1	0	0	0	3	2	0	0
RP11-1017G21.6	15	4	6	2	5	5	5	8	0	9	1	2	60	8	20	7	8	13	6	4	15	4	0	17	10	9	3	4	13	9	0	2	1	7	0	2	9	5	6	9	8	1	4	12	0	8	3	9	0
RP3-340N1.2	64	590	12	2	9	0	63	17	26	0	40	0	13	3	0	10	2	74	35	26	24	2	0	0	282	1	10	20	2	6	23	4	22	37	256	9	162	11	40	7	12	24	13	10	5	3	40	168	14
RP11-1017G21.4	4	4	1	12	13	9	6	7	5	12	11	16	0	11	1	0	0	2	10	8	20	9	7	5	26	5	2	6	24	27	2	13	15	11	2	9	10	21	28	18	12	5	11	15	8	32	21	8	4
RP11-1017G21.5	72	102	84	53	56	84	33	64	26	57	27	26	429	57	133	33	57	174	44	42	105	32	28	103	76	48	54	18	111	41	10	41	18	54	69	29	80	64	50	102	63	77	15	93	50	51	36	38	29
RP11-710C12.1	30	4	1	1	3	0	0	5	2	11	1	1	19	0	8	4	2	0	10	4	0	3	1	5	10	3	7	1	0	2	0	17	3	3	11	5	4	13	5	15	2	12	7	15	2	9	4	13	6
RP11-517O13.1	2	9	2	2	0	1	7	0	1	4	4	2	9	0	3	2	3	7	1	3	2	1	2	3	4	6	1	1	5	2	0	3	1	6	1	1	6	2	4	2	1	0	4	2	0	1	4	4	0
RP11-165M1.3	0	0	0	0	0	0	1	0	0	3	2	0	0	0	0	0	0	0	0	0	2	2	0	2	0	0	1	0	0	4	2	4	1	1	0	0	1	0	1	3	1	0	0	0	0	0	0	0	0
RP11-165M1.2	0	0	0	0	0	0	0	1	1	0	0	1	0	0	0	0	0	0	0	0	0	1	0	0	1	0	0	0	1	0	0	1	0	0	0	0	0	0	0	0	0	0	0	0	0	1	0	0	1
RP11-114H23.1	5	40	17	19	109	63	47	37	9	17	3	3	4	20	2	15	16	32	24	11	24	0	1	2	61	40	5	14	15	45	9	0	17	28	173	10	81	5	52	42	24	26	15	1	40	3	10	52	11
CH507-39O4.1	0	0	0	0	0	0	0	0	0	0	0	0	0	0	0	0	0	0	0	0	0	0	0	0	0	0	0	0	0	0	0	0	0	0	0	0	0	0	0	0	0	0	0	0	0	0	0	0	0
RP11-114H23.2	0	19	6	8	47	28	9	15	13	7	0	2	1	9	0	6	7	10	7	8	7	2	0	2	25	13	3	3	10	34	4	1	2	17	48	9	39	2	11	13	11	8	13	5	25	1	3	22	3
RP11-467C18.1	1	2	1	1	1	2	1	0	0	0	0	3	0	1	0	4	0	1	0	0	2	2	1	0	6	0	0	1	4	0	0	0	1	0	1	0	0	2	4	3	2	1	2	0	1	2	1	4	0
PROSER2-AS1	18	42	24	16	28	19	7	4	24	84	4	5	1	48	6	9	10	1185	15	22	24	112	92	8	7	11	15	6	14	52	3	12	46	1100	52	7	8	27	22	16	21	9	12	14	15	9	16	51	7
C20orf203	10	3	1	2	2	0	0	0	3	8	0	2	0	3	2	3	1	3	5	0	84	3	23	0	3	0	2	1	0	1	0	7	3	0	5	1	0	2	6	0	11	0	4	11	0	1	8	3	1
RP11-27M9.1	0	0	0	0	0	0	0	0	0	0	0	0	0	0	0	0	0	0	0	0	0	0	0	0	0	0	0	0	0	0	0	0	0	0	0	0	0	0	0	0	0	0	0	0	0	0	0	0	0
CTD-3088G3.6	0	1	1	0	1	1	0	1	0	6	0	0	0	3	0	0	0	0	0	0	19	1	4	0	3	0	0	1	1	0	1	1	2	0	0	0	0	0	1	0	2	0	2	4	0	3	2	0	0
CTC-518B2.12	0	0	0	0	0	0	0	0	0	0	0	0	0	0	0	0	0	0	0	0	0	0	0	0	0	0	0	0	0	0	0	0	0	0	0	0	0	0	0	0	0	0	0	0	0	0	0	0	0
RP11-54O15.3	0	2	0	1	0	1	0	0	0	1	2	0	0	1	0	1	1	7	0	0	9	0	0	2	0	3	0	1	6	7	0	1	1	4	3	1	1	2	13	9	4	1	2	7	7	2	0	0	3
RP11-552E20.1	0	0	0	0	0	5	0	0	0	1	0	0	0	0	0	0	0	0	0	0	1	0	0	0	0	0	0	0	0	0	0	0	0	0	0	0	0	0	0	1	1	0	0	0	1	0	0	1	0
RP11-155L15.1	1	0	0	0	0	1	0	1	0	0	0	0	0	0	0	0	0	0	0	0	0	0	1	1	6	1	1	0	1	0	0	0	0	1	0	0	0	0	0	0	0	0	0	1	0	0	0	0	0
RP11-104H15.10	3	2	0	2	5	1	0	0	3	12	3	3	1	3	0	1	3	1	4	2	25	2	7	1	11	7	4	7	13	4	1	2	14	3	3	2	2	1	1	1	1	0	1	4	1	1	3	6	1
LINC01198	1	9	0	0	1	4	0	0	7	0	1	1	0	0	3	1	1	6	20	4	4	1	1	0	1	2	1	2	0	0	1	1	0	1	3	0	0	2	5	3	0	0	1	2	1	2	6	5	3
LINC01194	84	0	0	0	0	40	1	0	0	3	0	0	43	0	4	0	0	8	3	0	4	0	3	1	31	0	0	0	0	0	2	2	0	2	1	0	0	14	3	2	0	0	0	0	0	3	0	2	0
LINC01195	0	0	0	0	0	0	0	0	0	1	0	0	0	0	0	0	0	0	0	0	0	0	0	0	0	0	0	0	0	0	0	0	0	0	0	0	0	0	0	0	0	0	0	0	0	0	0	0	0
RP11-254F19.2	1	3	0	0	1	2	0	0	2	1	0	1	0	2	1	0	0	0	1	1	34	0	1	0	0	0	1	0	0	3	0	3	4	0	1	0	0	1	2	2	0	1	1	0	0	0	4	6	0
LINC00266-3	0	0	0	0	0	0	0	0	0	0	0	0	0	0	0	0	0	0	0	0	0	0	0	0	0	0	0	0	0	0	0	0	0	0	1	0	0	0	0	0	0	0	0	3	0	0	0	0	0
RP11-313P22.1	22	2	262	6	2	14	8	1	2	3	7	0	7	10	24	2	6	20	7	7	10	2	2	1	5	1	3	4	18	2	6	5	2	0	5	1	0	1	7	2	11	17	3	17	7	8	9	11	1
LINC01193	0	1	0	0	0	3	1	0	1	1	0	0	0	0	1	0	0	0	0	0	0	0	0	0	0	0	0	0	0	0	0	0	0	0	0	0	0	0	0	0	1	1	0	0	0	0	0	0	0
LINC01811	0	0	0	0	0	0	0	0	0	9	0	1	1	0	0	0	0	0	0	0	2	0	4	1	0	0	0	0	0	0	0	0	0	0	0	0	0	0	0	0	0	0	0	1	0	0	1	0	0
RP5-921G16.2	0	0	0	1	0	0	0	0	0	0	0	0	0	0	0	0	1	0	0	0	0	0	0	0	0	0	0	0	0	0	0	0	0	0	0	0	0	0	0	0	0	0	0	0	0	0	0	0	0
RP11-438D8.2	1	2	0	1	2	0	0	0	0	1	0	0	0	2	0	0	0	0	0	0	6	0	0	0	2	0	0	1	1	1	2	1	3	1	3	0	0	0	1	0	6	0	0	4	0	1	0	1	0
RP5-921G16.1	0	0	0	1	0	1	0	0	0	0	0	1	1	3	2	0	0	0	0	0	0	0	0	0	0	0	0	2	0	0	0	0	0	0	0	0	0	0	0	0	0	0	0	0	0	0	0	0	0
RP11-543H23.2	0	0	0	0	0	0	0	0	0	1	0	0	0	1	0	0	0	0	1	0	0	0	1	0	0	0	0	0	0	0	0	0	0	0	0	0	1	1	0	0	0	0	0	0	0	0	1	0	0
RP11-13K12.2	1	1	0	0	0	0	0	0	0	7	1	1	0	0	3	0	0	34	0	0	11	2	1	3	2	1	2	1	0	0	1	1	0	5	13	0	0	0	2	0	2	1	1	2	0	0	2	0	0
RP11-13K12.1	0	0	0	0	4	0	4	1	3	34	4	0	0	1	5	3	0	55	1	0	1	0	1	1	0	10	1	1	1	6	0	5	68	1	28	4	1	12	17	10	12	0	8	6	10	0	2	13	5
LINC00972	0	1	2	0	0	0	0	0	0	0	0	0	0	0	1	0	0	0	0	0	0	0	0	0	0	0	0	0	1	0	0	1	0	0	0	0	0	0	0	0	0	0	0	0	0	0	0	0	0
RP11-126O1.2	0	0	0	0	0	0	0	0	0	1	0	0	0	0	0	0	0	0	0	0	0	0	0	0	0	0	0	0	0	0	0	0	0	0	0	0	0	0	0	0	0	0	1	1	0	1	0	0	0
RP11-13K12.5	3	0	0	2	5	1	4	1	0	34	0	0	1	0	5	5	0	28	0	0	3	3	0	0	0	4	0	0	0	8	0	3	28	3	7	5	2	13	14	12	11	3	7	7	6	3	0	9	3
PRR7-AS1	9	29	4	8	11	21	13	1	9	56	6	0	17	18	16	3	9	25	9	8	31	6	9	4	24	10	4	2	13	18	2	13	30	14	5	8	3	14	17	4	40	8	21	30	5	10	8	14	3
RP5-1077H22.2	0	0	0	0	0	0	0	0	0	0	0	0	0	0	0	0	0	0	0	0	3	0	0	0	0	0	0	0	0	0	0	0	0	0	0	0	0	0	0	0	1	0	0	0	0	0	0	0	0
RP11-148L24.1	0	11	0	1	1	1	0	0	0	11	0	0	0	0	0	0	0	0	0	0	0	1	0	2	1	0	1	0	0	0	0	2	3	0	2	0	1	0	5	0	0	1	0	0	0	0	0	0	0
RP13-455A7.1	1	4	3	2	1	0	1	1	0	2	0	2	0	0	2	1	0	3	0	0	0	1	8	0	6	1	1	3	0	1	0	8	0	0	3	0	1	0	5	3	5	0	0	1	1	1	0	0	1
LINC01814	11	2	2	7	5	76	3	2	3	94	0	1	8	8	16	0	4	4	1	0	2	62	57	5	1	0	0	2	0	0	1	3	14	1	10	1	3	0	9	7	61	0	2	1	30	11	3	3	11
AC007182.6	1	1	1	3	22	267	32	35	13	1	4	5	1	17	2	26	13	70	37	5	16	3	2	2	16	46	4	31	21	25	5	10	10	24	54	4	2	3	282	296	51	118	11	34	0	23	20	25	20
RP11-80H5.2	3	1	0	0	1	1	0	0	0	9	0	0	16	0	5	2	0	1	1	0	7	0	6	1	2	0	0	0	1	2	0	1	0	3	0	0	0	0	1	2	1	2	0	0	0	1	3	0	0
AC022201.5	0	0	0	0	0	0	0	0	0	0	0	0	0	0	0	0	0	0	0	0	0	0	0	0	0	0	0	0	0	0	0	0	0	0	0	0	0	0	0	0	0	0	0	0	0	0	0	0	0
RP11-265O12.1	0	0	1	0	0	0	0	0	2	7	0	1	0	0	0	0	0	0	0	0	5	0	0	0	0	0	0	0	1	0	0	0	0	0	0	1	1	0	2	0	0	2	0	1	0	0	2	0	0
RP11-80H5.6	0	0	1	0	0	0	0	0	0	1	0	0	0	0	1	0	0	1	0	0	2	2	0	0	0	0	0	0	1	2	0	0	0	0	0	0	0	0	3	0	0	0	0	1	0	0	0	0	0
RP11-80H5.9	7	9	3	4	3	2	2	0	2	3	3	6	10	2	1	2	3	6	6	2	25	11	6	3	3	1	2	2	4	4	1	3	1	1	7	7	1	4	9	7	5	0	4	8	2	2	2	2	4
RP5-906A24.2	0	0	0	0	0	0	0	0	0	2	0	0	0	0	0	0	0	0	0	0	3	0	0	0	0	0	0	0	0	0	0	0	0	0	0	0	0	0	0	0	0	0	0	0	0	0	0	1	0
PWRN3	0	0	0	1	0	0	0	0	0	0	0	0	0	0	0	0	0	0	0	0	0	0	0	0	0	0	0	0	0	0	0	0	0	0	0	0	0	0	2	0	1	0	0	0	0	0	0	0	0
LINC01770	27	80	15	39	13	32	16	25	3	14	5	13	34	22	54	3	29	231	32	8	16	45	38	9	15	49	31	10	18	15	2	30	30	12	193	12	17	14	53	45	20	3	12	34	57	22	19	13	9
LINC01771	2	2	3	8	0	0	4	0	0	1	0	0	0	2	0	0	5	5	1	2	0	2	0	4	1	6	1	2	0	3	0	1	2	17	4	3	4	2	2	2	4	2	1	11	3	1	1	1	2
LINC01772	31	38	15	18	32	27	24	10	37	62	13	9	7	18	15	12	12	67	26	11	53	22	52	13	54	30	7	18	15	37	14	37	46	19	19	12	20	50	51	11	58	20	27	46	23	29	43	31	11
LINC01997	0	0	0	0	0	0	0	0	0	0	0	0	0	0	0	0	0	0	0	0	0	0	0	0	0	0	0	0	0	0	0	0	0	0	0	0	0	0	0	0	0	0	0	0	0	0	0	0	0
LINC01990	2	2	3	1	0	16	1	1	3	3	1	2	6	3	1	3	3	0	1	1	14	1	1	2	3	0	2	1	1	1	1	1	28	1	0	0	0	3	2	0	4	5	3	1	2	7	0	8	6
LINC01991	0	2	0	1	2	1	0	2	0	1	0	0	2	1	2	0	0	3	1	0	2	0	0	0	0	0	0	0	0	0	0	0	0	0	0	1	1	0	0	1	0	0	1	4	0	0	0	0	0
LINC01776	5	1	4	1	0	0	0	1	0	0	3	4	17	1	1	0	0	1	13	0	0	0	0	0	39	0	2	5	0	1	0	0	0	0	1	1	0	0	0	4	0	0	0	1	0	2	0	7	0
AC083884.8	0	1	2	0	5	1	3	2	2	21	0	4	0	15	0	0	0	4	4	3	15	1	4	1	11	5	0	5	4	9	2	12	17	0	3	0	7	11	13	4	14	3	1	6	7	6	19	6	1
LINC01778	0	1	2	0	0	0	0	0	0	2	0	0	1	0	2	0	1	0	0	1	0	6	0	2	0	0	0	0	0	0	0	0	1	0	0	0	0	0	1	0	8	0	0	3	0	2	0	1	0
LINC01779	0	1	0	0	0	0	1	0	0	0	0	0	0	0	1	0	0	0	1	0	1	0	0	0	0	0	0	0	0	0	0	0	0	0	4	0	0	0	0	0	1	0	0	0	0	0	0	0	0
RP11-632K5.3	0	1	0	2	0	0	0	0	1	2	0	0	0	0	0	1	0	0	0	0	4	0	0	0	0	0	0	0	0	0	0	0	0	0	0	0	1	1	0	0	1	0	1	3	0	0	4	0	0
LINC01998	2	54	64	0	70	5	17	13	4	0	21	90	0	0	3	3	3	42	56	15	10	0	2	0	33	2	5	57	17	93	40	0	18	15	7	32	29	1	25	4	1	20	16	4	3	24	12	25	13
LINC01999	0	1	0	0	0	0	0	0	0	0	0	0	0	0	0	0	0	0	0	0	4	0	1	0	0	0	0	0	0	0	0	0	0	2	0	0	0	1	1	0	0	0	0	3	0	0	0	0	0
RP11-379C10.1	0	0	0	0	1	0	0	0	1	0	0	0	0	1	0	0	0	0	0	0	4	0	0	0	0	0	0	0	0	0	0	0	0	0	0	0	0	0	0	0	0	0	0	0	1	1	0	0	0
LINC01982	0	1	0	0	0	0	1	0	0	0	0	0	0	0	0	0	0	0	0	0	0	0	0	0	0	0	0	0	0	0	0	0	0	0	0	0	0	0	0	0	0	0	0	1	0	1	0	0	0
RP5-899E9.1	10	10	9	3	1	5	6	28	12	2	5	2	10	2	67	7	2	0	21	5	6	6	6	0	4	1	3	2	2	3	4	39	4	7	5	5	4	20	5	23	4	4	11	16	21	4	15	15	3
CTD-2302E22.4	6	13	4	0	2	2	1	9	0	6	1	0	1	4	1	0	2	7	5	0	22	1	1	5	5	1	1	0	8	4	0	4	3	4	0	0	1	4	6	5	3	2	1	6	2	4	4	3	1
RP11-539E19.2	0	0	0	0	0	0	0	0	0	0	0	0	0	1	0	0	0	0	0	0	1	0	0	0	0	0	0	0	0	0	0	0	0	1	0	0	1	0	0	0	0	0	0	2	0	0	0	0	0
EP300-AS1	0	18	7	13	8	8	3	13	9	13	3	0	1	113	1	5	3	11	8	7	97	81	74	15	10	6	4	13	8	28	40	6	12	8	21	7	2	7	27	41	48	11	5	21	7	9	13	8	33
FAM197Y5	0	0	0	0	0	0	0	0	0	0	0	0	0	0	0	0	0	0	0	0	0	0	0	0	0	0	0	0	0	0	0	0	0	0	0	0	0	0	0	0	0	0	0	0	0	0	0	0	0
RP11-59H7.3	9	7	1	2	3	4	2	0	0	13	2	2	0	3	2	1	2	3	2	9	10	1	5	2	7	1	4	6	2	11	1	5	16	3	4	1	1	9	4	1	7	4	2	0	6	7	7	6	2
LINC01868	0	0	0	0	0	0	0	0	0	0	0	0	0	0	0	0	0	0	0	0	0	0	0	0	0	0	0	0	0	0	0	0	0	0	0	0	0	0	0	0	0	0	0	0	0	0	0	0	0
RP11-168O16.2	2	0	0	0	0	0	0	0	0	7	0	0	3	0	1	5	0	0	8	0	19	0	1	1	0	0	1	1	6	10	0	1	0	0	0	1	1	15	9	7	1	2	2	2	3	0	0	7	0
RP11-738E22.3	22	12	0	8	18	12	7	2	8	22	9	8	20	4	49	5	4	23	12	16	24	18	16	7	15	12	12	7	8	8	1	7	4	11	3	5	5	11	7	8	18	1	11	16	10	10	25	8	9
RP11-800A3.4	1070	189	433	1116	2727	3780	4353	807	2409	342	842	95	292	648	213	442	667	1204	539	518	1143	268	744	192	391	411	629	1546	601	2451	459	357	1570	953	761	773	849	1261	1316	904	4588	3305	955	1652	3567	11430	957	1167	1347
RP11-800A3.7	36	10	6	16	19	48	18	8	11	20	6	6	3	3	11	4	14	41	12	9	4	2	21	1	19	6	12	4	6	22	5	12	7	11	20	22	18	8	38	19	29	76	16	17	8	81	15	23	13
AC091770.3	0	0	0	0	0	0	0	0	0	0	1	0	41	0	0	0	0	0	0	0	0	0	0	0	0	0	0	0	0	0	0	0	0	0	0	0	0	0	0	0	0	0	0	0	0	0	0	1	0
RP11-687D19.1	0	0	0	0	0	0	0	0	0	1	0	0	0	0	2	0	0	0	1	0	1	0	0	0	0	0	0	0	0	0	0	0	0	0	0	0	0	0	0	0	0	0	0	0	0	0	0	0	0
RP11-800A3.2	5	28	12	6	3	24	3	0	3	0	0	0	15	2	0	3	2	5	3	2	6	0	3	4	2	6	8	2	4	6	1	4	0	1	15	0	0	6	7	1	6	1	1	12	9	17	2	4	0
RP11-817I4.2	30	25	11	7	9	5	2	4	1	50	6	8	12	12	10	6	11	14	25	7	93	20	13	9	18	22	5	9	10	16	8	36	11	6	14	6	7	10	48	14	5	14	5	12	14	12	11	14	3
AC114752.1	0	0	0	0	0	0	0	0	0	0	0	0	0	0	0	0	0	0	0	0	0	0	0	0	0	0	0	0	0	0	0	0	0	0	0	0	0	0	0	0	0	0	0	0	0	0	0	0	0
RP11-230F18.5	16	11	9	7	20	3	18	19	16	36	5	13	8	24	7	10	3	15	53	14	59	29	15	12	47	48	12	39	28	38	5	47	39	4	16	12	15	27	65	11	55	36	21	29	9	15	21	22	5
RP5-903G2.2	0	0	0	2	0	0	0	1	0	0	1	0	4	0	3	2	0	0	0	0	5	8	1	2	0	0	0	0	1	2	0	6	0	2	5	1	0	2	6	1	6	1	0	1	0	2	0	2	2
RP11-1437A8.4	0	0	0	0	0	0	0	0	0	0	0	0	0	0	0	0	0	0	0	0	0	0	0	0	0	0	0	0	0	0	0	0	0	0	0	0	0	0	0	0	0	0	0	0	0	0	0	0	0
RP11-1437A8.5	0	0	0	0	0	0	0	0	0	0	0	0	0	0	0	0	0	0	0	0	0	0	0	0	0	0	0	0	0	0	0	0	0	0	0	0	0	0	0	0	0	0	0	0	0	0	0	0	0
RP11-359J14.2	3	0	0	0	5	0	2	0	2	1	0	0	0	4	0	0	0	4	4	3	11	0	4	11	14	3	0	4	7	5	0	8	4	0	0	3	3	11	9	2	7	6	8	4	0	3	1	5	4
CTC-369A16.2	0	0	0	0	0	0	0	0	0	0	0	0	0	0	2	0	0	0	0	0	0	0	0	0	0	0	0	0	0	0	0	0	0	0	0	0	0	0	1	0	0	0	0	0	0	0	0	0	0
RP11-1437A8.3	0	0	0	0	0	0	0	0	0	0	0	0	0	0	0	0	0	0	0	0	0	0	0	0	0	0	0	0	0	0	0	0	0	0	0	0	0	0	0	0	0	0	0	0	0	0	0	0	0
[truncated: 12,449 more rows]
[truncated: 280 more columns]
