# Supplementary material for: Identification and validation of key modules and hub genes associated with the pathological stage of oral squamous cell carcinoma by weighted gene co-expression network analysis
Source: PeerJ. 2020 Feb 4;8:e8505. doi: 10.7717/peerj.8505 (PMC7006519; doi:10.7717/peerj.8505)
Supplement: File S1 [file peerj-08-8505-s001.zip › lncRNA/merge-normal.txt]

id	TCGA-CV-6934	TCGA-CV-6938	TCGA-CV-6936	TCGA-CV-6956	TCGA-CV-7432	TCGA-CV-7101	TCGA-CV-7406	TCGA-CV-7255	TCGA-CV-7438	TCGA-H7-A6C5	TCGA-CV-6959	TCGA-CV-7252	TCGA-HD-A6I0	TCGA-CV-7425	TCGA-CV-7177	TCGA-WA-A7GZ	TCGA-CV-7245	TCGA-CV-7416	TCGA-H7-A6C4	TCGA-CV-7091	TCGA-CV-7440	TCGA-CV-7178	TCGA-HD-8635	TCGA-CV-7242	TCGA-CV-6962	TCGA-CV-7250	TCGA-CV-6935	TCGA-CV-7424	TCGA-CV-6961	TCGA-CV-7238	TCGA-CV-7183	TCGA-CV-7434	TCGA-CV-7423	TCGA-CV-6943	TCGA-CV-7261	TCGA-HD-A6HZ	TCGA-CV-6933	TCGA-CV-7235	TCGA-CV-6939	TCGA-CV-7097	TCGA-CV-7103	TCGA-CV-7437	TCGA-CV-6960	TCGA-CV-6955
RP11-670E13.6	20	6	101	18	15	16	60	59	36	20	50	39	118	29	68	71	21	20	38	30	6	14	15	54	92	10	57	42	18	43	53	25	9	11	104	275	12	27	0	16	65	90	15	22
RP11-433M22.1	0	0	0	0	0	0	0	0	1	0	0	0	0	0	0	0	0	0	0	0	0	0	0	0	0	0	0	0	1	0	0	0	0	0	0	0	0	0	0	0	0	0	0	0
RP11-670E13.5	0	0	0	0	0	0	0	0	0	0	0	0	0	0	0	0	0	0	0	0	0	0	0	0	0	0	0	0	0	0	0	0	0	0	0	0	0	0	0	0	0	0	0	0
RP5-1068H6.6	0	0	2	0	0	0	0	0	1	0	0	0	0	0	1	4	2	3	0	0	0	0	0	0	6	0	0	0	0	0	0	0	0	0	0	0	0	0	0	0	4	0	0	0
RP11-343H5.6	4	1	0	2	3	3	0	6	2	2	1	0	0	2	2	7	5	5	1	22	7	14	4	7	6	1	2	4	9	2	2	1	3	3	3	0	3	2	1	2	8	8	2	2
RP11-700F16.3	0	0	0	0	0	0	0	0	0	0	0	0	0	0	0	0	0	0	0	0	0	0	1	1	1	0	0	0	0	0	0	0	0	1	0	0	0	0	0	0	1	0	0	0
RP11-71J4.2	0	0	0	0	0	0	0	0	0	0	0	0	0	0	0	0	0	0	0	0	0	0	0	0	0	0	0	0	0	0	0	0	0	0	0	0	0	0	0	0	0	0	0	0
RP11-298J23.8	0	1	0	0	0	0	0	1	0	0	3	1	0	0	0	0	0	1	0	0	0	2	1	0	0	0	0	0	1	1	1	0	0	1	0	1	0	0	0	0	1	0	0	0
RP11-298J23.9	0	0	0	0	0	0	0	0	0	0	0	0	0	0	0	0	0	0	0	0	0	0	0	0	0	0	0	0	0	0	0	0	0	0	0	0	0	0	0	0	0	0	0	0
RP13-329D4.3	0	0	0	0	0	0	2	0	0	0	0	0	0	0	0	0	0	0	0	0	0	0	0	0	0	0	0	0	0	0	0	0	0	0	0	0	0	0	0	0	0	0	0	0
RP11-801F7.1	0	0	0	0	0	0	0	0	0	0	0	0	0	0	0	0	0	0	0	0	0	0	0	0	0	0	0	0	0	0	0	0	0	0	0	0	0	0	0	0	0	0	0	0
RP11-618L22.1	5	0	1	1	2	0	0	1	0	3	0	0	0	4	2	4	3	5	1	4	1	4	3	1	0	2	0	1	2	2	0	2	0	0	2	0	5	1	0	0	2	2	0	2
RP11-298J23.5	1	0	0	0	1	0	2	0	0	1	0	0	0	0	0	0	0	1	0	1	0	2	2	0	0	2	0	0	0	1	1	0	0	5	0	0	0	1	0	1	0	0	0	0
AC083949.1	23	17	3	1	2	7	4	2	4	0	4	0	0	5	0	2	1	11	5	7	2	9	2	9	3	4	1	2	0	13	0	4	4	35	4	0	1	5	0	2	3	6	0	6
LINC01327	0	0	0	0	0	0	0	0	0	0	0	0	0	0	0	0	0	0	0	0	0	0	0	0	0	0	0	0	0	0	0	0	0	0	0	0	0	0	0	0	0	0	0	0
RP11-116D17.1	0	0	0	1	0	0	0	0	0	0	0	0	0	0	0	0	4	0	3	3	0	0	1	0	0	0	0	0	0	0	0	0	0	1	0	1	0	0	0	0	0	0	0	1
LINC01634	1	0	10	32	0	3	363	0	8	2	71	15	6	3	1	2	21	3	6	32	15	10	1	4	1	203	3	5	5	5	0	3	21	9	0	4	3	2	230	47	3	0	4	0
CTB-147C22.9	20	15	8	6	2	14	18	11	6	0	32	18	13	18	16	4	20	0	18	6	3	0	3	15	4	11	17	29	14	10	11	1	9	7	8	9	0	0	0	0	0	34	3	14
CTB-147C22.8	0	0	4	9	0	0	2	2	1	0	3	2	11	1	0	0	1	1	12	1	0	0	2	6	0	10	10	6	2	3	3	0	9	7	1	0	0	0	0	0	0	7	0	13
RP11-491F9.1	3	0	2	0	4	1	1	0	0	2	6	4	1	1	0	6	1	0	2	0	0	1	20	1	0	1	0	0	4	9	2	0	0	0	2	1	4	0	0	3	3	0	0	2
RP11-169E6.4	0	0	0	0	0	0	0	0	0	0	0	0	0	0	0	1	0	0	0	1	0	0	0	0	1	0	0	2	0	1	0	0	0	0	0	0	0	0	0	0	0	0	0	0
LINC01324	6	0	0	0	0	0	0	0	0	1	0	0	0	0	0	0	1	0	0	1	0	0	0	0	0	0	0	0	1	0	0	0	0	0	0	0	0	0	0	0	0	0	1	1
RP11-495K9.9	0	0	0	0	0	0	0	0	0	0	0	0	0	0	0	0	0	1	0	1	0	0	0	0	0	0	0	0	0	0	0	0	0	0	0	0	0	1	0	0	0	0	0	0
RP11-491F9.6	0	0	1	0	0	0	0	0	0	0	0	0	0	0	0	0	0	0	0	0	0	0	0	0	0	0	0	0	0	0	0	0	0	0	0	0	0	0	0	1	0	0	0	0
RP11-169E6.1	6	2	0	1	2	4	4	7	5	5	4	5	0	1	5	11	4	6	0	5	5	5	2	12	9	2	3	7	2	3	4	4	4	3	6	4	2	1	3	6	8	9	2	6
RP11-491F9.8	0	0	0	0	0	0	0	0	0	0	0	0	0	0	0	0	0	0	0	0	0	0	1	0	0	0	0	0	0	0	0	0	0	0	1	0	0	0	0	0	0	0	0	0
AC009120.5	20	3	3	1	4	3	3	8	1	5	9	5	0	4	5	14	0	9	2	5	1	8	4	7	0	7	0	17	8	6	1	2	1	3	7	0	3	0	6	14	7	4	3	3
AC009120.6	122	17	43	31	10	24	21	67	17	91	66	61	83	29	65	146	18	56	54	49	24	79	91	132	38	50	15	92	38	169	26	23	24	42	59	59	22	14	22	66	72	72	24	29
RP11-789A21.1	0	0	0	0	0	0	0	0	0	0	0	0	0	0	0	0	0	0	0	0	0	0	0	0	0	0	0	0	0	0	0	0	0	0	0	0	0	0	0	0	0	0	0	0
LINC01630	3	1	0	0	11	0	2	0	0	0	0	0	0	0	1	3	0	23	1	3	0	1	8	1	0	0	0	0	1	7	0	0	9	0	7	2	0	0	0	2	2	0	0	0
RP4-697P8.3	0	1	0	0	0	0	0	0	0	0	0	0	2	0	0	0	3	1	2	1	0	3	0	0	0	0	0	0	0	0	0	0	0	0	0	0	0	0	0	0	0	0	0	0
RP1-225E12.3	0	0	0	0	0	0	2	0	0	0	3	0	0	1	0	0	1	0	2	0	0	5	1	1	0	3	0	2	2	2	0	1	0	0	0	2	0	1	2	4	0	0	0	0
RP11-10O17.3	2	1	1	2	0	3	1	2	2	3	1	1	2	4	5	6	2	3	0	0	1	3	1	0	0	3	1	5	7	3	2	1	2	3	5	1	1	3	0	4	2	4	0	1
LINC01320	0	1	0	1	0	0	0	1	0	87	0	0	0	0	7	1	1	0	0	1	0	0	0	22	0	3	0	14	1	0	3	0	0	0	1	4	1	0	0	0	0	16	0	1
AC006373.1	1	0	0	0	0	1	0	0	0	0	0	0	0	0	0	0	0	0	0	0	0	0	0	0	0	0	0	0	0	0	0	0	0	0	0	0	0	0	0	0	0	0	0	0
RP11-327I22.5	0	0	0	0	0	0	0	2	0	0	0	0	0	0	0	1	0	0	0	0	0	0	0	0	0	0	0	0	0	0	0	0	0	0	0	0	0	0	0	0	0	0	0	0
AF001548.6	3	0	4	3	0	2	2	3	0	5	6	0	1	5	4	3	0	5	0	0	9	2	1	5	5	1	1	2	0	0	1	3	0	1	8	4	5	2	1	0	5	3	1	11
AF001548.5	225	212	75	72	37	116	31	173	83	94	199	54	51	219	99	177	85	188	66	87	386	146	24	211	80	78	46	88	41	75	32	211	111	373	287	75	32	92	58	45	284	84	43	110
RP11-466F5.10	4	0	1	2	8	0	1	1	0	2	1	1	0	1	0	0	2	1	0	0	0	1	1	1	4	1	0	0	1	2	0	3	1	2	0	0	0	0	0	0	1	0	0	0
USP27X-AS1	83	10	31	24	7	32	17	39	48	115	42	30	6	29	39	79	24	62	25	19	9	75	43	86	79	34	56	74	34	45	35	23	37	42	73	14	58	20	31	42	83	66	33	71
AP000462.3	0	0	1	0	0	1	1	0	0	0	0	0	0	0	1	0	0	0	0	0	0	0	0	0	1	0	0	0	0	0	0	0	0	0	2	0	0	0	0	1	0	1	0	0
RP11-499O7.7	6	1	4	0	14	24	2	7	2	11	0	0	5	0	4	0	4	25	5	0	0	12	0	34	0	1	1	5	0	19	0	0	0	0	22	2	0	3	0	4	5	4	1	3
AP000462.2	0	0	0	0	0	0	0	0	0	1	0	0	0	0	0	0	0	0	0	0	0	0	0	3	0	0	1	0	0	0	0	0	0	0	0	0	11	0	2	0	0	0	0	1
RP1-278O22.2	0	1	0	1	2	1	1	0	0	0	0	0	0	1	0	1	12	5	0	3	1	3	1	1	1	0	3	0	0	1	1	0	4	0	3	0	0	0	0	0	0	2	1	1
DLGAP1-AS3	0	1	1	0	0	1	0	1	0	0	1	0	4	0	0	0	0	0	1	0	17	0	1	1	0	1	0	1	0	0	1	0	0	0	1	0	0	0	0	0	1	0	1	0
RP11-489D6.2	0	0	3	1	0	0	9	0	1	0	7	1	0	0	0	0	0	15	3	54	0	8	0	0	0	4	1	1	1	16	0	0	2	4	0	1	3	5	1	4	2	1	0	1
LINC02157	0	0	0	0	0	0	0	0	0	2	1	0	0	0	0	1	0	0	0	0	0	0	0	1	0	0	0	2	0	0	0	0	0	0	0	0	0	0	0	0	0	0	0	0
AC103563.8	4	0	72	8	0	2	16	14	67	0	50	54	8	0	139	2	1	0	6	9	0	0	2	44	1	33	93	80	2	2	97	0	1	9	1	98	6	0	2	1	12	119	20	4
AC103563.9	1	1	76	18	0	3	6	22	65	0	68	227	0	0	225	0	0	0	10	4	0	0	1	35	1	124	95	211	0	1	82	0	0	7	0	161	0	1	0	1	2	116	52	3
RP11-666A8.8	12	3	5	1	2	5	3	1	2	7	4	3	9	4	8	36	5	10	2	2	1	4	10	7	5	2	3	8	3	13	0	4	3	2	10	5	1	7	3	8	13	2	1	2
RP11-666A8.9	16	2	3	7	4	10	0	7	1	0	4	8	0	3	6	23	6	6	10	6	7	4	34	18	10	3	3	7	15	18	1	3	9	8	16	0	1	11	0	5	11	10	1	2
RP3-388M5.9	14	2	3	3	3	3	4	3	2	9	3	2	0	0	5	22	0	6	1	4	0	21	5	10	0	1	4	7	13	11	3	10	12	6	8	6	11	1	8	4	7	4	1	4
RP11-190A12.8	15	4	4	25	2	9	4	7	0	29	18	16	2	2	13	42	2	16	6	10	2	45	23	9	21	4	6	19	12	40	9	1	18	8	11	114	7	3	6	19	29	19	3	3
GRID1-AS1	0	0	0	0	0	0	0	0	0	0	0	1	0	0	0	0	0	2	0	0	0	0	0	0	0	0	0	0	0	0	0	0	1	0	0	2	0	0	0	0	0	0	0	0
AC092652.1	0	0	1	0	0	0	4	4	1	0	2	1	0	0	0	3	0	0	0	1	0	0	0	0	12	0	0	0	0	0	0	0	0	0	0	0	0	1	0	0	0	0	0	0
RP5-991G20.2	3	2	2	3	15	2	1	10	3	11	3	3	4	1	2	7	22	13	3	2	4	10	4	14	2	2	3	4	14	8	3	6	11	5	2	2	7	4	2	1	9	4	1	4
RP11-416A14.1	0	0	0	0	0	0	0	2	0	0	0	0	1	4	1	1	2	0	0	0	0	1	0	2	1	0	0	0	0	1	0	0	1	0	1	0	0	1	0	0	0	0	0	1
RP11-114J13.1	0	0	0	0	1	0	0	0	0	1	0	0	0	1	0	0	1	1	0	0	0	1	0	0	0	0	0	0	0	0	0	0	0	0	0	0	0	0	0	1	0	0	0	0
RP1-68D18.3	0	0	3	0	0	0	0	0	0	0	0	0	0	0	1	0	1	0	0	2	0	0	0	0	0	0	0	0	0	0	0	0	1	0	0	0	0	0	0	0	0	0	0	0
RP11-61E11.2	1	2	1	0	1	4	1	0	6	4	1	4	2	1	3	3	8	12	1	5	3	7	0	0	12	0	1	0	6	2	1	1	1	3	1	3	1	3	4	3	9	2	2	2
AC068491.2	0	0	1	0	0	0	0	3	0	0	0	0	0	0	3	0	0	0	0	0	0	0	0	1	1	0	0	0	0	0	0	1	1	1	0	0	0	0	0	0	0	0	0	0
RP4-559A3.6	0	0	0	0	0	0	0	0	0	0	0	0	0	0	0	0	0	0	0	0	0	0	0	0	0	0	0	0	0	0	0	0	0	0	0	0	0	0	0	0	0	0	0	0
RP11-146D12.2	0	0	8	3	0	1	4	19	2	10	4	8	1	0	58	4	0	2	1	2	0	2	0	24	2	9	17	42	1	0	31	0	0	0	9	9	4	2	3	1	8	16	5	1
RP5-991G20.6	0	1	1	0	0	0	0	0	0	1	0	1	0	0	2	1	2	0	2	0	0	0	0	5	1	2	0	0	0	1	0	0	0	0	2	0	0	0	0	1	4	1	0	0
RP11-329B9.5	4	1	1	2	0	1	1	1	1	1	2	1	1	6	0	6	0	0	0	1	0	2	0	0	0	1	3	0	7	1	0	0	1	2	4	0	1	0	0	7	5	0	0	2
RP11-181G12.4	0	0	1	0	1	0	0	0	2	1	1	1	0	0	2	2	2	0	0	0	0	0	1	3	1	0	0	0	0	2	0	0	1	0	1	1	0	0	1	1	0	1	0	0
AC010468.2	0	0	0	0	0	1	0	0	0	0	0	0	0	0	0	2	0	0	0	0	0	0	0	3	0	0	0	0	0	0	0	0	0	1	0	0	0	0	0	0	0	0	0	0
RP11-732A19.2	0	0	0	0	0	0	0	0	0	0	0	0	0	0	0	0	0	0	0	0	0	0	0	0	0	0	0	0	0	0	0	0	0	0	0	0	0	0	0	0	0	0	0	0
RP11-196D18.1	0	0	0	0	0	0	1	0	0	0	0	0	0	0	0	0	0	0	0	0	0	0	0	0	0	0	0	0	0	0	0	0	0	0	0	0	0	0	0	0	0	0	0	0
RP11-309M23.1	0	0	0	2	0	0	1	0	0	0	3	0	0	0	0	3	0	2	2	0	1	0	0	1	0	0	0	6	0	3	0	0	0	0	0	0	1	0	4	0	3	2	1	0
RP11-566K19.6	4	0	5	2	1	0	18	0	0	6	3	2	5	0	0	0	2	5	4	1	0	3	4	2	1	3	0	4	4	2	0	0	3	2	0	0	6	1	8	24	9	0	0	1
RP4-668J24.2	8	11	2	1	9	14	3	2	5	2	8	7	3	3	8	118	5	13	25	7	2	0	1	6	3	2	4	6	42	47	2	27	31	15	17	13	0	2	7	4	30	0	4	20
RP11-109P14.10	0	0	0	0	0	0	0	0	0	0	0	0	0	0	0	0	0	0	0	0	0	0	0	0	0	0	0	0	0	0	0	0	0	0	0	0	0	0	0	0	0	0	0	0
RP11-59N23.1	5	0	0	0	0	0	1	0	0	1	0	0	0	0	0	1	0	3	1	0	1	5	1	0	0	0	0	0	0	0	0	3	0	1	0	0	0	0	0	0	0	0	1	0
RP11-59N23.3	1	0	0	0	0	0	0	0	0	0	0	1	0	0	0	0	0	0	0	0	0	0	0	0	0	0	0	0	0	2	0	1	0	0	1	0	0	0	0	0	0	0	0	0
RP1-200K18.1	0	0	0	0	0	0	0	0	0	0	0	0	0	0	0	3	0	0	2	0	0	0	0	1	0	0	0	0	0	0	1	0	0	0	2	0	0	0	0	0	1	0	0	0
AC133680.1	0	0	0	0	0	0	1	4	1	0	15	0	0	0	0	0	5	0	0	0	0	0	0	0	3	0	0	0	2	0	1	0	0	0	0	0	1	0	1	1	0	0	0	1
CTD-2314G24.2	2	0	12	6	14	13	3	39	22	273	9	2	12	1	39	181	17	1	1	12	0	3	7	79	1	126	13	133	19	2	12	0	8	7	9	4	16	1	29	183	4	59	19	42
RP11-379H18.1	1014	264	624	293	323	1045	446	458	576	671	1200	542	120	956	583	919	539	1118	327	1135	484	1920	774	274	866	477	529	816	632	514	422	415	1632	791	361	136	506	375	516	527	994	510	372	649
RP11-476F14.1	0	0	0	0	0	0	0	0	0	0	0	0	0	0	0	0	0	0	0	0	0	0	0	0	0	0	0	0	0	0	0	0	0	0	0	1	0	0	0	0	0	0	0	0
H19	12441	154	14164	10634	3169	492	59348	1913	2175	9024	15365	3027	17474	2110	34834	21881	16028	420	19507	1766	151717	5473	19301	24694	4622	12066	23089	29879	30210	12642	17398	4665	1104	1488	669	3624	424	1566	62354	52001	9098	15703	655	368
AC008060.8	1	0	1	0	0	0	0	0	0	0	0	0	0	0	1	0	1	1	0	0	0	0	0	0	2	0	0	0	1	0	0	0	0	0	2	0	0	0	0	0	0	0	0	0
ATP13A4-AS1	2	0	0	2	0	0	1	1	0	0	1	5	0	0	0	2	0	0	0	0	0	0	0	4	1	0	2	4	0	0	1	0	0	0	1	0	0	0	0	0	0	1	3	0
KANSL1-AS1	52	45	24	97	26	34	69	28	20	40	310	15	147	16	101	48	26	117	26	39	24	52	73	115	204	30	48	31	36	152	15	79	25	88	110	232	46	140	57	43	98	21	12	35
KIRREL3-AS3	0	0	0	0	0	4	0	0	0	0	0	0	0	0	0	0	0	0	0	0	0	0	0	0	0	0	0	0	0	0	0	0	0	1	7	0	1	0	0	0	5	0	0	0
KIRREL3-AS1	1	0	0	0	0	0	2	1	1	11	0	0	0	0	1	2	3	0	0	0	1	0	1	2	8	0	0	0	0	2	0	1	0	0	3	0	4	1	5	14	0	0	0	4
AC004449.6	2	11	0	1	3	0	0	1	1	2	0	7	0	2	1	1	0	0	13	3	0	1	1	7	3	0	1	1	0	3	1	1	1	1	1	10	3	8	0	0	0	3	3	1
RP11-707P17.2	11	4	3	1	0	3	2	2	2	9	6	7	5	10	7	16	1	10	5	6	7	12	16	6	13	0	0	13	5	28	0	2	4	6	3	9	4	9	1	6	4	4	1	3
IQCF5-AS1	0	0	0	0	0	0	0	0	0	0	0	0	0	0	0	0	0	1	0	0	0	0	0	0	0	0	0	0	0	0	0	0	0	0	0	0	0	0	0	0	0	0	0	0
RP11-707P17.1	1	0	0	0	0	0	0	0	0	0	0	3	0	0	0	0	0	0	0	0	0	0	1	1	0	0	0	0	1	4	0	0	0	0	0	0	0	0	0	0	0	0	0	0
SPATA8-AS1	0	0	0	0	0	0	0	0	0	0	0	0	0	0	0	0	0	0	0	0	0	0	0	1	0	0	0	0	0	0	0	0	0	2	0	0	0	0	0	0	0	0	0	0
RP11-863H1.1	0	0	0	0	1	0	0	1	0	4	0	1	0	2	0	1	1	0	0	1	0	1	1	1	0	1	0	0	1	1	0	3	2	2	0	0	0	0	0	2	1	0	1	6
RP11-190P13.2	1	0	1	2	0	1	0	0	0	1	0	0	1	0	0	2	2	0	2	0	0	0	1	0	2	0	0	0	7	1	0	3	0	1	3	1	3	0	0	5	3	0	0	2
CTD-2306A12.1	2	3	4	0	0	4	10	14	7	5	9	26	1	0	18	5	5	0	9	10	1	1	4	3	1	6	1	18	0	31	3	4	12	4	5	8	3	1	3	0	0	12	4	8
KCND3-IT1	0	0	0	0	0	1	0	0	0	0	0	0	0	0	0	0	0	0	0	0	0	0	1	0	0	0	1	0	0	1	0	0	0	0	0	0	0	1	0	0	0	0	0	0
LINC02032	0	0	0	0	0	0	0	0	0	0	0	0	0	0	0	0	0	0	0	0	0	0	0	0	0	0	0	0	0	1	0	0	0	0	1	0	0	0	0	0	0	0	0	0
LINC02033	4	4	7	1	0	1	1	7	4	6	2	3	5	1	3	1	1	4	2	2	0	3	2	1	0	3	0	2	0	9	0	2	4	10	1	5	0	12	0	7	7	3	0	2
LINC02030	0	0	0	0	0	0	2	0	0	1	0	0	0	1	0	1	1	1	0	2	0	0	0	3	0	0	0	1	0	1	0	0	4	0	0	2	0	0	0	0	7	0	0	0
LINC02031	5	21	63	22	2	69	10	40	20	122	6	29	2	19	85	91	354	221	18	338	38	89	28	152	4	16	59	74	5	48	153	7	139	17	6	6	7	0	18	9	2	127	19	69
LINC02036	5	0	39	0	0	14	7	51	21	16	5	9	0	0	172	3	7	2	1	10	2	0	1	8	6	20	70	72	6	1	120	1	3	1	8	38	55	0	5	47	37	84	35	15
LINC02037	1	0	0	0	1	0	4	0	0	0	0	0	0	1	0	0	0	4	1	2	0	1	0	3	0	0	0	1	0	1	0	1	0	2	0	0	0	0	0	2	3	0	0	0
LINC02035	879	388	599	253	390	629	356	556	572	503	754	515	170	755	671	906	383	1239	530	1027	180	546	609	555	689	390	421	634	1059	1552	142	336	689	583	974	175	251	481	618	455	1118	598	230	610
RP11-43A14.1	4	2	2	0	8	8	0	0	3	2	0	0	0	4	1	1	2	7	0	5	0	3	2	0	4	2	0	0	6	0	0	0	0	2	1	0	0	2	0	0	2	0	2	0
CTD-3118D7.1	0	0	0	0	0	0	0	0	0	0	0	0	0	0	0	0	0	0	0	0	0	0	0	0	0	0	0	0	0	0	1	0	0	0	0	0	0	0	0	0	0	0	0	0
AC091493.2	0	0	1	0	0	0	0	0	0	0	0	0	0	0	0	0	0	0	0	0	0	0	0	1	0	0	0	2	1	0	0	0	0	0	0	0	0	0	0	1	0	0	0	0
AC009498.1	0	0	0	0	0	0	0	0	0	0	0	0	0	0	0	0	0	0	0	0	0	1	0	0	0	0	0	1	0	0	0	0	0	0	0	0	0	0	1	1	0	0	0	0
AC004448.5	4	1	0	0	0	2	1	1	1	2	1	0	3	0	0	13	27	0	0	0	0	2	0	1	3	0	0	3	20	6	0	1	4	0	6	3	0	2	0	1	0	2	0	1
RP11-22C11.2	36	11	26	18	12	64	12	62	49	86	47	30	7	27	76	92	47	80	24	77	35	53	51	70	292	21	55	95	56	80	37	17	80	34	119	43	125	14	20	20	203	95	36	38
KCNAB1-AS2	0	0	0	0	1	0	0	0	0	0	0	0	0	0	0	6	2	2	1	1	0	0	0	1	3	0	0	0	1	3	0	0	3	0	2	0	0	0	0	0	0	0	0	0
LINC00173	44	13	8	12	6	16	7	24	14	18	15	41	17	16	10	86	4	57	9	48	0	10	16	43	26	4	6	21	4	68	4	2	26	7	44	93	24	15	3	47	16	20	3	3
AC004692.4	0	0	0	0	1	0	0	0	1	1	0	0	0	0	0	0	0	1	0	0	0	0	0	0	0	0	0	0	0	1	0	1	1	0	0	0	0	0	0	0	0	0	0	0
RP11-379L18.3	0	0	0	0	0	0	0	0	0	0	0	0	0	0	0	0	0	0	0	0	0	0	0	0	0	0	0	0	0	0	0	0	0	0	0	0	0	0	0	0	0	0	0	0
RP11-355F22.1	0	0	0	0	0	0	0	0	0	0	0	0	3	0	0	0	1	0	0	0	0	0	0	0	0	0	0	2	3	0	0	0	0	0	0	0	0	0	0	0	0	0	0	0
CITF22-24E5.1	0	0	0	0	0	0	0	0	0	0	0	0	0	0	0	0	0	0	0	0	0	1	0	0	0	0	0	0	0	0	1	0	0	3	0	0	0	0	0	2	1	1	0	0
RP11-11H9.2	0	0	0	0	0	0	0	0	0	0	0	0	0	0	0	0	0	0	0	0	0	0	0	0	0	0	0	0	0	0	0	0	0	0	0	0	0	0	0	0	0	0	0	0
AC084149.1	0	0	0	0	0	0	0	0	0	0	0	0	0	0	0	0	0	0	0	0	0	0	0	0	0	0	0	0	0	0	0	0	0	0	0	0	0	0	0	0	0	0	0	0
AC084149.2	0	3	0	0	0	0	0	0	0	0	0	0	0	2	0	0	0	3	0	2	0	0	0	1	2	0	0	0	3	0	0	0	0	0	1	0	0	1	0	2	4	0	0	1
ATP1B3-AS1	42	3	7	5	0	9	1	2	1	5	32	23	0	7	5	52	9	23	7	18	12	20	10	21	15	2	1	19	15	33	1	8	15	5	18	0	3	3	2	5	13	1	4	3
RP11-113D6.6	1	0	0	0	0	1	0	0	0	0	0	0	0	1	0	0	0	0	0	0	0	1	0	1	0	0	0	0	1	1	0	0	0	1	0	2	2	0	0	2	0	0	0	0
RP11-3P17.5	21	13	13	18	17	32	14	51	28	11	26	11	13	15	19	19	19	13	8	21	21	36	9	32	20	27	10	18	10	15	22	13	12	8	28	21	14	28	10	29	20	43	21	38
RP11-135D11.2	0	0	1	0	0	0	1	0	1	0	0	0	0	0	0	0	0	0	0	0	0	0	0	0	0	0	0	0	0	0	0	0	0	0	1	8	0	0	0	0	0	0	0	0
RP11-476H16.1	1	0	4	0	3	0	6	0	0	0	2	0	3	0	0	3	0	1	1	1	0	1	1	1	2	0	1	1	4	6	0	1	1	0	2	2	2	0	4	1	1	1	0	1
CTD-2587H24.5	15	0	1	0	90	3	2	0	0	5	3	1	0	1	20	11	15	62	89	42	42	6	37	5	1	0	0	0	25	31	0	4	26	6	0	0	0	2	0	3	3	0	1	0
AC138472.6	0	0	0	0	0	0	0	0	0	0	0	0	0	0	0	0	0	0	0	0	0	0	0	0	0	0	0	0	0	0	0	0	0	0	0	0	0	0	0	0	0	0	0	0
RP11-49K4.2	0	0	0	0	0	0	0	0	0	0	0	0	0	0	0	0	0	0	0	0	0	0	0	0	0	0	0	0	0	0	0	0	0	0	0	0	0	0	0	0	0	0	0	1
HTR5A-AS1	0	0	0	0	0	0	0	0	0	0	0	0	0	0	0	0	0	0	0	0	0	0	0	0	0	0	0	0	0	0	0	0	0	0	0	0	0	0	0	0	0	0	0	0
RP11-546K22.1	1	0	1	3	0	1	4	3	0	1	4	2	0	0	2	1	1	2	2	1	1	10	0	2	3	2	3	2	0	5	0	2	1	1	3	3	16	0	1	8	0	3	0	2
RP11-546K22.2	0	0	0	0	0	0	0	0	0	0	0	0	0	0	0	0	0	0	0	0	0	0	0	0	0	0	0	0	0	0	0	0	0	0	0	0	0	0	0	0	0	0	0	0
RP11-546K22.3	3	5	9	10	1	7	22	3	7	4	20	4	2	4	16	11	3	4	6	11	8	26	5	1	10	4	18	10	4	26	5	14	8	14	3	4	5	4	13	13	5	8	3	3
RP11-42O4.2	2	0	0	0	0	0	0	0	0	0	1	0	1	0	0	0	0	2	0	2	0	2	0	4	3	0	0	1	0	2	0	0	0	0	0	0	0	0	0	1	0	0	0	1
AC114752.3	0	0	0	0	0	0	0	0	0	0	1	0	1	0	0	0	0	0	0	0	0	0	0	0	0	0	0	0	0	0	0	0	0	0	0	0	0	0	0	0	0	0	0	0
CTD-2647E9.3	2	0	3	0	0	1	0	0	1	4	0	0	1	0	2	1	0	2	0	1	2	2	2	2	0	0	2	0	1	1	0	2	1	0	0	9	8	0	0	10	0	0	1	1
RP11-29H23.4	1	0	1	2	0	1	0	1	1	2	2	1	2	0	1	5	2	1	0	4	1	4	0	0	13	1	1	0	0	2	0	1	1	0	3	1	0	0	0	0	2	1	1	0
RP11-1H15.2	2	0	0	0	1	0	0	0	0	0	0	0	0	1	1	2	0	3	1	0	0	0	1	1	1	0	1	0	0	2	0	0	0	0	1	0	1	0	0	0	0	1	0	0
AF186192.1	10	0	0	4	0	0	11	3	0	2	3	2	4	0	0	0	1	3	1	3	0	1	2	1	0	11	3	6	13	5	0	0	1	1	0	2	18	46	27	17	2	0	0	4
GATM-AS1	0	0	0	0	0	0	0	1	0	0	2	1	0	0	1	0	2	0	0	0	0	0	1	5	3	0	5	0	1	2	2	0	0	0	3	0	2	0	1	2	0	0	0	0
RP11-90D4.3	2	1	0	0	0	0	0	0	0	1	1	0	0	0	0	1	1	0	0	0	0	2	0	1	0	0	0	2	0	2	0	0	0	2	1	0	0	0	0	1	0	1	2	1
RP11-380F14.2	0	2	0	0	0	0	0	0	0	1	0	1	0	5	1	1	0	2	1	0	0	1	1	0	0	0	0	0	0	4	0	1	0	0	0	0	0	0	0	0	0	0	0	1
AC106801.1	4	1	0	1	0	0	0	1	1	0	4	4	3	2	0	1	0	1	4	1	1	1	0	2	0	2	0	0	0	3	0	0	1	1	1	2	0	1	0	1	1	1	0	1
RP11-1L9.1	3	0	1	0	2	0	2	0	3	0	0	0	0	1	0	8	2	5	5	0	0	28	0	0	0	0	0	0	11	0	0	2	23	1	0	0	0	0	0	0	2	1	0	4
AC087430.1	0	0	0	0	0	0	0	0	0	0	0	0	1	0	1	0	0	0	0	0	0	0	0	1	0	0	0	0	0	0	0	0	0	0	1	0	0	0	0	0	0	0	0	0
TTTY4	0	0	0	0	0	0	0	0	0	0	0	0	0	0	0	0	0	0	0	0	0	0	0	0	0	0	0	0	0	0	0	0	0	0	0	0	0	0	0	0	0	0	0	0
NDST1-AS1	1	2	3	5	0	1	3	1	0	4	0	2	0	1	2	2	0	4	1	5	2	2	1	2	4	12	3	11	0	9	3	0	1	1	7	4	13	5	3	10	1	6	1	1
AC009120.4	3	0	0	0	0	2	5	1	2	6	1	1	0	0	2	2	1	1	0	0	0	0	0	1	4	1	2	2	5	1	0	1	3	0	4	1	0	0	1	0	3	5	1	3
CTB-1I21.1	1	0	0	0	0	0	0	0	2	0	0	0	0	0	0	0	0	0	0	0	0	0	0	0	2	0	0	0	3	0	0	0	0	0	0	0	0	9	0	0	5	0	0	0
RP11-557H15.3	48	133	220	96	176	99	20	39	119	13	44	117	44	202	179	34	137	189	225	384	236	1823	59	200	103	10	77	46	28	548	40	1762	387	135	47	23	8	190	0	8	631	80	169	170
RP3-455J7.4	5	3	0	0	0	5	2	0	2	0	3	0	16	4	2	1	1	2	10	3	1	5	4	15	0	5	0	1	0	35	0	0	0	6	2	6	0	2	3	6	0	3	2	5
TMLHE-AS1	1	0	1	2	0	3	0	0	0	1	0	1	0	5	1	4	1	0	1	1	0	5	0	3	3	1	0	2	0	1	2	0	0	2	1	0	2	4	0	1	4	0	1	0
RP11-447B18.1	0	0	0	0	0	0	0	0	0	0	0	0	0	0	0	0	0	0	0	0	0	0	0	0	0	0	0	0	0	0	0	0	0	0	0	0	0	0	0	0	0	0	0	0
AC129492.6	75	0	7	301	51	37	15	2	48	1	210	159	28	173	15	540	104	65	134	33	17	16	21	126	260	31	28	44	20	102	5	25	77	143	88	2	4	13	2	4	35	59	5	259
RP11-234B24.2	5	1	2	0	2	2	0	4	0	1	8	2	5	1	3	3	0	0	0	2	1	0	0	1	0	3	0	0	11	4	0	0	0	1	0	1	2	1	1	8	2	2	0	5
TDRKH-AS1	7	3	3	3	15	8	15	1	2	14	15	4	9	7	2	7	5	12	4	6	1	16	9	9	15	12	6	5	11	20	8	5	5	5	5	4	48	10	16	21	19	7	5	15
AP000473.8	7	0	6	3	0	4	10	10	6	8	25	7	2	11	7	8	5	2	0	8	0	10	14	10	0	5	1	20	3	3	7	0	0	4	3	6	7	0	9	24	5	6	7	9
RP11-451H23.3	0	0	0	0	0	0	0	0	0	0	0	0	0	0	0	0	0	0	0	0	0	0	0	0	0	0	0	0	0	0	0	0	0	0	0	0	0	0	0	0	0	0	0	0
RP11-211N8.2	4	1	7	2	2	2	2	4	7	5	5	2	1	19	4	6	0	7	3	3	0	2	1	0	1	0	5	2	5	4	2	2	3	1	2	3	0	2	0	1	11	9	6	3
HMMR-AS1	0	0	0	0	1	0	1	0	0	0	3	1	0	0	0	1	0	1	0	1	1	0	0	0	0	0	0	0	0	3	0	0	1	1	0	0	0	0	0	0	0	0	0	0
DPYD-IT1	0	4	0	0	0	0	0	3	0	2	0	0	0	0	0	0	0	0	0	0	0	1	0	0	0	1	2	0	3	0	3	0	0	3	0	0	0	0	0	0	0	0	0	2
RP3-465N24.6	4	2	7	4	2	7	8	6	3	7	12	5	6	7	11	16	4	8	5	22	3	4	8	8	19	1	9	9	5	8	6	3	4	6	4	25	8	4	2	9	22	14	3	8
AP000473.5	16	3	6	14	0	4	10	17	7	23	40	21	0	11	13	14	2	0	3	4	0	7	13	26	0	8	4	17	2	5	7	1	0	9	4	9	15	3	7	20	3	11	2	7
AP000473.6	1	0	0	0	0	3	0	0	0	2	1	0	0	4	1	24	2	1	0	0	0	1	7	2	6	0	0	2	0	0	0	0	0	3	0	0	3	0	0	0	3	2	0	0
LINC01217	0	0	0	0	0	0	0	0	0	0	0	0	0	0	0	0	0	0	0	0	0	0	0	0	0	0	0	0	0	0	0	0	0	0	0	0	0	0	0	0	0	0	0	0
LINC01216	0	0	0	0	0	0	0	0	0	0	0	0	0	0	0	0	0	0	0	0	0	0	0	0	0	0	0	0	0	0	0	0	0	0	0	0	0	0	0	0	0	0	0	0
LINC01215	30	5	19	10	8	18	18	30	47	2	12	29	18	4	5	16	311	14	10	124	41	19	15	73	1	66	29	11	94	42	3	42	98	43	7	2	2	9	2	27	0	45	0	66
LINC01214	0	1	3	3	1	0	3	1	41	0	135	89	29	11	29	1	20	4	120	11	2	0	7	6	0	2	44	8	0	54	95	17	178	24	0	144	0	0	0	0	2	14	4	40
LINC01213	3	3	0	3	6	1	4	2	6	2	3	3	8	12	10	0	11	22	9	5	13	9	13	5	0	3	4	2	5	25	3	4	7	8	1	15	47	1	1	1	4	1	3	8
RP11-656A15.1	0	0	0	0	0	0	0	0	0	0	0	0	0	0	0	0	0	0	0	0	0	0	0	1	0	0	0	0	0	0	0	0	0	0	0	0	0	0	0	0	0	0	0	0
RP11-710F7.2	4	0	0	1	2	1	2	4	0	2	0	1	0	0	0	2	4	9	1	1	4	5	1	6	1	0	1	2	2	2	0	1	4	1	0	0	1	1	0	0	1	2	0	2
RP11-710F7.3	1	0	0	0	0	1	4	2	0	3	0	0	1	6	1	4	1	3	4	0	0	2	2	2	0	0	0	0	2	5	1	0	0	3	0	1	2	1	1	1	0	0	1	3
RP11-5K23.5	0	0	0	0	0	0	0	0	0	0	0	1	0	0	0	0	0	0	0	0	0	1	0	0	0	0	1	0	0	0	0	0	0	0	0	0	0	0	0	0	0	0	0	0
CTD-3116E22.7	3	2	2	0	0	0	0	5	0	8	4	0	1	0	3	15	0	1	2	0	0	0	2	7	0	2	0	12	0	7	0	2	1	4	3	0	0	0	1	5	6	2	0	2
CTA-339C12.1	3	0	0	0	0	2	0	3	1	1	0	1	1	0	1	0	0	1	0	0	0	2	0	0	1	0	0	0	1	1	0	0	2	0	8	1	0	1	0	0	2	1	0	0
DSG2-AS1	36	14	2	1	11	8	3	16	4	20	4	1	2	4	10	12	11	15	6	2	19	48	10	42	48	2	1	13	83	8	2	3	28	11	11	0	20	12	6	4	11	5	1	5
LINC01219	4	0	1	0	0	0	0	0	0	0	0	1	0	0	1	5	0	1	0	1	1	0	0	19	1	0	0	1	0	0	0	0	0	0	0	0	0	0	0	0	0	0	0	0
LINC01218	0	0	1	0	0	0	0	0	0	0	0	0	0	0	0	3	0	0	0	0	0	0	0	0	0	0	0	0	0	0	0	0	0	0	0	0	0	0	0	0	0	0	0	3
CTD-2036P10.5	0	0	0	0	0	0	0	0	0	0	0	0	0	0	0	0	0	0	0	0	0	0	0	0	0	0	0	0	0	0	0	0	0	0	0	0	0	0	0	0	0	0	0	0
BPESC1	0	0	0	0	0	0	0	0	0	0	0	0	1	0	0	0	0	1	1	2	0	0	0	0	0	0	0	0	0	0	0	0	0	0	4	0	0	0	0	0	0	0	0	0
RP11-68L1.1	0	0	0	0	0	0	0	0	0	0	0	0	0	0	0	0	0	0	1	0	0	0	0	0	0	0	0	0	1	0	0	0	0	0	0	0	0	0	0	0	0	0	0	0
AC013480.2	0	0	0	0	0	0	1	0	0	2	0	0	0	0	0	0	0	2	0	0	0	0	0	0	0	0	0	0	0	0	0	0	0	0	0	0	4	0	0	0	0	0	0	0
HPYR1	0	0	0	0	0	0	0	0	0	0	0	0	0	0	0	0	0	0	0	0	0	0	0	0	0	0	0	0	0	0	0	0	0	0	0	0	0	0	0	1	0	0	0	0
RP11-193H5.1	0	0	1	0	3	1	0	1	1	0	1	1	0	0	3	6	0	1	1	0	0	1	1	0	2	0	0	0	0	1	0	0	3	1	1	0	0	0	0	1	0	1	0	0
AC005355.1	2	0	0	0	0	2	14	4	1	1	9	5	0	2	5	0	4	1	3	2	2	10	8	0	0	12	0	1	5	4	1	1	7	1	3	0	1	3	15	11	0	0	1	2
RP11-981G7.3	1	0	1	0	0	0	0	0	1	0	0	5	0	0	0	0	0	1	0	0	0	0	0	0	0	0	0	1	1	2	0	0	0	0	0	0	0	1	0	0	0	1	0	1
CTB-105L4.2	0	0	0	0	0	0	0	0	0	0	0	0	0	0	0	0	0	0	0	0	0	0	0	0	0	0	0	0	0	0	0	0	0	0	0	0	0	0	0	1	0	0	0	0
RP11-981G7.1	0	0	1	0	0	0	0	6	0	3	0	4	2	1	0	2	1	1	0	2	0	0	1	1	0	3	0	5	6	0	0	0	0	1	0	1	4	0	0	1	1	3	5	0
RP11-981G7.6	13	1	8	2	4	1	15	28	9	24	10	13	7	0	12	4	3	3	4	6	3	18	5	16	1	9	1	37	11	19	1	2	5	4	2	5	9	9	7	8	12	11	4	11
AC010982.2	0	0	0	0	0	0	3	0	0	0	3	0	0	0	0	0	0	0	0	0	0	0	0	0	1	0	0	0	0	0	0	0	0	0	0	0	0	0	0	0	0	0	0	0
RP11-287F9.2	0	0	0	0	0	0	1	0	0	0	0	0	0	0	0	0	0	0	1	0	0	0	0	0	1	0	0	1	0	1	0	0	0	0	0	2	0	0	0	0	0	0	0	1
RP11-758H9.2	53	7	44	26	25	52	120	34	29	86	53	34	20	24	37	92	104	53	35	54	10	25	19	104	173	60	25	44	70	56	26	10	22	38	60	22	113	14	105	128	260	40	34	58
LINC01079	0	0	0	0	0	0	0	0	0	0	0	0	0	0	0	0	1	0	0	0	0	2	0	1	0	0	0	0	0	0	0	0	0	0	0	0	0	0	0	0	0	0	0	0
RP11-462G22.2	0	0	0	0	0	0	0	0	0	3	1	0	0	0	0	0	3	3	0	15	4	11	0	29	2	2	0	0	10	11	0	0	1	0	0	0	17	0	2	5	32	3	0	3
RP11-418B12.1	0	0	0	0	0	0	0	0	0	0	0	0	0	0	0	0	0	0	0	0	0	0	0	0	0	0	0	0	0	1	0	0	0	0	1	0	0	0	0	0	0	0	0	0
RP11-193F5.1	0	0	0	0	0	0	0	0	0	0	0	0	0	0	0	0	0	0	0	0	0	0	0	0	0	0	0	0	0	1	0	0	0	0	0	0	1	0	0	0	0	0	0	0
TP53TG1	684	494	693	731	713	1048	497	1050	782	1477	811	620	633	596	885	1246	1102	1724	629	433	514	3273	754	1208	1060	500	665	967	970	989	1171	359	540	701	1058	1042	312	633	310	748	984	1234	506	516
LINC01073	0	0	0	0	0	0	0	0	0	0	0	1	0	0	0	0	0	0	0	0	0	0	0	1	0	0	0	0	0	1	0	0	0	0	0	0	0	0	0	0	0	0	0	0
LINC01072	0	0	1	0	0	0	1	0	0	0	0	0	0	0	0	0	0	1	0	0	0	0	0	0	0	0	0	0	0	0	0	0	0	0	0	0	0	0	2	0	0	0	0	0
CTD-3065B20.3	4	0	1	0	0	2	0	0	0	0	1	0	0	0	3	7	1	4	3	1	0	5	0	1	2	2	1	1	1	0	0	0	2	0	3	0	3	2	1	1	4	0	0	3
CTD-3065B20.2	0	0	0	0	0	4	0	1	0	7	0	4	1	0	0	5	0	1	1	3	1	0	4	2	4	0	1	5	6	2	0	0	4	1	3	1	5	2	0	6	4	0	2	0
LINC01077	0	2	1	0	0	7	3	0	0	0	2	1	0	0	0	0	9	1	0	10	4	1	0	1	11	0	2	0	0	2	1	1	0	1	1	0	0	1	0	0	1	1	0	2
LINC01076	0	0	0	0	1	0	1	0	0	0	0	0	1	0	0	1	0	0	0	0	0	0	0	2	0	0	0	0	0	0	0	0	0	0	2	0	1	0	0	0	0	0	0	0
LINC01075	0	0	0	0	0	0	0	0	0	0	0	0	0	0	0	0	0	0	0	0	0	0	0	0	0	0	0	0	0	0	0	0	0	0	0	1	0	0	0	0	0	0	0	0
LINC01074	0	0	0	0	0	0	0	0	0	0	0	0	0	0	0	0	0	0	0	0	0	0	0	0	0	0	0	0	0	0	0	0	0	0	0	1	0	0	0	0	0	0	0	0
PVRL3-AS1	3	0	3	0	0	9	5	1	0	7	0	2	0	0	0	5	17	14	1	2	3	7	2	0	0	2	0	1	13	11	1	0	1	5	11	9	12	3	3	12	8	0	0	3
RP11-795J1.1	1	0	2	0	0	1	3	1	0	0	1	0	0	0	0	0	0	0	1	0	0	1	0	0	0	0	0	1	0	0	0	0	0	0	0	0	0	0	5	3	1	1	0	0
RP11-276H1.3	0	0	0	1	0	0	4	0	2	0	3	0	3	0	2	3	1	2	0	5	1	2	0	9	13	2	0	1	0	5	0	0	0	0	1	1	2	1	0	1	0	0	0	1
RP11-276H1.2	0	0	0	0	0	0	0	0	0	1	0	0	0	0	1	0	0	0	0	0	0	0	0	0	0	0	0	0	0	1	2	0	0	0	0	0	0	0	0	0	0	0	0	0
RP11-46A10.5	33	33	16	7	37	32	5	24	30	24	24	37	28	28	21	69	19	52	21	38	20	211	27	35	44	22	9	18	56	64	7	23	171	34	26	24	28	37	8	25	48	23	9	18
LINC01571	0	0	0	0	0	0	1	0	1	208	0	0	0	0	0	0	0	0	0	0	0	0	0	15	0	0	0	1	0	0	0	0	0	0	1	0	0	0	0	1	0	13	0	47
RP5-905H7.3	0	0	0	0	0	0	1	0	0	0	0	0	0	0	0	0	0	0	0	0	0	0	0	0	0	0	0	0	0	0	0	0	0	0	1	0	0	0	0	0	0	0	0	0
PTPRD-AS1	38	38	9	3	1	8	19	32	10	9	9	5	10	101	3	11	6	70	3	3	93	48	3	2	7	3	11	4	11	3	12	0	8	23	124	4	2	24	27	19	27	12	6	26
PTPRD-AS2	0	0	0	0	0	0	0	0	0	0	0	0	0	0	0	0	0	0	0	0	0	0	1	0	0	0	0	1	0	0	0	0	0	0	0	1	0	0	0	0	0	0	0	0
STARD7-AS1	247	57	110	105	97	220	169	104	112	148	172	124	157	131	183	340	296	251	76	146	127	318	177	212	181	137	115	183	193	251	73	241	137	162	267	131	102	157	169	159	252	195	77	166
RP4-695O20.1	2	0	1	1	2	2	0	2	0	0	3	0	0	2	1	2	0	2	1	3	2	3	1	1	3	1	1	5	2	4	0	0	2	2	2	1	2	1	0	0	5	1	0	1
RP11-223C24.2	0	0	0	0	0	0	0	0	0	0	0	0	0	0	0	0	0	1	0	0	0	0	0	0	0	0	0	0	0	0	0	0	0	0	0	0	0	0	0	0	0	0	0	0
RP11-223C24.1	11	0	1	0	11	3	0	1	2	10	1	0	11	0	0	14	16	1	2	2	3	0	1	6	0	0	0	3	8	15	0	1	2	16	1	0	1	6	0	0	2	3	0	1
RP11-300J18.2	0	0	0	0	0	0	0	0	0	0	0	0	0	0	0	1	0	0	0	0	0	0	0	0	0	0	0	0	0	0	0	1	0	0	0	0	0	0	0	0	0	0	0	0
CTB-58E17.5	29	6	10	6	13	36	4	20	11	18	9	5	1	7	19	83	22	32	6	15	26	19	3	45	43	12	11	19	36	5	6	7	17	14	18	5	19	6	10	18	76	22	12	11
RP11-300J18.1	1	1	0	0	0	2	1	1	0	1	0	0	1	0	0	0	0	0	1	1	0	0	0	3	0	1	0	0	0	1	0	0	0	2	0	0	0	0	0	0	0	0	1	0
CTB-58E17.3	20	1	7	1	2	8	7	12	5	12	5	7	6	7	1	10	2	8	7	2	0	6	6	20	13	8	7	16	7	7	2	6	3	13	14	4	25	13	16	15	10	9	4	4
RP11-417F21.2	1	1	0	0	0	2	0	1	0	0	0	0	0	0	0	2	2	0	0	0	2	0	1	4	5	0	0	1	1	1	0	2	0	1	1	1	0	0	0	0	0	0	1	0
CTB-58E17.1	173	39	83	73	59	118	171	105	109	121	140	70	120	56	82	307	270	83	50	153	43	58	46	180	174	104	103	109	230	107	107	35	58	103	100	79	275	53	131	147	265	196	52	111
CTB-58E17.9	3	0	3	0	1	5	0	0	0	0	3	1	0	1	0	11	4	0	0	3	0	3	1	1	6	0	1	1	1	2	0	0	0	3	0	0	1	3	0	0	0	0	1	0
RP11-711G10.1	1	0	0	0	0	0	2	0	0	0	0	1	1	0	0	0	0	0	1	0	0	0	1	0	0	0	0	0	0	0	0	0	0	0	0	0	0	0	0	3	0	0	0	0
EGFR-AS1	21	1	7	12	6	19	1	4	1	4	4	10	3	4	11	10	7	35	42	11	52	25	6	87	10	2	3	7	13	14	1	5	7	1	2	0	2	13	2	1	9	1	1	3
RP11-366F6.2	0	0	0	0	0	46	0	0	0	0	0	0	0	30	0	4	0	0	1	0	0	32	95	0	109	0	0	0	150	172	0	0	94	0	0	0	1	34	0	0	4	0	0	0
AC107081.5	8	3	6	2	0	8	4	8	4	5	7	15	14	1	5	17	2	4	5	8	6	16	3	8	10	3	0	5	12	18	5	0	6	4	12	5	0	4	2	9	0	5	0	3
TPT1-AS1	404	86	116	67	186	137	125	179	103	339	226	167	122	163	269	868	367	342	226	185	126	221	279	322	119	122	170	246	313	438	111	262	304	234	242	158	258	128	120	462	343	216	69	253
RP11-716D16.1	0	0	0	0	0	0	0	1	0	0	1	0	0	0	0	0	0	0	0	0	0	0	0	1	0	0	0	0	0	0	0	0	0	0	0	0	0	0	0	0	0	0	0	1
RP11-496D24.2	1	1	0	0	0	0	0	1	0	10	1	2	0	0	1	0	1	1	1	1	0	0	1	9	1	0	2	5	0	0	2	0	0	0	3	7	9	0	2	8	5	0	0	9
RP11-47A8.5	160	27	109	62	57	188	68	257	75	218	93	46	26	36	150	156	84	109	57	167	53	65	133	240	51	100	143	154	214	119	46	56	53	199	74	8	128	140	50	112	248	129	77	139
RP1-29C18.10	1	1	1	0	0	0	1	0	0	7	2	1	2	0	4	0	0	0	0	1	0	0	0	10	0	0	0	6	3	0	2	0	2	0	3	0	0	0	1	2	0	4	0	5
CRAT40	0	0	0	0	0	0	0	0	0	0	0	0	0	0	0	0	0	0	0	0	0	0	0	0	0	0	0	0	0	0	0	0	0	0	0	0	0	0	0	0	0	0	0	0
RP11-509A17.3	0	23	0	0	0	0	1	1	1	0	0	0	3	5	1	66	0	0	2	0	0	26	2	2	5	0	0	0	4	6	1	0	21	2	16	0	0	0	0	0	0	0	0	1
RP1-30M3.5	44	43	35	40	18	23	15	43	42	44	55	33	18	60	52	30	37	54	57	35	15	57	30	43	29	19	24	46	24	68	11	42	29	62	29	21	11	34	14	30	32	57	17	32
RP1-30M3.6	13	2	2	12	2	4	5	10	8	10	9	13	1	14	11	13	6	5	2	5	5	14	9	20	9	9	3	8	10	21	1	8	3	17	9	4	11	5	11	19	10	12	4	3
RP11-6I2.4	6	0	1	33	0	0	132	5	0	1	37	3	0	0	0	1	2	0	14	0	0	5	9	2	0	40	0	6	9	7	0	0	1	0	1	11	0	0	128	97	4	0	0	0
RP11-33N14.3	12	1	5	9	2	2	8	14	14	9	14	8	6	4	4	7	4	3	14	11	2	5	4	4	7	4	11	10	20	13	1	6	7	9	11	0	5	12	4	3	13	7	5	5
AJ271736.10	0	0	0	0	1	0	0	0	0	0	1	3	0	1	0	5	0	2	8	0	0	0	0	0	0	1	1	0	0	0	0	2	4	10	0	0	0	0	0	0	0	0	2	0
AP003900.6	1	0	0	0	0	0	0	0	0	0	0	0	0	0	0	32	0	5	0	1	35	1	0	0	0	0	0	0	0	13	0	0	0	0	0	0	0	11	0	0	0	0	0	0
RP11-33N14.5	5	1	0	0	1	0	0	5	0	1	4	2	0	2	1	2	1	1	0	2	1	1	1	4	2	2	0	4	1	0	2	1	2	4	8	0	1	2	0	0	1	2	1	1
RP11-300M6.1	0	0	0	1	0	0	3	0	0	0	0	0	0	0	0	0	0	0	0	0	0	0	0	2	0	0	0	0	0	3	0	0	0	0	0	0	0	0	0	0	0	0	0	0
MIR4500HG	1	0	0	0	0	0	0	3	3	0	5	3	2	0	0	6	1	22	0	0	8	6	0	0	0	0	2	4	4	4	0	0	2	0	1	0	4	3	4	6	1	0	0	3
RP11-2N1.2	0	0	6	0	8	0	0	0	0	0	0	1	4	3	0	2	0	6	5	1	2	0	2	0	3	0	0	3	2	2	2	1	0	0	0	3	3	0	0	1	2	2	0	3
RP11-552F3.13	0	0	0	0	0	0	0	0	0	0	0	0	0	0	0	0	0	0	0	0	0	0	0	0	0	0	0	0	0	0	0	0	0	0	0	0	0	0	0	0	0	0	0	0
RP11-552F3.10	19	4	4	8	2	3	5	9	5	10	16	4	21	3	4	28	21	6	9	16	8	9	10	21	17	6	3	13	10	48	9	8	11	5	9	14	3	4	2	7	17	7	3	9
RP11-2N1.1	0	0	0	0	0	0	0	0	0	0	0	0	0	0	0	0	0	0	0	0	0	0	0	0	0	0	0	0	0	0	0	0	0	0	0	0	0	0	0	0	0	0	0	0
RP11-78O9.1	0	0	0	0	0	0	0	0	0	0	0	0	0	0	0	0	0	0	1	0	0	0	0	0	0	0	0	0	1	1	0	0	0	0	0	0	0	0	0	0	0	0	0	0
CTD-2616J11.14	1	0	0	0	4	0	0	0	0	0	0	0	0	0	2	3	0	2	0	2	0	1	0	0	0	0	0	0	1	0	0	0	0	1	0	1	0	1	0	0	5	0	0	0
RP11-702H23.6	0	0	0	0	0	0	0	0	0	0	0	0	0	0	0	0	0	0	0	0	0	0	0	0	0	0	0	0	0	0	0	0	0	0	0	0	0	0	0	0	0	0	0	0
AC009095.4	8	4	0	2	2	7	7	2	0	0	9	11	0	0	6	4	4	2	3	7	8	7	3	4	3	5	4	11	2	11	4	2	1	6	5	3	1	3	0	6	7	14	3	6
RP11-317N12.1	1	0	0	0	0	0	5	0	0	0	4	1	0	0	0	1	0	15	1	40	141	2	0	0	0	1	0	0	3	2	0	1	0	0	1	0	4	0	1	1	0	0	0	0
RP11-284H18.1	0	0	1	0	0	0	0	0	0	1	0	0	0	0	0	0	0	0	0	0	0	1	0	1	0	1	0	0	0	0	0	0	0	0	0	0	0	0	0	0	0	0	0	0
RP5-1065J22.8	47	5	89	15	13	58	42	37	51	75	71	45	38	31	105	44	42	28	15	57	42	79	15	49	73	34	85	64	37	47	35	10	136	26	27	39	42	10	36	70	47	188	40	70
AC007422.1	1	0	0	0	2	0	0	0	0	0	0	0	0	0	0	2	0	1	0	0	0	0	0	0	0	0	0	0	0	0	0	0	0	0	0	0	0	0	0	1	0	0	0	0
CH17-262A2.1	4	4	1	3	0	1	1	2	1	4	4	3	3	8	0	5	1	1	0	3	0	2	5	15	2	4	2	6	2	4	1	1	2	2	3	6	4	7	0	2	4	4	1	3
LINC00309	0	0	1	0	0	0	0	2	0	0	0	0	0	0	0	2	0	0	0	0	0	0	0	0	0	0	0	0	0	0	0	1	0	0	0	1	0	0	0	0	0	0	0	0
AC017104.6	58	5	15	0	1	2	6	7	7	25	11	16	48	7	12	19	2	9	23	9	0	22	8	19	11	8	1	8	25	24	1	24	7	23	7	8	19	17	4	20	32	12	1	15
AC100830.3	12	0	6	1	1	8	5	7	2	8	2	14	0	3	2	21	5	8	5	8	3	12	2	10	7	2	2	4	28	8	3	31	4	2	8	1	5	50	4	3	7	3	0	7
LINC00302	15	3	0	12	0	1	4	0	11	0	204	8	0	45	4	24	68	4	85	28	0	1	6	10	0	0	5	18	2	16	0	3	31	9	17	4	0	1	0	0	7	1	0	75
LINC00303	1	0	1	0	0	0	3	0	0	1	1	0	1	0	1	1	0	2	0	6	0	0	0	6	2	0	0	2	2	5	0	0	0	0	1	1	2	0	1	1	0	0	0	0
LINC00301	0	0	0	0	0	0	3	0	0	0	0	0	0	0	0	0	0	0	0	0	0	0	0	3	0	0	0	0	0	0	0	0	0	0	0	0	0	0	0	0	0	0	0	1
LVCAT1	2	0	0	1	0	0	0	0	0	0	0	0	0	0	0	16	4	0	0	3	1	15	7	3	15	0	0	0	23	3	0	0	5	1	1	0	0	0	0	0	1	0	0	0
LINC00304	5	1	0	2	0	3	2	0	0	2	5	1	1	0	0	2	0	1	0	1	0	3	1	3	0	1	0	3	1	12	0	1	0	2	2	0	0	2	4	6	4	2	0	2
LINC00305	0	0	0	0	0	0	0	0	0	0	0	0	0	0	0	0	0	0	0	0	0	0	0	0	0	0	0	0	0	0	0	0	0	0	0	0	0	0	0	1	0	0	0	0
RP11-488I20.9	0	0	0	0	0	0	0	0	0	0	1	0	0	1	0	2	0	0	0	1	116	0	0	0	0	0	0	0	0	0	0	0	2	1	0	0	0	0	0	0	4	3	0	0
RP11-488I20.8	0	0	1	0	12	23	0	0	0	0	0	0	0	14	34	1	1	0	0	0	15	81	5	0	0	0	0	0	1	14	0	0	319	0	84	0	0	0	0	0	0	0	0	4
AC093802.1	0	0	0	0	0	0	0	0	0	1	0	0	0	0	0	0	0	0	0	0	0	1	0	1	2	0	0	1	0	3	0	0	0	0	3	0	0	1	0	0	0	0	0	1
RP11-780O17.1	0	0	0	0	0	0	0	0	0	0	0	0	0	0	0	0	0	0	1	0	0	0	0	0	0	0	0	0	0	0	0	0	0	0	0	0	0	0	0	0	0	0	0	0
C3orf79	1	1	2	4	0	1	0	0	0	0	2	0	0	1	0	3	1	1	1	0	0	3	2	2	0	0	0	1	0	3	0	0	0	0	3	7	0	1	0	0	1	1	1	0
RP11-556O5.6	0	0	0	0	0	0	0	0	0	0	0	0	0	0	0	0	0	0	0	0	1	0	0	0	0	0	0	0	0	0	0	0	0	1	0	1	0	0	0	0	0	0	0	0
RP11-128P17.3	0	0	0	0	0	0	0	0	0	0	0	0	0	0	0	0	0	0	0	0	0	0	0	0	0	0	0	0	0	0	0	0	0	0	0	0	0	0	0	0	0	0	0	0
RP11-128P17.2	0	0	3	1	0	2	0	0	1	1	2	3	0	0	0	2	0	0	0	1	0	3	0	1	12	0	2	0	1	0	0	0	0	0	7	6	0	0	0	1	10	0	2	0
A2ML1-AS2	0	0	0	0	0	0	1	0	0	0	0	0	0	0	0	0	0	0	0	0	0	0	0	0	0	0	0	0	1	1	0	0	0	0	0	1	0	0	0	0	0	1	0	0
AC090587.5	22	7	32	14	10	16	17	15	13	36	17	9	10	12	10	13	26	17	4	18	2	10	6	27	14	12	27	16	25	22	17	8	6	28	18	5	49	7	7	28	21	15	15	27
RP11-733C7.1	0	0	0	1	0	0	0	0	0	0	0	0	0	0	0	2	3	0	0	0	1	0	0	0	0	0	1	1	0	2	6	2	0	0	0	0	0	20	1	0	0	9	0	10
AC090587.4	15	16	38	12	8	27	18	34	21	14	29	32	2	32	22	12	29	17	3	21	6	32	8	47	18	26	25	26	24	22	20	12	11	45	16	2	16	12	13	20	16	37	32	20
RP11-327O17.2	0	0	0	0	0	0	0	0	0	0	0	0	1	0	0	1	0	0	0	0	0	0	0	1	1	1	1	0	0	0	1	0	0	0	0	0	0	0	0	1	0	0	0	1
RP13-941N14.1	4	1	1	0	0	7	9	2	2	6	2	4	1	3	1	3	10	9	3	6	2	1	2	5	7	5	0	7	8	4	0	3	1	5	3	2	2	2	4	4	5	1	0	4
HTR2A-AS1	1	0	0	0	0	0	0	0	1	0	0	0	0	0	0	0	0	0	0	0	0	0	0	0	0	0	0	0	0	0	0	0	0	0	0	0	0	0	0	0	0	0	0	0
AC019118.4	1	1	0	0	0	2	0	0	0	7	0	3	0	0	0	0	4	0	1	2	0	1	1	4	6	1	0	4	5	2	2	0	1	0	3	2	2	1	2	0	0	1	2	3
CTD-2134A5.4	90	20	29	7	9	67	3	8	22	29	13	16	5	9	19	92	53	171	13	44	42	163	30	35	58	18	29	16	114	136	17	68	68	30	64	30	57	48	7	16	43	40	15	19
CTD-2134A5.3	13	5	4	4	1	12	0	0	4	8	2	6	0	0	5	24	11	54	4	17	10	33	9	13	6	4	2	6	39	17	4	10	18	11	9	5	10	15	2	3	14	6	5	9
RP11-287D1.4	9	2	3	6	0	0	0	1	0	2	1	0	1	8	7	23	4	11	13	6	0	7	7	14	6	2	0	0	2	5	0	6	5	0	6	18	1	6	1	8	8	4	1	1
RP11-666A8.7	6	2	1	1	0	1	7	3	1	7	8	1	2	1	3	7	3	1	4	2	1	7	3	15	0	5	1	13	1	6	1	1	0	0	7	5	3	5	12	18	5	1	2	4
PRKCA-AS1	0	0	0	0	0	0	2	0	0	0	0	0	0	0	0	1	0	0	0	0	1	0	0	0	0	0	0	0	0	1	0	0	0	0	0	0	0	1	0	0	0	0	0	0
SC22CB-1D7.1	0	0	0	0	0	1	1	1	0	0	1	0	0	1	1	0	1	1	0	1	0	1	0	0	0	0	0	4	2	0	0	0	0	0	0	0	0	0	0	0	0	0	0	0
RP11-753A21.2	0	0	0	0	0	0	0	0	0	0	1	0	0	0	0	0	0	0	0	0	0	0	0	0	0	0	0	0	0	0	0	0	0	0	0	0	0	0	0	0	0	0	0	1
RP13-539F13.3	0	0	0	1	0	0	0	0	0	1	0	1	0	0	0	0	0	1	0	0	0	1	0	1	0	2	0	0	0	0	0	0	0	0	0	0	0	0	1	0	2	0	0	0
RP11-580I1.2	0	0	0	0	0	0	0	0	0	0	0	1	0	0	0	0	0	0	1	0	0	0	1	0	0	1	0	0	0	3	0	0	5	0	0	0	0	0	0	0	0	0	0	1
RP11-580I1.1	0	0	0	0	0	0	0	0	0	0	0	0	0	0	0	0	0	0	0	0	0	0	0	0	0	0	0	0	0	0	0	0	0	0	0	0	0	0	0	1	0	0	0	0
RP11-1000B6.3	12	1	22	13	2	25	28	25	6	6	17	13	4	7	8	20	5	22	1	7	4	30	9	7	5	15	8	30	27	9	16	22	13	11	6	5	27	15	13	36	11	27	3	22
AC073626.2	0	0	2	0	0	0	1	0	0	0	2	0	0	0	0	0	6	10	1	1	0	2	0	3	1	2	4	0	0	1	0	1	0	0	4	0	0	0	2	1	0	2	0	7
RP11-287D1.2	0	0	1	1	0	1	1	0	0	2	0	4	0	0	0	5	0	2	0	3	0	0	1	1	7	1	0	0	1	5	0	1	0	0	0	2	0	0	1	0	0	1	1	2
RP4-620E11.8	23	2	14	5	4	26	4	24	12	10	4	14	3	8	13	29	21	24	8	17	13	16	1	46	55	3	6	11	10	18	3	3	16	9	23	9	4	9	1	5	25	10	4	8
RP5-1172N10.2	1	0	5	0	1	1	4	0	3	7	1	1	1	0	1	2	1	4	0	3	0	3	1	4	3	2	2	1	0	5	1	0	1	3	2	3	1	4	1	3	1	2	3	2
RP13-786C16.1	0	0	0	0	0	0	0	0	0	0	0	0	0	0	0	0	0	0	0	0	0	0	0	2	0	0	0	0	0	0	0	0	0	0	0	0	0	0	0	0	0	0	0	0
RP11-344B23.2	0	0	0	0	0	0	0	0	0	0	0	0	0	0	0	1	0	1	0	0	0	0	0	0	0	0	0	0	0	0	0	0	0	0	0	0	0	0	0	0	0	0	0	0
RP11-468D11.1	0	0	0	0	0	0	0	0	0	0	0	0	0	0	0	0	0	0	0	0	0	0	0	0	0	0	0	0	0	0	0	0	0	0	1	0	0	0	0	0	0	0	0	0
LL21NC02-21A1.1	71	1	45	11	6	14	12	29	15	6	21	11	46	20	17	26	23	45	33	104	11	40	14	19	18	13	12	8	21	104	4	13	19	22	36	27	18	33	8	21	69	12	6	23
RP11-269F21.1	3	0	0	0	0	0	0	1	0	0	0	0	0	0	0	0	1	0	0	0	0	1	2	0	0	0	0	0	0	1	0	0	0	4	0	0	0	3	0	0	0	0	0	0
RP11-269F21.2	1	0	0	0	0	0	0	0	0	0	0	0	0	0	0	1	0	0	0	0	0	10	23	0	4	0	0	0	1	2	0	0	0	5	1	0	3	15	0	0	1	0	0	0
PWAR6	140	1	47	109	2	8	262	95	19	180	215	103	29	7	47	33	49	2	58	21	17	40	55	145	105	189	15	74	99	151	6	3	6	16	12	26	242	13	266	263	139	17	24	87
AP000705.7	8	0	0	0	3	0	0	0	0	0	0	1	0	0	4	28	0	2	0	0	1	0	0	1	0	0	0	0	1	0	0	0	0	0	3	0	0	0	0	0	0	0	0	0
KIZ-AS1	5	4	0	0	1	0	1	3	0	3	0	2	0	0	1	12	2	0	1	0	0	6	5	1	6	1	0	3	16	5	1	1	1	3	2	1	1	2	0	1	4	0	0	2
RP5-1002M8.4	1	0	0	0	0	0	1	0	0	3	0	0	3	0	0	0	0	0	1	0	0	0	0	0	0	0	0	0	0	1	0	0	0	0	0	0	0	0	1	0	0	0	0	3
RUNDC3A-AS1	47	4	17	5	16	38	6	9	21	20	13	11	28	34	11	50	135	229	61	89	10	14	57	30	185	4	11	14	34	132	2	28	63	31	6	14	40	49	5	15	27	23	5	29
CTA-414D7.1	6	0	2	0	2	2	8	2	0	1	2	1	1	0	0	1	5	0	2	6	20	0	2	28	45	2	1	6	3	9	0	0	3	1	4	3	3	0	0	1	0	1	0	3
AC013460.1	3	6	2	1	0	1	1	2	1	0	0	3	0	4	2	3	0	0	2	0	0	2	0	4	0	0	2	0	1	4	0	1	0	7	0	1	0	3	0	1	0	0	0	2
LMO7-AS1	22	3	9	3	10	64	7	19	19	48	17	9	5	10	2	6	47	7	8	16	12	7	1	54	20	14	1	19	11	37	5	9	1	26	155	12	89	28	24	64	124	21	1	43
LA16c-325D7.2	10	0	6	1	2	8	6	1	2	23	9	5	5	0	2	20	10	10	1	5	1	6	1	0	8	1	3	3	15	4	2	2	2	1	0	21	9	3	8	6	8	8	2	6
RP11-295G24.5	14	6	8	6	3	18	2	8	6	6	4	6	3	1	10	10	26	8	4	14	5	13	2	37	25	9	5	15	11	11	1	12	7	7	7	12	28	20	2	9	4	4	5	6
RP11-295P9.12	5	0	1	1	0	1	1	0	2	3	1	3	1	5	4	7	0	3	1	3	0	0	0	6	0	0	0	3	0	5	1	1	0	1	1	1	1	1	1	0	1	1	1	0
RP4-631H13.2	0	0	0	0	1	0	0	0	0	0	0	1	0	0	0	0	0	0	0	2	1	0	0	0	0	0	0	0	0	0	0	0	0	0	0	0	0	0	0	0	0	1	0	0
B4GALT1-AS1	31	44	67	31	20	37	47	35	46	68	132	46	24	50	114	17	18	36	26	35	25	39	16	42	36	35	92	107	39	31	173	19	40	26	43	111	136	19	27	69	93	111	52	40
AC108142.1	255	47	24	13	199	76	41	3	13	4	30	15	19	49	30	131	445	139	112	116	878	100	91	142	54	32	10	25	215	136	1	276	183	166	22	13	2	79	60	94	88	9	8	25
RP1-191L6.2	0	0	0	0	0	0	0	0	0	0	0	0	0	0	0	0	0	0	0	0	0	0	0	0	0	0	0	0	0	0	0	0	0	0	0	0	0	0	0	0	0	0	0	0
AC068858.1	1	0	0	0	0	0	0	0	0	0	0	0	0	0	0	0	0	0	0	0	0	4	1	0	0	0	0	0	1	0	0	0	0	1	0	1	0	0	0	0	2	0	0	0
AP000855.4	0	0	0	0	0	0	0	0	0	0	0	0	0	0	0	0	0	0	0	0	0	0	0	0	0	0	0	0	0	0	0	0	0	0	0	0	0	0	0	0	0	0	0	0
NCBP2-AS1	8	0	1	2	0	9	0	1	2	5	7	2	1	0	4	16	1	4	2	7	3	12	6	7	17	1	0	7	10	25	2	2	3	4	10	0	1	3	0	2	4	3	0	3
RP1-122P22.4	405	33	150	18	6	53	59	366	78	199	7	34	9	3	437	6	74	67	122	21	102	55	2	1538	1414	82	341	528	141	7	159	3	15	31	32	194	26	18	14	9	118	545	367	38
RP1-122P22.2	129	10	34	31	11	36	66	65	36	60	25	18	8	2	86	15	37	57	27	25	31	76	11	66	39	29	71	84	50	15	49	11	50	50	28	9	50	13	30	70	72	91	61	46
RP1-137D17.2	8	7	9	3	7	7	3	11	6	15	16	5	8	9	9	14	5	9	4	1	0	67	9	8	2	6	3	3	4	32	6	23	12	10	12	25	3	3	20	9	14	1	3	8
RP1-137D17.1	10	2	2	0	0	5	0	1	1	3	3	3	2	1	1	8	5	2	0	1	0	3	7	23	1	2	0	2	4	4	2	1	20	15	2	4	0	2	0	5	18	0	0	12
CTB-174D11.2	1	0	2	1	0	0	2	1	1	2	1	0	4	0	0	0	1	1	0	0	0	2	0	0	1	0	1	0	0	3	0	0	0	0	1	0	18	0	2	10	0	0	0	1
RP11-255I10.2	0	0	0	0	0	0	1	0	0	0	0	0	0	0	0	0	0	0	0	0	0	1	0	0	0	0	0	0	0	0	0	0	0	0	0	0	0	0	0	0	0	0	0	0
CTB-174D11.1	4	0	0	1	0	0	1	2	1	0	1	1	1	1	0	0	0	3	0	0	0	1	0	2	1	0	0	0	0	1	0	0	0	0	0	2	0	0	2	3	1	0	0	2
AC008088.4	0	0	0	0	1	1	0	1	2	1	0	1	1	0	0	55	1	7	0	0	0	0	2	0	8	0	0	2	3	1	1	0	1	2	2	8	0	0	0	0	3	2	0	1
AGBL4-IT1	0	0	0	0	0	0	0	0	0	0	0	0	0	0	0	0	0	0	0	0	0	0	0	0	0	0	0	0	0	0	0	0	0	0	0	0	0	0	0	0	0	0	0	0
RP11-637O19.2	1	1	1	0	1	0	0	2	0	2	0	1	0	0	0	0	0	0	0	0	0	0	0	3	0	0	0	0	0	1	1	0	0	0	2	2	2	0	2	0	0	1	0	0
AC093702.1	3	1	1	5	1	2	10	6	2	5	2	0	9	2	2	0	0	0	3	1	0	3	3	0	1	4	1	0	9	7	0	0	2	1	3	13	27	2	9	50	5	3	0	12
OCIAD1-AS1	2	0	1	4	2	2	4	1	3	5	9	5	0	3	2	6	8	1	2	4	5	4	6	6	8	3	3	11	7	4	0	1	3	2	3	4	1	2	4	7	3	2	3	3
CTC-498M16.4	0	0	0	0	0	0	1	0	0	0	0	0	0	0	0	0	0	0	0	0	0	1	0	0	0	1	0	0	0	0	0	0	0	0	0	0	0	0	0	0	0	0	0	0
RP5-1077H22.1	0	0	0	0	0	0	0	0	0	0	1	0	0	0	0	1	0	0	0	0	0	0	0	0	0	0	0	0	0	0	0	0	0	0	0	0	0	0	0	0	0	0	0	0
TBC1D8-AS1	50	23	21	17	22	54	20	14	24	69	36	17	11	28	26	144	48	45	9	23	17	65	21	57	67	12	21	55	88	39	6	33	27	29	40	18	77	16	43	58	71	53	8	48
RP5-1136G13.2	199	27	148	60	112	253	73	132	171	161	128	93	90	169	100	190	178	258	97	160	91	275	120	145	354	106	166	153	155	130	95	36	330	136	179	77	149	147	76	127	484	221	116	212
RP11-867G23.4	0	0	0	0	0	0	0	0	0	0	0	0	0	0	0	0	0	0	0	0	0	0	0	0	0	0	0	0	0	0	0	0	0	0	0	0	0	0	0	0	0	0	0	0
RP11-586K12.11	0	0	0	0	0	0	0	0	0	0	0	0	0	0	0	0	0	0	0	0	0	0	0	0	0	0	0	0	0	0	0	0	0	0	0	0	0	0	0	0	0	0	0	0
RP11-30G8.1	0	0	0	0	0	0	0	0	0	1	0	0	0	0	0	0	0	0	0	0	0	0	0	0	0	0	0	1	0	0	0	0	0	0	0	0	0	0	0	0	0	0	0	0
CTD-2142D14.1	1	0	0	0	0	0	0	0	0	0	0	0	0	0	0	1	0	0	0	2	1	0	0	2	1	0	0	0	1	1	0	0	0	1	0	1	0	0	0	0	0	1	0	0
RP11-96B5.3	2	0	2	0	0	0	3	0	0	0	2	1	0	0	0	2	0	0	1	0	0	3	0	1	1	0	0	1	0	1	0	0	0	0	2	5	8	0	3	6	1	1	0	1
ARHGEF7-AS1	1	0	0	0	0	1	0	0	0	0	0	0	0	0	0	0	1	0	0	0	0	1	0	0	0	1	0	1	0	0	0	0	0	0	0	0	0	0	1	0	0	0	0	2
RP11-430L16.1	0	0	0	0	0	0	0	0	0	0	0	0	0	0	0	0	0	0	0	0	0	0	0	0	0	0	0	0	0	0	0	0	0	0	0	0	11	0	0	2	0	0	0	0
RP11-1094M14.14	0	0	0	0	0	0	0	0	0	0	0	0	0	0	0	1	1	0	0	0	0	0	0	0	0	0	0	0	0	0	0	0	0	0	0	0	0	0	0	0	0	0	0	0
RP11-454E5.4	81	3	26	13	2	8	61	26	27	46	42	24	32	22	25	23	14	21	55	8	6	30	16	29	24	39	15	55	30	33	24	22	9	30	29	22	53	38	49	69	75	32	19	47
RP11-354M20.3	6	0	2	0	1	2	0	0	0	1	2	4	0	0	2	3	0	2	0	0	2	3	4	2	0	2	0	6	1	3	0	0	0	1	0	0	1	0	1	2	3	3	0	2
CTD-2337A12.1	17	0	13	11	5	5	8	7	4	5	9	4	2	20	8	10	22	32	3	12	2	32	6	11	9	2	8	14	9	6	11	3	16	11	10	1	57	1	2	5	8	8	5	4
RP11-203F10.5	0	0	0	0	0	1	0	0	0	0	0	0	0	0	1	2	0	3	0	0	4	1	2	0	0	0	2	4	9	1	0	1	1	0	0	0	1	1	1	1	1	1	0	1
RP11-255G12.2	7	1	10	6	2	8	1	1	3	0	6	8	2	13	3	10	26	14	0	9	1	21	3	15	4	3	6	11	2	19	1	3	3	2	2	5	1	5	0	3	4	3	2	1
RP11-255G12.3	3	3	5	4	8	5	3	0	5	1	10	4	0	20	40	2	19	12	7	3	27	3	1	13	20	2	16	41	1	13	52	1	38	1	3	13	3	0	0	2	3	36	5	13
LINC00446	0	0	0	0	0	0	0	0	0	0	0	0	0	0	0	0	0	0	0	0	0	0	0	0	0	0	0	0	0	0	0	0	0	0	0	0	0	0	0	0	0	0	0	0
RASAL2-AS1	129	27	54	30	113	48	54	55	57	24	62	30	22	19	127	49	114	63	72	36	120	63	41	118	54	27	92	78	84	40	44	53	43	57	39	90	22	69	18	33	87	119	35	65
FAM157C	26	10	8	44	7	61	9	27	18	14	8	70	1	12	62	75	45	33	12	30	12	37	7	65	29	22	65	47	44	10	22	7	23	8	30	13	4	7	1	13	13	29	42	54
AC097461.4	5	0	5	6	1	2	2	6	0	8	3	21	4	3	5	1	2	2	2	1	2	7	0	5	5	0	3	7	18	8	4	3	2	0	3	2	2	7	2	8	4	1	0	2
RP11-286N3.2	0	0	0	0	0	0	0	0	0	0	1	0	0	0	0	0	0	0	0	0	0	0	0	0	0	0	0	0	0	0	0	0	0	0	0	2	0	0	0	0	0	0	0	0
RP11-95I16.4	1	0	3	2	0	1	1	3	1	2	4	2	0	1	3	9	2	3	0	0	2	3	0	7	1	1	1	0	1	9	3	1	0	0	1	0	1	0	0	6	0	0	0	3
RP11-218E20.2	0	0	0	0	0	0	0	0	0	0	0	0	0	0	0	0	0	0	0	0	1	0	0	0	0	0	0	0	0	0	0	0	0	0	0	0	0	0	0	0	0	0	0	0
RP11-218E20.3	170	33	1	0	89	120	3	1	2	3	3	1	45	139	28	135	116	414	143	175	194	313	104	144	106	7	59	14	215	208	11	167	133	182	44	1	1	118	0	4	90	17	21	94
KIAA1614-AS1	1	0	1	0	0	4	0	3	2	1	1	0	0	0	0	1	3	2	0	3	1	2	1	3	0	0	0	2	6	9	0	0	11	2	5	1	0	1	0	0	4	1	0	0
RP11-76I23.7	0	0	0	0	0	0	0	0	0	0	0	0	0	0	0	0	0	0	0	0	0	0	0	0	0	0	0	0	0	0	0	0	0	0	0	0	0	0	0	0	0	0	0	0
IPO9-AS1	7	1	0	4	7	10	5	4	2	6	4	4	5	6	4	8	6	5	1	18	5	17	3	14	14	3	5	8	7	8	5	6	5	6	9	4	6	4	3	10	18	4	5	6
KB-1000E4.2	0	0	0	1	0	0	1	0	0	0	0	0	0	0	0	0	0	0	0	0	0	0	0	0	0	1	0	0	0	1	0	0	0	0	0	0	0	0	1	0	0	0	0	0
AC104809.2	0	0	3	3	0	0	0	0	0	60	1	1	1	1	0	0	0	0	0	0	0	0	0	3	0	0	1	2	0	0	0	0	0	1	0	2	1	0	0	1	0	7	2	13
RP11-266L9.8	32	1	39	25	6	25	163	37	22	89	47	18	78	3	16	61	23	31	29	62	3	9	17	74	60	68	20	33	35	55	21	16	24	26	19	78	138	15	132	85	130	26	8	40
RP11-12C17.2	0	0	0	0	0	0	0	0	0	0	0	0	0	0	0	0	0	0	0	0	0	0	0	0	0	0	0	0	0	0	0	0	0	0	0	0	0	0	0	0	0	0	0	0
RP11-298C2.1	0	0	0	0	0	0	0	0	0	0	0	1	0	0	0	0	0	0	0	0	0	1	0	1	0	0	0	1	0	0	1	0	0	0	0	0	0	0	0	0	0	0	0	0
RP11-523H20.3	11	10	4	3	6	10	2	3	6	7	0	1	5	3	4	37	11	31	11	12	9	17	2	27	19	2	1	3	11	9	1	10	21	15	13	1	1	14	5	5	16	0	2	9
RP11-514F3.5	2	0	0	0	1	1	0	0	0	0	1	0	1	0	0	2	0	0	0	0	0	2	0	3	1	0	0	0	0	3	0	0	2	1	2	0	0	0	0	0	0	0	0	0
RP11-680G24.6	9	1	4	1	3	3	3	0	1	2	2	6	11	0	3	4	0	7	2	1	2	7	15	7	8	3	5	3	12	16	1	2	0	4	11	2	1	1	1	4	2	1	3	5
RP4-724E16.2	103	6	10	14	5	22	3	24	7	13	27	26	9	22	15	18	17	83	15	32	32	37	18	55	57	11	16	20	21	25	11	13	24	37	40	5	10	13	0	11	32	18	11	16
LINC01685	0	0	0	0	0	0	0	0	0	0	1	0	1	0	0	0	0	0	0	2	0	0	0	1	0	0	1	0	0	0	0	1	0	0	0	0	0	0	0	0	0	0	0	0
LINC01686	35	2	26	1	2	33	19	11	11	6	9	11	16	5	3	12	13	19	0	11	5	72	11	13	36	5	4	3	16	17	1	6	8	12	18	19	5	9	12	55	23	5	3	2
LINC01687	0	0	0	0	0	0	0	0	0	0	0	0	0	0	0	1	0	27	0	4	0	0	0	0	0	0	0	0	0	0	0	0	0	0	2	0	0	0	0	0	0	0	0	0
RP11-776A13.3	0	0	0	0	0	0	3	0	0	0	1	0	1	3	0	2	0	0	1	0	0	0	0	0	0	0	0	0	0	0	0	0	0	0	1	0	0	0	0	0	0	0	0	0
LINC01681	0	0	0	0	0	0	0	0	0	0	0	0	0	0	0	1	0	0	0	16	55	2	1	1	0	1	0	1	2	0	0	0	0	0	1	0	0	0	0	0	2	0	0	0
RP11-776A13.1	2	0	0	0	0	0	0	0	0	0	0	0	0	0	0	0	0	0	0	0	0	0	0	0	7	0	0	0	2	0	0	0	0	0	3	0	0	0	0	0	3	0	0	0
LINC01683	0	0	0	0	0	0	0	0	0	0	0	0	0	0	0	0	0	0	0	0	0	0	0	0	0	0	0	0	0	0	0	0	0	0	0	0	0	0	0	0	0	0	0	0
RP11-431K24.4	0	0	0	0	0	0	0	0	0	0	0	0	0	0	0	0	0	0	0	1	0	0	0	0	0	0	0	0	0	0	0	0	0	1	1	0	0	0	0	1	0	0	0	0
LINC01688	0	0	0	0	0	0	0	0	0	0	0	0	0	0	0	0	0	0	0	0	0	0	0	0	0	0	0	1	0	0	0	0	0	0	0	0	0	0	0	0	0	0	0	0
LINC01689	0	0	0	0	0	0	0	0	0	0	0	0	0	0	0	0	0	0	0	0	0	0	0	0	0	0	0	0	0	0	0	0	0	0	0	0	0	0	0	0	0	0	0	0
RP3-523C21.2	6	0	2	0	0	2	6	3	0	8	3	1	0	0	4	1	4	0	1	0	1	2	2	1	1	2	0	0	1	1	0	0	0	3	1	0	0	2	2	10	9	6	0	4
RP11-281N10.1	0	0	0	0	0	0	0	0	0	0	0	0	0	0	0	0	0	0	0	0	0	0	0	0	0	0	0	0	0	0	0	0	0	0	1	1	0	0	0	0	0	0	0	0
RP11-713D19.1	1	1	1	0	0	1	2	1	0	2	0	0	2	2	1	2	0	0	0	0	0	1	0	1	0	0	0	2	1	1	0	1	0	1	0	1	2	2	0	0	4	1	1	2
RP11-332J15.3	5	1	0	1	6	0	0	1	0	0	1	1	0	0	2	1	21	20	0	10	5	28	2	5	0	0	0	1	7	3	0	0	5	3	0	0	0	0	2	1	0	2	1	0
CTA-390C10.10	55	8	7	19	26	28	20	13	18	52	45	6	23	8	31	61	3	27	20	25	15	54	47	40	23	22	18	73	55	17	4	21	41	44	23	17	12	15	8	36	45	53	31	26
RP11-332J15.1	1	0	0	0	0	0	0	0	0	0	2	2	0	1	1	2	5	0	0	0	2	3	0	3	0	0	0	0	5	0	0	0	0	0	1	0	0	1	1	0	1	0	0	1
RP11-2C7.1	0	0	0	0	0	0	1	0	0	1	0	0	0	0	0	0	0	0	0	0	0	0	0	0	0	0	0	0	0	0	0	0	0	0	1	0	0	0	0	0	0	0	0	0
RRS1-AS1	3	0	3	0	4	4	2	2	1	16	1	1	0	2	1	4	2	10	1	1	0	5	1	9	4	2	1	7	1	9	3	3	3	0	1	0	7	1	4	3	3	2	1	14
RP11-502N13.2	1	0	0	4	0	1	1	0	0	1	1	2	0	0	2	2	3	0	2	4	4	2	0	4	1	0	0	0	3	1	1	1	8	2	0	1	0	0	1	0	0	1	0	3
RP11-570H19.2	0	0	0	0	0	2	1	0	0	0	0	0	0	0	0	0	0	0	0	0	0	0	0	0	7	0	0	0	0	0	0	0	0	0	0	0	0	0	0	0	0	0	0	0
PSMB8-AS1	989	289	396	272	499	397	138	408	343	418	401	228	353	360	208	557	359	302	306	551	246	970	182	1072	69	381	194	214	519	784	190	335	258	854	324	194	213	392	127	453	98	366	84	534
RP11-757F18.5	41	11	1	31	38	33	18	40	10	26	25	42	9	17	32	92	22	110	70	33	32	28	48	38	38	12	3	32	60	185	1	17	85	17	48	17	5	24	1	19	23	17	9	15
RP11-540E16.2	0	0	0	0	0	0	0	0	0	0	0	0	0	0	0	0	0	0	0	0	0	0	0	0	0	0	0	0	0	1	0	0	0	0	0	0	0	0	0	0	0	0	0	0
RP11-542K23.10	0	0	0	0	0	0	0	0	0	0	0	0	0	0	0	0	0	0	0	0	0	0	0	0	0	0	0	0	0	0	0	0	0	0	0	0	0	0	0	0	0	0	0	0
RP11-567P19.1	3	0	0	0	0	0	1	3	0	1	0	9	2	0	1	0	1	0	1	0	0	1	0	0	0	1	0	1	2	3	1	2	0	0	0	5	0	1	0	4	0	0	0	0
ADARB2-AS1	0	0	2	83	0	13	128	12	2	1	24	1	0	0	12	7	1	0	5	0	0	0	6	1	10	168	8	30	14	8	7	0	0	1	15	6	0	3	15	44	0	9	2	0
EPN2-AS1	8	1	4	3	1	9	1	2	1	0	10	3	0	1	3	6	0	3	2	4	2	2	2	5	4	2	0	7	2	3	3	1	2	2	5	2	2	0	0	2	1	3	1	0
KB-1460A1.1	4	2	13	3	1	11	18	5	11	3	10	8	2	11	15	8	9	62	1	7	30	22	24	8	28	4	5	11	12	15	5	2	21	12	17	1	4	8	9	21	36	17	4	5
AP001471.1	12	0	1	0	1	2	0	0	0	0	0	1	1	0	0	2	4	3	1	3	2	5	0	0	0	1	1	0	3	2	0	1	2	3	5	2	0	2	1	3	3	0	0	2
ATG10-IT1	0	0	0	0	0	0	0	0	0	0	0	0	0	0	0	0	0	0	0	0	0	0	0	0	0	0	0	0	0	0	1	0	0	0	0	0	1	0	0	0	0	0	0	0
AC002551.1	0	0	0	1	0	2	0	0	0	0	2	0	4	0	1	1	1	3	3	0	0	0	0	0	1	0	0	0	0	1	0	2	1	0	1	0	0	0	0	0	1	0	0	1
RP4-563E14.1	15	2	9	8	3	3	9	2	14	13	43	14	23	4	13	62	2	11	12	7	1	11	9	21	32	3	13	18	12	20	7	4	7	14	10	54	15	8	2	15	9	23	7	13
RP11-21A7A.2	0	0	0	0	0	0	0	0	0	0	3	1	1	0	0	0	0	0	0	0	0	0	0	0	1	0	1	1	0	0	0	0	0	0	0	1	1	0	0	0	0	0	2	1
RP11-76C10.2	1	0	0	0	0	1	0	0	0	1	0	0	0	0	0	0	0	0	1	0	0	0	0	0	0	2	0	0	0	0	0	0	0	2	0	1	0	0	0	2	0	0	0	0
RP11-365P13.5	4	2	1	4	0	2	6	5	5	2	5	2	5	1	0	14	0	27	7	2	1	3	6	8	6	4	1	5	3	19	1	1	4	3	9	6	3	0	1	6	4	3	2	7
RP11-76C10.5	335	33	7	0	0	31	0	0	0	11	2	0	0	3	0	2	116	0	0	50	0	117	431	539	484	0	0	0	16	8	0	140	246	1	118	1	4	541	0	0	31	2	0	1
RP5-1116H23.6	0	0	0	0	0	0	0	0	0	0	0	0	0	1	1	2	0	0	2	0	0	0	0	0	0	0	0	0	0	1	0	1	0	1	0	0	2	0	0	0	0	0	0	1
ATP2A1-AS1	43	5	36	31	52	17	55	15	10	23	58	14	45	7	12	68	66	61	42	88	11	14	15	25	30	23	9	7	34	56	12	21	34	36	12	38	19	7	52	77	69	13	2	13
AC005394.1	0	0	0	0	0	0	0	0	0	0	0	0	0	0	0	0	0	0	0	0	0	0	0	0	0	0	0	0	0	0	0	0	0	0	0	0	0	0	0	0	0	0	0	0
AP000569.9	1	4	0	0	0	0	0	0	0	0	2	1	2	1	1	1	2	0	0	0	1	2	1	1	0	1	0	0	0	1	0	0	1	1	0	3	0	0	1	0	0	0	1	0
CTD-2653M23.3	0	0	0	0	0	1	0	0	0	0	3	0	1	1	2	2	1	0	2	0	1	0	0	1	0	1	1	2	1	1	0	0	0	1	0	0	0	0	0	0	1	2	0	2
RP11-805F19.2	0	0	0	0	0	0	1	0	0	0	0	0	0	0	0	0	0	0	0	1	0	0	0	1	0	0	0	0	0	0	0	0	0	0	0	0	0	0	0	1	0	0	0	0
MYLK-AS2	0	0	0	0	0	0	0	0	0	2	0	0	0	1	1	7	0	5	0	1	0	1	0	3	0	0	0	1	6	0	0	0	0	0	1	3	0	1	1	1	0	1	0	0
RP11-463D19.1	1	0	1	0	0	0	0	0	0	0	0	0	0	0	0	0	0	0	0	0	0	0	1	1	0	0	0	0	0	1	0	0	1	0	0	3	0	0	0	0	0	0	0	0
MYLK-AS1	19	6	25	12	23	8	3	27	17	15	32	12	7	16	24	80	41	54	16	34	10	38	16	28	8	11	13	21	38	48	24	4	18	22	36	44	10	4	5	17	50	17	20	10
RP11-403P17.3	0	0	0	0	0	0	0	0	0	0	0	0	0	0	0	0	0	0	0	0	0	0	0	0	0	0	0	0	0	0	0	0	0	0	0	0	0	0	0	0	0	0	0	0
RP11-403P17.2	2	0	0	0	0	1	2	3	0	3	0	1	0	0	0	3	0	1	1	1	1	0	1	2	0	0	0	0	3	2	0	0	0	1	0	0	2	3	0	0	2	0	1	0
RP11-299G20.2	27	9	43	14	6	21	14	29	12	6	51	29	9	34	18	57	34	12	19	31	18	12	26	18	80	19	35	28	54	18	16	23	24	45	7	11	4	132	16	13	12	31	28	44
DUBR	209	126	67	34	214	146	86	84	120	346	155	71	25	319	107	169	90	444	72	133	179	135	137	101	260	75	48	89	186	221	79	110	259	210	48	53	101	176	117	240	238	114	51	251
RP11-403P17.4	4	4	0	2	0	3	1	1	0	0	2	0	0	0	1	1	2	5	6	3	2	4	1	2	0	1	2	0	4	0	0	0	4	0	3	0	0	2	0	1	4	3	0	0
TTC3-AS1	3	1	1	2	1	0	2	2	0	2	2	1	7	1	1	2	0	1	3	1	3	0	0	3	1	1	1	2	3	6	1	0	1	3	0	0	2	0	0	1	2	2	0	5
RP11-335O13.8	0	0	0	0	0	0	0	0	0	0	0	0	0	0	0	0	0	0	0	0	0	0	0	0	0	0	0	0	0	0	0	0	0	0	0	0	0	0	0	1	0	0	0	0
RP11-326J18.1	0	0	0	0	0	0	0	0	0	0	0	0	0	0	0	0	0	0	0	0	0	0	0	1	0	0	0	0	0	0	0	0	0	0	0	0	0	0	0	0	0	0	0	0
RP11-483I13.2	0	1	0	0	0	0	0	0	0	0	0	0	0	0	0	1	1	0	0	0	0	1	0	0	0	0	0	0	0	0	0	0	0	0	0	0	0	1	0	0	0	0	0	0
RP11-530C5.4	8	3	1	1	0	1	1	2	0	2	3	6	2	2	6	0	1	7	1	2	0	5	0	4	5	3	1	3	0	6	2	2	2	0	1	3	0	1	0	6	3	2	1	2
RP11-545D19.1	2	0	0	0	0	9	0	0	0	0	0	0	0	0	0	1	0	5	0	0	0	12	1	0	41	0	0	0	0	0	0	0	2	0	28	0	0	1	0	0	1	0	0	0
CHMP1B-AS1	0	0	0	0	0	0	0	0	0	0	0	0	0	0	0	0	0	0	0	0	0	0	0	0	0	0	0	0	0	0	0	0	0	0	0	0	0	0	0	0	0	0	0	0
RP11-650K20.2	0	0	0	0	0	1	0	0	0	0	0	0	0	0	0	0	0	0	0	0	0	0	0	0	0	0	0	0	0	0	0	0	0	0	1	0	0	0	0	0	0	0	0	0
RP11-650K20.3	3	1	0	2	0	6	11	6	0	5	3	0	0	1	0	1	4	1	0	0	3	1	3	6	16	9	0	0	0	2	0	0	0	1	0	0	24	0	5	12	2	0	2	3
RP11-84G21.1	38	16	13	10	23	24	3	12	12	56	21	5	11	15	25	32	58	44	10	6	21	25	27	39	21	15	21	40	23	30	19	23	27	28	22	5	55	13	27	38	17	40	10	60
RP11-63L7.5	3	0	0	2	0	0	1	0	0	2	0	1	0	1	1	6	0	0	1	2	0	0	0	2	1	0	0	0	1	0	0	0	0	2	0	0	0	0	3	1	3	1	0	1
RP11-56B16.5	1	1	2	0	0	0	0	0	0	0	1	1	2	0	2	1	0	3	1	0	0	1	0	2	1	1	0	0	1	6	2	3	0	0	0	0	0	0	0	3	0	0	0	1
RP11-56B16.4	0	0	0	0	0	0	0	0	0	0	0	0	0	0	0	0	0	0	0	0	0	0	0	0	0	0	0	0	0	0	0	0	0	0	0	0	0	0	0	0	0	0	0	0
RP11-56B16.6	0	0	0	0	0	0	0	0	0	0	0	0	0	0	0	0	0	0	0	0	0	1	0	0	0	0	0	0	0	0	0	0	0	0	0	0	0	0	0	0	0	1	1	0
RP11-649E7.5	0	0	0	0	0	0	0	0	0	0	0	0	0	0	0	0	0	0	0	0	0	0	0	0	0	0	0	0	0	0	0	0	0	0	0	0	0	0	0	0	0	0	0	0
RP11-239L20.6	0	0	0	0	0	0	0	0	0	0	0	0	0	0	0	1	0	0	0	0	2	0	0	0	0	0	0	0	0	4	0	0	0	0	0	0	0	0	1	1	0	0	0	0
AIRN	0	1	0	0	1	0	0	0	0	0	0	1	1	1	0	0	1	1	1	0	0	0	0	1	3	0	0	0	1	0	0	0	2	0	0	0	0	1	0	0	0	0	0	0
RP11-816J6.3	10	0	12	2	5	16	9	10	7	6	10	6	1	1	8	26	26	5	9	57	1	11	1	14	24	4	9	7	12	2	7	7	1	7	22	2	4	2	5	3	11	8	2	1
RP11-713P17.3	14	1	14	3	6	13	27	11	14	8	16	2	15	15	36	15	102	51	29	27	10	19	18	29	8	5	8	8	54	44	5	16	68	18	28	18	7	3	14	43	14	11	0	16
RP11-400K9.4	183	214	70	67	342	406	95	323	158	216	197	56	4	62	86	449	71	458	43	67	23	377	146	61	17	170	135	224	232	916	71	202	40	426	60	9	303	70	75	254	8	72	34	502
WWC2-AS1	0	0	0	0	0	0	0	0	0	0	0	0	0	0	0	1	0	0	0	0	0	0	0	0	0	0	0	0	0	0	0	0	0	0	0	0	0	0	0	0	0	0	0	0
RP11-713P17.5	0	0	0	0	0	0	0	0	0	4	0	0	0	0	1	4	5	3	0	0	22	1	0	1	0	0	0	0	5	4	0	3	2	0	0	0	0	0	0	0	0	0	0	0
RP11-713P17.4	1	2	0	0	0	4	4	0	0	3	3	0	9	1	4	4	9	5	5	4	1	1	2	2	3	0	0	0	5	5	0	0	10	2	7	2	6	1	0	6	3	1	0	1
RP11-259O2.2	7	0	0	0	0	12	3	13	0	1	4	0	0	1	2	112	24	39	6	34	3	27	5	107	1	1	3	4	36	5	4	0	9	0	5	0	0	0	0	0	7	12	0	1
RP11-259O2.3	0	1	0	0	3	3	1	1	0	1	4	1	0	0	1	14	2	10	0	1	1	55	0	11	0	1	0	10	28	0	0	9	0	0	1	0	1	1	0	0	18	1	0	0
RP11-259O2.1	50	8	19	12	32	97	23	136	19	37	36	17	7	16	29	118	103	201	27	94	26	254	16	300	19	16	22	74	390	55	43	54	50	9	71	18	24	51	11	32	206	73	1	11
AOAH-IT1	1	2	0	0	0	0	0	0	0	0	0	0	0	0	0	0	0	2	0	1	0	2	0	2	0	0	0	0	1	0	0	0	0	1	3	1	0	0	0	0	0	0	1	0
RP11-535M15.1	20	0	3	5	51	4	34	15	6	11	7	4	15	2	4	4	16	1	8	9	0	67	4	10	3	12	3	11	49	6	4	1	21	14	10	12	15	58	24	39	17	8	8	13
AC010746.3	0	0	0	0	0	0	0	0	0	0	0	0	0	0	0	0	0	0	0	0	0	0	0	0	0	0	0	0	0	0	0	0	1	0	0	0	0	0	0	0	2	1	0	1
C1QTNF1-AS1	9	0	2	1	1	0	3	0	6	4	2	1	1	12	1	3	23	2	3	2	1	5	2	1	1	0	1	2	2	1	0	1	2	1	1	6	13	12	3	7	0	0	1	0
RP11-39M21.1	0	0	0	0	0	0	0	0	0	0	0	0	0	0	0	0	0	0	0	0	1	0	0	1	0	0	0	1	0	0	0	0	0	1	2	1	0	0	0	0	1	0	0	0
RP11-359E3.4	75	7	23	8	0	14	27	9	17	22	36	23	14	7	13	72	19	15	17	67	21	52	23	49	33	21	11	16	20	71	5	50	27	46	47	10	41	17	48	65	48	12	16	63
LINC00908	10	0	31	6	10	19	15	45	8	244	30	16	1	1	12	6	16	3	3	2	0	1	5	66	3	9	12	25	18	6	11	3	5	11	13	17	14	7	14	49	6	36	9	95
RP11-9N12.3	0	0	0	0	0	0	0	0	0	0	0	0	0	0	0	0	0	0	0	0	0	0	0	0	0	0	0	0	0	0	0	0	0	0	0	0	0	0	0	0	0	0	0	0
RP11-73K9.3	12	4	4	9	6	7	2	10	18	14	44	11	8	12	32	2	7	7	4	6	3	7	4	12	3	9	9	26	6	4	20	2	2	11	8	21	13	4	5	15	12	26	16	17
RP11-844P9.1	0	0	0	0	0	0	0	0	0	0	0	0	0	0	0	0	0	0	0	0	0	0	0	0	0	0	0	0	0	0	0	0	0	0	0	0	0	0	0	0	0	0	0	0
RP11-352D3.2	2	0	0	0	0	0	0	0	0	0	0	0	0	3	0	1	0	0	4	2	3	0	1	0	1	0	0	0	0	6	0	0	2	5	2	0	0	1	0	0	0	0	0	0
FAM66E	3	0	0	0	1	0	0	0	0	3	0	0	0	0	0	2	0	0	0	0	1	2	0	0	0	0	0	1	1	1	0	0	0	1	0	0	3	0	0	1	0	0	1	1
FAM66B	25	0	17	7	15	27	8	25	10	42	13	4	0	14	9	55	9	10	5	11	4	41	2	8	29	14	24	27	28	6	3	0	14	14	19	0	28	19	23	14	18	9	1	37
RP11-844P9.5	3	5	0	1	4	1	0	0	0	1	0	2	1	2	1	5	1	2	0	3	0	10	6	1	8	1	2	4	10	9	0	3	5	1	1	1	0	9	1	0	1	0	0	8
FAM66A	13	0	7	0	0	4	0	2	3	5	13	1	3	1	5	0	2	2	0	3	2	9	0	1	3	0	5	9	3	2	1	0	0	1	4	1	6	1	3	2	0	2	1	3
RP11-150D5.2	0	0	0	0	0	0	0	0	0	0	0	0	1	0	0	5	0	0	0	0	0	0	0	0	0	0	0	0	0	0	0	0	0	0	0	0	0	1	0	0	0	0	0	0
LUCAT1	31	10	10	22	85	33	38	66	4	31	7	13	69	60	17	26	73	60	29	26	110	24	45	16	45	8	7	13	155	65	2	29	142	28	45	1	1	14	29	38	19	13	1	69
RP11-357N13.1	1	1	0	0	0	2	0	2	0	0	2	1	0	0	3	1	2	0	0	0	3	2	1	3	7	0	0	1	2	0	0	0	2	1	4	2	1	2	1	0	0	0	2	0
RP11-85G18.6	4	0	0	0	0	0	0	0	0	0	1	0	0	0	1	0	0	0	1	3	0	2	0	3	0	1	0	1	0	2	0	0	0	3	0	0	0	0	2	2	2	1	1	0
RP11-357N13.3	1	0	0	1	0	0	0	0	1	0	2	0	0	1	0	0	0	1	0	2	1	0	1	0	0	1	0	0	0	1	0	1	0	0	0	0	0	0	1	4	0	0	0	0
RP11-357N13.2	0	0	0	2	0	1	0	0	0	6	1	0	0	0	0	0	1	0	1	0	0	2	0	2	0	0	0	1	0	0	0	0	0	0	0	0	2	0	0	0	0	0	0	2
RP5-916O11.2	0	0	0	0	0	0	0	0	0	0	0	0	0	0	0	0	0	0	0	0	0	0	0	0	0	0	0	0	0	0	0	0	1	0	0	0	0	0	0	0	0	0	0	0
RP11-174G17	0	0	0	0	0	0	0	1	0	0	0	0	0	0	0	0	0	0	0	0	0	0	0	0	0	0	0	0	0	0	0	0	0	0	0	0	0	0	0	0	0	0	0	0
AE000658.22	0	0	0	0	0	0	0	0	0	0	0	0	0	0	0	0	0	0	0	0	0	0	0	0	0	0	0	0	0	0	0	0	0	0	0	0	0	0	0	0	0	0	0	0
LINC01392	0	0	0	0	0	1	0	0	0	58	0	1	1	0	0	0	0	1	0	0	0	1	0	7	0	0	0	0	0	0	0	0	0	0	0	3	0	0	0	0	0	2	0	8
RP11-348J12.5	11	0	0	0	0	11	0	0	0	1	6	0	0	0	1	0	8	0	0	0	2	1	1	47	0	0	0	1	0	1	0	0	0	0	8	1	1	0	0	1	7	1	0	0
RP11-554D14.8	3	0	6	0	0	0	2	0	3	0	1	1	0	0	0	1	0	1	0	3	0	0	0	0	0	0	1	2	3	0	2	0	1	0	0	0	1	0	1	1	0	3	2	0
RP11-63E5.6	1	0	0	0	0	0	0	0	0	0	0	0	1	0	0	0	1	0	0	0	0	0	0	0	0	0	0	0	0	0	0	0	0	0	0	0	0	0	0	0	0	0	0	0
AP000320.7	2	1	0	0	4	0	2	0	1	1	1	0	0	0	0	2	0	0	0	0	0	3	0	0	1	3	0	0	6	3	0	6	1	2	0	0	2	1	1	4	4	0	0	2
RP11-428C19.5	1	0	0	0	0	0	0	0	0	7	0	1	3	2	0	3	0	0	1	0	0	2	0	7	0	2	1	1	0	1	1	0	0	0	3	2	0	0	0	0	0	4	0	6
RP11-428C19.4	0	0	4	2	1	1	13	2	1	50	10	2	1	0	0	2	0	0	4	2	0	2	2	17	0	3	0	3	7	7	0	0	1	0	1	2	0	1	1	15	3	4	0	15
RP11-431N15.2	18	0	1	2	0	1	2	4	0	0	1	2	0	2	2	1	6	11	0	10	0	17	2	6	4	0	0	0	6	5	1	6	3	1	1	0	2	0	1	0	7	4	0	2
RP11-554D14.6	7	0	3	0	0	3	1	2	1	1	2	0	0	0	2	2	0	0	0	4	0	1	2	3	4	1	5	0	7	3	0	0	1	1	4	2	0	0	2	3	3	6	1	2
KB-1507C5.3	0	0	0	0	0	0	1	0	0	2	0	0	0	0	1	0	0	0	0	1	0	2	3	0	0	1	0	1	0	0	0	1	1	0	1	0	0	1	0	0	0	1	0	0
CTB-180A7.6	2	0	0	0	0	0	2	0	0	0	3	2	0	2	0	0	0	0	0	1	0	1	3	0	0	0	0	1	1	1	0	0	1	0	1	2	0	0	0	0	0	1	1	2
RP5-881P19.7	0	0	1	0	1	2	0	5	0	2	3	8	1	1	1	4	0	0	2	0	0	3	3	1	1	0	1	2	1	1	0	1	0	0	5	4	1	1	2	0	2	2	2	2
CTB-180A7.3	4	0	1	2	0	0	1	0	0	0	1	0	0	1	1	2	1	0	0	0	0	0	0	0	0	2	1	0	0	2	1	0	0	0	0	0	2	1	0	0	0	7	0	1
SPACA6P-AS	4	2	1	0	0	2	4	0	2	0	2	0	1	0	0	37	0	3	1	0	1	0	2	3	2	0	0	4	2	1	0	0	3	1	0	5	0	2	0	3	0	0	0	0
AC004160.4	4	0	2	0	0	0	0	0	0	0	0	1	0	0	0	0	0	2	1	0	0	4	1	0	0	0	0	9	2	0	0	0	0	4	0	0	0	0	0	2	1	0	0	1
RP11-3B12.5	2	8	0	0	1	1	1	0	0	3	1	0	1	90	27	40	30	32	0	31	0	53	0	21	4	0	1	0	2	27	0	1	41	0	37	0	1	10	0	1	60	2	0	1
RP11-3B12.2	0	0	0	1	1	2	1	0	0	0	0	0	0	1	0	5	0	3	0	0	1	2	0	2	4	0	0	0	1	0	0	0	2	0	1	0	0	1	1	0	2	0	0	0
RP11-3B12.3	1	0	0	0	0	1	0	0	0	0	0	0	0	0	0	2	0	0	0	0	0	0	0	0	1	0	0	1	0	0	0	0	0	0	0	0	0	0	0	0	0	0	0	0
RP11-753B14.1	0	0	0	0	0	0	1	0	1	0	0	0	0	0	1	0	0	0	1	1	0	0	0	0	0	0	1	0	0	0	1	1	0	0	0	0	0	0	1	0	0	0	0	0
AC078851.1	0	0	0	0	0	0	0	0	0	0	0	0	0	0	0	0	0	0	0	0	0	0	0	0	0	0	0	0	0	0	0	0	0	0	0	0	0	0	0	0	0	0	0	0
AC087491.2	11	0	0	0	2	69	0	4	2	43	0	1	0	1	5	55	3	3	3	2	0	0	4	16	2	0	5	5	13	1	2	7	1	0	161	0	106	0	7	8	51	9	0	15
RP11-1028N23.4	0	0	0	0	0	0	1	0	0	0	1	0	0	0	0	0	0	0	0	0	0	0	1	2	0	0	1	0	1	0	0	0	0	0	1	1	0	1	0	0	0	0	0	1
AF230666.2	20	8	5	8	3	7	4	16	6	7	11	16	5	11	20	19	8	17	8	14	11	25	12	15	13	8	6	31	13	39	4	4	28	8	5	5	7	14	2	8	20	18	8	14
RP11-1028N23.2	1	0	0	0	0	0	0	0	0	0	0	0	0	0	0	0	0	0	0	0	0	0	0	0	0	0	0	0	1	2	0	0	0	0	0	0	0	0	0	0	0	0	0	0
RP11-471B22.2	14	2	2	5	1	8	2	2	7	10	13	21	4	11	9	23	3	14	16	12	3	21	16	16	10	13	6	16	15	46	6	3	7	11	5	1	8	9	0	4	14	10	11	6
AC004156.3	11	2	2	1	0	1	0	1	1	0	1	1	3	0	0	12	1	5	1	2	8	2	0	2	3	1	2	0	1	4	1	2	1	1	1	4	2	3	3	6	1	3	0	3
RP11-716O23.2	0	0	0	0	0	0	1	0	0	3	0	0	0	0	0	0	0	0	0	0	0	0	0	0	0	0	0	0	0	0	0	0	0	0	0	0	0	0	0	0	0	0	0	0
KB-1043D8.8	0	0	0	0	0	0	0	0	0	0	0	0	0	0	0	1	0	0	0	1	0	0	0	0	0	0	0	0	0	0	0	0	0	1	1	0	0	0	0	0	1	0	0	0
RP11-716O23.1	0	0	0	0	0	0	0	0	0	1	0	0	0	0	0	0	0	0	0	0	0	1	0	0	0	0	0	0	0	1	0	0	0	0	0	0	0	0	0	0	0	0	0	0
ITPKB-IT1	1	0	1	0	0	1	1	4	0	0	0	0	0	0	0	1	1	0	0	15	1	0	0	4	1	5	1	0	2	3	2	0	0	0	1	0	1	0	3	5	2	1	0	4
KB-1043D8.6	4	0	0	1	0	0	8	0	0	2	2	0	0	0	1	1	1	2	0	1	0	0	1	0	1	1	0	0	2	0	0	0	0	0	0	0	0	0	5	1	1	0	0	2
AC002383.2	0	0	0	0	0	0	0	0	0	0	0	0	0	0	0	1	0	0	0	0	0	0	0	0	0	0	0	0	0	0	0	0	0	0	0	0	0	0	0	1	0	0	0	0
RP11-724N1.1	1	0	0	2	0	1	0	0	0	2	0	2	1	1	1	1	1	0	0	0	0	0	1	4	0	0	0	0	1	2	0	0	0	0	2	2	0	0	4	0	1	0	0	0
AC138035.2	11	3	12	9	6	14	6	10	5	5	8	11	0	11	21	22	8	23	1	10	15	15	17	36	17	7	17	28	30	13	4	4	8	15	15	2	5	10	7	5	16	21	5	4
RP11-446J8.1	0	0	1	0	0	0	0	0	0	1	0	0	0	0	0	0	0	0	0	1	0	1	0	0	0	0	0	0	0	1	0	0	0	0	0	0	0	0	2	0	0	0	0	0
RP4-566L20.1	0	0	0	0	0	0	0	0	0	0	0	0	0	0	0	0	0	0	0	0	0	0	0	0	0	0	0	0	0	0	0	0	0	0	0	0	0	0	0	0	0	0	0	0
CTD-2566J3.1	4	0	1	1	0	0	0	1	0	21	0	1	0	0	1	1	2	1	0	0	0	0	0	3	2	2	3	34	0	2	2	1	0	1	0	0	79	0	2	2	1	1	1	6
RP11-1152H14.1	3	2	2	0	1	2	2	4	0	10	2	1	4	0	5	18	0	4	0	0	0	6	2	3	0	2	1	1	4	3	2	2	1	1	0	5	3	5	3	1	14	1	1	2
LL22NC03-N14H11.1	9	15	1	0	0	2	1	0	1	0	0	2	0	1	14	33	12	9	1	6	9	11	16	0	2	2	2	1	7	36	0	2	3	6	1	0	1	2	5	0	6	0	0	1
RP11-192H6.2	0	0	0	0	0	0	0	0	0	0	0	0	0	0	0	1	0	0	0	0	0	0	0	0	0	0	0	0	0	0	0	0	0	0	0	0	0	3	0	0	0	0	0	0
RP1-184J9.2	1	0	0	0	1	0	1	0	0	0	2	0	0	0	0	0	0	1	0	0	2	1	0	0	1	0	0	1	0	0	0	0	0	0	0	0	0	0	0	0	1	0	0	1
AC010504.2	7	2	9	3	5	4	22	3	4	27	9	3	4	7	2	9	3	8	6	11	4	7	8	18	7	4	2	4	13	8	3	0	3	3	10	5	12	10	13	22	10	7	6	13
RP11-458F8.4	277	54	176	151	81	218	44	248	119	366	244	224	40	150	204	748	230	268	73	378	74	811	176	317	245	104	155	286	185	518	65	119	168	115	318	103	79	234	38	142	229	243	93	253
RP11-334C17.6	19	3	11	2	4	2	4	6	12	7	10	8	14	28	23	18	2	17	8	17	5	23	21	25	10	4	5	11	2	19	7	20	5	8	6	119	4	29	5	5	9	17	7	16
RP11-415A20.1	0	0	0	0	0	0	0	0	0	0	0	0	0	0	0	0	0	0	0	0	0	0	1	0	0	0	0	0	0	0	0	0	0	0	0	0	0	0	0	1	0	0	0	0
AC007349.7	1	0	0	0	0	2	0	0	0	0	0	0	0	0	0	0	0	0	0	0	0	0	0	0	5	0	0	0	0	0	0	0	0	0	0	0	0	1	0	0	2	0	0	0
AC007349.5	1	0	0	0	0	0	0	0	0	0	0	0	0	0	0	0	0	0	0	0	0	0	0	0	0	0	0	0	0	1	0	0	0	0	0	0	0	0	0	0	0	0	0	0
AC007349.4	0	0	0	0	0	0	0	0	0	0	1	0	0	0	0	0	0	0	0	0	0	1	0	0	0	0	0	0	0	0	0	0	0	0	0	0	0	0	0	0	0	0	0	0
RP11-10J18.3	0	0	0	0	0	0	0	0	0	0	0	0	0	0	0	0	0	0	0	0	0	0	0	0	0	0	0	0	1	0	0	0	0	0	0	0	0	0	0	0	0	0	0	0
RP11-884K10.6	0	0	0	0	0	0	0	0	0	2	2	4	0	2	1	1	0	0	0	0	1	2	0	0	0	0	0	2	0	0	0	0	0	0	0	1	4	0	1	0	0	0	0	0
RP11-884K10.7	224	72	161	120	55	86	147	157	185	187	308	159	51	112	166	124	73	130	74	142	135	88	68	187	110	139	213	219	152	125	67	42	105	183	72	39	94	63	140	127	154	250	156	202
AC012485.2	0	0	1	1	0	1	0	1	3	18	2	0	1	1	1	2	2	0	0	0	0	1	0	5	0	0	1	4	0	0	0	0	0	0	3	0	0	0	1	6	0	4	0	15
RP11-85L21.4	0	0	0	1	0	0	0	0	0	0	0	2	0	3	0	0	0	0	0	0	0	0	0	1	0	0	0	0	0	1	0	0	0	0	0	0	0	0	0	0	0	2	0	0
RP11-85L21.6	0	0	0	0	0	0	0	0	0	0	0	0	0	0	0	0	0	0	0	0	0	0	0	0	0	0	0	0	0	0	0	0	0	0	0	0	0	0	0	0	0	0	0	0
RP11-378I13.1	0	0	0	0	0	0	0	0	0	4	0	0	0	0	0	0	0	0	0	0	0	0	0	1	0	0	0	1	0	0	0	0	0	0	0	1	0	0	0	0	0	0	0	0
CTC-336P14.1	9	0	7	1	1	3	5	5	5	7	7	5	5	9	9	5	6	6	8	10	2	6	2	10	12	4	6	6	4	11	2	0	4	3	2	3	7	1	1	7	7	5	1	3
CTB-55O6.13	0	1	3	1	0	1	0	2	2	0	2	1	0	3	1	8	8	1	3	10	1	0	1	2	5	0	2	1	1	3	3	0	0	1	2	11	5	2	1	1	1	9	2	1
CTB-55O6.12	125	28	66	22	50	88	11	47	17	66	51	58	91	46	51	69	91	60	42	56	23	80	62	60	44	44	32	45	92	96	20	71	37	68	100	71	42	44	26	75	98	44	32	59
RP11-503C24.6	0	0	2	0	0	20	0	2	0	0	1	1	0	0	0	4	0	0	0	0	0	0	0	0	71	0	0	5	3	0	0	0	0	0	92	0	1	2	0	0	0	0	0	2
RP11-588K22.2	1318	158	222	64	78	347	155	92	157	210	359	105	142	394	60	508	463	615	245	483	40	768	209	543	277	116	95	111	151	619	43	78	298	708	327	93	133	197	595	487	1145	54	71	872
RP11-503C24.3	0	0	0	1	0	0	0	0	2	0	0	0	0	0	0	0	0	0	0	0	0	0	0	1	0	0	0	0	0	0	0	0	0	0	0	0	0	0	0	0	0	0	0	0
RP11-503C24.2	5	0	7	0	0	5	0	9	3	4	2	0	0	0	0	0	0	0	0	0	0	0	0	4	87	1	3	7	1	0	0	0	0	0	38	3	9	0	0	14	5	4	0	3
RP11-383M4.2	0	0	0	0	0	0	0	0	0	0	0	0	0	0	0	0	0	0	0	0	0	0	0	0	0	0	0	0	0	0	0	0	0	0	0	0	0	0	0	0	0	0	0	0
RP11-383M4.6	0	2	1	1	0	0	0	0	1	0	0	1	0	1	0	0	2	1	1	1	1	4	1	4	1	0	0	3	1	1	0	4	0	2	3	0	3	1	0	0	0	1	0	0
ATP2B1-AS1	120	6	125	18	19	61	74	107	44	56	31	23	45	31	44	59	78	62	24	61	54	66	24	161	484	24	27	51	144	43	21	41	46	45	138	17	49	49	61	129	434	53	4	70
AC003988.1	0	0	0	0	4	0	0	0	0	0	1	0	2	2	0	0	0	5	0	1	1	9	0	0	0	0	0	0	1	2	0	3	2	0	0	1	0	0	0	0	0	0	0	1
CTC-338M12.1	0	1	2	5	1	7	32	4	3	8	11	3	6	6	10	6	0	5	7	5	2	11	7	32	0	8	7	16	4	3	5	0	5	2	2	0	4	1	27	16	4	16	9	5
CTC-338M12.5	12	3	14	21	17	19	63	33	11	46	33	10	26	9	2	13	27	26	14	9	7	8	14	20	35	37	9	14	37	16	13	3	9	6	7	51	75	9	39	57	37	23	5	21
CTC-338M12.4	129	29	37	30	39	33	36	63	33	67	45	33	23	26	37	84	52	90	19	63	39	66	38	81	181	32	46	72	200	132	24	115	63	40	56	19	160	44	34	48	63	75	22	51
CTC-338M12.7	0	0	0	0	0	0	0	0	0	0	0	0	0	0	0	0	0	0	0	0	0	0	0	0	0	0	0	0	0	0	0	0	0	0	0	0	0	0	0	0	0	0	0	0
CTC-338M12.6	1	1	3	1	5	2	1	6	3	5	7	0	1	4	5	3	0	6	0	3	4	6	1	9	4	5	3	11	3	5	4	4	3	1	3	1	0	7	3	2	2	7	6	2
RP11-705C15.5	1	0	1	0	0	4	0	0	3	0	0	0	0	0	1	0	0	0	0	1	1	1	0	0	0	4	1	0	1	0	0	0	0	3	0	0	1	2	1	3	0	1	0	0
RP11-705C15.4	2	0	0	0	0	0	0	1	1	0	0	0	0	0	0	1	0	2	0	2	1	3	1	0	2	0	0	2	0	1	0	0	0	1	1	0	0	0	0	0	1	1	0	0
RP11-295I5.4	0	0	0	1	0	0	0	1	1	2	0	0	1	0	2	0	0	0	1	0	1	1	0	0	1	0	0	1	0	0	0	0	2	1	2	0	0	0	0	0	2	1	0	0
RP11-705C15.3	146	65	36	21	85	54	27	127	144	80	53	56	35	21	53	78	110	193	93	154	19	117	70	130	60	58	51	92	61	116	62	81	28	203	80	16	90	47	55	114	148	127	40	102
CTC-360P9.1	0	0	0	0	0	0	0	0	0	0	0	0	0	0	0	0	0	0	0	0	0	0	0	0	1	0	0	0	0	0	0	0	0	0	0	0	0	0	0	0	0	0	0	0
AC008060.5	0	0	0	0	0	0	0	0	0	0	0	0	0	0	0	0	0	1	0	0	0	0	0	0	0	0	0	0	0	1	0	0	0	0	0	0	0	0	0	0	0	0	0	0
AC099342.1	0	0	3	0	0	0	3	0	1	0	2	2	0	0	3	0	2	0	0	12	0	0	0	1	0	0	2	0	0	1	2	1	0	0	0	0	0	1	0	0	0	0	0	0
LINC00624	15	3	1	2	3	4	2	5	1	5	7	9	5	14	5	29	9	9	3	10	20	29	13	4	14	4	0	13	10	14	2	4	8	4	22	0	1	6	0	10	14	4	5	4
CTD-3138B18.5	310	52	92	87	182	84	63	87	60	115	130	92	51	56	108	345	149	103	150	186	109	65	112	195	109	68	57	113	204	53	59	156	111	193	161	70	70	67	63	136	149	133	58	75
GS1-166A23.1	1	1	3	0	0	5	0	4	5	4	2	0	0	0	0	1	8	0	1	0	0	10	2	0	0	0	1	1	1	4	2	1	0	3	6	3	11	0	4	9	12	5	0	5
CTD-3138B18.6	11	9	5	4	6	3	5	9	2	2	11	11	5	8	2	11	3	5	9	8	7	17	4	27	11	4	1	1	5	5	1	3	9	6	8	24	7	8	2	5	5	2	5	4
RP11-467I20.2	0	0	0	0	0	0	0	0	0	0	0	0	0	0	0	0	0	0	0	0	0	0	0	0	0	0	0	0	0	0	0	1	0	0	0	0	1	0	0	1	0	0	0	0
LINC01179	111	1	0	0	15	0	2	0	0	0	0	0	1	9	6	5	21	66	1	9	101	27	9	5	0	0	0	0	11	8	0	9	14	1	3	1	0	0	0	1	0	0	0	0
RP11-359D14.3	0	0	0	0	0	0	1	1	0	0	0	0	0	0	1	0	6	0	0	0	0	1	0	1	0	0	0	0	0	0	0	0	2	0	0	0	0	0	0	0	0	0	0	0
EWSAT1	2	1	7	7	1	5	4	5	31	11	85	17	4	0	2	20	2	3	0	5	1	12	1	2	13	1	3	4	4	12	3	2	0	4	10	11	7	3	5	9	4	12	0	6
RP11-353K11.1	10	3	7	4	5	10	14	21	8	20	10	15	18	1	13	11	7	0	10	10	11	9	2	35	9	8	7	15	19	21	10	4	3	10	18	10	23	4	15	13	16	20	3	15
RP4-706G24.1	0	0	0	0	0	0	0	0	0	0	0	0	0	0	0	0	1	0	0	0	0	0	0	1	0	0	0	0	0	0	0	0	0	0	3	0	0	0	0	0	0	0	0	0
RP11-434H14.1	0	0	1	0	0	0	1	1	0	0	0	1	0	1	0	1	0	0	0	0	0	1	0	0	1	0	0	1	0	1	0	0	0	0	1	0	1	0	1	1	0	0	0	0
RP11-388M20.2	0	0	0	0	0	0	0	0	0	0	0	0	0	0	0	0	0	0	0	0	0	0	0	0	0	0	0	0	0	0	0	0	0	0	0	0	0	0	0	0	0	0	0	0
AC012442.5	10	3	8	4	4	1	17	3	7	5	7	5	14	13	6	8	1	3	4	1	4	8	2	6	7	5	2	7	10	3	5	6	2	4	8	3	9	3	14	18	8	3	1	2
SNAP47-AS1	0	0	0	0	1	2	1	0	0	2	1	1	0	2	0	1	0	0	0	2	1	3	2	1	3	0	0	0	0	4	0	0	2	0	1	0	5	0	0	0	1	0	0	1
RP11-242P2.2	0	1	0	0	0	0	0	0	0	0	0	0	0	0	0	0	0	0	0	0	0	1	0	0	0	0	0	0	0	0	0	0	0	0	0	0	0	0	0	0	2	0	0	0
RP11-409K20.6	0	0	0	0	0	0	0	0	0	0	0	0	0	0	0	0	0	0	0	1	0	0	0	0	0	0	0	0	0	1	0	0	0	0	0	0	0	0	0	0	0	0	1	0
AC005537.2	74	12	23	14	43	71	22	15	43	63	33	18	8	26	26	88	99	112	4	63	4	151	33	106	89	25	47	10	85	40	32	30	89	53	46	20	10	25	1	11	126	51	36	31
LINC00158	6	6	0	0	3	0	3	1	2	1	4	0	0	2	0	3	0	1	5	1	0	5	4	0	0	3	0	0	1	9	0	0	0	5	0	0	0	2	0	2	1	0	0	2
KB-1572G7.2	3	1	1	3	3	3	0	10	1	10	6	14	14	5	7	25	6	9	8	2	4	11	8	11	1	6	0	12	6	18	1	3	5	7	3	21	6	2	0	5	4	5	4	5
KB-1572G7.3	3	0	0	2	0	2	0	2	0	0	4	1	0	2	0	1	1	1	0	2	0	1	1	2	0	0	0	3	3	4	0	3	3	0	1	1	1	2	0	3	0	1	4	2
ARHGAP5-AS1	394	61	333	131	89	246	130	391	372	183	320	391	142	391	684	241	671	682	125	571	122	440	213	307	223	185	478	453	173	154	511	72	322	289	312	393	663	32	142	213	565	646	386	332
U47924.27	77	44	87	56	150	77	60	161	105	529	99	50	109	123	112	95	77	159	177	276	14	47	26	189	122	32	56	112	28	122	78	77	28	47	61	338	260	9	35	172	396	115	62	140
U47924.29	5	1	0	1	3	0	1	2	0	3	0	1	0	5	0	2	0	1	1	2	0	0	1	6	4	0	1	0	0	3	0	0	2	0	1	0	1	0	0	0	4	0	0	0
CTD-2561F5.1	2	0	0	0	0	0	0	0	0	0	0	0	0	0	0	1	0	1	1	0	0	3	1	0	0	0	0	0	6	0	0	0	0	0	1	0	0	0	0	0	0	0	0	1
RP11-543D10.2	0	0	0	0	0	0	0	0	0	0	0	0	0	0	0	0	0	0	0	0	3	2	0	0	0	0	0	0	0	0	0	0	0	0	0	0	0	0	0	0	0	0	0	0
AC004535.2	0	0	0	0	0	0	0	0	0	0	0	0	0	0	0	0	0	0	0	0	0	0	0	1	0	0	0	0	0	0	0	0	0	0	0	0	0	0	0	0	0	0	0	0
ZNRF3-AS1	0	0	0	0	0	0	0	0	0	0	0	0	0	0	0	0	0	0	0	0	0	0	0	0	0	0	0	0	0	0	0	0	0	0	0	0	0	0	0	0	0	0	0	0
TNKS2-AS1	14	6	21	18	10	8	12	13	5	6	27	6	22	10	6	51	16	68	12	21	1	17	30	23	1	5	4	7	5	4	4	0	17	5	20	12	28	2	23	8	14	27	1	10
RP11-66B24.8	0	0	0	0	0	0	0	0	0	0	0	0	0	0	0	0	0	0	0	0	0	0	0	0	0	0	0	0	0	0	0	0	0	0	0	0	0	0	0	0	0	0	0	0
ZNF674-AS1	123	35	107	107	36	93	195	182	62	117	95	116	63	104	75	130	132	77	104	306	130	109	73	297	579	72	68	72	99	145	68	114	86	68	205	23	107	92	111	148	178	92	64	111
RP11-399K21.14	15	10	5	27	1	18	0	6	13	9	32	18	2	8	10	49	16	22	7	34	3	17	38	37	26	10	11	29	4	19	6	7	14	10	58	12	25	7	4	8	80	25	20	22
LINC00620	2	0	0	0	0	0	1	0	0	0	0	0	0	0	0	0	0	0	0	0	0	0	1	0	0	0	0	0	0	1	0	0	0	1	0	0	0	0	0	1	1	0	0	0
RP11-399K21.11	0	0	0	0	0	0	0	0	0	0	1	0	0	0	0	0	1	0	0	2	1	1	0	0	0	2	1	0	0	3	0	0	0	0	0	0	0	0	1	1	2	0	0	0
RP11-399K21.10	2	0	0	0	0	0	0	0	0	0	0	0	0	1	0	0	5	3	0	2	0	0	2	2	0	1	0	0	0	1	0	0	2	0	0	0	0	0	0	0	0	0	0	0
RP11-399K21.13	1	0	0	1	0	1	0	3	0	1	4	0	2	0	0	12	0	1	0	4	0	0	3	5	3	0	0	0	1	0	0	0	0	2	4	1	0	0	0	0	2	1	0	1
RP1-102G20.5	0	0	0	0	0	0	0	0	0	0	2	0	2	0	0	0	0	0	1	0	0	1	1	0	0	0	0	0	1	3	0	0	0	0	1	0	0	0	0	0	0	1	0	1
RP11-103C16.2	7	4	1	0	1	1	0	0	0	0	5	2	0	1	1	2	3	6	0	3	1	3	0	8	1	2	0	0	3	2	1	0	5	10	6	0	0	3	0	3	2	1	0	0
AC123886.2	7	0	10	0	0	1	13	0	0	0	4	0	13	2	0	3	0	1	1	1	0	3	0	0	1	1	0	1	13	3	0	2	0	0	0	0	0	0	0	3	1	0	0	1
RP11-245D16.4	22	7	30	22	20	31	40	14	14	23	39	24	13	25	22	202	38	111	16	82	10	16	10	57	103	12	22	26	32	29	32	16	14	24	53	41	32	17	22	62	60	27	7	19
LINC01777	0	0	0	0	0	1	0	1	0	0	0	0	0	0	0	0	0	0	0	1	0	0	1	0	0	0	0	0	1	1	0	0	1	0	0	0	6	0	0	5	0	0	0	0
LINC01713	1	0	0	0	0	0	0	0	0	0	1	0	2	0	0	0	0	0	0	1	0	2	1	0	0	0	0	0	1	0	0	0	0	0	0	0	0	0	0	0	0	0	0	2
RP11-338E21.2	4	1	0	1	0	0	0	1	0	3	0	0	7	1	1	0	0	0	2	3	2	0	0	1	1	0	0	2	0	1	0	0	0	1	0	2	0	2	0	1	1	0	0	2
RP5-997D16.2	88	15	64	46	43	57	40	68	93	66	103	60	98	51	70	30	75	42	60	102	69	78	48	58	112	32	55	97	30	74	18	72	34	50	42	28	50	37	32	40	79	106	63	57
RP11-338E21.1	0	0	0	0	0	0	1	2	0	1	0	0	0	0	0	0	0	0	0	0	0	0	0	0	0	1	0	4	0	0	0	0	0	0	0	0	1	0	0	0	0	1	0	0
MIR3976HG	0	0	0	0	0	0	0	0	0	0	0	0	0	0	0	0	0	0	0	0	0	0	0	0	0	0	0	0	0	0	0	0	0	0	0	0	0	0	0	0	0	0	0	0
FER1L6-AS2	6	0	0	0	0	1	1	0	0	1	2	0	0	0	0	0	49	2	0	6	0	4	0	164	0	0	0	0	4	0	0	1	0	4	0	1	0	0	0	0	3	0	0	0
FER1L6-AS1	1	1	0	0	0	0	0	0	0	0	0	0	0	0	0	1	0	0	0	0	0	0	0	0	1	0	0	2	0	0	0	0	0	0	1	1	0	0	0	0	1	0	0	0
RP11-98O2.1	1	0	0	1	0	0	0	0	0	0	0	0	0	1	0	0	0	1	0	0	0	0	0	0	0	0	0	1	0	1	0	0	0	0	0	0	0	1	0	0	1	0	0	0
LINC02018	6	3	6	5	2	3	29	12	1	22	15	15	4	11	10	3	3	5	1	0	0	5	3	9	2	7	3	15	3	1	11	1	6	3	1	7	4	2	5	14	5	5	5	10
TTTY23B	0	0	0	0	0	0	0	0	0	0	0	0	0	0	0	0	0	0	0	0	0	0	0	0	0	0	0	0	0	0	0	0	0	0	0	0	0	0	0	0	0	0	0	0
AC004837.4	0	0	1	0	0	0	1	0	0	0	0	0	0	0	0	0	0	1	1	0	0	0	0	0	0	0	0	0	0	0	0	0	0	0	0	0	0	1	0	0	0	0	0	0
CTD-2036P10.6	0	2	7	0	1	0	0	4	2	2	2	3	1	6	2	3	1	4	2	2	3	2	9	4	2	1	1	3	2	6	1	1	0	5	4	3	0	2	2	5	3	3	0	3
LINC02010	0	0	0	0	0	0	0	0	0	0	0	0	0	0	0	0	0	0	0	0	0	0	0	0	0	0	0	0	0	0	0	0	0	0	0	0	0	0	0	0	0	0	0	0
RP11-442O18.1	0	0	0	0	0	0	0	0	0	0	0	0	0	0	0	0	0	0	0	0	0	0	0	0	0	0	0	0	0	0	0	0	0	0	0	0	0	0	1	0	0	0	0	0
RP11-442O18.2	0	0	0	0	0	0	0	0	0	0	0	0	0	0	0	0	0	0	0	0	0	0	0	0	0	0	0	0	0	0	0	0	0	1	0	1	0	0	0	0	0	0	0	1
LINC02013	0	0	0	0	0	0	0	0	0	0	0	0	0	0	0	0	0	0	0	0	0	0	0	0	0	0	0	0	0	0	0	0	0	0	0	0	0	0	0	0	0	0	0	0
LINC02014	3	5	3	8	2	27	6	23	1	26	1	9	0	7	5	14	16	2	3	19	3	96	5	65	13	12	19	22	37	37	10	0	0	2	7	0	5	0	6	5	3	14	11	7
LINC02015	14	22	7	1	15	6	1	3	2	3	1	2	6	3	0	9	20	13	9	25	45	101	5	2	4	2	0	0	53	52	0	31	80	6	3	0	3	4	7	28	10	1	2	6
LINC02016	18	0	0	0	0	2	0	0	2	0	0	0	0	0	1	8	0	0	5	0	0	7	4	0	0	1	0	0	3	14	0	0	8	2	0	0	0	0	1	0	166	0	0	0
LINC02017	0	0	0	0	0	0	0	0	0	0	0	0	1	0	0	0	0	0	2	1	0	0	1	0	1	0	0	0	0	0	0	0	0	0	0	3	0	0	0	0	1	0	0	0
CTD-2547G23.4	20	13	2	13	5	9	11	6	14	44	25	15	15	18	19	105	12	26	26	33	17	13	38	98	51	21	2	20	29	107	4	4	18	17	40	35	8	10	6	25	66	22	13	17
LINC01522	13	0	2	0	0	1	0	0	3	10	1	0	0	0	0	3	1	2	0	27	0	130	2	9	0	1	0	1	12	1	0	12	1	11	0	0	0	2	0	2	2	2	0	3
AC006460.2	7	1	1	0	15	11	5	5	3	2	4	1	1	2	2	3	55	13	5	6	27	8	16	18	7	1	0	5	14	33	2	10	6	9	5	0	0	4	2	1	5	0	0	3
CTD-2547G23.2	0	0	0	0	0	0	0	0	0	0	0	0	0	0	0	0	0	0	0	0	0	0	0	0	0	0	0	0	0	0	0	0	0	0	0	0	0	0	0	0	0	0	0	0
RP11-134L10.1	62	28	28	11	33	14	25	12	9	3	33	11	19	25	25	18	16	82	36	21	19	67	23	31	8	12	2	11	50	82	1	70	25	73	17	18	10	96	21	8	18	3	11	27
RP11-66B24.5	0	0	0	0	0	0	0	1	0	0	0	0	0	0	0	0	0	0	0	0	0	0	0	0	1	0	0	0	0	0	0	1	1	0	3	0	0	2	0	1	2	0	0	1
AF241725.4	0	0	0	0	0	0	0	0	0	0	0	0	1	0	0	0	0	0	0	0	0	0	0	0	0	0	0	0	0	0	0	0	0	0	0	0	0	0	0	0	0	0	0	0
SCAMP1-AS1	429	84	101	70	123	251	62	188	131	352	110	116	116	106	118	129	187	397	167	182	75	278	116	346	253	63	113	206	130	195	140	354	121	225	220	91	215	133	92	237	213	193	64	244
AF241725.6	0	0	0	0	0	0	0	0	0	0	0	0	0	0	0	0	0	0	0	0	0	0	0	2	0	0	0	0	0	0	0	0	0	0	0	3	0	0	0	0	0	0	0	0
RP11-552E20.4	0	0	39	0	0	0	1	0	11	0	2	13	0	0	10	1	0	0	0	0	0	0	0	3	2	4	7	4	0	1	67	0	0	1	0	0	0	0	1	0	0	4	0	1
RP11-845M18.7	0	0	0	0	0	7	0	2	0	0	0	0	0	0	0	1	0	0	0	0	0	8	0	0	0	0	0	0	4	0	0	1	0	0	1	0	1	0	3	0	1	0	0	1
RP11-845M18.6	17	1	7	2	0	37	8	19	2	26	15	17	0	1	12	10	3	4	3	4	7	69	4	9	11	4	4	23	103	10	1	7	7	8	7	0	116	37	13	26	14	5	3	8
RP11-292F9.1	0	0	0	0	0	1	0	2	0	1	0	0	0	0	1	0	0	1	0	0	0	0	0	6	0	0	1	0	0	0	0	0	0	0	2	1	0	0	0	0	0	1	1	1
RP11-395P13.4	0	0	0	0	0	0	0	0	0	0	0	0	0	0	0	0	0	0	0	0	0	0	0	0	0	0	0	0	0	0	0	0	0	0	0	0	0	0	1	0	0	0	0	0
RP11-395P13.7	0	0	0	0	0	0	0	0	1	0	0	1	0	0	0	0	0	0	2	0	0	0	0	0	3	0	0	1	0	0	0	0	0	0	0	0	0	0	0	1	1	0	0	0
LINC02038	3	1	11	0	1	20	6	12	3	16	5	8	2	0	38	1	6	0	0	2	0	0	0	24	27	5	30	42	1	0	13	0	0	0	7	3	2	0	0	0	4	38	8	9
RP11-798M19.6	109	20	46	28	51	28	21	21	18	177	40	28	10	31	34	43	73	66	22	22	21	49	20	86	75	28	27	39	68	32	55	24	23	39	56	31	51	80	50	48	87	29	21	73
RP11-12K11.2	0	0	0	0	0	2	0	0	0	2	0	0	0	0	0	17	0	0	0	0	0	0	0	4	0	0	0	0	0	0	0	0	0	0	2	0	0	0	0	0	5	0	0	1
RP11-16O9.2	0	0	0	0	0	0	0	0	0	0	0	1	1	0	1	0	0	0	0	0	0	1	2	0	0	0	0	1	1	0	0	0	0	0	0	0	0	0	0	0	0	0	0	1
AC002398.11	5	2	1	0	3	3	0	2	0	6	6	2	6	2	3	3	5	1	4	2	1	3	6	7	0	0	3	4	1	7	2	2	1	3	3	0	1	3	3	0	1	2	4	3
AC002398.12	2	0	7	46	0	0	258	2	6	1	83	24	30	0	1	2	0	1	9	2	8	5	26	0	1	80	1	11	16	23	0	0	1	1	0	33	0	1	154	133	8	0	6	3
AC002398.13	43	21	33	30	65	29	11	23	33	29	44	41	46	16	32	21	44	19	31	35	41	27	23	64	26	14	20	20	26	42	9	24	21	24	17	36	6	41	2	17	37	53	15	26
CTD-2296D1.4	0	0	0	0	0	0	0	0	0	0	0	0	0	0	0	0	0	0	0	0	0	0	0	0	0	0	0	0	0	0	0	0	0	0	0	0	0	0	0	0	0	0	0	0
CTD-3126B10.1	0	0	0	0	0	0	0	0	0	0	0	0	0	0	0	0	0	0	0	0	0	0	0	0	0	0	0	0	0	0	0	0	0	0	0	0	0	0	0	0	0	0	0	0
RP4-630C24.3	0	0	0	0	0	0	0	0	0	0	0	0	0	0	0	0	0	0	0	0	0	0	0	0	0	0	0	0	0	0	0	0	0	0	0	0	0	0	0	0	0	0	0	1
RP11-76G10.1	0	0	0	0	0	0	2	0	0	0	0	0	0	0	0	1	0	0	0	0	0	1	0	0	0	0	0	0	0	1	0	0	0	0	0	0	2	0	0	0	0	1	0	0
BANCR	9	53	7	2	5	3	2	4	4	7	3	0	0	10	1	0	10	1	3	324	0	0	0	159	0	8	5	11	12	8	2	61	2	10	3	0	0	5	0	9	6	7	3	3
RP11-56N19.5	0	0	0	0	0	0	0	1	0	0	0	0	0	0	0	0	0	0	0	0	0	0	0	1	0	0	0	0	0	0	0	0	0	0	1	0	0	0	0	0	0	0	0	0
RP11-127B16.1	0	0	0	0	0	0	0	0	0	0	0	0	0	0	1	0	0	0	0	0	0	0	0	0	0	2	3	1	0	0	1	0	0	0	0	0	0	0	0	2	2	1	2	0
AC096732.2	0	0	0	0	0	0	0	0	0	0	0	0	0	0	0	0	0	0	0	0	0	0	0	0	0	0	0	0	0	0	0	0	0	0	0	0	0	0	0	0	0	0	0	0
RP11-40C11.2	0	0	0	0	0	0	0	1	0	0	0	0	0	0	0	0	0	0	0	0	0	0	0	0	0	0	0	0	0	0	0	0	0	0	0	0	0	0	0	0	0	0	0	0
RP5-951N9.2	0	1	0	0	0	0	0	0	0	0	0	0	0	0	0	0	0	1	0	0	0	0	1	0	0	0	0	0	0	0	0	0	1	0	1	0	0	0	0	0	0	1	1	0
CTB-33O18.1	5	0	3	0	28	4	3	3	2	0	0	0	4	0	4	12	1	14	90	1	0	47	0	1	0	4	0	2	124	22	8	6	17	5	29	0	0	0	0	0	25	6	56	1
RP11-115H13.1	0	0	115	76	0	36	77	0	0	242	244	0	54	0	2	182	0	0	0	752	1	0	0	0	3	91	116	214	125	0	114	0	13	1	4	0	55	3	63	105	323	200	201	0
AC122136.2	30	0	0	0	0	0	0	0	0	0	0	0	2	0	0	2	0	0	4	0	0	1	0	0	0	0	0	0	7	4	0	0	0	0	0	0	0	0	0	1	2	0	0	0
CITF22-92A6.1	81	17	42	21	30	44	47	34	26	86	26	25	38	17	19	84	351	93	17	127	83	183	37	146	69	30	44	46	109	82	16	64	62	44	68	48	137	123	83	89	168	69	26	31
DIO2-AS1	8	0	4	8	0	0	46	0	3	0	14	71	2	0	14	5	1	0	5	2	0	0	4	0	0	31	8	14	4	0	6	0	0	1	0	1	2	0	21	20	0	18	3	1
AC144450.1	11	2	0	1	0	3	3	0	0	6	1	1	0	0	0	6	1	3	1	3	2	4	1	1	0	0	1	0	1	5	0	1	1	1	0	0	11	1	0	1	0	0	0	4
AC144450.2	6	0	0	0	0	6	1	0	1	4	1	1	0	0	0	4	1	3	0	1	12	2	1	3	1	0	0	1	2	0	0	0	3	0	2	2	6	0	4	2	1	0	0	2
AC002539.1	0	0	0	0	0	0	0	0	0	0	0	0	0	0	0	0	0	0	0	0	0	0	0	0	0	0	0	2	0	1	0	0	1	0	0	0	0	0	0	1	0	0	0	0
AC007228.5	2	0	0	0	0	0	0	0	0	0	0	0	1	0	0	0	0	0	0	0	0	0	0	0	0	0	0	0	0	0	0	0	0	0	0	0	0	0	0	1	0	0	0	0
RP11-586D19.2	0	0	0	0	0	1	1	0	0	0	0	0	0	1	0	0	0	0	2	0	0	1	0	1	0	0	0	1	0	2	0	0	0	0	1	1	9	0	2	0	0	0	0	0
AC007228.9	79	73	33	63	25	20	50	89	81	34	134	35	76	50	43	49	158	1	32	19	77	73	44	96	0	43	32	67	75	60	21	82	25	37	57	70	7	48	43	37	45	86	60	48
RP11-440G9.1	0	0	0	0	0	0	0	0	1	0	0	0	0	2	0	0	8	1	0	0	0	5	0	0	0	0	0	0	10	1	1	0	3	1	0	1	0	0	0	0	2	1	0	0
LL22NC03-104C7.1	0	0	2	0	0	0	0	0	0	2	2	1	1	0	0	0	4	0	0	10	1	7	0	0	1	2	0	4	1	8	1	1	11	0	0	9	4	2	1	7	1	0	0	1
RP11-2C24.7	5	2	0	0	0	0	2	2	2	1	1	1	4	0	1	5	0	0	2	4	0	5	3	5	2	0	1	2	1	1	0	1	1	0	3	11	2	3	0	3	5	1	0	1
RP11-388M20.1	5	6	2	2	2	0	0	13	3	1	5	3	11	0	3	4	4	3	2	2	0	2	2	5	1	2	2	4	2	18	0	3	8	3	3	12	1	1	0	3	1	9	0	3
RP11-129J12.1	0	0	9	1	0	0	1	3	5	0	12	4	0	0	0	0	2	0	0	3	8	0	0	0	0	0	0	0	7	0	0	0	0	0	0	2	6	0	5	13	0	1	0	0
RP11-2C24.4	18	6	18	15	8	21	27	16	10	9	4	42	9	6	24	49	25	27	35	72	16	6	29	108	24	20	9	20	36	56	16	34	31	13	11	2	2	9	3	9	6	38	14	16
RP11-388M20.6	1	0	1	1	0	1	0	1	0	0	1	0	0	0	0	1	1	0	0	2	1	2	0	1	0	0	0	0	0	1	0	0	0	1	2	0	0	0	0	0	0	0	0	1
RP11-398A8.5	1	0	0	0	0	0	0	0	0	0	0	0	0	0	0	0	0	0	1	0	0	0	0	0	0	0	0	0	0	0	1	0	0	1	2	0	0	0	0	0	0	0	0	0
RP11-536G4.2	15	1	2	1	0	0	0	0	0	21	0	0	1	1	0	0	0	0	0	1	0	0	0	0	0	0	1	0	0	0	0	2	0	0	0	0	0	0	0	3	3	3	2	6
RP11-227H4.5	0	0	0	0	0	2	0	0	0	0	0	0	0	0	0	0	0	0	0	0	1	0	0	0	0	0	1	1	1	1	0	0	1	0	1	0	0	0	1	1	0	1	0	2
C20orf187	0	0	0	0	0	0	0	0	1	0	0	0	0	0	0	1	0	1	0	0	0	0	0	0	0	0	0	0	0	0	0	0	3	0	0	0	0	0	0	0	0	0	0	0
RP11-498M5.2	0	1	4	2	0	2	0	0	1	0	0	0	0	2	0	0	0	2	1	0	0	0	0	0	0	0	1	1	0	2	0	0	0	0	0	0	0	0	0	0	0	0	0	4
RP1-149L1.1	0	0	0	0	0	0	0	0	0	0	0	0	0	0	0	0	0	0	0	0	0	0	0	0	0	0	0	0	0	1	0	0	0	0	0	0	0	0	0	0	1	0	0	0
TMEM72-AS1	21	0	1	0	1	2	6	0	0	1	0	1	3	0	1	2	0	1	4	0	0	3	3	1	0	2	0	4	3	7	0	1	1	3	1	0	4	3	8	5	7	1	2	0
RP11-252M24.1	0	0	0	0	0	0	0	0	0	0	0	0	0	0	0	0	0	0	0	0	0	0	0	0	0	0	0	0	0	0	0	0	0	1	0	0	0	0	0	0	0	0	0	0
CTD-2537I9.16	0	0	0	0	1	0	0	0	0	1	0	0	0	0	0	0	0	0	0	3	0	2	0	2	0	0	0	0	1	1	0	0	0	1	0	0	0	0	0	0	0	0	0	0
RP5-837M10.2	0	0	0	0	0	0	0	0	0	0	0	0	0	0	0	0	0	0	0	1	0	0	0	0	0	0	0	0	0	0	0	0	0	0	0	0	0	0	0	1	0	0	0	0
CTD-2162K18.3	1	0	0	0	0	0	2	1	0	0	0	1	0	0	0	0	0	0	0	1	0	0	0	1	0	1	0	0	1	0	0	0	0	0	0	1	0	1	0	0	1	0	0	2
RP11-357H14.16	1	0	0	0	0	1	1	0	0	6	1	0	0	0	1	0	0	1	0	0	0	0	0	3	0	1	0	4	2	0	0	0	0	0	1	1	0	0	0	0	0	1	0	0
LINC01278	1283	338	623	669	53	538	572	955	526	849	739	652	221	635	483	608	919	1643	266	1027	579	1545	558	1094	1205	544	420	691	285	829	224	536	713	871	443	141	2770	894	771	955	1195	561	843	803
RP5-837M10.4	3	0	0	0	0	3	0	0	0	1	0	0	0	0	0	0	0	0	0	0	0	1	0	0	1	0	0	0	0	0	0	0	1	0	0	0	1	0	0	1	0	0	0	0
RP11-489O18.1	0	2	1	0	0	0	0	0	3	2	3	0	0	0	2	1	0	0	0	1	0	8	0	1	0	3	1	0	0	4	2	1	0	6	0	0	11	0	0	4	0	4	0	4
LINC01277	15	7	5	3	0	3	9	4	5	5	14	3	8	3	8	18	0	0	7	3	0	1	6	2	7	4	0	5	7	6	2	13	3	7	5	1	15	2	13	11	10	5	1	5
LINC01276	0	0	0	0	0	1	0	0	0	0	0	0	0	0	0	1	0	0	0	0	0	0	0	1	0	0	0	1	0	1	0	0	0	0	0	2	0	0	0	4	0	0	0	0
LINC01271	12	6	1	2	7	7	2	5	3	8	2	4	0	5	3	18	23	35	4	45	24	70	4	18	1	1	3	2	15	18	0	54	16	10	4	2	5	8	2	7	1	4	1	1
LINC01270	69	14	17	10	15	21	36	10	11	26	13	1	52	31	20	58	70	64	12	57	128	157	17	53	6	16	7	13	74	66	1	67	70	22	9	7	3	36	15	36	23	3	2	17
LINC01273	11	0	5	3	3	17	8	8	6	23	5	3	9	0	11	2	14	26	0	21	14	19	6	39	2	14	2	5	23	1	10	3	17	3	8	10	109	9	18	29	2	13	0	11
RP5-984P4.4	0	0	0	0	0	0	0	0	0	0	0	0	1	0	0	0	0	0	0	0	1	0	0	0	0	0	0	0	0	0	0	0	0	0	0	0	0	0	0	0	0	0	0	0
RP11-37L2.1	2	0	2	0	1	7	6	8	0	8	4	1	1	0	3	7	3	7	1	0	0	11	2	4	0	1	0	0	2	2	0	0	3	1	0	0	24	0	5	17	1	4	1	5
RP11-61J19.2	2	0	0	0	1	1	0	0	2	1	0	0	1	0	0	0	8	0	0	0	5	2	0	1	0	0	0	0	0	0	0	0	1	0	0	0	0	0	0	0	0	0	1	0
RP11-467D18.2	4	0	2	0	4	3	0	3	1	1	0	2	0	1	1	3	5	0	0	2	0	5	1	5	2	2	0	3	1	2	0	1	5	0	1	0	2	0	0	2	2	0	1	0
RP11-61J19.5	36	2	35	33	26	54	37	190	18	60	36	12	46	36	36	101	32	49	22	63	5	75	35	39	503	22	33	32	63	52	9	34	45	29	55	59	79	88	31	55	176	27	14	40
KB-1125A3.11	6	0	2	0	0	7	5	1	0	1	0	0	2	0	2	9	14	8	3	1	1	2	0	31	11	0	0	1	4	5	0	1	0	0	1	2	1	1	5	5	1	2	1	0
RP11-84C10.3	0	1	0	0	0	0	0	0	0	0	0	0	0	0	0	0	0	0	0	0	0	0	0	0	0	0	0	0	0	0	0	0	0	0	0	0	0	0	0	0	0	0	0	0
RP11-84C10.2	2	0	0	1	1	7	0	0	0	1	1	0	7	3	0	0	1	1	1	2	2	1	1	0	1	0	3	1	3	2	0	0	0	5	1	0	0	0	0	0	0	0	0	1
RP5-1011O1.3	7	0	0	0	0	0	0	1	0	0	4	1	0	0	1	0	1	0	2	0	1	2	0	0	3	0	1	0	0	0	0	0	1	0	0	0	10	0	0	1	3	0	1	1
RP11-84C10.4	12	6	2	6	0	4	3	6	3	2	18	11	3	2	11	10	2	8	4	5	1	23	2	14	18	5	4	9	5	41	3	2	4	5	22	2	0	4	0	2	8	10	4	2
RP3-461P17.9	0	0	0	0	0	1	0	2	0	0	0	0	0	0	0	0	0	0	0	0	0	0	0	0	0	0	0	1	0	0	0	0	0	0	0	0	0	0	0	0	0	0	0	0
RP5-1097P24.1	60	0	9	1	8	47	7	22	33	2	33	26	1	0	12	1	56	186	0	3	0	0	0	102	35	0	1	1	6	0	8	0	0	19	29	109	2	0	2	2	42	4	0	7
CTD-3035D6.2	11	7	3	0	15	27	5	4	0	1	1	0	0	8	1	22	25	32	5	6	0	41	10	5	5	3	0	0	14	17	0	12	4	3	13	0	0	22	5	9	7	0	0	2
CTA-392E5.1	151	111	0	2	0	2	1	0	14	0	42	2	324	14	1	24	126	52	104	68	147	9	163	4	0	0	0	0	318	897	0	323	52	1	0	3	1	77	0	2	0	0	2	6
RP5-905H7.8	0	0	0	0	0	0	0	0	0	0	0	0	0	0	0	0	0	0	0	0	0	0	0	0	0	0	0	0	0	0	0	0	0	0	0	0	0	0	0	0	0	0	0	0
RP11-122D10.1	0	0	0	0	0	0	0	3	0	0	1	0	0	1	0	0	0	0	0	0	0	0	0	0	0	0	0	1	0	0	0	0	0	0	0	0	1	0	0	1	0	0	0	2
RP11-153I24.4	2	0	1	1	0	1	0	1	0	2	0	2	1	0	0	3	0	6	1	0	0	3	1	0	0	3	0	2	2	0	0	1	1	2	0	1	0	0	2	4	0	1	0	1
RP11-314C9.2	5	0	0	0	0	0	0	0	0	0	1	0	2	0	0	1	0	0	0	0	1	0	0	2	0	0	1	0	0	1	0	0	0	0	0	2	0	0	0	0	0	0	0	0
HSPC324	7	0	9	2	1	6	6	2	1	4	9	1	26	0	4	3	3	1	1	2	2	5	4	7	1	4	5	3	3	16	5	1	2	3	2	10	2	8	11	25	5	0	1	5
RP11-142M10.2	1	0	1	0	0	0	0	0	0	0	0	0	2	0	1	0	0	1	1	0	0	1	1	0	2	0	0	0	0	0	0	0	0	0	0	0	0	0	0	0	0	0	0	1
NCK1-AS1	168	71	92	50	109	206	49	73	77	203	83	58	61	59	98	180	358	224	53	177	81	221	91	185	144	73	107	175	212	117	141	128	163	195	371	37	70	85	72	117	289	195	57	137
RP11-258F22.2	0	0	0	0	0	0	1	0	0	0	1	0	1	0	0	1	0	0	1	0	0	0	0	1	0	0	0	0	0	3	0	0	0	0	1	0	0	0	0	0	0	0	0	0
RP11-258F22.1	6	1	2	0	0	2	8	2	4	16	1	2	1	3	10	4	5	3	2	1	0	7	3	9	0	3	5	5	0	13	2	0	1	7	8	0	14	4	5	6	5	7	0	10
CTB-129P6.4	3	1	7	2	3	8	4	4	5	5	4	8	6	4	4	1	0	2	1	0	0	1	1	4	1	6	5	10	7	4	3	0	3	4	6	4	6	2	1	4	3	6	2	4
RP5-1111A8.3	0	0	0	0	0	0	0	0	0	0	0	0	1	0	0	0	0	0	0	0	0	0	0	0	0	0	0	0	0	0	0	0	0	0	0	0	0	0	0	0	0	0	0	0
RP11-257O5.4	8	5	1	2	1	1	1	7	4	9	2	2	1	1	6	1	0	1	3	1	0	1	2	6	3	0	1	6	2	2	2	1	7	1	2	5	1	0	3	8	3	1	1	2
LINC01091	22	3	26	54	8	8	349	26	23	60	207	38	9	7	14	15	14	9	118	5	28	11	49	23	4	227	19	22	117	119	37	3	4	16	6	28	10	4	256	346	23	28	10	52
LINC01090	1	0	1	0	1	1	0	0	0	2	4	0	0	0	1	0	0	1	0	1	0	0	0	1	0	1	0	1	0	1	1	0	0	1	3	1	1	0	0	1	3	1	2	0
RP11-1006G14.2	0	0	0	0	0	0	4	4	1	3	3	0	2	0	0	1	1	0	1	0	0	4	3	3	0	1	0	0	1	6	1	0	1	0	0	0	1	1	0	4	1	2	0	1
LINC01095	0	0	0	0	0	0	0	2	0	2	1	0	0	0	0	0	0	0	0	0	1	0	0	1	0	0	1	0	0	0	0	0	0	0	1	0	2	0	1	0	0	0	0	0
RP11-282I1.2	0	0	0	0	0	1	0	0	0	0	0	0	0	0	0	0	0	0	0	0	0	0	0	0	0	0	0	0	0	0	0	0	0	0	0	0	0	0	0	0	0	0	0	0
LINC01097	0	0	0	0	0	0	0	0	0	0	0	0	0	0	1	0	0	0	0	0	0	0	0	0	0	0	0	0	0	0	0	0	0	0	0	0	0	0	0	0	0	0	0	0
LINC01096	46	0	2	0	4	13	1	2	3	1	8	0	0	1	1	25	11	10	7	10	2	13	3	11	19	3	1	0	7	11	0	4	8	20	17	1	0	22	2	3	85	5	0	3
RP11-304L19.11	25	13	17	19	25	14	11	26	11	24	44	40	23	25	28	38	25	13	24	18	20	35	21	29	52	27	12	30	31	27	19	37	28	19	26	27	17	21	20	21	23	36	21	34
LINC01098	1	2	3	0	10	1	0	4	2	0	0	1	0	31	6	1	23	4	0	2	1	8	1	8	0	2	0	2	1	0	0	0	12	5	0	0	7	5	0	1	2	4	0	3
RP11-304L19.13	6	10	16	9	7	11	15	17	17	23	23	15	25	26	21	65	17	23	15	21	3	14	10	30	12	4	18	15	20	28	18	10	13	12	17	52	11	12	10	16	25	49	9	11
RP11-304L19.12	0	0	0	0	0	0	0	0	1	1	0	0	1	0	0	2	0	0	2	2	0	0	2	1	1	0	0	0	0	3	0	1	0	0	3	0	0	0	0	1	0	0	0	0
MIR1-1HG	54	0	66	277	0	0	3196	35	4	0	541	52	196	0	0	22	0	0	171	0	0	45	202	0	1	747	0	48	203	265	0	0	8	1	0	114	0	0	569	619	65	0	0	0
RP4-633O19__A.1	11	2	0	4	2	3	3	2	0	4	3	1	3	3	2	9	15	9	0	7	1	8	2	9	2	0	1	2	2	4	1	4	2	5	6	0	2	4	2	3	7	3	0	1
CTD-2501M5.1	2	2	0	0	14	3	2	0	0	0	0	0	3	0	2	4	0	5	0	0	4	10	0	0	7	1	4	0	0	6	0	0	4	0	1	0	2	0	0	0	0	0	0	0
RP11-255M2.1	1	0	0	0	0	0	0	0	0	0	0	0	0	0	0	0	0	0	1	0	0	0	1	0	0	0	0	0	0	0	0	0	0	0	0	0	0	0	0	0	0	0	0	0
RP11-255M2.2	1	0	1	0	0	0	0	0	0	0	0	0	0	0	0	0	0	0	0	0	0	0	0	0	0	0	0	0	1	0	0	0	0	0	0	0	0	0	0	0	1	0	0	0
RP11-255M2.3	0	0	2	0	0	0	0	0	0	0	0	0	1	0	0	1	0	0	0	1	0	0	0	7	0	0	0	1	0	2	1	0	0	0	1	0	0	0	0	1	0	0	0	3
RP11-307L3.4	0	0	1	1	0	1	3	0	0	0	0	0	0	0	0	1	0	1	0	0	0	0	0	0	0	0	0	0	2	0	0	0	0	0	1	0	0	0	0	0	0	0	0	0
AC090617.1	5	1	0	1	9	0	6	1	0	0	0	1	0	0	4	0	1	0	2	1	1	0	2	4	0	0	0	0	0	3	0	4	1	3	0	0	0	0	2	2	3	0	0	2
RP11-49I4.3	0	0	0	0	0	0	0	0	0	0	0	0	0	0	0	0	0	0	0	0	0	0	0	0	0	0	0	0	0	0	0	0	0	0	0	0	0	0	0	0	0	0	0	0
RP11-727A23.4	9	0	3	1	1	7	6	11	3	13	16	21	2	10	6	8	1	8	7	11	7	3	17	19	0	9	2	21	2	31	2	0	9	4	11	4	2	3	1	10	14	1	4	7
RP11-727A23.5	34	9	12	13	103	17	16	22	19	51	38	27	30	24	23	76	66	55	15	22	47	10	31	68	69	24	14	28	30	47	12	10	105	16	44	21	70	12	14	33	37	37	21	33
STPG3-AS1	1	0	1	0	1	0	0	3	0	1	1	1	0	1	3	30	1	0	2	4	2	2	0	6	0	0	0	11	1	14	0	0	3	2	3	13	1	0	0	4	3	1	1	2
RP11-727A23.7	3	1	0	1	0	0	1	1	0	0	0	1	1	0	0	1	0	2	1	1	2	2	0	0	1	2	1	0	0	5	1	0	0	1	1	0	2	1	0	1	0	0	0	1
RP11-21G20.3	0	0	0	0	0	0	0	0	0	0	0	0	0	0	0	0	0	0	0	0	0	1	0	0	0	0	0	1	1	0	0	0	0	0	0	0	0	0	0	0	0	0	0	0
RP11-506E9.3	0	0	0	0	0	0	0	0	1	0	0	0	0	0	0	1	0	0	0	0	0	0	0	0	0	0	0	0	0	0	0	0	0	0	0	0	0	0	0	0	0	1	0	0
AC005498.3	3	0	3	4	0	1	6	3	2	12	4	4	10	0	1	0	8	1	3	2	1	1	1	2	0	6	1	1	3	1	3	0	3	6	11	10	11	2	5	8	4	1	1	5
AC005498.4	1	0	0	0	0	0	2	0	0	2	0	2	1	0	0	0	1	0	0	0	0	0	0	0	0	0	0	2	0	0	1	0	0	0	3	3	0	0	0	1	3	0	0	0
RP11-654A16.1	0	0	1	0	0	2	0	1	0	0	0	2	1	0	0	0	0	0	0	0	0	5	0	0	0	0	0	0	8	0	0	1	0	0	0	0	1	1	0	0	0	0	1	0
CTA-228A9.4	16	3	3	1	5	13	4	7	6	11	7	8	2	6	7	11	10	19	5	12	7	17	6	24	2	2	2	8	9	13	2	2	2	3	21	2	5	8	4	1	15	6	3	6
CTA-228A9.3	18	3	6	6	4	10	9	9	3	15	6	41	7	4	8	135	7	3	16	7	14	15	2	44	21	7	3	25	38	80	2	5	5	6	28	25	10	9	4	18	17	17	7	4
DOCK9-AS2	68	40	120	49	17	45	64	104	131	217	86	178	44	126	190	31	84	129	84	111	16	88	12	64	117	84	81	158	36	88	133	95	67	97	53	184	105	22	34	44	41	356	74	107
LINC01899	0	0	0	0	0	0	0	0	0	0	0	0	0	0	0	2	0	0	0	0	0	0	0	0	0	0	0	0	0	0	0	0	25	0	0	5	0	0	1	0	0	2	0	0
RP11-142G1.3	0	0	0	0	0	0	0	0	0	0	0	0	0	0	0	0	0	0	0	0	0	0	0	1	0	0	0	0	0	0	0	0	0	0	0	1	0	0	0	0	0	0	0	0
UMODL1-AS1	6	0	1	0	0	4	3	7	0	522	0	2	0	2	1	1	0	2	1	1	1	3	0	122	3	1	1	14	0	2	0	0	0	0	4	3	1	0	1	0	3	42	0	154
RP11-142G1.1	0	0	0	0	0	0	0	0	0	0	0	0	0	0	0	0	0	0	0	0	0	0	0	0	0	0	0	0	0	0	0	0	0	0	0	0	0	1	0	0	0	0	0	0
AC135178.7	3	0	1	0	0	1	0	0	0	0	0	0	0	0	3	1	1	0	0	0	0	1	2	1	1	1	0	0	0	6	0	2	0	1	1	1	0	2	0	2	3	0	0	1
RP11-770E5.2	1	0	0	0	15	0	0	0	0	0	0	0	0	1	0	3	5	5	1	2	3	16	2	0	0	0	1	0	2	2	0	0	9	1	1	0	0	1	0	0	0	0	0	0
RP5-1068E13.7	36	3	12	9	6	12	55	8	7	46	20	13	20	20	19	144	12	47	22	9	2	32	27	39	65	14	6	24	34	82	9	5	13	4	25	13	68	5	33	23	31	29	5	27
LINC01891	3	0	2	0	0	0	0	1	0	1	2	1	1	0	0	0	0	0	0	1	0	1	0	3	3	2	1	0	1	2	1	0	0	1	0	0	0	0	0	3	1	0	0	0
LINC01890	0	0	1	0	1	0	0	0	0	0	0	2	0	0	1	0	0	0	0	0	0	0	0	0	0	0	0	0	0	0	0	0	0	0	0	0	0	0	1	0	1	0	1	0
LINC01893	0	0	0	0	0	0	0	0	0	0	0	0	0	0	0	0	0	0	0	0	0	0	0	0	0	0	0	0	0	0	0	0	0	0	0	0	0	0	0	0	0	0	0	0
LINC01892	0	0	0	0	0	0	0	0	0	0	0	0	0	0	0	2	0	0	0	0	0	0	0	0	0	0	0	0	0	0	0	0	0	0	0	0	0	0	0	0	0	0	0	0
LINC01895	0	0	0	0	0	0	0	0	0	0	0	0	0	0	0	0	2	1	0	1	0	0	0	0	0	0	0	0	0	0	0	0	0	0	0	0	1	0	0	1	0	0	0	0
RP11-413E1.4	1	6	1	0	2	0	0	0	2	1	2	1	1	4	4	2	2	2	1	2	8	2	2	5	2	2	1	0	1	4	0	0	3	4	0	0	2	1	1	5	5	2	1	2
LINC01897	3	0	0	0	0	0	0	0	0	0	0	0	0	1	0	0	0	0	0	0	0	2	0	0	0	0	0	0	0	1	0	0	0	0	0	0	0	0	0	0	0	0	0	0
LINC01896	1	0	0	0	0	0	0	0	3	0	0	0	0	0	0	2	9	0	1	0	0	0	0	2	41	0	0	1	106	0	0	0	0	0	2	0	2	39	3	1	2	0	0	7
RP11-152P23.2	3	7	1	1	4	1	0	1	0	0	6	6	0	6	3	6	4	1	6	1	0	4	2	3	1	1	4	4	5	1	1	4	23	1	1	0	0	3	0	4	0	4	4	0
RP11-170M17.1	1	1	0	0	0	0	1	0	1	1	3	1	0	0	0	0	1	1	0	4	8	3	0	3	0	0	0	0	0	0	0	0	1	0	0	2	1	2	0	1	0	0	0	0
RP11-563N12.2	0	0	1	0	0	0	0	0	0	0	0	0	0	0	0	0	3	0	0	0	0	7	0	0	0	0	0	0	3	0	0	0	0	0	1	0	2	0	1	2	3	0	0	0
AC007163.6	0	0	2	2	0	0	2	1	0	1	0	1	0	2	1	1	0	0	1	0	0	3	2	0	0	0	1	1	16	0	0	0	1	2	0	1	0	0	0	1	3	1	1	1
RP11-54G14.1	8	1	2	2	0	1	3	2	3	2	4	2	6	1	4	2	0	5	3	3	1	6	2	1	10	4	2	7	10	4	0	1	1	4	3	1	2	0	2	1	5	2	3	2
GOLGA8M	1	0	0	0	0	0	0	0	0	0	0	0	0	0	0	0	0	0	0	0	0	0	0	0	0	0	0	0	0	0	0	0	0	0	0	0	0	0	0	0	0	1	0	0
RP1-197B17.5	31	12	12	9	25	21	24	24	13	18	14	7	14	15	15	21	18	47	27	55	29	11	12	48	44	7	9	13	31	21	5	18	18	14	19	15	9	14	8	7	25	28	8	18
RP1-197B17.4	5	2	5	1	3	1	4	8	2	6	2	6	0	1	10	9	4	4	3	2	1	10	12	7	0	3	2	5	8	8	8	24	14	10	1	13	6	2	2	4	5	4	2	3
RP1-197B17.3	25	15	48	37	37	26	20	33	44	46	96	122	22	29	58	33	38	31	23	30	15	46	72	66	12	30	21	70	70	89	61	83	82	33	13	55	33	16	14	28	27	40	24	33
RP11-396B14.2	4	2	0	3	2	4	3	6	1	1	2	1	11	2	1	52	5	5	13	5	1	4	4	5	2	1	0	2	12	54	0	6	2	2	16	1	0	10	3	7	3	2	2	2
AC005808.3	4	0	0	0	0	0	2	1	0	0	0	0	0	0	0	0	7	8	0	3	0	9	0	0	0	0	0	0	0	1	0	0	5	0	1	0	0	5	0	0	0	0	0	1
CTD-2308B18.3	0	0	0	0	0	0	0	0	0	0	0	0	1	0	0	0	0	0	0	0	0	0	0	0	0	0	0	0	0	2	0	0	0	0	0	0	0	0	0	0	0	0	0	0
RP11-124O11.1	3	0	0	0	0	0	0	0	0	1	0	0	3	0	2	1	0	0	0	2	0	1	0	1	0	2	0	0	0	1	0	0	0	1	1	2	0	0	3	4	0	0	0	0
GS1-278J22.1	0	0	0	0	0	0	0	0	0	0	0	0	0	0	0	0	0	0	0	0	0	0	0	0	0	0	0	0	0	0	0	0	0	0	1	0	0	0	0	0	0	0	0	0
CTD-2308B18.4	0	0	0	0	0	0	0	0	0	0	1	0	0	0	0	0	0	0	0	0	0	0	0	0	0	0	0	0	0	0	0	0	0	0	0	0	0	0	0	0	0	0	0	0
GS1-278J22.2	0	0	0	0	0	0	0	0	0	0	0	0	0	0	0	0	0	0	0	2	0	0	0	0	0	0	0	0	0	0	0	0	0	0	0	0	0	0	0	0	0	0	0	0
RP5-991B18.2	3	0	1	0	0	0	0	0	1	0	1	0	4	0	0	1	0	0	1	0	0	0	2	0	0	0	0	0	0	1	0	0	0	0	0	0	0	0	0	0	0	0	0	0
RP11-993B23.3	43	9	1	0	32	20	8	29	2	17	4	1	14	11	9	23	192	144	65	243	161	21	58	196	185	3	0	1	87	60	0	27	62	20	46	1	0	18	1	2	85	1	1	0
RP5-991B18.1	1	0	2	0	0	0	2	0	0	0	0	0	0	0	0	0	0	0	1	0	0	0	0	0	0	0	0	0	1	0	0	0	0	0	0	0	0	0	2	0	0	0	0	0
RP11-876F14.1	0	0	0	0	0	0	0	0	0	0	0	0	0	0	0	0	0	0	0	0	6	0	0	0	0	0	0	0	0	0	0	0	0	0	0	0	0	0	0	0	0	0	0	0
RP11-211C9.1	4	0	0	0	1	0	0	0	0	5	0	0	0	0	0	2	0	0	0	0	0	1	0	1	0	1	0	0	0	1	0	1	0	4	0	0	0	0	0	0	1	0	0	1
RP11-718I15.1	0	0	0	0	0	1	0	0	0	0	0	0	0	1	0	0	0	0	0	0	0	0	0	1	0	0	0	0	0	0	0	1	0	0	0	0	1	0	0	0	0	0	0	1
AC002465.2	0	0	0	0	0	0	0	0	0	0	0	0	0	0	0	0	0	0	0	0	0	0	0	0	0	0	0	0	1	0	0	0	0	0	0	0	0	0	0	0	0	0	0	0
CTD-2620I22.1	0	0	0	0	0	0	0	0	0	0	0	0	0	0	0	0	0	0	0	0	0	0	0	0	0	0	0	0	0	0	0	0	0	0	0	0	0	0	0	0	0	0	0	1
CTD-2620I22.3	3	0	0	0	0	0	3	3	0	2	0	4	2	1	0	6	11	16	1	11	7	0	1	17	0	1	1	0	26	3	0	0	18	4	1	0	3	15	0	2	0	0	0	1
OGFR-AS1	3	3	5	1	0	3	8	2	0	9	6	4	0	0	3	13	0	8	6	2	3	6	3	2	9	0	1	7	1	16	0	5	7	4	1	6	6	9	6	4	3	0	1	1
AC006369.2	16	2	2	1	0	0	0	4	6	0	8	4	6	0	2	0	0	0	2	4	0	6	2	3	0	5	2	1	4	18	2	0	0	17	1	0	1	6	0	5	1	7	1	7
AC011193.1	0	0	0	0	0	0	0	0	0	0	0	0	0	0	0	0	0	0	0	0	0	0	0	0	0	0	0	0	0	0	0	0	0	0	0	0	0	0	0	0	0	0	0	0
MCCC1-AS1	9	1	0	4	0	4	1	4	0	15	5	6	0	0	8	40	8	3	1	5	4	16	3	23	10	5	0	9	12	25	1	4	6	2	16	6	1	0	2	5	39	4	0	4
RP11-667M19.10	2	0	0	0	0	0	0	0	0	0	1	0	0	1	2	2	0	3	0	1	1	6	4	2	0	0	0	1	0	1	0	0	0	1	0	0	0	1	1	3	0	0	1	0
RP11-121C2.2	95	46	81	61	48	53	63	115	159	138	315	109	35	60	145	142	45	164	74	118	134	104	85	72	81	85	89	171	66	193	57	71	81	108	41	24	61	41	41	70	56	210	113	133
AC124057.5	0	0	0	0	0	0	0	0	0	0	0	0	0	0	0	0	0	0	0	0	0	0	0	0	0	0	0	0	0	0	0	0	0	0	0	0	0	0	0	0	0	0	0	0
RP4-806M20.4	6	0	0	0	2	0	0	0	0	5	0	2	4	0	1	3	0	0	0	0	5	0	8	2	6	0	0	1	2	3	1	0	0	0	0	5	0	1	0	0	0	1	1	0
LINC01698	5	0	4	10	14	1	2	1	10	0	5	7	0	4	3	10	45	22	1	4	13	9	17	10	0	2	4	5	19	7	5	5	20	5	11	6	0	6	0	0	0	7	3	1
RP4-585I14.3	2	0	0	1	3	0	0	0	3	7	0	5	0	1	0	2	1	1	2	1	1	1	2	4	2	0	0	0	2	5	1	2	2	0	0	1	1	6	0	0	1	1	0	0
RP3-332B22.1	0	0	1	0	0	0	1	0	1	0	0	1	0	0	0	0	0	0	2	0	0	0	0	0	51	0	1	0	0	1	0	0	0	0	0	1	2	0	2	2	0	0	0	0
CTC-264K15.6	9	0	6	19	0	0	95	0	0	0	70	4	2	0	0	0	0	0	5	0	0	2	10	0	0	59	0	3	20	13	0	0	0	1	0	0	0	0	128	88	3	0	0	0
RP11-347D21.2	1	0	0	0	0	3	1	0	0	0	0	0	0	0	0	1	0	1	0	0	0	9	0	0	0	0	0	0	1	1	0	0	0	3	0	0	0	1	0	0	0	0	0	0
KB-1107E3.1	0	0	0	0	0	0	0	0	0	0	0	0	0	0	0	0	0	0	0	0	0	0	0	0	0	0	0	0	0	0	0	0	0	0	0	0	0	0	0	0	0	0	0	0
AC137932.5	12	2	3	5	5	4	3	15	2	13	14	14	3	1	12	20	11	15	7	2	9	22	21	6	11	6	4	24	6	14	3	11	5	2	3	4	6	7	3	10	6	12	11	11
AC137932.4	38	5	27	13	8	24	12	48	7	18	21	74	11	5	47	55	44	36	29	17	18	24	38	53	25	31	23	39	24	47	17	12	37	18	19	4	2	24	3	16	20	25	19	13
LINC00320	0	0	0	0	0	0	0	0	0	0	0	0	0	0	0	0	0	0	1	0	0	0	0	0	0	0	0	0	0	0	0	0	0	0	0	0	1	0	0	0	0	0	0	0
RP11-95M15.1	33	10	2	37	7	20	1	2	11	13	10	7	2	42	2	39	91	4	43	23	0	1	3	47	57	0	0	3	1	92	0	14	0	47	110	3	1	3	1	15	47	0	0	12
LINC00322	3	0	0	0	0	4	0	14	0	5	1	0	0	0	0	2	3	3	2	1	2	18	0	1	2	0	0	2	6	5	0	2	1	8	2	0	1	15	0	0	0	0	0	1
GATA3-AS1	5	0	0	0	0	0	0	2	1	0	1	0	1	5	0	13	2	9	1	2	0	2	1	1	4	0	0	0	3	10	0	1	0	0	0	0	1	6	0	0	1	0	0	1
LINC00324	453	34	101	98	70	134	70	81	138	92	218	87	64	82	115	147	53	380	41	142	51	267	56	253	123	123	158	157	49	92	276	18	25	256	126	88	58	64	58	167	245	181	46	130
LINC00326	1	0	0	0	0	0	0	0	0	38	0	0	0	0	0	5	1	0	0	1	0	0	0	21	0	0	0	0	0	0	0	0	0	0	0	0	0	3	0	2	0	2	0	44
LINC00327	35	3	13	15	0	4	56	14	8	80	96	29	0	9	5	12	2	8	8	11	3	13	15	5	31	27	11	12	18	15	5	1	7	14	10	14	168	7	97	68	40	9	1	26
CTC-484P3.3	0	0	1	0	0	1	1	0	0	0	0	0	0	1	0	0	0	0	0	0	0	0	0	0	1	0	0	0	0	1	0	0	1	1	3	0	0	0	0	0	0	0	0	0
RP11-26N15.2	0	0	0	0	0	0	2	1	0	9	0	0	0	0	0	3	0	0	0	0	0	0	0	2	0	1	0	1	0	0	1	0	0	0	0	0	0	0	0	0	0	0	0	1
RP4-660H19.1	6	0	0	1	0	15	0	1	11	3	1	13	0	0	8	41	60	23	0	21	36	0	37	0	47	7	1	10	3	1	5	0	35	0	32	0	1	36	0	0	0	3	0	6
RP11-34P13.7	0	1	0	0	2	3	0	1	0	0	0	2	0	0	2	0	0	1	0	0	0	1	1	2	0	0	0	6	0	0	1	0	1	0	1	0	1	0	0	0	1	6	0	0
RP11-107N15.1	10	1	7	1	1	16	10	5	8	2	10	5	3	0	2	0	28	1	7	4	1	0	2	27	98	7	7	3	5	4	1	0	0	3	45	22	12	1	27	16	39	15	1	2
AC004471.10	12	4	12	11	6	13	16	13	7	5	26	6	1	16	8	18	15	16	1	8	3	9	9	19	10	8	7	17	4	5	11	2	13	6	24	21	7	2	12	4	12	23	3	5
RP4-806M20.3	2	0	0	0	6	0	0	0	0	0	2	3	0	0	0	1	0	0	2	0	14	0	1	4	23	1	0	1	3	0	0	6	0	0	0	0	0	0	0	0	1	0	1	0
RP11-148B6.1	3	1	2	0	2	1	0	0	0	4	5	3	4	5	1	1	3	3	3	3	1	2	6	2	1	2	0	1	0	5	0	0	1	1	1	0	0	1	0	1	1	2	0	0
RP11-34P13.8	0	0	0	0	0	0	0	0	0	0	0	0	0	0	0	0	0	0	0	0	0	0	0	0	0	0	0	0	0	0	0	0	0	0	0	0	0	0	0	0	0	0	0	0
RP11-34P13.9	0	0	0	0	0	0	0	0	0	0	0	0	0	0	0	0	0	0	0	0	0	0	0	0	0	0	0	0	0	0	0	0	0	0	0	0	0	0	0	0	0	0	0	0
XX-FW83563B9.5	59	7	26	49	18	126	24	40	78	82	53	78	13	82	33	191	47	79	26	65	80	262	96	85	147	24	44	100	110	99	20	26	32	51	53	25	30	83	45	27	77	92	87	42
RP11-550H2.1	0	0	0	0	0	0	0	0	0	0	0	0	0	0	0	0	0	0	0	1	0	0	0	0	0	0	0	0	0	0	0	0	0	0	0	0	0	0	0	0	0	0	0	0
RP11-661A12.9	7	6	5	11	7	1	1	10	3	2	9	14	0	15	32	74	6	7	19	6	1	21	21	6	3	1	7	36	6	34	4	17	19	5	4	2	0	10	0	6	1	16	13	3
RP11-550H2.2	0	0	0	0	0	0	0	0	0	0	0	0	0	0	0	1	0	0	0	0	0	0	0	0	0	0	0	0	0	2	0	0	0	0	0	0	0	0	0	0	0	0	0	0
RP11-415C15.1	0	0	0	0	0	0	0	0	0	0	0	0	0	0	0	0	0	0	0	1	0	0	0	0	0	0	0	0	0	0	0	0	0	0	0	0	0	0	0	0	0	0	0	0
AC008982.2	6	3	14	0	3	18	3	20	4	14	16	39	1	1	17	14	4	9	10	7	12	8	13	18	9	12	7	26	6	18	5	2	2	5	2	6	5	14	0	8	13	13	14	12
RP11-415C15.3	1	0	1	0	0	0	3	0	0	1	0	1	0	0	6	0	0	0	0	0	0	0	1	0	0	0	0	0	0	1	1	0	0	0	1	0	2	0	2	3	0	1	0	0
RP11-415C15.2	17	0	1	0	0	1	4	1	0	0	0	0	0	0	0	1	0	1	0	0	0	0	1	27	65	2	0	0	2	1	0	0	0	1	1	0	1	0	0	1	9	0	0	0
RP11-187C18.5	0	0	0	0	0	0	0	0	0	0	0	0	0	0	0	0	0	0	0	0	0	0	0	0	0	0	0	0	1	0	0	0	0	0	0	0	0	0	0	0	0	0	0	0
RP11-25E2.1	0	0	0	0	0	0	0	0	0	0	0	0	0	0	0	0	0	0	0	0	0	0	0	0	0	0	0	0	0	0	0	0	0	0	0	0	0	0	0	0	0	0	0	0
RP11-173L6.1	0	0	0	0	0	0	0	0	0	0	0	0	0	0	0	0	0	0	0	0	0	0	0	0	1	0	0	0	0	0	0	0	0	0	0	0	0	0	0	0	0	1	0	0
RP11-488C13.5	47	29	19	15	24	70	19	39	26	49	30	37	34	42	24	62	80	87	25	47	29	122	42	61	13	21	15	32	26	96	9	69	37	22	47	58	28	60	10	42	41	58	25	60
RP11-996F15.6	34	32	18	18	31	17	31	30	25	33	52	30	23	19	31	13	25	26	24	38	5	23	19	47	32	20	15	32	55	21	9	21	23	30	29	20	17	10	31	20	33	35	11	36
RP4-735C1.4	3	0	0	0	0	4	2	3	0	0	4	0	0	0	0	1	0	2	1	0	0	4	0	0	2	0	0	0	1	0	0	0	0	1	6	2	1	0	1	2	1	5	1	2
RP11-519M16.1	6	0	0	0	0	0	0	0	0	0	0	0	1	24	0	25	36	34	0	8	0	0	14	5	12	0	0	0	1	8	0	0	4	1	0	0	0	12	0	0	7	0	0	14
FLJ46284	15	0	4	5	4	10	2	4	5	9	9	11	0	2	5	13	6	18	12	11	7	25	14	9	0	2	4	8	10	20	3	6	21	13	2	0	23	1	5	12	9	10	1	8
RP11-770J1.7	1	0	0	0	0	0	1	0	0	0	1	0	0	1	0	1	0	2	0	0	0	0	0	1	0	1	0	0	1	0	1	0	0	1	0	1	0	0	0	0	0	0	2	1
RP11-644C3.1	0	3	0	0	0	0	0	3	3	1	0	8	0	2	3	3	2	2	1	10	0	9	3	0	0	0	2	2	2	8	9	3	6	0	0	0	42	0	3	2	1	0	1	6
LLNLR-246C6.1	11	2	4	12	6	6	5	12	0	2	10	8	15	14	0	8	2	5	3	12	4	6	10	30	11	3	1	2	11	13	0	3	12	6	30	22	0	6	1	10	9	6	4	8
RP11-82O19.1	6	0	0	2	2	0	2	0	1	0	2	0	6	1	2	1	1	1	2	1	3	1	0	1	2	1	0	0	2	0	0	1	0	0	1	7	0	0	1	4	6	3	1	0
RP11-301N24.3	1	0	0	0	0	0	0	0	0	0	0	0	0	0	0	0	0	0	0	0	0	0	0	0	0	0	0	0	0	0	0	0	1	0	0	0	0	0	0	0	0	0	0	0
RP11-77K12.10	0	0	0	0	0	0	0	1	0	4	0	0	0	0	0	2	1	0	0	0	0	0	0	2	1	0	0	1	0	0	0	0	0	0	0	4	0	0	0	0	0	1	0	0
RP11-455J20.3	2	2	2	3	0	0	1	4	3	12	7	3	3	0	3	2	2	0	3	7	2	6	4	7	0	1	4	3	3	4	2	2	1	3	3	1	4	1	0	4	3	4	3	4
CTC-510F12.4	28	20	21	28	16	18	0	9	19	14	50	23	43	30	16	89	11	19	33	13	5	33	6	10	19	11	24	18	19	28	6	6	17	15	15	36	9	7	3	7	27	51	10	26
RP11-594N15.3	57	0	70	55	4	8	1146	58	15	12	303	64	21	2	14	14	3	28	77	11	3	33	90	2	1	502	11	37	167	102	5	1	21	23	1	12	18	2	368	408	59	11	8	21
CTD-3012A18.1	0	0	0	0	1	1	0	0	0	2	0	0	0	0	0	6	0	9	0	0	0	7	0	6	1	0	0	0	0	2	0	0	0	0	1	0	0	0	0	0	0	0	0	1
XXbac-BPG252P9.10	26	5	54	27	15	17	76	20	21	19	22	30	38	5	19	13	46	19	28	16	42	17	8	32	25	7	28	25	114	9	26	11	23	13	13	22	11	36	8	31	18	21	9	6
RP11-80H8.3	0	0	0	0	0	0	0	0	0	0	0	0	0	0	0	0	0	0	0	0	3	0	0	0	1	0	0	0	0	2	0	0	0	0	1	0	0	0	0	0	0	0	0	0
RP11-80H8.4	4	0	0	1	3	7	1	1	1	2	0	0	5	2	1	6	5	5	5	13	21	3	1	2	21	0	0	0	7	16	0	2	1	2	2	0	2	3	3	1	5	0	0	2
PHKA1-AS1	0	0	1	0	0	1	1	2	0	2	1	0	1	0	0	0	0	3	1	0	1	2	0	1	1	0	1	3	2	1	0	0	1	1	1	0	1	0	0	2	0	1	0	1
RP5-906C1.1	11	0	6	2	1	7	6	5	1	0	3	4	17	1	1	3	11	0	5	3	2	7	5	9	11	4	0	0	4	9	0	2	2	9	9	2	0	3	3	3	11	2	0	4
CTD-2074D8.1	0	0	0	0	0	0	0	0	0	0	0	0	0	0	0	0	0	0	0	0	0	0	0	0	0	0	0	0	0	0	0	0	0	0	0	0	0	0	0	0	0	0	0	0
RP11-85B7.5	0	1	1	0	0	0	0	1	2	1	0	2	0	0	0	6	1	1	2	1	0	1	0	1	1	0	1	2	0	4	2	2	2	1	2	1	0	0	0	0	1	2	2	2
MGAT3-AS1	0	0	2	0	0	2	0	3	3	4	2	0	0	2	2	6	1	0	1	0	0	0	0	6	2	0	0	9	3	0	1	0	0	1	1	0	6	1	0	3	0	2	0	3
RP11-85B7.2	3	0	2	0	0	7	2	3	6	33	2	11	1	0	81	3	13	2	0	2	0	0	15	26	9	8	25	27	4	3	18	3	3	1	8	4	12	1	10	44	3	34	11	37
RP11-275N1.1	8	0	1	0	1	0	0	1	0	0	1	0	0	0	0	3	1	1	1	1	1	1	3	0	0	0	0	0	0	3	1	0	1	0	0	0	0	0	0	0	0	0	0	1
RP11-486L19.2	24	12	64	16	19	36	5	41	49	38	52	47	5	9	86	65	106	48	2	36	18	137	9	86	25	55	43	118	62	21	52	1	9	32	15	11	9	3	2	5	16	134	78	29
AL109761.5	1	2	0	1	0	2	0	0	0	5	2	0	1	0	0	2	0	3	0	1	0	3	1	3	4	0	0	0	1	2	2	1	0	2	1	1	3	0	1	4	0	2	0	0
GPC5-AS1	0	0	0	0	0	0	0	0	0	4	0	0	0	0	0	0	0	0	0	0	0	0	0	2	2	10	0	1	0	0	0	0	0	0	0	0	0	0	1	6	0	0	0	0
RP11-603J24.14	2	0	1	0	3	2	2	0	0	0	0	0	0	1	0	2	2	0	1	0	0	0	1	3	1	0	0	1	0	0	0	0	0	1	1	5	2	1	0	1	1	0	0	0
AC010723.1	0	0	0	0	0	0	0	0	0	0	0	0	0	0	0	0	0	0	0	0	0	0	0	0	0	0	0	0	0	0	0	0	0	0	0	0	0	0	0	0	1	1	0	0
RP11-109G23.3	2	1	3	1	0	0	6	2	0	1	0	3	0	2	1	0	11	0	2	0	1	1	2	3	1	0	0	2	1	2	0	6	1	3	1	1	2	0	1	6	0	4	0	2
FOXG1-AS1	0	0	0	0	3	0	1	0	0	0	0	0	2	0	0	3	0	0	0	0	2	0	0	0	0	0	0	0	1	1	0	0	9	0	2	0	0	0	0	0	0	0	2	11
ZNF571-AS1	27	4	12	11	0	4	18	28	12	18	24	21	7	3	15	25	15	16	9	11	8	6	12	65	2	11	6	20	20	18	2	3	2	5	66	10	16	26	13	17	15	6	12	16
RP11-218I7.2	0	1	1	0	0	1	1	0	0	1	0	0	0	1	0	0	0	0	0	2	0	0	0	2	0	1	0	0	8	1	0	7	0	2	0	0	0	0	0	0	0	1	0	1
RP11-526F3.1	0	0	3	2	0	1	9	56	6	55	9	7	0	0	8	46	0	1	0	1	0	0	5	4	0	1	0	12	6	1	11	0	0	1	0	6	9	0	17	2	0	14	0	28
CTD-3187F8.2	0	0	0	0	0	0	0	0	0	0	0	0	0	0	0	0	0	0	0	0	0	0	0	0	0	1	0	0	0	0	0	0	0	0	0	0	0	1	0	0	0	0	0	0
RP11-742B18.1	114	155	0	2	166	52	15	0	5	1	1	0	45	74	40	43	241	25	0	348	8	55	37	533	101	1	0	0	58	26	1	54	152	55	76	2	4	63	4	2	118	2	0	79
RP11-5C23.1	90	54	45	45	25	26	26	67	52	118	76	28	18	46	49	26	80	81	30	34	55	112	89	73	35	38	32	60	51	88	13	49	35	100	39	33	75	20	67	69	45	64	21	72
RP11-328K2.1	0	0	0	0	0	0	0	0	0	0	0	0	0	0	0	0	0	0	0	0	0	0	0	0	0	0	0	0	0	0	0	0	0	0	0	0	0	0	1	0	0	0	0	0
RP11-5C23.2	8	9	12	5	6	4	4	8	4	12	7	6	18	3	6	3	9	11	8	8	6	16	12	11	6	5	0	9	10	16	2	6	2	12	6	3	6	2	7	11	3	4	3	5
NTRK3-AS1	0	0	0	0	0	0	0	0	0	0	0	0	0	0	0	0	0	1	0	0	0	0	0	1	0	0	0	1	0	1	0	0	0	0	0	1	1	0	0	0	1	0	0	0
EIF1AX-AS1	0	0	0	0	0	0	0	1	0	0	1	0	0	0	1	0	1	1	1	0	0	4	0	3	0	1	0	2	0	2	0	0	0	0	0	0	0	0	0	2	0	1	0	2
CTC-513N18.6	0	0	0	0	0	0	0	0	0	0	0	0	0	0	0	0	0	28	0	1	1	0	0	2	0	0	0	0	0	0	0	0	0	0	0	0	0	0	0	0	1	0	0	0
CTD-2186M15.3	83	34	98	21	17	87	94	80	72	251	68	66	93	32	129	164	92	98	55	130	21	39	50	159	49	63	89	120	105	79	111	56	101	82	45	134	138	50	95	133	194	187	35	136
RP11-166N6.2	1	0	0	0	0	2	0	1	0	1	1	0	0	0	1	4	0	0	1	2	4	2	2	0	0	0	0	0	1	1	1	1	2	0	5	0	0	2	2	0	0	0	0	0
RP11-378E13.3	1	0	0	2	0	3	2	1	1	1	1	3	0	3	0	2	9	0	0	2	1	2	2	3	10	2	2	4	3	2	0	3	3	0	12	0	2	0	0	1	2	4	1	1
RP11-610J23.1	2	0	0	0	0	0	1	0	0	0	0	0	0	0	0	0	0	0	2	0	0	0	0	1	0	0	0	0	0	2	0	0	0	0	0	0	0	0	0	0	0	0	0	0
C10orf91	126	26	48	12	45	109	16	22	37	7	18	26	1	48	31	301	329	52	15	380	146	101	51	648	42	35	36	18	16	86	14	55	38	20	134	5	6	84	1	4	158	52	40	32
RP11-408N14.1	0	1	0	0	0	0	0	0	0	0	1	0	0	0	0	0	1	1	0	4	0	0	0	0	0	0	0	0	1	0	0	0	1	0	0	0	2	0	0	0	0	0	0	0
RP11-20G13.1	21	2	14	5	7	57	0	2	4	4	7	11	1	13	13	52	125	45	14	44	41	262	16	14	31	7	37	14	95	29	1	0	49	18	20	0	0	2	0	3	3	15	16	28
RP11-90L1.8	97	109	355	184	120	152	177	135	285	69	574	488	17	493	441	605	704	1202	143	192	174	86	80	555	606	206	663	279	1108	329	180	70	368	311	93	97	9	42	8	16	160	637	370	439
RP11-20G13.3	17	24	0	0	0	4	0	3	6	1	0	0	0	0	0	4	26	0	2	12	7	1	1	55	5	2	0	1	3	17	0	0	0	0	10	0	1	0	0	0	8	1	0	1
RP11-156E6.1	712	359	318	381	525	596	192	485	626	496	746	485	172	481	586	702	705	480	388	659	636	521	226	989	1492	298	387	600	559	521	289	338	624	626	668	175	304	456	186	327	1013	824	373	604
RP11-393I23.4	0	0	0	0	0	0	0	0	0	0	0	0	0	0	0	1	0	0	0	0	0	0	0	0	0	0	0	0	0	0	0	0	0	0	0	0	0	0	0	0	0	0	0	0
RP11-118M9.3	3	1	0	0	1	2	4	1	2	0	3	2	1	1	0	3	1	6	3	0	1	2	1	4	3	0	0	1	0	0	1	7	3	3	16	5	1	3	0	2	2	3	3	5
ISM1-AS1	0	0	2	0	1	0	0	0	2	0	1	2	0	1	1	0	0	0	0	0	0	4	1	0	3	0	0	0	3	2	0	2	2	1	1	0	0	0	1	1	1	0	1	0
RP11-575H3.1	9	1	17	0	0	1	6	13	14	4	0	85	4	0	107	13	1	5	0	3	0	8	15	5	2	13	24	25	0	4	144	12	0	12	5	26	2	1	1	1	4	45	66	2
C20orf78	2	0	0	0	1	0	0	0	0	0	0	0	0	0	0	0	0	0	0	0	0	0	0	0	0	0	0	0	0	0	0	0	2	2	0	0	0	0	0	0	1	0	0	0
RP4-676L2.1	3	0	0	0	0	0	0	2	0	2	0	1	0	0	0	0	0	2	0	0	0	3	0	0	0	0	0	2	4	1	0	0	2	1	2	0	5	1	4	10	0	0	0	10
RP11-17M16.2	40	50	92	69	41	54	50	67	59	52	76	67	31	47	108	73	16	29	9	73	15	26	17	29	49	44	101	91	53	36	115	27	37	28	33	59	17	11	19	28	73	152	101	68
RP11-1060G2.2	2	0	1	2	0	0	0	1	0	2	1	7	1	0	4	3	1	1	0	0	1	2	1	1	2	0	1	1	1	2	1	1	0	2	0	3	0	0	0	1	6	1	1	0
RP11-425A6.5	2	0	0	0	0	1	0	0	0	1	43	2	0	0	0	0	1	3	0	3	0	1	0	2	3	0	0	1	3	0	0	0	0	1	5	0	1	0	1	2	5	1	0	1
AF121898.3	0	0	0	0	0	3	2	0	0	0	0	0	0	0	0	4	0	2	0	1	0	1	3	0	0	0	0	0	1	4	0	0	0	0	1	0	0	0	0	0	1	0	0	0
GS1-21A4.1	0	0	0	0	0	0	0	0	0	0	0	0	0	0	0	0	0	0	0	0	0	0	0	0	0	0	0	0	0	0	0	0	0	0	0	0	0	0	0	0	0	0	0	0
RP5-1057J7.7	11	0	10	13	0	5	36	34	12	39	24	8	7	2	19	6	2	4	6	10	3	9	4	17	5	17	13	28	15	6	9	1	3	3	3	12	42	4	17	27	5	29	7	18
RP11-505P4.7	3	1	1	0	1	0	0	3	1	4	1	0	0	4	2	9	2	4	1	2	1	0	0	2	1	0	1	1	0	4	0	4	0	1	3	1	4	1	0	1	2	4	0	2
ALMS1-IT1	78	11	15	9	18	47	14	17	24	18	16	26	2	4	22	35	23	51	4	27	73	28	47	62	152	11	7	17	146	12	10	10	31	20	20	3	9	101	8	5	21	22	9	18
RP11-505P4.6	10	0	5	4	3	8	2	12	2	7	10	4	1	1	3	1	2	6	0	2	3	2	0	2	0	3	2	3	4	3	6	1	0	8	2	5	1	2	1	7	6	9	2	4
CTD-2126E3.1	1	0	0	1	4	0	4	10	1	190	4	8	8	2	14	0	2	0	5	3	1	1	7	48	4	2	1	3	3	3	1	1	2	1	3	14	1	0	2	11	1	10	1	38
CTD-2126E3.3	3	0	3	2	1	1	1	5	0	30	1	3	1	0	1	0	0	1	1	3	1	0	2	10	2	0	0	3	0	2	0	0	2	1	1	0	0	0	0	1	0	5	0	8
CTD-2126E3.4	2	0	0	0	0	1	1	0	1	1	0	0	0	0	0	2	0	0	0	1	1	1	2	1	0	0	0	0	1	0	0	0	0	0	1	0	0	0	0	2	2	0	0	0
AC000124.1	0	0	0	0	0	1	0	0	0	7	0	0	0	0	0	0	4	0	1	0	0	0	0	1	1	0	0	0	1	1	0	1	0	0	1	4	34	0	2	3	1	1	0	4
RP11-486G15.2	9	0	4	3	3	9	29	3	4	7	10	6	16	2	3	19	10	19	9	9	7	15	17	5	9	5	0	15	16	35	0	6	12	8	6	11	18	11	10	10	21	0	2	2
CTB-107G13.1	11	1	1	0	0	33	1	0	1	12	2	3	1	0	0	0	21	0	0	4	3	1	2	259	201	1	0	4	1	0	0	0	0	0	72	0	4	0	7	1	121	2	0	3
RP11-1007I13.4	1	0	0	0	0	3	0	0	0	0	0	0	0	2	0	18	0	0	1	0	0	90	75	0	6	0	1	0	1	7	0	1	39	3	0	0	0	0	0	0	0	0	0	0
RP11-501C14.5	0	0	0	0	0	0	0	0	1	0	0	0	0	1	0	19	2	0	0	1	5	0	0	1	6	0	0	0	14	0	0	0	1	0	3	0	0	7	0	0	0	0	0	0
RP11-328C8.5	0	0	0	0	0	0	0	0	0	0	2	0	0	0	0	0	1	0	1	0	0	1	0	1	2	0	0	0	0	0	0	0	0	0	3	0	0	0	0	1	2	0	0	2
RP11-543P15.3	0	0	2	0	0	0	1	0	0	0	0	1	3	0	0	2	2	1	0	1	2	3	1	0	0	0	0	1	1	1	0	3	0	1	1	0	1	0	0	1	4	0	0	0
AP000146.2	0	0	0	0	0	0	0	0	0	1	0	0	0	0	0	0	0	0	0	0	0	0	0	0	0	0	0	0	0	0	0	0	0	0	0	0	1	0	0	0	0	0	0	0
C9orf147	12	2	2	7	2	8	10	3	8	15	7	3	3	1	9	11	27	13	3	16	5	11	8	22	21	9	5	9	10	15	2	3	2	5	18	6	17	5	8	5	21	14	1	12
RP11-398G24.2	8	0	5	1	10	1	0	0	0	0	0	0	2	1	4	5	9	2	0	2	9	0	0	6	1	1	4	0	2	2	11	1	1	3	0	0	0	1	0	0	3	2	2	0
AC007740.1	0	0	0	0	0	0	4	0	0	0	0	0	0	0	0	0	0	0	0	0	0	0	0	0	0	0	0	0	1	0	0	0	0	0	0	0	0	0	0	0	0	0	0	0
CTD-3247H4.2	12	1	11	0	0	1	2	0	0	1	0	0	9	0	0	2	4	2	3	1	4	5	0	1	1	1	2	2	2	1	1	0	1	5	4	9	0	7	4	1	8	0	1	1
ALG13-AS1	0	1	2	1	1	2	0	2	0	4	0	5	0	2	2	5	0	1	2	3	1	4	10	3	3	2	0	3	3	6	0	2	2	2	2	0	0	3	1	5	1	2	0	1
RP11-114F3.4	3	1	2	8	3	13	5	8	2	6	3	6	3	3	3	6	38	12	2	46	8	6	0	7	8	5	7	1	12	12	2	10	2	7	2	4	1	5	0	7	9	10	1	7
CTD-2176I21.2	0	0	0	0	0	0	0	0	0	0	0	0	2	0	0	0	2	0	0	0	0	0	0	1	0	0	0	0	0	0	0	0	0	0	0	0	0	0	0	0	0	0	0	0
AJ003147.9	0	0	0	1	5	0	0	0	0	0	0	0	3	3	1	0	11	0	5	1	2	6	1	2	1	0	0	0	4	4	0	7	0	8	5	0	0	3	0	1	0	0	0	1
AC079117.1	0	0	0	0	0	0	0	0	0	0	0	0	0	0	0	0	0	0	0	0	0	0	0	0	0	0	0	0	0	0	0	0	0	0	0	0	0	0	0	0	1	0	0	0
CTA-390C10.9	0	0	0	0	0	0	0	0	1	0	0	0	0	0	0	1	0	0	0	0	0	6	2	0	0	0	0	0	0	0	0	0	0	0	0	0	0	0	0	1	0	0	0	0
RP11-126K1.6	22	5	17	11	1	11	15	9	7	13	17	1	21	9	5	12	3	14	9	17	8	10	9	22	10	3	3	7	11	16	2	4	2	26	13	4	8	14	8	29	11	4	3	11
XXbac-BPG300A18.13	0	0	2	0	2	2	0	2	2	1	3	3	1	0	1	3	0	0	0	2	0	0	1	5	0	1	0	1	0	11	2	0	0	0	1	1	0	1	0	3	2	1	1	2
RP11-126K1.2	25	6	10	4	23	39	12	15	28	20	11	9	15	14	11	37	41	31	11	27	15	22	9	28	35	5	8	11	45	31	3	19	26	17	15	9	14	12	9	16	38	22	4	13
RP11-798L4.1	1	0	0	0	4	1	1	2	0	0	0	0	0	0	0	2	9	0	0	3	0	1	0	3	0	0	0	1	1	2	0	0	0	0	0	2	0	0	0	0	0	1	0	1
RP11-21B21.4	2	0	2	1	2	6	1	2	1	1	3	4	1	0	2	9	0	3	2	1	1	1	3	0	7	0	0	4	2	4	2	1	1	3	4	4	1	16	1	2	0	0	2	3
RP11-75C9.2	0	0	0	0	0	0	0	0	0	0	0	0	0	0	0	0	0	0	0	0	0	0	0	0	0	0	0	0	0	0	0	0	0	0	0	0	0	0	0	0	0	0	0	0
RP11-126K1.8	0	0	0	0	0	0	0	0	0	0	0	0	0	0	0	0	0	0	0	0	0	0	0	0	0	0	0	0	0	0	0	0	0	0	0	0	0	0	0	0	0	0	0	0
RP1-146A15.1	0	0	0	0	0	0	0	0	0	0	0	0	0	0	0	0	0	0	0	0	0	0	0	0	0	0	0	0	0	0	0	0	0	0	0	0	0	0	0	0	0	0	0	0
RHOXF1-AS1	13	1	18	118	1	107	26	10	34	200	73	12	17	5	157	547	1240	9	15	39	15	24	3	19	33	88	361	566	127	6	130	1	0	5	7	8	13	7	137	34	6	628	105	398
LL22NC01-81G9.3	0	0	0	1	0	0	0	0	0	0	0	0	0	2	0	0	0	1	0	0	0	0	0	2	0	0	0	0	0	3	0	0	0	0	1	0	0	0	0	0	1	1	0	1
RP11-286N3.1	0	0	0	0	0	0	0	0	0	0	0	0	0	0	0	0	0	0	0	0	0	0	0	0	0	0	0	0	0	1	0	0	0	0	0	0	0	0	0	0	0	0	0	0
PRMT5-AS1	12	2	9	5	4	6	5	5	5	7	2	8	6	4	3	13	4	1	4	10	3	13	7	7	24	6	0	10	6	27	3	5	8	5	10	4	1	6	0	9	4	9	4	6
RP11-656E20.5	0	0	0	0	0	0	0	0	0	0	0	0	0	0	0	0	0	0	0	0	0	0	0	0	0	0	0	0	0	0	0	0	0	0	0	0	0	0	0	0	0	0	0	0
RP11-57H12.2	0	0	0	0	0	0	0	0	0	0	0	0	0	0	0	0	0	0	0	0	0	0	0	0	0	0	0	0	0	0	0	0	0	0	0	0	0	0	0	0	0	1	0	1
AC005772.2	0	0	0	0	0	0	2	0	0	0	0	0	0	0	0	0	0	0	0	0	0	0	0	0	1	0	0	0	0	0	0	0	0	0	0	0	0	0	0	0	0	0	0	0
RP11-831A10.1	4	0	3	3	0	156	1	30	11	11	13	10	0	0	57	1	2	0	0	3	2	0	0	44	4	22	1	36	2	0	26	0	0	0	396	5	4	0	3	14	13	19	5	0
AC069513.4	2	1	7	2	1	0	2	0	6	1	1	5	7	1	5	10	0	4	3	2	3	1	2	11	5	2	5	4	0	5	6	7	1	6	15	18	0	0	3	0	3	4	6	3
RP11-308D13.3	68	15	59	61	12	22	7	12	68	6	141	114	6	98	196	7	10	13	4	8	1	11	7	44	67	81	152	228	1	6	315	21	9	21	16	33	1	0	2	1	5	199	91	19
AC140481.8	0	0	0	0	0	0	0	0	0	0	0	0	0	0	0	0	0	0	0	0	0	0	0	0	0	0	0	0	0	0	0	0	0	0	0	0	0	0	0	0	0	1	0	1
RP11-358B23.5	0	0	0	0	0	2	1	2	2	0	0	1	2	0	0	4	0	0	0	0	1	1	0	0	3	1	0	1	2	0	0	0	2	0	0	4	0	0	0	0	0	0	0	1
RP11-435O5.5	9	1	12	4	8	9	6	18	6	21	4	5	9	16	12	28	15	5	5	6	2	5	12	24	74	5	6	11	17	13	3	16	18	14	42	4	15	1	11	21	45	18	7	14
RP11-358B23.7	3	0	1	0	0	0	0	0	1	0	0	3	0	0	1	3	0	0	0	1	1	2	1	1	2	1	0	1	2	0	0	0	0	2	1	2	1	1	2	0	0	2	0	1
RP11-358B23.1	7	1	3	0	1	3	0	3	0	4	2	4	13	1	1	5	2	9	2	7	2	4	0	1	10	0	0	2	2	0	0	3	3	3	0	4	3	3	2	7	0	1	0	2
AC067945.2	0	0	0	0	0	0	0	1	0	0	0	0	0	0	0	0	0	0	0	0	0	0	0	0	0	0	0	0	0	0	0	0	1	0	0	0	0	0	0	0	0	0	0	0
RP11-435O5.7	1	2	1	6	0	8	4	3	4	2	7	0	5	4	1	2	9	2	1	3	1	3	1	8	3	2	2	5	4	7	0	4	1	0	6	7	3	3	5	9	0	5	0	4
AC067945.4	8	0	0	0	3	0	0	1	1	4	1	1	0	2	0	0	3	4	5	7	1	12	2	2	1	4	1	0	2	15	2	1	1	5	2	2	0	3	1	1	2	1	1	0
RP11-149I2.4	0	2	0	0	2	1	0	0	0	3	0	0	0	0	1	1	3	3	1	8	1	2	0	8	9	1	2	0	2	0	1	0	1	3	0	0	0	0	0	0	8	5	1	1
TGFA-IT1	0	0	1	1	0	1	0	2	0	0	0	0	0	1	0	0	0	1	0	0	2	0	1	0	0	1	0	0	0	0	1	0	1	0	0	0	0	0	0	0	0	0	0	2
BRWD1-IT1	0	0	1	0	0	0	0	2	0	0	0	0	0	0	1	0	0	1	1	0	1	0	1	1	0	0	0	0	1	0	0	0	2	0	0	0	0	0	0	0	0	2	0	2
RP11-1C1.6	0	0	0	0	0	0	0	0	0	0	0	0	0	0	0	0	1	0	0	0	0	0	0	1	0	0	0	0	1	0	0	0	0	0	0	0	0	0	0	0	0	0	0	0
RP11-126K1.9	0	0	0	0	0	0	1	0	0	1	2	0	0	0	0	0	0	0	1	1	0	0	0	2	1	0	2	0	1	0	0	1	1	0	1	2	1	0	1	0	0	0	0	0
RP11-268J15.5	120	40	38	32	134	39	70	54	28	25	46	77	59	257	62	465	108	56	367	46	114	48	141	69	51	31	47	84	90	353	25	218	71	71	49	80	27	75	21	45	64	87	29	110
LINC02205	0	0	5	0	0	0	0	0	2	0	0	0	1	2	4	0	0	1	1	1	0	0	0	1	0	1	1	5	0	0	3	0	0	0	0	6	0	0	0	0	0	5	0	1
LINC02204	5	0	0	0	0	0	1	0	1	0	3	1	3	3	4	4	0	2	1	2	3	1	2	0	5	1	0	0	4	5	2	1	2	2	2	0	0	0	1	5	2	1	0	3
RP11-888D10.3	28	0	7	9	3	23	2	14	5	28	8	6	4	5	15	2	15	10	9	11	10	18	11	7	8	4	6	23	32	7	23	17	15	14	4	8	6	5	4	13	8	15	5	9
LINC02206	1	0	7	0	1	0	0	1	0	1	4	0	2	0	2	1	3	0	0	1	1	2	0	3	0	2	0	0	1	0	8	1	0	1	0	4	0	0	1	0	0	0	0	0
LINC02201	4	1	2	0	1	1	0	0	0	0	0	0	1	0	0	0	1	0	0	0	0	0	0	2	0	0	0	0	0	3	0	0	0	5	1	0	0	0	0	0	0	0	0	0
LINC02200	0	0	0	0	0	0	0	0	0	0	0	0	0	0	0	0	24	0	0	0	0	0	0	7	0	0	0	0	1	0	0	0	0	0	2	0	0	0	0	0	0	0	0	0
LINC02203	0	0	0	0	0	0	0	0	0	0	0	0	0	0	0	0	0	0	0	0	0	0	0	0	0	0	0	0	0	0	0	0	2	0	0	0	0	0	0	0	0	0	0	0
LINC02202	58	1	78	9	4	11	27	7	3	15	22	9	30	6	4	13	8	23	9	14	5	44	2	14	13	10	25	14	11	25	13	9	5	36	8	5	17	28	47	114	24	2	8	36
AC104113.3	0	0	1	0	0	1	1	0	0	0	0	0	1	2	0	1	0	1	0	0	1	2	0	0	1	0	0	2	2	2	1	3	0	0	0	0	0	0	0	0	0	0	0	1
AC092839.4	0	0	0	0	0	0	0	0	0	1	0	0	0	0	0	2	0	0	0	0	0	0	0	2	0	0	0	1	1	0	0	0	1	1	0	0	0	0	0	0	0	0	0	0
LINC02209	0	0	0	0	0	0	0	0	0	0	0	0	0	0	0	1	0	4	0	1	0	0	0	0	0	0	0	2	1	1	0	0	0	0	0	0	0	0	0	0	0	0	0	0
LINC02208	2	0	0	0	0	1	0	0	0	1	2	0	1	2	0	9	3	1	0	0	1	1	1	2	7	1	0	0	5	1	0	0	2	0	0	2	0	2	0	1	1	0	0	0
RP11-98I9.4	74	30	57	63	49	94	78	112	23	67	121	65	8	55	108	50	188	61	23	60	85	159	28	193	357	33	73	169	142	73	54	223	78	85	139	21	177	46	70	89	188	102	34	58
RP11-552D8.1	0	0	0	0	0	0	0	0	0	0	0	0	0	0	0	1	0	1	0	1	0	0	0	0	0	0	0	0	0	0	0	0	0	0	0	0	0	0	0	0	0	0	1	0
RP3-322G13.7	4	0	2	0	1	3	2	1	0	0	0	2	0	3	0	2	2	4	2	1	1	1	1	4	11	0	0	0	5	7	3	3	1	1	3	0	0	1	0	1	3	3	0	1
DKFZp779M0652	4	0	12	24	6	10	86	6	5	17	17	7	20	2	20	10	4	21	15	11	0	7	20	18	8	37	9	8	15	8	13	13	52	3	2	29	16	15	89	57	8	11	6	5
AP000253.1	4	0	3	1	1	3	2	2	1	4	2	0	0	1	2	7	0	2	0	12	3	2	5	1	4	1	1	2	8	14	0	0	1	0	3	1	1	2	0	0	1	2	5	2
RP11-500B12.1	0	0	0	0	0	2	0	0	7	14	0	0	0	0	1	10	1	0	0	0	0	0	0	5	6	3	2	3	14	0	0	0	0	0	0	1	11	0	2	3	8	5	0	3
RP11-399H11.3	0	0	0	0	0	0	0	0	0	0	0	0	0	0	0	0	0	0	0	0	0	0	0	3	0	0	0	0	0	0	0	0	0	0	0	0	0	0	0	0	0	0	0	0
CTD-2384B11.2	4	0	1	0	3	0	0	4	0	0	1	0	0	1	2	2	0	5	0	0	0	1	0	0	1	0	2	0	0	1	0	2	1	2	1	2	1	0	3	0	5	0	0	1
TTTY1	0	0	0	0	0	0	0	0	0	0	0	0	0	0	0	0	0	0	0	0	0	0	0	0	0	0	0	0	0	0	0	0	0	0	0	0	0	0	0	0	0	0	0	0
LINC00440	0	0	0	0	0	0	0	0	0	0	0	0	0	0	0	1	0	0	0	0	0	0	0	0	0	0	0	0	0	0	0	0	0	0	0	0	0	0	0	0	0	0	0	0
RP11-313A24.1	1	2	0	0	0	0	0	0	0	1	0	1	0	0	1	0	0	4	0	2	0	0	1	0	0	0	0	1	1	1	0	1	0	0	0	0	1	1	1	0	0	0	0	0
RP11-95G17.2	0	0	1	0	0	0	0	0	0	0	0	0	0	0	1	2	0	0	0	0	0	0	0	2	1	0	0	0	0	0	0	0	2	1	0	2	0	1	0	0	0	0	0	0
RP11-94C24.8	0	0	1	3	0	0	0	1	0	1	8	1	3	0	8	19	0	2	3	2	0	0	8	5	1	4	3	3	1	13	1	0	0	0	1	0	0	2	0	4	0	2	1	8
C1orf132	51	10	42	32	31	51	166	89	28	197	134	129	133	8	107	40	19	41	113	29	26	128	208	161	24	173	24	263	54	167	21	16	16	27	16	191	78	11	55	240	22	81	66	80
RP11-169D4.2	38	4	5	3	51	3	9	4	9	8	15	0	9	5	3	45	7	24	6	26	6	182	24	10	11	10	2	2	136	21	0	3	105	37	6	1	6	17	1	9	10	2	5	7
NALT1	7	1	3	9	1	7	2	16	4	5	7	10	4	5	30	115	0	32	3	6	1	35	7	8	8	3	2	8	3	61	6	3	3	0	18	107	9	6	1	12	10	8	0	5
RP11-379B8.1	157	15	35	46	174	71	30	26	67	85	47	42	12	148	60	54	173	212	10	164	60	98	86	90	184	15	93	192	164	79	72	157	155	120	72	8	554	78	69	40	124	30	38	84
RP11-671P2.1	0	0	0	0	2	1	0	0	0	0	0	0	0	0	2	0	0	1	0	11	0	4	0	1	1	0	0	0	0	0	0	0	1	0	4	0	0	0	0	0	3	1	0	0
RP11-703I16.1	138	30	150	110	72	173	104	74	166	100	163	80	86	281	91	112	174	237	78	115	111	59	98	156	40	105	101	147	113	52	143	239	94	103	28	136	33	94	48	48	48	179	76	116
RP4-663N10.1	19	0	10	1	0	3	1	7	1	8	4	0	0	0	2	5	0	2	5	0	0	4	1	0	0	1	9	7	2	2	3	0	2	4	0	7	0	1	7	25	1	1	4	12
ZNF346-IT1	10	1	2	2	1	1	4	5	1	0	4	7	0	3	7	2	2	1	0	3	1	4	2	1	9	2	1	4	1	3	2	1	4	3	2	1	7	1	1	8	4	3	3	1
CTA-972D3.2	3	2	0	0	0	1	0	0	0	0	0	2	0	0	1	1	1	3	0	1	0	4	1	0	1	0	0	0	2	2	0	1	0	0	0	0	0	2	0	0	2	0	1	0
CITF22-49D8.1	3	0	1	0	0	0	0	7	0	6	0	1	3	2	4	1	1	0	2	0	3	3	4	6	0	0	0	3	31	0	1	4	1	0	3	0	2	1	0	2	0	2	0	1
RP11-802H3.2	0	0	0	0	0	0	0	0	0	0	0	0	0	0	0	0	0	0	0	0	0	0	0	0	0	0	0	0	0	0	0	0	0	0	0	0	0	0	0	0	0	0	0	0
RP11-720N19.2	0	0	0	0	0	0	0	0	1	0	0	0	0	0	1	0	0	0	0	0	0	0	0	0	0	0	0	0	0	1	0	2	0	0	0	1	0	0	0	0	0	0	0	1
RP11-426C22.8	8	3	1	0	0	2	3	0	1	5	0	1	20	3	2	6	15	2	6	3	6	1	5	6	1	1	0	0	1	17	0	0	1	3	2	1	2	0	0	6	1	1	0	1
MIR3142HG	19	9	8	127	2	17	28	272	11	70	21	13	40	45	6	16	14	26	26	13	3	23	16	73	2	22	8	26	12	114	0	3	8	52	5	26	24	2	100	60	18	31	2	77
RP11-426C22.4	206	6	10	0	9	15	2	8	1	1	1	1	16	35	5	40	24	31	16	52	8	113	31	9	15	0	4	3	27	41	2	12	27	84	127	1	24	52	4	31	90	0	1	15
RP11-426C22.7	0	0	1	0	0	0	0	0	0	0	0	0	0	0	0	0	0	0	0	0	0	0	0	0	0	0	0	0	1	0	1	0	0	0	0	0	0	0	0	0	0	0	0	0
RP11-426C22.6	1	0	1	0	1	0	0	0	0	0	1	0	0	0	0	4	18	2	0	0	12	18	1	14	146	0	1	0	14	3	0	2	10	4	3	0	3	4	2	3	1	1	1	2
ADAMTS9-AS2	56	2	17	4	0	7	26	14	3	15	17	13	7	5	9	2	8	10	10	1	3	5	3	8	14	13	7	23	10	12	7	0	0	10	15	13	45	5	49	60	8	3	2	28
RP5-991C6.4	1	1	0	1	1	0	0	0	0	0	0	0	0	0	0	0	0	1	0	1	1	1	0	0	0	0	0	0	0	0	0	3	0	1	0	0	2	1	0	0	0	0	0	0
FLJ31356	20	8	23	23	6	68	17	15	3	51	34	18	25	5	23	78	25	64	8	26	5	86	10	49	54	3	10	19	51	11	18	6	32	18	43	17	7	19	6	17	15	14	13	16
RP11-101E7.2	10	0	0	2	0	3	0	1	0	6	1	2	3	1	1	3	2	4	5	2	4	0	4	4	2	3	0	3	2	3	0	0	1	0	2	0	2	0	0	2	4	0	0	1
RP11-296K13.4	1	2	0	0	0	3	0	0	0	0	3	0	0	2	1	0	1	1	3	0	2	0	1	1	1	1	0	2	2	3	0	2	2	0	1	4	0	0	0	1	1	1	0	0
MIR3184	0	0	0	0	0	0	0	0	0	0	0	0	0	0	0	0	0	0	0	0	0	0	0	0	0	0	0	0	0	0	0	0	0	0	0	0	0	0	0	0	0	0	0	0
AC009005.2	33	6	8	7	59	20	5	12	17	44	4	14	16	1	9	13	50	22	2	23	103	38	3	129	33	8	35	38	32	12	60	4	8	32	37	35	24	18	9	12	114	60	25	25
NNT-AS1	656	97	248	391	121	436	2036	445	322	448	992	399	139	154	283	725	465	2014	149	345	179	1330	231	971	1351	902	207	554	894	376	246	143	316	444	384	199	1295	219	1889	1337	1115	310	206	454
RP11-139H15.5	5	2	1	1	6	1	4	1	3	5	5	1	10	2	3	8	1	13	4	8	1	5	5	15	2	2	2	10	3	15	2	5	1	3	16	10	3	5	1	8	1	8	1	5
UBXN10-AS1	14	3	7	3	0	3	0	0	5	27	3	4	12	0	5	0	1	1	5	1	2	5	4	9	1	6	5	4	2	3	2	0	5	4	1	2	64	0	12	12	1	2	1	14
RP1-158P9.1	0	0	1	0	0	0	3	0	0	0	2	0	0	0	0	1	0	0	1	0	0	0	0	1	0	0	0	0	1	3	0	0	0	1	0	0	0	0	0	0	0	0	0	1
RP11-321M21.1	0	0	0	0	0	0	0	0	0	0	0	0	0	0	0	0	0	0	0	0	0	0	0	0	0	0	0	0	1	0	0	0	0	0	0	0	0	0	0	0	0	0	0	0
RP11-321M21.3	0	0	0	0	0	0	0	0	0	0	0	0	1	0	0	0	3	0	0	0	0	0	0	1	0	0	0	0	1	1	0	0	1	0	0	0	0	0	0	0	0	0	0	0
RP11-321M21.4	3	0	0	0	0	0	0	0	1	0	0	0	0	0	0	0	0	0	0	0	0	0	0	0	0	0	0	0	0	0	0	0	1	1	0	0	1	0	0	0	0	0	0	0
COL18A1-AS2	1	0	1	0	0	1	3	0	0	1	0	0	0	0	0	2	2	1	1	0	0	1	0	1	0	1	0	0	0	0	0	0	1	0	0	0	1	0	0	1	3	1	0	0
COL18A1-AS1	1	0	0	0	0	1	0	1	0	0	1	0	1	1	0	0	3	1	0	1	2	1	1	1	2	0	1	0	0	1	0	1	1	0	0	1	1	1	0	0	1	0	0	0
CTD-3116E22.8	6	0	2	2	0	62	1	50	5	11	4	4	2	1	5	48	6	3	1	5	5	12	0	45	7	3	2	16	0	13	0	1	1	18	5	1	3	1	4	11	2	6	1	2
TXNDC12-AS1	2	0	0	0	0	0	0	1	1	0	0	0	2	0	0	2	0	3	2	2	0	1	1	3	3	0	0	2	0	0	0	0	3	0	0	0	1	1	0	1	2	0	1	0
AC079584.2	0	0	0	0	0	0	1	0	0	0	0	0	0	0	0	0	0	0	0	0	0	0	0	0	0	0	0	0	0	0	0	0	0	0	0	0	0	0	0	0	0	0	0	0
C8orf49	0	0	0	0	0	0	0	0	0	0	0	0	1	0	0	1	1	1	1	0	2	0	0	0	0	0	0	2	43	5	0	0	7	0	1	0	0	17	0	0	1	0	0	0
RP11-398J5.1	0	0	0	0	1	0	0	0	0	1	0	0	0	0	0	0	34	0	0	0	0	3	0	0	0	0	0	0	4	0	0	0	1	0	1	0	0	0	0	0	1	0	0	0
LINC01210	0	0	0	0	0	0	0	0	0	0	1	1	0	0	0	0	0	0	0	0	0	0	0	1	2	0	0	0	0	0	0	0	0	0	2	0	0	0	0	0	1	0	0	0
RP11-476H20.1	1	0	0	0	0	0	0	0	0	0	0	0	0	0	0	1	0	0	0	11	1	1	0	0	0	0	0	0	0	0	0	0	0	0	0	1	1	0	0	0	0	0	0	0
AC004862.6	0	0	1	0	0	0	2	1	0	1	0	0	0	0	0	0	0	0	0	0	0	0	0	0	0	0	0	0	0	0	0	0	0	0	0	3	0	0	2	1	0	0	0	0
CTC-455F18.1	11	1	1	4	0	6	2	9	4	36	5	2	2	5	12	1	0	1	1	3	0	5	1	2	17	3	7	16	1	11	0	1	2	2	4	2	3	11	4	24	3	12	3	4
RP11-452B18.2	0	0	0	0	0	0	0	0	0	0	1	0	0	0	0	0	0	0	0	0	0	0	0	0	0	0	0	0	0	0	0	0	0	0	0	0	0	0	0	0	0	0	0	0
RP11-498E2.9	11	9	21	0	20	4	9	1	22	1	18	10	12	19	17	3	20	8	16	16	9	42	1	7	9	7	30	32	8	19	25	10	21	5	0	13	0	6	0	2	10	46	32	3
RP11-586K12.4	0	0	0	0	0	0	0	0	0	0	0	0	0	0	0	0	0	0	0	0	0	0	1	0	0	0	0	0	0	0	0	0	0	0	0	0	0	0	0	0	0	0	0	0
RP5-1051H14.2	0	0	0	0	9	0	0	0	0	0	0	0	0	0	0	1	0	0	0	0	0	0	0	1	0	0	0	0	0	0	0	0	0	0	2	0	0	0	0	1	0	0	0	0
RPS6KA2-IT1	7	1	3	2	2	2	2	3	1	3	4	2	1	2	2	7	1	1	1	0	0	5	7	3	15	1	2	8	14	0	0	4	9	0	5	4	0	2	3	0	6	5	3	2
FOXD1-AS1	0	0	0	0	0	0	0	0	0	0	0	0	0	0	0	0	0	0	0	0	0	0	0	0	0	0	0	0	0	0	0	0	0	0	0	0	0	0	0	0	0	0	0	0
RP11-671C19.2	0	0	0	0	0	0	0	0	0	0	0	0	0	0	0	0	0	0	0	0	0	0	0	0	33	0	0	0	0	0	0	0	0	0	0	4	0	0	0	0	0	0	0	0
CTD-2017F17.1	1	0	0	0	1	3	1	0	0	0	0	1	2	0	2	3	0	1	0	3	1	0	0	1	1	1	0	2	0	5	0	0	0	0	0	0	0	0	0	1	1	0	0	0
AC006369.3	0	0	0	0	0	1	0	0	0	0	0	0	0	0	0	0	0	1	0	0	0	0	0	0	0	0	0	0	1	0	0	0	0	0	0	0	1	0	0	0	0	0	0	0
RP11-1129I3.1	1	0	0	1	0	0	0	0	2	0	0	0	0	0	1	0	0	0	0	0	0	0	0	2	0	1	0	0	0	0	0	0	2	1	0	0	0	0	0	0	0	0	0	2
RP11-148O21.4	1	0	1	0	0	1	0	0	0	0	0	1	2	0	0	0	0	0	3	1	0	0	0	4	0	0	0	0	1	0	0	0	0	1	0	0	0	0	0	1	1	3	0	3
PTPRVP	3	2	1	0	0	5	9	5	18	2	4	4	12	1	3	9	20	2	0	13	76	7	4	18	11	2	2	2	4	22	1	1	0	5	4	9	3	1	0	6	1	0	2	1
RP11-148O21.6	0	0	0	0	0	2	0	0	2	0	2	3	3	0	0	0	0	0	0	0	0	0	1	1	1	1	0	0	0	3	0	0	0	0	1	1	0	1	0	0	0	0	0	0
RP11-433J20.1	4	1	0	0	0	1	0	0	0	3	0	1	0	0	1	1	2	1	0	2	3	3	1	4	0	0	0	2	1	2	2	1	1	1	6	0	0	1	0	3	0	0	0	3
RP11-433J20.2	0	0	0	0	0	0	0	0	0	0	0	0	0	0	0	0	0	0	0	0	0	0	0	0	0	0	0	0	0	0	0	0	0	0	0	0	0	0	0	0	0	0	0	0
RP11-148O21.2	1	0	0	0	0	2	0	0	1	0	1	6	0	1	0	0	12	0	6	1	6	2	1	19	1	3	0	1	1	5	0	0	0	2	2	0	0	0	1	3	2	5	0	2
AC008697.1	0	1	1	3	1	4	0	1	9	3	4	0	0	0	2	0	2	8	0	1	1	15	7	7	3	2	3	2	10	4	0	3	4	3	2	0	6	0	1	8	0	6	2	4
RP11-626E13.1	3	0	4	0	0	3	2	2	2	0	1	2	0	0	19	0	1	1	0	0	0	0	1	1	0	3	23	7	0	2	0	0	3	3	0	0	5	0	2	3	16	4	1	1
RP11-349A8.3	0	0	2	0	0	2	0	0	0	0	0	1	1	0	0	0	1	2	0	0	0	0	0	0	2	0	0	0	0	0	0	0	0	0	0	0	0	1	0	1	2	0	0	0
CTD-3060P21.1	0	2	3	2	3	4	2	5	7	23	0	3	0	2	15	2	13	3	3	3	10	2	1	12	10	4	11	16	5	3	3	1	2	5	3	2	21	0	10	7	1	9	6	5
B3GALT5-AS1	17	1	3	48	0	7	65	25	123	33	39	24	0	6	88	1	9	2	0	6	7	2	8	16	0	2	18	49	5	8	3	1	2	54	4	1	40	0	46	182	54	229	0	156
CTC-218B8.3	0	0	0	0	0	0	0	0	0	0	0	0	0	0	1	0	0	0	0	1	0	1	1	0	0	1	1	1	0	2	0	0	0	0	0	0	0	0	0	0	1	0	0	0
RP11-255P5.3	1	0	6	91	0	0	945	10	0	1	240	0	1	0	0	1	0	1	17	0	8	0	24	1	0	414	0	49	0	14	0	0	0	0	0	20	0	0	1778	390	1	0	0	0
FAM230B	0	0	0	0	0	0	0	0	0	2	0	0	0	1	0	0	0	0	0	0	0	0	0	0	0	0	0	0	0	1	0	0	0	0	1	0	0	0	0	0	0	0	0	0
FAM230C	0	0	0	0	0	0	0	0	0	0	0	0	0	0	0	7	0	1	0	0	222	0	0	0	0	0	0	0	0	3	0	0	0	0	0	0	0	1	0	0	0	0	0	0
RNF185-AS1	0	0	0	0	0	0	0	0	0	0	0	0	0	0	0	0	0	0	0	0	0	0	0	0	0	0	0	0	0	0	0	0	0	0	0	0	0	0	0	0	0	0	0	0
AC022201.4	0	0	0	0	0	3	1	0	0	3	0	0	0	0	0	0	1	0	2	7	4	0	0	15	23	0	1	0	1	0	0	0	0	0	9	0	0	0	0	2	4	0	0	1
DCTN1-AS1	4	3	1	0	2	6	0	9	3	44	3	3	1	1	3	10	6	0	2	2	4	4	1	16	3	1	2	3	2	6	1	0	1	1	4	2	0	0	1	1	0	2	1	8
RP13-297E16.4	11	8	1	2	0	9	2	1	2	1	1	9	3	11	4	9	3	13	6	6	8	10	15	3	4	6	1	0	9	24	1	1	2	20	11	1	1	17	0	6	19	1	0	9
RP13-297E16.5	1	0	0	0	0	1	0	0	0	0	0	0	0	0	0	0	0	0	0	1	0	1	1	1	0	0	0	0	1	0	0	0	0	3	3	0	0	1	0	0	0	0	0	1
RP11-680H20.2	4	13	0	10	9	4	2	1	1	2	4	7	0	42	10	53	42	21	5	3	2	13	12	0	71	0	0	4	1	8	0	2	12	7	36	0	0	4	1	1	5	0	0	15
CLYBL-AS2	0	0	0	1	1	0	0	0	0	0	0	0	1	1	0	1	0	0	2	0	0	0	0	0	0	0	0	1	0	0	0	0	0	0	0	0	0	1	0	0	1	0	0	0
RP5-998N21.4	2	2	1	0	0	0	3	2	0	3	0	3	0	2	2	0	0	3	0	0	1	4	1	4	1	1	1	2	5	4	1	0	2	1	0	0	0	3	1	3	1	2	2	3
RP5-998N21.7	2	0	0	0	0	0	0	0	0	0	0	0	0	0	0	0	0	0	0	0	0	1	0	0	0	0	0	0	0	0	0	0	0	0	0	0	0	1	0	0	0	0	0	0
CLYBL-AS1	0	0	0	0	0	0	0	0	0	0	0	0	0	0	0	0	0	0	1	0	0	0	0	1	0	0	0	0	0	0	0	0	0	0	0	0	0	0	0	0	0	0	0	0
ELFN1-AS1	3	17	0	0	65	6	1	1	3	1	1	0	3	0	2	1	135	25	1	710	235	35	6	237	0	1	0	0	125	5	0	0	5	8	0	1	0	52	0	2	14	3	0	2
RP11-571L19.7	2	0	0	0	0	0	0	0	0	1	0	0	0	0	0	1	57	1	0	1	1	0	0	2	3	0	1	0	1	2	1	1	1	0	1	0	0	0	1	1	1	1	0	0
AC113189.5	326	61	197	142	101	179	206	176	95	329	247	125	207	93	124	465	241	148	331	287	69	177	61	278	455	101	184	211	675	760	111	151	241	144	462	363	292	112	141	225	604	344	92	171
RP11-1022B3.1	0	0	0	0	0	0	0	0	0	0	0	0	0	0	0	0	7	0	0	3	0	0	0	4	1	0	0	0	0	5	0	0	0	0	1	0	0	0	0	0	20	0	0	0
AC105393.1	0	0	0	0	0	0	0	1	0	2	0	0	0	0	0	0	0	0	0	0	0	0	0	1	0	0	0	0	0	1	0	0	0	0	0	0	0	0	0	0	0	0	0	2
RP11-571L19.8	65	15	35	13	26	26	17	23	21	42	62	31	38	10	26	21	41	36	27	10	37	22	16	48	17	17	18	17	14	34	15	20	16	15	18	40	32	22	20	44	11	53	16	41
CTD-2329C7.2	0	0	0	0	0	0	0	0	0	0	0	0	0	0	0	0	0	0	0	0	0	0	0	1	0	0	0	0	0	1	0	0	0	0	0	0	1	0	0	0	0	0	0	0
AC010976.2	29	4	6	6	13	9	16	12	6	18	23	52	3	12	23	44	8	28	17	19	16	29	31	34	29	21	6	38	17	55	2	10	19	15	9	2	4	6	5	14	21	14	7	11
AC093159.1	14	0	125	139	3	11	18	43	93	31	69	68	5	0	43	7	6	13	2	38	0	0	0	12	8	23	29	116	1	7	94	11	0	3	14	381	4	0	0	1	2	170	1	3
CTD-2012K14.3	0	0	0	0	0	0	0	0	0	0	0	0	0	0	0	0	0	0	0	0	0	0	0	0	0	0	0	0	0	0	0	0	0	0	0	0	0	0	0	0	0	0	0	0
RP11-72I8.1	2	0	2	1	0	1	1	3	1	2	5	3	1	4	2	5	2	2	1	0	6	1	4	2	1	1	3	8	3	2	0	0	2	1	3	0	1	2	2	2	2	2	1	2
RP11-182J1.13	0	0	7	19	1	4	0	3	0	4	4	0	0	1	5	1	1	3	1	3	2	7	0	1	3	1	4	1	4	2	1	0	1	2	1	0	2	1	0	3	5	1	1	1
RP11-420B22.1	0	0	0	0	0	1	0	0	0	0	0	0	0	0	1	0	0	0	0	0	0	0	0	0	0	0	0	3	0	0	2	1	0	0	0	0	0	0	0	0	1	1	0	0
RP5-842K16.2	0	0	0	0	0	0	0	0	0	0	0	0	0	0	0	0	0	0	0	0	0	0	0	0	0	0	0	0	0	0	0	0	0	0	0	0	0	0	2	0	0	0	0	0
RP11-354E11.2	29	2	24	1	5	2	6	46	4	7	8	1	25	5	4	10	7	2	21	5	2	16	2	25	3	8	6	4	1	9	5	0	3	15	3	5	2	11	6	34	40	1	18	20
RP11-182J1.18	13	2	8	3	2	5	21	4	0	8	15	1	1	1	3	3	2	6	4	3	2	9	0	4	5	10	1	4	9	6	0	0	0	5	0	10	12	5	21	25	18	4	1	6
RP11-227B21.2	0	0	0	0	0	0	0	0	0	0	0	0	0	0	0	0	0	0	0	0	0	0	0	0	0	0	0	0	0	0	0	0	0	0	0	0	0	0	0	0	0	0	0	0
RP11-1143G9.4	0	0	0	0	0	0	0	0	0	0	0	0	0	0	0	0	0	0	0	0	0	0	0	0	0	0	0	0	0	0	0	0	0	0	0	0	0	0	0	0	0	0	0	0
RSF1-IT1	2	0	1	1	6	1	1	4	2	1	3	2	0	1	2	1	2	0	0	2	1	1	2	5	2	1	2	5	1	0	2	0	2	1	0	2	0	0	1	0	2	3	1	2
TFAP2A-AS1	21	26	23	17	37	38	14	31	22	33	42	26	15	40	21	62	42	57	19	63	50	18	15	36	9	19	23	38	28	44	16	25	61	24	26	22	36	61	4	24	48	42	22	48
COL5A1-AS1	2	0	0	0	0	0	0	0	0	0	0	0	3	1	1	0	2	0	0	1	0	0	1	0	0	0	0	0	2	8	0	0	0	0	1	0	0	0	0	0	0	0	0	0
RP11-253M7.1	106	6	19	3	4	14	7	43	19	119	7	11	14	5	43	57	37	28	11	34	21	65	23	29	7	2	6	13	16	40	7	27	26	26	18	3	16	12	5	18	81	17	4	32
RP1-253P7.4	41	2	16	5	7	41	12	19	10	33	47	63	0	15	49	42	4	30	13	25	17	48	32	34	12	46	16	49	8	55	20	7	7	20	13	12	5	4	6	15	31	24	41	26
MED4-AS1	8	2	1	7	1	2	2	2	2	1	5	2	0	2	8	2	3	1	3	3	2	5	2	4	2	0	4	4	4	5	3	4	4	5	1	4	2	0	1	2	1	8	2	2
RP1-253P7.1	0	0	0	0	0	0	0	0	0	0	0	0	0	0	0	0	0	0	0	0	0	0	0	0	0	0	0	0	0	0	0	0	0	0	0	0	0	0	0	0	0	0	0	0
RP5-947P14.1	1	0	0	0	0	0	0	0	0	0	0	0	0	0	0	0	0	0	0	0	0	0	0	0	0	1	0	0	0	0	0	0	0	0	0	0	0	0	0	0	0	0	0	0
GLTSCR1-AS1	0	0	0	0	0	0	3	0	0	29	0	0	0	0	0	0	0	1	0	4	0	0	0	10	0	0	0	2	0	1	0	2	0	0	5	0	0	0	0	0	0	1	0	3
RP11-103J17.2	0	0	0	0	0	0	0	0	0	0	0	0	0	0	0	0	0	55	0	3	19	0	0	0	0	3	0	0	0	21	0	0	1	0	0	0	0	0	0	0	0	0	0	0
RP5-963E22.6	7	0	4	1	3	4	5	2	6	4	10	2	5	2	3	49	4	6	2	5	2	8	3	5	17	2	2	2	11	30	1	3	11	10	10	8	10	4	5	7	19	11	4	6
RP5-963E22.5	0	0	0	0	0	0	0	0	1	0	1	0	0	0	0	1	0	1	0	1	0	0	0	2	0	0	0	0	0	4	0	0	0	0	0	0	0	0	0	1	0	1	0	0
RP5-963E22.4	2	0	5	0	3	1	0	2	2	2	1	0	0	0	0	6	1	2	0	1	0	1	1	0	1	0	2	0	3	1	0	2	3	1	5	0	2	0	0	0	3	2	0	2
RP11-386M24.6	6	0	4	4	0	0	8	1	0	39	7	5	2	0	1	18	3	8	3	0	0	17	6	3	23	7	1	4	7	13	1	1	1	1	8	3	23	2	7	11	12	2	1	4
CTD-2252P21.1	2	0	0	0	0	0	0	0	0	0	0	1	0	0	0	0	0	0	0	0	0	1	0	2	0	0	0	0	1	2	1	0	0	1	0	0	0	0	0	0	0	0	0	0
CTD-2227C6.3	0	0	0	0	0	0	0	0	0	0	0	0	3	1	0	0	0	2	0	0	0	0	0	1	0	0	0	0	0	0	0	2	0	0	0	0	0	0	0	0	0	0	0	0
RP11-386M24.3	0	0	0	0	0	0	1	1	0	8	2	1	0	0	1	11	0	10	1	0	0	6	7	0	0	0	0	2	2	5	1	0	1	0	2	0	7	0	0	4	4	0	1	2
CH507-513H4.1	18	20	24	20	28	37	4	16	12	22	13	11	3	28	29	8	42	23	6	16	17	14	18	41	20	32	19	6	37	16	6	21	7	43	26	5	4	27	1	17	18	14	12	2
CH507-513H4.3	0	0	0	0	0	0	0	0	0	0	0	0	0	0	0	0	0	0	0	0	0	1	0	0	0	0	0	0	0	0	0	10	0	0	0	0	1	0	0	0	0	0	0	0
CH507-513H4.4	0	0	0	0	0	0	0	0	0	0	0	0	0	0	0	0	0	0	0	0	0	0	0	0	0	0	0	0	0	0	0	5	0	3	0	0	0	0	0	0	0	0	0	0
WASIR1	0	0	0	0	0	0	0	0	1	0	0	1	0	0	0	0	0	1	0	1	0	0	0	2	0	1	0	0	0	1	0	0	0	3	0	0	0	3	0	0	0	0	0	0
WASIR2	2	0	1	1	2	4	2	2	0	14	3	2	0	0	1	0	8	0	1	1	4	12	0	10	29	0	1	2	10	6	0	2	0	4	5	3	3	1	0	1	1	2	2	4
RP11-386M24.9	1	0	0	1	0	0	1	0	2	4	1	1	0	1	0	1	0	1	0	0	0	1	0	0	0	1	0	1	0	1	0	2	0	0	0	0	1	0	0	1	0	3	0	0
AP000998.2	0	0	0	1	0	0	0	0	0	0	0	1	0	0	0	0	0	0	0	0	0	0	0	2	1	0	0	0	0	0	0	1	0	0	0	0	0	0	1	0	0	0	0	0
AC022154.7	17	4	4	1	1	6	8	5	2	6	7	7	0	6	20	16	2	3	8	4	2	4	4	8	3	3	8	9	2	10	3	1	1	9	2	4	3	2	1	0	2	9	4	5
KB-1471A8.1	2	0	5	5	2	1	7	4	5	1	2	0	4	1	1	1	3	0	4	1	1	8	3	6	1	10	3	1	6	7	0	1	0	1	2	2	48	1	19	9	4	0	1	2
RP11-181E10.3	17	0	0	1	1	0	2	1	2	1	2	0	0	4	2	4	3	6	2	2	3	7	2	6	1	1	0	1	7	11	0	0	4	3	0	0	1	0	0	3	7	1	0	1
RP11-54A9.1	50	12	3	5	27	5	2	7	1	6	2	0	7	5	12	59	1	84	46	9	3	20	125	2	7	3	2	4	24	19	0	4	61	14	13	3	4	1	7	5	47	2	1	1
RP11-335E6.3	0	0	1	0	0	0	0	0	0	0	0	0	0	0	0	0	0	0	0	0	0	0	0	0	1	0	0	0	4	0	0	0	0	0	0	0	0	4	0	0	0	0	0	0
RP11-335E6.2	0	0	0	0	0	0	0	0	0	0	0	0	1	0	1	0	0	0	0	0	0	0	0	0	0	0	0	0	0	0	0	0	0	0	0	0	0	0	0	0	0	0	0	0
RP11-20E24.1	4	0	7	3	3	4	13	6	5	11	5	0	5	3	6	13	6	14	2	6	0	5	4	5	4	6	3	4	9	7	13	3	6	2	3	2	14	10	2	10	22	4	0	15
CSE1L-AS1	2	0	1	0	0	1	0	1	0	0	0	0	0	1	1	4	9	3	0	2	1	3	0	2	2	1	0	0	3	2	1	0	1	1	0	0	3	1	0	1	4	3	0	2
MZF1-AS1	102	27	67	44	11	155	35	64	32	145	92	103	37	25	92	124	59	48	27	63	17	143	83	114	56	38	39	109	37	90	35	51	78	50	77	70	68	42	50	66	94	72	48	97
RP11-326K13.4	70	34	56	31	15	30	32	45	30	123	67	44	35	35	72	51	24	43	26	49	13	25	11	59	76	29	76	49	48	37	46	13	22	74	28	18	27	14	34	33	64	115	42	64
RP11-308K2.1	0	1	0	0	0	0	0	0	0	0	0	0	0	0	0	0	0	0	0	0	0	0	0	0	0	0	0	0	0	0	1	0	0	0	0	0	0	0	0	0	0	0	0	0
RP11-335O4.1	0	0	0	0	0	0	0	0	0	1	0	0	0	0	0	0	0	0	0	0	0	0	0	0	0	0	0	0	0	0	0	0	0	0	1	0	0	0	0	1	0	0	0	0
RP11-452C13.1	6	13	0	0	1	9	0	3	5	2	0	0	1	2	0	2	7	0	0	0	1	4	2	6	1	0	0	3	1	8	0	1	0	6	0	1	1	5	0	3	2	1	2	2
RP5-1125N11.1	0	0	0	0	0	0	0	0	0	0	0	0	0	0	0	1	0	0	0	0	0	0	0	1	0	0	0	0	0	0	0	0	0	0	0	0	0	0	0	0	0	0	0	0
LA16c-23H5.4	0	0	0	0	0	0	1	0	0	0	0	0	0	0	0	0	1	0	0	0	0	0	0	0	0	0	0	0	0	0	0	0	0	0	0	1	0	0	0	0	0	0	0	0
CYP4A22-AS1	11	2	3	7	5	8	3	13	12	5	2	4	2	10	2	34	22	33	4	10	15	13	4	42	4	8	14	12	13	23	0	4	9	8	2	3	1	1	0	2	12	4	1	11
CTD-2639E6.4	5	2	3	0	1	5	4	2	3	1	4	6	1	1	0	2	1	0	2	5	1	1	0	3	6	5	2	4	4	3	3	2	4	3	2	4	3	4	2	2	5	5	3	2
CTD-2139B15.2	0	0	0	0	0	0	0	0	0	0	0	0	0	0	0	0	0	3	0	0	0	1	0	0	0	0	0	0	0	0	0	0	0	0	0	0	0	0	0	0	0	0	0	0
RP11-181K12.2	3	1	0	1	1	0	2	0	1	0	2	0	0	0	1	2	1	1	1	2	3	0	0	1	4	0	0	1	4	3	0	1	1	0	1	0	2	0	0	0	0	0	0	1
RP11-169F17.1	0	0	0	1	3	0	1	0	0	1	12	0	2	1	0	9	649	5	0	0	6	1	1	1	0	2	0	0	22	1	0	1	0	1	0	0	0	1	0	0	9	0	0	0
AC097721.2	17	6	10	2	23	18	8	15	7	9	8	6	3	16	17	54	28	51	4	3	19	32	32	14	32	8	4	15	28	18	12	30	11	9	22	4	20	15	8	12	29	9	5	10
CTD-2139B15.5	6	0	0	0	26	36	1	0	0	0	0	0	2	0	0	9	1	79	0	1	0	35	2	1	0	0	0	0	3	3	0	1	1	0	1	3	0	0	0	0	1	0	0	0
RP11-285G1.2	1	0	1	0	0	0	0	0	0	1	0	0	0	0	0	1	0	0	0	0	0	0	0	0	0	0	0	1	0	0	0	0	0	0	0	0	1	0	0	1	2	1	1	0
LINC01078	0	0	0	0	0	0	0	0	0	0	0	0	0	0	0	0	0	0	0	0	0	0	0	0	0	0	0	0	0	0	0	0	0	0	1	0	0	0	0	0	0	0	0	0
LINC02078	0	1	1	0	1	0	0	0	1	1	0	0	1	0	0	2	2	0	2	2	4	2	0	3	0	0	0	0	0	6	0	0	1	0	4	0	1	1	0	2	0	2	0	0
LINC02079	0	0	0	0	0	0	0	0	0	0	0	0	0	0	0	0	0	0	0	0	0	0	0	0	1	0	0	0	0	0	0	0	0	0	0	0	0	0	0	0	0	0	0	0
UTAT33	9	1	1	7	10	1	1	0	1	8	5	16	2	1	2	5	2	6	1	1	7	18	5	4	1	3	0	7	9	11	1	1	3	4	4	0	2	1	0	1	1	5	2	2
RP4-753F5.1	9	1	2	0	2	3	0	5	5	4	2	2	3	1	2	7	4	5	4	17	8	5	9	5	3	2	0	0	1	4	0	22	5	2	3	1	1	3	0	0	18	2	0	8
LINC02074	0	0	0	0	0	0	2	0	0	0	0	0	0	0	0	0	0	0	0	0	0	0	0	0	0	0	0	0	0	0	0	0	0	0	0	0	0	0	0	0	0	0	0	0
RP11-285G1.9	0	0	0	0	0	0	0	0	0	0	0	1	0	0	0	0	0	0	0	0	0	0	0	1	0	0	0	0	0	1	0	0	0	0	0	0	4	1	0	1	0	1	0	0
LINC02072	0	0	0	0	0	0	0	0	0	0	0	0	0	0	0	0	0	0	0	1	0	0	0	3	0	0	0	1	0	3	0	0	0	1	1	1	0	0	0	0	0	0	0	1
LINC02073	26	15	1	4	1	12	5	0	8	0	10	6	5	10	0	10	6	5	1	8	1	6	12	5	119	2	2	2	4	13	0	3	4	49	5	0	3	3	1	3	52	4	1	16
LINC02070	0	0	0	0	0	0	0	0	0	0	0	0	0	0	0	0	0	0	0	0	0	0	0	0	0	0	0	0	0	0	0	0	0	0	0	0	0	0	0	0	0	0	0	0
RP5-1107A17.4	4	2	0	0	0	3	3	2	0	3	2	1	1	2	1	1	1	2	1	1	0	0	1	6	3	1	1	5	1	6	0	0	0	1	6	1	3	0	0	11	1	1	0	2
AC026202.3	10	0	2	2	0	9	20	3	3	7	4	2	3	0	15	4	2	4	1	0	7	1	4	10	2	10	4	6	5	4	6	0	1	5	1	5	30	2	13	21	4	12	1	9
AC026202.5	0	0	0	0	0	0	0	0	0	0	0	0	0	0	0	0	0	0	0	0	0	0	0	0	0	0	0	0	0	0	0	0	0	0	0	0	0	0	0	0	0	0	0	0
RP5-998N21.10	5	0	3	0	0	0	1	3	2	4	2	0	0	0	0	0	0	3	0	2	0	5	1	3	0	2	1	3	1	0	1	2	1	12	2	0	7	1	1	3	8	10	0	1
AC015933.2	4	0	6	0	0	0	0	3	1	0	8	0	0	0	3	9	0	1	1	0	0	0	0	0	0	0	1	1	4	0	11	2	1	4	0	3	0	0	1	2	0	5	0	0
RP11-67H2.1	0	0	0	0	0	0	0	0	0	0	0	0	0	0	0	0	0	0	0	0	0	0	0	0	0	0	0	0	0	0	0	0	0	0	0	0	0	0	0	0	0	0	0	0
CADM3-AS1	46	0	45	17	0	4	10	10	10	52	51	30	81	7	7	3	2	0	4	5	1	15	16	10	2	33	22	30	4	78	11	0	0	28	8	62	3	9	39	65	2	3	2	23
RP11-259K5.1	0	0	0	0	1	0	0	1	0	0	1	0	0	1	0	1	0	0	0	1	0	0	0	2	0	0	0	0	0	0	0	0	0	0	0	0	0	0	2	2	1	0	0	0
AC009404.2	92	22	19	18	56	17	39	18	11	22	21	34	45	25	30	48	19	50	25	16	11	63	26	49	27	22	14	30	22	68	6	37	20	44	41	40	12	33	23	51	63	27	15	26
RP11-259K5.2	92	32	58	22	45	37	52	62	72	92	91	61	44	102	64	55	55	121	40	65	51	76	25	78	82	46	71	48	63	70	29	27	63	68	28	38	219	26	121	80	75	97	29	110
RP11-123O1.1	0	0	0	0	0	0	0	0	0	0	0	0	0	0	0	0	0	0	0	0	0	0	0	0	0	0	0	0	0	0	0	0	0	0	0	0	0	0	0	0	0	0	0	0
LL09NC01-139C3.1	1	0	0	3	3	2	8	0	0	8	4	0	3	4	2	9	3	0	2	1	0	3	1	0	15	2	1	3	2	2	0	1	2	0	2	3	7	5	4	8	2	8	1	2
LINC01070	0	0	0	0	0	0	0	1	0	0	0	0	1	0	0	1	0	0	0	0	0	2	0	0	0	3	0	3	0	0	0	0	0	0	0	1	0	0	0	11	0	0	0	0
RP11-328K15.1	0	0	0	0	1	0	4	0	0	0	0	0	0	0	0	0	0	0	0	0	0	0	0	0	0	0	0	0	0	0	0	0	0	0	0	0	0	0	1	0	2	0	0	0
AC073343.13	10	1	2	2	1	1	2	12	7	8	2	3	2	1	8	12	3	9	3	5	9	39	3	7	16	1	3	3	24	13	0	4	1	3	5	0	8	9	5	18	8	6	4	8
TTC21B-AS1	0	0	0	0	0	0	1	0	0	0	21	3	0	0	0	0	0	0	0	2	1	1	2	1	0	0	0	1	4	2	0	1	1	1	1	3	1	0	0	0	1	0	0	2
AC007620.3	0	0	0	0	0	0	0	0	0	0	0	0	0	0	0	0	0	0	0	0	0	0	0	0	0	0	0	0	0	0	0	0	0	0	0	0	0	0	0	0	0	0	0	0
RP11-479O16.1	36	0	0	0	0	0	0	0	0	1	0	0	4	0	0	1	173	2	0	8	0	9	0	106	1	0	0	0	0	0	0	0	1	0	1	2	0	0	0	0	0	0	0	0
RP11-273B20.3	0	0	0	0	0	0	0	0	0	2	0	0	0	0	0	1	0	1	0	0	0	0	0	1	0	0	0	0	0	0	0	0	0	0	0	0	0	0	0	0	0	0	0	4
RP11-273B20.1	67	16	11	14	43	23	13	37	7	28	18	13	3	95	55	288	48	64	48	81	45	167	35	88	49	11	11	37	88	227	5	94	44	36	23	3	10	45	6	27	37	33	9	27
GACAT2	9	0	2	1	2	10	1	2	2	1	6	2	4	3	0	3	11	7	0	13	9	0	0	8	23	0	0	0	1	2	1	4	1	2	9	0	1	11	2	0	8	0	0	4
GACAT3	0	0	0	0	0	0	0	0	1	4	0	3	0	1	0	0	0	0	0	0	0	0	6	2	0	0	0	0	0	0	0	0	0	0	0	0	2	0	0	4	0	0	0	10
GACAT1	0	0	0	0	0	0	0	0	0	0	0	0	0	0	0	0	0	0	0	1	0	0	0	1	0	0	0	0	0	0	0	0	0	0	0	0	0	0	0	0	0	0	0	0
CTD-2311M21.4	0	0	1	0	0	0	3	0	0	0	1	0	0	1	0	1	0	2	0	1	0	1	1	0	0	1	1	0	1	3	0	0	0	0	0	0	0	0	0	0	0	0	0	0
CTD-2311M21.5	0	0	0	0	0	0	3	0	0	0	0	1	0	0	0	1	2	1	0	2	0	1	0	1	0	0	0	3	0	2	0	0	0	0	4	0	0	0	0	0	0	0	0	0
RP4-535B20.4	2	1	0	0	0	1	1	0	0	1	0	0	1	0	1	0	0	0	0	0	0	0	2	0	0	2	0	0	1	0	0	0	0	0	1	1	1	0	0	1	0	2	0	0
RP11-350D17.2	0	0	0	0	0	0	0	0	1	1	0	0	0	5	0	2	0	0	0	0	0	0	0	0	0	0	0	0	1	0	0	0	0	0	1	0	15	0	2	8	0	0	0	1
RP11-739L10.1	15	5	5	10	3	39	3	20	6	8	5	3	3	1	8	26	0	12	5	4	11	16	1	17	51	14	6	8	19	2	7	23	7	13	52	2	4	12	1	5	78	11	2	12
RP4-535B20.1	1	0	0	0	0	0	1	0	2	1	0	0	0	0	0	1	0	0	0	0	0	1	0	1	2	1	1	0	1	1	1	0	0	1	1	1	0	1	1	5	0	0	1	0
RP5-1024N4.4	1	0	4	5	0	2	2	1	0	19	1	8	5	1	8	3	1	0	3	3	0	4	2	5	0	4	3	4	0	20	6	0	0	2	0	14	9	2	7	5	0	1	1	1
AC107079.1	2	0	0	0	0	1	0	1	0	0	0	0	0	0	0	0	0	0	0	0	1	0	2	0	0	0	0	1	3	1	0	0	0	0	0	1	0	1	0	0	2	0	0	0
RP5-1024N4.2	0	0	0	0	0	0	0	0	0	0	0	0	0	0	0	0	0	0	0	0	0	0	0	0	0	0	0	0	0	0	0	0	0	0	0	0	0	0	0	0	0	0	0	0
RP11-475A13.2	0	0	0	0	0	0	0	0	0	0	0	0	2	0	0	0	0	0	0	0	0	0	0	0	0	0	0	0	0	0	0	0	0	0	0	0	0	0	0	0	0	0	0	0
RP11-475A13.1	0	0	0	0	0	0	2	0	0	0	0	0	0	0	0	0	1	0	0	0	0	0	0	0	0	0	0	0	0	1	0	0	0	0	0	0	0	0	0	0	0	0	0	1
RP4-673M15.1	17	17	17	18	11	32	13	44	16	34	18	9	18	49	23	35	57	15	24	33	15	21	3	14	31	7	25	28	13	28	8	60	36	45	18	13	6	37	7	16	25	40	14	35
CTD-2270L9.2	2	1	0	0	0	1	0	0	0	2	0	1	1	0	0	1	0	0	1	7	0	0	1	3	0	2	0	1	1	6	0	0	0	0	0	0	0	0	0	0	1	0	0	1
C16orf47	12	0	1	0	0	3	1	1	0	2	2	0	2	1	1	0	2	5	1	4	1	2	0	7	1	0	1	2	4	3	0	6	2	9	2	0	1	8	2	2	0	0	0	2
RP11-385F7.1	15	0	13	5	4	3	10	18	8	33	20	6	33	41	25	36	19	4	8	33	12	7	17	33	17	7	11	14	9	17	15	1	9	10	22	56	41	19	12	11	24	18	5	16
RP11-95F22.1	0	0	0	0	0	0	0	0	0	0	0	0	0	0	0	0	0	0	0	0	0	0	0	0	0	0	0	0	0	0	0	0	0	0	0	0	0	0	0	0	0	0	0	0
AC016730.1	0	0	1	0	0	0	1	0	0	0	0	1	1	0	1	0	1	0	0	0	0	17	0	0	1	1	1	0	0	0	2	0	2	0	0	4	0	0	0	0	0	0	0	0
RP1-46F2.3	3	0	2	6	0	3	23	0	0	0	14	3	0	0	0	3	1	17	5	0	0	1	3	0	326	1	0	0	1	3	0	3	3	0	3	4	0	4	10	13	5	0	0	1
RP11-31H5.3	7	2	8	3	6	13	7	8	4	13	10	3	8	5	9	26	7	4	5	22	7	9	7	16	25	4	7	3	4	21	5	2	12	6	12	13	12	4	6	13	45	9	5	9
KRT7-AS	2	0	3	0	1	8	13	83	3	206	6	33	4	3	26	2	3	0	4	2	26	4	41	33	0	6	3	52	64	2	2	0	2	5	9	5	46	0	16	107	7	6	2	46
AC007283.5	0	0	0	0	0	0	0	0	0	0	0	0	0	0	0	0	0	0	0	0	0	0	0	0	0	0	0	0	0	0	0	0	0	0	0	0	0	0	0	0	0	0	0	0
AF038458.5	5	0	1	1	3	1	0	0	0	1	2	1	1	0	0	3	0	4	0	1	0	2	0	1	0	1	1	1	4	4	0	2	0	1	1	1	0	1	0	2	1	0	2	1
Z83001.1	1	0	0	1	0	0	1	1	1	0	0	0	0	3	0	1	0	0	3	1	2	2	0	0	0	0	0	1	4	4	1	0	1	0	2	0	0	0	2	0	3	0	0	1
AF038458.3	2	0	1	2	2	4	2	3	6	0	5	4	2	0	0	1	1	0	0	1	1	2	0	3	0	0	0	6	2	1	1	1	1	3	2	0	0	4	0	2	1	1	1	1
RP3-454B23.1	6	0	2	0	0	0	4	1	0	0	1	0	0	0	0	0	24	1	0	29	3	2	2	39	0	0	0	1	0	2	1	0	1	1	1	0	5	0	0	3	0	2	0	1
LINC01521	76	21	22	4	13	65	28	31	10	45	23	23	6	10	18	104	31	71	15	37	20	67	20	51	90	25	18	31	25	36	7	40	31	43	97	6	38	36	42	37	138	43	21	65
LINC01520	0	0	0	0	0	0	1	0	0	0	0	0	0	0	0	0	0	1	0	0	0	0	0	0	0	0	0	0	0	1	0	0	0	0	1	0	0	0	0	0	0	0	0	0
LINC01251	3	1	2	3	1	1	7	1	6	0	5	9	4	9	8	18	140	3	4	8	0	2	1	12	3	0	5	8	2	7	3	1	4	2	0	6	2	0	0	0	2	15	5	2
RP5-1029K10.4	2	0	0	0	0	0	0	0	0	2	0	0	0	0	0	0	1	0	0	2	0	0	0	1	0	0	0	0	0	1	0	0	1	0	0	0	0	0	0	0	0	0	0	0
LINC01525	0	0	0	0	0	0	0	0	0	0	0	0	0	0	0	0	0	0	0	0	0	0	0	0	0	0	0	0	0	0	0	0	0	0	0	0	0	0	0	0	0	0	0	0
LINC01256	0	0	0	0	0	0	0	0	0	0	0	0	0	0	0	0	0	0	0	0	0	0	0	0	0	0	0	0	0	0	0	0	0	0	0	0	0	0	0	0	0	0	0	0
LINC01255	0	0	0	0	0	0	0	0	0	0	0	0	0	0	0	0	0	0	0	0	0	0	0	0	1	0	0	0	0	0	0	0	0	0	0	1	0	0	0	0	0	0	0	0
LINC01526	2	0	1	0	3	1	0	0	1	0	0	0	0	0	0	0	2	0	0	1	0	3	1	0	2	0	1	0	1	0	0	1	0	0	1	0	7	1	1	0	1	0	0	0
LINC01259	0	0	0	0	0	0	0	0	0	0	0	0	1	0	0	0	0	0	0	0	0	0	2	1	0	1	0	0	0	0	1	0	0	0	0	0	0	0	0	0	0	1	0	0
LINC01258	0	0	0	1	0	0	2	0	0	9	1	2	0	0	0	1	0	0	0	1	0	0	3	1	0	0	0	0	0	1	2	0	0	0	0	1	10	0	2	1	10	0	0	2
RP11-510J16.6	0	0	0	0	0	0	0	0	0	0	0	0	0	0	0	0	0	0	0	0	0	0	0	0	2	0	0	0	0	0	0	0	0	0	0	0	0	0	0	0	0	0	0	0
RP11-510J16.5	129	5	12	11	47	34	5	19	12	157	11	5	12	13	9	61	34	42	12	12	3	21	16	84	12	16	19	21	40	9	19	6	53	12	14	7	7	11	3	17	25	22	4	30
LINC01177	0	0	0	0	0	0	0	0	0	0	0	0	0	0	0	0	0	0	0	0	0	0	0	0	0	0	0	0	0	0	0	0	0	0	0	0	0	0	0	0	0	0	0	0
RP11-793H13.3	1	0	0	0	1	0	0	3	0	0	0	0	0	1	0	0	0	0	0	0	0	0	1	0	1	1	0	1	0	1	0	0	0	1	1	0	0	0	0	1	1	0	0	2
XXbac-BPG299F13.14	1	2	0	0	0	1	3	0	1	3	2	3	9	0	2	3	0	1	0	1	0	0	0	6	0	2	0	1	6	2	0	0	3	1	4	2	0	0	0	2	1	4	0	2
XXbac-BPG299F13.17	134	10	60	73	20	24	449	21	10	65	161	30	151	14	23	73	33	38	65	42	10	63	84	67	25	147	41	30	121	145	8	16	12	96	26	25	65	37	176	375	77	35	5	78
L3MBTL4-AS1	34	18	6	1	3	9	4	3	5	1	1	2	12	1	1	1	5	7	1	5	2	25	2	9	3	4	0	1	7	8	1	6	1	19	8	4	8	5	1	21	9	1	0	6
RP1-170O19.22	3	0	0	0	0	2	0	0	0	0	0	0	0	0	0	0	0	1	0	1	1	0	0	0	0	1	0	0	0	0	0	0	0	0	0	0	0	0	0	0	0	0	0	0
RP1-170O19.23	0	0	0	0	0	0	0	0	0	0	0	0	0	0	0	0	0	0	0	0	0	0	0	0	0	0	0	1	0	0	0	0	0	0	0	0	0	0	0	0	0	0	0	0
RP1-202O8.2	4	1	1	1	0	3	2	3	2	1	2	1	0	0	2	15	1	4	11	6	0	8	0	3	5	1	1	9	2	15	2	0	0	1	1	1	0	1	0	1	3	2	3	2
RP11-401I19.1	0	0	0	0	0	0	0	0	0	0	0	0	0	0	0	0	0	0	0	0	0	0	0	0	0	0	0	0	0	0	0	0	0	0	0	0	0	0	0	0	0	0	0	0
RP11-578B16.1	0	0	1	0	0	0	0	0	0	0	0	0	0	0	0	0	0	1	0	0	0	0	0	0	0	0	0	0	0	1	0	0	0	0	0	0	0	1	0	0	4	0	0	0
RP11-213H15.4	0	0	0	0	0	0	0	0	0	0	0	0	0	0	0	0	0	0	0	0	0	0	0	0	0	0	0	0	0	0	0	0	0	0	0	0	0	0	0	0	0	0	0	0
RP11-579D7.4	2	0	2	2	0	0	1	3	4	8	0	0	0	0	1	4	3	3	0	2	4	0	0	1	1	1	1	0	4	0	1	0	0	1	0	5	5	0	0	5	1	2	0	2
RP11-213H15.1	9	0	7	2	5	6	10	30	5	35	3	5	3	1	1	0	7	2	2	2	3	2	2	35	2	2	7	7	23	4	1	3	7	3	2	0	2	11	7	10	2	2	1	5
RP11-572O6.1	1	0	0	2	0	1	2	3	2	2	3	4	6	1	1	4	3	4	0	0	4	2	0	4	2	1	4	2	1	1	0	0	1	1	3	2	1	0	0	4	1	4	2	8
RP4-758J18.13	80	52	34	33	21	61	40	33	82	43	45	32	67	33	51	562	38	47	51	125	25	96	312	140	47	35	45	43	74	203	23	111	92	40	63	23	24	80	7	48	139	65	33	112
RP13-735L24.1	11	1	16	6	4	9	6	9	7	2	10	12	21	11	10	40	5	3	6	9	10	21	2	4	17	3	1	11	3	12	1	3	4	6	21	19	0	1	1	12	14	18	1	9
DIO3OS	142	19	104	35	0	33	29	81	25	33	78	42	90	32	24	83	1	30	170	108	3	53	184	29	2	46	15	66	282	516	4	159	24	57	23	393	23	22	90	215	32	23	17	78
RP11-96O20.5	3	0	2	1	0	0	15	3	1	2	2	0	3	0	1	2	0	2	1	4	3	0	2	1	3	0	0	0	2	2	0	2	1	0	2	1	1	1	1	5	2	3	0	0
RP11-399F4.2	1	0	2	0	0	0	0	0	0	0	0	2	2	0	1	0	0	0	0	0	0	0	0	0	0	0	1	0	0	0	0	0	0	0	0	0	0	0	0	0	0	0	2	1
CTD-2281E23.1	0	0	1	0	0	0	0	0	0	0	1	0	0	0	0	1	0	0	0	0	0	0	0	0	0	0	0	0	1	0	0	0	0	0	0	4	0	0	0	0	0	0	0	0
RP1-228H13.5	175	18	53	42	109	54	53	94	116	70	118	63	44	59	56	159	102	85	76	157	82	160	101	278	105	30	78	88	179	156	20	70	129	129	153	18	31	91	23	71	223	121	94	96
CTBP1-AS2	1187	310	784	434	519	640	494	826	733	752	892	483	199	865	650	856	508	1400	478	854	685	1770	503	738	706	506	660	951	709	582	365	926	746	1084	661	170	863	926	605	624	1357	1030	533	876
CSMD2-AS1	0	0	0	0	0	0	0	0	0	0	0	0	1	0	0	0	0	0	0	0	0	0	0	0	0	0	0	0	0	0	0	0	0	0	0	0	0	0	0	1	0	0	0	0
CTD-2526M8.2	0	0	0	0	0	0	0	0	0	0	0	0	0	0	0	0	0	0	0	0	0	0	0	0	0	0	0	0	0	0	0	0	0	0	0	0	0	0	0	0	0	0	0	0
RP11-118F19.1	3	1	4	0	0	0	0	0	1	0	0	0	4	0	1	0	0	2	0	0	1	0	2	1	0	0	0	0	0	0	1	0	0	0	3	8	8	0	0	1	0	0	1	1
RP11-350G24.1	0	0	0	0	0	0	0	0	0	0	0	0	0	0	0	0	0	2	0	0	0	0	0	0	0	0	0	0	0	0	0	0	0	0	0	0	0	0	0	0	0	0	0	0
RP11-244G12.1	2	0	0	0	1	0	0	0	0	0	0	0	3	0	0	0	0	0	0	1	1	3	0	0	0	0	0	0	0	0	0	0	0	0	0	0	0	0	0	0	0	0	0	1
C3orf67-AS1	0	0	1	1	1	1	0	1	0	0	0	1	0	3	0	2	0	0	0	1	0	0	0	0	1	0	0	1	1	0	1	0	0	0	1	0	1	0	0	0	0	0	0	0
AP000696.2	1	0	0	3	0	0	9	0	9	0	20	50	0	1	0	8	0	1	0	0	1	0	0	4	0	8	1	0	3	0	6	0	0	0	6	53	0	7	3	4	5	1	0	10
RP11-90B22.1	0	0	0	0	0	1	0	0	0	0	0	0	4	0	0	3	0	0	0	0	0	2	0	0	0	1	0	0	1	2	0	0	0	1	0	1	0	0	0	1	0	0	0	1
AP000343.2	0	0	2	2	0	0	0	3	0	1	3	1	0	0	1	1	0	0	2	1	0	0	0	0	1	0	1	2	0	3	0	1	1	0	1	0	0	0	0	0	0	1	0	3
RP11-734K21.2	12	4	64	4	24	29	28	31	20	19	19	38	4	12	89	12	15	10	10	14	15	20	0	52	28	14	63	71	31	8	79	7	13	9	5	22	14	1	0	1	1	124	51	19
RP11-734K21.3	1	1	21	0	1	0	16	11	19	0	4	14	4	6	8	13	3	2	3	13	9	1	1	14	7	3	18	8	3	14	20	0	6	3	2	18	0	2	0	1	0	21	13	2
RP11-734K21.4	0	0	0	0	0	0	0	0	0	0	0	0	0	0	0	0	0	0	0	1	0	0	0	0	0	0	0	0	0	0	0	0	0	0	0	0	0	0	0	0	0	0	0	0
RP11-734K21.5	27	3	159	9	47	67	89	66	41	97	88	78	10	25	183	23	31	9	27	16	40	40	0	104	163	17	107	168	121	17	82	0	38	13	10	38	42	0	0	1	3	208	101	52
CTD-2013M15.1	3	4	0	0	0	4	0	0	1	0	1	0	2	3	0	14	7	5	2	4	0	371	1	0	16	1	0	0	2	35	0	1	3	1	0	0	0	5	0	0	13	0	0	80
RP11-44K6.2	4	3	0	0	0	0	0	0	0	0	1	0	2	0	5	0	0	1	1	2	1	0	3	4	0	2	0	1	4	2	0	1	0	3	2	0	0	2	0	1	0	0	0	1
PSD2-AS1	0	0	0	0	0	1	0	0	0	0	0	0	0	0	0	0	0	0	0	0	0	0	0	0	0	0	0	0	0	0	0	0	0	0	0	0	1	0	0	0	0	0	0	0
RP11-506B6.6	12	2	2	0	1	0	4	2	0	2	1	0	8	2	0	1	1	5	1	2	2	5	1	1	0	1	3	1	13	7	0	2	2	3	7	1	8	4	2	9	5	1	1	8
RP11-1007O24.3	33	14	59	31	15	38	33	61	34	31	39	33	22	34	43	90	57	39	21	97	43	60	16	31	36	31	48	57	30	60	25	22	51	37	37	18	15	56	21	28	42	57	28	52
RP11-44K6.4	7	1	0	0	0	0	0	1	0	2	1	0	7	2	2	0	0	0	1	0	2	2	4	7	0	1	0	0	3	3	0	0	0	10	0	0	0	0	0	0	0	0	0	2
RP11-20I20.4	52	13	12	3	3	14	31	30	17	31	39	8	20	5	22	136	11	120	52	20	16	41	10	28	7	11	17	78	16	129	5	19	29	33	15	22	2	14	5	13	63	62	7	16
AC079154.1	0	0	0	0	0	0	0	0	0	0	0	0	0	0	0	0	0	0	0	0	0	0	0	0	0	0	0	0	0	0	0	0	0	0	0	0	0	0	0	0	0	0	0	0
RP11-20I20.2	0	0	0	1	0	1	1	1	0	2	1	0	0	0	0	1	0	0	0	4	0	0	0	4	2	0	1	0	16	0	3	0	0	1	3	0	0	3	1	1	1	1	1	1
RP11-649A16.1	0	0	0	0	0	0	0	0	0	0	0	0	0	0	0	0	0	0	0	0	0	0	0	0	2	0	0	0	0	0	0	0	0	0	8	0	0	0	0	0	0	0	0	1
RP11-145H9.3	7	0	0	1	1	1	0	8	1	0	1	0	0	0	2	0	7	0	1	2	25	3	1	1	2	0	1	1	7	1	1	1	1	0	2	0	1	0	5	0	1	2	0	0
CTD-2269F5.1	100	2	29	10	54	71	7	80	17	18	21	17	21	11	26	20	67	27	53	49	31	34	16	116	27	4	29	29	37	15	43	4	1	28	132	32	14	24	4	12	77	32	23	22
AC079742.4	0	0	0	0	0	0	0	0	0	0	0	0	0	0	0	0	0	0	0	0	0	0	0	0	0	0	0	0	0	0	0	0	0	0	0	0	0	0	0	0	0	0	0	0
AC008278.3	12	4	0	0	0	11	1	0	1	0	0	0	1	2	1	0	1	6	0	0	0	47	1	5	36	0	0	0	42	56	0	1	7	2	0	0	0	1	0	0	0	1	0	1
AC008278.2	1	0	0	0	0	0	0	0	0	49	0	0	0	1	0	0	0	0	0	0	0	1	0	11	0	0	0	0	0	0	0	0	0	1	1	0	0	0	0	0	0	3	0	13
RP11-561P12.5	0	0	0	0	0	0	0	0	0	0	1	0	0	0	0	0	0	0	1	0	0	0	0	0	1	0	0	0	0	0	0	0	0	0	0	0	0	0	0	0	0	0	0	0
AC002128.5	5	3	6	0	5	3	2	19	2	3	4	8	1	6	6	8	2	8	2	7	5	1	8	2	1	2	0	6	8	1	0	3	7	6	1	1	0	4	0	4	4	3	1	3
RP11-442H21.2	0	0	0	0	0	0	0	0	0	0	0	0	0	0	0	0	0	0	0	0	0	0	0	0	0	0	0	0	0	0	0	0	0	0	0	0	0	0	0	0	0	0	0	0
RP11-688I9.4	1	0	0	0	0	0	0	0	0	0	0	0	0	0	0	0	0	0	0	1	0	0	0	0	0	0	0	0	0	2	0	0	0	0	0	0	0	0	0	0	2	0	0	0
RP11-688I9.2	1	0	0	0	0	0	0	0	0	0	0	0	0	0	0	0	2	0	0	0	0	1	1	0	0	0	0	0	0	0	0	0	0	0	2	0	0	0	0	0	0	0	0	0
LINC00690	0	0	0	0	0	0	0	0	0	0	0	0	0	0	0	0	0	0	0	2	0	0	0	0	0	0	0	0	0	0	0	0	0	0	2	1	0	0	0	0	0	1	0	0
LINC00691	1	0	3	1	2	4	0	1	1	2	1	2	0	1	0	2	0	2	0	0	0	1	0	2	5	1	0	1	0	2	0	0	2	0	2	2	0	0	0	0	4	2	0	0
LINC00692	0	0	0	0	0	0	0	0	0	0	0	0	0	0	0	0	0	0	0	0	0	0	0	0	0	0	0	0	0	0	0	0	0	0	0	0	0	0	0	0	1	0	0	0
RP11-346C4.3	1	0	0	0	0	0	0	0	0	0	1	0	0	0	0	5	0	4	0	0	0	2	0	0	0	0	0	0	0	2	0	0	0	4	0	0	0	0	3	0	2	0	0	1
CTC-499B15.6	1	0	1	0	0	0	1	1	1	0	2	0	0	1	2	2	0	0	1	0	0	2	1	4	0	0	0	1	0	0	1	0	0	0	2	0	0	4	0	1	1	3	1	1
LINC00698	1	0	1	0	0	2	0	0	0	0	0	0	0	2	1	1	4	3	0	1	0	1	0	5	0	0	0	1	4	2	0	0	5	1	0	2	3	0	0	0	0	0	0	0
RP1-23E21.2	0	0	0	0	0	0	0	0	0	0	0	3	0	0	1	1	0	0	0	0	0	0	0	0	1	0	0	2	0	0	1	0	0	0	2	0	0	0	0	0	0	0	0	1
RP11-560J1.2	12	6	19	2	13	8	8	21	13	9	15	8	3	17	10	48	30	29	9	106	9	37	7	24	68	6	32	12	46	15	8	16	27	10	24	9	51	18	6	11	62	44	14	21
APCDD1L-AS1	388	8	2	2	1343	12	4	14	8	3	140	43	6	631	6	123	780	46	254	9	16	67	272	36	22	6	7	14	415	249	3	180	144	288	14	7	462	20	134	121	38	2	2	101
RP11-305P14.1	0	0	0	0	0	0	0	1	0	0	0	0	0	0	1	0	0	0	0	1	1	0	0	1	0	0	1	0	1	1	0	1	0	0	1	0	0	0	0	0	0	1	0	0
CTB-58E17.2	0	0	0	0	0	0	0	0	0	0	0	0	0	0	0	0	0	0	0	0	0	0	0	0	0	0	0	0	0	0	0	0	0	0	0	0	0	0	0	0	0	0	0	1
AC009236.2	1	0	0	0	0	1	0	0	0	0	0	0	0	0	2	1	0	0	0	0	0	2	1	0	0	0	0	0	1	0	0	1	0	0	0	0	7	0	0	6	1	0	0	4
RP11-307B6.3	3	0	1	2	0	0	8	0	0	0	0	0	7	0	1	3	0	0	1	0	0	0	3	0	1	6	0	0	1	2	1	0	0	0	1	1	3	0	4	9	1	0	0	5
RP11-472N13.3	18	1	6	0	0	3	3	3	1	2	12	0	8	0	3	3	1	5	2	2	0	6	0	2	1	3	3	2	0	5	6	0	0	8	3	3	4	1	6	24	1	7	0	1
RP11-472N13.2	3	0	0	0	0	1	0	0	0	0	1	1	1	0	0	1	0	1	0	2	0	0	1	0	0	0	1	0	0	1	0	1	0	1	1	0	0	0	2	2	2	1	0	2
C17orf102	0	0	0	0	0	1	0	0	0	2	0	1	2	0	0	0	0	0	0	0	0	1	1	0	0	0	0	0	1	0	0	0	0	0	0	0	4	0	1	1	0	0	0	0
RP11-955H22.3	0	0	0	0	0	0	0	0	0	0	0	0	0	0	0	0	4	0	0	0	0	0	0	0	0	0	0	0	0	0	0	0	0	0	0	0	0	0	0	0	1	0	0	0
RP11-955H22.1	0	0	1	0	2	1	0	0	0	0	0	0	0	0	0	6	1	0	0	0	3	0	0	0	1	0	0	0	1	0	0	0	0	0	0	0	0	0	0	0	0	0	0	0
CTD-2353F22.1	13	3	7	4	0	18	5	5	7	2	10	10	2	3	0	7	4	30	4	7	4	33	6	11	1	4	5	3	9	4	4	2	2	17	5	0	9	1	1	15	5	10	8	7
RP13-895J2.3	28	1	0	0	22	0	0	1	0	6	0	0	0	3	10	11	22	3	3	10	12	0	5	45	0	1	2	6	83	16	7	0	9	3	2	1	12	0	0	1	0	9	0	5
RP13-895J2.2	13	1	0	0	4	0	0	1	0	1	0	0	0	0	2	2	8	2	1	15	4	0	4	22	0	0	0	0	25	7	1	0	0	0	2	0	0	0	0	1	0	0	0	0
RP13-895J2.7	0	0	0	0	0	0	0	0	0	0	0	0	0	0	0	0	0	0	0	0	0	0	0	0	0	0	0	0	0	0	0	0	0	0	0	0	0	0	0	0	0	0	0	0
CCNT2-AS1	34	14	24	13	24	28	19	29	26	25	39	29	20	25	18	20	14	28	19	12	8	31	27	22	72	31	14	30	30	25	29	15	13	20	58	11	83	11	27	32	28	28	16	42
RP11-407N17.5	33	9	36	14	15	28	13	18	12	46	9	25	4	18	17	37	21	66	13	25	6	42	8	36	75	21	38	26	21	15	38	20	18	19	44	12	32	10	8	21	36	37	18	42
RP11-407N17.4	7	1	4	1	0	12	7	7	4	3	2	3	5	2	7	9	4	9	3	7	5	17	5	14	13	4	2	3	12	8	0	13	6	8	20	1	8	2	1	4	1	12	3	4
RP11-231E19.1	2	2	1	0	1	0	0	0	0	0	0	4	2	4	0	3	0	0	0	0	0	1	5	4	0	0	1	0	0	4	1	0	0	0	0	0	0	0	0	2	1	0	0	3
RP11-174J11.1	0	0	0	0	0	0	1	0	0	0	0	0	0	0	0	0	0	0	0	0	0	0	0	0	0	0	0	0	0	0	0	0	0	1	0	1	4	0	0	2	0	0	0	0
RP11-385E5.5	1	0	0	0	0	1	0	0	0	0	0	0	0	0	0	0	1	0	0	0	0	0	0	0	0	0	0	0	0	0	0	0	0	2	0	0	1	0	0	0	0	0	0	0
RP11-666A20.4	8	1	1	0	20	11	5	1	3	2	1	10	0	5	2	10	25	17	3	18	7	8	10	4	5	0	0	0	18	13	1	21	37	3	3	1	1	2	1	1	11	0	0	7
RP11-855O10.2	9	0	0	2	0	1	5	4	0	6	4	2	0	0	2	10	2	8	1	5	2	5	2	4	19	1	1	1	50	3	1	0	8	4	4	0	101	0	7	6	1	2	0	3
RP11-855O10.3	0	0	0	0	0	0	1	0	0	0	0	0	1	0	0	0	0	0	0	0	0	1	0	0	0	0	1	0	0	0	0	0	0	0	0	0	0	0	0	0	0	0	0	0
RP11-1137G4.3	0	1	0	0	0	0	0	0	0	0	1	0	1	0	1	0	0	0	0	0	0	2	0	0	0	0	0	0	0	2	0	0	0	0	0	2	0	0	0	0	0	0	0	0
RP11-199F6.4	0	0	0	0	0	0	0	0	0	0	0	0	0	0	0	0	0	3	0	0	0	0	0	0	0	0	0	0	0	0	0	0	0	0	0	0	0	0	0	0	0	0	0	0
LINC00346	416	332	420	364	437	134	2430	238	182	246	1167	173	267	324	159	133	659	5645	555	438	688	1303	517	215	237	1043	205	317	3130	971	59	119	1595	341	130	93	212	380	2084	1832	561	194	98	280
LINC00347	0	0	0	0	0	0	0	1	0	0	0	0	0	0	0	1	0	1	0	0	0	4	0	0	0	0	0	0	0	0	0	0	0	0	0	0	0	0	0	0	0	0	0	0
LINC00345	3	0	1	0	1	1	1	0	1	0	0	0	2	0	1	2	0	1	0	0	0	10	0	0	0	0	1	1	2	1	1	0	0	1	0	0	0	2	1	2	1	0	0	2
LINC00342	127	16	42	26	34	210	64	908	34	1288	81	166	81	31	328	85	41	44	80	40	111	100	242	555	47	79	44	835	75	191	22	17	34	74	100	52	69	56	106	587	88	219	23	149
LINC00343	0	0	1	0	0	1	1	0	0	0	0	0	3	0	0	0	0	1	0	1	0	0	0	0	0	0	0	0	1	0	0	1	1	0	1	2	0	1	0	0	0	0	0	0
RP13-60M5.2	0	6	0	1	6	20	0	0	0	0	0	0	2	0	0	0	0	4	0	1	0	0	0	0	29	0	0	0	29	80	0	0	4	0	0	1	0	0	0	0	0	0	0	1
RP11-290O12.2	63	2	18	3	2	5	1	4	2	3	6	6	5	4	1	3	15	9	6	9	5	9	6	1	7	9	2	12	13	4	4	0	5	17	19	2	1	9	8	27	37	1	4	24
LINC00348	0	0	0	0	0	0	0	0	0	0	0	0	0	0	0	5	1	1	0	0	2	26	0	0	2	1	0	0	0	0	0	0	0	0	0	0	0	0	0	1	0	0	0	0
LINC00349	0	0	0	0	0	0	0	0	0	0	0	0	0	0	0	0	0	0	0	0	0	0	0	0	0	0	0	0	0	0	0	0	0	0	0	0	0	0	0	0	0	0	0	0
AF015262.2	29	2	0	0	0	1	2	0	1	2	0	0	0	1	0	0	0	0	4	1	1	5	0	1	0	0	0	0	3	2	0	0	1	11	1	0	0	5	2	2	46	0	0	1
RP11-96H17.3	4	0	2	2	0	3	2	3	2	10	2	5	3	0	1	6	9	1	0	0	0	6	1	29	0	1	3	2	0	0	0	0	0	1	0	12	4	2	1	1	0	3	4	2
RP11-96H17.1	19	1	0	1	0	11	2	62	4	49	4	0	0	0	3	27	68	9	0	5	0	8	3	84	1	13	3	21	0	6	6	1	0	0	2	2	34	9	1	10	2	16	3	3
RP5-866L20.1	0	6	17	7	6	6	2	26	19	17	6	10	0	10	36	2	7	10	0	6	2	6	1	30	0	14	19	27	1	20	4	5	2	2	2	3	1	10	0	1	2	30	2	11
RP11-82L18.2	18	4	22	1	5	23	11	15	5	26	4	9	47	6	18	18	5	9	15	13	8	37	5	7	9	4	8	23	9	31	6	0	5	20	16	24	75	5	11	22	20	18	2	8
RP11-385D13.3	0	0	5	0	3	6	1	3	5	1	3	5	0	1	2	0	3	2	1	0	7	2	2	3	6	0	1	3	4	2	3	3	2	1	7	3	3	0	0	2	1	1	0	6
RP11-433J8.1	3	0	8	2	0	11	2	4	0	1	0	6	0	0	3	0	0	0	0	0	0	0	0	1	41	3	2	9	4	3	6	0	1	3	1	1	4	1	1	1	12	12	6	2
RP11-325K19.1	0	0	0	0	0	0	1	0	0	0	0	0	0	0	0	1	0	0	0	0	0	0	0	0	0	0	0	0	3	0	1	0	0	0	0	0	0	0	0	0	0	1	0	1
RP11-433J8.2	0	0	0	0	0	0	1	0	0	0	0	0	1	0	0	0	0	0	0	0	0	0	0	0	0	0	0	0	0	0	0	0	0	0	0	1	0	0	0	1	0	2	0	1
AC005224.2	26	7	12	31	14	6	18	26	10	13	23	41	16	19	23	21	8	46	10	9	6	32	11	26	18	10	8	30	14	32	13	26	8	13	9	7	11	13	20	30	24	31	14	21
PCSK6-AS1	0	0	1	0	0	0	0	1	0	0	0	0	0	0	0	0	4	0	0	0	0	0	5	0	1	0	0	0	0	0	0	0	0	0	0	0	0	0	0	0	0	0	0	0
RP11-1024P17.1	102	20	103	11	14	22	24	20	13	39	26	64	48	38	17	16	33	127	87	30	88	66	29	22	5	17	24	29	19	89	3	63	23	46	16	10	23	15	36	28	18	6	9	48
RP11-138E2.1	3	1	2	0	0	2	6	0	0	0	4	1	0	1	1	2	2	2	2	0	0	0	0	1	12	3	2	0	4	0	0	0	1	0	2	0	6	0	5	6	12	1	0	4
RP11-44N21.4	3	0	0	0	0	2	0	0	0	0	0	1	0	0	0	0	1	2	0	0	0	0	1	2	0	0	0	0	5	2	0	1	0	0	1	0	0	1	0	0	0	0	0	1
USP30-AS1	58	123	30	52	71	67	6	53	41	39	37	5	54	12	14	3	28	6	25	35	61	34	14	108	7	70	10	16	68	82	11	68	2	229	13	10	18	93	2	21	18	26	5	107
CTC-564N23.2	0	0	0	0	0	0	0	0	0	0	0	0	0	0	0	0	0	0	0	0	0	0	0	0	0	0	0	0	0	0	0	0	0	0	0	0	0	0	0	0	0	0	0	0
RP11-171N4.2	0	0	0	0	0	0	0	0	0	0	0	0	0	0	0	0	0	0	0	0	0	0	0	0	0	0	0	0	0	1	0	0	0	0	1	0	0	0	0	0	0	0	0	0
RP11-44N21.1	102	11	17	25	44	83	20	66	27	79	60	45	16	16	45	274	151	226	34	162	109	50	52	117	7	13	29	32	452	109	21	28	32	31	37	61	13	26	7	48	100	45	16	48
RP11-284P20.3	0	0	0	0	0	0	3	0	0	0	0	1	0	0	0	0	0	0	1	0	0	0	2	0	1	0	0	0	0	0	0	0	0	0	0	0	0	0	3	1	0	0	0	0
OIP5-AS1	10888	3089	6492	4146	2572	8388	7244	6821	7150	4336	9938	6788	1608	6211	6992	6731	5601	10006	3018	6970	4666	9790	5763	6370	5609	6164	5747	8741	5812	2992	4666	6244	5593	7680	5031	1418	4002	3351	6638	6983	10175	8101	5607	7380
RP11-306G20.1	3	1	0	0	1	0	1	0	0	1	1	0	0	3	0	0	5	3	1	1	1	1	0	7	1	0	0	1	1	4	0	1	0	3	6	0	3	0	0	0	1	1	0	4
RP11-893F2.5	8	0	0	0	1	0	0	0	0	0	1	0	1	0	0	1	1	0	0	2	0	5	0	0	1	0	0	0	2	2	0	2	0	2	0	0	0	1	0	1	4	0	1	0
AC139712.4	0	0	0	0	0	0	0	0	0	0	0	0	0	0	0	0	0	0	0	0	0	0	0	0	0	0	0	0	0	0	0	0	0	0	1	0	0	0	0	0	0	0	0	0
AC010641.1	0	0	0	0	0	0	0	0	0	0	0	0	0	0	0	0	0	0	0	0	0	0	1	2	1	0	0	1	2	0	0	0	0	0	0	0	0	0	0	0	0	0	0	0
RP11-707G18.1	6	0	3	0	3	3	2	11	0	7	4	2	12	1	1	5	3	5	6	10	3	4	2	7	6	0	0	0	1	11	1	1	0	1	3	6	2	2	1	5	19	1	2	5
RP11-539E17.5	7	3	3	4	9	9	8	2	5	5	0	5	0	0	32	5	32	19	10	8	20	33	6	10	2	5	16	23	32	23	14	35	17	11	1	5	2	5	0	1	0	32	15	2
RP1-267D11.6	104	45	96	76	59	72	124	94	89	125	105	103	90	69	131	133	176	210	114	123	117	179	46	223	375	72	86	115	84	147	69	106	97	61	155	90	108	154	79	106	198	204	52	119
RP11-470F18.1	0	0	0	0	0	0	0	0	0	0	0	0	0	0	0	0	0	0	0	0	0	0	2	0	0	0	0	0	0	0	0	0	0	0	0	1	0	0	0	0	0	0	0	0
CTD-2515H24.4	0	0	0	0	0	0	0	0	2	0	0	1	0	0	1	0	0	0	0	0	0	0	0	0	0	0	0	1	0	0	1	0	0	0	0	0	7	0	0	0	0	0	0	0
CTD-2588J1.1	0	0	0	0	0	2	0	0	0	0	0	0	0	0	0	0	0	0	0	0	0	0	0	0	0	0	0	0	0	0	0	0	0	0	0	0	0	0	0	0	0	0	0	0
CTD-2515H24.2	1	0	7	1	0	0	3	4	6	6	8	8	0	0	7	1	0	0	0	0	0	0	1	0	0	0	3	1	1	1	4	0	0	1	1	3	16	0	4	7	4	8	2	11
CTD-2515H24.3	0	0	0	1	0	0	2	0	3	1	2	1	0	0	2	0	0	0	0	0	0	0	0	1	0	0	0	4	0	0	1	0	0	0	0	5	1	0	0	0	0	3	0	0
RP11-517O13.3	5	0	1	4	2	0	4	1	1	1	6	2	0	1	1	0	1	1	0	2	0	1	0	2	0	0	0	7	0	7	0	8	7	1	1	1	2	0	0	0	1	3	3	1
RP11-731D1.4	21	1	9	1	11	2	5	11	12	19	7	12	0	4	19	11	16	22	0	9	9	4	5	36	9	11	11	15	6	4	6	7	9	6	9	2	22	4	3	4	4	13	10	22
TRBV11-2	30	2	14	2	2	7	0	1	4	4	9	5	4	2	0	1	6	2	5	9	6	7	3	15	1	8	7	8	4	3	2	0	1	39	1	0	1	2	0	4	3	8	0	15
RP11-298J20.4	56	3	24	21	19	34	42	34	25	20	33	34	1	21	32	20	19	40	20	33	26	16	26	44	30	17	36	42	44	14	11	33	17	36	26	0	21	33	23	20	30	33	17	15
RP11-15J22.8	2	0	3	0	0	0	5	2	0	0	3	1	3	0	0	0	0	0	0	0	0	1	0	0	1	1	0	1	0	0	0	0	0	0	2	1	0	0	2	3	1	1	1	1
CTC-551A13.1	2	0	0	0	1	0	0	2	0	1	0	0	0	2	1	1	2	0	0	3	0	1	2	2	2	0	0	0	2	9	0	1	0	2	0	0	0	0	1	0	3	0	1	0
AC016738.4	14	1	12	1	0	3	3	3	3	15	7	18	0	9	26	11	3	4	8	2	3	14	1	9	5	16	6	22	4	16	8	1	3	3	7	7	6	2	0	9	17	11	13	6
RP11-946L16.2	1	0	0	0	0	0	0	0	0	0	0	0	0	0	1	1	0	0	0	0	0	1	0	0	0	0	0	1	0	0	0	0	0	0	0	0	0	0	0	0	0	0	0	0
RFX3-AS1	21	7	5	9	3	8	10	7	6	35	7	13	5	36	26	11	5	16	10	11	3	165	23	19	9	23	2	11	20	5	3	38	6	23	24	0	10	47	4	16	4	17	4	25
RP11-946L16.1	0	0	0	0	0	0	0	1	0	2	0	0	0	0	0	0	0	0	0	0	0	0	0	1	1	1	0	0	1	1	1	0	0	1	0	0	0	0	2	0	0	0	0	0
RP4-549L20.3	0	0	0	0	0	0	0	0	0	0	0	0	0	0	0	0	0	0	0	0	0	0	0	0	0	0	0	0	0	0	0	0	0	0	0	0	0	0	0	0	0	0	0	0
BCDIN3D-AS1	23	7	13	10	10	16	77	20	9	52	32	18	10	16	6	28	17	34	13	24	17	25	30	44	29	34	5	21	28	32	12	3	14	15	24	14	34	7	68	97	46	15	12	25
RP11-51J9.6	9	6	3	15	6	3	8	4	8	5	17	4	13	6	3	7	8	6	2	4	3	4	2	5	6	8	9	14	18	4	2	5	4	6	7	8	3	2	4	12	7	10	8	9
RP11-171I2.1	3	0	4	2	0	0	9	1	0	0	7	0	6	0	0	0	0	0	1	0	0	0	0	0	0	0	1	2	3	6	0	0	0	0	3	0	0	3	6	10	2	0	0	4
RP11-171I2.3	3	0	0	0	1	0	0	1	0	2	1	1	1	1	2	0	0	0	0	1	0	0	0	0	1	1	0	0	1	4	0	0	0	0	0	0	0	2	0	2	0	0	1	0
RP11-171I2.2	51	25	18	9	33	7	8	21	8	15	24	15	9	34	24	8	87	24	3	27	28	72	20	25	19	6	12	25	3	27	8	32	39	18	6	2	15	54	4	8	10	9	9	24
RP11-171I2.5	1	5	0	2	1	0	0	3	1	1	2	2	2	2	5	0	6	3	1	2	1	4	4	0	3	0	0	5	0	1	1	2	7	0	2	2	3	11	0	1	0	2	1	2
RP11-171I2.4	4	0	0	0	1	0	0	3	2	5	2	3	2	5	1	0	0	3	1	2	1	2	2	4	4	0	0	4	0	4	0	1	10	1	3	6	6	8	0	0	0	0	1	9
RP5-1096J16.1	1	0	2	0	1	4	0	0	0	0	0	0	0	1	3	10	1	64	0	2	0	1	2	0	3	0	0	0	1	3	0	3	6	1	2	0	0	0	4	3	5	0	0	0
RP11-5N11.3	0	0	0	0	0	0	0	0	0	0	0	0	0	0	0	0	0	0	0	0	0	0	0	0	0	0	0	0	0	0	0	0	0	0	0	0	0	0	0	0	0	0	0	0
RP11-5N11.2	0	0	0	0	0	0	0	0	0	0	2	0	0	0	0	0	1	1	0	0	0	0	0	1	0	0	0	0	0	1	0	0	0	0	0	0	0	0	0	0	0	0	0	0
RP11-24C3.2	0	0	0	0	0	3	0	0	0	1	0	1	0	0	0	0	0	3	0	0	0	0	0	0	1	0	0	0	0	1	0	0	0	0	0	0	0	1	0	1	6	0	0	0
AC115522.3	32	102	65	111	212	16	108	34	121	14	203	196	40	722	49	28	33	11	541	40	45	32	48	43	7	151	243	118	75	65	89	34	445	144	13	48	8	51	6	15	8	257	24	332
AP006285.6	0	0	0	0	0	0	0	0	0	0	0	0	0	0	0	0	0	0	0	0	0	0	0	0	0	0	0	0	0	0	0	0	0	0	0	2	0	0	0	0	0	0	0	0
RP11-5N11.6	0	0	0	0	0	0	0	0	0	0	0	0	0	0	0	0	0	0	0	0	0	0	0	0	0	0	0	0	0	0	0	0	0	0	0	0	0	0	0	0	0	0	0	0
RP11-5N11.5	0	0	0	0	0	0	0	0	0	0	0	1	0	0	0	0	0	0	0	0	0	0	0	0	0	0	0	0	0	0	0	0	0	0	0	0	0	0	0	0	0	0	0	0
PCGEM1	0	1	1	0	0	0	0	0	0	0	0	0	0	0	0	0	0	0	0	0	0	0	0	0	2	0	0	0	0	0	0	0	0	0	0	0	0	0	1	0	0	0	0	0
RP11-449O16.2	0	0	0	0	0	0	0	0	0	0	0	0	0	0	0	0	0	0	0	0	0	0	0	0	0	0	0	0	0	0	0	0	0	0	0	0	0	0	0	0	0	0	0	0
F10-AS1	1	0	1	0	0	0	0	0	0	0	0	1	0	0	1	1	0	8	0	0	0	2	0	0	0	0	1	0	0	1	0	0	0	0	0	2	0	0	0	1	1	0	0	1
RP11-483P21.6	0	0	0	0	1	1	0	2	0	0	0	0	0	1	5	1	0	0	0	5	5	0	0	5	0	0	0	1	0	1	0	0	0	8	1	1	1	2	1	1	2	0	1	0
RP11-582J16.3	0	0	2	0	0	0	0	0	0	1	0	0	1	0	0	1	0	0	0	1	0	1	0	0	1	0	1	0	0	0	0	1	0	0	0	0	1	0	1	0	0	0	0	0
RP11-582J16.4	101	22	52	15	1	38	59	54	49	53	48	70	39	18	55	17	16	32	34	32	48	48	25	75	20	51	26	63	37	38	32	22	28	53	25	5	50	31	45	58	43	42	17	70
RP11-626G11.5	8	1	2	2	3	1	3	3	1	35	0	1	1	3	1	7	4	7	7	16	7	2	5	6	3	3	4	1	5	7	1	0	6	4	3	0	3	1	2	4	7	9	1	6
RP11-483P21.2	18	18	123	18	22	51	75	62	72	169	54	119	8	24	143	17	93	11	200	33	39	32	34	156	28	68	345	195	2	20	70	3	6	42	10	102	14	2	8	30	17	497	40	57
ANO1-AS1	0	0	0	0	0	0	0	0	0	0	0	0	0	0	0	0	0	0	0	0	0	0	0	0	0	0	0	0	0	0	0	0	0	0	0	0	0	0	0	0	0	0	0	0
RP11-543F8.2	0	0	0	0	0	0	0	0	0	0	0	0	0	0	1	0	0	0	0	0	0	0	0	0	0	0	0	0	0	0	0	0	0	0	0	0	0	0	0	0	1	0	0	1
RP11-245P10.8	0	0	0	0	0	0	0	0	0	0	0	0	0	0	0	0	0	0	0	0	0	0	0	0	0	0	0	0	0	0	0	0	0	0	0	0	0	0	0	0	0	0	0	0
RP11-179B15.6	7	0	2	1	0	0	1	3	1	1	0	0	0	2	0	2	0	5	0	1	0	9	3	0	1	0	0	0	0	1	0	0	0	4	0	0	1	1	5	4	2	1	0	0
RP11-245P10.4	3	0	2	2	4	9	0	6	1	13	3	3	4	1	6	16	6	7	3	9	14	28	2	24	3	6	3	10	17	12	4	6	4	4	6	6	9	22	1	4	6	4	1	5
RP11-245P10.6	1	0	0	1	0	0	1	1	0	0	1	0	0	1	1	2	2	0	0	0	1	0	2	1	0	0	0	0	0	2	0	1	0	0	2	1	0	0	0	1	0	0	1	0
RP11-397C12.1	0	0	0	0	0	0	0	0	0	0	0	0	0	0	0	0	0	0	0	0	0	0	0	0	0	0	0	0	0	0	0	0	0	0	0	1	0	0	0	0	0	0	0	0
RP11-512C24.3	1	0	0	0	1	0	0	0	0	0	0	0	1	0	0	0	0	0	0	0	0	0	0	0	0	0	0	0	0	0	0	0	0	0	0	0	0	0	0	0	0	0	0	0
RP13-49I15.6	1	3	3	2	0	0	0	1	0	1	1	2	11	1	0	25	0	0	10	8	1	7	0	0	1	1	3	2	2	4	0	2	2	1	6	3	2	2	1	0	1	8	2	2
CTB-174O21.2	2	3	3	1	1	2	2	0	1	1	4	1	0	1	0	2	0	5	0	3	1	2	1	1	2	0	0	2	3	2	1	0	1	3	4	0	1	1	0	0	2	1	1	0
RP11-426A6.5	4	2	0	8	4	1	1	4	9	3	5	6	6	3	3	19	1	5	7	4	6	14	6	12	13	2	0	4	8	35	3	10	4	5	6	1	2	3	0	0	3	7	1	3
RP1-137H15.2	0	0	0	0	0	0	0	0	0	0	0	0	0	0	0	0	0	0	0	0	0	0	0	0	0	0	0	0	0	0	0	0	0	0	0	0	0	0	0	0	0	0	0	0
RP11-424N24.2	1	0	1	1	0	0	7	3	1	4	4	0	4	3	1	6	0	3	2	5	0	0	0	3	5	5	0	1	1	2	0	0	0	0	3	2	2	0	3	6	10	2	1	3
XXbac-BPG258E24.10	0	0	0	0	0	0	0	0	0	1	0	0	0	0	0	4	0	0	0	0	0	0	0	0	0	0	0	0	0	0	0	0	0	0	0	0	1	0	0	0	0	0	0	0
RP11-114G22.1	31	0	2	0	0	6	1	12	3	17	2	3	2	6	19	1	10	2	0	3	4	5	2	615	10	0	0	30	3	4	6	0	1	0	11	1	5	0	0	1	135	19	0	55
AC002467.7	103	62	84	85	67	53	77	84	69	198	86	37	70	140	90	132	101	122	95	48	41	80	65	68	219	41	98	80	64	82	93	69	72	100	52	73	41	64	23	70	192	197	48	52
RP1-28H20.3	10	10	14	12	3	10	8	21	7	11	19	19	10	4	17	9	24	7	22	5	3	6	9	14	21	10	17	6	9	14	9	13	14	19	3	0	1	7	5	9	15	23	9	14
RP11-312J18.6	0	0	0	0	0	1	0	0	0	0	0	0	0	1	0	0	0	0	0	0	0	0	2	0	9	0	0	0	0	6	0	0	0	0	0	0	0	0	0	0	0	0	0	0
RP4-777O23.1	0	0	0	0	0	0	0	0	0	0	0	0	0	0	0	0	0	0	0	0	0	0	0	0	0	0	0	0	0	0	0	0	0	0	0	0	0	0	0	0	0	0	0	0
RP4-777O23.2	3	0	0	0	0	1	0	0	0	1	3	1	1	3	3	2	0	1	0	0	1	0	0	0	1	2	1	1	0	0	0	2	1	0	1	0	0	1	1	3	3	1	1	2
RP11-539L10.2	25	1	13	8	1	24	5	5	12	47	8	29	5	7	17	1	7	4	12	7	13	19	10	30	2	14	12	18	4	32	15	3	5	32	9	1	12	18	5	18	7	23	8	49
RP11-539L10.3	66	5	28	26	16	10	39	21	21	126	18	20	39	24	17	18	15	30	26	42	15	27	20	88	39	32	21	27	25	25	43	2	13	25	15	69	54	24	39	72	177	39	13	33
RP5-1057I20.2	5	3	7	3	1	4	1	7	2	4	4	3	1	1	1	9	5	2	8	2	0	5	4	7	2	5	3	2	6	2	2	5	3	2	1	3	0	0	1	1	3	3	3	4
AGAP1-IT1	1	1	5	4	5	7	4	5	0	4	2	3	16	4	2	4	22	3	1	3	4	2	6	8	7	1	3	1	5	9	1	1	8	5	6	0	6	6	2	12	6	6	4	5
SFTA3	0	0	0	0	0	0	0	0	0	4	0	0	0	0	0	0	0	0	0	0	0	0	0	0	0	0	0	0	1	0	0	0	0	0	0	0	0	0	0	0	0	1	0	0
RP11-429B14.3	0	0	0	0	0	0	0	0	0	0	0	0	0	0	0	0	0	0	0	1	0	0	0	0	0	0	0	0	1	0	0	0	0	0	0	0	0	0	0	0	0	0	1	0
RP11-429B14.1	0	0	0	0	0	0	0	0	0	0	0	0	0	1	1	1	0	1	0	0	0	0	0	0	1	0	0	1	1	1	0	0	1	0	0	0	0	1	0	0	0	0	0	0
RP11-429B14.4	1	0	0	4	2	1	0	2	4	0	13	6	1	0	2	4	2	1	0	0	2	0	0	36	8	4	2	4	2	1	8	0	0	1	2	5	3	3	0	0	2	9	4	0
RP11-757A13.1	0	0	0	0	0	0	0	0	0	0	0	0	1	0	0	2	0	0	0	0	0	2	0	0	0	0	0	0	1	1	0	0	0	0	1	0	0	0	0	0	0	0	0	0
RP11-399E6.4	0	0	1	0	0	2	0	0	1	0	0	0	0	0	2	19	0	1	1	2	0	0	2	5	1	0	0	1	6	4	0	0	0	0	1	5	1	8	0	2	2	0	0	1
RP5-908M14.9	74	18	62	37	43	30	20	37	27	40	27	20	102	36	22	194	90	84	51	125	32	81	35	223	156	14	24	26	47	73	41	48	52	35	66	83	72	37	9	54	172	65	12	40
C9orf163	4	4	8	0	9	2	7	4	5	6	3	9	1	13	9	56	4	10	6	10	3	11	20	26	23	5	7	5	9	35	4	11	8	6	16	10	4	9	4	3	30	20	2	17
RP5-908M14.5	3	0	3	1	1	4	0	4	0	1	3	0	0	1	1	6	4	0	0	6	3	4	0	9	0	0	6	7	4	0	7	0	3	2	0	0	1	1	0	0	2	12	4	0
RP11-102N11.1	1	0	1	0	0	0	1	0	0	0	0	0	0	0	0	0	0	0	0	0	0	0	0	0	0	0	0	0	0	0	0	0	0	0	0	0	0	0	0	0	0	0	0	0
RP11-1348G14.5	2	2	0	0	0	1	0	1	1	0	1	2	1	1	3	1	0	0	0	1	1	2	1	4	0	2	0	4	1	4	0	1	1	1	4	0	2	2	0	1	2	0	2	4
DANT1	0	0	0	0	0	0	0	1	2	0	0	0	0	0	0	0	25	0	0	5	12	0	0	2	0	0	0	0	0	0	0	0	0	1	0	3	0	0	0	0	0	0	0	0
DANT2	0	0	2	0	0	5	2	4	0	7	1	2	0	6	0	14	10	11	0	2	1	6	2	4	18	4	3	5	3	4	3	0	2	0	4	0	0	1	0	6	2	4	1	1
DPP9-AS1	14	5	7	2	1	5	9	14	1	2	6	15	7	6	6	20	3	7	9	6	3	9	5	7	9	5	3	15	2	39	1	4	7	6	10	1	1	5	2	5	3	7	8	2
RP11-295H24.4	36	6	10	9	16	9	5	10	22	34	24	10	8	17	16	9	15	20	12	24	7	49	12	27	6	17	13	24	9	36	7	3	14	10	6	20	12	7	14	18	16	21	7	16
RP11-78I14.1	1	0	0	0	0	0	0	0	1	0	0	0	1	0	1	0	0	1	0	2	0	0	0	0	0	1	0	0	2	4	0	0	0	2	1	0	0	0	0	1	1	0	1	1
AP001172.3	0	0	0	0	0	0	0	0	0	0	0	0	0	0	0	0	0	0	0	0	0	0	0	0	0	0	0	0	0	0	0	0	0	0	0	0	0	0	0	0	0	0	0	0
RP11-335I12.2	3	0	1	0	0	0	0	0	0	0	0	0	0	0	0	0	0	0	0	0	0	2	0	1	0	0	0	1	0	0	0	0	0	0	0	0	0	0	1	0	1	1	0	1
RP11-121M22.1	2	2	10	5	3	13	6	15	10	38	9	7	2	7	12	22	6	17	3	7	0	36	12	23	9	5	1	21	2	6	18	4	6	1	9	16	16	14	5	10	14	22	8	9
RP11-787B4.2	0	0	0	0	0	0	0	0	0	0	0	0	0	0	0	0	0	0	0	0	0	0	0	0	0	0	0	0	0	0	0	0	0	0	0	0	0	1	0	0	1	0	0	0
RP11-280K24.4	46	1	1	0	5	3	0	0	2	0	17	2	0	2	3	3	289	17	5	73	10	11	5	94	0	0	2	3	9	7	2	6	33	4	2	3	3	19	0	1	6	2	1	0
RP11-740P5.3	0	0	0	0	0	1	0	0	0	0	0	0	0	0	0	6	0	0	0	1	0	0	4	0	0	0	0	0	1	0	0	0	2	0	0	0	0	1	0	0	0	0	0	0
RP11-889D3.1	0	0	0	0	0	0	0	0	0	0	0	0	0	0	0	0	0	0	0	0	0	0	0	0	0	0	0	0	1	0	0	0	0	0	0	0	0	0	0	0	0	0	0	0
RP11-486F17.1	0	0	0	0	1	0	0	0	0	0	1	0	0	0	0	0	0	0	0	0	0	0	0	1	0	0	0	2	0	0	0	0	0	0	0	0	0	0	0	0	0	0	0	0
RP11-16B9.1	0	0	0	0	0	0	1	0	0	0	1	0	2	0	0	0	0	0	0	0	0	0	0	0	0	0	0	0	0	1	0	0	0	0	2	1	0	0	0	0	0	0	0	0
RP11-6I2.3	13	0	7	3	0	1	8	0	3	11	10	2	9	1	0	6	3	9	6	3	1	4	4	16	4	0	3	1	1	9	2	2	1	5	3	5	0	0	6	4	4	6	0	11
RP11-532M24.1	74	10	9	13	25	22	7	13	10	15	7	20	9	6	19	50	27	66	24	24	36	112	37	26	12	8	15	14	27	47	9	50	40	17	23	7	17	34	9	6	18	19	5	15
RP11-513G19.1	9	4	4	5	1	3	4	7	5	3	6	17	3	10	7	0	0	6	3	4	0	3	3	3	0	6	1	1	3	8	2	6	3	4	0	19	10	0	2	13	0	5	2	0
RP11-174M13.2	0	0	0	0	0	0	0	0	0	0	0	0	0	0	0	0	0	0	0	1	0	0	0	0	0	0	0	0	0	0	0	0	0	0	1	0	0	0	0	0	0	0	0	0
KB-1836B5.1	15	4	3	4	9	5	2	4	4	8	9	7	4	7	7	18	2	3	3	14	0	3	2	5	12	4	5	6	2	3	7	1	2	2	9	5	39	2	0	2	6	7	12	8
CTD-2630F21.1	40	3	24	25	33	50	23	48	41	56	20	21	13	8	44	101	86	41	19	23	21	67	13	114	119	37	50	69	51	34	13	35	47	53	39	17	20	146	37	30	33	76	33	42
KB-1836B5.4	2	0	0	0	0	1	1	0	0	0	5	1	0	1	0	27	0	0	1	4	0	1	2	3	2	0	0	4	1	4	0	1	1	0	5	7	5	0	2	4	3	4	2	0
KB-1254G8.1	0	1	1	0	0	0	0	0	0	0	7	0	0	0	0	1	0	1	1	1	1	0	0	0	0	0	0	0	0	2	0	0	1	1	0	0	0	0	0	0	0	0	1	0
LINC02195	45	14	9	17	5	8	2	4	4	4	11	6	5	12	9	3	18	0	21	21	2	13	2	45	1	15	5	3	21	14	5	9	5	66	4	12	0	32	0	3	19	6	1	11
LINC02197	0	0	1	0	0	0	0	0	1	0	2	0	0	0	0	0	0	0	0	0	1	0	0	0	0	0	0	0	11	1	0	0	0	0	0	0	0	0	1	0	0	0	0	0
LINC02196	0	0	0	0	0	0	1	0	0	0	0	1	0	0	1	6	7	33	0	0	0	0	0	2	0	0	0	0	1	0	0	0	0	0	4	0	0	0	0	0	1	0	0	0
LINC02191	0	0	0	0	0	0	0	0	0	0	0	0	0	0	0	0	0	0	0	0	0	0	0	0	0	0	0	0	0	0	0	0	0	0	0	0	0	0	0	0	0	0	0	0
LINC02190	0	0	0	0	0	0	0	0	0	0	0	0	0	0	0	0	0	0	0	0	0	0	0	0	0	1	0	0	0	0	0	0	0	1	0	0	0	0	0	0	0	0	0	0
LINC02193	9	1	5	3	4	17	5	11	8	15	7	10	12	5	7	5	6	12	9	1	7	14	4	18	7	6	4	7	9	2	4	7	6	1	13	17	7	26	4	9	8	10	4	7
LINC02192	10	0	0	0	0	0	0	0	0	1	0	0	3	0	0	0	3	0	0	0	9	0	0	0	1	0	1	0	0	0	0	0	0	0	3	0	0	1	0	0	1	0	0	0
RP11-807G9.2	0	0	0	0	0	0	0	0	0	0	0	0	0	0	0	0	0	0	0	0	0	0	0	0	0	0	0	0	0	0	0	0	0	0	0	0	0	0	0	0	0	0	0	0
LINC02199	0	0	0	0	0	0	0	0	0	0	0	0	1	0	0	0	0	0	1	2	0	0	1	1	0	0	0	0	0	2	0	1	1	0	2	0	2	0	0	1	0	0	0	0
CTA-31J9.2	0	0	0	0	1	0	0	0	0	0	0	0	0	0	0	0	0	0	2	0	0	0	0	0	0	0	0	0	0	1	0	0	0	1	0	0	0	0	0	1	0	0	0	0
RP11-401F2.4	0	0	0	0	0	0	1	0	0	0	0	0	0	0	0	1	0	0	0	0	0	0	0	0	0	0	0	0	0	0	0	1	0	0	0	0	0	0	0	0	0	0	0	0
RP11-626G11.3	0	0	0	0	0	0	0	0	0	0	0	0	0	0	0	0	0	0	0	0	0	0	0	0	0	0	0	0	0	0	0	0	0	0	0	0	0	0	0	0	0	0	0	0
CTB-161M19.4	0	0	1	2	0	1	4	4	1	6	7	1	1	0	2	2	1	4	0	1	0	4	1	3	0	0	2	3	0	1	2	2	0	0	2	6	7	1	4	2	1	1	0	1
RP11-68I3.10	24	2	2	0	6	4	17	0	0	0	1	0	3	0	0	1	10	5	5	6	3	4	1	8	9	2	0	1	7	19	0	0	3	0	3	5	0	10	3	1	5	0	0	0
RP11-680F8.4	4	1	8	1	1	0	0	5	4	1	3	21	0	2	6	4	1	6	0	2	2	1	3	1	2	0	4	11	1	6	2	2	3	2	1	3	0	0	0	0	1	1	5	0
GRM5-AS1	2	0	0	0	0	2	0	0	0	0	0	0	0	0	0	0	13	0	0	12	0	1	0	3	0	0	0	0	1	1	0	1	0	0	3	0	0	0	0	0	1	1	0	1
RP11-680F8.1	55	0	6	0	13	14	0	5	2	7	0	2	4	0	8	19	13	38	5	25	52	23	36	7	14	0	0	3	15	25	2	10	80	48	11	1	43	12	5	4	13	3	1	7
RP11-354I10.1	0	0	0	0	0	0	1	1	0	0	0	0	0	0	0	0	0	0	0	0	0	0	0	0	0	0	0	0	0	0	0	0	0	0	0	0	0	0	0	1	0	0	0	0
RP11-680F8.3	27	9	69	28	14	36	36	65	51	20	72	87	6	61	119	40	22	43	16	51	11	30	25	19	57	29	72	72	27	24	86	14	108	33	24	67	23	21	19	14	48	122	52	50
RP11-2N1.3	0	0	0	0	0	0	0	0	0	0	0	0	0	1	0	0	0	0	0	0	0	0	1	0	0	0	0	0	0	0	0	0	0	0	0	0	0	0	0	0	0	0	0	0
AF129408.17	0	0	0	0	0	0	0	0	0	0	0	0	0	0	0	0	0	0	0	0	0	0	0	0	0	0	0	0	0	0	0	0	0	0	0	0	0	0	0	0	0	0	0	0
CTC-276P9.4	15	0	52	28	7	31	58	56	38	14	122	90	3	7	69	2	19	6	9	23	8	7	9	29	18	66	79	71	39	8	55	3	9	22	10	9	17	5	13	14	24	104	80	23
RP11-510I5.4	1	0	0	0	0	0	0	0	0	0	0	0	0	0	0	1	0	0	0	0	0	0	0	0	0	0	0	0	0	1	0	0	0	1	1	0	0	0	0	0	0	0	1	0
AC011524.2	0	0	1	0	0	0	0	0	0	0	0	0	0	0	0	0	0	0	0	0	0	0	0	0	0	0	0	0	0	0	0	0	0	0	0	0	0	0	0	0	0	0	0	0
RP11-165D7.5	11	1	8	13	7	7	8	7	12	19	12	6	10	9	6	38	18	14	8	14	1	14	4	17	14	3	11	7	11	10	14	7	10	8	4	14	22	6	11	19	9	10	10	22
RP11-119H12.6	0	0	0	0	0	0	3	0	0	0	1	0	0	0	0	1	0	0	2	0	0	0	0	0	0	0	0	0	0	0	0	0	0	0	0	0	0	0	2	3	2	0	0	0
LINC02220	0	0	0	0	0	0	1	0	0	0	0	0	0	0	0	4	1	0	0	0	21	0	0	0	0	0	0	0	0	0	0	0	0	0	0	0	0	1	0	0	0	0	0	0
AC022486.1	0	0	0	0	0	0	0	0	0	0	0	0	0	0	0	0	0	0	0	0	0	0	0	0	0	0	0	0	0	0	0	0	0	0	0	0	0	0	0	0	0	0	0	0
AC009508.1	0	0	0	0	0	0	0	0	0	0	0	0	0	0	0	0	0	0	0	0	0	0	0	0	0	0	0	0	0	0	0	0	0	0	0	0	0	0	0	0	0	0	0	0
RP11-305D15.8	7	0	3	3	0	1	0	4	1	1	1	4	0	2	1	2	0	0	0	3	0	6	0	2	0	0	0	1	0	1	1	1	1	3	0	5	0	1	2	3	0	3	2	2
RP11-539I5.1	47	10	72	78	107	129	25	143	201	501	295	172	26	58	177	133	65	49	15	50	200	163	18	256	77	84	155	297	67	203	112	93	99	77	137	62	211	66	89	134	235	271	174	285
AC142293.3	1	0	0	0	1	1	0	0	0	0	0	0	1	0	1	1	4	1	0	0	3	1	0	0	2	1	0	0	3	0	1	1	14	0	0	0	0	0	0	0	0	3	0	0
RP11-550A5.2	2	0	3	0	1	0	0	1	0	1	0	1	1	0	1	0	3	0	0	0	2	4	0	1	0	0	0	2	3	6	1	0	7	1	1	2	5	0	1	0	0	3	0	1
ZNF32-AS3	2	0	0	0	0	0	0	0	0	1	0	0	0	0	0	0	0	0	0	1	0	0	0	0	0	0	0	0	0	0	0	0	0	0	3	0	2	0	2	0	0	1	0	0
ZNF32-AS2	16	1	7	2	2	5	9	11	7	19	10	12	1	2	7	24	0	2	8	7	10	20	8	24	5	8	4	14	5	35	0	2	1	2	20	0	11	21	2	9	12	10	2	11
ZNF32-AS1	5	0	0	2	1	0	1	4	2	5	1	3	0	0	3	7	1	3	3	3	2	2	4	9	7	4	0	7	2	7	1	0	1	2	7	4	1	6	6	6	4	5	0	1
RP11-624M8.1	8	0	9	2	1	3	46	5	3	5	28	3	8	1	5	11	38	2	5	3	0	3	4	2	7	9	0	8	5	6	2	1	21	0	9	14	6	0	35	24	8	4	4	12
RP11-196H14.3	0	0	0	0	0	0	0	0	0	0	0	0	0	0	0	0	0	0	0	0	0	0	0	0	0	0	0	0	0	0	0	0	0	0	0	0	0	0	0	0	0	0	0	0
RP11-196H14.2	1	0	0	0	0	2	0	0	0	0	0	1	5	0	0	1	2	1	0	1	2	0	0	1	2	0	0	3	0	0	0	0	0	0	0	0	0	0	0	1	1	0	0	0
RP11-196H14.4	1	1	0	0	0	1	0	0	0	0	1	0	1	1	0	0	0	0	0	0	1	1	0	2	0	0	1	0	2	1	0	2	0	0	0	0	0	0	0	0	0	0	0	0
RP11-531A24.5	77	6	11	22	9	7	19	12	14	21	44	46	12	14	19	19	3	20	7	15	31	43	24	18	31	21	14	19	23	46	1	22	13	9	51	29	32	8	26	65	24	22	14	66
RP11-552M11.8	63	4	27	14	22	10	22	45	28	37	47	23	7	10	44	20	16	6	19	9	25	24	15	14	15	20	18	62	15	22	13	18	7	10	21	4	23	11	11	16	24	67	14	39
RP3-460G2.2	15	65	9	0	30	13	3	4	5	5	7	1	10	9	64	71	82	95	7	61	8	29	107	33	1	6	3	3	5	12	6	116	81	50	29	7	8	8	16	14	6	3	1	1
RP5-973N23.4	0	0	0	2	1	0	0	2	1	0	0	2	0	0	1	0	2	1	0	0	2	0	0	2	0	0	0	3	1	0	0	0	0	0	0	0	0	0	0	0	0	0	0	0
LINC00592	20	4	3	20	14	42	2	3	11	14	100	44	29	105	11	45	45	9	35	21	11	7	4	33	79	8	4	11	58	28	19	29	37	35	243	8	6	39	0	3	38	6	2	16
SCEL-AS1	0	0	0	1	0	0	2	0	0	0	0	2	0	1	1	1	0	0	1	2	0	0	0	0	0	1	1	1	0	0	0	0	0	0	0	1	0	0	0	0	0	1	0	0
LINC00596	0	0	0	0	0	0	0	0	0	0	0	0	0	0	0	0	0	0	0	0	0	0	1	0	0	0	0	0	0	0	0	0	0	0	3	0	0	0	0	0	0	0	0	0
CTC-487M23.5	33	6	10	17	12	9	20	19	25	17	47	31	3	20	55	40	11	22	17	23	8	24	18	14	10	14	23	48	23	18	18	19	19	31	30	3	14	15	10	17	33	58	31	43
RP11-76E12.1	0	0	0	0	0	0	0	0	0	0	2	0	0	0	0	0	0	0	0	0	0	1	0	0	0	1	0	0	0	0	0	0	0	0	0	0	0	0	0	0	0	0	0	0
LINC00599	0	0	0	0	2	0	0	0	0	1	0	0	0	0	0	3	0	0	1	1	0	0	0	1	1	0	0	0	0	1	0	0	0	0	0	0	1	0	0	0	0	0	0	0
LINC00598	16	5	5	1	6	8	6	20	5	8	6	6	6	5	6	9	3	13	4	7	4	19	6	5	3	5	4	10	16	9	1	4	6	8	14	1	0	2	3	6	7	11	5	7
RP11-337C18.8	126	24	25	8	43	76	28	53	30	79	35	25	15	48	35	50	89	94	21	54	33	160	98	69	63	43	17	45	111	69	17	63	87	88	51	8	45	87	56	82	81	36	13	40
RP11-598D14.1	3	0	0	0	0	0	1	0	0	0	0	0	0	0	0	1	0	0	0	0	1	0	0	0	2	0	0	0	0	1	0	0	0	0	0	0	1	0	0	0	0	0	0	0
DSCR9	3	0	6	0	5	3	4	4	4	2	0	2	6	1	1	13	8	7	2	5	7	4	4	8	7	2	2	1	9	15	0	8	8	2	7	7	1	2	1	2	2	4	2	1
RP11-619J20.1	1	0	1	0	0	0	0	1	0	1	0	0	0	0	0	1	0	0	0	2	2	0	0	0	0	1	0	0	0	0	2	2	2	0	0	1	0	0	0	0	0	0	0	3
C20orf166-AS1	75	0	28	5	1	2	198	6	2	0	58	5	50	4	0	21	1	3	74	6	0	18	35	7	1	58	0	5	73	83	0	1	7	2	0	6	8	5	126	132	37	2	2	12
RP11-799B12.4	5	3	2	1	11	4	12	5	6	31	20	6	12	10	7	9	6	9	5	5	11	6	6	13	35	5	3	6	9	15	0	2	3	3	3	15	10	8	12	8	11	7	0	6
LBX2-AS1	517	116	128	32	139	189	29	61	44	135	76	17	108	60	52	1176	151	409	113	413	315	433	47	477	176	47	53	102	408	268	21	95	375	298	187	43	42	251	203	281	417	78	23	107
AC009495.4	1	0	2	2	0	4	1	6	3	0	2	2	0	6	7	2	2	5	0	2	0	3	0	3	8	0	3	7	1	1	0	0	9	4	1	3	3	1	1	2	2	5	0	2
RP11-213G21.2	0	0	1	0	0	0	0	0	0	0	2	1	2	8	0	1	1	1	0	0	0	0	0	1	0	0	0	3	0	0	0	1	1	0	2	0	0	0	0	2	0	0	0	1
RP11-435J9.2	6	1	0	0	1	0	0	0	0	2	2	0	1	0	0	2	2	0	3	2	0	4	2	2	4	0	0	0	2	3	0	0	0	2	2	0	24	0	6	0	2	0	0	2
RP11-422N16.3	2	0	0	0	1	1	0	0	0	35	4	1	2	0	4	3	0	0	0	0	1	0	3	3	0	1	0	5	0	3	0	0	0	0	1	0	53	0	2	5	0	0	0	7
AC009495.2	11	7	12	6	7	15	11	15	9	36	3	14	2	4	20	27	37	10	9	6	4	29	6	10	34	6	11	47	13	7	11	4	27	4	12	4	41	15	8	18	13	18	7	22
RP11-248G5.8	0	0	0	0	0	0	0	0	0	0	0	0	0	0	0	0	0	0	0	0	0	2	1	2	0	0	0	0	0	0	0	1	0	0	2	0	1	0	0	0	0	0	0	1
FAM182A	19	2	5	4	1	3	8	5	3	34	54	25	2	1	11	35	3	6	0	1	0	68	1	19	0	12	19	19	69	17	7	8	23	1	0	8	5	6	1	1	0	47	3	6
CTC-265N9.1	0	0	0	0	0	0	0	0	0	0	0	0	0	0	0	0	0	0	0	0	0	0	0	1	0	0	0	0	0	0	0	0	0	0	0	0	0	0	1	1	0	0	0	0
AP000442.4	5	0	0	0	5	0	0	3	1	4	0	0	1	0	5	7	2	1	2	3	0	21	2	6	0	1	0	7	3	3	0	1	5	3	7	7	0	3	1	1	10	2	1	1
RP11-765K14.1	0	0	0	0	0	0	0	0	0	0	0	0	0	0	0	0	0	1	0	0	0	0	0	0	0	0	0	0	0	0	0	0	1	0	0	0	0	0	0	0	0	0	0	0
AP000442.1	19	11	9	8	25	16	6	17	8	27	20	20	3	12	17	61	12	48	14	13	28	20	16	19	12	17	14	21	8	36	11	29	13	29	19	8	28	8	9	19	13	15	3	24
RP11-630D6.5	4	1	0	0	0	0	0	0	0	0	1	0	0	2	0	0	0	0	1	11	1	0	2	3	0	0	1	0	0	6	0	1	2	4	1	0	0	0	0	2	2	0	0	0
RP11-402N8.1	2	0	0	0	0	0	0	0	0	0	0	0	0	0	0	0	0	0	0	2	0	0	0	0	0	0	0	0	0	0	0	0	0	0	0	0	0	0	0	0	0	0	0	0
RP11-137J7.2	0	0	0	0	0	0	0	0	0	0	0	0	0	0	0	0	0	0	0	0	0	0	0	0	0	0	0	0	1	0	0	0	0	0	0	0	0	0	0	0	0	0	0	0
RP11-536P6.3	1	0	0	0	1	0	0	0	0	1	1	2	10	0	1	0	4	2	0	2	0	2	1	0	1	0	0	1	0	5	0	1	4	0	0	0	0	0	3	0	4	0	0	1
SEPT7-AS1	105	3	27	12	7	34	43	45	9	34	22	19	8	27	21	69	38	46	17	37	16	318	25	25	40	27	13	41	40	50	10	16	18	24	10	4	56	21	45	63	27	35	6	41
RP11-586K12.8	0	0	0	0	0	0	0	0	0	0	0	0	0	0	0	0	0	0	0	0	0	0	0	0	0	0	0	0	0	0	0	0	0	0	0	0	0	0	0	0	0	0	0	0
RP11-104E19.1	99	40	2	53	56	197	19	16	39	5	5	25	3	22	17	11	128	198	18	33	1	73	29	123	165	12	27	15	42	86	8	91	15	134	15	2	0	3	1	1	20	33	18	45
AL591893.1	8	3	7	1	2	8	6	5	1	0	2	9	5	1	10	11	47	31	8	7	98	26	9	23	2	2	3	13	8	8	6	9	24	3	7	10	0	10	0	1	1	13	4	5
DLG5-AS1	25	6	10	26	1	16	12	24	20	34	16	13	38	8	10	55	19	27	24	17	22	21	10	32	28	10	9	13	15	18	2	11	24	8	26	43	17	12	12	30	22	32	9	19
RP3-521E19.2	0	0	0	0	0	0	0	0	0	0	0	0	0	0	0	0	0	0	1	0	1	0	0	0	1	0	0	0	0	0	0	0	0	0	0	0	1	0	0	0	0	0	0	0
AC004069.2	7	1	4	5	4	8	2	5	3	30	8	3	10	6	7	13	1	4	4	2	4	4	2	14	5	2	6	8	11	21	3	0	3	3	1	5	3	14	1	13	22	4	3	4
RP11-104H15.7	0	0	0	0	0	0	0	0	0	0	0	0	0	0	0	0	0	0	0	0	0	0	0	0	0	0	0	0	0	0	0	0	0	0	0	0	0	0	0	0	0	0	0	0
RP11-380M21.4	10	1	1	3	3	0	0	3	2	2	4	0	7	0	0	3	0	0	1	0	0	0	2	7	1	1	0	3	1	3	0	0	0	2	1	6	0	1	0	5	3	5	3	3
RP11-89N17.4	1	0	0	0	1	0	0	0	1	1	0	2	1	0	2	1	0	0	2	0	0	2	0	0	2	0	0	0	0	4	1	0	0	0	0	0	1	0	0	1	2	0	0	0
RP11-728F11.3	0	0	0	1	0	0	0	0	0	0	1	0	0	0	0	0	1	0	0	1	0	2	0	0	0	0	0	0	0	0	0	0	0	0	1	0	11	0	0	2	1	0	0	0
RP11-104H15.8	0	0	0	0	0	0	0	0	0	0	0	0	0	0	0	0	0	0	0	0	0	0	0	0	0	0	0	0	0	0	0	0	0	0	0	0	0	0	0	0	0	0	0	0
CTD-3157E16.2	232	16	116	24	12	47	70	133	52	422	57	27	135	12	64	49	36	67	40	56	11	84	21	114	6	43	63	131	132	104	28	11	43	98	45	91	241	117	124	241	138	108	51	156
CTD-3157E16.1	210	10	71	5	2	49	47	125	52	201	25	8	13	7	25	33	33	39	14	34	8	75	23	104	10	37	54	78	124	50	15	10	29	91	59	5	220	93	104	153	106	77	29	152
RP11-89N17.3	0	0	0	0	0	0	0	0	0	0	0	0	0	0	0	0	0	0	0	0	0	0	0	0	0	0	0	0	0	0	0	0	0	0	0	0	0	0	0	0	1	0	0	0
RP11-815I9.4	120	8	20	11	28	49	6	20	23	33	43	33	8	30	22	92	8	27	15	37	46	33	22	29	95	17	16	42	26	23	3	49	15	43	54	5	11	22	16	29	66	25	24	54
RP11-262K1.1	0	0	0	0	0	0	0	0	0	0	0	0	0	0	0	0	0	0	0	1	0	0	0	0	0	0	0	0	0	0	0	0	0	0	0	0	0	0	0	0	0	0	0	0
LINC01759	44	44	110	44	2	111	32	115	60	149	48	62	17	26	107	86	17	34	28	68	17	71	57	154	101	41	55	95	197	100	104	16	21	25	131	63	55	38	23	173	88	104	38	92
AC083867.4	0	0	0	0	0	0	0	0	0	0	0	0	0	0	0	0	0	1	0	0	0	0	0	1	0	0	0	0	0	0	0	0	0	0	0	0	0	0	0	1	0	0	0	0
AC008079.9	0	0	0	0	0	0	0	0	0	0	0	0	0	0	0	0	1	0	0	0	0	0	0	1	0	0	0	0	0	2	0	0	0	0	0	0	0	0	0	0	0	0	0	0
LINC01752	11	11	51	76	6	71	30	63	73	26	41	52	14	5	32	35	293	90	2	62	28	34	3	122	86	31	43	71	18	21	83	7	15	16	39	69	2	5	2	11	43	74	35	14
RP11-215P8.4	30	25	0	0	0	39	0	0	0	0	0	0	0	16	27	1	26	0	0	0	6	112	53	2	7	0	0	0	89	65	0	116	77	1	32	0	1	40	1	0	0	0	0	12
LINC01750	5	42	19	37	10	8	22	10	17	54	15	6	32	17	14	51	0	15	8	11	0	5	12	26	1	16	33	48	19	46	1	18	16	13	3	25	3	17	15	32	4	21	50	9
LINC01751	0	0	0	0	0	0	0	0	0	0	0	2	0	0	0	0	0	0	0	0	0	0	0	0	0	0	0	1	1	0	0	0	0	0	1	0	0	0	0	0	0	1	0	0
LINC01756	0	0	0	0	0	0	0	0	0	0	0	0	0	1	0	1	0	2	0	0	0	0	0	0	2	0	0	0	0	0	0	0	0	0	0	1	0	0	0	0	0	0	0	0
LINC01757	0	0	0	0	0	0	0	0	0	0	0	0	0	0	0	0	0	0	0	0	0	0	0	0	0	0	0	0	0	0	0	0	0	0	0	0	0	0	0	0	0	0	0	0
RP11-215P8.3	9	2	6	3	0	8	5	15	7	2	5	4	8	9	6	9	19	14	3	24	14	5	9	8	13	5	6	11	19	4	6	7	15	7	4	5	11	2	9	10	11	5	8	7
RP11-423C15.3	2	1	0	1	2	1	2	0	2	1	2	0	3	1	0	3	0	0	0	1	1	1	0	0	3	1	1	0	0	1	0	0	1	1	4	0	0	0	1	2	3	0	1	0
RP11-532L16.3	0	0	0	0	0	0	0	0	0	0	0	0	1	0	0	0	0	0	0	0	0	0	0	1	0	0	0	0	0	0	0	0	0	0	0	0	0	0	0	0	0	0	0	0
CTB-50L17.7	0	0	0	0	0	0	0	0	0	0	0	0	0	0	0	0	0	0	0	0	0	0	0	0	0	0	0	0	0	0	0	0	0	0	0	0	0	0	0	0	0	0	0	0
RP3-369A17.4	2	1	2	0	5	1	1	0	2	0	1	0	7	0	0	1	3	1	2	3	1	4	1	0	1	1	0	0	1	2	3	0	0	3	2	0	0	2	0	1	1	0	3	0
RP5-1119O21.2	0	0	0	0	0	0	0	0	0	0	0	0	0	0	0	0	0	0	1	0	0	0	1	1	1	0	0	0	0	0	0	0	0	0	0	0	2	0	0	0	0	0	0	0
RP11-338H14.1	5	1	1	0	4	3	1	0	0	0	1	2	0	1	1	10	22	178	0	8	3	1	0	3	16	0	0	3	1	24	0	3	5	7	4	0	0	2	0	2	4	1	0	0
LVCAT5	0	0	0	0	1	0	0	1	0	0	0	0	0	0	0	0	0	47	0	0	1	0	0	0	4	0	0	0	0	0	0	0	0	0	1	0	0	0	0	1	0	0	0	0
AP001627.1	1	1	2	1	0	0	2	4	0	1	1	1	2	0	4	0	0	0	2	0	0	6	2	11	0	1	3	1	1	4	3	0	0	0	7	1	2	0	19	15	2	3	1	5
LSINCT5	0	0	1	1	0	0	1	1	0	1	0	0	0	0	0	2	0	0	1	0	0	0	0	0	0	0	0	1	2	0	1	0	0	0	0	1	2	1	4	7	0	0	0	1
LINC00205	174	41	50	53	97	133	49	91	51	106	76	40	104	63	70	195	131	101	46	29	55	207	127	80	108	25	47	93	141	267	24	221	134	123	102	42	63	81	53	67	146	90	37	68
RP11-61I13.3	62	6	10	9	7	5	27	7	6	18	11	18	35	12	13	89	14	17	54	11	3	28	37	16	13	17	7	29	25	100	2	3	9	30	31	16	12	23	11	25	49	4	6	28
RP11-620J15.4	1	1	3	0	0	0	0	1	0	0	0	0	0	0	0	0	1	1	0	0	0	0	0	0	0	0	0	0	1	3	0	0	0	0	1	0	1	0	1	0	0	0	0	0
RP11-620J15.2	3	1	2	0	0	7	6	2	0	0	1	1	0	1	1	3	6	0	3	3	4	1	2	8	3	0	1	3	3	4	0	0	0	1	2	0	2	0	4	3	2	0	0	0
CTD-2012J19.3	7	0	7	5	3	15	6	7	7	16	6	10	0	2	14	35	26	28	0	29	4	27	22	17	5	17	8	10	89	51	7	33	63	5	14	0	6	39	5	7	17	11	10	12
RP11-620J15.1	2	0	0	1	0	2	1	2	1	0	3	0	3	1	1	7	3	3	0	4	1	2	2	4	3	2	1	0	2	3	0	1	3	2	4	1	2	0	2	3	4	0	0	2
RP11-152F13.8	2	0	5	5	0	4	3	20	4	4	2	20	0	0	21	11	6	6	1	9	2	6	7	12	26	10	12	31	6	5	3	1	4	5	12	0	3	6	1	1	1	19	7	5
AP006222.2	19	3	2	14	1	6	0	3	5	4	10	24	4	8	13	17	6	5	4	3	0	3	13	7	24	3	6	7	2	6	4	1	6	4	34	3	11	3	2	6	18	8	3	6
RP11-434D9.1	6	1	1	0	0	5	2	3	0	5	4	1	3	3	3	2	13	1	2	3	5	12	6	8	11	1	3	0	0	3	2	2	2	1	18	2	11	1	4	3	4	0	1	1
RP11-154D6.1	6	0	17	3	7	6	4	13	1	23	21	11	2	1	17	8	5	1	1	2	5	40	9	20	22	8	5	21	3	13	29	1	3	2	9	10	32	1	8	13	6	15	2	9
RP11-434D9.2	15	3	0	0	0	31	0	0	1	5	2	0	1	18	7	4	25	7	1	16	0	33	30	20	25	0	3	11	12	0	4	2	18	5	25	0	1	8	0	0	2	5	0	6
LAMA5-AS1	8	0	4	0	1	6	3	1	1	1	13	4	120	0	2	14	1	4	15	2	2	6	6	5	0	4	1	3	8	27	0	0	2	2	2	5	2	0	23	12	10	4	2	1
RP11-791G15.2	56	4	15	8	5	32	15	13	23	7	15	4	28	5	12	182	11	40	57	18	6	24	7	9	28	14	12	6	19	54	5	22	39	17	143	5	41	47	11	28	44	9	10	14
CTD-2113L7.1	0	0	0	0	0	1	0	0	0	0	0	0	0	1	0	0	2	0	0	0	0	0	0	0	0	0	1	0	0	0	0	0	0	0	0	0	0	0	0	0	3	0	0	0
RP11-778J16.3	0	0	0	0	0	1	0	0	0	0	0	1	0	0	1	1	0	0	0	0	0	0	0	0	0	0	1	0	0	0	0	0	0	0	1	0	0	1	0	0	1	0	0	0
RP11-1398P2.1	58	16	39	14	24	30	11	5	15	65	19	16	75	18	17	53	14	46	46	26	6	34	55	34	24	20	13	19	65	57	3	30	43	60	18	42	15	51	14	33	65	16	11	27
RP11-440G5.2	14	5	4	1	3	11	9	12	4	4	1	3	6	9	1	7	8	16	3	8	2	14	2	3	7	2	3	5	25	7	1	5	10	3	4	3	1	15	1	7	11	2	8	8
RP11-897M7.4	2	1	0	0	0	0	0	0	0	0	0	0	0	0	0	1	0	17	3	8	0	4	0	0	0	0	0	0	0	2	0	1	1	0	0	0	0	0	0	0	0	0	0	1
RP11-141O11.1	1	0	1	0	2	1	0	0	0	1	0	0	0	0	0	1	1	0	0	1	0	0	0	0	7	0	0	0	0	0	0	0	0	1	0	0	0	0	0	0	0	0	0	0
RP11-610P16.1	21	3	10	6	13	40	3	14	5	25	18	20	0	11	13	24	30	40	4	13	11	7	7	38	21	7	9	22	14	12	9	13	17	13	5	0	23	9	2	6	6	11	3	19
CH17-360D5.2	689	271	597	220	935	244	208	595	496	142	814	345	64	220	471	804	618	777	1172	352	1635	500	544	366	16	188	384	739	431	872	820	896	840	611	148	78	14	206	9	43	133	703	343	473
CH17-360D5.3	426	194	337	376	1481	374	89	226	817	66	335	530	24	900	798	1161	399	1751	284	930	4604	1	847	226	4	354	497	383	939	5	357	1705	1777	465	185	7	16	172	6	23	132	648	254	1162
RP11-187E13.1	1	0	1	0	0	6	1	4	0	16	1	1	0	8	11	0	11	1	0	18	1	2	0	14	1	3	2	4	3	3	4	0	1	0	3	4	1	0	0	0	3	4	0	2
RP11-753H16.5	21	0	1	1	4	8	0	10	0	0	3	1	4	1	6	3	4	20	4	2	5	10	2	3	2	4	0	1	21	6	1	3	8	2	6	0	0	1	0	2	3	0	1	0
RP11-187E13.2	0	0	0	1	0	1	0	1	0	6	0	0	0	0	0	2	0	0	0	0	0	0	0	0	0	1	1	2	0	0	0	0	0	0	0	0	0	0	0	2	0	0	0	3
RP11-446E24.3	2	1	0	0	0	0	0	0	0	4	0	0	1	0	0	2	1	0	0	0	0	4	0	1	0	1	0	2	1	2	0	0	0	1	0	0	1	0	0	0	0	1	0	1
RP11-72L22.1	0	5	0	0	0	0	0	0	0	0	0	0	0	1	0	0	1	0	0	0	1	0	1	0	0	0	0	0	0	0	0	0	5	0	0	0	0	0	0	0	0	0	0	1
AC005358.3	0	0	0	0	0	0	0	0	0	0	0	0	0	0	0	0	0	0	0	0	0	0	0	0	0	0	0	0	0	0	0	0	0	0	0	0	0	0	0	0	0	0	0	0
CTD-2568A17.8	1	0	0	0	1	0	0	2	0	0	0	0	0	0	0	0	0	0	0	0	0	0	0	0	0	0	0	2	1	0	0	0	0	0	5	2	0	0	0	0	0	0	0	0
RP1-300I2.2	0	0	0	0	0	0	1	0	0	0	0	0	0	0	0	0	1	0	0	0	0	0	0	0	0	0	0	0	0	0	0	0	0	0	0	0	0	0	0	0	0	0	0	1
LINC01337	0	0	3	2	0	0	1	0	0	3	1	1	2	0	4	3	1	0	3	3	0	0	2	4	0	0	1	2	1	5	0	0	1	0	0	1	0	0	0	1	1	2	0	0
RP11-661A12.12	4	2	1	0	1	2	0	2	1	3	3	1	1	0	2	19	1	0	1	2	3	2	1	6	3	1	3	3	3	8	1	6	3	1	1	5	1	8	0	2	1	1	0	1
HOXA11-AS	10	4	4	1	1	24	0	0	2	2	1	0	9	5	12	82	36	15	3	6	210	123	2	107	6	1	0	0	73	23	0	28	33	0	10	2	0	26	1	3	3	1	0	1
RP1-81P11.1	0	0	0	0	0	0	0	0	0	0	0	0	0	0	0	0	0	0	0	1	0	0	0	0	0	0	0	0	0	0	0	0	0	0	0	0	0	0	0	0	0	0	0	0
RP11-173C1.1	19	0	0	1	0	2	5	9	2	5	5	0	23	0	4	3	5	2	2	3	3	6	3	4	2	3	1	0	198	6	2	1	3	6	7	4	22	3	6	16	16	2	4	8
AC003104.1	2	1	1	0	0	4	1	0	4	1	2	2	2	1	0	3	0	3	2	2	2	0	0	2	9	2	1	1	0	6	0	0	1	0	3	0	1	1	0	3	0	0	0	3
ASAP1-IT2	4	5	0	2	4	4	3	2	2	1	7	1	9	3	2	4	4	9	8	2	7	9	2	4	5	1	0	3	3	6	2	5	4	0	0	3	0	6	1	3	1	1	0	1
AC011901.2	0	0	0	0	0	0	0	0	0	0	0	0	0	0	0	0	0	0	0	0	0	0	0	0	0	0	0	0	0	1	0	0	0	0	2	0	0	0	0	0	0	0	0	0
CTD-2050I18.1	0	0	0	0	0	0	0	0	0	0	0	0	1	0	0	0	0	0	0	0	0	0	0	0	0	0	0	0	0	0	0	0	0	0	0	0	0	0	0	0	0	0	0	0
FLJ20021	408	102	218	102	349	150	119	194	124	258	144	54	380	146	131	196	241	214	188	180	200	201	132	379	96	91	164	182	289	246	188	195	150	178	116	359	329	133	189	281	224	253	72	147
RP11-14J7.6	0	0	0	0	0	0	0	0	0	0	0	0	0	0	0	0	0	1	0	1	0	1	0	0	0	0	0	0	1	1	0	0	1	0	1	0	0	0	0	0	0	0	0	1
RP11-745C15.2	3	1	0	0	0	1	1	0	0	6	1	1	0	0	0	4	1	0	5	1	6	3	1	1	7	0	0	0	1	9	0	3	0	0	3	0	3	0	2	1	1	0	0	2
RP11-1041F24.1	2	0	0	0	0	0	0	0	0	2	0	0	0	0	0	0	0	0	0	0	0	0	0	226	0	0	0	0	1	0	0	0	0	0	0	0	0	3	0	0	0	0	0	0
AC006037.2	0	0	0	0	0	0	0	0	0	0	0	0	0	0	0	0	0	0	0	0	0	0	0	0	0	0	0	0	0	0	0	0	0	0	0	0	0	0	0	0	0	0	0	0
AC002064.4	2	0	1	0	0	0	0	0	0	5	0	7	0	0	1	1	0	1	0	1	0	3	1	5	1	0	0	6	0	8	1	1	2	1	0	0	2	0	0	4	2	0	0	3
AC002064.5	0	0	1	0	0	0	0	0	0	5	1	0	1	0	3	0	0	0	1	1	0	0	0	2	0	0	0	0	0	0	0	0	0	1	1	0	0	1	1	2	1	1	1	5
RP11-49I11.4	12	15	9	4	20	5	14	14	9	15	9	14	10	8	11	19	9	28	11	24	7	40	8	24	325	21	16	10	200	29	4	24	13	13	11	5	7	247	5	5	18	28	17	15
RP11-18H7.1	24	26	17	10	15	46	12	35	19	34	21	16	11	24	30	91	39	71	11	58	25	34	41	45	60	10	30	37	70	84	14	25	26	38	51	3	18	15	19	21	61	25	31	29
ACOXL-AS1	8	0	6	0	4	3	0	2	7	8	3	3	1	1	5	6	1	0	1	4	0	3	2	1	4	0	1	8	5	0	1	0	3	6	7	2	3	2	4	2	12	5	2	5
LINC02146	0	0	0	0	0	0	0	0	0	0	0	0	0	0	0	0	0	0	0	0	0	0	0	0	0	0	0	0	0	0	0	0	0	0	0	0	0	0	0	0	0	0	0	0
RP11-6E9.5	0	0	0	0	0	0	1	0	0	0	0	0	0	0	0	0	0	0	0	0	0	0	0	0	0	0	0	0	0	0	0	0	0	0	0	0	0	0	1	0	0	0	0	0
RP11-128P17.4	1	0	0	3	0	9	1	0	2	2	2	3	0	0	0	0	0	0	0	1	0	1	0	1	61	0	4	0	0	0	0	0	0	0	23	6	0	0	0	0	34	0	1	0
CYP17A1-AS1	0	0	0	0	0	0	6	1	0	2	1	0	4	1	0	0	0	1	2	0	0	0	0	1	0	2	0	3	0	1	0	0	0	0	2	3	0	1	2	0	0	1	0	1
PCAT1	19	20	10	18	33	46	7	20	21	16	48	36	14	63	27	53	304	89	3	59	17	36	30	65	39	5	24	41	23	24	16	54	37	10	43	17	86	17	3	14	25	30	21	15
RP11-455F5.4	0	0	0	0	0	1	0	1	0	0	0	1	1	5	2	4	0	0	0	0	0	0	0	3	0	1	3	4	0	2	0	0	0	0	0	0	0	0	1	0	2	2	0	0
PCAT2	3	0	0	0	0	0	1	4	1	0	0	1	0	0	3	1	7	1	0	0	4	1	0	2	15	1	0	0	1	0	1	4	0	1	1	0	0	1	0	1	1	8	2	0
PCAT5	0	0	0	0	0	1	0	0	0	8	2	0	0	0	0	5	2	0	0	0	0	0	1	0	0	0	0	0	1	1	0	0	0	0	3	0	0	0	0	0	0	1	0	0
RP11-506M13.3	30	3	10	1	14	12	13	14	10	15	24	33	3	2	12	18	16	17	26	12	6	13	19	2	3	15	5	16	27	19	3	9	8	13	9	15	13	20	17	16	40	9	3	12
PCAT7	5	1	4	1	32	68	16	5	5	6	2	3	3	42	19	13	147	2	4	31	39	52	109	67	90	32	3	0	74	104	7	73	55	9	55	2	24	63	13	7	50	2	0	5
PCAT6	313	32	313	240	153	161	80	150	181	175	249	292	81	186	117	339	723	272	138	784	189	316	99	440	1322	85	256	232	274	237	170	95	309	126	381	429	233	119	49	110	675	202	80	193
HAO2-IT1	0	0	0	0	0	0	0	0	0	0	0	0	0	0	0	0	0	0	0	0	0	0	0	0	0	0	0	0	0	0	0	0	0	0	0	0	0	0	0	0	0	0	0	0
RP11-455F5.6	0	0	1	3	0	0	6	1	6	3	11	9	10	8	11	18	3	4	7	3	4	0	5	5	2	7	2	16	3	19	10	1	4	3	3	17	0	4	0	2	8	18	12	4
RP11-483I13.5	0	0	0	0	0	0	0	0	0	0	0	0	0	0	0	0	0	0	0	1	0	0	0	0	0	0	0	0	0	0	0	0	0	0	0	0	0	0	0	0	0	0	0	0
RP11-418J17.3	0	0	0	0	0	2	0	0	0	15	0	1	0	0	0	3	0	0	0	0	0	0	1	0	2	0	0	0	1	0	0	0	0	0	0	0	2	0	3	2	0	0	0	0
RP1-90G24.11	0	0	0	0	0	0	1	1	0	0	0	1	0	0	0	2	2	1	0	1	0	4	2	1	1	0	0	0	1	1	0	0	0	0	3	2	1	0	0	3	1	2	0	0
RP1-90G24.10	0	0	0	0	0	4	1	0	0	0	0	1	0	0	0	12	24	6	1	3	0	21	2	0	6	2	0	0	3	2	0	1	0	0	3	0	0	3	0	1	0	2	0	1
RP11-197K6.1	9	0	0	0	49	0	2	0	0	0	0	0	0	0	0	682	396	17	5	132	629	37	0	583	362	1	0	0	0	0	0	0	9	1	50	0	7	6	0	0	5	0	0	1
RP11-839G9.1	2	1	0	0	2	0	0	7	2	4	4	1	0	1	1	4	0	1	1	0	3	1	6	2	0	1	2	8	1	1	0	1	0	2	0	0	2	0	1	0	1	1	3	1
RP13-653N12.2	0	0	0	0	0	0	1	0	0	0	0	1	0	0	0	0	0	0	0	0	0	0	0	0	0	0	0	0	0	1	0	0	0	0	3	1	0	0	0	0	0	0	0	0
RP11-53I6.3	1	0	1	1	1	0	2	1	2	5	3	2	0	4	1	2	0	0	0	0	1	3	0	0	8	2	1	0	0	1	0	0	0	2	1	0	2	3	5	1	1	3	2	1
RP11-53I6.2	0	0	0	0	0	0	0	0	0	0	0	0	0	0	0	0	0	0	0	0	0	0	0	0	0	0	0	0	0	0	0	0	0	0	0	0	0	0	0	0	0	0	0	0
EPHA5-AS1	0	0	0	0	0	0	0	0	0	1	0	0	0	0	0	1	0	0	0	0	0	3	1	3	0	0	1	2	2	0	0	0	0	0	1	0	11	2	3	1	6	0	0	5
CTD-2587M23.1	4	0	0	0	2	5	0	5	0	0	0	0	0	0	1	1	14	2	0	2	0	15	1	28	6	0	0	3	57	2	0	0	7	0	9	0	1	30	1	2	2	3	0	2
RP1-118J21.5	7	0	3	0	1	0	2	0	4	0	3	0	3	0	0	1	3	5	1	2	1	1	0	11	1	0	0	4	0	3	0	2	2	3	6	1	0	2	0	3	8	0	1	1
AC005609.20	0	0	0	0	0	0	0	0	0	0	0	0	0	0	0	0	0	0	0	0	0	0	0	0	0	0	0	0	0	0	0	0	0	0	0	0	0	0	0	0	0	0	0	0
RP11-1399P15.1	9	1	3	0	1	5	0	2	1	3	3	0	14	1	4	6	0	1	26	10	2	11	0	26	1	2	1	3	5	10	9	3	1	18	2	2	0	10	0	5	7	7	1	4
RP11-661G16.2	0	0	1	0	0	0	0	0	0	0	0	0	0	0	0	0	0	1	0	0	0	0	0	0	0	0	0	0	0	0	0	0	0	0	0	0	0	0	0	0	0	0	0	0
RP11-242D8.1	64	9	46	33	30	68	35	52	34	120	74	50	9	18	43	55	50	63	33	26	38	27	16	84	92	49	31	56	57	65	31	37	38	50	70	4	147	43	53	64	76	86	30	60
RP11-1081M5.1	1	0	1	0	0	1	0	1	0	1	2	0	0	1	1	10	0	1	0	1	0	6	5	2	1	0	0	1	4	16	0	0	0	1	0	1	2	0	0	2	0	0	1	2
CTD-2062F14.3	4	0	1	0	3	6	0	3	1	2	0	1	0	0	8	9	6	12	3	3	6	17	1	2	1	1	0	0	7	8	0	8	7	1	0	0	4	0	0	3	1	1	2	6
AP001468.58	0	0	0	0	0	0	0	0	0	0	1	0	0	0	0	0	0	0	0	1	0	0	0	2	1	1	0	0	3	0	0	0	0	0	0	0	0	0	0	0	0	0	0	0
RP11-195F19.30	11	3	6	2	4	2	2	10	4	4	11	4	2	10	4	7	3	11	9	3	6	9	3	1	6	6	2	1	12	30	3	4	12	3	3	6	7	24	7	15	9	4	5	8
CTD-2001E22.1	0	0	0	0	0	0	0	0	0	0	0	0	1	0	0	1	0	0	0	0	0	0	0	0	0	0	0	0	0	0	0	0	0	0	0	0	0	0	0	0	0	0	0	0
RP11-18H21.2	0	0	1	0	0	0	0	0	0	1	0	0	0	0	0	5	0	0	1	0	0	0	0	0	0	0	0	0	0	0	0	0	0	0	0	0	0	0	0	2	0	0	0	0
RP11-121A14.2	6	2	1	2	5	2	0	10	3	4	0	0	5	0	0	1	0	4	1	3	1	3	3	4	4	0	1	7	6	2	0	2	7	0	3	2	3	3	2	2	3	0	0	6
RP11-121A14.3	1	2	1	0	2	2	0	0	0	1	1	0	0	0	1	1	0	0	0	0	0	0	0	1	0	0	0	0	0	2	0	0	0	0	0	1	0	0	0	1	0	0	1	1
AC008067.2	1	0	0	0	0	0	0	0	0	0	0	1	0	0	0	0	0	0	0	0	0	0	0	1	0	0	0	0	2	0	0	0	0	0	2	0	0	0	0	0	0	0	0	0
RP11-285E23.2	2	0	1	0	0	0	6	0	0	2	2	0	3	0	4	0	0	0	0	0	0	1	3	0	1	0	0	4	0	1	1	0	0	2	1	1	8	1	5	3	0	3	0	1
RP11-114H24.3	0	0	0	0	0	0	0	0	0	0	2	0	0	1	0	0	0	0	0	0	0	0	0	0	0	0	0	0	0	0	0	0	0	0	0	0	0	0	0	0	0	0	0	0
STK4-AS1	25	10	11	3	19	15	4	5	11	16	11	4	3	12	16	76	28	91	7	37	10	60	26	13	26	16	10	10	30	23	18	14	59	11	8	3	15	12	5	15	40	23	7	20
RP11-114H24.6	18	11	1	5	0	1	3	4	3	2	6	2	3	3	5	19	23	17	10	27	4	10	0	8	5	0	8	5	5	23	4	3	25	8	4	15	1	2	2	1	16	17	0	9
RP11-114H24.7	0	0	0	0	0	0	0	0	0	0	0	0	0	0	0	8	0	0	1	0	0	0	0	0	0	0	0	0	0	0	0	0	0	0	0	0	0	0	0	1	0	0	0	0
CTC-448D22.1	2	0	0	0	0	0	0	0	0	0	0	0	0	1	0	0	0	3	0	0	0	0	0	1	0	0	0	0	3	1	0	1	0	0	0	0	1	0	0	0	0	0	1	0
LINC02054	1	0	0	0	0	0	1	0	0	2	7	1	7	0	1	0	0	0	0	0	0	4	1	1	0	0	1	1	0	3	0	0	0	3	0	3	0	0	0	0	1	0	0	0
RP11-264E18.1	0	0	0	0	0	0	2	0	0	0	0	0	0	0	0	0	0	0	0	0	0	0	0	0	0	0	0	0	0	0	0	0	0	0	0	0	0	0	0	0	0	0	0	0
LINC02056	1	1	1	0	0	1	0	0	0	10	0	0	0	0	0	0	0	0	0	0	0	3	0	1	0	0	0	0	0	1	1	0	0	0	0	0	1	0	0	0	0	0	0	6
LINC02057	14	2	32	3	95	74	23	122	20	94	11	25	0	0	37	2	9	15	5	17	1	25	20	47	22	14	9	47	142	9	18	4	20	15	85	0	5	0	2	18	12	36	0	52
LINC02050	0	0	0	0	0	0	0	0	0	0	0	0	0	0	0	0	0	0	0	0	0	0	0	0	0	0	0	0	0	0	1	0	0	0	0	0	0	0	0	0	0	2	0	7
LINC02051	1	0	0	0	0	0	2	1	0	0	0	0	0	1	0	2	0	5	0	0	1	0	2	0	1	0	0	0	0	0	0	2	3	2	1	0	0	0	0	0	1	0	0	0
LINC02052	0	0	0	0	0	0	1	0	0	0	0	0	2	0	0	0	0	3	0	1	0	1	0	0	0	0	0	0	1	0	0	0	0	1	0	1	0	0	0	1	0	0	0	0
LINC02053	0	0	0	0	0	0	2	0	0	0	0	0	0	0	0	0	0	0	0	0	0	0	0	0	0	0	0	0	0	0	0	0	0	0	0	0	0	0	0	0	0	0	0	0
RP11-373N22.3	10	1	6	4	1	6	14	4	4	23	15	9	6	3	9	24	7	5	3	3	0	15	4	7	2	2	5	11	29	7	6	1	4	4	4	8	14	2	10	21	4	12	4	15
AF127936.3	10	0	0	2	0	6	0	0	1	1	1	0	2	0	2	4	0	3	3	0	0	2	4	9	0	1	1	0	0	5	0	0	0	11	3	0	0	0	2	10	1	0	0	0
RP11-436F21.1	0	1	0	0	0	0	0	0	0	0	0	0	0	0	0	0	0	1	0	0	0	0	0	0	0	0	0	0	0	0	0	0	0	0	0	0	0	0	0	0	0	0	0	0
LINC02058	0	0	0	0	0	0	0	0	0	0	0	0	1	0	0	0	0	1	0	0	0	0	0	0	0	0	0	0	1	0	0	0	0	0	0	0	22	0	1	0	0	0	0	1
RP11-806H10.4	19	9	8	8	8	25	19	1	4	31	11	5	75	7	4	10	10	18	8	10	38	18	10	26	9	4	18	5	83	28	0	6	4	14	24	20	2	20	1	31	23	0	5	4
RP11-412H8.2	2	0	0	2	0	3	4	2	3	88	1	0	0	0	9	0	0	0	0	0	0	0	0	77	0	0	7	26	2	1	4	0	0	0	10	0	0	0	2	12	0	8	0	31
UBOX5-AS1	10	1	4	1	3	11	8	5	5	2	11	7	3	4	3	14	5	12	3	5	8	14	6	13	24	4	5	4	10	14	3	5	14	7	12	5	6	4	1	3	4	10	4	2
CTD-2234N14.2	0	0	0	0	0	0	0	3	0	19	0	0	0	0	0	0	0	0	0	0	0	0	0	4	0	0	0	0	0	1	0	0	0	0	0	0	0	0	0	0	0	0	0	4
RP11-563K23.1	2	0	0	0	0	1	0	0	0	0	0	0	0	0	0	0	0	0	0	0	0	0	0	0	2	0	0	1	0	0	0	0	0	1	0	0	1	0	0	0	1	2	0	0
CTD-2383I20.1	0	1	0	3	0	0	2	0	0	0	0	0	0	0	0	0	0	1	0	0	0	0	1	0	0	1	0	0	1	1	0	0	0	0	0	0	0	0	1	0	0	0	0	0
RP11-7N14.1	0	0	0	0	0	0	1	0	0	0	0	0	0	0	0	0	0	1	0	0	0	0	0	1	0	0	0	0	0	0	0	0	0	0	1	0	0	0	0	0	0	0	0	0
RP11-787I22.3	6	2	1	3	0	0	2	2	0	28	5	1	3	2	3	5	0	4	5	0	4	9	4	7	4	6	1	10	1	8	4	0	0	1	5	1	2	0	1	4	7	4	2	8
RP11-318G21.4	0	0	0	0	0	0	0	0	0	0	0	0	0	0	0	0	6	0	0	1	130	1	0	0	0	0	0	0	91	11	1	0	0	0	0	0	0	6	0	0	0	0	0	1
RP11-57G10.8	2	1	7	2	1	0	5	5	3	1	1	2	3	0	1	4	0	3	4	6	1	1	1	5	1	2	6	4	1	3	1	0	0	2	1	2	1	1	1	3	8	3	6	10
RP11-298H24.1	0	0	0	0	0	0	2	0	0	0	1	0	1	0	0	2	0	0	0	0	0	0	0	1	0	0	0	1	0	0	0	1	1	0	0	0	0	0	0	0	0	0	0	0
LINC00092	33	7	10	4	3	16	10	9	7	21	8	4	8	3	9	3	2	3	3	5	1	5	2	22	32	7	7	12	5	10	1	1	0	8	41	10	11	11	39	27	23	8	1	29
RP11-14C22.6	0	0	0	0	0	0	0	0	0	0	0	0	0	0	0	0	0	0	0	0	0	0	0	0	0	0	0	0	0	0	0	0	0	0	0	0	0	0	0	0	0	0	0	0
RP11-729I10.3	5	0	0	1	0	0	0	0	0	0	0	0	1	0	1	0	1	0	0	0	0	0	0	4	0	0	0	0	5	0	0	0	0	0	0	0	0	0	2	1	2	0	0	0
CRAT8	0	0	0	0	0	0	0	0	0	0	0	0	0	0	0	0	0	0	0	0	0	0	0	1	0	0	0	0	0	0	0	0	0	0	0	0	0	0	0	0	0	0	0	0
KC6	266	124	9	5	0	113	4	0	19	131	0	9	23	85	146	255	8	0	66	89	27	116	114	329	298	9	36	24	160	2	9	0	29	2	137	6	13	145	2	3	9	130	1	36
AF127936.9	234	74	60	158	145	74	95	109	85	66	149	105	19	198	76	212	42	408	143	106	58	601	259	81	389	76	93	154	221	281	59	161	320	301	89	50	62	89	72	141	167	82	166	82
RP11-158G18.1	0	0	0	0	0	0	0	0	0	0	0	0	0	0	0	0	0	0	0	0	0	0	0	0	1	0	0	0	1	0	0	0	0	0	0	0	0	0	0	0	0	0	0	0
RP3-462C17.1	0	0	0	2	0	0	0	0	0	0	0	1	0	0	0	1	0	0	0	0	0	0	0	0	0	0	0	0	0	0	0	0	0	0	0	4	0	0	0	0	0	0	0	0
ZEB2-AS1	13	2	11	1	0	6	5	2	5	2	2	1	24	0	0	2	1	4	4	2	1	1	4	3	0	8	3	3	3	19	2	1	1	5	1	3	1	4	3	19	4	1	0	3
RP5-1039K5.19	373	321	312	405	304	420	175	502	441	578	510	503	270	441	484	729	513	342	403	425	133	358	303	375	124	162	252	455	257	525	62	678	318	382	320	178	632	394	172	657	259	424	354	534
RP5-1039K5.18	0	0	0	0	0	0	0	0	0	0	0	0	2	0	0	0	0	0	0	0	0	0	0	0	0	0	0	0	0	0	0	0	0	0	0	0	0	0	0	0	0	0	0	0
RP1-111D6.4	0	0	0	0	0	0	0	0	0	0	0	0	0	0	0	0	0	0	0	0	0	0	0	0	0	0	0	0	0	0	0	0	0	0	0	0	0	0	0	0	0	0	1	1
RP11-429J17.4	3	0	0	0	0	1	0	0	0	0	2	0	0	0	0	4	0	0	0	0	0	2	0	0	0	1	0	0	0	0	0	0	0	0	1	0	0	1	0	0	0	0	0	0
RP11-429J17.7	50	18	15	34	14	122	25	35	27	28	58	110	5	29	45	52	45	17	10	32	13	79	23	81	67	18	56	38	58	23	26	12	25	12	25	17	16	16	3	2	34	45	116	29
RP5-1039K5.16	2	0	0	0	0	0	0	0	0	4	1	3	0	1	0	0	0	0	1	0	1	1	0	3	0	2	0	1	0	4	0	1	0	0	6	0	5	0	0	2	0	1	0	0
AC073072.5	28	0	26	25	1	1	11	0	3	4	18	2	11	1	2	5	17	10	3	7	16	15	9	2	4	3	7	1	62	6	2	3	1	4	3	7	0	1	7	45	6	4	2	8
RP5-1039K5.13	1	0	0	0	2	0	0	2	1	2	0	0	0	0	2	0	0	0	1	1	1	0	1	0	2	1	4	1	3	1	2	3	1	5	0	0	1	0	0	0	1	1	0	1
RP11-429J17.2	39	29	1	6	3	13	5	11	11	6	9	16	29	15	10	32	14	30	50	6	5	33	24	39	9	6	8	6	15	79	1	36	26	13	20	17	16	10	6	4	16	9	6	12
AE000662.92	0	0	0	0	0	0	0	1	0	0	1	0	4	0	0	0	7	0	0	0	0	0	0	3	0	1	0	0	0	0	0	0	0	1	0	0	0	0	0	2	1	0	0	2
AE000662.93	5	2	1	1	0	5	0	5	1	5	3	1	8	5	1	0	2	3	0	8	0	2	0	5	1	0	1	1	1	0	0	0	0	1	1	2	2	0	1	7	0	3	0	4
TEX41	78	13	24	4	3	50	9	4	3	6	9	8	54	9	7	128	18	21	9	118	497	83	90	8	265	2	1	7	24	36	4	5	201	20	135	29	7	22	5	30	16	1	6	22
LSAMP-AS1	3	1	2	2	0	14	3	0	6	5	0	0	0	0	0	18	15	0	0	11	1	28	0	0	7	0	0	0	24	6	0	8	3	6	20	0	4	3	0	0	0	9	0	10
RASSF1-AS1	6	3	10	2	4	7	7	6	4	9	3	6	17	3	0	5	5	1	5	18	2	6	1	14	8	2	3	4	2	15	5	2	3	5	5	1	16	4	6	11	7	3	2	8
RP11-418I22.2	0	0	0	0	0	0	0	0	0	21	0	0	0	0	0	0	0	0	1	0	0	0	0	3	0	0	0	0	0	0	0	0	0	0	0	0	0	0	0	1	0	2	0	0
GRM7-AS1	3	0	1	0	0	3	0	0	1	2	7	0	0	0	3	0	0	1	0	1	0	0	0	1	1	1	0	0	0	0	4	0	0	0	8	0	0	1	0	0	23	7	1	0
CTD-2542L18.1	3	0	0	0	0	0	4	1	0	1	1	0	0	0	0	1	0	0	0	5	0	2	0	4	0	0	0	0	2	6	0	0	0	0	0	0	0	1	0	0	0	1	0	0
GRM7-AS3	0	0	0	0	0	0	0	0	3	0	0	2	0	0	1	1	0	2	0	0	0	0	1	0	0	0	1	0	0	1	0	0	0	1	1	3	0	0	0	0	0	0	1	0
RP11-74E22.3	47	8	9	39	6	31	22	16	21	11	34	18	8	7	27	26	8	26	5	18	15	55	2	31	64	20	29	57	37	11	44	13	4	14	23	33	9	17	37	24	9	66	18	15
PAQR9-AS1	0	0	2	1	0	1	13	1	0	0	4	0	0	0	0	2	1	0	0	4	0	0	0	0	1	5	0	0	23	1	0	0	0	0	1	0	1	1	8	1	4	0	0	0
RP5-1198O20.4	69	6	13	5	8	35	11	14	20	36	14	14	76	14	14	48	13	55	8	26	22	30	20	25	38	7	12	9	57	44	14	7	27	48	39	38	14	117	1	23	119	13	8	6
RP11-121G22.3	3	0	1	0	0	0	0	0	0	0	0	0	0	1	0	0	0	0	0	0	0	1	1	0	0	0	0	0	0	2	0	1	0	1	0	0	0	1	0	0	0	0	0	0
RP11-182J1.3	0	0	0	0	0	0	0	0	0	0	0	0	0	0	0	0	0	0	0	0	0	0	0	0	0	0	0	0	0	0	0	0	0	0	0	0	0	0	0	0	0	0	0	0
AC005253.2	59	8	8	21	23	30	15	20	11	19	29	37	9	29	37	107	31	59	25	51	25	49	40	63	79	12	9	43	50	82	8	18	37	22	39	24	6	26	4	19	46	28	20	24
RP11-182J1.5	2	1	0	0	0	1	2	1	1	6	6	0	1	1	1	1	0	0	0	0	0	1	1	2	2	2	0	2	0	1	1	1	1	0	2	0	0	1	1	4	0	0	0	2
AC005253.4	0	0	0	0	0	0	0	0	0	0	0	0	0	0	0	0	0	0	0	0	0	0	0	0	0	0	0	0	0	0	0	0	0	0	0	0	0	0	0	0	0	0	0	0
LINC01507	2	0	0	0	0	0	0	0	0	0	3	3	0	0	0	0	0	0	2	0	0	0	1	2	0	1	0	0	2	0	0	0	0	0	0	0	0	0	0	0	2	0	0	0
LINC01506	3	2	1	0	6	1	1	0	0	4	3	0	26	0	1	1	1	0	1	1	2	2	1	8	0	0	1	0	7	0	4	1	0	8	5	5	3	0	2	16	0	1	3	1
RP5-1180E21.5	0	0	0	0	0	0	0	0	0	0	0	0	0	0	0	0	0	0	0	0	0	0	0	0	0	0	0	0	0	0	0	0	0	0	0	0	0	0	0	0	0	0	0	0
RP5-1180E21.4	0	0	0	0	0	0	0	0	0	0	0	0	0	0	0	0	0	0	0	0	0	0	0	0	0	0	0	0	0	0	0	0	0	0	0	0	0	0	0	0	0	0	0	0
LINC01503	991	528	380	493	1243	857	119	692	341	635	181	221	801	823	416	723	873	444	186	414	760	1082	395	788	402	272	554	462	2105	554	310	313	248	464	376	278	85	556	33	339	868	430	448	283
LINC01502	0	0	0	0	0	6	0	1	0	1	0	0	0	0	2	0	0	0	9	2	0	1	4	0	0	0	1	1	1	0	0	0	0	40	32	0	1	0	1	100	0	0	0	19
LINC01501	0	0	0	0	0	0	0	0	0	0	3	0	0	0	0	0	0	0	0	0	0	0	0	0	0	0	0	0	0	2	0	0	0	2	0	0	0	0	0	0	1	0	0	1
RP11-770G2.5	0	0	0	0	0	0	0	0	0	0	0	0	0	0	0	0	0	0	0	0	0	0	0	0	0	0	0	0	0	0	0	0	0	0	0	0	0	0	0	0	0	0	0	0
RP11-370I10.6	0	2	1	0	0	0	2	2	0	5	3	1	1	2	3	2	2	3	0	2	1	2	2	2	0	2	1	3	7	2	0	0	0	1	3	0	1	0	1	5	0	1	1	3
ALOX12-AS1	102	27	121	78	93	55	145	66	90	108	180	243	92	67	97	120	81	136	75	104	23	100	84	138	78	72	68	99	53	92	94	57	41	115	155	52	130	52	73	108	238	124	49	87
RP11-370I10.2	1	0	0	0	0	0	1	0	0	0	0	0	0	0	0	0	0	0	0	1	0	2	0	2	0	0	0	0	0	0	0	0	0	0	0	0	0	0	0	1	0	1	0	0
LINC01509	1	0	0	0	1	1	0	2	4	2	1	1	1	0	0	0	3	1	0	1	0	0	0	4	2	1	1	1	0	0	0	0	0	1	1	0	0	0	0	0	0	0	0	1
LINC01508	19	5	2	1	8	92	2	9	4	6	1	5	2	0	4	72	20	51	11	9	0	120	6	4	2	0	3	2	29	23	4	12	0	0	29	0	4	1	2	5	0	3	0	16
RP11-960B9.2	0	0	0	0	0	0	1	0	0	0	0	0	0	0	0	1	0	0	0	1	0	0	0	1	0	0	0	0	0	1	0	0	0	0	0	0	0	0	0	0	0	0	0	0
RP11-498P14.4	0	0	0	0	0	0	0	0	0	0	0	0	0	0	0	0	0	0	0	0	0	1	0	0	0	0	0	0	0	1	0	0	0	0	0	0	0	0	0	0	0	0	0	0
RP11-498P14.5	18	0	1	2	1	9	0	2	1	1	1	1	3	1	5	4	8	0	1	2	0	8	1	2	22	3	3	0	8	3	1	35	4	0	0	7	1	3	2	6	12	1	2	1
RP11-66N24.3	48	15	33	36	6	49	9	69	20	82	51	116	28	32	60	64	36	51	26	47	20	83	46	110	113	34	17	109	40	149	11	24	16	40	100	39	33	18	10	35	31	41	18	36
RP11-498P14.3	16	2	0	2	12	2	5	4	11	13	19	8	12	16	7	10	8	26	4	2	10	1	4	9	8	2	11	29	16	11	3	6	11	1	13	6	2	19	6	8	8	11	6	21
LL22NC01-116C6.1	0	0	0	0	0	0	0	0	0	0	0	0	0	0	0	0	2	0	0	0	0	0	0	0	0	0	0	0	0	0	0	0	0	0	0	0	0	0	0	0	0	0	0	0
CTD-2320G14.2	0	0	2	0	0	0	0	0	0	1	0	0	0	0	0	0	0	0	0	0	1	0	0	0	1	0	1	0	1	1	0	0	0	0	0	0	1	0	0	1	2	0	0	1
LINC01545	3	0	4	1	2	0	2	5	4	0	4	4	0	3	2	10	1	2	3	3	6	2	6	2	6	1	1	1	2	1	1	0	8	5	3	2	1	2	3	3	4	6	1	2
RP11-377D9.3	13	2	5	3	7	10	1	12	2	12	4	1	0	4	4	7	19	6	6	8	4	3	1	11	4	3	3	5	7	2	4	0	3	4	13	1	6	4	1	4	18	13	2	6
RP11-302F12.10	2	0	0	0	0	2	0	0	0	1	0	0	1	0	0	0	0	2	0	0	1	0	0	2	0	0	0	0	0	0	0	0	0	0	1	0	0	0	0	0	0	0	0	1
CTC-472C24.1	0	0	0	0	0	0	0	0	0	1	0	0	0	0	0	1	0	0	0	2	0	1	0	0	0	0	0	0	3	0	0	0	0	0	0	0	0	0	0	0	0	0	0	0
ZNF197-AS1	13	0	4	4	0	9	5	8	9	7	7	7	4	3	4	9	18	11	2	2	1	10	2	15	2	7	2	8	8	6	3	1	3	2	8	0	5	2	6	16	12	5	3	4
CTB-178M22.2	13	3	1	3	6	15	0	2	6	4	6	4	17	5	8	3	0	8	0	2	8	12	5	11	15	4	9	11	23	7	6	3	10	2	8	6	68	7	1	8	23	2	3	5
RP5-821D11.7	271	71	133	88	128	200	97	173	162	201	182	99	73	119	117	283	216	142	135	159	171	381	214	271	160	108	149	185	212	265	46	110	247	149	244	111	135	86	69	116	315	234	111	255
ARRDC1-AS1	531	204	335	247	393	233	296	353	234	385	345	203	422	252	279	485	608	569	336	263	156	302	168	681	411	276	238	313	510	663	152	844	229	354	353	325	308	422	307	422	500	369	153	300
CTC-524C5.2	73	3	20	18	12	42	15	37	9	71	99	70	46	40	53	172	11	46	49	22	21	31	35	134	112	42	10	65	12	178	13	11	6	31	57	84	20	11	11	62	66	59	26	30
CTC-524C5.5	0	0	0	0	0	0	0	0	0	2	0	0	0	0	0	0	0	0	0	1	0	0	0	1	0	0	0	0	0	0	0	0	0	0	0	0	0	0	0	0	0	0	0	0
AC005616.2	1	0	0	5	0	0	45	0	0	2	14	3	1	0	0	0	0	0	2	0	0	0	2	0	0	5	0	0	1	5	0	0	0	1	1	3	0	0	27	17	0	0	0	0
CTC-573N18.1	7	0	2	6	5	0	1	5	3	1	6	1	0	27	1	6	2	0	0	12	19	63	1	4	35	3	3	1	71	1	0	2	6	2	1	5	2	67	0	1	0	1	0	2
RP1-251M9.3	0	0	0	0	0	0	0	0	0	0	0	0	0	0	0	0	0	0	0	0	0	0	0	0	0	0	0	0	0	0	0	0	0	0	0	0	0	0	0	0	0	0	0	0
RP1-251M9.2	2	0	1	0	0	0	1	0	0	0	0	0	2	0	0	0	0	0	0	0	0	0	0	0	0	0	0	0	0	0	0	0	0	0	0	0	1	0	0	2	0	0	0	1
JARID2-AS1	1	0	7	1	6	2	2	15	3	3	6	5	4	5	2	11	3	3	3	20	0	4	1	6	6	2	2	4	3	3	7	1	2	2	11	15	6	4	0	2	15	5	1	3
RP11-344F13.1	2	1	2	0	0	1	0	0	0	2	0	0	1	0	0	0	0	0	0	1	0	2	0	1	0	2	0	0	0	0	0	0	0	0	2	4	31	1	0	0	0	0	1	1
AC010761.8	44	12	85	35	24	65	51	124	47	44	63	135	83	33	47	74	17	31	31	33	56	72	25	80	71	47	33	79	53	91	28	18	22	21	31	44	7	36	3	32	37	71	72	31
RP11-730N24.2	0	0	0	0	0	0	0	0	0	0	0	0	0	0	0	0	0	0	0	0	0	1	0	0	0	0	0	0	0	0	0	0	0	0	0	0	0	0	0	1	0	0	0	0
FAM215B	3	2	0	2	1	3	2	4	2	1	4	3	0	6	4	3	4	1	5	1	3	0	6	8	3	0	2	5	2	6	1	5	1	4	7	8	2	5	2	2	3	2	0	1
RP13-753N3.1	4	4	2	4	6	10	4	5	2	3	5	6	14	8	5	11	2	8	3	2	2	4	4	8	2	1	6	7	2	9	4	18	11	6	3	7	0	4	2	4	2	4	3	2
RP11-123B3.2	4	1	10	5	2	4	5	14	8	6	15	8	1	2	15	1	14	12	0	5	3	4	0	16	0	4	10	14	2	2	17	1	0	1	8	28	15	0	1	0	13	12	1	1
AC010761.6	0	0	0	0	0	0	0	0	0	0	0	0	0	0	0	0	0	0	0	0	0	0	0	1	0	0	0	0	0	0	0	0	0	0	0	0	0	0	0	0	0	0	0	0
RP11-374A22.1	0	0	0	0	0	0	0	0	0	0	0	0	1	0	0	0	0	0	0	0	0	0	0	0	0	0	0	0	0	0	0	0	0	0	0	0	0	0	0	0	0	0	0	0
RP13-753N3.3	0	0	0	0	0	0	0	0	0	0	0	0	0	0	0	0	0	0	0	0	0	0	0	0	0	0	0	0	0	0	0	0	0	0	0	0	0	0	0	0	0	0	0	0
RP4-678D15.1	9	0	1	0	0	4	3	2	0	5	0	1	1	0	4	1	0	1	1	0	0	1	0	4	5	1	1	2	2	0	0	0	0	2	1	0	0	0	0	2	0	3	1	1
CTB-35F21.3	0	0	0	0	0	0	0	0	0	0	0	0	0	0	0	1	0	0	0	0	0	0	0	0	0	1	0	0	1	0	0	0	0	0	0	0	0	1	0	1	1	0	0	0
CTB-35F21.1	0	0	0	0	0	0	2	1	0	0	0	1	1	0	0	0	0	1	0	1	0	2	0	0	0	0	0	0	4	3	0	0	0	0	0	0	2	3	0	2	0	0	0	0
CTB-35F21.4	0	0	0	0	0	1	0	1	0	3	0	1	0	0	4	0	0	0	1	0	0	0	0	0	0	1	0	3	0	0	0	0	0	0	0	0	1	0	0	11	0	0	0	2
CTB-35F21.5	1	0	0	0	0	0	1	0	0	0	0	0	0	0	0	0	0	0	0	0	0	0	0	0	0	0	0	1	0	2	0	0	0	0	0	0	0	1	0	0	0	0	0	0
KB-1440D3.13	0	0	0	0	1	1	0	0	0	2	3	0	2	0	5	5	3	0	0	0	0	0	2	4	0	0	0	1	0	5	0	0	0	0	2	7	0	1	0	2	0	1	0	0
AC002401.1	3	0	2	0	0	0	0	0	0	0	0	0	0	0	0	2	0	2	0	0	0	0	1	0	0	1	0	0	1	2	1	0	1	0	0	0	0	0	0	0	0	1	0	0
RP11-701I24.3	0	0	0	0	0	0	0	0	0	0	0	0	2	0	0	0	0	0	0	0	0	0	0	0	2	0	0	1	0	0	0	0	0	0	0	0	0	0	0	1	0	0	0	0
RP11-233G1.4	0	0	0	1	0	0	0	0	0	0	0	0	0	0	0	0	0	0	0	0	0	0	0	0	0	0	0	0	0	0	0	0	0	0	0	0	0	0	0	0	0	0	0	0
RP11-762H8.5	0	0	0	0	0	0	0	0	0	0	0	1	0	0	0	1	0	0	1	0	0	0	0	0	0	0	0	0	0	0	0	0	0	0	0	0	0	0	0	0	0	0	0	0
PTENP1-AS	1	0	4	0	0	3	5	0	2	0	3	5	0	0	0	3	2	8	1	0	1	2	4	0	30	5	0	0	16	4	1	7	1	7	3	0	0	3	7	12	9	0	0	0
RP4-713A8.1	3	1	0	1	0	0	1	1	1	3	1	1	0	0	0	1	0	0	0	0	0	1	0	2	0	1	0	0	1	1	0	1	0	1	1	3	1	4	0	0	0	0	0	2
RP11-96L7.2	0	0	0	0	0	0	0	0	0	0	0	0	3	0	0	0	120	0	0	9	9	1	0	8	0	0	0	0	1	2	0	0	0	0	0	0	0	0	1	0	0	0	0	0
RP5-857K21.15	0	0	0	0	0	0	0	0	0	0	0	0	0	0	0	0	0	0	0	0	0	0	0	0	0	0	0	0	0	0	0	0	0	0	0	0	0	0	0	0	0	0	0	1
LINC00102	1	0	1	0	0	1	1	0	0	1	1	4	0	1	1	2	0	4	0	8	1	1	0	1	2	2	0	2	1	1	0	0	0	0	1	1	2	0	0	1	0	0	0	0
RP11-728E14.3	1	0	1	0	0	0	1	0	0	1	1	0	0	0	1	0	0	0	0	0	0	1	0	0	0	1	0	0	0	0	0	0	1	0	0	3	0	0	0	1	1	0	0	1
RP11-728E14.2	0	0	0	0	0	0	0	0	0	0	0	0	0	0	0	0	0	0	0	0	0	0	0	0	0	0	0	0	0	0	0	0	0	0	0	0	0	0	0	0	0	0	0	0
LINC00106	20	0	7	6	0	5	15	20	0	13	9	24	11	11	22	54	2	50	4	58	16	9	16	29	5	4	9	48	25	42	6	0	17	6	5	11	5	19	2	18	9	13	15	10
FARSA-AS1	0	0	0	0	0	0	0	0	0	0	0	1	0	0	0	1	0	2	0	1	0	1	3	2	0	0	0	0	0	0	0	0	2	0	0	0	0	0	0	1	0	0	0	1
RP11-1114A5.4	47	10	10	17	21	21	85	17	16	30	34	27	10	17	23	19	26	43	18	25	8	71	30	23	36	58	12	34	15	42	6	4	21	22	38	21	14	52	37	48	21	20	17	25
CTC-479C5.10	65	2	24	23	22	19	30	33	12	24	38	39	41	8	16	36	8	35	27	34	43	25	37	68	20	15	17	27	43	71	3	42	38	18	20	43	13	15	4	19	30	35	22	12
RP4-777L9.2	4	5	0	1	2	2	1	4	4	1	2	2	6	0	2	21	8	14	0	6	3	7	1	7	32	1	0	2	3	3	1	2	5	3	2	2	2	0	6	3	7	4	2	4
RP11-346D14.1	1	0	1	0	0	1	0	0	0	0	4	1	0	0	0	0	0	1	0	4	0	8	1	0	10	0	0	1	0	0	0	1	0	0	1	0	1	1	0	0	0	0	0	0
CTA-246H3.12	0	0	0	0	0	0	0	0	0	0	0	0	0	0	0	2	0	0	0	2	5	3	0	1	0	0	0	0	0	0	0	0	0	0	1	0	0	0	0	1	0	0	0	1
RP4-777L9.3	1	0	0	0	0	0	0	0	0	0	0	0	0	0	0	7	0	0	0	0	0	1	0	2	4	0	0	0	1	0	0	0	1	0	0	0	1	0	0	0	1	0	0	0
RP11-165H23.1	0	0	0	0	0	0	0	0	0	0	1	0	0	0	0	2	0	0	0	0	0	0	0	0	0	0	0	0	0	2	0	0	0	0	0	0	0	0	0	0	0	0	0	0
A1BG-AS1	231	27	92	8	58	31	20	29	40	9	27	35	52	13	10	15	32	16	146	70	181	73	21	122	88	29	14	11	79	168	5	104	44	174	18	26	15	106	26	64	85	30	11	57
ARHGAP31-AS1	21	0	2	1	1	18	1	3	4	9	2	9	3	0	2	12	4	5	1	5	1	7	0	6	29	2	3	8	11	2	0	1	17	5	15	0	19	6	8	12	60	9	1	7
AC140912.1	1	0	0	0	0	1	1	0	0	0	0	0	0	0	0	0	1	0	0	0	1	0	0	0	2	0	0	0	33	4	0	0	0	0	1	0	0	0	0	1	0	0	0	0
RP11-46J23.1	16	8	59	10	6	4	79	17	21	10	23	36	27	13	27	12	19	19	40	85	12	17	11	33	59	23	28	9	13	15	15	21	15	4	57	12	26	22	26	35	49	57	19	46
RP11-67H24.2	0	0	0	0	0	1	0	0	0	0	0	0	0	0	0	1	0	0	0	0	0	0	0	0	0	0	0	0	0	0	0	0	0	1	0	0	0	0	0	0	0	0	0	0
RP11-269F21.3	9	2	0	0	0	2	0	1	0	0	0	0	0	4	0	0	11	0	0	0	4	58	128	0	4	0	0	0	6	3	0	2	0	11	1	0	1	81	0	2	3	1	0	31
RP11-368P15.3	0	0	0	0	0	0	0	0	0	0	0	0	0	0	0	0	0	0	0	0	0	0	0	0	0	0	0	0	0	0	0	0	0	0	0	0	0	0	0	0	0	0	0	0
RP11-484P15.1	0	0	0	0	0	0	0	0	0	0	0	0	0	0	0	0	0	0	0	0	0	0	0	0	0	0	0	0	0	0	0	0	0	1	0	1	0	0	0	1	0	0	0	0
CTD-2293H3.1	0	0	0	1	0	0	1	0	0	1	0	0	0	0	2	1	0	0	0	0	1	1	0	0	0	2	0	0	1	1	0	0	0	0	1	0	0	0	0	1	0	0	0	0
RP4-724E13.2	5	0	1	4	3	3	1	3	2	4	7	9	7	0	14	1	6	3	0	8	6	10	3	5	10	1	1	6	13	1	2	3	11	0	5	0	11	3	1	3	5	1	3	1
CTD-2293H3.2	4	0	4	1	0	1	1	4	3	6	3	3	0	2	0	3	3	2	0	0	1	0	1	0	0	0	2	3	0	0	6	0	0	4	5	0	2	6	0	2	3	2	2	3
AC099552.4	1	0	2	0	0	0	0	1	0	0	0	0	0	0	1	4	2	0	0	1	1	0	2	4	1	0	0	0	1	0	0	0	2	2	0	0	25	0	0	0	0	0	0	1
CEBPA-AS1	72	26	144	96	28	62	57	92	103	127	201	62	128	49	90	221	32	51	44	71	15	53	34	146	132	67	141	131	172	67	56	21	81	56	72	145	75	208	146	140	168	157	137	63
RP3-331H24.4	0	0	0	0	0	0	0	0	0	0	0	0	0	0	0	0	0	0	0	0	0	0	0	0	1	0	0	0	0	0	0	0	0	0	0	0	0	0	0	0	0	0	0	0
LINC00368	0	0	0	0	0	0	2	0	0	0	0	0	0	0	0	0	0	2	0	0	0	0	0	0	0	0	0	0	0	0	0	0	0	0	0	0	0	0	0	0	0	0	0	0
AC108462.1	0	0	1	0	0	0	0	0	0	0	1	0	0	0	0	0	0	0	0	0	0	0	0	0	0	0	0	0	1	0	0	0	0	0	0	0	0	0	0	0	0	0	0	0
LINC00364	0	0	0	0	0	0	3	0	0	0	0	0	0	0	0	0	1	1	0	0	1	2	0	0	0	0	0	0	1	1	0	0	0	0	1	0	0	0	0	0	0	0	0	0
LINC00365	8	0	2	3	3	19	0	9	1	94	1	1	1	1	1	56	6	16	0	1	1	37	1	13	84	5	0	12	38	7	7	6	3	1	102	4	0	1	0	0	6	13	8	10
LINC00366	0	0	0	0	0	0	2	0	0	0	0	0	0	0	0	0	0	0	0	0	0	0	0	1	0	0	0	0	0	0	0	0	0	0	0	0	0	0	0	0	0	0	0	0
LINC00362	0	0	0	0	0	0	0	0	0	0	0	0	0	0	0	0	0	0	0	0	0	0	0	0	0	0	0	0	0	0	0	0	0	0	0	0	0	0	0	0	0	0	0	0
LINC00363	0	0	0	0	0	0	0	0	0	0	0	0	0	0	0	0	0	0	0	0	0	0	0	0	0	0	0	0	0	0	0	0	0	0	0	1	0	0	0	0	0	0	0	0
RP11-840I19.5	13	1	3	1	4	3	3	4	6	3	3	1	6	0	4	7	4	5	4	4	0	5	0	1	4	2	2	3	3	6	0	3	0	4	7	6	5	27	7	5	8	5	1	5
RP11-351I24.1	17	3	5	9	38	19	13	6	6	5	8	9	6	19	7	43	38	13	11	9	6	18	13	20	21	5	10	13	33	7	17	10	13	6	9	18	5	4	1	5	5	16	8	17
SYNJ2-IT1	0	0	0	0	1	0	0	1	0	1	0	0	1	0	0	1	1	2	1	0	0	4	0	0	0	0	0	0	0	0	0	0	2	0	2	0	1	0	2	0	0	0	0	0
RP11-351C21.2	13	3	9	8	3	4	7	8	5	4	4	12	11	5	5	15	6	16	12	12	15	5	4	23	30	5	3	12	9	14	5	5	2	9	8	5	1	3	2	2	15	8	2	0
RP11-86K22.2	0	0	0	0	0	0	0	0	0	1	1	0	0	0	0	0	0	0	0	0	0	1	1	1	1	0	0	0	0	0	1	0	0	0	4	2	2	0	0	1	1	0	0	4
MIS18A-AS1	4	2	3	2	1	4	5	7	3	4	3	3	1	7	2	8	1	1	2	3	2	8	3	2	6	2	2	3	3	10	1	0	0	3	3	1	4	5	6	6	4	3	1	7
CTC-497E21.3	40	12	9	31	27	18	1	48	20	52	26	25	0	33	37	56	33	68	6	32	7	56	12	16	14	15	31	53	178	12	26	52	28	31	26	1	26	17	16	31	9	37	35	43
CTC-497E21.5	2	1	0	0	1	1	0	0	0	1	0	0	1	0	0	1	4	1	2	3	0	6	0	0	0	0	0	1	15	18	0	4	1	2	0	0	0	1	0	1	0	0	0	0
PARD6G-AS1	72	9	58	31	35	24	19	42	20	132	91	49	27	38	46	64	42	50	21	26	42	94	27	73	67	35	48	47	37	82	16	1	41	32	33	58	13	21	8	28	93	55	22	57
LA16c-381G6.1	0	0	0	0	0	0	1	0	0	0	0	0	0	0	0	2	0	0	2	0	0	0	1	0	0	0	0	0	0	0	0	0	0	0	0	0	0	0	0	0	1	0	0	0
CTD-2651B20.7	7	0	2	1	0	0	4	0	3	3	2	0	4	1	4	2	3	0	1	3	2	5	0	4	1	4	0	4	2	5	1	2	1	2	2	2	9	2	7	4	4	3	1	1
RP11-1008C21.1	121	160	9	5	30	22	5	5	6	516	6	9	8	14	36	5	19	97	3	23	15	11	11	42	28	12	14	78	15	43	19	10	5	32	28	11	1	7	4	6	43	127	0	148
BAIAP2-AS1	632	188	671	290	468	444	131	678	489	1146	599	390	220	509	366	906	747	925	374	598	1354	512	539	1201	443	223	389	475	1311	783	108	401	812	794	829	256	1311	275	456	654	1230	434	302	968
AC078852.2	0	0	0	0	0	0	0	1	0	0	0	0	1	5	3	4	0	2	2	0	0	0	1	2	0	1	0	1	0	0	0	0	0	0	0	3	0	0	0	0	0	2	0	1
RP11-707M3.3	66	21	7	11	29	5	4	14	13	12	14	11	35	25	4	25	11	37	22	26	22	42	26	16	3	7	3	6	11	46	1	22	18	11	4	5	9	16	15	9	5	11	1	7
RP11-109E12.1	1	0	0	0	0	0	0	1	0	1	3	9	6	0	1	1	1	1	0	0	0	2	2	5	7	0	0	1	0	3	0	0	0	1	8	0	0	2	1	2	4	12	0	2
RP11-46E17.6	0	0	0	0	0	0	0	0	0	0	0	0	0	0	0	0	0	1	1	0	0	0	0	1	0	0	0	0	0	0	0	1	1	1	0	0	0	0	0	1	0	0	0	0
RP1-58B11.1	0	0	0	0	0	0	0	3	0	0	0	0	1	0	1	1	0	0	0	0	0	0	0	0	1	0	0	0	0	0	0	0	0	0	1	0	0	0	0	0	0	1	0	0
RP11-145A3.2	5	1	0	0	0	0	2	0	0	0	1	1	0	1	0	3	6	4	1	3	0	1	0	0	0	0	0	0	0	3	0	0	2	0	0	0	0	0	1	0	0	0	0	2
ZNF790-AS1	29	2	21	21	1	10	15	35	23	70	40	31	16	2	30	53	3	3	8	17	2	22	9	19	3	23	14	57	5	9	25	0	4	14	69	48	79	78	22	58	12	51	29	37
KCNQ5-AS1	0	0	0	0	0	0	1	0	0	0	0	0	0	0	3	1	0	1	0	0	0	0	0	0	2	0	0	0	0	3	0	1	0	0	0	0	0	0	0	1	0	0	0	2
UBA6-AS1	337	291	162	254	525	308	121	288	412	491	382	221	123	341	402	374	917	505	332	666	304	451	342	967	377	196	260	381	532	724	195	897	727	663	326	152	252	626	124	208	321	337	219	405
RP11-351J23.2	1	2	147	3	1	9	27	58	61	2	38	98	1	2	644	1	0	1	1	3	0	2	0	11	11	39	384	275	1	4	137	0	0	6	4	313	12	0	15	10	2	855	33	18
MINCR	78	23	69	87	95	77	114	100	70	160	97	77	92	30	78	276	74	343	81	161	38	156	61	248	178	58	44	56	135	199	51	48	35	30	67	166	288	73	86	128	327	86	20	79
RP11-351J23.1	7	2	5156	71	3	55	591	936	1388	0	417	5616	7	3	10649	3	8	2	9	221	1	12	14	570	69	1185	4439	3237	6	15	3357	2	2	42	17	5352	24	8	8	57	4	5904	1261	180
RP4-621N11.2	5	0	3	0	2	2	3	1	0	0	1	1	0	1	1	9	14	7	0	5	2	5	1	4	15	2	0	1	4	3	0	2	3	4	2	3	1	1	0	1	4	0	1	3
RP11-168O22.1	1	0	0	0	0	0	0	0	0	0	0	0	0	0	0	0	0	0	0	0	1	0	0	0	0	0	0	0	0	0	0	0	0	0	0	0	0	0	0	0	0	0	0	0
RP11-354I13.2	1	0	0	0	0	0	0	0	0	0	0	0	0	0	0	3	0	0	0	1	0	0	0	1	0	0	0	0	0	0	0	0	0	0	3	0	0	0	0	0	0	0	0	0
CDH23-AS1	0	0	0	0	0	0	0	0	0	0	0	0	0	0	0	0	0	0	0	0	0	0	0	0	0	0	0	0	0	0	0	0	0	0	0	0	0	0	0	0	0	0	0	0
CNTN4-AS2	0	0	0	0	0	0	0	0	0	0	0	2	0	0	0	0	0	0	0	0	0	0	0	0	0	0	0	1	0	0	0	0	0	0	0	0	0	0	0	0	0	0	0	1
LINC00189	16	3	4	1	0	1	3	0	1	1	3	1	0	4	0	2	11	4	4	8	126	3	2	1	0	6	0	8	4	2	0	1	7	5	5	2	1	2	0	10	1	0	2	1
RP11-334A14.8	2	0	3	0	0	1	2	0	0	0	0	0	5	0	1	0	0	0	0	0	0	0	0	2	0	0	3	2	0	1	0	0	0	0	1	1	1	0	1	1	0	1	0	1
LA16c-325D7.1	2	0	3	13	4	8	8	10	3	12	3	15	0	2	18	2	0	0	3	7	19	1	4	18	1	9	25	29	5	0	11	3	12	6	2	3	4	0	2	4	2	22	23	11
RP11-462P6.1	0	0	0	0	1	0	0	0	2	0	2	0	0	0	0	0	2	0	0	0	0	2	1	1	0	0	0	1	0	0	0	0	0	0	1	0	0	0	0	0	2	0	0	0
LINC01254	3	4	0	0	3	2	0	0	0	0	1	2	0	31	0	2	6	49	0	1	0	62	38	2	12	0	3	2	127	239	0	51	27	3	0	1	0	128	0	0	1	3	2	2
RP11-177G23.2	0	0	0	1	1	0	1	1	0	1	1	0	0	0	0	0	1	0	0	0	1	0	2	4	1	0	0	3	2	0	0	0	0	0	2	1	3	0	0	2	3	1	0	1
AC084193.1	0	0	2	1	0	0	0	4	0	0	0	1	0	0	4	0	2	0	0	1	2	0	0	0	1	3	1	7	10	1	1	0	0	0	1	12	0	0	0	0	0	9	0	0
CASC16	0	0	0	0	0	0	0	0	0	2	0	0	0	0	0	0	0	0	0	0	0	1	0	1	0	0	1	0	0	0	0	0	0	0	1	3	0	0	1	7	0	1	0	1
CTD-2335O3.3	0	0	0	0	1	0	0	0	0	0	0	1	0	0	0	0	0	0	0	0	0	0	0	0	0	0	0	0	1	0	1	0	1	0	0	0	0	0	0	0	0	0	0	0
FENDRR	16	1	79	15	2	34	12	40	38	50	38	38	25	6	33	7	22	6	4	10	6	0	8	271	23	27	74	57	506	25	25	10	3	39	27	38	5	37	30	37	66	28	92	42
RP11-863P13.6	1	0	2	0	0	0	1	0	0	0	0	0	0	0	0	1	0	0	0	1	0	0	0	0	0	0	0	5	0	0	0	0	0	1	0	0	0	0	0	2	0	0	0	0
RP11-19P22.8	0	0	0	0	0	0	0	0	0	0	0	0	0	0	0	0	0	0	0	0	0	0	0	0	0	0	0	0	0	0	0	0	0	0	0	0	0	0	0	0	0	0	0	0
RP11-16C18.3	0	0	0	0	0	0	0	0	0	1	0	1	0	0	0	1	0	0	0	0	0	0	0	1	1	0	0	0	0	0	0	0	0	0	0	0	0	0	0	0	0	0	0	0
RP11-698N11.2	5	0	0	0	0	0	2	0	0	0	0	0	0	0	0	0	0	1	1	0	0	0	0	0	4	0	0	0	2	3	0	1	0	0	0	1	0	0	0	2	1	0	0	0
RP11-807H22.7	1	0	2	0	0	0	0	1	2	0	0	0	0	0	1	0	13	2	1	2	3	6	0	0	0	1	0	0	1	5	0	0	0	1	0	0	0	1	0	3	2	0	0	0
RP11-570L15.1	1	0	0	0	0	0	0	1	1	0	0	0	1	0	0	0	0	0	0	0	1	0	0	1	0	0	0	0	0	1	0	0	0	0	3	1	0	0	0	0	0	0	0	1
RP11-570L15.2	0	0	0	0	0	0	0	0	0	0	0	0	0	0	0	0	0	0	0	0	0	0	0	0	0	0	0	0	0	0	0	0	0	0	0	0	0	0	0	1	0	0	0	0
RP11-961A15.3	3	5	2	1	1	3	4	4	3	4	8	3	11	8	4	37	1	12	3	12	2	3	0	2	37	3	2	2	0	7	2	8	5	3	4	11	5	3	2	0	19	8	0	8
RP11-638I2.2	12	0	1	1	0	0	1	1	0	0	2	4	1	1	4	4	1	12	1	6	4	7	3	8	3	0	1	5	5	8	0	3	4	3	6	0	0	0	0	0	6	2	0	2
RP11-961A15.1	0	0	0	0	0	0	0	0	0	0	0	0	0	0	0	0	0	0	0	0	0	0	0	0	0	0	0	0	0	0	0	0	0	0	0	0	0	0	0	0	0	0	0	0
RP1-45I4.2	0	0	0	0	0	1	0	0	0	0	0	0	0	0	0	0	0	1	0	0	0	0	0	1	0	0	0	0	1	0	0	0	0	0	0	0	0	0	0	0	0	0	0	0
AC019330.1	0	0	0	0	0	0	0	0	2	0	0	0	0	0	0	0	0	0	0	0	0	0	0	0	0	0	0	0	0	0	0	0	0	0	0	0	0	0	0	0	3	0	0	0
RP11-638I2.4	3	0	4	1	4	3	0	4	4	4	1	6	1	2	8	1	8	10	0	9	19	18	15	17	4	4	0	2	8	18	6	3	3	2	7	2	8	9	2	5	13	3	1	4
RP11-638I2.9	40	15	2	2	7	11	2	7	1	1	4	1	0	12	13	7	0	2	5	2	8	23	4	13	7	12	0	0	12	43	0	9	5	6	0	0	0	5	1	8	1	0	0	4
RP11-638I2.8	0	0	0	0	0	0	0	0	0	0	0	0	0	0	0	0	0	0	0	0	0	0	0	0	0	0	0	0	0	0	0	0	0	0	0	0	0	0	0	0	0	0	0	0
AP001464.4	1	0	0	0	0	0	0	0	0	0	0	0	1	0	0	0	0	0	0	0	0	0	0	0	1	0	2	0	0	0	0	0	0	0	0	0	1	0	0	0	0	1	0	0
RP11-298P3.4	0	0	0	0	0	0	0	1	0	0	0	0	0	0	0	0	0	0	0	0	0	0	0	0	0	0	0	0	0	0	0	0	0	0	1	0	0	0	0	0	0	0	0	0
CTD-2245F17.6	2	0	0	0	0	0	0	4	0	1	3	0	0	0	2	0	2	0	1	2	0	1	0	1	0	1	0	0	0	1	0	0	0	0	0	1	0	1	1	0	1	0	0	1
RP11-214F16.8	18	4	5	3	8	22	5	7	13	15	15	2	0	3	3	59	20	38	2	12	12	9	4	6	16	8	10	10	21	5	1	7	19	9	5	0	14	0	7	2	3	7	3	11
RP11-701H16.4	8	0	4	1	0	0	0	0	2	0	1	0	1	1	0	1	0	0	2	0	0	2	1	4	2	1	0	0	0	5	0	0	0	5	2	0	1	2	0	2	1	0	0	1
RC3H1-IT1	0	0	0	0	0	0	1	0	0	0	0	0	0	2	0	0	0	0	0	1	0	0	0	0	0	0	0	2	1	2	0	0	0	0	0	0	0	0	0	1	0	0	0	0
IL20RB-AS1	11	3	22	5	4	4	1	15	10	14	7	30	0	15	19	27	3	19	12	28	2	8	4	4	3	15	12	47	27	18	22	23	11	10	7	0	0	3	0	0	1	17	20	9
RP11-204E4.3	0	0	0	0	0	0	0	0	0	0	0	0	0	0	0	0	0	0	0	0	0	0	0	0	0	0	0	0	0	0	0	0	0	0	0	0	0	0	0	0	0	0	0	0
CD81-AS1	7	2	4	2	31	13	0	3	1	3	3	7	3	6	2	19	2	3	0	5	0	10	5	7	7	2	3	7	3	8	2	8	4	4	7	3	5	16	1	7	12	5	0	10
RP11-109A6.3	3	0	5	0	0	3	1	0	0	3	2	0	4	0	2	1	2	0	0	4	3	4	0	9	1	1	0	4	1	2	0	0	1	2	2	3	2	6	1	5	3	1	1	3
RP11-362J17.1	1	1	6	2	2	0	3	0	2	2	1	5	0	1	1	2	0	1	1	0	0	1	0	4	0	1	0	1	1	0	2	0	0	0	2	0	1	1	0	6	2	1	0	1
AC108488.4	118	23	22	7	27	36	54	26	22	34	25	16	22	14	13	107	44	72	45	37	67	122	34	70	18	29	9	31	33	72	7	11	18	67	37	33	24	35	36	67	43	26	3	42
MACROD2-AS1	0	0	0	0	1	0	0	0	0	1	0	0	1	0	0	0	1	1	0	0	0	0	0	0	0	0	0	0	0	1	0	0	0	0	1	0	0	0	3	1	0	0	0	1
USP46-AS1	95	45	115	30	89	167	55	77	86	96	120	105	6	74	160	126	119	116	30	122	117	93	50	183	119	90	107	126	111	54	112	28	183	73	172	23	160	180	58	111	97	182	80	116
KIRREL-IT1	4	0	1	0	1	1	0	1	0	0	0	0	0	1	2	3	1	8	0	2	1	1	1	1	0	0	0	1	0	3	0	1	5	1	0	0	1	0	1	3	3	0	1	0
RP11-77M5.1	1	0	0	0	0	0	0	0	0	1	1	2	0	0	1	0	0	1	0	0	1	1	2	2	0	0	0	0	1	0	0	0	0	0	1	0	0	0	0	0	0	1	1	0
RP11-272L14.2	58	3	12	6	10	17	17	33	3	0	5	3	10	6	1	2	22	104	20	7	52	6	1	6	35	1	7	2	10	6	3	5	19	5	6	2	0	3	1	2	19	5	1	7
RP11-626H12.2	290	10	1	0	40	6	4	2	8	3	2	0	8	9	0	8	12	8	26	22	73	40	15	5	7	0	0	2	80	198	0	1	17	14	19	2	1	20	2	12	80	3	1	5
UBXN7-AS1	1	0	0	0	0	1	3	0	0	0	1	2	1	0	0	1	0	1	0	3	1	0	1	8	2	0	0	1	1	2	0	0	1	2	3	1	0	1	1	3	0	0	0	0
CTD-2288F12.1	9	1	12	6	4	22	8	18	11	12	15	19	9	21	12	11	20	13	7	9	2	16	13	13	22	10	5	11	12	14	9	13	8	11	13	1	2	6	3	4	24	36	4	10
RP11-524H19.2	51	25	149	56	64	782	19	47	42	48	74	53	10	260	138	17	592	781	71	82	193	87	52	130	15	18	240	117	95	63	63	55	127	162	94	6	39	31	4	11	48	71	60	93
RP11-142O6.1	1	1	0	0	0	0	6	0	0	1	1	0	2	0	0	3	0	1	0	2	0	2	0	4	1	0	0	0	0	5	0	1	0	0	1	0	0	0	0	1	1	0	0	2
LINC01864	0	0	0	0	0	0	2	0	1	0	0	0	2	0	1	0	0	0	0	0	1	0	1	1	0	0	0	0	0	8	0	0	0	1	1	0	0	0	0	0	0	0	0	0
RP11-492I21.1	12	1	7	3	7	7	13	18	3	6	7	7	7	3	13	5	9	7	6	9	15	5	2	17	15	5	9	15	7	5	6	2	4	2	8	0	0	14	3	2	11	11	4	2
RP11-359I18.5	8	2	12	2	1	2	27	12	0	14	13	1	13	1	6	4	0	3	4	1	2	4	5	2	2	6	6	8	10	4	8	0	2	1	0	5	18	5	18	22	10	6	4	3
RP4-758J18.2	812	437	557	542	663	535	380	546	821	973	589	452	571	486	653	1298	713	1094	678	775	373	855	1274	1327	829	458	656	712	700	1153	429	971	706	1038	502	466	458	571	390	548	1120	1242	500	742
RP4-758J18.7	11	5	21	2	15	30	5	26	9	45	6	16	2	0	11	10	23	8	6	31	7	24	5	56	27	8	25	20	12	10	12	1	10	13	4	10	38	13	9	9	77	19	8	14
CTD-2124B20.2	0	0	0	0	0	0	0	0	0	0	0	0	0	0	0	0	0	0	0	0	0	0	0	0	0	0	0	0	0	0	0	0	0	0	0	0	0	0	0	0	0	0	0	0
CTD-2124B20.3	0	0	0	0	0	1	0	0	0	0	0	0	0	0	0	0	0	0	0	0	0	0	0	0	0	0	0	0	0	0	0	0	0	0	0	0	0	0	0	0	0	0	0	0
RP11-622J8.1	0	0	0	0	0	0	0	0	0	0	0	0	0	0	0	3	1	0	0	0	0	1	0	1	1	0	0	0	0	0	0	0	1	0	1	0	0	0	0	0	0	0	0	0
RP11-337C18.10	0	0	0	0	0	0	0	0	0	0	0	0	0	0	0	0	0	0	0	0	0	1	0	0	0	0	0	0	0	0	0	0	0	0	0	0	0	0	0	0	0	0	0	0
CTC-348L5.1	0	0	0	2	0	1	0	1	0	2	1	0	0	2	1	0	0	0	0	0	0	0	1	1	0	0	0	0	1	0	0	0	0	0	0	0	0	0	0	0	0	0	1	1
RP11-264B14.2	0	0	0	0	0	0	0	1	1	2	2	1	1	1	1	2	1	0	0	1	3	0	0	1	1	0	0	1	1	0	0	0	0	0	1	0	0	2	0	0	1	1	0	0
CTD-2006C1.2	106	26	63	80	3	45	71	121	64	103	69	33	130	27	72	21	124	91	50	33	42	61	58	47	8	43	65	75	34	77	80	4	57	65	118	77	89	75	62	152	88	99	37	63
RP5-899B16.1	0	1	1	0	1	3	1	0	1	1	0	0	1	0	0	0	0	1	0	0	0	3	0	0	0	0	0	0	0	1	1	0	0	0	0	0	0	1	0	2	2	0	0	1
RP11-264B14.1	0	0	1	0	0	0	4	0	0	0	0	0	6	0	0	0	0	0	0	0	0	0	0	1	0	0	0	0	0	1	0	0	0	0	0	1	2	1	1	2	0	1	0	0
RP11-378I6.1	2	0	0	0	0	8	2	1	1	0	1	2	3	2	0	0	2	2	0	2	0	1	3	6	27	1	0	0	1	0	0	2	1	4	8	1	0	0	0	1	14	1	0	2
AC012065.4	0	0	0	0	0	0	0	0	0	0	0	0	0	0	0	0	1	0	0	0	0	4	0	0	0	0	0	0	19	0	0	0	0	0	0	1	0	0	0	0	0	0	0	0
RP11-1C8.6	12	0	1	0	2	0	0	3	4	1	3	0	6	4	1	5	4	3	2	4	6	7	1	9	1	2	0	2	8	15	0	0	3	12	3	1	2	4	0	3	4	0	1	0
RP11-397H6.1	0	0	0	0	0	0	0	0	0	0	0	1	0	0	0	0	0	0	0	0	0	0	0	0	0	0	0	0	0	0	0	0	0	0	0	0	0	0	0	0	0	0	0	0
RP11-456D7.1	0	0	1	1	0	0	1	1	0	1	0	1	5	1	0	0	0	0	0	1	0	1	1	1	0	1	0	0	0	2	0	0	0	2	0	1	0	1	0	1	0	1	0	0
RP3-507I15.2	0	0	0	0	0	0	0	0	0	0	0	0	1	0	0	1	1	0	0	0	0	1	0	1	0	0	0	1	0	1	0	0	0	0	0	0	2	0	0	1	0	0	0	0
RP11-215E13.2	0	0	0	0	0	0	1	0	0	0	0	0	0	0	0	0	0	0	0	0	0	1	0	1	0	0	0	0	0	0	0	0	0	0	1	0	2	0	0	0	0	0	0	0
RP11-405K6.1	0	0	0	0	0	0	0	0	0	0	0	0	0	0	0	0	0	0	0	0	0	0	0	1	0	0	0	0	0	0	0	0	0	0	2	1	0	0	0	0	0	0	0	0
CTC-350I8.1	2	0	5	0	1	3	1	8	2	1	0	0	2	4	0	1	0	3	0	5	1	0	1	1	4	1	2	2	6	1	0	0	1	5	0	1	6	1	0	2	0	1	0	3
RP11-794G24.1	22	1	5	8	30	4	2	1	0	6	2	5	2	12	15	41	53	166	7	52	22	20	54	43	12	6	1	2	75	22	0	2	37	14	0	1	39	11	7	9	23	0	2	1
CTC-428H11.2	11	4	5	6	4	1	7	9	4	12	12	17	24	6	13	8	3	7	8	10	9	11	9	18	3	6	1	16	6	14	4	2	5	7	6	23	4	3	3	5	4	12	2	13
MDC1-AS1	0	0	0	0	1	0	0	1	0	0	0	0	0	0	0	1	0	0	0	0	0	0	1	0	0	0	0	0	0	0	0	0	0	0	1	0	0	0	0	0	0	0	0	0
RP11-234K24.6	14	1	6	14	5	9	8	26	16	34	5	14	3	1	20	6	10	3	4	4	5	0	0	25	4	8	12	42	4	5	2	0	3	10	13	6	11	0	5	8	3	13	16	18
RP11-611O2.1	0	0	0	0	0	1	0	1	1	1	0	0	0	0	0	1	0	0	0	0	0	1	0	0	0	0	1	1	0	1	0	0	1	0	0	0	0	0	0	1	0	1	0	0
RP11-234K24.3	1	0	1	3	0	4	1	5	2	2	2	1	0	1	5	3	3	4	1	0	2	0	0	5	7	4	1	12	0	3	2	0	0	0	2	9	1	1	0	2	5	5	4	3
ADGRA1-AS1	1	0	1	0	0	0	1	0	0	0	0	1	0	0	0	1	0	0	0	0	1	0	1	0	0	0	0	0	0	2	0	0	0	0	0	0	1	0	3	5	0	0	0	0
RP4-749H3.2	0	0	0	0	0	0	0	0	0	0	0	0	0	0	0	0	0	0	0	0	0	0	0	0	0	0	0	0	0	0	0	0	0	0	0	1	0	0	0	0	0	0	0	0
LINC01867	0	0	0	0	0	0	0	0	0	0	0	0	0	0	0	0	0	0	0	0	0	0	0	0	0	0	0	0	0	0	0	0	0	0	0	0	0	0	0	0	0	0	0	0
RP11-1070A24.2	0	3	1	3	2	1	2	0	0	0	16	11	4	13	0	8	6	9	3	9	0	0	5	1	2	1	1	1	0	10	0	3	3	2	0	0	4	5	0	1	0	0	1	5
AC000068.10	9	6	3	11	0	8	1	2	7	6	15	3	0	1	2	5	10	4	3	4	6	13	4	11	11	1	9	12	4	8	4	6	5	6	6	10	13	0	1	1	3	10	2	7
RP5-1184F4.7	6	1	1	0	0	3	1	1	0	1	2	1	0	0	0	0	3	4	0	0	0	1	0	3	0	1	0	0	0	3	0	3	1	6	2	0	0	1	0	4	4	4	0	3
RP5-1184F4.5	4	0	0	0	0	4	0	0	1	1	3	2	1	0	0	5	0	1	2	3	3	2	2	4	0	0	0	2	4	7	0	1	2	2	2	0	0	0	1	2	3	0	2	6
RP11-437L7.1	0	0	0	0	0	0	0	0	0	0	0	0	0	0	0	0	0	0	0	0	0	0	0	0	0	0	0	0	0	0	0	0	0	0	0	1	0	0	0	0	0	0	0	0
AC079779.7	0	0	0	0	0	0	0	0	0	0	0	0	0	0	0	0	2	0	0	0	0	0	0	1	0	0	0	0	0	0	0	0	0	0	1	1	0	0	0	0	1	0	0	1
CTD-2233C11.2	0	0	0	0	0	0	0	0	0	0	0	1	0	0	0	0	0	0	0	0	0	0	0	1	0	0	0	0	0	0	0	0	0	0	0	0	0	0	0	0	0	0	0	0
LDLRAD4-AS1	4	0	1	3	0	0	0	0	0	3	1	1	1	0	0	0	0	0	1	0	0	1	0	1	0	1	1	2	0	3	6	1	1	0	0	2	3	0	8	2	1	3	0	12
LINC00570	2	0	1	1	0	0	3	0	0	0	1	0	0	0	0	1	2	2	0	0	1	6	0	0	0	0	0	0	0	1	0	0	0	0	1	4	0	0	0	2	1	0	0	1
AC025016.1	0	0	0	0	0	0	0	0	0	0	0	0	0	0	0	3	0	0	0	0	0	0	0	1	15	0	0	0	0	26	0	1	28	0	2	0	0	1	0	0	0	0	0	0
AC104699.1	3	0	1	0	0	30	2	1	2	3	0	1	0	0	3	0	0	1	5	0	11	5	3	26	1	8	1	0	0	7	2	0	0	22	13	0	3	0	2	75	4	6	0	14
RP11-554D13.1	0	0	0	0	0	1	0	0	0	3	0	0	0	0	0	1	1	0	0	0	1	1	0	0	0	0	0	0	0	0	0	0	0	0	1	0	0	0	0	0	0	0	0	0
SENCR	89	9	59	8	11	37	30	14	13	13	42	12	60	15	5	43	10	63	10	7	21	38	19	37	15	22	26	16	122	42	8	20	24	91	13	25	17	19	37	77	28	23	8	38
AC079779.4	5	0	0	0	0	0	1	3	0	4	2	0	1	0	0	3	0	2	0	1	0	0	2	1	3	1	0	1	2	0	0	1	2	0	3	1	4	6	0	1	8	0	0	2
RP11-395G23.3	217	45	68	77	74	224	39	95	26	64	70	57	137	14	109	90	101	311	39	127	52	73	44	220	231	22	56	86	74	68	58	53	34	62	64	126	21	46	8	45	157	116	78	30
LLNLF-65H9.1	0	0	0	0	0	0	0	0	0	0	0	0	0	0	0	1	0	0	0	0	0	0	0	0	0	0	0	0	0	0	0	0	0	0	0	0	1	0	0	0	0	0	0	0
RP11-815M8.1	29	1	5	2	0	3	14	1	3	15	5	1	7	2	20	7	6	6	4	7	2	16	7	8	7	1	0	27	16	14	6	0	1	1	26	5	0	3	2	1	36	13	6	0
RP11-104J23.2	0	0	0	0	0	1	0	0	0	3	0	0	0	0	0	0	0	0	0	0	0	0	0	0	0	1	0	0	0	0	0	0	0	0	0	0	0	0	0	0	0	1	0	5
RP11-104J23.1	0	0	0	0	0	0	0	0	0	40	0	0	0	0	0	0	0	0	0	0	0	1	0	13	0	0	0	0	0	1	0	0	0	0	0	0	0	0	0	0	0	3	0	27
GS1-542M4.4	0	0	0	0	0	0	0	0	0	0	0	0	0	0	0	0	0	0	0	0	0	0	0	0	0	0	0	0	0	0	0	0	0	0	0	0	0	0	0	0	0	0	1	0
RP4-683M8.2	3	0	0	0	0	0	0	0	0	0	0	0	0	0	0	0	0	0	0	1	0	0	0	0	0	1	0	1	0	0	0	0	0	0	0	0	0	0	0	1	0	0	0	0
RP11-382A20.6	1	0	1	0	0	0	1	2	3	0	1	0	1	2	0	3	0	2	0	1	3	1	0	2	1	0	0	1	0	3	0	1	2	1	1	0	1	0	2	0	1	0	0	1
RP11-382A20.7	0	0	1	1	1	1	0	0	4	4	4	0	0	0	2	1	1	1	2	2	3	5	0	3	5	1	2	2	4	1	1	1	0	1	3	0	1	0	1	2	1	0	0	4
RP11-382A20.4	5	0	0	1	0	0	5	0	0	0	4	1	0	0	0	0	0	2	0	1	1	0	0	1	1	2	0	0	0	0	1	0	0	1	2	1	0	0	0	0	2	0	0	0
RP11-532N4.2	3	1	2	2	0	0	25	0	0	1	1	3	1	0	0	0	1	0	1	0	0	4	0	0	0	1	2	0	6	0	0	0	0	0	2	0	2	0	12	28	3	0	0	3
AC064865.1	0	0	0	0	0	0	1	0	0	0	0	0	0	0	0	4	0	0	0	0	0	0	0	0	0	0	0	0	0	0	0	0	1	0	1	0	0	0	0	0	0	0	0	0
RP11-845C23.3	0	0	0	0	0	0	0	0	0	0	0	0	0	0	0	0	0	0	0	0	0	0	0	0	0	0	0	0	0	0	0	0	0	0	0	0	0	0	0	0	0	0	0	0
RP11-973F15.2	1	1	0	2	0	2	15	0	0	0	1	0	0	0	2	1	1	42	7	4	0	0	10	0	8	1	0	1	0	5	0	1	0	4	7	1	1	1	6	2	5	1	1	1
CTD-2307P3.1	0	0	1	0	2	0	0	0	0	1	1	0	0	0	0	12	0	0	0	0	0	4	0	0	0	1	0	1	0	0	0	0	0	0	1	0	0	8	0	2	0	0	0	0
SH3BP5-AS1	245	37	92	49	16	70	71	118	49	211	161	226	124	47	126	137	20	97	67	58	47	103	130	253	46	137	44	255	61	325	34	19	27	142	95	143	69	69	29	158	116	182	67	112
AC007204.2	0	0	0	0	0	1	0	1	0	0	0	2	0	0	0	2	4	0	1	2	0	0	0	2	0	0	0	0	1	1	1	0	2	1	49	0	1	1	0	1	6	0	0	1
SCOC-AS1	24	1	13	13	11	5	21	27	4	28	20	2	25	4	16	71	22	17	7	6	5	20	23	11	7	11	5	20	45	19	18	7	9	10	9	35	9	12	10	27	16	28	7	17
AC020595.1	0	0	0	0	0	0	0	0	0	0	0	0	0	0	0	0	0	0	0	0	0	0	0	0	0	0	0	0	0	0	0	0	0	0	0	0	0	0	0	0	0	0	0	0
RP11-197M22.2	8	1	4	3	2	6	3	5	5	1	2	7	0	1	0	5	3	5	3	6	4	3	2	9	7	0	1	2	5	9	2	1	4	1	6	1	0	0	0	7	2	2	3	1
RP11-15E1.5	0	0	0	0	0	0	0	0	0	0	0	0	0	0	0	0	0	0	0	0	0	0	0	0	0	1	0	1	0	0	1	0	0	0	0	0	0	0	0	0	0	0	0	0
RP11-398H6.1	0	0	1	0	0	0	0	0	0	0	0	0	0	0	0	0	0	0	0	0	1	0	0	0	2	0	0	0	0	0	0	0	0	0	0	0	0	0	0	0	0	0	0	0
PCDH9-AS2	0	0	0	0	0	0	0	0	0	1	0	0	0	0	0	0	0	0	0	0	0	0	0	0	0	0	0	0	0	0	0	0	3	0	2	0	0	0	0	1	0	0	0	0
LINC01494	2	1	0	0	1	0	0	0	0	0	0	1	0	0	0	8	1	6	0	0	2	0	10	1	0	1	0	4	3	0	0	0	3	1	1	0	0	0	0	0	0	0	0	0
KIF25-AS1	6	0	2	0	0	0	2	9	0	0	9	0	2	2	0	1	26	0	0	0	0	0	0	0	0	1	0	2	7	1	0	0	0	9	3	0	1	2	5	12	2	2	0	8
RP11-343L5.2	30	10	10	6	11	6	4	11	4	13	28	27	7	32	14	15	15	19	20	16	26	77	33	16	10	12	4	5	15	36	1	9	37	12	5	2	4	10	4	18	13	25	8	14
XX-FW80269A6.1	0	0	0	0	0	0	2	0	0	0	0	0	0	0	0	1	1	1	2	3	0	0	0	0	0	0	0	0	0	2	0	0	0	0	3	0	0	0	0	1	0	0	0	0
LINC01144	37	6	43	24	4	23	55	35	32	59	31	23	19	24	33	52	8	42	12	48	6	41	14	48	226	22	19	40	22	47	20	13	7	18	21	44	86	60	68	55	159	42	19	43
AC006116.17	5	0	1	0	3	4	5	0	2	21	4	0	0	0	3	4	10	4	3	1	4	4	4	15	7	0	2	3	0	4	2	1	1	4	1	1	1	0	0	3	13	3	3	5
ZFX-AS1	0	1	3	0	1	1	0	2	0	3	1	0	1	0	2	3	0	3	0	2	0	0	1	3	2	1	1	0	1	4	0	0	2	2	0	0	0	0	0	0	1	0	0	0
LINC01143	0	0	2	0	0	0	0	0	0	1	0	0	1	0	0	0	0	0	0	0	2	0	0	4	4	0	0	0	16	0	0	0	2	0	1	0	1	2	3	0	1	0	0	0
LINC01863	0	0	0	0	0	0	0	0	0	0	0	0	0	0	0	0	0	0	0	0	0	0	0	0	0	0	0	0	0	0	0	0	0	0	0	0	0	0	0	0	0	1	0	0
LINC01490	0	0	0	0	0	0	0	0	0	0	0	0	1	0	0	0	0	0	0	0	0	0	0	0	0	0	0	0	0	0	0	0	0	0	0	0	0	0	0	0	0	0	0	0
CTC-499B15.5	9	9	15	7	18	5	9	9	11	29	17	13	4	13	11	13	9	9	7	9	98	16	7	12	9	9	9	8	12	4	9	5	10	9	43	9	13	19	16	10	11	14	9	38
CH17-437K3.1	55	1	37	17	1	7	130	8	1	5	43	1	34	3	1	22	3	16	26	7	3	19	46	7	2	60	3	10	44	52	2	2	5	19	4	5	13	8	162	134	49	3	1	6
CTC-499B15.7	1	0	0	0	1	0	0	0	0	0	0	0	0	1	0	0	0	0	0	0	0	0	0	0	0	0	0	0	0	0	0	0	0	0	0	0	0	0	1	1	1	0	0	0
RP11-138E16.1	2	0	0	0	0	0	0	0	0	8	0	0	1	0	0	0	0	0	0	0	0	1	0	0	0	0	0	1	0	0	0	0	0	0	0	0	0	0	0	0	0	0	0	2
IL21-AS1	4	0	2	2	0	3	0	1	2	10	3	0	1	2	0	2	3	0	4	2	0	14	4	7	1	4	0	1	2	14	0	0	0	5	0	0	1	1	0	7	2	2	0	5
AC073321.4	7	1	0	0	0	1	0	1	1	0	0	1	0	0	0	4	42	0	1	16	1	1	0	9	8	0	0	0	1	2	0	0	0	3	1	2	1	1	0	0	1	1	0	1
RP11-324J13.2	0	0	0	0	2	0	0	0	0	0	0	0	0	0	0	2	1	2	1	0	0	0	1	0	0	0	0	0	0	0	0	0	0	0	0	0	0	0	0	0	0	0	0	0
RP11-1017G21.6	11	6	13	1	1	6	14	6	3	13	19	9	8	4	10	8	3	9	5	4	0	14	2	6	16	5	8	11	2	19	1	7	2	5	6	11	10	3	15	18	20	6	12	7
RP3-340N1.2	10	33	2	0	6	3	2	2	11	2	0	0	5	5	5	2	108	10	82	18	65	41	4	131	2	2	1	3	997	24	0	0	51	74	2	0	2	23	0	8	2	1	2	2
RP11-1017G21.4	29	3	6	2	4	22	6	11	4	3	21	13	0	6	4	7	10	18	14	12	6	16	14	7	6	4	3	8	6	24	1	17	8	7	5	1	7	2	2	7	6	6	10	6
RP11-1017G21.5	77	17	35	19	21	51	67	19	25	97	46	31	69	41	62	72	72	102	22	66	30	113	18	98	119	24	58	36	37	116	23	39	27	51	37	65	87	34	49	103	168	78	73	68
RP11-710C12.1	23	2	1	1	1	5	3	3	0	4	5	4	4	0	1	4	8	11	2	3	12	35	6	1	1	8	2	4	27	4	0	0	1	18	7	0	169	70	47	54	9	0	0	16
RP11-517O13.1	1	1	1	3	2	2	3	2	2	3	1	4	3	6	1	1	2	1	2	1	4	2	1	0	0	2	1	1	0	3	3	1	5	0	4	3	2	1	2	0	2	4	4	4
RP11-165M1.3	0	0	0	0	0	0	1	0	0	0	1	1	0	1	0	0	0	0	0	3	1	1	0	1	0	0	0	0	1	0	0	1	1	0	0	0	0	0	0	0	0	0	0	0
RP11-165M1.2	0	0	0	0	0	0	0	0	0	0	0	0	0	0	1	0	0	0	0	0	5	1	0	0	0	0	0	0	1	0	2	0	1	0	0	2	0	0	0	0	0	0	0	0
RP11-114H23.1	21	6	82	25	67	9	16	12	43	13	11	59	4	45	125	27	78	40	22	14	65	28	13	26	7	49	73	55	58	5	215	39	53	39	1	33	210	3	6	10	0	108	47	20
CH507-39O4.1	0	0	0	0	0	0	0	0	0	0	0	0	0	0	0	0	0	0	0	0	0	0	0	0	0	0	0	0	0	0	0	0	0	0	0	0	0	0	0	0	0	0	0	0
RP11-114H23.2	6	3	30	8	15	2	11	6	15	3	4	20	1	25	55	17	15	23	11	10	21	7	9	12	1	27	27	30	14	3	63	37	39	10	1	1	54	0	1	7	0	40	11	4
RP11-467C18.1	2	0	2	0	0	2	16	0	0	0	9	2	0	0	0	4	0	0	12	0	3	1	0	4	1	3	1	5	7	4	0	3	0	0	1	0	2	1	19	11	4	1	0	2
PROSER2-AS1	36	2	21	13	21	17	58	30	11	23	40	41	13	7	54	10	525	40	15	8	68	8	17	28	4	20	33	56	33	14	35	8	9	8	10	23	29	11	79	36	31	67	34	14
C20orf203	6	0	0	2	0	1	6	0	3	1	1	3	0	2	1	67	2	2	2	5	0	1	0	9	1	2	0	1	0	5	1	0	0	0	3	2	1	3	2	2	1	0	0	2
RP11-27M9.1	0	0	0	0	0	0	0	0	0	0	0	0	0	0	0	0	0	0	0	0	0	0	0	0	0	0	0	0	0	0	0	0	0	0	0	2	0	0	0	0	0	0	0	0
CTD-3088G3.6	2	0	0	0	0	2	3	0	0	1	0	0	0	0	0	2	0	0	1	2	0	1	0	2	0	1	0	1	2	1	0	0	0	0	1	1	1	1	0	1	0	0	1	0
CTC-518B2.12	0	0	0	0	0	0	0	0	0	0	0	0	0	0	0	0	0	0	0	0	0	0	0	0	0	0	0	0	0	0	0	0	0	0	0	0	0	0	0	0	0	0	0	0
RP11-54O15.3	9	0	0	0	6	2	2	2	1	1	2	0	0	1	3	2	17	5	2	7	1	5	1	3	0	0	3	1	4	1	0	3	2	1	2	1	0	0	0	2	3	4	1	0
RP11-552E20.1	0	0	1	0	0	0	1	0	0	0	1	1	1	0	3	0	0	0	0	0	0	0	0	0	0	2	2	0	0	0	1	0	0	0	0	0	0	0	0	0	0	4	0	0
RP11-155L15.1	0	0	0	0	0	2	0	0	0	0	1	0	1	0	0	0	18	0	0	4	7	1	0	3	0	0	0	0	1	1	0	0	0	0	0	0	0	0	0	0	0	0	0	1
RP11-104H15.10	8	1	4	1	1	2	6	0	1	0	1	2	2	2	2	7	2	4	5	9	1	4	3	8	2	2	0	5	8	10	0	1	0	6	3	0	0	5	8	0	2	1	5	5
LINC01198	4	0	1	0	0	1	4	4	1	0	0	0	3	3	0	1	14	2	3	5	1	5	0	1	0	0	2	4	2	1	0	1	1	1	0	0	0	1	0	5	1	0	0	1
LINC01194	0	0	0	0	0	0	0	0	0	0	0	0	0	0	0	85	0	5	0	1	37	0	0	0	81	0	0	0	0	1	0	0	0	0	2	0	0	0	0	0	1	0	0	0
LINC01195	0	0	0	0	0	0	0	0	0	0	0	0	0	0	0	0	0	0	0	0	0	0	0	0	0	0	0	0	0	0	0	0	0	0	0	0	0	0	0	0	0	0	0	0
RP11-254F19.2	8	0	1	0	0	0	1	0	0	0	1	0	4	0	0	0	2	1	0	1	0	2	0	0	0	5	0	1	2	0	0	0	1	2	0	0	0	0	1	5	0	0	0	2
LINC00266-3	0	0	0	0	0	0	0	1	0	0	0	0	0	0	0	1	0	0	0	0	1	0	0	0	0	0	0	0	0	0	0	0	0	0	0	0	0	0	0	0	0	0	0	0
RP11-313P22.1	7	1	3	4	4	1	3	3	2	3	7	12	11	12	2	15	0	11	8	6	1	7	6	2	0	2	3	2	10	24	2	8	4	11	0	6	9	11	3	3	3	1	2	1
LINC01193	0	0	0	0	0	0	1	0	0	1	1	0	0	0	0	0	0	0	0	1	0	2	0	0	0	0	0	0	0	0	0	0	1	1	0	0	0	0	0	0	1	0	0	0
LINC01811	2	0	0	0	0	1	0	0	0	2	0	0	0	0	0	0	0	0	0	1	0	1	0	1	3	1	0	0	0	2	0	0	0	0	0	0	0	0	1	0	0	0	0	0
RP5-921G16.2	1	0	0	0	0	2	2	0	0	0	0	0	0	0	0	1	0	0	0	0	0	0	0	4	0	0	0	0	0	0	0	0	0	1	0	0	0	0	0	0	0	0	0	0
RP11-438D8.2	1	0	0	0	0	0	0	0	0	1	0	1	0	0	0	0	2	1	0	3	0	1	3	4	0	2	0	0	8	3	0	0	1	0	2	0	1	2	0	0	1	0	0	0
RP5-921G16.1	0	0	0	0	0	0	0	0	0	4	1	0	0	0	0	0	0	0	0	1	0	0	0	0	0	0	0	0	0	0	0	0	0	0	3	0	0	1	3	0	0	0	0	1
RP11-543H23.2	0	0	0	0	0	0	0	0	0	0	0	0	0	0	0	0	0	0	0	0	0	0	0	0	0	1	0	0	0	0	0	0	0	0	0	0	0	0	0	0	0	0	0	0
RP11-13K12.2	2	0	0	0	0	17	2	0	0	1	0	0	1	0	0	0	45	0	0	1	1	0	0	16	1	0	0	3	8	0	1	0	0	0	0	0	0	1	0	0	1	1	0	1
RP11-13K12.1	29	0	0	0	0	12	1	2	0	2	5	4	3	1	0	0	233	5	7	3	1	22	3	49	2	0	1	3	5	32	2	0	2	2	2	5	5	5	3	1	5	0	0	6
LINC00972	0	0	0	0	0	0	0	0	0	0	0	0	0	0	0	1	0	0	0	0	0	0	0	1	0	0	0	0	0	1	0	0	0	0	0	0	0	0	0	0	0	0	0	0
RP11-126O1.2	1	0	0	0	0	0	0	0	0	0	0	0	0	0	0	0	0	0	0	0	0	0	0	0	0	0	0	0	0	0	0	0	1	0	0	1	0	0	0	0	0	0	0	0
RP11-13K12.5	13	0	11	1	0	0	1	2	1	0	7	3	7	2	2	2	164	9	3	1	0	17	1	28	1	2	1	6	1	16	1	0	1	5	0	9	3	3	6	3	2	0	0	3
PRR7-AS1	2	2	13	4	4	15	5	17	10	9	7	29	5	3	9	24	8	11	4	10	11	9	14	13	15	8	10	16	13	25	6	9	9	9	10	7	6	13	1	9	8	12	6	7
RP5-1077H22.2	0	0	0	0	0	0	0	0	0	0	0	0	0	0	0	0	0	0	0	0	0	0	0	0	1	0	0	0	0	0	0	0	0	0	0	0	0	0	0	0	0	0	0	0
RP11-148L24.1	1	1	3	0	1	0	0	6	1	0	1	4	0	2	1	7	0	2	0	0	0	0	1	3	2	0	0	3	7	4	0	0	1	0	0	4	0	2	0	1	0	1	0	3
RP13-455A7.1	1	1	0	1	1	1	0	0	0	0	0	1	0	0	1	3	3	0	1	1	2	6	4	4	1	0	0	0	4	1	0	1	4	0	1	0	0	2	0	0	0	0	0	1
LINC01814	5	0	0	2	0	17	5	13	10	26	10	5	1	1	12	17	6	9	0	4	0	23	4	10	30	6	2	29	24	3	2	4	0	1	6	1	46	2	8	14	2	13	3	14
AC007182.6	12	1	5	34	2	5	4	8	36	2	335	209	4	24	9	4	12	1	28	4	9	13	1	17	7	8	62	7	6	30	4	2	28	36	35	25	3	0	0	2	14	20	5	71
RP11-80H5.2	2	0	0	0	0	1	1	0	0	1	3	0	1	0	0	0	1	0	0	1	2	2	0	0	2	0	0	0	1	1	1	0	0	0	1	1	1	0	0	3	1	0	0	0
AC022201.5	0	0	0	0	0	0	0	0	0	0	0	0	0	0	0	0	0	0	0	0	0	0	0	0	0	0	0	0	0	0	0	0	0	0	0	0	0	0	0	0	0	0	0	0
RP11-265O12.1	0	0	0	0	0	0	1	0	2	0	0	0	0	0	1	0	0	0	0	1	0	0	0	0	1	3	0	0	0	5	0	0	0	0	0	2	0	1	0	3	0	0	1	1
RP11-80H5.6	0	0	0	0	0	0	1	0	0	1	0	0	0	0	0	0	0	0	0	0	0	1	0	0	0	0	0	1	0	0	0	0	0	0	0	0	0	0	0	0	0	0	0	0
RP11-80H5.9	2	2	1	1	5	5	0	3	2	11	10	6	1	1	1	19	6	8	0	0	1	4	0	2	5	5	4	5	2	1	0	7	4	4	5	0	1	1	2	9	8	0	1	4
RP5-906A24.2	0	0	0	0	0	0	0	0	0	0	1	0	0	0	0	0	0	0	0	0	0	1	0	0	0	0	0	0	0	1	0	0	0	0	0	0	0	0	0	0	0	0	0	0
PWRN3	0	0	0	0	0	0	0	0	0	0	0	3	0	0	0	1	0	1	0	0	0	0	0	0	0	1	0	0	0	1	0	0	0	0	0	0	0	0	0	0	0	0	0	0
LINC01770	39	1	39	25	5	29	11	83	21	133	11	19	53	7	26	17	40	11	4	40	22	56	28	178	12	16	64	63	132	41	15	5	23	22	10	39	170	28	12	73	21	38	26	47
LINC01771	0	0	0	0	3	1	0	2	2	0	1	2	2	0	0	0	7	3	0	1	3	4	1	5	1	0	0	2	0	2	0	3	1	2	0	0	1	1	0	1	1	1	0	1
LINC01772	27	10	11	14	9	18	10	20	22	8	19	17	14	16	34	33	5	19	7	18	9	17	32	79	12	17	10	23	43	33	20	43	11	22	15	5	10	15	4	31	10	22	5	18
LINC01997	1	0	0	0	0	0	0	0	0	0	0	0	0	0	0	1	0	0	0	0	0	0	0	0	0	0	0	0	0	0	0	0	0	0	0	0	0	0	0	0	0	0	0	0
LINC01990	7	3	1	2	0	12	10	2	0	2	4	2	0	3	4	17	1	13	3	0	0	18	2	0	0	5	1	2	4	13	4	5	0	3	3	1	12	3	9	6	8	1	0	2
LINC01991	0	0	0	0	0	0	1	0	0	0	0	0	0	1	38	0	0	0	0	0	0	0	2	5	0	0	0	1	0	1	0	0	1	0	2	0	2	0	0	4	0	0	0	0
LINC01776	0	0	0	0	1	0	0	0	0	0	0	0	0	0	3	2	0	1	2	0	12	2	15	0	0	0	0	0	4	0	0	26	4	3	0	0	0	0	0	0	0	0	0	0
AC083884.8	13	0	3	0	1	4	3	4	1	1	2	3	2	4	3	9	2	10	4	6	7	32	5	8	5	2	0	9	3	15	1	1	3	1	5	1	0	2	1	2	5	2	2	2
LINC01778	3	0	0	1	0	1	4	4	1	7	4	2	1	0	1	0	2	1	0	0	1	2	3	4	1	6	1	1	3	1	0	0	0	1	2	2	11	1	3	34	5	0	0	6
LINC01779	2	0	0	0	0	0	0	0	0	1	0	0	0	0	0	1	0	0	0	0	0	0	0	0	0	0	0	0	0	2	0	0	0	1	0	4	2	0	3	2	0	0	0	0
RP11-632K5.3	1	0	0	0	0	2	2	0	0	0	0	0	0	0	0	0	0	1	0	2	1	3	0	0	0	0	0	0	1	0	0	1	2	0	0	0	0	0	0	0	2	0	0	0
LINC01998	26	12	1	0	4	0	0	0	0	0	0	1	0	17	9	0	15	157	7	98	4	2	49	3	0	0	0	0	0	56	0	68	51	2	0	0	0	0	0	1	0	0	1	2
LINC01999	0	0	0	0	0	0	0	0	0	0	0	0	0	0	0	0	0	0	0	0	0	1	0	0	0	0	0	0	2	1	0	0	0	0	0	0	0	0	1	2	0	0	0	1
RP11-379C10.1	0	0	0	0	0	0	0	0	0	3	0	0	0	0	0	0	1	0	0	0	0	0	0	1	0	0	0	0	0	0	0	0	0	0	0	1	0	0	0	0	0	0	0	0
LINC01982	0	0	0	0	0	0	0	0	0	16	0	0	0	0	0	0	0	0	0	0	0	0	0	5	0	0	0	2	1	0	1	0	0	0	0	0	1	0	0	0	0	1	0	3
RP5-899E9.1	25	6	8	1	3	8	4	1	3	3	4	2	20	4	0	2	2	2	2	4	7	22	2	8	7	8	1	10	4	10	1	4	4	19	3	7	3	5	7	17	7	1	5	7
CTD-2302E22.4	4	1	2	4	1	2	2	3	2	1	0	2	0	4	4	8	2	3	3	3	5	2	2	2	1	0	1	3	1	6	1	1	2	6	2	0	0	1	2	2	12	4	2	1
RP11-539E19.2	0	0	0	0	0	0	0	0	0	0	0	0	0	0	0	1	0	0	0	1	0	0	0	0	0	0	0	0	0	0	0	0	0	0	0	0	0	0	0	0	0	0	0	0
EP300-AS1	12	4	39	28	7	14	33	30	19	77	23	26	6	6	21	29	29	20	21	18	9	15	9	41	6	38	53	43	17	11	53	5	17	12	11	0	23	11	8	11	10	72	44	37
FAM197Y5	0	0	0	0	0	0	0	0	0	0	0	0	0	0	0	0	0	0	0	0	0	0	0	0	0	0	0	0	1	0	0	0	0	0	0	0	0	0	0	0	0	0	0	0
RP11-59H7.3	11	1	1	1	4	14	3	0	1	4	5	4	0	4	8	3	12	6	4	5	6	5	20	6	0	2	2	6	4	4	1	0	6	4	9	0	1	7	2	2	9	0	1	13
LINC01868	0	0	0	0	0	0	0	0	0	0	0	0	0	0	0	1	0	0	0	0	0	0	0	0	0	0	0	0	0	0	0	0	0	0	0	0	0	0	0	0	0	0	0	0
RP11-168O16.2	10	0	5	12	0	0	48	0	1	0	43	5	22	0	0	3	0	0	14	0	0	7	17	0	0	19	0	3	14	14	0	0	0	0	1	5	0	1	49	13	6	0	0	0
RP11-738E22.3	15	14	2	14	9	1	5	9	12	12	27	13	8	14	17	11	10	2	1	2	1	9	4	42	18	4	10	20	6	15	5	11	9	10	17	12	7	18	5	12	5	30	10	5
RP11-800A3.4	594	283	3737	1841	5238	1691	2528	3682	3057	825	2800	3398	671	360	4433	1401	1397	3982	876	2044	2278	2417	728	457	246	2791	5262	5654	2492	1607	1098	634	5045	1037	597	1012	135	627	853	544	595	5623	5530	1269
RP11-800A3.7	37	6	32	0	11	8	6	13	11	13	2	2	9	0	18	58	9	21	10	22	6	22	3	16	4	6	12	13	10	24	7	4	35	18	10	11	44	23	19	26	43	23	11	16
AC091770.3	0	0	0	0	0	0	0	0	2	1	0	0	0	0	0	0	0	0	0	0	0	0	0	0	0	0	0	0	0	0	0	0	0	1	0	0	0	0	0	0	0	0	0	0
RP11-687D19.1	0	0	0	0	0	0	0	0	0	17	0	0	0	0	0	0	0	0	0	0	0	0	0	1	0	0	0	0	0	0	0	0	0	0	0	0	0	0	0	0	5	1	0	1
RP11-800A3.2	4	1	8	6	13	2	16	9	5	7	3	3	0	1	4	3	9	20	2	7	2	4	1	14	2	9	1	4	19	6	5	0	15	2	3	13	0	2	8	8	6	1	3	4
RP11-817I4.2	28	11	3	3	9	9	1	6	3	7	10	9	10	3	4	10	34	28	10	15	21	18	18	41	12	3	3	6	22	22	0	6	3	9	7	1	2	5	5	8	56	6	3	6
AC114752.1	0	0	0	0	0	0	0	0	0	0	0	0	0	0	0	0	0	0	0	0	0	0	0	0	0	0	0	0	0	0	0	1	0	0	0	0	0	0	0	0	0	0	0	0
RP11-230F18.5	54	1	8	5	13	19	3	15	3	25	30	26	8	21	18	65	23	1013	28	26	43	28	31	21	16	10	5	34	39	30	4	12	37	15	17	0	11	7	8	14	26	25	10	18
RP5-903G2.2	4	0	1	1	0	5	0	4	2	11	6	0	2	0	0	3	0	1	0	1	0	1	1	8	29	0	1	12	7	0	0	0	0	4	14	0	5	4	2	1	10	5	0	9
RP11-1437A8.4	0	0	0	0	0	0	0	0	0	0	0	0	0	0	0	0	0	0	0	0	0	0	0	0	0	0	0	0	0	0	0	0	0	0	0	0	0	0	0	0	0	0	0	0
RP11-1437A8.5	0	0	0	0	0	0	0	0	0	0	0	0	0	0	0	0	0	0	0	0	0	0	0	0	0	0	0	0	0	0	0	0	0	0	0	0	0	0	0	0	0	0	0	0
RP11-359J14.2	6	1	3	0	1	1	4	3	1	5	1	5	0	3	0	3	0	3	1	3	1	4	6	9	2	7	3	7	4	11	0	0	3	2	2	0	3	0	1	4	12	1	1	5
CTC-369A16.2	0	0	0	0	0	0	0	0	0	0	0	0	0	0	0	0	0	0	0	0	0	0	0	0	0	0	0	0	0	0	0	0	0	0	0	0	0	0	0	0	0	0	0	0
RP11-1437A8.3	0	0	0	0	0	0	0	0	0	0	0	0	0	0	0	0	0	0	0	0	0	0	0	0	0	0	0	0	0	0	0	0	0	0	0	0	0	0	0	0	0	0	0	0
[truncated: 12,449 more rows]
