# Supplementary material for: Identification and validation of key modules and hub genes associated with the pathological stage of oral squamous cell carcinoma by weighted gene co-expression network analysis
Source: PeerJ. 2020 Feb 4;8:e8505. doi: 10.7717/peerj.8505 (PMC7006519; doi:10.7717/peerj.8505)
Supplement: File S1 [file peerj-08-8505-s001.zip › lncRNA/Merge_matrix.txt.cv.lnc.txt]

Keys	TCGA-BB-A5HU-01	TCGA-CQ-5323-01	TCGA-CR-7385-01	TCGA-CV-6935-11	TCGA-CQ-7071-01	TCGA-CV-5966-01	TCGA-BB-8601-01	TCGA-CN-5369-01	TCGA-BA-A6DB-01	TCGA-CR-5248-01	TCGA-CN-6010-01	TCGA-CN-4741-01	TCGA-IQ-A6SG-01	TCGA-MT-A67D-01	TCGA-P3-A5QF-01	TCGA-BA-4077-01	TCGA-CN-6023-01	TCGA-CN-A49C-01	TCGA-DQ-5625-01	TCGA-CV-7435-01	TCGA-CR-6477-01	TCGA-CV-A6K0-01	TCGA-BA-5152-01	TCGA-CN-5365-01	TCGA-BA-5557-01	TCGA-CV-6934-01	TCGA-P3-A5Q5-01	TCGA-CN-A497-01	TCGA-CN-4733-01	TCGA-MZ-A6I9-01	TCGA-CN-A63U-01	TCGA-HD-8314-01	TCGA-CV-6961-01	TCGA-BB-A6UM-01	TCGA-CV-7446-01	TCGA-CN-6998-01	TCGA-UF-A719-01	TCGA-CR-7393-01	TCGA-CQ-5332-01	TCGA-CV-7437-11	TCGA-CV-7415-01	TCGA-CX-7085-01	TCGA-CX-7086-01	TCGA-BA-6873-01	TCGA-CN-6994-01	TCGA-DQ-5624-01	TCGA-QK-A8ZA-01	TCGA-D6-A6EP-01	TCGA-CR-7379-01
RP11-670E13.6	19	34	16	57	12	18	31	20	7	10	26	13	94	76	57	9	47	22	21	5	35	26	43	36	213	20	20	20	14	63	71	60	18	28	96	5	75	5	67	90	100	16	57	22	31	38	15	49	42
RP11-433M22.1	0	0	0	0	0	0	0	2	0	0	0	0	0	0	0	0	0	0	0	0	0	0	0	0	0	0	1	0	0	0	0	0	1	1	0	1	0	0	0	0	0	0	0	0	0	0	0	0	0
RP11-670E13.5	0	0	0	0	0	0	0	0	0	0	0	0	0	0	0	0	0	0	0	0	0	0	0	0	0	0	0	0	0	0	0	0	0	0	0	0	0	0	0	0	0	0	0	0	0	0	0	0	0
RP5-1068H6.6	1	0	2	0	1	0	1	0	0	0	2	1	0	0	0	1	0	1	2	1	0	0	0	0	0	0	0	0	0	0	0	0	0	0	3	0	1	0	0	0	7	0	0	1	3	0	1	3	0
RP11-343H5.6	2	1	5	2	0	2	7	4	1	5	5	4	6	4	4	3	4	7	7	5	4	1	9	4	1	4	8	13	4	14	28	5	9	5	9	2	7	1	4	8	5	1	15	0	0	6	8	10	3
RP11-700F16.3	0	0	0	0	0	0	1	0	0	0	0	0	0	0	0	0	0	0	0	0	1	0	0	0	0	0	2	0	0	0	0	2	0	0	0	0	1	0	0	0	0	1	0	0	0	0	0	0	0
RP11-71J4.2	0	0	0	0	0	0	1	0	0	0	0	0	0	0	0	0	0	0	0	0	0	0	0	0	0	0	0	0	0	0	0	0	0	0	0	0	0	0	0	0	0	0	0	0	0	0	0	0	0
RP11-298J23.8	0	0	1	0	0	0	2	0	0	1	0	2	0	0	1	0	1	0	0	0	0	2	0	0	0	0	1	0	0	0	2	1	1	2	0	0	0	0	0	0	0	1	1	0	0	0	2	7	0
RP11-298J23.9	0	0	0	0	0	0	0	0	0	0	0	0	0	0	0	0	0	0	0	0	0	0	0	0	0	0	0	0	0	0	0	0	0	0	0	0	0	0	0	0	0	0	0	0	0	0	0	0	0
RP13-329D4.3	0	0	1	0	0	0	0	2	0	0	0	0	0	0	0	0	0	0	0	0	0	0	0	0	0	0	0	0	0	0	0	0	0	0	0	0	0	0	0	0	0	0	0	0	0	0	0	0	0
RP11-801F7.1	0	0	0	0	0	0	0	0	0	0	0	0	0	0	0	0	0	0	0	0	0	0	0	0	0	0	0	0	0	0	0	0	0	0	0	0	0	0	0	0	0	0	0	0	0	0	0	0	0
RP11-618L22.1	2	1	0	0	1	0	3	0	3	2	0	1	0	1	2	2	1	1	2	2	2	0	3	4	1	5	3	0	1	0	0	2	2	0	0	1	0	0	4	2	2	1	2	0	0	0	3	1	1
RP11-298J23.5	1	0	0	0	0	0	0	0	0	1	1	0	0	1	0	0	0	1	0	0	0	2	0	2	0	1	2	0	0	0	0	2	0	0	5	0	0	0	0	0	1	2	1	0	3	2	0	0	1
AC083949.1	5	5	11	1	6	28	0	18	6	21	5	9	4	5	4	8	13	2	51	9	15	12	16	5	15	23	43	4	23	4	0	5	0	3	7	3	2	2	3	6	11	8	2	6	10	4	3	8	0
LINC01327	0	0	0	0	0	0	0	0	0	0	0	1	0	0	0	0	0	0	0	0	0	0	0	0	0	0	0	1	0	0	1	0	0	0	0	0	0	0	0	0	0	0	0	0	0	0	0	0	0
RP11-116D17.1	1	0	0	0	1	0	0	0	1	0	2	0	0	1	0	0	0	0	1	0	0	0	0	0	0	0	0	0	0	0	1	0	0	0	0	0	0	0	0	0	0	0	0	1	0	0	0	0	1
LINC01634	24	4	0	3	4	0	0	1	0	17	7	8	2	0	22	7	1	1	94	8	3	2	4	37	6	1	0	8	1	1	4	71	5	0	2	6	16	7	0	0	19	8	2	5	8	13	8	0	0
CTB-147C22.9	5	6	0	17	43	0	1	34	8	0	7	8	12	20	1	2	2	0	0	4	3	4	30	7	23	20	0	2	1	2	40	8	14	1	2	5	15	1	10	34	29	5	45	1	13	59	8	0	57
CTB-147C22.8	2	2	0	10	7	1	1	16	3	2	1	3	2	15	2	2	0	0	1	0	0	2	0	1	8	0	0	0	0	1	1	0	2	0	0	3	3	0	1	7	0	8	16	0	1	2	1	0	10
RP11-491F9.1	0	5	5	0	0	0	0	0	0	5	0	3	2	3	12	0	5	0	0	3	0	0	0	0	0	3	2	0	1	9	0	5	4	0	1	0	2	0	0	0	10	1	4	0	0	3	0	1	0
RP11-169E6.4	0	0	0	0	0	0	0	0	0	0	1	1	0	0	0	0	1	0	0	0	0	0	0	0	0	0	0	0	0	0	0	0	0	0	0	0	0	0	0	0	0	2	0	0	0	0	0	0	0
LINC01324	0	0	0	0	0	0	0	0	0	0	1	0	0	0	0	1	32	0	0	0	0	0	0	0	0	6	0	0	0	0	0	0	1	0	2	0	1	0	0	0	0	0	0	0	0	0	0	0	2
RP11-495K9.9	0	0	0	0	0	2	0	0	0	0	1	0	0	0	0	0	0	0	0	0	0	0	0	0	0	0	0	0	0	0	0	0	0	0	0	0	0	0	0	0	0	0	0	0	0	0	0	0	0
RP11-491F9.6	0	0	0	0	0	0	0	0	0	0	0	0	0	0	0	0	0	0	0	0	0	0	0	0	0	0	0	0	0	0	0	0	0	0	0	0	0	0	0	0	0	0	0	0	0	0	0	0	0
RP11-169E6.1	3	4	3	3	0	10	6	6	1	8	6	5	6	2	8	1	7	3	0	1	3	5	2	4	1	6	6	1	0	6	5	2	2	8	17	0	4	0	8	9	7	2	7	6	10	3	1	6	12
RP11-491F9.8	0	0	0	0	0	0	0	0	0	0	0	1	0	0	1	0	0	0	0	0	0	0	0	0	0	0	0	0	0	0	0	0	0	0	0	0	0	0	0	0	0	0	0	0	0	0	0	0	0
AC009120.5	8	7	8	0	4	0	2	11	1	11	23	33	14	6	3	3	20	6	2	8	3	12	4	6	2	20	11	10	2	8	11	27	8	15	18	0	3	3	7	4	3	12	3	7	24	3	22	0	2
AC009120.6	68	49	106	15	26	30	50	92	40	115	122	244	161	82	128	34	162	204	21	33	29	209	30	45	13	122	218	145	9	132	257	189	38	242	189	28	58	18	48	72	60	44	59	34	78	64	179	144	18
RP11-789A21.1	0	0	0	0	0	0	0	0	0	0	0	0	0	0	0	0	0	0	0	0	0	0	0	0	0	0	0	0	0	0	0	0	0	0	0	0	0	0	0	0	0	0	0	0	0	0	0	0	0
LINC01630	8	0	0	0	0	0	0	6	1	0	5	0	0	0	2	0	2	0	1	1	0	0	0	17	3	3	0	0	0	0	1	1	1	0	1	1	1	0	0	0	1	2	2	1	1	2	9	22	0
RP4-697P8.3	1	0	0	0	0	0	0	0	1	0	0	0	0	0	0	0	0	0	0	1	0	0	0	1	0	0	0	4	1	0	0	0	0	0	0	0	0	0	1	0	1	0	0	1	0	0	2	0	8
RP1-225E12.3	0	0	0	0	0	1	0	0	0	0	0	0	0	1	0	0	0	0	1	3	1	1	0	0	0	0	0	0	0	0	0	2	2	0	1	0	0	0	0	0	0	1	0	0	0	0	0	2	1
RP11-10O17.3	2	2	3	1	2	3	15	1	0	5	7	10	2	1	3	2	6	4	1	1	1	3	1	5	2	2	9	2	1	2	4	3	7	12	1	0	1	1	2	4	5	0	1	0	3	2	1	3	4
LINC01320	0	0	46	0	0	0	1	0	4	1	5	0	0	1	0	1	0	11	0	0	0	1	5	0	3	0	25	0	1	1	1	1	1	1	0	0	1	0	0	16	1	0	3	0	0	0	8	0	2
AC006373.1	0	0	0	0	0	0	0	0	0	0	0	0	0	0	0	0	0	0	0	0	0	0	0	0	0	1	0	0	0	0	0	0	0	0	0	0	0	0	0	0	0	0	0	0	0	0	0	0	0
RP11-327I22.5	0	0	1	0	0	0	0	3	0	0	0	1	0	0	1	0	0	0	1	0	0	0	0	0	0	0	0	0	1	0	0	0	0	0	0	0	0	0	0	0	0	0	3	0	0	1	0	0	0
AF001548.6	0	5	2	1	4	1	0	1	0	2	3	2	10	4	0	7	4	4	0	1	2	3	4	2	0	3	1	1	2	2	1	6	0	5	12	3	13	0	3	3	0	2	2	5	1	5	0	2	1
AF001548.5	66	223	160	46	199	85	25	81	63	112	183	143	316	357	49	197	92	223	38	154	96	155	302	431	67	225	75	128	155	105	373	192	41	159	85	137	479	55	235	84	161	59	104	190	97	219	58	391	65
RP11-466F5.10	2	1	1	0	0	2	0	3	0	0	9	2	1	2	0	2	2	4	4	1	1	3	6	1	5	4	3	0	0	0	3	1	1	3	5	3	1	0	3	0	1	1	2	0	0	1	3	3	0
USP27X-AS1	22	41	28	56	16	18	20	26	18	76	89	99	67	29	56	69	211	62	28	33	72	47	21	14	23	83	67	4	20	82	6	59	34	92	65	11	30	29	40	66	63	14	56	18	40	40	69	23	37
AP000462.3	0	0	0	0	0	0	0	0	0	0	0	0	0	0	0	0	0	0	0	1	0	0	0	1	0	0	0	0	0	0	0	1	0	0	0	0	0	0	0	1	0	0	0	0	0	0	0	0	0
RP11-499O7.7	5	3	3	1	1	0	22	1	1	0	98	8	93	8	12	0	24	20	0	5	23	14	0	2	0	6	37	58	0	13	52	3	0	5	74	1	70	0	12	4	4	0	18	0	6	0	119	4	1
AP000462.2	0	0	0	1	0	0	2	0	0	0	0	0	0	0	0	0	0	0	0	0	0	0	0	0	0	0	0	1	0	0	0	0	0	0	0	0	0	0	0	0	0	0	1	0	0	0	0	3	1
RP1-278O22.2	0	1	2	3	0	4	1	2	1	3	3	6	0	2	4	0	1	1	0	2	0	2	1	0	0	0	1	1	1	1	0	1	0	1	1	1	3	0	0	2	1	0	1	0	0	1	4	2	3
DLGAP1-AS3	0	0	0	0	0	0	0	0	0	0	0	1	0	1	0	0	0	0	1	0	0	1	0	0	1	0	0	8	0	0	7	0	0	0	0	0	0	1	0	0	1	0	1	0	0	0	1	2	0
RP11-489D6.2	0	0	0	1	0	0	0	0	2	6	2	8	0	0	16	1	0	2	4	0	0	6	0	0	0	0	1	0	0	1	0	0	1	0	0	0	0	1	0	1	0	0	0	3	1	4	1	7	0
LINC02157	0	0	0	0	0	0	0	0	0	1	0	1	0	0	0	0	0	0	0	2	0	0	0	0	0	0	0	1	1	0	1	0	0	0	0	0	0	0	0	0	0	0	0	0	0	0	0	0	0
AC103563.8	0	6	2	93	0	2	5	1	6	8	0	15	0	7	123	3	1	9	0	2	3	16	5	0	2	4	34	0	3	131	0	5	2	12	0	0	50	16	0	119	0	3	1	0	0	0	1	1	0
AC103563.9	2	0	5	95	0	0	1	6	22	1	0	31	0	19	40	12	0	4	0	0	0	63	0	0	3	1	13	2	1	88	0	2	0	13	0	0	9	11	0	116	0	7	2	0	0	1	4	0	0
RP11-666A8.8	12	4	12	3	0	5	19	6	8	5	11	19	23	8	16	6	41	17	10	6	9	10	3	19	5	12	15	24	4	18	29	33	3	36	0	3	16	2	4	2	18	4	7	5	12	4	13	18	4
RP11-666A8.9	39	17	15	3	8	3	21	10	2	10	11	67	32	1	8	12	34	12	8	2	9	11	11	8	1	16	6	25	0	20	11	44	15	15	15	14	38	1	6	10	8	4	2	8	36	7	12	0	4
RP3-388M5.9	8	4	7	4	1	2	14	3	3	16	9	36	7	2	15	13	4	18	6	6	8	13	4	1	1	14	5	5	9	6	1	13	13	9	12	4	8	5	2	4	16	4	11	1	6	14	26	13	8
RP11-190A12.8	8	2	6	6	6	8	16	18	10	51	8	70	21	14	18	15	92	28	1	1	35	27	7	9	0	15	73	0	2	70	137	57	12	37	12	3	84	11	1	19	5	9	11	1	11	0	29	420	1
GRID1-AS1	0	0	0	0	1	0	0	0	0	0	2	0	1	0	0	0	0	0	0	1	0	0	0	0	0	0	0	0	0	0	0	1	0	0	1	0	1	0	0	0	0	0	0	1	0	0	3	0	2
AC092652.1	0	0	0	0	0	0	0	1	0	0	0	0	0	0	0	1	0	0	0	0	1	0	0	0	0	0	0	0	1	0	0	0	0	0	8	0	0	0	0	0	7	0	0	0	0	1	7	7	5
RP5-991G20.2	10	4	10	3	1	3	1	6	2	15	9	27	19	2	12	4	13	12	3	7	8	4	29	19	0	3	4	0	4	5	2	11	14	38	13	2	6	2	7	4	14	4	7	6	5	6	2	13	0
RP11-416A14.1	4	0	0	0	0	0	0	0	1	4	0	1	0	1	1	0	0	1	0	0	0	1	0	2	0	0	0	0	0	0	1	3	0	0	4	0	2	1	0	0	2	5	0	0	0	0	0	2	0
RP11-114J13.1	0	0	1	0	0	0	0	1	0	1	0	0	1	1	1	0	0	0	0	0	0	0	0	0	0	0	0	0	0	1	0	0	0	0	0	0	0	0	0	0	0	1	1	0	0	0	1	0	0
RP1-68D18.3	0	0	0	0	0	0	0	0	0	0	0	0	0	0	0	0	0	0	0	0	0	0	0	0	0	0	0	0	0	0	2	2	0	0	0	0	0	0	0	0	0	0	0	0	0	0	0	0	0
RP11-61E11.2	2	2	5	1	2	1	5	0	3	1	2	2	0	0	0	5	6	5	1	5	7	2	1	3	1	1	0	0	1	1	3	3	6	2	10	1	1	2	1	2	8	0	4	2	3	2	2	1	3
AC068491.2	0	1	0	0	1	1	0	0	0	0	0	1	0	2	0	0	5	1	0	0	0	0	0	0	0	0	0	0	0	0	0	0	0	0	0	0	0	0	1	0	1	0	0	0	0	0	0	0	0
RP4-559A3.6	0	0	0	0	0	0	0	0	0	0	0	0	0	0	0	0	0	0	0	0	0	0	0	0	0	0	0	0	0	0	0	0	0	0	0	0	0	0	0	0	0	0	0	0	0	0	0	0	0
RP11-146D12.2	1	9	6	17	1	1	6	3	2	0	8	8	2	1	2	0	28	2	0	1	0	7	1	2	1	0	0	14	4	13	5	9	1	4	12	0	5	4	0	16	0	0	2	0	0	3	1	9	1
RP5-991G20.6	1	0	2	0	1	1	0	0	0	1	1	1	4	0	8	1	0	6	0	4	1	1	0	1	0	0	0	3	0	2	2	2	0	1	7	0	1	0	2	1	1	0	3	2	0	0	0	8	1
RP11-329B9.5	0	2	3	3	0	0	0	3	0	3	1	20	1	0	3	1	1	2	0	1	0	1	0	0	0	4	2	0	0	1	2	0	7	4	4	0	0	2	0	0	1	0	1	0	0	1	9	15	2
RP11-181G12.4	0	1	7	0	0	0	2	0	0	3	0	1	1	1	5	0	0	1	0	0	0	2	1	0	0	0	4	2	0	8	1	0	0	2	1	0	5	0	0	1	1	0	2	0	0	0	0	29	0
AC010468.2	0	0	0	0	0	0	0	0	0	0	1	0	0	0	0	0	1	0	0	0	0	0	1	0	0	0	0	1	0	0	0	0	0	0	0	0	3	0	0	0	1	0	0	0	0	0	2	0	0
RP11-732A19.2	0	0	0	0	0	0	0	0	0	0	0	0	0	0	0	0	0	0	0	0	0	0	0	0	0	0	0	0	0	0	0	0	0	0	0	0	0	0	0	0	0	0	0	0	0	0	0	0	0
RP11-196D18.1	0	0	0	0	0	0	0	0	0	1	0	0	0	0	0	0	0	0	0	0	0	0	0	0	0	0	0	0	0	0	0	0	0	0	0	0	0	0	0	0	0	0	6	1	0	0	0	0	0
RP11-309M23.1	1	0	1	0	0	0	0	0	1	0	1	0	1	1	0	0	0	0	1	0	0	2	0	2	1	0	0	0	0	0	0	2	0	1	2	0	0	0	0	2	0	1	0	0	0	0	0	0	0
RP11-566K19.6	2	11	1	0	1	0	0	3	2	2	1	0	1	0	49	6	1	29	4	1	0	5	0	2	2	4	104	2	2	8	1	3	4	6	15	0	14	6	1	0	7	3	1	0	4	1	0	47	1
RP4-668J24.2	12	7	2	4	5	40	7	7	8	2	38	70	13	5	1	20	55	25	8	2	7	9	6	1	7	8	0	7	3	100	2	4	42	0	25	19	3	31	10	0	13	11	56	5	21	9	4	73	13
RP11-109P14.10	0	0	0	0	0	0	0	0	0	0	0	0	0	0	0	0	0	0	0	0	0	0	0	0	0	0	0	0	0	0	0	0	0	0	0	0	0	0	0	0	0	0	0	0	0	0	0	0	0
RP11-59N23.1	0	0	0	0	0	0	1	2	0	0	0	0	0	0	0	0	0	0	0	0	1	0	0	0	1	5	1	0	1	0	1	1	0	0	57	0	0	0	0	0	0	0	0	0	27	0	0	1	4
RP11-59N23.3	0	0	0	0	0	0	0	1	0	1	1	1	0	0	0	0	0	0	0	0	0	0	0	0	0	1	0	1	1	0	0	0	0	0	20	0	0	0	0	0	0	0	3	0	15	1	1	0	0
RP1-200K18.1	1	0	0	0	0	0	1	0	0	0	1	0	0	1	2	0	1	0	0	0	0	0	0	0	0	0	0	0	0	0	1	0	0	0	0	0	24	0	0	0	2	0	0	0	0	0	0	0	3
AC133680.1	0	0	1	0	0	0	0	0	0	0	1	1	2	0	0	0	8	0	0	0	0	0	0	0	0	0	0	0	1	1	0	0	2	0	10	0	0	3	0	0	0	0	0	0	0	0	0	5	0
CTD-2314G24.2	2	3	0	13	0	0	0	13	0	0	38	29	1	23	1	2	0	0	0	2	0	41	41	0	0	2	0	4	1	3	11	0	19	31	5	8	21	1	0	59	2	1	31	1	0	2	1	75	5
RP11-379H18.1	1253	504	299	529	878	363	574	760	236	493	941	828	1056	614	223	384	1437	294	855	744	2934	591	885	1346	762	1014	196	284	364	248	224	585	632	489	588	547	487	447	553	510	1387	657	1310	529	377	1130	426	273	1503
RP11-476F14.1	0	0	0	0	0	0	0	0	0	0	0	0	0	0	0	0	0	0	0	0	0	0	0	0	0	0	0	0	0	0	0	0	0	0	0	0	1	0	0	0	0	0	1	0	0	0	0	0	0
H19	167	9033	85	23089	614	1307	207	3128	3335	98	197	3522	1620	14105	49658	592	567	71	12174	3187	1047	5678	704	13410	1822	12441	269	6898	2489	5973	3042	5328	30210	381	1789	4158	35120	1059	15926	15703	1825	5072	110625	2061	267	5183	139	289	15139
AC008060.8	0	0	0	0	0	0	0	0	0	0	0	5	0	0	0	0	1	0	0	0	0	0	2	0	0	1	0	0	0	0	0	0	1	0	0	0	0	0	0	0	1	0	0	0	0	0	2	20	0
ATP13A4-AS1	0	0	3	2	1	0	2	0	0	0	1	9	3	1	4	0	0	1	0	0	0	2	0	0	0	2	3	2	1	2	0	3	0	0	1	0	7	1	0	1	0	1	0	0	0	0	0	0	0
KANSL1-AS1	92	82	83	48	10	104	55	18	125	77	25	183	279	27	58	18	46	108	58	114	129	117	318	183	149	52	101	24	101	49	157	37	36	46	32	18	45	20	19	21	37	6	10	13	127	31	12	677	21
KIRREL3-AS3	0	0	0	0	0	0	0	0	0	0	0	0	1	0	0	0	0	0	0	0	0	0	0	0	0	0	0	0	0	0	0	0	0	0	1	0	0	0	0	0	0	0	0	0	0	0	0	1	0
KIRREL3-AS1	0	0	0	0	0	0	0	1	0	0	8	1	0	2	0	0	1	2	0	1	0	1	0	0	0	1	0	0	1	0	1	4	0	0	0	0	0	0	1	0	0	0	0	0	0	0	0	0	1
AC004449.6	6	0	1	1	4	3	1	5	2	4	2	0	4	6	3	0	10	2	2	3	4	2	4	2	1	2	5	2	0	11	22	1	0	6	2	1	4	0	1	3	3	1	8	0	0	2	3	6	2
RP11-707P17.2	30	6	15	0	11	4	4	17	6	2	10	15	20	4	7	1	10	15	0	15	3	14	1	12	7	11	12	7	1	16	9	18	5	1	20	3	10	4	3	4	6	12	11	1	21	8	12	1	0
IQCF5-AS1	0	0	0	0	0	0	0	1	0	1	0	0	0	0	0	0	0	0	0	0	0	0	0	0	0	0	0	0	0	0	0	0	0	0	0	0	0	0	0	0	0	0	3	0	0	0	0	0	0
RP11-707P17.1	1	0	0	0	0	0	0	1	0	1	2	0	1	0	0	0	0	0	0	0	1	2	1	0	0	1	0	1	0	0	0	3	1	0	0	0	2	0	0	0	0	0	1	0	3	0	0	0	0
SPATA8-AS1	0	0	0	0	0	0	0	0	0	0	0	0	1	0	0	0	0	0	0	0	0	0	0	0	0	0	0	0	0	0	0	0	0	0	0	0	0	0	0	0	0	0	0	0	0	0	0	0	0
RP11-863H1.1	1	0	0	0	2	0	0	3	0	5	1	0	4	0	0	1	1	0	0	0	0	1	3	2	0	0	0	0	0	0	0	1	1	0	4	1	2	0	0	0	3	0	0	0	3	0	2	0	1
RP11-190P13.2	0	0	0	0	0	0	0	0	0	2	3	5	1	1	0	1	8	0	1	1	0	0	1	0	0	1	4	0	0	0	0	2	7	3	10	0	0	1	1	0	2	1	3	0	8	1	0	5	0
CTD-2306A12.1	4	2	6	1	7	2	54	6	2	5	2	7	10	2	8	2	2	2	7	1	7	5	12	16	0	2	3	0	2	13	16	4	0	24	3	6	3	0	1	12	0	1	9	4	6	3	5	1	0
KCND3-IT1	1	0	0	1	0	0	0	0	0	0	1	1	0	0	0	0	0	0	0	1	0	0	0	0	0	0	0	4	0	0	0	0	0	0	0	1	0	0	0	0	0	0	2	0	0	0	0	0	0
LINC02032	0	0	0	0	0	0	0	0	0	0	1	0	0	1	1	0	0	0	0	0	0	0	0	0	0	0	0	0	0	0	0	0	0	0	0	0	0	0	0	0	0	0	1	0	0	0	0	0	0
LINC02033	1	2	6	0	0	7	0	6	1	3	1	10	2	4	2	2	9	9	1	3	5	8	11	2	1	4	2	2	4	9	0	3	0	9	4	7	1	4	0	3	2	2	3	4	3	15	2	3	0
LINC02030	1	0	0	0	2	0	0	0	0	0	0	0	0	2	0	0	0	0	0	0	0	0	3	0	0	0	0	0	2	1	4	0	0	0	13	0	0	1	1	0	0	0	2	1	0	2	0	0	1
LINC02031	18	1	14	59	86	29	20	7	19	27	5	9	15	314	45	12	21	6	5	82	27	13	161	30	2	5	4	279	9	44	259	54	5	9	1	10	727	23	4	127	33	8	42	47	55	17	169	0	12
LINC02036	0	1	6	70	6	0	1	5	1	15	8	63	5	7	25	5	2	24	0	1	0	14	13	0	3	5	6	1	1	87	5	24	6	82	7	2	1	13	3	84	3	2	4	2	7	1	4	69	0
LINC02037	0	0	1	0	0	1	0	0	0	1	7	1	0	1	0	0	1	0	0	0	1	0	1	0	0	1	0	0	1	0	0	1	0	0	3	0	0	0	0	0	0	3	6	1	0	0	0	0	2
LINC02035	586	780	275	421	264	455	513	550	160	495	575	4443	722	372	579	839	1321	944	772	546	1065	718	895	1231	634	879	1406	454	404	674	168	832	1059	840	1084	1073	232	544	218	598	451	367	246	213	923	3071	465	227	223
RP11-43A14.1	11	6	5	0	2	1	11	0	1	2	12	12	8	4	3	2	16	7	0	0	3	4	0	6	0	4	0	0	0	3	2	0	6	1	2	1	12	0	0	0	0	2	2	1	4	0	9	0	4
CTD-3118D7.1	0	0	0	0	0	0	0	0	0	0	0	0	0	0	0	0	0	0	0	0	0	0	0	0	0	0	1	0	0	0	0	0	0	0	0	0	0	0	0	0	1	0	1	0	0	0	0	1	0
AC091493.2	0	1	2	0	0	0	0	0	1	1	0	0	0	0	0	0	0	0	0	0	0	1	0	0	0	0	1	1	6	0	0	0	1	0	1	0	0	0	0	0	0	7	2	0	0	0	0	0	0
AC009498.1	0	0	0	0	0	0	0	1	0	0	0	0	0	0	0	0	0	0	0	0	0	0	0	0	0	0	0	0	0	0	0	0	0	0	0	0	0	0	0	0	0	0	0	0	0	0	0	0	0
AC004448.5	0	0	0	0	0	0	3	21	1	0	2	5	1	2	0	0	2	2	0	0	0	1	5	0	0	4	0	82	0	0	450	1	20	4	1723	2	71	0	9	2	0	1	0	0	1	32	290	1	19
RP11-22C11.2	118	77	80	55	26	14	85	22	20	135	112	152	81	77	103	77	94	58	72	29	129	24	48	63	63	36	83	75	13	129	114	318	56	135	618	25	190	11	86	95	241	7	110	22	152	37	45	7	35
KCNAB1-AS2	1	0	0	0	0	3	0	0	0	0	0	2	0	0	0	0	0	0	0	0	2	1	8	0	3	0	0	0	1	0	0	0	1	0	1	0	0	0	0	0	5	0	2	0	0	11	1	0	1
LINC00173	9	22	20	6	9	24	33	9	17	69	108	25	78	28	8	11	53	27	5	14	19	45	53	27	2	44	23	19	4	9	4	16	4	16	44	2	22	5	23	20	66	6	14	3	37	11	194	33	1
AC004692.4	0	0	0	0	0	0	0	0	0	0	2	0	0	0	0	0	1	0	0	0	0	0	0	0	0	0	0	0	0	0	0	0	0	0	2	0	0	0	0	0	2	0	0	0	0	0	0	0	0
RP11-379L18.3	0	0	0	0	0	0	0	0	0	0	0	0	0	0	0	0	0	0	0	0	0	0	0	0	0	0	0	0	0	0	0	0	0	1	0	0	0	0	0	0	0	0	0	0	0	0	0	0	0
RP11-355F22.1	0	0	0	0	0	0	0	0	0	0	0	0	0	0	0	0	0	0	0	0	0	0	0	0	0	0	0	0	0	0	0	0	3	0	0	0	0	0	0	0	0	0	0	0	0	0	0	0	0
CITF22-24E5.1	0	0	0	0	0	0	0	0	0	0	0	0	0	0	0	0	0	0	0	0	0	0	0	0	0	0	0	0	0	0	0	0	0	0	0	0	1	0	0	1	0	0	0	0	0	0	1	0	0
RP11-11H9.2	0	0	0	0	0	0	0	0	0	0	0	0	0	0	0	0	0	0	0	0	0	0	0	0	0	0	0	0	0	0	0	0	0	0	2	0	0	0	0	0	0	0	0	0	0	0	0	0	2
AC084149.1	0	0	0	0	0	0	0	0	0	0	0	0	0	0	0	0	0	0	0	0	0	0	0	1	0	0	0	0	0	0	0	0	0	0	0	0	0	0	0	0	0	0	0	0	0	0	0	0	0
AC084149.2	1	0	0	0	0	2	1	0	0	0	0	1	0	1	1	2	17	0	0	1	1	0	1	2	0	0	0	0	0	0	6	0	3	0	0	0	0	0	3	0	26	0	1	0	0	0	2	5	0
ATP1B3-AS1	21	16	21	1	9	1	13	12	3	11	40	98	28	3	2	12	30	20	6	15	5	31	0	9	3	42	17	24	1	11	13	29	15	3	95	16	34	8	13	1	11	8	20	2	90	2	43	6	2
RP11-113D6.6	0	0	0	0	0	4	0	1	0	0	0	1	0	0	0	0	1	0	0	0	0	0	9	0	0	1	0	0	1	0	1	0	1	1	1	0	1	0	0	0	1	1	0	0	0	0	0	0	0
RP11-3P17.5	5	3	7	10	7	24	57	16	6	31	11	4	17	12	10	9	35	5	2	18	1	9	26	7	9	21	7	17	7	7	6	12	10	7	2	23	3	7	10	43	25	9	18	7	9	12	31	83	17
RP11-135D11.2	0	0	0	0	0	0	0	0	0	0	0	0	0	0	0	0	0	0	0	0	0	0	0	0	0	0	0	0	0	0	0	0	0	0	0	0	0	1	0	0	0	0	0	0	0	0	0	0	0
RP11-476H16.1	3	0	0	1	0	0	5	0	0	2	1	2	0	2	6	0	3	3	0	3	0	3	0	2	0	1	4	2	0	0	3	1	4	8	0	0	5	0	3	1	3	1	0	0	2	0	0	4	0
CTD-2587H24.5	109	1	1	0	2	3	0	7	2	0	0	4	11	29	1	2	1	0	28	14	26	15	0	67	60	15	2	0	9	0	2	0	25	1	1	2	3	1	0	0	167	2	0	31	9	49	1	1	1
AC138472.6	0	0	0	0	0	0	0	0	0	0	1	0	0	0	0	0	0	0	0	0	0	0	0	0	0	0	1	0	0	0	0	0	0	0	0	0	0	0	0	0	1	0	0	0	0	0	0	0	0
RP11-49K4.2	0	0	0	0	0	0	0	0	0	0	0	0	0	0	0	0	0	0	0	0	0	0	0	0	0	0	0	0	0	0	0	0	0	0	0	0	0	0	0	0	0	0	0	0	0	0	0	0	0
HTR5A-AS1	0	0	0	0	0	0	0	0	0	0	0	0	0	0	0	0	0	0	0	0	0	0	0	0	0	0	0	0	0	0	0	0	0	0	0	0	0	0	0	0	0	0	1	0	0	0	0	0	0
RP11-546K22.1	3	0	1	3	0	1	1	0	1	0	0	0	2	0	0	0	2	2	4	0	4	0	2	1	0	1	1	3	5	1	15	1	0	0	1	2	2	0	1	3	5	0	4	1	0	0	0	10	2
RP11-546K22.2	0	0	0	0	0	0	0	0	0	0	0	0	0	0	0	0	0	0	0	0	0	0	0	0	0	0	0	0	0	0	0	0	0	0	0	0	0	0	0	0	0	0	1	0	0	0	0	0	0
RP11-546K22.3	7	2	10	18	4	13	8	10	5	8	1	17	6	2	14	12	18	10	12	0	26	14	2	3	1	3	6	4	8	6	22	3	4	8	3	7	7	1	2	8	16	8	4	17	1	6	1	32	18
RP11-42O4.2	5	0	1	0	0	2	0	2	0	0	3	2	0	3	0	1	0	0	0	0	0	0	0	0	1	2	0	0	1	0	1	0	0	0	2	0	3	1	0	0	1	2	1	0	4	0	0	0	2
AC114752.3	0	0	0	0	0	0	0	0	0	0	0	0	0	0	0	0	0	0	0	0	0	0	0	0	1	0	0	0	0	1	0	0	0	0	0	0	0	0	0	0	0	0	0	0	0	0	0	0	0
CTD-2647E9.3	1	0	1	2	1	0	1	1	1	2	1	3	0	0	1	0	1	0	1	1	0	2	0	0	0	2	1	0	0	1	3	1	1	1	0	0	0	1	1	0	1	1	0	0	6	0	1	2	0
RP11-29H23.4	1	0	0	1	0	1	0	2	0	2	3	3	6	0	2	0	4	0	3	0	1	1	0	1	0	1	0	1	0	2	7	2	0	1	4	1	3	0	10	1	5	0	9	3	2	1	2	0	5
RP11-1H15.2	1	0	0	1	0	6	0	0	0	0	2	3	0	1	0	0	0	0	0	0	0	1	0	0	1	2	0	0	1	0	0	0	0	0	0	0	0	2	0	1	0	0	2	0	0	0	1	0	1
AF186192.1	2	0	0	3	0	2	0	1	1	2	2	9	1	5	1	0	0	2	0	2	0	3	4	2	0	10	1	0	0	15	3	5	13	0	61	1	0	3	2	0	0	5	2	0	0	0	2	53	1
GATM-AS1	3	1	1	5	0	0	1	3	2	3	0	1	2	0	1	0	1	0	3	1	1	0	0	1	0	0	0	1	0	3	3	3	1	1	0	3	3	0	2	0	2	0	5	0	0	0	0	2	0
RP11-90D4.3	0	0	2	0	0	0	0	0	0	1	1	4	0	0	0	0	0	0	0	1	2	0	0	1	0	2	1	0	1	0	0	0	0	0	2	0	0	0	0	1	0	0	1	0	0	1	0	7	0
RP11-380F14.2	2	1	0	0	1	0	0	0	0	0	0	3	0	2	0	1	0	0	0	0	1	0	0	0	0	0	0	0	0	1	0	2	0	0	1	3	0	0	1	0	1	0	0	1	0	0	0	0	1
AC106801.1	2	1	0	0	2	3	0	3	0	2	0	2	2	3	1	2	1	2	0	4	0	6	3	2	3	4	3	0	2	0	1	1	0	0	0	0	2	1	0	1	2	4	1	0	1	1	1	0	1
RP11-1L9.1	30	0	0	0	0	0	0	1	3	2	0	0	1	13	0	5	0	0	0	1	4	2	1	0	12	3	0	0	1	0	10	2	11	1	1	3	13	1	2	1	3	5	2	3	1	1	1	0	5
AC087430.1	0	0	0	0	0	1	0	0	0	0	0	0	0	0	0	0	0	0	0	0	0	0	0	0	0	0	0	0	0	0	0	0	0	0	0	0	0	0	0	0	0	0	0	0	0	0	0	0	0
TTTY4	0	0	0	0	0	0	0	0	0	0	0	0	0	0	0	0	0	0	0	0	0	0	0	0	0	0	0	0	0	0	0	0	0	0	0	0	0	0	0	0	0	0	0	0	0	0	0	0	0
NDST1-AS1	0	15	1	3	2	2	9	2	5	1	2	0	6	2	0	2	0	1	1	2	5	3	4	17	0	1	3	0	0	0	2	2	0	3	3	4	5	0	1	6	11	2	1	0	1	2	2	18	0
AC009120.4	3	0	1	2	0	0	1	2	0	2	0	3	1	0	1	0	6	1	2	1	1	1	5	1	3	3	0	1	0	1	0	2	5	1	5	1	1	2	1	5	2	0	7	3	3	0	0	1	4
CTB-1I21.1	0	0	0	0	0	0	0	0	0	0	2	0	1	0	0	0	0	0	0	1	0	0	0	0	0	1	0	0	0	0	0	0	3	0	13	0	24	0	15	0	0	0	26	0	2	0	0	1	2
RP11-557H15.3	230	47	35	77	338	22	98	112	216	2	34	42	268	434	152	18	40	77	200	1055	35	57	289	609	120	48	34	76	181	15	113	105	28	45	105	584	763	43	138	80	1208	137	824	57	57	61	143	3	176
RP3-455J7.4	7	1	8	0	0	4	5	13	0	39	4	5	1	3	5	1	5	4	4	3	0	5	13	3	2	5	40	3	4	6	7	4	0	5	3	0	3	0	0	3	0	7	6	3	3	2	2	16	0
TMLHE-AS1	4	1	0	0	0	0	1	1	1	3	3	2	5	3	1	0	4	2	0	2	0	0	1	3	0	1	2	1	1	5	1	0	0	7	3	0	1	1	1	0	5	0	0	1	2	1	2	1	1
RP11-447B18.1	0	0	0	0	0	0	0	0	0	0	0	0	0	0	0	0	0	0	0	0	0	0	0	0	0	0	0	0	0	0	0	0	0	0	0	0	0	0	0	0	0	0	1	0	0	0	0	0	0
AC129492.6	32	138	8	28	173	2	31	70	18	16	183	100	111	188	20	51	137	22	14	53	113	8	226	115	168	75	9	10	14	3	35	127	20	87	1276	310	373	20	463	59	198	266	128	18	152	29	142	90	115
RP11-234B24.2	1	2	4	0	2	1	0	4	0	4	0	7	0	6	1	3	2	4	0	1	0	3	6	1	0	5	2	1	1	1	3	1	11	2	0	0	1	0	0	2	0	1	1	0	0	0	0	2	2
TDRKH-AS1	11	12	4	6	4	5	5	14	4	17	12	13	1	4	3	10	65	16	9	4	15	13	6	12	1	7	33	12	7	13	14	35	11	46	11	1	1	3	38	7	20	5	3	1	0	7	47	5	2
AP000473.8	0	0	5	1	3	0	1	5	4	12	5	67	1	6	5	9	1	5	6	2	1	17	0	0	0	7	3	23	1	0	1	11	3	23	4	2	0	4	0	6	0	5	2	1	3	0	0	10	0
RP11-451H23.3	0	0	0	0	0	0	1	0	0	0	0	0	0	0	0	1	0	0	0	0	0	0	0	0	0	0	0	0	0	0	0	0	0	0	0	0	0	0	0	0	0	0	0	0	0	0	0	0	0
RP11-211N8.2	11	2	4	5	0	2	2	5	4	7	1	10	9	0	11	2	23	3	3	1	0	17	1	5	1	4	3	0	2	31	11	2	5	0	32	2	2	4	3	9	4	2	2	2	1	2	3	23	4
HMMR-AS1	4	0	0	0	0	0	0	0	0	1	1	2	0	0	2	1	3	0	0	0	1	0	0	0	0	0	0	2	0	1	3	3	0	1	0	0	0	0	0	0	0	0	1	0	0	0	0	0	0
DPYD-IT1	1	0	0	2	2	0	0	1	0	0	0	1	2	0	0	1	0	0	0	1	0	1	2	1	1	0	0	0	0	0	0	0	3	1	0	3	0	0	0	0	1	0	1	0	0	1	1	0	1
RP3-465N24.6	6	11	4	9	1	2	1	4	1	10	4	8	9	2	20	6	4	7	2	7	6	7	3	6	11	4	10	6	2	12	6	16	5	12	9	2	18	1	3	14	30	7	14	0	3	2	5	13	4
AP000473.5	3	3	12	4	8	1	0	7	3	21	4	78	2	7	13	17	3	20	1	6	1	13	0	1	0	16	7	17	5	5	0	4	2	41	3	4	3	4	1	11	3	8	6	0	4	0	0	92	1
AP000473.6	1	0	1	0	0	0	4	1	0	0	5	0	1	0	2	0	0	2	0	4	0	0	0	1	0	1	2	0	0	0	0	2	0	1	0	0	0	0	0	2	1	0	5	0	0	0	0	1	1
LINC01217	0	0	0	0	0	0	0	0	0	0	0	0	0	0	0	0	0	0	0	0	0	0	0	0	0	0	0	0	0	0	0	0	0	0	0	0	0	0	0	0	0	0	1	0	0	0	0	0	0
LINC01216	0	0	0	0	0	1	0	0	0	0	0	0	0	0	0	0	0	0	0	0	0	0	0	0	0	0	0	0	0	0	0	0	0	0	0	0	0	0	0	0	0	0	0	0	0	0	0	0	0
LINC01215	24	4	60	29	7	40	4	23	11	102	13	38	7	170	6	28	24	35	11	66	12	41	489	4	29	30	56	45	37	25	8	16	94	8	8	3	21	64	7	45	6	51	11	6	15	15	10	0	11
LINC01214	6	3	0	44	54	0	5	12	37	0	1	2	6	65	4	0	0	1	8	0	7	8	13	60	215	0	1	0	0	17	0	0	0	0	4	138	0	25	1	14	8	30	9	6	22	8	2	1	6
LINC01213	30	1	0	4	9	2	2	6	3	0	0	2	1	1	1	4	0	0	24	1	7	0	1	14	44	3	2	0	3	1	2	0	5	3	1	43	0	1	4	1	10	3	2	2	25	3	9	0	2
RP11-656A15.1	0	0	0	0	0	0	0	0	0	0	0	0	0	0	0	0	0	0	0	0	0	0	0	0	0	0	0	0	0	0	0	0	0	0	0	0	0	0	0	0	0	0	0	0	0	0	0	0	0
RP11-710F7.2	1	0	3	1	1	2	2	2	0	3	0	6	2	0	3	3	2	1	0	3	0	3	14	3	2	4	3	0	1	4	5	3	2	3	11	1	4	0	1	2	0	2	1	3	5	4	1	0	1
RP11-710F7.3	6	1	0	0	5	0	0	2	3	0	4	0	2	2	0	0	1	4	4	0	1	4	3	3	0	1	3	2	0	0	14	0	2	3	6	1	3	0	0	0	0	0	3	2	2	1	1	3	0
RP11-5K23.5	0	0	0	1	0	0	0	0	0	1	0	0	0	0	0	0	0	0	0	0	0	0	0	0	0	0	0	0	0	2	0	0	0	0	0	0	0	0	0	0	0	0	0	0	0	0	0	0	0
CTD-3116E22.7	6	0	8	0	1	3	0	1	0	0	4	21	1	3	11	3	3	10	0	1	0	4	0	1	7	3	2	18	1	2	122	7	0	41	4	1	5	3	0	2	3	0	0	2	1	2	1	1	0
CTA-339C12.1	2	0	2	0	1	0	2	0	0	1	2	6	2	0	3	0	1	0	0	0	0	1	1	2	0	3	1	1	0	1	0	2	1	0	2	0	1	0	2	1	0	0	2	0	0	1	1	0	0
DSG2-AS1	30	7	4	1	12	3	8	36	1	7	18	7	6	0	25	24	28	9	4	10	11	6	32	34	4	36	10	3	10	12	63	5	83	19	9	7	22	0	17	5	23	4	6	3	12	33	16	27	15
LINC01219	0	1	0	0	0	0	0	1	0	0	1	0	1	0	2	0	0	0	0	1	0	0	0	0	0	4	0	3	0	2	0	0	0	1	0	0	6	0	1	0	0	0	0	0	0	0	0	4	0
LINC01218	0	0	0	0	0	0	0	1	0	0	0	0	0	0	0	0	0	0	0	0	0	0	0	0	0	0	0	0	0	0	0	0	0	0	0	0	0	0	0	0	0	0	0	0	0	0	0	0	0
CTD-2036P10.5	0	0	0	0	0	0	0	0	0	0	0	0	0	0	0	0	0	0	0	0	0	0	0	0	0	0	0	0	0	0	0	0	0	0	0	0	0	0	0	0	0	0	0	0	0	0	0	0	0
BPESC1	0	0	1	0	1	0	1	1	0	0	0	14	0	1	2	0	0	0	0	0	0	0	0	1	0	0	0	1	0	2	0	2	0	0	1	0	1	0	0	0	8	0	3	0	1	0	0	1	0
RP11-68L1.1	0	0	0	0	0	0	0	0	0	0	0	0	0	0	0	0	0	0	0	0	0	0	0	0	0	0	0	0	0	0	0	0	1	0	0	0	0	0	0	0	0	0	0	0	0	0	0	0	0
AC013480.2	0	0	0	0	0	0	0	0	0	0	0	0	1	0	0	0	1	0	0	0	0	0	0	0	0	0	0	0	0	0	0	0	0	0	3	0	1	0	0	0	1	0	0	0	0	0	0	0	1
HPYR1	0	0	0	0	0	0	0	0	0	1	0	0	0	3	1	0	2	0	0	0	0	0	0	0	0	0	0	0	0	0	0	0	0	0	0	0	0	0	0	0	0	0	0	0	0	0	0	0	0
RP11-193H5.1	1	0	0	0	1	1	0	0	0	0	0	0	1	1	0	0	0	0	0	0	3	0	1	0	0	0	0	0	2	2	0	0	0	0	2	2	2	2	2	1	4	2	1	0	1	0	1	0	2
AC005355.1	2	9	2	0	2	1	0	4	0	3	0	30	3	0	0	1	3	7	2	0	1	2	2	0	1	2	2	13	0	0	6	2	5	1	3	0	0	1	2	0	3	2	4	1	6	4	4	3	2
RP11-981G7.3	1	0	0	0	0	0	0	0	0	2	0	0	0	0	0	0	0	0	0	0	0	1	0	0	0	1	0	0	0	0	0	0	1	0	0	0	0	0	0	1	0	0	0	0	0	0	0	0	1
CTB-105L4.2	0	0	0	0	0	0	0	0	0	0	0	0	0	0	0	0	0	0	0	0	0	0	0	0	0	0	0	0	0	0	0	0	0	0	0	0	1	0	0	0	0	0	0	0	0	0	0	0	0
RP11-981G7.1	1	0	1	0	0	1	0	3	0	5	4	12	1	0	1	0	3	0	0	1	1	2	0	0	0	0	1	0	0	1	0	2	6	3	5	1	0	2	0	3	0	2	0	0	2	0	0	8	0
RP11-981G7.6	14	11	3	1	14	0	1	15	8	5	14	47	3	7	12	4	31	19	1	2	1	28	5	0	0	13	10	5	6	17	5	17	11	51	12	7	3	5	0	11	3	10	4	1	6	1	12	23	1
AC010982.2	0	0	0	0	0	0	0	0	0	0	0	0	0	0	0	0	0	0	0	0	0	0	0	0	0	0	0	1	1	0	0	0	0	0	0	0	0	0	0	0	0	0	0	0	0	0	0	0	0
RP11-287F9.2	0	0	0	0	0	0	0	0	0	0	0	0	0	1	0	0	0	0	0	0	0	0	0	0	0	0	0	0	0	0	1	0	0	0	2	0	0	0	0	0	0	0	1	0	0	0	0	0	0
RP11-758H9.2	37	36	78	25	14	17	139	53	34	112	72	108	88	38	107	41	218	51	44	50	43	43	68	63	42	53	42	31	22	50	38	100	70	58	189	9	126	35	75	40	255	21	92	17	54	25	20	84	43
LINC01079	1	0	0	0	0	0	0	0	0	0	0	0	1	0	0	1	0	0	0	0	0	0	0	0	1	0	0	0	0	0	0	0	0	0	0	0	1	0	0	0	0	1	0	0	0	0	0	0	0
RP11-462G22.2	0	1	0	0	5	0	3	4	1	0	0	0	29	0	0	0	0	0	0	5	4	5	1	0	0	0	0	0	0	3	0	0	10	1	53	5	2	3	0	3	9	0	15	0	8	5	0	0	1
RP11-418B12.1	0	0	0	0	0	0	0	0	0	2	2	0	0	0	1	0	0	0	0	0	0	0	0	0	0	0	0	0	0	0	0	0	0	0	1	0	0	0	0	0	0	0	0	0	0	0	0	0	0
RP11-193F5.1	0	0	0	0	0	0	0	0	0	0	0	0	0	0	0	0	0	0	0	0	0	0	0	0	0	0	0	0	0	0	1	0	0	0	0	0	0	0	0	0	0	0	0	0	0	0	0	0	0
TP53TG1	806	201	415	665	540	938	645	366	544	708	966	881	1529	486	705	760	1419	1183	528	527	616	563	715	934	396	684	826	863	640	1122	1689	398	970	780	803	459	1226	503	442	1234	1070	352	511	327	1060	724	728	989	209
LINC01073	0	0	0	0	0	0	0	0	0	0	0	0	0	0	0	0	0	0	0	0	0	0	0	1	0	0	0	0	0	0	0	0	0	0	0	0	0	0	0	0	0	0	0	0	0	0	0	0	0
LINC01072	0	0	0	0	0	0	1	0	0	0	0	0	0	0	0	0	0	0	0	0	0	0	0	0	0	0	0	0	0	0	0	0	0	0	0	0	0	0	0	0	0	0	0	0	0	0	0	0	0
CTD-3065B20.3	4	3	0	1	1	0	0	0	0	0	0	11	2	1	1	0	6	3	0	0	0	2	0	0	0	4	2	5	0	2	2	3	1	1	3	1	3	0	0	0	1	0	2	2	2	0	2	0	1
CTD-3065B20.2	1	0	5	1	2	1	0	3	0	6	10	17	1	0	1	1	10	0	1	3	2	6	0	2	0	0	3	3	3	0	1	2	6	3	3	0	3	0	2	0	0	3	0	3	3	0	8	0	2
LINC01077	1	1	1	2	0	0	1	1	1	1	1	0	2	1	1	0	1	0	3	2	0	0	2	0	3	0	0	0	0	0	1	0	0	0	1	6	0	0	1	1	2	2	4	0	0	0	0	0	2
LINC01076	0	0	0	0	0	2	0	2	0	0	0	0	0	0	0	0	0	0	0	0	0	0	0	0	0	0	0	0	0	0	0	0	0	0	0	0	0	0	0	0	0	0	1	0	0	0	0	0	0
LINC01075	0	0	0	0	0	0	0	0	0	0	0	0	0	0	0	0	0	0	0	0	0	0	0	0	0	0	0	0	0	0	0	0	0	0	0	0	0	0	0	0	0	0	0	0	0	0	0	0	0
LINC01074	0	0	0	0	0	0	0	0	0	0	0	1	0	0	0	0	0	0	0	0	0	0	0	0	0	0	0	0	0	0	0	0	0	0	0	0	0	0	0	0	0	0	0	0	0	0	0	0	0
PVRL3-AS1	2	4	4	0	0	2	2	3	1	0	5	7	11	2	1	9	19	9	1	0	1	3	1	101	0	3	0	0	2	1	3	3	13	10	60	2	0	1	2	0	13	0	16	1	11	2	18	19	12
RP11-795J1.1	0	0	0	0	0	0	0	0	2	0	0	0	0	0	0	0	0	0	0	0	0	0	0	1	0	1	0	0	0	0	0	0	0	0	0	0	0	1	0	1	0	1	0	0	0	0	0	0	0
RP11-276H1.3	0	2	1	0	1	3	2	2	0	16	3	4	0	1	1	0	3	1	2	0	2	0	2	2	1	0	0	0	3	1	1	0	0	2	1	2	2	0	1	0	5	3	6	1	0	0	5	0	0
RP11-276H1.2	0	1	0	0	1	0	0	1	0	2	1	1	0	0	2	0	1	0	0	1	1	0	0	0	0	0	0	1	1	0	0	0	0	0	0	2	1	1	0	0	0	0	2	0	1	2	0	0	0
RP11-46A10.5	66	31	20	9	11	38	32	50	18	47	27	55	49	21	96	25	100	44	19	51	34	47	38	60	8	33	105	91	28	109	87	63	56	115	36	27	110	26	17	23	51	12	29	12	27	39	71	189	29
LINC01571	0	0	0	0	0	0	0	0	0	0	4	1	0	0	0	0	0	0	0	0	0	0	0	0	0	0	0	0	0	0	0	0	0	0	0	0	0	0	0	13	0	0	0	0	0	0	0	1	0
RP5-905H7.3	0	0	0	0	0	0	0	0	0	1	0	0	0	0	0	0	0	0	0	0	0	0	0	0	0	0	0	0	0	0	0	0	0	0	1	0	0	0	0	0	0	0	1	0	0	0	0	0	0
PTPRD-AS1	19	1	1	11	92	0	71	23	5	1	724	13	1	5	0	16	21	1	1	33	15	2	33	2	7	38	3	0	10	0	0	5	11	1	2	4	0	8	0	12	9	17	0	1	48	16	136	532	7
PTPRD-AS2	0	0	0	0	0	0	0	0	0	0	1	0	0	0	0	0	1	0	0	0	0	2	0	0	0	0	0	0	0	1	0	0	0	0	0	0	0	0	0	0	0	0	0	0	0	0	0	0	0
STARD7-AS1	155	173	72	115	45	239	101	160	60	200	250	370	381	83	142	119	485	160	96	143	149	160	218	172	82	247	275	231	114	319	224	187	193	262	237	137	392	61	157	195	140	112	221	96	222	238	205	552	115
RP4-695O20.1	10	2	2	1	1	0	2	2	0	9	4	8	0	1	0	3	4	0	1	2	1	0	1	2	0	2	2	2	0	2	2	2	2	0	2	0	2	1	1	1	2	1	0	2	1	0	2	0	0
RP11-223C24.2	0	0	0	0	0	1	0	0	0	0	0	0	0	2	0	0	0	0	0	0	0	0	0	0	0	0	0	0	0	0	0	0	0	0	0	0	0	0	0	0	0	0	0	0	0	0	0	0	0
RP11-223C24.1	22	0	1	0	1	9	0	5	4	5	2	0	2	26	1	1	6	0	2	7	3	12	1	0	0	11	7	0	5	0	0	0	8	1	5	12	0	1	0	3	12	0	0	1	6	25	1	0	16
RP11-300J18.2	0	0	0	0	0	0	0	0	0	0	1	0	0	0	0	0	0	0	0	0	0	0	0	0	0	0	0	0	0	0	0	0	0	0	0	0	0	0	0	0	0	0	0	0	0	0	0	0	0
CTB-58E17.5	36	21	48	11	8	11	20	9	13	54	44	66	77	24	56	22	67	41	16	33	17	20	27	18	4	29	30	30	12	35	48	58	36	22	55	3	101	7	61	22	110	5	27	12	35	16	18	148	20
RP11-300J18.1	0	0	0	0	0	0	0	1	0	0	2	0	0	0	0	3	0	1	0	0	0	0	1	0	0	1	0	0	0	1	0	0	0	0	0	0	1	0	0	0	0	3	0	0	1	0	0	0	0
CTB-58E17.3	13	6	4	7	3	2	7	9	6	10	8	9	22	4	8	6	32	5	6	7	10	7	12	4	9	20	5	11	4	4	16	9	7	15	13	1	15	2	20	9	6	10	7	4	9	5	6	22	5
RP11-417F21.2	0	0	0	0	0	0	0	0	0	3	4	0	2	0	1	0	0	0	0	0	0	0	0	0	0	1	1	0	0	2	3	0	1	1	1	0	0	0	3	0	3	1	2	0	0	1	1	2	0
CTB-58E17.1	121	129	209	103	30	31	289	93	44	479	175	214	184	108	315	104	401	160	99	126	104	107	371	66	70	173	457	135	70	349	260	266	230	280	147	34	353	46	206	196	253	89	158	41	196	63	67	141	110
CTB-58E17.9	3	0	4	1	0	1	0	4	0	2	0	3	2	0	3	12	3	10	1	0	0	1	2	0	1	3	8	0	1	14	0	0	1	0	3	0	3	0	0	0	0	1	0	0	2	0	10	0	1
RP11-711G10.1	0	0	0	0	0	0	0	0	0	0	1	0	0	0	0	0	0	0	0	0	0	0	0	0	0	1	0	0	0	0	0	0	0	0	0	0	0	0	0	0	0	0	0	0	0	1	0	0	0
EGFR-AS1	535	0	3	3	4	9	6	2	2	1	32	7	25	5	2	16	17	2	4	6	12	20	4	7	1	21	2	7	1	0	2	9	13	1	30	7	6	5	2	1	31	1	15	7	27	38	15	8	18
RP11-366F6.2	277	0	0	0	15	0	9	164	0	0	0	3	0	0	0	13	50	0	10	0	9	0	32	228	0	0	0	0	0	0	1	0	150	0	170	0	69	0	136	0	167	0	148	0	21	96	1	221	135
AC107081.5	8	1	7	0	6	6	7	7	3	3	10	8	18	4	12	0	12	7	1	1	2	19	1	3	0	8	10	13	2	3	60	4	12	15	15	8	10	1	3	5	1	4	2	6	6	7	15	14	0
TPT1-AS1	250	53	87	170	141	297	151	258	97	126	293	256	155	217	144	150	246	159	113	327	131	280	184	149	163	404	180	178	145	168	1668	240	313	461	137	258	963	115	220	216	275	220	73	172	238	221	239	394	79
RP11-716D16.1	0	0	0	0	0	0	0	0	0	0	0	0	0	0	0	0	1	0	0	0	0	0	0	0	0	0	0	0	0	0	0	0	0	1	0	0	0	0	0	0	0	0	0	0	0	0	0	0	0
RP11-496D24.2	7	0	3	2	0	0	4	2	0	3	4	0	2	6	0	0	0	6	4	0	0	1	0	0	0	1	0	1	0	2	3	17	0	3	0	1	1	1	2	0	6	0	0	0	4	0	6	0	0
RP11-47A8.5	73	54	55	143	34	143	22	90	17	165	108	62	29	89	19	68	270	31	100	199	62	88	25	61	64	160	66	118	96	61	44	199	214	139	164	57	49	87	49	129	67	154	96	137	71	213	53	19	157
RP1-29C18.10	0	0	1	0	0	0	0	2	0	0	10	2	1	1	1	0	2	0	0	0	0	0	0	2	0	1	0	0	0	0	6	3	3	0	1	0	2	0	1	4	1	1	6	0	0	0	14	0	4
CRAT40	0	0	0	0	0	0	0	0	0	0	0	0	0	0	0	0	0	0	0	0	0	0	0	0	0	0	0	0	0	0	0	0	0	1	0	0	0	0	0	0	0	0	0	0	0	0	0	0	0
RP11-509A17.3	0	6	8	0	14	0	9	27	6	5	3	75	0	0	37	0	2	118	0	0	1	7	11	0	0	0	7	3	2	5	4	0	4	1	3	0	1	0	0	0	0	1	7	1	0	6	10	37	7
RP1-30M3.5	33	13	12	24	38	54	35	54	29	36	18	20	49	52	61	13	86	88	37	25	61	40	43	59	21	44	71	40	27	35	91	24	24	89	43	67	66	30	7	57	51	20	28	17	29	58	131	38	18
RP1-30M3.6	12	5	7	3	7	7	13	8	3	14	11	16	21	6	14	5	15	14	9	8	14	24	5	10	3	13	7	16	6	9	16	8	10	14	10	4	16	6	3	12	12	5	6	4	5	2	32	23	7
RP11-6I2.4	0	0	1	0	0	1	0	0	7	1	0	0	0	0	0	0	0	0	17	4	0	4	1	0	0	6	0	0	2	0	0	8	9	0	0	0	0	0	0	0	0	3	0	2	0	1	0	0	0
RP11-33N14.3	8	5	4	11	2	3	2	8	2	10	13	14	14	12	7	5	10	10	7	11	11	15	14	13	7	12	19	6	3	11	7	4	20	23	8	3	8	3	4	7	7	4	4	3	3	10	18	20	7
AJ271736.10	0	0	0	1	0	3	0	16	1	0	1	1	0	0	0	3	1	0	0	0	6	1	14	4	1	0	1	0	0	0	0	0	0	1	1	1	0	0	0	0	1	0	0	0	0	0	0	0	0
AP003900.6	32	2	1	0	0	0	0	17	0	2	0	4	1	0	0	0	1	0	0	0	0	0	33	1	0	1	0	0	0	0	0	1	0	0	82	0	4	0	0	0	1	0	71	0	8	6	0	0	43
RP11-33N14.5	1	2	4	0	0	3	2	1	0	9	2	8	2	0	8	5	5	9	1	1	2	5	0	1	0	5	0	2	0	6	2	1	1	7	1	1	3	1	0	2	3	0	3	1	1	0	2	2	1
RP11-300M6.1	0	0	0	0	0	0	0	1	0	1	1	0	1	0	0	0	0	0	0	0	0	0	0	0	0	0	0	0	0	1	0	0	0	0	1	0	0	0	0	0	0	0	3	0	0	0	0	0	0
MIR4500HG	8	0	8	2	2	0	1	0	0	1	0	5	2	0	6	0	2	5	2	1	0	0	13	2	0	1	10	0	0	1	4	0	4	6	2	3	0	11	0	0	0	1	15	0	25	0	0	6	3
RP11-2N1.2	2	1	0	0	3	8	0	3	1	0	1	0	0	0	0	0	0	0	5	0	1	3	0	0	10	0	0	4	5	0	0	0	2	0	1	1	0	2	0	2	19	7	1	19	2	8	0	8	2
RP11-552F3.13	0	0	0	0	0	0	0	0	0	0	0	0	0	0	0	0	0	0	0	0	0	0	0	0	0	0	0	0	0	0	0	0	0	0	0	0	0	0	0	0	0	0	0	0	0	0	0	0	0
RP11-552F3.10	20	11	10	3	7	6	7	7	5	7	20	30	31	14	11	8	21	29	5	6	9	12	16	12	7	19	31	14	4	44	34	32	10	33	13	2	17	4	17	7	26	3	16	6	15	2	15	53	13
RP11-2N1.1	0	0	0	0	0	0	0	0	0	0	0	0	0	0	0	0	0	0	0	0	0	0	0	0	0	0	0	0	0	0	0	0	0	0	0	0	0	0	0	0	0	0	0	0	0	0	0	0	0
RP11-78O9.1	0	0	0	0	0	0	0	0	0	0	0	0	0	0	0	0	0	0	0	0	0	0	0	0	0	0	0	0	0	0	0	0	1	0	0	0	0	0	0	0	0	0	0	0	0	0	0	0	0
CTD-2616J11.14	0	1	1	0	0	1	2	1	0	6	4	1	2	0	2	0	1	3	0	0	0	0	0	0	0	1	1	0	1	0	0	5	1	26	0	1	1	0	0	0	16	0	0	0	0	0	0	1	0
RP11-702H23.6	0	0	0	0	0	0	0	0	0	0	0	0	0	0	0	0	0	0	0	0	0	0	0	0	0	0	0	0	0	0	0	0	0	0	0	0	0	0	0	0	0	0	0	0	0	0	0	0	0
AC009095.4	16	10	8	4	6	0	3	13	0	14	16	29	6	2	2	2	10	5	2	4	3	14	2	8	1	8	4	9	1	2	10	8	2	3	27	3	6	0	0	14	1	4	9	4	4	5	10	1	2
RP11-317N12.1	12	0	1	0	0	0	0	2	0	1	1	0	0	0	0	0	2	0	0	0	1	1	3	0	0	1	0	0	0	0	2	1	3	1	0	0	238	2	0	0	57	1	8	0	0	0	1	185	45
RP11-284H18.1	0	0	0	0	0	0	0	0	2	0	0	2	0	0	0	0	0	0	0	0	1	1	0	0	1	0	5	116	0	0	611	1	0	0	1	0	4	0	0	0	1	0	0	0	0	1	0	0	1
RP5-1065J22.8	109	15	46	85	20	27	31	33	12	92	34	56	64	62	35	17	125	52	74	21	82	38	147	30	29	47	52	20	26	33	25	22	37	57	39	29	92	38	19	188	68	19	84	21	25	29	22	44	100
AC007422.1	0	0	0	0	0	0	0	0	0	0	0	0	0	0	0	0	0	0	0	0	0	0	0	0	0	1	0	0	1	0	0	0	0	0	0	0	0	0	0	0	0	1	1	0	0	0	0	0	0
CH17-262A2.1	0	0	5	2	2	11	2	1	3	17	0	8	33	4	16	0	0	32	3	2	1	15	1	0	2	4	14	8	0	15	40	10	2	20	19	3	3	3	0	4	2	1	3	2	13	4	3	5	3
LINC00309	1	1	1	0	0	0	1	0	0	0	0	0	0	0	0	0	0	0	0	0	0	0	1	0	3	0	0	0	0	0	0	0	0	0	0	0	2	0	0	0	0	0	2	0	0	0	0	0	0
AC017104.6	8	4	11	1	8	16	3	9	11	19	14	23	12	28	5	9	55	4	10	25	9	20	8	6	19	58	14	28	6	11	24	6	25	9	36	15	6	9	21	12	27	13	3	5	8	18	16	88	8
AC100830.3	1	2	0	2	2	5	2	4	1	8	10	16	5	2	0	5	3	1	8	3	1	2	5	1	0	12	6	5	5	2	20	2	28	6	9	2	8	1	3	3	3	2	9	6	3	4	6	1	1
LINC00302	9	75	2	5	183	0	5	5	13	1	1	9	26	231	1	3	1	2	29	17	78	0	14	23	148	15	0	0	0	0	1	2	2	1	1	17	10	3	13	1	6	290	32	7	29	1	2	0	38
LINC00303	1	1	0	0	0	0	4	8	0	2	3	0	1	6	1	0	0	0	0	0	3	0	0	0	1	1	0	0	2	0	28	1	2	1	1	0	37	0	3	0	0	1	4	0	0	0	1	1	9
LINC00301	0	0	0	0	0	0	1	0	0	1	0	1	0	0	0	0	0	0	0	0	0	0	0	0	0	0	0	0	0	1	0	0	0	0	0	0	0	0	0	0	0	0	1	0	0	0	0	0	0
LVCAT1	2	0	0	0	1	0	0	2	0	0	0	4	4	8	0	0	15	2	0	1	0	0	1	1	0	2	0	0	1	0	0	0	23	0	21	1	1	0	0	0	6	0	2	1	2	3	0	280	6
LINC00304	1	2	3	0	0	1	0	3	2	8	3	3	2	0	0	0	24	1	1	4	1	4	1	1	1	5	4	3	6	0	3	3	1	6	2	0	1	0	0	2	1	5	1	1	0	0	1	19	0
LINC00305	0	0	0	0	0	0	0	0	0	0	0	0	0	0	0	0	0	0	0	0	0	0	0	0	0	0	0	0	0	0	0	0	0	0	0	0	0	0	0	0	0	0	1	0	0	0	0	0	0
RP11-488I20.9	0	0	0	0	0	0	0	0	0	0	0	0	3	0	0	0	0	0	0	0	0	0	0	0	2	0	0	0	0	1	0	0	0	0	144	0	181	0	0	3	412	0	821	0	0	0	3	0	201
RP11-488I20.8	40	0	0	0	0	0	0	43	2	0	31	5	0	0	0	0	17	0	0	0	0	0	0	0	1	0	0	0	6	0	0	0	1	0	214	0	12	0	55	0	119	1	84	0	0	30	69	0	15
AC093802.1	0	1	0	0	0	0	0	4	0	2	1	2	0	2	0	0	0	0	0	0	0	0	0	0	0	0	0	1	0	0	0	1	0	1	1	0	0	0	0	0	0	0	1	0	0	0	4	0	0
RP11-780O17.1	0	0	0	0	1	0	0	0	0	0	0	0	0	0	0	0	0	0	0	0	0	0	0	0	0	0	0	1	0	0	0	0	0	0	0	0	0	0	0	0	0	0	0	0	0	0	0	0	0
C3orf79	0	0	2	0	0	0	2	0	0	0	2	4	2	0	0	0	1	1	0	0	3	1	0	2	1	1	0	0	1	0	0	0	0	5	0	1	0	0	0	1	1	1	0	0	2	0	8	3	1
RP11-556O5.6	0	0	0	0	0	0	0	0	0	0	0	0	0	1	0	1	0	0	0	0	0	0	0	0	0	0	0	0	0	0	0	0	0	0	0	0	0	0	1	0	0	0	0	0	0	0	1	0	0
RP11-128P17.3	0	0	0	0	0	0	0	0	0	0	0	0	0	0	0	0	0	0	0	0	0	0	0	0	0	0	0	0	1	0	0	0	0	0	0	0	0	0	0	0	0	0	0	0	0	0	0	0	0
RP11-128P17.2	0	6	0	2	0	0	12	0	0	0	2	8	0	0	0	0	0	1	0	1	0	5	0	0	0	0	0	0	0	1	0	13	1	0	0	0	0	0	3	0	2	0	0	0	0	0	5	0	0
A2ML1-AS2	0	0	0	0	0	0	0	1	0	0	0	0	1	0	1	1	0	0	0	0	0	0	0	0	0	0	1	0	0	0	0	0	1	0	0	0	0	0	0	1	0	1	2	0	0	0	0	0	0
AC090587.5	18	18	3	27	7	6	6	7	1	13	22	26	39	11	8	15	23	5	18	16	21	17	39	16	17	22	7	8	15	10	4	7	25	23	4	8	19	14	7	15	29	16	15	5	34	8	7	14	33
RP11-733C7.1	0	0	0	1	0	0	0	0	0	0	2	0	0	0	1	0	0	0	0	0	1	0	0	0	17	0	0	1	0	0	0	0	0	0	1	2	1	0	1	9	0	0	3	0	0	0	1	0	0
AC090587.4	18	27	11	25	13	3	6	13	4	23	37	27	33	14	5	19	28	6	12	20	13	25	13	9	23	15	3	24	16	13	1	13	24	12	9	14	28	26	9	37	21	27	35	6	19	10	12	1	32
RP11-327O17.2	0	0	1	1	0	0	0	2	0	0	0	1	0	0	0	0	0	0	0	0	0	1	0	0	0	0	0	0	0	0	0	1	0	0	0	0	1	0	0	0	0	0	0	0	0	0	1	0	0
RP13-941N14.1	9	7	1	0	2	1	3	6	2	6	8	10	6	2	0	5	20	1	6	4	5	5	5	1	3	4	13	7	3	0	24	4	8	3	17	5	22	2	2	1	9	6	1	6	1	8	2	23	7
HTR2A-AS1	0	0	0	0	0	0	0	0	0	0	0	0	0	0	0	0	0	0	0	0	0	0	0	0	0	1	0	0	0	0	0	0	0	0	0	0	0	0	0	0	0	0	0	0	0	0	0	0	0
AC019118.4	2	0	2	0	0	0	1	2	0	0	0	1	0	3	2	1	6	0	0	0	0	0	1	3	2	1	0	5	0	15	11	6	5	1	0	0	2	0	2	1	1	0	3	0	1	1	2	3	3
CTD-2134A5.4	53	33	21	29	15	97	47	26	22	63	102	70	111	7	17	119	18	50	40	23	156	28	59	110	14	90	15	47	18	86	16	14	114	32	54	12	49	13	72	40	177	17	38	40	132	22	118	885	73
CTD-2134A5.3	19	7	5	2	5	12	3	4	3	14	20	15	36	4	4	25	11	12	8	5	43	3	12	14	1	13	3	8	2	8	3	6	39	3	18	2	13	1	10	6	25	5	16	14	39	3	27	23	9
RP11-287D1.4	4	1	4	0	0	4	2	2	1	5	13	2	25	10	17	5	11	6	0	0	1	17	1	17	2	9	4	7	2	2	17	6	2	6	16	3	16	0	2	4	14	0	3	3	1	0	2	14	3
RP11-666A8.7	4	4	3	1	0	6	11	4	4	2	8	15	17	5	10	1	14	6	1	2	2	8	2	9	0	6	6	17	0	4	19	7	1	11	4	1	11	2	10	1	6	1	0	0	1	4	1	5	1
PRKCA-AS1	0	0	2	0	0	0	1	4	0	1	5	3	0	0	1	0	1	0	0	0	0	0	1	0	0	0	0	0	0	0	0	1	0	0	0	1	2	0	1	0	1	0	4	3	0	0	0	0	0
SC22CB-1D7.1	1	0	0	0	0	0	0	0	0	0	0	0	2	0	0	0	0	0	0	0	0	0	0	0	2	0	0	0	0	1	2	0	2	0	2	0	1	0	0	0	0	2	0	0	0	0	0	0	0
RP11-753A21.2	0	0	0	0	0	0	0	0	0	0	0	0	0	0	0	0	0	0	0	0	0	0	0	0	0	0	0	0	0	0	0	0	0	0	0	0	0	0	0	0	0	0	0	0	0	0	0	0	0
RP13-539F13.3	0	0	0	0	0	0	1	0	0	0	1	0	2	0	0	0	2	0	0	0	1	0	1	0	0	0	0	0	0	0	0	0	0	0	2	0	0	0	0	0	0	0	2	0	0	0	0	1	0
RP11-580I1.2	0	1	0	0	0	0	0	0	0	0	0	0	0	0	0	0	0	0	0	0	0	0	0	0	1	0	0	0	0	0	0	0	0	0	0	0	0	0	0	0	0	0	1	0	0	0	0	0	0
RP11-580I1.1	1	0	0	0	0	0	0	0	0	0	0	0	0	0	0	0	0	0	0	0	0	0	0	0	0	0	0	0	0	0	0	0	0	0	0	0	0	0	0	0	0	0	0	0	0	0	0	0	0
RP11-1000B6.3	19	2	3	8	1	6	5	10	3	9	10	45	13	4	2	8	38	9	3	6	13	13	11	5	10	12	3	3	8	4	1	13	27	8	8	4	3	18	9	27	6	17	1	3	6	15	8	2	11
AC073626.2	0	3	0	4	1	0	1	0	0	0	1	8	0	0	1	0	0	1	1	0	0	3	0	1	1	0	0	0	1	0	0	1	0	0	4	2	2	0	0	2	0	0	0	0	0	0	0	0	0
RP11-287D1.2	0	0	0	0	0	2	2	4	0	2	6	0	1	1	1	0	7	0	0	0	0	0	0	1	1	0	2	1	0	0	1	3	1	1	2	0	2	0	1	1	3	0	0	0	0	1	1	3	0
RP4-620E11.8	4	8	6	6	2	7	5	7	3	7	5	14	24	8	10	8	12	13	5	26	6	11	17	5	7	23	10	7	2	15	23	13	10	17	87	9	17	5	30	10	4	2	13	3	18	18	34	9	13
RP5-1172N10.2	1	0	4	2	0	0	5	2	2	8	4	7	3	2	0	2	15	2	1	1	5	6	2	0	2	1	3	5	0	0	2	1	0	4	3	2	1	1	0	2	0	0	7	1	8	3	3	73	3
RP13-786C16.1	0	0	0	0	0	0	0	0	0	0	1	0	0	0	0	0	0	0	0	0	0	0	0	0	0	0	0	0	0	0	0	0	0	0	0	0	1	0	0	0	0	0	0	0	0	0	0	0	0
RP11-344B23.2	0	0	0	0	0	0	0	0	0	0	0	0	0	0	0	0	1	0	0	0	0	0	0	0	0	0	0	0	0	0	0	1	0	0	0	0	0	0	0	0	0	0	0	0	0	0	0	0	0
RP11-468D11.1	0	0	0	0	0	0	0	0	0	0	0	0	0	0	0	0	0	0	0	0	0	0	0	0	0	0	0	0	0	0	0	0	0	0	0	0	0	0	0	0	0	0	0	0	0	0	0	0	0
LL21NC02-21A1.1	30	5	6	12	9	58	5	23	26	7	20	42	19	44	6	31	14	6	28	36	90	31	27	22	26	71	11	85	22	17	47	11	21	7	6	25	18	33	14	12	128	18	5	14	25	26	21	114	31
RP11-269F21.1	0	0	0	0	0	0	0	0	0	0	0	3	0	0	1	0	0	6	0	0	0	0	16	0	0	3	0	0	0	0	0	2	0	0	1	0	0	0	0	0	0	0	0	0	1	0	0	0	0
RP11-269F21.2	0	0	3	0	1	0	1	0	0	0	0	3	0	0	0	1	0	18	0	0	0	0	58	0	0	1	0	1	0	1	0	0	1	1	1	0	5	0	0	0	1	0	0	0	0	0	0	0	3
PWAR6	115	8	11	15	33	1	46	17	37	43	28	76	32	65	64	4	24	20	47	18	15	109	4	5	6	140	27	106	20	84	13	94	99	17	421	6	11	38	17	17	8	57	39	27	20	55	31	53	11
AP000705.7	0	0	1	0	1	0	0	2	1	0	0	0	0	0	1	0	2	1	5	0	0	0	14	0	0	8	0	0	0	0	0	0	1	0	1	0	1	0	0	0	0	0	3	0	5	0	0	0	0
KIZ-AS1	16	0	3	0	2	2	3	4	0	3	4	6	7	3	3	2	4	1	1	0	3	3	0	2	0	5	0	2	0	0	1	4	16	6	2	2	0	0	0	0	1	2	1	0	9	2	2	5	0
RP5-1002M8.4	0	0	0	0	0	0	0	2	0	0	0	0	0	0	0	0	0	0	0	0	0	0	0	0	0	1	0	1	0	0	0	0	0	0	0	0	0	0	0	0	0	0	0	0	0	0	0	0	0
RUNDC3A-AS1	100	9	5	11	12	4	81	29	24	7	29	10	18	81	3	14	214	2	180	30	31	11	24	164	22	47	34	14	31	3	184	12	34	11	585	18	59	17	27	23	166	9	54	7	64	63	111	32	18
CTA-414D7.1	0	6	4	1	1	2	0	6	0	8	8	15	2	3	1	3	6	0	2	1	4	4	0	4	1	6	3	3	1	3	12	8	3	0	17	1	2	0	8	1	2	4	18	0	1	2	5	4	8
AC013460.1	2	0	1	2	1	0	0	13	0	3	1	0	1	1	1	1	1	0	6	0	0	1	4	0	1	3	5	1	1	1	1	1	1	3	2	0	0	1	0	0	1	5	2	0	1	0	2	16	1
LMO7-AS1	15	8	16	1	11	13	109	13	6	3	41	45	26	19	41	34	39	25	0	23	12	23	46	1	7	22	8	35	1	15	82	59	11	64	28	7	40	6	32	21	10	2	19	4	31	4	32	83	19
LA16c-325D7.2	2	5	4	3	2	10	0	1	2	15	4	9	1	1	16	3	16	24	1	3	4	1	5	11	2	10	6	11	4	16	19	1	15	31	6	1	4	1	9	8	16	1	5	1	12	2	2	14	1
RP11-295G24.5	10	5	6	5	3	7	1	13	3	16	14	18	4	18	3	14	1	7	3	9	23	7	8	8	5	14	4	3	9	4	2	4	11	7	23	1	34	10	15	4	158	3	10	5	5	7	17	69	6
RP11-295P9.12	4	0	1	0	0	4	0	0	3	3	1	2	1	1	5	1	2	9	0	0	1	6	2	1	0	5	9	5	0	1	18	5	0	3	1	0	2	0	0	1	0	0	2	0	2	4	0	3	1
RP4-631H13.2	0	0	0	0	0	0	0	0	0	1	0	0	0	0	2	0	0	3	0	0	0	0	0	0	0	0	5	3	0	3	2	1	0	2	2	1	1	1	0	1	0	0	1	0	0	0	0	5	0
B4GALT1-AS1	17	11	14	92	37	76	76	38	34	40	26	34	34	32	72	30	40	31	57	20	18	44	65	20	71	31	158	15	27	64	48	45	39	48	21	44	74	15	34	111	16	38	34	8	29	28	75	22	21
AC108142.1	240	21	1	10	44	106	2	57	10	5	11	38	413	143	0	64	1	18	55	163	142	344	337	162	213	255	0	6	56	0	3	5	215	3	16	196	2	50	85	9	374	116	4	254	228	141	3	510	821
RP1-191L6.2	0	0	0	0	0	0	0	0	0	0	0	0	0	1	0	0	0	0	0	0	0	0	0	0	0	0	0	0	0	0	1	0	0	0	0	0	0	0	0	0	0	0	0	0	0	0	0	0	0
AC068858.1	0	0	0	0	0	0	0	0	0	0	0	0	0	0	0	0	0	0	1	0	2	1	0	0	0	1	0	0	1	0	0	0	1	0	1	0	0	0	0	0	2	1	0	0	0	0	0	7	0
AP000855.4	0	0	0	0	0	0	0	0	0	0	0	0	0	0	0	0	0	0	0	0	0	0	0	0	0	0	0	0	0	0	0	0	0	1	0	0	0	0	0	0	0	0	0	0	0	0	0	0	0
NCBP2-AS1	17	6	2	0	2	3	7	5	0	6	12	34	8	1	2	2	38	5	1	10	4	8	0	6	4	8	11	6	2	6	15	23	10	5	23	0	5	1	4	3	5	1	4	0	9	2	26	5	3
RP1-122P22.4	14	93	53	341	15	4	71	10	16	81	56	80	20	10	42	15	12	15	15	62	56	23	42	0	44	405	126	0	4	262	204	1437	141	12	108	10	99	18	502	545	52	43	67	0	30	77	41	9	963
RP1-122P22.2	24	14	13	71	38	2	3	13	12	26	38	51	22	17	20	15	22	14	32	26	41	25	14	3	52	129	18	2	47	16	4	38	50	19	23	9	36	37	36	91	10	31	33	5	18	50	10	4	30
RP1-137D17.2	36	4	4	3	6	15	2	8	8	4	6	10	0	1	12	16	13	17	10	3	28	9	5	2	2	8	9	10	15	21	33	4	4	18	4	2	1	7	3	1	49	3	11	6	3	17	1	360	3
RP1-137D17.1	71	2	1	0	2	0	1	2	1	4	4	4	0	5	0	2	5	0	0	8	4	5	0	3	0	10	1	3	2	0	1	3	4	4	40	0	0	1	6	0	3	1	10	0	7	3	4	19	1
CTB-174D11.2	0	0	0	1	0	0	0	0	1	0	2	2	2	0	0	0	0	2	0	2	0	0	0	0	0	1	0	0	0	0	0	0	0	0	0	0	0	0	0	0	1	0	2	0	0	1	0	11	0
RP11-255I10.2	0	1	1	0	0	0	0	1	0	0	0	0	1	0	0	0	0	3	0	0	0	0	1	0	0	0	0	0	0	1	0	0	0	0	0	0	0	0	0	0	0	0	0	0	0	0	0	0	1
CTB-174D11.1	1	0	1	0	0	0	0	1	0	1	1	0	1	0	0	0	3	0	0	1	0	0	0	0	0	4	0	0	0	0	3	0	0	0	3	0	1	0	1	0	7	0	4	1	1	1	6	2	0
AC008088.4	1	0	0	0	1	0	0	1	3	0	3	3	7	3	0	1	6	4	2	0	1	1	6	0	0	0	0	0	0	5	0	1	3	15	11	0	0	0	1	2	3	0	0	0	1	1	2	49	0
AGBL4-IT1	0	0	0	0	0	0	0	0	0	0	0	0	0	0	0	0	0	0	0	0	0	0	0	0	0	0	0	0	0	0	0	0	0	0	0	0	0	0	0	0	0	0	0	0	0	0	0	0	0
RP11-637O19.2	0	0	0	0	0	0	2	0	0	0	0	1	0	1	0	0	1	0	1	1	0	0	0	1	0	1	0	1	1	1	4	0	0	0	0	0	1	0	0	1	0	0	4	0	0	0	1	5	0
AC093702.1	4	2	0	1	1	1	2	3	1	1	7	11	1	6	2	5	36	2	4	1	0	2	0	3	2	3	1	1	1	4	0	2	9	0	5	0	1	1	3	3	11	0	1	0	1	5	0	452	5
OCIAD1-AS1	9	1	1	3	2	2	3	3	1	4	1	3	6	7	12	0	5	7	0	3	2	16	1	3	0	2	5	6	1	8	27	1	7	5	10	1	13	2	0	2	0	1	13	2	3	3	3	0	2
CTC-498M16.4	0	0	0	0	1	0	0	0	0	0	0	0	0	0	0	0	0	0	0	0	0	0	0	0	0	0	0	0	0	0	0	0	0	0	0	0	0	0	0	0	0	1	0	0	0	0	1	0	0
RP5-1077H22.1	0	0	0	0	0	0	0	0	0	1	0	0	0	0	0	0	0	0	1	0	0	0	0	0	0	0	0	0	0	0	0	0	0	0	0	0	0	0	0	0	0	0	0	0	0	0	0	0	2
TBC1D8-AS1	39	36	57	21	26	8	53	24	11	77	96	93	81	13	59	31	165	87	18	18	40	27	27	44	7	50	33	48	11	73	57	49	88	61	97	19	191	21	28	53	71	12	48	10	51	18	136	156	24
RP5-1136G13.2	240	142	81	166	83	98	219	121	75	329	315	305	388	91	141	199	312	214	140	145	259	144	376	237	212	199	211	129	69	100	60	100	155	125	234	141	139	93	187	221	131	100	185	35	187	120	135	489	197
RP11-867G23.4	0	0	0	0	0	0	0	0	0	0	0	0	0	0	0	0	0	0	0	0	0	0	0	0	0	0	0	0	0	0	0	0	0	0	0	0	0	0	0	0	0	0	0	0	0	0	0	0	0
RP11-586K12.11	0	0	0	0	0	0	0	0	0	0	0	0	0	0	0	0	0	0	0	0	0	0	0	0	0	0	0	0	0	0	0	0	0	0	0	0	0	0	0	0	0	0	0	0	0	0	0	0	0
RP11-30G8.1	0	0	0	0	0	0	0	0	0	0	0	1	0	0	0	0	0	0	0	0	0	0	0	0	0	0	0	0	0	0	0	0	0	0	0	0	0	0	0	0	0	0	0	0	0	0	1	0	0
CTD-2142D14.1	0	1	0	0	0	0	0	0	0	1	1	1	0	1	0	0	1	0	0	1	0	1	0	1	0	1	0	0	0	0	2	1	1	0	0	0	2	0	0	1	0	0	0	1	1	0	1	0	0
RP11-96B5.3	1	1	0	0	0	0	2	1	0	0	0	1	0	1	0	0	0	0	0	1	1	3	1	0	1	2	0	0	0	0	0	1	0	0	0	0	0	0	1	1	0	0	0	0	1	0	0	31	1
ARHGEF7-AS1	0	0	0	0	0	0	0	0	0	0	0	1	0	1	0	0	1	0	0	0	0	1	0	0	0	1	0	0	1	0	0	1	0	0	0	0	0	1	0	0	0	0	0	0	0	0	0	0	0
RP11-430L16.1	0	0	0	0	0	0	0	1	0	0	0	0	0	0	0	0	0	0	0	0	0	0	0	0	0	0	0	0	0	0	0	0	0	0	0	0	0	0	0	0	0	0	0	0	0	0	0	0	0
RP11-1094M14.14	0	0	0	0	0	0	0	1	0	0	0	1	0	0	0	0	0	0	0	0	0	0	0	0	0	0	0	0	0	0	0	0	0	0	0	0	0	0	0	0	0	0	2	0	0	0	0	1	0
RP11-454E5.4	17	14	18	15	7	26	24	35	17	12	48	68	33	19	12	20	67	66	15	58	11	30	17	31	14	81	42	11	18	58	8	21	30	67	43	13	4	20	30	32	19	29	9	3	24	19	12	99	20
RP11-354M20.3	7	1	0	0	0	0	0	2	0	1	1	1	2	0	0	1	3	1	1	6	2	4	0	0	0	6	2	1	0	0	0	4	1	1	12	1	1	3	0	3	0	3	0	2	4	1	3	0	0
CTD-2337A12.1	4	1	4	8	13	0	4	0	2	2	18	14	7	3	7	5	5	4	7	6	10	8	6	1	18	17	6	0	1	4	2	1	9	6	5	2	5	3	2	8	4	4	5	4	10	1	18	0	4
RP11-203F10.5	2	2	0	2	0	1	0	0	0	0	2	1	0	1	0	2	0	0	0	0	0	0	0	0	0	0	1	0	1	0	0	0	9	0	1	0	0	0	0	1	0	0	0	0	0	1	0	0	0
RP11-255G12.2	29	2	5	6	0	2	13	2	1	7	9	14	11	3	6	8	5	5	14	5	13	14	3	1	2	7	3	3	2	2	4	8	2	2	22	6	33	3	7	3	12	3	14	3	26	8	53	0	1
RP11-255G12.3	15	3	1	16	7	5	144	1	4	0	1	1	16	21	3	1	1	0	0	4	14	1	12	6	140	3	0	4	2	10	2	3	1	1	13	23	71	4	44	36	15	20	8	6	13	7	16	1	126
LINC00446	0	0	0	0	0	0	0	0	0	0	0	0	0	0	0	0	0	0	0	0	0	0	0	0	0	0	0	0	0	0	0	0	0	1	0	0	0	0	0	0	0	0	0	0	0	0	0	0	0
RASAL2-AS1	67	28	31	92	54	85	17	21	30	24	44	48	71	36	60	31	36	14	64	98	55	67	16	80	121	129	59	6	46	43	2	80	84	54	109	141	49	39	42	119	179	67	71	30	61	42	25	126	92
FAM157C	16	49	40	65	8	2	47	61	2	35	193	77	32	17	12	20	162	65	0	25	9	11	9	15	18	26	25	38	5	5	15	98	44	29	103	12	101	4	44	29	14	28	55	5	31	9	37	2	16
AC097461.4	6	0	1	3	1	3	1	1	3	3	4	4	5	8	2	1	2	7	1	4	0	3	12	1	13	5	5	5	3	1	9	1	18	1	7	1	8	0	19	1	7	3	5	3	2	17	2	11	6
RP11-286N3.2	0	0	0	0	0	0	0	0	0	0	1	0	0	0	0	0	0	0	0	0	0	0	0	0	2	0	0	0	0	0	0	0	0	1	0	0	0	0	0	0	0	0	0	0	0	0	0	0	0
RP11-95I16.4	5	5	6	1	0	1	2	3	0	2	4	14	4	1	1	0	3	3	1	1	0	1	2	1	0	1	4	1	1	2	1	9	1	5	1	0	2	0	0	0	0	1	0	0	3	0	1	0	1
RP11-218E20.2	0	0	0	0	0	0	0	0	0	0	0	0	0	0	0	0	0	0	0	0	0	0	0	0	0	0	0	0	0	0	0	0	0	0	0	0	0	0	0	0	0	0	0	0	0	0	0	0	0
RP11-218E20.3	307	69	16	59	84	93	97	56	17	22	122	59	94	92	30	63	53	65	144	219	372	69	140	118	309	170	22	27	60	6	5	16	215	6	198	174	167	2	51	17	379	78	233	217	308	305	190	60	139
KIAA1614-AS1	6	1	1	0	0	1	5	0	0	7	8	6	2	1	2	3	7	2	1	2	4	4	4	1	1	1	3	7	1	1	7	6	6	0	8	3	6	0	0	1	2	0	1	0	2	2	7	10	1
RP11-76I23.7	0	0	0	0	0	0	0	0	0	0	0	0	0	0	0	0	0	0	0	0	0	0	0	0	0	0	0	0	0	0	0	0	0	0	0	0	0	0	0	0	0	0	0	0	0	0	0	0	0
IPO9-AS1	13	11	5	5	5	5	7	5	3	20	7	9	16	4	14	5	14	12	10	14	9	3	3	7	0	7	4	6	4	10	15	20	7	10	15	1	44	5	9	4	18	1	15	3	7	5	11	89	10
KB-1000E4.2	0	0	0	0	0	0	0	0	0	0	0	0	0	0	0	0	0	0	0	0	0	0	0	0	0	0	0	0	0	0	0	0	0	0	0	0	0	0	0	0	0	0	0	0	0	0	1	0	0
AC104809.2	0	0	1	1	0	0	0	0	0	0	3	0	1	0	1	0	0	0	0	0	0	1	0	0	0	0	0	0	0	1	0	1	0	0	0	0	1	0	0	7	0	0	3	0	0	0	0	0	0
RP11-266L9.8	12	41	17	20	11	16	48	9	33	99	28	20	36	30	22	12	33	30	56	20	40	24	32	28	67	32	24	29	20	67	32	47	35	36	16	38	55	16	22	26	147	14	58	8	36	12	7	297	23
RP11-12C17.2	0	0	0	0	0	0	0	0	0	0	0	0	0	0	0	0	0	0	0	0	0	0	0	0	0	0	0	0	0	0	0	0	0	0	0	0	0	0	0	0	0	0	0	0	0	0	0	0	0
RP11-298C2.1	0	0	0	0	0	0	0	0	1	3	1	0	0	0	0	0	0	0	0	0	0	0	0	0	0	0	0	0	0	2	0	0	0	0	0	0	1	0	0	0	0	0	0	0	0	0	0	0	0
RP11-523H20.3	6	4	14	1	9	8	0	13	4	8	16	16	9	8	19	7	33	9	11	14	25	11	15	15	10	11	30	6	8	28	36	31	11	15	34	14	40	5	17	0	51	12	24	4	18	16	25	28	18
RP11-514F3.5	0	1	0	0	0	0	0	0	0	0	0	1	1	0	0	1	3	2	0	0	0	2	0	0	2	2	0	1	1	0	0	0	0	0	2	0	2	0	0	0	0	1	0	1	1	0	1	0	0
RP11-680G24.6	12	2	4	5	5	1	3	6	3	8	10	17	1	5	6	1	3	5	7	5	1	10	3	2	1	9	7	33	2	11	26	9	12	10	11	3	2	0	7	1	2	1	3	0	8	0	10	33	0
RP4-724E16.2	76	18	27	16	44	11	21	39	4	29	82	53	60	18	6	14	109	11	8	42	15	37	10	15	18	103	11	59	16	7	16	53	21	14	99	30	53	16	66	18	76	49	53	10	96	19	35	1	28
LINC01685	0	0	0	1	0	0	0	0	0	0	1	0	0	0	0	0	0	0	0	0	0	0	0	0	0	0	0	0	1	0	0	0	0	1	0	0	0	0	0	0	0	0	1	0	0	0	0	0	0
LINC01686	3	11	5	4	2	10	0	8	10	10	4	11	5	8	5	22	5	8	12	13	9	8	13	4	14	35	4	7	15	5	17	9	16	15	22	1	4	16	14	5	17	17	3	5	10	12	13	34	12
LINC01687	11	0	1	0	7	0	0	0	0	0	1	0	10	0	0	0	0	0	0	0	0	0	7	0	0	0	0	0	0	0	0	0	0	0	43	0	1	0	0	0	0	0	22	0	14	13	0	13	0
RP11-776A13.3	0	0	0	0	0	0	1	0	0	0	1	1	0	0	1	0	0	0	0	0	0	0	0	7	0	0	0	0	0	1	0	0	0	0	0	0	0	0	0	0	0	0	3	0	1	0	66	0	0
LINC01681	6	0	0	0	0	0	0	2	0	0	0	0	1	1	0	1	0	0	0	1	0	0	0	0	0	0	0	0	0	1	1	0	2	0	0	0	10	0	0	0	1	0	0	0	0	0	0	2	0
RP11-776A13.1	0	0	2	0	0	0	1	0	0	0	1	0	0	0	0	0	12	2	0	0	0	0	0	0	0	2	0	0	0	0	0	2	2	0	4	0	0	0	2	0	0	0	0	0	0	0	23	1	0
LINC01683	0	0	0	0	0	0	0	0	0	0	0	0	0	0	0	0	0	0	0	0	0	0	0	0	0	0	0	0	0	0	0	0	0	0	0	0	0	0	0	0	0	0	0	0	0	0	0	0	0
RP11-431K24.4	0	0	0	0	0	0	0	0	0	0	0	1	0	0	1	0	27	0	0	0	0	0	2	0	0	0	0	0	0	0	0	1	0	0	1	0	0	0	0	0	0	2	4	0	0	0	0	0	0
LINC01688	0	0	0	0	0	0	0	0	0	0	0	0	0	0	0	0	0	0	0	0	0	0	0	0	0	0	0	0	0	0	0	0	0	0	1	0	0	0	0	0	0	0	0	0	0	0	0	0	0
LINC01689	0	0	0	0	0	0	1	1	0	0	0	0	1	0	1	0	0	0	0	0	0	0	0	0	0	0	0	0	0	0	0	0	0	1	0	0	0	0	0	0	0	0	0	0	0	0	0	0	0
RP3-523C21.2	8	1	0	0	1	0	0	1	1	0	3	0	1	0	0	0	1	5	5	1	0	2	1	6	0	6	1	1	3	0	1	2	1	0	2	0	0	4	2	6	0	2	1	1	0	5	0	123	1
RP11-281N10.1	0	0	0	0	0	0	2	0	0	0	0	0	0	0	0	0	0	0	0	0	0	0	0	0	0	0	0	0	0	0	0	0	0	0	0	0	0	0	0	0	0	0	0	0	0	0	0	1	0
RP11-713D19.1	4	1	0	0	0	1	0	2	2	4	1	1	0	1	3	0	1	1	0	0	1	3	1	1	0	1	1	0	0	2	6	1	1	0	1	1	0	0	2	1	0	0	4	1	2	2	7	2	0
RP11-332J15.3	1	0	3	0	1	8	2	1	0	1	0	1	1	3	1	7	7	3	2	6	1	0	4	1	0	5	0	7	1	5	8	1	7	0	20	1	6	0	0	2	8	0	1	0	16	3	3	4	3
CTA-390C10.10	78	4	44	18	29	3	2	51	14	66	37	72	30	41	46	6	52	93	27	20	23	93	23	76	15	55	54	41	26	41	55	30	55	129	42	32	67	11	23	53	42	26	3	23	28	78	33	59	9
RP11-332J15.1	1	0	0	0	0	0	0	0	0	0	1	0	0	0	0	2	22	0	0	0	1	0	0	0	0	1	0	6	0	0	0	0	5	0	6	0	0	1	0	0	3	0	2	0	2	1	1	0	0
RP11-2C7.1	0	0	0	0	0	0	0	1	0	1	0	0	0	0	0	0	0	0	0	0	0	0	0	0	0	0	0	0	0	0	0	0	0	0	0	0	0	0	0	0	0	0	1	0	0	0	0	0	0
RRS1-AS1	3	0	5	1	0	6	4	4	0	7	4	1	1	4	10	2	9	2	5	0	0	2	2	0	2	3	6	0	1	1	1	4	1	4	12	3	3	2	0	2	1	0	8	4	6	2	11	2	3
RP11-502N13.2	2	0	2	0	1	1	2	4	0	2	0	4	7	1	9	3	1	1	0	1	0	2	0	0	2	1	1	0	0	3	2	0	3	1	1	1	4	0	1	1	0	1	1	0	3	14	3	1	3
RP11-570H19.2	0	0	0	0	0	0	1	0	0	1	0	0	0	0	0	0	0	0	0	0	0	0	0	0	0	0	0	0	0	0	0	0	0	0	0	1	0	0	0	0	0	0	0	0	0	0	0	0	0
PSMB8-AS1	213	486	307	194	302	948	55	525	363	649	403	598	116	465	480	633	1040	244	918	505	483	606	714	553	246	989	663	290	887	357	373	220	519	1306	582	221	1103	328	81	366	974	509	248	349	339	247	216	323	234
RP11-757F18.5	98	63	48	3	30	65	70	25	21	33	36	230	77	38	111	37	16	120	22	15	17	36	30	81	26	41	128	47	14	189	65	141	60	121	110	88	24	8	4	17	71	12	12	11	106	181	57	19	4
RP11-540E16.2	0	0	0	0	0	0	0	0	0	0	0	1	1	0	0	0	0	0	0	0	0	0	0	0	3	0	0	0	0	0	0	0	0	0	0	1	0	0	0	0	0	0	0	2	0	0	0	0	15
RP11-542K23.10	0	0	0	0	0	0	0	0	0	0	0	0	0	0	0	0	0	0	0	0	0	0	0	0	0	0	0	0	0	0	0	0	0	0	0	0	0	0	0	0	0	0	0	0	0	0	0	0	0
RP11-567P19.1	0	0	1	0	0	0	1	2	1	0	1	2	0	1	0	0	0	0	0	1	3	3	3	0	1	3	1	0	1	0	1	0	2	1	1	0	2	1	0	0	0	0	0	1	0	10	0	2	1
ADARB2-AS1	0	4	1	8	0	0	0	0	2	2	0	22	0	1	0	12	0	2	0	0	0	5	0	0	0	0	1	0	0	6	0	3	14	0	7	3	0	2	8	9	10	2	1	0	1	0	13	17	0
EPN2-AS1	4	1	1	0	5	1	7	8	0	3	9	12	3	0	0	1	6	0	1	0	0	4	0	5	0	8	1	2	0	3	2	5	2	4	4	2	9	0	1	3	0	4	2	1	2	2	0	0	3
KB-1460A1.1	46	3	3	5	6	3	22	9	3	11	39	19	6	5	3	23	58	11	15	3	24	4	27	10	10	4	7	0	8	4	1	10	12	6	17	5	20	5	7	17	31	6	21	5	45	7	17	1	14
AP001471.1	7	2	0	1	5	1	0	2	0	0	2	1	2	1	0	4	1	0	3	3	2	1	0	0	9	12	0	1	4	0	0	1	3	0	2	1	0	1	8	0	2	4	0	1	0	4	1	8	3
ATG10-IT1	0	0	0	0	0	0	0	0	0	0	0	0	0	0	0	0	0	0	0	0	0	0	0	0	0	0	1	0	0	1	0	1	0	0	0	0	0	0	0	0	1	3	0	0	0	0	0	0	1
AC002551.1	0	0	0	0	1	2	0	1	0	0	1	2	0	0	0	0	0	0	0	0	0	0	0	0	0	0	3	0	1	0	1	1	0	3	0	0	0	0	0	0	0	1	2	1	0	1	1	0	0
RP4-563E14.1	24	9	15	13	3	17	3	20	11	27	9	19	47	16	16	6	20	35	2	5	7	31	5	10	3	15	57	10	5	42	48	37	12	26	47	4	30	4	7	23	27	13	8	2	18	16	15	43	3
RP11-21A7A.2	1	0	2	1	0	0	0	1	0	0	0	0	2	0	0	0	1	0	0	0	0	0	0	0	0	0	8	2	0	1	3	2	0	1	2	0	0	1	0	0	1	0	0	1	0	0	0	3	0
RP11-76C10.2	0	0	0	0	0	0	0	0	0	0	0	1	0	0	0	0	3	0	1	0	0	0	0	0	0	1	0	0	1	0	0	0	0	0	0	0	0	0	0	0	0	1	0	0	0	0	0	0	1
RP11-365P13.5	7	2	2	1	1	2	6	7	0	7	4	7	13	4	7	2	9	4	3	3	2	13	0	2	0	4	13	11	3	3	32	17	3	7	11	1	13	1	0	3	3	2	1	4	4	1	19	26	1
RP11-76C10.5	1	0	0	0	0	0	0	0	0	1	13	17	8	67	0	148	1	0	0	5	0	0	12	17	0	335	0	0	0	0	0	1	16	0	801	0	82	0	12	2	31	2	710	0	2	103	13	63	340
RP5-1116H23.6	0	0	0	0	0	0	0	0	1	3	0	2	0	0	0	0	0	0	0	0	0	0	0	1	0	0	0	0	0	0	0	0	0	1	0	1	0	0	0	0	1	0	0	0	0	2	0	2	0
ATP2A1-AS1	24	58	21	9	5	158	8	14	30	107	23	39	54	41	101	72	37	51	45	24	54	23	131	101	21	43	43	59	27	139	173	48	34	133	15	5	41	8	46	13	217	8	43	49	23	17	76	886	63
AC005394.1	0	0	0	0	0	0	0	1	0	0	0	0	0	0	0	0	0	0	0	0	0	0	0	0	0	0	0	0	0	0	0	0	0	0	0	0	0	0	0	0	0	0	2	0	0	0	0	0	0
AP000569.9	0	0	5	0	1	0	0	5	0	2	0	1	2	0	1	0	1	4	0	0	1	1	1	1	2	1	7	1	2	2	4	1	0	3	0	1	1	1	0	0	3	3	0	2	0	0	1	17	2
CTD-2653M23.3	1	0	1	1	0	0	0	1	2	3	0	0	0	1	2	1	4	2	0	0	3	0	2	0	0	0	0	1	0	2	3	0	1	0	0	0	1	0	0	2	0	1	0	1	1	0	0	0	0
RP11-805F19.2	0	0	0	0	0	0	0	1	1	0	0	0	0	0	0	0	0	0	0	0	0	0	0	0	0	0	0	0	0	0	0	0	0	0	0	0	0	0	0	0	0	0	0	0	0	0	0	0	0
MYLK-AS2	0	0	0	0	0	0	0	0	0	1	0	1	1	0	0	0	1	0	2	0	0	0	0	2	0	0	0	0	1	0	2	0	6	1	1	0	1	0	0	1	0	0	1	0	0	1	1	0	0
RP11-463D19.1	0	0	0	0	0	0	0	0	0	0	0	2	0	0	1	0	0	1	1	0	0	2	1	1	0	1	0	0	2	0	0	3	0	0	0	0	0	0	0	0	0	0	3	0	0	0	0	0	1
MYLK-AS1	20	21	12	13	8	27	99	13	12	19	12	49	23	12	29	12	29	47	22	9	15	27	82	30	36	19	33	35	17	55	111	61	38	87	21	8	33	18	26	17	23	10	22	32	26	24	23	80	27
RP11-403P17.3	0	0	0	0	0	0	0	0	0	0	0	0	0	0	0	0	0	0	0	0	0	0	0	0	0	0	0	0	0	0	0	0	0	0	0	0	0	0	0	0	0	0	0	0	0	0	0	0	0
RP11-403P17.2	2	0	0	0	0	0	0	1	0	0	0	1	0	1	0	0	1	0	0	0	0	0	1	0	0	2	3	0	0	3	1	0	3	1	5	0	2	0	0	0	2	0	1	0	1	0	7	0	0
RP11-299G20.2	5	31	6	35	33	14	5	15	8	11	72	29	34	29	18	33	31	6	9	28	56	25	18	51	10	27	9	31	26	30	11	20	54	11	34	16	81	25	20	31	31	50	39	21	4	30	72	12	36
DUBR	236	58	64	48	161	219	87	193	51	34	195	564	148	133	17	42	483	139	91	145	91	213	340	267	65	209	135	17	164	89	7	55	186	294	483	206	22	132	99	114	135	198	66	246	160	247	246	134	142
RP11-403P17.4	0	0	1	2	0	3	0	2	0	1	3	3	0	0	1	2	1	1	2	1	4	1	0	1	0	4	1	0	0	1	0	0	4	0	3	1	0	0	1	3	5	2	3	2	1	0	0	2	1
TTC3-AS1	2	1	1	1	1	1	0	2	2	4	3	5	6	2	5	0	3	0	0	0	0	4	1	0	1	3	1	1	0	0	5	0	3	2	2	0	2	0	1	2	5	1	3	1	0	0	8	2	1
RP11-335O13.8	0	0	0	0	0	0	0	0	0	0	0	0	0	0	0	0	0	0	0	0	0	0	0	0	0	0	0	0	0	0	0	0	0	0	0	0	0	0	0	0	0	0	0	0	0	0	0	0	0
RP11-326J18.1	0	0	0	0	0	0	0	1	0	0	0	3	0	0	0	0	0	0	0	0	0	0	0	0	0	0	0	0	0	0	0	0	0	0	1	0	0	0	0	0	1	0	4	0	0	1	0	2	0
RP11-483I13.2	1	0	0	0	0	0	0	0	0	0	0	0	0	0	0	1	0	0	0	0	0	0	3	0	0	0	0	0	0	0	0	0	0	0	0	0	0	0	0	0	0	0	0	1	0	0	0	0	0
RP11-530C5.4	2	1	1	1	5	1	1	0	4	0	3	1	0	1	3	0	0	1	0	2	1	4	9	4	3	8	2	2	0	2	4	2	0	2	1	2	0	2	1	2	4	0	4	1	4	5	1	5	1
RP11-545D19.1	0	0	0	0	2	0	9	0	0	0	1	0	4	0	0	0	45	0	0	0	0	0	0	0	0	2	0	0	0	0	0	0	0	0	46	0	0	0	9	0	0	0	10	0	0	0	35	5	1
CHMP1B-AS1	0	0	0	0	0	0	0	0	0	0	0	0	0	0	0	0	0	0	0	0	0	0	0	0	0	0	0	0	0	0	0	0	0	0	0	0	0	0	0	0	0	0	0	0	0	0	0	0	0
RP11-650K20.2	0	0	0	0	0	0	0	1	0	0	2	0	0	0	0	0	1	0	0	0	0	0	0	0	1	0	0	0	0	0	0	0	0	0	2	0	0	0	0	0	0	0	0	0	0	0	0	0	1
RP11-650K20.3	1	3	12	0	0	2	1	0	0	4	6	0	1	1	0	1	8	3	2	3	6	1	0	0	0	3	0	4	0	4	2	3	0	3	0	0	0	1	2	0	0	2	0	0	3	1	0	0	0
RP11-84G21.1	8	19	24	21	24	39	45	33	8	31	45	30	38	12	59	28	91	40	21	24	33	32	70	45	7	38	19	16	43	21	20	26	23	63	33	21	8	11	10	40	70	20	15	38	30	18	20	16	44
RP11-63L7.5	0	1	0	0	0	0	0	0	0	1	2	1	0	0	0	0	1	0	0	1	1	1	0	0	1	3	0	1	0	0	1	1	1	1	0	0	0	0	1	1	2	0	0	0	0	1	2	14	1
RP11-56B16.5	2	0	1	0	2	1	1	2	0	1	1	3	2	2	2	0	1	0	0	0	1	3	0	4	2	1	0	0	1	0	2	0	1	0	1	1	1	0	0	0	2	1	3	0	3	2	1	0	2
RP11-56B16.4	0	0	0	0	0	0	0	0	0	0	0	0	0	0	0	0	0	0	0	0	0	0	0	0	0	0	0	0	0	0	0	0	0	0	0	0	0	0	0	0	0	0	0	0	0	0	0	0	0
RP11-56B16.6	0	0	0	0	0	0	0	0	0	0	0	0	1	0	0	0	0	0	0	0	0	0	0	0	0	0	0	0	0	0	0	0	0	0	0	0	0	1	0	1	0	0	0	0	0	0	0	0	0
RP11-649E7.5	0	0	0	0	0	0	0	0	0	0	0	0	0	0	0	0	0	0	0	0	0	0	0	0	0	0	0	0	0	0	0	0	0	0	0	0	0	0	0	0	0	0	0	0	0	0	0	0	0
RP11-239L20.6	0	1	0	0	0	1	0	0	0	0	0	0	0	0	4	0	0	0	0	0	0	0	0	0	0	0	0	0	0	1	0	2	0	0	1	2	0	0	0	0	1	0	0	0	2	0	1	1	1
AIRN	1	0	0	0	1	0	0	1	0	0	2	1	0	0	0	0	3	1	0	0	0	0	0	0	1	0	0	0	0	0	1	0	1	2	1	0	2	0	0	0	0	0	1	0	2	0	0	0	0
RP11-816J6.3	8	10	14	9	2	0	24	2	3	16	12	50	42	5	7	15	23	10	5	21	4	5	4	20	8	10	8	15	0	23	29	9	12	17	164	5	33	1	7	8	15	3	12	13	11	17	8	51	15
RP11-713P17.3	103	4	2	8	17	2	7	21	21	14	15	16	5	24	4	11	10	2	27	29	41	8	1	2	52	14	3	1	19	3	0	0	54	0	36	10	2	28	13	11	66	10	3	24	16	4	30	243	13
RP11-400K9.4	67	11	83	135	80	254	4	373	24	16	240	140	191	84	81	207	96	36	403	22	23	192	173	42	36	183	105	4	444	35	4	59	232	306	191	50	280	94	10	72	336	120	108	117	430	162	119	9	10
WWC2-AS1	0	0	0	0	0	0	0	2	0	0	0	0	0	0	0	0	0	0	0	0	0	1	0	0	0	0	0	1	0	0	0	0	0	0	0	0	0	0	0	0	2	0	1	0	0	0	0	0	0
RP11-713P17.5	2	1	0	0	1	0	0	1	0	0	0	0	1	6	0	0	0	0	1	3	1	0	0	0	8	0	0	0	3	0	0	0	5	0	0	0	0	1	0	0	0	1	0	0	0	0	0	0	0
RP11-713P17.4	16	1	0	0	2	0	0	1	2	3	5	2	1	1	0	0	2	0	0	4	4	2	1	3	5	1	2	1	1	0	0	0	5	1	9	0	1	0	2	1	19	1	1	0	4	3	3	28	3
RP11-259O2.2	35	3	0	3	7	3	8	1	1	0	16	14	7	2	1	9	14	1	2	65	15	1	0	1	12	7	0	68	0	0	72	1	36	13	7	1	22	1	0	12	2	0	4	27	2	11	20	0	5
RP11-259O2.3	1	1	0	0	0	1	22	0	0	0	4	5	7	5	0	0	5	0	0	5	1	0	0	1	11	0	0	12	2	0	6	2	28	2	2	1	6	0	0	1	2	0	11	7	0	0	27	0	1
RP11-259O2.1	13	31	4	22	30	63	201	13	10	5	101	77	58	84	23	50	190	8	7	101	70	5	0	20	113	50	0	103	13	6	223	33	390	26	77	23	186	13	41	73	75	21	41	143	64	52	137	44	69
AOAH-IT1	0	0	0	0	1	0	1	1	0	2	0	2	0	1	0	0	0	3	1	0	0	0	0	0	1	1	0	0	1	0	0	0	1	0	0	0	0	1	0	0	0	0	0	0	0	0	0	0	0
RP11-535M15.1	14	6	3	3	0	7	0	7	12	5	6	78	92	9	1	39	29	22	9	7	4	12	10	4	2	20	1	22	7	19	10	18	49	1	30	2	1	12	16	8	2	5	23	3	2	9	0	67	6
AC010746.3	0	0	0	0	0	0	3	0	0	0	0	0	0	0	0	0	0	0	0	0	0	0	0	0	0	0	0	0	0	0	1	1	0	1	1	0	0	0	1	1	0	0	0	0	0	0	0	1	0
C1QTNF1-AS1	8	4	0	1	0	1	1	2	2	0	1	0	4	21	0	3	1	1	2	0	7	4	5	0	1	9	0	11	5	2	2	1	2	0	0	4	7	3	2	0	8	0	0	1	3	3	1	0	8
RP11-39M21.1	0	0	0	0	0	0	2	0	0	0	1	0	0	0	0	0	0	0	0	0	0	0	0	1	0	0	0	0	0	0	0	0	0	0	0	0	0	0	0	0	0	0	4	0	0	1	2	0	0
RP11-359E3.4	37	34	14	11	11	15	20	42	18	38	47	109	50	14	40	39	95	20	13	53	31	36	15	35	20	75	16	21	9	21	27	63	20	66	77	15	21	35	26	12	46	30	19	14	51	45	20	101	44
LINC00908	1	4	2	12	1	5	3	4	7	3	38	8	4	12	0	10	10	1	6	4	37	7	33	2	10	10	0	3	8	7	1	10	18	9	15	0	5	45	4	36	18	1	7	1	7	3	4	138	4
RP11-9N12.3	0	0	1	0	0	0	0	0	0	0	0	0	0	0	0	0	0	0	0	0	0	0	0	0	0	0	0	0	0	0	0	0	0	0	0	0	1	0	0	0	0	0	0	0	1	0	0	0	0
RP11-73K9.3	6	6	11	9	7	8	7	9	10	16	11	6	13	8	20	8	13	28	0	8	4	14	31	8	7	12	15	17	4	63	47	19	6	28	9	4	4	6	0	26	14	5	2	1	10	7	1	5	7
RP11-844P9.1	0	0	0	0	0	0	0	0	0	0	0	0	0	0	0	0	0	0	0	0	0	0	0	0	0	0	0	0	0	0	1	0	0	0	0	0	0	0	0	0	0	0	0	0	0	0	0	0	0
RP11-352D3.2	2	2	0	0	1	2	0	1	0	1	2	0	1	1	0	1	3	0	1	3	0	1	2	0	6	2	1	1	0	0	0	1	0	0	3	1	0	0	3	0	0	1	1	0	0	0	0	0	0
FAM66E	0	0	0	0	0	0	0	0	0	0	1	1	0	1	1	2	0	0	0	0	0	0	0	0	0	3	1	0	0	0	0	0	1	1	0	1	0	3	2	0	2	0	0	0	0	1	3	0	0
FAM66B	4	15	12	24	1	1	2	10	5	26	64	47	19	6	2	46	61	16	6	22	27	17	2	2	16	25	10	0	7	9	0	8	28	20	39	28	4	28	4	9	12	28	7	3	8	12	50	26	10
RP11-844P9.5	3	3	2	2	0	6	0	1	1	1	3	21	1	1	0	2	8	7	0	1	1	3	1	6	1	3	0	42	3	5	56	18	10	7	3	6	2	0	0	0	9	0	1	1	0	5	9	18	0
FAM66A	1	0	0	5	1	0	0	0	2	1	10	12	1	0	2	5	16	3	1	1	13	5	0	0	0	13	8	1	5	0	0	4	3	2	1	0	1	8	1	2	1	1	0	0	1	0	6	3	0
RP11-150D5.2	1	0	0	0	0	0	0	0	0	0	0	0	0	0	0	0	0	0	0	0	0	0	0	0	0	0	0	0	0	0	0	0	0	0	12	0	0	0	0	0	2	0	1	0	1	0	0	0	0
LUCAT1	195	42	8	7	43	11	24	60	19	10	170	89	154	34	0	62	79	6	7	51	142	53	49	29	276	31	5	12	25	1	8	3	155	5	78	125	12	3	89	13	27	77	41	30	92	43	435	2	57
RP11-357N13.1	2	1	3	0	0	0	0	0	1	3	2	2	9	0	1	0	1	0	1	3	2	0	0	3	1	1	0	0	0	0	0	0	2	0	19	0	1	0	2	0	12	2	0	0	2	2	6	3	1
RP11-85G18.6	4	0	0	0	0	0	0	2	0	1	3	2	0	0	1	1	3	3	0	0	1	0	1	2	0	4	1	1	0	1	2	1	0	3	4	0	0	1	0	1	4	0	0	0	2	0	0	2	0
RP11-357N13.3	0	0	1	0	0	0	0	1	0	1	1	6	1	0	1	0	0	0	0	1	0	1	0	1	1	1	0	0	2	0	1	0	0	0	0	0	0	1	0	0	1	0	0	1	0	0	0	0	0
RP11-357N13.2	0	0	0	0	0	2	1	3	0	2	0	3	1	0	0	0	0	0	1	1	0	0	0	2	0	0	0	0	0	0	0	1	0	0	4	1	0	0	0	0	1	0	2	0	0	0	1	0	0
RP5-916O11.2	0	0	0	0	0	3	1	0	0	1	0	0	0	0	1	0	0	0	0	0	0	0	0	0	0	0	0	0	0	0	0	0	0	0	0	0	0	0	0	0	0	0	0	0	0	0	0	0	0
RP11-174G17	0	0	0	0	0	0	0	0	0	0	0	0	0	0	0	0	0	0	0	0	0	0	0	0	0	0	0	0	0	0	0	0	0	0	0	0	0	0	0	0	0	0	0	0	0	0	0	0	0
AE000658.22	0	0	0	0	0	0	0	0	0	0	0	0	0	0	0	0	0	0	0	0	0	0	0	0	0	0	0	0	0	0	0	0	0	0	0	0	0	0	0	0	0	0	0	0	0	0	0	0	0
LINC01392	0	0	0	0	0	0	0	1	0	0	0	0	0	0	1	0	0	1	0	0	1	0	0	0	0	0	0	0	0	0	0	0	0	0	2	0	0	0	0	2	0	0	0	1	0	0	2	0	0
RP11-348J12.5	0	2	0	0	0	0	2	0	0	0	7	0	0	0	0	0	1	1	0	26	0	0	0	0	0	11	1	57	0	0	106	19	0	0	56	0	0	0	20	1	2	0	1	0	4	0	8	2	0
RP11-554D14.8	0	0	0	1	1	0	2	0	0	0	0	2	0	1	0	0	0	5	0	0	0	22	2	0	0	3	2	0	0	1	0	2	3	1	0	0	3	1	4	3	0	1	0	0	1	0	7	2	0
RP11-63E5.6	1	0	0	0	0	0	0	0	0	0	0	0	0	1	0	0	0	0	1	0	0	0	0	0	0	1	0	0	0	0	0	0	0	0	0	0	0	0	0	0	0	0	0	0	0	0	0	0	0
AP000320.7	3	1	0	0	0	3	0	1	1	3	2	3	0	0	0	1	1	1	1	1	1	0	2	2	1	2	1	0	1	1	3	1	6	1	1	0	2	0	3	0	0	1	0	0	1	0	1	2	2
RP11-428C19.5	2	4	0	1	0	0	0	3	0	2	0	8	0	0	1	1	0	3	1	0	0	0	1	0	0	1	12	5	0	4	1	5	0	25	0	0	0	0	0	4	2	1	1	0	0	0	0	3	0
RP11-428C19.4	0	4	2	0	2	1	0	4	0	4	2	4	3	0	5	0	0	3	4	1	0	3	2	1	0	0	11	6	0	1	2	4	7	18	0	0	4	0	0	4	0	3	0	0	0	0	1	0	0
RP11-431N15.2	2	1	0	0	7	0	2	1	0	5	0	3	0	0	0	2	0	0	1	3	1	1	0	2	1	18	1	0	1	0	1	0	6	0	3	2	1	3	1	4	11	0	3	0	1	10	5	0	3
RP11-554D14.6	0	0	1	5	0	0	5	2	0	1	3	6	0	0	0	8	0	0	1	0	0	20	3	0	0	7	0	0	1	0	0	2	7	0	3	0	2	2	2	6	0	6	1	0	1	0	26	4	0
KB-1507C5.3	2	0	0	0	0	1	0	0	0	0	2	5	1	1	0	0	0	0	0	1	0	0	0	1	0	0	0	0	1	1	1	0	0	1	0	0	0	0	0	1	0	0	0	0	1	0	0	0	0
CTB-180A7.6	1	0	1	0	1	0	0	1	0	5	5	3	1	0	0	1	2	2	0	0	1	1	0	0	0	2	1	0	0	0	0	1	1	2	1	1	2	0	0	1	0	0	7	0	1	0	3	1	0
RP5-881P19.7	0	1	1	1	0	0	2	5	0	3	2	7	3	1	1	0	5	1	1	1	4	3	1	0	1	0	0	1	1	3	1	4	1	5	5	0	5	2	2	2	2	0	0	0	1	0	3	14	1
CTB-180A7.3	0	2	1	1	0	1	0	1	0	0	1	0	0	1	0	0	2	0	0	1	0	1	1	0	0	4	0	0	0	0	5	1	0	0	1	0	3	0	0	7	0	0	3	0	0	0	0	1	0
SPACA6P-AS	18	3	0	0	1	0	1	1	1	5	0	4	2	3	2	3	0	0	1	1	0	7	2	0	2	4	0	5	0	0	0	2	2	3	3	0	4	1	1	0	4	0	1	0	2	0	0	5	0
AC004160.4	2	0	1	0	0	0	0	2	0	0	1	0	0	2	2	0	1	0	0	8	0	1	0	0	1	4	0	0	0	0	0	0	2	0	0	0	2	0	5	0	1	3	0	0	3	6	0	2	1
RP11-3B12.5	16	0	0	1	41	0	0	2	0	0	5	0	17	0	0	0	14	0	0	0	0	0	11	11	0	2	0	0	0	0	1	0	2	0	52	0	5	1	18	2	36	0	21	1	45	13	1	0	57
RP11-3B12.2	1	0	0	0	4	0	0	0	0	0	9	0	1	1	0	0	10	0	2	0	0	0	0	1	0	0	0	0	0	0	0	0	1	0	19	0	1	0	1	0	3	0	6	0	1	0	0	1	1
RP11-3B12.3	0	0	0	0	0	0	0	0	0	0	0	0	0	0	1	0	0	0	0	0	1	0	0	1	0	1	0	1	0	0	0	1	0	0	3	0	0	0	0	0	1	0	2	0	0	0	1	0	0
RP11-753B14.1	0	0	1	1	0	0	0	0	0	1	0	2	0	0	0	0	0	0	0	0	0	0	0	4	0	0	0	0	0	2	0	0	0	0	3	1	0	0	0	0	0	1	3	1	0	0	0	0	0
AC078851.1	0	0	0	0	0	0	0	0	0	0	0	0	0	0	0	0	0	0	0	0	0	0	0	0	0	0	0	0	0	0	0	0	0	0	0	0	0	0	0	0	0	0	0	0	0	0	0	0	0
AC087491.2	0	48	0	5	3	6	125	1	0	5	21	35	6	8	9	5	7	4	1	9	0	4	0	1	0	11	1	30	0	1	385	13	13	0	7	0	147	0	45	9	4	1	3	3	0	0	4	5	1
RP11-1028N23.4	0	0	0	1	0	0	1	1	0	1	1	2	1	0	3	0	1	0	0	0	0	1	0	0	0	0	0	0	0	0	2	0	1	2	0	0	0	0	1	0	3	0	1	0	1	0	3	1	0
AF230666.2	30	5	10	6	6	7	14	9	2	11	4	13	36	13	18	3	16	6	21	12	6	9	19	19	7	20	10	9	1	11	16	12	13	11	22	14	15	1	7	18	20	11	19	3	21	15	18	15	9
RP11-1028N23.2	0	0	0	0	0	0	0	0	0	0	0	0	0	0	0	0	0	0	0	0	0	0	4	0	0	1	0	0	0	0	0	0	1	0	0	0	0	0	0	0	0	0	0	0	1	0	0	0	0
RP11-471B22.2	159	14	10	6	15	0	14	18	3	10	6	29	38	7	14	7	15	13	6	7	5	31	1	7	2	14	22	12	7	5	16	20	15	12	34	21	22	2	8	10	8	13	22	6	26	5	72	0	6
AC004156.3	6	0	0	2	0	3	1	4	1	3	9	4	0	1	0	0	9	2	2	3	9	1	0	0	2	11	2	5	1	2	2	1	1	2	4	0	4	0	8	3	15	1	1	0	0	2	3	4	3
RP11-716O23.2	0	0	0	0	0	0	0	0	0	0	0	0	0	0	0	0	0	1	0	0	0	1	1	0	0	0	0	0	1	1	0	0	0	0	3	0	0	0	0	0	0	0	1	0	0	0	0	0	0
KB-1043D8.8	0	0	0	0	0	0	0	0	0	0	0	0	0	0	0	1	0	0	0	0	0	0	0	0	0	0	0	0	0	1	0	0	0	0	1	0	0	0	0	0	0	0	0	0	0	5	0	1	0
RP11-716O23.1	0	0	0	0	0	0	0	0	0	0	0	0	0	0	0	0	0	0	0	0	0	0	0	0	0	0	0	0	2	0	0	0	0	0	1	0	0	0	0	0	0	0	0	0	0	0	0	1	0
ITPKB-IT1	1	2	0	1	0	1	0	0	0	3	1	2	1	0	0	1	2	1	1	1	0	1	2	0	0	1	1	18	0	1	9	0	2	1	0	0	1	1	2	1	1	5	5	0	1	0	1	0	0
KB-1043D8.6	1	0	0	0	0	0	0	0	0	1	0	0	1	0	0	0	1	2	3	0	0	2	1	1	1	4	2	0	1	0	0	2	2	0	0	0	2	0	1	0	2	0	1	0	1	0	1	10	0
AC002383.2	0	0	0	0	0	0	0	0	0	0	0	0	0	0	0	0	0	0	0	0	0	0	0	0	0	0	0	0	0	0	0	0	0	0	0	0	0	0	0	0	0	0	0	0	2	0	0	0	0
RP11-724N1.1	3	0	0	0	0	0	2	0	0	1	1	2	2	2	1	0	0	0	0	1	1	0	0	1	0	1	0	2	0	0	4	2	1	0	2	0	0	0	0	0	0	1	1	0	0	2	0	8	0
AC138035.2	5	18	9	17	9	3	5	26	2	9	35	10	15	4	2	3	115	4	6	8	6	11	8	6	8	11	9	6	3	4	9	20	30	13	50	10	32	3	16	21	7	6	12	4	14	3	10	0	5
RP11-446J8.1	29	0	0	0	0	0	0	1	0	0	0	1	0	1	0	1	3	0	0	0	2	0	1	0	0	0	0	0	0	0	1	0	0	0	27	0	24	1	0	0	0	0	0	0	5	0	4	0	0
RP4-566L20.1	0	0	0	0	0	0	0	0	0	0	0	0	0	0	0	0	0	0	0	0	1	0	0	0	0	0	0	0	0	0	0	1	0	0	0	0	0	0	0	0	1	0	0	0	0	0	0	0	0
CTD-2566J3.1	0	0	0	3	0	0	0	5	0	2	0	2	1	4	0	0	0	1	2	2	0	1	2	1	0	4	1	0	1	0	2	0	0	0	2	0	3	1	1	1	2	0	1	0	0	0	2	0	0
RP11-1152H14.1	1	0	1	1	1	0	2	0	2	1	8	5	1	2	1	5	1	4	2	9	8	4	0	0	2	3	7	0	2	8	5	4	4	5	0	2	0	0	2	1	7	0	0	0	1	5	14	9	1
LL22NC03-N14H11.1	57	3	6	2	1	6	0	16	3	7	4	16	21	3	26	2	5	26	2	5	2	3	10	13	2	9	11	0	0	9	1	0	7	1	30	0	23	3	3	0	22	5	16	1	11	38	41	33	1
RP11-192H6.2	0	0	0	0	0	0	0	0	0	0	0	0	0	0	0	0	1	0	0	0	0	0	0	0	0	0	1	0	0	0	0	0	0	0	0	1	0	0	0	0	0	0	0	0	1	0	0	7	0
RP1-184J9.2	0	0	1	0	1	0	0	2	0	0	0	1	0	0	2	0	0	0	2	0	0	0	0	0	0	1	0	0	0	0	2	0	0	0	0	0	0	0	0	0	0	0	4	1	0	0	0	0	0
AC010504.2	3	3	7	2	2	7	7	4	4	10	20	8	13	2	5	3	22	11	1	9	5	8	8	4	2	7	16	21	5	26	10	8	13	10	8	4	8	4	11	7	4	4	12	3	7	5	8	16	3
RP11-458F8.4	287	163	175	155	101	244	208	169	90	177	380	275	419	166	383	62	499	221	105	109	151	383	139	236	33	277	243	410	84	162	637	231	185	463	203	81	465	64	111	243	180	178	232	84	195	108	235	150	54
RP11-334C17.6	16	4	7	5	3	13	12	3	9	3	14	12	41	12	9	8	12	15	36	9	33	13	5	24	23	19	21	8	3	24	12	9	2	7	20	12	15	5	22	17	36	3	20	5	8	4	8	106	10
RP11-415A20.1	0	0	0	0	0	0	0	0	0	0	0	0	0	0	0	0	0	0	0	0	0	0	0	0	0	0	0	0	0	0	0	0	0	0	0	0	0	0	0	0	0	0	0	0	0	0	0	0	0
AC007349.7	0	0	1	0	0	0	0	0	0	3	0	0	0	0	0	2	1	0	0	1	0	0	0	0	0	1	1	0	0	0	0	0	0	0	0	0	0	1	0	0	1	0	0	0	2	0	0	0	1
AC007349.5	0	0	0	0	0	0	0	0	0	0	0	0	0	0	0	0	0	0	1	0	0	0	0	0	0	1	0	0	0	0	0	0	0	0	0	0	0	0	0	0	0	1	0	0	0	0	0	0	0
AC007349.4	0	0	0	0	0	0	0	3	0	0	0	2	0	0	0	0	0	0	0	0	0	0	0	0	0	0	0	0	1	0	0	1	0	0	0	0	0	1	0	0	0	0	0	0	0	0	0	0	0
RP11-10J18.3	1	0	0	0	0	0	0	0	0	0	0	2	1	0	0	0	0	0	0	0	0	0	0	0	0	0	1	0	0	2	7	0	1	1	0	0	0	0	0	0	1	0	0	0	1	1	0	0	0
RP11-884K10.6	0	2	1	0	0	0	0	0	1	0	0	3	0	1	0	0	0	1	0	0	0	1	0	0	0	0	0	0	0	1	1	4	0	1	1	0	0	0	0	0	0	0	0	0	0	0	0	1	0
RP11-884K10.7	89	103	100	213	69	101	60	146	68	163	133	369	70	99	186	47	447	238	86	177	122	173	294	57	70	224	199	199	90	151	359	170	152	274	202	92	91	105	74	250	122	126	104	137	91	173	99	87	89
AC012485.2	0	0	0	1	0	0	0	0	0	0	9	0	0	6	1	0	0	3	0	0	0	0	0	0	0	0	5	8	0	4	16	2	0	0	1	0	34	0	2	4	0	0	1	0	0	0	0	0	0
RP11-85L21.4	4	0	0	0	0	0	0	0	0	0	3	0	0	0	0	0	0	0	0	0	3	0	1	0	0	0	0	0	0	0	1	0	0	0	0	0	0	0	0	2	0	0	0	0	0	0	1	0	0
RP11-85L21.6	0	0	0	0	0	0	0	0	0	0	0	0	0	0	0	0	0	0	0	0	0	0	0	0	0	0	0	0	0	0	0	0	0	0	0	0	0	0	0	0	0	0	0	0	0	0	0	0	0
RP11-378I13.1	0	0	0	0	0	0	0	0	0	0	0	1	0	0	0	1	1	0	1	0	0	0	0	0	0	0	0	0	0	0	0	0	0	0	0	0	0	0	0	0	0	0	0	0	0	0	0	0	0
CTC-336P14.1	2	2	4	6	6	3	15	4	3	5	4	9	4	2	9	1	4	8	3	5	3	8	2	0	2	9	16	4	1	2	12	5	4	6	11	4	17	2	1	5	4	1	9	0	2	8	1	4	2
CTB-55O6.13	0	3	2	2	2	0	0	2	0	3	2	3	2	2	1	0	1	1	4	1	5	0	2	3	4	0	1	1	2	7	3	2	1	0	4	4	1	0	4	9	2	5	1	1	0	3	1	12	4
CTB-55O6.12	91	74	81	32	24	75	49	61	29	61	88	88	75	61	70	59	123	92	58	48	70	100	44	45	52	125	87	59	45	95	103	105	92	144	98	49	59	59	64	44	100	46	64	32	60	67	73	190	44
RP11-503C24.6	0	0	0	0	0	0	5	0	0	0	17	0	1	0	0	0	5	0	0	0	0	4	0	0	0	0	0	0	0	0	0	6	3	0	1	1	2	0	2	0	0	0	0	0	0	2	6	10	0
RP11-588K22.2	556	99	117	95	407	195	348	362	186	238	665	140	206	344	163	161	2040	71	505	553	869	620	347	171	513	1318	139	419	653	178	154	333	151	68	567	105	80	672	316	54	383	465	108	175	88	762	137	188	585
RP11-503C24.3	0	0	0	0	0	0	0	0	0	0	0	1	0	0	0	0	0	0	0	0	0	2	0	0	0	0	0	0	0	0	0	0	0	0	0	0	0	0	0	0	0	0	0	0	0	0	0	0	0
RP11-503C24.2	0	14	0	3	0	0	23	0	1	0	5	0	3	3	0	2	0	1	0	0	0	0	0	0	0	5	0	0	0	0	0	9	1	0	1	0	0	1	1	4	9	0	0	0	0	0	6	15	0
RP11-383M4.2	0	0	0	0	0	0	0	0	0	0	0	0	0	0	0	0	0	0	0	0	0	0	0	0	0	0	0	0	0	0	0	0	0	0	0	0	0	0	0	0	0	0	0	0	0	0	0	0	0
RP11-383M4.6	0	0	0	0	2	1	1	1	1	2	5	1	1	0	1	1	4	0	4	2	4	1	0	0	1	0	0	0	0	0	2	1	1	3	1	1	4	2	0	1	0	1	5	0	1	1	1	1	1
ATP2B1-AS1	65	64	58	27	34	17	218	25	19	31	85	85	87	56	68	24	166	72	42	100	181	44	33	25	139	120	29	47	40	49	39	176	144	51	688	39	49	59	105	53	51	70	136	38	40	82	40	51	73
AC003988.1	0	0	0	0	0	6	0	0	0	0	0	0	0	0	0	0	0	0	0	0	1	0	0	1	0	0	0	0	2	0	0	0	1	0	0	2	0	0	0	0	0	0	1	0	0	0	0	0	1
CTC-338M12.1	1	3	10	7	2	0	2	5	4	7	4	9	6	6	3	0	1	13	4	5	0	7	4	4	0	0	5	61	5	38	61	19	4	4	14	0	24	1	10	16	7	5	22	1	9	1	6	1	3
CTC-338M12.5	9	6	13	9	7	19	21	6	15	24	23	14	42	11	10	14	46	10	18	6	14	12	7	21	13	12	19	19	10	30	28	20	37	41	14	6	15	6	14	23	29	6	5	6	22	17	21	326	13
CTC-338M12.4	52	98	69	46	34	102	52	24	13	79	116	137	129	32	28	112	160	63	36	47	34	41	126	80	23	129	56	101	31	69	38	81	200	126	69	37	44	25	73	75	133	41	38	47	122	47	81	45	41
CTC-338M12.7	0	0	0	0	0	0	0	0	0	0	0	0	0	0	0	0	0	0	0	0	0	0	0	0	0	0	0	0	0	0	0	0	0	0	0	0	0	0	0	0	0	0	0	0	0	0	0	0	0
CTC-338M12.6	1	4	3	3	2	0	2	3	0	11	4	13	3	1	2	1	10	4	2	0	1	2	1	7	0	1	8	2	0	3	8	7	3	16	2	1	5	1	4	7	2	5	3	0	3	1	8	7	2
RP11-705C15.5	0	0	0	1	1	0	0	0	1	10	0	0	0	0	0	0	0	1	0	2	0	1	3	0	0	1	3	0	3	1	0	1	1	0	0	1	0	1	0	1	1	3	0	0	1	0	0	0	0
RP11-705C15.4	0	0	0	0	0	0	0	2	0	1	0	0	1	3	1	0	0	1	0	1	0	0	4	0	0	2	0	3	2	2	2	6	0	0	1	0	4	1	5	1	0	0	0	0	4	0	1	7	1
RP11-295I5.4	0	0	0	0	1	0	1	1	3	2	0	1	3	1	2	0	0	2	0	0	0	1	0	0	0	0	1	15	0	3	4	0	0	1	3	0	1	1	0	1	2	0	0	0	0	0	2	1	0
RP11-705C15.3	72	85	110	51	34	149	71	33	39	239	280	156	163	81	277	51	319	188	96	112	107	96	165	119	43	146	194	96	117	108	75	37	61	509	110	52	93	104	58	127	58	65	82	44	133	145	67	59	54
CTC-360P9.1	0	0	0	0	0	0	0	0	0	0	0	0	0	0	0	0	0	0	0	0	0	0	0	0	0	0	0	0	0	0	0	0	0	0	0	0	0	0	0	0	0	0	0	0	0	0	0	1	0
AC008060.5	0	0	0	0	0	0	0	0	0	0	0	0	0	0	0	0	0	0	0	0	0	0	0	0	0	0	0	0	0	1	0	0	0	0	0	0	0	0	0	0	0	0	0	0	0	0	0	3	0
AC099342.1	1	0	0	2	0	0	0	0	0	0	0	0	0	1	0	3	0	0	0	0	0	5	3	4	4	0	0	2	0	0	0	0	0	0	0	1	0	0	0	0	0	1	1	0	0	3	0	0	0
LINC00624	27	4	2	0	9	5	17	22	1	9	23	20	10	8	3	2	22	6	7	14	9	19	39	13	0	15	6	20	1	3	11	11	10	3	54	7	18	0	16	4	2	7	3	5	19	6	18	7	35
CTD-3138B18.5	162	81	134	57	88	298	92	246	41	176	127	206	167	223	120	40	278	131	67	73	136	162	130	749	147	310	115	122	77	240	168	177	204	469	130	298	70	53	41	133	453	75	94	82	138	351	102	261	284
GS1-166A23.1	2	0	0	1	0	0	54	1	6	0	2	0	10	0	0	0	7	3	2	0	0	4	0	0	1	1	0	7	0	6	3	2	1	1	3	0	14	4	1	5	8	0	18	2	3	0	2	64	8
CTD-3138B18.6	9	3	9	1	6	12	4	16	0	17	12	18	20	6	1	1	14	5	4	7	1	10	3	11	1	11	4	19	1	3	34	13	5	10	17	5	7	3	1	2	12	4	18	5	6	4	13	3	1
RP11-467I20.2	0	0	0	0	0	0	0	0	0	0	0	0	0	0	0	0	0	0	0	0	0	0	0	0	0	0	0	0	0	0	0	1	0	0	0	0	0	1	0	0	0	0	0	0	0	0	0	0	0
LINC01179	208	0	0	0	5	5	0	2	2	0	0	1	0	1	0	1	0	0	20	0	4	11	25	9	5	111	1	0	5	0	0	0	11	2	10	7	3	4	0	0	88	0	0	36	36	25	0	0	25
RP11-359D14.3	0	0	1	0	0	0	0	1	0	0	0	0	0	1	0	0	0	0	0	0	0	0	0	0	0	0	0	0	1	0	0	0	0	0	0	0	0	0	0	0	0	0	1	0	0	0	0	0	0
EWSAT1	7	0	1	3	0	1	32	3	0	6	18	5	20	4	1	10	236	8	3	21	5	7	0	13	2	2	1	53	0	45	483	6	4	0	1	0	1	15	4	12	48	1	1	2	3	2	9	5	5
RP11-353K11.1	6	10	14	7	0	9	21	8	6	40	27	22	33	8	22	10	54	19	9	10	14	8	16	19	1	10	24	18	4	19	10	20	19	19	23	1	48	5	20	20	17	8	15	4	3	6	7	21	6
RP4-706G24.1	0	0	0	0	0	0	0	0	0	0	0	0	0	0	1	0	1	1	0	0	0	0	0	0	0	0	0	0	1	0	0	1	0	1	0	0	0	0	0	0	0	0	2	1	0	0	0	0	0
RP11-434H14.1	0	0	0	0	0	0	0	0	0	0	0	0	0	0	0	0	0	0	0	0	0	0	0	0	0	0	0	0	0	0	0	0	0	0	2	1	0	1	0	0	0	0	0	0	1	0	0	0	1
RP11-388M20.2	0	0	0	0	0	0	0	0	0	0	0	0	0	0	0	0	0	0	0	0	0	0	0	0	0	0	0	0	0	0	0	0	0	0	0	0	0	0	0	0	0	0	0	0	0	0	0	0	0
AC012442.5	3	9	3	2	1	5	3	3	3	4	5	11	11	1	5	12	25	7	7	3	4	3	9	6	2	10	7	5	5	11	1	1	10	10	4	9	1	2	9	3	5	3	6	0	6	9	18	22	3
SNAP47-AS1	3	1	0	0	0	4	2	7	0	0	4	2	4	0	1	0	9	0	2	2	0	2	0	1	0	0	1	0	1	1	4	1	0	0	1	0	1	0	0	0	0	1	6	0	0	0	4	1	0
RP11-242P2.2	0	0	0	0	0	0	0	0	0	0	1	0	0	0	1	0	0	0	0	0	0	1	0	0	0	0	0	0	0	0	0	0	0	0	0	0	1	0	1	0	0	0	2	0	0	0	2	0	0
RP11-409K20.6	0	0	0	0	0	0	0	0	0	0	0	3	1	0	0	0	3	1	0	0	0	0	0	0	0	0	1	0	0	0	0	0	0	0	0	0	0	0	0	0	0	0	0	0	0	0	0	0	0
AC005537.2	37	18	79	47	29	2	182	16	20	43	47	129	67	40	19	59	27	100	12	83	155	23	63	87	55	74	7	2	22	50	69	15	85	142	178	60	56	19	31	51	240	8	130	1	24	38	157	240	86
LINC00158	2	0	8	0	3	1	0	0	0	16	0	1	0	15	1	3	27	4	3	0	0	1	39	2	7	6	26	0	10	0	1	5	1	7	1	4	1	1	0	0	8	8	1	2	0	0	0	2	3
KB-1572G7.2	16	6	12	0	4	3	2	15	9	17	7	20	14	9	28	2	17	17	4	1	4	26	2	10	2	3	50	13	0	35	28	22	6	22	10	1	13	4	8	5	5	7	8	9	10	14	24	49	2
KB-1572G7.3	1	1	0	0	1	0	2	0	1	2	2	8	3	4	3	1	3	0	0	2	0	5	0	2	0	3	0	7	1	0	2	1	3	8	1	0	3	1	1	1	0	4	3	1	5	2	1	0	0
ARHGAP5-AS1	488	173	254	478	235	30	341	137	98	308	213	249	218	243	164	175	151	182	128	225	500	213	436	202	709	394	122	218	46	220	162	294	173	83	395	264	145	206	168	646	392	188	272	145	247	216	184	92	1352
U47924.27	93	53	37	56	58	58	69	53	79	26	82	52	266	110	200	31	156	73	95	78	35	85	289	79	120	77	156	206	16	150	362	125	28	283	84	212	91	23	136	115	74	20	60	81	203	193	132	174	168
U47924.29	1	2	1	1	1	6	4	2	0	3	2	3	8	3	9	0	4	6	0	0	0	0	0	0	0	5	11	5	0	2	19	8	0	10	0	0	4	0	5	0	0	0	4	1	5	0	6	8	1
CTD-2561F5.1	0	0	0	0	0	0	0	1	0	0	0	0	0	0	0	0	0	0	0	0	5	0	0	0	0	2	0	0	0	0	0	0	6	0	2	0	0	0	0	0	0	2	0	0	0	0	0	0	0
RP11-543D10.2	0	1	0	0	0	1	0	0	0	0	0	1	0	0	1	0	0	0	0	0	0	1	0	0	0	0	0	0	0	0	0	0	0	0	0	0	0	0	0	0	1	0	0	1	0	0	1	0	0
AC004535.2	0	0	0	0	0	0	0	0	0	0	0	0	0	0	0	0	0	0	0	0	0	0	0	0	0	0	0	0	0	0	0	0	0	0	1	0	0	0	0	0	0	0	0	0	0	0	0	0	0
ZNRF3-AS1	0	0	0	0	0	0	0	0	0	0	0	0	0	0	0	0	0	0	0	0	0	0	0	0	0	0	0	0	0	0	0	0	0	0	0	0	0	0	0	0	0	0	0	0	0	0	0	0	0
TNKS2-AS1	8	27	4	4	11	10	3	0	14	32	16	28	31	31	20	21	47	32	5	0	30	4	18	5	1	14	18	16	18	48	8	13	5	19	23	8	19	13	12	27	39	5	4	1	8	35	5	54	4
RP11-66B24.8	0	0	0	0	0	0	0	0	0	0	0	0	0	0	0	0	0	0	0	0	0	0	0	0	0	0	0	0	0	0	0	1	0	0	0	0	0	0	0	0	0	0	0	0	0	0	0	0	0
ZNF674-AS1	116	86	59	68	69	75	118	107	44	128	128	204	291	128	139	57	261	62	117	197	156	116	95	141	129	123	67	142	51	84	205	164	99	134	531	50	231	44	155	92	159	88	161	44	55	141	110	171	263
RP11-399K21.14	36	27	11	11	15	11	16	17	14	48	35	27	29	11	48	10	39	39	12	20	33	16	8	25	11	15	130	2	7	31	4	54	4	42	43	3	74	7	34	25	20	7	69	4	46	22	54	33	12
LINC00620	0	0	0	0	0	0	2	1	0	2	1	1	0	0	1	0	0	0	0	0	0	0	0	0	0	2	0	0	1	0	0	1	0	0	0	0	0	0	0	0	0	0	1	0	0	0	0	4	0
RP11-399K21.11	0	0	0	1	0	0	0	1	0	0	0	2	0	0	0	0	1	0	0	1	4	0	0	0	0	0	0	0	0	0	0	1	0	0	0	0	0	0	0	0	0	0	0	0	0	0	0	12	0
RP11-399K21.10	1	0	0	0	0	0	0	0	0	0	0	0	0	0	3	0	0	0	1	0	0	0	3	1	0	2	0	0	0	0	0	1	0	0	3	0	1	1	0	0	0	1	0	0	1	0	0	0	0
RP11-399K21.13	6	5	2	0	1	3	1	1	0	6	3	2	3	2	7	0	4	8	0	0	2	0	1	1	0	1	8	0	1	3	1	4	1	11	1	1	9	0	1	1	1	0	3	0	4	0	3	4	1
RP1-102G20.5	0	0	1	0	0	0	1	1	0	0	0	0	0	0	0	2	0	0	0	1	0	1	0	0	0	0	1	0	0	0	0	2	1	2	0	0	0	0	0	1	0	0	2	0	0	0	5	0	0
RP11-103C16.2	3	3	0	0	3	0	2	2	1	3	3	1	1	0	5	1	4	0	1	7	0	1	0	0	6	7	6	0	0	0	2	0	3	3	1	1	2	0	5	1	15	4	3	1	0	2	2	1	0
AC123886.2	0	0	0	0	1	0	0	0	2	0	0	0	0	2	0	0	0	0	1	1	0	6	12	0	11	7	0	0	1	1	0	0	13	0	0	5	6	1	0	0	0	2	0	0	0	10	0	3	0
RP11-245D16.4	19	25	34	22	9	18	26	16	20	108	46	97	30	40	51	20	27	26	31	14	27	13	101	63	55	22	83	9	17	41	37	88	32	50	155	17	43	14	58	27	167	10	31	16	50	8	28	23	14
LINC01777	0	0	0	0	0	0	0	3	0	0	1	0	1	0	0	0	0	0	1	0	0	1	2	0	0	0	0	0	0	0	0	1	1	0	0	0	0	0	0	0	0	0	0	0	0	0	0	0	1
LINC01713	1	0	0	0	0	0	0	1	0	0	0	0	0	0	0	0	0	0	0	0	0	0	0	0	0	1	0	0	0	0	0	0	1	0	2	0	0	0	0	0	2	0	0	0	0	0	5	0	0
RP11-338E21.2	0	0	1	0	0	4	2	1	0	3	1	1	0	1	0	1	0	0	1	1	1	2	0	2	0	4	2	1	0	1	2	0	0	1	0	2	2	0	0	0	0	0	0	0	0	1	0	0	0
RP5-997D16.2	100	39	47	55	20	47	33	82	19	121	59	137	86	58	88	39	81	60	35	69	70	70	36	132	30	88	83	58	33	60	37	67	30	53	114	55	137	32	15	106	64	47	132	39	21	76	94	35	65
RP11-338E21.1	0	0	1	0	0	0	0	1	0	2	0	2	1	0	0	0	0	0	1	0	0	0	2	0	0	0	0	0	2	0	0	0	0	0	0	0	2	0	0	1	0	0	2	0	2	2	0	0	1
MIR3976HG	0	0	0	0	0	0	0	0	0	0	0	0	0	0	0	0	0	0	0	0	0	0	0	0	0	0	0	0	0	0	0	0	0	1	0	0	0	0	0	0	0	0	0	0	0	0	0	0	0
FER1L6-AS2	76	0	0	0	3	0	1	4	1	0	2	0	0	0	0	1	0	0	3	0	0	0	0	1	0	6	0	0	1	0	0	0	4	0	1	0	420	0	4	0	0	1	6	0	8	1	3	0	58
FER1L6-AS1	1	0	0	0	0	0	1	1	0	0	0	0	1	0	0	0	1	0	0	0	1	0	1	0	0	1	0	1	0	0	0	0	0	0	0	0	0	1	0	0	0	0	2	0	1	0	2	0	3
RP11-98O2.1	0	0	0	0	0	0	0	0	0	0	0	0	0	0	0	0	0	0	0	0	0	0	0	0	0	1	0	0	0	0	0	0	0	0	0	1	0	0	0	0	0	0	0	0	0	0	0	0	0
LINC02018	2	1	7	3	4	2	6	12	4	5	2	5	2	4	11	2	3	17	6	0	4	7	0	2	6	6	26	1	3	19	2	16	3	22	6	1	0	1	6	5	4	7	6	3	0	3	9	19	2
TTTY23B	0	0	0	0	0	0	0	0	0	0	0	0	0	0	0	0	0	0	0	0	0	0	0	0	0	0	0	0	0	0	0	0	0	0	0	0	0	0	0	0	0	0	0	0	0	0	0	0	0
AC004837.4	0	0	0	0	0	0	1	0	0	0	0	0	0	0	2	0	0	0	0	0	1	1	1	0	0	0	0	0	0	0	0	0	0	0	0	0	0	0	0	0	0	1	0	0	0	3	0	0	8
CTD-2036P10.6	12	3	3	1	3	1	1	2	0	9	4	11	10	2	3	4	4	1	0	1	4	5	2	2	1	0	12	12	1	6	6	8	2	5	3	0	8	1	4	3	3	2	0	1	3	1	1	0	0
LINC02010	0	0	0	0	0	0	0	1	0	0	0	0	0	0	1	0	0	0	0	0	0	0	0	0	0	0	0	0	0	0	0	0	0	0	0	0	0	0	0	0	0	0	0	0	0	0	0	3	0
RP11-442O18.1	0	0	0	0	0	0	0	0	0	0	0	0	0	1	0	0	0	0	0	0	0	0	0	0	0	0	0	0	0	0	0	0	0	0	0	0	0	0	0	0	0	0	0	0	0	0	0	0	1
RP11-442O18.2	0	0	0	0	0	0	0	0	0	0	0	0	0	0	0	0	0	0	0	0	0	0	0	0	0	0	0	1	1	0	0	0	0	0	0	0	0	2	0	0	0	0	1	0	0	0	0	0	0
LINC02013	0	0	0	0	0	0	0	0	0	0	0	0	0	0	0	0	0	0	0	0	0	0	0	0	0	0	0	0	0	0	0	0	0	0	0	0	0	0	0	0	0	0	0	0	0	0	0	0	0
LINC02014	1	34	42	19	1	0	15	6	1	40	7	95	5	9	65	58	15	87	1	9	45	5	33	6	2	3	17	10	8	47	3	35	37	15	21	0	70	2	4	14	68	6	6	0	19	6	10	5	3
LINC02015	963	1	0	0	2	26	2	8	10	1	4	10	40	18	0	23	29	0	4	15	4	17	1	9	9	14	2	0	19	0	0	4	53	1	2	3	0	6	3	1	8	4	17	24	596	6	3	6	95
LINC02016	0	0	0	0	0	1	1	0	3	0	0	1	0	0	0	2	1	0	0	27	10	12	0	0	1	18	0	0	6	0	0	0	3	0	0	2	0	1	0	0	0	24	0	2	0	31	0	0	11
LINC02017	0	0	0	0	1	0	0	1	0	0	1	0	1	0	0	0	4	0	0	0	1	0	1	0	0	0	0	1	0	0	0	0	0	0	1	1	0	2	0	0	0	0	0	0	0	2	0	0	0
CTD-2547G23.4	84	37	10	2	7	12	18	48	20	53	62	102	51	28	118	16	115	55	10	24	18	67	10	34	6	20	99	135	12	100	202	120	29	134	122	15	89	5	15	22	39	13	39	11	46	5	82	184	7
LINC01522	50	0	0	0	1	0	1	1	1	0	1	3	0	7	0	4	1	0	3	2	133	4	1	6	2	13	0	1	1	0	0	0	12	1	0	0	0	0	0	2	14	3	0	1	3	5	1	0	72
AC006460.2	5	0	4	0	13	0	1	6	1	8	3	16	36	33	1	12	5	1	0	5	0	4	65	15	13	7	1	5	2	0	36	2	14	1	21	4	8	4	5	0	198	1	10	8	34	2	13	1	45
CTD-2547G23.2	0	0	0	0	0	0	0	0	0	0	0	0	0	0	0	0	0	0	0	0	0	0	0	0	0	0	0	0	0	0	0	0	0	0	0	0	0	0	0	0	0	0	0	0	0	0	0	0	0
RP11-134L10.1	31	19	18	2	12	37	1	63	14	29	26	42	32	16	18	24	76	13	67	27	28	48	28	46	34	62	40	27	50	6	9	26	50	16	23	38	47	23	12	3	53	55	32	16	34	52	28	18	26
RP11-66B24.5	2	0	0	0	0	0	0	0	1	0	0	0	1	1	0	0	0	0	0	0	4	0	0	0	0	0	0	1	0	0	0	0	0	0	0	0	2	0	0	0	0	0	0	0	0	0	1	0	1
AF241725.4	0	0	0	0	0	0	0	0	0	0	0	0	0	0	0	0	0	0	0	0	0	0	0	0	0	0	0	0	0	0	0	0	0	0	8	0	0	0	0	0	0	0	0	0	0	0	0	0	0
SCAMP1-AS1	115	202	121	113	78	269	339	136	91	178	347	204	237	119	131	130	629	170	179	236	156	153	241	162	125	429	323	181	151	254	148	197	130	277	400	121	554	86	176	193	359	83	210	97	304	148	179	324	171
AF241725.6	0	0	0	0	0	0	0	0	0	0	0	0	0	0	0	0	0	0	0	0	0	0	0	0	0	0	2	0	0	0	0	0	0	0	0	0	0	0	0	0	0	0	0	0	1	0	0	0	0
RP11-552E20.4	0	0	1	7	0	0	0	0	0	1	1	0	1	0	1	0	0	0	0	0	0	1	4	0	0	0	0	0	0	10	2	0	0	0	0	0	1	5	0	4	0	1	0	0	0	0	2	0	0
RP11-845M18.7	0	0	0	0	0	2	0	0	0	0	1	3	0	0	0	0	0	0	0	0	0	0	1	0	0	0	0	0	0	0	2	0	4	0	0	0	0	1	1	0	2	0	3	0	1	0	4	0	3
RP11-845M18.6	3	15	61	4	2	2	17	2	1	18	22	170	20	3	2	32	72	28	6	0	1	3	8	0	4	17	9	6	11	4	3	72	103	50	192	1	11	0	10	5	4	9	7	0	14	4	7	5	7
RP11-292F9.1	0	0	0	1	0	1	0	1	0	0	1	2	2	0	0	0	4	0	0	1	0	2	0	0	0	0	0	1	0	2	0	0	0	2	0	0	0	1	1	1	2	0	0	1	0	0	0	3	0
RP11-395P13.4	0	0	0	0	0	0	0	0	0	0	0	0	0	0	1	0	0	0	0	0	0	0	0	0	0	0	0	0	0	0	0	0	0	0	0	0	0	0	0	0	0	0	0	0	0	0	0	1	0
RP11-395P13.7	0	0	0	0	0	0	0	0	0	0	0	0	0	0	0	0	1	0	0	0	0	1	0	1	0	0	0	0	0	0	0	0	0	0	0	0	0	0	0	0	2	0	1	0	0	0	0	0	1
LINC02038	0	9	8	30	1	0	5	2	0	10	9	22	0	4	1	1	38	3	1	8	2	1	0	0	1	3	1	5	0	10	2	75	1	3	7	1	24	3	0	38	0	0	1	0	8	0	12	0	0
RP11-798M19.6	202	39	61	27	34	25	59	39	20	114	39	97	63	33	64	68	35	124	49	55	89	42	57	78	25	109	136	32	29	98	88	79	68	120	147	18	36	19	88	29	170	27	17	17	48	30	10	38	23
RP11-12K11.2	0	0	1	0	0	0	6	0	0	0	1	0	4	0	4	0	6	0	0	1	0	0	0	0	0	0	0	0	0	0	0	0	0	1	13	0	0	0	0	0	0	0	0	2	0	0	2	0	0
RP11-16O9.2	1	0	1	0	0	0	1	0	0	0	0	2	1	0	1	0	1	0	0	0	0	1	0	3	1	0	1	0	0	0	3	1	1	1	1	0	0	0	0	0	0	0	1	0	0	2	0	0	0
AC002398.11	6	4	2	3	5	6	0	8	1	6	1	5	1	7	6	1	4	8	0	4	0	7	4	5	0	5	11	3	5	4	3	3	1	10	2	2	3	1	2	2	2	3	0	3	17	1	1	11	0
AC002398.12	0	0	0	1	1	2	0	0	4	0	0	0	1	1	0	1	0	0	22	0	1	1	0	2	0	2	1	0	6	0	0	25	16	0	1	2	0	3	1	0	1	8	1	0	2	2	0	0	0
AC002398.13	42	14	30	20	17	62	15	22	14	44	35	29	38	47	53	13	46	46	13	55	1	55	52	39	13	43	91	39	7	54	56	15	26	40	26	32	33	8	18	53	47	14	35	21	429	30	20	79	27
CTD-2296D1.4	0	0	0	0	0	0	0	0	0	0	0	0	0	0	0	0	0	0	0	0	0	0	0	0	0	0	0	0	0	0	0	0	0	0	0	0	0	0	0	0	0	0	0	0	0	0	0	0	0
CTD-3126B10.1	0	0	0	0	0	0	0	0	0	0	0	0	0	0	0	0	0	0	0	0	0	0	0	0	0	0	0	0	0	0	0	0	0	0	0	0	0	0	0	0	0	0	0	0	0	0	0	0	0
RP4-630C24.3	0	1	1	0	0	0	1	1	0	0	0	0	0	0	0	0	1	2	0	0	0	0	0	0	0	0	0	0	0	0	0	0	0	0	0	0	0	0	0	0	0	0	1	0	0	0	0	0	0
RP11-76G10.1	0	0	0	0	0	0	0	0	0	0	0	0	0	0	0	0	0	0	0	0	0	0	0	0	0	0	0	0	0	0	0	1	0	0	0	0	0	1	0	1	0	0	0	0	0	0	0	0	0
BANCR	0	18	0	5	6	65	3	23	4	0	6	3	9	1	3	10	0	3	6	504	0	2	26	4	1	9	0	1	5	0	33	1	12	2	2	7	20	0	0	7	18	7	1	3	0	0	6	1	7
RP11-56N19.5	0	0	0	0	0	0	0	0	0	0	1	0	0	0	0	0	0	0	0	0	0	0	0	0	0	0	0	0	0	0	0	0	0	0	0	0	0	0	0	0	0	0	0	0	0	0	0	0	0
RP11-127B16.1	0	0	0	3	0	0	0	2	0	0	4	0	0	0	4	0	0	0	0	0	0	1	0	0	0	0	0	0	0	0	0	0	0	0	0	0	6	0	0	1	0	0	0	0	0	0	0	0	0
AC096732.2	0	0	0	0	0	0	0	0	0	0	0	0	0	0	0	0	0	0	0	0	0	0	0	0	0	0	0	0	0	0	0	0	0	0	0	0	0	0	0	0	0	0	0	0	0	0	0	0	0
RP11-40C11.2	0	0	0	0	0	0	0	0	0	0	0	0	1	0	0	0	0	0	0	0	0	0	0	0	0	0	0	0	0	0	0	0	0	0	0	0	0	0	0	0	0	0	0	0	0	0	0	0	0
RP5-951N9.2	0	0	1	0	0	0	0	0	0	0	0	3	0	0	0	0	1	1	0	0	1	0	0	0	0	0	1	0	0	1	0	0	0	2	0	1	1	1	0	1	0	0	1	2	0	0	1	0	0
CTB-33O18.1	25	9	0	0	33	0	28	2	6	0	30	41	22	35	0	4	0	0	0	0	33	1	1	29	1	5	5	0	4	0	0	4	124	0	33	66	22	3	2	6	5	31	1	2	25	72	35	0	60
RP11-115H13.1	0	44	109	116	0	0	0	0	0	4	25	127	0	37	241	0	84	82	0	0	0	26	2	18	0	0	122	0	18	271	4	36	125	63	6	0	0	33	0	200	1	0	4	9	0	0	0	155	0
AC122136.2	0	0	0	0	0	0	0	1	0	0	0	1	0	0	0	0	0	0	0	0	0	3	0	0	0	30	1	0	0	0	0	0	7	0	0	2	0	0	0	0	1	2	3	0	0	4	0	0	0
CITF22-92A6.1	563	41	61	44	18	31	38	39	14	68	96	58	61	32	59	75	95	58	52	67	57	25	152	52	50	81	98	94	33	89	23	40	109	60	149	25	169	30	69	69	298	28	44	15	209	66	59	472	83
DIO2-AS1	0	0	0	8	0	0	0	5	0	1	1	2	0	6	1	0	0	0	3	1	1	10	0	0	0	8	0	0	0	0	1	2	4	0	1	1	0	5	0	18	0	3	1	2	0	1	0	0	0
AC144450.1	1	2	0	1	0	0	1	1	2	0	4	0	2	0	0	0	0	0	1	1	4	1	0	1	4	11	0	0	3	1	19	1	1	0	0	0	0	1	2	0	4	1	0	1	2	0	0	0	5
AC144450.2	1	1	0	0	1	1	0	1	0	0	3	0	2	1	1	0	0	0	0	2	0	0	0	0	1	6	0	0	2	0	15	6	2	0	0	1	0	0	0	0	1	1	6	0	9	0	1	0	0
AC002539.1	0	0	0	0	0	0	1	0	0	0	0	1	0	0	0	0	0	0	0	0	0	0	0	0	0	0	0	0	0	0	0	1	0	0	7	0	0	0	0	0	0	0	0	0	0	0	1	0	0
AC007228.5	0	0	0	0	0	0	0	3	0	1	1	0	0	0	0	0	0	0	0	0	0	1	0	0	0	2	1	0	0	0	0	0	0	0	0	0	0	0	0	0	0	0	0	0	0	0	0	0	0
RP11-586D19.2	1	0	1	0	0	0	0	5	0	2	5	1	0	0	0	0	1	2	0	0	0	0	0	1	1	0	0	0	0	0	0	7	0	4	0	0	0	0	0	0	0	1	4	2	0	0	0	0	0
AC007228.9	129	24	15	32	54	60	40	88	46	36	21	44	2	3	258	39	8	33	30	103	71	17	80	60	0	79	59	70	47	63	128	41	75	83	182	109	88	49	15	86	104	34	67	15	40	1	49	52	22
RP11-440G9.1	27	0	1	0	1	0	0	0	0	0	1	0	1	0	0	0	0	0	0	0	0	0	1	0	0	0	1	0	0	2	0	0	10	0	5	0	2	0	1	1	1	0	1	0	0	0	3	0	0
LL22NC03-104C7.1	1	2	0	0	0	0	0	1	0	4	0	4	0	2	2	1	0	2	1	1	3	0	1	0	0	0	1	0	0	2	0	1	1	0	2	0	0	1	0	0	5	0	0	0	2	3	2	0	0
RP11-2C24.7	2	2	0	1	0	6	0	2	2	3	3	0	2	0	1	1	0	4	2	0	0	1	0	1	1	5	4	2	1	6	12	2	1	7	2	2	0	0	2	1	18	0	3	1	2	1	2	48	0
RP11-388M20.1	2	1	2	2	1	3	1	11	1	24	2	14	7	12	6	4	4	10	3	1	3	5	1	5	0	5	12	13	1	13	14	9	2	11	12	1	9	0	0	9	2	0	4	1	5	0	3	53	2
RP11-129J12.1	0	0	9	0	0	0	0	0	0	16	0	0	0	6	1	0	0	0	0	8	0	11	0	0	0	0	0	0	0	0	0	3	7	1	1	0	8	0	0	1	0	0	1	0	0	1	1	0	0
RP11-2C24.4	44	15	7	9	25	20	11	26	0	13	12	27	11	27	19	17	18	17	15	21	3	6	15	38	12	18	16	36	7	10	27	20	36	26	18	22	36	3	12	38	19	23	37	6	34	19	5	1	13
RP11-388M20.6	2	0	0	0	1	1	0	0	0	1	1	0	1	1	2	0	0	0	0	0	0	1	0	1	0	1	0	2	1	1	1	0	0	0	0	2	1	0	0	0	0	0	0	0	0	0	1	1	1
RP11-398A8.5	0	0	1	0	0	0	0	1	0	0	0	0	0	0	0	0	0	0	0	1	0	0	0	0	1	1	0	0	0	0	0	1	0	0	0	0	0	0	0	0	0	0	0	0	0	0	0	0	0
RP11-536G4.2	0	1	1	1	0	0	0	0	0	0	2	0	0	1	0	0	0	0	0	2	0	1	0	1	0	15	0	0	1	0	0	1	0	0	0	1	1	2	1	3	14	0	0	0	0	0	0	0	2
RP11-227H4.5	0	0	0	1	0	1	0	0	0	0	1	1	2	0	0	0	1	2	0	0	1	0	0	0	0	0	2	0	0	0	0	1	1	1	0	0	0	0	0	1	0	0	0	0	0	1	0	0	0
C20orf187	0	0	0	0	0	0	0	0	0	0	0	1	0	0	0	0	0	0	0	0	0	0	0	0	0	0	0	0	0	0	0	0	0	0	0	0	0	0	0	0	0	0	0	0	0	0	0	0	10
RP11-498M5.2	0	0	0	1	1	0	1	0	0	0	0	0	0	0	0	0	1	0	0	2	0	1	0	0	0	0	0	0	0	0	0	0	0	0	1	5	0	0	0	0	0	3	0	0	0	0	0	0	1
RP1-149L1.1	0	0	0	0	0	0	0	0	0	0	0	0	0	0	0	0	0	0	0	0	0	0	0	0	0	0	0	0	0	0	0	0	0	0	0	0	0	0	0	0	0	0	0	0	0	0	0	0	0
TMEM72-AS1	0	0	1	0	1	3	0	3	4	3	1	5	2	0	0	0	2	1	0	4	3	3	2	0	1	21	3	1	1	0	0	14	3	0	3	0	0	5	1	1	2	4	0	0	3	5	0	0	3
RP11-252M24.1	0	0	0	0	0	0	0	1	0	0	0	0	0	0	0	0	0	0	0	0	0	0	0	0	0	0	0	0	0	0	0	0	0	0	0	0	0	0	0	0	0	0	0	0	0	0	0	0	0
CTD-2537I9.16	0	0	0	0	0	0	0	0	0	0	0	0	1	1	0	0	0	0	0	1	0	0	0	0	0	0	0	5	0	0	6	0	1	1	0	0	1	0	0	0	0	0	0	0	0	0	1	0	1
RP5-837M10.2	0	0	0	0	0	0	0	0	0	0	0	0	0	0	0	0	1	0	0	0	0	0	0	0	0	0	2	0	0	0	1	0	0	0	0	0	0	0	0	0	0	0	0	0	0	0	0	2	0
CTD-2162K18.3	1	0	1	0	1	1	0	1	0	0	1	0	0	0	0	0	1	1	0	1	0	0	0	0	0	1	1	3	0	2	0	1	1	0	0	0	0	0	0	0	0	0	1	0	0	0	1	0	1
RP11-357H14.16	0	1	0	0	0	0	0	0	0	0	2	0	0	0	0	0	3	0	0	1	0	0	0	0	0	1	1	0	0	2	1	1	2	1	3	1	2	0	0	1	2	0	0	0	2	0	0	1	0
LINC01278	512	364	632	420	367	691	46	530	243	344	924	1157	1388	419	822	86	1489	504	391	887	304	636	524	260	437	1283	404	100	602	398	67	622	285	642	2005	531	40	579	283	561	795	480	540	385	1004	757	21	1375	912
RP5-837M10.4	1	0	0	0	1	0	0	1	0	0	0	0	0	1	0	0	0	0	0	1	0	1	0	0	1	3	0	0	0	0	1	2	0	0	0	0	1	0	1	0	0	0	0	0	0	0	0	0	1
RP11-489O18.1	3	1	0	1	1	2	2	0	3	8	2	1	1	4	2	0	23	4	3	0	1	5	2	0	2	0	13	1	1	1	1	3	0	9	0	0	1	2	0	4	7	0	1	1	2	0	0	0	0
LINC01277	2	4	4	0	4	7	2	4	0	8	4	18	1	5	7	5	12	11	6	6	18	8	6	3	2	15	8	0	4	1	1	10	7	44	13	2	2	3	4	5	3	2	1	10	0	4	2	11	3
LINC01276	0	0	0	0	0	0	0	0	0	0	1	0	0	0	0	0	0	0	0	1	0	0	0	0	0	0	0	0	0	0	0	0	0	0	1	0	1	0	0	0	0	0	0	0	1	0	0	11	0
LINC01271	18	2	0	3	4	7	1	3	3	3	17	17	8	12	0	7	31	4	4	8	19	1	3	8	8	12	0	3	15	0	1	0	15	4	4	2	7	1	1	4	16	6	9	6	21	2	47	0	10
LINC01270	48	12	5	7	15	37	5	34	5	11	36	52	43	50	5	55	106	17	55	28	163	23	17	46	20	69	6	5	32	1	1	10	74	29	15	15	40	16	12	3	86	16	38	30	67	16	70	10	34
LINC01273	2	14	9	2	4	5	1	4	3	5	9	18	45	26	60	17	0	21	5	5	8	7	0	6	2	11	4	20	4	43	26	8	23	31	10	2	16	4	1	13	69	7	11	7	43	20	6	15	0
RP5-984P4.4	0	0	0	0	0	0	0	0	0	0	2	0	0	1	0	0	1	0	0	0	0	0	0	0	0	0	0	0	0	0	0	0	0	0	0	0	2	0	0	0	0	0	0	0	0	0	0	0	1
RP11-37L2.1	0	0	0	0	0	1	0	2	0	0	2	3	0	3	0	2	2	4	3	0	0	1	3	0	0	2	0	0	0	0	1	4	2	3	45	1	0	3	0	4	3	3	1	0	2	11	3	0	2
RP11-61J19.2	0	0	0	0	0	0	0	0	0	0	0	0	0	1	0	3	1	0	0	1	0	1	1	0	1	2	0	1	0	0	1	0	0	0	0	0	10	0	0	0	0	0	3	0	2	0	0	0	0
RP11-467D18.2	8	4	0	0	2	0	1	2	2	4	4	4	4	3	3	2	12	1	0	4	2	3	1	5	1	4	6	2	0	0	2	6	1	3	11	1	24	0	1	0	0	1	3	4	6	0	7	1	4
RP11-61J19.5	34	52	41	33	28	19	23	34	22	22	123	153	102	80	25	46	136	59	59	27	68	20	56	56	41	36	64	23	16	138	29	202	63	137	302	19	209	23	121	27	265	35	188	21	27	87	67	426	81
KB-1125A3.11	0	3	0	0	0	0	12	5	2	1	4	3	6	3	3	2	6	7	5	3	1	1	9	2	0	6	2	2	1	5	2	0	4	0	7	0	25	1	19	2	9	0	2	2	2	12	10	42	0
RP11-84C10.3	0	0	0	0	0	0	0	0	0	1	0	2	0	1	0	0	0	0	0	0	0	1	0	0	0	0	0	0	0	0	0	0	0	0	0	0	0	0	0	0	0	0	0	0	0	0	0	0	0
RP11-84C10.2	3	0	2	3	0	1	0	2	0	0	3	0	0	3	2	2	2	0	0	4	2	5	0	3	1	2	4	1	1	0	1	1	3	0	5	0	1	1	0	0	0	11	1	0	1	0	0	1	1
RP5-1011O1.3	4	0	0	1	0	0	0	1	0	0	0	0	2	0	0	0	0	0	0	0	1	0	0	0	3	7	0	0	1	0	1	0	0	0	0	0	1	2	0	0	0	0	0	0	2	2	0	4	0
RP11-84C10.4	28	4	5	4	5	3	10	12	4	19	2	26	13	10	32	6	6	14	5	3	2	15	3	7	4	12	12	9	2	6	15	8	5	7	8	7	7	3	4	10	9	7	4	4	17	1	29	6	5
RP3-461P17.9	0	0	0	0	0	0	0	0	0	0	0	0	0	0	0	0	0	0	0	0	0	0	0	0	0	0	0	0	0	1	0	0	0	0	0	0	1	0	0	0	0	0	0	0	0	0	1	0	0
RP5-1097P24.1	0	0	118	1	0	0	20	1	5	39	13	9	3	2	2	4	245	263	0	7	0	5	0	0	1	60	0	0	1	59	61	9	6	1	32	3	6	16	1	4	0	4	0	2	0	2	47	1	4
CTD-3035D6.2	2	19	17	0	7	14	10	0	7	8	18	49	14	6	45	33	7	39	16	5	10	4	1	20	5	11	15	2	18	4	12	24	14	25	4	1	11	1	13	0	79	2	4	16	5	6	18	4	3
CTA-392E5.1	6	19	0	0	84	8	0	22	73	2	1	4	0	849	2	144	0	2	297	1	223	11	155	36	342	151	7	1	36	48	1	0	318	1	3	77	0	28	0	0	1835	0	41	52	1753	19	24	4	703
RP5-905H7.8	0	0	0	0	0	0	0	0	0	0	0	0	0	0	0	0	0	0	0	0	0	0	0	0	0	0	0	0	0	0	0	0	0	0	0	0	0	0	0	0	0	0	0	0	0	0	0	0	0
RP11-122D10.1	0	0	0	0	0	0	0	0	0	1	0	0	0	1	1	0	0	0	0	0	0	1	0	0	0	0	0	1	0	0	0	0	0	0	1	0	0	0	0	0	1	0	1	0	0	0	0	0	0
RP11-153I24.4	6	0	1	0	2	0	0	2	0	0	1	1	0	0	4	0	0	0	0	0	0	3	1	5	0	2	8	0	0	0	2	7	2	0	0	1	3	0	0	1	0	1	1	0	1	0	0	0	2
RP11-314C9.2	0	0	0	1	0	0	0	0	0	0	0	1	0	0	0	0	0	0	0	0	0	0	0	0	0	5	1	0	0	0	1	1	0	0	0	0	0	1	0	0	0	0	1	0	0	0	0	2	0
HSPC324	1	4	2	5	1	0	1	5	1	3	1	2	2	6	0	1	6	1	4	1	2	6	1	1	2	7	4	2	4	7	2	2	3	3	2	2	1	5	4	0	2	10	1	0	1	1	0	10	7
RP11-142M10.2	1	0	0	0	0	0	0	1	0	0	0	0	0	0	0	1	0	0	0	0	0	1	0	0	0	1	1	0	1	0	1	0	0	0	1	0	0	1	0	0	2	0	0	0	0	0	0	0	0
NCK1-AS1	120	194	257	107	44	151	552	86	71	364	359	704	254	98	318	312	600	545	75	142	105	106	238	125	94	168	575	547	171	388	309	405	212	400	232	83	296	72	201	195	312	67	290	79	188	202	346	102	113
RP11-258F22.2	0	0	0	0	0	0	0	1	0	0	0	1	0	0	2	0	0	0	0	0	0	0	1	0	0	0	0	0	0	0	1	0	0	0	0	1	0	0	0	0	0	0	2	0	0	0	0	0	0
RP11-258F22.1	1	1	1	5	5	0	1	4	2	1	7	6	1	1	5	2	17	0	0	3	3	5	6	4	5	6	0	5	5	3	5	3	0	3	7	0	0	3	5	7	0	5	3	0	3	14	1	0	1
CTB-129P6.4	7	0	2	5	0	1	2	4	4	0	5	4	4	4	7	1	2	3	4	2	1	7	0	0	2	3	10	5	8	6	11	7	7	5	2	3	2	1	5	6	4	4	1	0	0	2	3	6	1
RP5-1111A8.3	0	0	0	0	0	0	0	0	0	0	0	0	0	0	1	0	0	0	0	0	0	0	0	0	0	0	0	0	0	0	0	0	0	0	0	0	0	0	0	0	0	0	0	0	0	0	0	0	0
RP11-257O5.4	0	1	0	1	2	0	6	1	0	3	2	1	1	7	8	1	0	1	0	4	0	1	0	1	2	8	7	2	0	4	9	11	2	11	5	3	1	2	3	1	2	1	4	1	2	1	4	1	3
LINC01091	17	5	1	19	8	14	10	9	27	2	19	14	4	19	4	5	17	9	48	11	14	67	18	6	12	22	8	50	36	14	11	66	117	5	6	5	7	27	14	28	5	11	10	2	10	22	7	5	9
LINC01090	3	0	0	0	0	1	3	1	1	1	6	0	0	1	2	0	2	0	0	1	0	1	0	0	0	1	0	0	0	0	0	3	0	0	2	0	15	0	1	1	0	0	1	0	0	0	0	1	2
RP11-1006G14.2	0	2	0	0	0	2	1	0	2	2	4	0	3	1	2	1	4	1	1	0	2	0	0	3	0	0	2	2	1	2	1	0	1	5	1	0	0	0	1	2	0	1	1	0	0	1	1	2	0
LINC01095	0	0	0	1	1	1	0	0	0	0	0	0	1	0	0	0	0	0	0	0	0	0	1	0	1	0	0	2	0	0	0	2	0	1	0	0	0	1	0	0	0	0	0	0	0	0	0	0	1
RP11-282I1.2	0	0	0	0	0	0	0	0	0	0	0	0	0	0	0	0	0	0	0	0	0	0	0	0	0	0	0	0	0	0	0	0	0	0	0	0	0	0	0	0	0	0	0	0	0	0	0	0	0
LINC01097	0	0	0	0	0	0	0	0	0	1	0	2	0	0	0	0	1	0	1	0	0	0	0	0	0	0	0	0	0	0	0	0	0	0	2	0	0	0	0	0	2	0	0	0	0	1	0	0	0
LINC01096	5	6	22	1	2	3	6	5	2	2	4	48	4	8	41	5	7	10	2	18	22	10	30	3	5	46	12	2	2	27	24	4	7	29	105	0	34	0	6	5	14	2	4	1	18	5	9	48	11
RP11-304L19.11	26	32	31	12	16	68	31	25	9	38	46	51	46	32	50	25	79	112	30	20	17	39	21	29	6	25	54	63	13	124	110	38	31	86	32	11	66	8	21	36	20	13	39	12	19	17	46	84	18
LINC01098	2	2	4	0	6	2	2	14	0	2	1	13	2	4	0	2	0	6	1	0	0	5	3	3	1	1	1	1	0	1	1	0	1	3	4	3	8	0	0	4	0	1	3	0	9	6	0	0	21
RP11-304L19.13	25	21	23	18	7	20	13	12	16	45	31	28	35	23	37	24	28	59	22	35	19	28	36	51	18	6	91	47	8	100	58	44	20	74	16	12	60	6	9	49	14	14	15	10	19	16	13	272	25
RP11-304L19.12	2	1	0	0	1	2	3	0	0	1	1	0	0	2	2	0	1	4	0	0	1	0	1	3	0	0	2	2	0	1	23	0	0	0	0	0	0	0	2	0	0	0	0	0	1	0	0	0	0
MIR1-1HG	0	0	0	0	0	3	0	0	57	0	1	2	0	0	0	0	0	0	293	10	1	90	0	1	0	54	3	0	19	1	0	338	203	1	0	13	0	2	0	0	1	38	0	6	1	23	0	0	1
RP4-633O19__A.1	13	2	3	1	2	9	5	6	2	2	5	7	11	3	0	2	4	3	5	4	8	4	4	16	15	11	2	1	3	3	2	4	2	2	10	0	20	2	4	3	18	3	5	5	15	6	9	4	4
CTD-2501M5.1	0	2	1	4	1	3	5	0	0	0	3	1	0	0	0	0	1	0	3	0	0	1	0	1	0	2	0	2	1	0	5	0	0	0	6	1	0	0	4	0	2	2	2	0	0	0	5	0	3
RP11-255M2.1	0	0	0	0	0	0	0	0	0	0	0	0	0	0	0	0	0	0	0	0	0	0	0	0	0	1	0	0	0	0	0	0	0	0	0	0	0	0	0	0	0	0	0	0	0	0	0	0	0
RP11-255M2.2	0	0	0	0	0	0	0	1	0	1	0	1	0	0	0	0	1	0	0	0	0	0	0	0	0	1	0	2	0	0	0	0	1	0	2	0	0	0	0	0	0	0	0	0	0	0	0	0	0
RP11-255M2.3	0	0	0	0	0	0	2	0	1	2	4	0	0	0	0	0	1	0	0	0	0	0	0	0	1	0	0	0	0	0	1	0	0	0	1	0	0	0	0	0	0	1	1	0	0	0	0	0	0
RP11-307L3.4	0	0	0	0	0	0	0	1	0	1	1	0	1	0	1	0	0	0	0	0	0	0	1	0	0	0	0	0	0	0	0	1	2	0	0	0	0	0	1	0	1	0	0	0	0	0	6	0	0
AC090617.1	0	1	0	0	2	4	0	12	1	1	0	1	0	9	0	0	0	1	1	4	1	1	0	2	1	5	1	0	1	0	1	0	0	0	1	4	3	0	0	0	0	3	0	1	2	33	1	2	5
RP11-49I4.3	0	0	0	0	0	0	0	0	0	0	0	0	0	0	0	0	0	0	0	0	0	0	0	0	0	0	0	0	0	0	0	0	0	0	0	0	0	0	0	0	0	0	0	0	0	0	0	0	0
RP11-727A23.4	14	2	10	2	4	5	14	10	8	11	8	6	18	10	10	2	13	9	3	10	3	28	1	5	0	9	19	18	3	12	28	13	2	12	16	7	19	5	1	1	0	7	7	2	18	1	13	4	5
RP11-727A23.5	37	10	37	14	19	45	49	42	15	23	47	33	59	68	18	11	59	13	13	19	8	61	70	23	20	34	42	51	12	30	69	38	30	32	52	6	67	12	39	37	26	12	35	23	32	19	152	376	46
STPG3-AS1	4	2	6	0	2	2	5	0	1	23	7	9	9	3	7	6	15	12	0	1	2	5	2	3	0	1	26	31	0	21	12	16	1	9	2	0	14	1	0	1	12	0	3	2	3	0	6	100	2
RP11-727A23.7	1	0	0	1	1	2	1	1	0	1	1	1	1	3	1	0	2	0	1	0	0	1	1	0	0	3	2	1	0	0	0	0	0	0	0	1	0	0	0	0	2	1	3	0	0	0	0	3	0
RP11-21G20.3	0	0	0	0	0	0	0	0	0	0	0	1	0	0	0	0	0	0	0	0	0	0	0	0	0	0	0	0	0	0	0	0	1	0	0	0	0	0	0	0	4	0	1	0	0	0	0	0	1
RP11-506E9.3	0	0	0	0	0	0	0	0	0	0	0	0	0	0	0	0	0	0	0	0	0	0	0	0	0	0	0	0	0	0	0	0	0	0	0	0	0	0	0	1	0	0	1	0	0	1	1	0	0
AC005498.3	2	0	1	1	2	1	9	3	1	4	1	4	7	3	1	1	1	1	2	4	2	5	0	0	0	3	4	4	2	5	15	0	3	20	0	0	0	4	1	1	1	0	6	0	9	1	0	22	0
AC005498.4	0	0	0	0	0	0	0	0	1	0	1	0	0	0	0	0	0	1	0	1	0	1	0	0	0	1	0	4	0	0	2	0	0	3	0	0	0	0	0	0	0	1	0	0	0	0	0	4	0
RP11-654A16.1	0	0	0	0	0	0	0	0	0	1	0	5	2	0	1	2	0	0	0	1	0	0	0	0	0	0	0	0	0	0	0	0	8	0	0	3	0	0	0	0	0	0	1	1	0	1	2	1	6
CTA-228A9.4	7	5	12	2	4	6	13	12	2	10	15	20	11	3	3	3	10	3	6	19	1	2	4	13	5	16	10	18	5	4	12	8	9	9	20	5	23	4	2	6	8	1	17	9	16	7	21	8	4
CTA-228A9.3	17	23	30	3	6	3	21	13	2	19	23	130	14	8	55	12	27	44	3	5	4	26	13	3	2	18	66	88	7	54	321	88	38	40	78	5	66	4	13	17	21	5	14	3	9	1	137	455	5
DOCK9-AS2	48	90	120	81	34	20	72	48	48	214	70	158	291	80	119	48	56	153	50	71	139	85	104	108	212	68	105	32	16	159	33	280	36	277	114	84	136	34	114	356	149	48	135	14	216	100	53	86	57
LINC01899	0	0	0	0	0	0	0	0	0	0	0	0	0	0	0	0	0	1	0	0	0	0	0	0	0	0	0	0	0	0	0	0	0	0	0	0	0	0	8	2	0	0	0	0	1	0	0	0	2
RP11-142G1.3	0	0	0	0	0	0	0	0	0	0	0	0	0	0	0	0	0	0	0	0	0	0	0	0	0	0	0	0	0	0	0	0	0	0	0	0	0	0	0	0	0	0	0	0	0	0	0	0	0
UMODL1-AS1	0	2	2	1	1	0	0	1	0	0	13	1	1	2	1	0	2	5	0	0	1	8	4	2	1	6	1	0	3	8	0	7	0	0	0	0	0	4	1	42	6	3	1	1	0	2	0	1	0
RP11-142G1.1	0	0	0	0	0	0	0	0	0	0	0	0	0	0	0	0	0	0	0	0	0	0	0	0	0	0	0	0	0	0	0	0	0	0	0	0	0	0	0	0	1	0	0	0	0	0	0	0	0
AC135178.7	0	0	0	0	0	0	0	2	1	0	0	0	1	0	0	0	0	0	0	0	0	3	1	0	0	3	1	0	0	0	3	0	0	0	0	0	0	1	1	0	0	0	1	2	0	0	2	3	0
RP11-770E5.2	4	0	0	1	0	9	0	2	0	0	0	1	1	0	0	0	2	1	1	0	3	4	0	5	4	1	0	0	5	0	2	0	2	0	0	0	0	0	0	0	0	0	1	2	1	1	3	1	2
RP5-1068E13.7	33	46	12	6	3	14	36	15	23	53	25	69	27	20	22	2	34	40	11	6	24	56	16	22	11	36	50	25	4	48	27	75	34	71	58	5	11	9	14	29	27	13	12	7	22	21	29	108	14
LINC01891	1	2	4	1	0	0	0	2	1	4	4	3	0	0	1	0	6	0	0	2	2	1	0	0	0	3	3	1	6	0	0	2	1	1	1	0	0	2	0	0	0	5	0	0	1	1	0	0	0
LINC01890	0	0	0	0	0	0	0	0	0	1	1	0	0	0	0	0	0	0	0	0	0	0	0	0	0	0	0	1	1	0	1	0	0	0	0	0	1	0	0	0	0	0	1	0	0	0	0	1	1
LINC01893	0	0	0	0	0	0	0	0	0	0	0	0	0	0	0	0	0	0	0	0	0	0	0	0	0	0	0	0	0	0	0	0	0	0	0	0	1	0	0	0	0	0	0	0	0	0	0	0	0
LINC01892	0	0	0	0	0	0	0	0	0	0	0	0	0	0	0	0	0	0	0	0	0	0	0	0	0	0	0	0	0	0	0	0	0	0	0	0	0	0	0	0	0	0	0	1	0	0	0	0	0
LINC01895	0	0	0	0	0	1	0	1	0	0	0	0	0	0	0	0	0	0	0	0	0	0	1	0	0	0	0	10	0	0	72	0	0	0	0	0	0	0	0	0	0	0	0	0	0	0	1	4	0
RP11-413E1.4	4	0	1	1	0	1	0	2	2	4	3	1	3	0	3	1	1	4	2	3	2	7	1	4	3	1	3	2	4	0	1	0	1	1	5	0	0	2	1	2	2	1	1	2	7	3	1	3	2
LINC01897	0	0	0	0	0	0	1	0	0	0	0	0	0	0	0	0	0	0	0	0	0	0	0	0	0	3	0	0	0	0	1	0	0	0	0	2	0	0	1	0	0	0	0	0	0	0	0	0	3
LINC01896	0	15	0	0	5	0	1	0	0	1	0	0	0	1	62	15	29	62	1	0	2	0	0	1	0	1	0	3	0	71	1	22	106	1	0	0	0	0	0	0	12	0	0	0	0	0	0	1327	0
RP11-152P23.2	9	10	3	4	3	6	1	7	2	6	3	21	8	3	5	2	1	5	1	5	4	9	2	5	4	3	3	2	0	2	5	6	5	6	1	12	8	2	0	4	5	1	16	0	1	3	4	0	3
RP11-170M17.1	0	0	0	0	0	0	0	1	0	0	0	1	0	0	0	1	0	0	0	2	1	0	0	0	8	1	0	1	0	0	1	0	0	0	0	0	4	0	0	0	0	0	2	2	0	2	1	55	0
RP11-563N12.2	0	0	0	0	0	0	0	0	0	2	0	1	0	1	1	0	0	0	0	0	0	0	0	0	0	0	0	0	1	0	1	0	3	0	0	0	4	1	0	0	0	0	1	0	0	0	0	0	0
AC007163.6	1	1	0	1	1	4	1	0	0	1	1	3	1	1	3	3	0	0	1	0	4	0	0	0	2	0	0	1	1	0	1	0	16	0	3	4	2	0	0	1	0	2	2	0	0	1	0	0	0
RP11-54G14.1	3	0	4	2	2	4	0	1	2	2	8	8	3	2	4	2	5	2	4	4	8	3	2	8	6	8	1	1	5	5	5	7	10	6	1	3	1	3	0	2	4	2	2	1	0	4	3	7	1
GOLGA8M	0	0	0	0	0	0	0	0	0	0	1	0	0	0	0	0	0	0	0	0	0	0	0	0	0	1	0	0	0	0	0	0	0	0	0	0	0	0	1	1	2	0	0	0	1	1	0	0	0
RP1-197B17.5	9	15	10	9	17	58	16	14	16	6	10	22	32	22	36	19	44	18	11	24	15	19	123	22	10	31	42	14	8	28	24	9	31	28	48	22	33	1	10	28	15	8	29	16	17	22	38	34	25
RP1-197B17.4	4	6	12	2	7	19	4	2	1	9	4	15	5	3	3	2	22	1	4	0	2	2	12	1	5	5	7	3	21	16	1	1	8	7	14	3	13	7	1	4	11	5	5	0	8	8	4	10	2
RP1-197B17.3	20	19	69	21	43	100	32	27	21	51	26	81	37	26	24	34	110	57	51	8	60	54	78	38	24	25	55	45	74	85	25	21	70	53	61	36	77	27	14	40	50	18	36	18	41	43	84	73	29
RP11-396B14.2	4	8	5	0	2	8	0	13	2	7	4	19	9	8	0	7	7	10	2	6	14	1	28	4	1	4	4	10	2	5	9	4	12	9	16	12	1	3	5	2	8	1	9	1	10	2	9	107	1
AC005808.3	1	2	3	0	2	0	0	1	0	2	2	2	1	0	0	0	0	0	0	0	0	2	0	0	0	4	0	0	0	0	0	0	0	0	0	1	16	0	3	0	0	0	4	0	1	7	0	0	5
CTD-2308B18.3	0	0	0	0	0	0	0	0	0	0	0	0	0	0	0	0	0	0	0	0	0	0	0	0	0	0	0	0	0	0	0	0	0	0	0	0	0	0	0	0	2	0	0	0	0	0	0	0	0
RP11-124O11.1	0	0	4	0	0	0	0	0	0	2	2	1	0	0	1	1	1	0	2	0	0	0	1	0	1	3	3	0	0	0	0	4	0	0	3	0	0	0	0	0	0	0	0	0	0	2	0	0	0
GS1-278J22.1	0	0	0	0	0	0	0	0	0	0	0	0	0	0	0	0	0	0	0	0	0	0	0	0	0	0	0	0	0	0	0	0	0	0	0	0	0	0	0	0	0	0	0	0	0	0	0	0	0
CTD-2308B18.4	0	0	0	0	0	0	0	0	0	0	0	0	0	0	0	0	0	0	0	0	0	0	0	0	0	0	0	0	0	0	0	0	0	0	0	0	0	0	0	0	0	0	0	0	0	0	0	0	0
GS1-278J22.2	0	0	0	0	0	0	0	0	0	0	0	0	0	0	0	0	0	0	0	0	0	0	0	0	0	0	0	0	0	0	0	0	0	0	0	0	0	0	0	0	0	0	0	0	0	0	0	0	0
RP5-991B18.2	1	0	0	0	0	1	0	0	0	0	0	0	0	0	0	0	0	0	0	0	4	1	0	0	0	3	0	0	0	0	0	0	0	0	1	1	0	0	0	0	0	1	0	0	0	0	0	0	0
RP11-993B23.3	137	26	1	0	47	14	78	28	4	0	60	15	150	77	6	13	33	4	17	133	52	55	18	38	100	43	1	65	43	4	32	1	87	5	39	83	7	8	87	1	171	33	57	40	118	131	44	16	171
RP5-991B18.1	0	0	0	0	0	0	0	0	0	0	0	0	0	0	0	0	0	0	0	0	0	0	0	0	0	1	0	0	0	0	0	0	1	0	0	1	0	0	0	0	0	0	0	0	0	0	0	0	0
RP11-876F14.1	1	0	0	0	0	0	0	0	0	0	0	0	0	0	0	0	0	0	0	2	0	0	0	0	0	0	0	0	0	0	0	0	0	0	0	0	5	0	0	0	0	0	1	0	0	0	2	0	0
RP11-211C9.1	0	0	0	0	0	0	0	0	2	3	0	4	0	0	0	0	1	0	2	0	1	0	1	2	3	4	2	0	0	0	1	1	0	0	0	0	1	0	1	0	0	1	0	0	0	1	0	1	1
RP11-718I15.1	1	0	0	0	0	0	0	0	0	0	0	0	0	0	0	0	0	0	0	0	0	0	0	1	0	0	0	0	0	0	0	0	0	0	1	0	0	0	0	0	0	0	0	0	0	0	0	0	0
AC002465.2	0	0	0	0	0	0	0	0	0	0	0	0	0	0	0	0	1	0	0	0	0	0	0	0	0	0	0	0	0	0	0	0	1	0	0	0	0	0	0	0	0	0	0	0	0	0	0	0	0
CTD-2620I22.1	0	0	0	0	0	0	0	0	0	0	0	0	0	0	0	0	0	0	0	0	0	0	0	0	0	0	0	0	0	0	0	0	0	0	0	0	0	0	0	0	0	0	0	0	0	0	1	0	0
CTD-2620I22.3	34	0	0	1	0	0	0	11	0	3	0	2	2	0	1	2	1	1	1	0	2	0	4	3	2	3	0	26	4	0	4	0	26	0	5	0	3	5	0	0	0	1	9	1	15	2	2	0	5
OGFR-AS1	5	5	2	1	0	4	0	7	1	8	5	15	7	2	4	2	13	13	3	0	3	10	3	1	2	3	3	6	1	3	3	14	1	5	7	0	6	3	3	0	6	12	2	4	0	1	4	12	3
AC006369.2	5	1	2	2	3	3	0	1	7	15	4	3	0	5	2	3	3	5	2	0	6	10	3	4	3	16	30	1	14	1	0	3	4	1	2	0	0	6	2	7	4	6	2	0	0	6	1	1	1
AC011193.1	0	0	0	0	0	0	0	0	0	0	0	0	0	0	0	0	0	0	0	0	0	0	0	0	0	0	0	0	0	0	0	0	0	0	0	0	0	0	0	0	0	0	1	0	0	0	0	0	0
MCCC1-AS1	16	4	18	0	3	0	6	4	1	13	15	50	20	6	31	5	22	25	0	7	1	18	3	5	0	9	28	21	2	18	26	44	12	21	37	4	16	1	0	4	7	1	7	4	17	2	25	0	1
RP11-667M19.10	1	2	0	0	1	1	3	3	0	3	3	2	1	1	1	0	5	0	0	1	0	0	0	0	0	2	1	1	0	3	2	4	0	1	1	0	0	4	1	0	1	0	1	0	2	0	4	0	0
RP11-121C2.2	140	78	41	89	62	220	54	85	54	101	79	192	98	77	157	33	142	111	76	63	64	187	129	128	57	95	166	105	92	83	225	92	66	210	251	43	130	62	64	210	48	67	173	78	58	97	105	46	125
AC124057.5	0	0	0	0	0	0	0	0	0	0	0	0	0	0	0	0	0	0	0	0	0	0	0	0	0	0	0	0	0	0	0	0	0	0	0	0	0	0	0	0	0	0	0	0	0	0	0	0	0
RP4-806M20.4	6	3	1	0	2	6	4	0	0	3	0	2	14	7	6	0	1	0	0	0	0	0	0	0	0	6	0	4	0	11	41	0	2	2	8	0	6	0	1	1	1	0	6	1	0	0	12	5	0
LINC01698	13	3	0	4	8	31	0	3	6	4	1	16	30	7	3	3	0	0	10	4	3	6	6	4	3	5	3	4	7	9	16	0	19	5	7	14	3	5	5	7	9	5	11	0	3	9	25	0	28
RP4-585I14.3	1	0	0	0	1	1	0	2	6	1	7	1	3	0	3	0	5	1	0	0	3	2	1	3	0	2	2	1	1	3	7	2	2	3	0	5	1	0	0	1	0	1	3	0	1	3	5	3	0
RP3-332B22.1	0	0	0	1	0	0	0	0	0	0	1	0	1	0	0	0	0	1	1	0	0	0	4	1	0	0	0	0	0	0	0	3	0	0	1	0	2	0	0	0	0	0	0	0	0	1	0	0	2
CTC-264K15.6	0	0	0	0	0	1	0	0	0	0	1	0	0	1	0	0	1	0	13	2	0	5	0	0	0	9	1	0	5	0	0	10	20	0	0	0	0	0	0	0	0	8	1	4	0	2	0	0	0
RP11-347D21.2	2	1	1	0	1	0	0	0	0	1	0	0	0	0	0	1	0	0	3	0	1	0	0	0	0	1	0	0	0	0	0	2	1	0	5	1	0	1	0	0	1	0	2	1	0	0	1	1	0
KB-1107E3.1	0	0	0	0	0	0	0	0	0	0	0	0	0	0	0	0	0	0	0	0	0	0	0	0	0	0	0	0	0	0	0	0	0	0	0	0	0	0	0	0	0	0	0	0	0	0	0	0	0
AC137932.5	26	8	19	4	7	2	0	3	2	31	16	49	25	8	5	5	30	23	1	3	4	30	0	12	4	12	17	22	5	12	15	33	6	11	21	2	13	4	4	12	9	9	11	2	14	4	20	15	4
AC137932.4	87	27	65	23	12	11	16	33	9	76	43	122	68	17	28	13	69	55	7	17	31	64	6	26	4	38	43	50	6	52	32	63	24	65	109	22	72	9	7	25	42	27	22	26	40	27	54	3	20
LINC00320	0	0	0	0	2	0	0	0	0	0	0	1	0	0	0	0	5	17	0	0	0	0	0	0	0	0	1	0	0	0	0	0	0	0	0	0	0	0	0	0	2	0	2	0	0	0	0	0	1
RP11-95M15.1	1	74	43	0	41	6	197	6	21	8	22	150	19	8	208	13	2	127	26	24	3	2	8	60	21	33	3	1	76	12	34	8	1	2	234	4	288	7	47	0	67	24	82	0	10	2	44	0	2
LINC00322	0	2	0	0	1	0	0	1	0	2	2	10	2	8	0	0	0	0	1	5	1	0	4	0	4	3	0	2	1	0	0	1	6	3	3	0	2	1	2	0	6	3	6	2	4	8	0	0	2
GATA3-AS1	2	1	0	0	2	0	0	0	2	1	4	1	1	2	0	1	0	1	2	5	3	4	1	0	1	5	1	3	0	1	3	0	3	0	36	1	0	0	0	0	1	2	1	1	12	1	2	19	1
LINC00324	40	155	72	158	49	28	169	141	149	432	186	254	53	88	158	93	844	138	100	40	135	128	167	58	46	453	363	76	145	193	40	110	49	159	529	18	331	96	90	181	116	90	74	54	222	96	188	108	57
LINC00326	0	0	0	0	0	0	0	1	0	0	7	1	0	4	0	2	0	0	0	0	0	0	0	0	0	1	0	0	0	0	0	0	0	0	0	0	1	0	0	2	2	0	2	0	0	0	0	3	0
LINC00327	6	6	1	11	6	6	2	7	14	3	40	9	8	9	1	9	23	2	11	17	6	17	2	5	15	35	3	13	11	5	58	14	18	3	13	4	2	11	2	9	6	9	9	1	9	3	0	93	5
CTC-484P3.3	2	0	0	0	0	0	0	2	0	1	0	6	4	0	1	0	0	0	0	0	0	0	0	1	3	0	1	0	0	0	0	1	0	1	0	1	0	1	0	0	0	0	0	0	0	0	1	0	0
RP11-26N15.2	0	0	0	0	0	0	0	0	0	0	0	0	1	0	0	0	1	0	0	0	0	0	2	0	0	0	0	0	0	0	0	0	0	0	0	0	0	0	0	0	0	0	0	0	0	0	0	0	0
RP4-660H19.1	0	0	0	1	15	11	20	41	0	0	38	5	73	6	43	0	69	20	1	2	0	0	29	1	2	6	0	2	4	14	0	0	3	57	82	0	26	0	50	3	84	0	41	0	28	18	74	87	95
RP11-34P13.7	0	2	0	0	0	0	2	0	0	9	0	1	1	0	2	3	17	0	0	1	0	1	1	0	0	0	2	0	0	1	0	0	0	2	1	2	1	1	2	6	0	0	1	0	0	0	6	0	0
RP11-107N15.1	14	15	1	7	0	0	21	7	7	5	23	4	18	7	2	1	14	6	4	3	3	1	0	1	9	10	7	15	0	3	31	35	5	2	92	0	58	4	95	15	33	3	6	0	23	4	13	87	19
AC004471.10	9	7	7	7	5	4	9	10	11	13	16	13	5	8	21	3	9	16	13	7	16	5	8	51	6	12	14	12	9	8	12	6	4	11	10	2	30	4	19	23	33	4	4	1	14	9	14	25	0
RP4-806M20.3	7	1	0	0	0	18	0	0	0	1	0	1	9	2	3	2	1	0	0	3	2	0	0	0	0	2	0	0	4	1	1	2	3	1	17	0	8	0	3	0	4	0	9	7	0	0	15	0	3
RP11-148B6.1	2	2	3	0	2	2	1	4	1	3	3	3	1	4	1	1	7	1	1	0	1	10	1	0	1	3	7	1	1	5	4	1	0	2	8	3	4	1	0	2	2	0	0	0	2	3	2	1	0
RP11-34P13.8	0	0	0	0	0	0	0	0	0	0	0	0	0	0	0	0	0	0	0	0	0	0	0	0	0	0	0	0	0	0	0	0	0	0	0	0	0	0	0	0	0	0	0	0	0	0	0	0	0
RP11-34P13.9	0	0	0	0	0	0	0	0	0	0	0	0	0	0	0	0	0	0	0	0	0	0	0	0	0	0	0	0	0	0	0	0	0	0	0	0	0	0	0	0	0	0	0	0	0	0	0	0	0
XX-FW83563B9.5	138	40	65	44	21	14	29	43	21	76	105	66	87	31	92	22	140	59	45	23	60	84	7	62	20	59	39	63	55	106	42	80	110	155	48	20	109	25	20	92	89	38	121	32	61	16	46	204	37
RP11-550H2.1	0	0	0	0	0	0	0	0	0	0	0	0	0	0	0	0	0	0	0	0	0	0	0	1	0	0	0	0	0	0	0	0	0	0	0	0	0	0	0	0	0	0	0	0	0	0	0	0	0
RP11-661A12.9	22	8	4	7	27	3	3	62	1	6	21	30	8	11	11	6	30	5	2	0	3	15	5	21	4	7	36	47	0	17	52	90	6	13	58	4	17	1	7	16	28	8	27	5	2	6	18	1	10
RP11-550H2.2	0	0	0	0	0	0	0	1	0	0	1	0	0	0	0	0	0	0	0	0	0	0	0	0	0	0	0	0	0	0	0	0	0	0	0	0	0	0	0	0	0	0	1	0	0	0	1	0	0
RP11-415C15.1	0	0	0	0	0	0	0	0	0	0	0	0	0	0	0	0	0	0	0	0	0	0	0	0	0	0	0	0	0	0	0	0	0	0	0	0	0	0	0	0	0	0	0	1	0	0	0	0	0
AC008982.2	24	10	17	7	6	7	6	25	2	25	10	56	6	16	4	5	13	7	2	10	0	41	5	14	3	6	18	27	3	12	9	27	6	8	33	5	14	4	5	13	9	10	14	3	8	5	23	0	8
RP11-415C15.3	0	0	0	0	0	0	0	0	0	0	1	1	0	0	1	0	0	0	0	0	0	0	0	0	0	1	0	0	0	1	0	0	0	0	0	0	0	0	0	1	0	0	0	0	0	0	0	0	0
RP11-415C15.2	3	0	1	0	1	0	14	0	0	0	8	1	4	0	0	0	17	0	1	53	1	0	0	0	0	17	2	0	1	0	0	0	2	1	0	0	0	0	5	0	0	0	0	0	5	0	9	0	1
RP11-187C18.5	0	0	0	0	0	0	0	0	0	0	0	0	0	0	0	0	0	0	0	0	0	0	0	0	0	0	0	0	0	0	0	0	1	0	0	0	0	0	0	0	0	0	0	0	0	0	0	0	0
RP11-25E2.1	0	0	0	0	0	1	0	0	0	0	0	0	0	0	0	0	0	0	0	0	0	1	0	0	0	0	0	0	0	0	0	0	0	0	0	0	0	0	0	0	0	0	0	0	0	0	0	1	0
RP11-173L6.1	0	0	0	0	0	0	0	0	0	0	0	0	1	0	0	0	0	0	0	0	0	0	0	0	0	0	0	0	0	0	0	0	0	0	0	0	0	0	0	1	0	0	1	0	0	0	0	0	0
RP11-488C13.5	77	23	26	15	17	45	39	46	25	82	30	58	36	65	74	22	59	58	19	37	74	34	98	75	14	47	69	37	24	55	73	54	26	17	54	44	43	22	24	58	62	25	52	41	59	56	71	105	66
RP11-996F15.6	10	15	22	15	23	20	20	33	19	30	26	50	33	27	63	20	68	36	28	120	21	18	45	28	16	34	41	17	19	29	32	31	55	69	27	49	10	27	17	35	29	18	24	17	12	99	13	27	27
RP4-735C1.4	0	0	0	0	0	0	0	0	0	0	5	0	2	0	0	0	2	0	1	0	0	0	0	0	1	3	1	0	0	1	0	1	1	0	0	0	5	3	0	5	0	1	1	0	0	0	25	4	0
RP11-519M16.1	0	4	27	0	45	7	0	16	0	0	16	10	18	4	0	0	27	0	0	11	0	0	36	17	0	6	0	0	0	25	0	0	1	0	85	1	3	0	16	0	3	0	37	0	5	1	0	31	13
FLJ46284	23	1	0	4	6	3	8	4	3	3	5	20	0	6	9	4	3	9	2	11	1	19	0	9	2	15	2	1	3	7	3	13	10	11	21	1	15	8	0	10	15	2	14	2	8	15	4	10	3
RP11-770J1.7	0	0	0	0	0	0	0	2	0	1	0	2	0	0	0	0	1	1	0	1	0	0	0	0	0	1	2	0	1	0	2	1	1	0	2	0	0	0	0	0	0	0	0	1	0	0	1	0	0
RP11-644C3.1	7	0	0	2	1	0	1	1	0	0	0	2	0	4	1	0	6	0	0	0	2	0	0	0	0	0	1	0	0	0	0	0	2	1	1	2	0	3	1	0	4	0	0	0	1	1	2	0	0
LLNLR-246C6.1	21	16	13	1	8	16	10	30	4	24	23	37	6	9	12	3	31	10	2	7	7	12	3	6	1	11	10	13	4	14	26	9	11	24	8	8	22	1	3	6	8	11	12	6	9	5	16	14	3
RP11-82O19.1	0	1	1	0	1	3	1	2	1	2	5	2	0	1	0	2	4	0	0	2	0	0	0	2	0	6	2	0	0	3	0	2	2	2	1	1	4	2	0	3	7	1	2	2	2	0	1	0	0
RP11-301N24.3	0	0	0	0	0	0	0	0	0	0	1	0	0	0	0	0	1	0	0	0	0	0	0	0	0	1	0	0	0	0	0	0	0	0	0	0	0	0	0	0	0	1	0	0	0	0	0	0	0
RP11-77K12.10	1	0	0	0	0	0	0	1	0	0	2	1	0	0	2	0	2	1	0	0	0	0	0	0	0	0	0	0	0	0	3	1	0	0	0	1	0	1	0	1	3	0	0	0	0	0	0	8	1
RP11-455J20.3	4	1	1	4	1	2	8	0	2	4	1	10	3	2	8	1	7	5	0	2	2	7	3	4	0	2	13	6	0	9	29	4	3	7	4	3	5	0	18	4	0	1	0	3	4	1	5	4	2
CTC-510F12.4	13	13	5	24	12	8	27	25	17	17	33	21	27	24	17	8	8	17	2	4	17	14	27	24	33	28	18	11	4	25	106	22	19	27	27	18	30	5	38	51	23	13	15	2	14	39	10	37	9
RP11-594N15.3	9	4	9	11	11	10	7	8	20	9	11	21	3	2	2	7	1	14	161	26	5	39	11	2	1	57	3	0	31	4	0	86	167	7	10	10	0	17	2	11	3	26	0	5	2	21	1	23	3
CTD-3012A18.1	0	0	0	0	0	0	3	0	0	0	3	0	7	0	0	0	0	3	0	0	0	0	0	0	0	0	0	0	0	0	0	0	0	0	0	0	2	0	0	0	0	0	1	2	0	0	0	0	0
XXbac-BPG252P9.10	47	4	13	28	30	22	28	6	8	5	12	12	8	107	24	10	12	26	8	24	22	11	37	39	54	26	5	32	22	27	34	6	114	18	13	27	26	8	40	21	13	11	30	10	21	38	9	32	35
RP11-80H8.3	0	0	0	0	0	1	0	1	0	0	0	0	0	0	0	0	1	0	0	1	0	0	0	0	0	0	0	0	0	0	0	0	0	0	0	0	2	0	0	0	0	0	0	0	1	0	0	0	0
RP11-80H8.4	13	7	4	0	1	4	10	3	1	5	9	13	5	6	2	5	1	1	3	3	4	2	5	5	2	4	2	0	3	2	4	0	7	1	15	14	0	3	1	0	2	7	3	1	7	7	1	5	3
PHKA1-AS1	0	0	0	1	1	3	0	0	0	0	2	1	4	0	1	0	0	1	1	0	0	0	0	0	0	0	1	2	0	0	3	0	2	0	0	2	2	0	0	1	1	0	2	0	1	0	3	0	0
RP5-906C1.1	6	3	4	0	3	2	0	6	5	6	6	3	5	6	2	1	8	0	5	2	11	2	5	2	12	11	10	2	6	6	0	2	4	5	23	1	14	3	4	2	3	6	6	0	3	10	9	21	9
CTD-2074D8.1	0	0	0	0	0	0	0	0	0	0	0	0	0	0	0	0	0	0	0	0	0	0	0	0	0	0	0	0	0	1	0	0	0	0	0	0	0	0	0	0	0	0	0	0	0	0	0	0	0
RP11-85B7.5	0	1	0	1	0	1	0	3	1	0	0	2	2	0	3	1	0	2	0	0	0	5	1	0	0	0	2	4	0	7	10	1	0	1	3	0	4	0	1	2	0	0	1	1	4	2	0	2	0
MGAT3-AS1	0	0	4	0	0	0	0	3	0	15	0	2	0	1	0	0	6	0	0	0	0	1	0	0	0	0	0	4	3	1	1	5	3	0	3	0	16	1	0	2	2	3	0	0	0	0	0	1	2
RP11-85B7.2	5	5	8	25	0	0	0	5	0	31	5	23	12	5	2	3	53	6	0	1	1	2	1	0	0	3	0	26	4	20	21	48	4	31	1	3	16	4	2	34	0	0	5	2	8	0	3	15	1
RP11-275N1.1	0	0	0	0	3	2	0	0	0	0	0	0	0	25	0	0	0	2	2	0	5	1	0	5	0	8	0	0	0	0	0	0	0	0	0	1	1	0	0	0	10	0	3	2	2	1	0	0	1
RP11-486L19.2	41	39	40	43	15	0	26	4	4	36	56	45	35	17	43	19	41	59	11	12	25	38	3	29	5	24	52	54	11	53	24	111	62	34	173	2	59	23	42	134	46	7	7	2	36	20	65	8	1
AL109761.5	0	0	1	0	4	1	0	4	0	5	3	0	14	1	1	0	20	2	1	0	0	2	1	0	0	1	0	0	3	2	13	1	1	5	0	1	6	0	1	2	0	2	1	1	1	2	0	0	0
GPC5-AS1	0	0	0	0	0	0	0	0	0	0	0	1	0	0	0	0	0	0	1	0	0	0	2	0	1	0	0	0	0	0	0	4	0	0	8	0	0	0	0	0	0	0	0	0	0	0	0	0	0
RP11-603J24.14	0	0	0	0	0	0	0	2	1	3	2	1	0	0	0	0	1	2	0	0	0	2	0	1	0	2	3	2	0	1	3	1	0	2	1	1	2	1	0	0	1	2	2	1	2	1	1	1	0
AC010723.1	0	0	0	0	0	0	0	0	0	0	0	0	0	0	0	0	0	0	0	0	0	0	1	0	0	0	0	0	0	0	0	0	0	0	0	0	0	0	0	1	0	0	0	0	0	0	0	0	0
RP11-109G23.3	3	2	1	0	0	5	0	4	1	1	0	2	1	3	5	0	0	2	4	0	52	2	1	5	7	2	1	1	0	0	2	2	1	2	3	3	1	2	1	4	3	1	6	2	1	4	0	0	5
FOXG1-AS1	5	1	1	0	0	26	1	3	0	0	0	0	0	5	0	0	0	0	0	0	39	0	2	0	0	0	0	0	1	0	0	1	1	1	13	0	0	0	0	0	0	2	2	0	0	2	0	3	5
ZNF571-AS1	20	14	8	6	2	6	10	15	4	22	12	43	0	6	95	7	15	7	4	4	8	27	0	6	5	27	9	37	8	27	83	26	20	5	25	7	3	6	3	6	589	8	13	3	11	6	10	15	3
RP11-218I7.2	3	1	0	0	0	1	2	0	0	0	4	2	0	0	1	0	1	1	2	6	1	0	2	0	2	0	1	0	0	0	0	0	8	0	3	1	1	0	0	1	0	0	1	0	3	0	10	0	0
RP11-526F3.1	0	0	41	0	0	0	0	1	2	4	0	121	18	6	1	22	0	16	0	1	0	0	0	0	0	0	1	0	1	1	24	0	6	4	2	0	9	1	0	14	0	1	0	0	0	0	9	13	0
CTD-3187F8.2	0	0	0	0	0	0	0	0	0	0	0	0	0	0	0	0	0	0	0	0	0	0	0	0	0	0	0	0	0	0	0	0	0	0	0	0	0	0	0	0	0	0	0	0	0	0	0	0	0
RP11-742B18.1	16	12	169	0	155	166	100	155	1	0	308	15	66	0	7	7	426	208	26	111	67	1	434	192	15	114	21	67	1	48	247	1	58	0	445	0	143	3	145	2	373	90	232	0	95	74	162	61	160
RP11-5C23.1	67	16	35	32	38	28	26	40	43	66	60	42	23	75	55	61	94	113	65	29	36	86	17	51	7	90	99	100	42	62	43	57	51	78	77	24	59	62	8	64	59	38	46	60	33	49	78	270	9
RP11-328K2.1	0	0	0	0	0	0	0	0	0	0	0	0	0	0	0	0	0	0	0	0	0	0	0	0	0	0	0	0	0	0	0	0	0	0	0	0	0	0	0	0	0	0	1	0	0	1	0	0	0
RP11-5C23.2	14	6	7	0	5	8	5	7	5	16	6	15	13	13	3	7	18	16	5	1	3	15	3	23	3	8	22	15	7	12	16	8	10	10	6	1	12	5	2	4	6	4	5	4	3	12	22	75	4
NTRK3-AS1	0	0	0	0	0	0	0	0	0	0	1	0	0	0	0	0	0	0	0	0	0	0	0	0	0	0	0	0	0	0	0	0	0	0	0	0	0	0	0	0	0	0	1	0	0	0	10	0	0
EIF1AX-AS1	3	0	0	0	1	1	0	0	0	1	1	4	0	0	2	2	0	0	1	0	2	2	0	0	0	0	0	0	1	0	1	1	0	1	11	0	2	0	0	1	1	2	0	0	0	3	0	0	0
CTC-513N18.6	9	0	1	0	0	0	0	2	1	1	1	0	28	0	0	0	0	0	0	0	0	0	0	0	0	0	0	0	0	0	0	0	0	0	1	0	9	0	0	0	0	1	3	0	19	0	0	0	5
CTD-2186M15.3	46	40	83	89	26	69	57	54	34	51	80	110	134	93	86	45	111	112	54	54	121	46	152	36	70	83	98	28	54	172	96	99	105	252	80	29	130	41	44	187	86	44	125	20	58	70	18	101	104
RP11-166N6.2	0	0	1	0	0	0	0	0	0	0	1	2	0	0	0	0	0	0	0	0	0	0	3	0	8	1	0	0	0	1	1	1	1	0	0	0	0	1	0	0	0	0	0	0	0	0	1	0	5
RP11-378E13.3	1	1	7	2	0	2	7	6	1	13	10	5	5	1	0	3	9	0	1	1	1	1	0	8	10	1	1	1	5	1	1	1	3	0	2	1	3	2	1	4	1	3	3	2	3	2	4	0	5
RP11-610J23.1	2	1	0	0	0	0	0	0	0	0	0	0	0	1	0	0	0	0	2	1	0	0	1	0	0	2	0	1	0	0	0	0	0	0	0	0	0	1	0	0	1	0	0	0	0	1	0	0	0
C10orf91	45	21	26	36	31	120	74	18	14	89	119	27	137	88	221	14	10	43	40	349	125	19	11	171	30	126	23	231	14	33	338	53	16	24	41	15	403	33	183	52	57	12	91	29	18	63	29	0	55
RP11-408N14.1	0	0	0	0	197	0	0	0	0	0	0	0	0	0	0	0	0	0	23	0	0	0	0	0	0	0	0	0	0	2	0	0	1	0	0	0	0	1	0	0	0	0	0	0	2	0	1	0	20
RP11-20G13.1	8	58	17	37	12	4	8	8	6	53	26	82	5	12	15	43	2	34	25	8	33	18	69	1	54	21	6	40	15	1	5	23	95	12	21	16	33	16	3	15	81	5	13	16	92	25	31	0	25
RP11-90L1.8	101	310	100	663	199	120	209	256	79	64	302	543	104	138	514	65	145	107	123	158	746	167	400	260	307	97	81	75	45	137	89	730	1108	149	116	584	557	222	84	637	74	179	43	70	159	94	4	13	137
RP11-20G13.3	0	1	6	0	2	1	1	0	14	8	1	6	1	115	29	0	1	0	0	5	24	0	4	1	25	17	19	61	0	1	29	9	3	3	5	0	2	0	3	1	0	1	1	1	4	2	3	3	0
RP11-156E6.1	338	377	389	387	338	896	757	595	236	720	781	639	1238	500	837	420	2250	740	492	973	608	549	1044	673	241	712	793	898	294	831	1654	467	559	1291	2132	682	1404	306	811	824	824	285	752	333	360	546	896	602	626
RP11-393I23.4	0	0	0	0	0	0	0	0	0	0	0	0	0	0	0	0	0	0	0	1	0	0	0	1	0	0	0	0	0	0	0	0	0	0	0	0	0	0	0	0	0	0	0	0	0	0	0	0	0
RP11-118M9.3	3	4	0	0	2	3	0	8	1	1	4	19	0	1	0	1	4	4	1	0	0	3	10	6	0	3	2	3	1	0	10	5	0	3	1	1	1	0	1	3	3	1	2	4	3	1	2	0	0
ISM1-AS1	3	0	0	0	0	3	0	0	0	1	1	1	0	0	0	0	1	2	0	0	1	1	1	0	0	0	0	0	0	0	0	1	3	0	0	0	0	1	1	0	0	1	2	0	1	0	0	0	0
RP11-575H3.1	1	0	1	24	0	0	13	2	5	0	1	8	24	4	21	3	0	0	0	4	0	11	0	0	1	9	0	0	4	32	1	1	0	0	46	1	0	1	9	45	22	3	15	0	1	22	30	97	0
C20orf78	0	0	0	0	0	0	0	0	1	0	0	0	0	0	0	0	0	0	0	0	0	0	1	0	0	2	0	0	0	2	0	0	0	0	2	0	0	0	0	0	0	0	0	0	0	0	0	0	0
RP4-676L2.1	0	0	0	0	0	0	0	1	0	1	5	1	0	1	0	0	2	0	0	0	2	0	0	0	0	3	1	0	0	1	1	4	4	0	0	0	0	2	0	0	0	2	1	0	1	0	0	1	1
RP11-17M16.2	31	20	26	101	50	6	37	50	18	2	58	29	33	33	70	30	100	15	34	10	135	28	72	36	38	40	30	50	10	13	70	11	53	102	59	44	64	26	20	152	43	40	26	18	19	38	32	45	46
RP11-1060G2.2	0	2	0	1	0	0	3	0	0	1	2	2	1	1	2	0	3	0	0	2	0	2	0	1	0	2	1	0	0	1	0	0	1	2	6	0	2	1	0	1	2	1	0	1	0	0	1	1	0
RP11-425A6.5	2	0	0	0	0	0	2	0	0	0	1	3	0	0	0	2	1	0	0	2	3	1	0	0	0	2	0	0	1	0	1	0	3	1	9	0	0	1	0	1	0	2	0	1	0	2	2	37	1
AF121898.3	11	0	1	0	0	0	1	1	0	0	2	1	0	1	0	0	2	0	1	0	0	0	1	0	0	0	1	0	0	2	0	0	1	0	4	0	0	0	0	0	0	0	2	1	2	0	1	0	1
GS1-21A4.1	0	0	0	0	0	0	0	0	0	0	0	0	0	0	1	0	0	0	0	1	0	0	0	0	0	0	1	0	1	0	0	0	0	0	0	0	0	0	0	0	0	0	0	0	0	0	0	0	0
RP5-1057J7.7	0	9	3	13	6	2	8	5	5	26	19	43	2	7	41	8	3	28	4	3	3	10	2	0	1	11	57	13	1	70	51	43	15	77	11	0	13	0	3	29	11	2	11	0	10	5	7	38	2
RP11-505P4.7	0	0	2	1	1	2	4	0	0	2	3	3	5	1	5	1	8	0	0	0	0	2	1	4	0	3	1	0	1	2	1	2	0	3	1	2	0	1	1	4	0	0	1	2	0	4	2	8	3
ALMS1-IT1	72	27	17	7	30	5	14	13	6	33	18	39	85	36	39	6	65	20	15	36	8	18	17	33	23	78	24	47	12	58	26	9	146	37	90	44	86	19	36	22	70	7	40	12	28	44	80	29	19
RP11-505P4.6	1	0	7	2	6	4	2	6	2	5	0	3	3	2	6	5	4	3	6	0	2	6	2	4	3	10	3	1	5	2	9	1	4	0	2	1	0	5	2	9	1	2	5	2	0	1	4	36	0
CTD-2126E3.1	2	3	2	1	0	0	1	1	3	10	10	10	2	7	3	1	7	2	2	2	1	3	2	4	1	1	0	8	2	5	3	2	3	7	8	5	3	4	2	10	9	2	4	0	1	4	28	1	2
CTD-2126E3.3	1	1	1	0	1	0	0	2	1	5	3	3	1	1	1	0	3	0	0	1	0	2	0	3	0	3	2	2	1	0	4	3	0	1	0	0	3	1	1	5	8	0	1	0	1	1	1	2	1
CTD-2126E3.4	2	0	1	0	0	0	1	1	0	1	2	2	0	2	0	7	12	0	0	0	0	2	0	0	0	2	0	1	0	0	1	0	1	0	5	0	0	0	0	0	14	2	7	2	1	1	0	6	0
AC000124.1	1	0	0	0	0	0	3	0	0	0	2	0	0	2	1	0	0	2	0	1	0	0	0	2	0	0	0	0	0	0	1	3	1	0	0	1	1	0	0	1	0	0	0	0	0	0	0	0	0
RP11-486G15.2	16	7	7	0	10	13	16	7	8	8	10	13	41	4	2	2	43	29	5	6	3	17	6	13	8	9	23	0	1	14	5	7	16	42	31	3	1	3	15	0	22	15	1	15	29	3	27	163	29
CTB-107G13.1	0	11	0	0	0	0	15	0	0	52	9	10	0	0	5	4	3	2	0	4	0	0	0	0	0	11	6	268	1	185	309	172	1	1	35	0	22	2	33	2	0	0	2	0	1	0	53	1	0
RP11-1007I13.4	27	0	1	1	1	0	2	0	0	3	6	6	1	2	3	0	6	2	0	1	6	1	5	4	0	1	3	0	0	0	1	4	1	7	4	1	6	0	31	0	52	0	30	0	8	66	14	0	28
RP11-501C14.5	4	0	0	0	0	0	0	0	0	0	0	8	0	0	0	10	0	0	0	0	0	0	1	0	0	0	0	0	0	0	7	0	14	0	0	0	16	0	12	0	2	0	3	0	0	0	0	44	8
RP11-328C8.5	2	0	0	0	0	0	2	0	1	0	0	1	0	0	0	0	0	0	0	1	0	0	1	0	0	0	0	0	0	0	1	0	0	0	1	0	0	0	0	0	0	0	0	0	0	0	1	3	2
RP11-543P15.3	0	0	4	0	1	4	0	2	0	6	0	3	0	2	0	0	0	0	1	3	1	2	0	1	0	0	0	7	0	1	3	2	1	0	2	0	6	0	0	0	0	1	2	1	1	4	0	0	0
AP000146.2	0	0	0	0	0	0	0	0	0	0	0	0	0	0	0	0	0	0	0	0	0	0	0	0	0	0	1	0	0	1	0	0	0	0	0	0	0	0	0	0	0	0	0	0	0	0	0	0	0
C9orf147	15	13	4	5	1	16	17	7	2	10	15	11	18	8	7	7	25	8	2	12	20	8	8	8	2	12	8	25	10	15	34	14	10	16	13	0	6	7	9	14	23	6	7	2	13	13	13	6	8
RP11-398G24.2	7	1	1	4	2	8	8	1	0	1	0	1	1	4	8	2	1	1	0	8	0	9	9	0	0	8	3	0	0	2	2	2	2	0	0	1	3	1	2	2	1	1	4	6	4	0	9	0	13
AC007740.1	0	0	0	0	0	0	0	0	0	1	0	0	0	0	0	0	0	0	0	0	0	0	0	0	0	0	0	0	0	0	0	0	1	0	0	0	0	0	0	0	0	0	2	0	0	0	0	1	0
CTD-3247H4.2	5	0	0	2	1	4	0	7	0	1	3	1	0	4	0	0	1	0	0	10	2	5	1	0	1	12	0	0	1	1	1	0	2	0	3	0	3	1	1	0	9	4	0	1	3	2	0	5	3
ALG13-AS1	14	4	4	0	2	0	2	5	0	5	2	3	1	1	2	0	8	0	1	2	0	9	0	3	1	0	0	7	0	0	3	3	3	3	6	0	1	0	2	2	0	2	2	1	2	2	0	0	2
RP11-114F3.4	6	1	3	7	3	11	5	9	1	3	1	19	5	3	2	3	13	6	5	10	3	2	13	7	4	3	3	4	3	10	6	10	12	14	15	4	19	1	2	10	30	14	4	4	18	34	5	3	14
CTD-2176I21.2	0	0	0	0	0	0	0	0	0	0	0	0	0	0	0	0	0	0	0	0	0	0	0	1	0	0	0	0	0	0	3	0	0	0	0	0	0	0	0	0	0	0	1	0	0	0	2	0	0
AJ003147.9	2	0	1	0	5	8	0	4	0	1	0	1	0	0	3	5	1	0	8	12	0	0	0	2	0	0	1	6	2	0	10	0	4	0	5	6	25	0	5	0	7	0	20	1	1	0	0	10	16
AC079117.1	0	0	0	0	0	0	1	0	0	0	0	0	0	0	0	0	1	0	0	0	2	0	0	0	0	0	0	0	0	1	0	1	0	0	0	0	0	1	0	0	0	0	0	0	0	0	35	0	0
CTA-390C10.9	0	0	2	0	0	0	0	0	0	0	1	1	0	0	0	0	0	1	0	0	0	0	0	0	0	0	0	2	0	1	2	0	0	0	0	0	3	0	0	0	0	0	1	0	0	0	0	0	0
RP11-126K1.6	16	10	12	3	5	25	10	19	11	17	13	14	14	22	9	8	19	12	19	8	30	19	17	13	11	22	36	7	9	8	59	9	11	17	10	3	14	7	5	4	18	12	7	3	7	9	2	50	21
XXbac-BPG300A18.13	5	0	1	0	1	1	5	3	0	6	1	3	1	1	2	1	2	4	0	0	0	6	0	0	0	0	7	5	0	4	7	4	0	2	8	1	4	0	0	1	1	0	0	3	1	0	4	3	0
RP11-126K1.2	13	23	26	8	4	18	42	12	6	22	17	44	32	16	62	34	47	26	12	21	40	24	26	11	18	25	30	24	11	57	22	21	45	54	24	7	78	7	40	22	32	13	32	9	29	20	18	237	18
RP11-798L4.1	0	0	0	0	1	0	3	2	0	0	0	0	0	6	0	0	0	0	0	0	0	1	2	0	0	1	0	0	0	0	0	1	1	0	0	1	0	0	0	1	2	1	4	1	9	1	0	0	2
RP11-21B21.4	3	3	1	0	1	0	0	4	0	14	4	18	3	2	3	0	20	3	2	0	3	4	0	2	1	2	3	1	2	3	4	11	2	2	11	0	2	0	4	0	1	0	1	3	3	1	14	4	1
RP11-75C9.2	0	0	0	0	0	0	0	0	0	0	0	0	0	0	0	0	0	0	0	0	0	0	0	0	0	0	0	0	0	0	0	0	0	0	0	0	0	0	0	0	0	0	0	0	0	0	0	0	0
RP11-126K1.8	0	0	0	0	0	0	0	0	0	0	0	0	0	0	0	0	0	0	0	0	0	0	0	0	0	0	0	0	0	0	0	0	0	0	0	0	0	0	0	0	0	0	0	0	0	0	0	0	0
RP1-146A15.1	0	0	0	0	0	0	0	0	0	0	0	0	0	0	0	0	0	0	0	0	0	0	0	0	0	0	0	0	0	0	0	0	0	0	0	0	0	0	0	0	0	0	0	0	0	0	0	0	0
RHOXF1-AS1	37	6	11	361	4	2	3	10	4	12	19	58	32	470	1660	7	951	178	28	69	4	42	5	6	0	13	22	52	3	20	218	24	127	3467	14	3	83	9	19	628	11	11	33	1	369	13	6	3	13
LL22NC01-81G9.3	1	0	0	0	0	0	0	0	0	0	0	0	1	0	0	0	0	0	0	2	0	0	0	1	1	0	0	0	0	0	1	0	0	0	0	0	1	0	0	1	0	0	2	0	1	1	0	0	3
RP11-286N3.1	0	1	0	0	0	2	0	1	0	0	0	0	1	0	0	0	0	0	0	0	0	0	0	0	0	0	0	0	0	0	0	0	0	0	0	0	0	0	0	0	0	0	1	0	0	0	0	0	0
PRMT5-AS1	37	7	7	0	5	6	21	12	2	8	4	27	19	11	23	5	10	13	5	1	8	20	10	12	1	12	23	12	7	14	28	8	6	11	20	4	11	3	2	9	9	1	26	12	5	7	25	19	7
RP11-656E20.5	0	0	0	0	0	0	0	0	0	0	0	0	0	0	0	0	0	0	0	0	0	0	0	0	0	0	0	0	0	0	0	0	0	0	0	0	0	0	0	0	0	0	0	0	0	0	0	0	0
RP11-57H12.2	0	0	0	0	0	0	1	2	0	1	2	2	0	0	1	0	0	1	0	0	0	0	0	0	0	0	0	1	0	0	0	1	0	0	1	0	0	0	0	1	0	0	2	0	0	0	1	0	0
AC005772.2	0	0	2	0	0	0	0	0	0	0	0	1	0	0	0	0	0	0	0	0	0	0	0	0	0	0	0	0	0	0	0	0	0	0	0	0	0	0	0	0	0	0	3	0	0	0	0	0	0
RP11-831A10.1	0	1	1	1	0	0	260	2	1	17	1	7	26	2	0	0	3	5	0	2	0	5	1	0	0	4	2	69	0	20	7	10	2	3	17	0	39	3	22	19	0	2	0	0	0	0	45	3	0
AC069513.4	0	5	5	5	1	5	5	10	0	8	6	19	17	3	6	3	33	8	1	9	9	9	0	5	7	2	23	9	0	21	25	14	0	67	46	3	18	2	10	4	14	3	16	12	3	11	9	23	4
RP11-308D13.3	11	14	42	152	54	0	107	9	17	7	20	32	39	9	91	4	4	36	18	1	0	14	51	19	284	68	5	2	0	22	2	64	1	23	23	16	54	42	71	199	41	44	40	0	24	16	38	0	36
AC140481.8	0	0	0	0	0	0	0	0	0	0	0	0	0	0	0	0	0	0	0	0	0	0	0	0	0	0	0	0	0	0	1	0	0	0	0	0	0	0	0	1	0	0	0	0	1	0	0	0	0
RP11-358B23.5	1	0	0	0	0	3	0	4	0	3	2	2	6	0	1	0	1	0	0	1	2	1	0	1	1	0	2	1	0	0	1	0	2	0	4	0	1	0	0	0	0	1	2	0	6	0	4	0	0
RP11-435O5.5	6	4	14	6	1	13	30	12	4	1	32	21	21	7	10	2	38	13	5	6	7	16	19	0	3	9	2	24	5	41	4	23	17	16	61	5	27	11	15	18	22	2	13	12	12	9	9	49	10
RP11-358B23.7	1	0	1	0	3	1	3	8	0	3	1	1	5	1	0	0	2	0	0	1	0	3	0	1	0	3	2	1	3	0	3	1	2	0	12	1	3	4	1	2	1	4	2	1	4	1	5	0	1
RP11-358B23.1	4	0	1	0	1	1	1	7	0	7	4	2	2	1	2	1	4	3	5	3	1	5	3	1	5	7	4	3	4	4	1	3	2	1	4	1	6	0	0	1	9	1	10	3	1	3	1	6	4
AC067945.2	1	0	0	0	0	0	0	0	0	0	0	0	0	0	0	0	0	0	0	0	0	0	0	0	0	0	0	0	0	0	0	0	0	0	0	0	0	0	0	0	0	0	0	0	0	1	0	0	1
RP11-435O5.7	2	2	2	2	2	1	4	0	0	1	4	14	7	4	8	0	4	8	1	0	6	4	0	8	0	1	1	3	0	14	5	6	4	5	5	2	7	1	4	5	10	0	3	2	0	4	1	10	0
AC067945.4	4	1	6	1	3	5	1	7	2	12	3	4	3	2	2	1	8	1	4	1	5	7	3	1	1	8	11	4	3	5	1	6	2	5	3	1	0	2	4	1	6	10	2	1	5	1	4	1	0
RP11-149I2.4	4	5	0	2	0	0	0	0	0	0	5	12	0	2	4	2	11	4	0	0	0	1	1	0	10	0	5	0	0	3	0	9	2	10	0	0	0	0	0	5	0	0	3	4	10	1	0	0	4
TGFA-IT1	2	1	0	0	1	0	0	2	0	0	1	1	0	0	0	0	0	0	0	2	0	1	0	0	0	0	0	1	1	1	1	0	0	0	0	1	0	0	0	0	0	0	0	0	0	3	0	0	0
BRWD1-IT1	0	0	1	0	1	0	0	0	0	1	1	2	0	0	0	0	0	0	0	0	1	2	0	1	0	0	0	0	0	0	0	0	1	0	3	0	0	0	0	2	0	0	0	1	0	0	0	0	0
RP11-1C1.6	0	0	0	0	0	0	0	0	0	0	0	0	0	0	0	0	1	0	0	0	0	0	0	0	0	0	0	0	0	0	3	0	1	0	0	0	4	0	0	0	0	0	0	0	0	0	8	0	0
RP11-126K1.9	2	0	0	2	0	0	0	0	0	2	4	1	0	0	1	1	2	1	0	0	1	0	0	0	0	0	3	2	1	3	2	1	1	2	3	2	2	0	2	0	5	2	5	1	1	0	2	15	2
RP11-268J15.5	107	137	20	47	180	255	73	136	57	49	45	320	151	144	320	22	50	187	76	36	108	95	40	235	59	120	373	101	25	89	469	161	90	357	62	140	242	29	78	87	169	70	41	54	147	164	111	197	32
LINC02205	0	0	0	1	1	1	0	1	0	1	1	0	1	0	0	2	0	0	2	0	2	1	0	1	5	0	1	0	0	1	0	0	0	0	0	1	0	0	0	5	0	1	1	0	0	1	0	0	0
LINC02204	2	3	3	0	0	0	0	6	0	0	0	8	0	0	0	1	3	4	2	0	3	7	3	1	1	5	0	2	0	3	8	3	4	1	1	1	1	0	9	1	1	1	1	1	3	2	2	5	6
RP11-888D10.3	31	9	33	6	4	20	19	5	9	36	8	28	7	6	44	14	6	42	7	5	5	11	15	19	5	28	16	117	9	52	41	23	32	26	5	5	67	5	24	15	21	9	10	25	9	10	11	3	16
LINC02206	2	0	1	0	0	1	0	2	1	0	0	0	2	1	1	0	2	1	0	0	0	0	0	1	0	1	1	0	0	2	0	0	1	0	0	1	1	2	0	0	0	0	1	0	0	4	1	0	0
LINC02201	0	0	1	0	0	1	0	1	0	1	0	1	0	0	2	0	0	0	0	2	0	1	0	0	2	4	0	1	0	0	0	0	0	0	0	0	0	0	0	0	1	0	1	0	0	1	1	1	1
LINC02200	0	0	0	0	0	0	2	0	0	0	0	0	0	0	1	0	0	0	0	2	0	0	0	0	0	0	0	13	0	0	3	0	1	0	0	0	0	0	0	0	0	0	1	0	0	0	1	61	0
LINC02203	0	0	0	0	5	0	0	0	0	0	0	0	0	0	0	0	0	0	0	0	0	0	0	0	0	0	0	0	0	0	0	0	0	0	2	0	0	0	0	0	0	0	0	0	0	0	0	0	0
LINC02202	16	7	5	25	12	11	5	15	7	20	12	9	4	19	6	4	18	6	18	13	10	19	13	8	21	58	9	16	37	10	4	25	11	4	6	0	4	22	5	2	18	34	8	7	11	26	4	32	25
AC104113.3	3	0	2	0	1	0	0	0	0	0	1	2	0	1	1	1	6	0	0	0	1	3	0	0	0	0	2	1	0	0	3	2	2	0	3	1	1	0	1	0	2	0	3	0	1	0	4	0	0
AC092839.4	0	0	0	0	0	0	1	0	0	0	1	1	0	0	1	1	0	1	0	0	0	0	0	0	0	0	2	2	0	0	0	0	1	1	0	0	0	0	0	0	2	0	0	0	0	0	0	0	0
LINC02209	0	0	0	0	0	0	0	0	0	1	0	0	0	0	0	0	0	0	0	0	0	0	0	0	0	0	0	0	0	0	0	0	1	0	0	0	1	0	0	0	0	1	9	1	0	0	0	0	0
LINC02208	0	0	0	0	0	0	3	1	0	21	1	0	4	0	0	0	9	0	0	1	0	0	1	3	0	2	0	0	0	0	0	1	5	0	2	0	2	0	0	0	0	1	0	0	2	0	5	0	1
RP11-98I9.4	103	69	41	73	12	51	84	59	24	37	66	122	42	38	124	91	64	56	46	103	72	114	74	77	54	74	62	92	102	102	107	185	142	74	134	63	39	42	72	102	82	39	88	64	32	34	76	91	60
RP11-552D8.1	0	0	0	0	0	0	0	2	0	0	0	0	0	0	0	0	0	0	0	0	0	0	0	0	0	0	0	0	0	0	0	0	0	2	1	0	1	0	0	0	0	0	0	0	0	0	0	3	0
RP3-322G13.7	4	1	2	0	1	2	2	3	0	3	3	6	8	4	3	1	11	9	1	1	0	3	1	2	1	4	3	1	1	0	5	5	5	1	4	0	2	0	1	3	1	3	1	1	1	1	3	2	1
DKFZp779M0652	11	4	1	9	5	0	8	2	5	1	23	10	7	9	3	10	0	3	16	1	18	6	3	25	23	4	6	2	7	6	0	5	15	1	10	11	3	2	1	11	22	8	9	1	27	17	14	85	3
AP000253.1	4	2	2	1	0	3	1	2	1	5	5	14	0	1	6	2	8	4	3	1	0	2	1	5	1	4	0	4	1	0	16	12	8	2	3	1	6	2	3	2	4	2	3	2	3	2	1	2	2
RP11-500B12.1	0	1	0	2	0	0	0	0	0	1	3	0	0	2	0	0	0	0	0	0	0	0	0	0	0	0	0	0	0	3	0	1	14	1	3	0	0	0	0	5	0	0	0	0	1	0	0	0	4
RP11-399H11.3	0	0	2	0	0	0	0	0	0	0	0	1	0	0	0	0	16	0	0	0	0	0	0	0	0	0	0	0	0	0	0	0	0	0	0	0	0	0	0	0	0	0	1	0	0	0	0	2	0
CTD-2384B11.2	2	2	0	2	2	2	0	2	0	2	1	0	0	1	1	0	1	1	1	0	1	5	0	1	0	4	1	0	6	0	1	1	0	0	8	1	1	1	0	0	1	2	0	5	0	2	1	0	1
TTTY1	0	0	0	0	0	0	0	0	0	0	0	0	0	0	0	0	0	0	0	0	0	0	0	0	0	0	0	0	0	0	0	0	0	0	0	0	0	0	0	0	0	0	0	0	0	0	0	0	0
LINC00440	0	0	0	0	0	0	0	0	0	0	0	0	0	0	0	0	0	0	0	0	0	0	0	0	0	0	0	0	0	0	1	0	0	0	0	0	0	0	0	0	0	0	0	0	0	0	0	0	0
RP11-313A24.1	0	0	0	0	0	3	0	0	0	2	1	0	1	2	1	0	0	0	0	0	1	0	0	1	1	1	0	1	0	0	2	0	1	0	1	1	0	0	0	0	1	0	6	0	0	0	2	1	2
RP11-95G17.2	0	0	1	0	0	0	0	2	0	0	1	0	0	1	4	0	0	1	0	0	0	0	0	1	1	0	0	1	0	1	6	1	0	0	0	1	0	1	0	0	0	0	3	0	0	1	0	0	1
RP11-94C24.8	15	2	3	3	2	1	1	3	0	1	3	7	6	3	1	0	3	2	0	2	5	6	0	5	0	0	3	4	0	2	1	14	1	5	1	1	4	0	1	2	1	0	1	2	1	0	2	39	1
C1orf132	144	40	34	24	12	11	14	73	45	95	66	98	53	122	38	16	115	66	21	27	24	367	37	33	23	51	155	121	46	130	122	239	54	99	311	16	55	38	8	81	23	106	16	8	78	20	314	51	23
RP11-169D4.2	44	4	13	2	2	95	5	16	13	31	14	4	4	6	5	84	43	3	1	27	19	25	16	7	16	38	30	11	21	7	6	4	136	5	45	2	8	14	8	2	21	33	5	7	11	12	446	201	418
NALT1	8	56	12	2	10	14	36	7	5	34	29	87	18	6	27	11	22	56	4	2	1	20	5	4	2	7	40	33	0	21	10	53	3	23	6	0	4	6	26	8	10	3	9	5	30	1	3	216	4
RP11-379B8.1	85	23	304	93	92	17	141	48	9	6	30	98	56	34	39	137	291	90	169	68	87	18	120	189	24	157	9	58	60	134	11	6	164	4	778	57	53	39	79	30	400	57	337	36	105	34	79	77	83
RP11-671P2.1	3	1	0	0	1	0	7	1	0	0	0	0	1	1	0	1	1	0	0	0	0	0	3	3	0	0	2	0	0	0	0	0	0	0	1	0	5	0	1	1	0	1	1	0	5	0	1	0	0
RP11-703I16.1	167	146	45	101	252	70	67	135	60	115	67	220	113	57	90	83	51	74	109	164	49	81	170	120	67	138	463	566	56	257	442	80	113	111	40	202	259	71	183	179	159	108	161	82	186	213	52	44	127
RP4-663N10.1	2	1	0	9	3	0	0	1	0	1	3	0	1	4	0	0	1	0	5	0	0	5	0	3	2	19	1	0	2	1	0	2	2	0	3	0	1	1	0	1	0	7	0	1	0	1	0	2	0
ZNF346-IT1	4	3	1	1	3	5	4	4	2	9	8	9	14	2	1	1	23	7	0	4	1	5	3	3	2	10	4	11	2	6	1	13	1	3	4	1	2	3	1	3	2	0	2	2	5	2	15	1	1
CTA-972D3.2	2	0	0	0	0	0	0	1	1	3	5	1	4	0	0	0	7	2	0	2	0	1	0	1	0	3	1	1	1	0	0	0	2	2	3	0	4	0	2	0	0	1	2	0	1	0	6	0	0
CITF22-49D8.1	16	1	4	0	0	0	0	7	0	1	4	1	1	1	1	5	5	0	0	2	3	4	0	0	4	3	0	2	1	2	0	0	31	0	1	0	0	0	0	2	0	3	3	0	2	0	9	0	3
RP11-802H3.2	0	0	0	0	0	0	0	0	0	0	0	0	0	0	0	0	0	0	0	0	0	0	0	0	0	0	0	0	0	0	0	0	0	0	0	0	0	0	0	0	0	0	0	0	0	0	0	0	0
RP11-720N19.2	0	0	0	0	0	0	0	1	0	1	0	0	0	0	0	0	2	0	0	0	0	0	0	1	1	0	0	0	0	0	0	0	0	0	0	0	1	0	0	0	0	0	0	0	0	0	0	0	0
RP11-426C22.8	16	0	3	0	1	0	0	5	2	3	0	6	3	5	5	1	0	3	5	4	15	13	2	0	6	8	14	10	3	1	2	2	1	2	1	1	3	3	1	1	5	5	7	0	6	4	0	9	4
MIR3142HG	25	46	263	8	10	8	3	74	45	104	19	87	40	179	25	10	64	356	39	37	22	78	25	22	38	19	165	174	22	79	17	87	12	125	36	5	189	25	20	31	6	58	45	7	33	21	19	4	24
RP11-426C22.4	62	9	4	4	46	21	9	53	14	7	53	52	21	47	8	6	14	8	26	102	49	79	17	14	87	206	11	43	38	7	9	16	27	10	34	13	3	20	29	0	65	31	5	13	69	53	17	81	33
RP11-426C22.7	0	0	0	0	0	0	0	0	0	0	0	0	0	0	0	0	0	0	0	0	0	0	0	0	0	0	0	0	0	0	0	0	1	0	0	0	0	0	0	0	2	3	0	0	0	0	0	0	0
RP11-426C22.6	16	0	2	1	1	3	0	1	1	4	0	1	4	3	0	7	7	1	0	9	8	7	2	0	4	1	4	21	4	0	0	5	14	0	0	1	1	1	1	1	1	5	0	2	15	8	3	0	1
ADAMTS9-AS2	1	5	3	7	1	1	7	7	3	1	9	6	7	6	3	1	9	1	6	8	8	11	0	2	7	56	1	2	7	3	5	13	10	1	25	2	3	34	10	3	10	25	2	1	7	7	6	14	1
RP5-991C6.4	0	0	1	0	2	0	0	4	0	0	0	0	0	1	1	1	0	0	2	1	1	2	0	0	0	1	0	2	5	0	0	0	0	1	0	2	0	0	0	0	0	0	1	1	0	0	0	1	2
FLJ31356	23	21	10	10	10	4	19	17	11	54	23	120	53	6	41	19	39	10	8	15	59	11	12	11	17	20	28	17	3	21	74	100	51	41	97	2	41	10	39	14	181	8	13	9	30	11	40	27	25
RP11-101E7.2	7	3	2	0	4	1	1	9	2	4	4	3	2	2	2	2	1	5	1	1	2	9	0	0	0	10	6	7	1	3	8	6	2	3	6	0	4	0	0	0	0	2	6	3	3	4	5	3	4
RP11-296K13.4	2	3	0	0	3	0	0	1	0	1	2	2	1	2	1	0	0	0	0	1	1	0	0	3	3	1	0	1	2	2	1	2	2	1	1	3	3	0	1	1	0	2	2	2	3	0	1	3	1
MIR3184	0	0	0	0	0	0	0	0	0	0	0	0	0	0	0	0	0	0	0	0	0	0	0	0	0	0	0	0	0	0	0	0	0	0	0	0	0	0	0	0	0	0	0	0	0	0	0	0	0
AC009005.2	5	13	58	35	4	12	29	7	7	41	71	6	126	67	72	14	141	70	2	5	24	19	8	13	6	33	62	196	19	143	211	29	32	62	26	2	138	14	38	60	16	5	234	6	9	14	69	33	17
NNT-AS1	336	380	550	207	223	268	474	268	156	386	611	583	244	272	313	362	2246	516	533	299	349	370	315	43	103	656	238	657	261	786	578	560	894	430	6979	169	528	405	207	310	360	346	950	165	608	385	1805	475	1833
RP11-139H15.5	10	2	9	2	6	7	13	16	7	5	12	9	8	3	53	1	12	4	3	3	4	12	5	20	8	5	11	7	4	15	11	5	3	26	9	2	10	2	6	8	10	8	18	7	5	5	2	57	1
UBXN10-AS1	8	2	4	5	2	1	1	6	5	7	7	0	1	5	0	4	4	0	0	8	13	7	7	0	1	14	10	3	5	7	0	17	2	1	13	1	0	2	0	2	0	5	0	0	2	5	1	189	5
RP1-158P9.1	0	0	0	0	0	0	0	0	0	0	0	1	0	1	0	0	0	0	0	0	0	0	0	0	0	0	1	0	0	1	0	2	1	0	0	0	0	0	0	0	0	0	1	0	0	0	0	4	0
RP11-321M21.1	0	0	0	0	0	0	0	0	0	0	0	0	0	0	0	0	0	0	0	0	1	0	0	0	0	0	0	0	0	0	0	0	1	0	0	2	0	0	0	0	0	0	0	0	0	0	0	0	0
RP11-321M21.3	4	0	0	0	0	0	0	0	0	1	0	0	1	0	0	0	0	1	0	0	2	0	0	0	0	0	0	0	0	1	0	0	1	0	0	1	0	0	0	0	0	0	1	1	0	0	0	0	0
RP11-321M21.4	0	0	0	0	0	0	0	0	0	0	0	0	0	1	0	0	0	0	0	0	0	0	0	0	0	3	0	0	0	0	0	0	0	0	0	0	0	0	0	0	0	0	0	0	0	0	0	2	0
COL18A1-AS2	0	0	0	0	0	2	0	0	0	0	3	6	1	1	0	1	0	0	0	0	0	0	0	1	0	1	0	1	0	0	1	1	0	0	0	0	1	1	0	1	2	0	1	0	0	0	0	1	0
COL18A1-AS1	0	0	3	1	0	1	0	1	0	0	0	4	0	0	0	0	2	0	2	0	2	1	0	1	0	1	1	4	1	0	3	0	0	0	0	0	0	0	0	0	1	0	0	4	2	1	0	0	0
CTD-3116E22.8	6	0	24	2	13	3	0	29	0	11	5	39	136	10	56	1	29	6	1	3	0	1	11	4	1	6	4	28	3	4	127	25	0	29	1	5	110	2	0	6	122	4	5	3	2	19	16	1	1
TXNDC12-AS1	0	1	0	0	0	1	0	0	0	0	0	1	0	0	1	0	0	0	3	0	1	0	1	0	0	2	0	0	0	0	1	0	0	1	0	0	2	0	1	0	0	1	3	0	1	1	0	1	3
AC079584.2	0	0	0	0	0	0	0	2	0	1	0	0	0	0	0	0	0	0	0	0	0	0	0	0	0	0	0	0	0	0	0	0	0	0	0	0	0	0	0	0	0	0	0	0	0	0	0	0	0
C8orf49	0	0	0	0	0	0	1	0	0	0	6	2	0	3	0	7	44	0	0	0	0	0	0	0	0	0	0	10	1	0	0	0	43	0	1	0	1	0	20	0	0	2	4	0	0	0	0	69	0
RP11-398J5.1	29	0	1	0	0	0	0	0	0	1	1	0	2	0	0	0	0	0	0	0	1	0	0	2	0	0	0	0	0	0	0	0	4	0	0	1	0	0	0	0	2	0	0	0	0	0	0	0	25
LINC01210	0	0	0	0	0	0	0	0	0	0	0	0	0	0	1	0	0	0	0	0	0	0	0	0	0	0	0	0	0	0	0	0	0	0	0	0	0	0	0	0	0	0	1	0	0	0	0	2	0
RP11-476H20.1	1	0	0	0	0	0	0	0	0	0	0	0	0	0	1	0	1	0	1	3	0	0	0	1	1	1	0	0	0	0	0	0	0	0	0	0	0	0	0	0	0	0	0	0	1	0	0	0	1
AC004862.6	0	0	0	0	0	0	0	1	0	1	0	0	0	0	0	0	0	0	0	0	0	0	0	0	0	0	0	0	0	0	0	0	0	0	0	0	0	0	0	0	0	0	1	0	0	0	0	0	0
CTC-455F18.1	0	5	2	7	0	0	0	7	1	2	9	2	0	5	2	19	10	1	1	9	2	2	6	0	0	11	1	0	4	3	4	20	1	0	8	1	9	7	4	12	3	4	2	0	5	2	0	2	9
RP11-452B18.2	0	0	0	0	0	0	0	0	0	0	0	0	0	0	0	0	0	0	0	0	0	0	0	0	0	0	0	0	0	0	0	0	0	0	0	0	1	0	0	0	0	0	0	0	0	0	0	0	0
RP11-498E2.9	5	8	3	30	9	14	1	12	35	6	3	4	2	68	1	4	4	5	8	2	15	18	6	5	12	11	6	14	7	5	0	1	8	3	3	14	35	16	1	46	17	8	16	1	6	18	1	1	2
RP11-586K12.4	0	0	0	0	0	0	0	0	0	0	0	0	0	0	0	0	0	0	0	0	0	0	0	0	0	0	0	0	0	0	0	0	0	0	0	0	0	0	0	0	0	0	0	0	0	0	0	0	0
RP5-1051H14.2	0	0	0	0	0	0	1	1	0	0	0	0	0	3	0	0	0	0	0	0	0	0	6	1	0	0	0	0	0	1	1	0	0	0	0	0	0	0	0	0	0	1	1	0	0	0	0	0	0
RPS6KA2-IT1	9	0	5	2	1	9	1	4	0	2	4	2	1	2	1	4	5	2	3	2	2	4	1	1	2	7	0	1	6	5	6	1	14	5	2	2	2	5	4	5	3	3	0	3	0	1	9	0	0
FOXD1-AS1	0	0	0	0	0	0	0	0	0	0	0	0	0	0	0	0	0	0	0	0	0	0	0	0	0	0	0	0	0	0	0	0	0	0	0	0	0	0	0	0	0	0	0	0	0	0	0	0	0
RP11-671C19.2	0	0	0	0	0	0	0	0	0	0	0	0	0	0	0	0	0	0	0	0	0	0	0	0	0	0	0	0	0	0	0	0	0	0	71	0	0	0	0	0	0	0	0	0	0	0	0	0	0
CTD-2017F17.1	0	0	1	0	0	0	0	0	2	0	1	1	2	1	1	0	1	0	0	0	1	0	0	0	0	1	3	1	0	0	2	1	0	5	2	1	0	0	0	0	0	1	0	1	0	1	0	0	0
AC006369.3	0	0	0	0	0	0	0	0	1	0	0	0	0	0	0	0	0	0	0	0	0	0	0	0	1	0	0	0	1	0	1	0	1	0	0	1	0	0	0	0	1	0	1	0	0	0	0	0	0
RP11-1129I3.1	0	0	0	0	0	0	0	1	0	0	2	1	1	0	1	0	1	0	0	0	1	0	0	0	0	1	1	2	0	0	0	0	0	0	1	0	0	0	0	0	0	2	0	1	1	1	0	0	0
RP11-148O21.4	1	2	8	0	0	0	0	2	2	0	4	0	0	3	0	0	2	1	0	0	0	3	0	0	0	1	2	0	0	2	4	1	1	0	0	0	2	2	0	3	0	3	1	1	0	0	0	0	1
PTPRVP	4	9	13	2	1	1	9	28	2	46	13	15	4	16	3	3	18	5	4	8	1	7	1	1	0	3	9	76	5	17	88	8	4	2	54	1	33	0	3	0	4	12	48	0	1	4	23	191	2
RP11-148O21.6	0	0	1	0	0	0	3	1	0	1	1	0	0	1	0	0	2	1	0	0	0	0	0	0	0	0	0	0	0	2	0	0	0	0	0	0	0	0	1	0	0	1	0	0	0	0	1	20	0
RP11-433J20.1	0	1	0	0	0	2	0	2	1	1	0	1	0	1	0	0	2	0	0	4	2	2	5	1	0	4	1	0	0	0	3	1	1	0	0	0	1	0	0	0	1	4	0	0	3	1	0	0	1
RP11-433J20.2	0	0	0	0	0	0	0	0	0	0	0	0	0	0	0	0	0	0	0	0	0	0	0	0	0	0	0	0	0	0	0	0	0	0	0	0	0	0	0	0	0	0	0	0	0	0	0	0	0
RP11-148O21.2	2	1	5	0	0	0	1	5	3	10	11	0	0	4	1	0	8	3	1	11	1	6	2	1	0	1	4	4	5	1	9	3	1	0	0	0	10	3	2	5	0	5	1	0	0	0	0	0	0
AC008697.1	3	2	3	3	8	1	2	1	1	1	2	4	3	0	1	2	6	1	1	4	2	2	1	5	9	0	0	1	2	4	4	1	10	0	10	1	14	4	1	6	13	5	2	3	6	4	7	0	2
RP11-626E13.1	0	1	2	23	0	0	0	2	0	0	1	1	0	2	1	0	1	0	1	2	0	0	0	0	1	3	0	0	3	0	0	1	0	0	0	0	0	1	1	4	1	6	0	3	1	9	0	0	3
RP11-349A8.3	0	1	0	0	0	0	1	0	0	0	0	2	2	0	0	2	0	0	0	0	0	0	0	0	0	0	0	0	0	0	0	1	0	0	1	0	0	0	1	0	0	0	0	0	1	0	0	0	0
CTD-3060P21.1	5	2	2	11	1	1	0	3	0	6	15	6	2	7	13	1	19	0	0	1	1	5	9	5	2	0	0	1	1	10	4	8	5	2	2	5	17	4	0	9	0	0	5	4	6	12	5	0	5
B3GALT5-AS1	0	59	56	18	0	0	107	12	1	28	12	69	0	11	0	11	4	77	0	39	6	30	2	0	1	17	0	1270	11	478	0	450	5	1	3	0	10	48	39	229	0	0	12	0	11	0	12	19	0
CTC-218B8.3	3	1	0	1	0	0	0	1	0	2	0	1	0	0	1	0	5	0	0	0	1	0	0	2	0	0	1	1	0	0	1	3	0	0	0	1	1	0	1	0	3	0	1	1	0	1	0	0	0
RP11-255P5.3	0	0	0	0	0	0	0	2	27	0	1	1	0	3	1	0	0	0	158	0	0	3	1	0	0	1	1	0	0	0	0	51	0	0	0	0	0	0	0	0	0	2	1	0	0	1	0	0	0
FAM230B	0	0	0	0	0	0	0	0	0	1	1	0	0	0	0	0	3	0	0	0	0	0	0	0	0	0	0	0	0	0	0	0	0	0	0	0	0	0	0	0	0	0	0	0	0	0	0	0	0
FAM230C	46	1	0	0	0	0	0	0	0	0	0	23	1	0	0	0	0	0	0	0	0	0	101	1	0	0	0	0	0	0	0	0	0	0	16	0	6	0	0	0	1	0	74	0	3	131	0	1	3
RNF185-AS1	0	0	0	0	0	0	0	0	0	0	0	0	0	0	0	0	0	0	0	0	0	0	0	0	0	0	0	0	0	0	0	0	0	0	0	0	0	0	0	0	0	0	0	0	0	0	0	0	0
AC022201.4	0	0	0	1	0	0	0	1	0	0	8	0	4	1	0	0	10	0	0	0	0	0	0	1	0	0	0	6	0	1	11	0	1	3	0	0	21	0	0	0	0	0	2	0	0	0	19	0	0
DCTN1-AS1	1	3	6	2	3	2	2	7	0	1	3	3	4	2	5	1	3	2	1	7	1	4	8	4	1	4	1	4	2	2	25	2	2	2	24	6	4	0	5	2	6	3	10	7	1	4	4	1	6
RP13-297E16.4	25	2	5	1	6	7	1	11	8	42	9	19	14	6	5	0	31	3	11	10	1	26	4	7	4	11	37	7	17	5	1	14	9	7	8	5	5	5	7	1	49	10	3	3	9	8	11	4	3
RP13-297E16.5	0	0	2	0	0	2	0	0	0	3	1	0	0	0	0	0	0	1	0	0	0	1	0	1	0	1	1	0	0	1	0	0	1	0	3	0	0	0	0	0	0	2	2	0	1	0	2	0	0
RP11-680H20.2	2	1	0	0	1	12	5	3	1	1	83	0	160	8	0	0	27	0	1	5	16	18	6	2	3	4	1	1	13	3	24	0	1	1	102	6	27	0	6	0	108	2	48	1	17	14	31	39	18
CLYBL-AS2	0	0	0	0	0	0	1	0	0	2	2	1	1	0	0	1	0	1	1	0	0	2	1	0	0	0	1	0	0	0	1	0	0	1	1	0	2	0	0	0	2	0	0	0	0	3	0	0	0
RP5-998N21.4	0	0	1	1	0	4	0	5	0	5	0	10	2	0	1	0	1	1	2	1	0	1	4	0	5	2	12	0	7	4	0	4	5	0	28	0	4	2	0	2	3	1	4	0	0	0	1	7	0
RP5-998N21.7	0	0	0	0	0	0	0	0	0	0	0	0	0	0	0	0	0	0	0	1	0	0	0	0	0	2	0	0	0	0	0	0	0	0	0	0	0	1	0	0	0	0	0	0	0	0	0	0	0
CLYBL-AS1	0	0	0	0	0	0	1	0	0	2	0	1	0	0	0	0	0	0	0	0	0	0	0	0	0	0	0	0	0	0	0	0	0	0	0	0	0	0	0	0	0	0	4	0	0	0	0	0	0
ELFN1-AS1	1	34	4	0	3	5	4	5	13	156	6	3	1	10	76	14	0	17	0	20	58	2	0	7	0	3	13	269	12	85	5	0	125	12	0	0	138	0	1	3	11	15	42	0	0	3	1	31	11
RP11-571L19.7	1	0	0	1	0	1	3	0	0	0	0	4	3	1	1	0	1	0	0	0	1	0	1	0	3	2	1	3	0	0	1	4	1	1	7	2	14	1	1	1	1	0	0	0	2	0	2	1	2
AC113189.5	188	852	425	184	84	123	159	139	79	581	263	687	142	159	1146	427	368	798	160	115	246	122	204	207	235	326	562	148	110	1607	163	676	675	703	258	395	313	102	341	344	202	158	232	85	267	166	633	1633	246
RP11-1022B3.1	1	0	0	0	0	0	0	0	0	0	0	0	0	0	0	0	0	0	0	8	0	0	0	0	0	0	0	0	0	0	2	0	0	1	0	0	0	0	0	0	0	0	0	0	0	0	0	0	1
AC105393.1	0	1	0	0	0	0	0	0	0	0	0	0	0	0	0	1	0	0	0	0	0	1	0	0	0	0	1	0	0	0	0	1	0	0	0	0	0	0	0	0	0	0	0	0	0	0	0	0	0
RP11-571L19.8	15	17	15	18	20	38	30	14	14	17	15	65	36	21	48	24	33	94	21	24	9	33	18	21	6	65	54	30	6	86	98	19	14	51	12	10	16	23	37	53	15	6	15	10	20	52	22	29	24
CTD-2329C7.2	0	0	0	0	0	0	0	1	0	0	0	0	0	0	0	0	0	0	0	1	0	0	0	0	0	0	0	1	0	0	0	0	0	0	0	0	1	0	0	0	1	2	0	0	0	0	0	0	0
AC010976.2	58	16	22	6	23	10	22	25	7	37	40	61	81	27	34	7	25	29	8	18	9	51	1	15	6	29	23	51	4	6	55	18	17	24	46	16	60	5	9	14	16	21	44	16	38	15	88	5	11
AC093159.1	7	2	16	29	1	0	15	4	45	69	4	58	36	2	20	7	2	34	0	15	2	132	4	1	3	14	3	1	1	68	64	3	1	2	1	2	64	21	15	170	1	3	22	0	1	4	232	4	4
CTD-2012K14.3	0	0	0	0	0	0	0	0	0	0	0	0	0	0	0	0	0	0	0	0	0	0	0	0	0	0	0	0	0	0	0	0	0	0	0	0	0	0	0	0	0	0	0	0	0	0	0	0	0
RP11-72I8.1	2	3	2	3	1	5	0	3	1	8	6	7	7	3	2	1	0	1	0	2	3	1	4	1	0	2	0	10	3	0	3	3	3	1	8	2	6	1	1	2	3	1	8	0	2	4	4	4	3
RP11-182J1.13	2	1	0	4	7	0	3	1	3	0	1	21	0	0	0	6	9	5	0	0	9	7	0	2	0	0	3	0	0	0	0	1	4	1	2	3	1	0	0	1	2	2	0	0	1	2	2	0	2
RP11-420B22.1	0	1	0	0	0	0	0	0	0	0	0	1	0	0	0	0	0	1	0	0	0	1	0	0	0	0	1	0	0	0	0	0	0	0	1	0	0	0	0	1	0	0	0	0	0	0	0	0	0
RP5-842K16.2	0	0	0	0	0	0	0	0	0	0	0	0	0	0	0	0	0	0	0	0	0	0	0	0	0	0	0	0	0	0	0	0	0	0	0	0	0	0	0	0	0	0	0	0	0	0	0	0	0
RP11-354E11.2	6	8	2	6	3	0	5	4	14	3	14	5	2	12	2	20	10	2	1	14	22	8	8	1	2	29	4	4	18	5	9	5	1	0	4	1	0	18	1	1	5	12	0	2	5	5	2	2	0
RP11-182J1.18	2	0	0	1	3	2	0	1	2	5	7	9	2	3	0	3	3	4	3	5	6	2	3	7	0	13	7	5	1	4	1	4	9	6	1	1	1	3	1	4	7	4	2	1	7	2	0	11	1
RP11-227B21.2	0	0	0	0	0	0	0	0	0	0	0	0	0	0	0	0	0	0	0	0	0	0	0	0	0	0	0	0	0	0	0	0	0	0	0	0	0	0	0	0	0	0	0	0	0	0	0	0	0
RP11-1143G9.4	0	0	0	0	0	0	0	0	0	0	0	0	0	0	0	0	0	0	0	0	0	0	0	0	0	0	0	0	0	0	0	0	0	0	0	0	0	0	0	0	0	0	0	0	0	0	0	0	0
RSF1-IT1	0	0	0	2	2	1	1	2	0	0	1	4	4	0	1	4	2	1	0	0	0	0	1	3	0	2	0	3	0	0	3	0	1	0	3	2	1	0	1	3	0	1	2	0	0	0	5	0	3
TFAP2A-AS1	70	22	51	23	30	90	21	30	16	15	38	49	50	33	42	16	73	71	26	40	36	35	31	30	36	21	39	62	12	56	119	30	28	134	16	27	66	12	17	42	107	15	26	48	34	25	9	472	53
COL5A1-AS1	2	0	0	0	0	1	0	0	0	0	0	5	0	1	2	0	0	0	0	0	0	1	1	0	0	2	0	0	0	1	0	0	2	0	1	0	0	1	0	0	0	0	0	0	0	2	0	25	0
RP11-253M7.1	50	10	7	6	9	73	4	8	3	6	13	35	17	15	10	24	24	12	18	29	12	12	7	18	13	106	7	10	9	10	24	14	16	12	16	11	16	14	8	17	23	48	12	19	16	14	11	27	49
RP1-253P7.4	29	23	31	16	13	6	10	34	2	28	52	162	28	3	11	8	83	12	6	11	16	36	3	26	3	41	22	28	8	9	34	81	8	7	39	12	26	9	10	24	6	31	17	19	26	18	23	2	9
MED4-AS1	6	3	3	4	1	1	4	5	0	1	9	8	9	8	4	2	0	1	1	0	0	2	2	0	1	8	3	2	1	4	9	2	4	6	5	4	12	1	7	8	1	2	3	0	1	2	7	0	1
RP1-253P7.1	0	0	0	0	0	0	0	0	0	0	0	0	0	0	0	0	0	0	0	0	0	0	0	0	0	0	0	0	0	0	0	0	0	0	0	0	0	0	0	0	0	0	0	0	0	0	0	0	0
RP5-947P14.1	0	0	0	0	0	0	0	0	0	0	0	0	0	0	0	0	0	0	0	0	0	0	0	0	0	1	0	0	0	0	0	0	0	0	0	0	0	0	0	0	0	0	0	0	0	0	0	0	0
GLTSCR1-AS1	1	0	0	0	0	0	1	8	0	4	10	5	1	3	1	0	4	0	1	2	0	1	0	0	0	0	2	0	0	0	0	0	0	1	3	0	0	0	0	1	0	1	10	1	0	0	0	0	0
RP11-103J17.2	1	0	0	0	18	0	0	0	0	0	0	0	3	0	0	0	0	0	0	1	0	0	14	0	0	0	0	0	0	0	0	0	0	0	0	0	78	0	0	0	5	0	9	0	0	0	0	0	128
RP5-963E22.6	7	14	9	2	2	8	6	2	4	12	15	35	9	7	1	10	22	22	2	2	10	12	9	16	4	7	15	5	8	21	4	13	11	11	2	1	9	5	5	11	43	1	6	5	7	13	10	52	5
RP5-963E22.5	1	1	0	0	0	0	0	0	1	0	0	2	1	0	0	1	0	0	0	1	0	1	0	0	0	0	0	0	1	0	0	0	0	0	0	0	0	0	1	1	0	0	0	0	0	0	0	1	0
RP5-963E22.4	2	0	0	2	1	2	0	0	0	1	1	3	1	2	0	0	0	1	2	1	0	3	0	0	0	2	0	0	0	1	1	1	3	0	1	2	0	0	0	2	0	0	1	1	3	0	1	0	1
RP11-386M24.6	1	0	0	1	0	1	0	1	4	1	7	5	0	9	4	2	5	0	1	1	3	21	0	1	0	6	18	12	2	7	492	8	7	4	12	1	4	1	0	2	0	4	0	2	2	7	8	2	2
CTD-2252P21.1	0	1	2	0	0	0	0	1	0	1	2	0	0	0	0	0	1	0	0	1	0	1	0	0	0	2	0	0	2	0	0	1	1	1	0	0	1	1	0	0	0	1	0	0	0	0	0	0	0
CTD-2227C6.3	0	0	0	0	1	0	1	0	0	0	1	0	1	0	0	0	0	0	0	3	0	0	0	0	0	0	0	0	0	0	0	0	0	0	0	0	3	0	0	0	0	0	0	0	0	0	1	0	0
RP11-386M24.3	0	0	0	0	0	0	0	0	0	0	2	6	1	0	0	0	1	0	0	1	1	4	0	0	0	0	2	2	0	1	16	5	2	0	9	0	0	1	0	0	0	1	0	0	0	1	1	0	0
CH507-513H4.1	14	17	42	19	7	16	31	39	4	17	24	44	8	9	15	21	105	40	55	5	10	10	68	89	7	18	9	24	17	24	2	3	37	150	26	6	28	24	14	14	43	19	17	17	26	13	16	14	7
CH507-513H4.3	1	0	0	0	0	0	0	0	0	0	0	0	0	6	0	0	0	0	0	0	0	0	0	0	0	0	0	0	1	0	1	0	0	0	0	0	0	0	0	0	0	0	0	0	0	0	0	1	0
CH507-513H4.4	0	0	0	0	0	0	0	0	0	0	0	0	0	1	0	0	0	0	0	0	0	0	0	0	0	0	0	0	0	0	0	0	0	0	0	1	0	0	0	0	0	0	0	0	0	0	0	0	0
WASIR1	2	0	0	0	0	0	0	1	0	2	0	0	0	0	0	0	0	0	3	0	0	0	0	0	0	0	0	0	0	0	0	0	0	0	1	0	2	0	0	0	3	1	0	0	0	0	0	1	0
WASIR2	2	2	1	1	0	5	0	3	1	0	11	7	15	1	5	4	11	0	2	2	0	1	2	0	0	2	0	50	1	42	25	8	10	13	4	0	5	1	14	2	2	2	9	0	1	1	1	116	1
RP11-386M24.9	0	0	0	0	0	0	0	1	0	0	2	0	0	1	0	0	0	0	0	1	0	1	0	0	0	1	0	1	1	0	4	1	0	0	2	0	0	0	0	3	0	0	2	0	0	0	2	0	0
AP000998.2	0	0	0	0	0	0	0	0	0	0	0	0	2	0	0	0	1	0	0	0	0	1	0	0	0	0	0	0	0	0	1	0	0	0	0	0	0	1	0	0	0	0	2	0	0	0	0	1	0
AC022154.7	12	6	4	8	2	2	2	8	0	11	14	10	4	5	6	2	7	5	0	6	2	18	0	5	0	17	10	6	2	6	14	16	2	12	8	10	5	2	4	9	2	5	6	3	6	3	13	0	2
KB-1471A8.1	1	0	2	3	0	0	0	1	3	1	5	3	0	0	2	1	1	6	5	1	1	5	2	2	0	2	0	12	2	4	3	0	6	0	9	0	2	2	3	0	3	0	1	2	2	2	0	5	0
RP11-181E10.3	3	3	0	0	2	4	0	11	0	3	8	5	0	6	0	1	6	0	0	14	3	12	1	3	5	17	0	8	4	2	1	4	7	1	3	4	2	1	0	1	3	11	1	2	4	0	2	0	1
RP11-54A9.1	37	1	1	2	10	450	1	11	3	3	5	2	1	3	2	11	6	7	7	16	18	49	24	96	11	50	2	4	26	0	9	2	24	4	5	18	1	9	0	2	6	17	3	35	1	14	23	1	27
RP11-335E6.3	1	0	0	0	0	0	0	1	0	0	1	0	1	0	0	0	2	0	0	0	0	1	1	0	0	0	1	2	0	0	0	1	4	0	0	0	0	0	0	0	0	0	0	0	1	0	1	0	1
RP11-335E6.2	0	0	0	0	0	0	0	0	0	0	0	0	0	0	0	0	0	0	0	0	0	0	0	0	0	0	0	0	0	0	0	0	0	0	0	0	0	0	0	0	0	0	0	0	0	0	0	0	0
RP11-20E24.1	7	10	2	3	7	3	3	6	3	17	20	13	6	2	11	7	25	7	6	6	7	4	12	15	4	4	1	14	5	14	3	8	9	17	21	11	2	1	7	4	9	3	2	7	1	4	13	4	7
CSE1L-AS1	2	0	1	0	0	0	0	2	0	3	1	0	1	0	3	2	2	0	0	1	0	0	4	1	2	2	0	0	0	1	0	0	3	1	1	1	1	0	4	3	1	0	3	1	2	0	1	0	7
MZF1-AS1	126	37	65	39	63	52	54	56	37	76	79	107	79	50	249	12	142	76	42	65	368	90	42	50	33	102	112	166	38	79	80	158	37	135	73	51	67	37	28	72	202	49	63	47	84	55	89	184	56
RP11-326K13.4	43	14	29	76	29	22	14	52	23	25	33	49	35	40	44	25	53	26	26	57	53	33	48	23	35	70	34	21	23	53	74	34	48	106	50	50	75	33	40	115	42	54	22	13	61	60	9	6	72
RP11-308K2.1	0	0	0	0	0	0	1	0	0	0	0	0	0	0	0	0	0	0	0	0	0	0	0	0	0	0	0	0	0	0	0	0	0	0	0	0	0	0	0	0	0	0	0	0	0	0	0	0	0
RP11-335O4.1	0	0	0	0	0	0	0	0	0	1	0	0	0	0	0	0	0	0	0	0	0	0	0	0	0	0	0	0	0	0	0	0	0	1	0	0	0	0	0	0	0	0	0	0	0	0	0	0	0
RP11-452C13.1	2	1	4	0	1	2	1	6	0	6	2	6	0	3	0	5	12	5	0	4	3	3	0	2	5	6	49	0	2	1	1	11	1	1	1	3	3	2	0	1	4	8	0	0	1	1	1	1	0
RP5-1125N11.1	0	0	0	0	0	0	0	0	0	0	0	0	0	0	0	0	0	0	0	0	0	0	0	0	0	0	0	0	0	0	0	0	0	0	0	0	0	0	0	0	0	0	0	0	0	0	0	0	0
LA16c-23H5.4	0	0	0	0	0	0	0	0	0	0	0	0	0	0	0	0	0	0	0	0	0	0	0	0	0	0	0	0	0	0	0	0	0	0	0	0	0	0	0	0	0	0	0	0	0	0	0	0	0
CYP4A22-AS1	26	9	8	14	27	10	14	5	5	4	14	43	10	18	0	6	21	19	1	3	2	5	8	4	2	11	1	0	5	3	1	1	13	14	31	7	11	4	0	4	20	6	38	11	31	12	36	10	5
CTD-2639E6.4	5	2	2	2	1	5	0	10	1	5	1	6	2	2	1	3	8	3	0	4	1	0	4	2	1	5	2	3	0	9	8	2	4	10	6	1	4	0	4	5	5	2	2	1	0	3	1	3	2
CTD-2139B15.2	0	0	1	0	0	0	0	0	0	1	1	0	0	0	0	0	0	0	0	0	0	0	0	0	0	0	0	0	0	0	0	0	0	0	0	0	0	0	0	0	0	0	0	0	2	0	7	0	0
RP11-181K12.2	1	1	1	0	0	0	0	0	0	2	1	3	5	1	0	0	0	0	0	7	2	0	2	1	0	3	1	0	0	0	0	0	4	0	6	1	0	0	0	0	6	1	2	1	2	1	1	0	11
RP11-169F17.1	384	0	1	0	0	0	0	1	0	1	1	0	1	1	0	0	21	0	0	0	3	0	42	0	0	0	5	0	0	0	4	0	22	0	578	0	1316	1	0	0	216	1	388	0	215	1264	3	0	1
AC097721.2	14	12	4	4	9	32	9	14	5	14	35	15	26	2	17	15	39	11	27	16	19	11	11	24	18	17	15	9	10	6	10	12	28	8	27	27	45	7	25	9	28	12	40	15	9	24	2	2	28
CTD-2139B15.5	3	0	1	0	0	2	19	0	1	0	59	0	3	3	0	1	151	3	0	0	3	0	0	0	1	6	0	0	2	0	0	0	3	0	2	0	0	0	1	0	1	0	0	1	3	1	143	0	2
RP11-285G1.2	0	0	0	0	0	0	1	4	0	3	1	1	0	0	0	0	0	1	0	1	0	0	0	0	0	1	2	2	0	0	0	1	0	0	0	0	1	0	0	1	0	0	0	0	0	1	0	0	0
LINC01078	0	0	0	0	0	0	0	0	0	0	0	0	0	0	0	0	0	0	0	0	0	0	0	0	0	0	0	0	0	0	0	0	0	0	0	0	0	0	0	0	0	0	0	0	0	0	0	0	0
LINC02078	1	0	0	0	0	0	3	2	0	1	1	7	0	0	1	0	4	3	0	2	1	1	0	0	0	0	0	0	0	0	0	0	0	0	0	1	0	0	1	2	3	2	5	0	1	0	0	1	1
LINC02079	0	0	0	0	0	0	0	0	0	0	0	0	0	0	0	0	0	0	0	0	1	0	0	0	0	0	0	0	0	0	0	0	0	0	0	0	0	0	0	0	0	0	0	0	1	0	0	0	0
UTAT33	10	3	6	0	2	8	12	1	1	11	6	11	21	15	9	2	15	7	2	1	1	10	2	4	1	9	11	4	2	3	20	10	9	6	15	3	16	0	0	5	5	0	12	0	10	3	11	7	2
RP4-753F5.1	5	5	0	0	5	2	4	4	0	3	3	3	4	3	2	1	5	4	10	8	9	4	8	8	10	9	2	3	3	5	12	4	1	2	7	3	6	2	4	2	51	3	2	5	6	14	2	45	21
LINC02074	0	0	0	0	0	0	0	0	0	2	1	1	0	0	0	0	0	0	0	0	0	0	0	0	0	0	0	0	0	0	0	0	0	0	0	1	0	0	0	0	0	0	3	0	0	0	0	0	2
RP11-285G1.9	2	0	0	0	0	3	0	0	0	1	0	0	0	0	0	0	1	0	0	0	0	2	0	1	0	0	0	0	0	0	0	1	0	0	1	0	0	0	0	1	0	0	0	0	0	0	1	0	0
LINC02072	1	0	0	0	0	0	1	2	0	6	2	1	0	1	0	0	0	1	1	0	0	0	0	0	0	0	0	1	0	1	2	0	0	0	1	0	1	0	0	0	1	1	6	1	0	0	0	1	0
LINC02073	3	1	14	2	48	0	10	4	7	27	4	4	2	4	6	7	11	1	1	6	14	2	35	9	13	26	89	1	13	0	1	18	4	0	16	3	2	3	14	4	19	16	9	1	10	5	50	2	83
LINC02070	0	0	0	0	0	0	0	1	0	0	0	0	0	0	0	0	0	0	0	0	0	0	0	0	0	0	0	0	0	0	0	0	0	0	0	0	0	0	0	0	0	0	0	0	0	0	0	0	0
RP5-1107A17.4	5	3	2	1	1	0	5	7	0	2	4	3	5	4	2	2	19	3	0	4	1	5	1	1	0	4	4	2	0	1	6	12	1	4	2	0	1	0	1	1	1	2	3	2	6	0	2	0	0
AC026202.3	3	6	1	4	3	2	2	5	3	18	12	11	3	17	8	2	15	5	5	3	5	7	1	3	2	10	15	2	20	5	2	4	5	4	0	0	4	1	1	12	7	8	4	3	1	1	0	14	2
AC026202.5	0	0	0	0	0	0	0	0	0	0	0	0	1	0	0	0	0	0	0	0	0	0	0	0	0	0	0	0	0	0	0	0	0	0	0	0	0	0	0	0	0	0	0	0	0	0	0	0	0
RP5-998N21.10	3	0	0	1	0	1	0	2	2	1	7	0	0	0	0	1	6	1	0	2	4	4	0	0	2	5	0	5	3	0	0	1	1	1	23	0	0	3	1	10	0	0	0	0	0	1	0	1	1
AC015933.2	1	0	1	1	0	2	0	2	4	0	0	1	0	1	3	0	1	1	0	0	0	9	2	0	1	4	0	0	1	0	0	0	4	0	1	1	0	2	0	5	14	0	0	5	3	2	0	9	2
RP11-67H2.1	0	0	0	0	0	0	0	0	0	0	0	0	0	0	0	0	0	0	0	0	0	0	0	0	0	0	0	0	0	0	0	0	0	0	0	0	0	0	2	0	0	0	0	0	0	0	0	0	0
CADM3-AS1	1	4	13	22	1	0	1	20	7	9	27	4	0	17	5	1	10	8	3	2	2	53	2	1	0	46	28	4	9	33	13	58	4	7	5	0	4	24	0	3	1	29	4	1	0	2	1	7	1
RP11-259K5.1	0	0	0	0	0	0	0	0	0	0	0	0	0	1	0	0	0	0	0	0	0	0	0	0	0	0	0	0	0	0	3	0	0	1	0	0	0	0	0	0	0	0	1	0	0	0	0	6	0
AC009404.2	94	11	48	14	26	61	59	72	27	40	39	44	36	93	50	17	80	47	13	47	19	64	12	10	19	92	25	71	21	46	187	37	22	34	28	56	11	21	37	27	16	59	72	10	36	42	117	182	26
RP11-259K5.2	55	43	31	71	51	50	21	54	24	33	55	79	45	67	65	23	80	32	60	40	44	61	92	37	139	92	43	15	38	29	9	56	63	65	50	36	26	37	13	97	11	52	51	57	44	60	21	32	59
RP11-123O1.1	0	0	0	0	0	0	0	0	0	0	0	0	0	0	0	0	0	0	0	0	0	0	0	0	0	0	0	0	0	0	0	0	0	0	0	0	0	0	0	0	0	0	0	0	0	0	0	0	0
LL09NC01-139C3.1	1	4	11	1	1	4	3	0	0	3	4	9	9	5	1	0	8	7	0	0	7	4	2	4	0	1	5	6	3	4	2	13	2	6	9	2	12	1	1	8	16	0	4	2	2	0	3	83	0
LINC01070	0	0	0	0	0	0	0	0	0	0	0	0	0	0	0	0	0	0	0	0	0	0	0	0	0	0	0	0	0	0	0	0	0	0	0	0	0	0	0	0	0	0	0	0	0	0	1	0	0
RP11-328K15.1	0	0	0	0	0	0	0	0	0	0	0	0	0	0	0	0	0	1	0	0	0	0	0	0	0	0	0	0	1	0	0	0	0	0	0	0	0	0	0	0	0	2	0	0	0	0	0	1	0
AC073343.13	5	8	4	3	2	1	0	7	0	3	6	16	17	5	7	7	8	5	0	7	7	13	2	2	4	10	3	7	3	9	12	6	24	8	46	2	2	3	11	6	6	3	16	1	8	4	9	25	6
TTC21B-AS1	2	0	2	0	0	2	0	1	6	0	1	3	0	0	0	0	3	2	0	0	0	0	0	2	0	0	4	1	1	0	1	0	4	0	6	1	5	0	1	0	0	0	2	1	0	1	2	1	0
AC007620.3	0	0	0	0	0	0	0	0	0	0	0	0	0	0	0	0	0	0	0	0	0	0	0	0	0	0	0	0	0	0	0	0	0	0	0	0	0	0	0	0	0	0	0	0	0	0	0	0	0
RP11-479O16.1	7	1	0	0	1	0	0	1	0	0	1	1	0	0	2	0	0	0	0	165	0	0	0	0	0	36	0	6	0	0	878	0	0	0	0	0	28	0	0	0	2	0	5	0	0	2	133	0	1
RP11-273B20.3	1	0	0	0	0	0	0	0	0	0	0	2	0	0	0	0	0	0	0	0	1	0	0	0	0	0	0	0	0	0	0	0	0	0	1	0	2	0	0	0	0	0	0	0	1	0	0	0	0
RP11-273B20.1	244	80	81	11	40	53	28	124	8	62	71	141	153	32	19	30	95	49	21	34	43	156	13	24	12	67	32	115	20	23	52	63	88	69	101	52	93	24	37	33	13	31	207	58	160	41	68	8	58
GACAT2	2	1	1	0	0	3	2	1	1	2	15	3	1	2	0	1	4	1	0	7	1	2	1	2	1	9	0	77	7	0	44	0	1	0	5	0	2	2	7	0	5	1	6	5	1	3	17	7	1
GACAT3	0	0	0	0	0	0	1	0	0	0	3	0	0	2	0	0	0	0	0	0	0	0	0	0	0	0	0	0	3	0	2	9	0	0	0	0	0	0	0	0	0	1	0	0	0	0	0	0	0
GACAT1	0	0	0	0	0	0	0	0	0	0	0	1	0	0	0	0	0	0	0	0	0	0	0	0	0	0	0	0	0	1	0	0	0	0	0	0	1	0	0	0	0	0	0	0	0	0	0	0	0
CTD-2311M21.4	1	0	1	1	0	0	0	0	0	3	1	2	0	0	0	0	1	0	0	1	0	0	1	0	0	0	0	0	0	0	0	0	1	0	11	0	5	0	0	0	0	0	11	0	1	0	0	0	0
CTD-2311M21.5	1	2	2	0	0	0	3	4	0	3	2	1	0	1	2	0	1	0	3	1	0	0	0	0	0	0	0	0	0	2	0	0	0	0	8	0	3	0	0	0	1	3	9	1	1	1	0	0	0
RP4-535B20.4	1	0	0	0	0	0	0	2	0	0	0	2	2	1	2	0	2	0	2	1	0	1	0	1	2	2	1	3	0	0	0	3	1	0	0	0	4	0	0	2	1	0	1	0	0	1	1	3	1
RP11-350D17.2	0	1	0	0	0	0	0	0	0	0	1	0	0	0	0	1	0	0	0	0	0	0	0	0	0	0	0	0	2	1	0	1	1	0	0	0	0	0	0	0	2	1	1	0	0	0	0	0	0
RP11-739L10.1	4	14	7	6	26	15	16	2	6	6	16	14	12	5	5	7	37	13	5	6	9	11	125	6	6	15	6	12	19	11	22	5	19	16	15	2	22	4	16	11	14	3	9	5	11	8	15	10	12
RP4-535B20.1	0	0	2	1	0	0	0	1	1	1	0	1	0	0	0	0	1	0	1	1	0	1	1	1	0	1	0	0	1	0	0	4	1	0	1	0	1	1	0	0	1	3	1	0	0	0	1	2	0
RP5-1024N4.4	6	0	1	3	0	0	0	3	1	3	1	12	2	7	0	0	2	2	0	1	0	3	1	4	0	1	4	0	2	5	11	9	0	2	4	0	0	0	1	1	1	0	0	2	4	2	2	5	1
AC107079.1	0	0	0	0	0	0	0	4	0	2	0	0	0	1	0	1	0	1	0	0	1	2	0	1	0	2	1	0	0	0	2	0	3	0	0	0	1	0	1	0	0	0	0	1	0	0	0	0	0
RP5-1024N4.2	0	0	0	0	0	0	0	0	0	0	0	0	0	0	0	0	0	0	0	0	0	0	0	0	0	0	0	0	0	0	0	0	0	0	0	0	0	0	0	0	0	0	0	0	0	0	0	0	0
RP11-475A13.2	0	0	0	0	0	0	0	0	0	0	0	0	0	0	0	0	0	0	0	0	0	0	0	0	0	0	0	0	0	0	0	0	0	0	0	0	0	0	0	0	0	0	0	0	0	0	0	0	0
RP11-475A13.1	0	0	0	0	0	0	1	1	0	0	2	0	0	0	0	0	4	0	0	0	0	7	0	0	0	0	0	0	1	0	2	0	0	1	4	0	0	2	0	0	0	0	3	0	0	0	0	9	0
RP4-673M15.1	17	7	8	25	20	40	7	32	11	38	11	36	10	22	35	25	31	28	45	32	58	19	32	11	19	17	47	15	23	19	40	13	13	20	16	24	51	6	21	40	53	19	82	8	27	21	10	39	23
CTD-2270L9.2	1	0	0	0	0	2	0	0	0	1	3	5	2	0	1	0	2	1	0	0	1	2	0	2	0	2	1	0	1	2	0	2	1	2	0	0	3	0	1	0	1	2	3	2	0	0	0	3	0
C16orf47	4	3	1	1	1	6	1	3	1	2	8	1	2	0	1	0	5	0	2	4	3	7	0	3	1	12	2	1	3	3	1	1	4	0	1	1	2	5	3	0	5	2	6	1	2	0	1	6	2
RP11-385F7.1	10	11	19	11	4	5	18	7	8	22	7	12	23	13	15	7	22	20	10	24	19	10	6	18	24	15	24	29	4	35	4	10	9	31	44	2	23	7	19	18	108	8	12	4	10	5	8	213	17
RP11-95F22.1	0	0	0	0	0	0	0	0	0	0	0	0	0	0	0	0	0	0	0	0	0	0	0	0	0	0	0	0	0	0	0	0	0	0	0	0	0	0	0	0	0	0	0	0	0	0	0	0	0
AC016730.1	0	0	0	1	0	0	0	0	0	0	18	0	0	0	0	0	37	0	0	0	0	0	2	0	0	0	0	0	0	0	0	0	0	0	24	0	0	0	0	0	0	0	0	0	0	0	0	25	0
RP1-46F2.3	3	0	0	0	1	0	0	0	1	0	3	3	1	0	0	3	5	0	9	0	1	11	1	0	2	3	1	0	1	1	6	2	1	0	105	0	3	0	5	0	47	0	0	1	1	1	1	7	20
RP11-31H5.3	8	3	9	7	2	4	10	9	4	15	16	3	23	7	15	6	18	13	9	18	20	16	7	29	5	7	19	12	4	17	22	11	4	16	53	1	29	2	7	9	6	5	8	2	6	7	15	22	24
KRT7-AS	0	0	37	3	2	2	0	4	1	0	50	50	0	105	40	22	7	16	0	11	0	0	1	5	1	2	1	62	1	248	192	71	64	23	19	10	18	0	0	6	4	1	0	1	3	2	6	7	6
AC007283.5	0	0	0	0	0	0	0	0	0	0	0	0	0	0	0	0	0	0	0	0	0	0	0	0	0	0	0	0	0	0	0	0	0	0	0	0	0	0	0	0	0	0	0	0	0	0	0	0	0
AF038458.5	0	0	2	1	0	0	1	2	0	2	0	4	3	1	3	0	3	3	0	1	1	1	0	2	0	5	3	6	0	0	11	2	4	1	0	2	1	0	1	0	1	0	7	1	0	1	0	9	1
Z83001.1	1	2	1	0	0	0	0	0	1	0	3	3	0	1	0	3	1	1	5	1	1	6	1	1	0	1	1	1	3	2	2	0	4	3	1	4	1	1	0	0	0	1	1	4	0	0	0	2	1
AF038458.3	0	1	1	0	2	0	0	6	0	3	5	9	0	2	0	0	6	0	2	2	0	1	0	2	0	2	0	1	1	1	0	0	2	2	6	0	1	0	2	1	0	1	3	0	0	5	0	0	0
RP3-454B23.1	0	2	2	0	1	1	3	4	0	0	0	5	2	0	6	0	1	1	0	36	1	0	0	0	0	6	0	10	2	1	87	0	0	0	2	0	0	2	0	2	0	1	2	1	1	2	1	0	4
LINC01521	32	45	54	18	20	28	52	26	4	55	166	144	83	25	9	34	254	27	27	59	51	36	9	22	39	76	13	61	43	39	20	45	25	47	106	8	63	41	100	43	35	37	75	40	138	24	34	39	64
LINC01520	1	0	0	0	0	0	0	0	0	3	0	2	0	0	0	0	0	0	0	0	0	0	0	0	0	0	0	0	0	0	1	0	0	0	0	0	0	0	0	0	0	0	0	0	0	1	0	0	0
LINC01251	2	6	1	5	7	0	3	8	1	2	3	17	2	101	4	0	3	0	4	2	0	1	24	0	26	3	1	0	1	2	1	4	2	2	1	4	8	0	3	15	12	4	57	1	2	1	7	4	13
RP5-1029K10.4	0	0	1	0	0	0	0	0	0	2	0	0	0	0	0	0	0	0	0	0	0	0	0	0	0	2	0	21	0	0	2	1	0	0	0	0	0	0	0	0	0	0	2	0	0	0	0	0	0
LINC01525	0	0	0	0	0	0	0	0	0	0	0	0	0	0	0	0	0	0	0	0	0	0	0	0	0	0	0	0	0	0	0	0	0	0	0	0	0	0	0	0	0	0	0	0	0	0	0	0	0
LINC01256	0	0	0	0	0	0	0	0	0	0	0	0	0	0	0	0	0	0	0	0	0	0	0	0	0	0	0	0	0	0	0	0	0	0	1	0	0	0	0	0	0	0	0	0	0	0	0	0	4
LINC01255	0	0	0	0	0	0	0	0	0	0	0	0	0	0	0	0	0	0	0	0	0	0	0	0	0	0	0	0	0	0	0	0	0	0	0	0	0	0	0	0	0	0	1	0	0	0	0	0	0
LINC01526	4	1	0	1	1	0	0	2	0	1	1	3	2	1	2	1	5	2	1	1	0	0	0	3	0	2	5	3	0	6	1	1	1	0	3	1	1	1	0	0	1	0	0	0	0	0	2	8	0
LINC01259	0	0	1	0	0	0	0	1	0	0	0	0	0	0	0	0	0	0	0	0	0	1	0	0	0	0	0	0	0	0	0	1	0	0	0	0	1	1	0	1	0	0	0	0	0	0	0	0	0
LINC01258	1	0	0	0	2	0	4	2	0	1	2	0	6	1	0	0	2	1	0	2	1	0	2	0	0	0	1	0	1	3	7	5	0	2	0	0	27	0	0	0	0	1	2	0	0	1	1	0	0
RP11-510J16.6	0	0	0	0	0	0	0	0	0	1	0	0	1	0	0	0	0	1	0	0	0	0	0	0	0	0	0	1	0	0	0	0	0	0	3	0	0	0	0	0	0	1	4	0	0	1	0	0	1
RP11-510J16.5	56	4	10	19	23	3	9	7	13	1	93	32	60	13	1	21	20	30	10	36	16	14	4	19	7	129	4	4	8	74	42	2	40	19	124	45	8	7	3	22	28	2	33	7	6	12	83	55	4
LINC01177	0	0	1	0	0	0	0	2	0	0	0	0	0	0	0	0	0	0	0	0	0	0	0	0	0	0	0	0	0	0	0	0	0	0	1	0	0	0	0	0	0	0	0	0	0	0	0	0	0
RP11-793H13.3	4	2	0	0	1	0	0	1	0	0	3	3	1	0	0	0	3	0	1	1	2	2	0	0	0	1	0	0	0	0	0	2	0	0	3	0	1	2	0	0	0	0	2	1	4	1	0	0	0
XXbac-BPG299F13.14	1	2	2	0	0	0	0	5	2	8	3	6	3	5	3	2	2	5	1	1	2	6	0	4	2	1	1	5	0	3	0	3	6	10	2	0	2	3	0	4	1	1	0	0	1	0	3	1	0
XXbac-BPG299F13.17	19	33	59	41	16	35	17	51	68	132	34	83	57	55	22	42	79	72	62	29	38	81	29	40	19	134	81	45	49	178	35	71	121	134	134	15	122	58	12	35	94	80	86	19	23	29	68	69	18
L3MBTL4-AS1	3	3	10	0	7	6	3	7	5	19	7	10	1	7	7	6	19	1	2	14	7	5	7	12	19	34	66	10	8	3	2	16	7	4	10	1	5	8	0	1	22	12	6	2	3	2	2	5	6
RP1-170O19.22	0	0	0	0	0	0	0	0	0	0	0	1	0	0	0	0	0	0	0	1	0	0	1	0	0	3	0	0	0	0	0	0	0	0	0	0	0	0	0	0	0	0	0	0	0	0	1	1	0
RP1-170O19.23	0	0	0	0	0	0	0	0	0	0	0	1	0	0	0	0	0	2	0	0	0	0	0	0	0	0	1	0	0	0	0	0	0	0	0	0	0	0	0	0	0	0	0	0	0	0	0	0	0
RP1-202O8.2	13	1	2	1	1	0	0	1	2	6	16	10	3	0	2	4	0	3	1	0	0	10	2	1	0	4	42	10	0	8	14	8	2	3	14	2	7	0	5	2	8	1	1	0	10	2	10	0	2
RP11-401I19.1	0	0	0	0	0	0	0	0	0	0	0	0	0	0	0	0	0	0	0	0	0	0	0	0	0	0	0	0	0	0	0	0	0	0	0	0	0	0	0	0	0	0	0	0	0	0	0	0	0
RP11-578B16.1	0	0	0	0	0	0	0	0	0	0	0	5	0	0	0	0	0	2	0	0	0	0	0	0	0	0	0	0	0	0	0	0	0	0	0	0	0	1	0	0	0	0	0	2	0	0	0	0	0
RP11-213H15.4	0	0	0	0	0	0	0	0	0	0	0	0	0	0	0	0	0	0	0	0	0	0	0	0	0	0	0	0	0	0	0	0	0	0	0	0	0	0	0	0	0	0	0	0	0	0	0	0	0
RP11-579D7.4	0	0	5	1	2	0	0	1	0	2	0	9	3	0	3	2	2	5	2	0	0	0	3	0	0	2	3	8	1	15	3	4	4	9	0	0	3	0	0	2	0	0	2	1	1	0	0	87	0
RP11-213H15.1	3	1	3	7	2	0	1	1	0	2	7	3	11	4	0	12	1	4	3	2	9	0	1	1	14	9	1	1	5	2	0	2	23	3	8	2	1	8	4	2	5	5	4	0	7	9	3	2	14
RP11-572O6.1	4	2	3	4	0	0	1	7	4	2	0	3	2	2	2	0	5	2	1	5	2	0	1	5	0	1	4	1	0	7	13	6	1	5	5	1	5	0	0	4	4	1	0	3	2	2	6	2	1
RP4-758J18.13	91	82	27	45	42	80	48	174	39	78	167	146	192	65	140	37	372	89	166	34	209	87	133	106	26	80	147	135	27	133	68	73	74	175	238	67	132	18	31	65	46	58	89	22	35	32	218	136	146
RP13-735L24.1	4	3	10	1	1	8	24	6	9	22	14	24	10	15	30	3	29	29	5	4	3	19	6	7	1	11	50	107	3	78	153	13	3	131	24	4	36	5	12	18	5	4	39	1	5	3	32	84	3
DIO3OS	148	68	10	15	6	38	2	70	82	17	27	164	0	41	6	144	16	48	59	32	133	53	4	61	37	142	38	15	33	19	8	61	282	2	14	13	3	94	36	23	51	42	8	109	210	115	1	472	60
RP11-96O20.5	2	2	5	0	0	0	1	0	1	1	3	5	2	1	5	1	2	8	0	1	5	5	1	5	2	3	2	5	0	3	9	4	2	5	6	0	13	1	0	3	11	0	0	1	0	1	2	7	3
RP11-399F4.2	1	0	0	1	0	0	0	0	0	0	0	3	0	0	0	0	1	0	0	0	0	2	0	0	0	1	0	0	0	0	0	2	0	1	0	0	0	0	0	0	0	0	0	0	0	0	0	0	0
CTD-2281E23.1	0	0	1	0	0	0	1	3	0	1	1	0	0	0	1	0	0	0	0	0	0	1	0	0	0	0	0	0	0	0	0	0	1	1	1	0	1	0	0	0	0	1	4	0	0	0	1	3	0
RP1-228H13.5	259	50	44	78	59	148	20	120	27	69	110	90	152	51	86	54	317	50	30	294	114	168	59	53	104	175	105	262	61	132	296	52	179	71	192	84	137	76	57	121	50	103	140	109	36	143	133	119	113
CTBP1-AS2	772	588	929	660	408	997	405	669	332	753	1296	2001	1633	638	677	523	1785	856	884	673	1400	837	1016	1002	368	1187	548	437	860	409	325	425	709	791	791	527	1009	653	604	1030	570	587	1627	553	685	762	647	428	1017
CSMD2-AS1	2	1	0	0	0	0	0	0	0	0	0	1	0	0	0	0	0	0	0	0	0	0	0	0	0	0	0	0	0	0	0	0	0	0	0	0	0	0	0	0	0	0	0	0	0	0	0	0	0
CTD-2526M8.2	0	0	0	0	0	0	0	0	0	0	0	0	0	0	0	0	0	1	0	0	0	0	0	0	0	0	0	0	0	0	0	0	0	0	0	0	0	0	0	0	0	0	0	0	0	0	0	0	0
RP11-118F19.1	1	0	0	0	0	0	0	4	0	1	0	1	1	15	2	0	0	2	0	1	0	3	1	1	0	3	0	0	2	4	8	0	0	1	0	0	3	3	0	0	0	1	0	0	0	2	1	32	5
RP11-350G24.1	0	0	0	0	0	0	0	0	0	0	0	4	0	0	0	0	0	0	0	0	0	0	0	0	0	0	0	0	0	0	0	0	0	0	0	0	0	0	0	0	0	0	0	0	0	0	0	0	0
RP11-244G12.1	10	0	0	0	0	0	0	0	0	0	0	0	1	0	0	0	0	0	0	0	0	0	0	0	0	2	0	2	0	0	0	1	0	0	0	0	0	0	0	0	0	0	0	0	0	0	0	0	0
C3orf67-AS1	1	0	0	0	0	0	1	3	0	0	1	0	1	0	0	0	0	0	0	0	1	0	0	0	0	0	0	0	0	0	1	0	1	0	7	0	1	1	1	0	0	0	1	0	0	0	0	2	1
AP000696.2	0	2	1	1	0	0	0	0	6	63	9	17	8	1	0	26	1	0	0	2	0	4	0	0	0	1	0	0	0	24	0	29	3	73	23	0	0	5	3	1	0	1	0	1	3	2	0	280	0
RP11-90B22.1	1	0	0	0	0	0	0	4	0	0	0	1	1	0	1	0	0	0	1	0	0	0	2	0	0	0	2	0	0	0	0	0	1	0	0	0	0	0	0	0	0	1	1	0	1	2	1	2	0
AP000343.2	0	1	0	1	0	0	2	2	0	0	1	0	1	0	0	0	0	0	0	0	1	1	4	3	0	0	0	1	1	1	1	0	0	0	1	1	0	0	1	1	0	2	1	1	0	1	2	0	1
RP11-734K21.2	6	17	16	63	0	8	10	5	12	49	6	24	17	17	68	10	0	11	8	7	10	14	34	5	16	12	8	12	2	16	3	11	31	6	5	10	67	9	27	124	3	9	35	9	98	1	68	0	11
RP11-734K21.3	1	0	2	18	83	0	4	18	3	2	1	8	10	25	10	2	0	1	1	3	0	1	14	1	20	1	1	0	0	1	0	1	3	0	1	6	36	4	19	21	0	3	9	0	25	1	8	0	29
RP11-734K21.4	0	0	0	0	0	0	0	0	0	0	0	3	0	0	0	0	0	0	0	0	0	0	0	0	0	0	0	0	0	0	1	0	0	0	0	0	0	0	0	0	0	0	0	0	0	0	0	0	0
RP11-734K21.5	18	61	25	107	10	9	16	10	3	124	7	98	60	97	200	30	0	11	9	8	8	37	56	10	48	27	30	19	8	36	5	56	121	25	7	28	239	24	37	208	2	17	84	12	125	6	354	0	28
CTD-2013M15.1	3	0	0	0	1	0	20	9	1	0	9	7	5	2	1	0	3	1	0	1	0	0	4	1	1	3	0	3	0	0	3	1	2	1	4	0	4	0	1	0	10	3	13	1	2	2	1	1	3
RP11-44K6.2	4	1	4	0	2	1	0	20	2	0	1	4	0	1	4	8	2	1	3	1	0	14	3	1	0	4	1	1	3	3	1	2	4	42	0	3	0	1	1	0	1	4	2	1	2	0	0	0	0
PSD2-AS1	0	0	1	0	0	0	0	0	0	0	0	1	0	0	0	0	0	0	0	0	0	0	0	0	0	0	0	0	0	0	0	0	0	0	0	0	0	0	0	0	0	0	0	1	0	0	0	0	0
RP11-506B6.6	6	1	4	3	4	3	0	8	0	0	6	2	1	4	4	0	0	0	1	1	0	1	6	0	3	12	2	2	2	0	2	2	13	0	4	1	4	1	6	1	10	9	2	4	1	2	1	23	2
RP11-1007O24.3	33	16	25	48	13	32	20	41	13	37	43	46	50	35	47	28	58	31	27	60	53	34	63	54	29	33	30	25	15	28	34	25	30	62	39	19	92	21	14	57	47	23	80	29	34	23	47	20	53
RP11-44K6.4	0	0	8	0	2	1	1	10	1	1	3	4	0	0	1	7	4	1	3	0	0	6	0	0	0	7	3	0	1	2	0	1	3	44	0	2	2	2	0	0	0	5	2	0	2	0	0	0	1
RP11-20I20.4	26	8	14	17	18	16	4	29	26	5	28	45	16	36	6	4	12	15	16	15	14	77	16	7	33	52	39	23	19	17	36	24	16	7	12	17	35	14	19	62	22	21	8	19	16	17	11	88	44
AC079154.1	0	0	0	0	0	0	0	0	0	0	0	0	0	0	0	0	0	0	0	0	0	0	0	0	0	0	0	0	0	0	0	0	0	0	0	0	0	0	0	0	0	0	0	0	0	0	0	0	0
RP11-20I20.2	0	4	9	1	0	0	0	0	1	0	0	20	0	0	10	4	3	5	0	0	1	0	0	0	0	0	9	0	2	0	2	4	16	2	1	1	1	0	0	1	1	1	0	1	0	7	0	13	0
RP11-649A16.1	2	0	0	0	1	0	2	0	0	0	1	2	1	0	0	0	0	0	0	0	0	0	8	0	0	0	0	2	0	0	1	0	0	0	2	0	0	0	0	0	6	0	0	0	0	0	0	2	9
RP11-145H9.3	4	1	1	1	1	0	4	1	0	1	0	0	1	2	1	0	0	3	0	1	4	1	0	0	0	7	1	0	1	0	0	1	7	2	3	0	0	1	2	2	2	1	2	0	1	0	0	0	1
CTD-2269F5.1	16	6	30	29	1	7	84	4	10	2	152	99	35	31	13	92	38	99	77	36	14	26	74	62	13	100	26	105	19	13	3	1	37	3	12	4	155	15	29	32	69	1	0	21	153	13	63	166	33
AC079742.4	0	0	0	0	0	0	0	0	0	0	0	0	0	0	0	0	0	0	0	0	0	0	0	0	0	0	0	0	0	0	0	0	0	0	0	0	0	0	0	0	0	0	0	0	0	0	0	0	0
AC008278.3	0	15	0	0	0	3	0	8	0	2	7	3	3	1	2	54	1	2	0	0	0	1	0	0	0	12	1	0	0	3	1	0	42	0	46	1	4	0	11	1	7	0	6	1	5	6	30	4	14
AC008278.2	0	0	0	0	0	0	0	0	0	1	1	2	0	1	0	0	0	0	0	1	0	0	0	0	0	1	1	0	0	1	0	0	0	0	1	0	0	0	0	3	0	1	0	1	0	0	0	0	0
RP11-561P12.5	0	0	0	0	0	1	0	1	0	4	0	0	0	1	0	1	0	0	0	0	0	1	2	1	0	0	1	0	1	1	0	1	0	0	0	0	0	1	0	0	0	3	0	0	0	0	0	0	1
AC002128.5	7	4	9	0	4	4	4	15	0	6	8	37	12	10	3	4	10	1	3	2	5	9	0	12	0	5	10	3	2	5	6	11	8	9	24	7	8	2	1	3	0	8	10	7	29	4	5	4	4
RP11-442H21.2	0	0	0	0	0	0	0	0	0	0	0	0	0	0	0	0	0	0	0	0	0	0	0	0	0	0	0	0	0	0	0	0	0	0	0	0	0	0	0	0	0	0	0	0	0	0	0	0	0
RP11-688I9.4	0	0	0	0	0	0	0	2	0	0	0	0	0	0	0	0	0	0	1	0	0	1	0	0	0	1	0	0	0	0	0	0	0	0	0	0	0	0	0	0	0	0	0	0	0	0	0	0	0
RP11-688I9.2	0	0	0	0	0	0	0	0	1	0	0	0	1	0	0	0	0	0	0	0	0	1	0	1	5	1	0	0	0	0	0	0	0	0	0	1	0	1	0	0	0	0	0	0	0	0	0	0	0
LINC00690	0	0	0	0	0	0	0	0	0	0	0	0	0	0	0	0	0	0	1	0	0	0	0	0	0	0	0	0	0	0	1	0	0	0	0	0	0	0	0	1	0	0	0	0	0	0	0	0	0
LINC00691	0	0	5	0	3	0	2	1	0	1	4	3	2	0	0	1	6	3	0	5	0	0	3	0	2	1	2	0	0	6	0	0	0	2	1	0	4	0	0	2	1	0	5	0	0	1	0	0	1
LINC00692	0	0	0	0	0	0	0	0	0	0	1	1	0	0	0	0	0	0	0	0	0	0	0	0	0	0	0	0	0	0	0	0	0	0	0	0	0	0	0	0	0	0	1	0	0	0	0	0	0
RP11-346C4.3	0	0	0	0	1	0	0	2	1	0	0	0	1	0	1	0	0	1	1	0	0	1	0	1	0	1	0	1	1	0	0	0	0	1	2	0	1	2	0	0	1	2	0	1	3	0	0	4	0
CTC-499B15.6	1	2	2	0	1	0	4	3	0	1	3	5	1	0	0	0	1	1	0	2	1	4	0	1	0	1	1	0	0	1	4	0	0	2	0	1	1	0	0	3	4	0	1	2	0	0	4	0	1
LINC00698	0	0	1	0	3	0	1	2	0	1	4	5	0	0	0	0	2	2	0	0	0	1	0	0	0	1	1	1	0	0	0	0	4	0	4	0	1	0	1	0	2	2	2	0	0	0	0	0	1
RP1-23E21.2	1	0	1	0	0	0	0	0	0	0	0	0	0	0	2	0	0	0	0	0	0	0	1	0	0	0	0	0	0	0	1	1	0	0	2	0	0	0	0	0	0	0	0	0	0	0	2	0	0
RP11-560J1.2	24	34	34	32	8	18	25	7	9	46	23	78	67	34	16	16	40	51	16	17	72	13	33	39	24	12	23	3	1	39	9	38	46	40	56	12	31	7	28	44	121	6	46	15	38	14	15	24	81
APCDD1L-AS1	273	95	2	7	415	39	0	39	50	5	9	150	11	970	0	172	6	9	21	66	911	72	9	194	1719	388	7	167	88	1	6	10	415	2	52	1097	9	25	7	2	574	103	510	7	213	716	26	103	272
RP11-305P14.1	0	0	1	1	0	0	0	0	0	5	0	0	0	0	0	0	0	1	0	0	0	1	0	0	0	0	1	0	0	0	1	0	1	0	0	0	0	0	0	1	0	0	0	0	0	8	1	1	0
CTB-58E17.2	0	0	0	0	0	0	0	0	0	0	0	0	0	0	0	2	1	0	0	0	0	0	0	0	0	0	0	0	0	0	0	0	0	0	0	0	0	0	0	0	0	0	0	0	0	0	0	0	0
AC009236.2	0	1	0	0	0	1	0	0	0	0	0	1	1	1	0	0	4	0	0	0	0	1	0	0	0	1	0	0	0	0	1	2	1	0	1	0	0	0	0	0	0	1	0	1	0	3	0	14	1
RP11-307B6.3	1	0	0	0	0	0	0	1	0	0	0	1	0	0	1	1	4	0	0	2	1	3	1	2	0	3	0	1	0	0	5	4	1	0	5	0	1	0	0	0	0	1	0	0	0	0	5	160	1
RP11-472N13.3	3	4	2	3	0	4	0	2	1	7	3	1	1	3	0	3	6	3	2	3	0	7	2	1	5	18	27	0	2	3	0	5	0	4	3	0	0	3	0	7	2	3	0	2	1	3	0	6	3
RP11-472N13.2	0	0	0	1	1	0	0	3	1	2	3	2	0	0	0	0	2	0	0	1	1	1	0	0	0	3	3	0	1	0	0	2	0	0	1	0	0	0	0	1	0	0	0	0	1	0	3	0	0
C17orf102	0	1	0	0	0	0	0	0	0	0	1	0	0	0	0	0	1	0	0	1	0	1	0	0	0	0	0	0	0	0	0	1	1	0	0	0	0	1	0	0	0	0	1	0	0	0	0	5	0
RP11-955H22.3	1	0	0	0	0	0	0	0	0	0	0	0	0	0	0	0	0	0	0	0	0	0	0	0	1	0	0	0	0	0	0	0	0	0	0	0	0	0	0	0	0	0	0	0	0	0	0	0	2
RP11-955H22.1	17	0	0	0	0	0	0	0	0	0	0	0	5	3	0	1	0	0	0	0	2	0	0	2	4	0	0	0	0	0	1	1	1	0	1	0	0	0	1	0	2	2	2	2	2	0	0	0	0
CTD-2353F22.1	18	1	13	5	2	9	0	5	4	36	2	1	0	3	0	3	8	2	7	13	13	6	12	2	12	13	16	6	16	4	0	15	9	4	16	2	6	33	6	10	6	16	5	3	9	11	4	0	4
RP13-895J2.3	0	0	0	2	0	0	0	0	0	0	0	2	0	15	1	31	0	1	0	2	5	4	0	0	0	28	0	3	0	34	0	0	83	1	9	0	2	1	0	9	7	0	1	0	1	1	2	1	0
RP13-895J2.2	0	0	0	0	0	0	0	0	1	0	5	6	0	0	0	14	0	0	0	0	1	0	0	1	0	13	1	2	0	4	0	0	25	0	3	0	4	0	0	0	3	0	0	0	1	0	3	1	0
RP13-895J2.7	0	0	0	0	0	0	0	0	0	0	0	0	0	1	0	0	0	0	0	0	0	0	0	0	0	0	0	0	0	0	0	0	0	0	1	0	0	0	0	0	2	0	0	0	0	0	0	0	0
CCNT2-AS1	30	8	24	14	17	10	14	16	3	26	25	39	19	20	16	20	33	24	27	26	18	24	5	20	36	34	33	16	14	37	25	29	30	30	21	16	17	21	26	28	12	29	26	16	14	28	36	85	20
RP11-407N17.5	31	11	22	38	18	11	20	19	10	18	26	49	49	16	16	15	23	26	43	9	54	20	44	13	31	33	14	2	10	18	3	21	21	11	59	20	35	9	28	37	115	17	51	12	26	36	15	18	29
RP11-407N17.4	19	5	5	2	8	4	8	5	1	5	13	20	8	2	4	2	18	8	4	6	5	4	7	1	2	7	3	17	2	12	5	8	12	9	14	1	4	2	3	12	2	3	10	6	11	3	9	1	6
RP11-231E19.1	3	1	0	1	0	1	0	5	0	2	0	1	1	0	1	1	0	1	2	0	0	3	1	1	0	2	0	1	1	3	2	1	0	0	2	0	3	1	0	0	0	0	1	1	1	0	3	1	2
RP11-174J11.1	0	0	0	0	0	0	0	0	0	0	0	0	0	0	0	0	0	0	0	0	0	0	0	0	0	0	0	0	0	0	0	0	0	0	0	0	0	0	0	0	0	0	0	0	0	0	0	0	0
RP11-385E5.5	0	0	0	0	0	0	0	0	0	1	0	0	0	0	1	0	0	0	0	0	0	0	0	0	0	1	1	0	0	1	1	0	0	0	0	0	0	0	0	0	0	0	0	0	1	0	0	1	0
RP11-666A20.4	21	8	4	0	8	18	10	8	2	1	4	42	10	9	2	33	5	5	9	3	24	4	22	5	18	8	7	3	1	5	8	2	18	10	13	27	5	0	6	0	4	6	1	7	4	2	1	30	16
RP11-855O10.2	49	0	1	1	0	0	0	1	6	0	4	9	11	3	0	12	2	0	0	1	6	2	5	2	9	9	4	2	2	2	1	3	50	1	0	1	1	1	2	2	16	1	3	1	66	5	2	0	4
RP11-855O10.3	1	0	0	1	0	0	0	0	0	0	0	0	0	0	0	0	0	0	0	0	0	2	1	2	0	0	0	0	0	0	1	0	0	0	0	0	0	0	1	0	1	0	0	0	0	0	0	0	0
RP11-1137G4.3	1	0	0	0	0	0	0	1	0	0	1	0	0	1	0	0	1	0	0	0	0	0	0	0	0	0	0	0	0	0	0	0	0	0	0	0	0	0	0	0	0	1	1	0	0	0	0	0	0
RP11-199F6.4	0	0	0	0	0	0	0	0	0	1	0	0	0	0	0	0	0	0	0	0	0	0	0	0	0	0	0	0	0	0	0	0	0	0	0	0	0	0	0	0	0	0	0	0	0	0	0	0	1
LINC00346	546	245	34	205	357	174	5	349	226	595	118	362	67	684	178	772	77	27	627	244	1708	424	180	166	376	416	125	202	391	159	26	890	3130	537	721	1125	376	291	61	194	714	487	284	246	325	699	207	40	375
LINC00347	0	0	1	0	0	0	0	2	0	1	0	1	0	0	0	0	0	0	0	0	0	0	0	0	0	0	0	0	0	0	0	0	0	0	0	0	0	0	0	0	0	0	1	0	0	0	1	1	0
LINC00345	0	0	1	1	0	0	0	0	0	1	1	1	1	0	0	1	0	4	3	1	1	1	1	0	1	3	0	0	0	0	0	1	2	1	0	2	0	1	0	0	0	1	1	2	1	1	11	0	0
LINC00342	187	125	248	44	42	54	62	223	72	487	510	312	378	460	167	94	137	403	28	75	17	244	40	65	9	127	404	411	21	772	871	1062	75	691	192	43	739	27	13	219	39	86	79	28	59	47	138	739	9
LINC00343	0	0	0	0	0	0	0	0	0	2	0	0	0	0	1	0	0	0	0	0	0	0	1	0	0	0	0	0	1	0	0	0	1	0	0	0	1	0	0	0	0	0	3	0	0	0	1	0	0
RP13-60M5.2	49	0	0	0	3	0	0	19	0	0	46	1	31	0	1	0	0	0	0	0	4	0	0	0	0	0	0	0	1	0	0	0	29	0	192	1	17	0	13	0	38	0	37	0	61	13	31	0	10
RP11-290O12.2	12	3	0	2	15	9	0	29	1	0	8	3	0	11	0	4	5	0	11	32	10	12	2	2	24	63	1	5	3	1	0	7	13	0	33	1	0	7	4	1	25	30	1	2	14	13	2	3	11
LINC00348	0	0	0	0	0	0	0	0	0	0	0	0	0	1	0	0	0	0	0	0	0	0	0	0	0	0	0	0	0	0	1	0	0	0	6	0	0	0	0	0	0	0	0	0	9	0	1	31	1
LINC00349	0	0	0	0	0	0	0	0	0	0	0	0	0	0	0	0	0	0	0	0	0	0	0	0	0	0	0	0	0	0	0	0	0	0	0	0	0	0	0	0	1	0	0	0	0	0	0	0	0
AF015262.2	1	1	0	0	1	0	0	4	5	0	1	3	0	0	0	4	0	0	1	35	0	16	0	0	5	29	0	0	3	0	0	0	3	0	0	0	0	1	0	0	7	4	0	0	2	9	1	5	10
RP11-96H17.3	0	2	1	3	0	4	2	0	0	0	0	0	0	2	8	3	25	0	0	23	1	0	0	0	0	4	0	0	0	2	1	1	0	0	20	0	0	0	6	3	5	0	2	0	2	0	17	25	0
RP11-96H17.1	0	2	3	3	0	0	3	0	1	3	3	1	0	3	21	15	118	0	1	67	1	1	9	0	0	19	0	0	0	0	0	6	0	0	128	0	0	2	17	16	19	0	7	0	20	5	41	2	3
RP5-866L20.1	0	7	6	19	7	8	1	0	10	0	1	13	1	8	2	5	3	6	32	1	1	6	4	2	0	0	0	12	4	5	1	0	1	13	5	0	149	6	0	30	4	3	6	3	3	6	55	3	1
RP11-82L18.2	69	8	4	8	10	22	8	22	19	23	24	87	31	45	16	8	6	27	4	12	10	37	4	4	14	18	68	23	9	20	15	30	9	12	12	7	4	2	14	18	17	4	8	15	2	34	4	9	1
RP11-385D13.3	1	1	2	1	1	1	10	11	1	1	2	11	5	0	0	0	15	4	4	0	1	1	0	1	0	0	0	0	0	2	13	2	4	2	2	0	5	1	1	1	1	2	0	2	0	3	1	6	2
RP11-433J8.1	0	0	3	2	1	0	3	1	3	6	4	3	0	2	0	8	3	1	5	0	1	1	0	3	1	3	5	0	0	1	0	4	4	1	216	0	2	0	102	12	1	2	1	0	0	1	56	196	1
RP11-325K19.1	0	0	0	0	0	0	0	0	0	0	0	0	0	0	0	0	0	0	0	0	0	1	0	0	0	0	0	0	0	0	1	0	3	2	0	0	0	0	0	1	0	0	0	0	0	0	0	0	0
RP11-433J8.2	0	0	0	0	0	0	0	0	0	0	2	0	0	0	0	0	0	0	0	0	0	0	0	0	0	0	0	0	0	0	0	0	0	0	0	0	0	0	1	2	1	0	0	0	0	0	0	3	0
AC005224.2	28	8	19	8	11	29	8	18	6	25	15	21	25	17	24	3	37	12	12	5	6	33	16	14	3	26	52	29	7	18	85	9	14	11	36	10	34	5	8	31	15	4	19	24	21	11	16	27	3
PCSK6-AS1	0	0	0	0	0	0	4	0	0	0	0	0	0	0	1	0	0	0	0	0	0	0	0	1	0	0	0	1	0	0	3	0	0	0	0	0	0	0	1	0	2	0	2	0	0	0	0	0	10
RP11-1024P17.1	47	12	6	24	48	123	0	25	29	19	24	14	21	22	3	7	28	5	58	30	24	27	56	17	36	102	13	8	34	24	3	21	19	6	17	28	2	39	5	6	19	72	17	29	22	119	6	5	45
RP11-138E2.1	0	0	3	2	2	0	0	0	2	1	4	5	5	2	1	1	9	4	3	0	6	2	0	1	4	3	1	1	2	0	0	2	4	4	10	0	12	2	4	1	4	0	5	0	3	1	4	14	1
RP11-44N21.4	0	0	0	0	0	0	0	0	0	0	1	1	0	0	0	0	0	0	1	1	0	0	0	0	0	3	0	1	0	0	0	0	5	0	0	0	0	0	0	0	0	2	0	0	4	1	0	0	0
USP30-AS1	9	36	61	10	44	107	1	128	30	138	17	35	6	30	76	74	126	46	183	35	17	62	132	58	15	58	161	21	106	26	3	37	68	243	23	48	90	22	2	26	218	61	22	21	27	7	12	8	3
CTC-564N23.2	0	0	0	0	0	0	0	0	0	0	0	0	0	0	0	0	0	0	0	0	0	0	0	0	0	0	0	0	0	0	0	0	0	0	0	0	0	0	0	0	0	0	0	0	0	0	0	0	0
RP11-171N4.2	0	0	0	0	0	0	0	0	0	0	0	0	0	0	0	0	0	0	0	0	0	0	0	0	0	0	0	0	0	0	0	0	0	0	0	0	0	0	0	0	0	0	0	0	0	0	0	0	0
RP11-44N21.1	54	17	32	29	26	122	97	35	31	73	113	20	50	25	113	155	99	56	99	21	85	43	146	31	12	102	97	192	29	85	299	12	452	32	97	32	175	13	136	45	106	7	45	54	345	112	52	617	29
RP11-284P20.3	0	0	0	0	0	0	0	0	0	0	0	0	0	0	0	0	0	0	0	0	0	0	0	0	0	0	0	0	0	0	0	0	0	0	0	0	0	0	0	0	0	0	0	0	0	0	0	1	0
OIP5-AS1	4611	6675	4704	5747	5818	3244	6077	7817	1912	9503	9903	14206	6119	3072	6229	5001	13855	8404	5951	7935	8241	5394	6308	7485	4504	10888	5434	7595	4449	5457	12647	11400	5812	8099	8152	4740	4132	6150	5986	8101	5477	6230	5712	5097	6371	6966	5242	2213	10218
RP11-306G20.1	2	0	1	0	0	5	2	5	2	5	4	2	3	3	1	0	5	0	1	0	4	1	0	1	2	3	2	1	0	0	3	4	1	0	4	1	1	1	4	1	0	1	12	0	2	2	0	1	1
RP11-893F2.5	4	0	0	0	0	1	1	0	0	0	1	3	1	0	0	1	0	0	0	0	0	5	0	0	2	8	0	0	1	0	0	1	2	1	2	0	0	0	0	0	1	2	0	2	1	0	0	17	0
AC139712.4	0	0	0	0	0	0	0	0	0	0	1	0	0	0	0	0	0	0	0	0	0	0	0	0	0	0	0	0	0	0	0	0	0	0	0	0	0	0	0	0	0	0	0	0	0	0	0	0	0
AC010641.1	0	0	0	0	0	0	0	0	0	1	0	1	0	0	1	0	1	0	0	0	0	0	0	0	0	0	0	0	0	0	6	3	2	1	0	0	0	0	0	0	0	0	0	1	0	0	0	0	0
RP11-707G18.1	4	4	3	0	1	4	3	3	4	5	3	1	12	4	3	0	4	5	1	2	4	8	1	3	4	6	5	0	3	3	5	2	1	2	2	1	13	0	6	1	9	7	6	5	7	5	4	103	2
RP11-539E17.5	49	7	4	16	8	7	3	2	4	1	3	18	11	10	17	9	1	7	7	6	3	7	15	9	7	7	5	2	1	8	5	2	32	6	4	23	17	2	3	32	10	2	24	7	35	10	5	0	7
RP1-267D11.6	103	126	169	86	53	39	89	91	56	150	110	288	223	133	173	87	193	171	96	121	121	118	229	83	61	104	138	88	63	185	51	162	84	119	674	62	328	38	237	204	267	74	155	43	117	150	79	239	202
RP11-470F18.1	1	0	0	0	0	0	0	0	0	0	0	0	0	0	0	0	0	0	0	0	0	0	0	0	0	0	0	0	0	0	0	0	0	0	0	0	0	0	0	0	0	0	0	0	0	0	0	0	0
CTD-2515H24.4	0	0	0	0	0	0	0	0	0	0	0	0	0	0	0	0	0	0	0	0	0	0	1	0	0	0	0	0	0	0	0	0	0	0	0	0	0	0	0	0	0	0	1	0	1	0	0	0	0
CTD-2588J1.1	0	0	0	0	0	0	0	0	0	0	1	0	0	0	0	0	0	0	0	0	0	0	0	0	0	0	0	0	0	0	0	0	0	0	3	0	0	0	0	0	0	0	0	0	0	0	1	0	0
CTD-2515H24.2	0	1	0	3	1	0	0	0	2	5	2	1	1	2	0	1	1	11	1	2	0	3	0	0	0	1	0	0	0	7	2	18	1	4	0	0	2	7	1	8	0	1	2	0	0	0	2	10	0
CTD-2515H24.3	0	1	1	0	0	0	0	2	0	1	2	0	1	0	0	0	0	0	0	0	0	1	1	0	1	0	0	0	0	3	0	0	0	0	0	0	0	1	0	3	0	2	2	0	0	0	1	0	1
RP11-517O13.3	4	0	2	0	0	0	1	1	0	3	1	6	1	1	3	0	4	0	0	1	3	4	1	1	0	5	0	3	1	1	2	4	0	2	5	0	0	1	0	3	1	1	2	1	3	3	4	0	1
RP11-731D1.4	14	8	4	11	2	3	12	6	3	8	16	15	12	13	15	7	8	6	2	5	14	5	9	3	6	21	3	7	3	3	4	2	6	1	36	4	14	14	6	13	18	6	15	2	6	11	10	2	8
TRBV11-2	3	32	10	7	4	3	0	9	12	38	4	7	2	5	6	5	10	12	8	6	4	8	27	1	8	30	39	8	38	2	0	4	4	13	5	8	1	19	7	8	20	24	1	4	8	12	1	0	2
RP11-298J20.4	17	12	8	36	20	13	2	24	4	20	23	36	25	11	5	18	54	7	18	37	24	22	14	10	44	56	9	19	13	5	4	20	44	12	52	15	19	16	27	33	10	41	56	28	28	31	15	0	43
RP11-15J22.8	2	0	0	0	0	0	2	1	0	1	1	2	0	1	0	0	0	0	1	0	0	4	0	0	0	2	2	0	0	0	0	2	0	0	1	0	0	0	0	1	0	0	0	0	0	1	0	7	1
CTC-551A13.1	3	1	0	0	1	0	4	0	0	0	3	0	9	0	0	0	8	1	0	0	0	0	0	1	1	2	0	5	0	0	3	3	2	0	3	0	0	1	1	0	0	0	0	0	0	0	3	0	3
AC016738.4	62	5	2	6	2	3	5	4	1	19	8	23	51	6	17	3	4	25	2	0	1	13	6	2	2	14	38	22	3	5	3	29	4	3	6	4	3	1	6	11	8	6	4	2	5	10	8	10	5
RP11-946L16.2	0	1	0	0	1	0	0	0	0	0	1	0	1	0	0	0	1	0	0	0	0	0	0	0	0	1	5	0	3	0	0	3	0	0	1	0	0	0	0	0	0	0	0	0	0	0	0	0	0
RFX3-AS1	7	20	2	2	13	5	18	12	7	20	99	26	10	2	9	23	131	21	20	12	43	27	18	4	7	21	10	13	15	11	1	9	20	31	24	6	2	10	11	17	5	19	8	14	10	3	9	2	8
RP11-946L16.1	0	0	0	0	0	0	0	0	0	0	1	0	0	0	1	0	5	1	0	1	0	0	0	0	0	0	5	0	1	0	0	4	1	0	1	0	0	0	0	0	0	0	0	0	0	0	0	1	0
RP4-549L20.3	0	0	0	0	0	0	0	0	0	0	0	0	0	0	0	0	0	0	0	0	0	0	0	0	0	0	0	0	0	0	0	0	0	0	0	0	0	0	0	0	0	0	0	0	0	0	0	0	0
BCDIN3D-AS1	25	13	15	5	12	12	21	25	11	21	66	25	26	9	14	11	100	20	16	19	20	25	9	16	4	23	16	23	17	14	20	26	28	10	66	9	16	18	10	15	16	13	14	13	49	20	21	84	11
RP11-51J9.6	9	2	4	9	4	1	6	5	5	5	8	7	5	7	8	2	12	26	4	7	5	12	6	4	6	9	13	8	1	12	15	3	18	28	7	10	4	3	2	10	8	3	5	4	8	3	5	29	1
RP11-171I2.1	1	1	3	1	0	0	0	0	1	0	0	1	1	1	3	0	1	0	0	0	1	0	2	0	0	3	0	0	0	1	2	1	3	1	0	0	2	0	1	0	0	0	0	0	0	2	3	0	0
RP11-171I2.3	0	0	1	0	0	0	0	1	0	0	0	3	1	1	0	1	1	0	0	0	0	2	1	0	0	3	0	4	0	1	2	0	1	4	3	0	1	0	2	0	0	0	1	0	0	0	4	0	0
RP11-171I2.2	11	34	20	12	25	54	31	7	3	11	10	40	51	14	2	33	42	1	5	22	12	11	13	51	9	51	44	17	9	36	10	4	3	20	112	28	76	7	53	9	12	12	50	1	3	48	22	22	28
RP11-171I2.5	0	2	1	0	4	5	4	0	2	1	1	2	1	1	0	2	2	0	1	6	1	3	1	3	1	1	3	1	0	4	3	0	0	2	13	6	11	1	4	2	0	0	8	1	2	5	1	5	3
RP11-171I2.4	0	0	6	0	3	1	5	1	3	3	3	6	3	0	1	1	3	0	1	2	0	7	2	0	0	4	2	23	0	10	4	3	0	4	8	3	8	0	12	0	1	1	8	0	1	3	6	3	1
RP5-1096J16.1	31	1	1	0	2	0	0	0	2	2	1	0	1	0	0	0	0	0	0	8	7	0	1	1	4	1	12	2	0	0	0	5	1	0	0	0	6	0	3	0	9	0	3	1	1	15	4	0	15
RP11-5N11.3	0	0	0	0	0	0	0	1	0	0	0	1	0	0	0	0	0	0	0	0	0	0	0	0	0	0	0	0	0	0	0	0	0	0	0	0	0	0	0	0	0	0	0	0	0	0	0	0	0
RP11-5N11.2	0	0	0	0	0	0	1	0	0	1	0	1	1	0	0	0	0	0	0	1	0	0	0	1	0	0	0	0	0	0	0	0	0	0	1	0	2	0	0	0	0	0	3	0	0	0	0	1	0
RP11-24C3.2	1	0	0	0	0	0	0	0	0	1	1	4	0	1	0	2	4	1	0	1	2	0	1	2	2	0	2	0	0	1	0	0	0	1	0	1	2	0	0	0	0	0	1	1	2	0	0	0	0
AC115522.3	39	123	74	243	424	24	3	225	42	101	26	111	47	172	101	161	12	107	155	80	152	95	69	139	868	32	21	28	36	105	7	16	75	313	15	557	48	69	17	257	78	293	121	30	71	113	9	9	66
AP006285.6	0	0	0	0	0	0	0	0	0	0	0	0	0	0	0	0	0	0	0	0	0	0	0	0	0	0	0	0	0	0	0	0	0	0	0	0	0	0	0	0	0	0	0	0	0	0	0	0	0
RP11-5N11.6	0	0	0	0	0	0	0	0	0	0	0	0	0	0	0	0	0	0	0	0	0	0	0	0	0	0	0	0	0	0	0	0	0	0	0	0	0	0	0	0	0	0	0	0	0	0	0	0	0
RP11-5N11.5	0	0	0	0	0	0	0	0	0	0	0	0	0	0	0	0	0	0	0	0	0	0	0	0	0	0	0	0	0	0	0	0	0	0	0	0	0	0	0	0	0	0	0	0	0	0	0	0	0
PCGEM1	0	0	0	0	0	0	0	0	0	0	0	0	0	0	0	0	0	0	0	0	0	0	0	0	0	0	0	0	0	0	1	0	0	0	3	0	0	0	0	0	0	0	0	0	0	0	0	0	0
RP11-449O16.2	0	0	0	0	0	0	0	0	0	0	0	1	0	0	0	0	0	0	0	0	0	0	0	0	0	0	0	0	0	0	0	0	0	0	0	0	0	0	0	0	0	0	0	0	0	0	0	0	0
F10-AS1	0	0	0	1	0	0	0	0	0	0	0	0	0	0	0	0	0	0	0	0	0	0	0	1	1	1	0	1	0	0	0	0	0	0	0	1	0	0	0	0	0	0	0	0	0	1	0	5	0
RP11-483P21.6	3	0	0	0	0	0	0	0	1	0	2	2	3	1	1	0	1	2	0	0	0	1	21	0	0	0	0	3	0	1	1	3	0	3	2	0	0	1	0	0	2	1	3	0	3	0	1	0	0
RP11-582J16.3	0	0	0	1	0	0	0	1	0	0	1	0	0	0	0	1	3	0	0	0	1	0	0	0	0	0	1	2	0	0	0	0	0	0	1	2	0	1	1	0	0	0	1	0	0	0	0	0	0
RP11-582J16.4	30	26	12	26	27	20	3	65	17	69	26	87	14	24	15	54	42	21	35	66	21	68	65	25	28	101	43	22	61	40	11	37	37	36	51	39	36	44	14	42	13	55	21	11	22	51	15	32	65
RP11-626G11.5	5	2	1	4	0	7	2	4	1	6	2	5	7	2	7	3	7	3	3	2	4	3	10	6	2	8	5	4	1	2	1	3	5	7	5	2	10	1	5	9	7	1	5	1	5	2	4	8	2
RP11-483P21.2	6	9	5	345	24	12	15	17	31	22	21	17	6	28	61	19	22	20	7	28	12	28	58	22	26	18	32	5	24	54	15	20	2	4	12	11	151	39	33	497	25	43	90	2	11	16	20	4	13
ANO1-AS1	0	0	0	0	0	0	0	0	0	0	0	0	0	0	0	0	0	0	0	0	0	0	0	0	0	0	0	0	0	0	0	0	0	0	0	0	0	0	0	0	0	0	0	0	0	0	0	0	0
RP11-543F8.2	0	0	0	0	0	0	0	0	0	0	2	0	0	0	0	0	2	0	0	0	0	0	0	0	0	0	0	0	0	1	0	0	0	0	2	0	0	0	0	0	0	0	0	0	0	0	0	0	0
RP11-245P10.8	0	0	0	0	0	0	0	0	0	0	0	0	0	0	0	0	0	0	0	0	0	0	0	0	0	0	0	0	0	0	0	0	0	0	0	0	0	0	0	0	0	0	0	0	0	0	0	0	0
RP11-179B15.6	2	1	4	0	1	0	1	2	0	3	0	2	0	0	1	0	0	0	0	1	3	3	0	3	0	7	0	3	4	2	0	2	0	0	1	1	2	1	0	1	2	0	2	0	1	3	0	0	0
RP11-245P10.4	9	5	4	3	1	3	4	17	8	4	7	12	11	7	14	15	15	4	4	9	11	12	1	6	4	3	9	3	1	4	9	4	17	19	10	0	16	1	6	4	6	3	8	0	15	5	14	50	10
RP11-245P10.6	1	0	0	0	0	1	0	0	0	0	2	0	2	2	1	0	0	3	1	1	0	0	1	0	0	1	0	1	0	2	6	1	0	4	5	0	1	0	0	0	1	1	3	0	0	0	2	10	2
RP11-397C12.1	0	0	0	0	0	0	0	0	0	0	0	0	0	0	0	0	0	0	0	0	0	0	0	0	0	0	0	0	0	0	0	0	0	0	0	0	0	0	0	0	0	0	0	0	0	0	0	0	0
RP11-512C24.3	0	0	0	0	0	0	0	0	0	0	0	0	0	0	0	0	1	0	0	0	0	0	0	0	0	1	0	0	0	0	0	0	0	0	0	0	0	0	0	0	0	0	0	0	0	0	0	0	0
RP13-49I15.6	5	2	2	3	4	5	1	37	0	6	2	5	2	5	0	0	6	1	2	0	7	4	4	1	3	1	0	3	1	3	0	0	2	4	1	0	3	0	3	8	0	4	0	0	1	1	2	22	2
CTB-174O21.2	2	1	0	0	2	2	0	4	0	1	8	5	1	0	2	0	6	0	0	3	3	1	2	0	1	2	2	2	1	0	4	1	3	4	2	1	1	1	1	1	1	1	1	3	5	0	3	0	0
RP11-426A6.5	15	5	5	0	2	10	5	4	4	8	8	10	21	15	22	5	21	26	3	3	2	13	2	7	1	4	24	9	1	20	29	2	8	10	3	3	10	2	3	7	11	3	8	4	7	5	8	11	5
RP1-137H15.2	0	0	1	0	0	0	0	0	0	0	0	0	1	0	0	0	1	0	0	0	0	0	0	0	0	0	0	0	0	0	0	0	0	0	1	0	0	0	0	0	0	0	0	0	0	0	0	0	0
RP11-424N24.2	1	7	1	0	1	2	5	3	3	4	1	0	2	0	2	0	1	3	2	2	0	3	0	1	1	1	1	2	0	1	3	8	1	5	2	0	2	3	1	2	4	1	1	0	0	4	1	6	2
XXbac-BPG258E24.10	1	0	0	0	1	2	0	2	0	0	0	0	0	0	0	1	0	0	0	0	0	0	2	1	1	0	0	0	0	0	0	1	0	0	1	0	1	0	0	0	0	0	1	0	0	0	0	0	0
RP11-114G22.1	2	2	47	0	1	0	25	3	0	31	0	4	13	1	79	2	2	24	0	454	0	5	9	1	0	31	4	2575	0	132	220	91	3	6	21	0	133	0	10	19	5	0	18	1	3	2	7	0	1
AC002467.7	72	41	85	98	30	168	98	102	68	84	79	69	92	55	209	34	236	102	87	50	45	68	109	137	54	103	144	63	55	78	103	42	64	133	71	68	136	53	85	197	87	47	72	27	41	77	36	99	65
RP1-28H20.3	10	6	10	17	6	11	5	6	5	5	6	9	11	20	37	1	10	19	10	15	13	16	14	10	4	10	8	3	8	11	5	6	9	19	23	16	13	4	2	23	9	7	23	4	8	27	7	9	13
RP11-312J18.6	1	1	0	0	0	0	0	0	0	0	2	2	0	0	1	0	0	0	0	0	0	2	0	1	0	0	0	0	0	0	4	0	0	0	9	0	1	0	0	0	11	0	0	0	0	0	3	1	4
RP4-777O23.1	0	0	0	0	0	0	0	0	0	0	0	0	0	0	0	0	0	0	0	0	0	0	0	0	0	0	0	0	0	0	0	0	0	0	0	0	0	0	0	0	0	0	0	0	0	0	0	0	0
RP4-777O23.2	1	2	3	1	0	0	2	1	0	2	4	7	2	1	0	0	1	0	3	1	1	2	0	4	0	3	0	8	0	1	0	4	0	2	3	0	1	0	0	1	0	4	0	0	2	0	2	0	0
RP11-539L10.2	5	15	23	12	4	9	2	21	11	75	17	14	4	14	33	12	24	12	19	12	4	18	16	9	8	25	80	13	14	11	3	17	4	29	6	3	33	20	2	23	14	33	12	7	35	9	4	5	4
RP11-539L10.3	20	10	21	21	15	72	2	0	25	46	17	20	71	29	113	8	21	18	92	32	29	22	74	89	15	66	53	27	40	40	39	13	25	20	24	24	50	15	52	39	34	13	15	37	56	81	18	240	43
RP5-1057I20.2	0	0	3	3	1	3	0	8	0	5	2	25	1	3	0	0	4	4	1	5	4	2	43	3	2	5	2	3	2	0	0	1	6	3	3	8	6	1	1	3	3	6	4	2	15	11	4	0	9
AGAP1-IT1	11	0	2	3	3	5	27	12	0	8	2	3	7	5	12	2	4	10	2	2	8	2	2	7	9	1	2	0	4	1	5	8	5	3	2	4	16	0	9	6	5	8	7	3	5	3	29	6	4
SFTA3	0	0	0	0	0	0	0	0	0	0	0	0	0	0	0	0	0	0	0	0	0	0	0	0	0	0	0	0	0	0	0	0	1	0	0	0	0	0	0	1	0	0	0	0	0	0	0	0	0
RP11-429B14.3	0	0	1	0	0	0	0	0	0	0	0	1	1	0	2	0	0	0	0	0	0	0	0	0	0	0	0	0	0	0	0	0	1	0	1	0	0	0	0	0	0	0	0	0	0	0	0	1	0
RP11-429B14.1	1	0	2	0	0	0	0	0	1	1	2	2	6	1	0	0	0	0	0	0	0	0	0	0	0	0	0	1	0	0	0	0	1	1	0	0	0	0	1	0	2	0	0	0	2	0	0	0	0
RP11-429B14.4	2	5	2	2	3	1	2	0	0	1	3	8	21	5	0	2	1	20	0	1	1	3	2	1	0	1	2	22	0	23	27	0	2	51	0	0	5	0	0	9	3	0	3	0	3	0	1	36	0
RP11-757A13.1	0	0	0	0	1	0	1	0	0	1	0	0	0	1	0	0	0	0	0	0	0	0	0	1	0	0	0	0	0	1	1	1	1	0	0	0	0	0	0	0	0	0	0	1	1	0	2	1	0
RP11-399E6.4	0	0	0	0	0	1	0	0	0	6	2	11	0	1	4	1	2	0	1	0	8	0	3	2	0	0	3	0	0	6	1	3	6	11	3	1	3	1	1	0	6	0	0	0	0	1	4	25	0
RP5-908M14.9	96	37	31	24	18	76	48	34	39	72	46	63	150	69	91	22	65	40	64	79	54	44	47	82	102	74	47	52	30	167	156	79	47	72	144	34	136	27	108	65	217	37	137	44	112	72	36	719	100
C9orf163	4	20	1	7	2	10	22	10	4	16	23	19	8	14	26	3	47	20	10	4	24	8	0	22	7	4	32	34	2	41	23	45	9	20	8	3	10	4	20	20	19	4	9	8	29	13	14	37	9
RP5-908M14.5	1	1	1	6	2	2	1	0	1	3	4	7	1	2	1	0	4	8	0	1	1	3	1	1	1	3	7	6	0	0	39	4	4	1	2	0	4	0	1	12	3	0	0	0	1	0	0	1	0
RP11-102N11.1	0	0	1	0	0	0	0	0	0	0	0	0	0	0	0	0	0	0	0	0	0	0	0	0	0	1	0	0	0	0	0	0	0	0	0	0	0	0	0	0	0	0	0	0	0	0	0	0	0
RP11-1348G14.5	1	4	1	0	2	2	0	2	1	6	6	13	3	2	1	3	6	2	2	3	3	0	0	2	1	2	2	9	1	2	5	9	1	4	6	1	2	0	0	0	3	6	7	2	2	3	1	0	2
DANT1	4	0	0	0	13	0	0	35	0	0	0	0	0	0	0	1	0	0	0	0	1	1	0	0	0	0	0	1	0	0	3	0	0	0	0	0	12	0	0	0	0	0	5	0	0	0	0	0	39
DANT2	2	1	2	3	4	0	3	1	0	0	11	17	7	0	0	0	13	1	0	4	2	1	2	0	1	0	1	0	0	0	0	2	3	2	20	3	7	1	10	4	1	1	6	0	2	2	15	1	3
DPP9-AS1	14	5	11	3	0	18	9	10	1	18	12	23	12	8	5	4	15	6	5	11	2	18	2	8	2	14	22	9	1	11	17	8	2	17	6	5	3	0	4	7	12	3	20	7	10	6	19	9	2
RP11-295H24.4	16	2	10	13	11	8	9	11	11	32	25	26	10	16	46	6	31	29	9	21	19	19	7	22	2	36	34	9	8	19	87	13	9	30	21	5	4	3	8	21	12	5	12	6	10	22	15	32	18
RP11-78I14.1	2	1	0	0	1	0	1	0	0	1	0	0	0	1	0	0	1	1	0	1	1	0	0	0	0	1	0	0	0	1	3	0	2	3	1	1	0	0	0	0	0	0	1	0	1	0	1	0	0
AP001172.3	0	0	0	0	0	0	0	0	0	0	0	1	0	0	0	0	0	1	0	0	0	0	0	0	0	0	0	0	0	0	0	0	0	0	0	0	0	0	0	0	0	0	0	0	0	0	0	0	0
RP11-335I12.2	0	0	0	0	0	0	0	0	1	0	2	1	0	0	0	2	0	0	0	0	1	0	0	0	1	3	1	1	1	0	0	0	0	0	1	0	0	0	0	1	0	0	0	0	0	1	0	0	0
RP11-121M22.1	5	1	5	1	1	5	19	4	3	4	11	8	19	5	10	11	6	5	9	6	5	11	12	6	3	2	12	4	4	17	15	5	2	15	10	14	29	7	19	22	12	4	8	2	9	3	9	14	2
RP11-787B4.2	1	0	0	0	0	0	0	0	0	0	0	0	0	0	0	0	0	0	0	0	0	0	0	0	0	0	0	0	0	0	0	0	0	0	1	0	0	1	0	0	2	0	0	0	0	0	0	0	0
RP11-280K24.4	10	1	2	2	5	3	2	1	5	2	5	3	14	15	20	0	1	4	0	26	17	3	0	7	3	46	1	11	1	1	4	0	9	1	23	3	82	4	6	2	5	2	12	7	11	3	5	39	4
RP11-740P5.3	0	0	0	0	0	0	0	0	0	0	0	1	0	0	0	0	0	0	0	0	0	0	1	4	1	0	0	0	0	0	0	0	1	0	0	0	0	0	0	0	2	0	0	0	0	2	0	0	1
RP11-889D3.1	0	0	0	0	0	0	0	0	0	0	0	0	0	0	0	0	1	0	0	0	0	0	0	0	1	0	0	0	0	0	0	0	1	0	1	0	0	0	2	0	0	0	0	0	0	0	0	0	0
RP11-486F17.1	3	0	0	0	0	0	0	0	0	0	0	1	0	0	0	0	0	0	0	0	0	0	0	0	0	0	0	0	0	0	0	0	0	0	0	0	0	0	0	0	0	0	0	1	1	0	0	0	0
RP11-16B9.1	0	0	0	0	0	0	1	2	0	0	1	0	0	0	0	1	0	0	0	0	0	0	0	0	0	0	1	0	0	0	0	0	0	1	0	0	0	0	0	0	0	0	0	0	0	0	1	0	0
RP11-6I2.3	3	3	4	3	4	1	0	4	4	7	2	0	3	5	0	1	2	2	1	7	7	7	10	2	5	13	14	9	6	5	12	8	1	2	2	2	0	2	0	6	9	2	1	1	1	4	0	4	1
RP11-532M24.1	224	16	8	15	12	69	14	20	6	8	8	32	94	24	13	18	21	21	30	21	13	19	65	28	11	74	19	9	2	12	24	21	27	37	29	38	32	1	25	19	29	9	39	13	28	33	27	15	24
RP11-513G19.1	5	1	2	1	8	2	0	4	0	5	3	1	2	6	1	1	1	0	3	15	4	15	5	4	0	9	8	0	0	2	8	3	3	3	2	2	5	0	3	5	10	5	2	1	6	2	2	2	5
RP11-174M13.2	0	0	0	0	0	0	0	0	0	0	0	1	0	0	0	0	0	0	0	0	0	0	0	2	0	0	0	0	0	0	1	0	0	0	0	0	0	0	0	0	0	0	0	0	0	0	0	0	0
KB-1836B5.1	20	7	4	5	2	1	10	5	1	7	11	19	8	14	12	3	24	8	3	3	7	4	1	7	1	15	14	7	1	16	6	16	2	10	3	4	2	2	1	7	5	1	2	2	9	9	3	11	11
CTD-2630F21.1	33	23	92	50	11	26	18	23	7	57	33	75	51	13	52	34	151	53	14	16	44	49	75	44	6	40	19	52	32	84	24	29	51	31	70	6	60	38	26	76	24	27	93	15	68	53	36	28	67
KB-1836B5.4	4	1	3	0	1	0	6	1	2	3	4	3	1	4	6	0	3	8	0	1	5	8	2	0	0	2	8	2	0	12	25	5	1	11	7	0	3	1	0	4	0	1	0	0	1	1	1	13	3
KB-1254G8.1	3	0	0	0	0	0	0	1	0	0	0	1	2	0	0	0	0	0	0	0	0	0	0	2	0	0	0	0	0	0	1	0	0	0	1	1	1	0	0	0	0	0	0	2	0	0	0	0	0
LINC02195	12	10	16	5	22	25	2	69	15	15	7	24	3	18	20	10	17	6	129	12	7	15	96	19	7	45	62	12	57	2	1	6	21	79	10	15	17	9	15	6	53	27	5	11	8	23	3	3	4
LINC02197	0	0	0	0	0	1	0	0	0	0	0	0	0	0	1	1	0	0	0	0	0	0	0	0	0	0	0	0	0	0	0	0	11	0	0	0	0	2	0	0	0	1	0	0	0	0	0	0	0
LINC02196	23	0	1	0	0	0	1	0	0	0	0	0	0	0	0	0	0	0	0	1	0	0	1	0	1	0	0	0	0	0	0	0	1	0	2	0	0	1	1	0	2	0	0	0	0	0	9	0	1
LINC02191	0	0	0	0	0	0	0	0	0	0	0	0	0	0	0	0	0	0	0	0	0	0	0	0	0	0	0	0	0	0	0	0	0	0	0	0	0	0	0	0	0	0	0	0	0	0	1	0	0
LINC02190	0	0	0	0	0	0	1	0	0	0	0	0	0	0	0	0	0	0	0	0	0	0	1	0	0	0	0	0	0	0	0	0	0	0	0	0	0	0	0	0	0	0	0	0	0	0	0	0	0
LINC02193	5	4	3	4	4	5	0	11	3	5	12	19	2	5	11	5	15	5	1	1	2	20	5	3	1	9	7	14	3	2	3	9	9	45	24	5	18	0	5	10	4	1	6	0	2	6	4	5	5
LINC02192	0	0	0	1	0	0	1	0	0	0	1	1	0	0	0	0	0	0	0	0	0	0	0	0	0	10	1	1	1	0	0	0	0	0	0	0	0	0	0	0	1	0	0	1	1	1	0	0	1
RP11-807G9.2	0	0	0	0	0	0	0	0	0	0	0	0	0	0	0	0	0	0	0	0	0	0	0	0	0	0	0	0	0	0	0	0	0	0	0	0	0	0	0	0	0	0	0	0	0	0	0	0	0
LINC02199	1	0	0	0	0	1	0	2	0	1	2	0	0	1	0	0	0	0	0	0	0	0	0	0	0	0	0	0	0	0	0	0	0	0	0	0	0	0	0	0	0	0	2	1	0	0	0	0	2
CTA-31J9.2	0	0	0	0	0	0	0	0	0	0	0	0	0	0	1	0	0	0	0	0	1	0	0	0	2	0	0	0	0	0	0	0	0	0	0	0	0	1	2	0	0	0	0	0	0	0	0	0	1
RP11-401F2.4	0	0	0	0	0	0	0	0	0	3	0	0	0	0	0	0	0	0	0	0	0	0	0	0	0	0	0	0	0	2	0	0	0	0	1	0	0	0	0	0	0	0	1	0	0	0	1	0	0
RP11-626G11.3	0	0	0	0	0	0	0	0	0	0	0	0	0	0	0	0	0	0	0	0	0	0	0	0	0	0	0	0	0	0	0	0	0	0	0	0	0	0	0	0	0	0	0	0	0	0	0	0	0
CTB-161M19.4	0	1	1	2	0	2	2	1	2	4	2	3	3	3	0	0	2	2	1	0	0	4	0	0	0	0	3	0	1	2	2	3	0	3	1	0	0	0	1	1	3	1	1	0	1	0	0	9	1
RP11-68I3.10	5	2	0	0	1	2	2	0	4	0	0	0	0	9	5	4	0	2	2	2	0	5	1	1	3	24	0	18	0	1	6	0	7	0	4	1	12	0	11	0	18	2	6	9	1	3	1	9	5
RP11-680F8.4	2	2	3	4	2	0	3	6	0	1	2	27	12	5	2	1	2	1	4	1	3	2	0	3	0	4	5	3	0	1	0	7	1	3	8	0	3	2	0	1	3	2	6	1	4	2	6	0	0
GRM5-AS1	0	2	0	0	0	0	2	1	1	0	0	0	0	0	1	1	0	1	0	1	0	1	0	0	0	2	3	1	1	0	8	0	1	0	2	0	0	2	0	1	1	0	0	0	0	0	12	2	0
RP11-680F8.1	10	3	3	0	5	124	1	30	1	11	8	10	41	8	1	18	32	1	4	10	93	36	53	72	53	55	3	4	13	4	2	11	15	4	14	8	0	4	10	3	137	18	3	15	20	84	14	147	29
RP11-354I10.1	0	0	0	0	0	0	2	1	0	0	0	0	0	0	0	0	0	0	0	0	0	0	0	0	0	0	0	0	0	0	0	2	0	0	0	0	0	0	0	0	0	0	0	0	0	0	0	0	0
RP11-680F8.3	42	36	70	72	28	16	33	31	17	47	50	76	55	17	24	24	71	32	16	12	203	24	115	32	50	27	21	10	8	42	5	59	27	33	28	19	46	34	22	122	39	65	26	17	32	34	11	6	59
RP11-2N1.3	0	0	0	0	0	0	1	0	0	0	0	0	0	0	0	0	0	0	0	0	1	2	0	0	0	0	0	0	0	0	0	0	0	0	0	0	0	0	0	0	2	0	0	0	0	0	0	0	0
AF129408.17	0	0	0	0	0	0	0	0	0	0	0	0	0	0	0	0	0	0	0	0	0	0	0	0	0	0	0	0	0	0	0	0	0	0	0	0	0	0	0	0	0	0	0	0	0	0	0	0	0
CTC-276P9.4	4	26	93	79	15	1	2	16	4	118	4	146	41	14	27	11	5	96	5	6	6	56	15	1	33	15	85	13	5	628	35	88	39	117	16	2	198	28	5	104	5	30	25	1	8	2	17	0	8
RP11-510I5.4	1	0	0	0	0	0	0	3	0	0	0	0	0	0	0	0	0	0	0	0	0	1	0	1	0	1	0	0	0	2	0	0	0	0	0	0	0	0	0	0	2	0	0	1	0	0	0	0	0
AC011524.2	0	0	0	0	0	0	0	0	0	0	0	0	0	0	0	0	0	0	0	0	0	0	0	0	0	0	0	0	0	0	0	0	0	0	0	0	0	1	0	0	0	0	0	0	0	0	0	0	0
RP11-165D7.5	0	8	15	11	5	4	11	6	5	19	12	20	21	10	21	10	8	11	2	1	9	8	19	10	14	11	13	6	2	22	33	8	11	44	17	6	13	6	15	10	59	3	16	2	7	10	5	6	9
RP11-119H12.6	0	0	0	0	0	1	0	1	1	0	2	1	0	0	0	0	1	0	0	1	0	0	0	0	0	0	0	0	1	0	0	0	0	0	0	0	0	0	0	0	0	0	0	0	0	1	0	0	0
LINC02220	0	0	0	0	0	0	0	0	0	0	0	0	0	0	0	0	0	0	0	1	0	0	1	0	0	0	0	0	0	0	0	0	0	0	2	0	0	0	0	0	0	0	0	0	0	0	0	0	0
AC022486.1	0	0	0	0	0	0	0	0	0	0	0	0	0	0	0	0	0	0	0	0	0	0	0	0	0	0	0	0	0	0	0	0	0	0	0	0	0	0	0	0	0	0	0	0	0	0	0	0	0
AC009508.1	0	0	0	0	0	0	0	0	0	0	0	2	0	0	0	0	0	0	0	0	0	0	0	0	0	0	0	0	0	0	0	0	0	0	0	0	0	0	0	0	0	0	0	0	0	0	0	0	0
RP11-305D15.8	0	0	0	0	0	1	0	2	0	0	2	0	1	0	0	0	0	0	2	0	3	0	1	0	1	7	1	1	0	0	1	1	0	2	0	1	0	2	0	3	0	0	0	0	0	1	0	4	0
RP11-539I5.1	80	52	9	155	65	109	92	62	33	27	681	260	95	52	36	86	1042	43	20	32	39	202	119	7	9	47	135	292	65	67	205	119	67	104	447	41	81	110	45	271	35	73	218	20	60	103	199	220	12
AC142293.3	48	0	0	0	0	1	0	1	0	0	0	0	2	5	1	0	0	0	0	1	2	0	34	5	10	1	0	0	1	0	0	2	3	1	1	1	0	1	0	3	10	0	4	0	0	1	0	0	1
RP11-550A5.2	6	1	0	0	0	4	1	1	1	2	0	5	2	7	0	2	1	0	1	1	0	0	2	0	2	2	0	1	1	1	2	0	3	2	1	2	0	0	0	3	0	1	1	1	3	3	3	0	1
ZNF32-AS3	0	0	0	0	0	0	0	0	0	0	2	0	1	0	0	0	1	0	0	0	1	0	0	0	0	2	0	0	0	0	0	0	0	1	0	0	1	0	5	1	0	0	0	0	0	0	1	0	0
ZNF32-AS2	27	5	8	4	1	1	9	18	5	14	16	40	19	7	9	1	39	16	5	13	4	23	3	3	3	16	19	14	0	10	2	10	5	6	42	4	12	4	3	10	1	10	13	3	13	3	29	3	6
ZNF32-AS1	3	3	1	0	1	0	2	7	1	5	7	10	7	2	2	0	12	9	1	0	0	8	2	5	0	5	11	5	1	9	0	6	2	2	8	0	3	0	1	5	4	1	3	0	3	2	8	5	1
RP11-624M8.1	4	2	4	0	2	0	5	1	4	2	2	6	2	3	2	2	3	2	10	2	0	6	0	0	2	8	2	4	2	4	7	8	5	0	34	0	15	3	24	4	1	2	6	1	1	11	0	2	5
RP11-196H14.3	0	0	0	0	0	0	0	0	0	0	0	0	0	0	0	0	0	0	0	0	0	0	0	0	0	0	0	0	0	0	0	0	0	0	0	0	0	0	0	0	0	0	0	0	0	0	0	0	0
RP11-196H14.2	5	0	0	0	0	0	0	0	0	0	3	0	1	0	0	0	4	0	0	1	0	0	0	1	1	1	2	1	0	0	2	0	0	0	0	0	1	0	0	0	2	1	0	0	0	1	0	0	0
RP11-196H14.4	2	0	0	1	3	0	0	0	0	2	0	3	1	0	0	0	1	0	0	0	0	0	0	0	1	1	0	0	0	0	1	0	2	0	0	1	0	0	0	0	1	0	0	1	3	0	0	0	0
RP11-531A24.5	26	31	12	14	11	23	67	30	7	44	46	67	46	13	12	26	34	14	13	15	19	39	15	21	9	77	12	43	15	22	36	47	23	25	41	18	34	24	9	22	15	11	47	25	54	26	22	118	12
RP11-552M11.8	3	6	16	18	8	4	17	20	14	22	18	40	29	20	38	10	47	10	3	21	16	32	45	13	11	63	27	23	7	44	44	18	15	53	42	64	11	24	24	67	8	19	38	3	6	16	62	10	22
RP3-460G2.2	42	2	9	3	112	11	6	59	6	10	10	6	90	32	5	6	246	26	13	104	18	30	239	7	20	15	8	17	6	12	10	10	5	9	28	7	34	9	90	3	107	26	48	5	6	101	53	5	115
RP5-973N23.4	1	1	1	0	0	1	1	0	0	2	0	1	0	1	0	0	1	0	0	1	0	0	0	0	0	0	1	0	0	0	1	0	1	2	0	1	2	0	0	0	0	0	0	0	0	0	3	0	0
LINC00592	7	58	8	4	23	12	173	8	34	8	24	61	41	134	11	25	36	8	9	49	9	8	64	25	81	20	0	42	6	9	135	4	58	65	12	29	28	3	67	6	39	6	31	5	53	10	28	4	66
SCEL-AS1	0	0	0	1	2	0	0	0	0	1	0	0	2	0	1	0	0	0	0	0	0	0	1	1	1	0	0	0	0	0	0	1	0	1	0	0	0	0	1	1	0	1	1	0	2	2	0	0	0
LINC00596	0	0	0	0	0	0	0	0	0	0	0	1	1	0	0	0	2	0	0	0	0	0	0	0	0	0	0	0	0	0	0	5	0	0	0	0	0	0	0	0	0	1	0	0	0	0	0	0	0
CTC-487M23.5	14	20	12	23	24	9	4	42	7	17	15	24	17	16	8	10	56	13	12	24	6	21	52	28	15	33	13	23	16	9	29	18	23	29	41	34	4	20	15	58	11	25	40	14	15	14	58	6	7
RP11-76E12.1	0	0	1	0	0	0	0	1	0	1	0	0	0	0	0	0	0	0	0	0	0	0	0	0	0	0	0	0	0	0	0	0	0	1	0	0	0	0	0	0	0	0	0	1	0	0	0	1	0
LINC00599	0	0	1	0	6	0	0	1	0	1	0	0	0	0	0	0	2	0	0	0	0	0	0	0	0	0	0	0	0	1	0	0	0	2	0	1	0	0	0	0	0	0	1	0	0	0	0	0	0
LINC00598	10	0	2	4	2	1	3	8	0	6	13	17	3	6	0	2	12	5	10	7	4	8	2	9	5	16	1	2	3	3	6	7	16	7	9	5	2	4	5	11	8	5	2	4	5	4	32	0	2
RP11-337C18.8	89	42	24	17	24	49	47	54	20	21	65	71	68	49	21	59	203	39	105	47	57	51	31	77	28	126	39	35	75	57	31	54	111	39	204	58	164	43	26	36	31	54	54	48	54	43	44	203	55
RP11-598D14.1	0	0	0	0	0	1	0	0	0	0	0	0	1	0	0	0	0	0	0	1	2	0	0	0	0	3	0	4	0	0	0	1	0	0	0	1	0	0	1	0	0	0	0	0	0	0	0	0	1
DSCR9	7	5	2	2	0	11	4	5	3	6	7	11	13	12	7	7	39	5	3	6	3	3	4	0	0	3	6	6	2	9	26	7	9	6	14	2	22	0	5	4	9	2	6	4	8	4	27	28	7
RP11-619J20.1	2	0	0	0	3	1	0	0	0	0	0	1	2	0	1	0	0	1	1	0	0	0	2	0	0	1	0	0	2	0	0	0	0	0	0	1	0	1	0	0	0	0	1	1	1	0	0	0	1
C20orf166-AS1	0	0	4	0	0	7	0	1	36	0	2	10	0	5	3	19	0	2	45	10	5	47	4	0	3	75	0	1	10	4	2	33	73	7	1	3	1	4	1	2	1	28	1	4	11	11	1	326	3
RP11-799B12.4	16	4	5	3	7	8	2	13	4	11	26	7	10	7	17	4	66	10	4	8	4	11	8	8	0	5	32	53	2	20	41	7	9	17	4	2	72	4	3	7	7	8	4	1	9	10	60	11	8
LBX2-AS1	92	63	124	53	86	233	24	170	70	125	292	241	286	348	192	287	382	122	148	354	294	176	393	229	185	517	278	181	196	191	406	205	408	260	459	85	973	101	341	78	708	168	127	95	235	251	320	1041	239
AC009495.4	6	1	3	3	0	0	2	4	2	2	3	6	3	2	2	5	4	2	2	2	1	1	1	0	0	1	7	4	0	2	6	6	1	3	11	1	13	4	0	5	1	1	4	0	3	2	4	0	0
RP11-213G21.2	0	0	0	0	0	2	0	0	0	0	1	3	0	0	0	0	0	0	2	0	0	0	0	1	0	0	0	0	1	0	0	0	0	0	1	0	6	1	0	0	0	0	3	1	1	0	1	0	0
RP11-435J9.2	3	0	1	0	0	2	2	0	1	0	1	1	2	0	0	0	1	2	1	1	1	2	1	4	0	6	0	4	0	5	3	1	2	2	4	0	0	0	0	0	0	4	0	0	0	1	2	4	0
RP11-422N16.3	1	0	0	0	0	0	0	6	1	0	8	1	0	1	0	0	3	0	0	0	0	1	0	0	0	2	0	3	1	0	17	1	0	0	2	1	1	0	0	0	0	1	1	0	1	0	1	0	0
AC009495.2	16	8	10	11	6	10	14	11	7	18	12	21	23	8	17	16	13	10	27	11	7	18	29	13	6	11	21	17	1	9	36	16	13	22	31	11	39	15	5	18	30	11	12	8	20	16	25	0	13
RP11-248G5.8	0	0	0	0	0	0	0	0	0	0	0	0	0	0	0	0	0	0	0	0	0	1	0	0	0	0	0	0	0	0	0	0	0	0	0	0	4	0	0	0	0	0	0	0	0	0	0	0	0
FAM182A	1	6	22	19	1	2	2	0	6	23	1	599	9	10	336	45	5	49	0	50	4	41	4	2	1	19	124	59	5	136	6	77	69	33	7	3	10	1	6	47	3	6	1	1	1	9	13	5	5
CTC-265N9.1	0	1	0	0	0	0	0	2	0	0	0	0	0	0	0	1	0	0	0	0	0	0	0	0	0	0	0	0	0	0	0	1	0	1	0	0	0	0	0	0	0	0	0	0	0	0	0	4	0
AP000442.4	3	1	5	0	0	0	1	6	0	0	3	8	3	1	2	2	4	5	1	1	11	0	15	11	3	5	3	2	0	7	3	3	3	1	10	0	2	3	1	2	15	1	0	1	6	1	4	9	5
RP11-765K14.1	0	0	0	0	0	0	0	0	0	0	0	0	0	0	0	0	0	0	0	0	0	0	0	0	0	0	0	0	0	0	0	0	0	0	0	0	0	0	0	0	0	0	0	0	0	0	0	0	0
AP000442.1	34	15	23	14	11	16	12	31	8	18	16	39	39	6	26	16	29	27	10	6	18	30	28	24	4	19	15	19	9	21	20	15	8	35	32	11	14	5	12	15	24	13	15	27	16	16	18	30	19
RP11-630D6.5	1	1	2	1	0	0	0	7	1	4	1	0	0	1	1	1	2	1	3	2	0	7	0	2	0	4	1	0	2	0	0	1	0	4	0	0	0	0	0	0	4	1	0	1	0	1	0	0	0
RP11-402N8.1	0	0	0	0	0	0	0	0	0	0	21	0	0	0	0	0	0	0	0	0	0	0	0	0	0	2	0	0	0	0	0	0	0	0	0	0	0	0	0	0	0	0	0	0	0	0	0	0	0
RP11-137J7.2	0	0	0	0	0	0	0	0	0	0	0	1	0	0	0	0	0	0	0	0	0	0	0	0	0	0	0	0	0	0	0	0	1	0	0	0	0	0	0	0	0	0	0	0	0	0	0	0	0
RP11-536P6.3	0	0	0	0	2	0	0	0	2	0	0	0	0	7	0	1	0	0	1	0	19	0	0	0	38	1	0	0	1	0	0	0	0	0	0	2	0	0	0	0	1	3	2	0	0	0	0	0	4
SEPT7-AS1	39	22	12	13	12	13	27	15	14	38	31	34	26	15	24	16	82	30	31	37	58	25	20	32	21	105	29	22	29	25	17	34	40	38	74	12	17	26	30	35	53	24	24	24	33	14	25	37	23
RP11-586K12.8	0	0	0	0	0	0	0	0	0	0	0	0	0	0	0	0	0	0	0	0	0	0	0	0	0	0	0	0	0	0	0	0	0	0	0	0	0	0	0	0	0	0	0	0	0	0	0	0	0
RP11-104E19.1	106	8	145	27	58	117	172	105	5	7	281	9	177	32	1	14	56	142	39	35	67	37	81	74	22	99	0	0	81	14	0	2	42	1	89	56	248	34	35	33	108	40	73	45	4	6	720	0	64
AL591893.1	18	5	6	3	5	11	7	6	3	3	11	18	12	11	7	5	5	7	8	5	9	7	4	21	12	8	2	21	3	8	18	13	8	6	24	7	15	2	2	13	96	3	19	6	44	9	38	7	12
DLG5-AS1	20	10	19	9	4	23	19	11	30	26	23	22	19	24	20	19	54	33	14	26	17	14	18	14	9	25	18	46	23	14	42	15	15	24	18	5	11	11	20	32	32	8	14	11	34	27	15	301	20
RP3-521E19.2	0	0	0	0	0	0	0	0	0	0	0	1	0	0	0	0	0	0	0	1	0	0	0	0	0	0	0	0	0	0	1	0	0	0	0	0	0	0	0	0	0	0	0	0	0	0	0	0	0
AC004069.2	12	1	4	6	7	9	15	9	8	4	7	11	9	4	36	3	45	9	7	15	11	7	3	9	6	7	12	4	3	21	28	22	11	8	51	7	8	3	15	4	17	4	2	2	6	2	5	15	6
RP11-104H15.7	0	0	0	0	0	0	0	0	0	0	0	0	0	0	0	0	0	0	0	0	0	0	0	0	0	0	0	0	0	0	2	0	0	0	0	0	0	0	0	0	0	0	0	0	0	0	0	0	0
RP11-380M21.4	0	0	0	0	1	4	0	0	2	8	1	0	1	1	2	0	3	1	4	3	0	0	1	3	1	10	5	0	0	0	17	1	1	1	0	3	3	1	0	5	1	0	0	2	0	4	0	1	1
RP11-89N17.4	2	0	1	0	1	0	0	0	0	0	0	4	1	0	1	0	0	1	0	0	0	2	1	0	0	1	0	0	0	0	0	0	0	1	0	0	0	0	0	0	0	0	0	0	0	0	0	7	0
RP11-728F11.3	0	2	1	0	0	0	1	0	0	2	0	0	0	2	0	0	0	1	0	0	0	0	2	0	0	0	2	0	0	0	0	1	0	0	0	0	0	0	0	0	0	1	0	0	0	0	0	1	0
RP11-104H15.8	0	0	0	0	0	0	0	0	0	0	0	0	0	0	0	0	0	0	0	0	0	0	0	0	0	0	0	0	0	0	0	0	0	0	0	0	0	0	0	0	0	0	0	0	0	0	0	0	0
CTD-3157E16.2	69	42	22	63	25	104	16	44	56	16	99	16	15	89	9	84	416	152	31	142	55	75	61	9	53	232	73	40	58	53	25	39	132	184	291	11	82	81	24	108	115	67	10	17	151	213	7	260	113
CTD-3157E16.1	26	48	17	54	9	46	20	30	8	14	101	8	15	27	2	65	425	52	16	106	37	39	17	2	60	210	18	26	57	10	5	30	124	47	193	3	52	71	18	77	54	101	12	9	186	109	5	7	112
RP11-89N17.3	0	0	0	0	0	0	0	0	0	0	0	3	0	0	0	0	0	0	0	0	0	0	0	0	0	0	0	0	0	0	0	0	0	0	0	0	0	0	0	0	0	0	0	0	0	0	0	0	0
RP11-815I9.4	30	35	16	16	32	22	14	30	6	39	57	34	95	26	7	17	194	14	11	47	49	47	20	37	23	120	30	56	41	57	104	22	26	25	84	33	37	29	46	25	20	47	26	47	43	21	29	127	34
RP11-262K1.1	0	0	0	0	0	0	0	0	0	0	0	0	0	0	0	0	0	0	0	0	0	0	0	0	0	0	0	0	0	0	0	0	0	0	0	0	0	0	0	0	0	0	0	0	0	0	0	0	0
LINC01759	15	37	186	55	45	59	145	41	30	52	147	214	68	24	135	148	412	148	19	52	34	28	252	14	21	44	130	73	23	134	68	68	197	297	134	39	132	32	104	104	107	35	40	18	107	51	100	49	71
AC083867.4	0	0	0	0	0	0	0	0	0	1	0	0	0	0	0	0	1	0	0	0	0	0	0	0	0	0	0	0	0	0	0	0	0	0	0	0	0	0	0	0	0	0	1	0	0	0	0	0	1
AC008079.9	0	0	0	0	0	0	0	0	0	0	1	0	0	0	0	0	0	0	0	1	0	0	0	0	0	0	0	0	0	0	2	0	0	0	0	0	0	0	0	0	0	0	0	0	0	0	0	0	0
LINC01752	6	26	27	43	17	11	77	2	45	36	81	85	19	7	53	11	116	63	1	153	31	51	28	3	12	11	16	56	15	84	17	14	18	27	60	9	60	33	93	74	10	5	50	2	41	16	66	5	9
RP11-215P8.4	7	104	35	0	23	98	0	17	0	0	39	264	49	0	0	42	16	240	0	0	2	0	261	17	1	30	65	119	0	0	100	0	89	1	21	1	1	0	51	0	54	7	23	11	26	21	61	67	23
LINC01750	9	6	4	33	14	4	22	5	8	40	9	29	1	15	26	26	3	8	25	9	33	53	6	44	17	5	5	155	9	1	2	11	19	0	10	21	1	14	19	21	128	5	3	5	11	24	5	3	4
LINC01751	0	0	0	0	0	0	0	0	0	0	0	1	0	0	0	0	0	0	0	0	0	0	0	0	0	0	0	0	0	0	0	0	1	1	0	0	0	0	0	1	0	0	0	0	0	0	0	0	0
LINC01756	0	0	0	0	0	0	0	0	0	0	0	1	0	1	0	0	0	0	0	0	0	1	0	0	0	0	0	0	1	0	0	0	0	0	3	0	11	0	0	0	3	0	0	0	0	2	0	1	0
LINC01757	0	0	0	0	0	0	0	0	0	0	0	0	0	0	0	0	0	0	1	0	0	0	0	0	0	0	0	0	0	0	0	0	0	0	0	0	0	0	0	0	0	0	1	0	0	0	0	0	0
RP11-215P8.3	7	8	8	6	7	2	2	16	1	12	11	28	9	5	8	8	13	15	4	4	12	10	4	12	7	9	3	16	3	5	2	5	19	8	12	7	7	6	6	5	16	9	6	6	2	5	13	11	12
RP11-423C15.3	1	1	1	1	1	0	1	2	0	2	3	6	0	1	3	6	4	4	0	0	3	4	2	1	0	2	0	1	1	3	0	3	0	1	1	2	1	2	0	0	1	0	0	1	3	0	2	19	1
RP11-532L16.3	0	0	0	0	0	0	0	0	0	0	0	0	0	0	0	0	0	0	0	0	0	0	0	0	0	0	0	0	0	0	0	0	0	0	0	0	0	0	0	0	0	0	0	0	0	0	0	0	0
CTB-50L17.7	0	0	0	0	0	0	0	0	0	0	0	0	0	0	0	0	0	0	0	0	0	0	0	0	0	0	0	0	0	0	0	0	0	0	0	0	0	0	0	0	0	0	0	0	0	0	0	0	0
RP3-369A17.4	0	1	0	0	2	0	0	0	1	2	0	2	0	9	1	1	1	1	1	9	2	3	1	1	4	2	7	1	2	0	0	1	1	0	1	0	0	1	2	0	1	3	0	0	1	0	3	1	0
RP5-1119O21.2	0	0	0	0	0	0	0	0	0	0	0	0	0	0	0	0	0	0	0	0	0	0	0	0	0	0	0	0	0	0	0	0	0	0	0	0	0	0	0	0	0	0	0	0	0	0	0	0	0
RP11-338H14.1	14	3	0	0	1	3	11	5	4	2	4	3	5	1	1	1	5	1	3	4	4	1	1	2	5	5	0	0	5	1	1	0	1	1	24	2	5	10	104	1	18	1	11	0	18	2	24	4	9
LVCAT5	81	0	0	0	0	0	0	0	1	0	0	1	0	0	0	0	0	0	0	0	0	0	62	0	1	0	0	0	0	0	0	0	0	0	0	0	5	0	0	0	46	1	4	0	0	0	1	0	40
AP001627.1	0	0	1	3	0	0	1	2	5	0	2	2	0	3	0	0	6	0	3	0	1	3	2	1	0	1	1	2	2	2	0	13	1	3	0	3	1	2	0	3	0	1	3	0	0	0	2	1	0
LSINCT5	0	0	0	0	0	1	0	0	0	0	1	0	0	3	0	1	2	0	1	1	0	0	0	0	0	0	0	1	0	1	0	2	2	0	2	1	1	0	0	0	0	0	4	0	1	0	0	0	0
LINC00205	143	29	242	47	55	185	80	59	53	139	177	176	154	256	268	56	510	148	49	81	210	181	39	84	34	174	184	305	87	169	377	125	141	119	225	99	291	124	46	90	170	117	72	110	56	229	450	1186	126
RP11-61I13.3	49	15	19	7	23	37	1	42	12	26	46	46	16	31	10	9	41	7	18	13	36	87	15	23	16	62	23	9	25	10	21	23	25	29	59	10	21	24	11	4	34	17	26	36	30	46	52	43	12
RP11-620J15.4	0	1	1	0	0	0	0	0	1	2	0	0	0	0	0	1	1	0	0	4	0	0	1	0	0	1	2	1	0	0	0	0	1	0	0	0	3	0	2	0	0	0	0	0	0	1	0	11	0
RP11-620J15.2	0	1	2	1	1	0	2	5	1	4	2	4	2	1	0	3	4	1	1	8	2	3	1	2	0	3	1	9	0	2	2	2	3	1	0	0	7	0	0	0	3	1	8	0	2	2	1	17	1
CTD-2012J19.3	2	6	4	8	3	7	14	15	5	4	18	15	13	4	1	15	43	1	3	16	24	12	5	2	1	7	1	15	11	5	23	14	89	2	138	12	16	2	6	11	3	11	38	1	12	6	49	5	17
RP11-620J15.1	1	1	0	1	0	12	0	1	0	4	6	5	2	1	2	3	7	0	4	3	0	0	0	1	0	2	2	6	2	0	2	1	2	1	0	1	1	2	0	0	2	0	2	1	1	2	0	0	0
RP11-152F13.8	9	13	15	12	3	3	3	7	0	6	8	54	10	3	4	7	5	11	2	3	1	17	6	4	1	2	11	6	0	9	1	18	6	6	3	2	16	1	5	19	4	17	10	7	10	5	5	0	2
AP006222.2	0	3	4	6	2	2	9	25	2	11	32	33	7	3	14	7	131	56	0	8	1	6	2	4	1	19	7	15	3	6	14	15	2	19	6	4	23	8	4	8	4	6	11	1	4	3	19	6	2
RP11-434D9.1	9	1	2	3	4	0	11	3	2	0	11	1	4	1	0	0	8	0	2	0	3	0	0	10	0	6	1	0	0	7	9	0	0	0	16	1	17	1	8	0	9	2	1	5	9	3	8	5	2
RP11-154D6.1	3	4	16	5	3	1	5	3	0	27	9	12	5	9	3	2	6	9	7	4	2	23	3	4	2	6	19	15	4	8	36	33	3	4	14	2	14	3	8	15	12	4	13	2	0	0	15	0	0
RP11-434D9.2	13	1	16	3	15	0	13	6	1	2	18	1	12	0	0	1	53	3	10	0	7	1	2	18	0	15	1	2	1	11	4	1	12	0	52	0	25	0	19	5	23	5	20	6	16	13	23	3	9
LAMA5-AS1	1	0	2	1	1	1	0	3	6	1	3	3	1	3	0	1	0	0	15	1	2	11	1	1	0	8	4	5	3	3	3	5	8	2	5	4	1	0	0	4	4	6	0	3	15	7	1	4	4
RP11-791G15.2	7	28	3	12	3	40	8	4	12	6	28	23	28	61	6	51	43	9	8	23	13	20	87	15	24	56	5	83	28	14	112	3	19	23	26	23	27	5	69	9	51	25	22	4	18	32	83	68	23
CTD-2113L7.1	2	2	1	1	0	0	6	2	0	0	1	0	0	0	0	0	1	0	0	2	1	0	0	0	0	0	1	0	2	0	0	0	0	0	1	0	0	2	0	0	1	0	0	0	0	0	3	0	1
RP11-778J16.3	0	0	0	1	0	0	0	0	0	0	1	0	0	0	0	0	0	0	0	0	0	0	0	0	0	0	0	0	0	0	0	0	0	0	0	0	0	0	0	0	0	0	2	0	0	0	1	0	0
RP11-1398P2.1	23	3	10	13	16	55	5	21	30	23	17	16	17	26	11	38	47	8	38	35	22	29	8	42	29	58	52	9	30	26	23	9	65	13	15	19	9	14	19	16	60	18	26	6	20	53	11	75	106
RP11-440G5.2	24	6	12	3	1	0	14	3	4	15	17	17	3	9	1	10	14	23	4	4	27	3	9	0	5	14	5	1	1	3	1	12	25	21	62	5	5	4	3	2	32	2	10	4	19	5	7	92	30
RP11-897M7.4	2	0	0	0	0	0	0	0	0	0	3	1	0	0	0	0	0	1	0	0	1	0	0	4	0	2	0	0	0	0	0	0	0	0	1	0	3	0	0	0	0	1	2	0	0	0	1	0	1
RP11-141O11.1	0	0	1	0	0	0	0	1	0	1	1	1	0	0	0	0	3	0	0	1	0	1	0	0	0	1	0	5	0	0	0	0	0	1	0	0	1	0	0	0	0	0	1	0	1	0	1	1	0
RP11-610P16.1	13	15	17	9	12	10	13	8	1	20	29	55	29	7	12	9	23	4	5	3	34	7	10	13	14	21	4	10	3	7	7	15	14	11	48	5	42	19	17	11	30	13	23	8	20	13	21	0	16
CH17-360D5.2	453	147	306	384	488	3252	205	652	134	356	651	226	186	578	959	853	873	549	312	637	501	231	221	960	397	689	209	44	407	681	10	567	431	958	878	956	330	347	346	703	945	245	340	797	959	1482	275	22	519
CH17-360D5.3	199	407	405	497	353	3992	43	467	94	0	254	435	96	404	112	327	1053	260	339	477	1609	356	391	1349	556	426	87	2	880	164	2	94	939	255	604	603	94	164	58	648	154	458	213	770	566	2163	411	2	730
RP11-187E13.1	1	2	1	2	1	1	1	1	1	1	0	1	0	2	0	1	1	0	0	4	1	1	14	3	9	1	1	1	0	1	4	5	3	0	2	1	1	1	0	4	5	1	0	1	1	0	8	11	28
RP11-753H16.5	23	2	0	0	2	0	0	5	0	2	4	6	4	3	4	4	1	0	1	8	3	2	2	3	4	21	0	5	1	1	0	1	21	3	7	4	3	1	1	0	4	1	8	11	3	3	8	0	2
RP11-187E13.2	0	0	3	1	0	0	0	0	0	1	0	0	0	1	0	0	0	0	0	0	0	0	0	0	0	0	0	0	0	2	2	0	0	1	0	0	0	0	0	0	1	0	0	0	0	0	2	0	0
RP11-446E24.3	0	0	1	0	0	0	0	0	0	0	0	1	0	1	0	0	0	1	0	1	2	2	0	1	0	2	2	0	0	0	0	1	1	0	1	0	0	1	0	1	0	0	3	0	0	1	4	10	0
RP11-72L22.1	0	0	0	0	0	2	0	0	0	0	0	1	0	2	0	0	0	0	0	0	0	0	0	0	2	0	0	0	0	0	1	4	0	0	0	0	0	0	0	0	0	2	0	0	0	0	0	2	6
AC005358.3	0	0	0	0	0	0	0	1	0	0	0	0	0	0	0	0	0	0	0	0	0	0	0	0	0	0	0	0	0	0	0	0	0	0	0	0	1	0	0	0	0	0	0	0	0	1	0	0	0
CTD-2568A17.8	0	0	0	0	0	0	0	0	0	1	1	1	0	1	0	0	2	1	0	0	0	0	1	1	0	1	2	1	1	0	0	1	1	1	1	0	0	0	0	0	1	0	0	0	0	0	0	0	0
RP1-300I2.2	0	0	0	0	0	0	0	0	0	0	0	0	0	0	0	0	0	0	0	0	0	0	1	1	0	0	1	0	0	0	0	0	0	0	0	0	0	0	0	0	0	0	2	0	0	0	0	0	2
LINC01337	0	1	2	1	1	2	1	3	0	3	1	9	1	1	4	2	0	7	0	0	1	0	0	0	4	0	9	2	2	8	8	4	1	10	3	2	3	0	0	2	0	2	1	1	1	0	0	2	1
RP11-661A12.12	2	3	1	3	3	5	0	0	0	5	2	10	4	2	5	1	16	2	0	3	1	4	2	5	2	4	4	5	2	1	10	1	3	5	3	2	1	1	2	1	12	3	1	2	2	8	1	15	1
HOXA11-AS	3	3	0	0	1	37	32	11	4	2	39	15	18	2	2	7	274	2	0	0	0	2	30	8	0	10	31	32	0	1	2	0	73	6	98	2	53	3	18	1	34	3	30	4	32	9	40	852	94
RP1-81P11.1	0	0	0	0	0	0	0	0	0	0	0	0	0	0	0	0	0	0	0	0	0	0	0	0	0	0	0	0	0	0	0	0	0	0	1	0	0	0	0	0	0	0	0	0	0	0	0	3	0
RP11-173C1.1	2	147	119	1	4	1	1	2	1	310	5	238	2	2	226	184	19	145	0	4	4	8	6	2	5	19	223	10	4	232	6	188	198	123	2	0	4	6	0	2	7	2	0	2	1	9	1	118	5
AC003104.1	2	2	1	1	1	0	1	9	0	5	0	3	8	0	1	2	9	0	1	1	0	2	0	1	1	2	4	2	0	1	6	0	0	0	19	2	5	4	4	0	3	1	5	2	2	1	7	3	3
ASAP1-IT2	6	1	2	0	2	21	2	7	4	8	3	6	3	5	10	2	1	0	1	4	3	1	4	4	3	4	16	1	3	1	27	1	3	7	1	4	6	0	2	1	9	5	3	0	0	3	2	7	2
AC011901.2	0	0	0	0	0	0	0	0	0	0	0	0	0	0	0	0	0	0	0	0	0	0	0	0	0	0	0	0	0	0	0	0	0	0	0	0	0	0	0	0	0	0	0	0	0	0	0	0	0
CTD-2050I18.1	0	0	0	0	0	0	0	0	0	0	0	0	0	0	0	0	1	0	0	0	0	0	0	0	0	0	0	0	0	0	0	0	0	0	0	0	0	0	0	0	0	0	0	0	0	0	0	0	0
FLJ20021	251	95	115	164	126	159	168	126	100	110	121	122	234	245	238	141	185	217	326	158	190	195	217	355	275	408	144	23	120	221	31	142	289	115	121	127	346	111	237	253	905	129	141	88	373	328	54	1248	407
RP11-14J7.6	1	1	1	0	0	0	0	1	0	0	0	1	0	0	2	0	0	0	5	1	1	0	1	0	1	0	0	0	0	0	0	0	1	0	0	0	0	0	0	0	0	0	1	0	1	0	3	0	0
RP11-745C15.2	6	0	1	0	0	0	5	0	0	1	1	0	0	0	0	0	1	0	0	0	1	2	0	0	1	3	0	0	2	0	1	2	1	0	0	3	0	0	0	0	2	0	0	2	1	3	1	10	1
RP11-1041F24.1	1	0	0	0	0	0	0	0	0	0	0	0	1	0	19	0	0	0	0	0	0	0	0	0	1	2	0	0	0	2	0	0	1	0	266	0	47	0	0	0	0	1	0	0	42	0	0	0	217
AC006037.2	0	0	0	0	0	0	0	0	0	0	2	0	0	0	0	0	0	0	0	0	0	0	0	0	0	0	0	0	0	0	0	0	0	0	0	0	0	0	0	0	0	0	0	0	0	0	0	0	0
AC002064.4	1	1	1	0	0	0	0	1	0	2	0	6	3	0	1	0	2	0	0	3	0	1	0	1	1	2	0	1	0	0	0	1	0	0	2	0	1	1	0	0	0	5	1	0	0	2	2	0	0
AC002064.5	1	1	0	0	0	0	1	0	0	1	2	1	0	0	0	0	1	0	0	1	1	0	0	1	0	0	0	1	1	0	0	0	0	0	0	0	0	0	1	1	0	3	0	0	0	0	1	0	0
RP11-49I11.4	32	21	11	16	25	37	2	49	3	16	13	74	5	18	53	17	37	31	9	42	8	18	16	39	10	12	26	14	20	36	21	5	200	35	25	15	20	4	4	28	67	18	11	9	4	7	27	24	24
RP11-18H7.1	71	44	45	30	10	19	76	34	8	55	64	190	43	19	60	38	72	54	21	27	68	36	14	40	42	24	77	74	11	87	22	333	70	107	71	17	60	23	17	25	44	33	72	13	70	40	45	8	16
ACOXL-AS1	5	2	6	1	0	1	2	1	3	9	2	15	4	1	4	2	7	8	4	6	19	1	0	3	2	8	9	3	3	9	2	6	5	5	15	0	4	5	0	5	3	4	6	0	4	3	2	31	4
LINC02146	0	0	0	0	0	0	1	0	0	0	0	0	0	0	0	0	0	0	0	0	0	0	0	0	0	0	0	0	0	0	0	0	0	0	0	0	0	0	0	0	0	0	0	0	0	0	0	0	0
RP11-6E9.5	0	0	0	0	0	0	0	0	0	0	0	0	0	0	0	0	0	0	0	0	0	0	0	0	0	0	0	0	0	0	0	0	0	0	0	0	0	0	0	0	0	0	1	0	0	0	0	0	0
RP11-128P17.4	0	6	0	4	0	0	21	1	0	0	2	13	0	0	0	0	0	0	0	0	0	14	1	0	0	1	0	0	0	0	0	6	0	0	0	0	1	0	3	0	1	0	0	0	0	0	18	0	0
CYP17A1-AS1	1	1	0	0	0	1	1	0	0	0	2	0	0	1	0	0	0	0	0	0	0	2	0	0	0	0	1	0	0	2	0	2	0	0	0	0	1	0	0	1	1	1	1	0	0	0	0	0	0
PCAT1	54	9	4	24	14	7	51	14	8	1	25	17	36	81	28	10	27	3	14	43	10	16	162	17	21	19	13	24	7	10	32	6	23	8	133	17	39	11	17	30	36	15	184	10	41	12	77	20	188
RP11-455F5.4	1	1	0	3	1	0	0	1	0	0	0	2	1	0	0	1	5	1	0	0	0	0	0	2	0	0	3	0	0	1	0	4	0	2	3	0	1	1	1	2	0	1	5	1	3	0	2	1	1
PCAT2	0	1	0	0	0	2	2	1	0	0	3	0	1	0	2	0	5	0	0	0	0	2	3	0	0	3	0	4	0	0	10	0	1	1	3	2	2	0	10	8	2	0	5	0	1	0	1	0	2
PCAT5	9	0	0	0	0	0	0	0	0	0	2	0	0	0	0	0	0	1	0	1	0	0	1	0	0	0	0	0	0	1	6	1	1	1	1	0	0	0	0	1	0	0	1	1	7	0	1	1	0
RP11-506M13.3	8	8	8	5	7	8	8	0	16	20	3	22	7	8	6	9	9	30	11	26	6	30	14	3	1	30	27	30	5	7	10	2	27	38	62	7	14	14	7	9	11	4	23	3	12	12	14	20	6
PCAT7	5	10	11	3	27	15	37	48	5	31	47	132	82	13	67	39	447	105	7	0	1	6	152	10	1	5	42	37	2	31	128	2	74	9	230	7	8	9	64	2	57	0	95	6	37	129	56	314	19
PCAT6	1670	91	79	256	146	42	291	118	102	291	301	258	272	241	295	72	146	101	324	230	290	94	446	184	1425	313	239	363	48	99	654	291	274	65	363	473	336	217	527	202	703	108	194	155	542	241	156	1840	705
HAO2-IT1	0	0	0	0	0	0	0	0	0	0	0	0	0	0	0	0	0	0	0	0	0	0	0	0	0	0	0	0	0	0	0	0	0	0	0	0	0	0	0	0	0	0	0	0	0	0	0	0	0
RP11-455F5.6	14	2	3	2	7	2	2	13	2	11	1	6	12	5	7	6	6	24	0	2	4	7	1	4	1	0	23	9	0	12	19	15	3	13	7	1	6	2	0	18	7	3	15	1	5	0	2	17	3
RP11-483I13.5	0	0	0	0	0	0	0	0	0	0	0	0	0	0	0	0	0	0	0	0	0	0	0	0	0	0	0	0	0	0	0	0	0	0	0	0	0	0	0	0	0	0	0	0	0	0	0	0	0
RP11-418J17.3	0	0	0	0	0	0	2	1	0	0	0	0	1	0	6	0	5	0	0	0	0	0	0	0	0	0	1	0	1	0	0	1	1	2	0	0	0	0	1	0	0	0	2	0	0	0	1	4	0
RP1-90G24.11	0	0	0	0	0	1	1	1	0	0	2	2	0	0	0	0	4	0	0	0	0	0	1	0	2	0	0	6	0	0	20	1	1	0	5	0	0	0	1	2	0	2	4	0	0	0	12	28	0
RP1-90G24.10	0	0	1	0	0	2	0	1	0	1	5	1	0	1	0	0	26	0	0	0	3	0	4	1	2	0	0	6	2	0	5	6	3	0	18	0	7	0	8	2	0	0	11	0	0	10	44	0	0
RP11-197K6.1	222	0	54	0	1	0	0	1	0	0	1	0	22	148	203	0	3	0	0	160	4	34	4	1	6	9	0	1	0	17	9	0	0	50	313	0	70	0	11	0	258	0	180	1	7	1	43	124	113
RP11-839G9.1	2	2	3	2	0	0	0	0	2	0	0	10	0	0	6	0	0	3	1	1	0	2	2	0	0	2	2	1	0	7	0	0	1	2	2	0	2	1	1	1	0	2	1	0	3	2	1	0	0
RP13-653N12.2	0	0	0	0	1	0	0	0	0	1	1	0	1	1	0	0	0	0	0	0	0	0	0	0	0	0	0	0	0	0	1	0	0	0	0	0	0	0	0	0	0	0	0	0	0	0	0	0	0
RP11-53I6.3	1	0	5	1	2	1	1	0	1	2	2	1	0	0	2	6	7	1	0	1	2	2	1	1	0	1	4	0	1	2	0	3	0	0	10	0	2	2	3	3	3	2	2	1	1	0	0	9	6
RP11-53I6.2	0	0	0	0	0	0	0	0	0	0	0	0	0	0	0	0	0	0	0	0	0	0	0	0	0	0	0	0	0	0	0	0	0	0	0	0	0	0	0	0	0	0	0	0	0	0	0	0	0
EPHA5-AS1	0	0	0	1	0	1	4	0	0	0	1	0	0	1	0	0	45	106	0	0	0	1	0	0	0	0	0	0	0	0	0	6	2	0	0	0	0	0	0	0	0	0	1	0	0	0	0	283	3
CTD-2587M23.1	0	0	1	0	0	0	1	2	1	1	8	6	1	0	0	14	1	0	0	1	2	0	2	0	0	4	0	20	4	0	1	2	57	0	42	0	15	1	2	3	6	0	4	0	0	1	50	67	3
RP1-118J21.5	3	1	5	0	1	4	1	4	4	4	0	1	3	3	2	0	0	12	5	4	4	5	0	3	1	7	7	1	2	0	25	10	0	0	13	0	12	0	0	0	2	4	1	0	1	3	5	1	3
AC005609.20	0	0	0	0	0	0	0	0	0	0	0	0	0	0	0	0	0	0	0	0	0	0	0	0	0	0	0	0	0	0	0	0	0	0	0	0	0	0	0	0	0	0	0	0	0	0	0	0	0
RP11-1399P15.1	12	5	8	1	2	6	0	3	19	15	2	6	2	18	3	1	13	9	10	14	17	3	7	4	3	9	30	15	12	9	1	21	5	12	6	2	10	12	4	7	15	16	4	3	5	13	1	2	4
RP11-661G16.2	0	0	0	0	0	0	0	1	0	0	0	0	0	0	0	0	0	0	0	0	1	0	0	0	0	0	0	0	0	0	0	2	0	0	0	0	0	0	0	0	0	0	0	0	0	0	0	0	1
RP11-242D8.1	33	32	41	31	21	47	49	30	23	78	122	128	92	34	24	48	299	44	23	60	31	69	51	30	24	64	53	101	35	54	121	113	57	49	245	20	81	42	58	86	34	31	73	35	74	29	79	123	55
RP11-1081M5.1	0	0	0	0	0	0	0	1	0	0	0	0	1	1	0	1	0	0	4	0	0	1	3	0	0	1	2	0	1	2	0	4	4	5	0	0	0	0	1	0	0	0	1	0	2	0	0	1	0
CTD-2062F14.3	0	5	1	0	1	3	3	4	2	4	3	7	2	1	2	9	7	3	3	0	3	1	3	3	2	4	1	2	1	0	2	7	7	5	5	0	7	3	1	1	5	1	6	5	15	5	3	3	3
AP001468.58	3	0	0	0	0	0	0	0	0	2	0	0	0	0	0	0	2	0	0	0	1	0	0	0	0	0	0	0	0	1	1	0	3	0	1	0	2	0	1	0	1	0	0	2	0	2	0	1	1
RP11-195F19.30	18	2	0	2	7	7	5	8	1	6	15	24	1	4	1	3	22	10	18	11	8	8	12	11	4	11	6	1	3	10	20	6	12	7	5	4	30	2	9	4	15	7	5	3	3	2	25	26	13
CTD-2001E22.1	0	0	0	0	0	0	0	0	0	0	0	0	0	0	0	0	0	0	0	0	0	0	0	0	0	0	0	0	0	0	0	0	0	0	0	0	0	0	0	0	0	0	0	0	0	0	0	0	0
RP11-18H21.2	0	0	0	0	0	0	0	1	0	0	0	1	0	0	0	0	0	0	0	0	1	0	1	0	0	0	0	0	0	0	0	0	0	0	1	0	0	0	0	0	0	1	0	0	0	0	0	0	0
RP11-121A14.2	2	2	1	1	0	19	3	1	0	3	5	8	3	4	5	8	2	7	2	6	3	7	0	14	1	6	0	10	0	6	7	2	6	2	0	0	3	1	1	0	10	1	3	5	2	7	11	38	4
RP11-121A14.3	0	0	0	0	2	2	0	2	0	3	1	4	0	1	0	1	3	0	0	0	2	0	0	2	0	1	0	1	0	0	0	2	0	0	0	0	0	0	0	0	1	1	0	0	0	1	1	2	1
AC008067.2	0	0	0	0	0	0	2	0	0	0	0	0	0	0	1	0	0	15	0	0	0	0	0	0	0	1	0	0	0	2	0	0	2	0	0	0	1	0	0	0	0	0	0	0	0	0	0	0	0
RP11-285E23.2	0	0	1	0	0	0	1	0	0	0	3	1	0	0	0	0	2	0	1	0	0	0	0	0	1	2	1	0	0	2	1	4	0	1	1	0	0	0	0	3	0	0	0	0	1	0	0	2	0
RP11-114H24.3	0	0	3	0	0	0	0	0	0	0	0	0	0	0	0	0	0	0	0	0	0	0	0	0	0	0	0	0	0	0	0	0	0	0	0	7	0	0	0	0	0	0	0	0	1	0	0	0	0
STK4-AS1	38	13	16	10	10	36	13	12	9	22	15	29	24	10	17	26	32	17	16	6	68	14	19	31	15	25	5	5	22	14	4	11	30	16	32	25	22	11	20	23	49	10	16	11	35	52	17	4	16
RP11-114H24.6	13	5	5	8	1	3	1	13	5	20	8	14	7	10	10	8	4	5	2	3	43	8	9	8	7	18	25	4	6	17	8	10	5	15	7	17	9	4	2	17	27	1	6	4	4	9	4	21	10
RP11-114H24.7	0	0	0	0	0	0	0	0	0	0	0	1	0	0	0	0	0	0	0	1	0	0	0	0	0	0	0	0	0	0	0	0	0	0	0	0	0	0	0	0	0	0	0	0	0	0	0	2	0
CTC-448D22.1	2	0	0	0	0	0	0	1	0	0	0	0	0	1	0	0	1	0	0	0	0	1	0	0	0	2	0	0	0	0	0	1	3	0	0	0	1	0	0	0	0	0	1	0	1	0	0	0	1
LINC02054	0	0	2	1	0	3	0	0	1	1	4	3	0	0	1	0	1	0	0	0	1	0	0	0	3	1	0	0	0	0	0	0	0	0	4	0	0	0	0	0	1	1	4	0	0	0	0	2	0
RP11-264E18.1	0	0	0	0	0	0	0	3	0	1	0	0	0	0	0	1	0	0	0	0	0	0	0	1	0	0	0	0	0	0	0	0	0	0	0	0	0	0	0	0	0	0	1	0	0	0	0	0	0
LINC02056	1	0	0	0	0	1	0	0	0	1	0	0	0	0	0	0	0	0	0	0	0	0	1	0	2	1	0	0	0	0	0	0	0	0	0	0	1	0	0	0	0	0	1	0	0	0	0	4	0
LINC02057	4	55	102	9	11	52	6	9	2	2	79	106	2	7	7	108	34	91	52	8	2	4	10	27	21	14	15	10	7	81	50	280	142	36	84	0	107	10	8	36	31	30	4	11	11	54	33	0	2
LINC02050	0	0	1	0	0	0	0	0	0	0	0	0	0	0	0	0	0	0	0	0	0	1	0	0	0	0	0	0	0	0	0	0	0	0	7	0	0	0	0	2	0	0	0	0	0	2	0	0	0
LINC02051	0	0	1	0	1	0	0	1	0	1	1	0	0	0	0	0	0	0	0	0	0	0	0	0	1	1	0	0	0	0	0	0	0	0	1	0	0	0	0	0	0	0	2	0	0	1	0	0	0
LINC02052	0	0	0	0	0	0	0	1	0	0	3	0	0	0	1	0	2	0	0	0	1	0	0	0	0	0	0	0	0	0	0	1	1	0	4	0	0	0	1	0	0	0	7	0	0	0	1	0	0
LINC02053	0	0	0	0	0	0	0	0	0	1	1	0	0	0	0	0	0	0	0	0	0	0	0	0	0	0	0	0	0	0	0	0	0	0	0	0	0	0	0	0	0	0	0	0	0	0	0	0	0
RP11-373N22.3	4	5	9	5	6	2	4	1	4	4	4	18	6	4	2	8	17	3	4	2	1	4	15	7	1	10	3	3	4	3	4	12	29	5	19	9	9	7	5	12	9	5	5	2	2	6	7	1	4
AF127936.3	1	0	2	1	1	3	4	16	2	20	6	4	1	11	0	1	6	3	4	11	7	1	1	3	0	10	13	1	6	2	0	5	0	0	0	0	0	1	2	0	8	5	0	1	1	5	1	0	0
RP11-436F21.1	0	0	0	0	0	0	0	0	0	0	0	0	1	0	0	0	0	0	0	0	0	0	0	0	0	0	0	0	0	0	0	0	0	0	0	0	0	0	0	0	0	0	0	0	0	0	0	0	0
LINC02058	0	0	0	0	0	0	0	0	0	0	0	0	0	0	0	0	0	0	0	0	0	0	0	0	0	0	0	0	0	0	0	0	1	0	0	0	0	0	0	0	0	0	0	0	0	0	0	0	0
RP11-806H10.4	33	13	1	18	2	4	52	20	5	12	36	5	153	35	2	10	81	5	7	19	20	35	13	14	38	19	8	37	9	22	73	19	83	5	11	13	31	2	18	0	25	23	7	8	35	8	69	161	24
RP11-412H8.2	1	1	2	7	1	0	3	6	0	0	103	0	0	5	0	0	3	0	0	3	0	1	0	0	0	2	0	0	0	4	13	1	2	0	13	0	0	0	0	8	0	0	1	0	0	0	0	0	0
UBOX5-AS1	12	4	8	5	3	6	2	8	2	13	10	27	15	5	6	4	16	10	1	5	4	12	6	14	0	10	10	4	5	9	44	8	10	12	12	5	13	4	8	10	6	1	14	2	9	10	7	11	0
CTD-2234N14.2	0	0	0	0	0	0	0	0	0	0	0	0	0	0	0	0	1	0	0	0	0	0	0	0	0	0	0	0	0	0	0	0	0	0	0	0	0	0	0	0	0	0	0	0	0	0	0	0	0
RP11-563K23.1	0	0	0	0	1	0	0	0	0	0	1	1	1	0	1	3	1	0	0	0	0	0	0	0	1	2	2	0	0	0	0	0	0	0	0	0	0	3	0	2	0	0	0	0	0	0	1	0	0
CTD-2383I20.1	0	0	0	0	0	0	0	0	0	0	0	1	0	0	0	0	0	0	0	0	0	1	0	0	0	0	0	0	0	0	0	0	1	0	0	0	0	0	0	0	0	0	0	0	0	0	0	0	0
RP11-7N14.1	0	0	1	0	0	0	0	1	0	0	1	0	0	0	0	0	0	0	0	0	0	0	0	0	0	0	1	0	0	0	0	0	0	0	0	0	0	0	0	0	0	0	0	0	0	0	0	0	0
RP11-787I22.3	7	4	4	1	3	0	5	1	3	2	1	3	1	1	5	0	5	2	0	1	1	13	0	0	0	6	5	7	1	4	10	13	1	1	9	4	0	1	0	4	3	4	0	0	1	0	2	11	0
RP11-318G21.4	15	0	0	0	2	0	0	11	0	0	0	0	0	1	0	0	0	0	0	3	1	0	0	0	0	0	0	0	0	0	0	0	91	0	3	0	0	0	0	0	1	0	8	0	49	0	8	0	6
RP11-57G10.8	3	1	2	6	1	5	6	6	1	12	7	4	1	3	5	4	4	10	2	0	3	2	0	3	7	2	1	4	5	6	3	5	1	8	16	2	3	0	3	3	14	2	8	3	3	1	2	12	8
RP11-298H24.1	1	0	0	0	0	1	0	0	0	0	0	0	0	0	0	0	1	0	0	0	0	0	0	1	0	0	0	0	0	0	1	0	0	0	1	0	0	0	0	0	0	0	0	0	0	0	0	0	0
LINC00092	2	4	5	7	1	2	9	9	2	11	12	13	35	3	2	13	20	4	18	6	10	5	18	4	2	33	26	5	6	8	3	13	5	9	56	1	125	19	43	8	5	10	5	2	4	6	11	227	3
RP11-14C22.6	0	0	0	0	0	0	0	0	0	0	0	0	1	0	0	0	0	0	0	0	0	0	0	1	0	0	0	0	0	0	0	0	0	0	0	0	0	0	0	0	0	0	1	0	0	0	0	0	0
RP11-729I10.3	0	0	0	0	0	0	0	0	0	1	0	0	0	3	0	0	0	0	0	0	2	1	0	0	0	5	0	1	1	0	0	0	5	0	1	0	0	0	0	0	3	1	0	0	0	2	0	3	0
CRAT8	0	0	0	0	0	0	1	0	0	0	0	0	0	0	1	0	0	0	0	0	0	0	0	1	0	0	0	0	0	0	1	0	0	0	1	0	0	0	0	0	0	0	1	0	0	0	0	0	0
KC6	89	0	179	36	188	0	180	60	2	0	159	3	6	2	1	2	385	0	0	180	16	0	83	21	0	266	2	137	0	189	0	5	160	1	440	0	60	0	166	130	6	1	62	0	52	90	173	248	40
AF127936.9	476	12	21	93	86	65	45	90	40	20	107	103	199	151	29	154	84	72	249	455	518	224	147	107	347	234	67	21	65	28	14	25	221	19	182	156	5	94	146	82	368	115	112	114	73	218	5	38	76
RP11-158G18.1	0	0	0	0	0	0	0	0	0	0	0	0	0	0	0	0	0	0	0	0	0	0	0	0	0	0	0	0	0	0	0	0	1	0	1	0	0	0	0	0	0	0	1	0	1	0	0	0	0
RP3-462C17.1	0	0	0	0	0	0	0	0	0	0	0	0	0	0	0	0	0	0	0	0	0	0	0	0	0	0	0	0	0	0	0	0	0	0	0	0	0	0	0	0	0	0	0	0	0	0	0	1	0
ZEB2-AS1	5	2	6	3	3	4	0	12	4	6	0	3	1	6	6	0	6	0	1	9	2	7	2	2	8	13	20	3	3	2	1	4	3	1	8	0	1	6	0	1	2	12	1	0	3	4	1	30	6
RP5-1039K5.19	476	211	189	252	239	274	296	374	239	196	401	614	545	472	1173	94	228	346	315	130	265	432	279	543	181	373	1011	377	91	217	691	287	257	815	810	401	247	211	288	424	184	255	256	154	628	1106	420	220	225
RP5-1039K5.18	0	0	0	0	0	0	0	0	0	0	0	0	0	0	0	0	0	0	0	0	0	0	0	0	0	0	0	0	0	0	0	0	0	0	0	0	0	0	0	0	0	0	0	0	0	0	0	1	0
RP1-111D6.4	0	0	0	0	0	0	0	0	0	2	0	0	0	0	0	0	0	0	0	0	0	0	0	0	1	0	0	0	0	0	0	0	0	0	0	0	0	0	0	0	0	0	0	0	0	0	0	0	0
RP11-429J17.4	0	0	0	0	0	0	0	1	0	0	0	0	1	0	1	0	1	0	0	0	0	0	0	0	0	3	0	0	0	0	2	0	0	0	2	0	2	0	1	0	0	0	0	0	0	0	0	0	0
RP11-429J17.7	24	20	28	56	9	8	78	15	14	18	50	56	48	21	34	9	54	9	23	31	63	55	34	36	38	50	18	35	4	28	38	19	58	33	33	33	28	26	66	45	45	7	135	21	38	17	62	32	29
RP5-1039K5.16	0	0	0	0	3	0	4	0	0	3	1	1	0	2	3	0	0	0	0	1	0	2	1	1	0	2	0	1	1	1	1	2	0	0	1	0	0	2	0	1	0	0	0	0	0	0	1	0	0
AC073072.5	7	1	7	7	0	13	1	2	3	5	56	11	2	22	1	2	5	1	2	1	15	5	4	18	7	28	8	6	10	13	3	2	62	5	3	1	17	3	3	4	1	11	0	0	0	5	30	2	7
RP5-1039K5.13	2	1	1	4	0	0	3	0	0	0	1	3	3	4	1	0	0	3	2	2	0	0	1	1	1	1	0	0	2	0	0	0	3	0	1	0	0	0	0	1	0	2	0	0	0	2	0	0	0
RP11-429J17.2	38	15	3	8	11	24	11	39	9	29	32	45	25	22	15	12	33	23	10	9	19	24	21	11	7	39	41	19	9	46	99	36	15	76	50	33	42	8	31	9	56	6	29	11	29	52	29	139	23
AE000662.92	0	0	2	0	0	0	0	0	0	0	1	0	0	0	0	0	1	0	0	6	0	0	0	0	0	0	1	0	1	0	0	0	0	0	2	0	0	0	0	0	1	0	0	0	0	0	0	0	0
AE000662.93	12	0	0	1	4	1	1	0	1	3	2	1	2	2	2	1	1	0	5	2	3	3	2	3	1	5	0	0	4	0	0	0	1	0	0	2	1	0	0	3	1	3	0	0	2	0	0	59	0
TEX41	52	3	5	1	13	5	38	184	7	16	56	11	8	12	7	2	300	7	9	123	23	21	22	13	31	78	22	20	21	12	15	6	24	10	413	3	383	16	124	1	292	20	162	6	34	87	215	492	299
LSAMP-AS1	1	0	1	0	10	0	99	1	0	0	13	1	14	1	0	0	14	0	0	2	9	0	9	2	4	3	0	0	0	0	0	0	24	0	17	0	12	0	15	9	35	0	8	0	9	9	1	64	2
RASSF1-AS1	2	11	7	3	2	10	4	14	1	19	7	17	1	10	6	4	11	8	12	4	11	11	2	9	2	6	10	3	8	20	6	14	2	3	2	1	9	4	14	3	30	7	2	4	3	10	3	27	12
RP11-418I22.2	0	0	0	0	0	0	0	0	0	0	2	0	0	0	0	0	0	0	0	0	0	0	0	0	0	0	0	0	0	0	2	0	0	0	0	0	0	0	0	2	0	0	0	0	5	0	0	0	6
GRM7-AS1	1	1	2	0	0	0	1	1	0	1	0	0	0	0	0	0	1	1	0	0	0	2	0	0	2	3	0	0	0	98	0	0	0	0	1	0	0	1	1	7	0	0	0	0	2	0	0	0	0
CTD-2542L18.1	2	0	5	0	0	0	1	3	0	3	5	4	0	0	0	0	0	0	0	0	0	1	0	1	0	3	0	0	0	0	1	1	2	0	2	0	0	0	0	1	4	1	11	2	1	2	0	2	0
GRM7-AS3	0	0	7	1	0	0	2	1	0	0	1	1	0	0	0	0	0	0	0	0	0	0	0	0	0	0	3	0	0	0	0	0	0	1	0	0	0	0	0	0	0	0	0	0	0	0	1	0	0
RP11-74E22.3	12	47	18	29	11	5	19	17	16	57	37	75	15	14	33	31	50	49	12	10	18	22	13	36	3	47	49	31	6	95	64	75	37	51	21	3	62	4	45	66	59	8	31	13	21	12	51	47	16
PAQR9-AS1	0	7	1	0	0	1	2	2	0	0	0	13	0	0	0	7	2	0	2	0	0	1	0	2	0	0	9	0	0	2	0	0	23	1	0	1	1	0	0	0	0	0	0	0	4	3	0	2	0
RP5-1198O20.4	51	11	18	12	8	74	25	44	6	25	43	33	14	14	12	32	57	29	16	61	82	26	145	29	27	69	26	6	16	36	7	21	57	42	19	18	9	5	22	13	91	43	26	17	37	11	17	111	44
RP11-121G22.3	0	0	0	0	0	0	0	2	0	0	0	0	0	0	0	0	0	0	0	0	0	1	0	0	0	3	0	0	0	0	0	0	0	0	1	0	0	0	2	0	2	0	0	0	0	0	0	0	0
RP11-182J1.3	0	0	0	0	0	0	0	0	0	0	0	0	0	0	0	0	0	0	0	0	0	0	0	0	0	0	0	0	0	0	0	0	0	0	0	0	0	0	0	0	0	0	0	0	0	0	0	0	0
AC005253.2	107	73	32	9	27	22	68	65	7	61	47	87	93	21	23	20	121	37	13	27	20	63	22	54	21	59	42	61	12	39	48	79	50	34	103	27	116	11	52	28	47	35	64	22	77	20	51	14	57
RP11-182J1.5	2	0	3	0	1	0	0	7	1	1	1	3	3	0	0	1	1	0	0	2	1	0	0	0	0	2	0	1	1	1	1	1	0	1	0	1	2	0	1	0	1	1	2	1	1	2	0	1	0
AC005253.4	0	0	0	0	0	0	0	0	0	0	0	0	0	0	0	0	0	0	0	0	0	0	0	0	0	0	0	0	0	0	0	0	0	0	0	0	0	0	0	0	0	0	0	0	0	0	0	0	0
LINC01507	1	0	0	0	0	0	0	0	1	0	0	0	0	0	0	0	0	0	0	0	0	3	0	0	0	2	1	0	0	0	0	0	2	0	0	1	0	1	0	0	1	0	0	0	0	4	0	0	0
LINC01506	2	2	2	1	1	4	1	3	1	2	0	1	9	8	5	0	1	0	0	1	4	0	9	0	48	3	6	0	7	0	5	2	7	1	2	2	0	2	2	1	1	6	0	0	0	2	0	3	12
RP5-1180E21.5	0	0	0	0	0	0	0	0	0	0	0	0	0	0	0	0	0	0	0	0	0	0	0	0	0	0	0	0	0	0	0	0	0	0	0	0	0	0	0	0	0	0	0	0	0	0	0	0	0
RP5-1180E21.4	0	0	0	0	0	0	0	0	0	0	0	0	0	0	0	0	0	0	0	0	0	0	0	0	0	0	0	0	0	0	0	0	0	0	0	0	0	0	0	0	0	0	0	0	0	0	0	0	0
LINC01503	236	494	467	554	289	1752	584	590	199	481	434	768	556	319	969	2412	1360	970	501	140	460	337	973	621	305	991	920	413	201	613	337	448	2105	766	249	688	651	225	929	430	1161	224	582	110	1379	1431	606	1192	677
LINC01502	0	29	1	1	0	0	19	1	0	0	83	0	0	0	0	0	1	11	0	7	4	1	0	1	0	0	3	4	0	1	3	0	1	0	0	0	0	0	0	0	0	1	2	1	0	0	0	0	1
LINC01501	0	0	0	0	0	0	0	1	0	4	0	0	0	1	0	0	5	0	1	0	0	1	0	0	0	0	2	1	0	0	0	0	0	1	0	0	0	1	0	0	0	0	1	0	0	0	2	1	0
RP11-770G2.5	0	0	0	0	0	0	0	0	0	0	0	0	0	0	0	0	0	0	0	0	0	0	0	0	0	0	0	0	0	0	0	0	0	0	0	0	0	0	0	0	0	0	0	0	0	0	0	0	0
RP11-370I10.6	0	3	3	1	0	0	1	2	0	3	3	3	0	1	0	1	8	0	1	2	2	2	1	0	0	0	0	3	1	1	2	0	7	2	2	1	4	1	4	1	1	2	0	1	2	0	0	0	0
ALOX12-AS1	72	70	41	68	49	32	63	117	32	140	133	177	81	66	98	36	244	95	81	67	36	119	67	136	71	102	185	123	50	121	275	162	53	132	297	112	413	51	165	124	57	69	102	60	63	48	139	253	47
RP11-370I10.2	0	0	0	0	0	0	0	0	0	0	0	1	0	0	0	0	0	2	0	0	0	0	0	0	0	1	0	0	0	0	0	1	0	0	2	0	0	0	0	1	0	0	1	0	0	0	0	0	0
LINC01509	0	2	1	1	2	0	0	1	0	1	0	0	0	2	0	0	1	0	1	2	0	1	1	1	0	1	0	0	0	2	0	2	0	0	1	0	0	1	1	0	2	1	1	1	1	0	0	0	2
LINC01508	0	4	2	3	3	55	47	0	2	3	138	50	0	14	29	34	316	1	1	1	2	1	23	0	0	19	8	0	7	4	3	6	29	0	65	1	32	3	17	3	4	3	6	5	118	13	208	4	16
RP11-960B9.2	0	0	0	0	0	0	0	2	0	2	0	0	0	0	0	0	1	0	1	0	0	0	0	0	0	0	0	0	0	0	0	0	0	0	0	0	0	0	0	0	0	0	2	0	0	0	0	0	0
RP11-498P14.4	0	0	0	0	0	0	0	0	0	0	0	0	0	0	0	0	0	0	0	0	0	0	0	0	0	0	0	0	0	0	0	0	0	0	0	0	0	0	0	0	0	0	0	0	0	0	0	0	0
RP11-498P14.5	13	7	0	3	1	7	1	10	7	4	3	10	27	2	1	6	13	13	2	3	1	12	14	0	0	18	3	18	4	16	15	0	8	8	35	1	1	0	6	1	32	7	0	19	11	0	33	14	27
RP11-66N24.3	151	48	60	17	43	15	120	88	23	127	113	193	130	67	68	13	142	95	12	13	21	121	20	19	25	48	175	221	14	59	191	98	40	99	118	8	65	19	9	41	51	43	51	27	52	22	202	60	18
RP11-498P14.3	13	0	0	11	12	19	15	4	1	1	19	20	24	10	4	0	83	8	7	8	0	5	8	2	10	16	10	26	7	125	55	7	16	21	27	11	3	10	8	11	12	8	15	7	10	5	32	32	8
LL22NC01-116C6.1	0	0	0	0	0	0	0	0	0	0	0	1	0	0	0	0	0	0	0	0	0	0	0	0	0	0	0	0	0	0	0	0	0	0	0	0	0	0	0	0	0	0	0	0	0	0	0	0	0
CTD-2320G14.2	1	0	0	1	0	0	1	0	0	1	0	0	1	0	0	0	0	0	0	0	0	0	1	0	0	0	0	0	0	0	0	0	1	0	2	0	1	0	0	0	0	0	0	1	0	1	1	1	0
LINC01545	2	1	5	1	3	0	2	4	0	6	6	5	8	1	3	3	9	4	1	1	9	0	3	8	2	3	7	1	2	3	5	0	2	4	1	5	6	3	7	6	3	2	0	1	2	3	7	2	0
RP11-377D9.3	5	2	3	3	0	3	1	6	2	9	20	10	21	1	7	1	14	3	6	10	2	3	9	4	4	13	7	21	3	10	19	5	7	4	23	2	13	3	5	13	3	3	21	1	16	6	4	19	14
RP11-302F12.10	0	1	0	0	0	0	0	4	0	2	0	3	0	0	0	0	3	0	0	1	0	0	0	0	0	2	1	0	0	0	0	0	0	0	1	0	2	0	1	0	0	0	2	0	1	0	2	0	0
CTC-472C24.1	2	0	0	0	0	0	0	0	0	0	0	0	1	0	0	0	0	0	0	0	0	0	0	0	0	0	0	0	0	0	1	0	3	0	0	0	0	0	0	0	1	0	2	0	0	0	0	0	0
ZNF197-AS1	5	1	5	2	2	4	9	2	0	5	12	17	2	1	10	5	4	6	0	0	0	9	5	0	1	13	0	2	2	9	7	2	8	1	26	0	8	6	2	5	2	0	6	8	0	3	11	2	2
CTB-178M22.2	19	5	0	9	11	1	11	5	0	2	5	11	7	4	1	14	2	4	1	5	4	2	6	8	2	13	4	5	2	3	25	11	23	1	18	6	12	4	7	2	4	3	4	1	4	13	7	31	4
RP5-821D11.7	184	140	197	149	83	203	203	242	101	319	368	328	246	183	765	86	282	380	133	131	253	148	302	164	133	271	402	380	123	333	369	172	212	416	218	116	304	105	124	234	191	84	190	82	226	249	266	305	115
ARRDC1-AS1	197	373	302	238	145	1439	367	292	160	349	500	704	620	295	432	384	943	993	328	160	293	337	874	419	271	531	490	573	277	763	501	610	510	919	213	244	393	160	330	369	809	249	436	369	407	409	358	3120	402
CTC-524C5.2	117	35	27	10	16	19	112	59	48	161	77	217	66	56	167	29	180	164	15	29	16	182	14	30	2	73	233	134	14	201	1110	150	12	154	149	18	164	15	27	59	34	28	23	32	70	11	109	116	3
CTC-524C5.5	0	0	1	0	0	0	0	0	0	0	0	1	0	0	1	0	1	0	0	0	0	0	0	0	0	0	1	0	0	0	1	0	0	0	0	0	0	0	0	0	0	0	1	0	0	0	0	2	0
AC005616.2	0	0	0	0	0	0	2	0	4	0	0	0	0	0	0	1	2	0	9	0	0	1	0	0	0	1	0	0	0	0	2	9	1	0	0	0	0	2	0	0	1	0	0	0	1	0	0	0	0
CTC-573N18.1	30	3	0	3	5	0	10	5	0	8	0	1	13	105	1	7	41	5	6	0	15	0	15	119	5	7	1	2	1	2	2	2	71	1	2	5	10	0	1	1	75	4	5	7	11	57	20	5	10
RP1-251M9.3	0	0	0	0	0	0	0	0	0	0	0	0	0	0	0	0	0	0	0	0	0	0	0	0	0	0	0	0	0	0	0	0	0	0	0	0	1	0	0	0	0	0	0	0	0	1	0	0	0
RP1-251M9.2	0	0	0	0	0	0	0	0	1	0	0	1	0	0	0	0	0	0	0	0	0	0	0	0	0	2	0	0	0	0	0	0	0	0	0	0	0	0	0	0	0	0	1	0	0	0	0	0	0
JARID2-AS1	5	7	2	2	6	0	1	4	1	7	2	8	14	3	8	4	4	3	7	12	11	3	3	4	3	1	6	5	3	15	7	4	3	3	6	8	20	0	5	5	8	4	10	2	2	1	0	12	1
RP11-344F13.1	0	1	0	0	0	0	0	0	0	0	1	4	0	1	0	0	3	0	0	1	0	0	0	0	0	2	0	0	0	0	1	1	0	0	1	0	1	2	0	0	0	0	0	0	0	0	0	0	0
AC010761.8	45	31	31	33	28	65	94	64	33	63	36	119	160	95	81	21	103	60	33	32	20	92	56	27	15	44	98	89	19	86	86	46	53	68	80	18	67	11	44	71	23	19	62	20	28	18	39	110	27
RP11-730N24.2	0	0	0	0	0	0	0	0	0	0	0	0	0	0	0	0	0	0	0	0	0	0	0	0	0	0	0	0	0	0	0	0	0	0	0	0	0	0	0	0	0	0	0	0	0	0	0	0	0
FAM215B	5	4	3	2	1	0	3	2	1	6	0	9	2	1	5	0	12	1	1	2	1	4	0	3	3	3	1	4	0	2	12	6	2	9	14	3	1	3	2	2	0	5	2	0	4	2	5	1	1
RP13-753N3.1	0	4	6	6	2	3	9	5	10	4	5	9	1	6	2	1	9	2	4	11	9	4	4	7	1	4	10	8	5	7	43	21	2	17	3	7	3	1	0	4	1	1	3	3	4	0	3	8	0
RP11-123B3.2	1	3	9	10	1	1	1	0	1	0	3	7	6	5	65	1	4	0	0	4	0	6	4	3	0	4	5	3	1	4	25	2	2	0	0	0	17	5	5	12	0	3	1	0	5	0	6	0	0
AC010761.6	0	0	0	0	0	0	0	0	0	0	0	0	0	0	0	0	0	0	0	0	0	0	0	0	0	0	0	0	0	0	1	0	0	0	0	0	0	0	0	0	1	0	0	0	0	0	0	0	0
RP11-374A22.1	0	0	0	0	0	0	0	0	0	1	1	0	0	0	0	0	1	0	0	0	0	0	0	0	0	0	0	0	0	0	0	0	0	0	0	0	0	0	0	0	0	0	0	0	0	0	0	0	0
RP13-753N3.3	0	0	0	0	0	0	0	0	0	0	0	0	0	0	0	0	0	0	0	0	0	0	0	0	0	0	0	0	0	0	0	0	0	0	0	0	0	0	0	0	0	0	0	0	0	0	0	0	0
RP4-678D15.1	0	2	1	1	3	1	0	1	1	0	3	4	1	3	1	0	1	0	0	4	1	0	0	0	1	9	0	0	0	1	3	3	2	1	2	1	0	0	3	3	3	2	0	0	2	4	0	0	1
CTB-35F21.3	0	0	0	0	0	0	0	0	1	0	1	0	0	0	0	0	0	0	0	0	0	0	1	0	0	0	1	0	0	2	0	1	1	1	0	0	0	0	0	0	0	0	1	0	0	0	0	0	0
CTB-35F21.1	0	0	1	0	0	0	0	0	0	3	2	1	0	0	0	0	1	0	1	0	1	0	0	0	1	0	0	1	2	0	0	1	4	2	0	0	1	1	0	0	0	3	5	1	3	1	0	5	0
CTB-35F21.4	0	0	0	0	0	0	0	0	0	0	0	0	0	0	0	0	0	0	1	0	0	1	0	0	0	0	0	0	0	0	0	0	0	0	0	0	0	0	0	0	0	0	1	0	0	0	0	0	0
CTB-35F21.5	0	0	1	0	0	0	0	1	0	1	0	0	0	0	0	0	0	0	0	0	0	0	0	0	0	1	0	0	0	0	0	0	0	0	0	0	0	0	0	0	0	0	0	0	0	0	0	1	0
KB-1440D3.13	0	1	5	0	0	0	1	3	0	10	4	5	3	2	19	0	3	9	2	1	0	0	0	0	0	0	47	3	0	33	13	16	0	17	6	0	5	0	2	1	1	0	2	0	0	2	6	35	1
AC002401.1	0	0	1	0	0	0	0	0	2	0	1	2	2	1	0	0	1	0	2	1	0	2	0	1	0	3	0	0	0	0	3	2	1	0	2	2	0	0	0	1	1	0	0	0	0	0	2	0	1
RP11-701I24.3	1	0	0	0	0	0	1	0	0	0	0	0	0	0	0	0	0	0	0	0	0	0	0	0	0	0	0	1	0	0	0	0	0	0	0	0	0	2	0	0	0	0	0	0	0	0	0	0	0
RP11-233G1.4	0	1	0	0	0	0	0	0	0	0	0	0	0	0	0	0	0	0	0	0	0	0	1	0	1	0	0	0	0	0	0	0	0	0	0	0	0	0	0	0	0	0	0	0	0	0	0	0	0
RP11-762H8.5	0	0	0	0	0	0	0	0	0	0	0	0	0	0	0	0	0	0	0	0	0	0	0	0	0	0	0	0	0	0	0	0	0	0	0	0	0	0	0	0	0	0	0	0	0	0	0	0	0
PTENP1-AS	1	1	0	0	0	0	0	0	2	0	8	3	0	0	0	7	4	0	2	0	0	3	0	0	4	1	0	0	0	2	0	2	16	0	22	1	0	1	1	0	0	1	0	0	11	3	34	59	1
RP4-713A8.1	0	0	0	0	0	1	0	0	0	4	1	2	0	2	0	0	3	4	0	0	0	0	0	0	0	3	1	3	0	0	0	0	1	2	1	0	2	0	0	0	0	0	0	0	0	0	2	4	0
RP11-96L7.2	1	0	0	0	0	0	0	0	0	0	0	3	0	1	0	0	0	0	0	41	3	0	0	0	0	0	0	0	1	0	1	0	1	0	0	0	0	0	0	0	0	0	0	0	0	0	0	4	1
RP5-857K21.15	0	0	0	0	0	0	0	0	0	0	0	0	0	0	0	0	0	0	0	0	0	0	0	0	0	0	1	0	0	0	0	0	0	0	0	0	0	0	0	0	0	0	0	0	0	0	0	0	1
LINC00102	7	2	1	0	0	0	2	1	0	1	0	2	1	2	0	0	0	0	1	3	1	2	0	4	0	1	0	0	0	0	3	0	1	0	0	2	2	0	2	0	1	1	0	0	1	1	0	1	0
RP11-728E14.3	0	0	1	0	0	0	0	0	0	0	0	1	0	0	1	1	1	0	0	0	0	0	0	0	0	1	0	0	0	0	1	0	0	0	4	0	0	0	0	0	0	0	1	0	0	0	4	1	0
RP11-728E14.2	0	0	0	0	0	0	0	0	0	0	0	0	0	0	0	0	0	0	0	0	0	0	0	0	0	0	0	0	0	0	0	0	0	0	0	0	0	0	0	0	0	0	0	0	0	0	0	0	0
LINC00106	32	52	56	9	6	24	1	35	10	27	13	48	17	11	10	15	33	48	7	8	2	63	10	47	1	20	36	262	2	69	34	24	25	57	29	4	7	3	8	13	2	10	17	12	60	7	9	19	4
FARSA-AS1	1	1	0	0	0	0	1	2	0	1	1	3	0	0	0	0	2	1	0	1	1	1	0	3	0	0	1	3	0	7	4	2	0	0	0	1	1	0	0	0	1	0	0	1	0	0	1	0	0
RP11-1114A5.4	90	13	15	12	5	7	14	32	16	11	29	45	35	16	18	12	49	16	20	21	14	51	14	6	10	47	19	74	7	34	85	41	15	79	19	12	17	9	47	20	22	22	42	35	16	18	37	28	8
CTC-479C5.10	67	22	16	17	17	36	22	28	30	59	22	76	48	42	80	17	37	74	15	15	17	37	17	59	7	65	111	46	12	59	59	46	43	96	50	27	37	10	9	35	64	22	35	16	33	24	33	133	20
RP4-777L9.2	5	2	4	0	7	3	0	3	6	0	2	6	4	1	4	4	12	2	1	3	6	4	27	4	4	4	0	4	6	5	18	3	3	4	13	5	16	2	5	4	4	1	1	2	3	11	3	14	12
RP11-346D14.1	0	0	0	0	0	0	4	0	0	0	0	0	3	0	0	0	8	0	0	0	0	0	0	0	1	1	0	0	0	0	0	1	0	0	12	0	0	1	2	0	12	0	9	0	11	1	10	0	4
CTA-246H3.12	1	0	0	0	0	0	0	0	0	1	0	4	3	0	7	0	1	5	0	0	0	2	0	0	0	0	0	1	0	8	6	2	0	4	1	0	4	0	1	0	0	2	1	0	1	0	0	18	0
RP4-777L9.3	1	0	0	0	0	0	0	0	0	0	0	0	0	0	1	0	1	1	0	0	0	0	0	0	0	1	0	0	0	0	2	0	1	0	3	1	1	2	0	0	0	0	0	0	0	0	1	0	0
RP11-165H23.1	0	0	0	0	0	0	0	1	0	3	0	0	0	0	0	0	0	1	0	0	0	0	0	0	0	0	0	0	0	0	0	0	0	0	0	0	0	0	0	0	0	0	0	0	0	0	0	0	0
A1BG-AS1	288	41	26	14	39	166	41	78	41	82	49	32	167	25	17	85	129	67	37	127	327	186	104	133	48	231	83	51	65	32	107	37	79	219	204	180	67	59	37	30	208	47	61	73	87	167	39	110	55
ARHGAP31-AS1	8	7	0	3	0	2	15	11	1	3	9	49	4	7	2	22	28	1	0	4	6	5	7	1	11	21	1	0	8	7	0	44	11	16	30	3	1	1	15	9	0	5	0	3	5	21	30	7	6
AC140912.1	3	0	0	0	0	0	0	0	0	0	1	1	0	0	0	0	0	0	0	0	0	0	0	0	1	1	0	0	0	0	1	0	33	0	4	0	0	0	0	0	0	0	1	0	0	0	0	17	1
RP11-46J23.1	15	19	13	28	13	9	7	14	14	9	29	55	31	17	20	7	13	9	31	105	15	17	69	27	26	16	23	10	1	46	28	9	13	13	130	20	47	4	49	57	22	6	33	5	32	22	6	49	36
RP11-67H24.2	0	0	0	0	0	0	0	0	0	0	0	0	0	0	0	0	0	0	0	0	0	0	0	0	0	0	0	0	0	0	0	0	0	0	1	0	0	0	1	0	0	0	0	0	0	1	0	3	1
RP11-269F21.3	0	0	18	0	6	0	1	0	0	2	0	7	0	0	0	0	4	151	0	0	0	0	503	0	2	9	0	0	0	1	1	6	6	3	7	0	30	0	0	1	5	0	1	0	0	1	1	0	7
RP11-368P15.3	0	0	0	0	0	0	0	0	0	0	0	0	0	0	0	0	0	0	0	0	0	0	0	0	0	0	0	0	0	0	0	0	0	0	0	0	0	0	0	0	0	0	0	0	0	0	0	0	0
RP11-484P15.1	0	0	0	0	0	0	0	0	0	0	0	0	0	0	0	0	0	0	0	0	0	0	0	0	0	0	0	0	0	0	0	0	0	0	0	0	0	0	0	0	0	0	1	0	0	0	0	0	0
CTD-2293H3.1	0	0	0	0	0	0	0	0	0	0	1	2	0	0	0	0	2	1	1	0	0	0	2	0	0	0	2	0	0	0	1	3	1	2	2	0	1	0	0	0	1	1	2	0	0	0	0	0	1
RP4-724E13.2	0	1	10	1	1	0	3	0	0	6	10	7	1	3	0	2	63	1	0	4	2	6	2	9	2	5	1	0	1	8	0	14	13	9	6	2	5	0	1	1	6	1	2	0	2	3	10	1	7
CTD-2293H3.2	1	0	1	2	2	0	7	2	0	3	1	2	5	1	2	0	4	0	0	0	2	0	0	1	1	4	1	2	2	3	1	3	0	2	2	0	1	0	0	2	0	3	4	0	1	0	1	3	0
AC099552.4	2	3	0	0	1	0	1	0	0	0	1	0	0	5	0	0	0	0	0	1	1	0	0	0	2	1	0	0	1	0	0	1	1	0	5	0	0	0	0	0	0	1	2	0	1	0	3	0	0
CEBPA-AS1	93	59	46	141	40	29	49	52	21	129	307	164	160	128	65	82	396	66	92	56	67	99	51	144	49	72	270	68	22	124	78	75	172	26	112	26	299	63	119	157	79	35	201	17	81	70	136	296	58
RP3-331H24.4	0	0	0	0	0	0	0	0	0	0	0	0	0	1	0	0	0	0	0	0	0	0	0	0	0	0	0	0	0	0	1	0	0	0	0	0	0	1	0	0	0	0	0	0	0	0	0	0	0
LINC00368	0	0	0	0	1	0	0	0	0	0	0	3	0	0	0	0	0	0	0	0	0	0	0	0	0	0	0	0	0	0	0	0	0	0	0	0	0	0	0	0	0	1	1	0	0	0	0	0	0
AC108462.1	0	0	0	0	0	0	0	0	0	0	0	0	0	0	0	0	1	0	0	0	0	0	0	0	0	0	0	0	0	0	0	0	1	0	0	0	0	0	0	0	0	0	1	0	0	0	0	0	0
LINC00364	0	0	0	0	6	0	2	2	0	0	1	2	0	0	2	0	0	1	0	0	0	0	0	0	0	0	0	0	0	0	0	1	1	0	0	0	0	0	0	0	0	0	0	0	1	0	0	0	0
LINC00365	1	32	10	0	0	0	2	0	1	0	32	31	2	1	1	8	39	4	0	3	4	2	1	1	5	8	2	1	1	55	1	38	38	49	38	0	1	1	2	13	10	0	7	0	3	13	182	0	2
LINC00366	0	0	0	0	0	0	0	0	0	0	0	0	0	0	0	0	0	0	0	0	0	0	0	0	0	0	0	0	0	0	0	0	0	0	0	0	0	0	0	0	0	0	0	0	0	0	0	0	0
LINC00362	0	0	0	0	0	0	0	0	0	0	0	0	0	0	0	0	0	0	0	0	0	0	0	0	0	0	0	0	0	0	0	0	0	0	0	0	0	0	0	0	0	0	0	0	0	0	0	0	0
LINC00363	0	0	0	0	0	0	0	1	0	0	0	0	0	1	0	0	0	0	0	0	0	0	0	0	0	0	0	0	0	0	0	0	0	0	0	0	0	0	0	0	0	0	0	0	0	0	0	0	0
RP11-840I19.5	2	2	2	2	0	3	1	2	2	2	6	2	3	5	2	2	3	5	9	3	2	5	8	1	3	13	3	3	3	1	12	2	3	3	5	7	1	1	8	5	10	3	2	7	3	2	13	5	2
RP11-351I24.1	25	12	2	10	4	28	17	14	0	1	32	39	95	16	10	9	29	5	4	11	14	10	31	12	41	17	4	22	11	6	6	7	33	14	17	13	32	5	14	16	8	22	35	8	20	15	17	1	23
SYNJ2-IT1	2	0	1	0	0	1	0	0	0	1	1	1	0	1	1	0	1	1	0	0	2	1	1	0	1	0	0	0	0	0	0	0	0	0	0	5	3	0	0	0	3	0	2	0	0	0	0	0	3
RP11-351C21.2	7	2	8	3	5	22	14	18	5	17	2	7	19	10	19	2	10	20	1	7	6	13	7	13	5	13	16	24	1	11	39	3	9	5	33	11	16	3	9	8	12	5	4	3	11	6	18	1	4
RP11-86K22.2	1	2	0	0	0	1	0	0	1	3	0	10	0	0	1	24	0	0	0	0	0	0	0	1	1	0	0	0	0	0	0	6	0	1	0	0	0	0	0	0	0	1	2	0	0	0	0	12	1
MIS18A-AS1	2	2	2	2	0	3	1	3	0	5	2	7	5	2	10	2	4	9	1	3	0	5	2	1	1	4	7	4	0	6	7	8	3	3	12	3	19	1	4	3	27	0	4	2	1	2	9	19	3
CTC-497E21.3	8	55	22	31	11	29	19	9	7	3	48	120	15	15	7	34	5	7	32	39	22	27	12	20	7	40	4	101	46	10	6	17	178	10	48	8	7	20	5	37	44	7	22	12	115	22	13	0	23
CTC-497E21.5	1	0	0	0	0	3	2	1	1	0	1	12	1	10	0	1	0	0	2	1	0	0	5	1	1	2	1	0	3	1	0	0	15	1	0	0	6	0	0	0	1	0	0	0	8	0	0	0	0
PARD6G-AS1	60	33	45	48	15	8	70	47	10	38	53	130	84	35	106	35	57	51	26	8	65	59	41	38	46	72	48	45	11	58	38	63	37	51	34	30	40	25	18	55	103	30	19	23	77	53	49	44	20
LA16c-381G6.1	0	0	0	0	0	0	0	1	0	0	1	0	1	0	1	0	0	0	0	0	0	0	0	0	0	0	0	0	0	1	0	1	0	1	0	0	2	0	0	0	0	0	0	0	0	0	0	8	0
CTD-2651B20.7	0	2	1	0	0	0	1	3	2	1	3	0	2	2	2	1	0	12	2	2	2	6	3	0	3	7	5	2	2	7	0	7	2	3	0	0	5	3	0	3	6	0	7	1	1	5	0	6	1
RP11-1008C21.1	17	5	11	14	69	40	12	23	7	34	13	23	63	7	12	6	15	18	9	20	450	11	76	251	742	121	29	8	18	26	4	5	15	12	24	13	4	5	49	127	16	27	8	13	75	11	23	10	9
BAIAP2-AS1	996	232	186	389	251	293	363	600	194	281	818	1199	1445	1004	860	296	2693	582	358	1177	1668	587	466	634	313	632	484	1645	500	1203	2973	636	1311	1058	995	285	1010	708	509	434	418	553	700	321	358	935	490	2614	422
AC078852.2	0	0	1	0	0	0	0	2	0	0	1	2	6	2	0	0	0	0	0	0	0	2	1	0	0	0	1	0	0	0	4	0	0	0	0	0	1	1	0	2	0	0	0	0	0	0	0	2	2
RP11-707M3.3	66	4	10	3	15	24	25	15	15	17	6	12	29	16	17	18	11	8	23	4	24	8	14	28	15	66	39	3	6	19	26	8	11	19	13	24	3	8	2	11	31	7	23	17	17	84	15	20	21
RP11-109E12.1	0	2	1	0	0	0	4	2	0	1	4	3	3	2	5	4	3	2	2	0	3	0	1	4	3	1	4	4	1	3	9	3	0	15	4	0	0	0	0	12	6	1	2	0	0	3	2	2	0
RP11-46E17.6	2	0	0	0	0	0	0	0	0	0	0	0	0	0	0	0	0	0	0	0	0	0	0	0	0	0	0	0	0	0	0	0	0	0	0	0	0	0	0	0	3	0	0	2	0	1	1	0	1
RP1-58B11.1	0	0	0	0	0	0	0	3	0	0	0	0	0	0	0	0	0	0	0	0	0	0	1	0	0	0	0	0	0	0	0	0	0	1	0	0	0	0	0	1	0	0	0	0	0	0	0	0	0
RP11-145A3.2	3	0	3	0	0	0	0	1	0	0	2	6	0	2	0	0	1	0	0	1	0	0	0	1	0	5	0	2	1	0	0	0	0	0	2	0	0	1	0	0	1	2	3	0	1	2	3	1	0
ZNF790-AS1	5	2	9	14	4	118	62	12	7	12	14	4	35	22	177	2	41	9	11	15	3	42	29	4	9	29	29	79	15	75	145	13	5	80	4	3	9	15	12	51	8	11	2	9	3	4	8	76	0
KCNQ5-AS1	0	0	0	0	0	4	0	0	0	0	0	1	0	0	2	0	1	0	0	2	0	0	0	0	0	0	0	1	1	1	5	1	0	1	2	1	0	0	0	0	0	0	0	0	0	0	1	0	0
UBA6-AS1	549	252	284	260	416	610	304	515	140	224	571	465	429	374	623	515	613	396	475	194	237	228	836	973	334	337	410	240	282	350	848	191	532	838	614	451	796	130	354	337	588	260	777	296	297	307	269	259	299
RP11-351J23.2	0	17	3	384	0	0	9	16	5	0	2	22	2	104	31	1	0	5	0	0	0	37	3	1	7	1	2	1	1	151	0	28	1	0	1	1	1	8	1	855	0	7	11	0	0	0	1	4	2
MINCR	87	55	48	44	35	158	243	36	72	124	190	74	214	69	118	51	290	40	106	50	52	105	257	115	45	78	127	205	26	176	410	117	135	125	363	30	95	25	522	86	258	30	175	47	167	57	146	1074	81
RP11-351J23.1	0	51	26	4439	3	0	22	615	178	4	5	167	42	1250	871	25	0	5	3	8	5	528	78	2	106	7	0	2	1	2993	14	55	6	21	2	3	12	181	19	5904	6	37	194	6	1	19	57	2	27
RP4-621N11.2	1	12	2	0	0	2	2	4	0	8	2	14	8	5	5	3	7	9	0	0	4	4	3	4	0	5	4	13	3	14	1	5	4	4	4	0	4	1	2	0	6	2	6	7	4	7	2	14	8
RP11-168O22.1	0	0	0	0	0	0	1	0	0	0	2	0	0	0	0	1	1	0	0	0	0	0	0	0	0	1	0	0	0	0	0	0	0	0	4	0	0	0	2	0	0	0	0	0	1	0	0	0	0
RP11-354I13.2	0	0	0	0	0	0	0	0	0	0	0	0	0	0	0	0	2	0	0	0	0	0	0	0	1	1	0	0	0	0	0	0	0	0	0	0	0	0	0	0	1	0	1	0	0	0	0	0	1
CDH23-AS1	0	0	0	0	0	0	0	0	0	0	0	0	0	0	0	0	0	0	0	0	0	0	0	0	0	0	0	0	0	0	0	0	0	0	0	0	0	0	0	0	0	0	0	0	0	0	0	0	0
CNTN4-AS2	0	0	0	0	0	0	0	0	0	0	0	0	0	0	0	0	0	0	0	0	0	0	0	0	0	0	0	0	0	0	0	0	0	0	0	0	0	0	0	0	0	0	0	0	0	0	0	2	0
LINC00189	7	2	2	0	3	6	0	4	2	10	1	3	0	4	0	3	6	1	1	5	3	6	4	2	10	16	3	4	6	1	8	0	4	2	7	3	83	9	4	0	7	18	1	0	5	7	1	4	10
RP11-334A14.8	0	1	1	3	0	0	0	2	1	0	2	0	0	0	0	0	1	0	0	1	0	1	0	0	0	2	0	1	2	1	1	0	0	0	2	0	0	0	0	1	0	1	0	0	0	0	0	5	0
LA16c-325D7.1	23	11	9	25	4	1	2	11	0	4	2	15	28	8	5	10	8	7	0	2	3	16	4	4	5	2	0	65	0	6	16	5	5	27	1	15	9	3	1	22	9	2	15	0	12	4	26	0	0
RP11-462P6.1	1	0	0	0	0	0	0	0	0	0	2	1	1	0	0	0	0	0	0	1	0	0	0	0	0	0	0	0	0	1	0	0	0	2	0	0	0	0	0	0	2	0	0	0	0	3	0	2	0
LINC01254	20	1	2	3	3	2	0	1	3	0	1	35	0	0	0	8	1	0	0	4	2	1	8	8	1	3	14	0	3	34	0	0	127	0	2	1	4	1	0	3	8	3	0	9	0	3	28	0	11
RP11-177G23.2	0	0	2	0	1	1	1	0	1	0	3	2	0	0	1	0	7	3	0	0	1	1	0	1	0	0	0	1	0	3	0	0	2	3	3	0	1	0	0	1	1	1	1	2	2	0	5	6	1
AC084193.1	0	0	19	1	0	0	2	0	0	0	1	0	0	0	0	0	2	63	0	0	0	0	0	0	0	0	0	0	0	9	0	8	10	0	6	0	5	1	0	9	0	0	2	0	0	0	0	0	1
CASC16	0	0	0	1	0	0	0	1	0	1	3	0	0	1	0	0	0	0	0	0	0	0	0	0	0	0	1	0	0	4	0	2	0	0	0	0	0	0	0	1	0	0	1	0	0	0	1	2	0
CTD-2335O3.3	0	0	0	0	0	0	0	0	0	0	1	0	0	0	0	0	0	0	0	0	0	0	0	0	0	0	0	0	0	0	0	0	1	0	0	0	0	0	0	0	0	0	0	0	0	0	0	0	0
FENDRR	23	17	10	74	4	11	171	65	27	96	167	313	1	50	15	276	616	76	6	18	25	30	10	13	5	16	7	61	65	66	25	28	506	7	89	2	243	257	207	28	18	71	36	7	0	12	70	374	9
RP11-863P13.6	0	0	1	0	0	0	0	0	0	1	1	0	0	0	0	0	0	0	0	0	0	1	0	2	2	1	0	1	0	0	0	0	0	0	3	0	0	0	0	0	0	3	0	0	0	0	0	0	0
RP11-19P22.8	0	0	0	0	0	0	0	0	0	0	0	0	0	0	0	0	0	0	0	0	0	0	0	0	0	0	0	0	0	0	0	0	0	0	0	0	0	0	0	0	0	0	0	0	0	0	0	0	0
RP11-16C18.3	0	0	1	0	0	0	0	0	0	0	0	1	1	0	1	0	0	0	0	0	0	1	0	0	0	0	0	0	0	0	0	0	0	0	0	0	0	0	1	0	0	0	0	0	0	0	1	1	0
RP11-698N11.2	1	0	0	0	0	0	0	0	0	0	0	1	0	0	0	0	0	0	0	2	0	1	0	0	0	5	0	0	0	0	1	0	2	0	1	0	0	0	0	0	0	2	0	0	10	0	0	0	1
RP11-807H22.7	1	0	2	0	0	0	1	2	2	1	3	0	0	4	0	0	4	0	1	2	0	0	1	0	3	1	6	5	0	0	52	2	1	1	3	0	5	0	1	0	0	0	14	0	1	0	0	0	2
RP11-570L15.1	0	0	0	0	0	0	0	1	0	0	1	0	0	0	0	1	0	0	0	0	0	0	0	0	2	1	0	0	0	0	0	0	0	0	0	0	2	2	0	0	2	0	0	0	0	0	0	0	0
RP11-570L15.2	0	0	0	0	0	0	0	0	0	0	0	0	0	0	0	0	0	0	0	0	0	0	0	0	0	0	0	0	0	0	0	0	0	0	0	0	0	0	0	0	0	0	0	0	0	0	0	0	0
RP11-961A15.3	6	2	4	2	3	2	5	1	3	2	4	7	8	3	5	3	24	2	5	7	17	2	6	7	3	3	8	1	6	9	21	7	0	3	5	8	12	3	8	8	12	1	2	1	1	10	4	37	8
RP11-638I2.2	16	2	6	1	11	0	6	11	0	7	4	11	6	1	0	2	5	2	2	4	4	4	0	6	1	12	2	3	1	0	4	7	5	1	13	6	9	1	2	2	3	4	7	5	15	5	7	0	3
RP11-961A15.1	0	0	0	0	0	0	0	0	0	0	0	0	0	0	0	0	0	0	0	0	0	0	0	0	0	0	0	0	0	0	0	0	0	0	0	0	0	0	0	0	0	0	0	0	0	0	0	0	0
RP1-45I4.2	1	0	0	0	0	2	1	0	0	0	0	0	0	0	0	0	0	0	0	2	1	0	0	0	0	0	0	0	0	0	0	1	1	1	0	0	0	0	0	0	0	0	1	0	0	0	0	0	0
AC019330.1	0	0	0	0	0	0	0	0	0	0	0	0	0	1	0	0	0	0	0	0	0	0	0	0	0	0	0	0	0	0	0	0	0	0	0	0	0	0	0	0	0	0	0	0	0	0	0	0	0
RP11-638I2.4	11	2	2	0	0	0	1	2	2	5	6	3	6	3	1	8	3	9	13	2	6	8	3	0	2	3	10	9	4	7	14	0	8	2	6	4	19	2	1	3	7	0	7	1	2	3	3	58	3
RP11-638I2.9	6	27	7	0	2	6	3	70	4	7	8	37	2	2	13	15	15	0	58	6	1	12	1	12	0	40	3	6	10	3	1	9	12	16	14	23	10	0	0	0	7	18	6	9	8	4	20	1	1
RP11-638I2.8	0	0	0	0	0	0	0	0	0	0	0	0	0	0	0	0	0	0	0	0	0	0	0	0	0	0	0	0	0	0	0	0	0	0	0	0	0	0	0	0	0	0	0	0	0	0	0	0	0
AP001464.4	0	0	0	2	0	0	0	1	0	1	0	0	0	0	0	0	0	0	0	0	0	0	0	0	0	1	0	0	0	0	0	0	0	0	1	0	0	0	0	1	0	0	2	0	0	0	1	0	0
RP11-298P3.4	0	0	0	0	0	0	0	0	0	0	0	0	0	0	0	0	0	0	0	0	0	0	0	0	0	0	1	0	0	0	0	0	0	0	0	0	0	0	0	0	0	0	0	0	0	0	0	0	0
CTD-2245F17.6	1	0	0	0	0	0	0	0	0	0	2	0	0	1	1	0	2	0	1	0	1	0	0	0	0	2	0	0	1	1	1	0	0	0	0	0	0	0	0	0	0	0	1	0	0	0	0	0	0
RP11-214F16.8	3	7	3	10	4	10	4	5	3	10	12	12	11	3	7	2	25	0	2	8	9	6	19	3	4	18	2	5	5	11	7	7	21	14	13	6	11	17	13	7	21	8	7	3	8	6	30	0	3
RP11-701H16.4	2	1	0	0	0	0	0	2	1	4	0	3	1	0	0	0	0	1	1	1	0	3	2	0	0	8	0	1	2	0	0	0	0	2	0	1	0	3	0	0	3	0	0	0	2	1	1	1	0
RC3H1-IT1	0	0	1	0	0	0	1	1	0	1	0	1	0	0	0	0	1	0	0	1	0	0	0	1	0	0	1	0	1	0	3	0	1	0	2	0	0	0	0	0	0	0	1	1	0	0	0	0	0
IL20RB-AS1	2	6	20	12	25	5	2	14	2	13	3	204	10	9	10	14	8	26	4	2	5	7	7	11	16	11	9	8	3	6	3	4	27	24	6	18	12	8	7	17	5	7	27	6	20	14	23	0	13
RP11-204E4.3	0	0	0	0	0	0	0	0	0	1	1	0	0	0	0	0	0	0	0	0	0	0	0	0	0	0	0	0	0	0	0	0	0	0	0	0	0	0	0	0	0	0	0	0	0	0	0	0	0
CD81-AS1	29	3	0	3	0	2	2	4	1	1	4	1	11	2	2	3	9	3	52	4	9	4	0	1	3	7	1	6	4	3	3	3	3	1	18	0	0	6	1	5	2	3	9	2	1	0	4	35	2
RP11-109A6.3	3	2	3	0	1	1	0	1	0	3	0	15	0	1	2	0	0	2	2	1	4	1	1	0	1	3	5	1	2	5	0	6	1	2	2	0	2	3	2	1	0	0	2	2	0	3	3	3	1
RP11-362J17.1	2	0	0	0	0	1	0	3	1	0	0	1	0	2	1	0	4	1	2	0	0	1	7	0	1	1	0	1	0	0	3	0	1	5	3	1	0	2	0	1	0	0	5	0	0	0	0	1	0
AC108488.4	23	13	27	9	26	19	21	28	24	35	12	63	62	116	43	27	43	50	24	43	46	53	142	72	17	118	91	83	25	74	123	39	33	45	21	10	70	20	64	26	120	17	39	23	30	26	24	451	14
MACROD2-AS1	0	0	0	0	0	0	0	0	0	0	1	0	0	0	0	0	0	0	0	0	0	0	0	0	0	0	0	0	0	0	0	0	0	0	1	0	0	0	0	0	0	0	1	0	0	0	0	0	0
USP46-AS1	113	48	99	107	61	52	55	54	22	68	216	221	131	51	99	104	168	67	98	59	71	115	243	62	53	95	114	25	41	36	23	64	111	85	236	69	222	61	110	182	89	59	128	36	90	95	91	149	125
KIRREL-IT1	8	0	0	0	1	5	2	5	0	0	1	1	6	1	0	2	1	0	0	0	1	2	1	2	1	4	0	1	0	0	2	1	0	0	0	2	1	0	1	0	2	1	2	1	0	3	1	1	2
RP11-77M5.1	2	1	1	0	1	0	0	1	0	0	1	1	1	1	0	0	1	0	1	1	0	1	0	0	0	1	0	0	1	0	1	1	1	0	1	0	2	0	0	1	0	0	1	1	2	1	3	0	0
RP11-272L14.2	52	5	2	7	10	3	2	7	8	1	5	2	34	11	8	3	2	2	6	2	6	5	7	12	19	58	3	2	5	1	12	9	10	1	21	36	7	2	7	5	24	4	1	8	8	34	21	2	5
RP11-626H12.2	22	44	3	0	7	25	4	20	1	6	9	9	5	549	4	178	4	63	20	73	16	30	7	13	72	290	3	18	41	1	3	12	80	1	9	2	6	15	3	3	155	33	31	13	6	27	9	3	79
UBXN7-AS1	0	1	2	0	1	0	1	0	0	1	4	9	0	0	0	0	4	0	1	2	3	0	0	1	1	1	1	2	0	0	1	3	1	1	6	0	3	0	4	0	4	1	6	5	1	3	0	4	0
CTD-2288F12.1	4	10	11	5	0	14	5	5	4	38	7	28	7	10	24	12	10	20	33	4	44	6	26	9	11	9	3	2	3	16	0	13	12	39	27	6	22	5	14	36	41	5	22	4	9	11	1	0	9
RP11-524H19.2	203	213	182	240	99	26	40	249	95	49	21	87	90	117	114	38	436	82	131	138	551	92	109	168	284	51	21	148	39	2	10	41	95	22	75	118	100	65	169	71	142	44	46	198	199	38	276	3	69
RP11-142O6.1	0	1	3	0	0	2	5	4	0	1	2	4	0	2	2	0	4	2	1	0	0	0	0	2	1	1	1	1	1	1	6	0	0	1	3	0	2	0	0	0	2	0	10	1	1	0	0	1	0
LINC01864	1	0	2	0	0	1	0	3	0	0	1	2	3	0	1	0	0	1	0	0	0	0	0	0	0	0	0	0	0	2	0	2	0	0	0	0	0	0	0	0	0	0	2	0	1	0	0	0	0
RP11-492I21.1	9	4	5	9	4	4	7	6	2	9	13	23	15	7	13	6	11	11	6	16	4	5	1	2	6	12	9	27	0	7	9	11	7	2	30	7	8	7	23	11	6	8	6	4	8	2	13	5	4
RP11-359I18.5	2	0	1	6	0	5	0	1	6	1	2	2	1	4	1	0	2	2	7	3	3	7	9	4	3	8	2	0	3	15	1	5	10	2	1	0	22	0	6	6	4	3	16	1	7	1	1	2	1
RP4-758J18.2	756	792	435	656	339	1157	426	858	458	744	874	1211	1184	736	1034	687	2505	1057	758	683	717	829	1451	1082	288	812	1344	968	701	1257	408	448	700	1588	716	434	2202	385	423	1242	1036	437	1569	547	705	713	924	1467	506
RP4-758J18.7	5	58	24	25	4	9	22	8	3	52	48	36	28	8	18	34	39	12	6	23	15	11	48	11	2	11	34	13	2	31	12	19	12	18	45	2	57	8	27	19	68	7	5	11	17	10	10	130	8
CTD-2124B20.2	0	0	0	0	0	0	0	0	0	0	0	0	0	0	0	0	0	0	0	0	0	0	0	0	0	0	0	0	0	0	0	0	0	0	0	0	0	0	0	0	0	0	1	0	0	0	0	0	0
CTD-2124B20.3	0	0	0	0	0	0	0	1	0	0	0	0	0	0	0	0	0	0	0	0	0	0	0	0	0	0	0	0	0	0	0	0	0	0	0	0	0	0	0	0	0	0	0	0	0	0	0	14	0
RP11-622J8.1	0	0	0	0	2	0	5	1	0	0	0	0	0	0	0	0	0	0	0	1	0	0	2	0	0	0	0	0	0	0	0	0	0	0	0	0	0	0	0	0	0	0	3	0	1	0	1	0	4
RP11-337C18.10	0	0	0	0	0	0	0	0	0	0	0	0	0	0	0	0	0	0	0	0	0	0	0	0	0	0	0	0	0	0	0	0	0	0	0	2	0	0	0	0	0	0	0	0	0	0	0	0	0
CTC-348L5.1	0	0	3	0	0	0	0	0	0	0	1	3	1	0	0	1	0	0	0	0	1	0	0	1	0	0	0	1	0	0	0	0	1	0	1	0	1	0	0	0	0	1	2	0	0	0	4	0	0
RP11-264B14.2	0	0	0	0	1	1	0	0	0	2	0	1	5	1	1	0	1	0	1	0	0	0	4	1	0	0	0	0	0	0	1	0	1	2	2	0	0	0	1	1	1	0	2	0	0	1	0	8	0
CTD-2006C1.2	69	5	60	65	39	52	128	92	69	66	56	53	41	49	103	14	32	16	36	41	50	107	119	109	66	106	83	135	50	135	476	33	34	17	142	4	14	46	14	99	50	57	14	63	56	80	120	563	43
RP5-899B16.1	0	0	1	0	7	0	0	3	0	1	0	1	0	0	0	3	1	1	1	0	0	0	0	0	7	0	4	1	0	0	1	1	0	2	54	0	4	0	1	0	0	4	4	0	0	0	0	3	7
RP11-264B14.1	1	0	0	0	0	0	0	2	0	0	0	2	0	0	0	0	0	0	0	0	0	0	1	1	0	0	0	0	1	0	0	1	0	1	0	0	0	3	0	1	0	1	0	0	0	0	0	0	0
RP11-378I6.1	13	4	1	0	1	0	22	1	0	1	4	2	0	2	3	2	6	0	0	3	0	1	0	2	0	2	0	0	1	0	0	2	1	0	5	0	0	1	6	1	0	1	0	1	0	2	0	9	2
AC012065.4	0	0	0	0	0	2	0	0	0	0	0	0	0	0	0	0	0	0	0	1	0	0	0	0	0	0	0	0	2	0	0	0	19	0	0	0	0	0	0	0	0	2	2	0	1	0	0	0	1
RP11-1C8.6	13	2	0	0	1	7	3	2	3	4	2	4	0	5	3	1	3	4	4	5	5	5	0	4	1	12	5	1	1	4	22	4	8	2	8	1	0	1	7	0	5	3	4	0	9	5	2	8	3
RP11-397H6.1	0	0	0	0	0	0	0	0	0	0	0	0	0	0	0	0	0	0	0	0	0	0	0	0	0	0	0	0	0	0	0	0	0	0	0	0	0	0	0	0	0	0	1	0	0	0	0	0	0
RP11-456D7.1	1	0	1	0	0	0	0	0	1	2	1	1	0	1	1	2	1	0	0	0	0	2	0	0	0	0	2	0	3	0	0	1	0	1	0	3	0	0	0	1	0	1	0	0	2	0	0	1	0
RP3-507I15.2	0	0	0	0	0	0	0	1	0	0	3	1	0	0	1	0	0	0	0	0	1	0	0	0	0	0	0	0	0	0	0	0	0	0	4	0	0	0	1	0	0	0	4	0	1	4	0	0	0
RP11-215E13.2	0	0	0	0	0	0	0	0	0	1	0	0	0	0	0	0	2	0	0	0	0	0	0	0	0	0	0	0	0	0	0	0	0	0	0	0	0	0	1	0	0	1	2	0	0	0	0	0	1
RP11-405K6.1	0	0	0	0	0	0	0	0	0	0	0	1	0	0	0	0	0	0	0	0	0	0	0	0	0	0	0	0	0	0	0	0	0	0	0	0	0	0	0	0	0	0	0	0	3	0	0	1	3
CTC-350I8.1	0	0	0	2	1	0	0	1	0	0	1	4	0	0	0	1	1	3	0	1	1	3	1	1	2	2	0	1	0	2	1	0	6	2	2	1	1	0	0	1	0	2	4	0	2	1	0	9	0
RP11-794G24.1	319	4	1	1	2	14	11	19	1	9	17	4	68	11	4	8	4	7	8	25	23	15	10	34	18	22	15	18	5	3	8	11	75	2	19	90	96	2	2	0	29	8	7	20	93	20	5	2	38
CTC-428H11.2	16	6	7	1	7	6	8	10	13	14	4	9	10	9	14	1	7	16	1	11	2	19	2	11	6	11	22	6	4	18	36	18	6	14	14	6	4	7	1	12	5	9	7	2	9	4	8	21	4
MDC1-AS1	1	0	2	0	0	0	0	0	0	1	0	0	0	0	0	0	0	0	0	0	0	0	0	0	0	0	0	0	0	0	2	0	0	0	0	1	0	0	0	0	0	0	3	0	0	0	0	0	0
RP11-234K24.6	1	18	6	12	8	4	3	2	5	2	11	7	22	6	18	4	6	16	1	14	1	22	22	2	0	14	20	17	0	15	42	11	4	13	11	1	29	4	3	13	2	3	9	2	9	17	3	3	1
RP11-611O2.1	0	1	1	1	0	0	1	5	1	1	2	3	1	2	0	0	5	0	0	0	1	1	0	2	0	0	1	0	0	0	0	1	0	0	1	0	0	0	0	1	0	0	1	1	1	0	2	0	0
RP11-234K24.3	0	4	9	1	2	1	3	0	2	4	3	16	14	1	8	3	2	3	0	1	0	18	1	1	1	1	7	2	0	9	16	7	0	5	0	1	14	1	1	5	1	0	4	1	4	1	1	10	1
ADGRA1-AS1	0	0	0	0	1	0	1	0	1	0	0	0	0	0	0	0	0	0	0	0	0	1	0	0	0	1	0	0	0	0	0	0	0	0	0	1	0	0	0	0	0	0	0	0	0	0	0	0	0
RP4-749H3.2	0	0	0	0	0	0	0	0	0	0	0	0	0	0	0	0	0	0	0	0	0	0	0	0	0	0	0	0	0	0	0	0	0	1	0	0	0	0	0	0	0	0	1	0	0	0	0	0	0
LINC01867	0	0	0	0	0	0	0	0	0	0	0	0	0	0	0	0	0	0	0	0	0	0	0	0	0	0	0	0	0	0	0	0	0	0	0	0	0	0	0	0	0	0	1	0	0	0	0	0	0
RP11-1070A24.2	14	0	0	1	3	2	1	4	1	1	1	3	3	2	2	0	2	2	3	0	5	5	1	1	7	0	0	3	1	0	1	2	0	0	2	8	6	1	1	0	12	3	6	0	3	11	4	0	13
AC000068.10	7	4	4	9	3	9	7	7	3	21	9	13	7	8	13	2	3	15	3	3	14	7	7	3	2	9	11	11	7	27	12	19	4	22	14	3	14	6	6	10	18	2	3	2	9	7	5	55	1
RP5-1184F4.7	6	0	0	0	0	1	0	2	1	5	4	3	0	0	0	0	5	0	0	0	2	5	5	0	0	6	0	2	3	5	7	3	0	0	2	0	1	7	0	4	3	2	9	1	1	4	1	0	1
RP5-1184F4.5	11	1	2	0	0	4	0	7	2	2	3	5	2	0	0	6	9	0	0	1	3	8	0	0	1	4	2	9	3	0	1	3	4	2	4	0	4	0	4	0	1	4	0	2	2	6	3	0	2
RP11-437L7.1	0	0	0	0	0	0	0	0	0	0	0	0	0	0	0	0	0	0	0	0	3	0	0	0	1	0	0	0	0	0	0	0	0	0	0	0	0	0	0	0	0	0	0	0	0	0	0	0	0
AC079779.7	0	0	0	0	0	0	0	0	0	0	0	0	0	0	0	0	0	0	0	0	0	0	0	0	0	0	0	1	0	0	0	0	0	0	0	0	0	1	0	0	0	0	0	0	0	0	0	0	0
CTD-2233C11.2	0	0	0	0	0	0	0	0	0	1	0	0	0	0	0	0	0	0	0	0	0	1	0	0	0	0	0	0	0	1	0	0	0	1	0	0	0	0	0	0	0	0	0	1	0	0	0	0	0
LDLRAD4-AS1	1	0	0	1	0	0	0	2	0	0	1	4	0	0	0	0	1	2	1	0	0	0	0	0	0	4	0	0	1	0	0	8	0	2	0	0	1	0	0	3	1	0	2	0	0	1	0	0	0
LINC00570	0	1	0	0	0	1	0	0	0	0	1	1	0	0	0	0	0	1	1	0	0	0	0	0	0	2	0	0	1	0	1	1	0	0	1	0	0	0	0	0	0	1	0	0	1	0	1	0	1
AC025016.1	0	0	0	0	0	0	0	2	0	1	0	0	1	0	0	0	0	0	0	0	0	0	1	0	0	0	0	0	0	0	0	0	0	0	26	0	1	0	16	0	0	0	0	0	1	0	0	0	1
AC104699.1	1	7	5	1	9	1	3	19	1	66	16	5	1	26	3	2	22	2	2	4	6	5	3	0	0	3	21	4	106	18	1	2	0	1	4	0	1	6	0	6	4	37	2	0	0	13	2	16	12
RP11-554D13.1	0	0	0	0	0	0	0	0	0	0	0	1	0	0	0	0	1	0	0	0	0	0	0	0	0	0	0	0	0	0	0	0	0	0	0	0	0	0	0	0	0	0	1	1	1	0	0	0	0
SENCR	59	13	9	26	15	138	4	74	18	35	17	11	10	22	10	17	27	20	28	32	11	57	58	14	68	89	37	22	65	23	5	30	122	14	8	14	11	33	4	23	57	80	14	9	18	29	8	168	210
AC079779.4	0	0	1	0	2	3	4	0	0	4	0	3	1	1	1	0	4	0	3	0	1	2	2	0	0	5	0	4	0	1	4	0	2	1	5	3	1	0	2	0	0	1	1	0	0	0	2	0	1
RP11-395G23.3	53	38	27	56	31	89	456	62	68	58	129	65	288	135	70	41	133	115	17	42	45	99	142	25	79	217	36	38	30	33	14	21	74	106	162	22	158	29	390	116	51	38	118	24	236	73	66	560	106
LLNLF-65H9.1	0	0	0	0	0	0	1	0	0	0	0	0	0	0	0	0	0	0	0	1	0	0	0	0	0	0	0	0	0	1	0	0	0	0	0	0	0	0	0	0	0	0	0	0	0	0	0	0	0
RP11-815M8.1	13	0	0	0	6	0	4	9	4	0	9	2	5	4	2	4	3	1	4	8	0	16	4	6	9	29	8	5	10	0	3	2	16	5	11	12	1	4	12	13	12	4	2	4	4	13	3	0	16
RP11-104J23.2	0	0	0	0	0	0	0	0	0	0	1	0	0	0	0	0	0	0	0	0	0	0	0	0	0	0	0	0	0	0	0	0	0	0	0	0	0	0	0	1	0	0	0	0	0	0	0	0	0
RP11-104J23.1	0	0	1	0	1	0	0	0	0	0	1	0	1	0	0	0	0	0	0	0	1	0	0	1	0	0	0	0	0	0	0	0	0	0	0	0	0	0	0	3	0	1	2	0	0	0	0	0	0
GS1-542M4.4	0	0	0	0	0	2	0	0	0	0	0	0	0	0	0	0	0	0	0	0	0	0	0	0	0	0	0	0	0	0	0	0	0	0	0	0	0	0	0	0	0	0	0	0	0	0	0	0	0
RP4-683M8.2	0	0	0	0	0	0	0	0	0	0	0	0	0	0	0	1	0	0	0	0	0	0	0	0	0	3	0	0	0	0	0	1	0	0	1	0	0	0	0	0	0	0	0	0	0	0	0	0	0
RP11-382A20.6	3	1	1	0	0	0	1	0	0	1	2	2	0	0	0	0	0	0	0	0	0	0	0	1	2	1	0	1	0	1	3	0	0	1	2	3	1	0	0	0	0	0	0	0	3	2	0	1	0
RP11-382A20.7	1	0	0	2	0	0	1	1	0	2	5	6	1	2	1	1	3	0	0	2	6	2	0	1	0	0	0	1	1	0	1	2	4	0	7	0	8	3	2	0	3	1	1	0	6	2	3	1	3
RP11-382A20.4	0	0	1	0	0	0	0	0	0	2	1	0	0	0	0	0	1	0	1	1	0	0	1	0	0	5	1	0	0	0	0	1	0	0	1	0	2	0	0	0	0	0	2	0	0	1	1	2	1
RP11-532N4.2	0	0	1	2	0	0	0	0	0	0	3	1	0	0	0	0	0	0	3	0	0	1	0	0	0	3	0	0	0	0	0	3	6	1	1	0	2	0	0	0	0	0	2	0	0	7	0	4	0
AC064865.1	0	0	0	0	0	0	0	1	0	0	0	0	0	0	0	0	0	0	0	0	0	0	0	0	0	0	0	0	0	0	0	0	0	0	0	0	1	0	0	0	0	0	0	0	0	0	1	0	0
RP11-845C23.3	0	0	0	0	0	0	0	0	0	0	0	0	0	0	0	0	0	0	0	0	0	0	0	0	0	0	0	0	0	0	0	0	0	0	0	0	0	0	0	0	0	0	0	0	0	0	0	0	0
RP11-973F15.2	11	0	0	0	10	8	0	1	4	0	3	0	0	0	0	1	5	0	1	0	0	7	0	8	1	1	3	0	0	0	3	1	0	0	4	6	8	0	5	1	17	1	0	7	16	3	0	4	4
CTD-2307P3.1	5	0	0	0	0	0	0	0	0	0	2	0	0	1	0	0	2	0	0	0	0	0	0	0	0	0	0	0	0	0	0	0	0	0	2	0	0	0	1	0	4	0	3	0	0	0	0	0	1
SH3BP5-AS1	122	113	157	44	61	37	96	165	79	446	188	439	96	117	122	42	245	206	31	64	70	323	60	50	98	245	254	233	50	187	284	232	61	271	196	24	134	38	26	182	32	190	52	57	43	123	189	107	26
AC007204.2	3	0	0	0	1	0	3	3	1	0	0	2	0	1	1	1	0	0	0	4	0	2	0	0	0	0	0	3	1	0	4	4	1	1	1	0	0	1	0	0	0	1	0	0	0	2	0	1	0
SCOC-AS1	16	3	21	5	6	4	17	12	14	12	13	19	31	26	78	14	18	101	8	9	4	23	52	15	6	24	46	10	7	35	41	27	45	79	13	1	10	16	6	28	34	7	6	6	10	7	14	49	4
AC020595.1	0	0	0	0	0	0	0	0	1	0	0	0	0	0	0	0	0	0	0	0	0	0	0	0	0	0	0	0	0	0	0	0	0	0	0	0	0	0	0	0	0	0	0	0	0	0	0	1	0
RP11-197M22.2	6	2	3	1	2	1	3	3	0	10	4	9	38	5	3	0	8	3	0	0	2	6	7	5	6	8	5	1	0	8	3	3	5	1	12	2	5	2	1	2	9	2	3	0	10	4	2	0	1
RP11-15E1.5	0	1	0	0	0	0	0	0	0	0	0	0	0	0	0	0	0	0	0	0	0	0	0	0	0	0	0	1	0	0	0	0	0	0	0	0	0	0	0	0	0	0	0	0	0	0	0	0	0
RP11-398H6.1	0	0	0	0	0	1	0	2	1	0	0	1	0	0	0	0	0	0	0	1	1	0	0	0	0	0	0	0	0	0	3	0	0	2	2	0	0	1	0	0	0	0	0	0	1	0	0	0	0
PCDH9-AS2	1	0	0	0	0	0	0	0	0	0	0	1	0	0	0	0	0	0	0	0	0	0	0	0	0	0	0	0	0	0	0	0	0	0	0	0	0	0	0	0	0	0	2	0	0	0	6	0	0
LINC01494	0	0	0	0	0	1	2	2	0	1	2	6	0	0	0	0	0	0	2	1	0	2	2	1	0	2	0	1	1	0	1	1	3	2	5	5	3	0	0	0	0	1	4	0	0	2	1	0	4
KIF25-AS1	9	0	1	0	0	0	0	1	0	1	1	2	0	1	1	1	3	0	1	5	1	3	4	0	0	6	0	1	5	0	6	1	7	1	0	0	0	0	3	2	0	3	2	0	1	0	0	2	0
RP11-343L5.2	29	19	8	4	14	44	6	31	4	28	8	57	16	21	17	8	5	15	37	24	13	43	15	46	17	30	46	16	15	26	37	4	15	34	16	9	24	7	4	25	15	6	29	8	7	27	9	9	36
XX-FW80269A6.1	0	0	0	0	0	0	0	0	0	0	0	0	0	1	0	0	0	0	0	0	0	0	0	0	0	0	0	0	0	0	0	0	0	1	0	0	0	0	0	0	0	0	0	0	0	0	3	0	0
LINC01144	59	43	33	19	12	1	40	15	23	99	54	81	89	25	34	4	42	22	41	28	94	29	24	21	19	37	22	23	10	40	28	66	22	47	104	7	81	15	76	42	260	7	77	7	50	23	6	139	29
AC006116.17	3	2	0	2	6	1	2	2	1	5	2	3	1	6	1	0	3	5	3	11	1	4	2	6	7	5	3	18	4	4	7	7	0	7	10	3	8	2	6	3	35	3	10	2	3	2	0	4	10
ZFX-AS1	0	1	1	1	4	0	1	0	0	0	0	0	1	1	0	0	0	0	1	0	4	0	0	0	1	0	1	0	0	0	3	1	1	0	4	0	1	1	0	0	1	1	1	0	1	0	0	4	1
LINC01143	0	1	0	0	0	0	1	1	0	0	3	2	2	0	0	2	6	0	0	0	1	0	0	1	0	0	7	0	0	0	12	0	16	1	0	0	1	0	13	0	2	0	0	0	0	0	16	37	2
LINC01863	0	0	0	0	0	0	0	0	0	0	1	0	0	0	0	0	0	0	0	0	0	0	0	0	0	0	0	0	0	0	0	0	0	0	0	0	0	0	0	1	0	0	2	0	0	0	3	0	0
LINC01490	0	0	0	0	0	0	0	0	0	0	1	0	0	0	0	0	0	0	0	0	0	0	0	0	0	0	0	0	0	0	0	0	0	0	1	0	0	0	0	0	0	0	2	0	0	0	0	0	0
CTC-499B15.5	8	13	16	9	8	21	18	26	4	27	20	42	16	17	24	5	23	1	9	8	6	27	20	10	3	9	19	19	11	19	258	12	12	15	31	13	56	7	16	14	21	7	33	6	11	7	21	8	9
CH17-437K3.1	3	3	3	3	1	10	1	10	19	2	3	5	3	5	1	5	19	3	42	49	5	35	8	0	6	55	5	0	13	1	2	24	44	6	4	5	3	13	3	3	20	32	2	3	1	21	1	15	8
CTC-499B15.7	0	0	0	0	0	0	0	0	0	0	1	0	0	0	0	0	1	0	0	0	0	0	0	0	0	1	1	0	0	0	0	1	0	0	1	0	0	0	1	0	0	1	7	0	0	0	0	0	0
RP11-138E16.1	0	0	0	0	0	0	1	0	0	0	0	0	2	0	0	0	0	0	0	0	1	0	0	0	0	2	0	0	0	0	0	0	0	0	0	0	0	0	0	0	1	0	0	0	0	0	0	0	0
IL21-AS1	3	4	2	0	3	0	0	11	0	27	8	0	0	2	5	6	9	1	2	2	2	5	6	1	0	4	13	6	9	2	0	3	2	2	0	0	0	2	1	2	0	27	1	0	0	2	1	0	3
AC073321.4	0	0	0	0	2	2	1	0	0	0	2	0	0	12	1	0	0	0	0	0	1	0	0	0	1	7	0	11	0	0	14	1	1	1	0	2	0	3	1	1	17	0	0	1	0	1	2	0	0
RP11-324J13.2	0	0	0	0	0	20	0	2	0	0	0	0	0	2	0	0	0	0	0	0	0	1	0	0	0	0	0	0	0	0	0	0	0	0	0	0	0	0	0	0	0	0	0	0	0	0	0	0	0
RP11-1017G21.6	10	3	9	8	1	5	17	3	7	11	11	8	18	9	10	2	22	17	4	3	9	12	5	5	8	11	11	5	2	15	2	17	2	11	23	2	15	2	7	6	42	2	12	2	15	7	10	81	9
RP3-340N1.2	282	4	4	1	29	7	0	40	10	10	0	12	1	195	18	2	4	0	28	23	13	38	0	108	17	10	27	1	9	0	0	8	997	4	6	8	2	1	0	1	44	10	9	0	45	17	0	0	2
RP11-1017G21.4	26	4	3	3	0	7	5	21	0	5	18	12	6	2	1	12	26	1	5	4	15	13	9	33	7	29	5	9	9	2	4	8	6	0	34	9	10	5	5	6	9	4	7	16	18	17	50	3	14
RP11-1017G21.5	76	36	79	58	23	37	103	36	33	84	65	63	156	50	64	53	223	83	71	45	102	56	84	68	64	77	67	26	29	52	20	82	37	34	64	20	195	29	68	78	287	40	131	26	117	70	113	603	93
RP11-710C12.1	10	4	0	2	3	7	5	4	4	0	6	2	4	8	1	1	5	2	3	18	8	2	0	0	5	23	2	0	5	2	1	14	27	1	1	1	1	5	8	0	8	4	2	1	11	19	0	66	14
RP11-517O13.1	4	1	0	1	3	6	3	4	2	1	2	1	0	4	6	2	5	3	0	6	2	1	1	7	0	1	7	2	1	1	9	0	0	1	6	1	0	1	4	4	3	1	1	2	1	2	8	4	1
RP11-165M1.3	0	0	1	0	0	0	2	0	0	2	0	1	0	0	0	0	1	0	0	0	1	1	0	1	0	0	0	0	0	0	4	0	1	0	3	0	1	0	0	0	6	0	0	0	0	0	0	0	0
RP11-165M1.2	1	0	0	0	0	0	0	0	0	0	1	0	0	1	0	0	1	0	0	0	2	0	0	2	1	0	1	0	0	0	0	0	1	0	0	1	0	0	0	0	0	0	0	1	0	2	0	0	0
RP11-114H23.1	61	3	30	73	25	38	2	10	15	1	9	24	7	168	45	19	0	70	4	13	2	16	63	72	37	21	0	17	10	7	2	0	58	113	1	49	118	23	3	108	20	11	37	3	23	5	13	0	8
CH507-39O4.1	0	0	0	0	0	0	0	0	0	0	0	0	0	0	0	0	0	0	0	0	0	0	0	0	0	0	0	0	0	0	0	0	0	0	0	0	0	0	0	0	0	0	0	0	0	0	0	0	0
RP11-114H23.2	25	1	5	27	6	13	2	3	6	1	3	11	4	95	16	8	0	22	1	6	1	4	28	33	15	6	0	8	9	6	2	0	14	28	1	13	25	3	1	40	10	6	24	2	7	2	5	2	8
RP11-467C18.1	6	1	0	1	0	0	0	1	4	1	0	2	0	1	0	1	0	1	1	0	5	4	2	0	0	2	0	0	0	0	3	3	7	0	2	1	0	1	0	1	0	5	0	3	1	4	2	2	8
PROSER2-AS1	7	16	68	33	8	31	8	16	9	519	16	21	36	7	217	16	24	216	15	2	1	34	19	22	4	36	129	630	7	15	290	12	33	82	9	6	48	6	9	67	6	29	30	5	9	28	6	2	11
C20orf203	3	1	4	0	0	0	0	8	3	11	8	11	0	1	2	2	7	0	2	6	0	1	0	1	0	6	3	3	1	1	3	2	0	7	2	1	2	1	0	0	2	2	34	2	1	0	8	19	1
RP11-27M9.1	0	0	0	0	0	0	0	0	0	0	0	0	0	0	0	0	0	0	0	0	0	0	0	0	0	0	0	0	0	0	0	0	0	0	0	0	0	0	0	0	0	0	0	0	0	0	0	2	1
CTD-3088G3.6	3	0	0	0	0	0	0	2	0	4	4	2	1	1	0	0	0	0	0	0	2	1	1	1	1	2	0	0	0	0	1	0	2	0	1	0	0	0	0	0	1	2	5	0	0	0	0	0	0
CTC-518B2.12	0	0	0	0	0	0	0	0	0	0	0	0	0	0	0	0	0	0	0	0	0	0	0	0	0	0	0	0	0	0	0	0	0	0	0	0	0	0	0	0	0	0	0	0	0	0	0	0	0
RP11-54O15.3	0	1	0	3	0	0	2	0	1	1	35	4	1	4	0	1	2	0	4	0	7	1	1	2	0	9	0	1	1	0	0	1	4	1	1	2	1	0	2	4	2	2	3	0	5	0	14	0	1
RP11-552E20.1	0	0	0	2	0	0	0	0	0	0	0	1	0	0	0	0	0	0	0	0	0	1	5	0	0	0	0	0	0	0	0	0	0	1	0	0	0	0	0	4	0	0	0	0	0	0	0	0	0
RP11-155L15.1	6	0	0	0	0	0	1	0	0	0	0	0	0	0	0	0	2	1	0	0	0	0	1	2	1	0	1	0	0	0	0	0	1	1	0	0	0	0	0	0	0	0	1	0	4	0	5	0	1
RP11-104H15.10	11	1	1	0	6	0	1	3	1	10	5	1	8	2	0	2	5	5	2	1	3	6	1	0	0	8	1	9	2	0	3	0	8	1	24	4	5	0	0	1	0	10	15	3	10	1	1	0	0
LINC01198	1	0	0	2	1	0	0	6	1	0	0	0	4	1	2	0	0	0	0	4	2	2	4	0	0	4	0	0	0	0	3	1	2	0	0	0	8	0	1	0	0	2	1	1	0	0	0	0	4
LINC01194	31	0	0	0	0	0	1	0	0	0	0	0	14	0	0	0	125	0	0	0	0	0	40	2	0	0	0	0	0	0	3	0	0	0	194	0	73	0	0	0	0	0	74	0	0	0	0	0	19
LINC01195	0	0	0	0	0	0	0	0	0	0	0	0	0	0	0	0	0	0	0	0	0	0	0	0	0	0	0	0	0	0	0	0	0	0	0	0	0	0	0	0	0	0	0	0	1	0	0	0	0
RP11-254F19.2	0	3	0	0	0	0	0	4	0	1	1	0	0	0	0	0	0	1	0	0	1	0	2	0	0	8	0	0	0	0	1	1	2	0	0	2	0	1	0	0	0	0	0	1	0	2	0	0	0
LINC00266-3	0	0	0	0	0	0	0	0	0	14	1	0	0	0	0	0	0	0	0	0	0	0	0	0	0	0	0	0	0	0	0	0	0	0	0	0	0	0	0	0	0	0	0	0	0	0	0	0	0
RP11-313P22.1	5	3	1	3	3	3	1	9	2	4	2	11	4	8	3	6	9	2	7	1	2	14	14	1	1	7	14	2	1	8	14	2	10	5	7	6	12	1	2	1	22	2	6	0	2	12	95	6	0
LINC01193	0	0	0	0	0	0	0	0	0	0	0	1	0	0	0	0	0	0	0	0	0	0	3	1	0	0	0	0	0	0	0	0	0	0	100	0	0	0	0	0	0	0	0	0	0	43	0	0	20
LINC01811	0	0	0	0	0	0	1	1	0	0	1	0	0	0	0	0	0	0	0	0	0	0	0	0	0	2	0	0	0	0	0	0	0	0	1	0	0	0	0	0	0	0	1	1	0	0	0	0	0
RP5-921G16.2	0	1	0	0	0	0	0	0	0	2	0	0	0	0	0	1	0	0	0	0	0	0	0	0	0	1	1	0	0	0	0	0	0	0	0	0	0	0	0	0	0	0	0	0	0	1	0	0	0
RP11-438D8.2	2	0	0	0	1	0	0	0	0	6	3	6	0	2	0	1	0	0	0	2	0	0	0	0	0	1	1	0	0	0	0	1	8	0	0	0	2	0	0	0	7	1	0	0	0	3	3	0	0
RP5-921G16.1	0	0	0	0	0	0	0	0	0	0	0	0	0	0	0	1	0	0	0	0	0	0	1	0	0	0	0	0	0	0	0	0	0	0	0	0	0	0	0	0	0	0	0	1	5	0	0	1	0
RP11-543H23.2	0	1	0	0	0	0	0	1	0	0	0	0	0	0	0	0	0	0	0	0	0	1	0	0	0	0	0	0	0	0	0	0	0	1	0	0	0	0	0	0	0	0	0	0	0	0	0	0	0
RP11-13K12.2	2	1	0	0	0	0	3	2	0	1	8	2	1	0	7	0	2	0	0	3	0	1	0	2	0	2	0	6	0	134	123	1	8	4	111	0	36	0	14	1	0	0	2	1	1	0	2	10	1
RP11-13K12.1	0	3	0	1	1	1	1	2	3	0	0	12	37	9	82	0	3	2	0	2	11	50	0	1	1	29	0	10	4	151	171	3	5	0	104	0	63	15	1	0	18	7	2	0	1	6	2	52	3
LINC00972	0	0	0	0	0	0	0	0	0	0	0	0	0	0	0	0	0	0	0	0	0	0	0	0	0	0	0	0	0	0	0	0	0	0	0	0	0	0	0	0	0	0	2	0	0	0	0	0	0
RP11-126O1.2	0	0	0	0	0	0	0	0	0	0	1	0	0	0	0	0	0	0	0	0	0	0	0	0	0	1	0	0	0	0	0	0	0	1	0	0	0	1	0	0	0	0	0	0	0	3	0	0	0
RP11-13K12.5	0	5	2	1	0	0	0	0	5	4	3	11	48	7	55	2	2	2	0	2	8	42	1	1	1	13	0	4	5	117	69	5	1	0	68	0	46	25	2	0	3	10	2	0	3	4	0	75	2
PRR7-AS1	24	6	6	10	1	25	4	8	3	29	9	40	17	3	7	8	34	5	6	9	9	21	21	7	1	2	60	35	8	14	19	16	13	30	20	6	12	9	8	12	4	7	11	0	6	7	21	18	18
RP5-1077H22.2	0	0	0	0	0	0	0	0	0	0	0	1	0	0	0	0	0	0	0	0	0	0	0	0	0	0	0	0	0	0	0	1	0	0	0	0	0	0	0	0	0	0	0	0	0	0	0	0	0
RP11-148L24.1	1	1	0	0	0	0	2	0	0	0	2	0	2	2	6	1	5	1	1	0	0	1	1	0	0	1	2	1	0	2	0	1	7	3	1	0	0	5	1	1	1	3	3	0	0	3	0	4	7
RP13-455A7.1	6	1	0	0	1	0	0	0	1	1	4	5	0	0	1	2	1	0	1	0	0	4	0	3	1	1	0	1	0	0	0	0	4	1	5	2	2	0	1	0	3	0	0	2	4	1	5	1	0
LINC01814	1	4	71	2	7	0	5	3	0	6	55	61	1	2	1	7	17	64	3	3	1	6	76	5	2	5	9	2	1	62	1	31	24	36	55	1	0	0	36	13	2	6	2	1	50	2	12	1	1
AC007182.6	16	39	0	62	20	1	2	20	26	1	0	51	7	9	1	3	0	6	6	13	4	18	267	3	35	12	1	4	4	0	110	8	6	1	75	13	78	15	27	20	8	70	23	5	23	34	4	0	178
RP11-80H5.2	2	0	1	0	1	0	1	3	2	4	1	1	0	1	1	0	6	3	0	0	0	0	1	2	0	2	0	3	0	0	4	2	1	0	5	0	5	0	1	0	0	0	4	0	0	0	5	9	0
AC022201.5	0	0	0	0	0	0	0	0	0	0	0	0	0	0	0	0	0	0	0	0	0	0	0	0	0	0	0	0	0	0	0	0	0	0	0	0	0	0	0	0	0	0	0	0	0	0	0	0	0
RP11-265O12.1	0	0	0	0	0	0	0	2	0	0	0	0	0	0	0	0	0	0	0	0	0	0	0	0	0	0	0	1	1	1	0	1	0	0	0	0	1	1	0	0	0	0	0	1	0	1	0	0	0
RP11-80H5.6	0	0	0	0	0	0	0	0	0	0	0	0	0	0	0	0	1	1	0	0	0	0	0	0	0	0	0	1	0	0	0	0	0	0	1	0	0	0	0	0	0	0	0	0	0	0	0	0	0
RP11-80H5.9	3	2	3	4	4	7	3	2	2	7	4	5	2	3	13	4	11	7	2	2	3	5	2	6	0	2	4	5	7	9	3	3	2	10	6	3	3	4	3	0	9	2	3	6	10	2	6	15	2
RP5-906A24.2	0	0	0	0	0	0	0	0	0	1	0	0	0	0	0	0	0	0	0	0	0	1	0	1	0	0	0	0	0	0	0	0	0	0	0	0	0	0	0	0	0	0	0	0	0	0	0	0	0
PWRN3	0	0	0	0	0	0	0	0	0	0	0	1	0	0	0	1	0	0	0	0	0	3	0	0	0	0	0	0	0	0	0	0	0	0	0	0	0	0	0	0	0	0	0	0	0	0	0	0	0
LINC01770	15	23	42	64	2	6	9	19	3	58	52	20	11	26	35	39	51	38	30	36	21	48	32	7	25	39	18	68	12	45	19	29	132	9	15	4	106	15	18	38	76	12	21	13	37	17	14	57	12
LINC01771	1	1	2	0	0	3	4	1	0	2	11	4	1	0	0	8	5	0	0	8	11	3	0	1	0	0	2	11	3	1	0	2	0	0	9	0	0	1	20	1	0	0	6	0	1	0	1	0	2
LINC01772	54	13	30	10	9	15	13	43	12	31	36	58	21	15	15	18	37	27	17	15	18	30	27	26	10	27	29	31	12	15	45	23	43	53	26	25	17	6	15	22	28	16	20	9	29	89	30	31	12
LINC01997	0	0	0	0	0	0	0	0	0	0	0	0	0	0	0	0	0	0	0	0	0	0	0	0	0	1	0	0	0	0	0	0	0	0	0	0	0	0	0	0	0	0	0	0	0	0	0	0	0
LINC01990	3	0	2	1	0	4	2	0	3	1	4	4	0	0	0	1	9	0	3	0	1	1	16	1	1	7	2	0	0	2	0	1	4	3	5	0	0	3	0	1	10	0	0	2	1	0	9	5	0
LINC01991	0	0	0	0	0	0	0	0	0	1	1	0	0	0	0	1	2	0	0	0	0	1	1	0	2	0	0	1	1	3	0	0	0	0	0	0	0	0	1	0	0	3	0	0	0	1	1	0	0
LINC01776	39	1	0	0	0	18	0	0	0	0	0	0	0	0	0	1	0	2	0	0	1	12	0	9	1	0	0	0	1	0	0	0	4	1	0	0	0	2	0	0	18	2	0	4	1	6	0	2	34
AC083884.8	11	2	7	0	3	2	1	19	0	7	10	14	6	1	1	0	8	4	1	1	2	8	1	3	2	13	2	10	0	0	2	6	3	1	9	1	10	0	1	2	4	3	9	4	12	1	15	0	0
LINC01778	0	1	0	1	0	0	2	0	0	1	0	8	0	0	0	0	1	0	2	2	1	0	0	0	0	3	0	1	0	1	0	1	3	2	3	0	1	0	2	0	2	0	1	0	0	0	1	3	0
LINC01779	0	0	0	0	0	0	0	0	0	0	0	1	0	0	1	0	0	0	1	0	0	1	0	0	0	2	0	0	0	0	0	0	0	0	0	0	0	1	0	0	0	0	0	0	1	0	0	1	0
RP11-632K5.3	0	0	1	0	0	0	0	4	1	0	0	1	0	0	0	2	2	0	0	0	1	1	0	0	0	1	0	0	0	0	0	0	1	1	2	1	1	0	0	0	0	0	2	0	0	0	0	5	1
LINC01998	33	1	0	0	2	90	0	12	3	0	2	1	2	6	0	0	0	0	13	1	4	27	5	13	13	26	0	0	32	0	0	0	0	0	2	15	1	18	0	0	4	5	0	90	3	12	1	1	13
LINC01999	0	0	0	0	0	0	0	0	0	0	0	0	0	0	0	0	1	0	0	1	0	0	0	0	0	0	0	0	0	0	0	0	2	0	10	0	3	0	0	0	0	0	0	0	0	0	0	0	1
RP11-379C10.1	0	0	0	0	0	0	0	0	0	2	0	0	0	0	0	0	0	0	0	0	0	0	0	0	0	0	0	0	0	0	0	0	0	0	0	0	0	0	0	0	0	0	0	0	0	0	0	0	0
LINC01982	0	0	0	0	0	0	0	0	0	0	0	0	0	0	0	0	0	0	0	0	0	0	0	0	0	0	0	0	0	0	0	0	1	0	1	0	1	0	0	1	3	0	0	0	0	0	0	0	0
RP5-899E9.1	4	3	10	1	6	4	0	15	7	28	3	4	3	10	6	3	19	4	8	9	21	9	5	17	28	25	86	1	5	7	1	8	4	2	3	5	2	7	1	1	6	17	5	2	8	0	6	4	7
CTD-2302E22.4	5	1	10	1	3	3	5	4	0	1	3	3	6	0	6	0	2	6	2	1	3	2	2	4	9	4	4	2	0	3	14	3	1	1	14	0	11	2	1	4	10	0	5	0	6	1	59	11	7
RP11-539E19.2	0	0	0	0	0	0	0	0	0	0	1	0	0	0	0	0	0	0	0	0	0	0	0	0	0	0	0	0	0	0	0	0	0	0	0	0	0	0	1	0	0	0	0	0	0	0	0	0	0
EP300-AS1	10	12	47	53	7	2	15	13	5	59	15	48	20	9	49	13	12	29	28	4	10	18	8	7	13	12	13	17	7	13	6	34	17	37	28	3	90	16	7	72	9	14	55	0	8	8	14	1	5
FAM197Y5	0	0	0	0	0	0	0	0	0	0	0	0	0	0	0	0	0	0	0	0	0	0	0	0	0	0	0	0	0	0	0	0	1	0	0	0	0	0	0	0	0	0	0	0	0	0	0	0	0
RP11-59H7.3	7	10	2	2	5	3	2	7	1	4	17	7	8	8	13	2	8	7	0	6	4	5	4	20	0	11	2	6	1	2	10	3	4	3	2	1	19	3	6	0	8	7	2	2	3	5	12	3	6
LINC01868	0	0	0	0	0	0	0	0	0	0	0	0	0	0	0	0	0	0	0	0	0	0	0	0	0	0	0	0	0	0	0	0	0	0	0	0	0	0	0	0	0	0	0	0	0	0	0	0	0
RP11-168O16.2	0	0	0	0	0	0	1	0	5	1	1	1	1	0	0	0	0	0	18	1	2	8	0	0	0	10	1	0	1	0	0	9	14	0	0	2	0	0	0	0	1	5	4	0	0	4	1	1	1
RP11-738E22.3	15	5	5	10	11	28	7	25	5	4	16	18	10	9	13	8	34	8	6	9	8	11	12	14	2	15	12	11	5	22	33	12	6	29	5	16	10	5	10	30	15	3	22	8	3	12	6	18	10
RP11-800A3.4	391	534	1442	5262	372	616	192	957	442	2134	651	4588	1892	1046	1203	1116	281	1153	864	559	2110	2900	3780	1870	807	594	2104	706	773	2085	81	284	2492	633	465	1330	1902	1221	593	5623	254	575	2142	95	2524	1779	4650	44	501
RP11-800A3.7	19	7	7	12	6	16	1	15	4	12	6	29	13	8	3	16	2	4	11	33	26	13	48	8	8	37	4	9	22	8	4	12	10	0	4	2	54	14	10	23	8	17	2	6	21	15	19	393	25
AC091770.3	0	1	0	0	0	0	0	0	0	0	0	0	0	0	0	0	0	0	0	0	0	1	0	0	0	0	0	0	0	0	0	0	0	0	2	0	0	0	0	0	0	0	1	0	0	0	0	0	0
RP11-687D19.1	0	0	0	0	0	0	0	0	0	0	1	0	0	0	0	0	0	0	0	0	0	0	0	0	0	0	0	0	0	0	0	0	0	0	0	0	0	0	0	1	0	0	1	0	0	0	0	0	1
RP11-800A3.2	2	3	9	1	1	0	4	2	3	8	3	6	3	1	9	6	2	4	2	2	6	5	24	7	0	4	6	6	0	2	0	4	19	0	4	1	14	0	2	1	12	1	4	0	56	3	18	1	2
RP11-817I4.2	18	1	10	3	4	17	9	11	6	18	8	5	29	8	2	7	28	10	5	58	3	15	5	16	4	28	6	68	6	9	59	6	22	23	23	16	1	8	13	6	21	7	19	8	27	16	12	19	9
AC114752.1	0	0	0	0	0	0	0	0	0	0	0	0	0	0	0	0	0	0	0	0	0	0	0	0	0	0	0	0	0	0	0	0	0	0	0	0	1	0	0	0	0	0	0	0	0	0	0	0	0
RP11-230F18.5	47	14	14	5	11	8	12	21	10	29	34	55	50	26	10	7	19	13	6	21	17	50	3	18	19	54	34	23	12	6	44	50	39	21	49	17	26	6	8	25	17	20	3	13	20	42	17	6	6
RP5-903G2.2	0	5	1	1	0	0	2	0	2	2	4	6	1	1	0	2	1	1	0	4	3	2	0	0	1	4	1	0	1	0	1	9	7	1	28	0	0	0	3	5	2	1	1	0	0	0	22	10	1
RP11-1437A8.4	0	0	0	0	0	0	0	0	0	0	0	0	0	0	0	0	0	0	0	0	0	0	0	0	0	0	0	0	0	0	0	0	0	0	0	0	0	0	0	0	0	0	0	0	0	0	0	0	0
RP11-1437A8.5	0	0	0	0	0	0	0	0	0	0	0	0	0	0	0	0	0	0	0	0	0	0	0	0	0	0	0	0	0	0	0	0	0	0	0	0	0	0	0	0	0	0	0	0	0	0	0	0	0
RP11-359J14.2	14	4	5	3	2	0	11	1	0	10	6	7	3	1	3	0	11	2	1	10	0	10	0	1	0	6	2	58	3	0	4	18	4	5	9	1	9	6	0	1	2	5	6	0	4	0	6	0	2
CTC-369A16.2	0	0	0	0	0	0	0	0	0	0	0	0	0	0	0	0	0	0	0	0	0	0	0	0	0	0	0	0	0	0	0	0	0	0	0	0	0	0	0	0	0	0	0	0	0	0	0	0	0
RP11-1437A8.3	0	0	0	0	0	0	0	0	0	0	0	0	0	0	0	0	0	0	0	0	0	0	0	0	0	0	0	0	0	0	0	0	0	0	0	0	0	0	0	0	0	0	0	0	0	0	0	0	0
[truncated: 12,449 more rows]
[truncated: 497 more columns]
