# Supplementary material for: Identification and validation of key modules and hub genes associated with the pathological stage of oral squamous cell carcinoma by weighted gene co-expression network analysis
Source: PeerJ. 2020 Feb 4;8:e8505. doi: 10.7717/peerj.8505 (PMC7006519; doi:10.7717/peerj.8505)
Supplement: File S1 [file peerj-08-8505-s001.zip › lncRNA/normalizeExp.txt]

id	TCGA-CV-6934	TCGA-CV-6938	TCGA-CV-6936	TCGA-CV-6956	TCGA-CV-7432	TCGA-CV-7101	TCGA-CV-7406	TCGA-CV-7255	TCGA-CV-7438	TCGA-H7-A6C5	TCGA-CV-6959	TCGA-CV-7252	TCGA-HD-A6I0	TCGA-CV-7425	TCGA-CV-7177	TCGA-WA-A7GZ	TCGA-CV-7245	TCGA-CV-7416	TCGA-H7-A6C4	TCGA-CV-7091	TCGA-CV-7440	TCGA-CV-7178	TCGA-HD-8635	TCGA-CV-7242	TCGA-CV-6962	TCGA-CV-7250	TCGA-CV-6935	TCGA-CV-7424	TCGA-CV-6961	TCGA-CV-7238	TCGA-CV-7183	TCGA-CV-7434	TCGA-CV-7423	TCGA-CV-6943	TCGA-CV-7261	TCGA-HD-A6HZ	TCGA-CV-6933	TCGA-CV-7235	TCGA-CV-6939	TCGA-CV-7097	TCGA-CV-7103	TCGA-CV-7437	TCGA-CV-6960	TCGA-4P-AA8J	TCGA-BA-4074	TCGA-BA-4075	TCGA-BA-4077	TCGA-BA-5151	TCGA-BA-5152
RP11-670E13.6	12.5522593329869	12.607077793029	123.901018478235	29.7973718140409	22.0991558024794	15.5384436788191	72.9331301369057	58.2091316438658	46.5970858734975	15.589679607125	42.5002595164645	41.0146457146493	158.265316765958	37.2256950718546	67.8299886841593	43.7950621785208	17.9795729359137	15.408998398936	49.2966376926897	25.2132456027605	7.48099140213722	9.31608469555938	17.1552170600944	31.2516133564212	76.8824109100877	13.5095327891771	75.6373364848956	34.7440996067478	13.6556117907968	26.8111971865666	82.8312114539331	33.1392043393667	9.18066417775232	10.9418268909313	96.7668228056246	328.384719946154	13.5732632640894	32.5909812787576	0.103917898310375	13.5421587979707	47.8109064013979	75.7751296238586	24.3169635929718	36.7121596138056	110.480368479628	34.4040790926047	11.2410005351843	11.4235122088078	37.5875008793443
RP11-343H5.6	2.46812563146472	2.24314131542764	0.0422534131469268	3.36086079776318	4.39524186048661	2.91110125607004	0.0400540104398905	5.92184920963742	2.63526307483811	1.51303549560814	0.810900789096926	0.00979029542735277	0.0626163149874264	2.61059358393819	1.99446068609493	4.32159360603463	4.28990832179554	3.85817332616606	1.36828681203781	18.8262888279692	8.52754000955228	9.63393640381945	4.56083631532608	4.05054412647839	5.02359393100347	1.42132675236485	2.70806868786599	3.29378394453775	6.93622735195015	1.15362561882441	3.19798046313025	1.4002093947608	3.06063629957515	2.98388928570556	2.77979145673384	0.0365477901446865	3.39579667099751	2.44758700546274	1.53624219847723	1.66354645025207	5.93424625503673	6.77659791103025	3.28729555932434	1.50780046053814	18.1390392121511	10.8970906215535	3.74657436073857	0.849799376183721	7.9109448681067
RP11-618L22.1	3.27656345846361	0.117998170790122	1.25589241905532	1.68351179762111	2.85143673381553	0	0.0298895835142536	0.984476752086347	0.0397409153547056	2.36795977573143	0	0.00745992956905583	0.0460272584367365	4.94397555667867	1.99501283777883	2.51860804344636	2.59368150855476	3.97254441338903	1.32918659677177	3.41778582496919	1.26229214373747	2.74935258637868	3.38091469774777	0.490148065913019	0	2.63715839853626	0.04400363736381	0.796786795059728	1.50729766348104	1.20375958120927	0.0713645688255149	2.6065346811341	0.00283615988192532	0	1.85920731531433	0.0273380934853101	5.53529093838206	1.23084877691652	0.0567377214490399	0	1.44874279700962	1.67553422366183	0.0761238919046665	3.17607854116345	5.90784861833602	8.27506721159818	2.46535173356616	7.19087894826116	2.6372288885743
AC083949.1	14.891427726046	31.9909536967718	3.72253991913271	1.80995297261466	3.02339992016162	6.80403723962759	4.88237992722714	1.96975962224117	5.1916888173109	0	3.37387093392601	0.0104190060016065	0.0673065364117451	6.39914181979462	0	1.12680573869167	0.818915165466617	8.56717279627594	6.47086765731141	5.89274258157198	2.52258639577503	6.06164802290147	2.31541311625815	5.20133115314459	2.46704783710769	5.3762308942288	1.41505618158841	1.60979959805706	0	8.21164360964171	0.107606599251213	5.3077645197901	4.08021964311944	34.8360709013475	3.70917668640298	0.0390925508270428	1.16242088049521	6.02578152173787	0.0840470667772717	1.65844463247691	2.14121481478003	5.03868195692536	0.115450497241547	5.43307106627577	2.0348187199511	0.0482290841466826	9.9106331626146	0.84786372021774	14.0323634535813
LINC01634	0.535520112467727	0.243804882327673	12.3531374176835	52.5835584117202	0.109616568262965	2.90651965656993	439.797464033019	0	10.4393007943226	1.50337746475692	60.4253970272949	15.7862229866973	8.17712516899376	3.93296085556513	0.996806833065603	1.12719603235592	17.9857395609751	2.25455587694327	7.87416811262175	26.9124602666805	18.5749100227515	6.62513130201408	1.17990671112797	2.19647842895808	0.790528191567572	270.609465037982	4.08600301853563	4.08642199926896	3.74026434209357	3.01376092606871	0.133217069984422	4.06863395558965	21.4113877133642	8.95213466779802	0	4.84830522089667	3.42240462918211	2.47197830955827	327.730026525544	39.9208410549918	2.12929902239887	0	6.63333249521017	111.769358499648	12.7597892588344	1.29287394769264	8.70243152124723	20.3449935309527	3.46372178464342
CTB-147C22.9	12.6683039916014	29.8611556147169	9.85392687339097	9.95421070143757	3.06433754862736	13.6048109849619	21.8031730081959	10.8514810929592	7.81558752529814	0	27.3154391473756	18.9124720484779	17.4130030381737	22.944848120279	15.9602707184562	2.35335922200465	17.1915270282032	0	23.2007876609509	5.00928133915375	3.76986138252009	0	3.46325871188629	8.64098124488008	3.29265517699411	14.7152434842148	22.4351696030025	24.1034543889709	10.6596593512003	6.16920353922751	17.1200796396463	1.41659809491106	9.17711996525099	6.96294520038958	7.42747435350961	10.7853912577557	0.0284508945569621	0.0455363222522411	0.0950810525113548	0	0	28.7343612890604	4.98919283991564	23.5128373420348	4.86180811275359	1.2933138871245	2.55381503699397	18.5247958158419	26.2832326186635
CTB-147C22.8	0	0.162297284539983	4.88273413168392	13.88977016306	0.079045006679501	0	2.46257162533618	1.97071079104129	1.35930045533116	0	2.53126381948182	2.11178952928964	14.2655237657468	1.3452911015486	0	0	0.822269278558072	0.715723054461237	15.0679872557506	0.801603316496778	0.0414895931972663	0	2.30343390146873	3.47088811483682	0	12.9533662284048	12.8532430215064	4.99579165423557	1.47243715827011	1.8019323318931	4.64116224287879	0.0562783288490507	9.15987411929719	6.96622905050538	0.912738582682572	0.0350414411964013	0.0230463428462035	0.0365555735740146	0.0744101299686044	0	0	5.93671070221039	0.101352606236526	0.720344160067387	1.32941280587891	0.0463962283150132	2.54144478371763	19.5229250413486	0
RP11-491F9.1	1.86588169309432	0.135562374727904	2.4594185744768	0.0908317030374197	5.60355687252441	0.966025582685684	1.25314220225021	0	0.0445543837963327	1.53525751490473	5.17699452156763	4.19064495910633	1.39816254308491	1.32784510512177	0	3.79639870815903	0.827949639239493	0	2.59087848274544	0	0.036064109103242	0.597132130955679	22.2101767901407	0.479995491980523	0	1.39313425601638	0.0494005793846328	0	3.07535085714513	5.87779675849635	3.08455007390713	0.0486698976782008	0.00314202585383561	0	1.85348755299832	1.23075087970909	4.46690922339405	0.031829925494117	0.0639546323275334	2.54957888178349	2.19576167511901	0	0.0863317079129381	0.747361303221676	2.9246693674842	1.24480870698779	0.0298952104899131	0	0
RP11-169E6.1	3.75976023773103	4.1781394480738	0.0437247226723241	1.79927702701232	3.00787554158276	3.88390834506815	4.86853897650724	6.90862710069607	6.42949665958718	3.89232021392342	3.38019666648491	5.25632490929246	0.0649190094600698	1.35380763370011	4.98746508260994	6.86421156479164	3.41291183807211	4.63577832784914	0.0562501430725901	4.19724906753054	6.14760284893572	3.31640549007916	2.31196356434017	7.05324555024865	7.56008418057121	2.74422443275257	4.01480550278607	5.80938224846072	1.46384851872851	1.78398864522296	6.20418237955503	5.2852180404456	4.07919888845264	2.98369789106051	5.58459747111456	4.79142293785091	2.2832105005085	1.25856910497803	4.33444696074578	5.09720794551243	5.91023912273807	7.61605326834221	3.31065886814438	7.08831470516888	9.33504186283897	1.28517481125047	1.30147978553132	1.73454860664339	1.71848899444426
AC009120.5	12.9340581426632	6.11117939211736	3.72018262518807	1.8075560568091	5.85375564503669	2.90932845186768	3.68193817002766	7.89539457275473	1.37097234752491	3.88369866292084	7.68061512964788	5.25918880679282	0.0667450902531108	5.1409772271321	4.98733341707754	8.75531249624175	0	6.99237398956234	2.65757807852149	4.19039457687419	1.29667826315003	5.37601752391782	4.57601448804808	4.0079489651568	0	9.27145716943954	0.0636596887942158	14.2235409775509	6.11174470172108	3.69658214749195	1.70837518682867	2.71449411307724	1.02466280875662	2.98355801716384	6.51615016040137	0.038789281726856	3.40533142988967	0.0404832152239649	8.50327711791126	11.9834531272987	5.13969419224726	3.33812666340732	4.87312599686841	4.65608190909928	2.03944339160086	1.29059879150205	3.77059451407426	4.38765053814023	3.47045421098272
AC009120.6	77.3363140583798	35.0124837918046	52.8430125892298	51.1206070642428	14.7927222121792	23.3127385424926	25.5989515369937	66.1021369313617	22.0767431721336	71.2589625741911	56.1184376909543	64.1385087912294	111.442094709859	37.233231279153	64.8372747537573	90.257030338535	15.402892201744	43.3066483117473	70.0018340877964	41.22218827614	29.6843031550908	53.1389218648316	103.756426307014	76.6794480062279	31.7016488891503	66.9955146506704	20.0204148667125	76.2029601213619	28.9261227550947	105.91164465679	40.8117084691176	30.505993737119	24.4706125311033	41.7833064205573	54.8746675896681	70.5861584319101	24.8459644500892	16.9403672516048	31.6782774507971	56.050208362236	52.9631514882383	60.5924095074854	38.7625613397991	124.353118167118	47.9905211505428	22.1657948429215	42.2396195449373	42.2876191567717	26.1962619237119
LINC01630	1.86386806480883	2.12233698712585	0.0354476097951116	0.0915529783517434	14.9435435289357	0	2.43677779221908	0	0.0448703147779465	0	0	0.0083299177336893	0.0520792412259051	0.0432039967289287	0.996994439217019	1.81146982695603	0	18.589111823153	1.34544929143043	2.52532280988227	0.0363141081433483	0.596594992382391	8.95155605905063	0.479411508631021	0	0.051448715480263	0.0497553330638851	0	0.709390543685037	4.51688910514957	0.0814406394996831	0.0490187428013692	9.14927774764421	0	6.5640863854144	2.39841310327371	0.0202961624370821	0.0320480408517765	0.0644311237051726	1.67979298693316	1.43017318767206	0	0.0870102168840042	0.733441984277794	0	0.0350335907429031	0.0369418228594667	1.75003584208279	0
RP11-10O17.3	1.1944733968244	2.14005379574924	1.27054291347289	3.25014066607109	0.0703367398099183	2.91593485506917	1.2562681306394	1.97175589215523	2.59414996078544	2.33665114250387	0.81683473014197	1.0619554004136	2.69297649582692	5.02189042347495	4.98843446992592	3.77385245557449	1.69645260115977	2.30860308669233	0.0465643006287513	0	1.27737985923079	1.98509406149191	1.16813970322602	0	0	3.95651123026821	1.38478288882663	4.18224353988122	5.45365040631452	1.83083707906451	3.10484587043332	1.37883176282502	2.04065544060693	2.98478739024613	4.67367735035278	1.23355272755894	1.15270739853014	3.58934439067558	0.0662929029362394	3.41435554302784	1.4262197838197	3.38333743267589	0.0896668025654986	1.52339034257824	2.81915551417937	1.27314269617582	2.49885273992181	0.854009427488968	0.845163669483036
LINC01320	0	2.23313933492944	0.0416466710233929	1.78291415576101	0.0815498636519107	0	0.0394821746836584	0.983183060012049	0.0529524381401156	70.3889791227132	0	0.00966178782041283	0.0616693170031748	0.0509458739075814	6.98332703680739	0.514983736883844	0.821285989754759	0	0.0534924221610891	0.800534958923921	0.0426821823843142	0	0.0260426976399641	13.296368554627	0	4.02625978824255	0.0588529101876443	11.7665509056137	0.700176349816718	0	4.66891864678752	0.0579614858113586	0.00365841270979805	0	0.912198616591181	4.77328318404615	1.15919067578688	0.0375921081373032	0.0767412009090671	0	0	13.669713501936	0.104740080539162	0	0	1.2392016212849	1.2524142303907	4.51001285154574	4.47949581529404
AF001548.6	1.84194994329544	0.15102849403155	4.85800710574138	4.79676427638516	0.0743956214197341	1.93921107792116	2.45196623396351	2.95943748805406	0.0485973509916968	3.93977686602632	5.1477553909413	0.00894992351087054	1.41189188076724	6.27734355126753	3.99028191996978	1.78924178001936	0	3.89490882890309	0.0490873172955657	0	10.8135322826753	1.27613289060235	1.1710215143975	2.88991289693508	4.20209201927326	1.40664262264365	1.39257661623717	1.62501315744254	0	0	1.66343535194813	3.93494465325168	0.00339330880336508	0.993692210616243	7.48961956480566	4.74177549221173	5.59218731279394	2.43009507748133	1.5160174848991	0	3.70138789842148	2.51187086827505	1.71272079049172	0	0	0.0371807190852758	8.45839730111007	2.64027446505746	3.50925817231888
AF001548.5	142.506906597598	432.578747283522	92.1860563195808	118.680152720005	54.3310211189467	112.712910788791	37.7715080614877	170.680832386533	107.419796889735	73.5309037674435	169.233936593197	56.7946933850764	68.6772660788979	280.609005126034	98.7515538752026	109.228099859286	72.9095837919413	145.494467972874	85.6548171974168	73.1969445567523	476.153524156063	98.1867784764957	27.4261691829923	122.423131028141	66.7771634489796	104.599907098329	61.1895229819903	72.8216288337262	31.197367048062	46.8108500858121	50.2824318381846	278.976025979876	113.154478422503	371.087795332425	266.983516956974	89.7924655934064	36.1294743649827	110.936209707797	83.3462117186471	38.1724911174822	209.041449398893	70.6502464692361	69.4080573364621	89.8414831429372	27.4653308043039	38.1254085154691	244.35683375919	294.494534160722	264.124299861502
RP11-466F5.10	2.66431591493795	0.0950759359906267	1.23805942372736	3.03977845896619	10.4457981789146	0	1.22574763928621	0.985383965081806	0.0330790642809519	1.5758682619279	0.83274912024874	1.05542577136135	0.0382063669869174	1.29086742785024	0	0	1.7281054474706	0.743765351862731	0.0333991220481979	0	0.0269289513936152	0.622607112713789	1.14914156165556	0.508361127358366	3.43508933417871	1.3472598563848	0.0365588563611681	0	0.730582417237229	1.24015296417279	0.0586000038143005	3.76690626382237	1.02099838291339	1.99046616373975	0	0.0228809062484899	0.0152202584504447	0.0238357801275741	0.0468794092048807	0	0.698552296375799	0	0.0623837268061745	0	4.39634835569547	0.0318693741396183	2.46206219334737	0	5.34081192639051
USP27X-AS1	52.5870176142261	20.7466414588645	38.1122739680756	39.6033988832342	10.3995573396718	31.0889698771964	20.7340163815007	38.4753909073428	62.0529682114293	90.1354413290729	35.693949472298	31.5538056790671	8.1784218614102	37.2148970915472	38.9020229368523	48.77408979047	20.557916590763	47.9802648671109	32.4723607205665	15.9471378901193	11.1837084775275	50.4730112368307	49.057470227591	49.9178586404969	66.0183475716748	45.5853023388442	74.2816399076092	61.296830759698	25.8794198138471	28.075091151386	54.7766360195755	30.4906342316028	37.7197040911514	41.7837051685564	67.9156241735874	16.8112083093228	65.3867540610611	24.1605669329162	44.5184286466811	35.6504027883236	61.1117100285887	55.5541990898266	53.1194538821171	24.188180397009	16.1721945961424	16.020419756021	85.4407365327929	22.8955868700352	18.331404272563
RP11-499O7.7	3.74240312924668	2.28769179857477	4.93095864871648	0.121607095264656	19.8590877438155	23.3720856534934	2.48208351061072	6.90734141043829	2.65215743812016	8.66650209610005	0	0.0104003316361934	6.7004796064879	0.0553530881078128	3.98962613698987	0	3.40718669588154	19.6674208593258	6.46934682291301	0	0.0462883774408889	8.14311354198092	0.0281373109556298	20.3641368264688	0	1.42997507178209	1.41483584328861	4.11730539420233	0	12.1132707769322	0.107359259748427	0.0630749853065633	0.00393271630890846	0	20.5680365288864	2.43896248344249	0.0255657280265504	3.65017233412756	0.0838640820903938	3.36986850841779	3.6355191243455	3.33700489864947	1.76432629344476	22.7565522358867	11.9968228443804	0.0506366459028147	0.0535184125010462	0.847817885709281	0
RP1-278O22.2	0	1.98035510683999	0.0280864892621682	1.64566206671063	2.80194040972493	0.968377434457208	1.23176696018239	0	0.0353674624628264	0	0	0.00670249980425253	0.0408879595906168	1.29892910699366	0	0.547845746996299	10.6833783184899	4.01759022621972	0.0357117669437949	2.56436800622619	1.25052366723452	2.05985685517942	1.1529295968379	0.501523469311795	0.811737907537217	0.0404068109697462	3.80539521181331	0	0	0.55811271087917	1.57215610118603	0.0385494854499548	4.06505652003124	0	2.81180615684436	0.0244176108912252	0.0162191905317182	0.0254411401875391	0.0502490800826221	0	0	1.6879187825277	1.61257804742515	0	3.66995991983643	0.0297857272020976	0.0313840113247243	2.66904996951174	0.854746646668793
RP11-489D6.2	0	0.16612567617341	3.69341752572028	1.7792279628205	0.0805997112116692	0	10.7516888838471	0	1.36146567873849	0	5.98992665808916	1.06419575524486	0.0609844524522076	0.0503952042342082	0	0	0	11.8555695674311	3.89429316288877	46.5297700252957	0.0422306311252241	5.44330439515437	0.0257792890435156	0	0	5.3096815655689	1.40316378071641	0.783465665611633	0.700687194249532	10.3374106829594	0.0965971648772939	0.0573237310719665	2.04246340503907	3.97944013449561	0	1.24343083638623	3.39167711015341	5.97852835464724	1.53125075080898	3.3877167243674	1.40914355260123	0.800621369849005	0.103453737885307	0	0	0.0436124678904521	1.30250469270876	0	0
AC103563.8	2.42234672789045	0.241576593051521	88.2078996129918	13.3531887043963	0.108847180100833	1.93504946857318	19.5033461729263	13.8086564398339	86.3705201378876	0	42.5432802394679	56.7575422366089	10.8593114315334	0.0663592935854229	138.657322932536	1.12604788220541	0.819271405555211	0	7.87259262846354	7.52683078737128	0.0552340795094235	0	2.32372860297867	25.4879268905636	0.79014881796078	44.1646906569382	122.919722528291	66.3487063059149	1.45694481734813	1.14477153238882	150.509932872136	0.0759183520196505	1.02476736345933	8.95217439042818	0.910869334902379	116.939448740832	6.80662794698962	0.0484528120295131	3.00240645403702	0.808032380378042	8.74904705804496	100.359188667647	32.2180550953473	1.50589112140055	0	0.0440715650812331	3.75316582673363	0.849316601722974	4.36218752374342
AC103563.9	0.536539922733472	2.34469466351316	93.2441219106469	29.7804940496255	0.110534897956839	2.90665259560917	7.36592413018496	21.7014174116311	83.964694580616	0	57.8394745193227	238.546780616811	0.0821883623182131	0.0672868794984431	224.442588927471	0	0	0	13.0598639311528	3.31935564288345	0.0559840855573874	0	1.17939540435263	20.199333683934	0.79105728215399	165.661043498523	125.852473550475	175.007431715763	0	0.526810643088574	127.833102910374	0.0770056281019471	0.00464651220434931	6.9623898324122	0	192.276940434835	0.0305675009413484	1.26194212317521	0.103591098034844	0.808869202800859	1.39751690347886	97.7174267109658	83.4897836656426	3.07920692793323	0	0.0457255106617507	14.7114805781413	1.73107863271083	0
RP11-666A8.8	7.64156939548473	6.15986146147084	6.14606915475553	1.81386096919302	3.02922138779143	4.85545625278651	3.68778350434438	0.982869385343569	2.65576559750399	5.46612603620418	3.37152658970441	3.16526233165645	11.9387916464596	5.15262780195348	7.98029598744216	22.8395200061467	4.27022036638439	7.76628213756729	2.66269255202383	1.6403726204822	1.29816032943963	2.61307541809789	11.3482210795073	3.99413738817031	4.15103264534607	2.75826207084354	4.03716486267357	6.62852634059318	2.22765099954609	8.19270299224717	0.109289900111309	5.316387848012	3.0623419861528	1.98837713092321	9.31888394523486	5.98864237587745	1.16284858709857	8.40429650304742	4.3667062486252	6.8006242298823	9.64068061438817	1.63982213669783	1.76843832616297	14.1296886993146	12.0563075494231	4.95841908937355	7.46897067589498	5.26557898389859	2.5877645029214
RP11-666A8.9	10.1747418969076	4.31406002010223	3.73965465668767	11.4153900911133	5.92447391039273	9.71914409894337	0.0455899018800063	6.90492275532575	1.37671388652746	0	3.36375156840401	8.4120093205083	0.0718716778803645	3.91086729572474	5.98462435311294	14.3515512973834	5.12352011619359	4.59739350220683	12.8848459346792	5.02153585414478	8.63903605052049	2.60125717148513	38.4696883856562	10.5024047503439	8.35169000412183	4.09668908482579	4.0581976194692	5.77048527824376	11.4877018221489	11.3314671705677	1.7235950673083	4.04150729128597	9.1736462091361	7.95872895926639	14.9121366798653	0.04154486888085	1.16409677519023	13.1982558947791	0.0900022557123865	4.21349616648409	8.08883379813129	8.41528665658167	1.77982759323922	1.49795392339498	0.624173359306031	9.85167302421631	14.8771665783529	8.79537118411454	9.60068574261572
RP3-388M5.9	8.94460794299144	4.25151331390956	3.72738766416574	5.00922494174362	4.45880082465263	2.90866814172446	4.88893356714573	2.95675617366061	2.65652610805449	7.05639823791932	2.51436511180596	2.11625849176061	0.0685017278620141	0.0564209253373567	4.98721417533337	13.834905866129	0	4.61448739607507	1.37723706795473	3.33461523211663	0.0471600625358986	14.3623036389326	5.71189380191986	5.78494428821025	0	1.43207891552025	5.33944506721549	5.78802874328603	9.98681484466556	6.89720080258995	4.7658320645929	13.0482438389498	12.2230571869222	5.9689843835399	7.44672328665828	7.1692621332011	12.341360712245	1.26170668748005	11.3079808784523	3.36658344070136	5.12614590760706	3.33359274146614	1.7692984009144	7.82425698905452	7.06125635524371	20.6264593985869	15.9694366449041	0.848162873288659	3.46958290037609
RP11-190A12.8	9.42059044115406	8.43437137768615	4.98116964721971	40.6644589005765	3.06981927829568	8.73864913795945	4.92843515242695	6.90252466015051	0.0666322790046268	22.737471057699	15.2964141581853	16.824912333587	2.79410772822789	2.64949247529693	12.9671017269402	26.0379923928453	1.67375311824922	12.3491907381119	7.85514791723655	8.37981702109049	2.53996833841485	30.4226979406963	26.2004371912126	5.09944540096094	17.5401918838813	5.45901022708398	8.05015338864727	15.7225598054629	9.09955425904645	25.1187685559452	14.151725635345	1.41659918453475	18.3485257211465	7.95760124247295	10.2174639033617	135.481362411861	7.92627670625073	3.6788249694174	8.71334122090477	16.1307620187673	21.3711048340117	15.9819397411653	5.00867587781124	27.4040528400789	2.7357297889024	1.29290675986801	18.6196385662812	9.6688361974457	6.08444742973944
RP5-991G20.2	1.79957790639062	4.25399001069382	2.51267939011007	5.01120988924768	21.3466919255141	1.9358665633833	1.27539019119719	9.86958249636974	3.93190139762077	8.64905400939036	2.51416861847889	3.16552910990785	5.40693807332971	1.35868470051667	1.99432908015218	4.26290855834207	19.0421129270817	10.1294793401049	3.94171356494182	1.64005143944308	4.96345649662383	6.7362168105546	4.58231302486463	8.18412581791113	1.62510663263303	2.75967082971627	4.0394559687587	3.27573437913955	10.763996128026	4.96488470063965	4.76747538861446	7.90341945219728	11.205642486043	4.97374457683132	1.84148184349091	2.44183165505061	7.88073029284286	4.84611663287175	2.967457433252	0.807202010322319	6.62591351597376	3.33328187611749	1.76974733576776	6.22497600572529	25.8001556498793	15.850366209098	5.00795340702825	4.38229095069488	25.5101970711712
RP11-61E11.2	0.537990103874974	4.04548481967967	1.27936681745052	0.104943945557957	1.55873149242994	3.88796750079598	1.26453075421477	0	7.59784600079453	3.12023871754934	0.812998216336118	4.20174415662903	2.72379399970309	1.34348605702403	2.9923158668913	1.77854885232291	6.93313844019572	9.48726577921937	1.36115127333865	4.22290172382702	3.6999767603755	4.76461745479901	0.0249801628901447	0	10.1870797789156	0.0581896563817286	1.39848432237998	0	4.61035602803056	1.16182263700715	1.67541525918821	1.39226218989328	1.02401112519533	2.98422911321189	0.913042513111423	3.58981058061284	1.15721827097069	3.61563538954601	5.62573477643756	2.53022714918284	6.74246620282098	1.65118770036233	3.24723021127149	0	2.83613729912483	1.26850053993909	6.06103301410881	0.85571883124464	0.846959419823789
RP11-146D12.2	0	0.208203426374292	9.8189700298671	5.0695636858867	0.0968941014791413	0.963612411106789	4.90923489888245	18.7534781483755	2.66791513676506	7.81349023547659	3.36237168286778	8.41371770050956	1.44285885947187	0.0597059079553492	57.8637550258364	2.3595266190129	0	1.48132920686317	1.38132116471814	1.63726215663837	0.0498365571601616	1.24919912843489	0.0301826363243554	14.0597524711363	1.62224706236	12.0051256390441	22.2979367929798	35.09068123509	0.695479238203902	0	47.0135238652063	0.0681417595880283	0.00419787954454121	0	8.36856477694807	10.7514334724372	4.53917886951512	2.4683590481937	4.40320254898787	0.806434672128351	5.84295527812913	13.5077486839304	8.08656055409709	1.53243949260478	0.639417349498566	2.45793199548466	0.0370615445852854	0	0.847837535893354
RP5-991G20.6	0	1.81517275320888	1.21213172602224	0.0477044494674336	0.0365190399558308	0	0.0187051293841737	0	0.0246255137903078	0.774137924192053	0	1.04992411621543	0.0283445364132587	0.0237571830404171	1.99586321742863	0.584355986677997	1.75518162862048	0	2.44933300246874	0	0.0201312662390842	0	0.0125752511096071	3.28420837645741	0.831035296589475	2.50915769909417	0.0271522540391339	0	0	0.594189881744212	0.0428976305790729	0.0267730437900547	0.00182575750485248	0	1.88216999538851	0.0171528343453881	0.0114711239552526	0.017856873256764	0.0345794966538124	0.846043438251882	3.16337648765322	0.837762842097955	0.0455574165737114	4.06316306282426	6.04551014403181	0.0272586181666461	1.25418279416835	0.866763079283365	0
RP11-329B9.5	2.59024080482406	2.04019021825775	1.25482269219001	3.14276870369146	0.0594338453250166	0.967284716309596	1.24151511528538	0.984529920620104	1.32441818129913	0.742661896751727	1.69515076715294	1.05885146893082	1.3781653560091	7.33085723886668	0	3.8811534795925	0	0	0.0397007290208414	0.813950708883348	0.0319055566215269	1.31180657644975	0.0196869631937946	0	0	1.37344721476237	3.85068436575818	0	5.54672760748928	0.548197285868929	0.0705357467533846	0.0428914146583389	1.02226148948869	1.98980454320041	3.74905597738747	0.0270539251840707	1.14451891985937	0.0281965889817556	0.0561014170848149	6.09731911038729	3.79320271137446	0	0.0752300085079007	0	0	0.031296648395014	1.26878617185801	0.861110508999867	0
RP11-566K19.6	2.47834915158607	0.165241378285186	6.08285216293668	3.33910369419249	1.56521251908681	0	21.336592441758	0	0.0521601235821079	4.71823864024657	2.52928857757633	2.11231275228589	6.61106973844764	0.0501874675790031	0	0	1.68580198372627	3.86880986534304	5.1454336108134	0.801078261480922	0.0420602304861184	1.95433394839712	4.55333534935094	1.0533588499925	0.792806935544762	4.01867041613242	0.0579591386226219	3.30038048113578	3.02827059670746	1.15759730678088	0.0961519214493527	0.057083208948804	3.05998264538828	1.98873422105971	0	0.0355149855861401	6.72196883584655	1.25390897986113	11.0678713983139	20.7643427896617	6.7183379922912	0	0.102969502054127	3.10504455676868	1.34195879875099	2.49074626947242	7.34734400893502	0	0
RP4-668J24.2	4.96802126470738	22.1279192168996	2.52513595535348	1.83535174071956	13.1862862383721	13.6040406620384	3.71103127417263	1.96914871671651	6.53609336855225	1.50052482076539	6.76916258259774	7.37108033826986	4.13157470243029	3.92639658053665	7.97948295749573	74.0528359660383	4.25075313121593	10.033298860015	32.165636431269	5.85311120262353	2.53868989348769	0	1.18154654524981	3.35726580027636	2.45595467887302	2.78125301639236	5.39748620140919	4.92151348885053	32.2437771551476	29.6865649553572	3.29613612191715	35.3908817766634	31.5847865117603	14.9232308047041	15.8194451128055	15.5396999946097	0.0285791920894898	2.47230094942524	10.0999936339736	3.35277236905884	22.1771750826922	0	6.58118328525407	21.1164000247357	4.85763241298253	9.87223511652948	24.7757331589572	22.9331724905576	5.20924371890451
AC133680.1	0	0.0809335283592498	0.0229059462078467	0.0562452283071093	0.0428470703263201	0	1.21362439572818	3.95860813297518	1.28537542693182	0	13.4498131632435	0.00552630263082043	0.0331352593289229	0.0277152484681189	0	0	4.44860821743538	0	0.0290143582621436	0	0.0234466449143463	0	0.0145956590755076	0	2.57986059804249	0.0327530652706096	0.0317244727683904	0	1.55516727290191	0	1.52004818726925	0.0312760735998821	0.00210853093552588	0	0	0.0199505790993248	1.12868641433803	0.0207761351649949	1.41068277300172	0.838566805011326	0	0	0.0536638016367545	0	1.43275707120664	2.38315235126274	0.0251314748857342	0	0
CTD-2314G24.2	1.16280700512183	0.242505789215162	14.8034671664959	10.0784203335907	20.6016921061556	12.623957272935	3.71538794074755	38.4776267157674	28.4908471105804	214.505268497282	7.60634460914635	2.11816224571814	16.2253912892721	1.36126074634462	38.9024468384158	112.311627016221	14.5507778666268	0.712532456594878	1.38029410228438	10.0535817408122	0.0553770725571265	1.92192743375726	8.02988792345476	45.9256392854858	0.790300838955824	167.9857584582	17.346185143359	110.368870750374	14.4284259264789	1.14522106712699	18.9194122518505	0.0761255205187865	8.16113077123143	6.96240367768859	8.34951118328838	4.84838575696742	18.0743229333399	1.26301605854062	41.5809887986829	155.786531806432	2.86260317769721	49.6898921946811	30.6421536750646	16.415082914254	0.624682477418028	13.5236939768494	2.55399352448508	0	35.9437374914759
RP11-379H18.1	642.241509398464	540.499676392073	766.616332475193	482.794061800323	473.209766041421	1015.42667260079	542.474893353966	451.854541973345	745.170268957118	525.232906056557	1020.46716555264	569.909983444119	161.494721032887	1225.5157235246	581.539194627911	567.351700179279	462.527522977436	865.264636715725	424.131916804482	955.460580601272	597.506986868294	1292.12559296621	883.017248235554	158.893651419669	723.32796012246	639.372378390132	702.652429421334	675.640974162763	482.025174228174	321.486732704595	660.923064145258	549.090590830195	1663.62511660193	786.934364517037	335.760663403269	162.814911153813	570.674211430264	452.114052984872	740.64684786072	447.566611267353	731.418033108274	429.157590024878	599.174208771896	357.963706925588	315.800427690479	1645.89705431096	476.447544282332	937.145721496132	773.911311942114
H19	7880.09246524505	315.480882896457	17401.2440894644	17517.9115711222	4641.98983709913	478.065972259965	72180.910647659	1887.33871635407	2813.87352734543	7064.05133463527	13065.8172110564	3182.85144359087	23500.1203055655	2705.17397886987	34746.7375160889	13509.575286732	13754.7946668506	324.986811448325	25297.3742178698	1486.56103432646	187287.495562323	3682.72419708625	22019.8473572082	14332.2784038856	3860.50582722955	16172.5889654766	30667.6052595357	24739.968157348	23043.2697718531	7909.48535274203	27246.3911766731	6171.86848882264	1125.4092806047	1480.35012714665	622.24155941244	4336.91317470821	478.214622326337	1887.91492328646	89498.7248095095	44166.2390241543	6694.58516245243	13214.8888180198	1055.05517719661	5614.90636777969	7213.61542223443	514.387504263225	734.526175655156	627.65566081994	615.592071704956
KANSL1-AS1	32.83359135467	92.0545474048356	29.5521761719464	159.438556191517	38.2051115774528	33.0296631823149	83.9218924282548	27.6204560206662	25.9628520113995	31.2500884327823	263.825522375036	15.7887236082957	197.400129566764	20.6012574502317	100.747251120914	29.5235807465393	22.2682307352575	90.5575782476844	33.8003310530933	32.7853402625949	29.695620114501	34.9014331856466	83.2847604871461	66.6977511919066	170.497369180693	40.2960017707559	63.798608321196	25.6157458257896	27.3885534444809	95.125997381665	23.6655785429313	104.473599992978	25.4905876502815	87.5477693602165	102.323298954858	277.332699137672	51.9030726903734	168.645752716535	81.8238752400411	36.4808725278886	72.0906101516341	17.6219980808457	19.5187504814427	24.9486793313986	27.4740535092781	29.5248069358495	22.4053584826972	42.2891447192013	278.299408139517
KIRREL3-AS1	0.558251106043864	0.115968249226696	0.0310404392501209	0.0787255036832396	0.0592028393089079	0	2.41113647686137	0.984548159779887	1.3239311390498	9.00661118185623	0	0.00736166382619674	0.0453538073951509	0.0377349667000748	0.997118217158217	1.18789803952803	2.59585410441721	0	0.0395539364462669	0	1.26081422580697	0	1.1588097527908	1.10360935536318	6.88474041359627	0.0448139810006388	0.0433631015856608	0	0	1.20654565355006	0.0702541933324068	1.35475132348042	0.00279930764956349	0	2.80393631031485	0.0269572289611471	4.43858440124567	1.22957442568582	6.6940950019989	12.3034994571695	0	0	0.0749264080986982	0	0	0.0294990826982341	0.0310806868737605	0	0
AC004449.6	1.18500672260981	19.6256179227483	0.0385182588575457	1.75521404347714	4.32473288170821	0	0.0365321822815001	0.983507621237875	1.35295453414964	1.52368225139993	0	7.32731870376517	0.0568103024651672	2.58650341516953	0.996921799239527	0.519992624088171	0	0	16.1991878939299	2.51177599271696	0.0394678103006727	0.590529854484403	1.17131412896961	4.12231097607312	2.49119237538774	0.0561142816717575	1.39337500744582	0.786377119268339	0	1.81498893582989	1.66504394855543	1.38725515438419	1.02378627456081	0.993683042840502	0.913768594602672	11.6914777695928	3.38033911450091	9.43920233078521	0.0704855792079866	0	0	2.51101780138025	4.70812425420901	0.725160909969478	1.34383897479752	1.2802633452019	0.0429090647864558	6.20686717517027	3.49285254202674
RP11-707P17.2	6.96746918221991	8.11345292214726	3.73173828172107	1.81904693454121	0.092674866824765	2.9082767432194	2.48736509811309	1.9695351525645	2.65997645507379	7.04631421002998	5.08320474434625	7.35909458665185	6.73163252649198	12.6959514045784	6.98246025302367	9.96637156315736	0.818273869795569	7.75187333607797	6.49516921700624	5.03018804085208	8.61420037102059	8.10207295050899	18.1242894532702	3.38934239321292	10.9080835631107	0.068749555374493	0.0663892668657624	10.8147004884262	3.76594714916738	17.8610442024564	0.111706987074124	2.7249851887428	4.08112423381926	5.96879659884155	2.77320476926932	10.7152945774888	4.53149123139816	10.790998013547	1.55365740938737	5.07682417434999	2.87898001031026	3.33089512797071	1.77316466092011	5.42832569843774	6.31228864052887	7.39087975944331	1.30953941923069	11.4725884680105	0.838655527861746
CTD-2306A12.1	1.16036160492905	6.21700886989682	4.9477077008136	0.127669024622771	0.0933343465650025	3.88102328407751	12.0852699467836	13.8189695266601	9.02031610848231	3.86960516366708	7.65744006250092	27.2514747752984	1.44003463094243	0.0576957740245607	17.9570477105685	2.99309972114568	4.2647346753095	0	11.5780327394341	8.43108485929273	1.29969984208359	0.58102758252851	4.58691904667592	1.62061874836935	0.788791739605994	8.02522295538947	1.41894301152308	15.0083046814031	0	19.7807406111721	4.78608200119253	5.3322188076971	12.2254414827416	3.97841994878793	4.63922701655979	9.54203341853099	3.41199473772474	1.26281733240014	4.38296054627451	0	0	10.1319424129879	6.47597743642211	6.23199974516672	11.3781685454796	1.29147565772989	2.54492058931891	15.048160042703	10.5162213942692
LINC02033	2.48061158683531	7.69423805017363	8.4604001581344	1.775618945393	0.0796888812179177	0.964656776267008	1.26645704212728	6.91147571028246	5.12993142658519	4.72106122750391	1.66884612612444	3.15837357613921	6.60522076267297	1.34615463059748	2.9922503207461	0.516206996429138	0.822006372919443	3.0768194450603	2.6322579258811	1.64965046619503	0.0417968196537899	1.95582354804229	2.30428173688647	0.469049768937245	0	4.0154159584228	0.057580950772262	1.61871090199598	0	5.723573622501	0.0954646917068611	2.68632466144736	4.07700804516215	9.95293136315172	0.912594556915834	5.93251256814129	0.0232085172473804	14.1625873186466	0.075009494360381	5.98700095871679	5.19682790345162	2.50210222071106	0.10222222981631	14.2817765633639	0.62596865425262	0.0440402873117893	2.53189453930194	3.50892551204654	9.67466904307839
LINC02031	3.0591178224752	43.1711485072187	77.3786456509727	36.3869180393557	3.06436590472927	67.0469533404116	12.2313720381141	39.460760775983	25.9561757223402	95.5584692593698	5.05627314768672	30.5062655547589	2.78909691169683	24.4395185333392	84.7874514704464	56.1514254312151	304.148276200092	171.267537581108	23.4294944012664	284.887174208826	46.9459817173875	59.8699502759991	31.9795002813771	88.2989781959975	3.292381010672	21.5469440716315	78.3343644733484	61.2642960664781	3.74288322074629	29.9336946447452	238.617855756495	9.36362448559713	141.6810956152	16.9110127659966	5.55923642256579	7.2419944710543	7.93485197953225	0.0494471086925898	25.958242771183	7.59634517611001	1.39897313773697	106.934655936554	30.755943797487	0.723915650849999	644.517596211903	13.574244466542	14.9627969071187	33.4741089098031	140.896643925404
LINC02036	3.05323455262903	0.240055096021786	47.8315420219838	0.150105849097121	0.108319822790399	13.5965557989444	8.57846831258405	50.3215353298826	27.181596554649	12.4671437946298	4.20487157017405	9.47846197488764	0.0806456171869616	0.0660688561298475	171.577599551216	1.73858325623337	5.96277227071823	1.4819920252097	1.3810377317596	8.37008137625238	2.53953665713458	0	1.1804725700891	4.5105633431	4.95969594744415	26.8252596445009	92.5221946763973	59.7232471248203	4.50191874302819	0.524553725604157	185.811215553974	1.4147394057621	3.06412132348782	0.993428439235066	7.41960070884635	45.4141166735904	61.9424192846426	0.0482503284034035	7.30989791040135	39.9482598680743	27.2137339875477	70.829195384994	56.0411039372163	1.50200518881912	12.8700231343272	0.0461867629819168	6.21248277662125	1.73057188390982	11.4157686526515
LINC02035	556.726749463011	794.035308216939	735.892934808917	416.906722487317	571.299851625503	611.194411600404	433.021298841481	548.541523442438	739.977533610924	393.709126659998	641.169559699775	541.518778943638	228.730019698152	967.861922478526	669.319034924788	559.340017190395	328.645040289303	958.946908107393	687.322677757616	864.548105671796	222.273944679366	367.332920216148	694.78584054529	322.01352154084	575.47809561345	522.775395981863	559.220502765397	524.933673985315	807.797947772286	971.119452457221	222.552711777099	444.584505192159	702.357467135395	580.002966892949	905.966704979442	209.483215504908	283.108209325663	579.873971637122	886.968049245092	386.413351811777	822.699874903215	503.227040410126	370.552777473481	350.926285741376	88.9462783238808	185.424440894944	1040.84144861217	1215.75088387435	782.654142934606
RP11-43A14.1	2.55319100633493	3.83317410179159	2.45201319598504	0.0872007025699422	10.8736625056727	7.80645234978315	0.0322393350064214	0	3.80183077791822	1.54005717452594	0	0.00800744701595069	0.0498170064259017	4.98404177425764	0.997033428148618	0.530004071743283	1.70302030536738	5.56930458011384	0.0433822689985394	4.27004549605699	0.0347977167545872	2.00427379929215	2.28240666174355	0	3.37462853910053	2.66157904944888	0.0476062937556349	0	4.69048036307695	0	0.0776534403046454	0.0469053488567391	0.0030412482502572	1.98945968824932	0.916662222050555	0.0294711002714456	0.0194838224609305	2.40792154647445	0.0615486180254592	0	1.43670472007852	0	3.1390190743214	0.730521386391746	2.82775233145677	0.0367816928421703	2.49352771656654	0	0
AC004448.5	2.5148742416164	2.1565203428548	0.0372887211518633	0.0970566406094309	0.0722212362336869	1.93977111830759	1.25851284071073	0.983654032062274	1.34868806414063	1.52774982289024	0.81576768474543	0.0087291092561681	3.98118275158866	0.0454972707921435	0	8.40304099003495	23.7555815714978	0	0.0477378656792653	0	0.0382048602677267	1.28043101953852	0.0234197105966256	0.475309764315022	2.49659036807333	0.0542418355196885	0.05244417851281	2.47390674603325	15.8421322533755	3.80904739091252	0.0862175229507505	1.38245942897685	4.07408625085219	0	5.61177628662914	3.57142257572009	0.0213048802928684	2.42511284962152	0.0680512218591771	0.814483939380114	0	1.65772430404968	0.0921838034452798	3.8477527303586	1.32579017493851	0.0499022705054664	0.0527364469846585	0.847754845261283	4.33886429974702
RP11-22C11.2	22.6948850059709	22.8188929960961	31.9989927908983	29.819969590302	17.7208604340505	62.1875406186101	14.6632349838207	61.1679061244207	63.3976635048263	67.3242551141324	39.9372839403942	31.5573375843685	9.52371497287971	34.6802943020544	75.8098201269597	56.7729307862606	40.3062678411162	61.9060163294002	31.1989337776356	64.8164716917496	43.2476652123224	35.5898831135533	58.1933487324096	40.545846601256	244.200529783262	28.2382417390332	73.0337874402055	78.6792605137196	42.6721292274164	50.0047041083632	57.9826029276215	22.5856050297212	81.5483594306944	33.8240200977557	110.715070811164	51.4813163878533	140.880797666926	16.9413857818433	28.8221551022198	16.9395825804615	149.589641280634	79.9667744581485	58.018611956451	32.7782424927026	37.3900748645374	29.5193317375719	95.4651761670862	20.2407087722746	41.9513868736933
LINC00173	27.8924234841955	26.5776386554246	9.89042250862243	19.8392309022989	8.91931956082613	15.541782693509	8.57544324120945	23.6776921812563	18.153295529351	14.0442742455985	12.7204428043656	43.0887520266705	22.8794479759701	20.5395359245866	9.97426988743543	53.3654862918848	3.38853937384396	44.2172338394121	11.7449091340956	40.4634372000793	0.0545468309679435	6.62942220935923	18.2734941169028	24.955757664061	21.7048108142011	5.46591734325307	8.06466869689489	17.3612121587141	2.97745396898861	42.7022031024298	6.43488302763726	2.744135275193	26.5034942333945	6.96247431497035	40.9521323722396	110.833742358976	27.0614202917149	18.112136407844	4.44041705901614	39.97131336601	11.7076483125649	16.8047106471542	5.01880462971258	3.84020744136077	28.2501433209815	7.43521520995023	13.7096962304143	10.5445875756915	46.3816845994841
ATP1B3-AS1	26.8931691476508	6.35645882954395	8.62917765448826	8.327215142732	0.100339932423924	8.74175200515221	1.27869607999118	1.96918317328474	1.37858197317671	3.85364624516197	27.3330952502003	24.151611245309	0.0750531931525655	9.00624759337459	4.98684794744509	32.5324102503905	7.70041569805891	17.8681524929878	9.11036573014364	15.1783575120984	14.7802273065933	13.485817131919	11.4104643264351	12.1989208494678	12.5353161925004	2.77919969083478	1.42312616995236	15.7654017815462	11.4391722086571	20.8178722193829	1.72940060138455	10.5996140912819	15.2875419642668	4.9730128063977	16.7593859334011	0.0432397118990844	3.41953865643497	3.67376326634251	2.99531798831563	4.20595578437688	9.5418035188462	0.796385169105252	6.56480205093206	3.05933000361753	6.27678553694312	6.20165206260828	14.910982381405	27.3627241654024	0
RP11-3P17.5	13.2203342424422	26.5628857872748	16.0107357480306	29.578821565127	24.8977579903439	31.0985377532424	17.0605821663885	50.3246869018938	36.1427750057866	8.54902263222396	22.1016106225509	11.5789505131102	17.5331975773935	19.2618702543175	18.9521086006285	11.6367847147344	16.2814437610953	10.000413670258	10.4520735975471	17.6551323816106	25.9165969891273	24.2226954528344	10.304843509487	18.5199744614212	16.6786206626166	36.0962760672712	13.3540008632595	14.8708018862472	7.55767489902049	9.28104649131791	34.3245479111821	17.2474709015319	12.2372240030508	7.95738760090681	26.0462047306168	25.1282479655656	15.8115061884623	33.7105865508827	14.4406487315933	24.6310155728579	14.6646994192186	36.2310348578027	33.6908767280993	32.145394417971	30.4989472018869	22.0709667963977	11.2115929002814	15.8597781895149	22.752397283777
RP11-476H16.1	0.561149143663802	0.111661706850432	4.75517504040185	0.0760204140756869	4.1503994731847	0	7.01558600121648	0	0.037943643828963	0	1.69873450648693	0.00715043061254705	3.87447166252277	0.0365590337907925	0	1.8623221427793	0	0.734234361435538	1.32303487928475	0.81576282120942	0.0308144852408212	0.610346076852344	1.15697173034823	0.494564240389599	1.66732983327842	0.0433922035169284	1.35550524805718	0.799314927421762	3.12589079038896	3.95534392575729	0.0678857413898996	1.35010496756104	1.02200160599724	0	1.86153960515904	2.37005548438969	2.24361794147637	0.0272417114695372	5.37602702483113	0.824727485968515	0.687868551171774	0.815475906187443	0.0723735877781446	0.743060544452826	2.14277407635809	0.0302211973644984	0.0318448709955994	0.862528651251059	0
CTD-2587H24.5	9.42764979801413	0.227422827422052	1.29465150878085	0.143390574846971	129.517583009596	2.90645250142596	2.49780184186249	0	0.0662025679004419	3.84847601392937	2.50527841740566	1.06624958735623	0.0775390998723635	1.36375381498823	19.9502161193426	6.69129989756874	12.8576854237817	48.270029381895	114.154821886828	35.4704073215997	51.5194548235203	3.93861772332676	42.0716667570718	2.77226300273779	0.788663135308933	0.0765394039528369	0.0738623252676192	0	19.0925571398173	19.4370638936576	0.125888944054858	5.38264436830088	26.4969223996016	5.96775497707243	0	0.0445559256040546	0.0290448658116196	2.47314732959215	0.0974445014032881	2.50186635143737	2.12664683965062	0	1.78874251173308	35.999023268557	46.7675826358656	74.6211869309066	2.55401017542243	27.329582885311	0
RP11-546K22.1	0.543799540226665	0.143168444525761	1.2715081674494	4.7502928205731	0.0710867969627589	0.965601806953421	4.79582365218871	2.96010007285475	0.0465648686896325	0.732218608552559	3.41633959620633	2.10791107878271	0.0540844232823932	0.0448282460942231	1.99471331918712	0.523499721182469	0.826087642319094	1.50985148244838	2.60301178821145	0.805764271731713	1.27837454361492	6.97545667163785	0.0230950659531228	1.0711116930214	2.49903450149749	2.68752546109496	3.92892487836103	1.62945207118074	0	3.15158694010269	0.0848185710438301	2.65394366604694	1.0234663764318	0.993765618289121	2.79044357329245	3.56745286492656	17.6730185486063	0.0332161448502144	1.50703574878707	6.90415012637329	0	2.51861647066722	0.0906678293404388	2.35689158746366	0.645523846913411	1.25827648946235	0.0342185869213675	0.859643728590915	1.74138792091658
RP11-546K22.3	1.79014266993355	10.251498370825	11.051109848854	16.2797853319505	1.59810256898851	6.79714399674977	26.5583523189337	2.95595552257681	9.07611349882718	3.06958210861105	17.0602166443349	4.21905058084605	2.78728097345068	5.19142492495261	15.9606427215382	6.72652928189565	2.53316448525458	3.03131576477074	7.81801020650896	9.25030396323955	9.88300935388513	17.6228125626989	5.7334223085787	0.463162344106842	8.33585171350153	5.43493369035992	23.6660389572004	8.26202641941231	2.98328560190464	16.386290026751	7.89904867201463	18.3852263459747	8.15722384825225	13.9289508300131	2.77032189190035	4.8332708051175	5.66560547707518	4.87039540430897	18.473790501049	11.0454726081924	3.60710156845473	6.70540736996901	4.97188131261246	20.4218326835771	4.87252876415371	9.83698907247937	14.8504148962221	6.14578894724715	1.71147222080226
RP11-29H23.4	0.56194192224733	0.11052989805783	1.25047506810465	3.11510233899677	0.0567434239482377	0.967738863828903	0.0283331221211914	0.984747707142706	1.31864373823443	1.5580673205821	1.69960348475014	1.05797365769569	2.62813777810948	0.0362474887305827	0.997155809708448	3.22513911055183	1.71572778863355	0.734821372884227	0.0379875565014898	3.43012962790401	1.25671705677279	2.77118337330936	0.0188806954047165	0	11.293767209855	1.36660887894858	1.35423293360812	0	0	1.21440165260373	0.0672603954630322	1.34885587079008	1.0219385915505	0	2.80706869515865	1.21663088714224	0.0171955378294927	0.0270152827347131	0.0535816873030439	0	1.45743877034606	0.815918093165721	1.63100128187927	7.35733327943153	6.74452860255604	4.75024303229857	0.0314393455088158	0	0
AF186192.1	6.33692914167286	0.191607000674139	0.0457984422377278	6.57763742670018	0.0906368359945913	0	13.2463783266729	2.95681255550025	0.0584069527825921	1.50553710335055	2.51487276725947	2.11612532401629	5.40262377411312	0.0561636757092057	0	0	0.818649396905598	2.26449235105406	1.37683444473913	2.48688305215027	0.0469501412316662	0.581656578225618	2.31657034934741	0.463755119707546	0	14.4960389007094	4.03664223011088	4.95127003999815	9.99174702513683	3.04676843556908	0.109144076842547	0.0640172866807363	1.02474715194648	0.993436725725542	0	2.44097694067443	20.1337114350421	54.4164377111068	37.3946079396331	14.5517011860396	1.39783528503747	0	0.117129426566746	8.10402053334035	0	0.0332474945207143	0.0350492606020408	2.6547252835425	3.5303304318844
AC106801.1	2.65204220120123	1.959976163159	0.0270476297810567	1.63378088561774	0.0510935920543739	0	0.0256935156520351	0.985243676719518	1.30580358943459	0	3.48324391347169	4.16832246807114	3.82656192747916	2.49607288253316	0	0.551605748801563	0	0.74176774613537	4.91220939841669	0.82140482373808	1.24672658606084	0.620018736519884	0.0171631846221413	1.13275902135113	0	2.59117716456734	0.0376247645298308	0	0	1.92311500685341	0.0604088827977944	0.0370847667781377	1.02120530963668	0.994353187512206	0.922354334488757	2.35250747682574	0.0156381149108047	1.21739892367425	0.0482840820331646	0.830138437337868	0.696307063267968	0.821125228568737	0.0643274455842779	1.55077580141242	1.38795904786829	0.030765349751805	2.45450977292783	0.861803200350541	2.6441662907335
RP11-1L9.1	1.85655280709368	0.141212699077322	1.2704367095741	0.0942621042153046	2.91875012717245	0	2.44173787107973	0	3.83069060979445	0	0	0.00852759841232187	0.0534773093238565	1.33198204550628	0	5.10216716130752	1.69655244068008	3.91537606470161	6.30181190558464	0	0.0372485232919719	20.0238193994541	0.0228562188368377	0	0	0.0528275752312108	0.0510828786103126	0	8.65646765053421	0	0.0837937211753669	2.65057583128407	23.3630243336046	0.993785146201019	0	0.0315148105814078	0.0207952509636358	0.0328629741988986	0.0662165591368286	0	1.4263778369683	0.805967064776062	0.0895576952676506	1.51657861171195	17.6201983154053	7.25155521491042	6.12299718277722	6.21358588470255	0.84319179832633
NDST1-AS1	0.535398517810748	4.10665406903166	3.6966411156011	7.94523299560969	0.0814985693976353	0.964491223312288	3.65990174158904	0.983185245656131	0.0529214043891006	3.10845410548225	0	2.11284460596807	0.0616323643484364	1.34849466799815	1.9944861350619	1.13666786898914	0	3.07113744173063	1.36649316468347	4.21072442973105	2.50642962489402	1.26411451532978	1.17535151712878	1.05139104227806	3.32729850712512	15.5605678799153	3.99067394043687	9.22066015605698	0	5.70318123107882	4.66835852128681	0.0579270784906663	1.02427151399024	0.99355820782423	6.53121066538423	4.77306910536969	14.4828553945142	5.98365555723421	4.29999470268887	8.5784472932633	0.665931551927184	5.06679682864326	1.73987611238539	3.11997181086548	0	3.67474737944872	2.50695506175398	0.852749114391782	3.49996394777052
AC009120.4	1.90790694826235	0.114238522642366	0.0306601948558226	0.0776409371821916	0.0584236784568549	1.94395706560152	5.87581742395159	0.984610315475384	2.54732011665749	4.85447093292058	0.825015946477035	1.05852706793885	0.0447770750625243	0.0372644516127461	1.99506429534022	1.190356054477	0.834324868190953	0.732930277665788	0.0390583978051304	0	0.0313997966757186	0	0.019385104232497	0.492715989578736	3.39916312375676	1.37090894041851	2.60782664947738	1.65000414258541	3.92991313917677	0.54968601921081	0.0693049904616255	1.35290530804258	3.05310901736712	0	3.75077823854894	1.21894591329526	0.0176526711619437	0.0277540438614485	1.46786491510285	0	2.23045670700684	4.29914721016232	1.63950405550466	0.746600763318915	1.40014953157732	1.2459001138038	0.0302287221751941	0.864651487014418	4.46377715866286
CTB-1I21.1	0.616644586798824	0.058617659753575	0.0172109270701862	0.0413509307184854	0.0317705194885977	0	0.016371196159388	0	2.42021180227908	0	0	0.00420290565164674	0.0247262742415756	0.0207567995038167	0	0	0	0	0.0217107832315867	0	0.0176107091807948	0	0.011029737772408	0	1.72662341766349	0.0244472766629886	0.0236957327345518	0	2.44175761714384	0	0.0372419287962283	0.0233677962690614	0.00160752219124999	0	0	0.0150206725541423	0.0100652229133014	10.0316272196181	0.0301024802703223	0	4.04050794594237	0	0.0395170718033799	0	0.64473361022633	0.0327886130462959	0.0345631889850356	0	0
RP11-557H15.3	30.2859182978963	272.175859288999	270.273752878728	158.270503298888	257.795732443579	96.1896663779716	24.3930019685438	38.4725975762321	154.008450570402	10.1130427549623	37.3676672870618	123.036280427042	59.2839842629141	258.967548215122	178.551189479497	20.8725579317821	117.53314442846	146.223122166837	291.763602331115	323.274212986426	291.313690824418	1227.60978506043	67.3553481197338	115.96989984464	85.9823587060185	13.5054023017702	102.366028721727	38.0326042409249	21.2833381498067	342.938681966261	62.8221911365333	2329.10491819635	394.496369501854	134.304899581766	43.6938111446486	27.5867802803943	9.05919770218296	229.061038115415	0.106206524464966	6.75211039896905	464.450789813664	67.274476797774	272.14991185785	322.849803182802	707.627130720767	28.3040754748429	22.4057168052232	405.553832756716	252.711183310545
RP3-455J7.4	3.12401282454399	5.96658989809076	0.0421128782944731	0.111906733866711	0.0825603812846456	4.86016628722026	2.46992461586797	0	2.63437731458524	0	2.52564046752414	0.00976055926065333	20.7575616907724	5.10491039347325	1.99446627387372	0.514372551842965	0.820919651087193	1.49319863154782	12.6573284848423	2.49811462079946	1.29150065608219	3.33266429946456	4.55998201632755	8.94893929889396	0	6.61456534101446	0.0595422280685485	0.782627754605609	0	22.8731041462281	0.0990383714461709	0.0586388111056946	0.00369514091608658	5.97012175536934	1.84494840713836	7.11708341902182	0.0239273320533635	2.4470134386478	4.30822094411574	5.109519831272	0	2.49733999367812	3.28500116832399	4.68299320802479	1.33531137594781	0.0435969977634563	1.30247544503557	0.849571390846608	11.4551734212894
TMLHE-AS1	0.564737892633407	0.106681939109716	1.24753796126253	3.09681570083352	0.0549859634383598	2.92352050391931	0.0275161222929287	0	0.0365077747915725	0.747565245335579	0	1.0573763069686	0.0422261270747548	6.09080775759754	0.997183797520503	2.55560974657188	0.837032949258039	0	1.31796182055197	0.817753235869483	0.0296695882101738	3.52026806503522	0.0183499981706127	1.75452437879669	2.54024031979259	1.36200827272946	0.0403869805154037	1.65658878120202	0	0.555081388211534	2.97374775163179	0.039803199895422	0.00262651785156054	1.99009131661372	0.920617980355183	0.0251811526079856	2.23963477128347	4.66927741837964	0.0519346939979771	0.82663703865449	3.03343790627702	0	1.62196592301189	2.38801585200623	0	1.24412860956445	0.0296886832136685	0.865389594135326	0.8571363564148
AC129492.6	47.4257638769212	0.250692629474678	8.67166820151674	493.559192361905	74.7314482310048	35.9450988639084	18.3122930706099	1.96946185658889	62.1375891774018	0.726096577206316	178.683818176701	167.153524766	37.7462500101251	221.488102518671	14.9616194780713	334.197089176356	89.2550488421488	50.2592046647718	173.576088424121	27.7320951113177	21.0593938079117	10.662034826886	24.0015097312089	73.100333839174	217.338389460473	41.6337148426892	37.2770461734964	36.3862480696948	15.1791742631443	63.7694199649382	8.00656775743531	33.1650357487697	78.4935299777052	142.267165104227	81.8509812962104	2.44866273002386	4.54915007637468	15.7375948041252	2.99472681525977	3.35356576834921	25.6740870129457	49.6190155902091	8.24285656217752	7.75066563113559	30.2939207838167	23.3955229020516	63.3296570869785	256.623305465165	197.676839737726
RP11-234B24.2	3.23442237573247	2.09453840083802	2.45205805139598	0.0872222631468377	2.88650833045288	1.94174370906443	0.0322462896207121	3.95054253035118	0.0429651038452079	0.737006663330704	6.94900331324356	2.10465965129555	6.44178338505402	1.32326669603902	2.99279679193296	1.82419320208706	0	0	0.0433919095034282	1.66787884499911	1.27025584253562	0	0.0214114184475913	0.483085040315789	0	3.92191216304816	0.0476169896052047	0	8.72296255292711	2.52034677941913	0.0776722225674301	0.0469158681733226	0.00304185166081161	0.993911047378431	0	1.22773670248837	2.25671813558293	1.23770488999517	1.48994716235983	6.94151270886089	1.43667102027131	1.66736086739961	0.0829345754011794	1.54924584754727	0.64898003666234	0.0311021971363555	3.63540215534625	1.75992240098159	5.34787591208019
TDRKH-AS1	4.33579384724358	6.35430216489752	3.74868943248333	5.09884825889011	21.7370323442918	7.76909530174799	18.1744081334856	0.982737026094849	2.67267746634309	10.9536092585496	12.7637616995156	4.21968756368106	12.0961843511854	9.00524193588639	1.99424496385913	4.21846490886228	4.25288099239034	9.26474765200514	5.25847413634912	5.01142360426241	1.30218042941864	10.7550869823418	10.2758617357736	5.11992894837579	12.5362610417957	16.0130274613982	8.01808743122383	4.09328901768817	8.35838902838286	12.5303757242152	12.5062142471833	6.67822926772722	5.10169161325743	4.97302059170855	4.63264527174063	4.83626991853009	53.8252499730964	12.0509971346831	22.7225726672554	17.8825483564833	14.0114938463452	5.85540222882795	8.14015612848913	6.21879114548718	30.0827820892206	21.9173263662341	12.3663632206641	7.92509343930205	5.22150118956543
AP000473.8	4.36307090669191	0.201132785304169	7.37600202247911	5.04337366971162	0.0942545508948878	3.88070747269493	12.0954546977807	9.86789195997081	7.76104485107039	6.24324632012949	21.4196425305528	7.36142291119327	2.77736634310488	13.9749958744165	6.98235361207068	4.87558823260735	4.26290556967873	1.48266943705091	0.0611845157402002	6.72494903669399	0.048624123361185	6.70954990238418	15.8868395909641	5.75476855679014	0	6.72266516638277	1.41970894669407	16.6766386216485	2.22283771461944	1.76941687137166	10.8423528008095	0.066406410703276	0.00410779233042557	3.97836069308657	2.77236986708118	7.18656763088805	7.89274589993221	0.0427445633738301	12.7632138030856	20.5343014060348	3.61914568347828	5.02423476365415	11.1315413512901	0	4.93987616668754	0.0439090323909093	11.0231116475258	0	0
RP11-211N8.2	2.46725033978173	2.24490540935078	8.49223571410296	3.3627684245981	2.99294653212808	1.93725318782152	2.47100095062485	3.94571611119369	8.90300081458814	3.90317562573759	4.24951624041905	2.11349576364825	1.42719183634878	23.6338701492919	3.98987152524444	3.67708429691948	0	5.44365621273318	3.90637603712654	2.49726263576391	0.0434170894458155	1.26183228061073	1.17619553181436	0	0.79162724703082	0.0620047949659126	6.56444589779023	1.6151793946675	3.79952034406102	2.4338565586782	3.19957096544977	2.69780919089123	3.06069293168548	0.99353259114183	1.84469673641469	3.60614336263149	0.0240618086897408	2.44802633237899	0.0781836879947275	0.809505773633124	8.21391693724125	7.63360991657175	9.32008397914395	0	0	1.28384920923091	2.52420207574996	4.40695243945098	0.841267201150562
RP3-465N24.6	2.42829345877115	4.32909528717395	8.60731503787388	6.67405980186227	3.05291925894094	6.79833993465476	9.72366300731017	5.91730609043312	3.95203396299897	5.43906640339133	10.2132561283847	5.26737904057255	8.08998234001	8.97782724164396	10.9727007409722	9.89496898580227	3.39556838650411	6.1563603744087	6.52505236599713	18.6139136909044	3.76153838018421	2.59890159047357	9.12747468623407	4.54907862027734	15.9386055271384	1.43718791929674	11.9032768261739	7.43612574927724	3.75417461312094	4.92701949294233	9.39172769712121	4.0459735955444	4.08218138070167	5.96832033756555	3.70294278918222	29.6474757577185	9.02346455618278	4.86512785629749	2.98704621198421	7.63155115584619	16.30554963591	11.8061748338343	4.95627221108284	7.01877252880702	7.76394876149243	0.0478039651899658	7.45639874602004	5.26955247229444	2.58916749184528
AP000473.5	10.1272907816392	6.33304657501693	7.40416206713036	22.6345019106439	0.0990516511190691	3.87927584007844	12.1455751412355	16.7764288797641	9.07678914252091	18.093532612852	34.2257505733981	22.0482592950145	0.0741452510599903	14.0524315011664	12.9677389487317	8.60899727581711	1.67423789472603	0	3.96785502366095	3.32305744324078	0.0508220325664563	4.6298541064071	14.8004402096765	15.193866674527	0	10.7207254088339	5.3848400953253	14.1077873206665	1.45493286659081	3.02090067016363	10.9534077347316	1.41591922107519	0.00427070881646863	8.9533485931128	3.70170287758564	10.7685678600803	16.8740185248925	3.67170472111556	10.0588813502041	17.0389701622379	2.12895318636627	9.24723048501589	3.38638120562784	2.2839508611532	2.747694419386	1.29179473873495	20.8738160816907	0	0
LINC01215	18.9154228692871	10.5478529676517	23.3851502777892	16.6398978795152	11.8550559321538	17.4834196148877	21.9362401772001	29.5961893639792	60.6928015579974	1.50319985957837	10.1585807661896	30.49791578119	24.2682516884251	5.21649252270587	4.98668684004778	9.76052017473454	267.535009364128	10.7664144095844	13.0535998299409	104.570072060055	50.5643648812452	12.6899766795689	17.1486682179455	42.4020638762128	0.790430099035584	88.1662039960378	38.5129958634031	9.05457213424959	71.8368158643122	26.2207618749571	4.87417270032011	55.4726820353747	99.8787393380293	42.77941050864	6.48886482891802	2.45184009775858	2.29335512299173	10.9115627522744	3.00166386426988	22.9029773563461	0	37.8713833938718	0.143267356583401	24.9932290929093	87.9863039973809	19.6807217274533	34.7200016778695	26.4389840388129	428.87166967124
LINC01214	0	2.35059659164609	3.75623854087175	5.14337682718195	1.59677205238816	0	3.71545930022717	0.982881009236238	52.9451017800594	0	115.037720608417	93.5234139113141	38.9735391252794	14.177698093347	28.9271494862207	0.51479901967787	17.1297743601166	3.02622791313407	154.88978581089	9.21137128851177	2.53908023033012	0	8.02971548713262	3.35190253301174	0	2.78307046354298	58.3020241540497	6.5698106123217	0	33.7839701304764	147.478871061714	22.5461805188942	181.391553897164	23.8758522871161	0	171.766278520167	0.0302224833747182	0.0485164393301005	0.10218708191962	0	1.39568028439574	11.735927976008	6.63208322091158	0.722707137154186	10.5097343205755	0.0539519777450934	0.0570507942122944	9.66067940958083	11.3300870849149
LINC01213	1.79300858836292	6.27177228393936	0.0481747778279353	5.06025548204091	8.78238646757044	0.963635804319793	4.90614534454477	1.96935292280105	7.77509131602107	1.50219417466849	2.50963634024647	3.16769712433833	10.7129942344329	15.2601288247351	9.9751736375231	0	9.44815031277371	17.1592112591641	11.614572450652	4.17370135467408	15.9333257893353	6.01097125264269	14.7736540806384	2.78746115664199	0	4.0970600899461	5.36851921550093	1.60598309434314	3.75701069949565	15.8264542498813	4.80789422475475	5.34698264973828	7.13723623877731	7.95871452310862	0.910251445599287	17.8272680766288	52.5672872569292	1.26384674952649	1.55763179723399	0.806512699344947	2.87230149362412	0.796532938851523	4.9460734971749	0.71973160809244	16.3141295217604	9.83990628601838	5.02284613366658	27.4225567250766	0.83862625009259
RP11-710F7.2	2.58277215438382	0.118972907408192	0.0316959480351566	1.6858157651743	2.85446247054347	0.967103665335225	2.41510941972747	3.95205863914397	0.040014472441926	1.54960159913547	0	1.0592025062256	0.0463493511200822	0.0385465938501356	0	1.18376533060998	3.47857263058849	7.2533603902654	1.33010310654402	0.813057077121774	4.79533216128424	3.47341950106746	1.16004638294388	3.6410531418946	0.8051745173415	0.0457962760112309	1.36344025293754	1.64615208866202	1.50629890756525	1.20244908983637	0.0718963905658064	1.35789390851562	4.06881066015818	0.994044470629603	0	0.0275200554451387	1.14543842392455	1.23145201498476	0.0571457340245045	0	0.683868892115743	1.67480939547441	0.0766975872495285	2.32393867283913	2.08304744590579	0.0378709712475913	3.701587717269	2.63794611230758	12.4491683170784
RP11-710F7.3	0.56346408568741	0.108408183743917	0.0293627867976758	0.0739660581593347	0.055776164742807	0.967908238481033	4.7073214089196	1.97396398003904	0.0370078815588435	2.38326496200203	0	0.00698831477573969	1.36866470072817	7.28652414234807	0.997171096957683	2.54963616405161	0.836391985060892	2.35667037877978	4.95347651102512	0	0.0300685397615058	1.32282132682246	2.26501713020262	1.11517436328694	0	0.0423071161493724	0.0409459718145878	0	1.51776867012688	3.2763381148727	1.58450053820405	0.0403532606169899	0.00265916975531078	2.98610700782436	0	1.21527030368564	2.24103371473842	1.22461034058401	1.45880262288098	0.825961768830776	0	0	1.62604611327887	2.33239332549973	0.636950597695123	0.0363655957621405	0.0383538850344989	1.74701696138651	2.62126548941018
CTD-3116E22.7	1.85832615465305	3.91140545732183	2.464846176948	0.0935919792627714	0.0697824498893032	0	0.0342813332760272	4.9381690467821	0.0457604667278853	6.41138332612857	3.42005310542861	0.0084789152682927	1.40242418640731	0.0440572857790794	2.99261056248094	9.79822557525172	0	0.722116258984256	2.59821533479899	0	0.0370180601506529	0	2.28988789483264	4.17491363058948	0	2.68188858089722	0.0507552205373101	10.1874242859023	0	4.50151999624743	0.0832119744831739	2.6486455201493	1.02334718986397	3.98055267749987	2.7917918455372	0.0313228086481736	0.0206722612068777	0.0326620255112711	1.50334300911669	4.28835972302114	4.4996292833449	1.66092863749205	0.0889277046850673	2.31717173447296	0	0.0391558457440579	3.71311648879694	3.52846441708027	0
CTA-339C12.1	2.00866036470036	0.0786361344681394	0.0223390875175209	0.0547328470926275	0.0417311184933586	1.95049261077717	0.0212343482490449	2.96770624913209	1.28246010642974	0.765530522737577	0	1.05225039390767	1.32803813074779	0.0270205717906019	0.997425988553997	0	0	0.755433089251609	0.0282846453290942	0	0.0228655649363121	1.3749070979429	0.0142425661640161	0	0.824284733261771	0.0319213238224644	0.0309209779543337	0	0.742707071963553	0.581205876173402	0.0491332791103031	0.0304848506189901	2.0334568853147	0	7.60587376184803	1.19324174459163	0.0129865883377531	1.20151460379455	0.0394868313269977	0	1.50477465444241	0.831246198010675	0.0522294665328503	0.75402247654633	0.664900645456329	1.23550476618576	0.0271487493754194	1.7755800105391	0.861000826414782
DSG2-AS1	22.9263442901442	28.0855993988668	2.52565742500874	1.83597896984277	16.0861478677973	7.767439566624	3.71221298992874	15.7860458649962	5.25441592466249	15.6658294855089	3.35654668207032	1.06628451481272	2.79261748236685	5.20487471560235	9.97456519026321	7.32146429917668	9.41579690061555	11.5859273242553	7.84435552738113	1.63604182892477	23.3726460266513	32.5493194118898	11.4237595348156	24.5477371047022	40.2770695898074	2.78224641845845	1.42353414533221	10.7418635895035	63.851564559412	4.89990044511469	3.29855146303237	4.0623186818258	28.5316627275264	10.9428295302643	10.2213374249741	0.0441471486345311	22.5153239321436	14.4667243003135	8.69487574473322	3.35210285329129	8.03888406495189	4.16159863148692	1.78837619207264	71.6366937325327	9.12557737619048	15.959873434049	29.6582498642556	12.32780685745	28.0367042174396
RP11-193H5.1	0	0.0760682940112106	1.22041502861972	0.0530367717819754	3.96556105427825	0.97103292548729	0.0206289921353611	0.986322564521224	1.27914200123956	0	0.842384733942517	1.0517072848316	0.0313453239983539	0.0262383570031126	2.99406215409268	4.13285707802264	0	0.757485191026035	1.28193521294696	0	0.0222108540890688	0.640632044536916	1.13858558779981	0	1.70330233941428	0.0309854551754458	0.0300167579722863	0	0	0.584173104678902	0.0476305124759679	0.0295943831633782	3.04564250316858	0.994768484801268	0.927795753164707	0.0189086325435107	0.0126246315973078	0.0196887107777871	0.0383069395446872	0.841258836821273	0	0.832753184926776	0.050620340160552	0	0.649791124357799	0.0307960614688489	0.0324533430057382	0.861762738963123	0.853316679788907
AC005355.1	1.17216924416437	0.170494482196811	0.0420199316180183	0.111614541541789	0.0823587199591369	1.93740171737619	16.672927796905	3.94588708462633	1.36379488021446	0.725270653029236	7.71531517178115	5.25187881102103	0.0622517203822386	2.60919117409117	4.98767033190616	0	3.42039336855923	0.713958689476066	3.90284678292179	1.64701953846653	2.50836038334114	6.82953226320839	9.04558835895293	0	0	15.5831593722336	0.0594047424659825	0.782710318360572	3.80253743355102	2.43665391104039	1.69064233607094	1.39947816027858	7.12922535550817	0.993544237967809	2.78019130746444	0.0363488938601684	1.15957638110643	3.63054537459487	20.5765628118122	9.43945503744322	0	0	1.74288509041293	2.32264469940552	2.08148880630874	2.47470876132591	1.28977008419538	0.853612068960273	1.7276994112416
RP11-981G7.1	0	0.109553787922495	1.24973950618201	0.074690474983606	0.0562989719880316	0	0.0281268544319845	5.93391163318882	0.0373383859405868	2.38135383248351	0	4.17572985152157	2.62585759999165	1.30561097214064	0	1.19731384784562	0.835974015727728	0.735334713149979	0.037703796225357	1.68265011612872	0.0303320830435462	0	1.15604348602367	0.496131456186333	0	3.85659449327178	0.0413154789378255	4.24748332984914	4.75951184383825	0	0.06672010651184	0.0407168514094143	0.00268070307471779	0.99417631602581	0	1.21600823068146	4.4284603575297	0.0268193129171159	0.0531652489612389	0.825521486154847	0.689098151113549	2.55478056438384	7.22583125393051	1.57948667708648	0.667172503883894	0.0251161561754612	0.0264459161557223	0	0
RP11-981G7.6	8.20430262282994	2.33567839965319	9.82895736347464	3.46419602931936	5.94390845099155	0.963590404387287	18.1401925057946	27.6392802315608	11.6160795194037	18.9035171008444	8.493440555935	13.6584459211882	9.42220538518485	0.0603819427605989	11.9702252519062	2.35749524615622	2.53372774525282	2.25564790328526	5.24951552185056	5.01601884958926	3.76375243764239	12.1541264711174	5.73132280547223	9.27469763522444	0.788312897287406	12.0240875529078	1.42222756376839	30.8651303848611	8.37294403143917	11.9307821466368	1.72693134093854	2.73619411292775	5.10112075078909	3.97813913482775	1.83975906325752	6.01893238046272	10.1481348120968	10.8392413016409	10.0440857419712	6.77226825660904	8.81639889930105	9.25232067412846	6.5385692249201	7.76370271551569	0.62471003622752	3.75079941697509	5.03189161107464	3.49027716246251	4.33490672989963
RP11-758H9.2	33.4838701069096	14.6556472780264	54.0769957019025	42.9434821517362	36.7193737940509	50.5247888328057	145.776554213718	33.5408323636727	37.5788049576632	67.3263892711207	45.0455124913372	35.7618030869688	26.9908875310208	30.8395513854438	36.9067725186523	56.7759044096056	89.2814297234512	40.9755277218591	45.4356536403846	45.4322083472655	12.4193020512448	16.7204983751707	21.7180503910394	60.3449560392934	144.6287261635	80.3740327666834	33.283732448164	36.3946932559306	53.3711026919866	34.951863904239	40.8245453084834	13.3324692592164	22.4321923719629	37.8036067319553	55.8028510948751	26.3814830535398	127.362413326289	16.9412197555923	150.344453895159	108.776580913151	191.661964000479	33.6248729418398	54.8085502131813	54.7294801748489	101.238849196768	54.0009942617727	50.8649196700875	33.4799939926498	59.4770184542865
RP11-462G22.2	0	0.162744748903614	0.0405708560406512	0.107090565819426	0.0792273656499543	0	0.0384680103139876	0	0.0515445321542289	2.31465432416065	0.812340060874551	0.00943312671804919	0.059993893271822	0.0495981380794079	0	0	2.55578938833033	2.28598419522579	0.0520682335063496	12.8375331279666	4.90588325767493	7.57373122204841	0.0253973492629218	17.7411810286623	1.63548413837843	2.72030446607442	0.0572650078740689	0	7.75772131207988	7.0508044660799	0.0948912538880593	0.0564010691283232	1.02411860517704	0	0	0.0351137031295294	18.8796171509794	0.0366312688258625	2.91313566146353	4.25591335976133	24.4145303504987	2.50290327004695	0.101598823120089	6.33409438910953	7.95389782427313	0.0400031062124067	0.042212900324728	0	0.84305736787368
TP53TG1	433.149331514187	1011.09447472088	851.407802308767	1204.14063599556	1044.37181862025	1018.33613608634	604.514879062291	1035.91754647858	1011.66847079748	1156.23324930356	689.620019842672	651.928219389076	851.32972620996	764.127870202712	882.782779745782	769.248049717949	945.702419921641	1334.28620804786	815.742982777817	364.450678869589	634.559064798849	2202.67460381979	860.224917561605	701.051894066132	885.3605988124	670.230866171946	883.302749533008	800.660535232995	739.851529921927	618.702303679518	1833.58567996919	475.038468458896	550.473544076842	697.396018350239	984.083165772646	1246.93863937072	351.905543752024	763.124392743061	445.074967196114	635.271426330366	724.025206044306	1038.47889315462	814.976437567885	1162.41574428507	785.07891736517	1844.79515686685	942.882456731282	348.192854082173	625.225832063854
CTD-3065B20.3	2.62405736059384	0.106037934108694	1.24703655639573	0.0724635987148488	0.0546904201966752	1.94527638840425	0.0273783702350162	0	0.0363205555111014	0	0.82810566518121	0.00686881202524192	0.0420063352827224	0.0350006445438639	2.99328656842404	4.62920177549952	0.837275542200029	3.18253923935716	3.74341926118576	0.818019721518513	0.029520185275815	3.52289725300247	0.0182604394135379	0.498860159572504	1.67213790371333	2.60997465692069	1.34906587098064	0.801735271076213	0.723812581490004	0	0.0647665725995979	0.0395973143276304	2.03710740023653	0	2.80977398351652	0.025055892755652	3.33228909051752	2.37848963214668	1.45500512590231	0.826892643009111	3.03520139139748	0	0.0690145824042314	0	1.40160270319457	1.24508558542566	0.0299795740204173	4.49694303042178	0
CTD-3065B20.2	0	0.129771657346887	0.0340005304575669	0.0872880623187947	0.0653191586310751	3.89529524355959	0.0322675111211472	0.984094207162491	0.0429942000451299	5.62777196709894	0	4.18757281363211	1.39245341152055	0.0414050819480499	0	3.15098484075934	0	0.725965971343466	1.33973305945092	2.53227494941191	1.2703248157596	0	4.50469932639373	1.08547845744878	3.37441830541291	0.0492622906074948	1.37427404964032	4.20389846081651	4.69003629726179	1.18905826168312	0.0777295415106196	0.0469479682388293	4.07106782931393	0.993909794775645	2.79665316140738	1.22779311129278	5.55702188193989	2.40808281898856	0.0616066483477847	5.18323423801473	2.97747439694901	0	3.13958832479886	1.53893704793363	0	1.2614497071237	1.27610781228457	2.6537413500302	0
LINC01077	0	3.74168434422157	1.2557552151502	0.0798728050705592	0.0600259798014443	6.83477599248107	3.57564211178258	0	0.0396859203096004	0	1.69420179232894	1.05903872732763	0.0459625149757802	0.0382313069715041	0	0	7.93186242275492	0.73119898732816	0.0400767395073176	8.68277087621882	4.79193027640485	0.606490991510535	0.0198634219581287	0.490278010253548	9.5005385563452	0.0454145951841385	2.61540171485385	0	0	1.20402471467735	1.60411036901123	1.35667946321435	0.00283262241094262	0.994060105519128	0.918565296470566	0.0273015023209798	0.0180860496590509	1.23072703154548	0.0566557267135366	0	0.684482256554874	0.813183624275439	0.076008650164346	0	0	0.0275643456599811	0.0290340399026444	0	1.75583118540505
PVRL3-AS1	1.81361736654745	0.175461309606433	3.70646859082037	0.114488413524764	0.084339091222827	8.75828922162117	6.05037060727671	0.983071247150104	0.0546358226227095	5.49934837871585	0	2.11397788906309	0.0636752648879368	0.0525568150758184	0	3.03025701283169	14.7643106920172	11.0041235715201	1.37012849451927	1.64522433043196	3.72436734897019	4.71347929267448	2.31001224662029	0	0	2.73851914790195	0.0607532430194924	0.781935903576478	10.0654079804787	6.97942247602105	1.69663413709879	0.0598286676729201	1.02444400457263	4.97446687440187	10.2768646774449	10.6359691218177	13.4005178007743	3.63653764048662	4.32169720474255	10.2905922454635	5.92300195041454	0	0.108526105819483	4.68400761582421	2.05169252890378	3.70869636903374	11.0118090959533	0	0.840570209142217
RP11-276H1.3	0	0.115154220515289	0.0308617555066945	1.67670657130302	0.0588365143853725	0	4.7260167112141	0	2.54905442704531	0	2.57381414182402	0.00732202524364556	3.88639683315661	0.0375138366532249	1.99505159325518	1.85422350725067	0.834013573940824	1.5342731078294	0.0393210384156509	4.29833958870447	1.26021375383526	1.31353991198224	0.0195085940772796	5.6162733653186	11.2661546847745	2.63088609785575	0.0431052366772704	0.797896128244084	0	3.24811032624591	0.0698078363063513	0.0424778060139319	0.002784438348852	0	0.919030156428693	1.21950525944134	2.24631671030692	1.22905649295724	0.0555421488035859	0.823457005764251	0	0	0.0744451558039092	0	0	0.0310566428700593	0.0327291928297453	0.86142150938606	1.74529396450289
RP11-46A10.5	20.8152735863063	67.1464186548124	19.7132672317023	11.7268761481324	54.1114457896791	31.0906349023537	6.14936095919051	23.6753054119919	38.8197421535113	18.7319254797212	20.372614448712	38.9063243162929	37.6718975221999	35.9160296945534	20.9468013515897	42.6096204540169	16.266199492478	40.2415162249695	27.2842947804952	31.9697522760961	24.7357188538425	142.530941142317	30.8217429793373	20.2118596649314	36.7419068587739	29.5369703148382	12.0530459212582	14.8548992859834	42.7203563277473	40.0370846752499	11.1350505026904	30.4723233285752	174.271628470279	33.8247572880584	24.1692795734104	28.751233823047	31.5933495342492	44.5946723414222	11.6147431157015	21.1980908397043	35.3003595502738	19.3159792635724	14.6686953749097	99.3730368392615	14.7484923766514	13.5738384332323	31.0701192279706	31.7109423124795	33.2035277857699
PTPRD-AS1	24.058562096286	76.4240259268981	11.1159435688099	5.14058510237346	1.5986457763491	7.76519669572402	23.1193178079331	31.5726292213226	13.0049675925451	6.97963231900533	7.60879539622139	5.27336740828701	13.525830421085	128.6898520855	2.99171223439132	6.6747048210155	5.10484350137857	54.3341168568123	3.98238700119152	2.47697564435234	114.243999545823	32.3500928012696	3.46617809338263	1.04017021244456	5.79585114594486	4.12631663458025	14.6782114062454	3.25851246927889	8.32136630923871	1.76462566329754	18.8682445295767	0.0749795585224238	8.16075323575709	22.8815001877585	115.507195206783	4.84780696819933	2.29408269623425	28.9173220966064	38.6237810019608	16.1098017325419	19.8373713806032	10.0555025034697	9.82931051078959	3.0590081460716	14.0703511930272	1.29230454903702	19.8769256904856	0.84861056598295	28.8674881932459
STARD7-AS1	156.409808896427	116.880869958473	135.178614004881	173.015891923227	142.151301407308	213.774149135789	205.539495763087	102.601974013341	144.935096254065	115.810975388503	146.241924422379	130.392819475008	211.13056529082	167.969272127956	182.541454164164	209.934079915414	254.043301014136	194.252552640771	98.6323578386949	122.871346155419	156.802897857899	214.000090715942	201.931671524015	122.96305140392	151.160768850475	183.640332290377	152.787462903277	151.503306133253	147.182162582082	156.998985633458	114.443388092796	318.720989567942	139.659045371578	161.166806028906	248.356916623821	156.790039769191	115.060625598648	189.272336536576	242.516771936561	135.018874555518	185.422163907559	164.088278293305	124.124671740759	100.789467173405	100.279405081693	180.44646906	147.662311425824	163.967419164257	190.636578706359
RP4-695O20.1	1.22552636134187	0.114883640076416	1.2536781486048	1.67605267515787	2.84165237051565	1.94385761013909	0.0292451163214874	1.97347257755176	0.0388616387788537	0	2.57412369117094	0.00730881985686904	0.0449924830228209	2.52788946794318	0.997125534396359	1.18943246556001	0	1.53455189168076	1.32620500254759	2.54889932303031	2.44271337854874	2.03257317734861	1.15835416906732	0.492264648182867	2.52959351104444	1.37164360284959	1.35906244567755	4.23521283219478	1.51056832244272	2.5628295016612	0.0696593315645254	0.0423933523094941	2.03810904475529	1.98984954053542	1.86033506686669	1.21934047999296	2.2461103847887	1.22888345575093	0.0554279995359747	0	3.79828205399108	0.814250989308907	0.0742850566593085	0.741881175376084	0	1.2528218223288	3.63178541915153	0	0.85337491010081
RP11-223C24.1	7.10248801424532	0.168736685114568	1.2833772619302	0.110592686290125	15.4175928717215	2.91151250823696	0.0395270340795562	0.983178683078428	2.63170554353839	7.9309290240756	0.811354086352087	0.00967187999037766	14.3296373919974	0.0510055384031989	0	8.87703880474392	13.9181139229706	0.714311045314287	2.63830469829961	1.64769175524529	3.71480236140789	0	1.17543502930395	3.4524566352072	0	0.0609777327185765	0.0589232477429407	2.45529842005894	6.15967397665969	9.65362821745546	0.0979079103021483	1.39843946091906	2.04262411446353	15.9260284576362	0.912177582890651	0.0360714106011539	1.15924046139281	7.1597249884083	0.0768370635890541	0	1.40770065171215	2.49880336281465	0.104879692929984	2.28643070020939	16.4698343038358	0.0467820850451237	1.3075324937737	0.848197456312588	0.839075002058215
CTB-58E17.5	18.3491516999026	12.4781982642178	12.3296056616836	10.0365532611553	19.0591587871627	34.9929801014133	4.93029620960089	19.7315098162378	14.2750491567101	14.0567149182849	7.61194599158079	5.27289668134461	1.44450964498262	9.04561123187055	18.9523054303068	51.6160535580033	18.8740892337532	24.792637676191	7.86145260030287	12.5972180292593	32.0187897947532	12.7246729875477	3.46592450476085	26.1852442139967	35.9910331622071	16.1211796676931	14.6574815453661	15.7117362530626	27.5066387233019	3.01162746512027	9.53472164077801	9.34113499113006	17.3311239325312	13.9272225267205	16.7358974548478	6.0412024991897	21.4245655080064	7.29048416049674	14.417967109488	15.2685916644919	56.2206457580541	18.5062812755791	19.3442784123705	11.6687828469893	34.6763342428127	20.8934755500322	27.2916142690128	7.89895293735603	23.6028392107086
CTB-58E17.3	12.7271394653719	2.3356578468456	8.61432375790827	1.83060666046646	3.05599889055166	7.77064055134136	8.52823740672654	11.8404989477174	6.51525684057949	9.3888443805204	4.21489451476719	7.36664748678384	8.09962655360367	8.98692152888247	0.996777201405331	6.10628213357156	1.67449458133917	6.15177912309231	9.08973611509087	1.63685757900923	0.0503841430427165	3.95372393549331	6.8655290473339	11.6500823888548	10.8674443381086	10.7079936467789	9.30726101490612	13.2809135291585	5.28963583209239	4.2875997000418	3.2830178485447	7.96846469849156	3.06351565921558	12.9340499009609	13.0341818021506	4.830992630793	28.0502856872739	15.6053346546308	22.6345740390528	12.7642377130584	7.32576353938367	7.55608773451739	6.53850831094487	1.49952905169214	12.7982722763755	11.0147962470283	7.4600737072752	14.1475406355117	10.5081379758033
CTB-58E17.1	109.536910266629	80.0465986998849	102.002354879099	120.304950572622	86.5112669938454	114.657258635191	207.912769608732	103.589913008717	141.010767284375	94.684214656698	119.039003934771	73.6157127596798	161.352677784605	71.8608077467185	81.7940569848979	189.627818668875	231.76473755866	64.1771602784592	64.9180872839281	128.787836529934	53.1486565138383	38.927014081398	52.5201495868375	104.415598168648	145.338592626118	139.395722288879	136.81224655004	90.2212088195132	175.472670462627	66.851286016762	167.503986487934	46.4011352613133	59.1297190413335	102.469859813503	93.0015937930166	94.5724592561817	310.039092250624	63.9460694856725	187.941371386743	124.843124601185	195.060102260579	164.961228343802	83.8691026789083	110.203696459719	306.255659776014	111.717573485001	129.024064300355	68.736872802587	324.557343218254
CTB-58E17.9	1.92044402226652	0.108846999917434	3.58741261452843	0.0742436767600345	1.48829800797977	4.88092565034272	0.0279770841355803	0	0.0371346094343981	0	2.58124874445791	1.05771534074097	0.0429622713079695	1.30493161176572	0	7.39092391373755	3.49380858455104	0	0.0374978279785818	2.55638190399137	0.0301696026510385	2.04568717480042	1.15572798816389	0.496668344345066	5.15728075914715	0.042454020925184	1.35231914823721	0.800504963937144	0.722228287545395	1.21695261112381	0.0663283293036224	0.040492668159703	0.00266743069642805	2.98608689113448	0	0.0256002523422725	1.14155302119904	3.53086411845524	0.0528631383105861	0	0	0	1.62707635689752	0.747707312967694	0	0.0282365185711304	14.0156651486739	0	1.75371002099532
EGFR-AS1	13.3143443148091	2.34655497520898	8.63434789779285	19.5662310913448	8.8551023376859	18.4697536200947	1.27878334600357	3.94257567743318	1.37874838437648	3.06695664683737	3.35779205465905	10.5189970719563	4.12962935069364	5.19963464124894	10.9722849407373	6.08483526153112	5.97380831007846	27.2476429801476	53.8251461495539	9.23930310404925	63.5522741543509	16.8865716123289	6.87456691217617	51.3548445209405	8.32592375964995	2.78037072375708	4.07552644177458	5.75446159953501	9.89113481052357	8.70363051783367	1.73007787580091	6.68399682822144	7.13960048966189	0.993383685529721	1.83934223338601	0.043550528960969	2.29357400614495	15.644255401262	2.9970543612697	0.806396003468853	6.56469850978322	0.796423455266173	1.78729087874521	2.27830322580898	4.8619103201661	11.0806141674475	19.8154310080477	4.37311536839788	3.4599074267009
RP11-366F6.2	0	0.231230541397184	0.0522781488440591	0.145427230931955	0.105228673106079	44.7220535868027	0.0494877093480177	0	0.0669880332573003	0	0	0.0118671363560052	0.0784857343503953	38.2860460774774	0	2.35140228027517	0	0	1.38263086301234	0	0.0536160291799224	21.5586991079779	107.919800344305	0	91.4775967482722	0.0774715128780574	0.0747558344957913	0	115.268178588157	108.864377971165	0.127610318040626	0.073578273917156	95.768076067512	0	0	0.045055288266628	1.16441832231765	40.8418602158731	0.0986929616114534	0	2.86153972022433	0	0.137364227595203	253.308891871781	0	0.0540274368732945	16.1944191541693	0	27.9627645653329
AC107081.5	5.01932086942806	6.20276707394163	7.36590296016058	3.4329797768601	0.0926808103267094	7.77512962607745	4.89488893758137	7.89356354715228	5.20991319058366	3.87141358930678	5.94176320388617	15.7357419845525	18.5018720984287	1.35977540445015	4.98714146255941	10.6034655772145	1.67670369000016	3.04223211295626	6.49521190878047	6.73146879782784	7.40064949657808	10.8650535804064	3.45295472052219	4.57711081725704	8.36924520283669	4.08345249136703	0.0663932623780514	4.10844699086169	9.19248352316828	11.3912787031373	7.80094676554072	0.065368640102998	6.11750793559835	3.97846337350366	11.1841683045481	5.99723453326273	0.0264040776849774	4.85108054390578	2.97270202500245	7.65115771214222	0	4.17929951982232	0.119938272800851	14.9176547579537	19.9685873012355	2.51930676677621	0.0515994414315686	0.847787209577035	0.838651078629599
TPT1-AS1	255.89177487739	176.196597597992	142.563819797344	110.548177544855	272.434922161739	133.115376563449	152.0752840952	176.596997822588	133.320849219159	265.3760766338	192.161386333055	175.606201027484	164.139017525802	209.001244573618	268.326161420362	536.173669669292	314.967120533787	264.683818566207	293.064325331014	155.699620742817	155.59029065909	148.641998735049	318.283508246008	186.825286899861	99.3484786264229	163.586674595918	225.824755319838	203.668878422675	238.735553771437	274.049664944014	173.931862555331	346.561803153017	309.891601077951	232.796937421724	225.087808228973	189.107649667676	290.959019043492	154.349637856816	172.318488165804	392.437612329892	252.387945414081	181.750394426558	111.289628850711	477.72423376062	148.334397069576	405.004679992154	186.13368512172	275.056864835185	160.877414763727
RP11-496D24.2	0.55188729438942	2.08194215963778	0.0333184508382738	0.0852959957268584	0.0639017557953609	0	0.0316231670995171	0.984194061548807	0.0421112627843023	8.11602221033178	0.820942684437857	2.10384353508251	0.0488206509596679	0.040558245202252	0.997051455409496	0	0.830431789494989	0.727295253105794	1.33694835513079	0.810513808090115	0.034128124601582	0	1.16299664636908	5.52815263531433	0.802545563035323	0.0482344219829033	2.63320030586663	4.21034721836939	0	0	3.05177210824539	0.0459740817758968	0.00298770314580632	0	2.79827694589705	8.12557491845983	9.92992528989905	0.030139658816049	2.82564308771219	6.95076133658349	3.76305615020601	0	0.0811204492932044	0.743845742193757	0	1.24990832803086	0.0314768101714095	0.863000785773474	0
RP11-47A8.5	101.304933448046	55.5404497564094	133.905396520228	102.203580296352	83.573762260559	182.686044103845	82.7430184227364	253.561577881183	97.0638326796738	170.697631880263	79.055007138547	48.3828177837827	35.0735556315818	46.2347609308902	149.624487747806	96.2673422398046	72.0559093570068	84.3183658648409	73.9821379798682	140.58930898407	65.4822208733419	43.6423475279866	151.719372712048	139.318561641346	42.5490535719312	134.023654457186	189.840463013037	127.513015663229	163.272282042292	74.3752592519004	72.1616183124785	74.1554076353576	54.0327699717358	197.978884839506	68.8142317542059	9.63424777386247	144.346010742668	168.733652566006	71.8619943682774	95.105126503863	182.557222608245	108.547843380711	124.016546023648	66.4052507052261	15.4523023704308	25.8488527445288	84.3856365590299	117.261208183631	21.8217300044697
RP11-509A17.3	0	42.3122618150882	0.0437623285961368	0.117133149239192	0.0861555179157867	0	1.27200413968925	0.98300603842229	1.36836218218565	0	0	0.0101084724777545	4.06523536229805	6.37488075816433	0.996826751014015	42.5980600909008	0	0	2.65116716827774	0	0.0448567453085753	17.991484562671	2.31205355200123	1.04509006860981	4.16336163458401	0.0641655734658828	0.0619868872589728	0	3.01043897355719	3.71041527715802	1.7018236508576	0.061040640790279	21.3698624854585	1.98851629597146	14.9603037642954	0.0378323677507901	0.0248171774127313	0.0394800570471805	0.0810228912846609	0	0	0	0.110999662929202	49.6083573900134	0	1.29336809008877	0.0537079800059868	0.847844796109778	9.59987293190806
RP1-30M3.5	27.8033153873828	87.350941096827	43.0004484313478	65.696218322052	26.4562907626187	22.3423553672738	18.301324939277	42.4231268915427	54.2925571189581	34.4202117688635	46.7766848159852	34.7043275228124	24.2819978610055	76.788961270915	51.8700147311609	18.4201926379747	31.7327094627494	41.7874690382557	73.7933117045773	29.4368354699678	18.5790607696427	38.3354486172299	34.2415978785154	24.8686126179201	24.1866701227828	25.535857950143	31.9227349150512	38.0769559899638	18.2428024009727	42.5411663858662	17.381437585931	55.5136127433924	29.565385625931	61.6826023496953	26.9606914741709	25.1715758901059	12.4443777861471	40.9939811522291	20.2045043394956	25.4490749018498	23.4877117338046	47.9781217851366	27.4908883609732	21.8330253710123	12.6297964486855	17.2491321940124	16.197619992861	44.9594706424205	37.5901061093932
RP1-30M3.6	8.20004796826372	4.34501793507436	2.52231538775874	19.4323504280268	3.05716084100307	3.87942321996923	6.12082689296129	9.86569905641421	10.3468273208734	7.80383165739862	7.63537552933597	13.659553976358	1.44378489643593	17.8277271427663	10.9725517472044	7.98687677181194	5.11760844824991	3.81011408600551	2.67752486473732	4.16901715592898	6.21442253044619	9.4092905581034	10.2669511490656	11.6422399495969	7.49658283580819	12.0301741388288	4.0675313142032	6.59570597524099	7.59894018559734	13.2014528966345	1.72742804842603	10.5772460823757	3.0635654748221	16.9145622402367	8.36520496639825	4.83203028825913	12.3905393055778	6.06574046785014	15.6590777721424	16.1880664025036	7.32312773763944	10.0984810714914	6.54334098851514	4.63643298424365	7.01929822731594	6.18137723938679	6.24898421855881	9.69221444671908	4.34043860578796
RP11-6I2.4	3.68738019357247	0.230027363991304	1.29450663457018	53.5467944924749	0.104802874704229	0	159.310787257302	4.92896324326823	0.0667406992897277	0.721886761580225	31.5305240255954	3.17020467792059	0.0781875781828631	0.0641246362033012	0	0.511815429560436	1.67377186575735	0	18.1544536330813	0	0.0534247263341392	3.26331224510552	10.2965369593974	1.03790171136018	0	53.187602016017	0.074474432928457	4.91682666558065	6.80011604638459	4.26548961322529	0.127067584626777	0.0733021085464207	1.02492106183428	0	0.910311139301321	13.1901099178483	0.0292585873926567	0.0468927456046595	180.841942840752	82.7553006763597	2.86168677500014	0	0.136767661076979	0.735972479585313	2.86040859999545	0.033648920532164	0.0354745269224384	0	0.849598905796478
RP11-33N14.3	7.57354727742411	2.32961337428638	6.17614104130888	14.6053081305252	3.05169125831755	1.93522796261118	9.72064243407623	13.8162481340257	17.9437530398593	7.02277220715651	11.9320762359211	8.41341702534323	8.08623038164869	5.18185070379829	3.98938311504902	4.23340370526306	3.39603198306942	2.25693319487289	17.9851648477059	9.26271781954121	2.5337270610318	3.27831505238931	4.59373526496017	2.19978579133072	5.81994994868139	5.42264752666279	14.4993546577225	8.27366764573489	15.3514787672847	8.11677630177998	1.72497243504	7.95616038931245	7.13761794057893	8.95374104310569	10.2367725447582	0.0418740190312734	5.66061585930087	14.3976046317433	5.81222275957265	2.50560958152943	9.57588795342595	5.86538916559498	8.08335332132495	10.1759910662198	1.32674492903116	3.73876072732813	6.23874970244693	7.92682171413559	12.2663843231509
AJ271736.10	0	0.0937252685495158	0.0259845757081739	0.0645792481306144	1.46106741716175	0	0.0246872713729083	0	0.0326724018910686	0	0.833364668987412	3.13001591655099	0.0377303693567683	1.28940157356427	0	3.3047504665013	0	1.55930726513556	9.61914895062157	0	0.026603267829757	0	0.0165062335817107	0	0	1.34545694706807	1.33392373361071	0	0	0	0.0578321951085644	2.55233495522252	4.06275227665309	9.96270586314754	0	0.0226072066320587	0.0150420363104893	0.0235499131201992	0.0462824085245134	0	0	0	2.98154199810761	0.747490014338394	0	0.0283256239283353	3.60605546353241	0.86518240309578	12.6554465149163
AP003900.6	0.544264557313943	0.142075626891453	0.0365319028054545	0.094783637801218	0.0706224012459504	0	0.0346577585012964	0	0.0462786792090069	0	0	0.00856538960474573	0.0537455675555256	0.0445539685879728	0	21.2316395891075	0	3.91349323168197	0.0467424361045687	0.806042712733038	41.2946375640496	0.594303058241869	0.0229618090652381	0	0	0.0530921338225472	0.0513375554975921	0	0	8.54251724250451	0.0842463331845963	0.0505744951388938	0.00324981492099519	0	0	0.031663959056589	0.0208907594106809	12.8658146645059	0.066559498885254	0	0	0	0.0900479256874488	7.87571664205905	0	0.0438520833802922	0.0463008796398428	0	29.2179817607294
RP11-33N14.5	3.26550837002999	2.05882243792797	0.0321158951209092	0.0818117576776549	1.50801302169885	0	0.030486842002169	4.94146095705627	0.0405567057123538	0.740645996843629	3.44600977973325	2.10231482826353	0.0469880107429521	2.53856131075663	0.997085968262933	1.18118672089077	0.832136027414793	0.729754625975189	0.0409570248825709	1.67390019854133	1.26436616147107	0.604665823978342	1.16082523145717	2.35251895653493	1.66004162295118	2.64346414200993	0.0449172594053966	3.36013830682475	0.716060604151168	0	3.03049111771009	1.35988021944732	2.03874656300487	3.98155017441793	7.53079966630672	0.027880485269337	1.14613870712229	2.39767069206268	0.0579552347496551	0	0.682873942856766	1.67338988015787	1.65429692938943	0	5.12143311249323	0.0335492283997355	6.02126639245441	0.858345437046022	0
MIR4500HG	0.545040732542667	0.140296600201707	0.0361719348537528	0.0937077512883552	0.0698641052770567	0	0.0343179626455317	2.96035507306728	3.82849003052327	0	4.29305959861352	3.15067723612509	2.69089228067333	0.0441056043195764	0	3.77801504913164	0.826766735007296	17.7318894820936	0.0462693816908101	0	9.57448026126225	4.11967667499044	0.0227437675704127	0	0	0.0525460553601509	2.65905266740911	3.33064482154776	3.06675400069575	2.49415426680654	0.0833124925756066	0.0500576168507429	2.04056201614863	0	0.915174893738789	0.0313560081664011	4.47318265649899	3.58757074459062	5.53403508214437	5.16171494343539	0.67433326906319	0	0.0890365500492908	0.726978136284034	10.9509098811424	0.0392113470401891	0.0413725671858249	0.852649701483243	11.529038520949
RP11-2N1.2	0	0.122513513362785	7.11688013379992	0.0828060789306537	10.7895092881713	0	0.0308123402709357	0	0.0410016757020576	0	0	1.05968540561626	5.1594046530053	3.7535242073474	0	1.17911167891036	0	4.77718373915441	6.219944529472	0.811835142733001	2.45364346855636	0	2.27691546847954	0	2.5204470210335	0.0469437005753862	0.0454157724427299	2.49862522405945	1.50276839281206	1.19783446608806	3.0366137801418	1.36149332178009	0.00291698857786515	0	0	3.5340134291465	3.35146686156767	0.0293699082374709	0.0586202828881944	0.820957111887813	1.44386001613368	1.67224206248297	0.0787742922653868	7.08954296133156	1.33683861174889	1.28503672189346	0.0454041377630743	1.73465961968257	0
RP11-552F3.10	12.0417558151145	8.33220210409088	4.97108193139407	13.1374653631553	3.06199546653356	2.90682432247958	6.12779752266376	8.87771800376638	6.52794557856553	7.79360077643575	13.6194998044005	4.21973047305514	27.9524789780161	3.92300159468643	3.98929437984159	17.3948412099303	18.0659125315256	4.58446309029815	11.6717039110814	13.4821525969817	9.89366142079361	5.98358953488155	11.4102709181094	12.1995788190558	14.2191605810716	8.09230787695375	4.07312003624624	10.7573809708051	7.58815623574268	30.4047806537567	14.0346206658122	10.5992174056201	11.2136395262629	4.97301496230224	8.36162373542515	16.70679354786	3.41951057706497	4.87378008928928	2.99524395334922	5.91164664121804	12.5200005460371	5.85517589179751	4.98199948736229	21.9468802549318	19.1269179888612	6.19590951020021	9.96389982254001	5.25679144909396	13.9876370910112
AC009095.4	5.05786978103821	7.95206393937902	0.0443960630502875	3.39728702058947	3.01489128419556	6.80559767723076	8.45093771998695	1.96990527639516	0.0565607596395519	0	7.68629731223848	11.5343057989649	0.0659726743633291	0.054398245120586	5.98510536330924	2.38292722102918	3.41015868966113	1.48786185535309	3.92645360348571	5.90021349427948	9.77569338069055	4.69153099997955	3.4445804197675	2.22258860612972	2.46954200088142	6.66327899862963	5.31580055532723	9.17239308395918	1.46236006078547	6.93862846228472	6.22493038844784	2.71143234852237	1.02461253791464	5.9694321039849	4.64629416131022	3.61836545509127	1.16176251267654	3.64569154979249	0.0823136327202714	5.09234146407131	5.14594977875715	11.8876341436456	4.86129083901315	0	0	1.28938934027545	2.5387190484285	10.6223166298137	1.71491440176019
RP11-317N12.1	0.530778326844314	0.196765401633882	0.0466856583460586	0.126592117752852	0.0926047640048697	0	6.09453278409366	0	0.0595769505116728	0	3.36848280830397	1.06588108728976	0.0695803193763598	0.0572821502776337	0	0.510406993974039	0	11.6928951718884	1.37850322385918	34.0628385177991	170.141475539884	1.25168967221846	0.0290466057760215	0	0	1.43361471831463	0.066342137855715	0	2.22498054990663	1.14306735006831	0.111618743216778	1.41165382469571	0.00405092610447033	0	0.910510312296066	0.0403170053901269	4.53135309955324	0.0420852484512451	1.55356059244927	0.806953738499052	0	0	0.119833622341564	0	3.45833709124571	0.0481968804060928	0.0509212220856243	0.847868888837936	2.5885202254996
RP5-1065J22.8	29.6817636959562	10.5643813639612	109.221058127409	24.8840745019257	19.1797943302247	56.3575799724673	51.0978003190597	36.5011698228087	65.9590109704322	58.7103387792304	60.3777031806886	47.3221293846214	51.1299668968406	39.7902440917686	104.738154633832	27.0678130474435	36.0154469874184	21.6050093493893	19.5402443008321	47.9664213712586	51.8629747752459	53.1419287575714	17.1559346114232	28.3348128842668	60.9767457670085	45.612590820413	112.714833832641	52.9826446902344	28.1630611780856	29.3149656555924	54.8350033777176	13.3316544606262	138.619845923156	25.8650038004529	25.0949384738038	46.6933095393109	47.3802721254138	12.1204210539582	51.702113411095	59.4538086801526	34.529630099628	158.387288139313	64.3892676303582	50.8131497928719	12.6286134802504	9.89193505177917	21.1549686479055	46.7202163116935	128.677404745316
CH17-262A2.1	2.4845294955909	7.66301915675183	1.2804539097419	4.85617642066358	0.0787525245957856	0.964747073843186	1.26554749515449	1.97074240871265	1.35888221735561	3.11694498048338	3.39632876776216	3.15769990155819	4.02274627897086	10.0071915942402	0	3.05982163580319	0.822391008162874	0.715892138376094	0.0517763631515751	2.5045046735573	0.0413498808934314	1.26839434605369	5.66885614157448	9.03044680656572	1.63599988593722	5.29459900966319	2.69376957234901	4.99706823001562	1.47284621511253	2.45123129347669	1.67890534654819	1.39393126065512	2.04217000380104	1.98879550398596	2.78319250126231	7.09160292415716	4.49872533117158	8.30935107464723	0.0741378298505169	1.66747886474931	2.92020603194766	3.36012851836242	1.72984787868316	11.0679196229167	7.11351338687052	2.50427907629638	0.0467682592330982	0	0.840125293254262
AC017104.6	37.0493831131253	10.4045456835048	18.4064574276022	0.142868606689169	1.6001203598728	1.93484907947866	7.34939412550921	6.90275348037843	9.11403378624913	19.6010934380012	9.32506989904039	16.8216295423205	63.8500235970878	9.03069807033178	11.9696423023101	11.682407783339	1.67369491771427	6.90846912956056	29.6697755050964	7.53859833160604	0.0528520357064233	14.7949773268383	9.15472654634646	10.9654844081193	9.155233548714	10.7748869638596	1.42352367462667	6.57965774985766	19.0984520881279	15.0082519992469	1.73119147911011	31.5555529736876	7.14047118336569	22.883136182844	6.49283990880215	9.61007983105871	21.4014677086689	20.4588533528096	5.8583595383031	16.9937642509147	23.6247018986736	10.0711965317694	1.78866307080578	28.9910897279431	15.5197865261091	13.534838467566	11.2128249224393	13.2060254166459	6.96113252175713
AC100830.3	7.57651584686877	0.206923634439556	7.38923556738157	1.82756952543436	1.5956484881728	7.77194844592309	6.11216846672117	6.90473056438653	2.66711978462844	6.23268742289172	1.65711626441947	14.7014604261218	0.072285557425035	3.91263442888891	1.99427235935678	13.0697187133711	4.2588833227704	6.15952363967375	6.52077671723992	6.71650698935888	3.76000017876158	8.06198141974621	2.3211507076842	5.73611657026981	5.82086344101611	2.7721348671973	2.74491886178445	3.2672523034761	21.5638592739481	4.9308936667273	4.81180225519686	40.2719599712237	4.0820348038624	1.98824754193278	7.43585048255894	1.25268888038776	5.65995307236185	59.4816499617052	5.80994637362577	2.50583792070471	5.10044462719913	2.48022654366898	0.125096918449909	4.67212888963655	0.625382727934107	2.50609538684684	6.19377059877964	0.848982813183665	4.35892137480971
LINC00302	9.42057860301916	6.42332651375845	0.0520113297855156	19.7271320201559	0.104617599525679	0.963633796865671	4.92843729778664	0	14.2592990858437	0	174.453473544472	8.42418403311957	0.0780577949856527	57.2795750439535	3.9892205344272	14.7865533763806	58.5717094999133	3.02596088033612	109.150904328029	23.6008725988468	0.0533414262633078	0.582014725677459	6.88287069322279	5.68294472733255	0	0.0770501471711222	6.72952586369941	14.8904254202639	1.45472889473437	9.93266755896246	0.126831501967843	4.06586734841003	31.5918487788335	8.95256395481973	15.8086085777847	4.84475264197131	0.0292158492981036	1.26480431674493	0.0981283857449524	0	5.07290528956594	0.796850284355433	0.136508197053562	0	17.5740674244544	0.0548194796426849	3.79288975051099	30.8234283365831	12.2023818152706
LINC00303	0.582101213643698	0.0866483186441172	1.23057199883424	0.0599866388009371	0.0455992859007021	0	3.50684567621545	0	0.0305149713736997	0.759734365357399	0.836756200942912	0.00584477933230032	1.33986411150552	0.0294224272658232	0.997349500360068	0.562521421793966	0	1.56902534093085	0.0308081904323192	5.25724881370515	0.024873211738025	0	0.0154606780192876	3.83753015016303	1.69114485210799	0.034799514659059	0.0337009443878769	1.6769140872355	1.54637738120653	3.38371069277694	0.0537801676554728	0.0332221527990885	0.00222873305774302	0	0.92503772986626	1.19973144082422	2.22193101669981	0.0220303723585989	1.42144129677955	0.835595384874014	0	0	0.0572100502274694	0	12.2662213248751	0.0431218027472564	0.0455248853525938	0	0
LVCAT1	1.19820097957106	0.137637891992456	0.0356302054648447	1.72709288781602	0.0687255310183766	0	0.0338065261309303	0	0.0451073282165267	0	0	0.00836964669800655	0.0523595260696944	0.0434312097207428	0	10.499731967754	3.45397420550447	0	0.0455579551625703	2.5244710953193	1.27518983179637	10.6317413288091	7.84616685622171	1.68778232218871	12.8787313656977	0.0517251592282003	0.0500215143078309	0	18.3482890348641	1.83700931850117	0.0819116113003343	0.0492804843588339	5.08827908321692	0.993822166035282	0.915526097796127	0.0308924084242428	0.0203963991875623	0.0322116031941446	0.0647888200514085	0	0.675362292752066	0	0.087519939524408	11.0452773506388	2.76114665320387	2.50769953791614	0.0476935282408628	0	0.839697995084927
LINC00304	3.26143715151614	2.06338382521816	0.0323524090965133	3.1677820732636	0.061902544954857	2.91988084541679	2.41903462639644	0	0.0408622361622575	1.54675496285066	4.32453978307065	1.05961803836992	1.3843118613799	0.0393600348711447	0	1.17975797096015	0	0.729259236842403	0.0412658981880155	0.812005087930683	0.0331365058818733	2.01826245087143	1.16125922907079	1.7180275934788	0	1.37949971078727	0.045259540437482	2.49922730419995	0.715548008941689	8.04492822459099	0.0735484515432829	1.36098947892478	0.00290807413144278	1.98965411620767	1.85780608143952	0.0280834306733321	0.0185904718203141	2.39900169087626	5.43563735906119	5.20039588547546	2.99478406356358	1.67260009754795	0.078480356378182	3.9946357170439	0.645204648214423	0.0325939892479202	0.0343570532124375	1.75600131552904	0.850918509295815
RP11-488I20.9	0	0.171871244158168	0.0422737842287118	0.11241314628506	0.082909722218258	0	0.040073207848494	0	0.0537741689560076	0	0.810884754479201	0.00979460435147073	0.0626481361942151	1.35022788434428	0	1.13458974231451	0	0	0.0543237064724444	0.80000450002294	138.372916098667	0	0.0264182294454229	0	0	0.0618693576085476	0.0597803063994355	0	0	0	0.0994738237847113	0.058872738830074	2.04280950819411	0.993535553972644	0	0.0365651420691739	0.0240142897518478	0.0381519465626359	0.0780060034701713	0	2.90590429919979	2.49678702098688	0.106584068853282	0	0.623740174091179	0.0492398686990105	0.0520312706347692	2.61046550286403	0
RP11-488I20.8	0	0.22783948061423	1.29463336306881	0.14361396080452	17.5616195745747	22.3546730624227	0.0489938152580613	0	0.0662889052403832	0	0	0.0117603919508937	0.0776431201192533	17.9352969692621	33.9164303762194	0.51145141064953	0.818013320554272	0	0.0669885341689112	0	18.5015397927593	55.0053912467963	5.74348524875056	0	0	0.0766418309038324	0.0739605178729352	0	0.696112915480922	8.67603754102191	0.12607784158577	0.0727977400023088	324.907152252916	0	78.3097919473152	0.0446108475800422	0.0290791776994146	0.0465911229614671	0.0975816117924007	0	0	0	0.135680038487099	20.3920288370007	0	0.0505385230976048	0.0534139207642381	0	0
C3orf79	0.574943237322733	1.94138567281045	2.40009085928734	5.79774135654561	0.0491945634214644	0.969147916264414	0.0247976765865772	0	0.0328217236379477	0	1.71336708769384	0.00625482069304617	0.0379051313953132	1.28994096850371	0	1.90859072973316	0.842077297102392	0.744314219462947	1.30432361398612	0	0.0267228706118413	2.08165602359142	2.25162364950171	1.1405179218122	0	0.0374624907962003	0.0362718393505416	0.807405307873636	0	1.93464465651228	0.0581139763081242	0.0357530762135586	0.00238328573250457	0	2.81742797483557	7.98270866019281	0.0151075022418201	1.21433464449545	0.0465015570999018	0	0.699169737373899	0.823023039355711	1.59122093237463	0	0	0.0265612914620006	0.0279734270588304	0	0
RP11-128P17.2	0	0.11358426712177	3.59788711453199	1.67289702257696	0.0581282192252007	1.94405856466972	0.0289742959973837	0	1.32164374037163	0.744046592360397	1.69728262618493	3.13977269650441	0.0445582378249668	0.0370858547913037	0	1.19130112767425	0	0	0.0388703184876601	0.815026866020201	0.0312516414873035	2.03531663603263	0.0192966177864868	0.493178339691375	10.398204784212	0.0440289547697409	2.60641630484413	0	0.719686619595542	0	0.0689452320723007	0.0419869107548978	0.00275561267391089	0	6.59385321613249	6.93527552985214	0.017572486610541	0.0276243794146878	0.0548788646264899	0.824021240668578	7.76563843226395	0	3.07198154633507	0.750547681965704	0	0.0271014548470407	0.0285445478426132	0	0
AC090587.5	13.8794960857141	14.4711304178579	39.1794907514468	23.0081313956277	14.7089633558093	15.5439546589283	20.6715103735859	14.7970810195028	16.8414760122389	28.2340251256334	14.4355104157856	9.47578144127657	13.5036626905695	15.4168001342922	9.97436545500025	7.92345384323008	22.3221976752242	13.1186251525948	5.27571763890106	15.133067534773	2.54013346403942	6.6352360372256	6.88485043510996	15.6248119365644	11.6606686162328	16.1174392017418	35.7071199053405	13.2194947892974	19.0641724518328	13.7064270502451	26.5176042301722	10.6547766996115	6.12196866940606	27.8572623265681	16.7367220938595	6.04077598520057	55.1165899766973	8.49168662245719	10.1469701772276	23.7979404447184	15.4223665832516	12.5947895171185	24.0869795525206	13.2708346211602	9.1274733975182	3.75026831752608	18.5868828557988	9.67529102952338	34.1932644857783
AC090587.4	9.39826226637815	32.5856653061177	46.5706522274281	19.8423884980553	11.8332930606934	26.2362260993364	21.9083030077437	33.546427797567	27.1570602901803	10.9025303947539	24.6580189329674	33.6379707921395	2.79455834845863	40.9239971347744	21.944704054782	7.29387547156843	24.8853282533783	13.1044791775349	3.98238513270687	17.6531396397516	7.47630980180212	21.5063968650894	9.1665401863434	27.2957204252887	15.001506679353	34.7777305691562	33.1498858385672	21.5140905441449	18.272329582567	13.6812388280418	31.2500095434368	15.935696676413	11.2182437814643	44.7710458037255	14.8679946695072	2.45289102856802	18.0633649201191	14.5091600287162	18.7186008429516	16.96140297455	11.7070605307165	31.157555330212	51.1600068877997	0.720471394488315	2.0302697947892	2.52396897367523	23.5307525900631	14.9767414643094	11.3454978168836
RP13-941N14.1	2.4735844058033	2.23227409083968	1.28316932238112	0.11028100488549	0.0814374571954917	6.81111237623484	10.7613844380403	1.97046160902456	2.63106312582515	4.7122464307764	1.66716921128459	4.20545675799784	1.42454808695314	3.85484013083687	0.99686125211532	1.76797995734214	8.66386507399471	7.04761055753281	3.89839936354591	5.06847970220212	2.5062909393606	0.585792483109625	2.3065187530478	2.84778868142218	5.88171437782544	6.60314101828099	0.0587761737887122	5.83143066234829	6.16127235818379	2.44022302599177	0.0976396593268962	3.97502593733015	1.02426757165888	4.9748038558059	2.78093219793285	2.42607839245904	2.27833897566333	2.44486417270562	5.6665332366191	3.38579390725043	3.66695657660407	0.80027497907409	0.10458781256609	7.88857802348253	7.13860486254476	4.90903634964121	6.17179544489049	3.51214031291129	4.36683661861936
AC019118.4	0.559715735342334	2.02855455523319	0.0305540516309312	0.0773387994194722	0.0582064419973815	1.94403164420479	0.0290104461781215	0	0.0385417235108744	5.68711657553792	0	3.1398513028311	0.0446161823948635	0.0371331477222646	0	0	3.48624445862951	0	1.32510681411806	1.67928386585244	0.0312908755840666	0.60899186163438	1.15787589368638	2.37542591400086	5.14397462777566	1.3703584611324	0.0426614137932075	3.37249793688634	3.93134237687925	1.20966936038316	3.00247337416615	0.0420411483874232	1.02211626793896	0	2.8051911734869	2.37264615315164	2.24524662215197	1.22815849553286	2.78920393453306	0	0	0.814673524237137	3.07273402262714	0.754263828171483	3.74093903770386	0.025692011204937	1.24813431287988	0	0.861150830312154
CTD-2134A5.4	57.0504073371412	41.0098075731164	35.6573845666079	11.7317146553449	13.3243117475571	65.1098448826067	3.71443752920389	7.88844128804053	28.5193821780096	22.6476799063299	11.0077625951602	16.8385213820235	6.83316019539481	11.6259350188437	18.951714427186	56.8469979599749	45.4803599883504	132.610633619068	16.94398117391	37.0209193633673	51.8346532462062	109.963110585877	34.2460979280481	20.2019660071309	48.4472882573118	24.2062020058372	38.5510710871982	13.1953602296179	87.0794858383717	85.2758149358457	26.7441539996445	89.7835310509103	69.3129505509541	29.8448448432094	59.5392687896245	35.9257928702372	64.2565705064587	57.8387329348785	10.1841196821489	13.5433688509249	31.5963770419911	33.6385428991118	24.3004093929522	32.7801398172206	38.1013345325302	129.963565344208	147.42945373381	33.4730505165472	51.5815013231487
CTD-2134A5.3	8.18941263671421	10.2702530518439	4.96877661088516	6.70600650558111	1.59849970894629	11.6613260383992	0.0471231255867544	0	5.24238609106042	6.21919330848038	1.65617761897152	6.31894103536922	0.0744635989185634	0.0611707756888791	4.98687479512493	14.8953889537674	9.43015885591533	42.2106955460647	5.25556917771528	14.3375423101726	12.329167147291	22.4098948813323	10.2722379151884	7.48157516711436	4.97190542962732	5.43759338259049	2.7503859770082	4.92640359405824	30.0040065240854	10.6314751319857	6.3730554825743	13.1949636878396	18.3415062881184	10.9434621109921	8.36317345240099	6.02387382793075	11.2758256745405	18.008062589322	2.99340656439101	2.50366762379515	10.2940939458601	5.01139441853226	8.12911649919037	5.41766189244368	4.8696356924199	23.2061902024328	30.7970861964982	12.3422402491238	10.4841074020631
RP11-287D1.4	5.70548137415679	4.21209645609757	3.71932072768172	9.64600051126342	0.0883425017920612	0	0.0424141651379326	0.98293581178329	0.0570378498635633	1.50744812024196	0.809193946206239	0.01031748475536	1.4345569855937	10.1361107181898	6.98277513564112	14.5539250952563	3.40871921579726	8.5768195431043	16.5289557473861	5.04364577377814	0.0458811216221808	4.6863728365566	7.95598429587675	8.23110126486102	5.0035874924472	2.75129127003145	0.063468117394601	0	1.46160047711283	3.05598942249036	0.106265067362571	7.87262898395851	5.09774420257376	0	5.58079156791131	21.2157698619584	1.16205241051361	7.20405742090753	1.54687729254521	6.81129909821391	5.89431974959115	3.33867414013149	1.76187037970167	10.2053355049407	2.75113760572146	6.15660378771168	6.22242590889879	5.27346043579834	0.839011562182395
RP11-666A8.7	3.7657487109546	4.16260469682122	1.2864589370108	1.79578593117276	0.0850584308141993	0.964200939857056	8.43046744320205	2.95758840519988	1.3671094266358	5.49535525303463	6.83497339048484	1.06494878740329	2.75052566279745	1.35270672805415	2.99208491489556	4.30482739510778	2.54718588697953	0.71273002443121	5.17743765673242	1.64460590928316	1.2937951540829	4.70838833756861	3.44004491411313	8.89880658656718	0	6.63940435014654	1.40968271239644	10.8828981565104	0.698499317382251	3.71691823103803	1.69872540976993	1.40322976779982	0.00378519018521262	0	6.52342850804913	5.96107833210112	3.39959128395041	6.00330566094406	16.6213589114612	15.4800699226625	3.65143533398717	0.798931957304404	3.30342328351225	8.63509546053644	7.80258187795452	2.51065594606664	1.30643528650317	5.27874939120133	1.71457485332432
RP11-1000B6.3	7.5091847654508	2.35296767403131	26.9468422128509	21.3176259836835	3.06925198099513	24.2997584063253	33.9201828756105	24.6683790631368	7.83298771039444	4.63258864512646	14.445820568434	13.674027747288	5.47668274276019	9.03487804209691	7.97936003172238	12.2978632834488	4.24840670395452	17.0289886749762	1.38286102343753	5.84838141061893	5.00553669595355	20.2261981456129	10.2938622637088	3.93509101375597	4.12674984191675	20.0676367276771	10.6833519686819	24.8889078173358	20.6261622180368	5.52409395775384	24.8996943224934	28.9668688684888	13.2540650628458	10.9425937159279	5.56104039802911	6.03749476444786	30.3879356962922	18.0737824895046	18.6327069589121	30.6512264680926	8.03114232573634	22.7546731846362	5.00627380057175	0.719850555519056	9.92494450201092	12.2167780071702	9.90077789230652	4.38330700298502	9.63010821228351
RP4-620E11.8	14.5701197652357	4.3861389196241	17.1767460811548	8.36509496761372	5.97810729768903	25.2764279273606	4.92487496548903	23.6830495404081	15.5133959266045	7.78126371010755	3.35656146129971	14.7202894562365	4.13383584183894	10.2964275688514	12.9672985268051	17.9566338317353	18.0410472994265	18.6103256197113	10.4158926165437	14.3096509830045	16.034655625584	10.7244062574762	1.18152848796786	26.9137172336495	46.1712258666625	4.11903893370702	8.03761451736023	9.07717448077931	7.57518747858484	11.2197208284333	4.85449364435367	4.06227127430161	16.308868874297	8.95279987490926	21.4122159845712	10.7952625382859	4.54737126811469	10.8752500614244	1.56199365846787	4.20287515803408	18.4364510960242	8.38395739249001	6.58996300045731	8.55888709965561	7.00004318678651	9.85215896453722	9.95826670640017	7.91044102769884	14.8711946488744
RP5-1172N10.2	0.548058787799692	0.133847802474876	5.99049062069822	0.0897854305390126	1.52718349008954	0.966127064397029	4.77397763719922	0	3.81260126518458	5.61396395847679	0.818816347825136	1.06110781649237	1.39650455685498	0.0424607821263057	0.997009905313634	1.16568741581154	0.828397914834171	3.12367905134779	0.0445344612378962	2.52815017622367	0.0357005463999679	1.99707423437787	1.1656323749045	2.31600002793006	2.50811793525849	2.66994876449008	2.64726883498447	0.791314422893473	0	3.18031198606706	1.63473163964004	0.0481628848863627	1.02308873534625	2.98505650208368	1.85399983400062	3.55299062523833	1.15045744132755	4.73701955949075	1.49546433466265	2.55119394940528	0.676904665358834	1.66468730972842	4.60568052348804	3.95839540836482	0.638078897561344	1.26810530916446	2.4875172102667	0	1.73291634778854
LL21NC02-21A1.1	45.0931771634136	2.35256786688779	55.1587421518905	18.2399664344121	8.9253426944597	13.5966934741282	14.6456297316672	28.6109588614414	19.4540656934175	4.62853689941057	17.8290968423975	11.5802704390915	61.6223859242603	25.657968147254	16.956903199348	15.9694059966928	19.7150617145799	34.8526273797681	42.7135382206762	87.7579561524681	13.6371092045217	26.9038538101455	16.0026570394998	10.9102084103938	14.9965982142268	17.4909266644969	16.009901339683	6.57058532771584	15.966493299231	65.3657710532878	6.43836604998793	17.2631168933689	19.3715978187667	21.8862698216476	33.4910309111668	32.2985328321153	20.3194965785243	39.7382922607248	11.6003997127865	17.8071829256247	50.8941009827325	10.0531578401677	9.83781775801405	25.7688422760575	80.1085696498769	19.6868680442055	38.4417208352449	16.721614006852	23.5912500396449
RP11-269F21.2	0.554252448697516	0.122407078892176	0.0324374716626137	0.0827400187218101	0.0620781929702829	0	0.0307907452261728	0	0.0409721461594014	0	0	0.0076705454546222	0.047477528882523	0.0394654850717225	0	0.534108325090457	0	0	0.0413770119506466	0	0.0332238154295549	7.11486302164234	25.3992197278556	0	3.3856958662356	0.0469093656878248	0.0453826856586748	0	0.715365119341001	1.19796991299458	0.0737630723792152	0.0447182512280343	0.00291510125905015	4.97750109452227	0.917791366626711	0.0281564117155653	3.35135027602907	17.3107019781217	0.0585761272664669	0	0.682126188837884	0	0.0787120278253574	0	21.6192550445825	36.4718592461523	1.28570626354632	2.64210538048137	52.050510389466
PWAR6	88.6665109814464	2.33339573151705	57.786251436799	179.188086538178	3.06114959629571	7.76477840019749	318.298503649108	93.7258882836277	24.6716984370747	140.973328024355	182.918707789831	108.297894051976	39.0947671048383	9.06251465533544	46.8816524098355	20.2524848147764	42.0134563930438	1.48666189549547	75.2475331161802	17.6268866707814	21.0602769494587	26.8155194599341	62.7714931692935	84.1349342839249	87.6964450746995	252.939809471942	20.0280880557458	61.2418862973239	75.4897449765125	94.477112154054	9.57393108373136	4.06306886383123	6.12221161002741	15.9161086408283	11.1394077577378	31.1726560408085	272.758764516931	15.7377666802762	380.866445084568	223.510944390896	102.295985665126	14.2554948282694	38.8182342895676	45.3452154052007	95.6282061724347	4.98098115188857	5.03765360516938	14.9526650323703	3.45950009907384
AP000705.7	5.52963117460306	0.095707448883434	0.026450139281968	0.0658575853127648	4.07115352365841	0	0.025127991678577	0	0.0332686479192193	0	0	1.0555378509744	0.0384283296678979	0.0320690486425143	3.9917754659505	19.6995663199924	0	1.55672348697885	0.0335907038778363	0	1.24450228887342	0	0.0167941195109613	0.50777023149471	0	0.0379789741219148	0.0367703295275166	0	0.730165763120109	0	0.058958391537003	0.0362437584665853	0.0024130201788114	0	2.81642056060481	0.023008439646805	0.0153032716154909	0.0239689893199835	0.0471579135032303	0	0	0	0.0627687410464946	0	0	0.0296592121326005	0.0312501311200903	0	12.6245721536568
KIZ-AS1	3.20641803865654	7.33690297627838	0.035780376261815	0.092541243182405	1.53341083017605	0	1.25467079118096	2.96052982777883	0.0453023007371576	2.34026019401357	0	2.10680618430387	0.0525901373343507	0.04361811216087	0.996986010376018	7.79775268358392	1.69805706273221	0	1.34672560032154	0	0.0366558121434645	4.12647215456553	5.62897970533077	0.478629083669036	5.08510594892273	1.39575074529372	0.0502405084170668	2.48115795773367	12.6952725952935	3.16597551135982	1.64270576567863	1.37625868861911	1.02327764882465	2.98489310720993	1.85266862815897	1.23212132705789	1.15182835954702	2.41748992868679	0.0650832166836403	0.81633053876142	2.95990734761941	0	0.0879397002020119	3.91667185699846	2.07001109820522	3.68197185489586	2.51181543404938	6.21246580578148	0
RUNDC3A-AS1	29.7148851258275	8.51310197772816	20.9402119776813	8.43947944643077	23.5363154488504	36.9225725192058	7.36574144751943	8.87506821746009	27.2197401134597	15.5947546777631	11.0085387325199	11.5820342419014	37.6753351332244	43.5831037813147	10.9716710439206	30.8179579773671	116.017869194452	177.737013540139	78.9458224818758	74.9961657232062	12.4152436847829	9.31767308225599	64.9832073180462	17.298115312375	154.825167758427	5.46798157382125	14.7051450403013	11.5393436687646	25.8885861743661	82.8148295926369	3.30233984130362	37.0642575187176	64.2152600002375	30.8399527412096	5.55877248880055	16.8076955559494	45.1059055364391	59.0216816580728	7.31388102951587	12.6946580208732	19.8014812783636	19.3154098384172	8.24393706535789	151.842491494595	108.952148890304	236.487838502782	17.4431287664558	112.015942851106	20.9500028083164
CTA-414D7.1	3.77268083285025	0.174407814523702	2.49907818349025	0.113880507097649	2.99716193749973	1.93709322946004	9.60566472254777	1.97022119942267	0.0543838625184221	0.724553264467962	1.66495630435038	1.06477009598625	1.42844285298383	0.0523157325924137	0	0.513609167498698	4.28703526662737	0	2.64496416164234	5.05909476722757	24.0942701905546	0	2.30952592896199	16.9172294045661	38.3578600524659	2.73710515546098	1.40811231246015	4.97559158619819	2.23974037136556	5.67717399157669	0.100734917032988	0.0595490973357462	3.06088763560783	0.993520164116476	3.71477167925178	3.60849223851394	3.39764694652848	0.0385668689636263	0.0789460415741852	0.809216511092056	0	0.799326617514268	0.10795732560462	0.722800767970489	0.627074501039273	0.0429023866585954	3.7443058497543	2.62300968555216	0
AC013460.1	1.90995720955645	10.1795584846745	2.42979002109719	1.67228055069183	0.0580140312232765	0.967521282854757	1.23938019933838	1.97358762736298	1.32139858980069	0	0	3.1396578072709	0.0444736418876829	4.92714576909252	1.99507698323936	1.85840495294603	0	0	2.55111261622281	0	0.031194355369661	1.31596796928853	0.0192623959269511	2.37685446407302	0	0.0439454776426308	2.60587012036188	0	0.719818130913166	2.56773983322013	0.0688062206163892	1.35192665414253	0.00275095617695476	6.97063149043425	0	1.21838719597397	0.0175414745083924	3.53971665362386	0.0547719206521252	0.824113070782079	0	0	0.0733654884199142	4.75429572002528	2.82327769184631	0.0372441464398221	1.28738904029642	2.64005785750408	3.50893971864329
LMO7-AS1	13.8475470511569	6.45790383498289	11.1187896559732	5.14189059386777	14.752025996279	62.2104540018158	8.57736994442267	18.7429666172921	24.5983547493434	37.619436819466	14.4217591451641	9.47813787209017	6.82962357566112	12.8906702898314	1.99424317133759	3.58445032693685	40.3716963895287	5.34655840047549	10.4569979879136	13.4301945299212	14.8659057959505	4.60730829778461	1.18061432640454	31.3718932769729	16.6726382582347	18.8202780655768	1.42182113213631	15.6956327845138	8.31966076806893	23.1162429133778	7.99873376960166	11.9910344675858	1.02481540335958	25.8661663545868	144.376973750018	14.4056268123695	100.149395312735	33.7301070531925	34.3906189450814	54.4461240345122	91.6478063465464	17.6437584107605	1.78672805903487	4.62266450196005	33.3033064844004	2.5240703835039	42.0473501977752	1.72779223319765	40.2895835417641
LA16c-325D7.2	6.3303829402368	0.193349070759457	7.35676495372495	1.81539903502798	3.03153961622351	7.7763824130761	7.28484194681015	0.98285588846608	2.65700743490778	18.2358638966275	7.66710855504537	5.26201115247175	6.71954665539316	0.0565431977692818	1.9943285970231	12.5485396949209	8.60574795453851	7.76207874341244	1.37742457248429	4.18374770265581	1.29851344184417	3.98116289846444	1.17966578347988	0	6.68458924458688	1.43230598381174	4.0396214984137	2.44097509682823	11.5429256092349	2.40766234365868	3.25021239915762	2.72161489259768	2.04385658886325	0.993430332084846	0	24.7958215058088	10.1126206946767	3.65547659453632	11.3124767241974	5.08074269206704	5.87492810624899	6.73547532235368	3.34535101581959	7.85438231585643	13.6448559687048	19.3382297059564	3.76028865636392	1.73186070299379	4.35743863590286
RP11-295G24.5	8.82814114769307	12.2409903340039	9.84350483353333	9.92522296591813	4.51272255025657	17.4992351923684	2.4955334340494	7.89074784298218	7.8059343996803	4.64137750365994	3.35894526873604	6.31934799202871	4.12586581729978	1.36344779675777	9.9747992797913	6.09301739728814	22.3944487414222	6.14394991106163	5.25731798818326	11.7887779208904	6.22059875635767	8.71092875193362	2.32309871934703	21.7028226128779	20.9634833345577	12.0519354187917	6.70333645075931	12.4292628223537	8.36028766348538	6.81232876548034	1.72901750037973	15.8059896653492	7.13908902449919	6.96309124777267	6.49716884364295	14.3322011589205	31.4377327575844	23.9747617918219	2.9944018048904	7.62043356268243	2.86595641798557	3.32108158968279	8.13574213465764	18.8733611592335	32.9315554548092	3.74161986359558	17.2703842210151	7.03593872228383	6.97769223349711
RP11-295P9.12	3.27710365619003	0.117858154459811	1.255794243212	1.68317964853788	0.0600508848253278	0.967184057324615	1.24242790395965	0	2.55411142898247	2.36817218916644	0.823749624612097	3.1416819575126	1.37972200290663	6.142073477597	3.99109764590863	4.55653896416759	0	2.34108990110845	1.32905429525961	2.54537458946604	0.032213897870101	0	0.0198708359566381	3.6466715303374	0	0.0454327579360649	0.043959569640683	2.50432615354925	0	3.23738868290918	1.60422276632094	1.3567374460247	0.00283362830112122	0.994059357910216	0.918555691388091	1.22112888357368	1.14502974295596	1.23076166282571	1.47329259651846	0	0.684452885204126	0.813163672880657	1.64760777694527	2.33911573080801	0	4.81928912465135	1.28152576354149	0.856460283225123	1.73426686765311
B4GALT1-AS1	19.5226280186857	89.8724869770957	82.2876845012568	51.1554911901661	29.4197993858775	35.9460908863461	57.1830262550846	34.527338547518	59.5316135878646	53.2050962657725	112.305378405107	48.3761371797586	32.3640220382821	64.1124712935384	113.715407677295	10.3733272579996	15.402167251655	27.7988085148257	33.7906680498777	29.4203356221301	30.9226704988413	26.1506255591352	18.297585198673	24.2542917806397	30.025509370906	46.9679351996548	122.042242511972	88.6251692135578	29.6845835424777	19.2798625849531	269.789368917658	25.2295243193034	40.7794606024706	25.8648977753534	39.981213980083	132.720273592603	153.278180104781	22.9657437682117	38.848657989232	58.5917111410008	68.4319519762238	93.445664599659	83.6709924066577	14.005277876489	27.5030699679194	71.1150732907942	37.2408309246931	54.6733006397119	56.8601453101551
AC108142.1	161.580698047113	96.3259859492462	29.557755313492	21.6234324878471	291.090264655933	73.8429390635517	49.9261263169175	2.95603184731284	16.9120631588296	3.07048331716927	25.462883730723	15.7886868580491	25.6628574296055	62.887991389752	29.9240520805679	80.8113912029318	382.083729275423	107.557947703955	145.218804383915	97.6294919840269	1082.50063663758	67.2157987027255	103.83188469265	82.3421966788192	45.055926841623	42.9913681594123	13.3861836053614	20.6446478213365	164.03852725843	85.0271712613765	1.71627574300881	364.733221825619	186.542156918123	165.147724360266	20.4404874644074	15.6199495945325	2.29037318615842	95.2626413404571	86.1917417831403	79.8091770815193	64.6910977002544	7.52602811256046	13.0763672537638	146.944460598007	207.800308514713	176.753241820345	79.4616887703481	59.0315916803396	294.755946311372
NCBP2-AS1	5.07652140011233	0.177934415341222	1.28667715776771	3.38035727880611	0.085317534369777	8.75711274045372	0.041114711145946	0.98303536050072	2.64214534404962	3.89499805713832	5.96954955493505	2.11434549107403	1.43049184568766	0.0531199553153603	3.98977818999396	10.1047387253884	0.82001079111695	3.06003554798909	2.64888451066415	5.90956929992154	3.7277214260625	8.19361877588767	6.81729000923531	4.03150013192234	14.3829011305799	1.42492857541714	0.0614181449994649	5.81282956438999	7.69982829361922	16.1492170933182	3.21420866122213	2.70480402696961	3.06120977486385	3.97902218240123	9.33543909554833	0.0375062838599087	1.1608859409423	3.63940506599161	0.0802442792825315	1.66146395384897	2.8983738825341	2.4931348595781	0.109857735032032	0.721060276226232	1.33182661040514	1.28857625973367	2.5364641270458	5.28341406864632	0
RP1-122P22.4	256.591355676779	67.8527178333057	184.292493758825	29.8607438697383	8.92538229154059	51.4909090919624	71.821046633542	361.098029967932	100.978945403668	155.754592664892	5.9099352582241	35.7670065672481	12.2083526209243	3.92355447968063	435.907178356988	3.5994640069895	63.4619775117076	51.7817168601648	158.247064434231	17.6280454935912	125.959416987198	36.9042631616527	2.3191403257043	893.692784618162	1181.64971913821	109.983994571793	452.658820937485	437.318986741012	107.496177736252	4.27556992933647	248.922744018266	4.05789371433773	15.2968165877387	30.8390000363914	29.7418150838312	232.141590949596	29.3635195112039	21.7648080793323	20.2325579347255	7.60012788227304	86.7581973578484	458.780887983541	590.244461301002	18.6920569782733	4.15231107527315	8.66425931045743	18.68506392072	25.5309346084048	36.6964458214123
RP1-122P22.2	81.847697371738	20.7503503315814	41.7918086546277	51.0638924127199	16.2500796278354	34.9765366063605	80.1950026701008	64.1303270983312	46.5853065680608	46.9606415449889	21.2188306376109	18.9412303684282	10.867467290454	2.64665473350442	85.7856290017268	9.13901795423558	31.7258459649363	44.0982960925672	35.0613183089756	21.0020637290356	38.2980106303858	51.143611541916	12.5933612898891	38.2530016183911	32.5453173669698	38.9109345663484	94.1293888986491	69.5908017101618	38.1080033097544	9.26537832610126	76.5632296305073	14.650969724512	50.9692542084373	49.7429599096922	26.0274271248961	10.8323471067094	56.3805910346784	15.7332935203566	43.0947374891834	59.4686677466428	52.9878824203038	76.6306171059871	97.8840046250363	3.84015461371916	9.09894024915472	4.98107146704585	18.6552628476616	34.3910029477165	12.2085988069174
RP1-137D17.2	4.97364924410323	14.2250696605102	11.0655065774552	5.10169328759023	10.2860132904107	6.79621097729177	3.70910431334109	10.8518574539713	7.81048124560764	11.7407773341186	13.6174110801749	5.27003391786507	10.7760850419341	11.5431251461988	8.97714982098268	8.59177752922396	4.25239595679855	6.92100255470829	5.25987317943032	0.79670262907174	0.0515144358158492	45.6902373181299	10.2776297438385	4.53124868539692	1.62122968322735	8.09458677263301	4.07388341803114	2.43260832020944	2.98124132871207	20.171900200083	9.45498907419061	30.1290683001522	12.232376558379	9.94817384942012	11.1593819292171	29.7387020752407	3.41973069790254	3.67411380225808	28.3468789847739	7.61810538607811	10.2836275462631	0.796393627834658	4.9839459231239	18.8156675239167	2.73816958017723	9.84759967311925	19.7801105062625	7.02743268764639	4.33733567132928
RP1-137D17.1	6.42600120171864	4.12372593645118	2.49623467902912	0.111921884892332	0.0825708360799851	4.86015971216744	0.0399261095013306	0.983140520614081	1.36406688687956	2.30763889750526	2.52562455958095	3.16036312106171	2.74191105509659	1.34981912289124	0.996852276774758	4.96891592257486	4.29072311071795	1.49318620093762	0.0541167240627545	0.80013339714699	0.0431662675321061	1.94835379138026	7.92638967779833	13.8811392534721	0.791833772065537	2.73244610483607	0.0595493547430719	1.61570006802815	3.02088426376241	2.43584724282252	3.19597951196349	1.39978572530092	20.3455500842016	14.9300312354177	1.84494349491398	4.77750640978695	0.0239299359959784	2.44703316720715	0.0776908527023676	4.24579657188315	13.5650115219293	0	0.10612420589045	4.67591259047616	11.4859735763836	1.28736190368861	2.53319805912279	1.73278518701966	0
AC008088.4	0	0.139871624269424	0.0360856471674246	0.0934503489695749	1.5354188909442	0.96578025256273	0.0342365052843041	0.983807024490463	2.59175961849452	0.733299406406951	0	1.06178980467715	1.4022095178114	0.0439981560566577	0	36.8843569490294	0.826869672626809	5.53441460871734	0.0461560248473094	0	0.0369692955340386	0	2.28972863757338	0	6.80804453898171	0.0524152276709335	0.0506859096903454	1.63145148205478	2.27523864469632	0.535408845942489	1.64528249371594	0.0499337744460034	1.02333789628134	1.98922083898457	1.85224225876632	9.3282274343765	0.020646228513421	0.032619502148834	0.0656822841397162	0	2.18973444476776	1.66106399810555	0.0887945441675673	13.0426426488592	0	1.26242097098131	1.27714397319268	0.858027998086085	5.32338364280647
AC093702.1	1.80326929278662	2.28754260714857	1.28964894045791	8.113775898628	1.58481119742495	1.93617363191404	12.0375376943977	5.9196285091581	2.65210171727513	3.88187706470896	1.66094284217085	0.0103981434232692	11.9104491287581	2.62659123005457	1.99435738202592	0	0	0	3.93339508813596	0.798024498180819	0.0462776117605199	1.9340210393022	3.44741817451139	0	0.789665100493995	5.37469148427225	1.41480988800548	0	6.88702340167882	4.33635495209488	0.10733029404529	0.0630596659429461	2.04362629737642	0.993451798432172	2.77527968549422	15.3752467717094	30.1202248675111	2.45841033134506	12.6430821594593	43.0919635855273	3.63560172324791	2.48786185507519	0.115148864623072	12.0126113506244	2.07213050190815	0.0396175663169802	6.1195432209884	0.852312950296147	0
OCIAD1-AS1	1.17097146705585	0.172592086955619	1.28482344126151	6.45272277648282	2.99344779890825	1.93723407963233	4.85585163174388	0.983115323412332	3.89748128723529	3.9028086870208	7.71043111256616	5.25291052956453	0.0628551320240436	3.86276563736412	1.99445466465732	3.67646398527552	6.90552892966555	0.71355659229039	2.6428793371793	3.3505011882883	6.12948979526859	2.63664215625881	6.80801174796336	3.44216166227157	6.72519512849862	4.03558757267854	3.99987597857786	9.20658485915536	5.36419607243012	2.43349685464191	0.0998327538892902	1.40068193906858	3.06071612523879	1.9886200961895	2.7795324003148	4.78006270224189	1.15996399378819	2.44820622931631	5.68532449588243	5.97130420967348	2.15335222964568	1.64569856549768	4.81155094936619	3.8890033525423	4.94976771428775	3.70670138439201	0.0456220660376809	1.73435609955289	0.840737655588941
TBC1D8-AS1	31.6225529691638	47.0088289086838	25.8438211783963	28.1144721983004	32.281860806223	52.475514579815	24.369802801959	13.8082806206196	31.0886586229814	54.0497907256777	30.5918602865297	17.8889050470557	14.8925341041357	35.9191906097478	25.9343842182054	89.1775162907579	41.1906335274361	34.8056748341113	11.7618920037276	19.3209080941884	21.0420641835543	43.7461360133948	23.988069164459	33.0350155487125	55.9938222298328	16.1788971283653	27.9492057347815	45.5480892047651	67.2087295859567	24.3223980992176	9.5726552088864	43.6525483584561	27.5268639838857	28.8501103654512	37.2010546095717	21.5868458745962	86.7543645084231	19.3406853281491	61.6015582009173	49.2758250061103	52.2812734417176	44.6075579082982	13.065375295251	18.7082598425965	14.7588244930831	12.3416635097324	38.4569919039434	20.2499110011243	23.5872278615354
RP5-1136G13.2	125.989546108595	55.5805068239852	181.825086398438	98.9863208035581	164.077461473314	245.844856176042	88.8388419453612	130.227644973993	221.183000826246	125.998655313882	108.816373609059	97.7995253393041	121.096785131039	216.630616270694	99.748927801828	117.239401791278	152.743093235796	199.685977091662	125.840416533356	134.665761675408	112.381383906532	185.054302960548	136.922080057675	84.0496631719594	295.74548090073	142.11510792238	220.445574558058	126.657741877744	118.186802860154	81.2373056819319	148.830815480087	47.729098222188	336.387295750295	135.300275703042	166.4914096047	92.1933635256308	168.04432109933	177.214312184888	109.174052215244	107.834405018955	356.308876147378	185.985976833122	186.805888121906	171.191471734433	101.699279675145	131.371071514995	246.823639469878	195.721707498141	328.873610376363
RP11-454E5.4	51.3924630977075	6.46541943863843	31.9581636901693	21.5471175755012	3.06963901028079	7.76467424621599	74.0534380349691	25.6492227142914	34.9373739244149	36.0073508876902	35.7131774816278	25.2437545726329	43.0021759517047	28.2385898982732	24.9369634284364	14.0937726545808	11.972709484287	16.1935567714531	71.1537815107353	6.6843171706276	7.48024607102137	20.1151884077598	18.2875505304429	16.7242817987844	20.0097098690381	52.1891234847177	19.9960970936161	45.5642242865793	22.8382644842217	20.566154381931	37.5784984799262	29.1408178804418	9.18047566563062	29.8452947008563	26.9643874322892	26.3559759334563	59.724163063	45.780761335085	70.0881578330209	58.6581705545898	55.2676578684169	26.9078879682703	30.6528780061602	43.8431211022398	35.372045707949	29.4569538266835	24.830097229746	21.1420201974801	14.8370250985787
RP11-354M20.3	4.01450723283289	0.109211365097907	2.42372597959103	0.0744740658202608	1.48891936311179	1.94475358019595	0.0280543376854526	0	0.0372397132070695	0.746238838619014	1.70062931578254	4.17551374792707	0.0430857415496527	0.0358832240278329	1.99513600395081	1.86822212998085	0	1.5406046925069	0.0376040619301707	0	2.43417708237679	2.04486857037105	4.47029810493619	1.11388593630232	0	2.61739400857899	0.0412051545334436	5.11740539531542	0.722027060688485	1.89474360516389	0.0665303582320339	0.0406082945381889	0.00267427802573739	0.994181372990478	0	0.0256704812068528	1.14169967827417	0.0267504140724933	1.46007454327631	1.6985016092485	2.23992783370661	2.55521610232356	0.0709135736906911	0	0	0.0319801955273078	1.2711093351219	6.2864624428098	0
CTD-2337A12.1	10.7484293078745	0.218546671846596	15.9308224156429	17.9461310350946	7.40786223339662	4.8511758922722	9.7504381955093	6.90345524036012	5.24705831226439	3.85304059659769	7.62722262504317	4.21991281685748	2.79001873066688	25.4544106651769	7.97955437650323	6.0879550342338	18.9262222077977	24.9102948140162	3.97207970718201	10.0887570742942	2.53781707743261	21.6871714099584	6.87323209670346	6.2924477320593	7.48782589272544	2.77970296284915	10.6453725735495	11.5889492015212	6.81705989840019	3.64685200029062	17.0969108973545	4.05715643696284	16.306387748431	10.9432234900777	9.29350961845411	1.25353769504989	63.9125413620329	1.26491712410067	2.99606189849393	4.20546772250973	5.82524688592619	6.69989036430709	8.14722168699106	0	2.04010693120953	9.77143976141906	6.21526342425112	3.50123224715921	5.23260118879599
RP11-255G12.2	4.37762581335267	2.3029394875928	12.1819029007445	9.73139471463184	3.0330656334901	7.77604310675217	1.275617103388	0.982847219652262	3.93344930286702	0	5.08603774906019	8.4048144295334	2.77072155831341	16.429593894955	2.99191374284412	6.16199981974702	22.5180875780714	10.9146119536822	0.0596345227240085	7.58793579028229	1.29874237592065	14.3488490163874	3.45142400407061	8.77896887085615	3.30582545837789	4.07889989173063	7.93778746212213	9.14249276980872	1.45879623965649	12.0587461036887	1.71557258637256	4.02490927166987	3.0625130420184	1.98835277090871	1.84135272743722	5.99279099800065	1.16311926469154	6.03668883192452	0.0861440784646064	2.51035093486185	2.88128502941716	2.48490000364146	3.34761205183485	1.50053981849896	2.03760022278434	4.94675316267891	9.88910723575014	3.49896847535589	2.59023543859611
RP11-255G12.3	1.78863411052713	6.38294447339895	6.197522727066	6.73460313850332	11.7473418673852	4.85079633757745	3.71106561727188	0	6.53621667377287	0.721291689204706	8.47740625771481	4.22045319707548	0.0761482101710929	25.4905143223641	39.9029422743754	1.12124424215237	16.322635460185	9.25316121698583	9.12363237523482	2.47755645572276	33.1182107647633	1.91915967074552	1.18154649050384	7.45826336828122	16.7281324412129	2.78128260952497	21.1435371679459	34.1139752093463	0.695675841823867	8.06295319587018	79.5246421979766	1.41668844241333	38.713558908326	0.993384455140097	2.76944885715008	15.5399797469902	3.42072717415945	0.0457612479528997	0.0956129445821761	1.65342416841666	2.12720925030938	30.4192947915563	8.16481735410306	0.72026102537495	7.70193973107319	22.0517722639556	1.31023685807986	6.13882114552631	10.4714657998445
RASAL2-AS1	81.7311878079471	55.4006214556907	66.3547801913899	49.5304640638944	165.151998540577	46.6360284881824	65.6900896958506	54.2604649951649	73.7410798512837	18.7194512048907	52.7001190678773	31.5582779252216	29.6823555416236	24.4422422220327	126.682945363391	30.1479740763076	97.8587752633017	48.7175683406753	93.3272750294553	30.2611706708694	147.987816633267	42.3234141845848	46.8018416219654	68.4698184528004	45.0713570683823	36.2728209143128	122.067961608495	64.5724697162814	64.0553405901296	24.9156031315879	68.9286294203859	70.12811693286	43.8376172112659	56.7063850505606	36.2581353000913	107.649865106082	24.8489340822423	83.166698540701	25.9630010489373	27.9851648729368	63.9986690519149	100.178001537123	56.4439239918118	31.2131375526095	72.0962244042721	90.7836811024579	38.5093923280651	29.9434103010069	13.9516652718553
FAM157C	16.384830154596	20.6450325687984	9.89555192743588	71.9495829668869	10.3877598840558	59.2890958379895	11.0077385881651	26.6368446005627	23.3246299088604	10.8970358006356	6.75616115159334	73.5591891471646	1.44270888870139	15.4517048853273	61.8462092386106	46.4172223720974	38.6373427410947	25.5179969836387	15.6322795787573	25.2380777447992	14.8711420976147	24.8630879549538	8.02913724667045	37.7770616551077	24.2033234533038	29.4974536617789	85.9609471321974	38.940867212647	33.5722027426723	6.13858734622872	34.4211487010684	9.356953520484	23.4483877644688	7.95730326591458	27.9001959019364	15.603771960815	4.55108585376312	8.50093868214648	1.5594148935548	10.998220355958	9.48707903274361	24.3871161729657	67.2007981409603	2.27839365706956	14.7862096813697	17.2159906523164	24.8055300981799	38.8358234166042	7.83408373001827
AC097461.4	3.11062839534013	0.177913010645629	6.11470942478343	9.56576203193561	1.57704085254986	1.93683250950814	2.47524164175227	5.9209576812095	0.0552193444425524	6.2949585699779	2.52162879644935	21.97327139561	5.36377173220057	3.87192636351954	4.98750601574009	0.512901032619071	1.68148603549698	1.49010792547788	2.64886123331339	0.799155384629587	2.51467177004891	4.70663683359039	0.0270766648798419	2.82812556464544	4.16581279098826	0.0635676697291638	4.01092092438218	5.81286842688365	13.9831809791301	5.01246393012227	6.19325043196312	3.9952030448405	2.04314361906408	0	2.77794152034828	2.43286555934442	2.28245337733663	8.36314164371662	2.9425361827384	6.82558624254983	2.89839931588389	0.798848421759073	0.109846231400477	4.68908057857381	7.14241419457375	2.49873959012518	1.30127942515912	4.40395050177408	10.5766831814578
RP11-95I16.4	0.553541182848023	0.123621499040648	3.61904062310211	3.17494170271984	0.0626161187616514	0.966779487964034	1.24612425251801	2.96197721125251	1.33095736175042	1.54528750707675	3.44205407759685	2.10306101468372	0.047874033936543	1.31829671534412	2.99291279481709	5.88390434849515	1.70673193756371	2.3323380481097	0.041717095524016	0	2.45517866942955	2.01519634128452	0.0206311200363057	4.26011216005977	0.803527827466295	1.38120877636748	1.36823243851131	0	0.714810311592095	5.9574983378835	4.44289785280118	1.36259678522266	0.00293658469965707	0	0.917594359358138	0.0283796967289557	1.14709300165119	0.0295829197496451	0.0590793174075823	5.19674123374404	0	0	0.0794218659476027	0	0.642393532638337	0.0337875291398408	0.0356213792017654	1.75301299149933	1.73788896834698
RP11-218E20.3	107.699994259374	67.7100587591139	1.28915255492069	0.156114312595307	130.273597935065	116.606512520468	3.7110337485271	0.983070142007361	2.6695000897812	2.28799712738638	2.50918519689404	1.06502583275729	60.5856083384266	178.058440035849	27.929084155965	83.320140638738	99.5496088636681	320.755141061813	185.281726584915	147.362371159599	239.264745272264	210.862411270141	118.632730151453	83.5440275787828	88.5286384166128	9.4889527268814	78.4010634040308	11.5372979481303	164.094101641539	130.210394991964	17.4080922567001	220.679102866763	135.574060687804	181.067251919602	40.9069786947733	1.24878672328627	1.1615139250745	142.196110223344	0.105185332722705	3.35408520815981	66.1812370829296	14.2555234224836	33.9992347708673	42.1431237060127	75.5377000982288	109.286288819104	78.2204310595017	128.698377313576	122.409544568447
KIAA1614-AS1	0.555647233752141	0.120089179130067	1.25734334345575	0.0812989615167595	0.0610476267014968	3.89815097244511	0.0303185926308046	2.96235292571473	2.55821203161827	0.741011803874668	0.822997637425716	0.00756029478704645	0.046717190845717	0.0388462974169004	0	0.535526723355559	2.59148861906835	1.5293421666228	0.0407246124366625	2.54279912224506	1.26378564986204	1.3072483969417	1.16049635234537	1.72220742432085	0	0.0461592049774227	0.0446597453351488	1.645273389513	4.72167703061964	5.98297664751358	0.0725043507864103	0.0440070999473982	11.1696879240177	1.98970550499315	4.69197769440691	1.22243722737942	0.018361087238919	1.232135958697	0.0576118934435013	0	2.99929626122613	0.812374903944969	0.0773535370826037	1.53177271285985	1.36476545144794	2.45896865746401	3.67766871420401	0	3.51889079847448
IPO9-AS1	4.36469565257777	2.31585833535065	0.047290687309085	6.62892950572848	10.1705404942785	9.72124815747167	6.10099083650615	3.94356355289371	2.66257862118711	4.65933641243337	3.36641651654502	4.21594935114593	6.74255814189492	7.68987661601695	3.98946414545832	4.87757143752003	5.12814738836136	3.82109993840369	1.37951500745528	15.2444568192018	6.19250866084932	11.5348755575253	3.45479839215127	8.14417256641047	11.7438349273859	4.08897821884102	6.66020770990948	6.61393172389797	5.30681150809728	4.9462857069236	7.82191378249829	7.93027917657662	5.09982201234543	5.96865147298764	8.37522423829493	4.81902838553136	6.77307809846323	4.85536333475263	4.38666527758789	8.50338767260274	13.3595243729062	3.32885581191691	8.03499306269218	8.61758890916785	9.2252322490952	4.9445331655206	6.22175099491025	3.49970560550797	2.5907334182694
RP11-266L9.8	20.1648111465982	2.34315984887698	47.9272213301627	41.2633113736376	8.93594506118033	24.2850415252571	197.850783088432	36.5015385821885	28.5285235902619	69.7078241245446	39.9469159653521	18.9415900535288	104.696371143752	3.93143794358128	15.9591579882578	37.6026364285724	19.6974124507041	23.9325357699731	37.6544103957769	52.1886137706963	3.77413596698748	5.95300295563819	19.4351674363612	42.9042580839345	50.109197129829	91.0001901658125	26.6444068126241	27.2831143905533	26.6392191265119	34.3424798367549	32.9975678957539	21.2573612738636	24.4702884433933	25.8650838192779	17.6518979049223	93.2547075436713	155.473862655683	18.1431696381422	188.724752604992	72.2234464436179	95.7859949068685	21.8369357482625	13.0740372053464	53.2092290538592	104.221684828231	18.4674601992089	14.9534135538597	13.1897234745564	27.9665052701017
RP11-523H20.3	6.91246968680111	19.8967693418823	4.96551167749339	5.08363984053501	8.81851064367626	9.71641922307566	2.49421707668357	2.95599877765445	7.79484507720801	5.43419094687938	0	1.06625512838001	6.77790632484313	3.91830668705964	3.98933803662147	23.1422026324611	9.43534442534448	24.1820021586242	14.1999337554239	10.1017726928232	11.0982464645896	11.4637127513945	2.32235262921114	15.8059511674555	15.9235267108873	2.77605230942391	1.42238856052705	2.43397986612959	8.37059057819603	5.55399604310348	1.72735057778439	13.1775166137597	21.3943797012636	14.9242621401333	12.0992224476684	1.25319901692127	1.16447844133287	16.8008121547605	7.23595220278738	4.20889704053847	11.7976661560107	0	3.38365842722842	21.1402663268035	14.1114020252998	12.3041598278995	8.73732024695547	13.2117479203874	13.1039041453812
RP11-680G24.6	5.73469656543418	2.26105274812385	4.91347963013044	1.79665221972913	4.41515490401768	2.91031240549574	3.67212017386897	0	1.36739851405695	1.51037107889237	1.66380872150137	6.30141193100194	14.417559703654	0.0531140762647111	2.9920777963174	2.39033106808184	0	5.43091814405258	2.64885633535543	0.799155971877867	2.51466811848788	4.70664921040359	16.9128512121266	4.03157674828874	6.71393224486992	4.0471328637091	6.58533340876673	2.44928439389761	9.26852686250156	10.2379078554563	1.69943803376624	2.70477265720463	0.003794104129488	3.9790230404133	10.2733905362793	2.43286260783504	1.16088169669505	1.25801622738155	1.54124540169979	3.37742546511065	1.40315066058639	0.798849009636439	4.83608991201818	5.47597219789758	8.57655607065993	1.28686171372008	1.30329124499623	3.50893624852283	2.59717880953499
RP4-724E16.2	65.6126451581631	12.5282546346545	12.3406258885453	23.0953018441109	7.46120786586419	21.3749085601661	3.71565002739951	23.6776139519365	9.13832557026135	10.1176232967502	22.9520569306148	27.3364185538427	12.1875653779169	28.1880281633225	14.9619190237607	11.0137300910746	14.559472889049	64.4574852531081	19.4884324426374	26.9426200847169	39.427163959937	24.894009771716	20.5497241450439	31.9838070766781	47.6975688398694	14.8129270242205	21.2801122647122	16.5300269341356	15.9743909531154	15.5698182502161	17.3177062675378	17.2512206616207	24.4656958308422	36.8111578005763	37.2243635451092	6.04370374727314	11.3104463524458	15.7105749543166	0.100681008962956	9.30036826295886	23.5363602400019	15.116459191237	17.8081609609353	5.40299788620025	7.68227805010069	11.1126439246435	17.4217761243759	54.7095466708694	8.70650249666389
LINC01686	22.2567955081852	4.39247067926349	31.8021057581157	1.8363440269354	3.0684714408999	32.0837293240434	23.0512829176211	10.8504217287008	14.2450943170427	4.63354197678647	7.61790975532949	11.5730759220345	21.4477724571448	6.48307831366719	2.99172379546842	7.31564417491667	11.1357869025539	14.6970412184477	0.0667215268912686	9.22857131315894	6.23408953737106	48.8957427602886	12.5638866467013	7.44396580747693	30.16005942103	6.78758810278788	5.40393105249106	2.43140716567931	12.1774068272579	10.5761224954694	1.73119951000982	8.01094464086105	8.15942653144368	11.9376992769625	16.7449504237294	22.687984116228	5.67390584586503	10.8808900698929	17.2026769336587	46.9048344763431	16.9356886440856	4.16073306362237	5.00322268241358	23.5555225732917	50.0159646543384	23.2186078055426	27.1380122476646	9.68258696148614	11.3601742251393
LINC01687	0	0.075644214602079	0.0215943348051632	0.05275608873614	0.0402695309746872	0	0.0205285077534541	0	0.0270691620824279	0	0	0.00522436689872574	0.0311881794188801	0.0261085849868963	0	0.574713004751556	0	22.9380640070505	0.0273268587034555	3.50047480378551	0.0221021936669422	0	0.01377804591794	0	0	0.0308302613094594	0.0298667986356204	0	0	0	0.0473816969686579	0.029446698697981	0.00199444088077089	0	1.87793280068657	0.0188169653266355	0.0125645032425226	0.0195930551848882	0.038111414113335	0	0	0	0.050353987533953	0	2.8461844629914	0.0349657649909901	0.0368699356696334	0	6.21134364006938
LINC01681	0	0.139747133126054	0.0360603484766122	0.0933749175731736	0.069629323279185	0	0.034212622421808	0	0.0456659135684139	0	0	0.00846311603005701	0.0530203175371124	0.0439666554090999	0	0.525004951846403	0	0	0.0461227925862908	13.8262904545855	64.6553135372238	1.28593808745563	1.16760835285623	0.477984852926604	0	1.39700417351805	0.0506489865344382	0.789565690258466	1.48763274413345	0	0.0830234962133582	0.049897469345818	0.00321161583943375	0	0.915246434879676	0.031260530084988	0.0206323581151466	0.0325968469132081	0.0656326065196354	0	1.4275982459118	0	0.0887236219279319	0.753310652942176	6.86641429964667	0.0260459639891388	1.24951882139836	0	0
RP3-523C21.2	3.90461515323769	0.133180301845001	2.45648862397893	0.0893774326598457	0.0668021887690827	1.94128574940038	7.10012991997231	2.96101738580944	0.0439157150698783	6.43741086077571	2.55497687894426	1.06102913755948	0.0509509370512421	0.0422887612911914	3.99069288971992	0.528153441079441	3.4594601742647	0	1.34257548875305	0	1.27248165489089	1.29242825221451	2.28502203425027	0.481206512918095	0.800446784501046	2.66864157105235	0.0486836275957698	0	0.710761967582946	0.538591670054002	0.0795486204225577	0.0479648575465695	0.00310186544250501	2.98508118226123	0.916143778828102	0.0301059456591772	0.0198917400328342	2.41189300556479	2.84345406256721	8.68922546449534	6.86092630063181	5.13214074595259	0.0849633196270561	1.55436625972328	1.39238902839982	3.59137408516684	0.0316019325151801	0.862839535606711	0.854450387556981
RP11-332J15.3	3.15120765179111	2.20158097276255	0.0398001948765108	1.76695652291966	8.46725180798247	0	0.0377413226420922	0.983366059148263	0.0505373523562886	0	0.81307293971203	1.06360614554968	0.0587965959677885	0.0486337691590246	1.99456503979912	0.517751917922632	18.3633376959997	15.928578269444	0.0510494718262	8.534313873763	6.09183930759564	19.7174595275566	2.30144607909539	2.86989411839164	0	0.0580726586489557	0.0561298706415096	0.784911893456403	5.40064603771604	1.80630272642102	0.0928360795123333	0.0552854606773279	5.09292689282131	2.98424063055264	0	0.0344562560995916	0.0226738532018029	0.0359426333472215	2.90454109150181	0.811774595038042	0	1.65136779804241	1.7253473407168	7.17496124478673	11.738577176685	17.8298879811055	8.48275282356811	0.853486310876614	3.50398356892357
CTA-390C10.10	34.853286550681	16.6161328208819	8.6693880394761	31.3115903143259	38.0383822056242	27.2050661921504	24.3524928174913	12.8219752122257	23.3285643107784	40.7386751809365	38.2819447171788	6.32502999786485	30.9402562657016	10.3390172729904	30.9222806673813	37.6982738906119	2.53153809404797	20.8555714934238	25.9675822207173	21.0169712134738	18.5658554921616	36.3599816380082	53.5653282443172	23.1546877712683	19.177780325424	29.5038042752941	23.9523543610491	60.5363732048149	41.9931408424057	10.5260645873745	6.44017916920587	27.807165421673	41.7916272093685	43.7748922745744	21.3811796506273	20.3803076491738	13.5673608278145	18.1268927601346	11.6060753552848	30.5714812426132	33.1162851259798	44.6374294211975	49.7325524599846	24.1884348631138	27.5111004851766	4.98108438671378	7.51967876592025	41.4355372606353	20.0823791693642
RRS1-AS1	1.83227411264574	0.15837461574304	3.68167216149594	0.104517870112621	5.72561752350988	3.88812516003691	2.45901787006159	1.97088745216281	1.35696225896093	12.8432075847595	0.813133707021775	1.06357893130518	0.0587006163729009	2.59473946186792	0.996896252834196	2.42148017205791	1.68852384788057	7.88428689476328	1.36070599554805	0.802349661114479	0.0407212630180596	3.35940921554805	1.17299109408923	5.33174680150671	3.33767928723843	2.71347820034268	1.39797900946094	5.85212751933593	0.702557316128631	5.75007279895793	4.62295614647572	3.95276451006527	3.05924069683752	0	0.913113388281279	0.0344034793961436	7.81618570177256	1.25131900990778	5.62239659925123	2.53074586142646	2.16721466721906	1.6515140738764	1.72483526276038	1.51780333900795	0.631599904086555	3.67753731489722	2.50883604377652	0.852465373084475	1.72497587388622
RP11-502N13.2	0.564007712793265	0.107666136510852	0.0291959007392922	5.92369195308449	0.0554368431671578	0.967968425364147	1.23538267986827	0	0.0367932130135391	0.747043957459065	0.827467088483793	2.09839053947606	0.0425612927463094	0.0354545123521026	1.9951587270989	1.20024578108538	2.60520305481315	0	2.53993738194115	3.43509415902779	4.76146950237623	1.32389254837769	0.0184864541632923	2.39660650964296	0.809614933823958	0.0420583019970993	0.0407060077510016	0	2.32448695649706	0.554344124946646	1.58289891904393	1.34564293923603	8.12136168963184	1.99006132049007	0	1.21478818470269	0.0168381644724771	0.0264385131071092	1.45762081840027	0	0	0.817065171679642	0.0699900524206231	2.34818423169247	2.8589123799765	1.262304645101	3.66261777902478	2.65263685832271	0
PSMB8-AS1	626.531220870132	591.29415008248	486.493210436563	448.07119879016	730.728785108046	385.760914418153	167.902670361388	402.527277816837	443.735050699781	327.186649658195	340.977927163158	239.74951436611	474.721442156721	461.523239751682	207.478293198328	343.854782397323	308.062230208094	233.672399206797	396.848505736081	463.833699251748	303.715803919159	652.81705303418	207.67360060343	622.290814714489	57.5796309322823	510.638258477102	257.74716645071	177.144882324861	395.863953872327	490.541856988514	297.649042652419	443.202055649444	263.005871452226	849.613479076197	301.352737614464	232.206384989679	240.24628216538	472.556879194796	182.409288375973	384.737116523968	72.0265803915499	307.983648381836	135.4681978815	497.932536812984	628.959730240838	351.106037066915	785.256706527049	384.35396421351	624.384243460592
RP11-757F18.5	25.9105978427878	22.7211612822494	1.29231738090934	50.9384434846497	55.5333682674311	32.0636279095893	21.9370624281604	39.4638419834629	13.0217514519017	20.3042706651432	21.2269018862451	44.1573578793567	12.2051823307251	21.853173036159	31.9196274317735	56.9172185520016	18.8457976364617	85.312036911518	90.5145872956385	27.7574065507544	39.4971635214376	18.7625814507321	54.7245585658134	21.9681407535367	31.7256382098439	16.1739934610707	4.08610345899934	26.4696473255317	45.7947761052922	116.263856121341	1.72667672432463	22.5555569985946	86.6320090795193	16.9112928400386	44.6537234342221	20.3879694595848	5.67915094263774	28.9577765631698	1.55812372366816	16.0972721357935	16.8558260324463	14.2619036256056	14.6629835156666	115.787751625935	22.5264893129809	44.2299975651997	45.9429876888622	23.7684185662475	26.1989751092317
ADARB2-AS1	0	0.233744406335548	2.52652207053461	134.290032590115	0.10611494055385	12.6264775747394	154.698656789001	11.8362197139933	2.67668845200146	0.722311184738173	20.4058845029692	1.06611371455612	0.0791058287545798	0.0648514505800435	11.9694150461137	4.20283599881365	0.818414592279731	0	6.57032902556782	0	0.0540136005601806	0	6.88570740512736	0.465858200488362	8.30794899471639	222.777336624619	10.7018777883789	24.8569003190451	10.6232325187676	4.89002021043723	11.0893744507681	0.0741525488288897	0.00450417540310433	0.993404505518938	13.9402040554238	7.23594782992131	0.0295604703700825	3.67979505744001	21.5268016108867	37.4400604080414	0	7.52941445358672	3.40661902670519	27.9450533972612	1.33443088986269	4.91708990957217	14.6467327588116	1.7333029634417	0
EPN2-AS1	5.17278348686452	2.18388255409986	4.86364616122687	4.81108536439005	1.55243483895233	8.76980505822482	1.26211830894379	1.97111865232456	1.35389898915839	0	8.63108780678425	3.1552066281862	0.0572455630687163	1.3401547824812	2.99239670982046	3.73164589891481	0	2.29502845526168	2.61832045078412	3.3697924663522	2.49173377599469	1.27418755286596	2.29844331227808	2.88319751289801	3.34317349030912	2.70555591537065	0.0546588865501803	5.86308929194282	1.47777461161096	1.81302550438185	4.59978346781188	1.3883177788249	2.04160654592428	1.98894101275998	4.66466168953356	2.4142379050467	2.27110104164938	0.0350480621615603	0.0710443895061024	1.67104383787794	0.66983395738257	2.50985954524538	1.71692033384824	0	0	1.26923425347071	1.28441748895709	0.855445384235892	0
KB-1460A1.1	2.42137777405022	4.38364538503356	15.9548246804715	5.11559704057927	1.59995497037504	10.6852509080111	21.8244385916524	4.92924622084995	14.2290784324796	2.28231967402547	8.47531433129195	8.42166323232264	2.79227227367181	14.1021880098881	14.9625089878528	4.83237129304305	7.69356760495209	48.3412367116241	1.38294317896038	5.85180930001264	36.7990253068847	14.8138096545561	27.3022424069173	4.52350544650395	23.4512334144638	5.45103314448485	6.71847134696315	9.07859737126712	9.11284036204479	9.32357186596425	7.94527524446204	2.74215598326299	21.4013648383609	11.9379240560306	15.8170578108972	1.25360609108266	4.54703492019053	9.67554057564945	12.936703983947	17.8585976723674	26.6308999668229	14.3079927076299	6.58700061793009	6.99758361771013	1.32590995871092	2.52097536027351	28.3060976977161	8.80409198795535	23.6966557412172
AP001471.1	8.1841695314382	0.117064876699747	1.2552355907405	0.0794117641111484	1.50191783324525	1.94352590662756	0.0296971526950769	0	0.0394782649296981	0	0	1.05893442776022	1.37882668265927	0.038032025125682	0	1.1863697667715	3.481336861033	2.34233789531834	1.32830164212777	2.54630435825458	2.44590229952174	3.4802931285215	0.0197649328370512	0	0	1.37409847947118	1.36141657733032	0	2.30826489067177	1.20503090634186	0.0708545300121385	1.35590769459848	2.03834381942551	2.98572350100506	4.69484132751084	2.37665107176783	0.0179968225399074	2.39291495544229	1.47211603081527	2.56860462201164	2.22536081438133	0	0.0755737874101958	3.12347172044121	7.99402966567334	1.2755063487208	4.90766638306801	0.853159183095365	0
RP4-563E14.1	9.43018325715424	4.39283347817943	11.090656554888	13.2332127277438	4.52842655867057	2.9064707739939	10.9786910826384	1.96912768858222	18.0888212449679	10.1387581626277	36.6879207731559	14.7225778654276	30.7379804303084	5.2073471908175	12.9672043736839	38.6255072817571	1.67369659659986	8.46395426980076	15.5646003996134	5.84936844435697	1.30231199389034	7.32201986192153	10.291695200224	12.1395442301111	26.7956706309319	4.1209972473897	17.2511808225497	14.8990543002144	9.10539803379942	12.4734454173463	11.0465894904879	5.38179188828421	7.14050201315342	13.9277256499723	9.28762818353037	64.2217106333134	16.9119029083234	9.6824108941583	3.00109392367382	12.7251145059272	6.55377969406105	19.3757378332013	11.3587610995517	25.8429457997766	4.8581601878119	4.97761640625842	7.50770626484986	2.60835610533128	4.33413945232584
RP11-365P13.5	2.45402058892493	4.19091838694716	1.28797232001577	6.51665621177379	0.0869183721984763	1.93654660083295	7.25600969448832	4.93258820957723	6.43625609325539	1.50876484436925	4.23907892037984	2.11492080046318	6.67868100771659	1.35468917065695	0	8.78344392835368	0	21.3143396734925	8.96899287751438	1.6430918968169	1.29535823341253	1.93848828860734	6.82408759361572	4.62186282943222	5.00853571282479	5.35839693008409	1.41210527324781	4.12374444057683	2.23401854101972	12.1668487011116	1.70391104032966	1.40560076871052	4.07946583959983	2.98365032147292	8.39323491231828	7.14466522004311	3.40265341065542	0.0397905430933134	1.54431928040898	5.09439202739175	2.89368078854098	2.49086382313858	3.31656850904837	7.05764099740867	4.20229861200107	3.71915570008437	2.53611156275137	2.61789980330806	0
RP11-76C10.5	212.563048319271	67.6489290145656	8.67169858073671	0.155644828950457	0.111956649878593	30.1143476460162	0.052222910527334	0	0.0708719135630815	8.54248362166161	1.65969935058223	0.0124543976797185	0.0831763826004348	3.92874948522843	0	1.13206698842013	99.5640522138687	0	0.0716286847119676	42.0515704868535	0.0566136048743502	78.7201022226409	491.211925464895	313.635967638563	404.717029495196	0.0820893288431037	0.0791802240217692	0	12.1281995246628	4.89233766158216	0.136217553150246	184.967441147789	250.743170162763	0.993501877545586	109.769074075053	1.24918703723366	4.54917346894392	651.142101570723	0.104902185553023	0	22.7289407907416	1.63969367838815	0.146840451293762	199.026653583398	22.5392268908495	0.0542920077833813	183.151281515604	0	10.4540441247383
ATP2A1-AS1	27.1837715531221	10.5485592732752	44.205521387467	50.9361694905177	75.8752432517484	16.5114182257987	66.7912455567335	14.7951209121605	13.0216257302758	17.9508442552645	49.3480509745719	14.7349613811052	60.3944966180345	9.06154558679278	11.9691966107015	42.0092471340695	56.6820753341956	47.2425051247968	54.389844838672	74.1732993909677	13.6457010228479	9.31901305108941	17.1489232100122	14.3924702772136	25.029656694564	30.8604656130172	12.0508774373831	5.74158174204635	25.8962554571663	35.0228271672518	18.9272212982187	27.8266612731965	34.6600048442182	35.8148225295335	11.1405923957758	45.4516176680762	21.454850485414	8.50274303959599	74.3756136592736	65.4663462127257	50.8268282935813	10.8922034311231	3.40584706658416	48.4593690951527	116.842506387474	39.3074814161207	89.2154903566434	10.541514883764	114.655865411944
AP000569.9	0.595329402983405	6.36895763645217	0.021311880505856	0.052009404843945	0.0397165632559563	0	0.0202607733838499	0	0.026709855913412	0	1.73348078931749	1.05137272338404	2.53432307073648	1.26680338843115	0.997467795494623	0.576076721372929	1.74799733120412	0	0.0269638843656163	0	1.22420845670068	1.38381548911147	1.13764371412888	0.531016605071355	0	1.31779203772616	0.0294674273943453	0	0	0.586020251266342	0.046719618257887	0.0290533777032681	1.01949449951968	0.994801170584641	0	3.43568394749427	0.0124042305039555	0.0193381748362908	1.39812136112889	0	0	0	1.53798024664385	0.744678628943801	8.30198041306284	0.0295103266356261	0.0310925846142768	0	0.855146714848579
MYLK-AS1	11.9427217122522	12.5314342266065	30.690078296595	19.846132770015	33.6110399892283	7.7651645300774	3.71566540069847	26.6380945411008	22.015924551716	11.6870482822444	27.2159797191176	12.6301585224961	9.51011868121084	20.5427360447082	23.9397767687336	49.6088815415061	35.2147574405578	41.8752953018441	20.7799032050415	28.6304487504962	12.4016568770254	25.5686650535041	18.2748518855452	16.1731346734146	6.63174442216032	14.8143092572161	17.3215293132321	17.3596578494694	29.0013495096176	30.0660967673102	37.4398113323162	5.39160785220571	18.3518332081639	21.8865034492117	33.4966977145111	52.5302002266226	11.3107819717527	4.88586933853062	7.30648383611151	14.4063527517122	36.8574695932397	14.2721156413344	32.1275937007868	19.4948112940432	119.188953953695	97.9366795739522	14.9513802033245	14.9555204262197	71.7877025554237
RP11-299G20.2	17.0168017078298	18.6415276246416	52.7457464832095	23.1609362351101	8.92935614604575	20.4002267778332	17.0772182908688	28.6101155996135	15.5969301665027	4.62845161342193	43.3961445991346	30.4950222926611	12.2004461327405	43.5367487566038	17.95435524761	35.2076775984741	29.1692899240991	9.21839267219315	24.6784389218986	26.07841928144	22.2588281547242	7.97329090019339	29.6700131704956	10.322389590113	66.9265970638816	25.5064927915729	46.4101372688128	23.1580388245661	41.2239340706523	11.1529484057881	25.1269085233144	30.4421507899906	24.4678680036543	44.7697751229942	6.48900594792887	13.2171548920262	4.5510908989327	158.580573290379	23.0323616772709	10.9974002180204	8.74906821156206	26.0709043901601	44.9653438792016	16.366698386668	10.5152851818017	9.88646082257616	40.894337012675	51.1800136908139	15.7113054671501
DUBR	132.335951004264	257.579474983921	82.3708443915551	56.2040771725794	313.223994831205	141.864703216471	104.639780203497	82.8700160716203	155.259456906836	270.928986370674	131.787524400359	74.6690376822203	33.7325579787288	408.716706741081	106.73146290257	104.265942271232	77.1982763261888	343.764296575546	93.4399536901402	111.929974185022	220.930348070786	90.766021139361	156.306037995204	58.495332714795	217.191692617567	100.597204028626	63.8501533101755	73.6458099105026	141.85209225062	138.230540452424	123.80399885345	145.557109852307	264.015073892926	208.921228539768	44.6245648355859	63.4821351728979	113.928377220975	212.144946078598	167.942681828285	203.855476823863	175.131728710244	95.9019274538873	82.2896138623641	162.570840163372	324.469672546739	294.53635270688	52.182241649905	225.694588086942	297.356770612839
RP11-403P17.4	2.57335684486846	7.10029067481886	0.0323974554229177	3.1687171051032	0.0619955530424172	2.91983438131397	1.24524467420349	0.984333429007325	0.0409204391824669	0	1.6911248913728	0.00766172329705606	0.047416592549237	0.0394158764836815	0.997077740330226	0.534220455668146	1.70763386058266	3.961163765769	7.42839423031667	2.54039205293076	2.4532356838795	2.7377990224263	1.16134150611161	1.0949450084873	0	1.37972350844415	2.62454070251842	0	3.10202147383425	0	0.0736620918593419	0.044661262998457	4.06950958985283	0	2.80052151468618	0.028122079586557	0.018615384897443	2.39925441680263	0.0584988168611033	0.821052093071136	2.99429758462814	2.53967017151123	0.0786030228677929	0.746785067624929	4.45994427674964	0.0286170444318152	2.43936169079946	0	0
TTC3-AS1	1.89628446670517	2.05326848971311	1.25699498234858	3.15688010839906	1.50592716008048	0	2.41590550057842	1.97313442446546	0.0401854046983853	1.54902138494232	1.69294344023444	1.05928710980809	8.86187279274297	1.31481647861591	0.997094463189438	1.18294650106148	0	0.730364610611527	3.782803947689	0.812842372012747	3.62577222716483	0	0.0201000971789725	1.72332530867919	0.804952528115783	1.37687722150393	1.36408072617074	1.64567017298535	2.30419230715078	3.9163956020708	1.6076881343625	0.0438513095827257	1.02242152675469	2.98561709891483	0	0.0276337119385647	2.24962887761074	0.0288028060475608	0.0574008105241086	0.821924302743501	1.44699736276947	1.67435944298007	0.077056449079108	2.35037412425095	0.643179050138883	0.0334459909582511	0.0352595391851773	0.858466064635904	0.849847702963661
RP11-530C5.4	5.21709478785423	5.69051092348001	1.27204259891766	1.74021858011281	0.0715073673190827	0.965549667283484	1.25767350976195	1.97160315510554	0.0468238526111977	1.52891365308526	2.54511493017179	6.2789992910634	2.69808142124553	2.57546215683156	5.98629678517992	0	0.825859731149972	5.52074802643232	1.3510974425604	1.65917119934837	0.0378581711333219	3.39486085306189	0.0232155667151928	2.29092368977978	4.21309177804153	3.9642547289904	1.3870975344131	2.47549172760148	0	3.81504249376526	3.11416309821087	2.6556313550596	2.04088307332999	0	0.914686974348971	3.5689317474038	0.0211202669796369	1.24514585299381	0.0673852623159679	5.15430026250991	2.18403901194459	1.65864240937307	1.70061985868547	2.32846688411812	1.35724260979397	0.0370522984384449	0.0390820808651455	0.854604742396087	7.98192200778637
RP11-545D19.1	1.19318251892305	0.142760166092564	0.0366698776663283	0.0951969133330354	0.0709134232087818	8.77616927153105	0.0347879923173136	0	0.0464580518174842	0	0	0.00859527605993415	0.0539579395933039	0.0447258770533021	0	0.52367461897572	0	3.91201127454075	0.0469238258883966	0	0.0375692790406918	8.41758187602016	1.16856653435318	0	35.3866326027342	0.0533015737693241	0.0515391642491847	0	0	0	0.0846049065695538	0.0507727172262253	2.04076825005056	0	26.3843600362847	0.0317819744074557	0.02096631237852	1.24447809443208	0.0668310751360326	0	0.673417839325706	0	0.0904363535233283	1.56918300815911	0	0.0270150919850497	0.028453229312053	0	0
RP11-650K20.3	1.82529603892331	2.21971924642576	0.0408501782341153	3.33560465366946	0.0798291236288857	5.8372102589993	13.0974267494171	5.92301260272705	0.0519098624230758	3.91610328330033	2.52996252863694	0.00949259485486209	0.0604284431211708	1.346340584874	0	0.51611041602631	3.42591010463231	0.715280392244504	0.0524377784884642	0	3.70802458842087	0.586812881971498	3.42960304459311	3.46520759434129	13.5962744930315	11.6965224179884	0.0576769179050216	0	0	1.15826397139289	0.0956389954485595	0.0568058680259553	0.00359546707263703	0.993586741076989	0	0.0353518995359405	26.6188232774277	0.0368807917346277	7.00594994861244	10.3276698516289	1.41023607917665	0	3.26394948243123	0	1.40389800682456	5.87854491065333	1.2573110679515	0	0
RP11-84G21.1	24.0416031727554	32.6553501632635	16.0189616174005	16.6029239278995	33.6383985417131	23.3181488022992	3.71568970879543	11.8355104652976	15.5874927064447	43.9103389703267	17.8304168943334	5.27348730287287	14.8711359497999	19.2752209051607	24.9372222127411	19.6991580519294	49.8407451740504	34.0801407613199	13.0423489921659	5.00110518018739	25.9334350988496	16.7577400707183	30.7958761315146	22.592733957047	17.5095946387915	20.1542042261174	27.8944227158774	33.1377004977958	17.4992800740541	18.7068518862346	29.7376914394216	30.4142899052716	27.5236659947028	27.8560576351754	20.4532791033263	6.04442966774318	61.9315452479459	15.7156800369238	38.6602611409972	32.2873296331808	12.4411527926386	33.6800582424377	16.2304121699943	13.2326068155952	38.2076638706463	24.5710290510068	34.7155828340846	19.3741375295194	61.2955914892647
RP11-56B16.5	0.588091425953438	1.878370981678	2.37691707053564	0.0562165832934064	0.0428259521838675	0	0.0217613416933952	0	0.028725864413761	0	0.8397326810894	1.05271619901148	2.55240885179415	0.0277021156832302	1.99560737161548	0.568655418312391	0	2.41204595328781	1.28818416406156	0	0.023435662819051	0.635598721322276	0.0145889898233314	1.1694516187344	0.822953817735937	1.32739745101093	0.0317092787123506	0	0.740890066088167	4.14349189502949	2.86053698357261	3.71505033743056	0.00210760217786427	0	0	0.0199413243447007	0.0133013003864197	0.0207664753063951	0.0405167524855792	2.61753949477435	0	0	0.0536366393509521	0	1.41450997124929	0.0264582946205486	0.027864537673014	2.68420625320631	0
RP11-816J6.3	6.2660370743778	0.213496079954039	14.6914313915411	3.46785378583456	7.38862978965768	15.5549093718652	10.9405971972655	9.86552754805471	9.07489905715529	4.64421013277491	8.49006977676297	6.31829620035535	1.44395938165886	1.36312831041662	7.9796738423083	16.1733578251641	22.4095935635988	3.80937723451843	11.6533514492611	48.3626251432655	1.30189949781114	7.35596240956636	1.18137367615413	8.0799024916199	20.136103220841	5.43425069643761	11.9294462333642	5.76090345071395	9.13892379309105	1.14016918096966	10.9488562269434	9.27888194830224	1.02495183429357	6.96321255988522	20.5025680832362	2.45006141423344	4.54226923244559	2.47018000448645	7.24011498460302	2.50407475165745	8.06524941788192	6.70585617283128	3.38549296026969	3.84840539528292	11.3065366821796	2.52129521737287	18.523787114577	7.91700958493879	3.46245842339306
RP11-713P17.3	8.76646679228555	2.35420730639316	17.2292098038158	5.13846844165926	8.91466225746105	12.6258995924088	32.7857443643027	10.8491740652668	18.1439617446287	6.19688534097629	13.5758908037628	2.11847690092286	20.195558022603	19.2547408946764	35.9106383029334	9.15752344967877	87.8023736090852	39.5674415504426	37.4985565512801	22.7273697786618	12.3962394002433	12.714737853254	20.5436857271337	16.7735608539859	6.63290973816459	6.80188555697426	10.7069585507759	6.57263033741296	41.303195958279	27.5708668807008	7.98981320470519	21.1819431444498	69.2929708330176	17.9068905902983	26.0489083311916	21.5475138945954	7.93077152638719	3.68003795920187	20.1241564990221	36.5736377333165	10.234246184507	9.2143877851967	0.139459061142844	23.440221684846	4.85471216468255	3.75292735203965	13.7009370329741	8.78182536417451	0.839569908553326
RP11-400K9.4	115.834850703237	437.21284270324	86.0605314578287	110.51741478886	500.495699497256	394.52532600083	115.588870592269	318.672719954688	204.400746675013	169.068990931587	167.508131859224	58.898851258921	5.47661004830971	79.5651360030702	85.783880276155	277.305445494159	60.8869282415595	354.564495513117	55.856432107652	56.3510202441689	28.4681533909218	253.736712863929	166.579568240918	35.2684976058662	14.1486553736329	227.832046787781	179.331863831351	185.465572956686	176.946737614425	573.569245760953	111.317191938712	267.182246572657	40.7817288326245	423.814010165051	55.7864256465001	10.8293141731489	341.662416918018	84.442841494299	107.751366898999	215.736612638354	5.81158661044802	60.5432597738492	54.9472704319226	125.020610492668	14.7507113022261	182.925736568147	256.800961059581	156.90155571031	151.260133130784
RP11-713P17.4	0.539475937673108	4.01424101198544	0.0389965946791062	0.102241580650762	0.0758521076596594	3.88898364797398	4.82061573822013	0	0.0494883425829411	2.32243725738233	2.53683629478456	0.00909665839155882	11.6501820881155	1.3407773437427	3.99020860215433	2.42871804937494	7.82205611560934	3.88809963707588	6.35505795835827	3.36865974244993	1.2843150534741	0.589704037250514	2.29904403726504	1.06111656923705	2.48916927932963	0.056844286881395	0.0549483029894564	0	3.83140107983819	3.12062154804389	0.0907052744376713	0.0541241147198865	10.1728425734746	1.98892192102145	6.5445500055262	2.41511573773134	6.70314349223663	1.24975761302798	0.0714363018310546	5.13563257329044	2.17146356540069	0.80283126212203	0.0970517002726936	0	0	2.47436350980874	0.0401370624576398	3.53349932639885	0.8448072443762
RP11-259O2.2	4.34078021833744	0.213783980771201	0.0495180264001842	0.13600597770895	0.0989503510016263	11.6620142447467	3.70634700231868	12.8272504987071	0.063322533692844	0.7210882975834	3.35996081430612	0.0113039260366339	0.0740737975660704	1.36316334500342	1.99425256767366	70.6638075127441	20.6768482776741	30.4506382283856	7.81780491839424	28.7910504936103	3.76551941330546	18.3095338425972	5.73335879759742	63.5519929945577	0.78829397414738	1.43819137224202	4.06901383115724	3.26394013702993	27.6986214217651	3.02112903794835	6.36727735735162	0.0694890757336601	9.17570218686334	0	4.63368200914598	0.0427192105493353	0.0278953285543961	0.0446054968047376	0.0928874789472358	0	5.0901804207737	10.0957410616239	0.128605509177335	10.9703780536398	25.0563952061231	7.38450334421837	11.1350509544817	1.72868661725934	0
RP11-259O2.3	0	2.2409364480896	0.0421185963631998	0.111924717503358	4.39280286160708	2.91119935577643	1.26909338918786	0.983140440944363	0.0535707491092603	0.72516872168222	3.38753528401789	1.06454631817099	0.0624057636730861	0.0515376395995926	0.996852261664843	8.85994917487882	1.68371803236088	7.83518846617572	0.0541179182144702	0.800132647410876	1.29151258889448	38.6633001903076	0.0263253437092779	6.49372138224002	0	1.42087610012022	0.0595506871087468	8.36450463829052	21.9372624804957	0	0.0990538371502214	11.6153735651858	0.0036955908626175	0	0.911994008204394	0.0364329477260112	1.15967650386682	1.25589384690452	0.0776926704834497	0	13.5649726685878	0.799826750112519	0.106126857611906	1.5196289521324	5.76023790588032	0.0388392638569139	0.0409777262420346	0	0
RP11-259O2.1	31.5759170240009	16.7005876958733	23.4096502143225	19.9654114825988	46.9485873227953	94.2606038086891	28.0327662790179	134.183982700123	24.664956813073	28.9053525547156	30.57385985426	17.8912233742173	9.52365219617821	20.5980728544916	28.9266743454726	72.8679499107946	88.415687380269	155.74270815501	35.0851996943982	79.1424184422279	32.1555204262959	171.23707584725	18.2975624902241	174.542220535729	15.8177719198869	21.5476436170388	29.3092340578257	61.2621522952675	298.036123812064	34.320481958413	67.3476706877366	71.4347288606689	50.9719933512826	8.95210494594467	66.038181357018	21.5997250855508	27.1023378529646	61.493578208899	15.9258961304466	27.1366329738885	151.787282182955	61.4242335519021	1.77809306439831	98.5464779308592	333.621729684948	245.112843258802	62.0469246701438	14.0676144890769	0
RP11-535M15.1	12.6165236560444	0.229436905641344	3.75474500000112	8.39073165470832	73.710054216121	3.87818220919219	41.172288764763	14.7977326764661	7.8354762380769	8.5594707505765	5.91012460463738	4.22141442793313	20.1455244472444	2.64948386057139	3.9892208258059	2.35145165355442	13.7150219081091	0.71049129914763	10.4325111722174	7.53551352557124	0.0533306021036637	45.413530162027	4.60530581178655	5.68305121391704	2.45520137327458	16.099153066275	4.08308273953129	9.06914344951526	37.5416112367572	3.6386967271217	6.418529576553	1.41660382982614	21.404771959487	13.9274981579025	9.28590692697412	14.3787570852444	16.9192030973568	69.5155982217812	34.2018079678873	33.2047487373844	12.4710803836529	6.6893902450606	12.964374123479	74.0621635522294	15.5520852029557	85.1970972984073	48.0473780475798	1.72753751052776	8.71963754212425
C1QTNF1-AS1	5.77574139116892	0.168098944311959	2.49368122729003	1.7823235440844	1.56806257455191	0	3.6595602619329	0	7.63713657122963	3.10876000451493	1.66720765923348	1.06434051779519	1.4244807415542	14.9715573787211	0.996861586860573	1.76809033206533	20.0614351122469	1.49461466139107	3.89819850074467	1.64794042854241	1.29035805973963	3.33842932966922	2.30646708724804	0.467916803764602	0.792311292004405	0.060795438685995	1.40439860509166	1.61689084408409	1.46929703428819	0.525589354184773	0.0975882960932544	1.39805589038905	2.04258538812	0.993559903799821	0.91223015672968	7.10942298625614	14.4818740737225	14.188097430767	4.29919467640552	5.97923276459725	0	0	1.7395136775748	4.71188644695515	10.1466782247362	3.68871328320994	3.72747865404423	3.52129248242564	4.37951209450119
RP11-359E3.4	47.6058740335701	14.5935758715542	28.2727336215011	13.3520269540124	0.108779932416811	13.5961743640258	32.8373876013795	8.87521109939673	22.0407920571108	17.1724606675047	30.6083428785277	24.1909042103748	18.8989984301585	9.05942320261459	12.966749798987	44.5364301323645	16.2715260099681	11.5441629617883	22.0945592330593	56.4709082172164	25.948620026985	35.0052936049737	26.2542169671684	28.4112792665593	27.5501148472426	28.1715807602009	14.6942783845352	13.201455701442	15.195947560544	44.5024098396766	8.00369974822252	65.9442919935196	27.5250387925092	45.7647819182628	43.730371299774	12.0222829868852	46.2076476018508	20.5317905623812	68.5962816580442	55.2702894524237	35.3330899653243	10.0515176857813	25.8339534051489	45.3556426106084	15.4650449239173	9.89034090428666	48.3555610508699	41.4372213635871	13.0801404194771
LINC00908	6.22525415328871	0.23365424795352	37.9757376814461	10.0401371125979	14.7180842678764	18.4603514239391	18.258826461985	44.4055933772497	10.4187283268011	192.304672890712	25.5286662310957	16.8290693878586	1.44441097084575	1.36321281449125	11.9694175763128	3.58496185418271	13.7062213925257	2.25251932666887	3.98150224081296	1.63637981929077	0.053999391426002	0.582711361698585	5.74635775519792	38.5164776995856	2.45515796631329	12.1326014327852	15.979483092552	20.6984967815765	13.6886461125944	3.63705148038294	17.2800642384759	4.06787663260151	5.10282632630499	10.9422931076986	12.0773864772141	20.3477136099842	15.8052361044873	8.49340216287689	20.1060798358342	41.7073051183694	4.33321343061268	30.336217697123	14.5886310316758	3.06277914059285	4.87102488217666	4.96744012045977	12.4017462692211	9.68630693937752	28.9667842896791
RP11-73K9.3	7.52571456250726	8.37242123090217	4.97528430011796	14.791025848808	8.8641063603729	6.79549814528783	2.49689823093565	9.86414525354412	23.1622761236139	10.9396138781082	37.5866881089612	11.5698239179388	10.7924382710223	15.3619775963498	31.9219661352167	1.12124423397398	5.97222686200458	5.3583169668078	5.26478315301329	5.00823719134293	3.77077689388819	4.61952743679812	4.60218969643276	6.87075549194724	2.45594436344667	12.0801455120994	11.9719363519374	21.5892955198631	4.51039163257552	2.38841230527974	30.8754225984221	2.74158157524544	2.0445934355797	10.942990808614	7.42661665377257	25.0301281162739	14.6545962428129	4.87744192891796	7.26837435997651	12.7364150554207	8.78635104292922	21.939281627941	25.4470453486393	3.85092696394432	12.0408139133558	7.39568717472182	9.92941679875848	8.80749161291551	27.2353041815057
RP11-352D3.2	1.29154802388892	0.078329366008367	0.0222630672805955	0.0545305390009009	0.0415816899957579	0	0.0211623065966632	0	0.0279204174002926	0	0	0.00537852202056877	0.0321801225859966	3.62265354467077	0	0.571553831517144	0	0	4.82456248690881	1.71302652852368	3.5244278102102	0	1.13993606482613	0	0.824468666565277	0.0318098658485492	0.030813296654001	0	0	4.16228450409218	0.0489540959479928	0.030378810275779	2.03341092188844	4.98115104308767	1.87650572103787	0.0193950783428831	0.0129435380360755	1.20124527626919	0.0393462381795693	0	0	0	0.0520375617305796	2.34919144890508	18.0709303848126	1.26183732386579	1.27652130829474	1.75340422696184	1.73830074373885
FAM66B	15.8185209093627	0.229138751172969	20.8600256182076	11.6362474679366	21.9044542026746	26.2441435105331	9.77468669602187	24.6679328200072	12.9742618176929	32.9962576950521	11.0281426301994	4.22138385226611	0.0779668018305069	17.9434513233087	8.97688947775375	34.1835732015188	7.68781998693153	7.68215994378121	6.56435981683109	9.22489843757638	5.00622272470199	27.7039383378718	2.32439349038562	4.51682456972855	24.2600075762453	18.750245592943	31.716822868316	22.3843175894862	21.3885920111535	3.63884813083301	4.86292124176727	0.0730975989062772	14.2731857716467	13.9275223613235	17.673324322708	0.0447816705037454	31.5159016560191	22.868378243506	32.7829907410566	11.8670909357554	13.2133057848286	7.5335699343729	1.78879792086688	0.719906098165562	7.71320220272797	2.52288735796881	56.5726552707255	5.25798271167154	1.71122159675913
RP11-844P9.5	1.84521666999828	9.21750180714142	0.0378575020647363	1.74897240891695	5.67575868896774	0.965319359588778	0.0359087760384473	0	0.048003508296895	0.730523448152512	0	2.10912168809507	1.40997736713716	2.58190887460703	0.996936439819263	3.09251422031911	0.824856406046348	1.50597140696202	0.0484867342759858	2.51454993906083	0.0387890716113695	6.94261493647241	6.76159856257249	0.47415456281594	6.78327819517218	1.4047593802225	2.67355136671908	3.31951404236386	7.81888721110464	5.80050682206265	0.0877059891095666	3.92912406479895	5.09082197235758	0.993712992436412	0.914145459722175	1.23680415882047	0.0216156246450225	10.5859915765095	1.51344659436869	0	0.67135265995222	0	0.0937975503028448	7.90475291749377	7.15825933430999	4.90019473140165	2.52375852684862	5.30034258531848	0.841328395016636
FAM66A	8.53036751336448	0.155609367608085	8.4276170999038	0.10288187429588	0.0762989257900959	3.88873941251598	0.0371806728643791	1.97101735495214	3.86342023012006	3.93117430807843	11.2430576716406	1.06334016085623	4.00754040690794	1.34143173630158	4.98803727255513	0	1.68969756725851	1.50154697744401	0.0502644628854083	2.50897414257196	2.49394557143912	6.19393664643571	0.0245764095717942	0.471627795199251	2.48829847434471	0.0571637358876242	6.49643236287597	7.5611159715527	2.25706323841406	1.16443469755106	1.67035727875711	0.0544261673274813	0.00346471678414195	0.993653107047546	3.72387787529491	1.23961601847714	6.70510706515931	1.25020404991387	4.25792706353621	1.67007960898735	0	1.65279556826557	1.72037696150822	0	0	0.0340215656850157	6.02922403257504	0	0
LUCAT1	19.539716724582	20.7290980733245	12.3552090424843	36.303218740113	123.954767420935	32.0618994751163	46.2115902876952	65.118580805602	5.26655447298401	24.2191582876615	5.90519630531435	13.6846583882031	92.5585607452037	76.7950712144375	16.9567123416736	15.9429460305686	62.6817795776384	46.4419349340944	37.6319445555383	21.848326037476	135.468634793094	16.0561846715917	51.3260720964245	9.15327431015749	37.5733761606183	10.8283199466965	9.40074057775124	10.7103500795549	118.490391167519	40.6517051393417	3.30184908134062	38.3897223477999	144.723333353386	27.8551229210427	41.8541318790713	1.25100822324947	1.16291866061409	16.9347589144171	41.6390406636341	32.2534955123649	13.9020277960761	10.8908203908098	1.78251534478912	19.4754047750616	142.949580435549	78.5407009934561	76.9023284453985	141.133706278307	42.8253570899598
RP11-357N13.1	0.568830188527131	1.97421694299378	0.027773388453506	0.0695174284734612	0.0525557825345038	1.94606694905479	0.0263803190772274	1.97452935200055	0.0349654934377699	0	1.70700272398679	1.05651898570093	0.0404165509885808	0.0336992175538797	2.99339433566083	0.548958721642785	1.72278509480653	0	0.0353055187501912	0	3.58427558838922	1.33333792553987	1.15227754616255	1.76887704650753	6.05842626403618	0.0399415245723823	0.0386641110654384	0.803857072546025	1.52618912952284	0	0.0621786293558751	0.0381077066647066	2.0365509868395	0.994301770772136	3.76126724737544	2.35678167276652	1.13844553924008	2.37207878177358	1.44740461007846	0	0	0	3.01751430869302	0	0	0.0268141420691511	0.028240757504824	1.77233569955216	0
RP11-348J12.5	7.29069528717033	0.139738630823425	0.0360586203046265	0.0933697654014937	0.0696256881871448	10.7330879636101	0.0342109909598823	0	0.0456636686557321	0.733344171308872	5.168699665969	0.00846274083999354	0.053017661231453	0.0439645036119013	0.996979064453406	0	6.97881008077737	0	0.0461205225132842	0	2.4760434763566	0.595283336616031	1.16760560048956	29.7968212982665	0	0.052374255829586	0.0506464643623377	0.789568104011916	0	0.535468667166582	0.0830190222392362	0.0498949893884695	0.00321147567971569	0	7.50399224415506	1.23277223227041	1.15222828557277	0.032595299306539	0.0656292132108386	0.815977758569465	5.27534838446868	0.806355290710236	0.0887187776986111	1.52798620705375	0.636975756775314	0.0363526643577734	0.0383401737061329	0	0
RP11-554D14.8	1.97708237500544	0.0881881650341709	6.96045206068805	0.0609897393505992	0.0463351237947821	0	2.36995080102422	0	3.67985613101604	0	0.835993892514416	1.05415693119898	0.0357607877709743	0.0298774028105936	0	0.560966722731235	0	0.748359582608085	0.0312863922263839	2.58562325205939	0.0252530551002509	0	0.0156905627607485	0	0	0.035345493457745	1.32663522755162	1.67519115578003	2.36380601437281	0	2.89391892010324	0.0337411906288798	1.02052862206024	0	0	0.0214717155684978	1.1323534019733	0.022364139104694	1.42427179853008	0.834828402741341	0	2.58496254181115	2.95488413683798	0.743476137977401	0.651857679390604	0.0300364461344268	0.0316493408198072	0	1.7482485135879
AP000320.7	1.24161985456171	1.98667960484308	0.0284093046187187	0.0712903537123685	5.41203804528664	0	2.39467604934617	0	1.31216747883665	0.74891382975088	0.828844990127154	0.00677493766945148	0.0413743827594331	0.0344835354816092	0	1.20584220618909	0	0	0.0361308194284614	0	0.0290903279445476	2.05646273147768	0.0180026060552456	0	0.811110421120721	3.83788202028799	0.0395761373249148	0	4.78023331281804	1.90727611185268	0.063736448039876	7.43187866619581	1.02157132469742	1.99016841594698	0	0.0246954118554825	2.23758293334495	1.22169005206161	1.45200275399554	3.46897043609275	3.04032101773142	0	0.0679059891833849	0	2.1418770496224	3.59462184094171	1.26539029745266	0.862395557697577	1.74741671993688
RP11-428C19.4	0	0.170749278627916	4.89989394989863	3.35756305731703	1.5706117599994	0.964408075623819	15.4952983757025	1.97036024881675	1.36392604083378	40.2945545517684	8.58196948357561	2.11323932269103	1.42619122308857	0.0514729149559405	0	1.13523604695925	0	0	5.16047005429293	1.64692370354078	0.0431141569721096	1.26272477504717	2.30778259861672	10.1822058154629	0	4.03144934946253	0.059474350806058	2.45390965739247	5.36872895279691	4.38488340404819	0.0989142874647828	0.0585721163938617	1.02433231558082	0	0.912015950946076	2.42794020219772	0.0239025281760392	1.25580212461462	1.53537472059516	12.9083563525668	2.15498840696933	3.35117930980783	0.105974953562801	0.742994801667182	2.1425074403337	4.75569679484022	0.0318759528458543	0.862489085830116	1.74761995403842
RP11-431N15.2	11.9212439513368	0.154915426436072	1.27745278608882	3.30231690845287	0.0760117770821958	0.965029238134005	2.45576165680261	3.94745972451963	0.0495858826598825	0	0.813807258422855	2.11039170731004	0.057666485252263	2.59027791588632	1.99459869774092	0.518994217418482	5.18680998333741	8.70338544316317	0.0500871115964154	8.54612103249302	0.0400360059692291	11.9008646036797	2.29927075541261	3.49399105320546	3.3415611849513	0.0569584616302954	0.0550581380304902	0	4.62034370010483	3.11964477858947	1.66932886541163	7.72900673612378	3.05884606189238	0.993658858988679	0.91346496047467	0.0338341450154165	2.27184325810138	0.0352911098842907	1.52019487072393	0	5.22379589590466	3.36724993264655	0.0972663275722234	0	2.09956458277086	0.0354899220786905	2.48561656764637	0	0
RP11-554D14.6	4.62033877967518	0.126823601182599	3.62549583882935	0.0854730381497482	0.0640278617283307	2.91883548336504	1.24809018402923	1.97264283149166	1.3337552905581	0.738139778307147	1.68807718250891	0.00787773952949145	0.0489134251244288	0.0406336777684595	1.99489910076056	1.17374973848701	0	0	0.0426081511569621	3.40426900675366	0.034190517359945	0.601421776242903	2.28028151423407	1.70802162574227	3.3788373321693	1.38453576080809	6.36237806282885	0	5.50553033465949	1.85653601472632	0.0761477250572959	0.0460608073400519	1.02277406025573	0.993944876141302	3.74152908894046	2.38787909422133	0.0191577049264869	0.0301941654123077	2.8264283351816	2.5581201944015	2.20896415679402	5.1463239755356	1.66684539873889	0.73255654041081	0.638590846623329	0.0355445699256415	9.60155398138662	0.856130163884655	2.62435876209324
RP5-881P19.7	0	0.119091716433905	1.25665477421211	0.0806774066112909	1.50515052461388	1.94322394161148	0.0301143100699878	4.94179922439175	0.0400477631621176	1.54948834861886	2.56940236156824	8.3337680852812	1.38110236241449	1.31438396516539	0.997097636817832	2.51529119924452	0	0	2.56203693707009	0	0.032489206415673	2.02397610897268	3.38228275482768	0.489428963288992	0.805131175676851	0.045834955445955	1.36356516786517	1.64605803653757	0.716928198889404	0.54652806340838	0.0719611530684343	1.35801650621652	0.00285587943154553	0	4.69291451772306	4.67275136883081	1.14548170715961	1.23152515887591	2.80476239231227	0	1.44753505818027	1.67472158458288	3.09561011802996	0	0	0.0306476579740431	0.0322962535482025	0.861958731826438	0.853523009302359
SPACA6P-AS	2.54908682660754	3.84523735195162	1.26459376342364	0.0881777474952232	0.0659511061736444	1.94153888656508	4.76757459557577	0	2.57770857553	0	1.6853108645242	0.00808036976710513	1.39391170015351	0.041781930256642	0	24.9224861677649	0	2.32161172880362	1.34095324176916	0	1.27125113361718	0	2.28358917934717	1.69942886656552	1.65277120610501	0.0497199846169369	0.0480904905467069	3.34375851631371	1.49471027133552	0.539592189145538	0.0785043725425802	0.0473815453029063	3.0557576817884	0.993892999329869	0	5.85016712698441	0.0196673273208176	2.40971628209711	0.0621972361358943	2.5537251561585	0	0	0.083834134628196	3.92004471038923	3.53456733764758	10.8020324960159	3.71712547683724	0.852316549110516	1.72461784911136
RP11-3B12.5	1.15784705302372	16.2640927031328	0.0508711451088431	0.140593382799746	1.5998292527716	0.963579816501406	1.27882642769393	0	0.0651175862413611	2.28249374781484	0.807776890490473	0.0115808386739458	1.44495227725258	113.896775662577	26.933844131467	24.8880163405425	25.8219687605831	24.8780977254012	0.0658027992444863	26.1839870956876	0.0521680931210815	36.0057523683579	0.0315182660431432	12.1674272484945	3.29205861329779	0.0752528428184913	1.42347643399328	0	1.45447240453776	16.9461905947124	0.123521678684669	1.4167028297407	41.7690905380746	0	34.4822697429706	0.043865045139678	1.16466535740645	12.0666048239668	0.0957239580522353	0.806454474029448	44.5417416209623	1.63552786075691	0.132872827078229	13.2757011619116	31.2854799766581	2.52341155372097	0.0540496038704079	0	9.5971836374007
AC087491.2	6.87520219106355	0.226271441941919	0.0515078246835392	0.142772590596233	3.06831310660059	67.1098835077089	0.0487637622590418	3.94236500410856	2.67572645125621	33.8172370426216	0	1.06626486779846	0.0772510885093052	1.36379218147093	4.98676192285363	34.2409035753792	2.53119933772874	2.25261194537679	3.97792564268303	1.63604047815564	0.0528232600603049	0	4.60413233291339	9.20441332702675	1.6210145428605	0.0762558004602312	6.72391167376929	4.08893154674322	9.87403839793951	0.5216587089876	3.30017970723198	9.32266632377042	1.02494479555606	0	150.192150753262	0.0444037932842569	118.940600488003	0.0463737362602465	10.1212165347112	6.7564952086971	37.7629586734462	7.53655875256245	0.134898308895321	3.05991996984949	12.6881983692617	35.4322361242079	6.26727405203852	0.847977264576533	0
AF230666.2	12.6520830442374	16.2803009417511	6.19890191510098	13.1960069225256	4.5233725978203	6.79529770704311	4.92386368163398	15.7864230201986	7.82191527041455	5.42212488219049	9.33023360177202	16.8176907932535	6.80380129001249	14.0999514635671	19.9505199696589	11.7009083234336	6.83257636612624	13.1509294065289	10.4114272482963	11.7730743103096	13.5816555568989	16.8623330350037	13.6913063006372	8.63002855000317	10.840410388316	10.7608617347465	8.0342318878634	25.7556780685279	9.8825428174448	24.5719666153558	6.39987513675297	5.3769613928352	28.5305331223513	7.9578507595304	4.63115589729663	6.03261116889791	7.92015826729514	16.8532252208933	2.99910592341049	6.75950553037354	14.7260235420235	15.1561087557435	12.9066250702373	7.76601122449918	7.70433629517817	36.6398916730868	3.79341282945674	11.4445241717061	16.6187881720823
RP11-471B22.2	8.82689427713528	4.36138223301264	2.52376885064838	8.32225977424049	1.59886608441584	7.76921797398676	2.4956224430451	1.96919146838239	9.08565346699253	7.79503513816714	11.0524130973759	22.053079789001	5.45918571539876	14.067442053863	8.97718952292774	14.2533956066211	2.53255593291879	10.8292282920228	20.6123001589044	10.0923541220099	3.76762674014466	14.1748528162307	18.2065987601972	9.24707420653603	8.33091036878794	17.3266990548512	8.01663960902114	13.2632170467026	11.4421575217617	29.1391185829787	9.44576818573807	4.05535090785	7.1391364830666	10.94335218163	4.63278403131739	1.25346830465191	9.03544856136133	10.8550121465691	0.0938976938399412	3.35440088295386	10.2887700930597	8.39510869987572	17.5354025407777	2.27814714529534	7.698925819146	7.42341414360097	8.74008005669033	13.2091922738997	0.838959730272315
AC004156.3	7.27238214160579	3.92687150360112	2.46730433551042	1.73639144862882	0.0706850578635136	0.965652173972648	0.0346858058253852	0.983745364328422	1.34606331490523	0	0.816632883687253	1.06204248020299	3.97092327147767	0.0445909880417363	0	7.76556882716918	0.826308061793217	3.91317348087738	1.34966370059554	1.66024781436846	9.58451906993689	1.28364425452669	0.0229798004107005	1.07203058440932	2.49991434280527	1.3992185401042	2.66245898563806	0	0.707424673518272	2.48976594866991	1.64925907415059	2.65232209787909	1.02343009208235	0.993774995609425	0.914928333391119	4.72421749840486	2.26470157244173	3.59064454061208	4.20957108845135	5.15798640999944	0.673614385803672	2.51946871656878	0.0901315406176301	0.732898131986892	2.84221514415397	1.26684252662526	0.0372725856284722	0	0
ITPKB-IT1	0.562762691062642	0.109377647315549	1.24960608805097	0.0745791679680504	0.0562186715130869	0.967830349819372	1.23661197810222	3.95353383602862	0.0372876414631701	0	0	0.00703685183576286	0.0431420487153554	0.0359292405942545	0	0.54277111812297	0.836037899012344	0	0.0376525057532857	13.1406131014672	1.25582295267286	0	0.0187225709862315	2.39049147103364	0.808901470329558	6.31410696758723	1.35292543986515	0	1.51665530327918	1.89434174277261	2.98481129362474	0.0406610231601019	0.0026773992616097	0	0.920095759776186	0.0257025020770837	1.14176643424633	0.0267838815660587	4.07368805594675	4.34481135878214	1.45885229882236	0.816374726361127	0.0710128242132414	0.752620634358497	1.41553935625959	2.40055788435521	1.25052687740343	0.868228573327325	1.75992408396918
AC138035.2	6.88408461858252	6.38632769965795	14.732859347856	14.7980322422121	8.8666456114241	13.6037186121883	7.34351337431724	9.86405729979239	6.53724367525576	3.8507766079029	6.76852740681434	11.5702430058066	0.0762948812147837	14.0973769125049	20.9481614260353	13.5832261576934	6.83305084362383	17.8394886900497	1.38292260576902	8.38893889756907	18.4707736426896	10.0512727941692	19.3614785035249	21.0264103010863	14.2032710883238	9.43345823109878	22.4582819889338	23.255153208737	22.9782197211259	8.06107604597634	6.39823383058812	5.37624709218813	8.15878247641584	14.9231649256102	13.952988061023	2.45217176508113	5.67155348523545	12.0673471950712	10.1032027303128	4.20362757862977	11.7551316903767	17.699099665679	8.16775100330013	4.63723884955712	1.32608981819242	7.39656284016237	3.7852936849638	8.80689626910036	6.97615175757443
CTD-2566J3.1	2.45848632576578	0.178572330666648	1.28688676269497	1.7975564134415	0.0855690970749832	0	0.0412231576672895	0.983026420070742	0.0553755922624448	16.7433399175384	0	1.06502591248723	0.0645577203617431	0.0532645767541009	0.996830622590436	0.512776450303712	1.68128626323848	0.712519148535883	0.0559438542312534	0	0.0445811718435307	0	0.0271476995897229	1.63485957184785	1.6293510938255	2.74259230259221	4.01224963817666	28.666696111454	0	1.1500217707253	3.21582894037865	1.40389860765258	0.00380346915294738	0.993496610201126	0	0.0376042531641883	87.6539424229461	0.0392409526394379	2.94371026416328	1.66126168660419	0.663907293700455	0.798763083297309	1.7535150298179	0.737433303732782	0	0.0328936590337245	0.0346744534000508	0	1.74023165546882
RP11-1152H14.1	1.83639277433425	4.01852738175208	2.48132897889888	0.102609937063065	1.55431933409306	1.93878930290788	2.45598680517418	3.94743413842441	0.0496453844382447	7.98337810826282	1.67257823879151	1.06329960256443	5.2885623658421	0.0477795526902609	4.98804937188162	11.6344742549422	0	3.08883998853255	0.0501472929898181	0	0.0400828548441081	4.0717088890575	2.29940872325649	1.66090706396456	0	2.70826016029076	1.39566650548046	0.785675608265877	3.04251054776277	1.81084856665648	3.14965302643318	2.67341347246815	1.02388770468889	0.993656901569255	0	5.9122596932239	3.38295100741514	5.95198712978259	4.25633991963243	0.812465488453302	10.6106476555939	0.802700953147143	1.71962560476855	0.726922679188278	3.53867396285189	6.05501306760595	6.11391264961047	0.852614678666294	0
LL22NC03-N14H11.1	5.69760504241555	28.3000945204393	1.28965827340322	0.121592970085842	0.0892054654703331	1.93617153584797	1.27413978272493	0	1.3715408049846	0	0	2.11568423861163	0.0671589624502089	1.35690710823306	13.9668902031799	20.9755383310057	10.3574587315977	6.98828724099159	1.37548630657401	5.0408274107864	10.9994772800256	7.44931721317111	18.0823198790181	0	1.62649571695027	2.75385285618991	2.72751584525202	0.780387400441177	5.33003764067759	23.2065736897848	0.107347174349113	2.71609291505151	3.06204021079555	5.96921766713688	0.9109015949466	0.0390128732545105	1.16235151101404	2.45843103292526	7.13084163375774	0	4.38534623454475	0	0.115167291438741	21.1965916158539	5.5816140516776	7.40780580454635	2.55219488788944	1.72770558098089	8.72676118553165
AC010504.2	4.34923980279399	4.32832585238395	11.0325313557389	5.0707724749948	7.36825042090935	3.87983493944175	26.5082534360262	2.95611862753974	5.2315795720329	21.3078932302271	7.64126542034191	3.16813299802563	5.44308944283483	8.97722349681189	1.99426712005865	5.48623109787621	2.53448392724115	6.15666704137743	7.80274595449769	9.26092899245301	4.98557874413033	4.63857319885999	9.12716236366394	10.480695983931	5.81895042174653	5.4244330617687	2.74609412069764	3.26640808312572	9.92691862834299	4.92739407870711	4.81650563493667	0.0682256989532117	3.06337406605188	2.98318673261935	9.30201507789197	6.01494701420394	13.5002568975502	12.0210215617707	18.4089345916013	18.7777304089543	7.33306221020107	5.86441788962698	9.64799737774901	4.65541363984265	8.50897155687985	8.57028948819226	3.77111750545164	5.27496719891569	6.99436399383183
RP11-458F8.4	175.40712141209	110.786483813147	216.232720881943	248.718247116671	118.756470579234	211.828257407896	53.5833859952232	244.674333515902	153.999587454764	286.541618444257	207.480911387017	235.531137511675	53.904380173348	192.32944685877	203.488798139069	462.07283033092	197.369241159584	207.399582861785	94.7509594365946	318.234939777922	91.4159273385511	546.023713038311	200.8020742881	183.94120243163	204.628147766117	139.463437458789	205.895632878521	236.812392995967	141.065592900519	324.184372490705	101.944545227017	157.489328076909	171.259668022306	114.407641608007	295.795340064102	123.305569838831	89.1309041734191	282.065186202906	54.6816810351503	120.569847234539	168.469925384241	204.488030086167	149.885483335871	247.024011927857	28.1727024645272	70.0371742761475	76.9913722077347	167.483934957797	121.522008554916
RP11-334C17.6	11.9818313383942	6.41819667917917	13.5371621284317	3.4878521220444	5.98687804783395	1.93484461454201	4.92777682384878	5.9157918294693	15.5366366031493	5.4173630329709	8.46906952794082	8.4237693729865	18.8069607916501	35.7059822430247	22.9428923863479	11.0487251337539	1.67372301636083	13.1313512724477	10.4294245518147	14.2981216946623	6.23615352920115	15.4628981590011	23.9247511409341	14.4795398695791	8.31394795083822	5.45774565324986	6.72773164933591	9.07062008227836	1.45464704020077	11.8320200721106	11.0577714244001	26.3555103876523	5.10255280157851	7.9576389573203	5.56096898648793	141.363071946248	4.54884432547582	34.8279264098383	7.286942266043	4.20138772689735	6.55138955552852	14.2939866405416	11.3712858317701	28.2237669261103	7.69978419670875	19.6224294073196	9.9732107479547	8.78892480335912	4.33469505177219
RP11-884K10.7	141.859323816185	147.413109818259	197.766207722412	197.594582066337	80.6750689200618	83.559069663498	178.772968330834	154.894052848274	239.24622470199	146.375619467332	261.970132421049	167.184398280481	68.6811964815305	143.603866168427	165.584192892837	76.4624885403987	62.6066516480291	100.566863345799	96.026458265854	119.513386895565	166.647463941392	59.1213604729989	77.6141489166064	108.463586938053	91.8428612019146	186.276025846292	282.759734731164	181.345763849703	115.906117735667	78.1141110856554	105.0278297288	55.6610094223915	107.039009437116	182.059776628505	66.9507006212792	46.7320468459342	106.033856880978	76.0002441596104	200.885038704965	107.839509901586	113.278390944504	210.417449434454	251.028119515222	108.635100860517	84.0384282080008	66.3402073508364	58.3735494210221	217.79895037454	257.169540339694
AC012485.2	0	0.109175319308454	1.24945257536815	1.66199832444572	0.0561263953301863	0.967846535943608	0.0280466993094979	0.984799315198948	3.74534236641439	14.9219122123585	1.70065756505504	0.00702673836047785	1.36959440888852	1.30524769771509	0.997165528779287	1.1978956566983	1.71673350046018	0	0.0375935574534837	0	0.0302451243249182	0.612006341720522	0.0186947359044344	3.04009376439477	0	0.0425638207302348	1.35269457890862	3.38086242706792	0	0	0.0665103775765832	0.0405968610977043	0.00267360112144444	0	2.80787307265632	0.0256635375045959	0.0170269775123015	0.0267431567043316	1.46001762242438	5.23136729724085	0	3.43156284464192	0.0708920553601333	0	0	0.031105738363934	0.0327811674006664	0	0
CTC-336P14.1	5.69170894488881	0.189600966870044	8.55141762458182	1.81130076199965	1.58603280292243	2.90898826170028	6.0807151845367	4.93180440036481	6.45907660038329	5.47039225115689	5.95177223017033	5.26051978032699	6.70650085177435	11.4038930191256	8.97809220575054	3.00583975739817	5.13930567853622	4.61938834934177	10.265495211821	8.45112308846561	2.52339476876096	3.98809111301859	2.31584877353369	5.79747854753686	10.0826148529968	5.37937877609381	7.91869639799276	4.95384337967304	3.00085296442377	6.91105432215794	3.24208366181832	0.0635065140873401	4.08035110789642	2.98349427426487	1.84195090437914	3.62421966030323	7.87482716431814	1.2610222320465	1.54943938951713	5.94445693629425	5.13274832027247	4.18599393148917	1.76610069400489	2.29862547643782	2.77369212100127	0.0432231694368903	1.30175610500848	0.849783548178305	1.71827201816002
CTB-55O6.13	0	2.16443214975484	3.6647263733187	1.74767421412523	0.0731386336131976	0.965353142344988	0.0357805965933817	1.97139657410835	2.60413117221364	0	1.67597560340099	1.06263429919513	0.0555793395872821	3.81429545497871	0.996939518441805	5.06775907732647	6.95835056497467	0.719552316855319	3.85531905128477	8.56857998179778	1.28101362144203	0	1.17015975064685	1.0666047541836	4.20680848741762	0.0549004948948917	2.67240613636804	0.787356601740794	0.705519438785265	1.82072422732226	4.5727927146975	0.0522856583099396	0.0033457931312364	0.993719290591788	1.85004699922518	12.823563749496	5.5875332974315	2.4272380736913	1.5126720331632	0.813983954356198	0.671580410064802	7.69934414893477	3.20894118549959	3.13881602243029	2.09136595075374	3.65375687081254	0.0386428723848282	1.74642041252617	1.73095402243366
CTB-55O6.12	79.214405390851	57.3900128083845	81.0567967684079	36.3868328864445	73.2139490588127	85.513716668124	13.4474106795805	46.3675018732185	22.0797821318449	51.6394457642316	43.3416169643606	60.9884497640378	122.206424759243	58.9916793694134	50.8719211052781	42.5305550742882	78.1074293299251	46.3994886034799	54.4967609296127	47.1161490310831	28.4555860000331	53.7984108196658	70.7292441348372	34.7252656801055	36.7145908662247	58.9970385435399	42.5644334527698	37.2224027440538	70.1812211154642	60.0423206500765	31.4643955878937	93.8559158011302	37.7215263613312	67.6505103807112	93.0297705168565	84.9352121319907	47.3862181056475	53.0657646698791	37.4140884227242	63.695888744932	72.1238014870636	36.9933154031098	51.609927192248	55.4714294849346	31.7211052086709	46.6879818708105	73.1996258541996	76.7001506760348	38.4471969343936
RP11-503C24.6	0	0.183853374360366	2.50637834912227	0.119299225264467	0.0876388878554852	19.4773347796504	0.0421127999691375	1.96989767750034	0.0566168896637262	0	0.80938107545157	1.06531845349738	0.0660397236846522	0.0544519294115524	0	2.38263144341464	0	0	0.0571997621160314	0	0.0455521249715423	0	0.0277109691295361	0	60.4190245580736	0.0652118746588193	0.0629920502764789	4.12167747583152	2.23273885079584	0	0.105383460533557	0.0620280586465842	0.00387711076925878	0	86.2830916478095	0.0384077525986073	1.16179726380374	2.45595155290804	0.0824006968260536	0	0	0	0.113024379767724	0	0	1.23673917534964	0.0275039345110021	0	0
RP11-588K22.2	835.184981806492	323.40877178978	272.762352058826	105.626949069544	114.390130601082	337.178102573606	188.564599512039	90.7618909850431	203.169037901645	164.336753996396	305.272917241534	110.421067284494	191.04572451206	505.034790387486	59.8488813758851	313.631684782098	397.349469399671	476.019191056223	317.734742350165	406.60587722688	49.4542677804267	516.900115820662	238.462657042643	315.140847928063	231.339189944489	155.567717340316	126.277165585416	91.8546444350726	115.107577975648	387.315658568279	67.5235430251051	103.292402889189	303.778449882357	704.364480681746	304.150902148969	111.352402794112	150.028722047939	237.520184848325	853.592017291154	413.644885446926	842.797043051976	45.392791313478	114.526792679085	306.390756130357	520.135143900153	43.0342923200558	199.805290170548	519.266474018208	303.421208652474
RP11-503C24.2	3.0976382657813	0.185394878611652	8.53771061692905	0.120176804455521	0.0882387678274843	4.85680341210563	0.0423697686408335	8.88346971826759	3.9197648883127	3.09018208360471	1.66159716915371	0.010307615245956	0.0664685567879446	0.0547952056718173	0	0	0	0	0.0575629327892093	0	0.0458326517268621	0	0.0278734923713624	2.22042660643684	74.0396138847756	1.42879331620273	4.02547002543758	5.79983070489225	0.697271772263509	0	0.106135053245521	0.0624267797617191	0.00389832144553237	0	35.5842496168318	3.62015529822285	10.0949893375859	0.040326468447462	0.0829577165974187	11.9868740699456	3.63906944090764	3.33887589329455	0.113844389568361	0	0	0.0318413045655965	2.46187220849795	0	0
RP11-383M4.6	0	3.53849214047287	1.23607301856764	1.61890433539775	0.0485160670366777	0	0.024476547331141	0	1.299631100656	0	0	1.05501272745452	0.0373969679019364	1.28836866826656	0	0	1.73012000206687	0.745250865154067	1.30266058115691	0.823995849562256	1.24190452937248	2.83103870977954	1.14796074025615	2.45570497718115	0.816495150122388	0.0369608332293449	0.0357876167089877	2.54008925553867	0.732124624742181	0.566706682104181	0.0572950106225555	4.960952784295	0.00235433022770637	1.99054501736147	2.81841517385417	0.0224153334724548	3.31513931424776	1.21322035340576	0.0458644562138493	0	0	0.823719677120514	0.0609821492416602	1.54723182023387	0.647809473438995	0.0315525327824223	1.26966110595867	0	0
ATP2B1-AS1	75.9926769843481	12.6133197399174	153.44680869578	29.8388973680845	27.9675326919891	59.2692073732893	89.9905833093084	105.567104589624	56.9696653836784	43.7874627766497	26.3163192268455	24.1998333416959	60.567123037717	39.8131956761482	43.8891978291222	36.3261498557781	66.9232094122894	47.9357999641602	31.2084162363556	51.3190722392908	66.6851193790019	44.3373261093935	27.4225944514368	93.4759454569633	404.723759359425	32.2635196821859	35.9496576861436	42.1872222199305	109.88507681748	26.7912838122109	33.0442772124866	54.2995642482256	46.8959853422705	44.7675393879519	128.382339063982	20.4057316256981	55.2830257332071	59.1012085707286	87.5415904965825	109.592948210393	319.881786572481	44.5663821716941	6.62921525495998	29.6513402043949	44.4801693714072	49.1220657790259	29.8335205475736	42.2980577013644	28.8263468558254
CTC-338M12.1	0	2.32851199356317	2.5200621706084	8.25891498162896	1.59570176512084	6.79875261925546	38.455470211412	3.9431712944174	3.95011721250131	6.23246406612086	9.35893292050094	3.16791539797594	8.08387369620864	7.70986470997761	9.97512063128264	3.60832385717331	0	3.81466569351996	9.0739010128002	4.17266134491924	2.53343219087395	7.37622544323122	7.99265109483025	18.8547762464934	0	10.6857170389123	9.28926447958715	13.2964313755997	2.98718440456609	1.76676673400863	7.86177473750314	0.067861386256606	5.10063704534552	1.98824667124878	1.84007771433095	0.0417840574762627	4.53846030141541	1.26402357016512	37.8461564569311	13.6350163274447	2.87132199149608	13.5116361957166	14.2898323870617	11.0262630411357	0	1.28971773802223	0.0484955253256825	1.73086491135891	3.47263240280994
CTC-338M12.5	7.48962501329629	6.45683272688758	17.2411919011808	34.4957633618316	24.921708280543	18.4576310357224	76.3688425856198	32.5589157048651	14.2969774202517	36.0506207742867	28.0648597055232	10.5289351123377	34.9104986599291	11.6119445373634	1.99424225837267	7.91145154382327	23.1597357532489	20.0918812185546	18.204878167765	7.5283386416123	8.70956232898533	5.28060597018248	16.0004305766331	11.4970048449986	29.241113506086	49.4237634247235	12.0381522801366	11.5468003032715	28.2278002740945	9.90490144456256	20.431109827477	4.06908769661266	9.18006881988306	5.96756708204854	6.48943891377163	60.8786936362574	84.4062160916858	10.9051312172229	55.6966002500791	48.4838012036884	27.2266397120059	19.3325097399525	8.23184204412897	23.4874549656452	21.2279619308157	28.1598840635369	17.3743909677307	7.02070941629467	6.08564064871406
CTC-338M12.4	81.7458241055098	59.4391300968938	45.4970678178504	49.5179258920837	57.1707266600803	32.0586578415345	43.8253107691427	62.1542541626416	42.7491812026534	52.4201849424606	38.2330271127487	34.711392779513	31.0221304187843	33.4031881341168	36.9067328821912	51.8112039797997	44.5990291492014	69.653104162172	24.7259822290401	53.01306855709	48.18150892053	44.3513733674109	43.379854994044	46.9416263695191	151.30474252237	42.9569041439086	61.1209737275015	59.6028713259834	152.734675406274	82.6272019944149	37.713362860101	151.901499182325	64.2222312040331	39.7933026927877	52.0783579555395	22.7958337925392	180.312078532996	53.0689700889042	48.8694170916487	40.7366249370349	46.3123153088551	63.1083465985508	35.5759272500828	72.6952878643105	43.7527231868124	79.7781982285043	138.821341149566	53.7596558956843	110.21976761262
CTC-338M12.6	0.534443308595022	2.24497347130885	3.70228446293828	1.78878545760366	7.18289908650569	1.93725138850296	1.26955610982539	5.92175820164839	3.89707290411349	3.90314108451309	5.97884741659828	0.00981408984053522	1.42720591246851	5.10833599815644	4.98762757007976	1.76364726590609	0	4.64978211049636	0.0544459160050752	2.49724840795069	4.92584684557341	4.02533445227997	1.17620017932122	5.26502734338567	3.3234541152006	6.62009892650356	3.99940780313299	9.20730159053637	2.24139615805603	3.08015041928437	6.1612183160725	5.26405508964322	3.06069511496807	0.993532450666783	2.77960056364817	1.24542647548972	0.0240640709544939	8.34557276633678	4.31242582298829	1.66332993609949	1.40580102404149	5.91762280451851	9.32031382621453	4.72703185155655	0	4.86962503439428	1.29336680392404	2.63273796290928	0.84349230806041
RP11-705C15.3	92.4705778479844	132.797344706497	44.2865354702132	34.7808740675352	124.423010852586	52.4651903341729	32.9020253734612	125.299131090175	186.116724684644	62.5865695066342	45.0313015999522	58.8930073612937	47.1548417675472	27.0096251518299	52.8666725599393	48.0656817747284	94.398198300604	149.444696481673	120.560714647677	129.669792336011	23.5285882732916	78.6991900615421	79.8731312176971	75.4044242672946	50.0769144227224	77.7738694980143	67.7900536118615	76.1577150500641	46.4699857697829	72.5286864286555	97.0916131359268	107.140374610336	28.5487634085885	201.960231159858	74.4026822367424	19.2101553682189	101.495826913312	56.701743000317	78.984990443811	96.8249843051758	108.925350912919	106.888030440144	64.5223944522302	41.3651366701096	92.5343576840388	114.166888340458	63.3296628455987	168.408755005473	144.300175270584
LINC00624	9.51250961399041	6.28948637954542	1.29368887900734	3.45745907635366	4.49584726311325	3.87989965504653	2.49255637554901	4.93021240900399	1.37724167920029	3.86087536907153	5.92863871064435	9.46202550645571	6.76564915712229	17.792167352982	4.98697084103007	18.1314694181024	7.71357959356959	6.94034614343896	3.96124303528918	8.41280827075685	24.4485405069307	19.7446687912841	14.7813286958315	2.19961478713144	11.7203746373997	5.42319917608202	0.0691562688525029	10.7821299281592	7.60974225873114	8.75463166857364	3.27759662483265	5.35166455360455	8.15601434666407	3.97820883539008	20.5155621857116	0.0419108250416595	1.16426127133349	7.25273606689497	0.0908990173431494	8.48905948782195	10.3224107306881	3.32476289515466	8.08500983862872	3.84905552642543	4.87458879114443	3.74418088967379	2.55096954992557	10.5765626568541	34.2704391858648
CTD-3138B18.5	196.451764544999	106.554067589526	113.048308741548	143.301625301846	266.309654513105	81.6165897957401	76.6704083112382	85.8306048843711	77.6850222676719	89.9852741228763	110.5318954578	96.7442057546806	68.6717793832373	71.8596147887391	107.729161778964	213.138121807849	127.862876437954	79.6666442438745	194.450753773115	156.587029074307	134.558522441122	43.6402775567096	127.782108029758	113.138420317427	91.014507946005	91.2018413509463	75.7824721211874	93.5362297529513	155.623742516067	33.0412152114878	92.49326105872	206.287944663064	113.153790965774	192.009223041485	149.755787371112	83.8079304727332	78.9717845644716	80.812561703785	90.503053194587	115.496483601769	109.611848652921	111.911112211121	93.509111588814	241.59650609144	258.72724857167	381.576066232635	49.6996800021141	51.0956632057845	113.659140749522
GS1-166A23.1	0.540687361297027	2.17538637604136	3.66989924605084	0.10019696465939	0.0744230097627407	4.8656819535182	0.0363509628812737	3.94788315497288	6.32812320900617	3.13152171270548	1.67447350858917	0.00895269143075117	0.0565132394217172	0.0467917514478751	0	0.520350548404736	6.95112753565723	0	1.35598453739806	0	0.0392704868962654	6.92904436990443	2.29698188672592	0	0	0.0558213723810574	1.39262695944924	0.786608518475512	0.704584497676716	2.47088523681099	3.13686843352578	1.38652195135768	0.00339434094988778	2.98446940186119	5.60702877000251	3.57894855757537	12.2100942918778	0.0346247127933184	5.58790389247906	7.75625824696829	9.09220593165695	4.23321731062204	0.0951328125915181	1.51210801694124	2.06183219450236	1.28194603578154	0.0437421444230426	0	0
CTD-3138B18.6	6.93625615381043	17.7771287752232	6.17183730566921	6.65577970344346	8.78025383576448	2.90759248175026	6.10938511048067	8.87965669691653	2.66601882241854	1.50226330691383	9.36269603755574	11.5561143550886	6.75763344732873	10.2255972639684	1.99427819610705	6.75515440046643	2.53544269519268	3.81632577872976	11.612609516118	6.71891001496854	8.63867051067153	11.504603575722	4.59196845220429	15.8844888668552	9.19569999323401	5.41734693908861	1.42084952296835	0.779167631713956	3.75737295927167	3.02934789339974	1.72351544195872	4.04132996477529	9.17361282942662	5.96845323649878	7.43705421279668	28.4341766424739	7.89857008029941	9.62943885630651	2.98315092442239	4.21358796108432	3.61486225904003	1.63714603359073	8.06754129688517	6.22853203519726	3.4613707713863	2.516308662664	1.30859226277185	5.26998775869894	2.58932660179879
LINC01179	71.658502600671	2.34254044456824	0.0499414880265414	0.137435239214272	21.7242206977103	0	2.49551531738164	0	0.0638839043846602	0	0	0.0113907536555322	1.44440898820296	11.5354358345701	5.98443301085781	2.97514030646555	18.0701417505106	51.6143342752972	1.38252567438365	7.55108110823312	123.022227372576	18.2849148628843	10.2742980208236	2.77788719996149	0	0.0737913355274458	0.071227193063315	0	8.36043755280432	4.91218551595969	0.120844645361583	11.8983488414536	14.2686470724179	0.993383936610663	2.7700075156326	1.25345099275013	0.028120152421967	0.0449819653824877	0.0937731924472223	0.8063516043535	0	0	0.129935554591355	1.49817764843342	28.3685286233237	23.2835490413961	1.31012026513755	2.60840071178739	21.8777883970114
EWSAT1	1.15844592463716	2.33094420298708	8.6066805140214	11.4480252892369	1.59627592063506	4.852545423204	4.90956072088297	4.93017335819956	39.4810580185299	8.60491033039579	73.0019910362141	17.8470097484992	5.44295392122178	0.0597645261368993	1.99426732061982	12.4245258681705	1.67483983754783	2.25664733077997	0.0628240003165241	4.17166289173319	1.30134296956124	8.05621349526498	1.18111014523342	1.0368579408762	10.8751724972205	1.43713211169956	4.0624458878759	3.26644073470049	2.98629377384885	7.47509554336302	4.8163223620855	2.73422456610749	0.0042014121340288	3.97819796130182	9.30207385798755	13.1174081991181	7.90300151227153	3.6680039937263	7.22124497706307	7.63192165163687	2.8703915837656	10.1076535632446	0.12589846748625	7.77341202342262	8.42725501097137	1.29336178902091	12.4164016996477	1.72759797474178	0
RP11-353K11.1	6.24594331075503	6.38253151323206	8.63853616228709	6.73431940425353	7.41939640446748	9.71316239339001	16.9949239346308	20.7225934541757	10.3820717133441	15.6773349778096	8.47750344431045	15.7671270850399	24.0468871693533	1.36377856365968	12.9673980818511	6.70428776696273	5.97228060075064	0	12.9728146879435	8.38986988923142	13.5769936854861	5.97535176349808	2.32384393003588	20.4431925098176	7.48350312862774	10.7559509861005	9.34564513718604	12.4140558846285	14.5040923337584	13.136592810085	15.6100925006905	5.37532386239175	3.06391806948015	9.94795416221688	16.7523469539066	11.9773786487277	25.8680282274455	4.87738737124129	21.3814781390965	11.0282057887599	11.757650588434	16.8542926501667	4.99287686173382	6.20387424653354	8.43439069763541	14.7077801569277	12.4067778986252	5.2595730156041	14.0001560810002
AC012442.5	6.30049515946514	6.24287318730857	9.79853336772253	6.63769497062885	5.91270325562681	0.96367789792848	20.4702038785089	2.95636074656982	9.03290551552541	3.86639609796621	5.93559891318093	5.26514938754285	18.5550096083855	16.489048869913	5.98469192909111	4.87372617554438	0.818006645402744	2.25927936442828	5.23245288656188	0.796997832567599	4.97657604376734	5.33527116345035	2.31983491245549	3.38114597454349	5.82712436936032	6.72501799559054	2.74095848380045	5.77498459593137	7.62529300523984	1.76903907326833	7.83146465235953	7.93597454366695	2.04416137276814	3.97834264681338	7.43949229098657	3.63475540657178	10.1302259155825	3.66297635648754	19.7106270830478	15.3710825631899	5.8556246116346	2.48190915510241	1.77727910264731	4.66489831601241	4.1967488778133	27.7529311179713	14.705449087816	3.50384308542593	7.88719896376828
SNAP47-AS1	0	0.0820224171218762	0.0231731114386327	0.0569603808420023	1.43803025127119	1.94977499290939	1.21460885900502	0	0.0290801384562641	1.59354207083638	0.839131273639012	1.05294647101422	0.0335326376270038	2.46140976471173	0	0.567407888557891	0	0	0.0293584901803624	1.7088871696206	1.23179510149499	2.11684016974571	2.23888988319963	0.521919701880816	2.57797439414128	0.0331454607727334	0.0321035031844313	0	0	2.68890228503033	0.0511049920062622	0.0316492982959691	2.0339563134741	0	0.926204708645155	0.0201813564394669	5.45817189176858	0.0210170209515995	0.0410322615405461	0	0.708774551827157	0	0.0543418798717175	0.755755028361869	0.667062010897944	0.025148061144265	0.0264796327599882	0	0
AC005537.2	46.8571263682048	24.8156097755936	28.3063665103002	23.2279545247259	62.9203304917878	68.9963539689144	26.8067823328914	14.794743866068	55.612633093211	49.3141861914311	28.0291339175482	18.9412514421951	10.8675009086205	33.3818045484505	25.9342753073102	54.3483662955256	85.0179361104564	86.7782050480625	5.27966418924869	53.0372719550136	5.01056084747362	101.816973590311	37.6674473030351	61.5745620185549	74.3838952036777	33.5670890550002	62.3835710453601	8.22520111031218	64.8741808190079	24.9350453986114	50.1178664079954	39.7266697662936	90.7160222980645	52.7276986330722	42.7804678667242	23.9832944605312	11.3180145679238	30.1795658842742	1.55608335545393	9.29466494745877	92.8520193181604	42.9062577414143	57.9284939636434	108.726852381191	112.46483670596	215.727506284023	73.1928466273116	45.8212168552738	55.0770075086901
LINC00158	3.94015355530299	10.4285428295084	0.0329337461151888	0.0841775123816483	4.21094116165323	0	3.58913572596857	0.984251645194471	2.56652868478224	0.739005598414842	3.44046849056797	0.00777983239747337	0.0482337671847091	2.54507479593239	0	1.83378942661493	0	0.728065936354744	6.23006658560771	0.81109956731482	0.0337332190695783	3.45352657624119	4.4966929761219	0	0	3.90658303011579	0.0461016013313799	0	0.714313538893277	5.94971150679287	0.0750177527549546	0.0454254039756581	0.00295603909819941	4.97733961513985	0	0.028582109689317	0.0189117803016522	2.40224394457581	0.0595360535589352	1.68725203367441	0.68099619497481	0	0.0800667101990903	0	10.0857438854089	0.0425506990976987	3.74155143779488	0	34.6213363124382
KB-1572G7.2	1.7955930818235	2.31545215527139	1.29244665327622	5.03944496431365	4.47775490156008	2.9079988226184	0.0447658882793869	9.86809957223553	1.37545753562646	7.83329494679328	5.07993305879803	14.6930705773409	18.5361487130396	6.42993324361247	6.98237868735648	15.676166666214	5.12833965436416	6.95751025762906	10.3170483677671	1.63858534022702	4.97401874103022	7.40046130764414	9.11154143976025	6.35403176056812	0.788707390344569	8.03090012404699	0.0671965991431813	9.96611064165396	4.53430520193994	11.3680090881738	1.72010378910185	4.03401851924873	5.09979639659848	6.96383871507189	2.7725631616109	24.8557350390358	6.77283546086229	2.46494501582852	0.0881881401321452	4.21738851051565	2.87636683476483	4.17665971287195	6.48350486634657	18.8081650281377	26.3107704787881	1.29336385857233	2.5529774801629	6.14207718681704	1.71122766152608
KB-1572G7.3	1.92507881399104	0.106942008290657	0.0290326575239244	3.09806149249916	0.0551051980461345	1.94512584352879	0.0275716677862997	1.97407945358744	0.0365832800704224	0	3.46806694517113	1.05741743393353	0.042314778615883	2.51312672926191	0	0.544586690792418	0.836935519653271	0.736741035390998	0.0369405798164677	1.68482057805154	0.029729834195145	0.613548520311585	1.15486690231434	1.1175644398312	0	0.0418150164687007	0.0404713658276598	2.51879986162372	2.32580647638898	2.58893580872499	0.0652700269927938	3.80734135028773	3.05185123452492	0	0.920566891958498	1.21431455914458	1.14077776555786	2.37971753506686	0.0520464597676877	2.58061165917526	0	0.817361725976301	5.82159205832378	3.16478630246978	4.36521789663898	0.0335898666481403	1.2763985560223	0	0
ARHGAP5-AS1	249.494068320338	125.167260965052	409.101179173804	215.945944362039	130.503005236843	239.031358289186	158.170989444267	385.755869446942	481.212183139272	143.192031987416	272.093004612494	411.127606025053	191.056119115232	501.225438088606	682.287678044532	148.68754993313	575.87653906153	527.864646737233	162.186181961498	480.686865152006	150.670979663659	296.038252031981	243.031478324673	178.072865406775	186.220709253121	248.026371231699	634.769639521081	375.082807802823	131.888363654581	96.2327273978171	799.878065292284	95.3582179918919	328.244319540569	287.513835080735	290.193233101236	470.279919300282	747.643800153158	38.6419292411415	203.921778300805	180.868952259211	415.759746679017	543.681740897935	621.42590753185	197.733922070724	331.451015720014	261.469355344786	217.142831555976	199.219494420359	381.293598681051
U47924.27	48.6644140632821	90.245463411104	106.912241187661	92.3636152443477	219.550884198217	74.8140272411961	73.0248167725172	158.84177335489	135.841433226058	414.398664140907	84.1560793241757	52.5887901414913	146.579551423619	157.668044545549	111.719161580603	58.550158573673	66.0435093193324	123.039683052122	229.421721775711	232.400830188677	17.3574075852106	31.5223072562405	29.7075948217638	109.64773494911	101.878141386989	42.9942930980856	74.4567275660816	92.7068494413414	21.2810105492639	76.2464176090854	122.191067882449	101.916094269065	28.5490636551406	46.7568917682396	56.7190160128938	404.233690061408	293.13240152407	10.9133047357449	50.3634846854204	146.089518251357	291.57772171007	96.753518859068	99.9408596600172	118.005409979847	55.0329411127113	139.951703417017	38.5359617463006	62.5591600099648	252.765436101785
U47924.29	3.34701010787483	1.97406481167878	0.0277656307551624	1.64200648660565	4.09999176951479	0	1.2307029249473	1.97453216972043	0.0349555361374571	2.39550948843854	0	1.05651334394311	0.0404048755997394	6.06545806200604	0	1.21057301903564	0	0.73990084806386	1.31232450887726	1.68965297217794	0.0284300296404099	0	1.15226132152248	3.73875854525463	3.42256240918486	0.0399300006388916	1.34350629684042	0	0	1.91465475530258	0.0621596665029941	0.0380967643172021	2.03654684117977	0	0.921693407899914	0.0241414295324436	1.13843092125459	0.0251525771722357	0.0496412358047106	0	3.04831834158957	0	0.0662098060893541	1.52488834541011	1.35648375348334	1.27199456735563	0.0392771924319377	0	0
TNKS2-AS1	8.78551392358493	12.418411007668	25.7302863269339	29.3716185084272	14.678847378847	7.76662173070495	14.6097121852587	12.8240324585071	6.54676273518431	4.6324659414212	22.9909767575856	6.32286755589911	29.4356637965489	12.854012773534	5.98427476676357	31.6918077887557	13.7173915864092	52.9413718702206	15.5738697785249	17.6821125976944	1.3022406258323	11.3872590265519	34.1385636797406	13.3046081433012	0.788722844892947	6.79093776121295	5.40609258390148	5.74756985996217	3.74158690383973	2.38705350351833	6.41573075916282	0.0729210045987596	17.3292733876477	4.97280289015455	18.6067715652332	14.3753113694803	31.5114691255289	2.4732389674871	32.7674486701543	6.7547360884282	10.2518552840598	22.7536121092817	1.78878681575518	10.1186929120692	11.2565403601972	57.3497378719955	25.9838633971268	9.6727040480977	15.7346820138904
ZNF674-AS1	77.825750136754	71.8898977881781	131.465529843866	176.179135197836	52.8654964247818	90.362270106828	237.079222702699	179.561014921761	80.2733488170659	91.5490324929924	80.7519493459259	121.976025722228	84.7974505185714	133.341947668264	74.8115267574339	80.179733947885	113.263124156391	59.5301660506372	134.880718038452	257.668081573543	160.463918895398	73.2687148866366	83.3128626778757	172.428048753643	483.882588327094	96.5620461257776	90.3821913633902	59.5691986842024	75.4587840718009	90.650263819429	106.569488482419	150.811730145183	87.6711257866475	67.6491740710935	190.691726435805	27.5874286481759	120.683461058882	110.932953124341	159.295789873837	125.691108138064	130.966913809658	77.3868335998756	103.161440722173	77.3475528768165	264.514327103485	105.581291489866	70.7666762242333	85.4955935971758	83.054209181513
RP11-399K21.14	9.40920682672024	20.4744340847392	6.20953140952241	44.0306742444868	1.59963901711333	17.4882572044043	0.0497707118382031	5.91555423511479	16.8459899782101	6.9832782591671	27.2389724593281	18.9289277795328	2.79462275141993	10.3219977706684	9.97434767037752	30.358651499804	13.7071430566252	17.0057645043432	9.15291160308969	28.6564166724199	3.77532418587518	11.3691317762578	43.2582173936067	21.4846620137677	21.7215006662589	13.4618455937656	14.658465368477	24.0279538415995	2.97744842227416	11.8102754896102	9.53558721652508	9.34161659714013	14.2744122983455	9.94736438720118	54.0198584110036	14.3902730607701	28.1679548528951	8.49279206461193	5.86948473261769	6.75124245444752	59.1862341937173	21.0406079035485	32.015662689241	47.0467026999071	3.4417095085289	4.97964226671725	12.4582427851212	7.01796243493239	6.95887969102245
RP11-399K21.13	0.570253075179302	0.0996706847562866	0.027371994469404	1.63750451403474	0.0517464513008868	0.968649030746426	0.026000487114744	2.96476120016165	0.0344504339765447	0.751476390100201	3.48071140548006	0.00654181769761097	2.60196177186999	0.033204454231925	0	8.19765479730343	0	0.740917462997697	0.0347849887480578	3.4496678934976	0.0280262544978588	0	3.35632662550598	3.08608961650947	2.55005493679046	0.0393455435791129	0.0380890802626518	0	0.727627106898079	0	0.0611987683761852	0.0375417631114289	0.00249132110583405	1.99031302240706	3.76277956066586	1.20938390762433	0.0158196973539693	0.0247984957051662	0.0488966699658665	0	1.47157327484544	0.820490258252179	0.0651765632801556	8.79774921400237	1.35194726928804	1.27491561453912	0.0404899476178968	0	0.844492604980467
RP11-103C16.2	4.57863970623471	7.29295159558544	1.26707524140321	0.0906936867535333	1.52925900475994	0.966038855963311	0.0333601846063687	0	0.0444938676421637	0	4.30109159245542	2.10607837839166	0.0516341834098974	1.32767427050052	0.997001895345063	1.16408223211565	2.57682032187041	4.73830919821526	0.0449376477127427	2.52668786002374	1.27380715028249	1.99462343236051	0.0221284334677099	4.83163172603016	0.799806321218752	2.67283980040749	0.049332634225865	0	2.28114527658483	1.18291776995574	1.63738658334165	0.0486030830707025	5.08772258367987	9.95638655323336	5.62192906506427	0.0304877227977427	0.0201368135132531	3.57944590139235	0.0638634008917524	2.54979048000868	1.43141995519363	0.807565580628428	0.0862018620285567	3.14927072374814	0.638949149932061	2.45925038277564	1.28193906188509	1.74925546462043	0
AC123886.2	4.57447797762577	0.136229213698628	11.8554764666108	0.0912379524207435	0.0681196776679059	0.9659867127161	15.239418483457	0	0.0447323955809202	0	3.42491660068852	0.00830678032032461	16.482329087793	2.56362423488615	0	1.81235964000836	0	0.723491313893905	1.34503860883964	0.807610927889885	0.0362049813452936	1.99317426592722	0.0222400406813605	0	0.79954661544105	1.39376163328017	0.0496004578665099	0.790590533004031	10.2947844446939	1.83939863458789	0.0811668010242118	2.64175393557694	0.0031531966814049	0	0	0.0306451238636849	0.0202378021046242	0.0319528358823729	0.0642230691474899	2.54895859529067	0.67592508325324	0	0.0867138836655929	0.742119591701697	0	1.25246567134222	0.0322937643506734	7.2110949265379	10.7877008891339
RP11-245D16.4	13.8290613631782	14.620150647161	36.8643554619345	36.2690859469196	29.3565226273721	30.1190816862286	48.6201994088974	13.808369361264	18.1858497065609	17.9492443939606	33.151738210629	25.2448458677294	17.5721529990264	32.0782465746326	21.9443452511499	125.278450521639	32.5977888063228	86.0760585930401	20.8169454286431	69.1004982071337	12.4140843441599	10.6660502453688	11.4511811504774	33.0472281156395	86.1558915978539	16.1758339605112	29.2648355052754	21.4900702543291	24.3634341409834	18.0487462721924	50.0259863467942	21.2400294764179	14.2769402239909	23.8756344195444	49.3074870397187	49.0369042705719	36.0946513873033	20.5412608880208	31.6226635427975	52.6885559660816	44.16892779564	22.6888894578592	11.4568671095393	85.3447208400697	55.8819133280798	74.7705027532965	24.8617571979355	22.8948120748776	88.4080489391265
RP5-997D16.2	55.6935497297109	30.9820479300854	78.6176893093705	75.7649453367737	63.0197385081458	55.3829828007461	48.6866360007952	67.0873808939134	120.19805736253	51.6325364971417	87.6046642477941	63.0927198599095	131.625830163433	65.3998047571573	69.824579222413	18.4023114473712	64.3538567621379	32.4453705335391	77.7995741660676	85.8789855452603	85.1557695641637	52.4385993227828	54.7801591972497	33.5549363744086	93.5757825656458	42.9611645263884	73.0533190096732	80.3261254466383	22.811480015763	46.2287727997777	28.3479373724729	95.198583152515	34.6640479578491	49.7421523425597	39.0497505584838	33.5582605202766	56.4045070593064	44.6447910129101	46.0130974307538	33.9347810606101	58.1024112794763	89.2249579577052	101.322152611436	41.3911230164738	12.6263503888143	20.9348587415813	48.4150369238913	68.7692417517342	31.4504035129629
FER1L6-AS2	3.75674876561908	0.18118453180892	0.0439633212626789	0.11777538728899	0.0865957390706058	0.964090581767264	1.2723324898084	0	0.05599184709616	0.72346891553429	1.66280026161032	0.0101507035270445	0.0652932744116606	0.0538540873001523	0	0	42.7172525034686	1.48878556537244	0.056567352014723	5.04955047634467	0.0450633666802411	2.62520399784422	0.0274275756350089	100.559236991071	0	0.0644762879635064	0.0622854044569858	0	3.00923514013896	0	0.104077555935757	1.40520246347039	0.00384008529315105	3.97891661314577	0	1.24789634244013	0.0249253729258916	0.0396593062780504	0.0814318462788441	0	2.1463405158768	0	0.111600097380637	0	0	0.049268560514192	1.30985312402175	0.847757493948234	0
LINC02018	3.71519222207997	6.25344045036048	7.38092114867179	8.2320075485346	3.04603153842046	2.90774511174413	34.8171238350538	11.8424707910798	1.37623629716262	17.3679661792575	12.8042227394845	15.7443894945642	5.43139160714762	13.9882160227217	9.97526243497779	1.74108525583352	2.53606215646707	3.81820548016116	1.38025226583121	0	0.0489875813626601	3.28306708520155	3.45630147854551	5.15413874089989	1.62302654923767	9.35490675726223	4.05518196942211	12.4720383786553	2.22189451537021	0.520559543320007	16.8786830202848	1.41363047782202	6.11853352890838	2.98326061091993	0.910307614462906	8.37318092162792	4.53596572078401	2.46634626373889	7.20006990276122	11.9302640372676	3.61689473452239	4.17420763379516	8.05452347745953	5.47430605544101	5.66180000615629	12.1199339800175	2.53251661118125	4.39817794161222	0
CTD-2036P10.6	0	3.99150013932763	8.40972965544336	0.100298991494837	1.54978516301106	0	0.0363826133956437	3.94786387848196	2.60880726389098	1.52419150539407	1.6743914917362	3.15447438716619	1.41208485541727	7.50252265753855	1.99463267185999	1.78890967275027	0.824324646959162	3.09459920118613	2.61510792466124	1.65544364215761	3.68698251332656	1.27594454412756	10.1072833207836	2.27553368141422	1.64096728018478	1.40683243629765	1.39275804819508	2.469024095625	1.47925938674408	3.79057827610217	1.66380063014283	1.38665044092632	0.00339703089340215	4.97568447483176	3.72624715905024	3.57918857904697	0.0218896565318552	2.43031688082997	2.88796621187487	4.27146838582275	2.17524487687237	2.5116769980439	0.0952285873742709	4.70000793014598	0.628181545187745	0.0419218430383594	4.94673755768745	6.19682062179372	1.72037888057491
LINC02014	1.78855651578983	10.3621437172447	3.75185663560686	13.193310590775	3.06612556464516	26.2510466831705	7.34390181055214	22.6965850830714	1.37886544728277	20.413562877691	0.807792243209711	9.47113700240024	0.0763581619669145	9.0209450544717	4.98679398847215	8.5748562348554	13.730882260973	1.48008823821802	3.97547985398623	16.0084939995503	3.77122942097786	65.432279613613	5.74026842616559	38.1988958314766	10.8409649328397	16.0534900486569	25.0785870939086	18.2477840220389	28.3749923203825	23.3024900431105	15.6203317290295	0.0716070501369552	0.00437553858224771	1.98817462460468	6.49431874889147	0.0439315338229669	5.671706670405	0.0458779511748411	8.68860709998218	4.20351963532988	2.12708748383612	11.7702598876017	17.6224825449436	14.073521753228	9.13890773037078	0.050725356817904	71.2758968472599	9.68026439362506	28.941204394964
LINC02015	8.78899337865468	43.9096260976355	8.64937725207335	1.83641830486188	21.8794003288382	5.82237998705278	1.27875132613669	2.95567910870958	2.67594153126837	2.28192903806932	0.807984518820791	2.11852108920996	8.14775641919405	3.9298556558526	0	5.44838018635603	17.168542837489	10.0196092993543	11.7120604681744	21.0722312142628	55.1818816583034	68.6821705848346	5.74314711199464	1.03734098331795	3.29079629449641	2.78316907471665	0.0738222875333632	0	40.6531426533154	32.7696039207822	0.125811941014012	40.7070761147873	81.4972260543067	5.96775885873164	2.76907510319374	0.0445335281960126	3.42188193346207	4.88121569184094	10.1256402668439	23.8226776928364	7.29277156983448	0.796708988905971	3.40255284583542	10.098144275522	26.1226622670632	22.1280791031699	28.5445780309281	3.48956457422774	0.839884968290596
LINC02016	11.6257286100051	0.185181152627719	0.0446738459316691	0.120055242689648	0.0881557107160091	1.9363390304433	0.0423342130775248	0	2.64955534790717	0	0	0.0102997098050741	0.0664092006780592	0.0547476996858793	0.996814472308584	4.92015951300566	0	0	6.46107888396356	0	0.0457938346190208	4.68757027873315	4.57484715877465	0	0	1.42869016682397	0.0633417789727218	0	2.23184426542698	8.88020804183397	0.106030963926548	0.0623715947377348	8.15041755623441	1.98845230587047	0	0.0386076731144009	0.0253074422882773	0.0402928123309523	1.54655056333413	0	126.176279207022	0	0.113730812547026	68.1099170919369	14.205417833936	0.0489209193475126	2.54937376329363	0	0
CTD-2547G23.4	12.57558959018	26.6256996359913	2.52615010046706	21.488316391271	7.46346871498069	8.73695916880682	13.4305044078024	5.91536405815622	18.161396509972	34.4758924016026	21.2416645354384	15.7828703216438	20.2193904999502	23.0999835427627	18.9520111883263	65.1640164604453	10.2585362479146	20.0910968714403	33.6795606331538	27.7804599850519	21.0141669078716	8.65134574452635	43.3045590124941	57.1633803818925	42.6524599440796	28.1423885873951	2.75602775643312	16.5264438781443	22.0963242349123	67.2940262616281	6.43715823924326	5.39210501719639	18.3521927452373	16.9116463690661	37.2199284447024	41.8238089781058	9.05925577263748	12.1080404080015	8.73887940999463	21.2156795850897	48.6899376020671	18.488189261055	21.0102632120162	69.647012525346	13.3381899391988	8.66426557960333	19.9120968425365	24.6587447910902	8.70496290333101
LINC01522	8.31966447337057	0.187432810416718	2.50889406403983	0.12133410985571	0.0890288867610618	0.963935256895933	0.04270763252548	0	3.92302912849452	7.86888281488228	0.809020863069668	0.010382678195116	0.0670329118199091	0.055246762891632	0	1.75056539158836	0.819004371674224	1.48650858154379	0.0580407106593568	23.0143333373573	0.0462015389890795	90.803279392467	2.31503858119784	5.20488588905091	0	1.42975409656789	0.0639320834051191	0.780434462866637	9.22864806847089	0.521874977654358	0.107125679379954	15.5684509620392	1.024680684275	10.9459395923028	0	0.0389447964097278	0.0255203971552831	2.45815854107542	0.0836912339870914	1.65870207442458	1.39926780342436	1.64097714438481	0.114925512339268	3.07201485513799	2.03727444581349	1.29138636454394	5.00171601908202	0	0.838923581818762
AC006460.2	4.35504107611564	2.32540380195385	1.29331671228461	0.131340018963442	21.5498438879284	10.692624724729	6.10950960952622	4.93041504835565	3.94803728984089	1.50224963067254	3.36377879789491	1.06612932393886	1.44210785573171	2.63982819383736	1.99427793057965	1.74017507127027	47.6340425632533	10.0843934314458	6.5168249389936	5.02158789574023	32.9056472289092	5.32758866648289	18.1606356464988	10.5027819167198	5.82283180010843	1.43633061300363	0.0684951458782743	4.10140317452473	10.7129996392549	20.9797222547932	3.2731584422243	13.1333598752348	6.11885119111715	8.95389782864376	4.63660118725172	0.0415372060367853	0.0271534230241977	4.8613069209506	2.98323798859218	0.806523524828041	3.61478712035697	0	0.124260238555095	7.77593499060611	38.5301637815559	8.62882715649871	14.8680746648887	4.37511555397348	57.1272943131245
RP11-134L10.1	39.3075183247517	56.8726420990571	34.3961560122545	18.2631382912709	48.2180823111295	13.5960604513828	30.4166746247745	11.8352179433211	11.7272755946317	2.28318556874942	28.0491531290469	11.581126019372	25.5947395191592	32.0574266300098	24.937040778288	11.0010727021598	13.69246582142	63.5871435364265	46.6185497847164	17.6415848750553	23.4905705071483	45.1513510906217	26.2558348192942	17.8977023484506	6.63020272039681	16.1671625719269	2.75525453705622	9.05548964494314	38.1572000591701	51.4237677611789	1.72773650852487	92.2413028498991	25.4870887664714	72.628558421077	15.794940141712	21.5757917343719	11.3148443351499	115.392911401103	30.1657472367988	6.74728166255165	13.1723663816244	2.47679706854717	17.8526516655416	27.3148377773909	5.56068896278657	11.1183847271354	29.818691157935	28.1875467347251	24.4563917640177
SCAMP1-AS1	271.805884825913	172.01151622224	124.128871824297	115.453596619331	180.194109402459	243.898794533178	75.4689656563768	185.477934191826	169.499492323723	275.597531270625	93.5013771211905	121.982256210464	156.046284862817	135.943274300377	117.70386702765	79.5385826459188	160.462863635343	307.319172736246	216.559944582232	153.18620199134	92.6456031460192	187.054996585513	132.365596636059	200.816044205408	211.324252251615	84.5346074228572	150.135801415775	170.554287552922	99.1010965225574	121.928086686637	219.222846926591	468.064110409608	123.34970584166	223.843817616884	204.630522775497	108.944985299306	242.458098969183	160.357593714894	132.130041552762	201.291373805325	156.701902207954	162.403051422141	103.218252732066	304.124160288691	387.379646323005	376.751029247007	161.319368107257	147.203467956145	210.742582559094
RP11-845M18.6	10.6973764101386	2.35361850936086	8.65380350279389	3.4889148177711	0.104691853333273	35.9703382873613	9.77583931208517	18.7455793242143	2.67636795780163	20.3709803471632	12.7342942828712	17.8750038928906	0.0781098124631576	1.36362257863635	11.969535235619	6.06561494669369	2.53097221029513	3.02592651181474	3.9798668823795	3.31852722098941	8.6963589193028	46.7702573846611	4.60539862582454	5.09917905376759	9.15046792457209	5.459253728409	5.40758611965891	19.0510461854739	79.1226017621246	6.15089205905242	1.73124352615453	9.33259156316791	7.14084391331926	7.9575939116607	6.49169464556178	0.044857106348144	130.245026472206	44.411608470983	18.6483078837299	22.1033582697474	10.2482035458784	4.15969333991311	5.0090412842217	1.49800264751289	2.03096573787494	12.2800007813293	39.3857158329121	1.72765503734336	6.96927098795885
LINC02038	1.79138006743631	2.33315251477623	13.4617009191965	0.133843214392221	1.59678540217255	19.4513322718724	7.32109640870375	11.8408704302925	3.95326992127926	12.5641741305415	4.21590207460765	8.41466800412944	2.78452295363812	0.0600461140565427	37.9096316074804	0.510002246811878	5.11972555122515	0	0.0631223310925382	1.63704879374411	0.0501133087558445	0	0.0303415209144373	14.0442238237587	22.6901548552684	6.74811771017598	39.1890559511812	35.0729093140036	0.69544879817277	0	19.9969255241269	0.0685384584586526	0.00421836781967588	0	6.50063965904986	3.64041111750467	2.29200043697025	0.0440327586505322	0.0915438077254338	0	2.86954903835141	32.2191864015209	12.7718049672913	0	0	0.0334595852564534	1.27598017722988	0	0
RP11-798M19.6	69.1094597500214	41.0552494215933	56.503572076945	46.1678482553289	74.5874693856493	27.2008387107173	25.5940089909524	20.7146299002559	23.3629112550141	138.792489003679	33.9877711924562	29.4526282757023	13.5553816836166	39.7787403347013	33.9143757107335	26.4571599543733	62.6626024101071	51.075759931211	28.5965929142871	18.4736127170581	25.9805426728348	32.9109173531381	22.8544829611681	49.9031773698044	62.6627275811727	37.5796298046701	35.915648921544	32.2588532647735	51.8668951700302	19.9153686979524	85.9157389369856	31.8155717588008	23.450948644976	38.7988414488877	52.0873877345341	37.1275428570588	57.5098881213631	96.3357282159961	71.674077714785	40.7502208303141	64.0517723139729	24.3647851176801	33.9298614901103	68.8234327596385	96.9553128099007	78.499925860257	84.2834666351063	29.9478264583612	49.8392940262031
AC002398.11	3.16085968114561	4.01584872175967	1.27738083345123	0.102379657025669	4.33494245025555	2.91361313761695	0.0370259780307425	1.97105802500909	0.0495472251490272	4.74101846253797	5.14128839224309	2.11036146894925	7.83939486479672	2.59007741329455	2.99237824384145	1.78413313554225	4.31044755480795	0.717621989899622	5.11504853676871	1.65373333347115	1.28442828271367	1.96660626165174	6.77411425269981	4.11147169693213	0	0.0569132103410068	3.95883268805548	3.31210226478081	0.703529648318873	4.44066643891936	3.14844601380321	2.67281430328808	1.02387515895144	2.98435676801907	2.78570989411382	0.0338088479417364	1.15620966818213	3.609547743301	4.25499279121103	0	0.669460753781058	1.65319797893705	6.20015278265823	1.51201582476315	3.5143733110879	1.28201914008614	1.29809524201241	5.30563296232155	3.48931454389998
AC002398.12	1.16208844891353	0.240961357739234	8.66908247396719	75.2133562116537	0.108634133994554	0	312.351376167536	1.96920992105719	7.852236975811	0.723474594691523	70.6970041124259	25.2410063722066	40.2920945420546	0.0662419945442565	0.996799175339542	1.12575974353758	0	0.712201595446334	11.7545806500994	1.63736801404344	9.94476388536194	3.26290693449396	29.6672553363323	0	0.790052733655379	106.688099759799	1.42121430948472	9.05610015563449	12.1384281619697	14.294373819288	0.131959539225415	0.0757809134667049	1.0247792926169	0.993432842179004	0	39.4634589301128	0.0301363014503497	1.2633521580538	219.172338931006	113.223792590644	5.8033651291224	0	9.84245738101369	5.50165509721873	1.33988611463705	0.0419261653071881	1.29908047084595	0.850595059425661	0
AC002398.13	27.1899048439852	42.8700462678878	40.5260743841158	49.2820002317513	94.719144848677	28.1759360804471	13.4392875406022	22.6890419063313	42.6610143644798	22.661308812049	37.4194038175653	43.1049435642535	61.7146219323347	20.5717210995994	31.9196845015614	12.8560253741576	37.7636355787424	14.6431733427319	40.1826251924583	29.4476636196745	50.5574424365268	18.0906454178043	26.2595614568045	37.1534075685164	21.6841703055581	18.8427741752086	26.6090300553487	16.516415615041	19.7799147287661	26.2253433654028	14.2492581018629	31.7721988057669	21.411018224437	23.8757647139492	15.7941093478605	43.0593376131279	6.80687293554388	49.3819287478868	3.00189395991021	14.3974441371115	27.1925237394606	44.6242478156583	24.2583532904038	75.1521442900704	19.0050932165857	7.43679827720594	16.1948081664334	18.4826137822873	45.4793905684886
BANCR	5.59095785911064	105.404627695208	8.65836745548173	3.49077334450308	7.45077426336709	2.90636675448554	2.49813367023088	3.94222596156024	5.2623206258149	5.41455262498606	2.50508366717376	0.0119060977188585	0.0787940431882799	12.869673775588	0.996783634332623	0	8.54500821191264	0.710831039543384	3.98108472255239	274.265390290569	0.0538137498356228	0	0.032457010330214	93.3444722149918	0	10.7967672465641	6.73408367369514	9.06497657418358	9.09388886159327	4.89101084210157	3.3039063200702	80.0520315495089	2.04462847627716	9.94739580270288	2.76889723333122	0.0452177054398728	0.0294580663415367	6.08742059942368	0.0990999067811131	7.60277733796683	4.33368254123954	5.84405661110381	5.01337977063576	0	14.1135093327751	0.0514600668907255	12.4348924394099	1.72753790639883	22.7649111039344
CTB-33O18.1	3.05496952500624	0.225309577010655	3.75310969216648	0.142255565641341	40.5218613112992	3.87840054567691	3.71263003741646	2.95570587197259	2.67549186281568	0	0	0.0116799144593669	5.47290088916416	0.0631915485577492	3.98924142887525	7.31887904438335	0.817894493345434	10.8035227544989	115.31159173281	0.796916797551247	0.052668177827341	31.8504277245309	0.0318038805620464	0.464273426948068	0	5.45370519747338	0.0733626898202235	1.60433976458112	95.4739286646817	13.7485102011476	12.5760135437864	8.00790773091595	17.3279543148972	4.97285394401668	27.0069180791184	0.044276295447478	0.0288701143139596	0.0462398814935945	0.0967471822964994	0	18.429550966112	5.00467169188741	88.1473042198045	2.27865242678349	0	13.5543969431419	5.03711342945067	32.6357636666704	0.839584087262787
RP11-115H13.1	0	0.251239183928888	141.21071242309	125.063341980737	0.112158395285341	34.9729569719843	93.6486970463224	0	0.0709876753077765	189.58615503628	207.609055449208	0.0124717534254302	72.6619485727653	0.0681764287518973	1.99429972007576	112.417639992453	0	0	0.07174590505727	633.716441047917	1.29681553359714	0	0.0340970869313395	0	2.45950619531428	121.907145656027	153.941767866746	177.292283643752	95.3504334037735	0	178.202407678104	0.0780490367658686	13.258246672148	0.993507977567587	3.70024801714226	0.0475877368629511	62.0496257418836	3.67602673856028	90.4322415320741	89.1769877052876	237.949780311317	168.391937516521	322.667710960487	1.49926235627794	105.193941543109	0.0530385443258279	0.0560771986104882	4.37088416455565	1.71175984845603
CITF22-92A6.1	51.238505230025	35.0708456872317	51.6406493493655	34.7661531488063	44.0462262631512	42.7480900345992	57.1953576569414	33.5403540435742	33.7153759061116	67.3034408946537	22.0631274115442	26.3023658479424	51.1682320439404	21.8817818511752	18.9516115889225	51.7937454137381	301.490956066355	71.9625437820047	22.1379006986115	106.939372633146	102.421994862645	123.249364691462	42.2446359962458	84.7523380696087	57.6086277048757	40.292183882155	58.4887927852045	38.0449086788035	83.1471439265044	51.2353435291591	25.2270672396651	84.6611074021028	63.2041759773797	43.7726902883199	63.2414937102379	57.4706856898572	154.431380473773	148.170373889119	119.006736696121	75.5860120268127	123.708392409756	58.0444314486069	42.014662501895	56.266875234244	92.6485110696671	43.0016443137017	92.985291347046	28.1793916044666	133.003435395568
DIO2-AS1	4.98639914691791	0.211258523145748	4.96423513390796	13.0662705030422	0.0980227338830835	0	55.2803190656412	0	3.95480375803064	0	11.9225383648244	74.4220080941273	2.78553888701669	0.0603404620875554	13.9655114519243	2.97938060794763	0.817721820481412	0	6.53086482520732	1.63687887386783	0.050352689436167	0	4.59613850062435	0	0	40.8608881187896	10.6124411126703	11.6091198773	2.98467424238945	0	9.40931252949327	0.0688817656124314	0.00423606703601287	0.993387785634349	0	1.25311131968265	2.29226978276766	0.0442397138834658	29.6051421019413	17.0502288739607	0	15.1968189797092	4.9641626208637	0.736304003233446	0	3.62498450345709	0.0352901786337675	0.858432211832057	0
AC144450.1	7.42710918521738	3.78149193907783	0.0325428225119021	1.69494592268809	0.062295838380844	2.91968481554976	3.58563357046295	0	0.0411082895617829	4.82652014591859	0.822081085933248	1.05973672661864	0.047637985808865	0.0395961010377277	0	3.85063433477589	0.831520217441845	2.33340672024244	1.33371413040873	2.53963809606328	2.45417777093593	2.73599681773889	1.1616061825079	0.487020376300436	0	0.0470676702697973	1.36749946970859	0	0.715139682936386	3.21826212969912	0.0740290583125701	1.36187753174593	1.0225865451462	0.993993538574537	0	0.0282467932102389	12.1013939356035	1.23382463250343	0.0587797278511683	0.820832887014865	0	0	0.0789991675086604	0	5.07021815098209	2.46346874350689	0.038069559330695	7.14920020874632	0
AC144450.2	3.94443649164408	0.123758498824614	0.0327270519772438	0.0835780760257602	0.062676715702745	5.85313818697602	1.24620963877999	0	1.33107877196222	3.1783678127706	0.821806949172811	1.05985076770385	0.0479186840617838	0.039824551640679	0	2.5016167722886	0.831258143252616	2.33213662179032	0.0417553863521868	0.811418717601875	14.1434701444624	1.30282854309397	1.16193977705845	1.71431975419479	0.803480807179091	0.0473445994341898	0.045802083852067	0.794661969842423	1.50156260956217	0	0.0744946624928915	0.0451307920033396	3.05464048247313	0	1.85721387859049	2.38444628423962	6.640813222543	0.0296092039691546	5.44542341260144	1.6878988427714	0.681463296447898	0	0.079501860780558	0	8.72958103942491	0.0388958895941167	0.0410378125272861	5.32344689612812	0
AC007228.9	49.9876467236119	148.628929766688	40.5887114239796	103.582029826268	36.724515830795	19.4252037089096	60.8247226599347	87.8085792040176	104.694740762781	26.5547455374697	114.010195217451	36.8135161994518	102.107248779786	64.1109872155117	42.8918071719229	30.1524811123131	135.679794903158	0.714408646463845	41.5573167099225	15.9441321411574	94.9992649061745	49.0743703327745	50.2176114961573	55.6768717086229	0	57.6631442702446	42.5661991697209	55.4590759125746	57.1870108722566	37.4561525904015	33.0276076105161	108.370721839049	25.4902043700464	36.8086562047995	53.0095196783386	83.7433961095649	7.93482242350469	57.8820180167979	61.7427719127452	31.3865859050305	33.0472095145878	72.3790436590849	96.4803809545469	64.0950254864107	22.5268594929402	19.7091267743846	48.418916947903	56.4119180498132	69.9614906988376
RP11-440G9.1	0	0.082046765248934	0.0231790743691686	0.0569763597981236	0.0433858470583236	0	0.022030273092733	0	1.28677014352013	0	0	0.00558896473780435	0.0335415098105737	2.46146442611399	0	0	7.16513250788722	0.752808675645061	0.0293661725026985	0	0.0237266407343354	3.63509210265759	0.0147656439164374	0	0	0.0331542215967062	0.0321119653270696	0	8.2342066033409	0.577432971650382	1.52286656251762	0.0316576306987972	3.04696474444096	0.994647198465382	0	1.1960572745492	0.0134617622175959	0.0210223969635782	0.0410433303986097	0	1.49880828725383	0.829314202018458	0.0543570292208101	0	2.95096428261939	0.0264677793603265	0.0278745649053191	0	0.85986141468033
LL22NC03-104C7.1	0	0.133188618485349	2.4564989543946	0.0893825183817089	0.066805794101862	0	0.0329408263291509	0	0.0439179524607309	1.537135380265	1.68411805771658	1.06103012170212	1.39585987628593	0.0422909066226318	0	0	3.45944971861941	0	0.0443553231648876	8.62132203408237	1.27248682588722	4.8666907761966	0.021858666782665	0	0.800444276029646	2.66865789768302	0.0486861387647674	3.34081447183963	0.710758683949675	5.2125723592522	1.63354552026392	1.37167436783681	11.1774305359675	0	0	10.4446116271634	4.46368138378434	2.41190216970315	1.4946082603657	6.05331368842711	0.677182149260228	0	0.084968105815427	0	0	0.0270306705327437	1.25331556252291	0	0.858948174589311
RP11-2C24.7	3.22383904840531	3.85754957322372	0.0346439757832995	0.0891779378510387	0.0666607471307455	0	2.43229712981374	1.97225966673477	2.58043441825629	0.735788028408984	0.819093018890415	1.06099046531425	5.20297374770715	0.0422045860379755	0.997015336943558	3.14055978911761	0	0	2.58637804657216	3.39566457008048	0.0354889528454205	3.42745804909378	3.3985823656651	2.94590545176964	1.65169730951338	0.0502335226140947	1.37717523533853	1.63598815102495	0.71089106179421	0.538756029484138	0.0793750180464894	1.37137055133749	1.02304581720201	0	2.79515172798802	12.732535166521	2.2588336819531	3.57526745779795	0.0628603055857407	2.55214334113327	3.74562156755143	0.808281988617087	0.0847755700012787	1.5345581197655	1.36813620605255	0.0345959346238989	1.27956995258104	0	0
RP11-388M20.1	3.12116594996009	11.430091529187	2.49741570706308	3.36297096115102	2.99307631758652	0	0.0401669520064549	12.8397873204199	3.8971471943996	0.72491068462285	4.24944455061197	3.16073134459813	14.3653589542168	0.0518571155008305	2.99214187871762	2.39817494897234	3.41878704722859	2.27765749152572	2.64267051284824	1.6463081431021	0.0434289323354429	1.26179788063712	2.30858552789049	2.83890841954283	0.791617627358422	2.7343791989354	2.70893200012926	3.2931533076872	1.46715685066326	11.6010999248904	0.0997432924821775	3.9840014671337	8.14668996013618	2.98387312643384	2.77958815986967	14.1209578457154	1.15993134331476	1.25634139316215	0.078206971169746	2.5214702784036	0.66506408314215	7.63345794720803	0.106877455416534	3.88079885374243	1.33364297532916	1.28727847636776	4.97246554709	3.50806305853069	0.840127699307921
RP11-129J12.1	0	0.136686783018511	10.688536311418	1.72512184966193	0.0683166697662441	0	1.25375935994186	2.96068557132341	6.26986195287433	0	10.4446885933701	4.19122553994231	0.0520603604730967	0.043188688996331	0	0	1.69897482369768	0	0.0453021481212945	2.52538040480779	9.55539722297493	0	0.0222970741100614	0	0	0.0514300932976712	0.0497374017415614	0	5.46968172963123	0	0.0814089274711315	0.0490011103635293	0.00316084381892667	0	0	2.39835209144533	6.66851017089453	0.032037019517839	6.83682021942667	11.3125177544525	0	0.8071860732474	0.086975898473311	0	0	0.0273603431753175	0.0288183056311696	0	0
RP11-2C24.4	11.3073354152808	12.5277512777247	22.129497985489	24.7200385298854	11.8329957285245	20.402702117662	32.8025109444614	15.7829025963349	13.0047035411821	6.97969256396322	3.35487568954841	44.1393713237548	12.1874034725317	7.77499953125269	23.9398007563835	30.2955063681373	21.4428149052317	20.8750068779836	45.24965370491	60.7489894241594	19.7781956610154	3.93474383095234	33.0608243550781	63.0816332566972	20.028170078514	26.7966438350299	12.0344602005102	16.530159952003	27.4706457322883	35.1206334269305	25.0615954950609	44.8333305693609	31.5983120657941	12.931985482898	10.212672829772	2.45289778401991	2.29408881026607	10.9031778130178	4.44048186304959	7.59924033613401	4.33218088628715	32.0026351322501	22.5831362605207	13.2432942416651	16.2083168167168	13.5486492242805	21.1029270899731	19.3845384739815	13.0905516986836
TMEM72-AS1	14.0782176052237	0.146105684440066	1.27307332273958	0.0972110558204149	1.54347649606887	1.93974253037022	7.14623757748734	0	0.0473296930565221	0.731301807194527	0	1.0624433697459	3.98190048161248	0.0455611597709649	0.996948292957018	1.15347403132296	0	0.720144538632539	5.0882219978445	0	0.0382574819951673	1.97820836862101	3.41271007941669	0.475203543107144	0	2.69280254521312	0.0525191598879278	3.32285984497768	2.2676183011325	4.4754168406115	0.0863513501419799	1.38266403152931	1.02357622710214	2.98462936679838	0.914451231769269	0.032354948436019	4.48058410318927	3.59670246958319	10.880568296973	4.27905540001926	5.25278646147002	0.804738129465062	3.20199831588071	1.54163628285504	0	0.0328483453874485	0.0346264568856901	0.859175922829397	1.74035252503362
LINC01278	812.641765120531	691.922113545664	765.405818188636	1101.98171612065	77.7787058883723	522.765902272983	695.713147966096	942.192032101921	680.518718062547	664.580086220796	628.396050795368	685.572340736399	297.318132377515	814.10238310787	481.78945320195	375.283378071757	788.653501548201	1271.61591554516	345.043159858944	864.520797191693	714.778385959085	1039.67620653033	636.624228879769	634.89210671477	1006.49751009893	729.178345436955	557.922911896647	572.119543301667	217.313691799445	518.593049919821	350.959456456623	709.160332225816	726.824996396027	866.523001040124	412.032450512601	168.798775109375	3123.73013445102	1077.71295218136	1106.59086615747	811.105154182141	879.326196139593	472.074768329516	1357.45010811435	601.880535108115	300.249336685238	627.277429888102	106.771841009528	1162.84686816545	458.196963207033
RP11-489O18.1	0	3.71517123211191	1.25336348239317	0.0777725545260389	0.05851828675713	0	0.0291544914687616	0	3.76058598260608	1.55403456251546	2.57462357083747	0.00728753814684502	0.0448471322259189	0.0373216191401314	1.99506137694636	0.539196023403734	0	0	0.0391186024548807	0.814701905264429	0.0314472152980457	5.69686689052909	0.0194134193923666	0.492568790812793	0	3.87319716702646	1.35858728830139	0	0	2.56419803669476	3.00522373336672	1.35313053654647	0.00277149970950341	5.97427809607645	0	0.0266703194549398	12.0655688491449	0.0277955417299076	0.0552441604454468	3.45198017390669	0	3.42263582731399	0.0740272807776986	0.735265269851232	0.641855053922162	0.0340255408520702	0.0358735607158936	0.85779651606616	1.73727857804179
LINC01277	9.5678703723719	13.8088542891459	6.1582003042415	5.0305776481978	0.0930383797950314	2.90819094917523	10.8864112602782	3.94371719698172	6.48219266828352	3.87041799840823	11.9603737441508	3.16640866665645	10.6702365644887	3.90176840153782	7.98010622847953	11.2339118516048	0	0	9.03833301604081	2.48420598041893	0.0480629639352719	0.58108262665722	6.84823006341292	1.03874568709161	5.83245362823884	5.40049089010474	0.0666335778073353	4.10759495405042	5.31100549618654	3.67476567153559	3.25952155614879	16.9471531573456	3.06275533840241	6.96395452223464	4.639557533041	1.25143929347096	16.8177569527675	2.46387965300236	18.2713259569984	9.36731966395644	7.362857402066	4.17849708344197	1.77400392071915	2.289705584191	2.04261003630263	3.72343977936196	6.20622492917253	2.61646234952794	5.23656963648257
LINC01271	7.53449925791853	12.2802918162248	1.29464223198615	3.4766337100364	10.2901192419969	6.79606672806535	2.4962136993764	4.92948575269363	3.96218866192221	6.21400078938436	1.65592505972595	4.21998159516258	0.0754005820717865	6.47051451684761	2.99175035675663	11.0965657495497	19.7888898440201	27.2568502649956	5.26087241859883	38.0944068810531	29.4259970653847	47.7298691720348	4.60069505309088	10.4169219726096	0.788333273578898	1.43887241564374	4.07460606405075	1.60451209553371	11.434304459395	11.247705518248	0.122019288789808	70.3955030147341	16.3065693646447	9.94812892131183	3.700728974224	2.45147226565125	5.6692768190928	9.66536407722221	2.99636795255889	5.91036168705294	0.661141317892498	3.32019591756719	1.78698456977507	5.41762305938635	7.72087974394536	24.4198693471883	8.71899845145622	15.0007709787324	2.58591433222854
LINC01270	43.7357310869022	28.7881486527758	20.9356221041795	16.6422032567132	22.0678703669643	20.3992045748281	43.7665796393421	9.86174745917976	14.3129568258163	20.3039029399252	11.0093856358726	1.06568668711735	69.757892704913	39.7364723919304	19.9493207225189	35.7974758190277	60.1212585928966	49.5705241826413	15.6421554444527	48.0059341995663	157.505106169927	106.029126772346	19.4278716404074	30.7181268560155	4.95963168184553	21.5180884293523	9.39902391939181	10.7116554869518	56.5128573662054	41.3112781732988	1.72660772021623	88.3700722307531	71.3467000679587	21.8858421324473	8.34931509670884	8.43836442118324	3.42244400369018	43.382972959102	21.622620077833	30.5602059503428	16.8555000942692	2.47717538943726	3.40574709062365	24.9725797715881	45.9561277824731	106.550730028741	68.1351457298084	47.6177237199237	14.8303660187465
LINC01273	6.87855798539053	0.224782709717447	6.20108069033472	5.11885887751908	4.52591489677067	16.5206745756112	9.76537565754288	7.88980261871334	7.82593874801012	18.0317603990766	4.20814803734529	3.16990157749993	12.1348960628159	0.0630866011608706	10.9721247099689	1.1214824033783	12.0011151475242	20.1692382313935	0.0663450503273069	17.6952700826795	17.2608268719211	12.7630018566555	6.87908847940361	22.7684503301226	1.62100992004557	18.7145972442985	2.75463985147067	4.08953443459914	17.5690124343197	0.521463111761164	15.6433142798621	4.06266548296774	17.3277206950545	2.98302893367792	7.4251461757392	11.985700470259	122.262622022517	10.8765160065179	25.6496245225295	24.6900985980276	1.39268268366864	10.9197765975672	0.134154381791015	5.41676694691419	31.3600905254739	41.4076949930792	21.0007106215999	1.72766829515173	0
RP11-37L2.1	1.17596002769736	0.16438370457132	2.49031142828946	0.108051392933185	1.56433669245011	6.81259944148604	7.20552344476346	7.8998357073309	0.0519491323636116	6.33189096439759	3.39361788315213	1.0640638334834	1.42197170114617	0.0499854857094648	2.99224360486552	4.34590545443316	2.55473358909072	5.46328979617059	1.36428612690869	0	0.0418945210405461	7.56460397692824	2.30454893069631	2.25082715963062	0	1.41655488716654	0.0577212000544038	0	1.47127303221867	1.15815863750487	0.0957194438258873	0.0568493849142488	3.05989297500232	0.993585600340347	0	0.0353774948893881	26.6200187353796	0.0369076050231325	7.00685741178575	14.6758685375541	0.666861785631303	3.35728927187253	1.73409187012492	3.99076898924405	0	0.0329208560132196	2.46910031612533	0	2.63485685778861
RP11-467D18.2	2.58475127810248	0.118305763314709	2.43686860158794	0.0801870462547722	5.50151366122686	2.92071671730582	0.0299528757897969	2.96254704005607	1.3261281973536	0.741817682831467	0	2.1015787756285	0.0461289895532794	1.31368857273714	0.997102747168978	1.84721794301009	4.36761705547458	0	0.0402196827449298	1.67581250092548	0.0323139207856215	3.47580685455186	1.15977502000081	3.00058116683109	1.66202014500888	2.63782966887034	0.0441003876332532	2.50376613242142	0.717309323287177	1.20334413801625	0.0715324884117334	1.35720314140021	5.08329473663339	0	0.918478611790846	0.0273955787344115	2.24868602121754	0.0285538071904328	0.0568665725186465	1.69167554139815	1.44840143389052	0	1.64859647646692	0	0.638076394547862	0.0357974337496796	2.48752487554337	1.74828377743631	0.847113369014692
RP11-61J19.5	22.6953635100398	4.4057302392892	43.0391951889485	54.4201989750678	38.1801647565689	52.4685642189532	45.0354242600886	187.468434837011	23.3712354501184	46.9370689309416	30.5751612319493	12.6341962850832	61.8736199943964	46.1958932442143	35.9092597332173	62.3495933759216	27.4232372795377	37.87492916221	28.6087233819119	53.017228891742	6.24524870900515	50.4288632627006	39.957843215135	22.5124328557946	420.792934055503	29.5755028108186	43.8871212821606	26.4488079830522	48.021648848805	32.4432903007927	14.2733088508638	45.0335497657744	45.8754122047125	28.8495894687541	51.1495071086484	70.5963817228092	89.0671906744539	106.00813669743	44.5669776588304	46.690959857366	129.671960287782	22.6756426364936	22.7245048621852	45.314659083678	9.09285155480389	9.89236851673467	57.0693066261014	28.1819349527298	48.9608195580035
KB-1125A3.11	3.8192279229442	0.157481558338329	2.48367801123033	0.103990200657767	0.0770715424851041	6.81541055054758	6.0062584668333	0.983390965533256	0.0502325991878541	0.728146227916017	0	0.00921879310419627	2.7211743920448	0.0483419314284015	1.99457568918481	5.67876165088906	12.2094215940012	6.28294180340187	3.87638250612361	0.80252711925683	1.2857268065475	1.27124233788374	0.0247937867035302	19.0989606069698	9.33453685021458	0.05771569309694	0.0557865324246656	0.785168287702399	3.03906588742263	3.11326062589267	0.0922160297916115	1.391148326438	0.00349351993854663	0	0.913202254171854	2.41762066484934	1.15684966858069	1.25096344718009	6.9667895290483	4.26282146814722	0.668676024260429	1.65192249324692	1.7234089772402	7.88132232003032	4.21886344569406	3.70905509174915	2.52966564353965	3.51069843554352	7.90730904941599
RP11-84C10.2	1.24480239787854	0.102248256577305	0.0279651731485583	1.64428140176417	1.47676299917243	6.84399195723663	0.0265617865498506	0	0.0352116915104389	0.749997467760586	0.8296419862282	0.00667525149773407	8.7237527568256	3.69764811987654	0	0	0.838742028527375	0.739391863227846	1.31326556335129	1.68887851347538	2.42321008087832	0.616952755174866	1.15267759253981	0	0.811975796579849	0.0402264862499648	3.80357358159687	0.803464662932129	2.33461310929931	1.22753377213588	0.0626477426635208	0.0383782772078062	0.00254151103576694	4.97902728609258	0.921512626285743	0.0243131946844483	0.0161514067048538	0.0253320406320201	0.0500191558551966	0	0	0	0.0667347503218789	0	1.39147485158592	0.030149247720716	2.4502253045734	0	0
RP5-1011O1.3	4.86381963726806	0.0882963679268928	0.0246938374747551	0.0610601459464942	0.0463867389454387	0	0.0234651117184997	0.985697765591234	0.0310214207812956	0	3.50224122478032	1.05417753338402	0.03579955882757	0.0299092938826539	0.997334528092041	0	0.844750094226278	0	2.49842855509811	0	1.23779713174767	1.35578458293188	0.0157066660850538	0	2.56749072865502	0.0353837725728308	1.32678056105469	0	0	0	0.0547281564709536	0.0337775783096672	1.02053625737094	0	0	0.0214941139692866	10.8669456787123	0.0223875263289748	0.0438642558382499	0.834775030994828	2.28551748051642	0	1.57580998561099	0	9.75766123793136	0.0316529851703815	0.0333605574308686	0	0
RP11-84C10.4	7.59412682014701	12.0044097313034	2.51790438287258	9.80791369391204	0.0947811990276874	3.8805323083633	3.69777036743462	5.91792556174986	3.9446168225211	1.50278485071753	15.3867904741183	11.5536337446561	4.10674546881082	2.63803967196015	10.9729582833407	6.13330379726849	1.67570167325899	6.16763791258551	5.23367264803881	4.17601331707656	1.30042892808599	15.6606469031045	2.32001227926134	8.13248318935405	15.1196228070335	6.72696213118995	5.36200516018882	7.44710813541911	3.76000360376309	26.1870855914672	4.79847210589776	2.7297651417913	4.08165449224109	4.97342817963154	20.5289323437401	2.44615125984852	0.0269072752453505	4.85805968287831	0.0890263482107834	1.65543016756422	5.85428220626566	8.42080722263776	6.49584610365147	9.36886056888403	8.45209487263284	3.74290423239877	7.477042622657	7.9201933337805	2.58694208362853
RP5-1097P24.1	38.1725311397608	0.234230792264031	11.1093677619804	1.8360532563932	11.8186553261493	45.6890019316385	8.57178936418714	21.7049491913131	42.5204828831457	1.50120195732919	28.0872625390738	27.3309440399368	1.44431734874767	0.0649460177875341	11.9694015291679	0.512653805047885	48.1657691196162	144.870618226128	0.0683172225137216	2.4767822395236	0.0540901925738844	0	0.0326143816595579	59.675595249447	29.2671495913333	0.0781997498158571	1.42282837390045	0.779955712332206	4.50314155174182	0	12.6423663276639	0.0742632354726265	0.00450973355935957	18.9019951650443	26.9836309612463	129.748639738803	2.29425119256384	0.0474667419578996	3.0032773669338	1.65372814338872	30.9711057956414	3.31698492682225	0.138847063629653	0	10.5308673058433	2.52408429423016	5.03543185642563	0	0
CTD-3035D6.2	6.92536843565464	14.0299947622147	3.7422067098629	0.133040457366681	21.5995715901928	26.2683079274201	6.11449405424664	3.94310008791764	0.0621516609990236	0.721143528225095	0.80775431336752	0.0111221545535676	0.0726675270493038	10.238572536444	0.996779209108191	13.6909858347129	21.5698300716608	25.0061770946248	6.52423827250884	5.01871762059647	0.0498663641963728	28.0110352272986	11.3900796086814	2.78464839397196	4.13729944930514	4.10100586601093	0.0692609212256015	0	10.7010889554263	10.6712269812497	0.117111789906053	15.7452214594645	4.08215361436249	2.98318893492965	12.1041883619133	0.0419699211200442	0.0274252178420915	26.2865641933416	7.22083327328271	7.63208390475263	5.09814160476971	0	0.125844375942414	1.49799992095737	11.2888153723799	127.432111020662	40.6117005227171	4.37516868447759	0.838658578755107
CTA-392E5.1	95.6797154443852	225.972425454875	0.0551734634252838	3.48149924947871	0.111917865830861	1.93554599261604	1.27403929975795	0	18.2048181170929	0	35.6754744745453	2.1173118709473	434.667257137988	18.037926615743	0.996832304650417	14.6949425246841	108.156696007094	40.188358300648	134.754316815158	57.2172215822302	181.283723217793	5.95567777796199	185.846140221823	2.20325784798359	0	0.082062821550565	0.0791548374964179	0	242.873018983353	562.844276282439	0.136167764507235	426.352137362467	53.0116385638886	0.993500741070515	0	3.64750910269952	1.16179590274668	92.8098032081281	0.104866427745819	1.65730825844419	0	0	3.39684803683465	18.6908836658825	32.4127452185768	71.2524321497258	178.624493010819	24.6462564768734	135.536663670578
RP11-153I24.4	1.25935170233795	0.0939515689719308	1.23709048707441	1.62211206417262	0.0490678267755129	0.969173303468903	0.0247377351105532	0.985434479693054	0.0327406498238467	1.57728984180443	0	2.09382090711292	1.35006171850366	0.0315616877006737	0	1.90938760354403	0	4.88218902475961	1.30401400507444	0	0.026657934860299	2.08237795790591	1.14856582343142	0	0	3.80059468949258	0.0361814248461123	1.66899009340647	1.53595921167726	0	0.0579609625336949	1.32919654737899	1.02092392367886	1.99050461337892	0	1.20527755431845	0.0150719612764983	0.0235979009532678	2.72706167975385	3.48759645904094	0	0.823152415706843	0.0616973165979672	4.0082536306187	2.13171644388451	0.0314674643225364	0.0331641292194825	2.66190636767031	0.852399175656939
HSPC324	4.38457356431318	0.191315885639888	10.9648420268268	3.41861756342607	1.5871894678627	5.82928220926557	7.27989392823383	1.96967863577165	1.37276977260188	3.08485698232848	7.67094940448552	1.06567042221645	34.0071752389625	0.0561000744791595	3.98957869972515	1.74783219325214	2.54048646758064	0.710842536018279	1.37673322090277	1.6405184257171	2.52454473128392	3.29832600300711	4.58059044479404	3.99556537522299	0.789341120124488	5.38389902468374	6.63200268308435	2.44193837113761	2.22799814627014	10.1381610307594	7.76430794368901	1.40966172200569	2.04377444792612	2.98346154732343	1.84172558547766	11.8709966515473	2.28723256590547	9.58689934766023	15.430321148622	21.4542210231685	3.63094264813279	0	1.76784724709846	6.30648160668406	9.37614254111369	1.2826444143472	1.29876550457159	2.62600981863678	0.841683751577997
NCK1-AS1	106.352455705362	145.353469690499	113.05928310537	82.516374716039	159.650949727805	200.174052704531	59.6569464638105	72.0174824402458	99.6679460533015	158.914731162774	70.5412802096648	61.0003975122114	82.1165350524229	75.7096746252228	97.7540258703786	111.077943915994	307.315348606161	173.374770384803	68.8107664636824	148.994482975754	100.034033827585	148.7059036063	103.842782184165	107.30657176842	120.257474565932	97.908807267713	142.13614485048	144.894836418807	161.713277996721	73.1069906517775	220.671052709755	169.325772381988	166.159289678237	193.998470671513	345.136336557202	44.3387908230309	78.9752851689237	102.505379230951	103.419782063565	99.3442019723747	212.716741826274	164.108532934072	91.9233095120727	100.783207908696	450.349854842598	325.217575527809	386.959044426957	124.278550151044	208.121914644158
RP11-258F22.1	3.76361967953047	2.26182636402448	2.50210951933121	0.116054863732078	0.0854156414679181	1.93681303245251	9.62027994690842	1.97008574298834	5.16754715751184	12.7204903957484	0.810035475805905	2.11438168918075	1.43063179381357	3.87237819606377	9.976342340701	2.389957567417	4.28308781537455	2.27323209748051	2.64915448165658	0.799120287744693	0.044508996620122	4.70589579839404	3.44071430134156	5.24043737425407	0	4.0477130997442	6.58634245854713	4.12819020263882	0	8.27187166445985	3.21484157801022	0.060547352982361	1.02450376126236	6.9651196948523	7.45992349679852	0.0375444990292473	15.6294840628925	4.82360307418998	7.08208551332878	5.09943863718579	3.64998646273439	5.90745857906842	0.109991356783567	4.69154670720414	2.77711871118242	4.90481293594274	2.52590460416122	4.40516643852577	5.2547699504898
CTB-129P6.4	1.81378990744429	2.25352657129582	8.5028252779679	3.37210507909518	4.40676398015128	7.7833783276309	4.86064596916953	3.94545324375339	6.41474711497855	3.89881602665787	3.38389668812946	8.3904011282311	7.94653968298876	5.11544791130406	3.98982184811214	0.513426104163837	0	1.49123807584945	1.37004001019139	0	0.0439676719602438	0.584208004824889	1.1767771657331	2.23371224771315	0.791192715577357	7.92194393645618	6.5755588380478	8.35215390552039	5.35775094942395	2.42960288994565	4.69805080805303	0.0597801420791917	3.06096849361835	3.97911150164886	5.58776610990426	4.78435714080589	6.73826974659328	2.45016248563689	1.53916212892545	3.3795919538618	2.15105137838934	5.05636911007114	3.29767434912598	5.54084784335453	2.07576615905263	2.47954158631223	1.29216139618688	1.7415256404033	0
RP11-257O5.4	5.16213540859947	9.34317030665421	1.27791810936367	3.30598345733131	1.55518452207926	0.96498515648654	1.26317534104498	6.91304580708003	5.10709584169614	7.16861456631416	1.67223453249671	2.11058741544962	1.41576834582323	1.34161302436836	5.98589947801265	0.518657643781973	0	0.717315056369929	3.87298934152803	0.802846053376432	0.0402339674178294	0.589256436796166	2.29985205956633	3.4907486621048	2.48805717008828	0.0572528366484955	1.39622004648192	5.00749028034893	1.47624788235374	1.16420253606127	3.15200714680198	1.39004343783854	7.12506961684189	0.993650626142344	1.84811995426765	5.91407466928452	1.15648295243796	0.0354633849313037	4.25896810309213	6.87251099981552	2.16991221148742	0.802543245549271	1.72086923547475	0	2.81780480185401	2.47314371532341	1.28898927603264	4.43241350390677	0
LINC01091	13.8174286646392	6.46168083041005	32.002352104999	88.8698419531721	11.8663892405037	7.76463815725609	423.700633912386	25.647395911588	29.8349185301865	46.9300425559221	176.165928695085	39.9676568372828	12.2139039461465	9.06360502336446	13.9641278590109	9.1391205863035	11.968970392237	6.89449405857263	152.815710506903	4.16152200285113	34.6234182545423	7.29900130137719	55.9191946508556	13.2144546501257	3.29265949458642	303.493324206925	25.3320420327159	18.1621843102788	89.2768634424064	74.4605069260403	58.0038037941742	4.0649646728508	4.08333848969013	15.9161294122976	5.55934510290944	33.5578015849694	11.3186655514805	4.884327895833	366.180024998139	294.192939367528	16.8407439321672	23.5162529627083	16.297484925839	44.6897999180567	53.2543963053724	17.2121697244515	6.27473349005009	22.9227206532566	15.7215870504514
LINC01095	0	0.0359086600501737	0.010955898197637	0.0257204241964033	0.0199384725868708	0	0.0104301669809378	1.98196879394405	0.0136334445668407	1.68229701012857	0.871497060976809	0.0027115572493594	0.0156232074345439	0.0131664042824434	0	0	0	0	0.0137585428010997	0	1.17740367815053	0	0.00706545112229698	0.599684991899924	0	0.0154511317189225	1.24166511231124	0	0	0	0.0232524599135083	0.0147844942405431	0.00103997887237742	0	0.941685541422579	0.00958281751822382	2.16310696917295	0.00996752124800113	1.31113416126571	0	0	0	0.024621129331737	0	0	0.0457210127979666	0.0482875848223214	0	0.839456911992802
LINC01096	29.6429560302155	0.208990935316156	2.52090661536093	0.133377270731161	5.93627277070029	12.6376548422097	1.27800158687236	1.96929483490914	3.95233111623464	0.721130033354624	6.78385349544762	0.0111429101238247	0.0728276724557775	1.3624706933712	0.996778755666377	15.5849500351554	9.44157968719996	7.72105273032937	9.08099501218142	8.41090782572213	2.53430598027001	8.73929525000377	3.45901715487979	6.32170609170686	15.9374850179663	4.10184717530979	1.4217358998236	0	5.29312490083341	6.8355813444624	0.117398185274679	5.35366746866953	8.15623407221456	19.9006600461004	15.8404326383771	1.25290538332364	0.0274788596479465	26.2921060473303	2.98732702900142	2.50523781902055	63.6050295226398	4.17004794577477	0.126158075681118	34.6065806709197	8.42710591417541	8.63191871912406	6.26090714415152	0	26.3048282951684
RP11-304L19.11	15.7504379792143	26.676659491873	20.9215094106472	31.2895810670326	36.5660593017784	13.5964707179952	13.434329678787	25.6501855208926	14.3033323345495	18.7462272916661	37.4359057302013	42.0477709819339	30.9286090663876	32.0423479697612	27.9297481519035	23.4162687886091	21.4330529885143	9.99493483092614	31.1202459551937	15.1145436768524	24.7122300171136	23.5134280240032	23.9736863734537	16.7399916370952	43.4750523772273	36.1528881935153	16.0132594073146	24.8236389871753	23.6184069060585	16.8115205418036	29.7620538377391	48.8341613008021	28.5434730878909	18.9013747120842	24.1761013207052	32.3041247047976	19.1957258675543	25.3340360579884	28.7200546945721	17.8053341867019	16.8671643353573	30.2957655042383	33.7829895733816	27.3283723582169	29.646971769391	12.3417002925497	31.0385331421003	20.2498630195741	18.3332268639678
LINC01098	0.534208730513416	4.13886909062387	3.70373214297818	0.113315496373451	14.1042206723249	0.9643195917845	0.0403428423105803	3.94561813043778	2.63717490322276	0	0	1.0647068332469	0.0630952760028995	38.420981602131	5.98537418304334	0.513820516845498	20.0276304692888	3.06507524343109	0.0547032640024061	1.64593995478157	1.29241868107147	5.41719111540918	1.1764137425549	4.65214604432758	0	2.73577721948843	0.060203883884677	1.61476374283113	0.699188237786606	0	0.100249445685864	0.059288920862653	12.2143869092099	4.97455871752303	0	0.0368088391479011	7.84623873844636	5.99500984218356	0.0785843070446561	0.809352223629357	1.40527218800246	3.34874511627831	0.107428606535081	0	5.70211534575901	0.0418462266585669	2.5215479434705	4.40972879321253	2.60310679668104
RP11-304L19.13	3.68576405975514	20.5063161899255	19.6695230337757	14.929614769204	10.3665192966759	10.6818613980546	18.2625756596014	16.7703734738631	21.9927128898853	17.9843546151423	19.5497453136715	15.7795541779392	33.5162645465652	33.2486644070712	20.9473307422443	40.3262153597224	14.5651884380085	17.7779915368234	19.4704402273391	17.6616878352791	3.77559721592831	9.33516313185952	11.4405501589656	17.3668039655958	9.98170093121113	5.46398619897684	23.892732103263	12.3839369778667	15.2188038506859	17.4791406283122	28.1010490283672	13.2920913360863	13.255783699864	11.9372000272973	15.8024107217991	61.9979530961822	12.4322615846233	14.5009761772891	14.4275478922206	13.5610396240364	18.3735592986452	41.3209589335757	14.5961902516359	28.9304283471711	30.4058080121255	9.88388139456208	29.7630468256096	9.663809349101	31.4920138095824
MIR1-1HG	34.0854780733116	0.254696834222997	81.1525199716303	455.94575616726	0.113327561420206	0	3884.47358390293	34.5262514789519	5.25620616954259	0	460.134088422445	54.6934987626161	263.573524264444	0.0688153800003306	0	13.4674957531954	0	0	221.771496956757	0	0.057218634155916	30.175742173104	230.457913013242	0	0.793519131012478	1000.47156702709	0.0800766905248622	39.6885538940789	154.798811592114	165.739461886425	0.13797873461958	0.0787989376354545	8.16068429602955	0.993551785401383	0	136.466659872699	0.0311959798165304	0.0501618049770656	815.99320003267	525.85298394156	47.7443254317533	0	0.148782999521885	21.8436006740411	0.627636830129827	1.29105551289794	0.0569204048624119	0	0
RP4-633O19__A.1	7.10531273872766	4.10587485220489	0.0416004838328066	6.42185300311684	2.98424667647457	2.91158260568493	3.65973943002679	1.97046035903143	0.0528919474603133	3.10859947541761	2.52735797675204	1.06435011826218	4.0388480272103	3.85489698080517	1.99448706101232	5.62752919928266	13.0436738812385	7.04750800910628	0.0534312296713466	5.92690713761403	1.29041175066365	5.43555330505104	2.30653430545739	5.28363919665756	1.63317349663336	0.0608335674332992	1.40448077012463	1.61683532082716	1.46922842603957	2.44017416768183	1.68778188169003	5.25176973001364	2.04259351100601	4.97480237201751	5.59294024646807	0.0359914923288718	2.27835290166665	4.80675370070298	2.92429124840152	2.52405508451953	5.18461701842735	2.49913605551948	0.104604647159253	0.721853236126276	8.57732700340451	7.3215171514542	2.531754904496	3.50903666825511	3.47925833392383
CTD-2501M5.1	1.20582375244473	3.83997362429285	0.03415849840972	0.0877510718638993	18.7974146000511	2.91806157377963	2.42954637627331	0	0.0431988109020687	0	0	0.00804856249189445	3.93611029397489	0.0416013057965632	1.99485425129168	2.48311024591088	0	3.94008941828478	0.0436282033483244	0	4.82765243795309	7.05709803713142	0.0215212222968041	0	5.96897639046797	1.38826405441036	5.13922678836601	0	0	3.8678591449257	0.0781328231273419	0.0471737159162379	4.07121839065156	0	0.916529136672574	0.0296320282730361	2.25729521484845	0.0308928555364882	0.0619140931083534	0	0	0	0.0834324571815093	0.728639848939436	0	1.27401295251775	0.0401083087378311	2.63745244078527	0
AC090617.1	3.29377813953965	2.0280553968014	0.0305283908119911	1.67303579860372	11.9784837526853	0	7.02377656474314	0.984632062363851	0.0385086555856182	0	0	1.05843939062299	0.044577292028082	0.0371014066308256	3.99121794493385	0	0.834529859064167	0	2.55171083039678	0.815005346831785	1.25908572718132	0	2.26959172596306	2.37581508264831	0	0.044047756913441	0.0426244148483634	0	0	1.88431932923225	0.0689765473516472	5.05389157016955	1.02210997813928	2.98587184737066	0	0.0265173923835348	0.0175794705423612	0.0276356715978442	2.78885945462512	1.69509210333083	2.23155448509551	0	0.0735490633634519	3.92608703721967	13.1978718850191	2.4793152987495	0.0411209839810405	7.11952409785444	0
RP11-727A23.4	5.6431691272318	0.205598662346945	3.73986831560104	1.82657793955845	1.59508298772275	6.79911973674936	7.31246887873681	10.8544279689947	3.94839864614883	10.1996349238033	13.6561303900562	22.0324369067951	2.781232199848	12.7449260198723	5.98461967425457	4.86508138304388	0.817858730187874	6.16191245974154	9.06847567589482	9.2671902247972	8.63972942412569	1.9238040623155	19.2910067957457	11.0974839878476	0	11.9895023479361	2.74392194895009	17.493223214444	1.45613957646683	19.6875168577986	3.27367289156505	0.0675061823507446	9.1737095190527	3.97825896068984	10.2389923902275	4.82498887477272	2.29111073404136	3.66588534778843	1.55762896579921	8.49333386759018	10.3321486372549	0.796533192619603	6.51107169824224	7.79081718531306	9.17019266602855	2.52018932105853	2.55010281311356	8.80713214184781	0.838623928192418
RP11-727A23.5	21.4515992271349	18.6854588947966	14.8076299276477	21.5627177820004	150.023063794595	16.5110990680642	19.5132100426753	21.7018945261628	24.6379362997597	39.9212345175292	32.2975309881895	28.3980046720153	40.3478086922156	30.8046024084986	22.9418447663091	46.9569865902102	56.6721547531621	42.5716101325621	19.5258114985805	18.478885189875	57.9614434129572	6.62502543523203	35.3767803854514	39.4601410797716	57.6731768756093	32.205707290681	18.6787565066684	23.1475683731708	22.8318727322028	29.3519786689884	18.9352485435819	13.3247909743993	107.015125398431	15.9163366629747	40.9262115182381	25.1683659033129	78.8704488979803	14.5251386823498	20.1995737896766	28.0038709181723	27.1813265606899	31.1179453296221	33.8752080327402	46.9183554208929	58.7255634943006	24.5958728006314	13.7174701263467	22.0127292525276	61.2487047465182
STPG3-AS1	0.541683904210805	0.148428333119839	1.27427370527165	0.0986038946060293	1.54635698256355	0	0.0358555136059999	2.95965099842841	0.0479299917358977	0.73060703110512	0.815180693807416	1.06267353857197	0.0557019138051227	1.33691338404653	2.99247455906486	19.7442825193816	0.824917259106187	0	2.61096614772515	3.37566573927654	2.48616829009117	1.27824810925739	0.023729288723463	3.51612038014591	0	0.0550213630546657	0.0531943722359998	9.29392614838199	0.70539437014918	9.16106429639951	0.0875579970578728	0.0524000024807145	3.05806793814568	1.98904035141491	2.7882243540991	15.1311408504534	1.15462354471091	0.0341549610690222	0.0690639446461501	3.40606746950594	2.178662116901	0.804186343892039	1.70822669057417	17.5296960019436	3.49734322160744	2.49971534419739	7.38226299906711	0.849793936184879	1.71829948678309
AC005498.3	1.81520989903766	0.173794311960795	3.70422713474978	6.46109772240068	0.0836767160842538	0.964307937850831	7.23331476307646	2.95780207116402	2.63758707482604	9.52251804821622	3.38514519898562	4.20757812342985	13.0929419779385	0.0521750075090557	0.996843932810317	0	6.90323206228922	0.713335108377467	3.90908156272426	1.64580973381712	1.29255297909915	0.584515989029288	1.17648635597403	1.0482487645975	0	7.91476120436411	1.40776693962464	0.782185867288817	2.2402339322187	0.52425314766379	4.6918182825355	0.0593859289590595	3.06083011436205	5.96996157931945	10.279270979067	11.7962109493309	12.2859319429015	2.44909011042433	7.05888753263772	6.83365094124681	2.90344478321258	0.799414563298688	1.74736663465141	1.51815085098076	8.71601057225217	3.67659640266258	1.29293000343427	0.852560590950134	0
CTA-228A9.4	10.1770384174608	6.26680006106352	3.73930926667905	1.82608190526957	7.35258458046182	12.6398829564405	4.90535197678721	6.90497181096848	7.77310035183402	8.61436740390772	5.93199818876066	8.4117674228152	2.78070164795553	7.70380825752138	6.98226106286836	6.7561061190282	8.58363310521106	14.8025519884155	6.51598460613448	10.1189652291515	8.63791824591341	11.5062019582697	6.8576384884579	14.091541413978	1.62273681879485	2.77056482696091	2.7434270771816	6.60659831653259	6.8440159249678	8.12876882428702	3.27257062818252	2.73166184643725	2.04425400279696	2.98323558554999	19.5877435436544	2.447130918916	5.65822269517374	9.62868017176705	5.80401582055329	0.806535913019486	11.0837765999659	5.02041466939702	4.94388991833049	1.49851781507803	7.73721258980749	6.18000219511763	3.78523179088776	7.03454926087327	3.46353354222109
CTA-228A9.3	11.3383261588203	6.42227628523696	7.42991470197938	10.0149928084459	5.98851142291508	9.71099416809664	10.9850666908241	8.87622565257541	3.96929127703662	11.7069593349932	5.05820361343092	43.0635364758056	9.48804619709372	5.20976214627811	7.97934051451828	84.3590131093425	5.96722220420725	2.25244266076818	20.7190451575273	5.84765938878823	17.2837738144083	10.0270272653362	2.32439822497866	25.6521962594963	17.5409815566081	9.45566015921113	4.08298898228423	20.7180924134721	29.0785867625837	50.5094879213984	3.30228819386706	6.70168597139617	5.10260367171059	5.96771425457219	26.0637384652831	29.8355926521757	11.2998326762586	10.8872070848619	5.86346497119013	15.2782897239734	12.4716427591833	14.2917383700917	11.3773019557885	58.0540075671919	14.7871987719638	12.3257414044624	14.9301750174611	7.90039029399114	11.3380465873228
DOCK9-AS2	42.9667797963825	82.0232888101101	147.38685559921	80.8182221604577	25.0489985281397	43.7182399214339	77.8747235064266	102.604426217957	169.387447556027	169.935218936438	73.1038381857632	187.143426072947	59.2551474525598	161.465474966364	189.525049158024	19.0164197635635	72.0600159928364	99.8209700468958	108.941538019926	93.423903391769	19.8267843269225	59.138761169186	13.7352714164779	37.0194956032763	97.7123750762182	112.590804973891	107.597384677236	130.839489280491	27.384531630729	54.9644150283534	207.995866814705	125.665474235192	68.3028669210844	96.5009958934079	49.2785271842685	220.077797053651	118.414118217796	26.5867185893821	48.918791749086	37.3255320202186	30.0866995813446	299.764116669644	119.16076990476	60.9259681416991	43.7327389167315	28.3033704358109	59.6029967762092	79.327031456102	90.9353429434962
UMODL1-AS1	3.68855130707714	0.227832426453606	1.29463368589827	0.143610179842691	0.104023389244523	3.87825975654509	3.7136045169721	6.90264665974996	0.0662874443018007	412.68127013657	0	2.11852736859097	0.0776413598962851	2.64923350804251	0.996778778572009	0.511450312012294	0	1.48020274589752	1.38287690174111	0.797051075923301	1.30226716336931	1.91877995181536	0.0320354494373465	71.7615619701151	2.45529191748485	1.43912932076155	1.42347814401571	11.566620374878	0	1.14071171934126	0.126074644554143	0.0727961092465712	0.00443582248572483	0	3.69940670750935	3.64924482979643	1.16456403276441	0.0465901472807904	1.56204873882477	0	2.12662945627627	35.4569057304837	0.135676525898985	0	1.35072719596069	4.86061694642199	0.0408311605443419	0	3.50181814621709
RP11-770E5.2	0.553074042075344	0.124431633512811	0.0328708249373694	0.0839949229283041	19.9801084083584	0	0.0312002388513228	0	0.0415322954321818	0	0	0.00776598891291158	0.0481378329927596	1.31897950225475	0	1.83438249042359	4.35665491746148	3.95538698084804	1.33509048565355	1.67140691448732	3.63604446012361	11.5071554787305	2.27842875029564	0	0	0.0475608023301038	1.36904765386555	0	1.50091827326501	1.19542758355637	0.0748584355540822	0.0453357056974593	9.14350121664208	0.993974260059904	0.917464561944735	0.0285281452125126	0.0188770245788414	1.23472719830277	0.0594142307746818	0	0	0	0.0798946642593686	1.54295471695927	0	14.0811401547176	0.034296447019934	0.859553794111316	0
RP5-1068E13.7	22.7657030922479	6.4584677159466	14.7945715629745	14.9712269710353	8.92431744322736	11.6527775225087	66.7064049593848	7.88865972279225	9.14127422046513	36.0441375216977	16.9779174453775	13.6817376134566	26.9060386780646	25.6543684008373	18.9519884180422	89.4592884800809	10.2580716755719	36.4123003225282	28.5287255959318	7.52797503185523	2.53969734763793	21.4928624837971	30.7962377068391	22.5920163645355	54.3857795938949	18.8217103822308	8.0675426986442	19.846173455841	25.9239398852397	51.4930851961191	14.2272602791742	6.71400810502531	13.2568384652314	3.97783555480013	23.246969316845	15.5996373470063	76.547574634929	6.09125544410031	47.1919206752214	19.5110930987875	22.7844993613578	24.3937326480631	8.23354669680871	43.0327759646274	15.473585663809	17.2368911492693	2.55342475634032	19.3709807781133	13.9583344319344
RP11-413E1.4	0.545878069187177	10.7240739311915	1.26887528168865	0.0925799163289587	2.91122559780776	0	0.0339605832177884	0	2.58949454523773	0.733787332604243	1.68106870246586	1.06163186055434	1.40088067915346	5.01260605204915	3.9905652832734	1.1608492706898	1.69802274629083	1.51339767507312	1.34677517331199	1.66242826913592	9.56469047909285	1.28718593344025	2.28874334770568	2.92734942759426	1.6481807116933	2.67875959685619	1.38221497320585	0	0.708766150778703	2.49849325693753	0.0823330022093595	0.0495144699510847	3.05677070311204	3.98063327050463	0	0.0310320678001132	2.26239166838393	1.24234766089444	1.50128549154156	4.29104183852146	3.73112745890871	1.6619034838438	1.68997489836818	0.735417831225379	0	0.0339436545918022	1.27752585986644	0.85788999167681	0.849241845898911
LINC01896	0.532016069371151	0.185521121628178	0.0447338911357695	0.120248591181511	0.0882878104034481	0	0.0423907595458006	0	3.91996941399718	0	0	0.0103122818290453	0.0665036018866236	0.0548232530100328	0	1.12793632339934	7.75208449133274	0	1.37456535014244	0	0.0458555684366653	0	0.0278867648975565	1.04273500087006	34.7935886718947	0.0656689844803422	0.0634311295690151	0.780639654000085	83.1085314947855	0	0.106196518691806	0.0624593616816136	0.00390005288253104	0	1.84252188944183	0.0386587271946186	2.2852966538516	46.0549284798037	4.35012660518653	0.807890043183929	1.39997871405093	0	0.11391145945615	0	0	0.0500881447227401	18.5377801249646	0	0
RP11-152P23.2	1.8248260344814	13.0462603706487	1.28174092423937	1.77684844855398	5.75645050867826	0.964627738685865	0.0388048071297191	0.983251252844593	0.0520117917447516	0	5.12524972280505	6.29331797626053	0.0605497097569772	7.56019232577709	2.99224023239896	3.69787935594216	3.42553336018748	0.715187566551279	7.63901718588285	0.801183399995655	0.0419437365576865	2.64862448697407	2.30468307783648	1.64907445620945	0.79291526059332	1.41672790820839	5.26016209583847	3.30101753193903	3.81251644311958	0.526502345574773	1.68307133369452	5.24078137193785	23.388480999481	0.993583785648957	0.912526879999646	0.0354183314856362	0.0232860270388435	3.62308464988381	0.0752963942040608	3.38912378629647	0	3.35703603059957	6.26896614205592	3.89415562667034	0	3.70202685695258	2.52510103713864	4.40600994999446	1.71930211195614
RP11-170M17.1	0.585127056642014	1.89178460961025	0.0235779235984344	0.0580468808068402	0.0441738900415308	0	1.21609065785801	0	1.28879510526417	0.761814119136314	2.61589790723294	1.05327898817026	0.0341352506659957	0.0285393412882574	0	0	0.846965611956503	0.751591622874877	0.0298801826430038	3.48222267409653	9.23332027847873	2.11175195585968	0.0150137035330338	1.82526075429449	0	0.0337404991895531	0.0326782266986379	0	0	0	0.0520659133275733	0.0322151980861611	1.02020301653104	0	0	2.33135256898529	1.13010271106837	2.34544426485255	0.0417843416045457	0.837113872671282	0	0	0.0553718466026502	0	1.4175620597024	4.69839412349844	1.24936878301075	0	0
AC007163.6	0	0.0979519167485358	2.40620850829028	3.05417383748444	0.0509448798376458	0	2.38536484325594	0.985257448105713	0.033939608051865	0.752489933588546	0	1.0559305444671	0.0392141663781566	2.49542787329038	0.997251749928748	0.55188081705392	0	0	1.30855096804868	0	0.0276176941402143	2.07187771744537	2.25528986462658	0	0	0.0387546935289289	1.33928548482603	0.805525507421603	13.0930601558595	0	0.0602290244843818	0.0369806107502695	1.0211849875153	1.99036956601862	0	1.20817125854123	0.0155966933981917	0.0244401251574334	0.0481445273824364	0.830278085156838	2.26315839932095	0.82127110738348	1.60066460483614	0	2.17916179851309	0.0264835315649986	3.58598931406133	2.6840861817361	0
RP11-54G14.1	5.14559121951683	2.20512919870141	2.48592113565419	3.31992128847193	0.0780077101274068	0.9648211321258	3.64789400985987	1.97082404427689	3.87220483405268	1.51913421376983	3.39813586560002	2.11132294761286	7.86671182716423	1.34386653169996	3.99010345190877	1.14239138668935	0	3.87839506149749	3.88122931884307	2.50583257925672	1.28677961498875	4.05836326193191	2.30204129055844	0.470273706312536	8.46880760683765	5.28841975806058	2.69105301473186	5.84909111327998	7.77009820067425	2.45444483082976	0.0933770590581962	1.39271321412859	1.02403114285581	3.9796877678691	2.78384572875474	1.24118983878208	2.27432749983207	0.0361243035196837	2.90682747753233	0.811575843386472	3.68303262311875	1.65089074528659	4.74841665565489	2.31433347679041	2.80085195856353	2.48318202737122	2.51041764762794	4.42130443069808	1.724407993335
RP1-197B17.5	19.6078519747766	24.524018555132	14.7828593774818	14.9379470832734	36.4588751505605	20.4039429107065	29.1566320777525	23.6783521575057	16.8576192569859	14.049347347469	11.8708815845663	7.3752970622127	18.8600831622455	19.2541875167083	14.961990498882	12.8847397470563	15.4239131445191	36.4533824878201	34.9242826809312	46.3983366247001	35.7228969866726	7.30637275559901	13.7179918077224	27.9110547767802	36.8103956069288	9.47216306334796	12.0280468328565	10.7215503628262	23.6500579120738	13.0608178320558	7.98954545432472	23.807427663229	18.3509758075679	13.9270519887487	17.6643503998013	17.9725037044039	10.1825399146797	16.9048647525623	11.5838719082768	5.89956443997127	18.3688031425986	23.565967481626	13.0109165974665	21.8669106061798	65.2835596493172	18.4480561121613	23.5870505247011	10.5467887742688	107.820097311673
RP1-197B17.4	3.08362591781531	4.26159964834487	6.15179684821677	1.81679315940377	4.46389268281888	0.963787953380624	4.89168834821376	7.89394020898327	2.6581378540476	4.66701496184424	1.65931376355318	6.31029297806017	0.0690195616041924	1.35912163422509	9.9756024813513	5.52599259103952	3.4028927360895	3.04406064937341	3.94383437795617	1.63971919890229	1.29883018773117	6.73112453254631	13.6094452453562	3.98763477593564	0	4.07955857671269	2.73446751240328	4.11055609209092	6.09239085646284	4.96092657561497	12.2761038766254	31.0225378699902	14.2590708743943	9.94993061640694	0.910590149185058	15.4121193812231	6.76601105121641	2.46224260493631	2.96953012784562	3.36537029365166	3.62664772364525	3.33233321352972	3.34848797118177	5.45057550253806	0	0.0463747905300163	2.54136631108388	4.38859599145565	10.5293245692155
RP1-197B17.3	15.7242516170072	30.911649058816	58.9527814588941	60.8877756682683	54.1848024967985	25.2571123689931	24.3791531467965	32.5548849283166	56.9063365073825	35.975183245056	81.6869658848396	128.231595074141	29.6600171092941	37.2201667099288	57.8548676161557	20.2679312088472	32.584007052747	23.9339511764261	29.8895751944708	25.214909849186	18.5843208700623	30.8876900406762	82.0927992066245	38.2488572834298	9.97064762023074	40.2503622510161	27.9668897347076	57.9719068735857	53.397902101677	55.6996103942433	95.2383297368065	109.581379579941	83.582567866497	32.8294267894485	12.0698203231043	65.7880152443645	37.2354538259176	19.3466141645101	20.215895756543	23.7426734158172	19.7932713310003	33.6338474081176	38.7326705923099	39.0593226746785	23.2452437984357	45.4293909688507	42.2022506849918	34.3626633876105	68.2352008427438
RP11-396B14.2	2.44020473738013	4.25948288220497	0.0462614411062283	5.0156113550038	3.03302578406497	3.88162746772314	3.69016813638795	5.91884302219216	1.37375377490277	0.721937653487532	1.65940196903675	1.06579028080063	14.5640600753419	2.63199807692352	0.996796564996594	33.0820533939749	4.268229134628	3.82764260053963	16.6047082147771	4.18290126070149	1.29873643449494	2.61070701592097	4.58321874635798	2.80134772328043	1.62485946393139	1.43267828711355	0.0657083253411002	1.60826781729076	9.20225806625526	34.808870124272	0.110433426306325	7.90747297686313	2.04389332758113	1.98835302119064	14.9319530766821	1.25080352951577	0.0261588311518666	11.9657551653622	4.37257130571505	5.93794021168883	2.13758791303559	1.63925973573266	3.34755296461136	7.78990804219008	0.623744747791576	1.29294966246219	8.70469159440439	14.1281359888638	24.5869960210131
AC005808.3	2.66966693018652	0.0937202152552623	0.0259833849473344	0.0645759847228027	0.0489587787599278	0	2.37881276250832	0.98544494800944	0.0326708773937131	0	0	0.0062281348859059	0.0377285852397949	0.0314946384616234	0	0	6.21877041214413	6.55849675007552	0.0329866393692584	2.57720619657369	0.0266020466546449	6.59897009447979	0.0165054969132519	0	0	0.0372882067227778	0.0361036171162413	0	0	0.565846216812862	0.0578293191616964	0.035587484646061	5.07586889921684	0	0.923364083391221	0.0226061802348697	0.0150413677888235	5.76405048352936	0.04628017150952	0	0	0	0.0615559324728803	0	0	0.0275438264169239	0.029012340049922	0	0
RP11-993B23.3	27.1589387468524	18.7083543832493	1.29151648303319	0.153255105677793	46.8754400489453	19.4261982695395	9.79811384080404	28.6083955882825	2.6738226941459	13.2412557299199	3.35606033144651	1.0655203125548	18.9228165144854	14.1872919898466	8.9766589772698	14.084473226275	165.008792004501	111.642350212552	84.1532992177408	204.923547302467	198.230187677417	14.0318247382094	66.1374115948782	114.140176685047	154.774240204331	4.12513994861004	0.0781540644047851	0.781789556929773	66.4172717850843	37.4983855217053	0.134208748468211	35.7623218780885	63.1982251006375	19.8958190358513	42.7826158973214	1.25079719716973	0.0305348656608437	21.7518615965844	1.55655351741632	1.65577300198671	62.595987359569	0.798938284635563	1.78181878309622	37.4718409268196	92.6295029686024	49.1350104328891	16.2040773898463	14.9493390098093	15.7007373799217
CTD-2620I22.3	1.8180415215002	0.170947252614855	0.042103533049783	0.111877344561428	0.0825401009805951	0	3.66333801871537	2.95798387269596	0.053551006650655	1.51341107718621	0	4.20651341642708	2.74180147921325	1.34978181520267	0	3.68071168450274	9.5314885029089	12.6263077277074	1.36786719701242	9.35833750857301	8.52445984672886	0	1.17590597064281	10.1803150623145	0	1.42082549972633	1.40611961525854	0	20.3561252149545	1.7924060625323	0.0990130966933529	0.0586252273092707	18.3125370070616	3.97926298468187	0.912000402355019	0.0364201154751262	3.3952172738155	17.7179922890726	0.0776622687341946	1.66383770377089	0	0	0.106082509655524	1.50285838834874	0.62474143361348	0.0456678041390881	2.53868659447705	0	3.47344512246096
OGFR-AS1	1.81060635243435	6.0409954225198	6.11672613190085	1.79781183819741	0.0856434316077495	2.91020803398902	9.62248363049586	1.97006572915965	0.0554202492847728	7.09421178976278	5.10492384094838	4.20935987912528	0.0646110090727232	0.0533072982062801	2.99206826246203	8.15941920103712	0	6.22127279277046	7.69819518120681	1.64411640833636	3.7288225735259	4.01048408337582	3.44113808859934	1.04570585039697	7.56264091453422	0.0638039201755558	1.41046435211242	5.81133569351873	0.698252272791805	10.2311455944072	0.102886548855385	6.56387476306243	7.13136867682705	3.97899494464333	0.911436714646019	7.13678254803228	6.74361966909067	10.7212397736136	8.45593935996087	3.37673936199	2.14821582417375	0	1.75374938577208	3.08335876932688	0.625262596099883	6.13179676670986	2.53560693661361	2.61817106981233	2.59507039886543
AC006369.2	10.4771418629529	4.08046974759961	2.49026599060535	1.77635803280401	0.0798739296208191	0	0.0387509475430488	3.94647960091982	7.6209789097081	0	6.86143373564229	4.20391926207352	7.89104000486875	0.0499739182122185	1.99451775114909	0	0	0	2.63283832905593	3.35833271578445	0.0418850299897	4.04580208924202	2.30452302631892	1.6494252846022	0	6.58698252561028	2.6977880257967	0.783795580638852	3.02947933803153	11.6818380901517	3.17719173477331	0.0568359948633286	0.00359711258846374	16.9224985697532	0.912553829713421	0.035369619490049	1.15835483748345	7.14722923262988	0.0751817299453355	4.25389990396599	0.666873793520272	5.93269949807527	1.73401872687027	3.10747421153646	2.06488810681212	0.0408796558002908	3.72795040728758	9.79148886631401	2.60597832844362
MCCC1-AS1	5.66200179118471	2.31294616929193	0.0470510047907768	6.62088962303189	0.0934178554696126	3.88099412181923	1.27651652157623	3.94365270144874	0.0600591962233423	11.8158610329075	4.22374487668723	6.31227795972074	0.0701580207148109	0.0577430822307559	7.9800757067379	25.2785674229172	6.86127252891123	2.26065576895986	1.37912698273931	4.17891889308253	4.97222146592005	10.8532217878598	3.45403555440917	13.5526335646201	8.36500424754267	6.71571753284311	0.0668884863942747	7.45399177670853	9.18556200458058	15.896596825703	1.71921075129204	5.33271278108975	6.11783571529717	1.9883099455815	14.9234275396489	7.18211995724575	1.16358022898518	0.0424105493657918	2.97531946380195	4.21834968616607	29.1940749390119	3.32969404486394	0.120953141364841	3.85441864425179	7.75134893796213	3.7390059766097	6.2392954702347	6.15284113275647	2.58811698818288
RP11-667M19.10	1.2935212319934	0.077471151472732	0.0220499804924212	0.0539641094452732	0.0411631263509618	0	0.0209603638402454	0	0.0276490839222805	0	0.841597570595515	0.00532944943565955	0.0318638696978205	1.27049735534798	1.99567272430816	1.25900058258203	0	2.42012216576163	0.0279127152548957	0.832189328627981	1.22724832772186	4.43006893583456	4.40740946345481	1.17780674591935	0	0.0314975532719803	0.0305115558292504	0.816971297502708	0	0.582538240581122	0.0484523157951057	0.030081663069938	0.00203416205596235	0.994739360377603	0	0.0192108969693845	0.0128228259140743	1.20048821370302	1.40396824376407	2.62311204040636	0	0	1.5463246055021	0	0	0.0261683606321864	0.0275580340398	0.868443355599264	0
RP11-121C2.2	60.0876598425599	94.2507025276353	99.5292516910687	100.531693592258	70.3998938875309	51.4924033748587	76.6600366687818	113.457544163113	205.552301433295	108.02139974464	267.994658002005	114.611516566192	47.1649689847742	76.9698108913883	144.637140151715	87.6248990252701	38.5757132517167	126.93738363266	95.9921662312793	99.320244363431	165.355868479015	69.9176919763608	96.9853832354421	41.666977490333	67.6217568089641	113.930228190823	118.207571120517	141.612374442089	50.2796535001906	120.76367740352	89.3327725127603	93.9640736432369	82.5732138240578	107.444702277559	38.1147786787237	28.7827719082436	68.8204669612145	49.481596650703	58.9527943086902	59.4176468033845	41.1300735323631	176.778371326768	181.76863372062	78.9154441761045	76.2681943258213	51.6148461583643	41.0111683543213	179.001241017455	112.805038605988
RP4-806M20.4	3.99688278790526	0.112660121217813	0.0303113637593855	0.0766489879114366	2.83455875858461	0	0.0287809778191985	0	0.0382290316012933	4.02961447626845	0	2.09992450087879	5.11561313858495	0.0368329941640991	0.997140814421432	1.85997019832224	0	0	0.0386040473014911	0	5.93987760411915	0	8.87212889765264	1.10851736814531	5.14690001132904	0.0437232881803926	0.0423115780571469	0.798902873090897	1.51297876317851	1.8865782053217	1.59352921596814	0.0416969499974627	0.00273855256939715	0	0	5.79528830280787	0.0174588898007668	1.22744484157702	0.05448732635287	0	0	0.815091003576529	1.63590993236076	5.55811409107566	4.29584533561824	0.0378246154219648	0.0399012436781649	0	0
LINC01698	3.07001475929677	0.205787497676415	4.95746413133667	16.1549532609172	20.1420740753837	0.963634003273548	2.4916475405952	0.982768348736404	12.8573520207559	0	4.21861120965754	7.36387479398579	0.0719864224215887	5.17866762788151	2.99182433308917	6.12294001175188	38.9434416931779	17.1580152332729	1.38083177615662	3.32688428207234	15.934404481884	6.01050400382141	19.2918570950996	5.73962606653995	0	2.77123730238275	5.36889518334172	4.10102382730413	14.5871378583515	4.29733613658027	7.85449529139073	6.64959454767333	20.3719629750488	4.97332777758129	10.2387899685496	7.19551129214318	0.0271967725235731	7.24853586893841	0.0901523910834463	0	0	5.86760790444246	4.9466811884378	17.2732788157647	1.32598745783763	20.7446687810522	3.78614482866934	5.26256764062209	5.218073302143
RP4-585I14.3	1.2258951215604	0.114620617393198	0.0307443726145792	1.67541597423342	4.16445495132868	0	0.0291903892649257	0	3.76107634299623	5.68369993200726	0	5.21680861876353	0.0449047030632646	1.31036243550933	0	1.18980803553996	0.834194540847927	0.732740684794023	2.5535953382223	0.814637481300277	1.25981770509901	0.608445817777166	2.27042668801845	2.37255259997262	1.6649167965816	0.0443708332681532	0.0429358919481669	0	1.51085014290439	3.25026529808097	1.59760690135175	2.59949829447525	2.03808041342817	0	0	1.2191798994633	1.14381634335784	6.97926451401781	0.0553169719097126	0	0.686201139098335	0.814349129634766	0.0741293659481005	8.02106246119077	0.636221377166963	1.27069442297524	0.0387565840690891	3.53966863365587	0.846104078249086
CTC-264K15.6	5.59580874532296	0.228598667097163	7.42897047482845	30.9862322280384	0.104295901666029	0	114.665296219595	0	0.0664459745507573	0	59.7735534332203	4.22132680997436	2.79390877799912	0.0638433256333055	0	0	0	0	6.56357524305473	0	0.0531967044060728	1.24881375020615	11.4313266499353	0	0	78.2505954720036	0.0741391680436987	2.43126184619747	15.2428483175927	8.04295786149155	0.126421691999773	0.0729730739311378	0.00444476512125114	0.993392299155422	0	0.0447107437503718	0.0291415775043005	0.0466960080651422	180.652530309619	75.0902259319537	2.12660645256722	0	0.136057850893362	0	0	0.0373262875263194	0.039372667326625	0	0
AC137932.5	7.55618673726253	4.34453241268981	3.74534132212792	8.29480895314048	7.38427503110736	3.87943504481366	3.70541826568891	14.8022657655492	2.67032082361534	10.1776688732343	11.9195531085163	14.7078388159795	4.12089806601787	1.36298826800458	11.9701844088295	12.3959871597472	9.43525309652957	11.6272621618231	9.09308951601998	1.63675199495145	11.0984264798772	14.8909722783035	23.8442106243148	3.36664982272025	9.18034717538246	8.07579353546792	5.38184747257581	19.970257046488	4.51927339848725	8.73434469415405	4.82714075590221	14.4772611514892	5.10121945920589	1.98821424955328	2.77051582750417	4.83191637028136	6.78656257795619	8.45538889787727	4.41110471311937	8.48138176081533	4.34972265379118	10.0987460344396	17.4683662945592	4.63852552658476	0.623724865950115	1.29281138643091	6.24551224739084	12.356915191709	0
AC137932.4	24.0357532472677	10.5262498986498	33.1534151158467	21.5027649060252	11.8427846717284	23.3177209950363	14.6458480080394	47.3612363215882	9.14208122425863	14.0375904460126	17.8288879437766	77.7541666853445	14.8737435003066	6.49728345655749	46.8831688310117	33.9941210326792	37.7839028001266	27.8559730515091	37.5594136767323	14.2723419153551	22.2490405411956	16.0786661058427	43.3126945799051	30.7745278059802	20.8575003415101	41.4670133436687	30.5409792258314	32.3026784772211	18.2623823865275	29.4082102440462	26.6495448997701	15.9465004268407	37.7140540673708	17.906498835935	17.6589981440194	4.84822748660461	2.29386907608486	28.9334298649234	4.44112913533564	13.5516209154185	14.6542956927334	21.0162371544535	30.5834491715984	27.3311508173914	11.9269856979562	17.24147098077	16.1904098908988	28.1968035945205	5.20722958514783
RP11-95M15.1	20.8939932389321	20.5041219840245	2.52650919407811	60.2283524146256	10.366157457805	19.4322380256436	1.27819609917156	1.96914159475364	14.2810749084254	10.1226432353355	8.4628295509637	7.37506958842078	2.79468016489817	53.587957534452	1.99423574107767	24.1012497143389	78.3382297122821	3.02546617999433	55.4756179787337	19.3517414238184	0.0541187820525426	0.582857609562683	3.46605079843129	27.3387750566248	47.7308328257376	0.0782436850942538	0.0754959175048597	2.43121559486695	0.696895553320755	57.9574060077155	0.129040363869594	18.5476527621575	0.00451180771835702	46.7620392937116	102.492516211519	3.65072916198437	1.16421693025063	3.67990008878336	1.56132921795601	12.7094163112808	34.6760059182531	0	0.13893666193977	14.0166078912131	76.6210007497102	3.75294073664018	16.1808811264351	15.8420744815284	6.95691158680344
LINC00322	1.85126040952594	0.144619094772031	0.037043070649406	0.0963172213658465	0.0717016037099132	3.89134502779809	0.0351402220473034	13.8399905108335	0.0469433984715117	3.95252214781996	0.816055789181503	0.00867602574487503	0.0545327405043461	0.0451909964623918	0	1.15483630297753	2.56896357176464	2.30480526729913	2.60524119477202	0.805401681130588	2.481826255323	12.7286237229112	0.0232711609859506	0.475825017148179	1.64455672834929	0.0538684245806593	0.0520847832238112	1.62859837135928	4.64682753129672	3.14739292771297	0.0855765406614513	2.65640736201404	1.02352116989639	7.9634722199586	1.85093901816189	0.0321011214255709	1.15360504895966	17.5083235634762	0.0675664765779027	0	0	0	0.091489116038374	3.13997496096285	0	0.0364946583352894	0.0384907345965932	0.855153833866902	3.51274689894922
GATA3-AS1	3.27294504085111	0.118941775192123	0.0316891884467783	0.0805838986275411	0.0605355975938741	0	0.0300835442164793	1.97317969075466	1.32671819057383	0	0.823381698362433	0.00750532830798789	1.38093534880324	6.14689002062397	0	8.66870699116904	1.70980076028886	7.25352005227953	1.33007395611155	1.67534089014638	0.0324557998433501	1.30867507506848	1.16003376044398	0.489526835383511	3.39128258755994	0.0457861385829335	0.0443001814531804	0	2.30521918060666	6.68514292344664	0.0718794183050581	1.35786176263246	0.00285318107711741	0	0	0.0275142529630511	1.14542707347205	6.99583915756957	0.0571327163001978	0	0.683885078419412	0	0.0766792771308065	4.70655976222596	0.628942574632979	3.69250329769024	1.29771579022255	0	0.842027331136171
LINC00324	287.149016947651	69.8555786951609	124.10418772885	161.407731506086	102.608494774966	130.205200129275	85.1829021333858	79.9105620793908	178.495008033354	71.9646499862522	185.401192324491	91.4889718621617	86.1440935056534	105.16962049133	114.711606753654	90.6841466007746	45.439975367657	294.231876627134	53.2568177175658	119.518254533612	63.0211253661507	179.70672226484	63.9263874567205	146.838154298581	102.710130111927	164.840448612813	209.780634803777	129.985016187649	37.3007692255877	57.4545982622047	431.511431527545	23.917967271762	25.4909350655953	254.68643957662	117.189327827108	105.339809974023	65.4452179353303	77.2020540248988	83.3456084105642	141.834767228354	180.313616455975	152.323556726827	74.2315047331142	176.714070199991	198.672477209966	174.255549184899	115.391643632331	61.6815389682496	146.047331797531
LINC00327	22.1268168565508	6.45884396233629	16.0197016746876	24.755476542567	0.108059778924543	3.87794662353703	67.9195473893203	13.8089789157883	10.4318170912972	62.7897535752995	81.8181825319931	30.4909535299717	0.0804642295982134	11.6138628855108	4.98668986272815	7.29133492731617	1.67459072101526	6.12082718506268	10.4577862138483	9.2134246212772	3.77602690158915	8.65034303428508	17.1406024737588	2.77214766279505	25.8849892717816	36.1372747039838	14.6862834318555	9.88671949911189	13.6717771247524	9.27520300362205	7.99959566323591	1.41495333882749	7.14165119292403	13.9268011957312	9.28097519778061	16.7933981722298	188.947998339091	8.49971274705398	138.063685742359	57.851043249444	29.4386479787147	7.52564593243773	1.78654909346574	25.9696102086749	14.8933662047077	3.74455552312876	11.1665360000169	20.3323000987053	1.71153709287602
RP4-660H19.1	3.69481324964475	0.219670550849352	0.050465072657329	1.83464304797296	0.101093892471654	14.5780401432331	0.0477835332387917	0.982737090626605	14.2088231698897	2.28293864419083	0.807714828066767	13.666588687199	0.0755839033944321	0.0620604565096317	7.97952932049761	25.5560445484028	51.7858512567132	17.8557085958494	0.065257106620682	17.7153367963846	44.0591171518048	0	41.998723028227	0	39.4848973374084	9.42335492335749	1.42332005909027	8.25213106745473	2.21665486986053	0.52093482278693	7.9280710612643	0.0708893591413915	35.6559569529641	0	29.8238751033984	0.0435212998547021	1.16465926814921	43.0756285225857	0.0948708006873806	0	0	2.47711638232302	0.131586889394924	31.3705061375152	61.2548096995663	46.4096632195502	0.0547192497226892	0	25.3919148389261
RP11-107N15.1	6.25200364516635	2.34573586504621	8.63265050552812	1.83443853884238	1.59935805332916	15.5513106774861	12.1632590214298	4.92947593390974	10.3723432827714	1.50062139631213	8.48135549118176	5.27025221106781	4.12882423737936	0.0619496817596517	1.99424159263143	0	24.1103452592576	0.70981085990941	9.1152052421223	3.32117484601135	1.30227379845022	0	2.32350197972902	15.7378977523692	82.5120356250713	9.42132031586378	9.33626568638488	2.43243745198217	3.74630318832021	2.38937619588465	1.72986806082014	0.0707599839341491	0.00433238352451237	2.98307133485014	41.9649539514844	26.1941081261831	13.5263013279821	1.26493640683247	38.1766945796192	13.5983750739083	28.9176933283088	12.6260657382467	1.78704269752019	6.20918432363207	2.03198140752764	0.0496246965204632	1.31003847517172	0	0
AC004471.10	7.53131714159502	8.35538647143723	14.7218855648226	17.9692404344352	8.85558599265273	12.6321075352947	19.3937837802083	12.8257876963189	9.09568677851659	3.85216354826639	22.1760935010483	6.32051246593139	1.44480252084981	20.412802736562	7.97952223996962	11.0908416799677	12.8745043006119	12.3812047978715	1.38281482525838	6.70029141844173	3.76967865833179	5.97871833780346	10.2807310197868	11.0012962293147	8.32575973157412	10.7480169455198	9.33933828729433	14.0873409354563	2.98052967156598	3.01659604216869	17.1160638963734	2.74078990620536	13.2514813401839	5.96794809328316	22.3549297799388	25.0161390741196	7.91698979521864	2.47191834960082	17.1381197824852	3.35332014501684	8.79137857615936	19.4048421661633	4.98843276267591	4.63673778794887	3.45206506808912	1.29297078579255	3.785680556386	0.847755279778866	6.97562745687983
RP4-806M20.3	1.2106823145779	0.126341983856853	0.0332771750608597	0.0851758165952974	8.19839999914261	0	0.0315841709232706	0	0.0420578602267639	0	1.6883887003341	3.14528255000778	0.0487576553656159	0.0405070213636148	0	0.531814367182392	0	0	2.57516764809959	0	16.4958155160801	0	1.16292358163548	2.336461207048	19.9291496640929	1.38404142857105	0.0465995599950868	0.793760439863935	2.29380491339486	0	0.0758885516767583	7.57062958961332	0.00298430878138933	0	0	0.0288766086321058	0.0191013892826212	0.0301026418836946	0.0602015702884461	0	0.680231218832754	0	1.665842344808	2.33653684839178	10.3487606957416	0.0356619604422118	2.48668606650247	2.64561901947982	0
RP11-148B6.1	1.88413871661557	2.0780584419165	2.44675289210509	0.0847062128144388	2.87451847750264	0.966648050518944	0.0314316568151297	0	0.0418490393634889	3.17481322151284	4.31798044846439	3.14496996921509	5.172586959324	6.1758139616709	0.997057157373172	0.532246643894611	2.5859413905045	2.32948464875939	3.79923775135227	2.5367012739208	1.26757051020525	1.30071138532164	6.70894238028169	1.09060170424506	0.802863142777386	2.65330438049754	0.0463654531295288	0.794022510504629	0	3.20851648015085	0.0754789823285981	0.0456849287288623	1.02271565427542	0.993960028553844	0.91728252045846	0.0287381917795658	0.0190122847107566	1.23539511296506	0.0598886253899142	0.81998316071238	0.680589058326587	1.67009876911243	0.0805648402989684	0.733503999807538	0	1.26585463973961	1.2808084558807	0.856714512792168	0.848005924429605
XX-FW83563B9.5	37.2807618976082	14.659411105917	32.0041090085448	80.6971009842683	26.5013159919839	122.444116330206	29.2505927599306	39.460374869743	100.851283098267	64.1726697102531	45.0387310627878	82.0132213583094	17.5920405716041	105.062389121177	32.9166637859405	118.054999040431	40.3015389885603	61.1164711155459	33.7955624157336	54.6935510627487	98.7157409794674	176.582767859842	109.48593647783	49.258422295555	122.844928176464	32.2596818140035	58.4824134790729	82.8093795839657	83.9189261410803	61.9033661267815	31.4753994361184	34.481473970172	32.625578436406	50.7369834623145	49.2847038174656	29.9723889830467	33.8668864444329	100.02018977783	64.6256969062674	22.8861426325957	56.6242999336818	77.4247527938407	139.794045276001	57.8368718554812	44.4760025572452	38.0971608768694	27.3574163033292	33.4733617766056	6.08207331990196
RP11-661A12.9	4.33188919446611	12.3007668343284	6.19540137264682	17.9736919769908	10.2975993724038	0.963574207345903	1.27879372176953	9.86439618015363	3.96329065827416	1.50057067512646	7.6250599226355	14.7163128992429	0.0757374405425741	19.1500011743683	31.9221708225418	46.3511660007455	5.11222328525932	5.36002160004073	24.4785641371518	5.00929820561682	1.30231558453036	14.1519573103774	23.885449811567	3.3585587596878	2.45620258100366	1.43898711503499	9.34032066134444	29.9512521606812	4.51172375867058	21.4228770456737	6.39094127541562	22.3494018427051	19.3625790524676	4.9729529977506	3.70049405370331	2.45175533486563	0.0284487793554193	12.060613462033	0.0950726698168056	5.05667195143336	0.661204559536363	13.4701970777559	20.7191133429032	18.7662530950992	0.624950175728334	8.64668817232665	7.50618355715568	28.2503842999576	4.33440342444558
AC008982.2	3.69682752017609	6.35658026372292	17.1408033069221	0.138092173363172	4.51474694797896	17.4983956608456	3.70874053457932	19.7370461803843	5.2457513913961	10.9525018340035	13.6191816548119	40.9255441517805	1.4445617556174	1.3635457160823	16.9580419432853	8.59427002821598	3.39211058260386	6.92206943066634	12.9519408785195	5.85682158996596	14.7803177813312	5.30376696032192	14.8109792857561	10.4245276667374	7.48911998912183	16.015724045323	9.33081677405235	21.613425554245	4.51408479525512	11.2551979059986	7.91810750138881	2.73967313837448	2.04453738968762	4.97301236871672	1.83942859286386	7.21569493926063	5.6683524276183	16.8275167420644	0.0941796946300357	6.76505148539428	9.54174363876441	10.9350125837023	22.2313492375952	1.49810925711285	0.623893299052573	1.29324927563113	6.25524564993049	7.91515734824141	4.33854276968149
RP11-415C15.2	11.2388513385249	0.155337426059345	1.27765076302731	0.102720646350249	0.0761864478844707	0.965010468902528	4.82230083870507	0.983436073454886	0.0496925561040562	0	0	0.00913020975474499	0.0577931405611152	0.0478247316876088	0	0.518850708776237	0	0.717467557944194	0.050195003575835	0	0.040119993544389	0	1.17220074422879	16.6245874416293	55.9107685126536	2.70856650150776	0.0551782648961694	0	1.47660862866604	0.529345804086821	0.0911193102956307	0.0543501494470371	0.00346051479049314	0.993655353844089	0.913421005893059	0.0339039424361487	1.15634700539911	0.0353642023830862	0.0717478309169506	0.812428056261084	6.75794287520011	0	0.097501173889764	0.732199103900582	0.63816167058629	0.0357552367300341	0.0377067717721234	4.4453056190134	0
RP11-488C13.5	29.699889287644	59.2153909906608	23.3984010641158	24.860701263606	35.218542169709	68.0256583136131	23.1617963961593	38.4755321746865	33.6810174830785	38.3349024115256	25.4767682335789	38.9099642172414	45.7340854970306	53.8257106485053	23.9392743203059	38.2388236946916	68.6904016790465	67.3857081561851	32.4699441572357	39.5496366817979	35.8303205952936	82.2383039731032	47.9163852554863	35.3469139826201	10.8064564127089	28.2167127954701	20.0118800009566	26.4583040267114	19.7675721434517	60.118725144243	14.2650202589979	91.1062745350458	37.7195058104871	21.8856030134047	43.7130941794941	69.3566802973426	31.6000251036822	72.2691945041079	14.4842395699311	35.6518259727707	30.1198809995826	48.81179611419	40.3143781396453	30.4395574195385	23.2422000610699	54.0090694744268	27.3509194288184	45.8333088018992	85.7438118858035
RP11-996F15.6	21.4763049511549	64.817338854829	22.1487566403258	29.6737754608379	45.2902709014847	16.5123279931541	37.6797766049154	29.5971884916375	32.3385052535073	25.8120515494879	44.254106196885	31.5444739143956	30.9358121895366	24.3919765524755	30.9223132681353	7.90805662126954	21.4312649675753	20.08084063484	31.1265072028215	31.9894090765825	6.24550344917574	15.3974330296088	21.6988321034169	27.2483154946191	26.7148267874525	26.8339831703853	19.9837099155249	26.4815074080438	41.9978023039327	13.0381646349245	14.2386020182792	27.8035711448706	23.4484809740019	29.8456486177186	26.9685614438254	23.9586554647347	19.1970788451664	12.1120765931151	44.3933059264047	16.9529337789369	24.2508795393858	29.4486693982796	17.844578478861	19.4941169253402	19.0133958040399	17.2407469424151	24.8502735698032	53.812203916814	39.3582918115174
RP11-519M16.1	3.75677682941026	0.181172006668483	0.0439610809975495	0.117768222399214	0.0865908297879294	0	0.0416629059313314	0	0.0559889028420701	0	0	0.0101502330149104	1.43226666479164	29.937409816554	0	15.9015494540939	31.3456919171122	26.9033316154797	0.0565643731067489	6.75943016726467	0.04506106364637	0	15.8064906211902	2.82216600862322	10.1087440720927	0.0644728238637309	0.0622820764324814	0	0.69787233929317	5.00151806707841	0.104071413250455	0.0613306268643559	4.07936305681072	0.993482987148962	0	0.0380014641803128	0.0249241672603744	14.2633875986403	0.0814272859616674	0	5.15162734163384	0	0.111593399364542	33.1863459812467	20.707034847748	6.17329910287714	0.0512958596367681	0	31.6705237638702
FLJ46284	9.5051960341603	0.20939470096501	4.96200557115793	8.27489478890845	5.93754274086252	9.71754109931577	2.49312645014096	3.94304701773717	6.51064545012066	7.01938381345975	7.63998159297287	11.5598242326915	0.0729332249186294	2.64224922420384	4.98695083726054	7.99967736979567	5.12008612079503	13.993270179342	15.4546875569572	9.25917998040699	8.65016462985711	16.9767682611693	15.9166656850663	5.13781378232882	0	2.77399460687433	5.37613685725995	6.60004358482171	7.60625626934016	12.5849644736198	4.81890205077917	7.96181590045845	21.3923750819511	12.9342529980775	1.83990011691931	0.0421116644453381	25.802734501935	1.26428060616032	7.22477374671617	10.1993409874838	6.58552406947475	8.40773185023563	1.78245205687641	11.7335497532319	1.32591866365455	8.61675972698932	5.01979191494606	4.37739761212381	0
RP11-644C3.1	0	5.93418968697545	0.0415020678886795	0.109991026273927	0.0812369322113202	0	0.039345876160517	2.95819887110402	3.8881914761821	0.725823426552845	0	8.38399471989331	0.0614438440891207	2.60602763163364	2.99220037071818	1.76851796310882	1.68489205011209	1.49481326888053	1.3661407039911	8.50765015528814	0.042533575941446	6.13959836798624	3.43252864956186	0	0	0.0606823139683161	2.70255308470797	1.61705617103955	1.46950137874211	5.04974537882616	13.4015123903473	3.97394256790849	6.11163029783191	0	0	0.0359076184527989	46.5322566628727	0.0374629911134052	4.29794764549685	1.66503865344828	0.666078173453381	0	1.73894801116574	0	0.645987526253988	0.0322749405083056	0.0340191586423353	2.65860014536596	0
LLNLR-246C6.1	6.92158305177275	4.3325013800887	4.96215483395821	19.3753742017679	8.80366769472585	5.82520804704926	6.11627562736458	11.8409454402969	0.0623996723137652	1.50156263946491	8.49675625117659	8.41448324154806	19.9483396029762	17.8044626802413	0	4.85659403329006	1.67471294227942	3.81253804007932	3.96302356884496	10.1081692205807	4.98680549325336	3.95615772270603	11.3927251526613	17.6269435054309	9.18633600092718	4.10256249230385	1.42184678824065	1.60540797862846	8.37814616155457	8.10906444148352	0.117644385801886	4.04697734474738	12.2294746851873	5.96829138769597	27.9895457425113	26.1149022469911	0.0275249296594118	7.25567983257378	1.55905028682818	8.48630863037631	6.58525466240322	5.01619420086727	6.5297065521549	3.84825237811074	15.6066861410434	7.40301744925663	3.78774528721071	7.03125683819157	2.5863562811227
RP11-82O19.1	3.9628792250274	0.119701847973567	0.0318540267965153	3.15741510569486	2.85671386349555	0	2.41605957027257	0	1.32741890498718	0	1.69286059837642	0.00754176870312262	7.62663006739419	1.31492041922782	1.99499011899437	0.535768716486065	0.83251961743803	0.730309812726511	2.56316845697236	0.812800897876042	3.62602721181022	0.605366655983338	0.0201157886963318	0.489033076618738	1.66095355928301	1.37700647742723	0.0445384925965666	0	1.50555963031125	0	0.0722935278075512	1.35864410409479	0.00286684148311112	0	0.918240842105709	8.09731532728976	0.0183146630480968	0.0288258433965257	1.47599904719427	3.44387800396015	4.56867055597444	2.54252395474035	1.65166120492104	0	0	1.24255296624599	2.43297342033098	0.866050444930713	0
RP11-455J20.3	1.17931925337079	4.048210380822	2.48566753301131	4.84474000971936	0.0779009856077992	0	1.26469815789349	3.94697146556374	3.87166258342711	9.58760670539129	6.00242432260761	3.15707592674293	4.01752736864548	0.0488258439961606	2.99231020902099	1.14257940822646	1.68805915339083	0	3.88068014024032	5.94399055641362	2.49793592574541	4.05909830726793	4.54635888427923	4.09319244424001	0	1.41311905562564	5.24362315604956	2.46217735716805	2.25309875105848	2.45491098652128	3.16293991663182	2.67998169150777	1.02402331410371	2.98421753505074	2.78394025059217	1.24109375574481	4.49641870307531	1.25176080503175	0.073344917862364	3.3941732255939	2.16601240029335	3.36229544881471	4.74708149281379	2.31510274556224	5.74558358167343	1.27778046793142	1.29355539444802	2.63250534061879	2.61011781986599
CTC-510F12.4	17.6818041308419	40.5476471289579	25.7948376646697	45.7970825769803	23.4504308157368	17.4862689743901	0.0503032031881432	8.87550884780958	24.5818673235715	10.9033980731595	42.582512359405	24.1847975156776	57.5444350463499	38.3707762859575	15.9594733404596	55.2444467838308	9.40068658754657	14.6592887731961	42.6683388399662	10.9025619922674	6.24348304679657	22.187689442148	6.88742068580944	5.67378105551684	15.8402776189379	14.8108148104823	31.8254504801633	14.8702707186876	14.4442513070358	17.462248713361	9.55068719214811	8.03142413500865	17.3325405867607	14.9218951357219	13.9372364292283	42.9951441472896	10.1840501980351	8.49729540024865	4.4403196569523	5.89898317841166	19.8401483422158	42.9890088183355	16.2103795282657	7.7515732513617	14.0668609223166	22.1154692609638	9.99180417646536	31.7498404481799	23.6030694600787
RP11-594N15.3	35.9921456232049	0.252473496299466	86.0317444101861	90.6850311555109	5.9966485625773	7.76493749554011	1392.00540928459	57.2187499982563	19.4998284922276	9.32645321568491	257.773077737545	67.3059637085859	28.3512487768412	2.64184195113966	13.9641301340402	8.52596698690395	2.53530789996239	21.597030513718	99.8819434374644	9.21077973146723	3.77004719073515	22.1006002624397	102.688250671211	1.05042554288536	0.792665741858425	671.696427162585	14.7152791980164	30.5821346076109	127.39242816868	63.7315978381328	8.00237478373577	1.40819335071144	21.4133716956176	22.8801284171739	0.911997678955574	14.4231346635132	20.3411832951015	2.46748806039066	527.147063747478	346.722061096485	43.3380674654428	9.20805538821747	13.0769465889958	3.05898699015557	5.56244372283748	1.2923779776234	8.75226397454262	7.89972015809288	9.58484359116236
XXbac-BPG252P9.10	16.3856613428981	10.5322287223515	66.1781491085561	44.3142166619122	22.0393256706708	16.5124718573708	92.1516536608455	19.7293436914304	27.1861479992665	14.8202241399831	18.6788106339012	31.5437966723611	50.9702613881042	6.49779285862671	18.9519236058491	7.90850380175678	39.4989698586374	14.6486697735964	36.2820428652644	13.4274418771342	51.7519904133238	11.3471007127275	9.16895550850771	18.4896514459883	20.8544372445077	9.48294028965833	37.1527989155685	20.6714694331574	87.2396803215234	5.51262075452944	40.6153614661421	14.6325171196258	23.4483124059793	12.9318138355655	12.0725849617479	26.3426822959461	12.4401587654277	43.3503480093613	11.6037209226173	26.3176274222201	13.1754043276924	17.6394550175031	14.6444468577705	6.18711168001518	26.8729750166619	20.8831779551242	12.461165236527	21.1506568661514	32.3806629081458
RP11-80H8.4	2.47023004464014	0.170365693635017	0.0419961304076313	1.78579269217612	4.39057950594613	6.81029067881349	1.26886115335275	0.983151332989626	1.36372838729707	1.51368297162143	0	0.00973584294526142	6.63260092653742	2.60904736683326	0.996854327304171	3.68223589442699	4.29145708138688	3.86038021278804	6.41279568488434	11.0810847405623	25.2394696416312	1.94900687063567	1.17578379427129	1.05018488539894	17.8452472591491	0.0614420078076077	0.0593695406409711	0	5.36968391809705	10.3002903596767	0.0987227448448016	2.6952130683071	1.02432276384556	1.98865340716361	1.84506793690623	0.0363286163646892	2.27930247497915	3.63038588273797	4.30627066438965	0.809797565436205	3.66309161111195	0	0.105766465259631	3.08159196378568	2.04429476486552	1.28877616270299	6.20040400410343	4.39335537120265	4.35658368311961
RP5-906C1.1	7.03789789562627	0.181088961516423	7.32335712859374	3.38988416263182	1.57967139920554	6.80644709120533	7.25354335445513	4.9326879025333	1.36880792804614	0	2.5199211176886	4.21016172229251	22.1886377469971	1.35431756308885	0.996824162575039	1.75559264093689	9.50415615081797	0	6.44831938048748	2.49214506257569	2.5171920655408	4.69808216702588	5.69722075750205	5.22879813779451	9.25805617059756	5.35575162875939	0.0622600079424784	0	3.00933690132666	5.65054211371854	0.104030682243317	2.70854736363494	2.04330693975355	8.95573646972637	8.39422788922438	2.43490134838008	0.0249161720460416	3.64294893915397	4.33794096434423	2.5165783150533	8.17628709768602	1.64282805901487	0.111548986415058	5.48021497469606	7.85639812574747	3.70997169802374	1.30262062894635	4.40057777013269	4.36416702926377
RP11-85B7.5	0	1.94295127225881	1.23761546133675	0.065117644564293	0.0493540894954175	0	0.0248730985098921	0.985407095520087	2.50734431601299	0.754556576251777	0	2.09403493936742	0.03802455035798	0.0317376352220994	0	4.00342817664643	0.841929991647135	0.744096066394027	2.51241853256408	0.82313798777279	0.0268045790209303	0.623036546788384	0.0166276476989115	0.508848583637025	0.815606637643117	0.0375803785634183	1.33499566718476	1.66835823271682	0	2.63488582281424	2.92219250015898	2.5543396402923	2.03568357668082	0.994416142205631	1.86861675520683	1.20572375199073	0.0151522153708156	0.0237266199374375	0.04665133284064	0	0.698924301744768	1.69550185416626	2.98550393212394	1.5483807989864	2.13321847184051	2.43416122295793	1.26877927999117	0.861113098386459	0.852632848860567
MGAT3-AS1	0	0.114156279757456	2.43098175419997	0.07758930493125	0.0583865604779306	1.94396978931066	0.029093659344534	2.96301037021602	3.7597544951653	3.19820161803139	1.69685647971322	0.00727324822636455	0.0447495871652429	2.52657095103415	1.99506544154091	3.89276309530175	0.834353001474404	0	1.32549698353476	0	0.0313811898873887	0	0.0193739927547829	3.66585592667409	1.66529027159372	0.0442177718167758	0.0427883279318979	7.70958233119805	2.31310967552875	0	1.59664598126618	0.0421660151003448	0.00276613802858283	0.99411016174768	0.919209139080995	0.0266150477845252	6.61878008044401	1.22841612911419	0.0551208041080148	2.57193276858542	0	1.67846864913554	0.0738543584738942	0.732300747552357	0	0.0356950620560503	0.0376429799494884	5.34758569258656	0
RP11-85B7.2	1.78898627454483	0.219222271311406	2.52448316354076	0.138967344145861	0.100931567045275	6.79601265134567	2.49628232116825	2.9558201168317	7.81294753143408	25.9783775405624	1.65591038577914	11.5678389225942	1.44473359774652	0.0619697917042554	80.8067470946826	1.73614206692232	11.1496635424258	1.48018653719347	0.0651609961340291	1.63620513786342	0.0516766427754698	0	17.0825191387725	15.1449839708866	7.48690776727495	10.7446038163072	32.8679560890245	22.4395268993404	2.98083407119416	1.76338841072605	27.7647259420694	4.05781754802258	3.06383354214404	0.993383580338159	7.42807202454271	4.8378857182236	13.5265300215004	1.2649394686748	14.3157678980918	37.5669980069047	2.12768552662187	28.7421874002999	17.5718931678243	0	1.33032018435648	3.72459719403695	3.76586996872817	0	0.839392913818678
RP11-275N1.1	5.78673147378322	0.0686641584331937	1.21278117868117	0.0481126929119062	1.40958188733024	0	0.0188535384543874	0.98674068034079	0.0248241133280795	0	0.846761156066899	0.00481498242080053	0.0285754305755648	0.0239483269748473	0	1.99809986818135	0.855055532178793	0.76379107567166	1.27189705445593	0.837621857616982	1.21797304979566	0.649056075619569	3.30704456638485	0	0	0.0282497264157133	0.0273727310802671	0	0	2.02288115394227	1.48781258466072	0.0269902202086356	1.01900718473578	0	0	0.0172883348643693	0.0115602796217158	0.0179982153836069	0.0348658355903493	0	0	0	0.0459452468904116	0	0.655228117191697	12.7893431695085	0.0303986408553871	0	0
RP11-486L19.2	15.0933178082473	24.7948415444421	78.5284603655158	26.4926862244049	27.9215239564445	34.9774857530071	6.14931574594036	40.4492517311384	63.3255761032239	29.7080932276916	44.21597012677	49.4174188129369	6.83316478505108	11.6255675547445	85.785907134336	40.1060704467774	91.0538038735212	37.1254709076793	2.68124069027241	30.277206443707	22.2778477975734	92.3966312644325	10.3119910133961	49.9353127267906	20.8390585614167	73.5952014214829	57.0683823327404	97.827739705457	47.2958178684456	13.0243234117394	81.1700835736795	1.41258385982898	9.18061894905174	31.834710877911	13.9310210313959	13.2234415671522	10.1901623432693	3.67911028327697	3.00010948410104	4.20000969408658	11.691293313038	112.917902168428	124.931590921369	10.8887447561706	6.97905719930333	8.65611353868918	23.5741778483858	17.6157809467212	2.58487188063607
AL109761.5	0.568244652911512	3.61592648082269	0.0279408722016379	1.64400461860038	0.0528939501377346	1.94593994106619	0.0265387934286186	0	0.0351804921327975	4.06056926287728	1.70638363910582	0.00666979167507464	1.36085573312851	0.0339057293810642	0	1.20927140778738	0	2.36790126513885	0.035522805150569	0.819677415566916	0.0286097915407548	2.06140148241589	1.15262701535104	1.76682939994709	3.42109391506389	0.0401903715873878	0.038904193274189	0	0.726108713582211	1.22771158026819	2.95478585597011	1.33923140566593	0.00253945785856635	1.99023324376108	0.921534575104231	1.21109581806827	3.32741280969012	0.0253101859649626	1.44862043174511	3.47256190254116	0	1.68848197235665	0.0666707785613839	0	0.643035793410717	2.44807207910894	0.0353250098628962	4.46020874925632	0.849771679664084
RP11-109G23.3	1.2089213118771	2.08717395108177	3.62749580358487	1.70608081456938	0.0644696230066422	0	7.08002570888685	1.97257724510592	0.0424652607085699	0.737733137490754	0	3.1458886861503	0.0492383122978839	2.55024124708032	0.997043835233206	0	9.67606783327216	0	2.57777785341863	0	1.26906270687948	0.60089760714574	2.28104977820577	1.70600956601978	0.802121902291419	0.0486464426659377	0.0470563737561236	1.63947895258911	0.712959332423435	1.19131871365537	0.0766886572602449	7.57945065018428	1.0228207769759	2.98528443869939	0.916934072009038	1.2267606225939	2.25547388240022	0.0303849624401396	1.48746442389616	5.18742208128931	0	3.4018598692527	0.081871650675031	0.730038817863715	0	0.0370896372094447	0.0391216800901399	3.53800997894237	0.845750965673628
FOXG1-AS1	0	0.0681250434492151	0.0196894567759512	0.0477522008980036	3.92029949065179	0	1.20137232125473	0	0.0246487537874625	0	0	0.00478283204043067	2.51551339829767	0.0237795509655832	0	2.00033017532479	0	0	0.0248818708601225	0	2.36123152081935	0	0.0125867275880593	0	0	0.0280483457220586	0.0271780528631175	0	0.751910985599059	0.594095309994427	0.0429400698368189	0.0267984565828113	9.11071297281752	0	1.88212870467586	0.0171686928548023	0.011481559599025	0.0178734152181491	0.0346129974344176	0	0	0	2.85308181242892	0	1.37251955030783	25.7390891161812	0.0355162074780728	0.858183913320191	1.7381452121869
ZNF571-AS1	17.1018583854272	8.42952372032894	14.7592163228981	18.102820090701	0.104385786093522	3.87820937684303	21.8593305740491	27.6292441659894	15.5389060247987	14.070711672499	20.4246415817467	22.0728492897127	9.48673045086819	3.93068572774274	14.9622572850768	15.4154749319296	12.8547289192404	12.3511737354745	11.7179954577354	9.22529501215574	9.92280629589718	3.93775914711858	13.7048500574696	38.0424434857702	1.62107461677539	14.7684082811477	8.04869794990481	16.5570401189987	15.2417476585331	11.1981375864915	3.3020206396378	4.06547942612132	2.04463470474211	4.97279559320272	61.5080825087321	11.9963884453967	18.0409584500957	31.2435477416591	18.6397113138207	14.4263505183675	10.991235220913	5.0028425248644	19.2859364835043	6.98870149643871	18.4437892304121	3.74744105356555	8.72245845541599	5.25885517529849	0
RP11-218I7.2	0	1.8446504687515	1.21830708187552	0.0516531893515814	0.0394525925085204	0.971273543636633	1.20712926667243	0	0.0265382139258222	0.769176561926775	0	0.00512791939841217	0.0305698342636979	1.26612301928578	0	0	0	0	0.026790492465284	1.71811339703546	0.0216743673487794	0	0.0135173815056129	1.18677719659619	0	1.31696272995396	0.0292766746029826	0	6.60852132852829	0.586669669235325	0.0464036777087134	8.39210302554794	0.00195797014119553	1.99125570939079	0	0.0184559657106819	0.0123276075614024	0.0192163685584185	0.0373423972419376	0	0	0.834012844968266	0.0493072358560978	0	0.655902298246999	2.41655113473027	0.0301566879756798	0	1.75250205833527
RP11-526F3.1	0	0.202350080014664	3.73696289861105	3.44557356591899	0.0947117345036426	0.963672224988912	10.9027363702119	55.3027934493324	7.7649396313157	43.7015115595073	7.65118081898827	7.36207852687227	0.0710761509548901	0.0584751359913098	7.97997386285057	29.0459336714188	0	0.709984251070575	0.0614582343385672	0.796976184115009	0.0488346609333901	0	5.72249667188671	2.20363684042408	0	1.43548400429568	0.0677566329125048	9.96007222131544	4.53131052431227	0.520591577102304	16.8652843258967	0.0667074524731883	0.00412347442403194	0.993403537944657	0	7.18895722765145	10.1311167872105	0.0429267615801763	23.8750384902384	1.6554617174816	0	11.8248927118016	0.122737333989185	0	0	0.0491766905738791	27.0567180970726	0	0
RP11-742B18.1	72.214450906438	314.6789634631	0.0550206185198476	3.48363357548118	242.373094447379	50.5239986571819	18.3108368824607	0	6.55972149042179	0.725673006768045	0.810832520477066	0.0124204082226349	60.5444225742779	94.811858262249	39.8992579193688	26.4399660507763	207.005124879041	19.2781349559846	0.0713992890935984	293.296942477255	9.95038280149404	36.9341299820536	42.2402245936373	310.365994499718	84.3803324495837	1.43258669515899	0.078921865920524	0	44.1960237940878	16.1485464580028	1.72101298937114	71.4384185083499	154.931848906833	54.716701366931	70.6907026904754	2.44937872971151	4.54968514313054	75.9384234784919	5.87523765330159	1.6568918576869	86.8656965002552	1.63920720940192	0.146282039501767	194.018201624027	113.107411156328	179.077247231171	8.75968263391249	1.73081618911799	379.799076662312
RP11-5C23.1	56.9860841843221	110.05526349544	55.3008834591437	74.0692774752645	36.7167158207877	25.2562150482747	31.6744965095659	66.1017069560303	67.2622635510085	92.4312046329719	64.6291904485345	29.4546150212235	24.3045910974154	58.9844407600837	48.8769441182577	15.9328218749693	68.660491850554	62.6862880701173	38.962958503112	28.5798680056892	67.8863404495694	75.4011734754267	101.486017689783	42.297126398944	29.1917076622369	50.9687536671621	42.5592202397039	49.6604145009366	38.8547816467633	55.0311263373023	20.5271162649483	64.8230627474025	35.6827592028519	99.4877616248214	36.2604311061719	39.5287484809307	84.5587061246115	24.1684898396967	96.0348264074847	58.5975820340336	33.0509613455721	53.8464763550478	33.9593529442427	69.5857481384656	18.2837803455913	34.4201698597462	75.6490827156691	84.6573924243662	14.8265376492793
RP11-5C23.2	4.99436976708318	17.8376291562471	14.660938977436	8.26144821460294	8.79237120901063	3.87995912572368	4.90831743293545	7.89195796102813	5.22963347318983	9.40048016412046	5.92922777552356	6.31595384718311	23.861906177191	3.91318055632716	5.98458562826091	1.7393196729737	7.71437684455787	8.50853082183361	10.349992565466	6.71581846872873	7.42583825513851	10.8046593653568	13.6492436227625	6.32708389356956	4.97878895460318	6.74134450595801	0.0690230413726751	7.43835967807516	7.6110648934894	10.0367686928753	3.27672076464671	7.95523653589042	2.04432199574097	11.9392660818639	5.56876561835699	3.63879007325485	6.78128065664973	2.468060372258	10.0201983183137	9.34676780566274	2.13121137158311	3.32502737010122	4.95206410178509	23.5929251266418	2.03184625892185	4.96546989295679	8.71147694620886	10.575325415258	2.58643548611619
CTC-513N18.6	0	0.0737553372525958	0.0211203117186399	0.051503921617394	0.0393419461199936	0	0.0200791762329049	0	0.0264662451967493	0	0	0.00511482854848377	0.0304860399473139	0.0255285310371815	0	0	0	23.8392440920105	0.0267177904644013	0.834412454851664	1.22341282600206	0	0.0134820202873462	1.18737098183382	0	0.0301368195358136	0.0291966982668657	0	0	0	0.0462712699736279	0.028786743203129	0.00195301895200906	0	0	0.0184070084350411	0.0122954683455053	0.0191652863097435	0.0372382280152797	0	0.716216474240118	0	0.0491655474603402	1.57646068008395	0.665306057448015	1.23506145027044	0.0270218258111652	0	0
CTD-2186M15.3	52.4821660139789	69.7757646620345	120.381640544756	34.7876783554222	25.0481080839704	84.5342881625189	114.317789615154	78.9251937387104	93.1663417242412	196.600408026681	57.7907734243959	69.4070575453143	125.03852774885	41.1047638015734	128.677135849184	101.244906468636	78.9325019726871	75.8101933731703	71.3769782783413	109.435485398775	25.9977007171278	26.1400225853223	57.0756552114141	92.2521289362558	40.8808256267789	84.4795644512084	118.193395054825	99.3539068388601	80.059301925247	49.3306389274175	173.61790087623	74.1391893918013	102.958500967848	81.5778756777209	41.8365092385129	160.29884234869	155.598776308713	60.3208565236092	136.28798663286	112.966104849425	142.805409433144	157.415682607196	56.5087301733747	161.92640232194	322.780655185308	109.215379155851	55.8732434733603	50.2251483075545	132.958610047328
RP11-378E13.3	0.545810903130439	0.138583444063279	0.0358233875656059	3.23869385070671	0.0691311900541417	2.91646559997435	2.43884101005065	0.983841625557395	1.34332444034991	0.733736845109072	0.817549526451123	3.15004938927992	0.0526562044881164	3.79303204835426	0	1.16069959586568	7.8658926519682	0	0.0458115840926352	1.66234167807059	1.2757480290268	1.28704476143263	2.28884491424591	1.68615201154172	8.54166762674567	2.67903692973273	2.65597936702191	3.33303010211893	2.27688462130236	1.17955738141055	0.082410552072511	3.90250008843643	3.0567906783392	0	11.2822510617831	0.0310577503508918	2.26248293802017	0.0323846313237469	0.065167573029111	0.816275648919643	1.4285846498726	3.38698629734792	1.69025470240838	0.731838959282399	0.637729637203052	0.0359702060240541	3.68387032618812	5.34542549045157	0
C10orf91	79.8022435220518	53.404419098858	59.0046600442952	19.9714576557314	65.9645419059154	105.919408732837	19.5280432129832	21.7007525003386	47.9282819999897	5.41365010150816	15.2585459266476	27.3538240313803	1.43753815602629	61.5753084099154	30.9216260380178	186.150746351684	282.574033899924	40.1880110137547	19.5461891793102	320.198077958615	180.054613225791	67.9325613349058	58.2058382506794	377.158903188898	35.0363236079756	46.9850286474035	47.8855887250548	14.8488628161048	12.1281884367142	53.7396609054305	22.1005758334382	72.7856802605768	38.741641608439	19.8955792681878	124.659736595196	6.04362866859996	6.80616800969706	101.237187988114	1.55278790056041	3.35350314741045	116.326835096867	43.7241582268732	64.4910501083117	6.96750222701207	128.711742465637	11.1199721743159	17.4454464905598	50.2269506624602	9.57937447656721
RP11-408N14.1	0	1.64555584437958	0.0108922020621203	0.0255649653795002	0.0198197165629046	0	0.0103696163671248	0	0.0135535939315832	0	0.871700986097908	0.00269616252707117	0.0155312084093657	0.0130893875097466	0	0	0.878742722736022	0.800567209184396	0.0136779319630564	3.61481669272529	0.0111406914172765	0	0.00702482343666799	0	0	0.0153601880682339	0.014899053908017	0	0.789836383066607	0	0.0231127840184165	0.0146976306996754	1.01567113893904	0	0	0.00952731828971981	2.16279737634844	0.00990973147377208	0.0188092740593976	0	0	0	0.0244727218180461	0	1.34107227522179	1.28213029258179	0.0438360499555992	0	0
RP11-20G13.1	13.2126403904508	4.41338392875578	17.2412637895228	8.42590151961251	10.3810385697122	55.4048010380913	0.0505329828997194	1.96917731525185	5.26587062254045	3.06389422037393	5.90601469576895	11.5798048878397	1.44337885287098	16.7199600520682	12.9668196762181	32.1454231123057	107.557469935	34.8633278993422	18.2049792729519	37.0723703496794	50.4907616414263	177.60825263089	18.2770662597268	7.99970198374502	25.8888168772679	9.47910084660239	48.9858257551557	11.5467718620773	72.7201493207185	18.0811544214354	1.72936418577193	0.0752335690798347	49.9400973631821	17.9066014182208	18.5915837494994	0.0459955471858589	0.029943067413404	2.47309091261712	0.101054888593964	2.50198171503791	2.1275760629103	12.5836412460821	25.7853300799561	26.5598974609594	23.2807541990769	4.98114249010027	53.246917507091	55.5953481670424	60.4099323403763
RP11-90L1.8	61.3215101456322	223.290516754912	436.103746643158	303.159591532514	175.885434715234	147.689872350593	215.316764201787	133.185540368163	368.693744713932	53.9438458129356	488.144090621298	513.108669990425	22.9682198173665	631.899616434323	439.895613602613	373.549786587687	604.218419735067	930.505059270007	185.517080375154	161.583503846818	214.842864282765	57.7641220823431	91.3136817264539	322.101755959669	506.209786213027	276.149141314121	880.295471898096	230.982804371587	845.367460751323	205.763662297889	281.952747251055	92.7112209796662	375.133731860384	309.401129789295	86.4805191778469	116.139186475526	10.18637958656	50.6984261151142	11.6078960618626	13.5453210897172	117.655243819419	536.120659759092	595.619089763076	60.9028013590947	28.1734508598279	77.4027629260535	80.7149653820169	447.013078977979	349.811264878643
RP11-20G13.3	10.9688542728953	44.4987303513766	0.0446163640680721	0.119870248195678	0.0880292897800583	3.88306681694928	0.0422800796820284	2.95715730128233	7.7041700333951	0.722964625076551	0	0.0102876715315854	0.0663188435410338	0.0546753769625745	0	2.38141238071527	22.578032491744	0	2.65607480642854	10.1738289535282	8.57475856563334	0.58252586835354	1.17845993980033	33.2712974064953	4.15813231526096	2.7503439903347	0.0632562542037718	0.780714127982549	2.23206127916431	10.836178631143	0.105872546380374	0.0622875852280793	0.00389092141561953	0	9.32697505754214	0.0385587964214444	1.16194007069646	0.040241570239659	0.0827632164330216	0	5.89646331783113	0.798022882076219	0.113557963019847	1.50168025277048	66.7469985606238	1.29033799089881	0.0490056846116538	0.848319470280639	3.47111140431128
RP11-156E6.1	450.932282109475	734.663201084372	390.72300366024	627.631848430309	768.934843299382	579.1291405776	233.579719824566	478.493577902041	809.7967131103	388.234410354192	634.374047158789	509.973460024067	231.415906834878	616.656743269384	584.531923412418	433.364975436741	605.011394189302	371.437651401508	503.20267482177	554.733887309374	785.080309879454	350.514243097925	257.874376763288	573.997242452676	1246.31094341013	399.48355125947	514.058107392266	496.784640098175	426.34950961049	325.881147219491	452.674366458969	447.219273724405	636.097283339597	622.782395330274	621.331542476282	209.481630244526	342.873818032032	549.731386012081	267.092205526777	277.691957224915	745.437110879275	693.451581962759	600.72346580647	344.676962384027	1172.49195917388	358.482496528673	521.095798863086	724.669532128734	912.975209503547
RP11-118M9.3	1.85120151290753	2.15215091416778	0.0370508387758026	0.0963405795699888	1.54164754432916	1.93990464915338	4.79918865223721	0.983683529063772	2.59912310736027	0	2.54469517389425	2.1082432550396	1.40650364947281	1.33438562167884	0	1.7986155451605	0.825746665200622	4.71285529840287	3.84744464407882	0	1.27919928511746	1.28146740607385	1.1691525145517	2.28979736218036	2.49766716709569	0.0538802293412279	0.0520961452588553	0.788221734344998	0	0	1.65329266707749	8.92162388233524	3.05759262773129	2.98467727608943	15.0447113762394	5.8862181789236	1.1536156724251	3.59446512867029	0.0675817973100872	1.67543439564552	1.42360359233911	2.51729191280122	4.66757598520723	1.52616653354305	1.35801570573399	0.0368668324314223	1.28632396281829	1.74592542088857	8.88065576908087
RP11-575H3.1	5.5880947126837	2.35422513597613	20.8961760029293	0.147626592990626	0.106683983417016	0.963720572416084	7.35997669145757	12.8228013280796	18.1433452170192	3.06375868936302	0	89.2754538916855	5.48409297003683	0.0651661198054914	106.738267353946	7.91702679216353	0.818558471450385	3.79903933619268	0.0685507376646743	2.47683011749921	0.054268433374471	5.28232988543772	17.1311563681372	2.77135836330582	1.62155261190235	17.4659779337631	31.8049412350561	20.6913183557993	0	2.38720584030711	221.891793762201	15.9255064365939	0.00452266016186798	11.9371527481748	4.62904388639833	31.0742915902131	2.29420652342052	1.26426589002873	1.56112529818343	0.807276636031897	2.86137886824535	37.931760033573	104.80187606808	0	4.18945401927085	0.0462885371279254	3.76854242896377	0	0
RP11-17M16.2	25.2311944933668	102.027783936549	112.935478632364	113.405646840578	60.0855593426037	52.4680659624294	60.824648360544	66.1011693825197	76.3080541129649	40.6622847624092	64.6233637001105	70.4483228331207	41.7582334361104	60.2732971638538	107.730325881443	45.0044983604752	13.6855285174957	22.3765125266428	11.766274604015	61.4424691724902	18.5893629137002	17.393225690946	19.437924800716	16.6994349090088	40.8944306245332	58.9998994652091	133.953678668849	75.3586993196128	40.3782180356106	22.4123058868291	179.49269209915	35.7958150034947	37.7216094315893	27.8546707403469	30.6763147843749	70.6016139184919	19.2115524290244	13.326250298133	27.3917262909601	23.7372649385831	53.686388561989	128.002855040632	162.117436544902	15.5704708956003	10.5078945216003	20.925027264437	37.2413500113217	89.112509099039	62.9913678606362
RP11-1060G2.2	1.23814075168333	0.106377220862855	1.24730106962945	3.09535421535525	0.0548461743646369	0	0.0274509799004106	0.98490838074245	0.0364192337289045	1.56254560701616	0.827971546247978	7.28230261077302	1.3661756956464	0.035095403452545	3.99143460718477	1.87527855691675	0.837147498336622	0.737051513071261	0.0367747754782364	0	1.25345152167756	1.3257777308715	1.15460858459279	0.498590435109515	1.67183938935976	0.0416249350192799	1.34946273199751	0.801584370226519	0.723618098600427	1.22080305157687	1.58009863351069	1.3441722365457	0.00262072840547356	1.99010065909125	0	3.50429383963479	0.0166760567428909	0.0261771081125355	0.051803656512972	0.826757729683363	4.62168320329288	0.817594871432755	1.62124115771975	0.755196447981709	0.666364628870677	1.23390938757906	0.0266935199413277	0.869747477020974	0
RP11-425A6.5	1.2083447346999	0.128324131059047	0.0336961928457334	0.0863977930002785	0.0646861259545144	0.966469295253437	0.031980026008802	0	0.0426001335870138	0.737535628904032	37.9078965964614	2.10431286730721	0.0493974740620819	0.0410271458996976	0	0	0.829915911565805	2.32559452755292	0.0430229054438014	2.53378250175816	0.0345159025714032	0.600643243268531	0.0212398040393168	1.08721267008682	2.51394461652352	0.048803452040728	0.0472076289817787	0.793089748367265	2.29090349521307	0	0.0769538455634767	0.0465132577313999	0.00301873447797385	0.993926864831616	4.68452473482226	0.0292358270885781	1.1486865800443	0.0304783879995933	1.48813685196764	1.68490997928267	3.75800914247054	0.809654861473003	0.082158202203915	0	2.19208382565061	0.0252672964121315	2.41463654149827	0.869882164724745	0
AF121898.3	0	0.0578958927073217	0.017019492859887	0.0408615591613887	0.0314033128425304	2.93877936994066	2.31508710585184	0	0.0212670480046198	0	0	0.00415785661596729	0.024445636608719	0.0205236900522429	0	2.78897129588374	0	1.61775202224959	0.0214663350858418	0.845085613891958	0.0174146135073204	0.663007436963407	3.28742458034043	0	0	0.0241700094405215	0.0234275221248698	0	0.762153678867477	2.81964564831824	0.0368055663454319	0.0231035272748601	0.00159042436273746	0	0.933336468414856	0.0148546073547294	0.00995548635225921	0.0154602420869745	0.0297560263336589	0	0.732992272171326	0	0.0390514707483283	0.734817526326948	2.10876618545134	54.8110862212094	0.0361304387970613	0	0.848854838225913
RP5-1057J7.7	6.87719655414479	0.225377932708963	12.3067844665114	21.2674943311245	0.103147564739314	4.85044581721536	43.5260219265709	33.5540596186642	15.5197079890559	30.6660145546527	20.4389974277864	8.42251676085129	9.47552559751681	2.64872478517569	18.9527626137787	3.58895237544847	1.67369405592849	3.02685786442262	7.84665802935928	8.38495121281174	3.77256029196963	5.96933495498109	4.60376489756643	9.79547584967715	4.12777381198948	22.6880098230671	17.2416080652019	23.2381582126	11.4128513103765	3.64112430188728	14.1138664557742	1.41675880502315	3.0640142999955	2.98302534998522	2.76918522194319	14.3652208941769	47.1920879505581	4.8799883297789	24.2488177111218	22.9776820537024	3.59972497808651	24.4627429664364	11.348798667805	13.3477416507826	0.623747215453474	2.51800254799423	9.9124812860009	0	1.71234182442355
RP11-505P4.7	1.89285874139306	2.06013973162043	1.25812274631607	0.0820086120238538	1.50850640469314	0	0.030551361192323	2.96223034850979	1.32881310298822	3.18340755635764	0.822621456085495	0.00761467492777512	0.0470918991316336	4.95537578114513	1.99497005841343	5.90126850069025	1.70828055360443	3.14834132365408	1.33219484390587	1.67367180699185	1.26458798724444	0	0.0203175355631587	1.09626683759796	0.804362566854105	0.0465289021773473	1.36579115531563	0.79557499119197	0	2.54366748730879	0.0731243263274964	5.08530977925524	0.00289416630345141	0.994014905756276	2.80104978614605	1.22309521459269	4.44657020609921	1.23282719729689	0.0580869730594588	0.821376367487833	1.44522054048138	3.41178033354916	0.0780225839149419	3.18370146820229	1.38359634385232	5.9358815237157	1.26966368412542	0	0.852283776698786
ALMS1-IT1	49.5055806370337	22.6891135702221	18.4786991263097	14.9929465244896	26.4194263357407	45.6753700031608	17.0784836891792	16.7687729795026	31.0619464193596	14.0322653055492	13.5649687311074	27.3437597735403	2.79352912954988	5.216447423265	21.9444428465013	21.5395222698923	19.7087844108946	39.4913527170173	5.28031129766169	22.7019784154785	89.8651923451839	18.7702319689994	53.5719594583277	35.9994979000566	127.268154529146	14.8322124240864	9.39699735643992	14.0298512923482	111.729235047479	7.39033193743195	15.8020605810286	13.3184949835424	31.6017139563831	19.8961536006707	18.5873907723421	3.65079077205617	10.188192059412	121.399813956823	11.6081184548447	4.19945067597142	15.3851178057197	18.4791678196735	14.6538667796507	33.5978161288806	11.2177133467428	42.9483480210524	7.51944772873438	33.49186590841	14.8310214867684
RP11-505P4.6	6.41719339529252	0.172853670749094	6.10237398643583	6.45455015145146	4.39885872963344	7.78440843876833	2.47139773597192	11.8512499191007	2.63651909577368	5.50522034293901	8.57644970212793	4.20722983866025	1.42750195120793	1.35069499676237	2.99213656612154	0.513947938435478	1.68310037561693	4.64884371517455	0.0545631120008125	1.64614768439806	3.72073504684471	1.26155706271046	0.0265262236053361	1.04876514119609	0	4.03616934574232	2.7095129405423	2.4524992067214	3.0186622335121	1.79048722098141	9.09833727156099	1.40082932244294	0.00372198265100065	7.96095875093951	1.84460424534934	5.9519882400118	1.16001131988039	2.44839969344561	1.53716584532147	5.97085344227536	4.41480400633331	7.63239113017235	3.29055685814079	0	9.47215315590791	8.41940065807822	6.10912271302188	2.63445177757173	1.72595790440614
CTD-2126E3.1	0.530331339183356	0.209325983854761	0.0487898274336356	1.82925114437838	5.93732717275087	0	4.91052564713309	9.86628377035365	1.37749198939379	151.141266950399	3.3618554067581	8.41437259593679	10.732549359287	2.64221095279398	13.9656140559452	0	1.67473594028549	0	6.52645024494122	2.48030421583332	1.30145041649339	0.580645484898373	7.99604261565593	28.3938439111162	3.29711563672082	2.7739446310296	1.42180684566444	2.43484165431302	2.21950147096239	1.76591842592817	1.72586113988793	1.41508238213997	2.04437052557677	0.993390250713202	2.77096292538887	16.6667050949662	1.16433715776017	0.0439579086615227	2.98767936179663	9.34294114920829	0.661003624245321	8.40785660527933	1.78241077428174	1.51299877388142	1.3423862233904	4.88757185082789	1.29726101575623	0	1.72179906820695
CTD-2126E3.3	1.87114951817102	0.132548093493901	3.63668673123412	3.21358711886788	1.52534883549587	0.966205478314074	1.25145094365627	4.93940713051332	0.0437454787180875	24.6133820641234	0.819179004477364	3.14776127777105	1.39522958202667	0.0421255266736789	0.997017023419967	0	0	0.724873266427373	1.34205538469406	2.52944627414097	1.27208727030377	0	2.2845623915708	6.12487075249161	1.65189699782143	0.0501374465420868	0.0484925698458324	2.48723429432683	0	1.18593272648441	0.0792120291436543	0.0477769674444792	2.03987792737718	0.993877882830572	0.916234354026096	0.0299934608891744	0.019819499095966	0.0312709855283548	0.0627362201260652	0.817914271899977	0	4.26361808320972	0.0845993084836105	0	0	0.0272071540741237	0.0286563154634983	0.866840909488753	0
RP11-486G15.2	5.61772744823183	0.216220533079763	4.96976003554992	5.09576308089433	4.51228141330562	8.74216236027002	34.9851687772337	2.9558921068377	5.24375302862364	5.42941237739248	8.48573836741548	6.31926362585814	21.3389525556653	2.64563052812087	2.99176295681531	11.7408025539961	8.56523758343914	14.7436664986227	11.6659460374019	7.55133585134448	8.66763032987095	10.0769426773168	19.3367415051211	2.77801773844033	7.49108932026038	6.76479079075158	0.0711827994286525	12.4299892083291	12.2156397245697	22.1131279489225	0.120760075396544	7.98318467849632	12.2317353043541	7.95815563156988	5.56498238286537	13.1460453490178	20.2411053029937	13.2413465413435	14.2906106561613	8.47523218714979	15.5088135992025	0	3.38964377298418	22.718556180489	59.1635422480027	15.9599947095509	2.55394139675476	2.60852856939732	5.21092008654133
CTB-107G13.1	6.87122990588743	2.35295873858005	1.29461914968766	0.14377453769401	0.104132520694977	32.0816151239832	1.27871276336365	0	1.37879528534728	9.34845810859612	1.65576587521035	3.17011310612671	1.44496524808059	0.0637526119298331	0	0	18.0279740347276	0	0.0670513335300518	3.31879835272663	3.77374456120686	0.581821256190794	2.32435344703516	152.824286864261	168.990791223032	1.43911525799567	0.0740310728504454	3.25935989765027	0.696141358704403	0	0.126213613015352	0.0728669855860682	0.0044394050193679	0	67.1108841301116	0.0446503042730955	4.54875128484501	0.0466325498634363	10.1295467029554	0.806713349441926	89.8391248862796	1.63551911570723	0.135829214585053	0	0	0.0474303398964424	5.00275016530932	0	0
RP11-1007I13.4	0.531141721420408	0.192646983347121	0.0459784180930503	0.124280222120759	0.091035285698374	2.90868182777039	0.043562552089047	0	0.058644166446431	0	0	0.0105721482571459	0.0684635983736128	2.63067438535744	0	11.2743815534225	0	0	1.37718996682024	0	0.0471352083611905	62.5016969981839	84.393349418166	0	4.99474491776526	0.0676002315091702	1.4167818698952	0	0.696433509638247	4.32474015370524	0.109644734838608	1.41017519602671	39.691368415021	2.98343679428148	0	0.0397163899001907	0.0260072858030553	0.0414553480650959	0.0855531383062869	0	0	0	0.117676336656848	2.29506171082197	1.33396790990245	0.0441483842704127	0.0466157773323279	0	4.36180985677101
RP11-501C14.5	0	0.109503130198281	0.0296083088842315	0.074658466059539	0.0562758807998228	0	0.028116131527516	0	1.31761763232745	0	0	0.0070431198662293	0.0431845237031501	1.30556241589787	0	12.9791130459697	1.71648877758122	0	0.0376890478578271	0.816610507072921	5.92791104716539	0	0.018739823736288	0.496169744419187	5.15547050148788	0.0426733537635129	0.0412991641842161	0	11.3208492043444	0	0.0666920423004365	0.0407007980964333	1.02188075814039	0	2.80767751456843	0.0257266542736	0.0170678482031903	8.09810072782825	0.0531436117743036	0	0	0	0.0710877057597895	0	0	0.0281696653314574	11.7065538778587	0	0.857157354128495
RP11-543P15.3	0	0.0782506824533454	2.37207792530576	0.054478634921734	0.0415433469777783	0	1.2111613826956	0	0.0278955696469134	0	0	1.05216971787344	3.74833644616141	0.0269035447763545	0	1.25715832755959	1.7440624467198	0.755736880921914	0.02816172876593	0.831735232005746	2.3811111543977	2.12880611932679	1.13988951514711	0	0	0.0317812627105026	0.0307856623877744	0.816482026943205	0.743023106011899	0.581644198958474	0.048908121863127	3.70496995942361	0.00205100905695654	0.994723354806186	0.927200625223616	0.0193782151446392	1.1272690193914	0.0201787565869785	0.0393101613542406	0.840032216726792	3.123778390656	0	0.0519883253168628	1.57216320163166	1.41454610819221	1.23796349987318	0.0278588456201571	0.867998434063224	0
C9orf147	7.55526676652559	4.34558605350828	2.52236788597205	11.4901884224621	3.05730929679388	7.77030205883605	12.1405121589534	2.95598960402862	10.3473970831894	11.7604856042279	5.92371266370571	3.16868754853831	4.12123352797177	1.36302299670002	8.97730617952326	6.73020007718496	23.279870473783	10.0599753816093	3.96643288327725	13.4970029016907	6.21465173295847	7.35843324705123	9.13423585166495	12.8292550330985	17.6092785733801	12.0309708934707	6.69413452233263	7.42966426431328	7.59862032075364	9.37050005471805	3.28480653438346	4.05080324555872	2.04444669033495	4.97313430254464	16.7680590326792	7.20772866273847	19.1078938479325	6.06593499579078	11.4552397576174	4.20870965972402	15.5309124771023	11.795307118072	1.7842807632286	3.84769098271792	38.5899576829814	43.7898428993673	8.71468143496548	7.03046812193164	6.97195808246718
RP11-398G24.2	5.19329416640465	0.149070065306392	6.03763743776458	1.74964285434264	13.7872614546602	0.965301964225179	0.0359751666744559	0	0.0480951554939841	0	0	0.00886696740520043	2.70689926290431	1.3373329463615	3.99032395644444	3.09153655748277	7.83643877272329	1.50573209045747	0.0485794204532239	1.65655873395695	10.8025136147246	0	0.0238058641192567	3.51385242390415	0.796168524040272	1.40505238686325	5.20820306693958	0	1.48075408152124	1.16976601894096	15.9516539940421	1.38498249251739	1.02368273542307	2.98453335653198	0	0.0328574307664142	0.0216540371647307	1.24740246432289	0.0693149710901917	0	2.17787825573017	1.65602676992433	3.21267320141241	3.12052744830709	4.27816720749536	1.276478353878	2.50652897634022	0	7.95790539198745
CTD-3247H4.2	7.86866428104516	2.18464724400096	13.1454380671025	0.101770110729643	0.0755228810754882	0.965082337201977	2.45462551029768	0	0.0492871372414918	0.729117213083869	0	0.00906357212451936	11.643425246916	0.0474364250023054	0	1.14696996679881	3.43605940892259	1.50270582061611	3.86822108306341	0.803302173739683	4.88576940491319	3.37033445426298	0.0243574973319403	0.472279452493626	0.795099497078587	1.40878386430905	2.68172478325654	1.6235882971695	1.47763211062846	0.529894224268544	1.66756478361021	0.0539014320854259	1.02384163175812	4.9755476769485	3.72488704955584	10.5433186922594	0.0221526988513558	8.28139181673025	5.60059445242134	0.812753007971321	5.99560946412512	0	1.71728691222428	11.2457028866806	3.55135416204123	0.0381756254974077	0.0402736076017318	0	0.844684675836876
ALG13-AS1	0	2.12431882308836	2.46147354471499	1.72631534121373	1.53190510432476	1.94077485876576	0.0337338392929245	1.9719942823715	0.0450073916085861	3.15354673112264	0	5.23282229371273	0.0522413371465019	2.56520943504497	1.99477684233548	3.12628905397736	0	0.723117053468787	2.59365425758222	2.52482949144437	1.27496626817543	2.70089037637365	11.1675440715199	1.68843667780499	2.50468372784096	2.67653345237462	0.0499092746357738	2.48228742181267	2.27859919196827	3.84076109725344	0.0817129673572737	2.64361028972985	2.04030054094003	1.98927930303236	1.85298926034543	0.0308265111216891	0.0203541429120312	3.58263611747061	1.49981845701183	4.29295418014711	0.675511322541269	1.66260146935606	0.0873049418387981	0	1.36673621926408	2.45644170856631	0.0367944956117306	2.64843302449899	0
RP11-114F3.4	1.79389463627345	2.3222578201326	2.51843538198927	12.9732220778903	4.48605472418054	12.6406559203036	6.10665962039923	7.8925203550412	2.66492042711863	4.65520699722894	2.51027971247359	6.31435753645772	4.10839954970114	3.90882880480154	2.99183970064163	3.61336225566572	32.8845884009923	9.30463179305986	2.67197859070969	39.1131901023175	9.85013168240331	3.9643757828067	0.0297303708926435	3.96891408676769	6.66792280471128	6.73016854928075	9.27446291623529	0.779233940024428	9.16956536016714	7.49441014525142	3.27018588441058	13.1222852612747	2.04421394203121	6.9636642927945	1.84037271266056	4.82278491130803	1.1639713031427	6.05242788995149	0.0893950942401518	5.9261630567997	6.59891319913811	8.41870102993245	1.77856739304439	10.9763831536217	4.17384560393791	4.95338700375814	3.77900852164208	6.155232180491	11.3901174112126
AJ003147.9	0	0.129154801095264	0.0338710095081846	1.70900717692713	6.89689642350942	0	0.0321451653103679	0	0.0428264707215611	0	0	0.00798560762000577	3.93185974010433	3.77036093428429	0.997036151706096	0	9.6708888656941	0	6.24996965997948	0.809691273565102	2.46265009384362	4.16101688832929	1.16396457772659	1.08621293104597	0.801695609204516	0.0490669746447721	0.0474614847136218	0	3.08769692755989	2.52169000292882	0.0773992162733451	8.81906546957209	0.00303307562738175	7.96508115608732	4.68380028828159	0.0293856626845574	0.0194288874116575	3.56889784350571	0.0613547294445904	0.818897714323221	0	0	0.0826395072309132	8.79732031582793	14.7236889971217	0.0383973402448163	6.10054200507747	8.02517564502391	0
RP11-126K1.6	13.9608455862834	10.3232212616066	20.7966809744128	17.9611915486469	1.59942402848506	10.6866837648176	18.1870292317878	8.87743856887576	9.0941466117118	10.1571012829936	14.4699724587339	1.06630259992912	27.9820542340072	11.548255632212	4.98682702331906	7.3354695230863	2.5320671056341	10.820608165388	11.6804558527313	14.3240562531763	9.89923040915698	6.65920917534234	10.2798467897062	12.7767482021682	8.3265471096776	4.11450316211458	4.0751364422835	5.75483522663676	8.35320008125937	9.97440633203862	3.29360753617297	5.37185635346609	2.04456463004886	25.8697002170363	12.0909597737373	4.83809646029846	9.03915953973228	16.8366873409473	11.4992770881301	24.719906993948	8.0499229361289	3.32001700731806	4.98716166739165	11.7050806803959	33.4535963776655	2.52317643277368	9.96124054900573	7.02506545471757	14.8684530172656
XXbac-BPG300A18.13	0	0.105572900644483	2.4182180754576	0.072168244655339	2.81134633119236	1.94535432650677	0.0272787174772461	1.9741887142838	2.53035851670174	0.748160669398336	2.58529311522794	3.13601580880588	1.36517885192849	0.0348706104645663	0.997192082936117	1.87732769177022	0	0	0.0365381818574996	1.6859830982984	0.0294121096037474	0	1.15423830958872	3.05691130608366	0	1.36065583632682	0.0400264492619137	0.801943136861496	0	7.5118124572122	2.96915362690074	0.03944841602319	0.00260540959264988	0	0.920837553986568	1.21341054044128	0.0165744966524175	1.22265849258163	0.0514573421879627	2.58232909623162	1.46366216606046	0.817929708238547	1.619321579663	0.738475957957765	0.64574848770606	0.03237178333979	1.27241979327146	0.859756035928448	0
RP11-126K1.2	15.7865571763204	12.4895050752319	12.3321092801605	6.77524615750631	33.5356870034801	37.9092401063216	14.6289333451006	14.7967535904691	36.1036132879538	15.6267283332915	9.3155367616901	9.4764096113993	20.1833219332377	17.9718481440271	10.9718695198205	22.8595026042398	35.2398255705988	24.0073058214125	14.3139505505888	22.7341037216781	18.5332882380586	14.7532562381376	10.3016521321341	16.1994308217313	29.2690842355558	6.79983580940816	10.702432727691	9.06315566607909	34.41042292412	19.3773173167686	4.86925651541717	25.1057590151795	26.5014441615272	16.912068750649	13.9400233373174	10.8158563201723	15.8058242657047	14.4992449865418	13.001127827324	13.5622047678593	28.0089591500386	18.5031027052654	6.61833561311583	21.0841558358418	88.0923031814461	40.4337607277381	42.0939848033545	14.0792316157299	22.7277954182555
RP11-798L4.1	0.5913120820425	0.0779812566841884	0.0221767083160462	0.0543008641002131	5.23161523977366	0.970817009368848	1.2109110670703	1.97670772585661	0.0278104426240015	0	0	0.00535863946513859	0.0320519328639835	0.0268216630194938	0	1.25779280588009	8.09152971476369	0	0.0280757283791452	2.60239467444045	0.0226991199526543	0.638594409813446	0.0141413462077721	1.84642760576499	0	0.0316832740222174	0.0306909918562641	0.816650613613904	0.743244938083828	1.27565058507018	0.0487506521383708	0.0302583682321244	0.00204519313773033	0	0	2.32248436276626	0.0128946235851452	0.0201184581998209	0.0391865791618652	0	0	0.831626181667621	0.051819686890297	1.56980697700419	5.27531316958621	2.40468966966604	0.0283278021575902	0	1.75798290599994
RP11-21B21.4	1.18769723722575	0.148856371332831	2.47471132951439	1.74924092484032	2.93871533285874	5.84266641431266	1.25996736445634	1.97135344472861	1.3507870581527	0.730481866677295	2.54124461617405	4.19718372700403	1.41009669002917	0.0462419126934626	1.99465589810298	5.72438843562682	0	2.30001638152834	2.61159774680442	0.804387838140989	1.28144924236571	0.591671540255848	3.41545393212255	0	5.92287128927556	0.0551501969376615	0.0533183483062658	3.31933381922723	1.48090208521149	2.4754467445087	3.12965743630247	1.38481789675065	1.02367520290867	2.98454018431284	3.72760470908668	4.73754764054745	1.154734943253	18.7022151875521	1.51360670272058	1.67329033138243	0	0	3.21191055258528	0.731069053921995	0	1.2698705243834	0.0384321388663049	0	0
RHOXF1-AS1	8.12274060102459	2.32800300042911	22.1875501132168	194.19675333496	1.58743845916346	103.968251200929	31.6905786678106	9.86174051254737	44.0726791481496	156.587977038329	62.0387052645209	12.6339826546059	22.9736513134873	6.49375214201677	156.606985327305	338.127316745876	1064.90270254102	6.89762896457574	19.5479871367415	32.7800832863596	18.5922264450239	16.0450872800593	3.46211543237136	10.8965945734992	27.5106796246591	117.968078730721	478.888240480734	468.958492744781	96.839268000217	3.64787035157824	203.397513446903	1.40783098461381	0.00471559057459103	4.97280958854381	6.49018439121695	9.63412215605051	14.7017595968064	8.50117478158086	196.510057379382	28.8291609587842	4.33915418729644	528.834669049448	168.996487652073	6.9669419195922	17.5741666167059	635.750104326258	8.76053783360679	3.49146726291097	4.33463990351151
PRMT5-AS1	7.59823081817424	4.29618053676324	11.0063423862672	8.21979854355634	5.91149814272795	5.82685919556715	6.10314160730332	4.93071715022068	6.49167894730896	5.44972999684509	1.65796508667991	8.40963437241284	8.0629231742863	5.17124263797722	2.99185479087075	8.0346589733793	3.39904109873965	0.710027343659142	5.23178783317527	8.42520531873055	3.7550645501609	8.77097202433749	7.98402383985457	3.97292864875275	20.203543436785	8.03643919182674	0.067555912501732	8.28636054868669	4.53237215496748	17.1587641178621	4.79536611295942	6.63774051542527	8.15458411520906	4.9734596050147	9.30871651281869	4.82045680063702	1.16381051396679	7.23998344873778	0.0886845463592802	7.64313814657058	2.8752566786071	7.57237103643948	6.49084557103433	8.57080207675845	9.15609608539184	3.74530563061969	6.25382804102178	8.80182015974368	8.72946694200406
RP11-831A10.1	2.42068247475212	0.23637643917958	3.75632442532025	5.13952734014586	0.107037998868623	151.69114656432	1.27793706931622	29.5993544993227	14.288996891694	8.54939721642251	11.0170999476885	10.5280903409677	0.0797509536101018	0.0653617154894324	56.8593475512993	0.513159475542608	1.6742231241543	0	0.0687582648092064	2.47689276514759	2.54002987776219	0	0.0328058781757505	25.551507584365	3.28976326605928	29.4457274188223	1.42242975820759	29.8312145286554	1.45566685115142	0	40.4912565460164	0.074749884439905	0.00453413598959251	0	369.100450036339	6.04321967297065	4.55071656933839	0.047756986159035	4.440088034499	11.854627500508	9.49395451633865	15.9627124380404	8.22565422406261	0	0.624204662020713	1.29068299537765	0.0493081438043745	0	0.839107031930683
AC069513.4	1.1671416637082	2.26697275241823	8.51954642526132	3.38672339190533	1.57881054579648	0	2.47677542237004	0	7.68570935797752	0.723639376975121	0.809810911811944	5.25640554721801	9.26564593843364	1.35388183712076	4.98746136915243	6.22026191165124	0	3.05779745598688	3.92032437508402	1.64370788350971	3.73049523959461	0.583307298663857	2.31204006270927	6.44497137023791	4.16339701411949	2.7444491984063	6.59307753660879	3.28616800701435	0	3.06562337898964	9.16274696469647	9.1267386156418	1.02454234869698	5.96961928659138	14.0221825730203	21.1701902120525	0.024814138918047	0.0394750240719377	4.33495289402888	0	2.14722292291327	3.34309932277042	9.39606142081993	2.29213299721565	7.09930243456351	3.71875634677766	3.75961122694288	6.17449096307234	0
RP11-308D13.3	43.0000067411825	30.9753593196164	72.4801887754085	100.322024070204	17.7221549746999	21.3687134150509	8.58212313491152	11.8347626126776	87.927527459069	4.63090890022852	119.966942418636	119.846425820627	8.17792685657276	125.500943085439	195.511971277162	4.20639418462323	8.53669152251932	9.98867957251177	5.27793517960099	6.68486118565785	1.29769923549865	7.29883624590878	8.03052767248804	25.4163824060141	55.9445635410533	108.455095806197	201.4826077928	188.977904315493	0.700429213774365	3.6424065798187	490.800298824687	27.8724447031284	9.18065461064711	20.8904960428961	14.8599596068745	39.5337093528421	1.16206227208385	0.0494895314803152	2.99639015935509	0.809528263749703	3.60069547546391	167.612366665474	146.135359758618	1.49934995227198	5.561684773528	1.29213789507633	5.03724357149569	31.7497548132003	44.6485950528737
RP11-435O5.5	5.59933579521202	2.35188018883395	14.7485923264704	6.75105340860813	11.7743670705873	8.73942083883944	7.34903717653007	17.7596516517755	7.82897215519903	16.4464301208788	3.35611813557957	5.27179469710318	12.1416407930035	20.4625044421567	11.9696509870009	17.3125882935642	12.8602999353361	3.80175327605307	6.55988796796111	5.00570330096661	2.53955826665803	3.26471194425139	13.6989017037489	13.9075894148907	62.1389288635894	6.78687155511718	8.04243306242419	9.07405619617705	12.947165525571	8.049676874034	4.8580375235726	21.1029752539502	18.3470185612488	13.9277696430522	39.1321854069117	4.84285680932118	16.9104980120725	1.26495089462899	15.7852139033971	17.8485560194405	33.2981355569128	15.1461485810731	11.3549604768867	15.6548433453246	6.28988690049028	6.19196312196061	2.55284286795056	9.68147251074664	16.6320855280371
RP11-358B23.7	2.00100269091396	0.0808484404099766	1.22511104408886	0.0561892997564727	0.0428058371123183	0	0.0217516727348767	0	1.28526834435533	0	0	3.12285471727874	0.0331041579271482	0.0276896062071138	0.997404242322867	1.9517171290942	0	0	0.0289874204213391	0.830251888109763	1.23063800002153	1.37031520040148	1.14140955591402	0.523275025682734	1.69763935877209	1.32733628286983	0.0316948059434041	0.814884224731991	1.55530260042947	0	0.0504227149894413	0.0312468607367606	0.00210671744276819	1.99098230721247	0.926510335134904	2.32699003660868	1.12864197756661	1.20343700439911	2.68211797737157	0	0	1.70972388448876	0.0536107679070141	0	0.664020075192815	0.026044172655147	0.0274267567635333	3.60031185003502	0
RP11-358B23.1	4.490744036962	2.19352763084167	3.67841553115134	0.103300451999679	1.55564237926379	2.91336327405458	0.0373094282019315	2.95902041332972	0.0499393982485832	3.12404216332196	1.67205294216604	4.20054624450378	16.7401614183874	1.34185532081767	0.996904331502591	3.07255850988565	1.68939341020944	7.08940545886579	2.62222394674239	5.95057431992254	2.49468189140807	2.66264733912044	0.0246586061015144	0.471388610724488	8.47982190637387	0.0573723401900958	0.0554562670563044	1.62227952273963	1.47599507181503	0	0.0916202726372757	3.94787113963981	3.05900751936575	2.98431034666259	0	4.75178424013528	3.38392132204824	3.61175585631601	2.89934122710592	6.00171536301026	0	0.802460092134934	0.0980450970198761	1.52165060985035	2.08087405018799	3.66730791857306	1.29002645744193	2.63683911921249	2.61467381202036
RP11-435O5.7	0.535093271675672	4.11460663067239	1.28370592154682	9.47601637533079	0.0819966919622914	7.78582804834856	4.85035883705947	2.95807268152125	5.14548357589945	1.51404898012414	5.98369509419452	0.00970551581889234	6.62939822230519	5.10136609628522	0.996856770277457	1.13591876215505	7.78561760373739	1.49387639703738	1.36715613542889	2.4990179929538	1.29095311035649	1.94978340123077	1.17561936142247	4.66681673508687	2.47802189171596	2.73042102438949	2.7051508194734	4.13896444573207	3.0226617314444	4.38857361280332	0.0983360488484069	5.25584906462707	1.02430328855057	0	5.59191389541994	8.28050818513398	3.39424041745664	3.62942345329196	7.03603251301945	7.70842883164863	0	4.20795992250638	0.105345599429794	0	6.46508885660978	0.0404508853151975	0.0426882393738568	0.851653901678904	0
AC067945.4	5.21764903448129	0.144048940465506	0.0369288391684564	0.095973917670078	4.2931907665888	0	0.0350324111880336	0.983698801970717	1.34739813636258	3.1423287897454	0.816191225367163	1.06223353905995	0.0543567395497528	2.5753012869739	0	0	2.5694237899204	3.10598521908746	6.31350586131462	5.97777232893803	1.2788637741814	8.40800732083325	2.29252159806656	1.07026839681318	0.797411806872457	5.23187640713497	1.38700528094424	0	1.484350416594	9.87872851655015	3.11378975262894	1.3810108726155	1.0234997603144	4.97610049489476	1.85109177897723	2.40560682437198	0.0211080496276719	3.59351642403128	1.50807731483057	0.814909811929357	1.42408439586981	0.805243620849304	1.70041756637534	7.93689785431973	7.93538716872107	106.526827549947	1.2962251807844	2.62919583259247	2.60664036422632
RP11-149I2.4	0	3.75293262827578	0.0317528197227314	0.0807667201540876	2.85527296309546	0.967084917402126	0.0301436877695741	0	0.0400878855757126	2.3660972572423	0	0.0075193981241406	0.0464358022355265	0.0386170401465544	0.997096710337009	0.536062329229256	2.59237897451146	2.33894912317498	1.3303481595677	6.91985492507601	1.26317905182293	1.30830847683047	0.0200539138569413	4.93361319009732	7.74626870115226	1.37649635690208	2.61839507341265	0	1.50603238960524	0	1.60699166953522	0.0437438726524072	1.02240382090493	2.985631682449	0	0.0275688734045797	0.0182586147512229	0.0287350076422078	0.057255273766547	0	6.14697635467703	4.28886930525724	1.65063948549886	0.732506501621541	0	0.0355739047106618	2.48613925405026	0	0.847359219232531
RP11-268J15.5	75.9470008906125	82.0185658495911	46.7474724357183	52.8795157290823	196.064777273502	37.887697726504	85.1644429223783	53.2723575510621	36.311479481591	19.5003656964951	39.0727460094672	80.9716480850095	79.3999099948592	329.117334524842	61.8441226181381	287.490106558667	92.6693992200166	43.2756757476713	475.265322636004	38.6758797915529	140.69427914023	32.1985798409317	160.825799018191	39.9248291539803	42.5511155840704	41.6483133072861	62.4997104998779	69.5189833236268	68.6022891931467	221.086780893478	39.3175344905952	288.080966744703	72.3800350790966	70.6340856289596	45.5573477761648	95.7520591649809	30.4898619214396	90.435891141104	30.2778423774564	38.1753266082839	47.0216306332727	73.1867343279574	46.8707916466243	109.387249680914	63.5105328471849	155.921867115136	27.3711910632151	390.609798219838	34.9383570752994
LINC02204	3.26506985972412	0.121030766921308	0.032141269530805	0.0818849120013314	0.0614668795569012	0	1.24448796107612	0	1.32863265269132	0	2.56729257387553	1.05948546072483	3.90593481016305	3.74966673113993	3.9910097237918	2.50951598876837	0	1.52843382659465	1.33201215159468	1.67381524134003	3.62887364242789	0.604598435743954	2.27572875607933	0	4.25581659560107	1.37844728796822	0.0449539725430975	0	3.10458460836621	3.22522110039105	3.0309429060182	1.35999955369909	2.03875864494864	1.98968021062847	1.85814310566774	0.0279022599469221	0.0184736649416916	0.0290836243078859	1.47792552946106	4.3215735905302	1.44543331811886	0.812048776172672	0.0779059694256754	3.13943189409838	0	2.46612087969071	1.28545065987778	0.855086786331528	2.62054009667369
RP11-888D10.3	17.8129332103247	0.220958052675986	8.63668544411168	14.7796235592429	4.52029530988274	22.3608827403291	2.49669532724719	13.8127015042787	6.5345281888748	22.0069598648518	6.77002756629645	6.32081420925471	5.46632702953852	6.47407372882309	14.9626317674446	1.12119544037137	12.8721910333536	7.69582271535175	11.6867686809955	9.23747478143914	12.3505415526885	12.1014865767713	12.551910379418	3.94203866421991	6.64525602793136	5.4472543069611	8.02873217100374	19.0902427443922	24.5340685127767	4.27424674193371	35.4162135859197	22.356587997139	15.2889255946117	13.9282444104202	3.70037750146961	9.59883866861177	6.79457001151981	6.07643174552748	5.84689991569401	11.0299684465295	5.82170983628295	12.621237006184	8.16001384678923	14.0428647467327	28.3542980244058	70.7761485411688	17.3782883755201	22.0512884022964	13.0982001214851
LINC02201	2.85270275206386	1.75977974559745	2.33028208219622	0.0403739081770948	1.38322322033581	0.973411076127545	0.0160082134026756	0	0.0210255649202802	0	0	0.00411286351471757	1.2929089460237	0.0202911124355128	0	0	0.86227604889968	0	0.0212224589862366	0	0.0172189270852274	0	0.0107887737728861	1.23710568543508	0	0.0238934375124575	0.0231599717905125	0	0	2.07325099144396	0.0363706330210954	0.0228399035535624	0.0015733449147374	4.98335632822482	0.933578729604107	0.0146888619571234	0.00984592695881703	0.0152874491257558	0.029410559830841	0	0	0	0.0385874568166686	0.746794999293068	27.8769908134222	0.0286129134249846	0.0301431139867401	0	0
LINC02202	36.8655003238612	2.35417987531333	95.3461171601315	14.9402481561861	5.99864346189049	10.6815795444592	32.7871642911229	6.90214940115081	3.97165621149821	11.6913315472431	18.692897081243	9.47704859194526	40.1958354185912	7.77282839871443	3.98920131230409	7.91651553227256	6.82325934385019	17.7730407932403	11.7405298214949	11.7482275456196	6.24262206866695	29.6599598137125	2.3243427650888	8.0054244472324	10.817511699062	13.4725780259642	33.1254557504692	11.5514001875168	8.32358030521549	15.5798527878221	20.3956703025622	11.9807589664902	5.10290359496329	35.8165975927193	7.42075645545724	6.04281813048869	19.1838684348479	33.7010267949815	66.9330520482121	97.1509965789379	17.6275475457865	1.63602181737205	13.0126769262252	7.76072102345476	26.9362660354164	6.20133052424299	5.03335347232635	37.102322439471	11.3452732772694
LINC02208	1.25395241810435	0.0969243451779335	0.0267344632434882	0.0666406511841158	0.0504642503159412	0.968896778188643	0.0253971156316238	0	0.0336329754982928	0.753106551559027	1.71091755343596	0.00639803130538108	1.35405706132241	2.49333704140967	0	6.10413191577548	2.61846895878452	0.74259951158554	0.0339588767720316	0	1.24556439709731	0.621095330621678	1.15007530654117	1.13528868390014	6.07422284239014	1.34969762619232	0.0371767867660416	0	3.98575746020767	0.56299373997372	0.0596479012918483	0.0366438354517233	2.03598883004975	0	0	2.35064664716926	0.0154626699564343	2.36564978298617	0.0476934548347012	0.83073242436506	0.697241562755234	0	0.0635096016093925	1.55025586789216	0.649569284811512	0.0308793268062224	0.0325414848435265	0	0.853201473227545
RP11-98I9.4	46.7736675971281	61.6273121243657	70.0689273136958	103.797764917513	71.8542025813163	91.3369127425827	94.8811617899713	110.498013365014	29.8460115187104	52.3943548713382	102.889938123608	68.3560050957339	10.8673058675132	70.5621826370863	107.729439370118	30.7523656903145	161.378722917673	47.1490135296323	29.9192989951133	50.4671713348146	104.93335485971	106.990334205541	31.9874019107398	112.025063156976	298.379179149794	44.3249055574264	96.9802286681738	139.962371316352	108.313279353452	45.5713553250979	84.6338105513275	294.659180380072	79.5149169291609	84.5625004092968	129.296845916222	25.1931372217608	199.549940223176	55.5030926994171	100.491771730169	75.5668393615392	138.38086269018	85.8208950181653	54.9034984359685	33.5542145384223	110.308833461107	46.6916778161492	112.836547569026	122.580064491311	64.698738247812
RP3-322G13.7	2.5587220130569	0.12753145569723	2.44930785609971	0.0859095181952892	1.5180753569347	2.91868549121628	2.42593128772821	0.98416293976243	0.042383645025894	0	0	2.10410571027279	0.0491420075662534	3.7663119263389	0	1.172899970102	1.70428787588514	3.13562472451561	2.57725635777359	0.810197857720821	1.26886641542503	0.601052290320652	1.16336760834957	2.3330872612019	9.45507170376096	0.0485514395246475	0.046964850349375	0	3.89295306173578	4.56201109553425	4.4647598872261	3.87133104135257	1.02280697346241	0.993936339272538	2.79777232881924	0.0290924577956515	0.01924029361576	1.23651005418473	0.0606901012565352	0.819384434102036	2.20784423604024	2.5338883019595	0.0816983420224879	1.52889094094955	2.0951410945201	2.46349420931124	1.28411358810544	1.74760111480435	0.846783345180539
DKFZp779M0652	2.42051621100638	0.235410732266047	14.7829597111096	39.2650083722783	8.91448051274329	9.70953525066163	104.073021807205	5.91546528727224	6.55552452236047	13.2633192183377	14.4287435632413	7.3753039605806	26.8650128650152	2.64977771026443	19.9497243325924	6.05785423952128	3.38857561394389	16.2188511681947	19.4762965564332	9.21717641852537	0.0542755565656332	4.60842962160596	22.8178459171796	10.340639846698	6.63294613026862	49.351436522327	12.0281511634978	6.57266757866117	11.3852850924229	4.88889806150918	20.3929067365919	17.2401462928294	52.9922540390204	2.98299406348791	1.83936612009592	34.6461499961116	18.0585970528507	18.1053538574416	126.375470140135	48.5157862878844	5.8061169164115	9.21445478711265	9.82073533692929	6.9924822369763	6.29583386770939	11.0571400475774	12.4027639475189	13.2301309276288	2.58605422000066
AP000253.1	2.51594480705865	0.145348334792916	3.66010457282607	1.74253522220843	1.54252295173043	2.91521682114311	2.44615990357284	1.9715387289199	1.34833202268332	3.140272452048	1.67733720485492	0.0087075404889092	0.0547574677716394	1.33485651671762	1.99469088201588	4.41930028351765	0	1.50829127976293	0.0476064781344059	10.3152555230406	3.67660452136191	1.28086424435165	5.64166516357986	0.475517996584981	3.35308021883544	1.40193429412383	1.38807486690624	1.62817517072508	6.2378738797619	9.18943912274613	0.0859568649314015	0.0515188578926247	1.02354831591421	0	2.78950922259368	1.23534186439866	1.15380381552497	2.42461866941482	0.0678541361680516	0	0.672494800519779	1.65799431813471	7.58381870056525	0	1.35179059856763	1.27501735475401	2.50314767309428	0.853333881473747	0.844454361883501
CTD-2384B11.2	2.66015950594462	0.0961442297225804	1.23897161224788	0.0661388024455523	4.07340076006382	0	0.0252247141891462	3.9557577795098	0.0333995660748919	0	0.832269230110429	0.00635688021666114	0.0385816279350505	1.29201571184148	1.99533866980317	1.21986977855297	0	4.03935748432041	0.0337230030073442	0	0.0271855373776349	0.621728628963544	0.0168572687917936	0	0.814830287602808	0.0381303017154345	2.56653175521788	0	0	0.563676096955625	0.0592060419657346	2.55811986937472	1.0210683409026	1.99042998973328	0.922819799841335	2.34955983673981	1.13610735945397	0.0240609553591161	4.01215345918011	0	3.86426189979901	0	0.0630348163778315	1.57304659933239	0.663211534950402	0.0262883619900595	0.0276848902651731	6.3478012151462	0
RP11-94C24.8	0	0.143189008980888	1.27151930904473	4.75041678514492	0.0710955256256596	0	0.0348694349194725	0.983720586368235	0.0465702456402601	0.73221203983817	6.91181254986795	1.06214412371747	3.97368160182175	0.0448333990922929	7.98227477408934	12.4501312126546	0	1.50983654992244	3.84395144096464	1.65970768533566	0.0376578958736051	0	8.97103635239597	2.91252307858099	0.79763459218125	5.22861731571932	3.92898012766535	2.47641734493965	0.707095014853994	8.53268260259707	1.65086972834446	0.0508967099534969	0.00326794993683066	0	0.914807153382092	0.0318557723853963	0.0210135489701055	2.42245958170654	0.0670009981741162	3.41219393139114	0	1.65917955148666	1.69884910762063	0.727759802112096	3.54584473237251	0.0386376333823879	0.0407637819243372	7.12288473901901	0
C1orf132	32.1941425519886	20.7998101912976	51.6522469368502	52.8618525032259	45.5265703386977	49.5496261594738	201.749553340377	87.8055813430178	36.3075641122784	154.290674001714	113.963022964904	135.629314922131	178.689437321641	10.3451410439795	106.732081291539	24.5760607873653	16.2596807467254	31.6630655481069	146.453888543789	24.362210082357	32.1659310087633	86.1109437854882	237.169382390318	93.4336782038774	19.9934069680682	231.577063587899	31.975723624356	217.901112921727	41.1250589007711	104.4997296206	33.0547620589983	21.270725849696	16.3164272860691	26.8596247628773	14.8597390191997	228.400186262986	87.9739680337417	13.3264733984295	78.9891996210957	203.943885800802	16.1034037735726	68.1408067592253	106.263003801597	21.0408805782728	33.1438753376933	36.8734215997102	19.9225936824757	39.648374680702	32.3251721857097
RP11-169D4.2	24.0888679737181	8.46871180431681	6.21059682790605	5.13728330795296	73.982516746895	2.90635547000433	10.9967984979283	3.94219623696171	11.7084209476523	6.19751269117077	12.7248893707322	0.011970560571962	12.1774355402166	6.49308035916702	2.99171176421622	27.8415678070049	5.96455444469939	18.5556840978049	7.86397973091332	21.8862382237335	7.47342177716622	123.532629807386	27.3615832725728	5.67613144827578	9.14430270514856	13.4679613262064	2.756348617113	1.6048304404423	104.349863710895	13.0646681115376	0.12910437638382	4.06820115607474	106.983933000153	36.8118723604474	5.55961869972067	1.25299036529682	6.80397771293574	20.5015053188826	1.5613003921575	7.60113349491871	7.28214662526649	1.63590988869285	8.21968060790254	47.7579348580011	22.5743755160508	24.5728979239074	103.825092805636	8.78024088356722	13.9598572299066
NALT1	4.32664469674456	2.35105972041513	3.75295650746335	14.8276467426647	1.6000666780448	6.79494788475018	2.49746649425234	15.7858716240573	5.25514198545431	3.84953312918432	5.91307576796619	10.5222075220682	5.47242663805196	6.48066864156413	29.9263757719561	72.0076077627783	0	24.8549896374852	3.9770812206074	5.00637897152671	1.30235428646992	23.6652413567313	8.01623173727438	4.52150355370015	6.64114430128445	4.11962444620697	2.7547015174564	6.58108686548719	2.21585389704096	38.5413677311832	9.49464803246697	4.06281215596072	3.06400453558849	0	16.7473732503697	126.983558504025	10.169728650448	7.280867214756	1.56202676490462	10.1687401700865	7.29674989300692	6.69327080213774	0.134249903691612	29.7549050068349	6.27301784458772	13.5431618644551	13.6892767685316	0.848338790315438	4.33358214665097
RP11-379B8.1	99.4134847146941	31.0275033266885	43.0653990905107	75.8961717760864	254.524354051503	68.9844206520811	36.5527158122252	25.6470047627714	86.7183456049346	66.4918879776369	39.9227334497991	44.1769727962683	16.2488082946432	189.63577752162	59.8490899125885	33.2217718065284	148.485705041297	164.124729701592	13.0624256070455	138.069964500443	74.1122117553284	65.8730533107067	98.1272503030912	52.1246339179328	153.716793141646	20.214532115539	123.517419656918	159.012432403989	125.102363890666	49.324928050695	112.770925448511	207.557961926762	158.001118226841	119.383237530189	66.9547352484537	9.63459065894493	624.393931747912	94.0531899492688	99.0767733506207	33.9268068725719	91.2121729785708	25.1959101179021	61.3424544025604	86.7608559951805	149.215458371965	153.346509133612	169.842466742386	189.619695633474	104.946140112858
RP11-703I16.1	87.3388646010702	61.6805955046787	184.241460070846	181.099413954326	105.524966850373	168.106379411738	126.500850025298	73.004339498046	214.659669578357	78.2332642547967	138.608023462091	84.1290266586583	115.691566357933	359.961660318316	90.7715756597471	69.0556386615162	149.327187688701	183.460326121756	101.197275246062	96.7805977762658	137.028893447292	39.6000610098715	111.820436063118	90.464915119262	33.3579402181106	140.735981776066	134.160808490492	121.703919859493	86.1460316770933	32.4149559242326	223.745055943157	315.936578415214	95.8256209381211	102.469842998308	26.0213090878385	162.733983162596	37.2567792227114	113.3408753784	69.0044867018602	40.7214458278856	35.2368278702877	150.644379418516	122.441257889496	39.015896186844	9.09809828708632	36.8972744067788	103.016101873926	343.02570587917	148.655893332492
RP4-663N10.1	12.4304009453605	0.170169024739359	12.059314613407	1.78549540671766	0.0822282347362897	2.91131579534735	1.26879180058597	6.91030654460507	1.36362659307231	6.31547781719593	3.38829530929123	0.00972814194058613	0.0621578049852081	0.051338438272714	1.99447241771746	3.04085892879846	0	1.49359620454417	6.41211666923099	0	0.0430039555778645	2.64014862277039	1.17574219937426	0	0	1.42034006833696	11.6497404682295	5.82751933551427	1.46824939731954	1.15454754833381	4.67629233964495	0.0584162890625328	2.04270985093517	3.97929097108848	0	8.28231501585523	0.0238445557832458	1.25561043252014	9.75767303406763	21.5983961429662	0.665533085062341	0.799960187784235	6.30592694281899	2.38016484922371	3.67945838844906	0.029206728105802	0.0307713466041606	0	0
ZNF346-IT1	6.48532466817423	2.20446178492133	2.48572580334248	3.31920449587889	1.55923630684179	0.964829428248906	4.83094561887878	4.93531301388324	1.35768122773227	0	3.39833718846194	7.33345498884474	0.0590526886112621	3.83829376655071	6.9836475477678	1.14253617398607	1.68803468286195	0.716381880879091	0.0512674473393204	2.50598071780978	1.28668823840128	2.65699736057552	2.30192950655611	0.470336320397796	7.61213579982735	2.71535708987018	1.39880590094464	3.30656303009901	0.702252481441481	1.80523387765333	3.16311939205515	1.39257727616773	4.07635165560911	2.98421582342196	1.84729148367689	1.24111584068635	7.81866877982402	1.25178407489829	1.52495472114064	6.86406791226479	2.92324464841563	2.50521546594394	4.74738813982657	5.51344173491266	4.25041183579177	3.69023367790089	1.29704921257799	3.52048996107808	2.60555965524685
CTA-972D3.2	2.02769492011049	3.3732411743864	0.0210293274636134	0.051264111207262	0.0391641435304802	0.971342024593874	0.0199929245823006	0	0.0263505669797547	0	0	2.08590631512032	0.0303513644203327	0.0254172316683882	0.997479500026363	0.577458662146409	0.852352901782043	2.43014638956168	0.0266009341983326	0.834633816246724	0.0215231110667686	2.91177398996432	1.13695373772213	0	0.827522113009031	0.0300038088734051	0.0290681558715892	0	1.56769391887616	1.28667203079499	0.0460585258080377	1.30111724852001	0.0019450568647042	0	0	0.0183283051093447	0.0122437953881334	2.32842652173814	0.0370708271941163	0	1.51443540583752	0	1.53477384312252	0.745621750208129	0.654494680241729	0.0291060780185437	0.0306648549891533	0	0
CITF22-49D8.1	1.85683297266054	0.141036667738062	1.27033911798274	0.0941556382192307	0.0701798989930186	0	0.0344595511183514	6.91624785082069	0.0460057685926936	4.77471093477708	0	1.06191594277207	3.96751185626953	2.57089226543378	3.99050420869028	0.524426995344631	0.82658898739411	0	2.59968638147374	0	3.66873857533908	1.98565105828616	4.52158530891042	3.54354136615785	0	0.0527735330978001	0.0510308536075588	2.4785046374254	24.7544198273651	0	1.64726284219647	5.16138807526302	1.02338392964111	0	2.79137753120825	0.0314843333207566	2.26398686588947	1.24364128507735	0.0661465206345517	1.67737706762174	0	1.66039334611512	0.0894576121842948	0	0.660281320112588	0.0271960683288266	5.91025471902254	0	0
[truncated: 6,885 more rows]
[truncated: 293 more columns]
