# Supplementary material for: Identification and validation of key modules and hub genes associated with the pathological stage of oral squamous cell carcinoma by weighted gene co-expression network analysis
Source: PeerJ. 2020 Feb 4;8:e8505. doi: 10.7717/peerj.8505 (PMC7006519; doi:10.7717/peerj.8505)
Supplement: File S1 [file peerj-08-8505-s001.zip › lncRNA/title-normal.txt]

Keys	TCGA-CV-6934-11	TCGA-CV-6938-11	TCGA-CV-6936-11	TCGA-CV-6956-11	TCGA-CV-7432-11	TCGA-CV-7101-11	TCGA-CV-7406-11	TCGA-CV-7255-11	TCGA-CV-7438-11	TCGA-H7-A6C5-11	TCGA-CV-6959-11	TCGA-CV-7252-11	TCGA-HD-A6I0-11	TCGA-CV-7425-11	TCGA-CV-7177-11	TCGA-WA-A7GZ-11	TCGA-CV-7245-11	TCGA-CV-7416-11	TCGA-H7-A6C4-11	TCGA-CV-7091-11	TCGA-CV-7440-11	TCGA-CV-7178-11	TCGA-HD-8635-11	TCGA-CV-7242-11	TCGA-CV-6962-11	TCGA-CV-7250-11	TCGA-CV-6935-11	TCGA-CV-7424-11	TCGA-CV-6961-11	TCGA-CV-7238-11	TCGA-CV-7183-11	TCGA-CV-7434-11	TCGA-CV-7423-11	TCGA-CV-6943-11	TCGA-CV-7261-11	TCGA-HD-A6HZ-11	TCGA-CV-6933-11	TCGA-CV-7235-11	TCGA-CV-6939-11	TCGA-CV-7097-11	TCGA-CV-7103-11	TCGA-CV-7437-11	TCGA-CV-6960-11	TCGA-CV-6955-11
