# Supplementary material for: Identification and validation of key modules and hub genes associated with the pathological stage of oral squamous cell carcinoma by weighted gene co-expression network analysis
Source: PeerJ. 2020 Feb 4;8:e8505. doi: 10.7717/peerj.8505 (PMC7006519; doi:10.7717/peerj.8505)
Supplement: File S1 [file peerj-08-8505-s001.zip › lncRNA/title.txt]

Keys	TCGA-CV-6934-11	TCGA-CV-6938-11	TCGA-CV-6936-11	TCGA-CV-6956-11	TCGA-CV-7432-11	TCGA-CV-7101-11	TCGA-CV-7406-11	TCGA-CV-7255-11	TCGA-CV-7438-11	TCGA-H7-A6C5-11	TCGA-CV-6959-11	TCGA-CV-7252-11	TCGA-HD-A6I0-11	TCGA-CV-7425-11	TCGA-CV-7177-11	TCGA-WA-A7GZ-11	TCGA-CV-7245-11	TCGA-CV-7416-11	TCGA-H7-A6C4-11	TCGA-CV-7091-11	TCGA-CV-7440-11	TCGA-CV-7178-11	TCGA-HD-8635-11	TCGA-CV-7242-11	TCGA-CV-6962-11	TCGA-CV-7250-11	TCGA-CV-6935-11	TCGA-CV-7424-11	TCGA-CV-6961-11	TCGA-CV-7238-11	TCGA-CV-7183-11	TCGA-CV-7434-11	TCGA-CV-7423-11	TCGA-CV-6943-11	TCGA-CV-7261-11	TCGA-HD-A6HZ-11	TCGA-CV-6933-11	TCGA-CV-7235-11	TCGA-CV-6939-11	TCGA-CV-7097-11	TCGA-CV-7103-11	TCGA-CV-7437-11	TCGA-CV-6960-11	TCGA-4P-AA8J	TCGA-BA-4074	TCGA-BA-4075	TCGA-BA-4077	TCGA-BA-5149	TCGA-BA-5151	TCGA-BA-5152	TCGA-BA-5556	TCGA-BA-5557	TCGA-BA-5558	TCGA-BA-6871	TCGA-BA-6872	TCGA-BA-6873	TCGA-BA-7269	TCGA-BA-A4IG	TCGA-BA-A6D8	TCGA-BA-A6DB	TCGA-BA-A6DD	TCGA-BA-A6DE	TCGA-BA-A6DF	TCGA-BA-A6DG	TCGA-BA-A6DJ	TCGA-BB-4224	TCGA-BB-4225	TCGA-BB-4228	TCGA-BB-7861	TCGA-BB-7863	TCGA-BB-7871	TCGA-BB-7872	TCGA-BB-8601	TCGA-BB-A5HU	TCGA-BB-A5HZ	TCGA-BB-A6UO	TCGA-C9-A47Z	TCGA-C9-A480	TCGA-CN-4725	TCGA-CN-4726	TCGA-CN-4728	TCGA-CN-4729	TCGA-CN-4730	TCGA-CN-4731	TCGA-CN-4733	TCGA-CN-4734	TCGA-CN-4736	TCGA-CN-4737	TCGA-CN-4740	TCGA-CN-4741	TCGA-CN-4742	TCGA-CN-5358	TCGA-CN-5359	TCGA-CN-5364	TCGA-CN-5367	TCGA-CN-5369	TCGA-CN-5370	TCGA-CN-5373	TCGA-CN-6011	TCGA-CN-6013	TCGA-CN-6016	TCGA-CN-6017	TCGA-CN-6018	TCGA-CN-6019	TCGA-CN-6020	TCGA-CN-6024	TCGA-CN-6994	TCGA-CN-6995	TCGA-CN-6996	TCGA-CN-6998	TCGA-CN-A498	TCGA-CN-A49A	TCGA-CN-A63V	TCGA-CN-A640	TCGA-CN-A642	TCGA-CN-A6UY	TCGA-CN-A6V6	TCGA-CQ-5323	TCGA-CQ-5324	TCGA-CQ-5325	TCGA-CQ-5326	TCGA-CQ-5327	TCGA-CQ-5329	TCGA-CQ-5330	TCGA-CQ-5331	TCGA-CQ-5332	TCGA-CQ-5333	TCGA-CQ-5334	TCGA-CQ-6218	TCGA-CQ-6219	TCGA-CQ-6220	TCGA-CQ-6221	TCGA-CQ-6222	TCGA-CQ-6223	TCGA-CQ-6224	TCGA-CQ-6225	TCGA-CQ-6227	TCGA-CQ-6228	TCGA-CQ-6229	TCGA-CQ-7063	TCGA-CQ-7064	TCGA-CQ-7065	TCGA-CQ-7067	TCGA-CQ-7068	TCGA-CQ-7069	TCGA-CQ-7071	TCGA-CQ-7072	TCGA-CQ-A4C6	TCGA-CQ-A4C7	TCGA-CQ-A4C9	TCGA-CQ-A4CB	TCGA-CQ-A4CD	TCGA-CQ-A4CE	TCGA-CQ-A4CG	TCGA-CQ-A4CH	TCGA-CQ-A4CI	TCGA-CR-5250	TCGA-CR-6471	TCGA-CR-6472	TCGA-CR-6477	TCGA-CR-6484	TCGA-CR-6488	TCGA-CR-6491	TCGA-CR-6492	TCGA-CR-6493	TCGA-CR-7365	TCGA-CR-7367	TCGA-CR-7368	TCGA-CR-7369	TCGA-CR-7372	TCGA-CR-7373	TCGA-CR-7376	TCGA-CR-7377	TCGA-CR-7379	TCGA-CR-7380	TCGA-CR-7382	TCGA-CR-7386	TCGA-CR-7390	TCGA-CR-7391	TCGA-CR-7392	TCGA-CR-7393	TCGA-CR-7394	TCGA-CR-7395	TCGA-CR-7397	TCGA-CR-7401	TCGA-CV-5436	TCGA-CV-5439	TCGA-CV-5442	TCGA-CV-5966	TCGA-CV-5970	TCGA-CV-5971	TCGA-CV-5973	TCGA-CV-5976	TCGA-CV-5977	TCGA-CV-5979	TCGA-CV-6003	TCGA-CV-6433	TCGA-CV-6436	TCGA-CV-6441	TCGA-CV-6933	TCGA-CV-6934	TCGA-CV-6936	TCGA-CV-6937	TCGA-CV-6938	TCGA-CV-6939	TCGA-CV-6940	TCGA-CV-6941	TCGA-CV-6942	TCGA-CV-6943	TCGA-CV-6945	TCGA-CV-6948	TCGA-CV-6950	TCGA-CV-6951	TCGA-CV-6952	TCGA-CV-6953	TCGA-CV-6954	TCGA-CV-6955	TCGA-CV-6956	TCGA-CV-6959	TCGA-CV-6960	TCGA-CV-6961	TCGA-CV-7090	TCGA-CV-7091	TCGA-CV-7095	TCGA-CV-7097	TCGA-CV-7099	TCGA-CV-7100	TCGA-CV-7102	TCGA-CV-7103	TCGA-CV-7104	TCGA-CV-7178	TCGA-CV-7180	TCGA-CV-7183	TCGA-CV-7235	TCGA-CV-7236	TCGA-CV-7238	TCGA-CV-7243	TCGA-CV-7252	TCGA-CV-7253	TCGA-CV-7254	TCGA-CV-7255	TCGA-CV-7263	TCGA-CV-7406	TCGA-CV-7407	TCGA-CV-7409	TCGA-CV-7411	TCGA-CV-7413	TCGA-CV-7414	TCGA-CV-7416	TCGA-CV-7423	TCGA-CV-7425	TCGA-CV-7427	TCGA-CV-7428	TCGA-CV-7429	TCGA-CV-7432	TCGA-CV-7434	TCGA-CV-7435	TCGA-CV-7438	TCGA-CV-7446	TCGA-CV-7568	TCGA-CV-A45O	TCGA-CV-A45P	TCGA-CV-A45Q	TCGA-CV-A45R	TCGA-CV-A45T	TCGA-CV-A45U	TCGA-CV-A45V	TCGA-CV-A45X	TCGA-CV-A463	TCGA-CV-A464	TCGA-CV-A465	TCGA-CV-A468	TCGA-CV-A6JD	TCGA-CV-A6JE	TCGA-CV-A6JN	TCGA-CV-A6JO	TCGA-CV-A6JT	TCGA-CV-A6JU	TCGA-CV-A6JY	TCGA-CV-A6JZ	TCGA-CV-A6K0	TCGA-CV-A6K2	TCGA-CX-7082	TCGA-CX-7085	TCGA-CX-7086	TCGA-CX-7219	TCGA-CX-A4AQ	TCGA-D6-6515	TCGA-D6-6516	TCGA-D6-6823	TCGA-D6-6825	TCGA-D6-6827	TCGA-D6-8569	TCGA-D6-A4Z9	TCGA-D6-A4ZB	TCGA-D6-A6EM	TCGA-D6-A6EN	TCGA-D6-A6EO	TCGA-DQ-5624	TCGA-DQ-5625	TCGA-DQ-5630	TCGA-DQ-5631	TCGA-DQ-7588	TCGA-DQ-7591	TCGA-DQ-7592	TCGA-DQ-7593	TCGA-DQ-7594	TCGA-F7-8489	TCGA-F7-A50G	TCGA-F7-A50J	TCGA-F7-A61S	TCGA-F7-A61V	TCGA-F7-A61W	TCGA-F7-A620	TCGA-F7-A624	TCGA-H7-7774	TCGA-H7-8501	TCGA-H7-8502	TCGA-HD-7831	TCGA-HD-7832	TCGA-HD-7917	TCGA-HD-8224	TCGA-HD-8314	TCGA-HD-8634	TCGA-HD-8635	TCGA-HD-A4C1	TCGA-HD-A633	TCGA-HD-A6HZ	TCGA-HD-A6I0	TCGA-HL-7533	TCGA-IQ-7631	TCGA-IQ-7632	TCGA-IQ-A61E	TCGA-IQ-A61G	TCGA-IQ-A61H	TCGA-IQ-A61J	TCGA-IQ-A61K	TCGA-IQ-A61L	TCGA-IQ-A6SG	TCGA-IQ-A6SH	TCGA-KU-A66T	TCGA-KU-A6H8	TCGA-MT-A51X	TCGA-MT-A67A	TCGA-MT-A67D	TCGA-MT-A67F	TCGA-MT-A7BN	TCGA-MZ-A6I9	TCGA-MZ-A7D7	TCGA-P3-A5QA	TCGA-P3-A5QE	TCGA-P3-A5QF	TCGA-P3-A6T0	TCGA-P3-A6T2	TCGA-P3-A6T3	TCGA-P3-A6T4	TCGA-P3-A6T5	TCGA-P3-A6T6	TCGA-P3-A6T7	TCGA-P3-A6T8	TCGA-QK-A64Z	TCGA-QK-A652	TCGA-QK-A6IG	TCGA-QK-A6IH	TCGA-QK-A6II	TCGA-QK-A6IJ	TCGA-QK-A6VB	TCGA-QK-A8Z7	TCGA-QK-A8Z9	TCGA-QK-AA3K	TCGA-RS-A6TO	TCGA-T2-A6WX	TCGA-T2-A6WZ	TCGA-T2-A6X2	TCGA-T3-A92N	TCGA-UF-A719	TCGA-UF-A71A	TCGA-UF-A71B	TCGA-UF-A71E	TCGA-UF-A7JA	TCGA-UF-A7JC	TCGA-UF-A7JD	TCGA-UF-A7JO	TCGA-UF-A7JS	TCGA-UF-A7JT	TCGA-UP-A6WW	TCGA-WA-A7GZ	TCGA-WA-A7H4
type	0	0	0	0	0	0	0	0	0	0	0	0	0	0	0	0	0	0	0	0	0	0	0	0	0	0	0	0	0	0	0	0	0	0	0	0	0	0	0	0	0	0	0	1	1	1	1	1	1	1	1	1	1	1	1	1	1	1	1	1	1	1	1	1	1	1	1	1	1	1	1	1	1	1	1	1	1	1	1	1	1	1	1	1	1	1	1	1	1	1	1	1	1	1	1	1	1	1	1	1	1	1	1	1	1	1	1	1	1	1	1	1	1	1	1	1	1	1	1	1	1	1	1	1	1	1	1	1	1	1	1	1	1	1	1	1	1	1	1	1	1	1	1	1	1	1	1	1	1	1	1	1	1	1	1	1	1	1	1	1	1	1	1	1	1	1	1	1	1	1	1	1	1	1	1	1	1	1	1	1	1	1	1	1	1	1	1	1	1	1	1	1	1	1	1	1	1	1	1	1	1	1	1	1	1	1	1	1	1	1	1	1	1	1	1	1	1	1	1	1	1	1	1	1	1	1	1	1	1	1	1	1	1	1	1	1	1	1	1	1	1	1	1	1	1	1	1	1	1	1	1	1	1	1	1	1	1	1	1	1	1	1	1	1	1	1	1	1	1	1	1	1	1	1	1	1	1	1	1	1	1	1	1	1	1	1	1	1	1	1	1	1	1	1	1	1	1	1	1	1	1	1	1	1	1	1	1	1	1	1	1	1	1	1	1	1	1	1	1	1	1	1	1	1	1	1	1	1	1	1	1	1	1	1	1	1	1	1	1	1	1	1	1	1	1	1	1	1	1	1	1	1	1	1	1	1	1	1	1	1	1	1	1	1	1	1	1	1	1	1	1	1	1	1	1	1	1	1	1	1	1	1	1	1	1	1	1	
