# Supplementary material for: Identification and validation of key modules and hub genes associated with the pathological stage of oral squamous cell carcinoma by weighted gene co-expression network analysis
Source: PeerJ. 2020 Feb 4;8:e8505. doi: 10.7717/peerj.8505 (PMC7006519; doi:10.7717/peerj.8505)
Supplement: File S1 [file peerj-08-8505-s001.zip › lncRNA/up.xls]

logFC	logCPM	PValue	FDR
LINC01287	5.29957102204512	7.26916042304187	1.17460815776477e-08	3.85532499781904e-07
CTD-2095E4.5	1.03175723114463	6.53243965079706	2.95983816313966e-08	8.99522832707259e-07
RP11-37C7.3	1.15580352026015	5.15224663210547	4.23655754581303e-08	1.22694029316977e-06
CTD-2371O3.3	1.01403629851315	6.51918893502963	4.79778482738715e-08	1.37210600334804e-06
RP11-631N16.4	1.19739461346697	5.95738600113883	1.17965778429686e-07	3.17947910110668e-06
RP11-968A15.2	1.30413739993142	5.38279326950194	1.4368537941443e-07	3.73632579920974e-06
CTD-2649C14.2	1.19313215438332	5.35342721798956	1.46478364970715e-07	3.7955885098552e-06
RP11-572O17.1	1.01016019559582	5.67414056876221	3.82155756380247e-07	9.22294202898079e-06
RP11-54O7.11	1.19212771292936	4.44611216410532	4.20119848218279e-07	1.00733281788701e-05
CTD-2240E14.4	1.02035266327363	4.29385408013423	8.43035362538307e-07	1.90975955593417e-05
RP11-568J23.8	1.08013713810731	6.57689466256848	1.44469790791628e-06	3.14722538346953e-05
HOXC-AS1	1.2302777329213	5.37060350581804	2.00627988743402e-06	4.19727392881026e-05
RP11-260A9.6	3.98313193267381	3.33997830908888	2.19507020389767e-06	4.54078248061184e-05
RP11-46F15.2	1.06331162070438	4.47559592159422	2.2859511428491e-06	4.7011992240076e-05
XXyac-YM21GA2.7	3.27837313985813	4.83990331792054	3.69924464463501e-06	7.28504578683454e-05
CTA-384D8.35	1.00793668663395	9.96282224879371	4.11648588955512e-06	8.00006534062226e-05
RP11-439M11.1	1.16349640456322	4.68559181218343	4.34567848293256e-06	8.37933044293915e-05
RP11-485G7.6	1.15455080015572	4.36131789246669	4.43450159886832e-06	8.50618033964741e-05
RP11-462L8.1	1.61848527616168	6.20875226723501	4.72041717029225e-06	8.98460845428048e-05
CTD-2532K18.2	1.50350717873058	5.72590450537424	5.88395468388629e-06	0.00010945341395592
LINC00973	2.19058220143045	5.03081583320584	6.56230635811935e-06	0.000120553812076396
RP11-459E5.1	1.59502230380218	6.02446119321951	7.37450234818119e-06	0.000133155745333296
RP11-2A4.4	5.69639153689046	4.76331241987872	8.43979412744996e-06	0.000150914962787453
AC015849.2	1.46055812312645	3.43299596292363	1.04251880699485e-05	0.000181580221454174
RP11-837J7.4	1.1344874377949	3.61907967243939	1.10022276888332e-05	0.000189839839911292
RP11-285J16.1	1.18077765535458	4.04426396226593	1.49071015322604e-05	0.000243021953235635
LINC01305	2.11574909496098	6.65401522907815	1.57361183815768e-05	0.000254291541023949
RP11-367F23.2	1.62180500363247	5.24813537234786	1.68710635388494e-05	0.00026968139444676
LCMT1-AS2	1.73077463873166	5.1335439962725	1.94000537686591e-05	0.000306786717519373
MIR181A2HG	1.04709546151869	5.61230082872546	2.43117938872728e-05	0.000370955780697334
RP11-802F5.1	2.61288654338245	4.37177996020315	2.55974214277365e-05	0.000388166236640317
CDKN2B-AS1	1.20099976825646	7.50674681971763	2.8526302668446e-05	0.000424050240454806
NRIR	1.25544312309156	5.64754998427975	3.35724066210742e-05	0.000491929013683795
RP11-190C22.8	1.01504179874552	3.82926758048124	3.47746802099415e-05	0.000504540301277835
FLJ36000	3.87171834201476	4.3593460958793	3.70823033550218e-05	0.000534868770071946
C12orf80	1.32847991076414	3.8977748119584	3.96625013799885e-05	0.000564369118865539
LINC01191	1.20691104277157	4.3686235903658	4.07704072694985e-05	0.000576799727366373
RP11-677M24.1	1.60519114203868	4.15228684399619	5.71714650522199e-05	0.000770843310476327
LINC01795	2.66719584287608	3.94323124658677	5.96207806239687e-05	0.000794764377090269
PACERR	1.21610470418614	4.20358089980837	6.62281020840552e-05	0.00087027497133585
RP11-383C6.2	1.19248759716889	3.05703673251411	8.1306426319e-05	0.00104607658251884
LINC00302	2.07704422715989	7.38511533423598	8.30845607565872e-05	0.00106709474989112
RP11-44K6.2	1.74177390540702	3.94334575714943	8.87161125302428e-05	0.00112806579947734
RP13-463N16.6	1.10252379567493	8.68165463582815	8.87483046034302e-05	0.00112806579947734
RP11-138E9.2	1.9722696936288	3.49131572009003	9.22848234722541e-05	0.00115825744514594
RP11-408N14.1	3.18211264033859	3.82377010045046	9.36960147546274e-05	0.00117080383919276
RP11-490O24.2	4.518732317604	4.2532539481063	9.63443053772601e-05	0.00119580284909423
RP11-642C5.1	1.9147422253135	3.51589484208047	0.000104133442213799	0.0012711164805767
CTD-2616J11.3	1.09153517591345	3.81288616741893	0.000122784194033413	0.00146016308041346
RP11-598F7.6	1.01273027987412	6.25049864308239	0.00012569417294672	0.00148282981982671
AC007950.1	4.14562854226772	3.84908800104285	0.000137948867453044	0.00160433446636336
AC079354.5	1.04876313011229	3.56527195103869	0.000139877780194255	0.00161911819237394
INHBA-AS1	1.10012454820609	6.12965409958079	0.000147399079160003	0.00169291166344732
RP11-25I15.3	1.1980795588358	5.63701190696068	0.000148038551303323	0.00169761599592398
RFPL1S	1.33834610155684	5.70622680604154	0.000171030174583973	0.00191372399894339
RP3-522D1.1	1.2164358897477	5.66874644166309	0.000171379188824435	0.00191472815350749
LINC00514	1.54595082043029	4.80856055462146	0.000176810840484935	0.00196353091275375
RP6-91H8.3	1.58823332505895	6.11966761773748	0.000214733888648458	0.00231505075572097
LINC00896	1.06424031075766	4.81937954892837	0.000233042474896191	0.00247628586634298
FARSA-AS1	1.85614931017134	3.20309288745567	0.000235965426122648	0.00250263941271376
RP11-399K21.13	1.1324315233962	3.61573279600877	0.000246724670293221	0.00258448466683041
AC004988.1	1.08959505719484	5.26243072820816	0.000258101361543494	0.0026621208868697
RP11-638I2.9	1.26566486212671	5.55291660024954	0.000265725300210732	0.0027255296417448
AC092484.1	2.57126986923553	4.56181183574109	0.000300744148586028	0.0030176569800378
AC012531.25	1.0832588157755	4.61504507131181	0.000301583625171724	0.00302126691087177
RP11-61O11.1	3.41400450056882	3.48668100633373	0.000302578646077211	0.00302373924395156
HAGLROS	1.00757038042922	7.48282383692827	0.00030349001712474	0.00302874834657595
RP11-221N13.4	1.47527227544464	3.98407733452652	0.000314283408070712	0.0031154133806741
LINC00452	1.67878393709376	4.53667553409201	0.000381250972479423	0.00367563763937407
MIR137HG	1.93520908114855	4.97772724998716	0.000390629102258961	0.00375136010426844
RP11-445F12.1	1.34051014787521	7.40938119333439	0.000391954718292014	0.00375920207089159
RP11-702B10.2	2.49510398807223	5.61609976418363	0.000392846958665935	0.00376287261964712
CTC-241F20.4	1.17471163944006	3.94222450977723	0.000394868806696164	0.00377245295918651
RP11-227D13.4	1.05744840621545	3.28958290751898	0.000433723939737131	0.00403406964100594
RP11-206M11.7	3.01307004498572	5.31569640989179	0.000434948034016644	0.0040403663285697
RP11-161D15.3	3.35717224104231	3.41830913994177	0.000436500277168687	0.00404969164182256
HOTAIR	1.03136868408004	6.36862695157549	0.000440487848516543	0.00408155929898955
RP11-676J12.7	1.10545175396225	5.57881372468158	0.000446508583221218	0.00412699109773303
LINC01095	3.68015021929522	4.22234183223977	0.000464336029275437	0.00425601509686543
MKRN3-AS1	1.04569752569132	3.54212178511596	0.000472355783075114	0.00431192516441251
LINC01664	1.94858853311041	4.29967743448817	0.000477734886808609	0.00435027390762216
ANO1-AS2	1.31262730076206	5.88600827555366	0.000501947237719111	0.00453945342110197
TOB1-AS1	1.23349692982822	7.88104387620587	0.000564141220735578	0.00503770606424697
RP11-100E13.1	1.20188821948429	4.26995830454077	0.000567833840243605	0.00505235290385425
RP11-44K6.4	1.45817630926583	3.92018344068323	0.000573414349298484	0.00508974154996311
LINC01930	2.50274994517354	3.17111655730341	0.000602104428828891	0.00529542974919036
RP13-631K18.5	1.40295746105494	3.56534634585699	0.000602323762941084	0.00529542974919036
RP11-459O1.2	2.95893893473572	3.10315554961305	0.000653274828336376	0.00566913584872402
RP11-232D9.3	4.46184482814246	4.74490742647978	0.000671548218313433	0.00581404875995862
LINCR-0001	1.4405888228097	5.0919661600324	0.00067365827408425	0.00582083134009438
COL5A1-AS1	1.25366696157989	3.15810494078581	0.00067390802921878	0.00582083134009438
RP11-662I13.2	1.53474511581181	4.46198397163237	0.000684807059060678	0.00587771786034237
LINC01819	1.66299926902173	6.44644834255007	0.000685269475660769	0.00587771786034237
LL22NC03-N14H11.1	1.08837686403318	5.04650689240048	0.000703154004568082	0.00597559530924659
ERVMER61-1	2.60435058058386	3.4438168674478	0.000762139360976874	0.00636037185488815
LINC01210	3.8575640455275	4.01970608971506	0.000799219996275123	0.00659468119831484
LINC01363	1.34777369152416	3.21383724885404	0.000839613359557822	0.00684386827851492
LINC01583	1.17636122495738	4.13529974511777	0.000844583878283653	0.0068672087161821
RP11-509A17.3	1.47982567124226	5.18446893031598	0.000853435960760366	0.00691835847444051
RP11-493L12.3	1.07366770999674	5.46242381801189	0.000863333799044748	0.00697318384761105
RP5-1186N24.3	1.30565857711003	3.24382501215592	0.000863611637073348	0.00697318384761105
AC005863.1	1.33706419250716	6.40646424208236	0.000863976062364808	0.00697318384761105
AC002454.1	1.02434423930022	5.68296647217738	0.000886162647009778	0.00712112203282613
RP11-785D18.3	1.16552725398928	5.35702274529969	0.000891632296338531	0.00715728750919571
AC007126.1	2.56378844443135	4.81058189878476	0.000897694100013772	0.00718252538310044
RP11-665I14.1	3.23696321920373	3.82941378545584	0.000948794842446983	0.00747796148502772
AC005307.4	2.71322302229611	4.32367627127938	0.000998366152868076	0.00776916126336221
AC112721.2	1.09979339919847	5.04894795328715	0.00100140242844381	0.00777640056157472
RP11-865I6.2	2.30826187505935	5.32041436960268	0.00100763400883274	0.00780837057211937
RP3-495K2.2	1.2081826181665	4.42658939243006	0.00101209873487226	0.0078347475440583
LINC01050	1.12278531649449	5.00594334835763	0.00101793825550211	0.0078717005412388
LINC01527	1.33828436606924	10.4388487406186	0.00105903550823911	0.00812147168052524
RP11-548L20.1	2.89978491009335	3.0585612712042	0.00106275926614985	0.00813313697462865
RP4-568F9.6	1.12092350090412	3.11131046986819	0.00106538860973836	0.00814481871937658
LINC00303	1.99449610593906	3.95290574185923	0.00107241023667628	0.00817567403381917
RP11-680F8.1	1.03191544671238	6.36379817380473	0.00107274585494526	0.00817567403381917
LINC00461	1.91172932979623	4.97232917783902	0.00110067108976908	0.00833687794660989
LINC00567	1.12184357109141	4.08977072293517	0.00112760937449418	0.00846673138866923
LINC02042	1.77871222843888	3.90703405887093	0.00112813320060264	0.00846673138866923
RP11-753N8.1	1.44923623946592	3.48725693234271	0.00113649333579416	0.00852081551760394
TTLL11-IT1	1.09539064185844	6.84595934960211	0.0011981706197221	0.00886885920905219
LINC00839	1.05326892234043	9.23938215198707	0.00119852694524497	0.00886885920905219
KB-1991G8.1	1.22797368580249	4.09782112307485	0.00120054571749811	0.00887490502875233
RP11-57C13.6	1.02661190665016	3.32359905628671	0.0012564139096574	0.00923245445056709
AC003092.1	1.68120366816046	4.60140014713322	0.00126264590581513	0.00925982126558565
RP11-109M17.2	1.56332112748123	6.55253793126902	0.00128079425268272	0.00936042387780969
RP11-615I2.1	1.20123315370061	4.62686734087783	0.00128641983649562	0.00937011961621606
AC000032.2	1.99451052624169	3.25959271073442	0.00134680319848867	0.00971302892660039
RP11-431J24.2	1.1889811531542	4.66130273144986	0.0013498104565763	0.00972521972860096
AC004448.5	2.05255484781669	4.93864724483119	0.00135840493864149	0.00974909666848146
AP000221.1	1.70565846885589	4.69814855507162	0.00140836226755854	0.0100007262941537
RP11-1C8.7	1.15985874435514	4.85812947210196	0.00160452419719681	0.0110477280989074
AC006262.4	1.2402699871652	6.47226722852057	0.00165533917985782	0.0112773799291974
PLA2G4E-AS1	1.07927557743016	7.47240555671498	0.00169626563036745	0.0114820547023498
LINC01667	2.60866122821326	4.21649908063516	0.00170099003166741	0.0115034902782636
FOXP4-AS1	1.02848872182696	5.03115429705655	0.00174185564612648	0.0116921416172655
PICSAR	1.17092878704193	9.66478205596547	0.00177237623080366	0.011845247479172
AP001255.2	3.12607867229485	3.21378639323468	0.00178706377491981	0.0119218301515653
TRHDE-AS1	1.66389914561253	6.70964568812001	0.00185434602809202	0.0122933161238808
RP11-805J14.3	1.57500419500666	3.28059896289115	0.0019114798453967	0.0125701501854449
RAPGEF4-AS1	1.10323235847281	3.63761644970594	0.00192024340404796	0.0125953325512131
RP11-626H12.2	1.02500580634458	6.87827773379929	0.00193802251866661	0.012699464330393
LINC01297	2.0260682696076	3.26347769816699	0.00198003640522584	0.0129432787370238
CTD-2545H1.2	1.14011982398979	3.90972971592344	0.00209351925421795	0.0135382133908928
CTD-2354A18.1	2.25477056242193	8.78702731223293	0.00218136685484905	0.0139959984561775
RP11-659E9.4	1.14690313422624	3.22088071172848	0.00227581485107851	0.0144141446614192
AC144835.1	1.37435696806324	3.41301971773683	0.00236310747481472	0.0148145574715677
RP11-733O18.1	1.30803142603299	7.95735753808	0.00244337571180283	0.0152144431970185
RP11-122C21.1	2.11081307872416	3.43297450490153	0.00255318621033124	0.0156996504273907
GATA3-AS1	1.07791647793363	3.8274462958505	0.0026446199684738	0.0162078991428872
RP11-962G15.1	2.38281332932015	3.56445752717476	0.00270066860450268	0.0164830063175639
TTTY16	1.96482242292153	4.03454975872481	0.00272340150529586	0.016580643129934
LINC01561	1.1279584210743	5.81117591121751	0.00273526157658964	0.0166391324078373
LINC01914	1.09166589112657	5.18436692209442	0.00276657412484239	0.0167721731554926
RP11-11N5.1	1.66839629261233	5.62498956101223	0.00291011734731472	0.0173781494599542
AC093627.7	1.39189813550547	3.95983453538777	0.00292920191476981	0.0174452872101412
RP11-431J17.1	2.58736518393348	3.8504570914401	0.00300387166483631	0.0177753142987309
LINC01087	1.98266134029266	3.60169281771603	0.00303805056396124	0.0179344551677488
LINC01702	1.15946202263654	3.83169861921522	0.0031208751505563	0.0183208767781067
LINC01204	1.14978725020971	3.79304980006177	0.0032595466929325	0.0188502367480865
CTA-797E19.1	1.30202343294839	3.3262987221132	0.00331348511725942	0.0190577006160131
LINC00158	1.10432112294415	3.94649737481362	0.00333794334110502	0.0191685159984919
LINC00165	1.67783435133476	7.16261905387319	0.00335068772659536	0.0192114370385316
LINC01639	2.26695815622616	3.48370499929546	0.00338688921447441	0.0193592700068835
LINC01460	1.09813019858583	5.09537614797931	0.00343869096025198	0.0195947011893988
RP11-255H23.4	1.89413116877139	6.44071264373582	0.00349239683815054	0.0197958748146544
LINC01429	1.02882121803671	3.80722246497443	0.0034977639581366	0.0198090389807046
RP11-173C1.1	1.29061312946285	5.93274177494617	0.0036765702159395	0.0206475064978808
RP11-331F9.3	1.03307534534924	3.09033460362363	0.00393145916617634	0.0218242378402858
CTD-2382E5.2	1.34019158194114	3.8265724550533	0.00407973317089058	0.022433975775895
RP3-326I13.1	2.08807617051885	3.07458668946688	0.00412494250608712	0.0226488478865824
RP11-11N5.3	1.75642553857916	4.32396748426111	0.00417518619266399	0.0228567457619152
AP000593.7	1.08510235233665	4.10490494184398	0.0042462934938385	0.0231944359852051
LINC00635	1.11573293010998	3.02849137629257	0.00426643989285049	0.0232015159121509
RP1-124C6.1	1.02552093660565	4.64028571288958	0.00427255019197175	0.0232176476583601
RP1-205F14P.1	1.23416720530033	3.45897182469205	0.00436657203546283	0.02357246672653
RP11-178F10.2	2.0883755716265	3.06640893279416	0.00437023621653905	0.0235750142141278
RP11-706D8.3	2.45409269658422	3.52693684787186	0.00458296017604898	0.024411219654011
RP11-499O7.7	1.22153371311783	5.14748498937121	0.0047490553758823	0.0250512671077792
RP11-722M1.1	2.1018157796234	3.13496505032374	0.00476843607739342	0.0251355463465741
LINC01370	2.54064813110689	3.284739461879	0.00481527506020164	0.025328209629337
LINC00355	1.97982098014314	6.2602905671614	0.00484430856370681	0.0254627891409073
LINC01929	1.05367127270725	7.81913112925541	0.00486567705406765	0.0255569168167067
LINC01413	2.30751578267819	3.31853708789857	0.00503282963835639	0.0261558387609162
RP11-12M5.3	1.53243417013883	3.70620822734319	0.00525430245060478	0.0270970835179583
CTD-2015A6.2	1.09215414757494	3.08067871430426	0.00527829780378828	0.0272018348087763
AP000487.4	1.05107782945358	3.18761570334594	0.00529251703627027	0.0272560936630795
RP11-284F21.9	1.14644562406476	7.39024740794306	0.00532856263928848	0.0274035063308812
CTB-40H15.4	1.02726749788719	3.16887358539413	0.00545181617055128	0.027824231112316
AP001271.3	1.22539455694795	3.57190388734505	0.00563029791442279	0.0285494598206115
RP11-256I9.2	1.74880766669531	3.17664616352202	0.00566532264247128	0.0286368293734773
RP11-408H20.3	1.20661224453328	3.67626839637346	0.00568731994795296	0.0287087203114372
RP11-202K23.1	2.10411401275285	3.16052911107112	0.00577469599574274	0.0290578117879635
CTD-2195M15.3	1.54406642373946	3.16903206423109	0.00582157352523903	0.0292265944825902
RP11-702F3.3	1.4143879384394	3.20605005331157	0.00589605008152175	0.0294802504076088
FOXC2-AS1	1.11758720017889	4.33340579763551	0.00622865929900327	0.0306657659487594
RP11-883A18.3	1.13765350059293	4.18163947406078	0.00660637723248707	0.0321185621210777
RP11-1055B8.2	1.17255120623617	3.69038836921684	0.00662442533953577	0.0321639586669768
ATP6V1B1-AS1	1.09332500648156	3.88390024370474	0.00669510046220958	0.0323651888252568
RP11-65D17.1	1.21814280215351	4.38136663426139	0.00720389701283437	0.0341086023331401
CH507-42P11.7	1.16136998730194	3.6481551447557	0.00721650202669113	0.0341086023331401
RP11-352D3.2	1.09034785143314	3.34921991873018	0.00721892287700717	0.0341086023331401
RP1-32I10.10	1.01149128073603	4.07914540001784	0.00740580438795115	0.0347912629802922
RP11-65J21.4	1.14292200128336	3.39413386029308	0.00773069579939123	0.0358387874943529
AF121898.3	1.71015762386128	3.36026042542561	0.00775756757325934	0.0358732852401504
RP11-283G6.5	1.21724192631387	4.42847513042641	0.00778047587636129	0.0359567048478899
RP11-2N1.2	1.20890549541208	3.98814574335281	0.0078093674391583	0.036045111586365
MIR4432HG	1.11838433296099	3.08113277300731	0.00798629389290995	0.0366101334939779
XXbac-BPG254F23.7	1.93915889125379	3.23638394550795	0.00815489371502788	0.0371065250064577
RP11-536K17.1	2.27494506497828	3.20388202495378	0.00821563690372259	0.037313947437879
RP11-315F22.1	2.48378005361325	3.23991123670539	0.00852340034526841	0.0382857642717924
LINC01971	1.04320549432831	3.80520970086545	0.00875997820164481	0.0390890870206326
LINC01108	1.15898400427035	3.57504750786128	0.00907246825717239	0.0400542856279394
CTA-384D8.31	1.09432950465873	9.06185549990792	0.00968658845237028	0.0421292436517989
RP11-445F12.2	1.14752963183132	3.75985184021997	0.00976460148725317	0.0423380489173463
RP3-416J7.4	1.06853255985735	3.5470193679264	0.00994032360056001	0.0427543912580872
RP11-14C10.3	1.06814788158211	3.58010147686491	0.0101135473222453	0.0433228230712188
RP11-624C23.1	1.29940752384247	3.9832056561023	0.010832823073824	0.0457668183067451
CTB-92J24.3	1.07807555711056	4.78430672553141	0.0110324273328648	0.0465036962632457
RP4-665J23.4	1.30376506799088	3.07298235755336	0.0113293638975713	0.0475652941350562
FOXG1-AS1	1.31542687551529	3.35210645061056	0.0115059706990642	0.0480608561157178
RP11-6N13.1	1.47122740035469	3.48638868245789	0.0116239349355786	0.0485261500843687
