# Supplementary material for: Identification and validation of key modules and hub genes associated with the pathological stage of oral squamous cell carcinoma by weighted gene co-expression network analysis
Source: PeerJ. 2020 Feb 4;8:e8505. doi: 10.7717/peerj.8505 (PMC7006519; doi:10.7717/peerj.8505)
Supplement: File S2 [file peerj-08-8505-s002.zip]

Archive with 26 entries (24 files):
- miRNA/
- miRNA/diff-miRNA.txt
- miRNA/diffSig-miRNA.xls
- miRNA/down.xls
- miRNA/edgerOut.xls
- miRNA/group.txt
- miRNA/merge.txt
- miRNA/Merge_matrix.txt
- miRNA/normalizeExp.txt
- miRNA/title-cancer.txt
- miRNA/title-normal.txt
- miRNA/title.txt
- miRNA/up.xls
- mRNA/
- mRNA/diff-mRNA.txt
- mRNA/diff.txt
- mRNA/diffSig-mRNA.xls
- mRNA/down.xls
- mRNA/edgerOut.xls
- mRNA/g.txt
- mRNA/group.txt
- mRNA/merge.txt
- mRNA/title-cancer.txt
- mRNA/title-normal.txt
- mRNA/title.txt
- mRNA/up.xls
