# Supplementary material for: Identification and validation of key modules and hub genes associated with the pathological stage of oral squamous cell carcinoma by weighted gene co-expression network analysis
Source: PeerJ. 2020 Feb 4;8:e8505. doi: 10.7717/peerj.8505 (PMC7006519; doi:10.7717/peerj.8505)
Supplement: File S2 [file peerj-08-8505-s002.zip › miRNA/diff-miRNA.txt]

id	TCGA-CV-6934	TCGA-CV-6938	TCGA-CV-6936	TCGA-CV-6956	TCGA-CV-7432	TCGA-CV-7101	TCGA-CV-7406	TCGA-CV-7255	TCGA-CV-7438	TCGA-H7-A6C5	TCGA-CV-6959	TCGA-CV-7252	TCGA-HD-A6I0	TCGA-CV-7425	TCGA-CV-7177	TCGA-WA-A7GZ	TCGA-CV-7245	TCGA-CV-7416	TCGA-H7-A6C4	TCGA-CV-7091	TCGA-CV-7440	TCGA-CV-7178	TCGA-HD-8635	TCGA-CV-7242	TCGA-CV-6962	TCGA-CV-7250	TCGA-CV-6935	TCGA-CV-7424	TCGA-CV-6961	TCGA-CV-7238	TCGA-CV-7183	TCGA-CV-7434	TCGA-CV-7423	TCGA-CV-6943	TCGA-CV-7261	TCGA-HD-A6HZ	TCGA-CV-6933	TCGA-CV-7235	TCGA-CV-6939	TCGA-CV-7097	TCGA-CV-7103	TCGA-CV-7437	TCGA-CV-6960	TCGA-4P-AA8J	TCGA-BA-4074	TCGA-BA-4077	TCGA-BA-5149	TCGA-BA-5151	TCGA-BA-5152
hsa-mir-381	706.617053628558	553.29492361526	981.315384825657	789.598717840251	295.718506589683	219.176377357877	890.910012566686	213.239390077867	516.056440254651	231.993444319463	922.166311388803	3031.11021216465	451.714338623003	210.597592168293	595.613897162237	4507.44284378576	2076.79484794597	470.44242511802	7792.25280536487	12417.1538777745	871.169835701216	299.411880480273	7685.84790473275	352.429418509407	358.880999472861	151.772387096343	262.509357114414	614.615680674694	1237.37461216748	474.411162974087	263.857679763042	540.50474839245	264.94970169234	746.14187784591	391.352909373979	861.994269039359	3121.66362067047	1414.43395021319	54608.1081702941	343.932156654218	2204.00355122349	310.36055219827	172.924210266356	343.488048927617	209.374280854629	121.253446490324	160.299952895792	135.5358789346	76.6509777291727
hsa-mir-885	1.55205108838322	0.509221823008993	6.03841344256912	1.66115863094576	0.168899754481981	2.18833349373015	6.22398261218014	0.869552009752368	1.42755068093368	1.43585026766623	8.14902853523257	4.87946226830063	7.16524896201557	1.04214941271855	1.50147628366876	26.5144290627919	9.17993681903111	0	43.9614089149775	18.9518290882469	10.9198916335625	5.05230078082871	5.14342604487534	2.11088338736373	1.34477506615851	0	0.0687396368970852	11.2957170607946	0.970511387072496	1.43945704021373	0.970362176306961	2.55753326261084	0	0.00980115170170492	7.96501490786592	6.0669551844157	1341.36861034622	237.712041697621	16.4184372946866	1.02682126140412	6.86360281854876	0.0533172573578078	3.43232957751311	0.514229347969234	2.80838391093075	8.15712975434728	0	0.402644431548163	0.088010400165262
hsa-mir-378c	70.928565772896	42.0670773612466	127.750598094535	45.2889826039455	24.7152054344372	82.3376505571687	58.2675580518283	33.2597350749231	136.66816039372	40.0983867311894	181.175767559643	185.717127843294	54.5962488247791	22.7218559768724	14.8370919075527	480.652079017389	568.351700471981	12.8299124132165	647.434931479558	1614.12826180698	88.5965136967427	50.9926966738618	102.724677974772	37.175472656983	34.2050828767553	40.5156683021124	49.0584362754065	51.3118380012055	98.7107560150944	51.4580488477678	24.4238457836018	68.2506945285698	20.2205275409895	71.5157659190917	124.475725425456	34.3621684923991	127.534661135991	95.331531135862	1252.93904383311	58.1783072089237	209.090397339792	59.9690226062074	13.8618144358147	39.3792003214467	13.2633127422146	26.1869669475881	14.4219640133818	8.41623341942157	46.1982225469185
hsa-mir-378a	5717.15537706623	5792.47480605608	12226.55102951	10352.8141311253	4839.1398700295	11703.9458233893	9085.15433026369	2965.1029694594	8614.53554149403	2318.89414172583	15859.9353673882	21323.3412730417	5031.47081870316	3883.4731143991	2319.90345627482	41141.9584546914	61670.7148432484	4415.55080883464	61428.3130054133	149062.87212682	9715.96432974764	2644.93631272405	8603.13622142367	10195.2992988684	9530.65128708312	7627.42994447526	7287.55620692778	11091.6483534208	15451.6302243151	5256.54624879316	9470.81705562775	3129.7994728138	3572.64565699123	4081.96004727194	21034.5534469386	5878.31454243379	5588.83453398766	5715.09692803887	122664.787684317	5795.70101683551	22568.176885054	5863.23072324978	4364.15269337423	3017.2708666131	1361.1839277888	1353.49447292009	6116.56596443327	2733.97103284871	8167.03367794941
hsa-mir-299	53.9861011527877	21.3818093755497	97.3248064656418	69.3184833540143	32.8778402590961	24.8622311615731	37.8698533041291	15.2627630391364	26.6440564438899	34.7672122727412	36.6484776191162	200.383539950533	40.1252460352434	18.59269643645	48.5865468743158	343.099651992143	152.258015755133	41.1614128250238	1302.51466172129	346.479818528021	37.9341036355448	43.3363288194275	112.162973323768	29.800645983403	22.8347884208702	3.22685580083674	21.4369630646727	38.9992640133163	107.509161550434	38.5714600055121	220.871148117126	60.8111232412646	32.745898553128	58.0439952587135	37.8393988989208	69.7303935542398	94.3493116495357	61.1927020944513	1518.85423750382	30.6238508005351	260.118180620637	18.0410723745829	9.51658913597016	37.5221584447359	35.8056643610582	13.3263951071811	34.0800919139172	26.7221004317327	7.37172902835331
hsa-mir-411	110.463996000777	24.3291049177781	112.092642228672	84.3711410323858	49.2045212565086	63.4241649303793	66.7046783213897	30.5602595940999	104.877543651573	17.4391066937646	39.7020936933108	243.38804107011	51.3783368405666	36.1417002459994	103.533221934223	273.87192395343	509.045558598952	60.90805633279	274.087715990023	801.041624325958	77.6145327306678	66.3065039614489	262.094625828156	72.1900782440541	59.4700394558501	11.8790211416781	39.0159177410082	66.7026006433898	146.604082120707	97.7045130096214	76.2201390631703	93.0381607922486	41.4172935278107	103.640033283416	127.462932655699	55.5834648980101	355.75140987488	184.51932525039	3568.94487177489	52.0553463807914	247.964993156909	124.64835346193	27.7672158766955	51.9014063837069	61.1649136925764	17.6564772336509	47.8625592612728	41.6380390860479	17.4697983008023
hsa-mir-30a	49427.6521097365	22872.3878051181	125944.366229876	104980.926716438	80034.8957403164	45404.3427735391	283056.177491907	75539.483100372	91016.0096643291	174033.335496763	75498.0499504744	107111.294017171	119588.088806946	59382.285080579	29754.6970306916	463288.031858192	149637.005514287	34007.7238085604	392374.325884827	599016.377997863	130080.862159949	36447.0456800957	75270.3414744719	104754.97455274	11862.7783248017	40629.0083563885	18340.5659340395	79883.4272835416	69391.1099725491	52038.6781909804	18101.1779381405	19027.4979765349	18129.2076105244	33891.8825124941	77937.2860104419	159494.530877763	821143.720084534	372221.148849405	515870.181300299	74794.9712558504	99706.4957045365	46565.1239927092	57130.0363294706	26383.4471669857	23829.2835456433	42258.4827872737	13792.647940659	22352.2798971564	15946.2131559513
hsa-mir-375	364.580295513401	299.02677344343	25889.0939053459	1087.3026011162	749.539987578829	1255.75893761023	480.931909487563	2399.07450474668	758.754140571071	469639.992893855	130.288202296232	69402.7634577771	161.525396236838	757.708120231032	1445.60216320033	30778.5589077252	7020.0075242827	310.759216632428	12266.3498484726	16272.7811389996	99206.5616093471	416.824551485923	28066.7131974945	20683.5278693718	923.577544001262	3531.86658426879	1992.71363784191	27748.6057988283	10349.6247218678	1000.46559358894	1261.66165830316	660.721076437568	15827.4062782857	240.429851533826	25201.0328956098	92551.3051670416	536003.064676825	93520.3033746285	93119.4864537953	3448.43988744717	103017.426378176	1108.24078123908	1649.67884880978	982.919015073823	2821.07616057992	1044.90289556624	2629.28391342002	3634.88734888876	7970.77518265545
hsa-mir-101-2	35483.5441803294	17937.4442626361	62561.0819300067	12620.3691021928	11591.4139436998	9562.71828777129	20127.5317567821	9029.4654900794	33163.3079695856	16904.505419951	38262.5225955761	97882.1187151884	16288.3329514379	36585.2654212728	13616.8640789648	39932.6537725509	97180.8591860597	6731.10119757013	45125.4351026711	66895.2250800983	74598.654221468	24887.8845893226	41110.6560003326	61020.8783248059	10489.5390701518	12626.2891708868	14043.9155069951	29509.3129197344	46383.245301262	34400.3967430463	12060.6084535788	22308.4073496978	4160.38111761807	29703.1916241688	95656.7832468056	28547.7557481141	110646.732959251	82651.2363500462	99029.1894578158	9562.54510147992	87562.4378179065	17491.310035422	7012.57232613858	13698.8920189531	6100.41263062608	11944.8683111573	9204.52388804378	9837.87473631164	8093.66969509808
hsa-mir-101-1	34865.5963029386	18091.0983843248	61743.1368300627	12267.0102499147	11553.8647560492	9273.14236657314	19728.0872565026	9070.86048604795	33371.5375323489	16331.4759312191	37735.2831560628	96772.6989754315	15797.1563915413	35883.310800881	13373.5642084885	39141.538803366	96640.5393366201	6791.20075955318	43950.5268165975	65860.1902224907	73513.8442246827	24889.5865416052	40904.9924239828	59977.4094939744	10245.7161282464	12374.4803210143	13898.2664861952	29377.9779697975	46115.4392250243	34234.3985191526	12222.8370200924	22236.5165065299	4086.19160458515	29774.6954703137	95525.3360291972	27557.4266793753	109694.697053358	81442.8657589057	98179.7717141559	9424.77108097146	86593.910024566	17255.2980629871	6827.43499588538	13528.6873183087	5980.65844273335	11776.5443391756	9154.44791723863	9923.85738083221	7988.31537291942
hsa-mir-100	80332.4088074948	39384.5155245374	84220.5541658603	29429.7033075887	3167.38658020291	40753.7898460193	38134.8984325017	40068.5110940455	31321.0800084212	48718.2705675198	27819.5202390565	105653.917419219	24167.2538393179	25171.2806279119	56721.8130273752	56618.3688252769	115262.530856994	19768.4219856484	31597.1433974736	76729.5539004694	102304.794740219	28250.9078328414	49374.274471128	47900.2932742571	3462.88349781067	7448.88525732696	8216.70567398932	66523.1693197167	71207.1210370217	21871.6061320547	16139.7766600669	19810.8472765745	5291.5303690634	33596.5345568658	156199.215300617	31779.4627822309	63879.1999882417	36055.3076037359	88490.0823005391	34135.3043010735	94726.5843390543	15667.9134878437	15050.8375503548	14591.2145941262	10472.6410915219	11226.290167739	2901.42057043997	7740.48178852735	2824.52903394882
hsa-mir-378d-2	4.78945998533813	0.414491921072794	9.5554302236785	3.1599703032523	0.147973793812255	5.23221091939121	6.26827775774282	2.66768246820598	7.999022256833	0.0797041929861164	9.16173737602168	5.85978141409401	0	0.00793067148875792	1.49872388901034	38.2106041872419	36.7078817893296	1.67063647839892	34.7150646580386	66.4109052383467	5.87497508819563	1.65242301812382	9.98009250966553	2.10607151647321	0.0634571537885318	0.561447753582547	1.33697372962269	5.13676384990318	2.92508721835839	4.48158365005819	0.970051654998856	6.24648786853765	0.95189061468749	4.15540624882082	2.98612968488202	1.01389542112869	4.07593243370866	3.38915762480935	65.4584838284156	1.02709100138091	11.2379400107721	3.65251811315166	0	0.525901803799443	0.209114040002998	0.167624170815412	0.654884299538031	0.308541578009368	0.0740695387071557
hsa-mir-410	271.882137335789	62.7388253604709	186.86749893896	70.8447648876787	44.3074513724715	152.676438621608	151.135923507097	81.8569157114424	120.782843623815	81.4005391299629	153.696990382416	160.299552391044	134.20160932578	50.593631763572	134.154780502178	232.196808883588	402.157037588481	98.6915932863207	246.956621395567	566.463478785297	152.769892206481	96.9395878578489	305.047851308443	77.7138657468171	120.08779915445	29.1909699703283	80.4430439249299	47.2078712314413	354.801741629351	62.8277985284254	137.791146540001	96.7544291629368	48.161860456807	139.907606455268	167.295819064554	109.141371111879	318.599474957183	261.890665029457	2398.4499139915	36.7471753791093	168.453893319926	89.915648224942	69.4900128549974	132.211652895749	36.1106002031576	17.6706557053918	20.9513312245786	78.5106437689771	8.81550271903002
hsa-mir-379	11289.2063380319	4255.87930548235	11811.9405033335	9437.06130627251	8306.63596240226	3538.33235080203	7596.3875717328	4422.92729065344	9049.54379810762	2590.7517629829	6000.15358326533	14805.6213610106	6776.72516770013	2837.76701270929	15702.2564061377	18939.4689816159	27805.6322386203	6894.23849848608	12595.6394868556	44499.9458641091	7616.41637144489	11317.5412814885	13330.000020933	10940.0214819977	5018.04299047365	1744.55413148091	4309.29068512619	4164.76159108017	10753.2930022086	8610.66009526795	5684.83228581636	12000.7731915116	3287.44969280422	11438.5760721376	8869.70343895276	6127.91755097439	18451.0951617234	19765.0778990518	134936.845677996	7099.96053364198	15242.4333118172	8539.61124713565	3737.46771870891	4862.67781090232	10794.88988573	2236.07639506369	4315.22699439964	3118.98224546193	1366.88120347876
hsa-mir-135a-2	0.745817887976155	0.397347545728338	1.69636268798342	0.115867581626444	0.143817304343442	0	2.01437286714126	0.868287802595438	0.0763190175309179	28.8141090873576	1.02346845674828	23.4836772366832	0.742100169242595	9.28966293849639	0	0.090752093280571	0.713019513097058	0	81.7875650318256	1.44440975046284	4.18161099823545	0	1.04024519240328	0.188198319069444	0.0619547708987991	0	0.0601785273751796	13.3307608397219	24.4613254876029	0	0	0.0564729036272515	0	0.00872603955794071	10.9545214815222	20.202088695466	55.8305627112546	7.63910844458623	7.99506706953699	0.00494845566414703	19.1089649321483	0.0468811292235016	0	0	0.104520103608564	0.0865376107470046	0	0.143799299153764	0.0414765092725216
hsa-mir-486-1	206.450617904747	426.215855028567	1829.73177924225	831.665328047246	832.786035307968	450.532957339527	1590.02394223669	109.752230552412	883.416380941302	118.719082405167	1485.0255241284	686.171424285871	425.99122108332	1223.26504760704	363.302212589879	7563.94134187907	5672.12867389232	122.725754740175	7441.55954978156	11126.9082895089	1413.1889132722	60.3547799828935	817.253065190432	2676.59246673602	164.326668112723	177.745609815791	345.381165607263	638.213953597673	565.903912292506	341.005907337726	820.908960613207	389.285977286956	282.292301262884	185.50893146277	1286.58945757048	4513.05910598682	229.828433233143	370.410549162238	4786.5407249511	317.397989389863	460.456329207408	79.136133515634	125.986952008667	84.3406243297372	453.738002448914	106.162352840323	1141.05934128767	322.222407770522	1233.58301990621
hsa-mir-486-2	250.012955829427	438.033230699137	1827.12426028562	873.762186335162	911.136225961945	466.410970014239	1625.89379048181	94.4545356603455	916.571328122274	112.055395971382	1573.5767546646	649.027701470664	405.893661304849	1247.00735619027	390.771963103604	7388.78446135326	5616.7468875881	127.876962925053	7394.78705076053	11021.8745044489	1392.9270853776	67.1603346095827	809.0259299085	2623.14373402662	165.590072820425	163.756878571495	342.869991574857	637.187894328041	592.293677076952	323.572085943276	812.11340520674	362.017616012014	256.277810111287	191.726700743055	1282.60620688573	4419.07927363113	217.877967608938	352.302126451116	4847.49756790475	334.747298393121	473.416347904944	70.7492831405339	152.061928230411	91.2237325601164	486.80635623667	121.265924840061	1125.08938537605	307.295809363405	1269.63760235191
hsa-mir-378i	0	0.311090718017001	0	0.0982503686259404	0.12092252511808	0	0	0	0.06550952012689	0.0667071256621203	3.05604701094064	20.5794443073245	0	0.00681330544558412	0.721994113899749	0.0775498242544108	70.3230082804881	0	7.50862992818889	6.92531213473453	1.64841399404112	0	0	0.156166454113672	1.33315628543957	1.23813839392723	2.55875836229278	1.03335698289119	0	0.687057814086132	0	0.0487770402088148	0	0.00765284596125926	1.99065362912343	1.01350374247837	2.71226200164596	0.606903465759483	4.27171481287409	0.00434518059274303	21.0663209576206	0.0406154215137893	0.831451170839071	0	0.067661656614046	0.0566569555655539	0	2.43226894561844	0.0280076115193195
hsa-mir-378d-1	4.79560529143363	3.47243698858556	6.06242212847121	1.66016888674747	1.82743545592781	2.19039696091326	3.43114737434573	0.868256514284804	6.67635921548891	2.76471056417913	14.2434676311618	5.86072196177545	2.34982927282659	0.00778837144793076	0	28.6312461103112	35.5330851303393	1.67141058532904	27.215159487937	51.0412835218947	5.88158616938264	2.50578867759238	4.60144321660726	2.09907604326986	2.60656828481351	0.561581689731741	1.33599829421525	2.06035470074845	5.86030384181426	1.43707894100791	0.970096745590813	2.55200259366463	0.951960047596868	1.04776233920085	2.98619306708907	0.00254781719249708	9.29000062527507	1.9913106500188	58.007713282891	3.06770242708958	6.89488200427764	3.64845992362445	2.56705309205767	2.52013625503924	4.51541935178289	3.986450033276	0	0.272553916158513	0.0679540457903346
hsa-mir-139	312.142094082593	234.105292970927	1616.0126500574	203.169415278932	135.731924957342	355.286227621489	432.428455942383	155.644993038498	303.82691443043	591.724635144347	634.113722170074	858.21455118462	721.087337694547	499.632506185865	95.6723974007446	1316.4534882336	1877.4940856635	194.844628068945	1475.2298389578	1938.69993744038	375.631809879948	182.008119528532	525.847562621149	1098.48996125603	64.5229409241587	123.784545404591	158.296911237703	1107.10284113576	720.339791988895	290.232693074274	424.134315363332	186.008243788591	363.229607308076	362.711493833014	1591.31240002885	1616.85462307551	641.352179496749	368.348564607491	1586.44244232779	241.876837691733	724.019550249292	52.7821873803771	52.9750442393316	327.902168428094	79.5343816650955	108.284564680848	104.414990649871	183.853694237796	386.71722404863
hsa-mir-127	9090.91287041625	7848.73346984678	6052.41441567547	6974.05251869614	3030.25306699475	4080.44767571649	7032.41250826512	2191.19738912482	6239.07182349098	2688.02987421432	5817.95942441152	9402.20909140311	4536.28716832257	3506.68756296378	9971.36406488856	11655.3780328516	14186.5887508306	8048.17463486393	8735.09640565744	26003.9781533494	7219.65436733281	7275.61305553502	10813.8856000866	4660.8479349403	3522.25647872175	1598.66368059997	3203.1093988279	2840.12606536604	11462.8874576691	5060.24734867994	3381.38229686886	9628.36564089627	2875.07203550834	8965.98489125269	5654.223929393	4336.23011392455	11551.849249038	11445.7539735827	81323.6253160075	4659.82955625628	7523.56567231907	4481.89149074669	1968.66650375357	4272.63008196249	5215.51503987596	1659.8848583753	1808.46788816441	3488.74119951064	975.771053121138
hsa-mir-376c	53.1897527401025	53.7267482008964	73.8597681726586	58.7713560810456	27.9749148802364	25.6198860171564	45.6204077744271	14.3623646767412	53.1434113079488	65.3745504337217	28.5056736257963	100.677453564491	95.6473097754154	36.1407850134483	35.2454331064919	305.368468555826	154.655641276788	34.2947905652194	273.216964998046	252.130836131495	72.5716209567959	28.0224387567537	132.856357235674	42.667349454477	44.2980361921299	4.55324937995634	11.3906127115372	19.5043940931909	96.7604299591342	54.5088998036715	32.2424645470402	59.5559963484424	18.2933636197591	34.2098450233238	21.9063800756274	68.7189601432312	107.556494681955	70.2806255126376	1156.29761446454	14.2950343223328	116.643261004036	37.2043618511886	14.7292768554674	46.3281402394532	20.797961604767	26.1414886126466	24.6121130351598	84.1660151397684	3.03464487195764
hsa-mir-499a	3.1611391497615	0.505522502334308	8.64605903986666	12.1999492518283	0.1681425748389	0	21.0154555819789	3.56525226909656	54.3297512693079	1.43645609312044	20.3617587717092	84.0759544529267	15.2104488762898	0.00869296730244429	0	206.044391195739	319.442949753944	0	183.503192815588	288.755396702772	69.2853336293249	3.35205600756261	27.5318308159585	0.223238233621405	0.0705498786995662	0	0.0684883772054832	5.1394000099002	13.6760039894514	14.3219889142639	0	1.31390020365766	3.84143648998156	3.12113337716071	1.99026480660324	14.1510352406181	2.7643933282608	0	178.57079671613	1.02685583436679	44.0636361413587	0.0531291856350009	0	2.39329195347059	0.307435456642994	6.53538333367563	2.09448175340078	0.488615791284315	0.0986207411778568
hsa-mir-135a-1	0	0.34783972113946	1.70055000772117	0.106121199022844	0.131101238851774	0	5.62158391406863	0	0.0703726806266332	23.3371136113765	0.00401192022062302	12.7231965024062	0.744037985018012	5.16329325223725	0.71911449694772	0.0834743506818918	1.61956353355018	0	74.4611367520021	0.687995514884907	2.49309744336221	0	0.461339323674804	0.17029806068748	0.0572693040279262	0	0.0556444891875327	6.15551669546561	7.82350995502066	0	0	0.0522515808999882	0	0.00814149650327645	1.99046781802726	16.1569119189534	19.4311366552404	3.42301160468553	4.21349466520074	0.00462005015353517	13.9410073311558	0.0434490908554994	2.57501212193372	0	0.100499192143083	1.90844599034058	0	0.13791826474276	0.0400626877481337
hsa-mir-495	37.8549002767272	39.0185840517044	52.1201413586581	30.2432381546925	14.9192854300323	37.7266138536406	73.093186771807	19.7617482056812	30.6152872345212	110.581459315861	27.4877513941722	59.6202172606166	77.1484554724207	21.6894970194701	37.6042017219179	234.580332888191	100.930344841649	50.6180317194804	335.004337448662	183.558665611712	60.7495131510495	27.172417373995	93.4185849363229	18.7368897374673	40.5069831488631	12.5374168692847	22.6911460568872	53.3613456533526	57.6610717339541	36.3057359609314	24.4240213264471	39.7374517669847	20.2204574534887	31.1009020626622	24.8938512883094	143.493426225198	239.989534895087	95.4107473260915	864.772006159737	26.5413925928742	56.1266476086654	18.0414684394892	27.7689532900183	68.4010905058148	15.7499165510344	13.3175645172005	21.7064772113837	83.8264174188378	11.6930439192221
hsa-let-7c	29575.9354561682	4090.41809192053	60143.7751134563	5001.34588761379	2143.76988921095	16460.384099613	13950.9090811525	5652.17611202139	6560.08813558652	14471.1237426159	11179.9255759046	72045.8301823577	6763.04599016449	10910.2460281794	28353.809144753	10932.5629658127	109953.867018381	2517.26473787637	41097.4513791946	53464.1295281292	33338.6716531571	14329.1813092801	10492.8857095863	51163.1820278332	550.893309414286	19720.9277148603	3678.98409389774	22236.6442976577	57405.3335602078	12888.7111354692	46494.1150071979	5063.40369586532	3003.21745752948	35101.2212415659	97151.4997798461	30489.0019534149	241010.558221069	72411.8096682747	33837.7827708307	3424.96742958205	58001.9948104007	7270.91978815829	5955.63803452609	3210.59720678889	3521.86528082239	9857.97571765608	1813.5319576238	531.841838955787	2012.0002513359
hsa-mir-337	145.958695884445	56.8509384229534	242.49420068184	174.555929776052	88.3802781980395	59.6413234002725	176.437986508632	59.3564977546785	124.778626839751	241.259419970415	75.3263081825661	236.542077796097	291.797134658177	75.3684627760017	165.541929468092	886.570264114881	434.605613504395	232.646457981458	898.100099648907	850.37163747991	305.596222278033	136.925196830748	520.197609713915	188.251041960994	126.417267162729	18.5391267153032	75.4271369925631	194.956294842911	250.20974715486	156.075948823962	71.3332952273978	70.7370445940163	63.577815292362	98.4600584950389	110.533817903744	284.973175320029	322.661744398547	212.359408787488	2919.64347332984	87.7743782149359	297.202275559244	89.9216294720243	119.905502437753	132.66871972357	162.795159338029	60.7496959816693	57.2533978342651	230.301835942137	27.5791005207694
hsa-mir-99a	5299.29508372032	2869.9719144766	13229.7080058085	1682.77529793924	300.596542014384	6059.87259953792	6700.48376040215	482.30748613065	2505.52974792179	8442.22396831546	2042.80488677153	17512.2288462931	1831.991692189	5103.63206175357	3041.95915751143	10309.5185011039	26983.1084906104	1026.79341563614	4674.35625267064	16177.8515166072	13948.9276358319	3490.59046894178	5736.78833507582	10764.6553746789	112.516130891569	2363.41888810133	533.715008340214	11602.6124010605	10749.3895717738	2890.87525830865	5836.31320381879	987.959359792622	541.474672941221	6043.65153156334	28571.8668108482	3423.71277297538	51378.1075275441	14790.28104263	16380.3102245026	745.007481031121	13827.2693699658	2108.60508188527	703.128505626835	992.316299087703	1597.9859474076	4432.17756456816	113.851309125749	161.704487720232	112.716422563221
hsa-mir-1-1	755.826858207169	9.41614071911025	4798.99417945886	1744.41989554145	23.0375343476313	35.4643851484098	4670.91212144049	883.656239366888	5168.70464396809	29.4140624978774	9007.85141827473	3085.84204952978	6607.1625766232	25.8164641590938	23.4832887369525	21028.6020463169	34857.3472532936	1.67773630748533	59538.1365284826	36262.0572829605	2727.59304199311	1077.849458797	5013.46604496021	42.6498919198875	3.86363436156479	5.90172424234331	146.985036593924	3086.37739321793	3553.80144933163	2741.56013723398	46.9027679224856	18.6607820294653	666.729141575645	225.923078589036	192.190520410353	2940.6743829797	155.456466705456	68.8591664781409	24923.9083244766	3162.68504288161	4840.02547567635	9.64014714356215	0.832822319590066	1042.48477926045	107.565314493451	201.116214496837	280.765094739686	12.0338332194694	143.038205896215
hsa-mir-1-2	761.474084709463	12.3730331829447	4797.25297063769	1804.56672568466	27.9359309344713	24.1242574615724	5030.97654508678	850.360431145027	5453.86323343859	48.0724147988223	9214.47282461655	3264.71765973849	7102.36028163831	20.6549643557943	22.6985951561273	22880.5354393859	36496.1616683489	4.25325375557901	62955.2847980912	38813.8871787818	2954.68603061047	1172.2830166569	5201.49950764467	51.8693268965083	3.86360796626948	3.90359987864618	144.473416778992	3197.19130261526	3462.90331947741	2881.78732794274	52.7664315899755	21.1398765455142	641.678219333966	193.79787990982	155.345475719127	3405.52257500942	127.570716968034	76.5200490826173	26218.0776864789	3292.29473901206	5166.6125822	14.4325894036123	0.832825960311122	1110.69000257413	71.8724916574628	218.380334709532	274.958173549153	19.5331669737717	144.480981908569
hsa-mir-378f	0	0.290890103076739	2.5889335408362	1.61740265967889	0.11503685813169	0.686891229260571	0.618316000111538	0	1.40519946029431	0.063792692044351	2.0391941993011	2.92999774558691	1.56079340623706	0.00655443095718544	0	4.15613160939344	15.341462135987	0	4.68470247287577	30.8015011908917	0.800801268278704	1.66707318469372	1.06135866956874	0.148072749585301	1.32842110519582	1.9282286640964	2.54884905436995	3.08048123480791	5.87078342251951	2.23019029923098	0	2.51509028303624	0	4.14363145944026	1.99078019904414	0.00214887478476089	1.40699981904657	0.609502012749121	23.4881369478044	1.02602784181089	4.32940989524773	0.0389406808568682	0.832943550185992	0	2.14861682393631	0.0855795393857396	0	0.142048144645804	0.0410576605700009
hsa-mir-34b	16.0650035014995	3.57327918157714	6.90854019233874	6.18616540322623	11.6528149267988	18.8148509099659	44.9291570109629	21.5621681428245	21.3356993600611	2231.51389103532	7.13104096576567	2.92515544832171	7.97016315368094	11.3666769542768	6.20475955198197	5.69361336691942	6.95207318119055	182.98320412589	8.3962455529028	3.72670092593709	114.844183587778	4.20423023757788	101.699893518224	7.66582807422678	3.87622303793213	17.2004778286564	8.87899570873311	66.6971581318905	9.76593317284958	11.2832029001123	26.3788478850639	11.2407164719141	41.4202280798667	15.5573681924635	18.9189528690694	5.05624795411383	4.0911717929785	4.07810109631873	6.25420600361378	31.6436267736315	6.00133193577313	73.0995240662152	9.51472944771908	21.8382826660783	8.15829883671022	23.8927374021213	12.2539255523255	15.6591207725772	145.950103254315
hsa-mir-195	442.970651239775	415.971777756052	578.141146827822	99.4049469473023	83.4767504253869	71.7410572039733	65.9996020277462	30.5604484606058	254.667235468765	194.620237661549	236.139634316081	522.956726314373	205.766657668666	154.850808587914	58.0006035848478	223.891452471521	1017.50848940329	53.1799526842119	207.657533906051	648.65554818097	184.008069637943	189.691119484372	105.05169347359	230.530097732292	36.7315927306389	65.1647869963599	52.8272741292642	107.743851089904	281.490080645309	187.93629355358	67.4242836144036	172.339881951659	37.563325714261	181.35785936216	319.656353528522	315.28743928718	442.020853388827	272.317282460506	467.969703895782	64.3018696488162	614.415480101777	82.7319480786943	50.3656399221534	78.7585738775084	61.595081006958	43.5463600354384	81.9490924047012	42.0450786679311	52.0947674864757
hsa-mir-136	184.684076956655	189.662136508237	199.887927060666	105.432243376923	67.1642087298401	42.2527505744142	288.285982844943	52.1574648047253	153.955298882071	213.303997261788	244.284613091273	341.132689113725	151.069031292322	266.335782536167	130.211250267618	957.541366350874	394.309294260451	324.523725733535	700.677862165056	315.049431900711	698.248136436696	105.441073690125	1031.1812862074	125.648541115603	89.7906673643029	41.8486544649172	89.2386260234367	293.455158933252	432.010122413076	153.036956864439	142.675569509081	179.79511231924	107.899297284852	211.412368746976	267.8728821092	399.163085780146	1018.03154329182	514.057442469359	2482.43762227457	76.5485495607357	351.634312085351	121.068500262118	42.5434479060281	299.909418993931	201.167333939688	133.968165891777	47.8030326850806	183.166933972836	39.1251544424643
hsa-mir-10a	15513.1700002661	6182.56044151255	9431.96369354601	9016.10035476603	3608.19047735294	49253.706908614	116881.669258432	3521.23559474924	18130.8404752393	167832.68570069	13528.0741241791	13997.2540149127	15390.401149956	9211.10247218961	68626.4359060254	14594.7528630109	21868.3496483805	10275.263749728	16364.5020277482	18024.7552505915	69281.9030749539	17012.4675604032	9040.89312697153	37398.978693045	11664.4264527736	13863.3699928286	30754.5331277061	84057.3707846707	2877.44205394003	8321.08421349014	24540.4838374556	16976.1128665401	4539.03640754545	14471.8020314676	42166.6975553447	16548.6047992554	12161.4421624214	3661.21388880797	11825.4466291887	4434.289888732	11105.6266685534	32697.8362977983	5361.9817377445	31306.6855820068	1595.60133518496	10703.9289189913	2831.74982311724	3022.05807255276	7940.66280294095
hsa-mir-29c	20674.5688164551	12018.6231539226	41094.5726142696	9134.89444680701	2902.91800738154	56158.9064166412	3542.14676101102	2507.96011482943	39881.0299075671	36889.8236730563	18646.7748279952	69039.1567298875	6565.28938286917	20795.4167321485	8939.22765412635	21435.319579805	59267.2420558113	1029.37436645647	21717.0691176171	48138.2618706912	70262.8331963816	8468.33980372023	22246.4057830871	58963.2354404101	3951.79690754063	11816.9090675151	17634.899176533	13422.8443701057	23057.7148215861	58145.205241577	3464.45063194401	9048.3620722012	1110.903964439	18059.4381289128	59382.3097017333	15825.0586989457	167595.533032005	73070.0036961041	71480.4454697361	4127.10478303464	57590.7463711765	17339.1520386567	1772.23299222643	6356.27308647033	1458.00685720844	6830.45018989611	2626.36421160673	6637.40354590523	2570.52337726996
hsa-mir-377	34.6471573995698	50.3639809440823	26.9097321206992	19.710160006355	19.7945200286355	19.5785513758032	31.5742148397754	12.5631561114864	31.9095988175927	51.9884769395484	20.3624506225353	24.4299007489415	37.7457777016835	33.0405832140238	21.1225187701632	225.731827070863	66.5999583916324	32.5924359102837	101.062038422123	115.856457782441	47.260676133153	27.1828641416681	34.5797825465785	20.5474562260087	25.3426683425964	3.8829664534504	16.4094095938841	25.6588200528569	44.9574480359011	33.2962389812093	14.6513319913104	48.3606191333884	15.4034523568024	29.025636815856	23.8982552273471	38.4024426842382	58.4162358312562	49.4265451184472	439.884080200559	8.17169388056513	53.5629148874284	24.0195747992879	12.9918221390286	33.8736179203315	18.0812664466978	19.5702104777795	14.4518084105057	26.1281660623021	10.2336083821304
hsa-mir-216a	25.4913246335338	0.33771486215552	14.0375364075137	3.10479645702409	1.79977260891047	6.84184087963352	2.7467223281982	0	1.41823504620087	6.62328079324733	6.10573852612008	3.90685325449073	3.99487522269752	0.0071322129411282	0.719783235251245	2.86291456058886	5.36092426841137	0	0	9.23253166289565	9.35318606231415	4.2382052084516	3.45541865841601	12.284586968313	2.5869971989051	0	0.0546502873925987	1.0337472820461	8.80475391270574	2.21178546659404	0.970531379600318	0.0513252070393344	0	1.04699222341092	7.9676290409115	3.03373850826626	5.31413492332631	10.6241359389418	16.6647895474547	1.02662028608254	1.68968588588061	2.4432721414561	0	1.89371654716225	0.15523252709588	0.126530978930584	0	0.220704733286167	0.0582343013416534
hsa-mir-487b	52.4233256356445	24.2289798573931	49.5332612150366	28.7078003565903	11.6513501096586	16.5498199258875	57.6613166225851	10.7629787804998	35.8825052357359	37.3828017057126	36.6459473687583	61.5806699580274	55.460660502697	28.912858235703	38.4141183934025	97.1577490620422	67.9271404030231	33.4500828849535	100.121817102674	123.47247105341	41.3391461447467	22.9236752981295	103.040431239996	24.222479176107	25.3449189040613	3.88335275085277	12.6461745792112	30.7883951761856	42.0241763466732	36.3307889580097	20.5154949091472	34.7606832539828	13.4761468604659	36.2780421426766	25.8899002889646	54.5696663050831	86.2090574619484	58.5008010475451	429.501350372683	26.5402142606694	41.4477573026771	33.5921412992419	5.16973973210223	41.4188186611002	32.955210332041	11.1341369062869	6.43687446539846	15.5923798685616	0.115742048992315
hsa-mir-133a-1	1512.52942871619	30.1078519028622	5892.47188477044	5605.77058665999	47.5270724946845	124.678553977369	11249.1334783547	1530.67750279417	7013.63960525125	102.711535922647	8927.44871999653	5504.08409740091	10645.8952816497	28.913229098963	25.05361268908	66505.0561295777	27162.8645440255	8.54600597034028	80300.0350881265	72952.7098258047	8745.99145185669	2712.9973570473	10778.0143193675	107.180248757536	10.180583965321	7.90039675837378	185.906868730503	6140.93863330567	3962.35084084967	7107.58289834226	50.8119970450881	36.0138807343017	1353.70467738973	201.051542290764	167.295264386607	3947.17251017056	138.190673507648	107.861613365835	46946.4609119153	7694.93798927374	5083.6513246394	14.4321878703362	0.832850826567355	1854.68599328703	158.512482965597	207.580409691867	486.874631315311	30.742860508575	66.5303454883462
hsa-mir-133a-2	1077.70819823611	18.283671735572	4983.25659732664	4425.4112078672	23.0358805679225	90.6560354479365	10337.7334137881	1232.81386221344	5254.95689900277	53.4020450637825	7830.22071563768	4179.62201402015	10339.625194347	35.1070189186462	21.9142747292921	61731.8356473998	22424.0074726801	10.2630177816557	77852.9749019622	60886.1162863368	7826.64801390316	2206.79901498619	9279.59115690179	83.2119260979815	12.7075381081838	4.56986842527384	207.253276688586	5847.48671598919	3239.07855013677	5862.96493827983	38.1073859346306	19.8998116074889	1352.74111265981	162.708738684584	175.261752136809	3840.05515112396	110.306248549096	80.7001606206467	39527.1866258498	6488.65023208398	4046.86624904481	1.25307890042051	0	1542.426763569	92.2452966201395	177.367229209783	446.233357378065	19.5103736667374	80.9665078915552
hsa-mir-654	314.611146066332	109.993592865985	352.040318514589	246.682339926947	272.714792401906	136.772842314512	144.778512821835	86.3540622157061	205.653074954327	206.63221696063	135.377898289214	189.622089296497	210.57594129516	75.368492458375	307.643182792759	417.053391503131	978.26625139088	157.935147806426	214.201056431566	743.751219831491	311.504786348713	232.227659215058	237.910494880611	357.632861686563	161.781360534655	35.853459711729	96.7696101047594	129.291126455872	403.666661243658	228.865322866929	119.220705236445	270.238940858877	66.4683220268399	247.679239583619	183.22847487835	107.120818585909	415.556334859825	479.946981314238	2279.41269256894	87.7744099882165	292.879214586252	210.896662045893	145.11488860312	156.444466807194	218.678621432291	56.4794795590012	68.8655880345471	264.088830402907	17.4764534398198
hsa-mir-455	683.238403058438	718.580342893347	389.369187013046	1533.69346600525	2544.78859918176	399.121720261074	724.969431801509	1710.70779349718	1163.21183703585	192.019173985764	826.487535968663	378.270022513728	290.937000437422	1029.1943749553	1103.45637028272	609.095341220298	306.13408498079	3930.70852278635	458.342003636965	247.255808780696	991.076331946547	954.517810509873	1671.23262447624	387.448727675587	334.87680247893	1492.88353028184	2882.64617321368	758.260308727112	1165.05240977065	1214.27577293342	3767.44495913359	4575.77245370717	3023.49519384172	1512.98133022632	518.817111684936	309.229011004651	359.950139140459	728.424622022523	189.066392152932	1637.9775149563	674.734913639358	953.6680111428	1448.94302695528	1899.7084084317	3898.04862652107	1761.19693283	3640.37695710747	5150.72680596664	5641.21148450083
hsa-mir-133b	1336.66948288801	6.46159551899402	2552.02945804784	2733.74483516103	29.5724055915589	60.4111591245145	2601.24716414447	802.666082311658	5165.95161876208	24.0844868872666	4752.27810527881	3836.53879105021	1749.20286400822	10.3320673816815	6.21791277483031	12814.3446788532	14641.6884178905	3.39458884635281	11969.9336149873	39190.7265009274	2896.4566651062	1752.50556677721	4665.69666150622	48.1879522372861	10.1816825046617	3.90317468981065	113.085384475988	701.830287549006	1979.21801849691	4873.87991255468	19.5390173369898	22.3805927194452	424.890550334175	105.713154573643	113.521315468284	468.89432976048	69.1468981209529	50.0537365767976	20180.6776693799	3990.34416461062	3469.75372616521	7.24424786233917	0	1003.10920143639	89.7309203239292	138.533581709715	159.56383813751	15.7978155478294	20.3444699813361
hsa-mir-208b	4.77228470405477	0.496965922659893	17.3496345505702	6.19015336640121	0.166373597748402	0	12.5640262908515	1.76705148484597	23.9320925059594	0.088183144086992	12.2197505299691	41.0558565142836	48.2814741662568	2.07523356781828	0	162.964488523491	215.281258427796	0	297.866588432124	207.178801707363	25.3015672019169	1.65291318626397	22.836501818903	0.220653493798153	0.069940621076837	0	0.0678996599846347	1.03414205836172	24.4309878797845	28.7781945220352	0	0.0636486663021962	2.87808108578409	1.04756330322113	0	31.3274013218468	0.0869146786004045	0	46.0672528769842	4.08934470146697	36.2904554137765	0.0526883272920529	0	3.66593950747538	2.94012423293465	2.47296766932847	1.36437730507409	0.490776743802097	0.0988653026419661
hsa-mir-34c	234.713467930057	112.960954149916	67.7524805046425	126.47551069689	104.704661396437	212.396458592681	221.453105929801	188.049627109024	110.197212305533	7011.10094851783	120.110791406434	21.4965118916246	73.886848800075	48.5291052705545	106.663058371414	34.8970498975305	56.5110439090381	784.83662309138	56.1027655125023	46.3382527204312	560.605492272767	90.1265782066401	686.566953411405	42.7044531793145	39.2571435147916	141.118390406038	69.1502854141374	209.32147919999	128.031179180702	60.5510500446938	133.879941252623	81.8924116257242	237.976793139473	162.708508870829	80.6593282102021	81.8575251768856	29.3259599397646	48.6430802232023	54.891224692859	231.669011357903	121.775996090102	887.547926346171	51.234880372416	99.4033373843415	104.821104863838	80.1829616122539	42.721533969363	23.4078197755677	881.831289243878
hsa-mir-217	517.4988294681	36.1431095550149	293.898282512542	105.332904862776	11.6475629350618	184.529252910291	376.596479722757	19.7615479985472	108.803528087714	234.39578204312	168.958750111806	61.5733863364151	502.005997830425	34.0768907844954	36.0267478679522	158.473150295627	85.1656911308965	16.2622327162642	70.1399700130695	131.651465578708	164.636623781078	79.9343641463331	65.6940974961905	193.377734274918	17.78089389808	33.1892484606118	15.1578278687914	160.062312909914	203.304569814099	57.5319560121672	8.78778436794325	3.79406354354141	27.9283804729691	36.2829159635399	90.6180951720945	174.821845774324	130.141752203613	227.868730684979	246.133000805276	20.4183666774452	31.9189367313393	81.5133178798538	13.8607769648979	149.271597543925	15.8240562166334	32.6805896150138	13.6915418389856	4.63190523657119	7.37165883832366
hsa-mir-301a	16.0782335540194	26.8940234271895	8.64687328105423	19.6729372848121	35.9247764397491	30.2177153930758	25.9707285752483	45.0089859580023	47.6850351038225	26.7044046956624	17.3081659767713	22.4768022082705	45.0462893633079	44.3840239639582	15.6332472428696	19.5628584559064	10.0813619335644	141.970909406545	16.8196125222494	6.76507469487184	35.4537075622411	25.4967405069192	60.113343513319	5.82341861278032	112.040400086495	35.9689607500019	23.9061499003223	24.6301173523477	20.5198777628331	19.6470249909141	23.4501522093935	37.1827502522244	85.7860390261038	11.4112028032598	8.96086888952876	30.3172722337923	12.0568318997902	8.25143660301273	10.5335398681632	46.9415479526652	12.9162517068577	12.0448216867299	59.158308956351	58.7703627952667	199.474743836006	77.6751000571827	131.496010149065	60.164191631914	96.6182540844094
hsa-mir-433	4.7870397124371	0.421015256003107	5.18105175119705	9.07402436214922	6.66048398442416	2.18740652303705	6.26270012584468	2.66720933358366	4.07417884701851	8.04546369626028	3.05916088292744	6.83771565979435	7.1985049766921	1.04259030066069	5.43918179740689	13.8492003643825	13.9274792919572	8.56785189530333	15.9192220522706	19.9069147390625	12.6756615926295	4.2101320473541	8.16722343445921	5.73222796304755	2.61090865783268	0.561461451015279	1.33729952286266	1.0343675863757	11.7293999947086	2.19379846677072	1.94709394831575	7.47854253900113	0.95187154451848	6.22588236149964	4.9779403725076	16.1657551398577	22.3626713407809	16.8109051725096	113.487632769285	0.00509068297587145	8.62308003730226	3.65409715331721	3.43604579527996	5.66376657308362	5.09169705757566	0.213086104309832	0.643563575926515	4.00943148711652	1.56095662165395
hsa-mir-210	960.73740880783	940.357988310067	396.321266333808	6029.31497582528	1900.43842486427	1043.29904870154	4116.17133472988	4475.18739220313	1118.19219316007	1043.55913121736	2443.82828333173	2049.73419896641	143.026504692253	2119.28970709422	1093.99360164092	1553.14113425494	116.813835157333	13603.4988037823	973.767012570693	85.1615002880048	1975.41886994427	1072.75003791966	1962.54739770425	1360.82124216306	3213.90708103122	7398.06100102014	5700.24413450094	4318.65321812386	2764.07103367599	785.945675462149	6994.41662179427	4511.66587161376	6383.21777214604	1154.4388741019	868.347286196171	2467.73976232625	482.11142795904	311.211988974616	69.880827271365	4087.29132274283	1640.67370143012	2507.49930453103	4075.65837631867	6171.74662835449	8296.14477557917	6821.55740939386	6829.22806209122	3668.66579805122	1815.71992526682
hsa-mir-19a	47.5405256925632	68.3501332694176	55.5971382495318	106.752505436956	81.7095321441291	46.8052108644365	84.3556668157464	62.9699834496148	53.1397319378694	105.275878969625	84.4824817109767	45.9340728753303	188.219008424956	352.983619071849	32.1053833093633	73.7557700323898	28.3865115358052	150.290403468326	150.624266392984	31.1216045632549	65.8156594289139	84.2073418591831	41.0038604251124	51.849722087733	113.684996168921	92.5734646895023	70.3612352373544	92.3466629667182	89.9184277688361	53.7529994352675	161.259598466419	99.1665361937133	247.655728591057	32.1372865677986	69.7060956445909	152.588282076525	86.341077776414	57.7316548172502	28.7047164134425	85.7282533017118	54.3955029856446	85.0820384034725	75.5984234684541	155.753922316728	64.227227026227	185.676138350081	135.657544290847	127.737211097371	95.3817227028117
hsa-mir-1277	0.754480558174488	0.273616324812542	1.71207330698092	3.03301721252751	3.27823439294152	2.232596371633	0.620972055176124	7.26183227654931	0.0601032837086404	6.50499327992138	1.02234911183562	1.95094078246575	0.750844142200729	8.23281570236302	0.726346062299896	2.81118090210619	1.66980742913707	3.43578547533087	5.63511858951419	0	2.51518040010749	0.810908496903032	5.42371185858274	0.140960513161939	3.77620516625003	5.43844724421156	3.75416448125706	1.03262565452027	0.971595491880198	2.23879234709703	2.93048333536071	1.29504420284823	1.92042936363037	1.04541050615409	1.99090345789671	3.03211141505617	6.48421513196437	4.21831735903917	1.49841233048292	6.11457046882104	6.10639040375984	0.0374367614794415	1.7119840370232	6.21503800080647	9.99065611976713	14.5467308598098	25.8173182339002	26.0668033878856	26.7277553593467
hsa-mir-4766	0	0.11847539412887	0.862687509541283	0.0455843865373614	1.55596065577446	0.736443665395891	0.675068155759796	1.82450700034598	1.30676900310706	0.0320568206381421	0.00195721415742628	0	0	0.0035200549622435	0	2.59524752531368	0	2.65346656741987	0	0	0.835380797215965	0	3.28208991894694	0.068236281942135	1.25118658636688	1.36872100438695	0.025380936926805	2.0439509453029	0	0.738637227450117	1.96110832216503	1.22972118798679	1.93725746936651	0.00394956390715273	0.995740260479901	1.01068351561728	0.0316499405001345	0.667077522702779	0	1.02077683849212	0	0.0201240373836568	0.862644118854584	1.16750620527402	12.5601776258602	9.43680823777229	4.43218894335304	6.16788349900128	1.52255896926347
hsa-mir-449a	0	0.464662390261848	1.69470699841923	0.127730600843483	0.159466467694407	0	37.4624337863899	0.868285323489935	1.43154193759075	585.861064825493	0.00462834784829091	0	0	0.00837198655941584	3.0651635247721	0.0995232530717018	0	1.66983897934692	0	0	38.0927983041901	0	0.460859068229405	0.210616936678073	0.0675383274346757	1.88493126474749	2.59752990129133	13.34307685781	0.970222661520244	1.43558212413246	0.970071991722716	0.0614925873206396	0.951929607547279	2.08480398048796	1.9902169074379	0.00273589290421938	1.433509988779	0	0.918041495700324	0.00533124760776182	0	1.26157385910961	0.82797923269602	1.14692697802519	7.10460666663161	4.30482824139641	0.646193537517157	0.383585397816749	4.32087031177331
hsa-mir-512-2	1.61339542639448	0.172121139736589	0	1.52071648500047	4.45448773871202	0	0.648135041086343	2.72740301162476	3.8018650683282	0.043459713859182	2.03401423775711	2.93981734464667	3.30249155507513	0.00465773534438152	0	0.0501055151038016	0.319916126472908	0	1.87457767156305	0	0.819489151259978	0	1.78207111980823	0.095310268885807	0.0351648563897307	2.03417765346819	0.0342161763670359	1.02926030817343	3.92329227082996	0.715548724696739	0	1.25913364582941	0.958561240156576	1.04068392936009	0	0.0015322175475464	1.34928949987709	2.12881238252705	2.2126468220404	1.02309932953563	0.842928179514165	2.36296807371092	3.54302886787675	0.50876659265715	0.341525552487378	2.5141440789335	5.00724758392708	0.558270100174242	35.406470415405
hsa-mir-204	23.3364680110053	18.3669756425994	117.446031542353	10.7036610488168	0.169699909811271	23.3645646894658	7.62994744846115	18.8648460400218	14.7020955617992	152.835781567442	12.220336696526	97.7575874701665	52.2444707903409	67.0946167214814	13.2666879682751	177.341041000794	45.4858453431086	0.816072176280771	91.7002377213506	54.0293242136453	81.9355849582325	5.90283974347117	20.4343902508619	49.8348003810779	97.1462482971554	0.567136262809829	5.11070459628488	143.618232258546	45.93510977101	19.6291046252698	0	1.31296641435409	2.87842687491335	4.15754147589206	129.45954828185	114.183419451374	100.735563567166	18.704577278252	108.281347918606	2.04768182761941	106.354134987155	7.25816680469467	0	10.5454371770378	3.0518133526877	0.2861566642281	2.80820748953589	8.24250410778508	7.35060628918233
hsa-mir-301b	1.56811576558894	0.287323276611407	0	10.0521951981668	1.76505146769358	0.687352267347413	3.50937032824035	0.872583654941778	2.69325439331908	1.41163449980501	2.03908829445519	0.971439986506667	1.56168281127504	5.15507156032801	3.93094429089842	5.4706400424324	0.284975483850299	12.2115654980723	1.85739862807432	0	0.801138745067943	1.66779732987203	12.9645355571501	0.14661879844679	7.43948833169709	4.71071222540181	2.54697305466269	3.08023064727982	0	3.79317232035367	0	0.0463553502536482	5.79168585226554	4.14314037605151	0	3.0325156180502	0.0624017555198599	0.610019914754355	0.399271175807431	5.09885354914697	3.45154038412165	2.42627985458201	10.5703757427281	11.3373958846909	50.7237892347071	8.63295027291865	10.931903792613	7.65705981861656	8.65699625587212
hsa-mir-519a-1	2.40485235709826	2.99075398339901	1.71623500417703	3.00701603646349	0.103913770849451	0	4.28779223701117	1.78358544547833	2.6677695314295	7.71644282302236	0.0033530841545899	2.93232178860076	0.753507360631901	3.09616510200224	0	5.40451151601341	1.68903758044314	0	3.75011229572201	0	2.52289818781332	0	2.3130027773308	0.132928137354219	0.0467826240164857	0.576537003977461	1.30892864958882	4.0993652492773	6.85752506400747	3.03605072162962	1.95135797501997	0.0427739891621222	2.8901678552953	0.00679221126077478	0	0.00198482448023163	3.93436008530902	2.77911919521895	2.08077726942946	5.0952938763261	0	1.24066842139774	16.8839125144421	12.4436455775167	8.07881494853446	0.284944741715957	0.64030327549608	4.59760814137847	109.520746620205
hsa-mir-516a-1	0.755437092876371	3.03827662813344	7.92893340325706	3.02334889641181	0.107594575504439	0	0	0	5.20607118388745	9.00386405877135	1.02223460764938	2.93151398409827	1.56743816626976	2.06941371535972	0.727377667104736	1.47152709388594	3.61226332565338	0	9.42453141437498	1.47057515809003	5.11301392686842	0	0	1.97683344706427	0.0482409880188448	1.25325373798139	0.0468999188552339	2.05605466684571	5.87412821600466	0	1.9508428028478	0.0440944731481383	0	0.0069833297950852	0	0.00203994242274552	7.72376939948895	3.49707234825931	9.62933567669875	2.04423785352765	0.828542015957596	0.0367840019977481	15.9586888380347	5.50228888420806	0.385538938597344	0.292428432705782	2.08414819417984	0.654857749712434	21.679931753139
hsa-mir-1258	0.746867499870627	0.364929533721765	9.59484588286024	1.65075368938865	1.81394858163089	0	2.02171779665106	3.57755580352281	0.0724996475881983	10.5502575441142	0.00411458787869723	6.84256085804156	6.42763544665826	1.04218668778247	11.8740036243634	8.29108231707855	8.57871520083796	0	12.1928249751664	24.0080587911369	13.6070098169469	0	1.63486002691126	9.05735839127161	0.0589480129346804	3.25062388310701	0.0572692732886049	6.15738006966101	0.970439698450868	0.68299895802751	0.970290032664191	0.0537649419462602	0	5.18557328862472	1.99039954832241	13.1308296625709	10.5143025843137	21.3346913382587	23.7916410896135	0.00473847726058185	13.039056263675	1.25794671681715	0	3.1595704086244	0.205859918949142	18.0166218355639	0	0.303040292126424	0.0731655049184312
hsa-mir-592	1.55936898861006	8.25155793389052	0.830434738517353	0.102055830615162	3.36304767991953	6.07706632004791	2.75178701558117	5.40350594979168	4.0112992798663	6.60825989819284	0.00388978695562558	0.970867143370233	0.745320418260437	5.16095844864215	7.91913597213442	6.87623430164663	1.17203576403866	0.816557773971143	4.67500568118868	0.689431454645951	9.36468069912229	3.37998094085189	13.3533966485648	3.78828627939974	6.28230135037282	6.72565437844744	7.4662457781532	6.15318494460602	0.970779722611851	7.65193049831473	1.94871236136416	6.16905672810327	1.91753517215739	1.04681790204355	3.98282977676474	5.05265991594073	1.41790398563301	0.605087220298047	3.12511245648577	3.06534429571529	6.06331825557489	4.79682997884771	6.09966734805156	4.902610468994	0.343861930006059	37.0720868775638	24.15294075629	4.46885091990123	0.106515015392033
hsa-mir-518f	0	0.106663475202687	1.77579654702469	0.0415794401801287	1.53486696125132	0	0.682877420420637	0	0.0288348492713593	1.30135624583268	0.00180121790498905	1.96270937600072	0.796166417641676	2.05250003922295	0	1.34881703141786	0	0	1.89170923100752	0.748696862657855	0.839855877019432	0	1.21865885940525	0.0619742343175187	0.0238714875183643	1.38546876467488	0.0232442462551909	0.00262088521289799	2.94867443565939	0	0	0.0219258248675275	0.963672459142953	0.00363322788386355	0	0.0010680208905034	1.29732939066489	3.03093777735732	0.479228967250839	0.00207239532272863	0.860937713567211	0.0184497141927938	0	0.509282823112732	0.313169478381839	0.243001482380903	1.36365196386325	4.29343348532081	54.3421940019449
hsa-mir-512-1	1.600935938182	2.73431527060246	0.84467772595498	5.59049423212574	1.67117505966633	1.49144867462262	0.639653775227018	0	3.84311667669657	3.85831997476049	1.02074027540368	0.973639533507945	4.12179712331002	2.06381414162163	0	2.72097256420107	0.780513801447791	0	3.76903269301082	0	2.55380608644704	0.822277145019174	0.492337364697541	0.106502278651799	0.0387402859398754	0	1.28689846175981	0.00411798099909266	4.90303591417712	0.7081830143046	1.9546140405375	0.0354778412012474	1.92689135933118	3.09965215098787	0	0.00167411941642892	3.8466955456436	0.631107361305672	3.97775786191694	0.00325345868432603	0	0.0296960055286979	1.73315497390252	1.75213870169031	0.340582002204794	2.51321555844693	2.81457406206116	0.55628473785447	39.5933160225754
hsa-mir-516a-2	0	2.8770360642645	3.50350144437734	2.966140258542	1.70879502628313	0	0	0.877718125279075	1.3795421834232	16.2762231804861	1.02150885416515	1.95307926925398	2.41120437234077	2.06664513612218	0.734092692136033	4.05679958782407	1.7222479996288	0	7.5540249701559	0.704024963708035	0	0	0	0.121134212930078	0.0432608203533662	1.27178630665898	0.0420717729291809	0.004554208308027	5.88030148980674	1.47904471485909	0	0.0395818964067575	1.92384713959534	1.043670478496	0	0.00185018511935542	2.64610829903396	0	3.28797531437799	2.04249326992232	0.833236079448252	2.39830970873316	9.77452984127184	8.66711520398639	0.367494735232387	0.280329269910696	1.36030248007682	0.614287763480686	18.7303517199697
hsa-mir-520f	1.60136986784678	2.73024906168641	0	4.25371799948623	5.94267805804717	0.706057462260166	1.37567233122438	0.881726634442138	1.36190071057929	1.36854870258523	1.02071651172626	0.973668657135725	3.27706427680005	1.03741932258862	0	0.0552045456963043	3.3180223390017	0	0.924108185910699	2.30367569348539	0.814497071078866	0	2.39730805535324	0.106086866137916	0.0386094287076405	0.593070415018454	0.037559500108826	0.00410522560838711	3.92004292880141	3.0978542754472	1.95467264610747	0.0353589274189072	0	2.07157492413985	0	0.00166896754782742	3.84520266317772	0	2.16756812323476	2.0406515166738	0	5.80497996818929	2.62789447044809	1.12763842546592	5.52361391076525	0.272081043701974	1.36019387450087	0.587686805844391	34.1815200014236
hsa-mir-196b	130.62331126949	74.5811285828435	28.6392462160463	57.3211347659351	233.607002548265	1065.59970017417	502.164387052007	595.759211485823	381.991231991417	30.7663059862881	188.304944916802	11.7223251294952	45.751322787576	289.045624818244	465.42947822197	34.8963920310461	29.7262004521226	846.655313384089	49.5548618559909	7.53643571481645	122.356922637954	1252.54367949777	214.371881563479	94.3243594875758	367.644622725196	1214.91210775075	907.566828496479	163.150683132634	50.8163779873175	305.432912197291	521.871989901941	485.849195747196	947.156148193992	83.9525866704593	117.504458749485	10.1087367949771	16.0413997090135	43.7687579500895	7.87349020397647	192.889452418244	21.5536561151193	2349.76258441717	378.091962614233	1205.91165953713	5293.54887364115	3506.27691990935	170.450172778799	2732.61748559235	2457.20885142036
hsa-mir-518e	0	0.2243195917602	3.50553788965705	2.96075429262518	0.0940383945680359	0.69845935444074	0.631306901440651	0	2.64008292934336	2.65180914933141	1.02143652409623	5.88124718976193	1.58205521635076	2.06637496737897	0	0.0614692334766903	2.2217505514984	0	0.921677767183414	1.48741802466339	5.15506182931353	0	0.482573424414585	0.119644024978405	0.0428081958720505	2.6855520935088	0.0416328073843751	2.05361526084223	7.84608997013139	0.700880550200853	1.95288109191679	0.0391713131086869	1.92413626964839	0.00626551502703787	0	0.00183272197741757	6.37209451275454	2.81205091073101	9.30256288798675	1.02468753008058	0.833710555309209	0.0327402010872336	7.08723965802019	1.12847247343324	3.04907640321636	0.283559163618798	2.80846377583226	8.20859257374181	32.9634179605554
hsa-mir-206	26253.046243418	59.6525505166777	14885.5119707159	48459.763702618	158.541248166131	1476.52932953823	56230.9884867186	13608.1121047771	35555.947681954	96.0441433612482	98601.901006424	24692.6486374314	28902.9940864125	68.1400490120745	254.224270815823	98907.2059736389	86534.2705191729	34.3029024962169	256538.032684904	174452.584005195	8943.500833209	14240.7026356628	48955.9966478386	238.070678601006	51.8709045684107	31.2158872674117	2423.38617671503	12296.2377532594	42386.6794492316	35897.444714022	1054.4781827704	78.1558879294308	15888.1079848479	2150.31444240453	268.868217400538	12269.9796233709	139.513581194632	164.278270845827	134753.44975889	62238.1296033694	28664.429634693	79.126276206028	10.3938231064687	12468.7281805881	1870.78992699559	1549.87752278602	1637.90236426843	34.4330943901113	310.43196700871
hsa-mir-520b	0	0.284522357288529	3.47423553298505	3.04693897253832	3.29683602865411	3.00499964884155	8.67296503045492	3.5991076456485	0.0617263458217379	12.8412526080737	0.00358467685980535	11.7588613630182	6.51500872883301	0.00646957976956264	0	2.82131134532069	2.6096244523461	0	7.5211566780801	1.46481198156752	1.65363366631881	0	4.76956107076877	0.145471748069715	0.0504136679834593	0	2.54547268255356	2.05692483367385	11.7581355397722	1.45779626094976	1.95012071326184	2.51196488942411	1.9197600136992	2.07920936379689	0	0.00212137706341942	10.2882280777485	1.31646107731702	3.18182958094271	0.00412733106652063	3.45278153599917	4.76246443498288	0	3.62444701427984	20.4001366561105	0.287334806520116	11.5476476976655	11.8255383274894	128.095928250875
hsa-mir-31	151.597185162796	794.084085220613	17.3419528732544	1582.50887143978	633.316939824774	142.813182483465	68.1074580063054	627.241424707878	1040.90179478697	266.610786252696	442.760145451735	68.4142036770592	209.755389483054	1025.03565854034	106.660522968785	19.5935257629189	5.63837636633425	1914.91729226756	94.4556595856199	0.693672731625516	502.306371515362	113.09666531744	443.623008441912	66.6740730063904	126.426278003751	870.182041508733	111.839533955493	126.213834003977	557.116855440825	202.307293737652	789.651783660438	2220.50341585977	392.140086033071	483.947961332714	24.8939105239369	195.037528623776	18.6966596285895	63.9652364606386	6.27370596264838	418.426718476312	187.441314840387	105.497985722209	978.798047060071	586.851898720422	469.316691118666	1307.67901091576	2679.69568241636	2174.45087681965	1112.73266721996
hsa-mir-519a-2	0	26.3800875947437	6.94986337554714	0.111975588014812	15.8833585027138	1.43479418809742	5.58899936348641	7.19787678949149	5.35108895239887	15.7596727945898	7.12518887397701	24.4712690654798	3.163923858518	3.10537230476929	1.50174311694264	4.2510591285021	9.0040756218131	0	7.48403337229269	1.4463923149424	4.18822748949956	0	2.22557862019108	0.180995738471863	0.0600944705873228	0	2.58316095636742	2.05993764175546	21.5310076478868	9.12920455537797	0	0.0547978703272287	1.91586733952094	0.00849527772169001	1.9903579046146	0.00247459103941905	18.2845616829651	1.29592255606084	5.82990389253933	6.12512215755837	10.4005105034905	7.19114750228148	26.3017370002252	3.00182696058252	15.7832433354552	0.305137127560158	2.08729301923305	8.41309387488177	94.9237326624855
hsa-mir-518b	2.39831012632427	3.0445965973489	3.48177409877816	3.02548802877822	4.76175023079131	4.58859585949226	2.06393504365611	0.873990264945732	0.0592421094975573	5.23094995235102	3.05398940623564	5.87427793098096	6.53838519368875	3.09753534041567	0	2.80568525776607	2.63536254830794	0	3.74662906361137	0.69655983611067	3.38035150966468	0	2.29882842580398	0.138585254092384	0.0484345705207281	3.3372261569503	0.0470875278300122	0.0050431335698744	6.85518451674579	0	1.95077623634454	1.29357818163735	2.88870841816144	1.04522597495653	0	0.00204723105808235	3.95122670482424	4.22639312144731	9.03265612294617	5.09681497460435	3.46057780260352	1.24360430737811	3.48161251356077	0.508914248623438	5.50192891669539	0.268199882667839	8.66481069997068	4.49740463884534	146.292084235873
hsa-mir-520c	0	2.39333465903433	1.76478989255144	2.76222928349456	0.0574218562455263	1.54564865067736	3.00873996095297	0	0.0329727092641108	0.0335313778965127	0.00204041239124592	0	5.10992276154355	0.00367033976486714	0	0.0385249284646819	0.86175765815052	0	0	0	0	0	2.55937275005555	0.0716456047656602	0.0272508915386234	0	0.0265291454497928	0.00296979410761045	1.96063275278207	0	1.96043216682377	5.80466627046227	0	2.06212928391545	0	0.00120953381942779	0.033104325143449	0	1.06934596744596	0.00234782767680169	0	1.19514924145959	0	2.38962820639383	5.3411037362418	0.244003280985288	10.2107980386741	0.502914250385927	59.9033146195361
hsa-mir-519c	0	0.0825768748389181	0	0.0330715898679762	1.48863589061453	0	0	0	0.0230704869616893	1.27696857194093	1.01623116020882	0.979239503493318	0.809239322921646	1.02925339466205	0	0.02685113497254	0.394083421866857	0.864811473271108	0	0.764316491615708	0.850408057655712	0	1.98555727902774	0.0488508165531575	0.0191443759769983	0.660233394570589	0.0186469339403196	0.0021239698361839	0.979176822675364	0	0	1.20449095451211	1.94410172675976	0.00294286800885799	0	0.000866207843052302	0.023160435882958	0	0.504978243806643	1.01868340162413	0.870215536502724	1.17104436498054	0	0.511897058170481	0.280087944074636	0.219596969741149	1.37031632420532	0.435626625011146	16.7427978977972
hsa-mir-615	6.44423374968469	3.40343274574001	0	23.3161999709245	1.81745815381385	4.49181605946864	2.01965970981567	1.76910611319662	25.9551293644842	1.4332255170549	8.14127171486399	0	0.74282804563677	4.13571108588502	2.29135306897095	0.0872378668429912	0	8.60248575404229	0	0	0.795720954845857	24.921731773459	13.1435540271475	0.179478211130053	6.33237899010939	3.24603549320332	3.82294547865553	0.00607087807919005	0	29.3209740853602	13.6947316396202	14.7180190989106	18.3432721858571	5.18646295108476	0	0.00246043687357078	0.0737732093937788	0.602050921375849	0.390927020420399	12.2377500489724	0	11.9019717000992	2.57066849660057	34.7876180713314	29.5123702542955	19.1837199758088	13.0508203996857	8.07271357731345	8.74891179565057
hsa-mir-3607	8.8049596139752	30.1019359287559	10.3839708142569	13.7108272377301	23.059711722922	22.6026399259001	141.599221231479	15.262897664895	33.2442081166407	117.089779988566	9.16688773111541	33.2277510374596	222.230282016472	215.691815572087	14.8359002642618	99.9671705040735	7.84051088615038	96.2041268781243	116.028627740837	15.1368039672744	327.204773814376	15.2609886425696	89.4184396540726	22.3971852456563	1.34361076349774	25.876855295461	21.4295410795929	70.7962941627707	104.590453605186	20.3843589168455	7.8101936617969	34.7665898381981	82.8674433098382	16.5932801017882	23.8981693013851	85.8937117761497	33.2816219373259	52.1992776219445	16.9437745615894	15.3154487724227	34.5245810191922	37.1859304762407	8.64528712870161	76.2519827491881	382.610111749525	472.523539130032	71.7785940167815	921.491292266815	649.5300675227
hsa-mir-573	0	0.137712535878487	0	0.0518834177963849	0.062507249235311	0	0.663967600022881	0	0.0357242786991983	0.0363335508133764	0.00219698334580415	0.97596606875266	0.782728927109515	14.2967059579051	0	0.0417851498265041	0	1.73741149209541	0	0	0.828920849991424	0	0.521597307404287	0.0781978447984511	1.26397975926394	0.618975163150569	0.0287064847401962	0.00319829188004533	0	0	1.95919014916235	0.027057835288271	12.6789633227679	0.00443630362012176	0	0.0013021247182865	0.0358678044946793	0	0	1.02170624563506	0	1.20129464915845	0	0	6.83059905595178	0.179153925356231	1.39007447530398	3.66495434983925	4.26363001514148
hsa-mir-521-1	0	0.0617013445793745	0	0.0253069200369061	3.96527112519679	0	0	0	0.0177492178127816	0.0180391003549475	0.00113742504745987	0	0.823005289787958	1.02692614370475	0	0.0206153651534066	0	0	0	0.780909503765086	0	0	0	0.0370800249711273	0.014760645787729	0	0.0143810916940146	0.00165368773079927	0.980801877645749	0	0.980703964192054	0.0135819009905608	0	1.03022567496661	0	0.000674918104709821	1.24987661249728	0	0.533855055048767	0.00130831673755699	0.879872787675065	1.15678591535331	1.80981932421125	0.509783020592556	0.304072388396443	0.236616790639381	0.640548606011971	0.481966420108397	7.20734857834146
hsa-mir-525	0	0.253869311935065	6.15977654217388	4.39743687992948	6.18972666899213	0.692498557741992	1.3436843978352	0.875161536265908	0.0570541774711653	2.67947101509429	0.00334700303744762	9.80388000544767	3.22516806389002	1.03981187770421	0	0.0673070721634532	8.65464813321882	0	2.80505734128435	7.02932980043622	1.66111591296208	0	0	0.132606781717436	0.0466880664759848	4.06210688968675	0.045394742568645	0.00487930213943577	6.85766109995685	5.41202627356603	0.971850211319431	0.0426883442202706	0	3.10793552752105	0	0.0019812379766162	2.67003703980253	2.05109090920665	4.98291564422742	0.00385330726800626	1.70484883273832	7.04464233057886	3.48862682765413	0.509883175756643	8.05407537795884	0.281754632538664	3.535016881051	4.58168412332636	28.6803055652075
hsa-mir-520d	0	0.09833144271641	0	0.0386891838651351	0.0463399645541494	1.57506165821647	0	0	0.0268843316036998	2.48066067981723	2.02836560489688	0.97817058038765	0	1.0307997492037	0	1.33928687130607	0.911824446456612	0	0.936721522130016	0	0	0	0.552741472579164	0.0574889425444317	0.0222744698940343	0	0.0216913919609593	1.02489686504188	1.96356766661247	0	0	0.0204654226796413	0	0.00340153781678437	0	0.00100034940882615	3.64591228572608	2.25318782299546	1.11674312115815	0.0019407532514048	0.863947839668741	1.1806983032804	0.869348775205039	0.511332154670785	0.285351118468787	0.223355085973412	0.642023447165875	0.445636816359816	18.1535829598845
hsa-mir-520a	0	3.22811036792881	8.75975191854157	5.94220451819396	6.40642389791058	2.21279500860461	2.75864854677681	2.68076255743244	10.3776453866173	7.86828767861698	2.03989486455851	9.78926988678592	9.77532084993544	3.10175761068269	0	0.0785403649782381	5.41471237669842	0	14.1130056609081	2.22917723435183	2.50084176979013	0	2.86633897730042	0.158502606290743	0.0540654335647885	0.566696890778081	0.0525425192139786	1.03345290630195	8.80826247630683	0	0.970771224471857	0.0493603566118357	2.88425210550593	1.04657651912403	2.98675964661661	0.00225644211808218	4.0049887334926	1.30696507746165	19.1287231982531	4.0833402151917	4.31585458356253	2.43696955560118	6.10738789471194	1.12953967531745	3.0547576808605	0.289986249172774	2.08388870898328	11.8817790430005	68.6266984995379
hsa-mir-518a-2	0	0.162015018746173	0	0.0594652297966345	3.03381327684619	0	0.652321247420434	0.88678833106091	3.78286438752095	2.57922567447228	4.05861919058805	6.87894474161828	3.31507043696336	0.00445956483943988	0	2.67124580358848	0.325263651561692	0	0.927464541881014	0	0	0	1.79794895143024	0.0903757221138051	0.0335549848082946	0	0.0326531087593942	0.00360693538712631	8.84839341707956	0	0	0.0307609745119868	0	0.00500523777995077	0	0.00146754628107704	2.57142750951594	0.643960345610483	2.85548859854025	2.03842860582325	0	0.0257953122501172	0.851230765652218	0	0.333643169172833	0.257229451641074	5.01352575082921	0.541787922578372	25.5173462183916
hsa-mir-518a-1	0	0.202765207828488	1.73080435467874	2.92405805170308	4.56344917809559	0	0	0	0.0484418066676588	2.62901754948052	0.00289582761753648	7.85198193661017	0.763285171012475	2.06449225464813	0	0.0569482635723498	0.774995179128056	0	0	6.34038875786458	0	0	0	0.10982463856932	0.0397817901419023	3.43747528739669	0.0386970574347151	0.00421924422443565	2.93642870234692	5.50782706640399	0.973196230531627	0.0364240609579735	0	2.07243625025572	0	1.01237806002587	2.62042659418425	2.8399346753006	2.74949134121337	2.04113441075258	0	4.67634768723998	7.11689485504485	1.75043945499317	10.3969896576858	0.272543488420376	5.72797425647194	14.8529476685198	25.7269828937009
hsa-mir-3662	0	0.310507066943621	2.58353036888212	5.92707627391344	4.86828691930634	4.54144308319898	6.40456400232075	6.32304727470345	0.0654289144400235	2.72208007761958	1.02283847265908	0.971091313415232	8.13374530523816	8.24248482175429	3.91316031324313	0.077451833233495	0.281767403283848	2.54913351938858	0.917040033359795	0	0.799134066145601	5.11761611254124	0	2.02904724365155	1.33302935317005	5.37013964292926	1.3233820390577	1.03334727961005	1.94949008436745	1.45084832150312	6.84787015573354	10.9492472311668	28.071485410813	2.08072185269196	0.994633389610209	5.05188703495102	0.0657103809303821	1.30865332595376	0.395931148674954	8.15456482877713	0.82475394980862	2.43479058170456	6.99628923666009	1.12884294590918	21.609312635568	4.5868929414754	15.3593328067345	4.37733269611831	25.4518751491357
hsa-mir-526b	0	0.356712860331036	7.84200825932231	4.57810006374842	4.96427123380833	1.43748585465836	7.7777043920883	2.67403783359509	2.73378850761613	37.4990189257751	2.04072295247918	17.6204340753657	4.80061209358173	10.3106015843628	0	6.9300045288397	4.38397396492796	1.67498500087781	25.3891375923687	0	5.90528170467109	0	2.23438428016787	0.173599824423851	0.0581493168108138	1.22818857191155	0.0564962792638757	3.08421727663162	19.5790493288623	5.28718709519966	0	0.0530450466005359	4.81329651024301	3.1172335284551	0	0.00240485828321724	5.3360854621116	2.70803325562583	8.09976705227008	5.10464939128194	5.17208336179172	4.81499782224011	2.57335661207397	1.75093155501719	5.60183003146054	0.28988433765441	7.1684740032549	8.28783561119238	192.14529981159
hsa-mir-4443	8.860109419025	11.6826803860456	2.565858637003	36.6914294526733	30.1915031170117	1.43177544888052	2.01199973367284	4.47251125687617	14.5074937578436	0.0794408580591179	7.1276848863402	4.88158700744009	0	5.1692731096945	21.3433557162347	0.0927849159095748	8.43301649380841	3.39149254684157	0	16.0676751903593	0.794862817409228	16.2189695321112	0	0.193309585125741	0.0632549750994968	9.31060860852773	1.33684135715549	2.06053532163504	3.90309364003175	9.84951269915328	15.6439247733539	31.8807673974188	5.7730091849256	9.32833000973926	4.97801578729722	0.00258659961942609	13.2213618429477	6.20714085507597	11.8050435085751	5.10778157960374	8.6284649871557	27.3333054441204	7.80627310168536	1.77421550543069	5.11698171080532	0.216031082940907	1.37162847165136	4.03855393755288	1.56294956702994
hsa-mir-522	0	29.0217357021077	3.46206865325097	0.0992179624703484	12.4301066060887	0	0	3.58945568138765	5.27997771005241	0.067320581566412	6.10379742621337	11.7506953570978	4.00824285978534	2.07206751507445	1.51154387140784	0.0782804328683884	7.3409643739088	0	0	0	1.64765658525135	0	0	0.157888549675371	0.0538960322361977	0.566872773727538	0.0523784686984041	0.00554761400724058	13.7111229544266	6.10922249224832	0	0.0492073793799401	0	0.00771374072481423	1.99062858043023	0.00225022615896764	9.11200841978072	0	3.14002971803485	6.11953824214637	6.95139981043238	2.43645485324572	25.6051991530719	1.75327594046772	0.395462071474494	0.299019408491519	0	0.67778226505976	28.894762979992
hsa-mir-527	0	0.224442767118621	1.72408684660888	2.96095473234474	3.18309752266946	0	0	0	0.052229076255188	5.15019142914777	0.00309635652017715	9.81221038154417	3.24864192240377	2.06638505031156	0	2.75813908895299	0.760339334989388	0	0	6.29001755591295	0	0	1.09266996041628	0.119699241841716	0.0428249982447853	2.68539554050708	0.0416491031770447	0.00451252266733027	7.84606037327132	4.6620003154031	0	0.0391865561804483	0	2.07456964962139	0	0.00183337089932789	2.64296437965371	2.81190294632644	4.48439301713201	2.04232920628209	0	4.70232359720178	7.08707933282184	1.12794503212874	10.4741265728406	0.278471368485819	7.18199551821404	15.058346030157	39.9524435807646
hsa-mir-211	0.746011953257369	0.389084032164723	99.3427077587559	0.114304781762068	0.141769872696322	0	0	0	0.075371142590261	0.0767802437615646	0.0042517093656258	3.90424258906676	44.0249512201698	0.0076844584262834	0.717288106832382	0.0895894842471838	0.276811384680226	0.814111719856655	0	0.686083837220599	0	0	0.4593577365526	0.185297342277829	0.0612094867911277	0	0.0594575215644162	0.006205068648518	0	0	0	0.0558019981208622	0	0.00863379817945242	0	46.4495581167712	0.0757026819079627	0	0	0.0048966622487594	94.4081510380093	0.0463364492179674	0	7.35814741828996	0.179149524921368	0.144947992491057	0	0.2588606423777	1.4951878887155
hsa-mir-520e	0	0.0380017575594264	0	0.0160214452613775	0.0190025975523381	0	0	0	1.21903075872174	0.0114911430007398	0.000735747272648274	0	0	0.00131980218433714	0	0.0131031402659217	0	0	0	0	0	0	1.39403095337166	0.0232524114131707	2.28920434169352	0	0.00919034244330699	0.0010691712266917	0.982988382100111	0	0	0.00868576317551084	0.972392274924493	0.00147978604837486	0	0.000436764627738548	0.0113521897918697	0	0	1.01522608140224	0.893165104394523	0.00734625635843048	0	0.533624219634912	0.185963697384981	0.150143454928544	0	0.269969763673005	13.2979906740391
hsa-mir-7112	0	0.0762405945428621	0	0.0307543186552085	0.0367086485157538	0	1.5082977422459	0	0.0214884792134845	0.0218426392787466	2.02611949377458	0	0	0.00245213477425757	0	1.3120417733772	0	1.78016320042669	0	0	1.75647535060368	0.860003791836968	2.00743004350196	0.0453176993014419	0.0178431010364453	0.66653242761841	1.21193745866409	1.02310928018625	0	0	0.979540018837133	0.0164082646954815	0.96698750917429	0.00275038587212023	0	1.00939365648357	0.0215719432685388	0	0	0.00157040631329228	0.872971249709384	0.013836468084529	0	3.31053340345433	0.144697087229001	0.118328236633808	0.677538923579069	0.204294427571824	0.0549098590960676
hsa-mir-504	4.01334941153132	0.331118320077527	0.830292201087715	5.97347505666874	4.9136175887551	3.74899929198476	1.31942370736044	0.870182660179671	1.4166772097216	14.2991945398164	1.02305019664118	3.90726109392453	4.81790161242676	1.04170344041476	1.50843676217213	10.8707743458387	11.1143607205209	0.816406364224355	4.67441211903675	5.33337872514834	6.78172420621866	0	2.8539437796382	8.88501277687009	6.28555179145703	7.41319730073368	0.0539894296239782	7.17663419875862	6.84593269400585	8.42798336043571	0.970602398508614	0.0507092877636719	0.952752504111165	1.04686876824846	2.98663609024599	0.00231106573514461	0.0685058241883634	1.30366713508868	8.18128781996299	3.06545477974779	3.43474250007889	5.97311445792347	14.9321915722389	2.50387670874215	0.197430455590141	0.158834760618831	0.658023715071227	0.288911962131781	0.0707936365330892
hsa-mir-1304	1.55061400040856	3.47401347597415	6.06214739361063	11.9392722433979	12.9073645829396	4.47617515939313	0	16.2472000208142	6.67710473715914	0.0780873576298702	18.3096140578224	6.83929248509417	4.77750819567549	5.16837133259358	8.62745488594127	0.0911585331090867	11.7076638531495	2.53167533217417	4.66181206013164	4.50762311597279	0.795021882514294	7.64404373095862	12.4322241360901	7.45718397837305	11.3328029492117	9.33210079311061	2.5890181119792	0.0062938843486906	7.8174473613188	8.32700431222943	20.541356271705	22.0893799661219	8.67058605052597	7.25793683153227	10.954439360769	2.0244279685638	1.43069484999193	4.80453465404733	3.0671480492809	12.2423676029163	10.379093909387	11.9441430119154	13.9496513421625	66.3034523805182	5.59347111616515	0.287409671158187	12.2776377618186	0.637797769901859	7.35285985377525
hsa-mir-518c	0.758770297074365	0.244074064217887	4.38474066931891	0.0823032840225884	1.72600937169049	0.694313770508284	0.626625032000385	1.78561323964565	1.38718467114594	10.1766779321781	2.03758700752116	11.7713040830643	0.755179879974165	5.14740690559804	0	4.08521902175345	1.70113053137214	0	7.54360212268886	0	2.52760937979025	0	1.08147876555983	0.128372271650147	0.0454347941513515	0.578860418836825	1.30554527265301	1.03187825969068	7.84155058781876	3.04528857675993	0.972071244231659	1.28677624282846	0	1.04435885397282	0	1.01291551872356	1.38888418067174	1.33257201847906	5.01381584138433	4.07743612418692	1.70731495183897	2.4069458767024	0.837605026673371	0.508796181844995	2.98652192737193	4.59305453283893	5.01733860237244	4.38945078011219	50.5479198696104
hsa-mir-374c	0	0.0530963740498579	0	0.0219950079202107	0.0261543793269	0	1.55427165514537	0	2.38474668838385	0.0157129576870469	0.000996143316443043	0	0	0.00178789768329574	0	0.0179428193721044	0	0	0	0	0	0	0	0.0321174845362507	2.31681011661975	1.48933187266227	0.0125409264986458	0.00144803116557007	0	1.64580364195459	1.96972012779525	0.0118469762930292	0	0.00200492683002293	0	0.000591176445181918	0.0155210308544607	0	0	1.01652490542748	0	0.0100077385904021	0	0	16.6682746891253	25.3372124238484	0	35.9243846332493	0.0770907739581013
hsa-mir-520g	1.60387383545483	0.189723573009002	1.73534063469279	0.0676307787444984	1.66363065681246	1.49497094364841	0.641631161750215	0	2.60315695957988	2.61407657210405	0.00276803259090375	1.95537194624532	0	0.00498696012901578	1.55708514176104	5.24586982053587	0.785365876527766	0	0.924573584705259	0	5.19770546962893	0	5.04622456462031	0.103728656900515	0.037863898702393	0	0.0368360117879586	2.05108927008915	7.85510287778263	1.49912367898697	0.973624647133378	0.0346813219681364	0	0.005598125221562	0	0.00163955595618881	1.36046922220777	0	7.08490880168641	0.00318600959664084	1.72443663379991	4.65949598019788	0	0	0.295936731753448	0.230873973599063	5.79432213090035	13.3327419337061	36.0987101081534
hsa-mir-4784	0	0.151372417037426	1.75121799691762	1.49721161039474	1.60965165506189	1.52199534315165	2.17752580496382	1.81105414595418	0.0385774798172684	1.33930711288682	1.01936574553675	0	0	2.05891819516687	0.755292921481851	0.0451734162902677	0.331498402410051	0.841469543158468	0	0.726978222699028	0	0	2.48726231698772	1.78274883827259	2.45428986489524	0	1.26468160864146	0.00343231792287157	0	1.52598357434897	0.975131370672227	2.41549323234835	0.959937363225089	1.03925539163051	2.98933784718383	0.00139688622282974	0.0387335089015135	0	1.64198162248591	5.07946039484514	0	1.20741275536831	0.853687279397897	1.15330881341941	0.237175247827658	0.188462822516006	1.38454063786908	0.357114066487737	0.0816066014850119
hsa-mir-1283-2	0	2.06665365518971	2.7397563550967	0.0257509259844523	0.0306700798395912	0	0	0	0.0180550662836118	0.0183501640278091	1.01502314805308	0	0	1.02706547253201	0	0.0209730750427456	0.423645396175378	0	0	0	0	0	0	0.0377479328707871	0.0150131271871851	0.681259294791506	0.0146268479230276	0.00168102511731572	0	0	0.980605795341605	0.0138135357386734	0	1.03038225798077	0	0.000686045548350445	0.0181246181667163	0	1.20515358744184	1.01729158209194	0	0.011660128416669	2.73967222364154	0	0.246102557045527	0.195012496355496	0	0.373009924406866	5.67258541611732
hsa-mir-7850	1.66537212980344	0.102545781757358	0.867899654637995	0.0401579185927299	0.0481301715636879	0	0	0	0.0278765132343831	0.0283431019597676	4.04964261507515	0	1.66013136601073	0.00313726982202911	0	1.34415602642686	2.62665615485748	0	0	0	0	1.74555507622658	0	0.0597647060541651	0.0230871566439861	0	0.0224816447817054	0.0025391570139226	0	1.57365132360708	2.94910781448977	0.0212087051534591	0	1.03501564578881	0	0.00103485034256534	0.02798645261927	1.45313731588696	1.10836073641006	0.00200786266431247	0	0.0178512543407604	2.69534765897503	0.545586830705803	0.158339377250388	0.128939389427949	0.671528320850913	3.14864011180043	0.0591997311046413
hsa-mir-524	0	0.0581663153664706	0	0.0239543952979006	1.43702792448205	0	0	0	1.24463953600989	0.0170903968760877	0.00107998998338485	0	0	0.00193873345222281	0	0.0195248685519066	0	0	0	0	0	0	0.600845061342058	0.0350492720578081	0.013990181612369	0.686955725750986	0.0136311011278142	0.00157007392214786	3.94744714837714	0	0	0.0128749089865221	0	0.00217417840013084	0	0.000640877843955862	1.24564793444738	0.718758987603004	3.37628793854499	0.0012422236285142	0	0.0108717679691026	0	0	0.197807258154182	0.159119266243739	2.1609670427743	0.289539784258516	6.84472540317188
hsa-mir-1323	0	0.123153844540226	0.861274287292478	0.0471413928764869	1.56404187146713	1.54748740747085	0	0.894591306930006	1.31082123125867	1.31638464196893	0.00201710885738932	1.9609379889784	0	1.03292539581646	0	0.0380437779253183	1.95875103362415	0	0.932603142070764	0	0	0	0	0.0706856870956392	0.0269193367065109	0	0.0262069258637438	0.00293579268159633	7.87714514573237	0	0	0.0247103633716577	0	0.00407109252936583	0	0.00119575016858425	6.06676310588923	0.664154860612333	2.34514009052273	0.00232099132626135	0.855526729324267	1.19422078703503	0.861230494071266	0	0.273803063991952	0.215092102868429	0.643235068800882	0.423786380798479	16.6933590516183
hsa-mir-523	0	0.0726537696862241	0	0.0294274600183712	2.7554554975672	0	0	0	1.26140415152672	0.0209187558892544	0.00131021003430476	0.979978408663756	0.815464086855153	0.00235316471817867	0	1.30733048437926	0.408005082060103	0	0.941861254735441	0	0	0	0	0.0433024649658224	0.0170953243696815	0	0.0166532822682917	0.00190529817079002	2.95493727441097	0	0	0.0157229304292538	0	2.05199177860913	0	0.000777297492781714	3.57815861003081	0	0.517802247628892	0.00150716664860417	0.874596362073636	0.0132620686720366	0	0.521935837803845	0.223699887523478	0.17850350743785	0.651456323796977	0.33353097238332	13.6078803972705
hsa-mir-517a	1.55032070658203	0.404615268232241	13.945194860095	9.03598089549867	9.78594606724256	0	4.13961748198186	0	5.37552858085283	44.4395052846625	4.0761448550212	31.3143621755804	1.54372248231508	2.07487916292267	0	0.0917582269316344	8.91452462838507	0	41.3131986388072	1.44386524049358	5.02905546054862	0	11.8139217987524	0.190721883383833	0.06259876422375	3.90414642073682	0.0608014835460087	2.06043126462918	33.2706036571262	7.55367210804997	11.7305408074429	0.0570524591528465	0	2.08415862616023	0	2.02445388623695	33.942806534381	2.69063447204509	15.1420939903746	8.16592989862627	12.1183840242816	4.83935429085184	5.18564287862446	2.37419691727069	15.5728263946582	0.291010017300183	11.5393233034408	29.4988491526392	122.673463370275
hsa-mir-517c	0	0.200738164652918	3.52113301838051	2.92043774377746	0.08595829941279	3.08293920725332	0	0	1.36536101717775	3.86695184501123	1.02087445502874	3.91948694925157	0	3.08947626865777	0	0.0565110594765278	1.26475537585517	0	1.86905961540667	1.49942252093875	0	0	10.320266520538	0.108884907665204	0.0394881094125651	0	0.0384121116929509	1.03045571734144	1.95451373160505	4.70304212920993	1.95428252087976	0.0361572888613597	0	3.10048754002215	0	0.00170350123291596	3.85518989792539	0	6.40214891394801	0.00331080532284522	3.50132726812027	1.22588054171616	0	0.510208893372574	0.297988963139777	0.232325543588525	0.640962847351018	0.470035025161419	8.58078910270195
hsa-mir-517b	1.55032070658203	0.404615268232241	13.945194860095	9.03598089549867	9.78594606724256	0	4.13961748198186	0	5.37552858085283	44.4395052846625	4.0761448550212	31.3143621755804	1.54372248231508	2.07487916292267	0	0.0917582269316344	8.91452462838507	0	41.3131986388072	1.44386524049358	5.02905546054862	0	11.8139217987524	0.190721883383833	0.06259876422375	3.90414642073682	0.0608014835460087	2.06043126462918	33.2706036571262	7.55367210804997	11.7305408074429	0.0570524591528465	0	2.08415862616023	0	2.02445388623695	33.942806534381	2.69063447204509	15.1420939903746	8.16592989862627	12.1183840242816	4.83935429085184	5.18564287862446	2.37403161412576	15.5360887300581	0.288996368598795	11.5437823135038	29.3538493516106	122.538214990762
hsa-mir-516b-1	0	0.141017169017182	1.75625632525091	1.48461571861716	0.0638084515739714	0	0	0	1.32541821028858	3.75388546437736	1.01898145038019	2.94368005627224	3.34394283104436	1.03425200741323	0	0.0426154793963728	2.44736572258794	0	2.83664054404864	0	0.827904332365369	0	0.519481059374115	0.0798801077211345	0.0300607725435713	1.34111996847984	0.029259356912865	2.04654032771545	1.95909140898561	0	0	0.0275768456619057	0.960701675769566	0.00451656946506246	0	0.00132548404274202	3.74386892097853	0.65403455523097	2.92526529461453	0.00257365340627208	0	2.3383519354447	0	0	2.64857002011186	2.28237745815807	1.39366907394845	0.32221053185386	9.5828777886958
hsa-mir-9-2	823.594327751987	101.110569258493	309.398645985145	347.526858774914	1941.22413091667	1400.937074047	14442.8974626976	520.100406702655	156.616816525742	761.047450731777	199.502225631082	424.210452216785	1192.91227773656	826.872500911712	1082.22369091881	1247.27006519998	162.354700972797	1195.08062434673	681.909920869059	498.403696517282	583.292624189963	486.576331756838	4268.00067350557	477.797260076502	18675.8254079819	22647.5118889689	6241.32458240743	642.319015138755	100.664245207654	355.407769623839	491.563744424977	580.167778435255	406.583843311475	326.444481129232	326.625082053259	817.530452669721	1329.22175394337	886.499051296793	1298.85457613502	605.192543265137	231.500181990526	486.472420515194	10271.4907985844	3119.27697545249	629.910604508086	18267.8022840458	432.446800011001	513.207314791116	356.62622114127
hsa-mir-515-1	0	0.0751229583989476	0	1.38912483630198	0.0362100883018243	0.764674318505037	0	0	0.0212064868993231	4.74244291299195	1.01579406350594	0	1.68979415805433	0.00242144619144125	0	0.0246638392458826	0	0	0.941322214280247	0	0	0	0	0.044690947483745	0.0176109712136416	0	0.0171550367058513	0.0019605159877811	0	0	0.979625092004834	0.0161955403987355	0.967123991527112	0.00271593765574529	0	0.000799754488797183	2.43144790223858	0.701052491315812	1.1704682519567	0.00155079827789345	0	0.0136582102593367	1.79841758639613	0	0.152123701627796	0.124116236411	1.43759357419577	0.215837681987213	4.07342749795632
hsa-mir-9-3	851.829973043654	118.849554095154	345.03680353227	302.415827215754	1874.29831296557	1388.0831123757	14513.9264771848	548.896977245085	148.658351326193	822.346709644682	224.948204725532	434.962536066804	1235.51945062797	780.419756205393	1034.34715761138	1268.12460930796	146.280725047646	1174.47454795863	712.779433709312	526.562831777084	618.749663081787	479.770294762484	4185.72385833729	474.110116075996	18826.1555617447	22575.5483240598	6379.43177163072	607.433235872024	92.845141416066	309.929210460366	535.541378848563	634.704749870456	403.693345528969	320.226724607744	329.612520014332	876.141713782945	1342.49937910885	853.067543014617	1291.90439690213	583.761050371525	237.548000839062	473.294113859635	10381.8806072822	3076.72437663984	512.695400714623	18524.5687910804	426.640978366715	449.635166318749	353.739660146049
hsa-mir-9-1	853.443454831277	142.500249880349	325.913882515116	306.926960624195	1913.47482176674	1367.66840218842	14531.5103560145	525.499758711767	131.415007396636	829.009630688306	213.751974641509	455.489243616034	1164.77528390679	844.421324513386	1054.7535103583	1238.92860089094	153.871210470837	1214.82794610799	691.264311368808	521.996482444146	601.021132875814	489.12859176254	4320.30248719158	446.456286418491	18740.255169529	22644.1723300995	6291.54622773024	609.48534040289	96.7546937752551	318.266925242249	495.472866453	544.222888648101	426.817339461385	338.879984361431	317.662769461568	887.257640616379	1386.31453828012	850.281614765262	1260.36307962505	555.185719093201	227.180336998316	457.719730020109	10403.6115388305	3026.66281897542	522.888191492432	17998.099678279	400.514729324911	490.770295938336	404.253888844978
hsa-mir-516b-2	0	0.088720726445663	0.872981299374584	0.0352864500697349	1.50085347540396	0	0	0.903663641205873	1.27855874280966	0.0249858928547332	0.00155033549068251	1.96486040605823	0	2.04940172003048	0	0.0286221930231679	0.934017392769229	0	0.938529552751104	0	0.847516209468061	0	0	0.0522441522947558	0.0203826136763476	0	0.019851440681068	0.0022551461311332	1.96475420768755	0	0.978635875103874	1.20917824241688	0	0.00312504127930618	0	0.000919513599108301	1.27971784782174	0.688868462350836	2.48071139074106	1.01907925336823	0	1.17491555387387	0	0.54622327858217	2.40003075062115	0.127951320668605	0	0.22358181587552	16.8460776082408
hsa-mir-520h	1.61514269098394	0.169115475643439	1.74336421285759	0.0616048998760723	0.0745441962443815	1.50853736804831	0	0	2.5781861226619	2.5885764661328	0.0025541513225662	1.9568595508308	0	0.00459951783793755	1.56938519880772	5.18702437196542	0.804617778077442	0	0	0	5.22727144846305	0	2.44675035120607	0.0938504945937501	0.0346907743163188	0.603167242969672	0.033755911428916	2.04932148954362	7.86119955938345	1.51260912265994	0	0.0317950052403926	0	0.00516255031850954	0	0.00151322351391536	0.0423047258240843	0	4.70446713471854	0.00293957791689903	1.73274858453579	4.63084912393714	0	0	0.246968382522854	0.195645683139096	2.86944642339182	12.0694431514459	19.155154120128
hsa-mir-498	0	2.06779773558707	0.884054460573728	1.36842079996556	1.44782002132229	0	0	0	1.25046843592945	1.25485842289424	0.00115957059096508	0	0	0.00208194468424228	0	0.0210373205272737	0	0	0	0	0	0	1.31407800414691	0.0378679835931324	0.0150584603300333	0.681011624849612	0.0146709727239507	0.00168593027613001	1.96831304193666	0	0	0.0138551234094507	0	0.002334889858291	0	0.00068804204811726	0.0181797623270055	0	2.61728727274892	1.01730746447032	0	0.0116950449348171	0	0	0.169005657033634	0.137171389986163	0	0.242521259716177	1.48527087928402
hsa-mir-5683	45.2595784840322	15.2352029615598	5.16974536436825	22.6065770162658	1.83679187084643	13.5444305127691	28.8426457490568	1.76662776626385	9.38792324024378	0.0871071451201235	4.07755505750375	6.83454923530987	95.2176598483798	1.04242690714724	0.718428706662275	7.08338177172101	182.915250727256	0	66.4805788350188	33.5198567107229	5.85541042207097	10.162575555954	9.85918395825667	9.48330488158069	0.0691206839206924	3.87986040144024	1.33686763157446	37.957585648315	0	18.1460102735171	1.94699602281792	0.0629130103642765	4.80477123868898	3.1213586842439	5.97343017538978	27.2846128975051	108.157781746037	0.603475971084503	154.037596230292	2.04795668397768	2.5455170705933	52.5906535515366	0	16.1362733195369	10.7371223430567	0.311185427583954	2.09027310239391	0.72173822584822	3.02945183809801
hsa-mir-519d	0	0.126166307269135	1.76413429976306	1.46548680953551	0.0578949798374199	0	0	0	2.51803561295852	2.52719960669365	0.002055125968498	0.976551002082015	1.63916817533948	0.0036969231488167	0	2.60970960625061	0	0	4.76001199218341	0	0	0	0	0.0722536992321077	0.0274604912741034	0	0.0267328365831688	0.00299126320496701	4.91716908839132	0	0.976360624829953	0.0252044112113807	1.93598600668001	2.06232149662222	0	1.01088076516166	0.0333625418765889	0	2.98265569319897	2.03544716456401	0.854610306913872	0.0211815152966591	0	1.17589003978431	0.197932074749516	0.159213493963045	2.16084881816257	0.28974782783116	12.0927412767355
hsa-mir-3664	1.66613028278527	0.101755476111967	0	2.70372025610344	0.0477955865475385	0	0.686375012576299	0.899947476182044	0.0276913317057976	2.48670243341288	1.01725673099554	0.977953806082439	0	0.00311767642825145	0	0.0322872796584193	0	0.856996777408951	0	0	0	0	1.22739919641608	0.0593390481399373	0.0229355268025989	0	1.2323520551143	0.00252332416583673	0	0.748207119685454	0	0.0210700429360909	0.964158994055926	0.00349763139716358	0	0.00102842336221104	3.654415981841	1.45427345859534	1.76062796659714	0.00199536035059295	0	0.0177354973686194	3.61639202880039	1.21186698935481	16.7334780244642	2.10241865393715	6.93155756721436	3.12837327407758	0.0584023394295596
hsa-mir-3161	0	0.0700945981912866	0	0.0284740011414646	0.0339532619379944	0.768722715527296	0	0	1.25853549186979	0.0202538475945817	0.00127052005998987	0.980177918464786	0.817160103787215	0.00228168766072623	0	0.0231638980554462	0	0	0	0	1.76246563155242	0	2.03004621566442	0.0418578388418423	0.016556778962927	0	0.0161292110000245	0.00184749204398035	0	0	0	0.0152292299791638	0	1.03132370070723	0	0.000753783619024506	3.57100061166991	1.50706608592952	0	1.01782468231393	0	0.0128480931646844	1.80255242124698	0	0.12830265408895	2.00970314960484	0	0.179219466513321	0.0495766008631895
[truncated: 306 more columns]
