# Supplementary material for: Identification and validation of key modules and hub genes associated with the pathological stage of oral squamous cell carcinoma by weighted gene co-expression network analysis
Source: PeerJ. 2020 Feb 4;8:e8505. doi: 10.7717/peerj.8505 (PMC7006519; doi:10.7717/peerj.8505)
Supplement: File S2 [file peerj-08-8505-s002.zip › miRNA/diffSig-miRNA.xls]

logFC	logCPM	PValue	FDR
hsa-mir-381	-2.82803690037187	7.11046993508035	1.38490530113873e-52	9.07112972245871e-50
hsa-mir-885	-3.48580610523962	1.08200968837532	6.13164731849385e-34	2.00811449680674e-31
hsa-mir-378c	-1.99992578231331	3.62754949279875	1.98416099791506e-32	4.33208484544787e-30
hsa-mir-378a	-1.76318178602437	10.4346792421732	5.91842530413635e-32	9.69142143552328e-30
hsa-mir-299	-1.9330652716165	3.38445296801096	1.42739038988182e-28	1.86988141074518e-26
hsa-mir-411	-1.98498180608269	3.95173229678337	5.3218083905126e-27	5.14035554211102e-25
hsa-mir-30a	-1.64224839382188	13.5273203948112	5.49350973966063e-27	5.14035554211102e-25
hsa-mir-375	-3.00490286314241	10.9852920473667	7.50678821613961e-27	6.14618285196431e-25
hsa-mir-101-2	-1.30325051750823	11.9003452898688	1.39274124990567e-25	1.0136061318758e-23
hsa-mir-101-1	-1.30173457031069	11.8852743743674	1.9329795450483e-25	1.26610160200663e-23
hsa-mir-100	-1.50247180215722	12.0325788117161	5.75638883158077e-19	3.1420289039045e-17
hsa-mir-378d-2	-1.92315691292321	0.0287618655771193	4.24699034913097e-18	2.13982975283138e-16
hsa-mir-410	-1.61276530833568	4.15824769319235	6.86518304152621e-18	3.21192492299976e-16
hsa-mir-379	-1.40788087220833	10.2760251001171	9.42243983220791e-18	4.11446539339745e-16
hsa-mir-135a-2	-3.18392396655702	-0.498701306579828	1.13473054196078e-17	4.64530315615196e-16
hsa-mir-486-1	-1.60460122599303	7.01352485139412	2.55847159556394e-17	9.85764055937872e-16
hsa-mir-486-2	-1.60750934193685	7.00665447493226	2.88604654643613e-17	1.05020027106426e-15
hsa-mir-378i	-2.68067447556314	-0.8290677738979	5.74747393797511e-17	1.98136601545984e-15
hsa-mir-378d-1	-1.99506045150361	-0.133173119752088	7.86271216961179e-17	2.57503823554786e-15
hsa-mir-139	-1.19991961534595	6.04899000655774	3.7850713644287e-16	1.18058178271467e-14
hsa-mir-127	-1.24553679791083	9.80330770013317	1.22646701493113e-15	3.65152679445404e-14
hsa-mir-376c	-1.38057152833155	3.23810365637419	1.41377385740079e-15	4.02618207216311e-14
hsa-mir-499a	-2.64026777783713	1.28914183332284	2.3918733149239e-15	6.52782092197982e-14
hsa-mir-135a-1	-2.61445105244503	-0.651515288033635	1.05450817204674e-14	2.76281141076247e-13
hsa-mir-495	-1.34148610273683	3.1075935873844	1.26669585807186e-14	3.19109918091181e-13
hsa-let-7c	-1.59072556354316	11.4296842339019	1.84034889054221e-14	4.46455008631535e-13
hsa-mir-337	-1.38053878627221	4.79449788357547	2.12741868524429e-14	4.97664013869646e-13
hsa-mir-99a	-1.66199883740603	9.38550215136155	3.76364240558464e-14	8.50064060571704e-13
hsa-mir-1-1	-2.55887859726426	8.33160558375056	1.11759614519698e-13	2.44008491701341e-12
hsa-mir-1-2	-2.53546917530538	8.42385557620207	1.59455409028032e-13	3.36913848107616e-12
hsa-mir-378f	-1.89426714169939	-0.726613314706069	1.80183264563208e-13	3.68812619652817e-12
hsa-mir-34b	-1.49780524382195	2.84076806344882	1.21039730860754e-12	2.3325512205593e-11
hsa-mir-195	-1.04054745241905	4.77505430548061	1.21078994654986e-12	2.3325512205593e-11
hsa-mir-136	-1.11950865634089	5.21022468090112	2.79136026605802e-12	5.22383135505143e-11
hsa-mir-10a	-1.11078109836562	11.4491556979012	5.59180982286282e-12	1.01739873165976e-10
hsa-mir-29c	-1.35700534044977	11.5095596155967	6.06871280224262e-12	1.07432618526187e-10
hsa-mir-377	-1.16614571427761	2.47471958301363	6.6310005709739e-12	1.14297509841787e-10
hsa-mir-216a	-1.66410173399852	-0.431558633784154	2.2166127555857e-11	3.62970338727158e-10
hsa-mir-487b	-1.09171948163102	2.59602710443383	4.54565331200782e-11	7.08905456991695e-10
hsa-mir-133a-1	-2.30044492445787	9.22890569601371	5.17343150731366e-11	7.88045962160569e-10
hsa-mir-133a-2	-2.31022810439431	9.04608755769241	8.82967580076858e-11	1.31441764761441e-09
hsa-mir-654	-1.16880015820358	4.9933881824445	1.54391234631046e-10	2.247250192963e-09
hsa-mir-455	1.04749335339582	8.90743502552803	3.87452949689019e-10	5.5169930879632e-09
hsa-mir-133b	-2.19159766817606	7.84570022263943	2.66128923617068e-09	3.55743765243224e-08
hsa-mir-208b	-2.29950634225201	1.17692393021963	6.26506010599730e-09	7.89156609505429e-08
hsa-mir-34c	-1.10381012307756	5.18835519796572	6.81297217379982e-09	8.41980523365827e-08
hsa-mir-217	-1.12195252447558	3.78473390112293	9.22494650803337e-09	1.1189518449559e-07
hsa-mir-301a	1.05372861718593	3.72002376080097	1.83189468968479e-08	2.10507196797112e-07
hsa-mir-433	-1.19329334938519	0.454357632109493	3.614761957771e-08	4.082188073e-07
hsa-mir-210	1.2808825212238	10.2713571348531	5.56134656297968e-08	6.07113666458615e-07
hsa-mir-19a	1.01987356240993	5.1716723691875	6.34082368166741e-08	6.80858936310189e-07
hsa-mir-1277	1.24450605690312	0.750388849617567	6.83888005741347e-08	7.22494586710617e-07
hsa-mir-4766	1.47953491224053	-0.273675576491513	1.93360193501637e-07	1.90994815664653e-06
hsa-mir-449a	-2.25742076832297	0.498624691616163	4.09822189636127e-07	3.72824353071754e-06
hsa-mir-512-2	2.80156153095716	1.08526007313992	5.93318487487275e-07	5.18164812405553e-06
hsa-mir-204	-1.50862798625436	2.23560525570231	6.93250700314658e-07	5.89713258059871e-06
hsa-mir-301b	1.21211994162578	0.831919960592193	1.31610596631406e-06	1.07756175991963e-05
hsa-mir-519a-1	2.71428225183414	1.78046466777547	1.55218580464161e-06	1.25516259511143e-05
hsa-mir-516a-1	2.96953559062897	2.11041173579051	3.23952034247072e-06	2.46730909804456e-05
hsa-mir-1258	-1.29526703829535	-0.104421808673881	3.60170352041407e-06	2.71162736307036e-05
hsa-mir-592	1.19006852435197	1.17200985654986	4.68493156661319e-06	3.44131412446138e-05
hsa-mir-518f	3.12528680032095	0.661968173800243	4.72852322445075e-06	3.44131412446138e-05
hsa-mir-512-1	2.4935314717405	1.07524125571264	7.23276187034403e-06	5.0830074239454e-05
hsa-mir-516a-2	2.77031887947598	1.60595513950771	7.37330077099357e-06	5.08369684736925e-05
hsa-mir-520f	2.83299676960244	1.33921995604808	9.21647116843939e-06	6.15998838298755e-05
hsa-mir-196b	1.13198656642191	7.22406506947455	1.16167673407694e-05	7.40969387337726e-05
hsa-mir-518e	3.00840087833892	1.72136414086076	1.16518850222574e-05	7.40969387337726e-05
hsa-mir-206	-1.6500281511958	11.4076066077705	1.18324371420557e-05	7.45215993081391e-05
hsa-mir-520b	2.52438446845371	1.88299658276856	1.29115428208076e-05	7.83061161817498e-05
hsa-mir-31	1.25459925854259	7.62478100652549	1.93903617498872e-05	0.000113398990590858
hsa-mir-519a-2	2.62356131308414	2.9579723525629	2.80637105350357e-05	0.000154468322692843
hsa-mir-518b	1.96934992977688	1.24838771725393	3.24918236272177e-05	0.000173025564844127
hsa-mir-520c	2.87490498868888	0.684153332256199	3.38039232700184e-05	0.000178561046305339
hsa-mir-519c	2.98790432638752	0.28608541887627	4.01393383521927e-05	0.000208660846195922
hsa-mir-615	1.0039090579804	1.45984996695517	5.73160061314121e-05	0.000284408969818749
hsa-mir-3607	1.03683515567608	4.5154452754984	6.7774846035434e-05	0.000328833512245994
hsa-mir-573	1.41634206648454	-0.170068289634756	7.01845952987909e-05	0.000338021396475794
hsa-mir-521-1	3.62454978664055	0.543909008922993	7.23312249216951e-05	0.000343311248722538
hsa-mir-525	2.62121155207069	1.66035859933385	8.97378694199334e-05	0.000416867407589052
hsa-mir-520d	2.7947925721111	0.342437092612677	0.000115031866392205	0.000512556955693161
hsa-mir-520a	2.32030965401088	2.00559355087651	0.000137010734259756	0.000602295509665371
hsa-mir-518a-2	2.74308293586951	0.957973668586409	0.000155515202618925	0.000670147748127605
hsa-mir-518a-1	2.79193080383432	1.3535670762316	0.000180824947495422	0.000764135809332291
hsa-mir-3662	1.05639888648159	0.909272806823371	0.000180826031216038	0.000764135809332291
hsa-mir-526b	1.86054795604772	2.01410028767052	0.000198080333434233	0.000821155812654573
hsa-mir-4443	-1.00595705637143	0.468225452154384	0.000200785531589562	0.000827135365982157
hsa-mir-522	2.79368824939372	2.48911481938537	0.000220235680969797	0.000890459080464302
hsa-mir-527	2.77835979137943	1.54173630064631	0.000295402233958415	0.00114490214936546
hsa-mir-211	-1.89429296966993	-0.186203655724234	0.000316509355675674	0.00121949192922098
hsa-mir-520e	2.6337257929994	-0.457830890744703	0.000344201617391855	0.00131076778716084
hsa-mir-7112	1.26425674208749	-0.70013286960791	0.000376817350747364	0.00141847910769841
hsa-mir-504	-1.03922767771887	-0.216663417585109	0.000409161245010922	0.00152273076978497
hsa-mir-1304	1.18962903368514	1.93164706113775	0.000536612164451904	0.00192695986167295
hsa-mir-518c	1.79272717659877	0.91218853016738	0.000539923381569519	0.00192695986167295
hsa-mir-374c	3.06233787244717	-0.161922032097264	0.000557210022537191	0.00197282467438843
hsa-mir-520g	1.83197338694665	0.477549663970758	0.000601248240621674	0.00209477445535743
hsa-mir-4784	1.39247673571781	-0.0798336026605306	0.00120209865793159	0.003897894163095
hsa-mir-1283-2	2.838942733486	-0.0270988197753221	0.00135861182674574	0.00431985799280805
hsa-mir-7850	1.04958009633795	-0.612674463243442	0.00187075778356267	0.00572591751511004
hsa-mir-524	2.38349634028921	-0.379256081543981	0.0022216692269094	0.00671713532863224
hsa-mir-1323	2.27396746561167	0.233901788129652	0.00258860780077857	0.00753572493115541
hsa-mir-523	2.29979028131527	-0.193904166553145	0.0030038049846763	0.00851728253230726
hsa-mir-517a	1.31745101860887	2.0894108076589	0.00537351923342749	0.01407862039158
hsa-mir-517c	1.76459311106784	0.502874093345072	0.00585896155844951	0.0152893219951571
hsa-mir-517b	1.21546654129901	2.00097656261736	0.00855134303147403	0.0210677683006058
hsa-mir-516b-1	1.30502436609132	-0.222658350118584	0.0093940573041037	0.0228740057033008
hsa-mir-9-2	1.03477538701106	9.88445778292206	0.00981629742344936	0.023629800525109
hsa-mir-515-1	1.35649057126194	-0.65342083993836	0.00984875655474007	0.023629800525109
hsa-mir-9-3	1.03173764501887	9.88752417193678	0.0099132905613866	0.0236978296266723
hsa-mir-9-1	1.03159862391239	9.88630335518637	0.00995683726787071	0.0237153760380193
hsa-mir-516b-2	1.25364173593415	-0.616314701960321	0.0102229008783215	0.0242608698380455
hsa-mir-520h	1.37610023661602	0.0134431683150942	0.0103058021639727	0.0243693155862893
hsa-mir-498	1.81829053218766	-0.55564892959548	0.0107620291726702	0.025241431130249
hsa-mir-5683	1.45267361816618	3.67625224698081	0.0107902301014805	0.025241431130249
hsa-mir-519d	1.21061293701021	-0.359686530828898	0.0117875267436584	0.0270094309164152
hsa-mir-3664	1.01468651262735	-0.621276917645346	0.0183619910150519	0.0391762349018209
hsa-mir-3161	1.14125146605096	-0.787517899275652	0.0191286396968801	0.0405477637587588
