# Supplementary material for: Identification and validation of key modules and hub genes associated with the pathological stage of oral squamous cell carcinoma by weighted gene co-expression network analysis
Source: PeerJ. 2020 Feb 4;8:e8505. doi: 10.7717/peerj.8505 (PMC7006519; doi:10.7717/peerj.8505)
Supplement: File S2 [file peerj-08-8505-s002.zip › miRNA/down.xls]

logFC	logCPM	PValue	FDR
hsa-mir-381	-2.82803690037187	7.11046993508035	1.38490530113873e-52	9.07112972245871e-50
hsa-mir-885	-3.48580610523962	1.08200968837532	6.13164731849385e-34	2.00811449680674e-31
hsa-mir-378c	-1.99992578231331	3.62754949279875	1.98416099791506e-32	4.33208484544787e-30
hsa-mir-378a	-1.76318178602437	10.4346792421732	5.91842530413635e-32	9.69142143552328e-30
hsa-mir-299	-1.9330652716165	3.38445296801096	1.42739038988182e-28	1.86988141074518e-26
hsa-mir-411	-1.98498180608269	3.95173229678337	5.3218083905126e-27	5.14035554211102e-25
hsa-mir-30a	-1.64224839382188	13.5273203948112	5.49350973966063e-27	5.14035554211102e-25
hsa-mir-375	-3.00490286314241	10.9852920473667	7.50678821613961e-27	6.14618285196431e-25
hsa-mir-101-2	-1.30325051750823	11.9003452898688	1.39274124990567e-25	1.0136061318758e-23
hsa-mir-101-1	-1.30173457031069	11.8852743743674	1.9329795450483e-25	1.26610160200663e-23
hsa-mir-100	-1.50247180215722	12.0325788117161	5.75638883158077e-19	3.1420289039045e-17
hsa-mir-378d-2	-1.92315691292321	0.0287618655771193	4.24699034913097e-18	2.13982975283138e-16
hsa-mir-410	-1.61276530833568	4.15824769319235	6.86518304152621e-18	3.21192492299976e-16
hsa-mir-379	-1.40788087220833	10.2760251001171	9.42243983220791e-18	4.11446539339745e-16
hsa-mir-135a-2	-3.18392396655702	-0.498701306579828	1.13473054196078e-17	4.64530315615196e-16
hsa-mir-486-1	-1.60460122599303	7.01352485139412	2.55847159556394e-17	9.85764055937872e-16
hsa-mir-486-2	-1.60750934193685	7.00665447493226	2.88604654643613e-17	1.05020027106426e-15
hsa-mir-378i	-2.68067447556314	-0.8290677738979	5.74747393797511e-17	1.98136601545984e-15
hsa-mir-378d-1	-1.99506045150361	-0.133173119752088	7.86271216961179e-17	2.57503823554786e-15
hsa-mir-139	-1.19991961534595	6.04899000655774	3.7850713644287e-16	1.18058178271467e-14
hsa-mir-127	-1.24553679791083	9.80330770013317	1.22646701493113e-15	3.65152679445404e-14
hsa-mir-376c	-1.38057152833155	3.23810365637419	1.41377385740079e-15	4.02618207216311e-14
hsa-mir-499a	-2.64026777783713	1.28914183332284	2.3918733149239e-15	6.52782092197982e-14
hsa-mir-135a-1	-2.61445105244503	-0.651515288033635	1.05450817204674e-14	2.76281141076247e-13
hsa-mir-495	-1.34148610273683	3.1075935873844	1.26669585807186e-14	3.19109918091181e-13
hsa-let-7c	-1.59072556354316	11.4296842339019	1.84034889054221e-14	4.46455008631535e-13
hsa-mir-337	-1.38053878627221	4.79449788357547	2.12741868524429e-14	4.97664013869646e-13
hsa-mir-99a	-1.66199883740603	9.38550215136155	3.76364240558464e-14	8.50064060571704e-13
hsa-mir-1-1	-2.55887859726426	8.33160558375056	1.11759614519698e-13	2.44008491701341e-12
hsa-mir-1-2	-2.53546917530538	8.42385557620207	1.59455409028032e-13	3.36913848107616e-12
hsa-mir-378f	-1.89426714169939	-0.726613314706069	1.80183264563208e-13	3.68812619652817e-12
hsa-mir-34b	-1.49780524382195	2.84076806344882	1.21039730860754e-12	2.3325512205593e-11
hsa-mir-195	-1.04054745241905	4.77505430548061	1.21078994654986e-12	2.3325512205593e-11
hsa-mir-136	-1.11950865634089	5.21022468090112	2.79136026605802e-12	5.22383135505143e-11
hsa-mir-10a	-1.11078109836562	11.4491556979012	5.59180982286282e-12	1.01739873165976e-10
hsa-mir-29c	-1.35700534044977	11.5095596155967	6.06871280224262e-12	1.07432618526187e-10
hsa-mir-377	-1.16614571427761	2.47471958301363	6.6310005709739e-12	1.14297509841787e-10
hsa-mir-216a	-1.66410173399852	-0.431558633784154	2.2166127555857e-11	3.62970338727158e-10
hsa-mir-487b	-1.09171948163102	2.59602710443383	4.54565331200782e-11	7.08905456991695e-10
hsa-mir-133a-1	-2.30044492445787	9.22890569601371	5.17343150731366e-11	7.88045962160569e-10
hsa-mir-133a-2	-2.31022810439431	9.04608755769241	8.82967580076858e-11	1.31441764761441e-09
hsa-mir-654	-1.16880015820358	4.9933881824445	1.54391234631046e-10	2.247250192963e-09
hsa-mir-133b	-2.19159766817606	7.84570022263943	2.66128923617068e-09	3.55743765243224e-08
hsa-mir-208b	-2.29950634225201	1.17692393021963	6.26506010599730e-09	7.89156609505429e-08
hsa-mir-34c	-1.10381012307756	5.18835519796572	6.81297217379982e-09	8.41980523365827e-08
hsa-mir-217	-1.12195252447558	3.78473390112293	9.22494650803337e-09	1.1189518449559e-07
hsa-mir-433	-1.19329334938519	0.454357632109493	3.614761957771e-08	4.082188073e-07
hsa-mir-449a	-2.25742076832297	0.498624691616163	4.09822189636127e-07	3.72824353071754e-06
hsa-mir-204	-1.50862798625436	2.23560525570231	6.93250700314658e-07	5.89713258059871e-06
hsa-mir-1258	-1.29526703829535	-0.104421808673881	3.60170352041407e-06	2.71162736307036e-05
hsa-mir-206	-1.6500281511958	11.4076066077705	1.18324371420557e-05	7.45215993081391e-05
hsa-mir-4443	-1.00595705637143	0.468225452154384	0.000200785531589562	0.000827135365982157
hsa-mir-211	-1.89429296966993	-0.186203655724234	0.000316509355675674	0.00121949192922098
hsa-mir-504	-1.03922767771887	-0.216663417585109	0.000409161245010922	0.00152273076978497
