# Supplementary material for: Identification and validation of key modules and hub genes associated with the pathological stage of oral squamous cell carcinoma by weighted gene co-expression network analysis
Source: PeerJ. 2020 Feb 4;8:e8505. doi: 10.7717/peerj.8505 (PMC7006519; doi:10.7717/peerj.8505)
Supplement: File S2 [file peerj-08-8505-s002.zip › miRNA/edgerOut.xls]

logFC	logCPM	PValue	FDR
hsa-mir-381	-2.82803690037187	7.11046993508035	1.38490530113873e-52	9.07112972245871e-50
hsa-mir-885	-3.48580610523962	1.08200968837532	6.13164731849385e-34	2.00811449680674e-31
hsa-mir-378c	-1.99992578231331	3.62754949279875	1.98416099791506e-32	4.33208484544787e-30
hsa-mir-378a	-1.76318178602437	10.4346792421732	5.91842530413635e-32	9.69142143552328e-30
hsa-mir-299	-1.9330652716165	3.38445296801096	1.42739038988182e-28	1.86988141074518e-26
hsa-mir-411	-1.98498180608269	3.95173229678337	5.3218083905126e-27	5.14035554211102e-25
hsa-mir-30a	-1.64224839382188	13.5273203948112	5.49350973966063e-27	5.14035554211102e-25
hsa-mir-375	-3.00490286314241	10.9852920473667	7.50678821613961e-27	6.14618285196431e-25
hsa-mir-101-2	-1.30325051750823	11.9003452898688	1.39274124990567e-25	1.0136061318758e-23
hsa-mir-101-1	-1.30173457031069	11.8852743743674	1.9329795450483e-25	1.26610160200663e-23
hsa-mir-140	-0.891985039831339	9.85285961778579	3.72993695612844e-19	2.22100791478557e-17
hsa-mir-100	-1.50247180215722	12.0325788117161	5.75638883158077e-19	3.1420289039045e-17
hsa-mir-378d-2	-1.92315691292321	0.0287618655771193	4.24699034913097e-18	2.13982975283138e-16
hsa-mir-410	-1.61276530833568	4.15824769319235	6.86518304152621e-18	3.21192492299976e-16
hsa-mir-379	-1.40788087220833	10.2760251001171	9.42243983220791e-18	4.11446539339745e-16
hsa-mir-135a-2	-3.18392396655702	-0.498701306579828	1.13473054196078e-17	4.64530315615196e-16
hsa-mir-486-1	-1.60460122599303	7.01352485139412	2.55847159556394e-17	9.85764055937872e-16
hsa-mir-486-2	-1.60750934193685	7.00665447493226	2.88604654643613e-17	1.05020027106426e-15
hsa-mir-378i	-2.68067447556314	-0.8290677738979	5.74747393797511e-17	1.98136601545984e-15
hsa-mir-378d-1	-1.99506045150361	-0.133173119752088	7.86271216961179e-17	2.57503823554786e-15
hsa-mir-139	-1.19991961534595	6.04899000655774	3.7850713644287e-16	1.18058178271467e-14
hsa-mir-127	-1.24553679791083	9.80330770013317	1.22646701493113e-15	3.65152679445404e-14
hsa-mir-376c	-1.38057152833155	3.23810365637419	1.41377385740079e-15	4.02618207216311e-14
hsa-mir-499a	-2.64026777783713	1.28914183332284	2.3918733149239e-15	6.52782092197982e-14
hsa-mir-135a-1	-2.61445105244503	-0.651515288033635	1.05450817204674e-14	2.76281141076247e-13
hsa-mir-495	-1.34148610273683	3.1075935873844	1.26669585807186e-14	3.19109918091181e-13
hsa-let-7c	-1.59072556354316	11.4296842339019	1.84034889054221e-14	4.46455008631535e-13
hsa-mir-337	-1.38053878627221	4.79449788357547	2.12741868524429e-14	4.97664013869646e-13
hsa-mir-99a	-1.66199883740603	9.38550215136155	3.76364240558464e-14	8.50064060571704e-13
hsa-mir-1-1	-2.55887859726426	8.33160558375056	1.11759614519698e-13	2.44008491701341e-12
hsa-mir-1-2	-2.53546917530538	8.42385557620207	1.59455409028032e-13	3.36913848107616e-12
hsa-mir-378f	-1.89426714169939	-0.726613314706069	1.80183264563208e-13	3.68812619652817e-12
hsa-mir-34b	-1.49780524382195	2.84076806344882	1.21039730860754e-12	2.3325512205593e-11
hsa-mir-195	-1.04054745241905	4.77505430548061	1.21078994654986e-12	2.3325512205593e-11
hsa-mir-136	-1.11950865634089	5.21022468090112	2.79136026605802e-12	5.22383135505143e-11
hsa-mir-10a	-1.11078109836562	11.4491556979012	5.59180982286282e-12	1.01739873165976e-10
hsa-mir-29c	-1.35700534044977	11.5095596155967	6.06871280224262e-12	1.07432618526187e-10
hsa-mir-377	-1.16614571427761	2.47471958301363	6.6310005709739e-12	1.14297509841787e-10
hsa-mir-29a	-0.788795258801415	12.7394776285308	8.39966295264064e-12	1.41071262409734e-10
hsa-mir-216a	-1.66410173399852	-0.431558633784154	2.2166127555857e-11	3.62970338727158e-10
hsa-mir-30e	-0.582511300872545	13.619491815615	2.82738823788807e-11	4.51692511174802e-10
hsa-mir-487b	-1.09171948163102	2.59602710443383	4.54565331200782e-11	7.08905456991695e-10
hsa-mir-133a-1	-2.30044492445787	9.22890569601371	5.17343150731366e-11	7.88045962160569e-10
hsa-mir-133a-2	-2.31022810439431	9.04608755769241	8.82967580076858e-11	1.31441764761441e-09
hsa-mir-654	-1.16880015820358	4.9933881824445	1.54391234631046e-10	2.247250192963e-09
hsa-mir-455	1.04749335339582	8.90743502552803	3.87452949689019e-10	5.5169930879632e-09
hsa-mir-454	0.832246719445939	3.37233445570994	1.19752912068336e-09	1.66889696605873e-08
hsa-mir-128-2	-0.756402855010973	6.31279742534726	2.1555198310244e-09	2.94138643608538e-08
hsa-mir-133b	-2.19159766817606	7.84570022263943	2.66128923617068e-09	3.55743765243224e-08
hsa-mir-369	-0.948444337919426	3.74136315900988	2.74696781153059e-09	3.59852783310507e-08
hsa-mir-128-1	-0.727985274152373	6.87153696963128	3.73428132135721e-09	4.79598875586073e-08
hsa-mir-208b	-2.29950634225201	1.17692393021963	6.26506010599730e-09	7.89156609505429e-08
hsa-mir-34c	-1.10381012307756	5.18835519796572	6.81297217379982e-09	8.41980523365827e-08
hsa-mir-217	-1.12195252447558	3.78473390112293	9.22494650803337e-09	1.1189518449559e-07
hsa-mir-26a-2	-0.624736037938075	9.9090344059932	1.2548140247068e-08	1.49436942942356e-07
hsa-mir-26a-1	-0.623312257594194	9.90006917998758	1.41364649293943e-08	1.65346152299165e-07
hsa-mir-301a	1.05372861718593	3.72002376080097	1.83189468968479e-08	2.10507196797112e-07
hsa-mir-433	-1.19329334938519	0.454357632109493	3.614761957771e-08	4.082188073e-07
hsa-mir-125b-2	-0.729105251084229	7.9547662976607	4.59874872349077e-08	5.10539053201094e-07
hsa-mir-210	1.2808825212238	10.2713571348531	5.56134656297968e-08	6.07113666458615e-07
hsa-mir-19a	1.01987356240993	5.1716723691875	6.34082368166741e-08	6.80858936310189e-07
hsa-mir-1277	1.24450605690312	0.750388849617567	6.83888005741347e-08	7.22494586710617e-07
hsa-mir-655	-0.996906542527774	1.92588764969946	7.65430666245693e-08	7.9580489903322e-07
hsa-mir-190a	-0.74515278452964	1.87160177348105	9.74109674130593e-08	9.96940369618028e-07
hsa-mir-493	-0.880342924400354	4.09105767241439	1.70784131791276e-07	1.72097855881978e-06
hsa-mir-4766	1.47953491224053	-0.273675576491513	1.93360193501637e-07	1.90994815664653e-06
hsa-mir-125b-1	-0.688491587789812	7.81866749364863	1.95368742740943e-07	1.90994815664653e-06
hsa-mir-539	-0.980649920050552	2.71713920485503	2.04754560213326e-07	1.97226819029013e-06
hsa-mir-576	0.644511131585821	3.62133812957057	2.64032540849226e-07	2.50639585878613e-06
hsa-let-7a-2	-0.754333687681424	13.8249574930833	3.22311808749201e-07	3.01591763901038e-06
hsa-mir-142	0.9752275485087	11.0688622379171	4.00742391751524e-07	3.69698967038378e-06
hsa-mir-449a	-2.25742076832297	0.498624691616163	4.09822189636127e-07	3.72824353071754e-06
hsa-mir-496	-0.967342362721327	2.03956705424658	4.19624770917989e-07	3.76512636919566e-06
hsa-mir-432	-0.947189202585873	3.23264515425789	5.35350087223498e-07	4.73857171799177e-06
hsa-mir-512-2	2.80156153095716	1.08526007313992	5.93318487487275e-07	5.18164812405553e-06
hsa-mir-431	-0.941586287939283	3.85497927881848	6.48045111213018e-07	5.58512562953325e-06
hsa-mir-204	-1.50862798625436	2.23560525570231	6.93250700314658e-07	5.89713258059871e-06
hsa-mir-424	0.840694721183756	6.84279185185977	1.21222393473538e-06	1.01795727852779e-05
hsa-mir-130a	0.62920371421582	6.34073442113797	1.23937977129759e-06	1.02758702556952e-05
hsa-mir-301b	1.21211994162578	0.831919960592193	1.31610596631406e-06	1.07756175991963e-05
hsa-mir-519a-1	2.71428225183414	1.78046466777547	1.55218580464161e-06	1.25516259511143e-05
hsa-mir-4668	0.988946679268452	1.03342874426273	1.77297939314437e-06	1.41622134452386e-05
hsa-mir-5187	-0.816776510690511	-0.364937359600228	2.58014314663581e-06	2.03613706150176e-05
hsa-mir-95	-0.904573237035825	3.11694015932494	2.76100138194229e-06	2.15292369663357e-05
hsa-mir-889	-0.707145802448167	4.34751925749685	3.20183298437208e-06	2.46729482913378e-05
hsa-mir-516a-1	2.96953559062897	2.11041173579051	3.23952034247072e-06	2.46730909804456e-05
hsa-mir-1258	-1.29526703829535	-0.104421808673881	3.60170352041407e-06	2.71162736307036e-05
hsa-mir-376a-1	-0.940840338060076	1.0218306275648	4.21912129637232e-06	3.14036869218621e-05
hsa-mir-592	1.19006852435197	1.17200985654986	4.68493156661319e-06	3.44131412446138e-05
hsa-mir-518f	3.12528680032095	0.661968173800243	4.72852322445075e-06	3.44131412446138e-05
hsa-mir-665	-0.996723937561437	-0.414766142116212	5.53740548292864e-06	3.98571493551457e-05
hsa-mir-148a	-0.702610095414631	14.5092835481052	6.75788120505244e-06	4.81131759707538e-05
hsa-mir-512-1	2.4935314717405	1.07524125571264	7.23276187034403e-06	5.0830074239454e-05
hsa-mir-676	-0.934581067496991	-0.204214733546019	7.29469767711248e-06	5.0830074239454e-05
hsa-mir-516a-2	2.77031887947598	1.60595513950771	7.37330077099357e-06	5.08369684736925e-05
hsa-mir-497	-0.588033341607505	3.51125376835401	7.67427516615312e-06	5.23609399357322e-05
hsa-mir-27b	-0.520888990737316	12.2012677113285	7.83376796658468e-06	5.28981238980718e-05
hsa-mir-520f	2.83299676960244	1.33921995604808	9.21647116843939e-06	6.15998838298755e-05
hsa-mir-450a-2	0.779844120255986	2.28420156452225	9.86406644085201e-06	6.5262257765233e-05
hsa-mir-548b	-0.986179096938764	-0.248908614592391	1.04853380449737e-05	6.86789641945778e-05
hsa-mir-130b	0.545888558662517	4.99782788449739	1.06001071595801e-05	6.87432692032174e-05
hsa-mir-196b	1.13198656642191	7.22406506947455	1.16167673407694e-05	7.40969387337726e-05
hsa-mir-518e	3.00840087833892	1.72136414086076	1.16518850222574e-05	7.40969387337726e-05
hsa-mir-206	-1.6500281511958	11.4076066077705	1.18324371420557e-05	7.45215993081391e-05
hsa-mir-503	0.921460843332462	3.48737315458628	1.26533588800199e-05	7.83061161817498e-05
hsa-mir-30d	-0.435678714527093	12.1441445935779	1.28341904669473e-05	7.83061161817498e-05
hsa-mir-656	-0.853098786327816	0.341711425002178	1.28633019209554e-05	7.83061161817498e-05
hsa-mir-520b	2.52438446845371	1.88299658276856	1.29115428208076e-05	7.83061161817498e-05
hsa-mir-338	-0.686678476263111	8.62960913575645	1.53984873655712e-05	9.25321947197171e-05
hsa-mir-382	-0.652534513984022	4.66511003487429	1.59371597202615e-05	9.45240571229667e-05
hsa-mir-543	-0.800662376181455	1.19899605312567	1.6018580672747e-05	9.45240571229667e-05
hsa-mir-31	1.25459925854259	7.62478100652549	1.93903617498872e-05	0.000113398990590858
hsa-mir-2355	0.666812485123836	6.70188039199555	2.03774356328559e-05	0.00011811699415505
hsa-mir-450a-1	0.730000458779658	2.29260392957639	2.27783516580031e-05	0.000130875616982386
hsa-mir-30b	-0.518763122423101	8.87982920289257	2.34690572962352e-05	0.000133671587208992
hsa-mir-4746	0.730659902406752	2.26302262624141	2.66310213176609e-05	0.000149772231229948
hsa-mir-143	-0.827365845687451	16.3303387286291	2.67532077158838e-05	0.000149772231229948
hsa-mir-135b	0.796488623633175	5.41638719033682	2.78708873266721e-05	0.000154468322692843
hsa-mir-519a-2	2.62356131308414	2.9579723525629	2.80637105350357e-05	0.000154468322692843
hsa-mir-1307	0.521618985533086	10.7485187668062	2.96304086671389e-05	0.000161732647308133
hsa-mir-3613	0.539956899724008	3.89754799037733	3.00731977394778e-05	0.000162792929912049
hsa-mir-491	-0.564300293986382	1.15615450654051	3.08021000856839e-05	0.000165371930787893
hsa-mir-518b	1.96934992977688	1.24838771725393	3.24918236272177e-05	0.000173025564844127
hsa-mir-520c	2.87490498868888	0.684153332256199	3.38039232700184e-05	0.000178561046305339
hsa-mir-664a	-0.521852426570074	4.37482298429048	3.6203968060201e-05	0.000189708792635453
hsa-mir-519c	2.98790432638752	0.28608541887627	4.01393383521927e-05	0.000208660846195922
hsa-mir-151b	-0.601983673556479	0.456688533615639	4.32357029940339e-05	0.000222987287095214
hsa-mir-18a	0.730982402686976	5.34132457254502	4.70831091905624e-05	0.000240846024607648
hsa-mir-203b	0.939176920350395	7.06493215173872	4.7433797212804e-05	0.000240846024607648
hsa-mir-191	0.456853645080247	8.33078533964812	5.66129473561932e-05	0.000284408969818749
hsa-mir-484	0.436245306686619	6.10183003437071	5.69651296627613e-05	0.000284408969818749
hsa-mir-615	1.0039090579804	1.45984996695517	5.73160061314121e-05	0.000284408969818749
hsa-mir-193b	0.687553377510744	7.64594443378857	6.08328876955031e-05	0.000299590537147027
hsa-mir-205	0.619085402864605	13.7720568909134	6.28779523519545e-05	0.000307351185003957
hsa-mir-3607	1.03683515567608	4.5154452754984	6.7774846035434e-05	0.000328833512245994
hsa-mir-573	1.41634206648454	-0.170068289634756	7.01845952987909e-05	0.000338021396475794
hsa-mir-15b	0.413964765395109	8.19978892083236	7.14583754431737e-05	0.000341644057775758
hsa-mir-521-1	3.62454978664055	0.543909008922993	7.23312249216951e-05	0.000343311248722538
hsa-mir-154	-0.634412252379777	2.91555211621505	8.56771112434017e-05	0.000403730272405958
hsa-mir-1301	0.502930083299323	3.11917420499815	8.71885353266171e-05	0.000407917790278101
hsa-mir-525	2.62121155207069	1.66035859933385	8.97378694199334e-05	0.000416867407589052
hsa-let-7a-1	-0.465154262804548	13.37809291696	9.87820206989622e-05	0.00045564946167479
hsa-mir-190b	-0.846821098136651	-0.232870010593589	0.000101684413836789	0.000465757280161515
hsa-mir-370	-0.684729850060943	3.2725711350022	0.000104753305172563	0.000475111227474872
hsa-mir-16-2	0.396328125272823	8.14924074568515	0.000105177294631842	0.000475111227474872
hsa-let-7a-3	-0.460762133533486	13.3869494011224	0.000113142162536971	0.000507589838778875
hsa-mir-520d	2.7947925721111	0.342437092612677	0.000115031866392205	0.000512556955693161
hsa-mir-16-1	0.393053702860995	8.1093946244039	0.0001228261650888	0.000543588771170025
hsa-mir-520a	2.32030965401088	2.00559355087651	0.000137010734259756	0.000602295509665371
hsa-mir-3926-2	-0.765163449197891	-0.212768795077573	0.000149317749356915	0.000649833685088785
hsa-mir-766	0.476188230267557	3.01988418788062	0.000149808986944132	0.000649833685088785
hsa-mir-518a-2	2.74308293586951	0.957973668586409	0.000155515202618925	0.000670147748127605
hsa-mir-1266	-0.856371002070747	1.68992666265869	0.00018049535542997	0.000764135809332291
hsa-mir-518a-1	2.79193080383432	1.3535670762316	0.000180824947495422	0.000764135809332291
hsa-mir-3662	1.05639888648159	0.909272806823371	0.000180826031216038	0.000764135809332291
hsa-mir-585	-0.915096699522568	-0.135234192801013	0.000185293222811448	0.00077799398039422
hsa-mir-107	-0.381789386986323	7.1455618391991	0.000192512224634451	0.000803156096404875
hsa-mir-526b	1.86054795604772	2.01410028767052	0.000198080333434233	0.000821155812654573
hsa-mir-4443	-1.00595705637143	0.468225452154384	0.000200785531589562	0.000827135365982157
hsa-mir-152	-0.492297655055075	8.68120160984429	0.000217316496703942	0.000889639408381762
hsa-mir-10b	-0.418262382267176	14.5417786359751	0.000219698041164074	0.000890459080464302
hsa-mir-522	2.79368824939372	2.48911481938537	0.000220235680969797	0.000890459080464302
hsa-mir-1468	-0.595213125091946	1.55861634359	0.000228581984066025	0.000918534966645683
hsa-mir-329-2	-0.743794210771499	-0.109809056711467	0.000235454390381605	0.000940381864024093
hsa-mir-222	0.485027372945328	6.99509515102445	0.000251069839133233	0.000996671179589499
hsa-mir-96	0.647583579801859	4.1908801031351	0.000277377291254334	0.00109447063717824
hsa-mir-3074	0.587031549024931	2.06121846862472	0.000287731620350217	0.00112852821155324
hsa-mir-218-1	-0.604566738634015	4.10662955960098	0.000292808186748278	0.00114160334714358
hsa-mir-527	2.77835979137943	1.54173630064631	0.000295402233958415	0.00114490214936546
hsa-mir-211	-1.89429296966993	-0.186203655724234	0.000316509355675674	0.00121949192922098
hsa-mir-550a-2	0.523347963838771	1.33410741076277	0.000325002235161088	0.00124489160251762
hsa-mir-520e	2.6337257929994	-0.457830890744703	0.000344201617391855	0.00131076778716084
hsa-mir-19b-2	0.547890382132613	6.23734122299348	0.000360885921618922	0.00136635999225661
hsa-mir-7112	1.26425674208749	-0.70013286960791	0.000376817350747364	0.00141847910769841
hsa-mir-6723	-0.938244470040017	-0.626250135161566	0.000401276073861625	0.00150191901931065
hsa-mir-504	-1.03922767771887	-0.216663417585109	0.000409161245010922	0.00152273076978497
hsa-mir-19b-1	0.52311423284925	6.41553450678373	0.000413873181940772	0.00153156459983732
hsa-mir-24-1	-0.351704265861379	10.9798171610957	0.000428537767323311	0.00157692268312791
hsa-mir-33a	0.648217487520596	5.04326056358303	0.000467151932411797	0.00170941070240071
hsa-mir-590	0.350789014950885	4.2441594044754	0.000501481688603604	0.00182483614464089
hsa-mir-218-2	-0.582234145726359	4.0588019343127	0.000524573678226943	0.00189831911181573
hsa-mir-1304	1.18962903368514	1.93164706113775	0.000536612164451904	0.00192695986167295
hsa-mir-518c	1.79272717659877	0.91218853016738	0.000539923381569519	0.00192695986167295
hsa-mir-7705	0.769726359712875	0.696271006974959	0.000541313915340188	0.00192695986167295
hsa-mir-374c	3.06233787244717	-0.161922032097264	0.000557210022537191	0.00197282467438843
hsa-mir-4791	-0.775992482007885	-0.235005592067661	0.000568168573603557	0.00200080868661468
hsa-mir-22	-0.311278768081534	16.622314029201	0.000582603635270883	0.00204067048717876
hsa-mir-520g	1.83197338694665	0.477549663970758	0.000601248240621674	0.00209477445535743
hsa-mir-155	0.590462320638631	9.28906731570329	0.00064339137303321	0.00222974258908335
hsa-mir-21	0.383679077827316	18.2218275597836	0.00067632949205904	0.0023315569331509
hsa-mir-616	0.591207064509426	1.36600755939743	0.00071698787671751	0.00245878041492131
hsa-mir-24-2	-0.335236630499529	10.994959566917	0.000735012942655484	0.00250746602832991
hsa-mir-326	-0.591553816213031	2.210721702947	0.00077777561328224	0.00263960117461071
hsa-mir-1305	0.978233696246993	0.505290665377724	0.000788073541815382	0.00266076376231482
hsa-mir-3926-1	-0.758144277297375	-0.472851906191315	0.00098283634554012	0.00330132208373733
hsa-mir-376a-2	-0.769238105280866	0.544213133908791	0.00102243356076322	0.00341680603214239
hsa-mir-1262	-0.50050161960757	0.586993464981289	0.00103053788705402	0.00342640769553495
hsa-mir-181b-1	0.418038856178706	7.41718727474326	0.00105516598324087	0.00349057433849885
hsa-mir-20a	0.547447749320051	8.78734934153258	0.00112398238268634	0.00369954000331433
hsa-mir-1185-1	-0.669464354763466	-0.331564253389405	0.0011589039342444	0.00379541038465042
hsa-mir-4529	-0.859693475853177	-0.694070903707264	0.0011932321577394	0.00388839334984731
hsa-mir-4784	1.39247673571781	-0.0798336026605306	0.00120209865793159	0.003897894163095
hsa-mir-3922	0.579472898655331	0.711906960296441	0.00124744731741507	0.00401862220088438
hsa-mir-3173	0.633649681718358	-0.159763167879264	0.00125160141829071	0.00401862220088438
hsa-mir-423	0.263522360100916	7.25039290852755	0.00134060086344003	0.00428338324660108
hsa-mir-1283-2	2.838942733486	-0.0270988197753221	0.00135861182674574	0.00431985799280805
hsa-mir-5698	-0.66401919189807	-0.00265781886144756	0.00140403944914406	0.00444273352265391
hsa-mir-3605	0.512204332939847	0.790827068990095	0.00144033155399767	0.00453565946090613
hsa-mir-30c-2	-0.371719435312111	8.20853805139048	0.00147373477031503	0.00461864246199208
hsa-mir-93	0.468531146733737	12.5108658719865	0.00154200765380881	0.00480959530116556
hsa-mir-532	-0.283198058970095	9.31838017845819	0.00156119478827384	0.00484636296833824
hsa-mir-324	0.365914131980883	5.45127329088061	0.00165241302508779	0.00510533269543633
hsa-mir-660	-0.354958022633342	5.50118447494507	0.00177888922801475	0.00547029316596084
hsa-mir-7850	1.04958009633795	-0.612674463243442	0.00187075778356267	0.00572591751511004
hsa-mir-4732	-0.81749501114335	-0.215363569990891	0.00203707104790184	0.0062059606343056
hsa-mir-524	2.38349634028921	-0.379256081543981	0.0022216692269094	0.00671713532863224
hsa-mir-92a-1	0.353830355084602	12.6503532230181	0.00222680706111776	0.00671713532863224
hsa-mir-550a-1	0.442762851358937	1.35698696722643	0.00223562672006386	0.00671713532863224
hsa-mir-653	-0.601407318558561	2.5485577962511	0.0022556593621595	0.00671749721943874
hsa-mir-342	0.459973767205044	7.45508540364468	0.00225625860805576	0.00671749721943874
hsa-mir-3651	0.827373663253918	1.0171282815708	0.00227601767333185	0.00674566323996545
hsa-let-7b	-0.360912942914938	14.1250588487849	0.00240099232837941	0.0070840088967951
hsa-mir-181b-2	0.407180268611907	7.34051126692755	0.00246915062498017	0.00725243793435879
hsa-mir-561	-0.894921944211259	-0.544206689431772	0.00253629927285421	0.00741641082017637
hsa-mir-1323	2.27396746561167	0.233901788129652	0.00258860780077857	0.00753572493115541
hsa-mir-33b	0.651663642803071	2.18225219650565	0.00268756579045176	0.00778291452072469
hsa-mir-545	0.623901360564184	-0.23093308026002	0.00269728487970153	0.00778291452072469
hsa-mir-1287	-0.379515175215277	4.23448194946855	0.00276428895086564	0.00794126869656575
hsa-mir-17	0.382016751894403	10.6250773145583	0.00286010401205063	0.00818064684669505
hsa-mir-4473	0.742915873901711	-0.506719386869352	0.00290002993754819	0.00825878090910463
hsa-mir-523	2.29979028131527	-0.193904166553145	0.0030038049846763	0.00851728253230726
hsa-mir-4638	0.666800330846785	0.131165755692496	0.00308870575673128	0.00872026840801288
hsa-mir-6502	-0.663535616450637	-0.569666417203488	0.00321848206495573	0.00904766417401718
hsa-mir-548o	-0.536846236493358	-0.54285404041738	0.00333463124074889	0.00933411736192532
hsa-mir-92a-2	0.335068747831976	12.5373220299391	0.00349194645469795	0.00973287203330706
hsa-mir-1247	-0.732915640420337	6.44215031972686	0.00362421782764355	0.010058740157231
hsa-mir-1293	0.849581167369016	4.38262666977891	0.00375354310338031	0.0103737161717895
hsa-mir-5696	-0.605724040069673	-0.63655201528342	0.00379534237955358	0.0104451649521328
hsa-mir-365a	0.417746962634958	7.22157579616312	0.00394366230466762	0.0108079448098631
hsa-mir-1224	-0.907915502865627	-0.665719502464907	0.00413894767835488	0.0112938214471001
hsa-mir-1537	0.871886751247251	-0.569629628973553	0.00415543659351315	0.0112938214471001
hsa-mir-365b	0.413144323430831	7.20650830176982	0.0043350625845153	0.011733330548998
hsa-mir-618	0.630047808734332	0.00563273510240619	0.00438360001355172	0.0118158765797382
hsa-mir-758	-0.508760945881761	4.59390743939743	0.00441670356956581	0.0118563149101049
hsa-mir-944	0.547640176733499	7.78139697369434	0.00455325274369945	0.0121447293526114
hsa-mir-320b-2	0.507957892442104	2.89971704077052	0.00456122659655327	0.0121447293526114
hsa-mir-320a	0.371690952641422	10.201696870276	0.00473365077919465	0.0125527986249899
hsa-mir-1197	-0.831048727572838	-0.724513701610363	0.0051556396307991	0.0136167095087637
hsa-mir-3928	0.489447370954922	0.632734109339427	0.00522289978831688	0.0137389532584239
hsa-mir-517a	1.31745101860887	2.0894108076589	0.00537351923342749	0.01407862039158
hsa-mir-517c	1.76459311106784	0.502874093345072	0.00585896155844951	0.0152893219951571
hsa-mir-548k	0.918719213159811	-0.278964481100812	0.00589576783924307	0.0153243172012072
hsa-mir-181a-2	0.324115166686953	10.6316427782307	0.00629449153060897	0.0162960156227228
hsa-mir-1254-1	0.717640448109303	-0.300376589954959	0.00635955960974095	0.0163996517495288
hsa-mir-320b-1	0.524652423643221	2.25485951531591	0.00646595264988856	0.0166086234732432
hsa-mir-5008	0.860475700030286	-0.449922486823506	0.00677972165055634	0.0172812020650203
hsa-mir-6501	0.715953626048939	-0.432452410669213	0.00679794638707154	0.0172812020650203
hsa-mir-579	0.591529605601145	0.0237634373275025	0.00680694676759577	0.0172812020650203
hsa-mir-1295a	-0.591160309106787	0.408344989430378	0.00692943555187316	0.0175242482103356
hsa-mir-6783	0.595040928116845	-0.40680448444113	0.00729867307757736	0.0183870417915891
hsa-mir-505	0.289271395870117	5.19682858583333	0.00734433982117382	0.0184311976355128
hsa-mir-212	-0.405638776209685	3.16948125601259	0.00742938620205633	0.0185734655051408
hsa-mir-598	-0.379554834138332	4.09701647356979	0.0076362788403895	0.0190181088990689
hsa-mir-3129	0.625062156720699	0.0899016257704644	0.0078540989542609	0.0194864955115185
hsa-mir-517b	1.21546654129901	2.00097656261736	0.00855134303147403	0.0210677683006058
hsa-mir-106a	0.577791984036043	4.77024256087304	0.00855576544726894	0.0210677683006058
hsa-mir-502	-0.224183880028146	4.07990975396608	0.00877147035392974	0.0215180265236853
hsa-mir-3652	0.600501696578356	0.595247381606335	0.00933156165781919	0.0228066152457894
hsa-mir-516b-1	1.30502436609132	-0.222658350118584	0.0093940573041037	0.0228740057033008
hsa-mir-550a-3	0.455955912354022	0.564267492215468	0.00965368779929992	0.0234191315131165
hsa-mir-7-1	0.313536304461478	4.69666608908676	0.0097954399760946	0.023629800525109
hsa-mir-9-2	1.03477538701106	9.88445778292206	0.00981629742344936	0.023629800525109
hsa-mir-515-1	1.35649057126194	-0.65342083993836	0.00984875655474007	0.023629800525109
hsa-mir-9-3	1.03173764501887	9.88752417193678	0.0099132905613866	0.0236978296266723
hsa-mir-9-1	1.03159862391239	9.88630335518637	0.00995683726787071	0.0237153760380193
hsa-mir-516b-2	1.25364173593415	-0.616314701960321	0.0102229008783215	0.0242608698380455
hsa-mir-520h	1.37610023661602	0.0134431683150942	0.0103058021639727	0.0243693155862893
hsa-mir-4484	-0.680912588133296	-0.637481947068186	0.0105561994635137	0.0248716210381347
hsa-mir-498	1.81829053218766	-0.55564892959548	0.0107620291726702	0.025241431130249
hsa-mir-5683	1.45267361816618	3.67625224698081	0.0107902301014805	0.025241431130249
hsa-mir-7974	0.7319166217451	0.357964950036991	0.0110465310064928	0.025749031349654
hsa-mir-202	-0.805974291340601	-0.561237794155208	0.0114158195748601	0.0265101034003109
hsa-mir-15a	0.281317443368051	7.50927871578469	0.0114539836065465	0.0265101034003109
hsa-mir-6510	-0.743089399363341	3.88005409080977	0.0116127062412863	0.0267828260142341
hsa-mir-519d	1.21061293701021	-0.359686530828898	0.0117875267436584	0.0270094309164152
hsa-mir-887	-0.380080325050654	1.67097157124686	0.0117934309039615	0.0270094309164152
hsa-mir-329-1	-0.551437868989697	-0.204042664155388	0.0121416749421796	0.0277100943802358
hsa-mir-4326	0.729693832730665	2.67673084531853	0.0123441570853205	0.0280743850377949
hsa-mir-145	-0.343686724825224	9.74712528211744	0.0127004134419192	0.0287846740638652
hsa-mir-877	0.488653814736055	1.56310177194413	0.0127779373979729	0.0288605137781801
hsa-mir-4772	0.460904127418377	3.53796217713113	0.0130250042119152	0.0293174493429707
hsa-mir-3934	0.366025084122221	2.18046259939337	0.0134649300743884	0.0302038671189192
hsa-mir-4724	0.712838678935056	-0.455609931729746	0.0136336866034678	0.0304532101556292
hsa-mir-6891	0.743539181587427	-0.0843768059541411	0.013689380566487	0.0304532101556292
hsa-mir-3690-1	0.724598025659985	0.438193911166603	0.013715567932688	0.0304532101556292
hsa-mir-627	0.421544403417459	0.925043864466261	0.0138516360754019	0.030651424423609
hsa-mir-1245a	0.513389595024846	1.84476803074079	0.0139614696294543	0.0307904464892005
hsa-mir-3653	0.477800300819639	2.49874453213623	0.0143493676052349	0.0315397173873451
hsa-mir-296	-0.573799913746283	2.44488523181705	0.0145146649152536	0.0317963395300707
hsa-mir-451a	-0.562557155920617	9.90264881409571	0.0154225285384341	0.0336725206422479
hsa-mir-134	-0.38695545934441	8.48035875668574	0.0158339769368561	0.0344559963243877
hsa-mir-3912	-0.41887633978891	-0.0257876740514057	0.0161231197107127	0.0349690179156186
hsa-mir-147b	0.616989275184199	0.422538770316016	0.0162189244943167	0.035060711365602
hsa-mir-192	0.351497552964697	9.05962008446693	0.0164462718381575	0.0354352238618196
hsa-mir-196a-2	0.704364775353316	5.27433946592591	0.016660932678616	0.0357800357524376
hsa-mir-708	0.328622861015845	8.18490540232439	0.0177204600026559	0.0379310500056851
hsa-mir-3664	1.01468651262735	-0.621276917645346	0.0183619910150519	0.0391762349018209
hsa-mir-942	0.281635806743366	3.42495858882091	0.0189032948305988	0.0402001886819553
hsa-mir-3161	1.14125146605096	-0.787517899275652	0.0191286396968801	0.0405477637587588
hsa-mir-23b	-0.293163823828044	11.5330278257566	0.0206872640273375	0.0437101868964711
hsa-mir-186	0.193815044434985	7.67517968374798	0.0208955172174035	0.0440082436572325
hsa-mir-605	-0.5899113455188	-0.69786565111735	0.0211790115441852	0.0444623479533375
hsa-mir-1254-2	0.560762890319524	-0.264908413462477	0.0213372735738998	0.0445356364094354
hsa-mir-323b	0.552239786286977	1.85387280226146	0.0213946400700557	0.0445356364094354
hsa-mir-671	0.249729187450803	3.31669574630168	0.0214179014793468	0.0445356364094354
hsa-mir-570	0.581285102720084	-0.137496319494183	0.0218306014952577	0.0452501391752969
hsa-mir-372	0.858742844096531	-0.251451753820633	0.0223612133547625	0.0462037689191465
hsa-mir-6793	0.716454533699706	-0.639215543724925	0.022531068510451	0.0463217725609736
hsa-mir-144	-0.52518666200196	7.56221288016952	0.022598995024232	0.0463217725609736
hsa-mir-30c-1	-0.268667130527004	8.16876199989773	0.0226304843045978	0.0463217725609736
hsa-mir-551b	0.952629196020791	0.652503845960021	0.0228421691681995	0.0466094106080083
hsa-mir-1292	0.472327407589843	0.0533179321796782	0.0235085061612736	0.0477399217495055
hsa-mir-3940	0.50939136117594	0.957991175916321	0.0235419766795271	0.0477399217495055
hsa-mir-6503	-0.53446703029703	-0.29339482795472	0.0240427580594919	0.0486049584227382
hsa-mir-146b	0.332843650563281	9.71006603308053	0.0244458048996506	0.0492676991054496
hsa-mir-1306	0.268206774373141	2.86718416664109	0.0261088829958421	0.0524580317861244
hsa-mir-380	-0.478577642662068	0.71423016707712	0.0265904730656766	0.0532622625627467
hsa-mir-501	0.272039854091402	5.2736249662309	0.0269947924840399	0.0539072837714822
hsa-mir-187	0.653732190273365	5.5919142665666	0.0292601954522358	0.058253580611594
hsa-mir-450b	0.33236062234683	3.81094710287861	0.0295378192341235	0.0586280957525784
hsa-mir-760	-0.471436193576684	0.448900508570747	0.030804738551736	0.0609580173757918
hsa-mir-6731	0.671790523793362	-0.620570174501347	0.0314859762084426	0.0621184169172588
hsa-mir-4444-1	0.517248899043187	-0.582285985758478	0.0318297680940674	0.0626081024072498
hsa-mir-4677	0.214822596288115	2.95085318792425	0.0320549185746242	0.0628621906179008
hsa-mir-7641-1	-0.652192501559833	-0.0625292975052223	0.0323131343233656	0.063076833460567
hsa-mir-1269a	1.20447996617496	6.66350014800469	0.0323569710576344	0.063076833460567
hsa-mir-3619	0.628061936583682	-0.441856337233556	0.0326649437148277	0.0634060091099728
hsa-mir-6892	-0.37162875229274	1.27244055259955	0.0327194367620928	0.0634060091099728
hsa-mir-1271	0.305071886468379	1.77122238950391	0.03283997010645	0.0634518596452057
hsa-mir-769	-0.204021371453573	4.51865957321624	0.0336603564135281	0.0648089378720274
hsa-mir-3130-2	-0.431391520864307	1.8302921233647	0.0337402256707807	0.0648089378720274
hsa-mir-487a	-0.418546658145398	0.899937686814522	0.0339324213965704	0.064987532206882
hsa-mir-589	0.212531023110835	6.02578402294428	0.0354856607582548	0.0677641626724691
hsa-mir-328	-0.2710825007578	3.96870015386888	0.0360416179563034	0.068625755120287
hsa-mir-642a	0.452714053312452	1.10029902513569	0.0365703200958231	0.0694306077181569
hsa-mir-92b	-0.265955124394142	6.49654290965441	0.0373558965067113	0.0707170873176181
hsa-mir-4433b	0.826434655400148	-0.730503894257511	0.0377794224891314	0.0713127427388504
hsa-mir-323a	0.418482524943143	2.06886993660983	0.0385256022542701	0.072512268610767
hsa-mir-4454	-0.672551550526169	-0.392003570090293	0.0396057333401468	0.0743316771856624
hsa-mir-3614	0.445507029952773	3.16471816665874	0.0410501884333415	0.0768224954966819
hsa-let-7g	-0.186904278533107	8.82430111573084	0.0423320559627437	0.0789957169675132
hsa-mir-6499	0.367288943849871	3.03158676687863	0.0424731063808208	0.0790337632938569
hsa-mir-345	0.294664079316314	3.41679835469279	0.0426679104270659	0.0791713352116946
hsa-mir-7702	0.659885125009045	1.25629981083842	0.0432138245853183	0.0799577827779195
hsa-let-7d	0.163725148150554	8.81110151092389	0.0440320200810105	0.081242177895949
hsa-mir-3678	-0.427284870213109	-0.0849222309382338	0.0441579973667854	0.0812457535821474
hsa-mir-330	0.252671671671309	5.30841116388844	0.0447377418893653	0.0820818513656422
hsa-mir-182	0.354447579683009	13.9944476375691	0.0450620612174136	0.0824459499927538
hsa-mir-18b	-0.491643916627094	0.569646882280157	0.045839588641504	0.0835822375384238
hsa-mir-196a-1	0.590062400255222	5.1446110479909	0.045938329028752	0.0835822375384238
hsa-mir-500b	0.282382546112384	3.30876674933728	0.0478629322318108	0.0868427163762773
hsa-mir-99b	0.208352849976248	13.8299186151618	0.0481774015496331	0.0871718177210212
hsa-mir-331	0.226710881495046	4.60061616986037	0.0487683083126367	0.0879979116936007
hsa-mir-181a-1	0.236365284298799	9.72778010127722	0.0498616743973271	0.0897236173907947
hsa-mir-132	-0.190510897584761	6.87267316017194	0.0516754213440284	0.0927326054255851
hsa-mir-7641-2	-0.610845387338981	-0.713977281317489	0.0524811160336078	0.09392112295632
hsa-mir-151a	-0.217528113016844	11.1171308531333	0.0551388131149721	0.0984085084204543
hsa-mir-376b	-0.38553790571952	1.60572599968848	0.0563536021240261	0.100303286389231
hsa-mir-3150b	0.487625005937637	1.48361367804962	0.0566321843332403	0.100525964060359
hsa-mir-1910	0.490832978518432	0.880363142948557	0.0584961098783228	0.103553924244058
hsa-mir-215	-0.344142585657515	2.65390560675075	0.0606178607043019	0.107020751378215
hsa-mir-3913-1	-0.304449962060732	0.71830713017117	0.0610830271859232	0.1075521043193
hsa-mir-3130-1	-0.385432406913144	1.81487127710789	0.0613002207446537	0.107645159752676
hsa-mir-4676	-0.345665355580971	0.0540933401955324	0.0621281790210205	0.108807372349648
hsa-mir-6734	0.4795262496662	-0.765802582872995	0.0630387188046106	0.110107628845387
hsa-let-7f-1	-0.28291730512506	12.2219546619924	0.0634885715498184	0.110598442460455
hsa-mir-320d-2	-0.507047226507181	-0.665187089588346	0.0637138525066582	0.11069648114552
hsa-mir-625	-0.222158579131991	7.5017674609031	0.0642547596191509	0.111340919445883
hsa-mir-25	0.194047564996588	13.0971218327681	0.0650127211448585	0.112357077440323
hsa-mir-224	0.360714589301433	7.34640339503588	0.0662477051397063	0.114129974336942
hsa-mir-6806	-0.293668245660925	0.367683923431951	0.0665572936644776	0.114129974336942
hsa-mir-409	-0.274427230237758	4.93724422392789	0.0665612980102473	0.114129974336942
hsa-let-7f-2	-0.279173755151474	12.2413635764959	0.0674024071099587	0.114994077242206
hsa-mir-6761	-0.355287638287931	-0.032303314206659	0.0674163750549728	0.114994077242206
hsa-mir-425	0.295724847761191	8.03109214309849	0.0726034627561024	0.123520176896746
hsa-mir-2277	0.348777724538935	0.340439621557873	0.073544953301241	0.124591939139726
hsa-mir-3199-2	-0.301460320804393	0.66161872862892	0.0736350351278226	0.124591939139726
hsa-mir-197	0.178645216270562	8.21176884677202	0.0738040799789524	0.124591939139726
hsa-mir-7-3	0.48895075689598	0.791507054292397	0.0747402776220016	0.125848025301828
hsa-mir-141	0.28098289759448	10.6343481717948	0.0771399153091573	0.129555498788456
hsa-mir-3144	0.729966624340942	-0.653672392026105	0.0799974554534734	0.13364260891967
hsa-mir-3136	0.461335392648738	-0.213662695359159	0.0801001885805217	0.13364260891967
hsa-mir-541	-0.417314648634819	0.273323341779879	0.0802093033697444	0.13364260891967
hsa-mir-1255a	0.398034235922089	-0.247069740874714	0.0803895998692369	0.13364260891967
hsa-mir-5706	0.474900532283344	-0.520005547441038	0.0808815659468404	0.13412006505109
hsa-mir-3170	0.4199355618592	0.0188597912567078	0.0813992365875131	0.134637626173791
hsa-mir-489	-0.54445197299216	-0.682628645631122	0.082721023745326	0.136479270914833
hsa-mir-939	0.290671649144633	0.579286625078873	0.0831576468978639	0.136854921402263
hsa-mir-548s	0.479079174268621	-0.740156069479903	0.0908137842128156	0.149080272329309
hsa-mir-184	-0.580712861858102	2.37539839399457	0.091770832401566	0.150274738057564
hsa-mir-6854	0.282664545315546	1.46270955175538	0.0922947012850813	0.150755684143961
hsa-mir-664b	-0.186291584016636	1.64484682413334	0.0948353474017043	0.154520279970439
hsa-mir-891a	-0.653086856532659	2.11108871329798	0.0963585759731258	0.156612573852103
hsa-mir-4645	0.431798969196685	-0.531574761229651	0.0980953389929205	0.159040710495948
hsa-mir-34a	-0.189177285160516	6.77252127684627	0.102052015489499	0.165047086779313
hsa-mir-515-2	0.885965228475432	-0.711675476208524	0.106932809295597	0.172514753912848
hsa-mir-659	0.236188069542269	0.722927381980386	0.107921478948846	0.173681987006128
hsa-mir-4636	0.424795970589238	-0.523206583900783	0.114247711190306	0.183412379484437
hsa-mir-4788	0.492208986328181	0.205106731020299	0.117942909333487	0.188881676316465
hsa-mir-629	0.168275579404059	7.16060119909992	0.11840060504789	0.189152186113092
hsa-mir-4664	0.358267458834754	0.649245718944677	0.122659270324836	0.195478885797489
hsa-mir-148b	0.129480225597265	6.63992548175448	0.124251512473165	0.197535778325056
hsa-mir-98	-0.147182665523445	5.73678553639158	0.127118753043393	0.201604802042184
hsa-mir-4786	-0.274633990194616	0.283858754171498	0.130759086146993	0.206877298131112
hsa-mir-6877	-0.301345032027793	-0.430801375010927	0.133064540034907	0.210017527043045
hsa-mir-412	-0.348497453854167	2.73820401042803	0.133900644816731	0.210829140276343
hsa-mir-3610	0.324582532628616	0.397675997639539	0.135573612883914	0.21285776010576
hsa-mir-200b	-0.224989414415879	9.30510642997913	0.135838998052225	0.21285776010576
hsa-mir-219b	0.358007552100407	-0.274956005674576	0.136173956746337	0.212873369138068
hsa-let-7e	-0.206517570261484	10.0157403131783	0.139777743528172	0.217986719073697
hsa-mir-6514	-0.303504133507757	-0.275596999059004	0.142949928023741	0.222404282317222
hsa-mir-4777	0.368104653554517	-0.470175930234578	0.144620341056254	0.224469960644185
hsa-mir-2110	-0.180617637683301	1.23732783485805	0.145232311781028	0.224886913041544
hsa-mir-3117	0.362174670377571	0.320772363014257	0.149258067404959	0.230395989943921
hsa-mir-3909	-0.250639771982948	-0.0932845194891661	0.149493581261323	0.230395989943921
hsa-mir-494	-0.280562050698769	1.28130162279799	0.153949489924894	0.236533878730901
hsa-mir-3065	-0.302126828105978	5.47446506879545	0.154198421707015	0.236533878730901
hsa-mir-3199-1	-0.362956633847607	-0.685122260439947	0.167853980033883	0.256879338603255
hsa-mir-200a	0.228940359769366	9.82479684437785	0.169866332316479	0.259353024865486
hsa-mir-6512	-0.432634755978642	-0.123658629282935	0.171489357961992	0.261222161546755
hsa-mir-4781	0.380764882799499	-0.742206948465807	0.175641129688637	0.266925614724031
hsa-mir-1294	-0.338145656708454	-0.58099752846238	0.178417511942552	0.270517292412897
hsa-mir-548au	0.358699404921267	-0.563518755811275	0.179785462252398	0.271858051040282
hsa-mir-5001	0.252926527486585	0.423984373164319	0.18015121998055	0.271858051040282
hsa-mir-6728	0.407161138566556	-0.424657827155561	0.180546949927516	0.271858051040282
hsa-mir-6733	-0.292776838811164	-0.448853935465989	0.188400617716002	0.283033038082526
hsa-mir-4685	0.392618161965506	-0.683223173449697	0.189329173446016	0.283777136400779
hsa-mir-511	-0.197379184686105	3.88227644352672	0.191173902653963	0.284539729987311
hsa-mir-483	0.276667388675955	2.28148412128032	0.191402725958139	0.284539729987311
hsa-mir-6815	0.333541398755553	-0.669762061443202	0.191524398995953	0.284539729987311
hsa-mir-1276	0.371375598643941	-0.598443606697399	0.191575604464739	0.284539729987311
hsa-mir-1911	0.91037021700074	0.8919008950165	0.192213962705322	0.284841958307661
hsa-mir-340	-0.165993151760069	4.35050432273987	0.195283751187592	0.28873782624802
hsa-mir-4660	0.287258601948848	-0.140240002255785	0.197077385076746	0.290733529786642
hsa-mir-1270	0.273791583304614	0.139487638694962	0.198001897904901	0.291440995792607
hsa-mir-339	0.167733704177374	5.49183719417279	0.20199514785515	0.296652066917317
hsa-mir-4787	-0.311779003881676	-0.479064951860413	0.206452909019562	0.302520481896674
hsa-mir-7844	0.418734716447174	-0.486987279943596	0.210288300557168	0.306929380191801
hsa-mir-3615	0.17148187128316	2.92270249143796	0.210398918635296	0.306929380191801
hsa-mir-129-2	-0.382194586893822	1.98657580807915	0.214107320543863	0.311645099902734
hsa-mir-934	-0.422890808608261	0.787505411270587	0.217491482461664	0.315869004462061
hsa-mir-873	0.530100982203439	-0.36079400897227	0.219381640913354	0.317909236279307
hsa-mir-335	-0.188247190349826	6.00040108944737	0.220178656558407	0.318359867650676
hsa-mir-362	-0.182084389426711	3.51463487704249	0.222013691197244	0.320306096330826
hsa-mir-5581	0.326241251625713	-0.784126631552042	0.224672401350139	0.323429500844705
hsa-mir-3913-2	-0.190542592097544	0.73334146546509	0.23259080158586	0.334094243506005
hsa-mir-5010	0.206142851990513	0.130902202695759	0.23326755739608	0.334333151191319
hsa-mir-129-1	-0.374547295847268	2.00667052404624	0.236331047372514	0.337984358141913
hsa-mir-4687	-0.336701364786252	-0.471326914039158	0.236966907800658	0.33815539130595
hsa-mir-574	-0.133503042926746	6.05650569375847	0.238977238489784	0.340282806980019
hsa-mir-500a	0.144779317962274	8.73431067695812	0.239974444020214	0.340361425500219
hsa-mir-214	0.214780358979211	4.86156594765531	0.240071723024582	0.340361425500219
hsa-mir-183	0.206914362937506	12.8931804049043	0.240985384959217	0.340918849132369
hsa-mir-556	-0.355957185886917	-0.69544139567985	0.243914095766566	0.343808540662765
hsa-mir-7706	0.182112469521586	1.31195516988202	0.244077818943795	0.343808540662765
hsa-mir-320c-1	-0.177977264757269	-0.136765425178815	0.248251744319935	0.348010905978021
hsa-mir-652	-0.120433183690353	4.61764060362723	0.248474438298461	0.348010905978021
hsa-mir-643	0.188894811686516	-0.058009627166304	0.248655120607196	0.348010905978021
hsa-mir-7854	0.292272269227922	0.0243467902391107	0.249791039815991	0.348855290148133
hsa-mir-219a-1	0.172840070321246	2.23336564203723	0.250929888877841	0.349700164287204
hsa-mir-3174	0.305603064634446	-0.713721130608234	0.255528276937841	0.3553524870367
hsa-mir-3691	0.291277862472884	-0.0675454473791232	0.265433896051941	0.368345766766994
hsa-mir-4742	0.23175560438513	-0.225683319809914	0.272372872645952	0.377175965291963
hsa-mir-3677	0.190432549145561	2.78777986696179	0.277037438421384	0.382825996130815
hsa-mir-5090	-0.26069468858882	-0.751494290493144	0.279959980711249	0.386050078664986
hsa-mir-6798	-0.238682761883404	-0.671842993668324	0.283710134157347	0.390399449313156
hsa-mir-4728	-0.227317669680759	0.0710738162572256	0.2880277086252	0.395509746644666
hsa-mir-361	-0.0814859308777644	8.60813327313097	0.291757719272183	0.39979352745456
hsa-mir-103a-1	-0.0994208292508958	14.4018662046286	0.297393708729346	0.405880382193905
hsa-mir-103a-2	-0.0991692842556365	14.4047241093049	0.297439058706984	0.405880382193905
hsa-mir-3200	-0.213993504671049	1.11042527316688	0.303247037103858	0.412945549486542
hsa-mir-6797	-0.241767440833153	-0.756473665669136	0.305394818943623	0.415007482174425
hsa-mir-548o-2	-0.215676535637524	-0.534142747466415	0.317034332773749	0.429932687301875
hsa-mir-188	0.142099870697434	1.79117788182981	0.320950633529094	0.434344349094125
hsa-mir-3157	-0.169286513557303	-0.246052420745197	0.325122200496614	0.439082559433571
hsa-mir-4649	0.298650365978156	-0.743842696696917	0.326882993586197	0.440552182713908
hsa-mir-320c-2	0.249516687023432	-0.601404195067715	0.339362104137693	0.456431577433653
hsa-mir-4640	0.221729896253751	-0.239293672427482	0.343970739061874	0.461682037060507
hsa-mir-1343	0.252797940584292	-0.120086832783243	0.358241092080636	0.479852587551772
hsa-mir-624	-0.136152957351629	1.33516632453441	0.359406681592381	0.480071080987803
hsa-mir-4707	0.328531223569446	-0.462954172313102	0.36000661859165	0.480071080987803
hsa-mir-548f-1	0.443513181124513	0.467277689105845	0.360651688859144	0.480071080987803
hsa-mir-4709	-0.165011463258971	0.0186640374099738	0.361554343248866	0.480071080987803
hsa-mir-3944	0.199321217723361	-0.59846991278741	0.362068876348053	0.480071080987803
hsa-mir-199b	-0.123433263642891	12.2861517033019	0.364848709509786	0.482703184122425
hsa-mir-3680-1	0.227215944398792	-0.531862227881137	0.365527907365989	0.482703184122425
hsa-mir-4442	-0.244940390067026	-0.662404553306971	0.368668474605992	0.485870927297635
hsa-mir-6516	-0.205568305554023	-0.387116226233284	0.372498439811892	0.489932686901183
hsa-mir-548v	0.198217358820783	0.130111996506928	0.379105866750182	0.497623933309357
hsa-mir-181c	-0.104939983911527	5.99822004938675	0.385848176760291	0.505461111555981
hsa-mir-6802	0.201457582144242	-0.648965528441324	0.397897606674895	0.520205453836439
hsa-mir-4658	-0.229349499475361	-0.474863217796733	0.401194535565754	0.523470957760097
hsa-mir-4745	0.253546246091703	-0.592389828034534	0.406889872337325	0.529846652844827
hsa-mir-1284	0.212945164206259	-0.733297205333228	0.408299377003945	0.530627166542826
hsa-mir-2116	0.171690755870876	-0.168870501793174	0.413362020746151	0.536142818987582
hsa-mir-607	-0.212546458724295	-0.0326446081845236	0.41445761631796	0.536501459858229
hsa-mir-199a-1	-0.111019700204868	10.9278674341752	0.418692282503948	0.540914092781235
hsa-mir-199a-2	-0.108150437313862	11.8006999063215	0.427467141725368	0.551163342185268
hsa-mir-3684	0.167798785053702	-0.431274747024991	0.430869059551959	0.552839570432067
hsa-mir-1229	-0.20248915541127	-0.447835613669161	0.431136391452056	0.552839570432067
hsa-mir-4444-2	0.161702923703844	-0.122411837291245	0.431299267924864	0.552839570432067
hsa-mir-149	0.190616822113596	7.12170902761628	0.433411798777724	0.554462359764471
hsa-mir-5000	0.124543270839536	0.816015890643126	0.443777451506894	0.566616434185215
hsa-mir-1288	0.158067499654732	0.093902262873721	0.446074913647833	0.568441767391694
hsa-mir-23c	-0.200394325023423	0.278067314068133	0.450464286124315	0.572920596915391
hsa-mir-6716	-0.17000350775891	-0.340280622221689	0.452256455112243	0.573933962217769
hsa-mir-6868	-0.161511699099744	-0.749390993349354	0.453737145997353	0.573933962217769
hsa-mir-1248	0.20215848517894	1.65577547129681	0.455033568274071	0.573933962217769
hsa-mir-32	-0.0826169586309992	5.09290875809916	0.455113568873706	0.573933962217769
hsa-mir-6511b-2	-0.081390300999861	0.236332422948982	0.456480529848204	0.573933962217769
hsa-mir-6842	-0.103195794193802	1.91068919666082	0.456518464603752	0.573933962217769
hsa-mir-6852	0.191208473943865	-0.194936618529545	0.469650257527257	0.588200472085508
hsa-mir-658	0.198240391277808	-0.625378691295831	0.469662361680489	0.588200472085508
hsa-mir-549a	-0.172134666360472	-0.430370090380756	0.473362915062203	0.591703643827753
hsa-mir-4521	-0.1561994560516	0.522344877609033	0.486476650089274	0.60637315931644
hsa-mir-4999	-0.158358907037904	0.388043711188161	0.487305738195952	0.60637315931644
hsa-mir-320d-1	-0.179304871065409	-0.581552402130726	0.487875809098876	0.60637315931644
hsa-mir-7-2	0.197847701460376	0.841831740295852	0.488972768074507	0.606585536153035
hsa-mir-203a	0.178962292557635	17.0362026894883	0.491441433777214	0.607396409035098
hsa-mir-5579	-0.151934878343758	0.533005410751863	0.491481063799392	0.607396409035098
hsa-mir-194-1	-0.0851041633690918	5.69039957513793	0.494928703580453	0.610505274661388
hsa-mir-6718	0.156720771537163	0.701649127043916	0.499239817055876	0.614665564232329
hsa-mir-221	0.0831692942904933	8.71563968093652	0.506706577626249	0.621825482062602
hsa-mir-137	0.295034744974931	1.15268096050996	0.506953904460198	0.621825482062602
hsa-mir-1181	0.19263415751681	-0.389825352678825	0.509918749951774	0.624293049006377
hsa-mir-6509	-0.10420545426514	1.80266012072383	0.518014220046373	0.63302110845219
hsa-mir-3194	0.198489319040751	-0.726196504820848	0.52693593863395	0.641838972141061
hsa-mir-126	0.0800872598790535	11.001259221018	0.527189873300597	0.641838972141061
hsa-mir-421	-0.0865421516760805	2.14245717549596	0.542287510477896	0.658995026647536
hsa-mir-5003	0.180078718054883	-0.190204526283099	0.544829398023225	0.659636335437735
hsa-mir-6875	-0.146799473918848	-0.407308147014764	0.546132879426924	0.659636335437735
hsa-mir-20b	0.159067001026624	3.8310838159006	0.546810974633041	0.659636335437735
hsa-mir-485	-0.108672157066672	2.32554424140855	0.546843557469756	0.659636335437735
hsa-mir-1538	0.209272342901941	-0.645900257750033	0.562921923800658	0.677782831046748
hsa-mir-383	-0.282674912579845	-0.199835953258614	0.565561512401245	0.678159637878692
hsa-mir-374b	0.0683680336219561	5.8763582025687	0.565955331005707	0.678159637878692
hsa-mir-1291	0.169298931701774	-0.189764526982073	0.566340949495641	0.678159637878692
hsa-mir-4758	-0.108902092739176	-0.61713363926119	0.585458063878939	0.699771955913696
hsa-mir-636	-0.137339462123203	-0.526305099119751	0.594662265302203	0.709478658967109
hsa-mir-4491	0.198074980927524	0.4325557749208	0.602067220528665	0.716458055708626
hsa-mir-26b	0.0587768490352151	9.19180595681478	0.602699830069393	0.716458055708626
hsa-mir-3942	-0.10801522705571	-0.360764374416776	0.606569284133275	0.718605199595862
hsa-mir-3176	-0.119679476093747	-0.57032020115255	0.6067002677504	0.718605199595862
hsa-mir-551a	0.201008385133255	-0.348012946887107	0.617168346630165	0.729684597550105
hsa-mir-153-2	0.0946632978229225	3.16228805489783	0.624443102416464	0.736955373122133
hsa-mir-29b-1	0.0822045449022459	8.42051827534123	0.627176576012606	0.738268748826693
hsa-mir-509-1	0.26856202733005	1.94418742173422	0.62781021846789	0.738268748826693
hsa-mir-767	0.300636141202983	5.54009939748773	0.641993525825648	0.753594550924372
hsa-mir-509-2	0.256834349927508	1.96702611018586	0.647247745615936	0.757409186471689
hsa-mir-3193	-0.0953447392198929	0.0339337273047574	0.647555945685719	0.757409186471689
hsa-mir-3917	0.104515795591328	1.12655607628329	0.650464975500064	0.758685828659017
hsa-mir-1228	0.0815339809379884	0.69135761674867	0.651529050632761	0.758685828659017
hsa-let-7i	-0.0381115189099948	9.27400885871825	0.652122322954239	0.758685828659017
hsa-mir-6755	-0.0663081688724792	0.405909910825752	0.659811736311354	0.766270722134639
hsa-mir-1295b	0.296197716891588	-0.636918549837062	0.662427618265868	0.767947061883439
hsa-mir-4657	0.154300691584176	-0.775507031469514	0.668331413105246	0.773422395024622
hsa-mir-23a	-0.0387168765553917	13.2384179344339	0.670126080834198	0.774131539588007
hsa-mir-4797	-0.0738799698901831	-0.158529588176701	0.679083744539815	0.781807532668693
hsa-mir-193a	0.0535961894791567	8.27092503657167	0.679157994028223	0.781807532668693
hsa-mir-153-1	-0.101657724405844	-0.0539069270696053	0.68427258522667	0.786313233900822
hsa-mir-29b-2	0.0667104534467888	8.33648102158317	0.696613890676511	0.7990929919319
hsa-mir-7155	-0.051503826551281	-0.524010346919805	0.702354711230232	0.802946687346776
hsa-mir-3682	0.0857246493919322	0.931504207242315	0.70242511732779	0.802946687346776
hsa-mir-2115	0.114756081197218	-0.343523701339408	0.720325956440308	0.82197474123415
hsa-mir-5091	-0.0700046537117002	-0.260997031875669	0.726049366926182	0.825398088446503
hsa-mir-5571	0.169963653704437	-0.554350887027953	0.727418363917979	0.825398088446503
hsa-mir-6808	-0.0812373466842149	-0.629228854251652	0.728328666858086	0.825398088446503
hsa-mir-581	0.0794107426453877	-0.450553649898447	0.728366557438288	0.825398088446503
hsa-mir-584	0.0731185059048423	7.65365433018341	0.734452963815368	0.830857843348992
hsa-mir-6837	-0.0330319745934133	0.713763241265563	0.743198480172804	0.83852034401143
hsa-mir-4713	0.118638941177493	-0.27417838074487	0.743786747894108	0.83852034401143
hsa-mir-27a	-0.0330116828613395	12.6724279558125	0.745864177043313	0.839417587565928
hsa-mir-138-1	0.0874432143377623	1.09843215668522	0.751454234150666	0.844258187596374
hsa-mir-542	-0.0359881418379156	7.84360831730083	0.76016942397096	0.849948648064257
hsa-mir-548e	0.105992773358122	-0.144862987200291	0.760371885879313	0.849948648064257
hsa-mir-181d	-0.0388967583494346	3.6583370925529	0.760412072924664	0.849948648064257
hsa-mir-223	0.0619104835905455	9.25692849447208	0.774850602361933	0.864611830574219
hsa-mir-429	0.0545029402616049	6.54920613050235	0.777278631322811	0.865846094415716
hsa-mir-3187	-0.0426011021289445	-0.355711082231824	0.786337345323064	0.874449849213254
hsa-mir-6820	0.0627297289220967	-0.336903799033659	0.798042243961385	0.885962152194418
hsa-mir-5586	-0.0376933100957153	1.60607658060069	0.801834927443772	0.888666459349697
hsa-mir-200c	0.0398140890402149	13.2214008775312	0.804651398172362	0.890281530072462
hsa-mir-582	0.0424566537614679	8.22086124721173	0.806145656542993	0.890430699891502
hsa-mir-5684	-0.0788282945652855	-0.305804389270818	0.811605398763133	0.893917257302417
hsa-mir-651	-0.0353581106707758	2.06904149047326	0.812031707015172	0.893917257302417
hsa-mir-4652	-0.0517273505725134	1.83038895601576	0.822117225840263	0.903501313633175
hsa-mir-548j	0.0600162167125045	-0.047159580376903	0.8308393918052	0.910828318238878
hsa-mir-28	0.0186584648028681	11.7138773396903	0.831811890428282	0.910828318238878
hsa-mir-106b	0.0240150717016299	9.32158756130131	0.833485102681559	0.910828318238878
hsa-mir-580	0.058476993997767	-0.0445684764210098	0.836545842942283	0.910828318238878
hsa-mir-146a	0.0370204685351322	7.49320126984292	0.836865278751147	0.910828318238878
hsa-mir-105-2	0.16457698895076	5.0099188885693	0.8384846287976	0.910828318238878
hsa-mir-452	-0.029123617461986	7.91964138544943	0.838518283813807	0.910828318238878
hsa-mir-105-1	0.154819561526728	5.01572072862582	0.842141450154186	0.912587568009957
hsa-mir-194-2	-0.0222100299196075	5.90227683128486	0.842925494042293	0.912587568009957
hsa-mir-4449	0.0991430743480909	0.49271961557673	0.847338958229508	0.912587568009957
hsa-mir-3941	-0.00588084434661897	-0.109988799571919	0.847438914582446	0.912587568009957
hsa-mir-1296	-0.026410417012957	2.40604810510837	0.847518861251222	0.912587568009957
hsa-mir-508	0.107523027128309	4.72495675885939	0.848497448729868	0.912587568009957
hsa-mir-6511b-1	0.0318950693507866	0.279831327077019	0.854916684979148	0.917984309280888
hsa-mir-632	0.0681557603435307	-0.517994472117496	0.870380358428516	0.932212850772631
hsa-mir-874	0.0251040712330769	4.33434612470876	0.871014144538703	0.932212850772631
hsa-mir-4661	-0.0207334276863325	1.89607598102438	0.874190368244654	0.934085956280993
hsa-mir-4461	0.0445925800580943	1.0265063715843	0.880671130442365	0.93851566279989
hsa-mir-639	0.0825164031428715	-0.173300633320931	0.882160656907021	0.93851566279989
hsa-mir-3064	-0.0256135700647263	-0.437370209372839	0.882634577533942	0.93851566279989
hsa-mir-5699	-0.0167477059065516	0.123940488597797	0.906619797012169	0.958161985923886
hsa-mir-628	-0.0229653588544044	3.31866725207388	0.906639021949919	0.958161985923886
hsa-mir-1226	0.0121418807835229	0.170582754914652	0.907187889159818	0.958161985923886
hsa-mir-744	-0.01218458922668	5.43840641863478	0.907884152944922	0.958161985923886
hsa-mir-514a-1	-0.0171901412413819	2.18794686520497	0.90842533321944	0.958161985923886
hsa-mir-514a-2	-0.0151945686156235	2.19490320162166	0.912987023836295	0.959108542503772
hsa-mir-1180	-0.0114499004233417	4.27889013986315	0.9155687877549	0.959108542503772
hsa-mir-940	-0.0118816995286455	1.97452705731457	0.915698871439364	0.959108542503772
hsa-mir-612	0.0568620559996557	-0.455122112146022	0.916543988910801	0.959108542503772
hsa-mir-514a-3	-0.0121092022055624	2.17046402830128	0.917738046651461	0.959108542503772
hsa-mir-1249	0.000993735991551672	1.49851464235175	0.919455557566096	0.959108542503772
hsa-mir-150	-0.0134353725456442	9.78349733759359	0.921014506238264	0.959108542503772
hsa-mir-1976	-0.000128413679221814	3.35180227400648	0.921037058373851	0.959108542503772
hsa-mir-138-2	0.0263551163291086	0.677562974770314	0.931530040216901	0.968495518003286
hsa-mir-4714	0.0847784375925268	-0.681417820580055	0.936996302488676	0.972634830634046
hsa-mir-577	0.0570668689725579	1.6339778659372	0.941364162234097	0.975261461369284
hsa-mir-5092	0.0257921274582783	-0.753640073418412	0.944859393442371	0.975261461369284
hsa-mir-374a	0.00941769920090672	9.86953593550714	0.944987538071453	0.975261461369284
hsa-mir-4662a	-0.00684228430512036	5.40894641689111	0.945482485449612	0.975261461369284
hsa-mir-3191	-0.00185832900987905	-0.683101433447358	0.947736432667017	0.976049313517132
hsa-mir-185	-0.00362419842043125	6.5189250349552	0.954018575818124	0.980976714538259
hsa-mir-6720	0.000245199272365672	1.845201472521	0.958330102736601	0.983428084362032
hsa-mir-363	0.0198093204794451	3.36040748012916	0.95940541359899	0.983428084362032
hsa-mir-6874	0.0195775502357633	-0.790038939576621	0.96756378916843	0.989864988082244
hsa-mir-5690	-0.0494408385717503	-0.712410198347736	0.968707568489646	0.989864988082244
hsa-mir-4775	0.0194896850393793	-0.672143285015497	0.971947027557415	0.991628197897363
hsa-mir-935	0.0281182726365294	1.17879788826007	0.981783303811877	1
hsa-mir-3127	0.0096558591040924	2.11987661675545	0.98504324397926	1
hsa-mir-675	0.0206717643054613	6.21904148008538	0.985920851069037	1
hsa-mir-125a	0.000555531095825752	8.68317779539863	0.989100519668267	1
hsa-mir-937	0.0148448126282358	2.2720708728734	0.992705562488942	1
hsa-mir-6125	0.0281404557710224	-0.231016637040231	0.994611551743845	1
hsa-mir-1269b	0.0866462836328089	3.93677455023444	0.999512051380456	1
hsa-mir-6777	0.0535816234462667	-0.528994748730992	1	1
hsa-mir-3911	0.0487139740428312	-0.755606868644221	1	1
hsa-mir-5703	0.0396673212377084	-0.428952392257125	1	1
hsa-mir-509-3	0.0174354758128442	2.05155559765777	1	1
hsa-mir-506	0.00744579922697128	-0.214495079866405	1	1
hsa-mir-4762	0.00477242214601134	-0.610546307029494	1	1
