# Supplementary material for: Identification and validation of key modules and hub genes associated with the pathological stage of oral squamous cell carcinoma by weighted gene co-expression network analysis
Source: PeerJ. 2020 Feb 4;8:e8505. doi: 10.7717/peerj.8505 (PMC7006519; doi:10.7717/peerj.8505)
Supplement: File S2 [file peerj-08-8505-s002.zip › miRNA/merge.txt]

id	TCGA-CV-6934	TCGA-CV-6938	TCGA-CV-6936	TCGA-CV-6956	TCGA-CV-7432	TCGA-CV-7101	TCGA-CV-7406	TCGA-CV-7255	TCGA-CV-7438	TCGA-H7-A6C5	TCGA-CV-6959	TCGA-CV-7252	TCGA-HD-A6I0	TCGA-CV-7425	TCGA-CV-7177	TCGA-WA-A7GZ	TCGA-CV-7245	TCGA-CV-7416	TCGA-H7-A6C4	TCGA-CV-7091	TCGA-CV-7440	TCGA-CV-7178	TCGA-HD-8635	TCGA-CV-7242	TCGA-CV-6962	TCGA-CV-7250	TCGA-CV-6935	TCGA-CV-7424	TCGA-CV-6961	TCGA-CV-7238	TCGA-CV-7183	TCGA-CV-7434	TCGA-CV-7423	TCGA-CV-6943	TCGA-CV-7261	TCGA-HD-A6HZ	TCGA-CV-6933	TCGA-CV-7235	TCGA-CV-6939	TCGA-CV-7097	TCGA-CV-7103	TCGA-CV-7437	TCGA-CV-6960	TCGA-4P-AA8J	TCGA-BA-4074	TCGA-BA-4077	TCGA-BA-5149	TCGA-BA-5151	TCGA-BA-5152
type	0	0	0	0	0	0	0	0	0	0	0	0	0	0	0	0	0	0	0	0	0	0	0	0	0	0	0	0	0	0	0	0	0	0	0	0	0	0	0	0	0	0	0	1	1	1	1	1	1
hsa-mir-7-3	1	1	3	2	15	4	2	6	5	2	6	2	5	0	3	0	1	5	2	1	0	7	3	0	16	5	1	0	0	12	4	28	7	4	0	1	1	3	0	4	4	23	2	20	1	1	24	0	21
hsa-mir-770	0	0	4	0	0	1	0	0	0	2	1	1	1	0	2	3	2	1	0	2	4	0	0	0	0	0	0	0	0	0	0	0	1	0	3	0	0	0	5	0	0	0	4	2	0	0	0	0	0
hsa-mir-6891	2	0	0	0	1	1	1	6	1	0	3	0	0	1	0	0	2	3	0	0	1	12	5	0	0	2	0	0	0	7	0	7	8	4	0	0	0	0	0	2	0	0	7	0	0	0	6	2	2
hsa-mir-6890	0	0	0	0	0	0	0	0	0	0	0	0	0	0	0	0	0	0	0	0	0	0	0	0	0	1	0	0	0	0	0	0	0	0	0	0	0	0	0	0	0	0	0	0	0	0	0	0	0
hsa-mir-6893	0	0	0	0	0	0	0	0	0	0	0	0	0	0	0	0	0	0	0	0	0	0	0	0	0	0	0	0	0	0	0	0	1	0	0	0	0	0	0	0	0	0	0	0	0	0	0	0	0
hsa-mir-6892	12	7	10	7	8	12	3	60	9	3	8	6	10	2	9	4	30	46	4	19	9	10	10	10	4	17	1	0	3	10	9	4	9	6	6	7	6	35	21	82	4	3	29	6	1	2	17	6	34
hsa-mir-6895	0	0	0	0	0	0	0	0	0	0	0	0	1	0	1	1	1	0	0	0	0	0	0	0	0	0	0	2	0	2	0	1	2	0	0	0	0	0	0	1	0	0	0	0	0	1	0	0	0
hsa-mir-6894	2	0	0	0	0	1	1	0	1	0	0	1	1	0	2	0	2	0	0	1	0	0	1	1	1	2	1	0	0	1	0	0	1	0	1	0	3	0	3	0	0	0	0	0	0	0	2	0	0
hsa-mir-3690-1	8	1	1	0	0	6	0	0	2	5	9	0	4	1	3	0	3	10	1	1	0	1	6	5	3	2	1	0	3	2	1	6	1	16	2	0	0	13	0	6	1	1	5	2	0	3	15	0	8
hsa-mir-3690-2	0	0	0	0	0	0	0	0	0	0	0	0	0	0	0	0	0	0	0	0	0	0	0	0	0	0	0	0	0	0	0	0	0	0	0	0	0	0	0	0	0	0	0	0	0	0	0	0	0
hsa-mir-125b-1	2183	596	2442	684	229	1767	2454	385	562	2399	963	2493	1710	1032	1419	2303	7440	985	2502	2926	3792	1018	2143	655	137	673	542	2730	2259	1426	926	421	770	1407	2578	2050	4774	2686	3801	635	2398	382	533	1689	185	232	302	90	295
hsa-mir-5011	0	0	0	0	0	0	0	0	0	0	0	0	0	0	0	0	0	0	0	0	0	0	0	0	0	0	0	0	0	0	0	0	0	0	0	0	0	0	0	0	0	0	0	0	0	0	0	0	0
hsa-mir-125b-2	2342	620	2729	708	237	2164	2734	423	624	2486	1094	2942	1810	1096	1546	2321	9065	1091	2697	3407	3964	1236	2265	819	146	907	605	2882	2570	1629	1213	441	833	1615	3136	2216	5681	3168	4349	688	2779	467	559	1771	185	276	301	90	322
hsa-mir-489	2	0	3	1	0	2	1	0	1	2	0	0	2	0	0	13	7	0	5	7	0	2	3	1	0	1	0	3	1	3	1	0	0	0	0	0	0	2	10	1	2	0	1	1	0	1	0	0	0
hsa-mir-488	3	0	0	0	0	0	5	0	1	12	1	5	2	0	1	1	3	0	1	2	17	1	0	0	0	0	0	0	3	2	0	0	0	0	2	3	1	0	2	0	1	0	0	8	0	0	0	0	0
hsa-mir-485	30	19	6	19	8	30	54	7	18	21	12	9	16	10	26	12	65	65	14	29	18	33	36	3	14	16	12	12	28	31	15	25	30	36	10	21	51	63	129	25	18	14	13	90	3	2	16	7	3
hsa-mir-484	264	218	335	217	130	425	473	174	200	221	121	221	365	281	177	91	731	243	146	259	317	167	229	140	244	177	177	218	236	593	443	125	353	243	228	345	104	256	240	285	304	96	412	306	110	246	668	178	140
hsa-mir-483	23	13	12	17	21	41	30	3	7	5	17	10	26	12	59	27	56	35	27	58	16	10	29	2	3	9	9	15	13	23	54	15	11	23	9	10	2	2	82	7	11	2	7	33	1	3	13	2	11
hsa-mir-6879	0	0	0	0	0	2	1	0	0	1	1	3	0	2	0	0	1	0	0	0	1	1	2	0	0	0	0	2	1	0	0	0	1	0	0	1	1	3	0	0	0	0	1	0	0	0	1	1	1
hsa-mir-6878	0	0	0	0	0	0	0	0	0	0	1	0	0	0	0	0	0	0	0	0	0	0	0	0	0	0	0	0	0	0	0	0	0	0	0	0	0	0	0	1	0	0	0	0	0	0	0	0	0
hsa-mir-6877	3	1	0	3	3	8	5	6	1	0	0	2	1	0	5	2	0	2	1	1	4	4	3	0	6	3	2	0	0	1	0	2	2	0	3	0	0	1	3	4	3	3	5	1	1	0	1	0	1
hsa-mir-6876	0	0	0	0	0	0	0	0	0	0	0	0	0	0	0	0	0	2	0	0	0	0	0	0	0	0	0	0	0	0	0	0	0	0	0	0	0	2	0	0	0	2	1	0	0	0	0	0	0
hsa-mir-6875	3	0	1	4	1	0	4	5	4	0	1	0	0	2	5	0	3	5	0	1	2	7	3	0	1	6	0	0	2	0	2	1	6	0	1	0	2	0	1	4	2	2	8	2	0	0	0	0	0
hsa-mir-6874	0	0	0	0	0	1	2	1	0	2	1	1	1	1	0	1	3	0	4	1	2	1	0	0	1	1	1	0	0	0	0	0	2	0	0	4	0	0	6	1	0	2	3	2	0	0	3	0	0
hsa-mir-6873	0	0	0	1	0	0	1	0	0	0	1	0	0	0	0	0	0	0	0	0	0	0	0	0	0	0	0	1	0	0	0	0	0	0	0	0	1	0	0	0	0	0	0	0	0	0	0	0	0
hsa-mir-6872	0	0	0	0	0	0	0	0	0	0	0	0	0	0	0	0	1	0	0	0	0	0	0	0	0	0	0	0	0	0	0	0	0	0	0	0	0	0	0	0	0	0	0	0	0	0	0	0	0
hsa-mir-6871	0	0	0	1	0	0	0	2	1	0	0	0	0	0	0	0	1	0	0	0	0	0	0	2	0	0	0	1	0	1	0	0	0	2	1	0	0	2	0	1	0	0	1	0	0	0	0	0	0
hsa-mir-6870	1	0	1	0	0	1	2	1	1	0	2	0	0	1	0	0	0	4	0	0	1	1	1	0	0	0	0	0	0	0	0	0	2	1	0	0	0	1	0	1	0	2	2	1	0	0	1	1	1
hsa-mir-4707	1	2	0	2	1	0	3	3	2	1	1	1	0	1	0	0	3	4	0	3	1	5	1	1	3	0	0	0	0	5	0	1	2	0	3	0	0	1	1	2	1	0	3	2	0	0	1	0	0
hsa-mir-4706	0	0	0	0	0	0	0	0	0	0	0	0	0	0	0	0	0	0	0	0	0	0	0	0	0	0	0	0	0	0	0	0	1	0	0	0	0	0	0	0	0	0	0	0	0	0	0	0	0
hsa-mir-4705	0	0	0	0	0	0	0	0	0	3	0	2	0	0	0	0	3	0	2	0	5	0	0	0	0	0	1	0	0	0	0	0	0	0	0	1	1	0	1	0	2	1	0	0	0	0	0	0	0
hsa-mir-4704	0	0	0	0	0	0	0	0	0	0	0	0	0	0	0	0	0	0	0	0	0	0	0	0	0	0	0	0	0	0	0	0	0	0	0	0	0	0	0	0	0	0	0	0	0	0	0	0	0
hsa-mir-4703	0	0	0	0	0	0	0	0	0	0	0	0	0	0	0	0	0	0	0	0	0	0	0	0	0	0	0	0	0	0	0	0	0	0	0	0	0	0	0	0	0	0	0	0	0	0	0	0	0
hsa-mir-4701	0	0	0	0	0	0	0	0	0	0	0	0	0	0	0	0	0	0	1	0	0	0	0	0	0	0	0	0	0	0	0	0	1	0	0	0	0	0	0	0	0	0	0	0	0	0	1	0	0
hsa-mir-4700	0	0	0	0	0	0	0	1	0	0	0	0	0	0	0	1	0	0	0	1	0	1	0	0	1	0	0	0	0	0	0	0	0	1	0	0	0	0	0	1	2	0	0	0	0	0	0	0	0
hsa-mir-4709	10	0	7	3	1	7	2	6	1	2	3	0	9	5	8	2	5	3	2	5	2	6	1	3	0	2	2	5	1	5	1	0	1	3	6	5	6	12	4	0	5	0	5	2	0	1	5	0	2
hsa-mir-4708	0	0	0	0	0	1	0	0	0	0	0	0	0	0	0	0	2	0	1	1	0	0	0	0	0	0	0	0	1	0	0	0	0	0	0	0	1	0	0	0	0	0	0	0	0	0	0	0	0
hsa-mir-559	0	0	0	0	0	0	0	0	0	0	0	0	0	0	0	0	0	0	0	0	0	0	0	0	0	0	0	0	0	1	0	1	0	0	0	0	0	2	0	0	0	0	0	0	0	0	0	0	0
hsa-mir-558	0	0	0	0	0	0	0	0	0	0	0	0	0	0	0	0	0	0	0	0	0	0	0	0	0	0	0	0	0	0	0	0	0	0	0	0	0	0	0	0	0	0	0	0	0	0	0	0	0
hsa-mir-555	0	0	0	0	0	0	0	0	0	0	0	0	0	0	2	0	0	0	0	0	0	0	0	0	0	0	0	0	0	0	0	0	0	0	0	0	0	0	0	0	0	1	1	0	0	0	0	0	0
hsa-mir-554	0	0	0	0	0	0	0	0	0	0	0	0	0	0	0	0	0	0	0	0	0	0	0	0	0	0	0	0	0	0	0	0	0	0	0	0	0	0	0	0	0	0	0	0	0	0	0	0	0
hsa-mir-557	0	0	0	0	0	0	0	0	0	0	0	0	0	0	0	0	0	0	0	0	0	0	0	0	0	0	0	0	0	0	0	0	0	0	0	0	0	0	0	0	0	0	0	0	0	0	0	0	0
hsa-mir-556	1	0	1	0	1	0	5	0	1	1	0	3	1	1	0	1	2	0	2	0	3	0	0	6	0	8	2	3	0	1	0	0	0	0	0	0	7	7	0	0	0	1	3	0	0	0	0	2	2
hsa-mir-553	0	0	0	0	0	0	0	0	0	0	0	0	0	0	0	0	0	0	0	0	0	0	0	0	0	0	0	0	0	0	0	0	0	0	0	0	0	0	0	0	0	0	0	0	0	0	0	0	0
hsa-mir-552	2	0	2	0	0	0	1	2	2	0	1	2	2	0	1	2	6	0	5	3	1	0	4	0	1	0	1	3	0	2	0	0	0	1	3	0	1	1	11	1	0	3	0	0	1	0	0	0	0
hsa-mir-549a	1	0	0	6	2	2	4	0	1	1	3	0	13	6	3	1	0	1	1	0	4	2	0	0	1	10	1	1	4	1	3	0	0	1	1	1	0	1	0	6	2	0	2	1	2	2	4	0	0
hsa-mir-4633	0	0	0	0	0	0	0	0	0	0	0	0	0	0	0	0	0	0	0	0	0	0	0	2	0	0	0	0	1	0	0	0	0	0	0	0	3	1	0	0	1	0	0	0	0	0	0	0	0
hsa-mir-4632	0	0	0	0	0	1	1	0	0	1	1	0	0	2	0	0	0	2	2	2	0	1	0	0	1	0	0	0	0	0	0	1	0	0	0	1	1	0	0	0	2	1	2	1	0	0	1	1	0
hsa-mir-4637	0	0	0	0	0	0	0	0	0	0	1	1	0	0	0	0	1	0	0	0	0	0	1	0	0	0	0	0	0	0	0	1	0	0	0	0	0	0	0	0	0	0	0	0	0	0	0	0	0
hsa-mir-4636	4	0	1	0	0	0	2	0	1	0	0	3	2	0	1	5	2	4	2	0	1	1	1	0	0	2	0	6	0	1	1	1	1	0	2	1	0	2	3	0	0	0	2	3	0	0	0	0	1
hsa-mir-4635	0	0	0	0	0	0	1	0	0	0	0	0	0	0	0	0	0	0	0	1	0	0	1	0	0	0	0	0	0	0	0	0	0	0	0	0	0	0	0	0	0	0	0	0	0	0	0	0	0
hsa-mir-4634	0	0	0	0	0	0	0	0	0	0	0	0	0	0	0	1	1	0	0	0	0	0	1	1	0	0	0	0	0	1	0	0	0	0	0	0	0	0	0	0	3	0	0	0	0	0	0	0	0
hsa-mir-4639	0	0	0	0	0	0	0	0	0	0	0	0	1	0	0	1	0	0	0	0	0	0	0	0	0	1	0	0	0	0	0	0	0	0	0	0	0	0	1	0	0	0	0	0	0	0	0	0	0
hsa-mir-4638	0	0	3	0	2	4	4	6	1	0	2	1	0	3	1	0	1	3	1	0	5	1	9	0	1	10	2	6	3	1	0	4	6	2	2	1	4	4	1	4	4	0	0	6	0	2	5	2	5
hsa-mir-8079	0	0	0	0	0	0	0	0	0	0	0	0	0	0	0	0	0	0	0	0	0	0	0	0	0	0	0	0	0	0	0	0	0	0	0	0	0	0	0	0	0	0	0	0	0	0	0	0	0
hsa-mir-8078	0	0	0	0	0	0	0	0	0	0	0	0	0	0	0	0	0	0	0	0	0	0	0	0	0	0	0	0	0	0	0	0	0	0	0	0	0	0	0	0	0	0	0	0	0	0	0	0	0
hsa-mir-3940	1	1	10	1	26	5	8	4	5	2	9	11	1	10	2	5	6	2	2	1	6	8	11	1	0	8	0	4	1	4	8	13	9	6	6	0	2	2	1	15	1	2	10	2	13	0	8	6	1
hsa-mir-3941	2	1	3	4	2	0	6	3	5	2	4	7	3	3	4	1	1	3	3	6	3	3	0	2	2	7	1	2	1	4	3	2	1	3	3	2	1	1	4	2	0	4	2	4	1	1	7	1	1
hsa-mir-3942	0	0	7	1	0	0	4	3	1	3	3	2	3	4	3	0	2	1	0	1	4	3	5	2	0	1	0	0	2	2	6	1	1	1	3	3	3	4	0	0	6	4	3	3	1	2	3	0	1
hsa-mir-3943	0	0	0	0	0	0	0	0	0	0	0	0	0	0	0	0	1	0	0	0	0	0	0	0	0	0	0	0	0	0	0	0	0	1	0	0	0	0	1	0	0	0	0	0	0	0	0	0	0
hsa-mir-3944	0	0	2	1	0	1	4	0	0	0	1	1	3	1	0	0	1	2	0	0	3	1	0	0	0	8	0	3	0	2	2	2	2	0	2	1	0	3	0	3	1	3	0	2	0	1	1	0	10
hsa-mir-3945	1	0	0	0	0	0	0	0	1	0	3	0	0	0	0	0	0	0	0	0	0	0	0	0	0	0	0	0	0	2	0	0	0	0	0	0	0	1	0	0	0	0	0	0	0	0	0	0	0
hsa-mir-8077	0	0	0	0	0	0	0	0	0	0	0	0	0	0	0	0	0	0	0	0	1	0	0	0	0	0	0	0	0	0	0	0	0	0	0	0	0	0	0	0	0	0	0	0	0	0	0	0	0
hsa-mir-548a-2	0	0	0	0	0	0	0	0	0	0	0	0	0	0	0	0	0	0	0	0	0	0	0	0	0	0	0	0	0	0	0	0	0	0	0	0	0	0	0	0	0	0	0	0	0	0	0	0	0
hsa-mir-193b	737	211	245	1808	510	726	783	1657	564	99	646	353	317	618	358	286	716	1727	727	462	268	299	1364	74	189	218	688	279	375	666	1314	1022	2141	658	249	381	384	166	482	525	468	206	1158	983	131	210	1132	210	557
hsa-mir-193a	1601	632	1134	2125	376	1437	2017	2389	1649	345	2298	1864	1153	1352	1568	391	1942	2199	585	1818	649	1834	2056	412	863	2393	726	1180	2158	1706	4546	563	2059	2047	1402	664	1050	2645	1458	1972	2066	997	517	1626	209	229	1298	362	963
hsa-mir-548a-1	0	0	0	0	0	0	0	0	0	0	0	0	0	0	0	0	0	0	0	0	0	0	0	0	0	0	0	0	0	0	0	0	0	0	0	0	0	0	0	0	0	0	0	0	0	0	0	0	0
hsa-mir-4529	0	1	3	0	0	0	0	0	1	0	0	3	2	0	4	1	13	0	1	6	3	1	1	2	6	2	0	1	0	0	0	4	0	5	4	2	3	2	8	0	7	2	3	1	0	0	0	0	0
hsa-mir-4528	0	0	0	0	0	0	0	0	0	0	0	2	0	0	0	0	0	0	0	0	0	0	0	0	0	0	0	0	0	0	0	0	0	1	0	0	0	1	1	1	0	0	0	0	0	0	0	0	0
hsa-mir-4527	0	0	0	0	0	0	0	0	0	0	0	0	0	0	0	0	0	0	0	0	0	0	0	0	0	0	0	0	0	0	0	0	0	0	0	0	0	0	0	0	0	0	0	0	0	0	0	0	0
hsa-mir-4526	1	0	0	0	0	0	0	0	0	0	0	0	0	0	0	0	0	0	0	0	0	0	0	0	0	0	0	0	0	0	0	0	0	0	0	0	0	0	0	0	0	0	0	0	0	0	0	0	0
hsa-mir-4525	2	0	1	0	1	0	0	0	0	0	0	0	0	0	0	0	1	2	0	0	0	2	2	0	0	1	2	0	1	0	0	0	2	0	0	0	0	0	2	1	1	0	0	0	0	0	0	0	0
hsa-mir-4523	4	0	0	0	0	1	1	0	0	0	0	0	0	0	0	0	0	2	0	0	2	3	0	0	3	3	2	0	0	0	0	0	0	0	0	0	0	2	0	1	0	1	0	0	1	0	3	0	0
hsa-mir-4522	2	0	0	0	1	2	1	0	0	0	1	0	0	0	0	0	0	2	0	0	0	0	0	1	0	2	0	0	0	1	0	2	0	0	0	0	0	4	0	0	1	2	0	1	0	0	3	0	1
hsa-mir-4521	0	1	10	3	5	4	7	0	2	19	2	13	7	19	2	4	15	1	21	5	5	2	7	3	0	8	1	1	6	2	1	7	1	2	3	16	1	5	6	7	8	1	14	1	17	4	6	0	4
hsa-mir-6801	0	0	0	0	1	0	0	1	0	0	0	0	0	0	0	0	0	0	0	0	0	0	0	0	0	1	0	0	0	0	0	0	0	0	2	0	0	0	0	0	0	0	1	0	0	0	0	0	0
hsa-mir-4468	0	0	0	0	0	0	0	0	0	0	0	0	0	0	0	0	0	0	0	0	0	0	0	0	0	0	0	0	0	0	0	0	0	0	0	0	0	0	0	0	0	0	0	0	0	0	0	0	0
hsa-mir-4469	1	0	0	0	0	2	1	1	0	0	2	1	0	1	0	1	0	0	0	0	0	0	0	0	0	1	0	0	0	0	0	0	1	1	0	0	1	2	1	1	0	0	0	1	1	0	0	0	0
hsa-mir-1252	0	0	0	0	0	0	0	0	0	0	0	0	0	0	0	0	0	0	0	0	0	0	0	0	1	0	0	0	0	0	0	0	0	0	0	0	0	0	0	0	0	0	0	0	0	0	0	0	0
hsa-mir-1253	0	0	0	0	0	0	0	0	0	0	0	0	0	0	0	0	0	0	0	0	0	0	0	0	0	0	0	0	0	0	0	0	0	0	0	0	0	0	0	0	0	0	0	0	0	0	0	0	0
hsa-mir-3168	0	0	0	0	0	0	0	0	0	0	0	1	0	0	0	0	0	0	0	0	0	0	0	0	0	0	0	0	0	0	0	0	0	0	0	0	0	0	0	0	0	0	0	0	0	0	0	0	1
hsa-mir-3169	0	0	0	0	0	0	0	0	0	0	0	0	0	0	0	0	0	0	0	0	0	0	0	0	0	0	0	0	0	0	0	0	0	0	0	0	0	0	0	0	0	0	0	0	0	0	0	0	0
hsa-mir-3166	0	1	0	2	2	0	0	2	0	1	2	0	1	0	1	0	1	2	1	0	3	0	1	1	0	3	0	1	3	1	1	1	2	0	2	0	0	0	0	1	0	0	13	3	2	1	0	0	2
hsa-mir-3167	0	0	0	0	0	0	0	0	0	0	0	0	0	0	0	0	0	0	0	0	0	0	0	0	0	0	0	0	0	0	0	0	0	0	0	0	0	1	0	0	0	0	0	0	0	0	0	0	0
hsa-mir-3164	0	0	0	0	0	0	1	1	0	0	0	0	0	0	0	0	0	0	0	0	0	0	1	0	0	0	0	0	0	0	0	0	1	0	0	0	0	0	0	0	0	0	0	0	7	0	10	0	0
hsa-mir-3165	0	0	0	0	0	0	0	0	0	0	0	0	0	0	0	0	0	0	0	0	0	0	0	1	0	0	0	0	0	0	0	0	0	0	0	0	0	0	0	0	0	0	0	0	0	0	0	0	0
hsa-mir-3162	0	0	0	0	1	0	0	1	0	0	1	0	0	0	0	0	0	0	0	0	0	0	0	0	0	0	0	0	0	0	0	0	0	0	0	0	0	0	0	0	0	0	0	0	0	0	0	0	0
hsa-mir-3163	0	0	0	0	0	0	0	0	0	0	1	0	0	0	0	0	1	0	0	0	0	0	0	0	0	0	0	0	1	0	0	0	0	0	3	1	2	0	0	0	0	0	0	0	0	0	0	0	1
hsa-mir-3161	0	0	0	0	0	1	0	0	1	0	0	1	1	0	0	0	0	0	0	0	2	0	3	0	0	0	0	0	0	0	0	0	0	1	0	0	3	2	0	1	0	0	2	0	0	1	0	0	0
hsa-mir-376b	15	1	13	6	6	7	25	6	9	31	4	8	46	17	7	49	53	11	33	25	28	6	23	9	11	7	6	5	27	15	3	11	7	2	4	34	9	8	169	3	22	8	5	29	1	8	17	14	8
hsa-mir-376c	66	18	85	39	17	34	65	16	40	49	28	103	119	35	45	220	346	40	292	331	86	33	226	23	35	7	9	19	99	72	33	48	19	33	22	68	81	101	2156	14	135	31	17	74	8	12	34	23	2
hsa-mir-526a-2	0	0	0	0	0	0	0	0	0	0	0	0	0	0	0	0	0	0	0	0	0	0	0	0	0	0	0	0	0	0	0	0	0	0	0	0	0	0	0	0	0	0	0	0	0	0	0	0	2
hsa-mir-526a-1	0	0	0	0	0	0	0	0	0	0	0	0	0	0	0	0	0	0	0	0	0	0	0	0	0	0	0	0	1	0	0	0	0	0	0	0	0	0	0	0	0	0	0	0	0	0	0	0	1
hsa-mir-4507	0	0	0	0	0	0	0	0	0	0	0	0	0	0	0	0	0	0	0	1	0	0	0	0	0	0	0	0	0	0	0	0	0	0	0	0	0	0	0	0	0	0	0	0	0	1	1	0	0
hsa-mir-145	7235	858	4940	3051	2075	2424	8558	1317	3513	7568	2600	4389	8252	3708	5065	8111	13089	3399	15819	13030	8902	3774	9541	2290	1168	2508	1878	7141	3924	7409	2564	1530	2650	2526	5127	6977	12303	14598	9261	1564	4575	2493	1668	9834	2320	741	5723	991	1172
hsa-mir-1258	1	0	11	1	1	0	3	4	0	8	0	7	8	1	15	6	19	0	13	31	16	0	3	5	0	5	0	6	1	1	1	0	0	5	2	13	8	30	43	0	15	1	0	5	0	10	0	0	0
hsa-mir-142	4615	1348	6229	1143	1910	3749	5928	2207	4171	3966	3269	6537	11576	28851	1995	1874	3371	3460	4824	1100	13389	6863	20105	6058	1539	12527	1452	3266	5161	23746	3286	2810	2745	10433	3821	2483	2679	18760	1374	4405	5968	2787	2620	13358	4908	19569	12972	6545	15063
hsa-mir-143	1616055	82245	1112036	313168	623405	298499	339480	242533	1130352	99326	680583	722171	217486	138933	1036467	176980	3495517	107038	288562	2662826	370102	520527	580435	365533	246987	454074	334326	147964	571660	951665	304303	699071	84839	480758	1078412	163835	1535792	2099086	2354731	356741	863591	883156	267023	645165	132260	43824	356052	43476	92091
hsa-mir-5010	6	1	1	3	0	6	6	2	3	0	2	2	3	1	0	2	9	5	2	6	2	1	9	1	5	12	2	1	2	1	0	5	3	2	0	6	3	3	6	8	1	0	9	2	2	3	7	1	3
hsa-mir-4503	0	0	0	0	0	0	0	0	0	0	0	0	0	0	0	0	0	0	0	0	0	0	0	0	0	0	0	0	0	0	0	0	0	0	0	0	0	0	0	0	0	0	0	0	0	0	0	0	0
hsa-mir-4502	0	0	0	0	0	0	0	0	0	0	0	0	0	1	0	0	0	1	0	0	0	0	0	0	0	0	0	0	0	0	0	0	0	0	0	0	0	0	0	1	0	1	0	0	0	0	0	0	0
hsa-mir-450a-1	20	0	2	3	11	6	16	24	26	8	18	7	10	14	12	5	36	29	8	5	11	36	134	7	5	8	2	5	17	44	22	23	22	18	3	2	6	5	12	13	1	6	7	35	4	8	46	5	7
hsa-mir-3180-3	0	0	0	0	0	0	1	0	0	0	0	0	0	0	0	0	0	0	0	0	0	0	0	0	4	0	0	0	0	0	0	0	0	0	0	0	0	0	0	0	0	0	0	0	0	0	0	0	0
hsa-mir-450a-2	9	6	5	3	12	1	17	14	27	2	16	2	16	10	15	4	24	28	8	5	7	49	139	4	7	4	1	5	16	46	16	15	21	25	5	2	3	11	3	9	7	10	7	43	7	6	30	3	12
hsa-mir-3180-5	0	0	0	0	0	0	0	0	0	0	0	0	0	0	0	0	0	0	0	0	0	0	0	0	0	0	0	0	0	0	0	0	0	0	0	0	0	0	0	0	0	0	0	0	0	0	0	0	0
hsa-mir-3180-4	0	0	0	2	0	0	0	0	0	0	0	0	0	0	0	0	0	0	0	0	0	0	0	0	0	0	0	0	0	0	0	1	0	0	1	0	0	0	0	0	0	2	1	0	0	1	0	0	0
hsa-mir-4660	4	0	0	0	0	4	4	0	1	1	1	3	4	1	1	0	1	6	0	6	1	1	1	2	3	3	0	1	2	4	3	5	11	2	0	4	0	3	2	8	0	1	1	1	0	0	5	0	1
hsa-mir-222	373	266	584	591	189	681	901	486	548	153	276	486	339	598	424	118	464	1379	180	136	1290	143	771	272	201	375	164	493	412	515	555	789	533	678	468	304	186	337	170	458	429	403	716	567	298	480	658	215	1074
hsa-mir-216a	31	0	16	2	1	9	4	0	1	5	6	4	5	0	1	2	12	0	0	12	11	5	6	7	2	0	0	1	9	3	1	0	0	1	8	3	4	15	30	1	2	2	0	3	0	0	0	0	0
hsa-mir-216b	0	0	1	0	0	1	3	0	1	0	5	0	3	0	0	1	2	0	1	0	0	2	1	0	0	1	0	2	3	0	0	0	0	1	1	2	0	0	2	0	0	1	0	0	0	0	0	0	0
hsa-mir-4779	0	0	2	0	0	0	0	0	0	0	1	0	0	0	0	0	0	0	0	1	0	0	0	0	0	0	0	0	0	0	0	1	0	0	0	0	0	0	0	0	0	0	0	0	1	0	1	0	0
hsa-mir-3118-4	0	0	0	0	0	0	0	0	0	0	0	0	0	0	0	0	0	0	0	0	0	0	0	0	0	0	0	0	0	0	0	0	0	0	0	0	0	0	0	0	0	0	0	0	0	0	0	0	0
hsa-mir-944	649	165	1065	1074	303	1040	1400	1332	278	78	2071	666	288	717	1169	183	429	826	336	280	191	303	1148	292	864	1186	910	226	706	397	2287	1741	2449	477	777	296	22	45	462	590	750	1394	924	983	415	166	3417	211	1257
hsa-mir-942	34	15	50	68	40	42	68	32	32	4	55	35	33	64	40	13	122	35	41	29	33	37	81	20	36	62	21	46	28	52	42	56	87	65	53	46	19	38	31	39	53	44	40	32	30	15	88	12	49
hsa-mir-943	0	0	1	1	0	0	0	1	0	0	0	0	0	0	0	0	0	0	0	1	1	1	0	0	0	0	0	1	0	0	0	0	0	3	0	0	2	0	0	1	0	0	0	0	0	0	1	0	0
hsa-mir-940	12	4	17	19	16	14	24	60	21	4	16	19	5	8	8	2	18	35	2	4	32	14	27	12	28	24	12	16	13	23	26	10	59	6	11	7	2	19	5	22	14	28	39	16	15	3	72	5	21
hsa-mir-526b	0	0	9	3	3	2	11	3	2	29	2	18	6	10	0	5	10	2	27	0	7	0	4	0	0	2	0	3	20	7	0	0	5	3	0	0	4	4	15	5	6	4	3	3	2	0	10	2	135
hsa-mir-4436a	0	0	0	0	0	0	0	0	0	0	0	0	0	0	0	0	0	0	0	0	0	0	0	0	0	0	0	0	0	0	0	0	0	0	0	0	0	0	0	0	0	0	0	0	0	0	0	0	0
hsa-mir-6068	0	0	0	0	0	0	0	0	0	0	0	0	0	0	0	0	0	0	0	0	0	0	0	0	0	0	0	0	0	0	0	0	0	0	0	0	0	0	0	0	0	0	0	0	0	0	0	0	0
hsa-mir-6069	0	0	0	0	0	0	0	0	0	0	0	0	0	0	0	0	0	0	0	0	0	0	0	0	0	0	0	0	0	0	0	0	0	0	0	0	0	0	0	0	0	0	0	0	0	0	0	0	0
hsa-mir-1234	0	0	1	0	0	1	1	2	0	1	0	0	0	1	0	1	0	1	0	0	0	0	1	0	0	1	0	0	0	0	0	0	1	0	0	2	0	0	0	1	0	0	0	0	0	0	0	0	2
hsa-mir-1236	0	0	0	0	0	0	0	0	0	0	0	0	0	0	0	0	1	0	0	0	0	0	1	0	0	0	0	1	0	0	0	0	0	0	0	0	1	0	0	0	0	0	0	1	0	0	0	0	0
hsa-mir-1237	0	1	1	0	0	1	1	0	0	0	1	0	0	0	0	0	0	3	0	0	0	1	1	0	1	0	0	0	0	0	1	1	1	2	0	0	0	0	0	2	0	1	1	2	0	0	0	0	2
hsa-mir-1231	0	0	0	1	3	0	0	2	0	0	0	0	0	0	0	0	0	2	0	0	0	0	1	0	0	1	0	0	0	0	1	0	2	0	0	0	0	0	0	0	0	0	0	1	0	0	0	0	0
hsa-mir-762	0	0	0	0	0	0	0	0	0	0	0	0	0	0	0	0	0	0	0	0	0	0	0	0	0	0	0	0	0	0	0	0	0	0	0	0	0	0	0	0	0	0	0	0	0	0	0	0	0
hsa-mir-760	2	0	3	5	9	20	7	23	5	0	7	6	4	2	7	0	6	6	0	5	7	5	17	0	30	3	3	0	2	5	2	2	3	3	8	0	2	3	3	14	3	31	13	8	7	0	9	1	2
hsa-mir-761	0	0	0	0	0	0	0	0	0	0	0	0	0	0	0	0	0	0	0	0	0	0	0	0	0	0	0	0	0	0	0	0	0	0	0	0	0	0	0	0	0	0	1	0	0	0	0	0	0
hsa-mir-1238	0	0	0	0	0	0	0	0	0	0	0	1	0	0	0	0	0	0	0	1	0	0	0	0	0	0	0	0	0	0	0	0	0	0	0	0	0	0	0	0	0	0	0	0	0	0	0	0	0
hsa-mir-1587	0	0	0	0	0	0	0	0	0	0	0	0	0	0	0	0	0	0	0	0	0	0	0	0	0	0	0	0	0	0	0	0	0	0	0	0	0	0	0	0	0	0	0	0	0	0	0	0	0
hsa-mir-764	0	0	0	0	0	0	0	0	0	0	0	0	0	0	0	0	0	0	0	0	0	0	0	0	0	0	0	0	0	0	0	0	0	0	0	0	0	0	0	0	0	0	0	0	0	0	0	0	0
hsa-mir-765	0	0	0	1	0	0	0	0	0	1	0	0	0	0	3	0	2	0	0	1	0	0	1	0	0	0	2	0	0	0	0	0	0	0	0	0	1	0	0	4	0	0	1	0	0	0	0	1	2
hsa-mir-2909	0	0	0	0	0	0	0	0	0	0	0	0	0	0	0	0	0	0	0	0	0	0	0	0	0	0	0	0	0	0	0	0	0	0	0	0	0	0	0	0	0	0	0	0	0	0	0	0	0
hsa-mir-125a	1893	450	2035	1090	1950	1696	4673	2914	1982	3175	1261	1845	3068	1103	2055	2041	4953	2687	2497	2860	1874	1332	3594	619	324	1716	1364	3470	1052	2562	1348	932	2376	1594	1673	2784	3257	3999	3983	1228	1989	816	811	5563	852	751	1416	416	1303
hsa-mir-7846	0	0	0	0	2	1	0	0	1	0	1	4	0	4	0	0	2	0	2	0	0	2	0	0	0	2	0	0	0	3	3	1	0	1	0	0	1	8	0	0	0	2	1	0	0	0	0	0	0
hsa-mir-5003	0	2	4	1	5	1	2	0	1	0	3	0	5	1	3	1	3	3	0	1	1	5	2	2	6	3	1	0	3	0	1	4	5	2	1	2	1	3	0	8	2	1	2	2	1	4	2	1	0
hsa-mir-5002	0	0	0	0	0	0	4	0	0	2	0	0	1	0	0	0	0	0	0	1	0	0	0	0	0	0	0	0	0	0	0	0	0	0	0	2	0	0	3	0	1	0	0	1	0	0	0	0	0
hsa-mir-5001	6	5	3	3	2	8	12	5	0	1	4	2	2	4	2	0	6	12	2	0	1	9	6	2	5	11	0	1	5	3	6	5	4	3	3	1	1	4	1	3	4	8	14	11	0	0	3	1	3
hsa-mir-5000	15	2	9	0	3	2	7	6	3	5	12	5	12	12	4	9	11	2	14	9	6	18	13	6	1	2	1	1	5	7	1	8	6	5	5	9	2	11	20	5	7	1	3	7	5	5	12	1	2
hsa-mir-5007	0	0	0	0	0	0	0	0	0	0	0	0	0	0	0	0	0	0	0	0	0	0	0	0	0	0	0	0	0	0	0	0	0	0	0	0	0	0	0	0	0	0	0	0	0	0	0	0	0
hsa-mir-548j	3	2	2	1	1	3	3	1	5	2	0	0	3	8	1	0	11	4	0	3	5	7	9	0	0	6	1	2	0	5	2	3	5	3	3	1	4	3	2	4	5	3	1	4	1	0	1	1	7
hsa-mir-5004	0	0	0	0	0	0	0	0	0	0	0	0	0	0	0	0	0	0	0	0	0	0	1	0	0	0	0	0	0	0	0	0	0	1	0	0	0	0	0	0	0	0	0	0	1	0	0	0	0
hsa-mir-494	16	4	7	10	6	3	22	6	14	18	3	8	50	8	18	15	44	10	21	27	12	9	4	5	4	1	5	10	11	18	7	9	12	14	9	16	3	16	39	10	9	5	10	21	7	4	18	1	1
hsa-mir-495	47	13	60	20	9	50	104	22	23	83	27	61	96	21	48	169	226	59	358	241	72	32	159	10	32	19	18	52	59	48	25	32	21	30	25	142	181	137	1612	26	65	15	32	109	6	6	30	23	8
hsa-mir-496	41	1	23	17	8	39	46	12	29	11	16	18	27	5	65	18	129	26	32	88	22	24	44	7	9	9	12	13	43	28	35	52	22	29	24	9	35	97	426	22	33	25	10	47	14	12	18	8	8
hsa-mir-5008	0	0	2	5	0	1	2	4	1	0	4	0	0	0	1	0	1	0	0	0	4	0	0	0	1	4	0	1	0	0	2	0	1	0	0	0	0	0	0	0	0	6	0	2	1	2	1	0	0
hsa-mir-548c	0	0	0	0	0	0	0	0	0	0	0	0	0	0	0	0	0	0	0	0	0	0	0	0	0	0	0	0	0	0	0	0	0	0	0	0	0	0	0	0	0	0	0	0	0	0	0	0	0
hsa-mir-194-1	249	40	321	89	39	820	371	138	62	166	183	422	300	243	255	99	1193	128	348	374	238	178	428	112	372	272	309	127	247	247	250	197	225	309	384	418	546	637	511	160	273	101	96	389	55	96	239	55	651
hsa-mir-194-2	320	62	348	85	38	918	444	163	88	174	191	501	359	394	280	112	1139	198	384	406	278	167	444	130	402	296	338	168	244	235	286	216	302	327	430	474	555	646	516	145	306	135	116	411	59	95	229	85	825
hsa-mir-190a	36	1	30	7	12	11	17	28	18	6	24	27	13	15	15	10	186	10	16	54	22	14	34	25	8	22	5	17	16	20	12	27	9	13	39	39	126	56	83	11	28	8	8	16	2	3	36	1	9
hsa-mir-6848	0	0	0	0	0	0	0	0	0	0	0	0	0	0	0	0	0	0	0	0	0	0	0	0	0	0	0	0	0	0	0	0	0	0	0	0	0	0	0	0	0	0	0	0	0	0	0	0	0
hsa-mir-6849	0	0	0	0	0	0	0	0	0	0	0	0	0	0	0	0	0	0	0	0	0	0	0	0	0	0	0	0	0	0	0	0	0	0	0	0	0	0	0	0	0	0	0	0	0	0	0	0	0
hsa-mir-548z	0	0	0	0	0	0	0	0	0	0	0	0	0	0	0	0	0	0	0	0	0	0	0	0	0	0	0	0	0	0	0	0	0	0	0	0	0	0	0	0	0	0	0	0	0	0	0	0	0
hsa-mir-548y	0	0	0	0	0	0	0	0	0	0	0	0	0	0	0	0	0	2	0	0	0	0	0	0	0	0	0	0	0	0	0	0	0	0	0	0	0	0	0	0	0	0	0	7	0	0	0	0	0
hsa-mir-548x	0	0	0	0	0	0	0	0	0	0	0	0	0	0	0	0	0	0	0	0	0	0	0	0	0	0	0	0	0	1	0	0	0	0	0	0	0	0	0	0	0	0	0	0	0	0	0	0	0
hsa-mir-548w	0	0	0	0	0	0	0	0	0	0	0	0	0	0	0	0	0	0	0	0	0	0	0	0	0	0	0	0	0	0	0	0	0	0	0	0	0	0	0	0	0	0	0	0	0	0	0	0	0
hsa-mir-548v	3	1	1	0	0	4	5	0	0	4	1	1	0	1	1	2	2	12	5	2	3	1	7	1	0	3	3	8	3	8	0	2	4	0	4	5	15	13	3	0	3	4	0	6	1	3	3	2	1
hsa-mir-548u	0	0	0	0	0	0	0	0	0	0	0	0	0	0	0	0	0	0	0	0	0	0	0	0	0	0	0	0	0	0	0	0	0	0	0	0	0	0	0	0	0	0	0	0	0	0	0	0	0
hsa-mir-548t	1	0	0	0	0	0	1	0	2	0	0	0	0	1	1	0	3	0	0	0	1	0	1	0	2	1	0	1	0	0	0	1	1	0	0	0	2	0	0	0	1	1	0	2	3	0	0	0	0
hsa-mir-548s	2	0	0	0	0	0	0	0	1	1	1	1	2	2	0	0	1	1	0	3	1	1	0	0	1	0	0	0	1	5	0	0	2	0	0	0	0	4	1	1	0	0	2	3	0	1	3	0	0
hsa-mir-513b	0	0	1	0	0	0	0	1	0	0	0	0	0	0	0	0	0	0	0	0	1	0	1	0	0	1	0	0	0	1	0	0	0	1	0	0	0	0	0	0	1	0	0	2	0	0	0	0	0
hsa-mir-548q	2	0	0	0	0	1	0	0	0	0	0	1	0	1	0	2	0	0	1	4	0	2	0	0	1	0	0	0	0	0	0	0	0	0	1	1	1	0	1	3	0	0	1	0	0	0	1	0	0
hsa-mir-548p	0	0	0	0	0	0	0	0	0	0	0	0	0	0	0	0	0	0	0	0	0	0	0	0	0	0	0	0	0	0	0	0	0	0	0	0	0	0	0	0	0	0	0	0	0	0	0	0	0
hsa-mir-450b	51	11	30	13	37	29	75	112	81	11	82	14	29	53	63	3	126	118	15	23	31	183	549	15	27	32	21	26	90	130	92	44	101	112	19	12	16	25	30	22	22	40	22	241	39	26	189	11	44
hsa-mir-4732	0	0	6	0	9	6	5	0	3	0	1	2	0	3	1	2	88	1	8	17	1	0	0	0	1	3	2	1	0	1	3	2	1	0	11	17	2	4	4	0	1	1	1	0	0	0	14	0	6
hsa-mir-4733	0	0	0	0	0	2	1	0	3	1	0	0	0	0	0	0	1	0	0	0	0	0	0	0	1	1	0	0	0	1	0	0	0	0	0	0	1	0	1	0	0	0	0	0	0	0	0	1	0
hsa-mir-4730	0	0	0	0	0	0	0	0	0	0	0	0	0	0	0	0	0	0	0	0	0	0	0	0	0	0	0	0	0	0	0	0	1	0	0	0	0	0	0	0	0	0	1	0	0	0	0	0	0
hsa-mir-4731	1	1	0	0	0	0	0	0	0	0	0	0	1	0	0	1	0	0	0	0	0	0	0	0	0	0	0	0	0	0	1	0	0	0	1	0	0	0	1	0	0	0	0	0	0	0	0	0	0
hsa-mir-4736	0	0	0	0	1	0	0	0	0	0	0	3	1	1	0	0	0	0	0	1	0	0	1	0	0	0	0	0	0	4	1	0	1	3	0	0	1	4	0	0	0	0	0	2	0	1	0	0	0
hsa-mir-4737	0	0	0	0	0	0	0	0	0	0	0	0	0	0	0	0	0	1	0	0	0	0	0	0	0	0	0	0	0	0	0	0	0	0	0	0	0	0	0	0	0	0	0	0	0	0	0	0	0
hsa-mir-4734	0	0	0	0	0	0	0	0	0	0	1	0	1	1	0	0	0	0	0	0	0	0	1	0	0	0	0	0	0	0	0	0	1	0	0	0	1	1	0	0	1	0	0	0	0	0	0	0	0
hsa-mir-4735	0	0	0	0	0	0	0	0	0	0	0	0	1	0	0	0	0	0	0	1	0	0	0	0	0	0	0	0	0	0	0	0	0	0	0	0	0	0	0	0	0	0	0	0	0	0	0	0	0
hsa-mir-4738	1	0	1	0	0	0	2	1	1	0	1	0	0	0	1	0	0	1	3	0	0	2	3	0	0	2	0	3	1	0	1	0	1	0	2	0	1	1	2	0	2	0	1	1	0	0	2	0	0
hsa-mir-4739	0	0	0	0	0	0	0	0	0	0	0	0	0	0	0	0	0	0	0	0	0	3	0	0	0	0	0	0	0	0	0	0	0	0	0	0	0	0	0	0	0	0	0	0	2	0	0	0	0
hsa-mir-380	21	1	15	4	3	9	11	2	6	4	8	4	8	1	16	6	32	5	12	21	3	9	14	0	10	2	3	2	10	6	9	8	3	9	6	4	7	14	69	8	4	9	10	21	5	1	5	1	1
hsa-mir-381	876	187	1129	525	181	290	1267	237	389	174	906	3101	562	204	759	3242	4651	548	8330	16315	1032	352	13079	191	284	228	209	599	1266	626	270	436	275	720	393	853	2351	2031	102142	337	2551	259	199	549	82	56	221	36	53
hsa-mir-382	300	47	121	79	83	164	363	74	120	61	126	123	144	95	333	173	583	299	220	274	191	193	358	59	70	58	88	127	236	136	173	234	140	243	161	109	179	334	1483	148	111	137	88	269	101	14	118	32	29
hsa-mir-383	1	3	1	0	0	2	0	1	0	13	0	1	1	20	0	2	3	0	2	5	10	0	0	0	10	0	0	8	0	0	0	0	0	0	7	3	6	10	11	0	0	1	0	0	0	0	0	0	0
hsa-mir-384	0	0	0	0	0	0	0	0	0	0	0	0	0	0	0	0	0	0	0	0	0	0	0	0	0	0	0	0	0	0	0	0	0	0	0	0	0	0	0	0	0	0	0	0	0	0	0	0	0
hsa-mir-1908	0	0	0	0	0	3	0	1	0	0	0	1	0	0	2	0	0	2	0	0	3	0	0	0	0	0	0	0	1	1	0	0	0	0	0	0	0	2	0	0	0	4	0	0	0	0	0	0	0
hsa-mir-1909	4	0	1	0	0	0	0	1	0	0	0	0	0	0	0	0	2	0	0	0	0	0	0	0	0	1	0	0	0	0	1	0	1	0	0	0	0	0	0	0	2	0	0	0	0	0	3	0	2
hsa-mir-542	1529	195	351	390	770	822	1364	3203	1739	211	1503	549	714	1031	1505	157	3903	2332	808	1309	481	3328	9347	340	543	698	418	295	2196	2167	1835	959	1134	1845	667	232	384	857	955	629	697	873	637	2488	330	320	2562	191	605
hsa-mir-543	25	4	10	6	5	16	21	9	11	10	9	11	11	2	16	7	42	12	27	41	11	13	23	4	9	2	8	11	9	11	12	27	8	11	9	9	10	45	170	23	10	6	19	20	6	3	10	3	2
hsa-mir-541	4	0	8	2	1	4	7	9	2	3	5	1	9	0	3	5	11	4	9	14	4	7	4	3	5	0	4	4	9	2	3	2	2	4	3	5	6	8	67	4	3	3	6	14	0	0	3	1	0
hsa-mir-545	0	0	0	1	0	3	5	1	4	1	0	0	3	1	0	3	3	5	0	1	3	1	6	2	2	1	4	0	1	3	2	0	2	1	2	1	0	2	1	0	0	0	2	3	1	3	6	4	2
hsa-mir-15a	780	202	733	325	350	1125	1409	487	541	666	634	454	2116	1776	485	344	1453	1910	1385	503	699	711	825	274	379	1029	901	676	737	624	919	440	1538	660	607	1510	211	597	620	748	526	359	370	1129	182	405	821	124	590
hsa-mir-15b	1023	262	1486	641	877	1835	1250	1175	1208	469	1164	992	1058	799	977	294	3507	825	830	1190	870	1204	1074	944	1751	1623	1552	466	1068	1289	1099	1581	1293	1136	1255	1186	631	1010	638	968	1236	1833	1055	1132	283	910	3274	326	971
hsa-mir-451b	0	0	0	0	0	0	0	0	0	0	0	0	0	0	0	0	0	0	0	1	0	0	0	0	0	0	0	0	0	0	0	0	0	0	0	0	0	0	0	0	0	0	0	0	0	0	0	0	0
hsa-mir-451a	1392	703	13068	2406	3892	1902	9176	569	5822	1332	6667	2207	2075	8143	3046	4127	91329	447	24332	21562	8721	215	1726	8022	2058	1722	2024	1293	1248	1189	10041	3850	2225	662	13287	44508	1435	3228	7971	2377	3846	751	422	686	1670	671	22825	1315	6502
hsa-mir-5739	0	0	0	0	0	0	0	0	0	0	0	0	0	0	0	0	0	0	0	0	0	0	0	0	0	0	0	0	0	0	0	0	0	0	0	0	0	0	0	0	0	0	0	0	0	0	0	0	0
hsa-mir-8084	0	0	0	0	0	0	0	0	0	0	0	0	0	0	0	0	0	0	0	0	0	0	0	0	0	0	0	0	0	0	0	0	0	0	0	0	0	0	0	0	0	0	0	0	0	0	0	0	0
hsa-mir-8085	0	0	0	0	0	0	0	0	0	0	0	0	0	0	0	0	0	0	0	0	0	0	0	0	0	0	0	0	0	0	0	0	0	0	0	0	0	0	0	0	0	0	0	0	0	0	0	0	0
hsa-mir-8086	0	0	0	0	0	0	0	0	0	0	0	0	0	0	0	0	0	0	0	0	0	0	0	0	0	0	0	0	0	0	0	0	0	0	0	0	0	0	0	0	0	0	0	0	0	0	0	0	0
hsa-mir-8087	0	0	0	0	0	0	0	0	0	0	0	0	0	0	0	0	0	0	0	0	0	0	0	0	0	0	0	0	0	0	0	0	0	0	0	0	0	0	0	0	0	0	0	0	0	0	0	0	0
hsa-mir-8080	0	0	0	0	0	0	0	0	0	0	0	0	0	0	0	0	0	0	0	0	0	0	0	0	0	0	0	0	0	0	0	0	0	0	0	0	0	0	0	0	0	0	0	0	0	0	0	0	0
hsa-mir-8081	0	0	0	0	0	0	0	0	0	0	0	0	0	0	0	0	0	0	0	0	0	0	0	0	0	0	0	0	0	0	0	0	0	0	0	0	0	0	0	0	0	0	0	0	0	0	0	0	0
hsa-mir-8082	0	0	0	0	0	0	0	0	0	0	0	0	0	0	0	0	0	0	0	0	0	0	0	0	0	0	0	0	0	0	0	0	0	0	0	0	0	0	0	0	0	0	0	0	0	0	0	0	0
hsa-mir-8083	0	0	0	0	0	0	0	0	0	0	0	0	0	0	0	0	0	0	0	0	0	0	0	0	0	0	0	0	0	0	0	0	0	0	0	0	0	0	0	0	0	0	0	0	0	0	0	0	0
hsa-mir-512-2	2	0	0	1	3	0	1	3	3	0	2	3	4	0	0	0	1	0	2	0	1	0	3	0	0	3	0	1	4	1	0	1	1	1	0	0	1	3	4	1	1	2	4	1	0	1	7	0	25
hsa-mir-512-1	2	1	1	4	1	2	1	0	3	3	1	1	5	2	0	2	2	0	4	0	3	1	1	0	0	0	1	0	5	1	2	0	2	3	0	0	3	1	7	0	0	0	2	3	0	1	4	0	28
hsa-mir-8088	0	0	0	0	0	0	0	0	0	0	0	0	0	0	0	0	0	0	0	0	0	0	0	0	0	0	0	0	0	0	0	0	0	0	0	0	0	0	0	0	0	0	0	0	0	0	0	0	0
hsa-mir-8089	0	0	0	0	0	0	0	0	0	0	0	0	0	0	0	0	0	0	0	0	0	0	0	0	0	0	0	0	0	0	0	0	0	0	0	0	0	0	0	0	0	0	0	0	0	0	0	0	0
hsa-mir-4282	0	0	0	0	0	0	0	0	0	0	0	0	0	0	0	0	0	0	0	0	0	0	0	0	0	0	0	0	0	0	0	0	0	0	0	0	0	0	0	0	0	0	0	0	0	0	0	0	0
hsa-mir-4283-1	0	0	0	0	0	0	0	0	0	0	0	0	0	0	0	0	0	0	0	0	0	0	0	0	0	0	0	0	0	0	0	0	0	0	0	0	0	0	0	0	0	0	0	0	0	0	0	0	0
hsa-mir-4283-2	0	0	0	0	0	0	0	0	0	0	0	0	0	0	0	0	0	0	0	0	0	0	0	0	0	0	0	0	0	0	0	0	0	0	0	0	0	0	0	0	0	0	0	0	0	0	0	0	0
hsa-mir-4281	0	0	0	0	0	0	0	0	0	0	0	0	0	0	0	0	0	0	0	0	0	0	0	0	0	0	0	0	0	0	0	0	0	0	0	0	0	0	0	0	0	0	0	0	0	0	0	0	0
hsa-mir-4286	1	0	1	0	0	1	0	0	0	0	0	0	0	0	0	0	2	0	0	2	0	0	1	0	1	0	1	0	1	1	0	0	0	0	0	0	1	1	1	0	0	0	4	1	0	0	1	0	0
hsa-mir-4287	0	0	0	0	0	0	0	0	0	0	0	0	0	0	0	0	0	0	0	0	0	0	0	0	0	0	0	0	0	0	0	0	0	0	0	0	0	0	0	0	0	0	0	0	0	0	0	0	0
hsa-mir-4284	0	0	0	0	0	0	0	0	0	0	0	0	0	0	2	0	0	0	0	0	0	0	0	0	0	0	0	0	0	0	0	0	0	0	0	0	0	0	0	0	0	0	0	0	0	0	1	0	0
hsa-mir-4285	0	0	0	0	0	0	0	0	0	0	0	0	0	0	0	0	0	0	0	0	0	0	0	0	0	0	0	0	0	0	0	0	0	0	0	0	0	0	0	0	0	0	0	0	0	0	0	0	0
hsa-mir-4288	0	0	0	0	0	0	0	0	0	0	0	0	0	0	0	0	0	0	0	0	0	0	0	0	0	0	0	0	0	0	0	0	0	0	0	0	0	0	0	0	0	0	0	0	0	0	0	0	0
hsa-mir-4289	0	0	0	0	0	0	0	0	0	0	0	0	0	0	0	0	0	0	0	0	0	0	0	0	0	0	0	0	0	0	0	0	0	0	0	0	0	0	0	0	0	0	0	0	0	0	0	0	0
hsa-mir-150	7971	5080	5674	725	193	6360	1125	243	3396	2259	2083	6742	19335	18989	1045	1293	8507	169	7939	4559	1647	3839	11346	3285	435	1955	817	1990	2631	20815	1388	557	440	12929	4729	1454	1326	6506	5562	1260	6401	742	127	3260	101	1092	3343	937	1794
hsa-mir-4518	0	0	0	0	0	0	0	0	0	0	0	0	0	0	0	0	0	0	0	0	0	0	0	0	0	0	0	0	0	0	0	0	0	0	0	0	0	0	0	0	0	0	0	0	0	0	0	0	0
hsa-mir-152	4566	367	3654	1844	1003	3736	3184	1705	2358	537	2198	3110	1348	831	6389	834	10259	2988	1177	5146	2204	2688	3460	1212	1183	8366	3213	1102	3593	4341	3222	2388	1850	2964	4152	727	2147	3199	7372	2002	3838	2930	3752	3402	1402	1421	2334	465	1962
hsa-mir-155	4411	1519	2777	800	484	4382	1231	750	1728	2185	1118	1613	5143	8845	1412	324	1723	1334	2051	901	1059	3460	2189	1875	576	2917	749	590	850	7384	939	1443	814	5238	1393	2127	881	3021	1395	1476	2901	1058	3733	2698	415	1586	2216	296	3701
hsa-mir-154	74	9	38	22	7	31	68	26	32	40	30	37	74	38	60	79	177	56	72	86	81	35	84	18	33	4	29	50	75	46	29	68	23	36	39	73	56	109	367	33	79	21	23	73	34	19	32	19	4
hsa-mir-4512	0	0	0	0	0	0	0	0	0	0	1	0	0	0	0	0	1	0	0	0	0	0	0	0	0	0	0	0	0	0	0	1	0	0	0	0	0	0	0	0	0	0	0	0	0	0	0	0	0
hsa-mir-4513	0	0	0	0	0	0	0	0	0	0	0	0	0	0	0	0	0	0	0	0	0	0	0	0	0	0	0	0	0	0	0	0	0	0	0	0	0	0	0	0	0	0	0	0	0	0	0	0	0
hsa-mir-4510	0	0	2	0	1	0	1	0	0	1	1	1	1	4	0	4	8	0	0	12	2	1	0	5	0	0	0	5	2	0	3	0	0	1	19	1	7	13	2	0	1	1	1	0	0	0	0	0	2
hsa-mir-4511	0	0	0	1	0	0	0	0	0	0	0	0	0	0	0	0	1	1	0	1	0	0	1	0	0	0	0	0	0	0	0	1	0	0	0	1	0	0	0	0	0	0	0	0	0	1	1	0	0
hsa-mir-4516	0	0	0	0	0	1	0	0	3	0	2	0	0	0	0	0	2	0	0	3	0	0	0	0	0	1	1	0	0	0	0	0	1	0	0	0	0	0	0	1	1	0	0	0	0	0	1	0	0
hsa-mir-4517	0	0	0	0	1	0	1	1	0	1	0	0	0	1	1	0	0	0	1	0	0	0	0	0	0	0	0	1	0	1	1	1	13	0	0	0	0	0	0	1	0	1	0	1	1	0	3	0	2
hsa-mir-4514	0	0	0	0	0	0	0	0	0	0	0	0	0	0	0	0	0	0	0	0	0	0	0	0	0	0	0	0	0	0	0	0	0	0	0	0	0	0	0	0	0	0	0	0	0	0	0	0	0
hsa-mir-4515	0	0	1	1	0	0	0	0	0	0	0	0	2	1	0	0	0	0	2	0	0	1	0	2	1	1	0	0	0	3	2	0	0	4	0	1	1	1	0	0	0	2	0	0	0	0	0	0	0
hsa-mir-5006	0	0	0	0	1	0	0	0	0	0	0	0	0	0	0	1	0	2	0	4	0	1	0	0	0	0	0	0	0	1	0	0	0	0	0	0	0	0	0	1	0	2	0	0	0	0	0	0	0
hsa-mir-3150a	0	1	2	0	0	0	2	0	0	0	1	0	0	0	0	0	0	1	0	1	0	1	0	0	0	0	0	0	0	2	0	0	0	0	0	1	0	0	0	0	1	0	0	1	0	0	0	0	0
hsa-mir-3150b	3	3	12	15	6	6	30	9	7	5	7	9	5	8	9	7	9	18	1	2	5	85	8	2	4	8	1	7	5	9	6	3	13	4	4	1	1	5	3	5	6	0	34	8	3	12	15	2	5
hsa-mir-181d	80	19	39	22	9	282	117	62	20	44	24	65	63	55	135	18	101	109	65	53	36	94	125	18	8	42	101	48	36	61	46	61	91	68	93	44	103	118	110	21	37	14	105	140	5	10	48	5	25
hsa-mir-3178	2	0	0	0	1	0	0	1	0	0	1	1	0	0	1	0	0	0	1	1	0	2	0	0	0	3	0	0	0	2	2	1	0	1	0	0	0	1	1	0	0	0	1	0	0	0	0	0	0
hsa-mir-3171	0	0	0	0	0	0	0	0	0	0	0	0	0	0	0	0	0	0	0	0	0	0	2	0	0	3	0	0	0	0	0	0	0	0	0	0	0	0	0	0	1	1	3	0	0	0	0	0	0
hsa-mir-3170	3	1	0	2	1	7	8	2	1	1	2	2	1	0	4	0	2	3	2	1	3	2	2	0	3	8	0	1	1	1	3	3	1	3	0	2	7	6	0	4	1	3	7	5	6	4	5	3	0
hsa-mir-3173	2	1	6	1	0	3	2	0	0	4	0	1	6	3	2	1	1	1	3	1	1	0	1	0	1	6	1	1	0	3	2	2	0	1	0	0	3	4	4	0	2	3	1	0	0	1	5	1	3
hsa-mir-3175	1	0	0	0	1	0	0	0	0	0	0	0	0	0	0	0	1	0	0	0	0	1	0	0	0	0	0	0	0	0	0	0	0	0	0	0	0	0	0	0	0	1	1	1	0	0	0	0	0
hsa-mir-3174	3	0	1	2	1	1	4	1	0	0	1	0	2	0	3	0	0	0	0	0	0	5	4	1	1	0	0	0	0	1	1	3	0	1	1	0	0	0	0	2	0	0	0	1	0	3	4	1	1
hsa-mir-3177	0	0	0	0	0	2	0	2	0	0	4	0	0	0	0	0	0	0	0	0	0	0	3	0	0	3	0	0	0	2	1	4	1	2	2	0	0	1	0	2	0	1	0	0	0	0	2	0	0
hsa-mir-3176	0	0	0	2	1	0	3	6	0	1	7	0	0	1	2	0	3	2	0	1	2	2	3	1	4	5	2	0	1	2	1	4	0	2	0	0	0	0	0	2	1	5	0	3	3	1	1	0	4
hsa-mir-5683	56	5	6	15	1	18	41	2	7	0	4	7	118	1	1	5	404	0	71	44	7	12	17	5	0	6	1	37	0	24	2	0	5	3	6	27	82	1	285	2	3	44	0	26	4	0	3	0	2
hsa-mir-212	123	22	49	60	38	51	32	66	84	12	58	40	40	15	61	9	86	13	17	60	33	59	60	22	37	90	31	6	31	79	44	164	15	49	61	15	13	324	101	84	47	73	42	85	61	13	21	4	11
hsa-mir-30c-2	1158	356	1651	1192	576	1124	5763	1436	926	2343	670	1552	6533	2097	1132	2419	3666	1053	3893	4093	1697	1393	2095	622	354	1303	720	2159	1406	1405	1033	418	1371	716	1207	2164	4868	3579	5381	1029	1975	990	1418	1024	232	778	1786	258	528
hsa-mir-30c-1	999	360	1457	909	411	1841	5220	1301	723	2197	517	1338	6338	2210	1051	2264	2838	2075	3473	3356	1589	1296	1927	609	367	1173	724	2182	1175	1438	898	405	2495	618	1079	2068	3214	2652	4304	933	1812	819	1311	851	215	765	1819	288	489
hsa-mir-6832	0	0	0	0	0	0	0	5	0	0	0	0	0	0	0	0	0	0	1	0	0	1	0	0	0	0	0	1	0	0	0	0	1	0	0	0	0	0	0	1	0	0	0	1	6	0	0	0	1
hsa-mir-320b-1	36	8	6	26	20	76	18	24	14	6	1	8	5	2	20	4	20	32	16	12	20	28	16	1	14	8	8	0	2	20	10	12	10	14	10	1	12	38	2	18	12	14	62	16	2	12	12	4	10
hsa-mir-7706	12	4	5	4	4	16	23	16	1	6	10	9	15	3	11	2	8	46	5	6	5	13	13	4	6	10	8	6	5	1	16	1	37	7	10	9	2	22	4	13	2	7	8	14	3	4	11	2	6
hsa-mir-7704	0	0	0	0	0	0	0	0	0	0	0	0	0	0	0	0	0	0	0	0	0	0	0	0	0	0	0	0	0	0	0	2	0	0	0	0	1	0	0	0	0	0	0	0	0	0	0	0	0
hsa-mir-7705	6	4	0	0	3	1	13	5	2	3	2	0	2	5	6	0	1	14	3	0	5	8	16	2	1	2	2	3	1	6	6	11	10	4	1	3	1	0	1	4	0	3	2	6	2	3	6	3	4
hsa-mir-7702	14	16	18	2	3	6	2	1	3	3	5	3	9	6	1	5	5	0	1	8	3	15	8	8	2	18	2	1	1	14	0	4	4	29	1	6	3	11	4	17	1	0	0	8	0	3	5	0	5
hsa-mir-7703	0	0	0	0	0	0	0	0	0	0	0	0	0	1	0	0	0	0	0	1	0	0	0	0	0	1	0	0	0	0	2	0	0	0	1	0	0	0	0	0	0	0	3	0	0	0	0	0	0
hsa-mir-3670-3	0	0	0	0	0	0	0	0	0	0	0	0	0	0	0	0	0	0	0	0	0	0	0	0	0	0	0	0	0	0	0	0	0	0	0	0	0	0	0	0	0	0	0	0	0	0	0	0	0
hsa-mir-3670-2	0	0	0	0	0	0	0	0	0	0	0	0	0	0	0	0	0	0	0	0	0	0	0	0	0	0	0	0	0	0	0	0	0	0	0	0	0	0	0	0	0	0	0	0	0	0	0	0	0
hsa-mir-3670-1	0	0	0	0	0	0	0	0	0	0	0	0	0	0	0	0	0	0	0	0	0	0	0	0	0	0	0	0	0	0	0	0	0	0	0	0	0	0	0	0	0	0	0	0	0	0	0	0	0
hsa-mir-3670-4	0	0	0	0	0	0	0	0	0	0	0	0	0	0	0	0	0	0	0	0	0	0	0	0	0	0	0	0	0	0	0	0	0	0	0	0	0	0	0	0	0	0	0	0	0	0	0	0	0
hsa-mir-6511b-1	0	0	0	2	0	7	4	4	1	2	2	2	6	0	1	4	10	6	5	8	11	5	15	1	5	5	3	11	4	3	3	0	7	5	4	10	5	6	7	4	2	2	3	4	1	0	2	0	1
hsa-mir-6511b-2	1	2	5	2	1	4	7	4	1	6	0	4	7	1	5	9	5	14	12	6	1	1	14	3	7	2	4	8	3	3	1	0	4	0	3	9	3	3	2	6	0	2	7	5	0	1	1	0	4
hsa-mir-1244-4	0	0	0	0	0	0	0	0	0	0	0	0	0	0	0	0	0	0	0	0	0	0	0	0	0	0	0	0	0	0	0	0	0	0	0	0	0	0	0	0	0	0	0	0	0	0	0	0	0
hsa-mir-2113	0	0	0	0	0	0	0	0	0	0	1	0	0	0	0	0	0	0	1	0	0	0	0	0	0	0	0	0	0	0	0	26	0	0	0	0	0	0	0	0	0	3	0	0	0	0	0	0	0
hsa-mir-2114	0	1	1	0	1	1	1	2	3	0	0	1	0	1	2	2	3	0	2	1	2	0	1	0	0	1	2	1	6	0	0	0	0	0	3	1	4	0	1	1	1	1	0	0	0	0	0	0	1
hsa-mir-2115	1	0	2	0	1	0	5	5	0	1	1	0	8	2	1	0	6	0	2	0	1	1	1	2	1	22	1	0	0	2	3	0	5	1	0	0	0	2	0	3	1	0	8	1	1	0	3	0	0
hsa-mir-2116	2	2	2	0	1	4	3	1	3	0	1	4	1	2	0	2	7	6	1	2	3	3	5	1	0	4	5	1	3	2	2	5	4	0	2	0	3	3	6	2	0	1	0	7	2	0	4	0	1
hsa-mir-2117	0	0	0	0	1	0	0	1	0	0	0	0	0	0	0	0	0	0	0	0	0	0	0	0	1	1	2	0	0	0	1	0	0	0	0	0	0	0	0	0	0	0	0	0	0	0	1	0	0
hsa-mir-6077	0	0	0	0	0	0	0	0	0	0	0	0	0	0	0	0	0	0	0	0	0	0	0	0	0	0	0	0	0	0	0	0	0	0	0	0	0	0	0	0	0	0	0	0	0	0	0	0	0
hsa-mir-4536-2	1	1	2	0	1	2	1	0	0	1	0	0	1	2	0	0	8	0	1	3	1	0	1	0	0	0	0	1	1	0	0	1	0	1	1	0	4	1	0	0	2	0	0	1	0	0	0	0	0
hsa-mir-548ae-1	0	0	0	0	0	0	0	0	0	0	0	0	0	0	0	0	0	0	0	0	0	0	0	0	0	0	0	0	0	0	0	0	0	0	0	0	0	0	0	0	0	0	0	0	0	0	0	0	0
hsa-mir-6074	0	0	0	0	0	0	0	0	0	0	0	0	0	0	0	0	0	0	0	0	0	0	0	0	0	0	0	0	0	0	0	0	0	0	0	0	0	0	0	0	0	0	0	0	0	0	0	0	0
hsa-mir-6073	0	0	0	0	0	0	0	0	0	0	0	0	0	1	0	0	0	1	0	0	0	0	0	0	0	0	0	0	0	0	0	0	0	0	0	0	0	0	0	0	0	0	0	0	0	0	0	0	0
hsa-mir-6072	0	0	0	0	0	0	0	0	0	0	0	0	0	0	0	0	0	0	0	0	0	0	0	0	0	0	0	0	0	0	0	0	0	0	0	0	0	0	0	0	0	0	0	0	0	0	0	0	0
hsa-mir-6071	0	0	0	0	0	0	0	0	0	0	0	0	0	0	0	0	0	0	0	0	0	0	0	0	0	0	0	0	0	0	0	0	0	0	0	0	0	0	0	0	0	0	0	0	0	0	0	0	0
hsa-mir-6070	0	0	0	0	0	0	0	0	0	0	0	0	0	0	0	0	0	0	0	0	0	0	0	0	0	0	0	0	0	0	0	0	0	0	0	0	0	0	0	0	0	0	0	0	0	0	0	0	0
hsa-mir-6079	0	0	0	0	0	0	0	0	0	0	0	0	0	0	0	0	0	0	0	0	0	0	0	0	0	0	0	0	0	0	0	0	0	0	0	0	0	0	0	0	0	0	0	0	0	0	0	0	0
hsa-mir-6078	0	0	0	0	0	0	0	0	0	0	0	0	0	0	0	0	0	0	0	0	0	0	0	0	0	0	0	0	0	0	0	0	0	0	0	0	0	0	0	0	0	0	0	0	0	0	0	0	0
hsa-mir-1227	1	0	0	0	0	1	1	1	3	0	1	1	1	0	0	0	0	1	0	0	0	2	1	1	1	2	1	1	1	2	0	0	0	0	1	0	0	4	0	1	0	1	4	0	0	0	0	0	0
hsa-mir-1226	0	0	6	1	1	2	8	13	1	2	1	2	2	0	1	4	3	23	1	5	5	3	12	1	7	12	0	3	3	1	1	2	3	2	3	2	2	3	3	8	3	0	10	6	0	2	7	2	2
hsa-mir-1225	0	0	0	0	0	0	0	0	0	0	0	0	0	1	0	1	3	0	0	2	1	0	0	0	0	0	0	0	0	0	0	0	0	0	0	0	0	0	1	0	0	0	3	0	0	0	1	0	0
hsa-mir-1224	0	0	7	0	4	4	1	2	1	0	2	2	0	0	8	0	9	1	0	3	7	0	0	0	3	1	0	0	0	1	1	0	0	2	3	1	4	4	2	1	0	18	2	0	0	0	0	0	0
hsa-mir-718	0	0	0	0	0	0	0	0	0	0	0	0	0	0	1	0	0	0	0	0	0	0	0	0	0	0	0	1	0	0	0	0	0	0	0	0	0	0	0	0	0	0	0	0	0	0	0	0	0
hsa-mir-3118-2	0	0	0	0	0	0	0	0	0	0	0	0	0	0	0	0	0	0	0	0	0	0	0	0	0	0	0	0	0	0	0	0	0	0	0	0	0	0	0	0	0	0	0	0	0	0	0	0	0
hsa-mir-3118-3	0	0	0	0	0	0	0	0	0	0	0	0	0	0	0	0	0	0	0	0	0	0	0	0	0	0	0	0	0	0	0	0	0	0	0	0	0	0	0	0	0	0	0	0	0	0	0	0	0
hsa-mir-218-1	165	31	169	39	36	80	73	98	50	166	103	125	133	92	202	64	561	87	87	94	361	145	145	81	147	237	69	149	83	89	34	46	35	58	166	116	184	210	314	63	128	91	128	124	25	7	21	0	12
hsa-mir-3118-1	0	0	0	0	0	0	0	0	0	0	0	0	0	0	0	0	0	0	0	0	0	0	0	0	0	0	0	0	0	0	0	0	0	0	0	0	0	0	0	0	0	0	0	0	0	0	0	0	0
hsa-mir-1229	1	0	1	2	0	1	3	4	0	0	0	0	2	0	0	1	2	17	1	0	6	1	5	0	5	9	0	1	0	3	0	1	6	0	0	0	1	1	1	11	0	1	2	4	2	0	0	0	1
hsa-mir-1228	8	1	12	1	5	2	8	10	7	6	8	0	10	3	8	0	6	15	0	1	9	10	13	0	6	15	3	1	11	6	4	4	8	4	4	1	0	18	0	7	1	7	18	14	6	1	5	0	3
hsa-mir-6862-2	0	0	0	0	0	0	0	1	0	0	0	0	2	0	0	0	0	0	1	0	0	0	0	0	1	0	0	0	0	0	0	0	0	0	0	0	0	0	0	0	0	0	0	0	0	0	0	0	0
hsa-mir-6862-1	0	0	0	0	0	0	0	2	0	0	0	0	0	0	0	0	0	1	0	0	0	0	0	0	0	0	0	0	1	0	0	0	0	0	0	0	0	0	0	0	1	0	0	0	0	0	0	0	0
hsa-mir-1825	0	0	0	0	0	0	0	0	0	0	0	0	0	0	0	0	0	0	0	0	0	0	0	0	0	0	0	0	0	0	0	0	0	0	0	0	0	1	0	0	0	0	0	0	0	0	0	0	0
hsa-mir-1827	0	0	0	0	0	0	0	0	0	0	0	0	0	0	0	0	1	0	0	0	0	0	0	0	0	0	0	0	1	0	0	0	0	0	0	0	0	0	0	0	0	0	0	0	0	0	0	0	0
hsa-mir-623	0	0	0	0	0	0	0	0	0	0	0	0	0	0	0	0	0	0	0	0	0	0	0	0	0	0	0	0	0	0	0	0	0	0	0	0	0	0	0	0	0	1	0	0	0	0	0	0	0
hsa-mir-622	0	0	0	0	0	0	0	1	0	0	1	0	0	0	0	0	0	0	0	0	0	0	0	0	0	0	0	0	0	0	0	0	0	0	0	0	0	0	0	0	0	0	0	0	0	0	0	0	0
hsa-mir-621	0	0	0	0	0	0	0	0	0	0	0	0	0	0	0	0	0	0	0	0	0	0	0	0	0	0	0	0	0	0	0	0	0	0	0	0	0	0	0	0	0	0	0	0	0	0	0	0	0
hsa-mir-620	0	0	0	0	0	0	0	0	0	0	0	0	0	0	0	0	0	0	0	0	0	0	0	0	0	0	0	0	0	0	0	0	0	0	0	0	0	0	0	0	0	0	0	0	0	0	0	0	0
hsa-mir-627	4	2	5	9	3	6	9	6	4	13	7	7	8	10	3	8	6	5	10	5	5	4	8	6	0	3	6	0	10	6	7	5	4	2	2	4	2	8	5	5	5	9	4	8	2	5	27	4	4
hsa-mir-626	0	0	0	0	0	0	0	0	0	0	0	0	0	0	0	0	0	0	0	0	0	0	0	0	0	0	0	0	0	0	0	0	0	0	0	0	0	0	0	0	0	0	0	0	0	0	0	0	0
hsa-mir-625	1540	452	838	339	500	1924	1488	373	956	1352	764	942	1470	1187	1003	426	1065	707	1412	828	804	619	1109	340	434	595	339	453	620	1165	327	611	204	1505	415	897	6724	1824	1018	558	850	797	480	1347	273	1063	809	109	351
hsa-mir-624	19	2	20	8	2	7	6	8	8	10	10	13	13	14	8	6	66	4	7	15	19	6	18	15	2	12	2	2	23	14	16	17	7	13	25	10	5	13	18	9	20	8	4	7	2	1	14	2	1
hsa-mir-629	620	129	912	780	234	973	970	669	432	185	625	743	664	1122	604	198	905	730	295	467	452	813	980	414	276	726	575	462	509	636	1309	639	1154	851	815	343	471	963	355	1071	610	442	673	1436	529	396	818	255	467
hsa-mir-628	39	7	40	9	9	29	91	41	31	58	41	37	47	44	37	69	162	13	137	112	142	53	63	18	13	42	24	62	39	69	27	18	16	23	42	27	87	125	182	42	39	15	32	84	115	121	42	70	60
hsa-mir-6858	0	0	0	1	0	4	0	0	1	0	2	1	0	0	0	0	1	0	0	0	0	0	0	1	1	0	1	0	0	0	1	1	0	0	0	1	0	0	0	0	0	0	1	1	0	0	1	0	0
hsa-mir-3179-4	0	0	0	0	0	0	0	0	0	0	0	0	0	0	0	0	0	0	0	0	0	0	0	0	0	0	0	0	0	0	0	0	0	0	0	0	0	0	0	0	0	0	0	0	0	0	0	0	0
hsa-mir-3179-1	0	0	0	0	0	0	0	0	0	0	0	0	0	0	0	0	0	0	0	0	0	0	0	0	0	0	0	0	0	0	0	0	0	0	0	0	0	0	0	0	0	0	0	0	0	0	0	0	0
hsa-mir-5701-1	0	0	0	0	0	0	0	0	0	0	0	0	0	0	0	0	0	0	0	0	0	0	0	0	0	0	0	0	0	0	0	0	0	0	0	0	0	0	0	0	0	0	0	0	0	0	0	0	0
hsa-mir-5701-2	0	0	0	0	0	0	0	0	0	0	0	0	0	0	0	0	0	0	0	0	0	0	0	0	0	0	0	0	0	0	0	0	0	0	0	0	0	0	0	0	0	0	0	0	0	0	0	0	0
hsa-mir-5701-3	0	0	0	0	0	0	0	0	0	0	0	0	0	0	0	0	0	0	0	0	0	0	0	0	0	0	0	0	0	0	0	0	0	0	0	0	0	0	0	0	0	0	0	0	0	0	0	0	0
hsa-mir-1245a	40	1	4	12	5	4	31	8	13	8	5	1	83	8	32	2	11	31	8	2	1	28	11	0	4	9	4	10	7	21	7	5	13	20	3	16	3	10	7	24	4	1	11	20	16	4	26	1	2
hsa-mir-1302-11	0	0	0	0	0	0	0	0	0	0	0	0	0	0	0	0	0	0	0	0	0	0	0	0	0	0	0	0	0	0	0	0	0	0	0	0	0	0	0	0	0	0	0	0	0	0	0	0	0
hsa-mir-1245b	4	0	2	1	0	1	0	1	0	0	0	0	1	0	1	0	1	1	1	1	0	1	2	0	0	0	0	0	0	0	0	0	1	0	1	0	0	2	0	1	0	0	0	0	0	0	0	0	0
hsa-mir-5100	0	0	0	0	0	0	0	0	0	0	0	0	0	0	0	0	0	0	0	0	0	0	1	0	0	1	1	0	1	0	0	1	0	0	0	0	0	0	0	1	0	0	1	0	0	0	0	0	0
hsa-mir-618	4	0	2	1	0	6	6	1	0	4	3	2	7	2	1	1	6	0	7	1	1	1	5	0	3	2	0	2	3	0	1	1	3	1	1	0	1	5	6	2	1	0	2	7	1	0	0	1	1
hsa-mir-219a-1	10	3	25	15	9	69	38	19	8	14	13	31	13	12	22	29	15	36	13	8	18	30	29	19	7	51	31	18	12	6	25	17	19	6	32	17	11	30	16	4	20	10	12	44	10	9	6	1	13
hsa-mir-219a-2	0	0	0	0	0	1	0	0	0	1	0	2	0	1	0	1	0	0	0	0	0	0	0	1	0	0	0	0	0	2	0	1	0	1	0	1	0	0	0	0	0	0	20	2	0	0	0	0	0
hsa-mir-1307	3842	3379	5408	4144	2384	5416	8115	11434	2723	2511	8733	5447	6743	5798	3737	3337	3674	18355	5293	2779	6037	4785	28068	2883	7689	16482	3418	5281	3833	7176	9347	5016	14129	5161	5700	4638	2141	4207	4197	7577	3262	4140	4354	13699	1604	883	14100	4783	5020
hsa-mir-4679-2	0	0	0	0	0	0	0	0	0	0	0	0	0	0	0	0	1	0	0	0	0	0	1	2	0	0	0	0	1	0	0	0	0	0	0	0	0	0	0	0	0	0	0	0	0	0	0	0	0
hsa-mir-1269a	2	0	4	96	0	872	302	2664	2	21	351	4	13	15	9	0	9	1878	9	4	5	9	2182	8	151	3	2	128	3	719	5	1	360	2	25	1	2	9	2	2	47	114	1638	1354	3	6	0	1	847
hsa-mir-1911	0	0	2	0	0	0	3	4	0	2	1	0	0	1	1	0	1	27	0	2	0	11	2	0	68	0	2	11	0	5	0	0	1	0	2	1	2	0	2	0	0	7	0	72	0	6	0	0	0
hsa-mir-1910	2	1	0	4	3	8	3	21	1	0	9	0	1	3	24	2	0	7	0	2	0	4	12	1	12	11	1	0	0	5	6	2	20	2	0	0	0	2	0	30	1	1	32	14	10	1	54	2	3
hsa-mir-1913	2	0	0	0	0	0	0	0	0	0	0	0	0	0	0	0	0	0	0	0	0	0	1	0	0	0	0	0	0	0	0	1	0	0	0	0	0	1	0	0	0	0	0	0	0	0	0	0	4
hsa-mir-1912	0	0	0	0	0	0	0	0	0	0	0	0	0	0	0	1	1	0	0	0	0	0	1	0	0	0	0	2	0	0	0	0	0	0	1	0	0	0	1	0	0	0	0	0	0	0	0	0	0
hsa-mir-1915	1	0	0	0	0	0	3	0	0	0	2	0	1	0	0	0	0	0	0	0	0	0	0	0	0	0	0	0	0	0	0	0	1	0	0	0	0	0	0	1	0	0	2	4	0	0	2	0	0
hsa-mir-1914	0	0	0	1	0	0	1	0	0	0	0	0	0	0	1	0	0	2	0	0	0	0	2	0	1	0	1	0	0	0	1	0	4	2	0	1	0	0	0	0	0	0	0	1	0	0	0	0	0
hsa-mir-532	4237	983	4638	2134	678	4779	7763	1617	1686	2748	2685	3539	4366	4249	3028	2572	8997	4216	6602	8065	4717	3213	11056	1712	3844	5632	2869	4345	4517	3165	3843	1234	4994	3047	4159	3118	4146	6453	8082	2108	2967	1370	3496	4111	1279	949	2292	712	2442
hsa-mir-6809	0	0	0	0	0	0	1	0	0	0	0	0	0	0	0	0	0	0	0	0	0	0	0	0	0	0	1	0	0	0	0	0	0	1	0	0	0	0	0	0	0	0	0	0	0	0	0	0	0
hsa-mir-539	12	6	19	8	5	8	98	14	21	42	15	7	38	19	26	170	47	71	171	164	55	37	104	3	22	5	11	88	22	23	9	26	21	9	7	21	45	112	1275	29	13	8	18	44	26	12	30	19	13
hsa-mir-3926-1	4	0	4	1	0	2	3	0	2	1	3	5	2	5	5	3	6	2	0	8	9	7	2	2	0	0	0	2	3	3	1	1	1	2	10	4	1	4	5	0	5	0	3	1	1	1	0	0	0
hsa-mir-6806	4	0	7	1	8	4	8	2	3	3	2	2	3	3	9	4	16	1	10	13	19	8	3	3	1	12	2	2	7	6	6	7	2	2	11	9	3	17	10	1	5	1	6	2	0	3	6	1	3
hsa-mir-3926-2	5	2	6	0	4	0	4	1	3	3	2	5	1	0	7	5	22	5	5	12	13	9	4	1	0	0	1	2	2	8	0	2	1	3	5	8	1	4	8	2	6	3	2	5	1	1	3	0	1
hsa-mir-6807	0	0	0	0	1	7	0	8	0	0	0	0	0	1	2	0	1	1	1	3	0	1	1	0	0	4	0	0	0	0	0	0	1	0	2	0	2	0	0	3	0	0	1	0	0	0	0	0	0
hsa-mir-6804	0	0	0	1	1	0	0	0	0	0	0	0	0	1	0	0	0	0	0	0	0	0	0	0	0	0	0	0	0	1	0	0	0	0	0	0	0	0	1	2	0	0	0	0	0	1	0	0	0
hsa-mir-6805	0	1	0	0	1	2	0	0	2	0	0	0	0	3	1	0	1	0	0	0	0	2	0	0	0	0	0	0	0	1	0	1	0	1	0	0	0	0	0	1	0	0	0	0	0	0	0	0	2
hsa-mir-196a-1	161	13	20	44	80	318	164	4	121	1	59	3	17	96	72	2	10	16	8	3	3	634	165	18	48	568	74	1	0	36	218	632	122	151	9	1	3	1	4	135	2	821	184	642	7	266	181	100	194
hsa-mir-196a-2	158	9	25	44	73	349	170	6	134	0	56	5	27	115	64	4	12	14	7	5	5	634	165	8	53	600	93	2	4	36	199	622	131	120	8	2	5	4	11	149	3	827	215	692	8	295	198	115	211
hsa-mir-6802	4	1	0	0	0	3	3	0	2	2	1	1	2	0	1	0	2	0	2	1	2	0	2	0	1	0	1	1	0	2	2	1	2	1	1	0	0	1	2	2	2	0	0	1	0	0	2	0	2
hsa-mir-6803	1	0	1	0	0	0	0	0	1	1	0	1	0	1	1	1	1	0	0	0	2	2	2	0	0	1	0	1	0	1	0	0	0	1	0	0	0	1	0	0	1	2	0	1	0	0	2	0	4
hsa-mir-6800	0	0	0	0	0	1	0	0	0	0	0	2	0	0	0	1	0	0	0	1	0	0	0	0	0	0	0	0	0	0	0	0	0	0	0	0	0	0	0	0	0	0	0	1	1	0	0	0	0
hsa-mir-329-2	5	3	1	3	4	6	1	0	1	2	2	3	5	0	6	3	14	3	1	10	5	3	12	1	1	1	2	3	6	9	3	6	1	4	5	4	8	4	37	4	6	1	1	9	2	1	0	2	0
hsa-mir-7-2	1	1	2	6	15	2	5	7	8	3	1	4	1	4	5	1	6	4	2	2	1	3	2	0	21	3	1	2	0	9	8	54	12	3	3	3	0	3	0	6	1	19	1	19	1	3	31	1	24
hsa-mir-7-1	62	16	156	122	111	94	190	80	44	113	119	116	102	89	101	30	67	51	71	64	187	133	89	92	162	113	51	43	65	129	57	341	82	62	114	35	84	184	67	143	56	147	76	198	31	50	351	28	147
hsa-mir-329-1	3	2	6	0	0	7	3	1	3	1	3	5	5	1	8	1	17	3	5	5	2	0	2	1	2	2	0	2	3	1	1	3	1	3	2	5	3	6	39	3	5	2	1	7	1	0	3	3	0
hsa-mir-3688-2	0	0	0	0	0	0	1	0	0	0	0	0	0	1	0	0	2	0	1	0	1	0	1	1	1	0	1	0	1	0	0	0	1	0	0	0	0	1	0	0	0	0	0	0	0	0	0	0	0
hsa-mir-3688-1	0	0	0	0	0	0	1	0	0	0	0	0	0	1	0	0	2	0	1	0	0	0	0	2	0	0	0	0	0	0	0	0	0	0	0	0	0	0	0	0	0	0	0	0	0	0	0	0	0
hsa-mir-448	0	0	0	0	0	0	0	0	1	0	0	0	0	0	0	0	0	2	0	1	0	0	0	0	5	0	0	0	0	0	0	0	0	0	0	0	0	0	1	0	0	1	0	4	0	0	0	0	0
hsa-mir-4299	0	0	0	0	0	0	0	0	0	0	0	0	0	0	0	0	0	0	0	0	0	0	0	0	0	0	0	0	0	0	0	0	0	0	0	0	0	0	0	0	0	0	0	0	0	0	0	0	0
hsa-mir-4298	0	0	0	0	0	0	0	0	0	0	0	0	0	0	0	0	0	0	0	0	0	0	0	0	0	0	0	0	0	0	0	0	0	0	0	0	0	0	0	0	0	0	0	0	0	0	0	0	0
hsa-mir-3960	0	0	0	0	0	0	0	0	0	0	0	0	0	0	0	0	0	0	0	0	0	0	0	0	0	0	0	0	0	0	0	0	0	0	0	0	0	0	0	0	0	0	0	0	0	0	0	0	0
hsa-mir-4295	0	0	0	0	0	0	0	0	0	0	0	0	0	0	0	0	0	0	0	0	0	0	0	0	0	0	0	0	0	0	0	0	0	0	0	0	0	0	0	0	0	0	0	0	0	0	0	0	0
hsa-mir-4294	0	0	0	0	0	0	0	0	0	0	0	0	0	0	0	0	0	0	0	0	0	0	0	0	0	0	0	0	0	0	0	0	0	0	0	0	0	0	0	0	0	0	0	0	0	0	0	0	0
hsa-mir-4297	0	0	0	0	0	0	0	0	0	0	0	0	0	0	0	0	0	0	0	0	0	0	0	0	0	0	0	0	0	0	0	0	0	0	0	0	0	0	0	0	0	0	0	0	0	0	0	0	0
hsa-mir-4296	0	0	0	0	0	0	0	0	0	0	0	0	0	0	0	0	0	0	0	0	0	0	0	0	0	0	0	0	0	0	0	0	0	0	0	0	0	0	0	0	1	0	0	0	0	0	0	0	0
hsa-mir-4291	0	0	0	0	0	0	0	0	0	0	0	0	0	0	0	0	0	0	0	0	0	0	0	0	0	0	0	0	0	0	0	0	0	0	0	0	0	0	0	0	0	0	0	0	0	0	0	0	0
hsa-mir-4290	0	0	0	0	0	0	0	0	0	0	0	0	0	0	0	0	0	0	0	0	0	0	0	0	0	0	0	0	0	0	0	0	0	0	0	0	0	0	0	0	0	0	0	0	0	0	0	0	0
hsa-mir-4293	0	0	0	0	0	0	0	0	0	0	0	0	0	0	0	0	0	0	0	0	0	0	0	0	0	0	0	0	0	0	0	0	0	0	0	0	0	0	0	0	0	0	0	0	0	0	0	0	0
hsa-mir-4292	0	0	0	0	0	0	0	0	0	0	0	0	0	0	0	0	0	0	0	0	0	0	0	0	0	0	0	0	0	0	0	0	0	0	0	0	0	0	0	0	0	0	0	0	0	0	0	0	0
hsa-mir-4729	0	0	0	0	0	0	0	0	0	0	0	0	0	1	0	0	0	0	0	0	0	0	0	0	0	0	0	0	0	0	1	0	0	1	0	0	0	0	0	0	0	0	0	0	0	0	0	0	0
hsa-mir-4728	6	6	0	1	1	5	5	5	0	8	2	2	3	3	2	0	7	10	5	3	5	2	3	1	3	8	1	9	0	4	1	5	6	4	2	4	5	5	6	10	4	0	1	4	0	1	2	2	2
hsa-mir-8070	0	0	0	0	0	0	0	0	0	0	0	0	0	0	0	0	0	0	0	0	0	0	0	0	0	0	0	0	0	0	0	0	0	0	0	0	0	0	0	0	0	0	0	0	0	0	0	0	0
hsa-mir-4725	0	1	0	0	0	0	0	4	0	0	1	0	1	1	0	0	0	0	0	0	0	1	1	0	1	0	0	0	1	3	0	0	1	1	1	0	0	0	0	2	0	1	0	1	0	0	1	2	1
hsa-mir-4724	0	0	1	2	0	2	2	0	0	0	1	0	1	0	0	0	0	6	2	0	0	0	2	0	0	4	1	3	0	2	3	1	1	4	0	0	0	0	0	4	0	0	4	3	0	1	1	4	5
hsa-mir-4727	2	0	0	0	0	3	2	2	1	0	1	1	0	1	1	0	5	0	2	1	0	0	1	1	3	2	0	1	1	0	2	2	0	1	0	1	0	2	8	0	1	2	1	2	0	1	0	0	0
hsa-mir-4726	0	0	2	0	0	2	0	0	0	0	0	0	0	0	1	0	0	0	0	0	1	0	0	0	1	2	2	0	0	0	0	0	2	0	0	0	0	0	0	0	0	1	3	0	0	0	2	0	0
hsa-mir-4721	0	0	0	0	0	0	1	0	0	0	0	0	0	0	0	0	0	0	0	0	0	0	0	0	0	0	0	0	0	0	0	0	0	0	0	0	0	0	0	3	0	0	1	0	0	0	1	0	0
hsa-mir-4720	0	0	0	0	0	0	0	0	0	0	0	0	0	0	0	0	0	0	0	0	0	1	0	0	0	0	0	0	0	0	0	1	0	0	0	1	0	0	0	0	0	0	0	0	0	0	0	0	0
hsa-mir-4723	0	0	0	0	0	0	0	0	0	1	0	0	0	0	0	0	0	0	0	2	0	0	0	0	0	0	0	0	0	0	0	0	0	1	1	0	0	0	0	1	1	0	0	1	0	0	3	0	0
hsa-mir-4722	0	0	0	0	2	1	0	1	0	0	1	0	0	0	0	0	0	0	0	0	0	0	0	0	0	1	0	0	0	0	0	0	0	0	0	0	0	0	0	0	0	0	0	0	0	0	0	0	0
hsa-mir-8072	2	2	1	1	2	0	1	1	2	0	0	0	0	0	1	0	0	0	1	0	0	1	0	0	1	5	1	2	0	2	2	0	4	0	0	0	0	3	1	1	0	0	3	1	0	0	3	0	1
hsa-mir-8075	0	0	0	0	0	0	0	0	0	0	0	0	0	0	0	0	0	0	0	0	0	0	0	0	0	0	0	0	0	0	0	0	0	0	0	0	0	0	0	0	0	0	0	0	0	0	0	0	0
hsa-mir-8074	0	0	0	0	0	0	0	0	0	0	0	0	0	0	0	0	0	0	0	0	0	0	0	0	0	0	0	0	0	0	0	0	0	0	0	0	0	0	0	0	0	0	0	0	0	0	0	0	0
hsa-mir-4505	0	0	0	1	0	0	0	0	0	0	0	0	0	0	0	0	1	0	1	0	0	1	0	0	0	0	0	0	1	0	0	1	0	0	0	0	0	4	0	0	0	0	0	0	0	0	2	0	0
hsa-mir-4504	0	0	0	0	0	0	0	0	0	0	0	0	0	0	0	0	0	0	0	0	0	0	0	0	0	0	0	0	0	0	0	0	0	0	0	0	0	0	0	0	0	0	0	0	0	0	0	0	0
hsa-mir-144	280	95	2402	521	653	584	2403	227	774	85	1353	421	257	1437	1016	783	19084	112	2482	4669	1420	83	351	1413	299	721	352	266	211	184	2031	577	542	168	3712	8744	299	1259	1035	418	737	148	109	138	352	167	6560	254	3198
hsa-mir-4506	0	0	0	0	0	0	0	0	0	0	0	0	0	0	0	0	1	0	0	1	0	0	0	0	0	0	0	0	0	0	0	0	0	0	0	0	0	0	0	0	0	0	0	0	0	0	0	0	0
hsa-mir-4501	0	0	0	0	0	0	0	0	0	0	0	0	0	0	0	0	0	0	0	0	3	0	0	0	0	0	0	0	0	0	0	0	0	0	0	0	0	1	1	0	1	2	0	0	0	0	0	0	0
hsa-mir-4500	0	0	0	0	0	0	0	0	0	0	0	0	0	0	0	0	0	0	0	0	0	0	0	0	0	0	0	0	0	0	0	0	0	0	0	0	0	0	0	0	0	0	0	0	0	0	0	0	0
hsa-mir-140	9970	1999	10285	2536	1694	13696	12373	2041	4399	3455	7117	10099	12406	7526	7309	4668	34008	4871	14034	18769	5121	4577	8881	3691	1646	4770	2728	5638	9320	7241	5132	3040	4556	7231	33084	11878	8786	12450	20536	4214	9447	2557	2778	5085	508	643	3903	439	2657
hsa-mir-141	3455	733	4780	3532	2227	6305	43965	3697	2336	9923	7092	7495	1448	5019	8120	2710	2303	6324	2792	173	14332	4983	4395	3341	9772	11171	8380	4899	6161	2384	6789	7424	6528	4125	7691	4932	10420	11790	4599	3977	6763	11221	6234	12405	1913	3255	4361	1450	8260
hsa-mir-8076	0	0	0	0	0	0	0	0	0	0	0	0	0	0	0	0	0	0	0	0	0	0	0	0	0	0	0	0	0	0	0	0	0	0	0	0	0	0	0	0	0	0	0	0	0	0	0	0	0
hsa-mir-4508	0	0	0	0	0	0	0	0	0	0	0	0	0	0	0	0	0	0	0	0	0	0	0	0	0	0	0	0	0	0	0	0	0	0	0	0	0	0	0	0	0	0	0	0	0	0	0	0	0
hsa-mir-149	214	38	437	863	195	963	813	1132	182	1875	110	606	179	232	567	794	232	533	970	161	1879	158	302	582	2019	2549	545	681	223	424	249	264	636	80	480	729	128	135	223	103	550	319	932	1074	199	108	466	95	229
hsa-mir-6767	0	0	0	1	0	0	0	1	1	0	0	0	0	0	0	0	0	0	0	0	0	0	0	1	0	0	0	0	0	0	0	0	0	0	0	0	0	1	0	0	0	0	0	0	0	0	0	0	0
hsa-mir-374b	240	50	513	87	89	245	588	139	434	363	177	168	586	390	205	223	854	209	378	566	280	197	296	140	289	338	175	170	167	1008	115	203	176	166	233	220	221	340	799	125	307	151	176	571	121	251	342	71	211
hsa-mir-374c	0	0	0	0	0	0	2	0	2	0	0	0	0	0	0	0	0	0	0	0	0	0	0	0	2	2	0	0	0	2	2	0	0	0	0	0	0	0	0	1	0	0	0	0	8	14	0	14	0
hsa-mir-374a	6059	683	8596	1169	2151	1087	4612	4571	2679	3508	5744	5402	8802	5934	5621	3002	12945	2456	7501	5966	3559	5363	7984	2912	2419	6188	2594	1950	4783	7829	2238	2773	2177	4713	4683	6730	4901	11534	16281	1744	8122	2815	2478	8238	1777	1826	9862	666	5044
hsa-mir-3184	0	0	0	0	0	0	0	0	0	0	0	0	0	0	0	0	0	0	0	0	0	0	0	0	0	0	0	0	0	0	0	0	0	0	0	0	0	0	0	0	0	0	0	0	0	0	0	0	0
hsa-mir-3185	0	0	0	0	0	0	0	0	0	0	0	0	0	0	0	0	0	0	0	0	0	0	0	0	0	0	0	0	0	0	0	0	0	0	0	0	0	0	0	0	0	0	0	0	0	0	0	0	0
hsa-mir-3186	0	0	0	0	0	0	0	0	0	0	0	0	0	0	0	0	0	0	0	0	0	0	0	0	0	1	0	0	0	0	0	0	0	0	0	0	0	0	0	0	0	0	0	0	0	0	0	0	0
hsa-mir-3187	1	0	1	3	1	2	0	9	2	0	4	1	1	1	3	1	1	1	1	1	3	1	2	1	8	0	0	0	0	1	3	7	0	1	3	0	0	1	0	12	2	2	2	5	3	1	5	0	5
hsa-mir-3181	0	0	0	0	0	1	0	1	0	0	0	0	0	0	0	0	0	0	0	0	0	0	0	0	0	1	0	0	0	0	1	1	0	0	1	0	0	0	0	0	0	0	0	0	0	0	0	0	0
hsa-mir-3182	0	0	0	0	0	0	3	0	1	0	0	0	0	1	0	0	0	0	0	0	0	0	0	1	0	0	1	0	0	0	0	0	1	0	0	0	0	0	0	1	1	1	1	0	0	0	0	0	0
hsa-mir-3183	0	0	0	0	0	0	0	0	0	0	0	0	0	1	0	1	0	0	0	1	0	0	0	0	1	1	1	1	0	1	0	0	0	0	1	0	1	0	0	1	0	0	1	0	0	0	1	0	0
hsa-mir-3188	1	0	0	0	0	0	1	1	1	0	2	0	0	0	0	1	0	0	0	0	0	1	0	0	1	1	0	0	0	0	0	2	0	0	1	0	0	1	1	2	0	2	1	3	0	0	0	0	0
hsa-mir-3189	0	0	0	0	0	0	0	0	0	1	0	0	0	0	0	0	0	0	0	1	0	0	0	0	0	1	0	0	0	0	0	0	0	0	0	0	0	0	0	0	2	0	1	0	3	0	0	0	0
hsa-mir-644a	0	0	0	0	0	0	0	0	0	0	0	0	0	0	0	0	0	0	0	0	0	0	0	1	0	0	0	0	0	0	0	0	0	0	0	0	0	0	0	0	0	0	0	0	0	0	0	0	0
hsa-mir-518a-2	0	0	0	0	2	0	1	1	3	2	4	7	4	0	0	2	1	0	1	0	0	0	3	0	0	0	0	0	9	0	0	0	0	0	0	0	2	1	5	2	0	0	1	0	0	0	7	0	18
hsa-mir-518a-1	0	0	2	2	3	0	0	0	0	2	0	8	1	2	0	0	2	0	0	8	0	0	0	0	0	5	0	0	3	7	1	0	0	2	0	1	2	4	5	2	0	4	8	3	4	0	8	4	18
hsa-mir-218-2	181	20	137	43	30	77	54	89	49	159	104	113	143	76	179	73	572	70	97	99	325	113	121	94	149	217	66	141	96	95	30	65	38	41	130	108	191	237	323	58	120	62	113	104	16	8	27	4	12
hsa-mir-4520-2	0	0	0	0	0	2	0	0	0	0	0	0	0	0	2	0	0	0	0	0	0	0	0	0	0	2	0	0	0	0	0	0	0	0	0	0	0	0	0	0	0	0	0	0	0	0	0	0	0
hsa-mir-4520-1	0	0	0	1	1	4	0	1	0	0	0	1	0	0	1	0	1	1	1	0	0	2	0	0	0	2	1	0	1	0	1	1	0	0	0	0	1	0	1	0	1	0	0	1	0	0	0	0	0
hsa-mir-24-1	12078	3325	13900	8253	10151	24001	8438	22800	11757	2386	9225	13612	4165	4593	11915	7038	40119	9397	8584	24790	7540	7477	16890	5779	13673	15275	14425	5146	13155	13450	19268	18331	16569	7833	16125	5208	3956	8190	22512	17677	17605	6136	30964	11595	2294	2206	30398	2405	6194
hsa-mir-544a	1	0	0	0	0	0	1	0	1	0	0	0	0	0	0	2	1	1	1	0	0	0	1	0	0	0	0	0	1	0	0	1	1	1	0	2	0	0	0	0	0	0	0	1	0	1	0	0	0
hsa-mir-24-2	12213	3324	13774	8453	10072	23953	8500	23234	11589	2471	9132	13395	4348	4821	11811	7214	40314	9673	8572	25257	7427	7215	17405	5681	13874	15449	14425	5092	13057	13315	19329	18046	16660	7695	15719	4997	3796	8094	22515	18202	17554	5902	31136	11946	2364	2225	31009	2474	6336
hsa-mir-103a-2	129230	29493	105035	69363	34512	208691	213955	206602	47519	72290	93638	80166	213276	122598	212872	41217	186322	255991	124727	86558	51161	134240	122832	46443	196347	204027	114747	73878	108384	83515	142180	61211	224805	78630	101212	162297	45006	113903	94992	120242	96517	64862	123322	126801	10775	15797	200274	11379	87311
hsa-mir-103a-1	129225	29532	104299	69371	34289	207122	214534	207415	46333	72411	93527	78931	214561	121770	212165	41205	184605	256459	124980	86534	50820	132985	122556	46066	195232	205138	115147	73713	107950	83278	141741	60324	223847	79096	100788	164053	45483	113917	94499	119999	96140	64535	123229	127308	10696	15784	200590	11290	88202
hsa-mir-6780b	0	0	0	0	0	0	0	0	0	0	0	0	0	0	0	0	0	0	1	0	1	0	2	0	0	0	0	0	0	0	0	0	0	0	2	0	0	0	0	0	0	0	0	1	0	0	0	0	0
hsa-mir-548a-3	0	0	0	0	1	0	0	0	1	0	0	0	0	0	0	0	0	0	0	0	0	0	0	0	0	1	3	0	1	0	0	1	1	0	0	0	1	0	0	0	0	3	0	0	0	0	0	0	0
hsa-mir-6780a	0	0	0	0	0	0	0	0	1	0	0	0	0	0	0	0	0	0	0	0	0	0	0	0	0	0	0	0	1	0	0	0	0	0	0	0	0	1	0	0	0	0	0	0	0	0	0	0	0
hsa-mir-708	1752	344	747	925	2086	913	2477	658	731	735	1121	798	1340	2051	1406	627	413	1760	883	271	1644	1061	2270	283	3040	3384	670	589	1459	1247	678	1353	1375	995	357	1173	63	441	373	832	954	887	2751	1693	702	372	1054	336	542
hsa-mir-203b	493	34	328	451	142	401	375	368	59	206	92	471	122	764	961	192	108	1041	636	19	450	416	680	378	568	1141	47	387	248	605	416	231	653	128	373	554	45	74	36	53	373	98	836	367	551	735	547	197	527
hsa-mir-203a	369279	27811	960521	375221	230111	445448	353002	433319	62804	25335	86718	1522641	207700	1689375	799903	291273	329856	298899	724848	4904	537021	316761	476779	634269	125293	1871696	420827	596442	1575017	442735	2574919	461058	1067981	273352	1130258	1173256	12920	16272	14710	187195	2199424	105545	337207	101690	48109	167550	960460	373538	329213
hsa-mir-130b	214	28	78	128	102	323	121	77	136	100	93	66	100	67	135	46	147	196	37	50	89	94	194	44	130	187	115	47	60	155	108	108	170	95	107	47	70	106	73	66	85	107	341	246	174	61	153	17	73
hsa-mir-6820	1	0	1	1	0	2	4	3	2	1	1	1	1	0	1	0	1	0	2	1	1	2	3	1	6	4	2	1	3	3	6	1	3	1	1	0	1	3	4	3	1	2	10	1	1	0	6	1	1
hsa-mir-6821	0	0	2	0	0	0	0	0	1	0	1	0	0	0	0	0	0	0	1	1	0	1	1	0	2	0	0	1	0	1	0	0	1	0	0	0	0	0	0	0	0	0	0	0	0	0	0	0	1
hsa-mir-6822	0	0	0	0	0	2	0	0	0	0	0	0	0	0	1	0	0	0	0	0	0	1	0	0	0	0	0	0	0	0	0	0	1	0	0	0	0	0	0	0	0	0	0	0	0	0	0	1	0
hsa-mir-6823	0	0	0	0	0	0	1	0	1	0	0	0	0	0	0	0	0	0	0	0	0	1	0	0	0	0	0	0	0	0	1	0	0	0	0	0	0	0	0	0	0	0	0	0	0	0	0	0	1
hsa-mir-6824	0	0	0	0	1	0	1	0	0	0	0	0	0	0	0	0	0	0	0	0	0	0	1	0	0	0	0	0	0	0	0	1	0	0	0	1	0	0	0	0	0	0	0	0	0	1	1	0	0
hsa-mir-6825	1	0	0	0	0	0	0	0	0	0	0	0	0	0	0	0	0	0	0	2	1	0	1	0	1	0	0	0	0	0	2	0	0	0	0	0	0	0	0	0	0	0	0	0	0	0	0	0	0
hsa-mir-6826	0	0	0	0	0	1	0	0	0	0	0	2	0	0	1	0	0	0	0	1	0	0	0	0	0	1	0	0	0	0	0	0	0	0	0	0	0	0	0	0	0	0	1	0	0	0	0	0	1
hsa-mir-6827	0	0	0	0	0	0	0	0	0	0	0	0	0	0	0	0	0	0	1	1	0	0	0	0	0	1	0	0	1	0	0	0	1	1	0	0	0	1	1	0	1	0	1	0	0	0	2	0	0
hsa-mir-6828	0	0	0	0	0	0	0	0	0	0	0	0	0	0	0	0	0	0	0	0	0	0	0	0	0	0	0	0	0	0	0	0	0	0	0	0	0	1	0	0	0	0	0	0	0	0	0	0	0
hsa-mir-639	4	1	0	2	2	1	3	4	2	1	2	2	1	3	2	0	0	3	0	3	0	4	3	1	3	9	0	2	1	5	5	2	4	3	1	1	5	3	2	2	0	8	1	7	1	1	3	0	1
hsa-mir-129-1	45	0	4	13	29	64	65	21	11	4	26	4	2	3	215	4	26	16	7	21	17	3	31	5	22	17	19	9	56	6	4	3	3	7	12	4	12	12	26	8	7	135	14	3	1	4	1	3	1
hsa-mir-129-2	38	1	5	18	25	68	65	21	14	1	20	7	5	1	225	2	16	12	6	26	21	3	37	4	17	14	17	12	65	10	4	3	2	1	4	5	11	17	17	7	9	132	15	9	2	1	2	2	1
hsa-mir-4999	18	0	1	2	0	3	4	2	11	3	13	22	2	6	4	0	8	0	3	4	16	8	3	0	2	4	3	0	3	11	0	6	3	16	3	5	0	8	3	4	7	7	6	8	2	4	3	1	0
hsa-mir-505	122	55	138	83	133	114	233	297	96	225	113	118	248	215	66	102	214	176	103	122	187	151	239	81	191	280	53	102	78	279	82	128	123	89	72	113	73	184	142	92	75	161	612	240	68	57	316	64	96
hsa-mir-181b-2	628	271	599	244	229	1109	903	1227	567	408	945	504	1052	1017	754	170	605	860	469	360	410	725	1213	209	170	712	580	374	490	626	597	929	1412	778	732	480	360	627	684	541	452	512	780	2997	220	118	591	76	452
hsa-mir-181b-1	633	291	609	269	271	1150	831	1304	597	375	1000	494	989	1014	806	234	647	884	512	354	504	803	1271	196	228	750	589	389	576	709	650	1100	1391	745	739	418	327	852	734	545	521	493	830	3084	299	125	631	99	554
hsa-mir-6132	0	0	1	0	0	0	0	0	0	0	0	0	0	0	0	0	0	0	0	0	0	0	0	0	0	0	0	0	0	0	2	1	0	1	0	0	2	1	1	0	0	0	1	0	0	0	0	0	0
hsa-mir-6133	0	0	0	0	0	0	0	0	0	0	0	0	0	0	0	0	0	0	0	0	0	0	0	0	0	0	0	0	0	0	0	0	0	0	0	0	0	0	0	0	0	0	0	0	0	0	0	0	0
hsa-mir-6130	1	0	0	0	0	0	0	0	0	0	0	0	0	0	0	0	0	0	0	0	1	0	0	0	0	0	0	0	0	0	0	0	1	0	1	0	0	0	0	0	0	0	0	0	0	0	0	0	1
hsa-mir-6131	0	0	0	0	0	0	0	0	0	0	0	0	0	0	0	0	0	0	0	0	0	0	0	0	0	0	0	0	0	0	0	0	0	0	0	0	0	0	0	0	0	0	0	0	0	0	0	0	0
hsa-mir-6134	0	0	0	0	0	0	0	0	0	0	0	0	0	0	0	0	0	0	0	1	0	0	0	0	0	0	0	0	0	0	0	0	0	0	0	0	0	0	0	0	0	0	0	0	0	0	0	0	0
hsa-mir-499b	0	0	0	0	0	0	0	0	0	0	0	0	0	0	1	0	0	0	0	0	0	0	0	0	0	0	0	0	0	0	0	0	0	0	0	0	0	0	1	1	0	0	0	1	0	0	0	0	0
hsa-mir-499a	4	0	10	8	0	0	30	4	41	1	20	86	19	0	0	149	709	0	196	378	82	4	47	0	0	0	0	5	14	19	0	1	4	3	2	14	2	0	332	1	51	0	0	4	0	3	3	0	0
hsa-mir-524	0	0	0	0	1	0	0	0	1	0	0	0	0	0	0	0	0	0	0	0	0	0	1	0	0	1	0	0	4	0	0	0	0	0	0	0	1	1	5	0	0	0	0	0	0	0	3	0	5
hsa-mir-525	0	0	7	3	4	1	2	1	0	2	0	10	4	1	0	0	18	0	3	9	2	0	0	0	0	6	0	0	7	7	1	0	0	3	0	0	2	3	9	0	2	6	4	1	3	0	5	1	20
hsa-mir-527	0	0	2	2	2	0	0	0	0	4	0	10	4	2	0	2	2	0	0	8	0	0	2	0	0	4	0	0	8	6	0	0	0	2	0	0	2	4	8	2	0	4	8	2	4	0	10	4	28
hsa-mir-522	0	12	4	0	8	0	0	4	4	0	6	12	5	2	2	0	16	0	0	0	2	0	0	0	0	1	0	0	14	8	0	0	0	0	2	0	7	0	6	6	8	2	29	3	0	0	0	0	20
hsa-mir-523	0	0	0	0	2	0	0	0	1	0	0	1	1	0	0	1	1	0	1	0	0	0	0	0	0	0	0	0	3	0	0	0	0	2	0	0	3	0	1	0	1	0	0	1	0	0	1	0	10
hsa-mir-3130-2	12	1	17	3	19	27	11	4	9	3	15	31	3	5	39	7	77	5	6	42	26	47	35	16	5	57	8	1	12	13	15	64	7	33	49	0	18	80	14	27	22	37	11	3	4	6	20	7	8
hsa-mir-3973	0	0	0	0	0	0	0	0	0	0	0	0	0	0	0	0	0	0	0	0	0	0	0	0	0	0	0	0	0	0	0	0	0	0	0	0	0	0	0	0	0	0	0	0	0	0	0	0	0
hsa-mir-3972	0	0	0	0	0	0	0	0	0	0	0	0	0	0	0	0	0	0	0	0	0	0	0	0	0	0	0	0	0	0	0	0	0	0	0	0	0	0	0	0	0	0	0	0	0	0	0	0	0
hsa-mir-3975	0	0	0	0	0	0	0	0	0	0	0	0	0	0	0	0	0	0	0	0	0	0	0	0	0	0	0	0	0	0	0	0	0	0	0	0	0	0	0	0	0	0	0	0	0	0	0	0	0
hsa-mir-3974	0	0	0	0	0	0	0	0	0	0	0	0	0	0	0	0	0	0	0	0	0	0	0	0	0	0	0	0	0	0	0	0	0	0	0	0	0	0	0	0	0	0	0	0	0	0	0	0	0
hsa-mir-3977	0	0	0	0	0	0	0	0	0	0	0	0	0	0	0	0	0	0	0	0	0	0	0	0	0	0	0	0	0	0	0	0	0	0	0	0	0	0	0	0	0	0	0	0	0	0	0	0	0
hsa-mir-3976	0	0	0	0	0	0	0	0	0	0	0	0	0	0	0	0	0	0	0	0	0	0	0	0	0	0	0	0	0	0	0	0	0	0	0	0	0	0	0	0	0	0	0	0	0	0	0	0	0
hsa-mir-3978	0	0	0	0	0	0	0	0	0	0	0	0	0	0	0	0	0	0	0	0	0	0	0	0	0	0	0	0	0	0	0	0	0	0	0	0	0	0	0	0	0	0	0	0	0	0	0	0	0
hsa-mir-452	642	135	1294	623	1370	1375	2127	1453	925	187	1136	1123	949	853	2073	194	1426	2634	448	449	697	2272	1465	649	641	581	2539	828	1260	776	2369	1844	2506	808	2094	473	163	858	769	983	1154	2768	2189	1957	331	257	2825	159	1148
hsa-mir-454	31	7	16	17	32	29	33	35	27	28	16	20	67	37	30	6	39	55	40	18	29	22	40	12	45	48	34	19	7	19	22	49	57	31	17	41	10	20	22	41	26	23	36	62	16	32	102	13	63
hsa-mir-455	847	243	448	1020	1559	528	1031	1901	877	144	812	387	362	997	1406	438	686	4578	490	325	1174	1122	2844	210	265	2241	2296	739	1192	1602	3855	3692	3138	1460	521	306	271	1046	354	1605	781	796	1667	3036	1530	816	5016	1378	3909
hsa-mir-4758	2	1	0	3	1	0	0	10	2	1	0	0	0	1	3	0	0	4	0	0	0	3	0	0	0	2	0	1	0	0	1	3	2	0	1	0	0	1	0	11	1	1	4	1	0	0	1	0	1
hsa-mir-4759	0	0	0	0	0	0	0	0	0	0	0	0	0	0	0	1	6	1	0	0	0	0	0	0	0	0	0	0	0	0	0	0	0	0	0	0	0	0	1	0	0	0	0	0	0	0	0	0	0
hsa-mir-4750	0	0	0	0	0	0	0	0	0	0	0	0	0	0	0	0	0	0	0	0	0	0	0	0	1	0	0	0	0	0	0	0	0	0	0	0	0	0	0	0	0	0	0	0	0	0	0	0	0
hsa-mir-4751	0	0	0	0	0	0	0	0	0	0	0	0	0	0	0	0	0	1	0	0	0	0	0	0	0	1	0	0	0	0	0	0	0	1	0	0	0	1	0	0	1	1	0	0	0	0	0	0	0
hsa-mir-4752	0	0	0	0	0	0	2	0	0	0	0	0	0	0	0	0	2	1	0	0	0	0	0	0	0	2	0	0	0	1	0	1	0	0	0	0	0	0	0	0	0	1	2	0	0	0	0	1	0
hsa-mir-4753	1	0	0	0	2	0	0	0	0	1	0	0	0	1	2	0	0	0	0	0	0	0	0	1	1	0	0	0	0	0	2	0	1	0	0	0	0	0	0	2	0	0	1	2	0	1	1	0	0
hsa-mir-4754	0	0	1	0	0	2	2	0	1	0	0	0	0	1	1	2	1	0	0	2	1	0	1	2	0	2	1	0	0	0	2	0	3	1	0	1	0	2	2	3	0	2	0	1	0	0	1	0	0
hsa-mir-4755	0	0	0	2	0	0	1	1	1	0	4	0	0	1	0	0	1	0	0	0	0	3	0	0	0	1	0	0	0	0	0	2	0	0	0	0	0	1	0	0	2	0	3	1	0	1	1	0	0
hsa-mir-4756	0	0	0	0	0	0	0	0	0	0	0	0	0	0	0	0	0	0	0	0	0	0	0	0	0	1	0	0	0	0	0	0	0	0	0	0	0	0	0	0	0	0	0	0	0	0	0	0	0
hsa-mir-4757	1	0	0	0	0	0	0	0	1	0	0	0	0	0	0	1	0	0	1	0	3	0	0	0	0	2	0	0	0	0	0	0	0	0	0	0	0	1	1	1	1	0	1	0	0	0	0	0	1
hsa-mir-1268a	0	0	0	0	0	0	0	0	0	0	0	0	0	0	0	0	0	0	0	0	0	0	0	0	0	0	0	0	0	0	0	0	0	0	0	0	0	0	0	0	0	0	0	0	0	0	0	0	0
hsa-mir-1268b	0	0	0	0	0	0	0	0	0	0	0	0	0	0	0	0	0	0	0	0	0	0	0	0	0	0	0	0	0	0	0	0	0	0	0	0	0	0	0	0	0	0	0	0	0	0	0	0	0
hsa-mir-3197	0	0	0	0	0	0	0	0	0	0	1	0	0	0	0	0	0	1	0	2	0	0	0	0	0	0	0	0	0	0	0	1	0	0	0	0	0	2	0	0	0	0	0	0	0	0	0	0	0
hsa-mir-3196	0	0	0	0	0	0	0	0	0	0	0	0	0	0	0	0	0	0	0	0	0	0	0	0	5	1	0	0	0	0	0	0	1	1	0	0	0	0	0	0	0	2	1	0	0	0	2	0	0
hsa-mir-3195	2	0	0	0	0	3	0	0	3	0	0	2	0	0	0	0	1	0	0	1	0	0	5	0	0	0	0	0	0	1	0	0	0	1	0	0	0	0	0	0	0	0	0	0	0	0	0	0	0
hsa-mir-3194	1	0	1	0	0	0	1	0	1	0	0	0	0	1	1	1	0	0	3	0	2	0	2	1	0	2	1	1	1	0	1	0	0	1	0	0	1	7	3	8	0	1	0	0	0	1	3	0	2
hsa-mir-3193	7	0	8	6	2	2	1	6	3	0	7	0	2	4	4	3	2	2	0	5	3	1	4	4	2	8	4	1	1	6	3	1	6	5	2	1	0	4	2	6	6	1	10	4	0	0	0	1	5
hsa-mir-3192	0	0	0	0	0	1	1	0	0	1	0	0	0	1	1	0	0	1	2	2	1	0	0	0	1	1	0	0	0	0	0	0	0	1	0	0	0	0	1	3	0	0	1	0	0	0	0	0	1
hsa-mir-3191	1	0	0	1	2	3	2	0	0	0	1	0	0	1	1	1	7	2	1	3	0	0	2	1	0	1	3	1	1	2	0	2	1	1	1	0	2	2	5	1	1	0	2	1	0	0	0	1	0
hsa-mir-3190	1	1	1	1	0	1	0	0	0	0	1	0	0	0	1	0	4	3	2	7	3	1	3	0	0	0	1	1	0	2	1	3	0	2	1	0	0	1	1	1	0	0	0	1	1	0	0	0	1
hsa-mir-767	0	1	0	278	2	40	36	2265	2	6	1	5	2	14	7	1	2	2816	39	5	0	695	1	11	15	1261	2	2	3	9	3	3	1369	0	7	11	0	0	4	1	6	2	2	207	0	86	0	0	274
hsa-mir-19a	59	23	64	71	50	62	120	70	40	79	83	47	234	342	41	53	64	175	161	41	78	99	70	28	90	139	56	90	92	71	165	80	257	31	70	151	65	83	54	84	63	71	87	249	25	86	187	34	66
hsa-mir-1254-2	0	1	1	1	0	1	4	2	0	1	1	0	1	3	1	0	5	9	2	0	0	1	3	0	2	5	0	1	1	0	2	1	6	2	1	1	0	1	0	2	0	0	7	2	0	0	2	0	0
hsa-mir-1254-1	0	1	0	4	0	2	2	3	1	0	1	1	1	1	1	0	0	5	1	0	1	2	4	0	0	3	0	1	1	0	1	1	5	1	1	1	0	0	1	3	1	1	5	1	0	0	3	1	3
hsa-mir-198	0	0	0	0	0	1	0	0	0	0	0	0	0	0	0	0	0	1	0	0	0	0	0	0	0	0	0	0	0	1	1	0	0	0	0	0	0	0	0	0	0	0	0	0	0	0	0	1	0
hsa-mir-195	549	141	665	66	51	95	94	34	192	146	232	535	256	150	74	161	2276	62	222	852	218	223	179	125	29	98	42	105	288	248	69	139	39	175	321	312	333	391	875	63	711	69	58	126	24	20	113	11	36
hsa-mir-197	1177	1277	1299	1370	605	1874	1928	1195	794	782	856	1112	1310	941	1252	782	2733	1901	1191	1391	1144	872	1776	485	1147	1242	848	1230	962	1255	1902	768	3366	849	884	1311	1004	1183	1956	1773	1282	644	2721	2342	202	270	5607	466	1348
hsa-mir-191	1176	468	1118	711	418	1572	2557	732	895	2127	575	1006	2610	1195	855	830	1788	1822	1535	1154	1667	705	1342	703	1271	2125	630	1226	973	1377	920	532	1283	906	916	1450	1063	1986	1255	1174	1106	1110	1563	1861	347	519	2692	620	2788
hsa-mir-192	2224	455	1908	573	451	5198	2646	1455	877	1023	1233	3455	873	2641	1553	1012	8283	1360	1912	2172	2963	1294	3575	973	4418	2199	2165	1717	1598	2305	2710	2988	2176	2676	2912	1807	2925	4811	3212	1594	2168	1043	1194	4339	1130	1212	2104	1469	12716
hsa-mir-320a	14882	2048	5440	5430	3161	10095	7338	4874	2484	6185	2916	2829	13000	2747	5434	1788	6645	8680	5452	6343	3136	9340	4095	1905	2378	3749	3445	2093	1808	4073	2417	1200	3033	4761	2324	4330	2052	6684	3527	4389	2342	1936	12851	4225	510	1815	7118	1036	3328
hsa-mir-548k	1	0	2	3	0	2	0	5	2	0	3	0	2	0	0	1	1	0	0	0	0	4	1	0	0	1	1	0	0	3	1	1	2	3	4	0	0	0	0	5	1	0	1	2	3	0	29	1	1
hsa-mir-4659a	0	0	0	0	0	0	0	0	0	0	1	1	0	1	0	0	0	0	0	0	1	0	0	0	0	2	1	0	0	0	0	0	0	0	0	1	0	0	0	0	1	0	0	0	0	0	1	0	0
hsa-mir-4659b	0	0	0	0	0	0	0	0	0	0	0	0	0	0	0	0	0	0	0	0	0	0	0	0	0	0	0	0	0	0	0	0	0	0	0	0	0	0	1	0	1	0	0	0	0	0	1	0	0
hsa-mir-200b	1921	245	2669	2320	925	8309	14069	2698	895	13737	1132	3653	913	1981	2942	764	1544	3628	1298	220	10051	1480	4880	1647	3009	6292	2361	5692	2144	1544	3161	1673	3032	1244	5566	2032	11426	6820	4086	986	3238	2281	3995	2173	395	1167	4073	366	4231
hsa-mir-200c	24773	6394	33375	30841	12955	93750	204106	44509	13189	99588	28497	46090	17402	39829	112537	8428	15434	70584	17659	1439	45124	46118	25359	17597	40765	86308	62854	42947	39257	18453	61250	33500	69276	18270	46047	39819	71602	73972	26177	26527	42887	81789	60872	83290	5991	13969	36498	6534	52298
hsa-mir-135a-1	0	0	2	0	0	0	8	0	0	18	0	13	1	5	1	0	4	0	79	1	3	0	1	0	0	0	0	6	8	0	0	0	0	0	2	16	15	5	8	0	16	0	3	0	0	1	0	0	0
hsa-mir-200a	2802	454	2223	4279	1438	5712	26719	3544	1372	11467	2930	3938	808	1844	2885	824	1190	4288	1320	182	13321	2338	9501	2932	3477	9070	1660	4500	1952	1978	2781	2114	3328	2456	4168	2237	4844	5949	2858	1374	2932	2096	5331	2984	2012	2115	5422	660	7096
hsa-mir-6089-2	0	0	0	0	0	0	0	0	0	0	0	0	0	0	0	0	0	0	0	0	0	0	0	0	0	0	0	0	0	0	0	0	0	0	0	0	0	0	0	0	0	0	0	0	0	0	0	0	0
hsa-mir-6089-1	0	0	0	0	0	0	0	0	0	0	0	0	0	0	0	0	0	0	0	0	0	0	0	0	0	0	0	0	0	0	0	0	0	0	0	0	0	0	0	0	0	0	0	0	0	0	0	0	0
hsa-mir-5572	0	0	0	0	0	0	0	0	0	0	0	0	0	0	0	0	0	0	0	0	0	0	0	0	0	0	0	0	0	0	0	0	0	0	0	0	0	0	0	0	0	0	0	0	0	0	0	0	0
hsa-mir-3622a	1	0	1	0	1	2	3	0	0	2	2	2	1	0	1	3	3	0	1	1	2	3	0	2	0	0	0	3	1	0	0	0	1	0	3	1	2	5	3	0	3	2	0	0	0	0	0	0	0
hsa-mir-3622b	0	0	0	0	0	0	0	0	0	0	0	0	1	0	0	0	0	0	0	0	0	0	1	0	0	0	0	0	0	0	0	0	0	0	0	0	0	1	1	0	0	0	0	0	0	0	0	0	0
hsa-mir-3914-2	0	0	0	0	0	0	0	0	0	0	0	0	0	0	0	0	0	0	0	0	0	0	0	0	0	0	0	0	0	0	0	0	0	0	0	0	1	0	0	0	0	0	0	0	0	0	0	0	0
hsa-mir-3914-1	0	0	0	0	0	0	0	0	0	0	0	0	0	0	0	0	0	0	1	0	0	0	0	0	0	0	0	1	0	0	0	0	0	0	0	0	0	0	0	0	0	0	0	0	0	0	0	0	0
hsa-mir-6846	0	0	0	0	0	0	0	1	0	0	0	0	0	0	0	0	0	0	0	0	0	0	0	0	0	0	1	0	1	0	0	0	0	0	0	0	0	0	0	0	1	0	0	0	0	0	0	0	0
hsa-mir-99a	6569	971	15220	1119	184	8015	9528	536	1889	6335	2007	17916	2279	4944	3876	7415	60424	1196	4997	21257	16523	4103	9763	5839	89	3548	425	11308	10998	3814	5972	797	562	5832	28692	3388	38695	21236	30642	730	16004	1760	809	1586	627	2054	157	43	78
hsa-mir-99b	76565	18712	71569	43107	27156	63378	154142	167688	46097	37130	68460	54247	73164	27445	64955	51937	130970	98223	44867	95713	88982	62761	180848	27266	19522	89619	50585	54879	46760	67910	52265	22497	66791	61062	54815	57793	66662	165701	127734	45256	51903	25306	36627	212289	52276	28588	82523	28017	57098
hsa-mir-3910-2	0	1	1	0	0	0	1	0	1	0	0	0	0	0	0	0	0	0	0	0	0	0	0	0	0	0	0	0	0	0	0	0	0	0	0	1	0	0	0	0	0	0	1	1	0	0	0	0	0
hsa-mir-3910-1	0	0	0	0	0	0	0	0	0	0	0	0	1	0	0	0	0	0	0	0	0	0	0	0	0	0	0	0	0	0	0	1	0	0	0	0	0	0	0	0	0	0	3	0	0	0	0	0	0
hsa-mir-5689	0	0	0	0	0	0	0	0	0	0	0	0	0	0	0	0	0	0	0	0	0	0	0	0	0	0	0	0	0	0	0	0	0	0	0	0	0	0	0	1	0	0	0	0	0	0	0	0	0
hsa-mir-548e	2	1	3	1	0	3	0	6	3	0	2	3	4	5	1	3	10	2	2	3	2	2	2	1	2	6	5	3	3	1	5	2	1	3	4	0	1	5	0	0	0	4	1	4	3	3	1	0	1
hsa-mir-6833	0	0	0	0	0	1	2	3	0	0	0	0	0	0	0	0	0	0	0	0	0	1	1	0	0	0	1	1	0	0	0	0	1	0	0	0	0	0	0	0	1	2	0	1	1	0	0	0	0
hsa-mir-2861	0	0	0	0	0	0	0	0	0	0	0	0	0	0	0	0	0	0	0	0	0	0	0	0	0	0	0	0	0	0	0	0	0	0	0	0	0	0	0	0	0	0	0	0	0	0	0	0	0
hsa-mir-6831	0	0	0	0	0	0	0	0	0	0	0	0	0	0	0	0	0	0	0	0	0	0	0	0	0	0	0	0	0	0	0	0	0	0	0	0	0	0	0	0	0	0	2	0	0	0	0	0	0
hsa-mir-606	0	0	0	0	0	0	0	0	0	0	0	0	0	0	0	0	0	0	0	0	0	0	0	0	0	0	0	0	0	0	0	0	0	0	0	0	0	0	0	0	0	0	0	0	0	0	0	0	0
hsa-mir-6837	11	3	6	3	9	7	10	12	6	2	4	2	7	7	6	1	10	19	8	8	6	5	6	5	13	5	3	5	4	17	3	2	7	4	7	1	4	10	9	4	2	6	10	6	7	1	16	4	4
hsa-mir-600	1	0	0	1	0	0	1	0	0	0	0	0	0	0	1	0	0	0	0	0	0	0	0	0	1	1	0	0	0	0	0	0	0	0	0	0	0	0	0	0	0	0	0	0	0	0	0	0	0
hsa-mir-6835	0	0	0	0	0	0	0	0	0	0	0	0	0	0	0	0	0	0	0	0	0	0	0	0	0	2	0	0	0	0	0	0	0	0	0	0	0	0	0	0	0	0	0	0	0	0	0	0	0
hsa-mir-6834	1	0	0	0	1	0	0	3	0	0	1	1	0	0	0	0	0	0	0	0	0	1	0	0	1	1	0	0	0	0	0	0	1	0	0	0	0	0	2	3	0	1	4	0	0	0	0	0	0
hsa-mir-4662b	0	0	0	0	0	0	0	0	0	1	0	0	2	0	2	0	0	0	0	0	0	0	0	0	0	0	0	0	0	1	0	0	0	1	1	0	0	0	1	0	1	1	1	1	0	0	0	0	0
hsa-mir-6839	0	0	0	0	0	1	0	0	0	0	1	0	0	0	0	0	0	1	0	1	1	0	0	0	1	2	0	1	0	1	1	0	0	0	0	0	0	0	0	0	0	0	0	1	0	0	1	0	1
hsa-mir-6838	0	2	1	0	0	0	0	1	0	0	0	0	1	1	0	0	0	0	0	1	0	0	0	0	0	0	0	0	0	2	0	0	0	0	0	0	0	0	0	0	0	0	0	0	0	0	0	0	0
hsa-mir-609	0	0	0	0	0	0	0	0	0	0	0	0	0	0	0	0	0	0	0	0	0	0	0	0	0	0	0	0	0	0	0	0	0	0	0	0	0	0	0	0	0	0	0	0	0	0	0	0	0
hsa-mir-608	0	0	0	0	0	0	0	0	0	0	0	0	0	0	0	0	0	0	0	0	0	0	0	0	0	0	0	0	0	0	0	0	0	0	0	0	0	0	0	0	0	0	0	0	0	0	0	0	0
hsa-mir-6125	5	1	0	4	3	1	2	1	2	0	2	3	1	4	1	0	0	1	5	3	0	5	2	0	0	4	0	0	7	7	6	3	5	3	3	1	1	6	2	3	1	0	0	3	0	0	1	1	1
hsa-mir-6124	0	0	0	0	0	0	0	0	0	0	0	0	0	0	0	0	0	0	0	0	0	0	0	0	0	0	0	0	0	0	0	0	0	0	0	0	0	0	0	0	0	0	0	0	0	0	0	0	0
hsa-mir-6127	0	0	0	0	0	0	0	0	0	0	0	0	0	0	0	0	0	0	0	0	0	0	0	0	0	0	0	0	0	0	0	0	0	0	0	0	0	0	0	0	0	0	0	0	0	0	0	0	0
hsa-mir-6126	0	0	0	0	0	0	0	0	0	0	0	0	0	0	0	0	0	0	0	0	0	0	0	0	0	0	0	0	0	0	0	0	0	0	0	0	0	0	0	0	0	0	0	0	0	0	0	0	0
hsa-mir-1208	0	0	0	0	0	0	0	0	0	0	0	0	0	0	0	0	0	0	0	0	0	0	0	0	0	0	0	0	0	0	0	0	0	0	0	0	0	0	0	0	0	0	0	0	0	0	0	0	0
hsa-mir-663a	0	0	0	0	0	0	0	0	0	0	0	0	0	0	0	0	0	0	0	0	0	0	0	0	0	0	0	0	0	0	0	0	0	0	0	0	0	0	0	0	0	0	0	0	0	0	0	0	0
hsa-mir-1204	0	0	0	0	0	0	0	0	0	0	0	0	0	0	0	0	0	0	0	0	0	0	0	0	0	0	0	0	0	0	0	0	0	0	0	0	0	0	0	0	0	0	0	0	0	0	0	0	0
hsa-mir-1207	0	0	0	0	0	0	0	0	0	0	0	0	0	0	0	0	0	0	0	0	0	0	0	0	0	0	0	0	0	0	0	0	0	0	0	0	0	0	0	0	0	0	0	0	0	0	0	0	0
hsa-mir-663b	0	0	0	0	0	0	0	0	0	0	0	0	0	0	0	0	0	0	0	0	0	0	0	0	0	0	0	0	0	0	0	0	0	0	0	0	0	0	0	0	0	0	0	0	0	0	0	0	0
hsa-mir-6129	2	0	2	0	0	0	0	0	0	0	0	0	0	1	0	0	1	0	1	0	0	0	0	0	0	0	0	0	1	0	0	0	0	1	1	0	1	0	0	0	0	0	0	0	0	0	0	0	0
hsa-mir-6128	0	0	0	0	0	0	0	0	0	0	0	0	0	0	0	0	0	0	0	0	0	0	0	0	0	0	0	0	0	0	0	0	0	0	0	0	0	0	0	0	0	0	0	0	0	0	0	0	0
hsa-mir-1203	0	0	0	0	0	0	0	0	0	0	0	0	0	0	0	0	0	0	0	0	0	0	0	0	0	0	0	0	0	0	0	0	0	0	0	0	0	0	0	0	0	0	0	0	0	0	0	0	0
hsa-mir-1202	0	0	0	0	0	0	0	0	0	0	0	0	0	0	0	0	0	0	0	0	0	0	0	0	0	0	0	0	0	0	0	0	0	0	0	0	0	0	0	0	0	0	0	0	0	0	0	0	0
hsa-mir-6769b	0	0	0	0	0	0	0	0	0	0	0	0	0	0	0	0	0	1	0	0	0	0	0	0	0	0	0	1	0	0	0	0	0	0	0	0	0	0	0	0	0	0	0	0	0	0	0	0	0
hsa-mir-6769a	0	0	0	0	0	0	0	2	0	0	0	0	0	0	0	0	0	0	0	0	0	0	1	0	0	1	0	0	2	0	0	0	0	0	0	0	0	0	0	0	0	0	0	1	0	1	1	0	0
hsa-mir-5691	0	0	0	0	0	0	0	0	0	0	0	0	0	0	0	0	0	0	0	1	0	0	0	0	0	0	0	0	0	0	0	0	0	0	0	1	0	0	0	0	0	0	0	0	0	0	0	0	0
hsa-mir-5696	1	0	0	0	1	0	3	1	1	1	1	4	1	1	0	1	4	2	0	0	5	3	4	0	1	5	1	1	3	2	2	1	2	2	4	2	3	2	4	1	3	7	4	2	1	1	0	0	0
hsa-mir-5697	0	0	0	0	0	0	0	0	0	0	1	0	1	0	0	0	0	0	0	0	0	0	2	0	0	0	1	0	0	0	0	0	1	0	0	0	1	0	0	2	0	0	0	0	0	0	0	0	1
hsa-mir-5694	0	0	0	0	0	0	0	0	0	0	0	0	1	0	0	0	0	1	0	0	0	0	0	0	0	1	0	0	0	0	0	0	0	0	0	0	0	0	0	1	0	0	0	0	0	0	0	0	0
hsa-mir-5695	0	0	0	0	0	0	0	0	0	0	0	0	0	0	0	0	1	1	1	2	0	0	1	0	1	0	0	0	0	0	0	0	0	0	1	0	0	0	0	0	0	0	0	1	0	0	0	1	2
hsa-mir-5698	1	0	11	6	0	3	11	2	2	0	1	8	0	2	2	14	33	2	7	27	14	1	8	1	2	1	3	1	8	7	1	7	0	0	2	1	0	0	10	6	5	3	4	3	2	0	3	0	3
hsa-mir-5699	7	0	6	7	0	1	6	2	3	1	4	6	2	1	7	2	11	4	1	6	2	4	8	3	1	2	4	2	1	5	10	1	8	4	2	2	5	1	4	5	3	2	2	9	5	1	3	1	5
hsa-mir-1233-2	0	0	0	0	0	0	0	0	0	0	0	0	0	0	0	0	0	0	0	0	0	0	0	0	0	0	0	0	0	0	0	0	0	0	0	0	0	0	0	0	0	0	0	0	0	0	0	0	0
hsa-mir-510	0	0	0	0	0	0	0	0	0	0	0	0	0	0	0	0	0	0	0	0	0	0	0	0	0	0	0	0	0	0	0	0	0	0	0	0	0	0	0	0	0	0	0	0	0	0	0	0	0
hsa-mir-1233-1	0	0	0	0	0	0	0	0	0	0	0	0	0	0	0	0	0	0	0	0	0	0	0	0	0	0	0	0	0	0	0	0	0	0	0	0	0	0	0	0	0	0	0	0	0	0	0	0	0
hsa-mir-548bb	0	0	0	0	0	0	0	0	0	0	0	0	0	0	0	0	0	0	0	0	0	0	0	0	0	0	0	0	0	0	0	0	0	0	0	0	0	0	0	0	0	0	0	0	0	0	0	0	0
hsa-mir-548ba	1	0	0	0	0	0	0	0	0	0	0	0	1	0	0	0	1	0	0	0	0	0	0	0	0	0	0	0	0	0	0	0	0	0	1	0	0	0	0	0	0	0	0	0	0	0	0	0	0
hsa-mir-5586	36	4	28	4	4	7	8	5	11	11	10	10	81	50	20	5	8	13	16	5	11	38	17	4	6	10	6	4	14	26	4	3	1	26	3	12	6	45	20	4	10	5	3	11	2	10	8	1	13
hsa-mir-5587	0	0	0	0	0	0	0	0	0	0	0	0	0	0	0	0	0	0	0	0	0	1	0	0	0	0	0	0	0	0	0	0	0	0	0	0	0	0	0	0	0	0	0	0	0	0	0	0	0
hsa-mir-5584	0	0	0	0	0	1	0	0	1	0	0	0	0	0	0	0	0	0	0	0	1	0	0	0	0	0	0	0	0	0	0	0	0	0	0	0	0	0	0	1	0	0	0	0	0	0	1	0	0
hsa-mir-5585	0	0	0	0	0	0	0	1	0	0	0	0	0	0	1	0	0	0	0	0	0	0	0	0	0	0	1	0	0	0	0	0	0	0	0	0	0	1	0	0	0	0	0	0	0	0	0	0	0
hsa-mir-5582	0	0	0	0	0	0	2	1	0	0	0	0	0	5	1	0	3	0	2	0	0	0	2	3	0	0	1	0	1	0	0	0	4	0	0	1	0	1	0	0	0	1	0	3	2	1	2	0	1
hsa-mir-5580	0	0	0	0	1	0	0	0	0	0	0	2	0	0	0	0	0	0	0	0	1	0	1	0	0	1	0	1	0	1	0	0	0	0	1	0	0	0	0	0	0	0	0	0	0	0	0	0	0
hsa-mir-5581	0	0	1	1	1	0	3	1	0	0	1	0	1	0	1	0	3	0	1	1	0	1	3	0	1	2	1	0	0	2	1	1	0	0	1	2	1	1	0	0	0	0	3	1	0	0	2	0	0
hsa-mir-5588	0	1	0	0	0	0	1	0	0	1	1	1	1	0	0	0	1	0	0	3	0	2	2	1	0	0	0	0	0	0	0	0	1	0	0	2	0	0	0	0	0	1	0	1	0	0	0	0	0
hsa-mir-5589	0	0	0	0	0	0	0	0	0	0	0	0	0	0	0	0	0	0	0	0	0	0	0	0	0	0	0	0	0	0	0	0	0	0	0	0	0	0	0	0	0	0	0	0	0	0	0	0	0
hsa-mir-3180-1	0	0	0	0	0	0	0	0	0	0	0	0	0	0	0	0	0	0	0	0	0	0	0	0	4	0	0	0	0	0	0	0	0	0	0	0	0	0	0	0	0	0	0	0	0	0	0	0	0
hsa-mir-548h-3	0	0	0	0	0	0	0	0	0	0	0	0	0	0	0	0	0	0	0	0	0	0	0	0	0	0	0	0	0	0	0	0	0	0	0	0	0	0	0	0	0	0	0	0	1	0	0	0	0
hsa-mir-3180-2	0	0	0	0	0	0	0	0	0	0	0	0	0	0	0	0	0	0	0	0	0	0	0	0	5	0	0	0	0	0	0	0	0	0	0	0	0	0	0	0	0	0	0	0	0	0	0	0	0
hsa-mir-138-2	5	1	1	0	2	47	1	4	8	4	6	4	0	5	6	0	0	27	6	0	7	0	2	1	3	22	6	5	0	7	3	3	1	0	2	0	13	18	5	1	2	3	38	23	3	0	1	1	3
hsa-mir-138-1	1	0	2	2	2	55	2	1	11	8	4	7	0	6	11	1	1	51	7	1	18	2	1	2	7	42	4	3	2	9	7	6	1	3	0	2	17	22	13	2	0	1	44	57	8	2	0	3	5
hsa-mir-4419b	0	0	0	0	0	0	0	0	0	0	0	0	0	0	0	0	0	0	0	0	0	0	0	0	0	0	0	0	1	1	1	0	0	1	0	0	0	1	0	0	0	1	0	0	0	0	0	0	0
hsa-mir-4419a	0	0	0	0	0	0	0	0	0	0	0	0	0	0	0	0	0	0	0	0	0	0	0	0	0	0	0	0	0	0	0	0	0	0	0	0	0	0	0	0	0	0	0	0	0	0	0	0	0
hsa-mir-217	641	12	338	70	7	244	535	22	82	176	166	63	624	33	46	114	191	19	75	173	195	94	112	105	14	50	12	156	208	76	9	3	29	35	91	173	98	327	460	20	37	68	16	238	6	15	19	1	5
hsa-mir-106a	44	2	45	70	62	170	492	36	62	140	32	84	130	96	28	32	242	53	104	68	79	90	45	36	131	140	44	48	56	62	124	105	36	22	105	278	206	180	65	74	58	91	40	27	152	251	94	110	50
hsa-mir-106b	3745	1030	2909	2560	2466	4378	6190	3370	3356	775	3773	2495	1811	2251	3764	817	7993	2961	1474	2829	2530	3460	4363	1800	6088	2981	2501	1318	2258	3848	2304	2677	2600	2631	2385	1592	897	3081	2858	4351	2938	2088	15484	3613	574	1035	4247	445	996
hsa-mir-214	395	69	144	98	43	86	179	19	119	107	37	83	259	92	239	168	421	151	146	208	233	224	104	35	15	32	56	74	233	315	88	69	69	204	85	195	34	122	120	55	115	51	24	380	57	14	97	12	40
hsa-mir-6748	0	0	0	0	0	1	0	1	1	0	0	0	1	0	0	2	1	2	1	0	0	1	0	0	0	2	1	1	0	0	0	0	0	1	1	0	0	0	0	1	0	0	1	2	0	0	0	0	0
hsa-mir-4749	0	0	0	0	0	0	1	1	1	0	0	0	0	0	0	0	0	0	0	0	0	0	0	1	1	0	0	0	0	1	0	1	0	0	0	0	0	0	0	0	1	1	0	0	0	0	0	0	0
hsa-mir-4748	0	0	0	0	0	1	0	0	0	1	3	0	0	0	0	0	0	0	1	1	0	0	0	0	0	0	0	0	0	0	1	0	1	0	0	0	0	0	0	0	0	0	0	0	0	0	0	0	0
hsa-mir-4743	0	0	0	0	2	0	1	0	0	2	0	1	0	0	0	0	0	1	0	0	0	0	0	0	0	0	0	0	0	1	0	0	0	0	0	0	0	0	1	0	0	0	0	0	0	0	0	0	0
hsa-mir-4742	2	0	0	2	3	2	5	4	1	6	2	1	1	0	3	1	3	8	2	1	1	0	1	0	3	4	0	5	2	1	2	1	5	0	1	6	1	1	1	2	1	0	1	4	2	1	0	3	5
hsa-mir-4741	2	0	0	0	2	0	2	2	0	0	3	1	1	1	0	0	0	2	0	1	0	1	1	1	0	0	0	0	0	0	1	0	0	0	0	0	0	3	0	1	2	1	0	0	1	0	3	0	3
hsa-mir-4740	1	0	3	0	0	2	1	0	0	0	0	2	2	1	0	1	2	0	0	2	1	2	0	1	0	0	0	1	2	0	0	0	0	2	5	5	1	3	3	0	2	0	0	0	0	0	0	0	0
hsa-mir-4747	0	0	0	0	0	0	0	0	0	0	0	0	0	1	0	0	0	0	0	0	0	0	0	0	0	0	0	0	0	0	0	0	0	0	0	0	0	0	0	0	0	0	0	0	0	0	0	0	0
hsa-mir-4746	11	1	7	9	7	47	41	11	11	7	11	5	7	14	29	4	19	26	2	9	9	33	5	6	16	31	15	7	9	12	23	22	44	11	13	14	1	11	1	21	6	6	19	13	7	10	28	8	19
hsa-mir-4745	3	0	1	1	0	0	1	3	1	0	4	0	0	0	0	0	0	9	0	0	0	0	1	0	0	1	0	0	0	0	0	1	6	1	0	0	0	0	0	8	0	0	9	1	1	1	1	0	0
hsa-mir-4744	1	0	0	0	0	0	0	0	0	0	0	0	0	0	0	0	0	0	1	0	0	0	0	0	2	0	0	0	0	0	0	0	0	0	0	0	0	0	0	0	0	0	0	0	0	0	0	0	0
hsa-mir-4653	0	0	0	0	0	0	0	1	0	0	0	0	0	0	0	0	0	0	0	0	0	0	0	0	0	0	0	0	0	0	0	0	1	0	0	0	0	0	0	0	0	0	0	0	0	0	0	0	0
hsa-mir-6844	0	0	0	0	0	0	0	1	0	0	0	1	0	0	0	0	0	1	0	0	0	0	0	0	0	1	0	0	1	1	0	0	0	0	1	0	0	0	0	0	0	0	1	3	2	1	4	0	0
hsa-mir-211	1	0	113	0	0	0	0	0	0	0	0	4	54	0	1	0	1	1	0	1	0	0	1	0	0	0	0	0	0	0	0	0	0	0	0	46	0	0	0	0	108	0	0	11	0	0	0	0	1
hsa-mir-3691	3	1	0	8	2	3	4	6	1	1	3	1	1	2	0	0	2	0	0	1	1	1	3	1	6	7	2	0	0	0	2	3	6	2	1	2	1	3	3	6	3	3	5	3	0	1	1	2	0
hsa-mir-3692	0	0	0	0	0	0	0	0	0	0	0	0	0	0	0	0	0	0	0	0	0	0	0	0	0	0	0	0	0	0	0	1	0	0	0	0	0	0	0	0	0	0	1	0	0	0	0	0	0
hsa-mir-7641-2	0	1	0	1	1	0	0	1	0	5	7	0	1	0	1	1	0	0	2	0	0	0	0	0	11	2	3	0	9	0	1	0	0	1	0	1	1	0	0	0	1	5	7	0	0	0	1	1	0
hsa-mir-7641-1	3	8	0	3	2	3	1	7	0	5	12	0	7	0	2	1	2	1	4	2	0	1	1	2	18	3	1	0	14	0	5	1	1	1	1	9	0	3	1	2	0	16	18	1	1	0	3	0	1
hsa-mir-29c	25628	4067	47277	6075	1778	74277	5037	2787	30069	27682	18320	70631	8167	20145	11390	15417	132722	1199	23216	63252	83229	9954	37859	31983	3128	17739	14045	13082	23591	76710	3545	7300	1153	17427	59632	15660	126221	104915	133717	4044	66657	14473	2039	10158	572	3165	3619	1775	1781
hsa-mir-29a	83705	30352	114865	28483	21407	88012	24226	18997	52412	79671	40499	83531	42256	69181	26424	37651	205381	16039	59177	96839	82315	27999	59164	45889	16790	22541	14046	24169	53471	105607	22598	20555	8581	54416	88238	48237	55077	67857	188016	33470	110226	29308	25624	45545	2510	7872	29148	5153	10419
hsa-mir-4418	0	0	0	0	0	0	0	0	0	0	0	0	0	0	0	0	0	0	0	0	0	0	0	0	0	0	0	0	0	0	0	0	0	0	0	0	0	0	0	0	0	0	0	0	0	0	0	0	0
hsa-mir-4417	0	0	0	0	1	0	0	0	0	0	0	0	0	0	0	0	0	0	0	0	0	0	0	0	1	0	0	0	0	0	0	0	0	0	0	0	0	0	0	0	0	0	0	0	0	0	0	0	0
hsa-mir-630	0	0	0	0	0	0	0	0	0	0	0	0	0	0	0	0	0	0	0	0	0	0	0	0	0	0	0	0	0	0	0	0	0	0	0	0	0	0	0	0	1	0	0	0	0	0	0	0	0
hsa-mir-298	0	0	0	0	0	0	0	0	0	0	0	0	0	0	0	0	0	0	0	0	0	0	0	0	0	0	0	0	0	0	0	0	0	0	0	0	0	0	0	0	0	0	0	0	0	0	0	0	0
hsa-mir-631	0	0	0	0	0	0	0	0	0	0	0	0	0	0	0	0	0	0	0	0	0	0	0	0	0	0	0	0	0	0	0	0	0	0	0	0	0	1	0	0	0	0	0	0	0	0	0	0	0
hsa-mir-296	34	14	23	7	35	9	36	5	14	9	1	26	7	1	10	14	70	21	15	57	26	10	43	8	127	27	22	38	24	16	8	53	6	1	17	6	52	28	63	127	40	59	299	47	24	7	42	24	4
hsa-mir-297	0	0	0	0	0	0	0	0	0	0	0	0	0	0	0	0	0	0	0	0	0	0	0	0	0	0	0	0	0	0	0	0	0	0	0	0	0	0	0	0	0	0	0	0	0	0	0	0	0
hsa-mir-632	1	0	0	2	3	1	2	5	0	1	3	6	0	1	0	0	1	2	1	0	1	6	1	0	0	2	2	1	0	2	3	1	2	3	1	0	1	1	2	1	0	1	4	2	0	2	0	0	0
hsa-mir-548ac	0	0	0	0	0	0	0	0	0	0	0	0	0	0	0	0	0	0	0	0	0	0	0	0	0	0	0	0	0	0	0	0	0	0	0	0	0	0	0	0	0	0	0	0	0	0	0	0	0
hsa-mir-633	0	0	0	0	0	0	0	0	0	0	0	0	0	0	0	0	0	0	0	0	0	0	0	0	0	0	0	0	0	0	0	0	0	0	0	0	0	0	0	0	0	0	0	0	0	0	0	0	0
hsa-mir-3682	4	2	5	12	2	7	12	2	14	5	8	6	4	2	3	5	8	3	1	5	6	16	6	4	11	20	7	2	1	11	7	7	8	8	15	7	2	8	6	5	5	22	10	11	4	1	4	0	4
hsa-mir-634	0	0	0	0	0	0	0	0	0	0	0	0	0	0	0	0	0	0	0	0	0	0	0	0	0	0	0	0	0	0	0	0	0	0	0	0	0	0	0	0	0	0	0	0	0	0	0	0	0
hsa-mir-635	0	0	0	0	0	0	0	0	0	0	0	0	0	0	0	0	0	0	0	0	0	0	0	0	0	0	0	0	0	0	0	0	0	0	0	0	0	0	0	0	0	0	0	0	0	0	0	0	0
hsa-mir-636	0	0	0	2	0	4	4	2	0	0	2	1	0	0	0	1	1	7	0	0	0	1	6	1	6	4	0	2	0	1	2	4	5	1	1	1	0	0	0	8	0	1	4	3	0	0	0	0	3
hsa-mir-548h-5	0	0	0	0	0	0	0	0	0	0	0	0	0	0	0	0	0	0	0	0	0	0	0	0	0	0	0	0	0	0	0	0	0	0	0	0	0	0	0	0	0	0	0	0	0	0	0	0	0
hsa-mir-637	0	0	0	0	0	0	0	0	0	0	0	0	0	0	0	0	0	0	0	0	0	0	0	0	0	0	0	0	0	0	0	0	0	0	0	0	0	0	0	0	1	0	0	0	0	0	0	0	0
hsa-mir-638	0	0	0	0	0	0	0	0	0	0	0	0	0	0	0	0	0	0	0	0	0	0	0	0	0	0	0	0	0	0	0	0	0	0	0	0	0	0	0	0	0	0	0	0	0	0	0	0	0
hsa-mir-891a	6	0	9	23	1	8	25	9	20	437	11	14	63	31	13	7	6	29	27	10	79	14	93	0	1	1	5	23	10	5	1	1	2	1	9	17	10	14	51	15	22	6	6	12	1	0	0	1	13
hsa-mir-6829	0	0	0	0	0	0	0	0	0	0	0	0	0	0	0	0	0	0	0	0	0	0	0	0	1	1	0	0	0	0	0	0	0	0	0	0	0	0	0	1	0	0	0	0	0	0	0	0	0
hsa-mir-548ad	0	0	0	0	0	0	0	0	0	0	0	0	0	0	0	0	0	0	0	0	0	0	0	0	0	0	0	0	0	0	0	0	0	0	0	0	0	0	0	0	0	0	0	0	0	0	0	0	0
hsa-mir-8053	0	0	0	0	0	0	0	0	0	0	0	0	0	0	0	0	0	0	0	0	0	0	0	0	0	0	0	0	0	0	0	0	0	0	0	0	0	0	0	0	0	0	0	0	0	0	0	0	0
hsa-mir-3923	0	0	0	0	1	0	1	1	0	0	0	0	0	0	0	3	3	1	0	0	0	0	2	0	0	7	0	2	2	1	0	0	0	0	0	0	0	0	2	0	0	0	0	0	0	0	0	0	1
hsa-mir-320d-2	3	0	3	1	4	5	0	2	1	0	1	2	1	0	2	0	6	0	0	7	0	4	1	1	1	0	4	0	0	3	0	0	0	1	1	0	1	8	2	0	5	3	3	0	0	0	0	0	0
hsa-mir-320d-1	5	0	1	5	1	4	2	1	1	1	3	0	0	0	1	1	6	0	2	1	0	7	1	0	1	0	4	0	0	1	0	2	0	1	0	0	1	7	2	1	3	4	0	1	0	0	0	0	1
hsa-mir-182	36955	5798	28601	59684	25842	100886	57611	172596	19518	107070	23004	27564	25838	59702	296116	11032	21932	203482	37756	17238	40021	89795	72798	21675	111840	299589	71135	39831	18253	85694	44219	47188	92632	18928	22155	78683	48609	85820	40014	61066	27348	41274	105692	55408	9882	28577	139585	14650	66270
hsa-mir-183	21494	3190	14536	33158	19341	62089	18616	105618	13925	21388	18111	14142	6613	19853	144725	4311	8929	108170	10470	5522	15388	40321	53448	10900	96546	177682	31435	14643	10530	40753	30567	18550	53267	7751	12425	19039	11500	24304	10257	35160	15366	21925	81824	31800	14204	13147	110097	12156	34490
hsa-mir-3921	0	0	0	0	0	0	0	0	0	0	0	0	0	0	0	1	0	0	0	0	0	0	0	0	0	0	0	0	0	0	0	0	0	0	0	0	0	0	0	0	0	0	0	0	0	0	0	0	0
hsa-mir-186	890	199	926	475	314	1088	1416	767	595	1065	699	683	1341	960	543	557	1823	1491	1453	1034	1162	602	1852	395	402	1065	416	1027	694	1089	707	661	1876	824	904	1148	1229	1273	1420	759	789	677	941	1919	313	448	1921	301	1037
hsa-mir-187	185	41	24	63	0	56	132	67	118	556	46	22	151	600	12	37	9	595	80	23	152	267	697	11	304	398	4	13	117	86	322	8	14	168	11	33	181	136	106	18	36	24	1048	19	356	83	232	128	10
hsa-mir-184	19	2	6	2	9	8	15	58	11	4	14	6	4	0	12	11	49	38	9	7	5	19	2	4	1	1276	7	2	13	22	28	2	12	65	11	2	10	19	27	7	6	0	47	26	17	0	2	0	29
hsa-mir-185	430	114	678	321	213	773	620	352	318	88	480	295	441	397	475	104	1465	597	460	464	291	454	1159	234	245	883	394	228	429	399	697	488	1125	505	565	625	290	558	352	421	282	500	435	2218	131	95	504	56	483
hsa-mir-188	12	6	11	4	8	17	16	9	11	3	7	14	11	30	6	19	38	11	9	29	22	5	47	8	36	14	9	10	13	24	6	7	15	11	10	3	5	22	31	4	27	10	19	27	11	6	19	8	9
hsa-mir-8056	0	0	0	0	0	0	0	0	0	0	0	0	0	0	0	0	0	0	0	0	0	0	0	0	0	0	0	0	0	0	0	0	0	0	0	0	0	0	0	0	0	0	0	0	0	0	0	0	0
hsa-let-7b	130487	15875	135219	69199	40750	116419	84878	98216	81646	33177	105203	146651	40287	59707	168521	22102	217246	106727	57797	113251	93419	355529	69468	53468	13533	139178	91346	71340	135117	112949	211872	256218	82861	173242	148211	51613	187027	203362	109672	81570	122436	131221	81204	65971	19062	26376	39199	27890	58593
hsa-mir-8055	0	0	0	0	0	0	0	0	0	0	0	0	0	0	0	0	0	0	0	0	0	0	0	0	0	0	0	0	0	0	0	0	0	0	0	0	0	0	0	0	0	0	0	0	0	0	0	0	0
hsa-let-7c	36662	1384	69192	3326	1313	21771	19838	6281	4946	10859	10984	73707	8413	10569	36127	7863	246228	2932	43934	70250	39491	16843	17857	27752	436	29604	2930	21672	58733	17004	47575	4085	3117	33872	97560	30171	181512	103970	63300	3356	67133	6069	6852	5131	1382	4568	2499	142	1394
hsa-mir-8054	0	0	0	0	0	0	0	0	0	0	0	0	0	0	0	0	0	0	0	0	0	0	0	0	0	0	0	0	0	0	0	0	0	0	0	0	0	0	0	0	0	0	0	0	0	0	0	0	0
hsa-mir-8059	0	0	0	0	0	0	0	0	0	0	0	0	0	0	0	0	0	0	0	0	0	0	0	0	0	0	0	0	0	0	0	0	0	0	0	0	0	0	0	0	0	0	0	0	0	0	0	0	0
hsa-mir-18b	6	2	2	6	16	4	14	4	20	3	6	6	2	8	4	0	31	0	1	19	17	10	8	7	12	2	2	0	0	16	8	18	4	0	2	2	1	2	4	4	8	21	8	6	0	1	14	2	0
hsa-mir-18a	116	56	50	136	111	156	146	102	149	21	129	66	156	279	54	20	214	117	50	79	106	199	122	74	236	186	113	30	49	196	196	112	397	34	95	96	12	35	56	210	102	201	227	228	35	54	401	56	55
hsa-let-7d	2132	841	2100	1629	1461	3417	2001	2816	1712	1629	1765	1681	1716	908	2448	1608	4808	2591	1711	3385	1751	3155	2983	887	1404	2408	1524	1157	1172	3602	1390	3558	1819	1490	1818	1168	1584	2740	3003	2581	1599	1248	2183	4080	407	1200	3900	612	1630
hsa-let-7e	8067	515	7970	3263	3318	9323	5380	10581	6504	2767	7566	4851	5000	1874	8586	2241	28103	4032	5552	8411	2286	4772	7509	1298	1023	10908	6358	2828	5670	6068	10835	4108	4448	9342	6936	2664	12475	11250	8470	3945	4803	4609	2789	18748	812	1071	3882	499	5703
hsa-mir-147b	2	1	3	1	2	5	4	1	10	5	2	2	0	13	1	2	0	2	2	0	13	0	3	1	3	4	1	5	3	3	7	4	6	3	2	0	1	3	0	3	2	5	1	27	2	8	8	6	2
hsa-mir-147a	0	0	0	0	0	0	0	0	0	0	0	0	0	0	0	0	0	0	0	0	0	0	0	0	0	0	0	0	0	0	0	0	0	0	0	0	0	0	0	0	0	0	0	0	0	0	0	0	0
hsa-mir-4771-2	0	0	0	0	0	0	0	0	0	0	0	0	0	1	0	0	0	1	0	0	0	0	1	0	0	1	0	0	0	0	0	1	1	0	0	0	0	2	1	0	0	1	0	0	1	0	0	0	0
hsa-mir-4771-1	0	0	0	0	0	0	0	0	0	0	0	0	0	1	1	0	0	1	0	0	0	0	0	0	1	0	0	1	0	0	0	1	0	0	0	0	0	0	0	1	0	0	0	0	1	0	1	0	0
hsa-mir-7515	0	0	0	0	0	0	0	0	0	0	0	0	0	0	0	0	0	0	0	0	1	0	0	0	0	0	0	0	0	0	0	0	0	0	0	0	0	0	0	0	0	0	0	0	0	0	0	0	0
hsa-mir-876	0	0	0	0	0	0	1	1	0	0	0	0	0	0	0	0	0	0	0	0	0	0	4	0	2	2	0	0	0	3	1	0	0	2	0	0	0	0	0	0	0	1	4	2	0	1	0	0	0
hsa-mir-877	9	6	3	10	7	9	7	33	12	7	16	5	5	3	1	3	15	18	0	1	10	3	18	2	10	34	5	7	5	12	4	15	27	10	5	4	3	5	0	29	2	10	10	20	4	1	32	4	16
hsa-mir-874	97	23	103	49	20	174	193	60	42	138	97	58	127	162	67	94	211	139	100	102	183	80	131	45	11	230	89	168	87	109	47	57	101	134	120	95	58	156	107	76	74	69	76	354	29	5	75	14	111
hsa-mir-875	0	0	0	0	0	0	0	0	0	0	0	0	0	0	0	0	0	0	0	0	0	0	0	0	0	0	0	0	0	0	0	0	0	0	0	0	0	0	0	0	0	0	0	0	0	0	0	0	0
hsa-mir-873	0	0	1	1	1	2	6	3	0	0	0	0	0	0	0	0	3	0	0	0	0	1	5	0	4	7	0	0	0	1	0	0	1	1	2	0	0	2	2	0	0	1	22	10	0	2	0	0	4
hsa-mir-2277	4	0	3	1	1	4	18	0	1	2	1	2	2	3	2	1	6	4	2	1	8	2	4	3	2	24	0	7	4	5	1	5	3	6	4	2	2	2	1	5	0	6	6	3	4	1	2	0	2
hsa-mir-2276	0	0	0	0	0	0	0	0	1	0	0	0	0	0	0	0	0	0	0	0	0	1	0	0	0	0	0	0	0	0	0	0	1	1	1	0	0	0	0	0	0	0	0	0	0	0	0	0	0
hsa-mir-2278	0	0	0	1	2	0	0	0	0	0	1	0	1	0	2	0	0	1	0	1	0	0	0	0	0	0	0	0	0	2	1	2	0	0	2	1	0	1	0	0	0	0	1	3	0	0	2	0	0
hsa-mir-320b-2	34	4	14	60	30	78	38	22	24	18	14	18	20	12	18	4	38	44	20	24	22	32	22	12	22	32	20	16	4	26	10	20	6	10	14	8	24	50	6	42	14	26	128	14	4	8	46	16	20
hsa-mir-1470	0	0	0	0	0	0	0	0	0	0	0	0	0	0	0	0	0	0	0	0	0	0	0	0	0	0	0	0	0	0	0	0	0	0	0	0	0	0	0	0	0	0	0	0	0	0	0	0	0
hsa-mir-1471	0	0	0	0	0	0	0	0	0	0	0	0	0	0	0	0	0	0	0	0	0	0	0	0	0	0	0	0	0	0	0	0	0	0	0	0	0	0	0	0	0	0	0	0	0	0	0	0	0
hsa-mir-1304	2	1	7	8	8	6	0	18	5	0	18	7	6	5	11	0	26	3	5	6	1	9	21	4	9	14	2	0	8	11	21	18	9	7	11	2	1	7	6	12	12	10	16	105	2	0	17	0	5
hsa-mir-1305	5	1	1	2	1	1	0	3	1	0	12	0	2	6	2	1	2	7	1	1	1	0	8	0	1	14	0	0	2	5	9	4	6	5	0	0	0	0	2	2	1	5	7	24	7	2	12	1	5
hsa-mir-1306	18	10	17	15	13	38	47	29	39	16	23	22	11	7	24	19	69	55	21	44	42	37	82	13	29	47	22	30	13	41	30	31	56	22	18	10	20	35	29	53	23	45	28	103	14	7	35	8	25
hsa-mir-619	0	0	0	0	0	0	0	0	0	0	0	0	0	0	0	0	0	0	0	0	0	0	0	0	0	0	0	0	0	0	0	0	0	0	0	0	0	0	0	0	0	0	0	0	0	0	0	0	0
hsa-mir-1301	31	15	15	21	18	49	67	29	24	28	17	7	29	17	36	15	26	63	30	19	25	61	52	5	109	89	23	15	6	31	11	18	28	37	9	21	7	44	27	55	9	44	28	72	9	23	42	10	18
hsa-mir-6808	0	2	1	0	0	5	2	2	4	0	1	0	0	0	2	0	2	1	0	3	3	2	8	0	1	2	3	1	0	2	0	1	0	0	1	0	1	3	3	0	2	2	2	1	0	1	0	0	1
hsa-mir-1303	0	0	0	0	0	1	0	0	0	0	0	0	0	0	0	0	0	0	0	0	0	0	0	1	0	0	0	0	0	0	0	0	0	0	0	0	1	0	0	1	0	0	0	1	0	1	0	0	0
hsa-mir-612	1	0	1	1	2	4	1	2	2	0	0	1	0	1	3	1	9	0	0	13	1	0	0	0	2	8	3	0	2	0	0	1	0	1	0	1	0	1	5	4	1	3	3	1	0	0	26	1	0
hsa-mir-613	0	0	0	0	0	0	0	0	0	0	0	0	0	0	0	0	0	0	0	0	0	0	0	0	0	0	0	0	0	0	0	0	0	0	0	0	0	0	0	0	0	0	0	0	0	0	0	0	0
hsa-mir-610	0	0	0	0	0	0	0	0	0	0	0	0	0	0	0	0	0	0	0	0	0	0	0	0	0	0	0	0	0	0	0	0	0	0	0	0	0	0	0	0	0	0	0	0	0	0	0	0	0
hsa-mir-611	0	0	1	0	0	0	0	0	0	0	0	0	0	0	0	0	0	0	0	0	0	1	0	0	0	0	0	0	0	0	0	0	1	0	0	0	0	0	0	0	0	0	0	1	0	0	0	0	0
hsa-mir-616	3	3	1	6	0	3	15	4	3	4	8	8	6	4	3	9	7	17	15	6	17	7	27	3	4	17	5	24	4	10	7	8	12	2	6	7	10	14	6	8	3	3	1	20	10	6	23	1	12
hsa-mir-617	0	0	0	0	0	0	0	0	0	0	0	0	0	0	0	0	0	0	0	0	0	0	0	0	0	0	0	0	0	0	0	0	0	0	0	0	0	0	0	0	0	0	0	0	0	0	0	0	0
hsa-mir-614	0	0	0	0	1	0	2	1	0	0	0	0	0	0	1	0	0	0	0	0	1	0	0	0	0	0	0	1	0	0	0	0	0	0	0	0	0	0	0	0	0	0	2	0	0	0	0	0	0
hsa-mir-615	8	1	0	16	1	6	3	2	20	1	8	0	1	4	3	0	0	10	0	0	1	29	22	0	5	5	3	0	0	38	14	12	19	5	0	0	0	1	1	12	0	10	3	55	12	9	18	2	6
hsa-mir-517c	0	0	4	2	0	4	0	0	1	3	1	4	0	3	0	0	3	0	2	2	0	0	16	0	0	0	0	1	2	6	2	0	0	3	0	0	3	0	11	0	4	1	0	1	0	0	1	0	6
hsa-mir-517b	2	0	16	6	6	0	6	0	4	34	4	32	2	2	0	0	20	0	44	2	6	0	20	0	0	6	0	2	34	10	12	0	0	2	0	2	26	4	28	8	14	4	6	4	6	0	16	8	86
hsa-mir-517a	2	0	16	6	6	0	6	0	4	34	4	32	2	2	0	0	20	0	44	2	6	0	20	0	0	6	0	2	34	10	12	0	0	2	0	2	26	4	28	8	14	4	6	4	6	0	16	8	86
hsa-mir-1278	0	0	0	0	0	0	0	0	0	1	0	0	0	0	0	0	2	0	0	0	0	0	0	1	0	0	0	0	0	0	0	0	0	0	1	0	0	0	1	0	0	1	0	0	0	0	0	0	0
hsa-mir-1279	0	0	0	0	0	0	0	0	0	0	0	0	0	0	0	0	0	0	0	0	0	0	0	0	0	0	0	0	0	0	0	0	0	0	0	0	0	0	0	0	0	0	0	0	0	0	0	0	0
hsa-mir-1270	4	1	4	1	0	2	5	1	6	4	3	3	2	3	5	1	8	4	6	3	1	0	1	3	1	2	1	7	4	4	4	1	6	1	1	5	2	7	3	2	7	1	2	12	1	0	4	1	7
hsa-mir-1271	16	1	7	16	10	6	23	5	18	4	6	12	5	7	12	13	32	10	16	27	18	15	14	5	22	23	6	18	19	22	8	15	8	9	9	9	7	21	17	16	4	7	9	33	7	10	17	2	2
hsa-mir-1272	0	0	0	0	0	0	0	0	0	0	0	0	0	0	0	0	0	0	0	0	0	0	0	0	0	0	0	0	0	0	0	0	0	0	0	0	0	0	0	0	0	0	0	0	0	0	0	0	0
hsa-mir-1275	1	0	1	1	0	0	0	0	0	0	0	2	0	0	0	0	2	0	0	0	5	0	1	0	0	0	1	1	3	3	0	2	0	0	2	2	0	3	1	1	1	1	1	0	0	0	0	0	0
hsa-mir-1276	2	0	1	0	0	1	0	3	0	0	2	1	0	0	2	0	1	4	0	0	0	4	1	0	6	1	0	0	1	2	3	0	1	1	4	0	1	0	0	1	1	1	1	5	0	2	0	0	0
hsa-mir-1277	1	0	2	2	2	3	1	8	0	5	1	2	1	8	1	2	4	4	6	0	3	1	9	0	3	8	3	1	1	3	3	1	2	1	2	3	5	6	3	6	7	0	2	10	4	7	35	8	19
hsa-mir-515-1	0	0	0	1	0	1	0	0	0	4	1	0	2	0	0	0	0	0	1	0	0	0	0	0	0	0	0	0	0	0	1	0	1	0	0	0	2	1	2	0	0	0	2	0	0	0	2	0	3
hsa-mir-515-2	0	0	0	0	1	0	0	0	0	2	0	0	2	0	0	2	2	0	4	2	0	1	1	0	0	0	0	0	2	0	0	0	0	0	0	0	1	0	3	0	0	2	1	0	0	0	0	0	2
hsa-mir-130a	373	114	192	242	182	335	505	266	245	232	241	231	371	347	216	196	484	462	339	219	430	168	290	124	174	235	62	309	352	266	304	272	162	201	270	330	218	299	287	211	282	222	422	751	130	174	419	78	105
hsa-mir-508	18	6	483	4	4	25	93	693	16	53	7	15	145	40	257	15	20	10	141	14	95	18	808	88	4	1075	12	271	23	61	5	8	57	5	26	201	3	17	76	30	744	97	237	560	31	8	13	0	10
hsa-mir-506	0	0	14	0	0	1	0	11	1	0	0	0	4	1	5	2	0	0	3	0	3	2	31	0	0	17	0	2	0	0	0	0	2	0	3	2	0	0	0	0	7	4	3	13	0	0	0	0	0
hsa-mir-507	0	0	0	0	0	0	0	0	0	0	0	1	0	0	0	0	0	0	0	0	1	0	2	0	0	1	0	1	0	0	0	0	0	0	1	0	0	0	0	0	2	0	0	4	0	0	0	0	0
hsa-mir-504	5	0	1	4	3	5	2	1	1	11	1	4	6	1	2	8	24	1	5	7	8	0	5	5	5	11	0	7	7	11	1	0	1	1	3	0	0	2	15	3	4	5	17	4	0	0	1	0	0
hsa-mir-548h-1	0	0	0	0	0	0	0	0	0	0	0	0	0	0	0	0	0	0	0	0	0	0	0	0	0	0	0	0	0	0	0	0	0	0	0	0	0	0	0	0	0	0	0	0	0	0	0	0	0
hsa-mir-502	115	51	132	51	26	120	174	37	60	90	44	78	106	121	65	72	228	71	140	217	114	94	134	47	87	76	55	80	102	115	93	61	91	96	88	89	96	158	171	64	136	51	87	128	30	27	73	27	48
hsa-mir-503	43	3	2	6	20	21	31	112	53	6	33	3	16	29	10	2	29	166	9	9	11	37	420	0	15	13	8	4	31	32	27	24	107	38	6	5	2	28	3	16	6	19	11	272	20	26	67	10	60
hsa-mir-548h-4	0	0	0	0	0	0	0	0	0	0	0	0	0	0	0	0	0	0	0	0	0	0	0	0	0	0	0	0	0	0	0	0	0	0	0	0	0	0	0	0	0	0	0	0	0	0	0	0	0
hsa-mir-501	179	62	161	93	21	172	348	135	57	237	105	62	502	323	162	114	178	324	288	176	102	183	461	84	174	309	42	195	79	179	144	46	290	115	68	188	57	220	150	91	75	39	270	214	149	57	309	61	275
hsa-mir-6842	29	9	14	15	35	35	15	24	13	4	12	12	10	12	23	4	29	23	5	21	20	32	40	8	5	38	9	5	7	25	8	8	17	30	20	4	21	44	18	29	9	17	30	23	4	5	31	2	8
hsa-mir-4773-1	1	0	0	0	0	0	0	1	0	0	0	0	1	0	0	0	0	1	0	1	2	0	0	0	0	0	0	0	0	1	0	2	0	0	0	0	2	1	1	0	0	0	1	1	1	0	0	3	0
hsa-mir-4773-2	1	0	0	0	2	0	0	0	0	0	1	0	2	0	0	1	0	0	0	0	1	0	0	0	0	0	0	1	0	0	0	0	0	2	0	0	0	0	1	1	1	1	1	1	0	0	0	0	0
hsa-mir-5591	0	0	0	0	0	0	0	0	0	0	0	0	0	0	0	0	0	0	0	0	0	0	0	0	0	0	0	0	0	0	0	0	0	0	0	0	0	0	0	0	0	0	0	0	0	0	0	0	0
hsa-mir-5590	0	0	0	0	0	0	0	0	0	0	0	0	0	0	0	0	0	0	0	0	0	0	0	0	0	0	0	0	0	0	0	0	0	0	0	0	0	0	0	0	0	0	0	0	0	0	0	0	0
hsa-mir-4310	0	0	0	0	0	0	0	0	0	0	0	0	0	0	0	0	0	0	0	0	0	0	0	0	0	0	0	0	0	0	0	0	0	0	0	0	0	0	0	0	0	0	0	0	0	0	0	0	0
hsa-mir-4311	0	0	0	0	0	0	0	0	0	0	0	0	0	0	0	0	0	0	0	0	0	0	0	0	0	0	0	0	0	0	0	0	0	0	0	0	0	0	0	0	0	0	0	0	0	0	0	0	0
hsa-mir-4312	0	0	0	0	0	0	0	0	0	0	0	0	0	0	0	0	0	0	0	0	0	0	0	0	0	0	0	0	0	0	0	0	0	0	0	0	0	0	0	0	0	0	0	0	0	0	0	0	0
hsa-mir-4313	0	0	0	0	0	0	0	0	0	0	0	0	0	0	0	0	0	0	0	0	0	0	0	0	0	0	0	0	0	0	0	0	0	0	0	0	0	0	0	0	0	0	0	0	0	0	0	0	0
hsa-mir-4314	0	0	0	0	0	0	0	0	0	0	0	0	0	0	0	0	0	0	0	0	0	0	0	0	0	1	0	0	0	0	0	0	0	0	0	0	0	0	0	0	0	0	0	0	0	0	0	0	0
hsa-mir-4316	0	0	0	0	0	0	0	0	0	0	0	0	0	0	0	0	0	0	0	0	0	0	0	0	0	0	0	0	0	0	0	0	0	0	0	0	0	0	0	0	0	0	0	0	0	0	0	0	0
hsa-mir-4317	0	0	0	0	0	0	0	0	0	0	0	0	0	0	0	0	0	0	0	0	0	0	0	0	0	0	0	0	0	0	0	0	0	0	0	0	0	0	0	0	0	0	0	0	0	0	0	0	0
hsa-mir-4318	0	0	0	0	0	0	0	0	0	0	0	0	0	0	0	0	0	0	0	0	0	0	0	0	0	0	0	0	0	0	0	0	0	0	0	0	0	0	0	0	0	0	0	0	0	0	0	0	0
hsa-mir-4319	0	0	0	0	0	0	0	0	0	0	0	0	0	0	0	0	0	0	0	0	0	0	0	0	0	0	0	0	0	0	0	0	0	0	0	0	0	0	0	0	0	0	0	0	0	0	0	0	0
hsa-mir-320e	0	0	0	0	2	1	0	0	0	0	0	0	0	0	2	0	2	3	0	0	0	0	1	0	1	0	1	1	0	0	0	1	0	0	0	0	0	1	0	0	2	0	0	1	0	1	0	0	0
hsa-mir-5579	6	0	6	8	22	6	3	4	4	1	16	7	5	2	11	3	0	4	1	0	1	5	7	0	13	31	6	0	8	5	3	6	6	2	5	3	0	2	0	2	6	0	22	11	5	1	3	2	0
hsa-mir-422a	0	0	0	0	0	0	0	0	0	0	0	0	0	0	0	0	0	0	0	3	0	0	0	0	0	0	0	0	0	0	0	0	0	0	0	0	0	0	5	0	0	0	0	0	0	0	0	0	0
hsa-mir-5571	1	0	0	0	0	20	0	0	4	2	2	0	0	2	2	0	0	0	0	0	4	0	0	1	0	2	0	0	0	8	0	1	0	4	0	0	0	1	1	3	0	1	0	3	0	0	3	0	0
hsa-mir-4777	3	1	1	0	3	3	1	1	1	0	1	0	2	1	3	0	2	2	2	1	2	3	4	0	1	1	1	0	2	1	1	1	0	5	2	0	1	2	0	0	0	0	3	9	0	1	3	0	3
hsa-mir-4774	0	0	0	0	0	0	0	0	0	0	0	0	0	0	0	0	0	0	0	0	0	0	0	0	0	0	0	0	0	0	0	0	0	0	0	0	2	0	0	0	0	0	0	0	0	0	0	0	0
hsa-mir-4775	0	0	2	1	1	3	1	1	0	0	0	1	3	5	1	0	2	0	1	0	0	1	3	0	2	0	1	2	1	1	1	5	3	2	0	0	0	1	0	1	1	1	3	2	1	1	5	1	3
hsa-mir-4772	44	16	56	6	53	39	59	15	38	14	51	31	113	59	23	6	185	9	36	12	39	51	33	38	21	72	17	26	33	68	66	35	51	138	55	14	14	63	20	42	26	18	64	29	23	26	64	21	53
hsa-mir-5688	0	0	0	0	0	0	0	0	0	0	0	0	0	0	0	0	0	0	0	0	0	0	0	0	0	0	0	0	0	0	0	0	0	0	0	0	0	0	0	0	0	0	0	0	0	0	0	0	0
hsa-mir-4770	2	0	0	0	1	0	3	0	4	0	0	0	0	0	5	0	4	0	0	4	0	0	0	1	0	1	0	0	0	0	0	0	0	0	2	0	1	3	4	0	1	2	0	0	0	0	0	0	0
hsa-mir-5685	0	0	0	0	0	0	0	0	0	0	0	0	0	0	0	0	0	0	0	0	0	0	0	0	0	0	0	0	0	0	0	0	0	0	0	0	0	0	0	0	0	0	0	0	0	0	0	0	0
hsa-mir-5684	5	0	1	0	1	2	4	1	2	0	1	1	1	1	3	0	4	0	1	0	2	6	6	2	1	5	3	1	4	0	1	5	3	6	5	0	1	1	4	4	1	0	9	1	1	0	1	1	3
hsa-mir-5687	0	0	1	0	0	1	2	0	1	1	2	1	2	1	0	1	0	2	0	3	2	0	0	0	1	0	0	0	1	2	1	0	1	0	0	1	0	1	1	1	0	1	0	2	0	0	1	2	1
hsa-mir-5680	1	0	1	0	0	0	0	1	1	2	1	2	1	1	1	1	0	0	0	0	2	1	0	0	0	1	2	0	0	2	0	1	1	1	2	0	9	2	2	2	1	2	0	0	0	0	0	0	0
hsa-mir-4778	1	0	2	0	0	0	0	0	0	1	0	0	0	0	1	0	0	2	0	0	1	0	0	0	0	2	0	0	0	0	0	0	0	0	0	0	1	1	0	0	0	0	0	5	0	0	0	0	0
hsa-mir-5682	0	0	0	1	0	1	0	0	0	0	0	0	0	0	0	0	0	0	0	0	0	0	0	0	1	0	0	0	0	0	0	0	0	0	0	0	0	0	0	0	0	0	0	0	0	0	0	0	2
hsa-mir-550a-2	10	0	9	8	8	16	9	5	6	2	5	5	1	5	7	1	16	12	1	9	4	15	17	4	14	10	16	4	7	3	5	9	8	7	4	7	2	13	5	8	4	21	10	25	5	3	34	4	4
hsa-mir-550a-3	1	3	5	7	3	6	3	0	3	1	4	2	6	0	5	0	9	1	5	7	10	8	4	5	6	4	3	4	1	3	7	7	3	3	6	1	2	5	0	5	5	4	6	9	3	4	13	3	1
hsa-mir-550a-1	5	1	3	11	6	12	14	7	7	3	6	3	3	2	14	4	19	3	5	10	10	16	20	7	14	10	8	4	3	13	6	14	4	7	2	11	5	18	4	6	2	26	8	13	7	8	35	5	5
hsa-mir-3201	0	0	0	0	0	0	0	0	0	0	0	0	0	0	0	0	0	0	0	0	0	0	0	0	0	0	0	0	0	0	0	0	0	0	0	0	0	0	0	0	0	0	0	0	0	0	0	0	0
hsa-mir-3200	3	2	6	1	2	9	9	44	4	7	3	0	4	4	7	18	17	33	17	17	11	1	12	4	28	8	3	5	5	5	6	5	55	7	5	12	6	5	12	10	1	12	9	18	4	1	12	4	12
hsa-mir-3116-1	0	0	0	0	0	0	0	0	0	0	0	0	0	0	0	0	1	0	0	0	0	0	0	0	0	0	0	0	0	1	0	0	0	0	0	0	0	0	0	0	0	0	0	0	0	0	0	0	0
hsa-mir-3116-2	0	0	0	0	0	0	0	0	0	0	1	0	0	0	1	0	0	0	0	0	0	0	1	0	0	0	0	0	0	0	0	0	0	0	0	0	0	0	0	0	0	0	0	0	0	0	0	0	0
hsa-mir-4798	1	0	0	0	0	0	0	0	0	0	0	1	0	0	0	0	0	0	0	0	0	0	0	0	0	0	0	0	0	0	0	1	1	0	0	0	0	0	0	0	0	0	0	0	0	0	2	0	0
hsa-mir-4799	0	0	0	0	1	0	0	1	1	0	0	0	0	0	0	0	0	0	0	0	0	0	0	0	0	0	0	0	0	0	0	0	0	2	0	1	0	0	0	0	0	0	0	0	0	0	0	0	0
hsa-mir-4794	0	0	1	0	0	0	0	1	0	0	0	0	2	0	1	0	0	0	0	0	2	0	0	0	0	0	0	0	0	0	0	0	0	0	0	0	0	2	0	0	1	0	2	0	0	1	0	0	0
hsa-mir-4795	0	0	0	0	0	0	1	0	0	0	0	0	0	0	0	0	0	0	0	0	0	0	0	0	0	1	0	0	0	0	0	0	0	1	0	0	0	1	2	0	0	0	0	1	0	0	0	1	0
hsa-mir-4796	1	0	0	0	1	0	1	0	0	3	0	0	0	0	0	0	4	0	1	1	1	0	0	0	0	1	0	2	0	0	0	0	0	1	0	0	1	0	2	0	0	0	0	0	2	0	0	0	0
hsa-mir-4797	2	0	0	3	4	2	4	2	1	0	3	2	0	1	6	0	1	4	0	6	1	4	1	4	3	8	5	0	3	3	1	4	0	1	4	2	4	4	3	0	4	11	1	0	2	2	2	0	0
hsa-mir-4790	0	0	0	0	0	0	0	0	0	0	0	0	0	0	0	0	0	0	0	0	0	0	0	0	0	0	0	0	0	0	0	0	0	0	0	0	0	0	0	0	0	0	0	0	0	0	0	0	0
hsa-mir-4791	4	0	6	0	5	1	1	5	3	0	2	13	0	4	2	1	14	0	0	2	5	1	2	4	1	5	2	4	3	8	6	6	0	4	7	0	4	11	4	7	10	6	0	1	1	1	3	1	1
hsa-mir-4792	0	0	0	0	6	1	0	0	0	0	0	3	0	0	2	0	2	0	0	2	0	0	0	0	0	2	0	1	0	1	0	0	0	0	0	0	0	0	1	1	2	0	0	0	0	0	0	0	0
hsa-mir-4793	0	0	0	0	0	0	1	0	1	0	0	0	0	0	0	0	0	0	0	0	0	0	0	1	0	3	0	0	0	0	0	0	0	0	0	0	0	0	0	0	0	1	0	0	0	1	0	0	0
hsa-mir-548ak	0	0	0	0	0	0	0	0	0	0	0	0	0	0	0	0	0	0	0	0	0	0	0	0	0	0	0	0	0	0	0	0	0	0	0	0	0	0	0	0	0	0	0	0	0	0	0	0	0
hsa-mir-548ai	0	0	0	0	0	0	0	0	0	0	0	1	0	0	0	0	0	0	1	0	0	0	0	0	0	0	0	0	0	0	0	0	0	0	0	0	0	0	0	0	0	1	0	0	0	0	0	0	0
hsa-mir-548ah	0	0	0	0	0	0	0	0	0	0	0	0	0	0	0	0	0	0	0	2	0	0	0	0	0	0	0	0	0	0	0	0	0	0	0	0	0	0	0	0	0	0	0	0	0	0	0	0	0
hsa-mir-548ao	0	0	2	0	0	0	0	0	0	0	0	0	0	0	0	1	1	0	0	0	0	2	0	0	0	0	0	0	0	0	1	0	2	0	0	0	0	2	1	0	0	0	0	0	0	0	0	0	0
hsa-mir-548an	0	0	0	0	0	0	0	0	0	0	0	0	0	0	0	0	0	0	0	0	0	0	0	0	0	0	0	0	0	0	0	0	0	0	0	0	0	0	0	0	0	0	0	0	0	0	0	0	0
hsa-mir-548am	0	0	0	0	0	0	0	0	0	0	0	0	0	0	0	0	0	0	0	0	0	0	0	0	0	0	0	0	0	0	0	0	0	0	0	0	0	0	0	0	0	0	0	0	0	0	0	0	0
hsa-mir-548al	0	0	0	0	0	0	0	0	0	0	0	0	0	0	0	0	0	0	0	0	0	0	0	1	1	0	0	0	0	0	0	0	0	0	0	0	0	0	0	0	0	0	0	0	0	0	0	0	0
hsa-mir-3683	0	0	0	0	0	0	0	0	0	0	0	0	0	0	0	0	2	0	0	0	0	0	0	0	0	0	0	0	0	0	0	0	0	0	0	0	0	0	0	0	0	0	0	0	0	0	0	0	0
hsa-mir-548ab	0	0	0	0	0	0	0	0	0	0	0	0	0	0	0	0	0	0	0	0	0	0	0	0	0	0	0	0	0	0	0	0	0	0	0	0	0	0	0	0	0	0	0	0	0	0	0	0	0
hsa-mir-3681	3	0	0	0	0	1	0	0	0	0	0	0	0	1	0	0	0	1	0	0	0	0	0	1	0	0	0	0	0	2	0	0	0	0	2	0	0	1	0	0	0	0	0	1	0	0	0	0	0
hsa-mir-3686	0	0	0	0	0	0	0	0	0	0	0	0	0	0	0	0	0	0	0	0	0	0	0	0	0	0	0	0	0	0	0	0	0	0	0	0	0	0	0	0	0	0	0	0	0	0	0	0	0
hsa-mir-3685	1	0	0	0	0	0	0	0	0	0	0	0	0	0	0	0	0	0	0	0	0	0	0	0	0	0	0	0	0	0	0	0	0	0	0	0	0	0	0	0	0	0	0	0	0	0	0	0	0
hsa-mir-3684	0	0	1	0	0	1	0	0	2	0	2	1	2	4	3	1	4	1	1	2	2	0	4	1	2	5	0	1	5	2	1	4	1	1	1	2	0	4	1	0	4	3	2	1	1	1	2	1	0
hsa-mir-548az	0	0	0	0	0	0	0	0	0	0	0	0	0	0	1	0	0	0	0	0	0	1	0	0	0	0	0	0	0	0	0	0	0	0	0	0	0	0	0	0	0	0	0	0	0	0	0	0	0
hsa-mir-548ay	0	0	0	0	0	0	0	0	0	0	0	0	0	0	0	0	1	3	0	0	1	0	0	0	0	0	0	0	0	0	0	1	0	0	0	0	0	0	0	0	0	0	0	0	0	0	0	0	0
hsa-mir-548ax	0	0	0	0	0	0	0	0	0	0	0	0	0	0	0	0	0	0	0	1	0	0	0	0	0	0	0	0	0	0	0	0	0	0	0	0	0	0	0	0	0	0	0	0	0	0	0	0	0
hsa-mir-135b	161	57	68	180	47	172	177	421	167	404	54	42	26	142	93	9	17	91	28	4	147	140	189	44	43	191	190	106	141	102	223	98	158	102	36	127	66	288	116	111	82	84	155	349	57	145	238	25	163
hsa-mir-548as	0	0	0	0	0	0	0	0	0	0	0	0	0	0	0	0	0	0	0	0	0	0	0	0	0	0	0	0	0	0	0	0	0	0	0	0	0	0	0	0	0	0	0	0	0	0	0	0	0
hsa-mir-548ar	0	0	0	0	0	0	0	0	0	0	0	4	0	0	0	0	2	0	0	0	0	0	0	0	0	0	0	0	0	0	1	0	0	0	1	0	0	0	0	0	0	0	1	0	0	0	0	0	0
hsa-mir-548aq	0	0	0	0	0	0	0	0	0	0	0	0	0	0	0	0	0	0	0	0	0	0	0	0	0	1	0	0	0	0	0	0	0	0	0	0	0	0	0	0	0	0	0	0	1	0	0	0	0
hsa-mir-548ap	0	0	0	0	0	0	0	0	0	0	0	0	0	0	0	0	0	0	0	0	0	0	0	0	0	0	0	0	0	0	0	0	0	0	0	0	0	0	0	0	0	0	0	0	0	0	0	0	0
hsa-mir-548aw	1	0	0	2	0	0	1	0	1	0	0	3	1	1	0	2	1	0	0	3	4	2	1	1	0	0	0	0	0	1	0	0	0	0	1	1	0	0	1	0	2	0	4	2	0	0	2	0	0
hsa-mir-548av	0	0	0	0	0	0	0	0	0	0	0	0	0	0	0	0	0	0	0	0	0	0	0	0	0	0	0	0	0	0	0	0	0	0	0	0	0	0	0	0	0	0	0	0	0	1	0	0	0
hsa-mir-548au	1	1	1	0	1	1	2	2	0	0	1	0	0	3	2	1	1	0	0	0	7	0	3	0	5	1	0	0	1	3	1	1	2	0	0	1	1	2	0	0	1	2	0	0	4	3	0	2	0
hsa-mir-548at	0	0	0	0	0	0	0	0	0	0	2	0	0	0	0	0	1	1	0	0	0	0	1	1	0	0	0	0	0	0	0	0	0	0	0	0	1	0	1	0	1	0	0	0	0	0	0	2	0
hsa-mir-302f	0	0	0	0	0	0	0	0	0	0	0	0	0	0	0	0	0	0	0	0	0	0	0	0	0	0	0	0	0	0	0	0	0	0	0	0	0	0	0	0	0	0	0	0	0	0	0	0	0
hsa-mir-302e	0	0	0	0	0	0	0	0	0	0	0	0	0	0	0	0	0	0	0	0	0	0	0	0	0	0	0	0	0	0	0	0	0	0	0	0	0	0	0	0	0	0	0	0	0	0	0	0	0
hsa-mir-302d	0	0	0	0	0	0	0	0	0	0	0	0	0	0	0	0	0	0	0	0	0	0	0	0	0	0	0	0	0	0	0	0	0	0	0	0	0	0	0	0	0	0	0	0	0	0	0	0	0
hsa-mir-302c	0	0	0	0	0	0	0	0	0	0	0	0	0	0	0	0	0	0	0	0	0	0	0	0	0	0	0	0	0	0	0	0	0	0	0	0	0	0	0	0	0	0	0	1	0	0	0	0	0
hsa-mir-302b	0	0	0	0	0	0	0	0	0	0	0	1	1	0	0	0	2	0	0	0	0	0	0	0	0	0	0	0	0	0	0	0	0	0	0	0	0	0	0	0	0	1	0	2	0	0	0	0	0
hsa-mir-302a	0	0	0	0	0	0	1	0	1	0	0	0	0	0	0	0	1	0	2	1	0	0	0	0	0	0	0	0	0	0	0	0	0	0	0	0	0	0	3	1	0	0	0	0	0	0	0	0	0
hsa-mir-4428	1	0	0	0	0	0	0	0	0	0	0	0	0	0	0	0	0	0	0	0	0	0	0	0	0	0	0	0	0	0	0	0	0	0	0	0	0	0	0	0	0	0	0	0	0	0	0	0	0
hsa-mir-4429	0	0	0	1	1	0	0	0	0	0	0	1	0	0	0	0	0	0	0	1	0	0	0	0	0	0	0	0	0	0	1	0	0	0	0	0	1	2	0	0	0	0	0	0	0	0	0	0	0
hsa-mir-4422	0	0	0	0	0	0	0	0	0	1	0	0	0	0	0	0	0	0	0	1	0	0	0	0	0	0	0	0	0	1	0	0	0	0	0	0	0	0	0	0	1	0	0	0	0	0	0	0	0
hsa-mir-4423	0	2	4	0	0	2	4	0	1	15	0	9	0	1	3	0	0	1	0	0	4	0	0	0	0	0	2	0	0	3	1	0	0	1	0	1	0	0	2	0	1	0	1	3	1	0	0	0	0
hsa-mir-4420	0	0	0	0	0	0	0	0	0	0	0	0	1	1	0	0	0	0	0	0	0	0	0	0	0	0	0	0	0	0	0	0	0	0	0	0	0	0	0	0	0	0	0	0	0	0	1	0	0
hsa-mir-4421	0	0	0	0	0	0	0	0	0	0	0	0	0	0	0	0	0	1	0	0	0	0	0	0	0	0	0	0	0	0	0	0	0	0	1	0	0	0	0	0	0	0	1	0	0	1	0	0	0
hsa-mir-4426	0	0	0	0	0	0	0	0	0	0	0	0	0	0	0	1	1	0	0	0	0	0	0	0	0	0	2	0	0	0	1	0	0	0	0	0	0	0	0	0	0	0	0	0	0	0	0	0	3
hsa-mir-4427	0	0	0	0	0	0	0	0	0	0	0	0	0	0	0	0	0	0	0	0	0	0	0	0	0	2	0	0	0	0	0	0	0	0	0	0	0	0	0	0	0	0	0	0	0	0	0	0	0
hsa-mir-4424	3	0	1	0	0	4	0	0	1	1	0	0	1	0	0	1	4	0	0	2	1	1	0	0	0	0	0	0	1	1	0	0	0	0	2	0	0	2	1	0	1	1	0	2	0	0	1	0	0
hsa-mir-4425	0	0	0	0	0	1	0	0	0	0	0	1	0	0	0	0	0	0	0	0	0	1	0	0	2	1	0	0	0	0	0	0	1	1	1	0	0	0	0	1	0	0	0	0	1	0	0	0	1
hsa-mir-1255b-2	0	0	0	0	0	0	0	0	0	0	0	0	0	0	0	0	0	0	0	0	0	0	0	0	0	0	0	0	0	0	0	0	0	0	0	0	0	0	0	0	0	0	0	0	0	0	0	0	0
hsa-mir-1255b-1	0	0	0	0	0	0	0	0	0	0	0	0	0	0	0	0	0	0	0	0	0	0	0	0	0	0	0	0	0	0	0	0	0	0	0	0	0	0	0	0	0	0	0	0	0	0	0	0	0
hsa-mir-3680-2	2	2	1	1	0	0	0	0	0	0	0	1	1	0	0	0	3	0	0	0	1	0	5	0	1	2	0	0	0	0	0	0	0	0	2	0	0	0	1	1	0	0	3	0	0	1	4	0	1
hsa-mir-548aa-2	0	0	0	0	0	0	0	0	0	0	0	0	0	0	0	0	0	0	0	1	1	0	0	0	0	0	0	0	0	0	0	0	0	0	0	0	0	0	0	0	0	0	0	0	0	0	0	0	0
hsa-mir-548aa-1	0	0	0	0	0	0	0	0	0	0	0	0	0	0	0	0	0	0	0	0	0	0	0	0	0	0	0	0	0	0	0	0	0	0	0	0	0	0	0	0	0	0	0	0	0	0	0	0	0
hsa-mir-3680-1	1	0	1	2	0	0	0	0	1	0	6	1	0	1	3	0	3	1	2	1	2	2	1	1	0	1	1	0	0	0	0	4	1	3	0	0	0	6	0	3	0	0	9	1	0	1	3	0	1
hsa-mir-92a-1	28536	13734	23702	34422	17465	54908	30270	20452	11769	14319	23496	21939	32572	32146	20630	11247	30979	35309	22528	18563	21606	46985	25154	10836	28732	40302	31134	22334	21111	17245	28590	16167	31939	14836	20228	37375	11581	19839	24508	36888	19859	15691	50416	20658	4623	5719	32806	4789	18771
hsa-mir-92a-2	26962	12879	22409	32833	16914	50887	26738	19274	11177	12678	22282	20309	29349	29642	19199	10471	28634	33441	20327	17498	20202	44766	24096	10314	27289	37784	28869	19487	19898	16296	27344	15211	29757	13970	18727	32184	11000	18625	23568	35921	18395	15389	47986	18895	4387	5188	30641	4464	17907
hsa-mir-26b	2269	462	3537	1470	1093	1823	2291	2135	1676	5150	1455	3886	3539	3164	1816	3365	6871	1716	5329	3388	4598	1690	3090	1960	1247	2731	1474	3276	3193	4056	1913	1222	1792	1601	3033	4888	3912	4200	5446	1416	5409	1073	3549	3652	484	1143	6186	676	2157
hsa-mir-4280	0	0	0	0	0	0	0	0	0	0	0	0	0	0	0	0	0	0	0	0	0	0	0	0	0	0	0	0	0	0	0	0	0	0	0	0	0	0	0	0	0	0	0	0	0	0	0	0	0
hsa-mir-8071-1	0	0	0	0	0	0	0	0	0	0	0	0	0	0	0	0	0	0	0	0	0	0	0	0	0	0	0	0	0	0	0	0	0	0	0	0	0	0	0	0	0	0	0	0	0	0	0	0	0
hsa-mir-8071-2	0	0	0	0	0	0	0	0	0	0	0	0	0	0	0	0	0	0	0	0	0	0	0	0	0	0	0	0	0	0	0	0	0	0	0	0	0	0	0	0	0	0	0	0	0	0	0	0	0
hsa-mir-7852	0	0	0	0	0	0	0	0	0	0	0	0	0	0	0	0	0	0	0	0	0	0	0	0	0	0	0	1	0	0	0	0	0	0	0	0	0	0	1	0	0	0	0	0	0	0	0	0	0
hsa-mir-7853	0	0	0	0	0	0	0	0	0	0	0	0	0	0	0	0	0	0	0	0	0	0	0	0	0	0	0	0	0	0	0	0	0	0	1	0	1	0	0	0	0	0	0	0	0	0	0	0	0
hsa-mir-7850	2	0	1	0	0	0	0	0	0	0	4	0	2	0	0	1	5	0	0	0	0	2	0	0	0	0	0	0	0	2	3	0	0	1	0	0	0	2	2	0	0	0	3	1	0	0	1	1	0
hsa-mir-7851	0	0	0	0	0	1	1	0	0	0	1	0	0	0	0	0	0	0	0	0	0	1	0	0	1	0	0	0	0	0	0	0	0	0	0	0	0	0	0	0	0	0	3	0	0	0	0	0	1
hsa-mir-7856	0	0	0	0	0	0	0	0	0	0	0	0	0	0	0	0	0	0	0	0	0	0	0	0	0	0	0	0	0	0	0	0	0	0	0	0	0	0	0	0	0	0	1	0	0	0	0	0	0
hsa-mir-7854	0	3	3	2	3	3	9	5	4	1	1	1	1	2	3	0	2	8	0	0	1	1	5	1	2	0	1	2	3	2	2	2	16	3	0	0	0	2	0	2	2	4	9	8	2	0	5	0	1
hsa-mir-7855	0	0	0	0	0	0	0	0	0	0	0	0	0	0	0	0	0	0	1	2	0	0	0	0	0	0	0	0	0	0	0	0	0	0	0	2	1	0	1	0	0	0	0	0	0	0	0	0	0
hsa-mir-513a-2	0	0	0	0	0	0	0	1	1	0	0	0	0	0	0	0	0	0	0	0	0	0	0	0	0	1	0	0	0	1	0	0	0	0	0	1	0	0	0	0	0	0	0	1	0	0	0	0	0
hsa-mir-513a-1	0	0	0	0	0	0	0	0	1	0	0	0	1	0	0	0	0	0	0	0	0	0	0	0	0	1	0	0	0	0	0	0	0	0	0	0	0	0	0	0	0	0	0	2	0	0	0	0	1
hsa-mir-2467	0	0	0	0	1	0	0	0	0	0	1	1	1	0	0	0	0	0	0	0	0	0	1	0	5	0	0	0	0	0	0	0	0	1	0	0	0	0	0	0	0	1	0	0	0	0	0	0	0
hsa-mir-3158-2	1	0	2	1	2	1	0	1	0	1	0	0	0	0	0	0	3	1	0	1	1	0	1	0	2	0	2	0	2	3	4	2	0	1	0	1	1	4	0	1	1	0	0	1	0	1	3	1	0
hsa-mir-3158-1	2	0	0	0	3	0	1	0	1	0	2	2	0	0	0	1	4	0	0	0	0	0	0	1	3	2	3	0	0	2	1	0	0	2	0	1	1	0	1	0	0	4	0	5	0	0	3	1	1
hsa-mir-9-1	1058	48	375	204	1172	1809	20662	584	99	622	210	466	1449	818	1344	891	345	1415	739	686	712	575	7352	242	14835	33989	5011	594	99	420	507	439	443	327	319	878	1044	1221	2358	544	263	382	11969	4837	205	8341	552	131	280
hsa-mir-9-3	1056	40	397	201	1148	1836	20637	610	112	617	221	445	1537	756	1318	912	328	1368	762	692	733	564	7123	257	14903	33886	5081	592	95	409	548	512	419	309	331	867	1011	1225	2417	572	275	395	11944	4917	201	8585	588	120	245
hsa-mir-9-2	1021	34	356	231	1189	1853	20536	578	118	571	196	434	1484	801	1379	897	364	1392	729	655	691	572	7263	259	14784	33994	4971	626	103	469	503	468	422	315	328	809	1001	1273	2430	593	268	406	11817	4985	247	8466	596	137	247
hsa-mir-548ag-1	0	0	0	0	0	0	0	0	0	0	0	0	0	0	1	0	0	0	0	0	0	0	0	0	0	0	0	0	0	1	0	0	0	0	0	0	0	1	0	0	0	0	0	0	0	0	0	0	0
hsa-mir-548ag-2	0	0	1	0	0	0	1	0	0	0	1	0	1	0	1	1	0	0	1	3	0	0	0	0	0	0	0	0	3	1	0	0	0	1	0	0	0	1	3	0	0	2	1	1	0	0	0	0	0
hsa-mir-548i-4	0	0	0	0	0	0	0	0	0	0	0	0	0	0	0	0	0	0	0	0	0	0	0	0	0	0	0	0	0	0	0	0	0	0	0	0	0	0	0	0	0	0	0	0	0	0	0	0	0
hsa-mir-548i-3	0	0	0	0	0	0	0	0	0	0	0	0	0	0	0	0	0	0	0	0	0	0	0	0	0	0	0	0	0	0	0	0	0	0	0	0	0	0	0	0	0	0	0	0	0	0	0	0	0
hsa-mir-548i-2	0	0	0	0	0	0	0	0	0	0	0	0	0	0	0	0	0	0	0	0	0	0	0	0	0	0	0	0	0	0	0	0	0	0	0	0	0	0	0	0	0	0	0	0	0	0	0	0	0
hsa-mir-548i-1	0	0	0	0	0	0	0	0	0	0	0	0	0	0	0	0	0	0	0	0	0	0	0	0	0	0	0	0	0	0	0	0	0	0	0	0	0	0	0	0	0	0	0	0	0	0	0	0	0
hsa-mir-887	16	3	16	4	4	11	26	4	10	31	10	8	20	17	14	79	36	10	63	19	28	12	18	21	5	5	2	20	26	16	4	5	11	7	12	33	9	17	13	1	14	4	58	27	7	1	18	3	7
hsa-mir-885	2	0	7	1	0	3	9	1	1	1	8	5	9	1	2	19	21	0	47	25	13	6	9	1	1	0	0	11	1	2	1	2	0	0	8	6	1016	340	31	1	8	0	4	1	1	4	0	0	0
hsa-mir-889	177	18	152	63	34	79	195	86	104	80	117	131	189	53	196	145	770	125	171	313	185	100	409	62	62	52	47	82	293	125	110	134	59	130	142	145	176	363	1242	71	139	119	97	251	55	17	62	22	19
hsa-mir-888	0	0	0	0	0	0	1	0	0	10	0	0	1	1	0	1	1	1	1	0	0	0	0	0	0	0	0	0	0	0	0	0	0	0	0	0	0	0	1	2	0	0	0	0	0	0	0	0	2
hsa-mir-769	146	44	113	71	61	398	212	98	192	45	93	120	55	85	211	50	251	97	83	104	120	113	170	68	263	120	219	47	153	108	125	101	103	96	203	52	67	104	134	97	133	235	98	172	42	19	145	30	101
hsa-mir-1469	0	0	0	0	0	0	0	0	0	0	0	0	0	0	0	0	0	0	0	0	0	0	0	0	0	0	0	0	0	0	0	0	0	0	0	0	0	0	0	0	0	0	0	0	0	0	0	0	0
hsa-mir-1468	29	1	17	11	3	19	34	3	8	18	12	30	12	4	19	36	62	5	33	46	15	19	22	10	10	4	5	22	24	18	5	8	5	22	27	21	47	36	64	7	26	8	1	15	6	4	20	2	11
hsa-mir-6499	6	3	10	10	13	33	63	62	8	8	17	49	9	25	35	13	10	124	25	1	28	60	63	12	12	6	53	32	34	19	77	37	158	18	59	18	5	10	6	38	26	17	22	43	9	11	60	11	64
hsa-mir-6819	0	0	0	0	0	1	0	0	0	0	0	0	1	0	0	0	0	0	0	0	0	0	0	0	0	0	0	0	0	0	0	0	0	0	0	0	0	0	0	0	0	0	0	0	0	0	0	0	0
hsa-mir-6818	0	0	0	0	0	0	0	0	0	1	0	1	0	0	0	0	1	4	0	0	0	0	1	0	0	0	2	1	0	0	0	0	0	0	0	0	0	1	0	1	0	0	0	1	1	0	5	0	0
hsa-mir-668	0	0	1	1	0	1	5	0	1	1	0	0	1	0	1	0	0	2	0	0	0	0	0	0	0	0	0	0	0	0	1	0	0	0	0	1	0	0	0	0	0	0	0	1	0	0	0	0	0
hsa-mir-6811	0	0	0	0	0	0	0	0	0	0	0	0	0	0	0	0	0	0	0	0	0	0	0	0	0	0	0	0	0	0	0	0	0	0	0	0	0	1	0	0	0	0	0	0	0	0	0	0	0
hsa-mir-766	41	32	36	18	15	73	41	34	35	14	16	12	33	41	12	12	31	34	10	15	32	36	49	12	22	19	14	24	26	64	27	15	26	44	26	23	31	41	23	26	12	22	46	59	14	7	78	9	31
hsa-mir-665	2	0	7	4	1	1	6	0	3	1	1	3	1	1	4	6	13	4	4	11	5	2	7	1	0	0	0	1	2	6	1	2	1	4	1	2	8	5	33	0	4	2	1	1	1	2	1	0	2
hsa-mir-6812	0	0	0	0	1	1	1	0	0	0	0	0	1	0	0	0	0	0	0	0	0	0	1	0	0	1	0	0	0	0	0	0	0	0	0	1	0	0	0	0	0	0	1	0	0	0	0	0	1
hsa-mir-6815	2	0	1	1	2	2	1	0	2	0	0	0	0	2	0	0	4	0	0	1	1	0	2	0	0	2	0	3	2	1	2	0	1	1	3	1	0	1	1	0	2	0	2	1	7	0	0	0	1
hsa-mir-3130-1	21	7	20	6	25	27	12	10	11	1	16	30	1	7	26	3	63	11	5	36	24	44	34	18	0	42	7	0	13	17	12	56	3	31	50	0	18	64	19	26	11	33	13	3	11	13	23	6	13
hsa-mir-661	0	0	0	0	0	0	0	0	0	0	0	0	0	0	0	0	0	0	0	0	0	0	0	0	0	0	0	0	0	0	0	0	0	0	0	0	0	0	0	0	0	0	0	0	0	0	0	0	0
hsa-mir-660	313	72	310	110	27	383	632	83	123	291	145	170	579	739	158	274	525	324	687	413	438	146	679	112	270	271	173	358	362	193	379	58	372	146	259	359	174	295	445	120	215	90	243	260	34	54	140	25	139
hsa-mir-2681	0	0	0	0	0	0	0	0	0	2	0	1	0	0	0	3	0	0	1	2	0	0	0	0	0	0	0	0	0	0	0	0	0	0	1	2	0	0	0	0	1	0	0	0	0	0	0	0	0
hsa-mir-2682	0	0	0	0	0	1	1	0	0	0	0	0	0	0	0	0	0	0	0	0	0	0	0	0	0	4	0	0	0	0	0	1	0	4	0	0	0	0	0	0	0	0	11	0	0	1	1	0	0
hsa-mir-1263	0	0	0	0	0	0	0	0	0	0	0	0	0	0	0	0	0	0	0	0	0	0	0	0	0	0	0	0	0	0	0	0	0	0	0	0	0	0	0	0	0	0	0	0	0	0	0	0	0
hsa-mir-1262	3	0	9	9	7	6	10	5	7	1	7	13	7	6	12	3	19	11	5	8	9	8	5	5	0	13	1	6	16	7	10	9	1	5	10	11	10	14	8	7	20	3	6	2	6	4	14	1	1
hsa-mir-1261	0	0	0	0	0	0	0	0	0	0	0	0	0	0	0	0	0	0	0	0	0	0	0	0	0	0	0	0	0	0	0	0	0	0	0	0	0	0	0	0	0	0	0	0	0	0	0	0	0
hsa-mir-1267	0	1	0	0	0	0	0	0	0	0	0	0	0	0	0	0	0	0	0	0	0	0	0	0	0	0	0	0	0	0	0	0	0	0	0	0	0	0	0	0	0	0	0	0	0	0	0	0	0
hsa-mir-1266	9	3	24	72	1	23	84	17	4	84	11	17	11	7	16	11	21	47	27	36	33	1	10	9	70	70	13	7	8	6	4	0	4	4	11	16	53	54	45	6	6	13	18	4	16	9	7	2	3
hsa-mir-1265	0	0	0	0	0	0	0	0	0	0	0	0	0	0	0	2	0	0	0	0	0	0	0	0	0	0	0	0	0	0	0	0	0	0	0	0	1	1	1	0	0	0	0	0	0	0	0	0	0
hsa-mir-1264	0	0	0	0	0	0	0	0	0	0	0	0	0	0	0	0	0	0	0	0	0	0	0	0	0	0	0	0	0	0	0	0	0	0	0	0	0	0	0	0	0	0	0	0	0	0	0	0	0
hsa-mir-101-2	43985	6070	71973	8393	7100	12648	28621	10034	25004	12685	37592	100139	20262	35441	17350	28721	217625	7840	48240	87898	88365	29254	69962	33099	8303	18954	11185	28760	47456	45384	12341	17998	4318	28663	96059	28250	83331	118672	185252	9370	101347	14600	8068	21892	2394	5535	12683	2631	5608
hsa-mir-101-1	43219	6122	71032	8158	7077	12265	28053	10080	25161	12255	37074	99004	19651	34761	17040	28152	216415	7910	46984	86538	87080	29256	69612	32533	8110	18576	11069	28632	47182	45165	12507	17940	4241	28732	95927	27270	82614	116937	183663	9235	100226	14403	7855	21620	2347	5457	12614	2654	5535
hsa-mir-514b	0	0	0	0	0	0	0	1	0	0	0	0	0	0	1	0	0	0	0	0	0	0	3	0	0	2	0	1	0	0	0	0	0	0	0	0	0	0	0	0	1	0	0	8	0	0	0	0	0
hsa-mir-128-1	619	91	669	547	197	770	1702	444	892	128	1667	673	802	263	380	1627	3686	398	3056	4250	596	636	3042	169	439	1415	371	388	734	1387	598	493	549	434	575	256	254	578	5211	1222	932	450	464	1107	236	127	295	47	134
hsa-mir-128-2	482	77	438	377	137	616	942	321	751	70	1121	539	347	131	299	937	2604	260	1629	2845	401	515	2043	133	347	1112	240	228	529	931	433	467	314	342	481	137	194	511	3762	902	727	323	367	745	196	88	202	37	81
hsa-mir-27a	30964	5776	46874	26066	47557	42120	19993	41912	43749	9211	30025	38963	15340	18239	28596	23255	85254	15443	20607	39479	34518	28181	83151	15914	13759	35044	27775	10176	38314	51760	44986	98634	25615	25264	36618	13585	11175	27660	51644	31849	42739	22264	44134	53551	6756	7205	37238	6826	11354
hsa-mir-19b-2	182	60	262	174	122	311	325	148	126	342	122	192	555	729	121	246	341	342	545	130	234	288	177	99	176	318	212	269	385	243	391	209	336	114	261	539	208	234	241	233	299	171	338	329	39	115	486	56	104
hsa-mir-19b-1	220	61	336	235	188	343	346	174	162	350	185	229	588	818	164	260	377	409	622	157	254	356	227	128	237	361	231	313	471	236	427	228	412	147	265	583	192	291	249	298	308	186	392	371	52	143	494	74	141
hsa-mir-4303	0	0	0	0	0	0	0	0	0	0	0	0	0	0	0	0	0	0	0	0	0	0	0	0	0	0	0	0	0	0	0	0	0	0	0	0	0	0	0	0	0	0	0	0	0	0	0	0	0
hsa-mir-4302	0	0	0	0	0	0	0	0	0	0	0	0	0	0	0	0	0	0	0	0	0	0	0	0	0	0	0	0	0	0	0	0	0	0	0	0	0	0	0	0	0	0	0	0	0	0	0	0	0
hsa-mir-4301	0	0	0	0	0	0	0	0	0	0	0	0	0	0	0	0	0	0	0	0	0	0	0	0	0	0	0	0	0	0	0	0	0	0	0	0	0	0	0	0	0	0	0	0	0	0	0	0	0
hsa-mir-4300	0	0	0	0	0	0	0	0	0	0	0	0	0	0	0	0	0	0	0	0	0	0	0	0	0	0	0	0	0	0	0	0	0	0	0	0	0	0	0	0	0	0	0	0	0	0	0	0	0
hsa-mir-4307	0	0	0	0	0	0	0	0	0	0	0	0	0	0	0	0	0	0	0	0	0	0	0	0	0	0	0	0	0	0	0	0	0	0	0	0	0	0	0	0	0	0	0	0	0	0	0	0	0
hsa-mir-4306	0	0	0	1	0	0	0	0	1	0	0	2	0	1	4	0	1	0	0	1	0	3	0	1	0	0	0	0	0	6	1	1	0	1	0	0	0	2	0	0	0	0	0	0	0	0	0	0	0
hsa-mir-4305	0	0	0	0	0	0	0	0	0	0	0	0	0	0	0	0	0	0	0	0	0	0	0	0	0	0	0	0	0	0	0	0	0	0	0	0	0	0	0	0	0	0	0	0	0	0	0	0	0
hsa-mir-4304	0	0	0	0	0	0	0	0	0	0	0	0	0	0	0	0	0	0	0	0	0	0	0	0	0	0	0	0	0	0	0	0	0	0	0	0	0	0	0	0	0	0	0	0	0	0	0	0	0
hsa-mir-4309	0	0	0	0	0	0	0	0	0	0	0	0	0	0	0	0	0	0	0	0	0	0	0	0	0	0	0	0	0	0	0	0	0	0	0	0	0	0	0	0	0	0	0	0	0	0	0	0	0
hsa-mir-4308	0	0	0	0	0	0	0	0	0	0	0	0	0	0	0	0	0	0	0	0	0	0	0	0	0	0	0	0	0	0	0	0	0	0	0	0	0	0	0	0	0	0	0	0	0	0	0	0	0
hsa-mir-3648-2	0	0	0	0	0	0	0	0	0	0	0	0	0	0	0	0	0	0	0	0	0	0	0	0	0	0	0	0	0	0	0	0	0	0	0	0	0	0	0	0	0	0	0	0	0	0	0	0	0
hsa-mir-3648-1	0	0	0	0	0	0	0	0	0	0	0	0	0	0	0	0	0	0	0	0	0	0	0	0	0	0	0	0	0	0	0	0	0	0	0	0	0	0	0	0	0	0	0	0	0	0	0	0	0
hsa-mir-6076	0	0	0	0	0	0	0	0	0	0	0	0	0	0	0	0	0	0	0	0	0	0	0	0	0	0	0	0	0	0	1	0	0	0	0	0	0	0	0	0	1	0	0	0	0	0	0	0	0
hsa-mir-409	295	45	135	120	74	181	472	102	166	120	120	100	222	120	318	133	627	395	138	221	198	226	340	65	89	69	71	138	251	210	127	228	141	214	140	204	107	370	429	150	118	134	103	345	107	54	137	38	24
hsa-mir-4761	0	0	0	0	0	0	0	0	0	0	0	0	0	0	0	0	0	0	0	0	0	0	0	0	0	0	0	0	0	0	0	0	0	0	0	0	0	0	0	0	0	0	0	0	0	0	0	0	0
hsa-mir-4760	0	0	0	0	0	0	0	0	0	0	2	0	0	0	0	0	0	0	0	0	0	0	0	0	0	0	0	0	0	0	0	0	0	0	0	0	0	0	0	0	0	0	0	0	1	0	1	0	0
hsa-mir-4763	0	0	0	0	3	1	0	0	0	0	1	0	0	0	0	0	0	4	1	0	2	0	1	0	0	0	0	1	0	0	2	1	2	0	0	0	1	0	0	3	0	0	3	0	0	0	1	0	1
hsa-mir-4762	1	0	2	0	0	0	4	2	0	0	0	3	2	0	3	0	2	1	3	3	2	2	3	2	1	1	2	0	1	1	1	2	1	3	1	3	0	3	0	2	1	1	0	1	0	3	1	1	1
hsa-mir-4765	0	0	0	0	0	0	0	0	0	0	0	1	0	0	0	0	0	0	0	0	0	0	0	0	0	0	0	0	0	0	0	0	0	0	0	0	0	0	0	0	0	0	0	0	0	0	0	0	0
hsa-mir-4764	0	0	0	0	0	0	0	0	0	0	0	0	0	0	0	0	0	0	0	0	0	0	0	0	0	0	0	0	0	0	0	0	1	0	0	0	0	0	0	0	0	0	0	0	0	0	0	0	0
hsa-mir-4767	0	0	0	0	0	0	0	0	1	0	0	0	0	1	1	0	0	0	0	0	0	0	0	1	0	0	0	1	0	0	0	0	0	1	0	0	0	0	0	0	0	0	0	0	0	0	0	0	1
hsa-mir-4766	0	0	1	0	1	1	1	2	1	0	0	0	0	0	0	2	0	3	0	0	1	0	5	0	1	2	0	2	0	1	2	1	2	0	1	1	0	1	0	1	0	0	1	2	6	5	6	2	1
hsa-mir-4769	0	0	0	0	0	1	0	0	0	0	0	0	1	0	0	0	0	0	0	0	0	0	0	0	0	0	0	0	0	0	0	0	0	0	0	0	0	0	0	0	0	0	0	0	0	0	0	0	0
hsa-mir-4768	0	1	0	1	0	0	0	1	0	0	1	1	1	0	1	0	0	0	0	0	0	1	0	0	0	1	0	0	2	0	1	0	1	3	0	0	1	0	0	1	1	0	1	4	0	0	0	0	0
hsa-mir-4479	1	1	0	1	1	0	0	1	0	0	1	1	0	0	3	0	0	0	0	0	0	0	1	0	0	2	1	1	0	1	0	0	0	0	0	0	1	2	1	2	0	0	0	3	0	0	1	0	0
hsa-mir-6075	0	0	0	0	0	0	0	0	0	0	0	0	0	0	0	0	0	0	0	0	0	0	0	0	0	0	0	0	0	0	0	0	0	0	0	0	0	0	0	0	0	0	0	0	0	0	0	0	0
hsa-mir-4478	0	0	0	0	0	0	0	0	0	0	0	0	0	0	0	0	0	1	0	0	0	0	0	0	0	1	0	0	0	0	0	0	0	0	0	0	0	0	0	0	0	1	0	0	0	0	0	0	0
hsa-mir-4540	0	0	0	0	0	0	0	0	0	0	0	0	0	0	0	0	0	0	0	0	0	0	0	0	0	0	0	0	0	0	0	0	0	0	0	0	0	0	0	0	0	0	0	0	0	0	0	0	0
hsa-mir-4789	0	0	0	0	0	0	0	0	0	0	0	0	0	0	0	0	0	0	0	0	0	0	0	0	0	0	0	0	0	0	0	0	0	0	0	0	0	0	0	0	0	0	0	0	0	0	0	0	0
hsa-mir-4788	4	0	5	1	3	1	4	3	3	0	11	2	3	0	4	0	9	2	0	0	0	21	2	0	2	1	1	0	0	2	1	3	0	3	1	0	0	4	0	14	4	2	9	0	2	2	5	1	4
hsa-mir-4787	3	1	0	0	0	1	12	0	2	1	0	0	0	0	0	7	6	1	4	4	3	1	1	0	9	16	1	5	1	2	0	1	0	0	0	0	0	3	1	1	1	2	2	3	1	0	0	0	8
hsa-mir-4786	1	1	3	7	4	8	4	5	4	0	8	0	2	2	10	5	8	2	10	13	0	5	3	5	2	3	1	0	4	0	11	9	11	0	4	1	2	3	13	0	4	17	16	2	1	3	16	1	0
hsa-mir-4785	0	0	0	3	3	2	1	0	2	0	1	0	0	0	1	0	2	2	1	2	1	0	0	0	1	3	2	1	2	1	2	0	3	1	2	0	0	4	1	3	2	0	1	2	0	0	5	2	0
hsa-mir-4784	0	0	2	1	1	2	3	2	0	1	1	0	0	2	1	0	1	1	0	1	0	0	4	1	2	0	1	0	0	2	1	2	1	1	3	0	0	0	3	5	0	1	1	2	0	0	2	0	0
hsa-mir-4783	0	0	0	0	0	0	0	0	0	0	0	0	0	0	0	0	0	0	0	0	0	0	0	0	0	0	0	0	0	0	1	0	0	0	0	0	0	0	0	0	0	0	0	0	0	0	0	0	0
hsa-mir-4782	0	0	0	0	0	0	0	0	0	0	0	0	0	0	0	0	1	0	0	1	0	1	1	0	0	1	1	1	0	0	0	1	1	0	0	0	0	0	0	0	0	1	0	0	0	0	3	0	0
hsa-mir-365b	490	106	525	604	430	469	641	1335	493	448	407	443	1119	583	516	463	1352	606	1172	1003	303	367	685	113	262	216	458	470	306	998	753	495	866	388	231	721	286	264	1378	333	828	226	1202	795	187	215	1090	166	349
hsa-mir-4780	0	0	0	0	0	0	0	0	0	0	0	0	0	0	0	0	0	0	0	0	1	0	0	0	0	0	0	0	0	0	0	0	0	0	0	0	2	1	1	0	0	0	0	0	0	0	0	0	0
hsa-mir-378b	0	1	1	0	0	0	2	0	1	0	0	5	0	1	0	8	11	0	2	15	3	0	2	0	1	0	0	0	0	0	0	0	0	2	2	1	2	2	12	2	4	1	1	1	0	0	0	0	0
hsa-mir-378c	88	14	147	30	15	109	83	37	103	30	178	190	68	22	19	346	1271	15	692	2119	105	60	175	20	27	61	39	50	101	68	25	55	21	69	125	34	96	137	2340	57	242	50	16	63	5	12	20	2	32
hsa-mir-4656	0	0	0	0	0	0	0	0	0	0	0	0	0	0	0	0	0	0	0	0	0	0	0	0	0	0	0	0	0	0	0	0	0	0	0	0	0	0	0	0	0	0	0	0	0	0	0	0	0
hsa-mir-378a	7087	1960	14066	6885	2964	15480	12919	3295	6495	1740	15582	21815	6259	3762	2956	29591	138103	5143	65668	195862	11509	3109	14641	5530	7544	11450	5804	10810	15809	6935	9691	2525	3708	3939	21123	5817	4209	8206	229464	5679	26121	4894	5021	4822	534	627	8428	731	5659
hsa-mir-378f	0	0	3	1	0	1	1	0	1	0	2	3	2	0	0	3	32	0	5	39	1	2	2	0	1	3	2	3	6	3	0	2	0	4	2	0	1	1	41	1	5	0	1	0	1	0	0	0	0
hsa-mir-378g	0	0	0	0	0	0	0	0	1	1	0	1	0	0	0	1	5	0	2	0	0	0	0	0	0	0	0	0	0	0	0	0	0	0	0	0	0	0	5	0	1	0	1	0	0	0	0	0	0
hsa-mir-378e	0	0	0	0	0	0	0	0	1	0	0	0	0	0	0	0	0	0	0	1	0	0	0	0	0	0	0	0	0	0	0	0	0	0	0	0	0	0	0	0	0	0	0	0	0	0	0	0	0
hsa-mir-378j	0	0	0	0	0	0	0	0	0	0	0	0	0	0	0	0	0	0	0	1	0	0	0	0	0	0	0	0	0	0	0	2	0	0	0	0	0	0	2	0	1	0	0	0	0	0	0	0	0
hsa-mir-378h	0	0	0	0	0	0	0	0	0	0	0	0	0	0	0	0	0	0	0	1	0	0	0	0	0	0	0	0	0	0	0	0	0	0	0	0	0	0	0	0	0	0	0	0	0	0	0	0	0
hsa-mir-378i	0	0	0	0	0	0	0	0	0	0	3	21	0	0	1	0	144	0	8	9	2	0	0	0	1	2	2	1	0	1	0	0	0	0	2	1	2	1	8	0	24	0	1	0	0	0	0	1	0
hsa-mir-4471	0	0	0	0	0	0	0	0	0	0	0	0	0	0	0	0	0	0	0	0	0	0	1	0	0	0	0	0	0	0	0	0	0	0	0	0	0	0	0	0	0	0	0	0	0	0	0	0	0
hsa-mir-27b	29574	2673	72235	12288	14347	24232	21362	11997	31178	12427	15692	55811	12234	17433	37036	27837	89789	13438	29988	53948	39528	22213	26750	28179	18179	53145	22362	16402	75027	33153	36787	60713	8678	21310	74224	30080	24792	29269	63409	13696	86042	16770	32298	31929	2567	8227	17238	2420	11456
hsa-mir-3619	1	2	0	2	0	1	2	1	0	1	1	0	0	1	1	0	0	3	0	0	0	2	5	1	1	2	0	2	1	1	0	4	4	2	1	0	0	0	0	4	1	0	1	1	1	0	1	2	1
hsa-mir-3135a	0	0	0	0	0	0	0	0	0	0	0	1	0	0	0	0	1	0	1	0	0	0	1	1	0	0	0	0	0	1	0	0	0	1	0	0	0	0	0	0	0	0	0	0	0	0	0	0	0
hsa-mir-3135b	0	0	0	0	0	0	0	0	0	0	0	0	0	0	0	0	0	0	0	0	0	0	0	0	0	0	0	0	0	0	0	0	0	0	0	0	0	0	0	0	0	0	0	0	0	0	0	0	0
hsa-mir-3529	0	0	0	0	0	0	0	0	0	0	0	0	0	0	0	0	1	1	0	1	0	0	0	0	0	0	0	0	0	0	0	0	0	0	1	0	0	0	0	0	0	0	0	0	0	0	0	0	0
hsa-mir-4651	0	0	0	0	0	1	0	0	0	0	0	1	1	1	0	0	1	1	0	0	0	0	1	0	0	0	0	0	0	0	0	0	0	0	0	0	1	0	0	0	0	0	1	0	0	0	1	0	0
hsa-mir-3658	1	0	0	0	0	0	0	0	0	0	0	0	0	0	0	0	0	0	0	0	0	0	0	0	0	0	0	0	0	0	0	1	0	0	0	0	0	0	0	0	0	0	0	0	0	0	0	0	0
hsa-mir-3659	0	0	3	1	0	0	0	1	0	0	1	1	1	2	0	0	1	2	0	0	0	0	0	0	0	2	1	0	1	0	3	3	0	0	1	0	0	0	0	0	2	0	1	0	0	0	1	0	0
hsa-mir-3654	1	0	0	1	1	0	0	3	0	1	0	0	0	1	3	0	1	0	0	3	0	1	1	0	3	0	0	0	2	1	0	0	0	0	1	0	0	0	2	0	1	1	2	0	1	0	3	0	3
hsa-mir-3655	2	0	0	0	1	3	1	1	0	0	0	1	4	1	0	0	0	0	1	0	0	3	2	1	0	1	1	0	0	0	0	0	0	0	2	0	1	3	1	4	1	4	0	1	0	0	0	1	0
hsa-mir-3656	0	0	0	0	1	1	1	0	0	0	0	0	0	0	0	0	2	0	0	1	1	0	0	0	0	0	0	0	1	0	0	0	0	0	0	0	0	0	0	1	0	0	0	0	0	0	1	0	0
hsa-mir-3657	0	0	0	1	0	0	0	0	0	0	0	0	0	0	0	1	0	0	0	0	0	0	0	0	0	0	0	0	0	0	0	0	0	0	0	0	0	0	0	0	0	0	0	0	0	1	0	0	0
hsa-mir-3650	0	0	0	1	0	0	0	0	0	0	0	0	0	0	0	0	0	0	0	0	0	0	0	0	0	0	0	0	0	0	0	0	0	0	0	0	0	1	0	0	0	0	0	0	0	0	0	0	0
hsa-mir-3651	2	2	0	3	2	5	19	5	4	3	2	0	14	18	7	1	4	11	8	0	9	2	8	1	21	4	6	4	2	4	3	3	5	1	0	4	1	4	7	1	0	3	5	4	1	0	19	2	7
hsa-mir-3652	4	3	1	5	4	9	4	1	0	0	12	0	2	0	4	1	0	3	0	10	0	8	1	1	4	6	4	4	2	7	1	4	3	5	5	0	2	8	2	11	2	11	6	1	0	2	18	0	8
hsa-mir-3653	8	12	14	8	6	34	32	10	17	27	9	12	57	55	15	21	26	23	37	29	36	10	11	7	3	22	7	28	18	13	14	8	20	6	21	34	8	20	39	17	18	11	23	11	21	13	27	13	49
hsa-mir-323b	7	5	4	2	6	11	41	7	11	3	0	4	3	2	10	11	20	36	0	13	13	17	20	9	9	5	3	10	15	22	11	23	12	15	4	6	7	52	15	17	5	14	7	81	25	6	23	25	6
hsa-mir-4434	0	0	0	0	1	1	0	0	0	0	0	1	2	0	0	0	0	0	2	0	0	1	1	1	0	6	0	0	1	0	0	1	0	2	1	0	0	6	5	1	0	3	0	2	0	1	1	1	0
hsa-mir-4437	0	0	0	0	0	0	0	0	0	0	0	0	0	0	0	0	0	0	0	0	0	0	0	0	0	0	0	0	0	0	0	0	0	0	0	0	0	0	0	0	0	0	0	0	0	0	0	0	0
hsa-mir-323a	12	6	4	9	4	11	29	9	13	15	10	4	17	7	12	18	30	38	8	9	33	9	31	7	10	3	6	22	28	17	20	22	6	8	2	16	11	32	39	19	15	17	8	58	12	2	23	14	7
hsa-mir-4431	0	0	0	0	0	0	0	0	0	1	0	0	0	1	0	0	2	0	0	1	0	0	0	0	0	0	0	0	0	0	0	0	0	0	1	0	0	0	1	0	0	0	0	0	0	0	1	0	0
hsa-mir-4430	0	0	0	0	0	0	0	0	0	0	0	0	0	0	0	0	0	0	0	0	0	0	0	0	0	0	0	0	0	0	0	0	0	0	1	0	0	0	0	0	0	0	0	0	0	0	0	0	0
hsa-mir-4432	0	0	0	0	0	0	0	0	0	0	0	0	0	0	0	0	0	0	0	0	0	0	0	0	0	0	0	0	0	0	0	0	0	0	0	0	0	0	0	0	0	0	0	0	0	0	0	0	0
hsa-mir-133a-1	1875	10	6779	3728	29	165	15996	1701	5288	77	8771	5631	13243	28	32	47834	60827	10	85842	95856	10360	3189	18342	58	8	12	148	5985	4054	9377	52	29	1405	194	168	3906	104	155	87820	7540	5884	12	1	2964	62	96	671	8	46
hsa-mir-133a-2	1336	6	5733	2943	14	120	14700	1370	3962	40	7693	4276	12862	34	28	44401	50215	12	83226	80001	9271	2594	15792	45	10	7	165	5699	3314	7735	39	16	1404	157	176	3800	83	116	73941	6358	4684	1	0	2465	36	82	615	5	56
hsa-mir-4439	0	0	0	0	0	0	0	0	0	0	0	0	0	0	0	0	0	1	0	0	0	0	0	0	0	0	0	0	0	0	0	0	0	0	0	0	0	0	0	0	0	0	0	0	0	0	0	0	0
hsa-mir-4438	0	0	0	0	0	0	0	0	0	0	0	0	0	0	0	0	0	0	0	0	0	0	0	0	0	0	0	1	0	0	0	0	0	0	0	0	0	0	0	0	1	0	0	0	0	0	0	0	0
hsa-mir-3937	1	0	0	0	0	0	1	0	0	0	0	0	0	0	0	0	0	0	1	0	0	0	0	0	0	0	0	0	0	0	0	0	0	0	0	0	0	0	0	0	0	0	0	0	0	0	0	0	0
hsa-mir-1539	0	0	0	0	0	0	0	0	0	0	0	0	0	1	0	0	0	0	0	0	0	0	0	0	0	0	0	0	0	0	0	0	0	0	1	0	1	1	1	0	0	0	0	0	0	0	0	0	0
hsa-mir-6760	0	0	0	0	0	0	0	0	0	0	0	0	0	0	0	0	0	0	0	0	0	0	0	0	0	0	0	0	0	0	0	0	0	0	0	0	0	0	0	0	0	0	0	0	0	0	0	0	0
hsa-mir-548o	3	1	6	1	1	3	8	1	1	2	2	2	0	1	3	0	1	2	0	1	3	3	1	4	2	1	1	0	2	4	4	4	4	2	3	1	3	0	3	2	1	1	3	1	0	0	4	1	0
hsa-mir-892c	0	0	0	0	0	0	0	0	0	0	0	0	0	0	0	0	0	0	0	0	0	0	0	0	0	0	0	0	0	0	0	0	0	0	0	0	0	0	0	0	0	0	0	0	0	0	0	0	0
hsa-mir-892b	0	0	0	1	0	0	0	0	0	2	0	0	0	0	0	0	0	0	0	0	0	0	0	0	0	0	0	0	0	0	0	0	0	0	0	0	0	0	0	0	0	0	0	0	0	0	0	0	0
hsa-mir-892a	0	0	0	0	0	0	1	0	0	13	0	0	0	0	0	2	0	0	0	0	1	0	2	0	0	0	0	0	0	1	0	0	0	0	0	2	0	0	0	0	2	0	0	0	0	0	0	0	0
hsa-mir-548n	0	0	0	1	0	0	0	0	0	0	0	0	0	0	0	0	1	0	0	0	1	0	0	0	0	1	0	0	0	0	0	0	0	0	0	0	0	0	0	0	0	0	0	0	0	0	1	0	0
hsa-mir-548m	0	0	0	0	0	0	0	0	0	0	0	0	0	0	0	0	0	0	0	0	0	0	0	0	0	0	0	0	0	0	0	0	0	0	0	0	0	0	0	0	0	0	0	0	0	0	0	0	0
hsa-mir-548l	0	0	1	1	1	3	0	1	0	0	0	0	1	0	1	0	1	1	0	1	1	0	1	0	1	1	0	1	1	2	4	0	2	0	0	0	0	0	0	0	1	0	0	2	0	1	0	0	0
hsa-mir-498	0	1	1	1	1	0	0	0	1	1	0	0	0	0	0	0	0	0	0	0	0	0	2	0	0	1	0	0	2	0	0	0	0	0	0	0	0	0	4	1	0	0	0	0	0	0	0	0	1
hsa-mir-124-1	1	0	3	0	0	0	0	0	0	0	0	1	0	0	0	3	1	0	0	1	0	0	0	4	0	0	0	0	0	0	0	0	0	0	3	0	0	1	1	0	2	0	1	0	0	0	0	0	0
hsa-mir-124-3	1	0	0	0	0	0	0	0	0	0	0	0	0	0	0	0	1	0	0	0	1	0	0	1	0	0	0	0	0	0	0	0	0	0	1	0	1	0	1	0	3	0	1	0	0	0	0	0	0
hsa-mir-124-2	0	0	2	0	0	0	0	0	0	0	0	1	0	0	0	0	2	0	1	0	2	0	0	4	0	0	0	0	0	0	1	0	0	0	1	0	0	0	2	0	1	0	0	0	0	0	0	0	0
hsa-mir-548g	0	0	0	0	0	0	0	0	0	0	0	0	0	0	0	0	0	0	0	0	0	0	0	0	0	0	0	0	0	0	0	0	0	0	0	0	0	0	0	0	0	0	0	0	0	0	0	0	0
hsa-mir-5009	0	0	0	0	0	1	1	0	0	0	1	1	1	0	0	0	1	0	0	0	0	0	0	0	0	0	0	0	0	0	0	0	0	0	0	0	0	0	0	0	0	1	1	0	0	0	0	0	3
hsa-mir-1184-3	0	0	0	0	0	0	0	0	0	0	0	0	0	0	0	0	0	0	0	0	0	0	0	0	0	0	0	0	0	0	0	0	0	0	0	0	0	0	0	0	0	0	0	0	0	0	0	0	0
hsa-mir-1184-2	0	0	0	0	0	0	0	0	0	0	0	0	0	0	0	0	0	0	0	0	0	0	0	0	0	0	0	0	0	0	0	0	0	0	0	0	0	0	0	0	0	0	0	0	0	0	0	0	0
hsa-mir-1184-1	0	0	0	0	0	0	0	0	0	0	0	0	0	0	0	0	0	0	0	0	0	0	0	0	0	0	0	0	0	0	0	0	0	0	0	0	0	0	0	0	0	0	0	0	0	0	0	0	0
hsa-mir-497	150	44	165	36	8	26	77	17	46	100	55	109	105	81	22	120	365	50	98	158	190	77	103	50	13	52	23	69	105	81	37	41	33	42	88	129	81	122	175	23	115	20	24	71	16	12	23	10	20
hsa-mir-301b	2	0	0	7	1	1	5	1	2	1	2	1	2	5	5	4	1	14	2	0	1	2	21	0	6	7	2	3	0	5	0	0	6	4	0	3	0	1	1	5	4	2	12	18	22	4	15	2	6
hsa-mir-190b	0	0	4	2	1	3	2	4	7	22	0	5	3	1	1	8	25	0	12	4	9	4	5	1	0	0	4	1	5	6	2	2	7	3	0	1	0	1	9	2	0	0	8	2	1	0	4	0	1
hsa-mir-301a	20	9	10	13	22	40	37	50	36	20	17	23	56	43	20	14	23	165	18	9	42	30	102	3	89	54	19	24	21	26	24	30	89	11	9	30	9	12	20	46	15	10	68	94	79	36	181	16	67
hsa-mir-548b	1	1	4	0	0	3	14	0	1	23	4	6	2	6	0	4	2	0	1	5	17	3	0	2	4	7	2	6	2	5	3	1	0	2	2	9	7	5	13	1	6	1	1	0	0	3	0	0	0
hsa-mir-492	0	0	0	0	0	0	0	0	0	0	0	0	0	0	0	0	0	0	0	0	1	0	0	0	1	0	0	0	0	0	0	0	0	0	0	0	0	0	0	0	0	1	3	0	0	1	0	0	0
hsa-mir-516b-2	0	0	1	0	1	0	0	1	1	0	0	2	0	2	0	0	2	0	1	0	1	0	0	0	0	0	0	0	2	0	1	1	0	0	0	0	1	1	4	1	0	1	0	1	1	0	0	0	13
hsa-mir-516b-1	0	0	2	1	0	0	0	0	1	3	1	3	4	1	0	0	5	0	3	0	1	0	1	0	0	2	0	2	2	0	0	0	1	0	0	0	3	1	5	0	0	2	0	0	1	1	2	0	7
hsa-mir-493	158	33	49	88	22	82	171	37	80	53	48	80	103	45	212	157	139	186	333	381	96	105	282	20	80	43	66	45	127	106	82	114	57	104	44	79	145	191	2685	68	137	54	64	211	44	20	66	25	19
hsa-mir-487b	65	8	57	19	7	22	82	12	27	28	36	63	69	28	49	70	152	39	107	162	49	27	175	13	20	6	10	30	43	48	21	28	14	35	26	54	65	84	799	26	48	28	6	66	13	5	9	4	0
hsa-mir-98	396	56	412	173	101	311	328	400	276	102	233	312	297	266	409	115	865	497	225	285	184	536	576	137	308	455	205	156	316	331	353	206	303	255	347	226	222	418	367	115	391	235	434	409	78	87	429	41	236
hsa-mir-6796	0	0	0	0	0	0	0	3	0	0	0	0	0	0	0	0	0	0	0	0	0	0	1	0	0	0	0	0	0	0	0	0	0	0	0	0	0	0	0	0	0	0	0	0	0	0	0	0	0
hsa-mir-6797	1	0	0	2	2	0	1	5	1	0	0	1	0	0	0	0	0	4	1	1	1	1	1	0	3	3	1	0	1	2	1	1	3	0	0	0	0	0	0	8	2	1	3	3	0	0	3	0	1
hsa-mir-6794	0	0	0	0	0	0	0	0	0	0	0	0	0	0	0	0	0	0	0	0	0	0	0	0	0	0	0	0	0	0	0	0	0	0	0	0	0	0	0	0	0	0	1	0	0	0	0	0	0
hsa-mir-6795	0	1	0	0	0	3	0	0	0	0	0	1	0	0	0	0	0	0	0	1	0	0	0	0	0	0	1	0	0	0	2	0	0	0	0	0	0	0	0	1	0	0	0	1	1	0	0	0	0
hsa-mir-6792	0	0	0	0	0	0	0	0	0	0	0	0	0	0	0	0	0	1	0	0	0	0	0	0	0	0	0	0	0	0	0	0	0	0	0	0	0	0	0	0	0	0	0	0	0	0	0	0	0
hsa-mir-6793	1	1	0	1	4	0	1	1	1	0	1	0	0	0	0	0	0	0	0	1	1	2	0	0	2	0	0	0	0	1	0	1	1	3	2	2	0	0	2	0	1	2	0	1	0	0	2	0	4
hsa-mir-6790	0	0	0	0	0	0	0	1	0	0	0	0	0	0	0	0	0	0	0	0	0	0	0	1	0	0	0	0	0	0	0	0	1	0	0	0	0	0	0	0	0	0	0	0	0	0	0	0	0
hsa-mir-6843	1	0	2	0	0	0	1	0	0	0	0	1	1	0	0	0	2	0	0	0	5	0	1	0	0	0	0	1	0	0	0	0	0	1	0	2	0	2	1	0	1	0	0	0	0	0	0	0	0
hsa-mir-6840	0	0	0	0	0	0	0	0	0	0	0	0	0	0	0	0	0	0	0	0	0	0	0	2	1	0	1	0	0	0	0	0	1	0	0	0	0	0	0	1	0	0	2	0	0	1	1	0	0
hsa-mir-6798	0	1	0	0	1	1	4	4	3	2	2	2	3	1	0	0	2	1	1	1	0	4	7	0	3	5	0	1	0	1	2	0	1	2	0	0	0	1	1	1	1	2	2	1	0	0	4	0	0
hsa-mir-6799	0	0	0	0	0	0	0	0	1	0	0	0	0	0	0	0	1	1	0	1	0	0	0	0	0	1	0	0	0	0	0	0	0	1	0	0	0	0	0	1	1	0	0	0	0	0	3	0	0
hsa-mir-6841	0	0	0	0	0	0	0	0	0	0	0	0	0	0	0	0	0	0	0	0	0	0	0	0	0	0	0	0	0	0	0	0	0	0	0	0	0	0	0	0	0	0	0	0	0	0	0	0	0
hsa-mir-513c	0	1	1	0	0	0	1	2	0	1	0	0	0	1	0	1	0	0	0	0	2	0	4	0	0	3	0	0	0	0	0	0	1	0	0	0	0	0	0	0	1	1	0	4	0	0	0	0	0
hsa-mir-9500	0	0	0	0	0	0	0	0	0	0	0	0	0	0	0	0	0	0	0	0	0	0	0	0	0	0	0	0	0	0	0	0	0	0	0	0	0	0	0	0	0	0	0	0	0	0	0	0	0
hsa-mir-6847	0	0	0	0	0	0	0	0	0	0	1	0	0	0	0	0	0	0	0	0	0	0	0	0	0	0	0	0	1	0	1	0	0	0	0	0	0	0	0	0	0	0	0	1	0	0	0	0	0
hsa-mir-890	0	0	0	0	0	0	0	0	0	0	0	0	0	0	0	0	0	0	0	0	0	0	0	0	0	0	0	0	0	0	0	0	0	0	0	0	0	0	0	0	0	0	0	0	0	0	0	0	0
hsa-mir-3907	0	0	0	0	0	0	0	0	0	0	0	0	0	0	0	0	0	0	0	0	0	0	0	0	0	0	0	0	0	0	0	0	0	0	0	0	0	0	0	0	0	0	0	0	0	0	0	0	0
hsa-mir-7849	0	0	0	0	0	1	0	0	0	0	0	1	0	0	0	0	1	0	1	0	0	0	0	0	0	0	0	0	0	0	0	0	0	0	1	1	0	0	0	0	0	0	0	0	1	0	0	0	0
hsa-mir-7848	0	0	0	0	0	0	0	1	0	0	0	0	0	0	0	0	0	0	0	1	0	0	0	0	0	0	0	0	0	0	0	0	0	0	0	0	0	0	0	0	0	0	0	0	0	0	0	0	0
hsa-mir-105-1	2	0	0	107	1	41	21	2096	0	3	0	7	0	2	4	0	1	1717	17	9	2	1031	6	2	22	1036	2	5	0	9	0	5	730	2	2	5	0	2	2	0	4	3	1	138	2	98	0	0	265
hsa-mir-7845	1	0	0	2	0	0	0	2	0	0	1	0	0	0	0	0	2	0	0	1	0	1	1	0	0	4	0	0	4	2	1	4	0	0	0	0	1	0	1	0	0	0	1	0	0	0	0	0	0
hsa-mir-7844	3	0	1	1	3	1	0	0	1	1	6	0	2	0	0	2	0	1	2	1	0	0	0	2	0	0	1	0	0	0	3	2	5	4	0	0	0	2	1	2	0	0	3	0	2	0	3	2	3
hsa-mir-7847	0	0	0	0	0	0	0	0	0	0	0	0	0	0	0	0	0	0	0	0	0	0	0	0	0	0	0	0	0	0	0	0	0	0	0	0	0	0	0	2	0	0	0	0	0	0	0	0	1
hsa-mir-6845	1	0	0	0	0	0	0	0	0	0	0	0	0	0	0	0	0	0	0	0	0	0	2	0	0	0	0	0	0	0	0	0	0	0	0	0	0	2	0	0	0	0	0	0	0	0	0	0	0
hsa-mir-7843	0	0	0	0	0	0	0	0	0	0	0	0	0	0	0	0	0	0	0	0	0	0	0	0	0	0	0	0	0	0	0	0	0	0	0	0	0	0	2	0	0	0	0	0	0	0	0	0	0
hsa-mir-7159	0	0	0	0	0	0	0	0	0	0	0	0	0	0	0	0	0	0	0	0	0	0	0	0	0	0	0	0	0	0	0	0	0	0	0	0	0	0	0	0	0	0	0	0	0	0	0	0	0
hsa-mir-7158	0	0	0	0	0	0	0	0	0	0	0	0	0	0	0	0	0	0	0	0	0	0	0	0	0	0	0	0	0	0	0	0	0	0	0	0	0	0	1	0	0	0	0	0	0	0	0	0	0
hsa-mir-7157	0	0	0	0	0	0	0	0	0	0	0	0	0	0	0	0	0	0	0	0	0	0	0	0	0	0	0	0	0	0	0	0	0	0	0	0	0	0	0	0	0	0	0	0	0	0	0	0	0
hsa-mir-7156	0	0	0	0	1	1	2	0	1	4	0	1	2	0	3	0	0	7	1	2	1	0	3	0	0	3	0	0	1	0	0	0	0	1	0	0	0	1	0	2	0	1	2	1	1	0	1	0	5
hsa-mir-7155	3	2	0	12	1	2	1	1	0	0	1	2	0	0	0	1	2	2	0	0	2	4	7	1	0	5	0	1	0	2	0	2	0	1	0	1	0	0	2	3	2	1	4	1	1	1	1	0	1
hsa-mir-7154	0	0	0	0	0	0	0	0	0	0	0	0	0	0	0	0	0	0	0	0	0	0	0	0	0	0	0	0	0	0	0	0	0	0	0	0	0	0	0	0	0	0	0	0	0	0	0	0	0
hsa-mir-7153	0	0	0	0	0	0	0	0	0	0	0	0	0	0	0	0	0	0	0	0	0	0	0	0	0	0	0	0	0	0	0	0	0	0	0	0	0	0	0	0	0	0	0	0	0	0	0	0	0
hsa-mir-7152	0	0	0	1	1	0	0	0	1	0	0	2	0	0	0	0	1	0	0	1	0	1	2	0	0	0	0	0	0	1	1	1	1	0	0	0	1	0	1	0	0	0	0	0	0	1	0	1	0
hsa-mir-7151	0	0	0	1	0	0	0	0	0	0	1	0	0	0	0	2	0	0	16	6	1	0	1	0	0	0	0	0	0	0	0	0	0	2	0	0	1	0	3	1	0	1	0	1	0	0	0	0	0
hsa-mir-7150	0	0	0	0	0	0	0	0	0	0	0	0	0	0	0	0	0	0	0	0	0	0	0	0	0	0	0	0	0	0	0	0	0	0	0	0	0	0	0	0	0	0	0	0	0	0	0	0	0
hsa-mir-1322	0	0	0	0	0	0	0	0	0	0	0	0	0	0	0	0	0	0	0	0	0	0	0	0	0	0	0	0	0	0	0	0	1	0	1	0	0	0	0	0	0	0	0	0	0	0	0	0	0
hsa-mir-1323	0	0	1	0	1	2	0	1	1	1	0	2	0	1	0	0	4	0	1	0	0	0	0	0	0	0	0	0	8	0	0	0	0	0	0	0	5	1	4	0	1	1	1	0	0	0	1	0	12
hsa-mir-1321	0	0	0	0	0	0	0	0	0	0	0	0	0	0	0	0	0	0	0	0	0	0	0	0	0	0	0	0	0	0	0	0	0	0	0	0	0	0	0	0	0	0	0	0	0	0	0	0	0
hsa-mir-1324	0	0	0	0	0	0	0	0	0	0	0	0	0	0	0	0	0	0	0	0	0	0	0	0	0	0	0	0	0	0	0	0	0	0	0	0	0	0	0	0	0	0	0	0	0	0	0	0	0
hsa-mir-675	192	8	102	824	7	10	1282	1844	274	69	432	84	215	40	13	922	267	45	386	749	1342	104	2180	304	25	451	18	734	231	296	106	17	301	30	511	135	47	140	579	1053	95	4	13	870	2355	46	114	19	28
hsa-mir-676	3	0	9	0	0	0	5	0	1	4	3	6	5	1	2	6	12	3	16	7	4	6	6	5	2	12	4	8	5	3	1	1	1	3	11	1	1	13	8	3	10	1	1	1	2	1	0	0	1
hsa-mir-670	0	0	0	0	0	0	0	0	0	0	0	0	0	0	0	0	0	0	0	0	0	0	0	0	0	0	0	0	0	0	0	0	0	0	0	0	0	0	0	0	0	0	0	0	0	0	0	0	0
hsa-mir-671	37	18	32	21	24	82	86	30	36	28	37	22	45	45	70	10	33	90	35	28	43	42	73	7	40	62	38	23	33	62	43	48	77	18	37	14	29	52	47	66	13	52	70	93	15	17	97	6	35
hsa-mir-26a-2	9227	1744	10428	2146	2378	8662	4481	2588	5299	5204	4975	13481	5209	4642	6690	3968	35227	2340	7832	17804	8186	4498	6761	4729	1611	4647	2809	4180	6527	11599	3166	5105	1873	7642	13231	4454	11909	15267	23739	4588	17640	3616	2463	5416	412	1212	4436	562	2429
hsa-mir-5096	0	0	0	0	0	0	0	0	0	0	0	0	0	0	0	0	0	0	0	0	0	0	0	0	0	0	0	0	0	0	0	0	0	0	0	0	0	0	0	0	0	0	0	0	0	0	0	0	0
hsa-mir-1256	0	0	1	0	0	0	1	1	0	0	1	0	0	0	0	0	1	0	0	0	0	0	0	0	1	0	0	0	0	0	1	0	0	0	1	0	1	0	0	0	2	0	1	0	0	0	1	0	0
hsa-mir-1257	0	0	0	0	0	0	0	0	2	0	1	0	0	0	0	0	0	0	0	0	0	0	0	1	0	0	0	0	0	0	0	2	0	0	0	0	0	0	0	2	0	0	0	0	0	0	3	0	0
hsa-mir-6778	0	0	0	0	0	0	0	0	0	0	0	0	0	0	0	0	0	0	0	0	0	0	0	0	0	0	0	0	0	0	0	0	0	0	0	0	0	0	0	0	0	0	1	0	0	0	0	0	0
hsa-mir-6779	0	0	3	0	0	1	0	0	0	0	0	0	0	0	0	0	0	0	0	0	0	0	1	0	0	0	0	0	0	1	0	0	0	0	2	0	0	0	0	1	0	0	2	0	0	0	0	1	1
hsa-mir-1250	1	0	0	0	0	1	0	0	1	0	1	0	0	0	0	0	0	0	0	1	0	0	2	1	0	0	0	0	0	0	1	0	0	1	0	0	0	0	0	0	0	0	1	0	0	1	0	0	0
hsa-mir-1251	0	0	0	0	0	0	0	0	0	2	0	6	0	1	0	0	0	0	8	0	1	0	2	0	0	2	0	5	5	0	0	0	0	0	0	1	7	1	1	2	9	0	0	0	0	0	0	0	0
hsa-mir-6774	0	1	2	0	0	1	0	0	0	0	0	0	0	0	0	0	1	0	1	0	2	0	0	0	0	0	0	0	0	0	0	0	0	0	0	0	0	1	0	0	0	0	0	0	0	0	0	0	0
hsa-mir-6775	0	1	0	1	0	0	0	0	0	0	0	0	0	0	1	0	0	4	0	0	1	0	0	2	1	0	0	0	1	0	0	0	0	0	0	1	0	0	0	1	0	2	2	0	0	0	0	0	0
hsa-mir-6776	0	0	0	0	0	2	0	1	0	0	0	0	0	0	0	1	0	0	0	0	0	0	0	2	0	2	0	0	0	0	0	0	1	0	0	0	0	0	0	0	0	0	0	0	0	0	0	0	0
hsa-mir-6777	1	2	0	5	0	3	3	1	0	0	0	2	0	0	3	0	3	3	0	4	1	3	0	1	3	4	0	0	1	1	1	0	1	2	3	0	0	0	0	7	0	3	2	1	0	0	1	2	0
hsa-mir-6771	0	0	0	2	0	0	0	0	0	0	0	0	0	0	0	0	0	0	0	0	0	1	0	0	0	1	0	0	0	0	0	0	0	0	0	0	0	0	0	0	0	0	2	0	0	0	0	0	1
hsa-mir-6772	0	0	0	0	0	1	0	0	1	0	2	0	1	0	0	0	0	1	0	0	0	0	3	0	0	0	0	0	1	1	0	0	3	0	0	0	0	1	0	2	0	0	0	2	1	0	1	0	0
hsa-mir-6773	0	0	0	1	0	0	0	1	0	0	1	0	1	1	1	0	0	2	1	0	0	0	0	0	0	0	0	0	0	0	0	0	0	0	0	0	0	0	1	0	0	0	0	0	2	0	1	0	0
hsa-mir-520a	0	1	10	4	4	3	4	3	8	6	2	10	12	3	0	0	12	0	15	3	3	0	5	0	0	1	0	1	9	0	1	0	3	1	3	0	3	2	34	4	5	2	7	2	1	0	3	3	48
hsa-mir-520c	0	1	2	2	0	2	4	0	0	0	0	0	6	0	0	0	2	0	0	0	0	0	4	0	0	0	0	0	2	0	2	5	0	2	0	0	0	0	2	0	0	1	0	4	2	0	14	0	43
hsa-mir-520b	0	0	4	2	2	4	12	4	0	10	0	12	8	0	0	2	6	0	8	2	2	0	8	0	0	0	2	2	12	2	2	2	2	2	0	0	8	2	6	0	4	4	0	6	8	0	16	3	90
hsa-mir-520e	0	0	0	0	0	0	0	0	1	0	0	0	0	0	0	0	0	0	0	0	0	0	2	0	2	0	0	0	1	0	0	0	1	0	0	0	0	0	0	1	1	0	0	1	0	0	0	0	10
hsa-mir-520d	0	0	0	0	0	2	0	0	0	2	2	1	0	1	0	1	2	0	1	0	0	0	1	0	0	0	0	1	2	0	0	0	0	0	0	0	3	3	2	0	1	1	1	1	0	0	1	0	13
hsa-mir-520g	2	0	2	0	1	2	1	0	2	2	0	2	0	0	2	4	2	0	1	0	6	0	8	0	0	0	0	2	8	2	1	0	0	0	0	0	1	0	12	0	2	4	0	0	0	0	8	4	26
hsa-mir-520f	2	1	0	3	4	1	2	1	1	1	1	1	4	1	0	0	7	0	1	3	1	0	4	0	0	1	0	0	4	4	2	0	0	2	0	0	3	0	4	2	0	5	3	2	2	0	2	0	24
hsa-mir-520h	2	0	2	0	0	2	0	0	2	2	0	2	0	0	2	4	2	0	0	0	6	0	4	0	0	1	0	2	8	2	0	0	0	0	0	0	0	0	8	0	2	4	0	0	0	0	4	4	14
hsa-mir-3929	0	0	3	0	0	0	0	2	0	0	0	0	0	0	0	0	0	2	0	0	0	0	0	0	1	0	0	0	0	0	2	0	0	0	0	0	0	0	0	0	0	0	0	0	0	0	0	0	0
hsa-mir-3689d-2	0	0	0	0	0	0	0	0	0	0	0	0	0	0	0	0	0	0	0	0	0	0	0	0	0	0	0	0	0	0	0	0	0	0	0	0	0	0	0	0	0	0	0	0	0	0	0	0	0
hsa-mir-3689d-1	0	0	0	0	0	0	0	0	0	0	0	0	0	0	0	0	0	0	0	0	0	0	0	0	0	0	0	0	0	0	0	0	0	0	0	0	0	0	0	0	0	0	0	0	0	0	0	0	0
hsa-mir-410	337	21	215	47	27	202	215	91	91	61	151	164	167	49	171	167	900	115	264	744	181	114	519	42	95	44	64	46	363	83	141	78	50	135	168	108	240	376	4480	36	195	75	80	211	14	8	29	21	6
hsa-mir-411	137	8	129	56	30	84	95	34	79	13	39	249	64	35	132	197	1139	71	293	1052	92	78	446	39	47	18	31	65	150	129	78	75	43	100	128	55	268	265	6666	51	287	104	32	83	24	8	66	11	12
hsa-mir-412	81	9	67	32	4	72	21	3	9	7	40	30	35	12	18	8	66	10	52	16	94	57	98	5	44	20	36	47	149	12	76	43	9	65	9	10	31	17	243	62	37	4	43	8	11	11	42	3	0
hsa-mir-548h-2	0	0	0	0	0	0	0	0	0	0	0	0	0	0	0	0	0	0	0	0	0	0	0	0	0	0	0	0	0	0	0	0	0	0	0	0	0	0	0	0	0	0	0	0	0	0	0	0	0
hsa-mir-30a	61270	7740	144892	69817	49024	60053	402499	83943	68623	130594	74175	109581	148762	57525	37912	333214	335096	39610	419456	787087	154086	42841	128095	56821	9390	60990	14607	77855	70996	68654	18522	15351	18816	32705	78265	157831	618424	534442	965031	73289	115403	38868	65728	42163	9352	19582	19005	5978	11049
hsa-mir-30b	2090	742	3570	948	955	2597	6209	1371	2472	3670	1403	2251	6179	3148	1058	8310	5675	1429	4044	13277	4150	2030	4523	1698	2785	1486	2244	1296	2315	4333	1337	992	1001	1165	2728	2193	4204	4685	20745	1334	4514	1876	1807	1174	202	722	5037	808	574
hsa-mir-30d	20616	8244	34105	6859	4768	45300	68275	17020	11958	24620	18436	29835	18597	16735	17841	16659	75334	24456	56898	61139	27722	25549	45952	10316	20285	31958	37136	26646	24474	21739	23775	11562	22615	15761	44122	36779	75290	63829	95167	19260	35491	15122	28441	21144	1624	4526	63647	6354	23008
hsa-mir-30e	70555	10015	115488	32742	32199	57660	82406	68258	43566	54846	50469	132667	92474	72309	82688	106313	214492	46410	151828	335034	112807	86908	107749	75949	18853	75415	29063	56195	68759	122129	31090	36251	50064	60204	98163	67968	205824	256011	386850	41905	138442	47520	66610	61121	15152	28567	63578	15352	40906
hsa-mir-4436b-2	1	0	1	0	0	0	0	0	0	0	0	0	0	0	0	0	0	0	0	0	0	0	0	0	0	2	0	0	0	1	0	0	0	0	0	0	0	0	0	0	0	0	0	0	0	0	0	0	0
hsa-mir-4436b-1	0	0	0	1	0	0	0	0	0	0	0	0	0	0	0	0	2	0	0	0	1	1	0	0	0	0	0	0	0	0	0	0	1	0	0	0	0	0	0	0	0	0	0	0	0	0	0	0	0
hsa-mir-6715a	1	1	0	3	0	0	1	1	1	0	1	1	3	0	0	6	3	0	1	3	3	0	5	0	1	0	0	1	1	2	0	0	3	0	0	0	2	1	1	2	0	0	2	0	2	0	0	0	0
hsa-mir-6715b	0	0	0	0	0	0	0	0	0	0	0	0	0	0	0	1	1	0	1	0	2	0	1	0	0	1	0	0	0	0	0	0	0	0	0	0	0	10	2	0	0	0	0	0	0	0	0	0	0
hsa-mir-29b-1	1793	279	1759	365	206	4828	848	434	1466	4592	1274	2124	1733	2188	408	1406	3171	1024	1763	1327	5693	1019	5181	1093	250	952	523	1404	1050	3785	367	504	503	1179	2121	1912	2280	3530	3225	483	2105	765	321	2995	297	945	1313	617	775
hsa-mir-29b-2	946	298	1923	806	192	2494	918	440	761	4827	679	2183	1812	2314	734	1546	3196	998	1972	1371	5582	588	5296	1127	311	2029	286	886	578	3594	387	503	567	1253	2047	2017	2596	3601	1761	532	2242	417	351	2953	300	481	1303	345	837
hsa-mir-300	0	0	0	0	0	0	0	0	0	0	0	0	0	0	0	0	0	0	0	0	0	0	0	0	0	0	0	0	0	0	0	0	0	0	0	0	0	0	0	0	0	0	0	0	0	0	0	0	0
hsa-mir-500a	1994	704	2300	1022	340	1668	4376	1136	704	2892	790	1164	6278	3450	2234	1642	1932	2910	5166	2450	1810	1970	3894	1022	1773	2660	768	2268	1506	1714	1593	328	2892	1186	990	3718	822	2692	2392	1100	1334	600	2178	2242	624	546	2448	414	1844
hsa-mir-3913-1	12	1	4	0	5	11	17	4	46	4	1	8	6	5	14	2	23	14	3	9	4	12	11	2	1	10	12	0	4	4	9	4	10	8	11	4	3	15	5	1	4	9	2	10	0	0	7	0	2
hsa-mir-3913-2	14	2	9	1	6	11	12	3	31	5	7	6	3	2	9	1	12	7	3	7	2	7	11	0	4	6	13	6	11	6	11	3	7	17	11	4	3	20	10	0	2	6	2	11	3	3	6	2	0
hsa-mir-5681a	0	0	0	0	0	0	0	0	0	0	0	0	0	0	0	0	0	0	0	0	0	0	0	0	0	0	0	0	0	0	0	0	0	0	0	0	0	0	0	0	0	0	0	0	0	0	0	0	0
hsa-mir-4330	0	0	0	0	0	0	0	0	0	0	0	0	0	0	0	0	0	0	0	0	0	0	0	0	0	0	0	0	0	0	0	0	0	0	0	0	0	0	0	0	0	0	0	0	0	0	0	0	0
hsa-mir-5681b	0	0	0	0	0	0	0	0	0	0	0	0	0	0	0	0	0	0	0	0	0	0	0	0	0	0	0	0	0	0	0	0	0	0	0	0	0	0	0	0	0	0	0	0	0	0	0	0	0
hsa-mir-3649	0	0	0	0	0	0	0	0	0	0	0	0	0	0	0	0	0	0	0	0	0	0	0	0	0	0	0	0	0	0	0	0	0	0	0	0	0	0	0	0	0	0	0	0	0	0	0	0	0
hsa-mir-3646	0	0	0	2	0	0	0	0	0	0	0	0	0	0	2	0	0	1	0	0	0	1	0	0	0	0	0	0	0	1	0	0	2	0	0	0	0	0	0	0	0	0	1	0	0	0	0	0	3
hsa-mir-4440	0	0	0	0	0	0	0	0	0	0	0	0	0	0	0	0	0	0	0	0	0	0	0	0	0	0	0	0	0	0	0	0	0	0	0	0	0	0	0	0	0	0	0	0	0	0	0	0	0
hsa-mir-4441	0	0	0	0	0	0	0	0	0	0	0	0	0	1	0	0	0	0	0	0	0	0	0	0	0	0	0	0	0	0	0	0	0	0	0	0	0	0	0	0	0	0	0	0	0	0	0	0	0
hsa-mir-4442	2	1	2	2	3	3	5	4	0	0	0	2	0	0	1	0	1	0	0	1	0	4	1	0	0	2	2	0	0	2	1	2	2	2	2	0	2	8	2	1	2	0	1	1	0	0	0	1	0
hsa-mir-4443	11	4	3	25	19	2	3	5	11	0	7	5	0	5	27	0	19	4	0	21	1	19	0	0	0	14	1	2	4	13	16	26	6	9	5	0	10	9	22	5	10	23	9	3	2	0	2	1	1
hsa-mir-4445	0	0	0	0	0	0	0	0	0	0	0	0	0	0	0	0	0	0	0	0	0	0	0	0	1	0	0	0	0	0	0	0	0	0	0	0	0	0	0	0	0	0	0	1	0	0	0	0	0
hsa-mir-4446	0	1	0	0	0	0	0	0	0	0	0	0	0	0	0	0	1	0	0	0	2	1	0	1	0	7	0	0	0	0	0	0	0	0	1	0	0	0	0	0	0	0	2	0	1	2	0	0	1
hsa-mir-4447	0	0	0	0	0	0	0	0	0	0	0	0	0	0	0	0	0	0	0	0	0	0	0	0	0	0	0	0	0	0	0	0	0	0	0	0	0	0	0	0	0	0	0	0	0	0	0	0	0
hsa-mir-4448	0	0	0	0	0	0	0	0	0	0	0	0	0	0	0	0	0	0	0	0	1	0	0	0	0	0	0	0	1	2	0	0	0	0	0	0	0	0	0	0	0	0	0	0	0	0	0	0	0
hsa-mir-4449	0	4	1	3	9	6	5	6	2	0	11	2	1	1	0	0	3	1	6	7	4	0	0	3	34	6	9	3	1	0	8	0	1	2	2	2	0	3	2	10	0	5	22	1	2	0	120	4	9
hsa-mir-4315-1	0	0	0	0	0	0	0	0	0	0	0	0	0	0	0	0	0	0	0	0	0	0	0	0	0	1	0	0	0	1	0	0	0	0	0	0	0	0	0	0	0	0	0	0	0	0	0	0	0
hsa-mir-486-1	256	144	2105	553	510	596	2261	122	666	89	1459	702	530	1185	463	5441	12700	143	7955	14619	1674	71	1391	1452	130	267	275	622	579	450	840	314	293	179	1292	4466	173	532	8953	311	533	66	145	135	178	49	1572	86	855
hsa-mir-486-2	310	148	2102	581	558	617	2312	105	691	84	1546	664	505	1208	498	5315	12576	149	7905	14481	1650	79	1377	1423	131	246	273	621	606	427	831	292	266	185	1288	4373	164	506	9067	328	548	59	175	146	191	56	1550	82	880
hsa-mir-17	5917	874	5143	6969	3167	12013	6154	5514	3514	2848	6502	6496	8069	8861	3394	2532	7789	12504	7208	3177	4297	7378	6759	2700	6333	10877	5871	4913	7203	3168	9454	5280	13577	3151	7087	7955	3267	5430	4587	9446	5204	4765	11158	6026	1920	2111	10282	1308	4687
hsa-mir-521-1	0	0	0	0	3	0	0	0	0	0	0	0	1	1	0	0	0	0	0	1	0	0	0	0	0	0	0	0	1	0	1	0	0	1	0	0	1	0	1	0	1	1	2	1	0	0	1	0	5
hsa-mir-521-2	0	0	1	0	0	0	0	0	1	0	0	0	0	0	0	0	0	0	0	0	0	0	0	0	0	0	0	0	0	0	0	0	0	0	0	0	0	0	0	1	0	0	0	0	0	0	0	0	1
hsa-mir-219b	3	1	3	1	1	2	2	1	0	1	2	1	2	2	0	3	0	3	2	2	0	4	4	0	2	5	1	2	1	1	2	2	4	0	2	0	1	2	1	4	0	2	4	2	1	3	3	0	1
hsa-mir-891b	0	0	0	0	0	0	0	0	0	2	0	0	1	1	0	0	0	0	1	1	2	0	1	0	0	0	0	0	0	0	0	0	0	0	0	0	0	0	0	0	0	0	0	0	0	0	0	1	0
hsa-mir-939	2	1	2	1	7	12	6	7	2	1	6	5	3	4	1	1	3	7	5	5	3	7	11	4	9	5	5	5	1	9	1	11	11	5	3	1	1	5	4	6	2	0	8	10	1	1	18	4	3
hsa-mir-938	3	0	0	0	1	0	1	0	0	0	0	1	0	0	0	1	0	1	0	1	0	0	0	0	1	1	2	0	0	0	0	0	0	0	0	0	0	0	0	0	0	0	1	1	0	0	2	0	0
hsa-mir-933	2	0	0	0	0	0	0	0	0	0	0	0	0	0	0	0	0	1	0	0	0	0	0	0	0	0	0	0	0	0	0	0	0	0	0	0	0	0	0	0	0	0	0	1	0	0	0	0	0
hsa-mir-937	30	16	2	8	16	13	13	50	46	0	36	4	1	4	8	1	12	192	1	4	9	61	66	1	11	12	3	6	5	28	25	36	69	6	13	0	1	8	4	62	9	10	42	21	20	2	91	15	8
hsa-mir-936	3	0	0	1	1	0	0	1	1	0	1	1	0	1	0	0	0	0	0	0	1	0	2	0	0	0	0	0	2	1	0	1	2	0	0	0	0	0	0	0	0	0	2	0	0	0	4	1	1
hsa-mir-935	7	1	21	2	2	6	2	2	3	1	12	3	2	2	6	19	23	4	22	44	5	9	75	3	0	0	5	11	5	11	4	5	12	0	22	5	13	5	45	17	5	3	0	341	0	1	3	0	4
hsa-mir-934	2	1	0	18	1	3	80	38	0	3	4	2	0	5	10	0	0	4	2	1	8	0	0	2	2	7	1	6	3	1	13	0	2	1	5	0	28	123	28	1	1	4	3	14	0	0	0	1	3
hsa-mir-6781	1	0	0	3	0	1	0	0	0	1	1	0	0	0	1	0	0	1	0	0	1	1	0	0	2	0	0	0	0	0	0	0	3	1	0	1	0	0	0	0	0	0	4	0	0	0	2	1	1
hsa-mir-6783	1	0	0	3	0	1	2	2	0	0	1	1	0	3	2	1	0	2	1	0	1	0	0	0	3	2	1	1	2	1	0	2	3	0	1	7	0	1	3	3	1	0	1	3	1	0	4	0	1
hsa-mir-6782	0	0	0	0	1	1	0	0	0	1	0	0	0	0	0	0	0	0	1	0	0	0	0	0	0	0	0	0	0	0	3	0	0	0	0	0	0	0	0	0	0	0	1	0	0	0	1	0	0
hsa-mir-6785	0	0	0	1	0	0	0	0	0	0	0	0	0	0	0	0	0	0	0	1	0	1	0	0	0	1	0	0	0	0	0	1	0	0	0	0	0	0	0	0	0	0	0	0	0	0	0	0	0
hsa-mir-6784	0	0	0	1	0	0	0	0	0	0	0	0	0	0	0	1	0	0	0	0	0	1	1	0	0	0	0	0	0	0	0	1	0	0	0	0	0	0	0	0	0	0	0	1	0	0	1	0	0
hsa-mir-6787	1	0	0	1	1	2	0	2	0	0	0	0	1	0	0	0	0	2	0	0	0	0	0	0	0	0	0	0	0	0	0	0	0	1	0	0	0	0	0	1	0	0	1	0	0	0	0	0	0
hsa-mir-6786	0	0	0	0	0	0	1	0	0	0	0	0	0	0	0	0	0	0	0	0	0	0	4	0	0	0	0	2	0	0	1	0	0	0	0	0	0	0	0	1	0	0	0	0	0	0	0	0	0
hsa-mir-6789	0	0	0	0	0	0	0	0	1	0	1	0	0	0	0	0	0	0	0	0	0	0	1	0	0	0	0	0	0	0	0	0	1	0	0	0	0	0	0	0	0	0	1	0	1	0	0	0	0
hsa-mir-6788	0	0	1	0	0	0	0	0	0	0	0	0	0	0	0	0	0	0	0	0	1	0	0	0	0	0	0	0	0	0	0	0	0	0	0	0	0	0	1	0	0	0	0	0	0	0	0	0	0
hsa-mir-3922	9	3	5	2	6	8	4	7	3	1	1	1	2	5	2	0	4	8	2	5	1	4	6	7	1	4	4	1	2	12	0	4	14	9	1	2	1	10	2	7	1	5	10	5	8	3	16	1	7
hsa-mir-4666b	0	0	0	0	0	0	0	0	0	0	0	0	0	0	0	0	0	0	0	0	0	0	0	0	0	0	0	0	0	0	0	0	0	1	0	0	0	0	0	0	0	0	0	0	0	0	0	0	0
hsa-mir-4666a	0	0	1	0	0	0	0	0	1	0	0	1	0	0	0	0	0	0	0	0	0	2	0	0	0	0	1	0	0	2	0	0	0	0	0	0	0	0	1	0	1	0	0	0	0	1	0	1	0
hsa-mir-7162	0	0	0	0	0	0	0	0	0	0	0	0	0	0	0	0	0	0	0	0	0	0	0	0	0	0	0	0	0	0	0	0	0	0	0	0	0	0	0	0	0	0	0	0	0	0	0	0	0
hsa-mir-7160	0	0	0	0	0	0	0	0	0	0	0	0	0	0	0	2	1	0	0	0	0	0	1	0	0	0	0	0	0	0	0	0	0	0	0	0	0	0	0	0	0	0	0	0	0	0	0	0	0
hsa-mir-7161	0	0	0	0	0	1	0	3	0	0	0	0	0	0	0	0	0	0	0	0	0	0	0	0	0	0	1	0	0	0	0	0	0	0	0	0	0	0	0	0	0	0	0	0	0	0	0	0	0
hsa-mir-641	0	0	0	1	0	0	1	0	1	0	2	0	0	4	1	1	3	1	5	0	0	0	3	0	0	1	1	0	2	0	2	1	0	0	0	0	0	0	1	1	1	1	0	1	1	1	0	0	5
hsa-mir-640	0	0	0	0	0	0	0	0	0	0	0	0	0	0	0	0	0	0	0	0	0	0	0	0	0	0	0	0	0	0	0	0	0	0	0	0	0	0	0	0	0	0	0	0	0	0	1	0	0
hsa-mir-643	0	1	5	0	0	2	12	2	2	0	4	1	1	3	3	0	11	3	4	1	2	2	6	3	1	2	0	1	2	2	3	4	1	5	5	2	4	3	5	1	1	4	1	8	1	3	4	0	1
hsa-mir-645	0	0	0	0	0	0	0	0	0	0	0	0	0	0	0	0	0	0	0	0	0	0	0	0	0	0	0	0	0	0	0	0	0	0	0	0	0	0	0	0	0	0	0	0	0	0	0	0	0
hsa-mir-647	0	0	0	0	0	0	0	0	1	0	0	0	0	0	1	0	0	0	0	1	0	0	0	0	0	0	0	0	0	0	0	0	0	0	0	0	0	0	0	0	0	0	1	0	0	0	0	0	0
hsa-mir-646	0	0	0	0	0	0	0	0	0	0	0	0	0	0	0	0	0	0	0	0	0	0	0	0	0	0	0	0	0	0	0	0	0	0	0	0	0	0	0	0	0	0	0	0	0	0	0	0	0
hsa-mir-649	0	0	0	0	0	0	0	0	0	0	0	0	0	0	0	0	0	0	0	0	0	0	0	0	0	0	0	0	0	0	0	0	0	0	0	0	0	0	0	0	0	0	0	0	0	0	0	0	0
hsa-mir-648	0	0	0	0	0	0	0	0	0	0	0	0	0	0	0	0	0	0	0	0	0	0	0	0	0	0	0	0	0	0	0	0	0	0	0	0	0	0	0	0	0	0	0	0	0	0	0	0	0
hsa-mir-320c-1	6	0	1	3	1	15	3	3	1	7	4	1	2	3	3	3	5	4	3	1	0	4	0	1	2	3	3	9	1	0	1	3	4	4	0	5	4	6	1	1	3	2	1	1	0	1	0	0	0
hsa-mir-320c-2	4	0	1	1	1	5	1	2	0	0	0	0	3	0	2	0	2	0	3	2	1	4	1	0	0	0	1	0	1	1	0	0	0	2	1	1	2	4	1	1	1	1	2	3	1	0	2	0	0
hsa-mir-6165	0	0	0	0	0	0	0	0	0	0	0	0	0	0	0	0	0	0	0	0	0	0	0	0	0	0	0	0	0	0	0	0	0	0	0	0	0	0	0	0	0	0	0	0	0	0	0	0	0
hsa-mir-1537	0	1	2	0	0	1	1	0	2	0	1	0	0	4	0	2	1	0	1	0	1	0	1	0	1	1	0	0	0	5	2	0	2	0	0	0	0	3	0	0	0	1	0	2	1	0	0	5	1
hsa-mir-1243	1	0	1	0	0	0	0	0	0	0	0	0	0	0	0	1	0	0	1	2	0	0	0	0	0	0	0	0	0	1	0	0	0	0	1	1	0	0	2	0	0	0	0	2	0	0	0	0	0
hsa-mir-1247	616	249	1604	166	7	547	256	2829	1491	164	442	1341	170	376	972	287	936	29	419	1825	768	231	1050	89	21	20	159	114	1491	886	76	2728	116	754	761	390	86	794	2116	255	1458	343	102	157	207	522	462	57	5
hsa-mir-6768	0	0	0	0	0	0	0	0	0	0	0	0	0	0	0	0	1	0	0	0	0	0	0	0	0	0	0	0	0	0	0	0	0	0	0	0	0	0	0	0	0	0	0	0	0	0	0	0	0
hsa-mir-1249	20	17	15	10	5	17	4	3	15	10	1	10	8	10	19	7	38	12	5	13	9	19	7	9	5	12	7	8	7	29	34	9	9	7	18	5	1	12	27	11	18	7	19	23	3	4	14	1	12
hsa-mir-6766	0	1	0	0	0	2	0	0	0	1	1	0	0	3	1	0	0	0	0	0	1	0	0	0	1	1	0	2	1	1	0	0	1	1	1	2	0	0	0	3	2	0	1	0	0	1	1	0	0
hsa-mir-6765	1	0	0	0	0	0	0	0	0	0	0	0	0	0	0	0	0	0	0	0	0	0	0	0	0	0	0	0	0	0	0	0	0	0	0	0	0	0	0	0	0	0	1	0	0	0	0	0	0
hsa-mir-6764	0	0	0	1	1	1	1	0	0	0	2	0	1	1	1	0	1	1	0	1	0	1	3	0	4	1	2	1	1	1	2	0	2	0	0	0	0	0	0	0	2	0	1	0	0	0	2	0	0
hsa-mir-6763	0	0	0	0	1	3	0	1	0	0	1	2	0	0	0	0	0	0	1	0	3	0	1	0	1	1	0	0	0	2	1	1	0	0	0	0	1	2	0	0	1	0	0	1	0	0	1	1	0
hsa-mir-6762	0	0	0	0	0	0	0	0	0	0	0	2	0	0	0	0	0	1	0	1	0	0	0	0	1	2	0	0	0	1	0	0	0	0	0	0	0	1	1	2	1	0	2	0	0	0	0	0	2
hsa-mir-6761	4	1	2	3	1	4	3	3	1	0	4	11	3	0	3	0	12	8	3	10	3	0	1	3	4	2	2	4	2	6	3	3	7	1	4	3	1	7	8	7	8	2	8	2	3	1	0	2	4
hsa-mir-1538	0	2	1	0	1	5	1	0	0	0	1	3	2	1	2	0	2	1	3	0	0	2	1	1	0	2	0	4	0	1	1	0	0	5	3	0	1	1	0	0	1	0	0	0	1	0	3	0	0
hsa-mir-1972-1	0	0	0	0	0	0	0	0	0	0	0	0	0	0	0	0	0	0	0	0	0	0	0	0	0	0	0	0	0	0	0	0	0	0	0	0	0	0	0	0	0	0	0	0	0	0	0	0	0
hsa-mir-1972-2	0	0	0	0	0	0	0	0	0	0	0	0	0	0	0	0	0	0	0	0	0	0	0	0	0	0	0	0	0	0	0	0	0	0	0	0	0	0	0	0	0	0	0	0	0	0	0	0	0
hsa-mir-5090	1	2	0	0	0	6	2	2	1	0	4	0	2	0	1	0	3	0	0	4	2	1	0	0	0	2	1	0	0	0	2	4	0	2	2	0	0	1	3	1	1	1	4	2	0	0	0	0	1
hsa-mir-5091	1	3	3	0	3	3	1	3	0	0	4	4	1	3	1	0	8	0	0	6	0	4	0	0	0	4	1	0	1	4	4	6	1	2	1	0	8	8	8	1	2	4	0	3	0	0	0	2	0
hsa-mir-5092	0	0	0	2	0	2	2	2	1	0	1	0	0	1	1	1	0	0	0	0	1	0	0	2	4	2	3	0	1	0	4	0	2	0	2	0	0	0	0	0	0	5	2	0	1	1	1	0	1
hsa-mir-5093	0	0	0	0	0	0	0	0	0	0	0	0	0	0	0	0	0	0	0	0	0	0	0	0	0	0	0	0	0	0	0	0	0	0	0	0	0	1	0	0	0	0	0	0	0	0	0	0	0
hsa-mir-5094	0	0	0	0	0	2	1	2	0	0	0	0	0	0	0	1	0	0	0	0	0	0	1	0	1	1	0	0	0	0	0	0	0	0	0	0	0	0	0	4	0	0	0	0	0	0	1	0	1
hsa-mir-5095	0	0	0	0	0	0	0	0	0	0	0	0	0	0	0	0	0	0	0	0	0	0	0	0	0	0	0	0	0	0	0	0	0	0	0	0	0	0	0	0	0	0	0	0	0	0	0	0	0
hsa-mir-26a-1	8991	1702	10600	2114	2213	8609	4444	2574	5274	5296	4858	13740	5275	4528	6606	4061	35186	2423	7777	17445	7976	4380	6805	4571	1642	4625	2884	4169	6327	11519	3166	4887	1776	7389	13013	4600	11742	15378	23775	4526	17758	3682	2470	5361	390	1229	4349	617	2412
hsa-mir-6810	0	0	0	0	0	0	1	0	0	1	0	0	1	1	0	0	0	0	0	0	1	1	0	0	0	0	0	0	0	0	0	0	1	0	0	0	0	1	0	0	0	0	0	0	0	0	0	0	0
hsa-mir-6813	2	0	0	0	1	0	0	0	0	0	2	0	1	0	0	0	0	3	0	0	0	0	0	0	0	0	0	0	0	0	0	0	0	2	1	0	0	1	0	1	0	0	1	0	0	0	1	0	0
hsa-mir-105-2	1	0	1	102	0	31	26	2104	1	3	1	5	0	7	2	0	3	1756	29	5	1	983	3	1	21	1010	1	3	0	4	1	3	700	0	8	3	1	1	1	0	7	0	1	158	0	87	0	0	308
hsa-mir-662	0	0	0	0	0	0	0	7	0	0	0	0	0	0	0	0	0	0	0	0	0	0	0	0	0	0	0	0	0	0	0	0	0	0	0	0	0	0	0	0	0	0	0	0	0	0	0	0	0
hsa-mir-429	225	54	219	203	173	436	1352	418	130	3582	167	368	103	193	265	128	139	463	142	4	1823	180	770	196	419	588	210	442	205	311	264	276	318	140	592	205	586	586	305	129	320	319	492	587	209	254	749	86	742
hsa-mir-376a-1	4	2	9	12	4	2	24	8	12	11	5	9	22	5	13	42	37	14	40	33	25	2	31	3	11	0	2	7	13	14	3	4	5	2	6	18	3	23	209	0	14	8	2	23	7	2	8	3	0
hsa-mir-376a-2	6	0	9	8	1	3	8	0	5	3	4	4	11	1	7	23	28	6	25	27	8	1	15	2	5	0	1	2	5	16	3	2	1	1	2	3	5	12	159	0	17	4	2	16	0	3	3	3	1
hsa-mir-6817	0	0	0	0	0	0	0	1	1	1	0	0	0	1	0	0	0	0	0	0	1	0	0	0	0	0	0	0	0	0	0	0	1	0	0	0	0	0	0	1	0	0	0	0	0	0	0	0	0
hsa-mir-421	37	8	18	11	9	55	14	29	20	4	24	5	13	11	32	1	27	38	9	26	9	42	31	3	57	21	32	4	11	18	27	48	36	21	21	5	2	24	25	10	11	36	33	52	7	9	30	3	24
hsa-mir-423	571	263	466	534	292	1411	1206	493	507	539	377	399	893	696	656	296	1040	1161	744	509	491	562	570	205	678	1336	452	678	514	578	854	710	1229	509	538	676	517	612	481	769	468	502	900	1013	161	200	724	140	911
hsa-mir-6816	1	0	2	0	0	2	0	0	0	0	0	0	0	0	0	0	0	0	0	0	0	0	0	0	0	1	0	0	0	0	0	0	0	0	0	0	0	0	0	0	0	0	2	0	0	0	0	0	0
hsa-mir-425	844	1016	691	643	303	1569	3151	729	615	1415	371	518	1429	1847	644	210	1314	1457	1403	590	896	466	463	438	2202	1339	648	1072	731	784	2186	314	1549	695	746	1827	179	544	479	1599	1062	592	3715	743	347	511	3781	1027	2496
hsa-mir-424	639	106	117	161	447	141	218	888	953	82	538	173	190	201	212	64	687	526	155	247	195	494	1981	88	197	166	105	52	483	1081	472	254	379	638	79	73	163	252	278	190	188	224	250	1095	241	182	1530	260	604
hsa-mir-4315-2	0	0	0	0	0	0	0	0	0	0	0	0	0	1	0	0	0	0	0	0	0	0	0	0	0	0	0	0	0	0	0	0	0	0	0	0	0	0	0	0	0	0	0	0	0	0	0	0	1
hsa-mir-133b	1657	2	2936	1818	18	80	3699	892	3895	18	4669	3925	2176	10	8	9217	32786	4	12796	51493	3431	2060	7940	26	8	6	90	684	2025	6430	20	18	441	102	114	464	52	72	37749	3910	4016	6	0	1603	35	64	220	4	14
hsa-mir-339	99	60	196	126	80	396	219	181	87	477	63	60	184	285	102	486	187	232	257	135	560	136	206	105	222	156	241	134	139	222	122	139	239	86	139	156	85	162	126	443	102	121	324	144	98	64	575	37	73
hsa-mir-338	3493	219	1761	1024	494	903	4133	1785	755	2579	1425	2272	6945	3906	597	8408	3237	1681	9517	4281	4158	867	5794	1171	569	1091	429	5088	1671	1780	1173	538	1942	847	5032	11251	6485	3298	12629	1474	2950	287	1386	2942	493	341	1055	304	1343
hsa-mir-335	266	34	236	95	559	259	449	167	172	224	406	205	386	187	339	160	380	183	149	481	289	1174	1204	67	1027	665	104	403	226	353	346	147	279	153	210	384	652	604	519	674	266	316	203	734	51	113	195	31	231
hsa-mir-337	181	19	279	116	54	79	251	66	94	181	74	242	363	73	211	638	973	271	960	1117	362	161	885	102	100	28	60	190	256	206	73	57	66	95	111	282	243	305	5456	86	344	75	138	212	64	28	79	62	19
hsa-mir-331	92	44	74	93	97	104	133	78	137	33	122	112	26	85	99	51	153	157	54	92	216	81	254	57	87	179	52	75	108	194	87	194	116	95	61	23	60	141	95	155	87	126	56	187	84	67	141	48	55
hsa-mir-330	295	183	224	79	54	283	295	311	120	87	206	122	141	129	171	29	213	159	76	158	151	200	744	76	101	284	58	29	68	363	113	145	116	309	97	83	54	190	191	249	145	144	201	451	52	42	188	49	175
hsa-mir-4329	0	0	0	0	0	0	0	0	0	0	0	0	0	0	0	0	0	0	0	0	0	0	0	0	0	0	0	0	0	0	0	0	0	0	0	0	0	0	0	0	0	0	0	0	0	0	0	0	0
hsa-mir-4328	0	0	0	0	0	0	0	0	0	0	0	0	0	0	0	0	0	0	0	0	0	0	0	0	0	0	0	0	0	0	0	0	0	0	0	0	0	0	0	0	0	0	0	0	0	0	0	0	0
hsa-mir-3928	5	0	2	1	5	10	2	6	10	2	6	3	0	3	2	0	4	9	0	1	3	7	5	1	0	11	5	4	6	6	6	2	17	4	3	0	4	14	2	3	0	1	10	5	6	4	12	6	6
hsa-mir-4321	0	0	0	0	0	0	0	0	0	0	0	0	0	0	0	0	0	0	0	0	0	0	0	0	0	0	0	0	0	0	0	0	0	0	0	0	0	0	0	0	0	0	0	0	0	0	0	0	0
hsa-mir-4320	0	0	0	0	0	0	0	0	0	0	0	0	0	0	0	0	0	0	0	0	0	0	0	0	0	0	0	0	0	0	0	0	0	0	0	0	0	0	0	0	0	0	0	0	0	0	0	0	0
hsa-mir-4323	0	0	0	0	0	0	0	0	0	0	0	0	0	0	0	0	0	0	0	0	0	0	0	0	0	0	0	0	0	0	0	0	0	0	0	0	0	0	0	0	0	0	0	0	0	0	0	0	0
hsa-mir-4322	0	0	0	0	0	0	0	0	0	0	0	0	0	0	0	0	0	0	0	0	0	0	0	0	0	0	0	0	0	0	0	0	0	0	0	0	0	0	0	0	0	0	0	0	0	0	0	0	0
hsa-mir-4325	0	0	0	0	0	0	0	0	0	0	0	0	0	0	0	0	0	0	0	0	0	0	0	0	0	0	0	0	0	0	0	0	0	0	0	0	0	0	0	0	0	0	0	0	0	0	0	0	0
hsa-mir-4324	0	0	0	0	0	0	0	0	0	0	0	0	0	0	0	0	0	0	0	0	0	0	0	0	0	0	0	0	0	0	0	0	0	0	0	0	0	0	0	0	0	0	0	0	0	0	0	0	0
hsa-mir-4327	0	0	0	0	0	0	0	0	0	0	0	0	0	0	0	0	0	0	0	0	0	0	0	0	0	0	0	0	0	0	0	0	0	0	0	0	0	0	0	0	0	0	0	0	0	0	0	0	0
hsa-mir-4326	15	16	5	24	4	26	94	45	9	20	0	0	40	16	18	2	15	44	24	4	4	31	24	0	0	22	5	9	4	12	19	6	81	6	4	25	10	4	8	62	4	15	48	1	29	7	0	6	20
hsa-mir-3678	6	0	8	1	3	13	2	2	1	1	2	6	1	3	3	3	6	5	5	24	4	2	4	1	0	3	1	1	4	2	2	2	4	4	6	1	1	2	15	5	5	1	0	2	1	0	5	1	3
hsa-mir-3679	0	0	0	0	0	1	1	0	0	0	0	0	0	1	0	0	0	1	0	0	0	0	1	0	1	1	0	1	0	0	0	0	1	0	0	0	1	0	0	1	0	2	0	0	1	0	2	0	0
hsa-mir-3672	0	0	0	0	0	0	0	0	0	0	0	0	0	0	0	0	0	0	0	0	0	0	0	0	0	0	0	0	0	0	0	0	0	0	0	0	0	0	0	0	0	0	0	0	0	0	0	0	0
hsa-mir-3671	0	0	0	0	0	0	0	0	0	0	0	0	0	0	0	0	0	0	0	0	0	0	0	0	0	0	0	0	0	0	0	0	0	0	0	0	0	0	0	0	0	0	0	0	0	0	0	0	0
hsa-mir-3677	23	12	31	16	25	18	31	142	25	5	21	19	11	25	26	5	20	18	3	8	24	22	42	21	61	41	12	2	17	64	32	53	33	18	22	2	4	44	16	83	22	32	70	21	35	8	104	18	23
hsa-mir-3674	0	0	0	0	0	0	0	0	0	0	0	0	0	0	0	0	0	0	0	0	0	0	0	0	0	0	0	0	0	0	0	0	0	0	0	0	0	0	0	0	0	0	0	0	0	0	0	0	0
hsa-mir-3675	0	0	0	0	0	0	0	0	0	0	0	0	0	0	0	0	0	0	0	0	0	0	0	0	0	2	0	0	0	0	0	0	0	0	0	0	0	0	0	0	0	0	0	0	0	0	0	0	0
hsa-mir-4453	1	0	1	1	0	0	0	3	1	0	1	2	1	2	1	0	5	1	0	2	0	1	0	0	0	1	0	0	0	3	0	1	1	0	3	0	0	5	0	0	0	0	2	0	0	2	0	4	0
hsa-mir-4452	0	0	0	0	0	0	0	0	0	0	2	0	0	0	0	0	0	0	0	0	0	0	0	0	0	0	0	0	0	0	0	0	0	0	0	0	0	0	0	0	0	0	0	0	0	0	0	0	0
hsa-mir-4451	0	0	0	0	1	0	0	0	2	0	0	1	0	1	0	0	0	0	0	1	1	0	0	0	0	0	0	0	2	0	0	6	0	0	2	0	0	1	0	0	2	1	0	0	2	0	0	0	0
hsa-mir-4450	0	0	0	0	0	0	0	0	0	0	0	0	0	0	0	0	0	0	0	0	0	0	0	0	0	0	0	0	0	0	0	0	0	0	0	0	0	0	0	0	0	0	0	0	0	0	0	0	0
hsa-mir-4435-1	0	0	0	0	1	1	1	6	1	0	0	0	0	0	1	0	0	0	0	1	0	0	0	0	1	0	1	0	0	0	1	0	1	0	0	0	0	0	0	1	0	1	1	1	1	0	0	0	2
hsa-mir-4456	0	0	0	0	0	0	0	0	0	0	0	0	0	0	0	0	0	0	0	0	0	0	0	0	0	0	0	0	0	0	0	0	0	0	0	0	0	0	0	0	0	0	0	0	0	0	0	0	0
hsa-mir-4455	0	0	0	0	0	0	0	0	0	0	0	0	0	0	0	0	0	0	0	0	0	0	0	0	0	0	0	0	0	0	0	0	0	0	0	0	0	0	0	0	0	0	0	0	0	0	0	0	0
hsa-mir-4435-2	0	1	0	1	2	1	0	4	0	0	0	0	0	0	0	0	0	1	0	1	0	0	1	0	2	0	1	0	0	1	0	1	3	1	0	0	0	0	0	1	0	1	1	0	0	0	1	0	2
hsa-mir-4459	0	0	0	0	0	0	0	0	0	0	0	0	0	0	0	0	0	0	0	0	0	0	0	0	0	0	0	0	0	0	0	0	0	0	0	0	0	0	0	0	0	0	0	0	0	0	0	0	0
hsa-mir-4458	0	0	1	0	0	1	0	0	0	0	0	0	0	0	0	0	2	0	0	0	1	0	1	0	0	0	0	0	0	0	0	2	0	0	1	0	0	0	0	1	2	0	0	0	0	0	0	0	1
hsa-mir-33a	50	13	74	59	101	72	124	97	99	37	66	173	10	154	53	203	84	52	24	11	317	69	152	105	155	195	107	57	186	113	131	144	76	46	157	40	113	146	64	107	204	116	98	89	56	76	286	94	148
hsa-mir-33b	5	1	12	5	11	21	21	11	12	3	7	19	0	25	12	8	28	8	0	8	38	9	7	13	14	27	9	15	8	10	5	27	4	9	28	1	34	32	10	10	24	19	15	21	22	18	16	8	10
hsa-mir-25	40616	12421	44756	24547	21085	57219	93985	25722	19588	27242	35306	23573	78562	48634	54316	16773	68329	33150	52101	41912	26746	54199	43826	20722	67202	32467	40248	16021	22000	39466	25030	23140	33492	29359	27354	63493	21055	44368	49212	31047	29664	17122	132788	43947	8670	18113	53765	5160	15479
hsa-mir-21	3152515	722465	1425072	602905	603629	1366191	2709261	736133	1091290	767411	1730506	309829	1941318	2006160	2160675	123647	932194	1654098	391074	157323	993857	1702010	2993198	233212	490578	3183405	1902169	331921	1230426	1587050	1827812	1018497	1425617	3143138	488536	412664	163723	1349332	404263	1146223	337945	1040080	793271	3370693	419461	624166	1080942	205130	1020700
hsa-mir-22	919790	156780	563479	417872	232916	593759	1198344	506338	436042	428904	723512	352530	771351	499062	617322	718375	1244908	935770	1252991	1388329	817929	475673	1447653	172945	273934	567321	793128	526342	586047	591491	490389	391868	686863	665510	442496	430071	344915	662236	1804629	516165	370056	270748	311112	1094620	181479	163007	294536	68444	295315
hsa-mir-28	26072	5438	21807	14835	7245	14680	49891	10443	9318	14257	13687	13648	27451	15274	22478	11171	19636	19573	17723	27130	13490	22602	19437	9896	9597	27580	9848	8461	10570	20383	9441	10700	15279	12269	8651	17888	14082	23380	29380	13163	13466	33772	14485	18228	6046	10409	15773	3242	5483
hsa-mir-4472-2	0	0	0	0	0	0	0	0	0	0	0	0	0	0	0	0	0	0	0	0	0	0	0	0	0	0	0	0	0	0	0	0	0	0	0	0	0	0	0	0	0	0	0	0	0	0	0	0	0
hsa-mir-5692c-2	0	0	0	0	0	0	0	0	0	0	0	0	0	0	0	0	0	0	0	0	0	0	0	0	0	0	0	0	0	0	0	0	0	0	0	0	0	0	0	0	0	0	0	0	0	0	0	0	0
hsa-mir-5692c-1	0	0	0	0	0	0	0	0	0	0	0	0	0	0	0	0	0	0	0	0	0	0	1	0	0	0	0	0	1	0	0	0	0	0	0	0	0	0	0	0	0	0	0	0	0	0	0	0	0
hsa-mir-4472-1	0	0	0	0	0	0	0	0	0	0	0	0	0	0	0	0	0	0	0	0	0	0	0	0	0	0	0	0	0	0	0	0	0	0	0	0	0	0	0	0	0	0	0	0	0	0	0	0	0
hsa-mir-500b	39	16	30	37	6	55	85	8	13	93	15	15	122	97	40	20	92	53	66	54	60	35	40	17	48	47	15	31	29	39	31	10	85	30	25	74	17	47	37	20	24	17	22	79	10	13	54	14	59
hsa-mir-135a-2	1	0	2	0	0	0	3	1	0	22	1	24	1	9	0	0	2	0	87	2	5	0	2	0	0	0	0	13	25	0	0	0	0	0	11	20	43	11	15	0	22	0	0	0	0	0	0	0	0
hsa-mir-146a	850	391	988	78	264	1247	549	193	945	1168	313	401	2010	3370	798	141	1007	770	942	164	906	637	337	343	191	647	211	355	182	1612	618	506	587	1211	874	328	817	7160	3548	798	1145	335	557	990	169	324	976	201	1888
hsa-mir-4519	0	0	0	0	3	0	0	0	0	0	0	0	0	0	0	0	0	0	0	0	0	0	0	0	0	0	0	0	0	0	0	0	0	1	0	0	2	0	1	0	0	0	0	1	0	0	1	0	0
hsa-mir-4457	0	0	0	0	0	0	0	0	0	0	0	0	0	0	1	0	0	0	0	0	0	0	0	0	0	0	0	0	0	0	0	0	0	0	0	0	0	0	0	0	0	0	0	0	0	0	0	0	1
hsa-mir-146b	5302	1816	3071	1303	1585	7999	9074	3078	2303	3486	2834	1003	17151	6678	3845	292	1875	6147	2656	2740	3126	4094	4261	1688	1244	3705	1824	2773	2027	2905	1710	2649	3220	2726	1265	1209	612	12954	1493	6215	1410	2325	2299	7060	581	1221	3104	349	4877
hsa-mir-920	0	0	0	0	0	0	0	0	0	0	0	0	0	0	0	0	0	0	0	0	0	0	0	0	0	0	0	0	0	0	0	0	0	0	0	0	0	0	0	0	0	0	0	0	0	0	0	0	0
hsa-mir-921	0	0	0	0	0	0	0	0	0	0	0	0	0	0	0	0	0	0	0	0	0	0	0	0	0	0	0	0	0	0	0	0	0	0	0	0	0	0	0	0	0	0	0	0	0	0	0	0	0
hsa-mir-922	0	0	0	0	0	0	0	0	0	0	0	0	0	0	0	0	1	0	0	0	0	0	0	0	0	0	0	0	0	0	0	1	0	0	0	0	0	0	0	0	0	0	0	0	0	0	0	0	0
hsa-mir-4454	4	0	2	0	1	2	1	1	1	1	3	3	4	5	0	0	0	0	1	0	2	0	11	2	0	8	1	0	4	3	11	11	4	1	5	1	1	1	20	1	10	0	5	0	1	3	3	2	0
hsa-mir-924	0	0	0	0	0	0	0	0	0	0	0	0	0	0	0	0	0	0	0	0	0	0	0	0	0	0	0	0	0	0	0	0	0	0	0	0	0	0	0	0	0	0	0	0	0	0	0	0	0
hsa-mir-6511a-2	0	0	0	0	0	0	0	0	0	0	0	0	0	0	0	0	0	0	0	0	0	0	0	0	0	0	0	0	0	0	0	0	0	0	0	0	0	0	0	0	0	0	0	0	0	0	0	0	0
hsa-mir-6511a-3	0	0	0	0	0	0	0	0	0	0	0	0	0	0	0	0	0	0	0	0	0	0	0	0	0	0	0	0	0	0	0	0	0	0	0	0	0	0	0	0	0	0	0	0	0	0	0	0	0
hsa-mir-6511a-1	0	0	0	0	0	0	0	0	0	0	0	0	0	0	0	0	0	0	0	0	0	0	0	0	0	0	0	0	0	0	0	0	0	0	0	0	0	0	0	0	0	0	0	0	0	0	0	0	0
hsa-mir-6511a-4	0	0	0	0	0	0	0	0	0	0	0	0	0	0	0	0	0	0	0	0	0	0	0	0	0	0	0	0	0	0	0	0	0	0	0	0	0	0	0	0	0	0	0	0	0	0	0	0	0
hsa-mir-2053	0	0	0	0	0	0	0	0	0	0	0	0	0	0	0	0	0	0	0	0	0	0	0	0	0	0	0	0	0	0	0	0	0	0	0	0	0	0	0	0	0	0	0	0	0	0	0	0	0
hsa-mir-2052	0	0	0	0	0	0	0	0	0	0	0	0	0	0	0	0	0	0	0	0	0	0	0	0	0	0	0	0	0	0	0	0	0	0	0	0	0	0	0	0	0	0	0	0	0	0	0	0	0
hsa-mir-2054	0	0	0	0	0	0	0	0	0	0	0	0	0	0	0	0	0	0	0	0	0	0	0	0	0	0	0	0	0	0	0	0	0	0	0	0	0	0	0	0	0	0	0	0	0	0	0	0	0
hsa-mir-4258	0	0	0	0	0	0	0	0	0	0	0	0	0	0	0	0	0	0	0	0	0	0	0	0	0	0	0	0	0	0	0	0	0	0	0	0	0	0	0	0	0	0	0	0	0	0	0	0	0
hsa-mir-514a-2	2	0	100	3	3	2	12	136	4	9	1	0	21	2	69	3	3	2	12	2	5	6	224	10	0	166	1	15	1	11	1	0	4	0	6	33	0	0	14	2	161	15	15	88	6	2	1	0	0
hsa-mir-514a-3	2	1	95	1	0	3	10	119	1	10	1	8	31	6	56	3	2	0	14	5	7	7	226	14	0	155	1	17	4	6	0	0	5	3	8	23	0	2	12	2	153	18	17	98	11	3	3	0	1
hsa-mir-514a-1	0	3	73	0	0	2	16	130	1	8	3	5	40	8	45	1	7	1	8	5	5	4	215	17	0	187	1	21	5	7	0	1	6	2	8	14	1	0	8	1	163	20	21	77	9	0	1	0	4
hsa-mir-548d-2	0	0	1	1	0	2	1	1	0	0	2	1	3	1	0	0	0	1	0	0	1	1	2	0	1	0	0	3	0	0	0	1	0	2	0	0	0	1	0	0	2	0	1	4	0	0	4	0	2
hsa-mir-548d-1	0	0	0	0	1	0	3	0	0	0	0	2	0	0	0	0	0	1	2	0	1	1	1	1	1	0	1	1	0	0	0	0	0	2	0	0	0	0	0	0	0	0	2	1	0	0	5	0	1
hsa-mir-3687-1	0	0	0	0	0	0	0	0	0	0	0	0	0	0	0	0	0	0	0	0	0	0	0	0	0	0	0	0	0	0	0	0	0	0	0	0	0	0	0	0	0	0	0	0	0	0	0	0	0
hsa-mir-92b	551	441	397	479	526	994	992	796	489	877	491	234	126	232	670	45	917	380	110	246	700	662	694	130	255	744	408	306	358	563	970	892	526	406	326	180	81	283	357	619	245	1117	1077	871	160	91	399	154	237
hsa-mir-3687-2	0	0	0	0	0	0	0	0	0	0	0	0	0	0	0	0	0	0	0	0	0	0	0	0	0	0	0	0	0	0	0	0	0	0	0	0	0	0	0	0	0	0	0	0	0	0	0	0	0
hsa-mir-6724-2	0	0	0	0	0	0	0	0	0	0	0	0	0	0	0	0	0	0	0	0	0	0	0	0	0	0	0	0	0	0	0	0	0	0	0	0	0	0	0	0	0	0	0	0	0	0	0	0	0
hsa-mir-6724-3	0	0	0	0	0	0	0	0	0	0	0	0	0	0	0	0	0	0	0	0	0	0	0	0	0	0	0	0	0	0	0	0	0	0	0	0	0	0	0	0	0	0	0	0	0	0	0	0	0
hsa-mir-6724-1	0	0	0	0	0	0	0	0	0	0	0	0	0	0	0	0	0	0	0	0	0	0	0	0	0	0	0	0	0	0	0	0	0	0	0	0	0	0	0	0	0	0	0	0	0	0	0	0	0
hsa-mir-6724-4	0	0	0	0	0	0	0	0	0	0	0	0	0	0	0	0	0	0	0	0	0	0	0	0	0	0	0	0	0	0	0	0	0	0	0	0	0	0	0	0	0	0	0	0	0	0	0	0	0
hsa-mir-656	9	4	5	2	0	10	8	4	5	4	1	9	23	6	5	15	31	8	11	11	5	3	9	4	5	2	2	6	8	13	7	2	0	6	5	9	8	4	55	3	12	5	2	16	3	0	0	0	0
hsa-mir-657	0	0	0	0	0	0	0	0	0	0	0	0	0	0	0	0	0	0	0	0	0	0	0	0	0	0	0	0	0	0	0	0	0	0	0	0	0	0	0	0	0	0	0	0	0	0	0	0	0
hsa-mir-654	390	37	405	164	167	181	206	96	155	155	133	194	262	73	392	300	2189	184	229	977	369	273	405	194	128	54	77	126	413	302	122	218	69	239	184	106	313	689	4260	86	339	176	167	250	86	26	95	71	12
hsa-mir-655	22	7	29	10	10	3	38	6	10	23	6	13	65	13	20	62	58	22	147	100	31	19	66	3	7	3	4	17	20	26	3	7	10	15	4	38	26	18	552	9	24	6	10	35	8	4	14	5	4
hsa-mir-652	125	39	118	116	74	173	185	192	100	43	174	107	74	111	104	21	347	221	65	177	118	169	289	73	108	320	51	105	96	114	136	163	128	158	191	69	69	200	110	151	111	157	152	134	64	24	208	23	80
hsa-mir-653	25	3	86	1	0	23	31	8	14	33	26	34	27	36	27	76	201	17	183	95	47	77	104	16	5	29	16	94	33	34	28	9	32	28	63	27	31	30	169	6	41	5	7	19	4	13	8	5	21
hsa-mir-650	0	0	0	0	0	1	0	0	0	0	0	0	0	0	0	0	0	0	0	0	0	0	0	0	0	0	0	0	0	0	0	0	0	0	0	0	0	0	0	0	0	0	0	0	0	0	0	0	0
hsa-mir-651	17	1	8	5	1	11	36	22	6	11	8	21	12	24	32	16	21	37	28	10	27	7	44	3	19	13	18	9	28	15	17	10	17	13	25	13	9	14	30	17	12	143	8	33	8	5	21	3	10
hsa-mir-1182	0	0	0	0	1	1	0	0	0	0	0	0	0	0	0	0	0	0	0	0	0	0	1	0	0	0	0	0	0	0	0	0	0	0	0	0	0	0	0	0	0	0	1	0	0	0	0	0	0
hsa-mir-1183	0	0	0	0	0	0	0	0	0	0	0	0	0	0	0	0	0	0	0	0	0	0	0	0	0	0	0	0	0	0	0	0	0	0	0	0	0	0	0	0	0	0	0	0	0	0	0	0	0
hsa-mir-1180	72	17	48	91	56	167	90	144	50	142	103	74	21	33	144	38	151	106	33	99	71	69	91	38	401	205	83	66	50	84	68	58	46	50	80	43	19	71	71	114	54	50	529	136	21	8	54	10	33
hsa-mir-1181	0	0	1	2	5	0	0	3	2	0	4	2	0	0	4	0	6	0	1	6	1	2	0	0	1	4	1	0	3	0	0	4	3	0	1	0	3	6	4	1	2	1	0	2	2	2	0	0	0
hsa-mir-6758	0	0	0	0	0	0	1	0	1	1	0	0	1	0	0	0	2	2	0	4	1	0	0	0	5	0	0	0	0	0	0	1	0	0	0	0	0	0	1	1	1	1	0	3	0	0	0	0	0
hsa-mir-6759	0	0	0	0	0	0	0	0	0	0	0	0	0	0	0	0	0	0	0	0	0	0	0	0	0	0	0	0	0	0	0	0	0	0	0	0	0	0	0	0	0	0	0	0	0	0	0	0	0
hsa-mir-6752	0	0	0	0	0	0	0	0	0	0	0	0	0	1	0	0	0	0	0	0	0	0	0	0	0	0	0	0	0	0	0	0	0	0	0	0	0	0	1	0	0	0	0	0	0	0	0	0	0
hsa-mir-6753	0	1	0	2	0	0	1	0	0	0	0	0	0	0	0	0	0	0	0	0	0	1	0	0	0	0	0	1	0	0	0	1	0	0	0	0	0	1	0	0	0	0	2	0	0	0	1	0	0
hsa-mir-6750	0	0	0	0	1	1	0	0	0	0	0	0	0	0	0	0	0	1	0	1	1	0	0	0	1	0	1	0	0	1	0	0	0	0	0	0	1	1	0	0	1	1	0	1	0	0	0	0	0
hsa-mir-6751	0	0	0	0	0	0	0	1	0	0	0	0	0	0	0	0	0	1	2	0	1	1	0	0	0	1	0	0	0	0	0	0	0	0	0	1	0	0	0	0	0	0	1	2	0	0	1	0	0
hsa-mir-6756	0	0	0	0	0	0	0	0	0	0	0	0	0	0	0	0	0	0	0	0	0	0	0	1	0	0	0	0	0	1	0	0	0	0	0	0	0	0	1	0	0	0	0	0	0	0	0	0	0
hsa-mir-6757	0	0	0	0	0	0	1	0	0	0	0	0	0	0	1	0	0	1	1	0	0	1	0	0	0	1	0	0	1	0	0	0	0	0	0	0	0	0	0	0	0	0	0	3	0	0	0	0	0
hsa-mir-6754	0	0	0	0	0	0	2	1	0	0	0	0	0	0	0	0	1	3	0	0	0	2	0	0	2	1	1	0	0	0	0	0	1	0	0	0	0	0	0	1	0	0	0	0	0	0	1	0	0
hsa-mir-6755	3	2	10	2	2	5	5	13	5	1	1	3	0	2	9	0	11	15	3	8	5	3	11	0	5	8	5	1	7	3	3	2	10	7	6	2	3	6	5	3	5	5	16	4	0	0	11	0	8
hsa-mir-1298	0	0	0	0	0	0	1	0	1	0	0	1	0	0	0	0	0	0	0	2	0	1	1	0	0	0	0	8	0	2	1	0	0	0	3	3	2	0	3	0	0	1	0	0	1	0	0	0	0
hsa-mir-1299	0	0	0	0	0	0	0	0	0	0	0	0	0	0	0	0	0	0	0	0	0	0	0	0	0	0	0	0	0	0	0	0	0	0	0	0	0	0	0	0	0	0	0	0	0	0	0	0	0
hsa-mir-1292	1	0	0	2	4	7	2	5	1	2	2	0	2	2	4	0	2	10	0	1	1	7	3	1	1	5	0	2	6	1	2	2	3	0	0	3	1	1	1	9	2	3	3	2	0	0	5	1	3
hsa-mir-1293	12	94	14	120	74	16	41	76	5	0	71	23	10	119	51	5	10	14	16	1	10	26	103	8	17	107	64	13	50	120	233	127	319	23	11	15	1	0	0	115	25	6	145	13	98	44	78	47	78
hsa-mir-1290	0	0	0	0	0	0	0	0	0	0	1	0	0	0	0	0	0	0	0	2	0	0	0	1	0	0	0	0	0	0	0	0	0	0	0	0	0	0	0	0	0	0	1	0	0	0	0	0	0
hsa-mir-1291	0	0	1	1	1	7	5	1	2	2	2	2	2	4	2	1	1	0	0	2	2	1	1	1	7	0	2	6	7	3	2	3	2	1	0	4	1	1	0	7	1	0	4	1	1	0	11	0	2
hsa-mir-1296	19	5	21	32	6	34	18	15	38	15	19	30	30	15	26	31	61	24	78	63	23	13	32	10	11	21	26	13	19	31	21	15	19	11	13	12	33	22	52	18	10	33	52	41	6	1	31	3	7
hsa-mir-1297	0	0	0	0	0	0	0	0	1	0	0	0	0	0	0	0	0	0	0	0	0	0	0	0	0	0	0	0	0	0	0	0	0	0	0	0	0	0	0	0	0	0	0	0	0	0	0	0	0
hsa-mir-1294	2	0	2	2	0	1	0	2	1	0	0	0	0	1	0	1	24	0	4	6	1	0	2	0	0	1	1	0	1	2	3	3	1	2	7	1	1	5	1	0	3	1	4	1	1	1	2	0	0
hsa-mir-5089	0	0	2	0	0	0	0	0	0	0	2	9	0	0	1	1	4	0	4	1	0	0	0	3	0	0	1	1	0	0	0	1	0	0	8	3	0	0	0	1	9	0	1	0	1	0	0	0	0
hsa-mir-5088	0	0	0	0	0	1	1	0	0	0	0	0	0	0	0	0	0	0	0	0	0	0	0	0	2	0	0	0	0	0	0	0	0	0	0	0	0	0	1	0	0	0	0	0	0	0	0	0	0
hsa-mir-5087	0	0	0	0	0	0	0	0	0	0	0	1	0	0	0	0	0	0	0	0	0	1	0	0	0	0	0	0	1	0	0	0	0	0	0	0	0	0	1	0	0	0	0	0	0	0	0	0	0
hsa-mir-548f-4	0	0	0	0	0	0	0	0	0	0	0	0	0	0	0	0	0	0	0	0	0	1	0	0	0	1	0	0	0	0	0	0	0	0	0	0	0	0	0	0	0	0	0	0	0	0	0	0	1
hsa-mir-1343	2	2	1	2	0	2	6	6	1	5	2	1	2	0	5	1	4	3	1	0	4	1	2	0	7	0	3	2	2	3	0	0	9	0	1	2	2	1	6	3	0	2	3	9	2	0	2	0	4
hsa-mir-548x-2	0	0	0	0	0	0	0	0	0	0	0	0	0	0	0	0	0	0	0	0	0	0	0	0	0	0	0	0	0	0	0	0	0	0	0	0	0	0	0	0	0	0	0	0	0	0	0	0	0
hsa-mir-548f-5	0	0	0	0	0	0	0	0	0	0	0	0	0	0	0	0	0	0	0	0	0	0	0	0	0	0	0	0	0	0	0	0	0	0	0	0	0	0	0	0	0	0	0	0	0	0	0	0	0
hsa-mir-548f-1	0	2	1	3	3	0	3	21	5	0	11	0	0	0	0	0	0	5	0	0	0	8	0	0	2	78	0	0	0	3	0	1	1	0	0	0	0	1	1	22	0	0	5	7	1	0	6	0	39
hsa-mir-548f-2	0	0	0	0	0	0	0	0	0	0	0	0	0	0	0	0	0	0	0	0	0	0	0	0	0	0	0	0	0	0	0	0	0	0	0	0	0	0	0	0	0	0	0	0	0	0	0	0	0
hsa-mir-548f-3	0	0	0	0	0	0	0	0	0	0	0	0	0	0	0	0	0	0	0	0	0	0	0	0	0	0	0	0	0	0	0	0	0	0	0	0	0	0	0	0	0	0	0	0	0	0	0	0	0
hsa-mir-432	102	20	60	35	15	68	160	45	49	41	51	61	91	23	74	67	274	123	161	175	61	80	175	31	39	16	21	65	124	36	51	43	41	37	53	83	109	137	824	38	63	32	32	108	9	6	25	16	8
hsa-mir-433	6	0	6	6	4	3	9	3	3	6	3	7	9	1	7	10	31	10	17	26	15	5	14	3	2	1	1	1	12	3	2	6	1	6	5	16	17	24	206	0	10	3	4	9	2	0	1	1	1
hsa-mir-3202-2	0	0	0	1	0	0	0	0	0	0	0	0	0	1	0	0	0	0	0	0	0	0	0	1	0	0	0	0	1	0	0	0	0	0	0	0	0	0	1	0	0	0	0	0	0	0	0	0	0
hsa-mir-431	86	28	106	37	34	68	160	85	48	60	49	49	188	39	126	264	315	139	348	331	131	127	240	43	42	27	29	63	133	63	51	133	33	71	24	121	70	159	1846	69	69	41	39	126	18	5	28	33	6
hsa-mir-8485	0	0	0	0	0	0	0	0	0	0	0	0	0	0	0	0	0	0	0	0	0	0	0	0	0	0	0	0	0	0	0	0	0	0	0	0	0	0	0	0	0	0	0	0	0	0	0	0	0
hsa-mir-196b	162	25	33	38	143	1409	714	662	288	23	185	12	57	280	593	25	67	986	53	10	145	1472	365	51	291	1823	723	159	52	403	534	392	983	81	118	10	12	63	15	189	25	1962	435	1927	2080	1626	235	732	1703
hsa-mir-4260	0	0	0	0	0	0	0	0	0	0	0	0	0	0	0	0	0	0	0	0	0	0	0	0	0	0	0	0	0	0	0	0	0	0	0	0	0	0	0	0	0	0	0	0	0	0	0	0	0
hsa-mir-4261	0	0	0	0	0	0	0	0	0	0	0	0	0	0	0	0	0	0	0	0	0	0	0	0	0	0	0	0	0	0	0	0	0	0	0	0	0	0	0	0	0	0	0	0	0	0	0	0	0
hsa-mir-4262	0	0	0	0	0	0	0	0	0	0	0	0	0	0	0	0	0	0	0	0	0	0	0	0	0	0	0	0	0	0	0	0	0	0	0	0	0	0	0	0	0	0	0	0	0	0	0	0	0
hsa-mir-4263	0	0	0	0	0	0	0	0	0	0	0	0	0	0	0	0	0	0	0	0	0	0	0	0	0	0	0	0	0	0	0	0	0	0	0	0	0	0	0	0	0	0	0	0	0	0	0	0	0
hsa-mir-4264	0	0	0	0	0	0	0	0	0	0	0	0	0	0	0	0	0	0	0	0	0	0	0	0	0	0	0	0	0	0	0	0	0	0	0	0	0	0	0	0	0	0	0	0	0	0	0	0	0
hsa-mir-548aj-1	0	0	0	0	0	0	0	0	0	0	0	0	0	0	0	0	0	0	0	0	0	0	0	0	0	0	0	0	0	0	0	0	0	0	0	0	0	0	0	0	0	0	0	0	0	0	0	0	0
hsa-mir-4266	0	0	0	0	0	0	0	0	0	0	0	0	0	0	0	0	0	0	0	0	0	0	0	0	0	0	0	0	0	0	0	0	0	0	0	0	0	0	0	0	0	0	0	0	0	0	0	0	0
hsa-mir-4267	0	0	0	0	0	0	0	0	0	0	0	0	0	0	0	0	0	0	0	0	0	0	0	0	0	0	0	0	0	0	0	0	0	0	0	0	0	0	0	0	0	0	0	0	0	0	0	0	0
hsa-mir-4268	0	0	0	0	0	0	0	0	0	0	0	0	0	0	0	0	0	0	0	0	0	0	0	0	0	0	0	0	0	0	0	0	0	0	0	0	0	0	0	0	0	0	0	0	0	0	0	0	0
hsa-mir-4269	0	0	0	0	0	0	0	0	0	0	0	0	0	0	0	0	0	0	0	0	0	0	0	0	0	0	0	0	0	0	0	0	0	0	0	0	0	0	0	0	0	0	0	0	0	0	0	0	0
hsa-mir-3119-2	0	0	0	0	0	0	0	0	0	0	0	0	0	0	0	0	0	0	0	0	0	0	0	0	0	0	0	0	0	0	0	0	0	0	0	0	0	1	0	0	0	0	0	0	0	0	0	0	0
hsa-mir-3119-1	0	0	0	0	0	0	0	0	0	0	0	0	0	0	0	0	0	0	0	0	0	0	0	0	0	0	0	0	0	0	0	0	0	0	0	0	0	0	0	0	0	0	0	0	0	0	0	0	0
hsa-mir-326	50	28	50	12	19	35	15	23	31	6	29	27	3	15	10	8	92	26	13	66	48	25	38	20	38	15	22	29	12	54	15	25	20	29	28	8	27	99	99	52	29	13	33	35	1	2	18	7	11
hsa-mir-324	117	53	126	114	56	279	227	290	108	134	154	129	112	167	130	165	164	504	75	87	252	152	267	93	385	477	122	127	119	184	223	139	193	79	185	96	80	191	100	224	113	116	334	282	72	45	286	70	126
hsa-mir-325	0	0	0	0	0	0	0	0	0	0	0	0	0	0	0	0	0	0	0	0	0	0	0	0	0	0	0	0	0	0	0	0	0	0	0	0	0	0	0	0	0	0	0	0	0	0	0	0	0
hsa-mir-328	70	28	76	17	16	116	166	72	44	98	39	93	56	37	93	139	136	229	124	194	209	113	164	35	27	71	34	234	45	82	34	29	88	39	55	54	174	209	185	55	45	31	180	136	17	12	39	19	71
hsa-mir-5583-1	0	0	0	0	0	0	0	0	0	0	0	0	0	0	0	0	0	0	0	0	0	0	0	0	0	0	0	0	0	0	0	0	0	0	0	0	0	0	0	0	0	0	0	0	0	0	1	0	0
hsa-mir-5583-2	0	0	0	0	0	0	0	0	0	0	0	0	0	0	0	0	0	0	0	0	0	0	0	0	0	0	0	0	0	0	0	0	0	0	1	0	0	0	0	0	0	0	0	0	0	0	0	0	0
hsa-mir-4686	1	0	0	0	0	0	0	0	0	0	0	0	0	0	0	0	0	0	0	0	0	0	0	0	0	0	0	0	0	0	0	0	0	0	0	0	0	0	0	0	0	0	0	0	0	0	0	0	0
hsa-mir-4687	10	0	2	2	3	1	2	2	1	0	0	5	0	1	7	0	1	1	0	2	1	2	0	1	5	0	3	1	1	2	6	0	1	2	4	1	0	0	1	2	3	6	4	1	2	0	2	0	1
hsa-mir-4684	0	0	0	0	1	0	0	1	0	0	0	0	0	0	0	0	0	0	0	0	0	0	1	0	0	0	0	0	0	0	0	2	0	0	1	0	0	0	0	1	0	1	0	0	0	1	0	0	1
hsa-mir-4685	1	2	1	0	0	2	2	0	0	0	0	0	0	0	1	1	1	0	0	0	3	1	0	0	3	3	0	1	2	2	0	2	0	1	2	1	1	1	1	0	1	2	1	1	0	1	1	0	1
hsa-mir-4682	0	0	0	0	0	0	0	0	0	0	0	0	0	0	0	0	0	0	0	0	0	0	0	0	0	0	0	0	0	0	0	0	0	0	0	0	0	0	0	0	0	0	0	0	0	0	0	0	0
hsa-mir-4683	0	0	0	0	0	0	0	0	0	0	0	0	1	1	0	2	0	0	1	2	0	0	1	0	0	0	0	0	0	0	0	1	0	0	0	0	2	1	0	0	1	0	0	4	0	0	0	0	0
hsa-mir-4680	3	0	1	1	0	0	0	0	0	0	0	0	1	1	0	0	0	0	1	0	0	0	2	0	1	1	0	1	3	0	0	1	0	1	0	0	0	0	0	0	0	0	1	0	0	0	0	0	2
hsa-mir-4681	0	0	0	0	0	0	0	0	0	0	0	1	0	0	0	0	1	0	0	0	0	0	0	0	0	0	0	0	0	0	0	0	0	0	0	0	0	0	0	0	0	0	0	0	1	0	0	0	0
hsa-mir-3074	6	7	6	7	5	50	21	9	4	9	12	4	10	18	17	10	10	14	7	16	20	21	18	14	23	10	1	10	7	25	4	12	22	11	10	14	17	42	14	14	4	7	5	22	10	13	85	6	11
hsa-mir-4688	1	0	0	0	0	0	0	0	0	0	0	0	0	0	0	0	0	0	0	0	0	0	0	0	0	0	0	0	0	0	0	0	0	0	0	0	0	0	0	0	0	0	0	0	0	0	1	0	0
hsa-mir-4689	0	0	0	1	0	0	0	0	1	0	0	0	1	0	0	0	0	2	0	0	0	0	0	0	1	0	0	0	0	0	0	0	0	0	0	0	0	0	0	0	0	0	0	0	0	0	0	0	0
hsa-mir-3665	0	0	0	0	0	0	0	0	0	0	0	0	0	0	0	0	0	0	0	0	0	0	0	0	0	0	0	0	0	0	0	0	0	0	0	0	0	0	0	0	0	0	0	0	0	0	0	0	0
hsa-mir-3664	2	0	0	2	0	0	1	1	0	2	1	1	0	0	0	0	0	1	0	0	0	0	2	0	0	0	1	0	0	1	0	0	1	0	0	0	3	2	3	0	0	0	4	2	9	1	9	1	0
hsa-mir-3667	0	0	0	0	1	0	0	0	0	0	0	0	0	1	0	0	0	0	0	1	0	0	0	0	0	0	1	0	0	1	1	1	0	2	0	0	0	1	0	0	0	0	0	1	0	0	0	0	0
hsa-mir-3666	0	0	0	0	0	0	0	0	0	0	0	0	0	0	0	0	0	0	0	0	0	0	0	0	0	0	0	0	0	0	0	0	0	0	0	0	0	0	0	0	0	0	0	0	0	0	0	0	0
hsa-mir-3661	0	0	0	0	1	0	0	1	0	1	1	0	1	1	0	0	0	0	0	0	0	0	0	0	0	0	1	0	0	0	1	0	2	0	0	0	0	0	0	0	0	0	0	0	0	0	0	0	0
hsa-mir-3660	0	0	0	0	0	0	4	0	0	0	0	0	0	0	0	0	0	0	0	0	0	0	0	0	0	0	5	0	0	0	0	1	0	0	0	0	0	0	0	0	0	2	0	4	0	0	0	0	1
hsa-mir-3663	0	0	0	0	0	0	0	0	0	0	0	0	0	0	8	0	0	0	0	0	0	0	1	0	0	0	0	0	0	0	0	0	0	0	0	0	0	0	0	0	0	0	1	0	0	1	0	0	7
hsa-mir-3662	0	0	3	4	3	6	9	7	0	2	1	1	10	8	5	0	1	3	1	0	1	6	0	1	1	8	1	1	2	2	7	9	29	2	1	5	0	2	1	8	1	2	8	2	9	2	21	1	18
hsa-mir-4466	1	0	0	0	0	1	0	0	0	0	2	0	0	0	0	0	0	0	0	0	0	0	1	0	0	0	0	0	0	0	0	0	0	2	0	0	0	0	0	1	0	1	0	0	0	0	0	0	0
hsa-mir-4467	0	0	0	0	0	0	0	0	0	0	0	0	0	0	0	0	0	0	0	0	0	0	1	0	0	0	0	0	0	0	0	0	0	1	0	0	0	0	0	0	0	0	0	0	0	0	0	0	0
hsa-mir-4464	0	0	0	0	0	0	0	0	0	0	0	0	0	0	0	0	0	0	0	0	0	0	0	0	0	0	0	0	0	0	0	0	0	0	0	0	0	0	0	0	0	0	0	0	0	0	0	0	0
hsa-mir-4465	0	0	0	0	0	0	0	0	0	0	0	0	0	0	0	0	0	0	0	1	0	0	0	0	0	0	0	0	0	0	0	0	0	0	0	0	0	0	0	0	0	0	0	0	0	0	0	0	0
hsa-mir-4462	0	0	0	0	0	0	0	0	0	0	0	0	0	0	0	0	0	0	0	0	0	0	0	0	0	0	0	0	0	0	0	0	0	0	0	0	0	0	0	0	0	0	0	0	0	0	0	0	0
hsa-mir-4463	0	0	0	0	0	0	0	0	0	0	0	0	0	0	0	0	0	0	0	0	0	0	0	0	0	0	0	0	0	0	0	0	0	0	0	0	0	0	0	0	0	0	0	0	0	0	0	0	0
hsa-mir-4460	0	0	0	0	0	0	0	0	0	0	0	0	0	0	0	0	0	0	0	0	0	0	0	0	0	0	0	0	0	0	0	0	0	0	0	0	0	0	0	0	0	0	0	0	0	0	0	0	0
hsa-mir-4461	4	0	3	7	28	11	1	5	13	2	3	3	0	4	48	4	15	1	14	24	7	1	5	1	19	7	7	1	4	8	4	3	5	0	23	2	1	2	1	5	9	4	29	3	5	1	25	18	4
hsa-mir-5787	0	0	0	0	0	0	0	0	0	0	0	0	0	0	0	0	0	0	0	0	0	0	0	0	0	0	0	0	0	0	0	0	0	0	0	0	0	0	0	0	0	0	0	0	0	0	0	0	0
hsa-mir-4668	4	2	2	2	2	2	10	12	0	12	3	3	18	17	2	3	5	8	6	0	8	1	9	0	2	1	0	6	5	4	2	3	4	3	1	3	3	6	2	1	1	4	7	14	9	12	24	8	12
hsa-mir-4669	0	0	0	1	0	1	0	0	0	0	0	0	0	0	0	0	0	0	0	0	0	2	1	0	0	1	0	0	0	0	0	0	0	1	0	0	0	0	0	0	0	0	0	1	1	2	0	0	0
hsa-mir-4664	5	2	1	2	3	2	16	15	3	0	7	2	1	0	1	0	1	13	2	0	2	4	6	4	8	9	2	3	7	1	17	9	19	3	0	2	0	2	0	15	2	2	6	9	2	1	32	2	7
hsa-mir-4665	0	1	1	0	0	0	0	0	0	1	1	1	0	0	0	0	2	4	0	0	0	0	0	0	0	1	0	2	1	0	1	2	3	0	0	0	0	0	0	2	0	0	0	3	0	0	3	0	1
hsa-mir-224	245	76	264	273	687	1849	2418	721	257	162	311	266	388	408	1442	80	200	1986	202	51	455	1917	1224	157	416	246	1769	1129	306	306	992	688	1909	365	462	156	16	150	85	581	216	938	1416	667	111	153	1013	229	554
hsa-mir-223	1943	1090	4223	1265	3536	5608	6475	1505	2625	976	4611	1225	11724	4257	1193	342	18541	1024	5158	1931	2586	1325	3224	2283	2862	3427	1097	1677	1658	4020	4192	1034	2989	1778	535	1226	340	2648	2315	3043	786	1185	10867	1352	753	708	7401	1355	1554
hsa-mir-4661	15	5	11	28	5	12	16	24	1	11	18	3	6	26	13	21	11	17	15	14	19	47	30	10	10	4	18	15	9	13	17	29	22	12	8	10	9	26	19	12	9	70	4	32	14	3	59	3	21
hsa-mir-221	2390	1004	1901	2809	990	2882	2943	1884	2556	666	1448	2596	1122	2510	2231	567	3413	3954	686	700	1571	807	2467	800	1100	1270	975	857	2408	2374	3376	4128	1363	3664	2142	1047	1170	1395	1196	2385	2420	2173	3129	1795	389	899	1814	403	1397
hsa-mir-4663	0	0	0	0	0	0	0	0	0	0	0	0	0	0	0	0	0	0	0	0	0	0	0	0	0	0	0	0	0	0	0	0	0	0	0	0	0	0	0	0	0	0	0	0	0	0	0	0	0
hsa-mir-7112	0	0	0	0	0	0	2	0	0	0	2	0	0	0	0	1	0	2	0	0	2	1	3	0	0	1	1	1	0	0	1	0	1	0	0	1	0	0	0	0	1	0	0	5	0	0	1	0	0
hsa-mir-4713	2	2	0	2	0	0	4	4	5	1	8	1	0	2	4	0	0	3	0	0	1	3	9	0	1	5	1	2	1	2	2	4	6	0	2	0	0	0	0	1	0	4	5	2	2	0	2	1	1
hsa-mir-1-1	937	3	5521	1160	14	47	6642	982	3897	22	8850	3157	8219	25	30	15125	78055	2	63647	47646	3231	1267	8532	23	3	9	117	3008	3636	3617	48	15	692	218	193	2910	117	99	46623	3099	5602	8	1	1666	42	93	387	3	99
hsa-mir-1-2	944	4	5519	1200	17	32	7154	945	4112	36	9053	3340	8835	20	29	16457	81725	5	67300	50999	3500	1378	8852	28	3	6	115	3116	3543	3802	54	17	666	187	156	3370	96	110	49044	3226	5980	12	1	1775	28	101	379	5	100
hsa-mir-1260a	0	0	0	0	0	1	0	0	0	0	0	0	0	0	0	0	2	0	0	0	0	0	0	1	0	0	0	0	1	1	0	0	0	0	1	0	0	0	0	0	0	0	0	0	0	0	0	0	0
hsa-mir-1260b	1	0	0	7	0	2	1	5	4	0	0	1	0	0	0	1	2	1	0	2	1	3	0	0	0	4	1	0	0	1	1	2	0	0	0	0	1	0	1	0	1	1	9	1	0	0	2	0	0
hsa-mir-3065	85	44	312	69	23	545	370	844	19	774	23	503	63	127	293	114	189	154	179	43	893	231	395	229	43	747	155	273	259	163	413	44	1022	120	376	338	63	156	175	62	364	104	185	269	46	25	497	32	1277
hsa-mir-3064	0	0	2	2	1	3	3	1	0	3	0	1	5	1	2	0	3	3	0	1	1	4	1	3	4	1	1	0	1	4	3	4	2	0	3	1	1	4	0	5	0	1	1	5	0	0	2	0	0
hsa-mir-132	1021	204	1236	517	218	1215	720	485	394	232	788	474	754	452	803	235	1333	430	463	658	951	723	993	359	438	1413	509	332	545	675	1275	934	531	534	778	219	359	2825	1237	556	349	296	445	1159	594	120	387	90	305
hsa-mir-137	4	0	0	1	0	6	38	5	6	2	3	8	0	2	9	5	1	3	1	0	2	8	3	0	7	79	1	1	1	3	0	8	0	9	2	9	4	5	4	8	4	1	111	1	0	9	7	0	12
hsa-mir-136	229	64	230	70	41	56	410	58	116	160	240	349	188	258	166	689	883	378	749	414	827	124	1754	68	71	63	71	286	442	202	146	145	112	204	269	395	767	738	4640	75	407	101	49	479	79	62	66	49	27
hsa-mir-134	4329	776	1777	1947	1447	1509	3574	1397	1784	672	1063	1207	2382	1168	4803	1683	5036	3331	1851	4652	2620	3505	1830	1359	1177	764	856	1068	3089	2829	1517	3116	1268	2636	1745	1178	1531	4764	13169	2166	1925	1374	1559	2726	2692	523	2474	1163	388
hsa-mir-139	387	79	1859	135	83	470	615	173	229	444	623	878	897	484	122	947	4203	227	1577	2547	445	214	895	596	51	186	126	1079	737	383	434	150	377	350	1598	1600	483	529	2967	237	838	44	61	524	31	50	144	49	268
hsa-mir-4781	0	0	0	0	2	2	1	2	0	1	0	1	1	1	0	1	2	0	1	0	1	2	2	0	0	0	0	2	0	1	2	0	1	5	1	0	0	1	4	0	0	0	0	1	0	0	3	0	0
hsa-mir-3117	1	2	1	2	2	6	2	1	8	1	4	0	3	3	11	0	7	0	4	5	1	4	8	0	2	4	8	0	0	23	0	4	8	6	0	4	5	0	11	0	2	1	0	1	0	1	10	0	1
hsa-mir-3115	0	0	0	0	0	0	0	2	0	1	0	0	0	0	2	0	0	0	0	0	0	1	0	0	2	0	0	0	0	0	0	0	3	0	0	0	0	2	0	0	0	6	1	0	0	0	1	0	0
hsa-mir-3668	0	0	0	0	0	0	0	0	0	0	0	0	0	0	0	0	0	0	0	0	0	0	0	0	0	0	0	0	0	0	0	0	0	0	0	0	0	0	0	0	0	0	0	0	0	0	0	0	0
hsa-mir-32	272	81	277	48	101	93	86	130	192	110	107	256	118	285	107	38	659	36	110	136	215	160	196	136	246	140	156	38	217	420	146	265	31	215	233	158	263	284	278	145	281	119	96	176	44	77	227	46	74
hsa-mir-31	188	269	20	1053	388	189	97	697	785	200	435	70	261	993	136	14	13	2230	101	1	595	133	755	36	100	1306	89	123	570	267	808	1792	407	467	25	193	14	92	12	410	217	88	1126	938	184	606	3692	582	771
hsa-mir-1302-7	0	0	0	0	0	0	0	0	0	0	0	0	0	0	0	0	0	0	0	0	0	0	0	0	0	0	0	0	0	0	0	0	0	0	0	0	0	0	0	0	0	0	0	0	0	0	0	0	0
hsa-mir-569	0	0	0	0	0	0	0	0	0	0	0	0	0	0	0	0	0	0	0	0	0	0	0	0	0	0	0	0	0	0	0	0	0	0	0	0	0	0	0	0	0	0	0	0	0	0	0	0	0
hsa-mir-3156-1	0	0	0	0	0	0	0	0	0	0	0	0	0	0	0	0	0	0	0	0	0	0	0	0	0	0	0	0	0	0	0	0	0	0	0	0	0	0	0	0	0	0	0	0	0	0	0	0	0
hsa-mir-3156-2	0	0	0	0	0	0	0	0	0	0	0	0	0	0	0	0	0	0	0	0	0	0	0	0	0	0	0	0	0	0	0	0	0	0	0	0	0	0	0	0	0	0	1	0	0	0	0	0	0
hsa-mir-3156-3	0	0	0	0	0	0	0	0	0	0	0	0	0	0	0	0	0	0	0	0	0	0	0	0	0	0	0	0	0	0	0	0	0	0	0	0	0	0	0	1	0	0	0	0	0	0	0	0	0
hsa-mir-1185-2	0	0	0	5	1	1	0	1	2	2	1	0	4	0	1	2	4	1	2	1	2	1	1	0	0	0	0	0	1	1	1	0	0	0	2	0	0	2	3	0	1	1	1	1	2	0	0	0	0
hsa-mir-1185-1	0	0	1	1	0	4	1	2	6	2	2	5	2	1	8	2	10	1	3	9	3	4	1	0	1	1	2	0	8	3	3	8	2	3	4	1	1	3	24	4	5	2	3	6	2	0	6	0	0
hsa-mir-561	0	0	8	4	0	0	4	0	2	3	0	7	1	0	5	1	7	1	3	1	8	1	1	2	1	0	9	1	1	2	0	0	0	1	8	8	7	5	6	0	4	0	0	1	0	4	0	0	0
hsa-let-7a-2	157507	7027	209017	26910	21824	95745	45891	112394	58755	35964	71264	178535	38208	38268	213386	18911	449608	44055	144668	171975	84403	87801	113588	51981	11819	194219	72879	44589	215448	146079	244081	134754	37309	180702	256011	85414	312890	245596	165188	41570	195886	71620	33575	56610	6690	15733	90679	6668	62648
hsa-let-7a-3	79033	7001	104384	27115	21940	96020	45969	56926	60211	35763	71848	89806	38018	38717	106501	18953	226007	44662	72212	85540	42066	88687	57327	26035	11849	98318	72676	44706	108227	74012	123369	135641	37263	90596	128809	42954	156200	123379	82289	41871	98325	72471	34049	56535	6617	15852	45767	6679	62992
hsa-let-7a-1	78907	6981	104987	26518	21867	95391	45569	56460	59132	35915	71506	89977	38425	38365	106633	19066	225225	44438	71843	85284	41796	87826	56743	25942	11926	97263	72771	44600	107596	73385	123212	135242	37192	90340	127961	43277	156204	122458	82239	42067	98004	71790	34021	56794	6900	15605	45214	6792	62602
hsa-mir-1302-9	0	0	0	0	0	0	0	0	0	0	0	0	0	0	0	0	0	0	0	0	0	0	0	0	0	0	0	0	0	0	0	0	0	0	0	0	0	0	0	0	0	0	0	0	0	0	0	0	0
hsa-mir-1302-8	0	0	0	0	0	0	0	0	0	0	0	0	0	0	0	0	0	0	0	0	0	0	0	0	0	0	0	0	0	0	0	0	0	0	0	0	0	0	0	0	0	0	0	0	0	0	0	0	0
hsa-mir-7106	0	0	0	0	0	0	0	0	0	0	0	0	0	0	0	0	0	0	0	0	0	0	0	0	0	0	0	0	0	0	0	0	0	0	0	0	0	0	0	0	0	0	0	0	0	0	0	0	0
hsa-mir-7107	0	0	0	0	0	1	0	0	0	0	0	0	0	0	0	0	0	0	0	0	0	0	0	0	0	0	0	0	0	0	0	0	0	0	0	0	0	0	0	0	0	0	0	0	0	0	0	0	0
hsa-mir-7108	0	0	0	0	0	0	0	2	0	0	0	0	0	1	0	0	0	0	0	0	0	0	0	0	0	0	0	0	0	0	0	0	0	0	0	0	0	0	0	0	0	0	0	0	0	0	1	0	0
hsa-mir-7109	0	0	0	0	0	0	0	0	0	0	0	0	0	1	2	0	0	0	0	0	0	0	0	0	0	0	1	0	0	0	0	0	0	0	0	0	0	0	0	0	0	2	0	0	0	0	0	0	0
hsa-mir-151a	15259	2374	14213	7245	5492	15325	13843	20243	12566	3692	16022	13202	5236	4640	14108	3116	36318	12964	5166	17722	8440	17881	23997	5805	8184	16005	16160	4096	9955	13439	12422	22270	11578	10652	14389	4234	14216	21687	22557	15990	12955	23883	14134	16159	4225	3368	14476	2627	9111
hsa-mir-151b	11	2	9	2	2	3	9	4	2	10	4	13	4	4	6	6	25	5	6	20	12	3	10	6	2	3	6	11	3	6	2	7	3	8	12	3	16	17	23	4	9	4	2	4	1	2	1	2	5
hsa-mir-1199	0	0	0	0	0	0	0	0	0	0	0	0	0	0	0	0	0	0	0	0	0	0	0	0	0	0	0	0	0	0	0	0	0	0	0	0	0	0	0	0	0	0	0	0	0	0	0	0	0
hsa-mir-1193	1	1	0	0	0	0	0	0	0	0	0	0	0	0	1	0	0	0	1	0	0	0	1	0	0	0	0	0	0	0	0	0	0	0	0	0	1	1	5	0	0	0	0	0	0	0	0	0	0
hsa-mir-1197	2	0	3	3	0	2	0	1	0	0	1	2	0	0	4	0	28	1	2	1	4	0	0	1	1	0	4	3	7	0	2	3	0	1	2	0	1	4	3	0	4	0	2	2	3	0	0	0	0
hsa-mir-208b	6	0	20	4	0	0	18	2	18	0	12	42	60	2	0	118	477	0	318	271	30	2	39	0	0	0	0	1	25	38	0	0	3	1	0	31	0	0	86	4	42	0	0	6	1	1	2	0	0
hsa-mir-208a	0	0	0	0	0	0	1	2	2	0	1	5	2	0	0	8	47	0	11	28	4	0	8	0	0	0	0	2	2	2	0	0	2	0	0	1	0	0	15	3	0	0	0	0	0	0	0	0	0
hsa-mir-4667	1	0	0	0	0	0	0	1	0	0	0	0	0	0	1	0	0	0	0	0	0	0	0	0	0	0	0	0	0	1	0	0	0	0	0	0	0	0	0	0	0	0	1	0	0	0	0	0	0
hsa-mir-6745	0	0	0	0	0	0	0	0	0	0	0	0	0	0	0	0	0	0	0	1	0	0	0	0	0	0	0	0	0	0	0	0	0	0	0	0	0	0	0	0	0	0	0	0	0	0	1	0	0
hsa-mir-6744	0	0	0	0	0	0	0	0	0	13	0	3	0	0	0	0	0	0	0	2	2	0	8	0	0	0	0	0	0	0	0	0	0	0	0	0	1	0	6	0	0	0	0	0	0	0	0	0	0
hsa-mir-6747	0	0	0	2	0	2	2	0	0	1	0	0	1	1	1	0	0	5	0	1	0	3	5	0	0	0	1	0	1	0	0	1	0	0	2	0	0	0	0	0	1	0	1	1	0	0	0	0	1
hsa-mir-6746	0	0	0	0	0	0	0	1	0	0	0	0	0	0	0	0	0	0	0	1	0	0	1	0	0	0	0	0	0	0	0	0	0	0	0	0	0	0	0	0	0	0	1	1	0	0	0	0	0
hsa-mir-6741	0	0	0	0	0	0	1	0	0	0	0	0	0	0	1	0	1	0	0	0	0	0	1	0	0	0	0	0	0	0	0	1	1	1	0	0	0	1	0	1	0	0	1	0	0	0	0	0	1
hsa-mir-6740	0	0	0	0	0	0	0	0	0	0	0	0	0	0	2	0	0	0	0	0	1	0	0	0	0	0	0	0	0	2	0	0	0	1	1	0	0	0	0	0	0	0	0	0	0	1	1	0	0
hsa-mir-6743	0	0	0	0	0	0	0	1	1	0	0	0	0	0	0	0	0	1	0	0	0	0	0	0	0	0	0	1	0	0	0	0	2	0	0	1	0	0	0	1	1	1	0	0	1	1	1	0	0
hsa-mir-6742	0	0	0	0	3	0	2	2	0	0	0	0	0	0	0	0	0	0	0	0	0	1	1	1	2	0	1	0	1	0	0	0	0	0	1	1	0	0	1	0	0	0	3	0	0	0	0	0	0
hsa-mir-6749	1	0	0	0	1	1	0	0	0	0	1	0	0	0	0	0	0	0	0	1	0	0	0	0	0	0	0	0	0	0	0	0	0	0	0	0	0	0	0	0	0	0	0	0	0	0	2	1	0
hsa-mir-3199-2	13	0	12	4	2	5	11	0	3	0	12	14	3	9	5	5	31	4	4	27	6	5	13	5	5	8	6	2	5	4	4	10	5	8	11	6	10	8	16	6	15	2	6	5	10	0	11	1	1
hsa-mir-3199-1	5	0	1	0	0	1	1	0	0	0	1	1	1	1	1	2	5	0	1	6	1	1	3	4	0	1	0	1	1	1	0	2	1	2	2	1	0	4	6	0	1	2	6	1	2	0	4	3	1
hsa-mir-519a-1	3	1	2	2	0	0	6	2	2	6	0	3	1	3	0	4	4	0	4	0	3	0	4	0	0	1	1	4	7	4	2	0	3	0	0	0	3	4	4	5	0	1	19	20	3	0	1	1	77
hsa-mir-519a-2	0	10	8	0	10	2	8	8	4	12	7	25	4	3	2	3	20	0	8	2	5	0	4	0	0	0	2	2	22	12	0	0	2	0	2	0	14	2	11	6	12	6	30	5	6	0	3	2	66
hsa-mir-7973-2	0	0	3	0	0	0	0	0	0	0	0	0	0	0	0	0	0	0	0	0	0	0	0	0	0	0	0	0	0	0	0	0	0	0	0	0	0	1	0	0	0	0	0	0	0	0	0	0	0
hsa-mir-7973-1	0	0	0	0	0	0	0	0	0	0	0	0	0	0	0	0	0	0	0	0	0	0	0	0	0	0	0	0	0	0	0	0	0	0	0	0	0	0	0	0	0	1	0	0	0	0	0	0	0
hsa-mir-1284	0	1	1	0	0	2	2	1	0	0	1	2	2	1	3	0	6	1	0	0	0	0	1	0	0	4	0	1	1	2	0	0	1	1	3	0	1	0	4	0	1	1	0	1	1	1	2	0	0
hsa-mir-1287	95	19	144	44	18	255	102	197	144	101	93	72	59	55	173	56	256	126	65	174	366	71	142	78	15	99	64	99	102	179	43	123	65	110	207	51	120	310	220	80	107	179	138	336	35	65	53	21	35
hsa-mir-1286	0	0	0	0	1	0	0	0	0	0	0	0	0	0	0	0	0	0	0	0	1	0	2	0	0	0	0	0	0	0	0	0	0	0	0	0	0	0	0	0	0	0	0	0	1	0	2	0	1
hsa-mir-1281	0	0	0	0	0	0	0	0	0	0	0	0	0	0	0	0	0	0	0	0	0	0	0	0	0	0	0	0	0	0	0	0	0	0	0	0	0	0	0	0	0	0	0	0	0	0	0	0	0
hsa-mir-1282	0	0	0	0	0	0	0	0	0	0	0	0	0	0	0	0	0	0	0	0	0	0	0	0	0	0	0	0	0	0	0	0	0	0	0	0	0	0	0	0	0	0	0	0	0	0	0	0	0
hsa-mir-1288	2	0	4	2	2	9	5	5	1	2	3	3	1	0	3	1	4	0	0	1	5	9	4	4	1	3	2	0	3	2	6	6	5	4	3	2	1	5	5	6	3	2	6	3	2	1	4	2	0
hsa-mir-181a-2	8523	3071	5467	3779	3582	7594	8378	12969	6123	2725	8426	4501	6655	7706	10279	5586	8789	8696	8478	8614	5610	6603	10469	2703	1909	7654	5641	4158	5164	9028	7131	6494	8075	7858	5483	5390	3988	8019	10562	4614	5861	3026	8195	21259	2165	1799	9703	837	3985
hsa-mir-518b	3	1	4	2	3	6	3	1	0	4	3	6	8	3	0	2	6	0	4	1	4	0	4	0	0	5	0	0	7	0	2	1	3	1	0	0	3	6	16	5	4	1	4	1	2	0	12	1	104
hsa-mir-518c	1	0	5	0	1	1	1	2	1	8	2	12	1	5	0	3	4	0	8	0	3	0	2	0	0	1	1	1	8	4	1	1	0	1	0	1	1	2	9	4	2	2	1	1	1	2	7	1	36
hsa-mir-518f	0	0	2	0	1	0	1	0	0	1	0	2	1	2	0	1	0	0	2	1	1	0	2	0	0	2	0	0	3	0	0	0	1	0	0	0	1	4	1	0	1	0	0	1	0	0	2	1	39
hsa-let-7g	2847	496	3789	818	668	4731	2320	1219	2340	2342	1981	2616	2739	2545	2268	1597	9383	1515	3089	3005	2247	1764	2212	1015	1054	3804	1587	2006	3266	3219	3148	1523	1139	3766	4623	2046	5411	4487	3908	1748	3699	2412	1173	3163	346	696	3357	466	4314
hsa-mir-518d	0	1	0	0	0	0	0	0	0	0	0	1	1	0	0	0	0	0	0	0	0	0	0	0	0	1	0	0	0	0	0	0	0	0	0	0	0	0	0	0	0	0	0	0	0	0	0	0	2
hsa-mir-518e	0	0	4	2	0	1	1	0	2	2	1	6	2	2	0	0	5	0	1	2	6	0	1	0	0	4	0	2	8	1	2	0	2	0	0	0	5	4	16	1	1	0	8	2	1	0	4	2	23
hsa-let-7i	6078	1645	4315	1927	1545	6217	4645	2093	2755	1857	3110	2454	4248	4693	6193	1146	8331	4963	2434	3248	3021	4004	3094	1384	1292	2780	1707	2261	3647	5490	1891	3012	2693	4130	2550	3629	1868	4036	4346	3163	3043	1823	1920	5263	619	937	3218	576	2769
hsa-mir-199b	61922	7965	39083	12989	10064	14304	31496	4794	20538	13118	20154	33813	31372	26354	43815	20682	114574	29939	24050	36269	52729	32243	42002	11728	2768	14605	10958	34255	53032	47613	21585	23877	14838	47159	35027	26269	13046	28433	52036	14484	47318	11979	4632	64334	16022	7556	11710	5675	6231
hsa-mir-4433b	0	0	2	0	0	5	1	1	0	0	0	0	0	2	0	0	0	0	1	1	0	0	2	1	0	0	0	0	1	1	1	0	3	0	0	2	2	0	0	0	0	0	0	0	0	0	5	1	2
hsa-mir-4433a	0	0	0	0	0	0	1	0	0	0	0	0	0	2	0	2	0	0	2	0	0	0	0	0	1	0	0	0	0	1	2	0	0	0	0	0	1	0	2	0	2	0	2	0	0	0	0	1	0
hsa-mir-4524a	2	0	1	0	0	1	1	0	0	0	0	1	1	0	1	0	2	0	2	4	0	1	0	1	0	0	0	0	2	0	0	0	0	0	1	1	0	0	13	0	0	0	0	0	0	0	0	0	1
hsa-mir-4524b	0	0	0	0	0	0	0	0	0	0	0	0	0	0	0	0	0	0	0	0	0	0	0	0	0	0	0	0	0	0	0	0	0	0	0	0	0	0	0	0	0	0	0	0	0	0	0	0	0
hsa-mir-5186	0	0	0	0	0	0	0	0	0	0	0	0	0	0	0	0	0	0	0	0	0	0	0	0	0	0	0	0	0	0	0	0	0	0	0	0	0	0	0	0	0	0	0	0	0	0	0	0	0
hsa-mir-5187	5	2	5	0	0	9	2	1	3	0	3	6	0	3	4	1	14	2	4	6	1	6	5	3	5	6	0	2	6	3	1	3	5	2	1	1	3	3	10	5	3	2	3	3	1	0	1	0	1
hsa-mir-5188	1	0	0	0	0	0	0	0	0	0	0	1	0	0	0	0	0	1	0	0	0	0	0	0	1	0	0	0	0	0	0	0	1	0	0	0	0	0	2	0	0	0	0	0	0	0	0	0	0
hsa-mir-5189	0	0	0	0	0	0	0	0	0	0	1	0	0	0	0	0	1	0	0	1	0	0	0	0	0	0	0	0	0	0	0	0	0	0	0	1	0	0	0	0	0	0	0	0	0	0	0	0	0
hsa-mir-4273	0	0	0	0	0	0	0	0	0	0	0	0	0	0	0	0	0	0	0	0	0	0	0	0	0	0	0	0	0	0	0	0	0	0	0	0	0	0	0	0	0	0	0	0	0	0	0	0	0
hsa-mir-4272	0	0	0	0	0	0	0	0	0	0	0	0	0	0	0	0	0	0	0	0	0	0	0	0	0	0	0	0	0	0	0	0	0	0	0	0	0	0	0	0	0	0	0	0	0	0	0	0	0
hsa-mir-4271	0	0	0	0	0	0	0	0	0	0	0	0	0	0	0	0	0	0	0	0	0	0	0	0	0	0	0	0	0	0	0	0	0	0	0	0	0	0	0	0	0	0	0	0	0	0	0	0	0
hsa-mir-4270	0	0	0	0	0	0	0	0	0	0	0	0	0	0	0	0	0	0	0	0	0	0	0	0	0	0	0	0	0	0	0	0	0	0	0	0	0	0	0	0	0	0	0	0	0	0	0	0	0
hsa-mir-4277	0	0	0	0	0	0	0	0	0	0	0	0	0	0	0	0	0	0	0	0	0	0	0	0	0	0	0	0	0	0	0	0	0	0	0	0	0	0	0	0	0	0	0	0	0	0	0	0	0
hsa-mir-4276	0	0	0	0	0	0	0	0	0	0	0	0	0	0	0	0	0	0	0	0	0	0	0	0	0	0	0	0	0	0	0	0	0	0	0	0	0	0	0	0	0	0	0	0	0	0	0	0	0
hsa-mir-4275	0	0	0	0	0	0	0	0	0	0	0	0	0	0	0	0	0	0	0	0	0	0	0	0	0	0	0	0	0	0	0	0	0	0	0	0	0	0	0	0	0	0	0	0	0	0	0	0	0
hsa-mir-4274	0	0	0	0	0	0	0	0	0	0	0	0	0	0	0	0	0	0	0	0	0	0	0	0	0	0	0	0	0	0	0	0	0	0	0	0	0	0	0	0	0	0	0	0	0	0	0	0	0
hsa-mir-4279	0	0	0	0	0	0	0	0	0	0	0	0	0	0	0	0	0	0	0	0	0	0	0	0	0	0	0	0	0	0	0	0	0	0	0	0	0	0	0	0	0	0	0	0	0	0	0	0	0
hsa-mir-4278	0	0	0	0	0	0	0	0	0	0	0	0	0	0	0	0	0	0	0	0	0	0	0	0	0	0	0	0	0	0	0	0	0	0	0	0	0	0	0	0	0	0	0	0	0	0	0	0	0
hsa-mir-23a	42883	6192	63652	33672	39069	68204	51934	68745	42627	12857	47801	53451	27234	32710	48210	28211	113357	51134	29047	68784	47074	50883	164238	20750	15853	63357	60966	43132	47759	58750	59761	117080	96762	32795	64401	17081	38491	57141	68308	40603	40837	27938	39076	77842	20068	15444	45042	20595	23378
hsa-mir-23b	16052	1396	28513	5663	5829	18954	19879	7947	12961	5888	10007	29595	8412	8953	23076	13527	35906	15539	15822	28238	23579	14409	22098	10683	6478	40110	16355	15804	30932	17678	16688	45388	10604	12968	40475	13214	25231	24671	28527	9204	26605	6762	12064	16321	5257	9017	6963	4779	7079
hsa-mir-23c	2	1	0	0	2	4	2	2	5	2	3	3	4	1	7	4	1	1	0	15	6	4	4	4	1	9	1	2	1	8	1	45	1	1	19	0	1	16	3	2	6	0	1	6	3	8	0	3	1
hsa-mir-3155b	0	0	0	0	0	0	0	0	0	0	0	0	0	0	0	0	0	0	0	0	0	0	0	0	0	0	0	0	0	0	0	0	0	0	0	0	0	0	0	0	0	0	0	0	0	0	0	0	0
hsa-mir-3155a	0	0	1	1	0	0	0	1	0	0	0	1	0	0	2	0	3	0	0	1	0	0	3	1	0	1	0	1	0	0	1	2	0	2	0	0	0	0	0	0	0	2	1	0	1	0	0	0	0
hsa-mir-1976	54	64	55	43	33	68	67	84	47	40	58	32	72	72	31	11	51	116	44	25	68	47	105	35	24	37	20	21	16	72	21	25	49	67	26	22	31	102	23	70	26	17	66	40	6	18	82	18	24
hsa-mir-1973	0	0	0	0	0	0	0	0	0	0	0	0	0	0	0	0	0	0	0	0	0	0	0	0	0	0	1	0	0	0	0	0	0	0	0	0	0	0	0	0	0	0	0	0	0	0	0	0	0
hsa-mir-365a	494	104	526	618	440	474	645	1358	495	448	409	444	1118	587	525	463	1353	610	1177	1005	304	369	695	114	264	216	459	469	304	1000	775	503	888	395	233	722	289	265	1379	337	826	226	1209	789	189	216	1110	162	346
hsa-mir-4691	0	0	0	2	0	1	0	1	0	1	1	0	0	2	0	1	0	1	0	1	0	2	0	0	1	0	0	0	0	0	0	0	3	0	1	0	0	0	1	1	0	0	1	1	0	0	0	0	1
hsa-mir-4690	0	0	0	0	2	0	0	0	0	0	1	1	0	0	0	0	2	1	0	0	0	1	1	0	1	1	0	0	1	4	1	1	1	0	1	0	1	2	0	1	1	0	1	0	0	0	0	0	0
hsa-mir-4693	0	0	0	0	0	0	0	0	0	0	0	0	0	0	0	0	0	0	0	0	0	0	0	0	0	0	0	0	0	0	0	0	0	0	0	0	0	0	0	0	0	0	0	0	0	0	0	0	0
hsa-mir-4692	0	0	0	0	0	0	0	0	0	0	0	0	0	0	0	0	0	0	0	0	0	0	0	0	0	0	0	0	0	0	0	0	0	0	0	0	0	0	0	0	0	0	0	0	0	0	0	0	0
hsa-mir-4695	1	0	0	0	0	0	0	0	0	0	0	1	0	0	0	0	0	0	0	0	1	0	0	0	0	0	0	0	0	1	0	0	0	0	0	0	0	0	0	0	0	0	0	0	0	0	0	0	1
hsa-mir-4694	0	0	0	0	0	0	0	0	0	0	0	0	0	0	0	0	0	0	0	0	0	0	0	0	0	0	0	0	0	0	0	0	0	0	0	0	0	0	0	0	0	0	0	0	0	0	0	0	0
hsa-mir-4697	0	0	0	0	0	0	0	0	1	0	1	0	0	0	0	0	0	0	0	0	0	0	0	0	0	0	0	0	0	0	0	0	0	0	0	0	0	0	0	0	0	0	0	0	0	0	0	0	0
hsa-mir-4696	0	0	0	0	0	0	0	0	0	0	0	0	0	0	0	0	0	0	0	0	0	0	1	0	0	0	0	0	0	0	0	0	0	0	0	0	0	0	0	0	0	0	0	0	0	0	0	0	0
hsa-mir-4699	1	0	0	0	0	0	0	0	0	0	0	0	0	0	0	2	1	1	0	3	0	0	0	0	0	0	0	0	0	0	0	0	0	0	0	0	3	0	2	0	2	0	0	0	0	0	0	0	0
hsa-mir-4698	0	0	0	0	0	0	0	0	0	0	0	0	0	0	0	0	0	0	0	0	0	0	0	0	0	0	0	0	0	0	0	0	0	0	0	0	0	0	0	0	0	0	0	0	0	0	0	0	0
hsa-mir-3610	2	0	4	2	10	7	7	6	2	2	7	5	1	0	11	2	4	3	1	5	0	14	6	0	0	8	0	2	4	4	2	5	1	7	2	0	4	12	4	2	0	7	2	5	0	3	6	0	3
hsa-mir-3611	0	0	0	0	0	0	1	0	0	1	0	0	0	0	0	1	0	1	0	0	0	0	0	0	0	0	0	0	0	0	0	0	0	0	1	0	1	0	0	0	0	0	0	0	1	0	0	1	0
hsa-mir-3612	0	0	0	0	0	0	0	0	0	0	0	0	0	0	0	0	0	0	0	0	0	0	0	0	0	0	0	0	0	0	0	0	0	0	0	0	0	0	0	0	0	0	0	0	0	0	0	0	0
hsa-mir-3613	77	24	71	23	72	22	50	47	54	21	54	37	58	103	37	20	182	39	46	24	45	45	56	35	25	68	53	34	67	114	50	51	38	51	36	43	20	57	87	35	82	62	40	131	19	63	206	20	63
hsa-mir-3614	34	28	22	21	22	24	24	29	50	8	75	9	65	54	6	2	36	14	16	31	20	23	22	20	19	56	5	14	18	60	30	100	18	92	20	5	8	40	28	111	18	9	27	42	11	11	52	7	37
hsa-mir-3615	29	24	29	21	45	57	25	14	17	11	26	33	34	40	7	15	70	59	28	31	23	18	63	12	17	110	61	36	22	33	44	14	56	38	14	24	15	47	17	33	28	12	47	18	7	2	40	12	42
hsa-mir-3616	0	0	0	0	0	0	3	1	0	0	0	0	0	0	2	0	0	0	0	0	3	0	1	0	0	0	0	1	0	0	0	0	0	0	0	0	1	2	0	0	0	1	0	0	0	1	0	0	0
hsa-mir-3617	0	0	0	2	0	0	0	0	0	0	0	0	0	0	0	0	0	0	0	0	1	0	1	0	0	0	0	0	0	0	0	0	0	0	0	0	0	0	0	0	0	0	1	9	1	0	0	0	0
hsa-mir-3618	3	0	0	0	0	2	1	10	0	0	1	0	0	0	5	0	2	0	0	2	1	0	1	0	1	0	0	0	0	0	0	0	0	0	0	0	0	1	1	8	1	0	5	1	1	1	0	0	0
hsa-mir-4470	0	0	0	0	1	0	2	0	2	0	1	0	0	1	0	0	0	1	0	0	0	4	0	0	0	0	0	0	1	2	0	0	0	0	1	0	0	3	0	1	0	0	1	3	0	0	1	0	0
hsa-mir-4473	0	0	0	0	0	2	2	0	0	0	2	1	1	0	0	0	1	2	1	0	2	0	2	0	2	4	0	2	1	2	1	2	0	1	0	1	4	3	1	0	2	0	0	8	1	3	0	0	2
hsa-mir-5692b	0	0	0	0	0	0	0	0	0	0	0	0	0	0	0	0	0	0	0	0	0	0	0	0	0	0	0	0	0	0	0	0	0	0	0	0	0	0	0	0	0	0	0	0	0	0	0	0	0
hsa-mir-4475	0	0	0	0	0	0	0	0	0	0	0	0	0	0	0	0	0	0	0	0	0	0	0	0	0	0	0	0	0	0	0	0	0	0	1	0	0	0	0	0	0	0	0	0	0	0	0	0	0
hsa-mir-4474	0	0	2	0	0	0	0	0	1	0	0	0	0	0	0	0	2	0	0	1	0	1	0	0	0	0	0	0	0	0	0	0	0	0	0	0	0	1	0	1	0	0	0	1	0	0	0	0	1
hsa-mir-4476	0	0	0	0	0	0	0	0	0	0	0	0	0	0	0	2	1	0	1	0	0	0	0	0	0	0	0	1	0	0	0	0	0	0	0	0	0	0	1	0	0	0	0	0	0	0	0	0	0
hsa-mir-4678	0	0	1	0	0	0	1	0	0	0	1	1	0	0	1	0	2	0	1	3	2	0	0	1	0	0	0	0	0	0	1	0	0	0	0	1	0	0	0	0	0	0	0	0	1	0	1	0	0
hsa-mir-4677	32	6	35	12	10	27	96	18	22	25	23	28	45	37	26	15	54	37	44	30	33	50	53	2	19	59	26	26	33	22	32	63	49	38	27	24	28	60	53	31	45	29	16	71	55	14	44	10	22
hsa-mir-4676	1	0	1	9	2	6	6	6	5	0	11	2	3	3	4	3	16	1	1	12	2	1	12	0	3	14	0	0	1	3	3	3	7	3	3	1	1	8	12	2	6	2	11	2	0	1	2	1	0
hsa-mir-4675	0	0	0	0	0	0	0	0	0	0	0	0	1	0	1	0	0	0	0	0	0	0	0	0	0	0	0	0	0	0	0	0	0	0	0	0	0	0	0	0	0	0	0	0	0	0	0	0	0
hsa-mir-4674	0	0	0	0	1	3	0	0	0	0	0	1	0	0	0	0	1	1	0	0	1	2	0	0	0	1	0	1	0	4	1	1	0	1	1	0	0	2	0	0	0	0	0	0	0	2	0	1	0
hsa-mir-4673	2	0	0	0	0	0	0	0	0	0	0	0	0	0	0	0	0	0	0	0	0	0	0	2	1	0	0	0	0	1	0	0	0	0	1	0	0	1	0	0	0	0	0	1	0	0	0	0	1
hsa-mir-4672	0	0	1	0	0	0	0	0	1	0	0	0	0	0	0	0	0	0	0	2	0	0	0	0	0	0	0	0	0	0	0	0	0	0	0	0	0	0	0	0	0	0	0	0	1	0	0	0	0
hsa-mir-4671	0	0	0	0	0	0	0	0	0	0	0	0	0	0	0	0	0	0	1	0	0	1	0	0	0	0	1	0	0	0	0	0	0	0	0	0	0	0	0	0	0	0	0	0	0	0	0	0	0
hsa-mir-4670	0	0	0	0	0	0	0	0	0	0	0	0	2	0	0	0	0	0	0	2	0	0	1	0	0	0	0	0	0	0	0	0	0	1	0	0	0	0	2	1	0	0	0	0	0	0	0	0	0
hsa-mir-605	0	0	0	1	0	2	2	0	1	1	1	2	1	0	0	2	7	1	5	15	1	2	1	0	4	1	1	1	0	2	0	0	0	1	0	1	3	6	13	0	2	1	0	2	1	1	0	0	0
hsa-mir-487a	11	2	11	4	4	5	17	5	4	7	3	5	10	5	9	9	29	17	14	23	15	4	12	3	6	2	2	10	18	7	7	14	6	2	6	10	9	18	91	8	8	5	3	21	3	1	8	0	7
hsa-mir-604	0	0	0	0	0	0	0	0	0	0	0	0	0	0	0	0	1	0	0	1	0	0	0	0	0	0	0	0	0	0	0	0	0	0	0	0	0	0	0	0	0	0	0	0	0	0	0	0	0
hsa-mir-607	0	3	3	9	4	0	6	6	2	1	2	1	2	7	3	1	12	1	4	8	1	0	2	3	1	3	0	0	3	3	5	5	2	2	2	4	1	0	3	6	17	2	1	1	3	1	2	2	2
hsa-mir-3935	0	0	0	1	4	0	0	1	2	0	1	0	0	0	0	0	0	1	0	0	0	1	0	0	0	0	0	0	0	0	0	0	0	0	0	0	0	0	0	0	0	0	1	0	2	0	8	0	0
hsa-mir-6830	0	0	0	0	0	0	0	0	0	0	0	0	0	0	0	0	0	0	0	0	0	0	0	0	0	0	2	0	0	0	1	0	1	0	0	0	0	0	0	0	0	0	0	0	0	0	0	0	0
hsa-mir-3934	11	7	15	13	10	49	31	40	15	4	18	11	8	25	26	6	11	40	8	4	12	7	24	9	10	12	15	10	8	10	23	17	70	24	19	3	6	8	8	23	7	15	11	35	11	5	42	5	13
hsa-mir-601	0	0	0	0	0	1	0	0	0	0	0	0	0	0	0	0	0	0	0	0	0	0	0	0	0	0	0	0	0	0	0	0	0	0	0	0	0	0	0	0	0	0	0	0	0	0	0	0	0
hsa-mir-3908	0	0	0	0	0	0	0	0	0	0	0	0	0	0	0	0	0	0	0	0	0	0	0	0	0	0	0	0	0	0	0	0	0	0	0	0	0	0	0	0	0	0	0	0	0	0	0	0	0
hsa-mir-3909	8	1	2	3	2	3	2	5	1	1	4	8	1	5	0	1	15	1	2	5	1	7	3	0	1	6	2	0	3	5	3	5	7	3	3	1	3	7	3	3	3	1	7	3	2	0	2	0	1
hsa-mir-6836	0	0	0	0	0	1	1	0	0	0	0	0	0	0	0	0	0	0	0	0	0	0	0	0	0	0	0	0	0	0	1	0	0	0	0	0	0	0	0	1	0	0	1	0	0	0	0	0	0
hsa-mir-8065	0	0	0	0	0	0	0	0	0	0	0	0	0	0	0	0	0	0	0	0	0	0	0	0	0	0	0	0	0	0	0	0	0	0	0	0	0	0	0	0	0	0	0	0	0	0	0	0	0
hsa-mir-603	0	0	0	0	0	0	0	0	0	0	0	0	0	0	0	0	0	0	0	0	0	0	0	0	0	0	0	0	0	0	0	0	0	0	0	1	0	0	0	0	0	0	0	1	0	0	0	0	0
hsa-mir-602	1	0	0	0	0	0	0	0	0	0	0	0	0	0	0	0	0	0	0	0	0	0	0	0	0	0	0	0	0	0	0	0	0	0	0	0	0	0	0	0	0	0	0	0	0	0	0	0	0
hsa-mir-8061	0	0	0	0	0	0	0	0	0	0	0	0	0	0	0	0	0	0	0	0	0	0	0	0	0	0	0	0	0	0	0	0	0	0	0	0	0	0	0	0	0	0	0	0	0	0	0	0	0
hsa-mir-4662a	198	22	204	69	88	69	166	224	120	322	147	63	188	141	236	187	176	317	383	211	156	269	115	73	72	78	282	206	123	286	98	84	861	63	102	254	101	181	282	157	143	232	1388	128	62	226	652	32	89
hsa-mir-122	1	0	0	0	0	0	0	0	1	0	3	0	0	0	0	2	0	0	10	0	0	0	2	0	0	0	0	0	0	0	1	0	0	0	0	0	0	0	0	0	0	0	0	0	1	0	1	0	0
hsa-mir-126	7364	1122	17020	4967	2808	7984	10796	5317	4003	12030	8334	11114	16576	11032	3168	18756	35816	6078	21247	18916	16046	5992	21199	6127	4255	6911	3430	13804	12573	11358	11577	4201	7027	5428	11695	13175	5104	16065	25184	3204	13385	1806	2663	16487	4943	4505	18153	4504	11721
hsa-mir-127	11269	2656	6963	4638	1856	5397	10000	2435	4704	2017	5716	9619	5643	3397	12705	8383	31769	9374	9338	34168	8552	8552	18403	2528	2788	2400	2551	2768	11728	6676	3460	7768	2984	8652	5678	4291	8700	16434	152126	4566	8708	3741	2265	6828	2047	769	2492	933	676
hsa-mir-3128	0	0	1	0	0	0	0	0	0	0	0	0	0	0	0	0	0	1	0	0	1	1	1	0	0	1	0	0	0	0	2	1	0	0	0	0	0	0	0	0	0	0	0	1	1	1	0	0	0
hsa-mir-3129	7	1	1	4	0	0	2	1	2	1	3	0	5	1	1	0	4	10	1	2	2	8	2	0	0	1	0	0	5	2	2	4	4	1	2	0	0	5	3	9	0	2	2	1	1	2	1	0	0
hsa-mir-509-2	1	0	37	0	0	3	11	66	0	6	0	1	22	6	30	1	6	1	8	2	9	6	116	32	3	167	1	44	2	5	2	1	9	1	0	20	0	2	5	2	52	18	31	73	9	1	1	2	0
hsa-mir-509-3	3	0	57	3	0	2	13	84	2	2	0	4	17	1	40	1	7	4	15	0	5	8	142	33	3	230	1	42	2	10	0	0	12	2	9	17	0	3	4	2	64	29	41	92	4	3	3	1	1
hsa-mir-509-1	1	0	25	1	0	3	9	82	1	5	0	1	13	1	17	1	5	5	12	0	5	7	118	34	1	150	1	48	1	16	0	2	9	1	2	12	0	6	4	2	55	18	31	86	7	2	3	1	0
hsa-mir-3122	0	0	0	0	0	0	0	0	0	0	0	0	0	0	0	0	0	0	0	0	0	0	0	0	0	0	0	0	0	0	0	0	0	0	0	0	0	0	0	0	0	0	0	0	0	0	0	0	0
hsa-mir-3123	0	0	0	0	0	0	0	1	0	0	0	0	0	0	0	0	0	0	0	0	0	0	0	0	0	0	0	0	0	0	0	0	0	0	0	0	0	0	0	0	0	0	0	0	0	0	0	0	0
hsa-mir-3120	0	0	0	0	0	0	0	0	0	0	0	0	0	0	0	0	0	0	0	0	0	0	0	0	0	0	0	0	0	0	1	0	0	0	0	0	0	0	0	0	0	0	0	0	0	0	0	0	0
hsa-mir-3121	0	0	1	1	0	0	0	0	0	0	0	0	0	0	0	0	1	0	0	0	0	0	0	0	0	0	0	0	0	0	0	0	0	0	0	0	0	0	0	0	0	0	0	0	0	0	0	0	0
hsa-mir-3126	2	0	1	1	0	0	1	0	0	0	0	0	0	1	0	0	0	1	1	1	1	0	0	0	0	1	0	0	1	0	1	1	1	0	0	0	0	0	0	0	2	0	0	2	0	0	0	0	0
hsa-mir-3127	14	8	13	10	10	23	32	19	8	11	8	6	23	17	26	29	19	42	50	59	13	27	22	7	36	47	20	7	4	18	15	13	20	12	5	13	4	40	25	20	9	15	48	17	12	8	30	5	23
hsa-mir-3124	0	0	0	0	0	2	0	0	0	0	1	1	1	0	0	0	0	0	0	0	0	0	1	0	0	3	0	1	0	1	1	0	0	0	0	0	0	1	0	0	0	1	0	1	0	0	0	0	0
hsa-mir-3125	0	0	1	0	0	1	0	0	0	0	0	1	0	0	0	0	0	0	0	0	0	0	0	0	0	0	2	0	0	0	0	0	0	0	1	0	1	0	0	0	0	0	0	0	0	0	0	0	0
hsa-mir-550b-2	0	0	0	0	0	0	0	0	0	0	0	0	0	0	0	0	0	0	0	0	0	0	0	0	0	0	0	0	0	0	0	0	0	0	0	0	0	0	0	0	0	0	0	0	0	0	0	0	0
hsa-mir-6859-1	0	0	0	0	0	0	0	0	0	0	0	0	0	0	0	0	0	0	0	0	0	0	0	0	0	0	0	0	0	0	0	0	0	0	0	0	0	0	0	0	0	0	0	0	0	0	0	0	0
hsa-mir-6859-3	0	0	0	0	0	0	0	0	0	0	0	0	0	0	0	0	0	0	0	0	0	0	0	0	0	0	0	0	0	0	0	0	0	0	0	0	0	0	0	0	0	0	0	0	0	0	0	0	0
hsa-mir-6859-2	0	0	0	0	0	0	0	0	0	0	0	0	0	0	0	0	0	0	0	0	0	0	0	0	0	0	0	0	0	0	0	0	0	0	0	0	0	0	0	0	0	0	0	0	0	0	0	0	0
hsa-mir-6859-4	0	0	0	0	0	0	0	0	0	0	0	0	0	0	0	0	0	0	0	0	0	0	0	0	0	0	0	0	0	0	0	0	0	0	0	0	0	1	0	0	0	0	0	0	0	0	0	0	0
hsa-mir-6510	12	21	249	7	9	157	227	11	7	49	26	590	27	11	7	74	176	57	93	2	255	19	8	154	11	92	26	292	164	23	25	8	13	63	1044	141	35	16	7	43	349	68	30	64	0	16	29	6	29
hsa-mir-6512	5	0	4	0	0	19	5	0	0	1	1	6	0	0	8	3	4	1	2	0	7	3	0	0	2	13	8	11	7	1	9	1	4	0	7	8	0	0	1	0	6	4	5	1	0	2	0	0	0
hsa-mir-6513	1	1	0	0	2	3	0	3	3	0	1	1	0	0	1	0	4	1	0	1	1	0	1	2	0	4	0	0	1	1	0	4	1	1	1	1	0	1	0	0	3	1	0	2	0	3	0	2	0
hsa-mir-6514	4	0	2	0	0	1	3	3	2	0	2	1	4	1	2	2	4	7	4	6	2	3	7	0	5	2	3	0	3	3	7	2	6	3	2	0	1	3	7	2	4	1	6	3	0	0	2	0	1
hsa-mir-6515	0	0	0	0	2	2	0	0	0	2	0	0	0	0	0	0	0	0	0	1	2	3	2	2	0	0	1	0	0	1	0	0	0	1	0	0	1	1	0	1	0	0	1	0	2	0	3	0	0
hsa-mir-6516	3	0	5	0	1	7	1	9	2	0	1	0	1	5	0	1	6	4	3	1	3	1	3	0	2	4	2	1	1	6	4	0	0	1	5	2	0	5	3	1	1	3	0	4	0	0	0	0	0
hsa-mir-642a	3	4	5	5	1	5	8	2	1	29	1	3	2	12	2	0	1	6	7	0	8	2	29	2	0	14	3	22	4	14	5	2	1	7	1	3	19	17	2	4	4	13	4	45	0	5	8	2	8
hsa-mir-642b	0	0	0	0	0	1	1	0	0	2	0	0	0	0	0	0	0	0	0	0	0	0	1	0	0	0	0	0	0	0	0	0	0	0	0	0	0	0	0	0	0	2	0	2	0	0	0	0	0
hsa-mir-1205	0	0	0	0	0	0	0	0	0	0	0	0	0	0	0	0	0	0	0	0	0	0	0	0	0	0	0	0	0	0	0	0	0	0	0	0	0	0	0	0	0	0	0	0	0	0	0	0	0
hsa-mir-1206	0	0	0	0	0	0	0	0	0	0	0	0	0	0	0	0	0	0	0	0	0	0	0	0	0	0	0	0	0	0	0	0	0	0	0	0	0	0	0	0	0	0	0	0	0	0	0	0	0
hsa-mir-1200	0	0	0	0	0	0	0	0	0	0	0	0	0	0	0	0	0	0	0	0	0	0	0	0	0	0	0	0	0	0	0	0	0	0	0	0	0	0	0	0	0	0	0	0	0	0	0	0	0
hsa-mir-7113	0	0	1	0	0	1	1	0	0	0	0	0	1	0	0	1	0	0	0	1	0	0	3	0	0	0	0	1	1	1	1	0	0	0	1	0	1	1	0	0	0	0	2	0	0	1	1	0	0
hsa-mir-2110	6	1	7	3	6	16	7	5	12	30	12	9	11	9	18	7	41	5	10	11	11	11	11	5	6	24	3	12	12	9	17	16	15	8	7	9	15	12	18	9	8	14	6	26	0	5	12	3	13
hsa-mir-7111	0	0	0	0	0	0	0	1	0	0	1	0	0	0	0	0	0	0	0	0	0	0	0	0	0	0	0	0	0	0	1	0	0	0	0	0	0	0	2	3	0	0	0	1	0	0	0	0	0
hsa-mir-7110	1	0	0	1	0	0	1	2	0	0	0	0	0	0	0	0	0	2	0	0	0	0	3	0	1	2	0	1	1	0	1	0	1	1	0	1	0	0	1	0	1	0	1	0	0	0	0	0	0
hsa-mir-7978	0	0	0	0	0	0	0	0	0	0	0	0	0	0	0	0	0	0	0	0	0	0	0	0	0	0	0	0	0	0	0	0	0	0	0	0	0	0	0	0	0	0	0	0	0	0	0	0	0
hsa-mir-7114	0	0	1	0	0	0	0	0	0	0	0	0	0	1	0	0	0	0	0	0	1	0	0	0	0	0	0	0	0	0	0	2	0	1	0	0	0	0	0	1	0	0	1	1	0	0	0	0	0
hsa-mir-7975	0	0	0	0	0	0	0	0	0	0	0	0	0	0	0	0	0	0	0	0	0	0	0	0	0	0	0	0	0	0	0	0	0	0	0	0	0	0	0	0	0	0	0	0	0	0	0	0	0
hsa-mir-7974	0	1	3	0	3	4	2	0	0	0	4	3	2	18	0	0	0	2	2	0	0	2	1	0	1	7	3	1	3	1	6	6	13	3	9	1	0	1	0	8	0	0	6	3	5	0	7	0	4
hsa-mir-7977	0	0	1	0	0	2	0	0	0	0	0	0	0	0	0	0	0	0	0	0	0	0	0	0	0	0	0	0	0	0	0	1	0	0	0	0	0	0	0	0	0	0	2	0	0	0	0	0	0
hsa-mir-7976	1	0	0	2	1	0	1	0	0	1	0	2	0	3	0	1	3	1	0	3	1	1	0	0	1	1	0	0	1	1	0	0	0	0	0	0	0	1	0	1	0	0	1	1	0	0	0	0	1
hsa-mir-5693	0	0	0	0	0	0	0	0	0	0	0	0	0	0	0	0	0	0	0	0	0	0	0	0	0	0	0	0	0	0	0	0	1	0	0	0	0	0	1	0	0	0	0	0	0	0	0	0	0
hsa-mir-5690	4	0	2	0	0	2	0	1	2	0	0	5	0	0	0	3	2	2	2	4	0	0	3	0	3	0	0	0	4	1	0	0	0	2	2	0	1	1	4	1	0	0	0	2	0	1	2	0	0
hsa-mir-1244-1	0	0	0	0	0	0	0	0	0	0	0	0	0	0	0	0	0	0	0	0	0	0	0	0	0	0	0	0	0	0	0	0	0	0	0	0	0	0	0	0	0	0	1	0	0	0	0	0	0
hsa-mir-1244-2	0	0	0	0	0	0	0	0	0	0	0	0	0	0	0	0	0	0	0	0	0	0	0	0	0	0	0	0	0	0	0	0	0	0	0	0	0	0	0	0	0	0	0	0	0	0	0	0	0
hsa-mir-1244-3	0	0	0	0	0	0	0	0	0	0	0	0	0	0	0	0	0	0	0	0	0	0	0	0	0	0	0	0	0	0	0	0	0	0	0	0	0	0	0	0	0	0	0	0	0	0	0	0	0
hsa-mir-664a	103	24	120	50	34	403	172	82	52	471	43	85	294	255	84	220	215	123	211	254	98	176	161	53	64	106	142	143	84	109	64	21	123	78	82	238	260	127	256	75	70	50	99	110	6	11	47	4	30
hsa-mir-664b	10	9	25	2	3	34	18	14	4	29	8	16	22	22	19	13	37	11	14	17	19	18	17	10	19	12	8	12	19	15	9	3	11	15	11	17	37	14	20	9	6	14	20	20	1	1	12	2	7
hsa-mir-6730	3	0	3	0	1	0	3	0	0	1	1	1	1	0	3	0	0	0	1	1	0	0	0	0	0	2	1	2	1	1	0	1	0	1	1	1	4	5	2	1	2	0	1	0	0	1	0	0	0
hsa-mir-6731	2	1	0	1	0	2	0	0	0	0	1	0	1	3	0	0	0	1	2	0	0	2	1	0	0	1	5	0	1	0	1	0	0	4	0	0	0	1	0	1	1	0	3	0	0	0	4	1	1
hsa-mir-6732	0	0	0	0	0	0	0	0	0	0	0	0	0	0	0	0	0	0	0	0	0	0	1	0	0	0	0	0	0	0	1	0	0	0	0	0	0	0	1	0	0	0	1	1	0	0	3	0	0
hsa-mir-6733	2	0	4	1	3	0	2	2	0	2	1	2	1	2	4	0	6	2	2	4	1	1	2	4	0	3	0	1	1	7	2	7	3	1	2	1	1	3	2	1	5	1	2	1	1	0	3	2	0
hsa-mir-6734	1	0	1	0	0	0	0	0	1	0	4	2	1	0	0	0	3	0	1	1	1	3	2	1	0	0	0	1	0	4	2	0	0	0	2	0	0	0	0	0	0	0	1	0	0	0	0	0	0
hsa-mir-6735	0	2	0	0	1	0	1	2	0	0	0	0	1	0	0	0	3	1	1	0	0	0	1	0	0	0	0	0	1	0	3	0	2	0	1	2	0	1	0	0	1	1	3	0	0	0	1	0	0
hsa-mir-6736	0	0	0	0	0	2	1	1	0	1	0	0	0	0	0	0	2	1	0	0	2	0	0	0	1	1	1	0	0	0	0	0	0	0	0	0	0	0	0	0	0	0	2	0	0	0	0	0	0
hsa-mir-6737	1	0	0	0	1	2	0	5	0	0	0	0	0	2	0	0	0	0	1	1	1	0	1	0	1	1	0	0	0	1	1	2	1	0	0	0	0	0	1	1	0	2	1	0	0	1	0	0	1
hsa-mir-6738	0	0	1	0	0	0	0	0	0	0	0	0	0	0	0	0	0	1	2	0	0	0	1	0	0	0	0	0	0	0	0	0	0	0	0	0	0	2	1	0	0	0	0	0	0	0	0	0	0
hsa-mir-6739	0	0	0	0	0	0	0	0	0	0	0	0	0	0	0	0	0	1	1	0	0	0	0	0	0	0	0	0	0	0	0	0	0	0	0	0	0	0	0	0	0	0	0	0	1	0	0	0	0
hsa-mir-8058	0	0	0	0	0	0	0	0	0	0	0	0	0	0	0	0	0	0	0	0	0	0	0	0	0	0	0	0	0	0	0	0	0	0	0	0	0	0	0	0	0	0	0	0	0	0	0	0	0
hsa-mir-1295a	1	4	17	0	2	27	25	0	8	0	1	6	2	0	22	1	3	3	2	2	5	14	2	9	0	3	8	5	9	4	5	7	2	11	12	2	3	10	3	7	3	32	1	2	0	7	2	1	3
hsa-mir-1295b	0	0	1	0	0	0	1	0	1	0	2	0	8	1	0	0	1	0	0	1	0	0	0	0	0	11	2	0	1	0	0	0	0	1	3	0	1	0	0	0	0	10	1	1	0	0	1	0	0
hsa-mir-299	67	7	112	46	20	33	54	17	20	26	36	205	50	18	62	247	341	48	1392	455	45	51	191	16	18	5	17	38	110	51	226	49	34	56	38	69	71	88	2835	30	301	15	11	60	14	6	47	7	5
hsa-mir-378d-2	6	0	11	2	0	7	9	3	6	0	9	6	0	0	2	28	80	2	37	86	7	2	17	1	0	1	1	5	3	6	1	5	1	4	3	1	3	5	119	1	13	3	0	1	0	0	1	0	0
hsa-mir-378d-1	6	1	7	1	1	3	5	1	5	2	14	6	3	0	0	21	77	2	29	66	7	3	8	1	2	1	1	2	6	2	1	2	1	1	3	0	7	3	105	3	8	3	3	4	2	2	0	0	0
hsa-mir-5047	0	0	0	0	0	0	0	0	0	0	0	0	0	0	0	0	0	0	0	0	0	0	0	0	0	0	0	0	0	0	0	0	0	0	0	0	0	0	0	0	0	0	0	0	0	0	0	0	0
hsa-mir-511	82	73	133	38	137	110	103	55	70	68	63	61	48	63	72	31	111	107	53	32	101	49	153	85	36	92	22	41	105	182	52	52	19	62	45	33	29	114	47	240	65	101	102	49	19	20	23	23	62
hsa-mir-16-2	1243	477	1267	696	797	1708	1524	614	1444	472	810	966	1254	1355	733	409	4462	1124	1223	1589	1196	911	987	832	959	1551	957	854	826	1589	989	1163	983	1094	1230	1298	474	1337	1105	1093	1265	1046	791	1042	692	1499	3294	569	1590
hsa-mir-16-1	1250	425	1152	651	760	1618	1462	653	1483	449	797	981	1219	1390	697	409	4303	1092	1154	1599	1157	893	995	827	925	1556	978	787	856	1518	996	1118	967	1076	1138	1226	419	1318	1155	1139	1190	1004	778	1033	773	1437	3280	604	1621
hsa-mir-5195	0	0	0	0	0	0	0	0	0	0	0	0	0	0	0	0	0	0	0	0	0	0	0	0	0	0	0	0	0	0	0	0	0	0	0	0	0	0	0	0	0	0	0	0	0	0	0	0	0
hsa-mir-5194	0	0	0	0	0	0	0	0	0	0	0	0	0	0	0	0	0	0	0	0	0	0	0	0	0	0	0	0	0	0	0	0	0	0	0	0	0	0	0	0	0	0	0	0	0	0	0	0	0
hsa-mir-5197	0	0	0	0	0	0	0	0	0	0	0	0	0	0	0	0	0	0	0	0	0	0	0	0	0	0	0	0	0	0	0	0	0	0	0	0	0	0	0	0	0	0	0	0	0	0	0	0	0
hsa-mir-5196	0	0	0	0	0	0	0	0	0	0	0	0	1	0	0	0	0	0	0	0	0	0	0	0	0	0	0	0	0	0	1	0	0	0	0	0	0	0	0	0	0	0	0	0	0	0	0	0	0
hsa-mir-5191	0	0	0	0	0	0	0	0	0	0	0	0	0	0	0	0	0	0	0	0	0	0	0	0	0	0	0	0	0	0	0	0	0	0	0	0	0	0	0	0	0	0	1	0	0	0	0	0	0
hsa-mir-5190	0	0	0	0	0	0	0	0	0	0	0	0	0	0	0	0	0	0	0	0	0	0	0	0	0	0	0	0	0	0	0	0	0	0	0	0	0	0	0	0	0	0	0	0	0	0	0	0	0
hsa-mir-5193	1	0	1	0	0	0	0	0	0	0	0	0	0	0	0	1	1	0	1	0	2	0	0	0	0	0	0	0	0	4	0	0	0	0	0	0	0	0	0	0	0	0	0	1	0	0	0	0	0
hsa-mir-5192	0	0	0	0	0	0	0	0	0	0	0	0	0	0	0	0	0	0	0	0	0	0	0	0	0	0	0	0	0	0	0	0	0	0	0	0	0	0	0	0	0	0	0	0	0	0	0	0	0
hsa-mir-34a	658	234	619	242	161	1036	1666	224	636	1177	163	436	596	516	704	640	1099	758	662	419	959	447	541	230	463	1161	429	468	949	515	348	292	415	581	475	880	486	954	1167	628	938	432	443	552	84	151	327	47	170
hsa-mir-34b	20	1	8	4	7	25	64	24	16	1680	7	3	10	11	8	4	16	213	9	5	136	5	173	4	3	26	7	65	10	15	27	9	43	15	19	5	3	6	12	31	7	61	11	35	3	11	17	4	102
hsa-mir-34c	291	38	78	84	64	281	315	209	83	5265	118	22	92	47	136	25	127	914	60	61	664	106	1168	23	31	212	55	204	131	80	137	66	247	157	81	81	22	70	103	227	141	741	59	159	41	37	59	6	612
hsa-mir-551a	1	0	2	0	3	1	1	1	1	2	3	1	1	2	0	0	1	1	0	0	2	1	1	2	6	1	1	0	1	1	2	2	1	1	2	0	2	1	0	0	0	1	23	5	1	0	1	0	0
hsa-mir-551b	0	0	3	0	0	1	8	0	1	0	2	0	2	4	0	3	1	5	2	1	21	3	7	0	3	2	2	25	2	8	1	0	0	5	7	4	1	4	5	1	1	8	0	4	0	3	0	8	9
hsa-mir-345	25	5	35	27	16	48	90	34	38	84	30	22	26	56	32	94	46	84	44	37	220	23	43	16	32	41	9	48	16	80	15	21	36	34	39	14	39	53	39	36	27	35	53	44	29	53	61	12	40
hsa-mir-346	2	1	1	0	0	0	0	0	0	1	1	1	0	0	0	0	1	1	0	0	0	4	0	0	0	0	0	2	1	1	0	0	0	0	1	0	0	1	0	0	0	0	0	1	0	0	1	0	1
hsa-mir-340	144	28	167	30	47	113	141	57	141	155	92	78	169	148	74	80	352	70	136	149	76	92	94	50	83	72	64	57	136	146	98	75	75	85	139	82	182	286	275	49	154	117	58	199	23	33	209	13	127
hsa-mir-342	1064	828	555	141	72	1292	722	308	268	1080	260	471	2580	3160	463	403	537	932	1222	259	293	772	749	227	290	436	227	440	367	1122	312	220	511	1114	390	718	231	575	303	544	428	149	348	1071	58	324	631	147	696
hsa-mir-4800	0	0	1	0	0	0	0	0	1	0	1	0	2	0	1	0	4	0	1	5	2	1	2	3	0	2	0	0	0	1	0	1	0	0	0	0	1	1	2	0	1	0	0	0	0	0	1	0	0
hsa-mir-4801	0	0	0	0	0	0	0	0	0	0	0	0	0	0	0	0	0	0	0	0	0	0	0	0	0	0	0	0	0	0	0	0	0	0	0	0	0	0	0	0	0	0	0	0	0	0	0	0	0
hsa-mir-4802	0	0	2	0	0	1	0	0	1	1	0	0	2	1	1	0	0	0	0	0	1	0	0	0	1	0	0	0	0	0	0	0	0	1	0	0	0	0	1	0	3	0	0	0	0	0	1	0	1
hsa-mir-4803	0	0	0	0	0	0	0	0	0	0	0	0	0	0	0	0	0	0	0	0	0	0	0	0	0	0	0	0	0	0	0	0	0	0	0	0	0	0	0	0	0	2	0	0	0	0	0	0	0
hsa-mir-4804	0	1	2	0	2	0	0	0	1	0	1	0	0	0	0	0	2	0	0	0	0	0	0	0	2	1	0	1	1	1	0	0	0	0	0	0	0	0	0	2	0	1	0	0	0	0	0	0	0
hsa-mir-519e	0	0	0	0	0	0	0	0	0	0	0	0	0	0	0	0	0	0	0	0	0	0	0	0	0	0	0	0	0	0	0	0	0	0	0	0	0	0	0	0	0	1	0	0	0	0	0	0	0
hsa-mir-519d	0	0	2	1	0	0	0	0	2	2	0	1	2	0	0	2	0	0	5	0	0	0	0	0	0	0	0	0	5	0	1	0	2	2	0	1	0	0	5	2	1	0	0	2	0	0	3	0	9
hsa-mir-519c	0	0	0	0	1	0	0	0	0	1	1	1	1	1	0	0	1	1	0	1	1	0	3	0	0	1	0	0	1	0	0	1	2	0	0	0	0	0	1	1	1	1	0	1	0	0	2	0	12
hsa-mir-519b	1	0	1	0	0	0	0	0	0	0	1	0	0	3	0	0	0	0	0	0	0	0	0	0	0	0	0	0	0	0	0	0	0	0	0	0	0	0	1	1	0	0	0	1	0	1	0	0	3
hsa-mir-4484	0	0	1	1	4	0	2	3	1	1	1	0	2	1	2	2	2	0	0	5	0	1	3	3	1	4	0	1	3	3	1	7	0	0	0	0	5	17	7	0	1	1	1	0	0	0	1	0	2
hsa-mir-4485	0	0	0	0	0	0	0	0	0	0	0	0	0	0	0	0	0	0	0	0	0	0	0	0	0	0	0	0	0	0	0	0	0	0	0	0	0	0	0	0	0	0	0	0	0	0	0	0	0
hsa-mir-4486	0	0	0	0	0	0	0	0	0	0	0	0	0	0	0	0	0	0	0	0	0	0	0	0	0	0	0	0	0	0	0	0	0	0	0	0	0	0	0	0	0	0	0	0	0	0	0	0	0
hsa-mir-4487	1	0	2	0	0	1	0	0	2	0	0	0	0	1	0	1	0	0	0	0	0	3	0	1	0	0	0	0	0	1	0	0	1	1	0	0	0	1	0	1	0	0	0	0	0	0	1	0	0
hsa-mir-3607	11	10	12	9	14	30	201	17	25	88	9	34	276	209	19	72	18	112	124	20	387	18	152	12	1	39	17	69	107	27	8	28	86	16	24	85	25	75	32	15	40	31	10	122	151	220	99	250	451
hsa-mir-3606	0	0	0	0	0	0	0	0	0	0	0	1	0	0	0	0	0	0	0	0	0	0	0	0	0	0	1	0	0	0	0	0	0	2	0	0	0	0	0	0	1	0	0	0	0	0	0	0	0
hsa-mir-3605	5	3	1	2	1	5	6	9	3	4	4	3	3	2	8	4	6	9	2	3	2	7	10	0	1	7	3	11	2	9	8	7	7	5	7	3	3	17	5	9	2	2	1	10	10	4	11	4	5
hsa-mir-4483	0	0	0	0	0	0	0	0	0	0	0	0	0	0	0	0	0	0	0	0	0	0	0	0	0	0	0	0	0	0	0	0	0	0	0	0	0	0	0	0	0	0	0	0	0	0	0	0	0
hsa-mir-3609	0	1	0	2	1	1	0	0	1	0	0	1	1	0	0	0	0	1	2	0	2	0	0	0	2	0	1	1	0	0	0	0	0	1	0	1	0	1	0	0	1	0	3	0	0	0	5	0	1
hsa-mir-4488	1	0	0	0	0	0	0	0	0	0	0	0	0	0	0	0	0	0	0	0	0	0	0	0	1	0	0	0	0	0	1	0	0	0	0	0	0	0	0	0	0	0	0	0	0	0	1	0	0
hsa-mir-4489	0	0	0	0	0	0	0	0	0	0	0	0	0	0	0	0	0	0	0	0	0	0	0	1	0	0	0	0	0	0	0	0	0	1	0	0	0	0	0	0	0	0	0	1	0	0	0	1	0
hsa-mir-5692a-1	0	0	0	0	0	0	0	0	0	0	0	0	0	0	0	0	0	0	0	0	0	0	0	0	0	0	0	0	0	0	0	0	0	0	0	0	0	0	0	0	0	0	0	0	0	0	0	0	0
hsa-mir-4648	1	0	0	0	0	0	0	4	1	0	0	0	0	0	0	0	0	1	0	0	0	0	4	0	1	1	0	0	0	0	0	0	0	2	0	1	0	0	0	1	0	0	1	1	0	0	1	0	0
hsa-mir-202	1	0	1	0	0	3	6	0	2	6	4	4	17	24	0	1	3	0	1	1	1	0	2	0	0	1	0	0	1	13	0	0	0	0	3	3	1	2	6	0	0	0	2	1	0	0	0	2	1
hsa-mir-205	23370	13764	50834	49088	43188	62838	37942	58981	25950	38256	26419	52558	22918	74889	43567	43862	14886	73039	33355	807	68760	67699	84597	19036	27600	60797	84003	53160	61791	53767	70888	42619	125961	18627	28894	64492	8865	10569	4102	39161	40160	34639	102032	54174	11646	21800	74564	24228	40387
hsa-mir-204	29	6	135	7	0	31	11	21	11	115	12	100	65	65	17	128	102	1	98	71	97	7	35	27	77	1	4	140	47	26	0	1	3	4	130	113	76	27	202	2	123	6	0	17	1	0	4	2	5
hsa-mir-206	32543	20	17125	32228	97	1953	79959	15122	26808	72	96874	25262	35954	66	324	71138	193783	40	274244	229224	10594	16739	83313	129	41	47	1930	11984	43367	47359	1079	63	16490	2075	270	12142	105	236	252080	60985	33177	66	12	19926	734	718	2257	9	215
hsa-mir-4642	0	0	0	0	1	0	0	0	0	0	0	0	0	0	0	0	0	0	0	0	0	0	0	0	0	0	0	0	0	1	0	0	0	1	0	0	0	0	0	0	0	0	0	0	0	0	0	0	0
hsa-mir-4643	0	0	0	0	0	0	0	0	0	0	0	0	0	0	0	1	0	0	0	0	0	1	0	0	0	0	0	0	0	0	0	0	0	0	0	0	1	0	0	0	0	0	0	2	0	0	0	0	0
hsa-mir-4640	0	0	2	3	0	1	6	3	0	0	0	0	1	1	0	0	0	7	1	3	0	6	6	0	2	7	3	5	0	0	2	3	6	2	2	1	0	0	0	4	0	2	9	2	0	0	4	0	1
hsa-mir-4641	0	0	0	0	0	0	0	0	0	0	0	0	0	0	0	0	0	0	0	0	0	0	0	0	0	0	0	0	0	0	0	0	0	0	0	0	0	0	0	0	0	0	0	0	0	0	0	0	0
hsa-mir-4646	0	0	0	0	1	1	1	0	1	0	0	0	0	0	0	0	0	0	0	0	0	2	0	0	1	0	0	0	0	0	0	0	0	1	0	0	0	1	1	1	0	1	0	0	0	0	1	0	0
hsa-mir-4647	1	0	0	0	0	0	1	1	1	0	0	0	0	0	0	0	0	0	0	0	0	1	0	0	0	0	0	0	0	1	1	0	0	0	2	1	1	1	0	1	1	0	1	0	1	0	2	0	0
hsa-mir-4644	0	0	0	0	0	0	0	1	0	0	0	0	0	0	0	0	0	0	1	0	1	1	0	0	0	0	0	0	0	0	0	0	0	0	0	0	0	0	1	0	0	0	0	0	0	0	0	0	0
hsa-mir-4645	2	0	0	0	5	2	6	1	1	1	1	0	0	2	1	0	0	0	0	0	3	2	0	0	0	1	0	1	1	4	3	0	4	1	0	1	1	0	2	2	0	0	1	2	1	1	3	0	2
hsa-mir-5692a-2	0	0	0	0	0	0	0	0	0	0	0	0	0	0	0	0	0	0	0	0	0	0	0	0	0	0	0	0	0	0	0	0	0	0	0	0	0	0	0	0	0	0	0	0	0	0	0	0	0
hsa-mir-3917	5	5	6	5	25	16	14	19	5	0	14	5	6	4	9	1	9	5	1	7	2	9	6	2	3	6	3	3	8	13	6	22	7	10	17	1	11	30	8	7	3	7	7	5	1	3	9	0	1
hsa-mir-3916	0	0	0	0	0	1	0	0	0	0	0	0	0	1	0	0	2	0	0	1	0	0	0	0	1	0	0	0	0	0	0	1	0	0	0	0	0	1	0	0	0	0	0	0	0	0	0	0	0
hsa-mir-3915	0	0	0	0	0	0	0	0	0	0	0	0	0	0	0	0	0	0	0	0	0	0	0	0	0	0	0	0	0	0	0	0	0	0	0	0	0	0	1	0	0	0	0	0	0	0	0	0	0
hsa-mir-3912	4	0	6	0	1	0	7	3	2	4	5	6	1	3	2	3	15	3	7	2	4	1	11	0	1	1	3	2	3	3	1	3	1	6	22	1	4	9	9	2	11	3	2	3	0	3	3	0	0
hsa-mir-3911	0	0	0	0	1	7	1	1	4	0	1	0	0	0	2	1	3	0	0	0	0	1	1	0	0	1	0	0	0	2	2	3	1	1	0	0	0	1	0	0	0	4	6	1	0	1	0	0	1
hsa-mir-3160-2	0	0	0	0	0	1	0	0	0	0	0	0	0	0	0	0	0	0	0	0	0	0	0	0	0	0	0	0	0	0	0	0	0	0	0	0	0	0	0	0	0	0	0	0	0	0	0	0	0
hsa-mir-3160-1	0	0	0	0	0	0	0	0	0	0	0	1	0	0	0	0	0	0	0	0	0	0	0	0	0	0	0	0	0	0	0	0	0	0	0	0	0	0	0	0	0	0	0	0	0	0	2	0	0
hsa-mir-3918	0	0	0	1	2	0	0	1	1	0	0	0	0	0	0	0	0	0	0	0	0	0	1	0	0	0	1	0	3	0	0	0	0	0	1	0	0	0	0	0	0	0	0	0	1	0	0	0	0
hsa-mir-20a	1075	201	1026	1521	570	2899	2502	1171	528	956	1318	1220	2968	3808	817	784	1375	3813	2973	562	1026	1747	1602	457	1306	2402	1773	2078	1648	589	2678	815	4332	594	1315	3101	624	841	743	1867	1028	799	2270	1572	287	543	1934	187	1172
hsa-mir-20b	24	3	38	15	2	67	802	6	10	105	19	27	94	54	23	32	160	51	121	64	78	23	34	15	108	15	10	88	13	48	26	12	31	15	31	277	150	137	60	8	19	13	1	31	14	202	76	8	65
hsa-mir-3134	0	0	0	0	0	0	0	0	0	0	0	0	0	0	0	0	0	0	0	0	0	0	0	0	0	0	0	0	0	0	0	0	0	0	0	0	0	0	0	0	0	0	0	0	0	0	0	0	0
hsa-mir-3137	0	0	0	0	0	0	0	0	0	0	0	1	0	0	1	0	0	0	0	0	0	1	0	0	0	0	0	0	0	0	0	0	1	0	0	0	0	0	0	0	0	0	0	0	0	0	2	0	0
hsa-mir-3136	1	2	0	2	0	1	5	3	2	1	1	0	0	5	0	2	3	2	2	1	3	0	0	1	2	1	0	1	1	2	2	4	2	6	2	1	2	0	0	5	0	4	0	1	3	2	5	1	0
hsa-mir-3131	0	0	1	1	0	0	1	0	0	1	0	0	0	0	0	0	0	0	0	1	0	1	0	0	0	1	0	0	0	0	1	1	0	0	0	0	0	0	0	0	0	0	0	0	0	0	0	0	0
hsa-mir-3133	1	0	0	0	0	0	1	0	0	0	0	1	0	1	0	0	0	0	0	0	0	0	0	0	0	0	1	0	0	0	0	0	0	0	0	1	0	0	0	0	0	0	0	0	0	0	0	0	0
hsa-mir-3132	0	0	0	0	0	0	1	0	0	0	0	0	0	0	0	3	0	0	0	0	0	0	0	0	0	0	2	0	0	0	0	0	0	0	0	0	1	0	2	0	0	0	0	2	0	0	1	0	0
hsa-mir-3139	0	0	0	0	0	1	1	1	2	0	1	0	0	0	0	0	0	1	0	0	0	0	0	0	0	0	0	0	0	0	0	0	0	0	0	0	0	0	0	0	1	0	0	2	0	0	0	0	0
hsa-mir-3138	1	0	1	1	0	1	0	0	2	0	2	2	0	0	0	0	1	0	2	2	0	1	0	0	1	1	0	0	1	1	0	1	0	0	1	0	0	0	2	0	1	0	3	0	0	0	1	0	0
hsa-mir-548ae-2	0	0	0	0	0	0	0	0	0	0	0	0	0	0	0	0	0	0	0	0	0	0	0	0	0	0	0	0	0	0	0	0	0	0	0	0	0	0	0	0	0	0	0	0	0	0	0	0	0
hsa-mir-4536-1	0	1	0	1	0	0	0	0	0	0	0	2	2	0	0	3	4	0	4	2	2	0	0	0	0	0	1	0	2	1	0	0	1	0	0	2	1	3	4	1	0	0	0	1	0	0	2	0	1
hsa-mir-6509	10	7	25	10	9	15	39	16	13	0	34	8	10	18	30	1	17	25	8	6	6	27	30	10	8	19	9	2	23	13	29	21	17	23	14	11	8	18	6	20	21	54	16	14	6	6	18	1	13
hsa-mir-6508	0	0	1	0	0	1	0	0	0	0	0	0	0	0	0	0	1	0	0	0	1	0	0	0	0	0	0	1	0	0	0	1	0	1	2	0	0	1	0	0	1	0	0	1	1	0	0	0	1
hsa-mir-6503	3	0	4	1	1	3	4	0	2	0	4	4	5	2	3	0	9	4	1	8	4	5	2	0	0	1	3	6	11	3	0	1	1	1	1	0	1	26	5	7	4	0	1	4	1	0	1	0	1
hsa-mir-6502	2	1	1	3	1	2	3	0	1	1	3	2	2	0	4	0	6	0	1	0	3	0	8	1	0	8	1	2	2	1	1	5	0	4	8	0	0	8	5	7	2	1	0	2	1	1	0	0	6
hsa-mir-6501	3	0	0	1	0	3	0	0	1	0	2	0	2	1	1	0	3	2	1	1	0	1	0	0	0	5	0	0	2	2	0	1	0	1	3	0	0	5	1	4	0	0	4	2	1	0	4	0	3
hsa-mir-6500	0	0	0	0	0	0	0	0	0	0	0	0	0	0	0	0	0	0	0	0	0	0	0	0	0	0	0	0	0	0	0	0	0	0	0	0	0	0	1	0	0	0	0	0	0	0	0	0	1
hsa-mir-6507	0	0	0	0	0	4	2	1	0	0	1	1	0	0	2	0	0	0	8	3	0	0	0	0	0	0	0	0	0	0	1	0	1	0	0	2	2	2	2	0	0	0	0	0	0	0	0	0	0
hsa-mir-6506	0	0	0	0	0	0	0	0	0	0	0	0	0	0	0	0	0	2	0	2	0	1	1	0	0	0	0	0	0	0	0	1	0	1	1	0	0	0	1	0	0	0	0	0	0	0	0	0	0
hsa-mir-6505	0	0	0	0	0	1	1	0	0	0	0	0	0	0	0	3	3	0	3	6	1	1	1	0	0	0	0	0	0	1	0	0	0	0	0	0	0	0	6	0	2	0	2	0	0	0	0	0	0
hsa-mir-6504	0	0	1	0	1	1	0	0	0	0	0	0	0	0	0	0	1	0	1	1	0	0	0	0	0	0	0	2	0	1	0	0	0	0	0	0	0	0	0	1	0	0	0	0	0	0	0	0	0
hsa-mir-941-4	0	0	0	0	0	0	0	0	0	0	0	0	0	0	0	0	0	0	0	0	0	0	0	0	0	0	0	0	0	0	0	0	0	0	0	0	0	0	0	0	0	0	0	0	0	0	0	0	0
hsa-mir-941-5	0	0	0	0	0	0	0	0	0	0	0	0	0	0	0	0	0	0	0	0	0	0	0	0	0	0	0	0	0	0	0	0	0	0	0	0	0	0	0	0	0	0	0	0	0	0	0	0	0
hsa-mir-802	0	0	0	0	0	0	0	0	0	0	0	0	0	0	0	0	0	0	0	0	0	0	0	0	0	0	0	0	0	0	0	0	0	0	0	0	0	0	0	0	0	0	0	0	0	0	0	0	0
hsa-mir-2392	0	0	0	0	0	0	0	0	0	0	0	0	0	0	0	0	0	0	0	0	0	0	0	0	0	0	0	0	0	0	0	0	0	0	0	0	0	0	0	0	0	0	0	0	0	0	0	0	0
hsa-mir-4776-1	0	0	2	0	0	0	0	0	0	0	0	7	0	1	0	0	5	0	1	0	3	0	0	0	0	0	0	0	6	0	1	0	0	0	5	0	0	0	0	0	4	0	1	0	0	0	0	0	0
hsa-mir-4776-2	0	0	0	0	0	2	1	0	0	0	0	6	0	0	1	1	4	0	0	0	2	0	0	2	0	0	0	2	4	0	4	0	0	1	2	0	0	0	0	0	5	0	1	0	0	0	0	0	0
hsa-mir-1179	4	0	0	0	0	1	1	0	1	1	2	0	1	2	0	1	1	1	1	0	0	1	0	0	0	0	0	0	1	0	0	0	0	0	0	0	0	1	2	2	1	0	0	1	0	0	1	0	1
hsa-mir-1178	0	0	0	0	0	0	0	0	0	0	0	0	0	0	0	0	0	0	0	0	0	0	0	0	0	0	0	0	0	0	0	0	0	0	0	0	0	0	0	0	0	0	0	0	0	0	0	0	0
hsa-mir-711	0	0	0	0	0	0	0	0	0	0	0	0	0	0	1	0	0	0	0	0	0	0	0	0	0	0	0	0	0	0	0	0	0	0	0	0	0	0	0	0	0	0	0	0	0	0	1	0	0
hsa-mir-659	10	2	7	4	0	16	5	5	4	3	5	1	10	6	4	0	7	7	1	2	13	3	7	5	1	14	2	4	8	4	5	7	0	6	10	8	12	9	7	4	5	4	2	2	5	3	4	0	4
hsa-mir-6723	0	1	1	3	3	4	1	1	1	0	1	1	2	1	5	1	13	0	3	6	3	2	1	0	4	0	4	0	0	4	6	3	0	0	4	1	7	2	4	2	4	1	2	0	0	0	2	2	0
hsa-mir-6722	0	0	0	0	0	0	0	0	0	0	0	0	0	0	0	0	1	0	0	0	0	0	0	0	0	0	0	0	0	0	0	0	0	0	0	0	0	0	0	0	0	0	0	0	0	0	0	0	0
hsa-mir-6721	0	0	0	0	0	0	0	0	0	0	0	0	0	1	0	0	0	1	0	0	0	1	0	0	0	1	0	0	0	0	0	0	0	0	0	0	0	0	0	1	0	0	0	1	0	0	0	0	0
hsa-mir-6720	17	9	6	9	6	29	4	13	36	3	6	10	11	13	66	4	37	32	26	9	11	5	7	5	4	2	21	15	8	25	33	29	11	9	21	10	2	1	53	3	6	39	28	22	1	3	8	5	1
hsa-mir-6727	0	0	0	0	1	0	0	0	0	0	1	0	0	0	0	0	0	0	0	0	0	0	1	0	0	0	1	0	0	1	0	0	0	0	1	0	0	1	0	1	0	0	0	1	1	0	0	0	1
hsa-mir-6726	0	1	3	0	0	0	1	0	1	1	0	0	0	1	0	0	2	1	0	1	1	0	1	0	0	1	0	0	0	1	5	0	3	1	1	0	3	0	0	0	2	0	1	0	0	1	0	0	0
hsa-mir-6729	0	0	0	0	0	0	0	0	0	0	0	0	0	0	0	0	0	1	0	0	0	0	1	0	0	0	0	0	0	0	0	0	0	0	1	0	0	0	0	0	0	0	0	2	0	0	0	0	0
hsa-mir-6728	0	0	0	1	2	0	2	8	0	0	0	0	0	0	0	0	2	1	0	0	0	4	7	0	2	1	0	0	0	2	2	4	1	0	0	0	0	0	0	11	0	1	9	3	3	1	4	1	0
hsa-mir-591	0	0	0	0	0	0	0	0	0	0	0	0	0	0	0	0	0	0	0	0	0	0	0	0	0	0	0	0	0	0	0	0	0	0	0	0	0	0	0	0	0	0	0	0	0	0	0	0	0
hsa-mir-590	76	20	52	31	32	44	85	48	89	53	65	57	72	151	52	61	123	75	94	43	91	92	163	28	141	78	44	47	74	150	83	47	91	61	62	60	67	103	94	43	107	82	104	175	61	51	205	24	62
hsa-mir-593	0	0	0	0	0	0	0	0	0	0	0	0	0	0	0	0	0	0	0	0	0	0	0	0	0	0	0	0	0	0	0	0	0	0	0	0	0	0	0	0	0	0	0	0	0	0	0	0	0
hsa-mir-592	2	3	1	0	2	8	4	6	3	5	0	1	1	5	10	5	3	1	5	1	11	4	22	2	5	10	6	6	1	10	2	5	2	1	4	5	1	1	6	3	7	4	7	8	0	18	33	1	0
hsa-mir-595	0	0	0	0	0	0	0	0	0	0	0	0	0	0	0	0	0	0	0	0	0	0	0	0	0	0	0	0	0	0	0	0	0	0	0	0	0	0	0	0	0	0	0	0	0	0	0	0	0
hsa-mir-597	1	0	0	1	0	1	0	1	0	0	0	0	0	0	0	0	0	0	0	0	1	0	1	0	2	0	0	0	0	0	1	2	0	0	0	0	0	1	0	0	0	0	0	2	0	0	1	0	0
hsa-mir-596	0	0	0	0	0	0	0	0	0	0	0	0	0	0	0	0	0	0	0	0	0	0	0	0	0	0	0	0	0	1	0	0	0	0	0	0	0	1	0	0	0	0	0	0	0	0	0	0	0
hsa-mir-599	0	0	0	0	0	0	1	0	1	0	0	0	0	0	0	1	1	0	0	0	0	0	0	0	1	0	0	1	0	0	0	0	0	1	2	0	0	0	0	0	0	0	0	1	0	0	0	0	1
hsa-mir-598	190	15	190	15	76	66	154	113	46	115	63	198	77	66	89	41	218	208	88	78	95	59	121	68	223	25	111	67	97	122	41	40	69	103	121	96	224	275	223	81	117	20	92	172	4	39	39	4	22
hsa-mir-759	0	0	0	0	0	0	0	0	0	0	0	0	0	0	0	0	0	0	0	0	0	0	0	0	0	0	0	0	0	0	0	0	0	0	0	0	0	0	0	0	0	0	0	0	0	0	0	0	0
hsa-mir-758	331	20	210	91	74	147	282	83	127	54	58	86	215	81	397	106	685	214	110	376	184	249	190	96	97	39	85	64	261	201	129	186	93	191	139	92	93	355	613	113	143	142	117	271	127	22	144	11	22
hsa-mir-4477b	0	0	0	0	0	0	0	0	0	0	0	0	0	0	0	0	0	0	0	0	0	0	0	0	0	0	0	0	0	0	0	0	0	0	0	0	0	0	0	0	0	0	0	0	0	0	0	0	0
hsa-mir-4477a	0	0	0	0	0	0	0	0	0	0	0	0	0	0	0	0	0	0	0	0	0	0	0	0	0	0	0	0	0	0	0	0	0	0	0	0	0	0	0	0	0	0	0	0	0	0	0	0	0
hsa-mir-8069-2	0	0	0	0	0	0	0	0	0	0	0	0	0	0	0	0	0	0	0	0	0	0	0	0	0	0	0	0	0	0	0	0	0	0	0	0	0	0	0	0	0	0	0	0	0	0	0	0	0
hsa-mir-8069-1	0	0	0	0	0	0	0	0	0	0	0	0	0	0	0	0	0	0	0	0	0	0	0	0	0	0	0	0	0	0	0	0	0	0	0	0	0	0	0	0	0	0	0	0	0	0	0	0	0
hsa-mir-548o-2	0	1	3	0	0	1	4	3	0	1	3	4	2	2	2	0	7	2	0	2	1	0	4	1	0	5	2	2	1	4	1	2	1	1	4	1	2	0	1	0	5	1	3	2	1	0	4	0	0
hsa-mir-8073	0	0	0	0	0	0	0	0	0	0	0	0	0	0	0	0	0	0	0	0	0	0	0	0	0	0	0	0	0	0	0	0	0	0	0	0	0	0	0	0	0	0	0	1	0	0	0	0	0
hsa-mir-379	13994	1440	13589	6276	5088	4680	10802	4915	6823	1944	5895	15147	8430	2749	20007	13622	62267	8030	13465	58471	9022	13303	22685	5934	3972	2619	3432	4059	11002	11360	5817	9682	3412	11038	8907	6064	13896	28379	252419	6957	17642	7128	4300	7771	4237	1036	5946	834	947
hsa-mir-449c	0	0	0	0	0	0	9	0	0	55	0	0	0	0	0	0	0	0	0	0	5	0	0	0	0	0	0	0	0	0	0	0	0	0	0	0	0	0	0	0	0	0	0	0	0	1	0	0	0
hsa-mir-449b	0	0	1	0	0	0	12	0	0	129	0	0	0	0	0	0	0	0	0	0	8	0	1	0	2	0	0	0	0	0	0	0	0	0	0	0	0	0	0	0	0	0	1	3	3	0	0	0	0
hsa-mir-449a	0	0	2	0	0	0	53	1	1	446	0	0	0	0	4	0	0	2	0	0	45	0	1	0	0	3	2	13	1	2	1	0	1	2	2	0	1	0	2	0	0	1	1	2	3	2	1	0	3
hsa-mir-370	108	14	59	32	32	66	136	32	48	21	53	41	51	24	164	50	392	109	68	193	89	54	117	20	28	19	31	46	94	54	48	46	30	78	66	47	78	169	504	38	57	41	18	135	27	8	27	16	11
hsa-mir-373	0	0	0	0	0	0	2	1	0	0	0	0	1	1	0	0	0	0	0	0	0	0	0	0	0	1	0	0	0	0	0	0	3	0	0	0	0	0	1	0	0	0	0	5	0	0	0	0	2
hsa-mir-372	10	1	0	2	0	0	1	1	2	0	3	1	1	1	0	0	4	0	2	1	2	1	5	0	0	1	0	1	0	0	0	0	0	0	0	0	0	1	19	2	1	1	0	5	0	0	0	0	2
hsa-mir-375	452	101	29784	723	459	1661	684	2666	572	352418	128	71003	201	734	1842	22137	15721	362	13113	21382	117514	490	47764	11219	731	5302	1587	27044	10589	1320	1291	533	16427	232	25307	91586	403679	134278	174197	3379	119235	925	1898	1571	1107	484	3623	972	5523
hsa-mir-377	43	17	31	13	12	26	45	14	24	39	20	25	47	32	27	163	149	38	108	152	56	32	59	11	20	6	13	25	46	44	15	39	16	28	24	38	44	71	818	8	62	20	15	54	7	9	20	7	7
hsa-mir-4481	0	0	0	0	0	0	0	0	0	0	0	0	0	0	0	0	0	0	0	0	0	0	0	0	0	0	0	0	0	0	0	0	0	0	0	0	0	0	0	0	0	0	0	0	0	0	0	0	0
hsa-mir-579	1	0	2	3	0	3	2	0	1	8	2	5	0	4	1	1	2	14	3	1	3	0	2	1	2	0	1	5	0	2	1	2	2	2	5	1	1	1	0	1	3	2	0	9	6	1	3	4	0
hsa-mir-578	1	0	0	0	0	0	1	0	0	0	0	0	1	0	1	0	0	0	1	4	0	0	0	1	0	0	1	0	0	0	0	0	0	0	0	1	0	1	1	0	1	0	0	0	1	0	0	1	0
hsa-mir-181a-1	5765	2039	3548	1373	1190	5916	6301	2559	3441	1795	3188	2163	5626	8624	6325	2013	4623	5249	4358	3006	3688	3706	6901	1190	1112	3868	3034	2491	4036	4329	4309	5835	4792	5928	3269	2494	1626	4304	5550	2583	2841	1616	1982	10265	946	617	2335	347	1978
hsa-mir-4482	0	0	0	0	0	0	0	0	1	0	0	0	0	0	0	0	0	0	1	0	0	0	1	0	0	0	0	1	0	0	0	0	2	1	0	0	0	0	2	0	0	0	0	0	0	0	1	0	0
hsa-mir-573	0	0	0	0	0	0	1	0	0	0	0	1	1	14	0	0	0	2	0	0	1	0	1	0	1	1	0	0	0	0	2	0	13	0	0	0	0	0	0	1	0	1	0	0	3	0	2	1	3
hsa-mir-572	0	0	0	0	0	1	0	3	0	0	0	0	0	0	0	0	0	0	1	0	0	0	0	0	0	0	0	0	0	0	0	0	0	0	0	0	0	0	0	0	0	0	0	0	0	0	1	0	0
hsa-mir-571	0	0	0	0	0	0	0	0	0	0	0	0	0	0	0	0	0	0	0	0	0	0	0	0	0	0	0	0	0	0	0	0	0	0	0	0	0	0	0	0	0	0	0	0	0	0	0	0	0
hsa-mir-570	2	1	2	2	2	1	0	1	0	6	1	3	4	3	1	1	2	0	4	0	3	1	2	2	5	1	1	1	0	1	0	0	3	0	4	2	1	1	3	2	1	2	2	1	0	1	8	0	1
hsa-mir-577	4	1	2	9	0	2	141	13	6	43	0	15	0	1	0	7	0	34	0	9	7	3	4	1	8	49	1	16	0	6	0	1	0	1	1	11	117	12	23	1	2	8	0	14	40	19	1	0	8
hsa-mir-576	27	5	44	29	17	20	133	32	29	23	35	33	72	52	23	11	79	83	54	22	38	32	101	17	19	52	23	73	21	36	34	43	79	32	33	62	24	39	44	44	35	24	57	104	31	13	113	18	51
hsa-mir-575	0	0	0	0	0	0	0	0	0	0	0	0	0	0	0	0	0	0	0	0	0	0	0	0	0	0	0	0	0	0	0	0	0	0	0	0	0	0	0	0	0	0	0	0	0	0	1	0	0
hsa-mir-574	360	103	347	248	127	238	469	320	188	595	135	310	264	150	400	268	772	515	204	355	540	280	552	127	158	228	256	392	173	445	200	111	326	353	149	291	1651	789	610	203	266	236	681	622	48	38	236	63	108
hsa-mir-4497	0	0	0	0	0	0	0	0	0	0	0	0	0	0	0	0	0	0	0	0	0	0	0	0	0	0	0	0	0	0	0	0	0	0	0	0	0	0	0	0	0	0	0	0	0	0	0	0	0
hsa-mir-4496	0	0	0	0	0	0	0	0	0	0	0	0	1	0	0	0	0	0	0	0	0	1	0	0	0	0	0	0	0	0	0	0	0	0	0	0	0	0	0	0	0	0	0	0	0	0	0	0	0
hsa-mir-4495	0	0	0	0	0	0	0	0	0	0	0	0	0	0	0	0	0	0	0	0	0	0	0	0	0	0	0	0	0	0	0	0	0	0	0	0	0	0	0	0	0	0	0	0	0	0	0	0	0
hsa-mir-4494	1	0	0	0	0	0	0	0	0	0	0	0	0	3	0	0	0	0	1	0	0	0	1	0	0	0	0	0	1	0	0	0	1	0	0	0	0	1	0	0	0	0	0	0	0	0	0	0	0
hsa-mir-4493	0	0	0	0	0	0	0	0	0	0	0	0	0	0	0	0	0	0	0	0	0	0	0	0	0	0	0	0	0	0	0	0	0	0	0	0	0	0	0	0	0	0	0	0	0	0	0	0	0
hsa-mir-4492	0	0	1	0	3	0	0	0	0	0	0	1	0	1	1	0	2	0	0	2	0	0	1	0	0	0	1	0	0	0	3	0	0	0	0	0	1	0	0	0	0	0	0	1	1	0	0	0	0
hsa-mir-4491	5	0	9	0	1	17	1	3	1	3	4	2	0	2	16	0	8	1	4	0	13	3	3	5	1	3	6	2	2	9	1	2	1	4	3	1	2	25	4	4	5	16	1	2	1	1	2	0	1
hsa-mir-4490	0	0	0	0	0	0	0	0	0	0	0	0	0	0	0	0	0	0	2	1	0	0	0	0	0	0	0	0	0	0	0	0	0	0	0	0	0	0	0	0	0	0	0	0	0	0	0	0	0
hsa-mir-4499	0	0	0	0	0	0	0	0	0	0	0	0	0	0	0	0	0	0	0	0	0	0	0	0	0	0	0	0	0	0	0	0	0	0	0	0	0	0	0	0	0	0	0	0	0	0	0	0	0
hsa-mir-4498	0	0	0	0	0	0	0	0	0	0	1	0	0	0	0	0	0	0	0	0	0	0	0	0	0	1	0	0	0	0	0	0	0	0	0	0	0	0	0	0	0	0	0	0	0	0	0	0	0
hsa-mir-4655	0	0	0	0	0	0	0	0	0	0	0	0	0	0	0	0	0	0	0	0	0	0	0	0	0	0	0	0	0	0	0	0	0	0	0	0	0	0	0	0	0	0	0	0	0	0	0	0	0
hsa-mir-4654	0	0	0	0	0	0	0	0	0	0	0	0	0	0	0	0	0	0	0	0	0	0	0	0	0	0	0	0	0	0	0	0	0	0	0	0	0	0	0	0	0	0	0	0	0	0	0	0	0
hsa-mir-4657	1	0	2	0	0	1	0	1	1	0	2	3	1	1	0	0	1	1	0	0	0	1	1	0	0	4	0	0	1	0	1	2	0	2	1	1	0	0	1	4	3	0	3	1	0	0	3	0	0
hsa-mir-215	44	6	42	12	8	52	33	28	52	10	14	32	11	17	44	14	230	12	14	28	66	36	50	36	18	26	26	8	42	70	20	70	4	40	84	24	40	92	78	28	70	22	36	26	10	28	20	24	62
hsa-mir-5708	0	0	0	0	0	0	1	1	0	0	0	1	0	0	0	1	3	0	2	2	0	0	0	1	1	0	0	0	0	0	0	1	0	0	0	1	0	0	1	0	0	0	0	0	0	0	0	0	0
hsa-mir-210	1191	318	456	4010	1164	1380	5853	4973	843	783	2401	2097	178	2053	1394	1117	262	15844	1041	112	2340	1261	3340	738	2544	11105	4540	4209	2828	1037	7157	3640	6625	1114	872	2442	363	447	131	4005	1899	2093	4689	9863	3256	3161	9410	981	1258
hsa-mir-4652	7	1	0	31	18	28	44	21	0	1	23	0	3	5	43	0	0	0	0	0	1	30	9	1	47	39	35	3	0	7	11	23	41	4	3	1	0	0	0	15	0	72	105	53	3	11	40	0	14
hsa-mir-5704	0	0	0	0	0	0	0	0	0	0	0	0	0	0	0	0	0	0	0	1	0	0	0	0	0	0	0	0	0	0	0	0	0	0	0	0	0	0	0	0	0	0	0	0	0	0	0	0	0
hsa-mir-5705	0	0	0	0	0	0	0	0	0	0	0	0	0	0	0	0	0	0	0	0	0	0	0	0	0	0	0	0	0	0	0	0	0	0	0	0	0	0	0	0	0	0	0	0	0	0	0	0	0
hsa-mir-5706	1	1	2	1	0	0	2	0	2	1	2	1	1	0	0	1	0	1	2	1	2	1	4	3	1	1	0	0	1	0	1	1	0	0	1	2	1	3	2	1	1	1	2	0	1	2	3	0	6
hsa-mir-5707	0	0	0	0	0	0	0	0	0	0	0	0	0	0	0	0	0	0	0	0	0	0	0	0	0	0	0	0	0	0	0	0	0	0	0	0	0	0	0	0	0	0	0	0	0	0	0	0	0
hsa-mir-5700	0	0	0	0	0	0	0	0	0	0	0	0	0	1	0	0	0	0	0	0	0	0	0	0	0	0	0	0	0	0	0	0	0	0	0	0	0	0	0	0	0	0	0	0	0	0	0	0	0
hsa-mir-4658	0	0	0	1	2	1	1	3	0	0	1	0	0	2	2	0	0	22	0	0	0	2	1	0	0	1	0	2	0	1	0	2	5	2	0	0	0	0	0	9	0	2	22	2	1	0	0	0	2
hsa-mir-5702	1	0	0	0	0	0	1	0	0	0	0	0	0	0	0	0	0	0	0	0	0	0	0	0	0	0	0	0	0	0	0	0	1	0	0	0	0	0	2	0	0	0	2	0	0	0	0	0	0
hsa-mir-5703	2	0	1	1	16	3	1	0	0	0	3	1	3	1	0	0	1	0	0	2	0	4	0	0	0	1	4	0	1	3	0	0	0	0	4	0	1	4	5	4	1	2	2	4	0	1	3	0	0
hsa-mir-3591	0	0	0	0	0	0	1	0	0	0	0	0	4	0	0	2	1	1	5	5	0	0	4	0	0	0	0	0	1	0	0	0	0	0	0	0	0	0	2	0	0	0	0	0	0	0	1	0	0
hsa-mir-4259	0	0	0	0	0	0	0	0	0	0	0	0	0	0	0	0	0	0	0	0	0	0	0	0	0	0	0	0	0	0	0	0	0	0	0	0	0	0	0	0	0	0	0	0	0	0	0	0	0
hsa-mir-8052	0	0	0	0	0	0	0	0	0	0	0	0	0	0	0	0	0	0	0	0	0	0	0	0	0	0	0	0	0	0	0	0	0	0	0	0	0	0	0	0	0	0	0	0	0	0	0	0	0
hsa-mir-3920	1	0	0	1	0	0	1	0	0	1	0	0	1	5	0	1	1	0	2	0	0	0	0	0	2	0	0	0	0	0	2	1	2	0	0	1	0	0	0	1	2	0	1	2	0	1	0	0	1
hsa-mir-4649	4	0	0	0	1	0	1	2	1	0	3	1	2	0	1	0	2	0	0	1	0	2	1	0	0	0	0	0	0	1	1	2	0	3	1	0	2	1	1	0	1	2	1	2	0	0	0	0	0
hsa-mir-8057	0	0	0	0	0	0	0	0	0	0	0	0	0	0	0	0	0	0	0	0	0	0	0	0	0	0	0	0	0	0	0	0	0	0	0	0	0	0	0	0	0	0	0	0	0	0	0	0	0
hsa-mir-3927	0	0	0	1	0	0	2	0	0	0	0	0	1	0	1	0	0	0	0	0	2	0	0	0	0	0	0	0	0	0	2	0	0	2	0	0	0	0	0	0	0	0	0	0	0	2	5	0	2
hsa-mir-3924	0	0	0	0	0	0	0	0	0	0	0	0	0	0	0	0	0	0	0	0	0	0	0	0	0	0	0	0	0	0	0	0	0	0	0	0	0	0	0	0	0	0	0	0	0	0	0	0	0
hsa-mir-3925	0	0	0	0	0	0	0	1	1	0	1	0	0	0	0	1	0	2	0	0	0	1	0	0	0	0	0	0	0	0	0	0	0	1	0	0	0	0	1	0	0	0	0	1	0	0	0	0	0
hsa-mir-4251	0	0	0	0	0	0	0	0	0	0	0	0	0	0	0	0	0	0	0	0	0	0	0	0	0	0	0	0	0	0	0	0	0	0	0	0	0	0	0	0	0	0	0	0	0	0	0	0	0
hsa-mir-4253	0	0	0	0	0	0	0	0	0	0	0	0	0	0	0	0	0	0	0	0	0	0	0	0	0	0	0	0	0	0	0	0	0	0	0	0	0	0	0	0	0	0	0	0	0	0	0	0	0
hsa-mir-4252	0	0	0	0	0	0	0	0	0	0	0	0	0	0	0	0	0	0	0	0	0	0	0	0	0	0	0	0	0	0	0	0	0	0	0	0	0	0	0	0	0	0	0	0	0	0	0	0	0
hsa-mir-4255	0	0	0	0	0	0	0	0	0	0	0	0	0	0	0	0	0	0	0	0	0	0	0	0	0	0	0	0	0	0	0	0	0	0	0	0	0	0	0	0	0	0	0	0	0	0	0	0	0
hsa-mir-4254	0	0	0	0	0	0	0	1	0	0	0	0	0	0	0	0	0	0	0	0	0	0	0	0	0	0	0	0	0	0	0	0	0	0	0	0	0	0	0	0	0	0	0	0	0	0	0	0	0
hsa-mir-4257	0	0	0	0	0	0	0	0	0	0	0	0	0	0	0	0	0	0	0	0	0	0	0	0	0	0	0	0	0	0	0	0	0	0	0	0	0	0	0	0	0	0	0	0	1	0	0	0	0
hsa-mir-4256	0	0	0	0	0	0	0	0	0	0	0	0	0	0	0	0	0	0	0	0	0	0	0	0	0	0	0	0	0	0	0	0	0	0	0	0	0	0	0	0	0	0	0	0	0	0	0	0	0
hsa-mir-153-2	33	5	12	21	7	6	15	24	20	77	43	51	9	83	15	39	18	9	46	24	207	49	194	21	5	93	7	30	20	60	20	56	20	22	61	21	72	116	72	11	59	10	24	113	44	29	51	27	33
hsa-mir-153-1	5	0	4	2	0	0	0	1	5	6	3	3	1	5	1	1	6	1	5	3	11	5	9	1	0	2	0	1	0	7	2	0	1	1	4	4	5	9	20	0	5	0	5	9	2	1	5	1	0
hsa-mir-100	99579	13328	96891	19572	1940	53902	54227	44526	23615	36558	27332	108090	30063	24384	72272	40722	258117	23025	33778	100820	121184	33207	84025	25982	2741	11182	6544	64834	72854	28855	16515	15983	5492	32420	156856	31448	48109	51769	165537	33448	109639	13078	17316	23318	4110	5202	3998	2070	1957
hsa-mir-107	1150	329	892	456	330	1620	1343	699	818	171	932	1044	357	549	1104	280	4002	1055	574	1424	667	748	1036	588	1100	1156	654	401	970	882	1108	1119	822	1140	1720	468	689	1244	950	802	1034	739	685	796	170	173	860	161	376
hsa-mir-3689f	0	0	0	0	0	0	0	0	0	0	0	0	0	0	0	0	0	0	0	0	0	0	0	0	1	9	0	0	0	0	0	0	0	0	0	0	0	0	0	0	0	0	0	0	0	0	0	0	0
hsa-mir-3689e	0	0	0	0	0	0	0	0	0	0	0	0	0	0	0	0	0	0	0	0	0	0	0	0	1	0	0	0	0	0	0	0	0	0	0	0	0	0	0	0	0	0	0	0	0	0	0	0	0
hsa-mir-3689c	0	0	0	0	0	0	0	0	0	0	0	0	0	0	0	0	0	0	0	0	0	0	0	0	0	0	0	0	0	0	0	0	0	0	0	0	0	0	0	0	0	0	0	0	0	0	0	0	0
hsa-mir-3689b	0	0	0	0	0	0	0	0	0	0	0	0	0	0	0	0	0	0	0	0	0	1	0	0	1	1	0	0	0	0	0	0	0	0	0	0	0	0	0	0	0	0	0	0	0	0	0	0	0
hsa-mir-3689a	0	0	0	0	0	0	0	0	0	0	0	0	0	0	0	0	0	0	0	0	0	1	0	0	0	1	0	0	0	0	0	0	0	0	0	0	0	0	0	0	0	0	0	0	0	0	0	0	0
hsa-mir-1289-1	0	0	1	0	0	0	1	0	0	0	0	0	0	0	0	0	0	0	0	0	0	0	0	0	1	0	0	0	1	0	0	0	0	0	1	0	0	0	0	0	0	0	1	0	0	0	0	0	0
hsa-mir-1289-2	0	0	0	0	0	0	0	0	0	0	0	0	0	0	0	0	0	0	0	0	0	0	0	0	0	0	0	0	0	0	0	0	0	0	0	0	0	0	0	0	0	0	0	0	0	0	0	0	0
hsa-mir-10b	127365	31205	370473	42047	47271	64962	137927	55002	29189	188710	86006	161713	420377	230469	78115	260396	627562	226322	358134	271961	82533	238332	114465	148462	34107	169246	43329	187784	80284	137428	114185	49085	121913	120345	166857	443396	55519	82876	340195	52931	247732	18148	54132	74661	29294	24235	144876	36226	81880
hsa-mir-10a	19230	2092	10851	5996	2210	65144	166202	3913	13670	125942	13291	14320	19145	8923	87440	10497	48972	11968	17494	23684	82067	19997	15386	20286	9233	20811	24494	81923	2944	10978	25111	13696	4711	13965	42344	16376	9159	5257	22122	4345	12854	27293	6169	50030	626	4960	3902	808	5502
hsa-mir-3140	0	1	3	2	0	2	1	0	1	0	1	0	0	2	4	0	1	0	0	0	1	0	3	0	1	0	1	0	0	0	4	1	3	0	1	1	2	0	0	0	0	1	0	0	1	1	4	0	0
hsa-mir-3141	0	0	0	0	0	0	0	0	1	0	0	0	0	0	0	0	0	0	0	0	0	0	0	0	0	0	0	0	0	0	0	0	0	0	0	0	0	0	0	0	0	0	0	0	0	0	1	0	0
hsa-mir-3142	0	0	0	0	0	0	0	0	0	0	0	0	0	0	0	0	0	0	0	0	0	0	0	0	0	0	0	0	0	0	0	0	0	0	0	0	0	0	0	0	0	0	0	0	0	0	0	0	0
hsa-mir-3143	1	0	0	2	0	1	1	1	0	0	0	0	2	1	0	0	2	0	0	0	0	1	0	0	0	0	2	0	0	4	0	0	0	0	0	0	0	1	1	0	1	0	1	1	0	0	2	0	1
hsa-mir-3144	1	0	0	2	0	1	0	1	0	0	6	0	0	1	0	0	0	1	0	0	0	0	0	0	5	5	1	1	0	0	0	1	3	0	0	0	0	0	1	0	0	1	0	0	0	0	4	0	0
hsa-mir-3145	1	0	0	0	0	0	1	0	0	0	0	0	0	0	0	1	0	0	0	0	0	0	0	0	0	0	0	0	0	0	0	0	0	0	0	0	0	0	0	1	0	0	0	0	0	0	0	0	1
hsa-mir-3146	0	0	0	0	0	0	0	0	0	0	1	0	0	1	0	0	0	0	0	0	0	0	2	0	0	0	0	0	0	0	0	1	0	0	0	0	0	0	0	1	0	0	0	1	0	0	2	0	0
hsa-mir-3147	0	0	0	0	0	0	0	0	0	0	0	0	0	0	0	0	1	0	0	0	0	0	0	0	0	0	0	0	0	0	0	0	1	0	0	0	0	0	0	0	0	0	0	1	0	0	0	0	0
hsa-mir-3148	0	0	0	0	0	0	0	0	0	0	0	0	0	0	0	0	0	0	0	0	0	0	0	0	0	0	0	0	0	0	0	0	0	0	0	0	0	0	0	0	0	0	0	0	0	0	0	0	0
hsa-mir-3149	0	0	0	0	0	0	0	0	0	0	0	0	0	0	0	0	0	0	0	0	0	0	0	0	0	0	0	0	0	0	0	1	0	0	0	0	1	0	0	0	0	0	0	1	0	1	0	0	0
hsa-mir-6855	0	0	1	0	0	1	0	1	0	0	0	0	0	0	1	0	0	0	1	2	0	0	0	0	1	0	1	1	0	0	0	1	0	0	0	2	0	1	0	0	0	1	1	0	0	0	0	0	2
hsa-mir-6854	5	0	3	3	9	13	27	44	4	6	3	6	15	11	29	4	6	35	15	0	11	6	15	5	8	13	5	10	5	7	9	6	24	4	8	20	0	5	3	10	8	2	17	7	6	4	35	1	14
hsa-mir-6857	0	0	0	1	0	0	0	0	0	0	0	0	0	0	0	0	0	0	0	0	0	0	0	0	0	0	0	0	0	0	0	0	0	1	0	0	0	0	0	0	1	0	0	0	0	0	3	0	0
hsa-mir-6856	0	0	0	0	0	0	0	0	0	0	0	0	0	0	0	0	0	0	0	0	0	0	0	0	0	1	0	1	0	0	0	0	0	0	0	0	0	0	0	0	0	0	1	0	0	0	1	0	1
hsa-mir-6851	0	0	0	1	0	1	0	0	1	0	0	2	0	0	0	0	1	0	0	0	0	0	0	0	0	0	0	0	0	0	1	0	2	0	1	0	0	0	0	0	0	0	0	0	0	0	0	0	0
hsa-mir-6850	0	2	0	1	0	0	0	7	1	0	3	0	0	0	0	0	0	2	0	0	0	2	1	0	0	0	0	0	0	1	0	1	3	0	0	0	0	0	0	4	0	2	1	1	1	0	3	2	0
hsa-mir-6853	0	1	0	0	0	0	1	3	0	0	0	0	0	0	0	0	2	2	1	1	0	0	0	0	0	0	1	0	0	0	0	0	0	0	0	0	0	0	1	0	0	0	1	0	0	0	0	0	0
hsa-mir-6852	1	0	1	5	3	4	1	7	5	0	1	2	2	1	5	0	3	2	1	1	1	4	1	2	0	0	0	0	2	4	6	5	3	6	2	3	0	2	0	2	0	0	3	1	0	0	3	1	1
hsa-mir-658	8	0	0	0	4	0	0	2	1	0	0	1	0	0	0	0	0	1	1	0	0	5	3	0	0	5	2	1	0	3	1	0	0	0	0	0	2	4	0	1	2	1	2	0	1	0	1	0	1
hsa-mir-3179-3	0	0	0	0	0	0	0	0	0	0	0	0	0	0	0	0	0	0	0	0	0	0	0	0	0	0	0	0	0	0	0	0	0	0	0	0	0	0	0	0	0	0	0	0	0	0	0	0	0
hsa-mir-3179-2	0	0	0	0	0	0	0	0	0	0	0	0	0	0	0	0	0	0	0	0	0	0	0	0	0	0	0	0	0	0	0	0	0	0	0	0	0	0	0	0	0	0	0	0	0	0	0	0	0
hsa-mir-3919	0	0	0	0	0	0	0	0	0	0	0	0	0	0	0	0	0	1	0	0	1	0	0	0	0	0	0	0	1	0	0	0	0	0	0	1	0	0	2	0	0	0	0	0	0	0	0	0	0
hsa-mir-6791	0	0	0	0	0	0	0	0	0	0	0	0	0	0	0	0	1	0	0	0	0	0	0	0	0	0	0	0	0	0	0	0	0	0	0	1	0	0	0	0	0	0	0	1	0	0	0	0	0
hsa-mir-103b-1	0	0	0	0	0	0	0	0	0	0	0	0	0	0	0	0	0	0	0	0	0	0	0	0	0	0	0	0	0	0	0	0	0	0	0	0	0	0	0	0	0	0	0	0	0	0	0	0	0
hsa-mir-4650-1	0	0	0	0	0	0	0	0	0	0	0	0	0	0	0	0	0	0	0	0	0	0	0	0	0	0	0	0	0	0	0	0	0	0	1	0	0	0	0	0	0	0	0	0	0	0	0	0	0
hsa-mir-4650-2	0	0	0	0	0	0	0	0	0	0	0	0	0	0	0	0	0	0	0	0	0	0	0	0	0	0	0	0	0	0	0	0	0	0	0	0	0	0	0	0	0	0	0	0	0	0	0	0	0
hsa-mir-103b-2	0	0	0	0	0	0	0	0	0	0	0	0	0	0	0	0	0	0	0	0	0	0	0	0	0	0	0	0	0	0	0	0	0	0	0	0	0	0	0	0	0	0	0	0	0	0	0	0	0
hsa-mir-3198-2	0	0	0	0	1	0	0	3	1	0	1	0	1	1	1	0	0	0	0	0	0	0	1	0	0	0	2	0	2	0	1	0	1	1	1	0	0	0	0	2	0	0	4	0	0	0	2	0	1
hsa-mir-3198-1	0	1	0	0	0	0	0	0	0	0	0	0	0	1	0	0	1	1	1	0	0	0	0	0	0	0	0	0	0	0	0	0	0	0	1	0	0	0	0	0	0	0	0	3	2	0	0	1	0
hsa-mir-1285-1	0	0	0	0	0	0	0	0	0	0	0	0	0	0	0	0	0	0	0	0	0	0	0	0	0	0	0	0	0	0	0	0	2	0	0	0	0	0	0	0	0	0	1	0	0	0	0	0	0
hsa-mir-1285-2	0	0	0	0	0	0	0	0	0	0	0	0	0	0	0	0	0	0	0	0	0	0	0	0	0	0	0	0	0	0	0	0	0	0	0	0	0	0	0	0	0	0	0	0	0	0	0	0	0
hsa-mir-550b-1	0	0	0	0	0	0	0	0	0	0	0	0	0	0	0	0	0	0	0	0	0	0	0	0	0	0	0	0	0	0	0	0	0	0	0	0	0	0	0	0	0	0	0	1	0	0	0	0	0
hsa-mir-6718	4	2	10	2	1	6	19	3	8	2	6	2	20	11	10	0	1	1	4	2	2	5	11	14	0	3	4	1	14	13	2	5	1	10	0	1	1	17	3	6	7	3	6	2	0	1	6	2	5
hsa-mir-6719	0	0	0	0	0	0	0	0	0	0	0	0	0	0	0	0	0	0	0	0	0	0	0	0	0	0	0	0	0	0	0	0	0	0	0	0	0	0	0	0	0	0	0	0	0	0	0	0	0
hsa-mir-6716	5	0	2	2	0	3	4	5	3	0	1	2	3	1	6	0	10	5	1	2	2	1	8	1	0	0	3	4	4	1	3	0	3	3	3	0	1	2	4	1	2	0	4	7	2	0	4	0	0
hsa-mir-6717	0	0	0	0	0	0	0	0	0	1	4	0	0	0	0	2	3	0	1	7	1	0	0	0	0	0	0	0	0	0	0	0	0	1	0	0	6	3	11	1	2	1	1	0	0	0	0	0	0
hsa-mir-6088	0	0	0	0	0	0	0	0	0	0	0	0	0	0	0	0	0	0	0	0	0	0	0	0	0	0	0	0	0	0	0	0	0	0	0	0	0	0	0	0	0	0	0	0	0	0	0	0	0
hsa-mir-6086	0	0	0	0	0	0	0	0	0	0	0	0	0	0	0	0	0	0	0	0	0	0	0	0	0	0	0	0	0	0	0	0	0	0	0	0	0	0	0	0	0	0	0	0	0	0	0	0	0
hsa-mir-6087	0	0	1	1	1	0	0	0	1	3	0	0	0	0	0	0	0	2	0	0	1	0	0	0	0	1	1	1	1	0	0	1	0	0	0	0	2	0	0	0	0	0	2	0	0	0	0	2	1
hsa-mir-6084	0	0	0	0	1	1	0	2	0	0	0	0	0	0	0	2	1	0	0	4	0	0	0	0	0	0	0	0	0	0	0	0	0	0	0	0	0	0	2	2	1	0	2	0	0	0	1	0	0
hsa-mir-6085	0	0	0	0	0	0	0	0	0	0	0	0	0	0	0	0	0	0	0	0	0	0	0	0	0	0	0	0	0	0	0	0	0	0	0	0	0	0	0	0	0	0	0	0	0	0	0	0	0
hsa-mir-6082	0	0	0	0	0	0	0	0	0	0	0	0	0	0	0	0	0	0	0	0	0	0	0	0	0	0	0	0	0	0	0	0	0	0	0	0	0	0	0	0	0	0	0	0	0	0	0	0	0
hsa-mir-6083	0	0	0	0	0	0	0	0	0	0	0	0	0	0	0	0	0	0	0	0	0	0	0	0	0	0	0	0	0	0	0	0	0	0	0	0	0	0	0	0	0	0	0	0	0	0	0	0	0
hsa-mir-6080	0	0	0	0	0	0	0	0	0	0	0	0	0	0	0	0	0	0	0	0	0	0	0	0	0	0	0	0	0	0	0	0	0	0	0	0	0	0	0	0	0	0	0	0	0	0	0	0	0
hsa-mir-6081	0	0	0	0	0	0	0	0	0	0	0	0	0	0	0	0	0	0	0	0	0	0	0	0	0	0	0	0	0	0	0	0	0	0	0	0	0	0	1	0	0	0	0	0	0	0	0	0	0
hsa-mir-586	0	0	0	0	0	0	0	0	1	0	0	0	0	0	0	0	0	0	0	0	0	0	0	0	0	0	0	0	0	0	0	0	0	0	0	0	0	0	0	0	0	0	0	0	0	0	0	0	0
hsa-mir-587	0	0	0	0	0	0	0	0	1	0	0	0	0	0	0	0	0	0	0	0	0	0	0	0	0	0	0	0	0	0	0	0	0	0	0	0	0	0	0	0	0	0	0	0	0	0	0	0	0
hsa-mir-584	479	242	915	1290	2225	380	863	5495	670	97	2262	657	276	494	875	409	1407	2864	461	849	276	489	1511	340	134	197	252	303	434	750	1122	863	1723	273	656	909	273	971	1315	2466	673	197	1341	3337	146	108	2580	765	354
hsa-mir-585	2	0	14	2	0	7	12	1	10	7	1	5	0	2	4	4	32	1	8	6	4	11	9	1	1	6	1	0	14	8	5	3	1	3	10	1	2	0	10	0	5	1	3	0	0	0	1	0	1
hsa-mir-582	866	110	2555	516	1237	471	2113	877	1077	2879	1256	1126	2696	1435	330	1336	1818	767	1029	715	3697	3450	1191	1326	556	1687	810	1071	1076	1794	726	703	859	1037	1147	1605	3215	2525	2726	467	1172	1946	1610	1248	1776	1128	4858	673	1191
hsa-mir-583	0	0	0	0	0	0	0	0	0	0	0	0	0	0	0	0	0	0	0	0	0	0	0	0	0	0	0	0	0	0	0	0	0	0	0	0	0	0	0	0	0	0	0	0	0	0	1	0	0
hsa-mir-580	1	0	6	5	1	5	3	0	1	2	4	3	3	6	4	3	10	5	5	1	2	1	8	2	1	4	1	2	5	3	1	0	2	1	4	7	1	5	2	1	4	2	0	4	3	0	2	0	2
hsa-mir-581	0	0	1	1	0	0	1	0	1	4	0	3	1	1	1	1	2	2	3	2	1	5	5	0	0	4	5	0	1	2	2	0	0	1	2	3	4	5	3	1	2	0	2	6	1	2	3	0	1
hsa-mir-588	2	0	0	0	0	0	2	0	0	0	1	0	0	0	0	0	1	0	0	0	0	1	0	0	0	0	0	0	0	0	0	4	0	0	1	0	0	0	1	2	0	0	0	0	0	1	1	0	0
hsa-mir-589	286	119	231	287	142	427	225	586	271	136	223	144	263	255	371	131	402	337	209	222	269	446	285	157	251	324	203	144	153	430	296	339	464	277	261	169	237	449	294	416	193	449	301	411	287	119	670	74	91
hsa-mir-744	147	33	181	217	149	273	171	431	181	29	176	229	68	75	229	69	283	354	71	142	204	164	366	143	389	458	265	126	242	243	496	241	269	127	355	81	118	317	162	265	242	238	254	330	172	40	387	98	134
hsa-mir-466	1	1	0	0	0	1	0	3	0	0	0	0	0	1	1	2	1	0	3	0	0	1	0	0	9	23	2	0	0	0	0	0	0	0	0	4	0	0	0	0	2	1	0	0	0	0	0	0	0
hsa-mir-6886	0	0	0	1	0	1	0	0	3	0	1	0	0	1	0	0	0	0	0	0	0	0	0	0	0	0	0	0	0	0	0	0	1	0	0	0	0	1	0	3	0	0	0	0	0	0	0	0	0
hsa-mir-6887	0	1	0	0	0	3	0	0	0	1	0	0	0	0	0	0	0	2	0	0	0	0	0	0	1	0	0	0	0	0	0	1	0	0	1	0	0	0	0	0	0	2	1	0	0	0	0	0	1
hsa-mir-6884	0	0	0	0	0	0	0	0	0	0	1	0	1	0	0	0	1	0	0	0	0	0	2	0	0	0	0	0	0	0	0	0	2	0	0	1	0	3	0	0	0	0	1	0	0	0	0	0	0
hsa-mir-6885	0	0	0	0	1	1	1	0	0	0	1	0	0	1	0	0	0	0	0	0	0	0	0	0	0	1	0	0	1	0	0	0	0	0	0	0	0	0	0	1	0	0	0	0	0	0	0	0	0
hsa-mir-6882	3	0	0	0	1	2	0	1	0	1	0	0	1	0	0	0	1	1	0	0	0	0	0	0	0	1	0	1	1	0	1	0	0	1	1	0	1	1	0	0	0	0	1	0	0	0	0	0	0
hsa-mir-6883	0	0	0	0	0	1	0	0	0	0	0	0	0	0	0	0	3	0	3	1	0	1	0	0	0	0	0	1	1	0	0	0	0	0	0	1	0	0	0	1	0	1	0	1	0	0	0	0	0
hsa-mir-6880	1	0	0	0	0	0	0	0	0	1	0	0	0	0	0	0	0	0	0	0	1	1	1	0	2	0	0	0	0	0	0	0	0	0	1	0	0	0	0	0	0	0	0	1	0	0	0	0	0
hsa-mir-6881	0	0	0	0	0	0	0	0	0	0	0	0	1	0	0	0	1	0	0	0	0	0	0	1	0	0	0	0	0	0	0	0	0	0	0	0	0	0	0	0	0	0	0	1	0	0	0	0	0
hsa-mir-6888	0	0	1	0	0	0	0	1	0	0	0	0	0	0	0	1	0	0	0	0	0	0	0	0	1	0	0	0	0	0	0	0	0	0	1	0	0	2	0	0	0	0	1	0	3	1	0	2	4
hsa-mir-6889	0	0	0	1	0	0	0	1	0	0	0	0	0	0	0	0	0	0	0	0	0	0	0	1	0	0	0	0	0	0	0	0	0	0	0	0	0	0	0	0	1	0	0	0	0	0	1	0	0
hsa-mir-1255a	0	0	6	2	0	0	4	1	0	1	2	4	0	0	3	0	0	1	0	1	0	1	3	0	1	3	4	2	0	3	0	2	2	0	0	2	3	3	2	2	2	3	13	9	4	3	0	1	0
hsa-mir-6868	0	2	3	0	1	1	0	2	0	0	0	0	1	3	1	0	0	0	0	1	3	0	3	0	4	2	2	0	0	0	2	0	0	1	4	1	5	2	3	0	0	1	1	5	0	0	1	0	3
hsa-mir-6869	1	0	0	0	0	0	0	0	0	0	0	0	0	0	0	0	0	0	0	0	0	0	0	0	0	0	0	0	0	1	1	0	0	0	0	0	0	0	0	0	0	0	0	0	0	0	0	0	0
hsa-mir-6864	0	0	0	1	0	0	0	0	0	0	0	0	0	0	0	0	0	0	0	0	0	0	0	0	0	0	0	0	0	0	0	0	0	0	0	0	0	0	0	0	0	0	0	0	0	0	0	0	0
hsa-mir-6865	0	0	0	0	0	0	0	0	0	0	0	0	0	0	0	0	0	0	0	0	0	0	0	0	0	0	0	0	0	0	0	0	0	0	0	0	0	0	0	0	0	0	0	0	0	0	0	0	0
hsa-mir-6866	0	0	0	0	0	0	0	0	0	0	0	0	0	0	0	0	0	0	0	0	0	0	0	0	0	0	0	0	0	0	0	0	0	0	0	0	0	0	0	0	0	0	0	0	0	0	0	0	0
hsa-mir-6867	0	0	1	0	0	1	0	0	0	0	0	0	0	0	0	0	0	0	0	0	0	0	0	0	0	0	1	1	0	0	0	0	1	0	0	0	0	0	0	0	0	0	0	0	0	0	0	0	0
hsa-mir-6860	2	0	0	0	0	0	0	1	0	0	1	0	0	0	0	0	0	1	0	0	0	2	1	0	0	1	0	0	0	0	0	0	0	0	3	0	0	0	0	4	0	0	6	1	0	0	0	0	0
hsa-mir-6861	0	1	0	0	0	0	0	0	0	0	0	0	0	0	0	0	0	0	0	0	0	0	0	0	0	0	0	0	0	0	0	0	0	0	0	0	0	0	0	0	0	0	0	0	0	0	0	0	0
hsa-mir-6863	0	0	0	0	0	0	0	0	0	0	0	0	0	0	0	0	0	0	0	0	0	0	0	0	0	0	0	0	0	0	0	1	0	0	0	0	0	0	0	0	0	0	0	0	0	0	0	0	0
hsa-mir-1302-10	0	0	0	0	0	0	0	0	0	0	0	0	0	0	0	0	0	0	0	0	0	0	0	0	0	0	0	0	0	0	0	0	0	0	0	0	0	0	0	0	0	0	0	0	0	0	0	0	0
hsa-mir-4714	0	0	0	5	3	0	2	2	0	0	4	0	0	0	1	0	2	2	0	1	1	1	6	0	1	0	3	2	0	0	1	4	0	2	1	1	0	0	0	1	0	1	0	0	2	0	1	1	0
hsa-mir-4715	0	0	0	0	0	0	1	0	0	0	0	0	0	0	0	0	0	0	0	0	0	0	0	0	0	0	0	0	0	0	1	0	0	0	0	0	0	0	0	0	0	0	0	0	0	0	0	0	0
hsa-mir-4716	0	0	0	0	0	0	0	0	0	0	0	0	0	0	0	0	0	1	0	0	0	0	0	0	0	0	0	0	0	0	1	0	0	0	0	0	0	1	0	0	0	0	0	0	0	0	2	0	0
hsa-mir-4717	0	0	0	0	0	0	1	0	0	0	1	2	0	0	2	0	1	1	0	0	0	1	2	0	0	1	2	0	0	0	0	1	0	0	0	0	0	1	0	1	1	0	0	0	1	0	0	0	0
hsa-mir-4710	0	0	0	0	0	1	0	0	0	0	0	0	0	0	0	0	0	0	0	0	0	0	0	0	0	0	0	0	0	0	0	0	0	0	0	0	0	0	1	0	0	0	0	0	0	1	0	0	0
hsa-mir-4711	1	0	0	0	0	0	0	0	0	0	0	0	0	0	0	0	0	0	0	0	0	0	0	0	0	0	0	0	0	0	0	0	0	0	0	0	0	0	0	0	0	0	0	0	0	0	0	0	0
hsa-mir-4712	0	0	0	0	0	0	0	0	0	0	0	0	0	0	0	0	0	0	1	0	0	0	0	0	0	0	0	0	0	0	1	0	0	0	0	0	0	0	0	0	0	0	1	0	0	0	0	0	0
hsa-mir-181c	436	115	344	96	93	752	462	236	195	123	213	460	168	537	569	134	724	339	255	362	490	231	640	118	70	198	334	238	289	427	254	511	247	548	553	143	542	1026	741	170	421	132	415	683	54	88	162	34	94
hsa-mir-4718	0	0	0	0	0	0	0	0	0	0	0	0	0	0	0	0	0	0	0	0	0	0	0	0	0	0	0	0	0	0	0	0	0	0	0	0	0	0	0	0	0	0	0	0	0	0	0	0	0
hsa-mir-4719	0	0	0	0	0	0	0	0	0	0	0	0	0	0	0	0	0	0	0	0	0	0	0	0	0	0	0	0	0	0	0	0	0	0	0	0	0	0	0	0	0	0	0	0	0	0	0	0	0
hsa-mir-4480	0	0	0	0	0	0	0	0	0	0	1	0	0	0	0	0	0	0	0	0	2	0	0	0	0	0	0	0	0	1	1	0	0	0	0	0	0	0	0	0	0	0	0	0	0	0	0	0	0
hsa-mir-1283-2	0	1	3	0	0	0	0	0	0	0	1	0	0	1	0	0	1	0	0	0	0	0	0	0	0	1	0	0	0	0	1	0	0	1	0	0	0	0	2	1	0	0	3	0	0	0	0	0	4
hsa-mir-1283-1	0	0	0	0	0	0	0	0	0	0	0	0	0	0	0	0	0	0	0	0	0	0	0	0	0	1	0	0	0	0	0	0	1	0	0	0	0	0	0	0	0	0	0	0	0	0	0	1	0
hsa-mir-369	111	51	101	33	51	37	104	28	111	66	53	99	134	60	105	155	456	69	198	257	105	48	195	36	45	14	22	49	182	104	49	61	35	82	51	91	122	143	1657	38	181	60	31	182	27	17	58	10	12
hsa-mir-367	0	0	0	0	0	0	0	0	0	0	0	0	0	0	0	0	0	0	0	0	0	0	0	0	0	0	0	0	0	0	0	0	0	0	0	0	0	0	0	0	0	0	0	0	0	0	0	0	0
hsa-mir-362	50	6	61	24	7	44	119	20	31	131	33	21	265	118	30	114	97	61	326	148	74	25	94	10	43	34	18	59	42	53	23	12	86	29	27	104	28	46	176	23	29	14	27	70	10	10	42	4	14
hsa-mir-363	20	11	42	14	16	36	222	6	19	75	26	41	41	45	13	21	315	6	69	59	94	12	22	30	73	6	4	21	29	50	47	5	17	17	55	176	171	134	83	16	55	14	6	18	11	112	104	23	47
hsa-mir-361	2430	987	2400	1004	739	3581	3195	2078	1539	1414	1564	2096	2394	2496	2107	1155	3829	3568	2518	2574	1716	2344	3563	874	748	2270	1549	1406	2040	2643	2064	1686	2243	2369	2169	2072	1541	2223	3259	1554	2093	1952	2408	2437	248	310	2062	190	910
hsa-mir-568	0	0	0	0	0	0	0	0	0	0	0	0	0	0	0	0	0	0	0	0	0	0	0	0	0	0	0	0	0	0	0	0	0	0	0	0	0	0	0	0	0	0	0	0	0	0	0	0	0
hsa-mir-1302-6	0	0	0	0	0	0	0	0	0	0	0	0	0	0	0	0	0	0	0	0	0	0	0	0	0	0	0	0	0	0	0	0	0	0	0	0	0	0	0	0	0	0	0	0	0	0	0	0	0
hsa-mir-1302-5	0	0	0	0	0	0	0	0	0	0	0	0	0	0	0	0	0	0	0	0	0	0	0	0	0	0	0	0	0	0	0	0	0	0	0	0	0	0	0	0	0	0	0	0	0	0	0	0	0
hsa-mir-1302-4	0	0	0	0	0	0	0	0	0	0	0	0	0	0	0	0	0	0	0	0	0	0	0	0	0	0	0	0	0	0	0	0	0	0	0	0	0	0	0	0	0	0	0	0	0	0	0	0	0
hsa-mir-1302-3	0	0	0	0	0	0	0	0	0	0	0	0	0	0	0	0	0	0	0	0	0	0	0	0	0	0	0	0	0	0	0	0	0	0	0	0	0	0	0	0	0	0	0	0	0	0	0	0	0
hsa-mir-1302-2	0	0	0	0	0	0	0	0	0	0	0	0	0	0	0	0	0	0	0	0	0	0	0	0	0	0	0	0	0	0	0	0	0	0	0	0	0	0	0	0	0	0	0	0	0	0	0	0	0
hsa-mir-1302-1	0	0	0	0	0	0	0	0	0	0	0	0	0	0	0	0	0	0	0	0	0	0	0	0	0	0	0	0	0	0	0	0	0	0	0	0	0	0	0	0	0	0	0	0	0	0	0	0	0
hsa-mir-544b	0	0	2	0	0	0	0	0	0	0	2	0	0	0	1	0	0	0	0	0	0	0	0	0	1	0	0	0	0	0	0	0	3	0	0	0	0	0	0	0	0	0	0	0	0	0	0	0	0
hsa-mir-562	0	0	0	0	0	0	0	0	0	0	0	0	0	0	0	0	0	0	0	0	0	0	0	0	0	0	0	0	0	0	0	0	0	0	0	0	0	0	0	0	0	0	0	0	0	0	0	0	0
hsa-mir-563	0	0	0	0	0	0	0	0	0	0	0	0	0	0	0	0	0	0	0	0	0	0	0	0	0	0	0	0	0	0	0	0	0	0	0	0	0	0	0	0	0	0	0	0	0	0	0	0	0
hsa-mir-564	2	0	1	0	0	0	0	1	0	0	0	0	0	1	0	0	0	0	0	0	0	0	0	0	0	0	1	0	1	1	0	0	0	0	1	0	0	0	0	0	0	0	0	0	0	0	0	0	0
hsa-mir-566	0	0	0	0	0	0	0	0	0	0	0	0	0	0	0	0	0	0	0	0	0	0	0	0	0	0	0	0	0	0	0	0	0	0	0	0	0	0	0	0	0	0	0	0	0	0	0	0	0
hsa-mir-567	0	0	0	0	0	0	0	0	0	0	0	0	0	0	0	0	0	0	0	0	0	0	0	0	0	0	0	0	0	0	0	0	0	0	0	0	0	0	0	0	0	0	0	0	0	0	0	0	0
hsa-mir-6814	0	0	0	1	0	1	0	0	0	0	0	1	1	0	0	0	0	1	0	0	0	1	4	1	0	0	0	0	0	1	1	0	0	0	0	0	0	0	0	3	1	0	8	0	0	0	0	0	1
hsa-mir-1269b	2	1	0	0	0	1	0	0	0	3	200	3	0	0	862	0	0	1	1	0	5	1656	0	3	0	52	184	0	0	1	0	0	3	0	0	2	0	1	2	0	0	0	365	597	354	2	0	0	220
hsa-mir-1273h	0	0	0	0	0	0	0	0	0	0	0	0	0	0	0	0	0	1	0	0	0	0	1	0	0	0	0	2	0	0	0	0	0	1	1	1	0	0	0	0	0	0	0	0	0	1	0	0	1
hsa-mir-4679-1	0	0	0	0	0	0	0	0	0	0	0	0	1	0	0	0	0	0	0	0	0	0	1	1	0	0	0	0	0	0	0	0	0	0	0	0	0	0	0	0	0	0	0	0	0	0	0	0	0
hsa-mir-1273a	0	0	0	0	0	0	0	0	0	0	0	0	0	0	0	0	0	0	0	0	0	0	0	0	0	0	0	0	0	0	0	0	0	0	0	0	0	0	0	0	0	0	0	0	0	0	0	0	0
hsa-mir-1273c	0	0	0	0	0	0	0	0	0	0	0	0	0	0	0	1	0	0	0	0	0	0	0	0	0	0	0	0	0	0	0	0	0	0	0	0	0	0	0	0	0	0	0	0	0	0	0	1	0
hsa-mir-1273d	0	0	0	0	0	0	0	0	0	0	0	0	0	0	0	0	0	0	0	0	0	0	0	0	0	0	0	0	0	0	0	0	0	0	0	0	0	0	0	0	0	0	0	0	0	0	0	0	0
hsa-mir-1273e	0	0	0	0	0	0	0	0	0	0	0	0	0	0	0	0	0	0	0	0	0	0	0	0	0	0	0	0	0	0	0	0	0	0	0	0	0	0	0	0	0	0	0	0	0	0	0	0	0
hsa-mir-1273f	0	0	0	0	0	0	0	0	0	0	0	0	0	0	0	0	0	0	0	0	0	0	0	0	0	0	0	0	0	0	0	0	0	0	0	0	0	0	0	0	0	0	0	0	0	0	0	0	0
hsa-mir-1273g	0	0	0	0	0	0	0	0	0	0	0	0	0	0	0	0	0	0	0	0	0	0	0	0	0	0	0	0	0	0	0	0	0	0	0	0	0	0	0	0	0	0	0	0	0	0	0	0	0
hsa-mir-371a	0	0	0	0	0	0	0	0	0	0	0	0	0	0	0	0	0	0	0	0	0	1	0	0	0	0	0	0	1	0	0	0	0	0	0	0	0	0	2	1	0	0	0	0	0	0	0	0	0
hsa-mir-371b	0	0	2	1	1	0	0	0	1	2	1	0	2	0	0	0	1	0	0	0	0	0	2	0	0	0	0	0	3	0	1	0	0	0	0	0	0	0	2	0	0	0	1	0	0	0	1	1	0
hsa-mir-3939	0	0	0	0	0	1	1	0	1	1	0	0	0	0	0	0	0	0	0	0	0	0	0	2	3	0	0	0	0	0	1	4	0	0	0	0	0	0	0	0	0	0	0	0	0	1	0	0	0
hsa-mir-3938	0	0	0	0	0	0	0	0	0	0	0	0	0	0	0	0	0	0	0	0	0	0	0	0	0	0	0	0	0	0	0	0	0	0	2	0	0	0	0	0	0	0	0	0	0	0	0	0	0
hsa-mir-8068	0	0	0	0	0	0	0	0	0	0	0	0	0	0	0	0	0	0	0	0	0	0	0	0	0	0	0	0	0	0	0	0	0	0	0	0	0	0	0	0	0	0	0	0	0	0	0	0	0
hsa-mir-8066	0	0	0	0	0	0	0	0	0	0	0	0	0	0	0	0	0	0	0	0	0	0	0	0	0	0	0	0	0	0	0	0	0	0	0	0	0	0	0	0	0	0	0	0	0	0	0	0	0
hsa-mir-8067	0	0	0	0	0	0	0	0	0	0	0	0	0	0	0	0	0	0	0	0	0	0	0	0	0	0	0	0	0	0	0	0	0	0	0	0	0	0	0	0	0	0	0	0	0	0	0	0	0
hsa-mir-8064	0	0	0	0	0	0	0	0	0	0	0	0	0	0	0	0	0	0	0	0	0	0	0	0	0	0	0	0	0	0	0	0	0	0	0	0	0	0	0	0	0	0	0	0	0	0	0	0	0
hsa-mir-3936	0	0	0	0	0	0	2	0	0	0	0	0	1	0	0	0	0	0	0	0	0	0	0	0	0	0	2	0	0	0	1	0	1	0	0	1	0	0	0	0	0	0	0	2	0	0	0	0	0
hsa-mir-8062	0	0	0	0	0	0	0	0	0	0	0	0	0	0	0	0	0	0	0	0	0	0	0	0	0	0	0	0	0	0	0	0	0	0	0	0	0	0	0	0	0	0	0	0	0	0	0	0	0
hsa-mir-8063	0	0	0	0	0	0	0	0	0	0	0	0	0	0	0	0	0	0	0	0	0	0	0	0	0	0	0	0	0	0	0	0	0	0	0	0	0	0	0	0	0	0	0	0	0	0	0	0	0
hsa-mir-8060	0	0	0	0	0	0	0	0	0	0	0	0	0	0	0	0	0	0	0	0	0	0	0	0	0	0	0	0	0	0	0	0	0	0	0	0	0	0	0	0	0	0	0	0	0	0	0	0	0
hsa-mir-3202-1	0	0	0	0	0	0	0	1	0	0	0	0	0	0	0	0	0	0	0	0	0	0	0	0	0	0	0	0	0	0	0	0	0	0	0	0	1	1	0	0	0	0	0	0	0	0	0	0	0
hsa-mir-3714	0	0	0	0	0	0	0	0	0	0	0	0	0	0	0	0	0	0	0	0	0	0	0	0	0	0	0	0	1	0	0	0	0	0	0	0	0	0	0	0	0	0	0	0	0	0	0	0	0
hsa-mir-3713	0	0	0	0	0	0	0	0	0	0	0	0	0	0	0	0	0	0	0	0	0	0	0	0	0	0	0	0	0	0	0	0	0	0	0	0	0	0	0	0	0	0	0	0	0	0	0	0	0
hsa-mir-4538	0	0	0	0	0	0	0	0	0	0	0	0	0	0	0	0	0	0	0	0	0	0	0	0	0	0	0	0	0	0	0	0	0	0	0	0	0	0	0	0	1	0	0	0	0	0	0	0	0
hsa-mir-4539	0	0	0	0	0	0	0	0	0	0	0	0	0	0	0	0	0	0	0	0	0	0	0	0	0	0	0	0	0	0	0	0	0	0	0	0	0	0	0	0	0	0	0	0	0	0	0	0	0
hsa-mir-4534	0	0	0	0	0	0	0	0	0	0	0	0	0	0	0	0	0	0	0	0	0	0	0	0	0	0	0	0	0	0	0	0	0	0	0	0	0	0	0	0	0	0	0	0	0	0	0	0	0
hsa-mir-4535	0	0	0	0	0	0	0	0	0	0	0	0	0	0	0	0	0	0	0	0	0	0	0	0	0	0	0	0	0	0	0	0	0	0	0	0	0	0	0	0	0	0	0	0	0	0	0	0	0
hsa-mir-4537	0	0	0	0	0	0	0	0	0	0	0	0	0	0	0	0	0	0	0	0	0	0	0	0	0	0	0	0	0	0	0	0	0	0	0	0	0	0	0	0	0	0	0	0	0	0	0	0	0
hsa-mir-4530	0	0	0	0	0	0	0	0	0	0	0	0	0	0	0	0	0	0	0	0	0	0	0	0	0	0	0	0	0	0	0	0	0	0	0	0	0	0	1	0	0	0	0	0	0	0	0	0	1
hsa-mir-4531	0	0	0	0	0	0	0	0	0	0	0	0	0	0	0	0	0	0	0	0	0	0	0	0	0	0	0	0	0	0	0	0	0	0	0	0	0	0	0	0	0	0	0	0	0	0	0	0	0
hsa-mir-4532	0	0	2	0	2	0	0	1	0	0	0	0	0	1	2	0	0	0	0	1	0	0	0	1	0	0	0	1	0	0	0	0	0	0	1	0	0	0	0	2	1	2	1	0	0	0	1	0	0
hsa-mir-4533	0	0	2	0	0	1	1	1	0	0	1	0	1	0	0	0	0	1	0	0	0	0	0	1	0	0	0	0	0	1	0	0	1	1	0	0	0	2	0	0	0	2	0	1	0	0	8	1	2
hsa-mir-3621	0	0	0	0	0	0	0	0	0	0	0	0	0	0	0	0	0	0	0	0	0	0	0	0	0	0	0	0	0	0	0	0	0	0	0	0	0	0	0	0	0	0	0	0	0	0	0	0	0
hsa-mir-3620	1	0	1	0	1	0	0	2	0	0	2	0	0	1	0	0	0	3	0	0	0	1	10	0	0	3	1	0	0	0	2	2	2	0	0	0	1	0	0	4	1	1	4	1	0	0	1	2	0
hsa-let-7f-1	34837	3052	41720	9716	12042	44036	13069	24276	31591	19926	28295	25843	21990	17801	46293	8452	150038	10854	46134	38231	13095	20989	26182	8910	10547	40689	27580	14906	39134	33062	37285	42244	11520	30150	51385	16422	47759	43385	45871	16684	41152	30697	15809	34064	2322	8697	42988	1598	47665
hsa-let-7f-2	34918	3078	41798	9688	12252	44325	13942	24631	31717	20369	28072	26039	22176	18178	47313	8529	151083	10886	47422	38510	13059	21263	26252	8849	10441	40799	28029	15289	39867	33618	37898	42557	11520	30233	51746	16672	48631	43917	46209	16802	42067	31260	16079	34056	2172	8656	43724	1598	48546
hsa-mir-3153	0	0	0	0	0	1	0	0	0	0	0	0	0	0	0	0	0	0	0	0	0	0	0	0	0	0	0	0	0	0	0	0	0	0	0	0	0	0	0	1	0	0	0	0	0	0	1	0	0
hsa-mir-3152	1	0	2	0	0	0	1	1	0	0	3	0	0	0	1	2	1	1	0	0	1	1	0	0	5	2	0	2	0	0	0	0	0	1	0	0	0	2	2	0	0	0	0	1	0	0	0	0	1
hsa-mir-3151	0	0	0	0	0	0	0	0	0	0	0	0	0	0	0	0	0	0	1	0	0	0	0	0	0	0	0	0	0	0	0	0	0	0	0	0	0	0	0	0	0	0	0	0	0	0	0	0	0
hsa-mir-3157	2	3	1	1	2	2	1	3	0	4	0	1	1	3	0	1	12	2	4	6	3	1	5	2	2	3	5	4	3	0	3	4	1	3	4	3	2	3	5	3	2	0	1	1	0	1	11	0	0
hsa-mir-3154	1	0	3	0	0	2	0	0	0	2	0	0	1	0	0	0	2	0	0	2	1	0	1	0	0	0	0	0	0	0	1	0	0	0	1	0	0	0	1	1	0	2	1	1	0	0	1	0	0
hsa-mir-3159	0	0	3	0	0	1	0	2	0	0	0	0	0	0	0	0	0	0	1	1	0	0	0	0	0	0	1	0	0	0	0	0	0	0	0	0	0	1	0	0	0	0	1	0	0	0	0	0	0
hsa-mir-4509-1	0	0	0	0	0	0	0	0	0	0	0	0	0	0	0	0	0	0	0	0	0	0	0	0	0	0	0	0	0	0	0	0	0	0	0	0	0	0	0	0	0	0	0	0	0	0	0	0	0
hsa-mir-4509-3	0	0	0	0	0	0	0	0	0	0	0	0	0	0	0	0	0	0	0	0	0	0	0	0	0	0	0	0	0	0	0	0	0	0	0	0	0	0	0	0	0	0	0	0	0	0	0	0	0
hsa-mir-4509-2	0	0	0	0	0	0	0	0	0	0	0	0	0	0	0	0	0	0	0	0	0	0	0	0	0	0	0	0	0	0	0	0	0	0	0	0	0	0	0	0	0	0	0	0	0	0	0	0	0
hsa-mir-941-2	0	0	0	0	0	0	0	0	0	0	0	0	0	0	0	0	0	0	0	0	0	0	0	0	0	0	0	0	0	0	0	0	0	0	0	0	0	0	0	0	0	0	0	0	0	0	0	0	0
hsa-mir-941-3	0	0	0	0	0	0	0	0	0	0	0	0	0	0	0	0	0	0	0	0	0	0	0	0	0	0	0	0	0	0	0	0	0	0	0	0	0	0	0	0	0	0	0	0	0	0	0	0	0
hsa-mir-941-1	0	0	0	0	0	0	0	0	0	0	0	0	0	0	0	0	0	0	0	0	0	0	0	0	0	1	0	0	0	0	2	0	0	0	0	0	0	0	0	0	0	0	1	0	0	0	0	0	0
hsa-mir-6770-1	0	0	0	0	0	0	0	1	0	0	0	0	0	0	0	0	0	0	0	0	1	0	1	0	0	0	0	0	0	0	0	0	0	0	0	0	0	0	0	0	0	0	0	0	0	0	0	0	0
hsa-mir-6770-3	0	0	0	0	0	0	0	0	0	0	0	0	0	0	0	0	0	0	0	0	0	0	0	0	0	0	0	0	0	0	0	0	0	0	0	0	0	0	0	0	0	0	0	0	0	0	0	0	0
hsa-mir-6770-2	0	0	0	0	0	0	0	0	0	0	0	0	0	0	0	0	0	0	0	0	0	0	0	0	0	0	0	0	0	0	0	0	0	0	0	0	0	0	0	0	0	0	0	0	0	0	0	0	0
hsa-mir-4444-1	0	0	0	0	0	1	0	1	1	0	1	1	1	0	1	1	4	0	0	3	0	3	0	0	0	1	1	2	1	3	0	1	2	0	1	0	2	3	4	1	4	0	1	2	1	1	0	0	1
hsa-mir-516a-1	1	1	9	2	0	0	0	0	4	7	1	3	2	2	1	1	8	0	10	2	6	0	0	1	0	2	0	2	6	0	2	0	0	0	0	0	6	5	17	2	1	0	18	9	0	0	3	0	15
hsa-mir-516a-2	0	1	4	2	1	0	0	1	1	13	1	2	3	2	1	3	4	0	8	1	0	0	0	0	0	2	0	0	6	2	0	0	2	1	0	0	2	0	6	2	1	2	11	14	0	0	2	0	13
hsa-mir-4444-2	0	1	0	1	5	5	1	2	2	0	3	0	2	3	6	0	5	5	3	2	1	3	3	0	0	4	1	2	3	3	3	2	3	2	0	1	3	9	5	2	4	2	5	5	1	2	4	0	1
hsa-mir-93	14451	3396	12254	12945	6652	42215	85625	22767	6350	14021	15761	9851	37465	39886	30687	10233	14829	60774	30064	7028	15803	20693	32671	6823	42315	27504	21850	21424	11554	10861	20740	6978	48963	8994	11935	37193	4714	14559	6853	19747	8405	4963	84682	27053	5165	9565	32710	2738	12861
hsa-mir-95	49	1	81	73	21	31	104	78	100	12	98	54	80	14	21	153	630	10	182	414	43	36	151	14	8	10	7	26	75	95	9	30	32	27	63	57	8	11	416	37	97	67	24	148	5	27	9	1	54
hsa-mir-96	28	9	31	63	26	114	41	95	26	71	19	42	16	60	158	12	36	124	23	7	68	52	79	13	174	226	108	29	45	75	92	52	80	13	37	51	40	64	39	37	43	53	93	62	11	58	216	14	66
hsa-mir-490	2	0	0	0	0	3	0	1	0	0	1	1	0	0	0	1	0	0	6	2	0	0	3	0	0	0	0	0	2	0	0	0	0	0	1	0	3	1	7	0	0	0	1	0	0	0	0	0	0
hsa-mir-1246	1	0	0	0	2	5	2	1	0	0	3	0	0	1	2	0	0	0	0	1	0	0	0	0	21	0	0	0	0	0	0	0	0	0	0	0	0	0	0	2	0	0	5	0	0	0	0	0	0
hsa-mir-148b	574	115	475	173	162	682	619	428	314	472	484	404	219	372	399	148	973	666	304	350	978	459	969	178	293	817	305	284	498	553	488	395	468	591	548	280	838	1055	844	387	369	359	303	1060	231	293	755	196	545
hsa-mir-148a	80589	9372	91061	19697	18315	345686	113863	60119	64788	447497	76728	106726	83778	120932	88520	29552	101966	93120	59666	47391	595737	95772	189091	50962	26098	98204	42644	84606	63784	189940	65142	23622	75206	108241	105334	52113	1833154	825512	507425	44365	69018	81768	81780	147247	27779	77351	136806	42125	67875
hsa-mir-4265	0	0	0	0	0	0	0	0	0	0	0	0	0	0	0	0	0	0	0	0	0	0	0	0	0	0	0	0	0	0	0	0	0	0	0	0	0	0	0	0	0	0	0	0	0	0	0	0	0
hsa-mir-491	10	1	6	5	4	11	24	7	6	14	8	9	10	3	9	14	69	10	50	46	13	9	15	2	15	10	8	10	5	11	8	14	2	7	8	10	21	19	72	10	10	4	14	14	1	3	5	2	7
hsa-mir-548aj-2	0	0	0	0	0	0	0	0	0	0	0	0	0	0	0	0	0	0	0	0	0	0	0	0	0	0	0	0	0	0	0	0	0	0	0	0	0	0	0	0	0	0	0	0	0	0	0	0	0
hsa-mir-1248	5	1	3	3	8	36	54	7	11	14	10	0	13	9	5	9	19	21	18	10	6	14	6	1	65	3	13	7	46	6	2	7	15	0	3	17	1	5	4	4	3	17	15	3	3	7	20	3	20
hsa-mir-2355	429	128	268	461	269	157	295	400	284	165	490	83	598	294	390	176	366	855	185	312	390	209	1216	131	176	471	417	84	83	506	236	474	1210	379	68	118	49	255	313	302	101	321	700	922	440	477	1589	59	106
hsa-mir-199a-1	24478	3023	14314	5220	3726	6191	13547	1749	7244	5429	7069	12536	14213	9613	18421	8102	43096	13620	11136	13992	19311	13697	15758	4195	1040	5354	4437	12635	20237	17205	8439	8391	6904	17669	12953	11348	4865	10995	19313	5359	17724	4353	1816	24877	5661	2776	4471	1883	2354
hsa-mir-199a-2	44701	5724	26994	9243	6858	10826	23956	3355	14335	9076	13914	23374	23703	17905	32666	14086	78978	23267	18427	25916	36011	24024	29618	7842	1944	10189	7869	23113	37477	33043	15496	16246	11528	33321	24052	19459	9195	20412	35919	10158	32628	8190	3396	45799	11070	5256	8368	3910	4464
hsa-mir-6090	0	0	0	0	0	0	0	0	0	0	0	0	0	0	0	0	0	0	0	0	0	0	0	0	0	0	0	0	0	0	0	0	0	0	0	0	0	0	0	0	0	0	0	0	0	0	0	0	0
[truncated: 306 more columns]
