# Supplementary material for: Identification and validation of key modules and hub genes associated with the pathological stage of oral squamous cell carcinoma by weighted gene co-expression network analysis
Source: PeerJ. 2020 Feb 4;8:e8505. doi: 10.7717/peerj.8505 (PMC7006519; doi:10.7717/peerj.8505)
Supplement: File S2 [file peerj-08-8505-s002.zip › miRNA/Merge_matrix.txt]

Keys	TCGA-DQ-5631-01	TCGA-DQ-7593-01	TCGA-CQ-5329-01	TCGA-CN-A49B-01	TCGA-H7-A6C5-11	TCGA-HL-7533-01	TCGA-UP-A6WW-01	TCGA-CR-6474-01	TCGA-IQ-A61E-01	TCGA-MZ-A5BI-01	TCGA-DQ-7589-01	TCGA-CV-7430-01	TCGA-CV-5976-01	TCGA-HD-7753-01	TCGA-CV-A45W-01	TCGA-CN-5363-01	TCGA-CV-7424-11	TCGA-CV-7091-11	TCGA-H7-A6C4-11	TCGA-UF-A7JC-01	TCGA-MZ-A6I9-01	TCGA-F7-7848-01	TCGA-CV-6948-01	TCGA-BA-6870-01	TCGA-BB-4227-01	TCGA-CN-6018-01	TCGA-F7-A50G-01	TCGA-BB-A5HZ-01	TCGA-CV-5441-01	TCGA-D6-6824-01	TCGA-CV-7432-01	TCGA-CV-5436-01	TCGA-CQ-A4C9-01	TCGA-BA-6868-01	TCGA-CV-7416-01	TCGA-D6-A6EK-01	TCGA-CQ-7064-01	TCGA-CV-6937-01	TCGA-CN-5360-01	TCGA-BA-A6DE-01	TCGA-CV-6959-01	TCGA-QK-A64Z-01	TCGA-BB-4224-01	TCGA-CQ-A4C6-01	TCGA-CQ-5327-01	TCGA-CR-7371-01	TCGA-CV-6941-01	TCGA-BB-7871-01	TCGA-BB-8596-01
hsa-mir-7-3	14	0	31	3	2	5	2	5	12	1	0	15	29	1	1	4	0	1	2	8	0	6	1	5	13	42	7	4	3	7	15	13	6	6	5	4	5	2	1	29	6	5	1	12	8	3	5	1	1
hsa-mir-770	1	0	0	1	2	0	0	0	0	0	2	0	1	0	0	0	0	2	0	0	0	0	0	0	0	0	0	0	0	0	0	1	0	0	1	1	0	1	0	0	1	0	0	0	0	0	0	0	1
hsa-mir-6891	2	0	6	0	0	9	1	4	11	1	0	0	3	3	0	2	0	0	0	0	0	0	0	0	0	15	2	2	0	0	1	0	1	2	3	1	4	1	0	9	3	2	0	4	4	0	3	4	0
hsa-mir-6890	0	0	0	0	0	0	0	0	0	0	0	0	0	0	0	0	0	0	0	0	0	0	0	0	0	0	0	0	0	0	0	0	0	0	0	0	0	0	0	0	0	0	0	0	0	0	0	0	0
hsa-mir-6893	0	0	0	1	0	2	0	0	0	1	0	0	0	0	0	0	0	0	0	0	0	0	1	0	0	0	0	0	1	0	0	0	0	0	0	0	0	0	0	0	0	0	0	0	0	0	0	0	0
hsa-mir-6892	11	4	48	6	3	3	7	3	40	3	7	4	20	10	3	3	0	19	4	6	7	19	0	8	4	55	3	28	18	19	8	8	4	17	46	9	9	14	4	20	8	11	0	7	13	15	4	32	12
hsa-mir-6895	1	0	0	0	0	0	0	1	0	2	0	0	1	0	0	0	2	0	0	0	0	0	0	0	0	0	0	0	3	1	0	0	0	0	0	0	0	0	0	2	0	0	0	1	0	0	0	1	0
hsa-mir-6894	7	0	1	0	0	1	1	0	2	1	0	1	0	1	0	0	0	1	0	1	1	1	1	0	0	1	0	1	2	2	0	1	0	0	0	1	0	0	0	3	0	1	0	0	0	0	0	1	1
hsa-mir-3690-1	2	5	13	5	5	4	1	4	12	5	3	2	2	2	7	2	0	1	1	3	1	5	0	2	0	80	17	1	8	4	0	13	2	2	10	4	0	4	3	2	9	6	0	22	8	1	0	2	7
hsa-mir-3690-2	0	0	0	0	0	0	0	0	0	0	0	0	0	0	0	0	0	0	0	0	0	0	0	0	0	0	0	0	0	0	0	0	0	0	0	0	0	0	0	0	0	0	0	0	0	0	0	0	0
hsa-mir-125b-1	1264	1959	1264	595	2399	1136	1703	910	954	1144	2166	935	1305	1209	472	484	2730	2926	2502	263	957	730	526	461	218	2872	624	669	1115	3031	229	730	1787	340	985	714	535	2752	750	1396	963	2251	101	702	237	699	782	4981	5010
hsa-mir-5011	0	0	0	0	0	0	0	0	0	0	0	0	0	0	0	0	0	0	0	0	0	0	0	0	0	0	0	0	0	0	0	0	0	0	0	0	0	0	0	0	0	0	0	0	0	0	0	0	0
hsa-mir-125b-2	1205	2107	1312	603	2486	1466	1921	960	906	1295	2404	1610	1331	1342	484	495	2882	3407	2697	250	948	1090	521	492	309	3336	680	736	1335	3420	237	817	1843	369	1091	829	518	2853	779	1793	1094	2288	113	742	264	818	1127	5043	5267
hsa-mir-489	0	0	1	0	2	2	0	3	0	0	0	0	7	3	1	2	3	7	5	0	2	0	0	1	0	1	1	0	2	0	0	2	1	0	0	1	1	0	0	2	0	3	2	2	1	0	0	1	2
hsa-mir-488	0	3	0	0	12	0	0	0	0	9	0	0	0	0	0	0	0	2	1	0	0	1	1	0	13	0	0	0	0	0	0	0	0	0	0	0	0	1	1	0	1	0	0	0	0	0	0	0	3
hsa-mir-485	20	2	65	8	21	12	9	34	15	7	58	7	30	10	15	17	12	29	14	106	11	12	6	2	1	134	14	11	12	72	8	136	24	5	65	4	25	89	3	11	12	69	1	9	4	5	28	72	61
hsa-mir-484	270	407	700	284	221	638	145	264	625	327	782	203	494	246	227	314	218	259	146	324	276	307	465	343	366	1482	277	474	387	317	130	252	212	411	243	244	553	275	138	448	121	342	121	376	181	229	285	1235	426
hsa-mir-483	10	2	22	27	5	24	8	19	12	26	72	4	58	5	15	11	15	58	27	42	9	12	6	2	1	38	12	60	9	20	21	13	25	12	35	3	22	64	4	84	17	113	2	11	6	3	16	43	43
hsa-mir-6879	0	2	0	1	1	0	0	1	1	1	2	2	0	2	1	0	2	0	0	1	1	0	1	1	0	1	1	2	1	0	0	0	0	1	0	0	1	1	0	2	1	1	0	1	0	1	0	2	0
hsa-mir-6878	1	0	0	0	0	0	0	0	0	1	0	0	0	0	0	0	0	0	0	0	0	0	0	0	0	0	0	0	0	0	0	0	0	0	0	0	0	0	0	0	1	0	0	0	0	0	0	0	0
hsa-mir-6877	4	4	4	0	0	1	1	3	4	0	8	4	3	1	0	0	0	1	1	1	0	4	7	0	2	7	2	1	0	3	3	4	0	4	2	1	1	0	0	7	0	0	3	0	2	3	1	3	2
hsa-mir-6876	0	0	0	0	0	0	0	0	0	0	0	0	0	0	0	0	0	0	0	0	0	0	0	0	0	0	0	0	0	0	0	0	0	0	2	0	0	0	0	0	0	0	0	0	0	0	0	1	0
hsa-mir-6875	3	3	4	2	0	2	0	2	1	1	4	4	3	6	0	1	0	1	0	0	1	8	1	0	3	1	3	1	4	3	1	3	1	3	5	3	2	1	0	6	1	0	2	2	0	3	2	3	1
hsa-mir-6874	0	0	2	1	2	1	1	2	0	2	1	0	2	0	0	0	0	1	4	0	0	0	0	0	1	8	0	0	0	1	0	0	2	0	0	3	0	1	0	4	1	3	0	0	1	0	1	3	0
hsa-mir-6873	0	0	0	0	0	0	0	0	0	0	0	0	0	0	0	1	1	0	0	0	0	0	0	0	0	0	1	0	0	0	0	0	0	0	0	0	0	0	0	1	1	0	0	0	0	0	0	1	0
hsa-mir-6872	0	0	0	0	0	0	0	0	0	0	0	0	0	0	0	0	0	0	0	0	0	0	0	0	0	0	0	0	0	0	0	0	0	0	0	0	0	0	0	0	0	0	0	0	0	1	0	0	1
hsa-mir-6871	2	0	0	0	0	0	0	0	1	0	0	0	1	0	0	0	1	0	0	0	0	1	0	1	0	0	0	0	0	0	0	0	0	1	0	1	0	2	0	0	0	0	0	0	0	1	0	2	1
hsa-mir-6870	2	0	4	0	0	1	1	0	2	1	0	0	6	0	0	0	0	0	0	2	1	1	1	0	0	2	1	0	3	1	0	2	0	2	4	0	4	6	0	1	2	1	0	1	0	0	0	4	0
hsa-mir-4707	0	2	4	2	1	8	1	3	1	13	14	1	0	2	0	0	0	3	0	3	1	3	1	3	3	3	0	0	2	0	1	1	0	4	4	0	0	2	0	10	1	0	0	0	2	2	1	4	4
hsa-mir-4706	0	0	0	0	0	0	0	0	0	0	0	0	0	0	0	1	0	0	0	0	0	0	0	0	0	0	0	0	0	0	0	0	1	0	0	0	0	0	0	2	0	0	0	1	0	0	0	0	0
hsa-mir-4705	0	0	0	0	3	0	0	0	0	0	0	0	2	0	1	0	0	0	2	0	0	0	2	0	0	0	0	0	0	0	0	1	1	0	0	0	0	0	0	0	0	0	0	0	0	0	0	0	1
hsa-mir-4704	0	0	0	0	0	0	0	0	0	0	0	0	0	0	0	0	0	0	0	0	0	0	0	0	0	0	0	0	0	0	0	0	0	0	0	0	0	0	0	0	0	0	0	0	0	0	0	0	0
hsa-mir-4703	0	0	0	0	0	0	0	1	0	0	0	0	0	0	0	0	0	0	0	0	0	0	0	0	0	0	0	0	0	0	0	0	1	0	0	0	0	0	0	0	0	0	0	0	0	0	0	0	0
hsa-mir-4701	0	0	0	0	0	0	0	0	0	0	0	0	0	0	0	0	0	0	1	1	0	0	0	0	0	0	0	0	2	0	0	0	0	0	0	0	0	3	0	0	0	0	0	0	0	0	1	1	1
hsa-mir-4700	0	0	3	0	0	0	0	0	0	0	2	0	0	2	0	0	0	1	0	0	0	3	0	0	0	1	0	2	0	0	0	0	1	0	0	0	2	0	0	0	0	0	0	1	0	0	0	0	1
hsa-mir-4709	3	5	18	4	2	4	2	1	4	2	3	0	4	0	3	1	5	5	2	3	3	2	3	3	0	7	1	5	1	5	1	2	3	0	3	4	2	4	2	1	3	3	0	1	1	1	2	10	6
hsa-mir-4708	0	0	0	0	0	0	0	0	0	0	0	0	0	0	0	0	0	1	1	0	0	0	1	0	0	0	0	0	0	0	0	0	0	0	0	0	0	0	0	0	0	0	0	0	0	0	0	0	0
hsa-mir-559	0	0	1	0	0	0	0	0	0	0	2	0	0	0	1	0	0	0	0	1	2	2	0	0	0	0	0	0	0	1	0	0	2	0	0	0	0	1	0	0	0	0	0	0	0	0	0	1	1
hsa-mir-558	0	0	0	0	0	0	0	0	0	0	0	0	0	0	0	1	0	0	0	0	0	0	0	0	0	0	0	0	0	0	0	0	0	0	0	0	0	0	0	0	0	0	0	0	0	0	0	0	0
hsa-mir-555	0	0	0	0	0	1	0	0	0	0	0	1	0	0	0	0	0	0	0	0	0	0	1	0	1	0	0	0	0	0	0	0	0	0	0	0	0	1	0	0	0	0	1	0	0	0	0	2	0
hsa-mir-554	0	0	1	0	0	0	0	0	0	0	0	0	0	0	0	0	0	0	0	0	0	0	0	0	0	0	0	0	0	0	0	0	0	0	0	0	0	0	0	0	0	0	0	0	0	0	0	0	0
hsa-mir-557	0	0	0	0	0	0	0	0	0	0	0	0	0	0	0	0	0	0	0	0	0	0	0	0	0	0	0	0	0	0	0	0	0	0	0	0	0	0	0	0	0	0	0	0	0	0	0	0	0
hsa-mir-556	1	0	0	6	1	2	0	1	2	1	3	2	0	1	0	0	3	0	2	0	1	5	1	1	1	5	0	0	0	0	1	0	6	1	0	0	0	2	6	1	0	3	0	0	3	3	2	0	1
hsa-mir-553	0	0	0	0	0	0	0	0	0	0	0	0	0	0	0	0	0	0	0	0	0	0	0	0	0	0	0	0	0	0	0	0	0	0	0	0	0	0	0	0	0	0	0	0	0	0	0	0	0
hsa-mir-552	0	0	0	0	0	1	0	0	0	1	0	2	2	1	0	1	3	3	5	0	1	1	1	2	0	0	0	0	0	0	0	0	1	0	0	0	0	0	1	2	1	0	1	2	2	2	0	2	1
hsa-mir-549a	0	0	0	3	1	0	3	6	0	1	6	0	0	0	1	1	1	0	1	1	5	2	0	0	2	8	0	0	0	2	2	2	15	0	1	0	0	5	1	1	3	6	0	2	1	6	6	2	2
hsa-mir-4633	0	0	0	0	0	0	0	0	0	0	0	0	0	0	0	0	0	0	0	0	0	0	0	0	0	1	0	0	0	0	0	0	0	0	0	0	0	0	0	0	0	0	0	0	0	0	0	0	0
hsa-mir-4632	0	2	5	0	1	1	4	0	1	2	0	0	2	0	0	0	0	2	2	0	0	0	0	1	1	7	0	1	2	0	0	1	3	0	2	0	0	0	1	1	1	2	0	0	1	1	0	3	2
hsa-mir-4637	2	0	0	0	0	0	0	0	0	0	0	0	0	0	0	0	0	0	0	0	0	0	0	0	0	0	0	0	0	0	0	0	0	2	0	0	0	0	0	0	1	1	0	0	0	0	0	0	0
hsa-mir-4636	3	0	8	2	0	2	1	4	2	12	3	0	1	2	1	0	6	0	2	2	9	3	0	4	0	0	1	1	0	2	0	2	5	4	4	1	1	1	0	1	0	4	5	3	1	2	0	2	2
hsa-mir-4635	0	0	0	0	0	0	0	0	0	1	0	0	0	0	0	0	0	1	0	0	0	0	0	0	0	0	0	0	0	0	0	0	0	0	0	0	0	0	0	0	0	0	0	0	0	0	0	0	0
hsa-mir-4634	0	0	0	0	0	0	0	0	0	0	0	0	0	0	0	0	0	0	0	0	0	0	0	0	0	0	0	0	0	0	0	0	0	0	0	0	0	0	0	0	0	0	0	0	0	0	0	0	0
hsa-mir-4639	0	1	0	0	0	0	0	0	0	1	0	0	0	0	0	0	0	0	0	0	0	0	0	0	0	0	0	0	0	0	0	0	0	0	0	0	0	0	0	0	0	0	0	0	0	0	0	3	0
hsa-mir-4638	9	6	20	0	0	16	7	2	9	5	13	2	10	4	2	5	6	0	1	2	1	2	4	4	0	17	1	1	0	2	2	4	2	0	3	2	3	5	2	4	2	1	1	2	4	1	2	37	6
hsa-mir-8079	0	0	0	0	0	0	0	0	0	0	0	0	0	0	0	0	0	0	0	0	0	0	0	0	0	0	0	0	0	0	0	0	0	0	0	0	0	0	0	0	0	0	0	0	0	1	0	0	0
hsa-mir-8078	0	0	0	0	0	0	0	0	0	0	0	0	0	0	0	0	0	0	0	0	0	0	0	0	0	0	0	0	0	0	0	0	0	0	0	0	0	0	0	0	0	0	0	0	0	0	0	0	0
hsa-mir-3940	11	5	19	38	2	24	0	8	9	9	11	3	11	8	1	3	4	1	2	14	4	9	3	2	9	30	2	5	7	10	26	1	5	7	2	8	25	2	3	4	9	7	2	9	12	19	2	9	6
hsa-mir-3941	5	4	4	4	2	6	1	1	3	1	7	2	1	1	0	0	2	6	3	6	5	2	0	0	1	11	2	5	1	2	2	0	4	1	3	1	2	4	0	0	4	1	2	1	2	3	3	10	8
hsa-mir-3942	2	0	4	0	3	0	0	1	1	1	4	1	1	6	3	1	0	1	0	1	4	8	1	0	8	10	1	0	1	1	0	1	5	3	1	4	2	1	1	6	3	3	1	1	7	2	1	0	2
hsa-mir-3943	3	0	0	0	0	0	0	0	0	0	0	0	0	0	0	0	0	0	0	0	0	0	2	0	0	0	0	0	0	0	0	0	0	0	0	0	1	1	0	1	0	3	0	1	0	1	0	0	1
hsa-mir-3944	0	1	0	2	0	2	2	0	2	1	10	4	2	5	1	0	3	0	0	1	7	5	3	1	1	2	3	0	0	0	0	1	4	1	2	1	0	0	0	2	1	0	0	0	2	2	2	3	0
hsa-mir-3945	0	0	0	0	0	0	0	0	0	0	0	0	0	0	0	0	0	0	0	0	0	0	0	0	1	0	0	0	1	0	0	0	2	0	0	0	1	1	0	0	3	0	0	0	0	0	0	0	1
hsa-mir-8077	0	0	0	0	0	0	0	0	0	0	0	0	0	0	0	0	0	0	0	0	0	0	0	0	0	0	0	0	0	0	0	0	0	0	0	0	0	0	0	0	0	0	0	0	0	0	0	0	0
hsa-mir-548a-2	0	0	0	0	0	0	0	0	0	0	0	0	0	0	0	0	0	0	0	0	0	0	0	0	0	0	0	0	0	0	0	0	0	0	0	0	0	0	0	0	0	0	0	0	0	0	0	0	0
hsa-mir-193b	1845	309	1875	435	99	2779	372	556	1541	663	1084	378	1459	1324	122	477	279	462	727	2974	362	123	99	1557	422	5146	807	1077	1057	209	510	439	356	1351	1727	945	2188	700	211	1114	646	1006	250	1789	497	174	473	915	861
hsa-mir-193a	4487	1351	3412	526	345	4538	1390	1208	2163	1448	1801	1440	1677	2223	385	396	1180	1818	585	2175	735	729	735	385	928	5812	1162	438	511	2667	376	1464	1650	769	2199	685	1604	2389	276	2576	2298	1026	327	1294	1612	1231	1658	1687	2165
hsa-mir-548a-1	0	0	0	0	0	0	0	0	0	0	0	0	0	0	0	0	0	0	0	0	0	0	0	0	0	0	0	0	0	0	0	0	0	0	0	0	0	0	0	0	0	0	0	0	0	0	0	0	0
hsa-mir-4529	0	0	5	0	0	0	1	0	2	0	8	0	5	0	0	0	1	6	1	0	0	1	11	0	0	1	1	0	0	1	0	0	1	0	0	0	3	0	3	1	0	0	0	2	2	4	0	2	1
hsa-mir-4528	0	0	0	0	0	0	0	0	0	0	0	0	0	0	2	0	0	0	0	0	2	0	0	0	0	0	0	0	0	0	0	0	0	0	0	2	0	0	0	0	0	0	0	0	0	0	0	0	0
hsa-mir-4527	0	0	0	0	0	0	0	0	0	0	0	0	0	0	0	0	0	0	0	0	0	0	0	0	0	0	0	0	0	0	0	0	0	0	0	0	0	0	0	0	0	0	0	0	0	0	0	0	0
hsa-mir-4526	0	0	0	1	0	0	0	0	0	0	0	0	0	0	0	0	0	0	0	0	0	0	0	0	0	0	0	0	0	0	0	0	0	0	0	0	0	0	0	1	0	0	0	1	0	1	0	0	0
hsa-mir-4525	1	2	0	2	0	0	1	0	0	1	2	2	0	2	0	0	0	0	0	0	0	0	1	0	0	0	0	0	2	0	1	1	0	0	2	1	0	0	1	2	0	1	0	2	1	4	1	3	1
hsa-mir-4523	1	0	1	0	0	1	0	0	1	0	1	2	1	2	0	0	0	0	0	0	0	2	1	0	2	4	0	1	1	2	0	1	0	1	2	0	2	0	0	0	0	0	0	2	1	0	4	2	0
hsa-mir-4522	1	2	0	0	0	0	0	0	0	0	2	1	0	0	1	1	0	0	0	0	0	3	1	0	0	0	2	0	1	0	1	0	3	0	2	0	1	0	3	1	1	0	0	1	0	1	0	1	0
hsa-mir-4521	5	4	8	1	19	19	2	3	7	1	5	2	10	3	3	0	1	5	21	1	36	5	1	4	2	3	13	2	6	4	5	3	1	2	1	12	0	3	1	1	2	11	6	4	0	4	1	6	1
hsa-mir-6801	2	0	1	0	0	0	0	0	1	0	0	0	1	1	0	0	0	0	0	1	0	0	0	0	0	0	0	0	0	0	1	0	1	0	0	0	0	0	0	0	0	0	0	0	0	0	0	0	0
hsa-mir-4468	0	0	0	0	0	0	0	0	0	0	0	0	0	0	0	0	0	0	0	0	0	0	0	0	0	0	0	0	0	0	0	0	0	0	0	0	0	0	0	0	0	0	0	0	0	0	0	0	0
hsa-mir-4469	1	0	0	1	0	0	3	0	0	0	0	0	0	0	1	0	0	0	0	0	0	0	0	0	0	0	0	1	0	1	0	0	0	0	0	0	0	0	0	0	2	0	0	0	0	1	0	0	1
hsa-mir-1252	1	0	0	0	0	0	0	0	0	0	0	0	0	0	0	0	0	0	0	0	0	0	0	0	0	0	1	0	1	0	0	0	0	0	0	0	0	1	0	1	0	0	0	0	0	0	0	0	0
hsa-mir-1253	0	0	0	0	0	0	0	0	0	0	0	0	0	0	0	0	0	0	0	0	0	0	0	0	0	0	0	0	0	0	0	0	0	0	0	0	0	0	0	0	0	0	0	0	0	0	0	0	0
hsa-mir-3168	0	0	0	0	0	0	0	0	0	0	0	0	0	0	0	0	0	0	0	0	0	0	0	0	0	0	0	0	0	0	0	0	0	0	0	0	0	0	0	0	0	0	0	0	0	0	0	0	0
hsa-mir-3169	0	0	0	0	0	0	0	0	0	0	0	0	0	0	0	0	0	0	0	0	0	0	0	0	0	0	0	0	0	0	0	0	0	0	0	0	0	0	0	0	0	0	0	0	0	0	0	0	0
hsa-mir-3166	7	0	5	0	1	0	0	0	1	0	0	2	2	0	0	0	1	0	1	4	2	0	1	4	1	4	0	0	0	0	2	1	0	0	2	1	0	1	2	2	2	1	1	0	5	0	2	1	0
hsa-mir-3167	0	0	0	0	0	0	0	0	0	0	0	0	0	0	0	0	0	0	0	0	0	0	0	0	0	0	0	0	0	0	0	0	0	0	0	0	0	0	0	0	0	0	0	0	0	0	0	0	0
hsa-mir-3164	0	0	2	0	0	0	0	1	0	0	0	0	6	0	0	0	0	0	0	0	1	0	0	0	1	0	0	0	0	0	0	0	0	0	0	0	0	0	0	1	0	0	0	0	0	0	0	3	1
hsa-mir-3165	1	0	0	0	0	0	0	0	0	0	0	0	0	0	0	0	0	0	0	0	0	0	0	0	0	1	0	0	0	0	0	0	0	0	0	0	0	0	0	0	0	0	0	0	0	0	0	0	1
hsa-mir-3162	0	0	1	0	0	0	0	0	0	0	0	0	0	0	0	0	0	0	0	0	0	0	0	0	0	0	0	0	0	0	1	0	0	0	0	0	0	0	0	0	1	0	0	0	0	0	0	0	0
hsa-mir-3163	0	0	0	0	0	0	0	1	0	0	0	0	0	0	0	0	0	0	0	0	0	0	0	0	1	0	0	0	0	0	0	0	0	0	0	0	0	0	0	0	1	0	0	0	0	1	0	0	0
hsa-mir-3161	1	9	2	6	0	5	4	1	0	0	22	0	5	6	2	2	0	0	0	0	1	1	0	3	0	12	0	0	1	0	0	2	0	3	0	0	6	2	0	0	0	0	0	4	0	0	0	0	4
hsa-mir-376b	10	0	10	5	31	13	1	8	32	4	8	2	37	11	9	17	5	25	33	20	10	3	4	2	1	59	9	2	8	10	6	52	14	0	11	2	10	16	4	7	4	49	4	8	4	5	12	51	75
hsa-mir-376c	24	3	67	14	49	30	8	36	65	12	57	7	96	32	15	47	19	331	292	43	21	13	12	3	14	149	17	12	42	49	17	110	31	8	40	6	32	76	15	27	28	78	10	32	18	6	47	126	144
hsa-mir-526a-2	0	0	0	0	0	0	0	0	0	0	1	0	0	0	0	0	0	0	0	0	0	0	0	0	0	0	0	0	0	0	0	0	0	0	0	0	0	0	0	0	0	0	0	0	0	0	0	0	0
hsa-mir-526a-1	0	0	0	0	0	0	0	0	0	0	0	0	0	0	0	0	0	0	0	0	0	0	0	0	0	0	0	0	0	0	0	0	0	0	0	0	0	0	0	0	0	0	0	0	0	0	0	0	0
hsa-mir-4507	0	2	0	0	0	0	0	0	0	0	0	0	0	0	0	0	0	1	0	0	0	0	0	0	0	0	0	0	0	0	0	0	0	0	0	0	0	0	0	0	0	0	0	0	0	0	0	0	0
hsa-mir-145	10468	1539	4249	2185	7568	5419	2856	3687	6098	2206	6034	1634	9688	6807	2838	7366	7141	13030	15819	1779	3602	1907	1384	3761	1200	8849	2596	2528	6218	4296	2075	5373	5588	801	3399	2991	4091	9084	3160	2855	2600	6628	1310	2800	1383	2244	3327	32663	28733
hsa-mir-1258	0	0	9	0	8	11	1	0	2	15	0	6	4	1	1	1	6	31	13	3	1	0	0	0	0	30	7	0	0	7	1	3	1	2	0	1	4	9	4	2	0	2	1	0	4	0	2	28	5
hsa-mir-142	8915	87521	15228	17784	3966	35599	5492	3185	14287	15446	10619	2097	21568	10208	9969	13460	3266	1100	4824	2970	8295	8547	5321	17188	2121	29972	12840	4538	23462	4744	1910	5891	13042	4200	3460	10249	14887	2772	16814	11182	3269	6192	4488	26284	9952	9800	3309	26586	17597
hsa-mir-143	604050	126277	904540	163398	99326	307508	182578	507887	274829	156636	326308	419279	436142	136722	116692	245118	147964	2662826	288562	70153	193068	599547	203501	206252	422039	914015	47267	75574	357227	850945	623405	452777	320225	206541	107038	61895	240742	681755	112835	89012	680583	141912	64617	189458	294524	356744	757229	1252326	951146
hsa-mir-5010	2	1	6	4	0	6	11	1	6	2	5	0	10	6	10	1	1	6	2	2	8	1	3	5	6	19	1	1	0	7	0	3	4	6	5	2	3	9	2	9	2	2	0	5	3	1	1	7	4
hsa-mir-4503	0	0	0	0	0	0	0	0	0	0	0	0	0	0	0	0	0	0	0	0	0	0	0	0	0	0	0	0	0	0	0	0	0	0	0	0	0	0	0	0	0	0	0	0	0	0	0	0	0
hsa-mir-4502	0	0	0	0	0	0	0	1	0	0	0	0	0	0	0	0	0	0	0	1	0	0	0	0	0	0	0	0	0	0	0	0	0	0	1	0	0	0	0	0	0	0	0	0	0	0	0	0	0
hsa-mir-450a-1	72	8	25	11	8	39	7	36	91	29	47	10	45	81	8	12	5	5	8	13	22	10	11	6	14	73	14	16	13	1	11	16	20	7	29	6	50	15	1	48	18	51	11	48	9	5	20	23	39
hsa-mir-3180-3	0	0	0	0	0	0	0	0	0	0	0	0	0	0	0	0	0	0	0	0	0	0	0	0	0	0	0	0	0	0	0	0	0	0	0	0	0	0	0	0	0	0	0	0	0	1	0	0	0
hsa-mir-450a-2	63	4	21	10	2	48	18	33	85	39	50	11	36	83	8	15	5	5	8	14	9	7	16	11	18	59	15	15	21	5	12	12	20	14	28	4	30	26	4	47	16	53	6	50	7	6	14	21	54
hsa-mir-3180-5	0	0	0	0	0	0	0	0	0	0	0	0	0	0	0	0	0	0	0	0	0	0	0	0	0	0	0	0	0	0	0	0	0	0	0	0	0	0	0	0	0	0	0	0	0	0	0	0	0
hsa-mir-3180-4	0	1	0	0	0	0	0	0	0	0	2	0	0	0	0	0	0	0	0	0	0	0	0	0	0	0	0	0	0	0	0	0	0	0	0	0	1	1	0	0	0	0	0	0	0	0	0	0	0
hsa-mir-4660	8	0	3	1	1	1	0	1	3	0	2	2	3	0	2	1	1	6	0	1	3	0	1	0	4	12	3	4	5	2	0	2	3	1	6	2	0	5	0	6	1	4	1	2	2	1	3	6	4
hsa-mir-222	2276	514	1455	434	153	1277	304	211	1246	266	1243	645	778	1153	144	391	493	136	180	445	453	480	190	422	574	1893	662	400	448	711	189	666	615	327	1379	691	1199	610	112	1324	276	890	222	968	416	290	412	1024	310
hsa-mir-216a	0	0	0	0	5	0	0	1	1	1	1	3	6	0	2	0	1	12	0	0	4	2	2	8	2	5	0	0	0	14	1	6	2	0	0	0	1	0	4	2	6	0	0	0	0	6	2	3	15
hsa-mir-216b	0	0	0	0	0	0	0	0	0	0	1	2	1	0	0	2	2	0	1	0	1	0	1	1	0	2	0	0	0	1	0	0	2	0	0	0	0	1	0	1	5	0	0	0	0	2	0	0	1
hsa-mir-4779	0	0	0	0	0	0	0	0	0	0	0	0	0	0	0	0	0	1	0	0	1	0	0	0	0	0	0	0	0	1	0	0	0	1	0	0	0	0	0	0	1	0	0	1	0	0	0	0	0
hsa-mir-3118-4	0	0	0	0	0	0	0	0	0	0	0	0	0	0	0	0	0	0	0	0	0	0	0	0	0	0	0	0	0	0	0	0	0	0	0	0	0	0	0	0	0	0	0	0	0	0	0	0	0
hsa-mir-944	1454	97	2026	335	78	228	129	621	1280	566	1632	652	1084	1939	549	328	226	280	336	1398	2855	1081	673	826	3045	2710	1014	396	1234	403	303	1206	716	854	826	1072	1275	273	140	2893	2071	681	619	618	562	671	735	387	433
hsa-mir-942	52	76	64	75	4	66	56	27	61	76	197	31	82	61	32	31	46	29	41	98	83	46	24	45	82	184	42	15	36	52	40	25	79	56	35	39	43	183	13	40	55	40	12	69	44	57	32	99	51
hsa-mir-943	1	0	0	0	0	2	0	0	0	2	0	2	0	0	0	0	1	1	0	0	0	0	0	0	0	0	0	0	0	1	0	0	0	0	0	0	0	0	0	1	0	1	0	0	0	0	0	3	0
hsa-mir-940	39	8	45	4	4	22	22	22	10	71	70	22	36	14	30	10	16	4	2	16	24	42	81	26	37	52	7	22	69	13	16	13	10	21	35	10	7	106	6	33	16	8	4	14	10	28	25	103	29
hsa-mir-526b	30	28	9	2	29	43	0	0	10	4	93	1	20	6	0	11	3	0	27	10	16	1	0	1	1	14	1	1	3	11	3	6	35	0	2	0	9	3	0	19	2	5	2	65	8	2	1	67	6
hsa-mir-4436a	0	0	0	0	0	0	0	0	0	0	0	0	0	0	0	0	0	0	0	0	0	0	0	1	0	0	0	0	0	0	0	0	0	0	0	0	0	0	0	0	0	0	0	0	0	0	0	0	0
hsa-mir-6068	0	0	0	0	0	0	0	0	0	0	0	0	0	0	0	0	0	0	0	0	0	0	0	0	0	0	0	0	0	0	0	0	0	0	0	0	0	0	0	0	0	0	0	0	0	0	0	0	0
hsa-mir-6069	0	0	0	0	0	0	0	0	0	0	0	0	0	0	0	0	0	0	0	0	0	0	0	0	0	0	0	0	0	0	0	0	0	0	0	0	0	0	0	0	0	0	0	0	0	0	0	0	0
hsa-mir-1234	0	1	0	0	1	1	0	1	0	0	0	0	0	0	0	0	0	0	0	0	0	1	0	0	0	3	0	1	0	0	0	1	0	1	1	0	0	1	0	3	0	1	0	0	0	2	1	3	0
hsa-mir-1236	0	0	1	1	0	0	0	1	0	0	0	0	0	1	1	0	1	0	0	0	0	1	0	0	1	0	0	1	1	0	0	0	0	0	0	0	0	0	0	0	0	0	0	1	0	0	0	1	0
hsa-mir-1237	1	2	0	0	0	1	3	3	0	0	0	0	0	3	0	1	0	0	0	0	0	1	0	0	1	0	1	0	1	0	0	0	0	1	3	0	1	2	0	0	1	1	1	0	0	0	1	0	3
hsa-mir-1231	1	0	1	0	0	0	0	0	0	0	1	0	0	0	1	0	0	0	0	0	0	0	0	1	0	8	0	0	0	1	3	0	0	0	2	0	1	0	0	2	0	0	0	0	0	0	0	0	0
hsa-mir-762	0	0	0	0	0	0	0	0	0	0	0	0	0	0	0	0	0	0	0	0	0	0	0	0	0	0	0	0	0	0	0	0	0	0	0	0	0	0	0	0	0	0	0	0	0	0	0	0	0
hsa-mir-760	3	2	13	3	0	9	17	7	0	3	33	3	1	5	11	0	0	5	0	3	2	78	16	0	4	6	0	6	2	3	9	2	9	1	6	1	4	6	4	3	7	3	1	4	2	20	3	10	5
hsa-mir-761	0	0	0	0	0	0	0	0	0	0	0	0	0	0	0	0	0	0	0	0	0	0	0	0	0	0	0	0	0	0	0	0	0	0	0	0	0	0	0	0	0	0	0	0	0	0	0	0	0
hsa-mir-1238	0	0	0	0	0	0	0	0	1	0	1	0	0	0	0	0	0	1	0	0	0	0	0	0	0	0	0	0	0	0	0	0	0	0	0	0	0	0	0	1	0	0	0	0	0	0	0	0	0
hsa-mir-1587	0	0	0	0	0	0	0	0	0	0	0	0	0	0	0	0	0	0	0	0	0	0	0	0	0	0	0	0	0	0	0	0	0	0	0	0	0	0	0	0	0	0	0	0	0	0	0	0	0
hsa-mir-764	0	0	0	0	0	0	0	0	0	0	0	0	0	0	0	0	0	0	0	0	0	0	0	0	0	0	0	0	0	0	0	0	0	0	0	0	0	0	0	0	0	0	0	0	0	0	0	0	0
hsa-mir-765	2	0	2	0	1	0	0	0	0	0	0	0	4	0	0	0	0	1	0	0	0	2	3	2	0	1	0	0	1	1	0	0	0	0	0	0	0	4	1	1	0	2	0	0	0	2	2	1	0
hsa-mir-2909	0	0	0	0	0	0	0	0	0	0	0	0	0	0	0	0	0	0	0	0	0	0	0	0	0	0	0	0	0	0	0	0	0	0	0	0	0	0	0	0	0	0	0	0	0	0	0	0	0
hsa-mir-125a	4998	1782	3044	1696	3175	3877	2112	1338	3975	1779	2858	842	3486	2741	590	1753	3470	2860	2497	929	1890	1470	831	1109	1027	6311	1469	1670	2396	2825	1950	1850	4108	889	2687	1253	1153	5793	1105	3122	1261	3199	357	1927	848	1560	1031	5560	4245
hsa-mir-7846	0	4	1	0	0	1	1	1	1	4	1	1	2	1	0	1	0	0	2	0	0	6	3	0	1	6	0	0	0	2	2	1	3	0	0	0	0	1	2	1	1	0	0	1	2	2	0	0	3
hsa-mir-5003	0	1	4	0	0	10	2	1	3	4	16	2	0	0	2	1	0	1	0	2	1	4	3	0	4	10	1	0	3	1	5	8	2	2	3	1	4	2	0	6	3	3	2	2	1	1	1	5	4
hsa-mir-5002	3	0	0	0	2	0	0	0	0	0	2	1	1	0	0	0	0	1	0	0	1	0	0	0	0	5	0	0	0	0	0	0	0	0	0	0	0	0	0	0	0	0	0	0	0	0	0	1	0
hsa-mir-5001	4	6	10	2	1	11	5	9	3	11	4	9	4	1	3	0	1	0	2	7	6	14	4	2	1	15	0	1	4	2	2	1	9	10	12	2	4	7	2	9	4	0	0	7	2	5	5	5	7
hsa-mir-5000	15	6	28	4	5	6	4	3	14	7	11	4	14	2	1	9	1	9	14	7	16	4	4	14	18	53	6	4	2	17	3	7	9	12	2	1	0	6	1	7	12	7	0	10	9	2	3	4	8
hsa-mir-5007	0	0	0	0	0	0	0	0	0	0	0	0	0	0	0	0	0	0	0	0	0	0	0	0	0	0	0	0	0	0	0	0	0	0	0	0	0	0	0	0	0	0	0	0	0	0	0	0	0
hsa-mir-548j	7	2	7	1	2	2	1	5	5	0	7	1	11	3	3	0	2	3	0	1	10	2	3	2	1	10	1	4	1	11	1	2	1	6	4	1	2	4	1	5	0	0	1	4	1	0	3	2	2
hsa-mir-5004	0	0	0	0	0	0	0	0	0	0	0	0	0	0	0	0	0	0	0	0	0	0	0	0	0	0	0	0	0	0	0	0	0	0	0	0	0	0	0	0	0	0	0	0	0	0	0	0	0
hsa-mir-494	13	1	25	3	18	5	9	7	19	0	14	1	39	5	4	14	10	27	21	14	15	2	4	5	1	79	3	11	16	13	6	40	9	3	10	7	4	29	3	8	3	46	1	11	4	5	8	21	23
hsa-mir-495	18	5	83	11	83	19	14	33	49	5	62	8	64	7	23	27	52	241	358	63	32	10	16	5	8	271	9	13	15	85	9	87	32	5	59	15	30	45	13	26	27	100	1	14	7	11	31	55	72
hsa-mir-496	12	2	48	1	11	14	4	19	5	7	62	14	15	4	1	14	13	88	32	27	11	12	10	6	9	70	2	5	10	45	8	62	26	3	26	2	8	54	7	10	16	24	2	6	3	6	19	57	88
hsa-mir-5008	1	0	3	2	0	6	0	3	0	0	5	3	6	5	0	5	1	0	0	8	0	6	0	0	2	1	3	0	1	2	0	2	8	0	0	0	7	1	4	5	4	1	0	3	0	4	1	7	3
hsa-mir-548c	0	0	0	0	0	0	0	0	0	0	0	0	0	0	0	0	0	0	0	0	0	0	0	0	0	0	0	0	0	0	0	0	0	0	0	0	0	0	0	0	0	0	0	0	0	0	0	0	0
hsa-mir-194-1	533	353	343	242	166	338	588	125	195	228	363	604	351	158	160	80	127	374	348	111	458	116	785	253	1148	779	115	57	137	726	39	149	248	548	128	159	140	207	75	167	183	192	120	190	189	346	53	718	230
hsa-mir-194-2	595	382	372	280	174	369	751	149	287	280	397	634	392	213	193	75	168	406	384	142	550	124	857	306	1243	882	142	72	142	776	38	183	257	557	198	231	157	227	74	217	191	261	117	229	212	389	81	776	289
hsa-mir-190a	22	13	17	16	6	14	9	16	26	5	21	8	48	18	9	4	17	54	16	7	26	14	3	5	8	76	15	12	15	15	12	10	27	86	10	2	4	13	7	24	24	16	4	41	1	16	11	32	28
hsa-mir-6848	0	0	0	0	0	0	0	0	1	0	0	0	0	0	0	0	0	0	0	0	0	0	0	0	0	0	0	0	0	0	0	0	0	0	0	0	0	0	0	1	0	0	0	0	0	0	1	0	0
hsa-mir-6849	2	0	0	0	0	0	0	2	0	0	0	0	0	0	0	0	0	0	0	0	0	0	0	0	0	0	1	0	1	0	0	0	0	0	0	0	0	1	0	0	0	0	0	0	0	0	0	0	0
hsa-mir-548z	0	0	0	0	0	0	0	0	0	0	0	0	0	0	0	0	0	0	0	0	0	0	0	0	0	0	0	0	0	0	0	0	0	0	0	0	0	0	0	0	0	0	0	0	0	0	0	0	0
hsa-mir-548y	0	0	0	0	0	0	0	0	0	0	1	0	0	0	0	0	0	0	0	0	0	0	3	0	0	0	0	0	1	0	0	0	0	0	2	0	0	1	0	0	0	0	0	0	0	0	0	4	0
hsa-mir-548x	0	0	0	0	0	0	0	0	0	0	0	0	0	4	0	0	0	0	0	0	0	0	0	0	0	0	0	0	0	0	0	0	0	0	0	0	0	0	0	0	0	0	0	0	0	0	0	2	0
hsa-mir-548w	0	0	0	0	0	0	0	0	0	0	0	0	0	0	0	0	0	0	0	0	0	0	0	0	0	0	0	0	0	0	0	0	0	0	0	0	0	0	0	0	0	0	0	0	0	0	0	0	0
hsa-mir-548v	8	4	7	1	4	0	15	0	1	8	24	1	1	3	5	0	8	2	5	9	7	2	1	1	0	19	1	2	8	1	0	2	13	0	12	4	4	1	1	7	1	3	3	1	1	3	3	6	9
hsa-mir-548u	0	0	0	0	0	0	0	0	0	0	0	0	0	0	0	0	0	0	0	0	0	0	0	0	0	0	0	0	0	0	0	0	0	0	0	0	0	0	0	0	0	0	0	0	0	0	0	0	0
hsa-mir-548t	0	0	2	2	0	0	0	0	0	0	1	0	0	0	1	0	1	0	0	0	0	0	2	3	0	5	0	0	0	0	0	0	3	3	0	1	1	0	0	2	0	0	0	0	4	0	1	2	1
hsa-mir-548s	0	3	1	1	1	2	2	1	2	1	3	0	3	0	1	1	0	3	0	0	2	0	0	1	0	7	2	1	1	0	0	0	2	0	1	1	1	0	2	3	1	0	0	3	0	1	0	2	4
hsa-mir-513b	0	0	0	0	0	0	0	0	0	0	0	2	0	0	0	0	0	0	0	0	0	0	0	0	0	0	1	9	0	0	0	0	0	0	0	1	0	0	0	0	0	0	0	0	0	0	1	4	0
hsa-mir-548q	0	1	2	0	0	1	0	0	0	0	2	0	1	0	1	0	0	4	1	0	2	0	0	0	1	2	0	1	0	0	0	2	0	1	0	0	1	0	1	1	0	0	0	2	0	0	1	4	1
hsa-mir-548p	0	0	0	0	0	0	0	0	0	0	0	0	0	0	0	0	0	0	0	0	0	0	0	0	0	0	0	0	0	0	0	0	0	0	0	0	0	0	0	0	0	0	0	0	0	0	0	0	0
hsa-mir-450b	294	45	173	45	11	87	17	153	159	87	238	20	85	343	19	48	26	23	15	49	58	29	52	31	110	263	28	18	33	22	37	51	85	50	118	5	71	62	14	80	82	90	27	190	23	40	37	41	113
hsa-mir-4732	2	1	1	0	0	3	1	5	2	3	2	0	4	0	1	0	1	17	8	1	3	0	0	1	0	14	1	2	0	14	9	1	1	38	1	1	3	0	0	11	1	2	0	4	0	0	0	1	0
hsa-mir-4733	0	2	1	0	1	0	0	0	1	0	2	0	1	0	0	0	0	0	0	0	0	0	3	1	1	0	0	0	0	0	0	2	1	0	0	0	0	0	0	0	0	0	0	0	0	0	0	0	1
hsa-mir-4730	1	0	1	0	0	0	0	0	0	0	0	0	0	0	0	0	0	0	0	0	0	0	0	0	0	0	0	0	0	0	0	0	0	0	0	0	0	0	0	2	0	0	0	0	0	0	0	2	0
hsa-mir-4731	1	0	0	0	0	0	0	0	0	0	1	0	0	0	0	0	0	0	0	0	0	0	0	0	0	0	0	0	2	0	0	0	0	1	0	0	0	0	0	0	0	0	0	0	0	0	0	0	1
hsa-mir-4736	0	4	0	0	0	0	1	0	0	1	0	0	1	0	1	0	0	1	0	1	0	5	1	0	0	1	0	0	0	0	1	0	0	0	0	0	3	1	0	0	0	0	0	0	1	0	0	0	1
hsa-mir-4737	0	0	0	0	0	0	0	0	0	0	0	0	0	0	0	0	0	0	0	0	0	0	0	0	0	0	0	0	0	0	0	0	0	0	1	0	0	0	0	0	0	0	0	0	0	0	0	1	0
hsa-mir-4734	1	2	0	0	0	0	0	0	0	0	0	0	2	0	0	0	0	0	0	0	0	1	0	0	0	0	0	0	0	1	0	0	0	0	0	0	1	0	0	0	1	0	0	0	0	0	0	1	1
hsa-mir-4735	0	0	0	0	0	0	0	0	0	0	0	0	0	0	0	0	0	1	0	0	0	0	0	0	0	0	0	0	0	0	0	0	0	0	0	0	0	0	0	0	0	0	0	0	0	0	0	0	0
hsa-mir-4738	1	1	3	0	0	1	1	0	0	2	4	0	0	0	0	1	3	0	3	0	0	0	0	0	0	1	0	0	0	4	0	0	0	1	1	1	0	1	2	0	1	0	1	2	0	2	1	0	0
hsa-mir-4739	0	1	0	1	0	0	0	0	4	1	0	0	0	0	0	1	0	0	0	0	0	1	0	0	0	0	0	0	0	1	0	0	0	0	0	0	0	0	0	9	0	0	0	0	0	0	0	0	0
hsa-mir-380	8	0	24	1	4	3	2	6	3	2	10	4	13	2	1	3	2	21	12	11	0	1	2	3	7	45	2	1	5	15	3	15	1	2	5	2	6	17	0	4	8	4	0	3	3	2	16	6	21
hsa-mir-381	192	39	850	144	174	317	83	489	267	73	931	156	499	147	117	167	599	16315	8330	522	187	192	233	56	245	1127	87	72	161	807	181	384	534	50	548	45	496	513	98	95	906	303	28	249	175	145	359	882	777
hsa-mir-382	104	29	248	52	61	125	34	159	141	21	388	60	162	85	31	90	127	274	220	167	61	61	82	18	44	482	43	40	70	270	83	258	166	24	299	17	100	367	29	34	126	261	7	87	25	68	187	484	481
hsa-mir-383	0	0	0	0	13	2	0	0	0	3764	0	0	0	0	2	0	8	5	2	1	1	1	0	0	0	1	0	0	0	3	0	0	0	0	0	1	0	1	1	0	0	0	0	0	0	0	0	0	1
hsa-mir-384	0	0	0	0	0	0	0	0	0	0	0	0	0	0	0	0	0	0	0	0	0	0	0	0	0	0	0	0	0	0	0	0	0	0	0	0	0	0	0	0	0	0	0	0	0	0	0	0	0
hsa-mir-1908	0	0	2	1	0	3	0	0	1	1	1	0	0	0	0	0	0	0	0	1	1	0	1	1	0	0	0	0	0	2	0	2	1	1	2	0	0	0	0	0	0	0	0	0	1	3	0	1	0
hsa-mir-1909	0	0	1	0	0	3	0	0	0	0	0	0	1	1	0	1	0	0	0	0	1	0	0	0	1	0	0	1	2	0	0	0	0	0	0	0	0	0	0	0	0	0	0	1	2	0	0	1	0
hsa-mir-542	5000	529	2938	299	211	1394	371	2288	3392	1365	2568	653	1575	3205	426	587	295	1309	808	485	1396	767	946	315	1789	4658	382	436	698	709	770	829	644	1037	2332	284	1063	1724	170	1744	1503	1577	462	1031	489	695	742	755	1687
hsa-mir-543	7	4	17	3	10	5	0	12	12	0	28	7	18	5	4	6	11	41	27	21	6	10	7	0	2	46	4	4	5	19	5	36	11	3	12	3	4	14	1	5	9	15	0	1	1	3	9	35	29
hsa-mir-541	3	0	11	0	3	1	2	8	1	0	18	3	4	3	0	2	4	14	9	17	1	1	3	1	3	30	0	2	3	8	1	15	3	0	4	0	1	12	0	1	5	5	0	0	2	0	4	11	6
hsa-mir-545	8	1	2	2	1	4	2	4	10	5	2	1	3	22	3	1	0	1	0	1	1	0	1	1	3	10	2	2	2	2	0	2	0	1	5	1	3	0	2	10	0	0	3	3	2	1	3	9	4
hsa-mir-15a	1505	863	1460	1020	666	1414	876	542	2969	846	859	391	1739	1293	411	307	676	503	1385	356	2025	306	455	830	755	4536	669	704	806	720	350	626	1436	939	1910	1214	864	666	211	2894	634	1519	428	1228	431	500	390	807	1216
hsa-mir-15b	2525	901	4680	1040	469	2140	2032	1801	3973	4661	2480	2166	1375	2266	795	853	466	1190	830	902	3450	873	2842	1258	2764	8957	851	571	1855	1490	877	2565	1581	2761	825	942	1488	873	690	2312	1164	2541	1109	1603	1118	1638	878	2704	1614
hsa-mir-451b	0	0	0	0	0	0	0	0	0	0	0	0	0	0	0	0	0	1	0	0	0	0	0	0	0	0	0	0	0	0	0	0	0	0	0	0	0	0	0	0	0	0	0	0	0	0	0	0	0
hsa-mir-451a	4517	759	1549	960	1332	1273	247	5270	5691	3512	744	486	21580	3876	708	759	1293	21562	24332	1260	8636	560	437	2051	2569	18257	1042	6894	3641	9396	3892	1443	1665	87127	447	4524	3026	301	527	29478	6667	5777	1212	16684	652	1069	434	1185	2283
hsa-mir-5739	0	0	0	0	0	0	0	0	0	0	0	0	0	0	0	0	0	0	0	0	0	0	0	0	0	0	0	0	0	0	0	0	0	0	0	0	0	0	0	0	0	0	0	0	0	0	0	0	0
hsa-mir-8084	0	0	0	0	0	0	0	0	0	0	0	0	0	0	0	0	0	0	0	0	0	0	0	0	0	0	0	0	0	0	0	0	0	0	0	0	0	0	0	0	0	0	0	0	0	0	0	0	0
hsa-mir-8085	1	0	0	0	0	0	0	0	1	0	0	0	0	0	0	0	0	0	0	0	0	0	0	0	0	0	0	0	0	1	0	0	0	0	0	0	0	0	0	0	0	0	0	0	0	0	0	0	0
hsa-mir-8086	0	0	0	0	0	0	0	0	0	0	0	0	0	0	0	0	0	0	0	0	0	0	0	0	0	0	0	0	0	0	0	0	0	0	0	0	0	0	0	0	0	0	0	0	0	0	0	0	0
hsa-mir-8087	0	0	0	0	0	0	0	0	0	0	0	0	0	0	0	0	0	0	0	0	0	0	0	0	0	0	0	0	0	0	0	0	0	0	0	0	0	0	0	0	0	0	0	0	0	0	0	0	0
hsa-mir-8080	0	0	0	0	0	0	0	0	0	0	0	0	0	0	0	0	0	0	0	0	0	0	0	0	0	0	0	0	0	0	0	0	0	0	0	0	0	0	0	0	0	0	0	0	0	0	0	0	0
hsa-mir-8081	0	0	0	0	0	0	0	0	0	0	0	0	0	0	0	0	0	0	0	0	0	0	0	0	0	0	0	0	0	0	0	0	0	0	0	0	0	0	0	0	0	0	0	0	0	0	0	0	0
hsa-mir-8082	0	0	0	0	0	0	0	0	0	0	0	0	0	0	0	0	0	0	0	0	0	0	0	0	0	0	0	0	0	0	0	0	0	0	0	0	0	0	0	0	0	0	0	0	0	0	0	0	0
hsa-mir-8083	0	0	0	0	0	0	0	0	0	0	0	0	0	0	0	0	0	0	0	0	0	0	0	0	0	0	0	0	0	0	0	0	0	0	0	0	0	0	0	0	0	0	0	0	0	0	0	0	0
hsa-mir-512-2	5	6	8	0	0	3	2	0	7	1	7	1	12	2	0	5	1	0	2	4	7	0	0	1	0	3	0	0	2	1	3	4	3	1	0	0	12	0	1	19	2	2	3	10	3	2	0	7	2
hsa-mir-512-1	6	3	13	1	3	7	0	0	4	1	8	1	10	0	0	8	0	0	4	12	11	2	0	0	3	6	2	0	5	1	1	2	3	2	0	1	6	0	0	12	1	2	2	13	5	0	1	10	3
hsa-mir-8088	0	0	0	0	0	0	0	0	0	0	0	0	0	0	0	0	0	0	0	0	0	0	0	0	0	0	0	0	0	0	0	0	0	0	0	0	0	0	0	0	0	0	0	0	0	0	0	0	0
hsa-mir-8089	0	0	0	0	0	0	0	0	0	0	0	0	0	0	0	0	0	0	0	0	0	0	0	0	0	0	0	0	0	0	0	0	0	0	0	0	0	0	0	0	0	0	0	0	0	0	0	0	0
hsa-mir-4282	0	0	0	0	0	0	0	0	0	0	0	0	0	0	0	0	0	0	0	0	0	0	0	0	0	0	0	0	0	0	0	0	0	0	0	0	0	0	0	0	0	0	0	0	0	0	0	0	0
hsa-mir-4283-1	0	0	0	0	0	0	0	0	0	0	0	0	0	0	0	0	0	0	0	0	0	0	0	0	0	0	0	0	0	0	0	0	0	0	0	0	0	0	0	0	0	0	0	0	0	0	0	0	0
hsa-mir-4283-2	0	0	0	0	0	0	0	0	0	0	0	0	0	0	0	0	0	0	0	0	0	0	0	0	0	0	0	0	0	0	0	0	0	0	0	0	0	0	0	0	0	0	0	0	0	0	0	0	0
hsa-mir-4281	0	0	0	0	0	0	0	0	0	0	0	0	0	0	0	0	0	0	0	0	0	0	0	0	0	0	0	0	0	0	0	0	0	0	0	0	0	0	0	0	0	0	0	0	0	0	0	0	0
hsa-mir-4286	0	0	0	0	0	0	0	0	0	1	4	0	1	0	2	0	0	2	0	0	0	0	0	0	0	3	0	1	1	3	0	2	1	1	0	0	0	0	0	0	0	0	0	0	0	0	0	0	0
hsa-mir-4287	0	0	0	0	0	0	0	0	0	0	0	0	0	0	0	0	0	0	0	0	0	0	0	0	0	0	0	0	0	0	0	0	0	0	0	0	0	0	0	0	0	0	0	0	0	0	0	0	0
hsa-mir-4284	0	0	1	1	0	0	0	0	0	0	0	1	0	1	0	1	0	0	0	0	0	0	0	0	0	0	0	0	0	0	0	0	0	0	0	0	0	0	0	0	0	0	0	0	0	0	0	1	0
hsa-mir-4285	0	0	0	0	0	0	0	0	0	0	0	0	0	0	0	0	0	0	0	0	0	0	0	0	0	0	0	0	0	0	0	0	0	0	0	0	0	0	0	0	0	0	0	0	0	0	0	0	0
hsa-mir-4288	0	0	0	0	0	0	0	0	0	0	0	0	0	0	0	0	0	0	0	0	0	0	0	0	0	0	0	0	0	0	0	0	0	0	0	0	0	0	0	0	0	0	0	0	0	0	0	0	0
hsa-mir-4289	0	0	0	0	0	0	0	0	0	0	0	0	0	0	0	0	0	0	0	0	0	1	0	0	0	0	0	0	0	0	0	0	0	0	0	0	0	0	0	0	0	0	0	0	0	0	0	0	0
hsa-mir-150	378	39049	2923	2709	2259	6884	1040	2667	2202	4901	2000	1570	10425	2187	3202	4492	1990	4559	7939	1007	4655	6982	3048	8785	297	8436	2194	1079	5114	6935	193	1536	2806	544	169	6885	8996	3224	2766	1598	2083	816	519	17361	6021	6106	801	5122	14349
hsa-mir-4518	0	0	0	0	0	0	0	0	0	0	0	0	0	0	0	0	0	0	0	0	0	0	0	0	0	2	0	0	0	0	0	0	0	0	0	1	0	0	0	0	0	0	0	0	0	0	0	0	0
hsa-mir-152	4780	720	5330	656	537	2025	625	1814	1476	486	4717	3014	3512	2652	754	829	1102	5146	1177	996	975	1732	1819	1720	5865	7479	505	357	1071	4250	1003	3192	1281	1660	2988	625	1712	4849	997	3095	2198	1729	1160	1162	664	3199	2739	8007	4229
hsa-mir-155	1328	4254	7465	2822	2185	5951	1676	861	6053	5154	652	538	3230	1593	2007	2094	590	901	2051	836	3891	2152	1670	4298	889	19406	4676	3554	4618	3811	484	2158	1949	708	1334	4331	3379	1630	1743	8682	1118	2560	695	4460	4744	1840	2061	3647	3095
hsa-mir-154	10	13	68	20	40	28	13	31	35	6	96	17	60	28	20	30	50	86	72	77	19	10	19	7	17	89	9	20	22	60	7	110	56	12	56	5	37	53	19	13	30	69	5	30	10	12	45	145	113
hsa-mir-4512	0	0	0	0	0	0	0	0	0	0	0	0	0	2	0	0	0	0	0	0	0	0	0	0	0	0	0	0	0	0	0	0	0	0	0	0	0	0	0	0	1	0	0	0	0	0	0	0	0
hsa-mir-4513	0	0	0	0	0	0	0	0	0	0	0	0	0	0	0	0	0	0	0	0	0	0	0	0	0	0	0	0	0	0	0	0	0	0	0	0	0	0	0	0	0	0	0	0	0	0	0	0	0
hsa-mir-4510	2	2	0	0	1	3	2	1	1	5	3	0	1	0	1	0	5	12	0	0	1	1	0	2	1	4	0	0	3	2	1	2	0	0	0	0	1	0	1	1	1	0	0	0	0	0	1	1	0
hsa-mir-4511	1	0	0	0	0	0	1	0	0	0	0	0	0	0	0	0	0	1	0	0	0	0	0	3	3	4	0	0	0	2	0	0	2	0	1	0	0	0	0	0	0	0	0	0	1	0	0	0	0
hsa-mir-4516	1	1	0	0	0	0	0	0	0	0	0	0	0	0	1	0	0	3	0	0	0	0	0	0	0	0	0	0	0	0	0	0	0	4	0	0	0	0	1	0	2	0	0	0	0	0	0	1	0
hsa-mir-4517	0	0	1	4	1	2	0	0	2	0	0	0	0	2	2	0	1	0	1	0	6	1	0	0	1	1	1	1	0	1	1	0	1	1	0	0	0	1	0	2	0	1	0	0	1	3	1	0	0
hsa-mir-4514	0	0	0	0	0	0	0	0	0	0	0	0	0	0	0	0	0	0	0	0	0	0	0	0	0	0	0	0	0	0	0	0	0	0	0	0	0	0	0	0	0	0	0	0	0	0	0	0	0
hsa-mir-4515	1	3	0	1	0	4	1	0	1	1	2	1	0	0	1	1	0	0	2	0	1	1	0	0	0	0	0	0	0	1	0	0	0	1	0	0	0	0	0	1	0	0	0	0	0	2	0	3	0
hsa-mir-5006	0	0	0	0	0	0	0	0	0	1	0	0	0	0	0	0	0	4	0	0	0	0	0	0	0	0	0	0	0	0	1	0	1	0	2	1	0	0	0	0	0	0	0	1	0	0	0	1	0
hsa-mir-3150a	0	0	0	1	0	2	0	0	2	1	0	1	4	0	0	1	0	1	0	0	1	2	1	1	3	0	0	0	0	1	0	1	0	0	1	0	0	2	0	0	1	1	0	0	0	2	0	0	1
hsa-mir-3150b	4	22	20	9	5	3	53	0	0	3	8	7	14	7	4	6	7	2	1	12	13	36	2	30	12	58	1	10	15	18	6	1	18	5	18	8	4	1	6	49	7	3	29	4	4	11	2	3	8
hsa-mir-181d	110	57	84	47	44	118	22	38	88	106	190	46	45	138	34	13	48	53	65	22	106	28	25	51	46	179	34	44	33	138	9	31	75	55	109	50	40	74	7	119	24	55	7	36	10	87	27	115	144
hsa-mir-3178	1	0	4	1	0	0	1	0	0	0	3	2	0	1	2	1	0	1	1	0	0	5	1	1	0	2	1	0	1	0	1	0	0	0	0	0	0	3	1	0	1	0	0	0	1	1	1	0	0
hsa-mir-3171	0	0	0	0	0	0	0	0	0	1	1	0	0	2	1	0	0	0	0	0	0	2	1	0	1	0	0	0	0	0	0	1	2	0	0	0	0	0	0	3	0	0	0	0	0	2	0	0	0
hsa-mir-3170	5	0	2	2	1	7	0	0	0	4	28	1	2	3	1	2	1	1	2	3	1	2	3	7	0	23	0	1	3	0	1	3	0	0	3	1	4	5	3	3	2	2	0	5	0	9	7	10	3
hsa-mir-3173	2	0	3	1	4	5	0	1	4	3	10	2	2	6	0	1	1	1	3	9	1	2	1	2	1	10	2	1	1	2	0	1	1	1	1	4	1	3	0	6	0	0	0	4	1	4	1	1	0
hsa-mir-3175	0	0	0	0	0	0	0	0	0	1	1	1	0	0	0	1	0	0	0	0	0	0	0	0	0	0	0	0	0	0	1	0	0	0	0	0	0	0	0	0	0	0	0	0	0	0	0	0	1
hsa-mir-3174	2	1	1	0	0	1	1	1	2	1	1	0	0	2	0	0	0	0	0	1	1	0	0	0	8	3	1	0	1	2	1	0	1	3	0	1	2	2	0	0	1	2	1	0	0	4	2	0	1
hsa-mir-3177	0	0	0	0	0	0	1	1	2	2	2	3	2	0	1	0	0	0	0	3	2	5	1	1	2	0	0	0	0	2	0	0	0	1	0	0	0	0	0	0	4	0	0	0	1	0	2	1	2
hsa-mir-3176	1	1	3	1	1	4	0	0	2	3	8	1	1	1	2	0	0	1	0	7	1	1	3	0	2	3	1	0	0	2	1	4	2	0	2	1	6	1	0	3	7	0	0	2	0	7	1	5	1
hsa-mir-5683	4	3	9	1	0	0	1	2	2	17	1	3	2	0	2932	1	37	44	71	1	19	2	423	3	7	37	3	4	2	2	1	17	4	0	0	0	4	5	12	2	4	9	0	39	46	0	1	12	265
hsa-mir-212	26	20	73	29	12	49	13	49	53	21	105	39	49	21	15	30	6	60	17	8	25	99	56	26	110	181	16	16	26	85	38	36	32	41	13	24	52	83	13	36	58	22	12	27	38	40	38	117	64
hsa-mir-30c-2	4968	1026	1483	1722	2343	880	1264	854	2016	1433	1178	1058	3294	2498	544	670	2159	4093	3893	721	2469	654	1333	1085	1112	7838	1220	1234	2586	1771	576	1270	1296	804	1053	1216	905	2664	643	3598	670	2132	1143	1665	690	936	665	3298	2798
hsa-mir-30c-1	4487	1028	1264	913	2197	946	2504	815	4037	1219	986	705	3261	2556	523	646	2182	3356	3473	602	2411	684	1336	2086	1115	7535	1253	1198	2564	1458	411	1073	2527	838	2075	1177	878	2613	704	3650	517	1969	1118	849	670	749	616	3139	2326
hsa-mir-6832	1	0	1	0	0	0	0	0	0	0	0	0	1	1	2	0	1	0	1	0	0	1	0	0	0	0	0	0	0	0	0	0	0	0	0	1	0	2	0	0	0	0	1	0	0	0	0	1	0
hsa-mir-320b-1	18	14	46	5	6	22	44	12	36	34	26	14	20	4	4	18	0	12	16	22	22	8	44	22	18	102	8	32	36	18	20	70	12	22	32	26	16	20	16	46	1	16	8	8	8	14	24	84	32
hsa-mir-7706	25	19	43	6	6	9	18	6	14	9	14	10	12	23	4	4	6	6	5	6	13	38	7	13	13	63	5	15	7	11	4	6	8	11	46	20	9	12	5	27	10	1	1	1	8	16	13	11	7
hsa-mir-7704	0	0	0	0	0	1	0	0	0	0	0	0	0	0	0	0	0	0	0	0	0	0	0	0	0	0	0	0	1	0	0	1	0	0	0	0	0	0	0	0	0	0	0	0	0	0	0	0	0
hsa-mir-7705	8	0	10	7	3	8	3	3	19	1	2	4	9	7	0	2	3	0	3	4	4	1	4	1	8	26	4	6	0	6	3	2	12	2	14	7	5	3	1	14	2	8	8	18	5	2	3	19	5
hsa-mir-7702	1	11	17	7	3	5	4	1	4	41	2	0	20	1	3	11	1	8	1	2	1	1	5	6	2	34	13	3	16	17	3	4	1	0	0	7	1	1	22	5	5	12	1	7	6	8	3	9	8
hsa-mir-7703	0	0	0	0	0	0	0	0	0	0	0	0	0	0	0	0	0	1	0	0	0	0	0	1	0	0	0	0	1	0	0	1	0	0	0	1	0	0	0	0	0	0	0	0	2	0	0	0	0
hsa-mir-3670-3	0	0	0	0	0	0	0	0	0	0	0	0	0	0	0	0	0	0	0	0	0	0	0	0	0	0	0	0	0	0	0	0	0	0	0	0	0	0	0	0	0	0	0	0	0	0	0	0	0
hsa-mir-3670-2	0	0	0	0	0	0	0	0	0	0	0	0	0	0	0	0	0	0	0	0	0	0	0	0	0	0	0	0	0	0	0	0	0	0	0	0	0	0	0	0	0	0	0	0	0	0	0	0	0
hsa-mir-3670-1	0	0	0	0	0	0	0	0	0	0	0	0	0	0	0	0	0	0	0	0	0	0	0	0	0	0	0	0	0	0	0	0	0	0	0	0	0	0	0	0	0	0	0	0	0	0	0	0	0
hsa-mir-3670-4	0	0	0	0	0	0	0	0	0	0	0	0	0	0	0	0	0	0	0	0	0	0	0	0	0	0	0	0	0	0	0	0	0	0	0	0	0	0	0	0	0	0	0	0	0	0	0	0	0
hsa-mir-6511b-1	7	7	7	1	2	3	6	4	2	3	7	3	12	3	5	1	11	8	5	3	3	1	7	4	1	6	5	5	10	2	0	0	7	5	6	8	6	8	0	13	2	4	0	10	3	2	4	18	2
hsa-mir-6511b-2	8	5	2	2	6	3	5	5	5	4	6	0	9	4	5	1	8	6	12	3	10	1	5	3	1	8	1	2	7	2	1	1	6	4	14	1	6	14	0	8	0	6	2	2	1	0	2	9	13
hsa-mir-1244-4	0	0	0	0	0	0	0	0	0	0	0	0	0	0	0	0	0	0	0	0	0	0	0	0	0	0	0	0	0	0	0	0	0	0	0	0	0	0	0	0	0	0	0	0	0	0	0	0	0
hsa-mir-2113	0	0	0	0	0	0	0	0	1	0	0	0	0	0	0	0	0	0	1	0	0	0	1	0	27	0	0	0	0	0	0	0	0	3	0	0	0	0	0	0	1	0	0	0	0	0	0	0	0
hsa-mir-2114	1	0	0	2	0	2	0	1	0	2	0	2	0	0	0	0	1	1	2	1	0	0	1	0	2	3	0	0	0	0	1	2	1	1	0	0	0	0	0	1	0	2	0	2	0	0	0	1	3
hsa-mir-2115	2	0	6	2	1	3	0	4	2	6	1	1	2	7	0	1	0	0	2	0	3	0	0	2	0	38	1	2	4	1	1	1	4	2	0	0	6	2	2	5	1	3	0	3	0	9	2	1	2
hsa-mir-2116	2	0	1	4	0	3	0	6	1	3	3	3	0	1	1	2	1	2	1	3	1	4	1	0	4	6	1	3	3	3	1	1	4	2	6	1	1	2	1	1	1	2	1	2	2	1	2	6	3
hsa-mir-2117	0	0	0	0	0	0	0	0	0	0	1	0	0	0	0	0	0	0	0	1	0	0	0	0	3	1	1	0	2	0	1	0	1	0	0	0	0	0	0	1	0	0	0	2	0	0	0	0	0
hsa-mir-6077	0	0	0	0	0	0	0	0	0	0	0	0	0	0	0	0	0	0	0	0	0	0	0	0	0	0	0	0	0	0	0	0	0	0	0	0	0	0	0	0	0	0	0	0	0	0	0	0	0
hsa-mir-4536-2	2	0	1	0	1	1	0	0	0	0	0	1	2	2	0	0	1	3	1	0	4	1	0	1	0	1	0	0	0	0	1	1	0	0	0	1	0	2	0	0	0	0	0	1	0	0	0	2	0
hsa-mir-548ae-1	0	0	0	0	0	0	0	0	0	0	0	0	0	0	0	0	0	0	0	0	0	0	0	0	0	0	0	0	0	0	0	0	0	0	0	0	0	0	0	0	0	0	0	0	0	0	0	0	0
hsa-mir-6074	0	0	0	0	0	0	0	0	0	0	0	0	0	0	0	0	0	0	0	0	0	0	0	0	0	0	0	0	0	0	0	0	0	0	0	0	0	0	0	0	0	0	0	0	0	0	0	0	0
hsa-mir-6073	0	0	1	0	0	0	0	0	0	0	0	0	0	0	0	0	0	0	0	0	0	0	0	1	0	1	0	0	0	0	0	0	1	0	1	0	0	0	0	2	0	0	0	0	0	1	0	0	0
hsa-mir-6072	0	0	0	0	0	0	0	0	0	0	0	0	0	0	0	0	0	0	0	0	0	0	0	0	0	0	0	0	0	0	0	0	0	0	0	0	0	0	0	0	0	0	0	0	0	0	0	0	0
hsa-mir-6071	0	0	0	0	0	0	0	0	0	0	0	0	0	0	0	0	0	0	0	0	0	0	0	0	0	0	0	0	0	0	0	0	0	0	0	0	0	0	0	0	0	0	0	0	0	0	0	0	0
hsa-mir-6070	0	0	0	0	0	0	0	0	0	0	0	0	0	0	0	0	0	0	0	1	0	0	0	0	0	0	0	0	0	0	0	0	0	0	0	0	0	0	0	0	0	0	0	0	0	0	0	0	0
hsa-mir-6079	0	0	0	0	0	0	0	0	0	0	0	0	0	0	0	0	0	0	0	0	0	0	0	0	0	0	0	0	0	0	0	0	0	0	0	0	0	0	0	0	0	0	0	0	0	0	0	0	0
hsa-mir-6078	0	0	0	0	0	0	0	0	0	0	0	0	0	0	0	0	0	0	0	0	0	0	0	0	0	0	0	0	0	0	0	0	0	0	0	0	0	0	0	0	0	0	0	0	0	0	0	0	0
hsa-mir-1227	2	0	1	0	0	0	1	1	0	3	3	1	1	2	0	0	1	0	0	0	2	3	0	0	0	1	0	0	0	3	0	0	0	1	1	0	1	2	0	3	1	1	0	0	0	0	0	1	1
hsa-mir-1226	8	1	8	1	2	9	8	7	6	2	6	1	4	5	4	0	3	5	1	1	1	11	8	1	1	8	0	4	1	5	1	2	0	12	23	2	7	7	1	10	1	2	0	3	2	1	2	8	7
hsa-mir-1225	1	0	0	0	0	1	0	0	0	0	0	0	0	0	0	0	0	2	0	0	0	0	1	0	0	0	0	0	0	0	0	0	0	0	0	0	0	0	0	0	0	0	0	0	0	0	0	2	0
hsa-mir-1224	1	1	0	0	0	0	1	1	1	18	19	16	0	1	2	0	0	3	0	0	1	1	7	1	1	0	0	0	0	11	4	0	1	9	1	0	0	4	0	0	2	0	0	0	0	17	1	16	0
hsa-mir-718	0	0	0	0	0	0	0	0	0	0	0	0	0	0	0	0	1	0	0	0	0	0	0	0	0	0	0	0	0	0	0	0	0	0	0	0	0	0	0	0	0	0	0	0	0	0	0	0	0
hsa-mir-3118-2	0	0	0	0	0	0	0	0	0	0	0	0	0	0	0	0	0	0	0	0	0	0	0	0	0	0	0	0	0	0	0	0	0	0	0	0	0	0	0	0	0	0	0	0	0	0	0	0	0
hsa-mir-3118-3	0	0	0	0	0	0	0	0	0	0	0	0	0	0	0	0	0	0	0	0	0	0	0	0	0	0	0	0	0	0	0	0	0	0	0	0	0	0	0	0	0	0	0	0	0	0	0	0	0
hsa-mir-218-1	61	37	76	28	166	22	152	34	75	242	210	11	88	25	64	34	149	94	87	16	63	74	101	9	27	362	17	187	329	182	36	42	98	44	87	12	46	102	76	25	103	69	6	87	32	65	154	358	334
hsa-mir-3118-1	0	0	0	0	0	0	0	0	0	0	0	0	0	0	0	0	0	0	0	0	0	0	0	0	0	0	0	0	0	0	0	0	0	0	0	0	0	0	0	0	0	0	0	0	0	0	0	0	0
hsa-mir-1229	6	0	4	1	0	3	1	0	2	0	5	1	3	2	3	0	1	0	1	0	4	3	7	0	0	14	1	5	1	0	0	0	1	4	17	2	2	1	0	5	0	3	0	0	0	6	2	7	1
hsa-mir-1228	11	2	14	8	6	24	3	5	10	4	8	0	9	6	0	2	1	1	0	7	0	8	5	1	11	28	1	3	7	6	5	1	2	1	15	5	17	4	0	7	8	4	2	6	3	5	3	24	12
hsa-mir-6862-2	0	0	0	0	0	0	0	0	0	0	0	1	0	0	0	0	0	0	1	0	0	0	0	0	0	0	0	0	0	0	0	0	0	1	0	0	0	1	0	0	0	0	0	0	0	0	0	0	0
hsa-mir-6862-1	0	0	0	0	0	0	0	0	0	0	0	0	0	0	0	0	0	0	0	0	0	0	0	1	0	1	0	0	0	0	0	0	0	0	1	0	0	0	0	0	0	0	0	0	0	0	0	0	0
hsa-mir-1825	0	0	0	0	0	0	0	0	0	0	0	0	0	0	0	0	0	0	0	0	0	0	0	0	0	0	0	0	0	0	0	0	0	0	0	0	0	0	0	0	0	0	0	0	0	0	1	0	0
hsa-mir-1827	0	0	0	0	0	0	0	0	0	0	0	0	0	0	0	0	0	0	0	0	0	0	0	0	0	0	0	0	0	0	0	0	0	0	0	0	0	0	0	0	0	0	0	0	0	0	0	0	0
hsa-mir-623	0	0	0	0	0	0	0	0	0	0	0	0	0	0	0	0	0	0	0	0	0	0	0	0	0	0	0	0	0	0	0	0	0	0	0	0	0	0	0	0	0	0	0	0	0	0	0	0	0
hsa-mir-622	0	0	0	0	0	0	0	0	0	0	0	0	0	0	0	0	0	0	0	0	0	0	0	0	0	0	0	0	0	0	0	1	0	2	0	0	0	0	0	0	1	0	0	0	0	0	0	0	0
hsa-mir-621	0	0	0	0	0	0	1	0	0	0	1	0	0	0	0	0	0	0	0	0	0	0	0	0	0	0	0	0	0	0	0	0	0	0	0	0	0	0	0	0	0	0	0	0	0	0	0	0	0
hsa-mir-620	0	0	0	0	0	0	0	0	0	0	0	0	0	0	0	0	0	0	0	0	0	0	0	0	0	0	0	0	0	0	0	0	0	0	0	0	0	0	0	0	0	0	0	0	0	0	0	0	0
hsa-mir-627	3	1	14	10	13	3	8	4	9	3	4	2	18	13	4	2	0	5	10	6	8	9	5	15	4	41	3	4	16	4	3	24	13	6	5	4	9	4	2	7	7	5	11	13	6	4	7	9	5
hsa-mir-626	0	0	0	0	0	0	0	0	0	0	0	0	0	0	0	0	0	0	0	0	0	0	0	0	0	0	0	0	0	0	0	0	0	0	0	0	0	0	0	0	0	0	0	0	0	0	0	0	0
hsa-mir-625	522	1586	3788	607	1352	914	577	675	1273	1271	1948	1197	1114	1148	807	969	453	828	1412	1000	1841	505	1247	918	994	4215	557	264	405	2474	500	545	687	295	707	723	583	883	410	539	764	624	244	711	765	1130	345	716	1174
hsa-mir-624	0	7	16	6	10	9	3	9	10	14	14	8	14	7	6	3	2	15	7	20	7	4	5	6	5	18	15	2	13	8	2	8	8	37	4	9	11	10	2	17	10	9	4	10	10	9	5	14	19
hsa-mir-629	949	775	1439	349	185	991	645	542	766	698	2142	858	627	718	448	282	462	467	295	2185	821	596	250	699	746	1541	644	363	480	808	234	347	683	779	730	518	800	811	322	615	625	382	231	392	181	1035	481	704	899
hsa-mir-628	79	89	97	38	58	54	52	23	44	44	37	12	107	30	32	113	62	112	137	11	53	30	13	70	24	189	16	9	32	51	9	23	59	14	13	11	19	24	199	41	41	36	53	74	22	43	15	122	61
hsa-mir-6858	1	0	0	1	0	0	0	0	0	0	1	0	1	0	0	0	0	0	0	0	1	0	0	2	2	2	0	1	0	0	0	0	0	1	0	0	0	1	0	0	2	0	0	0	0	2	0	3	0
hsa-mir-3179-4	0	0	0	0	0	0	0	0	0	0	0	0	0	0	0	0	0	0	0	0	0	0	0	0	0	0	0	0	0	0	0	0	0	0	0	0	0	0	0	0	0	0	0	0	0	0	0	0	0
hsa-mir-3179-1	0	0	0	0	0	0	0	0	0	0	0	0	0	0	0	0	0	0	0	0	0	0	0	0	0	0	0	0	0	0	0	0	0	0	0	0	0	0	0	0	0	0	0	0	0	0	0	0	0
hsa-mir-5701-1	0	0	0	0	0	0	0	0	0	0	0	0	0	0	0	0	0	0	0	0	0	0	0	0	0	0	0	0	0	0	0	0	0	0	0	0	0	0	0	0	0	0	0	0	0	0	0	0	0
hsa-mir-5701-2	0	0	0	0	0	0	0	0	0	0	0	0	0	0	0	0	0	0	0	0	0	0	0	0	0	0	0	0	0	0	0	0	0	0	0	0	0	0	0	0	0	0	0	0	0	0	0	0	0
hsa-mir-5701-3	0	0	0	0	0	0	0	0	0	0	0	0	0	0	0	0	0	0	0	0	0	0	0	0	0	0	0	0	0	0	0	0	0	0	0	0	0	0	0	0	0	0	0	0	0	0	0	0	0
hsa-mir-1245a	27	1	39	4	8	10	15	8	43	1	26	2	42	19	5	10	10	2	8	16	13	5	5	6	4	170	6	21	17	12	5	10	17	2	31	9	9	40	3	10	5	68	3	6	9	3	22	30	37
hsa-mir-1302-11	0	0	0	0	0	0	0	0	0	0	0	0	0	0	0	0	0	0	0	0	0	0	0	0	0	0	0	0	0	0	0	0	0	0	0	0	0	0	0	0	0	0	0	0	0	0	0	0	0
hsa-mir-1245b	1	0	0	0	0	0	0	0	0	0	1	1	0	0	0	0	0	1	1	0	0	0	0	0	0	1	0	0	1	0	0	1	0	0	1	0	0	0	0	1	0	0	0	0	0	0	0	0	0
hsa-mir-5100	0	0	0	0	0	0	0	0	0	0	0	1	0	0	0	0	0	0	0	0	0	0	0	0	0	0	0	0	0	0	0	1	0	0	0	0	0	0	0	0	0	0	0	1	0	0	0	0	0
hsa-mir-618	5	1	3	3	4	1	1	4	10	5	4	1	11	12	1	0	2	1	7	1	4	0	3	1	5	22	1	5	4	2	0	3	10	1	0	1	5	3	1	6	3	4	1	7	0	4	0	0	1
hsa-mir-219a-1	27	10	69	9	14	23	19	11	33	16	35	28	24	64	29	2	18	8	13	28	59	33	58	25	59	95	14	23	10	38	9	5	46	12	36	24	11	43	10	76	13	13	7	12	8	9	41	13	24
hsa-mir-219a-2	0	1	0	0	1	2	1	0	0	0	0	0	1	2	1	0	0	0	0	0	1	0	0	0	0	2	0	0	0	1	0	1	0	2	0	1	0	0	0	1	0	1	0	0	0	2	0	0	0
hsa-mir-1307	15133	6192	17796	7974	2511	17660	4382	6168	16132	16904	15680	6066	13922	15245	5586	1993	5281	2779	5293	14093	10659	9288	19014	4791	9525	24724	7399	10902	8982	5110	2384	6003	10017	8376	18355	10401	13020	20356	1387	14685	8733	10719	1055	6538	3512	11861	4723	20370	10459
hsa-mir-4679-2	0	0	0	1	0	0	1	0	0	0	0	0	0	0	0	0	0	0	0	0	0	0	0	0	0	0	0	0	0	0	0	0	0	0	0	0	0	0	0	0	0	0	0	0	0	0	0	0	1
hsa-mir-1269a	1	2	4	2	21	643	0	0	1427	5440	1106	223	0	20	220	42	128	4	9	0	316	292	168	142	0	509	1	5	24	744	0	11822	1612	1	1878	2	0	132	161	5727	351	30	2	4	6	4	10	3635	186
hsa-mir-1911	0	1	0	0	2	0	12	0	11	0	0	11	0	0	42	0	11	2	0	0	1	1	37	150	52	0	0	0	0	2	0	0	0	4	27	0	0	12	3	0	1	0	0	0	1	151	1	177	2
hsa-mir-1910	15	0	20	0	0	20	2	13	4	5	9	4	12	5	2	4	0	2	0	24	2	11	0	4	13	11	4	7	11	1	3	12	1	8	7	9	6	13	2	21	9	3	1	4	0	7	5	2	8
hsa-mir-1913	0	0	0	1	0	0	0	0	0	0	2	2	0	0	0	0	0	0	0	0	0	0	0	0	0	0	0	0	0	0	0	0	0	0	0	0	1	0	0	0	0	0	0	0	0	1	0	0	0
hsa-mir-1912	0	0	0	0	0	0	0	0	0	0	0	0	0	0	0	0	2	0	0	0	0	0	0	0	0	0	0	0	0	0	0	0	0	1	0	0	0	0	0	0	0	0	0	0	0	0	0	0	0
hsa-mir-1915	3	0	1	0	0	2	0	0	1	0	0	0	0	1	0	0	0	0	0	1	0	1	0	0	0	0	0	0	0	0	0	0	0	0	0	0	0	0	0	1	2	0	0	0	1	3	0	0	1
hsa-mir-1914	1	0	0	0	0	0	0	0	3	0	0	3	0	0	0	0	0	0	0	0	0	0	0	0	0	0	0	0	1	0	0	0	0	0	2	0	1	0	0	3	0	0	0	0	0	1	0	0	0
hsa-mir-532	2818	7090	3404	1131	2748	3292	2848	2033	2225	4125	10239	2399	3472	3703	2915	1061	4345	8065	6602	2503	3976	2880	3492	1738	6438	5385	1942	2631	3435	6216	678	1517	6213	2264	4216	2030	3622	3366	1194	6556	2685	2548	2338	2640	1387	4006	3544	8280	8729
hsa-mir-6809	0	0	0	0	0	0	0	0	0	0	0	0	0	0	1	0	0	0	0	0	0	0	0	0	0	1	0	0	0	0	0	0	0	0	0	0	0	0	0	0	0	0	0	0	0	0	0	1	0
hsa-mir-539	42	4	67	6	42	36	5	20	41	6	139	3	98	13	12	55	88	164	171	41	12	7	12	15	4	132	8	10	23	26	5	69	45	0	71	6	16	59	25	14	15	67	6	26	21	13	21	189	73
hsa-mir-3926-1	1	2	5	0	1	1	1	0	0	1	0	0	0	2	2	0	2	8	0	0	2	1	2	0	0	3	0	0	2	4	0	1	2	0	2	0	1	5	1	0	3	2	0	1	0	2	1	8	8
hsa-mir-6806	5	10	15	5	3	1	5	2	3	3	3	4	14	2	1	5	2	13	10	0	5	9	6	7	12	11	1	5	5	15	8	0	0	9	1	2	1	11	0	9	2	3	1	4	3	3	3	9	3
hsa-mir-3926-2	2	1	1	2	3	9	0	2	0	0	2	2	3	3	0	0	2	12	5	1	2	1	0	2	0	6	2	3	0	4	4	1	3	1	5	0	2	7	5	0	2	2	2	0	0	1	0	9	8
hsa-mir-6807	0	0	3	1	0	1	0	1	1	2	4	2	3	1	1	0	0	3	1	1	3	4	1	1	2	1	0	3	0	2	1	0	1	5	1	1	0	1	0	9	0	0	0	2	1	1	0	1	1
hsa-mir-6804	0	0	0	0	0	0	0	0	1	0	0	0	0	1	0	0	0	0	0	0	1	0	1	0	0	0	0	0	0	0	1	0	0	0	0	0	0	0	0	1	0	0	0	0	0	1	0	0	0
hsa-mir-6805	1	0	0	0	0	1	1	0	0	0	1	0	0	0	1	0	0	0	0	0	0	2	1	1	0	3	1	0	2	0	1	0	0	2	0	1	0	0	0	2	0	2	0	0	2	2	0	0	1
hsa-mir-196a-1	607	24	566	71	1	1140	20	360	399	238	534	468	150	47	69	18	1	3	8	90	15	3	615	72	21	605	136	36	3	108	80	153	69	391	16	5	145	448	61	145	59	114	148	137	167	555	92	868	3
hsa-mir-196a-2	680	26	598	63	0	1214	31	402	491	232	511	453	151	39	72	15	2	5	7	101	14	0	651	67	28	639	168	49	1	98	73	146	87	395	14	6	154	487	67	183	56	131	159	155	184	589	91	876	6
hsa-mir-6802	4	4	3	1	2	2	3	0	0	0	2	1	1	2	2	0	1	1	2	0	2	2	2	2	1	6	2	2	0	0	0	0	2	0	0	0	0	5	0	2	1	1	2	3	0	1	1	1	1
hsa-mir-6803	2	1	0	0	1	2	2	4	1	3	3	0	0	0	1	2	1	0	0	2	1	0	0	4	0	5	2	1	1	0	0	0	0	0	0	0	2	0	0	5	0	0	0	0	1	0	0	0	2
hsa-mir-6800	0	0	0	0	0	0	0	0	0	0	0	0	0	1	0	0	0	1	0	0	0	0	0	0	0	1	0	0	0	0	0	0	0	0	0	0	0	0	0	1	0	0	0	0	0	0	0	1	0
hsa-mir-329-2	2	0	2	1	2	1	0	3	3	0	11	0	1	0	0	4	3	10	1	11	3	4	3	0	1	13	0	0	5	7	4	9	3	1	3	1	3	8	0	4	2	3	2	7	1	0	3	14	8
hsa-mir-7-2	14	0	25	3	3	0	0	3	15	0	2	24	15	2	1	3	2	2	2	4	5	5	0	10	9	51	3	4	3	9	15	6	7	5	4	5	1	6	2	39	1	11	3	9	8	6	3	3	0
hsa-mir-7-1	69	73	295	154	113	278	68	90	190	77	132	149	119	66	54	100	43	64	71	226	118	92	52	74	201	722	128	99	124	94	111	185	189	61	51	87	116	72	69	258	119	125	35	206	108	224	101	218	159
hsa-mir-329-1	6	0	5	0	1	1	2	1	3	0	9	1	6	1	2	0	2	5	5	5	4	4	2	1	0	7	0	0	4	4	0	3	2	0	3	0	2	4	0	1	3	2	0	1	2	0	4	6	6
hsa-mir-3688-2	0	0	0	0	0	1	0	0	0	0	0	0	0	1	0	0	0	0	1	0	0	0	0	0	1	3	0	0	0	0	0	0	0	0	0	0	0	0	0	0	0	0	0	0	0	2	0	0	1
hsa-mir-3688-1	0	0	0	0	0	0	0	0	0	0	1	0	0	0	0	0	0	0	1	0	0	0	0	0	0	1	0	0	0	0	0	0	0	4	0	0	0	0	0	0	0	0	1	0	0	0	0	0	0
hsa-mir-448	0	0	0	0	0	0	0	0	0	0	0	2	0	0	2	0	0	1	0	0	0	0	4	2	1	0	0	0	0	0	0	0	0	0	2	0	0	0	0	0	0	0	0	0	0	2	0	4	0
hsa-mir-4299	0	0	0	0	0	0	0	0	0	0	0	0	0	0	0	0	0	0	0	0	0	0	0	0	0	0	0	0	0	0	0	0	0	0	0	0	0	0	0	0	0	0	0	0	0	0	0	0	0
hsa-mir-4298	0	0	0	0	0	0	0	0	0	0	0	0	0	0	0	0	0	0	0	0	0	0	0	0	0	0	0	0	0	0	0	0	0	0	0	0	0	0	0	0	0	0	0	0	0	0	0	0	0
hsa-mir-3960	1	0	0	0	0	0	0	0	0	0	0	0	0	0	0	0	0	0	0	0	0	0	0	1	0	0	0	0	0	0	0	0	0	0	0	0	0	0	0	0	0	0	0	0	0	0	0	0	0
hsa-mir-4295	0	0	0	0	0	0	0	0	0	0	0	0	0	0	0	0	0	0	0	0	0	0	0	0	0	0	0	0	0	0	0	0	0	0	0	0	0	0	0	0	0	0	0	0	0	0	0	0	0
hsa-mir-4294	0	0	0	0	0	0	0	0	0	0	0	0	0	0	0	0	0	0	0	0	0	0	0	0	0	0	0	0	0	0	0	0	0	0	0	0	0	0	0	0	0	0	0	0	0	0	0	0	0
hsa-mir-4297	0	0	0	0	0	0	0	0	0	0	0	0	0	0	0	0	0	0	0	0	0	0	0	0	0	0	0	0	0	0	0	0	0	0	0	0	0	0	0	0	0	0	0	0	0	0	0	0	0
hsa-mir-4296	0	0	0	0	0	0	0	0	0	0	0	0	0	0	0	0	0	0	0	0	0	0	0	0	0	0	0	0	0	0	0	0	0	0	0	0	0	0	0	0	0	0	0	0	0	0	0	0	0
hsa-mir-4291	0	0	0	0	0	0	0	0	0	0	0	0	0	0	0	0	0	0	0	0	0	0	0	0	0	0	0	0	0	0	0	0	0	0	0	0	0	0	0	0	0	0	0	0	0	0	0	0	0
hsa-mir-4290	0	0	0	0	0	0	0	0	0	0	0	0	0	0	0	0	0	0	0	0	0	0	0	0	0	0	0	0	0	0	0	0	0	0	0	0	0	0	0	0	0	0	0	0	0	0	0	0	0
hsa-mir-4293	0	0	0	0	0	0	0	0	0	0	0	0	0	0	0	0	0	0	0	0	0	0	0	0	0	0	0	0	0	0	0	0	0	0	0	0	0	0	0	0	0	0	0	0	0	0	0	0	0
hsa-mir-4292	0	0	0	0	0	0	0	0	0	0	0	0	0	0	0	0	0	0	0	0	0	0	0	0	0	0	0	0	0	0	0	0	0	0	0	0	0	0	0	0	0	0	0	0	0	0	0	0	0
hsa-mir-4729	0	0	0	0	0	0	0	0	0	0	0	0	0	0	0	0	0	0	0	0	0	0	0	0	0	0	1	0	0	0	0	0	0	0	0	0	0	0	0	0	0	0	0	0	0	0	0	0	0
hsa-mir-4728	3	2	2	3	8	5	5	1	4	2	22	6	6	2	0	2	9	3	5	4	5	6	4	4	6	4	0	9	2	4	1	2	1	0	10	9	3	6	1	11	2	2	0	0	0	2	2	3	2
hsa-mir-8070	0	0	0	0	0	0	0	0	0	0	0	0	0	0	0	0	0	0	0	0	0	0	0	0	0	0	0	0	0	0	0	0	0	0	0	0	0	0	0	0	0	0	0	0	0	0	0	0	0
hsa-mir-4725	2	1	2	0	0	1	1	2	1	0	0	0	0	2	0	1	0	0	0	1	0	0	0	0	0	0	2	0	0	1	0	1	0	1	0	0	3	3	0	2	1	0	0	2	1	4	0	1	1
hsa-mir-4724	1	1	2	5	0	2	0	0	3	1	1	0	4	2	2	1	3	0	2	0	0	0	0	2	2	0	0	0	1	1	0	0	3	3	6	4	3	6	0	7	1	1	1	2	2	0	1	3	2
hsa-mir-4727	2	0	0	1	0	1	0	0	0	1	0	0	2	0	0	2	1	1	2	0	0	0	0	0	0	0	0	0	0	1	0	0	0	1	0	0	0	1	0	3	1	0	1	1	0	1	2	1	2
hsa-mir-4726	0	0	3	1	0	2	0	0	0	0	1	0	1	1	0	0	0	0	0	0	2	4	1	0	2	0	0	0	1	0	0	0	1	0	0	0	0	1	0	6	0	0	0	0	0	3	2	0	1
hsa-mir-4721	0	0	0	0	0	0	0	0	0	0	0	0	0	0	0	0	0	0	0	0	0	0	0	0	0	0	0	0	0	0	0	0	0	0	0	0	0	0	0	0	0	0	0	0	0	1	0	0	0
hsa-mir-4720	0	0	0	0	0	0	0	0	0	0	0	0	0	0	0	0	0	0	0	0	0	0	0	0	0	0	0	0	0	0	0	0	0	0	0	0	0	0	0	0	0	0	0	0	0	0	0	0	0
hsa-mir-4723	1	0	0	0	1	1	0	0	1	0	0	0	0	1	0	0	0	2	0	0	0	0	0	0	2	0	0	0	0	0	0	0	0	0	0	0	0	1	0	0	0	0	0	1	0	1	0	0	0
hsa-mir-4722	1	0	0	0	0	1	0	0	0	0	0	0	0	1	0	0	0	0	0	0	0	0	0	0	0	0	0	0	0	1	2	0	0	0	0	0	0	0	0	0	1	0	0	0	0	0	0	0	0
hsa-mir-8072	1	3	1	1	0	3	0	2	1	2	4	0	0	1	2	1	2	0	1	0	1	2	0	0	0	6	0	0	2	1	2	1	0	0	0	1	2	1	1	2	0	0	1	0	0	0	0	4	2
hsa-mir-8075	0	0	0	0	0	0	0	0	0	0	0	0	0	0	0	0	0	0	0	0	0	0	0	0	0	0	0	0	0	0	0	0	0	0	0	0	0	0	0	0	0	0	0	0	0	0	0	0	0
hsa-mir-8074	0	0	0	0	0	0	0	0	0	0	0	0	0	0	0	0	0	0	0	0	0	0	0	0	0	0	0	0	0	0	0	0	0	0	0	0	0	0	0	0	0	0	0	0	0	0	0	0	0
hsa-mir-4505	0	0	0	0	0	0	0	0	0	0	0	0	0	1	0	0	0	0	1	0	0	1	1	0	0	0	0	0	0	0	0	0	1	0	0	1	2	0	0	0	0	1	0	0	1	0	0	0	1
hsa-mir-4504	0	0	0	0	0	0	0	0	0	0	0	0	0	0	0	0	0	0	0	0	0	0	0	0	0	0	0	0	0	0	0	0	0	0	0	0	0	0	0	1	0	0	0	0	0	0	0	0	0
hsa-mir-144	2044	308	497	263	85	291	28	1076	1100	657	207	134	3918	881	122	139	266	4669	2482	244	2333	121	77	687	645	4409	126	854	768	2229	653	215	303	13568	112	498	325	66	141	3796	1353	719	379	1564	141	511	66	238	277
hsa-mir-4506	0	0	0	0	0	0	0	0	0	0	0	0	0	0	0	0	0	1	0	0	0	0	0	0	0	0	0	0	0	0	0	0	0	0	0	0	0	0	0	0	0	0	0	0	0	0	0	0	0
hsa-mir-4501	0	0	0	0	0	0	0	0	0	0	1	0	0	0	0	0	0	0	0	0	0	0	0	0	0	0	0	0	0	0	0	0	0	0	0	0	0	0	0	0	0	0	0	0	0	3	0	0	1
hsa-mir-4500	0	0	0	0	0	0	0	0	0	0	0	0	0	0	0	0	0	0	0	0	0	0	0	0	0	0	0	0	0	0	0	0	0	0	0	0	0	0	0	0	0	0	0	0	0	0	0	0	1
hsa-mir-140	4403	6097	6357	2106	3455	3280	1587	4311	4195	4038	3711	3182	7531	3571	3180	1473	5638	18769	14034	2151	8715	4520	2934	3736	4092	22229	2471	1891	3594	14543	1694	1909	6385	4042	4871	3675	3861	5791	1130	4854	7117	3878	674	3489	2968	3930	2660	5728	13534
hsa-mir-141	5191	3765	16021	16901	9923	36990	10499	3441	5603	5439	9053	10574	8831	8551	6984	2006	4899	173	2792	8668	9731	10822	9627	5225	13557	17105	4787	6588	9269	6281	2227	3535	14952	2986	6324	6922	4743	5188	5624	8288	7092	9965	4462	7573	5100	8685	8499	17129	6359
hsa-mir-8076	0	0	0	0	0	0	0	0	0	0	0	0	0	0	0	0	0	0	0	0	0	0	0	0	0	0	0	0	0	0	0	0	0	0	0	0	0	0	0	0	0	0	0	0	0	0	0	0	0
hsa-mir-4508	0	0	0	0	0	0	0	0	0	0	0	0	0	0	0	0	0	0	0	0	0	0	0	0	0	0	0	0	0	0	0	0	0	0	0	0	0	0	0	0	0	0	0	0	0	0	0	0	0
hsa-mir-149	1085	289	258	157	1875	455	4674	263	275	1863	2352	1221	803	135	415	35	681	161	970	1186	257	588	615	304	108	166	171	336	933	357	195	168	1250	435	533	289	545	2141	451	1180	110	499	339	242	94	586	579	3243	913
hsa-mir-6767	2	0	0	0	0	0	1	0	0	0	0	0	0	0	1	0	0	0	0	1	0	0	1	0	0	2	0	1	1	0	0	0	0	0	0	0	0	0	0	0	0	0	0	0	0	0	0	0	0
hsa-mir-374b	510	93	210	181	363	164	206	160	410	258	339	153	530	252	194	352	170	566	378	142	287	158	135	347	244	1186	194	209	502	795	89	337	359	173	209	154	183	159	265	1120	177	363	234	679	368	161	231	1130	873
hsa-mir-374c	0	0	0	0	0	0	0	0	0	0	0	0	0	0	0	42	0	0	0	0	0	0	0	0	0	0	0	0	0	2	0	0	0	0	0	0	0	0	30	2	0	0	10	4	2	0	0	4	2
hsa-mir-374a	15886	2347	11866	2874	3508	3150	2821	3071	7198	4875	3698	1842	6645	5546	3479	1420	1950	5966	7501	4369	8125	5619	2875	2518	4320	27393	2732	3535	11479	1785	2151	4631	7040	2046	2456	2659	2827	2694	2253	8306	5744	5950	1714	4763	4148	3975	3202	5943	9269
hsa-mir-3184	0	0	0	0	0	0	0	0	0	0	0	2	0	0	0	0	0	0	0	0	0	0	0	0	0	0	0	0	0	0	0	0	0	0	0	0	0	0	0	0	0	0	0	0	0	0	0	0	0
hsa-mir-3185	0	0	0	0	0	0	0	0	0	0	0	0	0	0	0	0	0	0	0	0	0	0	0	0	0	0	0	0	0	0	0	0	0	0	0	0	0	0	0	0	0	0	0	0	0	0	0	0	0
hsa-mir-3186	0	0	0	0	0	0	1	0	0	6	0	0	0	0	0	0	0	0	0	0	0	0	0	0	0	0	0	0	1	0	0	0	0	2	0	0	0	0	0	1	0	0	0	0	0	0	0	0	0
hsa-mir-3187	6	1	9	0	0	2	3	3	0	19	11	2	6	2	1	3	0	1	1	2	2	4	10	3	2	2	0	0	2	1	1	0	1	8	1	1	0	0	1	11	4	1	0	1	1	1	1	0	0
hsa-mir-3181	1	0	0	0	0	0	0	0	0	0	0	1	0	0	1	0	0	0	0	0	0	0	0	0	0	1	1	0	0	0	0	0	0	0	0	0	1	0	0	0	0	0	0	0	1	0	0	0	0
hsa-mir-3182	0	0	0	0	0	2	0	0	0	0	0	0	0	0	0	0	0	0	0	0	0	0	0	0	0	0	0	0	0	0	0	1	0	0	0	0	0	0	0	0	0	0	1	0	0	0	0	0	0
hsa-mir-3183	1	2	4	0	0	0	0	0	0	2	0	0	2	0	0	0	1	1	0	0	0	0	1	0	0	0	1	0	0	1	0	0	0	0	0	0	1	0	0	2	0	0	0	0	0	0	0	0	1
hsa-mir-3188	0	0	6	1	0	1	0	2	1	0	5	0	1	1	0	0	0	0	0	3	1	0	2	2	0	2	1	0	2	2	0	0	1	0	0	0	0	2	1	1	2	0	0	2	0	1	2	6	0
hsa-mir-3189	0	2	0	0	1	0	0	0	1	0	0	0	0	0	0	0	0	1	0	0	0	0	0	0	0	0	0	0	0	0	0	0	0	1	0	0	0	0	0	0	0	0	0	0	2	0	0	0	0
hsa-mir-644a	0	0	0	0	0	0	0	0	0	0	0	0	0	0	0	0	0	0	0	0	0	0	0	0	0	0	0	0	0	0	0	0	0	0	0	0	0	0	0	0	0	0	0	0	0	0	1	0	0
hsa-mir-518a-2	3	2	17	0	2	6	0	1	0	0	8	0	2	10	0	5	0	0	1	2	1	0	0	0	0	11	1	0	1	5	2	0	1	38	0	0	8	0	0	6	4	1	0	2	1	0	2	6	0
hsa-mir-518a-1	2	1	5	0	2	8	0	0	1	0	12	0	2	8	0	1	0	8	0	0	0	0	0	0	0	7	0	0	1	0	3	0	1	14	0	0	3	0	0	4	0	0	0	3	1	0	0	4	2
hsa-mir-218-2	56	34	87	26	159	24	149	38	67	211	206	11	85	21	69	26	141	99	97	16	75	81	107	9	31	325	21	168	286	178	30	48	85	53	70	17	30	89	63	28	104	75	7	72	26	55	148	309	321
hsa-mir-4520-2	0	0	0	0	0	2	0	0	0	0	0	1	0	0	0	0	0	0	0	0	0	0	0	1	1	0	0	0	1	0	0	0	0	0	0	0	0	0	0	0	0	0	0	0	0	1	0	1	0
hsa-mir-4520-1	1	0	0	1	0	2	0	0	0	0	1	0	0	0	0	0	0	0	1	1	0	0	1	3	2	0	0	0	0	0	1	0	1	0	1	1	0	0	0	0	0	0	0	0	1	0	0	0	0
hsa-mir-24-1	22415	3215	20543	4446	2386	8214	6610	10918	9503	6376	9570	11469	18951	8152	4413	3131	5146	24790	8584	6197	7569	9934	9073	7896	15361	43504	3300	11509	12122	10816	10151	15505	8202	13731	9397	5760	8324	10150	2159	39041	9225	5778	5400	11036	4289	6582	7344	38068	9334
hsa-mir-544a	0	0	0	0	0	0	0	0	0	0	1	0	0	1	0	0	0	0	1	1	0	0	0	0	0	3	0	0	0	0	0	3	0	0	1	0	0	0	0	1	0	1	1	1	0	0	0	0	0
hsa-mir-24-2	23420	3201	20874	4435	2471	8385	6550	10881	10280	6505	9471	11252	19780	8299	4256	3135	5092	25257	8572	6334	7676	9727	9057	7967	15676	43396	3588	12023	12391	10896	10072	15185	8123	13799	9673	5880	8591	10321	2108	39883	9132	5992	5514	11242	4284	6605	7399	38605	9573
hsa-mir-103a-2	180253	50723	306824	59363	72290	62966	114605	59805	191954	143573	84773	80944	156675	129579	61502	15833	73878	86558	124727	63168	254252	84437	253601	67325	124371	790142	54893	83950	111480	226457	34512	103335	134515	123918	255991	125958	74237	228468	15027	198441	93638	115219	50474	69485	51589	108233	78326	106648	107617
hsa-mir-103a-1	179163	50221	306165	59701	72411	63356	112765	59361	191817	143478	84511	80641	156676	130523	61075	15823	73713	86534	124980	64009	255932	83786	253307	66600	124271	790622	55178	84514	112640	226735	34289	103145	135103	121939	256459	125931	73980	228409	15158	196414	93527	115937	50256	69270	51614	107269	78795	106294	108007
hsa-mir-6780b	1	0	0	2	0	0	1	0	0	0	1	0	1	0	0	0	0	0	1	0	0	0	1	0	0	1	0	0	0	0	0	0	0	0	0	0	1	1	0	0	0	0	0	0	0	0	0	1	0
hsa-mir-548a-3	0	0	2	0	0	0	1	0	0	1	2	1	1	0	1	0	0	0	0	0	0	0	0	0	0	1	0	0	0	0	1	0	0	0	0	0	0	0	0	0	0	0	0	0	0	1	0	1	0
hsa-mir-6780a	0	0	0	0	0	1	0	0	0	0	0	0	0	0	0	0	0	0	0	0	1	0	0	0	0	0	0	0	0	0	0	0	0	0	0	0	0	0	0	1	0	0	0	0	1	1	0	0	0
hsa-mir-708	2469	628	6249	1179	735	1158	1364	524	3276	1171	3546	1128	5729	1258	2322	492	589	271	883	1677	3618	784	2367	905	385	3864	1008	1823	564	722	2086	1176	2029	885	1760	931	1497	1171	558	2103	1121	3343	581	1425	372	3006	1439	6421	2291
hsa-mir-203b	8	177	1288	352	206	811	760	222	1039	1073	835	541	907	601	1021	34	387	19	636	2120	2237	509	942	120	773	1442	1020	1406	142	114	142	313	660	151	1041	376	461	1555	276	1708	92	1597	1512	1057	136	713	430	1958	212
hsa-mir-203a	18050	531866	1025925	88066	25335	295134	442567	46439	560989	221222	490340	803768	652961	152508	355987	35532	596442	4904	724848	3042071	540290	495320	107160	101906	742217	219811	1164478	805287	245282	109187	230111	82169	397812	70317	298899	1330312	805361	309055	217104	436815	86718	172323	684635	928494	559759	298643	911310	745884	236765
hsa-mir-130b	522	124	331	84	100	148	265	171	229	379	1000	170	237	277	116	132	47	50	37	221	172	169	195	164	324	448	47	94	323	144	102	200	188	196	196	52	167	147	68	369	93	135	106	171	35	274	214	482	253
hsa-mir-6820	2	1	7	2	1	4	3	4	4	1	8	5	2	4	0	0	1	1	2	1	0	5	2	2	3	9	2	3	4	0	0	3	1	7	0	0	2	2	1	2	1	2	0	3	0	1	1	11	4
hsa-mir-6821	0	0	2	0	0	2	2	0	1	0	0	0	1	0	1	0	1	1	1	0	1	0	0	4	0	1	0	0	0	0	0	0	1	0	0	0	0	1	0	1	1	0	0	0	0	0	0	2	0
hsa-mir-6822	1	0	0	1	0	0	0	0	0	0	0	0	1	0	0	0	0	0	0	1	0	0	0	0	0	0	0	0	0	0	0	0	0	1	0	0	0	0	0	0	0	0	0	0	0	0	0	0	0
hsa-mir-6823	0	0	0	0	0	1	0	0	0	0	0	0	0	0	0	1	0	0	0	0	0	0	0	0	0	0	0	0	0	0	0	0	0	0	0	0	0	0	0	0	0	0	0	0	0	0	1	0	0
hsa-mir-6824	0	0	0	0	0	1	0	1	0	0	0	1	1	2	0	0	0	0	0	0	0	1	1	0	0	0	0	0	0	0	1	0	0	0	0	1	0	0	0	0	0	1	0	0	0	0	0	1	0
hsa-mir-6825	0	0	0	0	0	0	1	0	0	0	0	0	0	0	0	0	0	2	0	0	2	0	0	0	0	0	0	0	0	0	0	0	0	1	0	0	0	0	0	0	0	0	0	0	0	0	1	0	0
hsa-mir-6826	0	0	0	0	0	0	0	3	1	0	1	0	0	2	0	0	0	1	0	0	0	0	0	0	0	0	0	0	1	0	0	0	0	0	0	0	0	0	0	0	0	0	0	0	0	0	0	1	0
hsa-mir-6827	1	0	0	0	0	1	0	0	1	0	0	0	1	0	0	0	0	1	1	0	0	0	0	0	0	0	0	0	0	0	0	0	0	0	0	0	0	0	0	0	0	0	0	0	0	0	0	0	0
hsa-mir-6828	0	0	0	0	0	0	0	0	0	0	0	0	0	0	0	0	0	0	0	0	0	0	0	0	0	0	0	0	0	0	0	0	0	0	0	0	0	0	0	0	0	0	0	0	0	0	0	0	0
hsa-mir-639	1	16	6	2	1	3	7	1	1	3	10	3	0	3	0	2	2	3	0	1	1	15	2	0	2	7	0	1	1	6	2	0	0	0	3	1	1	5	1	0	2	3	1	0	11	2	4	17	2
hsa-mir-129-1	14	6	19	7	4	6	0	26	2	261	117	41	3	0	212	0	9	21	7	29	0	17	123	5	30	18	2	0	0	18	29	1	81	674	16	1	3	24	5	1	26	1	0	6	0	191	1095	11	9
hsa-mir-129-2	19	10	28	12	1	9	0	25	1	299	108	51	6	2	190	0	12	26	6	28	0	24	122	6	30	8	0	2	2	23	25	5	57	769	12	6	1	18	13	2	20	1	0	3	0	206	966	17	13
hsa-mir-4999	7	14	11	8	3	0	3	2	8	7	3	0	8	5	1	8	0	4	3	2	2	3	1	4	10	11	1	0	2	15	0	0	8	6	0	2	4	0	4	3	13	2	2	7	5	8	7	10	15
hsa-mir-505	311	95	261	94	225	219	338	144	203	225	307	74	485	171	132	149	102	122	103	167	172	238	268	100	86	905	122	198	323	200	133	177	165	122	176	146	149	155	109	619	113	187	40	139	131	133	162	437	289
hsa-mir-181b-2	1841	747	1618	569	408	1274	308	572	1853	591	829	416	1271	1187	333	328	374	360	469	597	769	446	501	1260	1031	5041	514	400	465	949	229	557	814	1617	860	625	1319	926	139	879	945	1448	162	849	412	450	546	2174	1541
hsa-mir-181b-1	1793	810	1697	623	375	1401	368	669	1827	721	948	429	1254	1193	392	409	389	354	512	625	838	562	586	1282	1101	5124	512	443	607	1060	271	702	879	1668	884	603	1398	932	187	830	1000	1466	187	901	431	521	571	2484	1782
hsa-mir-6132	0	0	0	1	0	1	0	0	0	0	1	0	0	0	0	0	0	0	0	0	0	0	0	0	0	0	0	1	0	0	0	0	0	0	0	0	0	2	0	0	0	0	0	0	0	1	0	0	0
hsa-mir-6133	0	0	0	0	0	0	0	0	0	0	0	0	0	0	0	0	0	0	0	0	0	0	0	0	0	0	0	0	0	0	0	0	0	0	0	0	0	0	0	0	0	0	0	0	0	0	0	0	0
hsa-mir-6130	0	0	0	0	0	0	0	0	0	0	0	0	3	0	0	0	0	0	0	0	0	0	1	0	0	0	0	0	0	0	0	0	0	0	0	0	0	0	0	0	0	0	0	0	0	0	0	0	0
hsa-mir-6131	0	0	0	0	0	0	0	0	0	0	0	0	0	0	0	0	0	0	0	0	0	0	0	0	0	0	0	0	0	0	0	0	0	0	0	0	0	0	0	0	0	0	0	0	0	0	0	0	0
hsa-mir-6134	0	0	0	0	0	0	0	0	0	0	0	0	0	0	0	0	0	1	0	0	0	0	0	1	0	0	0	0	0	0	0	0	0	0	0	0	0	0	0	0	0	0	1	0	0	0	0	0	1
hsa-mir-499b	0	0	0	0	0	0	0	0	0	0	0	0	0	0	0	0	0	0	0	0	0	0	0	0	1	0	0	1	0	0	0	0	0	0	0	0	0	0	0	0	0	0	0	0	0	1	0	0	0
hsa-mir-499a	3	0	6	1	1	2	1	6	1	5	1	0	70	1	0	0	5	378	196	1	2	0	1	4	3	4	0	0	0	0	0	4	3	1	0	0	1	1	6	1	20	1	2	6	5	1	0	2	0
hsa-mir-524	1	1	1	1	0	1	0	0	0	2	0	0	1	0	0	0	0	0	0	0	1	0	0	0	0	2	0	0	0	0	1	1	0	0	0	0	0	0	0	1	0	0	0	3	1	0	0	2	1
hsa-mir-525	8	3	1	0	2	12	0	0	3	0	25	2	1	0	0	3	0	9	3	1	2	1	0	0	0	0	0	0	3	8	4	0	6	0	0	0	6	1	0	9	0	1	0	9	0	2	0	9	2
hsa-mir-527	2	2	20	0	4	10	0	0	0	0	14	0	0	16	0	2	0	8	0	2	0	0	0	0	0	17	0	0	0	4	2	0	0	55	0	0	8	0	0	4	0	0	0	2	0	0	0	6	2
hsa-mir-522	3	5	258	0	0	5	0	2	1	0	14	0	10	18	0	11	0	0	0	0	9	0	0	0	1	211	1	0	8	4	8	0	3	143	0	0	9	4	0	6	6	0	6	3	4	5	2	6	2
hsa-mir-523	2	0	3	0	0	0	0	0	0	0	3	0	3	0	0	0	0	0	1	2	0	0	0	0	1	1	0	0	0	1	2	1	2	0	0	0	1	0	0	1	0	0	0	4	0	0	0	2	0
hsa-mir-3130-2	8	38	20	14	3	23	7	12	5	4	25	16	9	7	9	6	1	42	6	9	11	70	14	4	1	33	6	1	10	18	19	1	12	15	5	2	43	13	8	7	15	4	4	24	44	22	16	18	30
hsa-mir-3973	0	0	0	0	0	0	0	0	0	0	0	0	0	0	0	0	0	0	0	0	0	0	0	0	0	0	0	0	0	0	0	0	0	0	0	0	0	0	0	0	0	0	0	0	0	0	0	0	0
hsa-mir-3972	0	0	0	0	0	0	0	0	0	0	0	0	0	0	0	0	0	0	0	0	0	0	0	0	0	0	0	0	0	0	0	0	0	0	0	0	0	0	0	0	0	0	0	0	0	0	0	0	0
hsa-mir-3975	0	0	0	0	0	0	0	0	0	0	0	0	0	0	0	0	0	0	0	0	0	0	0	0	0	0	0	0	1	0	0	0	0	0	0	0	0	0	0	0	0	0	0	0	0	0	0	0	0
hsa-mir-3974	0	0	0	0	0	0	0	0	0	0	0	0	0	0	0	0	0	0	0	0	0	0	0	0	0	0	0	0	0	0	0	0	0	0	0	0	0	0	0	0	0	0	0	0	0	0	0	0	0
hsa-mir-3977	0	0	0	0	0	0	0	0	0	0	0	0	0	0	0	0	0	0	0	0	0	0	0	0	0	0	0	0	0	0	0	0	0	0	0	0	0	0	0	0	0	0	0	0	0	0	0	0	0
hsa-mir-3976	0	0	0	0	0	0	0	0	0	0	0	0	0	0	0	0	0	0	0	0	0	0	0	0	0	0	0	0	0	0	0	0	0	0	0	0	0	0	0	0	0	0	0	0	0	0	0	0	0
hsa-mir-3978	0	0	0	0	0	0	0	0	0	0	0	0	0	0	0	0	0	0	0	0	0	0	0	0	0	0	0	0	0	0	0	0	0	0	0	0	0	0	0	0	0	0	0	0	0	0	0	0	0
hsa-mir-452	2346	311	1850	680	187	768	596	1519	2016	871	1222	1564	2177	3195	301	348	828	449	448	744	856	1495	213	2648	4573	4445	721	74	1107	862	1370	1040	1232	823	2634	1255	793	648	208	2692	1136	817	540	889	696	442	915	426	1263
hsa-mir-454	87	40	69	52	28	48	27	10	257	41	55	29	118	129	22	39	19	18	40	40	108	46	31	48	49	262	36	60	73	21	32	48	70	34	55	69	27	28	12	177	16	91	42	74	25	17	22	158	34
hsa-mir-455	5039	1998	4014	1988	144	9759	1183	1228	3067	1552	6986	1112	3932	2035	455	1950	739	325	490	3583	340	925	719	4248	1600	5288	1745	1141	2426	549	1559	2818	2584	2113	4578	1026	4370	2336	814	1640	812	2913	3444	7710	603	952	954	5524	2408
hsa-mir-4758	7	0	3	1	1	2	2	5	1	0	3	1	0	2	0	0	1	0	0	2	5	5	0	1	1	6	1	0	2	1	1	0	0	4	4	1	1	2	0	4	0	0	0	1	0	0	2	0	1
hsa-mir-4759	0	0	0	0	0	1	0	0	0	0	0	0	0	0	0	0	0	0	0	0	0	0	0	0	0	0	0	0	0	0	0	0	0	0	1	0	0	0	0	0	0	0	0	0	1	0	0	0	0
hsa-mir-4750	1	0	0	0	0	0	0	0	0	0	1	0	1	0	1	0	0	0	0	1	0	0	0	0	0	0	0	0	0	0	0	1	0	0	0	1	0	0	0	1	0	0	0	0	0	0	0	0	0
hsa-mir-4751	0	0	0	0	0	0	0	0	1	1	0	0	1	0	0	0	0	0	0	0	1	0	0	0	0	0	0	0	0	0	0	0	0	0	1	0	0	0	0	0	0	0	0	0	0	0	0	0	0
hsa-mir-4752	0	0	2	0	0	0	1	0	0	0	0	0	0	0	0	0	0	0	0	0	0	1	0	0	1	1	0	0	0	0	0	0	0	0	1	1	1	0	0	2	0	2	0	0	0	0	0	0	1
hsa-mir-4753	0	0	5	0	1	2	1	0	0	0	1	1	1	1	0	1	0	0	0	0	2	0	0	1	0	6	1	1	1	0	2	0	0	0	0	0	1	0	0	2	0	0	1	0	0	3	1	1	0
hsa-mir-4754	0	1	5	0	0	2	0	0	1	2	3	0	1	0	0	0	0	2	0	0	1	3	0	0	3	0	1	0	0	1	0	2	2	0	0	3	0	3	0	0	0	0	0	0	0	0	0	4	1
hsa-mir-4755	0	1	1	0	0	0	0	1	0	1	1	0	0	0	0	0	0	0	0	2	2	0	2	2	1	4	3	0	1	1	0	0	0	0	0	0	0	1	0	1	4	1	0	1	1	0	0	1	1
hsa-mir-4756	0	0	0	0	0	0	0	0	0	0	0	0	0	0	0	0	0	0	0	0	0	0	0	0	0	0	0	0	0	0	0	0	0	0	0	0	0	0	0	0	0	0	0	0	0	0	0	0	0
hsa-mir-4757	1	0	0	0	0	0	0	0	0	0	0	0	0	0	0	0	0	0	1	0	0	0	1	0	0	0	0	0	0	0	0	0	0	0	0	0	0	1	0	1	0	0	0	1	0	0	0	1	0
hsa-mir-1268a	0	0	0	0	0	0	0	0	0	0	0	0	0	0	0	0	0	0	0	0	0	0	0	0	0	0	0	0	0	0	0	0	0	0	0	0	0	0	0	0	0	0	0	0	0	0	0	0	0
hsa-mir-1268b	0	0	0	0	0	0	0	0	0	0	0	0	0	0	0	0	0	0	0	0	0	0	0	0	0	0	0	0	0	0	0	0	0	0	0	0	0	0	0	0	0	0	0	0	0	0	0	0	0
hsa-mir-3197	0	0	0	0	0	0	0	0	0	0	1	1	0	0	0	0	0	2	0	0	0	0	0	0	0	0	0	0	0	0	0	0	0	0	1	0	0	0	0	0	1	0	0	0	0	0	0	0	1
hsa-mir-3196	0	1	0	0	0	0	0	0	0	0	0	0	0	0	0	0	0	0	0	0	0	0	0	0	0	1	0	0	2	0	0	0	0	0	0	0	0	0	0	0	0	0	0	0	0	0	0	2	0
hsa-mir-3195	0	1	0	0	0	0	0	0	0	0	0	0	0	0	1	0	0	1	0	0	0	1	0	0	0	0	0	0	0	2	0	0	1	1	0	0	0	0	0	0	0	0	0	0	1	0	0	0	1
hsa-mir-3194	0	3	1	3	0	1	0	0	1	3	3	3	4	0	0	2	1	0	3	0	0	3	0	0	0	1	4	0	2	0	0	0	2	2	0	0	2	1	0	0	0	0	0	4	2	1	0	8	1
hsa-mir-3193	4	0	10	0	0	10	0	1	0	3	5	5	6	5	1	0	1	5	0	2	2	3	1	3	8	17	0	0	1	1	2	4	4	6	2	4	4	6	2	3	7	2	3	3	4	4	2	9	5
hsa-mir-3192	1	0	1	0	1	1	0	0	0	1	1	0	1	0	0	0	0	2	2	1	0	0	0	0	0	2	0	0	0	0	0	0	0	0	1	1	1	1	0	0	0	0	0	0	0	0	0	1	2
hsa-mir-3191	2	1	4	1	0	0	0	0	1	4	0	1	4	1	0	0	1	3	1	1	2	1	0	0	2	4	0	0	5	4	2	0	1	0	2	0	0	0	2	2	1	1	0	2	1	2	0	6	5
hsa-mir-3190	6	0	1	0	0	2	0	1	1	2	1	2	1	1	0	2	1	7	2	0	0	2	1	0	0	5	1	0	0	0	0	1	1	0	3	0	1	0	0	0	1	0	0	0	1	0	1	5	1
hsa-mir-767	2654	2	0	1	6	1	4	4	5	11	4	35	2	984	560	0	2	5	39	2	17	7	392	18	1116	997	144	240	399	4	2	0	490	3	2816	0	553	22	0	3943	1	649	1	0	0	53	353	25	500
hsa-mir-19a	84	99	124	371	79	188	190	78	655	201	123	39	169	289	166	45	90	41	161	291	258	53	118	80	101	360	213	402	133	36	50	66	720	54	175	217	75	57	21	837	83	232	187	464	56	79	61	135	77
hsa-mir-1254-2	1	1	13	1	1	2	4	1	2	0	0	1	1	6	1	4	1	0	2	2	3	4	2	2	2	20	3	4	10	1	0	0	5	4	9	4	5	2	0	3	1	1	0	0	1	10	0	2	0
hsa-mir-1254-1	6	1	5	3	0	1	3	1	3	0	5	1	1	2	3	1	1	0	1	2	7	7	1	0	3	33	1	4	2	0	0	0	3	4	5	0	0	1	0	1	1	4	1	2	2	1	2	1	1
hsa-mir-198	0	0	1	0	0	1	0	0	0	0	0	0	2	0	0	0	0	0	0	0	0	0	0	0	0	0	0	0	0	0	0	0	0	0	1	0	0	0	0	0	0	0	0	1	0	0	1	0	0
hsa-mir-195	133	129	191	51	146	185	180	132	238	34	43	50	338	61	65	120	105	852	222	12	166	116	94	108	65	499	55	109	165	194	51	252	159	28	62	30	140	229	42	104	232	149	49	135	82	54	131	192	263
hsa-mir-197	3400	1065	1371	938	782	1488	1213	1556	1570	2377	2856	679	2850	1216	1044	693	1230	1391	1191	2162	1069	946	812	1168	1332	7968	1741	1111	1984	1391	605	1055	1571	1194	1901	846	1895	2201	407	2205	856	1276	456	1243	633	1121	812	5425	2591
hsa-mir-191	4232	1275	2648	1384	2127	1609	2494	863	4549	1656	1741	538	3062	1485	1026	1092	1226	1154	1535	630	2745	730	1286	2955	879	10539	1618	2138	3812	1634	418	1051	1663	1051	1822	1783	1321	1699	1033	3998	575	2377	798	1615	941	1300	825	4190	2157
hsa-mir-192	3824	6966	4046	4165	1023	7751	7508	1120	2334	2016	8014	5113	3617	898	1846	979	1717	2172	1912	1972	2688	1521	6925	2663	12005	7020	1587	482	1376	2149	451	2170	2188	2384	1360	1734	1775	1420	1023	1474	1233	1453	1364	2836	2026	3227	579	15880	2103
hsa-mir-320a	11852	1620	26097	3080	6185	4062	11420	4847	11228	7766	4247	2457	5338	5237	1495	1968	2093	6343	5452	5363	8763	2538	8442	5791	3725	32982	6002	10188	9528	10245	3161	9837	4248	6225	8680	10611	3167	5942	1765	11545	2916	5385	1396	4114	3291	4322	4928	7352	5533
hsa-mir-548k	0	3	4	0	0	2	1	4	1	0	12	0	2	7	0	8	0	0	0	8	1	5	0	1	20	4	1	0	6	1	0	2	0	5	0	0	2	3	0	0	3	3	2	3	0	2	1	7	4
hsa-mir-4659a	0	0	2	0	0	0	0	0	0	0	0	2	1	0	0	0	0	0	0	3	0	1	0	0	0	0	0	0	0	1	0	0	0	1	0	0	0	0	0	1	1	0	0	0	0	0	1	1	0
hsa-mir-4659b	0	0	1	0	0	0	0	0	0	0	0	2	1	0	0	1	0	0	0	0	0	0	0	0	0	0	0	0	0	0	0	0	0	0	0	0	0	0	0	0	0	0	0	0	0	0	0	0	0
hsa-mir-200b	3677	3604	2428	3796	13737	2189	5550	1244	3528	3999	7237	2500	4834	2642	1607	235	5692	220	1298	2744	7977	5947	2244	2912	4586	3390	2175	3149	4481	16368	925	973	8449	1260	3628	2567	938	4921	1508	14227	1132	2819	1153	1558	2437	3475	6633	3141	4938
hsa-mir-200c	61348	17475	142393	38595	99588	23577	61991	22377	32703	24652	48632	75449	87989	64223	22379	9801	42947	1439	17659	49222	83537	83389	54118	82241	60417	221263	26024	38325	79102	112187	12955	25548	50196	19926	70584	54922	21959	116922	21011	51794	28497	75301	28307	25149	33221	55434	52556	57432	26920
hsa-mir-135a-1	0	3	0	0	18	0	0	0	1	1	3	0	3	0	0	0	6	1	79	1	1	0	1	0	0	1	1	0	0	3	0	1	2	1	0	0	0	0	18	0	0	0	1	1	0	0	1	0	6
hsa-mir-200a	4118	6580	5431	5873	11467	8730	5905	2228	5995	5615	14324	3084	5332	3676	4095	462	4500	182	1320	6459	10183	7040	2580	2818	7652	3362	3443	4296	6127	10769	1438	765	11256	1638	4288	3633	2144	4613	1867	19983	2930	3955	1312	2836	4400	5196	7967	5411	9255
hsa-mir-6089-2	0	0	0	0	0	0	0	0	0	0	0	0	0	0	0	0	0	0	0	0	0	0	0	0	0	0	0	0	0	0	0	0	0	0	0	0	0	0	0	0	0	0	0	0	0	0	0	0	0
hsa-mir-6089-1	0	0	0	0	0	0	0	0	0	0	0	0	0	0	0	0	0	0	0	0	0	0	0	0	0	0	0	0	0	0	0	0	0	0	0	0	0	0	0	0	0	0	0	0	0	0	0	0	0
hsa-mir-5572	0	0	0	0	0	0	0	0	0	0	0	0	0	0	0	0	0	0	0	0	0	0	0	0	0	0	0	0	0	0	0	0	0	1	0	0	0	0	1	0	0	0	0	0	0	0	0	0	0
hsa-mir-3622a	0	3	0	0	2	0	0	0	0	3	4	2	0	0	0	0	3	1	1	1	1	2	0	0	0	0	0	0	0	4	1	0	8	0	0	0	0	0	1	0	2	1	0	0	0	3	0	0	4
hsa-mir-3622b	0	0	0	0	0	0	0	0	0	0	0	0	0	0	0	0	0	0	0	0	0	0	0	0	0	0	0	0	0	1	0	0	0	0	0	0	0	0	0	0	0	0	0	0	0	0	0	0	0
hsa-mir-3914-2	0	0	0	0	0	0	0	0	0	0	0	0	0	0	0	0	0	0	0	0	0	0	0	0	0	0	0	0	0	0	0	0	1	0	0	0	0	0	0	0	0	0	0	0	0	0	0	0	0
hsa-mir-3914-1	0	0	0	0	0	0	0	0	0	0	0	0	0	0	0	0	1	0	1	0	0	0	0	0	0	0	0	0	0	0	0	0	0	0	0	0	0	0	0	0	0	0	0	0	0	0	0	0	0
hsa-mir-6846	0	0	1	0	0	0	0	0	0	0	0	1	0	0	0	0	0	0	0	0	0	0	0	0	0	0	0	0	0	0	0	0	1	0	0	0	0	0	0	0	0	0	0	0	0	0	1	0	0
hsa-mir-99a	382	6186	407	684	6335	2585	3323	862	376	2558	4201	4899	1360	2292	973	366	11308	21257	4997	126	1379	7045	1916	756	956	3516	448	1235	6940	13742	184	757	2828	345	1196	1040	641	4963	5352	2619	2007	1225	222	525	710	2443	5847	11332	27855
hsa-mir-99b	242388	73153	202349	36187	37130	177716	99610	82586	97851	149010	197218	23831	113807	70771	21983	60467	54879	95713	44867	78605	51976	55473	54761	46786	90689	262252	35801	49676	87258	108029	27156	76316	81296	75038	98223	30802	41573	302631	35150	108381	68460	53623	19756	46258	30312	76546	42510	289045	160149
hsa-mir-3910-2	0	0	0	0	0	0	0	0	1	0	0	0	1	0	1	1	0	0	0	0	0	0	0	0	0	3	0	1	0	0	0	1	0	0	0	0	0	0	0	0	0	0	1	0	0	0	1	0	0
hsa-mir-3910-1	0	0	0	1	0	0	0	1	0	0	0	0	0	0	1	0	0	0	0	1	0	0	1	0	0	8	1	0	0	0	0	0	0	0	0	0	0	1	0	1	0	0	0	0	0	0	0	0	0
hsa-mir-5689	0	0	0	0	0	0	0	0	0	0	0	0	0	0	0	0	0	0	0	0	0	0	0	0	0	0	0	0	0	0	0	0	0	0	0	0	0	0	0	0	0	0	0	0	0	0	0	0	0
hsa-mir-548e	5	3	6	0	0	0	0	1	2	4	6	4	6	3	1	2	3	3	2	1	11	3	1	6	3	18	0	2	1	5	0	1	4	2	2	3	4	2	0	6	2	3	0	1	2	4	0	4	3
hsa-mir-6833	0	2	0	0	0	0	0	0	0	1	0	0	0	1	0	0	1	0	0	1	2	0	1	0	2	1	0	0	1	1	0	0	0	1	0	0	0	0	0	0	0	1	0	1	1	0	0	2	2
hsa-mir-2861	0	0	0	0	0	0	0	0	0	0	0	0	0	1	0	0	0	0	0	0	0	0	0	0	0	0	0	0	0	0	0	0	0	0	0	0	0	0	0	0	0	0	0	0	0	0	0	0	0
hsa-mir-6831	0	0	0	1	0	0	0	1	0	0	0	0	0	0	0	0	0	0	0	0	1	0	0	0	1	0	0	0	0	0	0	0	1	0	0	0	0	0	0	1	0	0	0	0	0	0	0	0	0
hsa-mir-606	0	0	0	0	0	0	0	0	0	0	0	0	0	0	0	0	0	0	0	0	0	0	0	0	0	0	0	0	0	0	0	0	0	0	0	0	0	0	0	0	0	0	0	0	0	0	0	0	0
hsa-mir-6837	12	1	15	4	2	4	6	6	12	11	16	3	6	3	3	6	5	8	8	6	6	7	10	7	7	27	3	8	6	8	9	3	5	2	19	6	4	7	3	7	4	7	4	7	4	2	2	17	11
hsa-mir-600	0	0	0	0	0	0	0	0	0	0	0	0	1	0	0	0	0	0	0	0	0	0	0	2	0	0	2	0	0	0	0	0	0	0	0	0	1	0	0	0	0	0	0	0	0	0	0	0	0
hsa-mir-6835	0	0	1	0	0	0	0	0	0	0	0	0	1	0	0	0	0	0	0	0	0	0	0	0	0	0	0	0	0	0	0	0	0	0	0	0	0	0	1	0	0	0	0	0	0	0	0	0	0
hsa-mir-6834	2	0	0	0	0	2	0	0	2	0	2	0	0	2	0	0	0	0	0	0	0	2	0	0	1	3	0	1	1	1	1	0	0	2	0	0	1	1	0	1	1	0	1	0	1	2	0	2	0
hsa-mir-4662b	0	0	0	0	1	0	0	0	1	2	0	0	4	1	0	0	0	0	0	2	0	0	0	1	0	1	0	0	1	0	0	1	0	0	0	0	0	0	0	0	0	0	0	0	1	0	0	0	0
hsa-mir-6839	0	0	0	0	0	1	0	0	0	0	2	2	2	0	0	0	1	1	0	0	0	0	0	0	0	0	0	0	1	2	0	0	1	0	1	0	0	0	0	1	1	2	0	2	0	0	0	0	1
hsa-mir-6838	0	0	1	0	0	1	0	1	1	0	0	0	2	0	0	0	0	1	0	0	0	0	0	0	0	0	0	0	0	0	0	0	2	0	0	0	0	0	0	0	0	0	0	1	0	0	0	0	0
hsa-mir-609	0	0	0	0	0	0	0	0	0	0	0	0	0	0	0	0	0	0	0	0	0	0	1	0	0	0	0	0	0	0	0	0	0	0	0	0	0	0	0	0	0	0	0	0	0	0	0	0	0
hsa-mir-608	0	0	0	0	0	0	0	0	0	0	0	0	0	0	0	0	0	0	0	0	0	0	0	0	0	0	0	0	0	0	0	0	0	0	0	0	0	0	0	0	0	0	0	0	0	0	0	0	0
hsa-mir-6125	2	3	3	1	0	0	1	2	6	1	2	7	0	1	1	1	0	3	5	1	1	4	3	2	0	14	2	0	2	5	3	0	2	2	1	3	4	4	4	0	2	1	0	3	10	10	5	1	4
hsa-mir-6124	0	0	0	0	0	0	0	0	0	0	0	0	0	0	0	0	0	0	0	0	0	0	0	0	0	0	0	0	0	0	0	0	0	0	0	0	0	0	0	0	0	0	0	0	0	0	0	0	0
hsa-mir-6127	0	0	0	0	0	0	0	0	0	0	0	0	0	0	0	0	0	0	0	0	0	0	0	0	0	0	0	0	0	0	0	0	0	0	0	0	0	0	0	0	0	0	0	0	0	0	0	0	0
hsa-mir-6126	0	0	0	0	0	0	0	0	0	0	0	0	0	0	0	0	0	0	0	0	0	0	0	0	0	0	0	0	0	0	0	0	0	0	0	0	0	0	0	0	0	0	0	0	0	0	0	0	0
hsa-mir-1208	0	0	0	0	0	0	0	0	0	0	0	0	0	0	0	0	0	0	0	0	0	0	0	0	0	0	0	0	0	0	0	0	0	0	0	0	0	0	0	0	0	0	0	0	0	0	0	0	0
hsa-mir-663a	0	0	0	0	0	0	0	0	0	0	0	0	0	0	0	0	0	0	0	0	0	0	0	0	0	0	0	0	0	0	0	0	0	0	0	0	0	0	0	0	0	0	0	0	0	0	0	0	0
hsa-mir-1204	0	0	0	0	0	0	0	0	0	0	0	0	0	0	0	0	0	0	0	0	0	0	0	0	0	0	0	0	0	0	0	0	0	0	0	0	0	0	0	0	0	0	0	0	0	0	0	0	0
hsa-mir-1207	0	0	0	0	0	0	0	0	0	0	0	0	0	0	0	0	0	0	0	0	0	0	0	0	0	0	0	0	0	0	0	0	0	0	0	0	0	0	0	0	0	0	0	0	0	0	0	0	0
hsa-mir-663b	0	0	0	0	0	0	0	0	0	0	0	0	0	0	0	0	0	0	0	0	0	0	0	0	0	0	0	0	0	0	0	1	0	1	0	0	0	0	0	0	0	0	0	0	0	0	0	0	1
hsa-mir-6129	0	0	1	0	0	0	0	0	0	1	0	0	0	0	0	0	0	0	1	0	0	0	0	0	0	0	0	0	0	0	0	0	0	0	0	0	0	0	0	0	0	0	0	0	0	0	0	0	0
hsa-mir-6128	0	0	0	0	0	0	0	0	0	0	0	0	0	0	0	0	0	0	0	0	0	0	0	0	0	0	0	0	0	0	0	0	0	0	0	0	0	0	0	0	0	0	0	0	0	0	0	0	0
hsa-mir-1203	0	0	0	0	0	0	0	0	0	0	0	0	0	0	0	0	0	0	0	0	0	0	0	0	0	0	0	0	0	0	0	0	0	0	0	0	0	0	0	0	0	0	0	0	0	0	0	0	0
hsa-mir-1202	0	0	0	0	0	0	0	0	0	0	0	0	0	0	0	0	0	0	0	0	0	0	0	0	0	0	0	0	0	0	0	0	0	0	0	0	0	0	0	0	0	0	0	0	0	0	0	0	0
hsa-mir-6769b	0	0	1	0	0	0	1	0	0	1	0	0	0	0	0	0	1	0	0	0	1	0	0	1	0	0	0	0	0	1	0	0	0	0	1	0	0	0	0	0	0	0	0	3	0	0	0	0	0
hsa-mir-6769a	0	0	0	0	0	1	0	1	0	2	0	0	1	0	0	0	0	0	0	0	1	1	0	0	0	0	0	0	0	0	0	0	0	0	0	0	2	0	0	0	0	1	0	0	0	0	0	2	1
hsa-mir-5691	0	0	0	0	0	0	0	0	0	0	0	1	0	0	0	0	0	1	0	0	0	0	0	0	0	0	0	0	1	0	0	0	0	0	0	0	0	0	0	0	0	0	0	0	0	0	0	0	0
hsa-mir-5696	0	0	1	0	1	2	1	1	0	0	0	2	1	1	0	0	1	0	0	0	1	2	1	0	5	1	1	1	1	1	1	3	3	0	2	1	2	1	1	3	1	1	1	1	0	2	1	4	1
hsa-mir-5697	0	0	0	0	0	0	0	0	0	0	0	0	0	0	0	0	0	0	0	0	0	0	0	0	0	0	0	0	0	1	0	0	0	0	0	0	0	0	0	1	1	0	0	0	0	0	0	0	0
hsa-mir-5694	0	0	0	0	0	0	0	0	1	0	0	0	0	1	0	0	0	0	0	0	0	0	0	0	0	0	0	0	0	2	0	0	0	0	1	0	0	0	0	0	0	0	0	0	0	0	0	0	0
hsa-mir-5695	9	2	0	0	0	1	1	0	1	2	1	0	1	0	0	0	0	2	1	0	0	0	1	0	0	0	0	0	0	0	0	0	0	1	1	1	0	0	0	0	0	0	0	1	0	0	0	1	0
hsa-mir-5698	6	0	5	0	0	2	1	3	2	4	0	3	5	0	0	4	1	27	7	6	5	2	1	1	2	17	4	0	1	0	0	9	1	1	2	1	1	11	3	4	1	2	0	1	5	0	2	3	5
hsa-mir-5699	9	2	5	0	1	1	1	1	4	2	17	3	5	6	1	3	2	6	1	8	4	1	3	2	2	19	4	1	0	0	0	5	1	2	4	0	3	8	1	6	4	1	3	5	0	3	2	4	6
hsa-mir-1233-2	0	0	0	0	0	0	0	0	0	0	0	0	0	0	0	0	0	0	0	0	0	0	0	0	0	0	0	0	0	0	0	0	0	0	0	0	0	0	0	0	0	0	0	0	0	0	0	0	0
hsa-mir-510	0	0	0	0	0	0	0	0	0	0	0	0	0	0	0	0	0	0	0	0	0	0	0	0	0	0	0	0	0	0	0	0	0	0	0	0	0	0	0	0	0	0	0	0	0	0	0	1	0
hsa-mir-1233-1	0	0	0	0	0	0	0	0	0	0	0	0	0	0	0	0	0	0	0	0	0	0	0	0	0	0	0	0	0	0	0	0	0	0	0	0	0	0	0	0	0	0	0	0	0	0	0	0	0
hsa-mir-548bb	0	0	0	0	0	0	0	0	0	0	0	0	0	0	0	0	0	0	0	0	0	0	0	0	0	0	0	0	0	0	0	0	0	0	0	0	0	0	0	0	0	0	0	0	0	0	0	0	0
hsa-mir-548ba	3	0	0	0	0	0	0	0	0	0	0	0	0	0	1	0	0	0	0	0	0	0	0	0	1	0	0	0	0	0	0	0	0	0	0	0	1	1	1	0	0	0	0	0	0	0	0	0	0
hsa-mir-5586	25	13	24	11	11	25	14	5	22	22	25	5	7	4	8	1	4	5	16	5	16	7	9	9	5	79	24	1	11	12	4	6	13	2	13	11	15	10	7	13	10	25	1	12	14	18	6	13	33
hsa-mir-5587	0	0	0	0	0	0	0	0	0	0	0	0	0	0	0	0	0	0	0	0	0	0	0	0	0	0	0	0	0	0	0	0	0	0	0	0	0	0	0	0	0	0	0	0	0	0	0	0	0
hsa-mir-5584	0	1	0	0	0	0	0	0	0	1	0	0	0	0	0	0	0	0	0	0	0	0	0	0	0	0	0	1	0	0	0	2	0	0	0	0	0	0	0	0	0	0	0	0	0	0	0	2	0
hsa-mir-5585	0	0	0	0	0	0	0	0	0	0	2	0	0	0	0	0	0	0	0	0	0	0	0	0	1	2	0	0	0	0	0	0	0	0	0	0	0	0	0	0	0	0	0	0	0	0	0	0	1
hsa-mir-5582	1	0	2	1	0	1	0	0	3	0	2	0	1	3	1	2	0	0	2	0	2	1	0	0	1	0	2	1	0	2	0	0	0	1	0	0	0	0	0	2	0	0	1	0	0	0	0	1	1
hsa-mir-5580	0	1	1	0	0	0	0	2	0	0	0	0	0	0	0	0	1	0	0	0	0	0	0	0	0	0	0	0	0	0	1	0	0	0	0	0	0	0	0	3	0	0	0	0	0	0	0	0	0
hsa-mir-5581	1	2	2	0	0	0	0	0	4	1	1	1	2	5	1	0	0	1	1	1	0	1	1	5	0	7	0	1	2	1	1	0	1	0	0	1	4	1	0	7	1	1	0	1	0	0	0	0	1
hsa-mir-5588	0	1	2	0	1	2	1	0	1	0	0	1	0	0	0	0	0	3	0	1	0	0	0	0	3	0	0	1	0	1	0	3	0	1	0	0	1	0	0	0	1	0	0	0	1	0	0	0	1
hsa-mir-5589	0	0	0	0	0	0	0	0	0	0	0	0	0	0	0	0	0	0	0	0	0	0	0	0	0	0	0	0	0	0	0	0	0	0	0	0	0	0	0	0	0	0	0	0	0	0	0	0	0
hsa-mir-3180-1	0	0	0	0	0	0	0	0	0	0	0	0	0	0	0	0	0	0	0	0	0	0	1	0	0	0	0	0	0	0	0	0	0	0	0	0	0	0	0	0	0	0	0	0	0	0	0	0	0
hsa-mir-548h-3	0	0	0	0	0	0	0	0	0	0	0	0	0	0	0	0	0	0	0	0	0	0	0	0	0	0	0	0	0	0	0	0	0	0	0	0	0	0	0	0	0	0	0	0	0	0	0	0	0
hsa-mir-3180-2	0	0	0	0	0	0	0	0	0	0	0	0	0	0	0	0	0	0	0	0	0	0	0	0	0	0	0	0	0	0	0	0	0	0	0	0	0	0	0	0	0	0	0	0	0	0	0	0	0
hsa-mir-138-2	29	6	18	0	4	3	0	4	4	30	2	3	0	0	8	1	5	0	6	0	13	5	9	14	7	10	5	1	4	7	2	13	6	6	27	5	5	0	3	47	6	1	10	2	1	4	10	12	1
hsa-mir-138-1	51	6	30	0	8	2	3	1	10	32	4	4	3	0	9	4	3	1	7	4	14	4	0	19	8	7	4	2	3	12	2	23	6	13	51	8	8	2	4	92	4	11	12	4	2	0	14	7	4
hsa-mir-4419b	0	0	1	1	0	0	0	0	0	0	0	0	0	0	0	0	0	0	0	0	0	1	0	0	0	1	0	0	2	0	0	0	0	1	0	0	0	0	0	0	0	0	0	0	0	0	0	0	1
hsa-mir-4419a	0	0	0	0	0	0	0	0	0	0	0	0	0	0	0	0	0	0	0	0	0	0	0	0	0	0	0	0	0	0	0	0	0	0	0	0	0	0	0	0	0	0	0	0	0	0	0	0	0
hsa-mir-217	30	36	54	6	176	18	16	32	73	16	51	81	258	76	108	34	156	173	75	24	236	38	68	64	48	216	15	22	10	293	7	28	98	28	19	32	44	58	64	44	166	128	1	16	31	175	17	204	391
hsa-mir-106a	78	90	106	184	140	98	327	74	380	277	185	90	165	164	308	176	48	68	104	22	571	107	102	76	42	133	30	160	42	136	62	37	374	232	53	36	82	74	134	148	32	162	432	232	34	152	22	96	78
hsa-mir-106b	5495	3919	5348	4794	775	10458	3924	3373	4468	4999	8999	2902	4965	3330	1828	2006	1318	2829	1474	2526	5213	3940	2752	1865	8688	34295	1029	1613	3925	3084	2466	2230	4165	9398	2961	1430	3671	3132	1630	9259	3773	1915	1300	2735	1778	4202	4910	6461	4336
hsa-mir-214	158	29	158	101	107	216	121	150	210	26	166	22	352	95	47	100	74	208	146	49	79	35	52	46	23	451	83	85	160	167	43	138	216	13	151	51	134	298	31	73	37	300	29	86	53	36	145	855	646
hsa-mir-6748	0	0	4	1	0	1	0	0	2	2	2	0	2	2	1	0	1	0	1	0	0	1	0	0	0	0	0	1	3	0	0	1	1	0	2	0	2	1	1	2	0	0	0	0	0	2	1	3	1
hsa-mir-4749	0	1	0	0	0	0	0	0	0	0	0	0	1	0	0	0	0	0	0	1	0	0	0	0	1	1	0	0	1	1	0	1	0	0	0	0	0	1	0	0	0	1	0	0	0	0	0	4	0
hsa-mir-4748	1	0	0	0	1	0	0	1	0	0	0	1	0	0	1	0	0	1	1	0	0	1	0	0	0	0	0	0	0	0	0	0	1	0	0	0	1	1	0	1	3	0	0	0	0	0	0	0	0
hsa-mir-4743	0	0	0	0	2	1	0	1	0	1	1	0	0	0	0	0	0	0	0	0	0	0	0	0	0	0	0	1	0	0	2	0	1	0	1	0	0	1	0	0	0	0	0	0	0	1	0	0	0
hsa-mir-4742	10	2	7	1	6	2	0	2	3	2	2	0	9	4	2	1	5	1	2	2	0	3	2	3	1	15	6	3	2	2	3	1	4	1	8	3	2	2	1	4	2	0	0	2	1	4	1	5	0
hsa-mir-4741	3	2	6	0	0	2	2	1	1	1	4	1	0	0	0	0	0	1	0	0	0	3	2	3	2	3	0	0	1	3	2	1	1	0	2	0	8	0	1	0	3	0	0	1	0	2	0	0	1
hsa-mir-4740	1	0	0	0	0	0	0	0	0	1	0	0	1	0	0	0	1	2	0	1	1	0	1	0	0	2	0	0	0	0	0	1	0	0	0	0	0	0	0	0	0	1	0	0	0	0	1	1	2
hsa-mir-4747	1	0	0	0	0	0	0	0	0	0	0	0	0	0	0	0	0	0	0	0	0	0	1	0	0	2	0	0	0	0	0	0	0	0	0	0	0	0	0	0	0	0	0	0	0	0	0	0	0
hsa-mir-4746	26	17	66	38	7	54	25	6	32	86	69	17	28	35	20	3	7	9	2	12	42	29	45	4	41	154	9	7	27	23	7	11	23	11	26	18	7	17	13	52	11	13	9	13	11	49	21	19	16
hsa-mir-4745	6	0	10	3	0	2	0	8	2	1	2	0	0	7	0	1	0	0	0	1	2	2	0	0	0	0	1	2	0	0	0	2	0	3	9	2	4	0	0	7	4	0	1	0	0	0	1	0	0
hsa-mir-4744	0	0	0	0	0	1	0	0	0	0	0	0	0	3	0	2	0	0	1	0	0	0	1	1	0	0	0	0	0	0	0	0	0	0	0	0	0	0	0	1	0	0	0	0	0	0	0	0	0
hsa-mir-4653	4	0	0	1	0	0	0	0	0	0	0	0	0	0	0	0	0	0	0	0	0	1	0	0	0	1	0	1	0	0	0	0	1	0	0	0	0	1	0	1	0	0	0	0	2	0	0	0	0
hsa-mir-6844	7	0	5	0	0	1	0	1	4	1	0	0	8	3	0	0	0	0	0	1	1	0	1	0	2	2	0	2	1	1	0	0	1	0	1	1	2	0	1	4	0	1	0	2	0	0	0	0	0
hsa-mir-211	0	0	0	0	0	0	0	0	0	1	1	0	0	0	0	0	0	1	0	4	2	0	0	0	0	0	0	0	0	0	0	0	0	1	1	1	0	0	0	0	0	0	2	0	0	0	0	1	0
hsa-mir-3691	3	1	2	1	1	8	0	2	4	6	2	1	3	2	2	1	0	1	0	1	1	8	5	2	2	7	1	5	7	6	2	1	3	6	0	1	2	7	0	12	3	1	0	2	5	0	6	5	1
hsa-mir-3692	0	0	0	0	0	1	0	0	0	0	0	0	0	0	0	0	0	0	0	0	0	0	0	0	0	0	1	0	0	0	0	0	0	0	0	0	0	0	1	0	0	0	0	0	0	0	0	0	0
hsa-mir-7641-2	3	2	2	0	5	0	0	0	4	0	0	1	0	3	0	0	0	0	2	1	0	0	3	2	1	7	0	0	0	1	1	0	0	6	0	0	0	4	0	0	7	0	0	1	0	0	0	1	0
hsa-mir-7641-1	3	1	0	2	5	0	2	1	2	0	0	2	0	16	1	2	0	2	4	0	1	3	8	1	4	0	0	0	2	2	2	0	9	8	1	8	1	3	0	0	12	0	1	2	0	0	7	0	0
hsa-mir-29c	3218	60643	5738	4806	27682	15077	4918	11618	5212	12538	5299	7697	14329	2376	23535	11279	13082	63252	23216	771	43713	45324	11382	26295	4295	24325	2683	2764	5765	38215	1778	12472	13971	8709	1199	5439	14280	8801	14625	5932	18320	3660	1128	15543	12135	18590	6887	27802	50902
hsa-mir-29a	50362	38870	61017	20195	79671	25868	14760	38769	36162	19940	20664	13174	68078	14803	40441	25337	24169	96839	59177	9949	34032	38256	24974	45278	30526	85863	14237	15945	36721	81124	21407	31647	31642	15707	16039	28459	33431	25341	19256	29198	40499	28674	5856	37205	34929	19884	24003	63419	68254
hsa-mir-4418	0	0	0	0	0	0	0	0	0	0	0	0	0	0	0	0	0	0	0	0	0	0	0	0	0	0	0	0	0	0	0	0	0	0	0	0	0	0	0	0	0	0	0	0	0	0	0	0	0
hsa-mir-4417	0	0	0	0	0	0	0	0	0	0	0	0	0	0	0	0	0	0	0	0	0	0	1	0	0	0	0	0	0	0	1	0	0	0	0	0	0	0	0	0	0	0	0	0	0	0	0	0	0
hsa-mir-630	0	0	0	0	0	0	0	0	0	0	0	0	0	0	0	0	0	0	0	0	0	0	0	0	0	0	0	0	0	0	0	0	0	0	0	0	0	0	0	0	0	0	0	0	0	0	0	0	0
hsa-mir-298	0	0	0	0	0	0	0	0	0	0	0	0	0	0	0	0	0	0	0	0	0	0	0	0	0	0	0	0	0	0	0	0	0	0	0	0	0	0	0	0	0	0	0	0	0	0	0	0	0
hsa-mir-631	0	0	0	0	0	0	0	0	0	0	0	0	0	0	0	0	0	0	0	0	0	0	0	0	0	0	0	0	0	0	0	0	0	0	0	0	0	0	0	0	0	0	0	0	0	0	0	0	0
hsa-mir-296	3	11	5	4	9	34	2	6	27	4	26	4	13	27	17	11	38	57	15	30	12	31	127	36	34	26	27	35	8	19	35	3	20	6	21	2	4	63	7	4	1	18	13	17	3	4	20	61	19
hsa-mir-297	0	0	0	0	0	0	0	0	0	0	0	0	0	0	0	0	0	0	0	0	0	0	0	0	0	0	0	0	0	0	0	0	0	0	0	0	0	0	0	0	0	0	0	0	0	0	0	0	0
hsa-mir-632	2	10	1	1	1	2	4	1	1	1	3	3	2	0	1	1	1	0	1	2	2	11	1	0	0	3	0	0	0	0	3	0	2	0	2	1	1	5	0	1	3	0	0	2	3	0	1	7	2
hsa-mir-548ac	0	0	0	0	0	0	0	0	1	0	0	0	0	0	0	0	0	0	0	0	0	0	0	0	0	0	0	0	0	0	0	0	0	0	0	0	0	0	0	0	0	0	0	0	0	0	0	0	0
hsa-mir-633	0	0	0	0	0	0	0	0	0	0	0	0	0	0	0	0	0	0	0	0	0	0	0	0	0	0	0	0	0	0	0	0	0	0	0	0	0	0	0	0	0	0	0	0	0	0	0	0	0
hsa-mir-3682	12	2	22	2	5	3	2	9	10	8	14	5	10	10	1	2	2	5	1	9	11	5	10	7	13	37	4	3	9	11	2	6	8	10	3	10	2	13	0	9	8	3	3	3	13	12	3	5	9
hsa-mir-634	0	0	0	0	0	0	0	0	0	0	0	0	0	0	0	0	0	0	0	0	0	0	0	0	0	0	0	0	0	0	0	0	0	0	0	0	0	0	0	0	0	0	0	0	0	0	0	0	0
hsa-mir-635	0	0	0	0	0	0	0	0	0	0	0	0	0	0	0	0	0	0	0	0	0	0	0	0	0	0	0	0	0	0	0	0	0	0	0	0	0	0	0	0	0	0	0	0	0	0	0	0	1
hsa-mir-636	1	1	2	0	0	4	1	2	3	1	4	1	5	3	2	2	2	0	0	4	0	1	0	1	2	2	2	3	0	0	0	2	1	3	7	3	5	0	0	5	2	0	0	2	0	2	1	6	1
hsa-mir-548h-5	0	0	0	0	0	0	0	0	0	0	0	0	0	0	0	0	0	0	0	0	0	0	0	0	0	0	0	0	0	0	0	0	0	0	0	0	0	0	0	0	0	0	0	0	0	0	0	0	0
hsa-mir-637	0	0	0	0	0	0	0	0	0	0	0	1	0	0	0	0	0	0	0	0	0	0	0	0	0	0	0	0	0	0	0	0	0	0	0	0	0	0	0	0	0	0	0	0	0	0	0	0	0
hsa-mir-638	0	0	0	0	0	0	0	0	0	0	0	0	0	0	0	0	0	0	0	0	0	0	0	0	0	0	0	0	0	0	0	0	0	0	0	0	0	0	0	0	0	0	0	0	0	0	0	0	0
hsa-mir-891a	4	6	6	0	437	0	0	3	1	61	62	7	3	2	2	0	23	10	27	0	2	11	3	1	13	136	0	5	0	274	1	1	1	1	29	0	1	2	14	0	11	0	0	3	10	49	4	13	50
hsa-mir-6829	0	0	0	0	0	0	0	0	0	0	0	0	0	0	0	0	0	0	0	0	0	0	0	0	0	0	0	0	0	0	0	0	0	0	0	0	0	0	0	0	0	0	0	0	0	0	2	0	0
hsa-mir-548ad	0	0	0	0	0	0	0	0	0	0	0	0	0	0	0	0	0	0	0	0	0	0	0	0	0	0	0	0	0	0	0	0	0	0	0	0	0	0	0	0	0	0	0	0	0	0	0	0	0
hsa-mir-8053	0	0	0	0	0	0	0	0	0	0	0	0	0	0	0	0	0	0	0	0	0	0	0	0	0	0	0	0	0	0	0	0	0	0	0	0	0	0	0	0	0	0	0	0	0	0	0	0	0
hsa-mir-3923	2	0	0	0	0	1	2	1	0	43	0	3	0	0	0	0	2	0	0	0	0	0	0	0	0	0	0	0	0	0	1	0	0	0	1	0	0	0	0	0	0	0	0	0	1	1	0	1	1
hsa-mir-320d-2	2	1	2	0	0	1	2	1	0	1	0	0	0	1	0	0	0	7	0	1	1	2	1	2	0	4	0	0	2	5	4	3	1	2	0	0	0	2	0	1	1	0	1	0	1	1	2	4	2
hsa-mir-320d-1	2	0	2	0	1	0	1	0	0	0	0	3	2	1	0	1	0	1	2	0	0	1	2	1	1	5	0	1	0	5	1	1	2	1	0	0	1	3	0	0	3	0	0	4	1	1	4	3	0
hsa-mir-182	222095	34591	271447	19315	107070	15614	113215	11882	200777	43122	164550	58076	190047	89219	29652	16410	39831	17238	37756	58090	269279	88122	66715	54794	51264	178440	75813	180009	127245	67170	25842	78644	115808	25421	203482	123891	33390	65169	89793	240515	23004	121336	20346	48704	32969	93185	185484	230755	53281
hsa-mir-183	177315	13300	142496	6124	21388	6080	45053	9170	79241	37122	147603	28340	109469	49226	20919	13832	14643	5522	10470	41132	93932	61458	54387	25077	44238	75397	16270	69222	78512	28581	19341	37311	50850	20697	108170	43730	20593	42507	37207	118418	18111	35660	11844	20110	12779	60675	81345	106828	28612
hsa-mir-3921	0	0	0	0	0	0	0	0	0	0	0	0	0	0	0	0	0	0	0	0	0	0	0	0	0	0	0	0	0	0	0	0	0	0	0	0	0	0	0	0	0	0	0	1	0	0	0	1	0
hsa-mir-186	2610	1101	1400	846	1065	1133	1012	696	1483	816	1011	479	2112	656	705	636	1027	1034	1453	794	1411	829	360	1187	802	5195	752	1139	1396	1443	314	858	1523	808	1491	924	979	1169	491	1136	699	1220	491	1322	713	544	491	1900	1435
hsa-mir-187	38	14	1305	272	556	123	502	552	486	57	1713	32	446	207	123	1	13	23	80	273	13	353	15	99	185	515	177	283	898	67	0	36	62	150	595	713	212	78	14	125	46	435	2	151	159	91	235	9	511
hsa-mir-184	71	20	3	1	4	5	1	7	2	8747	1	6	4	30	1	2	2	7	9	4	574	74	10	1	11	19	1	6	1	11	9	2	24	4	38	3	2	279	1	11	14	7	0	1	0	18	30	18	3
hsa-mir-185	710	146	548	476	88	442	301	649	663	395	833	438	691	734	311	119	228	464	460	349	508	410	275	353	807	1579	152	231	312	991	213	190	954	983	597	296	442	453	82	835	480	367	99	533	238	1242	404	546	668
hsa-mir-188	14	31	12	7	3	16	11	8	6	31	56	9	10	23	15	11	10	29	9	14	16	8	33	10	26	17	5	12	35	18	8	18	27	7	11	3	18	16	7	40	7	6	16	48	10	12	12	45	46
hsa-mir-8056	0	0	0	0	0	0	0	0	0	0	0	0	0	0	0	0	0	0	0	0	0	0	0	0	0	0	0	0	0	0	0	0	0	0	0	0	0	0	0	0	0	0	0	0	0	0	0	0	0
hsa-let-7b	127571	78960	123600	50534	33177	220854	111017	93506	96672	21007	193440	136588	104360	126953	21037	47301	71340	113251	57797	51726	50941	87150	19293	66680	95733	158473	79128	29792	44262	222720	40750	108504	79844	36144	106727	59332	70882	133493	41525	61459	105203	70673	27984	57059	45165	155248	97676	177525	129989
hsa-mir-8055	0	0	0	0	0	0	0	0	0	0	0	0	0	0	0	0	0	0	0	0	0	0	0	0	0	0	0	0	0	0	0	0	0	0	0	0	0	0	0	0	0	0	0	0	0	0	0	0	0
hsa-let-7c	5713	8669	3210	2152	10859	7882	11835	4120	6400	9334	19079	39703	9205	12542	2165	1507	21672	70250	43934	646	13677	20423	3460	5658	13249	33316	3052	4186	46133	46168	1313	6089	7016	2011	2932	6001	1920	32056	7368	41914	10984	12703	1120	1791	2032	10235	19222	30532	52383
hsa-mir-8054	0	0	0	0	0	0	0	0	0	0	0	0	0	0	0	0	0	0	0	0	0	0	0	0	0	0	0	0	0	0	0	0	0	0	0	0	0	0	0	0	0	0	0	0	0	0	0	0	0
hsa-mir-8059	0	0	0	0	0	0	0	0	0	0	0	0	0	0	0	0	0	0	0	0	0	0	0	0	0	0	0	0	0	0	0	0	0	0	0	0	0	0	0	0	0	0	0	0	0	0	0	0	0
hsa-mir-18b	2	3	6	2	3	25	4	19	0	23	16	8	8	4	6	10	0	19	1	0	4	8	8	7	8	12	0	0	3	4	16	2	3	20	0	1	4	6	1	6	6	0	16	1	4	9	2	6	18
hsa-mir-18a	256	78	269	103	21	384	93	271	695	535	269	81	456	387	80	111	30	79	50	174	163	79	293	159	286	360	120	217	302	59	111	146	276	172	117	125	253	255	14	1660	129	172	450	145	61	165	123	283	214
hsa-let-7d	4684	1442	3606	1923	1629	3212	2058	1220	3208	2423	3115	2442	4388	1900	1251	1441	1157	3385	1711	2049	2442	2219	1729	1898	2740	8994	1459	1341	2183	4510	1461	2642	2282	1458	2591	1251	1684	2948	1389	5660	1765	2093	1476	2461	1461	2493	2240	6782	2438
hsa-let-7e	31591	2554	7155	1908	2767	3861	2459	8255	6359	3972	6334	6250	11537	3951	730	1803	2828	8411	5552	2014	3814	8513	3372	5376	6582	15659	1302	3072	5412	17168	3318	3603	6123	7452	4032	2234	1986	20593	983	6139	7566	3736	716	1852	2122	7900	6497	5292	6811
hsa-mir-147b	9	0	0	8	5	9	5	1	5	13	3	2	4	7	4	4	5	0	2	1	9	1	3	1	6	13	4	0	5	5	2	2	6	3	2	3	13	3	0	9	2	9	3	7	6	4	2	5	12
hsa-mir-147a	0	0	0	0	0	0	0	0	0	0	0	0	0	0	0	0	0	0	0	0	0	0	0	0	0	0	0	0	0	0	0	0	0	0	0	0	0	0	0	0	0	0	0	0	0	0	0	0	0
hsa-mir-4771-2	0	0	0	0	0	0	0	0	0	1	4	0	0	0	0	0	0	0	0	1	0	0	0	1	0	0	0	0	0	0	0	0	0	0	1	0	0	0	0	0	0	1	0	1	0	1	0	0	0
hsa-mir-4771-1	0	0	0	0	0	0	1	0	0	0	3	0	0	1	0	0	1	0	0	1	0	0	0	1	0	0	0	0	0	0	0	0	0	0	1	0	0	0	0	0	0	0	0	0	0	1	0	0	0
hsa-mir-7515	0	0	0	0	0	0	0	0	0	0	0	0	0	0	0	0	0	0	0	0	0	0	0	0	0	0	0	0	0	0	0	0	0	0	0	0	0	0	0	0	0	0	0	0	0	0	0	0	0
hsa-mir-876	0	2	0	3	0	0	0	0	0	8	1	0	8	0	2	0	0	0	0	1	1	0	3	0	9	5	2	0	39	1	0	1	0	0	0	0	0	0	0	0	0	0	0	5	0	0	0	0	0
hsa-mir-877	78	4	50	8	7	16	6	25	38	26	22	6	49	26	4	3	7	1	0	10	31	15	34	7	24	44	7	7	19	16	7	7	14	32	18	14	13	22	3	59	16	11	1	2	4	18	3	41	8
hsa-mir-874	238	134	81	66	138	63	59	105	103	52	377	85	180	208	68	45	168	102	100	82	102	47	186	102	94	430	47	33	123	224	20	99	127	72	139	37	89	136	57	76	97	126	10	194	28	83	120	434	286
hsa-mir-875	0	0	0	0	0	0	0	0	0	0	0	0	0	0	0	0	0	0	0	0	0	0	0	0	0	0	0	0	0	0	0	0	1	0	0	0	0	0	0	1	0	0	0	0	0	0	0	0	0
hsa-mir-873	0	10	3	5	0	6	2	3	1	12	8	0	1	2	1	1	0	0	0	3	6	2	0	0	24	9	8	0	30	2	1	0	0	0	0	0	3	0	0	0	0	0	0	17	0	0	0	12	0
hsa-mir-2277	11	11	2	3	2	13	8	2	15	1	33	4	3	4	5	0	7	1	2	3	18	4	1	1	0	3	5	0	3	2	1	3	11	1	4	1	2	6	0	19	1	4	1	4	1	9	6	13	7
hsa-mir-2276	0	0	0	1	0	0	0	1	0	0	0	1	0	0	0	0	0	0	0	0	0	0	1	0	1	1	0	0	0	0	0	0	0	0	0	0	0	0	0	0	0	0	0	1	0	1	0	2	0
hsa-mir-2278	0	2	1	1	0	2	1	1	3	0	1	1	2	0	1	0	0	1	0	2	0	0	0	1	0	1	1	0	0	1	2	0	0	0	1	1	0	2	2	3	1	0	1	0	0	0	0	3	1
hsa-mir-320b-2	26	14	94	16	18	46	106	40	36	20	50	18	40	24	4	26	16	24	20	14	32	28	44	48	36	112	44	56	62	30	30	86	16	40	44	34	28	30	16	36	14	26	20	24	12	24	54	156	40
hsa-mir-1470	0	0	0	0	0	0	0	0	0	0	0	0	0	0	0	0	0	0	0	0	0	0	0	0	0	0	0	0	0	0	0	0	0	0	0	0	0	0	0	0	0	0	0	0	0	0	0	0	0
hsa-mir-1471	0	0	0	0	0	0	0	0	0	0	0	0	0	0	0	0	0	0	0	0	0	0	0	0	0	0	0	0	0	0	0	0	0	0	0	0	0	0	0	0	0	0	0	0	0	0	0	0	0
hsa-mir-1304	29	1	11	1	0	0	0	2	2	143	5	16	31	2	10	0	0	6	5	6	4	9	9	15	16	110	4	7	0	9	8	13	13	105	3	6	17	9	0	11	18	3	1	11	16	8	15	1	8
hsa-mir-1305	9	1	8	1	0	1	9	1	4	19	0	0	1	25	2	2	0	1	1	6	0	0	0	4	0	27	3	3	0	3	1	5	2	4	7	1	5	1	0	1	12	3	3	22	4	0	3	0	4
hsa-mir-1306	50	10	27	24	16	83	82	47	29	62	250	17	32	47	48	20	30	44	21	48	10	36	17	18	40	116	8	17	23	29	13	25	27	39	55	9	39	48	17	82	23	19	4	30	12	135	18	155	55
hsa-mir-619	0	0	0	0	0	0	0	0	0	0	0	0	0	0	0	0	0	0	0	0	0	0	0	0	0	0	0	0	0	0	0	0	0	0	0	0	0	0	0	0	0	0	0	0	0	0	0	0	0
hsa-mir-1301	98	18	89	43	28	46	70	33	93	127	149	17	60	55	32	33	15	19	30	34	41	26	67	24	56	124	33	66	58	45	18	41	49	25	63	32	57	62	22	168	17	35	4	48	32	77	31	106	69
hsa-mir-6808	1	4	1	2	0	0	0	0	1	2	3	1	4	1	0	0	1	3	0	0	0	5	1	1	0	0	1	0	6	3	0	0	2	0	1	0	0	3	0	2	1	1	0	3	0	0	0	2	2
hsa-mir-1303	0	1	0	0	0	0	0	0	0	0	0	0	0	0	0	1	0	0	0	0	0	0	0	0	0	0	0	0	0	0	0	0	0	0	0	2	0	0	0	0	0	0	0	0	0	0	0	1	1
hsa-mir-612	10	2	2	13	0	4	2	1	2	0	3	3	3	3	0	1	0	13	0	0	6	0	3	1	22	9	0	1	2	1	2	2	0	7	0	2	0	1	0	1	0	0	0	0	0	1	0	10	0
hsa-mir-613	0	0	0	0	0	0	0	0	0	0	0	0	0	0	0	0	0	0	0	0	0	0	0	0	0	0	0	0	0	0	0	0	0	0	0	0	0	0	0	0	0	0	0	0	0	0	0	0	0
hsa-mir-610	0	0	0	0	0	0	0	0	0	0	0	0	0	0	0	0	0	0	0	0	0	0	0	0	0	0	0	0	0	0	0	0	0	0	0	0	0	0	2	0	0	0	0	0	0	0	0	0	0
hsa-mir-611	0	0	0	0	0	0	0	0	0	0	0	0	0	1	0	0	0	0	0	0	0	0	0	0	0	0	0	0	0	0	0	0	0	0	0	0	0	0	0	1	0	0	0	0	1	0	0	0	0
hsa-mir-616	31	23	11	72	4	12	11	4	8	10	33	6	12	18	9	9	24	6	15	11	9	6	4	11	4	30	8	7	14	4	0	6	33	3	17	10	10	7	11	26	8	4	2	19	3	6	1	50	13
hsa-mir-617	0	0	0	1	0	0	0	0	0	0	0	0	0	0	0	0	0	0	0	0	0	0	0	0	0	0	0	0	0	0	0	0	0	0	0	0	0	0	0	0	0	0	0	0	0	0	0	0	0
hsa-mir-614	0	0	0	0	0	0	0	0	0	0	0	1	0	0	0	1	1	0	0	0	0	0	0	0	1	0	0	0	0	0	1	0	0	0	0	0	0	0	0	0	0	0	0	0	0	0	0	0	0
hsa-mir-615	16	10	22	17	1	21	37	34	23	91	35	3	21	32	7	16	0	0	0	10	0	7	17	1	5	45	12	2	0	6	1	6	5	30	10	6	18	20	5	4	8	11	2	7	18	10	15	23	5
hsa-mir-517c	5	2	2	0	3	5	0	0	3	1	10	2	1	2	0	2	1	2	2	2	5	0	0	0	0	0	0	0	0	14	0	0	3	0	0	0	6	0	0	5	1	0	0	12	4	0	0	8	2
hsa-mir-517b	6	26	20	0	34	54	4	6	4	4	116	4	12	4	0	14	2	2	44	6	20	0	0	2	0	2	6	10	6	16	6	0	30	2	0	0	20	0	0	22	4	4	6	70	10	0	0	82	4
hsa-mir-517a	6	26	20	0	34	54	4	6	4	4	117	4	12	4	0	14	2	2	44	6	20	0	0	2	0	2	6	10	6	16	6	0	30	2	0	0	20	0	0	22	4	4	6	70	10	0	0	82	4
hsa-mir-1278	0	0	0	0	1	0	0	0	0	0	1	0	0	0	0	0	0	0	0	0	0	0	1	1	1	1	0	0	0	0	0	0	0	0	0	3	1	0	0	0	0	0	0	0	0	0	0	0	0
hsa-mir-1279	0	0	0	0	0	0	0	0	0	0	0	0	0	0	0	0	0	0	0	0	0	0	0	0	0	0	0	0	0	0	0	0	0	0	0	0	0	0	0	0	0	0	0	0	0	0	0	0	0
hsa-mir-1270	29	2	18	0	4	3	1	5	4	5	1	0	11	5	2	3	7	3	6	1	4	0	1	2	0	26	0	1	1	5	0	3	7	2	4	1	2	6	2	2	3	4	0	1	4	2	3	9	9
hsa-mir-1271	14	21	25	7	4	58	22	7	25	13	56	10	10	14	7	16	18	27	16	16	3	4	9	17	12	37	10	15	20	16	10	17	17	13	10	5	26	43	8	21	6	8	9	30	5	18	12	81	26
hsa-mir-1272	0	0	0	0	0	0	0	0	0	0	0	0	0	0	0	0	0	0	0	0	0	0	0	0	0	0	0	0	0	0	0	0	0	0	0	0	0	0	0	0	0	0	0	0	0	0	0	0	0
hsa-mir-1275	1	2	0	0	0	2	0	1	2	1	5	0	0	0	2	0	1	0	0	1	0	5	1	1	0	0	0	0	0	1	0	0	0	0	0	0	0	4	0	0	0	1	0	0	2	2	0	0	1
hsa-mir-1276	1	1	3	0	0	1	0	2	1	0	11	1	4	2	2	0	0	0	0	2	0	6	2	0	4	6	0	0	0	0	0	0	2	1	4	0	0	2	1	0	2	0	2	1	1	2	1	2	0
hsa-mir-1277	52	1	8	5	5	4	6	3	15	2	3	3	42	11	3	6	1	0	6	7	1	3	0	2	3	23	5	7	14	0	2	4	6	1	4	7	4	0	8	9	1	10	6	8	2	1	2	5	5
hsa-mir-515-1	2	2	0	0	4	1	0	0	4	1	2	0	3	1	0	2	0	0	1	0	3	0	0	1	0	0	1	0	1	2	0	0	6	0	0	0	1	0	0	6	1	1	0	2	2	0	0	4	0
hsa-mir-515-2	0	0	0	1	2	0	0	0	2	0	2	0	1	2	0	0	0	2	4	0	2	0	0	0	0	0	0	0	1	0	1	0	2	0	0	0	0	0	0	8	0	0	0	2	0	0	0	1	1
hsa-mir-130a	850	177	1116	443	232	1098	207	187	1784	297	417	243	745	452	184	699	309	219	339	428	372	79	238	219	465	1073	440	402	576	233	182	491	469	442	462	371	469	404	98	573	241	614	343	834	174	190	125	1399	531
hsa-mir-508	28	25	19	4	53	9	36	6	19	13	18	13	46	18	34	3	271	14	141	8	40	145	81	109	2	508	5	4704	11	36	4	13	17	1	10	2	3	73	19	134	7	39	9	6	19	14	429	1805	49
hsa-mir-506	1	0	0	0	0	0	1	0	0	0	0	0	0	0	0	0	2	0	3	1	0	5	1	1	0	12	0	84	0	1	0	0	1	1	0	0	0	2	0	2	0	0	0	0	0	0	7	26	1
hsa-mir-507	0	0	0	0	0	0	1	0	0	0	0	0	0	0	0	0	1	0	0	0	0	0	0	0	0	2	0	12	0	0	0	0	0	0	0	0	0	0	0	1	0	0	0	0	0	0	4	15	0
hsa-mir-504	0	0	0	1	11	0	0	4	0	0	7	0	6	1	1	3	7	7	5	0	2	7	20	0	1	0	0	0	0	4	3	3	4	0	1	0	1	0	4	47	1	1	2	1	0	2	1	10	3
hsa-mir-548h-1	0	0	0	0	0	0	0	0	0	0	0	0	0	0	0	0	0	0	0	0	0	0	0	0	0	0	0	0	0	0	0	0	0	0	0	0	0	0	0	0	0	0	0	0	0	0	0	0	0
hsa-mir-502	28	66	52	33	90	61	73	64	69	52	177	51	93	80	40	71	80	217	140	44	98	89	69	51	107	190	40	89	113	180	26	49	149	57	71	47	127	84	42	272	44	89	58	115	45	60	102	258	161
hsa-mir-503	1070	32	115	26	6	62	14	93	369	23	93	25	157	272	13	38	4	9	9	21	64	12	25	65	29	235	25	29	16	25	20	27	23	42	166	27	67	38	6	88	33	46	4	102	15	14	9	24	42
hsa-mir-548h-4	0	0	0	0	0	0	0	0	0	0	0	0	0	0	0	0	0	0	0	0	0	0	0	0	0	0	0	0	0	0	0	0	0	0	0	0	0	0	0	0	0	0	0	0	0	0	0	0	0
hsa-mir-501	249	127	366	98	237	63	140	87	272	254	476	46	247	361	194	6	195	176	288	195	337	133	158	174	139	655	117	387	383	255	21	152	245	120	324	271	156	191	69	1573	105	272	96	143	75	186	104	247	293
hsa-mir-6842	15	25	47	10	4	44	8	23	5	35	45	68	17	10	5	13	5	21	5	9	7	36	22	21	20	39	13	6	23	31	35	9	17	17	23	13	19	50	12	21	12	14	5	6	13	34	32	24	29
hsa-mir-4773-1	2	0	1	0	0	0	0	0	2	2	2	0	0	0	1	0	0	1	0	0	0	2	1	0	0	1	0	0	0	1	0	0	0	0	1	0	0	2	0	0	0	0	0	0	0	0	0	3	1
hsa-mir-4773-2	0	0	0	0	0	0	0	1	1	2	1	0	0	1	0	0	1	0	0	1	2	0	0	0	0	3	0	0	0	1	2	0	0	0	0	0	0	2	1	1	1	2	0	1	0	1	0	1	0
hsa-mir-5591	0	0	0	0	0	0	0	0	0	0	0	0	0	0	0	0	0	0	0	0	0	0	0	0	0	0	0	0	0	0	0	0	0	0	0	0	0	0	0	0	0	0	0	0	0	0	0	0	0
hsa-mir-5590	0	0	0	0	0	0	0	0	0	0	0	0	0	0	0	0	0	0	0	0	0	0	0	0	0	0	0	0	0	0	0	0	0	0	0	0	0	0	0	0	0	0	0	0	0	0	0	0	0
hsa-mir-4310	0	0	0	0	0	0	0	0	0	0	0	0	0	0	0	0	0	0	0	0	0	0	0	0	0	0	0	0	0	0	0	0	0	0	0	0	1	0	0	0	0	0	0	0	0	0	0	0	0
hsa-mir-4311	0	0	0	0	0	0	0	0	0	0	0	0	0	0	0	0	0	0	0	0	0	0	0	0	0	0	0	0	0	0	0	0	0	0	0	0	0	0	0	0	0	0	0	0	0	0	0	0	0
hsa-mir-4312	0	0	0	0	0	0	0	0	0	0	0	0	0	0	0	0	0	0	0	0	0	0	0	0	0	0	0	0	0	0	0	0	0	0	0	0	0	0	0	0	0	0	0	0	0	0	0	0	0
hsa-mir-4313	0	0	0	0	0	0	0	0	0	0	0	0	0	0	0	0	0	0	0	0	0	0	0	0	0	0	0	0	0	0	0	0	0	0	0	0	0	0	0	0	0	0	0	0	0	0	0	0	0
hsa-mir-4314	0	0	0	0	0	0	0	0	0	0	0	0	0	0	0	0	0	0	0	0	0	0	0	0	0	0	0	0	0	0	0	0	0	0	0	0	0	0	0	0	0	0	0	0	0	0	0	0	0
hsa-mir-4316	0	0	0	0	0	0	0	0	0	0	0	0	0	0	0	0	0	0	0	0	0	0	0	0	0	0	0	0	0	0	0	0	0	0	0	0	0	0	0	0	0	0	0	0	0	0	0	0	0
hsa-mir-4317	0	0	0	0	0	0	0	0	0	0	0	0	0	0	0	0	0	0	0	0	0	0	0	0	0	0	0	0	0	0	0	0	0	0	0	0	0	0	0	0	0	0	0	0	0	0	0	0	0
hsa-mir-4318	0	0	0	0	0	0	0	0	0	0	0	0	0	0	0	0	0	0	0	0	0	0	0	0	0	0	0	0	0	0	0	0	0	0	0	0	0	0	0	0	0	0	0	0	0	0	0	0	0
hsa-mir-4319	0	0	0	0	0	0	0	0	0	0	0	0	0	0	0	0	0	0	0	0	0	0	0	0	0	0	0	0	0	0	0	0	0	0	0	0	0	0	0	0	0	0	0	0	0	0	0	0	0
hsa-mir-320e	0	1	0	0	0	0	0	0	0	0	0	1	0	0	0	0	1	0	0	0	0	0	2	1	1	0	0	0	0	0	2	0	0	1	3	0	0	0	0	0	0	0	0	0	0	0	0	0	2
hsa-mir-5579	7	0	54	2	1	1	3	1	7	4	11	9	14	4	8	2	0	0	1	24	2	9	11	7	0	19	1	3	2	7	22	3	12	4	4	4	1	6	0	2	16	2	5	2	3	9	9	2	1
hsa-mir-422a	0	0	0	0	0	0	0	0	0	0	0	0	0	0	0	0	0	3	0	0	0	0	0	0	0	0	0	0	0	0	0	0	0	0	0	0	0	0	0	0	0	0	0	0	0	0	1	0	0
hsa-mir-5571	2	3	1	0	2	1	1	0	3	9	0	1	0	0	5	1	0	0	0	0	7	5	1	13	0	7	0	0	1	0	0	0	6	0	0	4	0	0	5	0	2	0	0	0	0	3	3	3	0
hsa-mir-4777	0	0	3	3	0	5	0	2	11	0	1	0	4	1	0	2	0	1	2	0	4	0	2	2	1	5	1	2	1	1	3	0	4	1	2	0	0	0	0	3	1	1	1	2	0	0	3	1	8
hsa-mir-4774	0	0	0	0	0	0	0	0	0	0	0	0	0	0	0	0	0	0	0	0	0	0	0	1	0	0	0	0	0	0	0	0	0	0	0	0	0	0	0	0	0	0	0	0	0	0	0	0	2
hsa-mir-4775	5	0	3	1	0	2	1	2	2	0	1	1	5	2	1	0	2	0	1	3	0	2	0	1	0	2	0	0	0	0	1	0	3	2	0	1	1	0	0	1	0	0	0	0	0	0	1	4	1
hsa-mir-4772	15	159	84	58	14	167	13	62	119	125	67	25	70	61	32	58	26	12	36	14	36	44	16	69	49	180	36	10	45	121	53	31	34	51	9	61	74	36	25	73	51	62	4	118	56	62	19	29	61
hsa-mir-5688	0	0	0	0	0	0	0	0	0	0	0	0	0	0	0	0	0	0	0	0	0	0	0	0	0	0	0	0	0	0	0	0	0	0	0	0	0	0	0	0	0	0	0	0	0	0	0	0	0
hsa-mir-4770	0	0	0	0	0	0	0	0	1	0	0	0	0	0	0	0	0	4	0	0	0	0	0	0	0	0	0	0	0	1	1	0	0	0	0	0	0	0	0	0	0	0	0	0	0	0	1	1	1
hsa-mir-5685	0	0	0	0	0	0	0	0	0	0	0	0	0	0	0	0	0	0	0	0	0	0	0	0	0	0	0	0	0	0	0	0	0	0	0	0	0	0	0	0	0	0	0	0	0	0	0	0	0
hsa-mir-5684	1	1	11	1	0	3	2	0	1	1	1	6	1	1	2	0	1	0	1	1	1	1	2	1	7	1	2	2	1	3	1	1	2	1	0	1	4	0	2	5	1	4	3	3	1	3	2	13	0
hsa-mir-5687	0	0	4	1	1	1	0	1	0	0	1	1	2	2	1	0	0	3	0	1	1	1	0	0	0	0	0	0	1	1	0	0	0	0	2	0	0	0	0	1	2	1	0	0	0	0	1	2	1
hsa-mir-5680	0	2	3	2	2	3	4	0	0	8	1	0	0	1	0	0	0	0	0	1	0	1	0	0	1	3	1	1	0	0	0	1	0	1	0	0	3	0	1	0	1	0	1	2	1	2	0	2	1
hsa-mir-4778	0	0	0	1	1	2	2	0	0	6	0	2	0	1	2	0	0	0	0	1	4	1	4	0	0	0	1	1	0	0	0	2	2	0	2	0	0	1	0	5	0	0	0	0	0	0	0	3	1
hsa-mir-5682	0	0	0	0	0	0	0	0	0	0	2	0	0	0	0	0	0	0	0	0	0	0	0	0	0	0	0	0	0	0	0	0	0	0	0	0	0	0	0	1	0	0	0	0	0	0	0	1	0
hsa-mir-550a-2	18	2	46	10	2	10	20	15	13	16	59	4	8	8	3	8	4	9	1	8	6	11	7	19	6	53	4	7	35	9	8	15	8	19	12	5	12	12	5	14	5	8	3	9	12	12	9	23	15
hsa-mir-550a-3	7	4	14	11	1	7	10	8	4	4	24	3	4	3	3	8	4	7	5	2	0	3	6	6	3	17	5	1	16	4	3	5	10	9	1	3	14	5	2	7	4	5	4	8	2	3	4	6	2
hsa-mir-550a-1	26	4	35	11	3	9	25	8	10	10	60	10	12	14	2	11	4	10	5	7	11	8	13	21	8	47	6	5	45	11	6	17	7	15	3	5	19	12	2	21	6	6	5	15	5	9	11	10	12
hsa-mir-3201	0	0	0	0	0	0	0	0	0	0	0	0	0	0	0	0	0	0	0	0	0	0	0	0	0	0	0	0	0	0	0	0	0	0	0	0	0	0	0	0	0	0	0	0	0	0	0	0	0
hsa-mir-3200	59	1	5	2	7	4	9	9	6	48	80	7	3	21	28	2	5	17	17	5	10	2	97	3	14	20	5	2	8	8	2	10	7	25	33	13	4	12	2	10	3	10	1	5	2	66	3	17	11
hsa-mir-3116-1	0	0	0	0	0	0	0	0	0	0	0	0	0	0	0	0	0	0	0	0	0	0	0	1	0	0	0	0	0	0	0	0	0	0	0	0	0	0	0	0	0	0	0	0	0	0	0	0	0
hsa-mir-3116-2	0	0	0	0	0	0	0	0	0	0	0	0	0	0	0	0	0	0	0	0	0	0	0	0	0	0	0	1	0	0	0	0	0	0	0	0	0	0	0	0	1	0	0	0	0	0	0	0	0
hsa-mir-4798	0	0	0	0	0	0	0	0	0	0	0	0	1	0	0	0	0	0	0	0	0	0	0	0	0	0	0	0	0	0	0	0	0	0	0	0	1	0	0	0	0	0	0	1	0	0	0	0	0
hsa-mir-4799	0	0	0	0	0	0	0	0	0	0	0	0	0	0	0	0	0	0	0	0	0	0	0	0	0	0	0	0	3	2	1	0	0	0	0	0	0	0	0	0	0	0	0	1	0	0	0	0	0
hsa-mir-4794	0	0	0	1	0	0	0	0	0	0	4	0	0	0	0	0	0	0	0	0	0	0	1	0	0	0	0	0	0	0	0	0	0	0	0	0	0	0	0	1	0	0	0	0	0	1	0	0	0
hsa-mir-4795	0	1	0	2	0	2	0	0	0	0	0	0	1	0	0	0	0	0	0	0	0	0	0	0	0	3	0	0	0	0	0	0	0	0	0	0	0	0	0	0	0	0	0	0	1	0	0	0	0
hsa-mir-4796	0	1	0	0	3	0	0	0	1	0	0	0	0	0	0	0	2	1	1	1	0	1	0	0	0	1	0	0	1	0	1	1	1	0	0	0	0	0	0	0	0	0	0	0	0	0	1	2	0
hsa-mir-4797	5	1	0	0	0	3	0	0	8	4	1	22	0	1	4	1	0	6	0	2	2	0	0	1	5	15	0	0	1	3	4	0	3	2	4	3	2	3	2	5	3	0	2	2	3	2	2	3	1
hsa-mir-4790	0	2	0	0	0	0	0	0	0	0	0	0	0	0	0	0	0	0	0	0	0	0	0	0	0	0	0	0	0	0	0	0	0	0	0	0	0	0	0	0	0	0	0	0	0	0	0	0	0
hsa-mir-4791	0	8	1	1	0	7	4	1	1	1	6	8	1	1	0	3	4	2	0	2	1	9	0	0	4	2	1	0	1	3	5	1	0	0	0	0	2	0	2	0	2	0	2	1	4	3	0	5	5
hsa-mir-4792	0	2	0	0	0	3	3	0	0	0	0	0	0	0	0	0	1	2	0	0	0	0	0	0	0	0	0	0	0	0	6	0	0	0	0	0	0	0	2	0	0	0	0	0	0	0	1	0	2
hsa-mir-4793	2	0	0	0	0	0	0	0	0	0	0	0	0	0	0	0	0	0	0	0	0	0	0	0	0	0	0	0	1	0	0	0	0	1	0	0	0	0	0	0	0	0	0	0	0	0	2	0	0
hsa-mir-548ak	0	0	0	0	0	0	0	0	0	0	0	0	0	0	0	0	0	0	0	0	0	0	0	0	0	0	0	0	0	0	0	0	0	0	0	0	0	0	0	0	0	0	0	0	0	0	0	0	0
hsa-mir-548ai	0	0	0	0	0	0	0	0	1	0	0	0	1	0	0	0	0	0	1	0	0	0	0	0	0	0	0	0	0	0	0	0	1	0	0	0	0	0	0	0	0	1	0	0	0	0	0	1	0
hsa-mir-548ah	0	0	0	0	0	0	2	0	0	2	0	0	0	0	0	0	0	2	0	0	0	0	0	0	0	0	0	0	0	0	0	0	0	0	0	1	0	0	0	0	0	0	0	0	0	0	0	0	0
hsa-mir-548ao	0	0	0	0	0	0	0	0	0	1	1	0	0	0	0	0	0	0	0	0	0	0	0	0	1	0	0	0	0	0	0	0	0	0	0	0	0	0	0	0	0	0	0	0	0	0	0	2	0
hsa-mir-548an	0	0	0	0	0	0	0	0	0	0	0	0	0	0	0	0	0	0	0	0	0	0	0	0	0	0	0	0	0	0	0	0	0	0	0	0	0	0	0	0	0	0	0	0	0	0	0	0	0
hsa-mir-548am	0	0	0	0	0	0	0	0	0	0	0	0	0	0	0	0	0	0	0	0	0	0	0	0	0	0	0	0	0	0	0	0	0	0	0	0	0	0	0	0	0	0	0	0	0	0	0	0	0
hsa-mir-548al	0	0	0	0	0	0	0	0	0	0	0	0	1	1	0	0	0	0	0	0	0	0	0	0	0	0	0	0	0	0	0	0	0	0	0	0	0	0	0	0	0	0	0	0	0	0	0	0	0
hsa-mir-3683	0	0	0	0	0	0	0	1	0	0	0	0	0	0	0	0	0	0	0	0	0	0	0	0	0	0	0	0	0	0	0	0	0	1	0	0	0	0	0	0	0	0	0	0	0	0	0	0	0
hsa-mir-548ab	0	0	0	0	0	0	0	0	0	0	0	0	0	0	0	0	0	0	0	0	0	0	0	0	0	0	0	0	0	0	0	0	0	0	0	0	0	0	0	0	0	0	0	0	0	0	0	0	0
hsa-mir-3681	0	9	0	0	0	0	2	1	0	32	2	0	0	0	0	0	0	0	0	0	0	0	0	0	0	0	0	0	0	0	0	1	0	0	1	0	0	2	0	1	0	0	0	2	1	0	0	1	1
hsa-mir-3686	0	0	0	0	0	0	0	0	0	0	0	0	0	0	0	0	0	0	0	0	0	0	0	0	0	0	0	0	0	0	0	0	0	0	0	0	0	0	0	0	0	0	0	0	0	0	0	0	0
hsa-mir-3685	0	0	0	0	0	0	0	0	0	0	0	0	0	0	0	0	0	0	0	0	0	0	0	0	0	0	0	0	0	0	0	0	0	0	0	0	0	0	0	0	0	0	0	0	0	0	0	0	0
hsa-mir-3684	0	3	2	6	0	0	0	0	1	0	8	1	4	3	2	2	1	2	1	6	4	4	1	1	2	8	2	0	2	1	0	1	4	1	1	0	0	1	1	0	2	0	2	2	0	0	5	4	0
hsa-mir-548az	0	0	0	0	0	0	0	0	1	0	0	1	0	0	0	0	0	0	0	2	1	0	0	0	6	0	0	0	0	0	0	0	2	0	0	0	0	0	0	0	0	0	0	0	0	1	0	0	0
hsa-mir-548ay	0	0	0	0	0	0	0	0	1	0	0	0	0	0	1	0	0	0	0	0	1	0	0	1	0	0	0	0	0	0	0	0	1	0	3	1	1	0	0	0	0	1	0	0	0	0	1	0	0
hsa-mir-548ax	0	0	0	0	0	0	0	0	0	0	0	0	0	0	0	0	0	1	0	0	0	0	0	0	0	0	0	0	0	0	0	1	0	0	0	0	0	0	0	0	0	0	0	0	0	0	0	0	0
hsa-mir-135b	341	47	225	289	404	262	463	96	428	410	459	68	704	179	9	82	106	4	28	167	152	64	42	298	497	276	335	151	27	111	47	104	466	251	91	150	160	274	68	602	54	242	158	214	120	73	63	741	160
hsa-mir-548as	0	0	0	0	0	0	0	0	0	0	0	0	0	0	0	0	0	0	0	0	0	0	0	0	0	0	0	0	0	0	0	0	0	0	0	0	0	0	0	0	0	0	0	0	0	0	0	0	0
hsa-mir-548ar	0	0	0	0	0	0	0	0	0	0	0	0	1	0	0	0	0	0	0	0	0	0	0	0	0	0	0	0	0	0	0	0	0	1	0	0	0	0	0	1	0	0	0	0	0	0	0	0	0
hsa-mir-548aq	2	0	1	0	0	0	0	0	0	0	3	0	0	1	0	0	0	0	0	0	0	1	1	0	0	3	0	0	0	0	0	0	0	0	0	0	0	0	0	0	0	0	0	0	0	0	0	1	0
hsa-mir-548ap	0	0	0	0	0	0	0	0	0	0	0	0	0	0	0	0	0	0	0	0	0	1	0	0	0	0	0	0	0	0	0	0	0	0	0	0	0	0	0	0	0	0	0	0	0	0	0	0	0
hsa-mir-548aw	2	0	0	1	0	0	0	0	0	1	0	0	3	1	0	0	0	3	0	0	0	0	0	1	1	0	1	0	0	1	0	0	3	0	0	0	1	0	0	1	0	0	1	2	0	1	1	1	1
hsa-mir-548av	0	0	0	0	0	0	0	0	0	0	1	0	0	0	1	0	0	0	0	0	0	0	0	0	0	0	0	0	0	0	0	0	0	0	0	0	0	0	0	0	0	0	0	0	0	0	0	0	0
hsa-mir-548au	0	5	1	3	0	2	3	1	1	2	4	0	1	1	2	6	0	0	0	2	4	1	1	4	2	6	1	0	0	0	1	0	2	1	0	0	3	0	1	0	1	2	3	3	2	1	1	4	3
hsa-mir-548at	1	0	0	0	0	0	0	0	0	0	0	0	0	0	1	0	0	0	0	0	0	0	0	0	0	0	0	0	0	0	0	0	0	1	1	0	0	0	0	0	2	0	0	0	1	0	0	0	0
hsa-mir-302f	0	0	0	0	0	0	0	0	0	0	0	0	0	0	0	0	0	0	0	0	0	0	0	0	0	0	0	0	0	0	0	0	0	0	0	0	0	0	0	0	0	0	0	0	0	0	0	0	0
hsa-mir-302e	0	0	0	0	0	0	0	0	0	0	0	0	0	0	0	0	0	0	0	0	0	0	0	0	0	0	0	0	0	0	0	0	0	0	0	0	0	0	0	0	0	0	0	0	0	0	0	0	0
hsa-mir-302d	0	0	0	0	0	0	0	0	0	0	0	0	0	0	0	0	0	0	0	0	0	0	0	0	0	0	0	0	0	0	0	0	0	0	0	0	0	0	0	0	0	0	0	0	0	0	0	0	0
hsa-mir-302c	0	0	0	0	0	0	0	0	0	0	0	0	0	0	0	0	0	0	0	0	0	0	0	0	0	0	0	0	0	0	0	0	0	0	0	0	0	0	0	0	0	0	0	0	0	0	0	0	0
hsa-mir-302b	1	0	0	0	0	0	0	0	0	0	0	0	0	0	1	0	0	0	0	0	0	0	1	0	0	0	0	0	0	0	0	0	0	0	0	0	0	0	0	0	0	0	0	0	0	0	0	0	0
hsa-mir-302a	1	0	0	0	0	0	0	0	0	0	0	0	0	0	0	0	0	1	2	0	0	0	2	0	0	0	0	0	0	1	0	0	0	0	0	0	0	0	0	0	0	0	0	0	0	0	0	0	0
hsa-mir-4428	0	0	0	0	0	0	0	0	0	0	0	0	0	0	0	0	0	0	0	0	0	0	0	0	0	0	0	0	0	0	0	0	0	0	0	0	0	0	0	0	0	0	0	0	0	0	0	0	0
hsa-mir-4429	0	0	0	0	0	0	0	0	0	0	1	1	0	0	0	2	0	1	0	0	0	0	0	0	1	0	0	0	0	0	1	0	0	0	0	0	0	0	0	0	0	0	0	0	0	0	0	0	0
hsa-mir-4422	0	3	0	0	1	0	0	0	0	0	0	0	0	0	0	0	0	1	0	0	0	0	0	1	0	2	0	0	0	0	0	0	0	0	0	0	0	0	0	0	0	0	0	0	0	0	0	0	0
hsa-mir-4423	0	1	0	0	15	0	0	2	0	9	1	0	0	8	0	1	0	0	0	0	0	0	0	0	1	0	0	0	1	3	0	0	1	0	1	1	1	0	0	0	0	2	0	1	0	0	0	2	2
hsa-mir-4420	0	0	0	1	0	0	0	1	0	2	0	0	0	0	0	0	0	0	0	0	0	0	0	0	0	2	0	0	0	1	0	0	0	0	0	0	0	0	0	0	0	0	0	0	0	0	0	0	0
hsa-mir-4421	0	2	0	0	0	0	0	0	0	1	0	0	0	0	0	0	0	0	0	0	0	0	0	0	0	0	0	0	0	0	0	0	0	0	1	0	0	0	0	0	0	0	0	0	0	0	0	0	2
hsa-mir-4426	0	0	0	0	0	0	0	0	0	0	1	0	0	0	0	0	0	0	0	0	0	0	0	0	0	0	0	0	0	0	0	0	0	0	0	0	0	0	0	0	0	0	0	0	0	0	0	0	0
hsa-mir-4427	0	0	0	0	0	0	0	0	0	0	0	0	0	0	0	0	0	0	0	0	0	0	0	0	0	0	1	0	0	0	0	0	0	0	0	0	0	0	0	0	0	0	0	0	0	0	0	0	0
hsa-mir-4424	0	1	0	0	1	0	0	0	0	2	0	1	2	1	2	1	0	2	0	2	0	0	0	0	0	3	0	1	0	0	0	0	1	1	0	0	0	0	0	0	0	0	0	0	0	0	0	1	0
hsa-mir-4425	0	0	0	1	0	1	0	0	0	0	0	0	0	0	0	1	0	0	0	1	0	1	1	0	0	0	0	0	0	0	0	0	0	0	0	0	1	0	0	0	0	0	0	1	1	0	0	0	0
hsa-mir-1255b-2	0	0	0	0	0	0	0	0	0	0	0	0	0	0	0	0	0	0	0	0	0	0	0	0	0	0	0	0	0	0	0	0	0	0	0	0	0	0	0	0	0	0	0	0	0	0	0	0	0
hsa-mir-1255b-1	0	0	0	0	0	0	0	0	0	0	0	0	0	0	0	0	0	0	0	0	0	0	0	0	0	0	0	0	0	0	0	0	0	0	0	0	0	0	0	0	0	0	0	0	0	0	0	0	0
hsa-mir-3680-2	2	0	3	3	0	1	0	1	1	1	1	0	4	1	0	2	0	0	0	1	0	0	0	0	0	5	2	0	1	1	0	0	1	1	0	0	2	1	0	0	0	0	0	0	0	1	1	1	1
hsa-mir-548aa-2	0	0	0	0	0	0	0	0	0	0	0	0	0	0	0	0	0	1	0	0	0	0	0	0	0	0	0	0	0	0	0	0	0	0	0	0	0	0	0	0	0	0	0	0	0	0	0	0	0
hsa-mir-548aa-1	0	0	0	0	0	0	0	0	0	0	0	0	0	0	0	0	0	0	0	0	0	0	0	0	0	0	0	0	0	0	0	0	0	0	0	0	0	0	0	0	0	0	0	0	0	0	0	0	0
hsa-mir-3680-1	2	2	9	1	0	1	0	2	2	1	3	2	5	2	0	0	0	1	2	5	0	2	0	4	4	6	0	2	1	2	0	0	1	2	1	1	1	1	0	6	6	0	0	1	0	0	1	1	0
hsa-mir-92a-1	40741	39612	62686	29295	14319	49528	29777	28343	42600	48993	48433	17333	43934	33526	28582	6456	22334	18563	22528	44088	36471	14703	58815	39444	17658	92286	21815	28754	25002	22293	17465	13990	62854	15739	35309	28510	25276	41339	8201	71780	23496	26628	15936	29872	21630	34807	26162	35328	30094
hsa-mir-92a-2	38675	37186	59931	26865	12678	46911	28030	27441	38812	45819	46538	16286	40990	31065	26531	6400	19487	17498	20327	40608	32681	14310	56247	37375	16705	84594	19556	26113	23751	20414	16914	13255	57259	14563	33441	25909	23878	38027	7664	65431	22282	23295	14984	26111	20351	32595	24012	33756	28254
hsa-mir-26b	5235	1791	5189	2445	5150	2474	3844	1313	3534	2831	2060	1133	9373	2028	1706	1350	3276	3388	5329	1522	2948	2018	1894	4545	1662	11886	2187	2640	6859	2427	1093	3205	3304	1502	1716	2889	2012	1600	1276	6126	1455	3947	2121	5875	1728	1330	1544	8162	4651
hsa-mir-4280	0	0	0	0	0	0	0	0	0	0	0	0	0	0	0	0	0	0	0	0	0	0	0	0	0	0	0	0	0	0	0	0	0	0	0	0	0	0	0	0	0	0	0	0	1	0	0	0	0
hsa-mir-8071-1	0	0	0	0	0	0	0	0	0	0	0	0	0	0	0	0	0	0	0	0	0	0	0	0	0	0	0	0	0	0	0	0	0	0	0	0	0	0	0	0	0	0	0	0	0	0	0	0	0
hsa-mir-8071-2	0	0	0	0	0	0	0	0	0	0	0	0	0	0	0	0	0	0	0	0	0	0	0	0	0	0	0	0	0	0	0	0	0	0	0	0	0	0	0	0	0	0	0	0	0	0	0	0	0
hsa-mir-7852	0	0	0	0	0	0	0	0	0	0	0	0	0	0	0	0	1	0	0	0	1	0	0	0	0	0	0	0	0	0	0	0	0	0	0	0	0	0	0	0	0	0	0	0	0	0	0	0	0
hsa-mir-7853	0	0	0	0	0	0	0	0	0	0	0	0	0	0	0	0	0	0	0	0	0	0	0	0	0	0	0	0	0	0	0	0	0	0	0	0	0	0	0	0	0	0	0	0	0	0	0	0	0
hsa-mir-7850	0	1	3	0	0	0	0	6	0	3	4	0	0	0	0	5	0	0	0	2	2	0	0	0	3	6	0	0	1	0	0	1	0	6	0	0	0	2	0	7	4	0	0	1	1	2	2	2	0
hsa-mir-7851	0	0	0	0	0	0	0	2	0	0	1	0	0	0	0	0	0	0	0	0	0	0	0	0	0	0	0	0	0	0	0	0	0	0	0	0	0	0	0	0	1	0	0	0	0	0	0	0	0
hsa-mir-7856	0	0	0	0	0	0	0	0	0	0	0	0	0	0	0	0	0	0	0	0	0	0	0	0	0	0	0	0	0	0	0	0	0	0	0	0	0	0	0	0	0	0	0	0	0	0	0	0	0
hsa-mir-7854	14	1	0	0	1	2	1	0	2	0	3	6	5	5	0	1	2	0	0	4	4	4	1	0	2	12	1	0	1	0	3	1	1	3	8	8	2	5	1	8	1	4	1	2	1	2	3	4	3
hsa-mir-7855	0	0	0	0	0	0	0	0	0	0	0	0	0	0	0	0	0	2	1	0	0	0	0	0	0	0	0	0	0	1	0	0	0	0	0	0	0	0	0	0	0	0	0	0	0	0	0	0	0
hsa-mir-513a-2	0	0	0	0	0	0	0	0	0	0	0	0	0	0	0	0	0	0	0	0	0	0	0	0	0	0	0	12	0	0	0	0	0	0	0	0	0	0	0	0	0	0	0	0	0	0	2	0	0
hsa-mir-513a-1	0	0	0	0	0	0	0	0	0	0	0	0	0	0	0	0	0	0	0	0	0	0	0	0	0	0	0	10	0	1	0	0	0	0	0	0	0	0	0	0	0	0	0	0	0	0	0	2	0
hsa-mir-2467	1	0	0	0	0	0	0	1	1	0	0	3	1	0	0	0	0	0	0	1	0	0	0	0	1	1	0	0	0	0	1	0	0	0	0	0	0	0	0	0	1	0	0	0	0	0	0	0	0
hsa-mir-3158-2	1	1	5	0	1	1	0	0	1	1	0	0	3	0	0	2	0	1	0	0	0	0	0	0	1	12	1	0	0	1	2	0	0	2	1	1	0	0	0	0	0	0	0	1	1	4	0	0	3
hsa-mir-3158-1	0	0	6	0	0	0	0	2	1	0	1	1	1	0	1	1	0	0	0	2	1	1	1	0	2	2	0	0	7	5	3	1	0	2	0	2	0	1	0	0	2	1	1	0	0	3	0	1	0
hsa-mir-9-1	318	621	885	950	622	3514	16953	179	647	15666	5711	1550	287	587	11723	157	594	686	739	90	92443	597	4053	608	6937	2381	1203	435	393	267	1172	361	25484	3642	1415	954	222	853	1243	1274	210	1478	2133	454	248	9106	3217	34530	1154
hsa-mir-9-3	306	591	883	883	617	3435	16699	160	622	15798	5591	1675	336	615	11867	147	592	692	762	99	93287	569	3954	631	7025	2322	1229	415	388	285	1148	376	25451	3738	1368	892	216	886	1247	1315	221	1504	2145	443	247	9193	3259	34479	1178
hsa-mir-9-2	310	550	929	979	571	3415	16833	171	728	15748	5558	1615	288	574	11811	149	626	655	729	89	92802	646	3966	637	7080	2418	1181	438	377	287	1189	373	25384	3787	1392	868	210	871	1303	1293	196	1519	2169	486	232	9202	3335	34487	1112
hsa-mir-548ag-1	0	0	0	0	0	0	0	0	0	0	0	0	0	0	0	0	0	0	0	0	0	0	0	0	0	0	0	0	0	0	0	0	0	0	0	0	0	0	0	0	0	0	0	0	0	0	0	0	0
hsa-mir-548ag-2	0	0	1	2	0	0	0	0	0	0	3	0	0	0	0	0	0	3	1	0	0	0	0	0	0	1	0	2	0	0	0	0	2	0	0	0	0	3	0	0	1	0	0	0	0	0	0	0	0
hsa-mir-548i-4	0	0	0	0	0	0	0	0	0	0	0	0	0	0	0	0	0	0	0	0	0	0	0	0	0	0	0	0	0	0	0	0	0	0	0	0	0	0	0	0	0	0	0	0	0	0	0	0	0
hsa-mir-548i-3	0	0	0	0	0	0	0	0	0	0	0	0	0	0	0	0	0	0	0	0	0	0	0	0	0	0	0	0	0	0	0	0	0	0	0	0	0	0	0	0	0	0	0	0	0	0	0	0	0
hsa-mir-548i-2	0	0	0	0	0	0	0	0	0	0	0	0	0	0	0	0	0	0	0	0	0	0	0	0	0	0	0	0	0	0	0	0	0	0	0	0	0	0	0	0	0	0	0	0	0	0	0	0	0
hsa-mir-548i-1	0	0	0	0	0	0	0	0	0	0	0	0	0	0	0	0	0	0	0	0	0	0	0	0	0	0	0	0	0	0	0	0	0	0	0	0	0	0	0	0	0	0	0	0	0	0	0	0	0
hsa-mir-887	25	8	10	11	31	14	32	11	24	11	15	0	59	21	5	7	20	19	63	3	9	3	14	3	2	68	8	17	10	10	4	12	16	8	10	6	20	22	4	13	10	30	1	17	3	3	7	56	32
hsa-mir-885	0	9	3	0	1	4	4	1	3	154	1	2	2	1	1	0	11	25	47	2	0	0	1	0	0	5	3	1	0	2	0	1	4	2	0	1	2	1	3	1	8	1	0	9	0	0	0	4	9
hsa-mir-889	77	20	263	50	80	83	48	77	131	43	333	53	89	49	32	65	82	313	171	193	128	59	42	17	69	363	22	21	69	251	34	109	216	25	125	29	76	146	25	23	117	227	11	76	53	45	132	291	413
hsa-mir-888	0	0	0	0	10	0	0	0	0	0	1	0	0	0	0	0	0	0	1	0	0	0	0	0	0	0	0	0	0	1	0	0	0	0	1	0	0	0	0	0	0	0	0	0	1	0	0	0	0
hsa-mir-769	187	103	164	52	45	179	119	76	120	216	324	88	154	81	106	76	47	104	83	74	100	163	243	84	311	399	40	68	111	156	61	102	94	151	97	75	85	498	57	282	93	98	54	67	53	150	68	192	206
hsa-mir-1469	0	0	0	0	0	0	0	0	0	0	0	0	0	0	0	0	0	0	0	0	0	0	0	0	0	0	0	0	0	0	0	0	0	0	0	0	0	0	0	0	0	0	0	0	0	0	0	0	0
hsa-mir-1468	14	34	8	9	18	10	2	10	24	50	119	3	10	10	13	14	22	46	33	6	48	7	13	10	6	31	3	5	14	14	3	9	25	5	5	2	9	8	12	20	12	7	3	7	7	14	4	30	33
hsa-mir-6499	63	24	67	16	8	40	56	17	45	14	69	46	38	34	6	5	32	1	25	40	28	43	79	44	86	145	12	17	58	32	13	16	18	0	124	46	35	171	8	64	17	47	11	26	14	21	15	62	12
hsa-mir-6819	0	0	0	0	0	0	0	1	0	0	0	0	3	0	0	0	0	0	0	1	1	0	0	0	0	2	0	0	0	0	0	0	0	0	0	0	0	0	0	0	0	0	0	0	0	0	0	1	0
hsa-mir-6818	0	1	2	0	1	0	1	1	0	1	1	0	2	2	1	1	1	0	0	2	1	0	1	0	0	0	0	0	1	1	0	0	0	0	4	0	0	1	0	1	0	0	0	0	1	1	0	0	1
hsa-mir-668	0	0	0	0	1	0	0	0	1	0	1	0	0	0	0	1	0	0	0	1	0	1	0	0	0	1	0	0	0	0	0	0	1	2	2	0	0	0	0	1	0	0	0	0	0	0	0	0	2
hsa-mir-6811	0	0	0	0	0	0	0	0	0	0	0	0	0	0	0	0	0	0	0	0	0	0	0	0	0	0	0	0	0	0	0	0	0	0	0	0	0	0	0	0	0	0	0	0	0	0	0	0	0
hsa-mir-766	92	72	55	23	14	58	37	70	56	66	93	19	62	56	32	42	24	15	10	31	25	27	15	48	28	254	25	11	31	29	15	38	29	88	34	27	82	81	14	46	16	34	5	43	28	40	18	81	107
hsa-mir-665	0	3	3	0	1	4	2	2	0	0	2	1	2	1	3	0	1	11	4	4	1	2	0	0	0	8	2	0	3	4	1	2	1	0	4	0	0	3	2	0	1	3	0	2	2	1	2	13	7
hsa-mir-6812	1	0	1	0	0	2	0	0	0	1	1	1	0	0	0	0	0	0	0	0	0	0	0	0	0	1	0	0	0	0	1	0	0	0	0	1	3	0	0	0	0	1	0	0	0	0	0	1	0
hsa-mir-6815	0	3	3	1	0	3	2	2	2	4	11	0	1	0	0	0	3	1	0	0	0	0	0	1	0	2	1	1	0	1	2	3	1	1	0	0	0	0	1	3	0	4	0	1	0	0	0	7	2
hsa-mir-3130-1	3	31	27	14	1	21	9	16	3	6	27	30	14	7	10	8	0	36	5	12	10	85	14	7	0	32	7	2	6	36	25	5	8	24	11	4	37	5	9	7	16	3	6	15	36	21	22	21	34
hsa-mir-661	0	0	0	0	0	0	0	0	0	0	0	0	0	0	0	0	0	0	0	0	0	1	0	0	0	0	0	0	0	0	0	0	0	0	0	0	0	0	0	0	0	0	0	0	0	0	0	0	0
hsa-mir-660	144	316	150	129	291	157	196	90	305	237	422	78	346	339	251	59	358	413	687	116	425	97	167	88	319	486	146	222	255	265	27	86	444	170	324	241	239	141	40	751	145	313	112	288	87	111	150	439	655
hsa-mir-2681	0	0	0	0	2	0	0	0	0	0	0	0	0	0	2	0	0	2	1	0	0	0	0	0	0	0	0	0	3	2	0	0	0	0	0	0	0	0	0	0	0	0	0	0	0	0	0	0	0
hsa-mir-2682	0	0	3	0	0	0	0	8	0	1	1	0	0	0	0	1	0	0	0	0	0	0	0	0	5	2	0	0	0	2	0	0	0	3	0	0	0	0	0	0	0	1	0	0	0	0	0	6	0
hsa-mir-1263	0	0	0	0	0	0	0	0	0	0	0	0	0	0	0	0	0	0	0	0	0	0	0	0	0	0	0	0	0	0	0	0	0	0	0	0	0	0	0	0	0	0	0	0	0	0	0	0	0
hsa-mir-1262	9	5	12	7	1	3	4	1	5	6	13	2	16	2	1	5	6	8	5	5	10	5	1	3	3	30	4	0	1	10	7	2	12	2	11	5	6	0	2	2	7	4	1	7	5	2	8	4	6
hsa-mir-1261	0	0	0	0	0	0	0	0	0	0	0	0	0	0	0	0	0	0	0	0	0	0	0	0	0	0	0	0	0	0	0	0	0	0	0	0	0	0	0	0	0	0	0	0	0	0	0	0	0
hsa-mir-1267	0	0	0	0	0	0	0	0	0	0	0	0	0	0	0	0	0	0	0	0	0	0	0	0	0	0	0	0	0	0	0	0	0	0	0	0	0	0	0	0	0	0	0	0	0	0	0	0	0
hsa-mir-1266	32	5	10	13	84	53	34	4	5	15	61	15	10	12	13	3	7	36	27	12	122	18	14	9	4	96	2	27	5	58	1	3	13	3	47	6	9	10	6	79	11	5	14	5	0	62	10	23	25
hsa-mir-1265	0	0	0	0	0	0	0	0	0	0	0	0	0	0	0	0	0	0	0	0	0	0	0	0	0	0	0	0	0	0	0	0	0	0	0	0	0	0	0	0	0	0	0	0	0	0	0	0	0
hsa-mir-1264	0	0	0	0	0	0	0	0	0	0	0	0	0	0	0	0	0	0	0	0	0	0	0	0	0	0	0	0	0	0	0	0	0	0	0	0	0	0	0	0	0	0	0	0	0	0	0	0	0
hsa-mir-101-2	8023	78834	22737	11078	12685	27728	10908	13074	10435	17359	12966	10679	18593	8983	19088	10131	28760	87898	48240	3265	23869	45543	13627	4456	19295	35643	6806	6008	11947	24139	7100	6039	24579	30719	7840	6325	12642	12209	14768	12856	37592	7240	4446	19683	9796	19389	15915	45999	61801
hsa-mir-101-1	7812	78302	22320	10959	12255	27561	10801	12963	10264	17206	12800	10791	18123	8748	18745	10140	28632	86538	46984	3337	23011	45354	13508	4315	18914	34496	6644	5831	11863	23662	7077	5899	24293	30848	7910	6109	12716	12099	14793	12555	37074	7336	4522	19392	9852	19249	15823	45250	60871
hsa-mir-514b	0	0	0	0	0	0	1	0	0	0	0	0	1	0	0	0	1	0	0	0	1	0	2	0	0	4	0	36	0	0	0	0	0	0	0	0	0	0	0	2	0	0	0	0	0	0	5	10	0
hsa-mir-128-1	753	380	640	241	128	684	357	613	444	1159	1041	458	1171	453	386	293	388	4250	3056	386	477	586	639	189	1144	632	204	188	402	746	197	366	600	409	398	145	505	532	205	889	1667	316	158	608	328	1068	600	898	846
hsa-mir-128-2	512	286	442	151	70	438	267	437	299	846	789	329	660	280	292	172	228	2845	1629	236	334	436	451	128	954	402	145	124	241	598	137	215	395	362	260	91	421	428	126	541	1121	169	98	410	238	876	470	632	623
hsa-mir-27a	35107	10629	50958	24249	9211	69921	25407	27802	32757	26428	41130	49451	50622	29425	12855	9967	10176	39479	20607	31754	16100	29524	15130	15242	43540	47162	16868	27775	32099	31799	47557	24825	35859	28843	15443	19731	31352	15243	7093	71889	30025	25804	12133	58332	18261	20043	34760	129731	53174
hsa-mir-19b-2	223	208	389	476	342	328	386	141	1195	387	252	125	441	427	316	125	269	130	545	431	614	139	303	175	119	959	371	883	319	163	122	183	860	87	342	517	188	194	89	1636	122	511	349	569	126	160	187	376	207
hsa-mir-19b-1	295	256	518	558	350	406	385	197	1271	402	341	149	498	511	369	130	313	157	622	479	687	135	321	227	135	1003	449	949	340	221	188	174	925	108	409	497	197	192	88	1822	185	596	403	631	162	172	220	427	253
hsa-mir-4303	0	0	0	0	0	0	0	0	0	0	0	0	0	0	0	0	0	0	0	0	0	0	0	0	0	0	0	0	0	0	0	0	0	0	0	0	0	0	0	0	0	0	0	0	0	0	0	0	0
hsa-mir-4302	0	0	0	0	0	0	0	0	0	0	0	0	0	0	0	0	0	0	0	0	0	0	0	0	0	0	0	0	0	0	0	0	0	0	0	0	0	0	0	0	0	0	0	0	0	0	0	0	0
hsa-mir-4301	0	0	0	0	0	0	0	0	0	0	0	0	0	0	0	0	0	0	0	0	0	0	0	0	0	0	0	0	0	0	0	0	0	0	0	0	0	0	0	0	0	0	0	0	0	0	0	0	0
hsa-mir-4300	0	0	0	0	0	0	0	0	0	0	0	0	0	0	0	0	0	0	0	0	0	0	0	0	0	0	0	0	0	0	0	0	0	0	0	0	0	0	0	0	0	0	0	0	0	0	0	0	0
hsa-mir-4307	0	0	0	0	0	0	0	0	0	0	0	0	0	0	0	0	0	0	0	0	0	0	0	0	0	0	0	0	0	0	0	0	0	0	0	0	0	0	0	0	0	0	0	0	0	0	0	0	0
hsa-mir-4306	0	0	0	0	0	0	0	0	0	0	0	2	2	0	0	0	0	1	0	0	0	0	0	0	1	1	0	0	0	5	0	0	0	0	0	0	1	1	0	0	0	0	0	1	0	0	0	2	0
hsa-mir-4305	0	0	0	0	0	0	0	0	0	0	0	0	0	0	0	0	0	0	0	0	0	0	0	0	0	0	0	0	0	0	0	0	0	0	0	0	0	0	0	0	0	0	0	0	0	0	0	0	0
hsa-mir-4304	0	0	0	0	0	0	0	0	0	0	0	0	0	0	0	0	0	0	0	0	0	0	0	0	0	0	0	0	0	0	0	0	0	0	0	0	0	0	0	0	0	0	0	0	0	0	0	0	0
hsa-mir-4309	0	0	0	0	0	0	0	0	0	0	0	0	0	0	0	0	0	0	0	0	0	0	0	0	0	0	0	0	0	0	0	0	0	0	0	0	0	0	0	0	0	0	0	0	0	0	0	0	0
hsa-mir-4308	0	0	0	0	0	0	0	0	0	0	0	0	0	0	0	0	0	0	0	0	0	0	0	0	0	0	0	0	0	0	0	0	0	0	0	0	0	0	0	0	0	0	0	0	0	0	0	0	0
hsa-mir-3648-2	0	0	0	0	0	0	0	0	0	0	0	0	0	0	0	0	0	0	0	0	0	0	0	0	0	0	0	0	0	0	0	0	0	0	0	0	0	0	0	0	0	0	0	0	0	0	0	0	0
hsa-mir-3648-1	0	0	0	0	0	0	0	0	0	0	0	0	0	0	0	0	0	0	0	0	0	0	0	0	0	0	0	0	0	0	0	0	0	0	0	0	0	0	0	0	0	0	0	0	0	0	0	0	0
hsa-mir-6076	0	0	0	0	0	0	0	0	0	0	0	0	0	0	0	0	0	0	0	0	0	0	0	0	0	0	0	0	0	0	0	0	0	0	0	0	0	0	0	0	0	0	0	0	0	0	0	0	0
hsa-mir-409	119	25	304	56	120	122	57	120	160	37	535	71	234	114	49	163	138	221	138	234	106	80	76	58	59	702	58	57	130	440	74	226	186	29	395	38	99	448	56	52	120	418	29	78	38	80	193	784	551
hsa-mir-4761	0	0	0	0	0	0	0	0	0	0	0	0	0	0	0	0	0	0	0	0	0	0	0	0	0	0	0	0	0	0	0	0	0	0	0	0	0	0	0	0	0	0	0	0	0	0	0	0	0
hsa-mir-4760	5	0	2	0	0	0	0	0	0	5	0	0	0	0	0	0	0	0	0	1	0	0	0	0	0	0	1	1	0	1	0	0	0	0	0	0	0	0	0	0	2	0	0	0	2	0	0	0	0
hsa-mir-4763	1	0	0	3	0	1	0	1	2	0	2	0	0	1	1	1	1	0	1	2	0	0	0	2	0	3	2	1	0	1	3	1	0	0	4	0	4	1	0	5	1	0	0	0	0	1	0	7	1
hsa-mir-4762	4	1	3	2	0	0	0	0	4	1	1	0	2	2	2	0	0	3	3	3	2	5	0	0	3	4	0	2	5	0	0	1	3	1	1	1	1	5	0	2	0	0	0	1	1	0	1	1	3
hsa-mir-4765	0	0	0	0	0	0	1	0	0	0	0	0	0	0	0	1	0	0	0	0	0	0	0	0	0	0	0	0	0	0	0	0	1	0	0	0	0	0	0	0	0	0	0	0	0	0	0	2	0
hsa-mir-4764	0	0	0	0	0	0	0	0	0	0	1	0	0	0	0	0	0	0	0	0	0	0	0	0	0	0	0	0	0	0	0	0	0	0	0	0	0	0	0	0	0	0	0	0	0	0	0	0	0
hsa-mir-4767	1	0	1	0	0	0	0	0	0	0	0	0	0	0	0	0	1	0	0	1	0	2	0	0	0	0	0	0	0	0	0	0	0	0	0	0	1	0	0	0	0	0	0	0	0	0	0	1	2
hsa-mir-4766	11	1	4	0	0	3	2	3	4	4	10	1	7	2	3	5	2	0	0	9	0	2	1	3	0	10	3	1	5	0	1	2	0	2	3	1	4	0	1	14	0	3	1	1	0	2	2	3	2
hsa-mir-4769	0	0	0	0	0	0	0	0	0	0	0	0	0	0	0	0	0	0	0	0	0	0	0	0	0	0	0	0	0	0	0	0	0	0	0	0	0	1	0	0	0	0	0	0	0	0	0	0	0
hsa-mir-4768	0	0	1	2	0	0	0	1	0	0	1	0	0	1	0	1	0	0	0	3	1	0	1	3	1	0	0	1	0	1	0	1	1	0	0	1	0	0	1	1	1	2	0	0	0	0	0	1	2
hsa-mir-4479	3	0	5	1	0	0	3	1	1	1	1	2	0	0	0	0	1	0	0	0	0	2	1	0	0	3	0	0	0	0	1	0	0	1	0	0	1	1	0	0	1	0	0	1	0	0	1	0	0
hsa-mir-6075	0	0	0	0	0	0	0	0	0	0	0	0	0	0	0	0	0	0	0	0	0	0	0	0	0	0	0	0	0	0	0	0	0	0	0	0	0	0	0	0	0	0	0	0	0	0	0	0	0
hsa-mir-4478	0	0	1	0	0	0	0	0	0	0	0	1	0	0	0	0	0	0	0	0	0	1	0	0	1	0	0	0	0	1	0	0	0	0	1	0	0	0	0	0	0	0	0	0	0	0	0	0	0
hsa-mir-4540	0	0	0	0	0	0	0	0	0	0	0	0	0	0	0	0	0	0	0	0	0	0	0	0	0	0	0	0	0	0	0	0	0	0	0	0	0	0	0	0	0	0	0	0	0	0	0	0	0
hsa-mir-4789	0	0	0	0	0	0	0	0	0	0	0	0	0	0	1	0	0	0	0	0	0	0	0	0	0	0	0	0	0	0	0	0	0	0	0	0	0	0	0	0	0	1	0	0	0	0	0	0	0
hsa-mir-4788	33	0	12	3	0	6	0	8	4	2	0	0	2	3	1	2	0	0	0	3	12	6	0	28	16	10	0	0	2	3	3	11	9	18	2	2	0	3	0	2	11	0	0	1	3	1	1	0	2
hsa-mir-4787	2	0	4	1	1	4	1	0	0	4	1	2	5	0	7	0	5	4	4	2	4	0	3	1	0	0	3	1	4	3	0	2	3	1	1	1	1	0	0	0	0	0	0	1	0	10	2	4	1
hsa-mir-4786	6	0	10	5	0	6	1	6	0	2	3	6	4	1	6	5	0	13	10	5	3	8	23	2	4	9	1	0	4	9	4	3	1	11	2	1	4	6	0	6	8	3	1	2	3	2	6	8	8
hsa-mir-4785	2	2	0	0	0	1	1	1	0	2	2	0	0	0	0	0	1	2	1	0	0	4	2	0	2	0	1	1	1	1	3	3	1	2	2	1	0	3	1	1	1	2	1	1	0	1	0	3	3
hsa-mir-4784	1	2	3	0	1	0	2	0	2	1	2	0	2	2	1	4	0	1	0	2	2	1	4	0	5	13	3	0	0	0	1	3	1	0	1	0	2	2	1	4	1	0	1	0	0	3	2	1	1
hsa-mir-4783	0	0	0	0	0	0	0	0	0	0	0	0	0	0	0	0	0	0	0	0	0	0	1	0	0	0	0	0	0	0	0	0	0	0	0	0	1	0	0	0	0	0	0	0	0	0	0	0	0
hsa-mir-4782	0	0	0	0	0	1	0	1	1	0	0	0	0	0	0	0	1	1	0	0	0	1	0	0	0	2	0	0	0	0	0	1	0	0	0	0	1	1	0	0	0	0	0	1	0	0	0	0	0
hsa-mir-365b	1246	184	1402	190	448	858	361	415	1831	454	426	172	961	1069	166	225	470	1003	1172	1346	368	180	181	652	254	3933	434	867	828	459	430	806	402	588	606	825	720	902	129	1509	407	1082	400	921	638	159	245	731	480
hsa-mir-4780	0	0	0	0	0	0	0	0	0	0	0	0	0	0	0	0	0	0	0	0	0	0	0	0	0	0	0	0	0	2	0	0	0	0	0	0	0	0	0	0	0	0	0	0	0	0	0	0	0
hsa-mir-378b	0	1	0	0	0	0	1	1	0	0	4	3	1	0	0	0	0	15	2	0	1	1	0	1	0	0	0	0	2	0	0	0	0	0	0	0	0	0	0	0	0	0	0	0	0	0	0	0	0
hsa-mir-378c	18	38	54	28	30	25	17	35	24	21	37	96	74	11	11	17	50	2119	692	6	73	67	36	29	36	79	15	16	25	104	15	19	48	23	15	15	37	31	19	25	178	8	13	41	39	30	18	25	40
hsa-mir-4656	0	0	0	0	0	0	0	0	0	0	0	0	0	0	0	0	0	0	0	0	0	0	0	0	0	0	0	0	0	0	0	0	1	0	0	0	0	0	0	0	0	0	0	0	0	0	0	0	0
hsa-mir-378a	3272	4124	9820	4367	1740	2904	3217	3296	1694	7190	12177	14973	8477	1734	2924	952	10810	195862	65668	2797	12944	7086	4853	3792	4894	10626	1572	2316	9877	7072	2964	3522	7182	2740	5143	3352	2602	5038	1549	4117	15582	1392	1098	3133	4506	5705	3262	2956	4128
hsa-mir-378f	0	0	1	0	0	0	0	1	0	0	1	2	0	0	0	1	3	39	5	0	1	2	0	2	0	1	0	0	0	3	0	1	1	0	0	0	1	2	0	0	2	0	3	1	0	1	0	0	1
hsa-mir-378g	0	0	0	0	1	0	0	0	0	0	0	0	0	0	0	0	0	0	2	0	0	0	0	0	0	1	0	0	0	0	0	0	0	0	0	0	0	0	0	0	0	0	0	0	0	0	0	1	0
hsa-mir-378e	0	0	0	0	0	0	0	0	0	0	0	0	0	0	0	0	0	1	0	0	0	1	0	0	0	0	0	0	0	0	0	0	0	0	0	0	0	0	0	0	0	0	0	0	1	0	0	0	0
hsa-mir-378j	0	0	0	0	0	0	0	1	0	0	1	1	0	0	0	0	0	1	0	0	0	0	0	0	0	1	0	0	0	0	0	1	0	0	0	0	0	0	0	0	0	0	0	0	0	0	0	0	0
hsa-mir-378h	0	0	0	0	0	0	0	0	0	0	0	0	0	0	0	0	0	1	0	0	0	0	0	0	0	0	0	0	0	0	0	1	0	0	0	0	0	0	0	0	0	0	0	0	0	0	0	0	0
hsa-mir-378i	0	0	2	0	0	1	0	4	0	0	1	0	1	0	0	0	1	9	8	0	0	2	0	0	0	3	0	1	2	0	0	0	0	0	0	0	0	2	2	0	3	0	2	0	0	0	0	0	0
hsa-mir-4471	0	0	0	0	0	2	0	0	0	0	0	0	0	0	0	0	0	0	0	0	0	0	0	0	0	0	0	0	0	0	0	0	0	0	0	0	0	0	0	0	0	0	0	0	0	0	0	0	0
hsa-mir-27b	10697	21580	27875	11255	12427	25079	66743	12349	11123	20295	22763	57256	26196	15253	19435	4850	16402	53948	29988	12886	24407	34872	11580	11069	22866	53607	7933	7505	19945	26174	14347	30317	45094	16298	13438	17017	16198	22033	8214	64654	15692	24697	14488	29292	6347	15734	47275	48626	43059
hsa-mir-3619	0	0	2	1	1	10	1	4	5	0	17	0	5	2	0	1	2	0	0	2	0	0	0	2	0	2	3	0	3	0	0	3	0	1	3	1	5	0	0	6	1	1	0	1	1	2	2	2	5
hsa-mir-3135a	0	0	0	0	0	0	0	0	0	0	0	0	0	0	0	0	0	0	1	0	0	1	0	0	0	0	0	0	0	1	0	0	0	0	0	0	0	0	0	0	0	0	0	0	0	0	0	0	2
hsa-mir-3135b	0	0	0	0	0	0	0	0	0	0	0	0	0	0	0	0	0	0	0	0	0	0	0	0	0	0	0	0	0	0	0	0	0	0	0	0	0	0	0	0	0	0	0	0	0	0	0	0	0
hsa-mir-3529	0	0	0	0	0	0	0	0	0	0	0	0	0	0	0	0	0	1	0	0	0	0	0	1	0	0	0	0	0	0	0	0	0	0	1	0	0	0	0	0	0	0	0	0	0	0	0	0	0
hsa-mir-4651	0	1	0	0	0	5	0	0	0	0	0	1	1	0	1	0	0	0	0	0	0	0	0	0	1	0	0	0	1	0	0	0	0	1	1	1	0	0	0	0	0	0	0	1	0	0	0	0	1
hsa-mir-3658	0	0	0	0	0	0	0	0	0	0	0	0	0	0	0	0	0	0	0	0	0	0	0	0	0	0	0	0	0	0	0	0	1	0	0	0	0	0	0	0	0	0	0	1	0	0	0	2	0
hsa-mir-3659	0	0	0	0	0	1	0	0	1	2	1	0	0	0	0	0	0	0	0	3	0	0	0	1	1	0	1	0	5	0	0	2	0	0	2	1	0	0	1	3	1	0	1	0	1	0	0	1	0
hsa-mir-3654	1	0	0	0	1	1	0	0	1	0	2	0	0	1	0	0	0	3	0	0	1	1	3	1	4	7	0	1	0	0	1	0	0	4	0	0	0	0	0	0	0	0	0	0	0	2	1	0	0
hsa-mir-3655	4	8	1	0	0	0	1	1	0	1	3	1	0	1	0	1	0	0	1	0	1	1	1	1	0	2	0	0	0	0	1	1	1	1	0	1	1	1	0	0	0	0	0	1	1	1	1	0	0
hsa-mir-3656	0	0	0	0	0	1	0	0	0	0	0	1	0	0	1	0	0	1	0	0	0	0	0	0	0	0	0	0	0	0	1	0	0	0	0	0	0	0	1	0	0	0	0	0	0	0	1	2	0
hsa-mir-3657	0	0	0	0	0	0	0	0	0	0	1	0	0	0	0	0	0	0	0	0	0	0	0	0	0	0	0	0	0	0	0	0	0	0	0	0	0	0	0	0	0	0	0	0	0	0	0	0	0
hsa-mir-3650	0	0	0	0	0	0	1	0	1	0	0	0	0	0	0	0	0	0	0	0	0	0	0	0	0	0	0	0	0	0	0	0	0	0	0	0	0	0	0	0	0	0	0	0	0	0	0	0	0
hsa-mir-3651	13	13	0	11	3	24	5	2	24	4	16	1	38	8	6	18	4	0	8	1	21	1	4	26	7	14	8	14	7	0	2	11	3	3	11	4	7	2	3	40	2	10	12	9	0	3	2	36	1
hsa-mir-3652	10	7	12	3	0	1	7	3	6	10	16	11	2	4	5	10	4	10	0	2	12	13	5	6	7	33	0	2	13	4	4	2	5	5	3	1	5	9	2	13	12	2	0	3	12	3	5	10	2
hsa-mir-3653	27	103	7	27	27	43	16	12	65	7	37	8	168	28	12	71	28	29	37	2	65	13	11	131	12	87	33	52	14	12	6	15	23	6	23	34	13	19	29	61	9	32	27	27	12	17	12	85	16
hsa-mir-323b	17	7	31	8	3	48	4	14	9	11	216	1	28	15	6	41	10	13	0	80	11	6	2	11	7	94	4	11	13	5	6	43	24	5	36	3	35	39	9	5	0	11	1	22	2	11	17	146	72
hsa-mir-4434	0	0	5	0	0	0	0	0	2	1	0	1	1	0	0	2	0	0	2	1	0	1	1	3	0	5	0	0	1	0	1	0	0	0	0	1	1	0	3	1	0	0	0	0	4	0	0	1	1
hsa-mir-4437	0	0	0	0	0	0	0	0	0	0	0	0	0	0	0	0	0	0	0	0	0	0	0	0	0	0	0	0	0	0	0	0	0	0	0	0	0	0	0	0	0	0	0	0	0	0	0	0	0
hsa-mir-323a	11	4	41	5	15	20	6	21	27	10	97	3	45	8	4	28	22	9	8	89	18	4	8	11	4	104	11	6	20	14	4	53	25	12	38	3	23	43	3	10	10	63	2	21	6	2	15	106	88
hsa-mir-4431	0	0	0	0	1	0	0	0	2	0	0	0	0	0	0	0	0	1	0	2	0	0	0	0	41	0	0	0	0	3	0	0	0	0	0	0	0	0	0	0	0	1	0	0	2	0	0	0	4
hsa-mir-4430	0	0	0	0	0	0	0	0	0	0	0	0	0	0	0	0	0	0	0	0	0	0	0	0	0	0	0	0	0	0	0	0	0	0	0	0	0	0	0	0	0	0	0	0	0	0	0	0	0
hsa-mir-4432	0	0	0	0	0	0	0	0	0	0	0	0	0	0	0	0	0	0	0	0	0	0	0	0	0	0	0	0	0	0	0	0	0	0	0	0	0	0	0	0	0	0	0	0	0	0	0	0	0
hsa-mir-133a-1	945	2	1758	6	77	21	25	2065	1114	3	10	3	9416	334	7	2151	5985	95856	85842	172	171	6	8	1	18	41	150	106	44	130	29	1576	18	4	10	46	626	52	1538	960	8771	20	130	6727	1283	140	26	32	695
hsa-mir-133a-2	829	3	1615	2	40	22	14	1564	979	4	4	3	8378	263	6	1798	5699	80001	83226	140	206	6	5	0	3	47	160	48	13	96	14	1346	22	16	12	32	464	45	1464	948	7693	13	105	6112	1085	115	16	26	662
hsa-mir-4439	0	0	0	0	0	0	0	0	0	0	0	0	0	0	0	0	0	0	0	0	0	0	0	0	0	0	0	0	0	0	0	0	0	0	1	0	0	0	0	0	0	0	0	0	0	0	0	0	0
hsa-mir-4438	0	0	0	0	0	0	0	0	0	0	0	0	0	0	0	0	1	0	0	0	0	0	0	0	0	0	0	0	0	0	0	0	0	0	0	0	0	0	0	0	0	0	0	0	0	0	0	0	0
hsa-mir-3937	1	0	0	0	0	0	0	0	0	0	0	0	0	0	0	0	0	0	1	0	1	0	0	0	0	0	0	0	0	0	0	0	0	0	0	0	0	0	0	0	0	0	0	0	0	0	0	119	0
hsa-mir-1539	1	0	0	0	0	0	1	0	0	1	0	0	0	0	0	0	0	0	0	0	0	1	0	0	0	1	0	0	0	0	0	0	0	0	0	0	0	0	0	0	0	0	0	0	0	0	0	0	0
hsa-mir-6760	0	0	0	0	0	0	0	0	0	0	0	0	0	0	0	0	0	0	0	0	0	0	0	0	0	0	0	0	0	0	0	0	0	0	0	0	0	0	0	0	0	0	0	0	0	0	0	0	0
hsa-mir-548o	1	4	7	1	2	1	1	1	0	4	0	0	3	1	1	1	0	1	0	0	1	2	2	1	2	4	2	0	2	1	1	7	3	2	2	1	1	3	1	2	2	1	0	0	1	6	0	3	2
hsa-mir-892c	0	0	0	0	0	0	0	0	0	0	0	0	0	0	0	0	0	0	0	0	0	0	0	0	0	0	0	0	0	0	0	0	0	0	0	0	0	0	0	0	0	0	0	0	0	0	0	0	0
hsa-mir-892b	0	0	0	0	2	0	0	0	0	1	0	0	0	0	0	0	0	0	0	0	0	0	0	0	0	0	0	0	0	0	0	0	0	0	0	0	0	0	0	0	0	0	0	0	0	0	0	0	0
hsa-mir-892a	0	0	0	0	13	0	0	0	0	3	0	0	0	0	0	0	0	0	0	1	0	1	0	0	0	2	0	0	0	5	0	0	0	0	0	0	0	0	0	0	0	0	0	0	0	0	0	0	4
hsa-mir-548n	0	0	2	0	0	0	0	0	0	1	0	1	0	2	0	0	0	0	0	0	0	0	0	0	0	0	0	0	3	2	0	0	0	0	0	0	0	0	0	1	0	0	0	0	0	0	0	0	0
hsa-mir-548m	0	0	0	0	0	0	0	0	0	0	0	0	0	0	0	0	0	0	0	0	0	0	0	0	0	0	0	0	0	0	0	0	0	0	0	0	0	0	0	0	0	0	0	0	0	0	0	0	0
hsa-mir-548l	3	0	0	0	0	1	0	0	1	0	0	0	2	0	0	0	1	1	0	2	2	0	1	0	1	1	0	0	2	0	1	0	1	0	1	0	0	5	0	0	0	0	0	0	0	0	0	0	0
hsa-mir-498	1	2	0	1	1	0	0	0	2	0	2	0	0	0	0	0	0	0	0	0	0	0	0	0	0	0	0	0	0	0	1	0	1	0	0	1	4	0	0	2	0	0	0	1	0	0	0	4	0
hsa-mir-124-1	0	0	0	0	0	0	0	1	0	0	0	0	0	0	0	0	0	1	0	0	0	0	0	0	0	0	0	0	0	0	0	1	0	0	0	0	0	0	0	0	0	0	0	0	0	1	0	2	3
hsa-mir-124-3	0	0	0	0	0	0	0	0	0	0	0	0	0	0	0	0	0	0	0	0	0	0	0	0	0	1	0	0	0	0	0	0	0	0	0	0	0	0	1	2	0	0	0	0	0	1	0	3	0
hsa-mir-124-2	0	0	0	0	0	1	0	0	0	0	0	0	0	0	0	0	0	0	1	0	0	0	0	0	0	0	0	0	0	0	0	1	0	0	0	0	0	0	0	2	0	0	0	1	0	1	0	3	2
hsa-mir-548g	0	0	0	0	0	0	0	0	0	0	0	0	0	0	0	0	0	0	0	0	0	0	0	0	0	0	0	0	0	0	0	0	0	0	0	0	0	0	0	0	0	0	0	0	0	0	0	0	0
hsa-mir-5009	2	1	0	0	0	0	1	0	0	0	1	0	0	0	0	0	0	0	0	1	0	0	1	0	0	0	0	1	0	2	0	0	0	0	0	0	0	0	0	0	1	0	0	0	0	0	0	1	1
hsa-mir-1184-3	0	0	0	0	0	0	0	0	0	0	0	0	0	0	0	0	0	0	0	0	0	0	0	0	0	0	0	0	0	0	0	0	0	0	0	0	0	0	0	0	0	0	0	0	0	0	0	0	0
hsa-mir-1184-2	0	0	0	0	0	0	0	0	0	0	0	0	0	0	0	0	0	0	0	0	0	0	0	0	0	0	0	0	0	0	0	0	0	0	0	0	0	0	0	0	0	0	0	0	0	0	0	0	0
hsa-mir-1184-1	0	0	0	0	0	0	0	0	0	0	0	0	0	0	0	0	0	0	0	0	0	0	0	0	0	0	0	0	0	0	0	0	0	0	0	0	0	0	0	0	0	0	0	0	0	0	0	0	0
hsa-mir-497	37	134	46	32	100	147	224	58	60	40	46	20	85	35	59	74	69	158	98	13	69	43	60	26	22	182	25	46	49	85	8	72	82	15	50	17	67	98	29	53	55	62	15	57	30	29	43	152	255
hsa-mir-301b	96	6	15	2	1	8	9	8	15	18	79	3	24	33	14	9	3	0	2	7	15	6	10	7	16	16	1	9	28	0	1	2	6	9	14	3	8	3	4	31	2	5	9	10	1	14	2	23	10
hsa-mir-190b	9	4	1	0	22	3	0	1	4	2	1	0	4	0	0	2	1	4	12	0	1	0	0	0	2	3	3	2	2	1	1	5	5	1	0	0	3	10	0	11	0	4	4	5	0	1	1	12	3
hsa-mir-301a	144	51	116	34	20	121	43	23	276	97	125	12	209	257	71	56	24	9	18	74	114	52	122	45	101	222	23	72	83	13	22	55	38	55	165	66	65	30	21	416	17	78	90	89	8	26	28	174	69
hsa-mir-548b	0	2	3	1	23	4	3	2	2	21	3	1	5	2	2	1	6	5	1	0	3	4	13	1	4	1	4	0	1	1	0	1	4	0	0	0	2	3	1	1	4	0	0	1	2	4	0	5	5
hsa-mir-492	1	0	0	0	0	0	2	0	0	0	0	1	0	0	0	0	0	0	0	0	2	0	3	0	2	0	0	0	0	0	0	0	1	0	0	0	0	0	0	0	0	0	0	0	0	0	2	2	0
hsa-mir-516b-2	0	0	2	1	0	1	2	0	4	0	3	0	6	1	0	0	0	0	1	0	1	0	0	0	0	0	0	0	0	3	1	0	3	0	0	0	9	0	0	5	0	2	0	8	0	0	0	1	0
hsa-mir-516b-1	1	1	4	0	3	4	0	1	1	0	4	0	2	0	0	2	2	0	3	0	7	0	0	1	1	1	0	1	1	3	0	0	3	0	0	0	3	0	0	3	1	3	0	9	1	0	0	6	0
hsa-mir-493	80	15	170	39	53	60	12	87	59	14	197	47	119	40	26	31	45	381	333	143	25	42	59	18	41	633	28	29	53	185	22	196	101	5	186	23	54	205	18	33	48	180	8	46	14	22	123	280	227
hsa-mir-487b	11	4	37	6	28	29	9	40	16	7	84	5	33	11	11	22	30	162	107	42	16	21	21	8	16	87	6	10	17	43	7	42	26	7	39	8	21	84	8	2	36	50	3	15	15	8	24	107	143
hsa-mir-98	740	133	772	87	102	172	290	187	334	155	335	238	517	469	139	102	156	285	225	115	309	489	204	246	835	1172	115	228	372	350	101	255	253	172	497	206	145	462	85	847	233	202	166	145	186	238	351	409	280
hsa-mir-6796	0	0	1	0	0	0	0	0	0	0	0	1	1	1	0	0	0	0	0	0	0	0	0	0	0	0	1	0	0	0	0	0	0	0	0	0	0	0	0	1	0	0	0	1	1	0	0	0	0
hsa-mir-6797	5	1	2	1	0	0	0	1	0	2	1	0	0	1	0	3	0	1	1	4	0	0	2	2	2	0	0	2	0	2	2	0	0	0	4	0	1	1	0	2	0	1	0	0	1	1	1	2	0
hsa-mir-6794	0	0	0	0	0	0	0	0	0	0	0	0	0	0	0	0	0	0	0	1	0	0	0	1	0	0	0	0	0	0	0	0	0	1	0	0	0	0	0	0	0	0	0	0	0	0	1	0	0
hsa-mir-6795	0	0	0	0	0	1	0	0	0	0	1	0	0	0	0	0	0	1	0	0	0	0	0	0	0	2	0	0	0	0	0	0	0	0	0	1	1	0	1	0	0	0	0	0	0	1	0	1	1
hsa-mir-6792	0	0	0	0	0	0	0	0	0	1	0	0	0	0	0	0	0	0	0	0	0	0	0	0	0	0	0	0	0	0	0	0	0	0	1	0	0	0	0	0	0	0	0	0	0	0	0	0	0
hsa-mir-6793	4	2	0	1	0	5	1	1	4	0	4	1	0	0	1	0	0	1	0	3	1	0	1	2	0	4	1	1	0	1	4	3	2	1	0	1	0	1	0	4	1	1	0	1	1	1	2	2	3
hsa-mir-6790	0	0	0	0	0	0	0	0	0	0	0	0	0	0	0	0	0	0	0	0	0	0	0	0	0	0	0	0	0	0	0	0	0	0	0	0	1	0	0	0	0	0	0	0	0	0	1	0	0
hsa-mir-6843	0	1	0	0	0	0	0	0	0	1	0	0	0	0	0	0	1	0	0	0	0	0	0	1	0	0	0	0	0	8	0	0	0	0	0	0	0	0	1	0	0	0	0	0	0	1	1	0	4
hsa-mir-6840	0	0	1	0	0	0	0	0	0	0	0	0	0	0	0	0	0	0	0	1	0	0	0	0	0	7	0	0	0	0	0	1	0	0	0	1	0	0	0	0	0	0	0	0	0	0	0	0	0
hsa-mir-6798	4	0	3	0	2	1	0	2	1	2	4	1	3	5	0	0	1	1	1	0	1	0	3	1	2	3	0	0	0	1	1	2	0	0	1	0	1	3	0	0	2	0	1	3	0	3	2	3	4
hsa-mir-6799	0	0	1	0	0	0	0	0	0	0	0	1	3	0	0	0	0	1	0	0	1	1	0	1	2	0	0	0	0	0	0	0	0	0	1	0	0	1	0	1	0	0	0	0	0	3	0	0	0
hsa-mir-6841	0	0	0	0	0	0	1	0	0	0	0	0	0	0	0	0	0	0	0	0	0	0	0	0	0	0	0	0	0	0	0	0	0	0	0	0	0	0	0	1	0	0	0	0	0	0	0	0	0
hsa-mir-513c	0	0	0	0	1	0	0	0	0	0	0	0	1	1	1	0	0	0	0	0	0	0	0	0	0	1	0	22	0	0	0	0	0	0	0	1	0	0	0	4	0	0	1	0	0	0	4	19	1
hsa-mir-9500	0	0	0	0	0	0	0	0	0	0	0	0	0	0	0	0	0	0	0	0	0	0	0	0	0	0	0	0	0	0	0	0	0	0	0	0	0	0	0	0	0	0	0	0	0	0	0	0	0
hsa-mir-6847	0	1	2	0	0	0	0	0	0	0	0	0	0	0	0	0	0	0	0	0	1	1	0	0	1	0	0	0	0	0	0	0	0	1	0	0	0	0	0	2	1	0	0	0	0	0	0	0	1
hsa-mir-890	0	0	0	0	0	0	0	0	0	0	0	0	0	0	0	0	0	0	0	0	0	0	0	0	0	0	0	0	0	0	0	0	0	0	0	0	0	0	0	0	0	0	0	0	0	0	0	0	0
hsa-mir-3907	0	0	0	0	0	0	0	0	0	0	0	0	0	0	0	0	0	0	0	0	0	0	0	0	0	0	0	0	0	0	0	0	0	0	0	0	0	0	0	0	0	0	0	0	0	0	0	0	0
hsa-mir-7849	0	0	0	0	0	0	0	0	0	0	0	0	0	0	0	0	0	0	1	0	0	0	1	1	0	0	0	0	0	0	0	0	0	0	0	0	0	0	0	0	0	0	0	0	0	0	0	0	0
hsa-mir-7848	0	0	1	0	0	0	0	0	0	0	0	0	1	0	0	0	0	1	0	0	0	0	0	0	0	0	0	0	0	0	0	0	1	0	0	0	0	1	0	0	0	0	0	0	0	0	1	0	0
hsa-mir-105-1	3099	0	0	1	3	1	1	2	3	5	2	7	9	673	342	1	5	9	17	1	11	9	227	24	797	1059	76	226	346	1	1	1	165	3	1717	0	404	24	1	2171	0	337	0	1	0	47	234	16	334
hsa-mir-7845	0	0	1	1	0	1	0	0	4	2	1	3	1	0	0	0	0	1	0	3	0	0	0	0	0	0	0	1	3	1	0	0	1	0	0	1	0	1	1	0	1	1	0	2	0	0	4	3	1
hsa-mir-7844	0	0	2	8	1	5	0	1	5	0	2	1	5	2	1	0	0	1	2	0	1	1	1	0	1	15	1	1	0	1	3	0	1	3	1	5	0	1	0	2	6	1	0	4	1	0	0	5	0
hsa-mir-7847	0	0	0	0	0	0	0	0	0	0	0	0	0	0	0	0	0	0	0	0	0	0	0	0	0	0	0	0	2	0	0	0	0	0	0	0	0	0	0	0	0	0	0	0	0	1	0	0	0
hsa-mir-6845	1	0	0	0	0	2	1	0	0	0	0	0	0	0	0	0	0	0	0	0	0	0	0	1	1	0	0	0	0	0	0	0	0	0	0	0	0	0	0	0	0	0	0	0	0	1	0	1	1
hsa-mir-7843	0	0	0	0	0	0	0	0	0	0	0	0	0	0	0	0	0	0	0	0	0	0	0	0	0	0	0	0	0	0	0	0	0	0	0	0	0	0	0	0	0	0	0	0	0	0	0	0	0
hsa-mir-7159	0	0	0	0	0	0	0	0	0	0	0	0	0	0	0	0	0	0	0	0	0	0	0	0	0	0	0	0	0	0	0	0	0	0	0	0	0	0	0	0	0	0	0	0	0	0	0	0	0
hsa-mir-7158	0	0	0	0	0	0	0	0	0	0	0	0	0	0	0	0	0	0	0	0	0	0	0	0	0	0	0	0	0	0	0	0	0	0	0	0	0	0	0	0	0	0	0	0	0	0	0	0	0
hsa-mir-7157	0	0	0	0	0	0	0	0	0	0	0	0	0	0	0	0	0	0	0	0	0	0	0	0	0	0	0	0	0	0	0	0	0	0	0	0	0	0	0	0	0	0	0	0	0	0	0	0	0
hsa-mir-7156	6	0	1	2	4	2	1	1	3	0	2	0	3	5	0	0	0	2	1	2	0	1	0	1	0	2	0	1	1	2	1	0	0	1	7	0	0	2	0	7	0	1	0	0	0	3	1	1	2
hsa-mir-7155	5	0	0	1	0	1	2	2	1	0	3	0	3	11	0	1	1	0	0	3	0	1	0	0	1	3	1	0	6	3	1	0	5	3	2	0	3	1	0	4	1	2	1	1	2	2	3	6	3
hsa-mir-7154	0	0	0	0	0	0	0	0	0	0	0	0	0	0	0	0	0	0	0	0	0	0	0	0	0	0	0	0	0	0	0	0	0	0	0	0	0	0	0	0	0	0	0	0	0	0	0	0	0
hsa-mir-7153	0	0	0	0	0	0	0	0	0	0	0	0	0	0	0	0	0	0	0	0	0	0	0	0	0	0	0	0	0	0	0	0	0	0	0	0	0	0	0	0	0	0	0	0	0	0	0	0	0
hsa-mir-7152	0	1	0	2	0	0	1	0	1	2	0	2	0	0	0	0	0	1	0	0	0	0	1	0	0	0	0	0	0	1	1	0	0	0	0	0	0	2	0	0	0	0	0	0	0	0	0	1	0
hsa-mir-7151	0	0	0	0	0	0	0	0	0	0	0	0	4	0	0	0	0	6	16	0	0	0	0	0	0	0	0	0	0	0	0	0	0	0	0	0	1	0	0	1	1	1	0	0	0	0	0	0	1
hsa-mir-7150	0	0	0	0	0	0	0	0	0	0	0	0	0	0	0	0	0	0	0	0	0	0	0	0	0	0	0	0	0	0	0	0	0	0	0	0	0	0	0	0	0	0	0	0	0	0	0	0	0
hsa-mir-1322	0	0	0	0	0	0	0	0	0	0	0	0	0	0	0	0	0	0	0	0	0	0	0	0	0	0	0	0	0	1	0	0	0	0	0	0	0	0	0	0	0	0	0	0	0	0	0	0	0
hsa-mir-1323	3	1	0	0	1	4	0	0	0	0	4	1	5	0	0	2	0	0	1	0	3	0	0	0	0	0	0	1	0	4	1	2	2	1	0	0	1	0	0	2	0	0	0	2	0	2	0	1	1
hsa-mir-1321	0	0	0	0	0	0	0	0	0	0	0	0	0	0	0	0	0	0	0	0	0	0	0	0	0	0	0	0	0	0	0	0	0	0	0	0	0	0	0	0	0	0	0	0	0	0	0	0	0
hsa-mir-1324	0	0	0	0	0	0	0	0	0	0	0	0	0	0	0	0	0	0	0	0	0	0	0	0	0	0	0	0	0	0	0	0	0	0	0	0	0	0	0	0	0	0	0	0	0	0	0	0	0
hsa-mir-675	266	140	200	21	69	77	24	154	80	8	203	9	2665	112	81	175	734	749	386	139	83	35	19	28	55	104	58	660	197	41	7	335	228	4	45	8	223	63	128	3889	432	30	75	1013	124	40	198	262	247
hsa-mir-676	2	3	0	0	4	0	0	0	1	5	15	2	1	2	1	0	8	7	16	1	6	2	8	1	4	11	0	2	0	3	0	2	1	1	3	2	0	4	3	2	3	1	0	0	4	5	4	32	8
hsa-mir-670	0	0	0	0	0	0	0	0	0	6	0	0	0	0	0	0	0	0	0	0	0	0	0	0	0	0	0	0	0	0	0	0	0	0	0	0	0	0	0	0	0	0	0	0	0	0	0	0	0
hsa-mir-671	118	26	102	33	28	41	28	16	126	40	155	71	90	89	42	32	23	28	35	43	59	23	24	47	63	210	34	26	35	54	24	55	60	18	90	35	42	59	39	167	37	102	4	54	17	52	21	163	52
hsa-mir-26a-2	5652	6569	7549	7763	5204	4942	3174	3089	4626	2554	3254	3818	9907	2131	2831	2193	4180	17804	7832	918	5209	6572	2016	5020	4085	13699	1936	2545	5074	13674	2378	3258	5120	2531	2340	2509	4305	4488	2232	6520	4975	3161	1582	6175	3809	4228	4501	13025	7983
hsa-mir-5096	0	0	0	0	0	0	0	0	0	0	0	0	0	0	0	0	0	0	0	0	0	0	0	0	0	0	0	0	0	0	0	0	0	0	0	0	0	0	0	0	0	0	0	0	0	0	0	0	0
hsa-mir-1256	4	0	0	0	0	0	0	0	1	0	0	0	2	0	0	1	0	0	0	2	0	0	0	0	0	0	0	0	0	0	0	0	1	0	0	0	0	0	0	4	1	0	1	1	0	1	0	1	0
hsa-mir-1257	0	0	0	0	0	0	0	0	0	0	0	0	0	0	0	0	0	0	0	0	0	0	0	0	0	0	0	0	0	0	0	0	2	0	0	0	0	0	0	0	1	0	0	0	0	0	1	0	0
hsa-mir-6778	0	0	0	0	0	0	0	0	0	0	0	0	0	0	0	0	0	0	0	0	0	0	0	0	0	0	0	0	0	0	0	0	0	0	0	0	0	0	0	1	0	0	0	0	0	2	0	0	0
hsa-mir-6779	2	0	3	0	0	1	0	0	0	1	1	0	0	1	0	0	0	0	0	0	0	3	0	0	0	3	0	0	0	0	0	0	0	0	0	0	0	0	0	0	0	0	1	0	1	0	0	1	0
hsa-mir-1250	2	0	3	0	0	1	0	0	0	2	5	0	1	0	0	0	0	1	0	1	0	2	0	0	1	4	1	0	2	3	0	0	0	0	0	0	1	0	0	0	1	0	0	0	0	1	0	0	1
hsa-mir-1251	0	0	0	0	2	0	0	0	0	1	0	0	0	0	0	0	5	0	8	0	0	0	0	0	0	1	0	0	0	1	0	0	2	0	0	0	0	0	2	0	0	0	1	0	0	0	0	0	4
hsa-mir-6774	0	3	0	1	0	1	0	0	0	0	0	0	0	0	0	0	0	0	1	0	1	0	0	0	0	0	0	0	0	0	0	0	0	0	0	0	1	0	0	0	0	0	0	2	0	0	0	0	2
hsa-mir-6775	0	0	1	0	0	0	0	0	0	0	0	0	1	2	0	0	0	0	0	0	0	1	0	4	0	0	0	0	0	0	0	0	0	0	4	0	0	0	0	1	0	0	0	0	0	1	1	0	1
hsa-mir-6776	0	0	1	0	0	0	0	0	0	0	0	0	1	1	1	0	0	0	0	0	0	0	0	1	0	0	0	0	0	0	0	0	0	0	0	0	0	0	0	1	0	0	0	0	0	0	0	0	0
hsa-mir-6777	2	2	7	0	0	9	3	1	0	1	7	4	2	1	2	0	0	4	0	2	2	9	5	1	5	2	1	2	3	3	0	0	2	1	3	0	0	1	0	1	0	0	0	2	0	2	1	2	3
hsa-mir-6771	1	1	0	0	0	0	0	0	0	0	0	0	0	0	0	0	0	0	0	1	0	0	0	0	0	0	0	0	0	1	0	0	0	0	0	0	0	0	0	0	0	0	0	1	0	0	0	0	0
hsa-mir-6772	2	0	1	0	0	3	0	3	0	0	0	0	1	0	0	0	0	0	0	0	0	0	0	0	0	2	0	1	2	0	0	0	0	0	1	0	2	1	0	0	2	0	0	0	0	1	0	0	3
hsa-mir-6773	1	0	1	0	0	0	0	0	0	0	3	1	1	0	0	0	0	0	1	0	2	1	0	1	0	0	0	1	0	0	0	0	0	0	2	0	0	2	0	0	1	0	0	0	0	0	0	0	0
hsa-mir-520a	4	8	12	1	6	14	0	2	5	1	22	3	5	2	1	4	1	3	15	5	9	0	0	0	1	9	1	0	0	16	4	0	14	8	0	0	5	1	1	10	2	3	2	16	3	0	0	16	1
hsa-mir-520c	6	2	2	0	0	1	0	0	10	0	6	0	10	0	0	7	0	0	0	0	8	0	0	0	0	7	6	2	0	6	0	4	2	0	0	0	4	0	0	18	0	2	0	4	2	0	0	6	2
hsa-mir-520b	24	14	8	0	10	20	2	4	14	4	38	0	20	12	0	16	2	2	8	6	18	2	0	0	0	26	6	2	0	12	2	8	20	26	0	0	10	0	0	36	0	2	0	14	2	2	0	26	6
hsa-mir-520e	1	1	2	0	0	0	0	0	0	0	4	0	1	0	0	0	0	0	0	2	0	0	0	0	0	4	0	0	0	1	0	3	0	0	0	0	3	1	0	3	0	1	1	4	0	0	1	0	0
hsa-mir-520d	5	1	7	0	2	1	0	1	1	1	8	0	0	0	0	2	1	0	1	0	4	1	0	0	0	3	0	0	1	1	0	1	0	6	0	0	2	1	0	4	2	0	0	4	0	1	0	2	2
hsa-mir-520g	10	8	6	0	2	10	0	0	12	0	4	0	10	0	1	0	2	0	1	1	10	0	0	0	2	2	2	0	0	12	1	0	6	0	0	1	4	0	0	16	0	12	0	6	0	0	0	6	0
hsa-mir-520f	8	0	8	1	1	3	1	0	9	0	4	3	4	1	1	4	0	3	1	2	14	0	0	1	0	6	1	0	1	3	4	3	2	1	0	0	4	0	0	8	1	9	2	7	4	1	0	6	6
hsa-mir-520h	8	4	6	0	2	10	0	0	4	0	4	0	4	0	0	0	2	0	0	0	4	0	0	0	2	2	2	0	0	4	0	0	2	0	0	0	8	0	0	4	0	6	0	8	0	0	0	6	0
hsa-mir-3929	2	0	0	0	0	0	0	0	0	0	0	0	0	0	0	1	0	0	0	1	0	0	0	0	2	3	0	0	0	0	0	0	0	6	2	0	0	1	0	1	0	0	0	0	0	0	0	2	0
hsa-mir-3689d-2	0	0	0	0	0	0	0	0	0	0	0	0	0	0	0	0	0	0	0	0	0	0	0	0	0	0	0	0	0	0	0	0	0	0	0	0	0	0	0	0	0	0	0	0	0	0	0	0	0
hsa-mir-3689d-1	0	0	0	0	0	0	0	0	0	0	0	0	0	0	0	0	0	0	0	0	0	0	0	0	0	0	0	0	0	0	0	0	0	0	0	0	0	0	0	0	0	0	0	0	0	0	0	0	0
hsa-mir-410	55	13	334	8	61	31	7	125	25	18	154	43	66	25	23	22	46	744	264	169	59	36	79	14	75	284	3	6	20	272	27	111	75	43	115	5	69	201	12	20	151	67	5	24	38	24	78	155	395
hsa-mir-411	73	6	123	7	13	56	10	80	31	13	109	27	141	15	18	39	65	1052	293	43	25	32	25	44	33	272	9	11	67	135	30	117	46	18	71	9	31	138	17	11	39	60	6	16	22	32	83	164	168
hsa-mir-412	5	1	12	17	7	13	18	6	76	21	163	22	49	27	15	26	47	16	52	74	6	2	25	10	4	41	3	3	9	112	4	8	6	13	10	22	6	149	8	32	40	196	0	3	12	2	6	43	31
hsa-mir-548h-2	0	0	0	0	0	0	0	0	0	0	0	0	0	0	0	0	0	0	0	0	0	0	0	0	0	0	0	0	0	0	0	0	0	0	0	0	0	0	0	0	0	0	0	0	0	0	0	0	0
hsa-mir-30a	106804	67244	77776	18763	130594	17041	54738	34025	54800	102472	51202	88376	60291	16311	22922	15900	77855	787087	419456	29177	87685	23651	10273	15545	43964	192213	15094	38752	22409	128331	49024	25463	55632	14484	39610	16683	15745	38805	40874	20229	74175	57189	9624	30624	21586	56463	17386	175950	163021
hsa-mir-30b	3634	1637	1942	2018	3670	3228	2909	2065	4093	1646	2139	1015	9170	2931	772	2391	1296	13277	4044	686	2172	1330	4245	2232	2752	5230	952	1182	5310	1868	955	3103	3101	2535	1429	1204	1839	3081	1001	3195	1403	2630	1901	3401	1075	1250	1377	6885	5007
hsa-mir-30d	38559	27338	37008	10426	24620	18667	17203	13846	18555	12905	20994	17394	42932	19015	12337	7265	26646	61139	56898	9809	36806	24046	34277	17981	32640	89529	6966	39427	23162	50365	4768	18331	31353	15308	24456	23387	12788	50736	8665	48807	18436	19935	10121	19155	9211	23625	11383	39219	29618
hsa-mir-30e	92775	126839	126297	58364	54846	93725	68029	30751	60783	62649	55383	52117	79902	49289	46590	31677	56195	335034	151828	44963	94355	104344	54222	54986	56857	210933	38277	36833	68122	87268	32199	45534	86716	35757	46410	27368	43963	71744	46333	107003	50469	51751	29078	64217	51567	73991	48877	137827	101996
hsa-mir-4436b-2	0	0	0	0	0	0	0	0	0	0	1	1	0	0	0	0	0	0	0	0	0	0	0	0	0	0	0	0	0	0	0	0	0	0	0	0	0	0	0	1	0	0	0	0	0	0	0	0	0
hsa-mir-4436b-1	0	0	0	0	0	0	0	0	0	0	0	0	2	0	0	0	0	0	0	1	0	0	0	0	2	0	0	0	0	0	0	0	0	0	0	2	0	0	0	2	0	0	0	0	0	0	0	0	0
hsa-mir-6715a	0	0	2	0	0	1	0	5	2	0	0	0	2	0	6	0	1	3	1	2	0	0	0	0	0	4	0	0	0	0	0	1	0	6	0	0	1	0	0	0	1	0	0	0	0	1	0	1	0
hsa-mir-6715b	0	0	0	0	0	0	0	0	0	0	0	0	0	0	0	0	0	0	1	0	0	0	0	0	0	0	0	0	0	0	0	0	0	0	0	0	0	0	0	1	0	0	0	0	0	1	0	0	0
hsa-mir-29b-1	5051	4838	1681	1372	4592	946	1004	917	3078	1552	1175	226	8064	1280	2749	1180	1404	1327	1763	624	5701	1820	1095	3448	496	6452	707	1078	1006	2356	206	1717	2597	317	1024	2252	2324	1034	2381	2447	1274	1904	214	4325	1377	1085	624	1778	3629
hsa-mir-29b-2	4958	5070	1595	1416	4827	1901	1043	499	3118	1584	651	486	4064	1260	2909	2579	886	1371	1972	640	3057	1918	527	1925	593	3396	748	1094	1085	2458	192	1759	2645	686	998	2341	1189	1067	1221	2485	679	1894	238	2147	712	1014	381	3524	3669
hsa-mir-300	0	0	0	0	0	0	0	0	0	0	0	0	0	0	0	0	0	0	0	0	0	0	0	0	0	0	0	0	0	0	0	0	0	0	0	0	0	0	0	0	0	0	0	0	0	0	0	0	0
hsa-mir-500a	2004	1642	2814	924	2892	900	2410	1010	2954	2380	5010	762	2330	3266	2030	706	2268	2450	5166	2364	3624	902	1432	1080	1516	7548	1644	3730	2980	2308	340	1452	3472	668	2910	2556	1454	1852	602	12760	790	3172	1070	1680	954	1700	1222	3599	3730
hsa-mir-3913-1	15	5	9	31	4	14	5	4	8	8	6	6	4	9	0	0	0	9	3	1	8	6	4	5	12	21	2	2	7	11	5	5	8	4	14	0	5	8	2	8	1	10	1	1	1	7	5	14	20
hsa-mir-3913-2	17	6	12	33	5	14	9	4	7	6	8	10	13	2	2	1	6	7	3	0	8	7	7	5	9	19	6	5	3	11	6	4	8	7	7	0	2	18	0	6	7	11	1	4	3	5	15	6	14
hsa-mir-5681a	0	0	0	0	0	0	0	0	0	0	0	0	0	0	0	0	0	0	0	0	0	0	0	0	0	0	0	0	0	0	0	0	0	0	0	0	0	0	0	0	0	0	0	0	0	0	0	0	0
hsa-mir-4330	0	0	0	0	0	0	0	0	0	0	0	0	0	0	0	0	0	0	0	0	0	0	0	0	0	0	0	0	0	0	0	0	0	0	0	0	0	0	0	0	0	0	0	0	0	0	0	0	0
hsa-mir-5681b	0	0	0	0	0	0	0	0	0	0	0	0	0	0	0	0	0	0	0	0	0	0	0	0	1	0	0	0	0	0	0	0	0	0	0	0	0	0	0	0	0	0	0	0	0	0	0	0	0
hsa-mir-3649	0	0	0	0	0	0	0	0	0	0	0	0	0	0	0	0	0	0	0	0	0	0	0	0	0	0	0	0	0	0	0	0	0	0	0	0	0	0	0	0	0	0	0	0	0	0	0	0	0
hsa-mir-3646	0	0	0	0	0	0	0	0	0	0	0	0	0	1	0	0	0	0	0	1	0	0	0	2	0	1	0	0	0	0	0	0	0	1	1	1	2	0	0	1	0	0	0	0	0	1	0	2	0
hsa-mir-4440	0	0	0	0	0	0	0	0	0	0	0	0	0	0	0	0	0	0	0	0	0	0	0	0	0	0	0	0	0	0	0	0	0	0	0	0	0	0	0	0	0	0	0	0	0	0	0	0	0
hsa-mir-4441	0	0	0	0	0	0	0	0	0	0	0	0	0	0	0	0	0	0	0	0	0	0	0	0	0	0	0	0	0	0	0	0	0	0	0	0	0	0	0	0	0	0	0	0	0	0	0	0	0
hsa-mir-4442	3	3	5	0	0	0	2	2	0	1	0	6	0	1	0	0	0	1	0	0	0	1	3	1	2	0	0	0	0	3	3	2	2	0	0	0	5	2	0	0	0	0	0	0	3	2	3	5	3
hsa-mir-4443	1	2	14	1	0	6	0	2	2	0	9	13	0	0	2	4	2	21	0	0	1	11	2	0	3	14	0	1	1	5	19	1	4	0	4	0	2	14	4	2	7	0	1	1	13	7	21	11	5
hsa-mir-4445	0	0	0	0	0	0	0	0	0	0	0	0	0	0	0	0	0	0	0	0	0	0	0	0	0	0	0	0	0	0	0	0	0	0	0	0	0	0	0	0	0	0	0	0	0	0	0	0	0
hsa-mir-4446	0	1	0	1	0	4	2	0	0	0	0	0	1	1	2	0	0	0	0	0	0	1	1	1	0	0	2	0	0	2	0	1	0	1	0	3	1	0	0	1	0	0	0	0	0	0	1	5	2
hsa-mir-4447	0	0	0	0	0	0	0	0	0	0	0	0	0	0	0	0	0	0	0	0	0	0	0	0	0	0	0	0	0	0	0	0	0	0	0	0	0	0	0	0	0	0	0	0	0	0	0	0	0
hsa-mir-4448	0	1	0	0	0	0	0	0	0	0	0	0	0	0	0	0	0	0	0	0	0	0	0	0	0	0	0	0	0	0	0	0	0	0	0	0	0	0	0	0	0	0	0	0	0	0	1	0	1
hsa-mir-4449	6	1	9	7	0	1	2	5	2	0	8	4	5	6	4	4	3	7	6	1	8	1	35	1	8	42	0	19	7	2	9	4	5	8	1	10	2	1	1	4	11	1	0	3	2	3	1	6	2
hsa-mir-4315-1	0	0	0	0	0	0	0	0	0	0	0	0	0	0	0	0	0	0	0	0	0	0	0	0	0	0	0	0	0	0	0	0	0	0	0	1	0	0	0	0	0	0	0	0	0	0	0	2	0
hsa-mir-486-1	699	189	355	276	89	189	44	641	483	465	217	155	2141	740	73	39	622	14619	7955	255	814	62	59	304	182	1696	67	327	330	2070	510	190	265	6660	143	209	295	77	85	2053	1459	282	51	1523	131	283	60	173	367
hsa-mir-486-2	671	194	334	281	84	171	40	660	484	454	187	174	1941	698	86	47	621	14481	7905	234	792	56	42	286	183	1620	84	305	343	2030	558	194	307	6662	149	199	287	64	66	2008	1546	307	52	1528	136	283	51	174	350
hsa-mir-17	13162	6467	13911	6009	2848	10652	6745	5210	17660	10576	7521	4277	13879	15078	5785	1760	4913	3177	7208	10216	12591	3628	11303	6766	6460	21775	4651	10235	5933	5787	3167	2606	13101	2667	12504	8492	5834	7261	1349	30688	6502	7086	7389	6915	3375	6435	5118	5771	5243
hsa-mir-521-1	0	1	7	0	0	1	0	0	0	0	1	0	0	1	0	1	0	1	0	0	0	1	0	0	0	8	0	0	0	2	3	0	1	5	0	0	3	0	0	0	0	0	0	0	0	0	0	3	0
hsa-mir-521-2	0	1	3	0	0	0	0	0	0	0	0	0	0	0	0	1	0	0	0	0	0	0	0	0	0	1	0	0	0	0	0	0	0	4	0	0	1	1	0	0	0	0	0	0	0	0	0	2	0
hsa-mir-219b	2	2	0	1	1	1	3	0	2	2	6	1	0	6	2	1	2	2	2	8	4	2	3	0	6	9	2	0	2	1	1	2	2	0	3	0	2	0	1	20	2	3	0	1	1	2	3	3	1
hsa-mir-891b	0	0	0	0	2	0	0	0	0	2	1	0	0	0	0	0	0	1	1	0	0	0	0	0	0	0	0	0	0	1	0	0	0	0	0	0	0	0	0	0	0	0	0	0	0	0	0	0	0
hsa-mir-939	13	2	10	2	1	18	1	5	7	1	13	8	5	7	5	6	5	5	5	4	2	11	8	4	1	25	0	4	4	9	7	13	5	5	7	1	2	10	2	6	6	5	3	5	3	5	6	14	4
hsa-mir-938	0	0	0	0	0	0	1	0	0	0	1	0	0	0	0	0	0	1	0	0	0	4	0	0	0	0	0	0	0	0	1	0	2	1	1	0	0	1	0	0	0	0	1	1	0	0	0	1	0
hsa-mir-933	0	0	2	1	0	0	0	0	0	0	2	0	1	0	0	0	0	0	0	0	0	0	0	0	0	0	0	0	0	0	0	0	0	0	1	0	0	0	0	0	0	0	0	0	0	0	0	0	0
hsa-mir-937	39	14	114	6	0	48	7	81	21	5	9	15	52	39	4	14	6	4	1	24	6	25	3	6	15	31	3	36	1	18	16	10	14	70	192	23	51	37	0	76	36	8	3	5	8	11	10	26	9
hsa-mir-936	5	0	0	3	0	0	0	0	0	1	0	0	0	1	0	0	0	0	0	0	0	0	0	0	3	1	0	1	3	1	1	1	0	0	0	1	1	0	0	0	1	0	0	1	0	0	0	0	0
hsa-mir-935	0	1	9	3	1	3	3	17	0	2	5	12	4	1	1	8	11	44	22	0	5	0	25	0	8	14	3	2	1	7	2	88	27	110	4	1	5	60	20	30	12	2	1	9	2	6	1	105	10
hsa-mir-934	5	0	4	0	3	0	1	0	0	0	4	11	2	2	22	0	6	1	2	41	2	11	20	1	47	13	0	0	1	22	1	0	20	4	4	8	3	3	3	15	4	0	5	0	16	6	4	12	5
hsa-mir-6781	3	2	0	0	1	0	0	3	1	0	1	0	1	0	4	1	0	0	0	0	0	0	4	0	0	3	1	0	2	0	0	0	0	2	1	0	3	1	1	3	1	1	0	1	0	1	0	4	0
hsa-mir-6783	6	2	6	0	0	3	1	0	3	5	4	0	1	6	4	2	1	0	1	3	4	1	1	1	3	15	0	1	1	0	0	3	0	1	2	1	0	2	1	5	1	1	1	1	2	1	0	1	1
hsa-mir-6782	0	0	0	0	1	0	0	0	0	2	0	0	0	0	0	0	0	0	1	0	0	0	0	0	0	0	0	0	0	0	1	0	0	0	0	0	0	1	0	0	0	0	0	1	0	0	0	0	0
hsa-mir-6785	1	0	0	0	0	0	0	0	0	0	0	0	1	0	0	0	0	1	0	0	1	0	0	0	0	1	1	0	0	0	0	0	0	1	0	0	0	0	0	0	0	0	0	1	0	0	0	0	0
hsa-mir-6784	0	0	0	0	0	0	0	2	0	0	0	0	0	0	0	0	0	0	0	0	1	0	0	0	0	0	0	0	0	0	0	0	0	1	0	0	0	0	0	1	0	0	2	0	0	0	0	0	0
hsa-mir-6787	0	0	0	0	0	1	0	0	1	0	2	2	0	0	1	0	0	0	0	0	0	0	0	0	0	4	0	0	1	0	1	1	0	1	2	0	0	1	0	1	0	0	0	0	0	0	0	0	1
hsa-mir-6786	0	0	0	0	0	0	0	0	1	0	0	0	0	0	1	0	2	0	0	0	0	0	0	0	0	2	0	0	0	0	0	0	0	0	0	1	0	0	0	0	0	1	0	0	0	0	0	1	0
hsa-mir-6789	0	0	0	0	0	1	0	1	0	0	0	0	1	0	0	0	0	0	0	1	0	0	0	0	0	0	0	0	0	0	0	0	0	0	0	0	0	0	0	0	1	0	0	0	0	0	0	0	0
hsa-mir-6788	2	1	0	0	0	0	0	1	1	0	1	0	3	0	0	0	0	0	0	1	0	0	0	0	0	2	0	0	0	1	0	0	0	0	0	0	0	1	0	1	0	0	0	0	0	0	0	1	1
hsa-mir-3922	15	5	10	5	1	7	5	4	16	7	3	3	5	8	1	2	1	5	2	7	5	0	2	3	5	23	8	4	1	7	6	10	2	5	8	4	13	10	1	10	1	7	4	1	2	1	2	9	15
hsa-mir-4666b	0	0	0	0	0	0	0	0	0	0	0	0	0	0	0	0	0	0	0	0	0	0	0	0	0	0	0	0	0	0	0	0	0	0	0	0	0	0	0	0	0	0	0	0	0	0	0	0	0
hsa-mir-4666a	0	1	2	0	0	1	1	0	0	0	0	0	0	0	0	0	0	0	0	0	0	0	0	0	0	1	0	0	0	0	0	0	1	0	0	0	1	0	0	0	0	0	0	0	0	0	0	1	0
hsa-mir-7162	0	0	0	0	0	0	0	0	0	0	0	0	0	0	0	0	0	0	0	0	0	0	0	0	0	0	0	0	0	0	0	0	0	0	0	0	0	0	0	0	0	0	0	0	0	0	0	0	0
hsa-mir-7160	0	0	0	0	0	0	0	0	0	0	0	0	0	0	0	0	0	0	0	0	0	0	0	0	0	0	0	0	0	0	0	0	0	0	0	0	0	0	0	0	0	0	0	0	0	0	0	0	0
hsa-mir-7161	0	0	0	0	0	0	0	0	0	0	0	0	0	0	1	0	0	0	0	0	0	0	0	0	1	1	0	0	0	0	0	0	0	0	0	0	0	1	0	0	0	0	0	0	1	1	0	2	0
hsa-mir-641	2	0	1	0	0	0	1	1	3	2	0	0	4	2	0	0	0	0	5	0	0	0	1	0	1	3	0	0	0	0	0	0	0	1	1	0	0	1	0	4	2	0	0	0	2	1	1	0	1
hsa-mir-640	0	0	0	0	0	0	0	0	0	0	0	0	0	0	0	0	0	0	0	0	0	0	0	0	0	0	0	0	0	0	0	0	0	0	0	0	0	0	0	0	0	0	0	0	0	0	0	0	0
hsa-mir-643	6	2	0	5	0	3	2	1	9	3	4	2	6	3	0	1	1	1	4	1	5	2	4	0	5	36	2	1	0	1	0	3	2	3	3	2	3	0	2	2	4	1	2	3	2	3	1	2	1
hsa-mir-645	0	0	0	0	0	0	0	0	0	0	0	0	0	0	0	0	0	0	0	0	0	0	0	0	0	1	0	0	0	0	0	0	0	0	0	0	0	0	0	0	0	0	0	0	0	0	0	0	0
hsa-mir-647	0	0	0	0	0	1	0	0	0	0	0	0	0	0	0	0	0	1	0	0	1	0	0	0	0	0	0	1	0	0	0	0	0	0	0	0	1	0	0	0	0	0	0	0	0	1	0	1	0
hsa-mir-646	0	0	0	0	0	0	0	0	0	0	0	0	0	0	0	0	0	0	0	0	0	0	0	0	0	0	0	0	0	0	0	0	0	0	0	0	0	0	0	0	0	0	0	0	0	0	0	0	0
hsa-mir-649	0	0	0	0	0	0	0	0	0	0	0	0	0	0	0	0	0	0	0	0	0	0	0	0	0	0	0	0	0	0	0	0	0	0	0	0	0	0	0	0	0	0	0	0	0	0	0	0	0
hsa-mir-648	0	0	0	0	0	0	0	0	0	0	0	0	0	0	0	0	0	0	0	0	0	0	0	0	0	0	0	0	0	0	0	0	0	0	0	0	0	0	0	0	0	0	0	0	0	0	0	0	0
hsa-mir-320c-1	6	5	6	2	7	5	4	3	5	2	0	5	3	2	1	3	9	1	3	3	1	2	2	4	2	6	2	2	0	7	1	2	3	1	4	3	3	2	1	3	4	3	0	2	2	3	6	2	4
hsa-mir-320c-2	1	0	1	1	0	1	1	1	4	1	0	3	0	0	0	0	0	2	3	1	2	1	3	1	1	7	1	2	1	2	1	2	1	1	0	0	1	3	1	0	0	0	0	2	1	3	1	6	2
hsa-mir-6165	0	0	0	0	0	0	0	0	0	0	0	0	0	0	0	0	0	0	0	0	0	0	0	0	0	0	0	0	0	0	0	0	0	0	0	0	0	0	0	0	0	0	0	0	0	0	0	0	0
hsa-mir-1537	1	1	6	1	0	4	0	1	1	3	0	0	8	2	1	2	0	0	1	1	0	1	0	2	0	9	4	0	1	0	0	1	2	1	0	0	5	0	2	5	1	2	1	3	0	1	0	5	1
hsa-mir-1243	0	0	0	0	0	0	0	0	0	0	0	0	1	0	0	0	0	2	1	0	0	0	0	0	0	0	0	0	0	1	0	0	0	0	0	0	0	0	0	0	0	1	0	0	0	0	0	2	0
hsa-mir-1247	10	165	1391	316	164	3151	25	413	1037	255	155	181	570	277	62	104	114	1825	419	971	28	229	238	14	38	3383	97	4	29	954	7	1949	91	51	29	59	919	322	98	15	442	220	336	1520	357	91	109	1360	275
hsa-mir-6768	0	0	1	0	0	0	0	0	0	0	0	0	0	0	0	0	0	0	0	0	0	0	0	0	0	4	0	0	0	0	0	0	0	0	0	0	0	0	0	0	0	0	0	0	0	0	0	0	0
hsa-mir-1249	10	15	9	8	10	3	5	29	15	25	71	18	8	8	9	8	8	13	5	15	14	10	9	8	11	23	10	10	9	11	5	13	13	2	12	4	8	19	7	16	1	28	3	11	7	12	9	80	24
hsa-mir-6766	1	0	4	0	1	0	0	1	0	0	2	0	0	0	0	1	2	0	0	0	1	0	0	0	0	6	2	1	0	0	0	2	0	1	0	1	1	1	0	1	1	3	0	0	0	0	0	3	1
hsa-mir-6765	1	0	1	0	0	0	0	0	0	0	1	0	0	0	0	1	0	0	0	0	0	3	0	0	0	0	0	0	0	0	0	0	0	0	0	0	0	0	0	2	0	0	0	0	0	0	0	0	0
hsa-mir-6764	0	0	2	0	0	1	0	1	0	1	5	0	0	1	1	0	1	1	0	0	0	1	3	0	2	2	0	0	0	0	1	0	0	2	1	0	4	1	0	0	2	1	0	0	1	0	1	4	1
hsa-mir-6763	0	0	0	0	0	1	0	0	0	4	3	4	0	0	0	0	0	0	1	0	0	1	1	0	0	1	1	0	0	2	1	1	1	1	0	0	1	0	0	1	1	0	0	1	1	0	0	1	0
hsa-mir-6762	0	0	2	0	0	0	0	0	0	0	0	0	0	0	0	1	0	1	0	0	0	0	0	0	0	4	0	1	0	1	0	0	0	0	1	0	1	0	0	1	0	0	0	0	0	0	0	0	1
hsa-mir-6761	3	5	3	1	0	5	13	1	5	10	5	8	3	1	1	1	4	10	3	2	2	1	2	2	2	12	0	1	2	5	1	9	2	3	8	1	5	4	2	3	4	1	4	4	1	4	0	6	3
hsa-mir-1538	6	2	2	0	0	4	0	1	3	1	1	1	4	5	0	0	4	0	3	0	3	3	4	0	0	0	3	0	2	0	1	0	0	0	1	1	2	2	2	2	1	1	0	0	0	2	1	0	1
hsa-mir-1972-1	0	0	0	0	0	0	0	0	0	0	0	0	0	0	0	0	0	0	0	0	0	0	0	0	0	0	0	0	0	0	0	0	0	0	0	0	0	0	0	0	0	0	0	0	0	0	0	0	0
hsa-mir-1972-2	0	0	0	0	0	0	0	0	0	0	0	0	0	0	0	0	0	0	0	0	0	0	0	0	0	0	0	0	0	0	0	0	0	0	0	0	0	0	0	0	0	0	0	0	0	0	0	0	0
hsa-mir-5090	1	2	2	1	0	1	1	0	1	0	0	0	0	0	0	1	0	4	0	0	0	6	0	1	0	11	1	0	1	0	0	0	1	2	0	1	3	0	0	1	4	0	0	1	0	0	0	3	4
hsa-mir-5091	5	3	1	2	0	1	1	3	0	1	2	7	3	0	0	4	0	6	0	1	0	20	0	1	2	8	0	0	1	7	3	0	4	1	0	0	3	1	2	0	4	2	0	0	7	4	4	3	8
hsa-mir-5092	1	0	7	0	0	0	0	3	1	0	5	1	0	1	0	0	0	0	0	0	0	2	0	0	6	2	0	0	0	1	0	0	5	0	0	0	0	0	1	1	1	0	0	1	0	2	0	4	0
hsa-mir-5093	0	0	0	0	0	0	0	0	0	0	0	0	0	0	0	0	0	0	0	0	0	0	0	0	0	0	0	0	0	0	0	0	0	0	0	0	0	0	0	0	0	0	0	0	0	0	0	0	0
hsa-mir-5094	0	0	0	1	0	1	0	0	1	0	2	0	0	1	0	0	0	0	0	1	0	0	0	0	5	5	0	0	1	0	0	0	0	0	0	2	0	0	0	0	0	1	0	0	0	0	1	0	0
hsa-mir-5095	0	0	0	0	0	0	0	0	0	0	0	0	0	0	0	0	0	0	0	0	0	0	0	0	0	0	0	0	0	0	0	0	0	0	0	0	0	0	0	0	0	0	0	0	0	0	0	0	0
hsa-mir-26a-1	5399	6472	7684	7763	5296	4869	3104	2949	4506	2433	3309	3653	9912	2024	2775	2270	4169	17445	7777	905	5225	6540	2012	4789	4164	13581	1901	2442	5074	13800	2213	3264	5220	2492	2423	2656	4421	4501	2250	6447	4858	3194	1697	6362	3694	4091	4625	12909	7907
hsa-mir-6810	0	0	0	0	1	0	2	0	1	0	0	0	0	0	0	0	0	0	0	0	0	0	0	0	0	2	1	0	1	0	0	0	0	0	0	1	0	1	0	0	0	0	0	0	0	0	0	2	0
hsa-mir-6813	0	0	1	0	0	2	1	2	0	3	1	0	1	1	0	0	0	0	0	0	0	0	0	0	0	2	0	0	0	0	1	2	0	0	3	0	1	1	0	0	2	0	0	0	1	0	0	0	2
hsa-mir-105-2	3205	0	4	0	3	3	3	2	2	4	1	14	3	682	318	0	3	5	29	2	15	7	220	18	820	1101	74	197	366	1	0	0	164	4	1756	0	406	18	0	2218	1	340	1	0	0	47	241	14	325
hsa-mir-662	0	0	0	0	0	2	0	0	0	1	0	1	0	0	0	0	0	0	0	0	0	0	0	0	2	0	0	0	0	0	0	0	1	1	0	0	0	2	0	0	0	0	0	0	0	0	0	0	0
hsa-mir-429	569	303	500	408	3582	274	1229	214	619	920	1092	205	1315	424	276	73	442	4	142	520	1204	774	492	305	841	347	247	349	848	987	173	172	950	230	463	294	161	667	193	2542	167	508	272	196	367	436	712	514	695
hsa-mir-376a-1	8	0	22	1	11	7	1	6	7	1	16	2	23	2	3	9	7	33	40	25	9	2	3	1	1	32	5	2	12	6	4	36	6	1	14	1	5	16	0	8	5	24	4	4	3	0	5	45	22
hsa-mir-376a-2	4	0	14	0	3	0	0	4	5	0	7	1	13	1	0	6	2	27	25	24	4	1	1	1	3	18	3	0	12	3	1	36	0	1	6	1	5	4	0	3	4	15	0	5	1	1	4	17	11
hsa-mir-6817	2	0	0	0	1	0	0	0	0	0	0	0	0	0	0	1	0	0	0	0	0	1	0	0	0	0	0	0	0	1	0	0	0	1	0	0	0	0	0	1	0	0	0	1	1	0	0	0	0
hsa-mir-421	133	2	34	17	4	10	3	29	19	20	22	23	46	39	15	13	4	26	9	8	15	23	49	34	58	142	5	10	26	34	9	22	19	20	38	10	24	17	4	88	24	5	17	20	13	21	19	53	14
hsa-mir-423	1837	477	924	607	539	762	1047	389	1545	703	1380	706	1648	1377	716	374	678	509	744	783	1308	742	732	1156	540	2987	603	741	982	1108	292	647	1025	434	1161	807	636	1044	291	1971	377	790	183	744	383	778	714	1340	795
hsa-mir-6816	0	0	0	0	0	1	0	0	0	0	0	0	0	1	0	0	0	0	0	0	0	0	0	0	0	0	0	0	0	0	0	0	0	1	0	0	1	0	0	1	0	0	0	0	0	0	0	0	0
hsa-mir-425	2065	629	1891	654	1415	651	1060	744	2918	508	783	310	3048	1182	1208	1165	1072	590	1403	342	2333	416	1029	3061	1444	9414	1040	4080	2698	850	303	864	675	1145	1457	1615	712	1130	558	6417	371	1210	2220	1427	571	643	865	2640	737
hsa-mir-424	8013	148	3815	184	82	835	170	882	2204	349	490	199	2553	944	152	759	52	247	155	153	280	164	212	460	524	3928	302	233	637	132	447	797	281	431	526	128	892	458	163	588	538	406	161	1009	459	156	336	612	602
hsa-mir-4315-2	0	0	0	0	0	0	0	0	0	0	0	0	0	0	0	0	0	0	0	0	0	1	0	0	0	0	0	0	0	0	0	0	0	0	0	0	0	0	0	0	0	0	0	0	0	0	1	2	0
hsa-mir-133b	454	2	1122	2	18	22	8	1280	384	2	4	0	3269	108	0	1172	684	51493	12796	46	26	4	4	0	8	4	62	24	6	100	18	682	4	4	4	6	360	36	644	275	4669	4	66	2593	782	74	12	8	392
hsa-mir-339	204	126	307	157	477	493	355	206	315	175	549	108	412	234	177	110	134	135	257	126	161	124	280	141	210	632	164	157	207	145	80	202	205	308	232	215	219	190	90	1007	63	416	74	208	86	109	203	347	320
hsa-mir-338	2051	1029	1534	1859	2579	717	410	798	5589	2910	1464	250	3142	2523	1444	688	5088	4281	9517	914	4650	736	342	1583	873	8939	1728	1984	1264	965	494	494	4317	596	1681	2522	1215	493	488	6391	1425	3708	379	1682	622	1125	413	954	4800
hsa-mir-335	3492	180	1569	150	224	367	314	230	709	558	218	332	579	602	293	88	403	481	149	216	654	200	1504	133	643	765	112	317	915	217	559	164	433	295	183	289	176	473	160	285	406	145	15	275	100	607	512	325	222
hsa-mir-337	88	29	234	21	181	84	30	74	45	17	344	45	175	62	55	62	190	1117	960	288	36	45	67	42	27	640	30	50	112	162	54	314	118	7	271	17	39	256	55	46	74	251	13	29	33	40	140	539	422
hsa-mir-331	125	202	223	110	33	534	98	101	221	109	465	124	171	159	92	86	75	92	54	79	31	130	85	35	104	206	84	42	184	101	97	118	131	70	157	54	226	153	86	117	122	102	29	164	63	144	88	581	172
hsa-mir-330	235	133	450	105	87	265	84	257	279	161	280	98	279	198	116	65	29	158	76	166	306	293	159	129	537	541	94	179	228	399	54	148	115	213	159	106	300	420	60	447	206	102	36	172	240	322	83	383	229
hsa-mir-4329	0	0	0	0	0	0	0	0	0	0	0	0	0	0	0	0	0	0	0	0	0	0	0	0	0	0	0	0	0	0	0	0	0	0	0	0	0	0	0	0	0	0	0	0	0	0	0	0	0
hsa-mir-4328	0	0	0	0	0	0	0	0	0	0	0	0	0	0	0	0	0	0	0	0	0	0	0	0	0	0	0	0	0	0	0	0	0	0	0	0	0	0	0	0	0	0	0	0	0	0	0	0	0
hsa-mir-3928	23	8	24	4	2	17	4	7	11	17	22	2	9	21	3	4	4	1	0	8	4	9	7	11	6	39	1	3	12	7	5	11	5	3	9	4	5	6	2	8	6	1	1	1	3	11	5	12	11
hsa-mir-4321	0	0	0	0	0	0	0	0	0	0	0	0	0	0	0	0	0	0	0	0	0	0	0	0	0	0	0	0	0	0	0	0	0	0	0	0	0	0	0	0	0	0	0	0	0	0	0	0	0
hsa-mir-4320	0	1	0	0	0	0	0	0	0	0	0	0	0	0	0	0	0	0	0	0	0	0	0	0	0	0	0	0	0	0	0	0	0	0	0	0	0	0	0	0	0	0	0	0	0	0	0	0	0
hsa-mir-4323	0	0	0	0	0	0	0	0	0	0	0	0	0	0	0	0	0	0	0	0	0	0	0	0	0	0	0	0	0	0	0	0	0	0	0	0	0	0	0	0	0	0	0	0	0	0	0	0	0
hsa-mir-4322	0	0	0	0	0	0	0	0	0	0	0	0	0	0	0	0	0	0	0	0	0	0	0	0	0	0	0	0	0	0	0	0	0	0	0	0	0	0	0	0	0	0	0	0	0	0	0	0	0
hsa-mir-4325	0	0	0	0	0	0	0	0	0	0	0	0	0	0	0	0	0	0	0	0	0	0	0	0	0	0	0	0	0	0	0	0	0	0	0	0	0	0	0	0	0	0	0	0	0	0	0	0	0
hsa-mir-4324	0	0	0	0	0	0	0	0	0	0	0	0	0	0	0	0	0	0	0	0	0	0	0	0	0	0	0	0	0	0	0	0	0	0	0	0	0	0	0	0	0	0	0	0	0	0	0	0	0
hsa-mir-4327	0	0	0	0	0	0	0	0	0	0	0	0	0	0	0	0	0	0	0	0	0	0	0	0	0	0	0	0	0	0	0	0	0	0	0	0	0	0	0	0	0	0	0	0	0	0	0	0	0
hsa-mir-4326	166	12	100	15	20	17	19	5	70	54	48	4	116	0	0	8	9	4	24	58	32	4	19	35	14	117	59	68	62	30	4	48	1	0	44	32	19	80	0	0	0	125	3	20	36	32	16	70	17
hsa-mir-3678	2	9	2	3	1	2	0	0	3	2	0	4	3	5	2	1	1	24	5	7	3	0	2	3	4	7	0	1	6	2	3	3	1	0	5	8	4	1	0	5	2	1	2	2	3	0	1	10	3
hsa-mir-3679	1	1	0	0	0	0	3	1	1	1	3	0	1	0	0	1	1	0	0	1	0	2	1	1	0	4	1	2	0	1	0	0	0	0	1	0	0	0	1	1	0	1	0	1	0	2	0	0	0
hsa-mir-3672	0	0	0	0	0	0	0	0	0	0	0	0	0	0	0	0	0	0	0	0	0	0	0	0	0	0	0	0	0	0	0	0	0	0	0	0	0	0	0	0	0	0	0	0	0	0	0	0	0
hsa-mir-3671	0	0	0	0	0	0	0	0	0	0	0	0	0	0	0	0	0	0	0	0	0	0	0	0	0	0	0	0	0	0	0	0	0	0	0	0	0	0	0	0	0	0	0	0	0	0	0	0	0
hsa-mir-3677	32	17	304	4	5	70	12	17	20	45	85	28	38	17	9	13	2	8	3	30	25	55	66	19	80	149	19	13	34	39	25	45	10	30	18	12	33	73	8	32	21	11	16	14	23	100	54	52	13
hsa-mir-3674	0	0	0	0	0	0	0	0	0	0	0	0	0	0	0	0	0	0	0	0	0	0	0	0	0	0	0	0	0	0	0	0	0	0	0	0	0	0	0	0	0	0	0	0	0	0	0	0	0
hsa-mir-3675	1	0	0	0	0	0	0	0	0	0	0	0	0	0	0	0	0	0	0	0	0	0	0	0	0	0	0	0	0	0	0	0	0	0	0	0	0	0	0	0	0	0	0	0	0	0	0	0	0
hsa-mir-4453	0	3	3	0	0	1	1	1	1	2	1	2	0	2	0	1	0	2	0	1	2	2	1	1	0	5	0	0	3	3	0	0	1	0	1	1	1	0	3	0	1	0	0	1	7	1	1	1	0
hsa-mir-4452	0	0	0	0	0	0	0	0	0	0	0	0	0	0	0	0	0	0	0	0	0	0	0	0	0	0	0	0	0	0	0	1	0	0	0	1	0	0	0	1	2	0	0	0	0	0	0	0	0
hsa-mir-4451	1	0	2	0	0	1	0	0	0	0	3	0	1	0	0	0	0	1	0	0	0	0	0	1	0	0	0	0	0	0	1	0	0	0	0	0	0	0	0	0	0	0	0	1	0	0	0	0	0
hsa-mir-4450	0	0	0	0	0	0	0	0	0	0	0	0	0	0	0	0	0	0	0	0	0	0	0	0	0	0	0	0	0	0	0	0	0	0	0	0	0	0	0	0	0	0	0	0	0	0	0	0	0
hsa-mir-4435-1	2	0	0	0	0	0	0	2	0	0	0	0	1	0	0	0	0	1	0	1	2	0	0	0	5	2	0	1	0	0	1	0	0	0	0	0	0	0	0	0	0	0	0	0	0	0	0	0	0
hsa-mir-4456	0	0	0	0	0	0	0	0	0	0	0	0	0	0	0	0	0	0	0	0	0	0	0	0	0	0	0	0	0	0	0	0	0	0	0	0	0	0	0	0	0	0	0	0	0	0	0	0	0
hsa-mir-4455	0	0	0	0	0	0	0	0	0	0	0	0	0	0	0	0	0	0	0	0	0	0	0	0	0	0	0	0	0	0	0	0	0	0	0	0	0	0	0	0	0	0	0	0	0	0	0	0	0
hsa-mir-4435-2	3	0	1	0	0	0	0	0	0	0	0	0	1	0	0	0	0	1	0	1	4	0	0	0	4	5	0	0	0	0	2	0	0	2	1	0	0	1	0	0	0	0	0	0	0	0	0	0	0
hsa-mir-4459	0	0	0	0	0	0	0	0	0	0	0	0	0	0	0	0	0	0	0	0	0	0	0	0	0	0	0	0	0	0	0	0	0	0	0	0	0	0	0	0	0	0	0	0	0	0	0	0	0
hsa-mir-4458	0	0	0	0	0	1	0	0	0	0	0	8	0	0	0	0	0	0	0	0	0	0	0	0	0	0	0	0	0	0	0	0	0	0	0	0	0	0	0	0	0	0	0	0	0	0	0	0	0
hsa-mir-33a	172	113	233	116	37	297	453	75	80	382	519	189	443	149	188	90	57	11	24	205	84	159	484	63	182	176	95	58	233	38	101	365	222	74	52	69	94	69	161	149	66	55	116	241	72	149	121	508	143
hsa-mir-33b	8	18	22	36	3	201	58	7	8	27	63	29	41	14	19	13	15	8	0	41	6	32	13	6	23	12	14	11	25	9	11	41	12	6	8	8	27	7	22	17	7	3	9	31	16	14	28	39	14
hsa-mir-25	37386	38963	64733	68306	27242	84791	88969	34087	76653	129286	68242	27355	46766	45294	26544	19003	16021	41912	52101	46368	116119	26446	32162	28755	101410	456227	25600	37814	47833	49494	21085	34143	70976	86219	33150	38776	31476	32436	22612	140198	35306	40037	14144	31200	22339	56193	57898	66838	62004
hsa-mir-21	2148920	541414	3234374	2565433	767411	1942193	940357	1384358	2827769	789077	1060236	957970	2096163	2334560	1082925	737265	331921	157323	391074	953095	1825179	757645	971117	688737	2085549	7356526	879892	1158820	1014301	2017413	603629	780201	3384520	1139857	1654098	1158405	2076340	1466910	373461	1805807	1730506	1959994	437794	2246484	828407	1056124	1322735	3443044	3685702
hsa-mir-22	941409	258430	928744	367384	428904	634153	280042	577798	637163	261224	531823	321554	858432	666036	279107	198686	526342	1388329	1252991	420032	410012	217522	256249	385413	655734	1782186	234203	242442	240458	836880	232916	253984	627710	346012	935770	268297	641349	697248	144187	484663	723512	475090	102765	566940	249984	243122	364955	1127434	1162193
hsa-mir-28	24009	10657	25606	12680	14257	27916	10170	12826	27642	22799	37028	15661	21412	15390	7609	8057	8461	27130	17723	17404	38116	12034	11787	17621	21067	71595	14061	10539	25683	22836	7245	18730	22994	7776	19573	11655	13613	29906	8400	18787	13687	17938	5250	14401	7786	22841	20284	43170	25226
hsa-mir-4472-2	0	0	0	0	0	0	0	0	0	0	0	0	0	0	0	0	0	0	0	0	0	0	0	0	0	0	0	0	0	0	0	0	0	0	0	0	0	0	0	0	0	0	0	0	0	0	0	0	0
hsa-mir-5692c-2	0	0	0	0	0	0	0	0	0	0	0	0	0	0	0	0	0	0	0	0	0	0	0	0	0	0	0	0	0	0	0	0	0	0	0	0	0	0	0	0	0	0	0	0	0	0	0	0	1
hsa-mir-5692c-1	0	1	0	0	0	0	0	0	0	0	0	0	0	0	0	0	0	0	0	0	0	0	0	0	0	0	0	0	0	0	0	0	0	0	0	0	0	0	0	0	0	0	0	0	0	0	0	0	0
hsa-mir-4472-1	0	0	0	0	0	0	0	0	0	0	0	0	0	0	0	0	0	0	0	0	0	0	0	0	0	0	0	0	0	0	0	0	0	0	0	0	0	0	0	0	0	0	0	0	0	0	0	0	0
hsa-mir-500b	41	13	43	28	93	21	62	17	100	22	80	14	107	91	45	17	31	54	66	36	80	21	34	46	25	165	56	72	37	68	6	42	82	29	53	51	41	32	18	262	15	54	23	55	30	33	57	68	54
hsa-mir-135a-2	0	0	0	0	22	0	0	0	0	3	1	0	0	0	0	0	13	2	87	1	0	2	0	0	0	3	0	0	1	4	0	0	3	1	0	1	0	0	7	0	1	0	0	0	1	3	0	0	2
hsa-mir-146a	1238	1400	958	916	1168	627	688	484	1545	2815	618	229	1083	751	481	447	355	164	942	77	1459	601	260	1660	138	4851	625	469	1102	1567	264	559	1581	227	770	1460	409	838	684	1395	313	1205	103	930	559	863	505	1526	999
hsa-mir-4519	0	2	1	0	0	2	0	1	0	0	1	0	0	1	0	0	0	0	0	0	0	1	0	2	1	4	1	1	0	1	3	0	1	0	0	0	1	1	0	0	0	0	0	1	0	0	2	2	0
hsa-mir-4457	0	0	0	0	0	0	0	0	0	0	0	0	0	0	0	0	0	0	0	0	0	0	0	0	0	1	0	0	0	0	0	0	0	0	0	0	0	0	0	0	0	0	0	0	0	0	0	0	0
hsa-mir-146b	6276	1542	11057	6648	3486	2595	2958	2235	16246	1114	1265	1035	8944	3484	2657	1910	2773	2740	2656	850	6843	1509	2147	3383	2405	39941	5302	3014	5275	8575	1585	2232	7399	699	6147	6569	2750	14902	1629	7206	2834	5650	861	4079	5569	2233	2137	3757	7308
hsa-mir-920	0	0	0	0	0	0	0	0	0	0	0	0	0	0	0	0	0	0	0	0	0	0	0	0	0	0	0	0	0	0	0	0	0	0	0	0	0	0	0	0	0	0	0	0	0	0	0	0	0
hsa-mir-921	0	0	0	0	0	0	0	0	0	0	0	0	0	0	0	0	0	0	0	0	0	0	0	0	0	0	0	0	0	0	0	0	0	0	0	0	0	0	0	0	0	0	0	0	0	0	0	0	0
hsa-mir-922	0	0	0	0	0	0	0	0	0	0	0	0	0	0	1	0	0	0	0	0	0	0	0	0	0	1	0	0	0	0	0	0	0	0	0	0	0	0	0	0	0	0	0	0	0	0	0	1	0
hsa-mir-4454	1	0	1	0	1	8	3	3	1	1	3	2	1	1	0	2	0	0	1	3	0	2	7	0	1	5	2	0	0	0	1	1	0	2	0	4	1	3	1	2	3	0	1	1	0	1	0	1	2
hsa-mir-924	0	0	0	0	0	0	0	0	0	0	0	0	0	0	0	0	0	0	0	0	0	0	0	0	0	0	0	0	0	0	0	0	0	0	0	0	0	0	0	0	0	0	0	0	0	0	0	0	0
hsa-mir-6511a-2	0	0	0	0	0	0	0	0	0	0	0	0	0	0	0	0	0	0	0	0	0	0	0	0	0	0	0	0	0	0	0	0	0	0	0	0	0	0	0	0	0	0	0	0	0	0	0	0	0
hsa-mir-6511a-3	0	0	0	0	0	0	0	0	0	0	0	0	0	0	0	0	0	0	0	0	0	0	0	0	0	0	0	0	0	0	0	0	0	0	0	0	0	0	0	0	0	0	0	0	0	0	0	0	0
hsa-mir-6511a-1	0	0	0	0	0	0	0	0	0	0	0	0	0	0	0	0	0	0	0	0	0	0	0	0	0	0	0	0	0	0	0	0	0	0	0	0	0	0	0	0	0	0	0	0	0	0	0	0	0
hsa-mir-6511a-4	0	0	0	0	0	0	0	0	0	0	0	0	0	0	0	0	0	0	0	0	0	0	0	0	0	0	0	0	0	0	0	0	0	0	0	0	0	0	0	0	0	0	0	0	0	0	0	0	0
hsa-mir-2053	0	0	0	0	0	0	0	0	0	0	0	0	0	0	0	0	0	0	0	0	0	0	0	0	0	0	0	0	0	0	0	0	0	0	0	0	0	0	0	0	0	0	0	0	0	0	0	0	0
hsa-mir-2052	0	0	0	0	0	0	0	0	0	0	0	0	0	0	0	0	0	0	0	0	0	0	0	0	0	0	0	0	0	0	0	0	0	0	0	0	0	0	0	0	0	0	0	0	0	0	0	0	0
hsa-mir-2054	0	0	0	0	0	0	0	0	0	0	0	0	0	0	0	0	0	0	0	0	0	0	0	0	0	0	0	0	0	0	0	0	0	0	0	0	0	0	0	0	0	0	0	0	0	0	0	0	0
hsa-mir-4258	0	0	0	0	0	0	0	0	0	0	0	0	0	0	0	0	0	0	0	0	0	0	0	0	0	0	0	0	0	0	0	0	0	0	0	0	0	0	0	0	0	0	0	0	0	0	0	0	0
hsa-mir-514a-2	1	0	2	1	9	2	7	2	1	1	3	1	5	1	2	2	15	2	12	0	3	30	8	2	0	87	0	774	2	6	3	0	1	0	2	1	0	9	5	25	1	11	1	0	0	1	61	210	18
hsa-mir-514a-3	4	0	5	2	10	1	10	2	1	2	2	2	7	3	0	1	17	5	14	0	2	30	9	4	0	86	1	762	1	3	0	3	2	0	0	0	1	15	5	34	1	8	0	0	3	1	51	204	21
hsa-mir-514a-1	2	3	1	1	8	1	7	2	2	1	8	1	3	2	1	0	21	5	8	1	5	33	9	2	0	101	0	796	1	7	0	0	4	2	1	0	1	9	3	25	3	7	0	0	2	2	60	189	18
hsa-mir-548d-2	2	0	0	2	0	1	2	0	0	1	0	0	1	1	1	1	3	0	0	2	4	0	0	0	0	0	1	0	1	0	0	1	1	1	1	1	0	0	0	3	2	1	3	2	0	1	0	1	1
hsa-mir-548d-1	1	0	1	0	0	1	0	1	1	1	4	0	1	3	2	0	1	0	2	1	0	1	1	0	0	2	1	0	2	0	1	0	3	2	1	2	0	1	1	1	0	1	3	0	0	0	0	2	0
hsa-mir-3687-1	0	0	0	0	0	0	0	0	0	0	0	0	0	0	0	0	0	0	0	0	0	0	0	0	0	0	0	0	0	0	0	0	0	0	0	0	0	0	0	0	0	0	0	0	0	0	0	0	0
hsa-mir-92b	498	236	836	388	877	859	623	762	337	943	1054	774	397	316	352	678	306	246	110	469	169	346	859	581	3087	895	205	172	359	846	526	389	591	523	380	182	429	848	140	927	491	252	137	317	278	1005	623	1329	1039
hsa-mir-3687-2	0	0	0	0	0	0	0	0	0	0	0	0	0	0	0	0	0	0	0	0	0	0	0	0	0	0	0	0	0	0	0	0	0	0	0	0	0	0	0	0	0	0	0	0	0	0	0	0	0
hsa-mir-6724-2	0	0	0	0	0	0	0	0	0	0	0	0	0	0	0	0	0	0	0	0	0	0	0	0	0	0	0	0	0	0	0	0	0	0	0	0	0	0	0	0	0	0	0	0	0	0	0	0	0
hsa-mir-6724-3	0	0	0	0	0	0	0	0	0	0	0	0	0	0	0	0	0	0	0	0	0	0	0	0	0	0	0	0	0	0	0	0	0	0	0	0	0	0	0	0	0	0	0	0	0	0	0	0	0
hsa-mir-6724-1	0	0	0	0	0	0	0	0	0	0	0	0	0	0	0	0	0	0	0	0	0	0	0	0	0	0	0	0	0	0	0	0	0	0	0	0	0	0	0	0	0	0	0	0	0	0	0	0	0
hsa-mir-6724-4	0	0	0	0	0	0	0	0	0	0	0	0	0	0	0	0	0	0	0	0	0	0	0	0	0	0	0	0	0	0	0	0	0	0	0	0	0	0	0	0	0	0	0	0	0	0	0	0	0
hsa-mir-656	1	0	5	2	4	2	0	6	9	1	15	1	5	1	3	3	6	11	11	7	5	0	4	0	1	21	3	0	8	8	0	7	10	2	8	2	7	2	1	1	1	16	0	2	1	2	4	14	29
hsa-mir-657	1	0	0	0	0	0	0	0	0	0	0	0	0	0	0	0	0	0	0	0	0	0	0	0	0	0	0	0	0	0	0	0	0	0	0	0	0	0	0	0	0	0	0	0	0	0	0	0	0
hsa-mir-654	59	18	309	18	155	152	40	205	42	27	502	105	148	43	40	69	126	977	229	282	57	139	129	23	57	370	33	33	81	385	167	283	131	32	184	14	58	402	47	24	133	133	4	37	51	62	286	737	494
hsa-mir-655	14	1	19	8	23	2	5	12	27	8	17	10	27	10	3	16	17	100	147	39	16	3	7	6	2	96	7	10	14	13	10	46	26	2	22	1	10	11	4	10	6	48	0	11	6	4	12	48	36
hsa-mir-652	316	125	201	78	43	151	117	130	107	373	394	104	187	126	65	56	105	177	65	60	96	316	116	76	209	404	36	52	152	263	74	87	133	231	221	49	198	112	46	151	174	53	34	129	74	160	146	157	148
hsa-mir-653	40	24	14	28	33	51	7	12	10	16	27	5	51	53	29	10	94	95	183	3	27	11	7	10	26	16	6	4	7	18	0	9	73	2	17	50	11	28	44	42	26	20	4	18	18	27	6	85	109
hsa-mir-650	0	1	0	0	0	0	0	0	0	0	0	0	0	0	1	0	0	0	0	0	1	0	0	0	0	0	0	0	0	0	0	0	0	0	0	0	0	0	0	0	0	0	0	0	0	0	0	0	0
hsa-mir-651	26	13	27	14	11	15	16	20	41	58	57	16	10	84	22	7	9	10	28	12	29	18	35	11	33	45	10	6	38	2	1	11	31	29	37	13	49	11	3	92	8	39	4	20	13	30	10	19	35
hsa-mir-1182	0	0	0	0	0	0	0	0	0	0	0	0	0	0	0	0	0	0	0	0	0	0	0	0	1	0	0	0	0	0	1	0	0	0	0	0	0	0	0	0	0	0	0	0	0	0	0	0	0
hsa-mir-1183	0	0	0	0	0	0	0	0	0	0	0	0	0	0	0	0	0	0	0	0	0	0	0	0	0	0	0	0	0	0	0	0	0	0	0	0	0	0	0	0	0	0	0	0	0	0	0	0	0
hsa-mir-1180	166	85	306	65	142	136	95	112	102	575	363	122	151	101	118	19	66	99	33	138	63	280	107	24	136	698	36	57	77	121	56	40	100	143	106	19	103	216	47	189	103	32	14	57	33	151	211	98	136
hsa-mir-1181	1	5	4	2	0	3	1	0	2	2	4	2	0	2	1	0	0	6	1	1	0	6	0	5	1	4	1	2	1	1	5	0	3	2	0	2	0	4	1	3	4	0	0	1	2	2	3	2	1
hsa-mir-6758	0	0	0	0	1	0	1	0	1	1	1	0	1	2	0	0	0	4	0	0	1	0	0	0	1	3	0	0	0	0	0	0	0	0	2	0	0	0	0	1	0	0	0	0	0	0	0	2	2
hsa-mir-6759	0	0	0	0	0	0	0	0	0	0	1	0	0	0	0	0	0	0	0	0	0	0	0	0	0	0	0	0	0	0	0	0	0	0	0	0	0	0	0	0	0	0	0	0	0	0	0	0	0
hsa-mir-6752	0	0	0	0	0	0	0	0	0	0	0	0	0	0	0	0	0	0	0	0	0	0	0	0	0	0	0	0	0	0	0	0	0	0	0	0	0	0	0	0	0	0	0	0	0	0	0	0	0
hsa-mir-6753	0	0	0	0	0	0	1	0	0	0	0	2	0	0	0	0	1	0	0	0	0	0	0	1	0	0	0	0	0	0	0	0	0	0	0	0	0	0	0	0	0	1	0	0	0	0	0	0	0
hsa-mir-6750	4	3	1	1	0	1	0	2	0	0	0	0	0	0	1	0	0	1	0	0	0	1	1	0	0	0	0	0	0	0	1	0	0	0	1	0	2	0	0	2	0	0	0	0	0	0	0	2	0
hsa-mir-6751	1	0	0	0	0	0	0	1	1	1	0	0	1	0	0	0	0	0	2	0	2	0	0	0	0	0	0	0	0	1	0	0	1	0	1	1	0	0	0	1	0	0	1	0	0	1	0	0	0
hsa-mir-6756	0	0	0	0	0	0	0	0	0	0	1	0	0	0	0	0	0	0	0	0	0	0	0	0	0	0	0	0	0	0	0	0	1	0	0	0	0	1	0	0	0	0	0	0	0	0	3	0	0
hsa-mir-6757	0	0	0	0	0	0	1	0	0	0	0	0	0	0	0	0	0	0	1	0	0	0	0	0	0	0	0	0	1	0	0	0	0	0	1	0	0	0	0	0	0	0	0	0	0	0	0	1	0
hsa-mir-6754	3	2	2	0	0	0	1	0	0	0	1	2	3	1	0	1	0	0	0	1	1	1	0	0	2	0	0	0	1	0	0	0	0	1	3	0	0	1	0	1	0	0	1	1	1	6	0	1	2
hsa-mir-6755	17	4	28	1	1	3	2	2	4	1	4	6	12	4	2	3	1	8	3	7	2	5	2	11	7	23	1	2	3	4	2	10	6	7	15	3	1	5	2	11	1	4	1	3	2	1	2	14	3
hsa-mir-1298	0	0	0	0	0	0	0	1	0	0	0	0	0	0	0	0	8	2	0	0	0	0	0	0	0	0	0	0	0	0	0	0	0	0	0	0	0	1	0	0	0	0	0	0	0	1	0	0	0
hsa-mir-1299	0	0	0	0	0	0	0	0	0	0	0	0	0	0	0	0	0	0	0	0	0	0	0	0	0	0	0	0	0	0	0	0	0	0	0	0	0	0	0	0	0	0	0	0	0	0	0	0	0
hsa-mir-1292	5	1	8	3	2	7	0	2	2	1	1	1	4	2	2	1	2	1	0	2	1	3	5	7	1	13	4	4	7	5	4	2	8	5	10	0	3	2	0	12	2	5	0	1	3	3	1	5	0
hsa-mir-1293	5	4	81	48	0	86	2	7	153	7	8	37	115	17	11	18	13	1	16	166	41	19	34	8	122	342	55	115	37	56	74	33	30	6	14	116	243	37	11	153	71	78	8	233	82	22	79	119	5
hsa-mir-1290	0	0	0	0	0	0	0	0	0	0	0	0	0	0	0	0	0	2	0	0	0	0	0	0	1	0	0	0	0	0	0	0	0	1	0	0	0	0	0	0	1	0	0	0	0	0	0	0	0
hsa-mir-1291	2	5	2	1	2	9	4	1	5	2	1	1	26	3	1	6	6	2	0	1	5	1	0	6	15	10	2	1	3	1	1	1	2	4	0	0	0	3	5	7	2	2	2	1	1	1	0	8	3
hsa-mir-1296	24	3	8	5	15	14	23	18	28	27	37	14	34	20	14	16	13	63	78	65	17	30	36	21	29	48	17	22	76	27	6	15	18	17	24	10	8	57	11	37	19	29	2	7	13	13	26	44	47
hsa-mir-1297	0	0	0	0	0	0	0	0	0	0	0	0	0	0	0	0	0	0	0	0	0	0	0	0	0	0	0	0	0	0	0	0	0	0	0	0	0	0	0	0	0	0	0	0	0	0	0	0	0
hsa-mir-1294	0	0	2	0	0	3	0	3	0	1	0	1	8	0	1	3	0	6	4	0	0	4	0	0	1	6	0	2	1	5	0	2	0	9	0	1	1	0	1	2	0	0	0	1	2	1	2	4	1
hsa-mir-5089	0	3	0	0	0	0	0	0	2	0	0	0	0	0	1	0	1	1	4	0	2	0	0	0	1	0	0	0	0	0	0	0	0	0	0	0	0	0	2	0	2	0	0	0	1	0	0	0	0
hsa-mir-5088	0	0	0	0	0	0	0	1	0	0	0	0	0	0	0	0	0	0	0	0	0	0	1	0	0	0	0	1	0	0	0	0	0	0	0	0	0	0	0	2	0	0	0	0	0	0	0	0	1
hsa-mir-5087	3	0	0	0	0	1	0	0	0	0	0	0	0	0	0	0	0	0	0	0	0	0	0	0	0	0	0	0	0	0	0	0	0	0	0	0	0	0	0	0	0	0	0	0	0	1	0	0	1
hsa-mir-548f-4	0	0	0	0	0	0	0	0	0	0	0	1	0	0	0	0	0	0	0	0	0	1	0	0	0	0	0	0	0	0	0	0	0	0	0	0	0	0	0	0	0	0	0	0	0	0	0	0	0
hsa-mir-1343	6	3	3	1	5	2	5	2	1	1	8	2	4	1	2	3	2	0	1	6	1	0	2	1	1	8	3	2	5	1	0	2	7	2	3	2	4	2	0	9	2	3	1	3	0	7	1	14	1
hsa-mir-548x-2	0	0	0	0	0	0	0	0	0	0	0	0	0	0	0	0	0	0	0	0	0	0	0	0	0	0	0	0	0	0	0	0	0	0	0	0	0	0	0	0	0	0	0	0	0	0	0	2	0
hsa-mir-548f-5	0	0	0	0	0	0	0	0	0	0	0	0	0	0	0	0	0	0	0	0	0	0	0	0	0	0	0	0	0	0	0	0	0	0	0	0	0	0	0	0	0	0	0	0	0	0	0	0	0
hsa-mir-548f-1	0	2	30	0	0	0	0	0	18	19	0	0	2	0	6	0	0	0	0	3	1	2	0	1	0	3	1	2	2	0	3	0	3	53	5	1	0	3	0	0	11	0	0	2	3	1	1	2	2
hsa-mir-548f-2	0	0	0	0	0	0	0	0	0	0	0	0	0	0	0	0	0	0	0	0	0	0	0	0	0	0	0	0	0	0	0	0	0	0	0	0	0	0	0	0	0	0	0	0	0	0	0	0	0
hsa-mir-548f-3	0	0	0	0	0	0	0	0	0	0	0	0	0	0	0	0	0	0	0	0	0	0	0	0	0	0	0	0	0	0	0	0	0	0	0	0	0	0	0	0	0	0	0	0	0	0	0	0	0
hsa-mir-432	27	9	74	6	41	27	3	30	32	4	129	22	70	37	11	25	65	175	161	111	14	22	21	10	15	294	12	7	19	89	15	91	36	2	123	7	31	127	2	18	51	95	2	22	16	14	33	82	169
hsa-mir-433	1	0	8	3	6	4	1	4	4	0	17	5	4	1	0	3	1	26	17	12	1	4	1	0	1	15	1	0	1	9	4	5	2	1	10	1	5	19	0	0	3	10	0	0	1	2	6	17	30
hsa-mir-3202-2	0	0	0	0	0	0	0	0	0	0	1	0	0	0	0	0	0	0	0	0	0	0	1	1	0	0	0	0	0	0	0	0	0	1	0	0	1	1	0	0	0	0	0	0	0	0	2	0	0
hsa-mir-431	28	10	293	13	60	39	13	58	32	12	227	36	90	26	12	50	63	331	348	177	14	33	27	12	28	410	18	18	27	138	34	198	42	19	139	8	51	179	14	18	49	100	3	25	16	27	49	172	151
hsa-mir-8485	0	0	0	0	0	0	0	0	0	0	0	0	0	0	0	0	0	0	0	0	0	0	0	0	0	0	0	0	0	0	0	0	0	0	0	0	0	0	0	0	0	0	0	0	0	0	0	0	0
hsa-mir-196b	4595	980	84	985	23	5019	2140	1334	1189	687	10214	332	1176	1385	352	870	159	10	53	360	87	777	1224	914	1364	1224	68	43	53	117	143	544	1066	563	986	479	434	962	1446	503	185	723	1285	198	150	1369	675	3173	1169
hsa-mir-4260	0	0	0	0	0	0	0	0	0	0	0	0	0	0	0	0	0	0	0	0	0	0	0	0	0	0	0	0	0	0	0	0	0	0	0	0	0	0	0	0	0	0	0	0	0	0	0	0	0
hsa-mir-4261	0	0	0	0	0	0	0	0	0	0	0	0	0	0	0	0	0	0	0	0	0	0	0	0	0	0	0	0	0	0	0	0	0	0	0	0	0	0	0	0	0	0	0	0	0	0	0	0	0
hsa-mir-4262	0	0	0	0	0	0	0	0	0	0	0	0	0	0	0	0	0	0	0	0	0	0	0	0	0	0	0	0	0	0	0	0	0	0	0	0	0	0	0	0	0	0	0	0	0	0	0	0	0
hsa-mir-4263	0	0	0	0	0	0	0	0	0	0	0	0	0	0	0	0	0	0	0	0	0	0	0	0	0	0	0	0	0	0	0	0	0	0	0	0	0	0	0	0	0	0	0	0	0	0	0	0	0
hsa-mir-4264	0	0	0	0	0	0	0	0	0	0	0	0	0	0	0	0	0	0	0	0	0	0	0	0	0	0	0	0	0	0	0	0	0	0	0	0	0	0	0	0	0	0	0	0	0	0	0	0	0
hsa-mir-548aj-1	0	0	0	0	0	0	0	0	0	0	0	0	0	0	0	0	0	0	0	0	0	0	0	0	0	0	0	0	0	0	0	0	0	0	0	0	0	0	0	0	0	0	0	0	0	0	0	0	0
hsa-mir-4266	0	0	0	0	0	0	0	0	0	0	0	0	0	0	0	0	0	0	0	0	0	0	0	0	0	0	0	0	0	0	0	0	0	0	0	0	0	0	0	0	0	0	0	0	0	0	0	0	0
hsa-mir-4267	0	0	0	0	0	0	0	0	0	0	0	0	0	0	0	0	0	0	0	0	0	0	0	0	0	0	0	0	0	0	0	0	0	0	0	0	0	0	0	0	0	0	0	0	0	0	0	0	0
hsa-mir-4268	0	0	0	0	0	0	0	0	0	0	0	0	0	0	0	0	0	0	0	0	0	0	0	0	0	0	0	0	0	0	0	0	0	0	0	0	0	0	0	0	0	0	0	0	0	0	0	0	0
hsa-mir-4269	0	0	0	0	0	0	0	0	0	0	0	0	0	0	0	0	0	0	0	0	0	0	0	0	0	0	0	0	0	0	0	0	0	0	0	0	0	0	0	0	0	0	0	0	0	0	0	0	0
hsa-mir-3119-2	0	0	0	0	0	0	0	0	0	0	0	0	0	0	0	0	0	0	0	0	0	0	0	0	0	0	0	1	0	0	0	0	0	0	0	0	0	0	0	0	0	0	0	0	0	0	0	0	0
hsa-mir-3119-1	0	0	0	0	0	0	0	0	0	0	0	0	0	0	0	0	0	0	0	0	0	0	0	0	0	0	0	0	0	0	0	0	0	0	0	0	0	0	0	0	0	0	0	0	0	0	0	0	0
hsa-mir-326	15	23	16	16	6	53	6	32	4	34	44	11	17	4	13	10	29	66	13	4	4	21	25	15	15	85	6	3	20	36	19	16	15	13	26	3	38	39	11	8	29	7	3	18	21	35	14	95	63
hsa-mir-324	477	238	480	120	134	340	338	161	266	266	702	155	507	365	216	125	127	87	75	209	220	394	647	101	252	731	97	179	329	205	56	207	204	147	504	196	300	265	61	441	154	136	98	229	74	190	226	521	314
hsa-mir-325	0	0	0	0	0	0	0	0	0	0	0	0	0	0	0	0	0	0	0	0	0	0	0	0	0	0	0	0	0	0	0	0	0	0	0	0	0	0	0	0	0	0	0	0	0	0	0	0	0
hsa-mir-328	548	286	224	51	98	108	113	93	39	70	339	30	117	135	46	36	234	194	124	37	23	95	125	61	23	246	36	22	39	93	16	79	56	59	229	37	78	186	58	58	39	47	16	54	37	99	39	304	137
hsa-mir-5583-1	0	0	0	0	0	0	0	0	0	0	0	0	0	1	0	0	0	0	0	0	0	0	0	0	0	0	0	0	0	0	0	0	1	0	0	0	0	0	0	0	0	0	0	0	0	0	0	0	0
hsa-mir-5583-2	0	0	0	0	0	0	0	0	1	0	0	0	0	0	0	0	0	0	0	0	0	0	0	0	0	0	0	0	0	0	0	0	0	0	0	0	0	0	0	0	0	0	0	0	0	0	0	0	0
hsa-mir-4686	0	0	0	0	0	0	0	0	0	0	0	0	0	0	0	0	0	0	0	0	0	0	0	0	0	0	0	0	0	0	0	0	0	0	0	0	0	0	0	0	0	0	0	0	0	0	0	0	0
hsa-mir-4687	1	2	3	3	0	1	1	4	1	0	5	1	2	1	1	3	1	2	0	2	3	3	3	1	1	9	0	1	1	0	3	0	0	1	1	1	3	0	1	5	0	0	0	0	1	1	1	14	3
hsa-mir-4684	0	1	1	0	0	1	0	0	1	0	2	0	0	0	0	0	0	0	0	0	0	0	0	0	0	1	0	0	2	0	1	0	1	2	0	0	1	0	1	0	0	1	0	0	0	0	0	0	1
hsa-mir-4685	5	3	1	1	0	0	0	0	1	2	3	0	5	1	3	0	1	0	0	0	0	0	2	0	2	10	1	1	2	1	0	4	0	1	0	4	2	0	0	4	0	0	0	2	0	2	2	4	6
hsa-mir-4682	0	0	0	0	0	1	0	0	0	0	0	0	0	0	0	0	0	0	0	0	0	0	0	0	2	0	0	0	0	0	0	0	1	0	0	0	0	0	0	0	0	0	0	0	0	0	0	0	0
hsa-mir-4683	0	0	0	2	0	1	1	0	2	0	0	0	0	1	0	0	0	2	1	0	1	0	2	0	0	8	1	0	0	0	0	0	0	0	0	0	0	1	0	0	0	1	0	1	0	0	0	4	1
hsa-mir-4680	0	0	1	0	0	2	0	1	1	0	1	1	0	2	0	0	1	0	1	0	0	0	1	0	2	1	0	0	0	0	0	1	1	1	0	1	0	2	0	1	0	1	2	0	0	0	1	0	0
hsa-mir-4681	0	0	0	0	0	0	0	0	0	0	0	0	0	0	0	0	0	0	0	0	0	0	0	0	0	0	0	0	0	0	0	0	0	0	0	0	0	0	0	0	0	0	0	0	0	0	0	0	0
hsa-mir-3074	60	20	65	20	9	26	13	11	21	42	52	5	21	5	14	23	10	16	7	14	31	8	85	5	63	73	13	10	26	17	5	23	17	26	14	12	11	6	12	13	12	7	3	37	8	23	9	35	36
hsa-mir-4688	0	0	0	0	0	0	0	0	0	0	0	0	0	0	0	0	0	0	0	0	1	0	0	0	0	0	0	0	0	0	0	0	0	0	0	0	0	0	0	0	0	0	0	0	0	0	0	0	0
hsa-mir-4689	0	0	0	0	0	1	0	0	0	0	1	0	0	0	0	0	0	0	0	0	0	0	0	0	0	0	0	0	0	0	0	0	0	0	2	0	0	0	0	2	0	0	0	0	0	0	0	0	0
hsa-mir-3665	0	0	0	0	0	0	0	0	0	0	0	0	0	0	0	0	0	0	0	0	0	0	0	0	0	0	0	0	0	0	0	0	0	0	0	0	0	0	0	0	0	0	0	0	0	0	0	0	0
hsa-mir-3664	3	0	5	12	2	0	0	3	1	0	14	1	1	3	0	10	0	0	0	9	0	0	0	0	0	7	0	1	0	0	0	1	0	2	1	0	1	2	0	0	1	2	0	9	0	3	0	1	5
hsa-mir-3667	3	1	1	2	0	2	0	0	0	0	3	0	0	1	0	3	0	1	0	0	1	1	0	6	1	0	0	2	5	0	1	0	1	0	0	0	0	1	3	5	0	0	0	2	0	0	0	0	2
hsa-mir-3666	0	0	0	0	0	0	0	0	0	0	0	0	0	0	0	0	0	0	0	0	0	0	0	0	0	0	0	0	0	0	0	0	0	0	0	0	0	0	0	0	0	0	0	0	0	0	0	0	0
hsa-mir-3661	0	0	0	0	1	0	0	0	0	1	0	0	0	0	0	0	0	0	0	1	0	1	1	0	0	0	0	0	0	0	1	0	1	0	0	0	0	0	0	1	1	0	0	0	0	0	0	0	0
hsa-mir-3660	0	0	0	0	0	0	0	0	0	0	0	0	0	0	0	0	0	0	0	0	0	0	4	3	0	0	0	0	0	0	0	0	0	0	0	0	0	1	0	0	0	0	0	0	0	0	0	1	1
hsa-mir-3663	0	0	0	0	0	0	0	0	1	0	0	1	0	0	1	0	0	0	0	0	0	0	0	0	0	0	0	0	0	0	0	0	0	1	0	0	0	0	0	0	0	0	0	0	0	0	0	0	0
hsa-mir-3662	4	1	19	7	2	5	5	5	20	14	8	0	8	6	4	1	1	0	1	6	15	2	12	1	2	32	3	8	21	0	3	4	12	2	3	18	1	2	0	24	1	19	1	8	5	10	3	0	1
hsa-mir-4466	1	0	0	0	0	0	0	0	0	0	0	0	0	0	0	0	0	0	0	0	0	0	2	0	0	2	0	0	1	1	0	0	0	0	0	1	0	0	0	1	2	0	0	0	1	0	0	0	0
hsa-mir-4467	0	0	0	0	0	0	0	0	0	0	0	0	0	0	0	0	0	0	0	1	0	0	0	0	0	2	0	0	0	0	0	0	0	1	0	0	0	0	0	0	0	0	0	1	0	0	0	0	0
hsa-mir-4464	0	0	0	0	0	0	0	0	0	0	0	0	0	0	0	0	0	0	0	0	0	0	0	0	0	0	0	0	0	0	0	0	0	0	0	0	0	0	0	0	0	0	0	0	0	0	0	0	0
hsa-mir-4465	0	0	0	0	0	0	0	0	0	0	0	0	0	0	0	0	0	1	0	0	0	0	0	0	0	0	0	0	0	0	0	0	0	0	0	0	0	0	0	1	0	0	0	0	0	0	0	0	0
hsa-mir-4462	0	0	0	0	0	0	0	0	0	0	0	0	0	0	0	0	0	0	0	0	0	0	0	0	0	0	0	0	0	0	0	0	0	0	0	0	0	0	0	0	0	0	0	0	0	0	0	0	0
hsa-mir-4463	0	0	0	0	0	0	0	0	0	0	0	0	0	0	0	0	0	0	0	0	0	0	0	0	0	0	0	0	0	0	0	0	0	0	0	0	0	0	0	0	0	0	0	0	0	0	0	0	0
hsa-mir-4460	0	0	0	0	0	0	0	0	0	0	0	0	0	0	0	0	0	0	0	0	0	0	0	0	0	0	0	0	0	0	0	0	0	0	0	0	0	0	0	0	0	0	0	0	0	0	0	0	0
hsa-mir-4461	0	3	6	2	2	11	13	0	16	0	4	10	10	1	2	3	1	24	14	6	10	4	8	3	2	7	2	7	5	3	28	4	2	8	1	2	3	3	1	52	3	4	29	7	3	3	4	20	6
hsa-mir-5787	0	0	0	0	0	0	0	0	0	0	0	0	0	0	0	0	0	0	0	0	0	0	0	0	0	0	0	0	0	0	0	0	0	0	0	0	0	0	0	0	0	0	0	0	0	0	0	0	0
hsa-mir-4668	28	11	9	3	12	4	7	2	22	16	10	2	29	7	11	8	6	0	6	6	9	0	4	13	8	43	7	7	7	0	2	13	6	4	8	5	4	1	4	11	3	13	3	8	3	2	1	26	11
hsa-mir-4669	0	0	0	0	0	0	1	0	0	0	0	0	1	0	0	0	0	0	0	0	0	1	0	0	1	0	1	0	0	0	0	0	0	3	0	2	0	0	0	1	0	0	1	2	0	0	0	0	0
hsa-mir-4664	4	1	6	4	0	9	4	2	4	17	10	7	12	12	5	1	3	0	2	16	2	5	7	6	9	3	1	10	3	8	3	6	6	3	13	3	6	8	0	17	7	0	3	3	1	9	2	8	6
hsa-mir-4665	5	2	0	0	1	2	0	1	1	1	1	0	1	0	6	2	2	0	0	1	0	0	0	1	0	1	1	0	5	0	0	0	0	1	4	4	0	2	2	2	1	6	1	0	0	1	0	1	1
hsa-mir-224	1442	194	880	781	162	1446	575	655	1591	657	1053	624	1432	2869	271	205	1129	51	202	460	514	571	287	1304	2225	2073	917	53	504	301	687	640	1226	403	1986	1003	549	434	283	1451	311	1255	258	694	368	243	603	365	935
hsa-mir-223	1548	657	4499	3116	976	931	255	4945	9026	7177	4189	1113	4872	5434	1504	1651	1677	1931	5158	1007	3503	2574	455	3820	3298	46054	1195	2834	4440	3189	3536	1460	3339	4336	1024	1288	3506	1141	544	9304	4611	6270	188	3392	1741	5467	771	1977	3178
hsa-mir-4661	18	6	29	17	11	14	7	8	14	54	10	8	34	11	17	9	15	14	15	69	7	11	37	19	79	47	8	11	29	8	5	16	13	2	17	10	13	37	3	67	18	9	5	14	8	14	7	12	9
hsa-mir-221	3534	1661	5186	1087	666	2685	1047	1026	2119	1193	3244	2576	1771	3031	521	805	857	700	686	1327	1489	1929	1069	883	2901	7140	1438	1070	1303	4174	990	2053	1504	1634	3954	2049	4472	2039	410	3557	1448	2243	505	2206	1456	1241	2137	2212	1148
hsa-mir-4663	0	1	0	0	0	0	0	0	0	0	0	0	0	0	0	0	0	0	0	0	0	0	0	0	0	0	0	0	0	1	0	0	0	0	0	0	0	0	0	0	0	0	0	0	0	0	0	0	0
hsa-mir-7112	11	0	5	1	0	3	0	0	7	0	4	2	1	3	0	1	1	0	0	1	3	0	0	0	0	10	2	2	0	0	0	0	1	0	2	2	1	3	1	16	2	4	0	3	0	1	1	4	1
hsa-mir-4713	3	1	5	0	1	1	2	2	5	3	1	1	0	6	0	0	2	0	0	1	11	2	1	4	0	4	9	1	1	0	0	1	4	1	3	2	4	1	0	2	8	6	0	2	1	2	0	0	3
hsa-mir-1-1	1600	2	1138	1	22	10	4	1066	663	0	1	8	13840	216	7	986	3008	47646	63647	41	172	6	6	9	14	22	17	49	16	46	14	972	20	5	2	16	175	26	316	430	8850	15	123	2463	739	111	14	10	177
hsa-mir-1-2	1761	4	1268	1	36	3	5	1157	694	3	4	8	14793	204	7	1026	3116	50999	67300	51	156	6	7	10	7	27	29	39	12	37	17	909	16	4	5	16	166	23	367	488	9053	15	133	2609	762	92	14	12	198
hsa-mir-1260a	0	0	0	0	0	0	0	0	0	0	0	0	0	0	0	0	0	0	0	0	0	0	0	0	0	0	0	0	0	0	0	0	0	0	0	0	0	0	0	0	0	0	0	0	0	0	0	0	1
hsa-mir-1260b	0	0	0	0	0	1	0	0	0	0	0	0	0	0	1	0	0	2	0	3	0	4	0	0	2	0	0	0	1	0	0	0	0	3	1	0	0	0	0	0	0	0	0	3	1	0	0	0	2
hsa-mir-3065	110	228	164	35	774	64	153	58	141	152	1195	204	59	42	46	16	273	43	179	33	278	658	199	88	439	102	84	160	126	466	23	43	286	33	154	303	187	2951	126	1246	23	325	99	37	93	736	173	274	246
hsa-mir-3064	3	0	4	0	3	5	1	0	4	3	3	1	1	4	3	0	0	1	0	0	2	1	2	3	1	10	0	0	3	1	1	0	3	0	3	1	5	2	0	0	0	4	1	1	0	5	1	2	0
hsa-mir-132	644	453	1017	463	232	342	293	659	579	322	1165	539	888	413	309	229	332	658	463	388	592	684	710	478	1069	2965	334	331	444	1820	218	324	823	357	430	875	379	1012	165	423	788	465	62	362	398	592	809	1290	1256
hsa-mir-137	1	0	28	8	2	1	3	52	9	22	0	0	2	12	0	1	1	0	1	6	3	0	1	2	115	28	0	3	0	20	0	0	2	27	3	1	1	0	0	2	3	54	1	2	2	2	3	36	0
hsa-mir-136	122	92	249	226	160	338	64	104	203	44	451	39	369	128	94	118	286	414	749	129	83	102	100	31	55	449	58	59	71	130	41	172	597	14	378	41	161	174	112	61	240	313	29	333	43	59	172	1000	698
hsa-mir-134	1514	361	5030	545	672	2920	454	2234	2122	352	6500	1109	3052	747	458	2086	1068	4652	1851	3662	799	799	1082	437	599	8551	477	473	1531	3067	1447	4653	1079	298	3331	181	1435	5579	532	486	1063	3826	253	896	565	901	2858	8872	4879
hsa-mir-139	423	447	274	155	444	159	62	295	265	117	182	204	644	203	315	80	1079	2547	1577	165	630	212	136	175	343	726	209	152	231	923	83	134	598	151	227	242	230	167	130	323	623	233	57	508	146	129	98	343	854
hsa-mir-4781	3	2	1	2	1	2	0	0	0	0	0	1	1	2	0	0	2	0	1	0	1	2	2	2	3	4	0	0	0	1	2	0	5	1	0	1	0	2	0	0	0	0	1	3	0	1	0	2	3
hsa-mir-3117	12	0	4	6	1	10	2	3	19	3	3	3	2	2	1	1	0	5	4	0	3	4	1	1	4	0	0	5	3	8	2	0	5	0	0	1	6	8	2	10	4	8	0	5	0	1	4	28	7
hsa-mir-3115	1	0	0	0	1	0	0	3	1	0	1	0	0	1	0	0	0	0	0	1	0	3	1	0	7	0	0	1	0	0	0	3	0	2	0	0	1	0	1	1	0	0	1	0	0	2	1	1	0
hsa-mir-3668	0	0	0	0	0	0	0	0	0	0	0	0	0	0	0	0	0	0	0	0	0	0	0	0	0	0	0	0	0	0	0	0	0	0	0	0	0	0	0	0	0	0	0	0	0	0	0	0	0
hsa-mir-32	122	114	217	157	110	230	139	125	196	237	278	68	261	68	108	143	38	136	110	56	176	203	259	71	320	366	112	109	178	83	101	188	199	268	36	59	233	64	138	331	107	141	119	437	116	141	143	371	264
hsa-mir-31	4100	75	4563	912	200	2202	139	220	5159	165	136	64	2400	1491	50	12	123	1	101	1964	217	117	6	537	1327	8589	378	729	2212	213	388	1130	32	412	2230	1471	980	361	67	2262	435	975	525	4110	569	39	238	211	249
hsa-mir-1302-7	0	0	0	0	0	0	0	0	0	0	0	0	0	0	0	0	0	0	0	0	0	0	0	0	0	0	0	0	0	0	0	0	0	0	0	0	0	0	0	0	0	0	0	0	0	0	0	0	0
hsa-mir-569	0	0	0	0	0	0	0	0	0	0	0	0	0	0	0	0	0	0	0	0	0	0	0	0	0	0	0	0	0	0	0	0	0	0	0	0	0	0	0	0	0	0	0	0	0	0	0	0	0
hsa-mir-3156-1	0	0	0	0	0	0	0	0	0	0	0	0	0	0	0	0	0	0	0	0	0	0	0	0	0	0	0	0	0	0	0	0	0	0	0	0	0	0	0	0	0	0	0	0	0	0	0	0	0
hsa-mir-3156-2	0	0	0	0	0	0	0	0	0	0	0	0	0	0	0	0	0	0	0	0	0	0	0	0	0	0	0	0	0	0	0	0	0	0	0	0	0	0	0	0	0	0	0	0	0	0	0	0	0
hsa-mir-3156-3	0	0	0	0	0	0	0	0	0	0	0	0	0	0	0	0	0	0	0	0	0	0	0	0	0	0	0	0	2	0	0	0	0	0	0	0	0	0	0	0	0	0	0	0	0	0	0	0	0
hsa-mir-1185-2	1	0	0	0	2	0	0	1	0	0	2	0	3	1	1	0	0	1	2	1	1	1	0	1	0	3	0	0	0	2	1	3	0	0	1	0	0	0	0	0	1	1	0	0	1	0	0	4	3
hsa-mir-1185-1	1	1	5	0	2	1	1	3	1	1	3	1	2	3	0	1	0	9	3	3	1	4	0	0	1	6	0	0	3	10	0	4	1	0	1	0	1	8	2	0	2	5	0	3	1	3	3	5	9
hsa-mir-561	0	0	1	0	3	0	0	1	1	1	5	3	1	2	0	0	1	1	3	3	5	2	0	0	0	0	1	0	0	3	0	0	7	0	1	0	0	1	0	0	0	1	1	1	0	0	0	2	4
hsa-let-7a-2	165521	47153	84585	30306	35964	47631	39046	50286	118926	17788	113852	195820	110563	103601	12910	15776	44589	171975	144668	19802	105518	53052	26797	70030	148486	151626	20974	18980	89915	179534	21824	56329	55367	44665	44055	37430	30618	155911	13350	93048	71264	92505	17713	31981	33263	85789	62158	112039	129752
hsa-let-7a-3	165910	46930	84760	30994	35763	48249	39060	50269	59909	17709	58038	98014	111080	52190	12777	15831	44706	85540	72212	20048	53146	53588	26761	69633	74225	152650	21272	19091	45332	181500	21940	56989	55528	44962	44662	37718	31051	78701	13393	47064	71848	47261	17672	32061	33763	85932	62363	56230	65910
hsa-let-7a-1	164905	47030	84722	30731	35915	47589	39312	49886	59769	17599	57866	97835	110566	51485	12873	15983	44600	85284	71843	19872	52918	53289	26658	69573	73722	152660	20873	18869	45059	180686	21867	56501	55065	44411	44438	37915	30837	78662	13313	46722	71506	46790	17580	32170	33584	85852	61870	55281	65272
hsa-mir-1302-9	0	0	0	0	0	0	0	0	0	0	0	0	0	0	0	0	0	0	0	0	0	0	0	0	0	0	0	0	0	0	0	0	0	0	0	0	0	0	0	0	0	0	0	0	0	0	0	0	0
hsa-mir-1302-8	0	0	0	0	0	0	0	0	0	0	0	0	0	0	0	0	0	0	0	0	0	0	0	0	0	0	0	0	0	0	0	0	0	0	0	0	0	0	0	0	0	0	0	0	0	0	0	0	0
hsa-mir-7106	0	0	2	0	0	0	0	0	0	0	0	0	0	0	0	0	0	0	0	0	0	0	0	0	0	0	0	0	0	0	0	0	0	0	0	0	0	0	0	0	0	0	0	0	0	0	0	0	0
hsa-mir-7107	0	0	0	0	0	0	0	0	0	0	0	0	0	0	0	0	0	0	0	0	0	0	0	0	0	0	0	0	0	0	0	0	0	0	0	0	0	0	0	0	0	0	0	0	0	0	0	0	0
hsa-mir-7108	0	0	0	0	0	0	0	0	0	0	0	0	0	0	0	0	0	0	0	0	0	0	0	0	0	0	0	1	0	0	0	1	0	0	0	0	1	0	0	0	0	0	0	1	0	0	0	1	0
hsa-mir-7109	1	0	1	0	0	0	1	0	0	0	0	0	0	0	0	0	0	0	0	0	0	0	0	0	0	0	0	0	1	0	0	0	0	0	0	0	0	0	0	0	0	0	0	0	0	0	0	0	0
hsa-mir-151a	35353	4998	31424	5176	3692	13871	6336	19879	7370	11962	16157	14820	20545	10349	5189	4384	4096	17722	5166	5369	9016	21680	19059	11453	30330	31976	2939	3355	9378	33052	5492	11750	11049	18612	12964	3938	7758	22566	3046	13793	16022	4623	5061	7562	6193	19111	15641	13195	14160
hsa-mir-151b	11	15	5	3	10	7	2	4	6	1	8	2	6	3	3	4	11	20	6	1	4	4	3	7	4	5	1	3	3	10	2	3	6	4	5	2	4	6	5	3	4	2	0	9	0	3	2	18	12
hsa-mir-1199	0	0	0	0	0	0	0	0	0	0	0	0	0	0	0	0	0	0	0	0	0	0	0	0	0	0	0	0	0	0	0	0	0	0	0	0	0	0	0	0	0	0	0	0	0	0	0	0	0
hsa-mir-1193	0	0	0	0	0	0	0	0	0	0	0	0	0	0	0	0	0	0	1	0	0	0	0	0	0	2	0	0	0	0	0	0	0	0	0	0	0	1	0	0	0	0	0	0	0	0	0	0	0
hsa-mir-1197	0	0	2	0	0	2	0	0	0	0	3	2	1	0	0	0	3	1	2	5	0	0	0	0	2	1	0	0	2	1	0	8	0	0	1	0	0	1	0	1	1	0	0	1	1	0	0	3	3
hsa-mir-208b	0	0	2	0	0	1	0	3	1	0	0	0	102	1	0	5	1	271	318	1	0	0	0	0	0	0	0	0	0	0	0	9	0	0	0	0	2	0	4	7	12	0	2	5	8	0	1	0	0
hsa-mir-208a	0	0	1	0	0	0	0	0	0	0	0	0	5	0	0	1	2	28	11	0	0	0	0	0	0	0	0	0	0	0	0	0	0	0	0	0	0	0	1	0	1	0	0	1	0	0	0	0	0
hsa-mir-4667	0	0	0	0	0	0	0	0	1	1	1	0	0	0	0	0	0	0	0	0	0	0	0	0	2	0	0	0	0	0	0	1	0	0	0	0	1	0	0	0	0	4	0	0	0	0	0	1	0
hsa-mir-6745	0	0	0	0	0	0	0	0	0	0	1	0	0	0	0	0	0	1	0	0	0	0	0	0	0	0	0	0	0	0	0	0	0	0	0	0	0	0	0	0	0	0	0	0	0	0	0	0	0
hsa-mir-6744	0	0	0	0	13	0	0	0	0	0	0	0	0	0	0	0	0	2	0	0	0	1	0	0	0	0	0	0	0	7	0	0	1	0	0	0	0	0	2	0	0	0	0	0	0	3	0	0	10
hsa-mir-6747	0	1	0	0	1	2	1	0	1	2	2	3	3	1	0	0	0	1	0	0	1	2	2	0	0	0	0	0	0	2	0	0	0	1	5	0	0	2	0	1	0	0	0	0	0	2	0	6	2
hsa-mir-6746	6	0	1	0	0	0	0	0	0	0	2	0	0	0	1	0	0	1	0	0	1	0	0	0	1	3	0	0	0	0	0	0	0	1	0	0	0	1	0	0	0	0	0	0	0	0	0	0	0
hsa-mir-6741	0	1	0	0	0	2	0	1	0	0	0	0	0	0	0	0	0	0	0	0	0	1	0	0	0	0	0	0	0	1	0	0	0	0	0	0	0	1	0	1	0	0	0	1	0	0	0	2	0
hsa-mir-6740	0	0	0	0	0	0	0	0	0	0	1	1	0	0	0	0	0	0	0	0	0	0	0	1	0	0	0	0	0	0	0	0	0	0	0	0	0	0	0	1	0	0	0	0	0	0	0	2	0
hsa-mir-6743	0	0	0	0	0	1	0	0	2	1	0	0	0	0	1	0	1	0	0	0	0	0	0	1	0	1	0	0	0	0	0	0	1	0	1	0	0	1	0	1	0	0	0	1	0	0	0	0	0
hsa-mir-6742	0	0	1	0	0	1	0	0	1	0	1	1	0	1	2	0	0	0	0	1	0	1	3	0	1	0	0	0	0	0	3	1	1	0	0	0	0	1	0	0	0	0	0	0	1	0	0	3	1
hsa-mir-6749	2	1	3	0	0	0	0	0	0	0	0	0	0	0	0	0	0	1	0	0	0	0	0	0	0	0	0	0	0	0	1	0	1	0	0	0	0	0	0	0	1	0	0	0	0	1	0	0	0
hsa-mir-3199-2	6	3	8	6	0	8	1	8	6	2	19	12	4	9	3	3	2	27	4	9	6	3	6	7	10	13	3	2	2	9	2	7	10	1	4	3	2	10	2	4	12	3	0	3	5	5	6	13	13
hsa-mir-3199-1	1	0	1	0	0	1	0	0	4	1	3	1	1	2	1	0	1	6	1	0	0	1	2	1	1	0	1	0	0	3	0	1	0	0	0	0	0	1	2	0	1	0	1	3	1	0	1	3	2
hsa-mir-519a-1	10	9	199	0	6	16	0	2	6	3	39	0	16	156	1	4	4	0	4	6	3	0	0	2	0	195	1	0	0	0	0	1	9	154	0	0	11	2	0	23	0	2	7	13	2	0	0	26	4
hsa-mir-519a-2	20	19	243	0	12	27	2	6	6	4	48	0	21	31	0	23	2	2	8	6	16	2	0	0	0	213	0	0	9	8	10	4	21	139	0	0	16	5	0	26	7	0	6	16	4	6	2	26	6
hsa-mir-7973-2	0	0	0	0	0	0	0	0	0	0	0	0	1	0	0	0	0	0	0	0	0	0	0	0	0	0	0	0	0	0	0	0	0	0	0	0	0	0	0	0	0	0	0	0	0	0	0	0	0
hsa-mir-7973-1	0	0	0	0	0	0	0	0	0	0	0	1	0	0	0	0	0	0	0	0	0	0	0	0	0	0	0	0	0	0	0	0	0	0	0	0	0	0	0	0	0	0	0	0	0	0	0	0	0
hsa-mir-1284	1	0	1	0	0	1	1	3	3	5	7	0	0	1	0	1	1	0	0	0	1	0	0	0	0	6	0	0	1	1	0	1	1	1	1	0	2	4	0	2	1	0	0	1	0	0	3	3	1
hsa-mir-1287	74	175	120	47	101	165	76	80	97	90	429	77	115	159	81	58	99	174	65	203	63	92	111	48	218	236	24	35	90	311	18	89	108	102	126	26	75	141	63	113	93	77	13	98	30	144	96	399	343
hsa-mir-1286	1	0	0	0	0	0	0	0	0	0	0	0	0	1	0	0	0	0	0	0	0	0	0	0	0	0	0	0	0	0	1	2	0	3	0	0	1	0	0	0	0	0	0	0	0	5	0	0	1
hsa-mir-1281	0	0	0	0	0	0	0	0	0	0	0	0	0	0	0	0	0	0	0	0	0	0	1	0	0	0	0	0	0	0	0	0	0	0	0	0	0	0	0	0	0	0	0	0	0	0	0	0	0
hsa-mir-1282	0	0	0	0	0	0	0	0	0	0	0	0	0	0	0	0	0	0	0	0	0	0	0	0	1	0	0	0	0	0	0	1	0	0	0	1	0	1	0	0	0	0	0	0	0	0	0	0	0
hsa-mir-1288	5	10	12	4	2	1	0	2	3	4	4	5	0	0	2	3	0	1	0	5	4	10	0	3	8	9	4	5	1	5	2	3	2	1	0	2	1	7	0	6	3	2	1	3	4	9	2	7	3
hsa-mir-181a-2	19117	9926	20062	4562	2725	16908	4327	6556	17516	4878	10790	3385	10626	8737	4320	3040	4158	8614	8478	11329	6352	4074	5807	11831	5179	33934	4097	4603	4232	9072	3582	5721	6748	13485	8696	5633	13059	8129	1726	9474	8426	11652	2951	8651	3814	5741	7083	42649	19823
hsa-mir-518b	21	4	11	0	4	9	0	4	8	0	20	1	5	3	1	2	0	1	4	2	7	2	0	4	0	6	3	1	3	11	3	4	5	1	0	0	10	1	0	22	3	4	0	20	7	0	0	13	3
hsa-mir-518c	11	7	6	0	8	11	0	0	4	0	29	1	6	2	0	4	1	0	8	3	7	0	0	2	0	6	2	2	4	1	1	3	8	0	0	0	8	1	2	16	2	1	0	13	1	1	0	24	1
hsa-mir-518f	1	0	4	0	1	4	0	2	2	1	10	0	2	1	0	0	0	1	2	1	4	0	0	0	1	2	0	1	2	4	1	2	4	0	0	0	0	0	0	3	0	3	0	1	1	0	0	6	3
hsa-let-7g	7342	3421	3017	2063	2342	3551	2259	1495	3187	1434	1994	1762	7289	1438	1351	1160	2006	3005	3089	642	3440	2256	1597	4727	2254	8803	1417	1390	3361	4926	668	2356	2895	2190	1515	2043	1211	2212	1176	2520	1981	1783	1226	2019	1998	2103	2234	4114	2591
hsa-mir-518d	0	0	0	0	0	0	0	0	1	1	0	0	0	0	0	0	0	0	0	0	0	0	0	0	0	0	0	0	0	0	0	0	0	0	0	0	0	0	0	0	0	0	0	0	0	0	0	1	0
hsa-mir-518e	6	1	197	0	2	12	0	3	4	0	19	0	4	0	0	5	2	2	1	0	3	0	0	1	0	52	1	2	4	8	0	1	3	38	0	0	6	3	1	9	1	1	2	5	2	0	0	8	0
hsa-let-7i	5204	2616	4459	4350	1857	4688	2178	3473	6836	1387	3066	1597	7393	2755	2339	1955	2261	3248	2434	982	5448	2467	1531	3677	2993	13761	2932	2449	2664	6479	1545	3027	3882	1644	4963	1916	2833	5028	1493	4725	3110	4484	855	2870	2011	2736	3056	10596	5069
hsa-mir-199b	24522	19374	27453	28546	13118	75539	15665	21569	40178	7038	63838	7732	37679	17896	13464	22142	34255	36269	24050	5996	16526	14584	6623	5237	5845	51136	12161	11511	17487	29060	10064	17031	52408	3710	29939	8160	34563	41459	17397	13536	20154	38589	4589	30891	6684	13244	27437	198015	103228
hsa-mir-4433b	4	0	1	0	0	0	0	5	7	0	0	0	6	6	1	0	0	1	1	1	4	0	0	0	0	11	0	1	0	0	0	1	1	2	0	2	2	0	0	7	0	0	0	0	0	0	0	0	0
hsa-mir-4433a	0	0	0	0	0	0	0	0	0	1	0	3	3	0	2	0	0	0	2	0	0	0	0	0	0	1	0	0	0	0	0	0	0	0	0	0	0	2	0	0	0	0	0	0	0	1	0	0	0
hsa-mir-4524a	0	0	0	0	0	0	0	1	0	0	0	0	1	0	1	0	0	4	2	0	0	1	0	0	0	1	0	0	0	3	0	0	0	0	0	0	0	0	0	0	0	0	0	1	0	0	0	1	1
hsa-mir-4524b	0	0	0	0	0	0	0	0	0	0	0	0	0	0	0	0	0	0	0	0	0	0	0	0	0	0	0	0	0	0	0	0	0	0	0	0	0	0	0	0	0	0	0	0	0	0	0	0	0
hsa-mir-5186	0	0	0	0	0	0	0	0	0	0	0	0	0	0	0	0	0	0	0	0	0	0	0	0	0	0	0	0	0	0	0	0	0	0	0	0	0	0	0	0	0	0	0	0	0	0	0	0	0
hsa-mir-5187	5	2	1	0	0	3	2	3	0	3	3	4	5	1	0	0	2	6	4	0	2	1	4	1	2	12	0	0	1	3	0	0	4	2	2	1	3	6	0	3	3	1	0	1	0	7	1	6	2
hsa-mir-5188	0	0	0	1	0	1	1	0	1	0	0	0	0	0	0	0	0	0	0	0	0	1	0	0	1	1	1	0	1	1	0	0	0	0	1	0	0	0	0	0	0	0	0	0	1	0	0	0	0
hsa-mir-5189	0	0	0	0	0	0	0	2	0	0	0	1	0	0	0	0	0	1	0	0	0	0	0	0	0	1	0	0	0	0	0	0	0	1	0	0	1	0	0	1	1	0	0	0	0	0	0	0	0
hsa-mir-4273	0	0	0	0	0	0	0	0	0	0	0	0	0	0	0	0	0	0	0	0	0	0	0	0	0	0	0	0	0	0	0	0	0	0	0	0	0	0	0	0	0	0	0	0	0	0	0	0	0
hsa-mir-4272	0	0	0	0	0	0	0	0	0	0	0	0	0	0	0	0	0	0	0	0	0	0	0	0	0	0	0	0	0	0	0	0	0	0	0	0	0	0	0	0	0	0	0	0	0	0	0	0	0
hsa-mir-4271	0	0	0	0	0	0	0	0	0	0	0	0	0	0	0	0	0	0	0	0	0	0	0	0	0	0	0	0	0	0	0	0	0	0	0	0	0	0	0	0	0	0	0	0	0	0	0	0	0
hsa-mir-4270	0	0	0	0	0	0	0	0	0	0	0	0	0	0	0	0	0	0	0	0	0	0	0	0	0	0	0	0	0	0	0	0	0	0	0	0	0	0	0	0	0	0	0	0	0	0	0	0	0
hsa-mir-4277	0	0	0	0	0	0	0	0	0	0	0	0	0	0	0	0	0	0	0	0	0	0	0	0	0	0	0	0	0	0	0	0	0	0	0	0	0	0	0	0	0	0	0	0	0	0	0	0	0
hsa-mir-4276	0	0	0	0	0	0	0	0	0	0	0	0	0	0	0	0	0	0	0	0	0	0	0	0	0	0	0	0	0	0	0	0	0	0	0	0	0	0	0	0	0	0	0	0	0	0	0	0	0
hsa-mir-4275	0	0	0	0	0	0	0	0	0	0	0	0	0	0	0	0	0	0	0	0	0	0	0	0	0	0	0	0	0	0	0	0	0	0	0	0	0	0	0	0	0	0	0	0	0	0	0	0	0
hsa-mir-4274	0	0	0	0	0	0	0	0	0	0	0	0	0	0	0	0	0	0	0	0	0	0	0	0	0	0	0	0	0	0	0	0	0	0	0	0	0	0	0	0	0	0	0	0	0	0	0	0	0
hsa-mir-4279	0	0	0	0	0	0	0	0	0	0	0	0	0	0	0	0	0	0	0	0	0	0	0	0	0	0	0	0	0	0	0	0	0	0	0	0	0	0	0	0	0	0	0	0	0	0	0	0	0
hsa-mir-4278	0	0	0	0	0	0	0	0	0	0	0	0	0	0	0	0	0	0	0	0	0	0	0	0	0	0	0	0	0	0	0	0	0	0	0	0	0	0	0	0	0	0	0	0	0	0	0	0	0
hsa-mir-23a	93972	29395	69985	25233	12857	80234	30886	37584	43115	39950	82299	69386	59055	61142	16834	20461	43132	68784	29047	47672	26409	40807	23394	31417	54141	83996	20411	31572	41664	75175	39069	38811	65085	34628	51134	30334	40340	32120	22484	83561	47801	26630	21571	55327	26989	37403	48445	177732	83064
hsa-mir-23b	9795	23084	15842	4532	5888	17378	22637	5586	5819	10871	15510	36264	11840	11824	9152	5250	15804	28238	15822	6538	15483	22424	5088	7502	10290	32599	4174	3816	8709	27384	5829	15667	28860	6765	15539	9627	11994	17062	14599	32684	10007	10266	10799	12709	5122	10951	25091	38633	28992
hsa-mir-23c	1	1	2	1	2	0	14	1	1	4	2	34	5	7	1	2	2	15	0	0	6	16	4	1	1	5	2	0	4	4	2	5	2	2	1	2	1	3	17	5	3	2	4	3	6	2	4	14	5
hsa-mir-3155b	0	0	0	0	0	0	0	0	0	0	0	0	0	0	0	0	0	0	0	0	0	0	0	0	0	0	0	0	0	0	0	0	0	0	0	0	0	0	0	0	0	0	0	0	0	0	0	0	0
hsa-mir-3155a	1	0	0	0	0	1	0	0	0	0	3	2	0	0	0	0	1	1	0	0	0	3	1	2	3	0	0	0	0	1	0	1	2	0	0	0	1	1	0	0	0	0	0	0	0	2	0	0	0
hsa-mir-1976	65	121	43	32	40	76	53	46	65	68	44	17	66	74	34	10	21	25	44	32	45	55	29	41	43	165	43	26	33	74	33	19	34	61	116	33	53	61	16	162	58	54	8	43	35	33	25	70	84
hsa-mir-1973	0	0	0	0	0	0	0	0	0	0	0	0	0	0	0	0	0	0	0	0	0	0	0	0	0	0	0	0	0	0	0	0	0	0	0	0	0	0	0	0	0	0	1	0	0	0	0	0	0
hsa-mir-365a	1251	185	1424	195	448	907	363	419	1864	460	437	176	957	1070	170	228	469	1005	1177	1365	371	180	179	664	256	4012	437	886	836	459	440	806	402	598	610	840	729	904	130	1502	409	1087	400	936	646	163	248	733	482
hsa-mir-4691	4	1	1	0	1	1	1	1	2	0	2	0	1	0	1	1	0	1	0	1	0	0	0	1	0	1	0	0	0	0	0	0	0	1	1	0	1	1	0	9	1	0	0	0	0	0	0	0	2
hsa-mir-4690	2	1	0	2	0	0	0	1	0	1	2	1	0	1	0	1	0	0	0	0	0	1	0	1	0	2	1	1	0	0	2	0	0	0	1	0	0	0	0	0	1	1	0	0	0	0	0	0	0
hsa-mir-4693	0	0	0	0	0	0	0	0	0	0	0	0	0	0	0	0	0	0	0	0	0	0	0	0	0	0	0	0	0	0	0	0	0	0	0	0	0	0	0	0	0	0	0	0	0	0	0	0	0
hsa-mir-4692	0	0	0	0	0	0	0	0	0	0	0	0	0	0	0	0	0	0	0	0	0	0	0	0	0	0	0	0	0	0	0	0	0	0	0	0	0	0	0	0	0	0	0	0	0	0	0	0	0
hsa-mir-4695	2	0	0	0	0	0	0	0	0	0	0	0	0	0	0	0	0	0	0	0	0	0	0	0	0	0	0	0	0	0	0	0	0	0	0	0	0	1	0	0	0	0	0	0	0	0	0	0	0
hsa-mir-4694	0	0	0	0	0	0	0	0	0	0	0	0	0	0	0	0	0	0	0	0	0	0	0	0	0	0	0	0	0	0	0	0	0	0	0	0	0	0	0	0	0	0	0	0	0	0	0	0	0
hsa-mir-4697	0	0	0	0	0	0	0	0	0	0	0	0	0	0	0	0	0	0	0	0	0	0	0	0	0	0	0	0	0	0	0	0	0	0	0	0	0	2	0	0	1	0	0	0	0	0	0	0	0
hsa-mir-4696	0	0	0	0	0	0	0	0	0	0	0	0	0	0	0	0	0	0	0	0	0	0	0	0	0	0	0	0	0	0	0	0	0	0	0	0	0	0	0	0	0	0	0	0	0	0	0	0	0
hsa-mir-4699	0	0	0	0	0	0	0	0	0	0	0	0	1	0	1	0	0	3	0	0	0	0	0	0	0	0	0	0	0	0	0	0	1	0	1	0	0	0	0	0	0	0	0	0	0	0	0	0	0
hsa-mir-4698	0	0	0	0	0	0	0	0	0	0	0	0	0	0	0	0	0	0	0	0	0	0	0	0	0	0	0	0	0	0	0	0	0	0	0	0	0	0	0	1	0	0	0	0	0	0	0	0	0
hsa-mir-3610	7	6	4	5	2	6	0	3	0	6	19	5	2	8	1	1	2	5	1	2	1	31	5	2	5	14	4	0	6	11	10	4	2	0	3	3	3	12	4	2	7	1	5	1	7	10	8	13	4
hsa-mir-3611	0	0	1	0	1	0	0	2	1	0	0	0	1	1	0	0	0	0	0	0	0	0	1	0	0	0	0	0	0	0	0	0	0	0	1	0	0	0	0	0	0	1	0	0	0	0	0	1	0
hsa-mir-3612	0	0	0	0	0	0	0	0	0	0	0	0	0	0	0	0	0	0	0	0	0	0	0	0	0	0	0	0	0	0	0	0	0	0	0	0	0	0	0	0	0	0	0	0	0	0	0	0	0
hsa-mir-3613	116	66	121	138	21	123	43	28	150	100	75	17	162	165	26	72	34	24	46	28	44	41	27	48	57	219	62	42	177	22	72	215	133	29	39	24	58	44	23	163	54	110	55	166	67	25	24	128	78
hsa-mir-3614	2	24	77	29	8	168	8	23	70	35	17	25	113	26	13	25	14	31	16	13	19	23	7	36	91	397	16	33	28	88	22	15	40	28	14	21	83	39	3	24	75	43	8	71	100	24	26	49	18
hsa-mir-3615	59	30	33	38	11	35	20	37	44	29	71	16	52	37	30	21	36	31	28	33	32	56	92	54	31	106	18	28	29	43	45	23	99	53	59	13	101	38	5	48	26	25	1	36	27	31	14	57	63
hsa-mir-3616	0	1	0	0	0	0	7	0	0	0	0	0	0	0	0	0	1	0	0	0	1	0	0	0	0	0	0	0	0	0	0	0	1	0	0	0	0	3	0	0	0	0	0	0	0	0	0	3	0
hsa-mir-3617	0	0	0	0	0	0	0	0	0	0	0	0	0	1	0	0	0	0	0	0	0	0	0	0	0	1	0	0	0	0	0	0	0	0	0	0	0	0	0	0	0	0	0	0	0	0	0	0	0
hsa-mir-3618	1	0	0	0	0	3	0	1	0	0	7	1	1	0	2	2	0	2	0	0	0	1	1	0	2	2	0	2	0	0	0	2	1	0	0	0	1	1	1	3	1	0	0	0	0	4	1	8	1
hsa-mir-4470	3	0	1	0	0	1	1	1	0	1	3	0	0	1	0	0	0	0	0	0	1	0	2	0	0	4	0	0	3	0	1	0	0	0	1	1	1	0	0	1	1	0	0	0	0	0	0	2	0
hsa-mir-4473	4	1	3	1	0	5	1	0	0	2	6	1	0	0	5	4	2	0	1	3	2	1	1	1	2	22	0	1	9	0	0	2	1	0	2	3	2	2	3	2	2	1	0	1	0	0	0	4	5
hsa-mir-5692b	0	0	0	0	0	0	0	0	0	0	0	0	0	0	0	0	0	0	0	0	0	0	0	0	0	0	0	0	0	0	0	0	0	0	0	0	0	0	0	0	0	0	0	0	0	0	0	0	0
hsa-mir-4475	0	0	0	0	0	0	0	0	0	0	0	0	0	0	0	0	0	0	0	0	0	0	0	0	0	0	0	0	0	0	0	0	0	0	0	0	0	0	0	0	0	0	0	0	0	0	0	0	0
hsa-mir-4474	0	1	0	1	0	1	0	1	0	1	2	0	0	0	0	0	0	1	0	0	0	0	1	0	0	3	1	0	0	0	0	0	0	0	0	0	0	0	0	0	0	0	0	1	1	0	1	0	0
hsa-mir-4476	0	0	0	0	0	1	0	0	0	1	0	0	0	0	0	0	1	0	1	0	0	0	0	0	0	0	0	0	0	0	0	0	0	0	0	0	0	0	0	0	0	0	0	0	0	0	0	0	0
hsa-mir-4678	0	0	0	0	0	0	0	0	1	0	0	0	1	0	0	1	0	3	1	1	1	0	0	0	1	1	0	2	0	2	0	0	0	8	0	0	1	0	0	0	1	2	0	0	0	0	0	0	0
hsa-mir-4677	88	33	45	24	25	42	55	18	82	104	93	25	70	37	28	18	26	30	44	25	71	21	17	49	107	85	23	16	15	39	10	15	47	37	37	23	39	48	20	47	23	45	12	20	17	42	27	74	67
hsa-mir-4676	4	0	13	1	0	2	2	3	4	3	8	2	12	3	1	1	0	12	1	1	2	3	0	5	6	18	3	2	0	8	2	5	5	5	1	1	2	0	0	2	11	4	0	8	3	5	0	2	5
hsa-mir-4675	0	0	0	0	0	0	0	0	0	0	0	0	0	0	0	0	0	0	0	0	0	0	0	0	0	0	0	0	0	0	0	0	0	0	0	0	0	0	0	0	0	0	0	0	0	0	0	0	0
hsa-mir-4674	0	1	8	2	0	6	2	0	1	4	17	0	0	0	0	0	1	0	0	0	1	0	0	0	0	0	2	0	0	0	1	0	1	0	1	0	2	0	0	1	0	1	0	1	1	3	0	3	2
hsa-mir-4673	1	1	0	0	0	0	0	0	0	0	0	0	0	0	0	0	0	0	0	0	0	1	1	0	0	0	0	0	0	0	0	0	0	0	0	0	0	1	0	0	0	0	0	0	0	1	0	0	1
hsa-mir-4672	0	0	0	0	0	0	0	0	0	0	0	0	0	0	0	0	0	2	0	0	0	0	0	0	0	0	0	0	0	0	0	0	0	0	0	0	0	0	0	0	0	0	0	0	0	0	0	0	0
hsa-mir-4671	0	0	0	0	0	0	0	1	0	0	0	2	0	0	0	0	0	0	1	0	0	0	0	0	1	0	0	0	0	0	0	1	0	0	0	0	0	0	0	0	0	0	0	0	0	0	0	0	0
hsa-mir-4670	0	0	0	0	0	1	0	0	0	0	0	1	0	0	0	0	0	2	0	0	0	0	0	0	2	4	0	0	0	1	0	0	0	0	0	0	0	0	0	0	0	0	0	1	0	0	0	1	0
hsa-mir-605	5	0	2	0	1	0	1	2	1	1	0	0	0	0	0	0	1	15	5	0	1	0	0	0	0	8	1	0	2	1	0	1	0	1	1	0	1	1	0	1	1	1	1	0	0	1	2	3	3
hsa-mir-487a	7	0	18	1	7	5	2	7	5	1	29	2	10	3	5	6	10	23	14	18	5	1	5	7	3	32	1	1	1	5	4	46	7	0	17	0	6	22	0	1	3	20	2	2	3	3	7	50	27
hsa-mir-604	0	0	0	0	0	0	0	0	0	0	0	0	0	0	0	0	0	1	0	0	0	0	0	1	0	0	0	0	0	0	0	0	0	0	0	0	0	0	0	0	0	0	0	0	0	0	0	0	0
hsa-mir-607	4	0	6	1	1	8	1	1	5	1	0	3	1	1	0	2	0	8	4	2	2	1	1	1	3	20	0	1	5	10	4	0	1	11	1	2	8	0	0	5	2	5	0	0	4	4	4	1	1
hsa-mir-3935	1	0	0	0	0	0	0	0	2	0	0	0	1	0	0	0	0	0	0	2	0	0	0	0	2	4	0	0	0	0	4	0	0	0	1	0	0	0	0	0	1	0	0	1	0	0	0	0	0
hsa-mir-6830	0	0	1	0	0	0	0	1	0	0	0	0	0	0	0	0	0	0	0	0	0	0	0	0	0	1	0	0	0	0	0	0	0	0	0	0	0	1	1	0	0	1	0	0	0	0	0	0	0
hsa-mir-3934	44	13	31	21	4	34	27	16	26	25	178	10	24	26	15	9	10	4	8	34	60	15	4	19	38	62	12	23	18	27	10	7	23	20	40	15	26	17	4	54	18	24	8	23	9	14	17	20	29
hsa-mir-601	0	0	0	0	0	0	0	0	0	0	0	0	0	0	0	0	0	0	0	0	0	0	0	0	0	0	0	0	0	0	0	0	0	0	0	0	0	0	0	0	0	0	0	0	0	0	0	0	0
hsa-mir-3908	0	0	0	0	0	0	0	0	0	0	0	0	0	0	0	0	0	0	0	0	0	0	0	0	0	0	0	0	0	0	0	0	0	0	0	0	0	0	0	0	0	0	0	0	0	0	0	0	0
hsa-mir-3909	0	0	2	0	1	3	0	3	1	2	5	4	5	0	4	1	0	5	2	2	5	6	2	0	4	8	1	0	1	3	2	2	3	2	1	2	0	5	0	3	4	0	0	3	1	5	5	7	3
hsa-mir-6836	0	0	1	0	0	0	1	0	0	0	0	0	1	0	0	0	0	0	0	0	0	1	0	0	0	0	0	0	0	0	0	0	0	0	0	0	0	0	0	1	0	0	0	0	1	0	0	0	0
hsa-mir-8065	0	0	0	0	0	0	0	0	0	0	0	0	0	0	0	0	0	0	0	0	0	0	0	0	0	0	0	0	0	0	0	0	0	0	0	0	0	0	0	0	0	0	0	0	0	0	0	0	0
hsa-mir-603	0	0	0	0	0	0	0	0	0	0	0	0	1	0	0	0	0	0	0	0	0	0	0	0	0	0	0	0	0	0	0	0	0	0	0	0	0	0	0	0	0	0	0	0	0	0	0	0	1
hsa-mir-602	0	0	0	0	0	0	1	0	0	0	0	0	0	0	0	0	0	0	0	0	0	0	0	2	0	1	0	0	0	0	0	0	0	0	0	0	0	0	0	0	0	0	0	0	0	0	0	1	0
hsa-mir-8061	0	0	0	0	0	0	0	0	0	0	0	0	0	0	0	0	0	0	0	0	0	0	0	0	0	0	0	0	0	0	0	0	0	0	0	0	0	0	0	0	0	0	0	0	0	0	0	0	0
hsa-mir-4662a	369	188	859	59	322	70	22	69	437	113	182	139	681	415	41	85	206	211	383	227	362	166	136	349	100	443	270	58	169	61	88	132	416	230	317	124	150	545	9	82	147	487	269	174	104	191	22	221	178
hsa-mir-122	0	1	0	0	0	0	0	0	1	0	0	0	0	0	0	0	0	0	10	0	0	0	0	0	0	0	0	0	0	1	0	0	1	0	0	0	0	0	0	0	3	0	9	0	0	0	1	0	2
hsa-mir-126	39363	9153	15979	6337	12030	9464	7588	6281	18672	11085	15060	4233	45898	5877	10419	10345	13804	18916	21247	8946	19709	4974	3698	18055	6876	38567	9996	9189	18545	10495	2808	10291	20069	2174	6078	12285	8503	3244	10818	20130	8334	11815	5306	16376	4264	4750	3843	31420	23769
hsa-mir-127	2645	1164	7764	1560	2017	6076	998	5044	2895	707	10997	2881	6566	2156	1204	2704	2768	34168	9338	3431	1241	2533	2596	1153	1889	16876	1101	953	2499	13421	1856	5719	3883	381	9374	554	3948	16538	1177	881	5716	7278	371	2070	1692	2133	6976	17574	17813
hsa-mir-3128	0	0	0	0	0	0	0	0	0	0	2	0	0	1	0	0	0	0	0	0	2	2	0	1	0	0	0	0	1	0	0	0	0	0	1	2	0	0	0	1	0	0	0	0	0	0	0	1	0
hsa-mir-3129	3	0	15	2	1	5	0	4	7	2	4	0	4	1	1	1	0	2	1	2	3	1	1	2	0	20	2	4	1	1	0	3	3	1	10	2	7	8	0	0	3	3	1	3	1	0	3	4	10
hsa-mir-509-2	1	7	0	3	6	0	13	0	2	2	2	7	1	2	0	1	44	2	8	1	3	23	13	1	1	49	1	698	0	2	0	1	0	0	1	2	2	9	5	21	0	1	0	0	3	3	120	247	3
hsa-mir-509-3	1	5	0	1	2	2	16	0	1	2	6	3	8	5	2	2	42	0	15	1	2	22	17	2	0	81	0	691	0	1	0	0	2	0	4	0	1	8	4	30	0	2	0	0	1	1	127	271	16
hsa-mir-509-1	0	3	0	1	5	4	7	0	0	3	7	3	2	3	2	4	48	0	12	0	0	18	7	2	1	67	1	638	2	2	0	0	4	1	5	0	1	14	5	15	0	3	2	0	1	0	110	273	6
hsa-mir-3122	0	0	0	0	0	0	0	0	0	0	0	0	0	0	0	0	0	0	0	0	0	0	0	0	0	0	0	0	0	0	0	0	0	0	0	0	0	0	0	0	0	0	0	0	0	0	0	0	0
hsa-mir-3123	0	0	0	0	0	0	0	0	0	0	0	0	0	0	0	0	0	0	0	0	0	0	0	0	0	0	0	0	0	0	0	0	0	0	0	0	0	0	0	0	0	0	0	0	0	0	0	0	0
hsa-mir-3120	0	0	0	0	0	0	0	1	2	0	0	0	0	1	0	0	0	0	0	0	0	0	0	1	0	0	0	0	0	0	0	0	0	0	0	0	0	0	0	0	0	0	0	0	0	0	0	0	0
hsa-mir-3121	0	0	0	0	0	0	0	0	0	0	0	0	0	0	0	0	0	0	0	1	0	0	0	0	0	0	0	0	0	0	0	0	0	0	0	0	0	0	0	0	0	0	0	0	0	0	0	0	0
hsa-mir-3126	1	0	0	0	0	1	1	0	1	2	0	0	1	0	1	0	0	1	1	0	1	0	0	0	0	3	0	0	0	1	0	1	1	0	1	1	1	0	0	0	0	0	0	0	0	0	2	0	0
hsa-mir-3127	35	8	20	12	11	7	14	10	21	17	64	19	20	15	15	5	7	59	50	27	27	13	36	13	12	117	15	8	7	24	10	11	22	26	42	19	3	132	4	64	8	25	9	15	14	33	14	24	27
hsa-mir-3124	0	0	2	0	0	1	1	0	0	0	0	0	0	0	0	0	1	0	0	0	0	1	1	0	0	4	0	0	0	0	0	0	1	0	0	2	0	0	0	1	1	0	0	1	0	0	0	0	0
hsa-mir-3125	0	0	0	0	0	0	0	0	0	2	1	0	0	0	0	2	0	0	0	0	0	0	0	0	1	0	0	0	0	0	0	0	0	0	0	0	0	1	0	0	0	0	0	0	0	0	1	0	1
hsa-mir-550b-2	1	0	0	0	0	0	0	0	0	0	0	0	0	0	0	0	0	0	0	0	0	0	0	0	0	0	0	0	0	0	0	0	0	0	0	1	0	0	0	0	0	0	0	0	0	0	0	0	0
hsa-mir-6859-1	0	0	0	0	0	0	0	0	0	0	0	0	0	0	0	0	0	0	0	0	0	0	0	0	0	0	0	0	0	0	0	0	0	0	0	0	0	0	0	0	0	0	0	0	0	0	0	0	0
hsa-mir-6859-3	0	0	0	0	0	0	0	0	0	0	0	0	0	0	0	0	0	0	0	0	0	0	0	0	0	0	0	0	0	0	0	0	0	0	0	0	0	0	0	0	0	0	0	0	0	0	0	0	0
hsa-mir-6859-2	0	0	0	0	0	0	0	0	0	0	0	0	0	0	0	0	0	0	0	0	0	0	0	0	0	0	0	0	0	0	0	0	0	0	0	0	0	0	0	0	0	0	0	0	0	0	0	0	0
hsa-mir-6859-4	0	0	0	0	0	0	0	0	0	0	0	0	0	0	0	0	0	0	0	0	0	0	0	0	0	0	0	0	0	0	0	0	0	0	0	0	0	0	0	0	0	0	0	0	0	0	0	0	0
hsa-mir-6510	15	1087	39	11	49	22	332	22	15	43	58	50	87	13	58	12	292	2	93	17	202	273	73	23	77	9	4	9	141	193	9	1	115	15	57	12	22	7	26	23	26	9	27	7	4	40	53	6	40
hsa-mir-6512	0	3	0	1	1	1	6	0	0	0	5	5	0	0	2	0	11	0	2	4	7	6	6	4	4	2	0	3	4	1	0	0	15	0	1	2	1	3	4	0	1	1	1	0	0	2	14	14	0
hsa-mir-6513	0	0	0	0	0	0	0	0	0	0	1	0	0	0	0	0	0	1	0	1	1	1	1	3	1	2	0	0	0	3	2	0	0	2	1	2	1	1	0	0	1	0	1	3	2	0	1	1	1
hsa-mir-6514	15	1	3	0	0	4	2	0	3	1	2	3	4	4	2	2	0	6	4	0	2	1	3	6	3	7	1	1	3	0	0	0	1	3	7	1	3	2	0	2	2	3	0	1	1	1	4	6	1
hsa-mir-6515	1	2	1	0	2	1	0	2	2	1	0	0	3	0	1	0	0	1	0	0	0	1	0	0	0	1	2	0	1	1	2	3	2	0	0	0	2	1	0	0	0	0	1	2	0	0	0	4	0
hsa-mir-6516	2	3	1	2	0	0	0	0	2	2	2	2	11	4	5	0	1	1	3	0	6	7	1	4	5	5	1	0	0	1	1	3	2	2	4	1	1	2	1	7	1	4	3	4	3	0	1	11	3
hsa-mir-642a	4	43	4	15	29	8	7	3	4	9	39	3	12	7	13	5	22	0	7	7	13	7	2	15	7	6	19	5	13	10	1	14	16	9	6	12	5	15	16	14	1	4	5	9	4	6	2	57	19
hsa-mir-642b	0	0	0	0	2	0	0	0	1	0	0	0	0	0	1	0	0	0	0	2	0	0	1	0	0	0	0	0	0	0	0	0	0	0	0	1	0	0	0	0	0	0	0	2	0	1	0	0	0
hsa-mir-1205	0	0	0	0	0	0	0	0	0	0	0	0	0	0	0	0	0	0	0	0	0	0	0	0	0	0	0	0	0	0	0	0	0	0	0	0	0	0	0	0	0	0	0	0	0	0	0	0	0
hsa-mir-1206	0	0	0	0	0	0	0	0	0	0	0	0	0	0	0	0	0	0	0	0	0	0	0	0	0	0	0	0	0	0	0	0	0	0	0	0	0	0	0	0	0	0	0	0	0	0	0	0	0
hsa-mir-1200	0	0	0	0	0	0	0	0	0	0	0	0	0	0	0	0	0	0	0	0	0	0	0	0	0	0	0	0	0	0	0	0	0	0	0	0	0	0	0	0	0	0	0	0	0	0	0	0	0
hsa-mir-7113	0	0	0	0	0	0	0	0	1	0	0	0	1	0	0	0	1	1	0	0	1	0	0	0	0	2	0	0	0	1	0	0	1	1	0	0	0	1	0	0	0	0	0	0	0	0	0	1	1
hsa-mir-2110	24	12	10	3	30	15	2	14	13	7	15	16	23	7	4	6	12	11	10	5	12	11	12	12	13	34	5	12	12	18	6	9	9	7	5	10	14	21	4	10	12	6	3	10	5	6	6	4	11
hsa-mir-7111	1	0	0	0	0	0	0	0	0	0	0	0	2	1	0	0	0	0	0	0	2	0	0	0	0	3	0	0	0	0	0	0	0	0	0	0	0	0	0	1	1	0	0	0	0	0	0	1	0
hsa-mir-7110	4	0	3	1	0	0	0	2	1	1	0	0	3	0	0	1	1	0	0	1	2	0	1	0	0	0	0	0	1	0	0	1	0	0	2	0	1	0	0	4	0	0	0	0	0	0	0	2	0
hsa-mir-7978	0	0	0	0	0	0	0	0	0	0	0	0	0	0	0	0	0	0	0	0	0	0	0	0	0	0	0	0	0	0	0	0	0	0	0	0	0	0	0	0	0	0	0	0	0	0	0	0	0
hsa-mir-7114	0	0	1	0	0	0	0	0	0	0	0	0	0	0	1	0	0	0	0	0	0	0	0	1	0	1	0	0	0	0	0	0	2	0	0	0	0	0	0	3	0	1	0	0	0	0	0	0	0
hsa-mir-7975	0	0	0	0	0	0	0	0	0	0	0	0	0	0	0	0	0	0	0	0	0	0	0	0	0	0	0	0	0	0	0	0	0	0	0	0	0	0	0	0	0	0	0	0	0	0	0	0	0
hsa-mir-7974	4	1	18	7	0	44	2	3	11	3	5	0	5	2	2	0	1	0	2	1	8	0	9	0	0	7	3	6	10	1	3	3	3	0	2	13	2	3	0	16	4	7	0	0	2	10	4	0	1
hsa-mir-7977	0	0	0	0	0	0	2	0	0	0	0	1	0	0	0	0	0	0	0	0	0	0	0	0	0	0	0	0	0	0	0	0	0	0	0	0	0	0	0	0	0	0	0	0	0	0	0	0	0
hsa-mir-7976	3	0	2	1	1	0	1	0	0	1	2	0	5	0	0	0	0	3	0	2	1	0	0	1	1	0	1	1	0	0	1	0	1	1	1	0	0	0	0	5	0	3	0	0	0	0	0	1	1
hsa-mir-5693	1	0	0	0	0	0	0	0	0	0	0	0	0	0	0	0	0	0	0	0	0	0	0	0	0	2	0	0	0	0	0	0	0	0	0	0	0	1	0	0	0	0	0	1	0	0	0	0	0
hsa-mir-5690	0	1	5	0	0	1	0	2	0	3	0	0	1	1	0	1	0	4	2	2	2	2	1	2	3	6	1	2	1	1	0	0	3	1	2	2	0	2	0	1	0	0	0	3	0	1	1	1	1
hsa-mir-1244-1	0	0	0	0	0	0	0	0	0	1	0	0	3	0	0	0	0	0	0	0	0	0	0	0	0	0	0	0	0	0	0	0	0	0	0	0	0	0	0	0	0	0	0	0	0	0	0	0	0
hsa-mir-1244-2	0	0	0	0	0	0	0	0	0	0	0	0	0	0	0	0	0	0	0	0	0	0	0	0	0	0	0	0	0	0	0	0	0	0	0	0	0	0	0	0	0	0	0	0	0	0	0	0	0
hsa-mir-1244-3	0	0	0	0	0	0	0	0	0	0	0	0	0	0	0	0	0	0	0	0	0	0	0	0	0	0	0	0	0	0	0	0	0	0	0	0	0	0	0	0	0	0	0	0	0	0	0	0	0
hsa-mir-664a	117	79	118	78	471	57	85	69	140	45	83	30	202	263	63	16	143	254	211	41	194	66	84	155	146	313	73	61	65	172	34	81	138	68	123	170	81	197	46	178	43	131	15	93	42	64	56	180	287
hsa-mir-664b	15	13	16	8	29	8	22	8	20	11	11	3	21	17	13	4	12	17	14	2	22	12	10	18	9	60	5	9	13	41	3	8	13	8	11	15	12	28	3	26	8	18	4	13	7	6	11	36	45
hsa-mir-6730	0	2	0	0	1	2	1	1	0	2	1	0	1	0	0	0	2	1	1	0	1	4	2	0	0	0	0	0	4	3	1	0	1	1	0	0	0	1	0	1	1	0	0	0	0	0	0	0	3
hsa-mir-6731	0	1	1	1	0	1	1	1	3	2	7	0	2	2	0	2	0	0	2	1	0	1	1	1	1	9	1	0	0	3	0	0	1	1	1	1	2	1	0	3	1	0	0	3	0	4	0	0	0
hsa-mir-6732	0	0	0	0	0	1	0	1	1	0	0	0	0	1	0	0	0	0	0	0	0	0	0	0	0	0	0	0	1	0	0	0	0	0	0	0	1	0	0	2	0	0	0	0	1	0	0	1	0
hsa-mir-6733	3	2	2	0	2	0	3	1	2	1	5	2	10	0	0	0	1	4	2	1	2	2	4	0	2	8	2	0	6	3	3	4	2	1	2	1	2	3	0	1	1	3	0	2	2	5	1	3	4
hsa-mir-6734	0	0	2	0	0	0	2	1	2	0	0	0	3	1	1	0	1	1	1	1	3	1	0	0	1	6	1	1	1	0	0	2	0	1	0	0	1	0	1	2	4	1	0	0	0	0	0	3	0
hsa-mir-6735	1	0	0	0	0	0	0	1	0	2	0	0	2	0	0	0	0	0	1	0	2	0	1	0	1	2	2	2	0	2	1	0	0	1	1	1	0	2	0	13	0	0	0	0	0	0	0	1	0
hsa-mir-6736	0	1	1	0	1	0	0	0	1	0	2	1	2	0	0	0	0	0	0	0	0	0	0	0	1	0	0	0	0	0	0	0	0	0	1	0	0	0	0	0	0	0	0	0	0	0	0	2	1
hsa-mir-6737	2	0	5	1	0	1	0	1	0	1	0	0	0	1	0	0	0	1	1	0	2	1	0	1	1	1	0	1	0	0	1	2	0	2	0	0	0	0	0	1	0	0	0	1	0	0	1	1	0
hsa-mir-6738	0	0	0	0	0	2	0	0	0	0	1	0	0	0	1	1	0	0	2	0	0	0	0	0	0	0	0	0	0	0	0	0	0	0	1	0	0	0	0	0	0	0	0	0	0	0	0	0	0
hsa-mir-6739	1	0	2	0	0	1	0	0	0	0	0	1	0	0	1	0	0	0	1	0	0	0	0	0	0	0	0	0	0	0	0	0	0	0	1	0	0	0	0	2	0	0	1	1	0	0	0	1	1
hsa-mir-8058	0	0	0	0	0	0	0	0	0	0	0	0	0	0	0	0	0	0	0	0	0	0	0	0	0	0	0	0	0	0	0	0	0	0	0	0	0	0	0	0	0	0	0	0	0	0	0	0	0
hsa-mir-1295a	1	5	10	5	0	7	13	3	0	5	10	0	3	2	6	3	5	2	2	3	18	4	12	10	1	16	1	0	2	11	2	1	8	1	3	1	3	12	2	0	1	6	0	2	3	11	0	11	7
hsa-mir-1295b	2	0	0	1	0	1	0	0	0	1	1	0	0	0	0	0	0	1	0	0	1	0	0	0	0	1	0	0	0	2	0	0	2	0	0	1	1	1	4	1	2	0	0	1	1	0	0	0	0
hsa-mir-299	21	1	72	18	26	17	5	23	42	1	48	22	50	8	8	25	38	455	1392	110	4	20	17	5	5	135	15	21	39	50	20	64	22	7	48	35	25	68	10	15	36	50	3	28	22	20	78	91	53
hsa-mir-378d-2	0	3	3	1	0	2	2	2	3	0	4	5	4	0	0	2	5	86	37	0	3	1	0	0	4	4	1	0	1	4	0	0	0	1	2	0	2	1	2	1	9	1	0	3	1	0	1	4	6
hsa-mir-378d-1	0	2	0	1	2	0	0	4	0	3	3	5	0	0	0	1	2	66	29	1	0	2	1	1	1	2	2	0	1	3	1	1	2	1	2	0	4	2	0	0	14	0	0	2	0	1	1	0	3
hsa-mir-5047	0	0	0	0	0	0	0	0	0	0	0	0	0	0	0	0	0	0	0	0	0	0	0	0	0	0	0	0	0	0	0	0	0	0	0	0	0	0	0	0	0	0	0	0	0	1	0	0	0
hsa-mir-511	64	18	177	64	68	43	12	66	125	17	71	16	50	23	58	36	41	32	53	17	38	35	67	24	117	332	126	36	55	94	137	50	74	2	107	60	120	124	73	77	63	59	7	55	92	34	83	338	194
hsa-mir-16-2	2602	1951	2912	1465	472	3824	1156	955	3703	1323	2268	1219	4044	1125	641	1508	854	1589	1223	500	2214	795	1045	2528	1537	6517	929	905	2163	1027	797	2300	1194	3227	1124	1012	1322	869	1098	3612	810	1809	1732	2028	948	932	612	3357	1167
hsa-mir-16-1	2591	1948	2882	1336	449	3402	1128	888	3509	1253	2200	1206	4042	1101	668	1503	787	1599	1154	458	2166	763	925	2474	1460	6287	904	897	2069	1107	760	2169	1111	3110	1092	1010	1321	888	984	3540	797	1746	1715	1969	898	861	644	3149	1241
hsa-mir-5195	0	0	0	0	0	0	0	0	0	0	0	0	0	0	0	0	0	0	0	0	0	0	0	1	0	0	0	0	0	0	0	0	0	0	0	0	0	0	0	0	0	0	0	0	0	0	0	0	0
hsa-mir-5194	0	0	0	0	0	0	0	0	0	0	0	0	0	0	0	0	0	0	0	0	0	0	0	0	0	0	0	0	0	0	0	0	0	0	0	0	0	0	0	0	0	0	0	0	0	0	0	0	0
hsa-mir-5197	0	0	0	0	0	0	0	0	0	0	0	0	0	0	0	0	0	0	0	0	0	0	0	0	0	0	0	0	0	0	0	0	0	0	0	0	0	0	0	0	0	0	0	0	0	0	0	0	0
hsa-mir-5196	0	0	0	0	0	0	0	0	0	0	0	0	0	0	0	0	0	0	0	0	0	0	0	0	0	0	0	0	0	0	0	0	0	0	0	0	0	0	0	0	0	0	0	0	0	0	0	0	0
hsa-mir-5191	0	0	0	0	0	0	0	0	0	0	0	0	0	0	0	0	0	0	0	0	0	0	0	0	0	0	0	0	0	0	0	0	0	0	0	0	0	0	0	0	0	0	0	0	0	0	0	0	0
hsa-mir-5190	0	0	0	0	0	0	0	0	0	0	0	0	0	0	0	0	0	0	0	0	0	0	0	0	0	0	0	0	0	0	0	0	0	0	0	0	0	0	0	0	0	0	0	0	0	0	0	0	0
hsa-mir-5193	0	0	1	0	0	2	2	1	3	0	1	0	0	0	0	0	0	0	1	0	0	0	0	1	0	0	1	0	1	0	0	0	0	0	0	1	1	0	0	0	0	0	0	2	2	0	0	2	1
hsa-mir-5192	0	0	0	0	0	0	0	0	0	0	0	0	0	0	0	0	0	0	0	0	0	0	0	0	0	0	0	0	0	0	0	0	0	0	0	0	0	0	0	0	0	0	0	0	0	0	0	0	0
hsa-mir-34a	267	322	381	382	1177	1021	1280	301	1270	850	638	164	720	389	430	252	468	419	662	140	1626	290	338	238	330	2854	327	359	309	1311	161	280	675	94	758	486	407	585	226	1006	163	1033	167	513	487	160	327	1725	1328
hsa-mir-34b	126	6	14	51	1680	15	79	15	158	94	11	23	20	101	71	12	65	5	9	15	11	6	88	8	15	141	28	6	6	34	7	37	37	24	213	25	15	27	50	33	7	14	12	23	30	7	12	362	19
hsa-mir-34c	624	54	127	255	5265	53	389	90	732	390	85	282	197	424	483	44	204	61	60	59	64	45	833	38	241	864	148	12	42	295	64	105	184	142	914	166	104	153	152	164	118	34	80	110	317	45	135	1785	105
hsa-mir-551a	5	1	1	0	2	0	2	2	0	10	28	3	1	0	3	2	0	0	0	2	5	9	1	5	2	1	0	0	0	1	3	0	4	2	1	0	4	7	0	19	3	1	0	0	2	2	8	3	9
hsa-mir-551b	1	16	0	4	0	9	0	3	1	20	16	7	0	0	4	4	25	1	2	4	4	0	0	0	1	12	1	2	1	2	0	7	2	1	5	0	14	0	8	2	2	1	0	14	0	8	2	137	18
hsa-mir-345	103	46	69	30	84	168	116	35	74	126	568	20	184	53	66	83	48	37	44	41	15	52	7	62	16	120	38	16	56	47	16	49	63	59	84	13	54	71	64	116	30	48	38	64	14	56	36	275	143
hsa-mir-346	2	0	0	0	1	0	0	1	2	1	0	2	1	0	2	2	2	0	0	0	0	0	1	0	0	3	2	2	1	0	0	1	1	1	1	0	0	0	0	0	1	1	0	1	0	0	0	0	1
hsa-mir-340	272	45	212	92	155	42	98	49	154	99	65	83	333	69	61	16	57	149	136	30	146	109	113	131	170	546	53	39	100	165	47	55	97	97	70	107	40	146	32	140	92	111	12	80	89	94	65	119	130
hsa-mir-342	465	1016	1124	1052	1080	963	628	432	2809	584	456	138	2298	1236	644	661	440	259	1222	298	1413	243	574	1767	264	3400	1058	297	874	891	72	759	525	370	932	1768	1018	1377	461	1944	260	1127	324	1626	553	505	275	1089	1150
hsa-mir-4800	0	0	0	1	0	1	0	0	1	0	0	0	2	1	0	1	0	5	1	0	0	0	0	0	0	0	1	0	0	0	0	1	0	0	0	0	1	0	0	1	1	0	0	0	0	0	1	0	1
hsa-mir-4801	0	0	0	0	0	0	0	0	0	0	0	0	0	0	0	0	0	0	0	0	0	0	0	0	0	0	0	0	0	0	0	0	0	0	0	0	0	0	0	0	0	0	0	0	0	0	0	0	0
hsa-mir-4802	0	1	1	1	1	1	0	0	3	2	0	0	2	0	0	0	0	0	0	0	3	2	1	1	4	8	0	0	0	1	0	0	0	0	0	1	2	1	0	1	0	1	0	1	0	0	0	1	0
hsa-mir-4803	0	0	0	0	0	0	0	0	0	0	0	0	0	0	0	0	0	0	0	0	0	0	0	0	0	0	0	0	0	0	0	0	0	0	0	0	0	0	0	0	0	0	0	0	0	0	0	0	0
hsa-mir-4804	0	0	0	1	0	0	1	0	1	0	0	0	0	2	0	0	1	0	0	0	0	2	0	0	0	1	0	1	0	1	2	0	0	0	0	0	0	0	1	0	1	0	0	1	0	0	0	0	2
hsa-mir-519e	0	0	0	0	0	0	0	0	1	0	1	0	0	0	0	0	0	0	0	0	0	0	0	0	0	2	0	0	0	0	0	0	0	2	0	0	0	0	0	2	0	1	0	1	0	0	0	1	3
hsa-mir-519d	2	3	1	0	2	6	1	0	3	0	12	0	0	1	0	0	0	0	5	2	3	0	0	0	0	0	0	0	0	1	0	1	3	0	0	0	5	1	0	5	0	0	0	7	0	1	0	4	1
hsa-mir-519c	6	2	0	0	1	1	0	0	3	1	4	0	8	0	1	1	0	1	0	2	0	1	0	0	0	2	1	0	2	0	1	2	1	0	1	0	3	0	2	1	1	1	0	5	2	2	0	5	0
hsa-mir-519b	0	0	0	0	0	1	0	0	1	0	1	0	0	0	0	0	0	0	0	0	2	0	0	0	0	0	0	0	0	0	0	0	1	0	0	0	2	0	0	3	1	0	0	4	0	0	0	0	0
hsa-mir-4484	1	0	8	0	1	0	2	0	1	0	0	2	1	0	0	0	1	5	0	0	0	2	0	0	0	1	0	0	7	2	4	0	0	2	0	0	3	0	2	0	1	0	1	0	3	1	1	3	1
hsa-mir-4485	0	0	0	1	0	0	0	0	0	0	0	0	0	0	0	0	0	0	0	0	0	0	1	0	0	0	0	0	0	0	0	0	0	0	0	0	0	0	0	0	0	0	0	0	0	0	0	0	0
hsa-mir-4486	0	0	0	0	0	0	0	0	0	0	0	0	0	0	0	0	0	0	0	0	0	0	0	0	0	0	0	0	0	0	0	0	0	0	0	0	0	0	0	0	0	0	0	0	0	0	0	0	0
hsa-mir-4487	0	0	0	0	0	1	1	0	0	0	0	1	0	1	0	0	0	0	0	0	0	0	0	1	0	1	0	0	0	1	0	0	0	0	0	0	0	0	0	0	0	0	0	0	1	0	0	0	0
hsa-mir-3607	407	372	66	72	88	544	130	9	147	91	142	21	720	72	66	440	69	20	124	23	192	30	20	839	18	101	56	54	115	12	14	110	90	16	112	87	68	51	371	83	9	78	198	100	45	20	17	440	99
hsa-mir-3606	0	0	0	0	0	0	1	0	0	0	0	0	0	0	0	0	0	0	0	0	0	0	0	0	0	3	0	0	0	0	0	0	0	0	0	0	0	0	0	0	0	1	0	0	0	0	0	2	1
hsa-mir-3605	27	7	18	4	4	8	1	7	12	8	17	4	16	6	2	13	11	3	2	6	1	1	2	3	9	10	1	6	1	6	1	3	9	2	9	3	2	11	5	15	4	9	5	10	1	6	5	35	15
hsa-mir-4483	0	0	0	0	0	0	0	0	0	0	0	0	0	0	0	0	0	0	0	0	0	0	0	0	0	0	0	0	0	0	0	0	0	0	0	0	0	0	0	0	0	0	0	0	0	0	0	0	0
hsa-mir-3609	0	1	0	2	0	1	0	0	5	0	1	0	6	0	0	2	1	0	2	0	7	0	2	1	0	9	0	1	1	0	1	0	0	0	1	1	1	1	0	0	0	3	1	1	0	8	1	4	2
hsa-mir-4488	0	1	0	0	0	3	0	0	0	0	4	0	0	0	0	0	0	0	0	0	0	0	0	0	1	0	0	0	0	0	0	1	0	0	0	0	1	0	0	1	0	0	0	0	0	0	0	5	0
hsa-mir-4489	1	0	1	0	0	0	0	0	1	0	0	0	0	1	0	0	0	0	0	0	0	1	1	0	0	1	1	0	0	0	0	0	0	0	0	0	0	0	0	0	0	0	0	0	0	0	0	0	0
hsa-mir-5692a-1	0	0	0	0	0	0	0	0	0	0	0	0	0	0	0	0	0	0	0	0	0	0	0	0	0	0	0	0	0	0	0	0	0	0	0	0	0	0	0	0	0	0	0	0	0	0	0	0	0
hsa-mir-4648	0	0	0	0	0	0	0	0	0	0	1	0	0	0	1	0	0	0	0	0	0	1	1	1	0	0	0	0	0	0	0	0	0	2	1	0	0	0	0	1	0	0	0	0	1	0	0	0	0
hsa-mir-202	1	0	0	0	6	0	0	0	1	1	1	0	8	0	0	0	0	1	1	0	5	0	0	0	0	0	1	1	1	2	0	0	1	0	0	0	0	0	0	2	4	3	0	5	8	0	0	1	6
hsa-mir-205	131986	49470	71333	72412	38256	160994	129428	45825	79597	35152	88553	24902	144525	114856	32524	22925	53160	807	33355	93550	46777	35418	61501	119648	113475	90704	80659	59503	90610	23852	43188	74535	101739	77167	73039	71324	81508	63249	26245	203149	26419	105094	39902	109168	20695	20006	62933	133957	59236
hsa-mir-204	0	4	3	1	115	0	41	4	2	11	586	6	8	1	6	3	140	71	98	0	3	5	243	8	0	18	0	4	1	38	0	4	3	2	1	4	0	9	0	11	12	8	3	7	9	66	1	139	49
hsa-mir-206	13578	13	18690	4	72	71	17	16918	5827	19	18	53	100562	2055	2	9097	11984	229224	274244	892	1898	13	29	2	48	83	786	540	45	1166	97	10867	72	26	40	101	3960	555	2763	9798	96874	14	1330	30471	8529	1701	65	30	4946
hsa-mir-4642	0	0	0	0	0	0	0	0	0	0	0	0	0	0	0	0	0	0	0	0	0	0	0	0	0	0	0	0	0	0	1	0	1	0	0	0	0	0	0	0	0	0	0	0	0	0	0	0	0
hsa-mir-4643	0	0	0	0	0	0	0	0	0	0	0	0	0	0	0	0	0	0	0	0	0	0	0	0	0	0	0	0	0	0	0	1	0	0	0	0	0	0	0	0	0	0	0	0	0	0	0	0	0
hsa-mir-4640	5	0	10	8	0	2	1	1	6	0	2	2	7	7	0	1	5	3	1	4	8	2	3	4	2	1	3	0	1	2	0	0	1	0	7	3	3	5	0	9	0	2	2	2	2	2	1	9	0
hsa-mir-4641	0	0	0	0	0	0	0	0	0	0	0	0	0	0	0	0	0	0	0	0	1	0	0	0	0	0	0	0	0	0	0	0	0	0	0	0	0	0	0	1	0	0	0	0	0	0	0	1	0
hsa-mir-4646	0	0	0	0	0	2	0	0	1	0	0	0	0	2	0	0	0	0	0	1	0	0	0	0	0	5	0	0	0	0	1	0	0	0	0	0	1	0	0	0	0	0	0	0	0	2	1	0	0
hsa-mir-4647	5	0	0	0	0	0	0	1	0	0	0	0	3	0	0	0	0	0	0	0	0	2	0	0	0	0	0	0	0	0	0	0	0	0	0	0	1	0	0	0	0	0	0	0	0	4	0	1	0
hsa-mir-4644	0	0	0	0	0	0	0	0	0	0	0	0	0	0	0	0	0	0	1	0	0	0	0	0	0	0	0	0	0	0	0	0	0	0	0	0	0	0	0	0	0	0	0	0	0	1	0	1	0
hsa-mir-4645	0	2	1	0	1	2	2	1	5	4	5	0	1	2	1	3	1	0	0	0	0	0	1	0	0	6	1	0	2	0	5	2	0	1	0	3	7	0	4	3	1	0	0	4	0	0	1	3	2
hsa-mir-5692a-2	0	0	0	0	0	0	0	0	0	0	0	0	0	0	0	0	0	0	0	0	0	0	0	0	0	0	0	0	0	0	0	0	0	0	0	0	0	0	0	0	0	0	0	0	0	0	0	0	0
hsa-mir-3917	14	18	17	0	0	7	14	7	7	13	12	8	2	4	2	5	3	7	1	10	9	15	6	2	5	35	1	6	6	18	25	4	5	4	5	1	9	22	6	6	14	6	0	4	6	9	9	7	10
hsa-mir-3916	0	0	0	1	0	0	0	1	0	0	1	1	1	1	0	0	0	1	0	0	0	0	0	0	0	0	0	0	0	1	0	0	0	0	0	0	0	1	0	0	0	0	0	0	0	0	0	0	0
hsa-mir-3915	0	0	0	0	0	0	0	0	0	0	0	0	0	0	0	1	0	0	0	0	0	0	0	0	0	0	0	0	0	0	0	0	0	0	0	0	0	0	0	0	0	0	0	0	0	0	0	0	0
hsa-mir-3912	1	3	5	3	4	3	5	2	0	3	2	7	3	5	1	0	2	2	7	4	1	6	4	5	1	5	0	1	1	4	1	4	3	11	3	0	3	8	1	2	5	3	1	9	0	3	1	8	9
hsa-mir-3911	6	0	2	0	0	2	0	0	3	3	1	3	5	4	0	0	0	0	0	1	0	1	2	0	0	1	0	0	1	0	1	0	3	3	0	0	1	2	0	4	1	2	0	2	0	1	1	1	1
hsa-mir-3160-2	0	0	0	0	0	1	0	0	0	0	0	0	0	0	0	0	0	0	0	0	0	0	0	0	0	0	0	0	0	0	0	0	0	0	0	0	0	0	0	0	0	0	0	0	0	0	0	0	0
hsa-mir-3160-1	0	0	0	0	0	0	0	0	0	0	0	0	0	0	0	0	0	0	0	0	0	0	0	0	2	0	0	0	0	0	0	0	0	0	0	0	0	0	0	0	0	0	0	0	0	0	1	0	0
hsa-mir-3918	0	0	4	0	0	0	0	0	0	0	1	0	0	0	0	0	0	0	0	1	0	0	0	0	0	0	0	0	0	0	2	0	1	0	0	0	3	1	0	0	0	0	0	1	0	0	0	0	0
hsa-mir-20a	2813	1606	3072	2201	956	2402	1844	883	6076	2569	1852	827	2987	3683	2125	304	2078	562	2973	2487	4862	705	2300	1954	1278	6041	1673	3482	1429	1110	570	555	5811	641	3813	2910	1181	1320	276	9057	1318	2420	1782	2141	818	1212	1083	1141	1239
hsa-mir-20b	39	168	25	116	105	84	550	27	97	385	368	9	47	91	182	10	88	64	121	21	734	16	66	33	12	84	14	39	16	146	2	14	56	162	51	26	35	14	20	143	19	54	14	88	12	180	5	170	55
hsa-mir-3134	0	0	0	0	0	0	0	0	0	0	0	0	0	0	0	0	0	0	0	0	0	0	0	0	0	0	0	0	0	0	0	0	0	0	0	0	0	0	0	0	0	0	0	0	0	0	0	0	0
hsa-mir-3137	0	0	1	0	0	2	0	1	0	1	1	1	0	0	0	0	0	0	0	0	0	1	0	0	0	0	0	1	0	0	0	0	1	0	0	0	0	1	0	2	0	0	1	0	0	1	0	3	0
hsa-mir-3136	1	7	2	3	1	10	2	0	2	2	6	0	1	3	0	4	1	1	2	4	2	1	1	1	0	5	1	0	2	4	0	3	4	1	2	1	4	2	1	1	1	0	0	8	4	0	1	16	3
hsa-mir-3131	3	0	0	1	1	0	0	0	0	1	1	0	1	0	0	0	0	1	0	0	0	1	4	0	2	0	0	1	0	1	0	0	0	1	0	0	1	0	0	0	0	0	0	0	0	0	0	1	0
hsa-mir-3133	0	0	0	0	0	0	0	0	1	1	0	0	0	0	0	0	0	0	0	0	2	0	0	0	0	0	0	0	1	1	0	0	0	0	0	1	0	0	0	1	0	1	0	0	0	1	0	0	0
hsa-mir-3132	0	0	0	0	0	0	0	1	0	0	0	0	0	0	0	0	0	0	0	0	0	0	0	0	0	0	1	0	0	0	0	0	0	0	0	0	0	0	0	1	0	0	0	0	0	0	0	0	0
hsa-mir-3139	4	0	0	1	0	0	0	0	0	0	0	1	0	0	0	0	0	0	0	1	0	1	0	0	0	0	0	0	0	1	0	0	0	0	1	0	0	0	0	1	1	0	1	0	0	0	0	0	0
hsa-mir-3138	3	1	2	1	0	0	2	1	0	3	1	0	1	1	0	0	0	2	2	6	0	0	0	2	0	2	0	1	1	0	0	0	0	1	0	0	0	1	0	1	2	1	0	0	1	1	0	1	0
hsa-mir-548ae-2	0	0	0	0	0	0	0	0	0	0	0	0	0	0	0	0	0	0	0	0	0	0	0	0	0	0	0	0	0	0	0	0	0	0	0	0	0	0	0	0	0	0	0	0	0	0	0	0	0
hsa-mir-4536-1	1	1	0	0	0	0	0	0	0	0	0	0	2	0	0	0	0	2	4	0	0	0	1	1	1	3	0	0	1	0	0	2	0	0	0	1	0	0	1	2	0	0	0	1	0	0	1	1	0
hsa-mir-6509	36	5	39	9	0	9	34	11	9	8	46	19	8	29	1	2	2	6	8	39	9	10	1	12	26	64	9	2	11	13	9	8	21	7	25	13	26	20	3	4	34	8	6	8	14	15	7	5	49
hsa-mir-6508	0	0	0	0	0	1	1	0	0	1	0	0	0	0	0	0	1	0	0	0	0	0	0	1	0	2	0	0	0	0	0	1	0	0	0	0	0	0	0	0	0	0	0	0	0	0	0	0	0
hsa-mir-6503	2	5	0	0	0	2	2	1	4	3	1	1	3	0	2	1	6	8	1	1	1	1	0	2	0	8	0	0	1	1	1	4	1	0	4	2	2	2	1	4	4	1	0	5	3	0	0	5	6
hsa-mir-6502	0	1	4	1	1	2	0	1	4	0	3	1	2	2	1	2	2	0	1	1	0	1	0	1	1	7	0	0	0	7	1	0	1	1	0	2	2	4	0	1	3	2	0	2	0	2	0	7	0
hsa-mir-6501	1	5	2	3	0	7	0	3	2	2	3	4	1	3	1	0	0	1	1	1	1	3	0	4	2	6	1	0	0	7	0	1	1	1	2	2	0	1	0	1	2	0	0	1	3	2	0	3	2
hsa-mir-6500	0	0	0	0	0	0	0	0	0	1	0	0	0	0	0	0	0	0	0	0	0	0	0	0	0	0	0	0	0	0	0	0	0	0	0	0	0	0	0	0	0	0	0	0	0	0	0	0	0
hsa-mir-6507	1	0	0	0	0	0	0	0	0	0	0	0	0	0	1	0	0	3	8	0	0	0	0	0	0	0	0	0	0	0	0	1	0	0	0	0	0	0	1	0	1	0	0	0	0	0	0	0	0
hsa-mir-6506	0	0	0	0	0	1	1	0	1	0	0	0	2	0	0	0	0	2	0	0	0	0	0	0	0	1	0	0	0	0	0	0	1	0	2	1	0	2	0	0	0	0	0	0	0	1	0	2	0
hsa-mir-6505	1	0	0	0	0	0	0	1	0	0	1	0	2	0	0	3	0	6	3	0	0	1	0	0	0	0	0	0	0	0	0	1	0	0	0	0	0	0	0	0	0	0	0	1	0	0	0	0	0
hsa-mir-6504	0	0	0	0	0	0	0	0	0	0	0	1	0	0	0	0	2	1	1	0	1	0	0	4	0	0	0	0	0	0	1	0	0	0	0	0	0	0	0	1	0	0	0	0	0	0	0	1	1
hsa-mir-941-4	0	0	0	0	0	0	0	0	0	0	0	0	0	0	0	0	0	0	0	0	0	0	0	0	0	0	0	0	0	0	0	0	0	0	0	0	0	0	0	0	0	0	0	0	0	0	0	0	0
hsa-mir-941-5	0	0	0	0	0	0	0	0	0	0	0	0	0	0	0	0	0	0	0	0	0	0	0	0	0	0	0	0	0	0	0	0	0	0	0	0	0	0	0	0	0	0	0	0	0	0	0	0	0
hsa-mir-802	0	0	0	0	0	0	0	0	0	0	0	0	0	0	0	0	0	0	0	0	0	0	0	0	0	1	0	0	0	0	0	0	0	0	0	0	0	0	0	0	0	0	0	0	0	0	0	0	0
hsa-mir-2392	0	0	0	0	0	0	0	0	0	0	0	0	0	0	0	0	0	0	0	0	0	0	0	0	0	0	0	0	0	0	0	0	0	0	0	0	0	0	0	0	0	0	0	0	0	0	0	0	0
hsa-mir-4776-1	0	1	0	0	0	0	0	0	0	0	0	1	0	0	0	0	0	0	1	0	1	0	0	0	1	0	0	0	0	3	0	0	0	0	0	0	0	0	0	1	0	0	0	0	1	0	0	1	0
hsa-mir-4776-2	0	0	0	1	0	0	0	1	0	0	1	1	0	1	0	0	2	0	0	0	1	0	0	0	2	0	0	0	0	5	0	2	0	0	0	0	0	0	0	2	0	0	0	0	0	0	0	1	0
hsa-mir-1179	0	1	0	0	1	1	0	0	1	2	1	0	3	0	0	0	0	0	1	0	1	0	0	4	0	5	1	1	1	1	0	0	3	0	1	0	1	0	0	0	2	2	0	0	1	0	0	0	0
hsa-mir-1178	0	0	0	0	0	0	0	0	0	0	0	0	0	0	0	0	0	0	0	0	0	0	0	0	0	0	0	0	0	0	0	0	0	0	0	0	0	0	0	0	0	0	0	0	0	0	0	0	0
hsa-mir-711	0	0	0	0	0	0	0	0	0	0	0	0	0	0	0	0	0	0	0	0	0	0	0	0	0	0	0	0	0	0	0	0	0	0	0	0	0	0	0	0	0	0	0	0	0	0	0	0	0
hsa-mir-659	5	11	12	5	3	11	6	2	3	11	18	11	3	6	2	7	4	2	1	5	11	4	5	10	7	17	3	0	4	14	0	6	14	5	7	3	7	9	6	1	5	9	0	3	4	2	5	17	14
hsa-mir-6723	0	0	0	1	0	1	2	0	2	0	5	1	0	1	0	0	0	6	3	0	1	3	0	1	0	1	0	0	1	2	3	0	0	1	0	0	3	0	0	8	1	0	4	0	0	1	3	3	0
hsa-mir-6722	0	0	0	0	0	0	0	0	0	0	0	0	0	0	0	0	0	0	0	0	0	0	0	0	0	0	0	0	0	0	0	0	0	0	0	0	0	0	0	0	0	0	0	0	0	0	0	0	0
hsa-mir-6721	0	0	1	0	0	0	0	0	0	1	0	0	1	0	0	0	0	0	0	0	0	1	0	1	0	3	0	0	0	0	0	0	0	1	1	0	0	0	1	0	0	0	0	0	0	0	0	1	0
hsa-mir-6720	0	2	6	6	3	2	23	22	32	19	26	31	3	24	11	0	15	9	26	11	35	1	14	13	20	79	0	1	2	32	6	15	6	75	32	14	10	65	2	38	6	19	6	13	8	45	1	6	4
hsa-mir-6727	0	0	0	1	0	1	0	0	0	0	2	0	2	0	1	0	0	0	0	2	0	2	0	0	0	0	2	1	2	0	1	0	0	0	0	0	0	0	0	1	1	0	0	0	0	0	1	0	0
hsa-mir-6726	2	0	3	1	1	4	1	0	0	1	1	0	0	0	1	0	0	1	0	0	0	0	0	0	1	1	0	0	0	0	0	1	0	1	1	0	0	5	0	0	0	1	0	1	1	1	0	4	0
hsa-mir-6729	0	0	0	1	0	1	0	0	0	0	0	0	0	0	0	0	0	0	0	0	0	0	1	0	0	0	0	0	0	0	0	0	0	0	1	0	0	0	0	0	0	0	0	2	0	1	0	1	0
hsa-mir-6728	10	0	4	0	0	6	0	5	2	1	4	2	4	3	0	2	0	0	0	1	1	3	0	0	2	2	0	1	2	1	2	2	0	2	1	2	0	4	0	11	0	0	0	1	0	0	3	1	0
hsa-mir-591	0	0	0	0	0	0	0	0	0	0	0	0	0	0	0	0	0	0	0	0	0	0	0	0	0	0	0	0	0	0	0	0	0	0	0	0	0	0	0	0	0	0	0	0	0	0	0	0	0
hsa-mir-590	185	118	102	104	53	112	85	46	157	110	221	21	234	119	80	119	47	43	94	121	99	88	82	72	147	210	71	85	147	39	32	101	123	45	75	82	140	47	52	297	65	113	79	164	61	56	65	195	154
hsa-mir-593	0	0	0	0	0	0	0	0	0	0	0	0	0	0	0	0	0	0	0	0	0	0	0	0	0	0	0	0	0	0	0	0	0	0	0	0	0	0	0	0	0	0	0	0	0	0	0	0	0
hsa-mir-592	28	4	28	7	5	23	13	7	37	73	12	0	20	9	8	7	6	1	5	0	20	2	10	6	1	63	4	12	10	3	2	6	4	3	1	8	2	2	5	8	0	2	6	14	3	3	9	32	17
hsa-mir-595	0	0	0	0	0	0	0	0	0	0	0	0	0	0	0	0	0	0	0	0	0	0	0	0	0	0	0	0	0	0	0	0	0	0	0	0	0	0	0	0	0	0	0	0	0	0	0	0	0
hsa-mir-597	0	2	0	0	0	1	0	0	1	1	1	0	1	0	1	0	0	0	0	0	1	0	0	0	2	0	0	0	0	0	0	2	2	0	0	0	0	0	0	2	0	0	0	0	0	0	0	1	0
hsa-mir-596	0	0	0	0	0	0	0	0	0	0	0	0	0	0	0	0	0	0	0	0	0	0	0	0	0	0	0	0	0	2	0	0	1	0	0	0	0	0	0	0	0	0	0	0	0	0	0	0	0
hsa-mir-599	0	0	0	0	0	0	0	0	0	0	0	0	0	0	0	0	1	0	0	0	0	0	0	2	0	0	0	0	0	0	0	1	0	0	0	0	0	0	0	0	0	0	0	0	0	0	0	0	0
hsa-mir-598	169	132	194	53	115	174	230	71	48	430	138	40	92	14	37	21	67	78	88	82	79	177	259	40	22	373	60	97	28	133	76	60	123	98	208	69	48	93	67	185	63	36	14	28	66	80	143	50	73
hsa-mir-759	0	0	0	0	0	0	0	0	0	0	0	0	0	0	0	0	0	0	0	0	0	0	0	0	0	0	0	0	0	0	0	0	0	0	0	0	0	0	0	0	0	0	0	0	0	0	0	0	0
hsa-mir-758	78	25	331	22	54	107	23	137	85	34	385	88	143	48	38	51	64	376	110	322	66	48	69	37	48	618	35	26	102	252	74	301	117	31	214	13	72	402	17	21	58	171	5	34	28	66	180	420	601
hsa-mir-4477b	0	0	0	0	0	0	0	0	0	0	0	0	0	0	0	0	0	0	0	0	0	0	0	0	0	0	0	0	0	0	0	0	0	0	0	0	0	0	0	0	0	0	0	0	0	0	0	0	0
hsa-mir-4477a	0	0	0	0	0	0	0	0	0	0	0	0	0	0	0	0	0	0	0	0	0	0	0	0	0	0	0	0	0	0	0	0	0	0	0	0	0	0	0	0	0	0	0	0	0	0	0	0	0
hsa-mir-8069-2	0	0	0	0	0	0	0	0	0	0	0	0	0	0	0	0	0	0	0	0	0	0	0	0	0	0	0	0	0	0	0	0	0	0	0	0	0	0	0	0	0	0	0	0	0	0	0	0	0
hsa-mir-8069-1	0	0	0	0	0	0	0	0	0	0	0	0	0	0	0	0	0	0	0	0	0	0	0	0	0	0	0	0	0	0	0	0	0	0	0	0	0	0	0	0	0	0	0	0	0	0	0	0	0
hsa-mir-548o-2	1	5	6	3	1	1	2	1	0	2	2	0	2	4	0	1	2	2	0	0	2	6	2	1	1	6	0	0	1	1	0	0	0	2	2	2	1	1	1	2	3	1	2	1	0	1	0	1	1
hsa-mir-8073	0	0	0	0	0	0	0	0	0	0	0	0	0	0	0	0	0	0	0	0	0	0	0	0	0	0	0	0	0	0	0	0	0	0	0	0	0	0	0	0	0	0	0	0	0	0	0	0	0
hsa-mir-379	4224	904	18210	1524	1944	4964	1733	6737	4229	1010	13948	4185	6536	2098	1421	3150	4059	58471	13465	6734	2387	3424	3232	1285	2671	30790	1129	1228	4556	11144	5088	8837	5140	871	8030	573	3667	17093	1082	1119	5895	6638	532	2415	3093	3404	10655	19548	14974
hsa-mir-449c	0	0	0	0	55	0	0	0	0	0	0	0	0	1	0	0	0	0	0	0	0	1	0	0	0	0	0	0	1	6	0	0	1	0	0	0	0	0	1	0	0	0	0	0	0	0	0	0	0
hsa-mir-449b	0	0	0	0	129	0	3	0	1	2	0	0	0	1	0	0	0	0	0	0	0	0	0	1	0	0	0	0	0	7	0	0	0	0	0	0	0	0	6	0	0	0	0	0	0	0	0	0	0
hsa-mir-449a	2	0	0	0	446	3	3	2	3	11	1	1	1	0	0	0	13	0	0	1	3	4	1	2	5	2	2	0	2	32	0	2	5	2	2	0	0	1	23	0	0	0	1	1	0	4	1	0	0
hsa-mir-370	21	9	119	14	21	59	11	65	32	11	252	24	69	20	15	35	46	193	68	97	22	31	28	11	22	207	7	4	21	125	32	74	48	6	109	4	41	162	18	13	53	71	6	11	13	24	67	209	148
hsa-mir-373	0	0	1	0	0	0	0	0	0	0	0	0	1	1	0	0	0	0	0	0	0	0	0	0	0	1	0	0	0	0	0	0	0	0	0	0	0	0	0	0	0	0	0	0	0	0	0	0	1
hsa-mir-372	4	1	11	1	0	0	0	3	0	0	2	0	10	0	0	1	1	1	2	0	3	1	1	3	0	6	1	1	2	5	0	0	1	0	0	0	3	2	1	4	3	1	0	2	3	0	0	1	5
hsa-mir-375	992	9631	422	416	352418	702	1380	361	539	3460	438	11530	3315	141	309	3130	27044	21382	13113	1138	16234	12494	1379	731	1456	21006	1239	2271	432	85702	459	1196	9030	1444	362	607	927	49605	28993	2056	128	1209	407	477	324	34317	1100	18281	198614
hsa-mir-377	21	2	59	9	39	19	9	16	21	10	44	9	54	7	11	20	25	152	108	19	8	9	14	3	3	75	11	14	17	53	12	72	20	5	38	4	20	42	8	13	20	55	2	24	8	8	31	96	121
hsa-mir-4481	0	0	0	0	0	0	0	0	0	0	0	0	0	0	0	0	0	0	0	0	0	0	0	0	0	0	0	0	0	0	0	0	0	0	0	0	0	0	0	0	0	0	0	0	0	0	0	0	0
hsa-mir-579	7	9	2	6	8	3	4	2	6	2	9	1	5	10	2	0	5	1	3	7	1	1	1	3	0	13	3	4	6	1	0	0	9	2	14	4	4	5	0	1	2	5	3	6	2	2	4	6	3
hsa-mir-578	0	1	0	0	0	0	1	0	0	0	0	0	0	0	0	0	0	4	1	0	0	0	1	0	0	1	0	0	0	0	0	1	0	0	0	0	0	2	0	0	0	0	0	0	0	0	0	1	2
hsa-mir-181a-1	5630	7446	4269	3371	1795	6797	2127	2678	7436	4221	6531	1650	5282	4419	2564	1858	2491	3006	4358	1959	4260	2245	1986	4145	2823	17000	2035	2306	3176	6093	1190	1761	5693	4258	5249	3594	8370	6540	941	3979	3188	6528	745	4780	1738	2912	3218	13098	15936
hsa-mir-4482	1	0	0	0	0	0	0	0	0	0	0	0	1	0	0	0	1	0	1	3	0	0	0	1	0	1	0	0	0	0	0	0	0	10	0	0	0	0	0	0	0	0	0	0	0	0	0	0	0
hsa-mir-573	0	0	1	10	0	2	3	0	2	1	5	0	3	3	1	2	0	0	0	3	2	1	4	1	1	4	1	2	0	0	0	1	5	0	2	11	2	0	0	4	0	4	1	4	0	0	1	0	0
hsa-mir-572	2	1	0	0	0	0	0	0	0	1	0	0	0	1	0	0	0	0	1	0	0	0	0	0	0	0	0	0	0	0	0	0	0	0	0	0	0	0	1	0	0	0	0	0	0	1	0	1	0
hsa-mir-571	0	1	2	0	0	0	0	0	0	0	0	0	0	0	0	0	0	0	0	0	0	0	0	0	0	0	0	0	0	0	0	0	0	0	0	0	0	0	0	0	0	0	0	0	0	0	0	0	0
hsa-mir-570	3	0	4	0	6	2	1	1	5	8	6	4	6	1	1	2	1	0	4	3	12	1	3	4	4	6	2	1	3	3	2	9	7	4	0	2	2	3	2	3	1	2	4	1	2	7	3	7	3
hsa-mir-577	0	159	0	21	43	3	10	1	1	3	181	3	1	2	46	3	16	9	0	0	10	24	73	3	7	13	1	3	0	7	0	2	59	4	34	0	5	4	32	77	0	2	0	3	0	32	38	95	6
hsa-mir-576	116	36	76	87	23	41	33	22	100	67	57	11	79	295	43	33	73	22	54	94	47	28	25	47	30	315	55	66	73	25	17	46	111	39	83	55	83	33	21	215	35	66	33	124	44	19	17	62	59
hsa-mir-575	0	0	0	0	0	0	0	0	0	0	0	0	0	0	0	0	0	0	0	0	0	0	0	0	0	0	0	0	0	0	0	0	0	0	0	0	0	0	0	0	0	0	0	0	0	0	0	0	0
hsa-mir-574	640	148	271	116	595	392	466	412	289	285	699	119	1872	293	168	87	392	355	204	440	198	136	170	171	313	864	240	143	190	464	127	198	363	336	515	146	241	701	162	614	135	475	67	261	87	263	291	1381	933
hsa-mir-4497	0	0	0	0	0	0	0	0	0	0	0	0	0	0	0	0	0	0	0	0	0	0	0	0	0	0	0	0	0	0	0	0	0	0	0	0	0	0	0	0	0	0	0	0	0	0	0	0	0
hsa-mir-4496	0	0	0	0	0	0	0	0	0	0	0	0	0	0	0	0	0	0	0	0	1	0	0	0	0	0	0	1	1	0	0	0	0	0	0	3	0	0	0	0	0	0	0	0	0	0	0	0	0
hsa-mir-4495	0	0	0	0	0	0	0	0	0	0	0	0	0	0	0	0	0	0	0	0	0	0	0	0	0	0	0	0	0	0	0	0	0	0	0	0	0	0	0	0	0	0	0	0	0	0	0	0	0
hsa-mir-4494	0	1	2	1	0	0	0	0	1	0	0	0	0	0	0	2	0	0	1	0	0	0	0	2	0	1	0	0	3	0	0	0	1	0	0	0	1	1	0	0	0	0	1	0	2	0	0	0	0
hsa-mir-4493	0	0	0	0	0	0	0	0	0	0	0	0	0	0	0	0	0	0	0	0	0	0	0	0	0	0	0	0	0	0	0	0	0	0	0	0	0	0	0	0	0	0	0	0	0	0	0	0	0
hsa-mir-4492	1	3	5	0	0	0	1	1	0	1	1	1	0	0	0	0	0	2	0	0	0	0	1	0	0	1	0	0	0	0	3	0	0	1	0	1	2	2	0	1	0	0	0	0	1	1	1	1	0
hsa-mir-4491	5	26	3	1	3	1	45	1	3	5	6	8	1	1	12	3	2	0	4	1	10	11	3	8	1	5	1	2	3	8	1	2	5	0	1	3	1	5	7	1	4	1	1	1	0	9	1	13	3
hsa-mir-4490	1	0	0	0	0	0	0	0	0	0	0	0	0	0	0	0	0	1	2	0	0	0	0	0	0	0	0	0	0	0	0	0	0	0	0	0	0	0	0	1	0	0	0	0	0	0	0	0	0
hsa-mir-4499	0	0	0	0	0	0	0	0	0	0	0	0	0	0	0	0	0	0	0	0	0	0	0	0	0	0	0	0	0	0	0	0	0	0	0	0	0	0	0	0	0	0	0	0	0	0	0	0	0
hsa-mir-4498	0	0	0	0	0	0	0	0	0	0	0	1	0	0	0	0	0	0	0	1	0	1	0	0	0	0	0	1	0	0	0	0	0	0	0	0	0	0	0	0	1	0	0	0	0	0	0	2	0
hsa-mir-4655	0	0	0	0	0	0	0	0	0	0	0	0	0	1	0	0	0	0	0	0	0	0	0	0	0	0	0	0	0	0	0	0	0	0	0	0	0	0	0	0	0	0	0	0	0	0	0	0	0
hsa-mir-4654	0	0	0	0	0	0	0	0	0	0	0	0	0	0	0	0	0	0	0	0	1	0	0	0	0	0	0	0	0	0	0	0	2	0	0	0	0	0	0	1	0	0	0	0	0	0	1	0	0
hsa-mir-4657	3	0	1	0	0	0	0	1	2	0	0	0	3	3	1	0	0	0	0	0	1	0	1	1	1	15	0	0	1	4	0	0	0	2	1	2	0	3	0	0	2	3	0	1	0	1	0	1	0
hsa-mir-215	0	64	48	42	10	172	24	16	16	24	22	26	60	1	16	32	8	28	14	8	14	34	24	14	118	54	6	4	12	6	8	42	18	58	12	8	24	24	22	8	14	8	18	36	36	30	10	326	22
hsa-mir-5708	0	0	0	0	0	0	0	0	0	2	0	0	0	0	1	0	0	2	2	0	0	0	0	0	0	0	0	0	0	0	0	0	0	0	0	0	0	0	0	0	0	0	0	0	0	0	0	1	1
hsa-mir-210	11393	8976	10803	8461	783	34874	11311	554	8861	3119	11807	2391	8240	7032	5566	1827	4209	112	1041	17411	1308	531	3931	3768	4124	18545	4675	3155	3136	360	1164	6646	6250	2785	15844	8334	12885	2532	3612	6811	2401	2942	3374	21863	1618	3274	4646	15733	1736
hsa-mir-4652	0	0	7	33	1	11	0	7	11	20	123	32	23	20	7	10	3	0	0	9	12	40	10	27	23	19	8	5	37	4	18	19	38	29	0	9	11	20	11	49	23	4	1	7	8	19	28	13	15
hsa-mir-5704	0	0	0	0	0	0	0	0	0	0	0	0	0	0	0	0	0	1	0	0	0	0	0	0	0	0	0	0	0	0	0	0	0	0	0	0	0	0	0	0	0	0	0	0	0	0	0	0	0
hsa-mir-5705	0	0	0	0	0	0	0	0	0	0	0	0	0	0	0	0	0	0	0	0	0	0	0	0	0	0	0	0	0	0	0	0	0	0	0	0	0	0	1	0	0	0	0	0	0	0	0	0	0
hsa-mir-5706	4	0	3	2	1	2	1	1	0	0	1	0	1	0	1	3	0	1	2	0	2	3	2	3	0	13	1	3	2	0	0	1	1	0	1	1	3	1	0	0	2	0	0	0	2	0	1	3	2
hsa-mir-5707	0	0	0	0	0	0	0	0	0	0	0	0	0	0	0	0	0	0	0	0	0	0	0	0	0	0	0	0	0	0	0	0	0	0	0	0	0	0	0	0	0	0	0	0	0	0	0	0	0
hsa-mir-5700	0	0	0	0	0	0	0	0	0	0	0	0	0	0	0	0	0	0	0	0	0	0	0	0	0	0	0	0	0	0	0	0	0	0	0	0	0	0	0	0	0	0	0	0	0	0	0	0	0
hsa-mir-4658	4	0	12	7	0	2	2	2	5	0	4	0	4	7	0	1	2	0	0	1	1	1	0	1	0	21	1	0	1	0	2	1	2	7	22	1	3	1	0	5	1	0	0	2	0	1	3	1	1
hsa-mir-5702	0	0	0	0	0	0	0	0	0	0	0	0	2	0	0	0	0	0	0	0	0	0	0	0	0	4	0	0	0	0	0	0	0	2	0	0	0	0	0	0	0	0	0	0	0	0	0	0	0
hsa-mir-5703	0	1	7	2	0	1	1	1	1	0	0	7	2	1	0	3	0	2	0	1	0	7	0	5	3	4	0	0	2	2	16	0	3	0	0	0	1	2	1	2	3	0	2	0	1	0	0	3	2
hsa-mir-3591	1	0	1	0	0	0	0	0	0	0	0	0	5	0	0	0	0	5	5	0	0	0	0	0	0	0	0	0	0	0	0	0	0	0	1	0	0	0	0	0	0	0	0	0	0	0	0	0	0
hsa-mir-4259	0	0	0	0	0	0	0	0	0	0	0	0	0	0	0	0	0	0	0	0	0	0	0	0	0	0	0	0	0	0	0	0	0	0	0	0	0	0	0	0	0	0	0	0	0	0	0	0	0
hsa-mir-8052	0	0	0	0	0	0	0	0	0	0	0	0	0	0	0	0	0	0	0	0	0	0	0	0	0	0	0	0	0	0	0	0	0	0	0	0	0	0	0	0	0	0	0	0	0	0	0	0	0
hsa-mir-3920	1	0	0	2	1	1	0	0	2	0	1	0	5	0	0	1	0	0	2	0	3	2	0	0	0	4	0	1	0	0	0	1	1	0	0	1	0	0	0	0	0	3	1	1	1	2	0	2	0
hsa-mir-4649	4	0	1	1	0	2	0	0	1	0	0	0	2	1	0	1	0	1	0	0	1	1	1	1	0	0	0	0	2	0	1	3	1	3	0	0	1	2	0	1	3	2	0	4	0	0	1	12	0
hsa-mir-8057	0	0	0	0	0	0	0	0	0	0	0	0	0	0	0	0	0	0	0	0	0	0	0	0	0	0	0	0	0	0	0	0	0	0	0	0	0	0	0	0	0	0	0	0	0	0	0	0	0
hsa-mir-3927	0	0	1	0	0	0	0	0	0	0	5	2	0	0	1	0	0	0	0	1	0	0	0	1	0	0	0	0	0	0	0	0	0	0	0	1	1	0	0	0	0	0	3	0	1	1	1	3	0
hsa-mir-3924	0	0	0	0	0	0	0	0	0	0	0	0	0	0	0	0	0	0	0	0	0	0	0	0	0	0	0	0	0	0	0	0	0	0	0	0	0	0	0	0	0	0	0	0	0	0	0	0	0
hsa-mir-3925	0	0	0	0	0	0	0	0	0	1	0	0	0	1	0	0	0	0	0	0	0	0	0	0	2	0	0	0	0	0	0	0	0	0	2	0	0	0	0	0	1	0	0	0	0	0	0	0	0
hsa-mir-4251	0	0	0	0	0	0	0	0	0	0	0	0	0	0	0	0	0	0	0	0	0	0	0	0	0	0	0	0	0	0	0	0	0	0	0	0	0	0	0	0	0	0	0	0	0	0	0	0	0
hsa-mir-4253	0	0	0	0	0	0	0	0	0	0	0	0	0	0	0	0	0	0	0	0	0	0	0	0	0	0	0	0	0	0	0	0	0	0	0	0	0	0	0	0	0	0	0	0	0	0	0	0	0
hsa-mir-4252	0	0	0	0	0	0	0	0	0	0	0	0	0	0	0	0	0	0	0	0	0	0	0	0	0	0	0	0	0	0	0	0	0	0	0	0	0	0	0	0	0	0	0	0	0	0	0	0	0
hsa-mir-4255	0	0	0	0	0	0	0	0	0	0	0	0	0	0	0	0	0	0	0	0	0	0	0	0	0	0	0	0	0	0	0	0	0	0	0	0	0	0	0	0	0	0	0	0	0	0	0	0	0
hsa-mir-4254	0	0	0	0	0	0	0	0	0	1	3	0	0	0	0	0	0	0	0	0	0	0	0	0	0	0	0	0	0	0	0	0	0	0	0	0	0	0	0	0	0	0	0	0	0	0	0	0	0
hsa-mir-4257	0	0	0	0	0	0	0	0	0	0	0	0	0	0	0	0	0	0	0	0	0	0	0	0	0	0	0	0	0	0	0	0	0	0	0	0	0	0	0	0	0	0	0	0	0	0	0	0	0
hsa-mir-4256	0	0	0	0	0	0	0	0	0	0	0	0	0	0	0	0	0	0	0	0	0	0	0	0	0	0	0	0	0	0	0	0	0	0	0	0	0	0	0	0	0	0	0	0	0	0	0	0	0
hsa-mir-153-2	129	82	39	19	77	42	12	16	70	13	44	14	211	18	20	41	30	24	46	17	25	30	14	90	12	155	39	18	48	13	7	345	62	17	9	33	47	22	95	97	43	26	50	84	22	40	24	149	176
hsa-mir-153-1	10	0	3	0	6	2	1	2	4	1	1	0	19	4	3	5	1	3	5	2	0	4	0	13	1	5	0	1	1	4	0	24	1	1	1	2	2	4	5	14	3	2	4	8	1	1	1	3	8
hsa-mir-100	40222	48364	28895	4515	36558	8916	4137	15767	6487	2795	58312	13723	17336	9688	10114	8093	64834	100820	33778	5060	12549	20912	13322	6146	8973	26407	2083	5533	2619	117080	1940	6605	24071	16794	23025	3229	5460	54419	19546	5291	27332	15018	1628	7722	11323	17371	12637	96229	172295
hsa-mir-107	673	704	1226	355	171	1306	645	597	546	779	1070	1007	809	594	276	279	401	1424	574	266	765	1185	1260	310	1144	2133	202	274	659	2359	330	418	742	1800	1055	539	916	1524	267	685	932	302	322	596	464	982	745	1335	1058
hsa-mir-3689f	0	0	0	0	0	0	0	0	0	0	0	1	0	0	0	0	0	0	0	0	0	0	0	0	0	0	0	0	0	0	0	0	0	0	0	0	0	0	0	0	0	0	0	0	0	30	0	0	0
hsa-mir-3689e	0	0	0	0	0	0	0	0	0	0	0	0	0	0	0	0	0	0	0	0	0	0	0	0	0	0	0	0	0	0	0	0	0	0	0	0	0	0	0	0	0	0	0	0	0	17	0	0	0
hsa-mir-3689c	0	0	0	0	0	0	0	0	0	0	0	0	0	0	0	0	0	0	0	0	0	0	0	0	0	0	0	0	0	0	0	0	0	0	0	0	0	0	0	0	0	0	0	0	0	0	0	0	0
hsa-mir-3689b	0	0	0	0	0	0	0	0	0	0	0	0	0	0	3	0	0	0	0	0	0	0	0	0	0	0	0	0	0	0	0	0	0	0	0	0	0	0	0	0	0	0	0	0	0	25	0	0	0
hsa-mir-3689a	0	0	0	0	0	0	0	0	0	0	0	0	0	0	1	0	0	0	0	0	0	0	0	0	1	0	0	0	0	0	0	0	0	0	0	0	0	0	0	0	0	0	0	0	0	24	0	0	0
hsa-mir-1289-1	0	0	0	0	0	0	0	0	0	0	1	0	0	0	0	0	0	0	0	0	0	0	0	0	0	0	0	0	0	0	0	0	0	0	0	0	0	0	0	0	0	0	1	0	0	0	0	0	0
hsa-mir-1289-2	0	0	0	0	0	0	0	0	0	0	0	0	0	0	0	0	0	0	0	0	0	0	0	0	0	0	0	0	0	0	0	0	0	0	0	0	0	0	0	0	0	0	0	0	0	0	0	0	0
hsa-mir-10b	266742	85399	187817	85918	188710	116132	77737	71374	215926	82963	115151	49446	121013	73821	78461	39868	187784	271961	358134	91628	298652	61762	79568	91604	106288	503831	101254	183663	190293	184789	47271	73564	119478	13181	226322	192587	129073	266388	50952	331272	86006	186518	43023	126633	51256	61249	85767	187288	166751
hsa-mir-10a	20618	8172	11906	7017	125942	6779	12218	7033	43968	7661	48240	17736	7525	25005	19154	21651	81923	23684	17494	8232	68251	19751	18123	12028	20606	74283	6123	7504	21470	154835	2210	21575	8204	12333	11968	21692	3519	19103	29376	15051	13291	9675	2554	12087	6519	58654	4950	53901	165164
hsa-mir-3140	0	2	0	1	0	1	0	0	1	2	0	0	0	1	1	1	0	0	0	2	0	0	0	3	1	3	1	0	3	2	0	0	0	0	0	1	0	0	0	1	1	1	2	2	1	0	1	0	2
hsa-mir-3141	0	0	0	0	0	0	0	1	0	0	0	0	0	0	0	0	0	0	0	0	0	0	0	0	0	0	0	0	0	0	0	0	0	0	0	0	0	0	0	0	0	0	0	0	0	0	0	0	0
hsa-mir-3142	0	0	0	0	0	0	0	0	0	0	0	0	0	1	0	0	0	0	0	0	0	0	0	0	0	0	0	0	0	0	0	0	0	0	0	0	0	0	0	0	0	0	0	0	0	0	0	0	0
hsa-mir-3143	2	1	4	0	0	1	0	0	0	0	3	0	2	1	2	0	0	0	0	0	1	0	1	0	0	1	0	1	2	1	0	0	0	1	0	1	0	0	1	2	0	1	2	2	0	0	5	0	0
hsa-mir-3144	0	0	0	0	0	0	0	0	0	0	2	7	0	0	0	0	1	0	0	3	0	0	1	0	5	0	1	1	25	2	0	0	7	5	1	0	0	0	1	4	6	0	0	5	0	1	3	0	0
hsa-mir-3145	1	0	0	2	0	0	0	0	0	3	2	0	1	0	0	1	0	0	0	1	2	0	0	0	3	4	2	2	2	0	0	0	0	0	0	0	0	0	0	2	0	2	1	1	1	0	0	3	0
hsa-mir-3146	0	0	0	0	0	0	1	1	0	0	0	0	0	0	0	0	0	0	0	0	0	0	0	1	0	0	0	0	0	0	0	0	1	0	0	0	0	1	0	2	1	0	0	0	0	0	0	0	0
hsa-mir-3147	0	1	0	0	0	0	0	0	0	0	0	0	0	0	0	0	0	0	0	0	0	0	3	0	0	0	0	0	0	0	0	0	0	0	0	1	0	0	0	0	0	0	0	0	0	1	0	0	0
hsa-mir-3148	0	0	0	0	0	0	0	0	0	0	0	0	0	0	0	0	0	0	0	0	0	0	0	0	0	0	0	0	0	0	0	0	0	0	0	0	0	0	0	0	0	0	0	0	0	0	0	0	0
hsa-mir-3149	0	0	1	0	0	0	0	1	0	0	0	0	0	0	0	0	0	0	0	0	0	0	1	0	0	0	0	0	0	0	0	0	0	0	0	0	0	0	0	2	0	0	0	0	0	0	0	0	0
hsa-mir-6855	0	0	0	0	0	0	0	1	0	2	0	2	1	0	0	1	1	2	1	0	0	0	1	0	0	1	0	0	0	3	0	1	0	0	0	0	0	0	0	2	0	1	0	0	0	0	1	2	0
hsa-mir-6854	21	3	19	3	6	2	12	2	51	10	29	7	10	9	10	2	10	0	15	11	36	4	23	20	15	57	11	4	15	12	9	7	13	9	35	12	7	6	0	27	3	25	7	14	5	9	4	22	7
hsa-mir-6857	1	0	0	0	0	0	0	1	0	0	0	0	0	0	0	0	0	0	0	0	0	0	0	1	0	1	0	0	0	0	0	0	0	0	0	0	0	0	0	0	0	0	0	0	0	0	0	0	0
hsa-mir-6856	0	0	0	0	0	0	1	0	1	1	1	0	0	0	1	0	1	0	0	0	0	0	1	0	0	1	0	0	1	0	0	0	0	0	0	0	0	0	1	6	0	0	0	1	0	0	0	0	0
hsa-mir-6851	0	2	2	0	0	3	0	0	0	0	1	0	0	1	1	0	0	0	0	0	1	0	0	0	0	3	0	2	0	2	0	0	1	0	0	1	0	1	0	2	0	1	1	1	0	0	0	4	0
hsa-mir-6850	0	0	0	0	0	4	0	2	1	0	0	0	4	2	0	0	0	0	0	0	0	1	0	0	2	0	0	1	0	0	0	0	0	6	2	0	3	0	0	2	3	0	0	0	0	0	3	0	0
hsa-mir-6853	1	0	1	0	0	0	0	0	0	0	0	0	1	1	0	0	0	1	1	0	0	0	0	0	0	0	0	0	0	0	0	0	1	0	2	0	0	0	0	0	0	1	0	0	0	0	0	1	0
hsa-mir-6852	4	5	2	2	0	5	1	4	6	2	10	3	0	1	1	0	0	1	1	1	0	0	1	2	4	11	2	1	4	4	3	0	2	1	2	1	3	3	0	1	1	17	0	2	2	2	3	3	3
hsa-mir-658	0	1	10	0	0	1	2	0	0	2	12	0	0	2	0	2	1	0	1	3	0	8	3	0	2	5	1	1	0	2	4	0	0	0	1	2	3	2	0	1	0	0	1	3	3	0	3	3	0
hsa-mir-3179-3	0	0	0	0	0	0	0	0	0	0	0	0	0	0	0	0	0	0	0	0	0	0	0	0	0	0	0	0	0	0	0	0	0	0	0	0	0	0	0	0	0	0	0	0	0	0	0	0	0
hsa-mir-3179-2	0	0	0	0	0	0	0	0	0	0	0	0	0	0	0	0	0	0	0	0	0	0	0	0	0	0	0	0	0	0	0	0	0	0	0	0	0	0	0	0	0	0	0	0	0	0	0	0	0
hsa-mir-3919	0	0	0	0	0	0	0	0	0	0	0	0	0	0	1	0	0	0	0	0	0	0	1	0	0	0	0	0	0	0	0	1	0	0	1	0	0	0	0	0	0	0	0	0	0	1	0	0	0
hsa-mir-6791	0	2	0	0	0	0	0	0	1	0	1	0	0	0	0	0	0	0	0	0	0	0	0	0	0	0	0	0	0	0	0	0	0	0	0	0	1	0	0	0	0	0	0	0	0	0	0	0	0
hsa-mir-103b-1	0	0	0	0	0	0	0	0	0	0	0	0	0	0	0	0	0	0	0	0	0	0	0	0	0	0	0	0	0	0	0	0	0	0	0	0	0	0	0	0	0	0	0	0	0	0	0	0	0
hsa-mir-4650-1	0	0	0	0	0	0	0	0	0	0	0	0	0	0	0	0	0	0	0	0	0	0	0	0	0	0	0	0	0	0	0	0	0	0	0	0	0	0	0	0	0	0	0	0	0	0	0	0	2
hsa-mir-4650-2	0	0	0	0	0	0	0	0	0	0	0	0	0	0	0	0	0	0	0	0	0	0	0	0	0	0	0	0	0	0	0	0	0	0	0	0	0	0	0	0	0	0	0	0	0	0	0	0	0
hsa-mir-103b-2	0	0	0	0	0	0	0	0	0	0	0	0	0	0	0	0	0	0	0	0	0	0	0	0	0	0	0	0	0	0	0	0	0	0	0	0	0	0	0	0	0	0	0	0	0	0	0	0	0
hsa-mir-3198-2	0	0	0	0	0	0	0	0	1	3	0	0	3	0	0	1	0	0	0	0	0	0	0	1	3	0	0	1	0	0	1	1	0	1	0	1	2	0	1	1	1	0	1	1	0	0	0	3	0
hsa-mir-3198-1	0	1	1	1	0	0	0	0	0	0	1	0	1	0	0	0	0	0	1	0	1	0	0	0	0	0	0	0	0	0	0	0	0	0	1	0	0	1	0	1	0	1	0	0	0	0	0	0	1
hsa-mir-1285-1	0	0	0	1	0	0	0	0	0	0	0	0	0	0	0	0	0	0	0	0	0	0	0	0	0	0	0	0	0	0	0	0	0	0	0	0	0	0	1	0	0	0	0	1	0	0	0	0	0
hsa-mir-1285-2	0	0	0	0	0	0	0	0	0	0	0	0	0	0	0	0	0	0	0	0	0	0	0	0	0	0	0	0	0	0	0	0	0	0	0	0	0	0	0	0	0	0	0	0	0	0	0	0	0
hsa-mir-550b-1	1	0	0	0	0	0	0	0	0	0	0	0	0	0	0	0	0	0	0	0	0	0	0	0	0	0	0	0	0	0	0	0	0	0	0	0	0	0	0	0	0	0	1	0	0	0	0	0	0
hsa-mir-6718	3	6	20	3	2	1	0	3	8	4	1	0	11	2	2	16	1	2	4	0	3	4	4	4	3	149	3	2	10	10	1	1	10	0	1	5	10	5	3	7	6	6	2	11	8	7	5	11	8
hsa-mir-6719	0	0	0	0	0	0	0	0	0	0	0	0	0	0	0	0	0	0	0	0	0	0	0	0	0	0	0	0	0	0	0	0	0	0	0	0	0	0	0	0	0	0	0	0	0	0	0	0	0
hsa-mir-6716	15	0	2	0	0	2	1	0	5	1	3	2	0	1	4	1	4	2	1	0	0	1	1	0	2	5	0	0	3	2	0	5	2	2	5	1	1	5	1	4	1	4	0	1	1	0	2	8	0
hsa-mir-6717	0	0	0	0	1	0	1	0	0	0	0	0	1	0	0	0	0	7	1	0	1	0	0	1	0	3	1	0	0	5	0	0	1	0	0	0	0	0	0	0	4	0	0	0	0	0	0	1	0
hsa-mir-6088	0	0	0	0	0	0	0	0	0	0	0	0	0	0	0	0	0	0	0	0	0	0	0	0	0	0	0	0	0	0	0	0	0	0	0	0	0	0	0	0	0	0	0	0	0	0	0	0	0
hsa-mir-6086	0	0	0	0	0	0	0	0	0	0	0	0	0	0	0	0	0	0	0	0	0	0	0	0	0	0	0	0	0	0	0	0	0	0	0	0	0	0	0	0	0	0	0	0	0	0	0	0	0
hsa-mir-6087	0	1	0	0	3	0	0	0	0	0	0	0	0	0	0	0	1	0	0	0	1	0	0	0	0	0	0	1	0	0	1	1	1	0	2	1	0	0	0	0	0	0	0	0	1	0	2	0	1
hsa-mir-6084	0	0	0	0	0	2	0	0	0	0	0	0	0	0	0	0	0	4	0	0	0	0	0	0	0	0	1	0	0	0	1	0	0	0	0	1	0	0	0	0	0	0	0	0	0	0	0	0	0
hsa-mir-6085	0	0	0	0	0	0	0	0	0	0	0	0	0	0	0	0	0	0	0	0	0	0	0	0	0	0	0	0	0	0	0	0	0	0	0	0	0	0	0	0	0	0	0	0	0	0	0	0	0
hsa-mir-6082	0	0	0	0	0	0	0	0	0	0	0	0	0	0	0	0	0	0	0	0	0	0	0	0	0	0	0	0	0	0	0	0	0	0	0	0	0	0	0	0	0	0	0	0	0	0	0	0	0
hsa-mir-6083	0	0	0	0	0	0	0	0	0	0	0	0	0	0	0	0	0	0	0	0	0	0	0	0	0	0	0	0	0	0	0	0	0	0	0	0	0	0	0	0	0	0	0	0	0	0	0	0	0
hsa-mir-6080	0	0	0	0	0	1	0	0	0	0	0	0	0	0	0	0	0	0	0	0	0	0	0	0	0	0	0	0	0	0	0	0	0	0	0	0	0	0	0	0	0	0	0	0	0	0	0	0	0
hsa-mir-6081	0	0	0	0	0	0	0	0	0	0	0	0	0	0	0	0	0	0	0	0	0	0	0	0	1	0	0	0	0	0	0	0	0	0	0	0	0	0	0	0	0	0	0	0	0	0	0	0	0
hsa-mir-586	0	0	0	0	0	0	0	0	0	0	0	0	0	0	0	0	0	0	0	0	0	0	0	0	0	0	0	0	0	0	0	0	0	0	0	0	0	0	0	0	0	0	0	0	0	0	0	0	0
hsa-mir-587	0	0	0	0	0	0	0	0	0	0	0	0	0	0	0	0	0	0	0	0	0	0	0	0	0	0	0	0	0	0	0	0	0	0	0	0	0	0	0	0	0	0	0	0	0	0	0	0	0
hsa-mir-584	3335	474	1307	158	97	207	176	824	1390	303	1324	836	868	1134	182	264	303	849	461	1731	415	193	76	281	3106	4008	202	179	79	1679	2225	1171	542	1546	2864	530	946	450	127	1242	2262	669	111	1019	974	294	145	564	494
hsa-mir-585	0	0	0	3	7	1	4	0	1	7	3	2	5	0	2	1	0	6	8	1	3	0	0	0	0	5	0	1	2	11	0	8	12	5	1	0	1	0	0	1	1	3	2	3	0	4	1	2	5
hsa-mir-582	2588	1560	2754	1118	2879	10936	2778	1037	2344	1424	3444	635	1722	1323	658	801	1071	715	1029	862	4148	980	481	1415	1965	11421	698	943	639	860	1237	698	1972	629	767	918	594	1493	1340	1699	1256	2899	413	383	666	1346	376	1539	2784
hsa-mir-583	0	0	0	0	0	0	0	0	0	0	0	0	0	0	0	0	0	0	0	0	0	0	0	0	0	0	0	0	0	0	0	0	0	0	0	0	0	0	0	0	0	0	0	0	0	0	0	0	0
hsa-mir-580	2	2	9	3	2	3	1	2	8	8	7	1	4	3	4	0	2	1	5	1	4	1	1	1	10	9	0	0	1	4	1	3	5	0	5	0	4	3	1	5	4	4	2	1	2	6	0	3	4
hsa-mir-581	5	3	7	1	4	5	3	0	2	5	10	0	2	1	1	1	0	2	3	2	0	0	3	1	0	9	1	0	0	1	0	2	2	0	2	0	0	0	3	0	0	2	1	2	0	2	1	3	2
hsa-mir-588	0	0	0	1	0	1	1	0	0	7	1	0	0	0	0	0	0	0	0	0	0	0	0	0	0	0	0	0	0	0	0	0	0	0	0	0	1	0	0	5	1	0	0	0	0	0	0	0	0
hsa-mir-589	215	413	725	148	136	331	358	502	574	305	1120	330	233	372	240	185	144	222	209	322	337	284	143	357	587	1279	185	100	190	558	142	278	383	416	337	217	309	459	116	532	223	442	102	307	219	378	257	483	454
hsa-mir-744	537	197	309	50	29	161	176	284	195	345	780	413	263	249	163	160	126	142	71	563	73	287	291	134	339	668	82	78	197	298	149	152	149	236	354	74	259	564	69	253	176	109	136	121	82	245	214	346	296
hsa-mir-466	2	0	2	0	0	0	0	0	0	0	0	0	3	1	10	0	0	0	3	0	0	1	5	0	1	1	0	0	0	0	0	0	10	0	0	0	0	0	8	1	0	1	0	0	0	1	0	5	2
hsa-mir-6886	1	0	0	2	0	0	0	0	1	1	2	0	1	0	0	0	0	0	0	0	0	0	0	0	1	0	0	1	0	0	0	0	0	0	0	1	1	1	0	2	1	0	0	1	0	0	0	2	0
hsa-mir-6887	0	2	0	2	1	0	1	0	0	0	1	0	2	0	0	1	0	0	0	0	0	0	0	0	0	3	2	0	0	1	0	0	0	0	2	0	4	1	0	3	0	1	0	1	0	0	1	0	0
hsa-mir-6884	0	0	0	0	0	0	0	0	0	0	1	0	0	0	0	0	0	0	0	0	0	0	1	2	0	0	0	0	0	0	0	0	1	1	0	1	1	0	0	2	1	0	0	0	0	0	1	0	0
hsa-mir-6885	1	0	0	1	0	0	1	1	1	0	0	3	0	1	1	0	0	0	0	0	0	0	1	0	0	0	0	1	0	0	1	0	2	0	0	0	0	1	0	3	1	0	0	0	1	0	0	1	2
hsa-mir-6882	0	0	0	0	1	1	0	0	0	0	1	0	2	0	1	0	1	0	0	0	0	0	0	4	0	0	0	0	0	1	1	0	0	1	1	1	0	1	0	2	0	0	0	0	1	2	2	5	1
hsa-mir-6883	0	1	2	0	0	0	0	0	0	0	0	0	1	0	0	0	1	1	3	1	0	1	0	0	0	1	0	0	0	1	0	0	0	0	0	0	0	0	0	1	0	1	0	1	0	0	0	2	1
hsa-mir-6880	0	0	0	0	1	1	1	0	0	1	0	1	0	0	0	0	0	0	0	0	1	0	0	1	0	2	1	0	1	0	0	0	0	0	0	0	0	0	0	0	0	0	0	0	0	0	0	3	2
hsa-mir-6881	0	0	0	0	0	0	0	0	0	0	0	0	0	1	0	0	0	0	0	0	0	0	0	1	1	2	0	0	0	0	0	0	0	0	0	0	0	0	0	0	0	0	0	0	0	2	0	2	0
hsa-mir-6888	1	0	1	0	0	1	0	0	0	0	0	0	0	0	0	0	0	0	0	0	1	0	0	0	0	0	0	0	0	0	0	2	0	0	0	0	0	0	0	0	0	0	0	1	0	0	0	3	0
hsa-mir-6889	0	0	0	0	0	1	0	1	0	0	0	0	0	0	0	0	0	0	0	0	0	0	0	0	0	0	0	1	0	0	0	0	0	0	0	0	0	0	0	0	0	0	0	0	0	1	0	0	0
hsa-mir-1255a	5	2	1	1	1	1	2	0	2	2	2	0	4	3	2	2	2	1	0	1	3	4	0	4	1	6	0	1	4	1	0	3	2	2	1	2	1	2	1	6	2	0	0	2	5	0	3	3	1
hsa-mir-6868	1	3	4	0	0	0	1	0	1	2	3	0	3	1	0	0	0	1	0	0	0	1	0	1	0	10	0	1	2	6	1	0	0	4	0	0	1	0	0	2	0	2	1	0	0	0	0	0	1
hsa-mir-6869	0	0	0	0	0	0	0	0	0	0	0	0	0	0	0	0	0	0	0	0	0	0	0	0	0	0	1	1	0	0	0	0	0	0	0	0	0	0	0	0	0	0	0	0	0	0	0	1	0
hsa-mir-6864	0	0	0	0	0	0	0	0	0	0	0	0	0	0	0	0	0	0	0	0	0	0	0	0	0	0	0	0	0	0	0	0	0	0	0	0	0	0	0	0	0	0	0	0	0	0	0	0	0
hsa-mir-6865	0	0	0	0	0	0	0	0	0	0	1	0	0	0	0	0	0	0	0	0	0	0	0	0	0	1	0	0	0	0	0	0	0	0	0	0	0	0	0	0	0	0	0	0	0	0	0	0	0
hsa-mir-6866	0	0	0	0	0	0	0	0	0	0	0	0	0	0	0	0	0	0	0	1	0	0	0	0	0	1	0	0	1	1	0	0	0	0	0	0	0	0	0	0	0	0	0	0	0	0	0	0	0
hsa-mir-6867	0	1	0	0	0	0	0	0	0	0	0	0	0	0	0	0	1	0	0	1	0	0	2	0	1	0	0	0	0	0	0	0	0	0	0	0	1	0	0	0	0	0	0	0	0	0	0	0	0
hsa-mir-6860	0	0	8	0	0	0	0	0	0	0	0	1	1	0	0	0	0	0	0	0	0	4	0	0	0	1	0	0	0	0	0	0	0	1	1	0	1	3	0	2	1	1	0	0	0	0	1	1	0
hsa-mir-6861	0	0	0	0	0	0	0	0	0	0	2	0	0	0	0	0	0	0	0	0	0	0	0	0	0	0	0	0	0	0	0	0	0	0	0	0	0	0	0	0	0	0	0	0	0	0	0	1	0
hsa-mir-6863	0	0	0	0	0	0	0	0	0	0	0	0	0	0	0	0	0	0	0	0	0	0	0	0	0	0	0	0	0	0	0	0	0	0	0	0	0	0	0	0	0	0	0	0	0	0	0	0	0
hsa-mir-1302-10	0	0	0	0	0	0	0	0	0	0	0	0	0	0	0	0	0	0	0	0	0	0	0	0	0	0	0	0	0	0	0	0	0	0	0	0	0	0	0	0	0	0	0	0	0	0	0	0	0
hsa-mir-4714	5	2	1	1	0	1	1	1	0	2	2	1	1	1	1	1	2	1	0	1	0	1	1	1	3	7	0	0	4	0	3	2	4	4	2	1	0	0	2	1	4	0	0	2	0	2	0	1	3
hsa-mir-4715	0	0	0	0	0	0	0	0	0	0	1	0	0	0	0	0	0	0	0	0	0	0	0	0	0	0	0	0	0	0	0	0	0	0	0	0	0	1	0	0	0	0	0	0	0	0	0	0	0
hsa-mir-4716	0	0	0	0	0	0	0	1	0	0	1	0	0	0	0	0	0	0	0	0	0	0	0	1	0	0	0	0	0	0	0	0	0	0	1	0	0	1	0	0	0	0	0	0	0	0	0	0	0
hsa-mir-4717	0	0	0	0	0	0	0	0	0	0	0	0	0	0	0	0	0	0	0	0	0	0	1	0	2	0	0	1	1	0	0	0	0	1	1	2	1	3	0	0	1	0	0	0	0	3	0	2	2
hsa-mir-4710	0	0	0	0	0	1	0	0	0	0	0	0	0	1	1	0	0	0	0	0	1	0	0	0	0	0	0	0	0	0	0	0	1	0	0	0	0	0	0	0	0	0	0	0	0	1	0	0	0
hsa-mir-4711	0	0	0	0	0	0	0	0	0	0	0	0	0	0	0	0	0	0	0	0	0	0	0	0	0	0	0	1	0	0	0	0	1	0	0	0	0	0	0	0	0	0	0	0	0	0	0	1	0
hsa-mir-4712	0	0	0	0	0	0	0	0	0	0	0	0	0	0	0	0	0	0	1	0	0	0	0	0	0	0	1	0	0	0	0	0	1	0	0	0	0	0	0	0	0	0	0	0	0	0	0	0	1
hsa-mir-181c	389	806	468	294	123	984	218	235	274	837	1421	223	230	438	193	106	238	362	255	111	376	272	155	173	187	699	115	123	182	725	93	161	490	226	339	143	320	330	90	328	213	178	64	250	100	349	252	1242	962
hsa-mir-4718	0	2	0	0	0	0	0	0	0	0	0	0	0	0	0	0	0	0	0	0	0	0	0	0	0	0	0	0	0	0	0	0	0	0	0	0	0	0	0	0	0	0	0	0	0	2	0	0	0
hsa-mir-4719	0	0	0	0	0	0	0	0	0	0	0	0	0	0	0	0	0	0	0	0	0	0	0	0	0	0	0	0	0	0	0	0	0	0	0	0	0	0	0	1	0	0	0	0	0	0	0	0	0
hsa-mir-4480	0	0	0	0	0	0	0	1	0	0	0	0	0	0	0	0	0	0	0	0	0	0	0	0	0	0	0	0	0	0	0	0	0	0	0	0	0	0	0	0	1	0	0	0	0	0	0	0	0
hsa-mir-1283-2	1	0	15	0	0	0	0	0	0	0	5	0	0	4	0	0	0	0	0	0	2	0	0	1	0	17	0	0	0	0	0	0	0	21	0	0	2	0	0	0	1	0	1	0	0	0	0	0	2
hsa-mir-1283-1	0	1	3	0	0	0	0	0	4	0	1	0	0	4	0	0	0	0	0	0	0	0	0	1	0	7	0	0	0	0	0	0	0	12	0	0	0	0	0	0	0	0	0	1	0	0	0	0	1
hsa-mir-369	40	13	88	45	66	43	12	57	80	10	128	14	154	21	19	48	49	257	198	82	44	25	34	32	29	228	26	32	94	71	51	137	128	15	69	19	61	139	16	29	53	121	7	98	28	15	58	199	198
hsa-mir-367	0	0	0	0	0	0	0	0	0	0	0	0	0	0	0	0	0	0	0	0	0	0	0	0	0	0	0	0	0	0	0	0	0	0	0	0	0	0	0	0	0	0	0	0	0	0	0	0	0
hsa-mir-362	17	25	35	17	131	31	37	16	66	52	40	13	53	98	45	18	59	148	326	22	88	23	53	10	51	96	34	78	76	32	7	31	138	20	61	58	38	45	23	222	33	71	48	97	18	18	31	73	115
hsa-mir-363	20	63	17	39	75	25	169	20	38	210	106	7	55	34	66	13	21	59	69	10	244	22	31	24	18	90	15	48	18	82	16	6	37	201	6	11	35	3	28	114	26	21	34	67	12	98	9	125	38
hsa-mir-361	3729	2513	2628	1519	1414	2142	1651	1830	3140	1485	1810	1398	2073	2315	1162	578	1406	2574	2518	1138	2515	1924	1452	1923	1330	12133	1272	1206	1629	4260	739	1222	2114	831	3568	1406	2195	2021	491	2797	1564	2251	577	1998	1115	1356	1623	2945	3167
hsa-mir-568	0	0	0	0	0	0	0	0	0	0	0	0	0	0	0	0	0	0	0	0	0	0	0	0	0	0	0	0	0	0	0	0	0	0	0	0	0	0	0	0	0	0	0	0	0	0	0	0	0
hsa-mir-1302-6	0	0	0	0	0	0	0	0	0	0	0	0	0	0	0	0	0	0	0	0	0	0	0	0	0	0	0	0	0	0	0	0	0	0	0	0	0	0	0	0	0	0	0	0	0	0	0	0	0
hsa-mir-1302-5	0	0	0	0	0	0	0	0	0	0	0	0	0	0	0	0	0	0	0	0	0	0	0	0	0	0	0	0	0	0	0	0	0	0	0	0	0	0	0	0	0	0	0	0	0	0	0	0	0
hsa-mir-1302-4	0	0	0	0	0	0	0	0	0	0	0	0	0	0	0	0	0	0	0	0	0	0	0	0	0	0	0	0	0	0	0	0	0	0	0	0	0	0	0	0	0	0	0	0	0	0	0	0	0
hsa-mir-1302-3	0	0	0	0	0	0	0	0	0	0	0	0	0	0	0	0	0	0	0	0	0	0	0	0	0	0	0	0	0	0	0	0	0	0	0	0	0	0	0	0	0	0	0	0	0	0	0	0	0
hsa-mir-1302-2	0	0	0	0	0	0	0	0	0	0	0	0	0	0	0	0	0	0	0	0	0	0	0	0	0	0	0	0	0	0	0	0	0	0	0	0	0	0	0	0	0	0	0	0	0	0	0	0	0
hsa-mir-1302-1	0	0	0	0	0	0	0	0	0	0	0	0	0	0	0	0	0	0	0	0	0	0	0	0	0	0	0	0	0	0	0	0	0	0	0	0	0	0	0	0	0	0	0	0	0	0	0	0	0
hsa-mir-544b	0	0	0	0	0	0	0	0	1	0	0	0	1	0	1	0	0	0	0	0	0	0	0	0	0	0	0	0	0	0	0	0	0	0	0	0	0	0	0	0	2	0	0	0	0	0	1	0	0
hsa-mir-562	0	0	0	0	0	0	0	0	0	0	0	0	0	0	0	0	0	0	0	0	0	0	0	0	0	0	0	0	0	0	0	0	0	0	0	0	0	0	0	0	0	0	0	0	0	0	0	0	0
hsa-mir-563	0	0	0	0	0	0	0	0	0	0	0	0	0	0	0	0	0	0	0	0	0	0	0	0	0	0	0	0	0	0	0	0	0	0	0	0	0	0	0	0	0	0	0	0	0	0	0	0	0
hsa-mir-564	0	0	0	0	0	0	0	0	1	0	0	0	2	0	0	0	0	0	0	0	0	1	0	0	0	0	0	0	0	0	0	0	0	0	0	0	0	1	0	0	0	0	0	0	0	0	0	1	0
hsa-mir-566	0	0	0	0	0	0	0	0	0	0	0	0	0	0	0	0	0	0	0	0	0	0	0	0	0	0	0	0	0	0	0	0	0	0	0	0	0	0	0	0	0	0	0	0	0	0	0	0	0
hsa-mir-567	0	0	0	0	0	0	0	0	0	0	0	0	0	0	0	0	0	0	0	0	0	0	0	0	0	0	0	0	0	0	0	0	0	0	0	0	0	0	0	0	0	0	0	0	0	0	0	0	0
hsa-mir-6814	1	1	3	1	0	1	1	3	1	0	0	1	2	0	0	0	0	0	0	0	4	1	1	0	1	0	0	0	0	0	0	0	0	1	1	1	1	0	0	3	0	1	0	0	0	1	0	0	0
miRNA_ID	read_count	read_count	read_count	read_count	read_count	read_count	read_count	read_count	read_count	read_count	read_count	read_count	read_count	read_count	read_count	read_count	read_count	read_count	read_count	read_count	read_count	read_count	read_count	read_count	read_count	read_count	read_count	read_count	read_count	read_count	read_count	read_count	read_count	read_count	read_count	read_count	read_count	read_count	read_count	read_count	read_count	read_count	read_count	read_count	read_count	read_count	read_count	read_count	read_count
hsa-mir-1269b	0	0	0	0	3	0	0	21	0	0	2	1	0	2017	0	0	0	0	1	0	1	89	1	176	0	0	0	0	0	1	0	1	3	57	1	9	1	0	1	921	200	0	0	2	0	628	0	1	1
hsa-mir-1273h	1	0	0	0	0	0	0	0	0	0	0	0	0	0	0	0	2	0	0	1	0	0	0	0	0	3	0	0	0	0	0	0	0	0	1	0	0	0	0	1	0	0	0	0	0	0	0	0	0
hsa-mir-4679-1	0	0	0	0	0	0	1	0	0	0	0	0	0	0	0	0	0	0	0	0	0	0	0	0	0	0	0	0	0	1	0	0	0	0	0	0	0	0	1	0	0	0	0	0	0	0	0	0	0
hsa-mir-1273a	0	0	0	0	0	0	0	0	0	0	0	0	0	0	0	0	0	0	0	0	0	0	0	0	0	0	0	0	0	0	0	0	0	0	0	0	0	0	0	0	0	0	0	0	0	0	0	0	0
hsa-mir-1273c	0	0	0	0	0	0	0	0	0	0	0	0	0	0	0	0	0	0	0	0	0	0	0	0	0	0	0	0	0	0	0	0	0	0	0	0	0	0	0	0	0	0	0	0	0	0	0	0	0
hsa-mir-1273d	0	0	0	0	0	0	0	0	0	0	0	0	0	0	0	0	0	0	0	0	0	0	0	0	0	0	0	0	0	0	0	0	0	0	0	0	0	0	0	0	0	0	0	0	0	0	0	0	0
hsa-mir-1273e	0	0	0	0	0	0	0	0	0	0	0	0	0	0	0	0	0	0	0	0	0	0	0	0	0	0	0	0	0	0	0	0	0	0	0	0	0	0	0	0	0	0	0	0	0	0	0	0	0
hsa-mir-1273f	0	0	0	0	0	0	0	0	0	0	0	0	0	0	0	0	0	0	0	0	0	0	0	0	0	0	0	0	0	0	0	0	0	0	0	0	0	0	0	0	0	0	0	0	0	0	0	0	0
hsa-mir-1273g	0	0	0	0	0	0	0	0	0	0	0	0	0	0	0	0	0	0	0	0	0	0	0	0	0	0	0	0	0	0	0	0	0	0	0	0	0	0	0	0	0	0	0	0	0	0	0	0	0
hsa-mir-371a	0	0	0	0	0	0	0	0	0	0	1	0	0	0	0	0	0	0	0	0	0	0	0	0	0	0	0	0	0	0	0	0	0	0	0	0	0	0	0	0	0	0	0	0	0	0	0	0	1
hsa-mir-371b	0	0	0	2	2	0	0	0	1	0	1	1	2	0	0	1	0	0	0	0	0	0	0	0	0	4	1	0	1	0	1	0	0	0	0	0	1	1	0	2	1	0	0	1	1	0	0	0	2
hsa-mir-3939	0	1	0	0	1	0	0	0	1	0	0	0	1	0	0	1	0	0	0	0	1	0	0	0	0	3	0	0	0	0	0	0	1	1	0	0	1	0	0	1	0	0	0	0	0	0	0	0	0
hsa-mir-3938	0	0	0	0	0	0	0	0	0	0	0	0	0	0	1	0	0	0	0	0	0	0	0	0	0	0	0	0	0	0	0	0	0	0	0	0	0	0	0	0	0	0	0	0	0	0	0	0	0
hsa-mir-8068	0	0	0	0	0	0	0	0	0	0	0	0	0	0	0	0	0	0	0	0	0	0	0	0	0	0	0	0	0	0	0	0	0	0	0	0	0	0	0	0	0	0	0	0	0	0	0	0	0
hsa-mir-8066	0	0	0	0	0	0	0	0	0	0	0	0	0	0	0	0	0	0	0	0	0	0	0	0	0	0	0	0	0	0	0	0	0	0	0	0	0	0	0	0	0	0	0	0	0	0	0	0	0
hsa-mir-8067	0	0	0	0	0	0	0	0	0	0	0	0	0	0	0	0	0	0	0	0	0	0	0	0	0	0	0	0	0	0	0	0	0	0	0	0	0	0	0	0	0	0	0	0	0	0	0	0	0
hsa-mir-8064	0	0	0	0	0	0	0	0	0	0	0	0	0	0	0	0	0	0	0	0	0	0	0	0	0	0	0	0	0	0	0	0	0	0	0	0	0	0	0	0	0	0	0	0	0	0	0	0	0
hsa-mir-3936	0	0	1	0	0	0	0	0	1	0	0	0	0	0	0	1	0	0	0	1	1	0	2	0	0	3	0	0	0	0	0	1	0	0	0	0	0	0	0	0	0	0	0	1	0	0	0	1	2
hsa-mir-8062	0	0	0	0	0	0	0	0	0	0	0	0	0	0	0	0	0	0	0	0	0	0	0	0	0	0	0	0	0	0	0	0	0	0	0	0	0	0	0	0	0	0	0	0	0	0	0	0	0
hsa-mir-8063	0	0	0	0	0	0	0	0	0	0	0	0	0	0	0	0	0	0	0	0	0	0	0	0	0	0	0	0	0	0	0	0	0	0	0	0	0	0	0	0	0	0	0	0	0	0	0	0	0
hsa-mir-8060	0	0	0	0	0	0	0	0	0	0	0	0	0	0	0	0	0	0	0	0	0	0	0	0	0	0	0	0	0	0	0	0	0	0	0	0	0	0	0	0	0	0	0	0	0	0	0	0	0
hsa-mir-3202-1	0	1	1	0	0	0	1	0	0	0	0	0	0	0	0	0	0	0	0	0	0	0	0	0	0	0	0	0	0	0	0	0	0	0	0	0	0	1	0	0	0	0	0	1	0	0	0	0	0
hsa-mir-3714	0	0	0	0	0	0	0	0	0	0	0	0	0	0	0	0	0	0	0	0	0	0	0	0	0	0	0	0	0	0	0	0	0	0	0	0	0	0	0	0	0	0	0	0	0	0	0	0	0
hsa-mir-3713	0	0	0	0	0	0	0	0	0	0	0	0	0	0	0	0	0	0	0	0	0	0	0	0	0	0	0	0	0	0	0	0	0	0	0	0	0	0	0	0	0	0	0	0	0	0	0	0	0
hsa-mir-4538	0	0	0	0	0	0	0	0	0	0	0	0	0	0	0	1	0	0	0	0	0	0	0	2	0	0	0	0	0	0	0	0	0	0	0	0	0	0	0	0	0	0	0	0	0	0	0	0	0
hsa-mir-4539	0	0	0	0	0	0	0	0	0	0	0	0	0	0	0	1	0	0	0	0	2	0	0	1	0	0	0	0	0	0	0	0	0	0	0	0	0	0	0	0	0	0	0	0	0	0	0	0	0
hsa-mir-4534	0	0	0	0	0	0	0	0	0	0	0	0	0	0	0	0	0	0	0	0	0	0	0	0	0	0	0	0	0	0	0	0	0	0	0	0	0	0	0	0	0	0	0	0	0	0	0	0	0
hsa-mir-4535	0	0	0	0	0	0	0	0	0	0	0	0	0	0	0	0	0	0	0	0	0	0	0	0	0	0	0	0	0	0	0	0	0	0	0	0	0	0	0	0	0	0	0	0	0	0	0	0	0
hsa-mir-4537	0	0	0	0	0	0	0	0	0	0	0	0	0	0	0	0	0	0	0	0	0	0	0	0	0	0	0	0	0	0	0	0	0	0	0	0	0	0	0	2	0	0	0	0	0	0	0	0	0
hsa-mir-4530	0	0	0	0	0	0	0	0	1	0	0	0	0	0	0	0	0	0	0	0	0	0	0	0	0	0	0	0	0	0	0	0	0	0	0	0	1	0	0	0	0	0	0	0	0	0	0	0	0
hsa-mir-4531	0	0	0	0	0	0	0	0	0	0	0	0	0	0	0	0	0	0	0	0	0	0	0	0	0	0	0	0	0	0	0	0	0	0	0	0	0	0	0	0	0	0	0	0	0	0	0	0	0
hsa-mir-4532	0	0	0	0	0	0	0	0	0	0	0	1	0	0	0	0	1	1	0	0	0	1	0	1	0	0	0	0	0	0	2	1	0	1	0	0	0	0	0	0	0	0	0	0	0	0	1	0	0
hsa-mir-4533	2	0	3	1	0	0	0	0	1	0	0	0	1	1	2	0	0	0	0	0	0	2	0	0	0	2	0	0	0	0	0	0	0	0	1	0	0	4	0	0	1	1	0	0	0	0	1	1	0
hsa-mir-3621	0	0	0	0	0	0	0	0	0	0	0	0	0	0	0	0	0	0	0	0	0	0	0	0	0	0	0	0	0	0	0	0	0	0	0	0	0	0	0	0	0	0	0	0	0	0	0	0	0
hsa-mir-3620	7	0	4	1	0	2	0	1	0	0	0	3	1	1	2	0	0	0	0	0	0	1	1	2	0	0	0	2	0	0	1	1	0	0	3	1	3	1	0	5	2	1	1	0	0	1	1	3	3
hsa-let-7f-1	125907	19504	37368	13328	19926	14664	10360	14758	29252	8285	13454	47425	104780	12840	5770	5906	14906	38231	46134	6277	33542	32152	15164	45479	56065	116590	5225	7422	22343	55074	12042	28225	22522	18892	10854	14316	10035	25712	4168	29848	28295	17376	12056	12631	22529	30675	25131	16590	20560
hsa-let-7f-2	128159	19794	37874	13781	20369	14737	10399	14852	29215	8603	13882	48236	106601	13331	5805	5932	15289	38510	47422	6631	34054	32458	15456	46455	57234	117954	5361	7350	22806	55743	12252	28617	23200	19210	10886	14500	9757	26444	4110	29980	28072	17887	12442	12681	22892	30910	25728	16638	20810
hsa-mir-3153	0	0	0	0	0	0	0	0	0	0	0	0	0	0	0	0	0	0	0	0	0	0	0	0	0	0	0	0	0	0	0	0	0	0	0	0	0	0	0	0	0	0	0	0	0	0	0	0	0
hsa-mir-3152	0	0	0	0	0	0	0	0	0	2	2	0	0	0	0	0	2	0	0	3	0	1	1	0	0	3	0	1	0	1	0	0	5	0	1	0	0	0	0	0	3	1	0	2	0	0	1	0	2
hsa-mir-3151	0	0	0	0	0	0	0	0	0	0	0	0	0	0	0	0	0	0	1	0	1	0	0	0	0	0	0	0	0	0	0	0	0	0	0	0	0	0	0	0	0	0	0	0	0	2	0	1	0
hsa-mir-3157	0	5	8	0	4	5	0	0	0	3	2	0	2	2	0	1	4	6	4	0	1	2	2	4	0	7	2	3	3	6	2	1	0	3	2	3	4	3	0	6	0	2	0	6	4	2	3	5	2
hsa-mir-3154	0	1	0	0	2	0	0	0	0	1	1	0	1	0	1	0	0	2	0	0	0	0	0	0	2	7	0	0	0	0	0	0	0	1	0	0	0	2	0	0	0	0	0	1	0	0	2	0	0
hsa-mir-3159	0	0	0	0	0	0	0	0	0	0	1	0	0	0	0	1	0	1	1	0	1	0	0	0	0	0	0	1	1	2	0	0	0	0	0	0	0	0	0	0	0	0	0	0	0	0	0	0	0
hsa-mir-4509-1	0	0	0	0	0	0	0	0	0	0	0	0	0	0	0	0	0	0	0	0	0	0	0	0	0	0	0	0	0	0	0	0	0	0	0	0	0	0	0	0	0	0	0	0	0	0	0	0	0
hsa-mir-4509-3	0	0	0	0	0	0	0	0	0	0	0	0	0	0	0	0	0	0	0	0	0	0	0	0	0	0	0	0	0	0	0	0	0	0	0	0	0	0	0	0	0	0	0	0	0	0	0	0	0
hsa-mir-4509-2	0	0	0	0	0	0	0	0	0	0	0	0	0	0	0	0	0	0	0	0	0	0	0	0	0	0	0	0	0	0	0	0	0	0	0	0	0	0	0	0	0	0	0	0	0	0	0	0	0
hsa-mir-941-2	0	0	0	0	0	0	0	0	0	0	0	0	0	0	0	0	0	0	0	0	0	0	0	0	0	0	0	0	0	0	0	0	0	0	0	0	0	0	0	0	0	0	0	0	0	0	0	0	0
hsa-mir-941-3	0	0	0	0	0	0	0	0	0	0	0	0	0	0	0	0	0	0	0	0	0	0	0	0	0	0	0	0	0	0	0	0	0	0	0	0	0	0	0	0	0	0	0	0	0	0	0	0	0
hsa-mir-941-1	0	0	0	0	0	0	0	0	0	0	0	0	0	0	0	0	0	0	0	0	0	0	0	0	0	0	0	0	0	0	0	0	0	0	0	0	1	0	0	0	0	0	0	0	0	0	0	0	0
hsa-mir-6770-1	0	0	0	0	0	0	0	0	0	0	0	0	0	0	0	0	0	0	0	0	0	0	0	0	1	0	0	0	0	0	0	0	0	0	0	0	0	0	0	0	0	0	0	0	0	0	0	0	0
hsa-mir-6770-3	0	0	0	0	0	0	0	0	0	0	0	0	0	0	0	0	0	0	0	0	0	0	0	0	0	0	0	0	0	0	0	0	0	0	0	0	0	0	0	0	0	0	0	0	0	0	0	0	0
hsa-mir-6770-2	0	0	0	0	0	0	0	0	0	0	0	0	0	0	0	0	0	0	0	0	0	0	0	0	0	0	0	0	0	0	0	0	0	1	0	0	0	0	0	0	0	0	0	0	0	0	0	0	0
hsa-mir-4444-1	1	3	5	0	0	1	1	0	3	0	4	1	2	1	3	2	2	3	0	0	3	5	1	0	1	4	0	0	0	1	0	3	2	2	0	2	0	2	3	4	1	2	0	0	1	1	0	12	0
hsa-mir-516a-1	10	2	303	1	7	13	0	2	6	0	19	0	10	86	1	6	2	2	10	3	9	1	0	0	0	173	1	2	3	8	0	1	5	92	0	0	5	3	0	34	1	2	4	20	4	1	0	12	0
hsa-mir-516a-2	3	4	124	1	13	6	1	2	7	0	8	2	8	91	2	1	0	1	8	0	4	1	1	0	0	122	3	1	0	8	1	0	6	58	0	0	3	1	1	44	1	3	1	23	3	0	1	12	0
hsa-mir-4444-2	4	3	5	3	0	1	6	1	5	0	4	3	8	1	2	3	2	2	3	1	5	2	1	0	1	10	1	4	2	3	5	4	4	3	5	4	6	1	3	2	3	2	1	1	6	1	2	10	1
hsa-mir-93	56663	35414	30261	44091	14021	30738	48942	13730	84144	57034	59326	12147	48201	61483	26478	6836	21424	7028	30064	30350	117576	14849	20749	19730	49841	315631	20321	29048	23022	18534	6652	10100	59009	36660	60774	34880	16801	19933	10195	157379	15761	37495	12736	20518	8478	20372	24057	25026	29114
hsa-mir-95	70	15	33	23	12	7	81	41	14	64	19	36	181	21	8	39	26	414	182	25	24	20	16	34	27	30	18	5	5	31	21	29	21	30	10	30	19	82	11	199	98	43	41	64	17	13	4	24	62
hsa-mir-96	249	37	232	59	71	31	137	15	178	84	221	47	297	96	36	25	29	7	23	72	172	73	85	49	67	132	93	206	199	28	26	90	264	25	124	71	62	26	136	301	19	110	32	124	34	42	185	361	71
hsa-mir-490	0	0	0	0	0	0	0	0	1	0	0	0	0	0	0	0	0	2	6	0	0	0	0	0	0	0	0	0	0	0	0	0	1	0	0	0	0	0	2	0	1	0	0	0	0	0	0	0	0
hsa-mir-1246	0	0	0	1	0	2	0	0	0	0	2	1	1	1	0	0	0	1	0	0	0	1	9	0	3	0	0	0	0	0	2	0	2	4	0	0	0	0	1	1	3	0	0	0	0	1	8	0	0
hsa-mir-148b	1676	851	1104	548	472	765	424	319	669	567	726	312	903	571	442	273	284	350	304	215	663	449	463	513	928	2015	213	312	540	837	162	339	701	488	666	269	644	444	408	665	484	419	205	558	316	541	344	1660	728
hsa-mir-148a	239636	548373	218936	58740	447497	180862	143957	69524	172252	330207	106941	31370	81551	103333	421016	131474	84606	47391	59666	46969	361072	78161	54694	262585	31659	414059	60061	42338	63396	242411	18315	97034	208160	29682	93120	113832	50176	62087	235392	51540	76728	77132	46333	83491	39614	125606	43576	399517	288439
hsa-mir-4265	0	0	0	0	0	0	0	0	0	0	0	0	0	0	0	0	0	0	0	0	0	0	0	0	0	0	0	0	0	0	0	0	0	0	0	0	0	0	0	0	0	0	0	0	0	0	0	0	0
hsa-mir-491	18	4	20	4	14	4	6	6	7	14	22	4	8	4	13	5	10	46	50	14	19	5	7	8	5	74	7	6	26	14	4	6	12	4	10	4	5	14	7	14	8	9	2	5	3	5	2	16	24
hsa-mir-548aj-2	0	0	0	0	0	0	0	0	0	0	0	0	0	0	0	0	0	0	0	0	0	0	0	0	0	0	0	0	0	0	0	0	0	0	0	0	0	0	0	0	0	0	0	0	0	0	0	0	0
hsa-mir-1248	7	22	7	10	14	36	8	1	25	2	6	8	69	16	7	40	7	10	18	1	121	2	4	48	31	26	4	5	7	2	8	23	13	13	21	13	5	15	3	13	10	10	21	6	1	28	5	75	4
hsa-mir-2355	986	179	1241	128	165	593	132	375	1447	263	454	175	1530	1016	118	312	84	312	185	1300	197	172	123	367	349	1975	278	452	417	244	269	248	221	594	855	431	726	377	66	900	490	840	281	847	199	259	207	1012	658
hsa-mir-199a-1	9884	6961	10519	10285	5429	26910	6062	8189	15167	2517	22690	3064	14572	7086	5156	7801	12635	13992	11136	2228	6996	5330	2653	2016	2166	21172	4937	4709	6489	11747	3726	6314	19674	1308	13620	3376	12306	17533	6134	5161	7069	15653	1715	10777	2520	4845	10303	71257	41271
hsa-mir-199a-2	17732	13498	19530	19434	9076	51644	11374	15185	27765	4912	43647	5411	26641	13000	9549	15099	23113	25916	18427	4329	12162	9980	4728	3692	4093	37725	8521	8404	12215	21331	6858	11800	36591	2544	23267	5951	23611	31467	11906	9283	13914	28083	3194	20882	4686	9208	19091	135702	74729
hsa-mir-6090	0	0	0	0	0	0	0	0	0	0	0	0	0	0	0	0	0	0	0	0	0	0	0	0	0	0	0	0	0	0	0	0	0	0	0	0	0	0	0	0	0	0	0	0	0	0	0	0	0
[truncated: 520 more columns]
