# Supplementary material for: Identification and validation of key modules and hub genes associated with the pathological stage of oral squamous cell carcinoma by weighted gene co-expression network analysis
Source: PeerJ. 2020 Feb 4;8:e8505. doi: 10.7717/peerj.8505 (PMC7006519; doi:10.7717/peerj.8505)
Supplement: File S2 [file peerj-08-8505-s002.zip › miRNA/normalizeExp.txt]

id	TCGA-CV-6934	TCGA-CV-6938	TCGA-CV-6936	TCGA-CV-6956	TCGA-CV-7432	TCGA-CV-7101	TCGA-CV-7406	TCGA-CV-7255	TCGA-CV-7438	TCGA-H7-A6C5	TCGA-CV-6959	TCGA-CV-7252	TCGA-HD-A6I0	TCGA-CV-7425	TCGA-CV-7177	TCGA-WA-A7GZ	TCGA-CV-7245	TCGA-CV-7416	TCGA-H7-A6C4	TCGA-CV-7091	TCGA-CV-7440	TCGA-CV-7178	TCGA-HD-8635	TCGA-CV-7242	TCGA-CV-6962	TCGA-CV-7250	TCGA-CV-6935	TCGA-CV-7424	TCGA-CV-6961	TCGA-CV-7238	TCGA-CV-7183	TCGA-CV-7434	TCGA-CV-7423	TCGA-CV-6943	TCGA-CV-7261	TCGA-HD-A6HZ	TCGA-CV-6933	TCGA-CV-7235	TCGA-CV-6939	TCGA-CV-7097	TCGA-CV-7103	TCGA-CV-7437	TCGA-CV-6960	TCGA-4P-AA8J	TCGA-BA-4074	TCGA-BA-4077	TCGA-BA-5149	TCGA-BA-5151	TCGA-BA-5152
hsa-mir-7-3	0.747932894440939	3.31967302246937	2.5757791550763	3.11109946955736	23.2346764230342	2.9706339597518	1.31670918340222	5.39693424589146	6.60403053500708	2.74175169920477	6.10629357655404	1.94872171272122	3.99112778222931	0.00721081732276962	2.29841381666901	0.0829704757059662	0.278592518241007	4.27566228198316	1.85279574359049	0.688211304332024	0	5.9595592492365	1.64129976943891	0.169081151281007	19.7961149694916	3.2640067349891	1.32961675502012	0.00582401587066972	0	9.18321792496089	3.90568908249714	33.8957624504366	6.74828227840433	4.14994332842857	0	1.01369193492463	1.42165304750472	2.00532170151248	0	4.08500753686595	3.43048593443497	27.0590424104178	1.70082268978471	12.6506354434727	2.95866565715368	2.4842316930542	17.6317983660406	0.506375430732881	29.5007545270356
hsa-mir-6891	1.59606790433103	0.205978885216131	0	0.0721982493819113	1.68394026652208	0.702955522972849	0.636410265358081	5.47803655255269	1.36829185204423	0.0498789837404586	3.04998718270259	0	0	1.03795134924034	0	0.05763708514861	0.772629543534872	2.59043174386746	0	0	0.812315415983135	10.529187509399	3.02523861559565	0.111308691086131	0.04024412678658	1.28494775573623	0.0391456204604825	0.00426404974270478	0	5.50093820099484	0	8.32124929889494	7.75808606844756	4.12906002392211	0	0.00173310134283977	0.0492195219487838	0	0	2.04132141496599	0	0.030823025857726	6.21221072712625	0	0.232569276902613	0.185068540480689	4.39365957769466	6.4653632468025	2.91873866445602
hsa-mir-6892	9.64662156658812	20.2187181480977	8.66504071398683	10.5975056985207	13.0925901808216	9.02483431613429	2.00901347330914	54.1949561906521	11.9671789736829	4.10371981287459	8.14669475981664	5.85830346148966	7.99386617755729	2.07537078136684	7.00793116356342	5.67415789693204	13.376548934615	39.6677362183223	3.72061595370201	14.461675322305	7.56011878231346	8.47551725830065	5.75572331514055	18.298289720893	5.13259434122589	11.2855093542138	1.33792964465836	0.00661030338832713	2.9246285733049	7.52083189070691	8.79088494891836	5.03057570026805	8.66390171804996	6.22782188479493	5.97368651687196	7.07647327335755	8.0410873169739	24.5163333795424	11.1691790975456	83.60956391144	3.41084118158937	3.65849806051566	25.2712879549093	3.63907767973607	3.01075896122905	4.62842216631048	12.3564898666086	20.9975786907613	48.0189274295093
hsa-mir-3690-1	6.54114754986844	3.09772106597705	0.833787469382311	0.0914798720690753	0.112229950316406	4.57223619965036	0	0	2.68903987225738	6.52131014876711	9.1449003668123	0	3.20670546422724	1.04062812144791	2.32171469809288	0.0724196449040817	1.19425814050601	8.70031498822551	0.918254582557779	0.694579215648811	0	0.810108509763351	3.5257977591527	8.5972176890456	3.78337084584445	1.24745920990705	1.31658198576642	0.00519451549581595	2.9303423231988	1.45870298862766	0.971308603434401	7.30386575966108	0.953866714183056	16.5008562673399	1.99084535088201	0.002108178886985	0.0615432779848655	9.33716930494228	0	6.11558704386567	0.827071663852678	1.24633078345292	4.3607298022864	1.13530854594914	0.288665495491645	6.42861394300799	11.0311619510333	0.451985557809622	11.3083126779489
hsa-mir-125b-1	1761.06154620936	1761.25567344925	2122.66896143944	1028.62868078671	374.08574826196	1335.93872433862	1725.75184634695	346.421503572633	745.49352622486	3196.81618127221	980.181556794603	2436.81795465003	1374.61878551011	1065.32741799004	1113.63525450157	3201.8176243636	3322.62509737658	845.645216647031	2340.47129480263	2226.87315193154	3201.31839602005	866.022978754833	1259.17834288532	1207.72743373709	173.169852736908	448.206702029156	680.615875329085	2801.11831380204	2207.93725876813	1080.82981790406	904.95517439492	521.909074335031	741.883676118828	1458.06512525233	2567.20636230961	2071.60621238675	6338.33357166154	1870.7075643632	2031.89601375175	648.05500039149	2071.84621306871	457.718294987808	463.231372579978	1056.87203037752	471.861280109996	501.010925073015	219.074848949533	337.454881323877	425.892069673848
hsa-mir-125b-2	1889.32492753876	1832.25833505732	2372.13718563171	1064.7263163539	387.146922963317	1636.10805669296	1922.65933022154	380.617322803801	827.72583881953	3312.78735058537	1113.5181358004	2875.69953244917	1455.00312417119	1131.39422042303	1213.30774899138	3226.89443953722	4048.32976773193	936.652763953038	2522.87907835599	2592.94694594445	3346.50877261331	1051.48937633535	1330.85874134455	1510.04482139801	184.539474880249	604.091373653655	759.71857910323	2957.08017715951	2511.90722794036	1234.70199569046	1185.43543069844	546.699828222497	802.584001157227	1673.61314777758	3122.87022227308	2239.3561351416	7542.59627597948	2206.4136616339	2324.84195540085	702.144138580898	2401.02770077742	559.550124873122	485.829946772658	1108.17529640655	471.87984397328	595.946496623896	218.348923788244	337.46988900594	464.858928444944
hsa-mir-489	1.59690507360613	0.204144029863461	2.62307713253262	1.5527781620754	0.0871474673869645	1.48662636046164	0.636965025318148	0	1.36727533928544	2.63054526261832	0.00290901474616756	0	1.59079209405985	0.00524254165125471	0	16.6111268791239	3.28597038912039	0	4.71625894930347	5.52498432557048	0	1.69121185583448	1.73951046759794	1.88275637175697	0.0399806432673718	0.589880411333346	0.0388899898026567	3.07268667439513	0.973288770965271	2.28597236130321	0.973153156436726	0.0366046759779678	0	0.00588551836027196	0	0.00172279705565825	0.048890516951155	1.35439382188012	5.77272802339451	1.02413887258661	1.71926663118554	0.0306257021770612	0.843201522378216	0.559260418419741	0.133986641287778	2.02948851416965	0	0.1878505855697	0.0514481639443085
hsa-mir-485	24.1871334514822	54.873964335784	5.16971206043574	28.5608159704955	13.2316090598737	22.656323440623	38.0465353907146	6.2646737004438	23.9002470399532	27.9835486862532	12.2191485498657	8.78980453197055	12.8075496679809	10.3328712330608	20.373338456682	16.7685175703393	29.0426015927547	55.9051799648475	13.0783785835569	22.0423127364095	15.157909533508	28.0760493219456	21.0977018417262	5.81814930533861	17.7390404673901	10.5554805841579	15.1291786302165	12.3200689909395	27.3668796223716	23.4759304705024	14.6535072411274	30.9701098336407	28.9059609361081	37.2984506858599	9.95681157343177	21.2227561181744	67.3893740705767	43.9950085639615	69.4562546182204	25.5146810613923	15.5194843296181	16.8150123602263	11.2603013810062	56.630758281219	8.13543067493258	4.70734125633626	11.5342241216881	26.1592842019849	4.48201092152319
hsa-mir-484	212.943697862057	642.486660340364	291.192172213196	326.25338461693	212.33299343022	321.347688669447	332.663667139736	156.555413997366	265.280801806716	294.507814248469	123.163665056891	216.015769149156	293.420888831862	290.072473688053	138.85565581237	126.639679621375	326.472485642531	208.60805465341	136.555250483261	197.068543427009	267.607012543837	142.03433168986	134.444816483255	258.159937305809	308.242531987808	117.806782949748	222.275826420215	223.683283975301	230.662384149102	449.575904252936	432.942723372945	154.997925403911	340.119656127412	251.821423139807	227.044770283057	348.634902194887	138.184112811025	178.228764694264	128.156797535253	290.856233071465	262.643714100458	115.073038512539	358.126034917683	191.375673025559	280.538419021744	530.603052031207	484.838454826143	664.230070361909	202.167874327832
hsa-mir-483	18.5406678829125	37.456248527545	10.3962753422689	25.4996154405058	34.0369173344621	31.0725189505963	21.0970755721998	2.66531696516224	9.37583905906171	6.76941280213188	17.3050931372047	9.76842414669107	20.8997523082742	12.3946137847358	46.482155929636	37.3441679125592	25.0711536893279	30.0878883418401	25.2645088373011	44.3193968242146	13.4764309988236	8.46304500519721	16.9944671780898	3.97043202374076	3.87989106203627	5.88403971386306	11.3625794882809	15.3947905905042	12.7012556495573	17.4090493528447	52.7968294458232	18.6092774575067	10.5890264777667	23.8318875199963	8.96110416013768	10.1082311116482	2.76660750840246	1.29299041822905	44.1804457367858	7.150341852397	9.4656293872593	2.46301833228249	6.04107177765492	20.607576248716	3.05617577820188	6.85574997415429	9.34888399617566	8.32656074797087	15.9667277669043
hsa-mir-6877	2.41483119806761	2.91427234387766	0	4.35804487705548	4.67102926397779	6.22679557987607	3.57079635733049	5.45489101734825	1.38366866724656	0.0551850264140927	0.00320038827213276	1.95262647129127	0.756504739367021	0.00577125363210129	3.98018649696052	2.77210570906236	0	1.69757461890076	0.920830970445204	0.702198881501323	3.39965404018485	3.42556043909459	1.70632469525414	0.124977823259362	7.33524232053359	1.96566852496427	2.51569167881422	0.0046647284586161	0	0.698295143238317	0	2.48435002223634	1.92312263648873	0.00648019013876877	2.98771956225465	0.00189475350781398	0.0544466400750778	0.619671798299354	1.52803094282733	4.07666385209863	2.59213464523898	3.56139346079757	4.39013398324372	0.537204100840901	2.48604062220822	0.143198308039385	0.6645037022351	0.255154539945796	1.4930007899666
hsa-mir-6875	2.4201045778782	0.227473792246595	0.839776601695911	5.69779468591957	1.70860098145814	0	2.83645552308004	4.54128826451506	5.13565847705804	0.0536786723077394	1.02150503373467	0	0	2.06663084383189	3.9903703040661	0.0621117278207569	1.23560715313326	4.34639174341547	0	0.704063814179387	1.66900931213937	6.0685534817877	1.71463235001032	0.121054817895101	1.30853938059695	4.11014776219838	0.042048428580683	0.0045519079649764	1.95294765841303	0	1.95270865928717	1.28140453958508	5.80621190576923	0.00632272263074662	0.994939219929527	0.00184925731643004	2.64593522301339	0	0.412798648941378	4.07574371957406	1.71189399015465	2.39821193098845	7.08316543466489	1.18768292574231	0.182188501347092	0.147267883179701	0	0.263801697248218	0.0663919715216316
hsa-mir-6874	0	0.13856029120426	0	0.0521548264240504	0.0628418466893759	0.726532809776255	1.4230059451338	0.891230307451636	0.0359043962168587	2.54613511197476	1.0188863227434	0.975924929014804	0.78240688167696	1.03407868569687	0	1.38189330585551	1.36780030046483	0	3.79422548839586	0.732405716402926	1.70906757524687	0.8360885203831	0	0.0786302055902661	1.26451314936443	0.6184892705195	1.25716018515671	0.00321315268737848	0	0	0	0.0271914581397492	1.9340626310023	0.00445698516093884	0	4.03281476367218	0.0360487066958908	0	3.57636058815264	1.02174452436012	0	2.33623818111497	2.66421125826208	1.25353068239012	0.121649885181553	0.100190837255322	2.26047925858156	0.169199707270148	0.0473550307778865
hsa-mir-4707	0.773141140077024	4.67199219369383	0	2.87665185489462	1.64729577876094	0	2.14332355399722	2.72486692838401	2.58855861703595	1.35768532052429	1.0202239506523	0.974273367111978	0	1.03651893902155	0	0.0513303796584001	1.29654857484662	3.49976926065728	0	2.32018794679868	0.818237221564301	4.35943087168515	0.499945074944021	1.83458728101893	3.66419046240351	0	0.0350215892922697	0.00384880720422853	0	3.93381591489208	0	1.26159645937555	1.92890840641059	0.00534221077956065	2.98875817430466	0.00156535662010737	0.0439244238833689	0.637613743434709	0.431694736028243	2.03952989964953	0.841816306647779	0.0276333125969611	2.63775426044715	1.19163767116135	0.177394433840827	0.143606119286964	0.664319155879075	0.256016782004093	0.0649766502490641
hsa-mir-4709	8.17750144416085	0.300050597650941	6.12000372577161	4.48886340688765	1.77488302299097	5.33302537866051	1.3272669725898	5.41674458006981	1.40812106322326	2.71517605315798	3.05557055987196	0	7.32216013676273	5.1570280377182	6.3442773859309	2.83477258113025	2.11629970620146	2.55210797948389	1.85619235024833	3.79811317976553	1.65045059820901	5.1248336584283	0.466415032347374	5.40303363574936	0.0521943921602386	1.24132787282018	2.55349171888706	5.12681475041205	0.971153523650971	3.78222794492098	0.97100735081509	0.0476701256703076	0.953390899137923	3.11284304748864	5.97591124278863	5.05140251373001	7.80509772687914	8.54950192045339	2.03739247451505	0.00425673325985576	4.32441876413337	0.0397110095909217	4.35068424896279	1.1526299934977	0.238639180472504	2.33610596309065	3.62941749679087	0.359705630452225	2.92706080447372
hsa-mir-556	0.771194791673594	0.184684609406782	0.846648796693875	0.066182150753102	1.65703376055604	0	3.65733107142606	0	1.35584272700217	1.36235709356562	0.00271712547954017	2.93843951389797	0.767745711420594	1.03690852493967	0	1.42133230573462	0.789728602397398	0	1.87203196952527	0	2.56091378953382	0	0	9.4058232073668	0.0371045052622894	5.68192254866975	2.47443962046956	3.07036891928602	0	0.71144041299851	0	0.03399090531299	0	0.0054944052604069	0	0.0016094922014982	8.691318077789	5.14721278652065	0	0.00312735110575157	0	1.22045079781356	2.6334970582087	0	0.133382423957659	0.109457170983741	0	5.12677626961883	2.73945814617139
hsa-mir-549a	0.762022453384145	0.225658378655016	0	8.39289169521696	3.18567846448303	1.47570529717821	2.83857407381882	0	1.37856405549028	1.38558755637831	3.05140944402011	0	10.8291454828732	6.1684947977494	2.35315460051476	1.44931963557146	0	0.826785464669565	0.921579577246221	0	3.40703081648978	1.68380294598764	0	0.120243634618717	1.30784613851227	6.99882243823997	1.29908157526507	1.03132518938017	3.91618510093496	0.700579427640437	2.93403493550918	0.039336718768045	0	1.04358145498511	0.994948255615804	1.01269489478022	0.0526544249857882	0.622300563000408	0	6.1075018260797	1.71242694328051	0.0328763207069622	1.72365212164765	0.536475551672118	4.4483961685684	3.93790302861569	2.95057495394028	0.258045484271416	0.065347856958536
hsa-mir-4636	3.32747680005597	0.160479122950217	0.851619913953747	0.05899800236077	0.0713057996501542	0	1.40204006750769	0	1.33984675214304	0.0411201524678818	0.00245986653587571	2.9411840904657	1.6145461103538	0.00442883549222295	0.752045185909485	6.39821465141944	0.813899127617044	3.51532296570123	1.87712413078735	0	0.822409697300641	0.830074171206951	0.508245269051777	0.0896192089381514	0.0333063326576994	1.32112242778537	0.0324116564546821	6.12020277615729	0	0.719742210290394	0.974737012687939	1.25347952460831	0.959309024594472	0.00497069873669842	1.99214633015353	1.01164662974171	0.0405872198386272	1.38735198132159	1.62548155928125	0.00283095755271523	0	0.0256076886771093	1.74699009214151	1.87160051895416	0.169703852719159	0.137708277488993	0	0.243638407245394	1.48597187053013
hsa-mir-4638	0	0.24360763394994	2.60522962948831	0.0821843950185805	3.22241361820303	3.03784766619946	2.8187182805325	5.44985720303444	1.38697761623603	0.0564007781709004	2.03756847502366	0.972306292088857	0	3.09495327545231	0.731061383619325	0.0653250267281276	0.293864022083048	2.57231189559008	0.920352625161939	0	4.26399817261239	0.814481995188499	5.5097318508442	0.128169105534049	1.31437835401249	6.9387550181124	2.52069579910715	6.13975198394162	2.9329300334011	0.69684664250097	0	4.86857546908826	5.80186254235416	2.07623993425117	1.99115380281113	1.01291028041258	5.17123917577885	2.7903153897251	0.408343812494076	4.07739052147487	3.47351689122652	0.0346533538050353	0	3.73063956487446	0.257513678967779	4.32923276142238	3.6073147105067	6.8052826626887	7.06903212026101
hsa-mir-3940	0.74702691616812	3.37102365278904	8.71811753973121	1.64959409882036	40.1839148640731	3.73060768621739	5.60556966290941	3.57826199047311	6.62850345588649	2.74992229145419	9.15633655194791	10.7608313532935	0.743317698908657	10.3117713140857	1.50362849299933	6.93836626985849	2.52693602086379	1.67448984807732	1.85181841113219	0.687196509419707	5.0477836137913	6.81034405663462	6.46468078083766	2.07488756803522	0.058611684928306	5.2983645386075	0.0569437784702695	4.10886470491935	0.970465917808807	2.97171372321137	7.82085408889986	15.8983451677875	8.67851818133479	6.21852777139854	5.97470487102917	0.00242148942730003	2.73922031543881	1.29806026195862	0.391453340064587	15.2908921383657	0.822054032650945	2.44941457043659	8.71772071498672	1.1287543399836	30.7431950822783	0.253351637313784	5.7537210999775	20.4510947661194	1.58171160150949
hsa-mir-3941	1.57324167235085	3.04605549784791	2.59609980073021	5.81927813229794	3.26886227518085	0	4.26741551673879	2.69205018128445	6.46680693162391	2.69158161112708	4.06917548699434	6.85555696379306	2.38909944629261	3.09757161242789	3.13649407488726	1.4724647144391	0.288341267615675	2.56254985458605	2.80232928247767	4.61810333812997	2.51724055698868	2.53791245455173	0	3.65028857743983	2.55203524749155	4.74347634089988	1.31299525251914	2.05615314743727	0.971696228092991	3.02495701223032	2.93082923238753	2.50347518603476	0.954252713902916	3.10961196339061	2.98728358287986	2.0227567200787	1.39893093842699	0.61310458076549	2.06601547776353	2.04431512012993	0	4.74782760285602	1.71309064504293	2.46644300673707	2.67409462943095	2.29982320900975	5.16933582119408	3.65976668720467	1.53241056356681
hsa-mir-3942	0	0.233265916356541	6.1808507630409	1.57787728603602	0.097012065996995	0	2.82986597295861	2.70262435121351	1.38223750563344	3.9177471218086	3.05191948840628	1.95278330210628	2.40778830790351	4.11970435006901	2.34814742546875	0.0632792555624984	0.755179149343844	0.825695211806338	0	0.70282785215108	3.40172098348802	2.55290385435932	2.97384741833843	3.55432881481252	0.0440145264621509	0.581478419450099	0.0428026761200576	0.00462611413410929	1.95264124097424	1.47651920499513	5.87871867060217	1.28334138505832	0.955490497057534	1.04391472610359	2.98776552643462	3.03071830090481	3.90516039516003	2.80161746277236	0	0.00365387608169354	5.25683888770076	4.71220788213248	2.60937125881749	1.84557904030461	2.53885059386684	3.99692868404263	2.16912536446783	0.275752366498239	1.50471215087199
hsa-mir-3944	0	0.161984476617778	1.74640845747347	1.50951493221202	0.0718741207761748	0.716861410448389	2.9320201977475	0	0.0407238501143838	0.0414266704221224	1.01973309701566	0.97487788569544	2.4620188242902	1.03562267146936	0	0.0477274512212718	0.32528062480834	1.72501742610491	0	0	2.57732958990738	0.829696447027933	0	0.0903606954441963	0.0335500506106773	5.76886331851126	0.0326483175099603	3.06733995545747	0	1.51777323954031	1.95707368960258	2.42574786430494	1.93081022331317	0.00500455274311618	1.99212358296221	1.01167637475657	0.0408893883672602	2.14204986137144	0	3.05318628419185	0.845171817513829	3.49002018792988	0	1.21240938084538	0.155248391633064	2.10072094043525	0.67282394472733	0.220729623608312	13.0191161403929
hsa-mir-193b	594.53159448129	623.669446542619	212.916010595381	2717.53627228166	832.545330357941	548.873640202693	550.599764494198	1491.19424725633	748.036491328112	132.05093495958	657.523579433957	345.037813077471	254.768183825661	637.955333128736	280.903672045804	397.741987544061	319.564864006155	1482.8479952014	680.059586499381	351.540244811513	226.195071759665	254.32589101003	801.534406920522	136.731486134068	238.85818471534	145.102212078282	863.817144813251	286.277217259624	366.516909073718	504.775721254434	1284.15857499437	1266.6342058115	2062.90451848126	681.880220826458	247.955990950036	385.018453045004	509.932855677283	115.503123896466	257.506365294791	535.791024304149	404.311653924409	246.860189786935	1006.55541200819	615.015636754073	334.324689650095	453.551475743558	821.493510843451	785.698709400889	803.95000444173
hsa-mir-193a	1291.53258165672	1867.40208660897	985.675980162984	3194.94319585756	614.048207577263	1086.42754378937	1418.42185502332	2149.85795057226	2187.03022287543	459.873368350768	2338.98409683672	1821.99116457475	926.835367407935	1395.65433112484	1230.59281262175	543.763659910425	867.053509077387	1887.99774697588	547.208362061331	1383.57237477773	547.839636566893	1560.27497218158	1208.06870821804	759.806230549977	1090.30778334003	1594.11366038641	911.626199588365	1210.74767841651	2109.22185610588	1293.09177338176	4442.74455103851	697.906197242645	1983.85163123923	2121.27932115042	1396.12911146523	671.001815468504	1394.22434234876	1842.17474588118	779.258704439645	2012.51843676019	1785.00065916033	1194.46932574667	449.324960060611	1017.38463936799	533.059776139576	494.588989259229	941.945003781192	1353.85264713811	1389.86589715213
hsa-mir-4529	0	2.8691896552886	2.61272735553266	0.0775686439744727	0.0945481502374077	0	0	0	1.37865495977983	0.0533974054499786	0.00310882368178189	2.93455003116468	1.58144488975321	0.0056050336340534	3.17120365241663	1.44943215774767	6.28156260989267	0	0.921566135231723	4.67763631657638	2.53654071347289	0.817039380902594	0.482121838019763	3.5325014473776	7.31116443614727	1.2728008919418	0.0418339346084813	1.03133108394453	0	0	0	4.84466815727862	0	5.16134081009752	3.98452657018775	2.02178342946708	3.89435724390136	1.34170596130829	4.47986533154512	0.00357875358104465	6.1555049983267	2.39731137707441	2.612606078451	0.562911876230796	0.128379215289526	0.105514083329482	0	0.179335290624674	0.049601971331726
hsa-mir-4521	0	3.37637793588752	8.71660268067371	4.58685745499942	8.08726636509584	2.96275249371375	4.8842207579169	0	2.73673512918379	24.718070130258	2.04083447228708	12.7197175147843	5.61243646422007	19.5724243123368	1.50338664369241	5.59240403671842	6.70689530043867	0.814884365891261	19.7275926473635	3.75596823807829	4.19334640133733	1.6562259836667	4.03534779687673	5.59866514584579	0.0587890917449161	5.29621074770017	1.33227961413392	1.03403088455418	5.86308431327081	1.44098501853897	0.970302347326929	8.6350884318421	0.952281019493905	2.08301839146861	2.98639647067659	16.1590299754168	1.42536046362959	3.41326179301446	3.09228166221167	7.14288132470941	6.91584659597988	1.25779571146907	12.236591942513	0.510905834888473	37.8246878266069	8.38662117189908	4.31761752949273	0.454036482047523	5.78023801122798
hsa-mir-3161	0	0.0700945981912866	0	0.0284740011414646	0.0339532619379944	0.768722715527296	0	0	1.25853549186979	0.0202538475945817	0.00127052005998987	0.980177918464786	0.817160103787215	0.00228168766072623	0	0.0231638980554462	0	0	0	0	1.76246563155242	0	2.03004621566442	0.0418578388418423	0.016556778962927	0	0.0161292110000245	0.00184749204398035	0	0	0	0.0152292299791638	0	1.03132370070723	0	0.000753783619024506	3.57100061166991	1.50706608592952	0	1.01782468231393	0	0.0128480931646844	1.80255242124698	0	0.12830265408895	2.00970314960484	0	0.179219466513321	0.0495766008631895
hsa-mir-376b	12.0630169661172	3.58335887010625	11.2718317546054	9.15381549389799	9.9499510187673	5.21168057404883	17.5697246967288	5.36646007284332	12.0009452959594	41.0466786934418	4.07739243424164	7.81315349505066	37.1065785154462	17.5501579535186	5.4231461718394	67.398365405905	23.7586380883683	9.40763808203218	30.8962507439196	19.0280133926893	23.662738793496	5.05492039438277	13.4496381100248	16.6502204704869	13.9349500486198	4.55004261529482	7.60839845861596	5.13886742387044	26.3953904531436	11.3179164056967	2.92406833596479	13.6709480477726	6.73321947593445	2.08480381938376	3.98182887281168	34.3526261432201	12.0144813753733	5.47194214813995	91.7124959386681	3.06866725231853	19.0084958905977	9.63426650051612	4.30162066042011	18.2073518612808	3.03595832295506	17.1419898464286	12.314981934326	48.0410773948514	11.5946700066838
hsa-mir-376c	53.1897527401025	53.7267482008964	73.8597681726586	58.7713560810456	27.9749148802364	25.6198860171564	45.6204077744271	14.3623646767412	53.1434113079488	65.3745504337217	28.5056736257963	100.677453564491	95.6473097754154	36.1407850134483	35.2454331064919	305.368468555826	154.655641276788	34.2947905652194	273.216964998046	252.130836131495	72.5716209567959	28.0224387567537	132.856357235674	42.667349454477	44.2980361921299	4.55324937995634	11.3906127115372	19.5043940931909	96.7604299591342	54.5088998036715	32.2424645470402	59.5559963484424	18.2933636197591	34.2098450233238	21.9063800756274	68.7189601432312	107.556494681955	70.2806255126376	1156.29761446454	14.2950343223328	116.643261004036	37.2043618511886	14.7292768554674	46.3281402394532	20.797961604767	26.1414886126466	24.6121130351598	84.1660151397684	3.03464487195764
hsa-mir-145	5836.6166250505	2535.97748678291	4293.97237662625	4587.72361330722	3387.7170849105	1832.63670960612	6018.38853873113	1185.11960214903	4659.39607795179	10085.1708242654	2646.38093613847	4290.07853246446	6633.70755798403	3827.72442957571	3975.16358394337	11276.9845278844	5844.88809661808	2918.22483715803	14797.734897887	9916.65020291641	7515.18262068942	3210.70322089838	5606.41700870617	4221.96781260653	1475.66520367022	1670.61417315836	2358.08715738127	7327.04608325647	3835.29241959076	5615.910593493	2505.73984120873	1896.50082061445	2553.26469220414	2617.67967577086	5105.53178692443	7050.53584801924	16335.5154125269	10167.1697405716	4950.5392253279	1596.14477621097	3952.70808405958	2986.74386453348	1449.76131523994	6153.71940605627	5911.06117545023	1599.47702036275	4153.40961455391	3705.62886632904	1691.58993558384
hsa-mir-1258	0.746867499870627	0.364929533721765	9.59484588286024	1.65075368938865	1.81394858163089	0	2.02171779665106	3.57755580352281	0.0724996475881983	10.5502575441142	0.00411458787869723	6.84256085804156	6.42763544665826	1.04218668778247	11.8740036243634	8.29108231707855	8.57871520083796	0	12.1928249751664	24.0080587911369	13.6070098169469	0	1.63486002691126	9.05735839127161	0.0589480129346804	3.25062388310701	0.0572692732886049	6.15738006966101	0.970439698450868	0.68299895802751	0.970290032664191	0.0537649419462602	0	5.18557328862472	1.99039954832241	13.1308296625709	10.5143025843137	21.3346913382587	23.7916410896135	0.00473847726058185	13.039056263675	1.25794671681715	0	3.1595704086244	0.205859918949142	18.0166218355639	0	0.303040292126424	0.0731655049184312
hsa-mir-142	3722.96542564179	3983.76465893492	5414.41697246136	1718.85745936954	3118.3713406244	2834.44322299384	4168.78470407549	1986.02412880449	5532.10152244073	5285.24315417956	3327.31327213745	6389.6710324905	9305.87590914681	29782.4018563567	1565.67488028616	2605.66309954638	1505.12088888113	2970.59511478099	4512.53204382478	837.07315242805	11303.2035228986	5838.70739825847	11814.2257900349	11168.0605251563	1944.35847585018	8345.05643953476	1823.21289503203	3351.09869059642	5044.3312753728	17999.4544245352	3211.33688393533	3483.0284223397	2644.79686451449	10811.5982916987	3804.99965608346	2509.17404345314	3557.26454236012	13065.9293422535	734.32149756619	4495.51897757417	5156.24930972277	3338.96416305782	2277.23304942375	8358.71071488303	12505.5648303881	42228.2371942023	9414.29540412338	24469.6433035209	21738.8998763048
hsa-mir-143	1303703.5732897	243034.402212772	966614.394185886	470897.372576044	1017747.16450455	225686.832405428	238738.032143317	218253.119036988	1499206.11248082	132364.827595823	692722.424957021	705894.940443594	174834.509958317	143418.65666563	813458.617716448	246066.656220763	1560922.66390985	91899.0706749902	269931.273483361	2026555.27265093	312443.615353163	442839.752174901	341071.81935225	673894.146564656	312026.637959377	302486.045586482	419778.067743593	151819.036620852	558737.472840514	721348.597081079	297389.326315002	866491.52030324	81742.3846989707	498204.787421107	1073896.45254302	165561.816381591	2039227.66052339	1461942.96336568	1258751.19277746	364071.431251092	746130.156244074	1058047.89468147	232093.511068807	403712.779626342	336997.745199314	94573.4882715454	258402.167707941	162555.503715313	132907.083854984
hsa-mir-5010	4.87400543316149	3.11051658559834	0.833498039977153	4.46066953943004	0.113233784974977	4.56841135829939	4.24500551916403	1.7785286668694	3.96696801030657	0.0628935233760108	2.03901321688815	1.95050918496863	2.38169790468261	1.0407154600874	0	2.82160315039113	4.05455576258102	4.30574282635191	1.85764661296015	4.59866396573223	1.65356341804525	0.809786562838813	5.39547849366096	2.00012746706038	6.22140395249646	8.23217282156967	2.54564715681744	1.03286871265673	1.95036045479989	0.690158101648947	0	6.11451379597673	2.8870173946122	2.07922987470552	0	6.05959077323628	3.97119066417772	2.03172168476591	3.18134168446449	8.15043087324757	0.826772794890189	0.0384222065846405	7.90742586632248	1.14584507296193	4.98814831409137	6.21496181890248	5.11161791074972	3.8914885902626	4.32623618306983
hsa-mir-450a-1	16.1354087377893	0.451829373608136	1.69464727546746	4.67142649696943	17.9151135398645	4.45645187100294	11.2031160394198	21.6192119272515	34.2370233336318	10.7205590922273	18.3195163221564	6.83585272309568	7.98857528746703	14.4538213705988	9.37085252761287	7.05962535342057	16.0782877623772	24.9488467655031	7.46612671334104	3.72496783559739	9.25162639411734	30.7177479619988	79.9864920458995	12.9955419774268	6.39330858467206	5.22345194839837	2.59680366806999	5.13849247522552	16.6162167167578	33.5292707059996	21.5050041152314	28.3885774654485	21.2043365409328	18.6496185056681	2.98602322872379	2.02462072904739	8.04975618003473	3.37927038264608	6.27611848684928	13.2691218550273	0.820934173892708	7.24223803931885	6.04502184863286	21.8628146273968	10.6481244930758	17.483255214913	33.4289649421668	19.1276872290681	10.2371343390449
hsa-mir-450a-2	7.20855548524444	17.5868962504528	4.30351451021851	4.66979873265056	19.4920573969088	0.679399794697689	11.9175211785394	12.5880620694336	35.5255337068067	2.77603123577694	16.2848147380232	1.9473622315646	12.843623800706	10.3286474341876	11.743975229784	5.67828128178228	10.6229935521706	24.0903472072419	7.46660151386236	3.72546587172116	5.86285132778035	41.8644174574038	83.0520349757227	7.58927636609211	8.90167777261091	2.55043518059491	1.33797167585947	5.13839066952025	15.6384860830097	35.076201462259	15.6366546850993	18.5633691533781	20.2405002850063	25.8914823459171	4.9777461939386	2.02461695924938	4.08973546639769	7.582339700275	1.44646964666259	9.1893289919066	6.00762832599951	12.0049173530175	6.04570545344535	26.9113506358008	18.1085546618809	13.2485317689557	21.7438815811435	11.9660558197656	17.4027396245325
hsa-mir-4660	3.24965472958271	0.23679264705737	0	0.0804340221890255	0.0981708296970956	3.04421441349443	2.82597720684477	0	1.38388636135023	1.39103247089948	1.02169883957304	2.93365860679044	3.2382698346221	1.03921833244198	0.732308053519637	0.0639824435968331	0.295646419553237	5.22293464027245	0	4.66083910769074	0.807211893506058	0.815421293749979	0.479052216934497	3.56451362143866	3.73896933442905	1.96527688456157	0.0432563217468133	1.03166808829798	1.95246004272135	3.05204262400521	2.93312083109893	6.04131300757869	10.6607422269571	2.07566791805229	0	4.03941972703223	0.0545245115186302	2.06379489131754	0.961291082468162	8.14127900939716	0	1.23631669504517	0.838502284169626	0.522092713219128	0.223075236756919	0.178039710288009	3.65019651441586	0.332449495090005	1.53181845489876
hsa-mir-222	300.860204873619	785.370674586974	507.627461060256	888.419486146462	308.701012890353	514.882885617785	633.665668073095	437.33679854757	726.738052540547	203.997568310298	280.927542755971	475.045398050901	272.466485641253	617.303525908495	332.726232314034	164.19570661071	207.024839991592	1184.09045392559	168.356651858759	103.416926203932	1089.150299322	121.604257438607	453.01671011296	501.479644587018	254.003356518121	249.715634485728	205.99815755406	505.845085901777	402.683516716112	390.326176256614	542.391090879803	977.812171588487	513.545192166015	702.596510317205	466.040097967679	307.206605609761	247.064708856381	234.619632135232	90.7065988336552	467.412483119078	370.626481808012	482.815902847189	622.355573146745	354.696027147965	759.26680224694	1035.52991816959	477.483683289596	803.705951687674	1549.65762957007
hsa-mir-216a	25.4913246335338	0.33771486215552	14.0375364075137	3.10479645702409	1.79977260891047	6.84184087963352	2.7467223281982	0	1.41823504620087	6.62328079324733	6.10573852612008	3.90685325449073	3.99487522269752	0.0071322129411282	0.719783235251245	2.86291456058886	5.36092426841137	0	0	9.23253166289565	9.35318606231415	4.2382052084516	3.45541865841601	12.284586968313	2.5869971989051	0	0.0546502873925987	1.0337472820461	8.80475391270574	2.21178546659404	0.970531379600318	0.0513252070393344	0	1.04699222341092	7.9676290409115	3.03373850826626	5.31413492332631	10.6241359389418	16.6647895474547	1.02662028608254	1.68968588588061	2.4432721414561	0	1.89371654716225	0.15523252709588	0.126530978930584	0	0.220704733286167	0.0582343013416534
hsa-mir-944	523.517433428403	488.054496398871	925.734726169474	1614.62492747267	494.81931117757	786.30120831762	984.570536941218	1198.67951314877	368.81573086834	104.064850593934	2107.92144523157	650.986547211895	231.450981921825	740.152256776109	917.483155033411	254.571523597807	191.370725585923	709.159296704647	314.285436235781	213.010126414645	161.187504451172	257.726588790217	674.526088838675	538.51255174469	1091.47459931641	790.04761851288	1142.5381749837	231.897328502703	690.037888651477	300.840206056386	2235.06640318285	2157.69192043575	2359.65859976952	494.319192140248	773.746247837745	299.123322650884	29.3181715536394	31.2417013063206	246.805855948173	602.127194176684	647.968645068295	1669.92614581776	803.124853522334	615.008500011501	1057.57432679178	358.634819628597	2480.04825377541	789.511596525939	1813.99157140215
hsa-mir-942	27.3820912288641	44.4308019633441	43.4530619020684	101.86528671463	65.1644539003836	31.7070023010308	47.8177106689485	28.7738263257787	42.4671256994585	5.44650590562083	55.9793326742792	34.2073403363842	26.4796127440172	66.0588284457697	31.350345156894	18.1974126516875	54.5214587616803	30.0195008394295	38.3448443437027	22.0018839267639	27.8221927135052	31.4480620923079	47.5914025353758	36.9898393132588	45.4904307254786	41.2718173740624	26.4309741754876	47.1989553406788	27.361627826666	39.388069277426	41.0436579071651	69.3448799546408	83.8423987907543	67.349772855348	52.7782983495718	46.4851251738808	25.3129537965798	26.3900232959516	16.4189040177701	39.8035960649663	45.7863684591694	52.703153565083	34.7460437838873	19.9010063625601	76.1542897796451	32.6529735654501	63.8795914651538	45.2429997309643	70.6620573374045
hsa-mir-940	9.62889351866527	12.226128777463	14.7575070881917	28.4379368449543	26.0063926531911	10.5241828077544	16.850654640964	54.1131164409998	27.7741975176206	5.44005218933064	16.287309421304	18.5707997317635	3.95197453296395	8.26772508011937	6.20885160397695	2.91271297041197	7.87084467002997	30.0952434851201	1.84921619269348	2.9616387069613	27.0489564435899	11.877836062294	15.8160508314551	22.074730896205	35.2429057282506	15.9489331811953	15.1027535222628	16.4195728715071	12.7016199572067	17.4152423638536	25.4130557544862	12.4440723438528	56.8940066521576	6.22945251621493	10.9529376467192	7.07706170844804	2.7664707551965	13.1756707981226	2.51139697413172	22.4505807550215	12.0665920171502	33.458982038481	33.9577899060851	9.91453974609234	37.3413434519907	6.82979181119497	52.5712211125298	18.7987075390617	30.1618438783904
hsa-mir-526b	0	0.356712860331036	7.84200825932231	4.57810006374842	4.96427123380833	1.43748585465836	7.7777043920883	2.67403783359509	2.73378850761613	37.4990189257751	2.04072295247918	17.6204340753657	4.80061209358173	10.3106015843628	0	6.9300045288397	4.38397396492796	1.67498500087781	25.3891375923687	0	5.90528170467109	0	2.23438428016787	0.173599824423851	0.0581493168108138	1.22818857191155	0.0564962792638757	3.08421727663162	19.5790493288623	5.28718709519966	0	0.0530450466005359	4.81329651024301	3.1172335284551	0	0.00240485828321724	5.3360854621116	2.70803325562583	8.09976705227008	5.10464939128194	5.17208336179172	4.81499782224011	2.57335661207397	1.75093155501719	5.60183003146054	0.28988433765441	7.1684740032549	8.28783561119238	192.14529981159
hsa-mir-760	1.55249292412913	0.378365922772393	2.56996119665164	7.51809932932187	14.3459501801744	15.2815580383214	4.87093615395599	20.8142004026752	6.65101578095609	0.0754975712322579	7.12529634248135	5.86226005884868	3.16351499403772	2.07429645312031	5.46433459609797	0.088051293330651	2.51535271905863	5.12898276000722	0	3.74849729716629	5.89244300637089	4.22215148768488	10.0754192871135	0.181483739447745	37.1728476666923	1.89438251820158	3.82569957911817	0.00611744180076812	1.9478935089183	3.73221937624454	1.9476295910543	2.54711129401376	2.88043965661828	3.11848962009056	7.96665838826814	0.0024791260196193	2.74627135722744	1.99566774441209	1.45356983314183	14.2761962404003	2.55262407549617	36.6025092832416	11.3398260153649	4.99276769936029	16.0585911526863	0.219871203989079	6.56491211320202	4.07623478505775	2.97664051530223
hsa-mir-125a	1527.08327144848	1330.20974883398	1768.86416625283	1639.06992993277	3183.32940758029	1282.23916098333	3286.35860979181	2622.29063609978	2628.73067969672	4230.89819875034	1283.49658818051	1803.41513496581	2466.34115374143	1138.62074487723	1612.80480412441	2837.66981007885	2211.75005063704	2306.96611284662	2335.78472746406	2176.60811149693	1582.02079476926	1133.16158904391	2111.8668172117	1141.4150543358	409.415227810321	1143.04006008098	1712.66936391793	3560.39682638789	1028.21260786557	1941.93768715544	1317.36845234492	1155.26966114326	2289.27665603925	1651.85242564221	1665.99411085452	2813.34162027165	4324.4458697686	2785.21243272023	2129.14307319264	1253.23850184467	1718.44726269612	977.653035356504	704.867818265919	3481.1871364271	2170.93788126156	1620.8707962849	1027.57119929419	1555.91280726482	1880.55402506977
hsa-mir-5003	0	5.16098215694125	3.49663799370456	1.58269128629723	7.57821466324226	0.695237652524188	1.35022804669718	0	1.38507598255471	0.0556983775111651	3.05231437017629	0	4.07078852868236	1.03931306293931	2.34430097784593	1.45739240569677	1.22469544836161	2.57414020403834	0	0.701584965684342	0.806835931311336	4.29916175521839	1.08398619862407	3.57191861535039	7.34209416662944	1.96314158599579	1.30396708594699	0.00470301002868534	2.93325545397195	0	0.972182891378733	4.86305465176945	4.83224763683519	2.07588812597909	0.994882747267254	2.02212204592347	1.38676397134668	2.06176602047521	0	8.14182366325126	1.70855657138574	1.23698041679182	1.71990944187483	1.16509644929895	2.63960066629802	7.71664366364449	1.39485321229337	3.58988692985929	0.075630585124147
hsa-mir-5001	4.84181609369339	12.9594308508178	2.58060759408527	4.52695317190145	3.35462126929466	6.08480935447771	8.57449519526934	4.49647024155311	0.0670453562690112	1.42235562882227	4.07266115547875	1.94929257163495	1.55397785183667	4.13133880846732	1.51011925971752	0.0794181981838482	2.56220601068977	10.400238931648	1.85433728500502	0	0.798273127142794	7.7078496233433	3.47189063291496	3.77572600162487	6.27442327494834	7.43243847571765	0.0530960758594898	1.033534590244	4.88721467274399	2.21708600563717	5.86638679811491	6.16201154896768	3.85052862935494	3.11477117453488	2.98671149060356	1.01357416028152	1.4163267817889	2.72621252100463	0.39455810752568	3.06507414376025	3.4377272254577	9.47460134926722	12.2921294830299	6.93342208208059	0.284405696396303	0.222680983572578	2.10309875309102	4.10357193249425	4.37861966669867
hsa-mir-5000	12.1794994236113	6.08808569942162	7.82872583878818	0.111653527121855	4.99720905250738	1.43498633734387	4.87346639171421	5.38604298175331	4.04830417028036	6.67829347740839	12.2068229274211	4.88359291999557	9.68454162182998	12.3739070069032	3.08240177911555	12.3535551017773	4.81801890770545	1.67318226590357	13.1276325624389	6.84222075731363	5.04107737874163	15.4180023414917	7.65230577314165	10.8326614754761	1.34377917666936	1.22547369321804	1.33372745424919	1.03413548193842	4.883243367925	5.27195080404619	0.970218756670546	9.86766610297152	5.77710270720951	5.18674310917315	4.97839788871665	9.09336614162584	2.74509001528657	7.6710663167011	10.8285553951172	5.10584426768389	6.0358254382004	1.25883385869865	2.57027638880133	4.29637261612129	12.2737098619382	10.5820002295137	8.72525566390131	4.31136002438314	3.00809375598736
hsa-mir-548j	2.39663466991451	5.40127836912784	1.71249771017738	1.60555422721909	1.75184410912027	2.23370033555694	2.06171256714908	0.873710429437976	6.47357279080801	2.69418300880923	0.00348686677110766	0	2.38757938407762	8.23222721948595	0.72663212644282	0.070615653711569	5.07052214653507	3.43680870926264	0	2.24981261306358	4.24272321668983	6.01933729037921	5.42911046537118	0.140100433438366	0.048872992750878	4.03415468153398	1.31390728537433	2.05631426503441	0	3.80800474315572	1.9506270729184	3.70642336435539	4.82580412986642	3.10997044420096	2.9872436634457	1.01319450765207	5.21992579615819	2.0394911793299	0.944429994557011	4.0799362964971	4.34085518698295	3.58736177229378	0.834650921747236	2.45552249468026	2.70717375746982	0.18530657651688	0.649554929026533	3.72819587900411	9.66744802879079
hsa-mir-494	12.9011442129502	11.9681174239165	6.04857876648201	15.0096070817964	9.89115460071309	2.18573819760199	15.4950231745901	5.37007498038358	18.4993107993786	23.8312107658255	3.05940830707428	7.81467071527995	40.4619734697296	8.26501617284191	14.1312218205991	20.7317536430433	19.8045477474273	8.55753041724889	19.6616188994178	20.6246254934054	10.1081582213685	7.62250965861598	2.20993456585072	9.36135613173513	5.13107579107207	0.561740076542081	6.34582598568098	10.2641266133939	10.7486430404723	13.643372803641	6.83521311754398	11.1801059734753	11.558795694682	14.5068203747193	8.96154150102905	16.1675047938201	4.0865237902431	11.1115781749954	21.006192538876	10.2083559483902	7.74517910187945	6.04436481947067	8.66637130859702	13.1789935437834	17.3515791108162	8.77320430956587	13.0898376180371	4.4664986358354	1.58464802926766
hsa-mir-495	37.8549002767272	39.0185840517044	52.1201413586581	30.2432381546925	14.9192854300323	37.7266138536406	73.093186771807	19.7617482056812	30.6152872345212	110.581459315861	27.4877513941722	59.6202172606166	77.1484554724207	21.6894970194701	37.6042017219179	234.580332888191	100.930344841649	50.6180317194804	335.004337448662	183.558665611712	60.7495131510495	27.172417373995	93.4185849363229	18.7368897374673	40.5069831488631	12.5374168692847	22.6911460568872	53.3613456533526	57.6610717339541	36.3057359609314	24.4240213264471	39.7374517669847	20.2204574534887	31.1009020626622	24.8938512883094	143.493426225198	239.989534895087	95.4107473260915	864.772006159737	26.5413925928742	56.1266476086654	18.0414684394892	27.7689532900183	68.4010905058148	15.7499165510344	13.3175645172005	21.7064772113837	83.8264174188378	11.6930439192221
hsa-mir-496	33.064479659235	3.59802121996314	19.9601420539419	25.647673219198	13.2593499101458	29.459127631103	32.3289452541587	10.7650867640492	38.4530524913346	14.7593201615961	16.2905141299772	17.5881604103327	21.6610045557019	5.17277295528335	51.0700047239415	25.0958565717699	57.8196245506386	22.2921450182565	29.9270778512452	67.1087241242908	18.5316593785271	20.3821672913843	25.7857328412663	13.1704052388068	11.456764209782	5.87712802447264	15.1433966230376	13.3469206280939	42.0300908836656	21.1677610728052	34.2039285510298	64.3311278833348	21.1886022248167	30.0562088471786	23.8986929800595	9.0984907436642	46.4171042999098	67.7338599089802	229.69394551663	22.4564543966481	28.4940812885876	29.9717456665056	8.64647650314464	29.550655357983	34.8198782761542	25.6375698788278	13.0171097720727	29.0093909389424	11.6360391506614
hsa-mir-5008	0	0.137922291090767	1.75783244601988	6.64067679035491	0.0625900878309022	0.726822921281236	1.42367269302478	3.67780052866417	1.32298542135421	0.0363789797775778	4.05531567204081	0	0	0.00395786568273693	0.760540601364402	0.0418380580373136	0.340388813526601	0	0	0	3.48939003392613	0	0	0.0783048728816695	1.26411196352552	2.83692716334927	0.0287417336175017	1.02750088864435	0	0	1.95917047181767	0.0270909276774157	0.96094097567645	0.00444142657978291	0	0.00130361583578603	0.0359126022793851	0	0	0.00253105253733543	0	6.81795016561835	0	1.18764715721552	2.50871167520747	3.95760669343546	0.662686005122033	0.263873988293126	0.0664049990420595
hsa-mir-194-1	200.83612732843	118.812542626164	279.016897463016	133.974068722596	63.8971196689578	620.164218240971	260.880690357212	124.154090753131	82.3456653519576	221.268123374751	186.267998831632	412.49468793588	241.143452857516	250.848813250768	200.092104461966	137.759200162126	533.031529386052	109.850503002773	325.535188047704	284.626532079469	200.892006969173	151.393530362435	251.45831024692	206.63569031813	469.858561468924	181.120477942877	387.929877221554	130.316649120964	241.413835841474	187.170432104704	244.317528119804	244.206495057272	216.781584459897	320.212134501037	382.392856820286	422.402842494189	724.643060988612	443.746588635325	273.135537515937	163.29293577315	235.85059339361	121.062752709968	83.3965718426961	243.385264287226	140.563620380499	207.35267536022	173.392092078868	206.08115989285	938.750970734424
hsa-mir-194-2	258.123841190361	183.700701584154	302.483989541272	127.971431453549	62.2660820007267	694.260626699685	312.228912350668	146.652259763878	116.823578708008	231.937203913202	194.411045321738	489.715601691646	288.579512533848	406.716359316401	219.711845531844	155.832980449811	508.814157914578	169.957773782607	359.210381827101	308.976496796502	234.662952578757	142.030346591175	260.846170425085	239.8080337015	507.767821897589	197.105865272497	424.346554496616	172.383989495397	238.480490732749	178.063955500206	279.499887548178	267.758764584308	290.97413979901	338.866627972095	428.200257501255	478.992910295951	736.648421377049	449.986099381804	275.784492524236	147.985609777046	264.36237837802	161.789641856609	100.781056544189	257.134383870933	150.781376523617	205.261699050416	166.120663304466	317.874820563924	1189.76222991767
hsa-mir-190a	29.0446058190059	3.59830262989903	26.0704931879425	10.6804491601824	19.6997600402597	8.23518972384287	11.867313926363	25.1902375266437	23.9041065398354	8.10639869805826	24.4295525133022	26.3905268444008	10.3890903009206	15.4921612735331	11.7084800903655	14.007126349899	83.8444191030496	8.53876922068444	14.9506966725307	41.1666447627041	18.5425025842952	11.8664139643176	19.9092142439083	45.7550033295283	10.1892716922233	14.5692298500908	6.36577669298679	17.4484350620526	15.6328563642324	15.0991562795149	11.7206147577246	33.4400085654373	8.65945997773175	13.4816961630804	38.8376825622117	39.4084391132	166.057809577151	39.075606923176	44.5433823895716	11.2322549698919	24.1797331561919	9.64753462645642	6.90861983149137	9.92922275571566	5.56760732689103	6.80666544903579	26.2222473809496	4.57754911510587	13.0467850350628
hsa-mir-548v	2.39086954544844	3.11003116382593	0.833508910986701	0.0922342685554447	0.113195656688083	3.00486234093268	3.51203976899711	0	0.06175517712005	5.25842816106083	1.02251223276731	0.97148365391647	0	1.04071217527796	0.724892157015323	2.82148852769129	0.732467079758261	10.4556817864377	4.6864974697564	1.46475412636108	2.51109782277917	0.809798653254013	4.14409063971821	1.99997439566091	0.0504366122635178	1.93172682080841	3.76382403713222	8.19054434752369	2.9301488313329	6.15377431896141	0	2.51206297595931	3.8550192819646	0.0072689227455367	3.98343829996077	5.0506420008403	19.0741649337243	9.32684455281884	1.49125010401371	0.00412900481091594	2.57412228850238	4.76263489658816	0	3.73630228865786	2.78065689637537	6.20981094879073	2.11848455263094	6.75721162660875	1.55183977985124
hsa-mir-548s	1.65280112608048	0.116394750983116	0	0.0448866547375597	0.0539099476288585	0	0	0	1.30493500152143	1.31037912417664	1.01795366869883	0.97708394389717	1.64739053516871	2.05404524410721	0	0.0362593615474628	0.357462410087499	0.851784108240856	0	2.3972738724785	0.836139158392989	0.843283990065962	0	0.0671413662582638	1.24972050557091	0	0.0250099407153708	0.00280905957669769	0.97701483690713	4.06570866062657	0	0.0235856281433748	1.93761226141827	0.0038948416144699	0	0.00114436143329411	0.0311804455813064	3.00492481389307	0.470569829176422	1.0206689527403	0	0.0198335835504908	1.76970441451979	1.93289915864759	0.133426444589669	2.02755238193044	2.24083117726342	0.186997014613873	0.0512647809846409
hsa-mir-450b	41.1056362713829	32.9990872607996	26.0375422862358	19.7149410158682	60.4147721702915	21.8470589741051	52.7170513042294	100.830131693224	107.269515782861	14.7752716912074	83.4585775460708	13.6765087844411	23.2506666662397	54.713453174659	49.4190714863281	4.30301301550073	56.234519557009	101.371511789197	14.0087636712837	17.4222315892508	26.1237059459281	155.851271531225	323.986357195756	27.8968683849021	34.1746894160656	21.2078433000056	26.4436061881868	26.6851289598248	87.9717811572143	98.6345978929868	89.9165714426117	54.5548207220272	97.3274981722282	116.042636468914	18.9190322373227	12.1302289678984	21.3514746177735	17.3072978402004	15.8744243438069	22.458647449284	18.961843968148	47.947533295873	19.0781464033912	151.050177387181	99.1048265704107	56.2961711419764	137.308352137344	41.8190415266099	63.5504813579364
hsa-mir-4732	0	0.315646293441309	5.22554042601833	0.099257609426525	13.9302401458049	4.53653556397521	3.48315113456955	0	3.99924225226029	0.0673457003195168	1.02289518290147	1.94948628427253	0	3.10165488304831	0.721567272176679	2.84718598619283	42.5483599616447	0.817376408875426	7.50664263101423	13.2154743226111	0.798747843811436	0	0	0.157959201758945	1.3341272990556	1.91581268618477	2.56082898453054	1.03343098474186	0	0.686600045581817	2.92810752397506	2.52616900504489	0.953046694620519	0.00771623089552453	10.9573881977615	17.1609855531547	2.71507766165305	2.73038400531043	2.02584482175067	0.00438085247368503	0.824406031467885	1.25210291871085	0.831153031659972	0	0.200226084866297	0.16094395132336	10.6392375412492	0.293578246250177	8.17233727849183
hsa-mir-380	17.0368209124528	3.48558057188981	13.0675792038734	6.10712065708759	5.04289371275437	6.76751876534925	7.70526712433642	1.76730852415306	7.98684996852089	5.40229005006403	8.14410849581516	3.90361916343171	6.39761310979913	1.04252580805403	12.5989748110916	8.36873970057601	14.468458354866	4.25537494338295	11.2319531860364	16.0847138738573	2.48332158105041	7.6408998579581	8.19563272677478	0.190952785595677	12.5842070550748	1.22261115030523	3.8373960847445	2.06044103631235	9.77427776644312	4.48579548843256	8.79455540677762	9.91088087866179	2.87931416953806	9.32705085840778	5.97407719004272	4.04501884425988	9.2996160024938	9.75517387766458	37.8668798576036	8.16599087170149	3.41606647205707	10.7678146423886	8.68556942615191	13.3606375217171	12.0900871382895	2.46509220070898	3.56609798101324	4.23117992063926	1.5746023652445
hsa-mir-381	706.617053628558	553.29492361526	981.315384825657	789.598717840251	295.718506589683	219.176377357877	890.910012566686	213.239390077867	516.056440254651	231.993444319463	922.166311388803	3031.11021216465	451.714338623003	210.597592168293	595.613897162237	4507.44284378576	2076.79484794597	470.44242511802	7792.25280536487	12417.1538777745	871.169835701216	299.411880480273	7685.84790473275	352.429418509407	358.880999472861	151.772387096343	262.509357114414	614.615680674694	1237.37461216748	474.411162974087	263.857679763042	540.50474839245	264.94970169234	746.14187784591	391.352909373979	861.994269039359	3121.66362067047	1414.43395021319	54608.1081702941	343.932156654218	2204.00355122349	310.36055219827	172.924210266356	343.488048927617	209.374280854629	121.253446490324	160.299952895792	135.5358789346	76.6509777291727
hsa-mir-382	242.03880085398	139.24666859096	105.141933614815	118.907337414704	135.625616577074	123.941423215341	255.326544123601	66.5582653545259	159.201292413605	81.3943248854625	128.251233581749	120.222632752913	115.712399982942	98.0762816027694	261.390181251947	240.488746099266	260.4375753712	256.734598066438	205.796175590423	208.531792048204	161.224321897798	164.177624271661	210.373374349239	108.989290562989	88.5121599735115	38.5166529126576	110.557341509134	130.31424799833	230.667004590961	103.020523288251	169.067118871248	289.974047517197	134.882868373345	251.813057088499	160.325317267751	110.151544918377	237.642547772765	232.646511022626	793.796640881333	151.044320098103	95.8635494643567	164.153648721051	76.4466617758748	168.399210158073	256.2981710757	30.6211703717944	85.583740954059	119.782435515472	42.0016828921394
hsa-mir-383	0.754118641112643	7.72139949232285	0.834239157973135	0.0902895711678886	0.110707686945331	1.45589931926588	0	0.87334181339394	0.0605346598906358	16.5716416364964	0.0035245180553436	0.97162793051765	0.750478434669168	20.5464724119734	0	2.81390280137025	1.19730005116312	0	1.85851601244341	3.81891236953844	8.57231975053825	0	0	0.142155077537526	12.2476570831821	0	0.048085903138297	8.1887209140301	0	0	0	0.0452019869282574	0	0.00714283415141104	6.972991833799	3.0321988053162	7.74932387053677	7.14544250783337	6.07647922278072	0.0040579665462801	0	1.24535154454956	0	0	0.205579945768618	0.164972554025964	0	0.302568217905422	0.0730874252531477
hsa-mir-542	1233.46801100803	576.805773208125	305.05271151163	586.574565291085	1257.08688121405	621.422499811798	959.181839193313	2882.43675739581	2306.29274737072	281.304562813535	1529.80671060847	536.619844080053	573.91815587721	1064.29085084765	1181.16859953403	218.428947445413	1743.00730392789	2002.22594039631	755.817010533877	996.186352863717	406.011634060716	2831.43087322993	5493.47438509103	627.059302245562	686.058225967244	464.870444820183	524.918520996549	302.695207567761	2146.36888487818	1642.59659615129	1793.31507268065	1188.68400257177	1092.60569460847	1911.94392306177	664.205995513658	234.449096818114	509.979837490354	596.783209387998	510.359894695701	641.930578998909	602.158532303685	1045.90433743964	553.633819844656	1556.92385584104	841.141349569335	690.860802649685	1859.4388152389	714.81170154576	873.22497000473
hsa-mir-543	20.1881349008205	12.1376915636853	8.65876638287278	9.14417908123459	8.32801528510034	12.0567076273366	14.74356979195	8.07200475878469	14.6181814368219	13.3684368908815	9.16487753886478	10.7475178657298	8.79308199393117	2.07543857735845	12.5247018274769	9.82086929662406	18.7858507696358	10.2722775336013	25.2757869528152	31.3317978190338	9.24858426635324	11.0306741439349	13.4642725808723	7.60690881324969	11.4183732797869	1.22193552801379	10.1008299817851	11.2914785869598	8.79083664230119	8.27351473841189	11.7233797064604	33.3192786948976	7.6978644542679	11.4058810647024	8.96127363722412	9.09744547966492	13.3200388567805	31.506741039698	92.4283883849475	23.4679972037433	8.60480750463377	7.24482758171596	16.5113346169646	12.5752658054034	14.8542972932345	6.67071065375484	7.21772665310583	11.0849401427948	3.020146084227
hsa-mir-541	3.18354592678224	0.354530937081968	6.96371984331379	3.11972667339384	1.80890454986755	2.96629186826998	4.89262369099742	8.11733638216038	2.73277666274494	4.05268449636895	5.09072986738517	0.970610078641428	7.25525559158724	0.00732163378778861	2.29570975140966	6.92608818773842	4.85463785210709	3.40457894713058	8.43265574855153	10.7624544010323	3.34351854411551	5.95318633179657	2.23544647398334	5.57454085221881	6.31309678764698	0	5.04565916366889	4.10841686389798	8.80215290214664	1.44226249045856	2.92642884077772	2.54031148143699	1.91654517970353	4.15090192298766	2.98645598885941	5.05364410474318	7.91540119122814	5.55757834942278	37.5019158747043	4.0855407338726	2.556667398871	3.63240197572924	5.20508580621594	8.96760399688933	0.264216503210797	0.208184472046825	2.11277248337206	3.96057984559687	0.0884536600217538
hsa-mir-545	0	0.191464583029238	0	1.54066755841623	0.0826815022717059	2.29139095609287	3.64424887615598	0.882180778604692	5.05998987066211	1.36656916800152	0.00278541969835511	0	2.43649593750841	1.03725670725203	0	3.98709202546451	1.27661077675756	4.37946767888546	0	0.713193230466942	2.55645174978433	0.823096787975342	3.71496970028435	3.42442515214854	2.49428024864263	0.594241812848753	4.84325501147159	0.0040578314260421	0.973698776646195	2.29725691129643	1.95489165639048	0.0349176253426695	1.92733319704432	1.04185150113254	1.99171715683484	1.01220245310264	0.0465746317898902	1.36284809453134	0.425499932688775	0.00320604470866803	0	0.0292334887566907	1.73462872228877	1.82018813505522	2.63201268826257	5.91946992584398	4.42832343228033	11.2082952751483	2.88964198270402
hsa-mir-15a	629.211615159132	597.250588013284	637.125660933078	488.809086347609	571.517249348706	850.58171797113	990.906064503807	438.219985491927	717.569098302613	887.521717596413	645.311093746263	443.761945600029	1701.16801071103	1833.31385946215	380.582841186986	478.380735722529	648.758562685509	1639.95244924571	1295.60182652981	382.739938720313	590.074619316373	604.859888453638	484.682165107094	505.338481006607	478.867284513724	685.440106614186	1131.23510055906	693.615282297319	720.33781875946	472.923095466673	898.121424067419	545.425062421839	1481.88217789461	683.95577772358	604.457645513147	1525.90949076365	280.276457979603	415.705920780096	331.2811953478	763.371431611108	454.421279758275	430.146660798579	321.55808623193	706.404056412598	464.190796573568	874.106764844925	595.76951426318	464.436306834222	851.542914769439
hsa-mir-15b	825.235506287513	774.641131532252	1291.67666362937	963.915484421815	1431.70298492356	1387.40844173186	879.005237291037	1057.36144763275	1602.13503117714	625.094802421504	1184.76273280764	969.639487080008	850.47713050693	824.803310292907	766.738436657758	408.898810272904	1566.13643088307	708.28159771663	776.397691286821	905.614612087919	734.42550589132	1024.28924516122	630.984809834859	1740.1402986152	2211.95714417549	1081.14897348899	1948.58919833411	478.149443736858	1043.85519469379	977.01089277173	1074.02899136858	1959.54417477943	1245.80549283666	1177.2271586897	1249.74500849949	1198.50072034779	837.907305953911	703.355669893441	340.887328940409	987.893456992954	1067.87330763621	2195.88899301598	916.973586320835	708.235866957463	721.550896250042	1963.67397179026	2376.15785687821	1219.34412114069	1401.40500635775
hsa-mir-451a	1122.88360899676	2078.04609924682	11359.1365668578	3617.93957242839	6353.98723283775	1437.96160546257	6452.96630275552	512.003010484903	7721.8160074588	1775.18067786616	6785.91891389262	2157.25152049943	1667.9989509333	8405.90533883876	2390.54340606043	5738.08316065327	40784.9580995439	383.730918610895	22761.1304333827	16410.0593046552	7362.35107750803	182.864496065405	1014.0728230741	14788.7108268524	2600.02408575023	1147.00691663573	2541.40907112357	1326.69705959894	1219.7804091777	901.157824947984	9812.87652455077	4772.08606581917	2143.77537861771	686.036959768965	13231.3666805646	44977.0683932908	1905.51237205722	2248.08896472313	4260.88611816065	2425.85027304449	3322.84823910169	899.792477761311	366.753879368624	429.133299716386	4255.29369588815	1448.43387068823	16565.5627464819	4916.75940076613	9383.50210406938
hsa-mir-512-2	1.61339542639448	0.172121139736589	0	1.52071648500047	4.45448773871202	0	0.648135041086343	2.72740301162476	3.8018650683282	0.043459713859182	2.03401423775711	2.93981734464667	3.30249155507513	0.00465773534438152	0	0.0501055151038016	0.319916126472908	0	1.87457767156305	0	0.819489151259978	0	1.78207111980823	0.095310268885807	0.0351648563897307	2.03417765346819	0.0342161763670359	1.02926030817343	3.92329227082996	0.715548724696739	0	1.25913364582941	0.958561240156576	1.04068392936009	0	0.0015322175475464	1.34928949987709	2.12881238252705	2.2126468220404	1.02309932953563	0.842928179514165	2.36296807371092	3.54302886787675	0.50876659265715	0.341525552487378	2.5141440789335	5.00724758392708	0.558270100174242	35.406470415405
hsa-mir-512-1	1.600935938182	2.73431527060246	0.84467772595498	5.59049423212574	1.67117505966633	1.49144867462262	0.639653775227018	0	3.84311667669657	3.85831997476049	1.02074027540368	0.973639533507945	4.12179712331002	2.06381414162163	0	2.72097256420107	0.780513801447791	0	3.76903269301082	0	2.55380608644704	0.822277145019174	0.492337364697541	0.106502278651799	0.0387402859398754	0	1.28689846175981	0.00411798099909266	4.90303591417712	0.7081830143046	1.9546140405375	0.0354778412012474	1.92689135933118	3.09965215098787	0	0.00167411941642892	3.8466955456436	0.631107361305672	3.97775786191694	0.00325345868432603	0	0.0296960055286979	1.73315497390252	1.75213870169031	0.340582002204794	2.51321555844693	2.81457406206116	0.55628473785447	39.5933160225754
hsa-mir-150	6430.40157554456	15008.3772330317	4932.00740741475	1090.3326476851	315.302290440148	4808.61772252312	791.044394695766	218.640029115883	4504.19412702592	3010.48297072381	2120.15945980247	6590.05595557864	15543.5111643592	19602.011332075	820.077349623523	1797.86720545831	3798.72230074942	145.052041157622	7426.44872973426	3469.60445524007	1390.35884439486	3266.01055797188	6667.16833902443	6056.07863406472	549.643973655673	1302.22592118785	1025.9133877965	2041.85514386351	2571.51957232675	15777.8790829929	1356.4571208852	690.482860401147	423.927227815701	13398.1491837857	4709.19851320345	1469.32872467125	1760.7734446847	4531.19452903195	2973.13139645806	1285.89813762819	5530.38203870216	889.010716993292	110.34586212939	2039.83390191425	257.871240099914	2356.88411549485	2426.0830695672	3503.85539206822	2589.23985478454
hsa-mir-152	3683.50808730493	1085.12673279994	3176.1673808211	2772.77254171922	1637.62285618408	2824.67573577418	2239.0899401853	1534.28604847114	3127.45344834873	715.740856966549	2237.20812287523	3039.90773298958	1083.57770304371	857.841263303945	5014.42406338131	1159.688374276	4581.34042330754	2565.37952937441	1100.98709259508	3916.42918263784	1860.60319432345	2286.80107987435	2033.06545890635	2234.5691186302	1494.59500955265	5573.29051079848	4034.17226915843	1130.71975050387	3511.78146109843	3290.4283070129	3148.79762130939	2959.9070182715	1782.46686140133	3071.56390446999	4134.61564088057	734.666306642908	2850.80521274978	2227.94714094293	3940.88357771558	2043.14168315547	3315.98392351549	3510.21088006079	3261.20409322707	2128.80081738769	3571.60255130545	3066.22840482663	1693.84776567601	1738.94217145258	2831.49551225569
hsa-mir-155	3558.50316649034	4487.45580147099	2413.85022905667	1203.06355114314	790.37305846906	3313.17134099862	865.599338721206	674.882951818587	2291.88746450454	2911.74893391859	1137.94663441065	1576.64222255519	4134.49799895372	9130.50303982402	1108.12864805591	450.619465235138	769.217402321366	1145.28604486243	1918.57143135876	685.626656877197	893.96757360331	2943.62628352599	1286.1812223794	3456.49010847999	727.769730762249	1943.1512686049	940.521537242367	605.381004366107	830.778025805513	5597.20042722299	917.658946935275	1788.62066007446	784.276883575297	5428.05489047517	1387.1662017012	2149.41916655281	1169.88549771922	2104.00140613242	745.55555504113	1506.3337180601	2506.42566865474	1267.56830409292	3244.71417668351	1688.16891079997	1057.95346468969	3422.65997776018	1608.16486863031	1107.66892245023	5341.18989881397
hsa-mir-154	59.7004612663637	27.1417875950458	32.9995090569083	33.1995798823667	11.651067870376	23.3632603281519	47.7893442179955	23.3664054734111	42.4932025881252	53.3220529191963	30.5397001739911	36.1613160320332	59.490585055405	39.2328844976118	47.0659694356175	109.601236087145	79.1704969484719	48.0650613964632	67.3578696133681	65.4696697986296	68.3984424357257	29.7369616396296	49.3222017010461	33.3827384428094	41.7329655174522	2.55490786596414	36.4658723349246	51.3045427352183	73.3083952134064	34.8131492890269	28.3349042248175	84.2147027259982	22.1490363732871	37.3137998185703	38.835905308083	73.7675943290204	74.2984731607542	75.975254167697	197.021809169648	33.682882489117	68.2699059099922	25.2170646766775	19.9486593930808	45.7322980411233	85.2646096716887	40.9392577437025	23.1655241996226	69.4934717679616	5.92785502655594
hsa-mir-3150b	2.35771582789695	8.99218997822213	10.4335857268259	22.168523354872	9.80647914728187	4.47109440565191	21.3133714952725	8.08839024479649	9.29848527948105	6.72063024402122	7.12760435595316	8.79559810495296	3.9636218424131	8.2614381080559	7.02936799855169	9.74035618715315	3.85772797362594	15.5011921180989	0.91493550649645	1.44346531138903	4.17784351759058	73.018601220582	4.59176421079735	3.92089938382709	5.11674853026063	5.24961733555696	1.33676588480246	7.18631520677873	4.88129153859937	6.78055399791324	5.85886815072416	3.78699097584846	12.5307807871377	4.15519561427159	3.9820686811905	1.01389081049336	1.43173622141064	3.39046295783307	1.44822699074602	5.10772358233903	5.15105559471617	0.0477495858073818	29.7261609794664	4.89047807662382	7.98518778973898	25.3171190445093	10.8514683771564	8.06687256716357	7.32377971814468
hsa-mir-181d	64.5284132474969	56.3715469814864	33.8638031119123	33.2212125887748	14.916448018327	213.585108691179	82.3133074138578	55.7811778399543	26.629082042381	58.6679004530162	24.4338858264306	63.5337881649374	50.613452909921	56.7793738801303	106.027163024282	25.1520403027611	44.9892350108649	93.6148388943878	60.7982369436565	40.2795688835401	30.3453544845707	79.9843162587793	73.4647651889652	33.419143586444	10.2004691097012	27.8753457988051	126.672968761226	49.2550433669606	35.180145225624	46.1901744396881	44.9502835233824	75.5969062513052	87.6844803977996	70.4675775424921	92.6114705502841	44.4659334237172	136.547077599576	82.21698531868	58.7572547619051	21.4384458308246	31.9283397332212	16.8418750802325	91.2907955143554	87.6755044314144	13.2842936027488	21.9628868993059	34.7630288972565	19.6135040253106	36.1933105967871
hsa-mir-3170	2.40780443550158	2.96746053096879	0	2.99885006613326	1.73088253973406	5.40695519223992	5.78845084250167	1.78465319448317	1.38932470304752	1.39659757051891	2.03777843940609	1.95200876053427	0.754384793566699	0.00596469007314937	3.1511559927309	0.0663671020080809	0.746998223159197	2.57005929181272	1.86175701806878	0.699759623175792	2.52538114453898	1.67691754017245	1.07896556393661	0.130497493556085	3.75200149235405	5.49333155525287	0.0447912160461301	1.03201363473476	0.972100205027661	0.69583503695216	2.93218529833786	3.68642888642327	0.954895297856696	3.10733567242532	0	2.02234534962573	8.92222916122865	4.25556614040304	0	4.07790844318293	0.830473267044897	3.57123693134822	6.16432154054328	3.0981104728282	13.1936914829795	7.98333420398467	3.62401055077811	9.31206626217405	0.0831169053112677
hsa-mir-3173	1.59716006819762	2.77054541787206	5.31562933952706	1.55226427234017	0.086954479424752	2.28051485316906	1.36991450164969	0	0.0485896912725773	5.10624414584981	0.00290372148896045	0.973385998929171	4.95689099365324	3.08988121471519	1.54977354361999	1.43500093740195	0.306239038705738	0.830331015963764	2.8166082289848	0.709820622141726	0.812763710917568	0	0.489373061372415	0.110206113074602	1.29879948563313	4.16120509793804	1.29033917506232	1.03056280890948	0	2.28644556982757	1.95410205123873	2.46119301664642	0	1.04251081619713	0	0.00171967218363833	3.85985007832482	2.83879137056583	2.15203682600003	0.00334237099759382	1.71945623240753	3.53298652669545	0.843291692396173	0	0.222891170783826	2.2972603050494	3.65045696034793	3.65207622899059	4.25985436583474
hsa-mir-3174	2.50137615881228	0.132065047749461	0.858717711289116	2.77902517315079	1.57901718515883	0.729558790933389	2.99244291625104	0.892600928952135	0.0345138778604848	0.0351008128806367	1.01862720188784	0	1.63448563973532	0.00382924472450935	2.44090971596051	0.0403501093119755	0	0	0	0	0	4.4193810662051	2.53847022666184	1.74114700275896	1.260362602297	0	0.0277493766155197	0.0030981192387779	0	0.73179668110352	0.976053534115649	3.54228895957334	0	1.03773996810175	0.995605280111481	0.00126154144643215	0.0346521466780258	0	0	2.03598234144006	0	0.0219757108062205	0	0.55791402718169	0.136137144306508	5.30479170784135	3.02702410775999	2.97318040143128	1.44904737271816
hsa-mir-3176	0	0.193357133213371	0	2.90700248509858	1.6682982016688	0	2.12541193154154	5.48879560974797	0.0467324363433889	1.36771769802185	7.101207485097	0	0	1.03735113690899	1.55509858290456	0.0549010179177315	1.27410996394872	1.7117444829691	0	0.712645117915087	1.68158927960282	1.69535430990117	1.75265198989852	1.86388250858208	4.87066415586622	3.45588602082008	2.48212241040001	0.00408529074604069	0.973635274622528	1.49695010421747	0.97350138211319	4.79600081274467	0	2.0714225650395	0	0.00166091549228309	0.0469250690399484	0	0	2.04056606847071	0.83874099867443	5.80272933910774	0	1.89148229250033	6.10487885542966	2.10514335476121	0.672247170494259	0.222873273680569	5.37538005526585
hsa-mir-5683	45.2595784840322	15.2352029615598	5.16974536436825	22.6065770162658	1.83679187084643	13.5444305127691	28.8426457490568	1.76662776626385	9.38792324024378	0.0871071451201235	4.07755505750375	6.83454923530987	95.2176598483798	1.04242690714724	0.718428706662275	7.08338177172101	182.915250727256	0	66.4805788350188	33.5198567107229	5.85541042207097	10.162575555954	9.85918395825667	9.48330488158069	0.0691206839206924	3.87986040144024	1.33686763157446	37.957585648315	0	18.1460102735171	1.94699602281792	0.0629130103642765	4.80477123868898	3.1213586842439	5.97343017538978	27.2846128975051	108.157781746037	0.603475971084503	154.037596230292	2.04795668397768	2.5455170705933	52.5906535515366	0	16.1362733195369	10.7371223430567	0.311185427583954	2.09027310239391	0.72173822584822	3.02945183809801
hsa-mir-212	99.3073727480517	64.9418586126966	42.5692642854957	90.0635176501195	62.0330514609265	38.5085774638257	22.4089202057496	59.3908766679355	111.228675021184	16.106474332847	59.0349378998034	39.09387877478	32.1048217850671	15.4955380716503	47.8473369684417	12.6512696155469	38.2861929419074	11.1108480068111	15.8799887624325	45.627643282462	27.8140489822355	50.178339009696	35.1594787143551	40.7201752579183	46.7798247679184	59.9500430444986	38.9759792010865	6.16544147899051	30.2931044475726	59.8774965848547	42.9964261573255	202.861825805817	14.4396825877577	50.7819244227774	60.7445564263103	15.1617800243323	17.3732844694894	226.277757010115	53.9573617593939	85.7206824687489	40.5811386662176	87.4007633094668	36.4764266030958	53.2246587284938	152.794485342161	28.3036562220889	15.1501858490338	15.8249766361935	16.0181769392113
hsa-mir-30c-2	934.12490969885	1052.50315629196	1435.07464206636	1792.39834012742	940.539975485459	849.750355041883	4053.01447695857	1292.22153208629	1228.2450486192	3122.232235138	681.956644998235	1517.01803327662	5252.03125727092	2164.70344258707	888.371679956544	3363.11813496016	1636.98389260582	904.027145608818	3641.68727407841	3115.07873000534	1432.59611147533	1185.06302657599	1230.95823752902	1146.92339981372	447.314344505905	867.905206774183	904.104559092479	2215.24888035505	1374.21265905487	1064.90585977883	1009.52427121101	518.191827520651	1320.95134132603	741.99560458843	1201.94504336614	2186.80801295775	6463.20735050517	2492.69542935839	2876.60585762641	1050.14973454804	1706.35755588353	1186.09749761317	1232.48082205707	640.652421149303	591.634058359228	1678.89690644058	1296.14655027116	965.260477978394	762.141507939492
hsa-mir-30c-1	805.854488500056	1064.27499693085	1266.44240749225	1366.90534386562	671.190467638122	1391.89216835583	3671.14698347661	1170.73598857711	959.015837521131	2927.65947610067	526.227855241116	1307.8405721628	5095.29717735925	2281.34841458882	824.800333292924	3147.60120836676	1267.20330865671	1781.51861392334	3248.80198410813	2554.15506931919	1341.42282619717	1102.54069593698	1132.23963650911	1122.94090846997	463.736516634245	781.303481526941	909.12240329558	2238.84619067275	1148.43380374186	1089.92628382497	877.591192618769	502.077759395823	2403.93983584096	640.439401889073	1074.48098025381	2089.79585653354	4267.25497446657	1847.02552354937	2300.82536906299	952.177139370571	1565.52807045613	981.239358622502	1139.4779532604	532.389683501366	548.328817217525	1650.84244212493	1320.10077520994	1077.31313636732	705.861260409614
hsa-mir-320b-1	29.122132093986	23.2868625311961	5.17271736259826	38.6974204621305	32.3153612503741	57.8579751537309	12.6108204531187	21.6107125507974	18.5601688429721	8.08666427851588	1.02352081748945	7.81337697737084	3.95293747451496	2.07544273694966	15.6822817420304	5.68460933910681	8.78637471919623	27.5239971541445	14.9611536027683	9.07207279181759	16.8797067622687	23.8531526154641	9.29927419716986	2.11805558116563	17.6875618011126	5.2200528553204	10.102827727502	0.00672301404105813	1.94718840098302	15.1392975710716	9.76743745206902	14.8960612138463	9.62625513391367	14.5118417734905	9.957158693747	1.01389735830738	15.9532194141075	26.5621271927187	0.91756873658251	18.3694563521309	10.3376083733505	16.7789679926013	54.0802112449466	9.89761959970804	5.61174697278465	25.8895678330794	8.62091007992107	15.5315102372004	14.5345289533404
hsa-mir-7706	9.67111056847545	11.7273493466324	4.3093011797302	6.12231572148536	6.65174043822112	12.117613734125	16.2728735537713	14.4198718972885	1.43022584897808	8.0393509984255	10.1787901237255	8.7950382706744	12.0742211829006	3.10691073199543	8.61107836431397	2.90201393116687	3.40000799350231	39.7676729999003	4.65974667984853	4.50024986359376	4.1764880976749	11.063461137726	7.57609083569878	7.50537465326018	7.61958612432915	6.59598022385284	10.0527563854831	6.16189267552061	4.88104498292669	0.681604675362886	15.6430394184967	1.31584095585556	35.709294868867	7.26008174138833	9.95798071683918	9.0956952211624	2.75844580822301	15.4066141437654	1.98262893138661	13.2641077013428	1.68319853746028	8.40866840489993	6.92975802611396	8.70475123283847	7.92040580465441	8.80005377353225	7.93367657897061	7.95909792147114	8.72492337904375
hsa-mir-7705	4.85087966124821	10.435573163867	0	0.0982144002666527	4.86925507942712	0.684583969978576	9.3362210055615	4.50068586139682	2.70902572726535	4.0132101136102	2.03974282677263	0	1.55624731186356	5.15860072683381	4.71745234853146	0.0775226530025184	0.281717391780684	12.1695391048069	2.79557138406117	0	4.2180504050147	6.8516611429723	9.69517651214657	3.75146180368497	1.33312113067757	1.23818280944217	2.558683675692	3.0817925990055	0.970998826610501	4.55280404421076	5.86767535036557	13.3454950547085	9.66007719725405	4.14621813533942	0.994632304621208	3.03313777979294	1.41318655779653	0	0.395878589741349	4.08293222190557	0	3.61136647807996	1.70532384818463	3.66403774681903	5.31960860608438	6.55188473406254	4.29776280459066	10.6352936031603	5.82288017727268
hsa-mir-7702	11.3545640217877	41.3281938811363	15.7372595885866	3.13799838276519	5.00180499592422	4.48850045544325	1.3115918204716	0.868641166417043	4.05015855496903	4.07011277079656	5.09203576180652	2.92622665810274	7.23218149099657	6.19657471457147	0.717637776740453	6.96625394884183	2.0605275865552	0	0.915296959298228	6.0653589569246	2.48722218609037	12.8266963832117	4.62292395176308	14.292175805126	2.60095644879536	12.118123939257	2.58347445982193	1.03415685066665	0.970351865841537	10.6739520377538	0	4.99756188739898	3.84557607040923	29.9776628677551	0.99450901777716	6.0642654621026	4.05485247658124	7.66678567638887	1.99325732867307	17.3321065018873	0.821508046533313	0.0455971076931729	0	4.89981845265027	0.346792707326872	6.72626836147961	3.54189714890326	0.569415750864139	7.30422205412802
hsa-mir-6511b-1	0	0.319801308612197	0	3.08713531016439	0.123395518982921	5.30983947178321	2.75694043637789	3.58824620877801	1.41379651728992	2.72786868466258	2.03996156548567	1.94936529574097	4.82649235102353	0.00692032458167247	0.721195887384015	5.52797559862765	4.45401915614295	5.15879798988499	4.6770700386459	6.12828291771739	9.37609716361627	4.2468100578157	9.0378399841807	2.03855457028514	6.27107695719004	3.28348872268193	3.79098279376287	11.2651686572501	3.90772495153871	2.21803807046525	2.92790553245452	0.0496291732041836	6.75316942559941	5.17955876802707	3.98293879284206	10.0983871097837	6.57112650333553	4.16233502513117	3.69475580979126	4.08352049449951	1.69213136803016	2.43786588568758	2.58108890789704	2.41955233339825	2.82931349913563	0.21164347724526	1.37335252310894	0.414836849341731	1.55995419177857
hsa-mir-6511b-2	0.749182057572257	5.78273382426348	4.33844884979148	3.09370463536257	1.79285208391981	2.9795983797758	4.92347221274304	3.58650830927953	1.41547083654144	7.88772283961854	0.00387496919917618	3.90757311589233	5.64266355805781	1.04161803380584	3.90250093949343	12.1780280201548	2.09279401085051	12.1446194474812	11.2745021007866	4.55772283499232	0.798013816946707	0.806529407224838	8.39532845445166	5.49003951997152	8.73056843399959	1.23427773587353	5.02067408581184	8.19876855254705	2.92796825391409	2.21567974469075	0.970658052460863	0.0502484566891148	3.8501203720107	0.00786061981797737	2.98667745764394	9.08979075460922	4.01368834493335	2.01207114424147	0.927056189225651	6.12065781840619	0	2.43989060235887	6.1011552376668	3.0718533086541	0.263214493001742	2.3911125727342	0.644557615449105	0.404110485313713	5.71767161039501
hsa-mir-2115	0.76335823169792	0.218813017768263	1.72573858443081	0.0756939325883469	1.69895810707282	0	3.59697159966581	4.54666149883746	0.051265230046649	1.38206407376093	1.02131327475147	0	6.62116282868884	2.06591657217775	0.735947838856294	0.0603360847219537	2.73451314317561	0	1.86605551507811	0	0.810041880810765	0.818152680290201	0.484258662133665	3.51134150271596	1.305163958082	15.7858962954645	1.29649019647996	0.00443833900931256	0	1.48323854857642	2.9346262680881	0.0384846728922444	4.83696257324102	1.04326631903454	0	0.00180344286028022	0.0514787676194916	1.34558691241411	0	3.05864450632062	0.834521573141192	0.0321749426342894	7.09451006768099	0.530470243101871	2.56040156968027	0.156810848545094	2.16389787981505	0.284460123579172	0.070030950729567
hsa-mir-2116	1.58205675364675	5.17212972309671	1.71961810082622	0.081478062747269	1.722732752982	3.04039429299715	2.08259670001502	0.876367388085169	3.91191038706568	0.0559424151899439	1.02177924078293	3.91476608613183	0.755721548464369	2.06766337472646	0	2.77722434602984	3.18119050235213	5.21908257253196	0.920530909455029	1.48016000886721	2.52911643338118	2.54937168174358	2.96125782759546	1.94123331618236	0.0450147564778154	2.66569605381913	6.11530390426734	1.03178641754249	2.93314187906447	1.47327180060067	1.95201427717956	6.04806477807375	3.86162051761239	0.0065589937296151	1.99117933345392	0.00191751167105125	3.91583991042214	2.06063682483051	3.25935399567332	2.04313530580276	0	1.23735043124325	0	4.47312266061484	4.73727948143918	0.174226290469541	2.89875739567576	0.323612574269437	1.52805044849134
hsa-mir-1226	0	0.305617529542331	5.23154771226726	1.62552429119357	1.7789544915219	1.4476379950382	5.68105488997692	11.8048551080166	1.40980587615198	2.71890379498133	1.0227820255365	1.94979453313301	1.55737985795909	0.00674466887019776	0.722534711098982	5.50392750277243	1.18153703348501	20.0845065765528	0.917223326502558	3.79363731350146	4.22105039296456	2.52531723769916	7.21597354237887	2.02383991426981	8.69047853648428	8.17168663581385	0.0513327760757787	3.08146063615498	2.92897878307554	0.687638164478277	0.970925894749935	2.52188271289434	2.88516786111094	2.08045767620366	2.98686857206565	2.02341678939273	2.70877684509052	2.02105135359864	1.47952873753847	8.15381437465734	2.56794538501475	0.0401702750061141	8.77168451569394	3.73112384739134	0.257207044242759	4.32789536722863	5.10753577384701	6.80111896276437	2.95073676119422
hsa-mir-1224	0	0.235899594392027	6.17802999026507	0.0802027915386391	6.11931859635187	3.04506953808352	0.628467136648224	1.7872874325865	1.38347203066527	0.0551137213842118	2.03725439426377	1.95264800627283	0	0.00576464730905246	6.4464692281732	0.0638049259141926	4.1975392500055	0.82533248045941	0	2.27135553255577	6.01560019905056	0	0	0.124791350846237	3.73798482855315	0.580817437471832	0.043141844854383	0.00465940442700608	0	0.698382029543692	0.97226830356581	0.0405825652307286	0	2.07559119845047	2.98772587928395	1.01282113062363	5.15680705608938	2.79866397436836	0.961797303721312	1.02496962878367	0	20.7548203355687	1.72082652982766	0	0.13484381598668	0.110606547278698	0	0.189157902033821	0.0517283127878857
hsa-mir-218-1	133.1077073606	91.9613970206567	146.907564902212	58.7920408093692	58.9595295607435	60.4144719698522	51.2427175765369	88.1695245958051	66.4052342016628	221.070011536352	104.83951671069	122.181544620533	106.893343751781	94.9758585682523	158.56230300819	89.0589056973993	250.849421273469	74.6603149272582	81.3685574130175	71.4775781052518	304.901823805449	123.351693304105	85.1179333491804	149.271657554521	185.643239856873	157.91785837456	86.6878901102297	152.879715901076	81.1187088998462	67.3951818438382	33.2195125461478	57.0887910813671	33.7096499760501	60.1154669334799	165.305548084201	117.223448439113	244.129950138841	146.275145962359	167.928589511471	64.3003079110997	110.57572053166	109.043105487329	111.242735753349	77.5656902877315	63.9484872764468	15.5182273976769	15.1419592603618	0.727267046021915	17.4765958659859
hsa-mir-1229	0.762233827516937	0.224550216572573	0.840179074275265	2.96112949731734	0.0941156741595282	0.698406965797983	2.09569290360078	3.62366198038637	0.0522473408849358	0.0531737273091265	0.00309731543692859	0	1.58196237667149	0.00558414699897214	0	1.44864066135703	0.760273874799442	15.0208633614931	0.921660784044967	0	5.1548038234911	0.817239583862974	2.98918680262948	0.119747400896947	6.11657423784868	6.27896478436149	0.0416633141238072	1.03128958805207	0	2.2697302087771	0	1.28040075093587	5.80703765449077	0.00626971741189708	0	0.0018339367596909	1.37966523512551	0.622587642804775	0.413680333514751	11.1849462118067	0	1.23302929449158	1.72396978445598	2.54146149418733	4.42589747842644	0.142300269622545	0	0.253259142320533	1.49186831768901
hsa-mir-1228	6.45078694023928	3.38080736705644	10.4748331471954	1.65071428705195	8.09223047956944	1.43632620642152	5.60183760264592	9.01922227119265	9.21467795236936	7.96110989467188	8.1404884588704	0	8.06239377007595	3.10476352906027	6.27235871945447	0.0860553261656523	2.52446915580272	12.9600031587687	0	0.687025328630934	7.61041208697213	8.53145343576964	7.67577711823234	0.176576275995855	7.56119035265766	10.0945769625342	3.81879975831478	1.03404513445762	10.7595091864288	4.50903168916702	3.90458880114016	4.98849718188097	7.71119705538614	4.15182902653732	3.98243633629606	1.01377601547187	0.0728017701805133	12.705270659624	0	7.14303233416302	0.821931321652639	8.35848431555408	15.757542457622	8.81432339112976	14.3746491719656	2.4695103055752	3.56408340534662	0.486259765308927	4.41132545250929
hsa-mir-627	3.17994733902985	6.02638597479383	4.32350621828884	13.2390113447382	4.97909094258363	4.49700543681947	6.3217348812368	5.38951585886426	5.33888312731401	17.0032862634643	7.12419033126114	6.84256727423293	6.42768841838899	10.3125983772316	2.29314795775074	10.9777743934108	2.52442738039001	4.26781677167786	9.36943577038985	3.75513934482965	4.19272766504587	3.36837809680434	4.63822860820599	10.7720604138461	0.0589420146318709	1.89789671977354	7.51632925533008	0.00600340368071128	9.78005223833949	4.50899283170629	6.84129363082124	6.20650239559586	3.84658247090463	2.08307245554252	1.9903997771791	4.04417079738443	2.7407246438954	5.54569289579985	2.5435144973329	5.1051898447633	4.29613155293729	10.712677353803	3.44700387409751	4.92311172470335	5.39469950026287	10.6667118871368	19.8149150790574	14.0900301536781	5.84975863613241
hsa-mir-625	1242.35824319317	1335.45599125354	728.386665800498	509.889381408158	816.388967306493	1454.72602233013	1046.41427620325	335.624499905052	1267.93882161441	1801.58617285497	777.630681259797	920.766796651087	1181.72003918983	1225.32260913802	787.152786930367	592.399081585476	475.40464996894	606.968753841209	1320.84185245207	630.092623151106	678.708350370102	526.572476046667	651.563902404624	627.035413364517	548.360716365923	396.254665788815	425.729399475844	464.810508015787	605.978819728848	883.019923197773	319.562722465957	757.375793096063	196.540784914165	1559.60810397024	413.260933129245	906.455676099498	8926.28382793507	1270.37486789048	544.051930517482	569.47162526703	734.359423072998	954.850838930201	417.168231089587	842.853770316718	695.869481171838	2292.86191003117	587.06310318916	408.389031600995	506.686325595893
hsa-mir-624	15.3486318460909	6.39130613690041	17.4117270400755	12.0512938185211	3.46502644705056	5.22198845589	4.12610732831511	7.17604281859703	10.6437527607074	13.3222316475934	10.1805088826082	12.7067061157531	10.429029710441	14.4499138261614	6.22253854020276	8.41511363149693	29.9608174298271	3.38821320046003	6.53185062414665	11.3992459736755	16.0621297632485	5.06086327253433	10.5336817827741	27.0680593298413	2.61304206197639	7.92528740298545	2.5950789072735	2.06076944238418	22.4905913088284	10.5868142270228	15.6392330021555	20.9796236804544	6.73557793418867	13.4710360787922	24.8978011032031	10.1066955381103	6.71883528519749	9.00370291831422	9.55481552948678	9.1881963070522	17.3072473838463	9.61245471172789	3.43426912977366	4.26721597705633	5.49269255256123	2.5194808157795	10.1375272324056	7.95362496118926	1.58520033095862
hsa-mir-629	500.132137176913	381.700043435141	792.746197218185	1172.63205554492	382.182919739621	735.662918455841	682.140454781016	602.01710764146	573.008598401808	246.64665839393	636.149220125598	726.254710803824	533.75263649794	1158.21166890606	473.999997110523	275.416306270763	403.992308526019	626.741957594634	275.933077722287	355.346605612441	381.542422070453	691.658859958525	575.813503972069	763.21209705622	348.753052636214	483.569501204924	721.965666126419	474.041961795512	497.489888864977	482.033055291725	1279.27238739503	792.01782984177	1111.89302089164	881.877423618287	811.587775551126	346.618155956857	625.420201846355	670.685226546422	189.605766050433	1092.99990299141	527.009964672063	529.560063662028	584.950007319959	898.606867895982	1347.16967848843	854.530263457942	593.615174231152	953.105330747747	674.024121392486
hsa-mir-628	31.4173076514235	21.281954955012	34.7428218698517	13.7069887445828	14.9087299293253	21.8514763655517	64.0306223497646	36.8773583405711	41.1612271262833	77.1988729154426	41.7336841395451	36.1618654224858	37.748862376807	45.4236589806334	28.9847032463677	95.7300261028215	72.4648148248305	11.1112130739191	128.218117874086	85.3309784877892	120.012512081458	45.0752214690504	36.9451530604327	33.3648447940404	16.5115717556377	27.8914526070762	30.1960600110893	63.6123950526765	38.1145667895954	52.2963882972884	26.3803655838206	22.383029578248	15.4035612408568	23.8452618455546	41.8235830085258	27.287381004895	115.258172843063	87.1838119981834	97.5479982242536	42.8655263590096	33.6666782786547	18.03536455479	27.7797718030449	52.5594094382139	287.676714622811	257.672216606112	30.4160454173448	253.800096865671	86.4099989322223
hsa-mir-1245a	32.4624006707949	3.54574137794283	3.43436611659292	17.9328752863774	8.28515844496223	2.94314453846641	21.9284925422413	7.1758438411828	17.1815218002696	10.6953311835354	5.09438551785778	0.970266961208013	67.3273726450177	8.2645936562208	25.2449439619071	2.9075623770787	4.74357788855567	26.712064650837	7.46910482524557	1.44250785070705	0.794802752327867	23.900486767831	6.3566924303551	0.201210553101421	5.12943877097569	5.90447208951843	5.09646877959734	10.2636640932424	6.83626793512956	15.9495422844018	6.83543859651629	6.25954332049281	12.5245643346158	20.7126015951489	2.98605990569398	16.1671643672932	4.0851425797137	6.8910585798905	3.58984610207014	24.4816506326642	3.41163345289705	1.26166519321994	9.5417049534344	12.4463637359874	39.6308143678608	8.93620626386143	18.8709791874264	4.59425600710609	3.03565269011285
hsa-mir-618	3.25603351355648	0.22899865455573	1.72279535443334	1.57442718318967	0.0955998284213122	4.64355682588206	4.33087232112389	0.877573985347196	0.052999231861015	5.15932455633478	3.05163602096573	1.95300731332168	5.76085511859496	2.06675282503777	0.73382136560512	1.45134138757191	2.71070666664989	0	6.60361108036748	0.703732721541117	0.808390300025942	0.81655882997361	2.98123886767905	0.121734492115215	3.73024085391136	1.2710402874949	0.0422481150896667	2.05391874263182	2.93408955590105	0	0.972443995489663	1.28192108272788	2.89331495110431	1.04372994382618	0.994931719362804	0.00185719046281363	1.38185833332659	3.54694753002653	3.28492705113629	2.04256119251442	0.83304769849544	0.033213735609767	1.72270887740624	4.41282666376798	2.74506451568508	0.193146069478648	0	3.80843562200317	1.54559515296351
hsa-mir-219a-1	8.00740572501374	9.41065458240077	21.7305441087538	22.5452141306363	14.8051904586655	52.4078808221841	26.7658215510657	17.0855900487122	10.69630990074	18.6845049375845	13.2356710082349	30.3069239350789	10.3976117284046	12.3948734965989	17.2407768334375	40.1036758747494	6.51518345633329	30.9463328167873	12.1454530576447	6.00862577318328	15.1693929528758	25.5384579130103	16.9891004068203	34.7089458898836	8.92059877826273	34.0972014454709	38.7920365902075	18.4712707700599	11.7232191985905	4.46437926628792	24.4336888805683	21.0761693155182	18.3031254314154	6.22971468154735	31.8672486516557	17.1804531802883	14.6650438647046	20.886692512985	8.41118934997476	4.08926322025093	17.2635626862998	12.0273354797041	10.3949796347234	27.5619887418978	25.4510533297527	19.5579137098927	4.25868488537725	4.62677138858248	18.8207007211009
hsa-mir-1307	3099.36013504709	9984.35284062	4700.76807669987	6231.18555874417	3892.1830795509	4094.83278294721	5706.81413444661	10289.3814762186	3611.65043837998	3346.32478935596	8888.76544390369	5324.23415428396	5420.59735853645	5985.19914779619	2932.87371743006	4639.7176204205	1640.42581539897	15759.0985843621	4951.25214580064	2114.88768934131	5096.46907748903	4070.8172129885	16493.5760918834	5315.19553245867	9713.6878015902	10979.7908468227	4291.67875621799	5418.59360174646	3746.34826247834	5439.27539465832	9134.64397755072	6217.29700821524	13613.3200598477	5348.29839543785	5676.13238892532	4686.88626545843	2842.92615371183	2929.94133681863	2243.40159147063	7732.69300843253	2818.27860327908	4959.87989690592	3784.41750181037	8572.13471262578	4087.45992510189	1905.95192759365	10232.9808408769	17881.8721390267	7245.00041474795
hsa-mir-1269a	1.55710232602334	0.535810821216444	3.4373410425924	144.476740677394	0.174210378892852	659.566419889198	212.346644740722	2398.00089473103	2.74977218493638	28.1037923809804	357.256417852883	3.90298082339336	10.3860379706415	15.4952902728366	6.99506444127219	0.107603663795629	3.84972801455582	1612.98241411279	8.39808450418672	2.97243654837059	4.17331571045149	7.60897094819837	1283.45841162377	15.0341860510123	190.805242282862	1.9002611576771	2.58707455712637	131.341977989461	2.92541195473662	545.177966987801	4.87937333044694	1.30854406799337	346.867889573819	2.08326276422467	24.8938369875906	1.01356214702174	2.75318751692981	6.17248014118779	0.935240457173215	2.04714138431439	40.5580545113059	136.627612648759	1424.20076982332	847.36841948343	8.11137293840297	13.3104822749288	0	4.53627050987394	1222.07861570149
hsa-mir-1911	0	0.318719683640081	1.70425392837947	0.0999319692401195	0.123090521851253	0	2.03765629912031	3.58854483045801	0.0665531490768823	2.72721166981691	1.02292783491915	0	0	1.04147763314275	0.721290937620026	0.0788191530327014	0.280844040821956	23.5564825478772	0	1.45603984090901	0	9.44703706869228	1.05296012455802	0.159162014661787	82.7529933692085	0	2.56219254187469	11.264882238373	0	3.76771581294147	0	0.0495243572941571	0.952984596354591	0.00775852664462562	1.99061048329069	1.01355220271744	2.7169338812116	0	0.928891503409025	0.00440465286367497	0	8.30084288267207	0	46.1954544916728	0.325442670140891	12.6715283864889	0	0.524885815127093	0.102596300156045
hsa-mir-1910	1.55533098765822	3.35001192047401	0	6.02106624989435	4.95996283445367	6.04749352784717	2.02475790727639	19.0335982256962	1.42178667594804	0.0725181986984778	9.15549405196975	0	0.74367208640504	3.10419451022265	19.1321567895195	2.87341555916024	0	6.00872628988911	0	1.44940819481307	0	3.37140028419378	7.08912464182073	2.06946362010919	14.9286702222172	7.36661169111227	1.33107932529486	0.00591208096486762	0	3.74461522660303	5.86317860114193	2.54027219620747	19.3206146086103	2.08270013252613	0	0.00239668019403494	0.071509881014904	1.29918878189669	0	30.5606990964333	0.822332580005867	1.25693076233672	28.132530740127	8.7663942737128	23.7571369723105	2.49263805113777	39.9038887160236	7.66101746614199	4.43242873596977
hsa-mir-532	3418.04963557706	2905.11619432298	4031.48247448292	3208.87544054146	1107.10028148005	3613.24993413343	5459.36107708617	1455.08980414128	2236.25714934673	3662.09085694765	2732.8954252906	3459.2367235229	3509.75916441073	4386.18400011092	2376.43663832019	3576.05052615109	4017.59249517134	3619.69959503955	6175.76909712356	6137.9761210066	3982.13151162947	2733.43843290828	6496.81693183684	3156.35663975881	4856.2216239004	3751.79352564239	3602.32407715857	4458.20285438338	4414.89274050875	2398.9666750484	3755.68677132861	1529.60881931132	4811.72363354733	3157.58147647146	4141.58530927756	3150.86513548639	5505.00138246959	4494.3105018198	4320.34228838114	2151.32136742229	2563.41485167099	1641.36478874375	3038.66462248766	2572.40639423791	3258.93846812988	2048.22870225341	1663.32551858597	2662.50961427043	3524.32087994392
hsa-mir-539	9.6115299772138	18.3811021799807	16.4702100093716	12.207355814071	8.38612824440235	5.96304279667999	68.9428449343121	12.5629153920242	27.9458332196576	55.9869800429048	15.2737701074748	6.83429031741676	30.495043473947	19.6241712823665	20.3348661892808	235.507881246195	20.8062669291824	60.9581596205496	160.035819640792	124.988783773164	46.4097536240274	31.4387252106823	61.112703675256	5.82137320228822	27.8686288140625	3.21923099524091	13.9013655882399	90.2844267457428	21.4953707148928	17.3508122838302	8.78742736621493	32.2879641348483	20.2214693975704	9.33954916679877	6.96921194946783	21.2247624885117	59.7551871781506	78.0594450288653	685.630741939746	29.6015482859033	11.1832665774408	9.65474562684566	15.5998785146642	27.5085281224606	65.0896233276173	26.0057971888122	21.7259954280999	68.7776969327565	18.8568027400408
hsa-mir-3926-1	3.22901851849768	0.264925757916888	3.48322864474551	1.60117064162665	0.10714969217806	1.45975503910503	2.06583656787065	0	2.6762751469352	1.40329673698681	3.05382496104235	4.89344465272201	1.56786582586519	5.15130701037351	3.95072063905363	4.11859664628448	2.64041713515171	1.6902096143514	0	6.21078849681178	7.72018410806861	6.02602975735441	1.07148044738259	3.64152758242579	0.0480653778349114	0	0.0467297234397945	2.05598160823307	2.93140387425101	2.24353648463518	0.97161951574968	1.29277547920598	0.954358372205648	2.07788247789703	9.96315602973662	4.04077120535211	1.39761672916205	2.76937032287036	2.63969714007791	0.00395513363078592	4.34508090066634	0.0366536790252829	2.59714205517677	0.54230621303336	2.43576708312843	2.13249236165683	0	0.236426310829052	0.0613032108206658
hsa-mir-6806	3.18319762090677	0.355494258174876	6.08370665377799	1.64751787265158	12.6725475504521	2.96588927524066	5.61239958215821	1.77041227489139	4.03390360812201	4.05344958506324	2.04070148966309	1.94847977208796	2.35847066521975	3.10425619708871	7.08130549550391	5.58188090978273	7.19909149661038	0.815194304656509	9.37361258127418	9.98042724068789	16.1995301073041	6.8146185604054	1.63766281030201	5.57724400706138	1.34118371121785	8.05241065945523	2.57648224952027	2.05942969591202	6.84308932112517	4.51550223892989	5.86307965228055	8.62389895982826	1.91651281657256	2.08274057746431	10.9558490612456	9.09202490554848	4.03850183015417	12.014547459927	5.31315102510197	1.02678164960006	4.29951427722432	1.25704149281952	5.20464402427748	1.13909219917175	0.27461450228918	6.34313436275897	4.33455090766681	4.03504041715455	4.36232997136857
hsa-mir-3926-2	4.02471850886651	5.6909588242808	5.22734382416023	0.0985795407232739	6.39266850879079	0	2.76147477328117	0.871076306183078	3.996243590435	4.0148756506458	2.03978450299787	4.8884315990712	0.746623657309231	0.00683173129479364	5.52158693529458	6.84273278080918	10.2586211128346	4.29041309567773	4.67886186744626	9.28295969534117	11.1126942534135	7.71800649378953	2.26060741909825	2.03120680010612	0.0535817519467299	0	1.32381284989752	2.0580761669792	1.94942678097552	6.1130870359121	0	2.52488496853258	0.953110606492693	3.11395843533366	4.97931524139725	8.07954485206172	1.4136557298429	2.73236230188642	4.26905653305343	2.04582305140417	5.19586002757712	3.61226317193162	1.70507226427901	3.16620005756977	2.59133245182843	2.2428220686176	2.15665432876545	0.297294314955986	1.51585402785916
hsa-mir-196a-1	129.877455977772	39.083362062161	17.337646332937	66.2993620644887	130.617507796474	240.56328627813	115.306387877216	3.56787247089987	160.444727322531	1.4309749151566	60.0576169443094	2.92536825366036	13.596609847758	99.104523726576	56.4428135536581	2.90155134210209	4.28673011811813	13.6869183077086	7.4617135929658	2.20997974331659	2.48459305348819	539.725119506458	96.8884351802785	33.4813066605749	60.7168248498256	378.82680609677	92.9600806169384	1.03367435519371	0	27.2005198106242	213.056029220685	782.427136395239	117.544181374885	156.476087219183	8.96088061992129	1.01362100787313	4.08780549063139	0.608858408012518	1.99614204209627	137.773746063141	1.68706487788093	982.552851320194	159.946512674664	401.990994373154	18.3774428869398	572.469890323337	131.30383423531	372.31374343006	279.87218674243
hsa-mir-196a-2	127.453182370961	27.2914735054539	21.6835393008746	66.3012435210423	119.2277400392	264.026911840541	119.528564394831	5.36659225710278	177.664033112007	0.0912000427421304	57.0043122572612	4.88000505654413	21.6342015693925	118.715589797161	50.1601077702324	5.68918861130639	5.17724980892711	11.9703169505195	6.52656793760049	3.72933725564757	4.17113553815412	539.71612356215	96.8855780211169	15.0473806139929	67.0294119204131	400.172508311798	116.793447147948	2.06001203271718	3.90238731409973	27.200432906322	194.485069637277	770.072797856756	126.216720163989	124.356916935445	7.96508463490662	2.02427475461654	6.74801869264223	2.69166752119061	5.72648925094161	152.060297332674	2.55000136601326	989.754631767002	186.906905246638	433.26627925754	20.9274532846116	635.034086776344	143.640769856768	428.232075357722	304.412274896745
hsa-mir-6802	3.3385361016608	2.52806875129649	0	0.056412714885802	0.0681019412422304	2.33367869410567	2.17651800059402	0	2.55569783323764	2.56562190829913	1.0193908077954	0.97530050711571	1.62002541299804	0.00425769902419737	0.755034625837791	0.0453441382754202	0.823725246873756	0	1.8790832361359	0.726697326414443	1.70129945221525	0	1.15437067124565	0.0854477067304806	1.27268882925497	0	1.26507782184839	1.02827730995605	0	1.52542112422315	1.95790003621941	1.24916058433596	1.93212885378009	1.03930686728667	0.995427918676872	0.00140162191421467	0.0388777306588718	0.648507337608238	1.03240054072714	2.03766405545513	1.7405490111075	0.0245654450955849	0	0.551659811141668	0.14678541579925	0.119958570732874	1.44242070026553	0.207528521978739	2.76876734777482
hsa-mir-329-2	4.01621787297794	8.2289486178523	0.830564576521017	4.53315023010008	6.43405379495093	4.52692172368511	0.6141595109145	0	1.41546403928464	2.73168090854998	2.04011102276242	2.92818522140402	4.0015344858848	0.0069975443138488	4.70449505109041	4.20042273608107	6.3430183481447	2.54506209252176	0.916506313477907	7.68622921287665	4.20994117323162	2.51964434222102	7.15774360861131	2.04482634896467	1.33624897206223	0.5657300667576	2.56541040013757	3.08268804476231	5.86664605381274	6.87515207729986	2.92760422070346	7.37303477201233	0.952840629677442	4.14800374131372	4.97908583066225	4.04308992337431	10.4141345708957	2.72391116336859	20.7626920518991	4.08392757984958	5.18782271771987	1.25359499819937	0.830512560897549	5.82430367947632	4.72147177828713	2.27868953381671	0	6.23539424060173	0.0758867656751621
hsa-mir-7-2	0.746552729794734	3.40259801289806	1.69814695733171	8.95101950582388	23.5427452196286	1.435331250416	3.44414943141741	6.29326359737238	10.5208958492191	4.06620197382937	1.0233560382661	3.90497907257086	0.742839741326857	4.13568921517123	3.87713706595197	1.50768095120393	2.51913858328475	3.39975117033856	1.85126363788712	1.44692493614849	0.795731188733873	2.50982244571091	1.04268812069021	0.179369642766537	26.0634474553846	1.89584163182143	1.33340323088015	2.05984015019918	0	6.81709028269796	7.81951903280391	65.4888551793526	11.5756658676319	3.11817095813396	2.98633827858476	3.03436439448997	0.0737369767353724	1.99710118040502	0	6.12477693598946	0.821674816686152	22.4829986547437	0.828501500019633	11.9970204424166	2.96321748609958	6.59301394691714	22.8266719097457	4.32518551790326	33.6869242252554
hsa-mir-7-1	49.9583569031768	47.8784131259819	135.612785813465	183.255803141014	180.984176099425	71.0164424770217	133.643126362917	71.969328681119	58.4467331933674	150.525965378172	121.122224659778	113.385153047648	81.9622890400128	91.8776579488051	79.2282753762288	41.8377146960916	29.7238820410675	43.7415487212678	66.400352138358	48.6344231379015	157.902585467552	113.146787959459	52.1762841246342	169.362818271025	204.525503910509	75.2076346742332	64.0994031914841	44.1286234754371	63.5249383952819	97.7558379310714	55.6985713983841	422.190710786026	79.0001390505787	64.2590668389548	113.52257140467	35.3724911592471	111.545510873539	128.167513748087	35.6570299677758	145.935169001217	48.3414989207049	176.044232527419	66.0265740003028	123.864856347692	79.3766117632752	108.077048214634	254.8775909341	105.136788321067	212.017695664538
hsa-mir-329-1	2.38599202914378	5.58253339827648	5.23706710570051	0.0950481700571622	0.11680404497792	5.33700810838654	2.04771164204285	0.871971905088403	3.98016517079136	1.41483074026609	3.05542753422815	4.88994416458445	4.02097140000233	1.04101162250105	6.34853273698598	1.48494791610075	7.90856337569606	2.55305392663788	4.6830180077451	3.80073580360687	1.65106986720233	0	1.05935066579651	2.01417866005943	2.56820260743001	1.24230611600305	0.0503834082617249	2.05745965424256	2.92944945468543	0.688635617953291	0.971055577976114	3.72634709780476	0.953467028490614	3.11254672173083	1.99074076010966	5.05125014150181	3.98445999356984	4.18805527809604	22.2435779470665	3.06383486003579	4.32611666486309	2.42993591920692	0.83247129954032	4.50374568714881	2.60781559001229	0.165746373135516	2.15291590479744	8.60428308554648	0.0733745824769816
hsa-mir-4728	4.8497102122442	15.1203768749655	0	1.6289892878799	1.78370198027954	3.76249962293112	3.48594066760196	4.50014219993284	0.0656845478775001	10.4078784253997	2.03977910982	1.94958471982642	2.37113793227548	3.1014078557466	1.5122142500129	0.077762625734682	3.04479050975211	8.66203310116619	4.6789161142532	2.23098843832213	4.2172581079385	1.66311667524468	1.65475703826614	2.03098434015938	3.80880182046534	5.36709733099493	1.32376856071647	9.21859948588792	0	2.9953770133945	0.970832552998284	6.15012448807164	5.78679752865781	4.14639208815658	1.99064627360822	4.04263379436222	6.55823751606725	3.45023405701758	3.14380279989356	10.1901532087944	3.4413591575271	0.0407178275444986	0.831366673962074	2.44368848538137	0.243510855037823	2.34756337165924	1.38200565428257	6.61469063808269	2.93353177805404
hsa-mir-4724	0	0.148944000424002	0.85432129720989	2.8173465626613	0.0668960282130667	1.52398019533474	1.41261948355104	0	0.0380777943097899	0.0387308454978891	1.01927798252349	0	0.778632075600789	0.00419268986176774	0	0.0445794606250954	0	5.33113430656043	1.87983970262102	0	0	0	1.15800089739899	0.0838813275975302	0.0314042439842361	2.81195530011217	1.2632965582664	3.06542457545338	0	1.5279558517502	2.94216374807396	1.24750016310662	0.960111710627632	4.11510310479417	0	0.00138038139456204	0.0382316223611295	0	0	4.06547281955182	0	0.0241707086744867	3.56382123768719	1.85602165837926	0.181129435617674	2.18142881107562	0.663051852438589	10.4308384903505	6.77245168130545
hsa-mir-144	225.811261921272	281.432450183093	2087.92915722247	783.532619235726	1066.15917973428	441.462893185275	1689.93582347926	204.238826082028	1026.62477800447	113.390014507004	1377.13363058165	411.503804317742	206.528257517668	1483.39483095013	797.341900686955	1088.71053523535	8524.1943660437	96.1104298294131	2321.77966673391	3553.62121144433	1198.76214698208	70.5622763764783	206.102934224191	2604.51578360987	377.829096913495	480.189920958894	442.056849393273	272.939765991124	206.222085114164	139.383234078743	1984.86215998034	715.251403795243	522.205247663702	174.109834540065	3696.46191121042	8836.11664155201	397.127531902138	876.783877307079	553.123976382895	426.596283184659	636.716984581137	177.380016998316	94.6964798594055	86.221572857116	896.988498124267	360.767017773286	4761.70157853488	949.773235239485	4614.11481349382
hsa-mir-140	8042.98749175516	5907.4006656826	8940.02706154504	3813.42443519846	2765.77467397946	10355.2017989152	8701.2705887893	1836.64046256785	5834.53520530123	4604.31940437433	7243.9462756235	9871.39403422648	9973.06511075914	7768.98938058452	5736.33835638041	6490.27448225473	15186.5549594616	4182.03228056762	13127.9321022394	14284.3339508431	4323.15473107013	3893.85146516284	5218.51006559313	6804.80971441942	2079.53835272028	3177.47699656588	3425.34328146766	5784.89643802545	9109.31973582495	5488.52470552456	5015.39722003831	3768.12164849249	4389.6972736405	7493.41703779249	32945.4791578582	12003.1907819188	11665.9944879902	8671.00660818183	10977.858808645	4300.59623781959	8162.06689479885	3063.42952538414	2414.56237338464	3181.87575158802	1294.92186765687	1388.00646236054	2832.51344840738	1642.30210279393	3834.66451940267
hsa-mir-141	2787.15439520508	2166.69063609092	4154.88413826325	5311.00134053514	3635.89177137073	4766.98734322804	30918.971034297	3326.86574736083	3098.37949635607	13223.496943131	7218.49892134671	7326.07988593992	1163.95978585641	5181.05112193105	6372.86517727786	3767.99069092869	1028.20326041983	5429.54494699967	2611.71611470612	131.588387758697	12099.2791751564	4239.26495925287	2582.42848933012	6159.53203606855	12345.1595405812	7441.67886680807	10521.8137111349	5026.6425702007	6021.72639195817	1806.95193671869	6634.75459627809	9201.93681070838	6289.72622051537	4274.70556543632	7658.79616853065	4983.98504938916	13835.5014137844	8211.35858680694	2458.29658371072	4058.72584124507	5843.11689571315	13442.9900247282	5418.50562743006	7762.41180983592	4874.70714104483	7024.50950843435	3164.8743932649	5422.10136125006	11920.8459493779
hsa-mir-149	172.569453356285	112.998687924318	379.820582390086	1297.3421316835	318.53223181334	728.107135312401	571.70919889934	1018.70866455924	241.497407657667	2498.00279998884	111.968527271985	592.340266768486	143.825346278619	239.501110279059	444.959362152543	1103.78685440469	103.398544683931	457.587944197126	907.386628099178	122.44297026223	1586.41756771908	134.364897119407	177.31374050595	1072.64944162001	2550.11463382365	1698.40268897373	684.299884781973	698.742375449225	217.951350793903	321.316498387748	243.335332185966	327.293270735378	612.783730759449	82.9162847650432	477.989388423122	736.683140480666	170.075152635492	93.9130146797205	119.038344665834	105.123936217225	475.167535684972	382.220903841976	810.099647313583	672.024153910822	507.365711438189	233.465093188754	338.113454629949	356.001334097936	330.631099231245
hsa-mir-374b	193.571024775844	148.301881615462	445.952552362224	130.971671808424	145.47921819505	185.181895612321	413.573418001669	125.053554804897	575.428694383779	483.619391035687	180.161339271873	164.207794034569	471.146970895224	402.585466187154	160.834629015639	310.052019075116	381.434814929406	179.406494058292	353.600463287769	430.817766358778	236.356418278425	167.560110239848	173.83216180112	258.190012342515	365.073542001459	225.107873837806	219.773084898529	174.435547982147	163.218995724881	764.306947873538	112.379834741107	251.644069058938	169.56681426998	172.033208607659	232.023746750767	222.320556310595	293.455927358919	236.755383188088	427.230746991126	127.574888291021	265.231348437276	180.949292551307	152.941147023704	357.326439207121	308.361082828311	541.141938678258	248.164949072648	265.773151059397	304.536491509858
hsa-mir-374c	0	0.0530963740498579	0	0.0219950079202107	0.0261543793269	0	1.55427165514537	0	2.38474668838385	0.0157129576870469	0.000996143316443043	0	0	0.00178789768329574	0	0.0179428193721044	0	0	0	0	0	0	0	0.0321174845362507	2.31681011661975	1.48933187266227	0.0125409264986458	0.00144803116557007	0	1.64580364195459	1.96972012779525	0.0118469762930292	0	0.00200492683002293	0	0.000591176445181918	0.0155210308544607	0	0	1.01652490542748	0	0.0100077385904021	0	0	16.6682746891253	25.3372124238484	0	35.9243846332493	0.0770907739581013
hsa-mir-374a	4887.90834111805	2018.88283067903	7471.93492879815	1757.94303817214	3511.75920413567	821.762187982855	3243.30954308447	4113.38736840062	3553.26591541894	4674.88215341799	5846.45309029712	5280.25175492579	7075.87818151974	6125.58356506847	4411.55468415883	4173.91650801362	5780.62839777213	2108.59262297696	7016.72106589337	4540.43161777116	3004.50511651477	4562.57632373964	4691.48944327519	5368.52251244365	3056.06092099063	4122.16024615305	3257.06736879432	2000.81323822098	4674.87769719032	5934.29426627968	2187.14642388765	3437.15250703461	2097.52867240513	4884.03673311447	4663.39099370157	6800.93166070802	6507.50325706179	8033.15724317195	8703.43208153913	1779.84308350186	7017.32304604973	3372.49608635009	2153.81104309574	5154.93634713694	4527.9068972003	3940.71221342576	7157.34554580923	2490.9162658115	7279.44849534752
hsa-mir-3187	0.761553789547513	0.228150702351224	0.839684688731068	4.33878347583385	1.70933825793706	1.47454813936693	0	8.22405781193515	2.64381347490016	0.0537950652456747	4.06584533761022	0.972687299171384	0.757994102702187	1.03888960351099	2.35148625271773	1.4508316706967	0.298085268873502	0.826421219769853	0.921399326845949	0.703916327661416	2.53535218837536	0.816686795511851	1.09041157618395	1.92199233107156	9.69763660266698	0	0.0421371718972225	0.00456065146273865	0	0.700027541897339	2.93382526591451	8.37785841663117	0	1.04369257176192	2.98784422417569	0.001852783816508	0.053077520551189	0.621664666934294	0	12.2014866676003	1.71169694433024	2.39858338728982	1.72294631132166	3.1912157354802	6.47202935421966	2.20850660936627	3.70249985139181	0.277148974088537	6.81286593507441
hsa-mir-518a-2	0	0.162015018746173	0	0.0594652297966345	3.03381327684619	0	0.652321247420434	0.88678833106091	3.78286438752095	2.57922567447228	4.05861919058805	6.87894474161828	3.31507043696336	0.00445956483943988	0	2.67124580358848	0.325263651561692	0	0.927464541881014	0	0	0	1.79794895143024	0.0903757221138051	0.0335549848082946	0	0.0326531087593942	0.00360693538712631	8.84839341707956	0	0	0.0307609745119868	0	0.00500523777995077	0	0.00146754628107704	2.57142750951594	0.643960345610483	2.85548859854025	2.03842860582325	0	0.0257953122501172	0.851230765652218	0	0.333643169172833	0.257229451641074	5.01352575082921	0.541787922578372	25.5173462183916
hsa-mir-518a-1	0	0.202765207828488	1.73080435467874	2.92405805170308	4.56344917809559	0	0	0	0.0484418066676588	2.62901754948052	0.00289582761753648	7.85198193661017	0.763285171012475	2.06449225464813	0	0.0569482635723498	0.774995179128056	0	0	6.34038875786458	0	0	0	0.10982463856932	0.0397817901419023	3.43747528739669	0.0386970574347151	0.00421924422443565	2.93642870234692	5.50782706640399	0.973196230531627	0.0364240609579735	0	2.07243625025572	0	1.01237806002587	2.62042659418425	2.8399346753006	2.74949134121337	2.04113441075258	0	4.67634768723998	7.11689485504485	1.75043945499317	10.3969896576858	0.272543488420376	5.72797425647194	14.8529476685198	25.7269828937009
hsa-mir-218-2	146.033501604161	59.6564426996195	119.078724970877	64.7926310897969	49.1767747885144	58.146649003928	37.8735292620829	80.0689030424503	65.0770171887986	211.740269004069	105.856893890251	110.451353796169	114.943760041001	78.4608526994391	140.499137460368	101.54488840107	255.814802176688	60.0593065186635	90.7263011280112	75.2890174758123	274.49467579853	96.1130517718852	70.9992623834428	173.103721294389	188.154172586365	144.584149710586	82.9208976588635	144.671450752702	93.8263403337435	71.949603851303	29.3103275329065	80.6174085846419	36.6004157944061	42.499979969914	129.455687443516	109.139260881148	253.385532181047	165.119763419756	172.770570416463	59.1977068506312	103.662702323569	74.3244551331826	98.2002871724631	65.0252541881276	41.1961953712781	17.6740480346606	19.4977522476445	15.9179582921335	17.4762844779756
hsa-mir-24-1	9743.52730428176	9825.70058517147	12082.278148378	12409.7140712718	16572.056690358	18146.5483440837	5933.90421829387	20517.5368715344	15593.4960806147	3179.77212759407	9389.54785383567	13305.216532696	3348.12723820556	4741.30213692351	9351.30303046124	9785.44552299414	17915.2358463817	8067.90551185122	8029.76762561281	18866.59147865	6365.29507133703	6361.03499054063	9924.73742640692	10654.2409951747	17273.494741403	10175.548572477	18111.904059893	5280.08129830675	12857.6267657295	10194.871691749	18830.2426316634	22720.9869387149	15964.2392284773	8117.26926602676	16057.4814992114	5262.89543766402	5252.89099204415	5703.96540321775	12034.0341332849	18040.2284348155	15210.4742726353	7351.16760945674	26913.6669177139	7255.51317478232	5845.49378476031	4760.93900475506	22061.3351603276	8992.46348876551	8939.30923996847
hsa-mir-24-2	9852.43522958124	9822.74639705487	11972.7545800864	12710.439090828	16443.0886170095	18110.2562481208	5977.50582277939	20908.0912996208	15370.678251623	3293.04518897829	9294.88910013234	13093.1069862497	3495.23926233578	4976.66326610218	9269.67916361154	10030.1458778379	18002.3150470584	8304.87070170336	8018.54235400896	19222.0078962635	6269.89893129057	6138.13678514781	10227.3636105665	10473.575306385	17527.421352915	10291.4619252061	18111.9042395321	5224.67443004701	12761.8419762427	10092.5425470866	18889.8567824026	22367.7369541043	16051.9178822134	7974.26141308952	15653.1814277069	5049.67156328719	5040.44432910454	5637.10406224891	12035.637665227	18576.0157655443	15166.4106523525	7070.830263174	27063.1684131823	7475.15418890304	6023.84639041635	4801.94210169301	22504.7674130416	9250.42964781788	9144.24326159148
hsa-mir-103a-2	104252.370459953	87152.096210969	91299.486322321	104298.219509317	56343.1690921829	157785.584779762	150463.145376991	185919.216917499	63025.4016120674	96335.7984651572	95308.2051755019	78359.2393547643	171450.251961585	126556.247021863	167070.061005843	57306.7261600298	83201.9296703627	219785.081794722	116674.127394755	65875.2672725964	43190.5554802193	114205.041712048	72177.7456553298	85622.1545657765	248051.255428649	135914.735277014	144075.722244091	75802.8100304848	105933.948960281	63303.1211600397	138949.717232355	75870.4805918896	216599.691373394	81483.5021805661	100788.20251441	164007.600202152	59759.1628641215	79329.5400259829	50779.0175885731	122712.770724717	83389.2670900655	77706.7079946402	107190.159707132	79345.8077953191	27455.1807644257	34090.6465414607	145347.4815206	42546.4234962603	126008.359614104
hsa-mir-103a-1	104248.33702407	87267.3388817613	90659.7332335366	104310.248304458	55979.1082688641	156599.305707013	150870.326173843	186650.828526589	61452.3898948211	96497.0460839504	95195.2252857587	77152.0732966145	172483.250624557	125701.513989843	166515.180307325	57290.0416916144	82435.2023894551	220186.891053566	116910.792850681	65857.0020559659	42902.6799297051	113137.346385791	72015.5640466201	84927.1218421389	246642.641850812	136654.841221054	144577.959180864	75633.5111534972	105509.759620095	63123.4784620792	138520.691151394	74771.0537947886	215676.658021813	81966.4132995396	100365.977891425	165782.108235879	60392.523753939	79339.2907388806	50515.4780387009	122464.777487152	83063.5444379925	77314.9521654035	107109.325163649	79663.0644447621	27253.8895851788	34062.5921896165	145576.817097044	42213.6586529219	127294.258772032
hsa-mir-708	1413.38171671256	1016.78721644211	649.278110557514	1390.86555219828	3404.78770140809	690.230008039211	1742.00445527459	592.098441771975	969.58979999881	979.533164228918	1140.99653169169	780.0097099796	1077.18933528277	2117.20603950143	1103.46070397558	871.834654199543	184.224285233046	1511.08829505161	825.976178543322	206.158837052311	1387.88569235601	902.621162136988	1333.88737670741	522.002557424858	3840.1518488303	2254.45050320442	841.30185610411	604.353288856343	1426.02008385085	945.167898261691	662.589860382298	1676.98746002411	1324.81293304045	1031.11345610057	355.503690765776	1185.36402138737	83.7642716385774	307.032953446069	199.222695806194	849.100419416744	824.212968820493	1062.67643266228	2391.21412062424	1059.31908542029	1788.61301657494	803.10800828686	764.85355363231	1256.68194299839	782.34802903744
hsa-mir-203b	397.708894426681	101.162640064772	285.08382021643	677.925294251338	231.978139040759	303.147228721131	263.65624383927	331.148000235016	78.3708272818442	274.585604347363	93.6473727678738	460.386481352067	98.0045153119059	788.645957631396	754.354656831703	267.028641021642	48.0283378254306	893.885677168859	594.956683390756	14.382154709536	379.887001784579	353.900484428629	399.570530128497	696.475170812502	717.436729487795	760.287327120851	59.1054896392005	397.083383892008	242.388651589584	458.599324371391	406.548453783941	286.364687326178	629.178773417586	132.657392301801	371.43791789481	559.836602448527	59.8697955328582	51.4290450435783	19.0886303966076	54.0964818492448	322.24901418595	117.475730101635	726.711995338711	229.521061030934	1403.10512066971	1585.31464891486	396.906792442126	736.685066249132	760.583027180756
hsa-mir-203a	297904.602097983	82182.1324945674	834913.099145205	564203.744718018	375670.632540724	336790.962849811	248247.336249433	389939.647696244	83298.2016225733	33762.2675637592	88264.7782557736	1488324.22438251	166967.653696831	1743918.78097106	627794.198596896	404975.423683691	147296.91368296	256624.290065632	678048.943178194	3732.14021502976	453358.25672277	269485.251073659	280162.059018929	1169333.48238302	158286.738618618	1246850.08993502	528388.248141802	611981.592965711	1539413.35006131	335586.798025214	2516417.71485482	571476.823077607	1028999.97500735	283271.99646027	1125525.36262964	1185622.05307316	17155.3095151586	11332.8066624222	7863.2743895743	191041.548504933	1900270.7688148	126446.216168562	293096.703967069	63632.5100235795	122581.961567866	361576.593332291	697047.057322136	1396638.65507419	475124.593218587
hsa-mir-130b	172.686444325679	83.1175575839425	67.7667706485938	192.28693681915	166.385360503503	244.374132542395	85.0377563309786	69.266767962337	180.283921958282	133.249585630244	94.6613948563885	64.5065434113104	80.3487141995711	69.1711971787318	105.933091108575	64.0606396395209	65.498002362431	168.310826031765	34.5887225207627	37.971245011557	75.0994959632135	79.9399406005017	113.974495067724	81.2875125213705	164.179613955398	124.570918640434	144.368500610132	48.2327633672486	58.6372469483489	117.478570953037	105.544117886445	133.854588474983	163.802399155444	98.45218532283	106.551589528797	47.4987297007625	92.9958275642765	73.7553380642666	38.8651161424857	67.3614218170582	73.407189427892	128.186403120137	296.522779568378	153.899143150064	441.760771402329	131.828309705875	110.977658253638	64.454077667618	105.459558943463
hsa-mir-6820	0.762748182151957	0.221893507955461	0.840552658268038	1.56851223546101	0.0932234306268073	1.47749408144144	2.84305063117521	2.70657095405212	2.63768490663485	1.38366657362702	1.02138280015648	0.972853979697783	0.759201863819141	0.00554094069289712	0.735286331763223	0.0609718019514837	0.299983482087517	0	1.86557714058805	0.705311155051584	0.809528620254074	1.68502229633879	1.72017544657216	1.91212840343941	7.30184090007581	2.68866297043147	2.50521216772682	1.03120312160081	2.93468929375688	2.27171985487095	5.88071977448777	1.27947311865139	2.8942733378712	1.0434099586142	0.994967366084926	0.00181988728882443	1.37832867145611	2.07622350696399	2.12316077486532	3.05889504854807	0.834063688982472	2.39509867120628	8.88638708230399	0.530676811467221	2.5579589216798	0.156356325239927	4.46579815759423	3.42988457720407	1.50882621708454
hsa-mir-639	3.23998039396979	2.96913154168104	0	2.99943939691326	3.23367906375206	0.693312658418063	2.07632521664604	3.61246339899783	2.66326945314864	1.39677482434372	2.03779392322415	1.95198989668963	0.75432082902226	3.09559726200532	1.53020459789277	0.0664448196014584	0	2.56989323580292	0	2.26258774779476	0	3.41744895594793	1.69507876440866	1.95358703758009	3.75242007356396	6.20597584026626	0.0448411480664981	2.05514452925998	0.972091175734382	3.8314810064205	4.89452189012907	2.49254973782285	3.86020972035769	3.10738562884872	0.994838959852856	1.01297382976714	6.43171949151659	2.05428412116128	0.954569565457797	2.0435236016492	0	9.34053749100914	0.836983271036677	4.47560543263017	2.64804081930305	2.28201446582509	2.1441374468832	0.321972566008606	1.52733356049337
hsa-mir-129-1	36.3552825044628	0.481917606794591	3.43148957838114	19.6143349230274	46.9908570819049	48.5375329276462	45.8698495488277	18.8829110007314	14.6641983160487	5.44440982640397	26.4633605267204	3.9020179116104	1.54310872000097	3.10797504583434	169.706353570986	5.69454665999849	11.4530050307252	13.7021669419354	6.52615476586391	15.9328146219891	14.3148030239954	2.50123296215461	18.1488755050876	9.47601145929778	27.779290800863	11.2289739553393	23.8662967323886	9.24261891306847	54.7519065451853	4.46334386739461	3.90122666006059	3.80106587474306	2.87795910560557	7.26610628606412	11.9486023135296	4.04582067757139	16.0006619484876	8.25894887640696	13.784182701287	8.1710493112654	6.0012428609785	160.906819401344	12.1330191857619	1.75040641243942	3.0515537732496	8.94716635539045	0.640391276492576	11.7937377754293	1.58659763252964
hsa-mir-129-2	30.6814528019739	3.59632003120911	4.30058121866727	27.044746530538	40.5653326817432	51.5870796050294	45.8740093057698	18.8833471453209	18.6170632721205	1.43911664625901	20.3587308699738	6.83466648503195	3.95100026223166	1.04246264628708	177.625977337604	2.91316922576449	6.95766829510365	10.260606826368	5.59039181752506	19.757607454035	17.7022501478684	2.50121903368253	21.7081084789058	7.64767761419357	21.4995387100709	9.22184971470842	21.3680798425209	12.3195957332945	63.5548107555548	7.49966959136325	3.90122927463141	3.80104039291549	1.91481773209352	1.0477311369766	3.98179698869808	5.0563446150751	14.6797985557888	11.7559508646437	8.94011304726134	7.15068057355369	7.73118911551289	157.325467086166	13.0043696579588	5.50781761703528	5.58589368835031	2.53569125763063	1.36064928596602	8.23245406420055	1.5866263833906
hsa-mir-4999	14.702723453401	0.348864855366701	0.829425962560878	3.11487345798355	0.131375817616435	2.202008200604	2.7410619198572	1.77097929228481	14.3052663168955	4.04809188761524	13.2182949819978	21.543473487693	1.54955684307251	6.19275673870035	3.09209666919735	0.0836329435353149	3.46401899714597	0	2.79098985636225	2.99012233883945	13.6344906183663	6.81955685352352	1.6398234088689	0.170681666885444	2.59129780895442	2.58043501791783	3.80981679485805	0.00586262513496649	2.92701468960226	8.39805921294197	0	7.40318804599716	2.88204942866373	16.5391941880305	2.98649675923413	5.05344249401262	0.0708093556950695	5.56445219063991	1.46159689651201	4.08524087585152	6.05041582112109	8.33992026934122	5.20774018849883	4.99774672957452	5.13372825501159	8.28914828726137	2.10601325337693	4.05791303320119	0.0917617898679453
hsa-mir-505	98.3744276296915	162.572727616037	119.931441253312	124.881091437716	217.013736735224	86.1268900245854	163.850764965427	267.306958858519	127.374145377477	299.664021789823	115.018863310746	115.33640025951	199.387111896213	221.934945954457	51.7259420467882	141.855067451382	95.4270616018358	151.098312030408	96.3343847163001	92.7887970636953	157.860825233685	128.442418417288	140.397675244138	149.391132834088	241.221570867435	186.54692916332	66.6266649878007	104.663132236519	76.2301792530301	211.517642853029	80.130555100653	158.663853269158	118.504166161257	92.2389592713387	71.6972522825963	114.192994002422	97.0077450223224	128.106256648067	75.7711634477419	93.8955248347643	64.7557159723741	192.865121212065	532.155685075921	150.120177075917	173.414035680665	123.270657755582	229.354113245988	239.019661025784	138.632756869476
hsa-mir-181b-2	506.588589324492	800.622200465272	520.648594461234	367.024478317359	374.01982006055	838.51608387592	635.014818704952	1104.20522937761	752.006714340516	543.756868944516	961.851318686809	492.637103574201	845.717847580516	1049.82431718459	591.747677700158	236.491964215599	269.986487653976	738.371255484616	438.705719165703	273.903965336896	346.082995650322	616.784968535597	712.781264419013	385.522092991227	214.856522851693	474.243727164819	728.238314863367	383.750681531702	478.919267877067	474.45385040324	583.434069426775	1151.37994503962	1360.48671096418	806.230157015422	728.935067221904	485.061063306217	478.069258191658	436.619138945571	365.518148635211	552.119230892258	390.487870812268	613.406578682916	677.965232670501	1875.64853182476	560.906187021273	255.051513128902	428.834734435452	285.096519864177	652.409304117137
hsa-mir-181b-1	510.619328967083	859.685051794387	529.33931354669	404.60958658325	442.566649782703	869.513088703289	584.361790642695	1173.49846958146	791.795096570548	499.797449935889	1017.83216807994	482.861940768275	795.056804876114	1046.72911639149	632.561442919088	325.460789908626	288.743130398364	758.975036661254	478.930338477857	269.33568455461	425.444803715731	683.148244475239	746.862965179317	361.577172287835	288.122773594001	499.558485568874	739.543825641423	399.141536227264	562.976247270573	537.373845670226	635.230365026312	1363.29456180445	1340.2500104064	772.034919948704	735.905656421695	422.408211835554	434.26692797955	593.354561272079	392.248952774669	556.201774629227	450.106558529748	590.652210622967	721.425949550879	1930.07439263012	762.054813470989	270.157444387982	457.8650515332	371.033392070713	799.588972484218
hsa-mir-499a	3.1611391497615	0.505522502334308	8.64605903986666	12.1999492518283	0.1681425748389	0	21.0154555819789	3.56525226909656	54.3297512693079	1.43645609312044	20.3617587717092	84.0759544529267	15.2104488762898	0.00869296730244429	0	206.044391195739	319.442949753944	0	183.503192815588	288.755396702772	69.2853336293249	3.35205600756261	27.5318308159585	0.223238233621405	0.0705498786995662	0	0.0684883772054832	5.1394000099002	13.6760039894514	14.3219889142639	0	1.31390020365766	3.84143648998156	3.12113337716071	1.99026480660324	14.1510352406181	2.7643933282608	0	178.57079671613	1.02685583436679	44.0636361413587	0.0531291856350009	0	2.39329195347059	0.307435456642994	6.53538333367563	2.09448175340078	0.488615791284315	0.0986207411778568
hsa-mir-524	0	0.0581663153664706	0	0.0239543952979006	1.43702792448205	0	0	0	1.24463953600989	0.0170903968760877	0.00107998998338485	0	0	0.00193873345222281	0	0.0195248685519066	0	0	0	0	0	0	0.600845061342058	0.0350492720578081	0.013990181612369	0.686955725750986	0.0136311011278142	0.00157007392214786	3.94744714837714	0	0	0.0128749089865221	0	0.00217417840013084	0	0.000640877843955862	1.24564793444738	0.718758987603004	3.37628793854499	0.0012422236285142	0	0.0108717679691026	0	0	0.197807258154182	0.159119266243739	2.1609670427743	0.289539784258516	6.84472540317188
hsa-mir-525	0	0.253869311935065	6.15977654217388	4.39743687992948	6.18972666899213	0.692498557741992	1.3436843978352	0.875161536265908	0.0570541774711653	2.67947101509429	0.00334700303744762	9.80388000544767	3.22516806389002	1.03981187770421	0	0.0673070721634532	8.65464813321882	0	2.80505734128435	7.02932980043622	1.66111591296208	0	0	0.132606781717436	0.0466880664759848	4.06210688968675	0.045394742568645	0.00487930213943577	6.85766109995685	5.41202627356603	0.971850211319431	0.0426883442202706	0	3.10793552752105	0	0.0019812379766162	2.67003703980253	2.05109090920665	4.98291564422742	0.00385330726800626	1.70484883273832	7.04464233057886	3.48862682765413	0.509883175756643	8.05407537795884	0.281754632538664	3.535016881051	4.58168412332636	28.6803055652075
hsa-mir-527	0	0.224442767118621	1.72408684660888	2.96095473234474	3.18309752266946	0	0	0	0.052229076255188	5.15019142914777	0.00309635652017715	9.81221038154417	3.24864192240377	2.06638505031156	0	2.75813908895299	0.760339334989388	0	0	6.29001755591295	0	0	1.09266996041628	0.119699241841716	0.0428249982447853	2.68539554050708	0.0416491031770447	0.00451252266733027	7.84606037327132	4.6620003154031	0	0.0391865561804483	0	2.07456964962139	0	0.00183337089932789	2.64296437965371	2.81190294632644	4.48439301713201	2.04232920628209	0	4.70232359720178	7.08707933282184	1.12794503212874	10.4741265728406	0.278471368485819	7.18199551821404	15.058346030157	39.9524435807646
hsa-mir-522	0	29.0217357021077	3.46206865325097	0.0992179624703484	12.4301066060887	0	0	3.58945568138765	5.27997771005241	0.067320581566412	6.10379742621337	11.7506953570978	4.00824285978534	2.07206751507445	1.51154387140784	0.0782804328683884	7.3409643739088	0	0	0	1.64765658525135	0	0	0.157888549675371	0.0538960322361977	0.566872773727538	0.0523784686984041	0.00554761400724058	13.7111229544266	6.10922249224832	0	0.0492073793799401	0	0.00771374072481423	1.99062858043023	0.00225022615896764	9.11200841978072	0	3.14002971803485	6.11953824214637	6.95139981043238	2.43645485324572	25.6051991530719	1.75327594046772	0.395462071474494	0.299019408491519	0	0.67778226505976	28.894762979992
hsa-mir-523	0	0.0726537696862241	0	0.0294274600183712	2.7554554975672	0	0	0	1.26140415152672	0.0209187558892544	0.00131021003430476	0.979978408663756	0.815464086855153	0.00235316471817867	0	1.30733048437926	0.408005082060103	0	0.941861254735441	0	0	0	0	0.0433024649658224	0.0170953243696815	0	0.0166532822682917	0.00190529817079002	2.95493727441097	0	0	0.0157229304292538	0	2.05199177860913	0	0.000777297492781714	3.57815861003081	0	0.517802247628892	0.00150716664860417	0.874596362073636	0.0132620686720366	0	0.521935837803845	0.223699887523478	0.17850350743785	0.651456323796977	0.33353097238332	13.6078803972705
hsa-mir-3130-2	9.62398412088052	3.59359644552377	14.7510855055301	4.68218496724126	30.88430865509	20.3977429141331	7.64036958355159	3.56486040693143	12.0186789138596	4.1118364912385	15.2708725788013	30.3058273110034	2.34463441743016	5.17246126260496	30.6539694284989	9.84473888644233	34.565474307777	4.24379804392408	5.59068067334185	32.0240787558407	21.9451560812311	40.0586296142346	20.5406653685287	29.3556226091357	6.40383638859788	38.1156301977745	10.1172514177629	1.03429256088947	11.7229267760968	9.78343716497601	14.6546764227308	78.9031635133236	6.73246220853039	34.1862551342336	48.7980278528843	0.00276595117494871	23.8933077214721	56.0221092960037	7.33218140232101	27.5523032351847	18.9939441221113	44.2050516161397	9.52256906997246	1.75012188047963	10.5073672733347	13.1002659994425	14.491086619343	25.3921471337637	11.6231177773828
hsa-mir-452	517.852023943125	399.601267533654	1124.76872344224	936.871057925864	2236.33480008121	1039.56488501015	1495.82300283278	1307.53817897424	1226.86507470146	249.32240064977	1156.26429103736	1097.68749823769	762.841973491351	880.546926357663	1626.99537277294	269.871884595416	636.620316624163	2261.52466974673	419.053214753567	341.62844008239	588.36698500036	1932.95147988457	860.767237763114	1196.55686950233	809.85666749254	386.922870054355	3187.70865096114	849.57821531742	1231.51597557767	588.123817131753	2315.18792571864	2285.50914990076	2414.55101710401	837.330479037407	2085.23344726097	477.988879151634	216.550907267501	597.477116451422	410.918316142376	1003.20223720633	997.017515805758	3315.94300548709	1902.6896228761	1224.57503890392	843.715093306888	554.968252785261	2050.32221060937	595.306010655577	1656.74047231147
hsa-mir-454	24.9811236395089	21.0761989951868	13.8688967258733	25.6277529517029	52.004866256195	21.8798241362938	23.1567001202815	31.4933278101479	35.7941754092953	37.2874423572311	16.2901616990765	19.54419795715	53.9430450852928	38.1914679343415	23.5097742751497	8.47495871397101	17.2737404290884	47.2606259960524	37.4227569465589	13.6274232675103	24.4588412910637	18.6812961321429	23.4362960447101	22.2775538013593	56.7241245626982	31.9692335429512	42.6432332199115	19.5008731178345	6.83386929254742	14.3311490691372	21.4957274119686	60.6003252292365	54.9356109249354	32.1256164975432	16.9277305841914	41.430445944334	13.3765073253382	13.8390787250493	11.6111858209495	41.8390157662697	22.4389939368267	27.5740225373076	31.2866229603694	38.7239959458343	41.0358823521609	68.9312867282476	74.0720046981797	48.8830093673372	90.7617941119414
hsa-mir-455	683.238403058438	718.580342893347	389.369187013046	1533.69346600525	2544.78859918176	399.121720261074	724.969431801509	1710.70779349718	1163.21183703585	192.019173985764	826.487535968663	378.270022513728	290.937000437422	1029.1943749553	1103.45637028272	609.095341220298	306.13408498079	3930.70852278635	458.342003636965	247.255808780696	991.076331946547	954.517810509873	1671.23262447624	387.448727675587	334.87680247893	1492.88353028184	2882.64617321368	758.260308727112	1165.05240977065	1214.27577293342	3767.44495913359	4575.77245370717	3023.49519384172	1512.98133022632	518.817111684936	309.229011004651	359.950139140459	728.424622022523	189.066392152932	1637.9775149563	674.734913639358	953.6680111428	1448.94302695528	1899.7084084317	3898.04862652107	1761.19693283	3640.37695710747	5150.72680596664	5641.21148450083
hsa-mir-4758	1.6071927675584	2.67748719940539	0	4.22226941560004	1.65524533119253	0	0	9.20898965520325	2.59566845732342	1.36150169299185	0.00270336563279661	0	0	1.03683745798077	2.38612642749996	0.0526691023598637	0	3.49472096177907	0	0	0	2.58088445571429	0	0.100700031371498	0.0368996928565928	1.30132112365099	0.0359002080042341	1.02975608135366	0	0	0.973848902733684	3.61484791201544	1.92822952562988	0.00546637542414374	0.995194581682304	0.00160136559815127	0.0450502806983208	0.635395813350377	0	11.1710187255248	0.840634559738126	1.21997124027154	3.5339454901592	0.550137821114624	0.14955816626647	0.122119867739576	0.67530900635668	0.211836797903066	1.46461778148591
hsa-mir-3194	0.785828481829941	0.138163554091761	0.857064691264443	0.0520278749061721	0.0626853282486842	0	0.663728870005137	0	1.32317648418372	0.0364312013708712	0.00220240361201141	0	0	1.0340504338844	0.760441413872284	1.38151305734458	0	0	2.8377421355061	0	1.70930690428484	0	1.1713095317364	1.75459080909454	0.0295696706135634	1.34433106482016	1.25691868818226	1.02751474368769	0.975871660536693	0	0.975748925548633	0.0271289658430015	0	1.0382395281376	0	0.00130532951747747	1.32454595283389	5.30329642309328	1.66841930746324	8.11510921976075	0	1.20150444761482	0	0	0.133085523847664	2.02637261960617	2.24137374781044	0.186477867327455	2.73878933163906
hsa-mir-3193	5.69271794373582	0.295795842660767	7.00943428974334	8.69476196435583	3.31514039930469	1.45020335459734	0.617640456317178	5.4189083578357	3.97900879187942	0.064513149533854	7.11709578986163	0	1.55961069144673	4.12843467891266	3.11854687269066	4.16274010873217	0.72894991000782	1.68378984449999	0	3.8016434439654	2.50731845610504	0.808795361390881	2.273441452222	7.04154016444876	2.56763667993249	5.39555632637079	4.98940550078843	1.03308560220764	0.97121820458583	4.56807463270489	2.92915195147677	1.30025404045482	5.78996010564329	5.17569014619871	1.99074776988433	1.0133960207322	0.0636318132049314	2.74399436589635	0.93552060064593	6.11733084265619	5.2066417535506	1.24893004178239	8.78285422839231	2.44685811767272	0.240567178106755	0.190955893621357	0	3.78606628253388	7.01073237256524
hsa-mir-3191	0.777248150019513	0.163371691965205	0	1.51107919832663	3.03742247370457	2.32034625353001	1.39953387760274	0	0.0410000213287788	0.0417080696222364	1.01977923423767	0	0	1.03570687453443	0.751061512950876	1.40424188661214	3.44451984441196	1.72436918435292	0.927309456419654	2.33514017156278	0	0	1.14206113525435	1.80721447026626	0.0337737369257686	0.605748368275264	3.62567579637395	1.02884723656568	0.974745170102131	1.5167471518682	0	2.42704968436743	0.959117579223167	1.04010509733203	0.995337862509511	0.00147636260125839	2.57320910221381	1.38480613798136	2.8513813814066	1.0227746122912	0.844854705963975	0.0259603310233736	1.74572456792507	0.555065309770554	0.140846706261815	0.115316587522165	0	3.01042981254846	0.0536750389627615
hsa-mir-767	0	3.54328341376626	0	417.677632261855	3.45756135552966	30.1547606281233	25.210379570687	2038.98060283472	2.75075216571953	8.10431684782263	1.02297906170488	4.88024136632424	1.55019091032591	14.4631235744174	5.42570616188089	1.50403773582346	0.733844241442396	2418.98028890632	36.4586415435263	3.73161002783652	0	591.469340614558	0.470316265006692	20.5771134717748	19.0425796495615	840.791485567821	2.58781811523093	2.05984079076255	2.92533805373317	6.74382671661323	2.92496019498294	3.79206110065564	1319.18646882968	0.0100049187023075	6.96933770982396	11.1194847662707	0.090253631517399	0	1.99956079181791	1.02647274701763	5.14103415602799	2.45528798613819	1.6998408692287	129.427202493166	0.4249083635939	185.788298348506	0	0.748561103064901	395.289826752212
hsa-mir-19a	47.5405256925632	68.3501332694176	55.5971382495318	106.752505436956	81.7095321441291	46.8052108644365	84.3556668157464	62.9699834496148	53.1397319378694	105.275878969625	84.4824817109767	45.9340728753303	188.219008424956	352.983619071849	32.1053833093633	73.7557700323898	28.3865115358052	150.290403468326	150.624266392984	31.1216045632549	65.8156594289139	84.2073418591831	41.0038604251124	51.849722087733	113.684996168921	92.5734646895023	70.3612352373544	92.3466629667182	89.9184277688361	53.7529994352675	161.259598466419	99.1665361937133	247.655728591057	32.1372865677986	69.7060956445909	152.588282076525	86.341077776414	57.7316548172502	28.7047164134425	85.7282533017118	54.3955029856446	85.0820384034725	75.5984234684541	155.753922316728	64.227227026227	185.676138350081	135.657544290847	127.737211097371	95.3817227028117
hsa-mir-1254-2	0	2.71997621969669	0.845224206386182	1.54168709070614	0.0830511175163782	0.706708524900863	2.88218165124298	1.79785907382477	0.0465751233266916	1.3672005305426	1.02065599496494	0	0.765740130462251	3.08827144333581	0.742306244044268	0.0547127546662977	2.28958052284097	7.95398522317279	1.87054679398516	0	0	0.822889944311951	1.75374192183603	0.105037575525907	2.49521672805102	3.45761708096454	0.0372381382303419	1.03013469235653	0.973663846619886	0	1.95482175002592	1.2681758015407	5.81691233958818	2.07132770263612	0.995135018519958	1.01221914741828	0.0467670377108813	0.632156266445774	0	2.04051286195366	0	0.0293493715884691	6.22956450736246	1.16896471198805	0.208422946054235	0.167106125190619	1.39819953326905	0.307371021622011	0.0738780797635352
hsa-mir-1254-1	0	2.63495127822705	0	5.51201958205911	0.0764591814994915	1.50493487774127	1.39056585621287	2.72635929816945	1.34922533166542	0.0438878642687196	1.02012791640124	0.974391493676863	0.770607118834268	1.03634351053577	0.747543670262667	0.0506067680855545	0	4.39776958076801	0.926113887973521	0	0.81897272842513	1.70345939057802	2.43596270843994	0.0963596746073316	0.0355045502983168	2.03129229388897	0.0345459523697595	1.02935907665815	0.97431440828738	0	0.974183896396161	1.26014662668398	4.84903477755229	1.04082236959601	0.99525711899489	1.01190864489734	0.0433154524962599	0	0.433200282737379	3.05451448698674	0.842469604729763	1.21665077917736	4.4446679495014	0.52735704379092	0.204297195446634	0.164008603199797	2.1549759410475	3.50880475476537	4.21620051566329
hsa-mir-195	442.970651239775	415.971777756052	578.141146827822	99.4049469473023	83.4767504253869	71.7410572039733	65.9996020277462	30.5604484606058	254.667235468765	194.620237661549	236.139634316081	522.956726314373	205.766657668666	154.850808587914	58.0006035848478	223.891452471521	1017.50848940329	53.1799526842119	207.657533906051	648.65554818097	184.008069637943	189.691119484372	105.05169347359	230.530097732292	36.7315927306389	65.1647869963599	52.8272741292642	107.743851089904	281.490080645309	187.93629355358	67.4242836144036	172.339881951659	37.563325714261	181.35785936216	319.656353528522	315.28743928718	442.020853388827	272.317282460506	467.969703895782	64.3018696488162	614.415480101777	82.7319480786943	50.3656399221534	78.7585738775084	61.595081006958	43.5463600354384	81.9490924047012	42.0450786679311	52.0947674864757
hsa-mir-197	949.469381675889	3771.29480719225	1129.11061935779	2059.87719364179	987.82161236299	1416.87393709285	1355.84434140779	1075.35313443965	1053.15163692884	1042.17330980695	871.27244261063	1086.93457961113	1053.06136490168	971.387886256586	982.575313998312	1087.32514130065	1220.3623216755	1632.14236027966	1114.09489618847	1058.58659119136	965.744627459727	741.815728375335	1043.53208405583	894.331961072226	1449.04474467633	827.289056747007	1064.78645720976	1262.04850289325	940.249016948985	951.222607631945	1858.7910302873	951.977403769172	3243.17328835725	879.818659190077	880.297537758598	1324.81853938556	1333.13306690763	823.844573510893	1045.52450442253	1809.42913206183	1107.60929868794	771.583951067841	2365.11817171637	1465.48123622572	515.224150002302	583.048132233155	4069.52877911628	1742.27669413236	1945.40399790142
hsa-mir-191	948.668843571645	1382.90639080665	971.776950717697	1069.16267224813	682.582191878706	1188.52848271802	1798.26717951976	658.692002446815	1187.07855164696	2834.2394862287	585.261523921833	983.323493735878	2098.22439474662	1233.58392164042	670.9773483324	1154.035858864	798.303098649004	1564.32084329491	1435.89701667317	878.208484595775	1407.30179610867	599.736455120881	788.481749223959	1296.06601378054	1605.66209467459	1415.60171507973	791.084459020893	1257.94305506285	951.001175079612	1043.71387994132	899.093505737845	659.475329935014	1236.16895854108	938.885321618834	912.163718471325	1465.28233806769	1411.44393803415	1383.18725020896	670.748151764375	1198.12511824511	955.544780438675	1329.81564145955	1358.54367861235	1164.44346938998	884.591534117768	1120.27237925796	1953.70984324801	2317.69553635325	4023.30351755134
hsa-mir-192	1794.11615888889	1345.00248936078	1658.46630056526	861.760092608561	736.501947964537	3930.17382958996	1860.75114198078	1309.31552239208	1163.27209626837	1363.35971171828	1254.99745610141	3377.13857953488	701.727154008448	2726.26539449201	1218.79538934668	1407.13856593261	3698.97859746233	1167.60954794658	1788.5440888655	1652.96677877975	2501.39780642988	1100.83078756721	2100.69100755914	1793.9406655024	5581.14418112369	1464.81323329989	2718.3399870911	1761.73844985031	1561.87227221156	1747.11900255155	2648.43126621009	3703.50634853471	2096.57382511424	2773.10864621656	2899.80740094648	1826.04716631461	3883.68057453272	3350.78159498391	1716.9378397551	1626.75782658911	1873.10313948698	1249.59811233567	1037.77279799012	2715.10960184525	2879.28469080042	2615.62012759179	1526.88823714465	5490.98447189239	18350.0723781714
hsa-mir-320a	12005.7865372378	6051.62815774663	4728.60048585196	8164.66223656175	5160.53179130704	7632.62970865304	5160.42151534519	4386.05694989619	3294.64303909133	8242.17759220334	2968.01642663555	2765.23504657013	10450.6960845572	2835.69890210004	4264.78576917099	2486.08045864571	2967.18922031942	7452.38858867955	5099.99648595973	4827.35621612554	2647.39925735191	7946.08426123724	2406.16133231559	3512.20441714919	3004.26605404466	2497.34132358744	4325.55044316033	2147.53869366633	1767.12214560684	3087.22052119939	2362.07987586897	1487.47139862912	2922.28728593048	4933.7785799952	2314.26765716517	4375.63900023707	2724.7365711878	4655.16136702125	1885.25006630111	4479.18829088907	2023.41098690688	2319.44601744526	11170.0603626348	2643.68054513407	1300.03796495282	3917.08006809781	5165.80017009583	3874.20872359246	4803.08782620445
hsa-mir-548k	0.777980836324717	0.161014993025314	1.74683370550185	4.15691942759401	0.0715082961808778	1.51446127587811	0	4.58976966036912	2.56771257872802	0.0412294036422111	3.04610651209766	0	1.61420785313694	0.00443957555287988	0	1.40223630575108	0.32582204781538	0	0	0	0	3.48683958159581	0.507963230611427	0.0898833527889222	0.033393207956925	0.60684464288764	1.27000111550444	0.0035908043614441	0	2.32871014182691	0.974714563716421	1.25374800118908	1.93093566427589	3.09335573417172	3.98618542940579	0.00146102040017615	0.0406949214123566	0	0	5.08129903405236	0.845395386848242	0.0256732474748762	0.851453424942814	1.16874940496943	6.66705878517736	0.167363997620118	22.2196549345597	3.54342284825705	1.52097439675195
hsa-mir-200b	1549.64696626798	724.684665634583	2319.94197148235	3488.52552645019	1510.32373750875	6282.30033344024	9894.29213236576	2427.88206764385	1187.16757621078	18305.3874374339	1152.19746578178	3570.66828567214	733.879297786653	2044.96806788776	2308.94145220182	1062.37539445002	689.271488580392	3114.85605137216	1214.17375869684	167.352716817927	8485.27414192372	1259.06316535888	2867.48817496698	3036.52127762706	3801.37488144841	4191.49031973142	2964.49940750942	5840.29044238689	2095.52833247026	1170.24619943505	3089.17993317094	2073.73084972069	2921.32684096934	1289.15725815302	5542.69498190431	2053.42001722461	15170.7641811453	4749.93581030279	2184.10388836945	1006.26794005525	2797.5609311831	2732.74499808225	3472.40056028708	1359.6393070486	1006.99344916192	2518.59374288806	2955.92723061342	1369.31738132779	6105.99626763402
hsa-mir-200c	19984.8065345548	18894.8890495152	29010.4984357307	46374.319305243	21150.0374646442	70881.8663242413	143537.228011834	40053.2146777799	17492.9188827879	132713.472927278	29005.2997505163	45051.2365258439	13989.2055862811	41114.9386233785	88323.4097806853	11718.1235093538	6891.8482244522	60600.9946814341	16518.8430960383	1095.08208450538	38094.0897273024	39234.994565809	14901.1690953249	32441.8879265384	51499.7261882984	57495.0012584972	78919.0683538114	44065.9357217365	38369.5817630041	13987.0277397894	59858.4219169023	41522.9452579543	66747.4503153774	18933.0328786162	45854.1907660539	40238.691652483	95073.1058974793	51519.0073519279	13993.0797879999	27072.090510439	37053.7259663759	97985.6042702601	52909.2976302369	52118.8142668164	15265.5650438188	30145.6651063206	26488.0906222628	24431.103649588	75477.0324752161
hsa-mir-135a-1	0	0.34783972113946	1.70055000772117	0.106121199022844	0.131101238851774	0	5.62158391406863	0	0.0703726806266332	23.3371136113765	0.00401192022062302	12.7231965024062	0.744037985018012	5.16329325223725	0.71911449694772	0.0834743506818918	1.61956353355018	0	74.4611367520021	0.687995514884907	2.49309744336221	0	0.461339323674804	0.17029806068748	0.0572693040279262	0	0.0556444891875327	6.15551669546561	7.82350995502066	0	0	0.0522515808999882	0	0.00814149650327645	1.99046781802726	16.1569119189534	19.4311366552404	3.42301160468553	4.21349466520074	0.00462005015353517	13.9410073311558	0.0434490908554994	2.57501212193372	0	0.100499192143083	1.90844599034058	0	0.13791826474276	0.0400626877481337
hsa-mir-200a	2260.37716071681	1342.23894684184	1932.25793107627	6433.98915379269	2347.7872040088	4318.68458993569	18790.8146493808	3189.19600703246	1819.80897021862	15280.6198892687	2982.26514937807	3849.24494229346	649.470957803687	1903.54581142846	2264.20009149194	1145.79737636071	531.194454370879	3681.51466468929	1234.75304597116	138.434509323538	11245.8962052455	1989.01624160187	5582.9985349085	5405.28565831561	4392.60454055582	6042.15999521908	2084.3600657999	4617.24128484984	1907.8677401872	1499.21546569249	2717.81163692676	2620.33662092826	3206.52304972667	2545.13719722867	4150.54752916699	2260.58067768475	6431.7705757219	4143.26810233578	1527.62574794206	1402.24035148051	2533.17330980042	2511.11981922851	4633.65340739467	1867.1196165472	5126.56323670167	4564.29133945864	3934.94003130534	2468.47988732115	10240.7269013323
hsa-mir-99a	5299.29508372032	2869.9719144766	13229.7080058085	1682.77529793924	300.596542014384	6059.87259953792	6700.48376040215	482.30748613065	2505.52974792179	8442.22396831546	2042.80488677153	17512.2288462931	1831.991692189	5103.63206175357	3041.95915751143	10309.5185011039	26983.1084906104	1026.79341563614	4674.35625267064	16177.8515166072	13948.9276358319	3490.59046894178	5736.78833507582	10764.6553746789	112.516130891569	2363.41888810133	533.715008340214	11602.6124010605	10749.3895717738	2890.87525830865	5836.31320381879	987.959359792622	541.474672941221	6043.65153156334	28571.8668108482	3423.71277297538	51378.1075275441	14790.28104263	16380.3102245026	745.007481031121	13827.2693699658	2108.60508188527	703.128505626835	992.316299087703	1597.9859474076	4432.17756456816	113.851309125749	161.704487720232	112.716422563221
hsa-mir-99b	61766.481272005	55294.169324792	62209.8676785838	64818.1719074053	44333.9908622955	47918.323012491	108399.931949632	150900.925971122	61139.3150185855	49480.5737739716	69681.1077097201	53024.3950530283	58815.7063501294	28331.1101163348	50979.111039469	72211.3036501894	58484.5601898309	84330.8847487709	41970.1937710276	72842.7859837131	75119.4644073998	53394.0722715242	106269.018330913	50267.5540559072	24662.8528004469	59700.6023068367	63514.2827795246	56308.8107859462	45702.973297348	51474.779244038	51077.5521714759	27884.8834372893	64353.1430932962	63277.9517029645	54585.4769296127	58402.1364389202	88513.9021435483	115405.298940025	68281.7985954522	46185.9386042564	44843.4137031405	30317.423724334	31835.7606875366	132840.258896804	133198.2294079	61693.650683721	59890.4410430735	104753.698809695	82404.5785239823
hsa-mir-548e	1.57801668264021	2.98308962148622	2.6016820851206	1.59268491518166	0.103321629073122	2.24455088050469	0	5.44380203742764	3.92790398879731	0.0578968219690705	2.03792226033892	2.93245531311293	3.22598274423506	5.14907870736022	0.729495031139299	4.09947214207854	4.64014036051943	1.69316449964514	1.86127541311299	2.26051361005985	1.66142089701276	1.67590261649809	1.07709683613272	1.95835347162321	2.54210376490979	4.06397876370173	6.13594373887816	3.07751274851946	2.93225208416501	0.695149241583368	4.89408704969654	2.49458139861077	0.954762102643339	3.10780023629852	3.98398665667277	0.00197587904305374	1.39265403811048	3.51385999732743	0	0.00384283244359707	0	4.73271015328073	0.836600494986944	2.47030658302969	6.79263698477093	5.9786838106229	0.652079930308197	0.328647737140737	1.53021687242044
hsa-mir-6837	8.89715108532912	8.7038267780721	5.19583007212899	4.60378629418302	14.3362925510014	5.25700033131246	7.02574057790676	10.8264321568257	7.94458382221098	2.75647111233664	4.0751917048777	1.94807634507507	5.60311094996992	7.22633241662955	4.66982131451683	1.50854522556373	4.35357721383385	16.4225552885564	7.4841110696089	6.06658046841031	5.04043969004911	4.22270050564154	3.42154775786137	9.11287811561814	16.2271939775062	3.24384521821817	3.82491485685263	5.13426295859613	3.90449451678717	12.9990933259175	2.9256722731445	2.54669537691389	6.74286822954143	4.152825084777	6.97056990970349	1.01381587185514	5.35686491712405	6.9562476430801	4.7276250382192	4.08660912529263	1.68563556360522	7.19092837485913	8.70552810280648	3.66743716209349	16.6236954748969	2.47067256983174	11.7180742952941	13.6194402752963	5.81612458937757
hsa-mir-6125	4.08047842343827	2.94508855007516	0	5.74789758141552	4.69284058288373	0.694403148609498	1.34824053914533	0.876100997444559	2.65818538413198	0.0564015173272885	2.03756865283041	2.93313093476462	0.755256522701754	4.12135169795921	0.731060588853554	0.0653259001347752	0	0.824312179904496	4.70010407888264	2.26623910672062	0	4.2957651776604	1.08172126338369	0.128171052663422	0.0453749013453941	2.66258882160609	0.0441217094689654	0.00475530778948929	6.85957293733708	5.42907648554108	5.8769917990136	3.68135832547061	4.83133830664497	3.10666017288822	2.98761310244335	1.0129103306826	1.38867798947265	4.26445125767592	0.957554856709345	3.06054631690944	0.83112515033439	0.0346537853775308	0	1.82452420542814	0.208473511374766	0.167144036971999	0.655047022048023	3.54115353028755	1.52074128708075
hsa-mir-5696	0.763359573489088	0.218806323930529	0	0.0756921341061485	1.69895050258807	0	2.10068257023514	0.878701638439467	1.37511577699235	1.38206056119893	1.02131312206193	3.91723579268468	0.759820137941902	1.03851136380884	0	1.44505476240968	1.73489795195061	1.70285878362726	0	0	4.2859270694445	2.56012788033891	2.35885570294111	0.117162199096619	1.30516128188433	3.40864404973167	1.29648761062388	1.03110064164344	2.93495748892351	1.48324182896475	1.95319072226603	1.27837644337603	1.92462813700061	2.07404090307303	3.98468075837377	2.02159613688914	3.88379538659812	1.34559070903072	2.12774537268995	1.0245450421967	2.60013424435093	8.12998262993415	3.50884084351082	1.22790718827864	2.32887265881741	2.05446139412658	0	0.19904183159562	0.0538186189117044
hsa-mir-5698	0.748506345006931	0.335657457651485	9.62379301184012	8.8372781138479	0.127800072946775	2.20613365612258	7.81658271105937	1.77222229271955	2.72332897324857	0.0700729901581005	1.02309132407996	7.82571199228712	0	2.07291652797267	1.50761790330464	18.8396236435529	15.4122751522663	1.67750217434002	6.55643078144892	21.0124410267243	11.9367813852619	0.8059650601249	4.67784728427372	2.05359520215855	2.58616560527006	0.564849664311317	3.80165691513255	1.03372067071638	7.82518808997518	5.30684217446184	0.97055299033178	8.5935143566224	0	0.00798509379396872	1.99052335949834	1.01364784935025	0.069103884472923	0	5.3506041244834	6.12158374397168	4.30743390718801	3.62397909070456	3.45517896433869	1.80453122551025	4.82251255491074	0.183253065038158	2.13408109545029	0.344691034215167	4.27582253547634
hsa-mir-5699	5.68472989415119	0.303390539822586	5.23292868578128	10.1246753428978	0.118704120254036	0.685397098699212	4.22249265851378	1.77593045948564	3.98698972719545	1.41688975605498	4.07155592327615	5.86962402757063	1.55786996860333	1.04115998100223	5.53156894930058	2.83752318542552	4.97263610188329	3.42235318630598	0.917309608557018	4.57903514835244	1.6498151712661	3.38991936540774	4.73206274319381	5.41458515436709	1.33143494008568	1.24032805055723	4.99763938648187	2.05772376725989	0.971104411462946	3.77950035952947	9.79040069760559	1.30185448914075	7.72524150257739	4.14527877418413	1.99069972630455	2.02338197108512	6.54214058386537	0.607828807934837	2.03478964239612	5.10039668761988	2.56856225689377	2.43230750442585	1.70651958887595	5.71227204807627	11.2922693500577	2.36656445012858	2.11973687625995	3.87017175544388	7.05004265883766
hsa-mir-5586	29.1571728525769	12.0551126413057	24.3879994075622	6.15952955682733	6.70424602421073	5.21654879038711	5.53526617617886	4.46714730340996	14.5986421614177	14.6673924976549	10.1815948481753	9.77025470964441	65.5905411925331	51.5597856187043	15.7001685320201	7.05643201499992	3.38406514947872	11.1401582639775	14.9661434507499	3.72559023894298	9.25361462901756	32.4404494097485	9.91109615387292	7.58779296295144	7.64681184712763	6.5670090504411	7.59875196860509	4.11271775508492	13.682149813273	19.7511564592444	3.90163925855044	3.79696908139134	0.95186874107897	26.9257298371307	2.98602978225991	12.1277054040318	8.04645574800571	31.556580612754	10.6133412532498	4.08890618071628	8.60873989643181	6.04795413013037	2.56321144435307	6.78079855139954	5.54465758085548	21.2850858688217	5.72417078278415	4.54962359787949	18.6951413289633
hsa-mir-5581	0	0.118370629373569	0.862719738181605	1.45492138059451	1.55577793963462	0	2.23159343680061	0.895715143526933	0.0315010585306266	0.0320329181668572	1.01804255316163	0	0.790700043483907	0.00351761094060948	0.769258312804006	0.036784175443266	1.41718776677046	0	0.93333998342095	0.742206115216343	0	0.842591358809165	1.8843882630665	0.068181233200012	1.25111316445309	1.368862079766	1.2441756773212	0.00284643700124304	0	1.55617518359756	0.976786235408751	1.22965469371278	0	0.00394681854081019	0.995741350584992	2.0178574178777	1.30796712100939	0.667144368396068	0	0.00225046057767614	0	0.0201094574183492	2.680758621957	0.565205492393296	0.125013424931716	0.10285440897419	1.46458736015344	0.174254520206797	0.0484824398729505
hsa-mir-138-2	3.99465966253778	3.38949362641605	0.828701245541539	0.110170886162275	3.41043800931821	36.2737360589451	0.611160368624365	3.57698012055712	10.5100980173705	5.36732075639181	6.10801523649013	3.90520377503806	0	5.16544295509623	4.67508678084377	0.0865061568044494	0	23.4091753604817	5.60663943223079	0	5.89845844444543	0	1.04329982643379	2.07955037433002	3.84485462477893	14.9035897073261	7.52004376153304	5.13356338498674	0	5.27785855584607	2.92595876791458	3.76942218859855	0.952228772396148	0.00838708174761971	1.99038902695204	0.00244356921611377	16.9591745379376	12.6961570134998	2.54173775775327	1.02687460733273	1.68641299081719	3.63773269855943	33.3815782288256	14.6530525374235	7.58706687091747	0.236952246641171	0.640518762985546	4.23861408442492	4.40896678638042
hsa-mir-138-1	0.745690482236733	0.404460462299693	1.69596691419984	3.1546758410008	3.44450503523452	42.1873892281325	1.30910210223287	0.868196232556488	14.485776948296	10.6380485988183	4.0761401854528	6.83895361120065	0	6.19945270837893	8.62297516329323	1.51311248014963	0.276758036289951	44.1587168825304	6.53765794653489	0.685749227056654	15.2547215062116	1.65293417705301	0.459128756400855	3.91305269561822	8.85292915185812	28.4355572425496	5.08062244836768	3.08597020936633	1.94752570122164	6.78595895999259	6.83765158666546	7.46404345569524	0.951933440752949	3.11971053966239	0	2.02445299276025	22.2861542410526	15.4418698123661	6.88259665863276	2.04766426751887	0	1.26069014730443	38.5277621632751	36.3600151018803	19.5009334493637	4.60892164122328	0	11.0964945683338	7.28024962651187
hsa-mir-217	517.4988294681	36.1431095550149	293.898282512542	105.332904862776	11.6475629350618	184.529252910291	376.596479722757	19.7615479985472	108.803528087714	234.39578204312	168.958750111806	61.5733863364151	502.005997830425	34.0768907844954	36.0267478679522	158.473150295627	85.1656911308965	16.2622327162642	70.1399700130695	131.651465578708	164.636623781078	79.9343641463331	65.6940974961905	193.377734274918	17.78089389808	33.1892484606118	15.1578278687914	160.062312909914	203.304569814099	57.5319560121672	8.78778436794325	3.79406354354141	27.9283804729691	36.2829159635399	90.6180951720945	174.821845774324	130.141752203613	227.868730684979	246.133000805276	20.4183666774452	31.9189367313393	81.5133178798538	13.8607769648979	149.271597543925	15.8240562166334	32.6805896150138	13.6915418389856	4.63190523657119	7.37165883832366
hsa-mir-106a	35.4318019949002	6.56052901564273	39.0735513808475	105.253998467584	101.231428561462	128.568659549414	346.517046783553	32.3621715765079	82.2730224786357	186.388741740364	32.5768030382615	82.1039628400929	104.505540206577	99.1005283986262	21.8984894288655	44.6087947894447	108.076971440564	45.4618846963376	97.2825994489017	51.6863492777026	66.6604028199953	76.5443438314666	26.2974953957871	66.5437077592987	165.393007660719	93.2405405964945	55.3121106312451	49.2579555973107	54.7282137597991	46.9244136703134	121.185074254384	130.108562258287	34.6738784069706	22.8113122162489	104.560342407538	280.917046199693	273.140957715008	125.403027362042	34.5915107563864	75.5239059546392	50.0730965174725	109.015496652384	34.7241025056264	16.7618486360171	385.642431744539	539.497114761115	68.1381147493758	408.056337774226	72.2878697849189
hsa-mir-106b	3021.14912915323	3043.80453565947	2528.56678518562	3849.33034429175	4025.83726462653	3310.07742760717	4353.14304221928	3032.62288860374	4451.06575404329	1032.90250055699	3840.29716212172	2438.76447236902	1455.78237931421	2323.68297551477	2954.10935796588	1136.05891437347	3569.27853867283	2542.18915900865	1378.81232114501	2152.96973790469	2135.81559205022	2943.5900460405	2563.69591336603	3318.4954190665	7690.93820430916	1985.74305513889	3140.25910484679	1352.34723417419	2206.95251313555	2916.70488937014	2251.64917572983	3318.12279636545	2505.09452046735	2726.48421520661	2375.01269279921	1608.78266671786	1191.14794621339	2145.74561529797	1527.63997621922	4440.40210501345	2538.36743260406	2501.52136456597	13458.8175407879	2260.76049886568	1463.02752029274	2233.798632611	3082.20764626657	1664.62103293647	1437.57865667188
hsa-mir-214	318.831759856671	203.309027188596	125.160563461738	147.341919518853	70.3710869207984	64.9522599834366	125.862816075699	17.0620653606229	157.805470937943	142.587527249719	37.6661842737285	81.1240634180916	208.271372264778	94.9763535244876	187.624475114561	233.403286748113	188.122997453499	129.636934141089	136.572677788027	158.319258078748	196.742768543591	190.60424401525	60.9889036334162	64.7676856383781	19.0445305005451	21.196571599992	70.3824142642157	75.934570221642	227.742617536167	238.882910842591	85.9957001156563	85.5775187659681	66.4712123084458	211.390756368256	84.6431507719488	197.052438917769	45.2551914509179	84.9013287633693	64.0126408206008	56.1365436813694	99.3352791524282	61.158449387456	20.8133671471197	237.901998942514	145.335805399149	30.6279118353547	70.3149242822687	45.8089355042213	57.872944798724
hsa-mir-4742	1.58726555221184	0.226858613411669	0	2.96486510874431	4.64189141923852	1.47514538587071	3.58457891836327	3.62255284113379	1.37915433943979	7.63674678361398	2.03686667376905	0.972721112063353	0.758238611949304	0.0056213908777748	2.35234772605136	1.45005037884078	1.23620280234096	7.00716961025779	1.86482569939295	0.704198559384045	0.808726590570187	0	0.481824049085569	0.120780180935255	3.72778978863779	2.68235189484971	0.0419676403141578	5.11624789814428	1.95298085862014	0.700312251065217	1.95274202436232	1.28119479380094	4.83505916242799	0.00631161029781124	0.994942268850079	6.05535847395262	1.38081025260172	0.621992654958347	0.412982190375754	2.04245301487118	0.833347920541917	0.0329979223395067	0.839810886643338	2.48405167047788	4.68556454345035	2.26536552283561	0	8.68333274596786	6.89770937717416
hsa-mir-4746	8.82965180856325	3.5678569710717	6.04569787370096	13.5720911187918	11.5206529953217	35.7474886046055	28.999100262366	9.87895265877247	14.6028283116004	9.39876905118449	11.1990049224439	4.88014413305485	5.56693230281897	14.4534767226729	22.8222208667865	5.67906876893597	8.34967549263743	22.3605475056642	1.84921098078274	6.78209641286691	7.55692789223046	28.1523531973465	2.79659665625143	11.1939183572345	20.1675833504431	20.7179725233926	18.803509536831	7.1894404690546	8.79136201880191	9.0418318605243	22.4836202837682	27.1561711099711	42.4372216996829	11.4046475988197	12.9451528242432	14.1481535992483	1.43364202826649	7.5813237690525	0.391439594893645	21.4268465897096	5.14111661051965	7.24146951915217	16.5187867382496	8.01139047585492	18.0988627666503	21.6928381050593	20.2862514605167	29.6950442440898	27.4069160262337
hsa-mir-4745	2.47253108483782	0.159524992780603	0.851834690067347	1.50671676302448	0.0709447347394812	0	0.653407968190124	2.73374246913568	1.33917320722557	0.0409252490790545	4.05829649811009	0	0	0.00440966281237642	0	0.0471414680793303	0	8.02078446306555	0	0	0	0	0.508750842501019	0.0891483671759567	0.0331513264491087	0.607549268061973	0.0322611345709484	0.00356666465779254	0	0	0	1.25299948884169	5.82884861614532	1.03983993066887	0	0.00145125394798007	0.0403950791377964	0	0	8.12179778078788	0	0.025490700279167	8.09747052033782	0.546972087408075	2.39345051014461	2.10181002365945	0.672681445043069	0.221256331980064	0.0583438635505624
hsa-mir-211	0.746011953257369	0.389084032164723	99.3427077587559	0.114304781762068	0.141769872696322	0	0	0	0.075371142590261	0.0767802437615646	0.0042517093656258	3.90424258906676	44.0249512201698	0.0076844584262834	0.717288106832382	0.0895894842471838	0.276811384680226	0.814111719856655	0	0.686083837220599	0	0	0.4593577365526	0.185297342277829	0.0612094867911277	0	0.0594575215644162	0.006205068648518	0	0	0	0.0558019981208622	0	0.00863379817945242	0	46.4495581167712	0.0757026819079627	0	0	0.0048966622487594	94.4081510380093	0.0463364492179674	0	7.35814741828996	0.179149524921368	0.144947992491057	0	0.2588606423777	1.4951878887155
hsa-mir-3691	2.40748653092766	2.96994079030999	0	11.2276160715682	3.23405578354211	2.24653173881526	2.8126339059653	5.44587663020297	1.38958167043006	1.39686056612869	3.05294295272838	0.972170428532965	0.754289908766298	2.06829327316106	0	0.0664824548938652	0.746710454626829	0	0	0.699650603145545	0.805430123362216	0.81370076914421	1.69491922350409	1.9538643938476	7.36433548825502	4.779769739256	2.52465331333067	0.00482781902460983	0	0	1.95159184305893	3.68698662162989	5.80034062165045	2.07672133951344	0.994838135922818	2.02235883793785	1.39129434176801	2.05414326712477	1.51644370476759	6.11122603042922	2.58663994890389	3.57168746005894	4.38073017338031	1.80305136483817	0.23189886003118	2.3198147513493	0.649751142404142	6.45620859542349	0.0802239533765419
hsa-mir-7641-2	0	2.74654438594597	0	1.54729104232661	1.67453178541923	0	0	0.881244443798228	0.0476360562757395	6.32180877482836	7.10215670247776	0	0.764328757528359	0.00514047937922546	0.740789276225171	1.4313129420305	0	0	1.86949142472919	0	0	0	0	0.107751940080932	13.1274561654547	1.29017492973317	3.67344400767073	0.00415622599344734	8.83634313117513	0	0.973338506728106	0.0358347529022054	0	1.04222983531585	0	1.01231030931465	1.36554521262608	0	0	0.00328360432124242	0.837857179846891	5.81072680888538	6.22194545978835	0	0.128609427520239	0.105695791419186	0.685684002438515	2.91362644467893	0.0496782312572802
hsa-mir-7641-1	2.37665621352142	20.0312282559479	0	4.52902006320283	3.35639394542103	2.21031360402905	0.614409777180751	6.31583892969571	0.0672171224966212	6.60002728704784	12.1978348182744	0	5.6450595745872	0.00696669572247255	1.50986472024677	1.49463825514737	0.721851294261607	0.816854720606191	3.73465843353795	1.45497996109408	0	0.806696713122954	0.463502211074973	3.77836427560326	22.1375913330355	1.91231873093729	1.32600139582444	0.0056275436023745	13.7087701036911	0	4.88653026182788	1.30568803774219	0.952888910046588	1.04671862601138	0.994601523834005	9.08957598194422	0.0675074486462903	2.01312213520296	0.394422672213012	2.04613206626554	0	18.8089714035077	15.83118862196	0.522099957909569	2.6709150740521	0.178018366912479	2.13935831264376	0.332399762089609	1.53179769156838
hsa-mir-29c	20674.5688164551	12018.6231539226	41094.5726142696	9134.89444680701	2902.91800738154	56158.9064166412	3542.14676101102	2507.96011482943	39881.0299075671	36889.8236730563	18646.7748279952	69039.1567298875	6565.28938286917	20795.4167321485	8939.22765412635	21435.319579805	59267.2420558113	1029.37436645647	21717.0691176171	48138.2618706912	70262.8331963816	8468.33980372023	22246.4057830871	58963.2354404101	3951.79690754063	11816.9090675151	17634.899176533	13422.8443701057	23057.7148215861	58145.205241577	3464.45063194401	9048.3620722012	1110.903964439	18059.4381289128	59382.3097017333	15825.0586989457	167595.533032005	73070.0036961041	71480.4454697361	4127.10478303464	57590.7463711765	17339.1520386567	1772.23299222643	6356.27308647033	1458.00685720844	6830.45018989611	2626.36421160673	6637.40354590523	2570.52337726996
hsa-mir-29a	67526.4906703058	89689.4329171716	99844.0921204714	42828.7494527247	34948.4053583192	66543.4779874829	17036.7469404219	17095.18578524	69514.9538234991	106171.7085249	41221.375947142	81648.4103360411	33969.0809940659	71414.6008812014	20738.4856606029	52348.6063652902	91713.0282233984	13770.4794391632	55356.2952128724	73699.7640720061	69491.1287826817	23820.179655	34765.5171795676	84600.4150381436	21211.4296142533	15015.8043977919	17636.1739121129	24798.7028103489	52262.272200617	80048.6636257255	22084.5732932219	25477.791095343	8267.78241503645	56390.7663498316	87868.5293314391	48745.416758705	73131.3198553409	47260.0772567713	100506.522476967	34157.7570318578	95233.7262214041	35111.9289244424	22272.0662221018	28499.7977150096	6396.02516057448	16988.2581645859	21153.8937505971	19267.5012611685	15036.9708465961
hsa-mir-296	27.3942609146664	41.3293832569804	19.9575412245973	10.6966666126088	56.962703644945	6.71815781313355	25.2562464295797	4.4644589126946	18.6592362391319	12.1042502184626	1.02333736690357	25.409463068733	5.55789153981574	1.04225171360188	7.77238051391795	19.5700136368668	31.1888682531321	17.9894514462545	14.0108431568038	43.393716862584	21.9114200736481	8.45510016527296	25.1827520957886	15.0103356966872	159.838693625195	17.8904606402455	27.6673808607371	38.9903594608148	23.452364337798	12.0467213975842	7.81024200673659	65.5892790728775	5.76812237154014	1.04749396051342	16.9275793756032	6.06695944341849	68.884482710705	19.4186142688215	33.6350358707717	129.575238432743	34.5487990230481	70.5801660454711	260.471738044741	29.4339316299987	59.8484286543805	15.3700444713529	30.5053649705849	85.4681021781805	5.92424123311173
hsa-mir-632	0.76999743629655	0.189349997707398	0	2.89954041882113	4.5170451649757	0.707646400605806	1.3793733539948	4.56694307460404	0.0459918148104844	1.36527193061812	3.04866091496606	5.88800635357706	0	1.03714978677287	0	0.0540148962080126	0.311921257028701	1.71328765349427	0.924608918946608	0	0.815610500021577	5.23323382212968	0.494825492176883	0.103552285516181	0.0378079564110068	1.29668393724585	2.47861284888162	1.03000705735862	0	1.4993504410468	2.93744847861449	1.26684516259653	1.92756210072614	3.09859493672238	0.995155089535857	0.00163734487739131	1.36024276925534	0.633242882471836	0.994520178918066	1.02368615500802	0	1.22208234003005	3.52931656808391	1.2007338380079	0.167125422702977	3.87345658350478	0	0.239518230565742	0.0618938816198766
hsa-mir-3682	3.17232088671185	6.17298597586029	4.3156486947631	17.6911181900232	3.43264902429243	5.24710532680151	8.44240848665827	1.76802454580252	18.3214148644952	6.6974348219072	8.14288293498739	5.86135615526783	3.16010474936197	2.07458941083019	2.2878707634573	6.98532838478435	3.41946322592859	2.53293558667541	0.915125627606297	3.74316978535737	5.03452618405818	13.6709680965833	3.41217759151201	7.42535605614437	13.7923715832857	13.4505077163797	8.78139646982546	2.060200075419	0.970286090647381	8.33886818810051	6.83883381765558	8.67090248508041	7.70658540781414	8.29035433107317	14.9392505722633	7.07461425684322	2.75070235190982	5.51976518188955	3.07289600894	5.10670625553086	4.28802445794401	26.0748685280351	8.69550068243057	6.84103260734454	10.0736963469125	2.49428042911931	2.82037548030677	0.52170399325958	5.84731579902196
hsa-mir-636	0	0.202849213828906	0	2.92420744692649	0.0866962747749804	3.08041656722559	2.86751330157776	1.79505977292006	0.0484568864135776	0.0493085035140588	2.03572855966576	0.973408990693612	0	0.00522008864315493	0	1.43449052576395	0.306515924540522	6.15017908607069	0	0	0	0.820913936228754	3.68405499609332	1.88053211717155	7.25488478170898	2.71499116101428	0.0387088326144266	2.05210884052638	0	0.706183330119801	1.95414861830049	4.81091516329333	4.84097871174717	1.04247205388416	0.995072096564331	1.01237931577139	0.0486574248179765	0	0	8.13353592138758	0	1.2265567250574	3.51949691455849	1.88101765826797	0.163315094856506	0.132786554606396	0	0.233456719931616	4.10666840213048
hsa-mir-891a	4.77231776726259	0.493323370218622	7.77795013930382	34.5618275354742	1.83556488223069	5.96274297405831	17.5081995710692	8.06464440556046	26.5598254489479	577.504930820141	11.2019021693347	13.6778477129914	50.7196870351849	32.0009933103261	10.1319604912994	9.86105436562279	2.48945447798639	24.8798466986351	25.2487085185442	7.5276775128515	66.8083955918434	11.8637203762191	54.8432043371034	0.219543942246064	1.34650957032237	0.564845464086005	6.3668959187762	23.6032109157166	9.76644849407312	3.70546717565651	0.970220845294856	1.31504503405222	1.91495238154277	1.04760852772175	8.96090215152469	17.1818124418222	13.3751546305689	9.64918427184453	27.2206191866328	15.3138604205573	18.9771211400245	7.25660213738586	5.16913168501789	7.39195739716548	3.05296985426425	0.287463616996027	0	4.60887784659156	18.7862087975411
hsa-mir-320d-2	2.43549712039872	0.204225663541383	2.62303554347753	1.55285373817564	5.98533692167527	3.88104964915481	0	1.79470138557458	1.3673207836724	0.0495599583535626	1.0209633724219	1.95443174753468	0.762951441889394	0.00524395403071487	1.54945532551939	0.0572619533018972	2.77215313309695	0	0	5.52481094098794	0	3.44838412926676	0.489145292046254	1.88289622810015	1.29907669689775	0	4.86478468857573	0.00423966514258356	0	2.28590280971807	0	0.0366153479485258	0	1.04254394316027	0.995064056647408	0.00172325684630315	1.36891373438393	5.85052493900995	0.982580341867044	0.00334936860525137	4.39201768083298	3.53358101305164	2.62291706633082	0	0.136898560431621	0.112220785502395	0	0.192297815313534	0.0523976462729527
hsa-mir-320d-1	4.13344798899121	0.196890455573776	0.844460071081317	6.92405218080513	1.67276589872916	3.08762631482292	1.37423652269755	0.8814339921587	1.36315486309786	1.36983070385241	3.04927715313405	0	0	0.0051155128366418	0.741152242185664	1.43031065706446	2.79282073916872	0	1.86974479822	0.711643664703	0	6.11007776606818	0.491852608504314	0.107093298724055	1.2958165242539	0	4.85254788515518	0.0041360923329119	0	0.707824570903901	0	2.45596473169368	0	1.04215311299761	0	0.001681434178327	1.36472598421026	5.11338182287305	0.988273012311071	1.02392252019313	2.61144760087375	4.66887459732639	0	0.547128406490194	0.15527780441461	0.126566112047815	0	0.220775771595043	1.47092150760603
hsa-mir-182	29812.2680331493	17133.7735859473	24860.7860537716	89744.1905134456	42188.8179441439	76277.1478712569	40514.6621441756	155317.589717301	25887.1845555555	142684.360355823	23414.3238400746	26942.7640825412	20770.8129541634	61629.5650683758	232403.42330561	15338.6307134626	9793.52840017448	174702.745953269	35318.3050072821	13118.9657798597	33786.0675061334	76393.3493836001	42777.0534847364	39960.0921769606	141290.865861265	199574.78075633	89316.7024122275	40868.7560641972	17840.3781028741	64954.8229601668	43214.3532529952	58489.0848548063	89250.9606018041	19614.9127476419	22062.2306920159	79512.3142190748	64543.1631031546	59770.7086594989	21389.8240484603	62320.8050704027	23628.2311620916	49447.5539335016	91866.3862358126	34671.5027388657	25179.8117150505	61669.9672476861	101302.844463771	54776.2715064227	95641.7216445494
hsa-mir-183	17339.5783657855	9427.13493272147	12635.0746852724	49858.1469216583	31575.4405972248	46943.8335589669	13091.5394932031	95044.7540436285	18469.0699015616	28502.3154137251	18434.0472459137	13823.2648341103	5316.04603930269	20493.9898053834	113586.001064985	5993.99890588954	3987.04427484318	92871.1728054262	9793.99254232098	4202.45548204599	12990.6458418182	34303.19506655	31406.7727647957	20095.3804279615	121969.185363909	118365.276912026	39469.614581224	15024.5142064645	10291.9586781637	30890.1721591431	29872.5248506159	22992.5927940143	51322.7770687257	8032.29805065641	12372.9723802631	19239.6729047753	15269.8276372996	16926.8291286221	5482.83875273946	35882.4791384381	13275.9574711325	26266.8561734387	71120.6355899111	19898.7805282618	36191.842610712	28371.7184175826	79902.2863683179	45450.5889073161	49776.3729957566
hsa-mir-186	717.947922263582	588.503423623976	804.89060732264	714.323142052322	512.794973797455	822.579978867877	995.794990820669	690.197662079186	789.201615676765	1419.15888942524	711.470999325779	667.602359867852	1078.02378828108	990.995259039178	426.101385845449	774.486301560605	813.996177735365	1280.14616464844	1359.20354459522	786.89876005041	980.969026801129	512.112885699068	1088.28297086436	728.357010359086	507.930968925236	709.40298318222	522.395281616671	1053.75650821766	678.307656064669	825.420180007356	690.933022818284	819.329891424456	1807.54668205377	853.906446169677	900.214479297325	1160.0988295455	1631.72974735882	886.579375616004	759.01059006604	774.599002682347	681.659019131116	811.089979320541	817.892367810152	1200.82659410756	797.800306897924	966.906202825513	1394.18969241447	1125.46447306626	1496.52464940188
hsa-mir-187	149.22474787911	121.51090888004	20.8146677153987	94.8594326615135	0.173608274443311	42.253381425457	92.7508405811993	60.2594909523805	156.528717464403	740.115463048351	46.8267434264708	21.4960898303987	121.351377460894	619.310205054481	9.34557263599265	51.5778055951568	3.84528505642646	511.045121553271	74.8152858453326	17.4195311430726	128.294651455023	227.178603751482	409.958679031859	20.5801268790452	383.833490823376	265.24365488268	5.10374291515075	13.3477385324966	114.350589723144	65.1086292703566	314.696476422559	9.99683286169466	13.4763259345816	174.097131954263	10.9525120652295	33.351620220818	240.2550751221	94.6414029861106	56.5064222325532	18.3771710277703	31.0543151309344	28.8242559524213	911.344844408834	11.7653271467878	904.450386329503	179.35249882766	168.310785664893	477.244583756629	14.5811897559102
hsa-mir-184	15.2688185787862	6.57733547976876	5.16929710806739	3.17701257272291	14.8864325172688	5.96218998908988	10.4474076586298	52.2177905893788	14.6900929359394	5.44688758782175	14.2552965023052	5.85682480485823	3.14834321532436	0.00865380891897516	9.34349179779971	15.4117508672747	21.750958221443	32.6134998549845	8.39636034201764	5.24297067939501	4.16667065339253	16.1200716532978	1.04526594749532	7.66685439580581	1.34583989932045	856.336310573217	8.87766384890004	2.06066650001502	12.6987738104493	16.6050634448326	27.3601916114075	2.55870520491641	11.549827305036	67.3399941784784	10.9525286409767	2.02453850408787	13.3826256288503	13.1347901691814	14.2870084573953	7.15107108444196	5.13599189865072	0.0528619422539727	40.8578868701838	16.1949283372334	42.636052691889	0.293139851525224	1.36166246162978	0.657303370617488	41.666797340979
hsa-mir-185	346.853589278649	337.251893983095	589.350771154915	482.690311701983	347.852526667184	584.467296362956	435.986817466239	316.739833323267	421.803115637991	117.390355711144	488.562118334692	288.345901086973	354.480134946503	409.821493532911	372.763933210987	144.733474218732	654.298963130655	512.564097941534	430.294489787192	353.086326057364	245.621234237283	386.220296577192	681.137150940377	431.479214819332	309.575071941093	588.253053828935	494.708966387405	233.947835164137	419.29992678143	302.380667566065	681.169456867069	604.842062812625	1083.9672343314	523.325898537249	562.634500541916	631.585816503667	385.11018848408	388.585362419106	188.015322698302	429.652792556688	243.605497108094	598.992787891158	378.077411408015	1388.39809783148	334.093173665593	205.372281451352	365.729258727859	210.223177937895	696.962207115365
hsa-mir-188	9.64051235576174	17.6136349570393	9.53398344423281	6.16184174074014	13.1216457590129	12.8274802893286	11.2046175468533	8.07389284701272	14.6040083652936	4.10623967899188	7.12974292886787	13.6827533140417	8.797327904976	30.9481448698284	4.63932682223985	26.2524916362019	16.9953647582843	9.4139367503042	8.40329271532226	22.1309000650944	18.58942563902	4.20463325201303	27.823980955319	14.7820608912465	45.1394842003492	9.25306895925744	11.3399695789069	10.2654509762579	12.7036439725364	18.2143283782283	5.85683004379053	8.73206408965012	14.4507150586206	11.4047429315533	9.9572992518425	3.03517339713874	6.73124978596555	15.3172072921748	16.586194758166	4.08895198220543	23.3688907303129	12.006733707304	16.5182136227337	16.8880834906963	27.4835135982881	13.1103499202805	13.7561391593528	28.836485826283	13.051718155188
hsa-let-7b	105266.421629271	46911.2069918913	117536.324349518	104051.611170589	66527.064069561	88021.175342163	59690.0758293782	88383.6330972042	108288.594313325	44212.7409177908	107079.486519766	143345.82906341	32386.2026470441	61634.7323049465	132261.681063021	30729.9520198388	97011.0751425374	91632.0863426432	54065.3774702442	86190.1093058777	78865.184677581	302467.439813145	40820.2555019779	98573.3352251934	17096.7662295704	92714.8326150806	114693.578695081	73198.6854186738	132062.645891192	85613.700117641	207058.346751398	317579.382476898	79836.5868715373	179528.967229316	147590.408414503	52157.0016200414	248334.636978579	141634.818009765	58626.409822418	83246.1297382203	105782.92449837	157206.743318384	70581.622869361	41281.320688036	48570.2639426086	56920.2053233852	28448.3029994466	104279.193054647	84562.2148734297
hsa-let-7c	29575.9354561682	4090.41809192053	60143.7751134563	5001.34588761379	2143.76988921095	16460.384099613	13950.9090811525	5652.17611202139	6560.08813558652	14471.1237426159	11179.9255759046	72045.8301823577	6763.04599016449	10910.2460281794	28353.809144753	10932.5629658127	109953.867018381	2517.26473787637	41097.4513791946	53464.1295281292	33338.6716531571	14329.1813092801	10492.8857095863	51163.1820278332	550.893309414286	19720.9277148603	3678.98409389774	22236.6442976577	57405.3335602078	12888.7111354692	46494.1150071979	5063.40369586532	3003.21745752948	35101.2212415659	97151.4997798461	30489.0019534149	241010.558221069	72411.8096682747	33837.7827708307	3424.96742958205	58001.9948104007	7270.91978815829	5955.63803452609	3210.59720678889	3521.86528082239	9857.97571765608	1813.5319576238	531.841838955787	2012.0002513359
hsa-mir-18b	4.79916316131352	6.18039114950221	1.69670585893228	9.00373978113158	25.2917459202387	2.95299885175628	9.87608568932725	3.57273028665393	26.0723781984401	4.0789752878092	6.10955185834864	5.8612592076008	1.54466813099074	8.25860384503023	3.07745155200464	0.0899755693755493	14.0767791298895	0	0.915109356502282	14.5685216593588	14.4202054329158	8.50872469191726	4.60876845732451	12.6613812107596	15.0337395656234	1.22367664161507	2.58705276770335	0.00622697604135114	0	12.1934862061231	7.81738049664624	22.0588167053169	3.84464428428356	0.00866447762869926	1.99031414302804	2.02437252601086	1.42970783600859	1.29432771918963	1.98868739042956	4.08723729711953	6.89896067405551	24.9019869290752	6.94142335118813	3.68483287916866	0.290946807354706	2.44441524008424	10.2762393821615	7.2541496009712	0.0948492062116242
hsa-mir-18a	93.5417733139164	165.272030836173	43.4169766724296	204.348563561298	181.099304245573	117.922810536928	102.626165802789	91.7686583629257	197.53591282183	28.1045874385082	131.301741610935	64.5059751209253	125.393032712183	287.984315698547	42.3075940368024	27.9473686108762	95.4575052130188	100.428172122003	46.7502548013957	60.0510097127833	89.4535252958654	169.318708946624	71.5778494970957	136.444991089762	297.939898392044	123.880531020766	141.881868553477	30.7909269801151	47.8848517068894	148.572822058617	191.552237452113	138.825769630812	382.555409752058	35.2466652897318	94.601413313188	97.0137568838037	16.0503131058938	24.266663150964	29.7684267499029	214.308041338659	88.0973326426554	240.709049543262	197.340195210785	142.587871582198	89.6716203015563	116.849453257369	291.065766323739	209.562728688301	79.5238884773336
hsa-let-7d	1719.89902915984	2485.02679800365	1825.36659622587	2449.43002261305	2385.15043636605	2583.5227818174	1407.132264669	2534.09964856105	2270.65546330462	2170.86060805352	1796.48414757111	1643.11053394554	1379.42981635245	937.325987274502	1921.26368482927	2235.70683716474	2146.99428014803	2224.54161135194	1600.52001486585	2576.19025496814	1478.17989408165	2684.14328559601	1752.7984163318	1635.4043313572	1773.75186738699	1604.0575618584	1913.55028965537	1187.15110274426	1145.50051788795	2730.29801316394	1358.4144987122	4409.94422056124	1752.60206827616	1544.07902077365	1810.38713350196	1180.31344008971	2103.25269210059	1908.28919075272	1605.21215580537	2634.0329787461	1381.48278749734	1495.18103108329	1897.42772285934	2553.067261277	1037.51274452833	2589.60653741762	2830.4185036672	2288.39870551128	2352.45643943901
hsa-let-7e	6507.8079399405	1522.52372783386	6927.76340832682	4906.50706512472	5416.90566996683	7048.87753132648	3783.39600903624	9521.77292083501	8626.30328510316	3687.46557496985	7700.95114687855	4741.66608183635	4019.40147510039	1934.5158458436	6738.62296268439	3115.91508400292	12549.7486586372	3461.69885059752	5193.53299069227	6401.22433502331	1929.80931635264	4059.75995160419	4412.3185486785	2393.25793015974	1292.48396377177	7266.50296642765	7983.03461853924	2901.68792765888	5541.8261007753	4599.41624637447	10588.8420038623	5091.85654951482	4285.641872908	9681.01070189073	6906.95759766435	2692.0816814415	16563.9614062322	7835.28625644775	4527.66137843695	4026.0675874663	4149.69420523699	5521.74169542366	2424.12687111341	11731.8715736551	2069.47380670087	2311.59888825967	2817.25885707696	1866.65756248476	8230.50772465479
hsa-mir-147b	1.56766330836082	3.12683776296811	2.58945038626139	1.61638858422452	3.30445304569615	3.78169036309475	2.77793372103392	0.872463065331064	12.8088013001716	6.53661148847026	2.03914267567985	1.95035257748803	0	13.3707960577171	0.724352737996239	2.82543471532087	0	1.68505068823373	1.85721915931012	0	11.1541545176725	0	1.66722830882426	2.00524650127167	3.79004175724696	2.61920555235833	1.31851307167733	5.12547522825018	2.92988820028224	2.23101189564011	6.85100171070293	4.92197935633914	5.7913086381291	3.11180001166622	1.99079201064738	0.00214138728139646	1.40641823293145	2.02937089256558	0	3.06341838305393	1.69726522587614	5.93164120837801	0.833086137770727	17.385329130875	5.18486946620738	16.0308714003255	5.80866505288471	18.8408061789103	2.98258167505634
hsa-mir-877	7.22712698289069	17.0719632103926	2.56537055093776	14.921536399237	11.4082291940716	6.75754491541709	4.84328924400487	29.8166245863212	15.8232652113459	9.35268770185595	16.2797679956609	4.88134847626114	3.96171154792756	3.10694712510712	0.716823299055902	4.2805343367839	6.58690901788678	15.4923540642501	0	0.685622388522267	8.42383152522881	2.50380013785363	10.5740366663933	3.92844676398129	12.6072758496948	22.8969254747013	6.33152745639737	7.18691173816511	4.88099240642066	9.07519486112094	3.90243223203549	18.4853367442574	26.0489304533536	10.3636494603911	4.97797022484814	4.04521840923066	4.07734096577144	3.38814994346509	0	29.5716494215248	1.68315065260816	11.9676067496678	8.67815778809764	12.4798563497171	10.4461708190242	2.52986178513713	23.3211198291812	14.9830293611772	22.9449549698036
hsa-mir-874	78.2202276787045	68.3754472530627	89.516837525505	73.7723986003834	32.8659548317419	131.589967123994	135.77480321305	53.9661605339991	55.7917965181605	183.745710380028	98.7311624483538	56.6869218108147	102.08665041204	167.218675605656	52.5242982543965	130.643325919328	94.1775126262052	119.349456009704	93.5381827432357	77.5877310077865	154.534106168962	68.0285530359266	76.9074025242625	83.0789393558299	13.9907343897119	153.308109209214	111.743382974116	172.366699847544	85.0304278409612	82.5862222496674	45.925311070663	70.6987553490773	97.3112096104026	138.856301769348	119.49779931566	96.0020395415054	77.0679549027813	108.648853058075	57.0771197247842	77.565096218231	63.9035404731843	82.6920239588405	66.0294459607375	221.781523261469	74.1840959937819	11.1955240825074	54.3554091985748	53.1047483026186	160.064338897811
hsa-mir-873	0	0.182579290770023	0.847046725916569	1.53172982967561	1.65423442265263	1.49944318817535	4.42876555194905	2.72249433758459	0.0447229739295931	0.0455021193367199	0.00269559533247743	0	0	0.00485570140724967	0	0.0524980315528693	1.28894518130326	0	0	0	0	0.824934882480871	3.07814025870306	0.100338599003489	4.85111311773569	4.9503618025406	0.0357880289620106	0.00392654330729203	0	0.712100464098794	0	0.0336995548439432	0.957938914701997	1.04133360662531	1.99183217428471	0.00159677632939093	0.0449064673751831	1.3692837143081	1.00049496875406	0.0031025433947387	0	1.21969972881462	19.8449682768147	6.58713814355175	0.195048962756401	4.02662179591511	0	0.284951936526918	5.51598827018604
hsa-mir-2277	3.20720225081253	0.301318505296912	2.58597053493659	1.62323264846991	1.77582249244927	2.99388479341879	13.0520511425216	0	1.40851076238395	2.71603557293687	1.02273035103972	1.94993385287213	1.55833418197454	3.10053934051802	1.51474899963597	1.48668580055566	2.5867738158472	3.42320923252747	1.85607824200913	0.692103963681905	6.80986887826439	1.66506707398179	2.26902610892739	5.40743460301953	2.57048527187425	16.6282347135186	0.0508683043099714	7.17181293989519	3.90905256213641	3.78118558253661	0.970988443607285	6.13635504796969	2.8855308656581	6.20792099774037	3.98318939493101	2.02334907463861	2.70596025564703	1.31121061577482	0.397147076349366	5.10020487800002	0	7.11082107671734	5.23399095192956	1.77303560940708	9.53053260746672	2.41956451047887	1.37101796933135	0.43052356738839	2.97344666341988
hsa-mir-320b-2	27.4227523123927	12.3778416827663	12.1306584253983	89.4525691717683	48.6907864363938	59.1497910098867	26.7103012672648	19.7798854783493	31.8113974496365	24.0200072844417	14.2544565094658	17.5894917357587	16.0307833037569	12.3968298017122	14.0691995328529	5.69628199818654	16.8431224214048	37.8048309029442	18.6960840138076	18.216543799845	18.5416956232158	27.2190361502509	12.8091948388469	22.2347346686168	27.7992616455075	21.2670407318883	25.1314417613517	16.4229342864413	3.90170798966055	19.6643148352354	9.76550781734479	24.80962841506	5.76829384382257	10.3743188043853	13.9402470033728	8.08785665252018	31.8466756142828	34.8631970544029	3.04525181081842	42.8565534901623	12.0555688095089	31.1393174456949	111.537775192553	8.62844681448708	10.7141647748061	17.6022927548019	33.3540674482158	59.062109328137	28.9388373335373
hsa-mir-1304	1.55061400040856	3.47401347597415	6.06214739361063	11.9392722433979	12.9073645829396	4.47617515939313	0	16.2472000208142	6.67710473715914	0.0780873576298702	18.3096140578224	6.83929248509417	4.77750819567549	5.16837133259358	8.62745488594127	0.0911585331090867	11.7076638531495	2.53167533217417	4.66181206013164	4.50762311597279	0.795021882514294	7.64404373095862	12.4322241360901	7.45718397837305	11.3328029492117	9.33210079311061	2.5890181119792	0.0062938843486906	7.8174473613188	8.32700431222943	20.541356271705	22.0893799661219	8.67058605052597	7.25793683153227	10.954439360769	2.0244279685638	1.43069484999193	4.80453465404733	3.0671480492809	12.2423676029163	10.379093909387	11.9441430119154	13.9496513421625	66.3034523805182	5.59347111616515	0.287409671158187	12.2776377618186	0.637797769901859	7.35285985377525
hsa-mir-1305	4.05822210482656	3.04418292652234	0.835063712727188	3.02534824887277	1.74856129841683	0.690160779028633	0	2.69217752886075	1.39699598743039	0.0602934587962782	12.1855959719859	0	1.56700075515686	6.17846562170645	1.52399019413363	1.47223963639532	0.738682417325311	6.07544131854598	0.918939851103454	0.696575962375211	0.803182497104919	0	4.80675889987617	0.138541557505089	1.32211865644874	9.71018430586229	0.0470752500538487	0.0050419495794809	1.95102908590743	3.81171890732897	8.81718373298495	4.898345498861	5.79594818616054	5.17054023683129	0	0.00204675425681478	0.0594774535051958	0	0.945988342251727	2.04429657648833	0.828389844156474	5.90734650453585	6.14644853186762	15.357543720488	16.3860801958856	4.48278909490506	8.7708354726018	4.18050146452316	7.18492889976104
hsa-mir-1306	14.4652202523295	29.6644413028681	14.7396316700825	22.6426829406343	21.3461326708917	28.7129727767042	33.0543994626675	26.0849712856693	51.6030838266479	21.3865177626547	23.413142435503	21.4998372853748	8.77595514301974	7.2372153777323	18.7861001242002	26.4607416178655	30.7924426969559	47.2618976401534	19.629942163519	33.4897655463521	35.4648099616647	31.4743637511456	48.3129892355122	24.0943929800726	36.6175379457746	31.3007748833955	27.6465932150046	30.7825586188196	12.6991871952277	31.0700096935009	29.316990604817	38.3985289020586	53.9717411421103	22.8046256764121	17.9236079600463	10.1088829128371	26.5921171297218	24.3315411920867	15.3728391467263	54.080165302954	19.8421312554791	53.8269416734995	24.3179745275264	64.61272924637	35.7607231812266	15.4586281580546	25.3460542846698	30.2818556426107	36.1030234412588
hsa-mir-1301	24.9786938653245	43.9768842763677	12.9978838892248	31.5992869535917	29.4376411795877	37.0607874807097	47.1914807748268	26.0832285453146	31.844747506619	37.2945877316934	17.3078928403521	6.83434498575805	23.2776099381606	17.5572152433008	28.2324634889958	20.9385809063569	11.4298998825987	54.1447307555199	28.0563755282616	14.3892528091721	21.0722762418535	51.9473439802167	30.5304016874454	9.49993248855544	137.101183528645	59.4558126314142	28.9017063452412	15.3982161468221	5.85642065027661	23.4548038553025	10.7425988376756	22.3569822921375	26.9735704791429	38.3399319988078	8.96088602186557	21.2235447746273	9.40512882701031	30.6261793712791	14.2945541760335	56.1213265670778	7.72855075972189	52.6426427494978	24.3159146449832	45.0399611297526	23.351458010135	49.6131697810014	30.4246540568069	37.735986273215	26.0878470591445
hsa-mir-6808	0	4.68391552510673	0.847755694011931	0.0645018136125739	0.0781520665819453	3.92221273413722	1.38699536001999	1.80183553591284	5.03101693155977	0.0447913356711921	1.02026792960852	0	0	0.00478700204441374	1.56331363381467	0.0516650054196771	0.794995047779658	0.835059160136777	0	2.31871192539771	2.56486955221052	1.70139939519587	5.09034914512878	0.0985822385546832	1.28722535502815	1.30488159819794	3.64782794178496	1.02956466898481	0	1.50594662780837	0	1.26226190621031	0	0.0053733122582732	0.995224723407046	0.00157437793649162	1.35372498779055	2.12048336518382	1.59582740722316	0.00305884970442527	1.72865565157687	2.36784456960981	1.73933191133832	0.550799337239014	0.148343562973255	2.07807071979414	0	0.209947550241694	1.46325396296738
hsa-mir-612	0.766639689906652	0.203408902683231	0.843369938848033	1.55209622160967	3.13652309062069	3.07975348510565	0.637189666564391	1.79491365828233	2.61848122399226	0.0494108547431095	0.00290199149672676	0.973391604383835	0	1.03783320848425	2.36933472924244	1.43487643948707	4.32495044584261	0	0	10.41265530784	0.812797989955119	0	0	0.110122460762849	2.50477630954705	5.61908641894538	3.67983147617276	0.004228256902574	1.95434545569665	0	0	1.27259655881926	0	1.04250136513891	0	1.01238766388797	0.0487582734771002	0.628609108980406	2.74807156065857	4.07302041132272	0.836978130960748	3.53281706063611	2.62333423080136	0.537160044335437	0.176968492390634	0.14328023222479	20.2195306870272	3.29534571105566	0.0648501743250658
hsa-mir-616	2.36016607746767	8.85117624247988	0.828030577568484	9.00870151790531	0.142924010213862	2.19141203943253	10.5906312074352	3.5724285020012	4.05993619637657	5.39242744261525	8.14316352983626	7.81864852703273	4.78049233894215	4.13711615164011	2.28730211773494	12.4108512269109	2.96090255430097	14.657832637243	14.056877795147	4.51098492558745	14.4172700624853	5.93166457514949	16.0958919892108	5.67483749878825	5.10617691030887	11.3911776548127	6.31295974751641	24.5929107519693	3.90376625758206	7.56497476207473	6.8385470795544	9.89499635140184	11.5695868039342	2.0839122116428	5.97422464855376	7.07475276914623	13.1734060039894	9.77618798510371	3.07090630586567	8.16489880514925	2.55048782182752	3.64668804219352	0.827977988847262	12.5090120701295	24.6086419451331	12.9514170467996	16.742253767748	4.5104790049573	17.2297698701202
hsa-mir-615	6.44423374968469	3.40343274574001	0	23.3161999709245	1.81745815381385	4.49181605946864	2.01965970981567	1.76910611319662	25.9551293644842	1.4332255170549	8.14127171486399	0	0.74282804563677	4.13571108588502	2.29135306897095	0.0872378668429912	0	8.60248575404229	0	0	0.795720954845857	24.921731773459	13.1435540271475	0.179478211130053	6.33237899010939	3.24603549320332	3.82294547865553	0.00607087807919005	0	29.3209740853602	13.6947316396202	14.7180190989106	18.3432721858571	5.18646295108476	0	0.00246043687357078	0.0737732093937788	0.602050921375849	0.390927020420399	12.2377500489724	0	11.9019717000992	2.57066849660057	34.7876180713314	29.5123702542955	19.1837199758088	13.0508203996857	8.07271357731345	8.74891179565057
hsa-mir-517c	0	0.200738164652918	3.52113301838051	2.92043774377746	0.08595829941279	3.08293920725332	0	0	1.36536101717775	3.86695184501123	1.02087445502874	3.91948694925157	0	3.08947626865777	0	0.0565110594765278	1.26475537585517	0	1.86905961540667	1.49942252093875	0	0	10.320266520538	0.108884907665204	0.0394881094125651	0	0.0384121116929509	1.03045571734144	1.95451373160505	4.70304212920993	1.95428252087976	0.0361572888613597	0	3.10048754002215	0	0.00170350123291596	3.85518989792539	0	6.40214891394801	0.00331080532284522	3.50132726812027	1.22588054171616	0	0.510208893372574	0.297988963139777	0.232325543588525	0.640962847351018	0.470035025161419	8.58078910270195
hsa-mir-517b	1.55032070658203	0.404615268232241	13.945194860095	9.03598089549867	9.78594606724256	0	4.13961748198186	0	5.37552858085283	44.4395052846625	4.0761448550212	31.3143621755804	1.54372248231508	2.07487916292267	0	0.0917582269316344	8.91452462838507	0	41.3131986388072	1.44386524049358	5.02905546054862	0	11.8139217987524	0.190721883383833	0.06259876422375	3.90414642073682	0.0608014835460087	2.06043126462918	33.2706036571262	7.55367210804997	11.7305408074429	0.0570524591528465	0	2.08415862616023	0	2.02445388623695	33.942806534381	2.69063447204509	15.1420939903746	8.16592989862627	12.1183840242816	4.83935429085184	5.18564287862446	2.37403161412576	15.5360887300581	0.288996368598795	11.5437823135038	29.3538493516106	122.538214990762
hsa-mir-517a	1.55032070658203	0.404615268232241	13.945194860095	9.03598089549867	9.78594606724256	0	4.13961748198186	0	5.37552858085283	44.4395052846625	4.0761448550212	31.3143621755804	1.54372248231508	2.07487916292267	0	0.0917582269316344	8.91452462838507	0	41.3131986388072	1.44386524049358	5.02905546054862	0	11.8139217987524	0.190721883383833	0.06259876422375	3.90414642073682	0.0608014835460087	2.06043126462918	33.2706036571262	7.55367210804997	11.7305408074429	0.0570524591528465	0	2.08415862616023	0	2.02445388623695	33.942806534381	2.69063447204509	15.1420939903746	8.16592989862627	12.1183840242816	4.83935429085184	5.18564287862446	2.37419691727069	15.5728263946582	0.291010017300183	11.5393233034408	29.4988491526392	122.673463370275
hsa-mir-1270	3.21867323901708	3.09627586274334	3.47571541577741	1.61159508272902	0.11211672467269	1.45444610914867	3.51578913788966	0.873008099499107	7.75313462006915	5.25272006672359	3.05467552623458	2.93057393660103	1.56328650662225	3.09879323839567	3.93614195746727	1.47835166998975	3.57856140194386	3.43215754624118	5.63227576986507	2.24488063150913	0.801750652154735	0	0.469393018089006	5.33508342450403	1.32587440248432	1.24759383445072	1.31648444076901	7.16813373819055	3.91067482660593	3.01542767967749	3.91022131849732	1.29690171878757	5.79299460516259	1.04564299009625	0.994719663394429	5.05045530296867	2.69178458378231	4.93756264173026	1.49348793403573	2.04479920622143	6.09971801594123	1.24625884023632	1.71048748761466	7.68019861094723	2.78722805490802	0.202192166426643	2.86169311525615	3.90030943155154	9.78283863280211
hsa-mir-1271	12.8983790888795	3.55536149474779	6.0479555667333	23.8382970748284	16.2691172009452	4.45934497290763	16.2020221791895	4.46795695147287	23.7319778499343	5.42765129563252	6.11197567419072	11.7274374373823	3.95590186973213	7.23398653376365	9.37945950112148	18.0094453618643	14.2960260118179	8.55638834967968	14.9694128373302	20.6183890340449	15.2032746437968	12.7533511939562	8.13538241917158	9.36861925440241	27.628222791428	15.3400461924678	7.59385075871319	18.4640026700779	18.5749318713527	16.7032416024283	7.81301368211105	18.5462382152602	7.69947361357611	9.33316838183369	8.96150569556056	9.09684869195747	9.35350909373776	14.6332874793971	8.99782462846689	16.3268086483524	3.41098330990469	8.42786277997515	7.79247135734608	20.6932582604115	17.8236304163824	21.4252123503618	12.2930291887626	8.1853035627814	3.03491797021712
hsa-mir-1276	1.62685254248441	0.150475602920981	0.853949141103347	0.0559159465626279	0.0674871863456866	0.721383756784697	0	2.73860634227971	0.038393320492838	0.0390522758284127	2.03260600430073	0.975371348859389	0	0.00422459932161812	1.58220107888051	0.0449544857554564	0.332054462832292	3.52526586236678	0	0	0	3.49783438991225	0.513770234833105	0.0846489367522245	7.10715142004927	0.612028449035818	0.0308131540801508	0.00341730130759677	0.975297160375469	1.52670774897297	2.94196468858512	0.0290350460581252	0.960001408599583	1.03918916572006	3.98651227284759	0.00139080782720336	1.33403007778496	0	0	1.02226035565605	0.847932899430503	1.20702571320067	0.853903289956573	3.27470325268333	0.156727594791729	3.81382777234112	0	0.22305278170535	0.0586997214977846
hsa-mir-1277	0.754480558174488	0.273616324812542	1.71207330698092	3.03301721252751	3.27823439294152	2.232596371633	0.620972055176124	7.26183227654931	0.0601032837086404	6.50499327992138	1.02234911183562	1.95094078246575	0.750844142200729	8.23281570236302	0.726346062299896	2.81118090210619	1.66980742913707	3.43578547533087	5.63511858951419	0	2.51518040010749	0.810908496903032	5.42371185858274	0.140960513161939	3.77620516625003	5.43844724421156	3.75416448125706	1.03262565452027	0.971595491880198	2.23879234709703	2.93048333536071	1.29504420284823	1.92042936363037	1.04541050615409	1.99090345789671	3.03211141505617	6.48421513196437	4.21831735903917	1.49841233048292	6.11457046882104	6.10639040375984	0.0374367614794415	1.7119840370232	6.21503800080647	9.99065611976713	14.5467308598098	25.8173182339002	26.0668033878856	26.7277553593467
hsa-mir-515-1	0	0.0751229583989476	0	1.38912483630198	0.0362100883018243	0.764674318505037	0	0	0.0212064868993231	4.74244291299195	1.01579406350594	0	1.68979415805433	0.00242144619144125	0	0.0246638392458826	0	0	0.941322214280247	0	0	0	0	0.044690947483745	0.0176109712136416	0	0.0171550367058513	0.0019605159877811	0	0	0.979625092004834	0.0161955403987355	0.967123991527112	0.00271593765574529	0	0.000799754488797183	2.43144790223858	0.701052491315812	1.1704682519567	0.00155079827789345	0	0.0136582102593367	1.79841758639613	0	0.152123701627796	0.124116236411	1.43759357419577	0.215837681987213	4.07342749795632
hsa-mir-515-2	0	0.0953425391154287	0	0.0376389404451669	1.5136908244651	0	0	0	0.0261735971892457	2.47531041961665	0.00164496011184329	0	1.66731298248851	0.00295649306852858	0	2.54880728999413	0.918453380972616	0	3.81953914064332	1.58814440066655	0	0.851373786392092	0.555643132170459	0.0558660486262406	0.0216919039219883	0	0.0211248567991074	0.00239306463027267	1.96392880536786	0	0	0.0199324602392412	0	0.00331663104246555	0	0.000975535245249903	1.28640946545426	0	1.78056088265711	0.00189249327574748	0	2.29442034904227	0.870436664158802	0	0.139757926117095	0.114463635589651	0	0.196681759336241	2.75361394402615
hsa-mir-130a	300.905550381798	336.732659369565	166.859306105532	363.819836062673	297.134278741165	253.260001174523	355.172346199886	239.358264408567	324.933129704026	309.165842207219	245.300718625127	225.790390385878	298.240778117123	358.199593029968	169.471989258937	272.535507595991	216.036728871917	396.685923048614	317.114689110454	166.610963600161	363.030052392489	142.883920534511	170.3070977211	228.728491196052	219.862361058926	156.458936178009	77.9370305680071	317.049878765004	344.04490118535	201.577303652594	297.092931313132	337.124188697293	156.077316782654	208.300935149035	268.869160049946	333.477512205318	289.470139608682	208.188045488732	153.293526840356	215.339184833617	243.62787255927	265.977668903316	366.815737088001	469.939737840793	331.504977399574	375.633941000807	304.030725606709	292.227527600823	151.686903031098
hsa-mir-508	14.4522211858305	18.4251131998032	420.043166485127	6.18063360719056	6.74015244814424	18.81396267855	65.3188555628589	623.907947547347	21.3385707877937	70.7166491776567	7.13084083921095	14.6539218567302	116.546995523656	41.3024541748068	201.77331968508	20.9959165283478	8.74106422679784	8.53738022011076	131.895307942293	10.5716558233584	80.1640037078849	15.2603194040599	475.579994754123	162.131695377442	5.13889489394956	717.268276808007	15.1580361921808	278.041326238834	22.471924355819	46.157017059179	4.87903010632521	9.99852876876034	54.9082124228411	5.19328215260872	25.8896254424147	203.115031214607	4.08774957592104	11.7334467895784	40.4672179739622	30.6237709414941	643.207529914559	116.226321699312	206.043330355152	350.799556607909	79.3784657836731	17.6760190861622	9.34077594582708	0.739847986776034	14.588567425286
hsa-mir-506	0	0.251779617055415	12.4170441870335	0.0842507199730966	0.103011744218303	0.692873223560416	0	10.0369826611895	1.39052302640554	0.0577391350658376	0.00332996469145752	0	3.2266980314625	1.03974308235927	3.96363868482918	2.78915675310931	0	0	2.80547217326209	0	2.52413537087767	1.67616139542269	19.6950201334469	0.131708514886506	0.0464233429663712	11.931944513216	0.045138127172478	2.0552793275851	0	0	0	0.0424485547815117	1.92192645615556	0.00674495177289347	2.9874989249391	2.02240823425425	0.056962141863669	0	0	0.00383366509564498	6.12733127637738	4.73172790948585	2.60192598408296	8.55067819692179	0.211732115463438	0.169584573910633	0	0.312986928266414	0.0747922399937027
hsa-mir-504	4.01334941153132	0.331118320077527	0.830292201087715	5.97347505666874	4.9136175887551	3.74899929198476	1.31942370736044	0.870182660179671	1.4166772097216	14.2991945398164	1.02305019664118	3.90726109392453	4.81790161242676	1.04170344041476	1.50843676217213	10.8707743458387	11.1143607205209	0.816406364224355	4.67441211903675	5.33337872514834	6.78172420621866	0	2.8539437796382	8.88501277687009	6.28555179145703	7.41319730073368	0.0539894296239782	7.17663419875862	6.84593269400585	8.42798336043571	0.970602398508614	0.0507092877636719	0.952752504111165	1.04686876824846	2.98663609024599	0.00231106573514461	0.0685058241883634	1.30366713508868	8.18128781996299	3.06545477974779	3.43474250007889	5.97311445792347	14.9321915722389	2.50387670874215	0.197430455590141	0.158834760618831	0.658023715071227	0.288911962131781	0.0707936365330892
hsa-mir-502	92.7586421919436	150.160489090095	114.74556604813	76.7666700457691	42.6415307549828	90.7080938016944	122.395454615609	33.2622132715026	79.6262000484212	119.907674371346	44.7901931653052	76.2384123678741	85.1897136053009	124.902833065194	50.9546019883381	100.118437457214	101.801611047458	60.9247902284489	130.971163736846	165.240241784727	96.2315628934359	79.9494667706176	78.678752259149	86.7387722967301	109.902975348656	50.5347295836474	69.1081672156809	82.0877291663586	99.6935017851754	87.1431636261736	90.8851703530907	75.6483804365052	87.6748254683522	99.4851216877683	87.6310994166206	89.9389920453545	127.425136582915	110.050020415873	91.3726015265316	65.3195207581545	117.511916590236	61.1460340870659	75.5978705704912	80.0705915896777	76.5815473627274	58.4985439126419	52.9157922390954	100.756560473676	69.3348547075681
hsa-mir-503	34.6920279567101	9.50769059296913	1.69572926262914	9.19170032453123	32.6650407211393	15.8095320990375	21.7414302554205	100.932672690784	70.0543212844887	8.11001727834244	33.5886928146572	2.92469965259372	12.8011948235777	29.9385147046266	7.77354471452893	2.912301637579	12.7769330196011	142.86997713844	8.39670602350789	6.76552919091236	9.23335757796812	31.471633883747	248.926265367001	0.220209313791239	19.0124667293515	8.54500677601233	10.1296414419843	4.1132896587999	30.2978307359079	24.2163296427497	26.3836686627475	29.7649093115765	103.149246502832	39.3753065178873	5.97340584571744	5.05639887027457	2.76580893744592	19.4305137029198	1.45172491675848	16.3343596626959	5.13602210725745	22.7989277597901	9.51687544656617	170.658590084846	51.1453459645754	56.1951718333952	48.5859243339093	38.0060246024645	86.4920415697718
hsa-mir-501	144.379796194928	183.191308203873	139.928517069382	139.907219947964	34.5113979824167	130.004597561214	244.800095950864	121.466330494873	75.6994221258686	315.660699867593	106.876957658112	60.5951683412315	403.726849406247	333.40939576934	127.106694773183	158.530166447825	79.3214377222709	278.227161229925	269.427051688406	133.909291354594	86.0654812689286	155.675388239418	271.030111213851	154.933901157297	219.782360483895	205.874032249714	52.8228855939241	200.078669646909	77.2073730682364	135.644034032701	140.725397092357	57.0974543543995	279.428656879632	119.180454695253	67.7139284914087	189.981151885229	75.7844112607411	153.194995839993	80.0468644847899	92.8753519388582	64.7546318842543	46.7927518283624	234.70706766924	133.828763937641	378.862117779681	123.287607565805	224.259790314289	227.996771228592	396.630376653557
hsa-mir-6842	23.4134689496232	26.2545996834248	12.1409977764951	22.5216704511115	56.350365582857	26.5100283483855	10.473669231877	21.6014131769866	17.270064121427	5.44027637491067	12.2178538587981	11.724476769293	7.98013213582724	12.3942050451015	18.0376233290304	5.68916703492371	12.839272571183	19.744936828574	4.65526414405355	15.9533125748725	16.8692422872328	27.2566698697783	23.5463766238606	14.874385303178	6.40093818396617	25.3670023703374	11.3597726089147	5.13899720549636	6.83461679494208	18.940528814023	7.81139247752707	9.97849579823475	16.375508621746	31.0762394617511	19.9162137746556	4.04576453584007	27.8074228553141	30.7462397525981	9.49494280634582	29.5898622498753	7.73461493820503	20.3660043369552	26.0993278650644	14.3425822832254	10.5451208623429	11.0420310629514	22.532062899387	8.21933288022051	11.6363206610043
hsa-mir-5579	4.8133139207476	0.364880051368259	5.20072920002945	11.8044386627194	34.1518391595028	4.49699679448703	2.02173131936345	3.57756571365259	5.33889648461631	1.43185876437217	16.2692892098348	6.84256595390935	3.98109449432123	2.07391952675488	8.67049663047403	4.24033631197657	0	3.40171263948869	0.915529171366633	0	0.796009709718193	4.22696448088361	4.03372294003478	0.176602117841676	16.1903755966048	21.1291701930221	7.51634540720006	0.00600351397659615	7.82133662408658	3.73890269519321	2.926058812164	7.42262535460859	5.7784742356699	2.08307288929176	4.97852719975293	3.03424166958178	0.0728104482068135	1.29754740209121	0	2.04706706514945	5.16835970931798	0.0446773442895201	19.2822095060193	6.91607039291433	11.9036162772797	2.44437634052641	2.10040480364615	7.25385498599483	0.0948440178446481
hsa-mir-5571	0.773792705304865	0.17510514754469	0	0.0633842059797066	0.0767590248849069	16.245667954941	0	0	5.02196376155509	2.59623509756084	2.03419466143616	0	0	2.06169998055327	1.56562071394301	0.0507943933259295	0	0	0	0	3.4491274935401	0	0	1.83013794614984	0.035631641302342	1.30803960454545	0.0346693289883414	0.0038129920491321	0	6.39246267591023	0	1.2605239749782	0	4.1220029876363	0	0.00155087809162846	0.043473380909221	0.638523430452406	0.432806820502694	3.05459935618527	0	1.21695711955484	0	1.8823119505594	0.162464433627062	0.132129703606359	2.19969602634269	0.232107873919359	0.060471224874573
hsa-mir-4777	2.45864048352141	2.63734301861546	0.84857287776407	0.0632928485489479	4.46442146641108	2.30789189479262	0.647084750364386	0.884667688246296	1.34955568910548	0.043987286749564	1.02014345323184	0	1.60593750174059	1.03637188955186	2.3939824420361	0.0507231880842774	0.798925410808051	1.71925610363393	1.87401868272111	0.718394678129161	1.68976674489464	2.58661208530225	2.43493212975668	0.0966037149860502	1.28513589576326	0.6007359733344	1.27712502308954	0.00380822777005219	1.95629939680718	0.714639289459843	0.974164628518976	1.26038088539576	0	5.1473456926334	1.99193809721158	0.00154895197435678	1.35105667783034	1.3752960612508	0	0.00300925599481738	0	0.0273239299206803	2.63935802463861	5.97913579961346	0.177390929848428	2.17018371108917	2.1819956780733	0.256011111408622	4.14641029747317
hsa-mir-4775	0	0.161868794441345	1.74645905401296	1.50938403137672	1.62530703771438	2.32205948989264	0.652384441090459	0.886813746001972	0.0407007743040089	0.0414031580685952	0.00247523182416598	0.974882655016445	2.46212909938275	5.12756606871606	0.751569803961307	0.0476999689445474	0.812352088030708	0	0.927481345982672	0	0	0.829725322859552	1.79818848062423	0.0903037737785775	2.46551087839889	0	1.27045856085156	2.04864744879417	0.974807020724859	0.719220828749193	0.974678965285545	5.89456714758665	2.9041226119576	2.06759680816195	0	0.00146659350921996	0.0408662098500256	0.644024504024004	0	1.02271691690939	0.845198409986569	1.21179652416091	2.64758323451463	1.2282163298074	2.32767864929742	2.05358007022398	3.80878603026103	3.01189714865423	4.03900556240359
hsa-mir-4772	35.4679370565262	47.2801148993503	48.679589920708	9.19896742563345	86.1689995176695	29.4355916640953	41.4703667127584	13.4643309997202	50.3860755974491	18.7585916615296	51.9085371015025	30.2968052276482	90.9656173691874	60.8988050890028	17.9839571994325	8.47987274554945	82.8988974681077	7.67680389965378	33.665107041512	9.04782430273452	32.8972798952166	43.3812962909931	19.2659805866218	69.7907676121113	26.5927477913243	47.9675208323058	21.4180403530987	26.6835936598029	32.2499630423308	51.5574657938958	64.5059678658742	43.3935843319285	49.1394958701973	142.953568147864	54.770134015214	14.1511016339872	18.6897093085764	43.8648555070453	10.527080755221	42.8641429633271	22.4258896083186	21.6207401928238	55.643200143074	18.0178473041707	58.6935736439348	56.2014358560984	46.4024690694963	78.1678297324771	76.4397672168947
hsa-mir-5684	4.08573657450146	0.238358948509404	0.838355008990661	0.0808385271628961	1.7201730377807	1.47002504773108	2.82427938309162	0.876611745594444	2.65342345308535	0.0555270150591164	1.02173018391367	0.972430911375818	0.75614862690837	1.03927581834804	2.34493404067155	0.0642928969821855	1.7081496957306	0	0.920694639105503	0	1.66557715479503	5.1771388242303	3.60200051127706	3.56899879207837	1.31254125230568	3.37741712162495	3.71983591622799	1.03171421681312	3.91477465812274	0	0.972207777294801	6.04393533846625	2.89211064290383	6.19284730728177	4.98089905791379	0.00190503931770714	1.38629327664897	0.619196603909395	2.10048822114796	4.07686971241466	0.831791240389079	0.0341427864471813	7.96457587677312	0.529682443651198	2.56982381668679	0.158569234938147	0.658123958970492	3.45269881416581	4.19825667678845
hsa-mir-550a-2	8.05908314411052	0.396160342296756	7.81557588198866	11.9246479800984	12.8874707221864	12.1542936972729	6.285735761879	4.47565948234759	7.97407514040239	2.76358788293317	5.09289970237564	4.88238579559361	0.742125110215839	5.16803795017529	5.45275463990771	1.51193586468111	7.08957365062353	10.3176009091278	0.915060777837783	6.82173893050586	3.33260499918932	12.8030017438518	10.0256068941579	7.44405671838069	17.522028176493	6.61897905141972	19.882457684466	4.11079650362792	6.83915335132638	2.19736408906547	4.88143498212298	11.1182368011841	7.70565415104568	7.25734439334606	3.98217045129146	7.07485373762179	2.75261807898357	9.06089693110759	2.52740054814465	8.16513545191894	3.41775834064887	24.9170673323239	8.69156579422065	15.7021190506499	12.7356496708508	6.74129165580025	24.8523858023766	14.719160581208	5.88800145895097
hsa-mir-550a-3	0.749474221358008	8.19198080963141	4.34011793776834	10.2059466015614	4.8951179074551	4.53024870359554	2.03609731999992	0	4.00574608831722	1.4223870931774	4.07266763267127	1.94928926916351	4.82440237359245	0.00695273206127656	3.90495318983346	0.0794374530438475	3.97426828198844	0.816927775207006	4.67642411898323	5.34240624308734	8.51105564510197	6.84116493533277	2.2538120634104	8.83785833352363	7.49987626102084	2.59535857955396	3.79285608138373	4.10605914426289	0.970850739969914	2.21704278118685	6.84625539273263	8.5718151233279	2.88383901949478	3.1147806333986	5.97542357180533	1.01357485624193	2.71915935507793	3.44174547069469	0	5.10206755315837	4.31328834541177	4.79255506327988	5.22139768848698	5.60669297796343	7.53004690614655	8.45154007015879	9.51051237094231	10.3910558706674	1.57262944531898
hsa-mir-550a-1	3.98089192014417	3.4821396021516	2.56671888025196	16.3150606090811	9.78312815304636	9.06850054744301	9.8543328636303	6.28205628696101	9.28688254112678	4.08596035183281	6.1102291373218	2.9255428432491	2.349222931079	2.07486354042838	11.0095780596814	5.63997252929459	8.45534054765929	2.53126241698199	4.66133215035723	7.58593221049576	8.4334524130466	13.6530543329097	11.8165188538688	12.7356227187759	17.5448054637649	6.60981209268062	10.0352974247988	4.11115091613241	2.92531943084204	9.86106369072103	5.85931879888541	17.229128715984	3.8439187851744	7.25842879808935	1.99028459973681	11.1148215677345	6.68847304250684	12.598953195595	1.98538845339682	6.1269690615614	1.68379228050334	30.841993718199	6.93544326130085	8.06256472928006	17.4992663379164	17.034658141583	25.5845148699005	18.0538172896968	7.31254478213643
hsa-mir-3200	2.35631776281759	6.3391884089047	5.18044661986053	1.66433683773616	3.45804209406107	6.75308872830975	6.26085567464785	39.7695139809277	5.3893664048725	9.36173290601093	3.05919542096811	0	3.15285068576929	4.13870004375866	5.43810344143808	24.7326997049996	7.49054066171388	28.474217130964	15.917863816964	12.957004313003	9.27016908710889	0.803395498563211	6.96750876614609	7.52514498268006	35.001745390082	5.24033889559355	3.84370117361591	5.13723833364755	4.8807410400229	3.71520402545752	5.85814376381057	6.25220172720884	53.0891965506332	7.26094748592949	4.97792230730154	12.126110068482	8.01894665573519	3.38624826426807	6.30804672397721	10.2067170150279	0.82080022914588	14.34659868163	7.8006548145774	11.2961936961779	10.1778525461799	2.5059420691562	8.69124811602279	14.3024137839146	17.1191112748939
hsa-mir-4797	1.57419737894538	0.265049402849592	0	4.42117203405194	6.23153998667323	1.45971193823068	2.79793539416081	1.78171819647607	1.39591742274594	0.0598567760450583	3.05383175556115	1.95129265721047	0	1.04016258735928	4.76427584749778	0.0694139280491728	0.288991830566166	3.44012627759952	0	4.62216622110459	0.803504132563196	3.40850681819378	0.47242932541185	6.88867169090095	3.76811054527111	5.45661201033818	6.15623212706286	0.00501002483895907	2.93139556533116	2.24346693942637	0.971617044600088	4.89507826530928	0	1.0451287638878	3.98376443677032	2.02269086574025	5.20908760935178	2.76925748775925	1.5044230748565	0.00395625277475964	3.46202024080373	12.8335551894511	0.835291856076509	0	4.7316558153087	4.14034782843354	1.39365659295091	0.322253370718283	0.0762766999215392
hsa-mir-4791	3.20345200146753	0.308542599511151	5.22976003920482	0.0976829522109546	7.88829573643498	0.684834415742956	0.616038002748592	4.50160201350504	3.99223392315606	0.0663470014732443	2.03968151807106	12.7332143127551	0	4.12988273100264	1.51306377704195	1.48940135957322	6.40273643461655	0	0	1.45838635506734	4.21938619975682	0.807762265724258	1.05576163001834	7.10094614743747	1.33259787495036	3.29357326111238	2.55757421509674	4.10488175870253	2.92882702958543	6.11858537401853	5.86795416445453	7.34724826999582	0	4.14592509934072	6.9720800524445	0.00222241565758607	5.27607910454563	7.79957914696225	2.03091523256311	7.13657681053015	8.71853635411613	7.11977347158127	0	0.529205828237986	2.57560855954759	2.23185403085858	2.16029897282315	3.46387383394525	1.51256788275205
hsa-mir-3684	0	0.19700662911955	0.844440176266125	0.069696923089612	0.0846466500006251	0.705408900288148	0	0	2.61143293135279	0.0482313796950918	2.03542609761334	0.97359457237532	1.59419267964249	4.11319914495552	2.3744496958418	1.43039340349949	1.77046916291468	0.831508106261884	0.923903095947327	1.50151851535974	1.68009952685478	0	2.39338041998977	1.87035583113872	2.49922624175584	3.44860522276995	0.0378834467514826	1.03031245120863	4.90280267502333	1.494824331731	0.97338064731258	4.80180526964831	0.957151184872244	1.04215945282293	0.995107080147077	2.02096294548425	0.0475960750200759	2.84810015956721	0.423262491565191	0.00326904321395727	3.50409353281268	3.52672694897538	1.73267499209267	0.5352588652728	2.50648674551722	2.18314048564049	1.41451621025457	3.33250317550921	0.0662492153912478
hsa-mir-135b	129.870984775655	168.216249718186	59.0675003440788	270.345837728072	76.8916041800525	130.03090715331	124.451219566089	378.975309002909	221.374607187989	537.675423608349	54.9688357716872	41.0456415196623	20.8303773603201	146.584166818868	72.9323671729204	12.6498709175474	7.4049148928976	78.0939066896499	26.1689315945032	2.96980315081753	124.08627931519	119.09033562206	111.004244131994	81.3209516909515	54.4069615901387	127.214135298345	238.446558377766	108.765399238026	137.812146025599	77.2530763248863	217.94152292022	121.491856451963	152.234521102842	105.707168817066	35.8477840065329	128.339235837066	87.7067812996363	200.66356666817	61.8698550922155	113.28341288949	70.809562018368	100.668753357056	134.719663235948	218.359633671269	145.595919062044	312.7172276784	172.678102622777	94.3446611466171	235.258185097263
hsa-mir-548au	0.779886410912512	2.54273272284413	0.852855493132132	0.0573430502134516	1.61526033152467	0.719523810938481	1.40687230021507	1.80971391122743	0.0393342462292797	0.0400108572650059	1.01949704572174	0	0	3.08207545408935	1.57887175896458	1.39707932607037	0.329251400799047	0	0	0	6.14124854532063	0	1.80963389212255	0.0869460386521488	5.96037687861556	0.609705634451861	0.0315545657138595	0.00349389835531388	0.975094457591465	2.33565084873874	0.974967837072368	1.25072904144799	1.93172019270422	0.00484781376638677	0	1.01153745942371	1.33742320772714	1.39226166382391	0	0.00276135883542361	0.846799714622691	2.34996038480002	0	0	7.96132783692442	5.50982130088625	0	5.487918191544	0.0598758204111225
hsa-mir-3680-1	0.774357267530931	0.173113883277823	0.848914329707839	2.86806298591159	0.076025507571028	0	0	0	1.34845300111536	0.0436559640314682	6.08486744947532	0.974436241136808	0	1.03627709426762	2.39558296345434	0.0503352539533634	1.30324069589442	0.836300900159552	1.874369082698	0.718958847244981	1.69056012152706	1.70399461793038	0.501944522036918	1.82631634087653	0.0353205772874609	0.601443630579298	1.27628470537029	0.00378224555585804	0	0	0	4.76214980476809	0.958500213826982	3.09569002398069	0	0.00153844729347297	0.0430868779166222	4.41385196190077	0	3.05439130835542	0	0.0271260542557995	8.07061816643898	0.541866284508132	0.166138964066755	2.13549351321575	2.19514097114104	0.237945863235792	1.48236380313108
hsa-mir-92a-1	23020.5313930679	40583.3910595513	20602.4530678634	51758.600729232	28512.6985420938	41514.5075249271	21287.2269034752	18404.5407016542	15609.5210924769	19081.9793014982	23915.0953149336	21444.5424431988	26184.2583355686	33183.8750442075	16191.1535694531	15637.5169943573	13833.5086094395	30315.0901616594	21073.4929162304	14127.3831968143	18239.9599902948	39972.6578453073	14780.7412101265	19977.3248785552	36298.0067600291	26847.5856890103	39091.6288678542	22915.8891564479	20633.7765661617	13071.3950873247	27940.4439784516	20038.8780548616	30773.2361729311	15374.4100535583	20143.3001714988	37768.9284115315	15377.3625928448	13817.1102174879	13100.9225085214	37645.9819357849	17157.8581573928	18798.3384519289	43821.0983988331	12926.6453219458	11779.8968645002	12342.1044512143	23808.6674180198	17906.600891741	27090.6210854984
hsa-mir-92a-2	21750.7554034176	38056.8639180088	19478.5400133981	49369.276392983	27613.1429392488	38474.3372425923	18803.353471093	17344.4698793397	14824.3395189212	16895.1412153767	22679.441318667	19851.2787636222	23593.3204621219	30599.0302788569	15068.050205295	14558.5954254711	12786.3481098195	28711.2912048445	19014.5972761897	13316.8608343419	17054.6896769463	38084.8401378132	14159.047491267	19014.9638284139	34475.0153665258	25170.1940269793	36247.7086696676	19994.7147231686	19448.1968144881	12352.0669669454	26722.753006779	18853.9250619034	28670.8785207769	14476.9827250271	18648.5851729134	32523.2162856457	14605.9082526804	12971.6002885528	12598.4361452668	36659.1109551213	15892.9829008118	18436.5299182814	41708.9707027916	11823.4455242689	11178.5666147555	11196.1977962314	22237.4349853666	16691.4364523893	25843.6790080667
hsa-mir-26b	1830.40161092581	1365.79572182149	3074.46273718666	2210.4631201371	1784.54355515952	1378.24747432938	1611.05835029185	1921.24417913897	2222.96502855736	6862.75474327455	1480.95764036928	3798.42167972916	2844.9515791421	3266.15328467732	1425.20265471287	4678.44320380053	3068.23586379056	1473.25766942278	4984.96467998834	2578.42598920257	3881.70000900188	1437.72871447993	1815.63038397731	3613.35941625317	1575.44670283232	1819.20511047229	1850.80615430132	3361.35111436053	3120.82133289747	3074.38763847565	1869.53204505173	1514.72414262637	1726.58328814762	1659.10999927352	3020.30006444118	4939.51513469567	5194.2143463008	2925.14601127456	2911.20691239408	1445.10237489127	4673.34299221046	1285.54826912323	3084.75177893985	2285.1775524565	1233.72606874413	2466.78570313298	4489.5143425973	2527.90127283099	3113.02349267201
hsa-mir-7850	1.66537212980344	0.102545781757358	0.867899654637995	0.0401579185927299	0.0481301715636879	0	0	0	0.0278765132343831	0.0283431019597676	4.04964261507515	0	1.66013136601073	0.00313726982202911	0	1.34415602642686	2.62665615485748	0	0	0	0	1.74555507622658	0	0.0597647060541651	0.0230871566439861	0	0.0224816447817054	0.0025391570139226	0	1.57365132360708	2.94910781448977	0.0212087051534591	0	1.03501564578881	0	0.00103485034256534	0.02798645261927	1.45313731588696	1.10836073641006	0.00200786266431247	0	0.0178512543407604	2.69534765897503	0.545586830705803	0.158339377250388	0.128939389427949	0.671528320850913	3.14864011180043	0.0591997311046413
hsa-mir-7854	0	7.57955935131524	2.59790604994109	3.01891022750145	4.74852095135611	2.23840145338613	6.50188258692496	4.52164985783062	5.20060111656853	1.40256517239369	1.02218120858475	0.971883619759992	0.752264023991055	2.0692057333421	2.33079063347986	0.0690514619894853	0.74062577981669	6.96151169394147	0	0	0.803732729492285	0.812061035440859	2.92796942094719	1.97251922301577	2.5488042708617	0	1.31149189037859	2.05588779986292	2.93152690027807	1.46473628934692	1.95098160282141	2.50058316040196	15.5016257736736	3.10902338519959	0	0.00202487265630791	0.0587461497581396	1.32433423788433	0	2.04410692339052	1.70267346395119	4.74288963941044	7.93252722479012	5.07525289896334	4.90930630111743	0.192621516253191	3.62421777917453	0.36717063019831	1.54514754612664
hsa-mir-9-1	853.443454831277	142.500249880349	325.913882515116	306.926960624195	1913.47482176674	1367.66840218842	14531.5103560145	525.499758711767	131.415007396636	829.009630688306	213.751974641509	455.489243616034	1164.77528390679	844.421324513386	1054.7535103583	1238.92860089094	153.871210470837	1214.82794610799	691.264311368808	521.996482444146	601.021132875814	489.12859176254	4320.30248719158	446.456286418491	18740.255169529	22644.1723300995	6291.54622773024	609.48534040289	96.7546937752551	318.266925242249	495.472866453	544.222888648101	426.817339461385	338.879984361431	317.662769461568	887.257640616379	1386.31453828012	850.281614765262	1260.36307962505	555.185719093201	227.180336998316	457.719730020109	10403.6115388305	3026.66281897542	522.888191492432	17998.099678279	400.514729324911	490.770295938336	404.253888844978
hsa-mir-9-3	851.829973043654	118.849554095154	345.03680353227	302.415827215754	1874.29831296557	1388.0831123757	14513.9264771848	548.896977245085	148.658351326193	822.346709644682	224.948204725532	434.962536066804	1235.51945062797	780.419756205393	1034.34715761138	1268.12460930796	146.280725047646	1174.47454795863	712.779433709312	526.562831777084	618.749663081787	479.770294762484	4185.72385833729	474.110116075996	18826.1555617447	22575.5483240598	6379.43177163072	607.433235872024	92.845141416066	309.929210460366	535.541378848563	634.704749870456	403.693345528969	320.226724607744	329.612520014332	876.141713782945	1342.49937910885	853.067543014617	1291.90439690213	583.761050371525	237.548000839062	473.294113859635	10381.8806072822	3076.72437663984	512.695400714623	18524.5687910804	426.640978366715	449.635166318749	353.739660146049
hsa-mir-9-2	823.594327751987	101.110569258493	309.398645985145	347.526858774914	1941.22413091667	1400.937074047	14442.8974626976	520.100406702655	156.616816525742	761.047450731777	199.502225631082	424.210452216785	1192.91227773656	826.872500911712	1082.22369091881	1247.27006519998	162.354700972797	1195.08062434673	681.909920869059	498.403696517282	583.292624189963	486.576331756838	4268.00067350557	477.797260076502	18675.8254079819	22647.5118889689	6241.32458240743	642.319015138755	100.664245207654	355.407769623839	491.563744424977	580.167778435255	406.583843311475	326.444481129232	326.625082053259	817.530452669721	1329.22175394337	886.499051296793	1298.85457613502	605.192543265137	231.500181990526	486.472420515194	10271.4907985844	3119.27697545249	629.910604508086	18267.8022840458	432.446800011001	513.207314791116	356.62622114127
hsa-mir-887	12.8702040156744	9.37998895159278	13.885753205962	6.17555724836791	6.72743350252387	8.24544364563121	18.270369008533	3.56513017614026	13.3223845706159	41.0739089129007	10.1828968442173	7.81296182687109	16.056191711343	17.5510838962864	10.9364583842259	108.509663945635	16.014403887791	8.54510963091428	59.0230302851727	14.4232877238789	23.6560562624537	10.171026311125	10.4743939844026	38.2056071301026	6.40047170324163	3.21502402490828	2.59760747702768	20.5205927551867	25.4161670713681	12.0764125510691	3.9013453157115	6.2740949218942	10.5895449751612	7.26518596659109	11.9488538866961	33.3431715033254	12.0199094180537	11.7733180842884	6.80164663739621	1.02707689050044	12.0669260588525	4.85842690439489	50.5537518220998	16.9215075479734	17.6958070181932	2.53029688816662	13.0414727731659	11.5807811060509	10.1813138632246
hsa-mir-885	1.55205108838322	0.509221823008993	6.03841344256912	1.66115863094576	0.168899754481981	2.18833349373015	6.22398261218014	0.869552009752368	1.42755068093368	1.43585026766623	8.14902853523257	4.87946226830063	7.16524896201557	1.04214941271855	1.50147628366876	26.5144290627919	9.17993681903111	0	43.9614089149775	18.9518290882469	10.9198916335625	5.05230078082871	5.14342604487534	2.11088338736373	1.34477506615851	0	0.0687396368970852	11.2957170607946	0.970511387072496	1.43945704021373	0.970362176306961	2.55753326261084	0	0.00980115170170492	7.96501490786592	6.0669551844157	1341.36861034622	237.712041697621	16.4184372946866	1.02682126140412	6.86360281854876	0.0533172573578078	3.43232957751311	0.514229347969234	2.80838391093075	8.15712975434728	0	0.402644431548163	0.088010400165262
hsa-mir-889	142.771414110723	53.846020649851	132.105956547974	94.8532185658476	55.7181370186834	59.6498916838633	137.099698186178	77.3616165293273	137.972837949769	106.680127484194	119.08996854237	128.044346068414	151.923053592984	54.7220195596923	153.816576835799	201.553739305991	344.251136236614	107.291236487027	159.95749016766	238.275567134767	156.171649810004	85.034926890511	240.451272610958	114.459801091454	78.4020770335562	34.5202419043352	59.0967842136973	84.1435144954241	286.387483811721	94.6890455966149	107.496121071538	166.094008064007	56.8343884010696	134.722094253608	141.405005316202	146.529135682035	233.609694033311	252.919216963798	664.989989878134	72.4651090830227	120.071061367587	142.584208362613	84.2757506673651	157.194714936852	139.783757193	37.0600817854171	44.9144154327534	82.5855647689344	27.5750967725007
hsa-mir-769	117.761092790412	130.122932566853	98.1994284244172	106.833609157791	99.696344629239	301.110716061345	149.097359217767	88.1676655015615	254.475039283338	60.0690168606538	94.6622585821768	117.293104166948	44.1473397955618	87.751357776617	165.623575986624	69.6258803378553	112.013987517409	83.2479210657905	77.6249659015559	79.0907109009116	101.278962926348	96.1070975592324	99.8228471750872	125.425149757501	332.002929388104	79.857753997071	274.808452896245	48.2331550802344	149.542129495344	81.804957529765	122.15809869961	125.205946129382	99.2341099612876	99.4901985989103	202.151168527682	52.5514670113992	89.0324785902773	72.3511448540017	71.5053878153573	98.9968163687916	114.894437060776	281.400988177737	85.1509577737528	107.600441023537	107.138872721235	41.384975906976	105.208507685244	112.319336523939	145.712654594149
hsa-mir-1468	23.4113975145232	3.58861764781422	14.7562782916456	16.5959573620587	5.10732116776239	14.3242779797164	23.94069851615	2.66532739683961	10.6921254539666	23.9541517674255	12.2179305450019	29.3299874021311	9.59306628239368	4.14018618310016	14.8786507289223	49.6723667637856	27.8110311822826	4.24429725435013	30.8902410328688	35.1200482471364	12.6305948774818	16.1460935854775	12.8432384896023	18.4868852944189	12.6878268597382	2.54934605716713	6.36028024777468	22.5716411756841	23.4594228043058	13.598676559773	4.87871540106204	9.97924129924749	4.80513003583451	22.7959912911032	26.8877521711995	21.2211363885496	61.936928013414	25.1148522937644	34.419156938454	7.15027370250669	22.4713549698121	9.6379215982143	0.828078287136877	9.32284755522025	15.1932187514935	8.84572105124395	14.5263535543132	8.04449564068401	15.8329563568051
hsa-mir-6499	4.77228392273411	9.51100867023625	8.64724156818735	15.1818774131792	21.3573125808275	24.9112007700001	44.3577260991534	55.83383538172	10.718137498078	10.7705705823412	17.3079575114277	47.9012167914153	7.16621318217576	25.8119010127074	27.4432535750426	18.173871463323	4.26993725207007	106.677720734372	23.3740457270192	0.688198703928944	23.609797084141	51.0914895138159	37.0374782383872	22.2907027233379	15.2359606391509	3.88012021829986	66.3872611475887	32.8345525330868	33.2308567209317	14.3292496674364	75.2691262012676	45.8119699854824	152.328094405341	18.6622378433039	58.7549017064532	18.1924005061929	6.75331114032603	6.85776206900812	3.04638954058339	38.7793201994968	22.4367916301762	20.4111204380609	19.0903582493063	26.8240989013874	23.327726076207	24.0270769172029	43.5401712715194	41.2640458777197	92.0409074087414
hsa-mir-766	33.0781398205751	92.002996326859	31.2896353478767	27.1140782934572	24.5762505986102	55.309215665425	28.8138016616753	30.5929783059478	46.3303804682216	18.7330596982602	16.2900809909871	11.7224403036842	26.5075744540962	42.317416967095	9.3457174333613	16.7842432993217	13.6789784311724	29.1829365400979	9.33269297023634	11.3394014582814	26.9995444404476	30.6222709048432	28.7659729179163	22.271486288232	27.8152560148748	12.5541992330938	17.6408471071615	24.628883764311	25.4094433652553	48.5906767838412	26.3841129714245	18.6475737316233	25.0462298086684	45.5871930385738	25.8906441910989	23.2441119700874	41.1061217822547	28.5338505876369	12.1493942154541	26.5364236268691	10.3231701908326	26.3781233056066	40.0022416487784	36.8809514706968	35.851769869265	15.4765048334367	56.6554967570198	34.0299708295655	44.7392384910239
hsa-mir-665	1.56642416744918	0.294269304490032	6.1244688427214	5.88765838867978	1.77050786482508	0.686468884144094	4.23323503129818	0	3.97736825795504	1.41397870675586	1.02264138932053	2.92980611830435	0.748413271740987	1.04094985294461	3.11946126552292	8.11590245281492	5.96942265271028	3.42620710567942	3.74047837733995	8.53298610311157	4.22779214833592	1.66640519107439	4.12749371343141	2.01120530791471	0.0515394144575292	0	0.0500959031579946	1.03305652297804	1.95002216362239	4.5696949542156	0.971096258893436	2.51670214558968	0.953531259313032	4.14408800151082	0.994678413074902	2.02323349316932	10.3193847305652	3.46696177690727	18.7757450617044	0.00420925431597041	3.448553468251	2.42895845927389	0.832673904103048	0.540000052449864	2.45792732948788	3.8913486426255	0.666855927605399	0.244582505854721	2.81614450690767
hsa-mir-6815	1.63460811818995	0.139372604043743	0.856745879713304	1.4825601258425	2.97101956234331	1.53216796051833	0.663093432509328	0	2.53778071711663	0.0366923970256788	0.00221688991578101	0	0	2.05735808698814	0	0.0422031215706059	1.90548998896255	0	0	0.732044542699789	0.82840699439738	0	1.16975219815916	0.0790439715081739	0.029778233930254	1.34296123420185	0.028984874135261	3.06392990762096	1.95924267987005	0.728424901219425	1.95903511218281	0.0273191842106059	0.960828194245738	1.03833621316738	2.98963431868408	1.01119651682208	0.036221661605359	0.654902240556619	0.453209649940013	0.00255107561199608	1.74697864225793	0.0229398643634858	1.75701266890676	0.553013932743159	12.9481878225256	0.118081700333548	0	0.203806546658113	1.45874312029976
hsa-mir-3130-1	16.9151619812432	20.7651774979666	17.368463531146	9.16859571332642	40.4699412264229	20.4026846032055	8.34781751663599	8.96919017896566	14.6503796383873	1.43956386435841	16.2880511386463	29.3284662075454	0.742730509743819	7.2363459634717	20.3957890238971	4.3040808156315	28.2291080784978	9.40319220593888	4.65500952147524	27.4336335156819	20.2531931755234	37.5012551420305	19.9551250690317	32.9260349508367	0.0682396591074639	28.034629804042	8.86504405810765	0.00681823018400074	12.7009638233484	12.8309795144159	11.7217264586912	69.0469813284185	2.8779567995312	32.1145656838203	49.7942324066446	0.00276006665960793	23.8853175203399	44.7846700287463	10.0259949703543	26.5317497114689	9.46452589469721	39.4330396144857	11.2658249246447	1.75011632928688	27.4386682630204	27.6016552273269	16.6895813566423	21.9820889525836	18.7351613980796
hsa-mir-660	252.481886189032	213.113847810356	269.450829598453	165.531791871009	44.3076989359585	289.566188343392	444.538723445645	74.6553037190801	163.222156474222	387.739949952765	147.59137629494	166.162817310371	465.518537156	762.825063876094	123.93717766289	380.900777780488	234.358990185395	278.166446501082	642.694086940807	314.317845779034	369.783554274934	124.16332399288	399.068839288155	206.644503632346	341.082357673874	180.451125096745	217.26239503684	367.324104192456	353.818986773218	146.222422331512	370.392150229789	71.9758919526382	358.425828802078	151.308432290438	257.915088996472	362.782665049539	231.08667875694	205.398592490908	237.816269514663	122.472249448146	185.726099559312	107.888019696255	211.188885111932	162.624352375628	87.1346158012861	116.856515291597	101.520348846268	94.3349303600499	200.652130905779
hsa-mir-1262	2.36013008458903	0.393952377487891	7.81688960475521	13.3674233748558	11.3144550785594	4.47945445087668	7.00376705797343	4.47613134438949	9.27002800060028	1.4362746014927	7.12646549459946	12.7135270275203	5.59243533884924	6.19836733315764	9.43070268705551	4.26460454775365	8.48340380340262	9.45265027895866	4.66271551826059	6.05206108570262	7.58832388825337	6.78963383063032	2.81382234899137	9.18900984556203	0.0616502611455245	8.66290305243503	1.33554467510708	6.1601301106954	15.6498822480687	5.25868636042081	9.77462850962095	11.1146493981123	0.951995781029969	5.18863106822357	9.95851596070814	11.114115863584	13.1740165429624	9.77576423168274	4.16030383511612	7.14566698995931	17.368078438074	3.64675758490083	5.18919152568244	1.13443600215836	14.1253629075233	8.40794509549243	10.2719300520964	4.15816793612044	1.57050558315501
hsa-mir-1266	7.19536040303184	9.46165294036658	20.8458638587606	107.105228692394	1.83706172067568	17.3434556316717	59.3321354998074	15.2754031546112	5.41741168365808	111.132834824641	11.2013996123048	16.6122856238958	8.77962357615855	7.23682895562047	12.4986499051994	15.3816310578174	9.20098548757989	40.4020739775279	25.2552332919876	27.4041419692937	27.8645962332583	0.804368561853523	5.73274596618624	16.7605056858925	87.9814833371729	46.8058975833677	16.3756333191387	7.19112170113941	7.81168199764015	4.46321411142588	3.90122044088098	0.0627699995156448	3.8413078013359	4.15777399139692	10.9527065305775	16.1708628670055	69.9880858436505	37.694279509585	24.0317771214638	6.13033198925752	5.13658743266835	15.6180889249356	15.6164827869036	2.37520631416698	39.0320912277997	19.2063456224537	4.99518844376464	8.08814321133609	4.46851207133093
hsa-mir-101-2	35483.5441803294	17937.4442626361	62561.0819300067	12620.3691021928	11591.4139436998	9562.71828777129	20127.5317567821	9029.4654900794	33163.3079695856	16904.505419951	38262.5225955761	97882.1187151884	16288.3329514379	36585.2654212728	13616.8640789648	39932.6537725509	97180.8591860597	6731.10119757013	45125.4351026711	66895.2250800983	74598.654221468	24887.8845893226	41110.6560003326	61020.8783248059	10489.5390701518	12626.2891708868	14043.9155069951	29509.3129197344	46383.245301262	34400.3967430463	12060.6084535788	22308.4073496978	4160.38111761807	29703.1916241688	95656.7832468056	28547.7557481141	110646.732959251	82651.2363500462	99029.1894578158	9562.54510147992	87562.4378179065	17491.310035422	7012.57232613858	13698.8920189531	6100.41263062608	11944.8683111573	9204.52388804378	9837.87473631164	8093.66969509808
hsa-mir-101-1	34865.5963029386	18091.0983843248	61743.1368300627	12267.0102499147	11553.8647560492	9273.14236657314	19728.0872565026	9070.86048604795	33371.5375323489	16331.4759312191	37735.2831560628	96772.6989754315	15797.1563915413	35883.310800881	13373.5642084885	39141.538803366	96640.5393366201	6791.20075955318	43950.5268165975	65860.1902224907	73513.8442246827	24889.5865416052	40904.9924239828	59977.4094939744	10245.7161282464	12374.4803210143	13898.2664861952	29377.9779697975	46115.4392250243	34234.3985191526	12222.8370200924	22236.5165065299	4086.19160458515	29774.6954703137	95525.3360291972	27557.4266793753	109694.697053358	81442.8657589057	98179.7717141559	9424.77108097146	86593.910024566	17255.2980629871	6827.43499588538	13528.6873183087	5980.65844273335	11776.5443391756	9154.44791723863	9923.85738083221	7988.31537291942
hsa-mir-128-1	499.306741357909	269.590441466823	581.483705473713	822.553571561257	321.828528980341	582.118615071504	1196.96447696206	399.520066215479	1183.0360894474	170.697357124143	1696.7252849065	657.827707193405	644.678972440339	271.502642007483	298.164295673731	2261.76278744324	1646.23062550658	341.662023229995	2858.78287194699	3234.88914107061	503.106642341157	541.040805639329	1787.75121685988	311.854658656186	554.667996881668	942.605899887661	465.899105784015	398.117049662588	717.404009160523	1051.3348713221	584.408321213557	611.121418040525	528.952153564847	449.760588607378	572.591345660874	258.701950756364	337.371109467503	402.462853031017	2786.22902843635	1247.1066489928	805.218818971235	539.164318313252	403.263103128819	692.743265058395	601.326733427486	274.406117192671	214.004183627506	176.67510532793	193.540390149051
hsa-mir-128-2	388.791899988251	228.189365206172	380.689935812219	566.931724312374	223.874104119923	465.695084565331	662.451814512804	288.834275404006	995.965995346525	93.4044091333388	1140.98692786528	526.849066867744	278.888467803121	135.241201689823	234.594997638963	1302.52426168905	1163.08091100481	223.179288156171	1523.88207582567	2165.58961952408	338.484995292989	438.106643921826	1200.71057868141	245.474055263419	438.430855808719	740.787348605353	301.419055928005	233.948939545093	517.038503186255	705.689151672751	423.157405686411	578.86463405265	302.528205880645	354.420892554434	478.985206609335	138.447783437568	257.699078496513	355.813762113272	2011.69875279216	920.529929776909	628.110387343783	387.01230551002	318.95478840175	466.220281511288	499.176423588358	190.237256373144	146.51058887365	139.247435850704	117.05377229413
hsa-mir-27a	24979.2334346124	17068.631351655	40744.2665667245	39194.3056411202	77639.2556575355	31845.7571908702	14059.9127003149	37716.2137047489	58024.9656826683	12274.9573833936	30560.5518702494	38084.8647799049	12331.5898203894	18827.8801828471	22443.1768553161	32332.9326279256	38070.1617984145	13258.7788638823	19276.5133739535	30045.6323212014	29140.4071826293	23975.033374988	48860.8085374377	29339.0452178035	17382.2592320252	23344.8566325183	34874.1563624237	10441.1327490526	37447.9021666364	39233.3565879889	43963.9352675881	122255.440439312	24680.0518579356	26180.8406307654	36464.6723233268	13728.1886244922	14838.2930057472	19264.1786795033	27606.8770863049	32503.4447465302	36925.8786980623	26672.9869440388	38360.8070420208	33509.5865315389	17214.6812371357	15548.8852977608	27025.1745563653	25522.5540483417	16386.3711490226
hsa-mir-19b-2	146.769759846989	177.743869293339	227.719935068506	261.673033932516	199.293170113215	235.108119853071	228.51434977913	133.154335376486	167.195826557014	455.638966554514	124.181546461944	187.668014331548	446.22478782227	752.500484726137	94.892605593199	341.991465768657	152.125324788721	293.62834823873	509.844552630551	98.8571220209978	197.514849789684	245.00101010307	103.871859361132	182.70052356431	222.385621855652	211.782813616122	266.20240260972	276.009617385591	376.300922286273	184.138092388968	382.120876499522	259.072113843752	323.738173223257	118.148447219942	259.906815722842	544.674905062222	276.197104912954	162.896868190696	128.689787833413	237.79021731925	258.320867646135	204.899036955142	293.785115555789	205.765744116465	99.9245381082703	248.450453406122	352.680034461814	210.146883622913	150.240740379482
hsa-mir-19b-1	177.427222682956	180.762572802823	292.049534971975	353.348528305752	306.961103111825	259.297977464368	243.273175557621	156.551877093338	214.932776853689	466.339582078814	188.304267131077	223.834387781136	472.73676947714	844.375536762408	128.644378897539	361.480139988529	168.196297279623	351.155739558531	581.872523490493	119.406750840594	214.396052572433	302.857617516346	133.258017092444	236.131801393216	299.429540864769	240.426043891521	290.065842812667	321.155811469337	460.358125579873	178.821088608924	417.301972729825	282.628724948927	396.965917618572	152.345370371063	263.889818537487	589.139514743079	254.987263427189	202.601854793552	132.958697588086	304.124779372026	266.089594133436	222.873378378187	340.722028773582	232.047091985503	133.037472785992	308.842774291608	358.473353308786	277.34925702754	203.629325397763
hsa-mir-409	238.007083761019	133.346363349845	117.315780102774	180.467252376976	120.949863798431	136.804965414421	332.069028302793	91.7599704785111	220.146382984649	159.954377008177	122.144320784126	97.7400167119533	178.451105200884	123.881293767399	249.614465972063	184.93504129222	280.13800488076	339.202165398647	129.077174742849	168.170762612566	167.138540333633	192.267135533557	199.790372233258	120.022517561993	112.500347735771	45.8459304017256	89.2222006098548	141.599809426024	245.329530878304	159.148175901237	124.109739091358	282.536373730721	135.846832928994	221.763401786636	139.413060108059	206.14990029051	142.129505884007	257.751813999213	229.373615360972	153.085051078477	101.914020030802	160.558918219886	89.4881859980474	215.961671943287	271.944369506411	116.728831219127	99.3654735148891	142.303964349885	34.7957769081685
hsa-mir-4762	0.773674769608283	0.175525012041927	1.74074937409383	0.0635080629588145	0.0769133349353066	0	2.9086080337689	1.80288081030247	0.0433772052319549	0.0441305169791144	0.00262230865406843	2.93943438315544	1.60552192159378	0.00472294506049387	2.39329398124547	0.0508909199556961	0.798216919249884	0.835777627336146	2.82469358832908	2.32214092543775	1.68942552402256	1.7029021832561	1.77701092604467	3.37033172612312	1.28550999518834	0.600432229726031	2.46596664259226	0.00381944820895985	0.974267688438258	0.714394652596726	0.974136943758397	2.43808632756936	0.958353727641532	3.09613747002265	0.995248356798505	3.02809643777366	0.043554621860904	2.12458336945187	0	2.03939842184248	0.842211840901911	1.21711438988362	0	0.548950717928653	0.151775473440227	5.43722165381329	0.674324943576031	3.09681385879004	1.46708464762607
hsa-mir-4766	0	0.11847539412887	0.862687509541283	0.0455843865373614	1.55596065577446	0.736443665395891	0.675068155759796	1.82450700034598	1.30676900310706	0.0320568206381421	0.00195721415742628	0	0	0.0035200549622435	0	2.59524752531368	0	2.65346656741987	0	0	0.835380797215965	0	3.28208991894694	0.068236281942135	1.25118658636688	1.36872100438695	0.025380936926805	2.0439509453029	0	0.738637227450117	1.96110832216503	1.22972118798679	1.93725746936651	0.00394956390715273	0.995740260479901	1.01068351561728	0.0316499405001345	0.667077522702779	0	1.02077683849212	0	0.0201240373836568	0.862644118854584	1.16750620527402	12.5601776258602	9.43680823777229	4.43218894335304	6.16788349900128	1.52255896926347
hsa-mir-4788	3.22501049166797	0.27101029592851	4.3671084144439	1.60519932134577	4.77001765110463	0.689669017758502	2.79267429490602	2.69132675499259	3.95083114749285	0.0607862832363844	11.1719812503225	1.95104570820918	2.3878328318811	0.00628408244250922	3.13458618632141	0.0705154403544124	4.09000874533407	1.68882616667424	0	0	0	18.2803266281342	1.06889062810501	0.139871857617142	2.55367610395052	0.573340638428663	1.31375518967957	0.00507790734051783	0	1.46203788027974	0.971500683757055	3.70596505100033	0	3.10991058403037	0.994754576873961	0.00206123390231405	0.05996270469077	2.76392962654133	0	14.2476083289923	3.45907602227123	2.41953862885257	7.92308654328677	0	5.05053614592544	4.35907633776837	3.59998300969717	3.9622958486439	5.72079368272523
hsa-mir-4787	2.41930189648413	2.88195162403777	0	0.0783459334308284	0.0955298918908151	0.697461638219841	8.86002481790805	0	2.64442761155071	1.38715348057203	0.00313487173898319	0	0	0.00565231280122258	0	9.182316251134	2.71117940641742	0.826329166576322	3.75764762481037	3.07231046439165	2.53502694676554	0.816590510508508	0.481265917294014	0.121640781019357	10.8886736340648	11.3374667312881	1.30023160862788	5.116578059136	0.972588579269981	1.47852499734213	0	1.281850078332	0	0.00634639285825955	0	0.00185609794084285	0.053185323417194	2.07030738283429	0.412409987830717	1.02479909801494	0.833077003625514	2.39893200571869	1.72276767729532	1.87035782678363	2.4591387641623	0.138377324839955	0	0.245032790369055	10.5921692758745
hsa-mir-4786	0.747880209657019	3.32243349234259	2.57560557244678	10.2969194732664	6.48873425120793	6.05717303072674	2.74272839953048	4.48880031962105	5.31753800691565	0.0713661379631252	8.13844772381633	0	1.55006000369189	2.07328249731961	7.89524455666451	6.9093922080301	3.46842623033499	1.67626334301811	9.3783069193004	9.99970420159726	0	4.23477797186672	1.64099104400146	8.96060271935168	2.59002656817763	1.90396299094314	1.32975329862198	0.00583198224045134	3.90611418233537	0	10.7619202182878	11.0257073926419	10.6169485111593	0.00811153751097571	3.98263419379896	1.01369602466474	2.731646038607	2.00502683243809	7.0107840333512	0.00460320685795201	3.43022311920313	20.0486621491799	14.0246216945077	1.14170442898498	2.82085862924735	6.29063489952853	11.8645749416631	3.97578709093829	0.0889706025431929
hsa-mir-4784	0	0.151372417037426	1.75121799691762	1.49721161039474	1.60965165506189	1.52199534315165	2.17752580496382	1.81105414595418	0.0385774798172684	1.33930711288682	1.01936574553675	0	0	2.05891819516687	0.755292921481851	0.0451734162902677	0.331498402410051	0.841469543158468	0	0.726978222699028	0	0	2.48726231698772	1.78274883827259	2.45428986489524	0	1.26468160864146	0.00343231792287157	0	1.52598357434897	0.975131370672227	2.41549323234835	0.959937363225089	1.03925539163051	2.98933784718383	0.00139688622282974	0.0387335089015135	0	1.64198162248591	5.07946039484514	0	1.20741275536831	0.853687279397897	1.15330881341941	0.237175247827658	0.188462822516006	1.38454063786908	0.357114066487737	0.0816066014850119
hsa-mir-365b	395.250985946035	313.76833484897	456.323806915989	908.063342543199	701.958655009168	354.537835999752	450.730548393774	1201.41672344444	653.868543954624	597.029972135855	414.263153444991	433.011638102503	899.606521992019	601.82399737512	404.931618722135	643.734702947939	603.718604170687	520.275242154798	1096.36356900976	763.368940959941	255.746890806362	312.18494911119	402.429238864566	208.60950988565	331.062416022304	143.770907995385	575.077187659898	482.249015866593	299.07633556478	756.500086414688	735.894426226212	613.552500548322	834.398812745401	402.088208187012	230.031387333219	728.59829581999	379.826088284749	183.761900886306	736.675616886345	339.847879985377	715.391189684798	270.814971257564	1044.82372319469	497.385128323332	476.852771425112	464.265235427848	791.048969737275	621.095133315761	503.782845863985
hsa-mir-378c	70.928565772896	42.0670773612466	127.750598094535	45.2889826039455	24.7152054344372	82.3376505571687	58.2675580518283	33.2597350749231	136.66816039372	40.0983867311894	181.175767559643	185.717127843294	54.5962488247791	22.7218559768724	14.8370919075527	480.652079017389	568.351700471981	12.8299124132165	647.434931479558	1614.12826180698	88.5965136967427	50.9926966738618	102.724677974772	37.175472656983	34.2050828767553	40.5156683021124	49.0584362754065	51.3118380012055	98.7107560150944	51.4580488477678	24.4238457836018	68.2506945285698	20.2205275409895	71.5157659190917	124.475725425456	34.3621684923991	127.534661135991	95.331531135862	1252.93904383311	58.1783072089237	209.090397339792	59.9690226062074	13.8618144358147	39.3792003214467	13.2633127422146	26.1869669475881	14.4219640133818	8.41623341942157	46.1982225469185
hsa-mir-378a	5717.15537706623	5792.47480605608	12226.55102951	10352.8141311253	4839.1398700295	11703.9458233893	9085.15433026369	2965.1029694594	8614.53554149403	2318.89414172583	15859.9353673882	21323.3412730417	5031.47081870316	3883.4731143991	2319.90345627482	41141.9584546914	61670.7148432484	4415.55080883464	61428.3130054133	149062.87212682	9715.96432974764	2644.93631272405	8603.13622142367	10195.2992988684	9530.65128708312	7627.42994447526	7287.55620692778	11091.6483534208	15451.6302243151	5256.54624879316	9470.81705562775	3129.7994728138	3572.64565699123	4081.96004727194	21034.5534469386	5878.31454243379	5588.83453398766	5715.09692803887	122664.787684317	5795.70101683551	22568.176885054	5863.23072324978	4364.15269337423	3017.2708666131	1361.1839277888	1353.49447292009	6116.56596443327	2733.97103284871	8167.03367794941
hsa-mir-378f	0	0.290890103076739	2.5889335408362	1.61740265967889	0.11503685813169	0.686891229260571	0.618316000111538	0	1.40519946029431	0.063792692044351	2.0391941993011	2.92999774558691	1.56079340623706	0.00655443095718544	0	4.15613160939344	15.341462135987	0	4.68470247287577	30.8015011908917	0.800801268278704	1.66707318469372	1.06135866956874	0.148072749585301	1.32842110519582	1.9282286640964	2.54884905436995	3.08048123480791	5.87078342251951	2.23019029923098	0	2.51509028303624	0	4.14363145944026	1.99078019904414	0.00214887478476089	1.40699981904657	0.609502012749121	23.4881369478044	1.02602784181089	4.32940989524773	0.0389406808568682	0.832943550185992	0	2.14861682393631	0.0855795393857396	0	0.142048144645804	0.0410576605700009
hsa-mir-378i	0	0.311090718017001	0	0.0982503686259404	0.12092252511808	0	0	0	0.06550952012689	0.0667071256621203	3.05604701094064	20.5794443073245	0	0.00681330544558412	0.721994113899749	0.0775498242544108	70.3230082804881	0	7.50862992818889	6.92531213473453	1.64841399404112	0	0	0.156166454113672	1.33315628543957	1.23813839392723	2.55875836229278	1.03335698289119	0	0.687057814086132	0	0.0487770402088148	0	0.00765284596125926	1.99065362912343	1.01350374247837	2.71226200164596	0.606903465759483	4.27171481287409	0.00434518059274303	21.0663209576206	0.0406154215137893	0.831451170839071	0	0.067661656614046	0.0566569555655539	0	2.43226894561844	0.0280076115193195
hsa-mir-27b	23857.8923837876	7899.41119185804	62788.8536362253	18477.0716798677	23422.4931047325	18321.0859561344	15022.6615977214	10795.9524364727	41351.9131472206	16560.6765678544	15971.9003720491	54553.1576318188	9834.70801743459	17995.8574118824	29067.2330666881	38703.526587993	40095.299014184	11537.3537886491	28051.8476666366	41057.3762710349	33369.9109508517	18897.732324308	15718.5609338888	51950.3498210353	22966.1648662648	35403.0964986496	28077.6448792169	16829.3421812712	73331.0120333518	25129.4627289182	35951.2112623325	75252.9691876788	8361.24210677259	22083.3510386256	73913.2109542713	30397.0426280355	32918.8893718684	20384.8001791155	33896.0611071297	13977.436195387	74339.1509725522	20091.0224794728	28073.0618160642	19979.5663977615	6541.24470461888	17754.226488115	12510.2821547671	9049.15458793969	16533.5350200291
hsa-mir-3619	0.778988907467137	4.51106048863649	0	2.83657017937167	0.0703059987909798	0.718441249398049	1.40437541165515	0.887524431552106	0.0398930100027801	1.3441048648973	1.01959274672769	0	0	1.03536657469123	0.752961970713516	0.0467382811670318	0	2.62076205037689	0	0	0	1.71134703622755	3.14503208638291	1.79606850492116	1.27599809666693	1.32365030203767	0.031994538530093	2.04826029570737	0.974975934561613	0.720748021293601	0	4.73465700949474	3.87931931405516	2.0670551323596	0.995381085298315	0.00144015577087031	0.040054856797336	0	0	4.06685380884034	0.846138628092626	0.0252834526746133	0.852171072088364	0.534924273570841	2.51008245613689	0.147551074378268	0.662578320838447	5.78454142819944	1.49839456233805
hsa-mir-3651	1.55712749811597	5.88537126456009	0	4.55737332591516	3.38060547200112	3.7418959439841	13.628740927742	4.48986608224421	5.31353755719442	4.04236163003761	2.04044843972536	0	11.3776302775088	18.5332041885144	5.49298150605729	1.50023981829784	1.62229514281988	9.50255254398325	7.4959904432273	0	7.63053585279008	1.65869853030638	4.66844594300011	2.0592427574252	25.8964950698076	2.58397912138039	7.48590045683355	4.10755517967155	1.94862793963842	2.98000767761947	2.92691690556908	3.75584610141975	4.81503357572393	1.04706888882664	0	4.04356576701005	1.42109469857941	2.71517028388184	3.66555568933697	1.02666272611736	0	3.62694843390896	4.33166093457543	2.38182417537348	2.99462564175943	0.257000691141954	13.8579594594888	7.79146262172095	10.096525487879
hsa-mir-3652	3.20135378459693	8.09475288730796	0.831393298224313	7.34727579108742	6.39318994426111	6.8780698433933	2.76136679731324	0.871067446935325	0.0657370602463323	0.0669394506746672	12.1956636474674	0	1.55587212344461	0.00683380751495433	3.10900206718882	1.49091703380461	0	2.54852565249736	0	7.7087721213231	0	6.84996995521892	0.46474380440767	2.03138076319719	5.03700100052269	3.98020024537808	5.00737646108043	4.10524655807163	1.94942169212095	5.33139854444491	0.970827439879131	4.94554975570187	2.88458819318767	5.1784717377008	4.97931231711232	0.00223935343826231	2.7132918670262	5.61463549199751	0.930464929488813	11.2077988656314	1.69320375906354	12.9546968025905	5.22700449944125	0.509958473140253	0.301436850814163	4.50337335524306	13.2272559239752	0.476782177027549	11.3685177341215
hsa-mir-3653	6.38994555880748	34.7429145683257	12.1382111586607	12.1478587511095	9.96967233568769	25.7331287546246	22.5092054201884	8.96938224562283	22.5418768230295	35.8433446382919	9.16572626002664	11.7240235831939	45.9689596432359	56.7396522976165	11.7197096420537	29.1172638209472	11.4711146873246	19.7388944572487	34.6355919594001	22.0719264688996	30.4303132122487	8.46230492499689	6.32673303974869	13.0871242846876	3.88011447498616	14.5940255673305	8.86456925181764	28.7243957398087	17.5905616732808	9.78559759869906	13.6772807994557	9.98219093629407	19.267456498088	6.22972692182317	20.9119575916573	34.3544651623683	10.7087896434747	13.8684572112022	20.8351545789628	17.3517559295149	15.5296455993216	13.2206994904166	19.9846999341629	6.75273813310652	52.7688831199456	28.1106279569337	19.5402100466719	47.6372584372732	70.3148846055114
hsa-mir-323b	5.59348135051406	14.6398796559202	3.43454541753054	3.16854712122397	9.87654015726615	8.27050546362991	29.0835456947793	6.27352895798961	14.5649313356346	4.10039428310111	0.00448466753184817	3.90274598546189	2.34590120909466	2.07529555418817	7.80393065199253	15.2521982307401	8.83757744640209	31.0429077754904	0	9.8630465032613	10.9617812350334	14.4738496639144	11.7319562888718	16.4565568537984	11.3873871900092	3.22083325820145	3.8468891115424	10.2634648712302	14.6627772398091	16.7199848323135	10.7479863447294	28.3191816260992	11.5598896171229	15.5398763746532	3.98193823771316	6.06600550231056	9.34343499534851	36.6039998687692	7.92402561266802	17.3449757092458	4.27790767122241	16.7367986380553	6.04983982594736	51.1379620412626	61.253673142357	13.141532216471	16.6737787755062	86.3686347008377	8.77896265088192
hsa-mir-323a	9.63800644010725	17.6648290600621	3.43264053989327	13.5839019103413	6.71203645047649	8.25412815365722	20.4378372347644	8.07290617585319	17.2341739948838	19.9479951021289	10.1820243327422	3.90232167597572	13.6468326213719	7.23503098025347	9.36901042363046	24.9023117002143	13.3366511204274	32.7178467538881	7.46574077801254	6.78001220949173	27.9287991918626	7.6162061610759	18.2426948506966	13.0063919598543	12.6676451518819	1.88484775084903	7.60266420251753	22.567242165533	27.3766365644451	12.85573039448	19.5481404804336	27.1699908178525	5.76972289896191	8.29956638997885	1.99021814534627	16.1687701721231	14.6276094121801	22.35438080895	20.9257989399456	19.3882552180794	12.9432805309353	20.338747153315	6.91593335760414	36.4548883457732	30.2260327741653	4.70149047760611	16.6541076511841	50.0447091710575	10.2235809721701
hsa-mir-133a-1	1512.52942871619	30.1078519028622	5892.47188477044	5605.77058665999	47.5270724946845	124.678553977369	11249.1334783547	1530.67750279417	7013.63960525125	102.711535922647	8927.44871999653	5504.08409740091	10645.8952816497	28.913229098963	25.05361268908	66505.0561295777	27162.8645440255	8.54600597034028	80300.0350881265	72952.7098258047	8745.99145185669	2712.9973570473	10778.0143193675	107.180248757536	10.180583965321	7.90039675837378	185.906868730503	6140.93863330567	3962.35084084967	7107.58289834226	50.8119970450881	36.0138807343017	1353.70467738973	201.051542290764	167.295264386607	3947.17251017056	138.190673507648	107.861613365835	46946.4609119153	7694.93798927374	5083.6513246394	14.4321878703362	0.832850826567355	1854.68599328703	158.512482965597	207.580409691867	486.874631315311	30.742860508575	66.5303454883462
hsa-mir-133a-2	1077.70819823611	18.283671735572	4983.25659732664	4425.4112078672	23.0358805679225	90.6560354479365	10337.7334137881	1232.81386221344	5254.95689900277	53.4020450637825	7830.22071563768	4179.62201402015	10339.625194347	35.1070189186462	21.9142747292921	61731.8356473998	22424.0074726801	10.2630177816557	77852.9749019622	60886.1162863368	7826.64801390316	2206.79901498619	9279.59115690179	83.2119260979815	12.7075381081838	4.56986842527384	207.253276688586	5847.48671598919	3239.07855013677	5862.96493827983	38.1073859346306	19.8998116074889	1352.74111265981	162.708738684584	175.261752136809	3840.05515112396	110.306248549096	80.7001606206467	39527.1866258498	6488.65023208398	4046.86624904481	1.25307890042051	0	1542.426763569	92.2452966201395	177.367229209783	446.233357378065	19.5103736667374	80.9665078915552
hsa-mir-548o	2.41515076942283	2.91192442332763	5.28399287567446	1.57986797193746	1.71747712012906	2.25563806375277	5.81900201712192	0.876870921063962	1.38341255194272	2.66300414243647	2.0372490600003	1.95265452099701	0	1.03918052335068	2.34655276482967	0.0637794881572668	0.295923894807281	1.69773139752091	0	0.70231109656865	2.53154870334733	2.55171738764446	0.479325647995308	6.73053810820348	2.53029528563688	0.580849167171098	1.30272078950639	0.00465779519047405	1.95251208126321	3.05301497722849	3.91462254169969	4.85825490831766	3.86249120440888	2.07558018402624	2.98772778995043	1.01281961061464	3.90872987735081	0	1.52854088896167	2.04289447617174	0.832129466238152	1.23605211397293	2.60831249180511	0.546314875618206	0.156881802267082	0.127810083500677	2.98663475724737	3.13713628573861	0.0587476381482809
hsa-mir-498	0	2.06779773558707	0.884054460573728	1.36842079996556	1.44782002132229	0	0	0	1.25046843592945	1.25485842289424	0.00115957059096508	0	0	0.00208194468424228	0	0.0210373205272737	0	0	0	0	0	0	1.31407800414691	0.0378679835931324	0.0150584603300333	0.681011624849612	0.0146709727239507	0.00168593027613001	1.96831304193666	0	0	0.0138551234094507	0	0.002334889858291	0	0.00068804204811726	0.0181797623270055	0	2.61728727274892	1.01730746447032	0	0.0116950449348171	0	0	0.169005657033634	0.137171389986163	0	0.242521259716177	1.48527087928402
hsa-mir-497	121.057808777011	129.392716307079	143.480441948551	54.2389430487883	13.2862629228121	19.571237282001	54.0864192879291	15.2621939359764	61.0670554587748	133.145047798766	55.9846480022619	106.546646192401	84.4046720125768	83.615984163643	17.1893766056292	166.595839185487	163.327894095376	42.8895817659614	91.6748833364298	120.306783479823	160.490796754699	65.4862398513077	60.4513904401063	92.149282881554	16.5174546679952	34.5364649225524	28.9632513057679	70.8006159399874	102.629037081053	61.3554161141455	36.1524624794508	50.8746284730634	31.7837757476986	43.5339931657148	87.6315418405084	130.356151523145	107.502413334171	84.9644474803711	93.5705613406229	23.4797400816467	99.3706049684276	24.0289859905131	20.8143853375816	44.3770804539426	41.0278951661982	26.2276194249432	16.5983689754422	37.9232875955047	28.9829666800588
hsa-mir-301b	1.56811576558894	0.287323276611407	0	10.0521951981668	1.76505146769358	0.687352267347413	3.50937032824035	0.872583654941778	2.69325439331908	1.41163449980501	2.03908829445519	0.971439986506667	1.56168281127504	5.15507156032801	3.93094429089842	5.4706400424324	0.284975483850299	12.2115654980723	1.85739862807432	0	0.801138745067943	1.66779732987203	12.9645355571501	0.14661879844679	7.43948833169709	4.71071222540181	2.54697305466269	3.08023064727982	0	3.79317232035367	0	0.0463553502536482	5.79168585226554	4.14314037605151	0	3.0325156180502	0.0624017555198599	0.610019914754355	0.399271175807431	5.09885354914697	3.45154038412165	2.42627985458201	10.5703757427281	11.3373958846909	50.7237892347071	8.63295027291865	10.931903792613	7.65705981861656	8.65699625587212
hsa-mir-190b	0	0.315346554991756	3.4621112308048	3.08245919832834	1.78573999384129	2.21344917626387	1.32311672036351	3.58948953686728	9.10252706854504	28.1911586251745	0.0038025046041652	4.88817783988722	2.37011456509177	1.04141145326756	0.721594720623356	10.8159114035177	11.6979593460118	0	11.2817568743294	3.00672596251778	7.65760554763909	3.38498507003661	2.86791639985301	2.03406154173409	0.053883071786345	0	5.01000974156566	1.03342620970806	4.88784168634924	4.54860895201187	1.94908665379692	2.52604479967765	6.75411669769567	3.1141937091296	0	1.01353119813432	0.0663787396455964	0.606425086768838	4.82871179511596	2.04590284057094	0	0.0409572602095556	6.99227813369354	1.1755506477575	2.57523803055672	0.159583382553267	2.92257174811638	0.29056502797212	1.51248990814875
hsa-mir-301a	16.0782335540194	26.8940234271895	8.64687328105423	19.6729372848121	35.9247764397491	30.2177153930758	25.9707285752483	45.0089859580023	47.6850351038225	26.7044046956624	17.3081659767713	22.4768022082705	45.0462893633079	44.3840239639582	15.6332472428696	19.5628584559064	10.0813619335644	141.970909406545	16.8196125222494	6.76507469487184	35.4537075622411	25.4967405069192	60.113343513319	5.82341861278032	112.040400086495	35.9689607500019	23.9061499003223	24.6301173523477	20.5198777628331	19.6470249909141	23.4501522093935	37.1827502522244	85.7860390261038	11.4112028032598	8.96086888952876	30.3172722337923	12.0568318997902	8.25143660301273	10.5335398681632	46.9415479526652	12.9162517068577	12.0448216867299	59.158308956351	58.7703627952667	199.474743836006	77.6751000571827	131.496010149065	60.164191631914	96.6182540844094
hsa-mir-548b	0.749507723581412	3.24547125570344	3.45977273321435	0.100660331674135	0.124030681626874	2.21089613948554	10.0386271718483	0	1.41439282629225	29.5175718738867	4.07264437204424	5.86749284901114	1.55403535006006	6.18866244641982	0	5.53166642018995	0.722192923221593	0	0.916639646870446	3.7813278898365	14.5483772307795	2.52072237278928	0	3.77509585134863	5.04660258327978	4.66008857943117	2.56364449475671	6.15234944220534	1.94914887729015	3.76530240974459	2.92779804817956	1.30541047662557	0	2.08131003787957	1.99059236368437	9.0894442203425	9.1283849508812	3.44208753997319	7.07742594563062	1.02645023636068	5.19020712862138	1.25302372637459	0.8307561582998	0	0.193403632311285	5.77236377024717	0	0.282224039162111	0.0696450415522034
hsa-mir-516b-2	0	0.088720726445663	0.872981299374584	0.0352864500697349	1.50085347540396	0	0	0.903663641205873	1.27855874280966	0.0249858928547332	0.00155033549068251	1.96486040605823	0	2.04940172003048	0	0.0286221930231679	0.934017392769229	0	0.938529552751104	0	0.847516209468061	0	0	0.0522441522947558	0.0203826136763476	0	0.019851440681068	0.0022551461311332	1.96475420768755	0	0.978635875103874	1.20917824241688	0	0.00312504127930618	0	0.000919513599108301	1.27971784782174	0.688868462350836	2.48071139074106	1.01907925336823	0	1.17491555387387	0	0.54622327858217	2.40003075062115	0.127951320668605	0	0.22358181587552	16.8460776082408
hsa-mir-516b-1	0	0.141017169017182	1.75625632525091	1.48461571861716	0.0638084515739714	0	0	0	1.32541821028858	3.75388546437736	1.01898145038019	2.94368005627224	3.34394283104436	1.03425200741323	0	0.0426154793963728	2.44736572258794	0	2.83664054404864	0	0.827904332365369	0	0.519481059374115	0.0798801077211345	0.0300607725435713	1.34111996847984	0.029259356912865	2.04654032771545	1.95909140898561	0	0	0.0275768456619057	0.960701675769566	0.00451656946506246	0	0.00132548404274202	3.74386892097853	0.65403455523097	2.92526529461453	0.00257365340627208	0	2.3383519354447	0	0	2.64857002011186	2.28237745815807	1.39366907394845	0.32221053185386	9.5828777886958
hsa-mir-493	127.441047054224	97.9249012950832	42.5467113496786	132.366450912589	36.1408210677019	61.9219040116895	120.215556184413	33.2600900721169	106.165072888477	70.7257635464402	48.8621969242154	78.1909010158879	82.7501527621478	46.4639324374741	166.39565161563	218.181511241791	61.8977139751943	159.695848217193	311.546187909077	290.10693926034	81.0032962790254	89.2936083582522	165.725337316232	37.1701297765173	101.119115507512	28.5243512085036	82.9347690787589	46.1813466020807	124.126436921143	80.2825701776382	80.1309770527792	141.314871392908	54.9075872683111	107.780607750251	43.8143126505991	79.8354524707123	192.479928129323	132.998943615501	1438.56622874707	69.403315413104	118.346954634257	64.754020991785	55.5855454019442	132.177175595657	111.784486840624	43.4642184306395	47.8332405000642	93.2949472650389	27.5681709728212
hsa-mir-487b	52.4233256356445	24.2289798573931	49.5332612150366	28.7078003565903	11.6513501096586	16.5498199258875	57.6613166225851	10.7629787804998	35.8825052357359	37.3828017057126	36.6459473687583	61.5806699580274	55.460660502697	28.912858235703	38.4141183934025	97.1577490620422	67.9271404030231	33.4500828849535	100.121817102674	123.47247105341	41.3391461447467	22.9236752981295	103.040431239996	24.222479176107	25.3449189040613	3.88335275085277	12.6461745792112	30.7883951761856	42.0241763466732	36.3307889580097	20.5154949091472	34.7606832539828	13.4761468604659	36.2780421426766	25.8899002889646	54.5696663050831	86.2090574619484	58.5008010475451	429.501350372683	26.5402142606694	41.4477573026771	33.5921412992419	5.16973973210223	41.4188186611002	32.955210332041	11.1341369062869	6.43687446539846	15.5923798685616	0.115742048992315
hsa-mir-98	319.460052649631	165.999362452172	358.131879371214	260.190870074232	165.057850369972	235.099751985655	230.615379082851	359.963763851449	366.035221965478	136.029372323696	237.158751610275	304.967502451089	238.724995878334	274.591071854596	320.998278918617	159.998833550267	386.337261495291	426.737351354709	210.460209407768	216.855173441976	155.290860596848	456.044964751639	338.479220641272	252.680939364715	389.070674233129	303.0908550899	257.427732782963	160.071539147785	308.856161646882	250.861368953708	344.98098059107	255.364670584847	291.938477070557	264.257917698883	345.547228585159	228.383825377202	294.789215059593	291.105013471196	196.080948671585	117.369728699811	337.822572735508	281.55241606905	377.24266806251	255.904794792177	199.027575332529	187.983122233166	311.356034054245	154.006803524268	340.549448868609
hsa-mir-6797	0.776986719535112	0.164223116676669	0	2.84995740325578	3.03967887706204	0	0.651376290225141	4.58700308616457	1.34245723989689	0.0418802796482052	0.00250109191097125	0.974786330350487	0	0.00450345667872598	0	0.048257740329508	0	3.51175308252943	0.927212882482951	0.722070408418923	0.821442380468216	0.829142561102409	0.506302983818083	0.0914602773718562	3.64471069510464	2.04509177662584	1.27170875507743	0.00364235422710202	0.974710411313618	1.51612258588012	0.974581873848717	1.25533848791028	2.90366956969523	0.00505457234595375	0	0.00148187396504307	0.0413365505602324	0	0	8.12318364401665	1.73489672238451	1.21274371741057	2.6460353993929	1.9515911829651	0.124364578098919	0.102341032008198	2.25577998689245	0.173277667289158	1.4344569546095
hsa-mir-6793	0.793535328200611	2.36352982177802	0	1.45597014425541	5.55790508386718	0	0.67465746090495	0.89553347785195	1.30734400401515	0.0322065593349947	1.01807650533971	0	0	0.00353535994554238	0	0.036985799308636	0	0	0	0.741805667399405	0.835143893695804	1.7338558449561	0	0.0685812948605316	2.4161081604542	0	0.0254976126038985	0.00286077362918546	0	0.73828831280904	0	1.2301372902484	0.962510302527011	3.08399494601969	1.99285943341881	2.01789505230362	0.0317976366285697	0	1.07870111495081	0.00226177732417154	0.856783506272556	2.3185681665701	0	0.549397909266943	0.150934416883261	0.123191202930727	1.43864986217794	0.213981275414291	5.35285777447084
hsa-mir-6798	0	2.67430053827761	0	0.0655942608690644	1.65433584665121	0.70971813069057	2.89713399349638	3.64652610578479	3.82084858193524	2.60559784431062	2.03463725158129	1.9558612672967	2.44361107672063	1.03680123438895	0	0.0525151838690036	0.79154561524712	0.834284045300343	0.925258228671204	0.71585608967119	0	3.46634370638607	4.40648414327631	0.100374826336313	3.67157011838214	3.47830700622926	0.0357992778059805	1.02972697062113	0	0.712076461166204	1.95550312731378	0.0337100944875995	0.95793455822397	2.07019991830254	0	0.00159723663058353	0.0449208874765964	0.635646916340777	0.429298221051248	1.02346608214216	0.840768664139464	2.37046636095694	1.73788678957054	0.555858278508282	0.13951320639284	0.114271840342189	3.020005435553	0.196305896579995	0.0532448718747286
hsa-mir-105-1	1.55601560609534	0.531851463560429	0	160.893312370637	1.81987132280545	30.9110005667037	14.6635936527784	1887.09065166046	0.0896315987871787	4.10249037375679	0.00490832593108337	6.83480842173906	0	2.07428660002439	3.07274535070448	0.107182520751465	0.28921872898805	1475.12744976734	15.8795604670123	6.77065948104607	1.64203167274679	877.657477803329	3.39682498598757	3.95022959272754	27.8882995141334	690.997616012499	2.58894934515793	5.1386418070679	0	6.74205948356028	0	6.27560701727206	703.451059904825	2.08350100749508	1.99036820916283	5.05608276807725	0.0900384595854007	1.30335991472846	0.933255095753831	0.00565438733592316	3.41355599442037	3.65589480545436	0.831367371618222	86.248374713768	5.58628733651269	211.357649304299	0	0.743511295750579	382.098104392525
hsa-mir-7844	2.46680880784811	0.165630051734499	0.850486286120931	1.51360438556073	4.43003311097769	0.715514172131354	0	0	1.34342495733527	1.34966985294635	6.0834761980525	0	1.61134753772527	0.0045312484265011	0	2.67694637849796	0	0.837986236115531	1.87597428794313	0.721563174199437	0	0	0	3.33545023505321	0.0341360490196513	0	1.27244808495054	0.00366478016161886	0	0	2.94008555042822	2.42915030940318	4.85172091178366	4.11960852742974	0	0.00149094490671142	0.0416162446360185	1.3828582518597	0.437570051184602	2.03869570385318	0	0.0262335570433478	2.64512123181017	0	4.41310532395111	0.141015691175061	2.18581994626017	5.6691234433422	4.13707653899864
hsa-mir-7155	2.43981634425469	4.84004439364472	0	16.1660719474843	1.67451282499753	1.48990968496174	0.638793308006534	0.881246474947206	0.0476332949577035	0.0484688262908608	1.02081070075975	1.95480669967329	0	0.00514021110159013	0	1.43130218642252	0.778413140136865	1.70990208586876	0	0	1.67958549766827	3.45310176259666	4.35366872255035	1.87260591005479	0.0391308630215584	3.4460927142824	0.0380654761195347	1.03036202089158	0	1.49409175012881	0	2.45706918293619	0	1.04222901281568	0	1.01231007492844	0.047830050386075	0	0.987160611800293	3.05686358807106	1.72130636476435	1.22508469429637	3.52272945897477	0.542506467408964	2.43388375851025	2.13113272704637	0.668956546192738	0.235740062518218	1.48094136241712
hsa-mir-1323	0	0.123153844540226	0.861274287292478	0.0471413928764869	1.56404187146713	1.54748740747085	0	0.894591306930006	1.31082123125867	1.31638464196893	0.00201710885738932	1.9609379889784	0	1.03292539581646	0	0.0380437779253183	1.95875103362415	0	0.932603142070764	0	0	0	0	0.0706856870956392	0.0269193367065109	0	0.0262069258637438	0.00293579268159633	7.87714514573237	0	0	0.0247103633716577	0	0.00407109252936583	0	0.00119575016858425	6.06676310588923	0.664154860612333	2.34514009052273	0.00232099132626135	0.855526729324267	1.19422078703503	0.861230494071266	0	0.273803063991952	0.215092102868429	0.643235068800882	0.423786380798479	16.6933590516183
hsa-mir-675	154.828378245071	24.3037088445032	88.6143882799176	1238.23954851757	11.6299151536014	7.48513401605964	901.82137874911	1659.63904734594	363.432707577004	92.0705305232967	439.704592772559	82.0986961724476	172.776503901551	41.3029557273843	10.1347125399421	1281.28126746407	119.037417158446	38.5852785309848	361.073827834806	570.093379377816	1133.13591643342	88.4246272260559	1281.66962649166	560.241740635928	31.6752047131591	300.38659366391	22.6873753933156	753.108031627825	225.772564233861	224.303225599581	103.583677666745	21.1520328308318	290.007407910616	31.1013586634527	508.861013584503	136.426414417527	62.5255131534367	97.3970814228391	309.445250961482	1074.61250945045	82.0295012993971	4.85169341429109	11.2576769915226	544.482222170994	5982.19562403575	99.6805866146042	82.6355805185444	72.0292378225473	40.5673595884882
hsa-mir-676	2.37612373167461	0.32534699130976	7.86771424205467	0.101372126507577	0.124950112962487	0	3.47527815071037	0	1.41524128207643	5.31714656637882	3.05661463711069	5.86713910005857	4.00206425727233	1.04160170628791	1.50953058219972	8.19915884816401	5.39215638170292	2.54527716571738	15.0497498150862	5.33935891171762	3.35363524417162	5.1080953144784	3.46854085721327	8.85363793483623	2.58181731485547	8.12039466208567	5.01981175920856	8.19860594571676	4.88695574208736	2.21600304302538	0.970668703312819	1.30598229801687	0.952856908239242	3.1150086818422	10.9569874539205	1.01359155599955	1.41710025753773	9.21037400743896	4.24728994823908	3.06520632554451	8.70029889310424	1.25347632730614	0.830562989060348	0.528580109271377	4.61092435403663	2.23722663593046	0	0.293922938752546	1.51418153876676
hsa-mir-671	29.8102735035223	53.0097569368348	27.7865610956031	31.6662529499375	39.2370786258039	62.0533413209069	60.5400195369821	26.9738430636878	47.739978176448	37.3505254391313	37.6618709931226	21.4978455061449	36.1504122448551	46.4526931589039	54.9653704649287	14.0338429416169	14.551538080494	77.3358794004722	32.7295640566974	21.2418308891091	36.2817258961769	35.7121152732439	42.8790769658914	13.1889299804062	50.5172414075112	41.2814556815331	47.7068373429335	23.6060505091346	32.2501573088148	46.9984471100441	42.0218691440672	59.4506016568603	74.2044968413717	18.6642503008706	36.8445828519006	14.1510806824645	38.5378621109036	36.178303566905	25.0087090098171	67.3499148782524	11.1844402356648	62.2523037922768	60.8706387087019	58.2110229767827	38.4812193412905	36.8992681641695	70.4491496248577	23.2359972200059	50.5321498934396
hsa-mir-26a-2	7443.59853260899	5153.89385313099	9064.3386032294	3227.00280290654	3882.40512739113	6549.07814029609	3151.15542141738	2328.88226313629	7028.17813771258	6935.02239586501	5063.74165390404	13177.1805078656	4187.40718402538	4791.88044914395	5250.52540904332	5517.02808744405	15731.0152318487	2008.99298472624	7326.33294885031	13549.9341983761	6910.68962057159	3826.64474718295	3972.75021516157	8718.28244666502	2035.32064616598	3095.54301378701	3527.04064876919	4288.91145430692	6379.45305925064	8791.89918130479	3094.06236907205	6327.62302767144	1804.62289441145	7919.32878376959	13175.600924724	4500.94742368608	15812.5531902364	10633.027562439	12690.1849990029	4682.28027603483	15240.7988192027	4332.12764153087	2140.76764583162	3388.99793714843	1050.33234937773	2615.82641377836	3219.33909748549	2102.13019956381	3505.64274260813
hsa-mir-6777	0.770253685436558	4.76024227209882	0	6.88605401426486	0.0815635019043153	2.29434489755933	2.13084208640535	0.882624757049574	0.0458034382323286	0.0466034341569629	0.00275411464657249	1.95546625764053	0	0.00496173718075721	2.38173160446951	0.0537895975490326	1.28083848295646	2.60050415596026	0	3.11799873611979	0.81582483843087	2.57767181637476	0	1.85483058193477	3.67942454525357	2.73754111264992	0.0366342689772665	0.00401207239659096	0.97380553893334	0.71032119462591	0.973672493300881	0.0344923487070135	0.957615030660236	2.07085853467234	2.9885396331936	0.00163133689339734	0.0459918359796325	0	0	7.1153757049318	0	3.51818622277746	1.73576346440899	0.542197061309258	0.165420347519376	0.134410615670971	0.668697631220898	5.5535354307711	0.0613751631609529
hsa-mir-520a	0	3.22811036792881	8.75975191854157	5.94220451819396	6.40642389791058	2.21279500860461	2.75864854677681	2.68076255743244	10.3776453866173	7.86828767861698	2.03989486455851	9.78926988678592	9.77532084993544	3.10175761068269	0	0.0785403649782381	5.41471237669842	0	14.1130056609081	2.22917723435183	2.50084176979013	0	2.86633897730042	0.158502606290743	0.0540654335647885	0.566696890778081	0.0525425192139786	1.03345290630195	8.80826247630683	0	0.970771224471857	0.0493603566118357	2.88425210550593	1.04657651912403	2.98675964661661	0.00225644211808218	4.0049887334926	1.30696507746165	19.1287231982531	4.0833402151917	4.31585458356253	2.43696955560118	6.10738789471194	1.12953967531745	3.0547576808605	0.289986249172774	2.08388870898328	11.8817790430005	68.6266984995379
hsa-mir-520c	0	2.39333465903433	1.76478989255144	2.76222928349456	0.0574218562455263	1.54564865067736	3.00873996095297	0	0.0329727092641108	0.0335313778965127	0.00204041239124592	0	5.10992276154355	0.00367033976486714	0	0.0385249284646819	0.86175765815052	0	0	0	0	0	2.55937275005555	0.0716456047656602	0.0272508915386234	0	0.0265291454497928	0.00296979410761045	1.96063275278207	0	1.96043216682377	5.80466627046227	0	2.06212928391545	0	0.00120953381942779	0.033104325143449	0	1.06934596744596	0.00234782767680169	0	1.19514924145959	0	2.38962820639383	5.3411037362418	0.244003280985288	10.2107980386741	0.502914250385927	59.9033146195361
hsa-mir-520b	0	0.284522357288529	3.47423553298505	3.04693897253832	3.29683602865411	3.00499964884155	8.67296503045492	3.5991076456485	0.0617263458217379	12.8412526080737	0.00358467685980535	11.7588613630182	6.51500872883301	0.00646957976956264	0	2.82131134532069	2.6096244523461	0	7.5211566780801	1.46481198156752	1.65363366631881	0	4.76956107076877	0.145471748069715	0.0504136679834593	0	2.54547268255356	2.05692483367385	11.7581355397722	1.45779626094976	1.95012071326184	2.51196488942411	1.9197600136992	2.07920936379689	0	0.00212137706341942	10.2882280777485	1.31646107731702	3.18182958094271	0.00412733106652063	3.45278153599917	4.76246443498288	0	3.62444701427984	20.4001366561105	0.287334806520116	11.5476476976655	11.8255383274894	128.095928250875
hsa-mir-520e	0	0.0380017575594264	0	0.0160214452613775	0.0190025975523381	0	0	0	1.21903075872174	0.0114911430007398	0.000735747272648274	0	0	0.00131980218433714	0	0.0131031402659217	0	0	0	0	0	0	1.39403095337166	0.0232524114131707	2.28920434169352	0	0.00919034244330699	0.0010691712266917	0.982988382100111	0	0	0.00868576317551084	0.972392274924493	0.00147978604837486	0	0.000436764627738548	0.0113521897918697	0	0	1.01522608140224	0.893165104394523	0.00734625635843048	0	0.533624219634912	0.185963697384981	0.150143454928544	0	0.269969763673005	13.2979906740391
hsa-mir-520d	0	0.09833144271641	0	0.0386891838651351	0.0463399645541494	1.57506165821647	0	0	0.0268843316036998	2.48066067981723	2.02836560489688	0.97817058038765	0	1.0307997492037	0	1.33928687130607	0.911824446456612	0	0.936721522130016	0	0	0	0.552741472579164	0.0574889425444317	0.0222744698940343	0	0.0216913919609593	1.02489686504188	1.96356766661247	0	0	0.0204654226796413	0	0.00340153781678437	0	0.00100034940882615	3.64591228572608	2.25318782299546	1.11674312115815	0.0019407532514048	0.863947839668741	1.1806983032804	0.869348775205039	0.511332154670785	0.285351118468787	0.223355085973412	0.642023447165875	0.445636816359816	18.1535829598845
hsa-mir-520g	1.60387383545483	0.189723573009002	1.73534063469279	0.0676307787444984	1.66363065681246	1.49497094364841	0.641631161750215	0	2.60315695957988	2.61407657210405	0.00276803259090375	1.95537194624532	0	0.00498696012901578	1.55708514176104	5.24586982053587	0.785365876527766	0	0.924573584705259	0	5.19770546962893	0	5.04622456462031	0.103728656900515	0.037863898702393	0	0.0368360117879586	2.05108927008915	7.85510287778263	1.49912367898697	0.973624647133378	0.0346813219681364	0	0.005598125221562	0	0.00163955595618881	1.36046922220777	0	7.08490880168641	0.00318600959664084	1.72443663379991	4.65949598019788	0	0	0.295936731753448	0.230873973599063	5.79432213090035	13.3327419337061	36.0987101081534
hsa-mir-520f	1.60136986784678	2.73024906168641	0	4.25371799948623	5.94267805804717	0.706057462260166	1.37567233122438	0.881726634442138	1.36190071057929	1.36854870258523	1.02071651172626	0.973668657135725	3.27706427680005	1.03741932258862	0	0.0552045456963043	3.3180223390017	0	0.924108185910699	2.30367569348539	0.814497071078866	0	2.39730805535324	0.106086866137916	0.0386094287076405	0.593070415018454	0.037559500108826	0.00410522560838711	3.92004292880141	3.0978542754472	1.95467264610747	0.0353589274189072	0	2.07157492413985	0	0.00166896754782742	3.84520266317772	0	2.16756812323476	2.0406515166738	0	5.80497996818929	2.62789447044809	1.12763842546592	5.52361391076525	0.272081043701974	1.36019387450087	0.587686805844391	34.1815200014236
hsa-mir-520h	1.61514269098394	0.169115475643439	1.74336421285759	0.0616048998760723	0.0745441962443815	1.50853736804831	0	0	2.5781861226619	2.5885764661328	0.0025541513225662	1.9568595508308	0	0.00459951783793755	1.56938519880772	5.18702437196542	0.804617778077442	0	0	0	5.22727144846305	0	2.44675035120607	0.0938504945937501	0.0346907743163188	0.603167242969672	0.033755911428916	2.04932148954362	7.86119955938345	1.51260912265994	0	0.0317950052403926	0	0.00516255031850954	0	0.00151322351391536	0.0423047258240843	0	4.70446713471854	0.00293957791689903	1.73274858453579	4.63084912393714	0	0	0.246968382522854	0.195645683139096	2.86944642339182	12.0694431514459	19.155154120128
hsa-mir-410	271.882137335789	62.7388253604709	186.86749893896	70.8447648876787	44.3074513724715	152.676438621608	151.135923507097	81.8569157114424	120.782843623815	81.4005391299629	153.696990382416	160.299552391044	134.20160932578	50.593631763572	134.154780502178	232.196808883588	402.157037588481	98.6915932863207	246.956621395567	566.463478785297	152.769892206481	96.9395878578489	305.047851308443	77.7138657468171	120.08779915445	29.1909699703283	80.4430439249299	47.2078712314413	354.801741629351	62.8277985284254	137.791146540001	96.7544291629368	48.161860456807	139.907606455268	167.295819064554	109.141371111879	318.599474957183	261.890665029457	2398.4499139915	36.7471753791093	168.453893319926	89.915648224942	69.4900128549974	132.211652895749	36.1106002031576	17.6706557053918	20.9513312245786	78.5106437689771	8.81550271903002
hsa-mir-411	110.463996000777	24.3291049177781	112.092642228672	84.3711410323858	49.2045212565086	63.4241649303793	66.7046783213897	30.5602595940999	104.877543651573	17.4391066937646	39.7020936933108	243.38804107011	51.3783368405666	36.1417002459994	103.533221934223	273.87192395343	509.045558598952	60.90805633279	274.087715990023	801.041624325958	77.6145327306678	66.3065039614489	262.094625828156	72.1900782440541	59.4700394558501	11.8790211416781	39.0159177410082	66.7026006433898	146.604082120707	97.7045130096214	76.2201390631703	93.0381607922486	41.4172935278107	103.640033283416	127.462932655699	55.5834648980101	355.75140987488	184.51932525039	3568.94487177489	52.0553463807914	247.964993156909	124.64835346193	27.7672158766955	51.9014063837069	61.1649136925764	17.6564772336509	47.8625592612728	41.6380390860479	17.4697983008023
hsa-mir-412	65.4096094645357	27.0031296867999	58.2676687452061	48.0827835641666	6.75192549244475	54.4776358329514	14.6714341800882	2.66616236016231	12.047604448941	9.44458441330838	40.7141187714071	29.3197371537842	28.0973255263966	12.3983701061122	14.0561214805171	11.2567061028047	29.3710267289891	8.53565888635706	48.6476725073004	12.095344944766	79.444556321743	48.5041716453026	57.6751424945183	9.51058377788979	55.539053513725	13.2112482557572	45.194628631609	48.2226803602947	145.671707009289	9.01040837176393	74.2842762989659	53.2631401841724	8.6586267421936	67.3454913102536	8.96084120468689	10.1090745110831	41.1717937161195	11.7357551184487	130.590954023007	63.2677761553195	31.9468598104354	4.86111088458914	37.3644649598389	4.87370938128314	28.1854889362724	23.9330908237504	30.4641438723897	12.0627382573208	0.116995266827441
hsa-mir-30a	49427.6521097365	22872.3878051181	125944.366229876	104980.926716438	80034.8957403164	45404.3427735391	283056.177491907	75539.483100372	91016.0096643291	174033.335496763	75498.0499504744	107111.294017171	119588.088806946	59382.285080579	29754.6970306916	463288.031858192	149637.005514287	34007.7238085604	392374.325884827	599016.377997863	130080.862159949	36447.0456800957	75270.3414744719	104754.97455274	11862.7783248017	40629.0083563885	18340.5659340395	79883.4272835416	69391.1099725491	52038.6781909804	18101.1779381405	19027.4979765349	18129.2076105244	33891.8825124941	77937.2860104419	159494.530877763	821143.720084534	372221.148849405	515870.181300299	74794.9712558504	99706.4957045365	46565.1239927092	57130.0363294706	26383.4471669857	23829.2835456433	42258.4827872737	13792.647940659	22352.2798971564	15946.2131559513
hsa-mir-30b	1685.98912677522	2193.03757672967	3103.13855407594	1425.62482339683	1559.2862119115	1963.45935624523	4366.50136315659	1233.71674237428	3278.67456873076	4890.66586749414	1428.03062299658	2200.26275146234	4967.28108120217	3249.63931236501	830.281437749167	11553.2538952534	2534.07572005303	1226.84295402452	3782.905870091	10104.8448071532	3503.46820719088	1726.98626906879	2657.71746087628	3130.48391475171	3518.38146056436	989.797667781259	2817.58701094955	1329.77416277625	2262.66407316369	3284.34093032365	1306.61640263559	1229.65361956121	964.450926334702	1207.29014085482	2716.57666895769	2216.11639130936	5581.95415212194	3262.92898754048	11090.2442719925	1361.41802318179	3900.03903721927	2247.54749234982	1570.5861826549	734.502563055408	515.253932802936	1558.33852771277	3655.65406848402	3020.69002614936	828.552961557432
hsa-mir-30d	16631.282050623	24361.2916102602	29645.0607409968	10313.755082448	7784.28180224281	34250.0965549055	48014.2511865733	15316.108356712	15860.2035389061	32809.3246044361	18764.8435572987	29162.5868378189	14949.8645952352	17275.3211538133	14002.2281375465	23162.1315929914	33640.3891898113	20997.045963317	53224.4677317436	46530.1621407784	23403.152649251	21735.8535119242	27002.0116875196	19018.7049718243	25626.7216925922	21289.0891319769	46627.6970702058	27340.2326215746	23920.7552506351	16477.7885496584	23234.8357692159	14331.0555487521	21789.5511242508	16332.979006677	43937.2524236323	37166.6478547085	99969.7211157693	44454.8234183106	50872.8896421267	19655.7651516495	30663.7064578735	18116.6687220581	24720.5962162812	13230.789458494	4138.50387958353	9767.56025373087	46191.5379531536	23757.3217190916	33205.3349068439
hsa-mir-30e	56918.0651336151	29594.9707778724	100385.56448514	49232.8770180309	52567.0284857604	43595.0735866704	57951.6642376928	61424.7071532607	57782.4522412433	73089.420767978	51369.2102898771	129676.99826465	74338.7927146115	74643.6012465118	64896.6351494118	147813.579601922	95781.33738173	39845.9753429406	142025.402016997	254979.318200786	95232.7493025163	73937.1992612813	63314.7739428757	140018.812995058	23817.6904414891	50238.401650567	36491.4361575171	57659.1004658427	67204.6806000065	92572.0440235224	30383.6373846727	44932.8238116408	48236.6663867191	62388.8199477169	97751.9698562572	68684.3811565031	273293.140897395	178303.215953659	206795.879575408	42766.0832301415	119611.907863518	56930.4635355365	57896.6739132074	38246.451648539	38607.5544623391	61648.2072098349	46141.2366709245	57400.5942335065	59036.1019162662
hsa-mir-29b-1	1446.42511719178	825.015382808086	1528.96212551658	549.007848414043	336.537378931958	3650.49470323816	596.253201576453	390.516411157144	1944.36696808505	6118.82621299549	1296.72706600193	2076.13210326339	1393.11245642432	2258.63738225989	320.135665504473	1954.83113590117	1415.93699156431	879.131370524845	1649.17019227569	1009.85979485239	4806.27622715335	866.874873312831	3044.62397120692	2014.9860230351	315.928692181734	634.074519793477	656.7594900853	1440.58276071742	1026.25897565274	2869.07311197681	358.653648102826	624.782441888276	484.627783105684	1221.7929541746	2112.11935740075	1932.15193106357	3027.2372954544	2458.59849470897	1723.95037004034	492.932045275953	1818.69001230992	916.547098274335	278.96224060327	1874.11975628145	757.241855803751	2039.28178402407	952.825083647465	2306.57031132869	1118.59438899128
hsa-mir-29b-2	763.09937749331	881.114603832384	1671.52562274819	1212.03533523098	313.681623771718	1885.65970393764	645.484634707566	395.915939395917	1009.40457814883	6431.89584188593	691.116775223168	2133.80374834243	1456.62817181155	2388.70239942568	575.998930467842	2149.43883620567	1427.11523073934	856.809358959072	1844.68274953994	1043.3516278269	4712.57884230625	500.190860927667	3112.23739522798	2077.61679429262	392.990710206719	1351.59635399125	359.192456301207	909.09049903584	564.92654185923	2724.29698672258	378.199305127161	623.541704986811	546.29223319947	1298.47688803048	2038.42925519488	2038.25783158404	3446.74230276227	2508.068215332	941.246816251792	542.938699020959	1937.06643416596	499.647474667285	305.037929181876	1847.84890372383	764.869662527572	1038.28488923561	945.570859175913	1290.39817064125	1208.05454348224
hsa-mir-500a	1608.56966402701	2080.36610929243	1999.2213649951	1536.82347845952	555.295075794832	1261.07154350289	3077.49057912556	1022.24706583684	933.826494673166	3853.7824993469	804.096843624483	1137.7602238563	5047.00404906341	3561.37374383593	1753.30318942569	2282.96337242311	862.560208728906	2498.43930856296	4832.51996549734	1864.56255042855	1527.9924434805	1675.96276703835	2288.18514095078	1884.21920072837	2239.88175537948	1771.9501490573	964.372619682994	2327.08882224425	1471.95225519009	1299.1327037767	1556.80378554793	406.639661571503	2786.44961732023	1229.04893902109	985.853427053779	3757.18216056414	1091.54261098958	1874.86248373338	1278.56556883068	1122.6086025101	1152.52145182361	718.884876359379	1893.08438391666	1402.84658196924	1590.24926783744	1178.59979683082	1776.57676156274	1548.48400579308	2661.2531635279
hsa-mir-3913-1	9.69367366934158	3.46252482122942	3.44044995114223	0.115513298874057	8.184911484314	8.31130085947558	12.0237588481294	3.5721598968112	59.6131833796327	5.39396160636738	1.02346174565013	7.81847217449971	4.77968450400392	5.16798028056017	11.0218959011514	2.89422497066553	10.3341870190162	12.0525658144798	2.78698670532641	6.82237827781268	3.3327553991887	10.2243943321313	6.40716178384202	3.90129089418146	1.34580374084796	6.61984637436749	14.955371284435	0.00625603734104097	3.90369767661411	2.96023140650171	8.79568339714179	5.00821658630991	9.63727583592472	8.2912412475492	10.9545751655896	4.0448386462683	4.06570968249512	10.4841516461795	2.52769847255007	1.02702815277267	3.41789450272466	10.7554401036243	1.69638302814529	6.236652027269	0.305253133230868	0.237447673541646	5.04134402411871	0.484296592615876	2.99960759795602
hsa-mir-3913-2	11.3370925125653	6.16903641566999	7.81945504492656	1.65788525913006	9.73439476203665	8.31839022952447	8.443541230752	2.66992791563975	40.2302212876138	6.696557643849	7.12616022056053	5.86140802953079	2.35140691235221	2.07457309686586	7.04692691996292	1.51091164737656	5.25659310539461	5.98988889560661	2.78738743089839	5.28386787865487	1.63867300265314	5.93360163827475	6.41587846459366	0.185525801697389	5.10350700537755	3.9128907293139	16.1714269599415	6.15976210390957	10.7553419737052	4.49380596453426	10.7541015889055	3.77915557763641	6.74096564544753	17.5910115014956	10.9547419160585	4.04472583354443	4.06228220725022	14.0615883394302	5.26002459943487	0.00490076066997425	1.68465495522182	7.20183235354392	1.69674990208863	6.87587860148695	7.61147736519739	6.53539882331714	4.30044084535555	7.46932948127214	0.0986213808201581
hsa-mir-4442	1.6067761775776	2.68115514539988	1.73741295477394	2.88962691385805	4.49842380019892	2.29842645743143	3.65844032469943	3.64562970953458	0.045014290336615	0.0457990478638871	0.00271140133862313	1.95575788848375	0	0.0048843389325145	0.744623303696991	0.0528461531152103	0.314208497531761	0	0	0.715399236303457	0	3.46504702505568	0.497005988275902	0.1010743661109	0.0370192796050546	1.30070228891074	2.47393120924508	0.00394964341787607	0	1.50258889479164	0.973820766791458	2.44550798405744	1.92814086005447	2.0703721819148	1.99181174317307	0.00160611153781998	2.59913947508142	5.91349601798399	0.999100692517271	1.02351518820584	1.72658294248703	0.0284038869259846	0.846706444990048	0.555450490522066	0.140196734730858	0.114807470082522	0	3.00528961110461	0.0534655300536035
hsa-mir-4443	8.860109419025	11.6826803860456	2.565858637003	36.6914294526733	30.1915031170117	1.43177544888052	2.01199973367284	4.47251125687617	14.5074937578436	0.0794408580591179	7.1276848863402	4.88158700744009	0	5.1692731096945	21.3433557162347	0.0927849159095748	8.43301649380841	3.39149254684157	0	16.0676751903593	0.794862817409228	16.2189695321112	0	0.193309585125741	0.0632549750994968	9.31060860852773	1.33684135715549	2.06053532163504	3.90309364003175	9.84951269915328	15.6439247733539	31.8807673974188	5.7730091849256	9.32833000973926	4.97801578729722	0.00258659961942609	13.2213618429477	6.20714085507597	11.8050435085751	5.10778157960374	8.6284649871557	27.3333054441204	7.80627310168536	1.77421550543069	5.11698171080532	0.216031082940907	1.37162847165136	4.03855393755288	1.56294956702994
hsa-mir-4449	0	10.8116251435496	0.829850727600704	4.55386708377152	14.099118159137	4.51560189651609	3.46459866900903	5.39887733315257	2.72544945354897	0.0706067937791914	11.1851536605616	1.94883884556827	0.744541352854552	1.04184382509239	0	0.0821999532515343	1.16822189041653	0.815937654584554	5.61362456414932	5.32488909477017	3.34839881943244	0	0	5.53140773001461	41.7435263230646	3.95215353972046	11.1454410751295	3.08340404112702	0.970659750881347	0	7.82373202588202	0.0515070894453222	0.952608939762603	2.08211304060407	1.99050435877896	2.0238828114434	0.069629159815777	2.00702102271308	0.924173081345323	10.1951137200621	0	5.98059163104394	19.3365066439262	0.510920050802272	5.2034133802091	0.226364717329542	90.0218381309201	13.1678912630562	12.6903163021233
hsa-mir-486-1	206.450617904747	426.215855028567	1829.73177924225	831.665328047246	832.786035307968	450.532957339527	1590.02394223669	109.752230552412	883.416380941302	118.719082405167	1485.0255241284	686.171424285871	425.99122108332	1223.26504760704	363.302212589879	7563.94134187907	5672.12867389232	122.725754740175	7441.55954978156	11126.9082895089	1413.1889132722	60.3547799828935	817.253065190432	2676.59246673602	164.326668112723	177.745609815791	345.381165607263	638.213953597673	565.903912292506	341.005907337726	820.908960613207	389.285977286956	282.292301262884	185.50893146277	1286.58945757048	4513.05910598682	229.828433233143	370.410549162238	4786.5407249511	317.397989389863	460.456329207408	79.136133515634	125.986952008667	84.3406243297372	453.738002448914	106.162352840323	1141.05934128767	322.222407770522	1233.58301990621
hsa-mir-486-2	250.012955829427	438.033230699137	1827.12426028562	873.762186335162	911.136225961945	466.410970014239	1625.89379048181	94.4545356603455	916.571328122274	112.055395971382	1573.5767546646	649.027701470664	405.893661304849	1247.00735619027	390.771963103604	7388.78446135326	5616.7468875881	127.876962925053	7394.78705076053	11021.8745044489	1392.9270853776	67.1603346095827	809.0259299085	2623.14373402662	165.590072820425	163.756878571495	342.869991574857	637.187894328041	592.293677076952	323.572085943276	812.11340520674	362.017616012014	256.277810111287	191.726700743055	1282.60620688573	4419.07927363113	217.877967608938	352.302126451116	4847.49756790475	334.747298393121	473.416347904944	70.7492831405339	152.061928230411	91.2237325601164	486.80635623667	121.265924840061	1125.08938537605	307.295809363405	1269.63760235191
hsa-mir-17	4773.32550317474	2583.2992958177	4470.41992177565	10478.8113715791	5170.41944619531	9082.75016450728	4327.71522962063	4961.97969539673	4660.74414096051	3795.41136081356	6617.97539253699	6349.59405733473	6486.57164165988	9147.08287659418	2663.67120840838	3520.50585490776	3478.02479861146	10735.554359009	6742.62186365371	2417.7901987923	3627.52760310749	6276.84520505431	3971.58621239057	4977.84152506483	8000.65477923172	7245.83697393012	7371.5871174134	5041.00661350696	7040.17452030524	2401.21891156809	9239.213160623	6544.51580195155	13081.46566679	3265.36065160056	7057.3252163039	8038.8442102877	4338.00035048956	3781.73531730352	2451.88505552748	9640.09400217621	4496.15324699241	5708.63720961542	9698.44997564591	3770.66184211395	4892.54187583027	4555.89538364198	7462.06003251689	4891.24727859144	6764.4058070697
hsa-mir-521-1	0	0.0617013445793745	0	0.0253069200369061	3.96527112519679	0	0	0	0.0177492178127816	0.0180391003549475	0.00113742504745987	0	0.823005289787958	1.02692614370475	0	0.0206153651534066	0	0	0	0.780909503765086	0	0	0	0.0370800249711273	0.014760645787729	0	0.0143810916940146	0.00165368773079927	0.980801877645749	0	0.980703964192054	0.0135819009905608	0	1.03022567496661	0	0.000674918104709821	1.24987661249728	0	0.533855055048767	0.00130831673755699	0.879872787675065	1.15678591535331	1.80981932421125	0.509783020592556	0.304072388396443	0.236616790639381	0.640548606011971	0.481966420108397	7.20734857834146
hsa-mir-219b	2.43132797053272	2.80017896701747	2.62005590921992	1.55828861795635	1.68895776630023	1.4833846714784	1.36587101700248	0.879724521803798	0.0497612128125254	1.37742490674537	2.03609370778487	0.973186433145248	1.5880449847124	2.06516744893054	0	4.02440715628664	0	2.58818969997379	1.86744672964951	1.49436479111133	0	3.44381434011695	2.37184182640176	0.113239793340608	2.51046300579241	3.42375711691336	1.2930707125283	2.05264516527187	0.973105796720169	0.704267788363876	1.95369663742377	2.46617124129423	3.86726270998063	0.00600189302975462	1.9914940706596	0.00175647845143256	1.37219294115223	1.35064715974553	0.418376208458624	4.07382115080675	0	2.38826237452351	3.51447618632196	1.17076321327701	2.60381195540472	5.86545205540197	2.15381627941167	0.302591946729805	1.51843035362925
hsa-mir-939	1.55797119697959	3.29453212438922	1.70184581736092	1.64022762507679	11.0439220790757	9.17504232993503	4.18822044335042	6.30914440490834	2.7239109609283	1.42598670921914	6.10565916114504	4.88634725374001	2.36343079200916	4.13273314103348	0.719851634511939	1.49871298344481	1.16917493300554	6.01983260340891	4.67315483944804	3.77142318748497	2.49567089893262	5.96486826075584	6.51567939621915	7.22404896177985	11.2016633601865	3.2697818182536	6.25543105236385	5.13079133966175	0.970689883560198	6.86050302883127	0.970541437282841	13.4168532788564	10.619725424686	5.18200381089027	2.98658992384816	1.01365347764891	1.41988865331263	3.430773191858	2.01253080081469	6.12168845109763	1.68980760454135	0.0426215549942093	6.97573159452434	6.25124586816949	2.91411046922253	2.45691833872217	13.239076420239	13.3946428698245	4.40004986968068
hsa-mir-937	24.1994037456299	46.1708339844286	1.69504805891274	12.161833410523	26.1000894769097	9.75523309635189	9.04967256194938	45.0498819155918	60.6785236761777	0.0865633936040435	36.6365461770638	3.90202660444905	0.742995650023145	4.1403383638389	6.2054569883794	1.51573451285418	5.16542417492137	165.485137712004	0.915194093125726	2.96143978290192	7.54672437567884	52.0092857365031	38.9392750886361	2.11826392425505	13.957937265009	7.88515054953681	3.85482633509633	6.16515736490017	4.87915411845618	21.2037479981973	24.4318699567435	44.4938081680689	66.5254955955509	6.23002758345815	12.9445138472741	0.0027760996272157	1.43280697106921	5.46681617904992	1.97972561339715	63.2513576553231	7.73147549108029	12.0330162498535	36.5466654693716	13.0461442184744	49.9296025187152	4.70642869761793	66.3669577801566	53.9717713372409	11.6668726203277
hsa-mir-935	5.60198470842179	3.506125265352	18.3157432208677	3.16007662576766	3.45222686656406	4.46938393120406	1.3084846126496	1.76694433199652	4.07121461849889	1.43841070462378	12.2122991634757	2.92530700519292	1.54313913655483	2.07505037647391	4.65125347385091	26.0358222116456	10.2664660132736	3.39107074674816	20.6197976527496	33.8567441721905	4.17686545120642	7.63529522512801	45.0550237072915	5.71992731015626	0.0634755233015838	0	6.32956846197379	11.2854134633104	4.88111379316096	8.31097294549064	3.9025186019135	6.24663209403817	11.5642404742374	0.00891340169513377	21.91084226704	5.05536422322848	17.1334231569051	3.38908250847348	24.4710581247783	17.3409260023415	4.28182381052762	3.65257179631152	0	219.387048137893	0.339570726218937	2.51220291890799	2.08656988036577	0.554160635987559	5.872652928951
hsa-mir-934	1.55008161181717	3.49273463260806	0	26.5046832508752	1.83005569273389	2.18902124030912	57.3199858857528	34.3690632289905	0.0775697119099954	4.08851502269943	4.07625925368743	1.94763773131512	0	5.16900477709008	7.82478922216387	0.0922875844503954	0	3.39211947774141	1.84991042032193	0.685694667266225	6.72794987302126	0	0	3.91803146885296	2.6085223896318	4.57630181123811	1.33661873488605	6.16131412645163	2.92521342696757	0.681670435573266	12.7085821361323	0.0573569892610486	1.91518248002483	1.04781776085759	4.9780488334426	0.00257541018607377	36.5627035547013	87.5112698036534	15.1240254738033	1.02707492371711	0.820909661845459	4.8409655432357	2.5660891413697	8.80340157602621	0.309791141253767	0.240634957922416	0	4.27219073192425	4.41615129792382
hsa-mir-6783	0.775958146660126	0.167628532765213	0	4.17681510624172	0.0739904336094281	0.714792186509675	1.3959468691231	1.80541241391555	0.0418412492059359	0.0425652612755473	1.01991818963201	0.974649715821635	0	3.08429290655381	1.57034519014748	1.4078047019325	0	1.72241760478288	0.926832363306337	0	0.820585937022252	0	0	0.0931258874737707	3.64983646742257	1.31453546825387	1.27348835278142	1.02905118650212	1.95684459864662	0.717120805009244	0	2.43099003536708	2.9030249620366	0.00512992451276117	0.995305673614426	7.05679151518222	0.0420117731492898	0.641555814688189	1.61341629835157	3.05380646634722	0.843901765025177	0.0264738222296909	0.850011037692055	1.8474916272207	2.53234321567537	0.151621391613442	2.93693966717672	0.273158855596318	1.50329611970702
hsa-mir-3922	7.30810099322105	8.26716834291203	4.3367772509399	3.09752807765434	9.49224624365199	6.07510938566164	2.75088281545778	6.31247229086929	4.01273318359202	1.42436607968643	1.02304086195384	0.970849189407468	1.55256644546578	5.16116085170807	1.50862229298261	0.0806763293587527	1.62849955224547	6.89655456465764	1.85376620412549	3.77577266815914	0.797766799206436	3.3794059136512	3.46333458303313	12.2265850030348	1.33698360850205	2.59070348088085	5.02431505175412	1.03364611167576	1.94892858343197	9.21066760960226	0	4.96123330553444	13.5260131214349	9.309307714534	0.994587258237383	2.02376420924243	1.41829906064214	7.03056135298	0.926176189020722	7.13927437264254	0.823521037860626	5.97221902452588	8.74608800046083	3.02667904077745	18.940093478924	6.55302345117611	11.7065575738711	4.27794679111054	10.017023250274
hsa-mir-643	0	3.0016674242172	4.37575890693533	0.0856237346477717	0.104757567936892	1.46249880663736	8.75735386538435	1.78309482446922	2.67001504349196	0.0586263355270689	4.06832983967877	0.972003316454832	0.753106723314132	3.09644784918692	2.33390666635695	0.0679569591957541	5.12187735891241	2.56671601751739	3.74939354482583	0.698292364324865	1.66019679049124	1.674720627027	3.56579145948039	5.24331499913125	1.31889429728465	1.25709054048426	0.045811523972068	1.03223273623262	1.95148362354667	1.46683007941562	2.93158336682105	4.88577174924582	0.954607299270921	5.16840250581347	4.98043628830052	2.02252844119611	5.19576953772232	2.04873083826434	2.65060792451743	1.02543345392314	0.82951560423153	4.73722796560343	0.836102688831941	5.10206964263234	2.7060906943397	6.06279717282855	2.88311864267086	0.349039929275642	1.53847295852898
hsa-mir-320c-1	4.87968006510516	0.279007197956652	0.834010064344227	4.44935201724108	1.75822873987091	11.6769393666978	2.05731305418391	2.68925557163357	1.40112595863643	9.0418107200564	4.06995012703412	0.9715827377771	1.56385561817475	3.09859684257765	2.3228815185654	4.13949341234502	2.13938956484471	3.43316710429077	2.80045806446413	0.69492631436655	0	3.40122562981726	0	1.99299536296194	2.55839493832063	1.93511739567362	3.758920953059	9.21073938364002	0.971497400441458	0	0.971352920099353	3.71255155180383	3.85579040629048	4.1419580790293	0	5.05034290193961	5.23197516435453	4.2109044161297	0.400698932170288	1.02583516173484	2.57596702777073	2.422923505293	0.833958899030206	0.523095857759462	0.219182539127481	2.28771758376128	0	0.325732928574859	0.0768265527931251
hsa-mir-320c-2	3.32934228681756	0.159029347828831	0.851946861364611	1.50614900839174	1.62113953099179	3.9594512859116	0.653626995405328	1.80832186916594	0.0401321690420832	0.0408238100495053	0.00244375609271397	0	2.46486266900703	0.00439967790376505	1.57610410766492	0.0470229475195219	0.815535845905569	0	2.83010219725284	1.52644356327164	0.822791669846175	3.48885752070843	0.509015202877102	0.0889035108827093	0.0330706414576193	0	1.26892882910623	0.00355860663199836	0.974925624923151	0.720292385159015	0	0.030319880595163	0	2.0672162309304	0.995371664068585	1.01161769920982	2.56746811967959	2.91087799610993	0.44114489919757	1.02260633274828	0.845858353192983	1.21063681063984	1.74763370632216	1.89306337909542	2.39367516505174	0.126842836508199	1.43453768512943	0.221335528804237	0.058359582704162
hsa-mir-1537	0	2.35288204405797	1.76938846904127	0.0451060074690862	0.0541786520977276	0.737213571556409	0.675968842804054	0	2.50370417690587	0.0317305284646855	1.01798317762544	0	0	4.09384853922278	0	2.59251105219565	0.356884744664617	0	0.933548295328076	0	0.8358997946048	0	0.536443371869074	0.0674854046072027	1.2501824695391	0.6320300907793	0.0251266312310636	0.00282144389579542	0	4.06399579930344	1.96126007279738	0.0236952917704752	1.93750039385438	0.00391206276424255	0	0.00114938403516923	0.031328094605049	2.21457482470424	0	0.0022307316100928	0	1.19107241585732	0	1.20518810982246	2.42374471515321	0.13210819330746	0	12.1776773522448	1.47853995788848
hsa-mir-1247	496.902386772072	735.803114022676	1394.32488264988	249.775197548008	11.6215863088734	413.511402030415	179.925381841746	2545.97730250107	1977.13730157479	218.665993841655	449.887854675744	1310.7890161578	136.589952762386	388.148171701142	762.866483179817	399.134319842417	417.835225034521	24.8524308110376	391.930872371292	1389.07059381893	648.341057980204	196.471339946548	616.953240437181	164.382733058594	26.6159874357385	13.2198519751523	199.729319854563	116.979598657402	1457.31100519405	671.56149617751	74.2652065083804	3380.65159327237	111.752778425286	781.361518297039	757.813585420481	394.113313298291	114.30999666708	552.948582642606	1131.30060491124	260.246592622523	1259.75670243364	410.973785491019	88.6102010242688	98.1084486786676	527.252200417341	1125.19308908118	335.252854004134	213.890777418955	7.35201133624034
hsa-mir-1249	16.1531462249039	47.0557103679079	13.0337001895785	15.014597476017	8.29592408088259	12.8425786193741	2.71270768813736	2.6660868062171	19.8102197105898	13.3347818053581	1.02354051762213	9.77097868248814	6.37816300667884	10.3274358719011	14.9212494854019	9.79525608594383	17.046147265664	10.2825275291449	4.65719229434574	9.85576867870787	7.56118859917097	16.1789091297572	3.97932051065051	16.5031618072558	6.38706757776883	7.91883415046864	8.83864011622422	8.21401910140596	6.83596589794043	22.0718446991283	33.2488394722615	11.1817459273891	8.66420590326146	7.2628804065954	17.9253636739362	5.05587084320799	1.43347445513718	8.29302047305893	14.4444310911282	11.2282494382325	15.5613511117284	8.42724884121691	16.5294182593184	14.4036588261136	7.97593449532283	8.84935427806426	10.1209358537443	4.5282518612531	17.2512990471835
hsa-mir-6761	3.2045019339122	3.19077557281824	1.70611080897288	4.5002441479502	1.77957632789192	2.99071467776503	2.04307214713244	2.6829050106897	1.41006225370551	0.0660546112835854	4.071744516739	10.7721659926505	2.37321976916008	0.006755617228837	2.31114072473493	0.076773066359886	5.44524732728309	6.91690845279342	2.79619231085171	7.71981177258132	2.50393625162746	0	0.465536539881743	5.42516711031917	5.0303030228837	1.23942903123575	2.55660421168339	4.10469979848654	1.94961605937092	4.55714204839054	2.92857298371912	3.73325079407898	6.75606632050834	1.04633119709288	3.98311660178304	3.03302751746243	1.41189072818183	4.89995952021729	4.28014095034401	7.13630430479211	6.95917741928852	2.43340096331909	6.99970165120801	1.15673115957052	6.8870983591851	2.31544153018497	0	6.4319740260939	5.62715702033314
hsa-mir-1538	0	4.4905807663948	0.852787840969569	0.0574324699082767	1.61569548567386	3.96683684894793	0.655272395167524	0	0.0393931396361451	0.0400708582021516	1.01950718237289	2.9418128231655	1.61783682615607	1.035210482601	1.57866574504989	0.0461434732559343	0.81977280543813	0.840455062255083	2.83137462810316	0	0	1.71261046701503	0.511004040252127	1.79101659127966	0.0324715102128148	1.32606801445694	0.0316009495263359	4.08415661861497	0	0.721709856090293	0.974955217212146	0.0297741294329354	0	5.14105215972195	2.98924341093357	0.00142374552293234	1.33763423724596	0.646956942412275	0	0.00276513222336616	0.846729621844605	0.0249773793865578	0	0	2.3586458498553	0.120773625711062	2.21922569507545	0.209150421856983	0.0559068491044353
hsa-mir-5090	0.776122035198075	4.58725289394908	0	0.0609948849314901	0.0737857093181619	4.76187150711453	1.39640255060719	1.80559320209845	1.34441467341929	0.042455312143053	4.05926296535343	0	1.61046817921043	0.00455974625644695	0.749832790298345	0.0489302264584419	1.31303292714439	0	0	3.14723060707571	1.69348289486718	0.828449113334345	0	0.0928581136410696	0.0343674502298384	1.31502764252554	1.27320391683419	0.00368777519391306	0	0	1.95666795897527	4.75149565638171	0	2.06827915791025	1.99204809645622	0.00150024536970039	0.0419033923902986	0.641785879121105	1.61431599455151	1.02291453535005	0.844022902203705	1.21387579431425	3.54731104222584	1.24799306639764	0.125590886205934	0.103311127080843	0	0.175124606394634	1.43601864305773
hsa-mir-5091	0.758305671130408	7.40571094508755	2.60391183658479	0.0830322399588153	4.70262932298493	2.24819940727042	0.626008580646251	2.69822440367244	0.0559497927751518	0.0569503864368361	4.06749049519805	3.91413245002884	0.754710186690743	3.09532828813244	0.730476125930832	0.0659745894509534	3.66249592148314	0	0	4.64620226408712	0	3.41891265341184	0	0.12961924007624	0.0458052665907049	2.65892456541439	1.30648838454004	0.0047960218161982	0.972146091942558	3.04271200879086	3.91343634794766	7.24096875265274	0.954968335941652	2.07651144751993	0.994849322711924	0.00194767861545442	10.1576947725153	5.73942982340172	4.41663390311322	1.02521804826404	1.70657495586097	4.72678470908042	0	1.82930144710797	0.203875430191363	0.163691482848251	0	6.07386294591691	0.0726110356810501
hsa-mir-5092	0	0.144562370832142	0	2.80763522029634	0.0651951759102274	1.52765478862439	1.41689760584989	1.81360265143217	1.32815715496152	0.0378040852720482	1.01911600457126	0	0	1.0344972197765	0.757879532444422	1.38755560020395	0	0	0	0	0.826841973895604	0	0	3.25778712844181	4.7748858961047	1.33723516968471	3.59676450041532	0.00331707762034639	0.975567027105149	0	3.92745097390011	0.0281281052150663	1.93318355879598	0.00460163354624893	1.99239989910452	0.0013502320678293	0.0373178447616896	0	0	0.00262187006404235	0	5.71443352467393	1.75441356044616	0	2.26421377995091	2.00643411120049	0.686362800965467	0.177812552643708	1.43826940051816
hsa-mir-26a-1	7253.21052549444	5029.7956113725	9213.84847968044	3178.8864000996	3613.04087457988	6509.00640099966	3125.1352442546	2316.28380786896	6995.01977019604	7057.61977378391	4944.65484801736	13430.344000468	4240.4648250165	4674.1999769228	5184.5985937799	5646.32722917217	15712.7117881303	2080.25423254686	7274.88396609246	13276.7116129902	6733.40403775054	3726.25530892912	3998.60653067834	8427.01126948698	2074.48355760826	3080.88759350294	3621.20864230422	4277.62483250447	6183.9738551572	8731.26033364256	3094.06239218055	6057.41824018524	1711.16331550433	7657.14799223992	12958.5136885518	4648.48613631537	15590.8138544663	10710.3395277397	12709.4340565385	4619.00632084598	15342.7519430226	4411.19632582677	2146.85205161858	3354.58106763115	994.277972142275	2652.50726180509	3156.19823551412	2307.72547614471	3481.10828313642
hsa-mir-105-2	0.750947640673713	0.53174749247718	0.831408010744084	153.386479176507	0.1734134992317	23.3501805382637	18.1783015623625	1894.30471622227	1.42213386734089	4.10256350604133	1.02302252980183	4.88009125323492	0	7.2367036808476	1.50580588013864	0.107171418973209	1.1763574241931	1508.65019269664	27.104321238427	3.73017659184329	0.799193086478306	836.795189977365	1.63955745571575	2.09490715274711	26.6249760734124	673.658828286507	1.330481343388	3.0862118908875	0	2.95715252288379	0.970684170782681	3.79344321941321	674.541785307815	0.00998439283431196	7.96510229491379	3.03487331448911	1.42405811573078	0.609248891722585	0.401710815627169	0.00565392624275773	6.00350037478202	0.0544306262552681	0.831356490123615	98.7751741937927	0.422843862353758	187.715193511954	0	0.743458156847396	444.034323935342
hsa-mir-429	181.448900968967	160.231040145079	190.319348867057	305.354593973911	282.588000029883	329.599255394858	950.975786564206	376.139361248319	172.529558556241	4771.06502448442	169.984688974975	359.702377910655	82.7293455738978	199.24141413763	207.915805749602	178.094617756873	61.870789051059	397.498121709393	132.809195524172	2.9744629374819	1539.23703691527	153.08436385025	452.438055378165	361.483187265049	529.32696352755	391.658490210476	263.741882297685	453.517334312202	200.358838858388	235.664334979506	257.995935632835	342.143641231615	306.38498319819	145.093195954745	589.521638115885	207.163939935458	777.969715634519	408.095065780582	162.884521405626	131.65797277637	276.441310942325	382.199893860678	427.629392967211	367.251168490263	532.509658172581	548.099398024864	543.588936694061	322.146427706565	1070.53188144502
hsa-mir-376a-1	3.16122293568724	6.45946895721556	7.78878163588522	18.0088461155619	6.70936494033932	1.43084188332976	16.8871657168596	7.17141809097085	15.91807665932	14.6759215869366	5.09483470066132	8.79184386581302	17.6975711720586	5.17161739070315	10.160358313303	57.6707974880265	16.532862284195	12.0000256654086	37.4759273551946	25.2018278852519	21.1357161484366	1.65153559387339	18.2505084917965	5.78349334732637	13.916987620975	0	2.59682694747669	7.1895605598337	12.7034709624124	10.5668959270052	2.92415081349504	5.0336402244195	4.80576306558516	2.08477465097846	5.97361385406297	18.1888872203995	4.0906487133179	16.0184129245827	113.947061614216	0.00526489392090745	12.0770086904271	9.62630274384984	1.69455313847788	14.5629683764564	16.912630467822	4.56863132594473	5.76154210321726	10.8380605561166	0.101643052089564
hsa-mir-376a-2	4.79263884265433	0.406529314406563	7.80966476855626	11.9610080262877	1.82950900036079	2.18930744229304	5.56239643267523	0	6.68391658467081	4.08746883993539	4.07620201064661	3.90357514440024	8.83381338106514	1.04253229640306	5.44672555617523	31.383738178017	12.6075785791492	5.11844466042115	23.4465885764699	20.7265499843851	6.72899180067914	0.803530507655315	8.79483034125874	3.91563498657623	6.36295664405747	0	1.33649200971783	2.06045895805742	4.88150029715028	12.1655628995388	2.92487809809431	2.55336033436726	0.951923273540351	1.04780673547308	1.99027852535025	3.03481794723478	6.69145488815495	8.33534468087652	87.9137405145355	0.00500468543386479	14.7316432714243	4.8401582988308	1.69576815895258	10.1897010406175	0.285487681467355	6.40967878784894	2.10263743351698	10.1476697102877	1.56765087114345
hsa-mir-421	29.8791673472181	23.6597892937109	15.6211329881376	16.6257065449702	14.8236460708074	41.7052206677065	9.75720831328921	26.1025343811799	26.5048116945196	5.44346880616969	24.4278395607311	4.87953962949611	10.3942107213818	11.3638974353699	25.121705640637	1.51586716490589	11.9111384680427	32.6586398044436	8.39859533960254	19.7635992636415	7.54720553664613	35.7797992218753	18.1598277101459	5.81245292970151	71.6320174545285	13.9140345534667	40.0654834420798	4.11323347740274	10.7449860191816	13.5876516908473	26.3880271607553	59.2478060387434	34.6966378408719	21.7639957651443	20.9117633901035	5.05632413325149	2.76671233211495	16.6638188399627	13.2530245956602	10.2114283080275	9.4629055673678	43.0236672653381	28.6997073254497	32.649414244087	18.0122928979911	19.5116554530233	21.7676809566394	11.8781794286229	34.484291983756
hsa-mir-423	460.597048855364	777.063046032379	405.028910314357	802.914923347983	476.831384562066	1066.89827111392	848.150027118972	443.62416712754	672.456253673731	718.287081333042	383.729081528223	390.001734210227	717.872686760335	718.471326676277	514.817783520235	411.641338974037	464.29886701203	996.830953687283	695.963152391028	387.315418381648	414.469786147258	478.094102671988	334.821481068089	378.157369294744	856.506210498075	890.042501389647	567.56108579466	695.665004774097	502.376913887469	438.062011091997	834.599765855259	880.002828620179	1184.1580566435	527.477391777453	535.746643744632	683.125328093378	686.482857128205	426.167446240477	256.97207624546	784.800440753137	404.31191368019	601.430960068735	782.277858875887	633.827333962888	410.665697706739	431.920173093185	525.376847493473	524.064483673784	1314.60948000689
hsa-mir-425	680.82403265945	3000.16054260274	600.601499916687	966.912494794834	494.862520081223	1186.27484183971	2216.1021536933	655.99468663927	815.747565183875	1885.5438313276	377.623539812626	506.318567876743	1148.75099191674	1906.6203055253	505.369548478256	292.115543230153	586.611235173791	1250.93274246576	1312.42022620513	448.944681870436	756.378315853132	396.400501175675	271.917287728708	807.656764606284	2781.60927544606	891.936822678573	813.674192852884	1099.93116378766	714.470307514661	594.193718683522	2136.34685454618	389.280957385709	1492.46743869945	720.229993153552	742.875410131012	1846.25273480665	237.79532809056	378.774185523359	255.887471537361	1631.85200686159	917.533055180857	709.280510287113	3229.20011081404	464.805506148617	884.509039515315	1102.92536144154	2744.19669630499	3836.7099091568	3601.79882998689
hsa-mir-424	515.541850874527	313.425567119369	101.654013373101	242.191624491308	729.335485261787	106.521446828918	153.215768407585	799.183559437191	1263.39226253034	109.39052086248	547.590707765528	169.094361873328	152.678010700136	207.497616317345	166.321805288997	89.1223695709746	306.718576513258	451.624018500591	144.97207608259	187.91518859555	164.574371946422	420.283284897335	1164.71880054533	162.489584623141	248.92772638718	110.467414226283	131.921545844148	53.36422909415	472.085464682994	819.588154684812	461.279694723178	314.853910397412	365.165971204031	661.133972646594	78.6677011605422	73.7732258290667	216.509799252206	175.422419905246	148.461985151751	193.90964178317	162.388381704089	268.39203398563	217.266324724195	685.20211127405	614.149180600854	393.031243580139	1110.5095005302	971.311398701268	871.614202827361
hsa-mir-133b	1336.66948288801	6.46159551899402	2552.02945804784	2733.74483516103	29.5724055915589	60.4111591245145	2601.24716414447	802.666082311658	5165.95161876208	24.0844868872666	4752.27810527881	3836.53879105021	1749.20286400822	10.3320673816815	6.21791277483031	12814.3446788532	14641.6884178905	3.39458884635281	11969.9336149873	39190.7265009274	2896.4566651062	1752.50556677721	4665.69666150622	48.1879522372861	10.1816825046617	3.90317468981065	113.085384475988	701.830287549006	1979.21801849691	4873.87991255468	19.5390173369898	22.3805927194452	424.890550334175	105.713154573643	113.521315468284	468.89432976048	69.1468981209529	50.0537365767976	20180.6776693799	3990.34416461062	3469.75372616521	7.24424786233917	0	1003.10920143639	89.7309203239292	138.533581709715	159.56383813751	15.7978155478294	20.3444699813361
hsa-mir-339	79.8020567000614	177.54276871376	170.35036349758	189.50785441543	130.753060419043	299.458991031525	153.956999911675	162.864111631653	115.476360075987	635.209909657155	64.1298930192706	58.6398177556672	147.87709507475	294.194968924584	79.983167689021	675.127025546873	83.3265494717888	199.177570364175	240.41005638619	102.673022854782	472.880676792595	115.662764192023	120.943446321762	193.64699953706	280.416488603264	103.824900508435	302.539177318199	137.496932020664	135.852823357135	168.237176638361	119.222331281154	172.32199859836	230.277200158448	89.1323069822451	138.417065543358	157.646057187947	112.951886046229	112.745237789526	67.1951471841377	452.088107721331	88.0837366698701	145.001843434323	281.639326095306	89.9858722173345	249.711309150832	138.402779589711	417.426114334576	139.021838296654	105.489777162612
hsa-mir-338	2817.85487311563	647.852750233952	1530.67515678796	1539.88976463508	806.711032885761	682.645372666843	2906.49626911195	1606.27665281575	1001.48230760603	3436.84132309618	1450.42277109658	2220.79010569153	5583.10217895295	4032.10595197762	468.470130059456	11689.4108903042	1445.3158551166	1443.20604228504	8902.62623084701	3258.07127763099	3510.22989503653	737.548984999713	3404.64597568383	2159.01609423677	718.930725512158	726.660885520287	538.743160393037	5220.55146180256	1633.22037104503	1349.13969323722	1146.34229215368	666.932331215542	1871.10861024523	877.75054317983	5010.9313810103	11369.5651702457	8610.40762231957	2296.89200179183	6751.33724139479	1504.29421735382	2548.73891444459	343.905643115907	1204.65389269619	1840.93666224655	1256.50243846456	736.263910565652	765.570294322274	1137.3227369112	1938.25007685092
hsa-mir-335	214.538164794126	101.159425138108	205.103387245061	143.011665292877	912.008455294	195.755476684651	315.721305211252	150.249657252548	228.204650824823	298.557774091079	413.241274738793	200.373669250104	310.275538096031	193.046558673246	266.018922513432	222.554007825314	169.521257171605	157.073006535001	139.3587157338	366.055649766146	243.942371475585	998.949822457074	707.712318671053	123.807728373561	1296.98764389195	443.021632457176	130.667652513372	413.498996153913	220.885614378377	267.523218335569	338.136947876298	182.274509854216	268.809727283694	158.563750399443	209.119590141549	388.047485832833	865.449368345797	420.677269741833	277.356003466639	687.839138927041	229.787927824312	378.583341524331	176.406713542454	459.380313184887	130.444456265855	244.058778012453	141.434707294278	116.818759519219	333.393939980649
hsa-mir-337	145.958695884445	56.8509384229534	242.49420068184	174.555929776052	88.3802781980395	59.6413234002725	176.437986508632	59.3564977546785	124.778626839751	241.259419970415	75.3263081825661	236.542077796097	291.797134658177	75.3684627760017	165.541929468092	886.570264114881	434.605613504395	232.646457981458	898.100099648907	850.37163747991	305.596222278033	136.925196830748	520.197609713915	188.251041960994	126.417267162729	18.5391267153032	75.4271369925631	194.956294842911	250.20974715486	156.075948823962	71.3332952273978	70.7370445940163	63.577815292362	98.4600584950389	110.533817903744	284.973175320029	322.661744398547	212.359408787488	2919.64347332984	87.7743782149359	297.202275559244	89.9216294720243	119.905502437753	132.66871972357	162.795159338029	60.7496959816693	57.2533978342651	230.301835942137	27.5791005207694
hsa-mir-331	74.1786579255286	129.869508513492	64.2907794664723	139.772482151609	158.205341734007	78.5864135388935	93.4978470529716	70.1692457654337	181.579995262971	44.0821273131759	124.175257604767	109.475040899644	20.8304662993361	87.7489390103315	77.6582398559931	70.9937389205388	68.1946005037754	134.809822222121	50.4943662934429	69.9637411489561	182.410155043161	68.8770371436735	149.332724156558	105.131886176552	109.917926754133	119.249343089499	65.3527207891336	76.9590469618774	105.557426892353	147.092201783755	85.0198594580361	240.278593365963	111.765275344985	98.4508202680298	60.7434905355346	23.2461973508514	79.7270701889801	98.174121808516	50.6452580729725	158.180000447396	75.1394825805024	150.912371316611	48.6349407527146	116.984693769544	213.430190492497	144.538521702974	102.290174069161	178.898476105327	79.4793787780731
hsa-mir-330	238.016646695962	538.043788599097	194.710698220168	118.893940963598	88.337863145156	213.990964493481	207.478268038137	279.899310584613	159.187773345074	116.01066635776	209.673013202272	119.245722408207	113.30449499791	133.170395137188	134.171576154849	40.4602671775646	94.9660876429325	136.48937391383	71.0725496099163	120.197550800457	127.446814222177	170.142214480514	437.584147491645	140.238147244807	127.645106990427	189.191849173322	72.9051037499106	29.7649788486679	66.4554521229234	275.225231509703	110.427428152695	179.731991968296	111.757723643832	320.195918646384	96.5927291076672	83.8779112773267	71.8053425777458	132.276576746506	101.983973562713	254.111672720763	125.251897191789	172.525970602069	174.701684956165	282.279306988665	132.848183054715	90.99406764391	136.379256436217	183.500046469513	252.524370059469
hsa-mir-3928	4.01691359370763	0.325060949308752	1.70336347710825	1.63509153588302	7.95262993953639	7.6384688323316	1.32077431930901	5.40500473022964	12.9447043121347	2.73100163628158	6.10466250796893	2.92823841019722	0	3.10233451769513	1.50958634970225	0.0798581667565004	1.63136704445854	7.77407938421646	0	0.689728072216014	2.49864231923263	5.97324315609517	2.85910659473068	2.0437082949613	0.0549233146253099	7.4264073750018	6.24136429802717	4.10626655531734	5.86677035345214	4.53978454798936	5.86609433596516	2.52994964479825	16.4333935918358	4.14787345870853	2.9866877874139	0.00228784757487199	5.29828279018643	9.93594106129862	0.927335571205189	3.06519375941212	0	1.25343744695849	8.75111499947092	3.03175671720761	14.3346850136963	8.4985945659629	8.75145608368496	19.5189264729895	8.60062964500859
hsa-mir-4326	12.0560106374228	45.7937404482667	4.30115502421054	35.8642013710333	6.73186872727246	19.6468864398643	66.5613996688734	40.5557476191117	12.0124175816999	26.6016085865263	0.00465874389872134	0	32.220594141347	16.5206984051404	14.0869490678788	2.9129536808801	6.51634400598478	37.8497895277612	22.4525885141723	2.96151223262899	3.3229443408888	26.3956450590177	14.0251556963702	0.212762211272793	0.0680567441242079	14.5972400167218	6.36109541238572	9.24191864340634	3.9017968429362	9.02561225616562	18.5666322625688	7.51146079509999	78.1152020662183	6.22964602249392	3.9818110947346	25.2622900553565	13.3445116988316	2.680922860162	4.11458469205677	63.2450528686915	3.40890944914455	17.9882926530389	41.8059741968911	0.513013215848893	72.7737688597862	15.4388592987839	0	22.9647215152033	28.9114041982093
hsa-mir-3678	4.8582305747297	0.302197019094507	7.00372948515989	1.62370621287559	4.84886267265436	10.0328139880484	1.32664922624302	1.77608694658071	1.4087787069256	1.41651949506453	2.0395132626329	5.86976747589603	0.747598109526082	3.10061063051448	2.3128223274317	4.17113751562874	2.58566124498849	4.29585714046695	4.68156842622556	18.8040095666714	3.36324589409085	1.66490546522391	2.26834136591274	2.02011255830353	0.0524351969124395	1.92224670781304	1.32157962083053	1.03320355324422	3.90898612772385	1.45290633736601	1.94949973518944	2.52035856325761	3.85281015872257	4.14512636449272	5.97586210499603	1.01344285679647	1.41059971530753	1.31095677545606	8.29006422184913	5.10028645840993	4.32328768681128	1.2500076636504	0	1.16067422671242	2.66922896281745	0.177683993695071	3.65087489602997	3.649820933652	4.25919068187371
hsa-mir-3677	18.5093773655633	35.360590966573	26.9330958196284	24.1325448256768	40.7132940633289	13.536741014233	21.7456185115869	128.007392704051	33.1538265997174	6.77844641699798	21.37797869665	18.5665398928543	8.77607827429923	25.8109985490712	20.3613256800619	7.0866242589031	8.7416616455382	15.415283225127	2.78430432133808	6.00433290330109	20.2285362437798	18.6820525446482	24.6225581483681	38.6169258574613	76.8103497345021	27.2814303880265	15.1380577942624	2.06074160063151	16.6098456610361	48.5901348500596	31.2724749144812	65.525640024547	31.7950667938041	18.661614959802	21.9071160060739	2.02456908276914	5.42548075484991	30.6344660117436	8.39297269383602	84.681876556659	18.976811288225	38.3146500957931	60.9213573660839	13.0206341710052	87.7000830535404	17.5808405698651	75.6760563844212	65.8970210086322	33.221149136778
hsa-mir-33a	40.2716745153058	39.066145817936	64.2892740538552	88.7945117113529	164.738748394063	54.365879071692	87.1539854863254	87.2730472312486	131.288122793635	49.4095701570392	67.1816298742677	169.106906810102	7.97171131143294	158.965481916836	41.5254688892296	281.870796938947	37.3220637690275	44.5999062535623	22.427228625853	8.28944029773584	267.749383026809	58.6604570637721	89.2537492828198	193.237469138125	195.706263466567	129.916785936997	134.3308932854	58.4923217085664	181.803030188204	85.6111223281926	128.024545380306	178.410789042245	73.2178793568649	47.680701467557	156.343403587099	40.4250987759951	149.990965797001	101.654787197654	34.0507738664748	109.199899578618	176.294484371468	138.952871469188	85.1579878370988	55.5628921553286	142.913733047313	164.104893114994	207.57890581791	349.860893599793	213.560067677149
hsa-mir-33b	3.9695939313847	3.5667113093099	10.4074242441466	7.64703551091356	17.9018460588298	15.8811584622214	14.7600747884084	9.87929771897968	15.9113394703915	4.10581798573401	7.12968245024161	18.5744809765146	0	25.7934349124453	9.37281230508995	11.1827691399542	12.4421903147293	6.8291365754985	0	6.01741750866616	32.1918847472946	7.61811887317064	3.975861850461	23.6923605531367	17.6651135730721	18.0194726525976	11.3382629711918	15.3909315890117	7.81342909357267	7.51644765896323	4.87920075797479	33.2836081950495	3.84192068179619	9.33426457486635	27.8849302558128	1.01390612887526	44.7164429668813	22.3718562979126	5.19903206997056	10.2092729200264	20.7642637006632	22.7052884066791	13.0259811598798	13.0483099875727	54.7488603501107	38.4173315444043	11.5370398846683	29.5757504650214	14.5288046239329
hsa-mir-25	32765.7010905523	36704.2003485799	38903.2222412559	36910.3143183927	34422.6477245068	43261.7183582198	66094.7317269381	23146.9587620036	25979.9936160435	36303.5113389834	35935.7479626172	23041.7134260514	63155.1801370809	50204.2129118497	42629.2545269128	23320.6663877913	30512.2017882931	28461.414513133	48737.1583793258	31897.2672959801	22579.1889278091	46109.9555824338	25752.6920751422	38202.9956731995	84898.2512645503	21628.1405649783	50535.1538417899	16438.4165812035	21502.6780263814	29914.6257719463	24461.3208819265	28681.8464919976	32269.5449025115	30424.44886771	27239.4618832092	64162.209557593	27956.9434840639	30900.7677532644	26306.7874156735	31684.9667108068	25629.236288087	20512.7370867643	115418.081166083	27499.7959399349	22091.5583141484	39088.3639288009	39019.5347149664	19293.8561339689	22339.6251991438
hsa-mir-21	2543196.20820668	2134881.24219503	1238714.45180983	906562.439920393	985461.873093934	1032939.55355645	1905278.48679561	662439.099333233	1447397.69309767	1022674.1896987	1761372.68915215	302846.165066881	1560604.00220754	2070931.65117545	1695779.71082838	171914.411871255	416270.804674893	1420151.29296231	365824.691215796	119731.248529998	839023.591512535	1447989.72747177	1758846.20379013	429948.308217102	619762.915678381	2120658.70521873	2388353.46927704	340568.818714274	1202611.89701343	1202961.42393039	1786284.70261666	1262416.9021509	1373582.33806886	3257202.91500783	486490.390735394	417013.461229578	217391.888418018	939764.273819169	216103.684252891	1169775.94995145	291979.551901669	1246047.72029509	689502.693412433	2109215.31893563	1068784.062284	1346962.92192163	784485.951743346	766971.834371709	1473087.60417603
hsa-mir-22	742012.763146208	463284.816799719	489792.483261193	628336.194834704	380249.968615495	448924.865721666	842731.310190113	455648.760062726	578330.437927115	571569.933887603	736417.139263364	344584.785616501	620080.492775919	515174.914700779	484497.678655873	998802.224238447	555913.291494607	803419.748397679	1172092.97192465	1056593.73650282	690503.519704451	404680.087675517	850661.756815431	318840.441124074	346069.632879432	377926.741732968	995847.354127814	540055.222067535	572799.252174668	448341.759574393	479247.515313613	485716.525174346	661792.672495636	689661.458005482	440643.170884907	434603.928696705	457978.977618943	461225.03052929	964687.183959943	526771.322420712	319723.002493021	324364.456611235	270415.205247973	684959.867272042	462407.376336706	351772.616596224	213757.337863312	255909.54651075	426202.520259517
hsa-mir-28	21032.8144030939	16069.4301254726	18955.2873784362	22306.6839233039	11828.0428229685	11099.0904614489	35085.8607355277	9397.52993813744	12358.6950737273	18999.2853964441	13931.1349179696	13340.4020501508	22067.5789020502	15767.1451938015	17641.5807709397	15531.7879559988	8768.2932920178	16804.6924301095	16578.7288667038	20647.4191151047	11388.3534138757	19228.7179759159	11421.3702285935	18244.2032209766	12124.2486799185	18372.7046976108	12365.1472356941	8681.44882400175	10331.0568022078	15450.0014951539	9226.49728182937	13262.5832976248	14721.3158792748	12714.2504747363	8614.77515029239	18076.5387524685	18698.1088244633	16283.3611179091	15705.4047975744	13433.4807484047	11634.4006794972	40459.7210996056	12590.183869371	11406.109962601	15405.3316354205	22462.6798140986	11447.0827305651	12122.2360099592	7913.2724495687
hsa-mir-500b	31.4291436533888	47.2189000770887	26.0467591260845	55.5581772456191	10.0153044755123	41.5736119391476	59.8410361256146	7.1635993689565	17.3430403377538	123.509731750027	15.2733417107919	14.6545275736728	98.2395017587362	100.103629052352	31.3566789250074	27.8893126896231	41.0553665781969	45.5054841531371	61.7547703543554	41.0852032770678	50.665580972442	29.7480238072027	23.3983216180192	31.4840518868618	60.5796775734022	31.2519659908503	18.9098580823536	31.811988344198	28.339801885476	29.5148683999391	30.2915207292472	12.4762926107682	81.9182369659524	31.0950262872955	24.894305551124	74.7751980334987	22.6590921356104	32.6867315218485	19.6427023611892	20.4168177258993	20.6972196116073	20.4228377290358	19.0833839977418	49.4140233372308	25.906566333907	28.3522719305238	39.1458451487615	52.411140343146	84.9830492403443
hsa-mir-135a-2	0.745817887976155	0.397347545728338	1.69636268798342	0.115867581626444	0.143817304343442	0	2.01437286714126	0.868287802595438	0.0763190175309179	28.8141090873576	1.02346845674828	23.4836772366832	0.742100169242595	9.28966293849639	0	0.090752093280571	0.713019513097058	0	81.7875650318256	1.44440975046284	4.18161099823545	0	1.04024519240328	0.188198319069444	0.0619547708987991	0	0.0601785273751796	13.3307608397219	24.4613254876029	0	0	0.0564729036272515	0	0.00872603955794071	10.9545214815222	20.202088695466	55.8305627112546	7.63910844458623	7.99506706953699	0.00494845566414703	19.1089649321483	0.0468811292235016	0	0	0.104520103608564	0.0865376107470046	0	0.143799299153764	0.0414765092725216
hsa-mir-146a	685.677941675933	1155.17419328565	858.788891092497	117.466669395378	431.184802156128	942.817122372613	385.988795476722	173.642511417328	1253.31012176037	1556.37617950388	318.588935229248	391.955335159062	1615.90469462463	3478.74150600145	626.256143259973	196.182448823294	449.514811326012	661.06869439508	881.176826778048	124.726533500122	764.833585701836	541.892334436692	197.876862646773	632.524162337432	241.390035859289	430.90630995918	265.020208129873	364.257516971926	177.877635500127	1221.91278696643	603.954275939471	627.231388676093	565.565973380701	1254.94060098739	870.340087050401	331.460617997113	1084.79143382584	4987.70044606879	1896.93677466657	814.399634309009	989.264490471497	401.401556903919	484.10242534527	619.411912886691	431.078610318191	699.403785744133	708.277795850503	751.936566515284	2724.22162385589
hsa-mir-146b	4277.24400101178	5365.73120576937	2669.38071578084	1959.39929737538	2587.72797753768	6047.92404172836	6381.39892192285	2769.84714291937	3054.54889788806	4645.49572117669	2884.55204101821	980.386732679582	13787.8981936026	6893.59004652457	3017.67538456413	406.126025238821	837.081542958279	5277.63846142572	2484.50524073557	2085.22851011509	2638.97148069421	3482.97432415129	2503.74358400536	3112.07656535221	1571.66608401835	2468.05718968124	2290.26262733804	2845.25110531943	1981.17317028597	2201.89158449899	1671.14257072663	3283.42875917391	3102.46679632202	2824.93244574503	1259.70176030622	1221.74636771123	812.733225944653	9022.33031204035	797.9337481466	6342.69823024903	1218.17354937325	2785.45236263239	1998.23213314873	4417.78628881229	1480.91322081015	2635.2325516357	2252.62771620232	1305.85442838273	7038.40832356253
hsa-mir-4454	3.22373719165627	0.272993006474976	1.71220107692154	0.089454057011134	1.75309515340068	1.45702802406579	0.621076332785791	0.873601485158643	1.39893886243608	1.40643985598926	3.05425830419724	2.93108157771874	3.21205534858349	5.15271175397158	0	0.0708785285222604	0	0	0.918672498591295	0	1.65625265846888	0	6.69018905915526	3.66223530943025	0.0490461580391635	5.43973754678251	1.31430451314236	0.00510021414461237	3.91138311064966	2.23912303334792	10.7787980907341	13.2278351332328	3.85662965137744	1.04539061837909	4.98008450141472	1.01320756057401	1.40070363679713	0.612292383579196	11.3509753570234	1.02573051267454	8.76250255720005	0.0373811981627705	4.365715165042	0	2.47197043647468	5.61585861482038	2.18633722906768	5.66305672218598	0.0638343003546453
hsa-mir-514a-2	1.54948626977976	0.477969447976452	87.1813674500622	4.68272107787407	5.11188311008831	1.43178299073479	8.34514971553574	122.706461989888	5.41607074085987	12.0791048718343	1.0234674267655	0	16.8496189111048	2.07541162944411	54.345994021467	4.30484142931697	1.15775033211366	1.67014520410217	11.2076155697439	1.44335224987949	4.16688956413823	5.05303174461166	133.106344683439	18.5423375732906	0.0685480123647206	111.525411863681	1.33731261317749	15.3958634676538	0.970276975927174	8.26115071519797	0.970126584066048	0.0623990532262368	3.84134782170945	0.00953014432416843	5.97345960640688	33.345107239659	0.0851189458338677	0	7.33075604591734	2.04799087996088	139.620222909384	17.9978088582994	13.0062817722989	55.4217459656836	15.5746016975438	4.70425325582949	0.640964062155992	0.650340599018495	0.114484905860724
hsa-mir-514a-3	1.54943121593617	3.59398306234539	82.8233309028984	1.66636337831551	0.162100841868456	2.18509845114389	6.93443712487653	107.36199675341	1.4310434249979	13.401927788778	1.02347196028732	7.81251091604121	24.9291018556765	6.20453659088208	44.0804158334092	4.3046367545399	0.717470246167161	0	13.0809735800461	3.72205312650701	5.85663566362079	5.9047180755078	134.339875891342	25.757947329645	0.0684589776952578	104.136029337734	1.33737015950102	17.446616903176	3.90175293523917	4.4638693047575	0	0.0623191359257529	4.80493262221146	3.12135999809402	7.96517503913693	23.2424301445707	0.0850042345682738	1.29340566243765	6.25745000408154	2.04799476379966	132.687712024318	21.5732192724907	14.7499324507545	61.7702466952174	27.8394006577122	6.84659368414841	2.08394617611202	0.648640285620139	1.58613319888525
hsa-mir-514a-1	0	9.43473858036598	63.6106482479738	0.129859404728695	0.162295056781232	1.43176501903413	11.1708706242231	117.29001109134	1.43099101704166	10.7535133470619	3.05964875106635	4.8795473764312	32.2008019696449	8.26845626137268	35.3869662626985	1.51590505383509	2.93223371217078	0.814387436999354	7.46251928463379	3.72200379996022	4.1669057469399	3.3512256807427	127.748226796578	31.1752782937696	0.0685266347609943	125.688863303991	1.33732670313291	21.5484969703372	4.87918614205707	5.22249111147314	0	1.31601469682944	5.76859880717424	2.08476725649534	7.96516770840785	14.1498537569368	1.43295778215214	0	4.11339551585721	1.02703724253109	141.359995142999	23.959166270335	18.235895643249	48.4582978366855	22.9537181955923	0.290964812320199	0.64094623666867	0.649847832515727	5.92118758155472
hsa-mir-92b	444.474626360545	1301.44415861009	345.05358165743	720.177453881312	858.531208033382	751.581020142862	697.656733083551	716.327205568789	648.5478024658	1168.482618083	499.759487424743	228.719041819777	101.21878402917	239.500460464642	525.827573442337	62.7059115046902	409.388027356187	326.219719069561	102.874526160238	187.138311209955	590.947339447786	563.194524666946	407.730655697121	239.928505588318	322.215862968345	495.591728237524	512.302657506854	313.979189200121	349.902137742906	426.706995525256	947.971457514422	1105.47686038773	506.798079920725	420.739855300655	324.633920975121	181.900789688084	107.670831218327	196.998494749392	190.681751117664	631.718415583367	211.632037579509	1338.01721905998	936.170019946024	545.057273355813	407.833446584526	196.740735090504	289.508253823122	575.483094138337	342.119127239877
hsa-mir-656	7.2465725490183	11.448178882888	4.315367295672	3.14694951937745	0.142365295300269	7.54788963557831	5.57518353807353	3.57278401851747	6.66704728203145	5.39040760432229	1.023446570341	8.79779681755404	18.6436647712196	6.19809930330723	3.86909257168934	20.4958580109162	14.0786710248845	6.85489215863708	10.2983653162776	8.37189320096416	4.18340364395855	2.50686966385806	5.20959560952173	7.42874440725698	6.35012256070812	1.22370798127181	2.58697047946919	6.15991544573699	7.81833654704566	9.87921868781722	6.83874365541811	2.55026054100878	0	6.22261382608687	4.97821677670837	9.0943532443961	10.5739922724047	2.69453826181273	30.2422245628514	3.06750093382731	10.3868524058049	6.01905379640573	1.69663477450018	10.2814844148018	7.23344209675727	0.209007616413609	0	0.408062181366938	0.0887335963101001
hsa-mir-654	314.611146066332	109.993592865985	352.040318514589	246.682339926947	272.714792401906	136.772842314512	144.778512821835	86.3540622157061	205.653074954327	206.63221696063	135.377898289214	189.622089296497	210.57594129516	75.368492458375	307.643182792759	417.053391503131	978.26625139088	157.935147806426	214.201056431566	743.751219831491	311.504786348713	232.227659215058	237.910494880611	357.632861686563	161.781360534655	35.853459711729	96.7696101047594	129.291126455872	403.666661243658	228.865322866929	119.220705236445	270.238940858877	66.4683220268399	247.679239583619	183.22847487835	107.120818585909	415.556334859825	479.946981314238	2279.41269256894	87.7744099882165	292.879214586252	210.896662045893	145.11488860312	156.444466807194	218.678621432291	56.4794795590012	68.8655880345471	264.088830402907	17.4764534398198
hsa-mir-655	17.6981439955517	21.0940579584772	25.1880549458077	15.1804072659584	16.4965517224922	2.18646128556861	26.6859779250453	5.36409577543769	13.3627421860414	30.6705010388358	6.1132838809615	12.6999648153248	52.3219531487966	13.4295813471011	15.636043923113	85.7827564903906	25.8225107609822	18.8542119893672	137.658014044969	76.3129249848702	26.1495208973389	16.1230606952701	38.8186591488019	5.82262254345637	8.93289229560355	1.88764454572459	5.11166867532375	17.4496841918448	19.5426367174593	19.6516275744009	2.92409420954124	8.75814198016606	9.62268747571887	15.5546047726775	3.98179432763249	38.3996894423882	34.5205431797992	12.4404832465032	298.050560802238	9.19191727096958	20.7061831562085	7.2570390632338	8.64694842794792	21.9677878268499	20.2254769971527	8.91487967915229	10.1005597293469	18.5844993243892	5.9092215097146
hsa-mir-652	100.805794817782	115.481989669361	102.546785202977	174.358117935053	120.872755974952	130.786084021344	130.082136993147	172.791447321024	132.648708986734	57.4069221179663	177.101030843528	104.584798796011	59.4274394779183	114.587812252002	81.5707780282011	29.3375988691369	154.977392670311	189.77174021456	60.7837068098634	134.696308073082	99.5884967531215	143.776539701727	169.866461581397	134.619175196945	136.449289372532	213.277068633551	64.1107781697515	107.739583690921	93.8253315887124	86.3553003155384	132.908974156864	201.97429601738	123.324750678071	163.730823567301	190.201101214208	69.7302035681519	91.686956345258	139.286083890401	58.6576849974155	154.10196641045	95.8759259883873	188.052165155683	132.109736632054	83.7716115899207	162.850055064368	52.1549214357711	150.978023256116	86.5438649735097	115.492767515108
hsa-mir-653	20.113268586053	9.53418582210243	74.8169122408133	1.66214126770093	0.16810152962168	17.3147259401578	21.7210619140283	7.16361907115116	18.6646661710709	43.9752877498985	26.4676525653832	33.2305961286319	21.6523099282608	37.1651533330942	21.1317351860565	105.275826846723	90.1691972376141	14.5493434738781	171.328764640641	72.4062197267637	39.6693652104628	65.5575647138942	61.2209272187528	29.6508079771202	6.40939304741187	19.2213688340567	20.1615600941386	96.4268972229979	32.2506193412096	25.7166123038223	27.3591119783952	11.2377573013059	30.8258734394257	29.0229975902311	62.7374065372556	27.2867845173187	41.1731695528501	20.8099460564238	90.692085008182	6.13054611159243	35.408328364759	6.05985266057345	6.0380369792739	11.7771607927405	10.6646787198476	28.0738638827548	5.70998274816901	19.1994833927691	30.29371675068
hsa-mir-651	13.6747851994336	3.5915284006504	6.91150068415167	7.67473830395047	1.83792839368516	8.24203386683805	25.3464431346841	19.792079134781	8.05787628516031	14.7188812153456	8.1481629942552	20.5259029922647	9.59082772218691	24.7722343254232	25.1348605581952	22.2420499387724	9.21564844652294	31.8083339572069	26.2001785032106	7.5349248584268	22.7978087956052	5.90534189385892	25.9030135859482	5.8078517004453	23.9878804724428	8.55922305179403	22.5956571576224	9.24203167165067	27.3706159822999	11.3084594679173	16.6106782455495	12.4498509835011	16.3743356412482	13.4793227597383	24.8956771656255	13.1392898909027	12.028171429244	9.66436090443718	15.9663961036323	17.3517398066236	10.3309015753833	170.245024432813	6.91116714137944	20.6431192599572	20.4276170208282	11.0778126550398	15.1965834285315	11.8470678289669	14.5103426099054
hsa-mir-1180	58.0351340037014	50.7821335694236	41.6819572553778	136.741219026272	91.4784838819513	126.292717833165	63.2241928100189	129.598013554677	66.3858780800916	189.057203480358	104.837396944338	72.3280147060916	16.8110243281077	34.0762956696579	113.024542717504	52.9402192648892	67.3125815991565	90.9952856676548	30.8471978890636	75.3033728762854	59.900896025578	58.6647518646891	53.3609669485862	70.2220662086566	505.819393802632	136.623665719772	104.218275722223	67.7249781092764	48.8632116575071	63.6157927602032	66.4501943500159	71.9354672742388	44.309877145311	51.8245688599204	79.6643964509398	43.4564632459088	25.3440224346888	49.3619946299074	37.8020702560253	116.34135074733	46.6148206821443	59.9497411396463	460.139416889994	85.0582691188869	53.9195441736622	17.6778152911076	39.1020535485046	38.2665007088576	47.7549151515758
hsa-mir-1181	0	0.20222335337117	0.843564292051885	2.92309320252863	7.38340291944126	0	0	2.71406866697803	2.61719181603775	0.0491938801840475	4.06329886732376	1.95455665218281	0	0.00520920139542824	3.19489695238391	0.056831600699574	2.77767317167197	0	0.923443727493911	4.71777777065839	0.813023793463277	1.69192746996367	0	0.109573714188823	1.29820031096052	2.71591706225269	1.28975995527674	0.00421164254320505	2.93648075319382	0	0	4.80994994083845	2.89713862367066	0.00584802560328923	0.995075777437777	0.00171194268479458	3.85762392818992	4.34402048870915	2.15436401569966	1.02408260991534	1.71992673136642	1.22635714883551	0	1.18344620383797	4.51570421855334	3.98665553501939	0	0.272616407415653	0.0679650901218439
hsa-mir-6755	2.37071859267227	5.89830544890465	8.73324988290224	3.11064291783201	3.3831329409316	3.74063412416319	3.46153694797856	11.7636034243537	6.60326022895021	1.42767309254157	1.0231626384241	2.92742112200432	0	2.07323267799198	7.09446381892536	0.0828911256631892	4.87532377981398	12.9907346195449	2.79149857437609	6.09928926642321	4.20142101706548	2.51539377097071	6.49966628502891	0.168889771428243	6.30120763582743	5.32018737336674	6.26386026207156	1.03382608356943	6.8443729895813	2.20977950442347	2.92683412495617	2.53689103187704	9.64996892756581	7.24840835394198	5.97500570527557	2.02393433199569	4.0293223930867	4.13905369474616	2.55747675527425	3.06597839404025	4.30393907410346	5.98431225825064	14.0267855459519	2.4105525932237	0.280417420476575	0.219832614160658	8.06084659578077	0.436250714046742	11.2676164886641
hsa-mir-1292	0.75776622191769	0.250362931385292	0	3.00088008919325	6.17629996946026	5.40464283529899	1.34520078626849	4.52824078902945	1.38992080549303	2.67639457988217	2.03783172753009	0	1.57248131770681	2.06834883746911	3.15004093011884	0.066635086804397	0.74633163010642	8.74530864793381	0	0.699506967753901	0.805325496887569	6.04157678793202	1.69427398467495	1.95498806140496	1.31665679899576	3.36015455309249	0.0449633667158749	2.05520014552269	5.87653859255164	0.695580250162806	1.95155462412126	2.49314755611699	2.89065866425678	0.0067212120494986	0	3.03134760576382	1.3916353448034	0.616559353259954	0.4066717455401	9.16028466026375	1.70571236794307	3.57228252084341	2.60246569105674	1.14868932626964	0.247635545179473	0.196133339985665	3.61847714336985	3.83887446612915	4.31232435962615
hsa-mir-1293	9.61152829453794	273.151450507836	12.1224527427302	179.819097891104	120.462836291699	12.0098328890804	28.7447126598562	68.3931133263816	6.74555889834986	0.0900910622975815	72.2655090480751	22.4742184174499	7.96925646947933	122.823475038365	39.9783722382566	7.088494106677	4.27653967680241	11.9693256532401	14.9441462811929	0.69021475006885	8.38667493302875	22.070172315158	60.5005655881376	15.0446926694548	21.5641365562866	71.2931403652256	80.3252443591862	13.3479721791599	48.8661966897681	91.0156347335897	227.747552437661	157.183942317764	307.459403650434	23.8463847650497	10.9524437329438	15.1618194008009	1.42789514692251	0	0	117.352451331656	21.5543291948064	7.2577941716799	126.112692823037	8.00626878879198	248.547189475564	95.0985001056153	56.5299225296434	174.916734792792	112.588686523295
hsa-mir-1291	0	0.238939585459334	0.838282485077941	1.58234747940214	1.72077344942249	5.42419537746436	3.56713077641621	0.876554277513783	2.65395584939788	2.66599313783114	2.03738004102706	1.95249459898209	1.57646130478406	4.12061848977366	1.5341119557515	1.45714114933405	0.29507189505042	0	0	1.48095267006261	1.66540126073446	0.815119926430536	0.478485454034762	1.93840959950921	8.53648986868665	0	2.51751087055074	6.13884325095502	6.86047499587718	2.25955566689358	1.95210973252086	3.67683315403821	1.92291171167924	1.04415206644286	0	4.03953001562057	1.38656050130327	0.619062612517148	0	7.1257308354394	0.831716264236582	0.0341996307319155	3.49673143814737	0.52413436002848	2.64165944861531	0.172269064313464	8.25567253265143	0.319114841373357	2.89350733811026
hsa-mir-1296	15.2806137495646	15.2444564279487	18.2284902868167	47.8804486056282	9.99301037960311	25.6947172752085	12.5741342837874	13.4712442039079	50.2268761508596	20.0428318561281	19.3419943928294	29.3245319282144	24.1007432971207	15.4920349501759	20.3725533373617	42.9655710526389	27.2312436843694	20.5842905508548	73.0379768529311	48.0610284821294	19.3899123246336	11.0144344534579	18.7273939112385	18.5932651810799	13.9658312040307	13.9008680836607	32.619317772137	13.3457947120445	18.5662598260746	23.4748493926761	20.5194408618856	18.6369283546426	18.2994844520687	11.4100180555219	12.9444016933982	12.129527051482	43.6974716364367	15.2481328546773	27.7958733830854	18.3737938482748	8.59502303099742	39.4827934156182	45.2511881110054	25.6412742120924	15.6437713709126	2.53664336564918	22.4691349199502	11.9825947641893	10.2390647218422
hsa-mir-1294	1.59447760483511	0.20953093214545	1.72860210063166	2.93592828855842	0.0890128699785715	0.70203200749907	0	1.79334975959056	1.37023059497459	0.050521039070783	0.00295995956375295	0	0	1.03811131273555	0	1.43902384441006	12.1787316676807	0	3.76400586756349	4.70475420369977	0.811663752820158	0	1.1024970393318	0.1129407682073	0.0407505326987236	0.588164683148382	1.29280492001541	0.00431302309594006	0.973125204830363	1.48794539179835	2.93546547909317	3.64599669269562	0.956528787046833	2.07313153467248	6.97540348093327	1.01247693053389	1.37183889429048	3.57811080567795	0.418604675187323	0.00340718210344637	2.60473577965339	1.22864125117949	3.51491445071031	0.547739847049818	2.3867825319809	2.09695019429722	1.43587159896963	0.21891198033722	0.0578772473335248
hsa-mir-1343	1.5806950306062	5.20175044934077	0.837575046596659	2.99260275096818	0.100756420737935	1.46736490754537	4.30359197625097	5.44908779651213	1.38748187329868	6.44084002717051	2.03761360523822	0.972279894166433	1.57439727975812	0.00590090815905508	3.9709798444695	1.46038148896935	1.70032751503051	2.57182757886843	0.920280221062142	0	3.39414973180828	0.814329991071023	1.08112783482568	0.12866463480774	8.5514844026457	0	3.72648337778815	2.0548792797615	1.95206591634051	2.255724228257	0	0.0416316968269606	8.71427837915855	0.00662605117481196	0.994858851221534	2.02224856243582	2.66205775782626	0.617759115501069	3.25140150219938	3.06062719662895	0	2.40728318387885	2.60465354879633	5.79137540115752	4.78986569358661	0.17977703198671	1.38968434227278	0.33650812042254	5.61315563832792
hsa-mir-548f-1	0	5.68069455132426	0.831504424702243	4.50815501823114	4.86957613375996	0	2.04097970991682	19.1096903035079	6.54918040847761	0.0667040404311925	11.1801341763507	0	0	0.006813033049484	0	0.0775461506801649	0	4.29118217877061	0	0	0	6.85153000350631	0	0.156157809643486	2.57528932581846	54.6571099387703	0.0519146995375739	0.00550384873074083	0	2.22142983331254	0	1.30338109476109	0.953142631436243	0.00765253932024579	0	0.00223262854565753	0.0657883479613053	0.606905986831288	0.395861202070316	22.3981569093663	0	0.0406136532767829	4.34521200281767	4.33050357360348	2.89052803711377	0.226420462009652	4.31769577522991	0.453893132447941	53.7545686906725
hsa-mir-432	82.2787514201578	59.4574050427455	52.1242580088918	52.7397650564388	24.705314118426	51.3568525394276	112.575812858237	40.4665097382365	65.0382098123469	54.7079374497112	51.9137208975169	59.621094167971	73.1349264825001	23.7537692376111	58.0367547629111	93.137739175714	122.503264258982	105.622808369362	150.637370254071	133.269269439501	51.4610622866071	68.0408276184048	102.880237718532	57.3164611435498	49.3333112315871	10.5393696086153	26.4540789622803	66.697107530077	121.202764135762	27.2058404017466	49.835886860472	53.3504273270023	39.4929346545584	38.3534333746803	52.7771480525912	83.8750626995929	144.584006492018	95.4341065469921	441.986477695904	38.7868538941327	54.4021452039551	38.3952866764538	27.7701789109485	67.7043505685936	23.3315563582816	13.3341883987335	18.059443561737	59.2946218283782	11.6978419721335
hsa-mir-433	4.7870397124371	0.421015256003107	5.18105175119705	9.07402436214922	6.66048398442416	2.18740652303705	6.26270012584468	2.66720933358366	4.07417884701851	8.04546369626028	3.05916088292744	6.83771565979435	7.1985049766921	1.04259030066069	5.43918179740689	13.8492003643825	13.9274792919572	8.56785189530333	15.9192220522706	19.9069147390625	12.6756615926295	4.2101320473541	8.16722343445921	5.73222796304755	2.61090865783268	0.561461451015279	1.33729952286266	1.0343675863757	11.7293999947086	2.19379846677072	1.94709394831575	7.47854253900113	0.95187154451848	6.22588236149964	4.9779403725076	16.1657551398577	22.3626713407809	16.8109051725096	113.487632769285	0.00509068297587145	8.62308003730226	3.65409715331721	3.43604579527996	5.66376657308362	5.09169705757566	0.213086104309832	0.643563575926515	4.00943148711652	1.56095662165395
hsa-mir-431	69.326328788023	83.1671719486469	92.1140546311914	55.7897226482887	55.701128814595	51.3351960559137	112.489008546678	76.4663814247717	63.7559258916333	80.0343216745664	49.8797473244207	47.8882895682995	151.145431889785	40.2702243083313	98.8553679729228	366.566593621175	140.676299352772	119.330255578906	325.597248327297	252.051797078998	110.574210057855	108.027479485715	141.037894738017	79.4702689113648	53.1425520159047	17.866239830259	36.5013113424747	64.6487223051033	129.992920422652	47.6738620954368	49.8339765658296	164.818869481447	31.7825474777582	73.5857695231863	23.8979970868655	122.275967936177	93.0058215558442	110.704717038474	989.231023440804	70.4232406919842	59.5746694685435	49.1833249838799	33.8522487236693	78.872406462376	46.1683782126365	11.1997879182069	20.2267682460585	122.04714011856	8.81600505043201
hsa-mir-196b	130.62331126949	74.5811285828435	28.6392462160463	57.3211347659351	233.607002548265	1065.59970017417	502.164387052007	595.759211485823	381.991231991417	30.7663059862881	188.304944916802	11.7223251294952	45.751322787576	289.045624818244	465.42947822197	34.8963920310461	29.7262004521226	846.655313384089	49.5548618559909	7.53643571481645	122.356922637954	1252.54367949777	214.371881563479	94.3243594875758	367.644622725196	1214.91210775075	907.566828496479	163.150683132634	50.8163779873175	305.432912197291	521.871989901941	485.849195747196	947.156148193992	83.9525866704593	117.504458749485	10.1087367949771	16.0413997090135	43.7687579500895	7.87349020397647	192.889452418244	21.5536561151193	2349.76258441717	378.091962614233	1205.91165953713	5293.54887364115	3506.27691990935	170.450172778799	2732.61748559235	2457.20885142036
hsa-mir-326	40.3598842443517	80.849576271491	43.4855628489065	18.168538803859	31.049556698189	26.4318455089929	10.4502146078872	20.6760494944958	41.0715710542077	8.10998108557919	29.518595572214	26.3886291517796	2.34561184334154	15.4933802681707	7.77356542517646	11.2489199945157	41.1601898015041	22.2957584338515	12.1402203271738	50.3064980746062	40.5418504841662	21.2380659435717	22.2504420290149	36.8260829785268	47.9351562023717	9.88016133769726	27.6501936487723	29.7573947902252	11.7214958289926	40.9640138514162	14.6525923801604	30.9990357112242	19.2614727619199	30.0547841629303	27.8823305253833	8.08795713084645	35.8384557103905	69.1705303983058	53.0989555311855	53.0607555553722	25.0354093513836	15.629726901714	28.6716435695562	21.8965229970262	3.05464266868778	4.70224993384816	13.0013879544338	25.9363243465272	15.9468658772725
hsa-mir-324	94.3327346313104	156.833244849503	109.491353198683	171.450728341275	91.6020387475626	210.959100085605	159.606336961656	260.99178224097	143.291658237605	178.587196179164	156.748861476654	126.088161789331	89.9794458430291	172.393898094339	101.973138376276	229.361874878739	73.0574127971581	432.843819865336	70.1367796790095	66.1326992447432	212.751233405915	129.286051527966	156.847069634481	171.510707233378	486.089388654381	317.90728679099	153.213828275361	130.313714205932	116.304905868915	139.430178890581	217.935426963073	172.304554809571	185.954770108721	81.8779028135859	184.225251738702	97.0146873332606	106.305758499882	132.970423806724	53.294081600672	228.600340144458	97.5937325285587	139.003879193468	290.354008062599	176.398484455152	183.692782667094	97.4748285308303	207.53537004446	261.634192069286	181.914525114911
hsa-mir-328	56.4235021243846	82.9425658362347	66.0358800937006	25.7380721031392	26.3410525888651	87.6859807815543	116.770430410214	64.7719132652223	58.4339756653534	130.532013097941	39.701190342517	90.9027201074152	44.9605037877917	38.2048171587594	72.9557253479871	193.008559785727	60.6074982971266	196.70688673149	116.000583443475	147.720252995386	176.521486299545	96.1313404309842	96.3591008931846	64.6961367339151	34.1965930376481	47.202865952942	42.7669204797958	240.070340450039	43.9760781963548	62.1027446016229	33.2199832429345	36.022670532812	84.7846415762048	40.4265242622746	54.7686557329783	54.5718024767506	230.731495304088	145.653296493283	98.8904397490884	56.1351664306127	38.8365591898691	37.2022601392932	156.503671392204	85.1081043228643	43.7143737039213	26.2825365397536	28.2136266217926	71.2762801688027	102.401708491227
hsa-mir-4687	8.31250128988568	0.229236415736784	1.72272904122442	2.9686752948787	4.64929964995022	0.697363565729789	1.35527078773765	1.78872124236601	1.38031183191223	0.0539813450183533	0.00313881367016766	4.89810178809407	0	1.03893199456375	5.6343292369932	0.0624686997917556	0.297767460324517	0.826264717212487	0	1.48516548915517	0.808353281663508	1.68267289595305	0	1.92367815151557	6.12566399624141	0	3.70999632147586	1.03143829322556	0.972576941784409	1.47832122202401	5.87941509703413	0.0397758737285988	0.955654548985121	2.07500560487415	3.98445420346575	1.01274003481326	0.0532610140478982	0	0.412278539980536	2.04257312510777	2.59526633493593	7.00483586946925	3.5023907001539	0.5406758189549	4.37290018875233	0.136989330444136	1.42388892479778	0.24214279540264	1.48503261913334
hsa-mir-4685	0.787364441906018	4.31289159316667	0.858148497042589	0.0507319564337263	0.0610886276731145	1.53690879038737	1.42770351902252	0	0.0349593544885056	0.0355544964065028	0.00215365421991554	0	0	0.00387497975347817	0.762123710083255	1.37760797359467	0.343120998008442	0	0	0	2.60103252466619	0.837429299278463	0	0.0763664490948666	3.59597700676731	2.09330333319232	0.0281017576228219	1.02728038702391	1.95973495461235	1.54080098564887	0	2.39766697411113	0	1.0379116625309	1.99257977689472	1.01107459717692	1.32130713700248	0.65774972807814	0.456828257184263	0.00247824416812348	0.852285478398827	2.33236304100726	0.858103819727687	0.554269393524112	0.142203354392512	2.0575378596366	0.678722703085083	0.200444503574561	1.45622239660433
hsa-mir-3074	4.7793595555128	20.2725677718646	5.17515789146042	10.6040775563344	8.30644824672193	38.0669424108597	14.7677302973172	8.07539599536952	5.40309621664213	12.0290781680619	12.2158137028547	3.90247718208917	7.99208661431104	18.5762033728234	13.3298664710533	13.9180237864578	4.28458167670642	12.0048122038784	6.53015504308771	12.152664410654	16.8972951747931	17.8845138028448	10.5113879391692	25.4314813508423	28.8937182337224	6.56890301577248	1.33795689127078	10.2648979707258	6.83567410546952	18.991564012119	3.90168938979854	14.8737446179234	21.2067962640525	11.4038499828771	9.95738449089768	14.1478424504297	22.4674978865031	29.4502135278348	7.36407760643684	14.2881175127681	3.41056373993839	8.43070885932392	4.30374262279552	13.6886321312517	25.3515085520742	27.8736633767781	62.0408636584644	22.4317524026741	15.9448842680484
hsa-mir-3664	1.66613028278527	0.101755476111967	0	2.70372025610344	0.0477955865475385	0	0.686375012576299	0.899947476182044	0.0276913317057976	2.48670243341288	1.01725673099554	0.977953806082439	0	0.00311767642825145	0	0.0322872796584193	0	0.856996777408951	0	0	0	0	1.22739919641608	0.0593390481399373	0.0229355268025989	0	1.2323520551143	0.00252332416583673	0	0.748207119685454	0	0.0210700429360909	0.964158994055926	0.00349763139716358	0	0.00102842336221104	3.654415981841	1.45427345859534	1.76062796659714	0.00199536035059295	0	0.0177354973686194	3.61639202880039	1.21186698935481	16.7334780244642	2.10241865393715	6.93155756721436	3.12837327407758	0.0584023394295596
hsa-mir-3662	0	0.310507066943621	2.58353036888212	5.92707627391344	4.86828691930634	4.54144308319898	6.40456400232075	6.32304727470345	0.0654289144400235	2.72208007761958	1.02283847265908	0.971091313415232	8.13374530523816	8.24248482175429	3.91316031324313	0.077451833233495	0.281767403283848	2.54913351938858	0.917040033359795	0	0.799134066145601	5.11761611254124	0	2.02904724365155	1.33302935317005	5.37013964292926	1.3233820390577	1.03334727961005	1.94949008436745	1.45084832150312	6.84787015573354	10.9492472311668	28.071485410813	2.08072185269196	0.994633389610209	5.05188703495102	0.0657103809303821	1.30865332595376	0.395931148674954	8.15456482877713	0.82475394980862	2.43479058170456	6.99628923666009	1.12884294590918	21.609312635568	4.5868929414754	15.3593328067345	4.37733269611831	25.4518751491357
hsa-mir-4461	3.16974533159131	0.400783638945823	2.5670509558705	10.484926301821	44.0150841980723	8.30495970719871	0.610062590575993	4.47470055376081	17.0670779822381	2.76508674842038	3.05879781311165	2.92561311851741	0	4.13753704723271	38.1551225339028	5.63687544654323	6.61840782416596	0.813886678068348	13.1130066457223	18.4207082020913	5.88103098990297	0.803614866124206	2.81081956838592	2.09968313058019	23.7285375997723	4.58161924663242	8.79471291857419	1.03429635227806	3.90349411995989	6.0213950115971	3.90300521930902	3.78344542084797	4.80901123934003	0.00876380682221711	22.9078324507389	2.02443112156594	1.43075031587406	1.29356539881199	0.390295111521115	5.10724238196243	7.76491100236811	4.83770538968304	25.3617301571527	1.75414208366958	12.4648389562002	2.50145547429989	18.3106350037354	57.5684131479085	5.85721384561956
hsa-mir-4668	3.19351617956563	5.80480388587552	1.70275525897731	3.09702262749543	3.36449300919109	1.44223712219577	7.10011637580984	10.8667405633503	0.068010239068979	15.5699174199538	3.05677392720883	2.9280332798761	14.7026339065343	17.4988883232573	1.50871858433972	4.20425968386512	2.09016694449316	6.89697175578667	5.61642416140639	0	6.78304942830823	0.806321440481519	5.30099737135759	0.163377918058369	2.58364807847532	0.565402158856435	0.053835923438736	6.15332140629688	4.88659397174158	2.98604452431071	1.94868347698836	3.74845538484537	3.84977641425895	3.11533950709893	0.994588361488679	3.03356783935533	4.01674407758842	4.15247293689536	0.926291265541429	1.02653550241127	0.823550253176882	4.79757759204442	6.09896901485168	8.73455848513592	21.8105929396524	24.8072756229909	17.5479734368402	27.0294147070051	17.1264900925677
hsa-mir-4664	4.00856100647049	5.87008075084047	0.82985177244391	3.10660658247957	4.93122118686646	1.44031359215886	11.4488419216121	13.5897640381841	4.02106418945386	0.0706039777722638	7.12188742350514	1.94883936507875	0.744542741653468	0.00715460338516438	0.719647539252963	0.0821965904018671	0.278948417500074	11.2509776725736	1.85311267786103	0	1.64395174858416	3.37609109315127	3.45346306080926	7.23608588350328	9.98217311998895	6.01499578136833	2.57078200596066	3.08340295805539	6.84489325318833	0.684547816089394	16.6430224707124	11.0137279134103	18.3614975376616	3.11608511969854	0	2.02388255724878	0.0696263888453634	1.30188737919655	0	15.2853050948888	1.68944317688442	2.44381929435182	5.2122580216216	5.59427656295277	5.28830518701787	2.46704883738221	23.6641373110514	7.43341107931015	9.99397733613482
hsa-mir-224	197.578617991562	225.245765828793	229.432158665883	410.620466666247	1121.33297375692	1398.13902137539	1700.74207895306	648.814791516595	340.956881188216	216.000418647379	316.552578550167	259.997609467423	311.849754988303	421.180449343537	1131.81923841259	111.370773396027	89.1102272641963	1705.25069488737	188.935301268353	38.7328209716534	384.074941947327	1631.02855979958	719.238767362975	289.707975240413	525.588459600032	163.755699042574	2220.74721203845	1158.40402259624	299.075823185142	231.861720309618	969.467221302426	852.741237351633	1839.36345340673	378.255453684608	460.06462980005	157.648024357755	21.3501275908855	104.359830841561	45.2778950096027	592.940799152779	186.57280504147	1123.67802306881	1230.83568778787	417.265828905468	283.35755805752	330.556891716894	735.143385426662	856.350838430327	799.577465672566
hsa-mir-223	1567.40178022715	3220.96691842491	3670.76586652413	1902.24533969387	5772.40371387728	4240.10261634039	4553.59873490838	1354.30437067791	3481.57194294501	1300.75053415382	4693.24030424933	1197.38400835749	9425.06943891827	4394.43582951633	936.236771701499	475.646073409288	8280.10120959079	879.121196093692	4824.99972253905	1469.52517922974	2183.09588367596	1127.19784270217	1894.37061459696	4208.76439177882	3615.63832502534	2282.87269546477	1377.46577080747	1720.69909274382	1620.51423757129	3047.09269539611	4096.76284510282	1281.70854382842	2879.89955375959	1842.53279233193	532.758314004916	1238.92536296903	451.571651021305	1844.16848205451	1237.3626959841	3105.52917379693	679.043484998433	1419.7259377902	9445.66578374558	845.88246643747	1919.01946187456	1528.22072305082	5371.33047717737	5065.38737927517	2242.84129311749
hsa-mir-4661	12.0624473255196	15.0103374710089	9.5277810578559	41.6971698456155	8.33941623696579	9.00713707237799	11.186567695557	21.605739973529	1.43155628556758	14.7015005835831	18.3214424599339	2.92467337260341	4.7573949847079	26.8310512630366	10.1502913073142	29.0664682120272	4.72408448185778	14.5770442821141	14.0220728137023	10.5987996216708	16.0259852399561	40.0976528806747	17.6111117987174	18.4523848846183	12.6812752805719	2.54944827760052	22.5716620531004	15.3936293153489	8.79037967148115	9.79268807138606	16.6121110038504	35.8053682546802	21.1995618826843	12.4423212257625	7.96529213196945	10.1079796254938	12.0154173495382	18.0998468587774	10.0414142183634	12.2505532052832	7.73590328116094	83.3621065502028	3.43184418816905	20.0406806022573	34.8163095988867	6.82148304409561	43.0646367563099	11.7567014566995	30.1342361243915
hsa-mir-221	1928.0446083164	2966.38199464222	1652.38520047856	4223.45286418608	1616.33810515704	2178.99839334465	2069.64204306995	1695.37966316735	3389.95251520116	887.635234110501	1473.83116897761	2537.49425695239	901.902279492356	2591.03535141976	1750.94608159313	788.464405090232	1523.97288072399	3394.81830962494	641.686708478103	532.652626064536	1326.21765828747	686.506425244347	1449.56182956367	1475.03876591769	1389.72157833093	845.916881599911	1224.26904294705	879.336329362347	2353.56739149127	1799.43069897593	3299.30581876219	5116.38839435418	1313.24239044937	3796.94929188506	2133.03087107626	1058.03831780328	1553.58636864281	971.479630571571	639.175064413028	2434.0064612818	2090.84012690869	2603.29848015993	2719.71276802539	1123.11740023099	991.642310599548	1940.18288441094	1316.43003609615	1507.36377311996	2016.20725116239
hsa-mir-7112	0	0.0762405945428621	0	0.0307543186552085	0.0367086485157538	0	1.5082977422459	0	0.0214884792134845	0.0218426392787466	2.02611949377458	0	0	0.00245213477425757	0	1.3120417733772	0	1.78016320042669	0	0	1.75647535060368	0.860003791836968	2.00743004350196	0.0453176993014419	0.0178431010364453	0.66653242761841	1.21193745866409	1.02310928018625	0	0	0.979540018837133	0.0164082646954815	0.96698750917429	0.00275038587212023	0	1.00939365648357	0.0215719432685388	0	0	0.00157040631329228	0.872971249709384	0.013836468084529	0	3.31053340345433	0.144697087229001	0.118328236633808	0.677538923579069	0.204294427571824	0.0549098590960676
hsa-mir-4713	1.58645983756904	5.08077172144118	0	2.96819147481181	0.0955780645151603	0	2.8347710642875	3.62156836001272	6.37762112976538	1.38722532481812	8.12123919538168	0.972666974333278	0	2.06674760831598	3.16835421755107	0.062407387580056	0	2.57887663944183	0	0	0.808400509952252	2.55500004557814	5.55813312346284	0.121705328883469	1.30909124022453	3.391966260284	1.3002843472605	2.05391455301907	0.972584811681513	1.47845902375005	1.95263001874264	4.84895910359607	5.80580413508377	0.00634899705817116	1.99129462435004	0.00185685050959539	0.0532098105724119	0	0	1.02480265922418	0	4.70740221151112	4.39568802130176	1.17215580906673	4.63302428062616	0.163375983170427	1.40094796876276	3.50227812969515	1.51668706571059
hsa-mir-1-1	755.826858207169	9.41614071911025	4798.99417945886	1744.41989554145	23.0375343476313	35.4643851484098	4670.91212144049	883.656239366888	5168.70464396809	29.4140624978774	9007.85141827473	3085.84204952978	6607.1625766232	25.8164641590938	23.4832887369525	21028.6020463169	34857.3472532936	1.67773630748533	59538.1365284826	36262.0572829605	2727.59304199311	1077.849458797	5013.46604496021	42.6498919198875	3.86363436156479	5.90172424234331	146.985036593924	3086.37739321793	3553.80144933163	2741.56013723398	46.9027679224856	18.6607820294653	666.729141575645	225.923078589036	192.190520410353	2940.6743829797	155.456466705456	68.8591664781409	24923.9083244766	3162.68504288161	4840.02547567635	9.64014714356215	0.832822319590066	1042.48477926045	107.565314493451	201.116214496837	280.765094739686	12.0338332194694	143.038205896215
hsa-mir-1-2	761.474084709463	12.3730331829447	4797.25297063769	1804.56672568466	27.9359309344713	24.1242574615724	5030.97654508678	850.360431145027	5453.86323343859	48.0724147988223	9214.47282461655	3264.71765973849	7102.36028163831	20.6549643557943	22.6985951561273	22880.5354393859	36496.1616683489	4.25325375557901	62955.2847980912	38813.8871787818	2954.68603061047	1172.2830166569	5201.49950764467	51.8693268965083	3.86360796626948	3.90359987864618	144.473416778992	3197.19130261526	3462.90331947741	2881.78732794274	52.7664315899755	21.1398765455142	641.678219333966	193.79787990982	155.345475719127	3405.52257500942	127.570716968034	76.5200490826173	26218.0776864789	3292.29473901206	5166.6125822	14.4325894036123	0.832825960311122	1110.69000257413	71.8724916574628	218.380334709532	274.958173549153	19.5331669737717	144.480981908569
hsa-mir-3065	68.5021659287491	130.597298817959	271.193278353295	103.917516208712	37.7765275026679	412.124803323715	260.180261692729	759.624113820246	25.3146708712659	1030.81625842065	23.4164800428911	491.673943190388	50.573910772767	131.109904745655	229.929453464806	158.601092177913	84.2059069790155	132.177503403056	167.427463610103	32.6397794299745	754.058115628767	196.495203737308	232.055585851112	421.937926806855	54.4185112260536	497.781027602636	194.667146112306	280.11346347029	253.143319475941	123.477795622219	403.622387623528	54.6241741496068	984.762579991386	124.365854495752	374.426353952178	341.561407923441	83.7652144995295	108.550631292696	93.3907001854591	63.2813781704625	314.496724554369	124.655326583755	160.767068117751	168.262573739261	117.633472946905	54.3632021273474	360.789087826641	120.385286208161	1840.49783013837
hsa-mir-3064	0	0.211395520903043	1.72801248739845	2.93914246725888	1.69038601413809	2.27397288369706	2.10742817921915	0.879576815878194	0.049974387172352	3.88436677882742	0.00297738248642687	0.973150747910071	4.10188449907644	1.03819376313806	1.54596546320232	0.0587862250077849	1.25229727910926	2.58755439733931	0	0.707816117568672	0.81132865788408	3.44290444614102	0.486664092118333	5.04739510951211	4.90151572271545	0.58758887265266	1.29356138662429	0.00433850283532677	0.973070006544694	3.07822176005743	2.9352933577415	4.82384471840434	1.92531656930884	0.00602496649568274	2.98811830924492	1.01250338545443	1.37284670413357	2.82827990438875	0	5.0896151480897	0	1.22920810750564	0.842055491378212	3.21905353861982	0.178096706384363	0.144143231387193	1.41702495893313	0.257153856790398	0.0651849174839882
hsa-mir-132	823.676987603535	603.024098860478	1074.40927039326	777.369475528607	356.07459855722	918.669817280055	506.284475458844	436.424110628411	522.623717013184	309.27113148229	802.054257303889	463.312420693593	606.112189985075	466.600134141961	630.207043049541	326.85053005531	595.189462423381	369.144829937812	433.092035314689	500.730011334758	802.853428371952	615.080075264125	583.451526037795	661.897823227461	553.377143629237	941.348775439609	639.117083823935	340.65735249249	532.67653546334	511.598144554124	1246.04354248909	1157.58763284737	511.612253933565	553.384145482866	774.74250941666	221.311866030532	476.746550864623	1967.90001417753	661.22719089117	567.427586618686	301.489024730363	354.672365446923	386.755271109926	725.278253770029	1511.9703936149	259.322363627535	280.780683068735	337.219883275636	440.260406330408
hsa-mir-137	3.17087098806561	0.396126569420081	0	1.65940117210914	0.143516612948286	4.47830476836613	27.1472810232747	4.47566663219908	7.97402654605023	2.7635766539845	3.05870106750122	7.81840522524693	0	2.07471240606784	7.04132449117175	6.99365748867974	0.276752273015821	2.53218874838496	0.915061134843072	0	1.63821580538465	6.78840267311451	1.62776472991206	0.187771815355884	8.8420807574754	53.8958884809743	1.33572470500931	1.03427283971509	0.970261053864275	2.19736995063591	0	9.89837719535204	0	9.32525588071697	1.99030288988437	9.09462148271066	5.37463350712053	3.39639405856321	1.98742362579347	8.1651321911407	3.41776491054551	1.26025127204151	97.5043424259894	0.508749979002987	0.339390495159642	18.8825423675843	5.00888519304992	0.553782483479313	17.1541891045855
hsa-mir-136	184.684076956655	189.662136508237	199.887927060666	105.432243376923	67.1642087298401	42.2527505744142	288.285982844943	52.1574648047253	153.955298882071	213.303997261788	244.284613091273	341.132689113725	151.069031292322	266.335782536167	130.211250267618	957.541366350874	394.309294260451	324.523725733535	700.677862165056	315.049431900711	698.248136436696	105.441073690125	1031.1812862074	125.648541115603	89.7906673643029	41.8486544649172	89.2386260234367	293.455158933252	432.010122413076	153.036956864439	142.675569509081	179.79511231924	107.899297284852	211.412368746976	267.8728821092	399.163085780146	1018.03154329182	514.057442469359	2482.43762227457	76.5485495607357	351.634312085351	121.068500262118	42.5434479060281	299.909418993931	201.167333939688	133.968165891777	47.8030326850806	183.166933972836	39.1251544424643
hsa-mir-134	3492.34093196994	2293.17847165007	1544.59201664772	2927.56469443555	2362.33909552288	1140.84228826239	2513.40401031082	1257.11979787906	2366.16251136844	895.635717565559	1081.96589775407	1179.79057908406	1914.83589600942	1205.71959017656	3769.65040876964	2339.99733367573	2248.79010269636	2859.89437086565	1731.48048248613	3540.49072776771	2211.81809151205	2981.90708183632	1075.20951655496	2505.44209721246	1487.00223861511	508.825799244457	1074.86652595411	1095.83327646314	3019.17539396178	2144.32087883062	1482.52899938199	3862.16239526503	1221.70814421224	2731.65870231962	1737.69255189534	1190.41905388686	2032.90234099307	3318.0313021713	7040.28480033263	2210.50911168055	1663.14575358616	1646.13331989185	1355.03287187659	1705.77291545088	6856.11212582153	1128.91331467165	1795.47759641903	4345.88043431052	560.120097139809
hsa-mir-139	312.142094082593	234.105292970927	1616.0126500574	203.169415278932	135.731924957342	355.286227621489	432.428455942383	155.644993038498	303.82691443043	591.724635144347	634.113722170074	858.21455118462	721.087337694547	499.632506185865	95.6723974007446	1316.4534882336	1877.4940856635	194.844628068945	1475.2298389578	1938.69993744038	375.631809879948	182.008119528532	525.847562621149	1098.48996125603	64.5229409241587	123.784545404591	158.296911237703	1107.10284113576	720.339791988895	290.232693074274	424.134315363332	186.008243788591	363.229607308076	362.711493833014	1591.31240002885	1616.85462307551	641.352179496749	368.348564607491	1586.44244232779	241.876837691733	724.019550249292	52.7821873803771	52.9750442393316	327.902168428094	79.5343816650955	108.284564680848	104.414990649871	183.853694237796	386.71722404863
hsa-mir-4781	0	0.124563757073758	0	0.0476074157911362	2.92725081593758	1.54607803526895	0.671351691927886	1.82178872937429	0.0328774194743129	1.31761115333998	0.00203495487161853	0.976635942322605	0.788012060023072	1.03303589004615	0	1.3680170514092	0.862457434451326	0	0.932390752448072	0	0.8332312227104	1.73031756369091	1.19005957166371	0.0714204490166339	0.0271731985654038	0	0.0264536412349923	2.04468485586287	0	0.735476414500322	1.96047617800652	0.0249421402679085	0.962035247222848	5.12976675243027	0.995678235470317	0.00120630585073184	0.0330086254971034	0.663297509354063	2.34047452136277	0.00234154275165105	0	0.0209632434134441	0	0.5595822166978	0.133479488006489	0.109533544411066	2.24074689484297	0.187077809362341	0.0512821549945404
hsa-mir-3117	0.751638559039721	5.59371397057334	0.832401203979274	3.06371054782095	3.31935584514439	4.55356164877464	1.32772755132409	0.871874635252197	10.3224200434958	1.41534478704073	4.07124954122338	0	2.37620545893163	3.10030607988705	8.77866530845143	0.0754035168839273	3.06578847478573	0	3.73957998832465	3.79940808038701	0.80011929119302	3.39206050179603	4.7413889781951	0.151140224888714	2.56903099925053	2.61192245036166	9.83710657426783	0.0053753707260713	0	17.9621444964212	0	4.93162018273192	7.72656290526897	6.2073339233614	0	4.04213851181221	6.53306068538179	0	6.00800130350369	0.00424388642614937	1.69556871702177	1.24938774807065	0	0.512421079357944	0.27563198387641	2.4161758565573	7.32304371557225	0.427219352322191	1.56319743852376
hsa-mir-32	219.4414324583	239.090667337331	240.795110151407	72.3382917092182	164.951894047704	70.2349834727249	60.3778865607739	116.962737982905	254.59143231866	146.639795732364	108.912985436298	250.23427886811	94.803793946207	294.191008449494	83.9124774438231	52.9702785874029	294.459011614253	30.857187893756	102.880969105902	103.440763986402	181.497270822528	136.09343800007	115.07560410408	250.58118660925	310.677426807688	93.1675078680618	195.874187730807	38.9994327039539	212.095711710058	318.455005737379	142.679221588945	328.356345254106	29.8553142118914	222.799419161566	232.024848193828	159.666525698579	349.038246333802	197.796688008051	148.540038958345	147.982554738951	242.800184794052	142.597985038422	83.402431749791	110.045762407936	112.458894437541	166.244721128078	164.724114043218	172.12347630492	106.90363538057
hsa-mir-31	151.597185162796	794.084085220613	17.3419528732544	1582.50887143978	633.316939824774	142.813182483465	68.1074580063054	627.241424707878	1040.90179478697	266.610786252696	442.760145451735	68.4142036770592	209.755389483054	1025.03565854034	106.660522968785	19.5935257629189	5.63837636633425	1914.91729226756	94.4556595856199	0.693672731625516	502.306371515362	113.09666531744	443.623008441912	66.6740730063904	126.426278003751	870.182041508733	111.839533955493	126.213834003977	557.116855440825	202.307293737652	789.651783660438	2220.50341585977	392.140086033071	483.947961332714	24.8939105239369	195.037528623776	18.6966596285895	63.9652364606386	6.27370596264838	418.426718476312	187.441314840387	105.497985722209	978.798047060071	586.851898720422	469.316691118666	1307.67901091576	2679.69568241636	2174.45087681965	1112.73266721996
hsa-mir-1185-1	0	0.28586086668887	0.833411656619827	1.61445201838165	0.113537972809903	3.0040670058226	0.619043891304973	1.77837700542814	7.76446783708699	2.70512798970444	2.03904412930812	4.89108522121585	1.56205476461168	1.04074157422909	6.3639068084574	2.82251583229435	4.53728572479121	0.819725741676385	2.7993230003408	6.9672137572579	2.5106948057673	3.39787181584253	0.468591362287603	0.146020487140643	1.3271299833667	0.570844153786221	2.54619268355737	0.00524177778602009	7.83320579091511	2.23258531810404	2.92972604320504	9.69733472524176	1.9196812796777	3.11147254768617	3.98342042143456	1.01331815777196	1.4053057805789	2.03115955169966	13.6004229834191	4.08110036457614	4.33226567335178	2.42570152980704	2.59031153724016	3.87654627893129	4.51960038796553	0.151766113234604	4.47903432399714	0.273471832202873	0.0681161189666084
hsa-mir-561	0	0.260910563131655	7.04403648058638	5.79855143601141	0.105896393220125	0	2.80171597538248	0	2.67301491323566	3.95567233204532	0.00340360217686397	6.85683238800848	0.752577075033877	0.00614038824182783	3.95455851309833	1.46885068788654	3.13519303818653	0.822238939846779	2.80369732270266	0.697685110877329	6.85586162199338	0.812314760429277	0.473291993614684	3.63099337174609	1.3200262991889	0	10.9387797645617	1.03232410822578	0.971843826091147	1.46551525614702	0	0.0434867415346816	0	1.04498603320624	7.97009146562619	8.07508418771645	8.95974370113067	3.50361742567945	3.22071292471501	0.00391855792304097	3.4641271046822	0.036285682051473	0	0.548121710028088	0.153353580099978	7.08601554791996	0	0.21776064279861	0.0576471594892937
hsa-let-7a-2	127064.007688641	20765.4765235018	181683.757538242	40463.5814576762	35629.2538461495	72390.1131503077	32272.5814770524	101142.286195526	77927.8925760849	47926.775376236	72535.1261117645	174511.24116344	30714.9169747616	39503.5465592676	167473.471904915	26293.3044557181	200772.564470616	37824.0493643067	135327.664186806	130882.305851957	71253.7853292745	74696.9094821587	66745.832356461	95831.9298238163	14931.4147432416	129381.026648295	91506.5384789116	45750.7222053194	210577.75214189	110725.796942635	238535.572329436	167026.189445754	35947.218165592	187259.690860297	254939.028586237	86314.2611566792	415455.471322536	171049.421556728	88303.2345688045	42424.2002178848	169242.707220073	85802.9913592788	29182.9865318138	35423.6703473847	17046.6292676167	33952.4686223377	65809.6250459196	24932.2431056012	90414.349533495
hsa-let-7a-3	63757.4595088051	20688.6250984959	90733.6533964684	40771.7940220884	35818.5952246687	72598.0802383303	32327.4480630301	51227.1491179751	79858.9369840689	47658.8848015169	73129.5392943839	87781.9828471414	30562.1857631615	39967.0408473179	83586.0323907913	26351.6893077943	100923.473151457	38345.2078588489	67549.7018489793	65100.5534104453	35512.475487003	75450.7072811815	33686.0434116201	47998.1318627516	14969.3153301926	65495.531731359	91251.5845464305	45870.7681243265	105780.505601056	56100.0079666567	120566.104192605	168125.472688525	35902.8992150513	93883.7378710135	128269.650158519	43406.7356132008	207402.313402802	85929.3398854244	43988.5017319401	42731.3836043058	84951.3876800025	86822.4651381321	29594.9871199913	35376.7641780103	16860.6051737517	34209.1975143529	33215.0128018336	24973.2735156369	90910.6959365254
hsa-let-7a-1	63655.8130016882	20629.5250798989	91257.7996577363	39874.1129240604	35699.4181689231	72122.5101588681	32046.1492181262	50807.7999675538	78427.8427464716	47861.4436192199	72781.4391202212	87949.1289948332	30889.3689291851	39603.676078282	83689.631710408	26508.8000051594	100574.271306018	38152.8891697091	67204.5258995	64905.7235974502	35284.5388129778	74718.2086000706	33342.8761772021	47826.6777086494	15066.591852271	64792.7312668595	91370.8650896879	45762.0064106658	105163.769473131	55624.7503792077	120412.671240399	167630.91590682	35834.4907085751	93618.447570465	127425.200906271	43733.1399863862	207407.622083225	85287.8935370898	43961.7739716424	42931.4110305823	84674.0483440852	86006.6071053257	29570.6498635467	35538.8350617146	17581.6813667575	33676.1696346991	32813.6765271263	25395.7637610063	90347.8426332388
hsa-mir-151a	12309.7216201229	7015.7002393011	12354.3474017937	10894.0634734806	8966.16284308885	11586.7864671293	9734.98812916243	18216.5036917409	16666.4747469255	4920.17621094051	16307.7794200262	12904.4563829957	4209.09461278396	4789.81961513161	11072.4657648374	4332.5062971701	16217.8478510732	11130.4238414322	4832.44110828017	13487.3965927113	7125.08679950111	15212.3178944682	14100.98206242	10702.1784206561	10339.1497742224	10661.8500028507	20290.3371261974	4202.72542938567	9729.96053275157	10186.53226244	12139.7742278795	27603.2806493206	11155.4013453559	11038.5673966865	14328.7501319958	4278.62976728115	18875.9628673661	15104.2796661185	12058.0862200757	16318.5654074874	11192.9161685521	28612.4204767699	12285.1124606981	10111.4764725288	10765.3765224124	7268.47497437953	10505.8326460454	9822.53694700111	13149.0898695435
hsa-mir-151b	8.88478302572275	6.15790624648391	7.82070986763611	3.14452679072939	3.43015324588178	2.19253995186117	6.29467792233239	3.57339567259339	2.74638475405578	13.2021419431221	4.07559350260503	12.7147113189839	3.16084407107625	4.13673609884585	4.66382930992115	8.33692788838999	11.296783826229	4.26027362520867	5.60241765024067	15.3548801544899	10.1535556410955	2.50740783542564	5.81614117815529	10.9010969571478	2.60361529698924	1.89227831789019	7.54343553244295	11.2806009594536	2.9257274478455	4.49493132536738	1.94748209822853	8.66751158598541	2.88001242122961	8.28985678763072	11.9509333751942	3.03458623604749	20.9124986652783	11.9264624235391	12.4481299383345	4.08707366335953	7.77298759276645	4.8316853214664	1.69688732958874	2.41121987032631	2.86133567333593	4.42097875838294	0.642605388536696	7.10221970333031	7.13845133761941
hsa-mir-1197	1.59061562560861	0.218545592695701	2.6160544712634	4.31538263413808	0.0920927433315459	1.47912690601355	0	0.878731622409323	0.0512191070388163	0.0521250909433402	1.02130716918756	1.95358188221618	0	0.00548596439866744	3.17815388706741	0.0602806783103861	14.1718863245263	0.827864034283796	1.8660974901069	0.706087076176912	3.41221698015196	0	0	1.90674644905816	1.30505695951253	0	4.88762748041028	3.07425204209592	6.86465300990014	0	1.95320562871727	3.65589388646237	0	1.04325370662464	1.9914022976656	0.00180200741164283	1.37661544769396	2.81912670504727	1.54570342309912	0.00350312944308839	3.48892538096876	0.0321472684955414	1.72573294045201	1.2492973076562	5.74625640973186	0.102566090411999	0	0.173705755403511	0.0483607053450718
hsa-mir-208b	4.77228470405477	0.496965922659893	17.3496345505702	6.19015336640121	0.166373597748402	0	12.5640262908515	1.76705148484597	23.9320925059594	0.088183144086992	12.2197505299691	41.0558565142836	48.2814741662568	2.07523356781828	0	162.964488523491	215.281258427796	0	297.866588432124	207.178801707363	25.3015672019169	1.65291318626397	22.836501818903	0.220653493798153	0.069940621076837	0	0.0678996599846347	1.03414205836172	24.4309878797845	28.7781945220352	0	0.0636486663021962	2.87808108578409	1.04756330322113	0	31.3274013218468	0.0869146786004045	0	46.0672528769842	4.08934470146697	36.2904554137765	0.0526883272920529	0	3.66593950747538	2.94012423293465	2.47296766932847	1.36437730507409	0.490776743802097	0.0988653026419661
hsa-mir-3199-2	10.5201559927296	0.388587103936817	10.4521770290227	6.08163303572254	3.43095849431691	3.71747354687969	7.72757726467295	0	4.05684479647297	0.0767214367439015	12.2087922837485	13.69374118145	2.3516028811357	9.28807005055873	3.87023170063958	6.98252688289211	14.0950273193277	3.39600711903156	3.72521207181744	20.7901338492626	5.0352956000814	4.21883117026992	7.62512346230004	9.16585854642815	6.34751045429642	5.26923401786762	7.5444117044388	2.06016615989594	4.88245141830597	2.9622486682145	3.90348927981604	12.3232216547845	4.81005938198602	8.29001699385325	10.9547758375865	6.06464930662439	13.1592634436885	5.52149257319466	8.56763094393577	6.12596333690311	13.0086665229507	2.45505793625101	5.19109643770489	3.03434126908444	23.1027049604149	0.234297860677695	8.01509020130028	4.21405258516094	1.57367783744778
hsa-mir-3199-1	4.14724498647752	0.1865704378236	0.84629757702439	0.0667261469186086	0.0809289133183627	0.708493127723909	0.64272769897537	0	0.0454735928009744	0.0462672130836252	1.02049098795317	0.973945283696671	0.767250771665496	1.03700694472579	0.743930836788577	2.70827972998853	2.30434620862186	0	0.924874775269086	4.74765996972913	0.816202741286235	0.824094079648699	1.76151548071289	6.43683542314481	0.0373899302005083	0.596054466029385	0.0363760194702257	1.0298922800655	0.973866881842965	0.710858510409176	0	2.44756352384746	0.957713044139116	2.07065605759358	1.99177975007151	1.01212214646494	0.0456604909496576	2.86374200309311	3.39699220126603	0.00314942175276622	0.840008095810999	2.37315266390012	5.33449407486036	0.558358969371751	4.1105419490903	0.1110604381675	3.02853599045201	7.2683730405973	1.44818548806756
hsa-mir-519a-1	2.40485235709826	2.99075398339901	1.71623500417703	3.00701603646349	0.103913770849451	0	4.28779223701117	1.78358544547833	2.6677695314295	7.71644282302236	0.0033530841545899	2.93232178860076	0.753507360631901	3.09616510200224	0	5.40451151601341	1.68903758044314	0	3.75011229572201	0	2.52289818781332	0	2.3130027773308	0.132928137354219	0.0467826240164857	0.576537003977461	1.30892864958882	4.0993652492773	6.85752506400747	3.03605072162962	1.95135797501997	0.0427739891621222	2.8901678552953	0.00679221126077478	0	0.00198482448023163	3.93436008530902	2.77911919521895	2.08077726942946	5.0952938763261	0	1.24066842139774	16.8839125144421	12.4436455775167	8.07881494853446	0.284944741715957	0.64030327549608	4.59760814137847	109.520746620205
hsa-mir-519a-2	0	26.3800875947437	6.94986337554714	0.111975588014812	15.8833585027138	1.43479418809742	5.58899936348641	7.19787678949149	5.35108895239887	15.7596727945898	7.12518887397701	24.4712690654798	3.163923858518	3.10537230476929	1.50174311694264	4.2510591285021	9.0040756218131	0	7.48403337229269	1.4463923149424	4.18822748949956	0	2.22557862019108	0.180995738471863	0.0600944705873228	0	2.58316095636742	2.05993764175546	21.5310076478868	9.12920455537797	0	0.0547978703272287	1.91586733952094	0.00849527772169001	1.9903579046146	0.00247459103941905	18.2845616829651	1.29592255606084	5.82990389253933	6.12512215755837	10.4005105034905	7.19114750228148	26.3017370002252	3.00182696058252	15.7832433354552	0.305137127560158	2.08729301923305	8.41309387488177	94.9237326624855
hsa-mir-1284	0	2.45154109311755	0.857487752716355	0.0515187222519892	0.0620577764544252	1.53467505688936	1.42509103021145	0.891642142054388	0.0354821434564762	0.0360869374597721	1.01880834516648	1.95962530321407	1.63103937004754	1.03393663541636	2.43527802607097	0.0414979647778794	3.02159434807814	0.845501041141407	0	0	0	0	0.522340419958807	0.0776172883266956	0.0292947030351083	2.84012231882655	0.0285151065144741	1.0274231622083	0.975949343102294	1.53858186184477	0	0.0268781596664143	0.961046698894435	1.03811139681576	2.98970633245705	0.00129402459258837	1.32327808242142	0	2.30304269271069	0.00251236958153606	0.85160047958502	1.20076350186073	0	0.559378231341241	2.2942846087664	2.02884609260033	1.4551336854495	0.187567145817374	0.051387310284625
hsa-mir-1287	76.594214612708	56.7211159177537	125.166652576537	66.2944179050615	29.6104504386044	192.879675754672	71.6579428930662	177.303249504823	190.885048763343	134.586471050227	94.6616078273272	70.3716264173278	47.3662465354469	56.7853048281486	135.784152540904	77.947480423581	114.278426524147	108.165494586182	60.7850351265084	132.427487817338	309.138293297616	60.3609172866777	83.3577475627192	143.739233171709	19.0446683799492	65.8607548533033	80.4127186211371	101.582621314713	99.6912199548953	135.687444959635	42.0154494856565	152.429290483942	62.6173830580259	113.994481796145	206.134945135525	51.5408158013496	159.286389534181	216.044853468786	117.57865869403	81.6481610936171	92.4239374040633	214.358005664343	119.942514350966	210.551019630592	89.2743247639698	139.957247306698	38.3780235358884	78.852005741251	50.6302331291783
hsa-mir-1288	1.56902560855735	0.283738804995362	3.47457504274988	3.04596275304218	3.29552902042359	6.92702327188768	3.51305591414382	4.51190984013379	1.40278696521047	2.70355671505717	3.05480486687753	2.93041671617034	0.74959545207912	0.00645902718647107	2.3206919490473	1.47949032151501	1.66077601172343	0	0	0.694276600458203	4.23446850463832	7.75108039624862	2.283769445208	6.98320416653979	1.32657139195956	1.93229790635513	2.54504864308697	0.00521880835681299	2.93020750222271	1.4580299265788	5.8710648916358	7.30763082138454	4.82363338605699	4.14263723407993	2.98710053046895	2.02305001118572	1.40457353572501	3.47767737801374	2.61534356950975	6.11586726870324	2.57443383563813	2.42485335214673	5.24565237977647	1.78943688037662	4.95676839915696	2.36232431962588	2.86679471951123	6.70262739623175	0.0848938783773343
[truncated: 162 more rows]
[truncated: 306 more columns]
