# Supplementary material for: Identification and validation of key modules and hub genes associated with the pathological stage of oral squamous cell carcinoma by weighted gene co-expression network analysis
Source: PeerJ. 2020 Feb 4;8:e8505. doi: 10.7717/peerj.8505 (PMC7006519; doi:10.7717/peerj.8505)
Supplement: File S2 [file peerj-08-8505-s002.zip › miRNA/up.xls]

logFC	logCPM	PValue	FDR
hsa-mir-455	1.04749335339582	8.90743502552803	3.87452949689019e-10	5.5169930879632e-09
hsa-mir-301a	1.05372861718593	3.72002376080097	1.83189468968479e-08	2.10507196797112e-07
hsa-mir-210	1.2808825212238	10.2713571348531	5.56134656297968e-08	6.07113666458615e-07
hsa-mir-19a	1.01987356240993	5.1716723691875	6.34082368166741e-08	6.80858936310189e-07
hsa-mir-1277	1.24450605690312	0.750388849617567	6.83888005741347e-08	7.22494586710617e-07
hsa-mir-4766	1.47953491224053	-0.273675576491513	1.93360193501637e-07	1.90994815664653e-06
hsa-mir-512-2	2.80156153095716	1.08526007313992	5.93318487487275e-07	5.18164812405553e-06
hsa-mir-301b	1.21211994162578	0.831919960592193	1.31610596631406e-06	1.07756175991963e-05
hsa-mir-519a-1	2.71428225183414	1.78046466777547	1.55218580464161e-06	1.25516259511143e-05
hsa-mir-516a-1	2.96953559062897	2.11041173579051	3.23952034247072e-06	2.46730909804456e-05
hsa-mir-592	1.19006852435197	1.17200985654986	4.68493156661319e-06	3.44131412446138e-05
hsa-mir-518f	3.12528680032095	0.661968173800243	4.72852322445075e-06	3.44131412446138e-05
hsa-mir-512-1	2.4935314717405	1.07524125571264	7.23276187034403e-06	5.0830074239454e-05
hsa-mir-516a-2	2.77031887947598	1.60595513950771	7.37330077099357e-06	5.08369684736925e-05
hsa-mir-520f	2.83299676960244	1.33921995604808	9.21647116843939e-06	6.15998838298755e-05
hsa-mir-196b	1.13198656642191	7.22406506947455	1.16167673407694e-05	7.40969387337726e-05
hsa-mir-518e	3.00840087833892	1.72136414086076	1.16518850222574e-05	7.40969387337726e-05
hsa-mir-520b	2.52438446845371	1.88299658276856	1.29115428208076e-05	7.83061161817498e-05
hsa-mir-31	1.25459925854259	7.62478100652549	1.93903617498872e-05	0.000113398990590858
hsa-mir-519a-2	2.62356131308414	2.9579723525629	2.80637105350357e-05	0.000154468322692843
hsa-mir-518b	1.96934992977688	1.24838771725393	3.24918236272177e-05	0.000173025564844127
hsa-mir-520c	2.87490498868888	0.684153332256199	3.38039232700184e-05	0.000178561046305339
hsa-mir-519c	2.98790432638752	0.28608541887627	4.01393383521927e-05	0.000208660846195922
hsa-mir-615	1.0039090579804	1.45984996695517	5.73160061314121e-05	0.000284408969818749
hsa-mir-3607	1.03683515567608	4.5154452754984	6.7774846035434e-05	0.000328833512245994
hsa-mir-573	1.41634206648454	-0.170068289634756	7.01845952987909e-05	0.000338021396475794
hsa-mir-521-1	3.62454978664055	0.543909008922993	7.23312249216951e-05	0.000343311248722538
hsa-mir-525	2.62121155207069	1.66035859933385	8.97378694199334e-05	0.000416867407589052
hsa-mir-520d	2.7947925721111	0.342437092612677	0.000115031866392205	0.000512556955693161
hsa-mir-520a	2.32030965401088	2.00559355087651	0.000137010734259756	0.000602295509665371
hsa-mir-518a-2	2.74308293586951	0.957973668586409	0.000155515202618925	0.000670147748127605
hsa-mir-518a-1	2.79193080383432	1.3535670762316	0.000180824947495422	0.000764135809332291
hsa-mir-3662	1.05639888648159	0.909272806823371	0.000180826031216038	0.000764135809332291
hsa-mir-526b	1.86054795604772	2.01410028767052	0.000198080333434233	0.000821155812654573
hsa-mir-522	2.79368824939372	2.48911481938537	0.000220235680969797	0.000890459080464302
hsa-mir-527	2.77835979137943	1.54173630064631	0.000295402233958415	0.00114490214936546
hsa-mir-520e	2.6337257929994	-0.457830890744703	0.000344201617391855	0.00131076778716084
hsa-mir-7112	1.26425674208749	-0.70013286960791	0.000376817350747364	0.00141847910769841
hsa-mir-1304	1.18962903368514	1.93164706113775	0.000536612164451904	0.00192695986167295
hsa-mir-518c	1.79272717659877	0.91218853016738	0.000539923381569519	0.00192695986167295
hsa-mir-374c	3.06233787244717	-0.161922032097264	0.000557210022537191	0.00197282467438843
hsa-mir-520g	1.83197338694665	0.477549663970758	0.000601248240621674	0.00209477445535743
hsa-mir-4784	1.39247673571781	-0.0798336026605306	0.00120209865793159	0.003897894163095
hsa-mir-1283-2	2.838942733486	-0.0270988197753221	0.00135861182674574	0.00431985799280805
hsa-mir-7850	1.04958009633795	-0.612674463243442	0.00187075778356267	0.00572591751511004
hsa-mir-524	2.38349634028921	-0.379256081543981	0.0022216692269094	0.00671713532863224
hsa-mir-1323	2.27396746561167	0.233901788129652	0.00258860780077857	0.00753572493115541
hsa-mir-523	2.29979028131527	-0.193904166553145	0.0030038049846763	0.00851728253230726
hsa-mir-517a	1.31745101860887	2.0894108076589	0.00537351923342749	0.01407862039158
hsa-mir-517c	1.76459311106784	0.502874093345072	0.00585896155844951	0.0152893219951571
hsa-mir-517b	1.21546654129901	2.00097656261736	0.00855134303147403	0.0210677683006058
hsa-mir-516b-1	1.30502436609132	-0.222658350118584	0.0093940573041037	0.0228740057033008
hsa-mir-9-2	1.03477538701106	9.88445778292206	0.00981629742344936	0.023629800525109
hsa-mir-515-1	1.35649057126194	-0.65342083993836	0.00984875655474007	0.023629800525109
hsa-mir-9-3	1.03173764501887	9.88752417193678	0.0099132905613866	0.0236978296266723
hsa-mir-9-1	1.03159862391239	9.88630335518637	0.00995683726787071	0.0237153760380193
hsa-mir-516b-2	1.25364173593415	-0.616314701960321	0.0102229008783215	0.0242608698380455
hsa-mir-520h	1.37610023661602	0.0134431683150942	0.0103058021639727	0.0243693155862893
hsa-mir-498	1.81829053218766	-0.55564892959548	0.0107620291726702	0.025241431130249
hsa-mir-5683	1.45267361816618	3.67625224698081	0.0107902301014805	0.025241431130249
hsa-mir-519d	1.21061293701021	-0.359686530828898	0.0117875267436584	0.0270094309164152
hsa-mir-3664	1.01468651262735	-0.621276917645346	0.0183619910150519	0.0391762349018209
hsa-mir-3161	1.14125146605096	-0.787517899275652	0.0191286396968801	0.0405477637587588
