# Supplementary material for: Identification and validation of key modules and hub genes associated with the pathological stage of oral squamous cell carcinoma by weighted gene co-expression network analysis
Source: PeerJ. 2020 Feb 4;8:e8505. doi: 10.7717/peerj.8505 (PMC7006519; doi:10.7717/peerj.8505)
Supplement: File S2 [file peerj-08-8505-s002.zip › mRNA/diff-mRNA.txt]

id	TCGA-CV-6934	TCGA-CV-6938	TCGA-CV-6936	TCGA-CV-6956	TCGA-CV-7432	TCGA-CV-7101	TCGA-CV-7406	TCGA-CV-7255	TCGA-CV-7438	TCGA-H7-A6C5	TCGA-CV-6959	TCGA-CV-7252	TCGA-HD-A6I0	TCGA-CV-7425	TCGA-CV-7177	TCGA-WA-A7GZ	TCGA-CV-7245	TCGA-CV-7416	TCGA-H7-A6C4	TCGA-CV-7091	TCGA-CV-7440	TCGA-CV-7178	TCGA-HD-8635	TCGA-CV-7242	TCGA-CV-6962	TCGA-CV-7250	TCGA-CV-6935	TCGA-CV-7424	TCGA-CV-6961	TCGA-CV-7238	TCGA-CV-7183	TCGA-CV-7434	TCGA-CV-7423	TCGA-CV-6943	TCGA-CV-7261	TCGA-HD-A6HZ	TCGA-CV-6933	TCGA-CV-7235	TCGA-CV-6939	TCGA-CV-7097	TCGA-CV-7103	TCGA-CV-7437	TCGA-CV-6960	TCGA-4P-AA8J	TCGA-BA-4074	TCGA-BA-4075	TCGA-BA-4077	TCGA-BA-5151	TCGA-BA-5152
PRH1	4.64626764082198	0.212767091728892	5.5872310372003	10.6012105166384	1.00900000835972	6.00429756832291	9.50898687487255	5.20728951424279	3.86638857427159	5225.16823897734	3.70159644312419	315.178806617613	6.49747287997648	1.16740340601615	451.208679251816	11.9572357838204	6.00372359594779	7.56129895702566	1.18897940653689	0	2.77233160316528	13.247004527924	17.8540153056155	7.3206914349513	16.317267268539	3.41122937359874	2064.67270006034	588.185309866407	9.09341716261258	8.02970020933167	4.45999640888479	11.3685165458142	0.961286569669237	5.36821339297077	3.98598332681606	5.26229897904719	859631.780350185	11.6569193369342	84.9223993781046	8.69720648936677	6.88759429503471	4.85695853294273	2.67578043292409	16.9387190048013	5.52190174176695	8.57067747706133	6.046371781597	0.534146980005165	11.1121702578637
CST2	100.052936422532	0.21275722291648	0.913653047003996	5.35117260089872	1.00900074084106	16.3724499799412	0.0584573234618802	0	13.5572613485898	6.71076721699607	0.677361368976826	0.00750789773428551	0.186261947023013	0.0408111457400082	6.73740585479053	12.758463228414	0	1.45125975496075	9.18934732044762	4.82069361683306	0	50.6384080776056	10.736621611481	27.7890872673059	5.41928480194639	0.0399047666014667	11.9033119888767	0	14.2848431551724	7.29186704377618	0.141663505592078	1.88096738867713	0	20.4110342027457	6.97625345339064	0.452728428533192	584081.149745194	27.2114188678896	41.779794352709	9.6647020435656	52.2890567450942	0	0.093807323609326	69.7949980232664	7.11456615446206	2.52118022614862	23.167434406544	0	23.0223181993081
CA6	4.11308380707419	1.87293429945833	1.84835953090969	2.72599909289208	0.00219416706931952	8.59627185845279	21.3223223239933	4.33261467852738	0.959117562373569	385.150725520551	2.18942722846307	222.060252569611	3.34209022765288	2.29401731661045	19.2712353580137	3.14154857095784	6.86758626698573	0.687534496773232	5.76063925407994	0.753320205200596	0.909371730789586	1.89586106252453	51.0696387570544	725.618543291455	15.4089961671829	0.0399047198061453	11.903311746975	15.0302865114017	0.440369642619642	24.9957279127637	7.33910606323253	8.52221504932269	0	3.31677188996835	0.995711169260913	0.452727431290441	576101.212329627	0.963175637895267	30.9934761806681	295.083867689586	10.3797844279043	8.39345220616528	1.38484418545054	0.0380888846708736	7.12000853478473	0.0629368488392172	1.01007242951532	0.534249160240091	1.83041009432543
PRR4	23.3005163843178	13.4933117312596	8.39133126395902	26.3521982011536	12.0838636415853	16.3724424936158	29.5915236674366	77.8010346477943	17.4336167143543	404909.622653867	6.72568326165528	1558.46674011138	22.2758844999911	7.9269740197191	14112.2439686115	18.3683553135064	31.0579810153733	12.1435949799822	9.18935222375262	3.19373527387185	19.5388705017142	25.2653289800969	1621.64304673112	705.148535641827	29.0313762446406	15.7728024052012	29753.7617395857	4581.04062682544	19.4766000865336	24.2580570247005	13.0969057094459	76.8325319485857	8.72708354576199	8.10311147437136	663.839566506702	10.0726703387063	106160.401217894	15.5455220265867	8483.56624112221	2290.12168549763	33.4297551265235	68.5175027421833	10.4218067446887	27.2109899780661	35.0208809230649	43.9493223992208	7.05459647688714	5.12216486592008	19.4993939307311
CST4	17.9716593370171	3.53269005776565	0.913663952727702	5.35092967746008	2.01580456213045	8.5964368277565	3.60238723664032	0.834193685920511	10.6500382205044	555.161733019322	1.43345726258929	0.00750828241507406	0.186275389676666	0.0408133959372208	32.7693494683799	23.9788278487622	0	1.45132259384394	9.18916968190177	4.8208309145521	0	19.9244840841133	1.24632387039198	86.7178920365616	1.78670632853431	0.039906962594614	17.8562523783165	1.62359934564023	7.93986054307751	0.653070820479105	0.1416729896373	0	0	5.36831592114335	24.9178933030614	0.452775230674888	1244477.91801322	21.3785391525019	89.5433286678525	10.6322668914244	16.6667316096789	0.6129640369105	0.0938130780541542	32.7212815015456	6.31185735084164	0.0638839413397143	7.05404190801531	0	24.341744750859
PRH2	1.44847753891789	0.21278338652337	0	28.9755418482066	0.00219435087637976	2.54827126874506	23.6840864033786	1.70884582641181	25.1864902168903	64161.2206687045	12.0187101104952	3828.10342706003	0.186283908151381	0.0408148218193674	11532.1689829838	2.34028497375446	2.54801086511355	1.45136774620671	1.1889476375307	0	0	4.56701797708905	97.3309668500389	96.6449662446896	0	2.28740703964074	22689.6042543478	8896.51204582926	6.20949544045922	1.3907888509157	4.45967113669161	0.932235295490423	0.961292197912103	0.581833953591503	12.9568060594403	2.85700370904448	4279622.18513192	4.8518322387145	442.378364390634	21.2750783106249	4.79238314858519	35.2741841089555	3.96655445338104	2.31350580843664	1.51976597411137	0.0672994029369089	1.01001619468782	0.537314517883211	0
LPO	3.57967718392812	0.212728223546037	0.913635258838939	7.97686992866259	1.00900271884728	6.86802834072351	20.1416556589699	13.0784590048989	3.86634750117718	22543.2757639533	4.45728233212516	769.516966050674	1.76445018507732	25.9528484542513	238.131370603517	23.1760635708923	12.0508921956676	1.45115755935182	2.33199854409838	2.38014099277811	4.63518088287477	1.8956798648564	64.1200047700243	124.547593716518	10.8680073895293	2.28756059044215	1057.63464742344	330.93040121224	92.1587326707966	3.60336280740182	0.141646331821448	3.77841588181633	3.87342804858504	0.581699943857049	163.467132674011	7.67001771839466	270140.155868521	0	2249.72259210271	126.734395675592	0	2.73464645202607	0.0937969032611363	15.885453046002	28.6897551218291	2.52159449644485	20.1495593438351	3.80392156896778	4.44338855979677
PRR27	0	0.212755154612751	0	1.41340345470878	0.0021941550912743	0.820152524803566	2.42116112075383	1.7087767108335	6.77363703627944	2.86875941093281	0	1.03079895564935	1.76422177525495	2.29402211234984	1.916709245874	0	0	0	1.18900008035074	0.753317386926355	0	0	2.43266485263561	1.11798459048255	0	0.0399044829864579	2.97392871747528	0	0	1.39066425407094	0.141662280739183	16.112219764785	0	0	0.99571111067926	0.452722384358822	545968.251509309	0	157.345759466965	876.566170301892	0.60121236381968	2.73484768644674	0.0938065804248254	0.027799320744432	0	0.0452926292088993	1.00941283994888	0	0
HTN1	0.382417875084465	0.212781991089287	0	30.2881482740171	0.0021943411702523	0.820189231115704	2.42103893404202	6.08202722096731	14.5264426304255	0	10.5064976848662	3.07735730172753	0.186282736860448	12.4329827246188	0	10.3546753948363	0	1.45136106085774	0.0460749313933775	0	0	0	5.99124966563661	0	0	0.0399081627838314	19.8405736647008	0	0	0	0.141678173160471	39.8314180361566	0	0.581829743164664	0.99571210441877	0.452800812010537	3258567.51700231	0	271.353361430315	485.687315488542	6.18938807631259	0.612987257527157	0.0938162231177557	1.1796244173843	1.5185500430738	0.0618746725393846	6.04640952124689	0	0
NXPE4	1.44298883269335	0.21159583292328	1.84754633142395	0.100311657877256	0.00218610057510205	8.59106969127719	0.058214486552373	3.45544265012749	0.958900036968568	104.67988047926	2.18583958808668	11.2647205971067	0.185286865676346	0.0406477118122837	0.952321933376506	1.53654958422851	0	0	0.045884408841772	1.56469993736797	8.35858610623394	1.22499105653362	7.18403175869724	11.6445870613437	0	2.28925817011758	8.92654467985657	1.62169469948352	0	0	0.140975289354117	0	0	6.72515404747384	2.98916657988893	2.87773797522373	14461.1738909356	0	14.0704615072353	55.135483098764	0	4.14257512311094	1.38741232602903	1.15866163562357	3.22466231888352	2.43805951649732	1.0090383473541	0.562741842359295	0.559800974934955
MUC22	0.381919270310847	1.87450382015726	40.1698082381978	9.29202982387022	1.00901142352693	156.337873187022	86.3019347878439	9.5790056323069	31.0001407047183	0	29.4017177147136	106.430276127446	3.34451764061446	0.0407854935862133	54602.5564419895	6.34565791343155	21.552049823672	0.687242360658728	4.61855845017067	8.07290592972874	106.163377848141	7.23455392280655	3.61982214926346	234.941670690588	0	352.906437434969	5351.6969402135	15834.1294134333	11.9721398912347	0.652719787290281	2131.60577662936	0	0	2.63180183292173	0.995706133753495	195.296175099424	0.0974585710688416	35.9601155947066	14.0505906963995	2.8919445729066	0	3360.88245526207	103.383938000705	13.5946244582821	0	0.0638766635103689	4.03231385742605	0	12.3849832978119
LINC01829	1.43762178254132	3.55689518881369	0	0.0995734296766244	0.00217297028831354	3.40691567557818	4.79228690907958	9.57163850820465	0	286.260959613651	0.674469630819247	1.0311463652402	0.183706854068078	4.55295507949872	9.62734962681026	31.9762596148608	1.68078546157497	0	2.33597673367101	0.750980336103559	0	0.556938730312958	7.18880556943304	15.3523964647731	0	0.0394859420068769	39.6830751367634	5.80441452495958	1.0097910521163	0.649984924938395	0.139858945350881	0.931497045332926	0.960863120874445	0	2.98911206550698	0.443889086615442	5049.7092263278	9.71065013061068	72.5881631920745	91.9068394828203	1.98983221213049	0	0.0927111829923319	2.28332210674112	2.36409412441179	0.0457857296149897	1.00944370283088	0	0
KLK1	185.318221036388	28.4411392170506	19.6072890787661	55.234018833479	1468.92938124239	353.339617048818	70.9412478766467	229.107492331833	129.847259940833	17.2759663945506	372.655089294603	240.480260759458	36.4840710196782	54.1190699398218	194.744147517141	246.767912389885	226.30618008004	101.496755701232	197.77060784895	238.287961659874	235.640204763232	22.5910880269751	42.7687842290676	154.313423602382	68.0803702035921	57.3545428471321	129.969448969341	111.38811833719	640.778120793097	126.049282084077	66.3642994267244	172.655226260996	333.920312593912	150.320732837252	500.371157239163	200.077384969037	143685.888860549	61.2364168164775	1265.17428547539	952.032731894588	94.889485091324	86.1940585469238	33.6631795252528	826.931283624376	246.471268002671	22.0283340148971	615.499300273246	22.8524041120703	174.094106180336
MPO	26.9940702016718	10.2065048874131	19.6032344447616	6.67605203654905	3.02277017864484	12.9083349082599	53.2325037703566	3.4547542332259	3.86551832819659	2043.24324091376	12.0041084817639	42.9875050212038	53.8779366429777	4.55109289127945	13.4842303899628	3.93726817558556	18.0894063600858	6.7876921765996	26.344054376045	4.00182034820122	21.3967708962365	9.89101770827424	16.6803206028602	9.16240468387141	13.587124640619	13.5326791322608	54.565304257074	16.6953061734791	163.15344823457	16.8637665753716	1.5866212142069	7.5712341745399	24.2564597351497	11.5042622711034	23.9208783343452	5.30616708751671	7529.08901494796	7.76703642632331	198.863408648199	53.2004635007369	8.27033993458652	0.610856058198534	0.0932224001964101	19.2248723149535	19.9669565634287	6.16927932156692	16.1182848141135	7.77725159812407	1.82982738463573
BPIFA2	0	0.212777491982706	2.78310664909153	4.03834307148402	0.0021943099964119	1.68421381836414	1.23976402730977	0	6.77367946379349	33.6050566608084	1.43347580955648	4.10064483994952	1.76400647711705	0.0408139936371299	0	0	0	0	1.18895988791418	0.753356230528176	0	1.22828524601401	20.2262190784836	7.32096878311491	0	0.039907545891765	9.91901790093013	1.62361283453042	4.4786479229189	0	1.58106036084438	0.932231577436063	0	0	2.98922709032192	2.8572360732049	1779775.29007741	0	111.113415690405	11.5998039886111	0.601267165252305	0	3.96663064953922	1.17915110885662	0	0.060344196143399	0.0020761023013991	0	0
AMY1B	0.380065589208922	0.211395331404844	0	0.100233070413054	0.0021847045382799	0	0.0581724959289431	0.833254559237266	1.92775755028019	0	0	1.03099194232427	3.35396667419258	1.16855292325623	0	0	0	0	0.045852147083508	0	0	0.558554515037586	1.24810027436798	0	0	0.0397176836778215	0	0	0	0.651359629682243	0.140856387432848	1.88023956186878	0	0	0	0.448758759606278	12577.665598081	0	1.72162158274814	1.92408960794363	0	1.31691112867458	0.0933173585229099	0.00858743031508769	0	0.0136414107698145	0.000516126484950669	0	0.667786762156957
SLC8A1-AS1	0.907280993740998	0.20954165393178	5.58368350737722	0.0995052268685583	3.02285987571092	10.3143729152538	53.2236375962852	61.1820217317786	59.1040342928282	2.86736998550873	32.4122819054972	59.3584321053719	6.53024382958599	0.0403574187843887	622.948354595846	5.53501779741252	2.54343427397373	3.73230384908886	2.33612441739702	5.62399704223824	0.908380533916217	6.54980610197918	3.62642890898117	13.492234261617	5.41441582728274	76.450483153071	1259.10455193463	121.487258961926	2.73246297975068	9.48620644127175	1703.71533611339	1.87963492424226	4.84273538752376	3.30407695588837	15.94679751232	91.6778240377272	0.0963140315864379	4.85042035323751	3.27578568381996	4.82550805463639	2.68603233030752	762.30715851516	318.55594851185	0.034753338103835	4.74406209925845	4.91752279902993	0.0019789471775451	0.535764152109009	157.346790625332
CST5	0.382291457978742	0.212738584117687	0	1.41346963012905	0.00219404017752822	0	1.23985158568318	0	1.92819285382522	23.0392191636207	1.4333244736594	0.00750745000732422	0.186246301901519	1.16744498296521	14.4504635275208	0.737322858854631	0.820028813640288	0.687499897830568	0.0460679694288046	0	0	0	0.060049932972106	0	0	0.0399022107230849	6.94253512233018	0	0.440321355970347	0	0.141652467536915	0	0	0.581722608789865	0	0.452673962226982	361256.771256599	0	29.4542476187806	5.79459880058613	0	0	0.0938006261903865	26.5073751565514	0	0.0449886260188013	0.00159570120825392	0	0
KRT85	0	5.21396752346946	1.84734262658502	4.04704730088982	0.00218327003788943	28.457900655113	3.60705570273067	0	3.86553929275851	0	10251.5349270454	365.306927953945	0.184945555652945	1.16867970896521	2.88006471856851	2.33634480294823	7.72563493415006	1.44809708362119	2.33449237584973	7.25334524194294	5.56433556713891	0.558329567746394	0.0597159240246441	2.96982572713702	4.5083413223985	0.0396893417785122	0	0.784364066756576	1.58768183770958	0.651167784396888	0.140734261700828	0	1.93153806636618	6.03995827693502	130.574203203854	79.8930717134033	4.0133448412345	0	20.2449891852061	1.92403848053057	4.08480215873603	0	0.0932431790486987	0.0347991234755201	0	1.29472977523425	5.03828871108627	1.84928592941022	0.532699252710528
LOC101927057	17.9371038193821	0.211007236250325	30.8190251136477	9.30469946647458	0.00218199979337896	18.0907750302464	14.2459693237149	35.8083047016034	21.3076342402145	7824.55537590936	12.0035500866744	7.17154762304855	19.1617806191807	6.80572244398113	11.5560345167699	5.53826313120701	5.99826449147192	9.0765591251498	17.1995713545098	5.62705976156344	5.56415927543043	4.55543779075744	1.24845760958874	1126.9958317687	8.13937224413123	6.78781956546304	14.879260193785	54.4001118808125	6.19140458912734	10.9652713180557	8.79991269855991	3.77698838230889	4.84318229295237	12.8700134726626	75.7523213596419	115.866636488756	7.92669135433551	11.6552776474565	43.3660913477045	30.9474273640868	12.4569438475885	170.411666705386	15.6049972433686	7.96488241869621	15.1268290929931	3.7410804393733	3.02502375287746	3.80665712421812	4.44872393573531
PRB3	1.98010836818806	1.87411980436562	5.58685799194058	5.35270763894061	1.00900879261746	22.418577620293	2.42160995442554	13.9520796780318	4.83532165181208	68032.0561209187	31.6709186932801	159.641003456871	4.92253592676209	9.05451435622499	10833.2636151026	13.5578151853378	43.150112664159	19.777849415461	2.33226232402055	5.63318616609647	3.70352900989207	0.560234399988022	10.7382250259957	36.4649666092178	32.6622567669538	9.03109187602361	7449.11510529584	4111.0648115877	19.470889364325	0.652797845996043	15.9808283716561	6.6244086377092	7.756160941312	5.36643424895354	30.898368288696	24.522744556371	17237.5119242485	10.6844962936961	40.2507574345575	47.3972033470839	15.964095597371	10.5129282740244	11.7154435809369	50.9321633981254	11.8819452601921	3.74135187807444	2.01748697048479	3.15193460492916	3.79258853368947
TESC	92.0249024427889	33.4437477915619	156.07216049595	65.7482862656764	18.1249172695451	69.0692003250514	96.9387465654281	74.2942071641647	69.7625010602963	929.77437596406	218.410841486398	72.6623315743531	596.477483474225	66.5171179364418	36.6240343024906	15.9581312890414	29.3241686634095	8.32031344739529	61.7712866297211	31.6573019367187	41.8907674018038	45.2785092003498	53.4530678052344	69.9428684413205	2246.0193348383	83.2071542083282	142.867135704184	51.8898233648805	314.256054454153	64.0756950062141	51.9864870561393	32.2386890335946	15.5213067848334	130.478038734365	37.8755681393864	315.466428674523	28472.5343706612	167.200486244876	784.316453056802	473.110113296925	48.7795228385149	26.0648816900625	56.9139284725992	100.712076307375	49.3901765743475	28.1192763287505	58.4299624568823	38.6373357439911	88.364346326567
AGFG2	530.714646294163	790.321839611885	3119.17796053228	1558.01259728418	1341.06528167948	1197.51571798954	672.219195773907	2957.15539807148	1967.25544559138	4139.80971725377	1501.51777063345	2097.73275552891	970.457750643431	682.743111795256	11675.9091797837	689.163880739122	1113.60118358909	746.121175270598	562.347846768171	449.799422356134	712.56204233718	970.775997492427	981.081331052547	794.463095344267	1167.87838478161	2264.3691915753	5767.40423473568	5170.23760773775	863.471282002759	664.561667559843	5685.03065077469	632.803604721049	868.794094394385	1058.4294644098	627.95617048934	5963.63567713181	47907.4562203803	565.787503719987	6529.39980411897	2337.53626167219	571.269576268717	5580.63796231065	2383.05300865014	722.006896639279	207.295003484305	310.88965878779	1227.99544987488	574.075775401983	604.211223638379
PRH1-PRR4	3.01427357790029	5.24154074759182	4.64743776661544	4.06069748504475	7.05038335117198	0.816233799498308	7.1608269141806	2.57563824065329	0	428.738136180207	1.42237910793669	6.14910994285123	3.37833537378124	0.0392833865248896	3.84238259595799	0.731906179764363	0.816128102098198	5.25081502947871	0.0443277756358	0	0	10.5523323393317	3.63177904443508	1.10272422691999	12.6793883475528	1.16790770274962	6.94191044637066	1.61581138571877	2.719408734686	1.37899163564828	0.135277352784517	9.46714787545179	2.90084488913258	4.65911072634969	0	0.422018318066943	999.803335437782	0.962309590575905	1.73734336122409	4.82458321125074	5.46576121254615	1.30751211568733	1.39555815431432	14.4710094083165	5.63963335196931	11.895395077132	2.01639627041607	1.88902020456719	2.56235351665342
HTN3	0.91546524774498	0.212785525189247	0	56.5374075626116	0.00219436571933329	0	0.0584632329118904	0	21.3101261383268	0.947774979532889	21.8479647299441	0.00750857753155287	0.186285703268368	0.0408151223091409	0	7.95041905688844	0	0.687597353449865	0.0460754982195795	0	0	0	1.24628967251436	2.3587658513845	0	0.0399086473626085	97.2287088350223	0	0	0	0.141680266009644	21.8050018449435	1.93202534747772	0.581840761774148	0	0.452811140814447	9388575.60983293	0	685.816653808333	116.09263817869	4.09390042122895	0	2.6756224557489	1.1786238363898	0	0.06779682129131	1.00999761147905	0	0.535063495005772
ZG16B	19.0385623346928	23.4500830978038	56.0624624318606	346.59579456194	10.0702358289869	369.766842235607	662.754256616488	14533.038443233	453.52657563981	105300.908518323	18.0674429538055	12116.6812238753	132.706876089032	287.312381566373	3315.69459341283	325.322979948011	152.013925644518	15.9631837118526	30.9035085875068	66.6481520032046	191.864692343869	41.2929525302858	2563.49365962989	2160.41401158879	12.6847999104696	32.6285423295241	30175.4186358456	2863.23657115774	23.5167817088307	95.0784536135488	93.697134580668	223.89128262223	20.3759329795098	20.4124205889493	249.188428326334	65.3636993173862	3194141.53413778	6.79615831871163	1888584.97359188	161217.979561102	4.0938777939213	268.000668117217	22.0392119660584	513.817310416699	521.55520614412	140.254669151551	343.519902312963	1.85882897944662	55.5220046128485
SCGB3A2	7.83526029470665	1.87626856226073	0	4.04191975998357	1.00902365377468	0.819752091000569	7.14952223517103	8.70322695898754	4.83507362715763	35744.9951654892	52.0751348509087	19.450750315448	0.185887358164905	0.040748410399317	276.696358754764	0.736801266543796	13.7754277418493	2.97662841205333	0.0459993482879781	0.752795252297063	1.8404413825816	3.89526133059877	3.62078280065612	19.7126157256144	29.9355319048157	0.0398435424596641	266.886710360895	97.1363143957431	0	1.38940314343949	1.58318049933803	0	5.81448062949471	0.580996422507765	70.7685155240808	7.69117226711745	195.489811866058	2.90724970386152	17.14175203129	72.5514309418358	2.69410374534624	2.73242239063939	0.0936469196608414	1.17982896911039	17.5358029753296	14.6592782648887	0.00220857009047393	6.44524725778718	1.17911125220562
MUC13	40.8529527055828	0.211690618416355	1.84759728456013	0.100348800031668	0.00218676022885234	215.105468212167	57.957740191312	206.375961151156	0.958913984511547	8814.45284485881	0	1.03095873189212	9.67534017498019	0.0406610689613558	35.6589742727783	6.34126979455544	6.8633378780046	4.50063725867508	0.0458996545959565	1.56483196193196	164.849001802042	0	3.62252419999151	2062.00889063496	23.5765830559817	1.16461806487712	115.086899398011	516.206670379287	3074.58454016589	11.7062482302514	0.14103149018635	0	0	1.26261322148166	154.496277635651	0.449617741774716	0.097125591802353	1.93499509377537	1.72058641933169	8.69600344809069	1.99421245943021	450.613944099	1.38725007831187	19.2299756294163	60.2195223727709	27.9414331533585	301.094927438781	2.49277226295606	9.72788810996959
CAPN14	83.5235637633158	3250.0321383242	3204.22397335452	1589.5309493275	28.1927904261404	8694.06646342371	5901.64698019672	3124.1881937588	4853.22635595586	25.920605403581	404.414255268608	7499.62525800609	126.416131214123	28.2062402111046	56623.7524567902	132.167414079199	57.8389764837893	59.493824704252	291.48478679429	4656.55479364504	14.8812230183776	76.6752593516659	33.2770199817256	341.023768504654	104.407543016781	20247.3484449298	25609.5412860337	16604.2966056466	85.8118382266993	55.9752300660462	38002.6795055431	9.47082835072025	21.3463837786491	521.627962033291	269.123414891914	2464.61875835615	13.1239290839579	63.1809925151961	26.3738847017261	17.404715624659	46.698411832995	26313.8884816957	20359.4237072152	120.004161943811	44.5822286308242	20.8062578783381	1928.0971466051	147.032407910551	45.0313944746312
STATH	0	0.212785895913839	136.448995286369	136.598430209697	0.00219436828047037	63.0313990089039	237.494620810735	1523.58814944613	108.528716503693	13864.013013285	89.1401946142613	4294.71909281922	0.186286014475627	2.29392543166852	4685.7504028154	0.73740927552466	6.86785107806976	2.21516299099527	2.3318075531263	0	0	0.560588940613532	1161.37408241156	1723.72023390423	0	13.5248346441175	32823.4820810926	1751.27287486188	7.36340382034571	3.60390173655009	11.6561483557259	89.1671401025578	6.78568815519275	4.00092488437198	67.7784932836277	34.1096394229244	11305186.8046261	0.963184979968068	273489.1668283	56051.700368236	7.58652449004859	35.9818142782066	5.25741694913648	26.0781281926154	23.0538886039726	0.0703845266551753	652.782341489411	0	3.81093490328059
EMP1	17928.1413063596	4951.33403224322	294124.176519817	48971.0328324717	12307.1731634615	40697.4020550642	171913.903984721	81188.8347701276	127170.576291534	5066.68485851569	82072.5560404613	272141.587460999	20027.8674132875	7173.93064031855	586613.330092121	7585.64280143538	23034.1971084511	11072.5168937374	52072.2656809885	24050.8498933621	23609.5424447027	9658.88991682861	7816.09445220736	11929.6956855608	11189.597661377	190204.327541896	356266.241067601	264523.570913632	15766.3987780145	5869.07077757283	660984.260465421	12536.935511441	29048.2054245062	22546.1464798663	38262.547316655	157269.040861009	3494.52391386646	11546.374347516	7277.21389600128	18111.1153513476	26344.1540003941	313866.3896085	221676.777678732	8985.25461606928	7119.39377980137	7264.38981050056	12668.8215069218	31780.1927431243	30783.7628856804
IL12A-AS1	11.5347683683281	1.8959259822257	103.78606840737	1.42284385752074	2.01610102378939	1.67879140272013	10.7055748724218	29.6972674589394	28.0934146311456	6.70762197608418	57.4463531085515	19.4513272072799	3.37362458700157	0.0398074818636829	486.15286276811	2.33032102841135	14.6324544558274	2.96520479644116	0.0449256046332103	3.18273191620807	0.907720536142379	7.2098473271865	2.44147571642492	13.4919430268491	12.676965905634	15.7818708013339	216.305961040687	165.289845702789	6.75092977988943	2.1159191691914	821.08306318577	0	0.960557708981602	5.34411420582577	2.98904521924126	185.290070015713	0.0948480175915627	0	0.168916246849307	3.8575172079493	4.07313219396439	77.8588428829042	70.975856417121	7.90745271829799	11.2574573471387	3.70858293483942	4.03112849013423	1.8534819465524	3.17806881244877
SH3BGRL2	451.298012029022	10.1755062456185	4299.73373908778	2901.97246057942	50.34253710119	1190.59947877013	3233.19186240686	4569.12305853954	5985.13654440216	5571.92796205079	6550.07239821011	11600.9196052547	654.94298413488	130.726137512961	27474.5042632194	368.588008250765	578.802700828542	122.120111458324	404.630317057709	361.942756975498	1304.99057090397	150.121621099425	302.559476894249	2329.13698379351	2249.51811442518	6521.05838744345	12562.6821748174	10804.7124438444	968.467187172593	174.738018468243	29145.5680946265	170.758298513212	153.365026223264	784.895099790387	852.226716655281	7569.87515128894	42405.2209269781	120.538179314933	6292.42526092446	2688.74537290589	846.489646071171	9306.4268512322	6427.32644475275	247.877990465534	742.588200493019	602.126817846464	831.087882725421	113.506976767245	523.055288003679
PLIN1	11.5551912762996	1.87918942211765	95.3151334549533	980.124869978581	0.00218730282077217	5.13691173237885	494.941979410577	334.966087734161	50.3802317757119	21.1160265865549	452.142748291509	142.245182777716	879.873033172485	3.42282760021588	86.7584653276743	39.991723346301	4.27288746828615	3.73785672284937	17.1970508167578	2.37769490563052	2.77126912062365	11.8971318691703	878.853341641244	5.44992670531673	38.1061781260582	595.554661131381	185.530310391569	2717.39661936869	9.07781051598068	8.75797994609727	46.2376312115704	3.77747807354329	2.90227182364232	62.7798128752304	32.8917148126834	1224.05735686633	317.853845338256	6.79529441774707	831.657823957077	6559.29503803174	9.67003719714118	13.3314813921009	47.8825840377375	6.84042689589972	0	3.74284114525196	11.0836360639249	3.14772216742148	5.09967979900497
NME5	16.3313520864255	3.56483229989464	9.32073171246557	4.05565834423244	0.00215845422968641	6.85821229601472	30.7809883908922	87.4628170766021	4.83353750112362	2263.94884257693	8.97399219461533	6.14886084394605	28.6174428654093	3.42699695322769	9.62688762904329	1.53256254093641	0.817511931433074	6.01704207134199	9.20080598061031	5.62148992334495	0.908021031270732	3.87988770265547	11.9386353555129	245.582506898792	0.876752235053521	10.164123997099	13.8869446136146	41.0066341765526	9.05824944557585	5.06181508666669	3.04029198608749	2.82736545862	2.90137146902024	0.576811155944114	32.8918251234899	19.7982240696246	158.711208853941	3.87810053139956	58.6693643056575	139.337863301389	1.98663215299189	68.570431278776	6.5692921702583	5.67624163686945	4.74459894420111	4.91694714106139	2.01727334877505	1.8497754099394	2.50476534383528
DNASE2B	13.1482309808893	43.4273947496368	12.1268146916744	0.100234878336749	0.00218473665907482	37.9619035860198	3.60661810090081	3.45513977841564	6.77252337020621	0.947450892561717	3.69558679651211	0.00747522606530993	1.77089391160594	0.0406200965442736	0	1.53627354508788	0	2.21105595508656	11.4822469424903	1.56443794685837	0	5.22398112141395	0.059761381459964	1.11411285565004	0	2.28947474731024	0.989559380546841	0	0	20.5520489699562	0.140859122633117	2.82871627495539	1.93158530953745	6.04102670535185	5.97938859488219	0.44877216791059	11875.0818484303	0	537.471259469112	29.9801113320665	3.38813501481845	1.31691967080556	0.0933190197625038	9.05432283712419	0.725103521425468	2.51350647550212	0.00204363376952887	0	1.18087287588168
FAM166B	21.6607736782246	6.89306899335136	17.7328247945963	47.3638822755609	1.00911270264677	6.85959797086072	305.743011156733	32.3111999401355	26.1528616202184	1938.86781483396	40.7348535968409	31.7311353437326	28.632411262726	9.06257141656566	13.4834387687022	11.140100682161	5.13229812645121	10.5979193726727	26.3445781562503	5.62343846220043	0.9083079771148	16.5564328104885	38.0321600415891	426.917707472668	10.8611246405831	920.74944297171	11.9026897106936	46.8655976820649	18.2858511895233	67.7910258169317	16.0126468362971	7.5700664332138	6.78379499340181	14.9139483073089	56.8141104243945	60.553241164201	27.4748975154532	23.3204065925871	140.172988829311	148.035206900208	22.926439817637	143.62361060933	13.0271828775126	22.61820730732	8.7092739230295	8.60157922892868	14.1046187852558	4.46500486946508	9.05840158004787
C1orf189	2.48448811979474	1.90014170142984	1.84512518514356	0.0967294287967881	2.01615692136789	0.816327807098107	2.43120430966083	2.57576741237667	2.8953291936203	1346.87342845192	8.21791250159657	1.03152930410273	4.96200668751748	2.30088548182328	2.87857847211931	0.732039197824032	0.81622216048547	2.96304357287447	2.33971692481196	2.36928061700922	0	1.87808887788215	2.44300141529502	126.52507391873	1.78219492493965	2.29419512301353	1.98137523963114	5.79994154259318	1.00132138737679	2.84879078605664	1.59802761353353	4.72326320568993	0.960394822124966	1.25234180961181	9.96628292474142	10.1657446258633	2.72013808396822	3.87763471150866	1.73692913880278	1.92291983895545	1.28695554704821	54.5217933141475	0.0900964602420196	2.28452771862196	4.00624165740923	3.6508534714912	0.00163691575111424	2.5857847067862	1.89123663122322
DPCR1	0.376152130059195	0.207435092526985	66.3557938299292	2.73952305290135	0.0021569459244617	3.40496273990709	3.61206253399423	6.94704450555706	11.6164457585664	6.70785810684441	293.878047676662	154.500686889002	4.95499448589955	3.42713128798272	297.998977373615	4.73168569540341	0	0	1.19233583194171	0	69.8533018673735	2.54827111482824	7.19166720704822	48.9014415421435	0	88.7721280001962	563.585126040066	477.475409646986	1.00639957148122	0	677.916213139173	0	0	1.9370717710459	0	134.017147732666	9.23960320459805	0	6.37580043399032	1.92338674190996	0	118.926131377112	143.136964506621	1.17174971458001	2.34609159146895	2.48462635421772	1.00969568180125	0	8.72606879781078
RSPH1	3.57099669000224	1.8792733743106	26.1466761078311	23.7462969980368	13.0909751375898	11.1827356167456	5.96999437531852	50.6775693920401	39.72035588721	13920.9678756689	97.4354379178555	57.3134143930692	17.5727760686973	3.42285638964293	33.7307993684971	60.0260794295395	0.819271139141085	3.73779736849212	27.4851132491153	14.5735130313289	1.84007819623725	7.89401606324833	13.1175176884153	1418.74016639799	16.3124565164954	11.2827785192115	35.7144368717585	134.846954213218	19.4526724705203	40.4667958101298	18.8786498871835	5.67462193934283	15.520715027497	9.45885109092965	132.567527496932	55.8729579590249	48.3143201587178	6.79528453578262	12.5256016852273	46.427922659079	6.18042598471368	460.50942548923	10.4330765336563	39.5929196224728	1.51964929074508	1.29795267586874	12.0912535211923	21.5984705556905	119.226483037007
AMY1A	0	0.200566751038568	0	0.0959481759213627	0.00210795687582355	0	0.0558748312919395	1.70231875412275	0	0	0	0.00720941778877737	0.176003911533524	0.0390705094610251	0	0.731538793904032	0	0	0.0440849992454293	0.747805664634895	0	0	0.0573926397143367	0.488434813011153	0	0.0382059227408487	0	0	0.430503410476438	0.645765363433036	0.134395818454029	0	0	0	0	0.41790116013013	1356.40332341597	0	0.164952650855476	0	0	0	2.69351629517103	0.00318464050810941	0.853368154549836	0.00502408458788835	0.000193606337040027	0	0
CST1	382.024167898619	270.772841715361	2.78308586036107	4.03847621261573	38.2607836803025	660.944964273335	1.23979000036302	0	13.5572925115191	145.984365068021	0.677381322441578	0.00750812993101135	3.34191551187772	5.67373162472048	20.235428318351	313.29672657045	1.68400364655561	92.3390153970518	491.482605814489	705.252727594956	4.63528670248971	2865.1832053307	437.783300283199	727.484308720211	261.522559216412	0.0399060921263299	8.92685623052564	3.29943202078104	1145.59305443321	12.4557176094847	1.58113523729698	0	8.72710512080422	90.1585502321077	37.8757374146385	38.9255842875921	844933.984632471	3613.52004942633	40.2376264181671	46.4305613308884	2601.89113569672	0.612948438999371	0.0938107970505371	688.034064631644	777.69335200661	0.0704020952144901	951.972422111772	13.671540551726	1846.78199869873
RSPH4A	12.0744196606831	3.55425525505574	7.45299804560315	2.7346146895201	3.02282427895651	18.9533141023812	30.788318972003	20.0652899528399	3.86523358295621	5207.10072516195	12.7564131929004	26.6149747497363	9.68913298204528	4.55234414134412	9.62755513501657	5.53639716016529	0.818489726717139	4.49635079361931	17.2010168137872	5.62529733046442	50.2731599899101	3.8861859180294	9.56198448952894	895.221834228966	31.748004734094	10.1619236759484	12.8948994781942	59.4325542350569	5.03592050642699	20.5476783265973	10.2460940015875	17.0568927460573	2.90184364685423	10.8167817463329	72.7621748297997	12.5726160455391	10.5375638988624	2.90664008127286	32.5799084718563	21.2722011395334	20.1332434136824	115.940896974337	9.14850021032188	9.09333542759485	14.3239265089839	0.0647660956145515	5.03970008211054	3.80662599386723	0.531938769566851
CIDEC	3.56358014517126	0.210384923024307	24.2759073802551	590.061697362304	2.01595711530922	2.54450449208521	142.9654725625	114.545548585023	21.3074053581075	7.66911480595801	159.506986377286	39.9175742680464	544.957898894218	0.0404767777594088	19.2683252366569	3.13529183741828	3.40733923587456	3.73404133404796	10.3412909468241	4.00030032888142	135.052498719908	1.88837873444804	170.830901749403	1.11211296764672	0	202.269039223033	47.6202846127082	861.084555558541	1.01099795001473	4.3309421169028	30.4075058135557	3.77666176161748	0	8.08510228698094	5.97934361254141	1390.91529248676	106.884758066831	0.962840163106456	366.31289213468	2209.19585070624	0	4.13829610020717	19.4821186237911	1.1787698804471	6.34298014424243	13.3447442670359	3.02463988663365	1.8435199637019	0.531584674086383
GPD1	37.6731808338175	21.8114202803663	344.887706029628	1979.10529960209	5.03629002874865	25.0085356153535	9576.74041706921	327.940115691709	73.6391962915194	490.806647299951	2387.88626169546	161.688070650901	1195.87682911281	4.54831798326053	104.1136332675	26.3762903528565	6.86590918378525	12.1391670537935	396.630146279109	25.9655353215224	26.0570848546141	29.2604340544412	791.262037277954	82.9717869099609	14.498896900938	4593.6050797365	203.38862935322	1769.7959796313	77.1406995772567	165.874490984745	116.761296373199	9.47016726003474	19.4043238846167	29.9731535468388	22.9242764288349	1545.6549582415	4309.1826248582	7.76789109586271	12038.5689687589	9173.28997374814	48.084664302873	62.1366096642251	45.2903327521326	38.5239746022167	17.4636802865662	12.277956561733	12.0915909892207	11.027692954148	12.2974511924338
CALCA	0.374538363068442	0.205149346703859	4.64781199917172	0.097771287125191	0.00214076296171584	1.67857821328064	4.79664173586493	0.8311557927696	0	45.1377700181774	3.68541294634163	1.03142221586666	22.2941201694249	0.0397314152723247	0	0.732858130670713	0	0	1.19311237946076	0	0.907649293641013	0	4.81841951886835	17.8418435409663	0	1.1672262621633	0	0.781856435195202	2085.42365322608	0.647439118310337	0.137139255929647	0.930915796258008	0	0	0.995625830212547	2.91934950393016	2.7182058165652	1.93410583750489	1.73417621509927	9.66197128330717	0	0.606870601822298	0.0910545582327629	4.42395669465115	30.8094149726123	5.82896261376452	2.01409224745753	0	0
LOC105376575	1916.09602960718	2098.20826475253	8079.78616394867	4982.21053565269	1975.35192678211	1885.29392707986	4464.07255476481	2944.88192017933	5532.56275105816	14174.3016249336	4372.43149546785	9578.92978221224	1954.88035205087	723.298048520146	14935.6575789484	1929.00879647983	1523.11915701444	1280.77120957142	1802.351887743	1050.17735667062	2525.24579333922	1201.14579599311	1226.63201163897	4513.29584047847	3510.97778786651	6267.11753867314	8945.27643187381	10131.7671353644	3593.48115313919	2015.30136626658	25275.9960058248	1097.69757244279	1761.86853842265	1463.92994454179	4573.12478149511	7034.15751643642	78243.1029616641	886.601546127035	5497.52202094461	4565.74933155598	2685.02744236032	11978.2023803081	7085.7136002655	2362.86484612893	3103.54166291254	2805.75524373863	2528.52540058084	2336.71780117436	2265.91932160494
CLCA4	275.417414632345	4954.66812493137	22552.1732572552	24753.1396885916	180.220244342905	27247.7486668386	13512.6002995297	29557.7819701884	15031.641257872	9742.45954995591	1056.92506178075	28680.5145211229	891.56722362168	27.0787394591505	106344.797443637	629.864907779082	112.269724895763	125.94433167505	1419.49200644331	902.935786798745	58.6611465156397	527.400580546534	404.569492715921	4852.55070466583	315.104256479006	97007.6042723431	51570.2773969852	51906.5701892736	624.642664627112	196.13813940625	68107.9088344705	182.14479587824	496.033824876536	1262.2084228785	86.716854386894	4282.09820364794	131.648275684127	69.9864716126121	180.455736985638	188.65641160659	11.0784276988978	85180.7813994716	71257.7924148854	1032.07486756712	31.032834497395	28.1127621263888	1661.16943990907	1997.88011952869	2913.12123736265
ZMYND10	11.551443057784	10.202624079522	6.51965059257118	14.5564751125995	11.0773845342979	8.59063968170964	9.5170166830917	36.6834767198503	8.71053152200485	10006.7947174048	27.8769636811145	16.3814886004175	11.2586694763907	2.29600725707527	21.1971153069304	11.9470236745587	5.13568657263511	9.84169405729049	8.05205379769464	5.62827530493822	92.1899908179297	7.22490032489061	9.55847262563093	1621.52369920263	6.32431869346478	5.66267376822326	37.69868270808	99.652319129412	19.4490764988761	23.5019618560887	21.7629873641296	2.82873875723023	7.75522685020028	7.40729998624278	126.58705783311	55.8756488225436	14.4420781532433	9.71134207601386	24.8680832795984	19.3378062617314	13.1575985199354	544.813196746843	13.0189187381305	15.8856666244575	19.0855599694038	29.277023275259	10.0766463652472	8.40377158319662	10.3424833648867
CLCNKB	7.286355444917	3.55275576314733	0.91291993706617	0.0998872410177398	0.00217855626985397	50.9235541011286	11.883701037879	473.318912206344	5.80316692667583	60.496688078382	3.69318343609007	6.14831659072334	14.4277657726611	2.29692706914519	3.84375778146077	6.33767641945899	24.1349448067645	6.0226774265129	0.0457101135782665	4.00054161872355	3.70148699993783	5.22002870638103	8.37430030412905	9.15871978034005	0	4.53972681652172	38.6908167000995	123.137924106083	26.3626644831728	2.85842287251693	1.58802995085063	0	0	3.306670560291	2.98913226279013	22.2089198078244	5252.8041098638	12.6271531109112	974.992074834333	485.735394457788	2.68824825412593	11.2037054558776	3.97672484695175	68.5024922637093	36.2185045674568	25.4115019968819	39.2743974995184	0.534154245746354	5.79267517768323
GPD1L	739.135923371237	979.524707990945	2640.59458755766	4495.13764372486	696.711098587619	1731.50714498056	12945.1026301307	4697.75111672632	2436.30109689693	2777.79531689483	4654.58943165568	3519.06318354665	1082.45838720663	663.591629570689	7820.24942346602	580.967996603845	539.059160011695	1076.84686089922	733.776555771921	900.491961014532	1103.79027210975	718.362680731196	1140.03134686362	1022.12511271131	1876.26509998967	6485.0187469081	5028.2477226437	4671.65010703838	1032.51528260235	749.398764030437	9561.99892160736	86.3185835613686	219.374031421966	800.624956558521	826.311036856847	2108.65406176445	5334.60585800416	299.415001763078	14988.3699658704	4255.187757799	917.743863700817	4550.65110835119	4603.23979629359	298.802858478186	571.042139078747	472.975624336209	870.376979569823	1655.72699724904	1824.96795469105
KRT84	4.64537236564422	26.7769450575312	2.7830075785158	1626.28032367134	2.01581159496574	6.00398345983625	2.4212968098211	4.33244583483034	7.74266162510505	0.947748204010283	189052.330795964	68665.030722945	3.34266949560073	36.0923872797541	3.8449437482576	44.8135937450765	11.1868869141858	57.9664848075925	17.1902215071159	44.6801649173441	2.77224928316833	9.23962574710476	4.80549867078657	2.35814780843901	9.05167601743312	3.41140328437571	3.96607275294013	2.4613280800371	3.90087192590738	67.7778239334251	0.141641379272187	36.9844452930565	23.2878374606149	42.2895277482443	8.96975985765708	1269.8967816332	6.61083533726173	8.74035612391194	0.174353027083271	0.957030044533495	8.98209144053622	5.56365691324391	9.13152747360529	1.17573371486268	0.730419131518586	1.29230890111756	9.06922968908179	55.7000818861864	928.015158138786
KRTAP13-1	0	0.208481931157195	0	0.099088083247068	0.00216431787590921	0	0.0575600983854869	0	0	0	3367.02031353375	613.867153226937	0.182670199394231	0.0402070464059889	0	1.5332150712776	5.13158261554535	0	0.0453815001922848	0	0	0	0.0591292485479897	0	0	0.0393152037566651	0	0	0	0	0.139125722035203	0	0	0	0	22.2071172749049	0.0959126864812916	0	0.171082689698203	0	0	0	1.39129170728657	0.0069810248426721	0	0.0110667283223747	0.000421002028274609	0	0
CLEC3B	225.287790920926	21.8193384227352	3597.95334622989	262.616915097823	25.1726279766967	128.686105158042	894.2162151289	357.685514198604	140.505980160189	249.717401744186	798.425187792515	313.132691185236	604.333886900735	92.4294669016755	298.872555840877	39.9956593121638	48.3287181633124	87.7382052607625	134.91742293936	29.2164872404541	43.7533674439165	148.769719519323	106.837432801877	40.7934167055426	89.8715630181533	942.809189719125	1795.8087813302	816.163970252132	62.1371067345579	213.089466530387	1191.60379563814	47.4180453349003	18.4332945200005	285.715971893082	48.8398651661303	7079.55491724905	500.212848342931	149.701548384122	4192.01429121696	4204.98657104867	118.623910889664	216.339177208479	1497.26007517693	164.075657320359	78.1065010709469	32.9982222563355	12.0915377965305	79.3905566507677	128.94924687973
MYRIP	87.7873398632898	0.210607108075891	262.669740004531	95.9151128715908	3.02280344449209	58.7007949183498	66.2218154869562	60.3005794521434	56.1951155075274	230.525240961412	250.299174041146	156.566153691054	33.3693625610399	11.3147183272946	43.3718703508051	3.13568620609035	15.4970337132344	5.26006864037666	14.9140604995454	23.5153394087642	5.56380706546726	39.2592137866777	32.1053956563086	45.1260373477831	23.5747863667932	76.4605716927926	126.001703249442	47.6969084034588	6.7648744395609	23.498524281278	60.6247590781207	4.72524706077883	1.93141903534109	61.4185198803477	30.8981499328295	72.6514476808696	4913.73137953263	7.76681795461302	667.696074610045	180.924093927477	32.7052674655075	30.2956370798373	42.7196741394301	2.31402869732762	1.5186024562837	0.0660595737303478	5.03981861694715	44.8749712468771	2.4825289125141
LINC01482	3.54392060248904	1.90226265961564	2.77871989874065	15.8504405079615	0.00210469495166343	4.2656570474756	3.6153333681346	3.4488388104538	1.92650932737521	11.5114519204897	2.17440955589388	12.2878538337158	6.53989805186357	4.55681033028316	0.951373282666556	4.72857953113013	5.12889702772683	7.54324261417457	1.19427475186643	6.43290491684428	0.907126231701995	5.20726611698798	2.44373759869223	1.71683803547446	0	1.16822890228181	1.98134138749733	1.61525470291221	2.14396822943642	8.01017578794218	3.04849451247716	2.82628580859364	1.930401483167	3.29333100389238	6.97600631652774	24.3141690268785	1090.06824070721	0.962239273388597	38.4808454778103	9.66269188856449	1.28562925360275	1.30651010584857	3.98777755275009	3.40854658838514	2.34858902723992	0.0495907093707462	3.02322733553026	5.99908927524062	1.87289585016906
CCL28	109.627094057481	36.7483267040556	159.812445576754	174.683643570001	411.785625164059	437.150640539209	828.141505135595	1813.98807785135	612.455911078204	3644.19507953717	139.781814196361	621.141172728064	66.4721935124321	262.538667053355	770.34073886304	119.339114661653	742.95846523583	1244.89675710007	105.198021119058	541.727466399252	320.404383044924	99.3682781600525	804.331561678646	530.829888101288	245.169814721324	182.095697564121	643.905818862063	903.255303840021	444.049416360265	226.368076356669	404.625755288022	16.1115524239219	583.398529769845	155.78600035859	346.870423530901	207.31263049533	40490.505255364	280.943732659872	17529.2735064266	18050.3622785357	203.149525041236	215.631906245592	167.931823726243	387.025057472048	1723.42320677784	2005.43542380407	324.37761729075	22.2015695947295	148.489642879142
PLIN4	100.033820161597	106.477770663721	913.203977280634	5892.65909721346	9.06350519411275	94.99349990463	13762.2621056694	1241.08004278826	145.352212166826	377.464648462474	5399.49539200875	927.101414165743	5322.31316913562	50.7405681049357	206.313316122057	67.248480554199	91.5291374588467	12.1410606322331	241.202399565878	313.941453350813	1386.03858725198	92.6915644399907	2920.46043640731	483.685351131909	19.0402657679317	8455.90264241361	518.894140504813	2987.33268298998	419.818777379278	261.039189201062	67.8090755112983	20.8551843451599	27.170341064811	89.4611689364424	70.7686150810549	5710.47322232085	1042.04920613566	47.6259910799769	24687.6333597746	11342.4139226259	50.8834905990003	325.980329281294	145.985254013827	56.635845800784	97.2358009714827	17.1509434932163	68.5048324980769	68.1844801440211	35.8650408643596
EDN3	9.42694505557934	0.211884836218502	20.5391279897694	9.29912127443569	0.0021881112510016	5.13719554565658	139.463025300886	178.379812620539	1.92788550859765	94.1136957367847	166.246277309192	29.6843068282206	25.4653807721795	3.42263053625298	22.1616733703157	6.3420439478739	0.819354532032913	0	17.1965247798379	0	0	5.89376413292719	62.9470198280236	2.35360983726085	138.005686866079	640.510256914715	21.8244201736338	392.974878866906	10.2316452500028	17.6061694629423	405.945761742936	3.77756517630351	0	0	2.9891778122999	115.96950779707	9525.80850632512	0	1195.04215608933	6063.8324306338	34.8061544982127	38.7881767755438	60.7923050847758	4.57625867589895	2.31378852072446	0.0644137756474521	0.00219855400744695	0	0
FBP2	4.10505268978307	0.212014189767444	44.8406741465516	790.034984478559	5.03635519412714	7.7286772976054	7952.48704421787	133.76883145277	6.77290255468371	3.82864244290767	897.576267708388	99.2679948076453	23.8837093497144	5.6764277658819	1.91638644190944	1.53719626998861	58.694062122178	2.97559357968349	59.4874121097456	44.6686936058125	52.1356412746463	15.2361130752963	198.170996574223	15.3680882760646	7.23328839488385	5051.46357719147	0	106.352735136938	32.1418546957533	24.9815543824079	1.58418642304298	5.67488471739009	9.69691590212276	1.94620647374924	1.99243800203056	406.579928008187	2.70610419090598	8.73962946165832	5040.6247149534	1605.17193135248	8.27597786213851	0.611809831269276	0.0935401551392374	4.57918386085142	53.5280957256294	3.74300883696734	8.06196014047134	5.11645623668438	7.71865392760427
MSTN	0.901037174890145	0.204985176762605	17.7346826782302	55.134579725591	0.00213959605680358	2.54084379335433	175.700055583403	15.6941019879009	2.89552708862752	6.70757160869198	41.5395985954722	2.05515265318004	3.37483241756479	38.3305788081047	3.84261708322542	19.9621612180395	0	0	3.48360731572836	3.99443334697635	0	0	10.7518445457819	1.72118001179004	0	1017.20198223793	0.989414456025672	9.15109859217868	4.44713309552954	15.3877487613112	3.04460067954334	2.82682215571737	0.960517371923025	0.575300428900928	5.97924247254158	10.179798716261	76.7709683126925	1.93409251926887	353.403283325091	263.269026725094	2.67937362838079	3.42326044751984	2.69088520678859	0.0321934837962243	2.33742440883728	0.0527657755834703	1.0098131896694	0	0.536748970242833
GNA14	125.127135231893	13.5358458526193	206.569314160524	48.6904509821117	17.1183860908052	70.7983980001762	62.6802453195094	136.410784782144	92.0529598260847	1355.45677352144	173.102712128469	71.638797021607	201.988337625722	37.2288608622015	729.925716521349	31.9754868360021	12.9063562503448	26.6350839220533	32.059427644408	22.7023824102812	26.9849773411721	13.8919655878314	54.642432503151	365.528488551399	61.718939999909	94.4383442714154	411.749274302787	288.284463541147	44.8237559033432	84.7381257478962	431.495292343864	22.7493899265433	11.6374675092803	105.886318973492	57.8106440358146	111.038945738062	2310.51210331019	92.3455053336529	244.963082103013	175.11674492337	31.3085123184473	212.902551989644	104.660320845697	61.0863495697178	23.0654251732083	6.18250222283275	23.1721257015483	49.2689397109331	34.6312815679911
TEKT1	5.69142454278699	13.5374410622558	0.912951000130609	0.0999379547233161	2.01594557149307	3.40800768326791	5.97301829863574	12.1959530916171	0.958775825431179	6455.81900760332	0	5.12487834555979	0.184486550761733	9.06061308680774	4.80775104124786	9.54126166363675	2.54451827586845	9.07522274627107	2.3350980364114	11.3167353304937	4.63268558096963	7.22067860790029	1.24876671093656	1129.19322871205	0.87756431257708	0.0396140493694332	1.98161765963972	66.9732010693536	2.73613589045351	15.3870223206544	1.58775040199711	15.1597956914716	1.93142594605717	3.9895236659563	87.713550458816	7.73434679633467	6.62416582422294	1.93477682552453	0.172751388459105	0.95668288921745	0.598642904373032	227.07950914592	1.38884509966451	4.57479558866946	3.91120061119666	4.95401009240316	22.1603551580715	9.77351985594702	3.79598691120734
KRT36	7.31003612350704	1.87327372322959	11.1952957936083	5644.98669786837	0.00219393320230665	15.5079576170944	0.0584502105912179	27.0720699412081	4.83542293383501	2.86872716140466	199275.510227249	65406.9262310777	6.49875380812534	2.29410507787444	12.5221432755755	15.9634153320535	8.59516906764664	1.45114069170263	1.18905059751421	3.1935564941749	3.70371059735322	5.90145079249586	0.0600466132809743	3.59853912913298	6.32728248599649	29.2587139715589	8.92683305522278	4.9749891726808	0.440282785162289	2.12813100171646	46.2068436459881	2.82967128456643	2.90270576340514	6.05129776895109	3.98597839103354	3890.08221852854	11.8211981782186	0	1.71571693217937	0.957031015777349	11.0774619630524	51.5387646313636	22.0418634205958	6.84024729786053	2.32120416936828	1.29329883323014	14.1063304441771	1.19634847633023	55.5237542146131
ACTN3	22.1975564595127	0.21089461961428	26.1455425435175	886.515685421017	1.00907137199935	2.54506527170358	91.0248252690582	0	44.5655587443799	1.90755010535811	285.076859384891	12.2883924150079	1.77262609722661	1.16885131971328	2.87996438332878	4.73730467026237	12.9065513630914	1.4476687094633	297.121800654598	12.1305615966018	10.2202642749178	2.55570198708401	317.866417707763	4.82558877453697	3.60030007811779	6078.66320564734	5.95007103506752	64.4572195935816	16.5621025424174	29.3996428543552	3.03123602658173	0.93171259773108	0.960988214146678	12.1861447880612	9.96634611048473	2.88557709325182	13.1419195676418	7.76693221268014	480.301154893879	457.662429066841	6.87377514870618	0.610630523703252	2.68232781348641	10.2213104888807	0	2.52200768747819	1.01006766520024	1.83732689328081	2.48258125148506
SMCO1	3.03475948786951	0.210949747867573	17.7337831181364	189.049151020218	1.00906981836758	3.40842492498868	3694.91566522542	33.1844511273022	5.80333859791013	1.90756526253986	392.517607639853	94.1504492330264	4.93933608509268	3.42401417553241	0	10.3431405700378	3.40808414744723	2.21014934517714	28.6304107819216	6.43974933561701	0	3.22219538385385	93.7803400786072	4.20677350548303	0	1750.09858780551	1.98163429651108	59.4285339108204	7.91881802558845	10.2278991335816	1.58705599695393	3.77695588395617	3.8725813399821	1.26118720657151	2.98914491465778	111.061403731838	1.40384631520735	0	1728.84483321188	1232.74307615728	4.78133774384954	1.31612750647163	1.38841713999417	2.31369563903195	4.71049014236911	4.95481103920179	0.00218218662802538	3.80953247105352	2.48342158868551
ATP2B2	30.7293423911405	5.20897671186604	40.1666176119087	82.815619181598	0.00218687702155762	13.7738891068697	849.192916157181	44.555319003501	10.6487315843866	2.86811797603081	133.733324458088	47.0805311971442	17.5735136693187	2.29569943005097	49.1567697648458	12.7493692350187	3.40928585990894	0.686268498943076	35.4865117074588	1.56485573081646	0	96.0191717703366	60.5749109199375	15.3643688293719	2.69339179937885	576.44773985977	40.6751759109837	92.1081065646584	55.7849937147074	40.4665014110607	23.2001510138651	3.77743380357123	4.84347672894158	6.04275532983538	7.97290063856302	39.0340588303666	11781.3398544134	0	1219.4417146074	544.723797893587	11.7635361996273	238.303426293366	14.3087666613918	7.97355205129244	19.0866039209794	7.40004019036889	28.2075696248131	0.537226410760621	2.4839995050064
SPHKAP	8.86954780846343	0.205657827399083	0	0.0979726912172509	0.00214437328233075	0	2.42973178937052	0	0.958350717409985	0.94678819296027	0	0.00733546123752049	0.180294168763581	1.1708931229244	0	0	0	0	0.0449219253099216	0	0	0.554194568688529	0.0585133320846865	2.33896303358631	0	0.03892208750894	0	2.45323537646346	0.433172309476151	0.647668813487238	0.137442817203041	0	0	0	0.995629163421329	12.5843316353979	2352.71900317677	0	0.168898810880684	2.89029696992923	1.98430057490189	0.607120536088069	2.69027893680937	0.0192044690189564	0.76380750351203	0.0309321725555469	0.00112891348628719	0	0
C11orf88	17.3969705967496	1.88815772681087	0	1.41952300606992	3.02287189439025	8.58678005367049	4.79293563110837	7.82268927896068	2.8961411751251	4021.90871856473	3.69060357048749	0.00742395432687459	11.2748152129703	2.29790038848114	2.87952010511572	19.152496697561	43.1462972415088	2.96952816583652	6.91239381336227	59.3247100089341	42.8222941986189	6.54902464636459	2.43856726312421	402.630889545099	17.2174157204594	0.0394259692519086	2.97363318653271	26.7477850774518	2.15713935609169	1.38464774651209	1.59039096414009	0	11.6369741396807	6.71569967686715	26.9111304779318	14.9942444903444	0.0962155688023358	3.87838743063797	4.82387429905181	0	12.4508764812888	134.406828771909	2.68560333116978	9.07772701837045	62.0439946619049	1.29884857939418	4.03215220331473	1.18401129887547	44.528353984865
C9orf24	7.81592849973424	1.88571249529526	6.51844413653041	13.24965472072	0.00217563377675845	6.86077940442569	44.9612612231886	26.1872420904096	18.4001510951938	4633.6035404199	23.3377763941222	27.6382605076808	4.9445532666449	2.29728309518222	14.4477674746055	7.13740456247121	3.40699494909221	20.524734395623	3.47981974188321	17.0077748770368	13.0134480753187	7.21841248519594	3.62561404756113	683.964897056005	25.3907928884508	25.897391278642	14.8791635895299	51.889711092705	5.03527016298477	41.2044927073225	74.9931932595461	3.77652644280699	7.75465230816604	3.98779760081595	61.7977861219607	72.6062687047951	104.271168167865	1.93468143354032	17.1683669981099	35.785089582935	17.3398372784731	308.601597706983	3.97783907449732	6.83552586822301	15.1297576581707	21.9133788843733	5.03968084375898	1.83730897833793	10.3830550842252
PADI1	16.3688214485275	78.2432874123079	9337.03277084112	68.3585911966033	2.01581426589037	2072.79867903224	2140.52792507861	6198.62290961568	3480.01652445435	1383.12112093756	355.267044463235	1399.85796672996	30.1701700370445	4362.02138412299	34722.0839338805	463.156863783147	31.056674468878	67.8937931217602	2084.63131966324	722.32850009959	62.3858809917548	19.921357472255	119.876578848075	778.953763479561	212.477990683906	8768.48256827614	23434.7415106026	17281.495008114	78.8872766457784	229.324816214668	31030.5913111299	202.067016348683	57.2630413322606	667.277973234896	41.8627211606104	9672.70059125311	57.412294449204	39.8491590066096	23.2930637393137	7.72955492654184	17.362678722856	17928.4736535614	14941.5951297506	448.136055866775	1425.6641954264	41.5294729903609	2094.32255021701	11.6992371344189	949.58937351066
NOSTRIN	106.956176612618	45.0867355511472	208.426118143521	120.867529320959	58.3974620439407	63.8827418521079	202.049272803843	63.7967574764534	91.0824258521585	307.35938514468	229.036965193069	130.988715188507	424.307264671184	85.6698078236264	87.7228740503385	46.4016364574968	56.9651369091286	83.9194106478724	78.9164742554054	74.7665727192268	55.8608844778365	57.9556782272395	99.7174872464846	73.0391702100068	94.413079130546	127.029613750088	112.110510158141	95.4613926884446	69.630872116627	153.350446039472	223.202448613627	59.7507036498288	47.5537625267143	89.4515052381106	107.648578041172	509.232452906643	7551.93410597182	87.4833235364409	899.148641363092	536.988809920089	77.4118103194672	34.5420108328818	76.2829652666023	144.813435502046	150.014515537062	116.992472128313	65.481567743548	163.062878931431	108.031547350559
ADH4	12.081741932553	0.201370896568257	17.7386366920889	21.0877784550631	0.00211374884065663	0	8.34132818425211	102.500322107855	5.80207834102632	35.5365535734283	53.7510761791619	94.115320338538	128.254834200946	0.0391870643068408	80.0540791902792	2.32805962037902	2.53936678538558	1.44023164586071	1.19404088828061	0.747990023467118	1.83729687092975	0.552211141408757	15.4857261624269	4.18927030140909	0	140.194269985355	16.8640244094082	157.122508952231	0.430858725593047	2.11291939576329	68.8291353975495	0	1.93046243673082	1.25163662613804	0	285.201681371863	4.02676188555133	0	116.211619891004	42.5732817324958	1.28628036230164	6.95494392179038	34.8750269169404	0.0282258631627921	3.18430924389075	1.27542773166408	0.00162871753412452	0	1.21389415939755
C2orf88	117.627309851682	3.54729017411987	99.0554094744593	287.458195623909	4.02959280035707	134.743146892632	899.86177913784	92.662280748058	98.8356130175743	121.970414811762	376.56183084676	147.360322303303	127.994654991196	22.5814547407398	80.0097217873171	39.9901986735427	35.3666700540876	90.7959802320623	48.0596990359456	176.479338313102	63.312916342664	29.9133396561188	40.4086966205225	89.7929013704131	71.7080172481937	1083.0394228055	62.5025445574876	159.99794319591	56.9383246383258	68.4978758122266	41.9216571321985	10.4172626610477	15.5204279613201	84.6657542085447	37.8754637050843	173.505324101086	3794.73315363649	111.788198933336	1981.96199167859	982.094817383215	105.360839492755	73.4470097960068	213.064203520161	47.5590132118097	463.603444228579	124.205560430786	58.4291069299189	45.2437862257367	47.0581920615202
MIR6717	3337.71426343543	1195.29428998672	9386.51149740137	12884.5900027839	180.220251824005	9253.03190386587	46973.014530221	15033.3719231985	8737.35834861141	17498.604224493	17462.0085143262	10073.1859724627	7537.97411270199	2217.10613091311	30486.4042319202	3612.85283829996	1150.75142011877	1029.4912341448	14457.2230751918	2450.24661964809	185.342898304607	2972.69044851375	4372.4924435637	5439.37125898241	3983.2215400725	28929.5289188369	18171.3307286775	21261.4753046043	4674.01274901969	5910.38306766401	31346.1537305604	421.232104217335	3595.58321600359	3639.16629633367	6117.10247816299	15517.9358149006	169146.309174322	982.846368564827	68013.8892145036	38282.1514735582	3986.37351024532	21396.1649563576	8276.00061899058	2305.18457278557	648.372655338819	2013.59907738461	5892.16723601343	3629.55704236828	1985.61339837089
LRTM1	3.02283869775739	0.207391924104947	0.912321749887956	103.634273229943	0.00215664139521721	0.817535509164599	67.3576902780546	0	0	0	65.7433651275958	4.10201727153535	0.181753458480394	0.0400519385258775	0	0.733733570829728	0.817430501839574	0.683379545981347	3.48226920976283	0	0	1.88318255307959	1.25084958862754	0.492064132654332	4.50545179216431	987.609504220651	0	44.3634765513956	0.434367379049643	6.53472647074083	1.59323919350435	0	1.93094465806446	0	3.98579606819816	19.7950633732771	4.02204586665393	0	1612.64522804115	232.253600899758	16.6406699368803	0.608066474515822	0.0918699774640643	8.94774268000976	2.35403926594818	0.0481886908094891	0.001698279944359	0	0
CAPN5	832.96555701681	169.559862019893	3927.75390198777	1597.3505721644	486.289098285957	2341.56075088335	810.422309684319	3140.87306334933	2420.80098191003	3300.32873050299	587.385641524778	3162.95708488233	484.563740273595	336.89174153545	11296.0829319157	225.92764978899	328.251141132727	440.606085031805	270.917350341921	352.990064673512	159.257701408469	289.666250403741	256.300814098962	2767.86787124701	728.320618541446	4472.40942480162	11400.8861914585	7326.52044549648	517.896117166765	514.808439654167	8119.63242588382	330.148213267033	318.388263460931	638.560754124007	623.969173313192	2843.77362364907	620.07852435417	292.609654590109	732.074390244702	711.119034918631	1527.60482278585	6778.54741915713	4768.33517591778	597.511051745689	209.693462582932	358.401484435617	807.917848673172	681.262012775166	1297.91718011489
HBG2	0.374081993512041	1.89784428493583	0	1.42370335234559	0.00213553677351896	0	5.97928756748392	1.70334203248688	1.9267828759944	0.946694122821112	1.42368278748972	1.03145508240721	4.96063744266644	1.17121637936077	0	0	4.2660202890624	0	0.04471858258335	0.748817813191679	40.9746658542526	1.21593600734318	0.0582409322577675	0	1.78260712374731	0.0387481169481418	0.989406042695281	1.61669401639119	0.432418921951316	2.11485758448696	1.59650499694292	1.87863946221581	0	15.604575675916	0.995621305791294	1928.75588699485	0.0943653215107858	0	1.73504549319385	13.5324387407628	0.594686222194925	1.30905077390598	1.39434369268091	1.16625869016497	6.4971479196928	11.8357144309891	0.00161088048901559	0.550828502481262	10.2883417610058
FSD2	18.4676121918323	0.210719517132901	39.2313918341895	206.075958188953	0.00217999242802591	1.68174496193449	2507.21492013088	36.68286814985	9.67914217706665	4.7882868070831	291.907693469396	69.5922004359586	17.5850906209018	1.16894839436214	0	6.33820154397143	1.68156166705536	2.20972225399267	30.9165611376779	3.18837096999594	2.77055760248384	9.22174124550348	141.205587458033	3.58684650345129	1.78498492073724	1346.79145209302	4.95793664755195	64.4582653538015	39.6311198664982	34.5628460852616	1.58758138298162	1.8799922000605	6.78426899538455	0.57918374592441	4.98261510745784	96.6423854833256	4.01489976524929	3.8787391107722	2396.93468351659	1030.52085793537	1.99182597950424	4.84556312028907	1.388740852187	2.31386755380471	5.50908357390524	7.38454583536546	7.05413976406127	3.1497628220116	0
PIFO	21.6694650118271	6.87602613328426	28.0154235882121	36.8777495469593	26.1796366504407	32.7781623783946	40.2381765682723	123.278015515897	44.5655705505325	8904.00679149764	42.9961641337123	27.637992197443	33.365584882175	39.4815879832344	48.1925108075459	19.1569181128326	10.3169925254184	21.2925282928015	17.1983671221466	12.1324673039368	97.779294035734	11.8943114285868	14.3057787459782	1401.71787540016	73.5243213058504	28.1435474256869	33.730079063309	128.985694814832	44.2467349247386	14.6535113198031	20.3228718863921	4.72577767198832	39.7879561280501	17.6561493063555	97.6809918126475	111.12475987165	270.947448173896	2.9069397481798	154.257111869943	323.152639353826	7.57413396128256	396.167553490151	16.8942217888289	49.7857540945229	20.6707349966623	40.2421652053485	36.2667956746819	7.74298407467415	54.3823997337536
FAM3D	72.8640664996855	79.899654243775	4923.19647988137	4661.96296943003	6.04304261747265	2571.35227520338	2405.13704662593	5943.19727116297	5338.74458749778	20905.6115827366	2899.53954228047	7495.53242723438	519.263380469323	356.0397976966	20994.4047653047	257.991270020829	124.362473055883	2.21479631813098	338.342766841931	134.976981293033	13.9497650593271	11.2425461234782	678.595885453077	3349.5678518589	372.316064710115	5302.95204655767	19429.3965437891	10768.6450747695	18.8978271545744	117.938618722905	33811.7601546454	7.57335165139632	172.779711237248	160.582213739501	439.568977844651	26060.5905328204	29323.2336252766	16.5175671441846	14112.8652039213	6228.93386082383	40.4122977950641	15777.0192222177	9409.22007857963	58.8993937737141	27.8376995880221	17.1453589584783	210.545282547393	449.299649015406	334.464945555646
CFTR	29.6678339076214	1.87823966884073	69.1427221518438	97.2532772162544	1.00903754414454	202.135891829341	257.577627152304	563.270981847726	221.911787062307	1634.8553470338	416.565393853718	251.735032604939	4.93095428573096	19.1989648702832	560.170318447753	149.790916755854	0	2.21235739535011	3.47697823616955	12.9482795467454	0.909024132552288	4.56017343979849	97.3479762235086	227.519079015619	19.0371660141868	18.026145529099	313.518960512981	314.187599903196	1.59024762371688	47.844218729911	604.48049260685	0	0	1.26320337117025	136.554517289917	324.921940904625	11628.5075868545	1.93506215014323	967.289863749045	1382.63479312251	55.7584666590969	227.671879613583	336.998408776446	38.4662732910872	23.0868487517344	6.18189856422752	117.848777991191	0.537261672687978	1.18236515897022
ETNPPL	5.68576726390845	0.209525026721664	6.5180720603092	2.73611559305045	0.00217163887294447	0	118.14774405235	5.20069993855363	1.92738534887173	0	8.97690004533828	2.05472707334983	3.36308491240526	0.0403550626548608	5.7712980857933	0.734782940389653	3.40637623108071	0	9.19918479585189	1.56241787274855	0.908376978774129	0.556780631979064	1.24959748430072	1.11067404632592	4.50674968158884	25.8972401236349	0.989503381407952	1.61967357200759	93.9438940026496	0	3.03577791795574	0	1.93123140234072	0	0	7.75040458569736	4929.48253893806	0	29.4964072416332	46.4288305794843	0	4.8419931434133	0.0926424922026357	0.030781628103784	5.61456239308001	0.0503547297571587	2.01666503533529	0	0
ROPN1L	4.62173816016204	1.88812580112934	7.45237405359851	1.41950971540182	10.0707559674536	4.26963877898218	2.42687924591219	12.1941845394497	1.92734751906315	3766.32626975019	2.93605506118092	0.00742423119291402	12.8545658502999	1.1696375307485	4.80728810065448	1.53392438519717	2.54321927553454	6.78257419067613	2.33632846858896	1.56221061459841	9.28770641256325	7.8825344907426	4.81459884091483	691.876510973407	5.41421949788765	3.41629928160391	2.97363377597917	39.3203319283482	21.1701753840407	10.222726062558	4.48079548512063	3.77619420714228	0	12.8637389360402	37.8755217326918	22.213037251675	6.62837676852744	8.73847752636839	20.2531568636119	4.82544113854107	1.29302654092985	191.801082650514	2.68558365724082	11.3380890956585	62.7280162444349	38.7480304421882	5.03952862860274	6.45756383793153	3.79687965713266
LYZ	13568.9238115669	12508.2680425014	9882.84426706882	43475.6878137697	415.812299943328	13161.9632196853	4035.29453411665	8934.4395670858	3839.54569935689	1266045.59196663	5231.32336567354	26280.9377223882	4658.88144440126	9855.12595907941	33441.4890817668	467.177596548422	863.056454953252	2870.21964731517	6611.51469723781	3217.40257737823	2542.01302619294	8480.30571592672	6636.99104099547	20530.9554413726	578.476503323244	6228.94648440125	133134.395371956	21857.1769896568	3659.79884626411	4376.6940180309	5280.95062611279	587.266793361432	331.010141163463	22075.0009038591	6637.41005888322	159.127594018259	203415.136785181	9606.90802137722	663464.448305996	107412.871763334	2781.42286907194	2426.2034017506	3742.40728606196	2167.14154595707	2812.29507562414	4575.60665568422	6745.42243060409	6392.59990315127	5926.97719271384
CYP3A5	44.0630696767647	126.416187621325	1063.72128018174	4531.00391041274	40.2747467266202	731.821015111069	740.691351159028	370.802211782704	238.384867041327	266.045756108391	3727.3557811397	6889.6267588234	118.559157037006	24.8304982281981	1233.15161537311	97.6955197862787	34.5075478972216	36.5724453186325	274.3445785926	196.794276219897	69.8344630302633	51.2875512604063	46.3344696628305	227.497805212166	341.438795646612	628.20259680174	356.18089739438	4995.6246396832	35.0325187612866	101.695396636994	831.970380446593	30.3413494961438	381.487256096786	65.5212109580046	85.7198704091714	4071.07922916314	9.22118868821614	24.2939027636485	27.933402707512	31.9162382886182	54.3672509491881	934.430292059466	4546.9124141224	145.987925411756	50.1712211448838	85.3822517290103	48.3571510812642	61.6286618055036	20.807505183326
CRISP3	0.915323003049145	3.53292456669479	4467.03485825042	30.2895096386082	2.01580613733406	4.2762245742501	185.522500566756	1919.79262786818	3519.74326707966	9756.86752642853	660.73482419564	6678.96465454476	15.9643320394666	36.0913514826253	116060.549145986	16.7656621977363	5.13974784091848	0.687545591280069	30.9042299364785	3.19376842726733	5.56674960401676	12.5791339734193	2548.08366024468	651.184857768705	46.2865707822653	1201.32830561615	29059.2501311223	18613.5127576979	37.9369965614743	14.6686007487071	83764.1628436024	23.7022991801425	128.126784018951	25.1977573036162	271.117021819206	41258.4071908676	159068.406417598	65.1256650770524	182969.615236874	28691.0447656627	4.09358948080886	8825.88520220172	6494.58424365958	35.1331222892827	0.731333398704382	0.0703562556280986	4.03204435417205	6.44925191143092	40.452798994742
MYOC	0	0.211589759329058	92.5112723603719	292.733532298056	0.00218605829945773	3.40941989600395	1372.23655406394	65.5460142182112	2.89674178055241	7.66986564515553	1065.69683427208	837.022067639499	0.1852817651789	0.0406468558095696	312.379357949207	0.736149807637351	0	0.686158118988278	1.19014821336866	0	0	1.22497816808276	77.181770290478	2.35240939327316	0.87791374250627	1427.9841198387	99.2123808026894	398.869967277576	0	8.01981776395057	36.1614516167644	0	0	7.4082048210924	0.995687735323547	1592.3867732963	1150.8390271467	1.93497135588161	5162.648864732	476.996039690166	0	11.9163217494801	145.977832863467	2.31170680349934	0.724623641631857	0.0611169112305268	1.0100577198357	0	0
SMR3B	0	0.212784573493991	0	57.8500439883058	0.00219435908365995	1.6842349705788	15.4150905888272	0.834209662278195	78.4867291233438	165.19514186917	23.3600894939068	6.14720094847447	0.186284904397326	0.0408149885915918	0	0	0	0	0.0460753455408849	0	0	0	32.0882595429254	9.80240468187234	0	0.0399085168464808	115.08750126127	5.81339117093038	0	0	0.141679702413967	18.9587052657092	0	0	15.9470802369965	14.8775124908559	6064612.34520051	0	110677.370013078	57073.4095838498	1.9983253186132	1.3203659798624	0.0938171509769745	0.0418606519656421	0	0.0695335865347815	2.01737713123109	0	0
CALML6	1.97174743394098	0.210870723662538	6.51906943972979	950.733458458633	1.0090720401627	9.45291227362904	1671.67445337452	18.3172262961862	0	8.62974377290613	653.614945660004	26.6148879351017	17.5838226808571	1.16886476810763	10.5919061907996	36.7839931673791	0	1.44763515647138	20.6292942321437	4.00125340740649	0	7.22175568347424	70.0609363884135	17.2169445919583	9.95494127972292	1035.72692390499	0.98954156806524	25.072182769036	5.6147787460017	27.9244405447101	8.80084629537398	2.82845456246456	0.960985413826934	0.579329185349406	3.98588062691359	204.491520216431	5.31897619192674	6.7948697493721	3793.10895847952	445.083801346057	3.3863552502379	9.79181570523128	2.68238522344875	18.1206653292206	1.51824050179599	9.82002604296968	2.01759935678002	2.49216201818731	0
UPK3A	5.67312138793746	1.89958734947125	13.0607968146011	14.5553166648119	0.0021256590477492	8.58520406274846	27.2158595285002	2.57591207367484	3.86417984506355	109.542543567117	19.5756798284963	4.10234646882046	12.8444602623785	2.300749378913	9.62701788854946	0	3.40253962746985	1.44102351956451	5.77190370705774	2.36950076063152	1.83752807559672	5.87450842762585	7.19279179104734	6.66822871622856	0.875928875743324	10.1633045776162	22.8171744929617	2.4519841101562	3.29482977875266	5.79504877996409	1.59765537731114	0	0.960417674367319	7.39282727433431	1.99230567683027	31.5372031502579	1122.10381207993	4.84965651031234	204.825310446099	34.8257393147552	1.98199318042138	1.30811143001552	1.39509073729742	5.66244709401877	3.14032824220107	2.49980578533005	5.03756823234047	1.19417131223999	7.24836390473619
SCIN	214.088065529497	53.360581984836	5829.11264452338	466.051398473857	149.009756723444	984.115017133114	2407.3591707944	397.912015081835	2189.19640709745	779.923065728917	880.0248761476	1205.42900012983	25.4472001216668	93.5537320686193	7757.66795577899	55.2250913556294	240.126240785909	275.628164399893	60.6260092686337	318.008988460409	58.6579473367276	210.870907215618	321.543751565367	476.870283417337	672.926248650809	2184.51724230435	3234.43399234597	4589.74527804689	420.978432410841	106.124709845569	7862.72668678888	73.9837053809613	103.856786051317	103.131167338014	253.175170433282	990.793380277809	188.977399560777	102.066096676941	564.121243688994	380.224598961041	237.373381571962	5266.325714966	7135.1305983502	44.1886996530566	42.189001322155	46.4070721600515	702.133941343367	437.042727089907	104.629189144907
TMEM232	9.40316940667061	8.56458037303101	18.6680884096841	10.6275079529218	17.1184420945321	7.72147557749682	31.9586480408671	40.1948651824994	15.4928495477117	1899.83680545061	14.2652568672072	28.6605039947838	6.53879385624976	6.80982505561975	11.5550403077635	3.13111863894632	5.99380877572047	15.9425214712864	3.48245398393842	9.6858808809255	0.907933653408169	16.5575306045121	9.56567600712241	361.581753682141	6.32067404865183	14.6594437164589	8.92620794953389	43.5269672981799	15.4024903146517	10.9575680752845	31.8204628463936	3.77552678167888	10.6660542060359	18.3345493315621	21.9273899031686	19.7913066777697	115.816272828845	7.76606971862603	29.4723505716269	41.5938801215057	8.95770288713082	45.8998319800302	16.9001208419165	19.2193937196085	4.71119733210202	55.6269402702419	11.0825799428188	7.78145190418082	9.73923731250872
DNAI2	1.96502224228756	1.89003887539987	2.78041573488736	1.42031034903141	7.05030201972859	5.13216391276507	5.97647540627909	12.1936910371293	0	3110.29434557638	0.673749546588322	2.05484105618742	16.0135996527824	12.4438276311787	0.951936511445366	12.7416644782867	6.8582964463084	6.78124601209281	9.20018804976897	32.4677821892018	1.83875647678196	4.54785603122045	0.0591483007926428	524.22741724102	2.69116134773205	1.16615569473957	0	37.6470194235512	3.87934674019522	11.6959747104935	1.59155517536742	5.67279078781206	2.90151467488621	1.93872018781333	48.8400563362972	2.90384031574621	7.93423499390163	12.6267164906874	0.171150416489859	7.72734203415398	1.29213265266667	166.352419379163	0.0922968475972823	5.69469111463071	8.74588926105059	3.73125828385496	3.02480157994414	5.15196680780297	3.80852301032268
CFAP43	5.16000019771633	15.1991894894399	5.58448518636682	9.30614841368971	20.138840997151	10.3162243452069	8.33726440039938	22.6893967790031	15.4932275317868	6105.12798773113	11.2467718925707	28.6615156511862	8.10466786785241	3.42431629374815	26.9813479052569	37.5854676420743	12.9061420224163	24.3439534854115	13.7706193960003	9.69082555777542	12.0826619596477	13.8914412216024	27.3600651180131	1343.50798183681	11.770547273327	9.03693686014415	14.8792218248918	87.9270337765435	5.61386065878647	8.75279759276664	1.58761169924373	16.108504367976	11.6374216772124	15.6017197397137	106.652058384156	53.4585734437141	47.0120704362201	2.90674761261396	15.6223798161859	14.5000370829494	17.3418898399018	154.14873663451	5.26918194964134	35.0771745308239	7.09741373790283	18.3438399801815	5.03986988875291	14.3370579159996	7.71874423472141
FMO9P	8.8812743516781	11.877598178917	461.835025665677	114.263752880905	33.2273526948586	5.99763107169246	47.3241891771365	217.801672885525	220.958005238017	10.550195539511	6.71297173650948	316.181256263404	1.77440325461118	18.0763752774576	1655.71416168989	1.53494403835182	12.905407004677	7.54800746533871	1.19098847661558	1.56317687256834	3.70135435950943	29.9105169035436	4.81290776812181	7.91886629764553	123.491395172645	38.2582758574254	145.845707446399	588.544257856298	179.987221011021	13.9113167680645	2038.11275544852	0.931600225501403	27.1683723017946	0	79.73951717006	187.509089717039	0.096604023788359	6.79466743975559	1.72484202446259	0	11.7558311776298	229.240349701143	161.388962786834	5.70532888342273	0	6.17056899734135	315.191016885779	11.0910948031062	92.2795028172613
C6orf58	1.98086777304507	11.8352341716343	3.71770008790713	5.35166351210073	13.0906912110374	2.54805317310451	7.14684167087828	890.335675299777	1.92818277972284	77909.4366101418	5.96920828019091	2.05410382440316	3.3426691377813	15.8135455815562	724.06095326019	9.55229925905592	6.00340947673617	11.379157461306	0.0460649701285547	0	1.84079704477186	11.242581910381	40.3947010953477	584.180078726218	0	0.0398996464932679	7924.34799047227	1162.1769566173	2.17054084331295	2.86570321464396	1.58141914905153	8.52209575829137	5.81485658140004	6.73496469550699	778.46663907888	5.26490392073855	15503.7797587369	1.93531145304508	139347.900931773	16230.2934996708	2.69631304929709	4.85638459051565	1.38497603126346	4.57434109681026	17.4652396579923	8.6155203346519	2.01730893780705	2.50740752160032	0.540230214709286
LINC00314	0	0.179314712575949	0	0.0873020798487874	0.00194924130030394	0	0.0511893846831422	0.829247829456515	0	0	0	0.00666067687934202	0.157998635004718	0.0358979443773464	0	0.72976738160357	0	0	0.0404702366675789	0	0	0	0.0525662053279374	0	0	9.00864425130104	0	10.0392261681701	0	0	0.121491627306383	0	0	0	0	0.360728759728701	0.0845644030946042	0	0.148351507255333	421.929199154936	0	0	0.0814148427080505	0.00132047363530928	0.86878782894881	0.00207826274509664	8.05958203961669e-05	0	0
ERBB4	46.7133736681329	0.210942736736399	44.8397476716148	88.0533858968021	3.02278267912908	24.1377779005011	349.602974101965	84.7926261373958	11.6172573623116	518.710279050527	93.6657441101907	89.0342076992125	47.5675027474122	1.16882403970687	25.0531977366378	3.93683001877008	1.68175537350567	0	49.2022966197089	3.18877766846096	0	54.6185562052119	129.35508162407	102.21657044361	7.23142756659013	271.93814504888	27.7771288508022	64.4569608394425	170.677059481477	53.0062681130485	3.03104857410732	0.931722377408998	8.72560580531509	1.94326766139925	32.8916684504464	19.7932323520602	5604.28364271469	0	1001.60694231113	391.862209713325	36.1979264240165	12.619254349482	3.97544936918456	28.2581034124613	5.50584429819428	4.95928476210823	20.1477966534257	0	0
PLAC9	255.697431677526	20.1645781449101	1083.39036582443	151.061420580664	14.0977389612786	119.181869454093	714.644162645051	496.782801400987	109.494940069112	332.325800771227	301.605647769925	217.967584182899	1967.70861503427	39.4796342032595	252.594411178446	46.4040313189955	25.0030179296792	52.6051244979263	85.7742325370107	62.5643236175566	16.7414788211081	138.755603348284	134.119959458493	43.2695849872085	25.393743324992	405.697320973978	584.379511630054	336.812515914563	48.2898767564348	148.909148483658	502.364473687327	70.1872536581171	25.2278552249386	159.202551288171	75.7522591739017	8271.15804260183	291.840540696502	123.453209379228	1775.59262501691	2475.99057647924	168.224433159781	159.042173292213	365.396670613568	200.231056761187	147.59286315512	37.8685865797752	18.1359064461911	43.2305564118876	33.9078423271051
C16orf89	48.3157038397606	0.21053320366552	2.7812895456792	25.0658786499877	3.02280779600778	60.4295560642033	238.595572666519	349.926662537039	34.8745978973027	1343.96040712144	27.1182305637854	48.1037319310965	11.2675984090538	14.6956046683554	53.0136966367673	7.13845418335861	0.818623598104247	4.49707410852639	16.0574002059976	1.56341405575484	3.70149986707245	7.22018936556345	54.6410958882888	61.2613325479357	8.13873423820604	105.669367115202	139.892281920429	127.329095893989	14.2541905102964	12.4376261161256	43.35982068567	1.87993027734773	4.84301765295606	1.26048008472169	16.9435781281555	543.776091228743	1749.59067383395	1.93475685684271	801.35291100149	1528.88961170963	4.08253181908162	32.4176367395276	192.356121856302	7.96533694179065	28.782751863723	2.52206172606397	3.02502693229203	0.534993764014526	0.531992073789578
FNDC5	90.4299264278786	3.53784368734314	232.719829891597	1687.76266912796	6.04311141181411	16.369097874977	14101.4139507629	157.383864700168	30.9997364647175	16.3148275090726	2155.00215743446	530.067846930026	124.867338192145	9.05559523116134	17.3420372697925	54.4223587118855	12.048509557179	14.4294820758632	124.630576356225	31.658810483959	50.2743942576804	69.9835419348582	594.359043514241	27.155813699481	10.86651288312	5472.25432734271	19.8403244380832	473.384888245445	160.206983972041	124.564308624017	18.8663831900663	3.77803870451865	20.3749733424336	25.1871469425019	7.97296282575088	791.265292139218	3232.23642905822	90.4000489584961	12201.3965844888	5057.34640500365	314.214225241532	7.68187630227319	20.757908537471	131.268076187388	252.200606956765	56.1412183178674	27.2023104289555	7.74844390270834	17.5340639060688
ATP2A1	517.416527874615	16.8120938208083	7174.93980229851	62739.7814180961	12.0838537175739	33.6533484564952	117687.238658266	4535.85298913576	254.861568028332	15.3553611486593	61796.6123917857	2674.86635804051	221.061612864951	49.6098699741216	21.1996000289288	273.225761456511	17.235135412119	25.1279303235752	9044.66571346425	30.0393535897732	11.1556734870981	775.804661449527	12641.6383170298	48.8799026294338	113.491275736357	171468.84172896	9.91901381482123	7115.01668029477	661.570048856457	4088.24614533507	14.5356086001677	52.1651185400911	44.6441165300586	60.0720210884051	70.7687441587955	8727.06592586656	27.4496527797603	15.5455718589237	532402.72988075	124773.279530526	561.507753880363	24.6628980396843	50.4404026562661	325.966660725416	20.6667990329436	40.3021189191572	51.3791758352776	10.3943581491315	28.0288193679374
LINC00443	0.367735863413097	0.180947204056173	2.77973038505782	0.0879775737366852	1.00928069273776	3.40632836980809	11.8207059387743	38.6859763708207	19.3934371300484	0	5.9760619716232	11.2577533348537	0.159387216841976	1.17272146025976	95.6541167185981	1.52759172385464	0.8146847143763	0	1.19499181608908	3.18486107044335	1.83706030094175	0.548735910944883	0.0529456432476607	0	0	2.2938279656134	67.4949629177713	16.7954914483556	0.426502582343971	0	124.687164105774	0	0	0	7.97334851753976	9.8132481281697	1.41283216628854	0	1.73753650740878	1.92278265671193	0	25.6887206159174	11.6336468636957	0.0101721592253942	0	1.18304122472101	0.000609337029356866	0	1.41811362787783
C9orf152	18.4715664401047	8.54209834314164	53.252277321484	38.1912066933913	3.02276426258541	106.226809317966	54.4138740408493	286.00558693396	93.0211617904512	1879.91881944801	421.223308945708	197.498396172688	3.35503445527443	11.3134325317319	864.900092836821	17.5537023053978	1.68200769518718	3.73614816574601	1.19041674729954	1.56420618780369	4.63316710265674	3.88970884443067	70.0633112756802	224.490677123	415.972765733664	106.801617234564	161.719104572062	617.716099035731	8.49677965303725	13.1778488764116	732.063880638775	6.62273225764199	0	0.579679057258422	183.402662391703	106.300198461128	2780.83332131238	1.93488952342861	574.296056034691	283.484270543651	4.7824111718969	644.70431534974	149.833397676109	0.0398519383030216	8.70058101935933	6.17863329476408	23.1701100345577	0.535862032545601	0
TMPRSS11B	33.4268889457963	30.093899938825	11599.960808564	763.981705763819	7.04983811630671	101.910818640906	1901.92283241689	2252.1566752567	13491.7535735463	0.947759831672385	7800.5692589166	41846.0130031097	80.6539102229007	11.3067931102556	139663.082823599	162.624529204549	38.8333338496544	0	171.479642444853	275.715733806599	0	21.9265304001667	27.344580304282	1136.25783200842	134.378098463362	11673.4294228171	29152.5175320157	36747.1331119321	3.9013206144637	3.60355390063756	87141.1847486126	0.93221734248682	2.90272672961298	485.393062660257	41.8627552439042	57504.0332204865	14.4255796537665	99.1511330773316	41.7805470485939	6.76213505813024	8.98270908936192	26793.690574364	16094.7781148284	72.4797179962432	3.12182586910687	1.29099980412826	216.589437571737	1.85629014032811	340.369324384621
WDR38	1.43664810173764	0.20929636050743	0.912656675839495	2.73655239182756	4.02973060259677	1.68068278304087	10.704070015369	10.4454687075327	1.92734807460606	3812.44441350314	5.20028725718351	1.03117860862161	4.94845012779421	0.0403226494564493	0.952013270198171	3.93378956564774	30.1832993248807	2.96955213200805	5.76865074290131	17.820307808598	16.7385783718486	1.2210991564416	0.0593061139333315	683.165352590647	2.69155982443754	5.66570968779259	5.94993690937793	40.9968423663504	3.30656154075517	5.06478194319115	1.59036526946799	0	5.81323664759482	6.71574065920805	54.820554653462	0.442680239653072	2.71282425440548	8.73847833370635	6.36958992384709	1.92365975680438	2.68553530058625	186.131667708406	5.27316052028269	29.2888766655683	21.6438056920376	4.94608218922393	6.0464181373752	1.18414731143928	10.4408008573714
ENO3	961.959045025012	38.3921139718482	3311.7114344492	23401.3115434877	16.1110801681598	87.2229840534195	176654.165213774	2613.38489222298	407.009035348065	57.6175836480226	47004.4512297602	2705.56501472273	6305.8888842272	65.3821932448534	48.1955673915711	937.619063382638	36.2418509066581	109.905227142701	7302.94032454102	303.376821465002	35.374100227915	500.691023807999	10103.1131097592	82.994420464155	263.338592471257	103060.034646138	12.8954704312524	4424.34015600878	4119.01467653515	3207.42727091272	46.2027805924189	36.0361251965483	477.589927658175	131.869663648452	108.645521742524	24457.9776919511	62.6172227468034	84.5688737348545	244103.695245499	57590.1364080214	2024.20920198224	55.7858101888816	33.658867820445	1391.92826236196	134.714016556343	381.58790239161	128.947714306988	41.2608177006017	62.065715390445
PIP	0.382371535054415	1.8728171607117	0	2.72591382270805	0.00219424012539093	14.6445631104464	53.2171287648873	1071.39082927429	16.4645675689911	35176.8413140998	2.18948671270201	182.152026334397	4.91968890630395	9.05346065536169	2382.39690099478	0	0	0	0.0460725939046824	4.00728814631024	0	0	83.097750599136	261.639360105345	0	1.16368491507746	2822.6795588771	552.991513916091	0	16.1440964738108	1.58113167649749	15.1635391336238	0	0.581790391349615	47.8433135389231	2.85759188622168	637274.381349772	0	191030.215290558	11662.5544618416	0.601241406218864	15.467128203919	0.0938109863836871	17.0284754066861	0	0.0698228904986138	1.00986917225432	1.19667516378549	0
TMEM52	31.8005174106937	15.1790519379129	120.552640382218	874.010817294738	201.363410268313	89.8040896772839	4966.04192993546	123.272701415177	102.711248925607	43.2072532135179	1197.07782235467	126.896527840397	66.497044366257	4.54937596174491	49.1571132803951	50.4109899971292	21.547949213145	17.4795602395013	140.63090139278	125.204674550214	23.2613016115864	191.514128078053	226.638067855208	64.9764374148697	258.797722868656	1623.63938200996	18.8480349910511	145.737737748473	178.675629314838	155.548570889742	56.3115219542145	17.0587977623673	27.1692845133653	14.9282906094683	30.8982382001382	538.63022770708	3007.55695870135	118.592348387299	6187.61644733428	2130.56167149511	32.0147515724267	96.0814085080263	24.6376514721619	28.3432942751637	42.2019599258522	76.8252848571748	79.5842381394747	9.71489253271254	87.6937681799542
DRC1	4.6197426403389	0.208744749181299	2.78048150969904	0.0991916085546052	0.00216616478122944	3.40598052585202	5.9762559217282	6.94800816753191	2.89603814009751	2999.74402972112	0.673853202173141	1.03121832967176	19.1692078653601	4.55389682885838	0	5.53373153693022	3.40563843563826	3.73092706345322	13.7729666080346	2.37348683829462	11.1500577858813	3.21623512671112	4.8153494117873	839.080997511826	21.7583278003477	4.54158612533721	4.95779492726757	53.5766089772381	2.15583512039896	28.6645592629516	0.139282072457782	0	4.84255417532354	4.666619563464	37.8755690886823	10.1750028135218	6.62964084293037	10.6825250009305	3.27845540172583	6.75999735879136	2.68449288756625	135.149942877808	0.0923602599722528	6.8268691770101	3.11411668355851	0.0625114198926751	4.03217461921696	4.47716318558274	9.09772645787944
FMO2	468.358051206993	108.118862509356	7038.49500400861	18261.3269265009	19.1315286830014	5410.63554014869	15544.1814204491	11732.5393753257	19205.5847524735	20784.5790347927	5227.59491258405	7090.31527579448	443.534344603477	160.016438087456	10445.6001081694	56.0333949922265	116.587183282363	28.9447679923075	164.624284351929	5917.52607797101	7.42954719895106	194.19281181628	762.817913874376	1213.17253930769	80.7956066435718	7667.2794047432	37120.5410276797	12687.5858324302	122.155140524044	116.463698719263	5250.63072967197	26.5482495388709	49.4974043831056	269.989391091483	744.576874643306	5486.15333975899	2370.53372758849	35.9606636766946	3072.46007000214	5347.5132843519	198.27023553334	27942.2529650235	34531.6358024646	87.1907635585725	31.0291215722347	15.9245010895068	8580.78974334402	268.560652210558	212.642567455634
SLC2A4	147.990850687622	8.52455215332171	294.412773014974	2036.73775689837	18.1248984799071	21.5520412165743	7444.55563186079	290.331250213436	62.9790538158406	88.3510958297661	2215.56296330875	435.926120170841	205.328774799431	14.6897546960319	87.7230257498495	28.7789005859425	43.1465100646385	26.6458422126962	411.482898347296	17.0176019252069	12.0854992394086	43.2770257721798	389.150998274272	22.8137677803288	18.1307286951671	4540.686224023	44.6440034613276	374.504545735911	266.362734445886	278.007706110444	39.0269978936029	11.367353833755	5.81451635366289	27.2366161061375	18.9372408191488	512.511215831352	1851.8839434067	38.8760149024885	14599.699627717	3940.81029734328	39.7018522520763	30.3088736991324	34.9630294673461	39.6582325257869	6.30271401757269	30.559728886996	23.1728072224628	16.9383977775917	188.031501133286
AMY2B	47.2481641164699	25.1551344671683	26.1466324153149	57.8786004050956	9.06369419439705	17.2292058526292	159.539352451684	300.851156071801	23.2462412433282	114.284914424278	59.6299259447517	228.198762983072	640.305042997755	37.2275052415639	101.22088451155	43.9982501871304	1.68252584526398	11.3698741589565	82.3455431431416	71.5119561534645	6.49620334416093	100.025917599044	90.2301221533201	67.455511864112	5.41691503378151	132.650191884431	18.8479513588975	134.009212270722	27.5243466968032	89.1532816870185	15.9979758128254	7.57180565567066	0.961095905101598	27.2276958689342	27.9079385539297	327.188261847775	12954.1413303197	7.76735018513838	121.936481488692	100.609400252712	186.401725232414	62.1274325345228	32.3888909855795	65.6433750137959	3.90988580367906	19.5880213676114	18.1358092187736	10.3696930249104	18.1931183320291
PYGM	113.379751630019	3.53289250173122	3303.29887988955	38300.3034878239	5.03622232466384	36.2451942136561	181855.31368457	3069.07445208781	197.684834343428	16.315828689006	54862.615849359	4075.73839299932	350.434254082681	20.3192699583056	22.1636988841694	138.583023179554	20.6907846604054	13.6712628026306	3841.21853977232	10.5151761012406	16.7444989685924	214.900207263676	8725.91664156146	12.2827450889417	47.1947733940524	98708.9593102489	26.7856315073877	4807.28632428294	928.09630354876	2471.19930841034	18.8542250739422	17.0610274773274	33.9660336575092	73.7470356903384	34.8854626496233	4827.80050578238	65.222090942464	22.3506569294263	282501.608775264	59314.2681667601	148.683198105144	11.9302973422153	51.7320439496111	121.139884067202	10.2987481837917	18.3610798160678	20.1502769563488	24.1812224045087	33.9150235535058
IDI2	0	0.176360478289678	3.71672892799815	64.3460769458513	0.00192628442514309	0.814947426193775	160.76854203181	4.3329833939286	0	0	30.5851431378076	6.14545098650485	0.155483470905017	0.0354424415045065	0	0	0	0	3.47766710954099	0	0	1.87747082560726	2.44002919793306	0	0	72.4510194209175	0	2.45401547288944	0.426504276796009	5.83264488694985	0.119673992163927	0	0.9601398107738	0	0.995584158373176	2.87722624272464	0.0833817479102787	0.96208774663829	28.6152599095081	7.73464545140086	1.28360793487012	0.602394786657603	0.0802830362476339	0.0138122456745151	0	0.0220901774997668	1.00732050133155	1.36453024545987	0.621609025852403
GGTA1P	481.185763818101	481.545425401743	1390.89326500822	1067.02508496657	44.301988353471	202.994389253487	235.147516599819	608.72024447548	788.839474369461	408.203457148133	737.904864932937	1377.32983727949	785.730908953301	236.627809062567	162.926153797348	41.5993578585316	50.9211197706035	238.204434101952	99.4876556300628	147.169331635302	47.4795128888424	299.021126203824	144.796911026455	116.461365049798	49.0058444669187	764.164050700162	869.127607003266	201.879960082779	108.285738071252	206.448150896473	1142.75611476342	69.239226094586	32.9939374278697	484.727588306694	96.6841949025686	1946.17985618059	16633.7523639245	265.389368077355	2618.55788450125	1313.90853551854	127.705111520038	302.643141205685	441.584319399434	161.850010525699	35.0105854999197	67.1228150350421	198.454674506333	149.04644008753	300.591944811722
MT1A	147.694762855632	3.55885971153064	27.0802162537533	95.8670656382963	1.00911088158307	18.0887196729515	429.629089193104	90.9373851495899	5.80278602376423	156.568978163121	96.7369184027197	53.2188613677549	577.232556591964	0.0403202533608678	13.4834563920628	1.53391196241878	2.54320793912511	8.30853760535372	109.730988345603	2.37406208282932	7.42522187031498	9.216314218449	13.1241655642822	17.211627582044	0	22.5260424431256	138.90211019092	154.204450985882	10.7908805103463	10.9598493899956	14.5723544248416	11.3644906060684	36.8762378327211	23.1187728325407	0.995659088046098	2101.75602154073	20.9639245527903	10.6826236371604	17.1707277614043	276.74159475746	5.47342726856383	1.31370852319153	211.569065002977	13.5952691688745	18.3590921145325	6.16906839890551	1.01007250704417	2.49314851354975	2.4833346045138
LOC646588	2.49689349873666	0.209119783502913	42.9727792560837	85.3767413413062	0.00216879757056887	6.85951413313698	284.499306071413	13.9429231586175	0.958616294945435	7.66861173114853	84.6301338760874	21.4985419534201	19.1694772331354	11.3166112472663	0.951993944166004	5.5343035049561	7.7222904155179	0	54.905938633738	0	0	42.6100331254513	7.18977687325415	2.34515961412078	3.59890087886423	103.399190501962	0.989493338212112	14.1787472134054	13.0958745355243	12.4340486194343	0.13950510234551	4.72454012798121	2.90161179020569	0	12.9565315819845	74.8878429269794	2771.60379653802	35.9590445347451	350.479265819002	621.267912173543	5.47302791191965	1.31350850861328	0.0924959629588145	4.56395135113055	0	36.0958389527735	0.00205611669334171	0	0
KRTAP3-3	0	0.202311490716305	0	6.68836581320079	0.00212050449676227	0	0.0562490383829513	0	0	2.86624742302089	1250.7646746952	273.101471075147	0.177475210215611	0.0393230819056001	0	1.5295998510141	0	0	0.0443730495535348	0	0	0	0.0577782181334214	0.489181767917696	0	0.0384524485535458	0	0	0	0	0.135441956000342	0	0	0	0	62.0371399182116	0.0935607385211163	0	1.73711427621647	0	0	0	0.0900178801173155	0.00958600607830667	0	0.0152472849087806	0.000574933290225843	0	0
PEBP4	19.5468694971941	5.20581366905273	139.247621597736	611.600261833366	1.00903652774353	3.41015303602364	5402.86363650622	47.1800665734698	16.4631775171007	48.9700836638261	1122.98297525197	55.2667062989704	85.4312646363144	1.16814745459176	13.4849992500731	17.557900845814	6.00056983702971	5.26502110031113	83.4885118542877	7.25629551081235	2.77144892092288	29.9192689357253	195.798051688767	3.59290478455995	3.60155660543688	1898.87975647052	0.989582068829085	87.9176847457156	70.2083180402193	99.4804651212598	7.35022477414348	0.931963646449792	2.90235079903236	4.67822653923005	4.98267561675564	968.082330025679	1450.52700855182	0.963033437286196	7381.67416897787	2017.36270127438	9.67177310569482	5.55780874874987	5.26366346922241	4.57917446208388	39.885273839702	8.61897695498003	4.03246135544448	0.53769636385866	0
MAL	330.328133337734	26.7703890115512	106668.311757141	9688.79299657699	8.05663023437634	1518.94371158227	29235.345271473	17650.2724513865	94022.6627218725	23.0394769690359	48719.7049949871	92044.1276932065	3628.70727760694	71.0141555136977	242158.598385845	140.188064175753	20.6911347522193	12.9079246629487	4476.64763762288	10577.31869938	72.6338761305875	129.434101948194	118.683628594952	4389.17956888753	1188.76909264958	80385.6549692189	198075.95327996	97112.4563197206	72.5531215090074	134.175483703937	445010.153660346	5.67602649657967	57.2636991931853	8946.98806901843	61.7979355937563	559083.916418251	380.411420914613	177.896669423792	408.485159299239	475.044380581564	1221.61603466601	128312.643455099	112753.984137814	1533.41666431918	15.0867883240511	17.1373856279443	5329.04142326135	158.847350930651	3939.38333336591
SLC25A4	1177.82800849905	28.437807759612	1733.8929030297	8587.40806097987	1030.96999807416	1302.06157676058	52292.4112620354	1828.83148368092	893.493463815671	2570.31577122047	10100.7927483695	2534.67563461139	3125.40500427288	58.6244746654566	884.109457012336	637.872184146449	933.028634761203	341.319830838374	2571.48988254401	832.967411636469	1317.09984247091	694.991678049195	3900.34509235156	1520.85108132444	2139.62744637346	22335.1927311071	838.368248366154	2138.40160052538	2773.67521188187	1613.25214491943	2147.59556343816	245.710104195728	132.979793057954	327.426763519547	921.003016812649	5973.96999326164	4760.41802925165	664.948329055251	63324.9072703241	20153.6406358533	986.195070782287	1061.65503000757	786.27388754877	1329.67794720156	1275.36916214006	1232.26626281755	992.271358225725	710.703198566582	1146.3517184383
LOC401286	0.37635002688212	3.56471822129062	137.431418785277	4.05559942356322	1.00914194779734	7.72179846714931	31.9615837674298	50.6947822373078	59.1079502846973	1.90688365832408	28.6378392998247	100.279576522276	1.78045542990008	2.2988917096253	621.109803551852	0.733863453533954	0	0.683529411990593	1.19223764430148	2.37248139160495	0	1.21907467026553	0.058955994513525	6.67209717585042	9.95245980772301	43.8648164820433	381.01030573337	230.648839866475	0.43458942159452	2.85351786927078	196.760240646589	0	0	3.98226621887973	3.98580104203391	742.807265576659	15.753446825382	0	23.3270067043631	9.66204225175447	1.29114640423431	606.37874970235	42.6926605915521	3.43159355473265	1.52324094200677	0.0570147244651289	1.00996912211759	2.51488026896903	1.84239553124814
EFHB	37.1579837418082	1.89308948425982	32.6922990922513	2.73980953902492	2.01606413561368	23.2756741066953	31.959204657608	26.1912304978381	4.83346894540479	1838.31447398706	6.70721879130103	3.07853818345725	3.37029438974139	13.5706715830389	30.8397253242373	6.33251220881713	37.9701392755354	9.83242577966054	5.77051483196517	8.0596593880586	97.8161516261428	17.2254273962764	13.1250014464859	377.12890685986	42.6568083976331	6.79177845234221	8.9262102543087	48.55913593148	5.0262633511866	3.58874039336276	1.59346247870994	7.56946929194269	3.87177385987798	6.02872332667382	46.8467422483182	103.11002259273	10.5429814578795	4.84999666321307	0.170107823194257	33.8520996377085	21.5338142242419	86.3112065057299	10.4459547822645	12.4548204208121	6.31989086448477	20.6397284085464	1.01007076765015	3.81519771626476	11.7561325644739
METTL21EP	7.28890961697569	8.54545934138075	14.929917748281	168.06214264149	1.00907121353656	0.818906187310755	2217.02937279709	6.07665509064917	2.89652672536304	5.74869617203567	524.954865070959	14.3350728729746	6.52168319868541	2.29656884310903	9.62788594245213	3.13623961971674	0.818801886586907	1.4476766679679	89.1964399759569	0.751687762600901	1.83963749451758	0.558028998197141	59.3870586930008	2.34997920609292	0.877652616444499	920.045820569315	2.97373219317579	99.6590888433128	9.64664563403403	27.1869656542606	0.140562693011205	0	1.93147702138712	3.30787234238713	0	31.8311432802536	1.40392045830776	0.96289517325063	4254.39934968366	753.760575650182	6.17618411755944	6.25900029980501	1.38848802777478	5.70479163245744	2.31397666196032	3.73964053270031	3.02499511347092	1.18404411781706	0
CYP4F35P	0.377033623717488	0.208506263984127	101.882938300608	40.7999673780418	0.00216448893583276	3.40577640696851	39.0488775952964	30.5630088238619	30.9988937018213	23.036109334862	13.5092115530796	262.95540812038	4.95159985938093	2.2984131290743	160.06212774794	3.93268290550657	0.817800951348	0	1.19189396179848	5.62247197361282	0	0.55599384717231	3.62771861334506	2.34381892247599	0	64.0852639963314	24.8006988048603	196.187515064797	3.87916729041992	7.27321559065629	400.516712581633	0	0.960755810988291	4.66608966941777	3.98581662186203	2390.59425625687	11.8450886135989	0.962673278840616	1.72892484334218	7.72732865665782	1.29205836121892	109.648440885734	90.3939837245259	12.388797131563	0	0.0569989700178501	0.00197395195024397	1.18933392107221	0
HBA2	548.842726227845	41.7318070038845	740.278983457085	307.24876243162	39.2677928849562	151.153731647048	1805.00496574612	627.069910961067	75.5778194105874	24.959515698488	529.166516145093	12.2872522810183	299.984971795027	14.6882818082473	116.647969508785	32.7889731526943	483.765874203997	12.9042608776695	224.059769574216	73.9601600087898	71.699074997254	20.5853442629668	155.469821064157	13.5178596504151	330.537620524214	192.210140417821	214.30239847439	15.8657636026548	11.9721260148658	19.827430444593	385.914761674201	96.7541077208881	21.3459881954681	190.657361648941	128.580499612266	71491.7922336788	63.9314170770766	56.3752256560776	317.6220998331	2597.81314554918	18.0580605550004	12.6336694678353	72.3992218840453	24.9496050436766	254.428392952651	913.685127008145	28.2096879152614	171.377798474012	2191.00761778144
MSMB	21.1655474188651	45.0400832330379	77.5593195192073	86.7341519419283	2.01581333711888	290.266555849091	11.8725185124256	657.680521183964	78.4858465743509	195432.888893175	27.1372743560273	6.1472960521766	12.8115755751134	47.3587049862782	1663.14241576121	16.76445614336	88.0763448371428	16.7248004973954	156.625030967764	38.9853625798299	0.909339525450428	7.23643396782746	8.36465080677406	6937.63913062356	34.4795022687778	7.90675237595971	3614.42114958248	1217.4826794377	9.66843770842112	106.87255617749	79.3165007179046	0.932195757624313	6.78555469695015	6.05104274034478	1586.83740258733	36.5374058489622	194.175625207216	9.71248101971186	40.2443975654516	287.342713955678	3.39459494268033	959.084906017589	22.0424794989368	34.0032674246825	45.379501234366	8.61241254714477	15.1135591864266	2.51019311627481	16.233347566602
ADH1B	305.77641337603	0.212393161317664	615.030709457664	3229.53548488418	0.00219164330576405	4.27485413336427	854.093433486366	1152.77872672903	188.960767283888	127.73177236018	2086.96919875872	403.181661478005	1194.2398801886	13.5627953290407	191.850614536076	5.54336249553539	0	0	22.9087484043644	2.37910003446179	1.84050328287187	37.2697027321999	1485.11538706022	25.2948308869871	8.14227574857603	2641.79000317429	505.99665163731	3316.87690271317	1.59203654993328	53.7511422054024	300.991490245217	5.6753386608646	0	136.633241196632	14.9502315192431	2186.69076931207	1471.68773900134	0	7448.43111469484	14478.427374287	25.037535136671	31.7239589611065	100.80773483565	3.44524730549822	37.4338818279586	11.0590502233263	2.01746466783943	1.19173046905557	1.18649749667703
CYP4F29P	18.4841444716168	0.212123649014643	310.307183722303	1059.04237619987	0.00218977133647513	6.86530522105923	321.36636867115	123.272489621641	194.77586714815	46.0888553925447	59.6324159396662	2191.82570057499	4.92920911864269	0.0407220492693909	539.917637970771	16.7577678475644	20.6846324159358	0	0.0459692585259859	14.5758075027855	0.909083363690142	1.22620800765177	3.62136520808198	240.536481023698	2.69385289352409	2723.63305846153	1086.41374477104	1946.81441471099	17.1522896373892	5.07431620184422	4485.50997909869	0	0.961155969707853	0.580736498434685	47.8430889651256	8365.23547030473	10.5264747503804	0	10.9770912678103	21.2734797195753	32.0159248502896	1612.43129895548	965.504323795351	23.7961283415161	4.70402472582419	0.0675538553849968	11.0840311664908	9.71828798243848	0.53468906073106
MAP3K19	2.49008343815466	3.56858537864863	0.912155341172413	0.0982139186389119	2.01608784209749	36.2493846098876	4.79598184291411	5.19825507334328	0.958390488844152	1906.71477397862	2.17826003225533	0.00735041889026178	0.180807289382923	4.55553463828999	2.87897148573815	2.3307484245885	2.54119531044867	8.30512093342896	2.33825837701509	1.56002800154589	1.83814077940681	1.88172505004234	0.0586466286872422	418.59097256775	25.3952111908735	2.29293154115665	3.96559344353126	30.9501392563332	5.59995545336384	6.53355185578307	0.137806528868715	4.72372011977868	3.87164938784358	1.9356150230576	42.8597901337688	2.91532406186994	9.2402650240692	0.962519298010448	0.16937053062297	1.92324795777529	2.68080293618861	60.8088393016918	0.0914615230317501	5.68139242167018	0	4.92398881073349	0.0020085099234648	1.84676850498382	3.16368534873373
C1orf141	0.369395836209928	3.57324335509755	0.91111316454304	0.0928157952153121	0.0020510588691689	0.815076009162856	1.24765223939095	0	0	661.997897910518	0	0.00701258710155805	1.79158603913012	0.0379284508774216	0	0.730235228024313	0	0	1.19509330285511	3.18031114331255	0	0	2.44436314667078	87.2149498728549	0.875008877950523	0.0370911307763748	0	6.64365860980368	0	3.5844669103095	0.129700571860264	1.87786708927653	0	0.571441630741247	1.99226965182043	0.396444485545347	0.0898754210762114	6.79492853597893	0.158891584522795	0	0	7.67716556424994	0.0864950671346261	1.12980585437651	0.782236995247311	0.0237606590685724	0.000880125821596522	0.616733756115314	0
DNAH9	12.0827891771166	31.8051424215484	36.4274183308669	56.5663544131563	7.05009478349581	18.9555015381392	22.5164621635914	52.4263758804814	31.967503065107	7447.74600689859	66.4353213498653	42.9874829868502	34.944634577037	43.9881293211252	48.1924977842077	42.3943055122338	75.9734817012541	28.9276999282633	21.7712116081715	117.077521708204	29.7797736883907	94.0212609550108	17.8661782409142	2127.81291335522	16.3114870004855	19.152299712942	42.6594332165544	227.892355777932	1.58814370508436	156.309469700103	37.603041939796	26.5446477149017	6.78454348205139	106.554658667514	185.396101116489	29.4172246249051	28.7762716987726	359.702904736906	21.7854180375856	30.9475731259115	41.0879307995702	231.258041642422	27.2264406111466	22.6781521271801	124.636323264217	24.4492178359734	15.1136066114985	11.685480608064	26.0784217974202
DNAH12	8.87347294105357	1.89029875840622	4.64880512685141	2.73799717184869	0.00216419648869959	0.817891080645236	9.52313110948331	13.0681193639109	2.89598814651766	2925.83301185521	1.42684377364901	5.12532611631241	6.53486349602853	3.42643288390305	9.62701544613232	10.3381815115857	5.13156678698602	16.7054958650411	6.91325556058587	3.1852048776153	1.83872403887299	3.21564754603547	1.25026410735961	668.69842993864	3.59850393261144	6.79096103916415	1.98152320877044	41.8397723409205	3.30416749817531	10.958546612643	0.139115448998602	1.87936438899865	0.960752409429785	18.3322457744717	54.8207097249389	10.1769206227712	6.63020825497077	1.93444532650985	23.331692523796	9.66215335045865	3.38054628288859	79.1764514528322	2.68691395497939	1.1795324831265	12.7728259268686	1.2984627711431	1.01006237340957	1.18433041146724	3.14643391262583
KRT4	49.9551597053131	13922.3496637255	2102945.79739122	302865.958363363	9493.1559623261	29678.2166132877	1206216.24811367	491582.442700748	1375618.03132046	1088.24698482608	416733.799919055	1842800.3372426	3063.89187404337	30.4577409436417	3373232.79074555	5018.61074285059	3291.67279423685	78.5936895201504	41237.9428750348	12254.8099290408	404.244829524041	1155.7686859657	689.256043112304	8985.71555437892	23130.2979247514	768385.960962486	2453283.4445503	1919618.00801244	318.898009259756	123.111740443202	6245727.41604048	15.1636788091605	1965.72482924729	12502.8790310176	180.412144647375	1844007.726985	771.135436580258	2433.31594961417	2627.17246759345	5932.86147712191	1364.12557412627	2383901.84261935	1294033.04459386	65.6783524337683	3.92265332793255	34.1990440873461	4081.9096108141	160.177798831781	8692.39678416737
PACRG	5.67790536298649	0.207035791856264	23.342670708077	21.1236062174587	3.02295524006047	36.2451692243203	37.8585970065955	19.1915857310898	26.1538472925282	1619.23384170696	157.458883735363	32.7531089819827	22.3131871793946	1.17047967823816	53.9848010807336	14.344334348273	3.40435475430739	2.20483070128766	11.4872644347268	10.499136787976	0	6.54432270059571	7.19196671373267	240.092315141855	29.0279003281255	33.7546652867736	37.6993991061161	66.1801062612715	16.5571628930833	3.58850130407627	49.0440475257019	4.72389015673138	1.93090463668072	3.29926522376343	44.8532169135463	50.8106278479298	59.9612161696037	4.84997192500267	27.9342607568683	61.9168783333165	9.65573134258247	99.7962108652668	22.0598287305055	12.4398688720962	2.31694200591931	9.76992565294021	101.69434727495	1.84012509710625	3.8082159862038
CNGA4	0	0.201106966867506	2.77881379115403	4.06096258966925	1.00922593307001	1.6773218248708	0.0559908612209199	3.44897639280222	1.92655924055846	1011.47144843417	1.42195148134867	2.05535757110876	3.37898200875428	1.17189555679094	1.91480769312178	10.3413076120076	5.12884699247979	2.2007872070784	0.0441743248606379	0	0	8.54753016458837	1.25314741430345	243.165019941218	2.68890549839206	3.41982059809306	2.97340718377072	15.8658883338627	1.00022563390301	2.11278605615499	0.13471994294326	1.87826839110929	5.81256990207194	1.93118916133298	14.9502340584206	0.419411633487389	4.02682458577069	0	3.29079390439095	4.82457037922289	1.98072484683743	46.7355058073059	2.69330143700702	2.30054408107146	1.5287942080556	2.49674222328636	1.00984645879471	11.4092325121483	1.85472988796193
CA3	395.859175756317	5.19505090329977	2834.07832270038	7580.64494592938	3.02262617808229	7.73167483526838	59692.039176002	1316.29034037233	316.881911804525	62.4192810060119	4965.30357296433	4224.10478423232	257.377130775803	9.05416516466088	77.1190287884475	165.824472382947	4.275416941404	0.687398031514406	5477.70800436576	8.88720725043379	17.6753665642803	442.582287981957	4842.14314566635	28.405013872444	42.6524145328146	13688.055013522	33.7306008239699	937.605502705378	1124.24030332534	1694.41111032286	40.4522043592075	60.7027216811948	158.218392458053	49.80838116142	9.96650810273165	3103.82384149421	147.288254211063	9.71243760346855	6535.677603345	41525.5440582267	305.135707962576	11.2210933360132	24.6254644305555	82.6632749960583	20.6579117784822	84.1892040288416	144.057999202631	1.85485285754475	0
LRRC26	0	0.210787152034371	16.7990019356533	2.73330902663789	0.00218046447098175	4.27154515020833	5.97268878584123	127.662187306097	1.92762039444049	425.532902114091	0	13.3117765333577	3.35741213592948	1.1689112965317	7.69977916271667	0	0	0	0.045754186926203	0	0.908674287084948	0	20.2411948611507	76.1523358860922	1.78502515603866	2.29008312288267	60.5183281026081	17.5320524745038	3.31199993105816	7.27920289980954	3.0316464659065	0	0	1.94290454453188	16.9435893625793	10.1484612383059	6800.23057792676	0	667.826940766138	430.571404836971	3.38609699602089	6.25854078028937	1.38864734748721	0.0363533266776015	0	0.0599250449990816	1.01003923296823	0	3.8161895627036
ANKRD20A11P	9.40417976752883	0.207781011032381	135.559355516077	129.836064319431	0.00215938466266152	0.817659586956283	53.2055721101035	30.5649891293671	49.4149576696267	14.3913839484397	12.7529762667904	441.977297786343	1.78027521697697	1.17022741218083	116.669308865307	6.33307386823451	8.58468347642474	0	5.77011282246594	7.2471616769149	0.908043545355837	0	2.4399779774201	45.7856291977796	2.69078045962836	330.099873898977	189.508473874266	578.148941326828	16.5557251596685	2.85364688325844	487.634757124222	0	0.96069887354443	0	13.953274714479	411.533389735614	5.32675487861241	0	3.2811812737977	3.85782239753836	3.37933772542189	177.771968052864	143.163122863254	0.0357674071941099	1.52093097064862	0.0589115932201327	4.03166761906409	15.2848120331708	0.531792794323997
SFTA2	0.37862250863	0.210165760986186	115.891422015629	10.6221949426215	0.00217612376134468	1.68130003353804	21.3376015802894	31.4351347560299	38.7511359121954	0.947259716477609	221.582101264237	209.769408942841	6.52677176486636	14.6961498025162	324.942040029476	13.5449931716562	247.136089433628	1.44671160918475	2.33557010660544	37.3450734683226	624.250374888536	1.88790816823419	0.0594945454302405	37.6825207410964	0.877410689705095	235.954334325121	158.744349393286	129.01586798913	3.30951690851538	0.650317426428266	889.312974652302	0	0	1.94156459946867	0.995668742459704	3020.75922328718	0.0965500451120391	0	0.17238305670169	3.85836887458801	0	171.887859439119	76.2624124514269	6.82795766507031	126.685514959108	0.0627487001877407	3.02492415658505	2.49507829638034	3.14185769821987
NEK10	24.327217947649	16.8690353113059	20.5369750395529	61.7808840011242	4.02974734537511	1.68046431394905	674.921102506222	12.1939236351397	10.6475811293179	1774.60521487789	77.0645179177477	23.5450632859688	49.1086645632325	31.5941626204113	3.8432976295835	23.1600287657142	3.40582890632467	46.5056133868751	10.3432064296682	3.99806377797104	3.70061924897394	15.8886491300839	30.9166352430271	465.573211775306	4.506341694756	164.032316256313	15.8712544320131	47.7055881981278	18.285769846281	19.0715335481952	14.5729488495289	9.46712817408874	10.6662502701396	9.4466742215127	54.8206145205335	27.013382344837	18.3588859687391	1.93451040925095	502.306216674104	135.456699185631	10.3561816868836	64.9941280187471	5.27391262394947	14.7416312459358	7.90241409840528	14.6768412292185	1.01005511820033	10.3999312561654	28.2024792269874
KRT76	5.17849125591209	8.51429936166774	6554.2984374007	380.737514665739	3.02261769152819	101.909761159082	89.8398181021208	8.70547633189293	7688.80507465719	0.947752097454419	262733.480329128	29235.0896801307	9.65451050840137	64.2568489658842	6.7373552735951	7.94966953447533	15.5066188016151	2.21485452304792	25.190474762723	374.961014963465	5.56664911927711	4.56626139914781	8.36437970262754	2.97842959644303	74.438712980866	4.535173668989	23.809129979813	65.3049283779581	5.05462965609439	3.60338259240987	23.1745204616283	19.9070729778329	11.6391993061304	410.169780495433	5.97949217734266	3017.53959915602	1.40020611052239	3.87961623477621	0.174361377188234	1.92454193062543	23.6498111599822	8.39296003641872	18.1685437841262	1.1751854990952	1.52762087284157	0.0702772910845511	455.335265001399	9.07199205392006	263.770197982177
FALEC	1.43226008397623	6.90092986079868	33.6276984588407	5.37200462853192	1.00915276629314	6.8578422461686	182.905756677791	40.1952452240264	90.1288748682411	0.94690867022109	32.426439653341	30.7068009522111	1.78159557637806	1.1704748061046	731.104966987856	4.731299405317	12.0395095012451	0.683211076381492	28.6242760000753	12.1259382856777	2.76901348248741	0	4.81713592875788	42.6912084146609	3.5977996046915	71.9277009081397	407.805176076737	256.722563429214	2.7263898854559	2.11728391821866	296.89267553911	3.77551048293733	0.960646151842616	10.1273740243439	4.98252460378965	266.436284552878	1.40815639149821	4.84997389429777	3.28294479877342	7.72709776621831	4.77189172660851	261.596597220588	108.356462568661	7.94861265856972	3.11576819758748	2.51850742844954	4.03208121873883	5.811359663822	21.8048241913334
SLC13A2	3.03472318468891	3.55017984905884	0.913025796214951	2.73290710522481	0.00218154532734616	53.5147417456797	10.7006225098889	405.01970823551	11.6172570142519	1425.56949987313	7.47035777498795	17.4050499358565	3.35658927512187	11.3140617193451	59.7625698522477	13.5471430883981	10.3157632929032	1.44773583627296	0.0457791547417656	6.43972867127408	5.5640987984145	36.5879532482646	17.867593974481	161.19165244218	3.60034628110813	0.0396552704196864	95.244067129156	57.7524595587481	1.01210826710205	2.12305789486832	4.47411185831958	0.93172224200465	1.93148559540714	3.99057493039257	56.8138729533651	0.447442096769393	3144.53294194058	3.87880557581113	3127.8031307606	691.829411292968	0	14.0329758849352	2.68221279653051	2.3139873086057	1.51803886927018	1.29921744821564	2.01759954664673	7.1064213038666	3.13692146119342
TSPAN19	0	1.89390823166016	0.912233020098781	1.42196100111692	0.00215252503411278	0	3.61258533901606	0.831573038141778	0	2413.08735696266	2.93270831884302	0.00736368291301659	0.181263025659206	0.0399688052444702	2.87905109958198	5.53152943552018	0.817253868555743	0.68309508819933	1.19256886053269	0	0.907885187801519	0	0.0587648863334564	309.315417132248	0.876572820440773	4.54291125042347	0.989444870365903	19.2079445149523	0.433944621021936	2.11702477614879	0.138129437466013	0	0.96062960413522	0	18.9370995177044	2.91304579906325	7.93660470448917	0	7.92130977287163	3.8576652492114	1.29026445799626	47.3228255614936	0.0916583425898025	6.73516977591532	5.63468595741495	1.28049201437841	0.00170578141238353	0.545698002300467	0.542705231722979
SRD5A2	4.61387018206788	3.56782198463304	30.8234745809583	1.42214943615788	1.00916030290946	1.67918481343594	3.61276094984648	6.07245483514118	0.958411918404929	1923.95817146957	1.42519241258843	5.12555734053973	8.12090427561251	5.68283832757785	12.5191977831626	3.93062101364843	2.5413641751189	6.77886219677237	4.62701255204997	0	5.56179733616348	9.21216980498708	8.37916113407038	379.199804719983	3.59760381947593	13.5355965328879	35.7151345266205	19.2083424791077	11.3636955581261	13.9085937990256	16.0102082366113	2.8271196507026	0.960614366536827	0	35.882270494791	2.91403453234098	4.02314192681028	0.962538632798415	6.37760303688974	9.66196320661304	3.37754118217043	105.496223460377	40.1003615802761	5.68503609865353	25.0034516791717	16.9246155460076	9.06630373141086	1.18661646853022	0.53179813703716
AQP7	9.41216065091059	0.210087167700777	33.6231744466274	322.648555078194	8.05704595327137	1.68124047927418	1359.63003450547	66.4275800649549	20.3382745876013	66.2610086170769	204.180071606082	125.867736189283	407.941226670966	4.55253166781923	60.7279412466327	13.5448252932487	1.68105692196961	4.49598987166663	53.769970162997	30.022794074977	22.3274305862392	19.8955114547009	121.031202596809	17.2133611354959	1.78463358123529	615.530090662734	27.7770994830362	294.213626538056	21.1708762686232	19.8098912969339	30.407170894192	8.5190706750899	14.5491804823896	16.9663019538201	4.9825929476164	492.995766573094	86.053952769946	0.962810547705735	387.712638073368	1421.52257845992	8.96361985756875	11.202135499114	15.6084942309156	4.57838278570317	4.70532408265347	3.74260264357893	12.0907682506807	1.18541950649977	19.5978208865307
HCG22	4.10399879097691	0.211880949690794	339.291289168874	46.0637123103503	4.02954374241322	5.13718581123545	559.911031514567	167.883269577352	1315.10337847645	0.947540861443684	1648.752071039	1440.74424526877	12.8322150748865	4.54972459677099	4581.908576118	4.74017074772277	4.27313168798176	19.0051632929894	6.90739408613432	57.6828968925549	141.559127311332	3.2258711038243	15.4901742622174	185.951731364691	1.78577607398163	100.064414782217	1067.56632592176	1556.36556859637	1.01429978922122	7.28436551500663	2922.74587128712	1.88044682190371	2.90231174885904	1.26302693980995	5.9794166628928	2600.73485420389	26.1661179460832	5.82328091347121	1.71986705702411	5.79384607910251	2.69236010761753	217.77093680622	286.660259718621	13.6304067789332	3.11155925795903	0.0680555053228993	54.3976374405018	4.46083110809172	12.9589547196038
FAM107A	296.723298624851	20.1568686972252	1391.83497908261	690.412473039435	27.1862368637164	196.946288517215	1032.41463129649	791.541071565462	208.342871161059	2122.77408105781	1324.76138294608	1059.09332001156	577.541957279245	80.0366773779701	608.369872715887	52.8174796894605	73.3822526956098	50.3172538560622	345.196987454033	73.1414345092678	120.133802733546	164.795823995159	176.824733843508	491.175448148502	68.9843988100431	1297.88165510671	1423.74671081797	1241.05589850455	69.0596573714432	201.28473272191	469.345316296673	37.930917031335	25.2282297387828	155.779098352443	405.679392258772	1950.7560842705	7305.90229746564	184.699488463956	3499.25560734846	2432.40686614096	66.9375487857366	858.038528951776	911.370650644284	39.6614218367638	36.6063898022664	8.61599325895807	42.3130046266036	136.586147502804	207.57887680291
C5orf49	5.15261465694563	1.88854600546311	1.84654596580444	1.41968483054255	0.00216894690574065	0.818139363051613	3.61027166773629	13.0684816156938	3.8649564395237	3648.19660473959	0	7.17203432111429	38.0877147525022	1.16970229812353	4.80724518720362	1.53378532265115	4.26905935139956	5.2566664223759	9.19963858730287	1.56207890109081	17.6699924859219	6.54862737595366	6.00239083966571	584.952272677212	2.69147039686843	1.16592917706017	6.94204220624672	36.8061803070927	20.5933235708141	8.74828660382407	1.59063061382627	2.82778985952119	0.960809999448954	1.9396570422312	44.8528984712118	2.90013380021478	14.4504682730523	18.4595848274109	7.91503359894256	14.4995717396791	8.96086606324423	186.855269757359	1.39063027273322	37.1138302615184	6.32892333114168	2.51762429953985	2.01751359969738	1.18448430193883	0.531164322527032
NRG2	7.81230131268432	0.209333377043876	159.847827317953	44.7428058698659	0.00217029560997162	30.186013051978	85.0944388740521	228.351804329983	131.796750991193	297.798291586906	267.854609500487	254.780175335869	12.8544188468746	4.55335135737168	331.711274959875	10.3393058490403	2.54325362601652	12.888206699045	9.19942047696412	1.5622462442448	4.63183326840847	11.217702023198	10.7505824272224	37.6882522498903	9.04539933293556	79.8176667984264	115.089305000735	228.013682015658	15.9791450914913	10.95995852939	257.309676799504	15.1591814848721	0.960827325558937	14.2306750836213	18.9370599984407	199.008602946719	900.958198640307	7.76643238715395	223.127779748591	717.066760333122	3.38232048549063	200.300629104149	51.7406262449858	10.2275291106001	4.70558500084699	1.29894491984809	4.03243965453096	20.9980880460978	3.13580842697447
CSN3	0	1.89676328560047	0	0.0977734958822651	0.00214080257024918	0	2.43001737766143	8.69510534389254	3.86434635058216	397.860007783036	0	0.00732310010979376	1.784470774872	20.3251211664953	12.5193780396838	0.732860083360037	0.816805536877195	6.01485636263493	0.044839737126221	0.749055278946488	0	0	1.25185489278668	4.1922511032913	0	0.0388517735672735	11.9026742024594	2.45295775379932	0	0	0.137142584497585	0.930916346154231	1.9307214209411	2.61533158670325	25.9146175556051	0.430825328787705	1026.63383589581	0	243.514637990685	447.195476362058	4.07257609009732	0.606873281148142	0.0910565891312238	0.0242420618032696	0	5.91923710628971	1.00899194374378	0	2.64247392620216
CAB39L	419.878158586157	365.389148217393	2165.83241945071	1009.2754751918	294.996194559715	489.87293346545	985.175123870205	1288.38534446427	1292.78244049469	1131.48867192652	998.811155356357	2039.37731980622	251.071836588516	283.940995725962	1538.79898446754	202.684531501328	76.838062103505	361.184395912731	280.057786687367	166.693828090434	54.9309710462096	349.11048903312	187.500646062282	275.267744499841	336.898683000575	1251.81737606016	1472.36235813411	1220.93689714324	246.172063138478	221.203360082801	3227.41628725664	185.936250448902	403.814785758799	352.734795945781	212.308111648805	2286.95318675591	2358.31827615961	128.313973280929	1275.60547997239	1329.39143453855	242.266558584867	1354.02165857408	1072.70228732501	203.733933497474	414.769616585467	1051.53897615825	246.809997655148	536.166207457987	343.695961152642
OPRPN	0	0.208827656199865	0	0.0992242563112029	0.00216674707196063	0.818021738408138	1.24338801171473	0	0.958589487496135	0.947091741675849	1.42720900764785	2.05481193895693	0.182960882982741	0.0402561501341268	0	0	0	0	0.0454375336204862	0	0	0	0.0592043690531483	0	0	0.0393631271749939	0	0	0	0	0.139331384489779	0	1.93112752706073	0	0	0.441329397194259	4129.58873965908	0	209.203097694512	29.0126817417651	0	0	0.0923902671872625	0.018054255773323	0	0.0290354589027662	0.00106383397988741	0	0
ECT2L	9.93577247128919	1.8932690216404	11.1898944062986	0.0985557726427615	13.091251166217	11.1766756179707	11.8871462576607	13.0679931539754	9.67832633187386	1855.62769495922	11.2409598729763	25.5909671263023	4.95579908338197	6.80981735801034	13.4833194072555	8.73505212743337	6.85722999961266	4.49107817061314	6.91424146068095	5.6209992698673	5.5619611680389	10.5472949915517	3.62906955546828	588.431232187398	9.95232930795035	10.1642687217536	10.9104916749677	56.1104030875202	3.87577527146682	5.79766997432129	11.694208808561	7.56945200310355	4.84227739238898	3.98133683617963	46.8467587346699	12.5900791859599	80.750601470627	0	18.7072932143727	22.2402547172883	8.25974618834971	70.0037932006606	9.15437347101255	4.5742182763275	6.31464519536191	9.79840989262949	19.1389591413708	6.45802680395565	3.79706292091786
BPIFA4P	0.371161236661994	0.198395359696905	0	0.0950792761072119	0.00209224151768694	0	1.24697404835471	0	0	0	0	0.00715504014412538	0.174171365536369	0.0387545390383472	0	0	0	0	0.0437247026897012	0	0	0	0.0569105569147723	0.487635048713305	0	0.0378975083066102	0	0	0	0	0.133091068016972	0	0	0	0	0.411859622652795	1144.14346873728	0	0.163265962657393	0	0	0	0.088578422571528	0.00541119178119454	0	0.00856092704731552	0.00032741621911872	0	0
TMEM190	0.903222366955809	5.23575753377545	1.8459092472555	2.74030481339204	0.00215268426265425	6.85772609013191	0.0572113057724764	7.8209835923029	0	2213.18594556897	5.9515868891569	4.10207967305674	1.78196681933833	0.0399720204728595	3.84286766205639	11.9399211037652	0.817260498050048	4.49073597960619	2.33796171271346	5.62074462253976	2.76894816900935	3.21274058084159	2.44071334843929	364.783768553151	2.69038092804276	0.0390858240310834	6.94193947208846	16.6930779399177	1.57843434492639	3.58824646819822	4.48694856800176	2.82717366392067	0.960631127622911	1.25580701825288	23.9209430963469	0.435602708176383	5.32812145441793	2.90608600541426	0.169806875631444	0	0.595928322911765	145.929969701912	2.68905279022084	58.1746057034904	1.52206654348073	1.29549267489813	2.01733186770935	1.84732629232651	3.83095460721151
BHLHA15	12.6083476396763	0.210497102665499	17.733367714359	25.0659520908088	10.0706698478542	159.829062611624	3.60832361359047	26.1873881930613	15.4931396252345	169.045593010688	1.42916122421295	38.8943326513537	3.35886748735382	3.42456049708852	15.4120080006754	2.33522873145053	8.58773439099968	0	14.9142690373151	4.81313366563501	33.505176636701	33.9169848543048	36.850179786441	73.6760127182421	97.1452923535276	18.0300074640446	134.931440466739	25.9095039393365	19.4423351465899	12.4374955393098	49.1146828418211	1.8799185462188	28.1391109541357	36.7949040380912	34.8851814570315	7.73683711332126	6049.85001279727	15.5434493478731	211.067322510427	112.223863813814	11.0586628826971	18.2729068290965	28.5202378145017	12.4919035180078	5.50212675069463	12.2620084688725	18.1346247478183	30.2260318575833	5.09845208228284
MYLK3	19.0227461156783	1.87582247684205	96.2504124907676	1569.63029351506	2.01584349839578	4.27482270205235	8417.83863781896	58.5523194551139	18.4018172108624	48.0104673122924	2083.95413095193	711.186224317526	8.08474700624497	6.80217683777042	23.1266082941658	19.9651475376047	7.72937613521496	9.08441194732388	282.345332444564	7.25831326970191	8.36001188929222	43.9452315342389	522.000543562819	13.5140288407	12.6824641160388	5971.08584309707	22.8167464474807	576.462790708972	112.325218075897	227.103595069526	17.4272816267493	1.88070435224637	4.84385851358231	10.148300229655	14.9502298179252	594.216580024383	24.8559535539179	11.6563051846875	15924.5282128648	5952.34690567175	14.5631803263558	11.9237706004082	14.3017559990413	6.84177660827362	7.89500535787964	11.0588438633638	3.02486378684788	5.1225411719544	8.37199898091866
C1orf194	3.55831501384393	0.209031672820181	1.84651085037452	0.0993045756760367	0.00216817930684954	0	1.24326480343348	5.2001900053676	0	3828.87216047085	1.42742227936049	2.05478808463201	4.94957495833009	0.0402851058977092	0.951984469758496	0.734515969609722	0.817993059088278	0	3.48094237832887	3.99816306204068	2.76972110858632	0.556387668168551	1.24992001604316	555.139082706036	4.50639184193951	0.0393913868208884	2.9736205810599	31.7771406479583	0	1.38436196069738	0.139452711874803	0	0	0	42.8593765802318	0.441917098810187	10.5408772227191	1.93452057661504	0.171507380050755	0	0	94.7438492151131	1.39074440112965	1.17636138744979	0	0.0554463729471886	1.00991839192657	1.19214151156049	0
NEK5	31.2853537006745	18.5220104410288	21.4729716037106	21.1228675421117	14.0980478814767	18.0899706014273	20.15377410502	44.5733806871382	14.5237553468706	1407.83421253326	18.8040466241867	32.75296977059	6.53937396607007	12.444058910489	59.7718575405997	19.9568674755298	15.4957101869614	26.64411298303	20.628193908671	14.5667449113976	1.83827976998899	31.2675897537885	9.56576915245626	347.325161319148	30.8455530494043	27.0157894068334	36.7072550192043	88.8417109882051	14.2485679549296	31.6296702691551	21.7617275305733	23.6992809555955	21.344570213893	15.5982379191725	34.8854586746075	24.5726006675637	49.5618913128597	8.73813213073586	29.4685704479291	31.9170988959331	11.7506115454608	119.672141733057	34.949880208102	29.4026711747158	12.7039021690449	12.2526565175004	12.0907633511631	22.9814871599597	9.04408705195498
MIR133A1HG	12.0883948407092	0.211826203758022	71.0120394926565	313.753358811498	1.00904230723793	0.819421573597478	4925.46518769635	32.3119194420778	2.89682676209455	1.90783699488956	635.176611077106	99.2679273893399	1.76923539873185	4.54983863290861	0.952361879800391	8.74474013864112	0	3.7380557721568	166.912155023919	0	0	11.2304323590562	282.371177525513	2.972638768165	3.60134055582522	1817.91299915362	0	165.85351228649	44.8266737574228	95.7924538857945	1.58476236232557	0.931922067935532	4.84353489052112	2.62844081220341	0.995691534272889	279.246974748514	0.0971766923288158	0	6306.04311408671	2965.62355499372	5.48304431306135	1.31775660205318	2.67976662262431	2.31380520578871	0	2.5220050501179	2.01757586209456	1.18669888803763	1.83159233198945
TUSC5	3.02463282811966	1.89117649972122	12.1246481268259	395.529024399819	0.00216161291206873	0	31.963499743365	74.3245044737577	11.6164865740919	2.86702771989707	95.2635218080526	22.521649054606	460.319810932106	2.29865906991269	18.304053906315	0	1.67977013256366	0	2.33719935556257	4.80941378316518	0	1.21955464561128	169.52327390926	1.10863124300459	0.876855015053568	204.412398923892	40.6756497352369	647.749470076588	0	0.648938811620569	8.81192519835128	0	2.90143844594973	18.3326354081208	0	224.499605963043	83.38603461863	0.962642150147449	204.447479056668	915.540460369999	6.16817329247851	4.1330105825073	7.86118079240557	1.17767065056398	0	0.05738149529369	0.00198570192170466	1.84886820522552	0.532609138583424
GJB1	23.2598920565096	1.88585820518612	10.2563439888304	1.41857124229307	2.01597123725672	8.58780163035296	8.33875020929647	53.3046684288055	5.80300791662262	570.625300488878	0	28.6615380611347	16.0100869988497	1.16929169678118	48.1932165985821	0	0.81840540409672	0	9.19843478588207	2.37499045986628	13.9447604831481	1.22220828628434	67.6810866133146	60.6488726732469	14.4937040293984	2.2907109665366	59.5263940167636	101.350734049514	3.88428906493226	3.59367417469876	27.5287038976818	0	0.96089625387326	0	30.8981529426923	27.0233348081516	4096.75342230709	0	565.901674356684	476.072902301904	2.68713834266352	17.5645701397768	1.38960384552661	1.1797126015366	19.2099138437576	21.8348003306619	0.00213479350986834	5.14175742416139	3.14344586667001
KRT78	125.642224424397	282.386155460626	35308.3856758797	6250.11852393279	251.70328439599	2190.30413780112	4386.13607142361	9906.17082145507	56127.1370531847	15.3553769228246	66986.39186333	79636.8317754531	8075.97131558487	8965.14930900339	192069.181410511	469.579794141373	605.593103106689	32.7657639330029	12050.391648988	2664.20558511356	72.6337177351387	90.7042339959542	256.287602692447	5038.64090628982	458.596611899915	36282.2265165983	112452.919033932	66501.1157884607	122.742416010669	407.121168006594	231911.486662536	98.6543837126647	2875.29962868862	3449.06616016049	133.564486575121	334207.220762534	49.5913220809829	147.759528985051	101.869412132688	46.4306397153675	95.5984236435905	69549.1032501501	59222.0826677692	387.074441163996	13.4918557717788	34.2030632131392	1496.97040724846	2280.79879112123	3399.86006560834
CFAP52	6.21294453912001	3.5626762457495	5.58306753086475	7.99904732549703	5.03663017314144	5.99526676773145	9.52328531131933	25.3140552727334	13.5546148637845	2623.19153813881	3.68897726269568	11.2655966049111	9.69791365418972	41.7269140806777	8.66294389033624	10.3380234914617	4.2682697131272	9.83333809816621	14.9161047603964	14.5663236811705	5.56240294607321	6.54656771130334	4.81588963257664	555.47374087846	31.7505692787944	6.79108943200522	14.879096859074	57.7741390453943	4.45367807908851	6.53606246714433	23.2072189316906	4.72424674656713	2.9014704807583	7.39621529481799	62.7949440072874	29.3971536636841	10.5420669279469	12.6266925724592	7.91803047758212	10.6295719687868	13.8460358071714	110.367904932403	20.7735105260807	9.09440753981314	13.5183357328605	32.8060804651003	34.2470436221005	13.0647341919062	9.71625313478842
CCDC160	4.08181461023503	0.20617555501768	27.0838864647584	28.9816520822753	0.00214804318939699	44.0347009319725	10.7056905972907	84.8619923034289	19.3697677057531	492.008433118558	26.375526601228	23.5441846728187	1.78301375748771	1.17074516282519	31.8052310055002	1.53155973439641	0	0	2.33830445489296	8.05912457115863	0.907790451002092	1.21749240041258	14.31042242646	66.9869012451368	8.13614998868587	27.0137734194599	24.8010037144136	59.4798253459915	3.87389349941346	2.11638418387613	183.622674704436	0	0.960588220112067	0	23.9209833111848	19.7757144777623	914.574579824839	0.96251374490697	164.25020209674	215.817313048464	2.680691167672	30.3190174054255	14.3180111950593	1.17595587084462	0.727466383328125	1.29171089847747	16.1098714828386	1.19322708963209	3.1854226046539
CFAP77	1.42681455179386	0.203129279730454	0	0.0969694122830376	0.0021263614544722	5.12949045322279	1.24584232872377	4.3232382304459	0	1168.94265551153	4.43889234867809	7.17242918905443	1.78683636497637	1.17150879360218	2.87862605573868	5.52973662532018	7.72027829592768	0.681616978351339	3.48428048187794	1.55845382271263	0.907409279188664	0.552941605613874	1.25257291397198	345.30177184332	5.41198239259977	2.29403486402886	6.94190121885164	20.8956154634974	2.14670484912614	2.11394303591077	3.04658553384774	6.62051993895087	0.9604222475792	2.61342980906279	20.9308539774784	12.5616343569371	5.33076086497508	0	1.73637854784002	4.82461942737446	5.46594580112015	68.010479480749	2.69224944381304	1.17485407751955	4.7692490001358	1.28968837991807	0.00186735274952721	0	0.535874220860594
SPAG6	1.97027975438873	6.88513319071097	0.912903208539621	0.0998594441178682	0.00217806173935742	5.99784371133788	0.0579727873218445	27.936547682366	1.9275506432741	5598.97709644139	0	2.05459867298359	1.77401415666228	1.16909520019238	0	0	0	1.44706060929516	0.045698692787866	1.5633176585643	0.908587055882552	1.88850680214087	2.43719051064055	1368.66350475016	0	1.16533651214303	6.94214502464385	64.4602167195512	1.01110877909015	2.12208142351215	0.140291298817914	4.72515506101134	0	3.98886560973014	72.7621330932743	0.445995041227221	6.62491008197673	0	0.172597064235006	2.8911442793222	0.598464340430335	244.805310847116	0.0929740286304508	5.70099784899437	0.72450872667512	0.0628262792830272	101.705449993082	1.83806668835317	5.11863327552949
KLHL33	9.93772396198905	3.56260302025031	33.6252336187273	180.93526638163	0.00216318775665059	0	1233.66095558094	13.9426019399515	1.92720315696651	0	120.249382149191	28.6610969627972	0.182535062374967	1.17002978925373	0.951911856911756	3.13237616701823	0	1.44473683484923	25.2006428737724	3.18504629640572	0.908139302976125	7.88016551930588	49.8803394483022	1.72592352260444	0	359.32989822662	3.96567407460567	25.9113246234057	36.7652360832166	24.2376046473829	0.139030094188065	0.931286035838487	0.960740811816328	3.9834683825144	4.98254723119132	5.33891631074568	2.71443916422621	0	1206.91395460845	462.57915299623	6.86608294342889	0.608644318907041	2.68712563934429	1.17865537558573	0.725134919875281	1.2967519222498	4.03171255024806	1.18627766222426	0
CFAP221	9.40399069481852	1.89212410125837	6.51722630226504	1.42119398887856	1.00914209948505	0.817625915880586	14.2498921551999	6.94719160935837	0.958492868130995	2379.25851773081	4.44272343272835	0.00738489628875527	28.6177899834061	2.29889641216881	0	7.13367674228982	0	2.96728110593284	2.33746866758623	0.750002368629751	0	3.21414339350735	4.81655792247633	588.158215444475	4.50559165832355	4.54238818010351	3.96564509074952	37.6519148008349	13.670939764164	7.27195043011833	3.04023512599376	0	0	2.61865402769238	47.8434362508271	0.43802322273028	4.02161428032143	4.85006264497531	34.0920221992953	9.66204130216383	2.68272692822912	116.783847277361	1.39202282503288	5.68808003666418	12.8101087948103	0.0595706262179965	1.01003251587981	3.8329296899659	1.1805549966128
C10orf107	9.40238458601336	3.56977984780327	0.912082906688338	2.7415458352323	0.00214491269349182	3.4039537065586	3.6133483483962	17.4432954366399	0.958355544531044	1813.57953314895	2.17778692491303	3.0786797264118	1.78366861506111	3.42803086737792	5.7705490390606	5.53073421077139	2.54092493107399	3.72729122455791	1.19293219808616	1.55971988153105	0	7.87708185436991	1.25161864653722	245.956544770305	2.68998633926148	4.54342721691519	0.989426254216756	15.0177770029443	3.2983841401812	2.85126452858709	4.48873914664205	1.87883587297734	2.90113477619413	10.8110672794653	22.9242366908529	10.1818365608921	39.1484926607167	2.90596555541406	40.190044719136	35.7894251187457	13.8477816309257	57.2756477234648	2.69020621562416	9.04350405937084	11.2186305054603	0.057997179961788	6.04537325402532	1.84711843665161	4.49785335664939
TCEAL2	16.8672075671341	3.55408763238549	66.341305513865	19.8150481219436	0.00217687191128846	16.3617482588557	28.4257822425106	86.5488982444812	34.8746400855425	518.737078195228	33.1668346490702	93.1257690784567	90.1059779262177	6.80693491583565	60.7276264257054	6.33710337811646	228.111666978929	1.44684429928273	4.62354098937418	3.18761996507973	12.0822597618803	1.88813554557209	45.1520950693683	104.728031935457	14.4939190385946	40.5054992295015	48.6124708896803	84.5798685615194	74.8491460215397	11.6995578850599	16.0095128059383	0.931593719887686	0	6.03610740604031	43.8560289634756	230.522569691159	4145.49716010061	18.4597328884063	181.814484173195	466.389238592493	11.7556971271434	24.6368978405692	33.6837386222687	11.3533253620791	80.225367268783	1.29909703283592	29.2121233353221	8.42241727098567	0.532294819786761
CDHR3	55.2414643615824	18.5129726173019	46.709264790458	77.5650076502273	67.4586919650905	75.1156676344163	91.031740695803	93.5360362218289	51.3492121309116	8888.55642699454	70.2153471898935	50.1504618404491	53.8788197309227	28.2146785123202	19.2690032162536	89.6812954601834	100.165636474764	66.350968155478	24.0568054722428	55.2416217865368	40.025878178672	58.6234250001666	36.8492160767315	2001.43917994299	97.1377409450073	57.3623907360924	24.8007681092507	172.565791488576	15.4147505384773	33.0898170642446	20.3218218484702	22.7500607845367	22.3153109338832	32.0110752513175	182.405689737373	132.743795672121	35.289076256347	55.4017108846381	84.9635255474571	69.6483985412309	240.22450323213	372.7920590085	25.9339466589318	54.3487632713314	199.631793957028	96.2651134571929	69.5101286950875	36.0142714795229	21.4666697523359
LOC101929340	9.94387847371507	1.90157643889785	11.1917216395125	7.99931587355348	2.01617654304796	8.58620324693933	9.52132930030086	8.69648157975233	29.0681970977558	6.70763502740369	21.8626520359501	49.1123633877028	23.7989269401836	3.42937801803138	238.31778177798	3.12758986684807	3.40206381527353	6.01442457676297	16.0481099838175	6.43258784889052	10.2196930305684	1.87701910201089	8.37765282054213	15.9995659002314	0.87566678713598	30.3570837361525	68.4636727971006	70.4976406050976	11.3760792050311	23.5439931460362	215.480458073757	2.82634975082736	1.93044346722094	10.8187381502668	8.96953632612307	268.648368250735	52.0130031269359	4.84961902040208	9.4558588904071	13.5335825676607	8.26127172141268	46.0265159636129	68.2363817426567	16.9205100842907	15.2151357627711	7.35299507898529	2.01748587201847	6.49161009699721	5.13817230414369
LOC441178	3.57678486035427	3.53717315418986	4819.57758301564	93.3092744492805	3.02265314026579	47.4716667277269	698.191571881188	818.630481064627	1345.10267466995	0	315.190347401015	5746.68899083174	11.240574809489	3.42143040701916	10267.41656102	2.33916775256836	6.86602820721216	1.45046587908884	10.3344466137642	179.710661968055	0.90922636057561	7.90080011320036	16.6720101823955	353.422026045176	62.628962541434	1331.64331684306	4404.19176844301	2712.56564606915	3.32172580453834	10.9758744737135	4830.87804025028	1.88076170890014	1.93188748905139	28.6065506061117	16.9437545250855	12856.0388591527	31.3678469748312	7.76791748930193	12.5117400807277	55.1367064055044	2.69490108118898	4176.81027741055	1627.79740592022	10.2378078805439	12.6788347091212	1.2939828991867	25.1875357574753	2.5035814231142	50.9510461223622
LINC00551	0.368475651376095	0.188276828863588	10.2662652253303	4.05504587948964	0.00201752501984043	1.67606465963544	13.0212441060367	9.58828462029625	7.74313053474055	2.86621887734199	5.96249276556919	79.7437983678684	3.37319579350519	0.0372578391962035	108.151591479868	1.52709900539805	4.26818164079935	0.678843283897982	1.19522996060859	16.2646762997662	0	3.20870236519631	0.0546312147235328	5.44431050651771	0	53.7265109147096	72.4486082141111	12.5422810043802	0	0	127.046430110602	0	0	0.570812845018704	0.995576368640148	12.2660732557848	0.088114255619435	0	1.74050541527231	1.92259617918634	0.59064771981602	32.7416121974656	42.2677826097528	1.15318491089815	0	3.57820047833708	0.00131316442399021	0	0.569039087746512
STMND1	0	1.89606708449444	1.84563997386657	5.3736364860723	0.00214392348771142	4.26693136449338	4.79640329695054	12.1937628717685	1.92688832358219	1628.1012820655	2.17766869357105	9.21905786256247	0.180240800622393	0.039795180605406	80.9960106933997	0.733017258576818	3.40354064682764	2.96512959278308	0.0449115707416716	0.749204128721516	0	0	0.0584994592663932	229.139930920941	0.876339558721453	3.41857647596903	20.8323038643979	52.7732187525876	3.29815560448273	0	59.0308181790117	3.77520293906511	0	1.93486772977843	8.96949532614109	7.77232463492403	2.717785578312	1.9341433646244	1.73360753387632	3.85750727576248	1.98423560610631	197.17930649226	5.27865505689361	5.64888202270161	1.53161851357631	0.0520902163760413	13.0880115561866	0	1.19456842865306
ARSF	1.43843311826556	0.210044681560603	190.690574244338	2459.2858183689	0.00217527695829745	64.7540623967472	159.478648915681	532.89080962836	219.022559452341	34.5621289490942	64.9355839748154	381.659793007907	41.2517736186132	0.0404286507486944	120.511750272652	96.1193429527105	0.818402932129098	0.684934925876804	38.9156883394749	36.5317099462018	0	1.22219943908102	0.0594683259736684	4.20311046335938	4.50717463988371	185.408371066026	461.363832600888	204.486645059529	1.58461704445332	14.6478603586126	347.932984360619	0	7.75463564981265	23.8024415105645	3.98585418269114	125.251358566581	4.01681578806045	0.962806436587841	10.9981646512322	27.0772527744242	1.29405788449708	202.353807782258	276.106745198351	41.6903294039842	0.724542555270675	0.0633166726695613	51.3621899340934	51.2479922705257	13.0640743287173
TCHH	93.6557508820515	23.4538291167881	19.6078467936909	479.170527159075	38.2608075069126	14481.4298808703	28.4103752842114	32.3203354394788	20.3408634353348	48.0123962588844	385047.866625272	22026.1135349216	161.117880719879	4371.06873154722	39.5181780038167	5937.07323605952	210.759688514734	96.9200210608146	16.0468350750743	1635.91256812985	14.8814469943265	13927.9763454099	66.4913067937595	9087.50250228943	18157.1883318203	22.5155192558373	34.7228466460074	46.8714065917126	1126.547306319	813.583403745082	27.4915760699387	45.5235335986098	7781.38885890325	32.0349384044795	218.288838330431	5433.52720326795	63.9208379793779	107.900572786611	37.157733394296	15.4697976935291	81.6252492829402	28.1985716544615	51.7330565506753	513.808335786981	383.57291525895	1.29027080461268	1166.54674657243	1916.47106025629	26.7166811554619
GREM2	249.423670773385	3.54880177141741	1391.10506742846	27.6895036114068	3.02276878676136	14.6359130338741	40.2386074866211	572.994745021514	44.565531181553	158.473295810824	89.1241273405101	284.472144702483	39.6798063613527	6.80544345517808	126.291341581465	24.7643245735871	18.0894598005343	31.2178947292574	18.3423606360231	76.3959196680054	5.56429868318297	12.5596097395552	129.36042557544	24.658278267648	9.04747842892303	247.234265886564	413.731636545538	379.634959303231	5.61646455363338	16.1265581438985	417.238406028467	0.931766089344509	23.2857727705189	66.8849708919861	44.8527581108522	300.44270696175	2780.70958569328	8.73911256811217	678.853360030669	888.24866144969	508.716728320872	40.1988147149416	486.503464304211	38.4822688794752	17.4785630299677	1.297326735817	14.1060648067091	15.6435059810239	3.79041151676567
PLEKHB1	257.836248448771	35.1159069839355	95.3149191582478	64.440268470979	41.2816882591698	50.0593213450465	733.529027469691	222.989022591031	95.9275836609974	4647.2297575913	123.142657631711	146.33864036112	142.21895988144	64.2657670773797	132.073660917764	14.3530948597777	67.3331115366278	26.6411355115862	62.9164102675356	77.206747091036	168.57279367127	89.3398494678746	200.541712616784	674.954686716887	216.112250609851	420.300629730579	176.600638824002	143.224535298394	123.28539921334	98.0050858894227	26.0766653455661	11.3666493293997	23.2864069626161	96.2867358246768	109.642028505264	130.392241457466	7254.87271782516	27.2097937172438	1772.41685448045	2119.92941517212	120.02191012166	170.363192295014	24.6385695852579	141.436694437014	19.0587639570566	40.3046908530594	236.728628567008	39.285137791996	61.4379182095806
LRRC46	20.5969304321828	11.8764017227695	13.9949030511372	35.5663727702388	40.2749671550818	28.4570399911756	8.33787698055501	34.9336569778965	16.4621616301468	4815.98666799548	31.6544648438666	29.6848276424189	36.52405973266	1.16908895292139	26.9812952212022	80.8760244410844	24.1348881871609	21.2889727061435	19.4869219522565	22.7017177075451	41.8888329367013	5.21980273809013	11.9353212109607	1159.20004651019	29.9316226429361	12.4099030724583	30.7535634325918	91.2834954716553	26.3625349597487	24.2357490570439	24.6492545250489	8.51930049601738	25.2269490683682	33.3756278696549	69.7718388159204	53.4491337193169	50.9168040019512	10.6829597289997	20.250501854772	22.2397491553316	37.5953386021811	346.079676747559	22.0645957669684	36.231012872911	18.2740027796626	17.1424156404203	14.1061504489749	20.2507882007321	41.2223263654782
DRC7	1.42967322462185	0.205385909674227	0.912037711147451	1.42305533452635	1.0091778461851	2.54102388364738	4.79651882589023	7.82062277803618	0	1761.73551203114	0.672163730530131	1.03141109929622	11.2777331517371	0.0397653158516569	0	5.53053008697061	0	6.01498538162383	3.48342482922148	4.80712067732724	2.76856934639694	2.54545542242278	0.0584538132831405	353.368619628198	0.876302273007499	1.16716471822925	2.97348693404095	9.98897846601162	1.00399354896074	4.32283939200173	1.59557061445313	0	0	1.25447202159764	27.9081601610312	0.431481761251611	7.93734184484679	1.93412552020025	0.168688344137326	0.956218828281043	0	60.1236697203974	1.39374351573002	1.17537099551564	0	0.0541742794452897	2.01703968692999	1.19481021941902	2.51998247970744
RPL3L	359.608254311257	48.3752030576628	583.243919574938	3941.10006486569	128.873603348361	53.5205848521437	20593.7966998817	264.96493270618	56.1960840649008	9.59182022374663	4176.89023682764	511.650017755656	153.26034825428	37.2217760849623	14.4499732164089	214.706471730684	57.835228413191	142.733211469884	661.771956009998	77.2133795960244	164.84608314904	189.50512682487	931.245692370148	24.6791590672207	56.272802710128	10785.1569549138	8.92676525599685	378.688457631653	489.05300841365	628.421551055511	10.2232070407616	59.7529603530791	82.501094582905	59.3745117579611	49.8367063096285	1810.29331866515	18.3384529784251	24.2943241264563	19946.4737987325	6599.56449131373	103.264273340172	8.39038340752412	5.25990639556664	98.5034211388674	155.471863420503	136.584201651441	45.3352057387994	50.44115299443	691.075569509245
METTL21C	0.892185170586304	0.170729546101166	0	28.3793168663411	0.00188189551289053	0	217.168244209263	0.829706074022808	1.92703158856557	0	46.1687017510011	25.5507137683001	0.150681158010272	0.0345640904675504	0.951298077752876	0.730339173878507	0	1.44026299756294	0.0389523642154912	0	0	1.88074079153312	0.0505462443531579	0	0	3.41085765238349	0	0	0.426885737121423	2.86043824459052	0.116193223509252	0	0	0.571004552873385	0	0.338799265639237	0.0811101769737075	0	1.7296557697379	0.955886879503968	0.590890432482706	0	0.0781085777218018	2.16490489876809	0	0.011816222337631	0.000448800363597429	0	0
DEPTOR	752.488231495495	133.04582953282	1252.52030455726	2284.95972458835	85.5809574151044	261.749292949632	4411.84310966561	2107.90486252526	1304.39680719848	911.513161987265	2258.49422145575	1744.69536995075	1442.01542446352	82.2870040002603	585.22429691268	175.436157790207	171.010055611674	80.1067975644727	556.630291737122	234.216356557333	44.6864594876318	1458.98745930821	580.13577954437	847.84001955916	388.661156649244	2640.75180045219	504.011904937935	790.973766958308	507.51681009669	503.008286496731	1043.61302235339	297.890200062261	57.2623174303042	330.837407580512	167.454016800101	1123.02968743036	21167.8599911077	162.339962184018	10812.1674491585	4129.43563069516	457.412381023163	665.534524175112	720.423447513427	228.629729878555	640.559285054768	82.9723088541845	231.69970557674	165.423719582801	2091.70367155812
NXPE2	2.49114256663491	0.206797651500501	0	1.4219704887905	0.00215244483428023	3.40454820206079	2.42900059701233	2.57742911194383	0	156.596801742271	1.42536443795592	60.3768461840947	0.181253478425461	0.0399671858218795	10.5909164316811	0.733482552086361	0.817250535401145	0.683089713785389	0.0451078116386938	0	1.83826660855737	2.54730367116516	33.2770714085027	30.2604276034409	0	3.41799842891794	104.17850240397	13.3405872811401	2.15187907899981	2.85240663028741	0.138122674075682	0	0	1.25577333175755	48.840387063154	0.435505890631958	2184.73066611317	3.87798424964506	113.813774661829	68.692180052862	4.07454309986616	0.607724595568127	1.39274015064167	2.29629907501913	12.1728247551771	2.48906457367016	0.00180053741828035	0.541393552324295	0
VSIG2	18.4838917744501	10.1916664358804	70.077708304038	97.2531815555028	2.01586387510623	280.7666795427	118.202855813321	856.299325048337	348.864918254612	2142.01304009314	99.7026984885365	411.365113090547	79.1188782584993	19.1982115478754	6018.48365044804	21.5649131374238	60.4223833648451	57.1881918150571	38.9134172055819	34.9087812864058	117.33924122205	5.89538231120941	16.6752759779477	553.267066070817	10.8654595158159	458.513841768982	1584.48096324045	2718.75204005618	10.2344637581857	19.0831767622936	3396.60528877922	4.72636410771018	4.84368786565238	15.6125654573835	59.8041600741158	1985.85854349975	1056.14395462488	15.5444740675243	454.64566447479	535.037178600188	25.0328699476041	1413.59433288399	751.279882244744	22.6859374163161	13.4758184746278	3.73859149166924	20.1506306936588	5.12216989893361	58.8400810974035
SNX31	53.6493624924307	10.1910657158428	1431.11924466095	653.631436050536	1.00903063385821	520.130380435544	447.746896739696	1927.89286883458	631.847807374478	352.495258956592	75.5090040210586	297.783042815315	12.8274006688588	0.0407244165643874	3540.48197394057	27.975168116233	3.41013353760847	15.1900353952307	26.3398838011388	167.508586560729	9.29084358991852	365.156963801632	3.62131536846065	25.2894560214873	366.874689372518	461.886859914963	2488.34313841687	2142.92641912322	4.47156373252161	15.3965269061859	5997.33913801616	4.72639388064069	9.697025667121	60.0479964945249	588.086793395855	322.610542168832	35.282824446197	6.79552802571787	41.8132059926625	17.4035849646469	22.9385188639725	1552.26713813702	2453.37569817861	11.3703376396352	15.0710296887596	6.18028867981254	36.2682917853512	28.7739823680814	175.075448016787
CYP2B7P	14.2013662673052	5.22502418656188	3.71505776527208	0.0995239614887566	3.02285760872724	123.545073537745	9.5216723609867	247.594529867381	1.92739607829028	3248.3558647967	11.2435716662582	4.10168789284206	6.53000190086154	0.0403641688641443	109.907172482833	116.18370487537	4.26954413001198	2.97003803149786	4.62443097435682	3.18660465172944	13.9444886989963	3.8842637571924	3.62636265445758	389.477316136124	0.877239891209054	7.91425402755103	26.7849553642142	837.83525768771	5.0331929328051	1.3850142732993	28.9667768276353	9.46739046440646	2.90170272007709	3.98638840192056	22.9240888153515	34.2242532277634	15.7527825427532	0	3.27561209869577	8.69500348578703	6.17162619591696	83.3916664406187	0.0926657199541054	37.2297965297745	19.9611951925597	20.6917834387936	14.1042209305614	0	0
VWA3A	4.07932670458862	0.204709457932008	0	0.0975969090979127	0.00213763488293139	0.816801889970062	8.34273724313116	2.57648398085772	1.92680777153148	1533.07459598247	1.42386814980622	5.12569488646893	8.12179560064932	1.171143572079	1.91509604978574	9.53606768045106	2.54046150121543	1.44197808094589	2.33896320662124	3.18211216806727	0	3.87576611919692	2.44202513902877	337.95973468779	0.876186368523971	0.0387894127589732	0.989410329845264	20.8902183144936	3.29682811250861	6.53263029054624	4.49000845057282	4.72346309311838	3.87149178378104	0.575163743579077	25.9146575174846	14.9706090545002	6.63412103169715	1.93407076221775	1.73470674110223	2.89019542054197	2.67910052617596	61.563254036043	1.39416862057052	2.30479439371311	1.52477594940301	0.0559488162459143	6.04473520197665	1.19117765166348	2.51030890177834
OBSCN	2450.19958999543	708.9794245363	7619.87992796282	19983.5439422219	1607.86859505454	2454.69934806616	85329.3373146008	4684.5484532265	674.478611751981	1200.62363304119	25919.9023562179	6940.92254817217	13895.4538484731	838.204872499507	1843.43749757906	2267.21835723165	818.987578844666	2469.98727124774	6558.92797427258	408.317397155882	4580.11560608911	5930.19169940343	9456.59741678394	2702.54460526297	1453.95154193441	48850.9509349095	873.093829372919	4931.31138009736	10183.1125393234	6715.9794262118	102.340913826601	1403.19953352468	968.779817782991	546.251707993775	1738.34456209444	6471.98965883662	2390.07929677378	2639.41231961723	134871.251342316	34472.0500870578	2571.15546274843	690.288069928427	2416.66969985696	2666.14497361864	350.066809474667	758.208903128405	662.859528530594	1489.83427659069	179.906970031089
DLG2	92.5767160457805	11.8718841466193	575.862311519636	321.488002421853	18.1251898071644	98.4523411938619	141.802688111961	468.022282214839	432.234575004428	235.323819378718	478.030878746613	266.051974593032	25.4777398826307	10.1871071279841	959.418103821139	53.6151996716549	16.3614200159564	53.3675402064856	22.9153435721513	70.7020256229568	8.35775467531154	57.9581547985789	29.7324650910716	41.4026539675137	27.2074891993562	433.692064550187	617.130427974783	508.775305744754	35.0158357444787	33.0877241620897	1079.60265541011	5.67396097365926	39.7878682230149	77.8322982866332	28.9046434415981	240.436349666882	600.066859984487	12.6273277118547	246.525927045254	143.185042903734	106.07152800798	329.001879125114	342.004603343729	24.9398472590413	16.6712701863791	13.4947826396633	40.2966091034776	16.9475711434682	22.1374690953405
NCMAP	199.905820798289	0.210366391609412	10.2565912534233	13.2487000937054	1.00908546601211	88.9520997967869	75.6664450210842	58.5521290005621	24.2146123133628	758.907975266442	18.8027033500448	90.0563255136399	22.3237680223591	15.8227101700084	112.795923462708	1.53500743089831	0.818546279095329	2.20910704544219	11.484690847073	5.6255578147058	14.8763515005112	1.88833819489143	132.894799591647	170.557123806414	238.867201953969	10.1617323406904	47.6202879230162	103.859558323669	47.1350961006756	10.9627287375445	7.3619759184879	2.82823528464305	0	19.0176517902967	36.878701979533	14.9829311703612	2582.8737699384	8.73878709492041	828.859377478769	1325.69221764249	55.7629481490012	11.2031262655969	20.7735159009103	14.7502726978549	11.8951257970469	15.9054162092706	120.865701205717	8.40873288948865	5.09854329136168
CAPSL	4.09009231840849	0.209209019953541	0	0.0993743725921661	3.02287513728678	5.13281356043407	1.24315479722034	0.83232239070804	1.9273341950597	3732.7265087527	212.586062589835	30.7078957735737	0.183281483656728	0.0403102638772594	2.87950331480564	0.73460998837379	3.40606373144929	2.96941234912936	0.0454992858725376	5.62346077022081	2.76979679103293	11.2173929263317	2.43864377720042	489.740386090692	0	0.0394159399205734	4.95782216953412	30.1003524572392	8.48613575631328	3.5919094567477	1.59051529299513	1.87954653043154	2.90162846658379	3.30330285749391	35.8819987821844	72.5092323332093	2.71298055019534	1.93454547985872	0.171644355998296	1.92364518471104	11.7526733893361	146.456916653995	0.0925282387062367	12.4183839045982	21.7357173248406	7.3403324450807	0.00204605883879871	0	0
DYNLRB2	8.8695650005588	1.89699936583205	14.929670168794	6.6883175852197	3.02300776103116	1.67852044648437	8.34275506208639	3.4500519167498	18.4010257994696	1570.51978289117	18.8096580994361	13.3120339262943	11.2769872137911	1.17106962491082	7.69857087675059	15.9507337538073	1.67833543430651	2.2030683886741	14.9139296977173	2.37052939532358	0	3.87607234553035	1.2519157344171	185.560809742031	4.50457920344797	3.41881749416411	18.8479829016139	18.3730865179891	7.90319968541481	11.6962349382907	18.8767236233415	7.56921938925683	9.69535686992454	6.02635561883049	7.97274100176167	14.9743175844507	11.84436386857	1.9340936802098	15.6199872571301	14.4999322537634	8.2586901642622	75.0453666734871	5.27910593619212	20.2853476849176	0.72470662564997	10.9662813159848	0.00208621534100928	1.18486201845051	8.46736849896464
HBA1	11.5449144308359	1.90082667788224	13.0615711715341	5.37513709407169	1.00921902516309	1.67750897893094	17.7793533779954	3.4491108832251	0	0	5.19386559869327	0.00724123127448806	0.177081138306118	0.0392555297430661	2.87853084451504	0	13.7729285672666	0	4.62852699472394	0.748104690008691	0	0	0.0576750731999809	0	4.5040480312018	1.16794298615366	2.97341663463407	0	1.00077788804683	0.646169223774082	5.9333654288354	0.930636552018677	0.960365665759416	3.29411831043674	0.995607813486634	1390.76216886005	0.0933815190543932	0.962301935652008	1.73749881155052	49.3487913266734	0	0	0.0898466081324791	1.17155082394833	2.3468004393297	4.86248942480879	0.00175794494751402	1.87801005540367	24.7434774422282
CEACAM1	747.130668724855	1769.57237741598	5139.1236750855	14600.8750416765	243.64913462583	4334.8951047864	15782.7226060831	14512.2440585484	7418.43399710459	1974.79709369623	1025.91885488664	9896.14017633423	2126.82288844068	1309.10536842795	18220.5457258236	352.559537227424	975.363044042555	102.262892575824	2297.20505457008	3750.28408252006	1468.00173438439	170.82100875256	419.997333508792	7498.40628334039	623.879000026964	19302.2640480275	14980.5677884557	13733.4280409299	1778.46817908702	365.059664298233	12655.3324349818	349.124648007012	414.491326658449	4648.5681438367	1058.55561795401	2591.99633590752	4794.27617738763	169.146120739223	1539.43731208442	3512.11244502841	125.625625047207	16809.9139201373	12764.0694323151	643.94561335652	446.583397486243	180.479988373185	3170.21911769128	2413.13909890953	4785.99592603588
KRTAP13-2	0.379266406403513	0.210746240429728	0	0.0999784701551363	0.00218017894960099	0	0.058036421664923	0	0	0	6850.02240833717	1457.03476217263	0.184573269440193	0.0405278388571872	0	67.2434120858009	43.1419224143654	0	0.04574759179512	0	0.908663629730386	0	0.0596201437588206	7.30174206648771	0	0.0396282812138224	0	0	0	5.06862811822895	0.140471282451216	0	0.960971032748946	0	0.99567584752701	123.011624916789	0.0967693262443845	0	0.17283104117007	0	0	0	1.38870406029839	5.63822763615145	6.43570211428597	0.0503211974303794	1.00969867806347	0	0
BCL2L15	11.0046902195832	3.55961820527117	42.9728235844176	351.265716936566	6.04343661290462	82.9183930628265	92.1710893910468	141.704624363382	76.550828141245	1103.92425192595	146.713600620981	93.1225707384715	64.8551420131012	4.55357667864651	115.695992592979	11.9410394864677	0.818018935424521	2.96924081490613	11.4863711538657	27.5832956975664	28.8482802826415	3.21702480201812	10.7508970156871	164.472793195872	4.50643892628755	141.579391245253	332.383032390138	420.985540731915	66.2204275176649	15.3836247024231	468.155125734037	0.931399131234804	3.87210074884002	11.4966425229886	13.9532836155987	134.547529378986	11.8441910352217	5.82231857244827	4.8245986981719	57.0733107309336	4.07869736137652	264.825268176488	140.680599666537	15.8674344574141	73.76170377728	1.29902527060365	109.779711987119	4.46253107664857	163.009244763258
COX7A1	650.121448072617	38.4088405258581	1911.5064772703	3435.96396582715	72.4924066380383	119.185730985488	15307.2401310589	336.68576794308	87.2069667105159	849.077331364202	4961.68544895347	1116.40764803018	7427.9558202813	73.272925521358	133.038509310128	193.069269967237	482.037446146035	103.78451406505	1731.46582589301	680.028047437568	78.2196229043753	254.276569704299	1271.68857047028	123.914876032899	152.537209328391	8013.164005536	198.42795768628	1164.70478819923	838.097946779059	913.917023222463	318.267083164171	78.7281726912966	138.803343180376	212.539945116613	142.535115358153	10664.8775063429	1151.44649075286	203.170893324246	20147.9559721769	8280.1562751457	804.586564804934	87.6046551624868	209.242459559665	846.393899504876	672.438343943045	380.314831968502	61.4532847107136	93.7992430863698	118.360250232166
MS4A8	2.50420977265415	0.211153088925272	0	2.73233367980221	0.002183016675815	7.72628539703911	28.4247014014595	108.410046946719	9.67936179863913	8382.59143072368	0.675558448160094	4.10132913514835	1.77176698581184	0.0405852763815346	29.8738840896405	1.53594476315453	0.818932110940578	0	1.19046119279385	0	0	0.558290847042644	2.43616926276475	1189.5973649339	2.69287158757676	4.53881351055892	73.4163432633401	455.085604480488	1.01256017987165	1.38719352891394	0.140712697294745	0	0	0	57.8106198836876	2.88287168806647	24.8686987651179	0	17.1608565083322	19.3376055297869	0.599127696455445	273.040360148028	1.38811758978759	1.17861608176424	0	0.0591058616551119	1.01002290435801	0	0
PFKFB1	8.86973211927222	8.56579958399508	25.2137948616509	137.558899614418	1.00916700378792	12.9049585747165	648.234104517877	28.8201125552426	6.77120964654863	22.0767218610954	116.571749545025	21.497835055114	20.7314072637927	16.9489552306113	29.8765180875121	32.796288313445	16.3605614136241	5.25265949518892	9.20125074857291	11.3125931220538	4.6305871577736	17.2282402663073	47.4863574503258	6.05035878474149	15.401766078712	491.486001662634	19.8400474903512	65.3554868326108	4.44888833123116	13.1710828458797	10.254350918637	9.46663481172329	11.6367834873875	14.231023480518	13.9532890687034	69.6995852701386	5.32890892888065	6.79391811896571	278.962099075572	260.343859471189	13.8471529663674	10.4902182776519	3.98454342733216	4.57700966037831	5.50699015076806	15.8719809503168	14.1046393266811	15.7226872229773	9.71793369143334
SLC26A4	34.4683344846184	26.8210806217905	16.7980967116428	420.493509444383	15.1048659130273	210.068922008541	39.0486717556045	546.247574269549	28.0914105219604	1416.27316074573	11.2417919488023	8.19552818779608	11.2773987423438	23.7092142506142	53.0170354562082	19.1527040581698	5.99484226740269	5.25549370314055	9.20026808006226	6.43511851332884	18.6015034823676	13.2181138370305	23.800374133412	360.563792075833	48.1027526875054	16.9072190473142	76.3945079403557	58.6108506850252	54.100660069497	5.7996860338969	8.81107035326468	24.6469916641696	14.5489259700706	15.5969911888262	55.8174815694482	27.0047455527202	19.6609303004606	33.0427686045718	124.733968174139	29.0128658681255	21.5302083757411	33.8413594211322	13.0280782147751	12.4866512769419	121.934195239735	6.17841726105113	31.2273840514869	5.11927042352412	19.5953646727481
NIPSNAP3B	54.7231341240503	15.204132256563	70.0816203938774	167.998198374685	4.02968813472923	25.0008842141057	1310.05380745911	45.4312128049936	24.2145759597661	71.0641073531453	301.832439654224	104.38047787498	91.6683027109035	14.6962882149824	24.0888482870267	15.1470033634361	14.6324342693648	14.4164395696583	97.1822476212756	21.0744566116735	16.738882806849	32.5820913604605	131.698879474424	32.7191696748474	38.1057400581024	573.975581006074	12.8948834071345	126.503649552869	76.01091337307	84.0160347507862	34.7240523031243	5.67343624679466	4.84287267482603	9.449857826948	62.79455792547	108.509625728352	57.4216148576666	28.1811785805621	1739.27412705632	617.357038869031	66.9504040879145	19.6859831425538	13.0252048227599	50.9035862353883	19.0766878338736	23.218656163409	12.0914209407612	14.9839500544	11.6497109301754
SCGB3A1	9.44174370693483	3.53367754860175	7.45649347363299	1.41352924739155	4.02942663216633	475.171362922766	476.124661838295	2399.9756768799	146.32228376995	142603.147107641	1.43326982590762	1270.92489240897	53.8360739680434	40.5987034242028	3557.6976436922	23.1759259520564	1.68390292015492	4.50588052517958	0.0460654364937909	8.8876784602882	14.8812562351017	3.89852879651267	479.308175669286	41593.6325128305	6.32728091598349	6.78282812505331	5736.64283657683	4347.27285219526	107.156521486702	19.0933450171428	5.90032667659239	0.932203754161064	2.9027055019782	4.00015573641839	7000.23121243223	24.5077864171424	27613.2978591729	14.5732732909958	5662.36574365252	28940.7399665624	1.99792800547651	331.64812381772	0.0937949517551715	14.7614762991807	50.1651722297879	13.4900247041965	15.1135309289675	1.85511098212488	3.80823490437292
ADPRHL1	337.237581934889	109.817231672394	292.543800058433	1727.02504763043	94.6423518524062	241.013372239378	4903.97904397169	173.127192980126	128.876875875899	326.558832735429	2007.63828115144	317.226182785218	329.939903435154	161.149786356147	115.68298695982	557.753768396837	23.2773557760678	3096.82906197719	1300.5421244513	33.2841461841832	33.5078752803986	361.797665972084	587.228877070651	62.5007164558795	124.381895868427	2908.03426273778	138.898515944671	229.533277099329	807.631993072384	386.461901146061	162.82397046628	102.445313092571	277.617957773495	70.3067763615637	132.567459531132	502.86705689831	527.571950741939	172.061305736875	9574.29487856505	3203.54389152558	139.57966018469	186.626301816396	90.4812373082432	258.011589143174	55.7493829492256	551.924593120302	39.2909202518332	46.4998882042606	125.595295818963
PCK1	13.6690865934059	0.209669998966106	34.5582721853247	215.137857389083	0.00217265442800851	3.40686804347153	70.9345122017124	77.805938651858	10.6477527522284	9.58953354476588	83.8589980234798	27.6382266317614	495.7743482809	3.42541944805665	18.3040408117378	3.13414562991377	20.6788640451396	1.44612665715173	33.2014668792039	1.56255109932971	10.2192127491508	4.55072813316009	117.462346771455	4.8206002338206	1466.58652439545	80.9448914792212	22.816326021234	191.927643011118	997.452566609492	1.38511317854789	76.4156717532304	2.82796916905961	0	12.1813203107372	364.817346774957	89.3073507913451	28.7782124226946	2.90652161580959	315.361587914125	630.921516113511	0	12.6145905460895	18.1921784399207	0.0379006692553441	28.0761021215682	41.0969179290857	11.0820624463458	3.15439362845482	5.1203367518578
HPGD	235.419613927048	546.338491632263	5479.39203315772	1455.64591989127	102.69650718289	1150.85603216952	1561.70576293197	1068.76495106857	1762.77501367306	376.504433920172	3597.48784410169	1557.44221725557	535.047456004862	822.435149732675	29347.9500893392	443.920842697471	96.7143978031803	151.903412601291	410.346409713879	309.062367579843	44.6876136117278	115.397098117693	90.2210301210504	233.707548060773	466.764253398736	3690.36940066283	7108.80045726685	9211.83456811738	493.088113102595	286.123578398521	52905.8122035469	18.0092628085273	114.535599531178	268.615217905301	226.262781615546	4726.02628554231	327.032080079575	221.642307521518	220.541309220615	666.612185433198	597.813635991103	6766.97114615982	6096.7489445022	626.935798825804	156.248276067364	204.852194887257	631.628114957034	295.503598081771	258.481758879484
ASPA	51.0205580352765	8.5606199478106	130.871821872327	114.172932964307	0.00216475039396613	23.2735320010635	730.23668605152	166.233838070431	28.0913762643547	73.9511464391729	136.900999478628	54.2411054480469	86.8459502177458	15.8239477352563	50.123984212899	2.33278680607072	3.40546545770678	11.3603325084349	40.0525991026108	3.99753407917897	4.63143560299554	16.5561138914998	84.2498029331802	15.3506138575947	3.59854902626624	279.648801244112	57.5427201294919	112.290365869471	26.9439664087978	27.9272574894828	47.6450949134417	2.82760683246893	10.666180858919	19.7000094357546	2.9890876396483	131.996058785192	87.3025847000672	6.79422482575938	632.389972497468	660.973657470568	17.3382746859428	24.6388293182578	72.3533323401378	16.9850874083052	3.90887045048367	8.60121794049389	6.0469847400295	8.42913918388151	8.39916682755618
KIAA2012	5.1405237072169	0.202192299774435	0.911686569193662	0.0965965242193505	2.01616158489751	0	1.24611675653747	2.57567816075792	0	1015.21319922497	1.4224548374153	2.05531073455249	0.177374732561152	3.42916730637578	1.91488090686089	0.731947855836876	4.26544228885485	1.44060606561261	0.0443534125664335	3.99325306554298	0	0.552539614744756	0.0577519278686616	410.691993507551	2.6890890632577	0.0384356436678068	1.98136985093804	24.2576113732025	0.43124455221896	2.848602386888	0.135370553282407	0.930662010638853	3.87133256384109	0.574051239862064	21.9277215088712	5.35801002720495	1.41122844607454	0.962315874658841	3.29003526893657	4.82458692307086	0.593750544158625	43.8660154298755	0.0899742212355292	0.0309819959204811	2.34451266505063	1.28484622856579	0.00177774028135791	0	0
UBL3	2529.17128187635	1495.69297662639	5968.25829638162	2068.55004441163	861.826922401211	2680.24221808681	3612.34065879492	4229.78495704002	2832.66111179925	4835.22277742932	3598.99474456457	5452.03544795571	1011.47680175352	1807.03140260974	10418.640129245	2667.98214618903	1812.55928801263	3199.46910346823	1949.7682144844	1579.78977179259	1187.62385703899	2037.87467334203	1651.28773198843	1995.42617922245	1045.27320245231	5027.59343585343	8569.25563453909	6357.64520094972	2163.31613972278	1276.86341947518	16218.2226407934	765.630507912794	1968.63742145191	2704.44544056252	2794.90871648656	4163.68250986882	6010.58267246872	1358.10173828642	4119.97539300268	3108.65771932709	2187.00312618561	5431.34306819758	4296.07069525607	1587.70405095012	1154.88787501706	1279.83354895797	1887.8314778405	1865.04287696549	1789.29730312862
ERICH3	4.62741527085502	0.210547140788591	5.58435927957919	1.41788699173421	0.00217878890281042	2.5446761446846	5.97322920491077	22.6891973448148	0.958764595937333	5744.95123600278	1.42922840093202	3.07804748577915	1.77370565431261	0.040499708246287	0.952165394326774	1.53521006515155	0.818630157216756	0	0.0457154862361904	0	0.908612886158748	8.55397201063819	3.62486922877582	1364.81535987286	2.69238472749045	3.41506862577218	2.97370751381673	128.167067183747	2.16072779477904	0	0.140353101891833	3.77674190955572	0	5.35440658952562	72.762112957469	10.1530468369718	187.569368900052	4.85069326024978	14.0809367687906	2.8911724358642	6.87232889216562	165.486769992945	0.0930115898546973	0.0380734625242134	3.91316665227414	0.0629100208479132	3.02493448788087	0	0.531236019367811
LOC101927596	5.6779892137402	0.195888464312794	0	4.06042167749165	0.00207395957797729	2.53884829657655	1.24735288280733	2.57477300435192	9.68011914212927	704.126499587122	8.22645025011411	3.07901418356886	22.1396809831866	1.1725661062672	0	0	5.99444271033786	0.679780425055964	2.34080940515504	7.25047927625443	0	1.211254929942	1.25412413259851	96.4132786235872	0	9.03432510985184	0.989323648830799	6.64088256672522	0.428813557071391	0.64460774171058	1.60105960510102	0	0	3.29278474037753	2.98899752482633	0.404943268568152	4.02635772930105	2.90553742702153	0.161315973364445	10.6318699364898	0	34.7367051813193	0.0876515169008663	1.16441077965478	3.19672809556605	0.0440206460572314	4.02825035717413	0.553628007617576	1.22167746450286
PIGR	642.145990613887	121.383881602979	67.2787988334582	22.4137844225377	7.04982950486834	7875.72844188519	3656.11042618015	37252.872302965	1740.48398664434	146217.898020027	19.5791054482259	7452.5659344928	8.07504168984981	1212.2178490213	6765.41726574274	3.94306761578634	7.73166283933436	1.4513173501917	72.0475626879495	14.5828122528777	885.822430862118	80.6877489438725	4785.29947137845	33501.2527406943	128.021993815819	160.736776179397	13547.8827183814	23523.9101715071	70.8209133279207	205.729950397146	30.3686816648357	88.2179518353942	29.1124373022701	103.151586003041	9836.00648476154	17.2843049528261	435862.16623289	109.845175115207	311302.119993543	91025.9184379784	11.7771765232937	4766.20446212955	19.4580095884118	64.5531421334866	122.751196356973	54.9295708755794	276.025396042104	103.004356359956	103.962340859498
MUC21	0.915375373373357	0.212771621683714	79398.6319122111	14040.9186815213	8.05663453723408	3721.39157623808	21646.8320545439	13152.8585974563	39230.9462690561	47.0521082699597	36475.5778491261	74248.2255667177	20.6968276859001	4.54712556081238	139493.168143187	35.1988096330937	13.7793209903805	0	386.337635299728	4133.42098117616	10.2241902024943	76.0135760730985	92.5873306773462	2301.20636831592	941.743994028873	57848.9652150452	137709.245624579	80837.0016516083	22.3619381781173	8.02978690093448	126042.110492221	0.932228159448771	59.205068426444	362.314455532161	19.9341043807605	164876.976699723	89.9680239482566	108.873008249078	188.156402727874	59.0084102201464	28.5412022372538	63394.2601739624	56780.9258209124	96.2415286154468	3.92101527731262	0.0705020112425245	836.128101023777	20.2441998865971	1072.99537551786
CASC1	2.48916642054387	8.56599686502051	5.5823057882809	6.68788896857903	3.02298986412908	3.40397411417094	9.52426015674894	29.6968905436165	5.80221058779071	1584.82300261226	20.3208885652164	5.12562623063134	3.37344890246198	3.42801275458561	9.62679244929995	4.73024331846467	4.26659640145971	6.77830778684155	1.19291940581267	3.18279737941011	6.4928034143488	1.88114703418973	3.63009602025651	325.800626678811	5.41246444767655	4.54341031345763	18.8478978688199	22.5644718922856	6.75102593356896	13.1714849368046	27.4964846108458	0	2.90113901959813	1.93506106648693	19.9339108346677	41.1961215511226	57.3306480686843	5.82184161532532	21.7732044168285	19.3379317656731	4.77026899020902	96.3119080498896	1.39348413779177	5.69631089728695	1.51873294033439	24.2112245325621	1.0100627078316	1.83957579213123	3.80614397738945
THRSP	4.07688099338494	5.24147365875125	7.45130764474225	23.7122911142734	1.00921250711567	0	47.2397530615129	32.3406924486826	2.89532712185852	0	20.3364778883269	9.21889503011539	9.6952166056424	0.0393493815113359	9.62710157692916	0	4.26549742597279	0	0.0444030456900357	25.1698688350295	8.35567528458163	12.5582864463922	42.7063031533747	22.2174608432725	0	74.1001279949224	7.934066088738	125.949139679167	5.02063581421305	2.11354464491262	4.49166373081058	2.82648821914421	0	1.93211732989887	0.995610910061748	10.1654943120228	272.064759197805	0	160.535240730105	668.049778323071	5.46580796226645	1.30778013223031	1.39535014048168	1.17232947990951	0	1.28509491342403	2.01671580294102	0	0
ESRRG	30.1922860687811	6.87726330670848	43.9050171151769	321.550675906378	1.00905922296916	235.861583477	1182.01286403793	23.5650720956932	11.6174692401737	541.751098357442	278.223133399103	112.569648999554	39.6791363714888	7.93220204075965	53.9773895976565	8.74254834989244	1.68209538267789	0.685907838154474	67.4878368135881	4.00223256663827	0	29.9129811320281	164.940847706142	114.616365417876	36.2890968999085	857.234383951367	41.6672781210978	220.349879930537	164.293884293593	79.5654687459116	21.7642709804646	1.88020589236855	7.755155941396	3.30928536116425	124.59358045602	36.6377234366473	4147.18096847087	0.962943002478117	1901.84366726406	797.28343421317	59.2494093975629	62.127917919992	13.0197526181007	15.8887619837268	2.31518765968281	7.40111566829159	1.01000311302439	1.18851111326436	0
RRAGD	974.756076115681	508.163963315635	2671.44800861543	7111.88454742123	81.5536424833888	1182.83180502604	6978.72920670454	1916.3187786243	3224.1851297505	2181.31627297932	3859.17663877933	4992.57444255233	4372.86074676277	555.44265934106	1221.56412563224	151.396216919069	111.399978901371	282.503859292395	806.917601579062	742.66884356318	218.872712066273	491.326091017767	912.277414618501	514.08047273478	2329.46001105896	4960.11853534093	2971.50645733966	2145.97835649039	1328.50184386136	713.990554413752	2488.57819890041	1203.01385191965	250.437198893434	592.058102957655	652.875141082517	5854.91192051128	16694.4273182038	1349.35388742986	8519.45484646274	3689.18608798977	1312.43397623583	1036.20269927666	2376.56291882436	568.109676041753	105.997949377554	340.134631300571	1573.52322975639	208.109854178526	732.590054606551
AADAC	8.36465249273221	1.87756014648002	325.264272825567	71.0022089301659	53.3633554720255	191.764162994542	92.2147414916637	20.0701037774208	435.11695766822	196.889289422975	1233.35677274557	799.179109966143	11.2490315827523	5.67623551461126	1143.50072606898	295.667455170799	77.7007657913165	5.26550377037497	28.6263544925665	7.25675811862396	22.3300341071584	3.89389249610285	57.0143269989174	51.3327824540573	1618.47872228177	70.8466795315728	1537.84973317031	1799.32419334744	14.2691796898322	10.2346828486642	5210.26633050289	57.8537102561937	7.75564440627656	4.67882911547037	7239.48458842255	469.057928934549	1.40185641907598	7.76758628301179	0.173864917323101	4.82654789127013	64.1409887604775	1311.71128000838	529.306443846688	12.5020596046168	262.057374786082	18.3704009029014	6.04722229273984	5.77562490882225	1.83849504386642
EPS8L3	10.5256770383719	0.191961654588372	0	0.0924855600194938	0.00204502076682544	22.4745199816192	3.61441720881841	67.5845512782562	0.957881662643652	236.674082761542	0	0.00699170650656455	0.168732127596133	0.0378075651626908	2.87839466777717	0.730150125133848	0	0	4.62650524448597	0	21.4265292725641	0.549674594882969	0.0554675938119384	44.3872188241286	5.41410348116471	2.29520183764499	5.95000440377247	77.4691864947249	214.882304552303	1.37591021294255	0.129206915850787	0	0.960112056279872	0.57130269945703	1.99226938999911	5.32321618317381	1.41373046757558	0	0.158255708630145	2.88985215150228	0	21.2292639433789	0.0861910060282511	5.56297010685388	8.27212063323129	9.38004292388249	5.03244915666187	1.24844303295973	1.93933572333745
C9orf135	0.375024453606849	5.23792621849866	0	6.68780867519702	0.00214599400401028	0	94.4425460696851	0	0.958365337561312	1918.31619386334	27.8918316918375	4.10216951762495	0.180486546354281	0.0398369633627311	0	0	0	0	2.33844557986765	0	0	0	4.8179979099151	242.807441624977	0	24.7670440236821	2.97350084759778	12.5029502538162	0	0.64777554833414	0.137579196704067	0	0	0	11.9597679259518	7.77194029750633	4.02394052019115	0	32.5233156729661	12.5645614099377	0.595410184767283	53.7244314847745	0.0913229123765333	0.0250729855561063	0	0.0407011168126711	0.00145615757374973	0	0
CGNL1	800.460805660821	21.8065711471968	2843.4609335282	880.775433702585	15.1043867878385	354.202206989882	1023.03716730325	898.217169731686	3140.8531337909	1146.84021927885	2725.03179597854	4524.92520487222	233.724216967408	105.94533322762	4725.33326211059	258.785556196594	113.990251920328	320.691505876797	89.1982701363557	406.682777577096	17.6747108282252	230.236542698098	508.965338625045	562.471221000065	42.6509165157214	804.643022302207	3771.18910168181	2297.69179556488	228.283991560014	237.431813909419	4105.93864706946	34.1371480252908	165.983484170937	948.356758602274	504.358214755887	8909.68416134327	17553.157562361	376.215650226415	3300.03249448794	1775.40846779897	423.88125322502	2636.47378802727	1820.17629929353	262.573131840668	59.7364370521573	23.243576411439	267.965062391678	183.167103566697	2050.42478037397
CD300LG	9.40524004246214	1.89983638024325	59.8385426622067	21.0989582979635	0.00212406855136749	3.40281915835515	66.0873051779136	18.3241170202787	5.80206946491949	19.1968937773046	93.2079028564881	20.4731943068135	39.4876646660192	12.4413673948399	8.6628161872892	3.12824903333933	0	3.72534219706878	4.62839564856605	3.18117374661027	0.907375249509482	4.5405859916183	1.25267267470416	4.19001980853544	0.875897701271064	53.9216422211688	27.7784552653401	25.0940835541845	0	2.8489595099793	11.6865640874627	3.77482381912748	0	14.9254190806667	2.98901900306345	45.6622924322173	101.285543614738	3.87764823627555	675.15801242199	299.134250002789	0.593993179869904	9.07721772023923	6.5718967522062	2.30607742804004	1.52361235665787	0.0567460781245983	4.03128614011531	9.26080100376355	1.18444997737435
TRNP1	232.215555710843	450.072315885352	533.702153639452	1715.46922827641	807.459356324616	1691.77206369093	1438.83995211716	1419.51171619483	2080.64471011182	2688.47394222468	1276.21131973473	3295.98361358896	184.810961822427	1591.84903190699	12179.2489572832	754.085291060476	1121.38375532189	644.539439715295	563.49006239054	1117.71316173362	1264.94298276909	224.229094082056	568.27759893355	1368.91691964207	136.190455740078	3665.60296698468	12429.7532804071	8534.06848935609	281.937622398211	325.218256979198	9960.24482158707	622.367643436954	716.389277117522	352.719869302915	127.583759966647	5056.9185367622	720.363284964945	429.684614963896	180.485275827059	273.796598811222	286.97013370605	9635.22496780849	4156.53027059312	230.906472425415	544.726222734496	1352.79234622645	521.824850079144	315.864385030299	514.520104744766
TMEM210	0.367680206949154	0.179086016021309	0	0.0872072967912363	0.00194747218093649	0.81483860229607	1.24724286348735	0.829254629135115	0.957874660847302	21.1534366002008	0	3.07831457119957	1.7863249190403	0.0358628119097499	0	0.729774676981409	0.814732008155454	0	0.0404302429636916	0	0	0	1.25399553910051	0.484797158875135	1.78176516680368	0.0350744994708254	0.989305953906236	2.45301492000144	0.426468296914144	0.643331694719195	0.121351127542781	0	0	0	2.98908813132419	12.0185608415969	346.297489345027	0	34.6473984977308	9.67153201878081	0	0	0.0813274461407412	0.0129546583230118	0	0.0206954985274197	2.01178443293758	0	0
VWA3B	8.87619820847319	18.5292136092952	6.51792582075763	5.36782649116308	10.0707571566753	13.7691580043322	30.7868101325133	20.0648490205307	2.89613899887936	3179.27199367556	14.2658014978635	6.14860858099947	3.36405000488516	23.7099171219025	14.4475448751921	15.1459103999272	1.68048195652375	12.8881091459639	3.48071135543029	4.81096419989138	4.63179896545522	5.88240639928365	14.3107938327595	1007.30837205385	2.69154486110746	11.2872332292998	4.95782602481969	81.2417196094775	11.9434549176796	19.8091887512932	10.2501649030088	6.62156467300582	3.8721371480567	11.497018892797	79.739817288131	5.33060115954898	22.2663265721739	3.8783851956228	23.334554813905	21.2721243760322	2.68548450753252	170.544362002267	9.1512724893974	7.96923469338554	3.11012173131547	19.5272969064086	23.1698884769788	2.49220807388807	2.48241430679492
NT5C1A	3.54863393812749	0.204936213724039	31.7624005082126	64.2853007883492	0.00213924791248843	0	444.203292162888	13.0690440183004	0	0	132.573821628484	19.4510640026669	3.37491131668853	2.30013413839192	1.91511899105053	2.32982670598537	1.67831125670583	0.682281893990033	4.62780832460933	1.55929261652501	0.907621724380693	0.553809314428052	35.6321303314756	0	0.876224385189476	435.255137953854	2.97347538392453	13.3419624183087	11.9426384498236	14.649395156302	0.137011965936896	0.930894993909102	0.960514634766373	0.575275919013137	0	0.430204314726421	0.0945643345972016	0	612.852491288706	306.832528204109	0.594932194501941	0	0.0909768870432615	0.0308812234340403	0	1.28453194573143	0.00177232120104232	0.542586689932458	0
DNAH6	6.21370390733263	3.56181980603334	18.6675571566993	10.6262104825497	4.02976651793846	6.85892421977746	8.34105351754375	22.6892906963036	2.89600094243152	2570.28528497816	7.46427404655327	31.7308543588817	25.4754389854323	19.2036087878695	9.62702999199999	230.197216438358	2.54262018328385	2.2064873769864	1.19188008594826	0.750386467231695	14.8755812846002	43.9542762288053	15.4976759837183	695.425244847322	4.50607169319627	7.91526478484646	6.94200722989695	51.9014280836128	11.9417043255015	9.48424674307041	1.59160457287043	10.4156175621555	8.72488141969466	10.8122990379208	39.8691271968446	29.4031949324801	10.5417372096425	10.6824941768416	15.629981487276	6.75995049632792	8.26180031158822	65.7122590085062	0.0922852872005677	9.09240126891503	33.6203561597695	6.17258569715699	2.0175988402075	2.49249086633425	4.44935867560459
SEC14L5	34.9868430828898	8.55080542896716	84.1036608111354	114.26295528682	24.1661090834288	69.0736507364882	1751.52973044774	71.6753582109718	57.1645921925823	192.103380046736	167.8368221577	84.9400567435474	41.2542548594025	54.1244603910617	129.188689478961	74.4639990197909	39.6864868354163	12.8902991585972	28.6308808926267	32.4633124718814	12.0822746159939	43.9358674263719	72.4267791403889	71.1977400176306	33.5643797897682	178.678050040902	102.189792935961	198.603813588078	40.2098996272293	34.563193935074	60.6190758885295	18.9543004771852	10.6666079511464	12.866641493756	32.8916669694529	216.19052663187	82.1552346585704	36.9306978845277	1988.61889018576	476.065507136482	29.2127070199338	108.858684400255	53.0418476757214	14.7606848310543	3.11143544238628	9.83845031923538	31.2302765351834	11.6890051403199	23.467497856019
NME9	5.14088209318054	0.203015041372765	0	8.00114888827697	1.00920696600489	4.26603202114062	27.2157574234626	13.9462171984819	5.80207190181559	996.86825007473	8.97402764412871	12.2885128725594	4.96178284529904	7.93717807578597	11.5555734108566	5.52971821582892	2.53983442366741	9.83377509240808	10.3429522064772	2.36949350913607	6.49260103744601	5.20743635792509	7.19278869498867	158.353833292817	0	10.1632950055338	1.98138357883602	10.8285800935264	6.17329744988941	25.0077619143057	1.59766758031405	7.56926082550607	9.69552707055639	1.93251023517798	13.9533697456661	5.35790461591442	203.570243421221	5.82171795299045	23.2737377545902	29.9860791167043	11.755350778458	28.2234850095835	7.86300732829471	7.94784365250943	1.51869324109252	9.7757371323772	12.0885184791731	6.4785440419717	8.44967813151788
UGT2B11	0	1.90444013484117	0	0.093643683445702	0.00206616288390293	0	0.0546324459716878	0	0	0.946252031711593	0	0.00706482507369977	0.171155094724313	0.0382311015826353	0	0	0	0	0.0431279737326218	0	0	0	0.0561126192218726	0	0.875121875000378	0.0373865675782312	0.989317756118515	0	0	0	0.1309392761229	0	0	0	0	0.402029479445847	896.869277826894	0	1.74073265449078	0	0	0	0.0872572195631758	0.0102564109123353	27.7031758215137	36.181263880179	0.000614275123099972	0.654078581708703	0
PAIP2B	170.378573724489	11.8462069231029	1384.33626586968	977.837558028331	161.091450640386	496.777737566526	2430.91850643931	606.088303408241	1059.21850567214	1081.53265344154	1855.54840194547	1512.40585121983	200.596650527086	521.637909665764	1795.25706020849	444.729844465318	461.30841723585	362.704602697688	262.917506429477	292.790803131772	44.6856548851902	484.66652847461	419.994193765243	319.926886092873	1020.7781153695	1790.07830212903	1361.23806256716	1359.17481578411	240.398144747768	252.185666785198	2131.35152397348	207.757706895601	340.715533624684	507.282713499418	353.84778617605	793.655584380722	12892.5702042307	180.810778798033	1930.34082059883	1353.57157845148	608.321284155405	1164.33351196159	1221.18774425361	103.033291758361	98.8200432045087	184.123534038829	311.282198374654	420.421486214435	515.286493664027
EXTL1	91.5114584099741	0.210881695213445	42.0355554186712	132.649963024963	3.02278658551646	6.86213145536536	3202.60805166124	22.6896672036221	16.4623456059308	4.78836303348163	287.34833523409	46.0573177239126	30.2129543347886	4.55147729751832	4.80785194198226	17.5524931105292	4.27127263436115	2.97256628509752	19.4861611473544	4.00127639468621	0	9.22257603274631	126.981924476582	1.11304191591992	5.41573825651466	1119.96860738213	3.96583867627414	86.24856170703	20.0209969128404	88.4267638500242	4.47441252270075	0.931709986574983	4.84313640540135	27.9061294510414	12.9565911488632	221.25875850336	10.5348844360657	8.73898855628105	2747.88847584139	642.482221192382	73.2267778331853	1.31601434763425	18.1888581024075	13.6231165070185	6.29979385178505	6.18120538686701	10.0765583654316	1.18692404635201	5.75304173549912
DNAAF1	7.28100999435528	3.5579314011636	5.58365384921909	6.68200531375636	1.0091062652683	65.623208637695	23.7005043868169	15.6921315280335	0.958651848206026	3500.11540785669	8.22143286193024	16.3820675009634	118.381551775831	1.16955112977162	6.73525390035975	25.5641090678346	41.4169770635733	7.54594570387786	70.9013687947944	8.87519601571142	75.4308274672326	30.5800762185358	9.56342145411593	809.31993606923	8.13767078884569	3.41612672100782	4.95784025150921	48.5403636732363	7.91124431179034	16.8590293139918	3.03587646682377	11.3645742718956	3.87218596816518	11.4975601919391	61.7978973398008	22.2135640425158	26.1734579326704	10.682670849478	9.45751565242472	17.4020880862129	9.65956045261293	124.476315613321	3.97926733339976	39.5770110914759	15.093985961249	3.74305456015136	11.0838141647305	20.2941016409894	49.9314530632366
RGS22	21.7073549635339	1.89975026208319	12.1258146448142	0.096872867511955	1.00920835801293	8.58525739058554	5.97949115748255	5.19729289235472	3.8641714476977	729.614830572242	2.92954348923814	9.21893037787625	12.8437158197635	1.17155970971064	13.4842857737379	6.33078697112384	27.6132962309541	2.9632346733353	0.0444677059968228	4.80610871710317	18.6061822514651	10.5506381227992	34.4299990508486	375.403685144799	6.31993285357267	18.0231248727135	52.5851605148309	48.6099698483725	0.431589937567891	3.58486349125009	56.0569949094495	7.56927055142924	0.960411019776826	7.39288192176361	20.9308721093592	7.76945737256878	2.71992214305427	6.79383425135933	27.8654477487742	27.0824962146176	4.76817656552521	31.0650378453177	55.4610567926147	4.56006836718817	13.642634703199	0.0585398240611186	1.01001000871174	1.84567752770336	9.85652530463937
UGT2B28	0.371664058572024	0.199640237546875	0	0.0955778224097568	0.00210126480583384	5.1294479059698	0.055675483285837	19.2088643980262	3.86406429275826	7.66842934479048	7.46358954030072	1.03161886306254	1.7896106694599	0.03893591011445	3.84230617035704	0.73133016827039	0	0	0.0439315097915571	0.747608736219643	0	0	0.0571872406930751	0	3.59617968818671	0.0380745432901506	0	18.3898995310238	1.57069236191128	0	4.4920413435076	0	0	0	12.9567144025803	5.35496491669092	1149.04826507571	0	6.37755546176699	1.92275616045944	4.0698291256792	2.71455216737764	0.0890371250598427	2.24579005780508	0	0.032893465436085	0.00119567371413487	0	0
SLC25A34	95.2220929807109	31.8001830768381	159.814372778158	569.530729778303	9.06370104543365	24.1398795016423	2814.0073468052	70.793863289289	30.998672686831	27.8391443423761	1420.44655353347	173.966029549312	98.048174425827	31.5942552479672	26.9819498065602	37.5872960397356	22.4100575930282	25.1117965305417	128.056751060526	21.0790993725936	4.63363155359916	19.2366720267953	448.384032366499	76.7604146664729	16.3122827400915	368.598153932012	23.8086580934375	68.6447261690974	123.292341309623	218.280442646277	56.3150951812188	35.0834884484112	44.6416771281105	29.9615765317652	20.9306597282486	358.344728169832	772.140553616213	93.3162113670276	5652.55739889804	1567.4703179439	40.3912257668812	31.0072704799699	50.4651694822316	86.012564278331	16.6662330723953	13.4972960416863	25.1874600791544	14.9676086152859	49.6553851157991
LDB3	619.740042622134	5.19378689919221	2000.28954952512	13060.2684505775	4.02942459320841	31.9242518429679	94058.111636012	1396.75450183271	208.344254569857	63.3802589644974	15570.4288350129	3959.08232202681	1513.15946983793	27.0793755036231	27.9483674423483	212.311121472554	26.7377258657881	14.434255571381	4497.20415414238	82.9144491959317	15.8127833345684	546.756144685776	6167.20479033048	9.80076940685576	39.02067304906	43450.0973396581	25.7934378497919	1977.50915983752	2930.00253530813	2394.48225567271	10.2188130060127	13.2658561123983	198.018839436566	78.5301145894781	45.8497705746056	3830.03844029693	91.2752457696165	39.8493325605499	80509.3538944444	37881.6680037616	902.373400807745	20.4171830161315	28.4965814924126	246.749742355694	35.0175492783798	41.5254424656891	51.379328004511	26.149592666276	11.0086885487395
MYOM1	504.599993402371	28.4385591654147	2594.78131500746	9618.92328251919	8.05666257874042	68.2119829164433	58357.8574196013	880.714355604371	227.725699949347	181.521913560631	13455.7526929083	3195.71337076413	2947.12908369137	31.5863002564219	61.6930163668297	302.068697927674	20.6897682309541	51.0920711175066	2733.77131588223	31.664141760271	21.401374718445	585.480943289011	5040.2722647827	64.3797369604027	61.7239280241629	26590.6591496471	48.6129226379358	1195.69581459252	1761.16340420323	2128.17971169887	31.8132717545939	20.8556621627232	128.126074246218	75.1088333499675	25.9146167864534	2236.22152652893	192.873280932466	27.2111982122741	54484.2895108466	19506.3730188662	1044.17317025631	52.952206681532	45.2811294971338	236.562564030267	12.6890423188856	32.9934932112535	37.2759744673881	45.8489591616182	21.4762199592857
CCDC81	53.2374446474573	8.56585472724921	21.4737493519199	14.5637893748238	21.1454935264231	10.3126972699329	10.7056710068265	12.193575771423	15.4930369689232	1506.93109060281	9.72897699527058	11.265642627231	33.308811493112	15.8227162929321	7.69861818656463	29.5867212025923	16.3606529277747	45.7773175441433	6.91473653272709	10.4990924260383	15.8076897823668	14.5550779206638	27.3483703538208	192.264050680749	19.9441043215644	11.2881125687557	1.98144928701248	35.98484976896	24.6520058317279	10.9576040627226	7.37341909270532	19.9040676693036	22.3157818668367	8.75996249385583	36.8791226691757	17.3812896412893	2.71731210207401	12.6267247187754	17.1633736527318	18.3701612382056	40.4372647992878	104.815433758902	11.7369516058677	75.5506828938528	22.3370662352122	19.5164016333032	7.05435930203912	9.08272047083159	5.75965019992332
KIAA1324	1225.81554125602	104.809719476946	69.1463475514052	116.926768054299	181.227334445729	513.186853077202	146.54672236721	402.284623915317	218.034384834536	14690.1694965861	281.925201920935	1745.72533266476	75.933744080103	300.840494527406	706.706093402192	53.6268838605123	612.496445435954	134.337077779967	40.0498824450021	65.8283405684196	618.481347725376	59.979250696938	1418.79093779128	3791.97157776731	5091.25818510143	88.8208251408402	2162.89714722099	594.880838293187	193.679103145289	112.770901077644	59.167415356739	46.4714196776817	93.1796262950667	153.055076062573	2872.6559645186	125.535564078357	75415.0797573946	48.5983835830239	20423.6329279665	6012.22470706723	850.682357471034	405.915263800871	282.822345790841	79.2695171290056	74.0936284895101	75.6592905573405	271.995220604543	59.6403009853216	107.227813334938
MORN5	0	0.206927567168812	0	1.42186106098206	0.00215336294163393	0	2.4289091582696	2.57749816526116	0	2434.20333399445	1.42546948130177	1.03133152338958	0.181362790906476	0.0399857251957556	0.951786002755711	0	0	0.6831516116671	3.48257647960293	0	0	0.554935733857569	1.25108009904983	288.719617845538	1.7833230677469	2.29262990881088	0.989447056485425	15.8547979614603	1.57858466094866	1.38228861713052	0.13820010937124	0	0	0	9.96625216970892	5.3477508464123	49.5633855952176	0	1.73169123291917	4.82496868341602	0	89.870087246899	1.39263902294699	2.28412771822653	0	6.00188192201123	0.00163174043654402	0	0.546650765121867
ZMYND12	24.3500176853207	3.56960234615586	18.6689912483549	15.8747007088124	5.03671012950705	21.5497173966819	107.405330577476	19.1933525993315	23.2468939602013	1028.32511930788	46.0747012954509	22.5208664318905	28.590208746641	18.074593529641	12.5192756959176	0.733099312311112	7.72027624521848	12.8877122151041	12.6297625245146	7.24587482394731	3.69951454894284	71.472692539691	19.0520201146544	178.580922296701	14.4935876265867	35.9944392611883	14.8791645508649	31.7915164660807	18.8725166723716	22.0324304064802	11.6934188309823	7.56926976794959	6.7833051752185	8.07643252940122	21.9274562314843	62.5448405164829	176.700504922555	34.0174695894288	96.8694742753405	119.994717372656	11.7510967957013	32.4491130411535	10.4459989482348	27.1146698844591	15.1313916498657	18.2837629479865	18.1329249750373	12.412262191935	19.6577365276133
SRGAP3-AS2	0.90476099183875	0.207957225472448	0.912413396759143	0.0988812588384036	0.0021606259394602	0.817717547744205	5.97716224485505	5.19927472378709	1.92715415670209	3032.63514088101	0	0.00739173111556113	0.182228951313832	0.040132436420059	0	1.53279593648461	0	0	0.0452963639047752	0	1.8385737575164	0	0.0590151221557349	371.297810752468	0	0.0392423867439859	0.989467301354032	20.0445396123985	0	0.648857046997879	1.59246479023063	0	0	0	50.833712093627	0.438826997460595	2.71497602526652	0	3.28071890565662	0.956409309997728	0	62.183470400666	0.0920749980728459	0.0281049193956868	0	0.0458094364706072	1.00944517154712	0.550178353818371	0
LRRC18	1.94904174107128	0.193145129375605	4.64810954574143	0.0929648391715965	0.00205378154210045	0.815103562593397	0.054265579536743	3.44901261862463	0.957899296529947	632.142786096173	2.92778422612204	1.03174068831946	0.169733738028651	2.30193290932602	0	0	0	0	2.34086596672621	0	1.83672342258027	1.87410217334292	0.0557346741271783	92.2305254651688	0	2.29522420661544	1.98129681826009	4.12581855558646	0	2.11070769949171	0.129923455789768	0	0	3.29329407253882	10.9633835505301	2.92625794910926	1.41363576347325	3.87769320824414	4.82962041428662	3.85731629918007	2.67480642298061	19.0751479768406	0.0866322892161708	2.26226305999395	2.40189882772917	0.0381444722596845	0.00137177828720358	0.567194074186179	0.564268450044486
TRPV6	9.96172050133639	86.5824333843377	190.658530090321	233.736505903209	13.0909104530544	72.5236705084524	50.8678692464837	263.223436227816	219.003869776067	344.812130950167	577.639222108021	314.154723481224	49.1380238012677	15.8181059488783	409.754690097572	41.5964463619851	17.2291356770154	6.02865306961087	8.05008940303563	46.2958885069589	0.909060497172426	63.3000058718906	30.9139101672349	99.0913239364499	678.411095309219	231.536988201666	186.522142876442	455.816334669585	57.5191570356188	140.055303571211	423.252059207503	2.82911018026769	2.90237968764312	17.6623298834381	189.382731137386	620.266279952074	16844.2209359016	4.85129998938791	451.549861385992	192.524952458957	87.1902976619697	392.521653333	73.7011407828716	173.044472290374	0.728737657384297	6.18019882338347	89.6569039351421	1.84742514951197	3.14427174381545
MUC7	1.44847821573033	16.8109530208103	3.71784387454117	18.4756397065548	1.00899865037604	0.820191580179965	35.4968778800947	30397.3377731747	258.738387831443	2788.35148007462	12.018712227245	476.85680328077	0.186283964103495	109.316806354197	662.358081501799	1.53884422190431	6.86782299144916	0.687591893729672	6.90329821030695	12.9560713617095	0	0	1516.05784385298	60.0469753526023	0	0.0399083632582915	570.486855055272	66.9837901111343	1.01735236160319	2.12848266555582	7.33831994963263	356.717918642075	13.5808051676125	2.63326267760043	111.635835345857	7.66532342995016	1944724.16105369	0	2167288.12721776	316117.08343403	0.601283948689621	4.14983667637391	1.38473157088708	0.0424232775020528	0.732002342272566	13.4816926652843	14.105844657545	0	1.1971424448887
FAM81B	0.904305854825325	0.207637718626835	0.912360884992551	1.42123058496266	0.00215837477472292	0	0.0573818547762812	2.57790054401285	0	2640.65032236737	0.673231099695624	0.00738393653023905	1.78054505453756	0.0400869539500661	0	0	0	0.683504648106162	0.0452444663072313	0.749985673767745	3.70007281503061	0	0.0589455589024794	477.289442536193	0	4.54241418415586	5.94984936546016	23.3979880166371	5.60265589059928	2.11794940620054	1.59290969908804	5.67249968925751	1.93097341826985	0	35.8821431989456	7.7659968205751	0.0955924209635057	0	4.82939904480749	1.92341309051741	0	104.73040040788	2.68806780415643	3.42417617817404	2.33241934310259	1.29093534445196	1.00987905756386	0	0
TSPAN12	267.971109217123	11.8572465551352	265.441571630659	161.557776271099	25.1727206752589	532.249593627156	308.362812752763	310.463740551736	115.309601538627	1436.0188092626	191.955803463955	189.315858510057	325.13820376277	77.7848244440616	278.627906516108	76.0549459179953	82.0201714967086	99.1936874938122	81.2028131231646	72.3257165458537	69.8333469051722	107.3697111518	187.494158068034	203.942183709106	111.667508935264	237.152063710816	212.31845032025	639.379878913922	188.490853908848	149.648388350668	1317.88434102829	30.3403361309247	43.6711674567602	171.515539445595	386.741452324941	178.438312244823	7995.40393550001	112.759414084298	1952.47097555669	971.416379992996	178.007833077441	208.569677695535	138.243733975247	115.450971374261	315.217576960192	79.2927297847964	94.6956962045521	130.689827689797	126.310864086338
SPINK9	0.37810117013905	1.887071348428	0	0.0995508426542671	0.00217256797419907	1.68092873929297	3.60959701767967	0.832488413434752	6.77182910389169	0	4777.3774408501	373.467978708657	0.183658573038699	22.5834823814684	3.84348497428591	48.0106556888974	2.54353786490423	1.44611267243181	1.19134398003562	0	0	2.5525038556043	1.2495066759252	1.11088408191767	0	0.0394780005063922	1.98157058313251	5.80432653131139	0	0	11.6899259504669	0	1.93125251115899	1.94057798811356	1.99238296114298	256.418622866329	9.23565155153715	0	1.72645981312012	0	0.597813431768976	6.96111300350883	1.3900652966158	1.17938621276566	0	2.51721448194561	0.00209647823631443	2.49939253390283	2.4895650055586
ATP6V0A4	14.7593695785213	58.3521098775994	2474.30634543114	333.487082564446	71.4858064594473	88.0772594674685	498.552584488702	960.357594585243	1017.55149237207	672.350012718934	326.53922577146	1584.02799002379	15.9816222528977	19.1970344709492	3080.52166169539	34.3873695813792	25.0050110344964	3.73995661648573	642.321023340266	376.591892307081	22.3307872822819	3.22806220182818	66.50279518042	311.869309527516	440.434298043869	685.506946787793	4634.38556678416	1596.3854895899	34.455204479329	282.436094058236	3755.45978409774	17.059392376908	53.3788497738289	263.827495453405	30.8982843703681	719.048408671762	6140.75596452812	8.73987550604512	337.631764241167	1008.16328757329	10.3730309200615	2754.98815760623	1477.95657217103	104.144501006542	6.30460050273929	9.83612986657034	81.6002318624537	14.3140961926405	247.59329510764
AQP5	5.7101264236269	3.53465543563929	0.913599756144084	5.35231095372483	4.02943869278158	1853.33654354604	18.9614741421164	1366.14751474786	32.93860388845	17823.392249272	126.176037229443	455.369776443188	8.07853348077066	30.4603653313294	8124.91591016182	107.320488099336	1.68378474226354	0	200.056770193573	3.19327610779253	23.2639975558628	1.89531629685717	624.030969462893	1467.52154519395	2.69463281076709	456.290263154564	3725.54440265309	9417.1518234155	260.020357480343	3.60288440819252	10444.3022746062	0.932178034501685	7.75621153438276	3.31595630061464	581.108545282113	14.893421984114	68890.4482772981	8.74026935590703	3548.38710855719	4980.83446574342	2.69593579356053	6573.85613595675	614.585959685086	11.3660327205065	3.12039482309996	0.0701963192098276	87.6450679402831	30.7355489828384	6.42213738081329
TPPP2	1.9522720601502	0.179129040044816	1.8448961893557	14.3938524934208	1.00927638376778	0	91.1013775515363	6.08777246210577	0.957874193225303	17.3017046919539	23.615970405338	4.10107585687121	0.157840645885821	0.0358694229331258	8.67144043130445	3.93804552941517	0	0	2.33867833670543	0.746164353369766	0	0.548743072295781	7.16055350997794	2.33659930898178	0.874888987272538	27.9686311410023	1.98136944963891	4.97630923340829	3.30639351954026	5.8260818411007	5.88072195883401	0	0.960105528205561	0	0.995580056202966	9.77407937570867	66.5705168875524	0	82.0469313409467	41.6680924811572	0.590318341371928	2.71982816827226	0.081343890620559	1.15133463791986	0.754491899406978	0.0352562558841879	0.00127538616625134	1.26966967777583	0.57227156654091
CDHR4	3.02461742520556	3.56339762591492	10.2554190331396	1.42079651313294	0.00216157266288519	4.26851598880694	11.8869287219425	8.69590761647156	3.86474612761829	2537.71984399217	8.97447030865422	11.265613684637	6.53613341145118	9.06343775690273	6.73488495377862	3.1321158377817	8.5848849544014	12.8869883776883	17.2018100883662	34.912084089351	13.9441010446024	1.21954781982603	14.3113731080425	662.681704754083	1.78373922593628	3.41721618770413	2.97357791113047	33.4571554331336	2.72863333028084	21.2860708733419	1.5922716684173	1.87928029993516	2.90143755986284	4.66523382663092	43.8562691577953	22.202407024278	7.93506847786581	8.73825768929411	9.46226088968305	1.92347484913089	0	100.453937295364	3.98192399046781	23.7231360720691	3.11184449726902	2.52132598003058	2.0175905589351	6.45344353680685	1.82986788258503
CFAP65	0.377194848202207	0.208690054694614	0	0.0991700679904923	1.00912310233106	0	3.61080489541314	9.57062434878594	1.92725549193582	3080.472563081	5.19913863935381	1.03122211308057	3.36607591758728	0.0402366117853106	4.80712648635381	0.734340578482287	2.54273506981667	0	3.48125414266146	1.56170414019343	1.83879433052306	1.22028854407092	2.43916494593692	750.110127562018	0.876999341687178	0.0393440584978819	6.94201543472867	56.0927489898074	1.58168012917385	2.11928978658681	3.03798005611489	0	5.81309940506004	0	49.8368078530292	12.5876911407922	67.8033023821454	0	7.91676094857634	4.82529466975443	0	125.230873286767	0.092340461458555	12.405656971271	5.54425822584168	0.0583231446543699	0.00201455010306351	1.8462413109265	1.83866768810233
DNALI1	200.300301578467	26.8216312226079	63.5342951704223	30.3138292841742	19.1319409248845	41.4178815018509	119.376709514656	188.012897391796	34.8747607090155	6370.82795180018	35.4361508865431	63.4531153681936	206.811967643049	15.8205076811089	29.874041092539	23.162872308541	94.1180684610427	50.3114101976244	73.2021323266523	58.4957262204689	926.002350960688	49.2750741863729	102.088425283595	1181.27927300946	30.8405689642579	93.320087628205	55.5574448494581	190.170474406039	39.6321561337714	47.1038181431527	24.6436655438379	23.6986219699411	41.7293925442359	79.8775220116695	133.564399790544	123.126215424253	500.02154275785	45.6801079210682	258.934091068436	605.691861206035	134.008714487048	289.288692851698	40.1378827278655	127.832758600839	110.903364358134	52.4681281978651	20.1506173170676	45.8815772704243	37.1978882280231
CFAP73	1.43154271690972	1.8942711328256	57.008344933843	2.74056292278156	2.016079457141	2.54164906302944	5.97829130697454	22.6922757297718	14.5237846877279	1516.46355434763	18.0479943764332	13.3122106155297	27.0302109392991	6.81005784736181	15.4117491715665	9.53595211033134	5.13021172256173	8.30529765679614	12.6301035636825	4.80797777919034	11.1497226564499	6.54376876450509	6.00503138913775	410.984871136379	1.78322269945827	19.1529228377759	29.76190711057	33.4646472485405	6.75211170976795	25.7216433091082	17.4482586496184	0.931071915711048	4.84220938049361	20.3894599160425	22.9241839159949	57.900734631618	157.319608757943	8.7381179717561	17.1660450676218	2.89041705547067	1.98535126429088	151.625781260968	11.7372257208765	18.1032051297923	8.71435817193092	1.29925031704348	29.2104222252959	2.49282693018276	8.40685500235067
LOC105371267	27.0038118712394	61.6835882769044	419.681848070845	101.190527862644	11.0772989940307	194.359103613741	157.181432348225	604.387741451112	90.1130060149119	10193.6509146602	117.849834122346	271.176894182369	3.35023027344365	38.3533063313783	228.49059820045	239.565060106088	369.74844257655	70.1701507468796	13.766726720291	145.544778522743	1519.36324829797	28.5837057314232	35.66060644676	1789.71733081384	59.9017274552025	418.052149411181	346.260400784403	268.932019412856	11.9614264165871	27.1931854121284	355.609113927207	24.6481236177625	41.7297485486223	45.004189490844	107.648512851696	130.390886379905	220.218831494602	8.73957769211154	132.726444080637	683.079423019656	36.2034737241218	1078.27104544899	95.6473464497315	144.821752805716	213.904228677404	32.9946727709443	9.06938090511856	26.7949610601761	12.9522307248171
SLC5A5	4.09778174746817	6.88110833897215	4.65024310617024	6.67701692377142	16.1115565132579	11.1803724140088	29.6066395302656	9.57356307752165	4.83437713518843	106.603167289671	3.69421305196459	7.17157793547389	23.8991998703261	4.55141985988307	0	6.33874984441676	11.1793238603501	16.7093488324952	0.0457756444835127	107.320501655127	30.7108407616529	35.2525293260102	29.7324742435042	78.6320509354949	1.78510606635914	3.41462782729979	1.98163264939712	18.3701025744085	82.3367046891385	20.5496557187642	0.140574572371762	4.72543505033467	1.93148111731637	19.7033528353147	212.309119880389	10.1456893696149	7606.01445265716	538.605023691562	52.6087285101692	222.528701190079	3.3865110862912	8.37872513960549	5.26842268670189	6.84252497764428	30.2907023426299	1.29788287071551	503.594943001103	1.84010016729623	20.8628794659007
ARFGEF3	174.642474404886	26.797372877489	136.443078692185	90.6869076036239	75.5130023181049	753.418239846817	446.586193647054	1744.09302523134	157.94972568722	4323.3622085905	129.947284215096	499.369145578476	19.1373687881355	85.6688933831796	425.176374491669	172.22867623124	530.43164155035	119.81705078598	18.3366879714767	203.302274648475	388.405617177186	40.607123053572	520.813706714909	1226.38054282533	3429.43189291246	89.9493078531004	368.08670590839	1890.51332482094	1858.46259540375	81.7798421038538	72.1391720025739	92.9580196712913	38.8182964396144	111.333051804235	529.277418485795	135.205854535275	16553.6304526356	107.89874207645	2754.2315827905	1314.87235832352	594.356366247122	287.077121093972	111.136027427076	116.600324259796	240.880822300448	48.8441622483328	1097.01339644406	40.5872675720867	22.1191641784263
SMIM6	1.94873924756575	3.56960200058035	4.64882116421892	1.42757020210717	2.01622273484324	7.73187714165174	0.0535355957835488	13.9752587069866	1.9263230920191	421.539154785379	5.96012620650594	7.17084843058379	4.9464233969568	5.67888791295312	18.3187787919993	2.32677193918551	2.53875987830869	1.43761946162278	6.90615992059948	0.746327752969619	2.76773998400014	0.549346668074858	1.25456330317884	47.6232032773191	0.874895092564253	3.41909049777178	3.96559653075174	18.4355782506714	1.56695122772336	1.3756871873007	11.6129656559413	2.82630575887694	3.87161526972174	12.2433300618462	1.99227013898556	9.98955182328077	4.02263952767778	0.96203948319278	1.74078838506562	0.955718870575653	0	32.710485397141	3.98375043300827	8.95771656710699	0	3.66959266441038	7.04852010564216	0.54460248181606	3.23561359652879
SLC46A2	2.48345524440082	8.56040118003998	40.1939557313942	4.06085458203043	0.00211497432300689	7.72148969268399	3.61508767582269	9.57129701282631	43.6115291161874	27.8472210248337	18.8253352297818	32.7477016530386	3.37870420316625	4.55676992531201	122.509615672606	1.52929896493978	0.816036991110901	0.681111868822356	0.0442460542714116	3.18072039190818	0	5.20713727570929	8.37805857234444	17.2418051178517	2.68897451854989	44.9378182752368	209.374824172462	130.195770967998	4.44432609886535	4.32075506123207	254.037694588327	2.8263950388216	5.81256071318275	13.5592455128103	2.98901122444269	50.2175019250058	1.41152250772024	11.6552658572038	9.45749637078227	22.2442603337308	0.593507225998435	211.938429627784	137.516722189025	0.0355398990219671	0	2.51166157229492	3.02454066885135	9.21639622420243	1.83815851535295
XIRP1	964.611481055804	56.6580170856171	8048.00549008297	4890.33922163666	22.1519461539422	224.601350068153	141263.766273416	1377.51242277974	132.755040476747	0	5854.407381981	1990.2912022651	986.240627844927	32.7124936028312	5.77321235054503	303.673485020898	30.1933048408244	94.6265007048987	14469.6673080221	82.100554540005	78.2214106971477	413.207608899026	5450.72650147855	2.97837092168232	88.9690741597821	11972.2779851459	0.989620337376716	1371.66603127964	3331.55416415776	1817.59521906466	0.141644318513045	27.4970103053444	228.111343855369	850.542862106647	833.288328501772	358.740279670841	6.61076458716704	155.536057381511	23290.6481283555	48754.7974154171	2006.05005301042	3.44189094774514	1.38495932443293	437.987219259975	13.4877361887585	63.4672264083849	165.213516335645	41.9117537508269	68.6053487269413
CSN2	0	0.187689094902641	2.7788855567301	5.36119448392802	0.00201310858046888	0	11.8452050182216	0	0.957844047786726	3.82698854569421	3.68646400628305	2.05549003021798	0.165112130606422	1.17291710198693	5.77227916035054	1.52710139508386	0	0	1.1952307553842	0	0	0.549094664362936	0.0544971347157999	0.485273182140939	0	0.0363503842581361	1.98130348836971	2.45083290132414	0	0	1.60132035616197	0.930126720599499	0	0	0	0.382748800714039	548.090046847734	0	12.4122880188127	13.5415130995201	1.28259551304281	0	0.0845898796524764	1.12543640477052	0	0.0216993275465676	2.01200227295048	0	0.623451832428026
SMR3A	0	0.209796709135134	0	0.0996055118012862	0.00217354166775863	0	1.24276907945861	0	3.86511331117904	2128.99447983734	0	9.21865424248005	0.18377543767096	0.04039354802498	42.4082341998673	0	0	0.684766525750378	0.0455943297636452	0	0	0	41.5923165897942	84.8742131197861	0	0.0394972212225468	3.96575709557805	25.9093326725661	0	0	0.139907432462962	0	0	0	43.8560648725958	10.1645220655004	3347.39228892829	0	51.051593655737	22.2396465889182	0	1.31438886911165	0.0927406672909967	0.0249435324854377	0	0.0404839485228209	0.00144902439908323	0	0
ARMC3	0.906890860833829	0.209315652703147	0	2.73651625317945	0.00217017133923036	0	0.0577357779070837	8.6969322100669	0	3899.87207090821	4.44542180362016	2.05475356781829	0.183371117542222	0.0403253848582423	3.84338993093604	1.53394550603829	0.818102308116106	0	0.0455165416119954	0	0	0.556610915802348	1.24973720200174	816.280965204757	1.78425492251945	0.039430697315268	6.94205364401866	42.673305208112	0.435952381357185	4.32839178400633	1.5903318547018	0	0	0	65.7850118365502	0.442735891901485	2.71278939284938	1.93456079176586	3.27658645099453	0.956534927791589	4.07919816792459	115.27614658538	0.0925667995787904	2.30934238803134	1.52080364081264	24.1050565404822	2.01740170485535	0	0.531741478540434
DNAI1	0.905256654033945	0.208293007401359	0	0.0990136362896621	1.00913082745189	0	0.0575202407123001	6.94762712632419	0	3007.55685193884	1.42667702111285	1.03124880718598	1.77926459245824	0.040180194459829	0	3.9324136810919	0	0.683854610648186	1.19198672738141	3.18501557810839	0.908134150401849	1.21979098486453	1.2503632358268	599.682929546658	0	0.039288997157108	2.97358646817028	28.4262073249936	2.72911125116792	4.32646945523748	0.139013303471451	0.931282138455198	0.960738554252614	0	38.872384847403	0.439791375944594	6.63053201611353	2.90628379111577	1.72933565351599	1.92350351694929	0	113.203778086046	0.0921966774129928	0.0349256629078716	0	3.71606638711786	2.01730031347976	0	0.532560938165468
PFKM	2977.92783468651	2299.04224339249	3823.94697673354	12922.4732633373	6011.62723254267	2904.87199585503	44423.3898303408	3407.56881129757	2064.16149270439	1781.73308476797	14850.5992789058	3556.9334549398	2535.43219337081	2467.19855173038	2162.5710987363	1372.80032354686	5105.15123231913	3882.24705612853	7168.04722421148	5162.55355132092	3947.63587872106	2684.89818540298	5602.57239916622	2176.52199966591	6832.19395479098	21220.5747479915	1625.14767585916	3133.89417428246	4667.71412775026	4265.32125117131	1284.03503763656	3305.47210595581	2544.2798257431	2300.24744577291	1946.66699454195	2356.4826970826	3881.33415368994	1837.377447701	95862.1427113087	18738.1169648093	2456.60165066054	1740.03313050953	1758.31486544369	2221.43914554499	1389.3635619444	2078.18770973718	2465.06210883638	4502.72119484358	1750.57444881165
KRT40	1.43087393373776	0.206196176136253	51.3988923206219	18.498166866615	2.01608949664808	5.99389388878471	9.52425364467773	60.3396303757693	57.1730472666365	594.841908137589	33.9481528520377	29.6830712508661	0.180747314694862	0.0398812706076548	265.229717709737	1.53157260893235	2.5411579649186	1.44297895258834	0.0450097885469702	1.55998575109322	0	0	0.0586310568016692	177.905066239383	1.7830915717173	6.79221889132082	18.8478568586395	333.223969834744	22.3382020235148	2.11640420700195	471.15786252758	0	0	0	9.96625040267578	220.959039544438	36.5564252289138	1.93419759053692	20.2398345116977	31.9177980880652	6.86317502740438	75.0005904552251	20.7668029938501	0.033854557996138	0	1.29268719214944	15.1040745585421	0.536921673375019	0.533909540061393
LINC01798	1.41890546022694	0.183476745815193	13.0835770099031	2.74181516687811	1.00928459427199	0.814763958864225	0.0521258811452556	17.5149961424481	7.744725452474	12.4839959483291	5.9709695566987	13.3033552454179	0.161537017555889	2.30098803803037	2.87885851915388	3.1304959933514	0	1.43771553840988	2.33973655774837	3.18350512124263	0	4.55577942701898	1.25440849407321	1.71406408062861	5.41847524473887	5.65888352537987	1.98132830473045	10.0273956275168	1.56720012127007	2.85034428471045	4.47149773793696	0	0.960075459530251	2.6133360398088	1.99228325293744	16.6576463803102	332.14538644003	0.962026203982301	10.8603162124153	12.5757927800282	1.97907298158667	3.42659222857288	6.54114572995658	3.38609875244989	2.3736372875265	4.80457751987611	7.04583819427405	3.30679338622101	2.59896052128824
CFAP100	4.60824447048337	0.198210470430846	1.84467231342176	2.74575186785499	0.00209089826612718	5.99399334547693	0.0553669919174791	3.44870131582388	0.95801603669428	748.212509574955	4.43838439579336	2.05544999629138	8.10890024597931	0.0387275506853655	0.951299142276268	6.33240293438795	0.815520260646668	0.680249348692944	1.19457091570571	3.18006581506526	0.906985215458835	3.206214777938	3.6322610676967	183.492219735631	4.50405435433685	1.16848580656389	1.98132212561609	17.555167876006	2.71694469670361	5.79634837902939	0.132979827988883	3.7746283164135	0.960239236512776	0.572694644427062	14.950390861577	12.4866794742084	4.02693492998689	1.93373262675048	0.16312224493401	2.88982986519708	1.9793464009024	56.7909172288061	2.69416935956577	5.6528130983364	1.53028834347254	3.69152107579269	2.0169095701928	1.86557704533377	2.52847667961654
RORC	184.770745668618	596.025394481123	1088.02755712911	1694.22260066173	27.1862230152711	49.1977468556042	3478.44193539183	459.146928101564	361.461249838464	1233.30468570666	1153.07571050944	927.093664298901	383.566611973262	99.1885642037753	373.11239797824	25.5732069206595	23.2773599851402	2.97663552465248	210.345778614302	512.461557970593	80.0804722979966	910.127441573756	447.268336309004	382.594679757806	18.1305126683849	2019.25695802337	555.60496761911	515.293992400114	808.208809759149	263.992130086122	1247.78099371415	0.932056743408626	45.6131432692013	57.3163178665641	101.667978897489	1336.24230578878	6985.77429778463	1014.93930188346	5000.82215454108	1412.5995233602	64.1445418663491	391.783166535599	562.908792422278	80.3951887568778	414.101998395234	26.9049418210886	188.380929160356	184.561389880052	71.2296464835516
PPP1R3C	659.177996609161	5.19556428074776	4538.11488580333	2193.21700912693	413.799209224493	113.13909871661	9602.29176498252	1311.04530472724	2903.40738702723	458.147699178361	3016.03810107797	1712.98007526617	856.873223835936	40.6000871092467	9819.90965621988	77.6682955285455	634.0957169126	161.067690008208	754.348120166097	843.544449656562	834.587777036774	975.451291354566	934.818732286822	179.12227228012	151.63008086324	11591.1426456023	6643.47975414697	2838.13452554449	1084.43824421746	398.251509292323	8347.41508383331	99.6011142507831	165.013295622948	743.866506796265	374.779661831331	7566.47044607532	2431.69378066325	129.287188801125	35167.6942749255	6842.3720356662	409.212237431577	3490.21069977399	1658.89075767709	150.56231592212	528.783456503979	156.102124579601	499.662198164127	25.4905285649256	126.868971859637
RGN	39.8332911291824	1.89337606516671	59.8115243872561	31.6102949017927	3.02295391169822	20.6827180208312	311.397450463205	52.4505087447611	13.5546197666514	82.6049348475368	45.2986742844679	21.4981529114101	47.4777847836186	9.06389583659854	15.4116680009791	10.3372978935815	3.40438274738459	10.595872998499	34.3346102573879	12.1259365046397	4.63086379910372	5.87771379229378	33.2788174625322	29.6359818231012	7.22847202934033	120.193050728728	32.7383908888075	37.6556851110365	13.6712255965816	31.627854487551	13.1337279365497	6.62087485685077	4.84226995430001	24.4948994353057	23.9209293122451	95.9582066037299	999.474875204274	12.6266643177937	374.171291292222	281.620901417022	18.0389949075286	4.83724513410739	9.15441092515466	29.3860374215791	11.1090701236241	7.39076082232839	8.06159478197804	11.0700359648867	11.6912217828354
LDLRAD1	0.379340265972477	0.210809541418769	17.7336384748515	1.4174987978135	1.00907373671637	17.2265066511639	7.15486463036324	31.4351486087481	4.83433544563182	6400.00036605716	7.4698743906023	26.6149023495439	0.184626446263138	0.04053677951471	67.4761845625895	1.53551696647272	20.6800198516485	0.685496845381315	12.6271135389102	0.751628498578544	33.505188949727	0	30.9189716709051	927.740181934917	3.60021870141309	15.7814885332786	93.2598164459642	268.162798313107	10.7983105840555	0	139.726499421831	0	4.84311081337783	0.579269868192535	102.664964404507	51.060029918354	45.7102344137404	0	94.1791854326157	71.5842359727511	0	319.8160306424	2.682530699248	1.17969108416901	2.31361237512179	0.0655323826293479	7.0543869269347	2.49215966475209	8.38985579867948
HTR3B	0	0.204478935487774	55.1496090594179	4.05933070478855	0.00213599385014618	24.1481061331915	2.43036926453321	4.32360690563023	33.9109147555938	3.82659666642361	103.000609002533	106.403649727672	4.96056556977446	0.0396352271341627	462.080676039294	7.13202773467805	0	0	6.91508400330345	4.80665176390584	0	0	0.0582550151215422	7.28827007368594	0	51.6962685087688	152.803797720138	120.825268939848	0	0.647151710515808	521.755410751551	0	0	0	28.9050404031256	50.5532198108468	0.0943898245236916	0.962419972083252	0.16798609308514	0	0	245.665740113314	37.494704805998	1.17259858186621	0	0.0511043411461845	0.00179059337062992	6.65896929530549	0
TLE2	527.543506276905	36.7590681670409	848.716926667819	1355.77732096294	49.335971289854	681.69107635292	2604.56204687402	3366.668200065	795.619679040937	2028.61733629961	1069.08597381564	1106.16955122022	1340.95429008229	157.769748058444	864.833242693852	509.649475505286	130.40330611615	115.999290692809	168.060160692701	200.861637561946	97.7789991134154	154.112789859401	459.138850402893	479.359498648259	190.678574238739	1812.55945021955	681.608530246399	1814.22005315574	464.835304693711	286.120526903136	413.249676400569	178.346107379034	75.705658248994	308.273399777139	292.048747641295	2710.51473920951	9567.14249496117	1152.01120939991	5129.34448810765	3489.91294468179	381.974561688228	906.092208017831	883.033929041528	381.362437250812	106.798824547836	625.158289801591	671.918509302565	161.487093124549	274.256294185377
KRT31	385.210024741843	93.2139196715209	1852.66056185475	439.792363788904	931.294463210986	204.722205503907	223.335822626125	300.826825407905	310.098207595611	70.1017360534427	1226.39776926894	823.745758859875	85.4226022588958	139.744958944358	373.111686836824	100.100357678477	116.5797252163	284.032072300367	466.338682879999	13.7645554014464	0	53.9592331792585	90.2281346577417	25.2945351233906	3314.08121787811	1157.4526594942	338.321962649239	275.621024491186	39.6477013775652	240.382633134683	16238.1257332334	150.831997287943	329.066839350366	145.522380404044	48.8398970413376	320.294420155095	10.5237366502582	19.4333210227246	41.8050642536555	79.324188129778	199.652910631992	11612.8266477962	184.719078887664	327.027990568872	30.2259087947979	152.419182546948	238.750006777134	103.669028614202	60.0902978241818
LINGO4	15.8113383252919	36.6400760266849	16.8004266870064	40.7306440751197	0.00213295121208645	0	345.163974661999	9.56998011637396	4.83314180506736	24.9609243882885	163.005979977886	26.61224481264	50.4920491518956	3.42867650425624	1.91503309634024	0	0	1.44158389494614	14.9126265984732	5.61928062366969	0.907513205630411	15.898353743573	30.8891317483553	4.80990637092039	0	110.014854698876	6.94189985318128	15.8589544425842	38.002906448151	16.8680095060949	3.04568704191118	0	1.93063263587498	3.2957199195175	0.995619190046604	17.3467024733256	229.611301694929	25.2676005803408	563.403972634566	76.4463770717564	2.67849354267647	9.78384299732093	5.27964088547538	2.30755012963673	2.32356217118776	1.29527536654742	2.01731845362334	0.5354151614246	1.18289613128501
SH3BGR	121.872319848501	89.8969673084163	361.715321739674	2024.86509575425	65.4449666614662	56.1094389998292	8823.85421937027	214.236062781293	118.216856804402	216.098866163373	2328.30177467506	292.667581617799	971.799594604762	32.717607896935	68.4402001393795	174.633121906705	30.1880169661384	45.735705131035	950.862907255883	33.2840527519145	26.9878529734232	154.779375321304	888.491419918364	60.6399568136318	118.024722392103	3101.28885022481	63.4948380022257	243.779127480054	561.802899735308	559.845987971227	128.280255915421	78.7265878734833	47.5545518909617	67.5717326084666	35.8820577991798	570.120714734469	506.73512139915	24.2938570433388	6706.97026207763	5016.74965557679	349.150935874894	82.6444640938856	47.8759956337349	280.622421943675	163.472722128019	81.743957614079	51.3794427388745	49.7860813703537	180.651901789952
TAC1	6.76824009077063	0.189181033136568	32.7563296025081	2.74470951968205	2.01622134960596	0.814871934529615	18.8930045671953	12.2205333987004	0	0.946152098218223	7.48092879497981	3.07887623131674	26.6170093343176	0.0373932356925177	0	0	0	0	2.3406305624717	0	0.906615647628055	0	1.25457381996347	0	0.874877538356325	0.0365686518945472	0.989298602526933	0	3.29479323617113	2.84781743043713	0.127519723597907	0.930142301099568	0	0	0	9.97784545070935	347.643634093847	0.962034872112027	13.9418640786783	160.845264716024	0.590742162291461	2.00805834592377	3.98323079618255	2.25451070806846	0	0.0356120187315856	1.00869047233743	0	0
CASQ1	61.6691376714766	0.212695593745138	1800.26007243296	5805.0281063124	1.0090047569493	6.86781425967758	54015.4739063531	850.976452811221	150.198344832877	2.86870180501301	11893.6441252916	1047.84954909097	407.254566818121	22.5735406538737	16.3785916490839	60.0392217544601	12.9144657761092	6.03299392310429	2437.77083011185	8.88738098274876	0.909334152635893	147.44945864178	3251.48027769649	6.69901453504554	25.3979609112308	22557.5934126298	7.93466940124164	1370.83033904959	1089.62147249728	1321.85904479084	4.46109703891801	1.88091336510033	26.1999146049853	21.0924452158484	5.97948727774039	1976.59694578022	2.70307288645756	0.963159793962456	51898.6525585556	29698.372249442	66.9524711125371	9.80689216582858	7.84082513119748	47.5830151975034	6.30941678295289	7.39093694652977	11.0838931878403	9.07301458188095	3.15566025375058
CHRM1	0.379600548861062	0.211027247528946	11.1917788710489	0.100088727660903	0.00218213933973743	13.7718232910425	2.42475027898789	6.95105884150793	0.958822907068694	509.100660148593	5.96002368841297	82.8948351980426	0.184809322590723	0.0405675170665916	26.9814670920264	41.5926334526314	2.54496041150613	1.44785802085456	1.19054557019143	0.751772439142863	0	46.6041841222061	66.5040192972137	32.7191385528384	4.50815186279769	0.0396670045001457	38.690805375427	4.13231129742091	0	2.85965217378578	0.14063803731726	0.931739782990489	0	0	157.486914354224	5.30794021816108	7290.4863568358	0.962909572073813	1315.38894520538	268.972811044572	0.599003769740827	0.610755382828584	0.0931847242575827	2.31390219537029	1.51798886417917	0.0644159524849233	0.00219861898050855	2.49264066324203	0
TTC25	23.7929470381742	0.209400206810102	16.7981884044431	0.0994495924043761	18.1252803873019	19.8167217359261	18.9752530382126	13.9431202831835	2.8961653629752	3680.77680602071	11.2431854086076	16.3820771819254	30.2103164672248	6.80804239672901	15.411667283767	23.9611580260918	38.8246764590658	12.1249285024468	12.6293263508801	11.3141808611677	31.6427463064027	16.5566882404286	16.6837165191741	460.433876947008	52.6409816481381	18.0309306065437	11.9027011009368	37.6434438897307	26.3630653620275	24.2354512864431	3.03612998759131	7.57015658633299	18.4318284371115	18.3322388532619	65.7849922652771	41.4133619491422	24.8710780161322	24.2925578744225	52.5811137327717	37.7206060154191	25.7206900468161	126.606565844398	6.56592351384846	44.1055202883113	43.9116251851352	26.844975783975	6.04725076390602	12.3578509855097	12.9716814710111
SLC4A4	64.8428922555249	13.5350167733866	160.758366694621	88.0521444033215	2.01593409082495	86.3535377458733	439.318426224809	2604.99901048817	93.9910503246926	982.709565728063	83.0775780889819	125.870665180844	19.1628814601006	9.06015558230064	184.146437780732	90.4904252116944	15.4976068359618	5.26089085859645	21.7723508003864	13.7567945737153	2.77065787405075	24.5706048310518	81.9205049238052	572.34912200375	15.402688733305	114.662028341645	161.719619381308	299.177251934118	132.568139333741	30.8748098658884	526.369103333369	5.67393416827301	8.72557989129241	25.8552177012668	101.668176014205	154.194151456652	706.731134258051	13.5994036255873	291.126879511863	656.029039402384	40.3889696141756	69.9142766968321	58.2088521662551	12.4990661618648	9.48969041347584	14.7076777945076	49.3610293953742	8.40056265342045	13.6166632782113
TEX26	5.14888867940495	0.192326073257155	0.911098553352315	2.74563031035416	0.00204772202156001	2.53884003557469	2.43252060954173	2.57478111403046	0	449.343803744359	2.92790794823722	6.14836090138262	0.169040597355046	0.037861638219729	3.84252497023094	0	0	2.96172226614183	0.0427068827462644	0.746533963691619	0	0.549738353192494	1.25445972645539	211.640151784352	0	2.29521171536151	0.989306885710897	18.4225922605	0.995850568019995	2.11067096923041	11.630891909473	0	0	0.571363365430523	14.9507877171686	7.68946332910372	1.41370584534976	0	1.74095710415981	1.92258071822312	2.67488823643272	11.2369824870786	1.39788555208968	0.0210587755466142	1.58677230129625	2.40683243375347	0.00123317700225978	0	0
TNMD	3.55758151312853	0.181856630952299	22.4670050833551	10.5382527389256	0.00196881458204157	0.814776483070679	49.212925163382	7.84200053329241	2.89569860944868	0	32.0250502078829	14.3245068422027	12.6357072667713	0.0362869818701501	0.951105625165225	0.729717533842163	0.814669883295408	0.678629957898165	2.33937770098701	0	0	0	11.873584927001	1.09716715600913	0	19.064514738224	2.97353496320608	7.50092362613238	0.426537322049731	0.643296723450036	10.1370470860489	0	0.96008313532148	0	1.99228894097123	148.374678650466	6.59721034818246	0	79.3608753207667	41.6594272885106	1.97956340320422	0	0.0823837613434861	0.0193462671677855	0	1.23571796469215	0.00113691491110568	0	0
PIH1D3	0	0.197470027283211	0	0.0947080057738461	1.00925335155863	0	0.0552068181799257	0.829879904823787	0	894.473294969584	0	0.00713175347457984	0.173389938659369	0.0386193351050661	0	0.730903544733279	0	0	0.043570550921384	0	0	0	0.056704368134465	118.265965071585	0	0.0377655347327437	1.98131620379906	9.15715358805977	0	0	1.60060989172329	0	0.960218734639325	0	8.96961088439972	0.409299422103254	0.091697229206499	0.962162154204061	0.162546528170198	0.955862394179607	0.592245463169442	24.7322859644138	0.0882367842687461	0.0196101346446014	2.44136721649675	0.0316025098570331	1.00832832739082	0	0
LOC285095	1.96826811916708	0.20979315244297	35.4929522772704	492.900689322358	0.00217351676830901	7.72385933708517	1411.38143037061	25.3126267745387	9.67879014438719	9.58958121823605	254.927851665907	135.075129851817	143.590000334443	0.040393044376799	31.802129181739	3.13433108963577	22.4067319510387	5.25801741115992	13.7721088525763	17.0073509921872	0	3.21872950200528	32.1046660786885	8.53600767541868	8.13793922497164	427.960488531509	12.8948634236822	54.4063361656415	102.019925937175	20.5470521368282	46.2295369721561	0	4.84280029549297	1.25934478482306	7.97280859621963	289.907179570804	309.733185998331	11.6548335220795	1448.56905810443	376.406474386447	13.8482299974157	1.3143840094334	13.0259294564869	26.0071227833003	15.919662711843	1.29910889314243	11.0832905271466	0.535264854409053	0.532264905769212
CCDC170	125.118608237195	50.0658690134049	60.7306439463911	21.1257330604338	13.0910956010652	71.6617784443864	14.2461862401612	35.8082647977117	16.4623744208701	5832.16646958841	46.0203211301437	27.6381718654772	27.0561128242054	54.1266456117048	14.4481703791309	31.1742814656055	19.8164839627309	71.7019667503419	27.4874375818476	30.8365685159953	26.0536376657906	77.9971438359015	20.2407888473448	1487.38128007834	24.4832149647175	36.0111544160929	29.7614284454714	154.143141495109	21.1744881064659	44.8907438555617	14.5649308482001	40.7754754937834	12.6081853941226	90.8302845424229	142.535492919129	31.8307878102034	22.2638693859966	61.2349557599311	63.3901848230123	123.833145884582	61.3475348010235	249.703943242093	27.2282104203836	46.4213414528253	38.2330825184222	24.4555395965803	64.4723459898818	43.9438533896928	39.1961242664612
ACACB	635.778208894089	111.473789189229	948.738359021852	1893.76067827918	58.3972624002737	291.127902365507	3674.62059120606	977.835428803799	213.188172478305	999.887992040061	1970.50193745447	773.606101970067	1791.94265283279	143.12454177274	421.319398499762	338.933600260827	339.484913505963	244.313421746264	382.914549430164	123.578405332267	1042.33160174909	388.502034799131	895.631216649089	519.689962188989	648.410376345002	2802.47649662238	350.227816981617	1637.40829863207	573.317361574455	583.439051799242	185.852710283597	269.427569939465	116.475974145855	564.048059667699	252.178422581941	2213.16386716441	2935.31402942743	260.528282247168	8013.71990502971	4154.62740001623	603.432968208004	309.713375905149	166.646316021452	676.644778688175	66.9148243222067	42.7496668112215	240.765846515844	207.490228498986	219.884103361625
CA4	3.0116965152345	0.197875533671539	18.6795675750211	34.0891222973625	0.00208846283884156	0	85.9470122431334	4.32296807233037	0	7.66876560744405	40.1384607868237	4.10240924567257	12.809514575918	0.0386786261080481	0	0	0	0	4.62836257602525	2.36792370459034	5.56157652338962	0.551030174284168	10.7422885091859	4.80919894483401	0.875348770926486	56.1005081955812	8.9264430456767	22.6003660612518	1.56956220119534	0.645043172256442	18.8102408624264	0.930399602552825	0	0	4.98249355342847	19.5289323294792	273.778607386463	0	416.891715392921	35.8035594451131	1.97922290911742	2.00910548836095	1.39699446243669	1.17180470551857	9.72624536861662	19.0082302423277	1.00969837671967	9.44763090913992	2.54481145229023
KLHDC7A	1.43752242389061	0.209673550909912	15.8636313912172	38.1874648441929	1.00910214287966	48.3343683151748	61.4896091111766	216.956021475838	62.980533435642	1106.75063420562	16.5338548873321	105.4024534083	0.183671932768988	4.55299999951424	401.137193159973	8.73809253774543	2.5435522324248	0	0.0455744238288105	6.43693566001554	0.908409033909766	3.21841849866331	32.1044271008976	303.031729804768	12.6774005484805	25.8973166818781	493.117099905133	654.93861085058	63.8923669221636	5.06564641579657	330.597923117472	0.931490162564237	4.84276891958521	8.76553715605937	40.865784357419	43.8214965858699	309.711959196174	3.8784721079085	260.068508845481	239.96213387794	0	526.941601228803	118.801576151193	13.6020188865259	0	3.74075036464492	98.6959387737129	4.46603871098403	8.40196583503899
FAM180B	6.74311294315072	1.90337604584657	93.5862015669373	14.5334961042781	1.00924827209383	0	81.2594906335423	4.32293588387381	6.77144587532567	7.6686861013927	86.5686679201392	12.2873239481142	19.0648549598334	5.68316375030184	3.84229993758278	0.731048933485694	0	0	5.77116152763663	0.747343519250825	0	3.87286988875685	2.44410286181594	0	0.875382697844821	3.42006218936334	6.94199494899398	13.3542339145996	1.56978729859526	7.27356249034144	1.60032815453131	1.87805794539772	0	1.2500934640687	1.99228038028781	303.167313696339	50.6408673055706	0.962182962508063	289.960272339132	80.3484152439738	4.76807615141315	4.12649237940701	7.85778286516127	7.86482082763634	0	0.0508341739505971	1.00972409923604	0	0
SERPINA5	67.5028902545939	18.5155835035555	74.7513837852891	68.3776359090777	1.00905788756912	74.2521358321944	1379.19786165154	44.5546966636188	16.4626238773158	96.9961279698912	99.7089480445835	33.7778404747822	49.1459877925193	1.1685795243431	14.4484598335391	10.3446257741645	50.0534208066378	4.49945616034322	18.3417681031384	4.00233665751492	97.7795892389557	35.9214731457879	20.239352374942	24.6597330703146	21.7596848036914	213.538712577737	8.92650592584577	12.5078133156332	1073.914279179	103.176632429507	8.7972866576148	5.67427758351452	9.69645772312571	25.8575610010807	13.9533702256137	91.910289694687	6575.22737899424	19.4323009936472	1028.21533139487	669.556353400264	27.1204367387097	2.72897541001397	2.68115516590801	72.3884615591284	235.916025339002	26.8803834788702	15.1135841603248	9.71369951506679	14.2671840258611
IL13	5.14495152991138	34.646294626222	13.0681598562962	1.42719944083522	2.01622008832131	0	67.0711519886119	0.829616584182652	0	0	0	1.03171819635943	492.381267324396	1.17265498205256	0	2.32667559929167	0.815139838817225	0	1.19494717108245	0.746815437384305	1.83677637378569	0	4.81788731775372	0.486583836095739	3.59626390816713	0.0373863030987351	0	13.3635153620247	1.56812379703579	2.11087453203826	0.130938165417234	1.87790939117973	0	0	0	0.402024447626546	0.0906718451945743	13.602921253614	0.160486875396373	234.404542636219	1.28367305596087	0.603544993884546	0.0872565366855831	0.0284904376340203	2.36117427897607	0.0464620171945676	6.04119270583695	3.96911911349699	1.89009643938906
SAXO2	4.09141071834195	26.8283139670117	45.7764594192821	39.4984599569901	6.04341027888475	10.3143894192562	22.5192580096528	27.9368074787717	11.6167328590931	3482.80016692167	21.0694413894781	21.4985532304268	12.8535342857891	12.4431145613008	7.69926421911335	55.2281586981129	17.2232999845907	19.7605607098779	19.4876998679689	21.0741767168922	4.63195884873238	38.5965322312494	14.3104769456284	855.301906783908	28.1155186962907	10.1628037743218	11.9027106627038	72.8525774491679	7.91150443216457	15.3842098730996	10.249155982876	21.8003038269829	61.146102817067	7.39929975648435	58.8075811714	24.6177516775617	66.5227067637315	4.85042360124123	18.7117580088522	25.1422295073054	18.0371094155324	108.181176762767	2.68511928580924	71.190492863577	107.218384792005	76.5883994542171	25.1859165214233	9.72022553357144	9.68578522788093
RSPH9	36.6131634413666	25.1576931968945	33.6260988118313	30.3058167069499	23.1592266826803	37.1058201605955	27.2401404629486	48.0678695013799	23.2458676136281	1755.56868454298	27.1237096617292	34.8000329091824	63.2243726520705	27.0868076280158	21.1966976326558	29.5773308688506	25.0009039791903	13.6505735183067	35.4802883005592	22.7032566157057	33.5083660471647	23.9056541014924	13.1250308089821	300.964959136778	22.667322763917	28.1415882889801	26.7851204470922	47.7146022858403	26.3710540233445	22.7628587260745	36.1395038850951	26.5451967689772	29.110708422783	31.3361861987723	50.8337357648447	58.0338166969924	82.07659691741	29.1541758336736	40.2430101847081	32.8838266740447	39.0132625456507	113.938154113567	23.3527619245308	24.9256678670867	29.4802978921788	29.2867534879633	24.1788793418866	20.9252277961895	32.0418512006706
CFD	396.388281882785	365.423077571582	9786.73094109071	1021.22053659081	1732.71120721822	522.691296934842	1968.03666171571	1953.05377794715	428.327445120261	762.630427928176	806.655542271909	1359.94823735081	3423.31105181533	760.473579651837	1253.38107393393	144.985042314875	377.497345027444	546.008798433551	584.061886578577	494.542588617654	577.495896148111	658.265912462904	666.733742551885	385.055711301431	487.652038863968	4484.79679233781	5814.03855403629	2859.94236899073	723.858683654554	911.699731305167	4337.86460278358	365.252489057202	208.695858404279	727.457126852548	307.000119065723	24945.5305741174	2645.24643344076	296.498395113803	8728.99161248336	13942.170567029	949.182846156317	1648.82216010364	3349.82801852518	844.20267852571	892.533813306783	196.323789789899	747.477087571692	327.030176161069	447.06110021012
AKAP14	0.898895577594893	3.57431755934048	0.911747696658886	1.42461933587758	0.00212416422922601	0	0.0563582881900118	1.7028615619381	0	1423.74780157837	0	0.00726550786399827	0.177905710653221	0.0393967979786538	1.91492846203084	0	0.816281127741389	0	2.33962863787259	0	0	1.21474244362493	0.0578907909115287	154.627410583943	0.87589955792117	1.16775618592576	0	5.79995367426319	0	0.646508798581825	0.135747817517405	0	0	2.61318950614663	14.9501570731084	5.35798228657176	4.02623734282796	5.82171597915461	0.166702371293795	0	0	50.2487217378502	0.0902048544141714	1.16922852133692	0.73418586638641	0.0479392277530306	0.00169033102784244	0	0
PLN	513.709532636728	10.1871279933752	311.238622069971	863.635641461593	18.1249121022667	81.1652918273269	11167.1066922079	175.751124289471	33.9067207794186	26.879741180585	1821.59290928136	476.856557656581	118.559475519804	37.2242048276152	11.5572613502934	31.9835789497189	56.1044583815778	40.3904132665328	390.91061178077	16.2039294609903	11.1540030329913	149.437432505615	415.243541147679	9.17348712416714	9.95810166813682	6017.05361281295	19.8402790999289	250.482729298819	397.343657563181	393.101293292137	23.1890756833594	2.82929658082411	32.993932228599	64.8372041365648	67.778248071589	265.006944274833	205.908996463662	17.4889723234136	5803.16142803236	6906.38567453325	351.245489546486	2.73246099737138	25.9249405927478	101.877588441754	58.9490704335893	93.9074138260191	27.2023404353641	28.7629302356775	18.1894345629957
HP	6.76095623597889	0.211434088680136	85.968351820417	128.737317806258	1.00905535231178	412.170122142904	131.187432923796	52.426377998727	21.3078935886591	5308.36026504634	64.9226636254415	13.3114907865264	1202.45003548599	1.16852834028651	29.8740558890334	3.13736427913498	0	10.6049185612888	10.3388224972431	4.00253535996495	43.7516389311001	3.89062999118737	221.867102663555	168.604464264293	0	6.78697173100585	1215.40805097488	379.606249870437	200.076214947827	3.59745840085354	5.91345600226169	0	2.90216184786005	34.7450929369601	48.8397908827604	698.395259114334	7.92449489461023	0.962958434899778	27.951706318547	2098.71924181187	2.69083679923088	17.5706080404829	278.870396366637	2.31353164527437	87.9863958982752	82.6422617586935	3.02503305949743	10.37946370609	4.44338762023218
CAPN3	42.4522484333179	21.8320728213048	375.753044350713	562.990443166437	8.05686763720693	16.3654551847735	4188.50497793727	114.52750399916	19.3700628642919	32.6415703573074	1158.66193082271	246.617431455872	69.6552220447271	69.8990095121951	94.4717379195567	100.900866099729	9.45435297901175	9.08004317833623	232.044388994345	30.8393317436972	4.63369917189851	58.62387756613	457.87902198598	23.423668503881	16.312446660836	2186.36340609956	9.91870559381411	163.340982759387	157.338587938094	255.173000762793	7.35252158355259	23.6990798824249	13.5793656557902	14.2419309293942	26.9111863038939	63.0874594791642	9.22616981488723	21.376828227815	4209.57734675562	1676.80193027705	39.6933162698576	24.6436121052009	20.7663906288514	44.1767254844415	15.0709309772778	22.0279028456266	21.1580022191078	24.1686965942608	5.75692294355075
BSND	0.371960298530208	1.90211048271949	0	1.42574754992792	0.00210620547632701	31.0941955113336	0.0558226439993632	63.0488705602117	0	56.6879044405766	0.67042073825719	0.0072033571923722	0.175799123779086	1.17202411086296	0.951382322045738	4.7285737516862	23.2971873043208	0.68076800308998	1.19423803804984	6.4328216683926	162.293123648775	12.5658300173262	2.44368609392928	3.56990586488353	0.875589454440459	0.0381715322846645	0.989357696452383	7.47661413169411	2.71806251927663	3.58385213416513	0.134250108727489	0.930534801686922	0	1.25106292538659	0	12.5228490606373	776.522110049971	0.962246303255016	58.2888213487865	85.1787683144456	0.593085234358322	7.66375954987166	0.0892886277705731	1.17132306836075	17.1686024941021	1.2832760083186	1.00967474823005	1.20619586335168	6.66328969679053
GP2	0	3.53685915930744	1.84812109923194	0.100666950027744	0.00219240687079036	4.27519625829202	2.42195456949271	8.7041031712794	0	56991.44099653	0	37.8699064376569	1.76595753439055	0.0407754359358705	2191.51920947122	3.14040136882077	1.68351316863026	0	0.0460301968923886	0.752995163514519	0	0	28.5360176060124	211.368429033076	0	0.0398699170377768	1466.40544860042	240.425592744371	0.439821668678108	0	1.58243597457179	0	0.961224146602771	0	88.7101898440541	2.86391516785094	32.6699405499337	0.963119195332746	52.5883266526855	608.562118527102	0	6.97563017889839	0.0937160125231458	0.0408513080804056	0	2.52097058132547	0.00229781215405112	0	0
FAM92B	6.21747287562503	0.209524140839996	1.84667375939286	0.0994983392948114	0.00217163266574971	93.2865807128262	5.97513660342675	10.4457054945491	10.6477124358866	3958.4057223108	0	0.00742984438812044	72.7447838729312	0.0403549371196377	1.91576460638056	0	0	0	18.3447328495049	3.18651509986791	12.0817492522397	5.21666664464839	3.6264530964728	706.671935595841	0.87722147304343	0.0394595389262946	6.94206815718597	38.4811995948908	0	13.1720701243488	0.13974546766552	0.931465750521532	0	54.5911404749556	53.8237502169587	2.89740535998857	11.8432913246375	0.96275816131954	3.27584906846666	30.9475268621874	0.597709723852376	190.361337629842	0.0926421720008719	73.2159183709824	6.30949851091579	0.0643286241215666	3.02500823689876	13.0811654388816	6.42564591028614
GNG7	165.074169349727	26.8173268806132	162.618797068519	196.973110411288	76.5199284859409	254.858928632875	844.461137701034	246.616248275438	202.531097628207	399.571567558841	198.773494016905	228.198454854899	509.473498185669	89.0499261749212	149.429586886643	19.1582481527285	46.5981203687889	43.4386852386934	134.913101134394	86.9694180702296	94.9838783806921	88.6733602527842	168.510268922061	364.708914443237	54.4523830418235	388.820870291173	96.2358727901201	113.896807705664	95.0171079914584	161.461435695375	50.5571840784208	20.8529025053006	17.4620089664924	176.315172507313	110.638825637737	387.121354444796	5316.92053503811	181.78498245851	1805.7101561194	1660.36061788647	122.122632207133	174.619855467185	91.773312787491	108.653012422693	20.6539091860457	75.6277116269477	77.5702584340989	86.6389539564252	59.4630338746817
CCDC33	3.01604478101045	1.89890327227746	1.84528487461419	0.0971593025322512	0.00212977579239393	0.816550750519332	4.79724873648829	6.07165463579656	0	1365.96234365292	1.42320319161393	4.1023206380862	6.54250088609738	0.0395098717020979	0	0	1.67784310045553	0.681782770497941	0.0445861030353853	0	1.83762015280389	0	1.25241755272818	282.645416826523	0.876012721830232	0.0386347627271739	1.98139441800117	21.7330576046877	5.02125928072488	0	1.59720066958434	0	0	0	18.9372493921114	7.77123773865578	5.33061523044685	0.962377550108492	1.73590948421011	2.89009586109415	1.28766105246989	78.6545885141616	2.6919380554253	1.16868829387164	0	1.2785401551886	8.0538132843304	0.547255214192491	0.544266640469864
SH2D1B	40.8572694977302	16.8673636931782	12.1252239822314	57.861924215286	3.02285163641364	210.868886698403	42.5976372344313	97.0564427587097	43.597108467255	28.7990203106527	54.3481547413997	7.17191590765005	25.4805081635129	5.68038013106167	1929.6805620795	0.734889171982638	11.1772341560965	9.07258247607939	46.9128022722153	25.1417025909557	39.0950391798658	26.5720902144799	17.8699172613265	103.513814667772	15.4014671894313	287.587557502166	567.532152636856	461.162319860229	33.8646180500787	9.48663421052205	309.074550352047	6.62177014429277	0	73.7528888959634	18.9370634876345	10.1655752829789	2.71204330706341	104.015804575574	69.5117865440722	20.3046185402166	1.29358806930271	619.060614660981	187.126383048326	9.10407483159734	12.6897705777354	3.74301619236058	77.5606502270214	36.1496055965242	649.801152024314
AZGP1	82.462397832354	50.0139418911973	67.2782912801225	149.731219647887	4.02942045232122	247.932158254823	329.641694299844	3140.79661404648	302.346567360222	74812.5320160662	718.950177614325	2191.8779019805	609.177952670442	884.393756393425	1163.71290879239	101.715864928984	25.0102164470009	91.5735547411219	539.485789944382	41.4274006736398	631.524181208075	2.56348406481574	3249.13900350657	2769.53881056678	10.868159449839	49.4860404390285	4213.68203092943	997.939796112756	18.3225059994672	188.759035912526	10.2182478813352	31.2922168073195	52.409769739014	84.0022254802531	1676.54556834389	507.780504490141	235479.75801129	15.5455011888682	98574.1089724607	36010.4219036047	7.58575042228566	101.762133651776	54.3151072618953	31.7340758182345	220.853456315583	26.8937156853475	15.1132869430553	158.179779926153	40.4628652935376
ANKRD66	0	0.20394308647052	0	0.0972927926514124	0.00213217455516457	0	2.43062398148396	4.32344268906432	0	1587.01799643527	0	0.00729323360387113	0.178850149931307	0.0395582229522802	0	0	0	0	1.19345025394136	0.74867456365554	0	0	0.058137364217437	241.32349394262	0	0.0386819549132404	2.97345280478924	16.6979666240903	0.432152363748308	0.646933751687852	0.13641844569171	0	0	0	17.9404488299312	0.427390630670434	1.41031559982773	0	0.167571019323528	0	0	29.632725737731	1.39461183442257	1.16482478860499	0	0.0443370803057668	0.00157465218241093	0	0.550022976790829
C1orf158	0	1.90100671145685	0	4.06082260468832	0.00211577156873943	0	3.61506219162168	6.94632436406756	0	1144.10693895078	2.92891635559657	0.00723646144323453	1.78818984173766	0.0392277817860212	0.95144420968665	2.32816792771705	0	0	2.33995448824305	3.99311819287933	0.907260566328806	0	0.0576327091504254	179.814922883917	0.875745379935769	47.18128577792	0.989371330830967	9.99131066648149	0	1.37879653119921	0.135046896706481	0.930622882567682	0	0.573840856380173	12.9566363095873	7.76495812683429	0.0933079233770293	0	20.1921650763116	0	0	41.0333784503257	0.0897762747259598	0.026316662753707	0	0.0427913944782781	0.00152449323797432	0.556180436138004	0
HYDIN	4.08403970323719	6.90058538090579	0.912290334771548	0.0985783831561449	3.02295049663568	3.40479752966009	8.34218430877898	7.82113669107166	0	2012.2617437044	0	1.03131662965406	6.53862641532578	1.17042937545499	1.91538658819746	3.93119005945173	1.67929179559791	7.54249581660945	1.19242920399017	5.62105024624387	23.2603153482005	1.8829048699854	1.2509515433912	709.938613922223	17.2178139563351	2.29250196904056	2.97354295880464	30.9456264469565	3.87589933037507	8.00839345604735	1.59350235845213	1.87909393545439	3.87176943008791	2.61791128876386	39.8693000939844	0.436627138086607	15.7529071115443	3.87803536242018	4.83055870775681	6.75971190685776	3.37840523493642	98.3699126177655	2.68863084068237	4.56923012378615	7.13216255647725	1.29840996663708	1.01006132954376	4.48473119990703	2.48842354980955
KBTBD13	0.367982521618007	0.18446166834989	0.910987572753369	14.4385027310666	0.00198870366109372	0	194.039591398548	1.70146913732194	0	0	9.01758545962638	1.03177726668337	0.162373487892167	0.0366829303675722	0	0	0	0	5.7612917629228	0.746111681360757	0	0.548843961361139	4.8101696602738	0	0	98.2705477929095	0	0.779298752570359	1.56704825349869	0.643342932660389	0.12464440237641	0.930117245412199	0	0	0	0.37418673846719	4.01723173784563	0.962023759254147	140.657653331449	61.0400948921816	0.590377706379421	0	0.0833720407023488	0.0160798684220512	0	0.0257931728787765	0.000951391711544347	0	0
SPATA4	0.891633682967382	0.188870512711064	0.911017804087766	4.05562106244249	1.00928408165472	0	13.0234835042974	0.829262991059671	0	462.012000448013	6.72137021630639	0.00691203274833718	3.37392662508985	0.0373467749409162	0.951106602009996	10.3697352772063	0	0	2.34059786114507	0	0	1.8739129714507	4.81408878970378	57.1465278517701	0	2.29501741699569	0	1.61395159890153	3.87368790566727	3.58637176740848	1.60147057147502	0.930138447240488	1.93023288443213	0	3.98579060456733	0.385907212246093	14.362116335763	0	4.82110220333185	22.2592054967559	0.590708352513697	19.8331858065004	0.0850338709457361	3.3749179170201	6.56018610395935	5.94028873585185	6.03879992358303	0	0
FUT6	16.3656007198435	28.4456113821156	2256.42488901316	3362.4881821106	22.1520253446677	857.945398391564	1157.70829177859	2777.87473046104	2023.46717207001	1791.34609667152	1531.78201929143	3995.90364490183	768.521000832889	4.54780310171011	8911.70114437825	11.1537003967515	108.807894489696	2.21434505640196	1069.7699109887	662.129752690505	26.9894453565176	4.5649693832585	202.919190691771	2220.05602022062	49.9165923122102	4652.21343472641	7493.76382246629	5369.75602406687	5.62949042539382	7.29001023828243	6387.0762286243	0.932157459562735	50.4675694959959	447.770760562694	111.63564970388	25802.1685035526	2234.99723931522	11.6566148084925	1015.55747065118	979.124766733221	4.09216720150103	7145.6661044839	4292.07227330197	40.7931864352814	22.2533633082649	6.17195626266492	167.227704176902	216.69564071664	1247.90558858781
LRRTM1	3.01901173868346	0.205547849829927	2.77953192457688	9.31472073033462	0.00214359291936006	0.817010883166238	3.61346479403929	17.4435547081102	4.83326107837269	3.82672887664914	16.5371357410615	12.2888703098406	9.70049101140336	0.0397885104343345	6.73453775999212	2.33022926101291	0	0	0.0449039611166526	1.55961678668896	0.907702407718618	0.554134279028407	0.0584892641806256	0	1.78290309842267	1.16712167675845	0.989423238773654	5.80061340560406	1.00416669275568	2.8510836058885	0.137377175297765	0	0	0	6.97599236926904	19.7632820733231	2105.04147124945	0	9.46447955893245	39.66090773436	52.3559045623689	10.4904040407833	3.98514863059512	1.17258056136478	0	0.051086069527509	0.00179001823865099	0	0
SLC6A1	40.8513324352776	10.2136645790157	94.3866483091157	803.674339822253	7.05018724191163	16.3619434892324	20.1557819564815	61.1763950704886	172.496632837918	23.9964752868111	1316.16969298191	1552.16262830226	17.5872942432396	27.0897236651268	97.3678707101868	7.13812668810924	8.58756721259647	67.8879413218682	12.627938344016	6.43840441495462	14.8763820355211	27.239718522709	15.4956963640656	7.91932282175863	32.6561449409087	453.85535554375	422.665811681111	549.111455786976	12.5244796591704	27.186069595067	119.571330364243	6.62215308892394	13.5786148738204	20.3848615842032	66.7815563935932	658.200374781172	15.7506728908124	24.2925766645277	88.0037621443943	7.72789336618922	49.4733857626459	97.527463386685	225.871445690502	11.3685239408676	23.8688348958996	13.4914198961591	13.0988108656608	77.704300288103	3.79100584877332
ACADSB	582.440996741729	526.399737889159	1541.36394988746	2082.81806330122	92.628638978912	1112.86461948743	5322.43720619548	1557.73989486309	1237.53075700815	1556.02867187924	1728.44910950483	2215.39659424698	311.027685479579	434.899829944327	1988.08159770609	453.541277110413	397.369828305583	496.368810765949	328.06071854067	1103.90963198023	1010.65136042117	610.871134510412	631.137466299919	2727.73022456998	1403.12432219763	2874.44935799708	1923.79104174623	1759.72025164659	275.589567774384	427.024737027021	3619.3627635102	147.037329530198	572.721559823433	413.583710626106	1188.1349580632	551.04822357494	3600.893246058	448.156228967297	4584.42265640947	2753.59936607953	864.689902474973	1360.26274751403	968.24240122716	204.878305614079	866.249197739436	409.586977685593	439.219667962014	954.642499373961	771.282129402295
TCTE1	5.67313722742242	3.57584293050087	5.58198830094458	1.42552813990521	1.00922801282999	4.26570008025992	3.61522112590014	2.57537188575029	0	908.605215879159	2.17472563564966	10.2418505402033	0.176263131432275	3.42939654786382	1.91479333757322	1.52905837046856	0	0	0.0441358279932622	3.99297004638121	2.76782776775237	3.20708285879985	0.0574606675824043	251.360741060913	0.875651697345677	2.29456368344186	6.94192836241516	16.7060694055662	1.57163108570163	4.32062215162108	1.59908670209504	6.62065231844541	0	0	39.8704779269256	5.35702927929705	7.93498491272044	5.82173661902193	3.29092543264403	3.8571869719476	2.67631471315016	52.4343991515187	15.5892274550807	0.0328443538936667	0.7282446009033	1.29019089635159	4.03071084555081	0.538542370323243	0.535532925595737
COQ8A	1692.74960795147	971.238192640416	4729.70530068941	13363.3653518795	1276.63013665396	1311.56573383863	55999.3538311801	2127.9599334809	1503.05484784546	1966.15188583453	17825.9995039465	3881.31210142893	8722.45454532773	650.071987431468	1344.00844579672	926.393159935408	520.054119890975	502.476872751994	4013.77144421244	427.838155312036	2107.00542465646	4829.77416758751	4587.16657946829	1302.49777434303	1087.95631120271	23719.6752595884	1239.19912243026	2848.15352864253	3500.59956216496	3555.65056384543	919.892654637991	788.401004587932	430.993914724048	1055.68810405246	1043.60424868191	7697.52119866702	6925.01024253158	1598.22527475083	49119.4489964747	23950.2177284215	1516.37875530449	1776.81913255122	822.418313434533	1432.68271666866	231.223393402317	387.683595371102	473.471974282397	582.566482017259	687.307837452817
IDI2-AS1	1.94992905663897	5.23573001429571	12.1310784113974	15.8245092270261	4.02991834650887	0.815358080341871	301.762572034955	7.82470221004669	1.92636859432043	0.946283867741237	59.2254875773379	12.286569034823	4.95821727990613	5.68233936137143	6.73521097324661	0.730651574427496	5.12981311104035	7.54821765684719	8.05307144612336	18.6779398072627	34.4818680723631	3.20606247850167	8.37194800773048	2.33181911471367	0	90.762724949424	3.96550543194566	4.96327269843314	7.9174301664488	14.6847566779367	5.92743247948323	0	1.93026843692421	0	4.98250569704572	2.92902319700098	1.41323133012182	0.962126790107017	212.146388735987	81.3298959426296	1.28399493443936	2.00855103343867	0.0876742325148712	3.42707790290211	75.9975748116779	6.10116201478192	3.0241429888508	3.86731986211247	5.87572135008251
CCDC173	2.48434027903968	5.24149554440446	11.19100835456	5.37511551672608	19.1315180330069	6.85708212142339	5.97948586530467	42.8572606454859	3.8641453601045	1032.49971773057	5.94956585038982	22.5189993590599	3.37803373496658	4.5566821250019	1.91489570532936	7.13221977663684	18.0969803565476	2.20141039731438	8.0577290073219	0.748244007326894	34.4560471790539	0.55262357404576	3.6316771940769	188.460725924841	9.04474791879634	2.29422831670008	1.98137307674513	18.3802573674656	7.90429604643522	2.11348515093707	1.59812111878921	3.77478654382824	13.5791707957133	0	14.9501750306113	7.7678707487426	6.63412958465009	8.73823873904834	4.83675386519789	6.75950441749321	6.16391377068086	50.2595423645391	7.86262192603625	4.56726397524947	8.75040413105172	4.93989723277287	5.03906443337931	1.8408707505743	1.17951163678745
CLIC5	278.059975450638	96.5364381886382	524.362048930243	1626.00621008827	8.05676356842104	210.770888652339	9565.63981889025	260.593039265868	113.371434008182	233.388118043946	3464.18285131826	508.578016746852	217.947921761808	64.2636633449286	64.5837321750381	75.256420570795	13.7755312758612	4.50340013251545	877.731691292601	25.1506664205645	36.3022484027686	199.519302397703	1104.36160717297	252.312165731331	67.1684305140169	4518.17870256832	46.6282862436048	501.884225881396	301.560139176563	562.793153097169	40.4677390594502	18.9568333497551	19.4041181444333	475.151734752244	223.272446853984	207.326648860511	191.582845555067	69.0124927062379	8177.78084826396	2888.11747572426	87.1933367927263	80.5229988172744	47.8755134513558	64.5548855291377	27.0348794525067	7.39508064639378	207.520509913988	39.2737395154701	65.3357985252157
PAX9	818.557124385684	299.017832199966	5211.10469355816	11197.7088258758	1006.80669515176	2910.93418301911	5390.13670983359	3886.89785521552	7449.45015116005	3900.63196998523	13166.1961121152	11207.976085902	519.26784423672	449.545630073148	13575.2636801089	369.388667048195	1234.55453804057	2467.71736745885	941.777945549788	908.624655876891	1711.12250195596	331.072599086857	554.042812442044	3553.07038857168	2449.32032829597	8471.82197122514	17586.9673378499	11278.2033420303	670.201661790281	427.761859630771	13109.9790435773	1187.83037233156	334.891270810136	767.115439301052	2927.47727571744	10374.5175306754	8883.68347043019	140.953403378405	792.175769966748	1095.2265392483	1612.78242638769	10403.6759768754	10337.2241178781	465.154258446289	108.393406899132	301.145046239161	2113.48191743566	237.011325867642	1323.14498173528
S100A1	1592.04379010069	53.3473785624324	1225.40304524946	3964.93479617284	20.1383856696672	83.762530765552	24415.8063471989	328.814776808177	153.105209897086	3514.51411302186	5633.03645753823	689.701158230044	11209.2536454039	32.7138384499983	281.516881921346	367.783336289469	77.707403678173	61.0180367142797	4094.85150029923	137.413639559508	84.7404752700088	1378.12076152922	1659.58439733777	81.1216941013419	32.6625178441683	10932.6349343082	197.43587724393	246.293863855979	2604.71613641292	1285.72179057994	70.6848853705994	63.548671470696	255.291003973718	94.2500571605826	49.8367491568392	2627.78053815037	16350.9067106651	120.537738142445	17972.3240738306	11786.4790749158	1176.20644651711	55.0711899819737	22.0441652857145	700.46995600999	555.123901938442	288.937267929667	172.265048898094	14.9837114589225	39.1451926689668
C1orf87	0	0.206517716991971	0.912190698175946	1.42220045310379	0.00215046524717977	0	0.057144831709099	1.70413028400527	0	2084.46768515637	0	3.07860954110355	0.181017918688127	0.0399272167041289	0.951752523140445	2.3309414783901	0.817169508680491	0	0.0450622091608537	0.749537741745257	0	0.554686978548893	0.0587012996641008	339.939148364532	0.876514232182664	2.29282051549853	2.97352012161384	30.1100967724976	0	1.38194171587351	0.13795578365168	0	0	0	33.8887203919923	5.34972379498879	113.182539846465	0	7.92169978053743	0.956296311858339	4.07415828439817	87.0502026268344	1.39295271712823	0.0273487606908607	0	0.0445314630199556	0.00158093779845614	0.552610986552211	0
MYOZ1	493.412727417355	20.1353369729723	2518.12938485079	18250.932505514	2.01581006160161	17.236091413721	74900.6951227876	1258.56073520895	257.767960518014	14.3946940100628	20200.1120223771	1874.66065019945	6329.43028584049	31.5857408650477	49.1594365653823	203.495454408115	52.6558265369438	13.6705434281125	5176.05827825672	13.7685743853181	166.712134786804	548.75945207263	4631.06686367243	56.3190708325695	31.755459553338	42158.9430050648	6.94253262418446	1718.580020443	2487.4994428264	2814.23958083374	17.4164121245687	0.932208260914405	86.3850808568272	38.1877260022151	5.97949244423831	6361.21671800302	39.1745130767294	7.76822490025267	89574.6165924016	38306.4125323444	525.871870808691	12.6367993786522	18.1684867817073	344.065238714278	27.840436558562	150.009137014747	33.2463719922411	14.3300632605039	7.08305226812294
AQP4	0.908857927911179	0.210388395396407	5.58423925700804	215.219339063271	0.00217767996076645	29.3210428232821	1989.98414410326	144.294895337064	10.6479973794909	187.298962718613	244.26681441103	69.5917949057188	0.184272631093521	0.0404772687030857	34.6944661839369	7.1380895205108	0	1.44699047304784	171.440509302894	0.75136557276147	0	2.55429353512946	81.9139565112366	49.4713510755079	11.7701394316143	807.61930175307	19.839902281497	80.3869539249113	6.18791516912878	12.4371170753093	24.6494199618651	0	0.960931473237407	0.578877960771096	6.97608629024826	27.0230308879332	99.0766687476098	0	2282.28305078614	613.47259101359	3.38493585323194	28.1735049572862	3.9770713908716	1.1798735511769	100.557244299997	0.0640982168255437	1.010071915527	0.534605784216872	82.3027502324531
CDNF	37.1347598193903	16.8691401695	60.7384667665695	106.321017282879	2.01602141717193	35.3734053852274	648.899356995774	58.5637850282874	40.6906034267283	133.516775959668	133.864202647314	67.542492680786	49.100840409562	29.3410241906764	56.8738157545094	88.1309191864561	4.26860307960977	12.1239053424213	69.7494185999765	12.1265191532351	14.8755982553153	33.2572549947464	74.7725668530733	38.3159289504418	19.0336989759019	226.893542382277	37.6989406081722	61.1243720943088	56.9855165140492	59.6771171374706	90.732174401304	18.0052993799754	10.6662009522785	16.964506034321	41.8626497958891	103.446243085777	334.213448062628	31.098182021885	747.487038199141	419.984801802587	33.4112257146161	55.08377913193	20.7741096157057	46.38100048635	27.8774473329892	32.9334612105262	17.1279384686212	26.8632653569025	50.4820580439993
FITM1	193.309166674018	18.5014782633432	142.051549933269	1061.63778219578	3.02269561530894	11.1840060326274	5708.91843608279	76.9167460286182	42.627928931458	15.3537617847151	1153.94807456617	193.409355888393	200.582015362128	9.057014752467	13.4851071483423	28.7758197398954	10.3192423872866	6.79203050166988	426.320450792862	9.69617925173791	5.56539419309182	81.995300022031	422.338825069264	10.4101029307131	8.14139406051519	2142.73027997528	16.8637597293839	165.849316377679	240.4170691253	392.390198257252	7.3492911512908	52.1612665472828	13.5796655414306	19.0294580861131	22.9242108775386	1215.46423832285	7.92025452405993	13.6002079387428	8189.12912956932	2206.02740352424	106.050208190383	15.4553109895084	5.26316068441111	114.29092643297	11.8813458732608	31.7758823830028	20.1506597466921	1.84879478219935	5.10498031389771
CATIP	2.48128042277306	6.89722605597253	0.911407458054937	1.42630580631805	1.00924513693721	5.12958753811552	1.24691630353279	4.3229070408051	0	801.074003568274	0	0.00716301142385056	23.7545447830159	1.17225562336049	5.77053145083534	1.52839504219122	0	2.96172094738181	3.48498284227207	3.18012006337703	4.62995795583636	2.54053561578029	3.63225510671824	140.102788189687	4.50402100820532	1.16842350879026	0.9893434216815	7.47766727398217	6.75357668060562	7.27303915619678	0.133281966793174	0	0	1.25028945862246	14.9503615496452	5.3527577051798	10.5301485004654	0.962195777836294	4.83618735827358	9.66303462532215	4.0698043766439	69.6083837396322	1.39676565174438	11.2655563151508	13.6893529889503	3.71155747425374	1.00995399946081	3.18599830145038	2.50744848656784
RIIAD1	2.47990704103084	0.191239778250663	5.58388470683142	13.1889511116313	0.00203966033474146	0	74.0063091709759	0	4.83363921794119	345.446175746759	20.4208400809658	4.10216189879921	11.1925852761175	0.0377002966238038	0	2.32665984303811	3.40241399831473	0.679109934632048	3.48415589134494	1.55589062667025	1.83669637989537	0.549555227613844	2.44425082526057	35.5885992630867	1.78115291776248	22.4629236679004	1.98129556332616	1.61400036050599	0.995538228492134	2.11066506417778	4.4851679185886	0	0	1.92827052755755	0	55.6917176970005	0.0892754488992082	0	63.7357509688978	23.2246761441137	4.77311443981274	19.808009809991	0.0859213677842074	1.16369464236943	34.2026358478536	4.80268425556882	0.00154690321274242	0.554730692984742	3.29744739634081
PPIL6	23.2597181331695	25.1694826803417	97.1950672731427	69.6675778583547	11.0775438052749	45.7405709926639	98.0909553346704	92.6785038250779	71.7027187578838	2616.0819983851	100.501580203939	79.8231799011366	44.4024702956085	13.5696268128463	78.0846912471275	96.1228103448141	7.7232682843445	15.1795338884828	35.4872797306955	34.0910911028534	43.7527025864939	130.837870914729	70.0504807567927	536.72501130321	61.7226794395137	89.9337731800688	51.5890711511714	135.731935165794	37.3266423640894	59.6575850549946	143.960142073323	33.1855890957088	17.4611902872286	22.4348629943052	80.7363955585155	86.9482901887387	161.498769286754	41.7918263720124	129.494077742339	97.7119947094074	20.8309743906132	228.57944504357	78.8358143805585	29.4586745337188	59.0417085555494	92.5024925773816	22.1648926726014	27.4904881694809	63.5603577917012
ACKR1	2652.44222608015	15.1617566167162	3973.55666885036	2848.02732231668	24.1656505264692	1185.42777541246	1491.99261446297	550.099464912506	846.008892571031	2741.30401913775	2270.53933663287	1705.81445448081	31434.8319162547	352.663527255228	383.71621787037	31.1867748078776	94.1207691364574	42.6874290176687	689.203069095082	241.539063395768	667.85140319804	419.208896014031	758.069422184883	511.600123980622	184.322729265122	1523.82376065124	2735.37373636638	1661.63114509161	254.82310427151	1481.97905512147	786.026384112528	26.5475259737785	20.3753337067244	1738.21122602696	353.84772772819	13701.6881497663	810.226345133446	904.101662660376	5661.70792147758	3394.09225867366	176.606528636256	425.013002665234	1351.64724679149	443.615007624752	30.2294311670947	26.8998512799339	40.2982044651268	408.567057609672	333.165144454664
MC5R	0.367672380327644	0.177420975844635	36.5695989370119	1.42562856623965	0.00193455136343967	0	1.2470353962695	0	1.92666089014685	1.90628089102328	2.17648007143347	6.14569059440567	0.156386696864363	0.0356063737096637	33.8009502073367	0.729841378189563	0	0	0.0401383452750803	0.746232334032011	0	0	2.4404901345885	26.4416742593134	1.78195198104153	14.5836943538006	25.8036190731367	59.2323695850211	0.42647835671125	0.643392426350562	121.443860336863	0	0	0	6.97658822700721	9.73655244251983	0.0838070102343949	0.962073930083911	0.146862140412152	26.1554093518163	18.2971558685033	7.72663748991591	6.52437797413	1.14012712458856	0	1.22868974604563	2.01346594538894	1.30992330659613	0
SLC5A8	0.377587586423865	0.209122806138886	0	32.9370286804277	0.00216881877701525	19.8167126379291	34.3290927482736	122.447881178699	14.5237524287455	2259.79798549011	386.796914942662	182.136105055403	0.183209010758553	3.42590964237048	50.1229547133395	0.73456401991169	0	0	0.0454853309741239	0	0	0	4.81484242436713	328.035020118065	1.78416738131176	4.54125213257058	93.2612691708556	321.146555880833	0	1.38446505835652	5.92469633113776	0	0	0.577836977327331	33.8884757723882	12.5850163476956	585.100199859263	0	1.7276605522244	162.551539342837	0	63.5740980067592	1.39064945329394	1.17781398646422	3.12790020161659	0.0576192655180967	0.00199299643527606	0.535476406594548	1.84060541943285
HSPB6	1040.83679385112	25.1157517375675	3406.12288651781	15783.557885904	22.1519403645918	230.650031756731	80322.583505769	1290.92254785845	419.606470074343	251.639374554918	17656.5504257722	4495.28084730796	8403.87223230253	52.9909614488569	164.85648599504	373.399017825468	433.658847636118	95.3907795728311	4979.48715754946	267.578396867989	1950.51394280713	1034.87653021208	5730.68031215048	29.6482405530022	98.0508651025894	24272.6044119669	592.313775981185	2183.64718364873	4591.56305298937	5101.15612906055	211.738072381779	31.2920563217357	238.789468628852	241.955195965843	59.8043708369697	8490.90385137573	570.583822497179	121.510574127284	79355.3667803688	39463.5808973776	1358.51039045514	83.3693093425065	872.762419115586	450.439848602199	114.772730500796	80.5312501637972	58.4309556548594	61.6178995241487	37.8432537617601
PLIN5	6.22520229556739	16.858864478245	91.5789853677274	331.980312044933	17.1183715333183	28.4574645627651	910.344744074973	471.520616873387	27.1219771212815	513.907102371763	347.117736596413	103.359619520196	296.513047115198	11.3140625391359	60.726745397109	25.5649837067284	6.86159490460832	5.26106159509557	68.6289790082059	23.5160570632091	59.5874082433027	12.5583263398579	170.855729456802	116.493386287106	4.50805565983488	415.721157542529	153.78214212116	182.64448331288	125.635699943615	52.2684691636489	26.0871933330685	12.3141010442327	15.5201826908327	10.1368387581718	39.8689690344821	305.087881344909	2284.70657736903	44.7079378771695	1407.50653845631	476.046167569871	2.6893780336334	149.18018065146	49.1744256966397	37.3742581348453	64.6231547348215	9.83998221642273	132.966530865855	93.4462657389518	60.9002156111914
LPIN1	1087.77828709216	800.263464386724	1055.28427959014	2745.66651402322	270.833050052073	1109.38946869382	4343.42849922586	843.983757340193	1423.59328225622	1220.79799440217	2938.21752023751	2442.57237251429	992.518184307706	2312.81684031954	8468.19388609717	861.482938574538	494.997066941505	1251.77236108397	1139.48110067785	700.366625639104	937.986151941321	747.750262292719	1092.57477447531	2149.34667924396	2262.26020078233	4304.98044271719	2086.50244046614	4049.08193140019	958.681929292205	1068.10431288325	3482.96110825422	267.530052699477	574.661938578638	1054.34213839186	1665.58186863175	6546.56189899379	3255.99699070194	1909.32465090875	10729.7714531529	3031.26581226014	1232.80623830248	2192.14611269733	1825.37286038359	726.543669935452	437.016210471711	262.141501235787	976.15266581287	1402.6200789102	285.965770403063
CA8	39.8085897741251	6.89674850620716	29.8855272308111	32.9321365726256	1.00912912870878	49.2066694836542	76.8145940018495	25.3139275433905	15.49276743267	781.13752072759	58.9079810710297	18.428672092702	27.0501258143864	2.29848953022627	41.4456273522885	4.73279724256821	10.3123379364804	6.78094765215469	26.3432923826932	3.99733965074793	9.28728403590201	1.88465472983567	21.4283665593569	230.509934910643	3.59845736090561	36.0062068222218	65.4803797255182	83.7739028364377	14.8246773230146	33.0955020460933	13.1335560200868	3.77587942545454	1.93106671059706	16.2807493536517	96.685359084275	50.9248601315438	1383.43242595747	7.76623852241416	371.661303445095	193.527281937877	11.7513477998345	9.07785919227274	5.27505100984638	9.09661854436705	23.1398725312474	6.17618464108996	5.03976301183061	6.44031588205129	7.73308967638564
DMBT1	135.23210526123	5.1930544246049	5.58720433783515	10.6014252163608	0.00219418187589326	80.3105037489071	1675.11755119238	9656.03965509634	186.055610625001	164033.679468584	3.70152494435886	22709.6712417113	20.6979138073745	280.556640682113	3043.80276097922	89.695207330267	15.5070203921207	3.74246994797278	20.6182941407442	6.44767273956636	13.0185469817713	82.6890966162277	6022.52111259538	13620.7787033608	10.8682288809798	20.2678470885998	11209.3728397272	657.733438967434	292.922144918151	103.18937488778	1.58118699807535	34.1385687454217	43.6732858212658	10.8382462005821	4420.62032898937	0.45273367273694	42372.751891108	12.6290559733519	226939.016347538	113553.930821578	62.7666493847659	36.6870784290842	2.67584074110246	1455.26956627552	96.4291099218217	67.1221430548388	102.755826044386	16.9592837366846	5.1218812834658
KLF15	42.4504247156784	5.21943273957898	76.6237695514736	472.145283623648	4.0296601309444	56.1087411145301	213.802450462436	113.668767874929	30.0291252722426	798.288541693611	175.391759856848	99.2656220489911	50.7169709992555	3.42456687816165	124.366240093571	92.9024430502858	8.58772421767969	9.83788068295531	114.325808324134	12.1294241444526	6.49488958812471	23.9017639395761	68.8716012412809	81.7462388157239	262.483466979321	242.70959668691	86.314829728008	97.1508577173432	33.2849701630069	39.7273027184348	62.0611750730699	8.51932504523128	2.90190300368269	22.4358804032416	94.6909486477523	412.310026682422	2412.7459518283	7.7667753376687	572.322427939444	425.740868084772	43.1843775411265	31.0029100848771	64.6569907060557	10.237712937223	5.50136423586248	29.3057542240791	7.05466563485593	43.9970478498302	8.37003196975522
LOC101929592	6.20812504311085	3.57640878931822	6.51704961961367	78.3763029329201	0.00209541005511227	1.67684135634919	623.915706581043	10.4492968260715	0	0	44.6847669967305	9.21840520153346	12.8171320814614	1.17223993826015	0	1.52842731491219	0	1.43926504620137	34.2771698835851	1.55702595756149	0	2.54058161945731	3.63225135583778	1.10072025825221	12.6828346869884	131.141510169903	0	9.15546698567649	10.8056296778875	7.27290748868483	0.133353642814868	0	2.90072028760817	0.572878773154443	1.99228252699896	75.3912949017332	0.0922230540026412	1.93375298021787	24.728949047804	38.7063665559027	20.890944242364	0.60451230476215	1.39673079624512	0.0313425087363335	2.34233112051394	0.0513114229032559	0.00179710868453253	0	0
PHKG1	170.385246823048	16.8405941709969	447.721644351904	720.513992806054	15.1045473025491	11.1838869862482	6378.43553639288	74.2928087096631	30.0300072852467	32.6420049117867	1665.25826846725	152.478414359129	98.0522999919957	15.8181705008969	28.9106293348493	63.2329573440923	13.7740325636298	31.2234482847595	358.898220655617	17.8283086462906	17.6729517305771	87.336852005987	752.038530296611	55.0532320680535	21.7616274766911	2723.5793588303	21.8244688982782	161.659655978377	217.913966189045	460.279431042259	13.1125063237247	15.1614553638101	19.4037409230532	16.2952467198419	29.9014847924675	276.939435257065	26.1641429170964	31.0984224473021	5525.73370088096	2820.44146391487	94.1753140279293	14.0410115663134	18.1803583859083	122.223242170656	41.3973959547608	52.4881154116777	24.1801891816059	13.6552981804577	11.6448321735715
LSMEM2	0.893255304484406	0.19393681879242	4.64797150417355	22.3168418058531	1.0092710653532	0	280.405015596133	8.70288747443977	4.83336910838612	0	32.5883213150173	2.05551499861256	6.52541408952489	0.0381000152083857	1.91454566182359	3.92840657047966	0.815060962950561	1.43807227045665	12.6100667188442	0	0	3.20631684265404	14.2778156487859	0	0.875069218184138	100.776025624971	0.989313425742907	6.64254401743186	7.34331457170201	6.53989461948738	0.130402270117125	0	0.960141685970622	0	0.995583008005559	14.731259114331	1.41354804875984	0.962088900080434	160.412311583064	144.315099480528	5.47058510866739	1.30440463345912	0.0869269519008711	3.4078524881429	3.16498873584939	3.67125629791049	2.01656001612021	1.2075996929752	1.87390252080785
PERM1	157.053218236604	262.516924399871	834.696563776119	2206.0833156789	363.458909795962	204.722142747059	7005.3677128792	627.954889004234	769.454144812427	111.403288460182	1857.05513355951	1370.17214174462	940.351803040309	256.906392225104	1107.80369374872	101.703763974601	192.608005135539	160.296881092617	666.331607930051	371.704834119488	140.626811085295	127.403903685679	491.16412095735	426.008856832823	120.749774576278	4453.11490678898	934.609206586637	875.630024954971	141.746602443261	404.159521609093	1007.56968160376	215.347814658889	367.896185031683	296.648440485301	127.583688435899	5212.79625510354	19.6438095913919	383.021420436864	8950.25985334005	1522.89145162926	289.066171643588	835.349174788968	1092.12290740293	330.461159417809	82.8671755194645	58.5954695071128	166.22053594926	290.288527437203	170.752396372133
POPDC2	93.6216511444317	16.8468361369722	429.037232907815	776.808465694536	14.0977921063483	36.2350349658223	4260.55646343209	71.6684923060789	48.4420634019411	75.8639525230959	817.493455143732	124.849641705292	280.956685442656	37.2273924067837	26.9820323584113	59.224692537677	44.0066574976429	51.839786591186	607.966096491549	49.5478288363207	20.4664247918793	94.0151627357636	488.713474088436	35.8247994291537	70.7993848562508	810.140447861733	13.8872562249164	94.6218518157031	179.268539928076	367.341989735798	8.79358471914494	53.1095289880149	31.0517848160941	34.7475328433064	105.655014532	168.798621271133	83.4812811958739	63.1790288741482	4512.8025249877	1780.33282254071	131.203298278715	38.7870532287138	10.4330011514825	124.478953356269	41.3988719184753	32.9961526988742	103.760999796383	61.6459874301724	74.5488849283907
IL17D	39.2546799252973	5.22288287723007	118.698332348775	162.747756396738	17.1184495754976	77.720190509894	1790.23163737021	41.0575064724747	33.9056119156826	33.6016228875072	240.525733107005	159.632265446759	47.555757809873	25.9632024182429	21.1964471015162	31.9758044957423	9.45038817630694	36.5648188310896	109.745828832647	15.3810149423524	5.56332137807886	44.6063485039421	87.8349396794709	12.8738352109669	30.8399341232355	329.15556043563	56.5499092461366	72.8474777616234	104.321688059114	92.8782102932574	28.96780040113	82.5265546386507	12.6078057765164	32.6926313352262	89.7072889090727	511.90230169237	74.3390157077356	45.6805993780248	611.923902001563	660.907978225579	94.2192687282624	18.2714951130431	46.5873700052198	59.9455721113357	17.4754671230847	36.5934882602811	31.230290995441	11.6888939571543	22.8098679886301
C15orf62	63.248045259405	93.2147421565081	861.808756474677	2314.91970757739	40.2747314997522	313.594538585205	139.465439642833	819.519841775212	1461.40413065486	728.059088080334	1850.29428917057	2298.26888536569	590.192922305924	500.231400630356	6718.35900630935	178.640247757129	48.3298710116065	49.5550272350286	785.173867885748	129.27245444633	20.4681623452824	142.092688371945	67.6884106959141	492.399432858204	139.820877907563	1612.5244119796	4008.3269897505	2280.21837507025	20.0400560237908	50.8001988037418	4016.05234544386	26.5465955547374	112.592994656278	317.167077923334	146.522071677908	2337.80776393841	83.4771122662456	18.4611641528944	46.4298949672575	132.537650731339	63.4472575986271	3817.65233849628	1641.90424590116	96.2405608969072	26.2390572221086	12.2715951680689	120.888345207052	332.431605666939	67.292323845319
CRNN	57.4170492785564	391.923486705584	433268.639144065	39350.6366352094	234.587534708387	366.310673887644	43023.1585229614	41026.8910352686	260927.142610045	3.82930476458497	350322.549951102	416806.922186069	9549.44016905347	531.774631519069	630613.19656316	493.626831537807	285.064630310373	20.5458676369548	3770.35419608317	10695.2821875317	0.909392255620388	266.991178091782	240.864387174911	1795.67172970189	4637.11175783061	148161.87030754	531300.360337176	225059.09443927	63.32358483533	63.3574072526022	671468.592976612	1.88099673567243	530.981226485415	26835.0745233889	21.9276272410547	964396.542743347	88.6633841194471	446.213782011772	527.119821508349	406.35035804578	232.510703488674	386010.646117047	267402.749405244	144.896007122625	0.732256432967229	1.2895498569488	3288.09351134251	602.935309114898	100570.136880348
DLK1	4.63741988396126	0.212028552291031	175.702694834482	242.919952355649	0.00218911043208436	0	3374.14254795949	36.6855740130362	12.5870670243462	10.5515168862957	559.494792881512	221.037450426029	36.5123723797084	0.0407086634814959	0	3.93976671763299	0	0	49.2007961071451	1.5653366279234	0	14.5689415489499	411.66009023533	0.49648987647024	0.878105742834184	168.610863470385	2.97382984146901	27.5901132007638	7.92804440721267	64.0722273641716	8.79069517419174	0.931975032319528	0	10.1444913538578	0.995695015679198	613.022628943456	3049.1917003334	0.963039741510613	12498.7492776007	1539.37548654	22.9370404281267	0.611827394183937	2.67909745774624	0.0408673733526577	0.726759012478244	0.0677894742017848	10.0767387165242	0.538037241435362	2.48534200833649
LOC105369364	8.33813764198465	21.8367736339677	18.6681399533039	5.37203791397586	1.00915316410702	3.40469167415949	1.24434476975408	15.6921856732838	13.5546230701671	117.196787011204	12.7529915346179	13.3122330095691	4.95606595661126	4.55512775521209	8.66275666687838	3.93103084546614	4.26731317118708	2.96652978976222	1.19248979188713	3.18378148208624	20.4654032390317	9.87980865377366	11.9386878529769	31.5009828433237	13.5848266243883	14.6594060854566	27.7774349083456	7.47617935990227	47.1976773642385	29.412263826261	5.93001185409018	18.9545728201409	2.90128635084813	7.39421718877654	14.950038755359	2.91206387147479	1763.50403901039	39.8501516234668	514.949063735946	122.8895383612	2.68178783854821	3.42567630023737	2.68882597398016	12.4725428958825	3.90975211649954	1.29924929092304	26.189391452644	4.46717969210161	3.79367153639893
SNTN	1.9713065107354	0.21074618123329	0	0.0999784469228615	0.00218017853644881	4.27148262943443	0.0580364092455596	5.20228860056998	0	7240.64281009943	0	0.00745943964264484	1.77309711157248	0.0405278304955061	1.91602672645544	0.735530326534015	0	0	0.0457475822518916	0	0	3.22151534836043	0.0596201309591322	891.129376633749	5.41557985162757	0.0396282730534097	5.95005564548516	85.4119507515716	0.437394457702531	0	0.140471247317535	0	0	0	59.8041719717401	2.88704929876809	1.40414648481562	0	1.72363694490032	0	19.4366016907475	222.820571810058	1.38870414201757	1.17901434365253	0	0.0599976541935847	2.0174553582981	0	0.531401977108268
GADL1	4.61067160322597	1.89745149079017	5.58212626508545	39.4343455231409	1.00918708351572	2.54071883993926	572.493927048264	17.4448824711233	0	0	110.579307795691	11.2655506270821	6.54216792091398	3.42845553333566	0.951619424170328	0.732701438351372	0	1.44196760633396	35.4622129507961	16.1977517717789	0.9075908977096	5.87516877952496	45.1005725524289	3.57325346615155	1.78267601512844	313.007734058101	0	18.373811324153	7.3265831505081	21.2991870370745	0.136866415825057	0	2.90103380984053	1.93395830800253	4.98249812582366	19.7440910079278	1.40986433701151	0.962430927082207	513.499954466875	294.252876183146	10.3545043495435	0.606655404349905	0.0908880587825607	12.4110243093497	9.58471645350788	1.29634523740069	9.06623443289126	1.18679379631601	0.531862529680639
DCDC2B	3.54469496161643	0.19285093515937	1.84442661148281	1.427440520677	0.00205160690882877	0.815081448293842	1.24764711037377	0	0.957894600243001	537.853628322851	1.41965892273909	4.10224920766344	1.79158454718976	0.0379394258439785	3.84249065890878	5.5338532519008	0	0	5.768393222815	4.80830600412536	0.906713423628248	1.21038983499053	4.81684321769332	135.786512367606	5.41375921613504	1.16893986110912	0	12.5281620561774	1.56749952212284	4.3227758082464	1.60153157087831	0.930213735012185	0.960124288660381	0	6.97612344807965	10.0421602725238	0.0899043023380628	0	0.158949367758515	3.85733290072984	0.591256937337126	29.7923185886544	1.39784319668863	3.41168480185769	1.53499830417916	0.0504930241156565	1.00970727359661	1.20428656903753	0
PPARGC1A	282.329271039265	5.20204161480856	490.712703664077	675.977003952079	12.0840412586125	115.725653266299	2003.25728363408	1430.97409242854	331.41925039166	269.888198124956	492.146617850715	462.530258237513	227.409774563027	9.05625104590931	233.309439404062	411.076950859288	36.2347492522561	204.597339008884	188.631509841325	41.4175701997772	4.63436115323362	4114.40759894474	214.782716213062	92.270344860687	108.942996364496	1595.63813607803	182.553377135613	509.431483099677	475.252248313672	171.037920785574	229.02684247624	23.7001955011902	35.9059669534123	161.249761936873	154.49613167222	476.413820078303	9271.86328732301	26.238073129227	6147.76809587821	1889.60778750167	70.4296104818159	232.609064693052	138.246909157413	140.348594978245	30.2249928820614	65.9011377288903	24.1801858224258	103.036203959518	258.034002314057
LOC101928844	4.61474193587171	1.89358234689106	81.3229215876416	17.1889890616133	4.02982481947455	11.176662409723	26.0566013383943	50.7004936177835	85.2823406014988	23.9974997067853	18.0472367978504	123.806734115209	9.70025558073157	7.93698413675944	362.635664005701	2.33131277596013	3.40431646403177	0	13.7730141402701	4.80827989870276	0	1.21829837665965	7.1920075592989	51.4004003217783	8.13632894619961	61.823546279657	196.456521967343	183.689456370317	5.6012212834696	5.06090547301527	437.16118072098	0.931113566896279	1.93089807229466	7.39415674305794	4.98252347524853	757.699363587214	2.71627346640984	0	3.28311307136537	10.629461929878	4.77178182857026	258.059334892524	96.7674115142344	1.17979054143758	1.51818003232361	1.29900647549565	1.01007175571113	9.12535139414789	35.7743657486536
ARMC4	9.40325449422011	0.20718728657954	9.32063870138786	2.73985328162835	2.01606501865631	3.40479594307164	3.61227696674895	10.4442885180437	12.5855195558881	2117.97290544578	14.26521350347	18.4285153765028	8.11996325615482	0.0400227689481127	1.91538625846692	15.9474269591759	1.67929059793214	2.20498224951972	2.33776172047995	5.62104808419416	66.1270372085362	1.88290160451467	2.44045010880667	507.383677977558	6.32070259213013	0.0391353537749097	1.98148094474736	39.3324600209388	23.4870706339845	5.06117512783417	0.13835488019626	5.67238357217139	3.87176908680153	6.02867295707097	30.8983226128093	17.3945773807864	1.4080419571816	8.73815752071513	11.0060621101611	4.82500858533498	3.37840163064636	74.2566806040549	0.0917957082850194	13.5693581088479	3.9168646083304	9.77710420825021	19.1372265533751	0.534146971678609	1.17893358814803
CCL14	66.5420779625587	1.89172830885001	251.534744119671	99.7314586278234	1.00913891253063	24.1388229232252	54.3864751542824	15.6918314714502	43.599295610552	190.21449379434	155.126301902697	31.7304841775285	844.290914433499	10.1904898316578	17.3399143373834	2.33209803443469	1.67963726627789	2.96750202833553	21.7722635294072	9.68629491625473	9.28711265468043	9.88058160621598	24.9847507763919	8.5306375372114	5.41330215617206	46.1118653375854	89.2937929235164	51.0692590901357	1.58012971113991	56.7373766215221	90.6831895022634	0	0	48.4568263125697	2.98907551900006	546.650574222086	52.1809787876934	30.126419499879	403.616246937334	84.1726804751253	6.86524598615322	21.1021230544667	67.1800037091561	19.2299773969863	4.70919660583323	0.0642750778995245	2.01759613474205	17.0732321503442	5.76707835029986
FRZB	432.173974020467	56.6979730783545	266.372949571945	1400.17521909767	10.0704381671845	446.677712331655	1197.71772663143	190.621683276733	339.173357606863	4608.73289656091	943.660834370347	121.780182439992	208.473385353455	194.944494612746	274.769204763638	64.8364820024337	37.9614929965553	38.8606988755951	233.199350923706	64.192166525719	4.63418388541223	270.316192801477	486.392284403428	123.283492691694	22.670085196085	2442.75924892489	148.820089441607	609.175528081225	92.1307644032096	287.60982047495	64.9472324931452	24.6485669415021	57.2614335033261	326.759845725544	98.6776886721378	413.87682895921	821.802791113257	129.286120866402	7732.59229240251	1861.56340401336	161.933969139761	57.1795743907859	69.8272399830417	88.3111312958362	30.2249923505605	47.6235833575527	73.5414693122418	133.289742293347	109.241500188682
TMEM212	0.897763876933365	0.201496407754394	0	0.0963191910834524	0.00211465149213552	1.67741864377822	1.24630305375085	6.07168349739035	0	1186.43086244133	0	0.00723258514211977	0.176787999861283	0.0392052338308915	0	0	0.816028932480876	0.681098548259435	0.0442386427815364	1.55782720735701	7.42424596126089	0.552259954818351	0.0575982859415625	221.790653149643	0.875726076533249	0.0383374225267161	0	5.79997729456151	1.00051300817406	0	0.134953484951446	0.930611961765527	0	0	8.9695284900743	0.420502376252713	0.0932481286766489	0	0.1656741265266	0	1.98095668782641	26.109456134089	0.0897191299724476	0.0228008909275407	0	0.0369005479393902	0.00133040330864787	0	0
ANGPTL1	411.974030572387	3.5431304863932	1207.73846219499	367.553912127931	1.00903990134883	16.3660782059684	1052.36392766178	206.370835240945	70.7311258794814	110.442512016625	683.566738922109	425.687910585466	306.208640114054	18.0724624297631	79.0452331216703	18.3584283841741	6.86391715908744	22.8228032767423	250.332903948923	5.62977663771272	56.7926859052908	100.692133524594	129.374179761716	14.7466738497109	21.7610859234223	756.235126508989	99.2122981986657	125.627047936179	279.680227648575	124.564493620271	280.791485055282	18.0072082269966	17.4622047280426	87.3970568698701	18.9371759381455	931.877237196253	3430.31256096747	70.9563395661628	4801.3346491151	2804.02244145452	133.994933048594	44.4460786651552	55.6281134549328	38.5235971689187	37.4131164543918	28.1201988430084	29.216950058494	18.2523489017208	81.1355084428242
OR7E47P	17.431381985013	0.201967820942961	4.64743402647254	2.74442920424886	2.016164603327	23.2923517462556	37.8110727189135	3.44913631488739	6.77114289429767	700.833580578131	12.0032029608434	24.5646761030354	9.69367979512769	0.0392734236928796	3.8423791093369	3.12790929577132	1.67735648633661	0	1.1939179369669	2.36905590204079	0	0	21.4067918770867	115.322192011987	9.04490940796966	57.2753166272746	9.91844027926133	14.1853104505898	5.59676611790523	2.8484820521997	1.59841180883258	0	1.93049533565126	3.97639791379892	44.8543096273144	7.76627180702407	128.406472673249	3.87761131580645	111.719929159662	63.8701665116558	48.2352840998344	36.0514138324096	1.395588570556	30.28045528785	7.16458589423621	0.0580080481208358	2.01733759249159	1.18778825433063	0.532238712166223
PSCA	95.2477798658761	76.5815717711506	1883.45013817133	186.488116376069	102.69643466292	1772.96980201567	841.141057744544	8449.98242983553	1049.51789904679	25323.0540698598	699.286518969328	1096.96708263407	75.928107827148	72.143728261776	9956.78475828574	104.117158913408	444.888664749654	9.85154769009282	1761.2066080034	335.097012022304	791.738744524681	106.720701592345	46.3266122882021	20729.222210017	72.6218214271819	2429.57149132682	17701.0627240196	39423.3557585471	939.044389329318	852.676131040381	40969.8985923367	8.52205777856086	164.043027532797	330.845051891473	169.447649685777	17657.2976624617	497.650117556468	34.988436354235	89.5562212891713	96.7410461702174	48.7931778015362	12695.6343758625	8936.71857477565	745.770493015889	116.367117414089	67.1238746722677	135.999473687199	229.130682606336	3181.24712439696
TIMP4	27.5250600564503	10.2200420279899	65.4097377402791	389.327226698443	12.0843927070405	93.287703557376	111.064077856251	58.5576885661724	20.3382085231783	508.202855405663	156.534756900311	48.1029777474808	267.76291956628	3.42561711137648	37.5874762754962	7.93686848142568	6.85925111758059	9.0720116489907	20.6306603199159	2.37426436518888	13.0130600541951	24.5689307141229	51.076179036782	56.3140359029535	33.5652109146382	259.498439698994	75.4015683301026	256.523884078273	45.4141288401734	40.470257772417	77.844336677918	3.77625735115362	18.4318328718707	38.1678456032193	77.7462170830407	642.102539534402	87.3353730942895	8.73851682956906	640.736792360493	756.738356864594	64.8646823613343	38.0817311605926	53.0320997371554	74.5645057651277	27.8919607511546	109.292977852139	38.2798201148532	8.40448007070269	7.71857051618869
ABRA	9.95615455113825	1.87993112478728	284.144693100519	1115.11897662599	0.00218620655903123	2.54598363358623	3818.71125594162	91.7861741629841	18.4008975173306	0	896.226033283092	72.6626572827902	75.9647730351659	2.29581409988624	1.91625768797111	8.74375905695231	0	0	461.69877270343	0.752192465640793	0	29.2476320316929	499.363376406091	0.495929550473784	7.23248163675104	1266.22122481715	2.97378945992677	146.582241865396	188.514662690673	72.9233940239788	1.58537801196536	0	8.72596791300048	1.94499166067791	2.98916714350606	115.94727584727	2.70744057185028	0	2147.15806791276	3520.1084934676	40.3907289108592	1.31732175071529	0.0933950519998064	7.97413132978932	0.726496592765603	15.9191687382759	0.00229079430322088	0	0.5346437162904
MYOZ3	52.0617468487259	6.86048718019214	877.691511109072	1382.0483703474	3.02265362617934	4.2751018458849	19171.0804646704	304.324105907037	47.474118616327	7.67077350421647	3333.87094609555	300.854334604359	93.3074477221423	5.67504173352043	9.62929319181844	58.4301304408773	45.7394908931949	12.9029850562521	1174.88286944234	38.1667920550253	153.667792726225	140.091721781187	966.814597223434	2.9763535763427	15.407086377563	8262.34787722474	8.92674042907457	414.723110757725	742.936568398882	608.512418476998	8.78453205052322	6.62413848753842	26.1993035305762	25.1883113139417	9.96647560124182	740.873153984737	11.8255253259688	42.764851754578	9691.6546982226	7253.66067747163	114.436899765561	7.68240684769588	7.8434856444466	32.8722368947184	37.4036003030997	19.5906152442392	12.0914661688511	8.40930087386028	6.41821719049367
KY	15.2749960616827	0.211081232367235	36.427249268743	216.601602786887	0.00218251575242334	7.72612409252674	3289.04349308818	49.8025668844682	19.3695743980524	48.0091523193854	334.235117429192	108.476149865319	27.0550784797817	1.1687439671996	4.80794203817698	8.74173535098306	34.5023110967187	15.1832012027229	72.0578752875665	71.5145336112873	5.56422955717801	7.88974141117548	205.247614790912	6.06497640393347	7.23162352394291	676.339312243288	0.989548411794513	42.6682099271087	26.9417274371808	49.316961912419	0.14067006704478	18.9548342307498	138.805834455061	41.5812959270493	7.97286256420942	24.6077839941624	88.681605243582	1.93486135370904	2187.33147609176	2331.97455500257	11.0614649974616	10.499592700866	9.14503006067797	10.2379740203518	5.50148086864918	8.62077140466369	20.1501953478559	26.1761127020562	15.580542204826
CRYM	34.4560763336056	0.211437864935647	110.272489278814	157.600662961828	4.029586694165	247.955638076667	66.22652762325	188.887056397061	329.49160965711	1503.32007430307	120.126802826543	471.726115312467	64.9215843016765	3.4233442858276	1100.1615177461	19.1569877887948	77.7011400100188	39.6192472527148	110.912943527709	114.634824998666	5.56459493273208	7.22487517666469	52.271394937772	858.984635578656	58.9931415359967	283.198002238232	942.559349371853	558.994987042298	20.6020578350647	31.6142895501868	865.90209756844	18.9552153230182	15.5204745316383	23.807516632528	67.778196229314	1091.20338160881	1348.53490268217	11.6555135317799	755.985210382406	541.829229483671	8.27203460775589	536.319866549258	124.034364369537	19.2897997790421	31.8375344761612	19.587562513561	28.2092603784016	6.43105873672573	24.0945219637779
DIO1	4.07745525993835	3.57440729825262	7.4538897262196	2.74589762434222	0.00206029324560397	4.26643478006896	8.33274396897247	3.44889584069482	3.86416940227915	186.595704083799	5.19703749441215	7.17157360949154	9.65520258466858	3.42938161751751	58.8577982221404	7.94289866343017	4.26601160572208	2.96149590985328	3.48470613934473	16.2357630368742	131.626048317082	2.53962962558131	7.18590506686213	43.6850496693458	0	6.78866806818707	69.4638620152834	26.8340185478171	2.14129673966456	5.80004593863857	93.849787292931	4.72368464486456	8.7264326776072	2.61018194738903	4.98252233707357	7.70743915733782	5.32634398881281	4.84990567200941	6.3656482955182	4.82489713171859	3.37247781411604	49.0688260202816	20.6734907174666	2.30357939138646	13.7206167179926	2.50227451701349	3.02412377602677	1.8558916229118	5.20210813518337
DYDC2	4.61290421413327	0.206096273888743	7.45132731389757	8.00145701405653	0.00214748160240319	5.13043260731099	1.24476331334606	11.318862377149	18.4005903598046	1834.66238875145	5.95091020964554	6.14900893221851	1.7831341600201	0.0398669872926121	2.87894772880261	5.53097343451051	0.817051737381433	4.48999165491311	3.48306441899931	8.05909747365568	8.35545701589137	15.2232570543352	0.0586092216663161	337.563539018577	31.7564545095184	2.29300522812136	8.92619349649161	19.2092760619529	5.59968759226805	5.79656943523415	33.2409820194687	5.67215857869467	1.93080760634417	0.575885840598134	19.9338959368266	7.77156636908315	4.02371166888784	4.84986235025105	1.73292538987044	6.75958852765817	8.25896760666081	71.4562336429877	19.4770246110976	13.5456176017814	20.0952835009891	1.2973320127996	21.1487665388671	0	0.531442040264206
CHST9	1.445423957201	0.21222631455197	25.2132957760625	71.0003830445209	1.00902718921142	1312.54758674033	441.849457404057	5168.88355516793	224.817781551545	7991.78878148638	50.5618620476349	460.483157969376	0.185816263927848	21.4510546320169	1031.64560769594	56.0222538782542	2.54670299888928	0	2.33304131477055	6.44427234904541	1.84038053125033	2.56049816763931	183.941408581455	1350.60529468284	107.126537439894	359.639842295396	406.781314201538	2668.36077248488	43.1036228870951	9.49855239075036	298.099058844821	0.932030772930373	0.961173126437453	1.26385165679979	445.549859563799	87.1213570497247	2507.95153123807	2.90721454140021	2613.66756389682	1990.23956478468	9.67399162589961	1361.14470904115	40.130359705059	4.57786909102485	0.728137355738363	1.29551866084364	32.2385939762024	0	1.83802644245285
PDE6A	11.0013767762902	10.2265562152298	298.319794963866	28.9917257542756	3.02294375543369	5.13121159717877	132.225149334376	49.8216530862969	184.157386161989	83.5640891237312	36.9658536337075	38.8923390523957	16.012251286095	1.17035855114963	218.908654879878	11.138634518719	13.7673691493263	12.8868617704747	2.33763597613719	19.4486944804692	21.3967702840228	30.5935783733568	3.62883205327046	9.14959332703391	11.7684985958629	129.181045838826	75.4032209220347	98.8982489875251	3.30158777807354	5.79801692160665	773.820555793829	0.931165396017167	0.960670958963877	18.3338736576407	5.97926873978315	157.721676614822	58.6708012786898	4.85002199146926	17.1689454255309	32.8842339909972	6.86454668154016	170.005444765652	381.200984161534	11.350588556814	9.50945188333261	6.17426682895568	9.0687471875719	3.80614321525261	129.347963792319
CFAP161	8.87438127089445	0.201269882682496	4.64740581822893	0.0962288424087241	3.02306609879877	6.85731860418122	13.0609795360425	10.4467661576218	2.89525802050851	880.6864933616	3.6832865554962	7.17235713929257	3.37888267825712	4.55678752924793	1.91481801173281	19.9776134205296	8.58522705356321	32.0520905789276	6.91471532286752	34.1532378478995	5.56124641739783	43.4335175498634	10.74807298407	146.060913571271	10.8625067069377	4.54441820759553	6.94192138255955	12.5084457525829	10.7964446974658	5.79508373304848	7.37218066820624	3.77470693137348	11.6376185033564	2.61214282982809	19.9342018848654	2.9277064174238	7.9354173079917	2.90565290205075	4.83697219245491	17.4048818297691	5.46577519317353	42.4635864866864	5.2801182386767	6.81813228886995	7.94388168412812	15.7762787211817	6.04613703904715	7.82650549334006	3.81080835944989
HBB	3048.86681590524	94.8428595768584	2408.76975540336	1027.79544317403	112.764497812358	381.854105629729	5816.57340573739	1881.31201239977	410.884198203784	226.66567594533	1256.52928681523	37.8693447175589	388.3210433178	46.2321618139172	385.645150732866	104.918318002839	1174.07621815774	37.3449828783959	939.492289750206	130.095025869224	126.65773739308	55.3080293822253	622.843960684461	76.784550476685	1144.26348346037	873.198513157116	695.497842851027	25.0841895339249	20.6275546356187	36.0581658929158	4345.29613662985	472.463206269894	60.1752492615847	513.420450613084	539.244734988685	162242.688829869	342.658227471432	165.257409009662	1389.98405935809	14129.7998843282	37.6176536145217	20.416210522085	114.994873366454	27.2080982007094	1979.83989579502	9871.89067739093	188.383263671484	1172.03129353454	10161.6255693717
GPT	45.6493103091092	21.832647023331	114.945075706198	451.482197172275	6.04321979941719	57.8345424667331	2152.80798072692	142.518625965767	75.5765830731473	539.814657803779	430.972086128356	461.49880737824	186.357068057234	10.1851078230205	833.050704371364	282.865753889454	50.9178081411198	11.3698080556364	132.628145875109	44.6669925527395	55.8609913987115	43.2675047245639	261.017458972571	335.52939139654	51.7279914700991	628.129536688476	256.966228516766	538.834033744612	215.633533585692	118.664860532628	256.311601150968	31.2886670652014	15.5206876943092	13.5583242290747	26.911183444084	1089.660300359	2662.025021898	32.0702266426102	2116.64824865027	1147.53100125543	35.5029118191944	328.882848839424	118.878857104223	127.86380797006	11.8815269084136	12.2776292574936	72.5331647772346	20.8800162306599	26.7022402820086
SLC38A3	16.8704062820447	0.210808487254113	40.1661038970567	97.2326783195741	1.00907376577174	13.7713172390127	324.796847074732	63.7987544448072	108.528536250186	3.82802985667056	3871.22881680729	1157.24775343542	14.4253649529295	12.4412918320569	261.287297229408	54.4172184924673	8.58833658154032	69.4113299622666	16.0568496094458	8.06516348087598	0.908679877360424	7.22145251190882	29.7326392324089	2.34968628526087	3.60021770457671	237.108397159329	355.194825507504	117.263240692782	36.1694493514062	27.9242906449579	369.703021465989	0.931695318642653	13.5787830322435	40.8976121307262	13.9533372166285	438.959291245201	96.4862690679354	16.5156797876235	626.329867657192	167.375852838049	28.5148428435761	50.8106897039091	9.14629341668858	61.0844070801515	21.4679211182546	59.6880737310574	18.1355179034808	3.15076265605562	29.3744377271805
MYLK2	159.18551159938	1.87698554115331	129.899808021493	1221.77381171757	21.1453950183152	3.41058042840468	7986.12454913127	176.626468628328	11.6182000763551	2.86836020121806	793.146356763226	258.899086938592	60.1814937511856	27.084930352798	2.88048329552438	88.077317382203	10.3197427476586	31.9886886263244	683.443946596312	5.6309492530841	4.63424275029689	428.600696464569	563.490671587971	4.21382115256047	14.4978020543223	6549.4079895315	2.97384741919566	97.9734569836761	821.546199127589	466.898096848863	1.58360904856834	28.4434995977145	38.8179469251363	45.0076718287469	11.9599450321051	620.429604291045	2.70544965041333	8.7397685231341	5813.0493076471	2125.70306085854	95.5730650955591	9.09363680591729	2.67852118409957	103.002149808642	49.3761228914043	2.51527074426617	21.1580535454675	9.71755511747435	9.02929382013139
FAM216B	7.81946863776163	0.210683814315985	0	5.36355006747165	0.00217974320683822	0	5.97292657773701	5.20219354816169	37.7818812921288	6426.97385331167	0.675173926522324	0.00745793198133526	1.77329053277456	0.04051902031091	1.91601180752701	0	0.818695328002829	0	0.0457375271050466	0	0.908647522607023	0.557814243919685	1.24873319230971	1378.33051179414	0	6.78837819707535	4.9579333641189	108.883201581702	0.437325016852507	5.06842910091762	0.140434230650996	0.931670801539144	1.93143386088773	0	84.7232482183157	0.446692883256603	2.70994765832255	0	0.172782871278471	0	4.0830172051767	204.417759131889	0.0930608920512555	1.17979187560661	7.1213242000606	3.73645967403798	0.00214908479533626	0	0
CFAP45	42.9817552272587	16.8590335889979	48.5787363730515	136.586887480344	46.315804898389	31.9133419394911	24.8808200470749	40.1814146852455	38.7509653113096	5826.40897703497	227.56952401939	130.986955599917	96.4431965561732	29.3425805283091	18.3044785882779	68.0435879859092	109.677586843718	22.0538386996405	85.7688255182136	60.9380496014958	99.6450025302488	67.3093435848766	20.2408239997611	900.320960825588	65.3516016424271	12.4090344554091	49.6045314420737	56.91446952983	35.5926885312307	75.1426311358016	37.6042706112075	57.8535575522456	70.8518672218301	25.8553662111273	105.655217997679	87.0725054998318	11.8382702041042	139.983734717611	10.9918448439659	13.5326993011412	41.7860237274377	295.724873169209	9.14576752140625	55.4785142236112	121.309158087495	26.8978615563335	37.2755321337717	43.9144499757752	82.4931901050272
CRISP2	0	0.208259013178314	0.912464801783949	0.0990002380143267	0.00216275013927003	0	3.61127174397411	0.8320008541969	0.958540067956198	1402.8479569803	0	28.6610710973762	3.36743772988678	0.0401753614047635	73.2686795845365	0	0	0	0.0453453445005749	0	0	0	9.5649472724424	34.5940169179387	0	1.16627181403255	36.7068580522513	32.6180464439936	0	0	34.7083017949901	0	0	0	14.9500313801544	70.0025194059821	1642.98655747566	0	120.106322138941	275.791825552936	0	22.5165199431015	6.56832248991314	4.52663775258814	0	0.0505539747152084	0.00177325102526549	0	0
TMEM182	516.367972802754	138.035141290515	231.785357017824	993.555422892413	389.635628925379	309.274548626459	6285.8993901531	225.606260244747	179.269812509896	384.189950113068	1550.08025943396	340.761667276581	194.285810060816	86.7957434130423	195.707238919659	314.891057457416	476.00035524041	253.480209849553	658.324124462171	145.542408129284	181.612102140225	625.594422372863	829.197691944587	174.149018265087	614.81006157359	3223.79706382594	127.984821807146	297.409368370198	791.457053795596	583.448195227933	243.421823996455	210.604097969086	209.666164431365	146.205847412044	341.886727290843	212.135375188789	267.120755040897	96.2328206688242	11422.6392042519	4026.92532241343	1329.35455333194	109.52339354984	167.937473655207	399.461311857676	951.813457834479	1289.06564143743	324.377242828188	170.032700746244	246.747366168998
NWD1	16.8771363038983	214.287781276958	44.8398579331881	10.6153748540322	30.2068667710487	43.1460694667503	48.5074408314135	646.436766797756	65.885639061151	6488.9205121888	9.73935442041816	56.2901708107592	3.35315136930812	224.216021566785	168.714096686947	23.9646286438293	19.8181095147143	22.8201436375864	10.3385456916183	13.7592069575754	54.9294012532387	17.23315684526	86.6705477535275	2121.90009125641	9.04813737588938	41.6294901021053	47.6202127062768	1131.5283762435	9.65165171113611	48.5793692702185	128.263471344406	9.4688102374796	3.8727846235957	14.923399565204	99.6744938983466	24.5957763296084	570.334978739689	167.202795488276	372.859085054594	200.268555970957	1.99375940400049	554.699721407373	5.26596858233348	10.2386507515724	9.48834313798147	29.3302462104808	47.3486492838931	11.6833496787053	7.71608038377929
ADHFE1	79.2312882463732	15.1903520984825	92.5117113339991	335.998613286198	107.730669215186	73.3877331741309	2777.13049573029	166.142077840842	36.8129248843031	239.159355103273	539.201968602259	223.080707537732	121.692636694345	16.9472759182979	92.5438462180512	154.612778233599	19.8178216702385	206.160698816227	129.196055932624	25.1444009806029	19.5344351408319	84.0009822315202	172.060609351974	67.4562338137378	32.6568195033941	1037.00066525516	23.8086073458525	238.784078103871	71.36238894559	240.438301838846	62.0725181535867	161.272907087589	48.5244690700605	41.5820746258562	86.7166261057747	211.904684218295	964.638464370521	86.5112292882011	2179.03127968884	1571.36709055695	59.2490918013362	56.4682820377845	37.5555804948163	177.601373894845	16.666034040655	130.382827598606	51.378788387406	8.40278255798314	54.2339395819128
ASB11	17.4080510689958	0.211379713450867	139.251562543881	374.024275160573	1.00905705716673	2.5456668671064	3649.52635287051	57.6742686589831	6.77251256590903	1.90769051661925	688.260667722255	134.058114779224	9.67913413218397	0.0406172438734984	0	3.1372416522466	0	0	62.9167863456897	0	0	14.5628372094951	313.169710723301	1.73275900732322	0	2780.37952935433	1.9816597097706	92.1103171302211	39.0551686935904	47.1037632793257	0.140847124536208	0.931815841413632	1.93158065562754	0.57985057902389	1.99241989995332	111.119781999839	1.40316578048082	0	2424.99001023768	1467.8381784261	4.78310538005355	0.61110365264008	0.0933117326074182	7.97128749082185	3.90702762843309	11.0441165543707	1.01004179285189	1.18609762274487	0
SPINK8	0	0.194923470368019	20.5575378495561	4.06000494802921	0.00206688234079344	0	9.51221835942787	6.07394140982824	8.71086964533811	7.66948915181589	1.42001685377988	11.2633780495184	0.171237897330121	0.0382455272073514	213.334467216366	0.730501399331052	2.53854616521397	0	0.0431444169011286	8.06699971172165	0	0	0.0561345985273078	2.33160790084317	0.875128030058681	23.6006169831974	79.3872376462704	21.7761206639531	0.996779888767207	0	166.094310442407	0	0.960159946511148	0	0.995585003389012	115.681258263152	0.0907105905573307	0	0.160564584183751	10.6322502423223	0	41.1829625132869	150.973064301596	1.15500313212316	4.08246078452167	0.0375222430289889	0.00135110830023677	0	1.25208209688591
SLC9A4	8.35792824479145	1.88052280729235	122.424472787051	0.100266116238174	1.00905390660734	110.544786035081	340.211900257137	209.881372520123	144.384278829959	120.048887999482	50.5567219972036	77.7789707174386	6.51662350397109	6.80475279334596	4436.4550675741	21.5607540879891	56.9651354784536	2.97402937202366	0.0458657137199623	2.37715179788864	0.908868824442623	7.22513436566117	3.62302122241308	523.681103039778	464.098834110631	13.5317699409902	416.706357603491	1499.56837126479	6.77063586991227	2.12424504405701	1696.86856279541	0.931838544590731	22.3152801345345	4.67556790629688	116.619433808438	19.7788264119428	487.023330965736	0.962964198050271	58.774086242186	59.0055720584697	208.080435124645	1753.22586550023	320.161604606139	3.44636042961373	4.70422305401099	6.18252739490928	3.02500566177829	1.84171895904698	7.71565854447351
TNNC2	1741.78669899594	5.19324779792104	5675.6413060635	29099.8064413979	4.02941988672466	35.3808244983873	61319.2070064331	2071.97991982128	317.852113271237	82.5905982106692	41977.3378412194	601.698290840725	11931.4271898271	3.42063041885749	21.199495136976	244.370739959029	92.3981442064999	14.4347192092735	14716.6219214237	17.8363360029223	42.8257689525801	1133.03902183088	6119.783848201	97.2591680500081	68.9903590007051	70987.3450713499	17.8562307182525	3328.29453640096	3443.44797521862	4706.45256147149	49.0828408245392	7.57344943330146	244.614211031448	63.4889078173057	4.98273850056348	28892.2844853122	50.8958132020342	65.1255714831602	154691.025911036	55622.2246949656	1872.62707819619	20.4179320244523	24.6227158213331	1942.99549874741	235.210443373934	822.78317309498	86.6376449634602	0	3.81388695592891
DHRS7C	1.44339106821422	0.211709535511716	31.7545391785981	448.856586383026	0.00218689185712151	0	3790.52519098234	30.5624030282156	4.83472256915965	0	1194.23804065908	80.8489034658612	6.51426418130296	0.0406637343560021	0	0.736247902964319	1.68250405695382	0.686270531640685	85.7739802377548	0.752269310736307	0	2.55838086921006	183.929246884379	1.73378400624043	0	1926.8306736126	0	82.8901923217957	7.34864710097284	16.8673794391081	0.141042705934325	0	0.961093042704914	1.26265328145178	2.98917086006939	912.252030388701	0.0971327221704144	0	5004.91554949454	2457.65803856381	9.66960225300051	0	1.38721714615462	1.17965803457349	0	0.0656638783418853	0.00223577451789048	0	0
FMO6P	6.2111288321472	1.89216719700955	1.84611417930889	1.4212123877779	0.00215851278640855	50.9416682747093	17.7933504954802	141.749121937892	15.4927933360628	389.125150152519	0	1.0312889460266	0.181976685813318	2.29890719663557	20.2325422785645	0.733850745441697	0.817514600850939	0	0.0452476476683046	1.56092736156306	0	1.21904247714965	15.4975256941893	23.4198137250752	9.04448134089347	0.0392007181808296	7.93409142168893	86.3057112303096	0	6.53507749056856	0.138634854776718	3.77566676375092	0.960689634386068	0.576816494103515	24.9176675119691	2.90898420518837	2138.04328627475	0	44.8481506874817	294.192029650284	11.0525047498878	20.3948753587838	13.0284283026413	0.0368692234847918	0	3.73013568902711	36.2522795177146	2.49998732992841	1.83316607970955
KLB	4.08196446512611	0.20625084729112	65.4281798115009	38.1501354225037	14.0980314655993	132.295745175035	31.9536031735417	42.8265928449818	79.4690274541401	5.74734161102955	86.2376984821261	77.7674007574854	19.1581761541793	11.3174052130357	113.787071665276	11.9400779479097	15.4961876947167	4.49013785961114	13.772654556047	9.68566773627539	8.35547384110427	3.87762663899011	48.6719988134685	31.5103233420339	22.6694652918609	117.926366670486	160.737560822704	165.259161751099	10.786911164096	0.647950505440843	348.17210938774	2.82705183645333	7.75397711571218	27.2399632465842	3.9857793381285	72.0865931991662	24.8576077727896	4.84987862814744	64.7383544839113	486.846861532776	3.37711049950099	153.787609712879	68.4207978292192	13.6080204776427	19.1318098046583	3.74174230734735	12.0904493196363	7.7630557354014	84.6981611912736
TSPAN6	1384.661823563	1314.79391774896	2474.20523915872	2471.46887343814	2045.82765181715	3121.77480371733	1943.25252206614	5233.89199636226	4234.94860428977	9236.31924953694	1611.90443448737	2832.4474050464	1243.37859749474	1170.53808371633	16937.2957161466	1589.20109373469	2329.21829833791	1457.97812944605	2249.19537106337	1958.08195378075	2771.16966848727	1887.61959351293	1074.7935963981	3879.40914410022	3921.49791914514	3624.07802174408	8425.39185042653	9043.36580667098	2405.62601762966	657.922211358255	15485.8089745541	846.275406415516	1094.97502062732	1836.63452438083	2041.35928571929	3805.6389596374	10308.3553381068	478.292914093493	2483.84887339077	4065.54519913728	2641.05771758831	7963.17729322873	4311.57582985103	1389.68116547171	6449.84285973698	3595.46315990705	1692.40052736502	1016.83117484463	3893.77831540928
CFAP61	27.5282070250297	11.8856216643754	83.1786173409718	191.460148061835	8.05712514600783	12.9049844314393	618.264528834972	18.3156173330233	5.80266826411972	881.998203028058	137.644289319836	62.4268717429833	184.31203805023	3.4261807724609	8.66305279394395	47.2157056311748	101.937379740198	8.30764186850596	102.868204321637	10.500277961657	3.70054267628478	75.380692170392	163.639450405082	280.832449906166	29.932922871815	159.535323827372	0.989485612570466	23.3960475318037	124.060890292349	44.9055128842858	8.81021415365053	12.3129938784606	8.72492957003653	8.76321158608001	29.9014375662111	31.8063874060417	6.62953957298999	1.93448802009242	350.354324786818	347.397697574849	33.4104384869187	55.0817070804731	5.27425733107006	11.3622597602753	11.8947459876031	8.61475302484687	8.06188557158813	8.40840001927097	6.40940947222257
CCDC60	0.378271545372186	3.55635740138737	4.64949411656846	458.85067126797	1.0090985907174	306.841577561148	60.3104763080815	211.69750233449	53.288558258235	2162.61541111642	8.22223990577575	4.10164180094444	6.52873718438989	0.0403979096183917	197.657588874502	2.33429424314163	0.818310084773155	0	0.0455993073368148	1.56269934887152	0.908442994099838	0	2.43795779353006	434.168926329284	0.877308706364203	159.569297210713	336.348116325844	331.139747345398	41.9451993957393	3.59317551610181	116.65783805266	0	0	0.578394294419466	40.8657728729928	36.6295213719461	138.08165726018	0	37.1979487948179	62.8776758191209	2.68664057279401	362.496423707052	283.808180109254	3.44449828114879	1.51803162851304	1.29916001868674	33.2369227750354	0.534342250539229	0.5313353848495
KRT33A	0	10.2271884825093	278.710664267983	25.0535126072914	2.0160822431288	18.090402804952	31.9551400683694	142.663385043121	41.6627913156809	12.4704276106152	277.331932251956	74.6990188633514	9.70056645507818	45.0928523346353	91.6011011832747	21.5617805835943	0	4.49038863468351	18.3429040282069	9.68570204897616	0	1.21781469359127	0.0586982462343997	4.81287553379741	218.118071974136	121.299667312442	165.698183272367	104.799025610395	3.87449979167028	3.58785706744959	572.869296430451	0.931058846426849	6.78336125554879	12.8623888471228	0	55.5124971653012	4.02323640910499	0	9.46442173997966	2.89040170002089	5.46837486817455	223.341336907168	92.8838966375054	4.5725223343311	0	4.94970294826536	23.1661236224022	6.46596123005443	6.44270368522504
TNXB	2397.14319047342	20.145522177046	17776.1840658004	525.115805648114	47.3222654650955	695.5051735855	1675.0670934891	572.841626798325	363.398024864171	625.277622758538	2587.4019434406	1391.66743587539	295.252399564963	252.400147445488	964.136926926116	181.848159784079	82.8889836087827	62.5423578727422	162.344126160402	78.8405889882958	403.307042400708	455.936770222249	1313.19332871103	643.735504430148	392.293669823691	2072.17852191091	6565.10858021035	4957.53368493001	655.789820806627	505.219820079276	344.175324104896	58.804295686971	60.1745673058013	1144.62636537271	314.974165374891	3088.60855125585	820.638166539173	748.555447375265	15473.5921625462	4048.15579450633	572.671582302722	332.346172541613	2541.71628526554	144.901752664287	43.7860850904096	37.8722996385132	168.235379774972	181.188026442451	118.360659111947
OSR1	177.889281523366	8.53886414821993	401.003732680027	61.8163435263163	86.5879113962775	175.358243460881	140.636786224414	298.239228786767	40.6892622288969	189.209063755657	77.0208900491436	122.802586594139	276.169944689885	25.9613436860538	85.7945793401026	25.5669248676123	227.190999501464	51.8390075246225	46.9166834502412	132.534819191917	62.3813323493876	131.42357717774	77.1813520164087	369.715275778399	270.621198594622	286.57089949946	175.609060646289	164.185447509149	1010.26000522204	98.0093236906333	43.3606256322181	200.174583839888	94.1492873744284	57.9928450016461	222.27622656886	564.312453158217	2783.93872810522	26.2372562967365	1723.77676842738	1937.11979958439	387.701117758915	51.5167493672339	95.643115113385	160.62969132395	24.6442240900724	3.73828198552962	134.987014689072	34.6891810904683	12.9516630894892
FBXO40	2.51000857899182	0.212245888289544	167.288994053376	1570.82371733059	0.0021906205815867	0.819703809990725	11711.2146584079	69.9207812663524	12.5873069518085	1.9079972860277	2143.83202115696	475.832394439253	30.1920882299035	0.040739250728393	1.91647010418785	14.3551985504616	5.1376936012772	0.686828143498469	75.4870494887834	0.752732181889698	0	13.2369603688614	350.002071187902	1.73571061574086	7.23384197011953	4047.30054395376	0	250.484339657929	146.360115503647	92.1047684126817	0.141360607060506	0	2.90245545658086	3.99658784335809	1.99244575503462	303.433793714896	0.0973347887746172	0.963073811541272	8427.95188025078	2539.81113761588	28.5263517145192	0	1.38618639315878	2.31179315933601	1.52238538184893	0.0688027507525923	2.01745966218871	0.539935154713832	3.79408078924362
SLC44A4	60.054794654626	30.1147883773294	36.4303581301206	14.5455151116331	152.030188304306	2476.43346841239	232.786298146121	2538.29266082969	108.526290660087	27117.8834878147	15.0371108144375	283.458569620477	39.6536351119124	27.0827791513367	413.605516596137	56.8272194764405	282.460886459767	9.08514773273618	9.19143895652261	562.8884816656	845.775401571959	31.2634614492316	284.770954992485	5936.82372528523	22.6717266842798	41.6243879373959	648.867140353779	3668.77926661837	260.589852339122	11.7131620762507	26.0649147140357	18.0085210170678	52.4085051302062	35.4426373991797	734.609626838148	24.5408989893588	2530.43597906448	8.74002750884176	1329.70506357267	2432.37905594821	13.8661687085288	1094.97582739671	14.3005712647559	13.6309439616932	712.576186730077	13.492417279288	9.06920482636222	53.7271828594477	69.260349865008
C6orf118	0.899833485523485	0.203819272247845	2.77918689769751	0.0972436221714048	0.00213129112267652	0	2.43067995103934	10.444935329047	0.958244438934778	1401.50348805489	0.67154162717397	1.03148000303179	0.178745844251715	0.0395404147227261	1.91501202945322	0.732419206127105	0.816491649812767	0.681858646230194	1.19348254039908	1.55875457950236	0	1.8791667449608	0.0581101585305923	303.21829042966	0	10.1637271806369	5.94976253648185	11.6662837348277	10.2121616765008	4.32168923308955	0.136344405609293	0.930792741528534	2.9009616342237	0	31.8954973171218	2.92310210326479	5.33053433907852	0	6.38021842240336	1.92301622167339	1.98260871033285	50.9345671891998	0.0905693485339505	16.7490545931214	8.06337170382278	0.0514042199602469	1.00975149364015	0	0
PHYH	758.891348796489	350.484944941963	616.895384460737	2720.61570147309	74.5060991986693	443.20050066193	14908.6854026652	732.033346046479	338.20157496654	1143.00014790586	3102.40973314304	666.164539387019	1683.31200155768	280.564287914296	447.350465804535	258.785242466695	148.547170323117	512.407029122493	658.34106002064	343.228075095932	155.531033381514	412.533944029889	1002.40891967715	236.180636891985	922.679361484307	4337.48544181458	304.588504153417	847.12153324834	487.902527914384	512.600191044275	739.950826908952	232.425609061243	437.78869556448	485.386401853492	306.00334427679	1312.81645298799	2392.4715268877	678.559999258597	11568.2134586416	6582.16292539606	880.051425927456	352.860935896295	165.353281647857	1067.0793578797	2917.44632730047	2299.51406499241	541.971899948569	568.86702421405	866.242380699322
C2orf54	549.90948779538	406.904426165781	12562.7833825395	8647.79527716411	536.629217950773	861.397622758593	6742.69277282993	6354.28875801674	9308.1759039359	684.828661837489	4851.06329859996	17630.0768218008	2363.46032845811	715.412602425794	19139.3771836255	618.637795359138	387.867890303986	144.269551094265	2693.77613119775	2054.88051547025	26.9902684716007	110.727821197955	100.895158033741	703.277561851572	462.22469516426	13870.2203522061	26576.8949298859	12546.8338631958	1407.50308496391	487.51666142804	25917.6617961554	130.910771864825	659.115725400227	2114.25338394588	159.480086124535	26190.1645813957	242.366221283759	105.955886589	47.9484875226165	114.156483862498	85.1142253725868	15032.8504348936	21233.2985995069	675.63237328744	16.6792014841739	22.0167143335388	1391.19309139957	539.218042983039	1620.42003795455
PKIA	494.467656991141	35.0863352951379	1477.78386338375	3325.7651076251	377.554283804888	504.546284371074	29182.8658030807	941.943486886953	694.829068690257	525.383490370529	6558.62756450759	1153.24617397336	2306.52842324593	75.5256752786184	539.908357886713	540.895705545021	48.3335630842962	983.66698600132	2137.17652098266	145.547490430755	161.12099313376	288.999632259879	2792.37123225692	87.9424738486769	71.7121269717231	11217.9856102902	493.098075441794	842.919237019621	2079.13167924709	1322.6161091349	879.582139803142	45.5223801136928	531.949515928807	330.154657600973	152.502701577925	1255.36791128014	310.102533493404	25.2666511305368	19489.1678871838	11950.0121699553	949.881598851241	335.176717780044	395.134167897446	382.528606107476	904.551797626784	723.97381979863	633.642561641828	87.8867452892624	498.177495146939
SORBS1	2704.76089019842	81.5799559042609	1554.44024442126	3130.12204620793	97.6626089058194	311.863913861144	11957.2121905108	950.696455806852	562.06313039033	829.868034628779	4466.48205255995	1931.95593815399	1013.00376006914	370.688366507921	769.377415641012	225.926765695541	205.568501659346	331.384515960351	1860.58985498288	446.545592492864	123.861224710018	628.222950796502	2374.79806485918	641.874398254934	336.89483601287	8308.61063948944	1054.65902140787	2317.79944513749	1592.22417305566	1025.32538866566	506.811751289818	119.523971205205	194.13463787577	933.99323433289	576.124809585235	986.096631817137	3150.45003648553	141.924741647274	8679.09374353037	6799.84034805071	2360.35526702327	904.638299954737	848.219152837969	460.599171016055	137.105502545075	93.9423162413164	473.470079482611	716.762287437082	265.691701387624
MAPT	189.567721372409	16.8295848755737	1196.44796178139	3152.17320635718	266.805846435429	150.287682868799	7533.32390382512	221.232600459747	269.395829692826	42.2476835063428	4503.0854930894	1199.2864925848	826.796786660534	22.5763891953525	347.079118360651	122.540396058879	132.131075661921	48.7924816952596	1009.16771641268	95.9203395655243	35.3712788627872	271.637076792754	1075.92426925788	78.6292204557074	130.739525323111	4100.29405005822	620.094764117513	364.446074336593	951.263352797654	624.751633547321	361.438787855073	125.215702817412	62.1155552960175	38.8597746984632	76.7490826380464	1605.60049147284	4036.95861410501	58.3190603677618	8415.86011482576	3247.06095726829	272.30086292867	92.5492554516195	164.064281373708	106.422569974838	16.6702284498253	41.5317197224038	56.416380433269	59.6394274282784	159.651043043629
LACRT	0	0.206998575268514	0	0.0985029022930703	0.00215386459014866	0	0.0572466715261939	0	0	1.90677807296255	0.672903963684298	0.00736832075426008	0.181422535452079	0.0399958555920108	0	0	0	0	0.0451405228326394	0	0	0	0.0588062477773406	0	0	0.0391090867766835	0	0	0.434079598416526	0	0.138242428575737	0	0	0	0	0.43608032863488	2963.31410309156	0	0.169936066412291	1.92333235461563	0	0	0.091727194562587	0.0128182432007155	0	0.0204739381150207	0.000763594005890489	0	0
CAND2	183.172307561532	28.4625001471809	471.082796096681	1569.53369486802	15.1044868855703	345.568776703041	6086.1126807083	302.578798978049	114.340456179721	263.164550035284	1446.52395724854	416.483153543156	131.181875485764	28.2110840583505	87.7228358399738	40.7973519740896	152.86548503038	42.6805738307963	363.481281299178	83.716377136129	191.858750967606	77.9917042954967	707.016401186152	138.791260966941	146.177926074803	3920.36099380818	114.094636790838	392.107489281663	799.573230070257	351.051634607466	15.9895020800464	18.0079873088901	43.671637329774	90.8182479108719	236.230327223713	147.230088114883	509.333600508072	166.228339544397	10292.8937132909	2920.05779465238	396.66055866613	124.376794768052	86.608873537136	127.909896449269	15.8712095540868	35.43744288688	303.219347546342	47.1581995723489	39.1387417883481
MB	8484.76842327274	46.6889552469492	10779.2481306403	62046.9925578032	14.0974587234876	63.0308200131058	529710.944192779	3245.75480616354	2104.86426842595	1750.03759075664	115598.163723897	11371.7326237774	16511.3737192278	109.317367214479	51.0881623585938	2106.93467669731	353.316317628391	3.74263460396649	45739.6206881727	35.7341454993187	130.385991130959	3942.26942445658	28364.9989269219	312.508047072011	153.451118888509	134037.370366776	116.079612637859	9975.79745244254	19729.8509150127	19459.0648101013	90.820414581294	1.88098832029289	885.298026246354	363.000678342769	51.8303545938185	55938.3684682985	1447.10935884843	4.85182293283724	472953.802187769	176508.847260129	2754.17593603723	132.182875702546	84.0036993389353	3923.41304844964	194.540162515031	3899.11846916227	1525.17730660492	3.82989642829409	215.266270340991
ASB14	51.0139514318958	21.8481561920559	49.518103611472	108.947964081442	19.1320885177919	22.4091074704094	1105.35950950666	33.1869717403699	33.9062073153067	48.0117961726688	189.901315871212	84.9364800115611	163.888851754205	52.9897033710365	41.445065876096	19.9540127217562	12.9037874544424	18.2329794200234	41.1962311640461	19.4472488160235	20.4644641438871	38.6030051752048	131.652038406371	25.8976976613513	49.9182402098541	446.937929447056	28.7693449785875	62.7999368445182	62.7617753865347	50.8126326901497	23.2090838351897	11.3643372984691	16.490366956249	23.8035499490896	14.9500339409109	101.091205828183	22.2657548012198	41.7927095027287	637.188587133227	263.201030707509	45.9952153212362	60.0392464940179	37.5472570764674	30.5813166635291	11.0860186758087	12.2737520096523	15.1134583505158	26.1877645989457	26.0975181492619
LRRC10B	28.5902034692468	8.55364708834448	23.3411001271012	7.9951656907372	3.02284251351808	15.497430993948	23.7005634173166	41.0576794363131	4.83403691011522	3968.83868569675	12.7555072680303	3.07817004665366	156.191981140836	7.93464791609096	5.7714230257508	4.73516801489988	10.3138659659701	15.1795344124634	9.19867278574106	8.06301523381231	21.3959298716856	22.5656031671563	29.7326460411394	730.706460381529	41.7391178401011	9.03817410176866	10.910601197888	46.0234094514352	146.512230032989	53.7524269400293	0.139966132372052	12.3133964987868	7.75458861197754	6.03481452061508	53.8236967430453	24.6186426532911	47.0064087039914	57.347266281648	67.9802417898994	81.2622555216034	12.4524092013673	169.784312241683	3.97833374508086	29.4382344907066	6.29901201509444	3.74293067240683	49.3596003981578	3.80399749863758	15.5979633596521
GNMT	9.93752837270562	8.56473799152123	1.8452848348065	19.7956558025844	11.0775755255726	11.1779394674268	11.8848496497795	34.0862409896873	12.5860081118284	287.367419882067	11.2432772768546	25.5888788333103	22.2742709072065	6.81062792005924	25.0571211389287	24.7848151229064	3.40272181446285	9.83322005336556	6.91511179405484	7.24556911773719	16.7413498891115	5.20769495531072	20.2298872627938	15.9844837083757	8.13613728021953	10.1636226213837	14.8793234563576	10.8280637576322	7.90340257940061	11.6981326049784	8.81332426829361	5.67188531290231	5.81256900539533	3.977365283335	13.9533501861118	36.2997546543915	824.926156623337	2.90578571831173	195.813215800016	53.2159597879164	2.67811599305444	14.7420803888803	0.0904917145995512	6.83135378761971	40.1280362636923	1.29919394489492	7.05395538648577	2.49370841691798	1.83000968101909
CCDC110	37.7075072852828	3.56812950926716	17.7335947800856	23.7426605392065	4.02984039934184	36.2483079719757	47.291271421562	12.193461334361	32.9391201570888	100.865661521059	48.337734525966	76.7449733866668	31.7452182591395	5.6828973613998	26.9831512850458	12.7415263879958	5.9934391351653	18.2361934134276	514.611523350814	10.4990672918489	2.76884163254002	25.9196305653811	28.5352808179375	21.5630803292718	91.7444375562978	70.7970747774704	26.785347078096	50.2451473542244	70.9569386236773	16.861027346608	134.99134840474	6.62075580574438	6.78335683757835	10.1271726289186	30.8983927850473	36.4848789366738	695.594210473796	19.4322367993912	122.964155853349	119.022162914137	18.0406403846802	15.4429549890262	15.6086837152168	24.8836423241856	48.848637090445	29.200386435061	41.2976550036202	1.83757804424146	1.17963962997101
SMIM5	103.750129366752	30.1225881790951	1947.09341111556	572.317463422276	75.5130419912915	380.131787427916	530.441763824105	1032.08894788698	1043.71865938399	348.651144717963	1285.42878001807	1771.28324683414	487.654188654645	451.788127449876	3178.87265546711	213.905222856317	111.395456149052	15.1915448833005	858.298353780187	105.680539481629	8.35980648150749	7.23140841081019	46.3349968320129	154.299035209865	197.944258300397	1030.46207054657	2437.73687800291	1978.55879482939	26.3812831793757	185.792203697927	6408.21963881202	3.77791008336314	61.1445433299478	341.792459482097	193.369701311918	3547.27761408231	694.247450214342	4.85143191642384	54.1392530263266	105.446958281844	173.807580233082	2294.38297480182	1030.11156308959	71.3455613870178	16.6693910917474	13.4925081922823	196.440321255963	170.074013626799	120.354893137461
MRAP	0.894722788798882	0.16334455477261	0.911740383322648	6.5843070909686	1.00919211093187	0.816059249114379	2.42133733886926	8.76060642626484	0.958228185971504	0.94662025783189	3.71503561532782	1.03144597667866	98.2298021566435	0.0333915906266271	0	1.53223232280693	1.68008966433387	1.44296405973612	0.0376190293863807	0	0.907361376403915	1.88640663929065	7.12243606084321	0	0.875807193537809	2.28830770978524	4.95930252769919	16.9050135606402	0.42797447833621	1.3810747912033	1.58803789540045	0	0.960441937068145	1.94086913908859	0.995619400412057	15.7993866996061	6.53452068732062	0.962375937819117	6.21644881825969	71.8306450782123	0	0	3.94553589596546	1.14397543708845	2.44516379055852	0.0310271622960272	0.00113215932232602	0	0
C20orf85	1.97433288892821	0.211535734662846	0	0.100288104943019	0.00218568222149429	0.819247342567395	0.0582019023829048	34.0600117376307	0.958891376370167	11572.5223510881	0	0.00747850098989034	0.185236395655949	1.16846269577386	0.952311924920189	0	0.819143215380555	0	0.0458747404418887	1.5646180692612	5.56470392566065	0	0.0597906932199805	1546.26861975601	0.877891732567669	1.16471913820111	11.9029360522544	90.4330425962803	0.438346446700273	0	0.140939652474884	0.931851540390496	0	0	114.625897508621	2.87847760765809	9.22758594610002	0	1.72114043682002	0.956804165023864	1.99378964848111	604.952946093311	1.38751293168056	0.038180101910033	0	0.0630955521027161	0.00215910541053166	0	0
CMYA5	1290.84245354386	108.107610759241	16408.193420244	31391.5599249131	66.4513206176272	204.731844231805	213462.36035075	3215.14004817548	668.66454185026	714.605918613594	53667.1964088191	8835.01730106481	14269.5072797764	64.2555520959255	226.562462434757	1331.12901674732	69.9360518372824	139.692379542411	11128.0885503412	65.0195834401918	111.755749609014	2771.6976735348	17021.1292045573	272.80374722512	574.84128982442	119605.940650482	67.4639705355601	4329.65065654194	18689.2104552187	13511.7267126817	57.7176184673808	96.7565988795772	401.872932523225	432.060382949044	219.285626700516	3070.49081235709	1099.36660230686	231.365191747065	163617.187339022	71942.4401019438	3280.16042237163	132.180490759231	50.4410358843956	562.479221889405	116.37403509348	68.3351090889238	330.423919010488	261.978709144202	49.6343630268579
SORBS2	569.112705804184	43.3976881181658	1397.41133451085	770.521674776041	82.5605712021491	1601.07778562337	1878.19893638831	2030.074225245	1325.71939719238	2996.82435588873	675.107269836008	1044.77540757588	154.841609217017	332.385281985496	5356.88355825502	109.719239030455	137.315585137477	145.786713380561	272.060891287666	373.329271831481	96.847961713243	164.797749209862	612.159166559181	771.546153838976	115.301484426235	1714.82262999931	3796.98854127384	4034.96257319993	152.13278774146	239.644115734671	3076.89001023899	268.478546236615	148.510191959936	265.190438404917	300.022798552588	849.030441615987	9674.31224114449	488.015100850829	4008.37557734871	4360.68915703542	887.74253848299	1711.16623694971	1502.61071424757	516.018236055373	206.511761350998	220.682595410253	196.441832835789	369.148222081136	142.589942625147
CATSPERD	0.892689737261892	6.87559044469993	0.911103353529232	0.0926946098178192	1.00927619985854	0.815054570176939	8.33023608926478	2.57477445980624	0	557.120387075485	0	3.07897178929273	6.52060990657574	1.17280201538183	1.91453065560915	3.92891275561879	0.814948204228172	1.43785994294573	3.48443189668327	6.43890511579723	0	2.53967340778814	0.0555841123971899	101.118592177956	0	0.0370478368463907	0	14.2122911872745	0.427920639836862	2.84703864606325	1.60155693818601	1.87786352214615	0.960118936397745	0	13.9539304923174	0.395632021056409	1.41369443309116	2.90557006817416	1.74095511749142	0	0	28.3688371798134	1.39787415078033	0.0279353217336225	2.36524920287806	1.27434188019146	2.01609642656907	0.550710521059876	0
GALNTL6	9.40401375632564	0.203560034043097	73.8688797136894	28.9544228680307	1.00920086337662	7.72094219676918	186.199485618558	13.0703022840544	5.80208318343552	45.1420600597817	61.2898106591689	14.3349319975384	180.088989018613	2.3005953109991	6.73446757566442	14.3492075324293	38.8601160928636	9.06912916987221	21.761502711173	17.8296172874344	1.83761239561182	6.5418677628918	72.2920200995883	9.14961174606555	4.50426337474602	47.199818756331	0	11.6665396951911	20.0454915871927	41.2843154692347	7.3740013150222	0	1.93059684639199	1.25304385228016	8.96950394834676	36.2964270941095	14.4430281062118	0.962375364554053	555.444372960358	242.964578925674	4.76849824323768	4.8339456603954	1.39481913726462	2.31154747695607	57.3319638079531	0.06095560224216	2.01750150824565	0.534209582231047	0
KLHL38	21.1300445877069	0.210533544626429	56.9922912435962	426.282266589732	8.05700882579164	2.54466152690716	1744.62108130715	27.0619970744032	11.6170631156193	9.58992620330712	396.374685251767	110.521177217353	4.94203885384912	3.42451876851723	0.952163571411581	23.1602442075776	0	18.9984927194835	26.3449345916096	3.18804879936445	31.642196227882	35.2525085345111	80.7302367583511	2.34884381421531	1.78487711382999	1634.22514719533	0.989531171424715	21.7203406058135	24.6324451410554	28.6614523026091	0.140345030609211	0.931641982266618	4.84301776342984	3.30672916182818	1.99240011547289	36.6404470266594	2.71030123917511	7.76679062869053	2055.277991572	851.514035817173	21.5306014680963	2.72674124538624	1.38899158522574	44.1024612767634	0	21.9862917483589	10.0766040840907	2.49351012698089	3.78951492849462
TMC5	34.4720839561266	45.0670749043342	50.449930340709	796.719244084934	40.2747451252961	1571.75495967077	294.209017726262	2260.20241750487	143.413291129901	14985.4782910617	42.2480302277667	187.270167654382	284.200127304689	62.0103367190045	717.319328820525	39.1955819688616	18.0945983963731	13.6649831434013	518.904007075027	72.3286873057342	604.519215781233	18.577758388944	179.197422273072	4663.4708665676	29.027585781045	781.020657569288	2016.06625738533	1995.29363920579	505.244490968439	78.0909562138004	63.5028327914059	9.46994516647526	69.8811012570399	12.8816301691193	866.182315939661	140.016590044211	1000.2711072414	3.87935763454752	850.565142624631	1117.49499869692	7.58070296585027	1216.02403085736	611.95956769843	113.203004258476	165.073738854958	40.3125882806431	641.688938881381	608.20267513557	34.5555999209108
MAP1LC3C	17.9646226713212	3.57488743013555	76.6885864187012	52.4451783281513	13.0910400404034	6.85710704642266	93.1474052797466	58.636864101243	19.3718984111531	4.78670107363049	25.646310749887	20.4728870534638	9.69448723443453	3.42915786717464	10.5914452498259	0.731959991731016	5.99256318710509	9.83465040876325	11.4843662356577	7.24584569289473	5.5612353505683	24.6193840529502	17.8564997101726	19.7280220604951	1.78213977750791	106.602860251139	19.8406100057963	36.015723928858	8.48192567748855	13.917825976964	3.04730442481961	0.930665355134436	0.960382239224222	31.4019452647265	22.9245141085717	33.844782785528	10.5386537744218	3.87762206799495	478.486698957737	231.368809258425	12.4570139160619	19.7126500869367	36.1737244061777	6.82097016960771	10.3562270708658	12.1804784802071	7.05333926497056	5.8160674681238	25.1847985999924
GBP6	3147.95231896579	13054.2622038082	82467.3704267289	20982.5193062677	8203.44049281641	14649.0056031291	34359.5992049024	16039.1958465458	67929.7851301248	883.65603598924	42389.8295480615	66735.2945868889	986.219329336274	6089.06332772823	81507.2761933653	1212.51664803237	3411.75332977537	3465.96488770037	4953.22322639393	5252.82579303496	551.417785501056	1517.00024749636	917.020364021421	11687.1812359556	9579.40523454549	46137.3570367649	60123.6485571904	42148.4195326414	376.000289882708	3057.67428435068	152957.671106631	2465.81451114148	2422.9378399399	20586.3995132238	7560.40798240603	12390.6560867869	130.344667070204	988.679684965729	81.8401278183804	341.525425861241	6054.7149343432	46214.025804958	80425.8738430045	340.674141632611	1138.90313104666	620.480326269028	4781.03042168151	5931.45583003467	5612.74566325789
DYNAP	0	5.19816362057539	703.826270772153	2866.27960230994	1.00901419053248	46.6082677684947	686.38434890193	193.244532079259	6435.83891893275	5.74992049220425	21711.7691193696	22794.3307088144	45.9634439857375	13.5619902857328	2165.48464903669	1.53814397514462	9.45766178441988	1.45056777597439	17.1924355857498	113.005153023037	0	0.560047809282168	4.80661666424126	183.455885234189	9.95883816749051	1491.21677464461	1883.1118737524	127.304156842751	1.01622045130184	47.1160298091372	834.933532751048	2.82946246591329	12.609528621838	150.995772459953	0.995704826144287	1231.12383748777	1.40084676012313	1.93523079550076	3.25926829949237	4.82686274849989	0.600780926723008	335.176114554563	1591.68685914333	2.30965143819719	0	0.0697533546699418	272.994953387044	316.977722954494	317.213923783895
ZNF106	4040.81750744039	2800.29317254572	8495.72590679294	12074.7138063491	2764.68617057924	3525.25664850908	79941.4715354269	5184.85030616668	3440.27819318506	4283.86850681146	19281.3227803971	7851.64058844946	4985.4093299258	2968.51451931899	4431.21497245424	4339.77844878261	3566.4074921718	4981.33626452651	6777.2073671114	3865.77985492123	5400.76293785973	5512.18391187055	11712.7528246953	2153.56706797604	3619.95364491462	43722.1873004904	3770.18846500545	6784.0497474556	9092.16603338417	4989.74155034991	2415.31915039999	3497.12108212786	3614.02800819851	3332.13715529121	2281.57766730324	2834.88307544692	6869.07362500257	3287.84590064757	55708.7197182741	32874.6710899843	5257.02215311954	3364.8916565603	5053.93629993293	1556.05369163855	2194.15920569145	1761.30994284382	2322.01485276686	3232.72139551068	2291.36123226491
TSPAN8	67.5015655419673	3.54593638570547	323.409221306652	61.8164266838905	0.0021857861443948	56.9703517278402	242.203196115762	243.121868781702	59.1019540379765	3770.35548511801	98.9498496664906	227.17440851603	17.5759614820048	1.1684529063085	55.9056810589452	40.7920934568065	15.4994704851942	13.6588591687747	12.6250454791956	18.6386033017898	0.908890565054355	17.9007158509233	174.436239440625	128.88045566583	27.2084979169871	118.041066033277	144.851863878286	87.9188760591877	299.937958608227	26.4524651194834	34.7220252571205	1.88030259380292	1.93162081391678	34.0621766027159	99.674489336971	91.923655136707	3294.18670862398	1.93496234657653	957.653657864739	3232.74285272273	23.6305020708058	47.272955568119	6.55818107447801	4.57860441031243	65.4339987992957	28.098538145129	17.1282876224938	0.539139942345311	4.4453864084338
NR3C2	158.145255688198	25.157201323087	314.058836463092	248.134312891076	13.0909986775213	181.404259601959	1548.1849431526	501.195120073001	137.599875266776	531.172910468622	412.833900653282	256.849024170175	75.9648541585356	19.2003235383277	225.600821741149	53.61449254273	30.1841815860117	28.1656102982546	120.056788620127	27.5852454004002	11.1525510254618	93.3488394861006	155.462700625591	243.065877792258	64.4421640933162	658.449318438956	232.16230510675	812.114908198633	83.4777101334337	64.8084407442543	155.603129940863	4.72592903059158	9.69662355574185	89.4503146623699	96.6841992039106	166.368506604546	3749.8328665976	11.6556312423819	1776.35597303013	1349.7667868942	104.657230703989	149.149162015113	46.5923424968569	15.8972251268701	15.0709166702682	11.0588717592154	71.5253128064229	36.0060048671481	14.9153214779066
CDH26	29.1418892192398	244.250584003301	121.487321755425	200.936901012936	25.1726200950039	1693.63001351535	263.495306317125	1162.43145284541	561.099027313642	3504.050628526	690.277549225081	497.321194749377	150.113275355449	96.9356989729219	8210.97753912133	264.399843931869	27.5961352743856	29.6988386949953	148.631765127578	87.7836546420689	24.1934301352898	23.2487404853421	34.4713113586782	1861.27660291901	221.557462501458	469.760665262699	2417.8947484451	3452.79323485995	22.3441527838933	51.5358914810946	1523.96560021472	36.9821425229473	74.7345645781143	87.3993145684954	78.7425589503563	207.320274709983	9.22191116562632	21.3774005423702	44.8923449830448	119.959749657702	152.851568677487	3423.75249455418	1094.62537410693	86.0535955724689	93.2472978469934	50.062900223802	262.925803589069	135.234349154229	48.3052294240556
CARNS1	274.400719207298	21.8323449862063	129.901223365697	406.883824347746	9.06369349690161	61.2906528509095	4359.69338188026	72.5431392605275	58.1328983708216	29.7601375103628	589.815427438344	155.547518207179	380.258102984521	24.8337573914054	17.3410408134104	84.8710351813889	50.9178457048424	12.1332503673279	418.293012589381	47.1073756252658	41.8890837052725	135.42305196185	357.077710835989	45.7469070812241	15.404400147623	955.06272608006	29.7615448900376	107.192098210507	335.119210152573	319.376690604925	10.2349128215865	20.8529884016608	90.2660367467664	64.1472964725513	25.9144310683953	267.204846304251	65.2474139638359	79.7058003980733	4718.85021931189	1406.8446652413	321.965933686928	28.1790795760358	24.6408610505496	212.674215266698	54.9668817807524	53.7037992803335	77.5701050556095	18.2520017061267	66.6795291213107
BCAS1	398.005440136543	53.3675812254666	208.416928470138	229.812382264606	95.6491297025676	1061.04247662183	662.742263718842	1870.92731568748	380.842800122003	4642.2622423644	122.386681259894	783.838191393125	68.0648611483219	28.2102483268772	6810.91335814408	258.786402705717	344.669622127739	31.9914164150213	728.036997456329	267.571685499058	139.695177857078	65.3087674160464	149.541615781007	1457.19396759728	41.7412918436815	540.559716256354	3397.15427514931	6141.19632329052	204.051962101719	184.316282951866	3072.26473312835	1.88070116218572	80.5591189119822	302.805055390735	173.434532946061	661.479222347215	1600.58894468802	10.6841770259012	810.543499010602	440.212719485945	471.399701974518	2911.25109057245	1009.50014221508	354.17771657506	62.1302160664399	18.3693413635852	162.190306495056	34.6755335032633	109.210499876388
C7	5045.17859930708	6.86798118486881	363.591127656115	109.065552036347	0.0021892326744819	393.107695406395	564.660902801308	403.181351178233	321.730319926141	779.94266112869	212.369305015382	623.178375521891	1121.31565926307	63.1388541459056	275.734272174113	5.54174594894546	0.819460063663637	6.02857372158302	34.3417961095528	3.19123544664229	15.8101848505005	205.539002499411	112.768840477417	159.265789230402	4.50954593086499	715.810556053291	902.864243931105	584.885038696926	22.3398729360187	60.3842621097537	129.718776729623	5.6749190697511	0.961143488900462	101.757240236691	81.7328053214647	188.065884630109	2640.45731148164	43.7362290996563	805.702990626579	5622.54529382713	38.2997691893187	365.636289385027	578.336008903066	36.2597647297987	92.5211023307401	29.3366176409622	4.03231878330602	5.77774303844339	0.538192654377234
FAM47E	13.1486259118301	6.90323744204899	9.32114310057845	15.8602664419861	4.02991877266218	5.99315437606283	66.0697216196177	15.6988397889674	6.77114111774295	490.271777218229	20.3392427898494	9.21884648334359	3.37835648040604	4.55672787361158	17.3424587739612	7.93402476281145	21.5591882305632	6.01424146344828	18.3329424686786	4.80594330649815	4.62995936087438	30.6597815915539	20.2233472897728	81.5501870168667	16.3149230826686	50.5486819087218	6.94191076430624	37.6980771141024	18.9005478688943	22.0554803319235	13.1189024788628	1.87835469192202	16.4922420282753	6.02562175353948	11.9598437291532	45.5803658657077	186.621571995303	0	98.0161302368753	88.0739161968248	18.0609631280097	22.5535630331703	9.15224562194782	12.4566845836785	2.31501203868071	4.94996840042742	15.1102696393366	7.12975438559291	7.76699829759437
CDC20B	1.43327616649971	0.207628694519542	0.912359429196766	0.098751665837824	3.02293627339263	2.54225348788451	1.2440485154181	31.440539943938	0	2986.60142303012	2.17963303555127	0.00738371626773215	0.181952626941865	2.29892276247693	3.8430080635643	0.733837957325421	2.54198994056488	5.25426780794946	0.0452429999035004	2.37243176146827	62.3964312700461	3.21405760293702	2.44010321447512	107.995089470118	0.876747704579861	1.16649402505541	5.94984899307278	20.8831768151124	10.7874240101209	1.38292113851478	3.04033294934811	0	5.81290780764674	1.25663745370053	10.9630091794032	7.76604556151485	4.021689280939	3.87809752456626	3.28156896624081	3.85779573440984	0	26.7663637256102	0.0919558739534949	4.56613860676965	3.92174265829347	0.0603741022355102	4.03189492575749	0	1.83398025636024
LRRN4CL	224.371193621175	6.88066669624104	874.107622325301	76.2463463501357	9.0637948470209	60.4276410940072	507.802499777151	104.038194802222	50.3801699950651	88.3521401862796	217.730433648607	112.56884351475	441.39697236279	38.3554139826601	111.829015896412	27.1676533991698	81.160197182319	11.3660575528479	44.6310531595302	200.098553442001	8.35780042962999	41.2620704701487	104.453495243902	55.0510875330661	15.4028153927126	395.504331702882	409.763971031221	359.533362264612	63.2886723684602	104.661150928974	179.998571065465	13.2627603419206	35.9049554199984	205.103765325567	81.7328984887698	955.811550655129	155.065874808412	15.5436445672109	1007.78594350817	1256.93271665866	493.385946188169	31.0035532232131	342.011793954738	111.99490809555	50.9983363474773	26.8974913932115	39.2901841319797	53.1345998581208	18.8462260884319
UG0898H09	16.4004646048424	0.197555494422051	3.71290195022641	17.1402075226581	0.00208613325811768	2.53897696844761	29.5283078630536	20.9695870175231	0.957996799478645	18.2406597996145	273.378230737758	82.849878469734	6.53518453495784	2.30174517771382	6.73495028866294	0	0	0.680106995325304	2.34067417686233	0.747220923841995	0.906942604756176	7.2149713148078	0.0567234313529728	17.8991834190458	1.78148433662237	2.29503766719443	6.94201831259098	25.1251411731729	11.3915812059273	2.84702028275514	0.132585575525219	0	0.960221018659892	2.61061001606237	5.97926192437688	31.1739338058399	290.472509264036	0	38.3884609788282	132.653215152972	6.86638945038616	3.41988460088664	1.39707472437363	1.17136103123657	0	1.28334451075493	0.00175219070283106	0	1.20080295093297
MT1JP	1.43083257233287	0.160824244217204	0	0.0795159291693772	0.00180174259282317	0.816379790386533	2.41966839639063	0.830711576563714	1.92778387489465	10.5789093203168	3.71922573303557	1.03137382972632	13.8245264566471	0.0329860136228701	0.951639653260622	0	0	0	3.4661819309006	0	2.77370550485424	1.21612572876777	8.28245774269378	2.35678397195079	0	2.28724580981854	2.97417552970491	6.69987738551041	0	0	3.00378267370882	0.930870114025043	0	0.572630459239859	0	184.013950005839	1.40491729241103	1.93496019666231	1.71862596242646	1.9241119368904	0	1.31026935546943	5.20586072570188	1.13805324485529	0	1.22514962949724	0.0010235672087579	2.05309310846773	0.597107906607978
KCNJ16	8.33831492702023	0.207140840420877	3.7140702714255	22.4352660425851	1.00915127857513	29.3274559835533	10.7056655829631	41.0700471100857	4.83345692394845	418.932381827441	11.9969262334352	13.3122374650488	3.37049184391598	1.17044544108996	11.5550406264316	0.73362565373863	3.40442272824075	1.44370622056366	0.0451636740133452	0.749780592524476	0.907937383748848	1.21847348890244	8.37888822242043	208.300550494966	9.04432638087021	38.2469875719946	5.94983027974205	61.9832607671285	31.0006559406609	0.648404060723225	17.4500128577335	0.931133366607554	0	1.93668380171858	13.953277442341	12.5900920701439	1596.29443192029	0.962574859016652	199.647068372079	182.895767177174	21.5341152393833	26.7692038979196	14.3191529619649	4.56682568441381	1.51937563467717	1.29789005988316	9.06708630424164	6.49182049508699	15.1616601036564
FHL1	6366.99271244285	788.630641842931	21118.2782027003	44868.0504651075	202.369887950385	1669.28473162632	320216.320755585	5358.01863217399	1882.94107338577	776.079114066117	88009.0543766839	15327.7355671291	14615.0776030095	955.362860005935	893.752649967557	1804.78684761147	768.017832092347	6962.58035856095	40090.4291354952	344.054368023788	937.98596043872	3291.21021568112	31030.4005783094	2417.82570450311	3524.59274864859	117714.95141907	1260.03468459965	6780.67153304914	21650.4613420094	14937.6810431443	868.057337973973	613.831314903324	3711.10051683155	2851.40667446528	1103.40986174371	14417.2459276772	1991.53029900952	962.431484817894	280581.89276757	135588.290787955	9309.85826460972	598.338273227778	1590.49101396056	4192.75329644846	1164.42668878551	1691.84396420167	1024.50924972222	4786.38603413435	5016.29926746053
NFIX	6734.37714834577	3097.37238084296	11994.4380275481	10617.8455436815	2060.93029738386	5560.96992623976	19897.1496070543	12466.3445949442	9030.03569366256	5628.5900493347	13184.1209011227	11743.1684039618	2428.15821733428	2651.95246340319	6212.96764584537	4568.20297387737	5566.51332918513	1260.91286933705	2152.06754503846	6595.18035079451	3057.12737821633	6263.44341713952	3857.65963186747	4235.99173468686	2865.25935070662	16032.3321115788	9422.50255926822	10810.4953286272	3200.57909476	4083.84223787131	5149.9168750553	2442.09582410163	3096.62749744864	3724.66468926537	7655.10097614105	4707.44265026861	27712.4792633505	3701.98878322449	28037.695789252	15462.0605290691	5292.66641036104	7870.2878901986	11536.6281015359	2645.80208086225	643.587001867688	754.555476524559	2600.05138154399	3589.47950238686	1446.11546809024
CPEB3	368.718902696479	464.89416546421	1074.02456118877	969.841749693895	154.0438119578	202.996307917861	1404.40003393989	779.313317460459	500.046848733641	389.956035139961	992.060605594731	1213.5996124371	132.759328972178	574.560383755223	1512.78009169266	142.575356191504	113.12297105191	415.433746256106	323.478812287847	247.238769215808	189.996351540377	212.880423674417	290.691795173794	399.370569499812	205.210941174746	1229.30768891204	1321.55626756897	1148.90782810371	143.476215312504	228.585453360174	1348.32914013775	210.604985633889	244.613480009482	545.633931271809	237.227140884659	461.910695411433	2019.61803573306	246.918845566345	2283.96603351525	867.875555039075	215.026776298893	916.110328232693	819.692014834635	141.5008897126	67.7129042082797	65.9083992051449	190.397011794634	779.499586205181	336.518366886475
PDK4	2428.92664085092	61.6432114111547	4471.73179348827	35320.6661250646	30.206428402189	435.423881206237	31010.9986033437	1161.47621935785	250.983752779163	2123.67819418604	13661.5035551574	3498.60251090117	8136.94848314016	82.2835523327564	387.573293018251	271.613354951699	37.9679191586757	101.497842991353	16832.903172104	84.539294914102	124.794535328118	874.615524087366	7872.86724912289	594.101537435374	110.763908823976	8125.7046360111	619.10185615002	2616.05076556276	951.737350421866	1540.9614439566	564.385984149884	16.1118979964341	61.1458999708505	215.281834669113	415.64675737897	7276.35089800325	1066.81261231354	40.8212845264042	14700.9624351625	13291.9274675444	349.841292070143	87.6099546904681	459.676539276512	387.06594446693	125.93799105767	226.794015624733	52.3867043464672	604.965435513396	572.785378406479
IL12A	5.14217031684393	6.90423564407913	56.0846532095895	6.68847032270672	4.02988460649902	5.99334544848093	17.7876176563818	21.8219333215144	23.2477509137281	48.0222166538921	3.68495552501403	14.3351546132443	6.54224335387517	3.42850392239658	371.388054650064	9.53612390404016	10.3120913303162	3.72635814480231	3.48378594355436	10.4996548684115	12.0816937751629	11.8846541864004	4.81869604448198	108.850558193086	35.3978322514251	101.055475106234	133.950227898246	129.223431202626	22.3520339208625	13.9117539353379	510.375824557085	7.56920969101232	2.90102209052214	5.34315705839071	6.97598825652329	71.8060910354102	2.71871816662038	23.3224376308516	15.6175518719719	16.4354051424512	3.37525924251013	104.902222626411	85.0776648310827	11.3433477903365	58.6304787996739	19.4798747513934	24.1749196010257	2.49301416320692	5.76882653103922
PLEKHA7	1242.3722648258	2275.58604191232	3888.49247233984	3151.18661945002	748.057966237277	1804.96671780301	1462.46356307369	3562.46507658969	2626.25058514891	1754.84703344754	1715.52701505322	3954.97140632636	167.455800341336	945.223646495388	7898.37235651272	1133.18264370006	1298.5022316763	386.377168334042	592.061257820505	812.63466586931	1300.3403942805	586.148932416823	217.154500390513	2855.95449960707	786.444310329106	4166.76901968406	7331.05076030315	6694.65362119592	1475.06331764774	947.852595519722	4660.14378903385	154.628103737031	268.880987995936	1437.98851003691	3840.50978552143	587.153107713811	1935.45497272473	182.755556979964	984.741191243674	679.190494558255	502.115911557534	6126.96400239697	6405.03003063677	230.908379702943	101.213263998131	258.48357433794	1313.62264903187	742.281231168076	758.093821914962
LOC105369192	1.41895117420675	5.21869842958563	11.2018866187852	6.66909830723124	0.00202449290035389	5.13368704134996	18.8931596516654	5.20135622471541	16.4730838989753	5.7487973661319	27.3138512071074	23.5302267997056	4.94490688305166	5.67845539327688	56.9483852527599	5.53737829073994	0.814766497502263	2.96250214333827	5.76566912851648	1.55581742186694	0	1.8738983579917	0.0548429016212832	17.3626440854092	5.41531770479093	12.3846982845493	22.8211190543812	20.9687533921476	0.42728714240883	4.32554312778658	84.9630490872212	1.8778646396874	2.90081505011106	6.04094475757057	2.98901429063702	196.473109269505	22.0915329805463	0.962035040050328	1.74069140629198	16.4462950287374	1.28269829484547	24.8409210233255	12.9588638206387	6.7636982726987	0.729664697746696	0.0522167626126384	0.00182552928985835	4.58116548772484	2.53194611006498
SYPL2	248.736187510385	10.1847690587596	443.970818273333	2074.85706577953	5.03629618665531	6.86640758201588	8715.5839893216	137.267347285804	35.8450713819106	13.4334248434715	2837.87789528631	362.250794426827	692.73177810319	6.80205293906066	11.5574036773086	80.0660642600793	17.2313546100911	25.883126273651	1194.29568889218	12.9515426722249	25.1254844197645	128.739198960437	1896.69631689232	9.79476050119584	29.9361757125502	3726.11636052306	9.91886646488513	194.337984994255	740.072409440588	617.37495555888	1.58278909312487	2.82937278997144	51.4376572735805	36.1250115882546	15.9469889576642	212.1383304877	108.224459522083	19.4333755654986	17463.6791959976	4824.16901815628	240.167844965463	11.2171073224885	18.1753831468816	179.942391568631	17.4655635781426	47.6244575340868	12.0914630184621	19.5681765355014	29.3181851063668
CKMT2	344.150059551187	3.53562776164051	949.659117611398	3683.9850168841	8.05669695958554	24.1461599033475	31301.5711413373	299.076237366024	103.681394506772	43.2088711211549	5533.35644943627	849.332181220251	1090.31758057666	7.92798618747806	40.4814459937437	108.920621528841	25.87170862298	9.0864908291008	1646.8952058942	19.4604851417366	28.8522447173951	97.3648358895638	2913.33631971933	40.1847461019931	19.0402072658952	8737.93060290386	46.6284875653404	997.109692192212	1335.44090874892	1029.74276336723	36.1380712874697	10.4192080219895	70.8526318195262	25.8751749832032	9.96649377497654	1077.47085625656	2218.05290655667	4.85164424226659	21330.8507405829	5847.76772945078	306.528228652292	35.2653770371246	9.13340286494165	187.89252923551	31.0247697828777	188.98781599365	20.1505001691508	9.07135012152041	3.80835930776128
HOPX	3038.1448343989	730.544437823876	32531.3354239985	11872.7083297674	1167.8951324288	1424.7586257833	13308.252324669	4362.67357440188	23747.6952292277	363.059402457727	66198.0332515236	59131.2912357918	9708.74797093933	12015.8367098225	98804.1488081013	1871.30456708587	2441.51764040103	2000.26062220017	15334.9520121332	3951.19223146487	160.193043288321	705.688927904117	727.224264782992	1880.01329711779	1382.20734294814	21317.3708203031	42412.6751551129	27545.3114914403	699.065620039678	832.030598872699	194223.908623393	1200.16536418989	4029.50086520122	4414.61966131233	7071.99659504967	93528.3509441277	1464.04807132199	1661.41620861347	1131.12684854618	1139.7335823135	3356.30003637684	49093.1653504406	29012.7177519547	1317.28143977035	463.329870383092	944.69516699289	3418.04468983786	4597.20454295184	3059.99316844613
F10	186.647823881896	3.55687739137207	314.125671070969	48.6815818399083	1.00910110578893	25.8649649530176	135.858606008412	109.307512140371	55.2270397154726	43.207402997089	96.7230764467776	84.9388013911395	509.950224863927	12.4429430499391	61.6928838368068	102.543643300815	43.1445248312739	171.876419253141	38.9148346651074	26.7688101552145	13.0132007333197	27.9077597297888	35.6624797167168	40.1678603896785	32.6566066086976	258.391030451621	141.877938475329	156.702496180156	40.2143368034818	44.8968675119407	115.213466617194	11.3646763101019	24.2561816088503	129.896009281686	44.8528358934271	628.304130708592	139.375486056147	10.6827278654863	840.521974323769	617.371194734415	109.613862449695	30.2964237820526	105.910538086653	105.124217980301	26.2624285859291	40.249153992667	28.2086467689435	18.9284429775564	23.459548149882
C2orf73	0.891183110726033	0.18651395839586	0.910992121808511	1.42741430052374	0.00200425254600489	1.6761177607561	1.24777647846137	0	0	465.009651868499	0.66832305591368	3.07876459957596	3.37081871673546	0.0369929213782143	0	1.52712664569323	0	3.72880492701147	0.0417171144389288	0	0	0	2.44348134564945	38.2587943098772	0	0.0361778462161961	1.98130881619086	20.9863764590283	1.56686122231657	0	3.04416051324663	0	0.960073065087435	1.24766902933122	6.97628542036003	2.91259634108888	1.41365749593283	0	0.153998458688285	4.82584381216002	0.590497826808219	14.1277690358155	1.39785899853354	5.56922363079852	0	1.26124362929952	0.00143622601243965	0	1.93280359178575
SASH1	2767.93223456029	841.776744710893	12515.1213665201	6226.35459020634	730.942429927668	2271.52813492597	3595.83746456681	3700.58870350784	7399.05230910433	1695.28762829448	7700.87990118714	13438.7271664326	1107.71617611451	4167.14012394774	29284.2183354406	1275.0241913355	2245.40279053778	1558.79245419896	882.349164163543	2556.01720331638	362.32287569407	1711.31422313757	1462.68859827331	4120.0369561841	2391.19409896498	7099.77842166145	18595.9875390402	14539.5646605068	1760.00682314732	926.446458354847	14533.4810640625	2066.38669146362	1246.4091409052	3616.65006554959	2648.38484442037	4555.80326985561	3498.39972583249	1640.02859959359	4090.82660285131	1786.04109247818	2003.26181570281	10539.4315744527	14824.2364875078	684.693143154442	372.399424002286	292.613574051288	1834.44120194593	4017.39092418876	1478.90283659359
ZBTB16	144.326131099503	0.210946357142774	153.278637718437	835.418926335772	0.00218157520477291	28.4574712691723	867.849659723015	132.033636057459	11.6172592647357	349.637868698246	633.915293133753	267.075389153743	186.258778719325	9.06003591271169	143.6482744094	68.0434341630174	6.8616042775967	26.6354402185036	340.535165530711	16.1965329837478	38.1626045736759	209.635159008805	75.9914275566645	89.8028443339119	19.9428920256582	834.692209443385	156.758654818866	123.966184364663	53.4784416647667	50.0550753447439	76.4549637555114	1.88007094965444	0	19.0200109133591	308.99551400542	754.873866259768	89.9807173475628	70.9568342197441	1647.35491764864	504.107420208064	27.1185133204068	11.2056611538871	120.147020814291	11.3693641147379	0.727332949860713	1.29657864524534	13.0988786347523	13.6598600499171	12.9563242837981
C2orf40	46.1870277063222	0.210104979769838	18.6677620417384	73.6063190778641	1.00909197433235	56.9749684348201	455.721599817512	56.8038028637455	30.0291390926817	1945.43355138988	75.5263475655504	76.7539422201872	157.794668132841	12.4424668347076	30.8378816956318	4.73557008897019	1.68107035424174	0	33.2021099568312	3.18735695568019	4.63230077545129	11.2201387269395	26.1741593823522	124.61212401044	7.23042905856978	140.483393946975	61.510717344604	59.4335565186144	69.0789786422281	18.3349609240794	50.5484255881394	0.931563746522641	1.93132735475328	2.62337006091015	16.9435635922476	153.961761083447	621.872280521358	6.79460298118277	753.34489418947	1150.56128131728	41.0901309042959	52.9391354900337	40.1363646216279	45.2047564315592	0.725663714731685	4.9621297025663	5.03984409033604	0.536316901668513	3.13573251023938
IL22	0	0.200759850763983	10.2566849985428	381.795902097712	1.0092290150826	4.26569127544785	74.2766291685436	162.180388297728	15.4950565102876	0.946474739863668	0	372.274490696023	3.37917459377264	0.0390985204625274	3.84233079820934	0	0	0	0.0441169428465251	0.747848761994679	8.35611178344259	0.551980313114656	1.25323362172754	1.10185444191504	0	99.8404396331366	209.377706692445	4.12483846188752	0	0.645823707991781	8.80852907724178	0.93056247804913	0	0	0	0.418440736721964	0.0929652466163002	0	3.29098605879758	2.88991522554112	0	10.49733703006	2.69344247663476	1.16786525978941	0	0.0467720675884111	5.03519771065436	32.229132162758	1.2111209786041
TCTEX1D4	4.61529880868472	5.22460952479742	6.51951797201208	0.0921708131103092	1.00927978071009	4.26735765000267	7.15081256012335	3.44935537188964	0.957871877622963	440.73183953572	0	10.2394132143677	4.94958849603163	3.42890796786077	3.8426080423768	5.53535683698027	1.67589286856727	6.02282397639036	5.76722415313368	8.88978198584255	1.83669609849997	1.87391175407771	3.63091850244355	75.3387520937225	0.874940755791075	3.41938860606217	5.9500372055165	7.48571174450714	2.71663328840839	6.5442846195245	5.9178219467189	0.930175233912829	6.78469854777845	3.29401162040798	4.98255425108216	7.67662180518028	10.5028905627118	0.962051973132314	7.88365468637655	13.5390422092999	1.2829301224716	32.6836363753838	1.39795043668997	3.42069426136352	2.3359115813603	1.28918743339019	2.01695443635097	0.539226732130614	1.1916804618411
IKZF2	521.655821973012	811.8729567624	3303.34943719298	2269.26155754581	857.799387962635	1741.03236913782	1849.89373101054	4735.43647172026	2477.01121425467	2469.47870076468	1193.04497647449	3654.12562843863	377.287925958755	634.299246111405	7658.30870053427	301.262281423546	501.909239795649	227.511186012421	1609.17723353511	1183.61649386449	187.201876168823	417.2058859224	412.883222945072	1814.98336202427	303.292440666771	3944.25754286653	5721.77171448902	8034.68490462102	1019.2704565798	455.054216124355	6159.54001495904	28.4448974834189	909.566428473462	1036.56794764331	250.184911392601	1978.61087042739	791.989962006334	171.08955115092	864.563254168028	725.63226575402	630.649668256523	4777.20416034658	6073.22739784798	487.771273679452	1055.27986474389	219.480305370934	785.757219288136	1205.60141414476	1041.04894783969
GCNT3	124.016021065593	589.485747564376	231.785535329824	1361.11725177171	524.547620306993	633.29121314346	689.9344755174	2725.40682710636	703.551379891567	7738.92320288871	913.274073968469	3043.23281199195	19.129525543259	51.8674796798572	14354.418978801	46.4122984416143	2229.89701921852	119.822317424636	1114.33688218643	167.510424450019	2994.75788911156	13.2424956879603	236.134901972607	1022.14463463724	2658.23997941885	1408.07953941194	3269.15522738004	9753.42732373551	269.821890860921	160.714546365719	15074.3752982792	15.1627750894594	72.7940353059757	183.136342709832	166.457282097569	1988.25303656688	1259.53563833464	99.1499912032679	3488.07169899473	1950.52969244726	20.1534346911391	3496.69093557129	1293.55633409793	306.709947869447	1378.54098532226	51.2809929638195	194.42722356026	87.8864302864643	397.347410690576
STK33	18.4626768641149	3.56111340225975	14.9287183676617	36.8687206621479	1.00912240098162	13.7688215585501	213.682676069744	58.5633579996484	13.5546499060383	2103.25901886507	60.4160527243237	19.4519676549844	12.856198519049	3.42623372435737	18.3039916678586	31.1775056804534	5.99508343299772	2.20672106546984	22.9159522803479	33.2810578532739	47.4822339673361	11.216379954274	27.3585125241613	323.157075930583	56.2782865892106	119.111951412758	16.8634026723014	51.899754290821	23.4793998905373	19.809380548991	8.81040390954121	2.82766046550778	0	12.1793306223359	36.878803502106	38.9898010271845	136.708817840221	3.87827876263323	325.784783300764	208.039677033407	17.3382451024418	79.8766352350939	3.98081801527304	101.523103417056	8.69952818907207	2.52226203725449	65.4707654058014	3.14772263646123	151.413289151546
C6	78.4241951283331	0.205861432000393	23.344060474171	133.614408542754	0.00214581726130803	3.40401911795903	41.3875808570785	54.2131841112612	20.3391245265701	217.153624744183	47.5896330789594	116.63992313407	255.693018742305	1.17083593309411	8.66268295894999	0	0	0	1.19289132568587	0	0.907745699152084	3.21136016282616	90.101035538702	109.994377671159	0	59.5661323759533	51.5909672497304	35.9862429161778	1.5770053834823	0.647763795925735	3.04339834284727	0	0	29.9843386417102	9.9662506696497	324.411305416584	46.9441347030116	0.962495152574772	193.253023559687	471.372558084339	1.98451274474689	26.0694338075015	5.27842124930817	1.17698784352172	2.32698817111947	2.50563574469629	0.00195326463238787	5.88171554949205	2.50839796695093
ADAMTS9-AS1	133.775308620458	5.2373834003396	52.3901244084496	21.0472924076808	0.00208155609909255	10.3205586835661	67.1247199306138	20.9720952143125	0	12.4739944856756	23.414921343217	38.8776478761415	65.627655759381	3.42960471655261	1.91461363089227	0	0.815360588382188	3.72437190097793	12.6168500670527	5.62042667340645	15.8174219518835	9.22617741784632	23.7414446436027	3.56940168803768	8.13880792254486	16.8858730281905	19.841706309804	78.1736966402759	11.3948808217904	15.421060757795	10.2293473630292	6.62129478522123	4.84199672308024	2.61046727805854	5.9792683724277	45.021769042001	23.4732119921269	22.3563302111051	23.1681070805761	190.777139457774	1.97891004731692	0	11.7143128061701	3.43151377856687	5.55448375621453	2.50754430807383	0.00197350195691204	8.57685223252243	9.89887000581708
GDF5	16.8751456158289	1.89709146011995	2.77939921246318	4.05894892550357	0.00213926152016697	1.6784970088962	22.5084758835094	20.0702563220436	7.74016253050828	64.3576060950599	3.68524285084856	15.3584179436062	8.12183059521518	6.81053353046297	4.80651015345565	3.92939597603397	3.40323510657785	2.9645885175687	5.77157471294648	9.68581595026639	22.3313489231598	11.8840574388758	23.7888472758924	32.1508099440151	1.78273884513163	7.91657470384632	41.669102677678	16.6959248857806	15.9869079190005	4.32246243018932	0.137013108956452	0.93089517876013	0.96051474149502	6.70942009520571	9.9662545411771	5.35515244153182	1374.90955103922	1.93408875292205	144.168260820199	217.771639608173	9.65563563987653	0.606770029164827	9.1547281192605	19.1837794265749	139.094555678304	3.73318331968375	2.01753194588943	1.18424012821694	1.83178998821435
SAMD5	136.797162254507	15.1767390517388	1434.85929690718	723.169510941871	1503.15207466657	580.62146569949	804.429525938344	236.980326081961	1361.60200391581	124.850047928264	642.663116306629	1959.54914051681	247.902457382875	67.6448726698688	1543.63606686997	108.112753047635	194.338035833151	188.559673136338	46.9141711426728	152.051109549079	73.5595996241142	30.589022681477	48.7094289961301	347.253267205164	59.9023505769631	515.82043947888	839.364672900198	700.528538408544	143.476462543835	82.5142042197739	1047.65093941113	83.4699311244867	194.134831726869	79.876358311667	644.902185097641	2967.39914838026	351.751268542181	201.226701579766	174.326709956694	518.588166496678	264.630097599761	675.536128851463	4874.10459808234	168.627434183431	42.1899130554963	59.8090741357845	91.674070320474	291.148539946061	85.6480947356675
KAT2B	1035.53544175766	791.965684831881	3436.07591610104	1841.45315765343	706.779032470662	729.201118848055	3935.91586072999	1645.17744943533	2305.47731245631	791.446353864393	3725.37173713108	3088.2583832891	585.527025569184	2427.7214346077	8912.67196729834	427.089649482131	352.44215253803	989.018161764257	1027.48362829891	707.688386590232	407.964386208629	462.612976613948	1313.20440748046	796.33334338567	754.657905023269	3809.4319598127	4108.52047421347	4457.18753208052	824.828466432301	680.795060914884	8924.08066191005	343.430880257483	1190.10924594456	1492.01537794637	557.186370482025	1844.116369992	7510.57617636838	664.948563673906	5580.07863329147	2466.22473633117	629.949116184445	3114.64766156424	3012.89626771583	354.253459057665	268.712280339119	284.07892071053	720.278786716835	1507.78287336896	918.519934297026
CTTNBP2	716.521301882545	13.5195864367752	758.08354084131	656.187141905111	4.02953873161991	218.555118327993	226.867777110803	621.88554826751	1120.3015122134	372.670346679081	1071.5782520845	2388.26692130187	61.7650095638972	16.9455125331547	743.368774962154	44.8007274276665	38.8240596028581	23.5866298988034	42.3434932288461	49.5486480896093	6.49648307221315	39.2640323271342	54.6426847497821	679.934346859139	208.846938284939	658.492601313777	1236.23419680364	674.58383630133	29.2571206556274	25.7181074234307	1107.88672471209	3.77759852310564	12.6088488237497	140.055108725402	1028.6565595945	821.610726166196	584.772602464364	35.9589682567286	259.02253879192	247.675940923491	1428.90374522067	461.888860097696	1509.90309229348	34.0018332314816	24.6422820068364	8.61823306371697	57.4231676603467	48.488407277078	10.9904624610789
SLC7A14	0.368707055784002	0.189605610433435	4.64887428120677	97.2696636272747	0.00202747856957153	0	30.6221465791918	0	2.89524993934237	1.90586310725049	35.7149446614803	4.10205778354955	3.37478076359828	0.0374566995050278	2.87847931965123	9.56168315708446	0.814783699616794	0	0.0422454584219487	3.18105340838478	0.906623720271185	0.549317865578984	0.0549336625003622	2.95158727412177	0	1.16905404464709	3.96560110066332	16.7508331883598	0.427353719512604	0.643680025738679	3.04656335977045	0	0	0	3.98578383850964	12.2991362532576	11.7871177394055	1.93363695152724	403.529052830573	17.4145836325857	1.28273593669553	1.30372517491291	2.69347359623484	0.025140908572735	0	0.0408150939126887	1.00910582838126	0	0.557649798611602
PRKN	134.222545534711	5.21937657361484	139.26079685048	166.721970902538	11.0774952149321	91.5434000055423	1100.20857911916	84.7966651334572	74.608947496479	153.675433272185	338.858824371649	99.2656419213755	164.145669284711	1.16906582809992	113.759520987972	88.8932490209147	27.5905175172714	27.398251082131	94.9042529354517	38.1580632698611	6.49489634978504	170.239922212253	143.569210438139	32.718420628273	165.276381422726	560.562249603476	81.3539646076588	174.279079023874	168.988324320792	117.223922547945	92.2611277599196	36.0317075016177	35.9049618593475	43.6342188973067	184.400021429469	142.115350051032	324.163607511389	33.0419800169367	1314.57786835566	531.216179267439	150.829970336023	108.142909560272	58.2053867889954	37.3776232786611	17.4678408509734	30.5392760713383	16.1210267891525	19.5764207310983	16.2300137493302
SLC22A16	3.01160966915643	13.4838165122344	4.64751529732723	0.0947477726446451	2.01620707040944	109.193081072268	5.97797241904907	34.1278683110355	9.67962559660608	609.748407212767	0.669743389881901	0.00713424920121852	4.96015549145239	0.0386338223859379	3.84230604540792	3.92768903621176	4.2653345357268	3.72432815522827	2.3406727353175	6.43430469884067	9.28947321480947	0.550941588651693	1.2538790212631	87.4860499853468	0.875322521824931	2.29503636660842	0.98933465605221	19.238889160435	7.33406536544744	13.9356405700314	0.132593749527597	5.67217301646898	1.93030863796085	6.02815946067302	10.9632005438405	0.409573042241368	1.41287112965144	11.6564555557223	10.9734577952523	39.6775991835151	0.592271404068924	10.5058879265983	7.85665096079705	7.91889960533319	17.7376141024435	18.073532510263	9.06557172233229	8.56693259118443	3.83509808447169
WFDC2	51.0151576422514	25.1142955393154	22.4119442396785	107.730696176123	162.097826664222	7679.61462514898	2535.08354906197	29214.1546089276	1924.6114460134	154558.370481042	16.5540799367022	2091.59634657855	105.898738230766	508.123499168847	2772.87721166645	108.127034473299	63.0236574829835	15.9620687874592	92.6208783442961	21.9036277095538	74.4959630576911	141.446754087651	2415.22636299872	30819.5234962177	17.2252053708882	141.634768246289	5282.23404277668	17276.1973493536	4109.22287043722	129.744325081632	28.9313456604125	286.507649730333	4.84416903702214	110.669579162315	2076.24551564981	286.591483143443	59231.9257511302	165.257940175574	33204.0103445369	74435.8505736134	18.0627045540891	4493.17150688155	224.720105168515	3106.24561706982	485.665180081719	1873.33291352158	9805.80789906484	20.9011960241198	120.326774980844
AMPD1	79.7678839838389	1.87610367857207	449.581282570474	1758.54121614645	0.00219125894193439	80.3014551050959	11072.7045938019	256.219558787389	56.1954534892811	35.524063265733	2409.94084281315	267.085833220139	493.976630919668	5.67550018943882	19.2700840231733	22.3684224044764	0.819668572071013	0.686935992994402	725.746217760802	2.37895677244902	25.125146816678	35.9332380739232	1689.08981122354	84.2086811918091	2.69412671235921	3640.64946608967	11.9031289944207	154.116151644822	409.458261321341	624.767229974392	31.8283642482317	1.88067867267838	2.9024960974453	42.9596706200988	13.9534696053848	447.629041616485	165.534634359152	0	8451.98168198211	5470.52215857855	87.1935235324498	25.3583105817951	7.84479789757867	79.2514476360713	3.11720286558503	8.61760362242754	11.0841438292644	18.2523321614733	8.37558072374715
ZNF710-AS1	121.340777346126	63.3438542465023	425.29094066397	442.344187943707	26.1795341349463	94.9883453132791	3835.74149690108	347.203657721432	221.911928642205	351.538031023672	1242.51897968572	498.339385090766	326.714259485812	93.556613471587	256.451802505388	102.502811119458	110.53140881784	83.1540719209646	270.903372261049	186.22504555718	91.2575023943411	373.202543838733	293.051903267148	157.408140199662	55.3610038434018	1119.14135381193	251.012765687528	396.322930576969	250.240881116391	304.597275944635	86.5410743627573	22.7507169694085	111.622157233636	86.7132071883487	75.7522551988374	492.918178196024	979.235862781222	122.481121197051	3915.00059640633	1343.93367096173	235.998186138727	454.10339378253	315.057018737986	184.469391611594	61.3356973366655	65.9029306188565	113.836192097687	68.8460140756326	83.6778512551009
PPP1R9A	86.7083170291216	1.88269166787311	84.1004260681449	174.6232684843	1.00906971796174	14.6354147204557	618.769072504718	214.274482770707	40.6891541502997	550.411101585609	338.792669408592	164.753616535911	38.1023852288482	16.9485083389538	117.614344031876	15.9504501976921	9.45220249235314	2.97272929089886	61.7727403575518	11.3176547957979	18.6023919881434	29.2437905960404	214.725924028831	218.313604717489	197.96866397268	370.790575911429	74.408572576523	202.763162092545	182.226187205123	61.8602037154672	64.9459456054658	1.88007341871253	4.84316235717191	8.77070330173198	81.7329012805994	60.6713063708081	2736.10614079041	6.79490291711309	1404.45062608551	793.431297438352	207.425182506458	23.2243110317875	9.14564118447197	6.84320714995182	2.31599603715929	3.74206981627589	21.1574421816497	2.49616028187626	0.535618539709808
SLC16A6	93.6212497788357	48.3950340972282	2618.31241931414	910.806521483883	265.798786658724	485.562254554438	615.465338465629	487.14765904458	1590.3142942137	71.0617170460491	1804.32539637881	1806.0641523718	527.034520649091	289.569998324729	1936.05801403326	73.651909984496	330.853237755308	79.3364311342471	185.201992995511	264.323709028505	270.106671978105	177.485445074932	71.2495518232827	228.745780579493	203.394388852614	813.581254719176	2769.12490107059	1169.01778385985	324.658145549321	102.43148077278	1987.06070670526	242.863495419567	29.1108595152675	231.00739742927	361.822099634504	625.204623456896	31.3739444906105	211.920501939424	177.409068653263	68.6811239517526	89.9849824877765	1864.30672915412	1849.49426464868	97.3689269680369	125.958745936192	64.6873632937359	90.6670295088125	211.494135813176	230.433700885085
CKM	7798.74680730715	21.7906258112412	21974.4772809373	138508.846661657	78.5329225361455	49.2064317747418	722248.05097635	8148.13491635011	2051.56456533562	12.4738853485925	164679.210596569	19930.4559290864	61737.8741435739	4002.68694849985	8.66575452805743	1517.87433929018	309.255076131571	15.9630874844816	38515.6363449536	130.102045830699	210.494261336989	3892.86213613391	72357.2135914097	30.8924749512275	266.064945201192	385221.346434494	9.91902113753122	15209.6692788662	31748.7642763706	20902.7367494957	7.33838353264174	3.77851286828766	890.152047704131	370.524910497623	9.96653194411346	64484.9988083886	27.4489993084808	4.8518294800804	1055002.7728212	219004.512156935	5382.73510368684	8.39400963353386	41.4030182448962	4093.17771736757	1598.32707685866	2630.3493324226	260.914362334142	7.77127830741359	139.98369069663
KRT13	3603.20877682959	74722.9013699931	3648158.4504785	932279.803552695	10542.2455456453	264839.695220524	1642688.97122859	852417.841567568	2863531.01487004	23205.9523006648	2097425.15866996	2878065.10056609	227756.703154753	796.513170961873	3022786.81848743	53237.8265684973	8144.58080252529	340.572262867288	64689.4698104035	172230.399139234	42.8264732778291	6784.24208401272	1870.73409919995	50944.8881432786	85515.6230248265	1756809.33641719	4065292.30611872	2388196.16710399	4583.4668320671	1757.86250688669	4965735.19355961	151.785545203969	1989.99322527418	306675.347184453	17870.8726597512	4214468.9558893	1565.61611385386	2345.82131982627	4734.93006994781	12051.4990236045	27355.635739928	2689577.54834769	2217777.92446215	97423.9037197678	242.407041665859	195.086677265036	211020.05983336	2747.85053332676	490842.740527
CCDC17	39.2521363334785	10.2142857714777	23.3412013735431	19.8149073550578	8.05702674024044	8.58824890712071	29.6070776502757	34.933745082298	6.77204917674332	4281.87857461879	16.535181829915	26.6149702704339	47.5614578180119	30.4694724016171	26.0171446362406	43.1969376461445	9.45097161716278	16.7074488354811	43.487181851296	41.4128694230682	18.6018434658149	9.88692217371542	43.9663000016864	1210.29245769369	8.1384909241176	20.2780810888074	23.8084913734345	92.9620928446287	12.5240663466228	131.996704592458	17.4496650880087	30.3391181807908	44.6417785944478	10.1339844971527	72.7621566357317	122.923916747149	37.8952709120063	15.543392878364	29.4986590051807	25.1422317772108	11.0579837899941	318.479503767479	14.3161109924594	85.9605765124026	23.0584045922293	8.6210920385043	18.1356966939332	18.2619004558776	7.06084849926243
TMEM143	159.194722684571	141.346704144118	256.094101111752	698.164252816759	285.934312823453	285.09491434125	3453.1155938688	328.834562867294	160.857712398459	246.838417039885	759.196357279149	274.246503584636	238.413701805404	166.779165953752	259.34450103855	282.852298528448	150.275992490613	232.873534024659	262.903698662568	176.462070575253	146.216529137323	268.332006399622	406.90502083711	230.624783458855	162.527318360365	1528.09344411807	187.514448115391	299.104297122849	272.173978325281	256.636030639859	210.296196276745	293.15299343063	147.539677520704	264.538757527928	317.964938641601	353.704554500871	386.877707587406	97.2047383682295	3573.22577291686	1401.0223044436	263.249133599204	229.089429480095	120.172778651482	400.549974068151	82.0745622216142	148.760977759165	232.705616967115	88.5548745867221	170.141048900178
RYR1	3247.0981814972	370.369413752602	14506.9640955826	21037.5181521472	525.554176406965	2884.99438682939	100084.663782763	2390.35046017777	1130.9224504067	589.739266053992	37310.5467207133	4553.61025579982	32165.1786926443	54.1167012669458	538.945643059446	2280.84297886753	615.957332791349	1144.05724528777	6904.07765209292	1569.20475596196	2641.67980211146	2600.08513607672	16398.3328869578	1159.83167383434	2215.00265803256	56532.8739673588	1021.91719098532	3908.16000162471	15401.9595090405	10911.3271417076	794.662307324328	329.202211674245	1191.07770395016	980.474408051406	1435.330163906	4491.22558387461	384.327002144916	1569.0604196133	180075.063011608	44108.6170331776	4780.60569963211	1190.40257282475	544.865979241122	4776.62235951301	609.289739204876	978.820369751154	3845.17212501534	420.955816785003	1295.53151085876
AMY2A	0.36767277859318	3.54336083059753	0.911087413059192	0.0864934898891283	0.00193412835279805	0.814901899013024	0.0507478096957694	14.0156864276498	0.957895744739892	0	0	22.4951259609997	39.8686043519275	0.035597982801443	0	1.52816732346741	0	0	1.19469641209857	5.64252099019529	0	3.8925561481174	0.0521114757362398	0	0	0.0348159247002942	0	0	0.994785530898052	0	1.59783833899632	0	0.960126044829479	0.570494715374862	0	0.355696625875459	302.688297428182	0	1.73522563673209	0	13.3108357831103	0	1.39626254701614	0.0168353340289367	10.277920991237	0.0270317723491865	0.000994525366885712	0	0
KRT33B	1.9684812440564	0.209865675946745	46.7106635354857	14.5636930950811	7.05022820838262	0.818430730361187	7.15690579286533	13.0691565699729	17.431043383147	7.66888145100776	4235.30442386151	778.634240206874	0.183833396626582	266.924817995076	3.8435463711029	18.3515657668713	4.26986883357425	2.97052235263768	26.3450838036034	5.62456786065559	0	1.22192493479482	6.00120370965693	2.34698430525703	6.32241809966968	3.41577873903836	13.8870069375686	4.96747236617986	2.73346126383909	1.38535812924925	18.891346980375	0	12.6077783070846	6.71745760917995	0	392.536217098803	1.405318008756	0	4.82130819378071	1.92376001143681	0	13.3220121654982	1.38982458013035	12.4855251281559	0.72527455560415	0.0658067658702315	4.03244236309821	4.46177966444379	3.13577534423864
LNX1	407.057510097633	456.692247402957	827.215878160847	1572.31771692609	529.581354720843	1391.112201379	314.293165427478	1931.24799115842	1407.12684130862	858.687343995735	1214.26299449072	1418.26776955977	90.152384218749	290.702922100013	5418.6047262195	246.763495609826	960.702840588999	299.306278823742	923.465832048218	607.634959198961	399.582167222152	526.732305620106	270.536409886349	1841.79043105838	300.568121782255	1635.03000581586	3958.71281577841	3279.93249359024	1262.26047350344	437.355262931419	5168.93762548267	59.7524413367158	642.615428337098	736.379013716071	1653.62186234885	1624.96085519197	3133.34308648867	166.228414436009	764.375772994652	624.043446090063	622.983103869423	2347.23425323516	1249.60834731895	133.587511223709	528.801915068688	134.162801856828	1211.87256518361	561.672459692615	970.452776465115
ST6GALNAC1	96.8346553114841	370.403724004197	1010.41765463933	1725.954709882	270.833059772167	1885.33143226393	797.427428413768	7169.68347412318	2362.65600096248	11411.9816796143	739.365758129069	1501.1588808124	301.562142685386	201.704267406748	8184.73796691434	120.941348083926	1221.6098849259	518.513434113834	662.917040082579	1321.10567716325	387.471587474637	15.9126950457347	309.681734286937	4033.49159808624	147.996180239851	2836.3022498983	5063.96995834995	5007.77633186551	340.781258972229	232.268897486627	8267.7693820389	116.67791882042	143.656897224233	416.315093082575	706.700128512584	1178.39476932752	3804.23902933969	20.4058379138534	1394.52716157138	2025.99754846698	210.832217025729	6092.35453183937	3259.41207248798	45.318482759	942.067157352305	47.6232417144559	364.673700537578	543.26497457217	1440.75482016897
SELENBP1	476.882870260694	221.022711596833	932.837514447301	2521.17069080694	48.3290951249988	678.225828441228	4995.33564429378	3217.88999681848	668.664570097425	9433.33554126651	2639.60770034459	1774.37012706175	1300.057019068	165.654741034138	989.206068474869	139.372235421445	252.22190752836	200.014467529398	221.774549694649	1045.32207420157	484.347545463758	1379.51730671883	538.619084998055	1851.63368902941	80.7923146454593	2348.59343665388	1016.95728397399	3161.69838756458	886.585147370535	272.10310457908	1075.27224249056	54.0604316758995	131.037232394557	318.528554820997	314.97416539159	3715.42998998833	3729.90062029598	672.726733814737	7515.87664009912	5094.07553219396	408.514106898526	1656.66280897113	1006.97960513297	462.85476656786	407.543219961105	121.974634873728	104.770665712132	100.368470311416	205.450107382022
COQ10A	222.102986361002	99.8613569428904	223.375337029558	555.198951294085	140.955343208523	152.016607012182	5649.78615078506	273.720836954057	191.868858208955	488.894740258825	754.621397205313	312.108012783879	314.121701279736	98.0628506105833	151.356699570899	241.164091975502	190.883520623738	135.856358136006	302.904068171957	257.006630765696	339.042855445545	116.050195434472	316.778854177272	292.042663923162	171.608380780718	1920.25111471109	106.157377848639	331.782531057239	165.981338651285	266.220104039563	131.157800468096	236.223218785516	103.856214538847	179.719188485513	158.483200831228	615.434290815291	557.460767178057	87.4831035787811	4746.74233710626	1373.91984601292	195.470047789398	179.558036960517	95.6474143045067	285.17245582956	466.703951417128	153.637981865329	194.426021140667	181.233632073116	293.972054001284
FAM174B	382.036468237368	60.0161638350477	491.649425419964	292.798785046081	77.5266811098836	209.907984122509	541.063601454013	376.055112362454	282.964215402815	2300.48588044815	369.64797217456	302.899877501759	661.093210019586	181.427099244446	888.947206507953	447.952596131235	146.817760333977	596.473159574917	368.049976066236	197.609095323074	94.0522291066382	484.030934623801	338.139518016	406.804804721421	1284.20040053033	452.903239105964	988.188175887953	940.203103422438	824.991846710224	399.751394695847	623.28789250372	133.754188441616	190.251643520769	335.643673355739	360.825276493416	980.634795079555	7224.90320500902	316.915121244737	2980.12498651616	1013.00577707385	539.893079330691	674.80376912287	322.828296529728	824.817852573312	240.03805004208	119.530050310053	345.531666424721	128.632352690076	232.998482061203
CACNB4	94.194257276344	1.88431301545888	664.718604933323	253.25061472081	1.00908171511457	88.9503221868233	220.886730437604	868.887223347677	483.613890321622	370.783238092821	190.524781284399	477.846468595028	154.699000666323	7.93373889526314	209.220977664085	14.3469132089728	8.58776150792464	16.7079536956928	8.05414474206174	282.346196196722	71.6990436610606	37.9237803006633	32.105402113792	50.7113309643759	333.346058789078	204.520529643757	246.055804408701	88.7678722051041	18.8658317292656	14.6492603193634	112.390229957175	4.7251932075061	4.84301079480873	42.2662357173362	108.645663843138	307.166100341591	287.741679774901	13.5992476028237	109.551869781854	247.691971287769	45.2803307295498	234.174850414927	637.169268587181	11.3692391368206	157.491618441079	7.4018619740551	33.2451887185597	12.3445010830147	18.8616315222365
ADIPOQ	6.23417669783598	0.212012557074445	98.1190920296588	1102.269182731	0.00218899924857396	0	453.63863444646	361.195505840018	55.2258466162179	27.8395965915826	669.920222658512	163.734348215017	1486.96894652668	1.16812753948809	28.9105756512337	0	0	0	46.9149503913863	0	0.909043078801464	9.89773048649227	1055.62713888991	1.11557119986777	2.69372202550323	613.560895160409	196.443786063336	3650.90008490413	0	0	69.2678579835397	8.52077708664549	1.93174063281211	54.576669197974	0	704.19604632446	428.557017793947	0	1427.66822740552	9899.26940524414	1.29755441527928	4.14450279614838	59.5002849525313	1.17920342728474	0	0.0668662471929196	0.00227140088305688	0	0
WFDC6	0	0.174984726148651	0	15.6418348887054	0.00191551632086995	0	0.0502050766100828	3.45571471781181	2.89631724460126	283.352760072613	5.22497631998365	4.10055985576918	0.154311168919079	0.0352290761907401	0.951198963286472	0	0	0	0.0397089514827877	0	0	0	0.0515526057398681	29.0594120688686	0	0.0344557194832609	0.989321617732425	9.20637050530262	0	2.11535451054026	0.118825540224482	0	0	0.570621213233236	0.99558666620875	2.87138199342134	0.0828288656106739	0	0.144943679220076	0	0	20.003798556674	0.0797538574744117	0.011799366650287	0	0.0188216161673308	0.000704400447106179	0	0
ATP1A2	1210.87684135145	11.8356102695421	3057.47220590588	12486.5949226678	2.0158125177119	37.1078567482867	43026.7954284387	713.65777767073	161.827605328481	39.367554974169	16099.1020038957	2433.37095810048	2051.10229392537	15.8136369838999	56.8723893854069	359.772613966035	10.3228996893657	6.03316007111303	3422.91249805798	8.88755786924679	13.0182665948118	923.361274103854	4660.69977259982	19.7235796581976	28.1225821641723	33551.0309070695	113.102923522055	2355.43430361787	2898.87032644915	2904.25430308645	57.7236940108541	1.88092687993452	98.0336185076855	100.40895259394	27.908133778094	1442.97591886006	317.91015700019	2.90745342611349	69347.1749516363	28501.5018380402	1373.18097536098	28.9041100942244	68.518695407728	467.402947371149	14.2844965918622	126.851154434857	60.4458080595996	5.13889605846493	1.85001282503221
CYP4B1	10.5028158833052	614.369661027075	2473.30277060998	2009.38195511625	36.2473904979393	3044.09844149651	795.059637209346	4934.03504700616	2217.29496279646	17646.8389154545	476.996371338953	1188.03516184629	304.71833700804	554.313772711343	3918.33122355463	921.603187783068	0	15.1946489333277	788.625345946982	165.882271783591	26.9890157021117	43.9501773738432	11.9254730150729	2351.670093623	53.5483197139874	1935.0808786965	3762.26033915351	3563.93821411076	66.7626090798186	28.6773485390846	3845.43724244868	0.932132398442938	19.4045018384992	136.637403796424	48.8399471644482	1430.61844566945	1779.12989994607	8.74011517101261	1083.30351784651	388.932155258446	12.4708538033423	6241.08195556311	3122.52175070524	148.287313203372	36.6063628281513	3.7327399154518	94.6966839994426	45.1857688711088	123.615296122014
GADD45B	5348.62395250472	987.832660196721	4911.99804002872	2730.01648531735	905.11949471796	1327.98588184795	32155.4685649388	3856.29680147602	1197.79005303323	2963.17069298936	1509.07293078635	2844.72685379539	7122.57343174794	2418.7422354875	4518.96639847347	895.136831661422	544.243277740036	908.807891891881	2227.4818404727	1370.7095589105	733.054744584313	2824.51165542357	1742.62775975734	1558.70283277534	1502.08799270559	1067.60453836319	3319.75153074233	2269.13542998017	1312.31993878295	1076.94063604602	4317.8877982188	946.844435727559	932.862375611407	2135.47387892305	2421.12421054027	19708.2881784076	2442.13530623449	4525.42186799737	2366.76127324677	21364.0690199681	1796.50677274828	1064.48721333389	1780.24243644985	3045.18367736367	818.276828318924	1160.39740382267	800.870286441978	1393.29876615606	687.96545229076
PTGDS	2976.5705840665	142.999519077585	2465.80967178013	645.862882501669	95.6489546085239	2538.56952202008	2588.16182874552	1429.13400239916	3694.20459734716	2809.50060800034	652.410951349972	854.44864233655	21894.360835169	199.450835743168	1018.12831133184	83.2761058319402	180.514714571217	699.53366014331	608.061096265941	272.452371005362	277.555973486674	655.597111843429	436.607763759681	1324.87390785735	44.4676774395745	870.946281047382	1329.48622440193	401.313040109402	652.321745753791	567.923818052462	480.90781975174	368.09869048387	112.593750386078	2703.84756255489	364.812065121293	18807.4138836004	1820.84886956429	750.499197895532	6630.67441467571	5193.71052408054	465.792133540007	1542.72205723979	3073.56364915903	740.089592536139	120.354591270228	706.933154179976	375.755242453218	250.820163395758	249.311685567209
FNDC4	561.747929098896	38.4315207306882	1333.89667800546	208.808040434359	37.2543883855279	206.452537940686	650.896720964094	264.97001680354	759.771567419071	197.849481170713	387.04657247662	628.29716028908	1514.01390081854	92.4298013743293	1468.42660880118	57.6242832550051	158.91377881336	203.072132049256	301.766575205484	324.530623341341	832.758789904748	181.492451756557	151.913822974488	399.989731423364	425.909148761845	489.97915353589	1544.79317130162	328.42333317007	420.45426836061	199.811907467292	3045.77958821102	73.9824902542429	120.358671477838	362.324108855418	284.07483483269	5323.90789466131	106.925189456807	375.246431487287	226.704232753307	961.728417905329	1280.57194278017	859.499595867609	715.162285671387	362.102997138255	1857.03008860821	388.760473525819	182.337763065789	206.865991290741	326.068195834037
COBL	1139.49797574573	13.501703851298	2011.52789449731	1951.67519428674	4.02945323368977	778.45401943051	6963.27217028205	641.064102398907	1446.85274515321	2653.89922399153	4188.93125246152	2758.76216732731	1979.93900565055	30.4615012639831	2474.00816254128	296.453640971758	37.965974608449	12.1407446542978	1292.61643360655	323.703321250809	260.789077913537	1039.57810684283	1459.09752898038	401.803805151627	1414.00719797571	4380.2495896717	2180.75789642102	2425.89035543946	3883.46848927997	882.93623083739	1722.90840043912	531.286307163725	637.759920067484	82.6225522959749	593.069682736617	1130.31986040148	14536.153181513	410.24136053696	6957.1001853609	3871.09168870384	2114.42910324572	2115.75975564718	1484.59146755076	303.320135872134	26.2433808603532	230.441552076969	949.95670344048	394.741597917637	556.48140593775
PPP1R3A	192.766811857867	0.2123075388252	160.745798061597	1196.92036303906	0.00219104876651954	0.819749488141606	6500.74933588447	72.5450371732134	23.2469859651442	0	1544.81354190097	281.41157959277	105.937595644334	0.0407479240726047	0	13.5545227039903	0.819645614665445	0	145.203159902288	0.752791852639954	0	65.3070507282857	446.081774853793	0	0.878244361355434	6608.04538745104	0.989596573861715	137.357106152417	257.710878874736	121.612072343248	0.141397135904924	0	14.5506197846274	1.94722086760613	0	123.187147832141	2.70497511132551	0	13808.8471888713	4783.56698303232	78.1130809841795	0	0.0936456764256377	36.2541267234804	0.72831282845542	41.5023141110047	6.04722037459503	0	0
SPINK5	3849.44532990818	16133.1895502255	145786.675476521	72965.4962513272	8882.02646986348	36715.8887148279	31790.4348575336	45709.7614798241	95333.8472372171	6579.49001588864	221491.738249417	236949.899549911	13719.045272551	33812.3573837878	301235.873599097	7826.07446305792	2177.14844569478	1045.53960342282	10555.5325365223	12033.5209321428	69.8394315183538	306.386094500598	800.765513251739	12278.9297477818	4481.81138152928	99965.6965291138	174519.197434372	123323.75557859	489.08106193265	11533.15494186	157075.524043107	429.772268467443	8799.68335403499	10683.8945356369	2928.4736931828	272717.393439518	218.90851075412	360.663235309777	530.206499094636	2729.37986166755	1160.84502820309	145724.127849708	135092.802334128	655.269425285115	341.303205906981	224.345015007404	4938.18296537001	11391.2653491252	2893.00432257761
WDR63	11.0019636449302	64.8662639212552	68.2230973599558	35.5501853863586	7.050328725505	15.4966687517278	29.6016381410599	110.220770155764	34.8761270773797	2026.53960266835	22.5840015527395	16.3820989488809	6.53666582316137	47.3541294874662	23.1251012076631	8.73564892661702	1.67967263413297	36.5767777170002	21.7723548378417	10.4995178486471	11.1498274618168	10.547933318037	33.2835547317871	311.52995246671	9.95253551307261	23.6483111133615	8.92623050792283	40.1661782489073	14.8246433896182	37.5296043435955	13.1338799739413	9.46683522462006	29.1106557202991	14.2294705333397	20.9305958144857	55.6582154989488	52.1822070966435	6.7941188711764	80.1748170852883	75.4626799513137	8.95859532573518	62.1843448237658	13.0283835394362	2.31388585133228	11.8956145576779	4.96228421138063	14.1055717480114	22.2857197339085	29.4684949483607
[truncated: 1,738 more rows]
[truncated: 293 more columns]
