# Supplementary material for: Identification and validation of key modules and hub genes associated with the pathological stage of oral squamous cell carcinoma by weighted gene co-expression network analysis
Source: PeerJ. 2020 Feb 4;8:e8505. doi: 10.7717/peerj.8505 (PMC7006519; doi:10.7717/peerj.8505)
Supplement: File S2 [file peerj-08-8505-s002.zip › mRNA/diff.txt]

TCGA-CV-6934	TCGA-CV-6938	TCGA-CV-6936	TCGA-CV-6956	TCGA-CV-7432	TCGA-CV-7101	TCGA-CV-7406	TCGA-CV-7255	TCGA-CV-7438	TCGA-H7-A6C5	TCGA-CV-6959	TCGA-CV-7252	TCGA-HD-A6I0	TCGA-CV-7425	TCGA-CV-7177	TCGA-WA-A7GZ	TCGA-CV-7245	TCGA-CV-7416	TCGA-H7-A6C4	TCGA-CV-7091	TCGA-CV-7440	TCGA-CV-7178	TCGA-HD-8635	TCGA-CV-7242	TCGA-CV-6962	TCGA-CV-7250	TCGA-CV-6935	TCGA-CV-7424	TCGA-CV-6961	TCGA-CV-7238	TCGA-CV-7183	TCGA-CV-7434	TCGA-CV-7423	TCGA-CV-6943	TCGA-CV-7261	TCGA-HD-A6HZ	TCGA-CV-6933	TCGA-CV-7235	TCGA-CV-6939	TCGA-CV-7097	TCGA-CV-7103	TCGA-CV-7437	TCGA-CV-6960	TCGA-4P-AA8J	TCGA-BA-4074	TCGA-BA-4075	TCGA-BA-4077	TCGA-BA-5151	TCGA-BA-5152	TCGA-BA-5556
PRH1	2.216072261	-2.232653066	2.482133478	3.406157106	0.012926186	2.585995478	3.249291639	2.38053262	1.950986637	12.35126177	1.888147618	8.300026718	2.699878707	0.223303183	8.817651009	3.579812008	2.585857559	2.918634097	0.249723727	0	1.471099831	3.727594263	4.158176663	2.871979917	4.028327557	1.770291766	11.01169738	9.200126943	3.184822538	3.005346125	2.157042549	3.506972107	-0.056961517	2.424442022	1.994935675	2.395693218	19.71335929	3.543114662	6.408073228	3.120552087	2.784000165	2.280053169	1.419959737	4.082252869	2.465165216	3.099409248	2.596069691	-0.904691315	3.474068704
CST2	6.644619699	-2.232719984	-0.130281678	2.419855064	0.012927234	4.033198318	-4.096472415	0	3.760993869	2.746477714	-0.562002385	-7.057375285	-2.42459513	-4.614892976	2.752193208	3.67338266	0	0.537305765	3.199962397	2.269240741	0	5.662160146	3.424468201	4.796446545	2.438102468	-4.647295104	3.573291141	0	3.836413291	2.866288256	-2.819459946	0.911474836	0	4.351277379	2.802452455	-1.143282193	19.1558093	4.766140279	5.384733486	3.272725256	5.70843714	0	-3.41415563	6.125051742	2.830775784	1.334099253	4.534026382	0	4.524961206
CA6	2.040220468	0.905300292	0.886245408	1.446785082	-8.832110904	3.103711109	4.414292673	2.115237936	-0.060220433	8.589279333	1.130553499	7.794807372	1.740750683	1.197876282	4.268377152	1.651475886	2.779803128	-0.540495993	2.526228915	-0.40866487	-0.137057938	0.922853241	5.674393949	9.503067514	3.945700974	-4.647296796	3.573291112	3.909800605	-1.183213076	4.643609636	2.875604347	3.091228457	0	1.729779795	-0.006200781	-1.143285371	19.13596277	-0.054129193	4.953892669	8.20498124	3.375704576	3.06926431	0.469723662	-4.714486147	2.831878971	-3.989951243	0.014458748	-0.90441536	0.872166913
PRR4	4.542290023	3.754172575	3.068899709	4.719851406	3.595009904	4.033197659	4.887112078	6.281717436	4.123799992	18.6272404	2.749680838	10.60591165	4.477410812	2.986770248	13.78465979	4.199150549	4.956892142	3.602123674	3.199963167	1.675244734	4.288275166	4.65908706	10.66324058	9.461783375	4.85954106	3.979367106	14.86078446	12.16145964	4.283669952	4.600392096	3.711154094	6.263645392	3.125499608	3.018475988	9.37469081	3.332374298	16.6958862	3.958427159	13.05045514	11.16120854	5.063060882	6.098400665	3.381533503	4.76611754	5.130143469	5.457769017	2.818563563	2.356753689	4.285357379
CST4	4.167651715	1.820767179	-0.130264458	2.419789569	1.011355772	3.103738795	1.848953271	-0.261545702	3.412786703	9.116764317	0.519498892	-7.057301368	-2.424491014	-4.614813433	5.034275128	4.583689232	0	0.537368231	3.199934508	2.26928183	0	4.316470463	0.317679017	6.438257783	0.837302526	-4.647215713	4.158357418	0.699195664	2.989113668	-0.614688646	-2.819363364	0	0	2.424469575	4.639110195	-1.143133058	20.2471092	4.418091368	6.484514045	3.41037732	4.058899311	-0.706125663	-3.414067133	5.032157346	2.658064601	-3.968402867	2.818450147	0	4.605360675
PRH2	0.534537313	-2.232542581	0	4.856763735	-8.831990054	1.349518864	4.565846117	0.773022242	4.654578189	15.96941397	3.587210164	11.90241409	-2.42442504	-4.614763031	13.49337626	1.226684216	1.349371429	0.537413114	0.249685179	0	0	2.191252469	6.604826981	6.594622686	0	1.193713113	14.46974383	13.11902411	2.634476045	0.475903407	2.156937327	-0.101233959	-0.05695307	-0.781320606	3.695638223	1.514502909	22.02905201	2.278529667	8.789137018	4.411092537	2.260743255	5.140540809	1.987886355	1.210080721	0.603849183	-3.893262484	0.014378425	-0.896161276	0
LPO	1.839829491	-2.23291664	-0.130309767	2.995822753	0.012930062	2.779895993	4.332110374	3.709120657	1.950971311	14.46040955	2.156164347	9.587809325	0.8192187	4.697820985	7.895613879	4.534563642	3.591068056	0.537204168	1.221566888	1.251047037	2.21262564	0.922715348	6.002702628	6.960553338	3.442015546	1.193809956	10.04662563	8.370384022	6.526048972	1.849343918	-2.819634854	1.917781505	1.953610941	-0.78165293	7.352856781	2.93922991	18.04334858	0	11.1355314	6.985664314	0	1.451354327	-3.414315897	3.989634331	4.842463749	1.334336291	4.332676383	1.9274875	2.151660306
PRR27	0	-2.232734009	0	0.49917334	-8.83211878	-0.28603586	1.275699089	0.77296389	2.759930682	1.520426981	0	0.043762981	0.819031929	1.197879298	0.938631505	0	0	0	0.249748813	-0.408670267	0	0	1.282537574	0.160900303	0	-4.647305358	1.572370068	0	0	0.475774154	-2.81947242	4.010083361	0	0	-0.006200866	-1.143301454	19.05845753	0	7.297794488	9.775719191	-0.734053417	1.451460486	-3.41416706	-5.168806558	0	-4.4645799	0.013516343	0	0
HTN1	-1.386778135	-2.232552042	0	4.920681474	-8.831996435	-0.285971293	1.27562628	2.604552273	3.860609541	0	3.393209925	1.62169196	-2.424434111	3.636100541	0	3.372210423	0	0.537406469	-4.439874172	0	0	0	2.582856954	0	0	-4.647172325	4.310381835	0	0	0	-2.81931058	5.315834937	0	-0.781331046	-0.006199426	-1.14305155	21.63580646	0	8.08402897	8.923883998	2.629796782	-0.706071011	-3.414018768	0.238327591	0.602694453	-4.014507205	2.596078696	0	0
NXPE4	0.529060135	-2.240616879	0.885610544	-3.317438814	-8.837424509	3.102837775	-4.10247798	1.788870535	-0.060547669	6.709840372	1.12818753	3.493739625	-2.432167477	-4.620682049	-0.070478734	0.619694323	0	0	-4.445852169	0.645886018	3.063258924	0.292771216	2.844793728	3.541587575	0	1.194880171	3.15810184	0.697502243	0	0	-2.826485791	0	0	2.749567315	1.579743298	1.524935237	13.81989705	0	3.814597744	5.784909176	0	2.05052786	0.472396607	0.212459317	1.689148092	1.285733345	0.012981003	-0.829454857	-0.837014095
MUC22	-1.38866038	0.906508766	5.328039669	3.215993785	0.012942508	7.288523506	6.431320998	3.259875902	4.954202859	0	4.877828538	6.733764801	1.741798155	-4.615800078	15.73668088	2.665769749	4.429753186	-0.54110913	2.207442626	3.013088081	6.730142369	2.854904064	1.855918816	7.876158811	0	8.463141937	12.3857807	13.95074993	3.581609136	-0.615464319	11.05772493	0	0	1.396050862	-0.006208077	7.609519884	-3.35906712	5.168325753	3.812558878	1.532039902	0	11.71462437	6.691868252	3.764964393	0	-3.968567232	2.011607936	0	3.630520018
LINC01829	0.523684174	1.830618463	0	-3.328095367	-8.846115836	1.76846624	2.260714283	3.258765912	0	8.161187118	-0.56817461	0.044249129	-2.444522641	2.186803225	3.267138684	4.998929286	0.749135588	0	1.224025905	-0.413152963	0	-0.844409472	2.845752085	3.940391969	0	-4.662517081	5.310451923	2.537150554	0.014056799	-0.621521837	-2.837955564	-0.102376902	-0.057597167	0	1.579716986	-1.171728856	12.3019846	3.279567888	6.181662405	6.522100322	0.992646784	0	-3.43111282	1.191134394	1.241287476	-4.448958177	0.013560453	0	0
KLK1	7.533860928	4.829907349	4.293318176	5.787485197	10.52054932	8.464911706	6.148552803	7.839880829	7.02067176	4.11069451	8.541697152	7.909774668	5.189194814	5.758065141	7.605436163	7.947011001	7.822132173	6.665289803	7.627684222	7.896562258	7.880441902	4.49768185	5.418486292	7.269719756	6.089166977	5.841835856	7.022028728	6.79945154	9.323681078	6.977844091	6.05233545	7.431750195	8.383360046	7.231900195	8.966854821	7.644414296	17.13255886	5.936317962	10.30512042	9.894867366	6.568176323	6.429516521	5.073099542	9.691623639	7.945275666	4.461288484	9.265613406	4.514274042	7.443723552
MPO	4.75457062	3.35141701	4.293019807	2.7389952	1.595871295	3.690231009	5.734235519	1.788583083	1.950661878	10.99664525	3.585456357	5.425845474	5.751622696	2.186213033	3.753201277	1.977194981	4.177073159	2.76292114	4.71940549	2.000656402	4.419321183	3.306118971	4.060075113	3.195726285	3.764168275	3.75837558	5.769911989	4.061370646	7.350085669	4.075854898	0.665957744	2.920528491	4.600297097	3.524096566	4.580198459	2.407670106	12.8782596	2.957364232	7.635634031	5.73336691	3.04794663	-0.711095631	-3.423179531	4.264902111	4.319542544	2.625101968	4.010626326	2.959260411	0.871707559
BPIFA2	0	-2.232582547	1.476696194	2.013763478	-8.832016931	0.752075307	0.310065549	0	2.759939719	5.070606431	0.519517559	2.035850796	0.818855858	-4.614792305	0	0	0	0	0.249700044	-0.408595879	0	0.296645638	4.338154755	2.872034573	0	-4.647194627	3.310197284	0.69920765	2.163063257	0	0.660892447	-0.101239713	0	0	1.579772502	1.514620241	20.76326367	0	6.795889206	3.536028522	-0.733921919	0	1.987914068	0.237748612	0	-4.050641169	-8.911906749	0	0
AMY1B	-1.395679684	-2.241984579	0	-3.318569512	-8.838346103	0	-4.103518985	-0.263170789	0.946923618	0	0	0.044033057	1.745868354	0.224723075	0	0	0	0	-4.446866898	0	0	-0.84023	0.319733847	0	0	-4.654074702	0	0	0	-0.618473789	-2.827703108	0.910916488	0	0	0	-1.155987995	13.61857656	0	0.783768069	0.944175989	0	0.397157989	-3.421710719	-6.863557798	0	-6.195863337	-10.91998772	0	-0.5825406
SLC8A1-AS1	-0.140378658	-2.254691035	2.481217169	-3.329083879	1.595914105	3.366584207	5.73399521	5.935035876	5.885184703	1.519728072	5.018468688	5.89138108	2.707136861	-4.631022286	9.282968752	2.468587956	1.346777813	1.900066442	1.224117111	2.491595836	-0.138631305	2.711452198	1.858549567	3.754057368	2.436805691	6.256453714	10.29818237	6.924661208	1.45020195	3.245831265	10.73446859	0.910452479	2.275822175	1.724247289	3.995194821	6.518500897	-3.376110196	2.278109781	1.711840973	2.270680845	1.42547667	9.574228614	8.315402967	-4.846704633	2.246122895	2.297931741	-8.98105118	-0.900330041	7.297803942
CST5	-1.38725513	-2.232846378	0	0.499240886	-8.83219434	0	0.310167436	0	0.947249354	4.526019917	0.519365242	-7.057461322	-2.424716315	0.223354563	3.853043866	-0.43963161	-0.286253492	-0.540568596	-4.440092181	0	0	0	-4.057693554	0	0	-4.647387511	2.795462571	0	-1.183371277	0	-2.819572362	0	0	-0.781596719	0	-1.14345577	18.4626651	0	4.880403796	2.534708777	0	0	-3.414258636	4.728321912	0	-4.474295883	-9.291593749	0	0
KRT85	0	2.382381597	0.885451468	2.016869711	-8.839293703	4.830757333	1.850821702	0	1.950669703	0	13.32355232	8.512965304	-2.434827463	0.224879596	1.526101231	1.224253206	2.949653506	0.534158327	1.223108877	2.858646519	2.476209427	-0.840811135	-4.065740494	1.570378274	2.172596745	-4.655104553	0	-0.350404651	0.666921834	-0.618898769	-2.8289545	0	0.94975011	2.594538584	7.02872609	6.319998494	2.004805123	0	4.339492967	0.944137653	2.030266205	0	-3.422857997	-4.844805222	0	0.372651023	2.332933796	0.886968306	-0.908606838
LOC101927057	4.164875062	-2.24463562	4.945749321	3.217959553	-8.84013332	4.177182311	3.832481884	5.162222313	4.413298516	12.93379306	3.585389245	2.842284487	4.260159725	2.766748315	3.530574513	2.4694336	2.584545139	3.182145483	4.104300706	2.492381285	2.476163718	2.187589708	0.320146837	10.13826646	3.02491753	2.762948216	3.895230891	5.765537713	2.630266738	3.454869605	3.137489211	1.917236346	2.275955306	3.685941659	6.243218194	6.856321395	2.986718803	3.542911467	5.438495512	4.951747579	3.63887826	7.412880298	3.963936197	2.993653064	3.919037694	1.903454987	1.596946471	1.928524628	2.153391575
PRB3	0.985579389	0.906213181	2.48203715	2.420268856	0.012938746	4.486622842	1.275966511	3.802408279	2.273611863	16.05392707	4.985086812	7.318687442	2.299401736	3.178637264	13.40318031	3.761052805	5.431292421	4.305813655	1.221730067	2.493951151	1.888900638	-0.835897523	3.424683638	5.188439168	5.029552571	3.174900423	12.86285334	12.0052964	4.283246878	-0.615291798	3.998270288	2.727791671	2.95534274	2.423963801	4.949458748	4.616048548	14.07326393	3.417446991	5.330944027	5.566730031	3.996758918	3.394092669	3.550339675	5.670505093	3.570699142	1.903559659	1.012559356	1.656237603	1.923182859
TESC	6.52395241	5.063664623	7.286069408	6.038881386	4.179902505	6.109970615	6.599001523	6.215177821	6.124379858	9.860736856	7.77090066	6.183135754	9.220323868	6.055653756	5.194718814	3.996219816	4.874018303	3.056637879	5.948864476	4.984466399	5.388560408	5.500754553	5.740200845	6.128105059	11.13315463	6.378635672	7.158530275	5.69737972	8.29579673	6.001705317	5.700064764	5.010721174	3.956178122	7.027663191	5.243195624	8.301342674	14.79728329	7.385435233	9.615292055	8.88603219	5.608203741	4.704035406	5.83070986	6.654092876	5.626152221	4.813487561	5.868636457	5.271923711	6.465392476
AGFG2	9.051792554	9.626296466	11.60695015	10.60549118	10.38916375	10.22582888	9.39278793	11.52999434	10.94196859	12.01534874	10.55220583	11.03461518	9.922521596	9.415199043	13.51124727	9.428703281	10.12101693	9.543266143	9.135318992	8.813137998	9.476871824	9.922994628	9.93822893	9.633836394	10.18967433	11.14489348	12.49370643	12.33601487	9.754004386	9.376259269	12.47295241	9.305614008	9.762870486	10.04770941	9.294520056	12.54197641	15.54796259	9.144116503	12.67273467	11.19077303	9.158027889	12.44621434	11.21859533	9.495868808	7.695541533	8.280258818	10.2620895	9.165097368	9.238909173
PRH1-PRR4	1.591810363	2.389990953	2.216435546	2.021727553	2.817701703	-0.292945642	2.840126196	1.364929975	0	8.74395294	0.508306039	2.620377602	1.756312554	-4.669936884	1.942001179	-0.450269368	-0.293132475	2.392541375	-4.49564522	0	0	3.399490002	1.860676432	0.141072042	3.664413247	0.223926266	2.795332754	0.692258802	1.443293009	0.463613706	-2.886007762	3.242929857	1.536473155	2.220054617	0	-1.244622473	9.96550053	-0.055426988	0.79688291	2.270404315	2.450422433	0.386824315	0.480842244	3.855093654	2.495601372	3.572331283	1.011779191	0.917638133	1.357469532
HTN3	-0.127422974	-2.232528081	0	5.821133827	-8.831980295	0	-4.09632658	0	4.413467228	-0.077383519	4.449426985	-7.057244664	-2.424411138	-4.614752409	0	2.991030905	0	-0.540364103	-4.439856424	0	0	0	0.31763943	1.238032213	0	-4.647154808	6.603310458	0	0	0	-2.819289269	4.446587207	0.950114022	-0.781303725	0	-1.143018641	23.16247486	0	9.421679128	6.859132679	2.033476011	0	1.419874559	0.237103349	0	-3.882638557	0.014351881	0	-0.902217991
ZG16B	4.250852635	4.55152113	5.808963208	8.437110339	3.332025564	8.530472051	9.372330221	13.82704874	8.825043282	16.68415836	4.175320434	13.56470698	7.052099314	8.166476356	11.69509541	8.345728924	7.248059681	3.996676508	4.949698737	6.058492968	7.583945436	5.367823673	11.32389561	11.07709209	3.665028857	5.028062632	14.88108617	11.48343116	4.555618735	6.571046534	6.549933023	7.806654547	4.348794214	4.351375368	7.961093265	6.030417731	21.60699681	2.764719461	20.84887427	17.29865312	2.033468037	8.066092787	4.462000735	9.005111685	9.026676159	7.131904989	8.424249876	0.894394042	5.794987752
SCGB3A2	2.969981203	0.907866345	0	2.015040682	0.012959995	-0.286740418	2.837846837	3.121550419	2.273537859	15.12545364	5.702522765	4.281753903	-2.427499436	-4.617112409	8.112159848	-0.440652553	3.784025212	1.573679134	-4.442242768	-0.409670566	0.880051801	1.961720121	1.856301637	4.301047319	4.903787	-4.649510268	8.060083658	6.601938843	0	0.474465266	0.662825747	0	2.539650331	-0.783398815	6.145035752	2.943203507	7.610949612	1.53965499	4.099442667	6.180932164	1.429805408	1.450180519	-3.416624649	0.238577738	4.132231589	3.87374217	-8.822671667	2.688235705	0.237699847
MUC13	5.35236845	-2.239970761	0.885650331	-3.31690473	-8.836989242	7.74890039	5.856929439	7.689131124	-0.060526685	13.1056553	0	0.043986584	3.274312386	-4.620208046	5.156193299	2.664771759	2.778910379	2.170129291	-4.445372893	0.646007743	7.365001341	0	1.856995328	11.00983484	4.559282739	0.219856902	6.846579807	9.011804974	11.58617576	3.549206871	-2.825910764	0	0	0.336412764	7.271428269	-1.15322913	-3.364004706	0.952329908	0.782900356	3.120352512	0.99581912	8.815748148	0.472227884	4.265285029	5.91215936	4.804334115	8.234074593	1.317751086	3.282126635
CAPN14	6.384111365	11.66623827	11.64575928	10.63438539	4.817254373	13.08581541	12.52690191	11.60926565	12.24472843	4.696027509	8.659690042	12.87260279	6.982036759	4.817942468	15.78911974	7.046222714	5.853970118	5.894668023	8.187276778	12.18504724	3.895421195	6.260689236	5.056454338	8.413728485	6.706082134	14.30544537	14.64439379	14.01926899	6.423104784	5.806716648	15.21381352	3.243490614	4.415919783	9.026877398	8.072124107	11.26714878	3.714127798	5.981418696	4.721038181	4.121406337	5.545301581	14.68353684	14.3134091	6.906940632	5.478396832	4.378945607	10.91296203	7.199990369	5.492859249
STATH	0	-2.232525567	7.092217961	7.093797094	-8.831978611	5.977998779	7.891751027	10.57325726	6.761933017	13.75905729	6.478004206	12.06834806	-2.424408728	1.197818495	12.19406439	-0.439462531	2.779858756	1.147412856	1.221448726	0	0	-0.834984812	10.18161703	10.75130992	0	3.757539051	15.00244067	10.77418818	2.880372823	1.849559675	3.54301924	6.478440241	2.762495131	2.000333543	6.082755661	5.092107599	23.4304815	-0.0541152	18.06112416	15.77447052	2.923439115	5.169196027	2.394354155	4.704768416	4.526938212	-3.828597888	9.350458221	0	1.930144965
EMP1	14.1299383	12.27360157	18.16606585	15.579641	13.58721181	15.31264908	17.39132671	16.30899372	16.95640538	12.30682638	16.32461226	18.05399791	14.28972119	12.80854808	19.16205033	12.88905572	14.49148969	13.43469558	15.66822756	14.55380026	14.52708246	13.23764168	12.93223219	13.54226962	13.44987054	17.53719055	18.44259626	18.01303676	13.94456555	12.51891639	19.33425639	13.61389712	14.82616142	14.46059325	15.2236453	17.26287517	11.7708802	13.49515228	12.8291705	14.14458778	14.68519523	18.25979102	17.75809812	13.13334367	12.79753868	12.82662591	13.62899471	14.95584025	14.90988197
IL12A-AS1	3.527917128	0.922902642	6.697468988	0.50877735	1.011567932	0.74742298	3.420290363	4.892258285	4.812160083	2.745801385	5.844143403	4.281796692	1.754299441	-4.650816577	8.925266207	1.220528716	3.871099883	1.56813175	-4.476318269	1.670265643	-0.139679898	2.84996871	1.287753429	3.754026226	3.664137588	3.980196329	7.756929614	7.368854288	2.755086213	1.081284516	9.681384366	0	-0.058055803	2.417950839	1.579684723	7.533641757	-3.398238569	0	-2.565619998	1.947672593	2.026138638	6.282788999	6.149256447	2.983213024	3.492809106	1.890868032	2.011183769	0.890238063	1.668150363
SH3BGRL2	8.817936613	3.347028667	12.07003161	11.50281811	5.65370602	10.21747245	11.65874341	12.15770158	12.54716845	12.44396089	12.67729514	13.50195155	9.355225509	7.030403814	14.74580583	8.525865324	9.176927844	6.932157001	8.660460608	8.499617736	10.34982367	7.229987964	8.241074964	11.18557978	11.13540027	12.67089042	13.6168569	13.39937306	9.919559359	7.449049725	14.8309889	7.415811882	7.260825714	9.616356042	9.735093469	12.88605379	15.37195428	6.913346368	12.61940046	11.39271742	9.725348612	13.18401164	12.65000303	7.953486367	9.536418581	9.233923564	9.698857231	6.826637166	9.03081964
PLIN1	3.530469236	0.910110498	6.574633388	9.936821753	-8.836631317	2.360901284	8.951115602	8.387871233	5.654785854	4.400266482	8.820634515	7.152235985	9.781151546	1.775188629	6.438932628	5.321629547	2.095211322	1.90221127	4.104089268	1.249563607	1.470546819	3.572541909	9.779478626	2.446236828	5.251953015	9.218090117	7.535511091	11.40800944	3.182344375	3.130598146	5.530995584	1.917423381	1.537182647	5.972228824	5.03965232	10.25745545	8.312219732	2.76453606	9.69984626	12.67932505	3.273521439	3.736765196	5.581429106	2.774086363	0	1.904133818	3.47035934	1.654308207	2.350406665
NME5	4.029572333	1.83383421	3.220443216	2.019936122	-8.855785784	2.777832564	4.943967653	6.450597912	2.273079435	11.14462564	3.165749929	2.620319157	4.83882286	1.776944909	3.26706945	0.615945949	-0.290688308	2.589054444	3.201760245	2.490952554	-0.139202382	1.956014896	3.577566034	7.940063989	-0.189758892	3.345413976	3.795657309	5.357785427	3.179232269	2.339654805	1.604209885	1.499458375	1.536735019	-0.793829027	5.039657159	4.307299119	7.310260211	1.955350203	5.874535455	7.122443535	0.990324766	6.099514691	2.715737931	2.504936006	2.246286143	2.297762846	1.012406588	0.887350117	1.324675452
DNASE2B	3.716796801	5.440533502	3.600128747	-3.31854349	-8.838324892	5.246480432	1.850646667	1.788744076	2.759693467	-0.077876926	1.885803458	-7.063667075	0.824477788	-4.621662521	0	0.619435122	0	1.144735536	3.521333083	0.645644435	0	2.385149683	-4.064642692	0.15589538	0	1.195016652	-0.015141813	0	0	4.361210328	-2.827675093	1.500147479	0.949785396	2.594793764	2.579997973	-1.15594489	13.53564984	0	9.0700438	4.905933836	1.760491366	0.397167347	-3.421685037	3.178606748	-0.463741115	1.329701406	-8.934647604	0	0.239853663
FAM166B	4.437012869	2.785146455	4.148350467	5.565715434	0.013087311	2.778124025	8.256175711	5.013962424	4.708896908	10.92099873	5.348191818	4.987827237	4.839577266	3.179920459	3.753116578	3.477690366	2.359604977	3.405709152	4.719434174	2.491452539	-0.138746544	4.049319963	5.249147974	8.737814193	3.441101593	9.846664809	3.573215718	5.550457377	4.192655879	6.083022397	4.001139895	2.920305961	2.762092572	3.898590341	5.828177379	5.920132278	4.780042195	4.543521037	7.13106456	7.20979652	4.518940435	7.166149126	3.70345323	4.499412682	3.122552449	3.104601559	3.818095769	2.158661749	3.179256499
C1orf189	1.312948643	0.92610701	0.883718701	-3.36990131	1.011607931	-0.292779493	1.281671137	1.365002326	1.533727389	10.39539857	3.03877197	0.044784806	2.31092368	1.20218918	1.525356542	-0.450007194	-0.292966214	1.567079842	1.226333993	1.244449081	0	0.909265338	1.288654699	6.983279507	0.833655138	1.197988099	0.986502129	2.536038359	0.001905101	1.510349675	0.676292338	2.239783932	-0.058300469	0.32462838	3.31705553	3.345643989	1.44367989	1.955176902	0.796538898	0.943298622	0.363962222	5.76876111	-3.472385764	1.191895947	2.002249447	1.868233767	-9.254804214	1.370602161	0.919329884
DPCR1	-1.410611835	-2.269268114	6.052150534	1.453924744	-8.856794277	1.767639011	1.85282287	2.79639934	3.538096815	2.745852172	8.199073785	7.271469442	2.308883452	1.77700146	8.21916357	2.242354245	0	0	0.253790641	0	6.126256406	1.349518776	2.846326262	5.611805089	0	6.472034876	9.138489727	8.899282625	0.009203213	0	9.404963165	0	0	0.953877409	0	7.066273798	3.207830896	0	2.672606473	0.943648879	0	6.89392194	7.16125248	0.228664443	1.230259337	1.313028911	0.013920536	0	3.125331848
RSPH1	1.836326797	0.910174948	4.708555651	4.569630652	3.710500662	3.483201251	2.577729572	5.663275426	5.311806644	13.7649719	6.60637468	5.840800941	4.135270215	1.775200763	5.075994603	5.907517537	-0.287587102	1.902188361	4.780578519	3.865276784	0.879767077	2.980759455	3.71342283	10.47039468	4.027902151	3.496050487	5.158435469	7.075179126	4.281896466	5.338666715	4.238683688	2.504524279	3.956123118	3.241664959	7.050583619	5.804078295	5.594378956	2.764533962	3.646808002	5.536920826	2.627706279	8.847086875	3.383092741	5.307170552	0.603738413	0.376237783	3.595891914	4.43285725	6.897560918
AMY1A	0	-2.317845632	0	-3.38160081	-8.889938932	0	-4.16165762	0.767501203	0	0	0	-7.115901528	-2.506320603	-4.677776122	0	-0.450993722	0	0	-4.503568355	-0.419264695	0	0	-4.122990459	-1.033762063	0	-4.710059885	0	0	-1.215903428	-0.630918033	-2.895439844	0	0	0	0	-1.258766331	10.40557051	0	-2.599876132	0	0	0	1.429490793	-8.294653759	-0.228759821	-7.63692353	-12.3345862	0	0
CST1	8.5775201	8.080939235	1.476685418	2.013811042	5.257794519	9.368386336	0.310095773	0	3.760997186	7.189670054	-0.561959887	-7.057330668	1.740675261	2.504297911	4.338811481	8.291385886	0.751895262	6.528868444	8.940996548	9.46199653	2.212658575	11.48441168	8.774073112	9.50677232	8.03079159	-4.647247182	3.158152191	1.722217694	10.16187894	3.638736237	0.660960769	0	3.125503175	6.494392412	5.243202072	5.28264679	19.6884791	11.81918918	5.330473299	5.537002818	11.34534488	-0.706162375	-3.414102212	9.426336184	9.603057596	-3.828237825	9.89477597	3.773103914	10.85079786
RSPH4A	3.593881945	1.829547295	2.897820881	1.45133757	1.595897116	4.244378229	4.944311194	4.326630099	1.950555601	12.3462646	3.673150829	4.734166292	3.276367574	2.186609624	3.26716948	2.46894744	-0.288963786	2.168754595	4.104421945	2.491929353	5.651716469	1.958354922	3.257310065	9.806101413	4.988594021	3.345101628	3.688728622	5.89318148	2.33225551	4.360903489	3.357002128	4.09228295	1.536969788	3.435199421	6.18511676	3.652212964	3.397469474	1.539352439	5.025910646	4.410897419	4.3315077	6.857245742	3.19353525	3.184809571	3.840355117	-3.948617415	2.33333788	1.92851283	-0.910667905
CIDEC	1.833327371	-2.248896776	4.601453316	9.204722002	1.011464949	1.347384738	7.159522955	6.839777584	4.413283019	2.939060067	7.317475805	5.318952148	9.090000968	-4.626761744	4.268159276	1.648599737	1.76864559	1.900737898	3.370344389	2.000108317	7.077376522	0.917148142	7.416425159	0.153303343	0	7.660131697	5.573504338	9.750011102	0.015780072	2.114680891	4.926355579	1.917111582	0	3.015266026	2.57998712	10.44181885	6.739912327	-0.054631772	8.516932666	11.10930561	0	2.049036876	4.28407867	0.237282103	2.665160826	3.738199753	1.596763385	0.88246304	-0.911628583
GPD1	5.235465943	4.447011811	8.429982893	10.95063266	2.332361367	4.644348677	13.22531898	8.357288582	6.202401976	8.939010978	11.22151841	7.33706943	10.22385309	2.18533312	6.702015186	4.721169768	2.779450775	3.601597527	8.631650525	4.698526064	4.703603786	4.870879266	9.628011732	6.374548952	3.857871237	12.16541112	7.668095216	10.78936734	6.269420324	7.373948228	6.867418324	3.243389906	4.27830626	4.905598976	4.518804293	10.59400258	12.07319853	2.957522975	13.55537629	13.16322353	5.587504942	5.957371621	5.501131234	5.267684652	4.126285719	3.617998566	3.595932179	3.463059099	3.620287424
CALCA	-1.416814597	-2.285253535	2.216551714	-3.354445344	-8.867659224	0.747239761	2.262024688	-0.266809172	0	5.49626324	1.881826281	0.044635025	4.47859136	-4.653576005	0	-0.448394152	0	0	0.254729937	0	-0.139793132	0	2.268560008	4.157192787	0	0.223084249	0	-0.355024371	11.02612478	-0.627183559	-2.866286495	-0.103277417	0	0	-0.006324435	1.54564694	1.442654698	0.951666744	0.794250503	3.272317565	0	-0.72053916	-3.457124949	2.145337263	4.945299383	2.543239148	1.010129762	0	0
LOC105376575	10.90395415	11.03494217	12.9801014	12.28257027	10.94789399	10.88057375	12.12414476	11.52399407	12.43373219	13.79099003	12.09422007	13.22564876	10.9328646	9.498446449	13.86647314	10.91364401	10.5728131	10.32279707	10.81566499	10.03641728	11.3022081	10.23019556	10.26048679	12.13996563	11.77765715	12.61358634	13.12691035	13.3065982	11.8111664	10.97677988	14.62548032	10.10026492	10.78289057	10.5156308	12.15896457	12.78016193	16.25567597	9.792142068	12.42456576	12.15663594	11.39072112	13.54812379	12.79069744	11.2063214	11.5996998	11.45417345	11.30408056	11.1902678	11.14588078
CLCA4	8.105475974	12.27457271	14.46097885	14.59532391	7.49361727	14.73384941	13.72201771	14.85125039	13.87571492	13.25007032	10.04565737	14.80778329	9.80019977	4.759088677	16.69838993	9.298898625	6.810825127	6.976642383	10.47115901	9.818479582	5.874333363	9.042755349	8.660243725	12.24452757	8.299685432	16.56581022	15.65425219	15.66362954	9.286887302	7.615726287	16.05553472	7.508941966	8.954294692	10.30173444	6.438240519	12.06410217	7.040544815	6.129004171	7.495501199	7.559617322	3.469681237	16.37824034	16.12076017	10.01133191	4.955723572	4.813153303	10.69798352	10.9642543	11.50835003
ZMYND10	3.530001186	3.350868351	2.704794648	3.86358914	3.469545384	3.102765562	3.2505094	5.197058473	3.122760756	13.28869232	4.801001528	4.033994557	3.492964438	1.199127202	4.405796038	3.578579344	2.360557158	3.298906669	3.009356811	2.492692899	6.526538219	2.852977684	3.256780104	10.66313439	2.660910069	2.501483417	5.236442208	6.638831475	4.281629748	4.554709288	4.443804701	1.500158946	2.955168983	2.888947766	6.983986102	5.804147774	3.85220645	3.279670685	4.63622341	4.273352235	3.717824292	9.089617839	3.702537728	3.989653727	4.254409611	4.871696971	3.332943667	3.07103695	3.370510732
CLCNKB	2.865197375	1.828938513	-0.131439753	-3.323555781	-8.842411908	5.670261207	3.570912311	8.886668758	2.536840428	5.918784258	1.884864921	2.620191455	3.850776002	1.19970505	1.942517426	2.663954002	4.593051622	2.590404991	-4.451342786	2.000195334	1.888104962	2.384057741	3.065968654	3.19514595	0	2.182605484	5.273919277	6.944131342	4.720424286	1.515219363	0.667238123	0	0	1.725379319	1.579726735	4.47306732	12.35887207	3.658457504	9.929246682	8.924026806	1.426666374	3.485904056	1.991580744	6.098084572	5.178655075	4.667409746	5.295517238	-0.904671691	2.534229769
GPD1L	9.529695883	9.935938074	11.36664711	12.13414958	9.444416735	10.75781263	13.66011878	12.19775457	11.25047673	11.43972458	12.1844382	11.7809757	10.08009585	9.374151878	12.93299891	9.182314883	9.074299803	10.07259738	9.519197001	9.814569587	10.10825036	9.488568593	10.15485778	9.997356084	10.87364797	12.66289503	12.29584001	12.18971651	10.01194742	9.549589788	13.22309653	6.431599286	7.777248945	9.644982777	9.690541127	11.04210672	12.38116597	8.226002697	13.87155587	12.05500708	9.841947753	12.15185727	12.16843388	8.223050139	9.157453401	8.885622023	9.765496589	10.6932491	10.83365542
KRT84	2.215794245	4.74291947	1.476644837	10.66736024	1.011360806	2.585920003	1.27577994	2.115181713	2.952829594	-0.077424277	17.52842611	16.06728794	1.741000716	5.173622666	1.942962492	5.48586452	3.483736714	5.857147096	4.10351623	5.481562606	1.471056992	3.207834416	2.264686148	1.237654149	3.178184948	1.770365315	1.987711142	1.299436973	1.963796632	6.082741413	-2.819685297	5.208846733	4.54150477	5.402228545	3.165069361	10.31049552	2.72483258	3.127692063	-2.519916683	-0.063363878	3.167051409	2.476033458	3.190856207	0.23356135	-0.453203541	0.369950959	3.180980018	5.799607543	9.85800456
KRTAP13-1	0	-2.262005742	0	-3.335144627	-8.85187188	0	-4.118787132	0	0	0	11.71725671	9.261782666	-2.452686801	-4.63640783	0	0.616560085	2.359403832	0	-4.461751888	0	0	0	-4.079984247	0	0	-4.668768858	0	0	0	0	-2.84553892	0	0	0	0	4.472950222	-3.382134535	0	-2.547234301	0	0	0	0.476424936	-7.162345439	0	-6.497627411	-11.2138852	0	0
CLEC3B	7.815625321	4.447535454	11.81296076	8.036816033	4.653783934	7.007712477	9.804479897	8.482547882	7.134487725	7.96415255	9.641013424	8.290630324	9.239202031	6.530280957	8.223386616	5.321771529	5.594808825	6.45513329	7.075932857	4.868710825	5.451322152	7.216937101	6.739273405	5.350264442	6.489792788	9.880822011	10.81041802	9.672715214	5.957383162	7.735315469	10.21868891	5.567364288	4.204242037	8.158437877	5.609987312	12.78944295	8.966398304	7.225945333	12.03342792	12.03788548	6.890251031	7.757151139	10.54810913	7.358217403	6.287370729	5.044316398	3.595925832	6.310895507	7.010659537
MYRIP	6.455940993	-2.247373966	8.037106199	6.583686246	1.595887172	5.875308135	6.049234658	5.914099961	5.812372831	7.848780914	7.96750972	7.290628556	5.060452223	3.500128765	5.438687754	1.648781194	3.953920191	2.395081626	3.898601194	4.55553025	2.476072393	5.294959376	5.004743873	5.495888192	4.559172792	6.256644082	6.977299426	5.575823852	2.758063157	4.554498253	5.921835204	2.240389763	0.949661201	5.94060184	4.949448552	6.182919641	12.26260328	2.957323651	9.383047748	7.499240736	5.031451108	4.921038139	5.416828737	1.210406756	0.602744247	-3.92008853	2.333371812	5.487839109	1.31181052
LINC01482	1.825346282	0.927716464	1.474420415	3.986451031	-8.892173136	2.09276798	1.854128684	1.786110703	0.945989171	3.524997905	1.120623701	3.619161055	2.709268146	2.188024322	-0.071916584	2.241406862	2.358648607	2.915184828	0.256134778	2.685470365	-0.140624771	2.380526137	1.289089381	0.779753944	0	0.224322983	0.98647748	0.691761676	1.100283527	3.001833904	1.608096949	1.498907366	0.948900929	1.719547521	2.802401346	4.603725381	10.09020274	-0.055532411	5.266068592	3.272425159	0.362474662	0.385718284	1.995584935	1.769156702	1.231794282	-4.333786327	1.596089468	2.584743501	0.905270675
CCL28	6.776460591	5.199606655	7.320235954	7.448600718	8.685749658	8.771986703	9.693733493	10.82494926	9.258462182	11.83138448	7.127032866	9.278777391	6.054679057	8.03638611	9.589352913	6.898923169	9.53713775	10.28181039	6.716963756	9.081423429	8.323750073	6.634713461	9.651646522	9.052105793	7.937637555	7.508553025	9.330705877	9.818990011	8.794576427	7.822526706	8.660444343	4.010023606	9.18833794	7.283421782	8.438253022	7.695664205	15.30529603	8.134137407	14.09747858	14.13974017	7.666398181	7.752426854	7.391731842	8.596283165	10.7510613	10.9696998	8.341530464	4.47258977	7.214218497
PLIN4	6.644344029	6.734408461	9.834793333	12.52470309	3.180069102	6.569756893	13.74843001	10.27738045	7.183409218	8.560197725	12.39860887	9.856583351	12.37783769	5.665067767	7.68869313	6.071429766	6.51615918	3.601822555	7.91410045	8.294351727	10.43675171	6.534366145	11.51198013	8.917925035	4.250981711	13.04574305	9.019296434	11.5446422	8.713622886	8.028122601	6.08340647	4.38233416	4.76396077	6.483189704	6.145037781	12.47939459	10.02520769	5.57367721	14.59150092	13.46944009	5.669125738	8.3486411	7.189678839	5.823643544	6.603415688	4.100216038	6.098133858	6.091371492	5.164506369
EDN3	3.236790319	-2.238647752	4.360303027	3.217094394	-8.836098193	2.36098099	7.123738873	7.478808543	0.947019377	6.556332779	7.377178225	4.891628519	4.670465384	1.775105566	4.469994915	2.664947875	-0.287440258	0	4.104045137	0	0	2.559189325	5.976066171	1.234875182	7.108583908	9.323077863	4.44787142	8.61829328	3.354966244	4.138009154	8.665143172	1.917456647	0	0	1.579748719	6.857601713	13.21762583	0	10.2228458	12.56601417	5.121270524	5.277545059	5.925816818	2.194168604	1.210257009	-3.956486931	-8.829229312	0	0
FBP2	2.03740074	-2.23776727	5.486736063	9.62577273	2.332380034	2.950221529	12.9571904	7.063598193	2.759774239	1.936832933	9.809890721	6.633256745	4.577955012	2.504983313	0.938388512	0.620301381	5.875142653	1.57317749	5.894512513	5.481192157	5.704198068	3.929422995	7.630602021	3.941865806	2.854651674	12.30248573	0	6.732713326	5.006381275	4.642791341	0.663742118	2.504591085	3.277525972	0.960664774	0.994534833	8.667395184	1.436217387	3.127572114	12.29938683	10.64851212	3.048929786	-0.708844805	-3.418270368	2.195090492	5.742224424	1.904198454	3.01113065	2.355144916	2.948349275
MSTN	-0.150341465	-2.286408508	4.148501612	5.784885538	-8.868445835	1.345307684	7.456970838	3.972150576	1.533825994	2.745790551	5.37641537	1.039245559	1.754815865	5.260423879	1.942089219	4.319196018	0	0	1.800582008	1.997990856	0	0	3.426512279	0.783397991	0	9.990390463	-0.015353116	3.19394495	2.152875583	3.943710275	1.606253021	1.499181122	-0.058116388	-0.797612549	2.579962717	3.34763713	6.26248894	0.951656809	8.465171633	8.04039399	1.421895774	1.775371059	1.428080847	-4.957087484	1.22491971	-4.244253703	0.014088426	0	-0.897680577
GNA14	6.967250878	3.758713139	7.690482148	5.605566958	4.097474787	6.145644811	5.969938921	7.0918139	6.524392205	10.40456339	7.435484518	6.162669206	7.658128187	5.218349568	9.51160584	4.99889442	3.690009848	4.735255921	5.002676764	4.504771798	4.754084571	3.796178837	5.771949804	8.513840041	5.947641379	6.561300843	8.685622297	8.171349278	5.486191636	6.404939314	8.753201009	4.507755952	3.540705235	6.726372388	5.85326324	6.794921965	11.17399693	6.528969839	7.93642053	7.452173233	4.968483053	7.734049433	6.709570777	5.932778125	4.527659981	2.628190853	4.534318491	5.622606519	5.114003872
TEKT1	2.508789799	3.758883152	-0.131390665	-3.322823497	1.011456688	1.768928588	2.578460142	3.608330601	-0.060734562	12.65638442	0	2.357517758	-2.438412449	3.179608674	2.265362191	3.25418005	1.347392553	3.181933054	1.223483121	3.500385922	2.21184877	2.85213443	0.320503984	10.14107667	-0.188423237	-4.657844008	0.986678631	6.06551202	1.452139884	3.943642165	0.666984135	3.922178405	0.949666363	1.996216504	6.45472783	2.951279454	2.727738789	0.952167163	-2.533230789	-0.0638873	-0.740232415	7.827053718	0.473885702	2.193707282	1.967611536	2.308596808	4.469909098	3.288878231	1.924475018
KRT36	2.869878535	0.905561722	3.484820741	12.46275447	-8.832264683	3.954936792	-4.096647967	4.758733296	2.273642082	1.520410763	17.6044049	15.9971558	2.700163095	1.197931473	3.646409608	3.99669744	3.103526018	0.537187399	0.249810107	1.675163972	1.888971373	2.561069665	-4.057773312	1.847411346	2.661586007	4.870794454	3.158148446	2.314693386	-1.183497658	1.089586962	5.530034638	1.500634469	1.537398339	2.597244578	1.994933889	11.92558493	3.563304367	0	0.778811549	-0.063362414	3.469555468	5.687586052	4.462174289	2.774048484	1.214873425	0.371055667	3.818270836	0.258637684	5.795033213
ACTN3	4.472328966	-2.245405806	4.708493103	9.792002347	0.01302822	1.347702657	6.508188161	0	5.477857289	0.931720953	8.155207126	3.619224288	0.825888258	0.225091428	1.52605097	2.244066459	3.690031658	0.533731488	8.214910653	3.600574438	3.353360597	1.353719618	8.312276795	2.270704978	1.848117157	12.56953837	2.572906892	6.010270053	4.049813928	4.877726724	1.599906192	-0.102043095	-0.057409357	3.607169882	3.317064677	1.528859876	3.716104112	2.957344875	8.907795467	8.838140051	2.78110266	-0.711628387	1.423485563	3.353508273	0	1.334572673	0.014451943	0.877608331	1.311840936
SMCO1	1.601582184	-2.245028732	4.148428432	7.56261756	0.013025999	1.769105206	11.85132572	5.052435507	2.536883106	0.931732416	8.616613562	6.556896073	2.304317137	1.775688675	0	3.370602404	1.768960957	1.144143859	4.839476465	2.687004533	0	1.688043977	6.551213606	2.072714145	0	10.77322048	0.986690743	5.893083885	2.985285108	3.354437933	0.666353032	1.917223933	1.953295542	0.334782441	1.579732841	6.795213726	0.489385007	0	10.75559268	10.26765643	2.257414318	0.396299264	0.47344108	1.210199094	2.235877185	2.308830039	-8.840009794	1.929613952	1.312329196
ATP2B2	4.941544988	2.380999987	5.327925074	6.371830983	-8.836912192	3.783864062	9.729948526	5.477525766	3.41260969	1.520104369	7.063215199	5.557058693	4.135330769	1.198933766	5.61931821	3.672353968	1.769469571	-0.543154961	5.149198861	0.646029656	0	6.585250587	5.920648473	3.941516597	1.429424109	9.17104601	5.34607668	6.52525623	5.801805181	5.338656219	4.536062291	1.917406474	2.27604301	2.595206529	2.99510469	5.286661579	13.524216	0	10.25200509	9.089381087	3.556249904	7.896655884	3.83882742	2.995222558	4.254488522	2.887533106	4.818010463	-0.896397864	1.312664886
SPHKAP	3.148860554	-2.281682113	0	-3.351476519	-8.865228219	0	1.280797068	0	-0.061374375	-0.07888638	0	-7.090896602	-2.471575358	0.227609395	0	0	0	0	-4.476436428	0	0	-0.851535523	-4.095090814	1.225869061	0	-4.683267101	0	1.29468566	-1.206987073	-0.626671818	-2.863096582	0	0	0	-0.006319605	3.653556691	11.20011331	0	-2.565768924	1.531217733	0.988630577	-0.719945121	1.427755764	-5.702414114	-0.388719002	-5.014748023	-9.790849355	0	0
C11orf88	4.120764201	0.916979285	0	0.505406231	1.595919841	3.102117238	2.260909565	2.967664662	1.53413193	11.97366462	1.883856778	-7.07359645	3.495031884	1.20031626	1.525828395	4.259460567	5.431164849	1.570233717	2.789185413	5.890561238	5.420290185	2.71128006	1.286033767	8.653314049	4.10579671	-4.664709967	1.572226694	4.741347525	1.109119381	0.469519002	0.669381465	0	3.540644071	2.747537715	4.750131092	3.906336926	-3.377585832	1.955456928	2.270192314	0	3.638175399	7.070462628	1.425246232	3.182331105	5.955219671	0.37723325	2.011550098	0.243682848	5.476652378
C9orf24	2.96641727	0.915109733	2.704527654	3.727882859	-8.844348556	2.77837248	5.490610601	4.710792225	4.201645708	12.17791889	4.544595204	4.788594913	2.305840181	1.199928652	3.852774674	2.83539955	1.768499809	4.359291648	1.799012575	4.088122501	3.701931368	2.851681586	1.858225356	9.417778474	4.666233542	4.694734873	3.895221525	5.697376598	2.332069187	5.364729744	6.228687751	1.917059889	2.955062097	1.995592188	5.94948325	6.182022208	6.704196486	0.95209603	4.101680916	5.161286686	4.116018455	8.269601721	1.991984912	2.773052331	3.919316974	4.453740049	2.333332373	0.877594263	3.376159096
PADI1	4.032878547	6.289895082	13.18874843	6.09505076	1.011362717	11.01736429	11.06375094	12.59773203	11.76487844	10.43371178	8.472760056	10.45106474	4.915050922	12.09078113	15.08356592	8.855357084	4.95683145	6.085207784	11.02557654	9.496511284	5.963147654	4.316244053	6.905406006	9.605393886	7.731169599	13.09811148	14.51636126	14.07694041	6.301720728	7.841248673	14.92140357	7.658690038	5.839532391	9.382144071	5.387594188	13.23970303	5.843287808	5.316477372	4.541828505	2.950385345	4.11791764	14.12996505	13.86704655	8.807792996	10.47741849	5.376063659	11.03226794	3.548342555	9.89115998
NOSTRIN	6.740875989	5.494631152	7.703392265	6.917282911	5.867833766	5.99735433	7.658563349	5.995411195	6.509100811	8.263782728	7.839436649	7.033298717	8.728965569	6.420714947	6.454881174	5.536103781	5.832007344	6.390932641	6.302254597	6.224321497	5.803766512	5.856878112	6.639774624	6.19059847	6.560914826	6.989021054	6.808777724	6.576845479	6.121655188	7.260688553	7.802209044	5.900883798	5.571487589	6.483033854	6.750185452	8.992180554	12.88263046	6.450936125	9.812415822	9.068748215	6.274481783	5.110280165	6.25328902	7.178051649	7.228958294	6.870271892	6.033016958	7.349284581	6.755308859
ADH4	3.594756571	-2.312072904	4.14882323	4.398335214	-8.885980321	0	3.060277121	6.679484633	2.536569775	5.151231867	5.748221735	6.556357683	7.002869395	-4.673478692	6.322903013	1.219128005	1.344468792	0.526300872	0.255852241	-0.418909067	0.877584756	-0.856708099	3.952867131	2.066698973	0	7.131283575	4.075876955	7.295746062	-1.214713194	1.079237732	6.104947482	0	0.948946482	0.323815781	0	8.155838677	2.009620164	0	6.860610519	5.411876398	0.363205132	2.798038882	5.124122425	-5.14683849	1.67098045	0.350981155	-9.262047863	0	0.279642637
C2orf88	6.878079243	1.82671735	6.630163859	8.167208353	2.010634058	7.074068088	9.813559607	6.533910288	6.626959071	6.930387439	8.556742962	7.203204312	6.999939755	4.497066525	6.322103404	5.321574543	5.144318483	6.504556522	5.586755709	7.463355477	5.984427946	4.902717083	5.336593913	6.488529491	6.164062522	10.08087004	5.96584302	7.321909549	5.831328139	6.097987344	5.389623842	3.380904326	3.956096434	6.403706638	5.243191646	7.438836123	11.88978272	6.804624086	10.95271358	9.939718508	6.719194936	6.198631851	7.735144419	5.571646876	8.856747474	6.956585951	5.868615333	5.499647761	5.556373989
MIR6717	11.70464474	10.22315015	13.19637336	13.65335901	7.493617329	13.17571045	15.51954456	13.87588102	13.09298145	14.09495223	14.09193189	13.29823243	12.87996113	11.11446212	14.89587838	11.81892278	10.16836051	10.00771583	13.81950285	11.25871125	7.534053027	11.53755353	12.09424018	12.40922418	11.95972001	14.82025521	14.14937645	14.37595409	12.19044595	12.52903592	14.93600081	8.718471585	11.81201008	11.82939226	12.57863273	13.92164904	17.36791217	9.940822112	16.05354177	15.22438429	11.96086118	14.38506461	13.01471804	11.17066655	9.340679437	10.97556075	12.52458266	11.82557777	10.95536904
LRTM1	1.595903997	-2.269568379	-0.132385383	6.69535739	-8.856997979	-0.2906467	6.073770764	0	0	0	6.038773399	2.036333566	-2.459945278	-4.641984119	0	-0.4466718	-0.290832017	-0.549241027	1.80002774	0	0	0.91317286	0.32290832	-1.023081735	2.171671782	9.94779691	0	5.471300522	-1.203012334	2.708126849	0.671962875	0	0.949306816	0	1.994867897	4.307068781	2.007929534	0	10.65521337	7.859557154	4.056641611	-0.717699046	-3.444262715	3.161523768	1.235138385	-4.375161583	-9.201709992	0	0
CAPN5	9.702113031	7.405650887	11.93948882	10.64146526	8.925670439	11.19325475	9.66253008	11.61694992	11.24126876	11.68839402	9.19816419	11.62705827	8.920542642	8.396141253	13.46353497	7.819717033	8.358656216	8.783345609	8.081708981	8.463483767	7.31521933	8.178247793	8.001694251	11.43455936	9.508429878	12.12683655	13.47685835	12.83891247	9.016518932	9.007891895	12.9871987	8.366970028	8.314643346	9.318680078	9.285330945	11.47359091	9.276307114	8.192833561	9.515846446	9.473947264	10.57705566	12.72676043	12.21926993	9.222821588	7.712138074	8.485432803	9.658064793	9.412065954	10.34198261
HBG2	-1.418573572	0.924361626	0	0.509648573	-8.871185544	0	2.579973597	0.768368158	0.946194007	-0.079029729	0.509627733	0.044680996	2.310525519	0.228007635	0	0	2.092890827	0	-4.482981729	-0.41731334	5.356660279	0.282067304	-4.101822741	0	0.833988776	-4.689729989	-0.015365384	0.693046653	-1.20949844	1.080560515	0.674917068	0.90968822	0	3.963897223	-0.006330991	10.91345484	-3.405599412	0	0.794973491	3.758349952	-0.749799443	0.388521056	0.479586216	0.221887831	2.699806551	3.565074888	-9.27793482	-0.860324882	3.362938567
FSD2	4.206925437	-2.24660415	5.293936615	7.687032393	-8.841461161	0.749958936	11.29186995	5.197034539	3.274879193	2.259509569	8.189368425	6.12085372	4.136280864	0.225211241	0	2.664073536	0.749801687	1.143865045	4.950307951	1.672819498	1.470176362	3.205039185	7.141653366	1.842716008	0.835911887	10.39531075	2.309739837	6.010293459	5.308561829	5.111150116	0.66683055	0.910726676	2.762193374	-0.787906979	2.316903134	6.594584161	2.00536397	1.955587742	11.22697488	10.00915799	0.994091609	2.276664336	0.473777408	1.210306287	2.461812349	2.884509195	2.81847016	1.655243197	0
PIFO	4.437591631	2.781575028	4.808149401	5.204678713	4.710373169	5.034663071	5.330493024	6.945771733	5.477857671	13.12023898	5.426136052	4.788580908	5.060288889	5.303108112	5.590737062	4.25979358	3.366950571	4.412275362	4.104199691	3.600801067	6.611457084	3.57219985	3.838526129	10.45298029	6.200149657	4.814732283	5.075963795	7.011067262	5.467499094	3.873174504	4.345032383	2.240551758	5.314259886	4.14209883	6.610005944	6.796036491	8.081869249	1.539501169	7.269193195	8.336071965	2.921080938	8.629966917	4.078457991	5.637661077	4.369517783	5.330636025	5.180577378	2.952889675	5.76506791
FAM3D	6.187135608	6.320117355	12.2653796	12.18672183	2.595275116	11.32831156	11.23190339	12.53702355	12.38228481	14.35160263	11.5016081	12.87181524	9.020322677	8.475894703	14.35771726	8.011178438	6.958407401	1.147174029	8.402341736	7.076569584	3.802168919	3.490896898	9.406408872	11.70975926	8.540384057	12.37257999	14.24595347	13.39454912	4.24014846	6.881892393	15.0452375	2.920931919	7.432790008	7.327168297	8.779945763	14.66958216	14.83975659	4.045929304	13.78472329	12.60476954	5.336722479	13.94553704	13.19985943	5.88018088	4.798968092	4.099746204	7.717986741	8.811534125	8.385711203
CFTR	4.890827692	0.909381167	6.111505499	6.603674961	0.012979855	7.659181703	8.008863478	9.13768534	7.79384249	10.67494728	8.702399182	7.975762192	2.301866878	4.262956624	9.129721732	7.226806332	0	1.145584465	1.797834037	3.694688513	-0.1376095	2.189088696	6.605079082	7.82984372	4.250746821	4.172019038	8.292408885	8.295482432	0.669251431	5.580272702	9.239551972	0	0	0.337086927	7.09333323	8.343949357	13.50537833	0.952379903	9.917804471	10.43320442	5.801118983	7.830812301	8.396597969	5.265522159	4.52899936	2.628049982	6.880792989	-0.896303173	0.241675663
ETNPPL	2.507355046	-2.254805518	2.704445302	1.452129181	-8.847000071	0	6.884448272	2.378705802	0.946645044	0	3.166217331	1.038946775	1.749785205	-4.631106515	2.528895848	-0.444609963	1.768237788	0	3.20150602	0.643780358	-0.138636951	-0.844819068	0.321463454	0.151435486	2.172087321	4.694726453	-0.015223458	0.695703083	6.55372749	0	1.602066254	0	0.94952104	0	0	2.954271624	12.2672205	0	4.882467335	5.536949039	0	2.275601036	-3.432182126	-5.021786649	2.489173581	-4.311728895	1.011971475	0	0
ROPN1L	2.208435528	0.916954891	2.897700089	0.505392723	3.332100079	2.09411402	1.279102326	3.608121379	0.946616727	11.87894227	1.553879024	-7.073542648	3.68420898	0.22606151	2.265223267	0.617227367	1.346655856	2.761832923	1.22424312	0.643588968	3.215322369	2.978659578	2.267415596	9.434370752	2.436753377	1.772434366	1.57222698	5.297203595	4.403961316	3.353708061	2.16375488	1.916932963	0	3.685238128	5.243193857	4.473334765	2.72865561	3.127381946	4.340074894	2.270660839	0.370751889	7.583467054	1.425235663	3.503105606	5.971038033	5.276051075	2.333288798	2.690990001	1.924814273
LYZ	13.72801868	13.61059442	13.27071059	15.40792123	8.699788624	13.68408708	11.97845826	13.12516152	11.9067199	20.27189793	12.35296024	14.68172913	12.1857679	13.2666586	15.02935147	8.867827281	9.753311123	11.48694543	12.69076512	11.65168075	11.31175571	13.04990056	12.69631361	14.32551315	9.176114551	12.60477246	17.02252382	14.41581946	11.83754864	12.09562581	12.36658194	9.197872254	8.370731607	14.43012588	12.69640469	7.314040222	17.63406751	13.22985646	19.33965964	16.71280736	11.44160738	11.24448479	11.86975086	11.08157767	11.45753226	12.15974732	12.71969308	12.64218709	12.53308079
CYP3A5	5.4614981	6.982037403	10.05490447	12.14561502	5.331803611	9.515347035	9.532728681	8.534506039	7.897148844	8.05553058	11.86393682	12.75021011	6.889463285	4.634041305	10.26813447	6.610220498	5.108840055	5.192685187	8.099845256	7.62054445	6.125867271	5.680536786	5.534013954	7.829708817	8.415483182	9.295086096	8.476466334	12.28644936	5.130622813	6.668110565	9.700388357	4.923213349	8.575491053	6.033890116	6.421557764	11.99119558	3.204952738	4.602522369	4.803919421	4.996218718	5.764665976	9.867943234	12.1506715	7.189705239	5.648788148	6.415864305	5.595657347	5.94552956	4.379032091
CRISP3	-0.127647157	1.820862946	12.1251018	4.920746317	1.0113569	2.096337621	7.53545036	10.90673477	11.78125449	13.25220232	9.367927574	12.70540876	3.996780286	5.173581263	16.82451813	4.067437562	2.361697582	-0.540472713	4.949732412	1.67525971	2.476835191	3.652960696	11.31519693	9.346923342	5.532521777	10.23041476	14.82670985	14.18406273	5.245533561	3.874659352	16.35404552	4.566955106	7.001428282	4.655223429	8.082771884	15.33240051	17.2792878	6.025154295	17.48124456	14.80831288	2.033366431	13.10752527	12.66502146	5.13475989	-0.451398846	-3.829177485	2.011511509	2.689131823	5.338167623
MYOC	0	-2.24065829	6.531557261	8.193444204	-8.837452408	1.769526289	10.42231349	6.034436149	1.534431087	2.939201306	10.05758137	9.709121849	-2.432207192	-4.620712431	8.287155313	-0.441928708	0	-0.543387024	0.251141249	0	0	0.292756037	6.27018823	1.234139156	-0.187848897	10.47976422	6.632448262	8.63977469	0	3.003569454	5.176380687	0	0	2.889123987	-0.006234735	10.63697508	10.16847034	0.95231221	12.33389576	8.897833478	0	3.574867078	7.189605498	1.208958431	-0.464696219	-4.032284556	0.014437738	0	0
SMR3B	0	-2.232534533	0	5.854246151	-8.831984658	0.752093425	3.946271463	-0.261518072	6.294376832	7.36802745	4.545973896	2.619929647	-2.424417325	-4.614757136	0	0	0	0	-4.439861204	0	0	0	5.003973635	3.293135708	0	-4.647159526	6.846587352	2.539379988	0	0	-2.819295008	4.244788537	0	0	3.995220399	3.895061424	22.531984	0	16.75600074	15.80053113	0.998791467	0.400937872	-3.4140045	-4.578261409	0	-3.846146184	1.012480809	0	0
CALML6	0.979474765	-2.245569283	2.704666043	9.892897123	0.013029176	3.240758866	10.7070782	4.195129153	0	3.109317725	9.352297163	4.734161587	4.136176838	0.225108027	3.404890345	5.201006198	0	0.53369805	4.36662256	2.000452	0	2.852349614	6.130538365	4.105757232	3.315412806	10.01642796	-0.015167782	4.648015697	2.489229173	4.803456472	3.137642261	1.500013995	-0.057413561	-0.787544748	1.994898504	7.675897209	2.411148579	2.764445896	11.8891651	8.797933185	1.759733329	3.291576405	1.423516441	4.179564022	0.602400344	3.295726851	1.012639721	1.317397863	0
UPK3A	2.504142734	0.925686054	3.707171011	3.863474322	-8.877874075	3.101852426	4.766375695	1.365083349	1.950162241	6.775347475	4.290990506	2.036449342	3.683074363	1.202103839	3.267088971	0	1.766611964	0.527093883	2.529047231	1.244583124	0.877766293	2.554468134	2.846551843	2.737303589	-0.191114365	3.345297663	4.512048245	1.29394963	1.720203933	2.534820805	0.675956245	0	-0.058266141	2.886126207	0.994439015	4.978982817	10.13199044	2.277882568	7.678250191	5.122082075	0.986951999	0.38748544	0.480358959	2.501425666	1.650915364	1.321816014	2.332727475	0.256009816	2.857655388
SCIN	7.742060564	5.737702496	12.50906057	8.864345261	7.219262987	9.942683128	11.23323569	8.636305652	11.09618568	9.607188008	9.781400496	10.23533096	4.669435025	6.547723302	12.92140731	5.787251995	7.907649258	8.106579504	5.921864954	8.312923733	5.874254682	7.720216257	8.328871244	8.897453073	9.394304587	11.09309878	11.65929756	12.16419837	8.717602513	6.729616799	12.94081399	6.209135653	6.698451675	6.688336586	7.983992113	9.952440419	7.562069898	6.673359915	9.139861457	8.570708061	7.891014354	12.36258104	12.80072412	5.465605572	5.398795032	5.536272775	9.45560246	8.77163052	6.709141576
TMEM232	3.23314711	3.098382562	4.2225023	3.409731433	4.097479507	2.948876574	4.998134474	5.328939307	3.953530613	10.89165978	3.83443382	4.840992074	2.709024541	2.767617736	3.530450387	1.646678174	2.583473057	3.994807919	1.80010429	3.27588326	-0.139341217	4.04941562	3.257866928	8.498178067	2.660078418	3.873758453	3.158047417	5.4438376	3.945091723	3.453855737	4.991882916	1.916677951	3.41495466	4.1964929	4.454662188	4.306794961	6.855694164	2.957184659	4.881290222	5.378299369	3.163128815	5.520416967	4.078961657	4.264490922	2.236093762	5.797711848	3.470221864	2.960039366	3.283808798
DNAI2	0.974545643	0.918415909	1.475300615	0.506206204	2.817685061	2.359567248	2.579294914	3.608062992	0	11.6028354	-0.569715698	1.039026804	4.001225739	3.637358411	-0.071062737	3.671481848	2.777850265	2.761550384	3.20166335	5.020936935	0.878730423	2.185186584	-4.079519466	9.034048999	1.42822889	0.221760417	0	5.234463744	1.955813731	3.547940192	0.670437173	2.504058658	1.536806226	0.955104597	5.609992959	1.537962121	2.988091127	3.658407618	-2.546663292	2.949972257	0.369754187	7.378099038	-3.437574816	2.509617591	3.128605081	1.899662229	1.596840508	2.365123299	1.929231612
CFAP43	2.367371121	3.925922488	2.48142429	3.218184195	4.331908753	3.366843148	3.059574088	4.503946349	3.953565811	12.57580582	3.491439066	4.841042998	3.018753065	1.775815965	4.753890518	5.232103049	3.689985901	4.605491577	3.783521548	3.276619574	3.594866428	3.79612438	4.773999759	10.39178918	3.557109495	3.175833843	3.895227171	6.458234895	2.488993255	3.129744209	0.666858099	4.009750645	3.540699553	3.963633158	6.736768	5.740349434	5.554959314	1.53940581	3.965542336	3.857984685	4.11618922	7.268179255	2.397578998	5.132460638	2.82729341	4.19722377	2.333386489	3.841677096	2.948366154
FMO9P	3.1507667	3.570171227	8.851233781	6.836224009	5.054299449	2.584392781	5.564505883	7.766871225	7.78762839	3.399197833	2.746951568	8.304608035	0.827333917	4.176033509	10.69323792	0.618186058	3.689903736	2.91609585	0.252159455	0.644481028	1.888053263	4.902580938	2.266908777	2.985293902	6.948266709	5.257699954	7.188299115	9.201007098	7.491750669	3.798187079	10.99301815	-0.102217106	4.763856229	0	6.317222965	7.550816723	-3.371772908	2.764402941	0.786464234	0	3.555304641	7.840717192	7.334398107	2.512310053	0	2.625403529	8.300082608	3.471329876	6.527938326
C6orf58	0.986132581	3.565016346	1.894410391	2.419987409	3.710469371	1.349395384	2.837305828	9.798205555	0.947241817	16.24951046	2.577539594	1.038509104	1.741000562	3.983088968	9.499967342	3.255848035	2.585782074	3.508321836	-4.440186112	0	0.880330573	3.49090149	5.33609415	9.190269351	0	-4.647480225	12.95207652	10.18261404	1.11805457	1.518889205	0.661219799	3.091208262	2.539743609	2.751670383	9.604491404	2.396407204	13.92033236	0.95256576	17.08833174	13.98640147	1.430988007	2.279882677	0.469861009	2.193563948	4.126414534	3.106937931	1.01243204	1.326196492	-0.888353764
LINC00314	0	-2.47943423	0	-3.517840165	-9.002871589	0	-4.288011525	-0.270124764	0	0	0	-7.230115489	-2.662016	-4.799954956	0	-0.454491427	0	0	-4.626994904	0	0	0	-4.249720597	0	0	3.171310005	0	3.327576164	0	0	-3.041071202	0	0	0	0	-1.471013646	-3.563805693	0	-2.75290851	8.720857121	0	0	-3.618564354	-9.564728788	-0.202924203	-8.910406226	-13.59893545	0	0
ERBB4	5.545763736	-2.245076682	5.486706255	6.460306576	1.595877261	4.593220964	8.449573648	6.405866903	3.538197608	9.018785149	6.54944961	6.476287833	5.571904382	0.225057756	4.646922853	1.977034422	0.749967868	0	5.620653753	1.673003512	0	5.771319273	7.01519292	6.675485282	2.85428048	8.087134724	4.795825579	6.010264261	7.41512535	5.728091067	1.599816972	-0.102027952	3.125255299	0.958484628	5.039650287	4.306935327	12.45231426	0	9.968100752	8.614202639	5.177835151	3.657554761	1.991117946	4.820592735	2.460963812	2.310132067	4.33255017	0	0
PLAC9	7.998293859	4.333751319	10.08133745	7.238991449	3.817391892	6.897020972	9.48108126	8.956471418	6.774720392	8.376454494	8.236519634	7.767969785	10.94230088	5.303036718	7.980678909	5.536178239	4.644030337	5.717131441	6.422472407	5.967268311	4.065355066	7.116402223	7.067380142	5.435281378	4.666401175	8.664259966	9.190761788	8.39580194	5.593648876	7.218288581	8.972590633	6.133137149	4.656945654	7.314719646	6.24321701	13.01387362	8.189036497	6.947820532	10.79408491	11.27379011	7.39424345	7.313265566	8.513319678	7.64552195	7.205479151	5.242929669	4.180776949	5.4339795	5.083547079
C16orf89	5.594420273	-2.247880313	1.475753944	4.647652902	1.595889249	5.917182438	7.898423463	8.450908784	5.124104678	10.39227492	4.761191142	5.588076919	3.494108145	3.877312817	5.728293238	2.835611696	-0.28872784	2.168986659	4.005166425	0.644699913	1.888109977	2.852036676	5.771914514	5.936904843	3.024804439	6.723413399	7.128172559	6.992418316	3.833314206	3.636639249	5.438286885	0.910679156	2.275906262	0.333973324	4.082666669	9.08686891	10.77280172	0.952152273	9.646293927	10.57826853	2.02946413	5.018707016	7.587635935	2.99373539	4.847132627	1.334603585	1.596947987	-0.90240602	-0.910523344
FNDC5	6.498728385	1.822870307	7.862450337	10.72089633	2.59529154	4.03290291	13.78355221	7.29814383	4.954184046	4.028111829	11.0734736	9.050033221	6.964252347	3.178809474	4.116201485	5.76612758	3.590782786	3.850947612	6.961514246	4.984535145	5.651751889	6.128943778	9.215190895	4.763189188	3.441817142	12.41791957	4.310363712	8.886869842	7.323793231	6.960746942	4.23774597	1.917637482	4.348726267	4.654615806	2.995115942	9.628017666	11.65831702	6.498251649	13.57475867	12.30416488	8.295604686	2.941458733	4.375589187	7.036372292	7.978427937	5.810988467	4.765657287	2.953906607	4.132088506
ATP2A1	9.015182329	4.071427508	12.80875101	15.93709288	3.595008719	5.072678153	16.84459837	12.14715817	7.993570028	3.940670539	15.91524013	11.3852511	7.788304714	5.632555271	4.405965141	8.093949706	4.107280729	4.651219943	13.14285147	4.908781863	3.479705709	9.599549634	13.62589582	5.611169506	6.826437589	17.38758692	3.31019669	12.79665142	9.369750111	11.99726635	3.861519573	5.705013531	5.480398156	5.908621298	6.145040413	13.09128098	4.778715995	3.958431783	19.02215844	16.92894949	9.133162135	4.62427043	5.656507887	8.348580606	4.36924305	5.332783787	5.683111843	3.37772877	4.808839071
LINC00443	-1.443258213	-2.466359279	1.474944958	-3.506720375	0.013327461	1.768217517	3.563244291	5.27373878	4.277496612	0	2.579195109	3.492847038	-2.649392168	0.229860391	6.579755155	0.611259009	-0.295686255	0	0.257000738	1.671230441	0.877398983	-0.865816102	-4.239344216	0	0	1.197757195	6.076707934	4.070002105	-1.229373618	0	6.962169145	0	0	0	2.995185731	3.294730739	0.498590095	0	0.797043291	0.943195696	0	4.683063136	3.540231512	-6.61923024	0	0.242500347	-10.68047196	0	0.503973135
C9orf152	4.207234311	3.094590507	5.734771318	5.255168599	1.595868471	6.731004106	5.765902641	8.159899519	6.539487053	10.87645465	8.718441462	7.625697127	1.746327583	3.499964809	9.756389682	4.133703441	0.750184306	1.90155167	0.251466728	0.645430696	2.211998716	1.95966217	6.130587268	7.810511722	8.700345266	6.738789683	7.33734631	9.270800121	3.086916152	3.720042982	9.515825735	2.727426534	0	-0.78667373	7.518870772	6.73200048	11.44130156	0.952251195	9.165650844	8.147124878	2.257738172	9.33249383	7.227215424	-4.649206295	3.121111746	2.627287751	4.53419299	-0.900066495	0
TMPRSS11B	5.062937184	4.911399176	13.50183231	9.577394282	2.81759013	6.671163403	10.893243	11.13709148	13.71979025	-0.077406577	12.9293637	15.35280255	6.333672574	3.499117898	17.0915912	7.34540107	5.279223663	0	7.421893504	8.107037787	0	4.454605636	4.773183014	10.15007452	7.07015421	13.51094084	14.83133286	15.16534408	1.963962565	1.849420425	16.41106711	-0.101261743	1.537408759	8.923009679	5.387595362	15.81137553	3.850557386	6.631557354	5.384759477	2.757478831	3.167150612	14.70960569	13.97430507	6.179505437	1.642390068	0.368488782	7.758819078	0.892422223	8.41095721
WDR38	0.522706726	-2.25638087	-0.131855847	1.452359477	2.010683394	0.749047452	3.420087553	3.384805325	0.946617143	11.89650059	2.378591318	0.044294241	2.306976739	-4.632265754	-0.070946411	1.975919784	4.91567861	1.57024536	2.52823392	4.155450352	4.065105098	0.288180356	-4.075675348	9.416090999	1.428442492	2.50225668	2.572874371	5.357440891	1.725331753	2.340500157	0.669358157	0	2.53934164	2.747546519	5.77664502	-1.175663119	1.439795588	3.127382079	2.671200494	0.943853648	1.425209685	7.540179721	2.398667914	4.872280957	4.43588229	2.306286213	2.596080751	0.243848568	3.384160472
ENO3	9.909831663	5.262738096	11.69336125	14.51430177	4.009981318	6.446636443	17.43056824	11.3517039	8.668917012	5.848437253	15.52050976	11.40171419	12.62248403	6.030825868	5.590828561	9.872858092	5.179584732	6.780116193	12.83426173	8.244967055	5.144621547	8.967776781	13.30251228	6.374942445	8.040775155	16.65312546	3.688792499	12.11124659	12.00808355	11.64720084	5.529907774	5.171371988	8.8996286	7.042968903	6.763484899	14.5780175	5.968487617	6.40205486	17.89713461	15.81353412	10.98314268	5.801826296	5.072914745	10.44286914	7.073756156	8.575871624	7.01064239	5.366700508	5.95572465
PIP	-1.386952966	0.905210059	0	1.446739953	-8.83206287	3.872293249	5.733818769	10.06526914	4.041292716	15.10233832	1.130592695	7.508999234	2.29856709	3.178469363	11.21819807	0	0	0	-4.439947365	2.002626251	0	0	6.37673752	8.031435781	0	0.21870048	11.46284964	9.111113531	0	4.012934796	0.66095752	3.922534609	0	-0.781428625	5.580245406	1.514799889	19.28155514	0	17.54344132	13.5095962	-0.733983727	3.95113345	-3.4140993	4.089877368	0	-3.840156108	0.014168405	0.259031587	0
TMEM52	4.990978334	3.92400978	6.913519439	9.771507325	7.653657745	6.488709242	12.27788073	6.945709542	6.682450384	5.433201613	10.22530123	6.987508784	6.055218313	2.185668664	5.619328292	5.655666382	4.429478665	4.127596984	7.135769828	6.968144616	4.539859922	7.581307014	7.824246397	6.021844739	8.015681113	10.66501552	4.236342218	7.187230691	7.481199059	7.28122133	5.815358239	4.09244407	4.763904668	3.899977071	4.949452674	9.073151385	11.55437634	6.88986712	12.59516806	11.0570181	5.00066491	6.586185395	4.622792836	4.824935544	5.399238096	6.263509306	6.314410825	3.280198037	6.454402418
DRC1	2.207812483	-2.260188187	1.475334743	-3.333638114	-8.850641291	1.768070186	2.57924193	2.79659945	1.534080602	11.55062368	-0.569493758	0.044349813	4.260718816	2.187101607	0	2.468252655	1.767925277	1.899534157	3.783767435	1.24700805	3.478979282	1.68537288	2.267640487	9.712666272	4.44349578	2.183196239	2.309698597	5.743531367	1.108246844	4.841196192	-2.84391852	0	2.275768189	2.222377859	5.24319566	3.346957288	2.728930715	3.417180788	1.713016269	2.757022683	1.424649583	7.078417092	-3.436583956	2.771224106	1.638823002	-3.999736417	2.011558118	2.162584903	3.185506058
FMO2	8.871468055	6.756474429	12.78105126	14.15650398	4.25788025	12.40158235	13.92408702	13.51822768	14.22923827	14.34322591	12.35193164	12.79163406	8.792902012	7.322076307	13.35060776	5.808215001	6.865265388	4.855230688	7.363033359	12.53077844	2.893274287	7.601345989	9.575194914	10.24456903	6.336204942	12.90449904	15.17993012	13.63112996	6.932570766	6.863736532	12.35827502	4.730544835	5.629280968	8.076758909	9.540276999	12.42157923	11.2109962	5.168347742	11.58517855	12.38465245	7.631324305	14.77016073	15.07563106	6.446103408	4.95555095	3.993176269	13.06689472	8.069104136	7.732286619
SLC2A4	7.209364176	3.091624043	8.201696453	10.99204452	4.179901009	4.42975261	12.86197002	8.181556057	5.976800178	6.465176124	11.11345761	8.767939841	7.681792011	3.876738399	6.454883669	4.846939574	5.431171966	4.735838529	8.684688662	4.088955846	3.595205165	5.435529448	8.604186248	4.511832828	4.180365005	12.14869463	5.480394502	8.54883942	8.057248446	8.118981063	5.286400584	3.506824548	2.539659195	4.767475568	4.243154238	9.001439767	10.85477797	5.280808434	13.83365107	11.94427659	5.311134411	4.921668336	5.127758291	5.309548476	2.655973203	4.933559839	4.534360922	4.08222551	7.554830568
AMY2B	5.562186368	4.652780996	4.70855324	5.854958131	3.180099186	4.1067843	7.317768517	8.23290609	4.538925556	6.836491171	5.89796464	7.834147161	9.322615562	5.218297034	6.661363176	5.459374244	0.750628666	3.507144382	6.363618663	6.160112563	2.699596792	6.644230053	6.495537234	6.075864427	2.437471462	7.051482952	4.236335816	7.06618837	4.782636416	6.478215999	3.999817471	2.920637382	-0.057247694	4.767002995	4.802603657	8.353977181	13.66112577	2.95742251	6.929986012	6.652621297	7.542271403	5.95715853	5.017427165	6.036577511	1.967126471	4.29189977	4.180769215	3.374301281	4.18532094
PYGM	6.825019204	1.820849852	11.68969179	15.2250682	2.332341972	5.179717814	17.47243156	11.58358793	7.627058387	4.028200359	15.74353579	11.99284574	8.452999991	4.344776664	4.470126767	7.114606724	4.370916453	3.773074604	11.90734833	3.394401106	4.065615303	7.747523064	13.09109098	3.618561122	5.560555191	16.59089342	4.743387405	12.23100702	9.858130704	11.27099566	4.23681595	4.092632629	5.086020854	6.204513155	5.124554062	12.23715035	6.027288788	4.482245331	18.10789956	15.85609157	7.216097815	3.576558095	5.692986289	6.920530126	3.364397083	4.198579001	4.332727763	4.595815272	5.08385259
IDI2	0	-2.5034008	1.894033472	6.007780288	-9.019963545	-0.295221104	7.328841328	2.115360708	0	0	4.934759123	2.619518887	-2.685166876	-4.8183782	0	0	0	0	1.798119841	0	0	0.90879049	1.286898412	0	0	6.178934084	0	1.295144345	-1.229367887	2.54415024	-3.062818438	0	-0.058683596	0	-0.00638482	1.524678668	-3.584124574	-0.055759615	4.838712806	2.951335161	0.360204613	-0.73121881	-3.63876101	-6.177908289	0	-5.500451179	0.010522782	0.448404373	-0.685920643
GGTA1P	8.91045015	8.911528087	10.441796	10.05937838	5.469299546	7.665296042	7.877422286	9.249635537	9.623587937	8.673144591	9.527291017	10.42765838	9.617891504	7.886475822	7.348074402	5.378489354	5.67019224	7.896056459	6.636445623	7.201333252	5.569233229	8.224103606	7.177887015	6.863707624	5.614881911	9.577738579	9.763424202	7.657353896	6.758699433	7.689635686	10.15830182	6.113517694	5.044129051	8.921030386	6.595208165	10.92642933	14.02182604	8.051966765	11.35455678	10.35964913	6.996672461	8.241473845	8.786545133	7.338513649	5.129719284	6.068731317	7.632665735	7.219618107	8.231662539
MT1A	7.20647486	1.831415064	4.759167355	6.582963369	0.013084707	4.177018392	8.746947868	6.506801616	2.536745731	7.290654582	6.595994676	5.733865739	9.173008862	-4.632351485	3.753118464	0.617215683	1.346649425	3.054594569	6.777827194	1.247357663	2.892434135	3.204189904	3.714153794	4.105311624	0	4.493521966	7.117924707	7.268700598	3.431740685	3.454156068	3.865162084	3.506461114	5.204619572	4.530992915	-0.006276244	11.03737949	4.389836917	3.417194109	4.101879282	8.11239569	2.452444481	0.393645216	7.724984886	3.76503281	4.198422812	2.625052642	0.014458859	1.317968825	1.312278663
LOC646588	1.320134287	-2.257598542	5.425351181	6.415771194	-8.848888882	2.778106392	8.152281323	3.801461151	-0.060974631	2.938965427	6.403099544	4.426166913	4.260739089	3.500370104	-0.070975699	2.468401764	2.949028811	0	5.778890295	0	0	5.413121268	2.845946999	1.229686117	1.847556368	6.692081081	-0.015238101	3.825658161	3.7110405	3.63622422	-2.841610206	2.240173909	1.536854513	0	3.69560766	6.22665963	11.43650532	5.168282783	8.453185287	9.279071732	2.452339214	0.393425546	-3.43446579	2.190283413	0	5.173760631	-8.925862139	0	0
KRTAP3-3	0	-2.305349832	0	2.741653756	-8.881376742	0	-4.152027757	0	0	1.519163153	10.28859466	8.093293275	-2.494310572	-4.668479794	0	0.613154288	0	0	-4.494172483	0	0	0	-4.113330478	-1.03155746	0	-4.700780722	0	0	0	0	-2.884253382	0	0	0	0	5.955060271	-3.41795294	0	0.796692665	0	0	0	-3.4736446	-6.70485443	0	-6.035303826	-10.76431781	0	0
PEBP4	4.288865668	2.380123674	7.121508876	9.256445214	0.012978402	1.769836484	12.39950855	5.560105549	4.041170909	5.613828756	10.13312034	5.78833873	6.416692234	0.224222396	3.753283536	4.134048467	2.585099511	2.396439313	6.383505789	2.85923321	1.470640418	4.903003019	7.613222599	1.845150703	1.848620579	10.89093284	-0.015108736	6.458081489	6.133570061	6.636341348	2.877788369	-0.101654415	1.537221904	2.225961725	2.316920654	9.918985936	10.50236144	-0.054342204	12.84973234	10.97825477	3.2737804	2.47451619	2.396067254	2.195087531	5.317784278	3.107516636	2.011660708	-0.895136379	0
MAL	8.367756036	4.742566198	16.70277213	13.24210123	3.010176543	10.56885269	14.83542601	14.10740283	16.52072092	4.526036061	15.57221778	16.49003806	11.82523997	6.150034726	17.8855927	7.131219711	4.370940863	3.690185158	12.12820305	13.36868634	6.182570667	7.016073963	6.890977131	12.09973558	10.2152528	16.29465045	17.59569422	16.56736874	6.180965781	7.067977279	18.76347873	2.504881324	5.839548965	13.12718638	5.94948674	19.09270532	8.57141675	7.474895691	8.674139854	8.891918492	10.25457519	16.96930381	16.78281889	10.58253405	3.915213812	4.099075133	12.37966033	7.31149722	11.94375409
SLC25A4	10.20191317	4.829738348	10.75979908	13.06800703	10.00978663	10.34658196	15.67431398	10.83670643	9.803313365	11.32772989	13.30218091	11.30758542	11.60982744	5.873431185	9.788081183	9.317123558	9.865777548	8.414980428	11.32838876	9.702116244	10.363149	9.440851893	11.92938606	10.57066318	11.0631439	14.44703108	9.711440268	11.06231711	11.43758315	10.65575623	11.06850661	7.940813376	7.055063227	8.355028441	9.847062072	12.54447428	12.21687255	9.377098428	15.95048544	14.29875286	9.945729232	10.05209934	9.618888133	10.37686115	10.31669919	10.26709831	9.954590901	9.473103382	10.16283404
LOC401286	-1.40985302	1.833788041	7.102568052	2.019915163	0.013129121	2.948936902	4.998266994	5.66376536	5.885280287	0.931216825	4.839850742	6.647883999	0.832246321	1.200938509	9.278704529	-0.446416442	0	-0.548924677	0.253671832	1.246396772	0	0.285786496	-4.084217679	2.738140301	3.31505314	5.454992328	8.573686211	7.849554226	-1.202275037	1.512741597	7.620294914	0	0	1.99358967	1.994869697	9.536844116	3.977595617	0	4.543929289	3.272328162	0.368652598	9.244075386	5.415916169	1.778878687	0.607144161	-4.132521636	0.014311186	1.330489716	0.881582817
EFHB	5.215600316	0.920742607	5.030878933	1.454075606	1.011541535	4.540751046	4.9981596	4.711011936	2.273058972	10.84416787	2.745714664	1.622245463	1.752874614	3.762420213	4.946718011	2.662777953	5.246793386	3.297547391	2.528700039	3.01071887	6.612000801	4.106467874	3.714245677	8.558913927	5.414704121	2.763789399	3.158047789	5.601670845	2.329486263	1.843477564	0.672165048	2.920192154	1.952994691	2.591852522	5.54987682	6.688040763	3.398211	2.277983755	-2.555478603	5.081173413	4.428531978	6.431475984	3.384872459	3.638632315	2.659899645	4.367352082	0.014456375	1.931757824	3.555341627
METTL21EP	2.865703011	3.095158043	3.900134312	7.392850972	0.013027994	-0.288229907	11.11441217	2.603277407	1.534323976	2.523234784	9.036049577	3.841477333	2.705244362	1.199480031	3.267219051	1.649035791	-0.288413668	0.533739419	6.478914225	-0.411794578	0.879421507	-0.841588001	5.892076676	1.232647991	-0.188278075	9.845561903	1.572274728	6.638929479	3.270027371	4.764843236	-2.830714358	0	0.949704514	1.725903559	0	4.99236707	0.489461199	-0.054549349	12.05473975	9.557962529	2.626715761	2.645932245	0.473514738	2.512174193	1.210374314	1.9028996	1.596932812	0.243722837	0
CYP4F35P	-1.407234907	-2.261837369	6.670768662	5.350496094	-8.851757859	1.767983724	5.287209176	4.933714674	4.954144824	4.525825169	3.755871571	8.038674358	2.307894735	1.200638139	7.322488182	1.975513866	-0.290178354	0	0.253255891	2.491204565	0	-0.846859177	1.859062557	1.228861115	0	6.001920751	4.632308867	7.616089424	1.955746994	2.862593341	8.645718634	0	-0.057758298	2.222214032	1.994875337	11.22315357	3.566217086	-0.054881849	0.789875156	2.94996976	0.369671237	6.776741488	6.49815485	3.630964213	0	-4.13292034	-8.984697412	0.250153827	0
HBA2	9.100248986	5.383075486	9.531925261	8.263263389	5.295274606	7.239872786	10.81778709	9.292482485	6.239890989	4.641518036	9.047577965	3.619090426	8.228746418	3.876593738	6.866017384	5.035138817	8.918165192	3.689775605	7.807739823	6.208676441	6.163882601	4.363545671	7.280490749	3.756794836	8.368670673	7.58654064	7.743504187	3.987845053	3.581607464	4.309425817	8.592138419	6.596251007	4.415893047	7.574838427	7.006528051	16.12549	5.998453167	5.816989398	8.311167487	11.34308195	4.17457105	3.659201828	6.177902287	4.640945073	7.991115867	9.835553261	4.8181188	7.421036414	11.09737879
MSMB	4.403645897	5.493137588	6.277228241	6.438528268	1.011362052	8.181234546	3.569554101	9.361243132	6.29436061	17.57631375	4.76220392	2.619951967	3.679376005	5.565557726	10.699696	4.067333776	6.460682693	4.063917097	7.291170985	5.284860647	-0.137109032	2.855278929	3.064305314	12.76022908	5.107667043	2.983085243	11.8195489	10.24968553	3.273282788	6.73974762	6.309549125	-0.101295148	2.762466756	2.597183775	10.63193859	5.191302301	7.601218301	3.279839874	5.330716054	8.166628658	1.763239436	9.90551473	4.462214613	5.087601479	5.503968847	3.106417428	3.917771545	1.327798359	4.020888631
ADH1B	8.256333316	-2.23519078	9.264514638	11.65711096	-8.833771269	2.095875193	9.738250092	10.1708999	7.561942918	6.996973619	11.02719359	8.65528621	10.22187694	3.761582647	7.583839576	2.470761352	0	0	4.517826736	1.250415934	0.880100323	5.219931407	10.53635931	4.660770689	3.025432081	11.36730008	8.982984028	11.69560976	0.670873458	5.748223507	8.233578889	2.504706484	0	7.094164706	3.902095921	11.0945335	10.52325588	0	12.86272086	13.82161729	4.646020636	4.987500917	6.655462529	1.784607546	5.226272756	3.467155584	1.012543408	0.253057982	0.246709057
CYP4F29P	4.208216366	-2.237022623	8.277553286	10.0485446	-8.835004058	2.779323862	8.328075147	6.945707063	7.605671127	5.526346034	5.898024882	11.09791736	2.301356188	-4.618046025	9.076595537	4.066758088	4.370487415	0	-4.443186794	3.865503906	-0.137515498	0.294203731	1.856533677	7.910111907	1.42967107	11.41131663	10.08535792	10.92689965	4.100329268	2.343213423	12.13105631	0	-0.057157534	-0.784044387	5.580238634	13.03019044	3.395950463	0	3.456423912	4.41098413	5.000717781	10.65502198	9.91513891	4.572654959	2.233895643	-3.887818081	3.470410767	3.280702185	-0.903227934
MAP3K19	1.316194085	1.835352289	-0.132648557	-3.347928695	1.011558499	5.179884598	2.261826197	2.378027427	-0.061314504	10.89687333	1.123176188	-7.087957815	-2.467475253	2.187620379	1.5255535	1.220793292	1.345507262	3.054001176	1.225434356	0.641571925	0.878247264	0.912055843	-4.091808013	8.709397388	4.666484567	1.197193282	1.987536779	4.951873996	2.485415351	2.707867502	-2.859283855	2.239923488	1.95294831	0.952792042	5.421552881	1.54365626	3.207934231	-0.055112629	-2.561745218	0.943544776	1.422665172	5.926209147	-3.450691246	2.506244555	0	2.299827483	-8.959658695	0.885003034	1.661606121
C1orf141	-1.43676049	1.837234172	-0.13429784	-3.429485848	-8.929415384	-0.294993492	0.319215865	0	0	9.370682826	0	-7.155837499	0.841237329	-4.720575741	0	-0.453566826	0	0	0.257123256	1.669167917	0	0	1.289458635	6.446503549	-0.19263044	-4.752781939	0	2.731977941	0	1.841758574	-2.946743254	0.909094956	0	-0.807321951	0.994412928	-1.334809237	-3.475929565	2.764458378	-2.653885379	0	0	2.940573761	-3.531238332	0.176074881	-0.354322326	-5.395281336	-10.1500026	-0.697280282	0
DNAH9	3.594881618	4.991188142	5.186952847	5.82187229	2.817642654	4.244544724	4.492908261	5.712220914	4.998534157	12.86258816	6.053878571	5.425844735	5.126999055	5.459042344	5.590736672	5.405798587	6.247424033	4.854379713	4.444349793	6.871320302	4.896260885	6.554915124	4.159159155	11.05515559	4.027816403	4.259445729	5.414792893	7.832208723	0.667341462	7.288261374	5.23277747	4.73034909	2.762251743	6.73544986	7.534467094	4.878589236	4.846807781	8.490662	4.445290892	4.951754374	5.360642773	7.853359724	4.766936482	4.503231186	6.96158077	4.611716407	3.917776072	3.546645166	4.704784659
DNAH12	3.149498864	0.918614268	2.216859951	1.453120956	-8.851952796	-0.290019364	3.251435995	3.707979632	1.534055697	11.51463172	0.512827382	2.357643804	2.7081571	1.776707428	3.267088605	3.369910532	2.359399382	4.062250901	2.789365258	1.671386172	0.878704972	1.685109287	0.322232884	9.38521192	1.847397235	2.763615755	0.986609865	5.386803096	1.724286823	3.453984567	-2.845645452	0.910244817	-0.057763406	4.196311628	5.776649101	3.347229185	2.729054186	0.951919954	4.544219062	3.27234475	1.757256399	6.306999505	1.425950122	0.238215149	3.675005845	0.37680465	0.014444385	0.244071629	1.653717641
KRT4	5.642561792	13.76511509	21.00398023	18.20831991	13.21267207	14.85711678	20.20205714	18.90707386	20.3916485	10.08779031	18.66876659	20.81346834	11.58114967	4.928737036	21.68570045	12.29307234	11.68460522	6.296341575	15.33168475	13.58106049	8.659085511	10.17463697	9.428896201	13.13341768	14.49749623	19.55147163	21.2262825	20.87238782	8.316951281	6.94382454	22.57443818	3.922547898	10.94084567	13.60997272	7.495152648	20.81441327	9.590840457	11.24870794	11.3592952	12.53451238	10.41376074	21.1848934	20.30344303	6.037346032	1.97182984	5.095884095	11.99502852	7.323530389	13.08553832
PACRG	2.505358803	-2.272047896	4.544897729	4.400784247	1.595959618	5.17971682	5.242549042	4.262402016	4.708951281	10.66109563	7.298831346	5.033559951	4.479824695	0.227099887	5.754481382	3.842409116	1.767381382	1.140667882	3.521963372	3.392198813	0	2.710243889	2.846386344	7.907445416	4.859368316	5.077015008	5.236469623	6.048325703	4.04938358	1.843381445	5.616006142	2.239975419	0.949276914	1.722144759	5.487139555	5.667058386	5.90595774	2.277976396	4.803963737	5.952260832	3.271385536	6.640913134	4.463349685	3.636899373	1.212221933	3.288347584	6.668095678	0.879803848	1.929115305
CNGA4	0	-2.313965034	1.474469163	2.021821737	0.013249183	0.746159523	-4.158664819	1.786168254	0.946026549	9.982239881	0.507872239	1.039389402	1.756588669	0.228843998	0.937199507	3.370346714	2.358634532	1.138019659	-4.500648104	0	0	3.095507609	0.325556136	7.925791897	1.427019053	1.773920644	1.572117042	3.987856395	0.000325484	1.079146685	-2.891964662	0.909403229	2.539176161	0.949489484	3.902096166	-1.253561216	2.009642628	0	1.718435676	2.270400478	0.986028482	5.546447103	1.429375707	1.2019751	0.612394218	1.320046878	0.014135956	3.512129841	0.891209096
CA3	8.628843482	2.377137885	11.46866391	12.88810488	1.595802565	2.950780965	15.86525092	10.36226203	8.3078015	5.963919834	12.27766621	12.04442991	8.007740058	3.178581624	6.269014978	7.373513125	2.096065119	-0.540782375	12.41935665	3.151730132	4.14366823	8.789801906	12.24143001	4.828073702	5.414555509	13.74062984	5.075986111	9.872837227	10.13473473	10.72656824	5.338146416	5.923689298	7.305773509	5.638316617	3.317088126	11.59983096	7.202498574	3.279833425	12.6741211	15.34171145	8.253307208	3.488141348	4.622079029	6.369174617	4.36862252	6.395563337	7.170505962	0.891304745	0
LRRC26	0	-2.246141161	4.070303617	1.45064858	-8.841148802	2.094758032	2.57838055	6.996187461	0.94682097	8.733126875	0	3.734631215	1.747349645	0.225165454	2.944817068	0	0	0	-4.449952421	0	-0.13816484	0	4.339222551	6.250816385	0.835944406	1.195399965	5.919300227	4.131922997	1.727702643	2.863780479	1.600101524	0	0	0.958215023	4.082667625	3.34318909	12.73136795	0	9.383330484	8.7501087	1.7596233	2.645826323	0.473680268	-4.781768799	0	-4.060697103	0.014411333	0	1.932132837
ANKRD20A11P	3.233302117	-2.266864282	7.082780873	7.020547363	-8.855164023	-0.290427758	5.733505439	4.933808149	5.6268759	3.847133431	3.672762075	8.787828457	0.832100288	0.226788918	6.866281284	2.662905907	3.101764942	0	2.528599528	2.85741608	-0.139166611	0	1.286868126	5.516822943	1.428024687	8.366758777	7.56611855	9.175297394	4.049258299	1.512806823	8.92965715	0	-0.057843799	0	3.802531845	8.684865678	2.413256894	0	1.7142153	1.947786728	1.756740538	7.473884041	7.161516109	-4.80521065	0.604954676	-4.08530462	2.011376704	3.934026906	-0.911063866
SFTA2	-1.401167915	-2.250400442	6.856629976	3.409010007	-8.844023676	0.749577201	4.415326116	4.974306043	5.276166696	-0.078168062	7.791697539	7.712660492	2.70636959	3.877366332	8.344038597	3.759687761	7.949161893	0.53277736	1.223774751	5.222846031	9.285980972	0.916788591	-4.071098784	5.235823571	-0.188675812	7.882363863	7.310561429	7.011404707	1.726620642	-0.620784011	9.796547424	0	0	0.957219709	-0.006262255	11.56069548	-3.372579257	0	-2.536310114	1.947991077	0	7.42532384	6.252900264	2.771454113	6.985107768	-3.994270615	1.59689897	1.319085089	1.651617839
NEK10	4.604499438	4.076305568	4.360151793	5.949088609	2.010689388	0.748859906	9.398575052	3.608090511	3.412453817	10.7932824	6.267994862	4.557352695	5.617905686	4.981586124	1.942344705	4.53356514	1.768005962	5.53933296	3.37061159	1.999301486	1.887766707	3.989924565	4.95031141	8.86286424	2.171956711	7.35783626	3.988344255	5.576086367	4.192649462	4.253348951	3.865220932	3.242926855	3.414981179	3.239806506	5.776646595	4.755602386	4.198406612	0.951968492	8.97242332	7.081687935	3.372420276	6.022237477	2.398873669	3.881824271	2.982293448	3.875469598	0.014434022	3.378502087	4.817750088
KRT76	2.372531833	3.089887816	12.67822565	8.572652918	1.595798515	6.671148433	6.489283102	3.121923239	12.90854369	-0.077418351	18.00324053	14.8354134	3.271203115	6.00577833	2.752182377	2.990894889	3.954812238	1.147211942	4.654806408	8.550596795	2.476809149	2.19101345	3.064258555	1.574551857	6.217981207	2.181157798	4.573442998	6.029119967	2.337605392	1.849351839	4.534467581	4.315209206	3.540919909	8.680077394	2.580022965	11.55915699	0.485639208	1.95591395	-2.519847591	0.944515104	4.563756759	3.069179711	4.183370887	0.232888499	0.611286538	-3.830797608	8.830785388	3.181419377	8.043137761
FALEC	0.518293495	2.78679077	5.071578136	2.425460548	0.013144587	2.777754718	7.514956672	5.328952947	6.493917476	-0.078702811	5.019098723	4.940486314	0.833169881	0.227093881	9.513934743	2.24223646	3.589704712	-0.54959673	4.839167298	3.60002448	1.469372078	0	2.268175634	5.415867095	1.847114832	6.168475586	8.671736277	8.00406629	1.446991888	1.082214741	8.213797692	1.916671723	-0.057922974	3.340188234	2.316876929	8.057646759	0.49380757	2.277976982	1.714990492	2.949926652	2.254561309	8.031199965	6.759641391	2.990703076	1.639587906	1.332568986	2.0115247	2.538875746	4.446575453
SLC13A2	1.601564926	1.827892112	-0.131272473	1.450436422	-8.840433835	5.741864461	3.419622823	8.661848301	3.538197565	10.47732266	2.901177339	4.121434048	1.746996014	3.500045041	5.901170282	3.759916733	3.366778669	0.533798382	-4.449165364	2.686999904	2.476148037	5.193296808	4.159273471	7.332633223	1.848135672	-4.656343568	6.573557323	5.851810484	0.017363626	1.086143713	2.161601326	-0.102028161	0.949710918	1.996596613	5.828171349	-1.160227099	11.61863003	1.955612463	11.61093399	9.434272537	0	3.81074908	1.4234237	1.210380952	0.602208731	0.377642913	1.012639857	2.829123221	1.649349409
TSPAN19	0	0.921366427	-0.132525703	0.507881898	-8.859754268	0	1.853031668	-0.266085112	0	11.23666443	1.552233591	-7.08535678	-2.463843423	-4.644981742	1.525593395	2.467678432	-0.291143794	-0.549841676	0.254072572	0	-0.139418231	0	-4.088901828	8.272934933	-0.190054148	2.183617121	-0.015308769	4.263631236	-1.204417154	1.082038154	-2.855907282	0	-0.057947825	0	4.243143474	1.542528384	2.988521951	0	2.985738997	1.947727958	0.367666797	5.564464312	-3.447589991	2.751714313	2.494335206	0.356698256	-9.195351501	-0.873825333	-0.881759278
SRD5A2	2.205977412	1.835043634	4.945957594	0.508073068	0.013155362	0.747761024	1.853101797	2.602279855	-0.061282246	10.90986172	0.511156708	2.357708888	3.021640383	2.506611672	3.646070214	1.974757267	1.345603127	2.761043143	2.210081013	0	2.475551176	3.203541004	3.066805818	8.566814411	1.847036321	3.758686565	5.15846365	4.263661127	3.506360181	3.797904661	4.000920167	1.499332943	-0.05797071	0	5.165199276	1.543017974	2.008322634	-0.055083649	2.673014302	3.272316359	1.75597336	6.721047544	5.32554334	2.50716951	4.644055365	4.081051157	3.180514494	0.246853711	-0.911049372
AQP7	3.234525945	-2.250940051	5.071384034	8.333819754	3.010250984	0.749526098	10.40899842	6.053710453	4.346125387	6.050088259	7.673698253	6.975764713	8.672217503	2.186669053	5.924288556	3.75966988	0.749368576	2.168638786	5.748728766	4.907986343	4.480745332	4.314371082	6.919235221	4.105456925	0.835627892	9.265685575	4.795824054	8.200720257	4.404009079	4.308149059	4.926339688	3.090696059	3.862865987	4.084600238	2.316896718	8.945431448	6.427169557	-0.054676148	8.598843952	10.4732213	3.164081466	3.485701879	3.96425946	2.194838088	2.234294093	1.904041884	3.595834012	0.245397703	4.292621343
HCG22	2.037030306	-2.238674215	8.406380581	5.525558779	2.010616494	2.360978257	9.129053794	7.391314655	10.3609605	-0.077739936	10.68715876	10.49259854	3.681698322	2.185779219	12.16173296	2.244939028	2.095293778	4.248319516	2.788141536	5.850071715	7.145260963	1.689688794	3.953281469	7.53878437	0.836551186	6.644785199	10.06010999	10.60396525	0.020484122	2.864803316	11.51310868	0.911075508	1.537202493	0.336885412	2.580004746	11.34470361	4.709627994	2.541832216	0.782297051	2.534521358	1.428871386	7.766667618	8.163198105	3.768756713	1.637637722	-3.877144317	5.76547209	2.157312527	3.695877449
FAM107A	8.212974401	4.333199633	10.44277245	9.431314718	4.764804561	7.621658419	10.01180678	9.628520401	7.702815926	11.05173512	10.37151681	10.048614	9.173781949	6.322589372	9.2488049	5.722943556	6.197359288	5.652981282	8.431276064	6.192617017	6.908498337	7.364535874	7.46617628	8.940094638	6.10819822	10.34194312	10.47547679	10.27735238	6.109771271	7.653093939	8.874505952	5.245302346	4.656967071	7.283357863	8.664196208	10.92981768	12.83484675	7.52903606	11.77283234	11.24816885	6.064743816	9.744898621	9.831894101	5.309664493	5.194023594	3.107017121	5.403029229	7.093667363	7.697515832
C5orf49	2.365304703	0.917275929	0.884829176	0.505570688	-8.848789547	-0.28958148	1.852107402	3.708019624	1.950452154	11.83296776	0	2.842382392	5.251253824	0.226141395	2.265210388	0.617096569	2.09391822	2.394148187	3.201577185	0.643467326	4.143229521	2.711192542	2.585537262	9.192175107	1.428394557	0.221480156	2.795360136	5.201876132	4.364104781	3.129000485	0.669598843	1.499674914	-0.057676929	0.955801587	5.487129312	1.536119462	3.853044339	4.206298201	2.984595475	3.857938384	3.163638175	7.545777441	0.475738901	5.213884994	2.661960091	1.332063008	1.012578398	0.244259079	-0.912769849
NRG2	2.965747594	-2.256125735	7.320555325	5.483583827	-8.847892723	4.915808314	6.410992946	7.835114379	7.042170996	8.218191667	8.065306313	7.993109214	3.684192482	2.186928789	8.37378424	3.370067425	1.346675342	3.687979632	3.201542981	0.643621872	2.211583322	3.487705261	3.426342917	5.236042988	3.177184196	6.318636202	6.846609963	7.832976586	3.998118319	3.454170434	8.007361904	3.922119953	-0.057650914	3.830932198	4.243140463	7.636686988	9.815316361	2.95725203	7.801726332	9.485963633	1.758013366	7.646023142	5.693225611	3.354385738	2.234374091	0.377340256	2.011652944	4.392186066	1.648837425
CSN3	0	0.923539643	0	-3.354412753	-8.867632531	0	1.280966631	3.120203506	1.950224405	8.636117079	0	-7.093329766	0.835496274	4.345192048	3.646090986	-0.448390308	-0.291935449	2.588530286	-4.479078369	-0.416855904	0	0	0.324067344	2.067725133	0	-4.685875731	3.573213839	1.294522387	0	0	-2.866251479	-0.103276564	0.949140016	1.386993871	4.695694198	-1.214825025	10.003706	0	7.927864687	8.804761784	2.025941654	-0.720532791	-3.457092771	-5.366343784	0	2.565411248	0.012914655	0	1.401889236
CAB39L	8.713826933	8.513289977	11.0807059	9.979104287	8.204552534	8.936263772	9.944236389	10.33134844	10.33626379	10.14400643	9.964068124	10.99391301	7.971956396	8.149447352	10.58758907	7.663092179	6.263749229	8.496591756	8.129580731	7.381056879	5.77954789	8.447539893	7.550751756	8.104691757	8.396170978	10.28980839	10.52391706	10.25377292	7.943523236	7.78922949	11.65616396	7.538664258	8.657549926	8.462440089	7.730015683	11.15921112	11.20354272	7.003534477	10.31696649	10.37655025	7.920451465	10.4030351	10.06703402	7.670542482	8.696166405	10.03828661	7.947257025	9.066536484	8.424989088
OPRPN	0	-2.259615306	0	-3.333163346	-8.85025353	-0.289788913	0.314276574	0	-0.061014976	-0.078423913	0.513196626	1.039006361	-2.450392861	-4.634646982	0	0	0	0	-4.459971663	0	0	0	-4.078152545	0	0	-4.667011351	0	0	0	0	-2.843407832	0	0.94944344	0	0	-1.180072246	12.0117824	0	7.708760404	4.85861175	0	0	-3.43611531	-5.791517239	0	-5.106040354	-9.876511261	0	0
ECT2L	3.312632136	0.920879424	3.484124517	-3.342915814	3.710531081	3.482419233	3.571330504	3.707965699	3.274757585	10.85769157	3.490693328	4.677562765	2.309117699	2.767616105	3.753103807	3.126816313	2.777625913	2.167061834	2.789570987	2.490826628	2.475593672	3.398801141	1.859599708	9.200730012	3.315034223	3.345434518	3.447644212	5.810196372	1.954484922	2.535473212	3.547722352	2.920188859	2.275685727	1.993252934	5.549877328	3.654215452	6.335401101	0	4.225528923	4.475101406	3.04609745	6.129361192	3.194461151	2.193525211	2.658701675	3.292547645	4.258440467	2.691093429	1.924883906
BPIFA4P	-1.429882049	-2.333549812	0	-3.394725271	-8.900734886	0	0.318431441	0	0	0	0	-7.126824423	-2.521420636	-4.689490897	0	0	0	0	-4.515407615	0	0	0	-4.135159892	-1.036126272	0	-4.721753193	0	0	0	0	-2.909514342	0	0	0	0	-1.279775399	10.16005225	0	-2.614704043	0	0	0	-3.496900884	-7.529837911	0	-6.868017253	-11.57658659	0	0
TMEM190	-0.146846882	2.388398288	0.884331626	1.454336378	-8.859647552	2.777730282	-4.127555917	2.967350057	0	11.11190895	2.57327439	2.036355513	0.833470474	-4.644865691	1.942183295	3.577721399	-0.291132091	2.166951905	1.225251304	2.490761268	1.469338049	1.683804492	1.287302867	8.510897726	1.427810457	-4.677210736	2.795338786	4.061178084	0.658494253	1.843278989	2.165734647	1.499360506	-0.057945537	0.32861478	4.580202365	-1.198915171	2.413626969	1.5390774	-2.558033219	0	-0.746789278	7.18913239	1.427098078	5.862317622	0.606031434	0.373500858	1.012448439	0.885438711	1.937703931
BHLHA15	3.656307314	-2.248127719	4.148394637	4.647657129	3.332087742	7.320385955	1.851328733	4.710800274	3.953557625	7.401268596	0.515168677	5.281488048	1.74797488	1.775918847	3.945982935	1.223563866	3.102277571	0	3.898621366	2.266976489	5.066312108	5.083936018	5.203599753	6.203123081	6.60207218	4.172328089	7.076082741	4.695409489	4.281129601	3.636624103	5.618082478	0.910670154	4.814504843	5.201434067	5.124542433	2.951743901	12.56268366	3.958234792	7.721559427	6.81023568	3.467105053	4.191634249	4.833914107	3.642921427	2.459989375	3.616123401	4.180674987	4.917719686	2.350059304
MYLK3	4.249653623	0.907523301	6.588720818	10.61620908	1.011383638	2.095864586	13.03923414	5.871654417	4.201776337	5.585277073	11.02510781	9.474083569	3.015202629	2.765996513	4.531481793	4.319411828	2.950351974	3.183393129	8.141316972	2.859634325	3.063504994	5.457634723	9.027907499	3.756385934	3.664763173	12.54377759	4.51202118	9.171083678	6.811538053	7.827206734	4.123275645	0.911273074	2.276156725	3.343166201	3.902095757	9.21484505	4.635519546	3.54303865	13.95896301	12.53924289	3.864253542	3.57576862	3.83812039	2.774370999	2.980940245	3.467128663	1.596870178	2.356859675	3.065572136
C1orf194	1.831194237	-2.258206537	0.88480174	-3.331995995	-8.849300213	0	0.314133609	2.378564338	0	11.90270378	0.513412196	1.038989613	2.30730464	-4.633609642	-0.070990057	-0.445134237	-0.289839493	0	1.799477933	1.999337313	1.469740714	-0.845837651	0.321835778	9.116705455	2.171972765	-4.66597598	1.572220579	4.98991741	0	0.469221205	-2.842152105	0	0	0	5.42153896	-1.178152341	3.397923029	0.951976074	-2.543657437	0	0	6.565960381	0.475857298	0.234331336	0	-4.172763101	0.014238718	0.253555499	0
NEK5	4.96741551	4.211168797	4.424449952	4.400733796	3.817423505	4.177118158	4.332978126	5.478110482	3.860342628	10.45926174	4.232971258	5.033553819	2.709152529	3.637385225	5.901394473	4.318813381	3.953796972	4.7357449	4.366545607	3.864606623	0.878356349	4.966596109	3.257880976	8.440143118	4.946990608	4.755730933	5.197993328	6.473165273	3.832745024	4.983206611	4.443721183	4.566771383	4.415797208	3.963311157	5.124553897	4.61897865	5.631159338	3.127324921	4.88110517	4.996257619	3.554663937	6.902943539	5.127215606	4.877875322	3.667199803	3.615022671	3.595833427	4.522400254	3.176974879
MIR133A1HG	3.595550784	-2.239047027	6.149991737	8.293487093	0.012986665	-0.287322219	12.26604427	5.013994549	1.53447341	0.931937913	9.311013979	6.633255766	0.823126013	2.185815379	-0.07041822	3.128415513	0	1.902288094	7.38294521	0	0	3.489341566	8.141449026	1.571744159	1.848534032	10.82806744	0	7.373765754	5.486285547	6.581840106	0.664266522	-0.10171878	2.276060334	1.394207248	-0.006229231	8.125397841	-3.363245863	0	12.62251932	11.53411976	2.454977133	0.39808392	1.422107364	1.210267412	0	1.334571165	1.012622921	0.246953913	0.87309843
TUSC5	1.596760019	0.919284013	3.599870974	8.627639755	-8.853676087	0	4.998353475	6.215766035	3.538101884	1.519555853	6.57385198	4.493240562	8.846492723	1.200792506	4.194091301	0	0.748263822	0	1.224780797	2.265861055	0	0.286354404	7.405339545	0.148779571	-0.189589777	7.675338897	5.346093486	9.33929212	0	-0.623845642	3.139457249	0	1.536768322	4.19634229	0	7.810569103	6.381733878	-0.054928501	7.675586464	9.838479834	2.624843298	2.047193058	2.974746029	0.235936129	0	-4.123270626	-8.976135212	0.886642387	-0.908850912
GJB1	4.539772497	0.915221206	3.35844465	0.504438606	1.011475055	3.102288867	3.059831172	5.736189985	2.536800897	9.156399905	0	4.841044126	4.000909242	0.225634876	5.59075819	0	-0.289112423	0	3.201388392	1.247921718	3.80165125	0.289490167	6.080680826	5.922408924	3.857354434	1.195795436	5.895457596	6.663212728	1.957650569	1.845459611	4.782864782	0	-0.05754742	0	4.949448693	4.756133816	12.00026535	0	9.144407596	8.895038704	1.426070598	4.134596365	0.474673652	0.238435437	4.263779143	4.448557433	-8.871687754	2.362261549	1.652346919
KRT78	6.97317758	8.141525549	15.10772324	12.60966783	7.975580232	11.0969155	12.09873485	13.27411178	15.77641085	3.940672021	16.03158042	16.28114821	12.97942007	13.1301119	17.55126652	8.875226521	9.242204965	5.034117263	13.55679242	11.3794897	6.182567521	6.503097991	8.001619883	12.29881893	8.841081886	15.14697537	16.77896159	16.02109093	6.939490076	8.669314425	17.82321475	6.624311253	11.48949659	11.75199009	7.061392651	18.35038338	5.632015782	7.207107362	6.670577115	5.537005253	6.578914924	16.08574429	15.85384761	8.596467238	3.754016896	5.096053633	10.54782999	11.15532346	11.73125965
CFAP52	2.635277176	1.832961386	2.481058007	2.999828187	2.332458801	2.58382395	3.251459356	4.661866738	3.760712216	11.35710744	1.883220897	3.493851813	3.277674409	5.382906325	3.114857373	3.369888481	2.093651343	3.297681248	3.89879893	3.864564904	2.475708259	2.710738717	2.26780233	9.117574902	4.988710554	2.763643031	3.895215054	5.852351951	2.154997281	2.708421772	4.536501741	2.240084318	1.536784251	2.88678722	5.972576499	4.87760457	3.398085851	3.658404885	2.985141621	3.410011599	3.791401079	6.786176886	4.376673133	3.184979656	3.756845645	5.035891332	5.097907548	3.707605868	3.280400077
CCDC160	2.029210659	-2.278054804	4.759362872	4.857067932	-8.862761284	5.460568963	3.420305958	6.407046644	4.275734747	8.942539234	4.721127993	4.557298858	0.834317835	0.227427077	4.99119216	0.615001637	0	0	1.225462786	3.010623133	-0.139568782	0.283912767	3.838994354	6.065807111	3.024346275	4.755623272	4.632326604	5.894328506	1.953784292	1.081601541	7.520600411	0	-0.058009978	0	4.58020479	4.305657914	9.83695701	-0.055120952	7.359751335	7.753666793	1.422605021	4.922151094	3.839759208	0.233833922	-0.459047513	0.369283212	4.00987308	0.254868636	1.671484785
CFAP77	0.512797835	-2.299529885	0	-3.36632645	-8.877397427	2.35881552	0.317121495	2.112112338	0	10.19098844	2.150199721	2.84246182	0.837407521	0.228367783	1.52538039	2.467210768	2.948652854	-0.552966823	1.800860764	0.640115408	-0.140174682	-0.854800965	0.324894587	8.431713927	2.436157146	1.197887317	2.795330836	4.385128348	1.102123848	1.079936501	1.607193245	2.726944523	-0.058259272	1.385944412	4.38755927	3.650952276	2.414341465	0	0.796081504	2.270415145	2.450471155	6.087685158	1.428812086	0.232481578	2.253762107	0.367022518	-9.064789801	0	-0.90003368
SPAG6	0.978400488	2.783484563	-0.13146619	-3.323957314	-8.842739435	2.58444393	-4.108480338	4.804081843	0.946768765	12.45094756	0	1.038856618	0.827017522	0.225392414	0	0	0	0.53312535	-4.451703292	0.644610957	-0.138303343	0.91724598	1.285219028	10.41855208	0	0.22074662	2.795381504	6.010337134	0.015938216	1.085480013	-2.833502562	2.240361674	0	1.995978518	6.185115933	-1.164900425	2.727900873	0	-2.534520169	1.531640607	-0.740662808	7.935491046	-3.42702842	2.511214457	-0.464925028	-3.992488047	6.668253179	0.878189111	2.355758648
KLHL33	3.312915469	1.832931733	5.071472386	7.499329823	-8.852625393	0	10.26873024	3.801427914	0.946508662	0	6.909885671	4.841021923	-2.453754483	0.226545262	-0.071100103	1.647257476	0	0.530806723	4.655388633	1.671314343	-0.13901448	2.978225933	5.640399378	0.787368539	0	8.48916517	1.987566112	4.695510865	5.200270344	4.599175222	-2.846530895	-0.102703749	-0.057780821	1.994025124	2.316883481	2.416546934	1.440654151	0	10.23710711	8.853556439	2.779487285	-0.716328706	1.426063778	0.237141954	-0.463678644	0.374902508	2.011392782	0.246441729	0
CFAP221	3.233273111	0.920006716	2.704258092	0.507103492	0.013129338	-0.29048717	3.832879096	2.796429889	-0.061160398	11.21629632	2.151444334	-7.081206624	4.838840359	1.20094146	0	2.834645843	0	1.569141607	1.224947027	-0.415032943	0	1.684434294	2.268002515	9.200060484	2.171716568	2.183451	1.987555568	5.23465133	3.773040515	2.862342365	1.604182903	0	0	1.388825466	5.580249107	-1.190920735	2.007774717	2.278003382	5.091362272	3.27232802	1.423700212	6.867696934	0.477182867	2.507941765	3.679210823	-4.069255065	0.014401738	1.938447534	0.239465252
C10orf107	3.233026692	1.835835104	-0.132763126	1.454989594	-8.864865359	1.767211417	1.853336346	4.124600719	-0.061367108	10.8246243	1.122862807	1.622311792	0.834847604	1.7773801	2.528708591	2.467471012	1.345353753	1.898127546	0.254512048	0.641286951	0	2.977661268	0.323795057	7.942259635	1.427598846	2.183780968	-0.015335913	3.90859937	1.721759429	1.511601893	2.16631026	0.909839045	1.536617319	3.434437049	4.518801792	3.347925908	5.290884855	1.539017603	5.328766278	5.161461465	3.791582975	5.839849964	1.427716766	3.176881878	3.487824667	-4.107873437	2.595831417	0.885276374	2.169236626
TCEAL2	4.076149244	1.829479254	6.051835498	4.308524566	-8.843527764	4.032255004	4.829128146	6.435443549	5.124106423	9.018859684	5.051669427	6.54110853	6.493550917	2.767005316	5.924281077	2.663823551	7.833596426	0.532909676	2.208998179	1.672479638	3.594818404	0.916962337	5.496721026	6.710503841	3.857375836	5.340045884	5.603254561	6.402242413	6.225913951	3.548382108	4.0008575	-0.102227181	0	2.593618477	5.454703281	7.848764197	12.01732942	4.206309772	7.506323326	8.86539069	3.55528819	4.622748705	5.07398037	3.505043016	6.325986584	0.377509193	4.868495322	3.074234353	-0.909702569
CDHR3	5.787679658	4.210464661	5.545636832	6.277334043	6.075932439	6.231041952	6.508297763	6.547450388	5.682270236	13.11773342	6.133714494	5.648191082	5.751646342	4.818374006	4.268210038	6.486735213	6.646243842	6.052045612	4.588373173	5.78768377	5.322861151	5.873405353	5.203562023	10.96682206	6.60196003	5.842033248	4.632312898	7.431002691	3.946239637	5.048315411	4.34495784	4.507798495	4.479962004	5.000499233	7.511006922	7.052500622	5.141149761	5.791858624	6.408771727	6.122018276	7.908239505	8.542227319	4.696769869	5.764175301	7.641197697	6.588941154	6.119151311	5.170496816	4.42402649
LOC101929340	3.313808665	0.927195933	3.48436008	2.999876621	1.011621971	3.102020324	3.251163006	3.120431834	4.861369689	2.745804192	4.450396512	5.618014345	4.572824621	1.77794694	7.89674279	1.645051339	1.766410203	2.588426716	4.004331493	2.685399255	3.353279958	0.908443332	3.066546099	3.999960857	-0.191546102	4.923961299	6.097266784	6.13950307	3.50793151	4.557287122	7.751413227	1.498940005	0.948932306	3.435460334	3.165033408	8.069575265	5.700800434	2.277871416	3.241208506	3.75847189	3.046363884	5.524393335	6.092469244	4.080701155	3.927435302	2.878332019	1.012558571	2.69857635	2.361255271
LOC441178	1.838663344	1.822596845	12.23469099	6.543948579	1.595815434	5.568994798	9.447479131	9.677068575	10.39350059	0	8.300079543	12.48851526	3.490643907	1.774599603	13.3257856	1.225995328	2.779475784	0.536516358	3.369389233	7.489532194	-0.137288583	2.981998762	4.059356159	8.465248144	5.968758076	10.37899199	12.10466157	11.40544234	1.731932989	3.456263982	12.23806972	0.911317072	0.950011076	4.838273642	4.082681688	13.65015857	4.971214604	2.957527877	3.645210542	5.784941185	1.430232319	12.0281859	10.66870544	3.355834933	3.664350251	0.371818551	4.654638077	1.323993376	5.671039863
LINC00551	-1.440358805	-2.409072636	3.359839533	2.019718237	-8.95319772	0.745077807	3.702795391	3.261272735	2.952916964	1.519148784	2.575915611	6.317300421	1.75411606	-4.746312184	6.756911085	0.610793598	2.093621574	-0.558849539	0.257288217	4.023670205	0	1.681989973	-4.194130688	2.444749351	0	5.747562245	6.17888607	3.648727843	0	0	6.989212027	0	0	-0.808910295	-0.006396108	3.616601567	-3.504480744	0	0.799506303	0.943055772	-0.759630175	5.033053457	5.401486525	0.205623865	0	1.839234221	-9.572736714	0	-0.813400339
STMND1	0	0.923010009	0.884121156	2.42589873	-8.865530865	2.093198904	2.26195297	3.608071491	0.94627296	10.66897474	1.122784482	3.204619323	-2.472002468	-4.651262466	6.339778947	-0.448080928	1.767036339	1.56809516	-4.47676901	-0.416569245	0	0	-4.0954329	7.840085081	-0.19043811	1.7733957	4.380750492	5.721734074	1.721659466	0	5.883396433	1.9165542	0	0.952234945	3.165026813	2.958346161	1.442431638	0.951694736	0.793777328	1.947668878	0.98858334	7.623364342	2.400170394	2.49796537	0.615057004	-4.26284376	3.710174022	0	0.256489498
ARSF	0.524498143	-2.251231838	7.575089723	11.2640237	-8.844585187	6.016898799	7.317219478	9.057696142	7.774935666	5.111120182	6.020937371	8.5761434	5.366384244	-4.628478133	6.91303001	6.586754881	-0.289116781	-0.545961168	5.282279971	5.191077379	0	0.289479724	-4.071734725	2.071457373	2.172223351	7.534562572	8.849761102	7.675862814	0.664134225	3.872618038	8.442665644	0	2.955058998	4.573037659	1.994888932	6.968682442	2.006052301	-0.054682308	3.459190885	4.759009467	0.371902152	7.660736187	8.109082323	5.381640866	-0.464857667	-3.981270747	5.682634811	5.679423581	3.707532999
TCHH	6.54929568	4.551751574	4.293359212	8.904395363	5.257795417	13.82191644	4.828345984	5.014370266	4.346309015	5.585335036	18.55467828	14.42692734	7.331972802	12.09377035	5.304444528	12.53553619	7.719455142	6.598722813	4.004216877	10.67587993	3.895442908	13.76569804	6.055093827	13.14966814	14.1482532	4.492847845	5.117813322	5.550636185	10.13769218	9.66814644	4.780917713	5.508540641	12.92581196	5.001574311	7.770094553	12.40767332	5.998214416	6.753558713	5.215590596	3.951382425	6.350943588	4.817550182	5.693014528	9.005086486	8.583357043	0.367673893	10.18802841	10.9042365	4.739668897
GREM2	7.962454576	1.827331991	10.44201567	4.791267286	1.595870631	3.871440843	5.330508474	9.162378098	5.477856397	7.308095943	6.47774414	8.152143582	5.31033308	2.766689173	6.980611922	4.630191368	4.177077421	4.964301343	4.197107419	6.25542368	2.476199864	3.650719731	7.01525252	4.624000164	3.177515763	7.9497349	8.692551469	8.568469041	2.48966227	4.011366655	8.704728151	-0.101960269	4.541376856	6.063610167	5.487124798	8.230946092	11.44123736	3.127486786	9.40695616	9.794819799	8.990718725	5.329081058	8.926306268	5.266121956	4.127514676	0.375541873	3.818243668	3.967491977	1.922354487
PLEKHB1	8.010311292	5.134052793	6.574630144	6.009890599	5.367430067	5.645566827	9.518710248	7.80082888	6.583873812	12.18215526	6.9441868	7.19316695	7.15197	6.005978546	7.045198972	3.843289944	6.07324423	4.73558367	5.975364454	6.270655025	7.397227905	6.481231919	7.647758538	9.398646839	7.755637045	8.715277808	7.464346751	7.162134847	6.94585814	6.614784713	4.704687486	3.506735133	4.541416147	6.589265165	6.776657115	7.026714219	12.82473459	4.766054114	10.79150224	11.04980051	6.907153985	7.412469858	4.622846596	7.144012652	4.252382652	5.332875851	7.887090377	5.295911716	5.941057427
LRRC46	4.364357443	3.570025894	3.806829588	5.152441944	5.331811507	4.8307137	3.059680086	5.126545772	4.041081882	12.23361568	4.9843371	4.891653831	5.190775228	0.225384705	4.753887701	6.337640176	4.593048238	4.412034429	4.284434323	4.504729557	5.388493785	2.383995287	3.577165489	10.17891384	4.903598587	3.633419942	4.942681681	6.512282132	4.720417198	4.599064768	4.62347211	3.090734978	4.656893833	5.060723072	6.124572951	5.74009466	5.67006996	3.417239498	4.339885757	4.475068611	5.23248189	8.434960413	4.463661412	5.179153233	4.191720775	4.099498517	3.818252427	4.339906157	5.36535402
DRC7	0.515685433	-2.283590885	-0.132834616	0.508991761	0.013180441	1.345409936	2.261987719	2.967283498	0	10.78278163	-0.573115397	0.044619476	3.495405207	-4.65234556	0	2.467417766	0	2.588561231	1.800506431	2.265173021	1.469140659	1.3479238	-4.096559047	8.465030119	-0.190499494	0.223008178	1.572155736	3.320337147	0.005749999	2.111979236	0.674072459	0	0	0.327080295	4.802615113	-1.212628517	2.988655941	0.951681425	-2.567567804	-0.064587282	0	5.909861163	0.478965093	0.233116203	0	-4.20624813	1.01223947	0.256781482	1.333413703
RPL3L	8.490282326	5.596195812	9.187955552	11.94438266	7.009812982	5.742021976	14.32992221	8.049657626	5.812397697	3.261804619	12.02821352	8.999013496	7.259840679	5.218074992	3.852994914	7.746221868	5.853876625	7.157177253	9.370190345	6.270778955	7.364975798	7.566093069	9.863018037	4.625221331	5.814365915	13.39675955	3.158137488	8.564867639	8.933847037	9.295588847	3.353775939	5.900938285	6.366341355	5.89177184	5.639136819	10.82200776	4.196800034	4.602547392	14.2838461	12.68815511	6.690197397	3.068736738	2.395037126	6.622101927	7.280509701	7.09364681	5.502559927	5.656529348	9.432699669
METTL21C	-0.164584926	-2.550215345	0	4.826767957	-9.053597756	0	7.762669348	-0.269327747	0.946380221	0	5.52884326	4.675291689	-2.730429069	-4.854582227	-0.072030632	-0.453361479	0	0.526332277	-4.682145294	0	0	0.911301027	-4.306252288	0	0	1.770134547	0	0	-1.228078134	1.516236198	-3.105402163	0	0	-0.808425846	0	-1.561497347	-3.623973248	0	0.790484946	-0.065088196	-0.759037455	0	-3.678375199	1.114303651	0	-6.403087312	-11.12163853	0	0
DEPTOR	9.555525209	7.055779478	10.29061828	11.15795302	6.419217914	8.03204183	12.10716577	11.04159404	10.3491671	9.832119678	11.14114551	10.76875944	10.49387088	6.362592691	9.192845857	7.454802311	7.41793735	6.323852764	9.120575612	7.87169802	5.481765839	10.51075177	9.180246789	9.727648256	8.60236912	11.366733	8.977314001	9.627486038	8.987311798	8.974438357	10.02737114	8.218636853	5.839514153	8.369978558	7.387621173	10.13318035	14.3695878	7.342874372	13.40036814	12.01172891	8.837351606	9.378369697	9.492701327	7.836869206	9.323188291	6.374558027	7.856112401	7.370022303	11.03046277
NXPE2	1.316807589	-2.273708293	0	0.507891524	-8.859808022	1.767463359	1.280362845	1.365932749	0	7.290910938	0.511330835	5.915923494	-2.463919413	-4.645040197	3.404755526	-0.447165447	-0.291149678	-0.549853027	-4.470478893	0	0.87834602	1.348970958	5.056456568	4.919360469	0	1.773151734	6.702913793	3.737750273	1.105597011	1.512179663	-2.855977925	0	0	0.32857608	5.610002729	-1.199235862	11.09323972	1.955306944	6.830531365	6.102073966	2.026638291	-0.718510414	0.477926113	1.199310554	3.605592085	1.315603659	-9.117356703	-0.885250389	0
VSIG2	4.208196642	3.34931806	6.130883691	6.603673542	1.011398222	8.133227921	6.885121082	9.741971378	8.446524718	11.06475155	6.639560647	8.684275637	6.305950067	4.262900015	12.55518433	4.430614	5.917011187	5.837645386	5.282195772	5.125518086	6.874541758	2.559585374	4.059638733	9.111832238	3.441677284	8.840821477	10.62979461	11.40872886	3.355363608	4.254229451	11.72987786	2.240730775	2.276105899	3.964635715	5.902173939	10.95554715	10.04459078	3.9583299	8.828598785	9.063495335	4.645751796	10.46515245	9.55320666	4.50372637	3.752300995	1.902494839	4.332753089	2.356755107	5.87872733
SNX31	5.745489123	3.349233022	10.48292817	9.352333561	0.012969975	9.022729497	8.806539623	10.91280917	9.303433289	8.461460043	6.238576783	8.218117792	3.681156949	-4.61796216	11.78973006	4.806074896	1.769828235	3.925053326	4.719177076	7.38809124	3.215809596	8.512372934	1.856513822	4.6604641	8.519143566	8.851395694	11.28096973	11.0653666	2.160779439	3.944533044	12.55010684	2.240739863	3.277542303	5.908044206	9.199885282	8.333649773	5.14089415	2.764585656	5.38588676	4.121312612	4.519700335	10.60016114	11.26055246	3.50720319	3.913706084	2.627674228	5.180636892	4.846693001	7.451832969
CYP2B7P	3.827957828	2.385437715	1.893384643	-3.328812278	1.595913023	6.948893673	3.251214987	7.951835631	0.946653075	11.66549398	3.491028494	2.036217718	2.707083412	-4.630781004	6.780141729	6.86026393	2.094082038	1.570481405	2.209275856	1.672020041	3.801623131	1.957641169	1.858523209	8.605395495	-0.188956677	2.984453373	4.743350987	9.710522787	2.3314739	0.469900844	4.856327258	3.242966825	1.536899723	1.995082282	4.518792486	5.096947157	3.977534781	0	1.711764522	3.120186606	2.625650683	6.381831313	-3.431820452	5.218385826	4.319126201	4.370986092	3.818055073	0	0
VWA3A	2.028331054	-2.288350336	0	-3.357020732	-8.869768829	-0.29194189	3.060520808	1.365403623	0.946212648	10.58221218	0.509815559	2.357747603	3.02179872	0.227917949	0.937416751	3.253394475	1.345090601	0.528049235	1.225869167	1.669984691	0	1.954481515	1.288078052	8.40070756	-0.190690325	-4.688193255	-0.015359133	4.384755664	1.721078671	2.707663994	2.16671816	2.239844986	1.95288958	-0.797955359	4.695696422	3.904061011	2.729905333	0.95164058	0.79469179	1.531167044	1.421748716	5.943997585	0.479405061	1.204638056	0.608597269	-4.159748583	2.595679142	0.252388592	1.327864903
OBSCN	11.25868356	9.469599949	12.89555255	14.28652484	10.65093379	11.26133062	16.38075422	12.19369428	9.397628885	10.22956826	14.66177266	12.76091172	13.76232534	9.711159098	10.84818279	11.14670763	9.677697761	11.27028789	12.67924432	8.673547227	12.1611683	12.53386303	13.20710546	11.40010271	10.50576347	15.57609903	9.769992895	12.26775564	13.31389098	12.7133821	6.67723921	10.45450446	9.920025	9.093422075	10.76349836	12.65999359	11.22284277	11.36600103	17.04122334	15.07313948	11.32820113	9.431054741	11.23880459	11.38053951	8.451486473	9.566451587	9.37255936	10.54093614	7.491107271
DLG2	6.532577482	3.569477013	9.169580095	8.328621089	4.179924198	6.621353609	7.147741071	8.870433407	8.75567067	7.878503547	8.900960003	8.055564301	4.671165397	3.348672517	9.906015853	5.744570151	4.032226061	5.737890612	4.518242011	6.143679644	3.063115412	5.85693976	4.893967176	5.371651344	4.765931921	8.760527236	9.269431619	8.990884838	5.129935616	5.048224159	10.07628472	2.504356228	5.314256698	6.282297054	4.853229371	7.909511212	9.228979446	3.658477453	7.945595572	7.161736986	6.728893646	8.361952014	8.417871934	4.640380724	4.059292123	3.754329834	5.332586538	4.083006622	4.468418388
NCMAP	7.64317667	-2.249023859	3.35847943	3.72777891	0.013048371	6.474956757	6.241581761	5.871649724	4.597806	9.567781146	4.232868195	6.492755709	4.480508655	3.983924826	6.817571118	0.61824564	-0.288864109	1.143463328	3.521640117	2.491996157	3.894948837	0.91711717	7.05414084	7.414111204	7.900064966	3.345074464	5.573504438	6.698490185	5.558729764	3.45453504	2.880093031	1.499902145	0	4.249267215	5.204715973	3.905247986	11.33476142	3.127433054	9.694983548	10.37253015	5.801234932	3.485829472	4.376673507	3.882669722	3.572298624	3.991446219	6.91726109	3.071888417	2.350085112
CAPSL	2.032133407	-2.256983041	0	-3.330982343	1.595921388	2.359749858	0.314005951	-0.264785647	0.946606753	11.86601409	7.731903205	4.940537751	-2.447867053	-4.632708962	1.525819983	-0.444949583	1.76810543	1.570177448	-4.458012288	2.491458262	1.469780135	3.487665508	1.286079033	8.935873362	0	-4.665077012	2.309706525	4.911708475	3.085107758	1.844750984	0.669494244	0.910384631	1.536862804	1.723909247	5.165188352	6.180092795	1.439878705	0.951994646	-2.542505675	0.943842719	3.55491706	7.194332518	-3.433962461	3.634405532	4.441995803	2.875845404	-8.932936651	0	0
DYNLRB2	3.148863351	0.923719196	3.900110388	2.741643353	1.595984683	0.747190111	3.060523889	1.786618072	4.201714289	10.6170264	4.23340172	3.73465911	3.49530978	0.227826853	2.944590656	3.995550886	0.747031084	1.139514281	3.898588541	1.245209283	0	1.954595498	0.324137459	7.535748237	2.171392343	1.77349741	4.23633823	4.199522102	2.98243686	3.547972291	4.238536477	2.920144523	3.277294003	2.59128581	2.995075803	3.904418352	3.566128812	0.951657675	3.965321371	3.857974255	3.045912987	6.229691097	2.400293617	4.342366125	-0.464531011	3.455002483	-8.904896203	0.244719062	3.081913676
HBA1	3.529185575	0.926626989	3.707256543	2.426301551	0.013239308	0.746320489	4.15213095	1.78622451	0	0	2.376808682	-7.109549256	-2.497517542	-4.670960296	1.525332671	0	3.78376345	0	2.210553136	-0.418687919	0	0	-4.11590826	0	2.171222212	0.22396985	1.572121628	0	0.001121819	-0.630016056	2.568850639	-0.103710243	-0.058344268	1.719892371	-0.006350542	10.44166001	-3.420719132	-0.055438464	0.797011991	5.624942845	0	0	-3.476392149	0.228419542	1.230695167	2.281695112	-9.151894393	0.909204788	4.628976365
CEACAM1	9.545216774	10.78918506	12.32730666	13.83376721	7.928661288	12.08178137	13.94605848	13.824983	12.85689896	10.94748871	10.00270091	13.27265022	11.05448418	10.35436551	14.15327855	8.461723098	9.9297955	6.676138929	11.16566393	11.87278417	10.51963796	7.416341608	8.714236358	12.87236828	9.285122438	14.23648246	13.87080468	13.74540417	10.79641945	8.511988463	13.62745778	8.447598404	8.695198103	12.18257069	10.04788136	11.33984796	12.2270973	7.40212628	10.5881874	11.77812332	6.972986964	14.03702472	13.63980074	9.330795035	8.802785807	7.49569507	11.63036684	11.23669536	12.22460345
KRTAP13-2	-1.398716505	-2.2464212	0	-3.322238738	-8.841337728	0	-4.106897619	0	0	0	12.74189299	10.50881958	-2.437734463	-4.624942944	0	6.071321027	5.43101856	0	-4.450160389	0	-0.13818176	0	-4.068056336	2.868240707	0	-4.657325795	0	0	0	2.341595318	-2.831652875	0	-0.057435151	0	-0.00625196	6.94265085	-3.369306373	0	-2.53256574	0	0	0	0.473739187	2.495241726	2.68609755	-4.312689937	0.013924817	0	0
BCL2L15	3.460046629	1.83172251	5.425352669	8.456418968	2.595369174	6.373620253	6.526242397	7.146743029	6.25834608	10.10842547	7.196858807	6.541058981	6.019149057	2.187000178	6.854195084	3.577856526	-0.289793856	1.570094105	3.52185118	4.785722938	4.850413414	1.685727059	3.426385133	7.361705145	2.171987839	7.145467467	8.376702927	8.717626873	6.04920442	3.943323567	8.870842844	-0.102528558	1.953116491	3.523140693	3.802532765	7.07197209	3.56610776	2.54159378	2.270408946	5.834744349	2.028108463	8.048896973	7.13627958	3.987996978	6.204800075	0.377429497	6.778467649	2.157862216	7.348809976
COX7A1	9.34456544	5.263366508	10.90049437	11.74649919	6.17975798	6.897067715	13.90192657	8.395258928	6.446371487	9.729752146	12.27661456	10.1246482	12.85874952	6.195208313	7.055700098	7.592974745	8.913001414	6.697447382	10.7577782	9.409450441	6.289458676	7.990254721	10.31252969	6.953205584	7.253017401	12.96815629	7.6324715	10.18574861	9.710975048	9.835919375	8.314094143	6.298808088	7.116898506	7.731590199	7.155173579	13.38057977	10.16923165	7.666549923	14.29834586	13.01544228	9.652103837	6.452935629	7.709031823	9.725185419	9.393258182	8.571050394	5.94141822	6.551504376	6.887040842
MS4A8	1.324355419	-2.243638743	0	1.45013368	-8.839461134	2.949774969	4.829073289	6.760354655	3.274911928	13.0331806	-0.5658475	2.036091526	0.82518888	-4.622899752	4.900812918	0.619126334	-0.288184237	0	0.251520592	0	0	-0.840911191	1.284614374	10.21625764	1.429145435	2.182315212	6.198029353	8.829994141	0.018007655	0.472169074	-2.829175578	0	0	0	5.853262637	1.527506626	4.636259117	0	4.101049655	4.27333726	-0.739064567	8.092970412	0.473129786	0.237093856	0	-4.080554977	0.014388009	0	0
PFKFB1	3.148890533	3.098587923	4.656141366	7.10390567	0.013164941	3.689853605	9.340371115	4.849004065	2.759413588	4.464454059	6.865074392	4.426119475	4.373746146	4.08312444	4.900940116	5.035460643	4.03215035	2.393048064	3.201829984	3.499857763	2.211195139	4.106703444	5.56944119	2.597020696	3.945023885	8.941006517	4.310343574	6.030236456	2.153444887	3.719302055	3.35816427	3.242851669	3.540620434	3.830967518	3.802533329	6.123078167	2.413840178	2.764243831	8.123925315	8.024274569	3.791517477	3.390972792	1.994414421	2.194405337	2.461264028	3.988410294	3.81809787	3.97477591	3.280649589
SLC26A4	5.107199684	4.74529546	4.070225874	8.715939722	3.916941472	7.714718933	5.287201571	9.093411158	4.812057162	10.46788383	3.490800115	3.034836932	3.495362427	4.567375946	5.728384096	4.259476187	2.583721795	2.393826298	3.201675899	2.685966718	4.217347328	3.724444421	4.572912347	8.494110718	5.58804755	4.079567475	6.25539702	5.873095872	5.757574291	2.535974802	3.139317286	4.623339661	3.862840749	3.963195841	5.802645128	4.75514105	4.297259682	5.046262668	6.96271059	4.858620906	4.428290377	5.080715618	3.703552381	3.642314716	6.929958962	2.627237307	4.964739813	2.355938218	4.292440517
NIPSNAP3B	5.774078954	3.926391575	6.130964228	7.392301951	2.01066819	4.643907215	10.35541035	5.505611914	4.597803834	6.151049171	8.237604059	6.705708102	6.518351056	3.87737992	4.590293513	3.920960498	3.871097893	3.849643001	6.602620894	4.397423528	4.065131337	5.026007305	7.041099261	5.032064232	5.251936429	9.164845551	3.688726824	6.983035196	6.248134665	6.392592792	5.117863415	2.504222801	2.275863073	3.240292624	5.972567629	6.761679217	5.843521999	4.816660044	10.76426962	9.269961281	6.065020858	4.299096859	3.703234154	5.669695395	4.253738802	4.53721257	3.59591189	3.905346091	3.542222252
SCGB3A1	3.239053322	1.821170399	2.898497341	0.499301734	2.010574565	8.892304082	8.895195548	11.22880407	7.193005687	17.1216463	0.519310235	10.31166306	5.750501299	5.343361749	11.79672819	4.534555075	0.751808967	2.171809061	-4.440171506	3.151806624	3.895424415	1.962929791	8.904809738	15.34407507	2.661585649	2.761886936	12.48599098	12.08589493	6.743575844	4.25499797	2.560794833	-0.101282772	1.537398209	2.000056169	12.77318686	4.615168278	14.75307558	3.865253051	12.46718922	14.82081419	0.998504597	8.373509554	-3.414345914	3.883765108	5.648614198	3.753821085	3.917768847	0.891505499	1.929122472
ADPRHL1	8.39762151	6.778960638	8.192508833	10.75407329	6.56441402	7.912969384	12.2597371	7.435688535	7.009849617	8.35119912	10.97128365	8.309368041	8.36605946	7.332258466	6.854032898	9.123484546	4.540855277	11.59657604	10.34489741	5.056763255	5.066428304	8.499039291	9.197779104	5.965800823	6.958632702	11.50582855	7.117887375	7.842559517	9.657554252	8.594182385	7.347169294	6.678710172	8.116957082	6.135591842	7.05058288	8.974033235	9.043224053	7.426778881	13.22495052	11.64545304	7.124944914	7.544008514	6.499546753	8.011292059	5.800883932	9.108327362	5.296124053	5.539155343	6.972638619
PCK1	3.772844936	-2.253807649	5.110959184	7.749117605	-8.84632556	1.768446069	6.148415816	6.28180837	3.412477071	3.261460641	6.389893687	4.788593145	8.953539817	1.776280659	4.194090269	1.648072217	4.370085031	0.532193914	5.053175078	0.64390337	3.353212155	2.1860974	6.876054557	2.269212794	10.51824647	6.338868128	4.511994597	7.584418705	9.962104426	0.470003865	6.255796639	1.499766392	0	3.606598608	8.51103052	6.480707022	4.846905076	1.539293638	8.300863136	9.301316741	0	3.657021474	4.185246405	-4.721632866	4.811270751	5.360958298	3.470154497	1.657362701	2.356238696
HPGD	7.879090713	9.09365126	12.41980011	10.50744375	6.682243305	10.16849165	10.60890695	10.06172889	10.78363264	8.556523045	11.8127741	10.60496292	9.063523047	9.683758114	14.84097212	8.794158637	6.595658774	7.247010471	8.68069852	8.271754188	5.4818031	6.850463135	6.495391853	7.868560519	8.866550268	11.84954952	12.79539042	13.16927279	8.945701664	8.16049458	15.6911386	4.170667222	6.839652271	8.06939723	7.821855482	12.20641194	8.353288353	7.792089482	7.7849051	9.380703879	9.223551995	12.72429452	12.57382442	9.292173902	7.287696462	7.67843954	9.302931579	8.207031887	8.013918663
ASPA	5.673006773	3.097715278	7.032010693	6.835076861	-8.8515836	4.540618266	9.512220339	7.377070273	4.812055402	6.208500608	7.096989169	5.761314676	6.44038667	3.984037661	5.64742919	1.222054465	1.767851999	3.505933157	5.32382396	1.999110333	2.211459454	4.049292173	6.396601407	3.940224444	1.847415314	8.127472336	5.846561516	6.811090345	4.75189034	4.803602	5.57425579	1.499581533	3.414971791	4.300124416	1.579705197	7.044351043	6.447952462	2.764308959	9.304670682	9.368448965	4.115888439	4.622861805	6.176987559	4.086196737	1.966751771	3.104540961	2.596215938	3.075385305	3.070246224
KIAA2012	2.361915346	-2.30620004	-0.133390173	-3.371884911	1.011611268	0	0.31743925	1.364952335	0	9.987567016	0.508382848	1.039356526	-2.495127586	1.777858294	0.937254669	-0.450187221	2.092695344	0.526675884	-4.49481108	1.997564503	0	-0.855850192	-4.113987083	8.681913012	1.427117538	-4.701411361	0.986498205	4.600365591	-1.213421863	1.510254262	-2.885014147	-0.103670777	1.952830247	-0.800748577	4.454684005	2.421697281	0.496951547	-0.055417567	1.71810305	2.270405425	-0.752071164	5.45503176	-3.47434448	-5.012426101	1.229288073	0.361595707	-9.135739715	0	0
UBL3	11.30444903	10.54659835	12.54309426	11.01440415	9.751254357	11.38814767	11.81871824	12.0463686	11.4679423	12.23936665	11.81337828	12.41257923	9.982247517	10.81940586	13.34687936	11.3815333	10.82381247	11.64361682	10.92908691	10.62551687	10.21386226	10.99284962	10.68937581	10.96248119	10.02966435	12.29565227	13.06495418	12.63427679	11.0790288	10.3183885	13.9853281	9.580504508	10.94298171	11.40111708	11.44858545	12.02364435	12.55328914	10.40737584	12.00842001	11.60207606	11.09473957	12.40709328	12.06880202	10.6327263	10.17353708	10.32174047	10.88251427	10.86499308	10.8051774
ERICH3	2.210206574	-2.247784811	2.481391763	0.503742552	-8.84225786	1.347482059	2.578511082	4.503933668	-0.060751459	12.48807893	0.515236488	1.622015489	0.826766615	-4.625944675	-0.070715899	0.618436075	-0.28871628	0	-4.451173225	0	-0.138262329	3.096594487	1.857928949	10.41449007	1.428884578	1.77191457	1.572262755	7.001881796	1.111517335	0	-2.832867146	1.917142198	0	2.420726695	6.185115533	3.343840827	7.551280437	2.278190952	3.815671411	1.531654657	2.780799082	7.370572074	-3.426445693	-4.715070411	1.968336552	-3.99056635	1.596903898	0	-0.912575126
LOC101927596	2.505380108	-2.351895654	0	2.02162956	-8.913396509	1.344174192	0.318869669	1.364445248	3.275024804	9.459690829	3.040270036	1.622468513	4.468562529	0.22966926	0	0	2.583625636	-0.556859276	1.227007471	2.858076364	0	0.276502538	0.326680152	6.591159952	0	3.175416832	-0.015485531	2.731374987	-1.221577577	-0.63350658	0.679027018	0	0	1.719308202	1.579661702	-1.30420829	2.009475357	1.538805039	-2.632038795	3.410323456	0	5.118389014	-3.512077131	0.219600101	1.676596038	-4.505675871	2.01015335	-0.853011165	0.288863449
PIGR	9.326757518	6.923433051	6.072080043	4.486314354	2.817588367	12.94319765	11.83609393	15.18506405	10.76527283	17.15776039	4.291242946	12.86352152	3.013469708	10.24343328	12.7239632	1.97931845	2.950778726	0.537363019	6.170877721	3.866197061	9.790873719	6.334277736	12.2243935	15.03192742	7.000247872	7.328556242	13.72577978	14.52184027	6.146103544	7.684608028	4.924512376	6.463000361	4.863563722	6.688622193	13.26385697	4.111390685	18.73351245	6.779327691	18.24795588	16.47398977	3.557921802	12.21862513	4.282292235	6.012415416	6.939593275	5.779511116	8.1086572	6.686561544	6.699917213
MUC21	-0.127564616	-2.23262235	16.27682653	13.77734971	3.010177314	11.86162649	14.40186829	13.68308876	15.25970451	5.556187462	15.15464321	16.18006893	4.37133775	2.184954842	17.08983494	5.137454735	3.784432892	0	8.593718415	12.01312059	3.353914675	6.248185203	6.532742889	11.16817465	9.879191117	15.82000353	17.0712659	16.30272819	4.482973331	3.005361701	16.94354629	-0.101245002	5.887648782	8.501098557	4.317166883	17.33103043	6.491340431	6.766502516	7.555788573	5.882848685	4.834974201	15.9520646	15.79311875	6.588587652	1.971227263	-3.826191775	9.707580181	4.339436719	10.06742814
CASC1	1.315662689	3.098621149	2.480861155	2.741550896	1.595976142	1.767220066	3.251607029	4.892239974	2.536602658	10.63010601	4.344891583	2.357728279	1.75422431	1.777372477	3.267055187	2.241914396	2.093085645	2.760925148	0.254496577	1.670295316	2.698841529	0.911612617	1.86000771	8.347845569	2.436285643	2.1837756	4.236331722	4.495981108	2.755106761	3.719346097	4.781175279	0	1.53661943	0.952379096	4.317152875	5.364436615	5.841234682	2.541475591	4.444481843	4.273361599	2.254070621	6.589642279	0.47869658	2.510027889	0.602868203	4.597604143	0.014444863	0.879373118	1.928330136
THRSP	2.027465844	2.389972488	2.897493629	4.56756316	0.013229991	0	5.561929518	5.015278664	1.533726357	0	4.345997933	3.204593841	3.277273131	-4.66751523	3.267101513	0	2.092713993	0	-4.493197553	4.653625793	3.062756428	3.65056772	5.416377112	4.47362204	0	6.211404129	2.988060415	6.976697457	2.327870079	1.079664587	2.167249924	1.499010684	0	0.950182706	-0.006346055	3.345608465	8.087806285	0	7.326746223	9.383811796	2.450434773	0.387120011	0.480627188	0.229378092	0	0.361874917	1.012007793	0	0
ESRRG	4.916108092	2.781834582	5.456313904	8.328902312	0.013010851	7.881796645	10.20703002	4.55857819	3.53822392	9.081486363	8.12009857	6.814674091	5.31030872	2.987721425	5.754283303	3.12805387	0.750259515	-0.543913353	6.076555607	2.000805004	0	4.902699792	7.365804917	6.840669243	5.181464249	9.743545908	5.380842955	7.7836523	7.360134968	6.314070535	4.443889791	0.910890653	2.955155791	1.726519701	6.961085927	5.195257956	12.01791529	-0.054477689	10.89318295	9.638948883	5.888728868	5.957169801	3.702630132	3.989934812	1.211129137	2.887742764	0.01435974	0.249155393	0
RRAGD	9.928897432	8.989150259	11.38340622	12.79601619	6.349677409	10.20802923	12.76874864	10.90412186	11.65471887	11.09098325	11.91407736	12.28556822	12.09436169	9.117494174	10.25451388	7.242185346	6.799605149	8.142126766	9.65627755	9.536575245	7.773948288	8.940537043	9.83332879	9.005850402	11.18577985	12.27615888	11.5369788	11.06741981	10.37558451	9.479761178	11.28110601	10.23243754	7.96830506	9.209594955	9.3506633	12.51543175	14.02707898	10.39805305	13.0565454	11.84908685	10.35802913	10.01709053	11.21466088	9.150025665	6.727892545	8.409962093	10.61978276	7.701201469	9.516862305
AADAC	3.064305605	0.908859124	8.345468555	6.149792003	5.737777481	7.583189324	6.526925494	4.326976171	8.765259433	7.621240822	10.26837447	9.642375062	3.491728902	2.50493445	10.15924157	8.207831641	6.279856912	2.396571566	4.839272053	2.859325183	4.48091355	1.961213054	5.833252591	5.681808558	10.66042268	6.146628333	10.58669883	10.81323943	3.834830494	3.355394492	12.3471414	5.85433758	2.955246658	2.226147538	12.82167127	8.873622297	0.487338593	2.957466362	-2.523961242	2.270991694	6.003174689	10.35723449	9.047959407	3.644093881	8.033738899	4.199311206	2.596272613	2.529977051	0.878525287
EPS8L3	3.395841129	-2.381109942	0	-3.434628058	-8.933668791	4.490218397	1.853763045	6.078621603	-0.062080659	7.886757921	0	-7.160139659	-2.567193397	-4.725181248	1.525264419	-0.45373497	0	0	2.209922826	0	4.421326272	-0.863350293	-4.172211047	5.472072411	2.436722462	1.198621028	2.572890736	6.275550685	7.747402872	0.460386328	-2.952244802	0	-0.0587253	-0.807672748	0.994412738	2.412298157	0.499507092	0	-2.659670553	1.530995685	0	4.407982446	-3.536318857	2.475855353	3.048257225	3.229594525	2.331260692	0.320129992	0.955562574
C9orf135	-1.414943425	2.388995738	0	2.741533575	-8.86413824	0	6.56136503	0	-0.061352366	10.90562482	4.801770776	2.036387111	-2.470036794	-4.64974851	0	0	0	0	1.225549855	0	0	0	2.268433768	7.923668828	0	4.630349786	1.572162487	3.644196655	0	-0.626434083	-2.861665758	0	0	0	3.58011749	2.958274818	2.00860898	0	5.023402439	3.651288407	-0.748044195	5.747506406	-3.452879321	-5.317722395	0	-4.618787808	-9.423617804	0	0
CGNL1	9.644686953	4.446691034	11.47343227	9.78263042	3.916895709	8.468429391	9.998642844	9.81092049	11.61694077	10.16344869	11.41205735	12.14367823	7.868663414	6.72717623	12.20620037	8.015613287	6.832766645	8.325042332	6.478943826	8.667760086	4.143614707	7.846973023	8.9914236	9.135635472	5.414504839	9.652205067	11.88080378	11.16596958	7.834685884	7.891369447	12.00349635	5.093270629	7.374895886	9.889286073	8.978304945	13.12115858	14.09944295	8.555416055	11.68826452	10.79393527	8.727516352	11.36439394	10.82986248	8.036575488	5.900539286	4.538760163	8.065901102	7.517016611	11.0017071
CD300LG	3.233464765	0.925875175	5.903003134	4.399099867	-8.878953957	1.766730482	6.046301264	4.195671776	2.536567568	4.262800984	6.542380377	4.35566431	5.303330143	3.637073152	3.114836106	1.645355367	0	1.897372953	2.210512195	1.66955917	-0.140228787	2.182878499	0.325009485	2.066957064	-0.191165712	5.75279253	4.795894469	4.649275354	0	1.510435118	3.546778927	1.916409312	0	3.899699535	1.579672069	5.512931385	6.662284464	1.955181934	9.399081376	8.224649294	-0.751481729	3.182250161	2.716309815	1.205440953	0.607495893	-4.139335502	2.011240189	3.211136983	0.244217271
TRNP1	7.859320809	8.814013017	9.059891023	10.74438753	9.657245833	10.72431949	10.49069041	10.47117904	11.02281492	11.39257177	10.31765152	11.68649335	7.529906521	10.6364878	13.57213755	9.558583899	10.13106436	9.33212483	9.138246357	10.12633428	10.30485664	7.808829672	9.150452036	10.41881918	7.089481792	11.83983482	13.60151004	13.05901797	8.139232197	8.345264439	13.28196549	9.281623247	9.484599933	8.462379037	6.995300891	12.30404282	9.492580842	8.747134312	7.495737335	8.096960715	8.164756787	13.23410264	12.021164	7.851164803	9.089387509	10.40172469	9.027421839	8.303161466	9.007083641
TMEM210	-1.44347658	-2.481275406	0	-3.519407337	-9.004181565	-0.295413766	0.318742415	-0.270112934	-0.062091205	4.402820158	0	1.622140667	0.83699452	-4.801367579	0	-0.454477004	-0.295602507	0	-4.628421316	0	0	0	0.326532216	-1.044546851	0.833307205	-4.833433674	-0.015511335	1.294556009	-1.229489597	-0.636365328	-3.042740581	0	0	0	1.579705435	3.587192246	8.435868118	0	5.114675126	3.273744438	0	0	-3.620113879	-6.270385225	0	-5.594539188	1.008475726	0	0
VWA3B	3.149941884	4.211729749	2.704412933	2.424338039	3.332100249	3.783368435	4.94424049	4.326598395	1.534130846	11.63448073	3.834488899	2.620259968	1.750199151	4.567418715	3.852752446	3.920856394	0.748875052	3.687968712	1.799382181	2.266326064	2.211572637	2.55640646	3.839031797	9.976289695	1.428434472	3.496619985	2.309707647	6.344148872	3.578148324	4.308097893	3.357575215	2.727172166	1.953130053	3.523187922	6.317228395	2.414298242	4.476791661	1.955456097	4.544396038	4.410892213	1.425182399	7.414003252	3.193972365	2.994441185	1.636971049	4.287420351	4.534179195	1.317424524	1.311743917
NT5C1A	1.82726376	-2.286753153	4.989248046	6.006416989	-8.868680602	0	8.795076275	3.708081709	0	0	7.050652115	4.28177717	1.754849593	1.201717998	0.937434033	1.22022265	0.7470103	-0.551560164	2.210329112	0.640891689	-0.139836954	-0.852538777	5.155106835	0	-0.19062773	8.765717518	1.572150132	3.737898978	3.578049697	3.872769195	-2.867626198	-0.103309656	-0.058120499	-0.797674014	0	-1.216906101	-3.402560023	0	9.25939606	8.261307625	-0.749202844	0	-3.458356119	-5.01712628	0	0.36124277	-9.140144195	-0.882074437	0
DNAH6	2.635453496	1.832614532	4.222461243	3.40955529	2.010696252	2.777982316	3.060229615	4.503939604	1.534062072	11.32771278	2.900001955	4.987814461	4.671035102	4.263305546	3.267090785	7.846726578	1.346315968	1.141751494	0.253239095	-0.414294285	3.89487414	5.457931624	3.953979981	9.44175163	2.171870268	2.984637613	2.795352868	5.69770233	3.577936848	3.245533197	0.670481949	3.380676477	3.125135524	3.434601413	5.317200118	4.877901021	3.398040728	3.417176625	3.966244164	2.757012682	3.046456191	6.038090634	-3.437755529	3.184661355	5.071263103	2.625874961	1.012639351	1.317588218	2.153597403
SEC14L5	5.128740589	3.096060319	6.394096693	6.836213939	4.594913302	6.110063571	10.77439976	6.163405305	5.837049912	7.585739093	7.390915457	6.408373167	5.366471018	5.758208831	7.013335957	6.218471192	5.310575951	3.688213841	4.839500154	5.020738311	3.594820178	5.457327272	6.178451314	6.153759542	5.068859079	7.481218605	6.675107292	7.633749516	5.32947883	5.111164636	5.921699954	4.244453309	3.415029558	3.685563619	5.039650222	7.756159496	6.360280597	5.20674862	10.9575511	8.895016293	4.868524148	6.766312696	5.729059126	3.883687753	1.637580313	3.298431091	4.964873439	3.547080241	4.552592122
NME9	2.362015924	-2.300341474	0	3.000207172	0.01322207	2.092894795	4.766370282	3.80180195	2.536568174	9.961259035	3.165755628	3.61923843	2.310858596	2.988626174	3.530516946	2.467205965	1.344734448	3.29774536	3.37057613	1.244578709	2.69879656	2.380573303	2.846551222	7.307007981	0	3.345296304	0.986508201	3.436772176	2.626041307	4.644304043	0.675967264	2.920152421	3.277319329	0.950476055	3.802541671	2.421668898	7.669382883	2.541444946	4.540631021	4.906220987	3.555245684	4.818824236	2.975081199	2.990563493	0.602830491	3.289205492	3.595565539	2.695669625	3.078896387
UGT2B11	0	0.929366938	0	-3.416674506	-8.918830293	0	-4.194098174	0	0	-0.079703602	0	-7.145130445	-2.546623858	-4.70910942	0	0	0	0	-4.535232254	0	0	0	-4.155530933	0	-0.192444145	-4.741336165	-0.015494124	0	0	0	-2.933030187	0	0	0	0	-1.314626802	9.808753912	0	0.799694648	0	0	0	-3.518581687	-6.607330221	4.791979468	5.1771709	-10.66882742	-0.612464122	0
PAIP2B	7.412600108	3.566353287	10.43497871	9.933451009	7.33173612	8.956456712	11.24728581	9.243384191	10.04878452	10.07886151	10.85762992	10.56262962	7.648153706	9.02690491	10.80997472	8.796785413	8.849587806	8.502651243	8.038466397	8.193726428	5.481739863	8.920848642	8.714225573	8.321598429	9.995453589	10.80580698	10.41070368	10.40851531	7.909281952	7.978342471	11.05755284	7.698758185	8.412423913	8.986646189	8.466985083	9.632369259	13.65425228	7.498336874	10.91463988	10.40255547	9.248689672	10.18528865	10.2540693	6.686966761	6.626731781	7.524530229	8.282079264	8.715692592	9.009230968
EXTL1	6.515880494	-2.245494222	5.393538231	7.051480463	1.595879126	2.778656763	11.64503153	4.503963544	4.041098005	2.259532535	8.166656881	5.525358489	4.917095358	2.186334885	2.265392469	4.133604057	2.094665988	1.571708981	4.284377997	2.000460289	0	3.205169778	6.988479338	0.154507924	2.437158015	10.12924258	1.987625992	6.430428493	4.323441907	6.466411187	2.161698273	-0.102047138	2.275941637	4.802510133	3.695614293	7.789590755	3.397102583	3.127466313	11.42410774	9.327512722	6.19429941	0.396175218	4.184983068	3.767984876	2.65530462	2.627888203	3.332931067	0.247227617	2.524324936
DNAAF1	2.86413859	1.831038695	2.481209506	2.74028113	0.013078107	6.036134231	4.566845857	3.971969428	-0.060921125	11.77318678	3.039389854	4.034045539	6.887300463	0.225954934	2.751732332	4.676047843	5.372150353	2.915701719	6.147741575	3.149778983	6.237082347	4.934520097	3.257526856	9.660566324	3.024615917	1.772361493	2.309711787	5.601113012	2.983904625	4.075449568	1.602113087	3.506471735	1.953148242	3.523255845	5.949485846	4.473368979	4.710032635	3.417200485	3.241461259	4.121188521	3.271957542	6.959727453	1.992502825	5.306590757	3.915901932	1.904216078	3.470382522	4.342988573	5.641876986
RGS22	4.440112039	0.925809777	3.60000977	-3.367763543	0.01322406	3.101861388	2.580022719	2.377760364	1.950159106	9.510991245	1.550675867	3.204599372	3.682990744	0.228430484	3.753207203	2.66238485	4.787291209	1.567172885	-4.491098209	2.264869283	4.217710158	3.399258353	5.105594236	8.552299002	2.659909231	4.171777264	5.716583825	5.603180334	-1.212266866	1.841918183	5.808822502	2.920154275	-0.058276138	2.886136871	4.387560519	2.957813843	1.443565355	2.764226021	4.80040543	4.759288814	2.25343766	4.957219907	5.793403202	2.189055454	3.770050383	-4.09443778	0.014369589	0.884150511	3.301079147
UGT2B28	-1.427928914	-2.324525569	0	-3.387180291	-8.8945263	2.358803554	-4.166814014	4.263700326	1.950119099	2.938931114	2.899869647	0.044910058	0.839645763	-4.682754841	1.941972483	-0.451405219	0	0	-4.508600108	-0.419644667	0	0	-4.128162893	0	1.846465109	-4.715029458	0	4.200841693	0.65140064	0	2.167371206	0	0	0	3.695628017	2.420877123	10.16622368	0	2.67300354	0.943175815	2.024968223	1.440714209	-3.48944918	1.167223067	0	-4.926055181	-9.707960537	0	0
SLC25A34	6.573224435	4.990963166	7.320253352	9.153629876	3.180100276	4.59334657	11.45841038	6.145552402	4.954134538	4.799042964	10.47212883	7.442661807	6.615418864	4.981590353	4.753922701	5.232173229	4.486074451	4.650293339	7.000639503	4.397741322	2.212143332	4.265787327	8.808591092	6.2622906	4.027886782	8.525905035	4.573414404	6.10107698	6.945939375	7.770039064	5.815449781	5.132720301	5.480319323	4.905041633	4.387545881	8.48520432	9.592719677	6.54405583	12.46468802	10.61422241	5.335970024	4.954534628	5.657216094	6.426475512	4.058856156	3.754598511	4.654633742	3.903771834	5.633878281
LDB3	9.275519376	2.376786822	10.96599314	13.67289693	2.010573835	4.996580905	16.52126475	10.44786275	7.702825506	5.985961649	13.92652106	11.95095035	10.56334832	4.759122563	4.804692108	7.730036136	4.740804859	3.851424799	12.13481266	6.373551632	3.983019425	9.094753719	12.59040104	3.292895012	5.286166757	15.40707179	4.688932169	10.94946866	11.5166862	11.22549803	3.353155721	3.729645878	7.629493884	6.295174097	5.51884261	11.90314316	6.512151743	5.316483655	16.29686879	15.20921224	9.817580732	4.351711924	4.832716956	7.946904768	5.130006214	5.375923635	5.683116116	4.708716569	3.460570708
MYOM1	8.978996377	4.829776468	11.34139724	13.2316597	3.010182335	6.091953297	15.8326393	9.782530372	7.831153306	7.503999913	13.71593547	11.6419223	11.52509454	4.981227057	5.947035281	8.238732881	4.370845579	5.675027514	11.41667685	4.984778071	4.419631566	9.193478403	12.29928595	6.008534777	5.947757971	14.69863192	5.603267967	10.2236347	10.78231306	11.05540427	4.991556845	4.382367213	7.00142029	6.230910684	4.695694155	11.1268474	7.591509488	4.76612858	15.73355267	14.25165793	10.02814528	5.726618902	5.50083804	7.886077975	3.665511284	5.044109627	5.220174163	5.518817078	4.424668181
CCDC81	5.73436942	3.09859721	4.424502205	3.864313876	4.402278328	3.366349812	3.420303318	3.608049354	3.953548066	10.55739773	3.282288113	3.493857707	5.057831972	3.983925384	2.944599522	4.886877921	4.03215842	5.516561021	2.789674282	3.392192717	3.982554635	3.863450658	4.773382963	7.586945224	4.317890429	3.496732375	0.986556044	5.16931773	4.623633132	3.453860475	2.88233376	4.31499139	4.479992449	3.130924693	5.20473243	4.119463225	1.442180279	3.658408558	4.101261253	4.199292384	5.337613511	6.711707355	3.552985846	6.239372891	4.481367809	4.286615173	2.818515059	3.183124481	2.525981195
KIAA1324	10.25952619	6.7116287	6.111581142	6.869461434	7.501656763	9.003340401	7.195216891	8.652072786	7.768411861	13.84256342	8.139168639	10.76961087	6.24666924	8.232854963	9.464966538	5.744884519	9.258557661	7.069713741	5.323726103	6.040636925	9.272586277	5.906391594	10.47044631	11.88873244	12.31380651	6.472826069	11.07874935	9.216456898	7.597524494	6.817251039	5.886730969	5.538271814	6.541942639	7.257907082	11.48816951	6.971952326	16.20256541	5.602836424	14.31795189	12.55368322	9.732476724	8.665034781	8.143752302	6.308694283	6.211277582	6.241445343	8.087437491	5.898215633	6.744535358
MORN5	0	-2.272802239	0	0.507780497	-8.859192784	0	1.280308534	1.365971401	0	11.24923397	0.511437152	0.044508164	-2.463049598	-4.644371136	-0.071290857	0	0	-0.549722304	1.800155036	0	0	-0.84960739	0.323174159	8.173525329	0.834568086	1.197003485	-0.015305582	3.986847588	0.658631636	0.467058877	-2.855169337	0	0	0	3.317051078	2.418932251	5.631202834	0	0.792181715	2.270519579	0	6.489769098	0.477821355	1.191643322	0	2.585414936	-9.259372701	0	-0.871308652
ZMYND12	4.605850915	1.835763367	4.222572071	3.988657487	2.332481704	4.429597045	6.746921787	4.262534831	4.538966064	10.00608075	5.525902908	4.493190427	4.837449248	4.175891298	3.646079192	-0.447919443	2.948652471	3.687924279	3.658755607	2.857159883	1.887335972	6.159320234	4.251872072	7.480434156	3.857342847	5.169702138	3.895221618	4.99056993	4.238214916	4.461556743	3.54762489	2.920154125	2.7619884	3.013718176	4.454666552	5.966818973	7.465162352	5.088203924	6.597970207	6.906827084	3.554723513	5.020107139	3.384878558	4.761001701	3.919472775	4.192491114	4.180539756	3.633694172	4.297025308
SRGAP3-AS2	-0.144391365	-2.265641283	-0.132240465	-3.33815908	-8.854334959	-0.290325495	2.579460704	2.378310388	0.94647198	11.56635622	0	-7.079872007	-2.456175912	-4.639087446	0	0.616165642	0	0	-4.464460945	0	0.878587054	0	-4.082771509	8.536432999	0	-4.6714434	-0.015276063	4.325137377	0	-0.624027429	0.671261475	0	0	0	5.667713681	-1.188275809	1.440939458	0	1.714011988	-0.064299921	0	5.958459229	-3.441046728	-5.153033512	0	-4.448211374	0.013562552	-0.862028715	0
LRRC18	0.962764988	-2.372242798	2.21664407	-3.427171021	-8.927501552	-0.294944723	-4.203818798	1.786183407	-0.062054101	9.304106656	1.549809233	0.045080418	-2.558654737	1.202845786	0	0	0	0	1.227042331	0	0.877134399	0.906199609	-4.165281041	6.527172412	0	1.198635089	0.986445027	2.044680376	0	1.077726801	-2.944266183	0	0	1.719531342	3.454621211	1.549056948	0.499410444	1.955198666	2.271909804	1.947597452	1.419434487	4.253622344	-3.528951349	1.177766698	1.264175383	-4.712382187	-9.509736959	-0.818085635	-0.825546408
TRPV6	3.316394933	6.436002443	7.574847269	7.868739267	3.710493533	6.180380038	5.668682759	8.040144136	7.774812552	8.429666721	9.174024895	8.295331462	5.618767932	3.983504958	8.678616652	5.378388377	4.106778424	2.591835709	3.009004806	5.53281217	-0.137551787	5.984133728	4.950184241	6.630686841	9.406015955	7.855098873	7.543203099	8.832308816	5.845970628	7.129852806	8.725373277	1.500348364	1.537236264	4.14260376	7.565160974	9.276743886	14.03996608	2.278371394	8.818741493	7.58890163	6.446095699	8.616628432	6.203615045	7.434999047	-0.456528551	2.627653252	6.486342775	0.885515913	1.652725908
MUC7	0.534537987	4.071329609	1.894466188	4.207552412	0.012924245	-0.285967161	5.149620233	14.89165736	8.015350306	11.44519671	3.587210418	8.89741229	-2.424424607	6.772371408	9.371467562	0.621847194	2.779852856	-0.540375558	2.787285808	3.695556414	0	0	10.56610908	5.908019672	0	-4.647165078	9.156049835	6.065740105	0.024819445	1.089825341	2.875449807	8.478639877	3.76349711	1.396851443	6.8026564	2.938346666	20.89113411	0	21.04745953	18.27009948	-0.733881649	2.053054558	0.469606338	-4.559000106	-0.45007983	3.752929737	3.818221152	0	0.259594825
FAM81B	-0.145117291	-2.267859553	-0.132323499	0.507140641	-8.855838892	0	-4.123261588	1.366196605	0	11.36667756	-0.570826272	-7.081394133	0.832318942	-4.640723393	0	0	0	-0.548976946	-4.466114838	-0.415065057	1.887553662	0	-4.084473069	8.898720615	0	2.183459259	2.572853144	4.548312573	2.486110886	1.082668126	0.671664484	2.503984625	0.949328304	0	5.165194158	2.957171117	-3.386959951	0	2.271843676	0.943668643	0	6.710536468	1.426569529	1.775756932	1.221827192	0.368416746	0.014182527	0	0
TSPAN12	8.065933657	3.567697126	8.052250523	7.335906383	4.653789247	9.055959133	8.268484983	8.278280974	6.849368837	10.48785893	7.584630368	7.564651457	8.344909273	6.281416813	8.122195951	6.248970166	6.357906855	6.632176408	6.343457803	6.176436806	6.125844213	6.746443258	7.550701835	7.672016405	6.803065666	7.889668613	7.730085936	9.320529533	7.558350711	7.225432931	10.36400805	4.923165164	5.448609194	7.422195481	8.595225596	7.479281597	12.96495521	6.817104076	10.93108539	9.923946003	7.475796917	7.704385621	7.11107028	6.851136501	8.300204173	6.309116689	6.565226953	7.030003042	6.980834921
SPINK9	-1.403155781	0.916148971	0	-3.328422662	-8.846382969	0.749258565	1.851837781	-0.264497902	2.759545565	0	12.22200315	8.544840741	-2.444901853	4.497196062	1.942415028	5.585282734	1.346836571	0.532179963	0.252590027	0	0	1.35191314	0.32135861	0.151708283	0	-4.662807268	0.986644357	2.537128683	0	0	3.547193886	0	0.949536809	0.956486413	0.994494978	8.002357234	3.207213743	0	0.787816753	0	-0.742232783	2.799317995	0.475152653	0.238036234	0	1.331828148	-8.897816431	1.321577497	1.315893686
ATP6V0A4	3.883559195	5.866712916	11.27280842	8.38148707	6.159584917	6.460697675	8.96160187	9.907427891	9.990886087	9.393068658	8.351112497	10.62938211	3.998341955	4.262811558	11.58895897	5.103806858	4.644145337	1.903021535	9.327150707	8.55685813	4.48096221	1.690668378	6.055343075	8.284797777	8.78278301	9.421027476	12.17816236	10.64059336	5.106650014	8.14178066	11.87477383	4.092494356	5.738196313	8.043451116	4.949454829	9.489945091	12.58420056	3.12761273	8.399306828	9.977513609	3.374765595	11.4278304	10.52938816	6.702442855	2.656404956	3.298090783	6.350501346	3.839364675	7.951828436
AQP5	2.513522688	1.821569585	-0.130365829	2.420161935	2.010578883	10.85590917	4.244999224	10.41589756	5.041707502	14.12148432	6.979294136	8.830894731	3.01409342	4.92886134	12.98813717	6.745781711	0.751707714	0	7.644265642	1.675037301	4.540027118	0.92243863	9.285473819	10.51916597	1.430088695	8.833808058	11.86323554	13.20107507	8.022480769	1.849152366	13.3504285	-0.101322577	2.95535215	1.729424994	9.18266386	3.896603367	16.07201635	3.127677741	11.79294769	12.28217175	1.430786138	12.68252417	9.263470998	3.506656869	1.641728585	-3.832460806	6.453601003	4.941836349	2.683053527
TPPP2	0.965154115	-2.480928852	0.883539639	3.847380874	0.013321301	0	6.509400964	2.605914437	-0.062091909	4.112842285	4.561690913	2.036002429	-2.66345933	-4.801101654	3.116271662	1.977479791	0	0	1.225693446	-0.422434655	0	-0.865797274	2.840071112	1.224410355	-0.192828127	4.805737741	0.986497913	2.315076139	1.725258441	2.542525968	2.555993281	0	-0.058735109	0	-0.006390765	3.288960821	6.056811465	0	6.358377471	5.380871151	-0.760434927	1.443515509	-3.619822194	0.203307217	-0.406422684	-4.825976917	-9.614850147	0.344453209	-0.805228167
CDHR4	1.596752672	1.833253477	3.358314536	0.506699946	-8.85370295	2.093734583	3.571304103	3.120336614	1.950373648	11.30931709	3.165826791	3.493854	2.708437431	3.180058368	2.751653302	1.64713757	3.101798801	3.687843248	4.104488478	5.125654577	3.801583024	0.286346329	3.839090193	9.37217228	0.834904716	1.772821522	1.572199876	5.064242886	1.44817854	4.411837767	0.671086505	0.910180265	1.536767882	2.221949392	5.454711182	4.472644186	2.988242673	3.127345651	3.242184939	0.943714965	0	6.650390301	1.993465682	4.568222834	1.637769969	1.334182655	1.01263343	2.690069183	0.871739489
CFAP65	-1.406618123	-2.260566246	0	-3.333951445	0.013102179	0	1.852320468	3.258613043	0.946547839	11.58893597	2.378272626	0.044355106	1.751067715	-4.635347365	2.265174765	-0.445478772	1.346381154	0	1.799607139	0.643121165	0.878760123	0.287222321	1.286387322	9.55095861	-0.189352335	-4.667710405	2.795354573	5.809742383	0.661457866	1.083580872	1.603112399	0	2.539307579	0	5.639139759	3.65394178	6.083283637	0	2.984910289	2.270617047	0	6.968446465	-3.436893248	3.632926234	2.470994453	-4.099787681	-8.955326598	0.884591131	0.878660758
DNALI1	7.646020783	4.745325076	5.989463649	4.921904202	4.257911337	5.372181857	6.899377583	7.554687822	5.124111413	12.63726516	5.14715	5.987619093	7.692175863	3.983723992	4.900820501	4.53374226	6.556399808	5.652813723	6.193813769	5.870259318	9.854872046	5.622786138	6.673675493	10.20613437	4.946757476	6.544115757	5.795908345	7.571149463	5.308599552	5.557772101	4.623144956	4.566731266	5.382992014	6.319717673	7.061391713	6.943994156	8.965846443	5.513494154	8.016441112	9.242440216	7.066183011	8.176366125	5.326892611	6.99811378	6.793159321	5.713369418	4.332752131	5.519843083	5.217148815
CFAP73	0.517570721	0.921642843	5.833101213	1.454472259	1.011552499	1.345764845	2.579733198	4.504129394	3.860345543	10.56649511	4.173766618	3.734678259	4.756500865	2.767667053	3.945958706	3.253376991	2.359018367	3.054031874	3.658794564	2.265430228	3.478935919	2.710121769	2.586171787	8.682941477	0.834486887	4.259492667	4.895395071	5.064565902	2.755338773	4.684910912	4.125011156	-0.103035489	2.275665464	4.349751656	4.518798471	5.855509748	7.297554693	3.127322583	4.101485786	1.531277673	0.989394283	7.244371269	3.55301954	4.178173241	3.123394411	0.377679411	4.868411307	1.317782724	3.07156619
LOC105371267	4.755091168	5.946814787	8.713152255	6.66093044	3.469534243	7.602580874	7.296286994	9.239330589	6.49366344	13.31538323	6.880805918	8.083090448	1.744260261	5.261279049	7.835990993	7.9042737	8.53040026	6.132785557	3.783113669	7.185319273	10.56925111	4.837121061	5.156259333	10.80551603	5.904525703	8.707539111	8.435713596	8.071097724	3.580317538	4.765173254	8.474148489	4.623405918	5.383004322	5.491987405	6.750184579	7.026699226	7.782794033	3.127563568	7.052312028	9.415909523	5.178056225	10.07450416	6.579653039	7.178134507	7.740821193	5.044161205	3.181004073	4.743889814	3.695128685
SLC5A5	2.034843147	2.782640958	2.21730614	2.739203697	4.010023972	3.482896339	4.887848843	3.259055965	2.273330024	6.736106492	1.885267072	2.842290585	4.578890413	2.186316678	0	2.664198334	3.48276103	4.062583607	-4.449275992	6.745781893	4.940676104	5.139654868	4.89396762	6.297045579	0.836009798	1.771728343	0.986689544	4.199287777	6.363463805	4.361042319	-2.830592437	2.240447158	0.949707573	4.300369243	7.730022534	3.34279499	12.89292496	9.073083876	5.717230277	7.797847613	1.759799719	3.066730748	2.397371098	2.774528796	4.920803125	0.376160191	8.976119986	0.879784303	4.382866385
ARFGEF3	7.448260666	4.744019666	7.092155403	6.50282238	6.238653173	9.55730715	8.80279484	10.76826128	7.303321621	12.07793799	7.021782673	8.963962874	4.258320581	6.420699548	8.731917624	7.428181563	9.051023028	6.904689418	4.196661173	7.667482547	8.601420255	5.343660913	9.024623607	10.260191	11.74375389	6.491040275	8.523901835	10.8845623	10.85989394	6.353673372	6.172710959	6.53850743	5.278664901	6.798738144	9.047880293	7.079013813	14.01486004	6.753534235	11.42743415	10.36070704	9.215184396	8.165294548	6.796182767	6.86542799	7.912175728	5.61011424	10.09936543	5.342955313	4.467224966
SMIM6	0.962541063	1.835763227	2.216864928	0.513561693	1.011655024	2.950818714	-4.223357732	3.804803085	0.945849699	8.719522832	2.57534288	2.842143824	2.306385735	2.505608437	4.195251425	1.218329811	1.344123948	0.523681844	2.787883742	-0.42211876	1.468708415	-0.864211238	0.327185269	5.573592759	-0.192818059	1.773612609	1.987537902	4.204420764	0.647960276	0.460152458	3.537664542	1.49891755	1.952935596	3.613924105	0.994413281	3.320419954	2.008142463	-0.05583199	0.799740836	-0.06534179	0	5.031681263	1.994127271	3.163131018	0	1.875619929	2.817320384	-0.876724538	1.694039329
SLC46A2	1.312348747	3.09767841	5.328906664	2.021783366	-8.885144136	2.948879211	1.854030637	3.258714439	5.44663767	4.799461458	4.234603651	5.033321752	1.756470052	2.18801153	6.936751179	0.612870469	-0.293293544	-0.554036323	-4.498307384	1.669353554	0	2.380490441	3.06661597	4.107838919	1.427056084	5.489858178	7.709944169	7.024538777	2.151964677	2.111283448	7.988898772	1.498963122	2.53917388	3.761204999	1.579668315	5.650118358	0.497252134	3.542910008	3.241458318	4.475361222	-0.7526625	7.727501397	7.103463252	-4.814416607	0	1.328642085	1.59671606	3.204202741	0.878261184
XIRP1	9.913804171	5.824208206	12.97441557	12.25571883	4.469361547	7.81122279	17.10803194	10.42784961	7.052622828	0	12.51530742	10.95876381	9.945795875	5.031769832	2.529374292	8.246377136	4.916156772	6.56417237	13.82074413	6.359320061	6.28949165	8.69072301	12.41223282	1.574523436	6.475232034	13.54741006	-0.015052946	10.42171355	11.70197963	10.82781523	-2.81965536	4.781202861	7.833594383	9.73224013	9.702671963	8.486795931	2.72481714	7.281105264	14.50746317	15.57325656	10.97014189	1.783201388	0.469843606	8.774744961	3.753576318	5.987939891	7.36818791	5.389282986	6.100249154
CSN2	0	-2.413583266	1.474506421	2.422554472	-8.956359296	0	3.566231264	0	-0.062137313	1.936209583	1.882237671	1.039482374	-2.598481978	0.230101052	2.529141073	0.610795856	0	0	0.257289177	0	0	-0.864873202	-4.19767581	-1.043130961	0	-4.781885575	0.986449884	1.293272124	0	0	0.679261959	-0.104500812	0	0	0	-1.385530238	9.098269126	0	3.633697174	3.759317046	0.359066265	0	-3.56337112	0.170484536	0	-5.526205855	1.008631935	0	-0.681649992
SMR3A	0	-2.252936047	0	-3.327630612	-8.845736532	0	0.313558252	0	1.950510709	11.05595649	0	3.204556159	-2.443984137	-4.629731317	5.406272508	0	0	-0.546315916	-4.455001772	0	0	0	5.378245137	6.407254389	0	-4.662105032	1.987596315	4.695399952	0	0	-2.837455488	0	0	0	5.454704462	3.345470476	11.70882192	0	5.673884093	4.475061957	0	0.394392168	-3.430654082	-5.325190397	0	-4.626506182	-9.430702397	0	0
ARMC3	-0.140999154	-2.256247894	0	1.452340425	-8.847975334	0	-4.11439058	3.120506589	0	11.92921108	2.152320316	1.038965378	-2.447161674	-4.632167888	1.942379352	0.617247231	-0.289646824	0	-4.457465245	0	0	-0.845258893	0.321624753	9.672922005	0.835321753	-4.664536966	2.795362513	5.415261952	-1.197757535	2.11383109	0.669327844	0	0	0	6.039687019	-1.17548176	1.439777048	0.952006065	1.712193597	-0.064110445	2.028285595	6.848950205	-3.433361347	1.207482086	0.604833891	4.591263909	1.012498382	0	-0.911203087
DNAI1	-0.143601219	-2.263313687	0	-3.336228961	0.013113223	0	-4.119786477	2.796520328	0	11.55437629	0.512658767	0.044392451	0.831281068	-4.637371643	0	1.975415098	0	-0.548238458	0.253368172	1.671300429	-0.139022665	0.286633958	0.322347265	9.228056096	0	-4.669730846	1.572204028	4.82914972	1.448431207	2.113190217	-2.84670514	-0.102709786	-0.057784211	0	5.280673716	-1.185108781	2.729124633	1.539175585	0.790217914	0.943736467	0	6.822778298	-3.43914143	-4.839568691	0	1.893776276	1.012425873	0	-0.90898148
PFKM	11.54009308	11.16681726	11.9008468	13.6575946	12.55353984	11.50425888	15.43903186	11.73452708	11.01134013	10.79906551	13.85823353	11.79641827	11.30801598	11.26865811	11.07853185	10.42290608	12.31773798	11.92267622	12.80736443	12.33386913	11.94677321	11.39065167	12.45187367	11.08780889	12.73813322	14.37317611	10.66635511	11.61374075	12.18850049	12.05843869	10.32646885	11.69064062	11.31304163	11.16757335	10.9267904	11.20241937	11.92233693	10.84343231	16.54867357	14.19368836	11.26244822	10.76489906	10.77997772	11.11727891	10.44020845	11.02111025	11.26740828	12.13658143	10.7736127
KRT40	0.51689657	-2.277910516	5.683665364	4.209310404	1.011559683	2.583493544	3.251606042	5.915033954	5.837263281	9.216362482	5.085261173	4.891568467	-2.467953881	-4.648144815	8.051098621	0.615013764	1.34548606	0.529050257	-4.473617403	0.641532852	0	0	-4.092191129	7.474963785	0.834380795	2.763882953	4.236328583	8.380348372	4.481441164	1.081615191	8.880066709	0	0	0	3.317050822	7.787635143	5.192053094	0.951735183	4.339125589	4.996289223	2.778876147	6.228830048	4.376207228	-4.884506106	0	0.37037321	3.916865886	-0.897216453	-0.905332767
LINC01798	0.504778468	-2.44633087	3.709685118	1.455131318	0.013333038	-0.295545931	-4.261856323	4.130518765	2.953214097	3.642007889	2.577965213	3.733718249	-2.630063286	1.202253484	1.52549689	1.646391255	0	0.523778257	1.226346099	1.670616085	0	2.187697899	0.327007234	0.777421046	2.437886935	2.500517443	0.986467954	3.325875044	0.648189414	1.511136189	2.160758146	0	-0.058780292	1.385892648	0.994422777	4.058112666	8.375671065	-0.055851904	3.440994205	3.652577446	0.984824815	1.776774518	2.709543357	1.759624049	1.247099495	2.264409576	2.816771344	1.725432906	1.377934719
CFAP100	2.204217255	-2.33489492	0.883364559	1.457201256	-8.901661416	2.583517482	-4.174830047	1.786053186	-0.061878289	9.547304277	2.150034621	1.039454275	3.019506265	-4.690495928	-0.072029018	2.662753058	-0.294207375	-0.555864425	0.256492502	1.669056624	-0.140849061	1.680871072	1.8608679	7.519575082	2.171224238	0.22464021	0.986463454	4.133823887	1.4419852	2.535144308	-2.910720678	1.916334591	-0.058534207	-0.804161983	3.902111297	3.642317974	2.00968216	0.95138833	-2.61597456	1.530984559	0.985024117	5.827588308	1.429840544	2.498968997	0.613803517	1.884215395	1.012146401	0.899621942	1.338268472
RORC	7.529592546	9.21922999	10.08749938	10.72640772	4.764803826	5.62052034	11.76422552	8.842812083	8.497697182	10.26831354	10.17127153	9.856571292	8.583333334	6.632101892	8.543466489	4.676561183	4.540855538	1.573682581	7.716619055	9.001299975	6.323378578	9.829924764	8.804996818	8.579673002	4.180347815	10.9796088	9.117915688	9.009251963	9.658584267	8.044351112	10.28514902	-0.101510306	5.511377687	5.840874025	6.667721553	10.38396593	12.77020432	9.987177735	12.28794958	10.4641368	6.003254605	8.613911601	9.136757373	6.329037261	8.693842355	4.749799282	7.55750911	7.527956963	6.154405925
PPP1R3C	9.364524276	2.377280446	12.14787742	11.09883285	8.692787078	6.821953773	13.22916306	10.35650183	11.5035313	8.839668964	11.55843894	10.74229266	9.74293796	5.343410918	13.26149404	6.2792539	9.308556822	7.33152331	9.559086649	9.720320282	9.704919982	9.929926024	9.868542834	7.484800925	7.244412178	13.50073517	12.69772339	11.47072726	10.08273218	8.637536019	13.0271138	6.638089977	7.366438461	9.53889993	8.549898854	12.88540476	11.24774585	7.014435514	15.10196313	12.74028083	8.676705479	11.76909842	10.69600317	7.234216914	9.046533231	7.286346363	8.964809265	4.671889384	6.987195464
RGN	5.315902779	0.92096099	5.902351582	4.98232259	1.595958984	4.370353885	8.282613322	5.712884861	3.760712738	6.368156066	5.501396924	4.426140806	5.569180718	3.180131282	3.945951108	3.369787218	1.767393245	3.405430552	5.101591682	3.600024268	2.211281326	2.555255111	5.056532264	4.889277949	2.853690719	6.909209675	5.032911509	5.234795789	3.773070678	4.983123787	3.71520457	2.727021862	2.275683511	4.614409463	4.580201533	6.58433429	9.965026491	3.658401657	8.54755506	8.137610602	4.173047052	2.27418565	3.194467053	4.877058926	3.473666157	2.885722886	3.011065268	3.468588004	3.5473538
LDLRAD1	-1.398435577	-2.245987929	4.148416664	0.503347512	0.013031601	4.106558263	2.838924472	4.974306678	2.273317583	12.64385627	2.901083984	4.734162368	-2.437318873	-4.624624713	6.076306494	0.618724453	4.370165665	-0.544778068	3.658452983	-0.411908326	5.066312638	0	4.950420433	9.857577018	1.848084548	3.980161384	6.543183685	8.066965299	3.432733713	0	7.126461847	0	2.275934013	-0.787692472	6.681800119	5.674122478	5.514445312	0	6.55733634	6.161570012	0	8.321098445	1.423594681	0.238409123	1.210147174	-3.931648204	2.818520708	1.3173965	3.068646014
HTR3B	0	-2.289975864	5.785278754	2.021241878	-8.870876791	4.593838142	1.28117553	2.112235362	5.083677797	1.936061845	6.686509057	6.733403827	2.310504616	-4.657072946	8.852000948	2.834312313	0	0	2.789746777	2.265032286	0	0	-4.101473934	2.865576421	0	5.691988244	7.25553659	6.916778396	0	-0.627824135	9.027229846	0	0	0	4.853249184	5.659731077	-3.405224848	-0.055261513	-2.573586292	0	0	7.940552867	5.22861496	0.229709217	0	-4.290410341	-9.125346535	2.735298888	0
TLE2	9.043146267	5.20002829	9.72913964	10.40490453	5.624568007	9.412974287	11.34682509	11.71710583	9.63593515	10.98628104	10.06216216	10.11135682	10.38904434	7.301676789	9.756278169	8.993361527	7.026836636	6.857972173	7.392833958	7.650058241	6.611452733	7.267842786	8.842786702	8.90496421	7.574998933	10.8238126	9.412799581	10.82513374	8.860575837	8.160479193	8.69086988	7.478535917	6.242329226	8.268066598	8.190065388	11.40435114	13.22387237	10.16993904	12.32455875	11.76897533	8.577332752	9.823514063	9.786325062	8.57501894	6.738751958	9.288077716	9.392142462	7.335275052	8.099380921
KRT31	8.589501438	6.542473504	10.85538286	8.780678744	9.863093591	7.677523785	7.803070865	8.232789411	8.276581377	6.131378268	10.26021126	9.686055322	6.416545943	7.126652431	8.54346374	6.645303319	6.865173096	8.149910035	8.865234296	3.782886106	0	5.753797941	6.495505455	4.66075382	11.69439324	10.17673747	8.402253025	8.106542131	5.309165321	7.90918886	13.9870975	7.236798702	8.362236841	7.185097237	5.609988254	8.323254855	3.395575146	4.280460564	5.385605815	6.309688945	7.641350294	13.50343156	7.529189074	8.353270312	4.917713812	7.251900673	7.899356964	6.695841139	5.909060167
LINGO4	3.982887582	5.195350592	4.070425969	5.348042723	-8.872933318	0	8.431138086	3.258515927	2.272961324	4.641599458	7.348781081	4.734018305	5.657984323	1.777651792	0.937369326	0	0	0.527654799	3.89846248	2.490385449	-0.140009458	3.990805479	4.949027414	2.266008811	0	6.781554526	2.795330552	3.987225754	5.248037854	4.076217835	1.606767706	0	0.949073672	1.720593643	-0.006334057	4.116589534	7.843049844	4.659216767	9.138025926	6.256376226	1.421421818	3.290401253	2.400439803	1.20636199	1.216338247	0.373258837	1.012438846	-0.901270102	0.242323398
SH3BGR	6.929226682	6.490200542	8.4987109	10.98361008	6.032210334	5.810171583	13.10719324	7.743057542	6.885291957	7.755547692	11.18506234	8.193119139	9.92451502	5.031995366	6.096772074	7.448183404	4.915904085	5.515248989	9.893093542	5.056759205	4.754238302	7.274069432	9.795214034	5.922196821	6.882945279	11.59865219	5.988567403	7.929430797	9.133920261	9.12888619	7.003155327	6.298779046	5.571511536	6.078347943	5.165190725	9.155123611	8.985088014	4.602519654	12.71144549	12.29253723	8.44770703	6.368846279	5.581230585	8.132486476	7.35290611	6.353040188	5.683119338	5.637670561	7.497068632
TAC1	2.758780746	-2.40216064	5.033701805	1.456653473	1.011654033	-0.295354752	4.239780248	3.611235352	0	-0.079855973	2.903217399	1.622403873	4.734276575	-4.741078875	0	0	0	0	1.226897242	0	-0.141437033	0	0.327197362	0	-0.192847006	-4.773248747	-0.015522056	0	1.720187932	1.50985666	-2.971207688	-0.104476646	0	0	0	3.318728323	8.441465362	-0.055838905	3.801351563	7.329529653	-0.759399512	1.005801189	1.993939075	1.172814362	0	-4.81149197	0.012483536	0	0
CASQ1	5.946476768	-2.233137949	10.81398962	12.50308734	0.012932976	2.779851022	15.72108514	9.732975402	7.230725104	1.520398011	13.53790319	10.03321587	8.669787067	4.496560818	4.033739404	5.907833371	3.690916061	2.592874129	11.25134679	3.151758335	-0.137117557	7.204076715	11.66688096	2.743948882	4.666640769	14.46132554	2.988170114	10.42083431	10.08961132	10.36835263	2.15739853	0.9114334	4.711490204	4.398654449	2.580021783	10.948803	1.434600414	-0.054152925	15.66340946	14.85809624	6.065065399	3.293796014	2.971005485	5.572374789	2.657506654	2.885757266	3.470392808	3.181581977	1.65794189
CHRM1	-1.397446017	-2.244498805	3.484367458	-3.320648593	-8.840041057	3.78364767	1.277836174	2.797232758	-0.060663718	8.991807126	2.575318065	6.373210312	-2.43589056	-4.623531185	4.75389689	5.378256128	1.347643214	0.533920137	0.251622843	-0.411632069	0	5.542387581	6.05536963	5.03206286	2.172536115	-4.655916735	5.273918855	2.04694894	0	1.515839679	-2.829941253	-0.102001001	0	0	7.299088149	2.408152122	12.83179935	-0.054527776	10.36127374	8.071316536	-0.739363012	-0.711333421	-3.423762716	1.210327886	0.602161207	-3.956438177	-8.829186677	1.31767492	0
TTC25	4.572462073	-2.255665228	4.070233749	-3.329890732	4.179931408	4.308646413	4.246047219	3.801481548	1.534143979	11.84579456	3.490978931	4.034046391	4.916969392	2.767240021	3.945951041	4.582625729	5.278901997	3.599904335	3.658705783	3.500060233	4.983802913	4.049342221	4.060368799	8.846850175	5.718114488	4.172401953	3.573217099	5.234326717	4.720446224	4.599047042	1.602233559	2.920323142	4.204127288	4.196311083	6.03968659	5.372024421	4.636397136	4.602442501	5.716472795	5.237280949	4.684857443	6.984208415	2.714997944	5.462887331	5.456531025	4.746580198	2.596279405	3.627355977	3.697293598
SLC4A4	6.018876537	3.75862477	7.328750015	6.460286234	1.011448472	6.432183378	8.779123201	11.34706711	6.554451487	9.940621289	6.376387254	6.975798284	4.260242606	3.179535825	7.524709679	6.499693244	3.953973544	2.395307121	4.444425281	3.782072446	1.470228575	4.618861466	6.356152702	9.160751622	3.945110308	6.841243895	7.337350903	8.224856673	7.050590278	4.948358347	9.039930998	2.504349412	3.125251014	4.692383547	6.66772435	7.268604235	9.465017657	3.765471481	8.185504238	9.357615868	5.335889436	6.127515183	5.863166664	3.643748406	3.246361022	3.878497571	5.625300576	3.07048596	3.767301314
TEX26	2.364261079	-2.378373736	-0.134320976	1.457137385	-8.931764402	1.344169498	1.282452028	1.364449792	0	8.811675898	1.549870197	2.620201852	-2.564558324	-4.723119354	1.942054635	0	0	1.566436359	-4.549387593	-0.421720197	0	-0.863182961	0.327066155	7.725469547	0	1.198627237	-0.015509977	4.203404174	-0.005998819	1.077701696	3.539889828	0	0	-0.807519558	3.902149593	2.942882912	0.499481965	0	0.799880657	0.94304417	1.419478613	3.49018277	0.483246249	-5.569434636	0.666095119	1.267135703	-9.663404395	0	0
TNMD	1.830896813	-2.459126564	4.489735917	3.39756378	-8.988457036	-0.295523755	5.620965366	2.97122174	1.533911451	0	5.001128927	3.840413566	3.659434514	-4.784404123	-0.072322526	-0.454589975	-0.295712519	-0.559302976	1.226124809	0	0	0	3.569683681	0.13378334	0	4.252817905	1.572179039	2.907068253	-1.229256112	-0.636443754	3.341565552	0	-0.058768758	0	0.994426896	7.213101095	2.721856105	0	6.310356033	5.380571101	0.985182276	0	-3.601496194	-5.691800962	0	0.305349506	-9.78066	0	0
PIH1D3	0	-2.340294402	0	-3.400369806	0.013288378	0	-4.179009735	-0.269025521	0	9.8048946	0	-7.131527451	-2.52790791	-4.694532864	0	-0.452247065	0	0	-4.520502834	0	0	0	-4.140396315	6.88589114	0	-4.726785975	0.986459142	3.19489922	0	0	0.67862173	0	-0.05856501	0	3.1650454	-1.288771465	-3.446978049	-0.055648041	-2.621075353	-0.065125152	-0.755732853	4.628323687	-3.502475976	-5.672256749	1.287689313	-4.983817049	0.011965479	0	0
LOC285095	0.976926759	-2.252960505	5.149460677	8.945153188	-8.845753059	2.949321891	10.46289222	4.661785323	3.274826721	3.261467813	7.993945191	7.077618259	7.165811473	-4.629749305	4.991051453	1.648157584	4.48586034	2.394518919	3.783677584	4.088086544	0	1.68649134	5.004711088	3.093561473	3.024663506	8.741333796	3.688724588	5.765702773	6.672707148	4.360859522	5.530743008	0	2.275841511	0.33267332	2.995088035	8.179447252	8.274882157	3.542856492	10.50041275	8.556147633	3.791629686	0.394386834	3.703314414	4.700834895	3.992737865	0.377522365	3.470314363	-0.901675167	-0.909783648
CCDC170	6.96715256	5.645755517	5.924352762	4.400929498	3.710513937	6.163131943	3.832503851	5.162220705	4.04110053	12.50981618	5.524199146	4.788590286	4.757882676	5.758267078	3.852814906	4.962284403	4.308629103	6.163940787	4.780700518	4.946570326	4.703412914	6.28534939	4.339193612	10.5385588	4.61372111	5.170371944	4.895371867	7.268126889	4.404255188	5.488346097	3.864426947	5.349629796	3.656288749	6.505101495	7.155177401	4.992350959	4.476632445	5.93628354	5.986187569	6.952253716	5.938933466	7.964074794	4.767030259	5.536716308	5.256749616	4.612089392	6.010608575	5.457589479	5.292639102
ACACB	9.312379759	6.800560719	9.889866469	10.88703831	5.867828834	8.185509307	11.84337958	9.933447868	7.73598359	9.965622682	10.94434745	9.595455364	10.80730875	7.161127264	8.718770532	8.404858856	8.407203653	7.932589312	8.580878668	6.949282852	10.02559861	8.601778345	9.806761003	9.021507383	9.340763368	11.45248656	8.452149865	10.6771984	9.163190158	9.188438144	7.538015917	8.073753676	6.863888586	9.139674282	7.978301028	11.11189456	11.51929914	8.025296186	12.96825637	12.02050338	9.237049709	8.274789881	7.380645615	9.402254844	6.064253956	5.417841271	7.911486945	7.696899586	7.780599497
CA4	1.590576399	-2.337334854	4.223389152	5.091239549	-8.903342812	0	6.425375583	2.112022181	0	2.938994375	5.326913389	2.036471419	3.6791439	-4.69231964	0	0	0	0	2.210501887	1.243622598	2.475493897	-0.859796772	3.425229469	2.265796608	-0.192070141	5.809941935	3.158085414	4.498274235	0.650362204	-0.632532373	4.233446417	-0.104077614	0	0	2.316867938	4.287541172	8.096865911	0	8.703528893	5.162031116	0.984934104	1.006553315	0.482326302	0.228732148	3.281882988	4.248552311	0.013924387	3.239952604	1.347558769
KLHDC7A	0.523584461	-2.25378321	3.987651155	5.255027242	0.013072214	5.594977482	5.942270731	7.761258818	5.976834072	10.11211448	4.047351225	6.719764638	-2.444796912	2.186817459	8.647951928	3.127318384	1.346844721	0	-4.455631773	2.686374049	-0.138586042	1.686351935	5.004700349	8.243325053	3.664187052	4.694730717	8.945786472	9.355215875	5.997571681	2.34074638	8.368933851	-0.102387562	2.275832164	3.131842503	5.35282152	5.453566851	8.274783282	1.955488427	8.022747907	7.906662956	0	9.041499273	6.892410166	3.765748895	0	1.903327692	6.624918816	2.158995756	3.070726919
FAM180B	2.753414762	0.92856062	6.548223928	3.861309887	0.013281117	0	6.344464416	2.112011439	2.759463919	2.938979418	6.435773055	3.619098841	4.25284365	2.506694285	1.941970143	-0.451960117	0	0	2.528861711	-0.420156559	0	1.953403034	1.289305003	0	-0.192014226	1.774022559	2.795350315	3.739225311	0.650569092	2.862662149	0.678367767	0.909241576	0	0.322035963	0.994420697	8.243970406	5.662230208	-0.055616841	8.179711439	6.328197664	2.253407277	2.044915976	2.974122302	2.975413899	0	-4.298057496	0.013961139	0	0
SERPINA5	6.07687737	4.21066811	6.224028381	6.095452639	0.013008941	6.21436062	10.42961373	5.477505614	4.041122391	6.599855252	6.639651075	5.07800519	5.619001737	0.224755916	3.852843808	3.37080955	5.645396766	2.169750637	4.197060813	2.000842525	6.61146144	5.166774611	4.339091222	4.624085278	4.443585754	7.73835383	3.158095576	3.644757687	10.06866313	6.688972454	3.137058623	2.504436728	3.277457803	4.692514295	3.80254172	6.52215448	12.68282507	4.280384837	10.00592671	9.387061675	4.761308506	1.448359395	1.422854715	6.177687851	7.882129611	4.748481815	3.917773929	3.280020859	3.834628707
IL13	2.363157486	5.114629161	3.707984103	0.513186955	1.01165313	0	6.067620476	-0.269483361	0	0	0	0.045048967	8.943632065	0.229778607	0	1.218270075	-0.294880517	0	0.256946838	-0.421176345	0.87717599	0	2.268400652	-1.039239699	1.846498895	-4.741346371	0	3.740227663	0.649039459	1.077840829	-2.933042424	0.909127455	0	0	0	-1.314644859	-3.463201545	3.765844601	-2.639472776	7.872856718	0.360277803	-0.728466768	-3.518592977	-5.133378407	1.239504531	-4.427804398	2.594833407	1.988818858	0.918459848
SAXO2	2.03259837	4.745684486	5.516533977	5.303724499	2.595362888	3.366586515	4.493087388	4.804095259	3.538132471	11.76603198	4.39708016	4.42616767	3.684093201	3.637275738	2.944720581	5.787332124	4.106289685	4.304551979	4.284491914	4.397404367	2.211622436	5.270399327	3.838999851	9.740289946	4.813294758	3.345226571	3.573218258	6.186908109	2.98395206	3.943378444	3.357433204	4.446276337	5.934188646	2.887388746	5.877930247	4.621627102	6.055774967	2.278110747	4.225873204	4.652040682	4.172896249	6.757305686	1.424986181	6.153612684	6.744408496	6.259053984	4.654545327	3.280989788	3.275869013
RSPH9	5.194290525	4.652927737	5.071509507	4.921522817	4.533515176	5.213573591	4.767662237	5.587000956	4.538902368	10.77772273	4.761482602	5.121016765	5.982408912	4.759518467	4.405767611	4.886419961	4.643908355	3.770889661	5.148945827	4.504827351	5.066449434	4.579279976	3.714248904	8.233451716	4.502542099	4.81463185	4.743359878	5.576358942	4.72088333	4.508609848	5.175504796	4.730378931	4.863478043	4.969757701	5.667714353	5.858821908	6.35889901	4.865630634	5.330666318	5.039306289	5.285892746	6.832107129	4.545521282	4.639560256	4.881679198	4.872176371	4.595675474	4.387171423	5.001885596
CFD	8.630770504	8.513423937	13.25661132	9.99607874	10.7588155	9.029815328	10.94254138	10.93151596	8.742570311	9.574840284	9.655808936	10.40933603	11.74117667	9.570754317	10.2916094	7.179760259	8.560322688	9.092780389	9.189977433	8.949950957	9.173666884	9.362526681	9.380966932	8.588923385	8.929708278	12.1308269	12.50532492	11.48177036	9.499564262	9.83241494	12.08276931	8.512750294	7.70525816	9.506718414	8.262095405	14.60649373	11.36918642	8.211880486	13.09159929	13.76716756	9.890542218	10.68722008	11.70987131	9.721445597	9.801763016	7.617091194	9.545885547	8.353279954	8.804328209
AKAP14	-0.153774564	1.837667816	-0.133293445	0.510576477	-8.878888973	0	-4.149228397	0.767961153	0	10.4754779	0	-7.104720638	-2.490815274	-4.665777812	0.937290497	0	-0.292861992	0	1.226279553	0	0	0.280650458	-4.110522323	7.272652276	-0.191162654	0.223739088	0	2.536041377	0	-0.629258091	-2.880999092	0	0	1.385811751	3.902088737	2.421689812	2.00943222	2.541444457	-2.584653468	0	0	5.651014991	-3.470651115	0.225556927	-0.445782753	-4.382649521	-9.208478479	0	0
PLN	9.004809035	3.348675472	8.281877287	9.754278973	4.179902094	6.342791024	13.44696782	7.457390108	5.083499359	4.748447342	10.83098487	8.897411547	6.88946716	5.218169126	3.530727667	4.99925948	5.810043515	5.335941002	8.610694939	4.018271805	3.479489663	7.223397763	8.697813918	3.197470251	3.315870745	12.5548415	4.310360416	7.968567323	8.634243506	8.6187573	4.53537341	1.500443415	5.044128824	6.018749976	6.082750441	8.049886355	7.685863055	4.128373612	12.50262335	12.75371519	8.456335889	1.450200903	4.696268778	6.670692905	5.881397158	6.553167156	4.765658878	4.846138753	4.185028791
HP	2.757227309	-2.241720099	6.425733742	7.008286506	0.013005316	8.687096119	7.035485714	5.712220972	4.413316076	12.37405057	6.020650286	3.734600246	10.23176123	0.224692724	4.900821215	1.64955305	0	3.406661637	3.369999979	2.000914148	5.451265156	1.960003783	7.793551958	7.397498926	0	2.762768004	10.24722504	8.568359935	7.64440586	1.846978004	2.564001531	0	1.537127978	5.118737335	5.609985118	9.447899955	2.986318981	-0.054454568	4.80486445	11.03529347	1.428054893	4.135092212	8.123450982	1.210096833	6.459208572	6.368807833	1.596950909	3.375659998	2.151660001
CAPN3	5.407769061	4.448377207	8.553640983	9.136966622	3.010219054	4.032581825	12.03221967	6.839550296	4.275756731	5.028638561	10.17824397	7.946130966	6.12215961	6.127200107	6.561810893	6.656794748	3.240978729	3.182699158	7.858257002	4.946699599	2.212164385	5.87341649	8.838822658	4.549895136	4.027901279	11.0943175	3.310151859	7.351743003	7.297728731	7.995331879	2.878239114	4.566759142	3.763344182	3.832072856	4.750134084	5.97928135	3.205731847	4.417975905	12.03945967	10.71149657	5.310824196	4.623141828	4.37617858	5.465214581	3.913696634	4.461260245	4.403131507	4.595067766	2.525297902
BSND	-1.426779453	0.927601047	0	0.511718554	-8.891138096	4.958573386	-4.163005732	5.978398622	0	5.824969033	-0.576861318	-7.11711484	-2.508000215	0.229002249	-0.071902877	2.241405099	4.542083882	-0.554764865	0.256090426	2.685451695	7.342458064	3.651434064	1.289058974	1.835886032	-0.191673516	-4.711359089	-0.015435882	2.902385077	1.442578641	1.841511115	-2.897004838	-0.103867987	0	0.323154355	0	3.646490921	9.600883193	-0.055521871	5.865147324	6.412421964	-0.75368864	2.938052297	-3.485379751	0.228139048	4.101700705	0.3598315	0.013890625	0.270464193	2.736234618
GP2	0	1.822468771	0.886059293	-3.312337985	-8.833268724	2.09599065	1.276171804	3.121695657	0	15.79845765	0	5.242979952	0.820450651	-4.616155889	11.09771561	1.650948959	0.751475006	0	-4.441275576	-0.409287496	0	0	4.834712106	7.723616095	0	-4.648555586	10.51806834	7.909446666	-1.185009412	0	0.662147129	0	-0.057055204	0	6.471027927	1.517988759	5.029891924	-0.054213738	5.716670686	9.249260722	0	2.802323556	-3.415560619	-4.613473915	0	1.333979283	-8.765523422	0	0
FAM92B	2.636328309	-2.254811618	0.884929017	-3.329183744	-8.847004194	6.543597659	2.578971696	3.384838029	3.412471609	11.95070378	0	-7.07245229	6.184771899	-4.631111003	0.937920305	0	0	0	4.19729399	1.671979497	3.594757445	2.383128245	1.85855919	9.464896805	-0.188986967	-4.663482091	2.79536553	5.266081869	0	3.719410192	-2.839126602	-0.102425372	0	5.770594932	5.75017101	1.534761538	3.565998166	-0.054754647	1.711868888	4.951752218	-0.742483081	7.572596687	-3.432187112	6.194085444	2.657525342	-3.958395358	1.596939071	3.709419175	2.683841482
GNG7	7.366970576	4.745093533	7.345350218	7.621854885	6.25776362	7.993555087	9.721887221	7.946124044	7.661999633	8.642310118	7.634981579	7.834145213	8.992863292	6.47654251	7.223322018	4.259893741	5.542199857	5.440908533	7.075886642	6.442436276	6.56961076	6.470428842	7.396692701	8.510601653	5.766923283	8.602961849	6.588502867	6.831583502	6.570115391	7.335045815	5.659844206	4.382176301	4.126147642	7.462012818	6.789713938	8.596642082	12.37637519	7.506089211	10.81835062	10.6972809	6.93218678	7.448073802	6.520002781	6.763584364	4.368342963	6.240843061	6.277431703	6.436943919	5.893921168
CCDC33	1.592657849	0.925166418	0.883843556	-3.363504056	-8.875082723	-0.292385539	2.262207245	2.602089731	0	10.415702	0.509141651	2.036440258	2.709842215	-4.661643028	0	0	0.746607812	-0.552615954	-4.487262081	0	0.877838584	0	0.324715633	8.142849493	-0.190976273	-4.693956652	0.986516093	4.441819255	2.328049223	0	0.675545582	0	0	0	4.243154892	2.958144398	2.414302051	-0.055325106	0.795691723	1.531117346	0.364752887	6.297459026	1.428645212	0.224890193	0	0.354497472	3.009672026	-0.8697143	-0.877614483
SH2D1B	5.352520886	4.076162598	3.599939493	5.854542396	1.595910172	7.720202434	5.412701506	6.600752079	5.446160548	4.84794783	5.764159148	2.842358572	4.671322145	2.505987478	10.91414633	-0.4444014	3.482491328	3.181513267	5.551909776	4.652010447	5.288913649	4.731839812	4.15946105	6.693679508	3.944995888	8.167857449	9.148558318	8.849130829	5.081706819	3.24589632	8.271811055	2.727216933	0	6.204627656	4.243140729	3.345619956	1.439380216	6.700658944	6.119185719	4.343736019	0.371378278	9.273936866	7.547869169	3.186512416	3.665594081	1.904201289	6.277252993	5.175908002	9.343854491
AZGP1	6.365664507	5.644258412	6.07206916	7.226231251	2.010572352	7.953801599	8.364754921	11.61691481	8.240059389	16.19099234	9.489747987	11.09795172	9.250719919	9.78854503	10.18451947	6.668400908	4.644445638	6.516859122	9.075441149	5.372513397	9.302694166	1.35810593	11.66584175	11.43543004	3.442035732	5.628949706	12.04086574	9.962808973	4.195544932	7.560401898	3.353075934	4.967731961	5.711763865	6.392355645	10.71127598	8.988061196	17.84524352	3.958425225	16.58892114	15.13612688	2.923291907	6.669057015	5.763281621	4.987960923	7.7869456	4.749197189	3.917745557	7.305421382	5.33852658
ANKRD66	0	-2.293761493	0	-3.361523254	-8.873458732	0	1.281326725	2.112180565	0	10.63210277	0	-7.09922568	-2.483176767	-4.659878571	0	0	0	0	0.255138432	-0.417589355	0	0	-4.104390525	7.914824565	0	-4.692195482	1.572139177	4.061600526	-1.210388043	-0.628310112	-2.873889365	0	0	0	4.165144079	-1.226372814	0.496018044	0	-2.577155432	0	0	4.889119432	0.479863629	0.220112963	0	-4.495342421	-9.310751091	0	-0.862436208
C1orf158	0	0.926763625	0	2.021772005	-8.884600411	0	1.854020467	2.79624978	0	10.16000619	1.550366993	-7.110499878	0.838499907	-4.671980432	-0.071809032	1.219195122	0	0	1.22648047	1.997515775	-0.140411141	0	-4.116968351	7.490368945	-0.191416623	5.56014283	-0.015416	3.320673944	0	0.463409574	-2.888467607	-0.103731434	0	-0.801277406	3.695619322	2.956978145	-3.421856595	0	4.335723705	0	0	5.358726037	-3.477521957	-5.247879639	0	-4.546535496	-9.357454534	-0.846375097	0
HYDIN	2.029996892	2.786718752	-0.132435062	-3.342584871	1.595957354	1.767569009	3.060425187	2.967378298	0	10.97460226	0	0.04448733	2.708987597	0.227037884	0.937635605	1.974966115	0.747852936	2.915041991	0.253903614	2.490839711	4.539798751	0.912960113	0.323025907	9.471550475	4.105830079	1.196922973	1.572182918	4.951663622	1.9545311	3.001512856	0.672201154	0.910037189	1.95299304	1.388416211	5.317206374	-1.195526293	3.977546189	1.955325959	2.272190062	2.756961761	1.756342388	6.620145216	1.426871681	2.191951104	2.834339585	0.376745979	0.014442894	2.165021517	1.315232065
KBTBD13	-1.442290852	-2.438607044	-0.134496721	3.851849238	-8.97395597	0	7.600207236	0.766780983	0	0	3.17274119	0.045131565	-2.622612004	-4.768747298	0	0	0	0	2.526392321	-0.422536499	0	-0.865532052	2.26608778	0	0	6.618687193	0	-0.359751588	0.648049605	-0.636340127	-3.00411	-0.104515509	0	0	0	-1.418169666	2.006201687	-0.05585557	7.136044243	5.9316853	-0.760289851	0	-3.584292541	-5.958600588	0	-5.276866936	-10.03767292	0	0
SPATA4	-0.165476977	-2.404530615	-0.134448846	2.01992286	0.013332305	0	3.703043485	-0.270098387	0	8.851786515	2.74875537	-7.176674232	1.754428599	-4.742872524	-0.072321044	3.37430716	0	0	1.226877086	0	0	0.906053953	2.267262751	5.83659394	0	1.198505102	0	0.690597314	1.953707724	1.842525047	0.679397287	-0.104482624	0.948774921	0	1.994865919	-1.373674088	3.844196449	0	2.269363014	4.476330194	-0.759482083	4.309844531	-3.555818575	1.754852414	2.713736743	2.570533057	2.594261875	0	0
FUT6	4.032594654	4.830134184	11.13982304	11.71531348	4.469366704	9.744742024	10.17705607	11.43976583	10.98261373	10.80682838	10.58099529	11.96430608	9.585940874	2.185169794	13.12148514	3.479450519	6.765639424	1.146880052	10.06308482	9.370970149	4.754323424	2.190605184	7.664761501	11.11638037	5.641447543	12.18370157	12.87147479	12.39064083	2.493004337	2.865920841	12.64093995	-0.10135442	5.657284703	8.806616513	6.802654	14.6552047	11.12605733	3.543076972	9.988056169	9.935348899	2.032865093	12.80285279	12.06745865	5.350256298	4.475951492	2.625727838	7.385670065	7.759526321	10.28529307
LRRTM1	1.594076366	-2.282453814	1.474841952	3.219512516	-8.865753329	-0.291572799	1.853382838	4.124622162	2.272996927	1.93611169	4.047637474	3.619280393	3.278057774	-4.6515043	2.751578926	1.220471902	0	0	-4.477013475	0.641191588	-0.139708711	-0.851692479	-4.09568435	0	0.834228294	0.222954975	-0.01534031	2.536205471	0.005998778	1.511510346	-2.863785769	0	0	0	2.802398462	4.304750649	11.03963294	0	3.242523176	5.309645792	5.710280345	3.39099834	1.994633532	0.229687046	0	-4.290926248	-9.125809997	0	0
SLC6A1	5.35231123	3.352428681	6.560510889	9.650467209	2.817661574	4.032272218	4.333121849	5.934903191	7.43042439	4.584750607	10.36212979	10.60006401	4.13646164	4.759673772	6.605373888	2.835545507	3.102249486	6.085083432	3.658547217	2.6867032	3.894951798	4.76763989	3.953795685	2.985377071	5.029282586	8.826088771	8.723373611	9.100955199	3.646678761	4.764795685	6.901727706	2.727300363	3.763264416	4.349426256	6.061377812	9.362383038	3.977341559	4.602443617	6.459493295	2.950075187	5.62858073	6.607736629	7.819358089	3.506973046	4.577056241	3.753970287	3.711363942	6.279922537	1.922580682
ACADSB	9.185968097	9.04001496	10.58999184	11.02432111	6.533386411	10.12006238	12.37787131	10.60523864	10.27324867	10.60365293	10.75526241	11.11334927	8.280899194	8.764539334	10.95716126	8.825090047	8.634338525	8.955268657	8.357819048	10.10840636	9.981069688	9.25472426	9.301810459	11.41348525	10.45442713	11.4890699	10.90973639	10.78113038	8.106377467	8.738175836	11.82152	7.20003866	9.161690104	8.692035555	10.214483	9.106034768	11.81413911	8.807857939	12.16252434	11.42710296	9.756039032	10.40966963	9.919224464	7.678623416	9.758638301	8.678026037	8.778798848	9.898816754	9.591114874
TCTE1	2.504146762	1.838283367	2.480779101	0.511496518	0.013252156	2.092782534	1.854083893	1.364780774	0	9.827509777	1.120833401	3.356404506	-2.504197354	1.777954736	0.937188691	0.612643481	0	0	-4.501905927	1.99746225	1.468754172	1.681261628	-4.121281435	7.973615529	-0.191570963	1.198219848	2.795336477	4.062300432	0.652262609	2.111239069	0.677248164	2.72697337	0	0	5.317248994	2.421433181	2.98822748	2.541449572	1.718493338	1.94754908	1.420247775	5.712441685	3.96247753	-4.928210804	-0.457504994	0.367584542	2.011034291	-0.89286824	-0.900952818
COQ8A	10.72515287	9.923681345	12.20753458	13.70599575	10.31812489	10.3570744	15.77312256	11.05525527	10.55368194	10.94115906	14.12169535	11.92232873	13.09051846	9.344455677	10.39232649	9.855480791	9.022517956	8.972913385	11.97074275	8.74092134	11.04097831	12.23774002	12.16338758	10.34706519	10.08740491	14.53379664	10.27519231	11.4758112	11.77338632	11.79589783	9.845321708	9.622785804	8.75152369	10.04396795	10.02735901	12.91017822	12.75760049	10.64225506	15.58400676	14.54775115	10.56641443	10.79508112	9.68372858	10.48450343	7.853143556	8.598735879	8.887135222	9.186278888	9.4248126
IDI2-AS1	0.963421636	2.388390705	3.600635902	3.984088852	2.010750607	-0.294494309	8.237270068	2.968035847	0.945883777	-0.079655064	5.888146265	3.619010201	2.309821495	2.506484995	2.751723137	-0.452744502	2.358906267	2.916136024	3.009539133	4.223263428	5.10776603	1.68080254	3.065563352	1.221455879	0	6.504028018	1.987504759	2.311291723	2.985032237	3.876247456	2.567407324	0	0.948801493	0	2.316871455	1.550419619	0.498997638	-0.055701068	7.72891631	6.345713863	0.360639511	1.006155118	-3.511703293	1.776978987	6.247881476	2.609084042	1.596526355	1.951334093	2.554765979
CCDC173	1.312862792	2.389978512	3.48426813	2.42629576	4.257879447	2.7775948	2.580021442	5.421467734	1.950149366	10.01192567	2.572784396	4.493070817	1.756183736	2.187983731	0.937265818	2.83435116	4.177677086	1.138428124	3.010373286	-0.418419276	5.106685299	-0.855630988	1.860635973	7.558120096	3.177080295	1.198008972	0.986500554	4.200085063	2.982636982	1.079623976	0.676376752	1.916395065	3.76332348	0	3.90209047	2.957519196	2.729907193	3.127342522	2.274039123	2.756917477	2.62384668	5.65132563	2.975010484	2.191330176	3.129349648	2.304481029	2.333155904	0.880388337	0.238189652
CLIC5	8.119252285	6.593001693	9.034419463	10.66711705	3.010200419	7.719531808	13.22364575	8.025654738	6.824913363	7.866587304	11.75829937	8.990325293	7.767839637	6.005931319	6.013098909	6.233742767	3.784036055	2.171014669	9.777636188	4.652524723	5.181987	7.640384516	10.10899692	7.97906596	6.069711414	12.14152562	5.543133501	8.971210793	8.236301933	9.136460967	5.338700342	4.244646084	4.278290964	8.892244486	7.802661415	7.695761756	7.581824577	6.108785638	12.99749369	11.49591371	6.446145985	6.331328997	5.581216055	6.012454378	4.756750018	2.886565881	7.697110119	5.295493068	6.029801779
PAX9	9.676939291	8.224087713	12.34737352	13.45091595	9.975571	11.5072665	12.39610615	11.92440348	12.86291823	11.92949217	13.68455097	13.45223816	9.020335079	8.81232375	13.7286926	8.528995794	10.26977486	11.26896145	9.879243128	9.827540644	10.74072733	8.371003802	9.113853651	11.79485055	11.25816575	13.04845656	14.10221911	13.46124964	9.388451454	8.740664044	13.67837776	10.21411311	8.387548961	9.583299888	11.51544226	13.34075662	13.11694227	7.139074503	9.629676764	10.0970136	10.65533611	13.34480575	13.33556121	8.861565424	6.760133196	8.234314717	11.04540605	7.888812191	10.36975544
S100A1	10.6366643	5.737345475	10.25904063	11.95308143	4.331876134	6.388233127	14.5755278	8.361131324	7.258379566	11.77910953	12.45969709	9.429827579	13.4524026	5.031829142	8.13707763	8.522712305	6.279980155	5.931163856	11.99959542	7.102381402	6.404979315	10.4284866	10.69660628	6.342015876	5.029564103	13.41635353	7.625240364	7.944236875	11.34691044	10.32836279	6.14332985	5.98979006	7.99599889	6.558421588	5.63913806	11.35962908	13.99708302	6.913341088	14.13348936	13.52484519	10.19992559	5.783225878	4.462324944	9.452179363	9.116666002	8.174612488	7.428486211	3.905323118	5.290763239
C1orf87	0	-2.27566254	-0.132592636	0.508124821	-8.861135468	0	-4.129233166	0.769035637	0	11.02546329	0	1.622278903	-2.46579558	-4.646483683	-0.071341605	1.220912784	-0.291292722	0	-4.471938147	-0.41592697	0	-0.850254237	-4.090463744	8.409132706	-0.190150578	1.197123424	1.572171838	4.91217544	0	0.466696771	-2.857722153	0	0	0	5.082733258	2.419464407	6.822507607	0	2.985810026	-0.064470383	2.026502031	6.443775751	0.478146287	-5.192380731	0	-4.489031179	-9.305003678	-0.85566385	0
MYOZ1	8.94665112	4.331657711	11.2981367	14.15568256	1.011359708	4.10736075	16.19269149	10.29755912	8.009929144	3.847465217	14.30207567	10.87241375	12.62785993	4.981201507	5.619396475	7.668852758	5.718521274	3.772998689	12.33763815	3.783307284	7.38121531	9.100030074	12.17712887	5.815551627	4.988932743	15.36355108	2.795462052	10.74700131	11.28048049	11.45852944	4.122375546	-0.101275797	6.432710268	5.255037108	2.58002303	12.63508702	5.291843438	2.957584969	16.45080234	15.2252983	9.038567518	3.659559202	4.18336636	8.426538332	4.799109929	7.228906567	5.05512501	3.840973073	2.824371188
AQP4	-0.137873304	-2.248872964	2.481360755	7.74966391	-8.842992338	4.87386451	10.95854122	7.172876453	3.412510216	7.5491991	7.932314065	6.120845313	-2.440086283	-4.626744246	5.116633664	2.835537995	0	0.533055423	7.421564231	-0.412413081	0	1.352924327	6.356037374	5.628521395	3.557059506	9.657531581	4.310333015	6.328889479	2.629453419	3.636580202	4.623481793	0	-0.057494543	-0.788668864	2.802417886	4.75611759	6.630473457	0	11.15626201	9.260855078	1.759128494	4.81626715	1.99170646	0.238632252	6.651873209	-3.963571967	0.014458014	-0.903452648	6.362868736
CDNF	5.214698342	4.076314535	5.924538586	6.732283003	1.011510965	5.144593208	9.341850926	5.871936894	5.34662377	7.060877213	7.064626403	6.077723518	5.617675813	4.874847326	5.829692695	6.461576347	2.093764018	3.599782588	6.124109286	3.600093588	3.894875786	5.05559719	6.224437155	5.259872378	4.250484055	7.825871739	5.236452077	5.933675835	5.832523384	5.899105939	6.503542328	4.170349683	3.414974509	4.084447518	5.387591728	6.692737441	8.384625975	4.958758339	9.545904752	8.714193311	5.062261005	5.783555637	4.376714739	5.535462036	4.801026558	5.041482238	4.098279613	4.747562777	5.657698822
FITM1	7.594766241	4.209568641	7.150270763	10.0520759	1.595835707	3.483365139	12.47900174	6.265225825	5.413727059	3.940520265	10.17236259	7.595513774	7.648048446	3.179035608	3.75329508	4.846785122	3.367265151	2.763842938	8.735794453	3.27741637	2.476483876	6.357469312	8.722257068	3.379912428	3.02527585	11.06523454	4.075854312	7.373729255	7.909395518	8.616145194	2.877605107	5.704906996	3.763376042	4.250162573	4.518800168	10.24729173	2.985546793	3.765556804	12.99949432	11.107235	6.728603643	3.950030779	2.395929441	6.836567062	3.570626363	4.989860283	4.332755169	0.886585093	2.351905398
CATIP	1.311084791	2.786016252	-0.133831919	0.512283335	0.013276635	2.358842826	0.318364631	2.112001813	0	9.645791715	0	-7.125218042	4.570131655	0.2292872	2.528704193	0.612017483	0	1.566435717	1.801151553	1.669081235	2.210999093	1.345132689	1.860865532	7.130341857	2.171213557	0.224563291	-0.015456698	2.902588279	2.755651753	2.862558343	-2.9074465	0	0	0.322262137	3.902108469	2.42028235	3.396453877	-0.055597626	2.273870137	3.272476331	2.02495945	6.121189172	0.482089987	3.493846653	3.774982356	1.892024709	0.014289584	1.671745498	1.326220062
RIIAD1	1.310286042	-2.386545457	2.481269154	3.72125793	-8.937455365	0	6.209576363	0	2.273109795	8.43231713	4.351970313	2.036384431	3.484471405	-4.729280315	0	1.218260305	1.766558696	-0.558282957	1.800809176	0.637740648	0.877113158	-0.863663623	1.28939234	5.153343246	0.832811382	4.489473809	0.986444113	0.690640901	-0.006451379	1.077697659	2.165161999	0	0	0.947307469	0	5.799390885	-3.485592707	0	5.994030938	4.537586574	2.254930927	4.308012029	-3.54083923	0.21871254	5.096035606	2.263840964	-9.336401352	-0.850140544	1.721349645
PPIL6	4.539761709	4.653603659	6.602811193	6.122415501	3.469566127	5.51540247	6.616048211	6.534162849	6.163955918	11.35319205	6.651074375	6.318735847	5.472568037	3.76230914	6.286967826	6.586806924	2.949211487	3.924055586	5.149230084	5.091322869	5.451300229	7.031636378	6.130323047	9.068039309	5.947728787	6.490791093	5.688993566	7.084616389	5.222133835	5.898633673	7.169525621	5.052484979	4.126080002	4.487670469	6.335147275	6.442085753	7.335379361	5.385148903	7.016742309	6.610463767	4.380658419	7.836551865	6.300779276	4.880620614	5.883662566	6.531420336	4.470204472	4.780860621	5.990055341
ACKR1	11.37310561	3.922365006	11.9562152	11.47574727	4.594885927	10.21119205	10.54302468	9.103548689	9.724529018	11.42064662	11.14881932	10.73624501	14.94007643	8.462148569	8.583895932	4.962862458	6.556441205	5.415739369	9.428785316	7.91611272	9.383383329	8.711525522	9.566186163	8.998872804	7.526090174	10.57348034	11.41752225	10.69838445	7.993352279	10.53330934	9.618433929	4.730505514	4.348751783	10.76338769	8.466984845	13.74206603	9.662181186	9.820341197	12.46702161	11.72881007	7.464394866	8.731363169	10.40050297	8.793164363	4.917881927	4.749526292	5.332643654	8.674429075	8.380093664
MC5R	-1.44350729	-2.494751511	5.192572899	0.51159815	-9.013785251	0	0.318502416	0	0.946102667	0.930760716	1.12199681	2.619575136	-2.676810301	-4.811720676	5.078991899	-0.454345148	0	0	-4.638875048	-0.422303222	0	0	1.28717092	4.724741625	0.833458461	3.866284326	4.689501519	5.888313897	-1.229455567	-0.636229141	6.924145745	0	0	0	2.802521685	3.283411027	-3.576785263	-0.055780333	-2.767465563	4.709037444	4.193547507	2.949840713	2.705840364	0.189194694	0	0.29712067	1.009681072	0.389482347	0
SLC5A8	-1.405116759	-2.25757769	0	5.041638507	-8.848874776	4.308645751	5.101359825	6.936024	3.860342338	11.14197809	8.595432478	7.508873128	-2.448437634	1.776487101	5.647399558	-0.445039863	0	0	-4.458454839	0	0	0	2.267488584	8.357706031	0.835250968	2.183090138	6.543206158	8.327088014	0	0.469328643	2.566741211	0	0	-0.791265566	5.082722844	3.653635185	9.192539901	0	0.788819787	7.344753408	0	5.990367183	0.4757588	0.236111711	1.645194483	-4.117304919	-8.970845155	-0.901105085	0.880180381
HSPB6	10.02352815	4.650520552	11.73391477	13.94613483	4.46936117	7.849561681	16.29351805	10.33418673	8.712893113	7.975213871	14.10791589	12.13419554	13.03683851	5.727674398	7.365066838	8.544574323	8.760416734	6.575777918	12.28178145	8.063817833	10.9296386	10.01524294	12.4844907	4.889874587	6.615458454	14.5670413	9.21021783	11.09252406	12.16476964	12.31660854	7.726136892	4.967724562	7.8995954	7.918596111	5.902179023	13.05170242	9.156295033	6.924938056	16.27604017	15.26823425	10.40780988	6.381444478	9.769445171	8.815190652	6.842636094	6.331476825	5.86866098	5.945277598	5.241964232
PLIN5	2.63812072	4.075435462	6.516944676	8.374953875	4.09747356	4.830735225	9.830269182	8.881177043	4.761390446	9.005363781	8.439281274	6.691528854	8.211951777	3.500045146	5.924260146	4.676097201	2.778543954	2.395353941	6.100745987	4.555574279	5.896935594	3.650572303	7.416634818	6.86410424	2.172505328	8.699472364	7.264744171	7.512894368	6.97310266	5.707869001	4.705269831	3.622239407	3.956073635	3.341535903	5.317194394	8.253081064	11.15779318	5.482459099	10.45892591	8.894957685	1.427272563	7.220912069	5.619836298	5.223973038	6.013979276	3.298655708	7.054919339	6.546065108	5.928375431
LPIN1	10.08716882	9.644331235	10.04341598	11.42294069	8.081259993	10.11555022	12.08461857	9.721071424	10.47532131	10.25360878	11.52072549	11.25418559	9.954949724	11.1754353	13.04783859	9.750678414	8.951276166	10.28975651	10.15416128	9.451966527	9.873422813	9.546412701	10.0935163	11.06968249	11.14354916	12.07179097	11.02687089	11.98337912	9.904908428	10.06083683	11.76609865	8.063557154	9.166569689	10.04212739	10.70181055	12.67652172	11.66888365	10.89884672	13.38933173	11.56570465	10.26773035	11.09812825	10.83397547	9.504905705	8.771542985	8.034201963	9.930962986	10.45390857	8.159698659
CA8	5.31500786	2.785916359	4.901375089	5.041424209	0.013110794	5.620781967	6.263308529	4.661859459	3.953522967	9.60943275	5.880391204	4.203880214	4.757563399	1.200686095	5.373147996	2.242693117	3.366299542	2.761486907	4.71936376	1.999040163	3.215256758	0.914300245	4.421449975	7.848685122	1.847378564	5.170173718	6.032990783	6.388428982	3.889928798	5.048563251	3.715185686	1.916812696	0.949398004	4.025095199	6.595225536	5.670298208	10.43403646	2.957216017	8.537844676	7.59639315	3.554754328	3.182352111	2.399185045	3.185330357	4.532309012	2.626715884	2.333355894	2.687131451	2.951044943
DMBT1	7.07929389	2.376583345	2.482126584	3.406186323	-8.832101169	6.327516784	10.71004662	13.23721589	7.539590086	17.32363253	1.888119751	14.4710192	4.371413457	8.132148251	11.57165916	6.486958995	3.9548496	1.903990731	4.365853071	2.68877852	3.702496531	6.369625203	12.55615183	13.73352156	3.442044949	4.341120944	13.45241794	9.361359208	8.194373455	6.689150618	0.661007997	5.09333067	5.448679173	3.43805942	12.11003312	-1.143265482	15.37084921	3.658674896	17.79194514	16.79301812	5.971926292	5.197200115	1.419992253	10.5070707	6.591396826	6.068716873	6.683076384	4.084003335	2.356673814
KLF15	5.407707083	2.38389302	6.259720097	8.883087049	2.010658164	5.810153639	7.740134578	6.828692097	4.908290546	9.640766493	7.454437159	6.633222261	5.66439668	1.775921535	6.958451101	6.53764463	3.102275862	3.298347558	6.837007309	3.600439154	2.699305	4.579045187	6.105837314	6.353080448	8.036082745	7.923087343	6.431536545	6.602154828	5.05679897	5.31205894	5.955619108	3.090739136	1.536999298	4.487735893	6.565154622	8.687585735	11.2364603	2.957315735	9.160684334	8.733831775	5.43243759	4.954331735	6.014734457	3.355821554	2.459789425	4.873112062	2.818577706	5.459334819	3.065233133
LOC101929592	2.634157616	1.838511648	2.704218979	6.292345616	-8.898551689	0.745746204	9.285207318	3.385333956	0	0	5.481711196	3.204517184	3.68000158	0.229267896	0	0.612047946	0	0.525332294	5.099176092	0.638792996	0	1.345158813	1.860864042	0.138447863	3.664805327	7.034980603	0	3.194633474	3.43371124	2.862532225	-2.906670859	0	1.536411185	-0.803698212	0.994422252	6.236326046	-3.438728748	0.951403515	4.628129023	5.27449898	4.384805797	-0.726156389	0.482053985	-4.995735528	1.227945035	-4.284576157	-9.120106623	0	0
PHKG1	7.412656612	4.073871135	8.806458254	9.492882638	3.916911041	3.483349782	12.6389869	6.215150664	4.90833292	5.028657767	10.70153023	7.252461211	6.615479567	3.983510845	4.853528109	5.982604789	3.783879088	4.964557971	8.48743096	4.156097937	4.143471113	6.448518626	9.554662769	5.782755359	4.44371455	11.41128819	4.447874641	7.336815872	7.767614852	8.846366163	3.712871563	3.922336341	4.278262917	4.02637929	4.90214522	8.113426693	4.709519095	4.958769492	12.43195032	11.46170528	6.557277034	3.811574971	4.184308734	6.933374846	5.371468115	5.713918893	4.595753627	3.771388912	3.541617942
LSMEM2	-0.162855519	-2.366341371	2.216601224	4.480060972	0.013313699	0	8.131368345	3.121494143	2.273029173	0	5.026283133	1.039499899	2.706069455	-4.714064616	0.937002069	1.973944249	-0.295020124	0.52413618	3.656504004	0	0	1.680916997	3.835703374	0	-0.192530956	6.655008656	-0.015500439	2.731735883	2.876431403	2.709267389	-2.93895911	0	-0.058680778	0	-0.006386487	3.880808841	0.499320924	-0.055757885	7.325641062	7.173078445	2.451695145	0.383391471	-3.524052632	1.768862889	1.662200365	1.876273835	1.011896343	0.272142295	0.906045907
PERM1	7.295109696	8.036266626	9.705108021	11.10727156	8.505648462	7.677523342	12.77424506	9.294517112	9.587691542	6.799648009	10.85880093	10.42014144	9.877056787	8.005098977	10.11348654	6.668229263	7.589523855	7.324602545	9.38009652	8.538013641	7.135727866	6.993265673	8.940061367	8.734739615	6.915876686	12.12059912	9.868219439	9.774177614	7.147170345	8.658781026	9.976663901	7.750524873	8.523154906	8.212610388	6.995300082	12.34784176	4.296002838	8.581281267	13.12771385	10.5725974	8.175255975	9.706235558	10.09291951	8.368336905	6.372728844	5.872717217	7.376954823	8.181343746	7.415762015
POPDC2	6.548770304	4.074405771	8.744959044	9.601415113	3.817397331	5.179313381	12.05682616	6.1632671	5.598188413	6.245342633	9.67506337	6.964047871	8.13420392	5.218292661	4.753927115	5.888126899	5.459649892	5.695987874	9.247847063	5.630749935	4.3551872	6.554821548	8.932845071	5.162886722	6.14566492	9.662028228	3.795689682	6.564101491	7.48597852	8.520980005	3.136451402	5.73089883	4.95660429	5.118838642	6.723217431	7.39915931	6.383380837	5.981373856	12.13980793	10.79793125	7.035660178	5.277503269	3.383082317	6.959758025	5.371519551	5.044225913	6.697120476	5.945935087	6.220114868
IL17D	5.294792757	2.384846352	6.891155856	7.346493845	4.097480137	6.280217532	10.80593055	5.359574106	5.083452177	5.070459009	7.910047442	7.318608474	5.571548121	4.698396438	4.405750559	4.998908752	3.240373589	5.192384309	6.778022297	3.9430788	2.475946449	5.479177148	6.456723036	3.686370002	4.946727778	8.362625759	5.821452804	6.186807117	6.704895309	6.537268268	4.856378236	6.366786506	3.65624531	5.030893595	6.487153307	8.999724683	6.216047681	5.513509675	9.257208442	9.368305601	6.55795023	4.191522786	5.541866983	5.905581288	4.127259115	5.193515041	4.964874107	3.547066519	4.511586192
C15orf62	5.982948988	6.542486234	9.751223947	11.17674644	5.331803066	8.292756624	7.123763848	9.678635069	10.51313947	9.507911732	10.85353903	11.16633188	9.20504281	8.966451811	12.71389318	7.480913347	5.594843239	5.630959518	9.616868348	7.014271086	4.355309676	7.15068851	6.080836938	8.94368529	7.127435988	10.65510529	11.96878449	11.15495628	4.324814637	5.666762238	11.97156236	4.730454951	6.814973258	8.309099216	7.194974194	11.19094059	6.383308789	4.206421626	5.536982112	7.050258442	5.987485902	11.89847001	10.68115428	6.588573146	4.713643979	3.61725089	6.917531351	8.376913741	6.072370038
CRNN	5.843407286	8.614428221	18.72490229	15.26409936	7.873982545	8.51692393	15.39282582	15.32428221	17.9932875	1.937082485	18.41832433	18.66901971	13.22120044	9.054671144	19.26639584	8.947277005	8.155145236	4.360776351	11.88048434	13.38468693	-0.137025377	8.060648263	7.912077291	10.81030792	12.17901078	17.17681469	19.01916817	17.77994434	5.984671026	5.985441393	19.3569604	0.911497345	9.052517043	14.71183227	4.454677803	19.87926695	6.470266523	8.801591264	9.041987133	8.666580355	7.861153321	18.55828111	18.02865477	7.178874029	-0.449579132	0.366867552	11.68303561	9.235859409	16.61784245
DLK1	2.213322358	-2.23766954	7.456992509	7.924337181	-8.83543955	0	11.72030521	5.197140954	3.653870247	3.399378511	9.127980894	7.788147016	5.190313505	-4.618520333	0	1.978110207	0	0	5.620609755	0.646472944	0	3.864824163	8.685309778	-1.010163794	-0.187533413	7.397553681	1.572322101	4.786079471	2.986965043	6.001627239	3.135977259	-0.101636789	0	3.342624625	-0.006224187	9.25979652	11.57421114	-0.05433276	13.60949611	10.58812946	4.519607347	-0.708803391	1.421747063	-4.612906669	-0.460451038	-3.882794909	3.332956889	-0.894222059	1.313444395
LOC105369364	3.059725188	4.44868781	4.222506283	2.425469487	0.013145156	1.767524155	0.315386267	3.971974406	3.76071309	6.872789208	3.672763802	3.734680686	2.309195387	2.187491517	3.114826193	1.974907684	2.093327991	1.56877627	0.253976916	1.67074132	4.355115188	3.304483101	3.577572378	4.977324937	3.763924248	3.87375475	4.795841475	2.902301181	5.56064396	4.878345926	2.568034989	4.244474038	1.536692694	2.88639742	3.902077319	1.542041999	10.78422916	5.316513308	9.008285925	6.941218293	1.423195107	1.776388834	1.426976384	3.640683726	1.967077142	0.377678272	4.710910632	2.159364288	1.923594773
SNTN	0.979152113	-2.246421605	0	-3.322239074	-8.841338001	2.094736915	-4.106897928	2.379146436	0	12.82190207	0	-7.066717026	0.826271554	-4.624943242	0.938117685	-0.443143269	0	0	-4.45016069	0	0	1.687739468	-4.068056645	9.799491091	2.437115817	-4.657326092	2.572903161	6.416366039	-1.192993155	0	-2.831653236	0	0	0	5.902174226	1.529595743	0.48969345	0	0.785455927	0	4.280704094	7.799738625	0.473739272	0.23758127	0	-4.058950095	1.01253675	0	-0.912124499
GADL1	2.204976913	0.924063003	2.480814758	5.301380794	0.013193647	1.345236733	9.161116579	4.124731973	0	0	6.788937636	3.493845925	2.70976879	1.777558811	-0.071543375	-0.448702647	0	0.528038755	5.148210663	4.017721678	-0.139885955	2.554630297	5.495073844	1.837238254	0.83404453	8.290054495	0	4.199579014	2.873140535	4.412726461	-2.869159612	0	1.536567109	0.951556694	2.316869262	4.303349044	0.495556347	-0.055245092	9.004220338	8.200912707	3.372186591	-0.721050833	-3.45976543	3.633550284	3.260735753	0.374449982	3.180503467	0.247069291	-0.910874694
DCDC2B	1.825661482	-2.374441953	0.883172386	0.513430632	-8.92902995	-0.294983865	0.319209934	0	-0.062061174	9.0710698	0.50554436	2.036415137	0.841236128	-4.720158344	1.942041753	2.468284387	0	0	2.528169514	2.265528713	-0.141281451	0.275471777	2.268087967	7.085196374	2.436630723	0.225200709	0	3.647102875	0.648465003	2.111958016	0.679452238	-0.104365853	-0.058706919	0	2.80242557	3.327997751	-3.475466033	0	-2.653360817	1.947603661	-0.758142889	4.896868501	0.483202535	1.770484365	0.618237062	-4.307772104	0.013937099	0.268178733	0
PPARGC1A	8.141234901	2.37907794	8.93873481	9.400830358	3.59503111	6.854564896	10.96813201	10.48278184	8.372513593	8.076218081	8.94294437	8.853403938	7.829150455	3.178913951	7.866100868	8.683264672	5.179302006	7.676643571	7.55942688	5.372171014	2.212370477	12.00646901	7.746734093	6.527795144	6.767429642	10.63991779	7.512174548	8.992744311	8.892549642	7.41817241	7.839372885	4.566827055	5.16615171	7.33315322	7.271426906	8.896071454	13.17864358	4.71358987	12.58584703	10.8838711	6.138110199	7.861763509	7.111103416	7.132870811	4.917670095	6.042231467	4.595753426	6.687007538	8.011417378
LOC101928844	2.206249972	0.921118162	6.345590141	4.103412793	2.010717125	3.482417528	4.703577015	5.663927888	6.414175129	4.584812195	4.173706059	6.951945978	3.27802276	2.988590922	8.502377006	1.221142574	1.767365156	0	3.783772414	2.26552088	0	0.284867511	2.846394537	5.68370769	3.024378008	5.950084506	7.618066253	7.521125009	2.485741425	2.339395528	8.772021487	-0.102970952	0.94927201	2.886385626	2.316876602	9.565481726	1.441628733	0	1.715064438	3.409996663	2.254528083	8.011559009	6.596449366	0.238530748	0.602342882	0.377408623	0.014457786	3.189880114	5.160854284
ARMC4	3.233160164	-2.270992616	3.22042882	1.454098639	1.011542167	1.767568337	1.852908514	3.384642312	3.65369287	11.04846842	3.834429434	4.203867945	3.021473199	-4.643035207	0.937635357	3.995251766	0.747851907	1.140767042	1.225127889	2.490839156	6.047168359	0.91295761	1.287147258	8.9869333	2.660084933	-4.675383703	0.986579093	5.297648516	4.553794883	2.339472396	-2.853554562	2.503955092	1.952992913	2.591840468	4.949456615	4.120565723	0.493690324	3.127329113	3.46022647	2.270531509	1.756340849	6.214448921	-3.445429485	3.762280571	1.96969926	3.28940723	4.258309858	-0.904691338	0.237482451
CCL14	6.056195014	0.919704903	7.974613881	6.639976745	0.013124782	4.593283423	5.765176021	3.971941841	5.446232922	7.571483369	7.277299508	4.98779763	9.721596379	3.349151495	4.116024866	1.221628436	0.748149703	1.569249016	4.444419498	3.275944929	3.215230135	3.304595966	4.642975922	3.092653565	2.436508918	5.527066122	6.480487988	5.674383224	0.660042993	5.826227541	6.502763229	0	0	5.598628013	1.579699347	9.094475129	5.705452101	4.912957315	8.656840439	6.395280156	2.779311414	4.399316249	6.06995997	4.265285162	2.235480955	-3.959596736	1.012637417	4.093664297	2.527840623
FRZB	8.755468384	5.825225255	8.057303773	10.45139166	3.332054552	8.803090461	10.22607222	7.574568425	8.405879039	12.17015444	9.882124617	6.928135569	7.703719404	7.606919602	8.10207651	6.018733908	5.246464828	5.280239942	7.865419963	6.004325349	2.212315292	8.078504126	8.925976533	6.94583583	4.502717908	11.25429597	7.217425481	9.250714177	6.525611078	8.167969127	6.021196146	4.623431866	5.839491883	8.352086897	6.624652019	8.693057671	9.68264842	7.014423597	12.91673643	10.86229904	7.339261844	5.837427976	6.125718044	6.464523391	4.917670069	5.573604273	6.200486096	7.058421948	6.771377221
TMEM212	-0.155592047	-2.311173976	0	-3.376032914	-8.885364367	0.746242796	0.31765492	2.602096588	0	10.21241232	0	-7.111272883	-2.499907745	-4.672809925	0	0	-0.293307791	-0.554064538	-4.498549065	0.63953522	2.892244507	-0.856580576	-4.11783031	7.793054758	-0.191448423	-4.705102844	0	2.536047252	0.000739925	0	-2.889465862	-0.103748364	0	0	3.165032148	-1.249814142	-3.422781416	0	-2.593579782	0	0.986197337	4.706500501	-3.478440559	-5.454765992	0	-4.760213951	-9.553920623	0	0
ANGPTL1	8.686409588	1.825024598	10.23809236	8.521812067	0.012983225	4.032636746	10.03941799	7.68909529	6.144273321	6.787151797	9.41693839	8.733652308	8.258371181	4.175721186	6.304606557	4.198370654	2.779032141	4.512404101	7.967704122	2.493077684	5.827633238	6.653807168	7.015405906	3.882317682	4.443678647	9.562691053	6.632447061	6.973003305	8.127634454	6.960749085	8.133355377	4.170502623	4.126163816	6.449512792	4.243149296	9.863996101	11.74412432	6.148859682	12.22921978	11.45328218	7.066034637	5.473984235	5.797742274	5.267670517	5.22547224	4.813534891	4.868733679	4.190010232	6.342261534
OR7E47P	4.123615048	-2.307802645	2.216434385	1.456506124	1.011613428	4.541784406	5.240736875	1.786235147	2.759399365	9.452928093	3.585347524	4.618513311	3.277044428	-4.670302818	1.94199987	1.645198677	0.746189336	0	0.255703677	1.244312242	0	0	4.419996698	6.849526354	3.177106053	5.839841624	3.310113268	3.82632582	2.484593461	1.510193316	0.676639147	0	0.948971069	1.991462133	5.487174702	2.9572222	7.004574117	1.955168198	6.803742754	5.997070307	5.592016959	5.171983934	0.480873687	4.920314992	2.840883321	-4.107603114	1.012452533	0.248277671	-0.909854647
PSCA	6.57361356	6.258925365	10.87916213	7.54293989	6.682242286	10.79195225	9.716203948	13.04473263	10.03551106	14.62816379	9.449739883	10.09930452	6.246562151	6.172802076	13.28146423	6.70206404	8.797300531	3.300350392	10.78234845	8.388435012	9.628880643	6.737696246	5.533769282	14.33937837	6.18233121	11.24648617	14.11154836	15.26676296	9.875049547	9.735854062	15.3222767	3.091201833	7.357930465	8.370011893	7.404695816	14.10797694	8.958987974	5.128806286	6.484721752	6.596056234	5.608607541	13.63204486	13.12552948	9.542587907	6.862539634	6.068754091	7.087457258	7.840026851	11.63537673
TIMP4	4.782673806	3.353329224	6.031433525	8.60483943	3.595073068	6.543615024	6.795248462	5.871786702	4.346120701	8.989260671	7.290339218	5.5880543	8.064812376	1.776363907	5.232180147	2.988569899	2.778051074	3.181422493	4.366718093	1.247480582	3.70188835	4.618763165	5.674578697	5.815422644	5.068894803	8.019582054	6.236522626	8.002949346	5.505069301	5.338790133	6.282520179	1.916957087	4.204127635	5.25428585	6.280700574	9.326659894	6.448494196	3.127388435	9.323588025	9.563650763	6.019361266	5.251027159	5.728793966	6.220417136	4.801777452	6.7720569	5.258512145	3.071158572	2.948333684
ABRA	3.315588626	0.910679807	8.150481961	10.12298193	-8.837354567	1.348223145	11.89887012	6.52020495	4.201704231	0	9.807718824	6.183142221	6.247258651	1.199005827	0.93829158	3.128253647	0	0	8.850808087	-0.410826239	0	4.87024792	8.963946207	-1.011792903	2.854490755	10.30631377	1.57230251	7.195566524	7.558532931	6.188309804	0.664826873	0	3.125315169	0.95976397	1.57974357	6.857325114	1.436929671	0	11.06821269	11.78140418	5.335952277	0.397607761	-3.420510071	2.995327366	-0.460972063	3.992693099	-8.769936364	0	-0.903350287
MYOZ3	5.702151815	2.778311029	9.777570144	10.43259239	1.595815666	2.09595879	14.22664403	8.249464806	5.569069311	2.939372063	11.70298254	8.232921333	6.543920335	2.504631002	3.267429905	5.868640605	5.515368403	3.689632961	10.19830122	5.254246027	7.263671012	7.130227897	9.917095445	1.573545922	3.945522156	13.01233609	3.158133476	8.696004635	9.537095229	9.249142895	3.134965436	2.727732835	4.711456555	4.654682498	3.317083421	9.533082747	3.563832369	5.418353634	13.24252729	12.82449354	6.838408509	2.941558369	2.97149493	5.038797727	5.225105239	4.292090801	3.595917286	3.071985864	2.682172611
KY	3.933100103	-2.244129783	5.186946152	7.758900108	-8.839792218	2.949744849	11.68345237	5.638148197	4.275720349	5.585237558	8.384719512	6.761234069	4.757827521	0.224958918	2.265419504	3.127919702	5.108621097	3.924404093	6.171084208	6.16016456	2.476181941	2.979978016	7.681221646	2.600502032	2.854319573	9.401603403	-0.015157805	5.415089681	4.751770451	5.624012023	-2.829612722	4.244493934	7.1169244	5.377862817	2.9950978	4.621042839	6.47056298	0.952230191	11.09495615	11.18733633	3.467470566	3.392261459	3.192987912	3.355858345	2.45982001	3.10781697	4.33272192	4.71017896	3.961673535
CRYM	5.10668652	-2.241694333	6.784929103	7.300129793	2.010631872	7.95393822	6.049337312	7.561380033	8.364097918	10.55393649	6.908414272	8.881805662	6.020626302	1.775406392	10.10349963	4.259798827	6.279863861	5.308129565	6.793283927	6.840901578	2.476276672	2.852972663	5.707949755	9.746488516	5.882475333	8.145667278	9.880439652	9.126691535	4.364716543	4.982504894	9.758060107	4.24452294	3.956100763	4.573345235	6.082749338	10.09170431	10.39717715	3.542940665	9.562214201	9.081694413	3.048242221	9.066949885	6.954596072	4.269766264	4.992656712	4.291865974	4.818096935	2.685056266	4.590633273
DIO1	2.027669047	1.837704037	2.897993476	1.457277838	-8.922934591	2.093030994	3.058791653	1.786134559	1.950158342	7.543771962	2.377689467	2.842289714	3.27130653	1.777948455	5.879161669	2.989665597	2.092887891	1.566326094	1.801037001	4.021103284	7.040301211	1.344618113	2.845169876	5.449067726	0	2.763128547	6.118190718	4.745991218	1.098484737	2.536064327	6.55228157	2.239912653	3.125392008	1.384150376	2.316876273	2.946251596	2.413145604	2.277956688	2.67030745	2.270498184	1.753808952	5.61673485	4.369710103	1.20387732	3.778273425	1.323240072	1.59651719	0.892112465	2.379096389
DYDC2	2.205675335	-2.278609673	2.897497437	3.000262729	-8.863138513	2.359080482	0.315871446	3.50065706	4.201680149	10.84129889	2.57311035	2.620353903	0.834415253	-4.648661603	1.525541595	2.467533413	-0.291500659	2.166712764	1.800357156	3.010618283	3.062718741	3.928205155	-4.092728511	8.399015274	4.988977945	1.197239644	3.158045081	4.263731244	2.485346341	2.535199327	5.054891098	2.503897867	0.949204415	-0.796145244	4.317151797	2.958205405	2.008526928	2.277943801	0.793209541	2.756935429	3.045961452	6.158987968	4.283701397	3.759754268	4.328785026	0.375547741	4.402501618	0	-0.912015737
CHST9	0.531492712	-2.236324544	4.656112808	6.149754903	0.01296505	10.35815401	8.787411102	12.33563699	7.812612337	12.96430274	5.65997769	8.847004581	-2.428051313	4.422976674	10.01073174	5.807928122	1.34863072	0	1.222211856	2.688017467	0.8800041	1.356424527	7.523102483	10.3993904	6.743172099	8.490409047	8.668109599	11.38173802	5.429737229	3.247707659	8.21964801	-0.101550506	-0.057131782	0.337827139	8.799443076	6.444954521	11.29229375	1.539637541	11.35185994	10.95872638	3.274111289	10.41060474	5.326622183	2.194676208	-0.457717469	0.373529796	5.01071692	0	0.878157522
PDE6A	3.459612177	3.354248495	8.2207159	4.857569308	1.595954137	2.35929952	7.046852795	5.638700986	7.524795452	6.384811186	5.208121324	5.281414098	4.001104257	0.226950582	7.774185185	3.477500479	3.783180991	3.687829074	1.225050286	4.281601411	4.419321142	4.935156956	1.859505289	3.193707621	3.556858371	7.013250595	6.236554246	6.627873073	1.723160003	2.535559544	9.595855243	-0.102890649	-0.057885719	4.196439732	2.579969055	7.301237142	5.87457079	2.277991289	4.101729522	5.039324159	2.779164451	7.409437142	8.574408034	3.504695202	3.249362188	2.626267832	3.180903262	1.928329847	7.015113533
CFAP161	3.149646537	-2.312796786	2.216425629	-3.377386816	1.596012524	2.777644554	3.707191194	3.384984514	1.533691924	9.78248473	1.880993642	2.842447327	1.756546258	2.188017103	0.937207282	4.32031234	3.10185629	5.002346554	2.789669857	5.093950452	2.475408264	5.440736892	3.426006118	7.190426349	3.441285163	2.184095607	2.795335027	3.644830632	3.432484402	2.534829507	2.882091427	1.916364638	3.540723953	1.385233784	4.31717394	1.549770891	2.988306094	1.538862375	2.274104244	4.121420114	2.450426123	5.408154322	2.400570236	2.769376592	2.989844136	3.97968504	2.596013679	2.968368293	1.930097059
HBB	11.57405741	6.567467257	11.23408078	10.00533745	6.817169118	8.576877725	12.50595378	10.87752342	8.682588038	7.82442213	10.29522858	5.242958552	8.60110608	5.530824919	8.59113016	6.713122774	10.19731035	5.222842532	9.875737512	7.023421992	6.984791402	5.789417035	9.282726964	6.262744156	10.16020358	9.770165864	9.44190223	4.648706421	4.366500897	5.172254111	12.08523879	8.884058172	5.911098308	9.003996952	9.074796375	17.30779394	8.420626517	7.368571144	10.44085262	13.78645341	5.233337959	4.351643206	6.845425735	4.765964213	10.95116805	13.2691107	7.557526989	10.19479538	13.31084359
GPT	5.512521158	4.44841515	6.844800852	8.81852529	2.595317416	5.853859514	11.07200393	7.155006669	6.239867389	9.076320341	8.751450619	8.850183109	7.541925728	3.348389348	9.702260499	8.143973712	5.670098412	3.507135994	7.051243161	5.481137216	5.803769273	5.435212017	8.028002499	8.390295338	5.69287327	9.294918301	8.005434957	9.073697167	7.752437742	6.890748972	8.001754969	4.967568294	3.956120577	3.761106971	4.750133931	10.08966273	11.37830842	5.003162644	11.04756582	10.16431741	5.149865449	8.361429964	6.893348341	6.998464155	3.570648345	3.617960106	6.180568893	4.384050928	4.738888882
SLC38A3	4.076422813	-2.245995143	5.327906622	6.603369357	0.013031643	3.783594656	8.343393818	5.995456353	6.761930621	1.936602082	11.91857587	10.17648205	3.850535914	3.637064389	8.029493178	5.765991311	3.102378732	6.117099267	4.005116955	3.011703777	-0.138155964	2.852289048	4.893975625	1.23246815	1.848084149	7.889402946	8.472466754	6.873607023	5.176699729	4.803448728	8.530223024	-0.10206985	3.763282282	5.353944707	3.802538307	8.777943341	6.592251742	4.045764447	9.290778868	7.386947596	4.833641176	5.667060142	3.193187202	5.932732247	4.424110587	5.89937079	4.18074604	1.655701082	4.876489331
MYLK2	7.314565224	0.908417537	7.021255488	10.25476151	4.402271607	1.770017285	12.96327986	7.464557746	3.538314675	1.520226205	9.631443296	8.016246067	5.911248011	4.759418476	1.526310891	6.460698624	3.367335102	4.999489945	9.416679208	2.493378149	2.212333617	8.743490384	9.138247917	2.075129083	3.857762291	12.67714879	1.572330628	6.614319041	9.682197896	8.866963898	0.663216216	4.830027075	5.278651911	5.492099033	3.580138854	9.277123717	1.435868392	3.12759507	12.50507943	11.05372437	6.578532182	3.184857385	1.421436706	6.686530639	5.625741653	1.3307137	4.403135006	3.280593385	3.174613159
FAM216B	2.967070574	-2.246848611	0	2.423188219	-8.841626102	0	2.578437988	2.379120076	5.239622635	12.64992389	-0.566668903	-7.067008645	0.826428924	-4.625256897	0.938106452	0	-0.288601432	0	-4.450477824	0	-0.138207334	-0.84214332	0.32046526	10.42870616	0	2.763066943	2.309738881	6.766637583	-1.193222216	2.34153867	-2.832033461	-0.102107815	0.949672275	0	6.404685997	-1.162644825	1.438264987	0	-2.532967891	0	2.029635647	7.675376728	-3.425681173	0.238532379	2.832145533	1.901671952	-8.862061877	0	0
CFAP45	5.425652494	4.075449934	5.602253058	7.093675179	5.533432681	4.996087789	4.636962131	5.328456453	5.276160344	12.50839126	7.830163555	7.033279337	6.591607564	4.874923849	4.194124773	6.088387312	6.777124924	4.462957889	6.42238146	5.92927142	6.638725547	6.072734882	4.339196118	9.814295598	6.030150689	3.633318959	5.632400014	5.830723575	5.153509007	6.231559728	5.232824609	5.854333772	6.146733969	4.692391834	6.723220209	6.444145332	3.565386386	7.129115394	3.45836164	3.75837773	5.384948576	8.208111782	3.193104247	5.793857246	6.922544659	4.749419575	5.220157043	5.456623829	6.366203123
CRISP2	0	-2.26354916	-0.132159187	-3.336424196	-8.852917283	0	1.852506985	-0.265343085	-0.061089356	10.45414294	0	4.841020621	1.751651268	-4.637545188	6.195124711	0	0	0	-4.46290175	0	0	0	3.257757016	5.112450638	0	0.221904066	5.197977726	5.027598474	0	0	5.117208874	0	0	0	3.902076608	6.129334941	10.68210496	0	6.908168283	8.107435886	0	4.492911963	2.715524962	2.178439859	0	-4.306031664	-9.139387503	0	0
TMEM182	9.012255712	7.108891788	7.856645617	9.956456636	8.605981796	8.272744303	12.61790347	7.817663291	7.485988761	8.58567597	10.5981272	8.412619244	7.602036725	6.439552387	7.61255331	8.298708977	8.89481884	7.985729305	9.362654256	7.185295776	7.504716533	9.28908384	9.695572291	7.44417853	9.263996965	11.65454521	6.999828916	8.216306283	9.628367258	9.188460753	7.927314709	7.718389699	7.71195025	7.191857202	8.417374605	7.728841411	8.061348266	6.588457111	13.4796084	11.975463	10.37651022	6.775095244	7.39178038	8.641911974	9.894535043	10.33211001	8.341528798	7.409668422	7.946890875
NWD1	4.076998225	7.743405779	5.486709802	3.408083412	4.916804642	5.431157233	5.600134162	9.336365445	6.041892134	12.66376278	3.283826145	5.814811121	1.745517611	7.808745561	7.398436711	4.582834679	4.308747443	4.512235967	3.369961353	3.782325414	5.779506661	4.1071151	6.437469917	11.05114101	3.177620834	5.379533983	5.57350216	10.14405705	3.270775855	5.602271854	7.002966548	3.243183161	1.953371271	3.899504315	6.63915247	4.620338687	9.155665706	7.385455158	8.542486684	7.645792112	0.995491324	9.115563191	2.396698914	3.355953705	3.246156185	4.874317277	5.565251365	3.546382057	2.947868173
ADHFE1	6.307998355	3.925083405	6.531564107	8.392311469	6.751285211	6.19746703	11.43937925	7.376273692	5.202140475	7.901828416	9.074681954	7.801421942	6.927098067	4.08298149	6.532065155	7.272515748	4.308726488	7.687625522	7.013418218	4.652165279	4.287947634	6.392334292	7.426773042	6.075879868	5.029312386	10.0182011	4.573411329	7.899562832	6.157092007	7.909522926	5.955882769	7.333360284	5.600640523	5.377889834	6.438236722	7.727271669	9.913844528	6.434815504	11.08947119	10.61780454	5.888721135	5.819368835	5.230955393	7.472498932	4.058838927	7.026610058	5.683100964	3.070867151	5.761124067
ASB11	4.121682789	-2.24209117	7.121549706	8.546988098	0.013007754	1.348043637	11.83349352	5.8498559	2.759691165	0.931827143	9.426811256	7.066714741	3.274877994	-4.621763842	0	1.64949666	0	0	5.975373078	0	0	3.864219551	8.290800874	0.793071018	0	11.44106611	0.986709244	6.525290854	5.287441587	5.557770421	-2.827797984	-0.101883238	0.94978192	-0.786246913	0.994521726	6.795971864	0.48868547	0	11.24376309	10.51947721	2.257947577	-0.710510991	-3.421797699	2.994812761	1.966071458	3.465206114	0.014414989	0.246222757	0
SPINK8	0	-2.359020282	4.36159558	2.021481486	-8.91832802	0	3.249781834	2.602632992	3.122816757	2.939130486	0.505908053	3.493567672	-2.545926069	-4.708565154	7.736973262	-0.453041058	1.344002497	0	-4.53468231	3.012032204	0	0	-4.154965941	1.221325195	-0.192433998	4.560752671	6.310835192	4.444675061	-0.004653134	0	7.375858844	0	-0.05865334	0	-0.006383596	6.854011339	-3.462585193	0	-2.638774383	3.410375061	0	5.363975709	7.238147365	0.207896764	2.029439028	-4.736110117	-9.531640964	0	0.32432916
SLC9A4	3.063145373	0.911133804	6.935748173	-3.318093948	0.013003249	6.78848717	8.410289796	7.713430319	7.173769854	6.90747823	5.65983102	6.281308238	2.704124646	2.766542752	12.11519164	4.430335732	5.832007308	1.572418896	-4.4464401	1.249234032	-0.137856007	2.853024418	1.857193257	9.032544736	8.858288263	3.75827865	8.702887301	10.55033159	2.759291332	1.086950199	10.7286591	-0.101848088	4.479960012	2.225141609	6.865664413	4.30588492	8.927847076	-0.054445934	5.877108299	5.882779293	7.700997511	10.77579615	8.322656493	1.78507359	2.233956468	2.628196727	1.596937843	0.881052927	2.947789299
TNNC2	10.76635225	2.376637066	12.4705677	14.82872194	2.01057215	5.144895763	15.90405142	11.01679431	8.31221187	6.367905655	15.35732305	9.232896448	13.542479	1.774262237	4.405958003	7.932927742	6.529791971	3.851471139	13.84515893	4.156747378	5.420407246	10.14598183	12.57926498	6.603762346	6.108322863	16.11527424	4.158355668	11.70056739	11.74963817	12.20042434	5.617146847	2.920950546	7.93436441	5.988432655	2.316938862	14.81839666	5.669475077	6.025152222	17.23902998	15.76337383	10.87084791	4.351764849	4.621917991	10.92406684	7.877808307	9.684368479	6.436922122	0	1.931262083
DHRS7C	0.529462232	-2.239841844	4.988890929	8.810110755	-8.836902404	0	11.88818204	4.933686077	2.273433106	0	10.22187471	6.337156302	2.703602228	-4.620113479	0	-0.441736475	0.750609984	-0.543150688	6.422468164	-0.410678859	0	1.355231056	7.523007093	0.79392418	0	10.91201408	0	6.373129505	2.877478672	4.076163945	-2.825796036	0	-0.057251991	0.336458536	1.579745363	9.833288647	-3.363898796	0	12.28913001	11.26306848	3.273456547	0	0.472193636	0.238368704	0	-3.928756227	-8.805009588	0	0
FMO6P	2.634855493	0.920039575	0.884491784	0.507122169	-8.855746646	5.670774302	4.153266291	7.147195988	3.953525379	8.604090418	0	0.044448603	-2.458174465	1.200948228	4.338605705	-0.446441425	-0.290683597	0	-4.466013398	0.642403402	0	0.285748397	3.953965991	4.549657696	3.177037773	-4.672976104	2.988065021	6.431384127	0	2.708204343	-2.850638078	1.91673144	-0.057857674	-0.793815676	4.639097122	1.540515463	11.06207535	0	5.486976592	8.200614351	3.466301449	4.350134785	3.703591148	-4.761439158	0	1.899228112	5.179999809	1.321920783	0.874337496
KLB	2.029263623	-2.277528049	6.031840231	5.253616273	3.817421825	7.047622853	4.997906717	5.420435	6.312320784	2.522894803	6.430246771	6.281093615	4.259888319	3.500471318	6.83019284	3.57774035	3.953841428	2.16675974	3.783734748	3.275851513	3.062721646	1.955173899	5.605020118	4.977752653	4.502678457	6.88174251	7.328563284	7.368586445	3.431209903	-0.62604448	8.443656829	1.499298336	2.954936477	4.767652852	1.994861841	6.171659064	4.635615557	2.277948643	6.016548791	8.927324231	1.755789385	7.264795463	6.096363022	3.766385312	4.257901449	1.903710204	3.595795956	2.956624646	6.404258744
TSPAN6	10.43531795	10.36062097	11.27274946	11.27115302	10.9984689	11.60815075	10.92425767	12.35366844	12.04812875	13.17310232	10.6545505	11.46783345	10.28004994	10.19295616	14.04791593	10.63408598	11.18563014	10.50975336	11.13519327	10.93522543	11.43627933	10.88235234	10.06984392	11.92162122	11.93718912	11.8233983	13.04052807	13.14264411	11.23219666	9.361773209	13.91865913	9.724983431	10.09668224	10.84284885	10.99531441	11.89392298	13.33152655	8.901750608	11.27836168	11.98923312	11.36690012	12.95912846	12.07399954	10.44053821	12.6550483	11.81196191	10.72485533	9.989864452	11.92695503
CFAP61	4.782838742	3.571145459	6.378140798	7.58090032	3.010265164	3.689856496	9.272080427	4.195002423	2.536716453	9.784631906	7.104800945	5.964095268	7.526006491	1.776601273	3.114875509	5.561194926	6.671539365	3.054439025	6.684653316	3.392355614	1.887736854	6.236123137	7.354376787	8.133565837	4.903661256	7.317732086	-0.015249365	4.54819292	6.954904573	5.488820665	3.139177088	3.622109688	3.125143486	3.131459693	4.902142941	4.991244614	2.728908677	0.951951794	8.452670895	8.440444382	5.062227012	5.783501367	2.398967962	3.506177886	3.572252558	3.106809437	3.011117306	3.071831305	2.680191441
CCDC60	-1.402505838	1.830400317	2.217073754	8.841880908	0.013067135	8.261350174	5.914336724	7.725860438	5.735753896	11.07856141	3.039531467	2.036201506	2.706803967	-4.629575547	7.626859537	1.222986428	-0.289280463	0	-4.45484428	0.644040242	-0.138532108	0	1.28567315	8.762112665	-0.188843509	7.318039279	8.393811368	8.37129638	5.390433799	1.845259408	6.866139433	0	0	-0.789874774	5.352821115	5.194934945	7.109377875	0	5.217151164	5.974475986	1.425803326	8.501822952	8.148772362	1.784293858	0.60220185	0.37757914	5.054714912	-0.904163999	-0.912305301
KRT33A	0	3.354337689	8.122624395	4.646940984	1.011554493	4.177152627	4.997976106	7.1564713	5.380687595	3.640439031	8.115469929	6.223017389	3.278068995	5.494826865	6.517293037	4.430404416	0	2.166840313	4.197150158	3.275856624	0	0.284294625	-4.09053879	2.266899114	7.768965498	6.922431783	7.372413975	6.711481493	1.954010067	1.843122418	9.162062207	-0.10305574	2.762000327	3.685086705	0	5.794740687	2.008356515	0	3.242514362	1.531270008	2.451112146	7.803106485	6.537356592	2.192990217	0	2.307341946	4.533944754	2.692864857	2.687666243
TNXB	11.22710037	4.332387296	14.11765804	9.03649181	5.564447237	9.441917436	10.71000317	9.161992523	8.505406768	9.288353077	11.33728847	10.44259878	8.205804974	7.979568943	9.913094243	7.506590516	6.373108467	5.966761705	7.342911377	6.300866649	8.655734788	8.832689954	10.35886361	9.330324231	8.615790246	11.01693258	12.68060316	12.27540686	9.357089698	8.980767428	8.426999856	5.877849643	5.911081958	10.16066103	8.299089691	11.59274132	9.680602443	9.547965374	13.91752053	11.9830491	9.161564204	8.376542929	11.31158729	7.178931235	5.452400559	5.24307112	7.394337325	7.50134381	6.887045825
OSR1	7.474835775	3.094044173	8.647471856	5.949916415	6.436093718	7.454161442	7.135830198	8.220326224	5.346576217	7.56383739	6.26717789	6.940197138	8.109412511	4.69829315	6.422814593	4.676206742	7.827761871	5.695966192	5.552029127	7.05022762	5.963042461	7.038080306	6.270180411	8.530270843	8.080131044	8.162748305	7.456223473	7.35918245	9.980510924	6.614847095	5.438313668	7.645114997	6.55687827	5.85780301	7.796209844	9.140350377	11.44291174	4.713544956	10.75135724	10.91969746	8.598801084	5.686969659	6.579589215	7.32759478	4.623177654	1.902375398	7.076676821	5.116413878	3.695065457
FBXO40	1.327692295	-2.236191489	7.386198723	10.61730557	-8.834444655	-0.286825391	13.5156031	6.1276494	3.653897747	0.932059119	11.06597615	8.894309683	4.916098639	-4.617436743	0.938451493	3.84350138	2.361120854	-0.541978938	6.238157253	-0.409791442	0	3.726499966	8.451219649	0.795526436	2.854762081	11.98274427	0	7.968576598	7.193378649	6.525203944	-2.822547954	0	1.537273927	1.998768799	0.994540447	8.245237959	-3.360900654	-0.054281722	13.04096636	11.31050551	4.834223345	0	0.471121262	1.209012323	0.606333614	-3.861389944	1.012539828	-0.889141942	1.923750399
SLC44A4	5.908207527	4.912400216	5.187069273	3.862502484	7.248214015	11.27404815	7.862862333	11.3096427	6.76190077	14.72695696	3.910455493	8.146994076	5.309381221	4.759303886	8.692111618	5.828510222	8.141907295	3.183509974	3.200290739	9.136705317	9.724130792	4.966405615	8.153658197	12.53547556	4.502822366	5.379357153	9.341779297	11.84108439	8.025637095	3.550058692	4.704037234	4.170607797	5.711729054	5.147414058	9.520833992	4.617116194	11.30517026	3.127637821	10.37689057	11.24815236	3.793497314	10.09668331	3.838000874	3.768813569	9.476900461	3.754076937	3.180976063	5.747580288	6.11395777
C6orf118	-0.15227004	-2.294637622	1.474662858	-3.362252557	-8.874056614	0	1.281359945	3.384731655	-0.061534374	10.45275962	-0.574451263	0.044715852	-2.484018395	-4.660528187	0.937353455	-0.449258472	-0.292489963	-0.552455405	0.255177461	0.640393799	0	0.910093088	-4.105065799	8.244212971	0	3.34535765	2.57283209	3.544273162	3.352216378	2.111595334	-2.874672589	-0.103468134	1.536531216	0	4.995280868	1.547500223	2.414280158	0	2.673605815	0.943370933	0.987399974	5.670573181	-3.464833309	4.066007759	3.011383229	-4.281969389	0.01400028	0	0
PHYH	9.567749538	8.453208664	9.268882042	11.40971747	6.219286627	8.791815701	13.86386543	9.515765558	8.401739568	10.15860987	11.59917352	9.37973475	10.71708689	8.132187575	8.805261708	8.015611538	7.214777313	9.001146456	9.36269137	8.423023756	7.281058662	8.688369022	9.969255442	7.883746881	9.849685577	12.0826432	8.250717682	9.726425152	8.930449148	9.001690206	9.53128559	7.860625226	8.774090892	8.922989882	8.25740361	10.35844951	11.22428604	9.406332576	13.49787846	12.68434602	9.78144402	8.462955913	7.369407868	10.05945176	11.5104904	11.16711331	9.082074243	9.151947644	9.758626947
C2orf54	9.103050368	8.668546163	13.61686852	13.07811665	9.067781797	9.750535532	12.71910915	12.63351494	13.18428276	9.419599273	12.24408529	14.10575114	11.20668493	9.482631722	14.22425626	9.272951167	8.599421537	7.172623033	11.39541424	11.00483879	4.754367422	6.790873945	6.656713131	9.457950378	8.85245053	13.75970309	14.69788494	13.61503573	10.45892237	8.929307715	14.66164795	7.032440003	9.364387981	11.04593257	7.317232479	14.67673751	7.921044833	6.727319931	5.583413403	6.834868994	6.411328369	13.87583097	14.37404089	9.400094647	4.059978316	4.460527279	10.44210696	9.074724962	10.66215212
PKIA	8.949732348	5.132837364	10.52921956	11.69947056	8.560540276	8.97884281	14.83283394	9.879496696	9.440514301	9.037227056	12.67917824	10.17148479	11.17150736	6.238895273	9.07657074	9.079206633	5.594953447	9.942026173	11.06149036	7.185346154	7.332000671	8.174923847	11.44727504	6.458488211	6.164145203	13.45352602	8.945730812	9.719250598	11.02176542	10.36917866	9.7806745	5.508504085	9.055145525	8.366998188	7.25269099	10.29389452	8.276601502	4.659162555	14.25038487	13.54472447	9.891603885	8.388778129	8.626198794	8.579423829	9.821059308	9.499793718	9.307525434	6.457573695	8.96051604
SORBS1	11.40128535	6.350142822	10.60217944	11.61200319	6.609734413	8.284772816	13.54559345	9.892840972	9.134588371	9.696738128	12.12492325	10.91584648	9.984423814	8.534063029	9.587547671	7.819711388	7.683475414	8.372362384	10.86154435	8.802663672	6.952580806	9.29513284	11.21358913	9.326147209	8.396154505	13.02039154	10.04256093	11.17854002	10.63682776	10.00186611	8.985306166	6.901156178	7.600913739	9.867268289	9.170237576	9.945585219	11.62134221	7.148982305	13.08332869	12.73128516	11.20478831	9.821197267	9.728293249	8.847368004	7.099142663	6.55370326	8.887129449	9.485350922	8.053609357
MAPT	7.56656952	4.072927686	10.22454193	11.6221311	8.05964647	7.231582965	12.87907085	7.789420184	8.073583708	5.400800334	12.13669815	10.22796062	9.691388972	4.496742859	8.439120759	6.937113609	7.045826001	5.608586959	9.978950245	6.583764861	5.144506476	8.085536602	10.07136082	6.296993646	7.030551554	12.00151166	9.276344898	8.50956155	9.89370099	9.287138958	8.497607527	6.968271686	5.956882696	5.280205631	6.262077601	10.64889725	11.97905308	5.86589557	13.03889501	11.66491875	8.089057744	6.532149479	7.358117372	6.733660338	4.05920197	5.376141706	5.818042203	5.898194502	7.318778168
LACRT	0	-2.272307257	0	-3.343689957	-8.858856732	0	-4.126664376	0	0	0.93113694	-0.571527476	-7.084448419	-2.462574423	-4.644005675	0	0	0	0	-4.469433061	0	0	0	-4.08788675	0	0	-4.676352341	0	0	-1.203968477	0	-2.854727627	0	0	0	0	-1.197334182	11.53299584	0	-2.556936019	0.943608084	0	0	-3.446506674	-6.285657642	0	-5.610067562	-10.3549066	0	0
CAND2	7.5170576	4.830990489	8.879836836	10.61612029	3.91690527	8.432829061	12.57130533	8.241167094	6.837192141	8.039821352	10.4983745	8.702114331	7.035424596	4.8181902	6.454880546	5.350403609	7.256118892	5.415507668	8.505737259	6.387437975	7.58390076	6.285248773	9.465599872	7.116772921	7.19158166	11.93677079	6.834087167	8.615105387	9.643086361	8.455539435	3.999053108	4.17056504	5.448624716	6.504910299	7.884050379	7.201928722	8.992467084	7.377022552	13.32936101	11.51178121	8.631761142	6.958573534	6.436442939	6.99898408	3.988340176	5.1472026	8.244218	5.559436734	5.290525473
MB	13.05065957	5.545009401	13.39596893	15.92107366	3.817363214	5.977985527	19.01484579	11.6643383	11.03951149	10.7731702	16.81875896	13.47316446	14.01117253	6.772378809	5.674917138	11.04092987	8.46481657	1.904054204	15.48115678	5.159231385	7.026645062	11.94481066	14.79182419	8.287749529	7.261635355	17.03227576	6.8589708	13.28421646	14.26809243	14.24815476	6.504944717	0.911490891	9.790019395	8.503828434	5.695725359	15.77155056	10.49895824	2.2785269	18.85133974	17.42938097	11.42740501	7.046391478	6.392380957	11.93789351	7.603924218	11.92893227	10.57476125	1.937305378	7.749978474
ASB14	5.672819948	4.449439628	5.62988416	6.767495427	4.257922466	4.486013284	10.11029996	5.052545087	5.083477511	5.585317005	7.569106092	6.408312416	7.356573911	5.727640146	5.373128451	4.318606994	3.689722675	4.188478424	5.364440453	4.281494168	4.355048986	5.270641258	7.040586049	4.694751941	5.64149517	8.803930674	4.846460469	5.972691203	5.971814258	5.667115309	4.536617669	3.506441652	4.043551598	4.573104841	3.902076855	6.659513689	4.476754614	5.385179389	9.315576616	8.040021329	5.523411887	5.907833966	5.230635614	4.934578617	3.470669438	3.617504434	3.917761919	4.710821011	4.705840709
LRRC10B	4.837448982	3.096539685	4.544800656	2.999127932	1.595905818	3.953957175	4.566849451	5.359580184	2.273228489	11.95450121	3.673048369	1.622072932	7.287176578	2.988166208	2.52892708	2.243415617	3.366513297	3.924055636	3.201425719	3.011319448	4.419264475	4.496053436	4.893975956	9.513148152	5.383328204	3.176031348	3.447658694	5.524295958	7.194877288	5.748257989	-2.836850315	3.622156861	2.955050247	2.593309431	5.750169577	4.621679316	5.554785558	5.84165281	6.087043588	6.344513504	3.638352986	7.407559352	1.99216431	4.879619246	2.655125563	1.904168326	5.62525881	1.927516298	3.963285762
GNMT	3.312887074	3.098409113	0.883843525	4.307111958	3.469570258	3.482582362	3.571051747	5.091117604	3.653748873	8.166752696	3.49099072	4.677445033	4.477306304	2.767787817	4.647148765	4.631384592	1.76668921	3.297663929	2.789752575	2.857099014	4.065343955	2.380644944	4.338416375	3.998600241	3.024344022	3.345342809	3.895237025	3.436703382	2.982473897	3.548206343	3.139686287	2.503828361	2.539175939	1.991813066	3.802539648	5.181887892	9.688121172	1.538928318	7.613334328	5.733787078	1.421218447	3.881868225	-3.466070484	2.77217151	5.326538652	0.377616814	2.818432451	1.318292784	0.871851281
CCDC110	5.236779877	1.83516798	4.14841311	4.569409703	2.010722702	5.179841748	5.563502024	3.608035814	5.041730114	6.6562913	5.595077954	6.262000355	4.988467392	2.506626659	4.753986941	3.671466212	2.583384083	4.188732711	9.007339953	3.392189263	1.469282539	4.69597325	4.834674856	4.43049138	6.519548785	6.145617847	4.743372085	5.650912363	6.148871862	4.075620538	7.076723138	2.72699592	2.761999388	3.340159544	4.949459892	5.189226762	9.442102115	4.280380071	6.94209402	6.89508643	4.173178645	3.948876932	3.964276974	4.637125769	5.610246405	4.867915557	5.367987959	0.877805524	0.238346196
SMIM5	6.696969325	4.912773829	10.92710638	9.160671819	6.238653931	8.570355861	9.051050559	10.0113516	10.02751716	8.445640408	10.32803396	10.79057922	8.929714638	8.819502548	11.63429951	7.740827899	6.799546576	3.925196685	9.745335421	6.723565926	3.063469546	2.854276658	5.534030368	7.269585231	7.62895041	10.00907569	11.2513267	10.95023422	4.721442834	7.537546154	12.64570788	1.917588365	5.93415185	8.416976759	7.595217949	11.79249653	9.439306163	2.278410626	5.758603077	6.72037367	7.441347193	11.16389051	10.00858488	6.156751773	4.059129501	3.754086658	7.617947277	7.410018912	6.911150987
MRAP	-0.160487332	-2.614009733	-0.133305017	2.719031624	0.013200834	-0.293254194	1.275804089	3.131030739	-0.061558844	-0.079142299	1.893376042	0.04466826	6.618088888	-4.904371371	0	0.615635061	0.74853823	0.529035367	-4.732393564	0	-0.140250845	0.915640701	2.832370765	0	-0.191314795	1.194281065	2.310137235	4.079379268	-1.224403329	0.46579145	0.66724534	0	-0.058229696	0.956702849	-0.006333752	3.981796652	2.708081417	-0.055327523	2.636090668	6.166527567	0	0	1.980221265	0.194056076	1.289931108	-5.010324434	-9.78670729	0	0
C20orf85	0.981365261	-2.241026697	0	-3.317777595	-8.837700623	-0.287629007	-4.10278988	5.090007027	-0.0605607	13.49841573	0	-7.063035163	-2.432560505	0.224611676	-0.070493897	0	-0.287812387	0	-4.446156195	0.645810531	2.47630493	0	-4.063935252	10.59457525	-0.187885067	0.219982104	3.573245576	6.498778098	-1.189856542	0	-2.826850533	-0.101827967	0	0	6.84078922	1.525305989	3.20595327	0	0.783364819	-0.063704425	0.995513209	9.240679122	0.472501218	-4.711035236	0	-3.986317883	-8.855350605	0	0
CMYA5	10.33409722	6.756324282	14.00212878	14.9380891	6.054225966	7.677591708	17.70362218	11.65066587	9.385138805	9.481004053	15.7117529	13.10901724	13.8006479	6.005749213	7.823765041	10.37843469	6.127964447	7.126109511	13.44191818	6.022802408	6.804205247	11.43655419	14.05503913	8.091719651	9.167019882	16.86792952	6.076045324	12.08003491	14.189918	13.72192443	5.850939868	6.596288152	8.6505956	8.755089141	7.776667442	11.58425357	10.10245684	7.854028021	17.31996478	16.13455547	11.67955066	7.046365447	5.656525999	9.135655994	6.862625396	6.094555089	8.368174315	8.033305759	5.633267373
SORBS2	9.152570579	5.439546284	10.44854103	9.58969173	6.367381047	10.64482769	10.87513416	10.98731676	10.37255973	11.54921881	9.398972944	10.02897713	7.274649396	8.376712691	12.38717822	6.777672711	7.101351569	7.187715432	8.087785774	8.544304821	6.597649781	7.364552728	9.257763004	9.591608651	6.849267277	10.74384365	11.89063993	11.97833958	7.249187307	7.904749706	11.58725716	8.068662999	7.214418133	8.050884949	8.228928324	9.729672472	13.23994339	8.93078198	11.96880198	12.09034044	9.793997519	10.74076421	10.55325558	9.011278241	7.690080139	7.785829043	7.617958378	8.5280564	7.155728417
CATSPERD	-0.163769255	2.781483611	-0.134313375	-3.431370741	0.013321038	-0.29503144	3.058357384	1.364446063	0	9.1218453	0	1.622448649	2.705006914	0.229959488	0.936990761	1.974130132	-0.295219726	0.523923155	1.800923458	2.68681539	0	1.344642984	-4.169183613	6.659904473	0	-4.754466881	0	3.829067248	-1.224584829	1.509462077	0.679475089	0.909092216	-0.058714962	0	3.802599647	-1.337768897	0.499470319	1.538821246	0.79987901	0	0	4.826235112	0.483234482	-5.161765754	1.241992194	0.349752375	1.011564642	-0.860633924	0
GALNTL6	3.233276649	-2.296473757	6.206894793	4.855711836	0.013213346	2.948776912	7.540705277	3.708220602	2.536570979	5.496400352	5.937575343	3.841463156	7.492566165	1.202007227	2.751563891	3.842899158	5.280218306	3.180964028	4.443706278	4.156203831	0.877832494	2.709702597	6.1757645	3.193710525	2.171291188	5.560709415	0	3.544304815	4.325205893	5.367521879	2.882447674	0	0.949046927	0.325436905	3.1650282	5.181755636	3.852301342	-0.055328383	9.117498625	7.924602193	2.253534986	2.273201255	0.480078063	1.208858994	5.841267792	-4.036097369	1.012569752	-0.904522241	0
KLHL38	4.401223906	-2.247877977	5.832694889	8.73566523	3.010244336	1.347473772	10.76869801	4.758196404	3.538173485	3.261519713	8.630721017	6.788179024	2.305106353	1.775901267	-0.070718661	4.53357856	0	4.247813059	4.719453693	1.672673713	4.983777833	5.139654017	6.335037218	1.231950785	0.83582475	10.67439104	-0.01518294	4.440974822	4.622487939	4.841039809	-2.832950114	-0.102152442	2.275906295	1.725404886	0.9945074	5.1953652	1.43845321	2.957318575	11.00511783	9.7338865	4.428316717	1.447177802	0.474037859	5.462787267	0	4.458532392	3.332937613	1.318178062	1.92201319
TMC5	5.107356612	5.494001909	5.656780372	9.637927612	5.331803554	10.6181606	8.200697657	11.14223627	7.164034925	13.87127751	5.400812174	7.548977285	8.150763391	5.954436818	9.486471696	5.292619141	4.177487183	3.772411775	9.019323866	6.176496063	9.239644389	4.21550453	7.485406074	12.18718839	4.859352683	9.609216897	10.97732734	10.96238536	8.980837876	6.287083573	5.988749045	3.243356072	6.126830439	3.687243273	9.758526908	7.129453967	9.966175357	1.955817783	9.732277922	10.12605266	2.922331637	10.24795602	9.257292527	6.822768436	7.366966814	5.33315851	9.325730305	9.248408352	5.110847621
MAP1LC3C	4.167086728	1.837897813	6.260939972	5.712738236	3.710507814	2.777600044	6.541443677	5.873736045	4.275893437	2.259031714	4.680679402	4.355642658	3.277164593	1.777854323	3.40482756	-0.450163301	2.583173216	3.29787377	3.521599339	2.857154083	2.475405393	4.621722763	4.158377401	4.302174413	0.833610495	6.736102337	4.310384477	5.170554998	3.084391841	3.798861969	1.607533632	-0.103665592	-0.058319371	4.972782028	4.518819251	5.080861553	3.397618681	1.955172198	8.902335011	7.854050578	3.638886375	4.301049834	5.176870239	2.769976953	3.372426598	3.606498902	2.818306435	2.540044005	4.654481289
GBP6	11.62019797	13.6722333	16.33153579	14.35690029	13.00201338	13.83851512	15.06842559	13.96931419	16.05175667	9.787341098	15.37143054	16.02616235	9.945764719	12.5720046	16.31464123	10.24378884	11.73629763	11.75904132	12.27415192	12.35887802	9.107001991	10.56700561	9.840809961	13.5126394	13.22572037	15.49364774	15.87564494	15.36319091	8.554589964	11.57821902	17.22277294	11.26784856	11.24254168	14.32940391	12.88424837	13.59696496	7.026187747	9.949359378	6.354736493	8.415849178	12.56384332	15.49604315	16.29537209	8.412248636	10.15342933	9.277241657	12.22310587	12.53417053	12.45449097
DYNAP	0	2.378002046	9.459075554	11.48496363	0.012946464	5.54251399	9.422872846	7.594283783	12.6519125	2.523542007	14.40618966	14.47638743	5.522414996	3.761497011	11.08047423	0.62119055	3.24148355	0.536617705	4.103702035	6.820244751	0	-0.836378105	2.265021751	7.519289377	3.315977442	10.54227428	10.878903	6.992135718	0.023213404	5.558146072	9.705517542	1.500528	3.65644244	7.238364348	-0.006209972	10.26576017	0.486299147	0.952505632	1.704548118	2.271085804	-0.735089083	8.388775533	10.63634082	1.207675143	0	-3.841593587	8.092730471	8.308237642	8.309312288
ZNF106	11.98043148	11.45136216	13.05252151	13.55970137	11.43290001	11.78351258	16.28665651	12.34008662	11.74830952	12.06469848	14.23491641	12.93877842	12.28349625	11.53552545	12.1134866	12.08340568	11.80025584	12.28231709	12.7264752	11.91654377	12.39894751	12.42840831	13.51579257	11.07251254	11.82175551	15.41607796	11.88042093	12.72793103	13.15040831	12.28474938	11.23799812	11.77195203	11.81939197	11.70223207	11.15581605	11.46907352	12.74589983	11.68292697	15.76561554	15.00468884	12.3600301	11.71634434	12.30319177	10.60367613	11.09945249	10.78243309	11.18116149	11.65853346	11.1619892
TSPAN8	6.076849057	1.826166654	8.337217004	5.949918356	-8.837632029	5.832139408	7.920074093	7.925535859	5.885133925	11.88048484	6.62862561	7.827656512	4.135531708	0.224599588	5.80492299	5.350217643	3.954147024	3.771765085	3.65821668	4.220221849	-0.137821498	4.161945377	7.446555984	7.00988969	4.765985408	6.883145045	7.178434438	6.458101038	8.228520304	4.725330269	5.117779194	0.910964851	0.949811914	5.090098722	6.639152404	6.52236426	11.68570661	0.952305493	9.903360179	11.65854304	4.562578377	5.562943162	2.713295736	2.194907922	6.031968534	4.81242317	4.098309022	-0.891268299	2.152308829
NR3C2	7.305106466	4.65289953	8.294891052	7.95497744	3.710503256	7.503064522	10.59636211	8.969228558	7.104335352	9.053037762	8.689417635	8.004776782	6.247260192	4.263058716	7.817628512	5.744551123	4.915720779	4.815862827	6.907573173	4.78582491	3.479301844	6.544560182	7.280424673	7.925203568	6.009933038	9.362928589	7.858989939	9.665540062	6.383319122	6.018109819	7.28172727	2.240597964	3.277482476	6.483014652	6.595208229	7.378238548	11.87261058	3.542955235	10.794705	10.39849444	6.70952818	7.220612062	5.542020961	3.990703059	3.913695265	3.467132302	6.160381997	5.170165626	3.898723168
CDH26	4.865022503	7.932218201	6.924661954	7.650598722	4.653783482	10.72590303	8.041633453	10.18292993	9.132111602	11.7748079	9.431032752	8.958034107	7.229907758	6.598956167	13.00333827	8.046577515	4.786394333	4.892334614	7.215598667	6.455880429	4.596543423	4.539080654	5.107324278	10.86207675	7.79153711	8.875782106	11.23953573	11.75354823	4.481825438	5.687505623	10.57361462	5.208756903	6.223703736	6.44955006	6.299071692	7.6957174	3.205065768	4.418014529	5.488397553	6.906406606	7.255987548	11.7413627	10.09622149	6.427163568	6.542990014	5.645669966	8.038511925	7.079317829	5.594107476
CARNS1	8.100140453	4.448395192	7.021271207	8.668473117	3.180099075	5.937595167	12.09001096	6.180767273	5.861282935	4.895309287	9.204119748	7.281211566	8.570835181	4.634230655	4.116118587	6.407200369	5.670099476	3.60089418	8.708370088	5.557881056	5.388502421	7.081329528	8.480094272	5.515602302	3.945270599	9.899451679	4.895377512	6.74405475	8.388530579	8.319115213	3.355426909	4.382182243	6.49611136	6.003316558	4.695683816	8.061802364	6.027848817	6.316612812	12.20421966	10.45824733	8.330764239	4.816552584	4.622980765	7.732501321	5.780490734	5.74695225	6.27742885	4.189982789	6.059172011
BCAS1	8.63664434	5.737891721	7.703328654	7.844312722	6.579679937	10.0512667	9.372304114	10.8695378	8.573051811	12.18061231	6.935302755	9.614412058	6.088838286	4.818147461	12.73363256	8.015618006	8.42907034	4.999612964	9.507867957	8.063781647	7.126138411	6.029204775	7.224403216	10.50897721	5.383403346	9.078310193	11.73011102	12.58430401	7.672792773	7.526039718	11.58508682	0.911270627	6.331975999	8.242245481	7.438247375	9.369552031	10.64438713	3.41740388	9.662745802	8.782057021	8.880807036	11.50742356	9.979425399	8.468329636	5.957223166	4.199227994	7.341543787	5.115846174	6.770967758
C7	12.30068963	2.779886087	8.506173185	6.769051693	-8.83535899	8.618780796	9.141240932	8.655285099	8.329708092	9.607224255	7.73043145	9.283501362	10.13097675	5.980456174	8.107134787	2.470340575	-0.287254454	2.591816721	5.101893591	1.674115053	3.98278233	7.683268371	6.817224677	7.315292595	2.172982175	9.483434009	9.818365268	9.192009275	4.481549075	5.916100685	7.019243514	2.504599818	-0.057176268	6.668987639	6.352843348	7.555094356	11.3665721	5.450756933	9.6541043	12.45700766	5.259263793	8.514265455	9.175764121	5.180297659	6.53171055	4.87463064	2.011609699	2.530506042	-0.893805395
FAM47E	3.716840134	2.787273108	3.220506891	3.987345102	2.01075076	2.583315536	6.045917361	3.972586037	2.759398987	8.937437904	4.346194065	3.204586243	1.756321568	2.187998216	4.11623655	2.9880529	4.430230952	2.588382791	4.196366454	2.26481963	2.21099953	4.938275515	4.337949901	6.34961628	4.028120281	5.659601568	2.79533282	5.236419032	4.240356149	4.463065275	3.713575125	0.909469515	4.043715633	2.591110113	3.580126634	5.5103406	7.54397195	0	6.614947284	6.460642911	4.174802924	4.495283465	3.194125771	3.638848233	1.211019696	2.307419315	3.9174575	2.833852378	2.95735715
CDC20B	0.519316618	-2.267922255	-0.132325801	-3.340051105	1.595950566	1.346107889	0.315042749	4.974554089	0	11.544289	1.124085262	-7.081437169	-2.458365215	1.200957996	1.942236004	-0.446466566	1.345958321	2.393489736	-4.466161597	1.246366591	5.963391612	1.684395785	1.286942174	6.754821904	-0.189766347	0.222178918	2.572853053	4.384269291	3.431278492	0.467718889	1.604229323	0	2.539260028	0.329568485	3.454571945	2.957180171	2.007801622	1.955349084	1.714385753	1.947776756	0	4.742349254	-3.442914456	2.190974654	1.97149487	-4.049926359	2.011458042	0	0.874978108
LRRN4CL	7.809743654	2.78254836	9.771667109	6.252596302	3.180115207	5.91713672	8.988123687	6.700969462	5.654784085	6.465193177	7.766399267	6.814663767	8.785932924	5.261358328	6.805150758	4.763818053	6.342700465	3.506660021	5.479975945	7.644566927	3.06312331	5.36674431	6.706716959	5.782699159	3.945122172	8.627549685	8.678649329	8.489981839	5.983875399	6.709582219	7.491841643	3.729309166	5.166111066	7.680210167	6.352844993	9.900582392	7.276737419	3.958252912	9.976973524	10.29569171	8.946572812	4.954361663	8.417902266	6.807289331	5.67237828	4.74939972	5.296097024	5.731579707	4.236203751
UG0898H09	4.03566478	-2.339670124	1.892547217	4.099312672	-8.904952967	1.344247308	4.884026779	4.390226544	-0.061907259	4.18908601	8.094754555	6.372427676	2.708227974	1.202728124	2.751667297	0	0	-0.556166364	1.226924124	-0.420393241	-0.140916841	2.850993659	-4.139911382	4.161821867	0.833079799	1.198517832	2.795355171	4.651059797	3.509896109	1.509452771	-2.915004267	0	-0.058561579	1.384386958	2.57996741	4.962268314	8.182257821	0	5.262600818	7.051515833	2.779551687	1.773947644	0.482409187	0.228185805	0	0.35990851	-9.156624483	0	0.263999427
MT1JP	0.516854866	-2.636443186	0	-3.65261229	-9.11639137	-0.292687626	1.274809347	-0.267580435	0.946943319	3.403118989	1.895002313	0.044567344	3.789158158	-4.922001752	-0.071512707	0	0	0	1.79334738	0	1.471814619	0.282292389	3.050058938	1.236819524	0	1.19361142	1.572489795	2.744134693	0	0	1.586780436	-0.103348215	0	-0.804323683	0	7.52367133	0.490485201	0.95230389	0.781255594	0.944192732	0	0.389863421	2.380136715	0.186568057	0	0.292957959	-9.93217845	1.037799056	-0.743936423
KCNJ16	3.059755862	-2.271316068	1.893001112	4.487696387	0.01314246	4.874180025	3.420302587	5.360014697	2.273055384	8.710573593	3.584592911	3.734681169	1.752959134	0.227057687	3.530450427	-0.446884006	1.767410188	0.529777198	-4.468693337	-0.415459612	-0.13933529	0.285074862	3.066758828	7.702522842	3.177013055	5.257274217	2.572848516	5.953806748	4.954226837	-0.625034969	4.125156194	-0.102940275	0	0.953588427	3.802532127	3.654216928	10.64051106	-0.055029352	7.641308077	7.514877876	4.428552144	4.74250233	3.839874249	2.191191723	0.603478591	0.376168182	3.180639017	2.698623109	3.922355823
FHL1	12.6363964	9.623205956	14.36620459	15.45340088	7.660850827	10.70501434	18.28868732	12.38748388	10.87877214	9.600059919	16.42536434	13.90385696	13.83516987	9.899904983	9.803731804	10.81761274	9.584995998	12.76540636	15.29097024	8.42649275	9.873422519	11.68440246	14.9213947	11.23949453	11.78324085	16.84493805	10.29924773	12.72721244	14.40211015	13.86666858	9.76164653	9.261698437	11.85763136	11.4774581	10.10775306	13.81550798	10.95966171	9.910540029	18.09806238	17.04887307	13.18454349	9.224817539	10.63525651	12.03368223	10.1854041	10.7243808	10.00071729	12.22472104	12.29240771
NFIX	12.7173288	11.59682913	13.55007794	13.37420344	11.00908	12.44112082	14.28027415	13.60575088	13.14051598	12.45855786	13.68651376	13.51953409	11.24564671	11.3728392	12.60106683	12.15741104	12.44255824	10.30025287	11.07150764	12.6871964	11.57796095	12.6127403	11.91351014	12.04848406	11.48445002	13.96869668	13.20189457	13.40014501	11.64411725	11.99571142	12.33033343	11.2539041	11.59648213	11.86289484	12.90220569	12.2007278	14.75824817	11.85408481	14.77508017	13.91644497	12.36977901	12.94220069	13.493934	11.36948943	9.329991379	9.559483164	11.34432442	11.80955894	10.49796704
CPEB3	8.526377569	8.86075851	10.06881127	9.92160555	7.267196919	7.665309678	10.45573822	9.60605966	8.965919455	8.607167669	9.954284448	10.24507681	7.052669432	9.166314711	10.56298657	7.155580827	6.821748106	8.698474603	8.337527409	7.949761178	7.569827905	7.733899477	8.183346542	8.641584211	7.680963843	10.26363034	10.36802214	10.16604735	7.164667785	7.836589787	10.396957	7.718395779	7.934360099	9.091789554	7.890125266	8.851470142	10.97986675	7.947893141	11.15732548	9.761344379	7.748372513	9.839377544	9.678938133	7.144667314	6.081358893	6.042390425	7.572867026	9.606404447	8.394541438
PDK4	11.2461032	5.945870118	12.12661795	15.10822493	4.916783705	8.766276725	14.92049236	10.1817439	7.971450165	11.05234945	13.73782865	11.77256305	12.99027214	6.362532174	8.59832535	8.085410607	5.246709029	6.665305258	14.0389964	6.401550175	6.963410951	9.772505146	12.94267344	9.214565712	6.791344062	12.98827721	9.274032974	11.35317482	9.89441968	10.58961505	9.140538351	4.01005455	5.93418386	7.750082781	8.699214146	12.8289994	10.05909107	5.351249675	13.84362299	13.69826271	8.450556772	6.4530229	8.844475226	8.596435569	6.976569749	7.825238762	5.7111288	9.240708907	9.161850855
IL12A	2.362377395	2.787481705	5.809534146	2.741676299	2.010738529	2.583361531	4.152801394	4.447707018	4.539019245	5.585630093	1.881647207	3.84148556	2.709785425	1.777579173	8.536783603	3.253402981	3.366265041	1.89776634	1.800655982	3.392270001	3.59475082	3.57102802	2.268642801	6.766204996	5.145589108	6.659003678	7.065553226	7.013723878	4.48233421	3.798232415	8.995416183	2.920142675	1.536561281	2.417692425	2.802397611	6.166034322	1.442926603	4.54364668	3.965096417	4.038735115	1.754998315	6.712901435	6.41070853	3.503774584	5.873578933	4.283912496	4.595439187	1.317891079	2.528277882
PLEKHA7	10.27888181	11.15202242	11.92499523	11.62167948	9.547006257	10.81775652	10.51418497	11.79866016	11.35878886	10.77712956	10.74443613	11.94945155	7.387636539	9.884511911	12.94733967	10.14616469	10.34263278	8.593866035	9.209602642	9.666463099	10.34467362	9.19512347	7.762578042	11.47975728	9.619200799	12.02471341	12.83980428	12.7087937	10.52656117	9.888518907	12.18615875	7.272658743	8.070823939	10.48983643	11.90708211	9.197592943	10.91845703	7.513771464	9.943600796	9.407672458	8.971876633	12.58095666	12.64498962	7.851176719	6.661254557	8.013928795	10.35933519	9.53582208	9.566232598
LOC105369192	0.504824947	2.383690036	3.485669826	2.737491716	-8.948223701	2.359995349	4.23979209	2.378887847	4.04203876	2.523260179	4.771560841	4.556443321	2.305943354	2.505498553	5.83158303	2.469203084	-0.295541436	1.566816198	2.527488048	0.637672767	0	0.906042702	-4.188551287	4.117914761	2.43704598	3.630486817	4.512297632	4.39016919	-1.22672219	2.112881293	6.408763636	0.909093074	1.536458315	2.594774194	1.579669795	7.618188058	4.465421629	-0.055838653	0.799660461	4.03969071	0.359181872	4.63464676	3.695867329	2.757812303	-0.454694439	-4.259343175	-9.097469468	2.195714679	1.340246699
SYPL2	7.958472604	3.348341362	8.794321043	11.01879624	2.332363131	2.779555497	13.08938162	7.100844672	5.16370286	3.747755261	11.4705968	8.500845043	9.436153047	2.765970234	3.530745434	6.323118985	4.106964216	4.693939978	10.22194435	3.695052044	4.651079507	7.008307587	10.88927299	3.292010217	4.903818027	11.86345701	3.310175258	7.602424105	9.531522622	9.27000315	0.662469029	1.500482275	5.684753032	5.174926145	3.995212141	7.728861509	6.757882785	4.280464613	14.09206991	12.23606474	7.907899198	3.487628775	4.183913872	7.491391292	4.126441291	5.573630755	3.59591691	4.290437419	4.873723893
CKMT2	8.426893949	1.821966393	9.891265937	11.84705148	3.010188492	4.593721862	14.93394745	8.224369478	6.696013217	5.433255634	12.43393915	9.730185105	10.0905327	2.986954449	5.339188919	6.76713331	4.693303431	3.183723238	10.68553304	4.282475771	4.85061166	6.60532892	11.50845654	5.328576061	4.250977278	13.09307593	5.54313973	9.961608414	10.38310042	10.00806827	5.175447606	3.381173715	6.146749538	4.693496714	3.317086052	10.07343313	11.11507806	2.278473765	14.38065389	12.51367029	8.25987613	5.140180559	3.19115247	7.553763895	4.9553486	7.562149417	4.332743744	3.181317288	1.929169599
HOPX	11.56897493	9.512828222	14.98954243	13.53536145	10.18969502	10.47650181	13.7000335	12.09099682	14.53549988	8.504061806	16.01450073	15.85163416	13.24506954	13.55264949	16.592284	10.86982867	11.25356249	10.96597227	13.90453603	11.94807232	7.323667687	9.462888564	9.506256528	10.87652715	10.43275833	14.37974189	15.37220786	14.74951916	9.449284075	9.700492776	17.56736128	10.22901749	11.97638543	12.10807343	12.78790186	16.51311613	10.51574721	10.69819782	10.14354501	10.15448091	11.71265598	15.58323457	14.82439783	10.3633479	8.855895884	9.883705067	11.73895554	12.16654114	11.57931272
F10	7.544174878	1.830611244	8.295198038	5.605304142	0.013070731	4.692927332	7.085962146	6.772248743	5.787302893	5.433206615	6.595788228	6.408351845	8.994212625	3.637255852	5.947032182	6.680094251	5.431105584	7.425227816	5.282248323	4.742481109	3.701903947	4.802594413	5.156335116	5.327969711	5.029302981	8.01341218	7.148506463	7.291884351	5.329638023	5.488542885	6.848165544	3.506484689	4.600280555	7.021213298	5.4871273	9.295319255	7.122833026	3.417208185	9.715141727	9.269994361	6.776286452	4.921075602	6.726702334	6.715951258	4.714928429	5.330886554	4.818065553	4.242483837	4.552103321
C2orf73	-0.166206203	-2.422644491	-0.134489517	0.513404131	-8.962719978	0.745123514	0.319359519	0	0	8.861116851	-0.58138245	1.622351564	1.753099041	-4.756606953	0	0.610819711	0	1.898713324	-4.583216819	0	0	0	1.288938091	5.257719504	0	-4.788749668	0.986453763	4.391381185	0.647877405	0	1.606044432	0	-0.05878389	0.319235279	2.802459066	1.542305771	0.499432623	0	-2.699012183	2.270781224	-0.759996345	3.820461758	0.483218844	2.477476225	0	0.334846982	-9.443501487	0	0.950695041
SASH1	11.43459291	9.717293843	13.61138466	12.60417203	9.513613972	11.14944746	11.8121121	11.85353908	12.85312478	10.72731435	12.91080758	13.71410888	10.11337256	12.0248419	14.83783577	10.3163089	11.13275855	10.60621314	9.785205863	11.31968183	8.501132085	10.74088897	10.51440694	12.00844156	11.22351553	12.79355828	14.18270374	13.82769645	10.78136531	9.855563792	13.82709268	11.01289454	10.283562	11.8204383	11.37089706	12.15348973	11.77247943	10.67950526	11.99817667	10.80254956	10.96813527	13.36350944	13.85567018	9.419313754	8.540707031	8.192852886	10.84112495	11.97204314	10.53031156
ZBTB16	7.173188722	-2.245051921	7.260012834	9.706356018	-8.840414077	4.830735565	9.761301332	7.044761698	3.538197844	8.449717639	9.308146263	8.061103228	7.541164614	3.179516769	7.166396852	6.088384051	2.778545925	4.73527522	8.411659976	4.017613119	5.254087733	7.711736889	6.247764775	6.488689235	4.317802733	9.705100495	7.292401288	6.953802824	5.740885522	5.645444454	6.256538265	0.910787107	0	4.249446169	8.271442083	9.560091791	6.491543963	6.148869739	10.6859357	8.97758738	4.761206185	3.486155868	6.908657065	3.507079662	-0.45931216	0.374709717	3.711371406	3.771870798	3.695584578
C2orf40	5.529415802	-2.250817739	4.222477077	6.201757721	0.013057676	5.832256315	8.832008941	5.827915612	4.90829121	10.92587599	6.238908115	6.262168947	7.301904647	3.637200636	4.946631762	2.243538114	0.749380104	0	5.053203021	1.672360597	2.211728931	3.488018609	4.710071299	6.961300631	2.85408126	7.134255794	5.942765896	5.89320581	6.110174847	4.196525286	5.659594253	-0.102273599	0.949592718	1.391421333	4.082665431	7.266428268	9.280474501	2.764389255	9.557166696	10.16812211	5.360720022	5.72626273	5.326838044	5.498402675	-0.462626962	2.310959446	2.333379104	-0.898842375	1.648802497
IL22	0	-2.316457316	3.358492616	8.576657808	0.013253589	2.092779556	6.214836439	7.341455562	3.953736111	-0.079364092	0	8.540222952	1.756670893	-4.676742175	1.94198173	0	0	0	-4.502523369	-0.419181553	3.062831792	-0.857311282	0.32565538	0.139933652	0	6.641552382	7.709964031	2.044337621	0	-0.630787692	3.138901126	-0.103825079	0	0	0	-1.256904785	-3.427164698	0	1.718519915	1.531027172	0	3.391951486	1.429451254	0.223873836	0	-4.418208984	2.332048428	5.010293436	0.276342983
TCTEX1D4	2.206424055	2.385323218	2.704765301	-3.439546212	0.013326157	2.093343029	2.838107187	1.786326771	-0.062095397	8.783757314	0	3.356061137	2.307308586	1.777749183	1.942085825	2.468676323	0.744929928	2.590440095	2.527877096	3.152148039	0.877112936	0.906053015	1.860334549	6.235320232	-0.192742763	1.773738391	2.57289869	2.904139495	1.441819833	2.710235494	2.56506629	-0.104425567	2.762284716	1.719845645	2.316885514	2.940471574	3.39271453	-0.05581326	2.978864586	3.759053777	0.359442593	5.030496601	0.483313212	1.774289163	1.223985667	0.366462031	1.012178493	-0.891036075	0.252997442
IKZF2	9.026954449	9.66511018	11.68971387	11.14800719	9.744496476	10.76572731	10.85322668	12.20928169	11.27438468	11.26999081	10.22043272	11.83531052	8.559522121	9.309019817	12.9028101	8.234876246	8.971282695	7.82979367	10.65210752	10.20898599	7.548451084	8.704615701	8.689589987	10.82574061	8.24456573	11.94553804	12.48224622	12.97202573	9.993321196	8.829894631	12.5886069	4.830097976	9.829035196	10.01759897	7.966850973	10.95027219	9.629338335	7.418607843	9.75582771	9.503094798	9.300694987	12.22195082	12.56824767	8.930060986	10.04340994	7.777947678	9.617939812	10.2355373	10.02382219
GCNT3	6.954382698	9.203313122	7.856646727	10.41057564	9.034929942	9.306725252	9.430315542	11.41225588	9.458511976	12.91791713	9.834904068	11.57138899	4.257729187	5.696758364	13.80920732	5.53643524	11.12276137	6.904752831	10.12196973	7.388107069	11.54822366	3.727103134	7.883467485	9.997383638	11.37625564	10.45951312	11.67470217	13.25169355	8.07586359	7.328356704	13.8798106	3.922461914	6.185748337	7.516774307	7.379008176	10.95728566	10.29867623	6.631540739	11.76821398	10.92965024	4.332953829	11.77177457	10.33712717	8.26073115	10.42892645	5.680352292	7.603086428	6.457568525	8.634257133
STK33	4.206539836	1.832328378	3.90001841	5.204325451	0.013101176	3.783333183	7.739326139	5.871926374	3.760715946	11.03841082	5.916860024	4.281844193	3.684392207	1.77662357	4.194086395	4.962433606	2.583779832	1.141904281	4.518280334	5.056629386	5.569315908	3.487535221	4.773917888	8.336091771	5.814506501	6.896174367	4.075823765	5.697655803	4.55332363	4.308111862	3.13920816	1.499608897	0	3.60636294	5.204719945	5.285024887	7.094962491	1.955416505	8.34777541	7.700714893	4.115885978	6.319701656	1.99306492	6.665664266	3.12093716	1.334718165	6.03277894	1.654308422	7.242348022
C6	6.293226913	-2.280254528	4.544983621	7.061931782	-8.864257064	1.76723914	5.371126019	5.760571838	4.346185676	7.762572224	5.572575426	6.865917864	7.998268961	0.227538928	3.114813918	0	0	0	0.254462617	0	-0.139639905	1.683184476	6.493471782	6.781285972	0	5.896420383	5.68904659	5.169373583	0.657187585	-0.626460258	1.605683177	0	0	4.906137247	3.317050861	8.341680287	5.552873011	-0.05514882	7.594347176	8.880723961	0.988784828	4.704287345	2.400106491	0.23509942	1.218463877	1.325176699	-8.999896863	2.556237015	1.326766255
ADAMTS9-AS1	7.063668047	2.388846221	5.711222983	4.395562747	-8.908121844	3.367449165	6.068772259	4.390399096	0	3.640851621	4.549356287	5.280869032	6.036231995	1.778042306	0.937053286	0	-0.294489871	1.896997142	3.657279866	2.490679656	3.983442572	3.205733035	4.569335819	1.835682266	3.024817501	4.077744866	4.310464192	6.288611356	3.510313931	3.946830101	3.354642198	2.727113362	2.275602103	1.384308075	2.579968966	5.492550841	4.552943364	4.482611484	4.53406827	7.575744495	0.984706035	0	3.550200419	1.778845148	2.473652831	1.326275193	-8.985026335	3.100448265	3.307263845
GDF5	4.076828046	0.923789234	1.474773068	2.021106186	-8.868671425	0.747169966	4.492396466	4.326987137	2.952363861	6.008038758	1.881759693	3.940957708	3.021804936	2.767767822	2.264989781	1.974307559	1.766906821	1.567831874	2.528964997	3.275873589	4.480998495	3.570955578	4.57221346	5.006783177	0.834095377	2.984876349	5.380906128	4.06142411	3.998819024	2.111853424	-2.867614163	-0.103309369	-0.058120339	2.746188078	3.317051421	2.420927644	10.425121	0.951654	7.171609775	7.766672274	3.271371236	-0.720778268	3.194517041	4.261815071	7.119922142	1.900406355	1.012591518	0.243961646	0.87325411
SAMD5	7.095894493	3.923789934	10.48669356	9.498190044	10.55377526	9.181454099	9.651822225	7.888623482	10.41108935	6.964052565	9.327918865	10.93630604	7.953628762	6.07990868	10.59211694	6.756392904	7.602424483	7.558877353	5.551951872	7.248412534	6.200841722	4.934942108	5.606129166	8.439844458	5.904540711	9.010725131	9.713153934	9.452300015	7.164670271	6.366570585	10.0329424	6.383184675	7.60091518	6.319696654	9.332936548	11.53498328	8.458411816	7.652677945	7.445649823	9.018445476	8.047833345	9.399889119	12.2509215	7.397695459	5.398826209	5.902292479	6.518441825	8.185611574	6.420349248
KAT2B	10.01616122	9.629294111	11.7465462	10.84662898	9.465115431	9.510172965	11.94248366	10.68402749	11.17084975	9.628347754	11.86316868	11.59257775	9.193591951	11.24538718	13.12164229	8.738395124	8.461242673	9.949853204	10.00489969	9.466970434	8.672299405	8.853661925	10.35887578	9.637228656	9.559678992	11.89536017	12.00440324	12.12191795	9.687950314	9.41107676	13.12348784	8.423875958	10.2168783	10.54304669	9.122016158	10.84871398	12.87470787	9.377098937	12.44606974	11.26808856	9.29909149	11.60485326	11.55693529	8.46863813	8.069918445	8.150147974	9.492411605	10.55821297	9.843167222
CTTNBP2	9.484865786	3.756979115	9.566213032	9.357963514	2.0106147	7.771853355	7.825707902	9.280505281	10.12967135	8.541756218	10.06552149	11.22174837	5.948717865	4.082831368	9.537934279	5.485450252	5.278879075	4.559897393	5.404068388	5.63077379	2.699658914	5.295136437	5.771956464	9.409251639	7.706302183	9.363023421	10.27173636	9.39785394	4.870715888	4.684712575	10.11359467	1.917469383	3.65636466	7.129850799	10.00654567	9.682311206	9.19173191	5.168279722	8.016933829	7.952309923	10.48069302	8.851401941	10.56024024	5.087540627	4.623063958	3.107392114	5.843561012	5.59956796	3.458180189
SLC7A14	-1.43945307	-2.398926441	2.216881412	6.603918024	-8.946097619	0	4.936503513	0	1.533687898	0.930444498	5.158455981	2.036347814	1.754793783	-4.738632408	1.525306847	3.2572646	-0.295510977	0	-4.565059936	1.669504594	-0.141424188	-0.864286881	-4.186165708	1.561491001	0	0.225341626	1.987539564	4.066160952	-1.226497416	-0.635584394	1.607182745	0	0	0	1.99486347	3.620485096	3.559139079	0.951316948	8.656528737	4.122224075	0.359224209	0.382639782	1.429467923	-5.313819401	0	-4.614753413	0.013077483	0	-0.842568694
PRKN	7.068483213	2.383877495	7.121645373	7.381300427	3.469559799	6.516383971	10.10356134	6.405935623	6.221276751	7.263742742	8.404540532	6.63322255	7.358832877	0.225356168	6.829843485	6.474001953	4.786100613	4.776011899	6.568400835	5.253916043	2.699306502	7.411425587	7.165602575	5.032031204	7.368736763	9.130730781	6.346140749	7.445255584	7.400779762	6.873123209	6.527651022	5.171195116	5.166111325	5.447388066	7.526695013	7.15091858	8.340578324	5.046228237	10.36038389	9.053155277	7.236779314	6.756795267	5.863080773	5.224102931	4.126629387	4.932593959	4.010871731	4.291045108	4.020592317
SLC22A16	1.590534796	3.753156995	2.216459614	-3.399764161	1.011643815	6.770737634	2.579656241	5.092878399	3.274951246	9.252070274	-0.578319658	-7.131022674	2.310385347	-4.693991767	1.941972436	1.973680713	2.092658898	1.896980196	1.226923236	2.685784257	3.215596787	-0.860028724	0.326398158	6.450981086	-0.192113404	1.198517014	-0.01546948	4.265953596	2.874613124	3.800707414	-2.914915327	2.503901539	0.948831539	2.591717581	3.454597128	-1.287807333	0.498629881	3.543057262	3.455946293	5.310252829	-0.755669663	3.393126194	2.973914469	2.98529997	4.14874006	4.175806606	3.180398007	3.098778737	1.939263476
WFDC2	5.67285406	4.650436903	4.486195903	6.751285572	7.340720938	12.9068182	11.30781758	14.83437992	10.9103515	17.23779226	4.049114924	11.03038874	6.72654159	8.989035376	11.43716802	6.756583468	5.977821576	3.996575741	6.533265533	4.453097926	6.219090343	7.14411526	11.23794269	14.91155694	4.106449279	7.146031649	12.36693251	14.07649808	12.00464986	7.019527627	4.854561523	8.162429849	2.276249209	6.790114899	11.01976134	8.162851926	15.85408737	7.368575781	15.01906988	16.18371001	4.174942021	12.13351842	7.811985395	11.6009562	8.923818245	10.87139159	13.25942078	4.385513595	6.910813895
AMPD1	6.317736103	0.907739557	8.812438163	10.78016343	-8.834024306	6.327354225	13.43472003	8.001236799	5.812381508	5.150724702	11.23478202	8.061159644	8.948298982	2.504747545	4.268290957	4.483391605	-0.286887412	-0.541752416	9.503321338	1.250329057	4.651060121	5.167247043	10.72203032	6.395897065	1.429817706	11.82998012	3.573268962	7.267874257	8.677572586	9.287174974	4.992241109	0.911253375	1.537294127	5.424911027	3.802551995	8.806159829	7.37098929	0	13.04507393	12.41746283	6.446149075	4.664386729	2.97173628	6.308365383	1.640252048	3.107286741	3.470425432	4.190008909	3.066189224
ZNF710-AS1	6.922920649	5.985132748	8.732306313	8.789025557	4.71036752	6.569678606	11.90528978	8.439638336	7.79384341	8.457536965	10.27905217	8.960984788	8.351885613	6.547767735	8.002543901	6.679519666	6.788312577	6.377715007	8.081634542	7.540903305	6.511871264	8.54381501	8.195012397	7.29836634	5.790798198	10.12817655	7.971616927	8.630532631	7.967173687	8.250759229	6.435313126	4.507840106	6.802479623	6.43817984	6.243216934	8.945204377	9.935512585	6.936415584	11.93479681	10.39224622	7.882631961	8.826877009	8.29946914	7.527237644	5.938655061	6.042270716	6.830815498	6.105301225	6.3867739
PPP1R9A	6.438098478	0.912796746	6.394041204	7.448102	0.013025856	3.871391723	9.273257279	7.743316244	5.346572385	9.104365759	8.404258849	7.364166324	5.251809409	4.0830864	6.877920209	3.995525239	3.240650536	1.571788091	5.948898428	3.500503134	4.217416237	4.870058421	7.746352569	7.770258228	7.629128277	8.534460766	6.217396938	7.663651758	7.509586489	5.950939679	6.02116756	0.910789002	2.275949367	3.132692534	6.352845042	5.922942471	11.41790848	2.764452938	10.45579019	9.631961496	7.696447245	4.537563893	3.193084318	2.77467262	1.211632785	1.903836475	4.403093319	1.319710575	-0.900722196
SLC16A6	6.548764119	5.596787112	11.35442154	9.831000811	8.054190709	8.923512467	9.2655338	8.928215323	10.6350962	6.151000643	10.81724383	10.81863342	9.041753651	8.177768326	10.91890647	6.202651033	8.370047588	6.309911596	7.532955814	8.046162026	8.077385466	7.471556909	6.154809034	7.837601322	7.668136069	9.668142629	11.43521441	10.19108116	8.342777596	6.678515364	10.95642023	7.924001846	4.863485531	7.851795241	8.499136718	9.288184637	4.971495018	7.727379356	7.470935948	6.101841744	6.491612346	10.86442353	10.85291511	6.605389538	6.976807489	6.015412003	6.502506114	7.724473851	7.848207916
CKM	12.9290266	4.445635725	14.42354123	17.0796186	6.295225682	5.620774998	19.46213488	12.99225415	11.00250884	3.640838999	17.32929891	14.28268709	15.91386819	11.96675307	3.11532537	10.56783664	8.272653466	3.996667811	15.23315664	7.023499838	7.717637092	11.92661554	16.14284923	4.949183552	8.055634634	18.55532812	3.310197755	13.89270116	14.95441282	14.35140422	2.875462307	1.917818536	9.797907975	8.533426728	3.317091577	15.97667596	4.77868165	2.278528847	20.00881536	17.74060107	12.39412371	3.069360119	5.371664038	11.99900559	10.64234695	11.3610387	8.027432551	2.958151929	7.12911494
KRT13	11.81506653	16.18926285	21.79873696	19.83040349	13.36389458	18.01475985	20.64762791	19.70120126	21.4493638	14.50220728	21.0001879	21.45666779	17.79713399	9.637554408	21.52744781	15.70016405	12.99162473	8.411817133	15.98124327	17.39398028	5.420430972	12.72797194	10.8693888	15.63664977	16.38390039	20.7445262	21.95492766	21.18748991	12.16222352	10.77960652	22.2435759	7.245890597	10.9585478	18.22635267	14.12532246	22.00691943	10.61251479	11.19587741	12.2091274	13.55692499	14.73955046	21.35894816	21.08068348	16.57198817	7.921287798	7.607971447	17.68702062	11.42408782	18.90490135
CCDC17	5.294699271	3.352516423	4.544806913	4.308514317	3.010247544	3.102364004	4.887870192	5.12654941	2.75959245	12.06402817	4.047467005	4.73416605	5.571721031	4.929292614	4.701390731	5.432857134	3.240462655	4.062419551	5.442518314	5.372007263	4.217373696	3.305521476	5.458326222	10.24113999	3.024761308	4.341849232	4.573404302	6.538570643	3.646631151	7.044358102	4.125127442	4.923107249	5.480322602	3.341129622	6.185116399	6.941621831	5.243945915	3.958229551	4.882577467	4.652040813	3.467016457	8.315056718	3.839567729	6.425603253	4.527220791	3.107870628	4.180760263	4.190765005	2.819841562
TMEM143	7.314648701	7.143094433	8.000530212	9.44742268	8.159539947	8.155298494	11.75368291	8.361218134	7.329641298	7.947423138	9.56832926	8.099329417	7.897323341	7.381795268	8.01872597	8.143905085	7.231470738	7.863402877	8.038390628	7.463214308	7.191962601	8.067875338	8.668548272	7.849403746	7.344538423	10.57751705	7.55085795	8.224504827	8.088385332	8.003579923	7.716278945	8.195509978	7.204959177	8.047335297	8.312723881	8.466400986	8.595733791	6.602954736	11.80301136	10.45226421	8.040284973	7.839767082	6.908966326	8.64583844	6.358863244	7.216852325	7.862362224	6.468499819	7.410587443
RYR1	11.66493529	8.532821151	13.82445801	14.3606769	9.037695681	11.4943528	16.6108614	11.22300644	10.14328429	9.203933445	15.18729588	12.1527951	14.97321208	5.758001996	9.073995963	11.15535141	9.266686609	10.15994353	12.75323298	10.6158179	11.36723989	11.34434315	14.00126153	10.17969973	11.11309271	15.78680242	9.99706258	11.93227382	13.91082629	13.41353897	9.634198105	8.362830218	10.21805182	9.937336164	10.48716692	12.13289347	8.586190531	10.61568519	17.45823888	15.42877291	12.2229777	10.21723383	9.089757603	12.22177511	9.250984635	9.934900315	11.90883246	8.717525007	10.33932839
AMY2A	-1.443505727	1.825118387	-0.134338617	-3.53126464	-9.014100746	-0.295301702	-4.300510634	3.808970498	-0.06205945	0	0	4.49154054	5.317181198	-4.812060698	0	0.611802517	0	0	0.256644057	2.49633988	0	1.96071785	-4.262255079	0	0	-4.844108848	0	0	-0.007542571	0	0.676121451	0	-0.05870428	-0.809714572	0	-1.491280806	8.241689088	0	0.795123273	0	3.734529255	0	0.481570245	-5.892363844	3.361476562	-5.209200084	-9.97370421	0	0
KRT33B	0.977082966	-2.252461865	5.545680034	3.864304339	2.817669957	-0.289067779	2.839335989	3.708094133	4.123587023	2.939016168	12.04824996	9.604801978	-2.443529213	8.06028964	1.942438074	4.197831255	2.094191752	1.570716645	4.719461864	2.491742257	0	0.28915566	2.585251903	1.230808194	2.660476443	1.772214526	3.795663784	2.312511942	1.450728931	0.470258976	4.239653667	0	3.656242167	2.747915312	0	8.616681959	0.490896634	0	2.269424654	0.943928835	0	3.735740099	0.474902801	3.642184596	-0.463400858	-3.925620269	2.011653913	2.157619271	1.648822204
LNX1	8.669088826	8.835078489	9.692120068	10.61867706	9.048708519	10.44202307	8.29596709	10.91531772	10.45853667	9.745989118	10.24586521	10.46991422	6.494293741	8.183401763	12.40370569	7.946985178	9.907946443	8.225478734	9.850914773	9.247061065	8.642348389	9.040926136	8.079678961	10.8468932	8.231548195	10.6751014	11.9508157	11.67945041	10.30179393	8.772661844	12.33565208	5.900925754	9.327811808	9.524304701	10.69141365	10.66618925	11.61348703	7.377023202	9.578138242	9.285502663	9.283049226	11.19674611	10.28726028	7.06164133	9.046583591	7.067840913	10.24302228	9.133585255	9.922514201
ST6GALNAC1	6.597451548	8.532954793	9.980736037	10.75317889	8.081260045	10.88060245	9.639209419	12.80769371	11.20619388	13.47826172	9.53014442	10.55186096	8.236311518	7.656097797	12.99872051	6.918163755	10.25456793	9.018237558	9.372684527	10.36753016	8.597946714	3.992106293	8.274642482	11.97781354	7.20941613	11.46979557	12.30605313	12.28995441	8.412702188	7.859652169	13.01328243	6.866387748	7.166483451	8.701532053	9.464954361	10.20260722	11.89339218	4.350910047	10.44556032	10.98441671	7.71995153	12.57278418	11.67039604	5.502027656	9.879686099	5.573593923	8.510462349	9.085512226	10.49260913
SELENBP1	8.897491152	7.788050814	9.865481998	11.29987808	5.594820078	9.405621916	12.2863659	11.65189929	9.385138866	13.20355227	11.36610782	10.79309127	10.34435918	7.372035684	9.95012728	7.122799378	7.978549781	7.643960547	7.792950005	10.0297318	8.91989882	10.42994784	9.07312154	10.854583	6.336146158	11.19758128	9.990043367	11.62648403	9.792115384	8.088009607	10.07048626	5.756501127	7.033832981	8.3152789	8.299089691	11.85931347	11.86492148	9.393876781	12.87572567	12.31460464	8.674242088	10.69406428	9.975818749	8.854415769	8.670809255	6.930437354	6.711091029	6.649162323	7.682644274
COQ10A	7.795084981	6.641854605	7.803326096	9.116861033	7.139094357	7.248085129	12.46398055	8.096561454	7.58397676	8.933380074	9.559609198	8.285901586	8.295179806	6.615634795	7.241808725	7.913871304	7.576548747	7.085938276	8.242717144	8.005661771	8.405323833	6.858605142	8.307332225	8.190035335	7.422976201	10.90707927	6.730060831	8.374094118	7.374877238	8.056475713	7.035159803	7.884006966	6.698443736	7.489600642	7.308186113	9.26546102	9.122726465	6.450932498	12.21272202	10.42408212	7.610803748	7.488306419	6.579654063	8.155690832	8.866363872	7.263391108	7.603077506	7.501706895	8.199535204
FAM174B	8.577566551	5.907279201	8.941486147	8.193765757	6.276621	7.713613232	9.079654381	8.5548003	8.144475806	11.16772289	8.530008189	8.242697184	9.368709887	7.503246153	9.795953931	8.807202259	7.197882689	9.22031341	8.523757867	7.626505541	6.555390232	8.918955443	8.401474822	8.668192909	10.32665464	8.823059047	9.948641983	9.876828632	9.688236051	8.642959257	9.283754878	7.063440259	7.571765107	8.390786639	8.495156595	9.937572142	12.81876254	8.307952688	11.54115712	9.984426686	9.076529913	9.398324222	8.334623229	9.687931749	7.907119305	6.901229553	8.432674123	7.007109734	7.864176746
CACNB4	6.557567201	0.91403864	9.376599924	7.984421961	0.013043008	6.474927926	7.787162943	9.763025125	8.917711872	8.534432216	7.573834849	8.900403347	7.273320067	2.988000918	7.708883701	3.842668464	3.102282126	4.062463145	3.009731399	8.141321385	6.163881971	5.245030876	5.004744163	5.664236235	8.38087686	7.676101857	7.94284174	6.471965711	4.2377038	3.872755916	6.812372818	2.240373321	2.275904219	5.401433725	6.763486786	8.262875195	8.168630402	3.765454929	6.775470298	7.952403295	5.500812591	7.871442333	9.315532875	3.507063803	7.299131242	2.887888233	5.055073662	3.625796624	4.237382569
ADIPOQ	2.640199046	-2.23777838	6.616461978	10.10626087	-8.835512825	0	8.825399703	8.496636132	5.787271725	4.799066401	9.387845492	7.355213192	10.5381588	0.2241978	4.85352543	0	0	0	5.551975835	0	-0.137579431	3.307097758	10.04388463	0.157782595	1.429600982	9.261062726	7.617972723	11.83403647	0	0	6.114114156	3.090985009	0.949901402	5.770212445	0	9.459833317	8.743343352	0	10.47944504	13.27310634	0.375795042	2.051199036	5.894824673	0.237812623	0	-3.90257804	-8.782201933	0	0
WFDC6	0	-2.514699096	0	3.967337855	-9.028050967	0	-4.316022937	1.788984123	1.534219635	8.146455445	2.385424499	2.035820897	-2.696085608	-4.827089546	-0.072180952	0	0	0	-4.654391923	0	0	0	-4.277810839	4.860933609	0	-4.859112707	-0.015488493	3.202632504	0	1.080899464	-3.073083134	0	0	-0.809394714	-0.006381186	1.521745272	-3.59372256	0	-2.786435674	0	0	4.322202077	-3.64830189	-6.405146767	0	-5.731465676	-10.47131655	0	0
ATP1A2	10.24183642	3.565062191	11.57812367	13.60809249	1.011361466	5.213652772	15.39294777	9.47908861	7.33831392	5.298935208	13.9746926	11.24874056	11.00218373	3.983097307	5.829656513	8.490941562	3.367776374	2.59291386	11.7410087	3.151787049	3.702465459	9.850751417	12.18633087	4.301849507	4.813657161	15.03406948	6.821492411	11.20177738	11.50127508	11.50395207	5.851091723	0.911443766	6.61520467	6.649744097	4.802613749	10.49483151	8.3124753	1.539756082	16.08154949	14.79875032	10.42330606	4.85320275	6.098425778	8.868523021	3.836378289	6.986992839	5.917570386	2.361458472	0.887535272
CYP4B1	3.392704272	9.262963164	11.27222314	10.97253611	5.179805232	11.5717993	9.63491927	12.26855225	11.11458499	14.10712216	8.897834481	10.21436182	8.251332509	9.114559044	11.93602364	9.848001897	0	3.925491437	9.623196268	7.3740159	4.754300457	5.457797083	3.575974586	11.19946997	5.7427694	10.91817815	11.87738397	11.79925661	6.060968431	4.841839736	11.90893193	-0.101393208	4.278319491	7.094208658	5.609989734	10.48242323	10.79695613	3.127652291	10.0812218	8.603374705	3.640488336	12.60758044	11.60849591	7.212251362	5.194022531	1.90023499	6.565242003	5.497796566	6.949713463
GADD45B	12.38495206	9.948122858	12.26209427	11.41469395	9.82196446	10.37502409	14.97277649	11.91300038	10.22615934	11.53292602	10.55944682	11.47407442	12.79818288	11.24004131	12.14177711	9.805964421	9.088107873	9.827831553	11.12119795	10.42070719	9.517777133	11.46378574	10.76704871	10.60613019	10.55275361	10.06016163	11.69685955	11.147927	10.35790377	10.07272301	12.07611004	9.886983604	9.865520447	11.06034054	11.24146138	14.26651485	11.25392742	12.14383657	11.20869848	14.38289883	10.81097866	10.0559429	10.79785801	11.57231353	9.676445189	10.18040326	9.645424784	10.44428893	9.426192308
PTGDS	11.53943539	7.159866485	11.26784573	9.335084101	6.579677296	11.30980006	11.33771211	10.48092548	11.85104805	11.456098	9.349637189	9.738849969	14.41827171	7.639889358	9.991703676	6.379830702	7.495972632	9.450249668	9.248072479	8.089860236	8.116634933	9.356665689	8.770193974	10.37163935	5.474685149	9.766439928	10.37665311	8.648584225	9.349439913	9.149553608	8.909616575	8.523948807	6.814982941	11.4007981	8.511009633	14.19901386	10.83039547	9.55170672	12.6949399	12.34254989	8.863542465	10.59126245	11.58569665	9.531556118	6.911147368	9.465429994	8.553649422	7.970509521	7.961806695
FNDC4	9.133779091	5.26421816	10.38143121	7.706033456	5.219338473	7.689666344	9.346284836	8.049685308	9.569421913	7.628259472	8.596363363	9.295303249	10.56416274	6.530286178	10.52005545	5.848604996	7.312100411	7.665848459	8.237289206	8.34221081	9.701754867	7.503765738	7.24710934	8.643819153	8.73440191	8.93657656	10.59319798	8.359412818	8.715805081	7.642498751	11.57259583	6.209111957	6.911196277	8.501136995	8.150127224	12.3782699	6.740457953	8.551694542	7.824667517	9.909485739	10.32257259	9.747353151	9.482126847	8.500256308	10.85878148	8.602737733	7.510469571	7.692552676	8.34902992
COBL	10.15418265	3.755069575	10.97407603	10.93049726	2.010584089	9.604468017	12.7655497	9.324324814	10.49870238	11.37389787	12.03236649	11.42980537	10.95124027	4.92891514	11.27263454	8.211662705	5.246635138	3.601785007	10.33607852	8.338528358	8.026739639	10.02178244	10.5108606	8.650347416	10.46557375	12.09679736	11.0906139	11.24429863	11.92313004	9.786165434	10.75063029	9.053345721	9.316869624	6.368463722	9.212057814	10.14251537	13.82735791	8.680329141	12.76427038	11.91852476	11.04605247	11.0469601	10.53585027	8.244697464	4.713881685	7.84825707	9.89171795	8.624764748	9.120189672
PPP1R3A	7.590712878	-2.235772494	7.328637215	10.22511145	-8.83416269	-0.286744999	12.66639031	6.180805017	4.538971774	0	10.593217	8.136537884	6.727070861	-4.617129628	0	3.760702407	-0.28692782	0	7.181929039	-0.409677081	0	6.029166852	8.801164396	0	-0.187305686	12.69000788	-0.015087589	7.10178774	8.009609629	6.926142641	-2.822175197	0	3.863008701	0.961416534	0	6.944707937	1.43561532	0	13.75330526	12.22387108	6.28749226	0	-3.416643802	5.180073318	-0.457369838	5.375119876	2.596272155	0	0
SPINK5	11.91043487	13.97774407	17.15349934	16.15492679	13.11667316	15.1641169	14.95630513	15.48021467	16.5407009	12.68376005	17.75689336	17.85422252	13.74389247	15.04526298	18.20053406	12.93407312	11.08822406	10.03003199	13.36571175	13.55477121	6.125969911	8.259207011	9.645236032	13.5838972	12.12986622	16.6091455	17.41302622	16.9120912	8.933929792	13.4934996	17.26109887	8.747428584	13.1032359	13.38315002	11.51593322	18.05704719	7.774184235	8.494508557	9.050410544	11.41435748	10.18095967	17.15288024	17.04359129	9.355944407	8.414910156	7.809575317	12.26976458	13.47564039	11.49835276
WDR63	3.459689136	6.019396442	6.09218835	5.151785178	2.817690526	3.953886214	4.887605111	6.784252303	5.124167936	10.98480265	4.497229228	4.034048308	2.708554944	5.565418335	4.531387775	3.126914878	0.748180081	5.192856079	4.444425549	3.392251174	3.47894948	3.398888451	5.056737619	8.28322707	3.315064114	4.563665249	3.158051063	5.327909293	3.889925496	5.229957176	3.715221271	3.242882211	4.863475432	3.830810076	4.387541475	5.798522749	5.705486061	2.76428646	6.325077252	6.237691431	3.163272541	5.958479516	3.703586192	1.210317695	3.572357902	2.311004367	3.818193239	4.47804765	4.881101474
SPX	2.863711742	-2.25872395	3.707025688	7.17318587	-8.84965031	0.748859301	9.542433004	2.602675913	3.274794316	1.519652968	7.219110118	4.618727496	0.830121716	-4.633990603	1.9423446	2.242937681	3.589780577	0.531428048	6.076145707	0	5.851262294	3.399122369	6.334557969	2.07026655	0.835191643	6.526166976	0.986623317	7.360048854	4.926268787	5.74857841	3.357710282	0.91033548	0	-0.791576035	-0.006280916	6.554034662	9.282426571	-0.054827646	10.43964032	9.430427129	4.227680388	1.445411632	1.425538289	3.184912781	6.997774935	4.866742119	2.011635995	-0.902361293	2.351959456
CTNNA3	7.295538731	-2.242459886	7.268744135	8.672823381	0.013010144	2.94985103	11.38239231	4.661870455	4.413310966	-0.077896587	9.46441609	6.66268791	6.21691401	0.224776876	0.938229955	4.133740777	2.584702311	1.572224567	7.412176076	-0.411233292	2.212029933	6.19605983	8.240759427	0.792938385	0.836221539	10.89834563	0.986706808	6.235529401	7.61929056	7.615913854	3.137095055	1.917309009	3.540739405	3.133034222	0.994520721	6.276110256	4.389482945	3.279661004	11.74105775	10.03327942	6.338189531	0	2.396936	4.573233163	2.234064574	4.198610749	2.596284087	1.65573769	-0.900359743
FXYD1	6.711895938	3.094359117	7.441618686	8.552006093	3.710508225	3.102718731	10.93493408	5.505551235	4.708910172	5.464900753	9.445747138	6.242837502	10.46810324	1.199200306	3.946030695	4.846561679	4.308703026	1.572237188	8.169982071	3.276920353	5.21844498	5.66136406	7.82403627	4.388170055	-0.188014711	9.434852147	4.512002095	6.709869196	8.048509865	7.543561159	4.536316958	-0.101898383	2.539511561	4.397307547	1.994904924	9.92359585	5.514461686	2.764488538	11.48264653	10.12489156	6.109145384	2.646381675	4.696836452	6.265693317	5.921250293	4.813024941	4.595735797	2.825193421	2.524601879
IL17F	0	-2.374950663	0	8.286759821	-8.929383608	0.74514789	3.943807051	6.778471852	5.447379748	-0.079775504	3.494720611	7.389517701	4.562155283	-4.72054133	0	0	-0.295180959	0	-4.546782923	-0.421632093	0	0	-4.167396269	0.13527026	0.832837544	2.983557892	6.097460536	-0.359029811	0	-0.634709268	2.165798319	0	0	-0.807319212	0	-1.33474887	-3.475891351	0	-2.653842134	0	0	4.631759547	0.483208667	0.217462826	0	0.342400783	1.595450248	4.35684396	0
KLHL31	8.149436983	3.756400091	8.273196564	9.137258992	5.71029731	7.627982833	12.28787078	6.955906649	6.041898778	5.613838271	10.15422327	7.761184744	7.95365067	7.34230424	5.67484431	7.850120426	5.246471566	5.717176821	8.253588771	5.223016817	-0.137487362	7.052499793	9.438690438	5.328111375	6.460333294	11.6398238	3.895254563	7.512606225	8.911765451	8.818281909	5.921910711	6.769327104	5.934147086	4.803062069	6.828187973	7.336716818	4.635725898	5.791869813	13.3008523	11.63716393	7.48139043	5.251136131	4.375857165	6.179363248	4.623049298	6.436462357	3.917783077	6.020306649	6.797135651
PLCB4	8.261580966	4.333778874	6.913520386	6.149807598	4.533505959	9.185782303	7.884593784	6.925091957	5.761730713	11.08786941	8.022442134	7.705688547	7.244924254	4.759478	8.260159496	4.924940139	5.310641638	6.876822732	5.002524343	4.341116445	4.143460509	5.479151801	7.689810534	8.32459063	10.10191794	6.64478814	6.942796541	8.352072254	5.957280881	6.769121032	5.887314711	5.245274255	4.204218712	6.798712954	8.58027482	7.823293426	13.43662111	7.573898995	10.6243509	9.601643643	8.459345602	6.343881978	4.696525247	5.309630574	4.31154461	5.645498005	5.987948248	5.498029504	4.773691478
MYL3	7.0790776	0.906207938	9.528274338	11.44009579	1.011368127	2.779765521	15.83016707	7.232563243	6.735912302	2.746426832	12.73640891	10.43088508	7.636687016	1.774435944	-0.070159441	6.460829496	2.361502077	3.996351158	9.282900658	3.151647957	1.470985904	6.56522941	10.48960746	2.274307082	3.664895585	12.79922845	1.572358582	8.978371978	7.062652146	9.040593991	1.59549744	2.24091935	5.349097738	5.001319784	3.165066722	12.89715418	3.204392636	4.350916334	13.55585573	12.88422709	8.613783061	1.782884517	2.971179205	6.986321855	5.758971257	3.993609757	3.332929312	1.934344219	2.157544828
ENPP4	8.775018916	7.05586692	8.332982179	7.939839578	2.817623326	7.771836692	10.42129985	9.463221217	6.774720302	11.32941733	8.832518591	7.814617805	7.989805866	5.665224678	10.44322146	7.106091406	3.783869566	6.429772206	7.50598309	5.948389585	5.896934061	7.0669575	8.446260979	9.060842915	4.766062219	10.12530758	8.128176188	9.922474193	7.623086917	7.621063228	9.204873059	5.704904313	3.763371001	7.9104361	7.542199733	6.94469927	11.82204277	6.351383484	11.50995176	10.56435782	8.129328342	9.064636033	7.227493298	7.024210487	6.414070097	6.77814898	9.762113875	7.353533082	6.616192904
LRRC2	7.905015572	0.908580812	9.451434768	10.47286525	-8.834873883	4.486359373	12.94846144	8.795348249	5.083486547	7.091448228	10.91599684	8.909735454	8.877319726	1.774897946	6.096765862	5.678447844	0.751053538	1.145920741	8.840220415	3.151116014	2.212317743	7.35281072	9.76203298	5.137937845	2.854715393	12.0140068	5.158440454	7.67522488	8.927255212	8.62422681	3.712695342	1.917539962	4.415843441	5.329894182	4.580204341	8.866388925	8.447698076	3.127589934	11.74506527	11.21744024	7.215883502	4.95477845	5.763790797	5.606067537	1.96819532	4.19952234	4.258766799	3.546623101	2.525942888
RNF224	2.207912943	5.780979002	7.610230526	4.488042367	1.595928997	4.032159621	6.88417538	6.613920778	6.144376023	4.464372377	5.57131229	7.484336441	4.671139591	5.343526422	8.521234233	4.375422068	4.032025458	0.531307788	6.893066331	2.2661395	3.215286223	1.68546351	2.267604343	5.966724539	1.847485365	6.378172159	7.632525847	10.26142317	3.352378906	4.253351591	7.579001232	2.504083639	4.278174282	3.898549732	3.454573965	9.569266769	5.669518389	1.539218837	2.270704957	3.410023821	0.370113149	7.646402369	6.042551814	4.088496288	1.210607337	1.334487526	4.25867635	4.713491856	3.901925005
SCN7A	7.348476232	-2.272020563	5.030895267	5.564672344	-8.858662108	3.95392003	6.809474637	4.974649085	2.952386492	6.281714723	6.297047975	4.891595561	4.374230497	3.877459411	6.269242123	2.662741328	0	0	3.201800348	0.642016847	0.878393366	6.547331129	4.57269706	3.092450664	-0.189975669	6.212815205	5.603290142	6.52660237	1.954411211	3.87244137	3.358143213	0	0	0.32885578	3.317051162	6.687424747	9.161427514	0	9.21931872	8.820095783	6.482833879	3.182099462	5.861509736	3.352522653	2.658213251	0.377652207	-8.841979516	4.570741132	3.181925136
ZBBX	-0.152148992	-2.294094799	-0.133114789	-3.361800693	-8.87368617	0	1.28133944	0.76822722	0.946162825	10.46555651	0	1.039293803	0.836744921	0.228158878	0	-0.449211354	0	0	-4.485728351	2.490374725	1.468979135	0	-4.104647407	8.469422948	0.833889484	-4.692442141	2.795330508	4.912880399	0.003625598	0	-2.87418732	0	0	0	4.243153614	2.421454822	-3.408632396	0	1.717346539	0	0.364978895	5.170763532	1.428537392	1.769521929	0	-4.326653615	-9.157947181	0	1.349500542
LRMP	7.550334252	7.474582613	7.72262581	6.122880636	3.81739122	9.759353371	8.687566577	9.099061759	8.920481454	11.29563456	7.021781312	5.814805593	7.648028913	6.940716005	11.14152158	6.264099364	6.247409721	6.052068973	7.259289949	5.890219828	6.46700329	6.899526984	6.247842135	9.515733373	3.945355784	10.05086013	10.07478061	12.30583203	7.495109096	7.991037103	11.42778548	5.093196807	2.955240136	8.161967431	6.624651971	6.135352801	6.686752896	7.003535082	6.835943013	8.161771964	6.410997474	10.69382145	9.116619447	7.407354108	6.164084103	6.094626	7.46182539	7.528097285	7.017375093
LINC01091	3.527869832	2.388908853	4.601629791	6.146942416	3.010278772	2.777658805	8.684453206	4.504209853	4.477516073	5.848667918	7.292552237	5.281361418	3.851191589	2.988642405	3.753116885	3.577751474	3.589728854	2.760959568	7.074081202	1.998242761	4.70361073	2.850021723	5.86151966	3.818852641	1.8469545	7.993167001	4.236329693	4.199351241	6.076815803	6.456902039	5.736491292	1.49927734	1.952938583	3.434419396	2.579964824	6.07285555	3.716716809	1.955274256	8.614937873	8.387499755	3.994971929	4.299556482	3.703488849	6.006607125	5.909538974	4.095386298	2.333355382	4.090272542	3.547075979
PLEKHS1	3.595875555	4.073931752	0.885797791	1.448670505	0.0129767	7.701711434	7.328460944	10.28869245	7.800126946	13.18588128	-0.564089834	7.010590337	3.998961022	6.10374888	8.076545709	2.470310284	0.750911405	0	4.103989193	0.646457717	4.596496491	0.293896393	8.274547705	11.07650855	1.848638564	1.194554249	7.7233277	9.607647874	2.878066807	7.491018911	-2.823926239	3.922331237	-0.057182908	3.342610692	8.753536268	-1.150171986	12.01225588	3.127572599	10.36790471	10.26528778	1.429149609	8.294564336	-3.418248628	4.503710053	-0.456499023	1.902570696	9.539941783	2.159117855	3.620226749
TMEM132C	5.17359777	-2.271798396	7.042527654	6.81731606	-8.858511299	2.948872346	5.563709294	6.561911067	4.998612118	6.642420282	6.491815941	6.262033345	6.272690022	-4.643630005	5.268830468	3.99526163	4.24429895	1.140691134	3.370752633	0.642036104	-0.139352839	2.555252192	6.104728019	3.685906472	0.834607036	7.013143913	5.919345298	8.383537144	0.008538301	2.53545463	5.387832156	0.910019698	4.348634074	3.685049945	0.994467054	7.695605384	6.628359476	1.955320074	8.541628174	9.19602145	4.645626943	4.664094578	6.557612673	2.511618033	0.602207631	-3.981505284	-8.851131813	1.318495055	-0.91232935
LOC102724163	3.23313841	4.912377519	6.845404133	4.569614199	4.469389376	5.460347846	6.46892726	5.760261189	6.124580685	7.343044486	5.348906764	6.927909961	3.684507652	4.759414951	7.107411304	3.759452404	6.328219828	3.054083863	7.835098947	4.742848596	5.182117275	4.408406217	5.335871186	6.597354313	4.66639783	6.255843018	8.419187076	7.353476113	0.008533102	3.8724389	6.653440405	1.499387594	2.539240131	4.838111469	3.317051185	7.92359543	4.198202491	0.951799688	3.649323071	4.858669458	3.554662708	8.46129854	5.692156039	4.932941987	5.067248785	4.678597273	4.258650332	3.282246831	5.250250927
SYNM	10.58450213	9.141068408	11.79553433	12.6727515	8.397811551	7.509872487	15.30789959	9.728520071	8.591289266	9.24104424	13.37464354	11.00905633	12.81787994	8.893169892	8.698821261	9.823935063	10.40370124	8.297312144	12.08368004	9.256657069	10.10459087	11.22829114	12.16225792	10.24013984	9.712726631	14.55131341	9.490468981	10.34757206	12.56908039	11.47134437	8.514743452	8.171946487	8.319037836	10.45788746	9.706119245	11.42929789	11.49953603	10.53951871	14.87033564	14.27852781	10.69660724	8.003741882	7.607591893	9.297462588	8.840921191	6.77851747	9.482289193	7.68284582	9.439884129
EPM2A	7.876009853	7.851295755	8.246832994	9.355028705	6.778003937	7.838741919	11.56017621	7.961356959	7.908847328	7.824433546	9.862508424	8.262049188	8.36566941	7.786906582	7.287047953	7.904296362	7.288404063	7.665923175	8.459556452	7.381109588	7.219279142	8.057089637	8.879397282	7.116837825	7.979820419	10.50796289	7.406465328	7.934464193	8.628272473	8.361748929	7.295125965	7.800523842	7.086304401	7.381375421	7.280705575	8.174256679	8.773612794	6.71399979	11.59899965	10.29449403	7.767101989	7.406494726	7.53913056	7.109537511	7.2046218	7.02770024	7.220080708	7.421147023	7.129400293
DUSP13	7.151036985	4.447406858	8.766731311	10.10991425	2.817613568	3.367541857	13.42000269	7.345462365	5.885149697	2.259801278	10.97400837	8.115399751	9.888955596	0.223914266	5.116688355	5.72295036	6.608401266	2.764134618	9.722101186	7.050132177	4.754236709	6.858611581	9.691419589	5.681932606	7.164438485	12.00107042	4.74336925	7.783428503	9.164714042	9.10782199	7.726271107	2.24079063	4.814569238	3.343021139	1.994922176	10.06292698	2.003056742	-0.054268939	12.62580141	12.00225555	7.288581392	5.080812108	4.077736682	6.865261142	7.273536302	6.456538235	4.917645824	5.389031127	5.777726549
PRSS27	8.194751869	8.493532533	13.83953376	12.79104146	8.624502	10.46243178	12.59570191	12.43702633	13.70059655	6.333949971	12.55027532	14.08058094	13.25345522	9.906701115	14.97704948	8.875204194	10.4693516	5.162655028	13.76641193	11.36220561	7.201156055	7.994118649	6.90537238	12.23806845	8.050683398	14.29137258	15.45366346	14.10806262	6.269813687	8.794404628	15.64307954	6.678756506	11.1817438	11.61936692	8.194981548	15.46917202	7.448188383	6.244491477	7.532050154	6.274093469	5.922898874	14.75124947	14.11150374	10.24454916	6.287058229	6.169797329	10.21640497	10.97076484	9.589570273
MIR4329	9.134857207	5.132951818	10.43398087	11.48897379	3.595019343	9.614043467	13.82027557	10.40478472	9.094229089	11.07886509	12.19125849	10.50183234	9.537751174	6.476474343	10.34712842	8.832706994	6.843668045	6.035579499	10.02402554	7.667496155	6.482155489	9.243610598	11.17341266	8.990101495	10.24579433	12.64627939	10.67601267	10.89848278	10.7757587	9.943603462	9.670315692	3.243435858	6.586334953	7.433623489	9.328467579	9.504932283	10.20945289	8.168666181	14.33577297	13.07359575	10.6403104	9.574484669	9.229738514	7.740977086	5.821380127	5.243041916	8.877889919	6.198379955	6.029616901
GPX3	11.59680161	10.52403538	15.34702106	13.46073486	9.436052888	10.36276724	15.09051906	12.72077066	14.40740369	12.07565448	15.58500553	14.88694977	15.55156806	9.410421772	14.01265994	8.791578705	11.96800617	9.49217167	12.01683431	13.58775409	9.843014904	11.2258614	12.48956571	12.23676315	11.83544342	13.39110755	14.61034711	13.55400824	14.21430268	11.33748584	15.05043543	8.907055732	12.17510071	10.12483614	9.561366779	16.01059441	11.14698322	10.11027278	13.54456016	14.75620267	11.09379218	13.41306555	14.30729814	13.13404627	9.347761322	9.651999011	12.96952334	10.63867125	11.03089258
TNFRSF11A	7.52133903	6.924057617	9.830438828	8.398278525	5.892493571	7.432586478	6.95545929	9.414129102	8.368301173	9.218000355	8.166103455	8.804704401	7.897384513	7.322119831	10.47972639	7.001688062	5.718268852	7.210217032	7.392812869	6.689847934	6.984753674	7.514388179	7.105157281	7.365019165	6.235352106	9.209967936	9.904523505	8.973716889	9.029710153	7.48509505	9.895731263	7.245850345	5.738183712	8.03229982	7.908197559	7.573339545	12.77472887	7.28109453	10.42875909	8.645835043	8.055486177	8.972145472	9.116592214	5.961003479	7.787429281	4.53899309	9.61049503	7.548259148	7.669441402
KRTAP11-1	0	-2.256659253	0	2.999459016	0.01308543	0	-4.114704533	0	1.950461829	0	12.16255753	8.004644981	-2.447556374	-4.632470642	0	-0.444899992	1.346638213	3.506059842	-4.457771339	1.247341649	0	-0.845382166	-4.075888501	0.150897192	0	-4.664839144	0	0	0	0	-2.840773081	0	0	0	0.994489891	4.878630856	0.491630185	0	1.712284026	0	0	0	-3.433697699	-4.858697216	0.607602751	-4.141374705	-8.99220441	0	0
C4orf22	0.504723584	-2.408354253	0	-3.457589383	-8.952694484	0	0.319386574	-0.270127065	0	9.019137735	0	-7.179381647	-2.593441822	0.230098026	-0.072326615	0.610793847	0	0.523624153	-4.572268163	0	-0.141458009	-0.864682027	2.267142487	5.974241167	-0.192877975	-4.777929605	0	3.058527137	-0.007360499	1.077837388	-2.976792745	0	0	0	2.316896872	-1.378685044	0.499548151	0	0.799523605	0.94305493	0	4.085380578	-3.559007557	2.473270669	1.264993481	0.328150379	0.012755512	0	1.410278948
C10orf90	3.828833205	0.925125481	4.545192255	0.510115548	2.817703897	5.570442109	0.316930199	4.050619667	1.533767265	4.188673201	3.584963084	3.204608367	3.277687176	2.187911924	2.944592611	-0.449361087	-0.292555352	1.897542243	1.800793501	0	-0.140083133	4.90525782	1.288382177	3.377285314	4.666846835	0.223524213	3.688731614	0.692770089	3.578414115	1.510715676	0.675513405	0	-0.058221707	1.386184589	6.937876053	4.465562026	10.25072627	-0.055322066	6.746105676	5.161591328	5.48177603	0.387931393	2.716321653	2.76807037	0.604270833	2.302592219	1.596772918	-0.903656962	0
ADGB	-1.432904141	-2.349490562	1.474322176	-3.408073638	0.013298672	-0.294444014	0.318821099	2.377976442	-0.061960438	9.439797945	0.506202668	0.04501666	-2.536755286	2.187877217	-0.072125025	-0.452662737	0	-0.556731658	-4.527460242	-0.420803641	0	0	0.326630677	7.636061728	0	1.198583932	0.986453175	3.910801153	0.649573271	2.708606481	-2.923818726	0	0.948805729	0.321146478	2.995095173	-1.301011866	1.44465066	0	-2.629765488	0	0	4.196573887	-3.51008549	0.22275399	0	-4.44146693	-9.261763183	0.285828377	0
LINC00330	0.972655678	0.920432458	7.603563355	4.790822011	-8.856881037	3.101868388	4.415193676	5.506046158	7.144697281	3.940348417	4.984899192	6.281156139	-2.459779818	2.506494272	8.815053275	-0.446650557	0	-0.549214704	1.800020633	4.785988886	1.469431542	0.2854298	-4.085652017	2.068991463	3.177025232	6.122823062	8.753606268	7.163664572	3.084341671	-0.62470385	9.264217752	0	-0.057884106	2.221567925	1.579695955	7.301292713	8.332117344	0	4.954831334	2.756968782	0	7.456805346	7.332318042	-4.755763677	2.239390806	0.376516493	1.596837982	0.244384255	3.560420612
SDPR	9.529862562	8.141746463	10.2200328	10.68336271	7.267197069	10.17827664	9.43765322	10.42425619	9.2002409	12.26299246	10.61072408	9.949085033	9.979724155	7.953577818	10.51813983	7.414691907	6.073301695	9.086771714	8.61491597	6.840837346	7.576877366	8.798535562	8.697827161	8.581982483	11.7833244	10.25045096	10.31955605	10.74076655	6.751010911	7.877858567	10.49681707	6.794211317	8.242492457	8.856482633	9.493165429	10.79046096	9.643405733	7.37702243	12.1758476	10.39739274	9.186063603	9.508848882	9.919159087	7.234162298	6.91120216	8.533492468	9.215173746	8.683860867	8.304561701
ALDH1L1-AS2	2.027334596	-2.355310544	2.216531808	5.633347854	-8.915759221	2.092917826	6.772592328	2.37804938	0.945875704	4.333838306	5.244068228	1.039490016	2.309604598	0.229719016	2.751743471	-0.45289985	0	-0.557033496	0.256881601	0	0	0.276318797	0.326745997	0.136409661	2.1713353	5.809060622	1.987506428	3.64629528	1.09870779	0.461061567	0.679120761	2.503986883	1.536393119	-0.805970201	0.994415185	1.550243317	7.263085466	0	8.39743298	6.492669837	0	1.006071975	-3.514906051	0.224848351	0	-4.397717743	1.595902	0	-0.877484373
LRRC39	6.689533261	4.074290146	7.303266183	8.98097572	2.010618434	2.360942265	12.77195311	6.072435364	5.53928152	4.74839989	9.904127043	7.517085839	9.112906216	4.634208047	4.116127322	6.121912769	1.348256882	3.688991506	8.545885165	1.673861372	1.888516391	5.968792067	8.922332869	3.379539651	3.025175742	10.81373222	2.309775862	6.686521138	8.044967964	8.616267967	2.563271074	3.090945008	5.764180652	3.832149682	3.317073607	8.062029899	2.985873881	2.541825251	11.52627606	10.65113606	6.932150957	3.392920588	2.972450138	6.604832801	4.713638255	5.872056584	2.596254531	2.159728369	1.653555206
LINC01395	0	4.828722082	8.103459985	4.208880867	1.011580172	2.583378071	3.571205193	6.48007093	6.020870039	4.110529381	4.802165731	7.508592356	2.310375241	3.180157358	6.287361075	1.645858893	4.541006023	3.50594637	3.010461334	2.685377896	3.701909766	0.910846286	2.586385731	3.686255123	4.106004691	5.812194989	6.702954289	5.722003431	1.95300644	3.547993325	7.473197964	1.499169529	0	2.886102003	2.316869613	8.843994185	6.992509452	-0.055233171	5.152479772	5.039456154	0.988052015	6.642590717	5.539410052	4.175798982	0	-4.002232304	2.818371924	0.243656077	5.241048901
LOC101927000	-1.442215569	-2.548654996	0	3.38843869	-9.052471471	0	5.310653823	0.768433376	0	0	3.691729938	1.621813969	1.739307959	-4.853370946	0	0	2.589950052	0	0.25568526	0	1.889301098	0.911207358	0.324987568	1.228971369	0	5.157101331	-0.015456486	3.556074461	1.451932193	0	-3.103980642	0	-0.058534489	0	0	2.362356686	-3.622641725	0	7.064048056	5.838555388	2.266025126	-0.730140008	-3.677051402	0.192073516	0.680971503	-5.050724151	0.011767683	0	0
LOC107985579	-1.440656997	-2.412775281	0	-3.461322396	-8.955792735	-0.295442001	2.260524719	1.786678974	0	8.902161643	0	-7.182514846	0.840658087	-4.749118281	0	0	0	0.52361496	-4.575652469	-0.422343046	0	0	0.327199322	6.494155866	0	0.22536427	-0.015524842	2.73322296	-1.227441093	0	-2.980780967	-0.104499481	0	0	2.58000542	-1.384473089	-3.507590212	0	-2.689658072	0	-0.759741235	4.257673723	-3.562696679	0.205918031	0	-4.774789719	-9.567407131	0	-0.814432167
SHROOM3	8.828103205	10.04418581	12.11603695	10.4133662	7.98134214	9.793316551	11.44307251	11.48801103	11.60307082	11.98900519	11.503915	12.36719123	8.126567841	10.98008743	12.46623533	10.28423542	9.594693038	9.948736032	10.33097389	9.42660634	9.843016765	6.875240724	9.621548954	10.0938887	9.794677163	11.53298572	13.1835518	11.30240728	10.31480717	7.593749144	11.6305856	8.512750042	7.549513196	9.540234747	9.63555777	11.13742977	13.68014573	8.129136638	11.54396681	11.12479842	9.003636731	12.42302429	12.1123092	9.635836535	8.704167938	9.285650647	10.41468458	7.099688452	8.255547019
SRL	9.52029869	2.777365624	10.6491111	12.40243797	2.817595972	4.786753765	14.89251224	9.551501732	7.735988805	5.641913494	13.18949193	10.41907418	10.62946087	4.566850125	4.116250607	7.778201973	10.89099296	4.463998637	11.6199721	11.38302956	7.436552281	8.693028955	11.61106744	6.153790158	4.947032153	14.11353736	4.380772107	9.92724269	10.92444391	10.42597053	3.134366174	2.504815584	7.096581205	6.163647102	4.165152437	10.51624074	5.593832404	3.127678295	15.40916516	13.68168276	9.531992981	3.394186072	4.183515869	7.953475523	4.623443492	6.661855111	4.595739019	5.221488168	5.290770675
PDE4DIP	11.65877362	10.76187487	12.4039527	13.60947428	10.82756802	9.985087824	16.04288247	10.87684943	10.39036765	10.71582457	14.23543283	11.98776513	12.59476343	10.10419718	10.64775396	10.6267835	10.02618173	10.98076932	12.9880833	10.54844977	10.43091349	11.84176605	13.44925864	9.77841621	10.42324571	14.95818664	9.987224175	11.3774524	13.02471681	12.6583128	9.804104041	10.15651385	11.55612422	11.46110754	10.8130972	11.4715046	10.61613588	10.72909884	16.06144768	14.73322356	11.39932527	9.80071505	9.990590417	11.38970154	10.14024435	10.30241209	10.65806949	10.50875909	10.54615614
TPM2	14.14385644	9.323960399	14.12231339	15.92552252	12.92173685	10.50423438	18.36046758	12.67596507	11.30950475	10.96907932	16.69210164	13.18168063	17.30446174	10.03461415	10.01339869	12.44760565	11.74576615	12.06009948	15.25629963	12.53828257	12.19881546	12.74040863	14.8211479	10.7128901	11.60375719	17.43084241	9.560385674	13.34264027	14.94241135	15.27846803	8.352572743	12.20951573	12.24370077	12.55100781	12.07112809	15.67349629	13.08771917	13.0502083	18.68869496	17.29632278	14.56478249	8.992121841	9.116824781	14.76489511	13.91938534	12.9993387	12.09442164	11.23058376	10.92554608
NBEA	7.763928471	3.757753678	7.809401666	6.252715742	3.469543872	7.83336214	8.909098966	8.190385873	6.183275221	11.37975411	7.579077079	7.399590801	6.305940047	4.929227237	6.356458636	5.405812801	5.764825524	6.39093232	5.717845017	5.091350552	5.025662976	7.410806126	7.647641119	9.861607713	8.050774837	8.128414626	7.043888701	9.214777764	8.910636977	6.977825296	3.863915816	6.818681046	4.415800526	6.515751928	7.624664821	5.979287052	10.66808738	5.513495095	10.81931716	10.15211979	7.899822353	6.847856455	5.416826467	6.06174737	4.955457184	3.107565111	8.318891786	5.89930386	4.184972755
ANK2	10.77725819	4.208915175	11.67621905	9.544694836	5.257807108	8.055666158	12.7817283	8.786762429	8.047399517	7.872512073	10.65336023	9.10468371	9.968385858	5.901033528	7.045197078	7.352376616	7.634127653	5.798678513	8.900157202	5.890296813	6.897270948	8.419652571	9.416394378	7.789819359	9.055721686	11.06835501	9.227037737	10.1680719	9.150094455	8.705441733	7.227567551	8.866579766	6.260706607	8.83936159	7.017667982	10.91941005	9.538670938	8.244620064	12.6695196	11.80219549	9.042459237	7.069106124	8.856521204	7.678459528	8.481216907	4.874876697	8.049531579	5.866039657	5.594077357
MLIP	9.035910712	5.494016827	9.611682467	11.1486394	6.77800391	9.209051856	12.09113066	7.398777319	8.197824833	6.401033368	11.2397613	8.640563307	9.729304044	10.346809	6.935836984	6.54979888	5.896274774	4.892379819	9.666391455	5.700234107	3.479491916	8.092631867	9.948552144	4.431154118	6.235375858	11.7685778	7.60332396	8.472617558	9.130938043	9.32584347	9.482639399	7.990090597	6.657414447	7.101358304	7.299083485	8.874195031	6.383322412	9.510007236	13.32578473	11.42102181	7.830329096	7.689532231	6.727551905	7.266232368	3.120734233	6.416248602	6.999321528	5.866053971	6.536603446
LOC729966	5.254930191	2.783342022	6.031342718	6.523218426	4.402290178	8.359314279	7.691545699	8.50751107	4.954113331	9.364104659	5.147101866	5.203506271	4.57902949	3.179640212	10.2409929	4.133523624	7.609193953	2.590415859	4.518281653	4.281584474	3.353307608	2.557461156	3.713910235	7.371323936	3.664284976	8.581616539	8.054736954	8.007212087	6.236862822	4.01113213	10.21126007	2.240376314	2.275905902	2.42070884	5.580237665	8.574713836	6.138438337	0.952151773	8.177391718	6.237545434	4.38075059	9.496194861	8.362125027	4.987290358	5.400741435	4.812339401	4.180752532	2.157583997	4.591620449
RHCG	7.11864344	7.391049883	18.08534668	17.4972317	13.04509772	13.75495925	16.25997551	16.98333113	17.31007104	3.640840273	16.88095738	17.47862963	16.08347497	9.52072572	18.37639543	8.055368199	14.75510179	4.96526577	15.36034556	14.70541336	10.52694694	12.2369258	8.762280775	15.16183427	11.66999288	17.71282831	18.6526134	17.70571231	12.26759196	13.225212	19.45232354	11.79293477	15.00350275	15.89043232	13.07962507	19.79267372	11.81847893	11.94119104	9.766052666	10.57532931	11.2413807	18.30923429	17.86866348	4.269087458	5.286011995	6.28685747	14.52624726	9.705356609	15.13060179
C1QTNF7	6.440111953	0.918676426	8.572063919	6.52200585	1.011516526	2.777962039	7.09789736	7.083176136	4.201637979	5.111170717	7.492536906	7.733513605	3.495374693	3.349108859	5.877818491	4.720699622	3.240119969	3.054341306	3.521913337	2.685955265	1.887675113	5.167234478	3.714228921	2.069785068	2.171849671	8.694678299	6.661060524	7.300094793	2.627680788	5.171864478	6.359410495	1.916818671	4.711383743	5.618587565	1.994874782	8.679284112	6.738718506	2.278040865	9.077693909	8.710888941	5.872618057	1.77733875	5.79686799	4.08820286	3.471845461	1.904210706	2.596270992	2.954120346	1.921974137
DNAH7	4.401454392	0.920505277	3.599862848	1.45397027	4.331907763	3.78331635	3.832870595	5.01420183	3.538096568	10.64814981	3.755848476	3.734681867	3.277954559	1.777017931	4.946711147	3.477499311	5.144681684	4.816113247	2.528674629	6.43021955	6.145386846	2.381757419	4.834890075	8.983160716	3.024400359	2.183513337	4.075826113	6.590685873	3.889962174	3.547838321	3.358109429	3.380647026	4.12608236	1.993393741	5.124551432	3.906404357	6.919183854	2.541518297	6.051610318	5.411466977	2.624559428	6.523222108	3.384861978	3.505376967	4.961495799	3.989898631	2.818526014	1.654386864	3.700639234
CA13	8.200126433	7.318344492	9.674140505	8.864100796	7.444433203	7.523473421	8.880662341	9.142148919	9.380982383	8.359678624	9.369825646	9.606839316	7.086518366	7.764682294	10.93819402	7.680154336	8.953912921	6.132790917	7.45050537	8.335005545	9.187631081	7.216971708	8.141500388	8.29354237	8.164676706	8.889459653	10.02206793	9.618464718	7.63989409	8.126726583	11.46049382	10.27621676	6.600821057	8.073177429	7.821856082	9.066579534	9.095489193	6.52894481	7.445591961	8.717223213	6.980810405	10.0735152	10.06334237	7.579427453	8.448840655	8.419633189	9.004942949	5.86610945	8.007416127
ENPP3	4.364296404	-2.263011001	5.516635422	1.453228577	-8.852552728	4.177023326	4.333146794	8.165263971	4.12357971	9.765705691	3.39038635	3.940996322	5.617384364	3.180033542	2.751664764	2.4681061	2.359366983	1.141592473	4.719358826	1.246760733	1.469597441	2.555830158	4.159479609	5.995448531	1.847368456	3.873777235	3.310104371	6.687459145	2.330284504	3.128763754	4.78249315	0.910222287	1.536787149	3.434561233	5.165191267	4.990640897	9.943625212	3.127351601	8.856814007	9.290344905	3.554748011	3.810105696	3.703563799	1.78513607	1.210141253	1.903833867	4.18059901	4.090151212	3.546973194
LRRC14B	6.5262647	-2.26202443	6.410259468	6.946459176	0.013108111	2.09384644	9.896472026	3.707980233	2.759483494	0	6.96331263	4.940524185	6.491618111	-4.636421599	-0.071076463	3.577780556	0	-0.548018737	3.658781944	4.908159216	0.878708482	5.390573149	5.293290031	1.566421511	2.171858878	9.293736936	0	4.061089718	5.875909482	5.171850104	-2.845555582	0.910247408	-0.05776162	0.95499963	0	2.956143385	2.72904803	-0.054885006	10.23188085	8.460431132	4.833854378	0.39259008	-3.438086348	3.183986129	0	3.461334246	2.011608263	0.243672402	0
AGBL1	6.289155692	3.57040069	6.83317681	7.749413369	2.010668284	1.768622974	10.16094768	3.120656877	2.536800998	1.936493539	8.655629026	4.426165735	4.990534013	5.599670147	1.525925353	3.477889103	0	2.762205495	6.747696938	1.247922716	1.469986187	6.50329873	6.313564058	0	3.024708471	9.737396115	1.572247505	5.266021285	6.58839335	5.844014387	3.138401389	3.09069258	1.953198904	3.240290257	2.802415293	3.652529095	-3.373223971	0	11.09010632	9.327592012	5.000326596	1.446579691	2.714603013	3.355256749	-0.461958893	3.616461046	2.818562337	0.879250429	0
CYP2F1	1.322506384	-2.249051733	7.131315764	6.543566576	-8.843113022	4.873864394	7.380031911	10.95416976	7.276602191	9.987856506	7.247367054	7.318628649	-2.440257772	-4.626875621	8.983642711	0.618241429	-0.288867382	-0.545487375	1.223658117	2.000093351	0	0.290078001	-4.070067347	9.159755698	2.172315566	4.756015344	6.328439293	9.989029764	-1.194367702	2.34126255	8.07152845	0	0	0	4.454658936	7.878674552	2.987207654	-0.054635217	-2.535040934	1.94801318	1.426465247	8.950841289	5.073986206	0.238578125	0	-3.949046804	2.596214673	0	0
SPRR3	12.32019018	11.04401769	19.15296459	17.73119633	11.46151013	15.41445972	17.7949369	16.43548368	18.6768151	9.073697371	18.89974295	19.45972522	15.13581508	13.67773037	19.49861553	12.55737532	12.79361129	5.876150711	14.9981961	15.05480849	7.097051419	8.350592588	9.653753553	17.37070165	13.46199736	18.30616605	19.77034069	18.58726303	8.177290302	9.355338263	20.56415885	3.922546724	11.05187724	15.40747338	14.00741576	20.10144218	8.392855136	9.334289667	10.06682792	10.19553364	13.13185183	19.14384557	18.63197075	12.55780451	8.807954284	3.464732745	13.90106352	13.49865823	17.17383883
APOBEC4	0	-2.29736851	0	-3.364526314	-8.875921	-0.29245127	-4.145887877	3.120250986	-0.061564436	10.4438784	-0.57475309	-7.101717323	-2.486641886	0.228286815	0	0	0	0	-4.488182625	0	0	0	0.324781586	8.24469217	0	1.197832864	0.986513721	3.826047971	0	0	-2.877114253	0	0	0	3.80254022	2.421591963	1.443376432	0	-2.580556728	-0.064760424	0	5.609184517	-3.467078383	-5.239451961	-0.432836965	-4.53780857	-9.349482509	0	0
CCL23	3.233643022	4.444396797	5.990639919	4.5674113	2.332494826	3.590228569	4.635384854	3.608394407	3.860467204	7.542700449	5.268513182	5.939909075	8.285995016	1.77785561	3.26710847	-0.450171031	2.948696459	3.181134872	3.201650515	0.639780344	3.353204161	2.182796603	4.708298061	3.540667862	2.853621418	6.211312561	6.198178887	3.738315067	3.084395235	2.111349588	5.227127316	2.239779279	2.539172114	4.445479293	2.802398223	8.062413839	0.496936921	3.127345345	5.149591729	6.507433184	1.754252492	3.736495715	5.176860923	3.501115773	2.66110314	4.524702543	3.332651939	4.157821185	4.307101388
SPATA18	7.380678893	8.15003927	8.911003455	9.209360451	6.682247887	8.78059041	9.144288717	9.99294013	8.971501803	12.61370554	9.415204813	9.510960163	7.152021669	8.830220824	9.197615205	6.788125573	6.958315812	8.195791383	5.779126808	7.596508757	9.281303544	7.959684839	7.446676789	10.71923143	7.453191751	9.001266073	8.865149733	9.630665785	8.665450373	6.952155033	8.710643324	5.968033419	7.012292515	8.172225102	8.33070061	9.293618938	11.00016721	7.645691072	9.620747121	10.5485907	7.080963604	9.572045498	9.401814523	7.133030415	7.441526018	7.625676875	8.714502758	8.704892536	7.852186496
IL36A	3.776445211	3.922052899	6.946725744	13.12418827	3.916890643	9.308687614	9.668834216	9.013636767	13.18443681	0.932214512	13.37178283	14.67112244	6.850246789	1.774382226	13.46438922	5.13730897	7.794326617	2.59281206	10.10860534	8.466812034	0.88028779	1.962729806	6.569340673	10.36619036	-0.18695031	12.88318146	13.98608446	12.727603	0.024025756	6.113743991	14.88071757	1.500602503	7.593686216	9.151796087	3.58014763	12.35081134	0.485855238	3.417456455	4.337160296	2.271128043	2.03303597	12.99358241	10.73913948	6.179505872	3.471573726	-3.829439402	9.277392668	9.694479247	9.140537269
TEKT2	2.753052796	1.834659906	2.216688618	0.507765797	3.010276214	2.948861135	1.85298854	4.61127499	1.950304742	10.88656548	1.88251808	2.620337164	2.70910908	1.777123042	0.937610746	2.242205729	4.593265641	3.054068052	3.201805073	5.891345647	5.897349959	0	1.859662713	8.956786242	1.847096489	3.176370982	1.572178735	4.990293745	3.084226631	2.33938456	2.882131227	2.727015718	2.275678022	1.388221463	5.12455344	4.120365181	4.389478698	2.277972887	3.649314243	3.409996538	3.637967666	6.512354254	0.477807485	3.504787742	5.929466904	4.193548698	2.596225594	1.928239872	2.351728002
PLCXD3	7.347782593	0.927296968	6.053222771	5.199742094	-8.888586141	1.34454856	3.946566695	6.218070087	3.953732277	6.0509176	4.681357861	5.733440636	7.68585728	2.188022837	4.033748074	4.808312771	-0.293509321	-0.554464477	2.789641057	0	0	3.39987709	1.860781666	3.194392838	-0.191577262	5.626872861	5.573649448	4.649891862	1.951715368	2.534852188	4.341476593	0	1.952813103	2.886407118	3.454583341	5.713420847	5.239059935	-0.055494872	6.613115252	7.371079382	5.341064728	2.272988512	3.702097298	5.24942017	0.607481152	-4.139053102	-8.990142454	-0.899588841	-0.907721421
ACOX2	6.65264429	8.015238363	8.757729736	7.160941731	2.817663915	6.94870915	9.358385171	8.636924106	5.041612219	7.180223937	6.745511165	6.618265362	5.708453919	6.476347566	7.214068723	4.582629437	4.308550673	4.891876166	4.780729672	5.67743621	6.897423085	6.334226768	5.496719748	5.327832529	3.857374795	8.086930438	7.632497936	6.831902818	5.725431596	5.916262809	8.400627693	4.170373107	5.00099307	6.003604201	5.695718992	7.023349035	7.973174807	5.573640641	8.730181843	8.988684423	6.55779831	8.201670974	9.4727807	5.349631813	7.993636977	5.745977984	4.711198667	6.643135965	6.221925742
PPL	13.20977278	14.32951628	17.68831298	16.07870534	14.57184632	15.39988699	15.44204519	16.0316551	17.18404662	13.7187178	16.74092966	17.60128468	13.86766458	16.46249029	18.6462362	14.5616019	14.48813086	12.95329864	15.35071016	15.44613679	13.6088472	12.84204795	12.65126679	14.97933653	14.06477079	17.01469317	18.45667774	17.8821988	13.48101102	12.85197612	18.20830498	13.95719679	15.5750442	15.50355598	14.83451888	17.13601031	13.24347065	12.40764241	12.65297576	12.99898325	14.0655792	17.78928161	17.77959482	12.07135361	8.726081322	9.954516778	14.14719981	15.61579969	14.76127368
CFAP46	3.528517578	2.385189673	4.808115879	6.175660586	2.332437255	2.949310834	8.561417546	5.089995858	4.76138478	10.29864127	7.104263203	6.120825362	5.98426451	4.423367782	7.728760163	4.375416169	3.589875321	1.570616761	5.282251689	9.166917857	4.650868996	1.957807639	5.156338796	10.40160104	2.660452419	8.062729725	5.543132518	6.602358931	5.644707105	4.725109487	4.239672071	4.677809359	3.415006131	1.724470853	4.949449021	7.603142859	4.476798738	0.952054698	8.121647944	6.460024074	2.780221603	6.83979271	5.180436179	3.768454549	7.598051016	1.904113412	2.333387775	2.68477958	0.874398826
CEBPB-AS1	5.11114965	-2.2977314	4.486236276	5.639937037	3.010278399	4.486823871	7.324546427	4.327254028	4.123707036	4.028040517	6.137581415	5.281238007	4.667217582	2.187930511	4.470137798	7.223285049	4.593946967	4.248813577	5.00137853	4.088775135	2.698796235	5.393733841	4.251317818	3.615338624	5.615982625	6.233365125	4.158335178	5.028875378	4.194559792	4.309443889	4.533908639	2.920147962	5.571853961	2.746113973	5.31723015	6.161906512	7.641945344	4.280481779	7.601684034	6.256433911	4.97117306	3.657315699	4.077942328	4.876912614	1.966536986	4.094977626	3.470307491	2.956679028	3.773523453
ZNF735	0	-2.579897297	0	-3.603816561	-9.075090878	0	1.277233389	-0.268810652	0	0	0	-7.303102348	-2.759154139	-4.877683524	0	0.614311423	0	0	-4.705461672	-0.420623491	0	0	-4.330135943	0	0	-4.909624501	0	0	0	0	-3.132471493	0	0	0	8.214984343	-1.599039954	-3.649345656	0	-2.848535748	-0.064946796	0	0	-3.703601831	-6.72160019	0	-6.052255437	-10.78072776	0	0
PIP5K1B	7.344062907	3.569519552	5.759883332	5.980137907	3.710514508	7.800352006	8.492745134	8.318649479	5.626762998	9.982321811	6.164554819	5.761377786	7.734904024	3.877246649	5.70180506	5.169226658	6.230970481	3.688442336	5.948892577	4.088276377	4.539737437	5.753577252	6.551200597	8.172401822	9.803902104	6.454473659	6.702846172	7.506272986	7.424895599	6.779121755	3.137617779	3.828970619	4.278198917	6.282307428	7.984000276	4.621249308	11.10845021	4.417940895	9.666112431	9.037264485	8.093547021	6.331431861	4.767037785	6.307625216	5.130461492	5.287949152	4.964924301	5.658468504	4.132319097
FAM149A	6.985495885	3.351728711	8.476349667	6.325200722	2.595337846	7.092546244	9.06643603	7.66463319	7.903072702	9.488895747	8.269261637	7.677079368	7.135125953	6.757456501	9.262578942	6.586488577	4.485934035	3.924344146	4.839477751	6.05817792	3.063116633	7.626486957	5.004732871	7.327072475	8.490522962	8.17386451	8.28785308	8.624794169	7.282284606	5.39024886	8.513438317	5.446976676	3.76328863	6.092868753	7.429937761	8.230230579	9.996582337	6.244465094	9.236841557	8.574474413	6.491810857	7.88419049	6.457629465	6.919345556	5.13030572	4.749434671	7.868521202	4.025233038	9.114739906
ART1	3.059480514	-2.28377796	5.294381717	5.715031264	-8.866654577	0	9.524246407	0	-0.061402372	0	7.2790061	4.840934226	0.835273007	-4.652483985	0	0	0	0	4.65491885	0	-0.13974907	0.283016882	6.223066705	-1.026909176	0	7.658423346	0	3.320337976	4.444034508	4.412499756	-2.864968432	0	-0.058084309	-0.797134309	0	-1.212881679	-3.400100873	0.951679751	9.377395235	7.883605943	3.045919064	-0.720297117	-3.455913764	0.234428399	0	-4.169968258	0.014244067	0	0
FOLR1	4.755288492	-2.237004917	0.885850633	-3.314453736	1.011397445	4.693202655	7.035587758	8.489607633	5.654796416	12.62032458	2.74856558	7.712746004	0.82204796	4.567127831	8.214053227	5.136953196	4.830813459	1.145874157	5.149108085	7.023316511	11.01533567	3.864942386	7.365984918	8.808626077	0	2.76239335	8.830982896	8.922264995	4.689353194	5.016036808	3.544830772	2.504622407	2.955252391	0.960940044	7.299083647	2.401939393	12.98055987	-0.054310382	11.55878317	11.89053215	6.79363446	5.019099692	2.972061987	7.716929995	4.992065572	6.263628997	3.917790217	0.256947133	6.376593311
KCNB1	6.684425738	0.918239987	6.574944211	7.211715649	1.011511267	2.583904014	8.618261906	6.360970044	4.76140074	6.884410637	7.128497379	6.662580239	5.57065869	2.988405004	4.405753075	4.375431699	2.583764777	4.511997926	5.19480084	1.24695613	1.469662227	4.618867081	6.550468923	5.717088524	1.428254384	9.158662652	3.895215405	6.010756638	6.099037739	6.65890254	2.881412249	4.314903064	2.954992943	3.685121082	2.995082509	5.860827518	7.839021637	3.417179046	9.749758899	9.11758392	5.03175871	3.065520055	1.993107811	5.131439617	0.60292989	0.377002318	2.596263924	2.826401439	0.239682092
GPR12	-1.422964607	-2.304869786	2.216442125	0.510805327	-8.881048312	0.746446412	4.053274931	5.232625576	3.86046114	2.938865426	1.881155143	3.034860625	-2.493849278	2.988594006	4.116216955	0	0	-0.553490087	-4.493811964	0	0	0	4.251038895	1.562105288	3.024386213	2.184063024	3.895248432	3.544472231	0.653483972	0	2.568877127	0	-0.058310171	0	1.579670684	4.742989816	10.03326539	0	7.790606535	6.95296447	0	1.00814981	-3.473249468	-5.025693688	0	-4.315799307	0.013917014	0	0
ITM2A	10.22737113	8.797875139	10.53198246	9.471947772	5.436132892	8.553846052	10.68117274	10.19585468	10.00319268	9.349116581	11.21558986	11.54444816	10.23139926	8.815921668	10.11097348	6.365801314	6.23096102	7.085938996	8.822178459	7.987212325	7.897440849	9.582131087	8.375984914	8.991921641	7.482786167	10.21543908	9.25307503	10.02336898	7.232658122	8.97235427	10.71755811	7.000697955	6.126834272	10.47200811	8.688797735	10.3475416	12.88674353	9.628143522	11.73248605	12.55184793	7.928728936	8.851156465	8.735066371	8.172932674	9.353368204	8.480415058	8.398632291	8.688346782	8.844228394
TJP3	4.508143529	6.290300341	10.30135044	9.831214088	7.086627621	10.78141965	8.720371708	11.85087434	9.434469348	12.29724757	6.944214238	8.999012347	7.274650625	7.900153425	12.39572213	6.512338384	5.787709908	3.851037319	8.111825908	8.068153962	8.356920083	3.865496435	7.141968387	10.58018414	8.2744933	11.71322587	12.59689788	12.38573285	9.269471194	6.854421295	12.13154928	3.829217734	4.956655817	7.427877416	7.526686099	10.41532955	11.96790382	6.528955015	9.859880514	9.839579717	3.049724184	12.47800531	11.55500128	7.473396498	4.126783767	6.120296048	10.50944124	8.413271472	9.609786663
STOML3	0	0.919196724	2.704296108	1.453384339	0.013117165	3.48245662	2.261333758	2.602508941	2.273105958	11.53069443	0.512517696	1.622194852	0.831521848	2.506366035	3.267080032	3.477548525	-0.29039845	2.16749089	1.224760699	2.857490903	0.878630055	4.732126679	0.322442919	8.420391664	1.847326943	1.772805734	2.572858635	5.027618471	0	-0.6237814	2.567442297	-0.102740824	0.949375151	1.389249618	5.243198005	3.654172505	3.398111505	-0.054923025	2.271401169	2.270582566	2.624864744	7.302689768	2.399299754	-4.73410584	2.66066212	0.377101428	-8.876663039	0.243788418	0
SMTNL1	6.088371195	3.566656299	8.398365393	10.83091703	3.916903769	2.585496667	12.83375175	6.914670592	4.708970594	-0.077593691	11.29855561	8.6734768	5.571418511	1.77475052	5.701827396	5.536280822	2.361187596	3.407467534	8.900150501	4.341312961	3.802004805	6.156157573	9.810546272	5.188029302	2.437769825	13.02963379	-0.015086577	7.519201228	8.758618565	9.10781115	2.158691098	4.923211629	2.539652327	5.788305679	4.165146652	10.63989132	2.725727691	4.206416809	12.77846086	12.3290756	5.566301355	2.051790839	2.395506078	5.38972118	1.640791201	1.901124519	4.711217421	3.90411043	3.834375716
TGM7	0.975112912	-2.259237403	3.358352093	8.853307093	-8.84999777	0	2.26107196	3.971942509	4.812047796	-0.078414346	10.34999453	10.70093889	3.277399721	-4.634368687	0.937832066	0.616880142	0.748661378	1.14203586	1.799535473	4.088035013	1.469708471	0	-4.077863042	3.753901015	0	2.984584845	8.48853919	0.69526483	2.487008162	-0.622774007	6.847382152	0	1.536833095	5.53563126	0.994485445	8.405778421	1.440178175	0	0.78924332	1.531462287	0	0	0.476015875	1.784054029	2.986077287	-3.990274438	6.998705016	0	5.657302161
THSD4	11.53883215	10.7452077	12.31518823	12.60050326	10.69540973	11.60414938	10.8624433	13.19210668	12.62956738	12.82509459	12.61815369	13.18785965	9.298528069	9.683758891	13.41404658	10.92499543	12.33111686	12.14066935	9.896644719	12.14259912	12.55135777	10.02174549	10.88667068	11.536832	8.924326414	13.16388541	13.40067999	12.76559097	11.06315494	9.991412404	11.15844719	8.478625267	10.47775357	11.39379229	10.63465473	12.78348885	10.86207749	9.879605958	10.83932867	10.05564273	10.27585041	12.73149912	14.02741592	11.59782215	10.17651768	11.18561099	10.86547772	11.78112002	10.02449053
HOXB2	8.590061275	5.645751244	3.358694131	6.252732004	4.96410513	10.04797848	8.632687648	5.052499833	5.787265707	10.8652962	6.149159712	4.98782412	7.453824288	4.175786155	10.01885014	6.712994066	8.774902667	7.90086162	5.717838422	6.058118285	7.164136977	7.688103681	6.029451121	9.645827715	8.985202822	9.499089114	9.816786388	10.38280133	7.062638575	7.137510338	8.763740715	8.431887225	5.711699867	8.084289267	10.10384531	5.531474333	3.852020697	5.543878268	6.649193847	5.906243908	7.989739512	9.833029404	10.19279167	8.211278746	6.627351	4.682924774	6.385682246	7.051859604	6.030254372
ZDHHC15	6.209229966	-2.260586848	6.879926013	5.787165234	2.010693881	3.953886019	6.263417098	6.737447624	6.55457133	7.180365788	7.283803461	7.08844625	4.578938204	2.187117312	6.829975387	3.577802193	5.595014895	5.913375813	3.010175834	4.555539113	2.892373236	3.92797953	4.773912973	4.156363781	6.384333754	5.527219691	6.363653332	6.458802602	3.431517463	5.728732298	7.957475521	1.916850531	2.954993904	5.330122534	4.454658893	7.390188326	10.36783272	3.658409072	7.91525542	7.639017128	6.288626628	6.608693201	6.227570548	5.177572322	3.837395083	0.376730966	2.59627154	3.774678394	1.312146578
LINC01405	2.966812332	5.201165629	5.683236675	9.172392801	-8.842633735	0	11.4894257	4.710799147	3.860376358	0	9.350913529	7.726682544	5.751401972	3.877323609	1.525984115	2.98896871	3.366642472	3.055114447	7.864967734	2.266957226	1.88809265	2.557398117	7.280058514	4.549363076	6.182293888	8.122313771	0	5.809375157	5.55870243	7.130432052	2.5653926	0	4.348616062	2.420645305	0.994506365	9.828201933	-3.370885757	-0.054619322	9.210150906	8.585458407	4.761146229	1.014957358	0.474130319	3.883249234	3.571533581	0.376088622	1.012608246	2.529355109	4.135114297
C11orf97	0	-2.400179161	0	-3.450691656	-8.946973382	0	-4.225620797	0	0	9.164033557	0	-7.173595808	-2.585563457	-4.73957984	0	0	0	0	-4.566017039	0	-0.14142932	0	-4.187148414	5.987321485	0	-4.77175235	-0.015521366	1.71743728	-1.226591251	-0.63562075	-2.969421446	0	0	0	2.579997185	-1.367965719	-3.49701775	0	-2.677724755	0	0	4.309394725	-3.552191248	-6.318630264	0	-5.643583343	-10.38700442	0	0
CAP2	10.14199451	8.418644064	10.18104365	11.70567353	9.177207613	6.854604649	13.91222152	8.904644844	8.338357949	9.509801723	11.80888666	9.698553066	9.950328652	7.872675529	8.209349556	8.605189341	9.593086374	9.026716321	10.79536239	9.171705157	9.064956763	9.727793599	11.15475989	7.797891651	8.894351803	12.84068168	7.808796494	9.381434101	10.60297239	10.29320251	8.968825163	7.83087636	9.096666652	8.431278324	7.955309264	8.344857911	9.230115299	8.933651655	14.08927502	12.88423282	10.47455404	7.649442465	7.900476692	8.807884673	9.530169406	10.36353086	7.843517348	9.337723524	7.705370711
WDR86-AS1	5.086451378	3.35430554	3.06796182	0.508689396	0.013172136	3.589875411	4.703306229	3.38463786	2.273004588	10.6080618	-0.57273181	3.841507201	4.135931984	1.777367842	1.52552163	3.577767175	2.093089724	3.053972693	3.370754851	0.641320416	3.894930407	4.214639138	1.860001338	8.331144216	2.17146845	3.758643379	2.572839138	4.061296306	5.224418742	3.245245733	2.166280683	-0.103174982	1.536620712	4.970658977	4.454666623	1.544544264	3.207943348	3.865046062	4.224932844	5.475717791	2.450906311	6.420587527	1.994544636	7.676979192	3.920142988	2.309135052	5.469746357	0.87761835	0.871675477
ASB15	5.461012565	-2.245891624	5.629752335	8.995078926	-8.840980465	0	11.47774635	5.013898104	3.760777539	-0.078021469	7.891264756	6.603180112	3.018583341	1.775755525	0	1.648967428	0	0	7.099947279	0	0	4.767686134	7.559454767	2.270604035	0.83596213	10.62713901	0	6.083427254	5.90274168	6.719772554	-2.831181334	0	0.949692924	0.334530585	0.994512004	4.992394211	-3.368870935	-0.054562113	10.75794015	10.09206449	4.056954736	-0.711783379	-3.424899783	3.186046765	-0.462785634	2.310901731	0.014416604	0	-0.907269058
ANXA1	14.44393855	16.31577041	18.99532304	18.30997239	17.34391626	16.84847187	19.03423874	18.2008877	18.91122646	15.26788281	18.59660941	19.50875188	16.6920816	17.37765918	19.65912752	14.51233267	16.76712291	14.20450868	17.9608743	16.77792776	15.47217679	14.41503899	15.62128048	17.04812187	17.29878738	18.97977179	19.20602343	18.81885258	14.24945147	15.66708084	20.4844983	17.87738422	17.50606626	16.43274398	15.78617267	18.68384589	13.47941335	15.3994908	13.54569181	15.10426118	14.32659638	19.58185441	18.91527649	15.36885663	15.21687592	16.64709686	15.53512017	18.35853774	17.86029972
C2orf50	0.504941517	1.835828533	0.883158265	1.456794443	2.332442261	1.344268408	0.319365386	3.892701765	2.759779368	8.168602388	2.57530256	1.0394988	-2.581943512	0.230070253	3.267740087	3.676381069	4.921390755	2.39450469	-4.56314732	1.243477433	4.21957597	2.184728872	0.327182366	6.767439466	1.846774616	1.773623846	-0.015519908	3.440017996	2.330995882	0.460161611	-2.966035441	0	1.952932474	1.384435773	2.802439786	-1.363032386	5.72658612	3.766134758	4.524819102	3.536416369	1.419725785	3.580359856	-3.549061126	0.232800344	1.98337214	1.886626112	3.180097212	1.956766491	1.951473644
LINC01697	-0.14480643	-2.266900067	8.037609857	7.049342481	3.010272328	5.620915637	7.477638199	6.689575758	6.682670675	7.16121674	5.401269529	7.222916902	0.83210823	-4.640015696	7.471107735	2.988157196	3.953755126	-0.548825543	-4.46539938	2.490986307	0	1.349833608	0.322676966	5.683149789	3.315057133	6.594498792	7.581147452	6.8642959	5.351182474	0.467864438	9.227285511	0	-0.057844381	-0.793623891	6.534474473	8.634136326	5.842466761	0	4.804410357	6.428084452	4.93644172	7.57395456	6.013486722	2.193385451	3.477015877	0.377544587	2.596147374	0	-0.912406677
SLC25A23	10.76592694	10.84100075	12.57923877	12.51930036	12.40531662	11.32540532	13.06050072	12.3825466	11.96873046	11.01399838	12.09473541	12.23410116	10.22025906	11.24741591	13.63153403	10.32444978	11.78197812	10.15704856	11.15195828	12.1113732	11.13600398	10.77703056	9.998027712	11.48469412	10.76263621	13.11739312	13.00596954	12.98336634	10.61302202	9.953272708	13.22596614	10.43881274	8.336472798	10.84606339	11.5354428	11.49082673	13.36949143	11.49211012	13.12864753	12.26553973	11.72345305	12.90705367	12.37152819	9.557887236	9.063702072	10.6917492	11.33478897	10.59711611	10.75902199
TXLNB	8.853288697	3.922724334	10.48569415	11.48164484	2.595287607	7.146169392	13.69141871	7.713300187	6.800041554	8.851718986	11.84466371	9.453179439	9.392882338	5.599580312	5.406310108	7.179724623	6.569595652	2.7644542	10.30772052	3.501526131	3.215946016	9.265717782	11.03016563	8.192928042	4.988822561	12.86324411	4.68892201	8.5616748	10.65040917	10.34570664	5.388918085	6.447350557	5.789749432	6.80761723	8.214477095	8.366022959	4.909986273	4.816742098	13.83679467	12.60501251	9.70502253	6.083137786	4.622349185	7.491616436	5.16226295	5.811420284	5.818042627	4.941881297	3.767381691
ACADL	3.880855355	2.387482204	5.328077405	6.976345443	-8.854530246	4.106420126	8.542297792	6.987049296	5.413796038	7.325774617	6.562436306	5.866233961	5.790974414	1.200858056	5.561699854	3.253480943	2.359267274	0	6.123900541	2.491024875	1.469518439	3.649637988	6.672480451	4.299692023	6.916557283	7.93552402	4.895382542	6.084156197	6.500881492	4.803747272	5.850031617	0	2.954968881	1.389037255	4.243141292	6.622320104	9.223083707	3.41716708	8.27691129	8.432468783	6.209460375	5.379789533	1.993567951	3.185104788	3.122180533	3.874388491	5.097919042	0	4.342918348
MYLK4	5.106671374	6.962613599	5.574219761	9.310637227	4.533513683	6.214357642	10.19113678	7.273988034	6.493671105	6.384541504	9.130303175	6.719827111	4.259831945	6.787258548	7.447084342	7.538228485	4.032336908	3.688698956	8.708258229	4.504891319	4.703441542	6.585323813	5.802970553	5.259362084	5.181468587	10.54297566	5.846537386	7.627277202	5.902628589	7.11474182	6.309992385	4.923127921	8.260919433	5.304902617	5.317194698	5.604747872	6.572852315	7.10891537	12.18801077	9.190825319	5.544602393	6.765846877	7.097373085	4.76620857	5.649068133	5.37578554	5.893305657	7.482508217	5.026744687
ANKS1B	4.252012112	-2.318118528	4.486570537	5.037009736	-8.8901262	1.344509945	6.594210878	5.298909247	4.041298443	4.941688051	5.643018984	5.67685794	3.681390856	0.22896216	4.853980124	1.218944201	2.948826027	2.760986437	3.521333849	2.68543455	1.887030513	4.456375762	4.157865516	4.391698954	6.82891623	5.690779721	4.573496984	4.914007408	4.847425206	3.549024196	3.712754153	-0.103848048	0	1.991283251	3.580132186	5.075682081	7.911081775	3.958406749	6.699608382	6.639550799	3.373139495	3.811926305	5.536445022	1.783173373	2.238611632	-4.020625594	0.014445903	1.320613918	3.980898085
ABHD11-AS1	3.715122269	1.834511462	5.36135786	3.409733263	2.595389023	6.164024076	4.05413394	5.893709335	4.538922595	8.950853986	2.57333883	3.734680917	5.569180069	1.201138037	7.390542866	4.482985808	5.460213675	4.304750781	4.444333608	2.857298175	5.420504637	5.194439962	3.714241824	5.996394683	4.180005805	6.935904275	6.716583994	6.268431061	6.261492782	3.353336558	8.185732129	1.499388754	3.125104555	3.131030667	3.902077258	9.239407255	6.446967625	5.482582707	5.273878856	5.595983675	2.254573782	7.303533642	5.371407712	5.083610365	3.917250522	3.464439311	6.81766121	2.157604079	3.771687406
N4BP3	8.715556803	8.432557314	11.36820365	10.94298606	9.414929028	9.73162881	9.34900554	10.0510963	10.74343165	7.716549388	10.26814046	11.01832877	10.25215546	9.661829368	12.41189441	9.081363039	8.296585036	8.830112644	8.482907189	9.353158744	9.123959474	7.791518784	8.328870705	9.055508794	10.08139734	11.31229508	12.08930472	11.50364216	9.65638777	8.247095678	11.67747144	9.091486847	9.149411694	9.42874661	8.454741274	12.11098483	11.00594519	10.13044097	9.698058602	8.471954992	8.725149641	11.66306476	11.64844421	8.407422298	7.132319574	8.625607304	9.162897023	9.831657591	8.454535028
HS3ST1	7.668396179	10.59219193	12.67948571	13.46292797	9.749567414	10.82945714	12.98215341	13.19389909	10.72454487	12.20896576	7.800561319	11.58250272	10.24101356	8.687798079	11.29439737	7.651645528	8.335690469	8.773308325	10.31033896	9.977121926	6.389018572	7.808820892	8.241098729	10.18513869	7.352570709	12.56058378	12.02137481	10.9531717	8.969146358	7.610172877	11.1065643	8.979341957	8.920006516	9.362809067	8.145055393	10.76943034	9.573713316	7.17832894	8.100556023	9.485677478	8.168259994	11.02067588	10.81754601	9.023992332	11.09390009	9.877937055	10.26799361	9.116441505	12.76202068
TTC9	9.777624832	9.662208267	11.94734872	12.88912098	8.371738172	12.52050207	12.09871776	12.78280137	12.50160618	12.4266984	12.01921659	12.93255798	10.33923333	10.76254124	14.56589204	8.902026723	11.39265338	9.074505754	11.90561835	10.33516077	10.6118341	7.298893114	10.08725535	12.60713347	10.54838383	13.17322126	13.93326011	13.55232079	10.19561559	9.418864707	14.07110158	7.575025015	10.61356073	11.14292813	9.080119986	13.88430239	10.0502587	7.544152134	9.798932366	9.833465582	9.898996483	13.76210516	13.07893564	8.737017835	7.380402483	8.263222585	11.0645345	11.82490022	9.187864186
MYOM2	9.313483486	4.208193102	10.06623823	12.14709397	5.533421347	6.938301421	13.9240105	8.424933758	7.988061614	7.111637283	12.31009576	10.58299199	11.94416745	4.981310776	7.398415466	9.156212497	7.62784964	8.780843346	11.24928475	6.344855619	2.893190294	8.538377187	11.29076112	6.916624195	6.574756442	13.44771823	7.558469614	9.030164057	11.15151396	9.777702145	7.952684722	4.83009854	6.71187841	4.905773708	6.335143257	10.19078028	6.265981149	2.764663654	14.23863473	13.11304594	9.198050398	7.150430508	5.326317854	8.725357222	6.257125624	9.006602665	6.64000998	5.295645148	7.714515746
HGD	1.825385956	-2.364731731	-0.134217279	0.513284703	1.596022761	1.344147648	2.838871375	3.386229676	0	8.558804473	0.505757761	3.204367426	-2.551423608	-4.712854842	3.267466486	2.989629772	0.745067616	0.52417296	0.257012208	0.637983854	6.966759057	1.680897333	1.860677673	5.016471475	2.660433198	0.225104756	3.310192256	4.064413136	6.85434451	3.35657294	0.679323542	2.239907532	0	0.320441424	2.579977474	-1.321234231	5.695025927	-0.055752466	2.272389884	2.757125649	1.753796082	3.577820529	0.483057387	1.776872334	5.289060912	2.608882645	0.01423032	2.38407182	2.555111256
IQCD	4.754448425	3.759706201	6.760467743	5.041717199	4.533520336	6.403302918	5.412660779	6.600808981	5.346596944	10.97636491	5.116097182	5.243010166	5.707963061	4.083243035	7.702309355	5.069537025	6.163258299	4.359256656	5.194911159	3.864639585	6.35672648	4.802622117	4.77399279	8.714190081	5.692992356	6.5610293	7.148510773	7.276451724	4.926129441	5.512133496	8.636608071	5.349670703	5.044088508	5.090119327	5.124543957	6.822324796	5.472459922	4.350773016	5.025729135	5.73341271	5.062062255	7.919421241	6.177467055	5.763595453	4.576337764	6.350552565	3.917780479	4.596125409	4.809471897
ADSSL1	9.279252834	8.571225413	9.292728274	11.16044179	6.8299957	8.628178629	13.69311498	8.294367362	8.23542016	9.776324677	11.72598563	9.560695653	8.485250385	7.72685874	8.317947308	7.580935662	9.808568613	10.26849486	9.204015741	9.92496012	10.05367027	10.59101836	10.28671395	9.829524222	7.791533103	12.75907118	8.874324877	9.845526297	11.42930589	10.42137208	9.053318705	8.760099928	7.223819009	8.195874801	8.379013572	10.43813493	8.653115132	8.910521534	14.07089027	12.08648978	9.074523317	8.792487068	7.607658085	10.08823395	7.868031219	9.219262217	10.08742054	6.639687881	6.972226455
TCF21	2.666736278	-2.604274831	-0.133418096	-3.624818126	-9.092839274	2.100107209	0.31552738	0.76976081	0	0	2.163635985	-7.321033487	2.671045836	0.227538246	1.943753235	0	-0.29367229	-0.55616438	0.254351802	0	0	1.356487441	2.258161163	4.094502797	2.176338101	5.879796744	0.986670878	6.998982063	0.657165629	1.085602925	0.668112148	0	0.949592743	2.769316285	-0.006339479	-1.629705052	0.492459491	0	2.243706515	0	1.767390697	0	1.981007249	2.143847111	0.674957583	-4.980493736	-9.758796624	0	-0.777229736
CHRNA10	4.63594449	4.913333789	6.187765413	6.834940535	4.097482443	3.689833215	9.91413944	5.231253004	3.860335909	5.464993534	7.878962425	5.814734018	6.491466411	5.032047275	4.33859303	5.511452028	2.948891418	3.181125772	5.866056815	3.600065672	3.478962873	3.487459538	6.513402904	3.997364899	2.436583938	8.254809476	3.988343805	5.202012742	5.330260699	6.572114276	3.357912748	3.922107348	3.277314507	3.830820086	3.31705316	6.079590962	2.412983028	3.958203884	9.738915225	8.274556371	4.05656668	4.350029551	4.545624598	6.083888886	4.127571904	3.753688416	2.818574982	3.626466586	3.767629599
ANO5	8.28642926	3.092766042	8.116824744	9.428383678	-8.835553462	2.585250138	12.39414821	6.091073059	4.708943611	7.151164469	10.36508988	8.010527367	7.70363739	1.198696331	3.946093144	5.807876641	1.348413348	1.902536759	8.269669624	2.001481741	0.879887503	6.575154892	9.59502475	4.587793714	7.407626883	11.56469397	3.447697758	7.750164528	8.809835297	8.406295525	1.597483228	3.622388452	3.763368456	4.30100575	3.902090887	7.225146853	9.605074074	2.957455369	12.20515881	11.17582333	7.536755819	3.736993883	0.471632851	6.22337786	3.470438762	5.713753466	3.595930874	3.96574442	2.680829448
INMT	9.152277402	4.745312925	9.11458735	5.980222137	5.179819026	7.827907146	8.988343143	6.91472772	6.800046784	7.457475915	7.409769642	6.587930886	8.490539539	5.599746152	7.002461395	5.32158011	6.502421965	3.406658709	6.636416923	5.870258942	4.596421734	6.719381488	6.9054329	7.309926133	5.144908616	7.481493973	8.107573929	7.627267089	5.771635501	6.807738729	6.411038993	2.504452571	4.415796211	7.277253855	7.587765363	10.39852965	10.70895786	4.816675741	10.85195928	10.7206565	9.454458268	5.92392585	8.461100879	8.131873207	6.467584367	6.014858145	5.368258317	7.394711611	6.318271729
MYH7	10.61179821	3.753999393	13.62296547	17.34308786	1.595793953	3.103750373	19.89459636	12.19450082	10.57949598	-0.077388378	17.18379746	15.94398576	13.56277048	4.082300134	1.526505857	11.28241056	3.954881897	-0.540396643	14.63760404	5.507680076	2.212671126	11.55078406	15.45609542	5.893021147	6.948152361	16.93781025	1.572372874	13.69294102	14.09564165	14.13469377	0.660879857	0.911492729	10.40834633	8.653428715	2.316940064	15.98813272	3.713933174	-0.054118834	18.5264048	16.50268426	13.01691361	2.942343033	6.151661035	11.02941559	5.821717855	3.296112826	6.868622892	0.266467041	1.932019345
C22orf15	1.590804137	-2.328471406	0	0.512160411	0.013272695	1.344360575	2.262279814	2.967612578	0	9.829280777	0.507069758	0.044929839	2.31075747	-4.685698749	-0.071979482	2.467306852	-0.293991346	0.525420313	0.256336359	0.638856163	0.877392498	1.680960846	0.326079255	7.186885836	0.833217753	2.184089714	0.986469423	3.909948773	-0.001606738	2.707983266	-2.904961021	0	-0.058494127	0	4.16516913	-1.272991125	0.498186266	0	-2.609907911	1.53099575	1.419835797	5.385406008	0.481972399	2.185494363	1.648780114	2.294627771	0.014245074	1.334604445	1.945292677
TCEAL6	0	-2.817166284	0.888598802	-3.810390309	0.012870321	0	1.265646137	2.394724688	0	3.531766961	-0.566075602	1.620016508	-2.989479364	0.221127142	1.946182248	0	0	0	0.247107751	0	0	0	0.313754582	-1.020299704	1.435960655	0.216597485	-0.01499313	0	0	0	-3.35067324	0	0	0.341562935	0	-1.891708724	5.406454455	0	4.004489058	6.068407073	-0.741367379	0	0.461691203	-6.156077227	-0.347226356	-5.47822396	-10.22896017	0	-0.689630445
LDHD	6.831328205	8.199836045	8.613341194	9.954493496	5.097354467	8.47197591	12.13001209	7.534283753	7.960263986	8.758816603	9.712963862	8.784770806	9.462036168	7.149730873	9.013389499	9.064247895	8.189669121	8.79835202	8.275053296	8.620880101	8.635621344	7.535251474	7.961052849	8.711516195	6.352234729	11.01449054	10.80562707	9.61219799	7.732735973	6.807637478	10.78600265	4.092485336	7.176193053	7.655329243	4.454668563	10.39156399	11.69603961	7.573893348	12.490232	10.41284276	7.458640026	9.118753636	9.099880662	6.748950069	7.995507522	8.620788887	7.905434931	7.836329555	6.934307709
TPRG1	8.757006681	7.687058419	10.84878494	11.05318818	9.0919391	9.991237876	10.26415939	9.819319471	11.65732073	7.824415294	11.49337018	12.52254168	9.389547078	10.22044788	12.77904326	9.248448581	9.328085686	6.323885098	9.450155828	8.724352957	5.624807588	7.808824485	9.697708207	9.73813978	9.144035936	12.42978107	13.02738894	12.29789821	9.550414977	8.618702906	13.79603343	7.990089022	8.928654134	8.949160271	10.57463037	12.58353472	6.337433592	7.035966226	6.670979434	8.411747229	7.856658203	12.76920063	11.84759303	8.736973515	9.426915795	8.866909368	8.840338576	8.90529193	10.57833033
SPEF1	1.593838697	2.389302026	1.474808902	0.509079359	3.81741777	1.345377831	2.579907452	1.786663897	-0.06141126	10.66304532	3.165596274	1.622329555	0.835379383	-4.652986675	1.94210116	3.577811404	1.766968883	1.13964631	2.789721627	1.670138921	2.892202842	0.911180316	3.066852611	8.156691516	4.317970247	0.22304807	2.309660886	3.737863641	1.953228285	3.636221394	-2.865575203	3.506427517	2.954928419	-0.797259372	4.518803771	3.653259889	4.19772873	1.538995018	2.985974992	3.535687789	3.271351826	6.456419313	-3.456471322	4.697401327	1.210989254	3.459269602	2.01156849	1.931352367	-0.912642626
KRTAP3-2	-1.411341964	-2.270984772	0.884398731	4.790741173	-8.857959069	0	2.839990142	1.366051319	6.41415973	-0.078683171	8.754633982	4.034042428	-2.461304896	1.201103264	6.356720582	0.615632843	-0.290943027	0	-4.468446122	0	0	0	1.287146752	0	0	0.22235885	1.987548438	4.599166365	0	-0.624978516	6.018577287	0	0	1.388415172	0	11.18081135	-3.389537679	0	0.791834773	0	0	-0.717982211	-3.445423058	-4.933928257	0	-4.220067605	-9.06231817	-0.892247264	0
MIR6843	13.01821543	10.43515357	14.69622093	15.11145629	13.47840698	13.46402936	14.51340795	15.24322177	14.60402363	16.4845309	13.50154635	13.82283869	15.54088602	11.21017813	14.1308075	12.20740247	9.773383541	11.36398678	11.96828293	11.17031808	14.12289548	11.63951165	13.49904766	15.29337708	13.45524769	14.37806822	15.48164959	15.68565393	14.77970157	11.03271569	13.36734063	9.128642827	10.24253525	12.49177753	13.72142675	15.73083631	14.03416467	12.25101371	15.68453313	16.5231047	11.95984908	14.22421512	14.93424021	12.04106272	11.10415645	13.07789151	11.87130889	10.0545232	10.73918702
PTCHD3	-0.15643634	-2.660886022	1.477820601	1.44095952	-9.134386234	2.790212756	3.68671233	2.80791296	1.535330564	0.932062432	1.130656855	2.618363261	2.268554304	0.226090909	-0.071332947	0	0	1.147600797	-4.769634356	-0.417914213	0.879851401	0.919384092	0.321064515	-1.0363572	0	2.175116245	2.310254214	3.454986754	6.943154172	-0.630307041	0.662798812	0	0	0.328555365	1.579844042	-1.70035821	1.989555389	0	0.778302319	3.86197707	0	1.792315932	-3.772855177	-5.849098142	-0.374839294	0.292974087	1.59368899	0	0
CRACR2B	6.719018689	5.907277626	6.856474633	5.097768974	6.964011814	8.119827335	8.43043193	10.31065303	6.987987497	11.1112104	5.374701982	6.866212715	8.158685788	5.531016461	7.422936053	7.50658147	6.730795632	6.253272585	7.135778187	7.632432719	8.448261536	5.753701084	8.235392155	10.15434103	6.303300138	6.318973358	8.231798287	9.390559166	7.775165464	8.281764762	6.05278935	5.382862094	4.600355597	6.504899823	7.865671851	8.642105684	14.02713708	6.225838428	11.1545128	10.32089506	6.923837084	8.158207	5.657062279	8.338207874	7.387558667	7.753333593	5.534266656	5.031436613	6.484807365
CYP1A1	-1.404253222	-2.255924962	7.968962999	2.424276038	-8.847756954	1.346838545	1.851995393	2.796727907	0	3.261444301	1.125531579	-7.073214204	3.277104602	0.22602429	0	2.468506354	0	2.915649382	2.528214236	1.999504921	3.215328552	1.351542247	2.267384835	1.230035708	9.498399679	2.502239353	9.605251188	-0.35218657	1.109257645	3.129080457	9.041919731	1.499712122	0	0	7.580285454	4.121187217	0.491506997	0	6.326608652	0.943862027	2.028325165	1.013509576	11.22261852	3.880871833	1.966717962	3.749520423	1.596947661	2.688079458	1.311813942
TECRL	-0.153578957	-2.300756476	4.424782541	5.437043632	-8.87823564	0	10.28598798	0.767992665	2.272945019	0	5.726696208	5.618127744	2.310867688	-4.665068156	0	1.219546535	0	0	3.898289437	0	0	4.162845997	4.158572623	0	0	7.166066175	0	3.320510728	2.754867977	3.001400129	-2.880144155	0	1.536500729	-0.799960005	0	4.300012168	-3.414147424	0	0.79621628	5.309820525	0	0	-3.469864792	-4.987005421	0	0.363473958	-9.111934289	0	-0.894015472
CCDC65	5.802503117	4.653481304	5.486797651	5.82121384	4.764818186	5.487993107	4.767839207	5.663485008	5.709301491	11.19556502	6.415947999	6.525120752	5.522407625	6.005668725	5.901245312	5.136885598	6.12811136	5.222372622	4.518300246	5.829960157	5.851245608	5.603649366	6.513696725	8.642313039	5.614958637	5.379399095	4.795826542	5.787907237	5.429912502	5.880953831	3.865194633	5.010659805	5.085933199	5.060931835	5.972571963	3.653640703	5.140996185	5.631406178	3.816343339	5.199799103	5.311046674	6.926747245	5.925154113	6.132214897	4.368979296	3.617889643	4.818082798	5.785804252	4.468285198
LOC285556	7.917722347	2.778844039	9.326746285	9.337905394	1.011385828	4.831029699	13.59091776	7.290101256	5.311837058	1.936918775	10.58113771	8.198155345	9.478161888	2.185429451	1.52635207	5.433036907	5.937535228	3.056691216	9.301260874	3.151303344	3.702308635	7.571148685	10.44477288	3.291857714	4.382312755	11.53125648	0	7.029604633	9.382389104	8.455517103	-2.821953272	0.911256182	5.278662443	4.76746055	3.165060795	7.270919005	0.486751042	0.952462037	13.54964232	11.90986635	9.015451964	1.018446732	0.470896046	6.482833388	2.981547548	4.749821823	4.180774461	0	0
TNNI2	12.17856471	6.734021129	12.88649744	14.57187799	2.33234231	5.958052248	16.31624741	11.14658509	9.278864642	4.028198765	15.39583016	10.00188229	15.58571354	5.382815555	7.780134972	9.538516816	6.516245886	5.308841474	14.07710782	7.388194948	5.874331791	11.34841305	13.44252129	4.949098189	6.489902486	15.95783645	6.954391454	11.75194521	13.31886041	13.45563985	7.445489069	7.083804243	8.937254162	7.674911628	4.165154967	14.61606926	4.295378992	4.482244279	17.65084623	16.23026172	11.87573201	8.332975887	6.228229435	13.01915293	8.338718446	10.76634836	7.332563096	4.672545909	3.178061783
PLPP7	8.573634376	4.447845117	8.885572306	9.582044425	4.331892405	4.915960214	12.31147733	6.265226517	5.446157519	4.848006464	9.976156588	7.595513996	10.85917246	4.634134736	4.338692326	6.473757621	6.387988896	6.779870807	7.961140796	7.449821149	6.827987677	8.060595801	8.746366701	7.857066631	5.285970414	11.12452167	5.447966829	7.010978155	8.972763401	8.5804343	4.855715728	5.171244455	5.81482306	7.665126956	5.802636076	9.320804772	6.191024382	7.108897291	12.5463321	11.19440044	8.545457372	1.449685248	4.622759507	8.463481148	9.68738172	6.042232174	5.220180826	5.618561673	5.428558138
KRT222	3.257023959	1.824160926	3.223661463	2.986570827	-9.019125542	0	2.573584133	3.126191065	2.760617428	3.401209445	4.128860063	4.675745146	-2.6840342	0.229459342	3.406682482	-0.454252694	-0.295421923	-0.558968623	0.256538747	0	0	2.566356934	0.32613274	0.134616525	0	3.339021062	1.57223906	5.401594541	0.650158781	0	4.747959098	0	0.949041162	-0.809617693	-0.006385174	5.850190533	3.834342975	2.278698783	4.595421187	6.240903402	0.360170309	3.501627625	0.481327095	1.755370035	-0.427437167	-4.59857985	-9.40508428	0	-0.845331228
LOC105374205	-1.429953078	-2.333894884	1.474358669	0.512394542	1.011639932	4.178771538	0.318441198	0	3.274920171	0.930557284	1.120225563	1.039451877	3.845806838	1.202674426	7.233921627	3.370988218	-0.294174979	1.137376537	1.801156472	0	-0.140834253	-0.85942778	-4.135427658	-1.036173664	0	6.335274655	7.168803708	5.89762065	2.626691109	1.078383961	8.371857551	0	3.956343129	1.991209422	3.454593496	6.868488529	0.498415818	0.951391552	1.718839321	0	2.450688368	6.2888033	5.756108074	2.504158469	0	-4.146201657	2.595719612	0.88881444	0
PGM5	9.377862092	4.990696538	9.818546254	9.061199913	2.332382162	7.189515786	10.67990978	7.485856262	6.569225052	7.376367836	9.771739065	8.472017222	9.715343235	6.30216128	7.647670539	5.828360715	3.59050274	4.063102382	8.865128345	4.452468797	5.066375035	7.466174235	8.638823367	6.840465164	5.144962118	10.75964686	8.359316534	8.645700476	8.568033747	8.384183816	8.444677073	3.24326427	5.789723575	8.232604331	4.902144626	10.82933187	9.03945065	5.889729221	12.02177719	10.90807454	8.804181339	6.856598623	7.124481402	8.090954823	5.693930748	4.612799485	5.738606382	5.169540795	6.654446883
MGP	13.29821736	10.32374626	12.14994718	10.04530931	7.149359136	12.4802666	12.81493187	11.35941254	10.51598663	13.05284933	11.63826281	10.64884076	14.40248967	10.35932335	10.59297235	9.599393997	10.19730978	8.914738422	10.92740283	9.38683426	8.828264107	11.75802579	10.47647327	10.89966752	9.310106719	11.67859646	11.79840556	11.23525933	9.736544863	11.69229185	10.66890508	7.09384878	7.593689878	11.3354161	11.95893346	13.28668351	16.00750976	11.74103678	14.39650292	15.15859154	12.0612098	8.339254801	11.13827659	12.69996319	10.06491316	8.943988799	8.06590794	8.022396819	8.937322526
RNF157	7.665053357	5.738420499	7.524513915	9.811606176	4.010017096	6.43210955	11.15862279	6.127622333	6.294327098	6.709844283	8.470081541	7.066717656	7.94382817	5.599744888	5.034147009	5.765952346	6.865216796	6.686743619	7.193149107	5.020804453	5.356048262	6.644288397	7.785835128	5.922011747	5.926224559	10.67574942	5.7434378	7.344379484	8.288420815	7.06787209	3.863958158	5.806212021	5.044087428	7.314910655	6.926037853	6.085214795	8.169303513	7.588566669	11.82506153	9.244737617	6.873279465	5.303506456	5.37255882	5.63921643	7.550828815	5.779339245	8.541944031	6.724193454	5.266503739
KCNT1	4.16433808	-2.265244181	6.260000538	6.867410197	1.595944169	3.482448968	10.24070191	3.801423725	1.950368501	2.522976036	7.081259103	5.648112298	5.521518343	2.988492519	4.033487287	3.920812862	3.953750261	2.915217554	5.281982528	2.265832744	1.887608995	4.362056016	6.973805251	2.738292073	4.502530689	8.429241966	1.987560919	4.384231137	6.928533122	6.865405209	0.671187381	2.72707347	1.536761973	2.221902766	1.579700636	5.094853337	-3.384803579	5.913306251	9.303767951	8.087064695	2.779368379	2.274634336	1.426297835	6.104904133	1.210174136	0.377319489	5.817758655	1.927684302	3.177155505
PTPRN2	8.363332213	6.516673469	7.630367581	5.918940543	5.564456394	7.701740758	7.26337425	8.253703723	6.837194112	12.0926733	7.038502672	8.141759748	7.757081885	5.901100952	7.455011449	5.807853975	7.589580156	6.267606563	6.302266309	7.11933013	6.388974509	8.046204895	8.536515423	9.971519675	6.127040074	7.481565829	8.310558084	8.947069744	7.760062687	7.710231289	7.560014768	7.415808677	7.023104537	8.005743417	10.78077359	7.609027537	10.75894474	9.534831051	10.68607454	9.738674317	6.557282855	7.983861937	6.414815068	8.472671291	7.353054617	6.840816864	8.441041803	7.637073833	5.613626567
B3GNT6	0.977939576	2.384349364	3.358465812	5.918700251	3.180126173	9.131877237	4.15323104	7.889088737	6.8494362	9.666606523	2.900734347	8.640451328	-2.441010906	0.225514954	9.991935944	0	0.749473907	1.571064324	3.009815366	3.6939855	5.105877614	-0.843203447	6.876264684	9.054213554	1.428768496	6.628264055	10.21148231	8.435428193	5.287469536	-0.620644277	6.59339781	-0.102234146	0	1.995757471	5.639133805	3.905417612	3.977388824	0	7.667714109	7.680314356	0.372236677	8.554089246	7.997225039	0.238094657	1.210312304	0.376988314	3.917689904	2.82637427	6.012174573
TMEM38A	9.387704954	8.46002991	10.21774644	11.4215248	6.778002108	7.973731313	13.57730142	8.77238161	7.493769003	8.36386775	11.83301755	9.416925541	10.99979575	7.114955551	7.773778434	8.168107771	6.843658675	5.585920639	10.20392429	5.677594519	4.651119655	8.049623791	10.7017197	6.824864698	8.278717709	12.84531025	8.06543634	9.355833382	10.23075349	10.47095615	8.847856685	4.677992047	6.802487846	6.135740575	7.344031632	10.62096715	9.918564511	7.04661249	14.37274019	13.08585291	9.150969156	8.323373283	7.189703032	8.936675409	7.287714655	9.213277111	8.258546774	7.13385814	7.659453597
CPLX2	0	-2.260881675	1.893214293	-3.334212882	-8.851110759	2.949076457	0.314401593	-0.265124691	1.534071542	5.722887993	0	1.039020958	1.751131819	-4.635579713	3.114869652	3.253592332	0	-0.547819889	2.528409965	0	0	0	0.322110281	3.753863857	11.95533495	1.196414339	2.572864836	5.027534924	0.01161301	0.468779203	0.670331387	0	0	-0.792143763	1.579706117	4.62112088	1.440385648	0	2.27091164	0.943775525	0	1.777505153	1.42580371	-4.743983316	0	-4.020988525	2.596063126	-0.904681569	-0.912836618
KIAA1211L	8.413469422	7.209393367	11.25193512	9.630804683	9.475352413	9.472107915	8.632907235	10.35464286	10.63771458	11.49984337	9.879684397	10.14954643	8.266151706	9.830151879	11.87068293	8.646198562	8.596211388	9.10089036	8.269735601	8.201726243	7.897441798	8.198080523	7.595683526	9.94037262	8.104020564	10.23304542	11.35714954	11.47084239	8.287801088	9.014140017	11.14718734	8.631408499	6.496116175	9.4752899	8.503104783	10.7264561	10.96603196	6.936415376	9.331334891	9.171516559	8.430260309	11.38146708	9.909509656	9.44509788	6.011721905	6.476813292	10.80906597	6.704757151	7.36505911
PLEKHA6	8.457894749	5.546153069	10.00852076	8.442642026	6.349681	8.719746644	8.732419493	10.28048595	10.20145331	10.80452755	8.990870251	10.30232672	6.889450312	6.801942502	12.13285355	8.334966586	6.109852425	8.254648459	8.78153535	6.891140772	9.893370013	7.449659676	9.30988754	9.340124898	7.5189531	10.65912272	11.66768423	11.58819482	11.08239842	8.099708712	11.78947045	6.830743335	8.496260023	8.020824696	8.233713624	10.11094065	10.27599223	8.769809064	10.62910845	9.960798114	8.806220914	11.18940485	10.8132716	9.042526641	5.503994573	7.634754596	10.85136903	7.645700998	7.892168744
LYVE1	9.132474551	4.073775725	11.79564421	5.980170962	6.257763244	7.496101866	8.611208245	7.574573812	5.761733735	9.231887242	9.008041819	8.252407981	8.970898595	7.067297141	8.598343039	6.036446778	7.365992845	7.946117804	7.851202273	6.49542478	8.922715251	6.285203247	9.20351551	6.238806866	8.479318929	10.34811483	11.0919363	9.638288352	8.106518239	7.514477599	10.58561988	5.806227277	6.957004864	8.961306962	6.639151748	9.469889722	6.630968472	8.690565484	11.84374729	11.29948598	6.599458881	4.8873957	9.592309109	7.62146579	9.579884873	8.748556064	5.296124012	8.536533444	8.163987751
CROCC2	0.508005768	0.928771559	3.707652387	-3.399279009	-8.904484944	0	1.282360202	3.609163963	2.272955156	9.589418945	0.50659592	1.039463432	0.840444563	0.229447735	-0.072058202	-0.452183899	0.745415928	-0.556124568	0.256583187	1.997425542	-0.140907498	0.907121	1.860863261	6.915999653	0.83308722	0.224720856	2.795354503	4.134002822	4.329803237	2.862811508	0.678567374	1.916336463	-0.05855781	0.948234524	2.802407493	3.890476246	0.498609207	-0.055641207	0.79904021	2.270423154	0.984875918	5.056517082	0.482385529	0.233588288	4.789783177	0.368871558	0.014197619	-0.894915078	-0.903014827
CD200R1	7.320474418	7.432068639	8.247021999	4.791359551	2.817658825	7.137610068	7.535069168	7.96674718	6.885344306	8.071204541	7.07176484	6.572478677	5.571808263	7.331959229	6.605365221	4.430132851	5.694401865	5.066444845	5.19499065	4.868353699	4.419284658	5.583214692	6.313695666	8.334156246	6.926841543	9.718483913	9.385275397	9.724408209	4.81214678	5.985038117	9.415321098	4.877271905	5.000992372	7.484867418	5.039650123	3.904937703	4.636380567	6.262858206	5.717115776	7.200238059	4.562280813	9.610390475	8.557478865	6.669857095	5.603018388	7.16672713	7.368103903	5.992744531	5.895356046
ANXA9	6.636485995	6.842886487	9.578541602	7.827743517	6.928678873	7.530204641	8.263057957	9.288474482	9.602154734	7.308048169	10.76285426	9.872413066	9.455739822	9.856699932	13.37532876	8.464992265	7.677392225	6.779906395	9.996811691	7.359780965	7.85743759	6.985686748	7.54159783	9.306557984	5.217273484	10.75793468	11.9977723	11.75941043	6.80412784	6.559503128	12.81097334	6.263590066	7.839712607	7.108539585	6.580258001	10.86869665	8.996221526	6.573811256	7.834522293	7.624699195	6.399202625	12.21629873	11.34694685	6.98636148	6.872426383	5.842391427	6.683076769	9.269074094	8.676586778
ADGRF1	5.039360535	8.208042181	11.12661343	11.27494253	9.410667987	12.32010061	10.10306373	12.33622306	10.25733776	13.06196312	7.466213159	10.61158126	7.849023671	7.966627391	13.75831456	6.955918651	7.953633723	5.894562211	10.91462653	9.392084901	8.373223353	4.108408027	6.817141834	10.67948516	5.069114507	12.18474917	13.18447442	13.47111473	8.880086915	4.94916283	13.68931974	5.989784246	8.076023421	8.11990213	7.955309393	10.95737309	7.873811755	2.957556389	7.255002992	8.585317369	1.430642599	13.24243553	12.0081223	8.833137825	6.081375864	5.714205855	10.78621098	10.78921493	10.45532505
TCN1	4.329043309	12.05348692	6.277223402	9.326269587	9.471267882	12.58522762	10.9110452	12.66008573	10.39348988	14.75511468	2.577460928	10.33356559	12.8822844	7.547325402	11.48841972	12.11791312	7.026897079	5.131479368	8.198554064	6.546700971	4.288236301	8.317649784	9.756279461	10.71448909	1.849115343	8.96935644	11.67863563	11.71395928	8.997105866	10.4924867	8.852355311	7.76947895	11.8116235	8.302864152	9.061400718	4.615507562	15.11858464	0	15.06767875	14.34811496	4.903720476	10.68347496	11.34497798	9.55131056	10.40090338	7.855923707	8.814747547	9.919369987	8.583219348
FLG-AS1	2.210325753	6.259188017	6.709687064	7.741013827	7.248199885	6.474907768	6.764642388	6.464258608	8.888495468	7.111704733	8.605656782	10.04431607	4.37461132	7.438836342	8.322428752	5.103483825	7.248231747	7.290328632	1.798740449	4.45211003	5.754852913	6.62523235	3.425999437	5.475912313	6.905127649	8.577410181	7.988644531	8.163007699	5.176703368	4.253515495	9.265190078	3.380812726	5.863746665	4.531060596	5.280667386	10.39759284	3.565560737	5.841632603	4.805150379	4.759011916	4.280667433	8.575384778	8.465795009	6.732188616	5.163257438	3.298689965	3.470434693	4.137562004	4.185471136
EFCAB12	2.633601841	3.09783099	1.892608965	-3.373707046	1.596009233	1.344694909	2.58001218	3.500994796	0.946059743	9.930473902	1.121152587	2.036462947	2.709698359	-4.670736052	2.528667933	4.320101156	1.344544381	1.138257916	2.210551837	2.264814692	3.801881273	1.953702383	2.586452207	7.975930415	2.171223309	1.77386516	1.987505255	3.64471344	2.754953194	4.310065751	0.676687719	2.503819379	1.952825548	3.761067771	4.387565933	1.54935907	3.56536511	0	3.458811671	3.651392909	1.420555589	5.545871615	-3.476143786	2.510716576	1.639051947	0.377210503	2.818364189	1.657908462	0.872685009
BARX2	9.729519797	9.119700119	13.9038586	12.82324755	11.07520045	9.473814574	12.36414088	13.56313021	12.92157883	10.30160625	12.3130255	13.2660711	9.943487301	9.918506623	13.18767471	9.752007334	10.48335199	10.87620061	10.56557112	10.61656737	12.80262737	11.66823348	11.14954569	9.657297511	10.00692201	12.82495249	13.18354971	12.97857543	10.9942271	9.705582656	13.92991086	12.64286798	10.6969171	9.682680709	6.667723967	12.9890112	13.4992999	13.23175718	12.06453906	11.82119261	8.16479287	13.35018562	13.44715555	10.9985906	8.82069474	11.04039476	10.30523177	11.08427875	11.58988608
SCEL	10.31731698	11.50590343	14.65734955	13.73519933	11.72445869	12.30880157	13.96687932	13.2512602	14.71813179	7.95302141	14.36978074	15.35745255	11.03076132	13.09394692	16.64166057	10.96429183	9.533782416	9.355878209	13.49729189	12.15781111	11.58541334	8.681399423	8.850215451	11.27459365	11.296171	14.86456767	15.78741428	15.59555507	8.955850715	10.20484243	16.71121739	9.795992828	12.33814544	11.62593281	11.99214121	15.00612408	7.989139928	6.046530704	6.459520184	8.013004841	8.089152645	15.56691136	14.98082468	10.42045147	6.51809759	8.399629734	10.66076572	12.7364844	11.7153201
CDH20	3.528049094	1.832494727	5.856330608	8.266599148	1.595933285	0.748680182	7.085501604	3.707986452	5.626834748	2.938937946	8.529309414	4.987816198	4.480462738	5.458792836	3.114868605	2.468205099	2.359439306	3.849444672	5.653437165	3.781680367	-0.138926973	4.996435111	4.499186191	3.753860174	-0.189382517	8.420038684	4.688899705	4.495576962	4.404022512	5.048500279	4.125373876	2.727116071	3.956023588	3.434618773	2.316885318	5.736940858	3.853096048	3.417178159	11.06191001	7.12236386	4.519002541	3.573578133	5.127884501	4.501665266	3.120412676	2.887189558	6.549566739	2.82590651	4.780260672
SPNS2	10.05278395	7.142870982	11.61040039	10.38677549	8.015422007	10.60371376	10.03810537	10.98850988	12.53473523	10.53898157	12.47699414	12.48235061	11.35566402	8.786791757	15.09075908	9.718088598	8.457711333	7.654989662	11.67295116	9.27002588	8.352820569	7.851209127	9.156462796	12.14631963	9.802029213	12.80129676	14.35126868	13.90909423	8.214053492	10.0018296	14.4269907	7.447522045	9.758026088	11.27221078	9.194984189	13.88221359	11.66894598	9.028017425	10.16695186	11.0096799	8.45630808	13.64174915	12.25635141	9.807833292	8.411491679	7.54360014	8.814749579	11.82493121	10.2737793
LRRC71	1.825872006	0.92644622	-0.133405447	-3.372497587	1.596008046	1.766651206	2.580016827	2.967353073	0.946068979	10.08912721	2.745356837	0.044806168	3.021314505	2.187995502	2.528667495	1.645219635	2.358641693	1.897254822	2.21054497	2.49031604	-0.140344537	1.681569389	2.268839085	7.808518964	-0.191324931	-4.701956529	0.98649703	4.385405429	4.14900127	3.128709035	0.676565804	1.916385671	1.95282861	0	3.99521088	2.957310767	0.49700067	2.541444301	1.718139298	3.272367128	1.420624322	5.671815481	2.71627071	1.781688944	4.142834257	1.897737008	1.596781707	0.245638829	-0.911972555
PGR	7.261311332	3.352012335	6.643764967	5.35107543	0.013034589	4.032323835	7.756077391	5.162219002	4.812035611	5.91877678	7.330928433	6.223199573	5.127098981	3.983869955	3.530554411	1.648888433	3.590068478	3.924272325	6.238089597	3.694121795	1.888163205	6.183017337	5.948557055	4.728818126	1.428960691	6.97606479	4.688897259	5.415097836	6.855878153	5.950982488	1.600197668	2.920469362	0.949679495	4.766703268	5.38758617	6.403518921	10.90117266	11.87195401	9.28356196	7.797860911	7.637026349	3.18340953	2.973482846	5.133984835	3.246151716	1.903483285	3.011148061	5.248866811	0.877024327
SLC36A2	3.233572181	3.571233135	5.968302065	7.273980465	-8.851607914	0.748639869	10.21548611	5.014033154	-0.061053482	1.51960388	7.71163683	5.492894099	0.83086622	-4.636120634	0	3.369921148	0	-0.547948106	6.459735692	0.643009455	-0.138950578	3.399009659	7.69664194	3.288535972	1.428220267	9.646747493	0.986611815	5.02755164	4.480626555	6.328486212	-2.845191378	0	2.539299898	3.340422182	2.316884816	5.451723502	1.440475488	0	9.325496146	8.484014653	2.0276836	2.471402954	1.425890719	2.194115534	0	-3.958569546	-8.831050691	0.24386436	-0.911308793
PADI2	10.71695125	9.186966223	12.37631962	13.39368039	4.653768812	8.808598654	16.21402988	10.50802301	9.159250986	10.40844415	14.49696719	10.78307982	12.82797226	8.715115956	8.029402035	8.842828247	5.718515328	7.086074119	12.16348755	7.294086226	7.405195651	10.78741401	13.44971377	7.902666796	7.270123618	13.2585833	8.419078155	10.29176256	12.93286961	12.75632909	6.434815507	7.341806735	8.448952943	9.386578607	8.294517463	10.69220643	12.72189173	9.144117606	15.99123991	14.95751939	10.01164409	7.471230298	8.257635229	9.953252969	7.567938089	9.080157053	9.07131268	8.203700028	7.562757185
CADM2	6.477363691	-2.276129064	5.071636848	5.715746795	2.332477177	2.093350988	9.031829652	3.384631657	1.533907265	5.299016666	6.706318666	5.033539948	4.136243116	0.227325765	4.405808428	4.1335593	2.093208325	0	4.005216004	1.670524553	-0.139504536	3.863382333	5.770728951	3.818777547	1.847015852	8.41448657	4.075830232	5.674808521	5.759169157	4.642928801	3.358167976	0	2.275659392	1.992885912	4.853239155	4.618343483	6.446513099	2.957174224	9.412071531	7.912767043	5.206762924	2.93774331	3.839799187	3.183840649	0.602152246	0.377648991	-8.842503496	-0.903828265	0
MYLPF	10.72469604	2.376770509	10.72357086	13.73420745	1.011359547	4.831281973	15.38513657	10.48179033	8.290047754	4.941256688	14.18852959	8.754331979	12.40722003	3.34771654	3.115304965	9.335141622	4.107229584	1.14722338	12.92227409	4.605478752	1.471069272	9.483200762	12.44697837	3.757257259	5.107685597	15.36239767	3.795725659	11.09804941	11.34940814	11.94262433	3.543282057	0	9.50786983	6.344570068	3.16506983	12.81188287	3.850606483	1.539763593	16.92101147	15.31890402	12.85429568	4.015549966	4.282398415	12.09046978	8.60419459	8.954634665	6.97642787	0.265363257	3.83626593
CFL2	10.92630626	9.554868116	10.72198119	11.95403287	8.675128562	9.737454833	14.38819704	10.05581599	9.028817024	9.779477092	12.57073539	10.55970917	11.25770186	9.473515909	10.48550428	8.944883422	8.573471054	10.04782809	11.77761043	8.144807324	9.039642184	10.17960929	11.60502869	8.452528562	10.04587038	13.41827835	8.380941812	9.907240787	11.31459818	11.1045919	9.744830446	10.64434947	9.420645384	9.812334634	11.00514322	10.10219238	10.48983048	9.755291655	14.47069984	13.72500672	11.14679743	7.942809505	7.786979278	9.809641921	11.8217004	12.57191931	9.964807454	9.780628744	10.5513229
GAS2L2	2.505391536	3.354296928	0	1.454162689	0.013143583	2.583608921	4.333013433	2.602343037	-0.061227068	10.70493925	2.377629991	3.841521074	2.709036643	4.26321606	0	8.1091343	4.693041527	2.393310468	3.201797502	7.043117285	3.47893666	3.095132542	3.066763502	8.67578711	1.847122295	4.41955663	0.986577039	5.064452568	5.905154293	4.253544998	-2.854137791	2.503949401	3.125104758	1.388338871	4.454662257	5.856845776	3.39821798	4.417955007	0.791962524	2.949927565	-0.746421429	6.346101383	-3.445965036	3.986862449	1.637385374	3.294429303	4.765362567	4.396179039	7.621146729
WDR49	1.82902329	-2.271269669	4.360211147	7.104757176	-8.858152424	4.308758374	4.245922082	7.41504215	4.654467947	10.19400431	5.862294622	6.814475018	-2.46157838	1.201116291	6.195208516	1.646691214	5.109028289	-0.549497144	1.800096112	1.670789604	4.703517853	0	1.859594556	8.515443122	4.559283221	7.233597622	5.769953723	7.0587051	1.447094296	3.001505631	5.813038637	0	0	3.131041395	4.518796761	5.59811876	2.988464499	1.539096676	3.460228818	3.120109579	0.98985623	7.779432374	4.76651145	0.23861169	3.759652415	0.377587903	2.596156189	-0.904134228	0.87191731
HMGCS2	2.756494091	-2.244751882	4.988853064	9.813267881	0.013024352	2.094866392	5.914541849	6.42066827	6.920375047	9.853406268	10.08339448	10.77119084	-2.436133298	-4.623717007	6.85406754	0.618932109	0	0	-4.448920851	-0.411679855	-0.138078862	0	8.460484768	2.740661857	3.177475231	4.341779179	6.292362429	5.697276182	2.985334948	0	6.849148124	0	0	2.748871381	3.902082993	9.882513237	10.48190627	0	10.07692291	8.791636249	1.759894891	6.198709886	3.963944181	0.237768982	3.990170394	4.679389096	1.596954928	1.654475567	4.879977391
GLRB	6.986532524	2.784492404	5.071394025	5.752965694	1.595909345	5.310754893	7.410132874	5.688079759	3.760735454	8.380833189	5.616244802	5.733879447	5.708152194	3.983989109	4.405748881	5.945824048	4.032067778	5.674791202	2.209215559	3.276293628	2.211658136	5.735933358	6.154495692	5.30549413	4.502476827	6.235141079	4.68889606	5.443258356	7.057792273	4.253375609	3.138625734	3.922132434	3.125181939	6.049253281	5.549865098	4.992158167	11.3692989	6.513746501	8.951501042	8.585523182	7.979131585	3.657044388	3.193779063	5.536111543	5.651149631	5.928447037	5.296047024	3.839899792	3.961762262
TCP11L2	8.593522854	7.970930448	10.02544832	8.592383904	8.179721116	7.973738276	9.116991208	8.645810226	9.858590774	8.241009145	10.16937445	10.87002932	6.362281326	8.711224941	11.70849506	7.696919315	8.662321296	8.559276173	8.619105446	7.866684203	7.968915298	7.928330908	8.774061788	9.614745545	10.40022885	10.05856538	11.07610621	10.81447911	8.340133467	8.189955952	12.49893044	8.603530976	8.38755077	9.512274371	8.580273185	10.95461751	9.548719053	8.740598005	10.04146234	9.219139094	9.218600382	10.60396334	9.975694935	6.793826206	7.968025143	8.740895993	8.690091582	10.32437315	8.83596667
APOD	13.24889061	8.240048987	12.49087012	11.00337473	5.009887548	9.855183308	12.31580625	9.656862264	9.642938449	12.09827598	11.4971092	11.36300149	11.86413762	9.542702782	11.10150653	7.814607438	6.89695784	7.310858034	8.198559118	7.547181579	8.928196328	10.24218776	11.05537437	10.33812058	7.295348722	10.5606695	10.94428654	11.85412281	9.490328211	10.04377802	9.329905616	7.596396248	6.571693147	9.498552424	8.821859348	13.16264108	13.5936293	9.712467815	14.31969236	15.09556769	10.97417814	8.287911821	11.68635687	10.6500388	8.31364003	8.460781643	8.021852957	7.635967235	7.10165493
UCP3	5.759592447	4.334205105	9.426239072	10.28046741	4.817275683	5.179308344	11.42969896	7.215694054	5.346581543	5.464908071	10.12256481	7.595504308	9.137202531	5.495504722	5.4704109	5.560828103	3.367083563	4.854490603	7.9002613	3.865265043	3.479325714	6.272779086	9.346885215	5.112042369	3.945269331	10.95674327	3.988369104	6.721319394	8.082388683	8.315780362	3.545460257	5.678410269	4.600321171	5.469838265	5.902173191	7.791841081	4.476297792	3.958297075	11.94798931	10.20745801	6.524827562	5.080501673	4.833649511	6.536305892	3.835298877	3.466996303	5.33263828	3.700254424	5.514198619
MYOT	10.25007356	3.921935069	10.8626007	12.8463045	0.012933256	4.786776904	15.40794832	9.517471562	7.655066317	5.111237586	13.39534562	11.1436908	11.35913154	4.175293396	4.754034334	8.238728836	4.644385407	1.147097391	12.02633712	3.601824701	5.984527524	9.253106624	12.19875372	2.871670384	4.559592707	14.4300117	4.512033482	9.905976447	11.81257957	11.25106289	4.924784603	3.622573916	7.684988351	5.940939098	4.454675107	10.42589693	6.241235149	3.417462002	15.60956463	14.48607464	10.10976075	4.24802907	3.550188145	8.77472904	5.780160227	7.608103352	6.258593439	3.182279356	3.962399793
LOC101928075	2.204427484	-2.344329032	1.47432993	2.998685534	-8.908167843	4.17916407	5.760296166	3.385668186	3.412687145	7.459146142	4.882661462	4.425742785	-2.531789225	3.982289318	7.077920137	2.662957612	3.240941502	0.524769262	3.369597712	0.638393293	1.887011453	0.276947996	1.289404742	6.061960593	2.660175239	3.872200673	6.033222381	5.835855538	1.718900447	0.46147899	5.907966153	0	2.762076608	2.220227711	2.57996899	7.073825678	0.498789805	-0.055668338	2.98319822	2.534137889	1.753650807	5.754338471	2.715353919	0.235775231	0	-4.128617987	2.011268249	1.66979876	0
PNPLA7	7.140383974	6.408035774	7.79124234	8.079129966	5.469305785	6.263853862	9.564261927	8.701606246	7.009860522	8.833674305	8.784065506	8.747442467	8.970263706	6.055701562	9.298305874	7.219138655	9.113342735	5.389254723	7.668691086	7.193426073	6.163826061	7.015871707	8.008161812	8.756179321	7.56125807	7.969377762	8.070778633	8.606031236	7.395007861	8.107737233	7.665859874	7.021933545	5.349038155	5.805847533	7.050584119	9.387865385	11.25530977	6.841775181	10.51717087	9.483797773	6.670486228	8.536689987	6.673811405	8.440043435	7.360220769	4.539072315	6.893269785	5.656762645	5.594286027
MFSD6L	3.060333708	2.386768193	4.42437373	4.647546121	1.011513005	4.956609314	4.566787886	7.35408078	5.931786505	8.925228982	6.087222909	5.814742949	3.851527901	1.200606797	6.213966524	4.430104194	3.87098847	0	0.253213006	5.766802613	0	-0.846707685	4.950253536	5.767370413	8.827641953	4.079568295	6.431563066	6.552056237	6.598253823	1.513400044	5.388823664	-0.102646037	0.94941845	3.340434215	6.31723261	6.849736173	9.849538497	0.951931585	8.299203574	8.617977655	7.204258733	6.454102186	4.833704606	4.34962071	0	1.904124106	5.595424936	1.317523816	3.838893984
CEACAM7	3.71901711	5.984430308	10.24577748	11.83622755	3.180068921	12.29898499	9.063910915	10.00269178	11.69238386	7.696651699	10.33041556	13.47613711	6.088518353	5.49529177	12.13561404	9.90939185	4.83104278	-0.541008352	9.937562574	7.422725296	0	2.715338385	4.05922027	10.75807995	4.250983652	13.08097014	14.66476455	12.66980361	8.687616618	5.666951065	11.59746667	0	5.242153704	6.67881286	6.061378546	9.226830224	4.47543169	2.541957698	5.583696164	2.757434732	4.475672404	13.17319519	12.81226	6.156801505	3.363774717	2.625704849	8.139898858	8.072938981	10.37128509
UMODL1-AS1	1.591319468	-2.39943011	-0.13443065	-3.450059979	-8.946449699	1.76687414	1.853416009	2.603492795	0	8.972726743	0	1.039496684	-2.584841684	1.202746253	-0.072312172	-0.454139557	0	0.52366668	0.257270705	-0.422155051	-0.141426275	0.906035197	-4.186560791	6.261423481	1.426910313	0.225343131	-0.015521091	3.5479439	0	0.460131266	-2.96874627	0	0	0	1.994863685	2.936791067	0.499574472	0	0.799706153	0	0.984086018	4.899653559	-3.551567047	-5.176795452	0.631138266	2.268248487	-9.29029474	0	1.371141396
AGR3	0.978946635	-2.246976533	1.893626544	-3.322698167	2.01065385	4.786239736	5.942474661	6.817508403	2.536854577	12.20481105	0.515398915	6.242823611	-2.438267142	-4.625350868	6.390046638	2.664041148	1.347406387	-0.54501301	-4.450572836	2.000301191	5.874216796	-0.842190286	5.707904247	9.260800983	0.835886067	2.984177028	5.543127143	9.41268166	2.984955732	0.471390806	5.851711908	-0.102113428	0	0	5.518834997	2.40969806	6.084150977	0	7.54292996	9.434298667	0	9.196805744	-3.425785631	1.210427259	9.721816604	2.310601447	3.33288778	-0.900513414	0
PPM1E	4.759142982	2.389989922	2.480771705	3.000080244	2.595402747	2.948842007	4.635340948	2.112049407	2.272937243	6.368669561	3.910057072	3.204587608	3.849016153	3.500150743	3.267111939	3.760206759	4.107068589	3.18115515	3.658329028	2.490316046	2.698804742	2.709738534	4.337975648	5.355286675	8.577952119	5.168775766	1.572123352	3.644676014	4.903098591	3.720177476	-2.88564665	2.920168945	1.952828672	3.131242729	2.316865759	4.864089234	8.7210448	3.765517353	7.212205635	5.652950569	3.792606055	3.657698674	2.974969617	3.765015282	3.758649931	1.334221438	3.818038118	2.358852819	2.825706233
ECM1	13.35468452	11.80656817	14.70103805	11.56539893	12.28590788	11.86229642	14.90578805	13.80993046	15.28891487	8.469296432	13.57819593	15.32897135	11.96330945	12.37221337	16.98011703	12.31796465	13.29683687	11.52146218	15.31041522	14.54174784	11.03330432	11.16675029	12.4679816	15.20844137	11.47343253	15.82632395	17.08702029	16.41615902	12.18777092	12.20583813	17.40391459	11.83512898	13.81464066	14.38357814	11.1937594	17.3534757	7.448135132	10.76581148	10.2550589	10.46806027	12.66553166	16.07132256	15.94263116	12.584362	13.61791945	10.47048023	13.57749548	13.88625219	14.54149761
FABP3	9.971705844	8.107461959	9.997987631	11.49878357	5.469295364	7.713606606	13.93447191	6.806129757	6.943251649	5.464965389	12.08431608	9.816212812	12.45473439	5.565649324	6.356475797	6.983561084	10.78339845	7.085967672	10.52582717	8.602830347	6.356581334	8.621449056	10.87390871	7.0098079	6.989910414	12.16650051	6.255368257	8.951769225	10.67807833	9.657666678	4.991930214	4.96767039	6.185744369	7.489570054	8.119429434	11.31914478	10.77995732	5.913217335	13.78946037	12.1113102	9.484981662	5.050584556	6.043197952	10.07307198	7.678870064	7.817371467	6.518452073	5.411490032	5.861112285
USP13	9.665647475	7.461067367	11.18164566	11.47508311	8.829970623	9.800325427	13.87109453	9.092033457	8.815756846	9.018645318	12.15079985	10.66347443	11.41426544	7.816100635	8.547182718	10.02266183	9.861774493	9.709117353	10.67346999	8.620828287	9.922716292	10.22702236	11.10902149	10.07576398	10.82175622	13.22693053	8.178446724	9.651723988	11.72513943	10.69484788	8.947961717	10.60094683	7.678162119	8.967012142	9.095973958	9.700998157	11.44593091	8.773013665	14.01005985	12.67048766	10.22036382	8.412929737	8.663421341	8.740813936	9.322895622	9.381024359	10.17677142	9.695238713	9.07688677
PP14571	2.366201027	-2.252227997	3.806788933	4.721315374	-8.845258123	5.810234938	3.419957353	5.612679574	4.041067429	7.504148385	5.52435096	6.37317504	3.683907247	5.173985212	10.50698124	7.468711508	3.36651413	2.762123687	2.209155653	1.99980423	2.699203711	1.686618421	4.572989037	6.0764294	5.21714136	7.955907102	8.065476159	9.98449528	2.628913148	2.709187056	8.291999716	1.499809074	2.762133172	-0.789724924	4.949448838	7.78638846	7.436336304	3.658434942	5.758403934	6.06065214	2.625866296	10.01537822	7.835378488	4.35120756	0.604472626	3.992996615	2.596284374	2.529263191	0
NR4A1	13.28985	7.819991268	15.89288479	11.54526266	9.934599297	11.4593671	13.39483893	16.23720509	10.08783648	12.00896887	10.65859454	13.63960695	13.95016579	8.270168313	11.29604759	9.133752409	13.6133171	11.90122899	11.65056919	9.552292413	11.37737922	13.64989071	10.74728177	10.7997836	12.41874039	10.39598086	11.96699036	10.59037275	14.59203154	9.618909687	10.03736528	10.6889728	10.35587681	10.09987647	12.81309818	10.35354497	13.61855154	12.33267765	12.09638851	14.4363803	11.01270892	10.31099027	8.968609257	9.340926051	9.254757641	10.68324549	10.01904157	10.90353927	10.20574783
ASB16	5.578659889	4.335480767	7.197206848	7.199787082	4.257921681	4.106442932	10.55858011	4.710793492	4.597803421	5.028618847	8.010942444	6.162641688	6.725530117	3.983980158	4.469922667	6.03670955	4.370090285	4.062334227	6.147821555	4.452050736	3.98252659	5.390077505	7.980588685	4.51057085	4.946730992	8.722303498	3.795663712	5.809476816	7.013205377	6.750199607	2.880571252	4.730319235	4.8145054	4.025225253	5.877928979	6.360306824	5.47257106	5.791888717	10.23428754	9.124986348	6.138523944	4.53741941	3.384314743	5.133937835	3.914024408	3.298647734	5.098150792	4.38520268	3.961308657
LRRC30	1.82509466	-2.342837775	2.704307033	5.342784899	-8.907138428	0	7.393253732	0.767012667	0	0	4.806136153	1.622468132	-2.530354582	-4.696435849	0	0.611652566	0	0	3.009742197	-0.420531683	0	1.95343996	4.706249581	0	-0.192174111	5.920492366	0	2.902839275	3.650216844	2.708382945	0.678722536	0	0	0	0	2.418944259	2.987183941	0	9.024447594	7.019608906	1.41954941	0	-3.504579616	0.220827827	0	0.347866794	-9.29758024	0	0
ASCL3	0	-2.349330754	0	-3.407939688	-8.911623104	3.691481379	-4.186013259	7.725192157	0	5.69758878	-0.578908506	-7.137839693	-2.536601519	-4.70129812	-0.07212409	-0.452655951	0	0	0.256783379	0	-0.141039887	0	2.585880333	2.066783531	0	-4.73353896	0	3.646058974	0	0	-2.923675235	0	0	0	0.994416416	-1.300799407	7.548289409	0	7.974324673	7.878649733	0	2.273385655	-3.509953177	-5.312316707	0	-4.613200027	-9.418490837	0	0
MAML3	9.642934629	8.232086224	11.34197418	10.87090241	6.653678824	10.46693829	8.716296269	10.32839348	10.18353327	9.944688166	10.30749083	10.81044715	8.595167654	8.41529394	11.30270314	8.516438647	7.760217813	8.679719095	7.627713908	8.644519769	6.941674346	9.753824087	8.568566845	8.685626428	8.629105134	10.51921061	11.12755484	10.94224766	8.572160876	7.877863115	10.78960747	7.063441222	8.890807486	9.376340792	8.649946933	9.436009191	11.35898568	8.202390323	9.635025344	8.82270222	9.862815901	10.3263686	10.43572605	7.858157746	7.280357715	5.096561314	9.111269329	9.755033194	8.277283339
PCSK2	1.827977557	-2.279685071	7.631333183	3.409727885	0.013169141	4.17721664	4.332822984	5.783668421	3.860356437	4.027937721	6.196916092	4.891559661	1.754085425	1.20146745	4.531457878	4.630682311	-0.291574309	0	0.254430759	2.490599194	0	0.283649586	-4.093555207	2.8657239	7.576380711	2.763900239	4.075833224	4.599396953	0.657291687	2.535165947	1.605625693	0	0	1.387494834	6.914203173	8.01410919	7.051028232	0	5.089967894	6.997034916	10.02957494	1.010289449	3.55297581	0.237843302	-0.464476709	0.376133085	-8.907510897	2.840150065	0
TGFBR3	10.57158804	6.904112608	11.84001989	9.89821737	6.159582813	10.44827433	9.478867822	9.625279367	9.663778399	10.17668411	10.58034232	10.74572813	10.04591822	10.45153347	9.770678207	7.634280123	10.15970625	9.283469964	7.716621834	8.735419816	9.226228228	8.326655803	8.789649308	10.97646246	10.55713959	10.57132372	10.3669323	10.66976308	8.5873308	8.332115618	10.33920166	7.589296253	7.45689299	9.237685494	10.56801532	10.90730648	13.02890125	8.747135833	12.65086277	12.21330994	9.822108897	8.61125272	10.51685667	6.865590772	8.509606787	6.416338637	7.526331397	9.761452191	7.28849973
PRR15L	4.990790266	5.946854661	7.178486153	5.605546129	4.96410398	9.003521502	6.650809216	8.341925422	7.532052584	11.1993501	7.508821967	7.425593053	0.823186102	5.218285835	10.27493651	6.645283238	3.102810764	3.50720721	5.838001117	5.70011721	7.41309597	2.559065351	6.587384727	9.389472393	9.17849307	8.162824112	9.241307594	10.37274684	5.943783767	4.913694666	10.32393871	1.917434605	3.125336803	6.58927677	7.966853099	9.116739817	11.7236439	0.952351313	9.111312793	9.797899701	8.125829501	9.452060088	8.823726682	5.134769659	4.252382459	3.10737318	7.350446663	5.295797024	5.138160215
AFDN-AS1	1.827140404	2.389509814	5.80950639	4.307588104	4.533491362	4.693607626	4.053800175	4.662395971	5.932036586	4.262696154	5.662259149	6.691200879	3.021799972	4.817746754	7.517726007	4.430822197	3.589809979	1.567758249	4.196902274	4.155933514	3.35309998	1.682584926	5.247864488	4.920589425	5.18213887	5.416903909	6.859085837	6.591781452	4.405519048	4.555585864	7.220022899	4.507947852	4.541483046	3.523069959	4.317156783	8.767935959	6.401606993	1.538971984	4.634117088	4.858782129	3.638229181	6.7321668	6.174505579	5.03497579	4.130165963	4.983862847	3.595835607	4.088652359	1.311769792
C1orf127	3.828999154	-2.298226407	4.360509716	5.393119453	-8.876506936	4.370973405	8.440509745	3.120257061	2.536569487	3.940475251	5.937728674	3.356452013	6.176755668	1.777744577	1.525388185	2.834313721	-0.292683095	2.39260749	4.654452305	1.997698352	1.887141405	4.162680634	5.830653792	3.615361889	0.833784995	6.947769108	0	3.908966436	4.194600935	5.174167358	0.67575905	2.72694416	-0.058246251	4.489638668	2.316866855	5.958566444	2.988596347	1.538918341	9.027266157	7.444844667	3.863283395	2.273165083	2.400515103	4.084074047	0.60225713	1.333692274	2.596141201	2.161476676	1.313042544
CRYAB	12.96062911	9.123921548	13.57768997	15.22675113	7.304424563	10.86862317	16.79340683	11.86913161	14.2004122	7.628276787	15.89769664	14.51304597	16.21343761	7.83752585	11.87547017	11.058924	14.22510942	12.30557141	14.97702862	13.59687279	9.70974641	11.55846614	13.95233468	10.65356172	11.58596583	15.23452258	12.5398652	13.02323978	13.92576305	14.18075781	13.50426903	10.06108433	11.38863767	14.26351511	11.95169082	15.46760249	13.24888299	7.953567943	17.3584949	16.03283784	13.97905029	11.70995819	11.0869792	13.9886712	10.82724288	10.52758476	11.5089609	9.204061672	13.1293437
EEF1A2	10.49939572	3.089762828	12.63478035	14.28945806	5.594813171	9.015447431	16.26004449	10.50020345	9.055341359	4.895438229	14.63574214	11.84417937	15.16703371	4.082342167	7.013277518	9.765360245	10.47811725	5.034060485	13.13553617	7.735221309	5.569342482	9.465602522	13.38464858	8.607456809	8.266026706	15.52168793	8.112744751	11.11939839	13.59821791	12.89369781	10.42339914	7.692176338	10.15188824	6.589617925	8.631935346	13.80457526	10.54119534	10.04936784	16.91028579	15.45893112	11.20938243	7.659682851	6.203192671	11.01605181	6.994791605	12.2099062	9.541996098	4.879810785	3.963064892
EHD3	10.61624684	9.053656049	11.90859861	9.884323947	8.605982915	11.68703192	11.28201045	10.11276994	11.56435216	9.645750285	10.72264188	11.81824462	9.761399303	8.830292701	13.74834137	8.510079752	10.91702152	10.91612352	9.873974935	11.14050458	10.35701988	9.787856567	10.17867303	11.00711274	10.38457252	11.56330646	12.28268595	12.64131423	9.663515249	10.54260308	13.21784728	7.946365895	9.955720758	11.99064168	10.82741336	12.5190001	8.591127455	10.2979962	9.30363165	9.857740425	11.53699563	12.64575817	12.47159896	9.914857648	9.877033669	8.180782966	9.538090342	10.49120536	9.449388526
SPAG8	3.460074895	2.389811766	3.707130725	3.000269795	2.332491797	3.101818788	5.099840047	2.377793708	3.274771007	9.910191986	2.74531599	3.940927986	3.683422675	3.18011303	3.646129031	4.483848969	2.583186095	3.297655788	3.370637523	3.500073114	2.211047398	3.571233894	3.713877243	7.575611645	2.659912416	4.563009742	1.987514046	3.738067446	3.64657148	5.847310066	3.357790735	2.726944408	3.125102369	3.340394036	4.518811366	5.439257986	5.289642967	3.542854902	5.710471425	5.73378194	4.332888364	5.710363888	1.995155362	4.819788925	3.122866967	4.371858192	1.596943838	1.928700299	4.030301667
MGLL	11.63187989	10.88220697	14.53112355	13.31839901	11.62771045	12.31174943	13.19108178	12.40550809	14.25628029	13.11258193	14.13198493	14.32975922	11.90514804	11.0825912	15.16145988	11.60953567	10.98868194	11.53712032	12.73834725	12.38500993	11.44978807	11.65393604	12.4053157	10.55706236	13.08293051	13.20894368	14.54220811	13.64137515	11.35799186	12.51292557	14.78456198	13.09090942	12.68952435	12.79998966	13.16367382	14.67924045	12.4536941	10.26417902	13.96166386	12.47813606	12.54035957	13.7866158	14.10327793	11.70883171	8.787228852	12.32785467	13.20751761	11.92299772	11.77178586
CNMD	2.204200832	0.928526892	-0.133870154	-3.395013741	-8.900972381	0.745673153	3.250648164	2.602269632	3.122679432	3.640760804	0	4.733748071	-2.521752276	0.229344596	4.406285139	0	0.745513079	-0.555798817	-4.515667963	0	0	0	2.586181951	1.221968394	0	-4.722010345	2.572842106	1.293205016	-1.218843044	-0.632274813	-2.909823582	0	0	-0.804061397	-0.006370287	-1.280235724	8.150693018	0	7.803307913	9.009065915	0	0	0.482196482	1.191789941	-0.441508237	-4.435911807	1.011626048	0	1.365522281
COL25A1	7.114848639	-2.287405578	3.987752776	2.426054548	0.013190849	2.093088271	5.940541578	2.112277452	4.041119571	3.640468212	4.545605294	3.734656554	4.000084954	4.175764721	1.525463778	4.26004246	2.358792987	5.719434596	4.517732267	1.670020714	0	5.792266477	5.495133552	1.225208309	0	4.079291133	0.986534659	3.055408125	9.021282313	6.176868509	0.674556725	3.828935912	4.204205641	3.239353109	2.995075787	3.904228821	9.48289655	2.76422881	6.788355546	5.759699129	4.228525901	0.388872211	1.994858021	2.511721247	2.462811476	3.610832379	4.65427118	1.656203802	1.312685297
NHLRC4	5.531854041	1.835120431	4.070276065	0.508135613	2.332476757	4.177152543	3.251599979	3.25847193	2.952377167	10.35200774	2.745567388	2.036367175	6.411389291	3.34919492	0.93756806	4.133551453	2.948689836	2.166840575	3.89873507	6.560871147	4.651032263	4.579712029	4.159307267	8.177131023	-0.190154875	4.563498787	4.447868767	3.737764581	2.329076803	4.508928083	3.139806873	4.092295524	4.204157942	5.061939324	5.124555646	5.665643917	7.517763733	4.602503243	6.403884085	5.596018783	4.47483582	6.308270306	1.427293784	5.819610079	6.018340713	2.31095907	3.470371394	4.195309654	4.338747714
PPARG	7.084725128	7.037627974	9.461098848	9.334558861	2.332389659	9.106656926	9.231746639	8.38410575	9.395606723	8.790497862	9.249646038	8.981563125	8.594566096	4.929192499	9.202377762	5.655616632	3.24097468	5.562469841	5.239259815	6.767332126	4.419388354	6.624833959	6.029450309	5.371759585	10.44805847	8.508220883	9.566075473	9.486568915	8.498540941	5.707865409	10.20409558	4.877316142	6.751402263	5.637735046	9.444466751	8.887287597	7.011901933	6.088307563	8.194097391	9.926834527	9.356074951	9.453568414	9.847751628	6.407813743	5.625724595	7.736161468	8.215148697	5.195746321	5.314682998
GALNT16	7.806139412	1.827362828	9.907042603	5.980187067	1.595870996	5.213251366	7.884321761	7.314245647	6.329530062	7.299325206	7.567779631	6.633242886	8.679397448	4.75962999	5.754284599	3.578430378	4.177075071	5.335651922	4.719404365	5.222822915	3.215564968	6.182896853	7.246892778	4.947624593	3.857495215	7.416504939	7.834121882	7.373927532	6.403269593	6.581976385	5.287006245	4.00978417	3.415080642	6.449652043	4.243144493	8.906978984	11.37704636	5.543874684	10.48425648	10.80269035	6.152332392	5.277395157	6.457694233	5.879468549	2.460372166	3.467179063	6.200444619	4.63400555	3.898768138
B3GALT1	3.981685783	0.920091282	4.759249039	7.273239456	1.01153363	2.359345133	9.290547182	3.500658688	2.273078288	4.027900987	6.928366623	5.618357585	6.4905348	0.226855848	-0.071199004	3.995221484	2.35920445	1.569111576	6.123816054	-0.415074512	0	3.989939998	7.065774284	1.227804513	0.834763893	8.138676892	-0.015285934	3.644148911	6.396006258	5.749158431	1.604231794	0	1.536733385	1.388781263	2.579969944	4.989525665	5.338954654	0.95184496	9.951288471	8.176688571	7.329611698	0	-3.442929166	3.880661376	0.602192326	1.903379664	4.917344394	2.357622979	1.923209396
KIF19	6.743064884	1.83222207	5.760034607	3.728188743	4.097482609	5.431375053	2.579226865	5.328642018	4.538884639	10.74646493	3.672836964	3.204586304	8.3816602	2.187088304	3.404785291	1.647519752	3.783201811	3.054439244	4.444486992	4.088033906	5.511549654	2.710990712	3.25767355	9.152129596	5.968959225	3.758688405	5.346086412	4.741389474	6.580736686	6.08320346	3.139176733	5.85446242	2.954997938	6.093801841	5.995294433	6.850391508	7.559969346	6.659676874	6.711573466	6.428014156	3.163513159	6.804259076	3.552886247	5.307809075	3.119715547	3.298277459	5.296019008	5.544635504	6.584369197
ATP6V1B1	3.933748801	4.554233499	1.476136937	3.57622406	1.011416761	5.764963626	4.566592196	10.60793324	6.837196824	7.018517579	2.575979871	4.557322616	1.744983	4.874834224	5.561585996	7.979586633	2.09517033	3.507129783	5.101964852	4.555761957	7.886177734	5.16687264	3.838390758	6.879052207	5.38330693	2.501341131	7.789522556	7.651452989	6.060603284	7.436847957	1.598213423	5.171216615	3.54077165	3.607816453	7.006528032	5.740622348	13.37226075	6.402016938	10.11457351	9.366029795	6.180326995	5.250939909	2.972587886	6.500521554	5.504469861	5.457912465	5.220168172	1.658776743	5.216845046
RERGL	3.886176064	1.838482858	3.707640637	5.24767884	-8.903941453	3.483484427	5.326018106	3.501650612	3.86067955	4.642097835	5.73010936	5.162331804	3.679033645	2.187964273	3.646398047	2.988730454	-0.29431141	0.524999591	2.789329875	-0.420327102	0	4.110812656	1.289347547	0.137728588	1.846445821	5.025836291	4.158410079	4.601865705	2.328093976	3.946419088	5.166316067	0	1.536400684	4.029114157	0.994419465	6.837255829	5.898833515	0	8.201231283	6.942113715	3.374180513	2.798744562	1.429881776	3.494890788	2.669578777	3.279606996	2.011271574	0	0
MYO5C	8.369941564	4.651576839	8.613328819	9.791138284	4.710357969	10.78709579	9.70802002	11.6145931	9.825065976	12.07311571	10.74198326	10.460514	7.517611428	7.512180956	10.71964904	8.87767238	9.637610272	10.61408898	5.8378944	8.807930791	10.64749371	7.329033404	8.021592031	10.45893062	10.50219974	10.27029065	10.69944621	11.5231055	9.088685056	6.926163148	9.720294631	6.350025214	8.845855172	7.772747476	10.24086766	8.642468116	12.6271072	7.360048587	10.7003588	10.21563985	9.99111025	10.83154447	10.27527008	6.287951918	8.360088568	6.374562126	10.15142714	7.29349688	6.495150156
MANSC1	9.41271383	9.342611807	11.6440857	11.7282221	8.154455011	11.67182747	10.53271827	12.09967954	11.6698161	11.8033522	11.1333452	11.76452048	9.674950492	7.172404453	12.24396226	8.705537	10.70713431	8.272565548	9.680592384	9.010371797	8.352815994	8.141201672	8.778012	10.90951725	12.88395371	12.0161376	12.62435809	12.10964697	9.947664571	9.672062519	12.32011646	8.303401775	10.25977323	10.06899914	12.37361054	9.983879293	13.41453302	8.321162801	11.92851764	11.33337339	11.71602011	12.60308403	12.4561101	10.01606291	8.61890986	7.580823076	10.23219635	11.2213241	9.67302552
GYS2	0.522613586	-2.25666526	7.560998276	5.204489369	-8.848257599	2.949194692	5.527863157	6.298032496	8.83450632	4.748357992	8.519946851	7.669756053	2.307029292	0.226081551	9.166769777	3.370050257	-0.2896885	-0.547050129	0.252835266	4.555500058	0	0.28811269	1.858702618	1.840747047	1.428429629	5.813254637	8.59971205	8.940856527	2.983741357	1.084133391	9.962251121	0.910393819	0.949489987	5.22824424	3.317055823	9.248908103	0.491631185	0	3.649011636	3.272370206	0	7.425953777	6.227871492	-4.674566334	1.966740021	1.903484206	-8.821715442	0	2.823807177
PHOX2B	0	0.889252629	0	-3.741932875	-9.192555995	0	-4.497714185	0	0	0	0	1.620593887	-2.91359664	-5.003490771	0	0	0	0	-4.832379315	0	0	6.865348191	-4.459976342	0	-0.188799142	-5.03523979	0	2.0598692	5.830527489	0	-3.278568037	-0.102157289	0	0	0	1.45111792	0.483237009	0	-3.000790042	1.533507991	0	0	0.467702094	-6.625495691	-0.310078418	-5.954935575	-10.68660374	0	0
SLC1A1	8.236331609	3.349763483	7.935909461	11.71019565	3.01021345	9.347640864	8.430352049	10.28366396	7.926192181	10.0333496	10.74929577	10.29526944	7.868430631	6.61563392	8.741724867	6.323047724	6.78831214	7.900767941	5.808871862	7.225088815	6.00550136	5.166974426	6.130611606	8.264757427	6.693400295	8.292589314	9.863626237	10.30260539	8.710020972	4.803778097	9.021270685	9.503459724	4.043657133	10.09497402	8.039703496	8.11321395	8.392761539	6.06754694	8.494502607	8.844144823	6.312998131	9.43140767	9.244836042	6.808217192	8.429191035	7.580124575	8.91446248	6.601725157	10.48251297
JPH1	9.700338548	7.073709668	9.783701863	11.30358854	9.956691243	9.707975619	13.10826161	9.898156422	9.02614089	8.656063591	11.9231841	9.62940531	8.848270962	5.421420288	8.731913654	9.182339323	9.225642082	8.898673615	10.52357257	8.879445675	9.087369631	9.568199243	9.95379758	9.130881002	10.72910024	12.28425919	8.393765909	9.341009472	10.13929107	9.931707917	7.944291635	8.068663056	6.725171346	8.670406899	9.917154907	8.355462999	7.857722295	9.601306437	13.22524628	12.17095369	10.13695492	8.287898289	8.726318051	8.05516695	7.684450027	7.712339496	8.5993296	7.587599067	8.848202258
SLC28A1	1.591555002	-2.40521138	0.883167926	3.979098912	0.013332467	0	7.567832234	1.786563631	0.945855764	4.029187191	4.888149142	2.036327373	1.754382684	-4.743387885	0.936997518	0.610796935	1.344191563	0.523635412	1.800524725	3.013908675	3.0639793	1.681853757	2.58418171	1.56169257	-0.192863058	5.118698698	-0.015523011	2.904802586	1.95374616	3.133554578	2.163972243	0.909097114	0	0.947340405	2.580000406	3.61808926	3.558599388	1.955301131	7.776210287	4.476338144	0	2.04671897	0.483335438	0.229734528	1.228347677	0.36246384	4.963380742	0.266012488	3.429194365
MYH7B	5.425648253	2.782191103	6.224037477	8.736169628	2.59533291	4.032407497	12.19148026	5.6381466	4.275723034	6.226970934	8.713294453	8.451038178	7.680850235	3.348605017	5.701801889	7.414961349	5.487667556	6.10106945	6.716936668	5.630727877	5.181886731	5.500436255	8.034330482	7.577235095	4.813311802	8.556208903	4.075837102	6.358526111	6.841166676	7.775167099	3.54615012	5.093149076	5.97923899	3.241051681	5.039650542	8.362732306	4.846856217	5.003148474	10.3732258	8.753316953	5.764469932	4.816357575	5.180525827	6.670164005	2.235043082	4.461259574	3.917790361	4.911068638	3.457895927
GGT6	9.054687858	10.50929425	12.41487011	11.48506811	11.18969278	10.9184329	11.34757806	12.04994647	11.88211896	11.23534143	12.07162181	12.4478855	9.224368235	11.75499902	12.98333564	9.640537063	11.24743784	7.210276092	10.58608921	9.625437133	9.212693574	6.673032714	7.129746586	12.01064966	12.25578054	12.64504009	13.3213759	12.72063714	10.17633535	8.777501969	13.57867738	4.507979767	9.288035203	9.819991179	8.219310476	12.4414719	13.26817147	9.041388057	10.26593662	10.44921448	10.46027085	13.56368295	12.22943581	9.387956965	9.212745018	6.55364289	10.80421094	11.22763288	8.292147027
TMOD1	8.438036013	5.38331112	9.975399793	10.78456798	9.624496197	5.459947193	13.27034973	7.607281745	6.104207835	5.400806433	11.26115985	8.455306627	11.71546525	5.758154142	6.096782782	6.889159681	5.310786237	4.735940559	10.42388042	6.004421627	5.62478134	7.871854437	10.76599142	5.646806312	5.692967481	12.53455163	7.363649381	8.755958227	10.40853314	9.881818063	6.775617326	5.567392113	6.20485146	6.190732895	5.995286989	8.187194155	6.858455077	6.025122757	13.86858321	12.62393578	9.624332382	3.882983868	6.347669826	7.678516365	6.802014989	6.094789824	9.480239078	3.072949304	5.08336765
PCP4L1	6.217981273	1.823230708	10.16001031	11.1293486	4.710360057	11.62770325	8.836727546	10.6181865	9.294542633	12.73124801	7.225014106	8.162532789	9.87696728	0.223863405	10.20942648	2.990324997	7.189368339	7.102061537	7.506008068	9.828927024	4.3553044	7.81310475	1.856257388	9.798840817	7.910665348	9.55205993	11.83060243	10.0702546	7.232648278	6.872661849	10.07031882	4.009954475	7.511638732	8.706326042	6.438236782	7.627263045	5.429471259	5.482488276	5.799049017	5.929350188	6.802711264	10.51116999	13.10781141	5.852192988	5.800876376	5.645685215	8.758789543	7.232125592	7.031579252
LINC01978	0	1.830747784	3.903003319	0.512935323	1.011632205	2.781045064	1.852067838	2.113858826	2.537228574	0	4.18603606	4.12031031	3.005045843	1.202203041	5.158573622	3.376980408	-0.295731791	0	2.526021348	0.637915388	0	2.187940283	-4.226258694	2.605086159	-0.192934598	3.492036276	4.632763544	3.550464243	0.648264343	2.11509594	6.916116598	0	1.536622312	0	2.580032629	7.218327444	1.442430316	2.278354015	0.797954937	1.947948719	0.984916629	3.5852504	1.991684878	2.973312093	4.297363643	0.359193484	2.595131114	1.974401185	0.265227595
[truncated: 1,534 more rows]
[truncated: 293 more columns]
