# Supplementary material for: Identification and validation of key modules and hub genes associated with the pathological stage of oral squamous cell carcinoma by weighted gene co-expression network analysis
Source: PeerJ. 2020 Feb 4;8:e8505. doi: 10.7717/peerj.8505 (PMC7006519; doi:10.7717/peerj.8505)
Supplement: File S2 [file peerj-08-8505-s002.zip › mRNA/down.xls]

logFC	logCPM	PValue	FDR
PRH1	-10.8962635933595	5.58695330235582	1.80533696483993e-280	3.67620766150355e-276
CST2	-9.92624884460972	5.02102038049474	2.18050607032191e-157	2.22008225549825e-153
CA6	-10.0690472686816	5.00386404692374	8.22106107684263e-148	5.58018222359155e-144
PRR4	-7.34909895344312	5.0488480745567	2.30562650622705e-133	1.17373681365754e-129
CST4	-10.9725175097946	6.10635168222477	1.56439345405391e-122	6.37114878097996e-119
PRH2	-11.6875780276887	7.9220304409429	7.95880476804903e-111	2.70108569152971e-107
LPO	-7.83276191507783	4.08363300815763	2.06402576978271e-86	6.00425096429791e-83
PRR27	-12.1798174765543	4.91736399681362	5.85562633548502e-85	1.49047648836852e-81
HTN1	-12.7794959595091	7.49038368864014	9.77073437008736e-82	2.21068293308988e-78
NXPE4	-7.3624274098097	-0.192125908645789	2.85619237235135e-81	5.81606452781905e-78
MUC22	-7.07097709967174	2.27463098945131	3.52963060755229e-80	6.53398800559884e-77
LINC01829	-5.49986440653016	-1.35497074332087	1.94325318538725e-77	3.29753871783671e-74
KLK1	-4.14019025713556	3.56526673634337	3.71534318458031e-75	5.81965640520068e-72
MPO	-4.07361856039442	-0.22532692792618	1.34766976231975e-74	1.96018566929408e-71
BPIFA2	-12.1645377330523	6.61857518237949	4.03916526129989e-71	5.21224029543202e-68
AMY1B	-9.25996225192823	-0.45185081468096	4.09545964381046e-71	5.21224029543202e-68
SLC8A1-AS1	-4.25409769281302	-1.19749120471972	1.47828118307894e-68	1.77071998417862e-65
CST5	-11.5536221817787	4.32094769675365	1.14095673157494e-66	1.29073899583669e-63
KRT85	-5.277920736104	-0.413987723560934	1.19534849802058e-63	1.28109902448385e-60
LOC101927057	-3.76835270069979	-0.228505118209586	5.11653037792443e-61	5.20939540428376e-58
PRB3	-5.68469910957601	2.76820586472455	3.04717318727477e-60	2.95474226726077e-57
TESC	-3.32201392534257	1.78190943433359	1.96094890705368e-59	1.81503648156064e-56
AGFG2	-1.9528700857386	4.42111825044523	6.06926562677733e-59	5.3734111286116e-56
PRH1-PRR4	-3.46736841809408	-2.52903891077547	3.52712157019405e-58	2.99261568891089e-55
HTN3	-12.540221739397	9.01691073734384	8.05264744329996e-56	6.55904239551669e-53
ZG16B	-6.17247169876231	8.3556287040964	1.41029357970441e-54	1.10453108321234e-51
SCGB3A2	-5.6946785946813	1.22978252482269	2.34417315502435e-53	1.76794066502818e-50
MUC13	-4.59445180728571	0.230468008669726	3.80322761699292e-53	2.7658972844581e-50
CAPN14	-4.21398146514317	4.25689098952425	9.75689066516277e-53	6.85101946947274e-50
STATH	-8.98427643206012	9.35196145991054	1.01058706167292e-52	6.85952811228192e-50
EMP1	-2.4184046803909	9.09394344395503	2.06513061420849e-52	1.35652434506863e-49
IL12A-AS1	-3.26122332884477	-1.93570960372648	3.14047798054044e-52	1.97743723741251e-49
SH3BGRL2	-3.09924290123845	4.46314921287511	3.20460780997952e-52	1.97743723741251e-49
PLIN1	-4.14384088093709	0.439840287029424	1.48101382429805e-51	8.86996603064151e-49
NME5	-3.59499041552429	-1.61697829107896	1.82827525807757e-47	1.06369054514953e-44
DNASE2B	-5.21292361152303	-0.222707875896798	2.08036401761793e-47	1.17673479140983e-44
FAM166B	-2.7226490973174	-0.782931364200643	2.21243236640884e-47	1.21761514262657e-44
C1orf189	-3.67885769512252	-2.51991618827133	2.07470949018775e-46	1.11177129864982e-43
DPCR1	-4.2754605266638	-1.86474446329556	6.00280404818161e-46	3.13423330341339e-43
RSPH1	-3.7146444825544	0.54993971680422	1.12835049207979e-45	5.74415026755521e-43
AMY1A	-7.03744400310744	-3.17595526765768	1.83132959137377e-45	9.09545474857174e-43
CST1	-5.08298882234782	5.83651829918714	1.97926316237008e-45	9.59612756555763e-43
RSPH4A	-3.24288300607238	-0.535210340052669	2.55895041983889e-45	1.21181179998092e-42
CIDEC	-4.38865478461373	-0.826838951523417	3.59946892783405e-45	1.6658178585792e-42
GPD1	-3.74091110584214	2.14401292484062	7.5712191499465e-45	3.42606079000801e-42
CALCA	-5.20342466982292	-2.43326378112406	1.49760500383406e-44	6.62950667240715e-42
LOC105376575	-1.60691581854502	5.68025372485714	4.26766475230757e-44	1.84898845428168e-41
CLCA4	-3.84692423983144	5.89349866029482	5.12651404898186e-44	2.17481678290453e-41
ZMYND10	-3.29667591942078	0.335665961958603	2.44982563373767e-43	1.01807753836327e-40
CLCNKB	-4.11709211111179	-0.679348836053052	4.56946405248788e-43	1.86095993001621e-40
GPD1L	-1.94810505359909	4.30820654719482	7.99052090243075e-43	3.19041131639602e-40
KRT84	-4.93422810315896	4.14577941372761	1.3267474140611e-42	5.19549184471659e-40
KRTAP13-1	-7.91121907024408	-1.91270609936399	1.80272436765138e-42	6.92620307518585e-40
CLEC3B	-2.54870367678975	1.96701929290835	2.48561960786585e-42	9.37308742129117e-40
MYRIP	-3.08180017088927	-0.256925003395303	5.04256825561222e-42	1.86694213434603e-39
LINC01482	-3.061943551763	-2.59437527603082	6.86909451703612e-42	2.49777449375726e-39
CCL28	-2.64224412999793	3.48576867982438	7.40814843678829e-42	2.64652853716351e-39
PLIN4	-3.38600351725366	3.15075978401591	1.82207720514149e-41	6.39706174625797e-39
EDN3	-4.84504853433688	0.448340323558143	2.09146583242437e-41	7.21839300773856e-39
FBP2	-4.15672130898751	0.826473978844942	3.69399742305549e-41	1.25368115876131e-38
MSTN	-3.47538969244512	-2.12883726580336	1.58643159948848e-40	5.29582076399736e-38
GNA14	-2.2418627291149	0.305316331511609	4.30442664106281e-40	1.41372644664455e-37
TEKT1	-3.76826924779824	-0.486287471367061	8.81124335950934e-40	2.84798965920141e-37
KRT36	-5.63200030841616	4.11178619451701	2.02946066228943e-39	6.4571730415937e-37
ACTN3	-3.6797317864186	-0.288284892069054	4.07849097911541e-39	1.27769710473426e-36
SMCO1	-3.94042537607132	-0.331491874019453	4.32956572536789e-39	1.33580222523737e-36
ATP2B2	-3.64713723557752	0.511026916430646	5.44751325478684e-39	1.65563749861529e-36
SPHKAP	-5.45395018012408	-2.44227549094026	5.65638213310272e-39	1.69383690259369e-36
C11orf88	-3.33186744242779	-1.00976611603472	2.56283644467454e-38	7.56333891636342e-36
C9orf24	-3.20559878698559	-0.597530705954184	4.74889505685264e-38	1.38145357203843e-35
PADI1	-3.40983222662176	4.15223114177578	1.73333718310409e-37	4.95189819490494e-35
NOSTRIN	-1.79006888000168	1.21558037718814	1.7509044346764e-37	4.95189819490494e-35
ADH4	-3.54918682687867	-2.63301208774594	3.70598471481217e-37	1.03376666777699e-34
C2orf88	-2.15732831434018	0.828102538166987	4.57456290811108e-37	1.25880843916035e-34
MIR6717	-2.13181765129091	6.60257045338553	5.90093766174084e-37	1.60214391474705e-34
LRTM1	-4.45062545788125	-1.92781890835292	8.03496453948774e-37	2.15284188049459e-34
CAPN5	-1.95438147004083	3.84727432178993	1.26294782341583e-36	3.33992292574241e-34
HBG2	-4.11825674671582	-2.46932405448525	2.40010735842197e-36	6.26581873583929e-34
FSD2	-3.6631136063094	-0.407999617396732	3.63480019723437e-36	9.36904258433967e-34
PIFO	-2.87375272687069	0.501083332330829	4.99481527909399e-36	1.27136779410239e-33
FAM3D	-3.6009667723618	4.47199910824799	9.30465073246904e-36	2.33914324525021e-33
CFTR	-4.01673907244822	0.768354575465903	1.72381513404703e-35	4.28073750909753e-33
ETNPPL	-5.00451118227712	-1.36526365915074	2.40025878552823e-35	5.8808306194188e-33
ROPN1L	-3.10040737724964	-0.913008218643257	2.42591844046152e-35	5.8808306194188e-33
LYZ	-2.96450330419198	8.1390735133088	2.91725682284918e-35	6.98871772749152e-33
CYP3A5	-2.71005504703509	2.14924736889522	4.95568604399479e-35	1.17340273155658e-32
CRISP3	-5.13003911131871	5.54644071864773	5.51828305689808e-35	1.29159537801857e-32
MYOC	-5.12445449514451	-0.00374367671400625	5.65440630066434e-35	1.30841676705032e-32
SMR3B	-10.5026782749337	8.43100892001206	6.45868929528224e-35	1.47773359685205e-32
CALML6	-3.47594154721591	-0.236838575968129	7.40528559832909e-35	1.6754870070975e-32
UPK3A	-2.96014099001642	-2.2286466354653	1.07800465501348e-34	2.41224272418016e-32
SCIN	-2.59921008817675	2.83293696524958	1.78724566294422e-34	3.94497362482653e-32
TMEM232	-2.34132758688737	-1.21423092774044	1.80171166875641e-34	3.94497362482653e-32
DNAI2	-3.28002454783069	-1.24022872461125	2.10248510137948e-34	4.55456426802025e-32
CFAP43	-2.72693539904422	-0.0235095991040945	4.2286241902596e-34	9.06394467223749e-32
FMO9P	-3.42245551359031	-0.571644737668482	4.34329558056096e-34	9.21276332364197e-32
C6orf58	-5.15561723989445	4.10723912483153	4.6296929536792e-34	9.71901418719273e-32
LINC00314	-5.9654593778499	-4.01647132173405	6.41502297525436e-34	1.33295013107249e-31
ERBB4	-3.59873594080785	-0.225731346341624	8.08269881479565e-34	1.66250500975438e-31
PLAC9	-2.33173864208388	1.58877398809306	8.66393756743147e-34	1.76423760685607e-31
C16orf89	-3.39632677427437	-0.431257599045707	9.39446696096824e-34	1.89405475966531e-31
FNDC5	-3.31597683123006	2.18388614265255	1.02037321104538e-33	2.03704506828599e-31
ATP2A1	-4.18636713318439	6.42874606755915	1.36732730172765e-33	2.70319280049322e-31
LINC00443	-4.30417945815955	-3.84938911491909	1.94751445792583e-33	3.81319585641766e-31
C9orf152	-3.57523081800018	0.0112010562419293	3.30634903629988e-33	6.4121128977309e-31
TMPRSS11B	-4.64458678517103	5.10237767950394	4.75153215706103e-33	9.12787257681451e-31
WDR38	-3.4213063306991	-1.03630439406176	1.06055635333371e-32	2.01832794606864e-30
ENO3	-3.57160301620022	5.98993863526659	1.16167782902745e-32	2.19030052152647e-30
PIP	-7.21452754344212	5.67090442496105	1.41247975881965e-32	2.63874544301327e-30
TMEM52	-2.58899211623709	1.50013774907583	1.85288707063991e-32	3.43003085631277e-30
DRC1	-3.08268291031359	-1.10392985781767	3.99482550954347e-32	7.328525391967e-30
FMO2	-3.32387538153851	4.676537170129	5.94822736390005e-32	1.08146208759908e-29
SLC2A4	-3.11485452314906	2.0387541106409	6.89486834940183e-32	1.24247968317584e-29
AMY2B	-2.60919761418582	0.992761514186901	7.07963269179443e-32	1.26458386406149e-29
PYGM	-4.275121967702	5.81893450959211	1.26097471014244e-31	2.23280243675048e-29
IDI2	-3.58508877624575	-3.85304043687845	1.85954337172017e-31	3.26430014468429e-29
GGTA1P	-2.1362774964977	2.43832109707764	2.19945391737409e-31	3.82741952969235e-29
MT1A	-2.98679882440418	-0.883491446200975	2.2179222339719e-31	3.82741952969235e-29
LOC646588	-3.7257499299968	-1.2175373294913	2.49501069663947e-31	4.26940359795542e-29
KRTAP3-3	-6.13203993366207	-2.90802248498374	3.38473433795351e-31	5.74361211031228e-29
PEBP4	-3.91710033480795	0.845382159749255	3.99956912435724e-31	6.73084513051955e-29
MAL	-4.03240535918643	7.49659541100578	4.45943794371804e-31	7.44324056130577e-29
SLC25A4	-2.17975122777168	5.03333406533215	5.58419671427604e-31	9.24479656039049e-29
LOC401286	-3.60637958716856	-1.62197592957722	1.13231590507772e-30	1.85946361089497e-28
EFHB	-2.6081869615447	-1.32484865822227	1.14289875065888e-30	1.86182778077334e-28
METTL21EP	-3.86489822872248	-0.347533138537562	1.34514651298686e-30	2.17390622571043e-28
CYP4F35P	-3.87611397232155	-1.49546981380161	1.96578173637828e-30	3.15190657463551e-28
HBA2	-3.01059464123648	3.08878098963878	2.76349489098982e-30	4.39633175509575e-28
MSMB	-4.14960023423408	4.03957254033474	2.84128188190925e-30	4.48504053963705e-28
ADH1B	-4.20460726857164	1.77518809140869	3.11757506556412e-30	4.88332162000632e-28
CYP4F29P	-4.19467554836283	1.03062309247459	4.52610553369524e-30	7.035502823102e-28
MAP3K19	-3.10271803992704	-1.75105280641277	6.89828071475244e-30	1.06416431965533e-27
C1orf141	-4.40347149200712	-3.41883302148449	8.08894215199162e-30	1.23845961684966e-27
DNAH9	-2.55678322242671	0.57683123675048	1.24354835737048e-29	1.88972949262202e-27
DNAH12	-3.18108787714364	-1.23443409950232	1.3030360159632e-29	1.96546091800434e-27
KRT4	-4.35239698302204	11.0245408987771	1.47985393115879e-29	2.21575482354312e-27
PACRG	-2.81632996479631	-1.46606743780091	2.64818981418605e-29	3.93613789680807e-27
CNGA4	-2.78460435321467	-2.37114460607758	3.39917745753811e-29	5.01575728752525e-27
CA3	-3.67321229280334	3.79143673587577	4.1368592966779e-29	6.03875252635085e-27
LRRC26	-4.57448896534151	-0.613822276391311	4.15177210474448e-29	6.03875252635085e-27
ANKRD20A11P	-3.38626838998065	-1.51824590985869	5.86660582306632e-29	8.47246059397869e-27
SFTA2	-3.67403090023727	-0.75067903644446	6.62630874033607e-29	9.50222006193405e-27
NEK10	-2.36285086201554	-0.687238160423669	6.74688083841267e-29	9.60746395192987e-27
KRT76	-4.38023993910755	4.51739601759572	7.66232280471882e-29	1.08352693939229e-26
FALEC	-2.71502232987435	-1.41994131530655	8.50000647626113e-29	1.19369401293866e-26
SLC13A2	-3.72903848738407	-0.270884558161616	9.52438770951103e-29	1.32839114334776e-26
TSPAN19	-4.31431190337168	-2.00574862794156	9.9036726623597e-29	1.37189446546688e-26
SRD5A2	-3.06422988136382	-1.67155711394999	1.12002407570955e-28	1.52738247259598e-26
AQP7	-2.82309623606166	-0.437900572117497	1.12326124691505e-28	1.52738247259598e-26
HCG22	-3.47257638121624	0.823577774009922	1.12511599906398e-28	1.52738247259598e-26
FAM107A	-2.34150927659628	2.18691089386848	1.21869434977506e-28	1.64346179102448e-26
C5orf49	-3.46111159467876	-1.11127680934148	1.60217829526757e-28	2.14639188332458e-26
NRG2	-2.51036927138673	-0.623289315624401	2.11919749896824e-28	2.82047180859414e-26
CSN3	-4.70063922397862	-2.40654698696447	2.39154880623855e-28	3.16227976243088e-26
CAB39L	-1.30537772971427	2.9130490162982	5.3987405725694e-28	7.09255188898262e-26
OPRPN	-6.63050570615752	-1.7954093796958	6.18756118030134e-28	8.07675053297924e-26
ECT2L	-2.40483180360455	-1.24326196782694	7.17474202136284e-28	9.30568610070137e-26
BPIFA4P	-6.25737266062552	-3.31148909742447	9.03471866659066e-28	1.15859526960847e-25
TMEM190	-3.24257012347884	-1.68749440053554	9.0466359508789e-28	1.15859526960847e-25
BHLHA15	-2.7881325283979	-0.190815019220044	1.09898337214964e-27	1.3986624004427e-25
MYLK3	-3.56682762677602	1.93941505251622	1.26605143014705e-27	1.60127983056424e-25
C1orf194	-4.27075237824705	-1.38867972678738	1.29793430296572e-27	1.63147137106735e-25
NEK5	-1.66994107891642	-0.882533770864371	1.62682305166209e-27	2.03233115343528e-25
MIR133A1HG	-4.00492688687879	0.560552355911048	2.19581732960008e-27	2.72642855381991e-25
TUSC5	-3.7166251501915	-1.5415451259855	2.41335545360318e-27	2.97837315768009e-25
GJB1	-3.69341695448313	-0.807299458517175	2.74551902654781e-27	3.36789180346946e-25
KRT78	-3.26242969146694	7.06635559836127	2.99896308053912e-27	3.65675959335438e-25
CFAP52	-2.35727566315231	-0.901689137130478	3.25509015195883e-27	3.94184071720129e-25
CCDC160	-3.49490369060496	-1.92062525248469	3.271478078903e-27	3.94184071720129e-25
CFAP77	-3.06448150712353	-2.24245789248825	3.32295338023139e-27	3.98031174597951e-25
SPAG6	-3.82098123460615	-0.625501103912717	4.04583747731622e-27	4.81785897956668e-25
KLHL33	-3.51448666491533	-1.41205814728666	4.73429025667935e-27	5.604904214928e-25
CFAP221	-3.25379548627718	-1.487194153706	6.95756886687216e-27	8.18942051075825e-25
C10orf107	-3.00512190877391	-1.81614892883256	8.32612775028089e-27	9.74396203327413e-25
TCEAL2	-3.11091218642247	-0.46803191218379	9.42129955063851e-27	1.0962624157123e-24
CDHR3	-2.13511496194726	1.00570565834579	1.07974194369449e-26	1.24924915905971e-24
LOC101929340	-1.83137833619643	-1.92248217799051	1.27476765821404e-26	1.46655897311935e-24
LOC441178	-3.72506832060411	2.2682570275239	1.38573116153239e-26	1.58526087878e-24
LINC00551	-3.12711493548714	-3.35942367535662	1.42924321618424e-26	1.6259038888916e-24
STMND1	-3.67609973876477	-2.07602251782856	1.49483579908126e-26	1.69107452092731e-24
ARSF	-3.47793690000056	-0.733380722014494	1.69881364680223e-26	1.91121228120629e-24
TCHH	-3.50924361892049	5.44979147352795	1.73665450797681e-26	1.94304921680944e-24
GREM2	-2.77960823225094	0.288828922673648	1.75468976420021e-26	1.95249987259065e-24
PLEKHB1	-2.24793158338325	1.5487866384028	1.7650920679222e-26	1.95340053147281e-24
LRRC46	-2.11430849277926	0.150313768660592	1.87626731730323e-26	2.06521250714841e-24
DRC7	-3.40001847019821	-2.02449024654888	2.03280190359337e-26	2.22548092273504e-24
RPL3L	-2.69887878064181	3.09370302067914	2.0698184561415e-26	2.25388840761547e-24
METTL21C	-4.23095795294666	-4.06479295469473	2.31590730756826e-26	2.5084478991496e-24
DEPTOR	-2.126580317057	3.33153344391572	2.95267427162441e-26	3.18123313190941e-24
NXPE2	-4.02909893615468	-1.95663074621625	3.29969639351668e-26	3.53640619269369e-24
VSIG2	-2.87990571667235	1.4956012588289	3.94561340704336e-26	4.20651967579183e-24
SNX31	-3.02838085132878	1.49051592024378	4.79959762267427e-26	5.09032324950605e-24
CYP2B7P	-3.05883305472563	-0.773914835241936	5.72887318227566e-26	6.04440645651188e-24
VWA3A	-3.06412783292826	-2.01490022898582	8.68164163831739e-26	9.11259116912665e-24
OBSCN	-2.16315900816761	6.06463099166179	9.10010501701093e-26	9.50284299802019e-24
DLG2	-2.14979484531236	0.447241884720348	1.11594104053141e-25	1.15938303103781e-23
NCMAP	-2.72414112928186	-0.23596572960429	1.21755882491774e-25	1.25853555085279e-23
CAPSL	-3.80132749939972	-1.19799146612788	1.30614428326135e-25	1.3432836383864e-23
DYNLRB2	-2.44216690414892	-1.69319294716999	1.86802873862677e-25	1.91149091480688e-23
HBA1	-3.25306969936684	-2.52116222293549	1.9090915867451e-25	1.94374159904452e-23
CEACAM1	-2.13486532867233	5.02413582242792	2.04437136496646e-25	2.07112109974189e-23
KRTAP13-2	-5.67522220441006	-0.801571129435214	2.54364565338983e-25	2.56417111088996e-23
BCL2L15	-2.48178957362341	-0.698165068941732	3.41207960381399e-25	3.42266881637755e-23
COX7A1	-2.33557022039571	3.64378735405721	3.61904966356071e-25	3.61248570093562e-23
MS4A8	-5.00304712294077	-0.405801227528547	4.21073972089684e-25	4.182599655445e-23
PFKFB1	-1.80581046326933	-1.12642317411557	5.81916276431553e-25	5.75221414416297e-23
SLC26A4	-2.11720849462958	-0.714249408512122	5.98838176458462e-25	5.89088975228196e-23
NIPSNAP3B	-2.01464439825808	-0.0144276760260834	6.30371688423122e-25	6.17127821700001e-23
SCGB3A1	-4.32549579838628	4.34321448595439	7.73494491280443e-25	7.5362049406429e-23
ADPRHL1	-1.96057997451342	2.51715799762319	8.04355137159954e-25	7.79956364666102e-23
PCK1	-3.45967334117944	-0.897454090134096	9.35960219703333e-25	9.02851528957862e-23
HPGD	-2.49424764258906	4.16963046372471	9.39962304862086e-25	9.02851528957862e-23
ASPA	-2.4914505593458	-0.898993654669839	1.00382884245694e-24	9.59669799011772e-23
KIAA2012	-3.22571350509343	-2.41469893364554	1.1395945717787e-24	1.08437216192194e-22
UBL3	-1.06839273689913	5.1681132402316	1.18409890388586e-24	1.12147934789897e-22
ERICH3	-3.8808567740997	-0.580810319920148	1.6859539720157e-24	1.58940188574795e-22
LOC101927596	-3.10704715783166	-2.93562353354811	1.97706284592533e-24	1.855250264128e-22
PIGR	-4.05707427951503	6.48133342937905	2.48784635704521e-24	2.32385391598678e-22
MUC21	-4.28282155203174	6.38609635260024	3.48630057354091e-24	3.241622766165e-22
CASC1	-2.4540296025097	-1.55939816896894	3.55184420172855e-24	3.2875547036272e-22
THRSP	-3.27626803465359	-2.40482011152591	3.64962066147472e-24	3.36277038595519e-22
ESRRG	-2.98629319440848	0.333828689853266	3.73837423872681e-24	3.42903219023396e-22
RRAGD	-1.78103589984164	4.15228166617072	4.70215685687413e-24	4.2937228733869e-22
AADAC	-3.1653307796016	1.31577349830237	5.31121428314412e-24	4.8282257342707e-22
EPS8L3	-3.13631143217694	-3.17480897425196	5.41559926164197e-24	4.90123767843624e-22
C9orf135	-4.70789129126338	-2.26608587317582	5.56386344110377e-24	5.01313943589363e-22
CGNL1	-2.23880609179062	3.37501437820303	5.71235699319875e-24	5.12426103315005e-22
CD300LG	-2.65892326199467	-2.12671093753249	1.1488279681265e-23	1.02603438223509e-21
TRNP1	-1.70954340226939	4.06714604797927	1.16740194117264e-23	1.03807011913094e-21
TMEM210	-3.83959977979702	-3.83723907643123	1.26839763444958e-23	1.12297308827377e-21
VWA3B	-2.46541878511643	-0.622006787788862	1.49917464813961e-23	1.32154516710246e-21
NT5C1A	-3.7032695562027	-2.20905752978467	1.85255364508353e-23	1.6260150808119e-21
DNAH6	-2.53643835558502	-0.920265634288279	2.05256266509237e-23	1.79383405790883e-21
SEC14L5	-2.04353555073864	0.0948531803065027	2.38858184406215e-23	2.07857658506998e-21
NME9	-1.94490088080546	-1.73096100796619	3.34122921843849e-23	2.89521066276864e-21
UGT2B11	-5.16762401141269	-3.44725464260327	3.58479765190407e-23	3.09310316041197e-21
PAIP2B	-1.45163823701811	3.20499664980395	4.01624518880906e-23	3.45075108775185e-21
EXTL1	-2.96080184387353	-0.0143104388560051	4.4470250025286e-23	3.80482227422227e-21
DNAAF1	-2.2234193619172	-0.399999060181608	4.53661003959222e-23	3.8652297169965e-21
RGS22	-2.42041452105535	-1.99754222084285	5.96783784087167e-23	5.06346174806957e-21
UGT2B28	-4.39194020236848	-2.99897984870243	6.18914238465427e-23	5.22944009870186e-21
SLC25A34	-2.16676764528238	1.18370815900531	6.35984339737787e-23	5.35146657441346e-21
LDB3	-3.28342676134976	4.91289144719149	6.92044775825584e-23	5.79922130458287e-21
MYOM1	-3.01815764532238	4.43333530148063	7.38049448806395e-23	6.15938562542812e-21
CCDC81	-1.64016554521257	-1.03573234676984	7.89945584225465e-23	6.56557629860536e-21
KIAA1324	-2.69556072252502	4.02916361590393	8.18817505123023e-23	6.77787839708134e-21
MORN5	-4.52746278285091	-2.02579747855224	1.06426291209584e-22	8.77392132753347e-21
ZMYND12	-1.82700422819367	-1.20353508057525	1.2731981465817e-22	1.04540862334045e-20
SRGAP3-AS2	-4.84328531218814	-1.83561322934268	1.29011588294364e-22	1.05504537045708e-20
LRRC18	-3.35561599515635	-3.17799013528907	1.4498562799327e-22	1.18093693713078e-20
TRPV6	-2.83793286230845	1.41433429139002	1.63097008427929e-22	1.32316509267646e-20
MUC7	-5.81916432878428	8.11066016650503	1.86356113126804e-22	1.50586092523853e-20
FAM81B	-3.92306500119123	-1.71546233238195	2.16300936918838e-22	1.7409233116515e-20
TSPAN12	-1.79711945498643	1.7893676042376	2.36169064958607e-22	1.88849737956618e-20
SPINK9	-3.72912079297977	-0.991914811312222	2.36491102386375e-22	1.88849737956618e-20
ATP6V0A4	-2.50668859780487	2.18963584751446	2.55106254121302e-22	2.02357814810078e-20
AQP5	-3.58870907146563	3.62809069971949	2.55394383962039e-22	2.02357814810078e-20
TPPP2	-2.6941267130312	-3.5566836771839	2.7763399210428e-22	2.19126394620909e-20
CDHR4	-2.57093119860595	-1.07501925813504	2.86179660467224e-22	2.24999089810582e-20
CFAP65	-3.7562977650715	-1.365037641685	2.98811270913845e-22	2.34026688831485e-20
DNALI1	-1.91997258039085	1.02197138508249	3.51397774298584e-22	2.74157581534179e-20
CFAP73	-2.07941296352682	-1.18456000729411	3.53095951028727e-22	2.74431024839617e-20
LOC105371267	-2.29586108127229	1.48952905767836	4.20140977291101e-22	3.25297746029608e-20
SLC5A5	-2.83053791410709	0.0760124862085465	5.715135539783e-22	4.40823124987126e-20
ARFGEF3	-2.25974299893752	2.53805901942232	6.55424187503949e-22	5.03637838873317e-20
SMIM6	-2.16532506324844	-2.92899833674418	6.80732004405672e-22	5.21118263372658e-20
SLC46A2	-2.22762332320505	-2.07034833750836	8.12438998206156e-22	6.19614056946515e-20
XIRP1	-3.00444687832998	4.85923508264189	9.84630645974047e-22	7.48135591192893e-20
CSN2	-4.30191031832627	-3.64868188798307	1.30826014756958e-21	9.90338341448305e-20
SMR3A	-6.01342120670089	-1.36738140770934	1.43282328548745e-21	1.08061409490299e-19
ARMC3	-3.89145627262503	-1.18340661114787	1.60909712373976e-21	1.20907914135471e-19
DNAI1	-3.74552580548217	-1.48428970909487	1.73788336202602e-21	1.30104848900499e-19
PFKM	-1.26645121924266	6.13224791788704	1.75431516527826e-21	1.30853918353704e-19
KRT40	-3.44654374196736	-1.8958437159771	1.86718890900931e-21	1.3876484581809e-19
LINC01798	-2.25559724361447	-3.25288100332969	1.88550638591175e-21	1.39616605586621e-19
CFAP100	-2.51749611581044	-2.53457794831675	1.9679603088633e-21	1.45194115106461e-19
RORC	-2.16128932980893	2.39408787754582	2.05475707255025e-21	1.51050607466934e-19
PPP1R3C	-2.35571598531791	4.11607048533219	2.3308624541749e-21	1.70731482569653e-19
RGN	-1.92258941651705	-0.988597821308938	2.3405473170197e-21	1.70826397908502e-19
LDLRAD1	-3.39230081438586	-0.242656090463891	2.41934498721859e-21	1.75946864195472e-19
HTR3B	-3.55066937425972	-2.22858493570071	2.51429256193201e-21	1.82201207966625e-19
TLE2	-1.79106177229487	3.05417623156717	2.56993053545594e-21	1.85572679054927e-19
KRT31	-2.02962629888996	2.6987658731251	2.66698123367915e-21	1.91900137319465e-19
LINGO4	-2.72823076166446	-1.98479245432466	2.81951083112419e-21	2.02160912162612e-19
SH3BGR	-2.10153963527236	2.40554653208032	2.93783099332655e-21	2.09905447428451e-19
TAC1	-3.27055705066213	-3.36319143484888	3.10057323384096e-21	2.20758646016446e-19
CASQ1	-3.51596772047113	4.09194786694881	3.19416831487615e-21	2.26630137267676e-19
CHRM1	-3.86796334689801	-0.251128285184339	3.41970102166196e-21	2.41789485778133e-19
TTC25	-2.00495138746039	-0.309328318778387	3.48381169170254e-21	2.45470095080065e-19
SLC4A4	-2.47331526505029	0.235037645255165	3.5008705392596e-21	2.45821471692907e-19
TEX26	-3.57168375671923	-3.27647761426387	4.12556852099993e-21	2.88690555990108e-19
TNMD	-3.19035939349938	-3.61999419006768	4.24287852930945e-21	2.95882655795645e-19
PIH1D3	-4.21880005909559	-3.10709589697607	4.33561725219905e-21	3.01318000363581e-19
LOC285095	-2.86424360393762	-0.602073916519791	4.4986175319784e-21	3.11582819060123e-19
CCDC170	-1.9683643645391	0.568271581590175	5.16356520400376e-21	3.56426027963147e-19
ACACB	-1.63047787888684	3.04067941379736	5.81242852675909e-21	3.99859736791876e-19
CA4	-2.75761983199861	-2.673193563076	5.90031150081523e-21	4.03929718390571e-19
KLHDC7A	-2.99981227667872	-0.712889912658331	5.91126337378531e-21	4.03929718390571e-19
FAM180B	-2.75407180963472	-2.64375056386032	7.11957379603152e-21	4.84869167921705e-19
SERPINA5	-2.62321097803274	0.552750750899747	7.30156126791504e-21	4.95605640328513e-19
IL13	-2.81942436521509	-2.91904370235795	8.28812003357224e-21	5.60700957620038e-19
SAXO2	-2.00642642156911	-0.244326932515961	9.0882597557785e-21	6.12795474857343e-19
RSPH9	-1.26877345234784	-0.356055681144855	9.34075979120261e-21	6.26905393033203e-19
CFD	-1.76566422161629	4.19162181973118	9.35909441055314e-21	6.26905393033203e-19
AKAP14	-3.57604128009106	-2.4543529828887	9.99362927987264e-21	6.67214009921464e-19
PLN	-2.67589275116073	2.12622962636226	1.03193922712367e-20	6.86711715095405e-19
HP	-3.30497251868649	0.322457174665427	1.04134125099649e-20	6.90711136613731e-19
CAPN3	-2.24398019662893	1.22060392846152	1.0828851698123e-20	7.15934763405447e-19
BSND	-3.07138938304096	-2.57175093204307	1.15182201968205e-20	7.59046983391119e-19
GP2	-5.31996168206917	2.01675374382265	1.26596523710471e-20	8.31575810424623e-19
FAM92B	-2.98839457395721	-0.771710238585182	1.30670983306281e-20	8.55579817706042e-19
GNG7	-1.67538823856627	1.48756591413147	1.38724847309934e-20	9.05401944157753e-19
CCDC33	-3.73918856577592	-2.39947802437694	1.50596923174573e-20	9.79746053228062e-19
SH2D1B	-2.16084829592652	-0.266358241645692	1.56691268625405e-20	1.01614786720354e-18
AZGP1	-3.23062675456872	5.49641885167542	1.71385118117585e-20	1.10790957467568e-18
ANKRD66	-4.08971060007474	-2.44241557032228	1.92253861452123e-20	1.2388814496043e-18
C1orf158	-3.83068800962212	-2.66004090089012	2.03881873956971e-20	1.30966769696713e-18
HYDIN	-2.81767730366848	-1.42759577741911	2.26962109273302e-20	1.45334258840637e-18
KBTBD13	-3.69370597555151	-3.6491620687891	2.63343475120603e-20	1.68102294165543e-18
SPATA4	-2.80294537858747	-3.2260394070773	2.79547222770089e-20	1.77888128039603e-18
FUT6	-2.81054748140288	3.45812091617613	3.0849412896377e-20	1.95696758507453e-18
LRRTM1	-3.74128699893026	-2.12317102429892	3.48788615547223e-20	2.20570887527581e-18
SLC6A1	-2.09246293900867	0.131360510557069	3.83272709353355e-20	2.41049134791788e-18
ACADSB	-1.24076882244671	3.70276173299926	3.83538376823353e-20	2.41049134791788e-18
TCTE1	-2.72476243492861	-2.37037586032121	4.03848942052238e-20	2.53033107907992e-18
COQ8A	-1.75398298726982	5.51140956004332	4.11047733886816e-20	2.56753527764946e-18
IDI2-AS1	-2.0164302061717	-2.48101061384869	4.29422065176419e-20	2.67410443828361e-18
CCDC173	-2.0061846287332	-1.84669023363309	4.43310428184685e-20	2.75217385644047e-18
CLIC5	-2.27056156071984	2.37647857446495	4.45414229684493e-20	2.75682977479189e-18
PAX9	-1.87099022796706	4.9704910484915	4.4980980438198e-20	2.77559910503947e-18
S100A1	-2.46485960266699	3.98699182711855	4.83328680014038e-20	2.97342051695645e-18
C1orf87	-4.58779020183164	-2.12199157006415	5.27488710294833e-20	3.2353170505222e-18
MYOZ1	-3.31556072398207	4.91178475503284	5.87734858972558e-20	3.59400748746493e-18
AQP4	-3.50318647795145	-0.557842767280707	6.01730433884141e-20	3.66857389975532e-18
CDNF	-1.49884558776834	-0.258116438191543	6.03927341995474e-20	3.67019087388627e-18
FITM1	-2.58770115715645	1.568574403085	6.05600419204335e-20	3.67019087388627e-18
CATIP	-2.14757042850939	-2.31645744185387	6.16851331184693e-20	3.72728298424745e-18
RIIAD1	-2.75684067652442	-3.09906333782817	6.56562570378804e-20	3.95549811261053e-18
PPIL6	-1.61090666212947	0.165601357492743	6.9766470196395e-20	4.19072163011561e-18
ACKR1	-2.26183102375821	3.65572685097309	8.06248946248127e-20	4.82871979189724e-18
MC5R	-3.09865166223236	-3.71544160274644	9.33607724537385e-20	5.57508917734744e-18
SLC5A8	-4.03571228565502	-1.29722046866697	1.00651821262591e-19	5.99290361511735e-18
HSPB6	-2.865273000021	5.0919275593299	1.0275197527118e-19	6.10011216456862e-18
PLIN5	-2.11946469797824	0.477107371573101	1.03289521734519e-19	6.11419921825587e-18
LPIN1	-1.1157066736207	4.44728699084043	1.08805430537009e-19	6.42204342615972e-18
CA8	-2.26841238175433	-0.829869047738401	1.25538903465903e-19	7.3882910152491e-18
DMBT1	-3.7390619216553	5.70362026817337	1.44822333230219e-19	8.4986085635935e-18
KLF15	-2.0875226004205	0.187237469122447	2.1079692218507e-19	1.23346486392373e-17
LOC101929592	-2.75584539691825	-2.58831868114559	2.31929067403919e-19	1.35322968468367e-17
PHKG1	-2.26650757457312	1.69395464863364	2.38087792663821e-19	1.38519477771811e-17
LSMEM2	-2.47070135176331	-2.83223061961597	2.55105521255195e-19	1.47997542145856e-17
PERM1	-1.52174822762606	3.18337898716834	2.57242985369806e-19	1.48813605428561e-17
POPDC2	-1.8884200755025	1.45894889892696	3.15850352571362e-19	1.82200020663191e-17
IL17D	-1.85575599447089	0.0372130102790176	3.17510013307819e-19	1.8264001132732e-17
C15orf62	-1.8459040168897	2.75645539804755	3.49379432079404e-19	2.00406010575575e-17
CRNN	-3.67966774826459	8.86156844031449	3.8433785970073e-19	2.19839096547359e-17
DLK1	-3.88306848144252	0.93275475827795	3.97472681264492e-19	2.26715299960472e-17
LOC105369364	-2.16509829564673	-1.1425130642826	4.01014812335068e-19	2.27707630482524e-17
SNTN	-4.54213840105184	-0.623986824600175	4.01448899195727e-19	2.27707630482524e-17
GADL1	-2.69342623225881	-1.86903416199739	4.4085335355042e-19	2.493638010652e-17
DCDC2B	-2.27119780064582	-2.80760743863385	4.5010788732587e-19	2.53893266194368e-17
PPARGC1A	-2.20426021750894	2.25379410827576	4.74210242390595e-19	2.66749811209936e-17
LOC101928844	-2.50718434416541	-1.33924062285545	5.01801409535745e-19	2.81492619900176e-17
ARMC4	-2.76255743426864	-1.40381138794134	5.25516504148402e-19	2.93986059724558e-17
CCL14	-2.40550338794725	-1.06269584308183	5.37068017618501e-19	2.99625097062069e-17
FRZB	-1.9343410901523	2.10326422937206	5.70177046764738e-19	3.17227191346185e-17
TMEM212	-4.32664680695234	-2.78173798277287	5.80016291200253e-19	3.21822118193753e-17
ANGPTL1	-2.35641607093084	1.37234465809193	6.877521052489e-19	3.80150984325525e-17
OR7E47P	-2.36315612795332	-2.08614798571404	6.88875476187786e-19	3.80150984325525e-17
PSCA	-2.58278174856163	4.70728940497804	7.15485537036249e-19	3.93768432180247e-17
TIMP4	-2.02876888958716	-0.301893719001593	7.35067467461488e-19	4.03454955253862e-17
ABRA	-3.38302444692161	0.488939766537162	7.98825547037706e-19	4.37271091783033e-17
MYOZ3	-2.87085982460007	2.60247659111625	8.51860674735387e-19	4.65051981759697e-17
KY	-2.4414727777287	0.403725937848804	9.08822284176885e-19	4.94822143654917e-17
CRYM	-2.29531253093288	0.818841013536959	9.2642988828578e-19	5.03063781737689e-17
DIO1	-1.86313557907204	-2.5365759459992	9.78904632739005e-19	5.30144548842137e-17
DYDC2	-2.80993980278169	-1.66333182180752	1.05613325555692e-18	5.70452028724285e-17
CHST9	-3.57504209782585	1.47109345267493	1.06744001125995e-18	5.75033887547256e-17
PDE6A	-2.0943640448817	-1.00914216109134	1.34744662975536e-18	7.23959253870935e-17
CFAP161	-1.84463545261756	-1.8913161336309	1.4611531599118e-18	7.82985836718e-17
HBB	-2.50689740052102	4.67271134721671	1.51788180919715e-18	8.11250059860406e-17
GPT	-1.93284863957603	1.37196084291948	1.54482925622487e-18	8.23491050903325e-17
SLC38A3	-2.26500411526156	0.293465029919837	1.65219587758502e-18	8.78424664628295e-17
MYLK2	-2.48827513742892	1.87399105596708	1.68383102084918e-18	8.92912788477912e-17
FAM216B	-4.00499917928285	-0.530026612680839	1.73725545361125e-18	9.18850202646388e-17
CFAP45	-1.59791365478594	0.801259479798986	2.09730248575804e-18	1.10141877810231e-16
CRISP2	-4.47542879174	-1.69590118549212	2.09866171931295e-18	1.10141877810231e-16
TMEM182	-1.51638410358965	2.92882401796374	2.28815206108253e-18	1.1977799593785e-16
NWD1	-2.29989174775565	0.911724489540341	2.33842314368641e-18	1.22095667884324e-16
ADHFE1	-1.6782128540248	1.20651691381595	2.61076071810034e-18	1.35966548600198e-16
ASB11	-3.59593631524257	0.155304275927167	2.64058635554218e-18	1.37169030504861e-16
SPINK8	-3.50030865194779	-3.13416527739382	2.8897381069417e-18	1.49349586476279e-16
SLC9A4	-3.03796711432445	0.485595098572702	3.26416494885663e-18	1.68273900895108e-16
TNNC2	-3.13051396420917	5.63257844609969	3.3622154855399e-18	1.728908937678e-16
DHRS7C	-4.22762580651868	0.335331842449299	3.449722466365e-18	1.76943825145064e-16
FMO6P	-3.06018918069988	-1.42138426524308	3.74635013298485e-18	1.91675697884348e-16
KLB	-1.74475988865135	-1.06486433874218	3.77279038572098e-18	1.92544688281795e-16
TSPAN6	-1.03979525572609	5.29009247333382	3.81822831503166e-18	1.94260560522947e-16
CFAP61	-1.97430468242354	-0.522339415270359	3.82549156655216e-18	1.94260560522947e-16
CCDC60	-3.37093019876905	-0.793791425500013	4.20565328052987e-18	2.13034123759775e-16
KRT33A	-2.40698129623081	-1.38895100056855	4.63197551570356e-18	2.34046941504396e-16
TNXB	-2.09013321466925	3.50983340687911	4.80249372652847e-18	2.42062326122028e-16
OSR1	-1.85308975195151	1.1426507655754	5.01170264492094e-18	2.51983459156852e-16
FBXO40	-3.69878727985221	1.47631021752512	5.07766364997977e-18	2.54671095823986e-16
SLC44A4	-2.51245856886529	2.74489463863579	5.24508030298828e-18	2.62421548426905e-16
C6orf118	-3.42502147876438	-2.27383293134141	5.48465883171513e-18	2.73735558309351e-16
PHYH	-1.33254047708567	3.76730637977846	5.83030704258755e-18	2.90275164567751e-16
C2orf54	-2.12545724862454	5.13467435643506	6.18564872497202e-18	3.07215524357574e-16
PKIA	-2.14866031887576	3.93790848506451	6.25557725524161e-18	3.09932651212859e-16
SORBS1	-1.76030517512591	3.72501649272483	6.98227388060995e-18	3.44261605401599e-16
MAPT	-2.16188418626148	2.76776494835695	7.6557359894872e-18	3.76554956410454e-16
LACRT	-6.04887722042323	-2.24595026217239	8.79402050811102e-18	4.31500336401602e-16
CAND2	-2.06203860843907	2.33234471839227	9.19954674723098e-18	4.50313390417943e-16
MB	-3.12719936183381	7.42607193466283	1.0043393400607e-17	4.9044033529151e-16
ASB14	-1.36958435691322	-0.120662383545658	1.01351089301716e-17	4.93734983600681e-16
LRRC10B	-2.15891894603172	-0.179487461674904	1.01870192752202e-17	4.95079411697637e-16
GNMT	-1.65204260613394	-1.47379823258384	1.14000676882974e-17	5.52713281754284e-16
CCDC110	-1.71997268412731	-1.00553117228285	1.2788607567527e-17	6.18561557951429e-16
SMIM5	-1.91293777680847	2.48709490879021	1.29385591276946e-17	6.24331468050343e-16
MRAP	-2.37146467934118	-3.83196062691306	1.30755301470211e-17	6.29449220765463e-16
C20orf85	-4.67215541067519	0.0272705541600619	1.31506659692371e-17	6.31573139461261e-16
CMYA5	-2.77896480160076	6.43359840548689	1.34333156196227e-17	6.43629661087948e-16
SORBS2	-1.76617255110704	3.34903259301806	1.43156177370508e-17	6.84293248778325e-16
CATSPERD	-2.6923981943431	-3.00189969048352	1.54344586275815e-17	7.36046559797286e-16
GALNTL6	-2.15069747917631	-1.77135125204045	1.72386655583838e-17	8.2016576347049e-16
KLHL38	-2.63527095322573	-0.0919436382335846	2.00739156248697e-17	9.50616613649353e-16
TMC5	-2.27246188290192	2.40044557687063	2.13768907844545e-17	1.00997129244512e-15
MAP1LC3C	-1.88751303305988	-1.80208660558507	2.20309350490756e-17	1.03846280186187e-15
GBP6	-1.85155415048678	7.31400240236088	2.24048257830462e-17	1.05364773076252e-15
DYNAP	-3.59223802770917	2.52246380702171	2.31615336807585e-17	1.08672421737624e-15
ZNF106	-1.21343016966052	6.52136346014812	2.47286892949283e-17	1.15758689681063e-15
TSPAN8	-2.79530185430677	0.67752223942711	2.62613654678349e-17	1.22651418582918e-15
NR3C2	-2.04879726879495	1.17364394344856	2.66307305366377e-17	1.24091891514314e-15
CDH26	-1.89888008972451	2.41085561603421	2.76023780174261e-17	1.28325850129874e-15
CARNS1	-1.83793394539803	1.45377204518709	2.8444888432876e-17	1.31941517803794e-15
BCAS1	-2.01411009559578	2.69397253745662	3.4581317429987e-17	1.60040765187915e-15
C7	-2.752101681985	1.42880679278018	3.48823935815441e-17	1.61068068140812e-15
FAM47E	-1.58247129156045	-1.64656635603217	3.82272850404337e-17	1.75716073426264e-15
CDC20B	-3.10404664861407	-1.44368946331973	4.13662326000823e-17	1.8971635009808e-15
LRRN4CL	-1.65300982264049	0.79551404941664	4.24170540904409e-17	1.94098533133404e-15
UG0898H09	-2.75465176465829	-2.68954144233114	4.44932841227777e-17	2.03142767845768e-15
MT1JP	-2.58786511449754	-3.92348953634929	4.73468280292009e-17	2.15687574755843e-15
KCNJ16	-2.96007538463057	-1.50623862688433	4.80697815225049e-17	2.1849217882651e-15
FHL1	-2.25689091692135	7.37953494437492	4.88496452930715e-17	2.21542389109758e-15
NFIX	-1.08693864434148	6.29658038375247	5.34218953200895e-17	2.41740012089552e-15
CPEB3	-1.12598342977045	2.68657369105851	5.38708026441245e-17	2.43230854599181e-15
PDK4	-2.42436846953299	4.52984753760093	5.53215149219646e-17	2.49228320432736e-15
IL12A	-1.69605920782344	-1.35106371100291	5.85595451833453e-17	2.63102162666077e-15
PLEKHA7	-1.34717277094853	4.29941142403111	5.87466022534079e-17	2.63102162666077e-15
LOC105369192	-1.83553804801112	-2.8090675600861	6.13187090887139e-17	2.73822998502956e-15
SYPL2	-2.60304588721467	2.49172860896166	6.1918176729141e-17	2.75894930576695e-15
CKMT2	-2.73061080953228	3.38542761659212	6.23704696021073e-17	2.77303465613037e-15
HOPX	-1.93796659792391	7.04805588854116	6.30934978163449e-17	2.79548686299656e-15
F10	-1.60920355963345	0.0817084434260709	6.31500248970396e-17	2.79548686299656e-15
C2orf73	-2.73310521489825	-3.3043679107357	6.35100693375976e-17	2.80532655514425e-15
SASH1	-1.40569684446115	5.49724323812738	6.58549407032135e-17	2.90260640160073e-15
ZBTB16	-2.2961161888683	0.377494375871137	6.61161848847691e-17	2.90453630302072e-15
C2orf40	-2.63301424919808	-0.333452365786192	6.61840025831958e-17	2.90453630302072e-15
IL22	-3.41026858572642	-2.63962190523076	6.71420742673649e-17	2.94024528668033e-15
TCTEX1D4	-1.85619413381991	-2.70738279929054	6.9189717685834e-17	3.02341249192411e-15
IKZF2	-1.4435147925497	4.06262685138435	7.63293337253132e-17	3.32825315342302e-15
GCNT3	-2.1374687785722	3.65380213373539	8.44226414551497e-17	3.67328685459661e-15
STK33	-2.13031952094252	-0.637670262984686	8.47786406089513e-17	3.68091142584238e-15
C6	-3.2678174580767	-1.90243610523197	8.91923428157375e-17	3.86430569522737e-15
ADAMTS9-AS1	-1.90931080618314	-2.34653171770723	9.48475729672241e-17	4.09190917019403e-15
GDF5	-2.26964848803886	-1.61741765404034	9.56822470455049e-17	4.11919153612604e-15
SAMD5	-1.85998437031314	2.12776882669972	1.00175400630152e-16	4.30352675745101e-15
KAT2B	-1.23304554068593	4.36635264792361	1.03032694549535e-16	4.41695738760458e-15
CTTNBP2	-2.08850704236346	1.58668007263401	1.10749115061101e-16	4.73778199577564e-15
SLC7A14	-2.88409788356962	-3.23108913035733	1.11962697298139e-16	4.77965703371488e-15
PRKN	-1.70276003844031	0.436216403221634	1.25104975018394e-16	5.31285477880222e-15
SLC22A16	-1.91326221291671	-2.2946516024693	1.25235490537989e-16	5.31285477880222e-15
WFDC2	-2.8697319518262	5.55549033673884	1.27418399182141e-16	5.39422216745517e-15
AMPD1	-2.88025720241384	2.08054853135219	1.38520805442463e-16	5.85207294859931e-15
ZNF710-AS1	-1.36115822595467	2.08692813027388	1.40127970624422e-16	5.90771400791949e-15
PPP1R9A	-2.4116062603986	0.318592461440445	1.4823201871066e-16	6.2364640433991e-15
SLC16A6	-1.5653545923586	2.39880929936713	1.5826102906312e-16	6.64467904085013e-15
CKM	-3.28854435084997	8.17635543779086	1.66013622092005e-16	6.95583412892901e-15
KRT13	-2.95566807682612	12.0880698682108	1.67646898245599e-16	7.00984350918916e-15
CCDC17	-1.66277968416374	0.360465189295384	1.84146247038225e-16	7.68395497631019e-15
TMEM143	-1.00214978185315	2.32712279894347	1.88894143967847e-16	7.86595389287786e-15
RYR1	-2.01335437923449	6.46477880261559	2.09107185727992e-16	8.68989718975326e-15
AMY2A	-3.18871549062855	-3.74614850308322	2.23701808683534e-16	9.2774743996391e-15
KRT33B	-2.72391086314945	-0.498328483598731	2.46843907290383e-16	1.01957048360123e-14
LNX1	-1.28714495918281	3.51868110995902	2.50213950979105e-16	1.03139811412703e-14
ST6GALNAC1	-1.95597864485204	3.76104433513944	2.60643673056412e-16	1.07221961908035e-14
SELENBP1	-1.74465497131672	3.56480583911403	2.67708686124385e-16	1.09906289829654e-14
COQ10A	-1.13155389369903	2.43941274318402	2.76798321309493e-16	1.13409340378777e-14
FAM174B	-1.23091391723365	2.77005696583931	2.87877987089244e-16	1.17712037170648e-14
CACNB4	-2.01703223570062	0.24361325287273	3.068617820386e-16	1.25222975303648e-14
ADIPOQ	-4.29252577950058	0.78940805506064	3.69169185650854e-16	1.50347842548167e-14
WFDC6	-3.82092679507598	-3.91449099355077	3.73843985549628e-16	1.51947805943056e-14
ATP1A2	-2.92496839539166	4.62868548098716	3.90981414485071e-16	1.58596704047002e-14
CYP4B1	-2.61777463565215	3.08854950625073	4.20739593816808e-16	1.70328436359675e-14
GADD45B	-1.13740065014894	5.23362409342633	4.25144792111953e-16	1.71770305590788e-14
PTGDS	-1.79266714610111	3.97530780866813	4.29443145016683e-16	1.73163381425242e-14
FNDC4	-1.32708146027965	2.55432471419945	4.56917319683632e-16	1.83877616219719e-14
COBL	-1.91015049704665	3.75109790358122	4.77522013121863e-16	1.91790547400404e-14
PPP1R3A	-3.69697501376957	1.64980659131154	5.03629909402971e-16	2.01878264668754e-14
SPINK5	-2.17364172218099	8.43474094048541	5.10541494703781e-16	2.04246688735817e-14
WDR63	-1.71609883598818	-0.636152927955293	5.58271784176062e-16	2.22903692964258e-14
SPX	-2.61399699562156	-0.821335438829518	5.71750611601396e-16	2.27838702623077e-14
CTNNA3	-2.69490199763113	0.489726722296726	5.96309663847849e-16	2.37161204783862e-14
FXYD1	-2.20197988337375	0.769178676945217	6.01552871567426e-16	2.38780138864084e-14
IL17F	-2.95571995718781	-3.08438603021927	6.20919097321377e-16	2.45987851726755e-14
KLHL31	-2.01556294113145	2.10843281378874	6.41956699137272e-16	2.53828432321015e-14
PLCB4	-1.92206695644481	1.81115271998137	6.98145442209349e-16	2.75510380614515e-14
MYL3	-3.08117308658094	3.45510125405122	7.05477329983149e-16	2.77865277958353e-14
ENPP4	-1.68839961447428	2.02256116050552	7.11167748888085e-16	2.79565808312897e-14
LRRC2	-2.5895205553702	1.73245421323498	7.14012926179676e-16	2.80143453098203e-14
RNF224	-1.86337133815279	-0.439146914774043	7.28682676141388e-16	2.8534933335129e-14
SCN7A	-2.30137518675818	-1.21303422360006	7.89509121033087e-16	3.08575321143892e-14
ZBBX	-3.58890755671502	-2.3143354691609	7.98222266244978e-16	3.11383141907021e-14
LRMP	-1.63172082398418	2.08489614828046	8.10710838435455e-16	3.15650187439028e-14
LINC01091	-1.64226404336948	-1.04360849857183	9.63860962853642e-16	3.73849538792166e-14
PLEKHS1	-2.74435963906534	1.37920397748215	9.82410062234519e-16	3.80319697666949e-14
TMEM132C	-2.41301544373411	-1.26482650266045	9.94312772268903e-16	3.84197172328495e-14
LOC102724163	-1.50359891120825	-0.721981146024539	1.01156958422831e-15	3.90124837947748e-14
SYNM	-1.68439972423141	5.05720394572165	1.0142765034917e-15	3.90429346703241e-14
EPM2A	-1.03169823636392	2.21693973301067	1.0880027387251e-15	4.18018863559607e-14
DUSP13	-2.47042257130351	2.16849444086049	1.13825485016324e-15	4.36502514385575e-14
PRSS27	-2.09448432681527	5.74890024438725	1.16298618118605e-15	4.45148263298712e-14
MIR4329	-2.0945264040222	3.67462738557937	1.19282015357521e-15	4.55711009141687e-14
GPX3	-1.71482168996889	6.59846763224516	1.22813205032251e-15	4.68323088777478e-14
TNFRSF11A	-1.30619266043162	2.23407601178191	1.24545532776651e-15	4.74041249332887e-14
KRTAP11-1	-4.16616339880052	-1.27769489696299	1.26843409928015e-15	4.8188663365003e-14
C4orf22	-2.99582630797584	-3.31105506152612	1.37400904352669e-15	5.21023205834896e-14
C10orf90	-2.38860836409907	-1.88084412726379	1.37945077555139e-15	5.22114426441504e-14
ADGB	-2.96413889770837	-2.86326697196333	1.38804447515515e-15	5.2439238678264e-14
LINC00330	-2.93415890347088	-1.43107570644044	1.4269809575168e-15	5.38103948850272e-14
SDPR	-1.4866437887724	3.04518442671328	1.5018249593577e-15	5.65280252262492e-14
ALDH1L1-AS2	-2.80639290074796	-2.86921416756765	1.5187854456266e-15	5.70609373234214e-14
LRRC39	-2.1479463759909	1.3946632324177	1.59935724860391e-15	5.99773695272956e-14
LINC01395	-2.1089675195376	-1.54840399496664	1.61799709791648e-15	6.05648435751348e-14
LOC101927000	-2.70752519893233	-3.77190607734611	1.76066508794579e-15	6.57842627263122e-14
LOC107985579	-3.09635538330428	-3.36199270072686	1.87654473248881e-15	6.98575509829426e-14
SHROOM3	-1.28185254524195	4.39926257201964	1.92898067675875e-15	7.16785283226979e-14
SRL	-2.62494909447659	4.08566005650071	2.1199535379759e-15	7.86313549978201e-14
PDE4DIP	-1.42476950607546	6.02692192490932	2.13444038196319e-15	7.90247445416661e-14
TPM2	-1.81241392984906	8.20419885329077	2.16282213956448e-15	7.99302127549028e-14
NBEA	-1.78164729659916	1.22541762745152	2.16814975687709e-15	7.99819447450873e-14
ANK2	-1.82738225252669	2.73607538550502	2.31273749389381e-15	8.51614350599633e-14
MLIP	-1.84412215197656	2.63511049453961	2.37479005207976e-15	8.72885376001806e-14
LOC729966	-1.95584993519713	0.291380458545811	2.49360361022952e-15	9.14905411082949e-14
RHCG	-2.3002793076219	9.34006614302537	2.55676752908316e-15	9.36393115012958e-14
C1QTNF7	-1.85181452875671	-0.568185158017013	2.90527068215109e-15	1.06211897487689e-13
DNAH7	-1.86898618303145	-0.880514758947988	3.01213999623276e-15	1.09921517461089e-13
CA13	-1.30725748480779	2.23384648967693	3.13540657831304e-15	1.14136992879663e-13
ENPP3	-2.24935140541037	-0.832440103407202	3.1388653937343e-15	1.14136992879663e-13
LRRC14B	-2.69789640033501	-1.02303467112712	3.14804859308224e-15	1.14266868985622e-13
AGBL1	-2.42018409416916	-0.249986470316399	3.32140100491798e-15	1.20344641749368e-13
CYP2F1	-3.33264124949027	-0.501555673881068	3.39559409348502e-15	1.2281435617342e-13
SPRR3	-2.71917026993032	10.0255907779977	3.40507185835767e-15	1.22938791226484e-13
APOBEC4	-4.11846951831576	-2.51529518897781	3.57782405070167e-15	1.28947311760067e-13
CCL23	-1.80578633441192	-1.75698672521778	3.73500367250654e-15	1.34374345906803e-13
SPATA18	-1.35597593561786	2.47398985874924	3.86556083742736e-15	1.38826129334274e-13
IL36A	-2.95679591407025	3.95681113052868	3.95300823727011e-15	1.41716737210442e-13
TEKT2	-1.94514641195022	-1.03130299666144	4.01671532227359e-15	1.43747581911173e-13
PLCXD3	-2.39303030892705	-2.22695213730992	4.274118340318e-15	1.52545171486383e-13
ACOX2	-1.33177847132701	0.552259455051498	4.27752752142242e-15	1.52545171486383e-13
PPL	-1.56108287155067	9.35136029330064	4.32901717972311e-15	1.54111497955772e-13
CFAP46	-1.99029931653575	-0.147255138204677	4.50100395041138e-15	1.59954526077185e-13
CEBPB-AS1	-1.20418161740134	-1.21384960593163	4.5465047781323e-15	1.61290029263254e-13
ZNF735	-3.77053799914512	-4.0621536182434	4.56972022274672e-15	1.61831674601377e-13
PIP5K1B	-1.69034898755597	0.713386892602772	4.6585846752017e-15	1.64692291217243e-13
FAM149A	-1.58652105747521	0.813361156520951	4.80160515328527e-15	1.69454221380152e-13
ART1	-3.23992395051712	-1.98392316561321	4.85729820759233e-15	1.71123120071285e-13
FOLR1	-2.67023733926987	1.6328567268504	5.21274517475619e-15	1.83328376500104e-13
KCNB1	-2.05439422227839	-0.615608090844303	5.38464734031941e-15	1.89047541018835e-13
GPR12	-3.29944058395468	-2.4371091557588	5.43931918967693e-15	1.90638307503255e-13
ITM2A	-1.41392233312935	3.23942070655907	5.77438713769269e-15	2.02034098427554e-13
TJP3	-1.99240018564817	3.18920257355574	5.96752135637224e-15	2.08076433869534e-13
STOML3	-2.98393084437383	-1.24817913962503	6.40590936431759e-15	2.2298039724034e-13
SMTNL1	-2.45657980691047	2.25002610929322	6.46204037715478e-15	2.245503894198e-13
TGM7	-3.04572285979924	-1.04619358816086	6.81034458017424e-15	2.36250505427748e-13
THSD4	-1.21437150590137	5.30218954616847	7.03175136842318e-15	2.4351624679456e-13
HOXB2	-1.57175157546484	1.57197675054049	7.0830734157134e-15	2.44877120482465e-13
ZDHHC15	-1.9319492527667	-0.53250375997088	7.20802367032351e-15	2.48774552540335e-13
LINC01405	-2.48276526343592	-0.0546291042754804	7.51246377065213e-15	2.58843146805058e-13
C11orf97	-4.51184954002923	-3.58377491513985	7.57399812072966e-15	2.6052250630476e-13
CAP2	-1.44039747458047	3.96030893460023	7.86950610145758e-15	2.70230611709917e-13
WDR86-AS1	-1.91396006788131	-1.25870944459148	8.43673956170431e-15	2.89221090395598e-13
ASB15	-3.13141261228188	-0.130889475281356	8.82424666562581e-15	3.01996865297711e-13
ANXA1	-1.41055414996296	11.1373700878602	9.96992119248147e-15	3.40633398057886e-13
C2orf50	-1.70012084165515	-2.69684732141383	1.03493699809756e-14	3.53005395180246e-13
LINC01697	-2.63043565720617	-1.19703396881947	1.06905478673745e-14	3.64032819771484e-13
SLC25A23	-1.14348641204744	5.37758044920212	1.07159631387086e-14	3.64289077451624e-13
TXLNB	-2.24689100864992	3.0839268652333	1.25631244822041e-14	4.24954989752696e-13
ACADL	-2.20165451389397	-0.930753060527262	1.27704928992723e-14	4.31252979946736e-13
MYLK4	-1.55169299389868	1.24580777131253	1.43914191716507e-14	4.8518620627868e-13
ANKS1B	-1.60241497431251	-1.83305869096739	1.47272271773852e-14	4.95686821509248e-13
ABHD11-AS1	-1.74530338170359	-0.878650719070729	1.48599641688202e-14	4.99329126022585e-13
N4BP3	-1.01241936991098	3.84197782466361	1.59144393278028e-14	5.33880935802387e-13
HS3ST1	-1.41710060332021	4.05617597818754	2.02062866314829e-14	6.75633193229699e-13
TTC9	-1.46986519081151	5.29649000957757	2.11170454253592e-14	7.03774788865121e-13
MYOM2	-2.18035531506181	3.59061707232675	2.21693857060224e-14	7.37639217535514e-13
HGD	-1.85806086417363	-2.52404395465613	2.24436820926216e-14	7.45547632058814e-13
IQCD	-1.22197857571128	0.245427076693099	2.26637740497675e-14	7.51632623738462e-13
ADSSL1	-1.43430050898505	3.83407603416803	2.29422712216952e-14	7.59631656727447e-13
TCF21	-2.3024257502387	-3.79281486720332	2.30341070484011e-14	7.61434288679532e-13
CHRNA10	-1.34763047256957	-0.25765395042941	2.46469885011065e-14	8.13430513530035e-13
ANO5	-2.39094938960575	1.5406772918222	2.52674873359451e-14	8.32559619129208e-13
INMT	-1.50893240151041	1.31310984359205	2.55302558893127e-14	8.39858805612398e-13
MYH7	-3.27218556481426	7.6917993240794	2.61240178280915e-14	8.58005443602303e-13
C22orf15	-2.29120925649533	-2.35489271257787	2.67924888720379e-14	8.78543399196953e-13
TCEAL6	-2.31027040796236	-4.13651049861517	2.6897542589946e-14	8.80570192538699e-13
LDHD	-1.44467313003332	2.73634643720281	2.73316734268834e-14	8.93346494368583e-13
TPRG1	-1.46561071067502	4.11344506297191	2.76828121902495e-14	9.0337356511226e-13
SPEF1	-2.099496261088	-1.46881352139515	2.77383540500481e-14	9.03737765633807e-13
KRTAP3-2	-3.88660180138576	-1.86436720676616	2.85497972251541e-14	9.28689330504495e-13
MIR6843	-1.73850665132621	7.29603856974719	2.99432115005199e-14	9.72461907153248e-13
PTCHD3	-2.36113721655923	-3.92954619524105	3.00113953750323e-14	9.73124273920037e-13
CRACR2B	-1.58978261125312	2.51656969571612	3.10058719793964e-14	1.00377197315811e-12
CYP1A1	-2.79926996762742	-0.754287268495076	3.24668481656671e-14	1.04940068126584e-12
TECRL	-3.23824296018433	-2.33959048603	3.35125134147498e-14	1.08148226729723e-12
CCDC65	-1.10462237621581	0.185677967009827	3.37235380263791e-14	1.08657026080879e-12
LOC285556	-2.61768311110194	2.23391847099347	3.54458506055327e-14	1.14025885605128e-12
TNNI2	-2.60675483835052	6.25904091680562	3.73192777975482e-14	1.19863163058592e-12
PLPP7	-1.75165657002386	2.09316491463566	3.74087908139076e-14	1.1996144997537e-12
KRT222	-2.10952504270559	-3.42654074686811	4.19456843797455e-14	1.34087907539208e-12
LOC105374205	-2.1159260047645	-2.33769384330072	4.74443442586097e-14	1.51190795326771e-12
PGM5	-1.75792184854816	1.84654407458808	4.84642731128915e-14	1.54199686468408e-12
MGP	-1.60829974551169	5.50532724686562	4.87618054997994e-14	1.54904312853731e-12
RNF157	-1.47758875183834	1.38709085970555	5.01346671644743e-14	1.5901748091436e-12
KCNT1	-2.02355272598886	-0.800108827015084	5.05139256876392e-14	1.59971239312192e-12
PTPRN2	-1.36592670610155	1.9357949863114	5.67092053051748e-14	1.79312041557341e-12
B3GNT6	-2.75820458151535	-0.317056394876514	5.80796214467262e-14	1.8336051651468e-12
TMEM38A	-1.78877398396741	3.63498635222931	5.90962761704323e-14	1.86281342361999e-12
CPLX2	-3.23067633761039	-1.19612530159615	5.9232866043884e-14	1.86423315494839e-12
KIAA1211L	-1.2697977292319	3.19539545110025	5.94298979511467e-14	1.86754785799259e-12
PLEKHA6	-1.42957783407301	3.06294663452345	6.4383852242769e-14	2.01438446531447e-12
LYVE1	-1.51121958215755	2.27124782956664	6.4399365855705e-14	2.01438446531447e-12
CROCC2	-2.25499063734662	-2.46262781951075	6.85131932090175e-14	2.13649946908916e-12
CD200R1	-1.40745544293471	0.677808909945361	6.99387784411809e-14	2.17761979418619e-12
ANXA9	-1.58803828123315	3.1651695859971	7.05850888333036e-14	2.19438803650773e-12
ADGRF1	-2.04897133831873	3.95278123689701	7.50646010368099e-14	2.32654561782734e-12
TCN1	-2.35980628319965	4.53422405293557	7.6000636232382e-14	2.35197713617021e-12
FLG-AS1	-1.68371903026366	0.524779011415886	7.61179819977967e-14	2.35203409320354e-12
EFCAB12	-1.65443140088246	-1.70541481464643	7.73964592354934e-14	2.38791530213993e-12
BARX2	-1.49058413600838	5.34734616192953	7.864257679164e-14	2.4226910608293e-12
SCEL	-1.918566660568	6.73935546795586	8.81522180144797e-14	2.70745643352768e-12
CDH20	-1.89026963730572	-0.531299766635917	9.33918649963499e-14	2.85975721341454e-12
SPNS2	-1.56449473152075	5.13555331774138	9.89067709122123e-14	3.02408194607414e-12
LRRC71	-2.11596780434269	-1.94304226690099	1.0004097374396e-13	3.05417443530474e-12
PGR	-1.95247128863667	0.428616167667923	1.01178064725066e-13	3.08426486825828e-12
SLC36A2	-2.60787222352016	-0.960155133352095	1.10985086382912e-13	3.37816040958929e-12
PADI2	-2.12356844154368	5.35111299738711	1.12932663766183e-13	3.43231019741907e-12
CADM2	-2.1623587521335	-1.26948819921278	1.14808742926617e-13	3.48412881105023e-12
MYLPF	-2.70573107433097	5.24255572085275	1.15148746875474e-13	3.48924692354951e-12
CFL2	-1.18876506975482	4.78197695584275	1.15837754963695e-13	3.50490966467418e-12
GAS2L2	-2.12428693625299	-1.10031293028693	1.18205108321451e-13	3.57123237499956e-12
WDR49	-2.42362608173815	-1.24706847683609	1.19674804371178e-13	3.61027857986711e-12
HMGCS2	-3.03257256018972	0.0361027297612514	1.20488155999715e-13	3.62943834411567e-12
GLRB	-1.6384307125027	0.0764483735893366	1.22429398137746e-13	3.68246652035291e-12
TCP11L2	-1.05580083509342	3.17503534130419	1.40265958158406e-13	4.21273702946846e-12
APOD	-1.86070337687331	4.52227484852402	1.4176401619239e-13	4.25145900106869e-12
UCP3	-1.83765729769544	1.44721426836877	1.53733060675057e-13	4.60362693312676e-12
MYOT	-2.60906139249075	4.4534081158589	1.54256564492001e-13	4.61252044456773e-12
LOC101928075	-1.89001822404189	-2.33652725050006	1.598646452131e-13	4.7732020094932e-12
PNPLA7	-1.20994454890399	1.71713155325355	1.61196818823703e-13	4.7931322350108e-12
MFSD6L	-2.08770274247977	-0.660162062944079	1.61238303834523e-13	4.7931322350108e-12
CEACAM7	-2.75758510178266	3.46288021924328	1.65155139915805e-13	4.90241124505181e-12
UMODL1-AS1	-2.52408654004023	-3.09227775486666	1.877596966827e-13	5.56528486688476e-12
AGR3	-3.19940139491432	-0.264050455306682	1.93005277769126e-13	5.71245126629756e-12
PPM1E	-1.32946406561649	-1.47501577217485	2.0195850340264e-13	5.96876778633957e-12
ECM1	-1.44330336187222	7.97435754171749	2.0616459987557e-13	6.07544102354013e-12
FABP3	-1.8784629162978	3.50095759188039	2.12168275745217e-13	6.24332745520211e-12
USP13	-1.23459956432663	4.3534443362201	2.38173607958105e-13	6.99845480353663e-12
PP14571	-1.94649267725114	-0.0495175462101955	2.42573186078764e-13	7.11746078980098e-12
NR4A1	-1.53011608814564	6.01252608680226	2.83830859805404e-13	8.30409166410552e-12
ASB16	-1.46925385142834	0.242579182261068	2.89897558841563e-13	8.46412561779526e-12
LRRC30	-3.18625638354002	-2.88787039986164	2.90132086687673e-13	8.46412561779526e-12
ASCL3	-3.41299128538886	-3.01538030064485	2.91092214160013e-13	8.4799867767387e-12
MAML3	-1.10255516075637	3.2006073600561	3.0034094976018e-13	8.73691822852363e-12
PCSK2	-2.67148648711095	-1.63110098471441	3.07523972311945e-13	8.93311076774342e-12
TGFBR3	-1.40623918394503	3.5596067074161	3.11802592890864e-13	9.04449601002372e-12
PRR15L	-1.87351188131861	1.53587682782521	3.25310173763771e-13	9.42288914417023e-12
AFDN-AS1	-1.20035621749801	-0.993513242143368	3.2779588237597e-13	9.47477121601569e-12
C1orf127	-1.70721828591166	-1.5500305708663	3.28031906265828e-13	9.47477121601569e-12
CRYAB	-1.72293181440102	7.2600658684391	3.4948001247093e-13	1.00657163987914e-11
EEF1A2	-2.2848762499753	5.9409444822832	3.55821882845762e-13	1.02338997180625e-11
EHD3	-1.02692605783198	4.74376123216058	4.10979876774336e-13	1.1803643484846e-11
SPAG8	-1.40445093409914	-1.30259502481504	4.13392554365088e-13	1.18562149077976e-11
MGLL	-1.16141277037575	6.57312123854533	4.3077849218614e-13	1.23374717811341e-11
CNMD	-3.20573521151469	-2.79096893138767	4.42558436654796e-13	1.26570469741596e-11
COL25A1	-1.89353115321466	-1.42060376075323	4.71758682367727e-13	1.34732427055456e-11
NHLRC4	-1.37863607467413	-0.76890558983606	4.79049797011432e-13	1.36623123481006e-11
PPARG	-1.64332465890488	1.59135543600674	5.01559247825134e-13	1.42842670817667e-11
GALNT16	-1.77401023888576	0.857765752034466	5.10444563052199e-13	1.45170148567485e-11
B3GALT1	-2.24310695047615	-1.03405336722413	5.3023528538598e-13	1.50588300088071e-11
KIF19	-1.49216970349352	-0.210446818284537	5.35336031592702e-13	1.51825175645156e-11
ATP6V1B1	-2.06766770603017	1.27709802838163	5.42860802424522e-13	1.53745125448825e-11
RERGL	-1.9756882814842	-2.3128266203252	5.46448974028055e-13	1.54452337773927e-11
MYO5C	-1.51254192555038	3.22422921871682	5.46874898271381e-13	1.54452337773927e-11
MANSC1	-1.26768214598536	4.60754032331496	5.6295727445346e-13	1.5877422409551e-11
GYS2	-2.74518074074728	-0.775430695389451	5.74706337979461e-13	1.61640126523146e-11
PHOX2B	-2.95870161199361	-4.184890365247	5.86200405229242e-13	1.64645501402525e-11
SLC1A1	-1.54407950121928	1.97252993996126	6.64257382188826e-13	1.86056025770441e-11
JPH1	-1.41877810202864	3.53218065950779	6.88931386937791e-13	1.92483261775603e-11
SLC28A1	-1.92515526219346	-2.87149633410391	6.89094425351937e-13	1.92483261775603e-11
MYH7B	-1.58177104208783	0.990060511103226	7.08032615468429e-13	1.97502303407995e-11
GGT6	-1.44648024141814	4.79001313577039	7.54397773542704e-13	2.10147768298907e-11
TMOD1	-2.04175264551163	3.05977464916198	7.72097921624691e-13	2.14784562541579e-11
PCP4L1	-1.99894268139386	2.59354378632602	8.18579700373192e-13	2.27404344320591e-11
LINC01978	-1.72860890909471	-3.03287755247458	8.22786963726083e-13	2.28261729459867e-11
ACSS3	-1.46728000018096	0.659220825776304	8.47416560990076e-13	2.34774740563822e-11
TOGARAM2	-1.52108649799825	0.26152141431671	8.59056868750642e-13	2.37676291010453e-11
DLGAP1-AS5	-3.2670698325367	-0.670533770620378	8.7339973342463e-13	2.41316672615003e-11
PPP1R42	-2.71971193258386	-3.35612831320469	9.08158540941752e-13	2.50580384406462e-11
AK7	-1.56776681402246	0.641539606011447	9.32579875610982e-13	2.5662329739279e-11
WDR93	-1.81811496415816	-2.32492558789548	9.61428545004903e-13	2.6420471608549e-11
ABCA8	-1.87784781169589	1.86407190244755	9.68800715521515e-13	2.65871819004914e-11
CXCR2	-1.69389526025925	2.63712802481258	9.72338838282459e-13	2.66483657657412e-11
ELANE	-2.03814788071216	-3.1949348451818	1.01583371563439e-12	2.77656670489438e-11
ZNF844	-1.36020483245063	2.06665252585097	1.03458629326021e-12	2.82403226402917e-11
KCNQ4	-1.47148433743727	0.620362767927169	1.04350888862044e-12	2.84457449785516e-11
DTNA	-1.76512643519912	2.66442964471982	1.06455152512658e-12	2.89805651151773e-11
TRH	-2.03896471159514	-3.72369116185391	1.07803879292339e-12	2.9308549987048e-11
ENDOU	-2.16651164313411	4.10268999649519	1.10225994610356e-12	2.99270923766756e-11
CIDEA	-2.09406156586066	-0.0772449408910576	1.12925478549497e-12	3.0619194669819e-11
LMO7	-1.20480901589196	6.79901292134594	1.13257286241336e-12	3.06683260602704e-11
ALDH1L1	-2.10006777307299	3.08813600268003	1.16989202935175e-12	3.16368013196409e-11
CLYBL	-1.03604959695741	2.07152777671345	1.24920395751593e-12	3.37367906988021e-11
RBM20	-1.64878735633608	0.689675387531418	1.25140942761741e-12	3.37515896351964e-11
PRKAA2	-2.11984075851714	2.548688855912	1.25567820802348e-12	3.38219250661138e-11
ATP13A4	-2.14495055634852	3.31896623155567	1.27444923177546e-12	3.42821792690142e-11
ALAS2	-2.00462184878133	-2.56194752750632	1.32855995112056e-12	3.56905887660526e-11
FXYD4	-2.32414633016876	-3.33823496093057	1.40734644651861e-12	3.77262516674522e-11
STBD1	-1.10612360561508	1.02739561561253	1.42446722199669e-12	3.81161971636249e-11
DKK4	-2.1958322118798	-1.44229301788525	1.46609499459088e-12	3.91785989171314e-11
LOC100506869	-2.62986488079147	-2.89928560500375	1.48548364039278e-12	3.96446964211246e-11
NPY6R	-2.79272905728363	0.961022915954769	1.53361998845929e-12	4.08757903468541e-11
SMAD9	-1.23499330954974	1.47755309507996	1.60917457749445e-12	4.28334927078685e-11
LINC00327	-1.37303427808356	-2.01705922926548	1.71463838438809e-12	4.5581176790202e-11
SLC13A4	-1.49215207084107	1.57779558982984	1.72498098412996e-12	4.57963334808845e-11
UPK1A	-2.54221776629073	1.52137840710805	1.73787799789533e-12	4.60786584259669e-11
CLDN23	-1.10631410803925	2.04624200503125	1.97241684243373e-12	5.2229290198281e-11
CCDC181	-1.25768998756136	-1.22824655138483	2.14551260838484e-12	5.6739056161741e-11
ACPP	-1.41469967437067	3.72607444719601	2.20262737206123e-12	5.81739314880451e-11
ANGPTL5	-2.4677193890311	-3.18963401157999	2.34014808989726e-12	6.1725952790904e-11
KRTAP3-1	-3.31873979058387	-1.62106790591401	2.36529923616706e-12	6.23086524528716e-11
GDF10	-2.02171409149731	-0.0854888219930608	2.58200031006777e-12	6.79292923952325e-11
KCNRG	-1.16905443218971	-1.72288292691829	2.69832835513216e-12	7.08981423168467e-11
PAPPA2	-1.83080428612787	-0.386045694401441	2.73136870486985e-12	7.16737898676093e-11
FABP7	-2.19883707620288	-1.18382860529952	2.994559643162e-12	7.8308248460882e-11
GAS2	-1.54366168760307	-1.95205545066466	2.99573371070211e-12	7.8308248460882e-11
LMOD1	-1.47087893498277	2.7596867680059	3.08923756673046e-12	8.06489032965799e-11
IL17B	-1.42488289850928	-1.96023408182149	3.18595425688828e-12	8.2961108098486e-11
HOXB4	-1.62382314506284	0.201563597476756	3.2889777117168e-12	8.55344229165889e-11
WDR78	-1.30480258601336	0.494727826694232	3.4678531028894e-12	8.99565512536775e-11
GALNT12	-1.310524944714	3.04638609795263	3.52365752198242e-12	9.12878347584325e-11
CYP3A4	-2.06488419738171	-2.46648079656094	3.59199287983023e-12	9.29399631664332e-11
ARHGEF38	-1.50633405288893	-1.4107293493088	3.84568795949382e-12	9.92518934336788e-11
ACTA1	-2.9117456283636	8.8740294055245	3.92422391051579e-12	1.01150596822574e-10
EGF	-1.75134674394474	1.35329202134661	4.19997634277797e-12	1.08121514877355e-10
SLC25A25	-1.01270508413302	5.0722704830604	4.28445552869492e-12	1.10053765511649e-10
SYNPO2L	-2.16806719891248	3.65083282555952	4.28584373867986e-12	1.10053765511649e-10
SPATA6	-1.17427471348642	1.27685059633251	4.30804404830059e-12	1.10484510019578e-10
MT1M	-1.60106225455821	1.65007363642042	4.63047503016424e-12	1.18604230238031e-10
SYTL4	-1.00662803630431	2.78853913601202	4.76545078053392e-12	1.21908133472377e-10
PCDHA12	-2.77244260175057	-3.67887202139886	4.9328525931111e-12	1.26032217507555e-10
SYTL5	-1.87947112870648	1.67726783171241	4.9646693142629e-12	1.26686166975358e-10
FGF10	-2.14880308369981	-0.988459268615814	4.97298402646383e-12	1.26739516559303e-10
GULP1	-1.49685138358104	2.57573263505137	5.422842957011e-12	1.38031688917019e-10
MYH13	-1.698859246873	-2.05070307015435	5.5626139298566e-12	1.41412618543907e-10
MYH15	-1.77238242248302	0.0765665458156831	5.65029061042361e-12	1.43462428553686e-10
KCNJ11	-1.72726927476022	1.26174373147227	5.67838097672558e-12	1.43996104394848e-10
PPP1R12B	-1.20509786691878	5.10369471798653	5.79583108817779e-12	1.46791677174831e-10
MYH11	-1.84711392782171	5.29228232748498	5.8521857012777e-12	1.48034853956668e-10
CHST6	-1.55422017875891	2.04783897221429	5.87147630565901e-12	1.48338550883542e-10
PTGES3L	-1.32997516234595	0.559801462648854	6.08423447138149e-12	1.53333250669234e-10
LOC101927318	-3.11357079068614	-1.73922444565568	6.32785133978501e-12	1.59275694477184e-10
LIMCH1	-1.45106178996647	5.1247855845203	6.85784712087126e-12	1.72402890027533e-10
TTN	-2.39782313217106	8.15852579666998	7.16562808010415e-12	1.79918230080346e-10
ODF4	-2.09565212648848	-3.60179755603385	7.18651822726958e-12	1.80220530371786e-10
BRINP1	-1.77193138150516	-0.491117682730759	7.83263912814583e-12	1.96182079417507e-10
CXCL17	-1.90584440713754	5.12362061499791	7.88446813924559e-12	1.97237622505477e-10
SHISA6	-2.02628717485547	-0.0488700149819438	8.00488082493196e-12	2.00004157347349e-10
C4orf19	-1.89080368606066	1.00327924879401	8.54824108116888e-12	2.13318422960591e-10
SLC37A1	-1.00242295603321	3.72219707810204	8.75575284514753e-12	2.17962585801637e-10
TGM3	-2.63768470960881	8.87770828130318	8.9644895340116e-12	2.22886325251622e-10
SLC27A6	-2.41756949180777	0.17805773466102	9.24317558936367e-12	2.29535103080747e-10
FAM3B	-2.41374566529401	3.35274966224112	9.38404121872741e-12	2.3273279007988e-10
TRPM1	-2.11283013172887	-1.88463831731504	9.39480201569816e-12	2.3273279007988e-10
TNNT1	-1.87925223864916	7.22719492826017	9.62528819971442e-12	2.38152786890383e-10
ASB2	-1.34046393858408	3.59489818638265	9.9558666815788e-12	2.46033147132268e-10
IL5	-2.19774952097296	-3.97816189823583	1.04464023430728e-11	2.57842534438778e-10
CCDC178	-1.75438725664666	-3.06322217283781	1.11566290584618e-11	2.75039270602248e-10
CLUL1	-1.91280285555331	-1.93583765794924	1.19091404668801e-11	2.92881433969904e-10
LRRC74B	-2.02661594602372	-2.91686015125886	1.29787946632592e-11	3.18418308105961e-10
ASB12	-2.2358212130101	-1.15451980271251	1.29945967854763e-11	3.18422351796214e-10
CLCN1	-1.54826054709839	0.111918148461849	1.47698610022426e-11	3.61054837441377e-10
GNE	-1.07635277590579	4.4353908010994	1.51566710713302e-11	3.70066298591723e-10
C5orf66-AS1	-1.99301220168779	1.71196836166643	1.54794710431867e-11	3.77495172278336e-10
KLHDC8A	-1.8822538643979	0.865978746098779	1.55792591208936e-11	3.79474226649229e-10
TTC29	-2.75224558297757	-1.97285057059415	1.60957538957047e-11	3.91586423629909e-10
RNF180	-1.2472717861994	0.387898994830897	1.62743557350539e-11	3.95459076172914e-10
BPIFB1	-3.55823213815645	6.83326649178808	1.64265418783283e-11	3.98681373383075e-10
PLEKHG7	-1.79786436424494	-1.67900300445772	1.68924353727007e-11	4.09013866223905e-10
SLC15A2	-1.22106852180553	3.48627985622004	1.72567409799334e-11	4.16843436031297e-10
ELOVL6	-1.04099160981363	3.9822641686022	1.76733952300593e-11	4.25785357419837e-10
LCN1	-2.46593226937682	-0.020777967310435	1.76896534094771e-11	4.25785357419837e-10
CEACAM5	-2.09731259818729	6.69791447829548	1.7778527831261e-11	4.27419317860646e-10
LINC02036	-2.00116527240176	-2.38996279028264	1.92697745294142e-11	4.62724550403846e-10
LMNTD1	-2.54986660484539	-3.6400700939318	1.96254222120481e-11	4.7070962603526e-10
IL5RA	-1.84596689028816	-1.47869409669111	2.06834620093516e-11	4.94920489890043e-10
COX6A2	-2.99526223837157	3.65429902230479	2.12972073029904e-11	5.09008253885907e-10
TMEM100	-1.62917518116018	-0.574906786446548	2.16552091637538e-11	5.16957824386306e-10
SCNN1B	-1.73391599985549	4.23875634538214	2.19771779302895e-11	5.2402959507551e-10
ASB4	-2.10202275131793	-1.54850976996881	2.20760257270701e-11	5.25672093508221e-10
LOC101928118	-1.63669190061888	-3.24333692858564	2.2097692483575e-11	5.25672093508221e-10
NKAIN3	-2.4875059406254	-3.9269718132687	2.26982856857791e-11	5.39329278202473e-10
NPY5R	-2.65799059544315	-3.85537417397282	2.3492576583294e-11	5.56902604150891e-10
TPPP	-1.24378326267613	4.22924858254828	2.35390038965882e-11	5.57354344588635e-10
FMO5	-1.04978225757155	0.641146244672296	2.37314091184658e-11	5.61257472565992e-10
C14orf180	-3.27169042174	-3.33059500788938	2.48786995286672e-11	5.87027761879781e-10
PRR29	-1.16098134368512	0.115158457995399	2.54791181252795e-11	6.00499169427161e-10
TBX15	-1.56552291856471	2.91287620985394	2.56127161012259e-11	6.02949986091633e-10
NEB	-2.37116271689842	7.69712101848964	2.59851699579936e-11	6.11011565651989e-10
ID4	-1.21565775510651	3.40571906699847	2.95605659159983e-11	6.94281203860985e-10
SCN1B	-1.4984749421723	3.31670472529579	2.96497325271839e-11	6.95573160657887e-10
MAATS1	-2.04335520608158	-0.823915073603032	2.98620186042197e-11	6.99747163219477e-10
MYO5B	-1.12283343272637	5.6488455331089	3.10767974628359e-11	7.27375662914628e-10
HSPB8	-1.30342728746251	6.63281565349539	3.19324797252317e-11	7.46545447353493e-10
TRDN	-2.82282198491713	5.00731250179901	3.28562599011772e-11	7.67261491247329e-10
DPF3	-1.31521987200277	0.519938139138376	3.2933644480038e-11	7.6818763178352e-10
ALPK3	-1.56315639396819	4.30176680785243	3.4628925054822e-11	8.05884343875817e-10
KCNE3	-1.37844297088935	2.45196421179594	3.486377603438e-11	8.09499511274892e-10
PPP1R1A	-2.55525412628913	2.16657181700462	3.51106976161053e-11	8.14304254620447e-10
ASB10	-2.86519330457958	-0.420493668313822	3.54455975265701e-11	8.21136180242942e-10
RAB9B	-1.46120306267805	-0.585406090134104	3.55021380384764e-11	8.21511405542608e-10
C1orf115	-1.16295816869147	3.20169623142489	3.67498314719488e-11	8.48454442475389e-10
LRRC43	-1.4115074340184	-1.27975469736154	3.72193607444628e-11	8.5832145281936e-10
ABHD1	-1.37384682428297	-1.65594563783571	3.77532191817779e-11	8.69647966287946e-10
KCNA7	-1.95447252806265	0.751310518440967	3.95797724234435e-11	9.10692548992747e-10
FILIP1	-1.49592105890789	2.72320343806441	4.13294465971584e-11	9.4987756327081e-10
SGCA	-2.13609300566233	2.75036286885839	4.20600231581156e-11	9.65578637619738e-10
ATP7B	-1.01727973720143	1.83756662365404	4.28236267046423e-11	9.82001701111072e-10
PPM1L	-1.13589413469865	4.00399374514244	4.34931717224247e-11	9.96233358586877e-10
SEMA6C	-1.36509524960213	3.6393166869958	4.42621960644032e-11	1.01270909939263e-09
C8orf22	-3.2461003000384	0.252753680621047	4.48915162675018e-11	1.0259550457409e-09
LOC102723517	-1.46783293116772	-0.546014618574387	4.54330605367178e-11	1.03716750191613e-09
TEKT4	-1.82773430817278	-2.40013504809002	4.63923690871275e-11	1.05788108815361e-09
SMYD1	-2.99821638757817	3.36205949532689	4.69487440599426e-11	1.06937055401858e-09
METTL7A	-1.27154603669758	4.76620228269658	4.8435252662365e-11	1.1019967038701e-09
LINC01489	-2.57641943098873	-4.12566275178688	4.93757112033835e-11	1.12214018664564e-09
TMEM163	-1.36342848052683	0.5897330526187	5.05729850293779e-11	1.1480687783202e-09
GMPR	-1.28510857814031	2.68550868602977	5.10256273411495e-11	1.15576735211104e-09
TP53INP2	-1.01914914533275	6.05531206128571	5.28258473611374e-11	1.1938876024582e-09
FRMD3	-1.17342652630022	0.872046736244376	5.43541467808014e-11	1.22706595443177e-09
SCARA5	-1.65679425846513	2.70972043062144	5.48937895486302e-11	1.23787623098423e-09
TMPRSS2	-2.06967312256654	3.53082473112112	5.57607786880296e-11	1.25603621285879e-09
IQUB	-1.19047330686287	-1.49422494654618	5.62469774568218e-11	1.26558806845664e-09
EPB41L4A-AS2	-1.13430936720826	-0.670984589950507	5.71272799280264e-11	1.28256097152635e-09
LINC01497	-3.01923450573473	-3.31121286156525	5.72471535480834e-11	1.2838367705943e-09
FAM189A2	-1.61646780535876	2.02711888721505	6.20549417169067e-11	1.39012626862637e-09
TMEM220-AS1	-1.20535668058699	-1.91347176064396	6.24302563549268e-11	1.39699704412679e-09
GPRC6A	-2.81169983037455	-3.65463755430673	6.26355783578451e-11	1.40005299901295e-09
EPB41L4A	-1.2522818624563	2.46867967062408	6.54928355310343e-11	1.46071260670148e-09
SHISA3	-2.01260589700428	-3.07315662413947	6.75915985598545e-11	1.50353236866395e-09
ALDH1A1	-1.91134219135251	5.53935686085627	6.93579336516564e-11	1.54016968696694e-09
SPDEF	-2.26494264564106	1.73499390198789	6.95874661189404e-11	1.5435834123965e-09
ANKRD23	-1.62590580958656	1.08560415261027	7.02007365689225e-11	1.55549249048201e-09
TCAP	-2.50434302046599	6.44579467064797	7.48132804806407e-11	1.65589438089923e-09
SLC13A5	-2.22189506603164	3.33793439611981	7.49134176157844e-11	1.65631044832814e-09
ANKRD2	-1.83822998868773	1.88670730736867	7.51747547004737e-11	1.66028582425786e-09
SLC16A7	-1.33634741768122	3.50681895589526	7.8726757500375e-11	1.73638966744159e-09
CAMK2B	-1.87940476429951	2.23833751153508	7.95672918587774e-11	1.75159866391382e-09
C5orf46	-1.8189975240849	0.83993050144854	8.03910165669364e-11	1.76782102629862e-09
MUC4	-2.23722096963117	5.63864578417019	8.0801106779154e-11	1.77492226250692e-09
MYBPC1	-2.88788231443131	7.19051451157319	8.19929059483109e-11	1.79916114636364e-09
HID1	-1.28918147356164	3.08723343391625	8.36669416026261e-11	1.83391811825003e-09
GDPD3	-1.51887616642926	3.57683956680479	8.45972762696497e-11	1.85231649105256e-09
CFAP74	-1.6328679700102	-1.12105062934665	8.50411255133432e-11	1.86003484299485e-09
LOC102723701	-1.1984563247327	-2.84208726537003	9.0131623835922e-11	1.96925993151382e-09
TMEM213	-3.22332003105786	0.350583606872587	9.11640755551786e-11	1.98968281943205e-09
HLF	-1.67319569766708	3.20084804437113	9.51988638476252e-11	2.07551869863939e-09
LINC02243	-1.5338166850362	-4.09473034176543	9.55763433278402e-11	2.08151987078589e-09
AIF1L	-1.32056962494416	5.16621638897294	9.681184729441e-11	2.10617483595734e-09
GPRASP1	-1.00933367871528	0.944232188150399	9.72576983953098e-11	2.11361634196766e-09
SCN4A	-2.4374367328462	2.5655162404264	9.94611964544873e-11	2.1568991942521e-09
SCN2B	-1.59523640166574	0.454031219597728	1.00411723993731e-10	2.17519567625995e-09
CLCNKA	-1.75885622877756	-2.63559768703601	1.01377807418523e-10	2.19378989634792e-09
CAMK2A	-1.68171033082655	2.12003405890024	1.06005118088631e-10	2.28663370724448e-09
DTHD1	-1.64882816507868	-0.43374820980669	1.06179769640129e-10	2.28797740654174e-09
C2orf71	-1.62089328430417	-1.25180543295481	1.07112348178748e-10	2.30563292385185e-09
LINC01634	-1.85001391691357	-1.99479057830222	1.16887176183226e-10	2.51073161246734e-09
ALOX15	-2.29569725746458	1.96209719144535	1.18708350941176e-10	2.54716348810871e-09
KLHL32	-1.49560173264578	-2.70529872397723	1.19221349197441e-10	2.55547824600788e-09
ITGB1BP2	-1.47043118694675	0.398924245698721	1.21102201473425e-10	2.59306427823697e-09
ATP2A3	-1.05018139087303	4.96476891092885	1.22248049562641e-10	2.6148498248362e-09
SCGN	-2.61724345179942	-3.8624301718952	1.35235843873999e-10	2.88961961049973e-09
NKAPL	-1.41960247640105	-1.71094376946032	1.37490357102794e-10	2.93357099817488e-09
ETV1	-1.35745871871834	2.93794214215103	1.37580921438737e-10	2.93357099817488e-09
ANKRD53	-1.16030996332445	-1.00983302724991	1.43706286997914e-10	3.06097397713235e-09
CHRDL1	-2.12105248827998	2.17405876378851	1.44518733305154e-10	3.07274468312543e-09
FRY	-1.21156497411159	2.90433631046301	1.445606937305e-10	3.07274468312543e-09
MITF	-1.15510424908128	2.64085346651818	1.44939502827339e-10	3.07758404178633e-09
CAPN9	-2.05260072850854	-1.35567456154725	1.48630191872749e-10	3.15266312198415e-09
MDH1B	-1.26892224578973	-0.937547205192898	1.48852168181156e-10	3.15408605689166e-09
HSPB2	-1.56733844464304	1.09876144200314	1.51838681225591e-10	3.21402397691966e-09
ALOX12	-1.7154774022434	3.92188696285222	1.53481128382973e-10	3.24541663267131e-09
TACR1	-1.70526138319501	-0.105856122130392	1.56318810490434e-10	3.30199163694679e-09
CCDC114	-1.60636864638143	-0.492207163824316	1.61414776625978e-10	3.40610269060601e-09
DYDC1	-2.87102753210989	-3.93493698379149	1.66645594595174e-10	3.51284083099537e-09
FUT3	-1.45007101689336	4.73748526582776	1.6741203492474e-10	3.52534774268095e-09
LONRF2	-1.97039157154021	0.428980358871126	1.77615440944766e-10	3.73634630574202e-09
LOC100996693	-1.25066418965897	4.27336556380833	1.86179971602039e-10	3.90441067119703e-09
HEPACAM2	-2.30362535830851	-2.48988508735922	1.961312330573e-10	4.10886862010884e-09
DMD	-1.30789350490325	4.2711879437776	2.04652521484022e-10	4.28297974818e-09
CAPS	-1.42074542956663	3.31929547891953	2.12049755960271e-10	4.43323324498869e-09
RASL10B	-1.40403246507303	0.682357271779194	2.22297167359378e-10	4.6379479702244e-09
LAMB4	-1.80947521158565	0.801937227132829	2.24096193251799e-10	4.67069680981206e-09
LINC02095	-2.59790537794748	-3.60668293274738	2.2463149761412e-10	4.67706665226618e-09
MKRN2OS	-1.12831080633026	0.365425098333511	2.30208356167e-10	4.78340077207002e-09
KLHL41	-2.58958959587915	5.8575275317587	2.35434683043562e-10	4.88700963385938e-09
KCNE1	-1.29075795520885	-2.04812854513359	2.41565377209018e-10	5.00916066813364e-09
OR7E14P	-1.31883519457377	0.605225489753988	2.50226021147646e-10	5.18347148385506e-09
RBFOX1	-2.35510534087797	1.01850506961913	2.54517099664118e-10	5.26700376063053e-09
DSG1-AS1	-1.59312948785107	0.76146568353856	2.58445939648585e-10	5.34287783661334e-09
LSMEM1	-1.17753779841287	-0.0746060538068964	2.59879449463925e-10	5.3670641272149e-09
SERPINB11	-2.33832400399183	2.95782936068208	2.68348965992654e-10	5.53636270973497e-09
RPTN	-2.31915364293226	5.4338367390301	2.74602791953201e-10	5.65440566466176e-09
ENO4	-1.34292765899716	-2.69504281604896	2.74625900031944e-10	5.65440566466176e-09
GAMT	-1.23796177111136	4.03059562668122	2.80916263230362e-10	5.77807865470693e-09
LINC01372	-1.61064853401108	-0.65352622917479	2.99089554848244e-10	6.13947641670845e-09
SMTNL2	-2.15834479475758	2.41080534857304	3.16367643787789e-10	6.4876075835355e-09
HBD	-2.25872948265191	-3.65546143155491	3.43972898377942e-10	7.04659972803827e-09
FRMPD2	-2.12933178894198	-2.71170203721538	3.65459453434648e-10	7.47173780149573e-09
CCL2	-1.27726657607808	4.72559866179956	3.76659902834609e-10	7.69300461526694e-09
ENAM	-1.82145718464005	-2.42840185037876	3.84109220720842e-10	7.82944550704554e-09
MIR5188	-1.65138031937721	-3.35622990513251	3.91106285572968e-10	7.96409729312235e-09
VEGFD	-1.69578888050315	-0.96232505304666	3.95901549159399e-10	8.05368955597686e-09
WNK4	-1.48884309226597	0.135891389079061	3.97358752993782e-10	8.07526575570099e-09
CGN	-1.17315014696618	3.97014001999504	4.35824388398585e-10	8.83933468223146e-09
LINC01996	-2.38361811073575	-3.16336105681759	4.47935561547005e-10	9.07593217888723e-09
NR4A2	-1.23626161903887	3.81347358287619	4.62327384459304e-10	9.34893001960756e-09
UNC45B	-2.36484585804103	3.23051012263403	4.63642990635591e-10	9.36623235943705e-09
NPY1R	-1.99507338627372	-0.954806896255688	4.78698202557843e-10	9.65121930562907e-09
TMEM233	-1.43594606724393	-0.0102131528246444	5.0010213837408e-10	1.00727792717224e-08
NOS1	-1.7935368898338	3.20165715464554	5.10789751520371e-10	1.02737775921918e-08
TNNT3	-2.21360890820583	7.08751902029465	5.11090541712434e-10	1.02737775921918e-08
NRG3	-2.05055992626497	-2.89452502419619	5.22896062539341e-10	1.05007224077797e-08
KRT3	-2.35744920192531	3.53239093900364	5.29683372243724e-10	1.06160851466525e-08
TMEM56	-1.42232129871849	1.48565414641369	5.37600373557916e-10	1.07641655917009e-08
TREH	-1.77453342839792	-2.21721730805962	5.42435280653497e-10	1.08503041453312e-08
LINC01269	-1.58045899856453	0.0959301977309899	5.53552922645353e-10	1.10509785919876e-08
DUSP26	-2.21741797002495	2.59122941691127	5.62585749976194e-10	1.12203071760678e-08
PLAC8	-1.82611167532756	3.76237285460647	5.67467094850909e-10	1.13065875268582e-08
KCNIP2	-1.13470924574857	-0.357645526096671	5.7733308036173e-10	1.14806967923886e-08
DAW1	-2.4735634363053	-1.58935434445957	5.97369753193581e-10	1.18675514968594e-08
CLDN4	-1.24333624370689	7.66928859535255	6.27631433339257e-10	1.24444584976507e-08
MIR7855	-1.87417840277284	4.44401127474975	6.64868563550429e-10	1.3144386951046e-08
TTC39A-AS1	-1.65937393789973	-3.21062110729118	7.4777060760007e-10	1.47547024055816e-08
ZNF677	-1.20335625683518	1.00239666898019	7.5737057479409e-10	1.49296582909313e-08
PKNOX2	-1.49036710708968	1.25391739026759	7.77497478329524e-10	1.53115871868705e-08
LINC01913	-2.76016793090306	-4.11403387258617	8.55171245353666e-10	1.67925285141145e-08
MYH2	-3.07570276842812	8.79585624513392	8.6264288736587e-10	1.69229259300879e-08
PGM5-AS1	-2.03351653817145	-4.06086790107962	8.87425579016441e-10	1.73856132808286e-08
LINC01352	-1.48832704563186	-3.36798846605837	8.8793585483778e-10	1.73856132808286e-08
DUPD1	-2.52808844469763	-1.57766281108103	8.89426575209335e-10	1.73980723832735e-08
LEXM	-1.57929619513029	0.911139101308685	9.20016376503686e-10	1.79791684018662e-08
LOC105371730	-1.20257616979335	-2.07917356722899	9.33686362576876e-10	1.82030700406884e-08
RCAN2	-1.22156405193312	3.31916807882748	9.46320889450739e-10	1.84224973918598e-08
EHF	-1.24153823080101	6.81008894513384	9.58273842336662e-10	1.8637373688158e-08
DAGLA	-1.12697162392596	1.79569995998386	9.64545195731004e-10	1.87414444853726e-08
ANK1	-1.49484052212244	3.7555125039462	9.69755270797699e-10	1.88247155188308e-08
RBM24	-1.86902553995987	2.49411403905613	1.00075907425939e-09	1.94080543134704e-08
CACNA1S	-2.61529489677794	3.57761584705922	1.01224912787816e-09	1.95958551622472e-08
SHOX	-2.32658551166733	-2.47835279722091	1.01236751120582e-09	1.95958551622472e-08
BMP3	-2.48997951625621	0.40811076264116	1.01393277022478e-09	1.96075147199308e-08
LOC100507537	-2.94440687411722	1.41946822956586	1.05415817675594e-09	2.03467516144845e-08
FLNC	-1.7704879828301	7.15836611922805	1.07071972043259e-09	2.06468424878492e-08
AOX1	-1.30385457157283	2.13960550435939	1.07204302311818e-09	2.06528023460316e-08
CYSRT1	-1.56913412105545	5.63208172082702	1.08653048172592e-09	2.08923703488055e-08
LINC01600	-1.288841819228	-3.21634644224576	1.09156720288067e-09	2.09510146371535e-08
PPP1R1B	-2.4043494388432	2.92820147410132	1.09163809507538e-09	2.09510146371535e-08
C1orf168	-2.07359048036396	-2.22016536497458	1.11773851002817e-09	2.14295024597066e-08
TF	-2.06902896773696	3.55004973245362	1.15714148301368e-09	2.21455564084657e-08
STAC3	-1.8929822241877	5.33381913595729	1.21171119777679e-09	2.31681456528908e-08
TTLL10	-1.39493166030373	-1.1977459785432	1.32198218232718e-09	2.52528360025595e-08
KCNJ2-AS1	-1.0451472134322	-0.320808645075759	1.32936690867867e-09	2.53701015570982e-08
HMGCLL1	-1.8803299446003	-3.08708649581165	1.33977156388374e-09	2.55447269244986e-08
MOBP	-1.92653025703236	-2.26428507149515	1.41225315857164e-09	2.68512708384634e-08
BTC	-1.41855350189906	0.71314166138831	1.42305838342774e-09	2.70314718859505e-08
LOC102725191	-2.13639062757166	-3.43198482110262	1.46720651929011e-09	2.78181809611774e-08
GRB14	-1.54771748872583	0.642266762449193	1.67889315651368e-09	3.17430838868041e-08
PROM1	-2.32788669678691	2.38695270548475	1.72971285363888e-09	3.26433205177465e-08
LOC100132813	-2.02489552798612	-4.16879467057127	1.83273762087581e-09	3.4523622732557e-08
ATP8A1	-1.09079741879462	2.29248094885652	2.00347790971776e-09	3.76354434276593e-08
DNASE1L3	-1.48003381779632	3.33894035578994	2.05529243390569e-09	3.85731980014945e-08
HSD17B13	-1.97341862842413	-1.42122834421097	2.07721347865521e-09	3.89487090845819e-08
FOLH1	-1.337396384149	1.71216922918766	2.10054972651098e-09	3.93500405528455e-08
PLPPR3	-1.94545346215103	-2.26059698663399	2.15274647521159e-09	4.02907872010419e-08
RIMS1	-1.86267111828408	-2.2425377682417	2.18775717168474e-09	4.0908447462825e-08
GPIHBP1	-1.44174084123864	-0.353363966859746	2.19598799824206e-09	4.10246822093605e-08
PITX1	-1.0115926644694	7.52433427680854	2.21946384028628e-09	4.14252448943626e-08
TYRP1	-1.94532964485494	0.457251734117815	2.27540493753573e-09	4.23916475233669e-08
RERG	-1.27278516425727	0.86056239729304	2.30020905441051e-09	4.28145859003301e-08
CACNB1	-1.3468780025541	3.84503358434825	2.49898363928696e-09	4.63872414282591e-08
EPS8L1	-1.15754993202421	6.1539319367788	2.51311677451367e-09	4.65646923379635e-08
SOX17	-1.0054019419782	0.447634581445472	2.67005200363047e-09	4.92930815502514e-08
LTF	-2.56623631672382	7.56923279605082	2.67617795379881e-09	4.93614236170337e-08
SLC34A3	-1.32728334092633	-1.16110720691894	2.73059213788957e-09	5.03195001844753e-08
SVIP	-1.29348031974697	2.41640326755503	2.80789472205915e-09	5.16972515599371e-08
GALNT5	-1.4580411277778	3.77014849622187	2.985363897352e-09	5.4734878626014e-08
MLANA	-1.11520465281553	-0.728721130138173	3.04127344316798e-09	5.56419147558218e-08
LOC101928583	-1.31594086640189	1.00193714339258	3.06075555706491e-09	5.59480838496524e-08
FUT2	-1.0274370905289	4.97719332857784	3.08985970449221e-09	5.64294288453587e-08
ALS2CR12	-1.02177990245705	-1.75567742267594	3.09421601421416e-09	5.64583518794292e-08
ART4	-1.57175777380834	-2.73214290631296	3.12153909621631e-09	5.69059092356783e-08
LINC01207	-2.79349004386016	-2.35619074786141	3.34068457043034e-09	6.0792100006857e-08
SYNGR1	-1.10656884678011	3.91421411679872	3.43881072113801e-09	6.25218774236905e-08
MUSTN1	-2.21679233602454	-0.664112763357565	3.50573832089299e-09	6.36818460556147e-08
PART1	-1.61575818295577	1.68852911879675	3.59066105751925e-09	6.51663378915014e-08
MPZ	-1.361713911746	0.966857483566807	3.6209240375049e-09	6.56218502554257e-08
PPP1R27	-2.14119425800904	2.98485596563809	3.62220496425372e-09	6.56218502554257e-08
FTLP10	-2.51199446808337	-1.00938805432172	3.74922084743488e-09	6.77421331999259e-08
SEMA3G	-1.02066475264228	2.32168210440258	4.00505928978059e-09	7.23005517001792e-08
SLC6A4	-1.77176061682468	0.534890201227631	4.06213558737262e-09	7.32659583398304e-08
TCEA3	-1.15021281293065	4.64561029035232	4.17407278664534e-09	7.52182691632381e-08
SMC2-AS1	-1.44382148555374	-2.47941811457681	4.33616999864007e-09	7.79324180779416e-08
ADGRB3	-1.33936244861774	-1.61877933096301	4.54919164612032e-09	8.16888796207656e-08
MYADML2	-2.19466792568894	0.608614698227544	4.87984749798944e-09	8.74721255295414e-08
SLAIN1	-1.2349392437079	0.476242382856427	4.92956969259643e-09	8.82856883468259e-08
FGF7	-1.4469984157276	2.09063462553044	5.05521840562453e-09	9.04564256535433e-08
SHISA9	-1.82801231013443	-2.2083327273742	5.42844850482829e-09	9.70496021982603e-08
PZP	-1.42963894649511	-1.9763453867503	5.58194735095553e-09	9.96189254228812e-08
VGLL2	-2.29263997815494	0.00705002478582355	5.80673952252106e-09	1.03539962256652e-07
HFE2	-2.61440667337835	2.21155041445409	5.96074347629613e-09	1.06193017854609e-07
ZNF835	-1.21373414681123	-1.56587470693919	5.98429386976239e-09	1.06519384676549e-07
DPP4	-1.24164028081546	3.45782502358441	6.0834338790626e-09	1.0818948827891e-07
BEND7	-1.24598995866889	1.26373260434007	6.22142802673568e-09	1.10450687801586e-07
RSPH10B2	-1.77568691096881	-3.85050354236654	6.2424953078557e-09	1.10728163722879e-07
EFCAB6	-1.11543790147103	-0.555228277784314	6.28024034502786e-09	1.11300725975459e-07
HRC	-2.02000995309292	3.49220918762451	6.3102935497766e-09	1.11736093525305e-07
ATP13A5	-2.30697948938	1.61353803185619	6.82251818278821e-09	1.20596300135518e-07
ACSM3	-1.043318980319	0.23811564883665	7.06164435236196e-09	1.24606814512259e-07
SPTBN4	-1.10263261272872	-0.281552632685359	7.18404174819077e-09	1.26656833002951e-07
EFHC2	-1.39855092161067	0.13163715313254	7.22479756380253e-09	1.27265184075874e-07
TMPRSS11A	-1.88333843243841	5.53082162863825	7.67983188683808e-09	1.35046991979002e-07
SLCO4A1-AS1	-1.5287884217528	-0.244750124685182	7.86836641715206e-09	1.38123745993506e-07
ACVR2B-AS1	-1.06384332961745	-0.452968213675958	7.97688408625067e-09	1.39908088413714e-07
GATM	-1.15160376998532	3.7330635982239	8.07135091678209e-09	1.41443131427223e-07
MACC1	-1.18174236040052	4.0781409296085	8.44102690828371e-09	1.47794179650371e-07
PPP1R36	-1.05262047019002	-0.83675108690615	8.55238853295176e-09	1.49615367436853e-07
DOK5	-1.32702425827238	0.750156718414144	8.95142323578679e-09	1.56059787115005e-07
NTF3	-1.43502599988306	0.0236034539653966	9.06899472456353e-09	1.57974285351828e-07
LMOD3	-2.20038963918207	3.64055045426403	9.13638854073606e-09	1.59012205004281e-07
BEX4	-1.08034691293762	3.43970594391429	9.15152990968954e-09	1.5913971268233e-07
MAP6	-1.30322207696466	0.493752499115963	9.26667903313937e-09	1.60867336020304e-07
RSPO3	-1.31254634486016	0.480334903489654	9.44479530805078e-09	1.63819733269027e-07
MIR133A2	-2.66526347313077	0.0225397446080804	9.57316986706796e-09	1.6590507064094e-07
LPL	-1.33521334048727	3.12343809555636	9.89769516139683e-09	1.70947215073387e-07
MYPN	-2.20177740437631	3.60061564716149	1.00172151844037e-08	1.72864875254248e-07
TNNC1	-2.25498001800308	5.97944648757568	1.00801903194815e-08	1.73657288896447e-07
SAMD13	-1.03542102633167	-0.981715552207137	1.04390014839474e-08	1.79383449128794e-07
KLHL14	-1.37549346771954	-2.33407505495206	1.05425813855442e-08	1.81010611090925e-07
GDF7	-1.24699216651144	-0.469518793289729	1.07203330238876e-08	1.83907448496565e-07
SLCO5A1	-1.44515362218538	1.53992650709424	1.09416438432802e-08	1.87546038367605e-07
LINC01554	-1.59020477013754	-1.25849068810555	1.11255795536021e-08	1.90378299537815e-07
DNAJB13	-1.69417043357646	-2.26245820160847	1.11976272862767e-08	1.91450280798028e-07
MYBPC2	-2.26830503354671	6.04725462397479	1.13139536440405e-08	1.93185802160215e-07
KLHL40	-2.58341146442543	2.52298815823181	1.13181094130107e-08	1.93185802160215e-07
WIF1	-2.57590392875008	1.33334097928498	1.13731661801915e-08	1.93962967275744e-07
LINC00492	-1.70392684422902	-3.64849618693426	1.15375532833978e-08	1.9660183892036e-07
NR4A3	-1.24452608361084	3.54342637867915	1.17357329224828e-08	1.99644719716389e-07
RNF150	-1.47070465926935	2.79412122458045	1.18593030448715e-08	2.01578454008947e-07
NELL1	-2.04365061847648	0.0950515211514311	1.28109205243278e-08	2.1739064553074e-07
TEX11	-1.39572729060993	-1.60184825673624	1.36705629332865e-08	2.31399561937251e-07
NEU4	-1.69544483510042	-0.552485081808942	1.37552232786184e-08	2.32639212311052e-07
C12orf74	-1.71527477009418	-2.86563958246275	1.48676497232547e-08	2.51036443876148e-07
SBK2	-2.32953603098	-2.20089991183211	1.52729454384749e-08	2.57452804605683e-07
SGCG	-1.96321801526534	1.84535699331301	1.53475156324917e-08	2.58495831947419e-07
MYO18B	-1.94933655649494	3.65302427792809	1.55059856278317e-08	2.60949078793005e-07
CACNA2D1	-1.26842345442991	3.99708157231179	1.62545751661197e-08	2.7309563870272e-07
MYL1	-2.66256467147206	6.63836177264648	1.69354418352524e-08	2.84300413925182e-07
SSTR1	-1.5862545540123	-2.58498208531943	1.70701820462167e-08	2.86326290780157e-07
PRR32	-2.25696484036515	-1.46570239280552	1.73594789664164e-08	2.90939152422335e-07
EYA2	-1.54749436267885	4.059612707236	1.83550259655463e-08	3.07118647277255e-07
TRIM55	-1.87816500782006	1.06637370502327	1.90224518931799e-08	3.18024784811841e-07
ZNF626	-1.14396370271008	0.604403299840274	1.99799575502344e-08	3.33212019324671e-07
GABRP	-2.07044424555004	4.8411095040364	2.0082303650451e-08	3.34644802973923e-07
C11orf16	-1.77134945842167	-0.835523660779947	2.01246796247708e-08	3.35076738511208e-07
CRACR2A	-1.03452733908865	2.80397484753219	2.04959035987275e-08	3.40422581550479e-07
KRT32	-1.54387339526776	-0.718795315155799	2.06851736441384e-08	3.43286219165111e-07
SLITRK5	-1.93676613377504	0.0320240265632278	2.16500551654967e-08	3.59006574377044e-07
C8orf34	-1.24271695922863	-1.56624725704516	2.19296230968459e-08	3.63346554207546e-07
SEMA3E	-1.89187115080474	-1.03375994385242	2.30753889688743e-08	3.8170929778488e-07
NRAP	-2.59029864240823	6.50678152377323	2.31397441885743e-08	3.82463158207743e-07
UPK3B	-1.49568937149363	3.61329915877388	2.41419239933345e-08	3.97447216432854e-07
CDO1	-1.55863202011099	0.137066986490372	2.41438985771959e-08	3.97447216432854e-07
WFDC21P	-1.47150318894859	5.06542064051532	2.4243874831715e-08	3.98770616476747e-07
DIO2-AS1	-2.00406271487868	-3.56995075593019	2.44972314403697e-08	4.02612690734664e-07
ACSM5	-1.31452533765259	-1.59513632405771	2.52655061506512e-08	4.14570106160927e-07
CYP11A1	-1.75094230888656	0.518555866852516	2.69555312363569e-08	4.40526069475068e-07
PKHD1L1	-1.6202116911909	-1.36479756781626	2.71171854985821e-08	4.42812548763133e-07
LRRC31	-2.59243156805401	-2.5949172109239	2.77723103683045e-08	4.52784272241621e-07
HNF4A	-1.54951311153218	-1.86568096488741	2.79065732696965e-08	4.54449998272572e-07
ABLIM2	-1.06853757532114	4.45331783854097	2.79191154465937e-08	4.54449998272572e-07
LMOD2	-2.49804488867414	4.30096153043354	2.82768607034413e-08	4.59905522766914e-07
ARHGAP20	-1.1973386787833	0.942602385524382	2.86852498545026e-08	4.654324643723e-07
PCP4	-2.34242595596558	-2.86347874743005	2.87903735764366e-08	4.66766223835173e-07
C16orf71	-1.01975423536891	-0.432065836074976	2.91401482334351e-08	4.72061128462561e-07
SLC34A2	-2.19058434560384	3.27725325889524	3.01666580717703e-08	4.87913946239443e-07
ADAMTS9-AS2	-1.11790625710742	-2.62626289032761	3.05979438814611e-08	4.94104624312604e-07
FGF20	-1.94827688325982	-4.20456392722413	3.18655244660323e-08	5.14063284982724e-07
SLC27A2	-1.36799549520089	1.48051062767388	3.19211821041654e-08	5.14249233534114e-07
CRTAC1	-1.58927795404213	1.86082094166442	3.23715982341177e-08	5.21093165882481e-07
KLK15	-2.05297927033859	-3.69456235582651	3.26038108563343e-08	5.24416588047026e-07
RBPMS-AS1	-1.29679965291786	-1.61175113098596	3.3302992503652e-08	5.35239807696816e-07
CCER2	-1.6337124060302	-2.37532664423685	3.34557567374273e-08	5.3727095776359e-07
JPH2	-1.40246833086552	3.51500866647744	3.36119396168917e-08	5.39353763923378e-07
GRIN2C	-1.24868915988714	0.0460460143586677	3.39846071222013e-08	5.44904373881406e-07
CLCN4	-1.21583994757754	2.01987548935055	3.41395104271399e-08	5.46957396402715e-07
PRB1	-3.08312964758884	-2.12706547130175	3.44054413898265e-08	5.50784593569997e-07
LRG1	-1.2628737108778	4.71884450998879	3.46198110225099e-08	5.5346234691854e-07
LOC100128531	-1.37933951500975	0.405386140357913	3.46270701750341e-08	5.5346234691854e-07
SCNN1A	-1.14185004760076	6.2821490276869	3.57336040865006e-08	5.70700690206598e-07
CCDC129	-2.28063563982685	-2.20910010106514	3.5882178652255e-08	5.72624454463846e-07
SNTG2	-1.37964240910037	-1.91039861345915	3.60352017678795e-08	5.74166520813248e-07
CPNE4	-1.48904163933463	-2.59316574562661	3.61691007649322e-08	5.75849412725813e-07
IL1RN	-1.19861804017918	8.65122025063753	3.75620007675393e-08	5.97092132419518e-07
LRRIQ1	-1.59779331733608	-0.867104015436345	3.83902385237021e-08	6.09781924382329e-07
FAIM2	-1.15559284555714	0.0742128852691107	3.89319558443117e-08	6.16462999111757e-07
IGF1	-1.35235877873487	-0.00576284992630682	3.94218767980378e-08	6.23251302203761e-07
APOBEC2	-2.13730600783101	2.93433311816648	4.0984095720037e-08	6.47446967530732e-07
OCLN	-1.19303711769663	2.69525757988936	4.33444288813605e-08	6.82448856229434e-07
ACHE	-1.42568153206798	2.70957545142661	4.33673240662421e-08	6.82448856229434e-07
KBTBD12	-2.08357260274683	1.02409486354404	4.37494378977898e-08	6.87930350511732e-07
LOC100506098	-1.21133560816707	0.0118562730580595	4.41520418415334e-08	6.93725330261686e-07
FAM134B	-1.15406912314936	3.35744288845802	4.58271430374534e-08	7.1948967900668e-07
MYOM3	-1.41024728988544	4.99080224706606	4.6269398245434e-08	7.25314670109139e-07
GPRC5B	-1.0750287678822	3.94758458999314	4.6527684541631e-08	7.28802492554793e-07
DPT	-1.30783209174534	3.88972389444258	4.76019470933766e-08	7.44484215562541e-07
RMST	-2.40736398437986	-3.95392671048744	4.77645730867523e-08	7.4645433750233e-07
HCAR1	-1.77313626222161	-0.736056556660607	4.86930344485281e-08	7.60380567849216e-07
CMA1	-1.63336593763793	-0.727144878709585	4.87591112652011e-08	7.60828952255394e-07
KIAA1456	-1.30826390444521	0.851243303123914	5.15830941863387e-08	8.04277601007975e-07
LOC105372240	-1.45044586136263	2.32493145308498	5.24401382310801e-08	8.17014946288817e-07
LINC01625	-1.55081796562302	-3.9456264729233	5.42194768332116e-08	8.42802447904341e-07
FAM57B	-1.64857039952366	-0.291339080350709	5.49185780650755e-08	8.51718968118151e-07
PDGFD	-1.08645458492636	1.69974465341151	5.50249035338968e-08	8.52718501263881e-07
FAM221A	-1.06437162096669	0.761529564738692	5.61259070365022e-08	8.69119273752315e-07
MRGPRE	-1.80710995425021	-4.17139671494392	5.62767404584394e-08	8.70792755285108e-07
CHST4	-1.87479321531416	-1.7250680443251	5.93782615581956e-08	9.15716682764561e-07
C15orf59	-1.2763284351124	1.89126370555532	5.94048881762012e-08	9.15716682764561e-07
ACTN2	-2.27675238486677	6.72340038476591	6.04424381435494e-08	9.3030186539463e-07
MMRN1	-1.44929448124301	2.24423480883096	6.0690963974207e-08	9.33421525231705e-07
ADRA1A	-1.9089987856399	-2.63759053616993	6.21038663709594e-08	9.53711184699734e-07
SFTA3	-2.23847984450819	-3.95425986589085	6.22232367267287e-08	9.54824242250473e-07
LINC00675	-1.72696299127901	-0.376804127162362	6.36125004434826e-08	9.73940862053109e-07
DDIT4L	-1.83671347003647	3.14518511250549	6.40844198259333e-08	9.8042903149172e-07
ICA1	-1.11638679440791	2.13230216938774	6.8760246066026e-08	1.04959886854759e-06
RAB11FIP1	-1.02656203132883	5.67896996470545	6.90679909756167e-08	1.05271818879976e-06
ANKRD62	-1.45613861723898	-2.56617089678428	6.95667908652522e-08	1.05952772056031e-06
SRPK3	-1.47506706504791	2.04245581433103	7.03647532852214e-08	1.07008026224568e-06
CLVS1	-1.24697557041281	-1.3908776044371	7.10025322068297e-08	1.07897355472214e-06
TMEM178A	-1.51497779179993	-0.671466007305956	7.31172710456176e-08	1.11028112625049e-06
TOX3	-2.23265143342958	-0.911413777508351	7.36795395485228e-08	1.11715298870184e-06
VSIG10L	-1.30753429898117	5.69970783360106	7.44320400317115e-08	1.12772293985546e-06
ART3	-1.65542331181961	0.70187090071109	7.61922851594572e-08	1.15353420275244e-06
PLBD1-AS1	-1.07368025164192	-0.286071393095697	7.67526481732852e-08	1.16115466177757e-06
RGS9BP	-1.04616255339231	-1.93140447092425	7.72957464477536e-08	1.16850280988538e-06
DNAH10	-1.16306308637649	0.238703193481769	7.78008279618387e-08	1.17526577135528e-06
LOC100506289	-1.62888916073789	-3.52435256662753	8.32827708690296e-08	1.25250152378586e-06
CCDC85A	-1.33759043290302	-1.89752698468597	8.51232545592818e-08	1.27829264940314e-06
DNAH3	-1.01320651641619	1.26834335814929	8.54397293567524e-08	1.28209963809252e-06
ATP1A3	-1.13377080920498	0.392987015438598	8.55174571235346e-08	1.28232104521836e-06
HOXA2	-1.04262760688552	-0.950305804078744	8.57067528840645e-08	1.28421384030773e-06
TNFRSF19	-1.02207616090439	3.7986069451802	8.59627137782496e-08	1.28710201519595e-06
PAQR9	-1.92722050356483	-3.213064667553	9.32356791313214e-08	1.38783489338531e-06
NNAT	-1.0602905707366	0.363956864849557	9.43215590769884e-08	1.40297290539424e-06
ARSH	-1.31781556483875	-2.91129585544557	9.52952459462028e-08	1.41538810590994e-06
LRFN2	-1.44966326992232	-2.16501672877726	9.70672494722656e-08	1.44065626895317e-06
RGS7BP	-1.77069274999909	-2.24437552859822	9.81654367458367e-08	1.45589423776801e-06
LINC01266	-1.69405191014986	-3.8125173582254	1.00051394144326e-07	1.48170657378976e-06
ANKRD35	-1.21549943803634	3.99380442621183	1.04626838176209e-07	1.54834033850447e-06
LOC101927972	-1.70600715974169	-1.56877058963361	1.05756735768447e-07	1.56278984793388e-06
SPNS3	-1.00540931270679	-0.685072589025504	1.06432787669569e-07	1.57163948898871e-06
LINC02099	-1.07232425350637	-1.59603686467136	1.0665051465642e-07	1.57371335503528e-06
MALL	-1.03612476887305	4.35691098266743	1.07574841236731e-07	1.58620310796782e-06
CRAT	-1.01677135869522	4.97543982937067	1.07762208054466e-07	1.5878160945102e-06
ZNF486	-1.10054493904901	0.984564091254421	1.08576185121834e-07	1.59865282547787e-06
SIAH3	-1.72406407684851	-3.00971362618061	1.17233469169764e-07	1.72238465563052e-06
LGI1	-1.80813962173602	-2.8805091904649	1.17931009961513e-07	1.73138367400597e-06
ZNF385D	-1.14260573042574	0.708463218641752	1.23553591812391e-07	1.80741507907738e-06
LOC102724555	-2.17427621709571	-3.96791279422754	1.24878984010672e-07	1.822875090616e-06
HHATL	-2.26550640972684	2.0143104660871	1.26483257898018e-07	1.8410139961239e-06
ZNF418	-1.02872735960922	-0.981934122190982	1.26981647464294e-07	1.84694806236816e-06
GNG4	-1.16485395089294	3.28319564967838	1.28186304511044e-07	1.86181007044108e-06
PMEL	-1.00946201522904	1.44097645408061	1.37503731909802e-07	1.99571524795388e-06
TMEM61	-1.15628184206396	-0.550646489189537	1.38190429516284e-07	2.00284079806301e-06
C8orf34-AS1	-2.1395704942826	-2.90333557728652	1.38191392293794e-07	2.00284079806301e-06
CYP1A2	-1.92024206945111	-3.99981705308244	1.44220443989402e-07	2.08576768533821e-06
TCHHL1	-2.10988631480167	1.67752871001149	1.44653005732167e-07	2.09053879043586e-06
CYP2C18	-1.4399719604459	3.386171197405	1.5513678513125e-07	2.23254442093827e-06
VIT	-1.42052024002693	1.58837128373954	1.60168080474294e-07	2.29845146067515e-06
TMPRSS11BNL	-2.22151833174612	1.61290169591933	1.62847255863324e-07	2.33360919855374e-06
TRIM54	-1.9869889346036	3.27012014179026	1.71170237367366e-07	2.44256450140972e-06
MYH6	-2.27965688965386	1.87765293596244	1.74598064685301e-07	2.48625202180894e-06
ERN2	-1.99580269152055	0.88965388018706	1.75948396459994e-07	2.50372969749466e-06
MAB21L3	-1.26523019712808	1.91443711109454	1.81293159949338e-07	2.57798367042483e-06
TFF1	-2.71792169234934	0.229199732203786	1.81586563748269e-07	2.58035394110678e-06
BIN1	-1.00654915787003	6.28736929646024	1.98498906705337e-07	2.81087151407564e-06
MUC16	-1.6648501463846	4.02183061570342	2.06277481677935e-07	2.91899121571077e-06
MFAP4	-1.24138384834714	4.60314372140844	2.11978685857265e-07	2.99758470841076e-06
PGPEP1L	-1.65474707527761	-1.67172124949932	2.17511155051712e-07	3.07155315556034e-06
UBXN10	-1.30087519829524	1.29551460844324	2.22855417663627e-07	3.14266265227454e-06
VIPR2	-1.4314855537556	-1.43418791096071	2.28226198647065e-07	3.20950972586338e-06
NAALADL2	-1.18277732227669	1.60323257906026	2.42106062508092e-07	3.38775305947886e-06
NKX6-2	-1.79945223021298	-3.95583535630782	2.63046248252559e-07	3.66125136921863e-06
CRHR2	-1.21800927888258	-2.10119155196714	2.68134015993965e-07	3.72697130900008e-06
CYP2E1	-1.46925569135462	2.13067741434232	2.68632070235418e-07	3.7313470983655e-06
SHISA4	-1.03850191637346	3.34725468636076	2.75574229629216e-07	3.82255997134859e-06
HSPB7	-1.91643810865315	5.62008222685132	2.92979355907463e-07	4.05294743501608e-06
MYL2	-2.31240505267726	6.42071122032372	2.99881078361468e-07	4.13998535503361e-06
MLPH	-1.27792059234947	2.97137154238467	3.01937384663894e-07	4.16554943354396e-06
MUC5AC	-2.58421344873239	2.95713387549407	3.046559988959e-07	4.19736813634453e-06
VIP	-1.47369382253733	-2.58176285064934	3.17269812653159e-07	4.35935573215673e-06
DDO	-1.06402141827144	-0.061944060431823	3.2474785766913e-07	4.45009463372578e-06
ARHGAP36	-1.87736721311903	-1.64676085705378	3.2498096379351e-07	4.45029412624563e-06
DRD2	-1.31041568375036	-1.84098619201322	3.25613721138057e-07	4.45596250237517e-06
PTN	-1.33840490314305	4.0345194734457	3.26811588008775e-07	4.46935148866533e-06
CX3CR1	-1.14613046035742	0.938995371289539	3.2946474671817e-07	4.49959130611811e-06
CSTB	-1.03479826974775	10.357393801289	3.32846440421496e-07	4.53664796941294e-06
CCDC78	-1.28090695658262	0.567152293619973	3.36910386759114e-07	4.58896736158919e-06
CYP4X1	-1.4400161960364	2.83701960013795	3.38883065956645e-07	4.61275125138714e-06
LGALS12	-1.56713845420187	-1.37232788288985	3.40080214838078e-07	4.62595418486826e-06
KCTD8	-1.7340664992287	-3.36477024031724	3.44263060767205e-07	4.67660353996171e-06
PRPH2	-1.09213844260736	-0.551738172564111	3.57245452811535e-07	4.8368278960115e-06
TRIL	-1.11225328694203	2.03940672507826	3.59606869077067e-07	4.86556456811715e-06
C4BPB	-1.48540024473663	-2.83507930870123	3.89731901941364e-07	5.25570246306754e-06
CNTFR	-1.49327229680921	1.08769567364006	3.92419852959443e-07	5.28844835593192e-06
RHBG	-1.35416981384441	-0.38011341161561	3.9401544773754e-07	5.30643952531715e-06
FGF6	-2.1851954227684	-3.2880851393541	4.1192591019074e-07	5.53666489057032e-06
MT3	-1.77187827254455	-1.61103637391203	4.19392446338853e-07	5.63330368390374e-06
ZNF492	-1.44224046166886	-2.49505163661614	4.20135648147221e-07	5.639566383139e-06
VWA2	-1.08109180598183	1.4112002226263	4.21608926227091e-07	5.65561433778805e-06
LOC643711	-1.87077185786388	-4.00058195016858	4.24468489585737e-07	5.6864814825226e-06
LOC400710	-1.31823800674829	-3.15667608782592	4.39499536396649e-07	5.84936539846076e-06
KIAA0408	-1.73771735093737	-3.62530370697846	4.49820599845093e-07	5.97501426917523e-06
CA10	-2.08258381708119	-2.66285926861204	4.50955166961849e-07	5.98617996404441e-06
FCER1A	-1.27531759126398	2.04887371190844	4.53445533419784e-07	6.0153168710274e-06
NSUN7	-1.2233982918622	0.795754075218589	4.73606289316987e-07	6.27051031818063e-06
PTPRT	-1.89643691922833	-0.0739834415751306	4.74598675586642e-07	6.27956649185887e-06
SMIM10L2A	-1.17907255557149	0.911987366242772	4.76660739235888e-07	6.30275495653271e-06
ZBTB7C	-1.19732588783777	5.12119828028906	4.81229642463818e-07	6.35903907170066e-06
HRASLS	-1.3638698410782	0.681541586398624	4.85669574063349e-07	6.40939049685805e-06
ATOH8	-1.19118526694417	1.67813952163185	5.01217267198615e-07	6.60601114043068e-06
BEST3	-1.80433279582547	1.64976621743167	5.03044537163316e-07	6.62580589279211e-06
GCKR	-1.11632567477761	-1.99443755607471	5.05732333872444e-07	6.65260175364637e-06
PI16	-1.81393656315545	2.27535219050342	5.18528244598712e-07	6.79896371201776e-06
TUBA4B	-1.48221878684987	-0.607602642127116	5.91282359099997e-07	7.69359369218555e-06
BHMT2	-1.03548823950026	-0.389381162500223	5.91390793923312e-07	7.69359369218555e-06
SLN	-2.05481348476535	5.18339948578555	6.01004807461463e-07	7.80999418911153e-06
PCDHAC1	-1.54949973638694	-3.1718107328834	6.30839939716174e-07	8.18203419900666e-06
TMEM35A	-1.41122283760025	-0.568449720469329	6.75131842335857e-07	8.71211007952159e-06
A2ML1	-1.34882919857681	8.60784652559698	6.77948521235191e-07	8.74291687011539e-06
MYH14	-1.11366795005708	7.34730653376795	6.82607733144387e-07	8.79743118355642e-06
ARX	-1.51078514234982	-1.76898622804523	6.86638482028731e-07	8.83819253205262e-06
NRXN3	-1.34194269629867	0.432814891634719	6.86638539788207e-07	8.83819253205262e-06
C10orf71	-2.31868856167545	3.04661384029916	7.20333487519203e-07	9.24269111931539e-06
JCHAIN	-1.49840261099133	6.62015793586029	7.22611574565934e-07	9.26608280408446e-06
DCDC5	-1.36478769431376	-1.74876811045268	7.23123412800543e-07	9.26681060721048e-06
GADD45G	-1.00565741124965	2.23534268619399	7.44866194807032e-07	9.52147540794451e-06
DES	-2.0376383531629	9.05583792303673	7.65434903186163e-07	9.77213224675851e-06
SOX5	-1.18330446771455	0.487355617850719	8.49712151995039e-07	1.0780491309081e-05
PRG4	-1.49566106251132	0.938985736011871	8.73992920621842e-07	1.10609806355641e-05
FAM13C	-1.10910727951574	1.01902459789604	9.19908316731735e-07	1.16060056094228e-05
ADCY2	-1.48694939398355	2.39588987412227	9.21031892418501e-07	1.16129860218687e-05
GUCY2C	-1.08061473574561	1.10163326918943	9.57826211931363e-07	1.2039638983678e-05
SCT	-1.40506143007259	0.186822633857646	9.64033259453585e-07	1.21101846158256e-05
CYP4F12	-1.4785699247927	2.18656020222123	9.83771133767408e-07	1.23353027074543e-05
CLIC6	-1.22570103625314	2.65817060372543	1.00233261277182e-06	1.25525824070557e-05
CEACAM6	-1.30980740891267	6.87383352023285	1.01823716173578e-06	1.27360954081239e-05
RAET1E	-1.12547869072034	4.0776746359384	1.02731925044601e-06	1.28339275440688e-05
LINC01954	-1.53652119474807	-4.12016884732033	1.06684505009806e-06	1.32950830814852e-05
MROH9	-1.47204850920605	-3.54842127855728	1.09828019326742e-06	1.36534063342518e-05
HOXB3	-1.13075034428742	2.07721151352739	1.115271604579e-06	1.38308621705495e-05
CNGA3	-1.23167660772499	-3.60086045131812	1.15403945824792e-06	1.42768563112409e-05
PTPN5	-1.18647018057332	-1.30131185914674	1.15688770771657e-06	1.43034027882407e-05
CPB1	-1.56325811533981	-3.70521155384377	1.15862034714199e-06	1.43161323597405e-05
DGKB	-1.4658319515143	-1.7285646983512	1.20678895409405e-06	1.48752079129644e-05
FAM167A-AS1	-2.27384992261801	-2.76602350811675	1.2087289336725e-06	1.48901072452348e-05
TRIM72	-1.66051125308883	3.36979686753147	1.22249049170413e-06	1.50505283449644e-05
CNKSR2	-1.2118758913895	-1.37810706219674	1.29641816160727e-06	1.58934154273383e-05
UPK1B	-2.09830018042717	5.26965742851604	1.30385209125313e-06	1.59749338954197e-05
CDH10	-1.8362607176948	-3.58692985966505	1.33011720203723e-06	1.62576089946484e-05
MURC	-1.50285425950462	3.31681827404667	1.33316363619687e-06	1.62753064291827e-05
RSPH10B	-1.12613669269476	-3.51260554311629	1.35062629390987e-06	1.64687444448423e-05
MUC20	-1.36060184234714	3.60664871340255	1.39048864420872e-06	1.69142892843621e-05
TSPAN1	-1.32532637469428	5.68306478126379	1.41538348050106e-06	1.7176074978214e-05
RIC3	-1.26863096956974	0.049647154844388	1.45579714452848e-06	1.76349775455285e-05
ADGRD1	-1.06295973604379	1.32338502772878	1.51153487780831e-06	1.82775443686523e-05
RSPH14	-1.21057591337974	-1.54574224397847	1.51981341236194e-06	1.83558484673347e-05
PRUNE2	-1.43816608848559	4.32312292697626	1.54079784691881e-06	1.85982611480781e-05
ABI3BP	-1.20502623101956	3.39251331569675	1.58152590226299e-06	1.90672658068568e-05
CH25H	-1.02743303453891	2.57117176087468	1.59627377399888e-06	1.92336821656445e-05
OXGR1	-1.44870021024369	-0.169474132562621	1.67361977654328e-06	2.00706239751183e-05
MMEL1	-1.10097456112078	-1.32184772158824	1.70259797982468e-06	2.04024503794098e-05
LRRC4	-1.2718277776729	4.13208587745883	1.74673304268031e-06	2.08981932715036e-05
KLHL34	-1.59056050527463	-1.45526284656565	1.76648758393642e-06	2.11221295782133e-05
AGT	-1.28331755510785	2.16647338362347	1.77580842223048e-06	2.12086726697239e-05
KLK13	-1.474535750237	7.03259452870713	1.7912850943301e-06	2.1368446617366e-05
YIPF7	-1.89489302726774	-1.06513647785976	1.81430537183397e-06	2.16050878869329e-05
SLC19A3	-1.02012060229553	-0.0297399265548705	1.83722244673702e-06	2.18269315536207e-05
GRIA4	-1.58442003168975	-2.99017948058959	1.84743364146681e-06	2.19226638934666e-05
CACNG6	-1.90325175365258	0.810833209956963	1.92312924957395e-06	2.27678377378339e-05
TFF3	-1.92580888748077	4.32962267889181	1.93858873334418e-06	2.29242057938951e-05
SLURP1	-1.67016688759091	6.04248989023856	2.02494868483642e-06	2.38209301382576e-05
PCAT18	-2.24048454323367	-3.52153990887666	2.04942182486991e-06	2.40949056696455e-05
HMCN2	-1.20942695497404	1.26675300614312	2.07586781244439e-06	2.43495946225836e-05
CA1	-1.43456440932699	-3.99554772450696	2.13734939195232e-06	2.50131296944397e-05
ZNF471	-1.06547981653269	0.460101094813592	2.16152000204387e-06	2.5262316916642e-05
NTRK3	-1.3225730089105	-0.0299550700402871	2.16919559996193e-06	2.53130830957162e-05
TEKT3	-1.09278809695426	-2.6396371609476	2.21897904941116e-06	2.58200402189483e-05
PRR15	-1.19992842153591	1.35236282455602	2.22750940148291e-06	2.59044968260402e-05
CTSG	-1.25497336801905	1.36982566815838	2.30820400436338e-06	2.67817425303997e-05
PWAR5	-1.18854511366378	-1.4869315886158	2.34354229641979e-06	2.71608149015346e-05
CRHBP	-1.24082451333921	-2.32595074673515	2.35016826934745e-06	2.72221140322652e-05
ALKAL2	-1.3799207390154	-1.0948781937983	2.44433010399772e-06	2.81881956807678e-05
ADARB2-AS1	-1.7828009819351	-2.72954871802761	2.53069620742398e-06	2.90651815407639e-05
LIFR-AS1	-1.07010582373354	-0.959112797976286	2.54670071488061e-06	2.92160375533036e-05
SLC30A2	-1.40730013827385	-1.3284533867771	2.60598520462411e-06	2.98625080032419e-05
NEXN	-1.08472001234578	4.44844592961063	2.62499732915297e-06	3.00296745019898e-05
TKTL1	-2.52451097986235	3.19413783351946	2.68690653167385e-06	3.07206500305866e-05
PDLIM3	-1.38090727750814	6.21946468902752	2.70641530711062e-06	3.09263383269885e-05
KLHL30	-1.38035160385959	2.13066577531228	2.72150789558134e-06	3.10639379359433e-05
FAM184A	-1.03309685285231	-0.0379731097743135	2.75387244143822e-06	3.1398154829231e-05
TLX1NB	-1.60237695572998	-3.18432875506485	2.77344834586365e-06	3.15859780015781e-05
ABO	-1.34515695838711	3.91272160032023	2.78190068923088e-06	3.16645297567403e-05
SORCS1	-1.36957300603396	-1.18050111224911	2.80834659917219e-06	3.19476881558342e-05
ZNF503-AS1	-1.30893346484445	0.27023137632337	2.86268303401758e-06	3.24570237314587e-05
FBXO15	-1.18510268514866	-1.09062313730307	2.90716586086414e-06	3.29247043519335e-05
CAV3	-1.98520344772414	1.40287299547648	3.1019456359178e-06	3.49363489956827e-05
UGT3A1	-2.10927157794659	-3.31568505690732	3.11187402914619e-06	3.50094424616043e-05
DUSP27	-1.95457744955829	2.70079361480619	3.12427203267182e-06	3.51101277049096e-05
SOWAHB	-1.0260298894352	2.74700032838894	3.14223997466694e-06	3.52342690551448e-05
VWA5B2	-1.08807994271342	-1.46530515332171	3.16658000871856e-06	3.54876547702454e-05
NEURL1	-1.1683471549773	2.25658023243461	3.20566379147269e-06	3.5866446036131e-05
LINC02188	-1.31361984201914	0.973563786163519	3.21746702413899e-06	3.59787375137519e-05
MAOB	-1.23918741542492	3.47414350117352	3.30965932004927e-06	3.69083202268145e-05
LMAN1L	-2.04904949550886	-3.26461241730752	3.31698577659884e-06	3.69697763376476e-05
LOC101929331	-1.08678654650579	-1.18363925485293	3.40558902288972e-06	3.78793160455767e-05
CPA1	-1.5126171924508	-3.3392106932307	3.40603190489864e-06	3.78793160455767e-05
EPDR1	-1.0476670606657	2.76924407961023	3.51518770428896e-06	3.89588159654428e-05
ZNF853	-1.00732997138074	2.10460384369303	3.52416282264119e-06	3.90013736725231e-05
TNNI1	-1.57624851012016	6.86774321091669	3.55730836627811e-06	3.93468062262472e-05
TMPRSS11E	-1.39124653420169	6.16693700211117	3.5663226961366e-06	3.9425097210331e-05
LOC101927267	-1.18301920912019	-2.75450373448	3.59758589110863e-06	3.97275713127142e-05
XPNPEP2	-1.31853551382036	0.330485514603314	3.70805134735982e-06	4.08146213979935e-05
GLYATL2	-1.71508784902691	0.702257355727551	3.72564866459971e-06	4.09419232365051e-05
DOC2B	-1.02866521687055	5.17519688904937	3.81421851375266e-06	4.18249497014246e-05
TTYH1	-1.04444126325825	0.309758438436576	3.82611269749475e-06	4.19327948649546e-05
NMRK2	-2.0940102665488	1.77428477259534	3.98117739690221e-06	4.34451850659805e-05
MUC15	-1.27217000655695	3.80118136226877	3.98922604785951e-06	4.3509700060291e-05
MMP27	-1.31927903058969	-1.72382902103122	3.9923774601282e-06	4.35207613600591e-05
IL33	-1.32119320671072	4.32224794659346	4.02551873389707e-06	4.38351005231797e-05
HNF1B	-1.15968872465235	-2.74138952171673	4.04764092347353e-06	4.405243833495e-05
XK	-1.01850574008542	1.89475634796153	4.11677415307816e-06	4.47092651088697e-05
MEOX2	-1.15388288505797	0.686118964946662	4.12367688525684e-06	4.47603584298961e-05
AGR2	-1.38319051257971	4.91084430056386	4.1535527146453e-06	4.50298218502271e-05
FOXN4	-2.06917535520826	-3.64625360686534	4.15513604363683e-06	4.50298218502271e-05
BOLL	-1.17310633787043	-3.13186190938279	4.29767374017952e-06	4.63941125166359e-05
PPM1H	-1.03319510568824	2.30269184463752	4.3280868467996e-06	4.6680525668104e-05
LINC01587	-1.23844440290479	-2.96793188498537	4.34932475731197e-06	4.68599471074834e-05
SLC8A3	-1.42147980731614	-0.0316002624741663	4.43021687572503e-06	4.76558405918589e-05
C1QTNF9	-1.69374735640884	-3.19199727353019	4.45380533983573e-06	4.78842565922876e-05
RALYL	-1.7087467496382	-3.97945182599336	4.4708625842482e-06	4.80169698328303e-05
SULT1B1	-1.3023794232918	1.2181989671323	4.61545639068388e-06	4.94395257672256e-05
EYA1	-1.28406097636812	0.392677842808153	4.62771695592297e-06	4.95447951490323e-05
AMHR2	-1.24120522734882	-2.85668129760541	4.64106116415386e-06	4.96615493881582e-05
LINC02028	-1.36247116751443	-0.866218468405681	4.65748133031896e-06	4.98110779040362e-05
LVRN	-1.21655116623681	-0.548453278882969	4.68125814394838e-06	4.99992730267716e-05
ADAMTS8	-1.10858184457872	-0.968360287314554	4.68244431871795e-06	4.99992730267716e-05
DIO3	-1.24688421862779	0.614042686985741	4.76669342015967e-06	5.08189414213149e-05
LRP1B	-1.39965635704833	-0.50272739118811	4.91973420453267e-06	5.23409339638969e-05
RARRES1	-1.16311664005927	3.76197864989892	5.06223555590143e-06	5.37727191574444e-05
REN	-1.48989725140867	-2.31259301787005	5.07361583394074e-06	5.38585968311345e-05
HPSE2	-1.47623665997803	-1.63913791225283	5.08803332335245e-06	5.39288454551042e-05
RSPO1	-1.25380321517506	-0.724036145278732	5.18039585329792e-06	5.47991692263406e-05
MYH4	-1.55101417025912	-2.97093213803695	5.61935054734152e-06	5.90133239791209e-05
RAB3C	-1.19786608700399	-1.10327227165057	5.63667367070067e-06	5.91627906833749e-05
KIAA2022	-1.53726621606718	-0.465168786045839	5.83583296690983e-06	6.10663241033838e-05
SPAG17	-1.18205572665737	2.53290955218184	5.92831520552122e-06	6.19703709086389e-05
TUSC8	-2.33805086132269	-2.64377579468172	6.05136735984163e-06	6.31594021263224e-05
DACH1	-1.0159594102879	0.323659935114004	6.16138593391979e-06	6.42089568947843e-05
RAPSN	-1.34995761131857	1.29817004875172	6.31709887777719e-06	6.5529844344461e-05
IL19	-1.45756497373272	0.0142132906260903	6.70209411587547e-06	6.94174682001894e-05
ENPP5	-1.3111209474764	0.87796403590368	6.78326212589907e-06	7.01867716817493e-05
LOC283575	-1.0237600859061	-3.41161714651017	7.51233117971031e-06	7.72203936458562e-05
TRIM63	-1.75046367765135	3.02001880720418	7.584313937139e-06	7.78816866878273e-05
GPR50	-2.04101495445145	1.35306179394259	7.71303896211062e-06	7.89249308469641e-05
XIRP2	-2.22863127377436	6.33450072648395	7.72082663443998e-06	7.89649386022608e-05
TPO	-1.07514520901458	-0.876718331290812	7.98646689115706e-06	8.13956082605761e-05
TMEM252	-1.40755869185278	-3.65422263435327	8.00959760940997e-06	8.1590513316866e-05
CORO6	-1.21344345790224	4.2809436930967	8.03722717152576e-06	8.1825757450796e-05
OSTN	-1.98166512422511	-3.52943830177692	8.04072782296532e-06	8.1825757450796e-05
PRR36	-1.1395755095967	0.801704064299978	8.09819421135311e-06	8.22871899829258e-05
ALDH3A1	-1.42800739911482	7.86571223190082	8.22025477264563e-06	8.33195858314499e-05
CHI3L2	-1.1611501363732	3.7320965825593	8.23233192837151e-06	8.33590129574486e-05
C4BPA	-1.78999457387021	-2.34485174594098	8.56336801585972e-06	8.64959637435275e-05
CLDN10	-1.83822373754153	2.2107626807986	8.58466094190373e-06	8.66250994846311e-05
ENKUR	-1.03520062115089	0.661193342764024	8.98684639799903e-06	9.0236268837502e-05
NCCRP1	-1.17594684692329	7.11962482420038	9.41694078216682e-06	9.42295651829302e-05
LINC01101	-2.00734542967131	-3.93386182504507	9.8891769834142e-06	9.8479081259991e-05
LINC00525	-1.37212652824912	-2.20251340505391	9.88998286974815e-06	9.8479081259991e-05
ANKRD20A4	-1.45986745663373	-3.87057255100864	1.00401908622879e-05	9.97309300140334e-05
SERPINA3	-1.40089539056699	-0.0394129794833927	1.01972422170585e-05	0.000101044497939641
MUC1	-1.0227980869204	6.19185804281499	1.0448648455344e-05	0.000103334545165697
ZNF676	-1.35589320403362	-2.98067527923942	1.06487041610864e-05	0.00010505792772878
ANGPTL7	-1.52075583933389	-0.494935359595439	1.06902540324714e-05	0.000105365751627887
FGF18	-1.04649123127129	-0.958947584202865	1.11879248257866e-05	0.000109944264965073
MLXIPL	-1.38346697251272	0.703395442752577	1.15245307195042e-05	0.000112715667166794
DPP6	-1.34822969808832	-1.58812267485352	1.16956517008911e-05	0.000114169969120444
MEF2C-AS1	-1.06196510047824	-2.40728130936687	1.2020841159055e-05	0.000117073125601264
LBX1	-1.59442132511998	-1.41487219926342	1.21912470355692e-05	0.000118496593501334
PLP1	-1.41975153048927	0.379778532299554	1.23235963764975e-05	0.000119611722123269
LMO7DN	-1.27090127682681	-3.90347186197609	1.23434604069389e-05	0.000119747443671508
IL6	-1.16541998535149	3.742880818979	1.29040556776902e-05	0.000124356500598582
RRAD	-1.14637360986715	6.51529030521897	1.3543661203149e-05	0.000129966811064903
KCNC1	-1.25010794971247	-2.33204389220125	1.36507067061001e-05	0.000130870687691298
ZSCAN1	-1.1801073819883	-3.81470662706767	1.42473250373912e-05	0.000136077992371668
IGSF10	-1.31146258355422	1.70172536598624	1.42640976695366e-05	0.000136174318258215
EMX2OS	-1.05433868073908	0.235984835748806	1.57524795890562e-05	0.000149472386706408
IFNK	-1.95109414766712	-0.0790895815410616	1.58815525795006e-05	0.000150416769849475
LOC101060498	-1.10361841782369	-3.31794381925045	1.61590554468021e-05	0.000152619130827102
ADCY8	-2.01456105537243	-2.27253389207954	1.67340199288506e-05	0.000157538071110118
MGC27382	-1.38572372570782	-4.10765231085519	1.68304379441656e-05	0.00015837255446259
POLR2F	-1.10963892221703	-2.46772427761602	1.68552455739138e-05	0.000158459540914869
ANKRD1	-1.67687045011887	4.48990725530991	1.69097533448494e-05	0.00015889861899454
MYOD1	-1.81022405876321	-0.336779819972621	1.69875904493795e-05	0.000159553635919556
ZNF534	-1.22558549569939	-3.44942609887265	1.76689157088601e-05	0.000165193815693076
ATP4A	-1.53914537928962	-2.84213284502607	1.80450300775963e-05	0.000168400984175112
CRCT1	-1.36867819989131	6.30969155439917	1.81988034840952e-05	0.000169758238821177
ASB18	-1.43499409992186	-3.46746504391739	1.83630887611239e-05	0.000171133902262136
FGF12	-1.0752725981477	1.1268494083922	1.83810630700077e-05	0.000171223049997514
MEF2C	-1.03646670888444	4.96321889463589	1.86402059248806e-05	0.00017331986906317
TTLL10-AS1	-1.18892550613558	-3.32258136284896	1.87206022938557e-05	0.000173987961894013
DPP10	-1.8995253148113	-2.9331386537516	1.87613121345662e-05	0.000174286769615042
LOC101929106	-1.76519475207635	-4.1746237264665	1.88272223549879e-05	0.00017473962115525
C11orf52	-1.02341045879255	-3.42883752548719	1.91692012703816e-05	0.0001773477716805
KHDRBS2	-1.31260498391307	-4.03377049969787	1.91953108556292e-05	0.000177508680723514
LOC100506497	-1.17828335797137	-2.16568106354153	1.94883113128025e-05	0.000179728479738495
SLC16A9	-1.04445971721514	3.82405101352939	1.9685125449825e-05	0.000181379280332483
LOC101928731	-1.1728102910233	-3.88959983840676	1.98436177627418e-05	0.000182591770674519
DEUP1	-1.42370638945735	-2.3534216120694	2.00673987014242e-05	0.000184567497631933
NLRP14	-1.16645241128179	-3.57134940490905	2.09725014783035e-05	0.000191594009691653
MYZAP	-1.16961147340741	0.551310049941817	2.15557965768872e-05	0.000196130780024644
LINC01206	-1.61535223917348	1.23191074167065	2.17547042500036e-05	0.000197802634356303
KCNA5	-1.18054127033974	-1.99913670290363	2.19424322893221e-05	0.000199203632950275
SYNPO2	-1.32156065747265	6.50517001962663	2.24496591645329e-05	0.000203445665139022
CRHR1	-1.62498738110505	-2.29638532947307	2.26104920408313e-05	0.00020471756000787
NDNF	-1.11638466450269	0.593270740555706	2.2836293449683e-05	0.000206306762873068
CLDN17	-1.65983846261682	2.18076356031636	2.34078280379119e-05	0.0002109086736
LOC100996694	-1.57649685933594	-3.80288393490115	2.34313423759271e-05	0.00021102716709465
AR	-1.07346953471499	1.62112186321552	2.46132058725251e-05	0.000220598024287953
ENTPD8	-1.44650440922	-0.945421608749735	2.48618272032251e-05	0.000222337016837625
FGF14	-1.0455074731284	-0.867542097064492	2.49386791853246e-05	0.000222828575801125
LINC00840	-1.0174315611876	-2.97579807901809	2.50319247266035e-05	0.000223392607603258
LOC100653233	-1.68413684784343	-3.07838984747818	2.55329040594348e-05	0.000227439424917879
MYF6	-1.89728875723575	2.87119207133535	2.69990789649005e-05	0.000238104047190242
NXPH1	-1.76128343539286	-3.56923852329367	2.76302032663514e-05	0.000242619158737695
HSD52	-1.29373224310876	-4.0727766994204	2.79436124461118e-05	0.000244948678536451
OLFM4	-1.84879804104174	3.3545555528041	2.85832143382369e-05	0.000249802572347432
OTOP1	-1.61127255643528	-3.26204343443585	2.99399737820528e-05	0.000260097135718404
LOC101927043	-1.02283746616966	-3.62598082691334	3.05473200949694e-05	0.000264808462790064
SCN11A	-1.07645951311995	-2.30284039720062	3.0862208678651e-05	0.000266987856221235
METTL24	-1.20944169911412	-1.77559302604091	3.09022287518956e-05	0.000267089169811057
ARHGEF26	-1.14711922743391	2.82992592606563	3.10675185849613e-05	0.000268176295441105
LOC107985126	-1.6700579389046	-4.10134474014114	3.13898085513475e-05	0.000270614170842967
LINC01354	-1.10844819383599	-2.02388178225273	3.24373234023845e-05	0.000278583389473958
PRSS3	-1.32874930747831	4.3940885831124	3.26297923415473e-05	0.00028011823838572
SYN2	-1.28515671766353	-0.0325047230444892	3.30207035480019e-05	0.000283354650799815
TMEFF2	-1.51125604602224	-2.9677778163063	3.32560179748935e-05	0.000285253704306132
LRRTM3	-1.70572048066386	-4.16953931319661	3.41642335976567e-05	0.000291814718435018
CHDH	-1.1435057777505	1.57313684575491	3.44457167028979e-05	0.00029397239280013
MGAM2	-1.90082775706094	-1.05468814223952	3.54971001251613e-05	0.000301680905612963
NOVA1	-1.00738101380597	0.169772314871829	3.55727917568865e-05	0.000302198063640167
GRIK3	-1.35400215605389	-1.60137085676885	3.64207604223212e-05	0.000308372534087205
CDH15	-1.22069629626004	1.38993789725937	3.69606012569135e-05	0.000312423712492541
MRGPRX1	-2.33936377346696	-3.34884075049005	3.72732717310476e-05	0.000314674806077663
PODN	-1.01953679181435	3.68346676588452	3.93669889916297e-05	0.000330160624726752
SCRG1	-1.37903106213977	-2.05258534912787	3.96881588135035e-05	0.000332580237826902
CLDN10-AS1	-1.88925942734092	-3.07498093746032	4.1566710488363e-05	0.000347036869895258
LYPD2	-1.43542613743982	4.10440816788552	4.17076202176983e-05	0.000348070602661061
AKAP6	-1.01808817296069	3.87121377022508	4.39282728553008e-05	0.000364066512068575
GFRA1	-1.09648963885354	2.24540647201674	4.57512230222719e-05	0.000377026367625465
KCNH1	-1.2415740392298	-0.740317243853705	4.63845677940088e-05	0.0003817489431637
RGS8	-1.34723463051954	-2.55133076301856	4.65048969073062e-05	0.000382308928430955
PLA2G2A	-1.61963995686211	4.41759859454733	4.72420851430088e-05	0.000387671489767406
C1orf105	-1.45674989059734	-1.67203146910267	4.77843135748895e-05	0.000391404657009443
TRIM31	-1.02438776598351	0.337719512348771	4.83813021968765e-05	0.000395306453428335
PMP2	-1.41510304153995	-1.1060119267048	5.07239041145077e-05	0.000411783788722937
C1QTNF3	-1.0829955907499	2.15988745199395	5.11870584401905e-05	0.000415267757377529
LOC101929759	-1.0451269173991	-3.05445969341355	5.23095468616812e-05	0.000423699006660467
VWA5B1	-1.25802714519854	-3.71472255522344	5.64463147002131e-05	0.000454135245452564
ASPG	-1.04627172606143	3.62764012330255	5.68935351384222e-05	0.000457049904328308
CACNG1	-1.68232175393144	1.89531212697703	5.72137251778268e-05	0.000459220766967318
EPPIN	-2.18256204708589	-3.58985583337784	5.78680039198374e-05	0.000463923686543169
GALNT13	-1.11512805737791	0.999403415922129	5.86619046969341e-05	0.000469180033520687
GLIS2-AS1	-1.12319138802643	-3.27409242255981	5.87405159030217e-05	0.000469440002093105
CAPN8	-1.18788336151938	-1.17569373475115	5.94770122975942e-05	0.000474366853478614
SLITRK4	-1.09608911862894	0.656218648457221	6.05570550950477e-05	0.000481502839691468
TYR	-2.06078515514943	-2.34083850773855	6.13134212732351e-05	0.000485996573525452
DIRAS1	-1.08366280931438	2.74601940945119	6.13834683045598e-05	0.000486362476687063
CLEC4G	-1.11404099953662	-0.171815833652726	6.24474633951539e-05	0.000492493298650472
FOXI2	-1.55379908711736	-1.89856481462881	6.36007882570598e-05	0.000500813167547761
ACTG2	-1.0546837526032	3.28521383648764	6.38839498518014e-05	0.00050265412319638
FRRS1L	-1.47549609434359	-1.98186957581001	6.41507014471769e-05	0.000504558027643439
LINC01158	-1.60992001108192	-3.87122259905219	6.80549340075125e-05	0.00053116236918167
LUZP2	-1.19504879091805	-0.165122672618531	6.90716084243661e-05	0.000538272163163172
HNF1A	-1.41899910168576	-2.94144929894575	7.07519859929401e-05	0.000550734973537553
KRT24	-1.81558916682505	4.93766462920424	7.6396820091352e-05	0.000588154422502912
ADH7	-1.41922459030806	5.82600930235702	7.89518691786695e-05	0.000604852111393998
ABCC6P2	-1.16947494555343	-3.63015164514464	7.92099359219953e-05	0.000606600949672655
FCGBP	-1.03454256007717	5.80424691504664	8.66050794532682e-05	0.000655347169419138
GREB1L	-1.06858578514311	-0.665594818283051	8.6678420771303e-05	0.00065565850006168
FRMPD1	-1.06385754007714	-0.343913323841693	8.73440899382455e-05	0.000659468929704298
SERPINB2	-1.08574070084667	6.63891195381926	8.94084417295902e-05	0.000673058816613547
ARHGEF26-AS1	-1.26614569435409	-0.973515204028696	9.01069125037422e-05	0.000677815685006909
ANKRD20A1	-1.11563335560533	-4.05924876000505	9.05174456015577e-05	0.000679899205010889
SLC26A9	-1.16481116252703	3.09084225251197	9.38217496042607e-05	0.00070135546519514
LINC01886	-1.41161774188728	-2.19227640948308	0.000100350225418941	0.000743606855970126
LINC00628	-1.07943113379803	-3.91277505002028	0.000105913649395376	0.000778037389119065
CHL1	-1.20379396705267	4.20712001707327	0.000109851064255043	0.000803483197351092
MYOZ2	-1.67458115220176	2.8166380596652	0.000110185914432341	0.000805643007391657
ADRA2A	-1.02866989121559	2.43638233652763	0.000118026744135345	0.000856819461970776
TPTEP1	-1.17726930401192	2.1549849900684	0.00011921740700525	0.000863615816025578
ARPP21	-1.74685714727021	2.184488566719	0.00011999100935544	0.000868601821366805
EYA4	-1.07900503330036	1.27003685563772	0.000121940645317335	0.00088146161185548
TPRG1-AS2	-1.07715654737471	-4.02298018760992	0.000127580952945291	0.000914764417191888
STXBP6	-1.07388135734051	1.1756748409185	0.000132213961108959	0.000943994701985177
SMPX	-1.68304618083502	3.62095715420013	0.000148481677599732	0.00104266881225619
PDE11A	-1.30373325094732	-0.38925573570309	0.000151045895314462	0.00105877713125245
OGN	-1.28032353432923	1.74061550222311	0.000153732804599326	0.00107553182421549
AZGP1P1	-1.56900716323792	-1.76031343076794	0.000159765606129555	0.00111110213033337
LOC105370906	-1.34793597351489	-4.03340405121027	0.000161662567822484	0.00112123122226473
UGT1A7	-1.74682768900178	3.13304811810499	0.000167586322838846	0.00115562488722229
LINC01254	-1.23342007164837	-2.47396311535605	0.000168143253556959	0.00115907280710236
ROPN1B	-1.2126595056411	-1.76728221678737	0.000170462317810883	0.00117238584027506
LIPI	-1.06998843996703	-4.00237148857655	0.000172222772885991	0.00118181890872424
IP6K3	-1.3465292743493	2.11482731129133	0.000172510693005831	0.0011827728086457
HS3ST2	-1.00154959366615	-0.0562537214384847	0.000176735341696675	0.0012068617582057
COCH	-1.19714643444163	1.19752348792697	0.00019071170547163	0.00128676688486375
KCNA4	-1.35574553865383	-3.98230104528624	0.000198544214226379	0.00133123339950338
HLX-AS1	-1.18829385123378	-4.09091564054919	0.000205243857453446	0.00136939078287173
LCN8	-1.49943241483461	-3.50056848479059	0.00021082560253191	0.0014002093099665
KCNC2	-1.87494726793848	-3.91892034696147	0.00021190559025848	0.00140646464616474
SYT9	-1.14727822684899	-3.35371813964608	0.000220013935503991	0.00145223460896848
PCDHAC2	-1.03634333299152	-2.73173647318258	0.00022189301794573	0.00146132196779718
ELF5	-1.35567668695004	2.05829159225775	0.000223069352472573	0.00146859399430941
ROPN1	-1.46155903125902	-2.19660358632497	0.000230460375945645	0.0015075055044591
SLC9A2	-1.15946648178102	1.93575090050838	0.000232222354087728	0.00151416708174461
LINC00521	-1.19896861647394	-3.77062676711592	0.000240741586192674	0.00156420578163415
COLGALT2	-1.03891631653483	1.34962519188695	0.000241135004442164	0.00156576278554075
GJD4	-1.03145945301665	-3.66989629539451	0.000261124381846251	0.00167315160086067
GALR1	-1.0418208614016	-3.84151684505125	0.000261483147595237	0.00167492335151992
CLDN8	-1.50352721356271	1.4085124009161	0.000261651573768446	0.00167547515617826
MUC5B	-1.87822366667661	6.70806069187197	0.000265149976269168	0.00169414777746127
LPA	-1.19401635806728	-3.06304967263704	0.000275473588045134	0.00175131710064411
MUM1L1	-1.16741554945493	0.945140221592159	0.000286274060342815	0.00181093466628168
ART5	-1.07627424255906	-1.40584168926836	0.00029701325965421	0.00186784465915339
PLD5	-1.31075194575536	-1.64967357647439	0.000299400538315741	0.0018787960436744
NYAP2	-1.05406232681163	-2.23128878254198	0.000300351060274225	0.00188418011101788
CFAP47	-1.39722511113137	-1.50585246338354	0.000302270320769901	0.00189505250672337
SOWAHA	-1.03425935634409	-1.0463177632306	0.000302903347608401	0.00189843670894117
CAPN6	-1.28174673960551	1.58484171874925	0.000318008680211411	0.00197266380125005
FGF5	-1.28774209934324	0.284217137039202	0.000332012508389041	0.00204252891490213
OMP	-1.04229048550269	-4.1470041256529	0.000335751761482111	0.00206179527112793
OR13A1	-1.06111991128651	-2.84458227096507	0.000340764353531315	0.0020825283706357
LCN10	-1.01760332145908	-3.60618848069733	0.000345333113614233	0.00210602521489267
ZP2	-1.22633381420665	-3.64425047769977	0.000350564428258984	0.00213409370781396
RIMS4	-1.3673009011832	-0.96825352431823	0.000354205794166036	0.00215368545434547
SERTM1	-1.53436700090299	-3.81688511851925	0.000365250773559346	0.00220765850459749
ATP12A	-1.31189836966141	4.18634400020944	0.000367921214649129	0.00222096523275259
FOXA1	-1.1107719683254	3.4456659648644	0.000370445010683143	0.0022338651966603
CAPN13	-1.40894304015791	1.48890707965141	0.000376451281881449	0.00226460190633735
ADGRA1	-1.25337430785763	-1.4931948566853	0.000385234990457683	0.00230450649550229
FOXJ1	-1.57875793174593	1.58208179271162	0.000389472836963584	0.00232371385264854
ASB5	-1.5900399864793	3.27235833926511	0.000391112429794519	0.00233222614521565
LOC101928012	-1.75104897318334	-3.89705409302655	0.000397577901289636	0.002366524058451
OTOP2	-1.0430185638823	-0.24699698876133	0.000400904470785518	0.002380063480643
SLC1A7	-1.04446056141406	-1.09768014200549	0.000433174529848245	0.0025317832810849
SNORD116-4	-1.00243403179623	-4.09216142028896	0.000440406038688871	0.0025674171674267
ASCL1	-1.27263909621554	-2.52185437438482	0.00045298773497002	0.00261976405770932
RPRML	-1.52324477527442	-4.17162497333341	0.000469892448112736	0.00269838793451619
FXYD2	-1.32450064627826	1.01136263396343	0.000497147433112162	0.0028324142667274
MT4	-1.60578511926571	-2.57910316690456	0.000497268624640302	0.0028324142667274
SORCS3	-1.27328095907755	-3.59971722156974	0.000499040932510005	0.00284090862838659
LINC01320	-1.52709134338575	-3.97046052479487	0.000501081437784432	0.00284934971170187
GPC3	-1.1304035503538	4.13756856992677	0.000541300869178725	0.00302982671772578
ROBO2	-1.07392060152744	1.87351058920402	0.00058113906208524	0.0032078435134838
PTGIS	-1.05208958543327	2.7300222470787	0.000582261235759848	0.00321253163075431
B3GALT5	-1.27222239765287	1.85695684512596	0.000582303896730058	0.00321253163075431
LINC01644	-1.29148832864141	-2.10348410133675	0.00060788413414492	0.00333738059412052
BPIFB4	-1.52848174935847	-1.85879206400563	0.000613251358802965	0.0033632132784414
CACNG5	-1.18971013121744	-4.15093795157583	0.000615815161943577	0.0033727391454161
BCHE	-1.13761684119642	1.58856621324954	0.000616360485120799	0.00337391090282657
LOC101928307	-1.09165613124737	-3.27032700504936	0.000628356855407517	0.0034321970618732
LINC01563	-1.29257000250746	-2.51177811237421	0.000662979858497291	0.0035866787615782
KRT35	-1.25614415296079	-3.90842034149871	0.000666654236705184	0.00359986216441996
LGALS4	-1.20190778456353	0.3797134257196	0.000703917469638197	0.00375428796077596
SNAP91	-1.18460652399765	-2.15275243578925	0.000709467386238885	0.00377893915406289
ADH1A	-1.07578869089235	-3.80374786071601	0.000713073420244686	0.00379417665441404
THSD7B	-1.06888288299664	0.132624412300323	0.000722947791879809	0.00383669165651513
SPINK7	-1.37708020847977	5.39084003852824	0.000728599932635656	0.00385634251552326
LINC01940	-1.12175649482614	-2.72514182647247	0.000734252232312305	0.00387848980715317
TUNAR	-1.54013576930353	-4.00271901700367	0.000751069972966849	0.00395603669413449
TCEAL5	-1.16652701648068	-2.84379316707143	0.000753420701068409	0.00396636652943537
IYD	-1.17284385696883	-1.45105895722604	0.000768134645030681	0.0040302823439216
KLK12	-1.11048471852244	5.48683523981086	0.00078550511149976	0.0041094309046587
MGC32805	-1.06670130120766	-2.05622347035461	0.000806832734405821	0.00420300203906517
FAM25A	-1.10810570801988	4.74867721125475	0.000807467596278533	0.00420479473963014
UGT1A10	-1.61562575223081	1.4418822434421	0.000827103268618719	0.00429103283028865
RPS6KA6	-1.15357998014556	-0.00768674429932265	0.000833433412773411	0.00432096735699099
LOC286178	-1.06567950070288	-4.1335426201033	0.000852429376048816	0.00440782615146827
CILP	-1.09516661151607	2.63217662162665	0.000877595005729456	0.00452312979912036
BMP5	-1.07491519231017	-1.47655891688964	0.000883061277791483	0.00454640342016159
ATP1B4	-1.43075733359723	1.22786064476177	0.000883870472637387	0.0045484595487276
ALKAL1	-1.43107676952847	-3.77406846573189	0.000899116626128289	0.00461480543933408
PAK5	-1.48389970680553	-0.764055418806669	0.000906399967820447	0.0046432761118812
ZNF727	-1.01315530219855	-3.12039593274534	0.000912428866090595	0.00467063574665731
SAMD12-AS1	-1.13902166109214	-1.92119270057529	0.000926393347448664	0.00473260103715432
LINC00278	-1.24709851379832	-1.73916156471186	0.000970805881390716	0.00491509700715046
DCT	-1.6007265475467	0.119410160605253	0.00097402225685373	0.00492648167320231
CHGA	-1.20624011751102	-0.680338918988426	0.000996083376083024	0.00502184842465428
PCDHA11	-1.41475188608899	-3.16612950594385	0.00104075274533594	0.00519687301453547
LOC100506700	-1.02276329487805	-2.88250761429208	0.00105553791899548	0.00525909435882186
C8orf74	-1.1272986660955	-2.53589881178307	0.00115665042028753	0.0056535939770319
NKX2-1	-1.28861692311557	-1.85664653826196	0.00120218543291348	0.0058258215065248
VWDE	-1.1757208220664	-0.621466353917359	0.00127674409422177	0.00613457762874893
VSIG8	-1.17795200187718	3.78547193638934	0.00129068544434764	0.00618696509021918
AQP2	-1.31218715998404	-3.50070889987209	0.00138533916473156	0.00656649474195268
FGL1	-1.16431391043604	-1.54384961885178	0.0014580395823845	0.00683630209903192
TBL1Y	-1.41160018229275	-1.81340984525445	0.00147303782728173	0.00688917530476294
CYP2C19	-1.05545639055596	-3.8735201821362	0.00147911694255883	0.00691601797963845
ABCC6P1	-1.09468649182116	-3.79157083670617	0.00153627173012138	0.00712761477340204
CA7	-1.08235428566191	-3.32065678313624	0.00155273922830435	0.00719745706941987
RPRM	-1.00700455496675	-0.0383822310176915	0.00164258602752263	0.00754522429019699
LOC105369980	-1.29938861252639	-2.97342254870626	0.00169580316969389	0.00775120986408004
CYP2A6	-1.28629999243208	-2.45606401209266	0.00170777347317799	0.00779018620840579
AHSP	-1.06696587130643	-3.96740028293728	0.00171951282669218	0.00783496077196977
CGA	-1.02442117989272	-3.82531361782098	0.00172201325835757	0.0078428441019761
EPHX3	-1.02152147652281	4.32036544093383	0.00177516888687735	0.00803998310575698
DDX4	-1.10343624051474	-3.87670168476182	0.00178235098428233	0.00806175324143514
KRTAP4-8	-1.43693571594243	-4.06503887601202	0.00178495098083029	0.00806604215537135
HRASLS5	-1.06835415727392	-1.0327163985352	0.00184014406852109	0.00826988604442615
SATL1	-1.3213502275182	-3.04834736845114	0.0019338195966925	0.00860353254259327
PRKAG3	-1.13724685925379	0.795156022138048	0.00200681272727842	0.00887206416968529
LRRC3B	-1.43610684805352	-3.31482526702459	0.0021916655140385	0.00956264942411956
IL17A	-1.03149231609966	-2.72106313734201	0.00230504960298394	0.00994443327660209
HHLA2	-1.00260970816342	-2.03494323704561	0.00231446266251015	0.00997658831428751
WFIKKN2	-1.18038921852542	-1.45868472606416	0.00251785657385806	0.0106837077335844
SFTPA2	-1.28079647608871	-0.120023548650777	0.00252727557265474	0.0107115766341529
CP	-1.06406510525574	3.99706603708779	0.00259815133664762	0.0109604631589301
GRM1	-1.18097984528528	-1.54574018714188	0.00287586194301012	0.0119099403590635
ZNF98	-1.00944732858991	-3.90486783100985	0.00290189175025487	0.0119909134964367
BPIFB2	-2.02939666643324	5.61663841106816	0.00292788823623793	0.0120762787430652
CSRP3	-1.48511277763805	5.46218097471709	0.00301045172459764	0.0123595940820593
SPRR2F	-1.11501907476108	5.75874042391291	0.00320110828004119	0.0129900693317016
VCX3A	-1.55471640858015	-3.04727950308593	0.00320414355780216	0.0129997958293535
CHL1-AS1	-1.01150210611593	-3.95195755346532	0.00336605244537315	0.0135219818396397
RBP4	-1.08300932032143	0.276522169184051	0.00341107622962774	0.0136624203902261
MYH1	-1.436228915162	6.25680572153132	0.00371476907707812	0.0146350093293658
SULT1C3	-1.3816730375125	-3.93447791606153	0.00372986855420647	0.0146794188962711
VTCN1	-1.06913206607536	2.29656885037393	0.00393475864179559	0.0153493276289049
SERPINI2	-1.25440424748776	-2.85048884156499	0.00393631664674042	0.0153496542822755
LBP	-1.04321894511751	1.05348816270254	0.00401767379538378	0.0156159365328116
UGT1A8	-1.55779412265346	-0.095575852827829	0.00421353258249072	0.0162254470456238
TMEM211	-1.26655335257611	-2.6455955078144	0.00423557772356694	0.016287199977915
FAM181A-AS1	-1.17694634889972	-3.57925073454226	0.00444527938912853	0.0169258085641033
KCNE1B	-1.01283936711746	-3.56171615743329	0.00476574889318428	0.0178884690713201
FAM71F1	-1.03119964805192	-2.10841800317187	0.00504869633943449	0.0187227469604634
UNC13C	-1.03369804875254	-3.02310796884708	0.0050515229248724	0.0187298181571698
LHFPL3-AS1	-1.41076953891902	-3.49310718489943	0.00519241009182146	0.0191475999094097
TTLL6	-1.04520383480806	-3.08838926243505	0.00543760326066975	0.0199004161029867
LOC100128317	-1.35090325390584	-4.15726949987589	0.00555568474309317	0.0202561161009143
PRL	-1.100491255699	-3.85280213622346	0.0058243797375205	0.0210585661568058
LOC105378137	-1.39019729562359	-3.72442355448301	0.00644029801706103	0.022823492607277
ZNF648	-1.1868226333844	-3.65281127471369	0.00659049669869932	0.0232384907836561
TRIM40	-1.09939162829218	-3.12074808316837	0.00659941484936022	0.0232659079947234
SFRP5	-1.04334059727672	-1.21236279635242	0.00681679384125042	0.0238341986588912
FCN2	-1.39565514209537	-4.03374426295991	0.00688488688705733	0.0240351365817158
GSTA2	-1.55800798321542	-1.16515562268118	0.00760100263290524	0.0260571071740487
FOXI1	-1.38128280520575	-1.35344172737483	0.00769675054744653	0.0263056279620097
LGSN	-1.09360873745044	-2.84440109401533	0.00786649803604755	0.0267555536175106
C11orf86	-1.2456558413741	-1.91898154692968	0.00807356497675016	0.0273002330822922
MIA	-1.03908897025181	-0.581455758194232	0.00827099833097332	0.0278614291172225
AGTR2	-1.13842177872324	-4.13172604305074	0.00885394222517379	0.0294318252210344
LOC105372028	-1.12390546215503	-3.83257468418539	0.00943802526060259	0.0310159960857302
SLC1A6	-1.09199213049403	-0.234396127182504	0.0151575954190568	0.0450655738820636
CYP2B6	-1.07805325392938	-2.99422627600093	0.0162142824807769	0.0475203560961514
