# Supplementary material for: Identification and validation of key modules and hub genes associated with the pathological stage of oral squamous cell carcinoma by weighted gene co-expression network analysis
Source: PeerJ. 2020 Feb 4;8:e8505. doi: 10.7717/peerj.8505 (PMC7006519; doi:10.7717/peerj.8505)
Supplement: File S2 [file peerj-08-8505-s002.zip › mRNA/edgerOut.xls]

logFC	logCPM	PValue	FDR
PRH1	-10.8962635933595	5.58695330235582	1.80533696483993e-280	3.67620766150355e-276
CST2	-9.92624884460972	5.02102038049474	2.18050607032191e-157	2.22008225549825e-153
CA6	-10.0690472686816	5.00386404692374	8.22106107684263e-148	5.58018222359155e-144
PRR4	-7.34909895344312	5.0488480745567	2.30562650622705e-133	1.17373681365754e-129
CST4	-10.9725175097946	6.10635168222477	1.56439345405391e-122	6.37114878097996e-119
PRH2	-11.6875780276887	7.9220304409429	7.95880476804903e-111	2.70108569152971e-107
LPO	-7.83276191507783	4.08363300815763	2.06402576978271e-86	6.00425096429791e-83
PRR27	-12.1798174765543	4.91736399681362	5.85562633548502e-85	1.49047648836852e-81
HTN1	-12.7794959595091	7.49038368864014	9.77073437008736e-82	2.21068293308988e-78
NXPE4	-7.3624274098097	-0.192125908645789	2.85619237235135e-81	5.81606452781905e-78
MUC22	-7.07097709967174	2.27463098945131	3.52963060755229e-80	6.53398800559884e-77
LINC01829	-5.49986440653016	-1.35497074332087	1.94325318538725e-77	3.29753871783671e-74
KLK1	-4.14019025713556	3.56526673634337	3.71534318458031e-75	5.81965640520068e-72
MPO	-4.07361856039442	-0.22532692792618	1.34766976231975e-74	1.96018566929408e-71
BPIFA2	-12.1645377330523	6.61857518237949	4.03916526129989e-71	5.21224029543202e-68
AMY1B	-9.25996225192823	-0.45185081468096	4.09545964381046e-71	5.21224029543202e-68
SLC8A1-AS1	-4.25409769281302	-1.19749120471972	1.47828118307894e-68	1.77071998417862e-65
CST5	-11.5536221817787	4.32094769675365	1.14095673157494e-66	1.29073899583669e-63
KRT85	-5.277920736104	-0.413987723560934	1.19534849802058e-63	1.28109902448385e-60
LOC101927057	-3.76835270069979	-0.228505118209586	5.11653037792443e-61	5.20939540428376e-58
PRB3	-5.68469910957601	2.76820586472455	3.04717318727477e-60	2.95474226726077e-57
TESC	-3.32201392534257	1.78190943433359	1.96094890705368e-59	1.81503648156064e-56
AGFG2	-1.9528700857386	4.42111825044523	6.06926562677733e-59	5.3734111286116e-56
PRH1-PRR4	-3.46736841809408	-2.52903891077547	3.52712157019405e-58	2.99261568891089e-55
HTN3	-12.540221739397	9.01691073734384	8.05264744329996e-56	6.55904239551669e-53
ZG16B	-6.17247169876231	8.3556287040964	1.41029357970441e-54	1.10453108321234e-51
SCGB3A2	-5.6946785946813	1.22978252482269	2.34417315502435e-53	1.76794066502818e-50
MUC13	-4.59445180728571	0.230468008669726	3.80322761699292e-53	2.7658972844581e-50
CAPN14	-4.21398146514317	4.25689098952425	9.75689066516277e-53	6.85101946947274e-50
STATH	-8.98427643206012	9.35196145991054	1.01058706167292e-52	6.85952811228192e-50
EMP1	-2.4184046803909	9.09394344395503	2.06513061420849e-52	1.35652434506863e-49
IL12A-AS1	-3.26122332884477	-1.93570960372648	3.14047798054044e-52	1.97743723741251e-49
SH3BGRL2	-3.09924290123845	4.46314921287511	3.20460780997952e-52	1.97743723741251e-49
PLIN1	-4.14384088093709	0.439840287029424	1.48101382429805e-51	8.86996603064151e-49
NME5	-3.59499041552429	-1.61697829107896	1.82827525807757e-47	1.06369054514953e-44
DNASE2B	-5.21292361152303	-0.222707875896798	2.08036401761793e-47	1.17673479140983e-44
FAM166B	-2.7226490973174	-0.782931364200643	2.21243236640884e-47	1.21761514262657e-44
C1orf189	-3.67885769512252	-2.51991618827133	2.07470949018775e-46	1.11177129864982e-43
DPCR1	-4.2754605266638	-1.86474446329556	6.00280404818161e-46	3.13423330341339e-43
RSPH1	-3.7146444825544	0.54993971680422	1.12835049207979e-45	5.74415026755521e-43
AMY1A	-7.03744400310744	-3.17595526765768	1.83132959137377e-45	9.09545474857174e-43
CST1	-5.08298882234782	5.83651829918714	1.97926316237008e-45	9.59612756555763e-43
RSPH4A	-3.24288300607238	-0.535210340052669	2.55895041983889e-45	1.21181179998092e-42
CIDEC	-4.38865478461373	-0.826838951523417	3.59946892783405e-45	1.6658178585792e-42
GPD1	-3.74091110584214	2.14401292484062	7.5712191499465e-45	3.42606079000801e-42
CALCA	-5.20342466982292	-2.43326378112406	1.49760500383406e-44	6.62950667240715e-42
LOC105376575	-1.60691581854502	5.68025372485714	4.26766475230757e-44	1.84898845428168e-41
CLCA4	-3.84692423983144	5.89349866029482	5.12651404898186e-44	2.17481678290453e-41
ZMYND10	-3.29667591942078	0.335665961958603	2.44982563373767e-43	1.01807753836327e-40
CLCNKB	-4.11709211111179	-0.679348836053052	4.56946405248788e-43	1.86095993001621e-40
GPD1L	-1.94810505359909	4.30820654719482	7.99052090243075e-43	3.19041131639602e-40
KRT84	-4.93422810315896	4.14577941372761	1.3267474140611e-42	5.19549184471659e-40
KRTAP13-1	-7.91121907024408	-1.91270609936399	1.80272436765138e-42	6.92620307518585e-40
CLEC3B	-2.54870367678975	1.96701929290835	2.48561960786585e-42	9.37308742129117e-40
MYRIP	-3.08180017088927	-0.256925003395303	5.04256825561222e-42	1.86694213434603e-39
LINC01482	-3.061943551763	-2.59437527603082	6.86909451703612e-42	2.49777449375726e-39
CCL28	-2.64224412999793	3.48576867982438	7.40814843678829e-42	2.64652853716351e-39
PLIN4	-3.38600351725366	3.15075978401591	1.82207720514149e-41	6.39706174625797e-39
EDN3	-4.84504853433688	0.448340323558143	2.09146583242437e-41	7.21839300773856e-39
FBP2	-4.15672130898751	0.826473978844942	3.69399742305549e-41	1.25368115876131e-38
MSTN	-3.47538969244512	-2.12883726580336	1.58643159948848e-40	5.29582076399736e-38
GNA14	-2.2418627291149	0.305316331511609	4.30442664106281e-40	1.41372644664455e-37
TEKT1	-3.76826924779824	-0.486287471367061	8.81124335950934e-40	2.84798965920141e-37
KRT36	-5.63200030841616	4.11178619451701	2.02946066228943e-39	6.4571730415937e-37
ACTN3	-3.6797317864186	-0.288284892069054	4.07849097911541e-39	1.27769710473426e-36
SMCO1	-3.94042537607132	-0.331491874019453	4.32956572536789e-39	1.33580222523737e-36
ATP2B2	-3.64713723557752	0.511026916430646	5.44751325478684e-39	1.65563749861529e-36
SPHKAP	-5.45395018012408	-2.44227549094026	5.65638213310272e-39	1.69383690259369e-36
C11orf88	-3.33186744242779	-1.00976611603472	2.56283644467454e-38	7.56333891636342e-36
C9orf24	-3.20559878698559	-0.597530705954184	4.74889505685264e-38	1.38145357203843e-35
PADI1	-3.40983222662176	4.15223114177578	1.73333718310409e-37	4.95189819490494e-35
NOSTRIN	-1.79006888000168	1.21558037718814	1.7509044346764e-37	4.95189819490494e-35
ADH4	-3.54918682687867	-2.63301208774594	3.70598471481217e-37	1.03376666777699e-34
C2orf88	-2.15732831434018	0.828102538166987	4.57456290811108e-37	1.25880843916035e-34
MIR6717	-2.13181765129091	6.60257045338553	5.90093766174084e-37	1.60214391474705e-34
LRTM1	-4.45062545788125	-1.92781890835292	8.03496453948774e-37	2.15284188049459e-34
CAPN5	-1.95438147004083	3.84727432178993	1.26294782341583e-36	3.33992292574241e-34
HBG2	-4.11825674671582	-2.46932405448525	2.40010735842197e-36	6.26581873583929e-34
FSD2	-3.6631136063094	-0.407999617396732	3.63480019723437e-36	9.36904258433967e-34
PIFO	-2.87375272687069	0.501083332330829	4.99481527909399e-36	1.27136779410239e-33
FAM3D	-3.6009667723618	4.47199910824799	9.30465073246904e-36	2.33914324525021e-33
CFTR	-4.01673907244822	0.768354575465903	1.72381513404703e-35	4.28073750909753e-33
ETNPPL	-5.00451118227712	-1.36526365915074	2.40025878552823e-35	5.8808306194188e-33
ROPN1L	-3.10040737724964	-0.913008218643257	2.42591844046152e-35	5.8808306194188e-33
LYZ	-2.96450330419198	8.1390735133088	2.91725682284918e-35	6.98871772749152e-33
CYP3A5	-2.71005504703509	2.14924736889522	4.95568604399479e-35	1.17340273155658e-32
CRISP3	-5.13003911131871	5.54644071864773	5.51828305689808e-35	1.29159537801857e-32
MYOC	-5.12445449514451	-0.00374367671400625	5.65440630066434e-35	1.30841676705032e-32
SMR3B	-10.5026782749337	8.43100892001206	6.45868929528224e-35	1.47773359685205e-32
CALML6	-3.47594154721591	-0.236838575968129	7.40528559832909e-35	1.6754870070975e-32
UPK3A	-2.96014099001642	-2.2286466354653	1.07800465501348e-34	2.41224272418016e-32
SCIN	-2.59921008817675	2.83293696524958	1.78724566294422e-34	3.94497362482653e-32
TMEM232	-2.34132758688737	-1.21423092774044	1.80171166875641e-34	3.94497362482653e-32
DNAI2	-3.28002454783069	-1.24022872461125	2.10248510137948e-34	4.55456426802025e-32
CFAP43	-2.72693539904422	-0.0235095991040945	4.2286241902596e-34	9.06394467223749e-32
FMO9P	-3.42245551359031	-0.571644737668482	4.34329558056096e-34	9.21276332364197e-32
C6orf58	-5.15561723989445	4.10723912483153	4.6296929536792e-34	9.71901418719273e-32
LINC00314	-5.9654593778499	-4.01647132173405	6.41502297525436e-34	1.33295013107249e-31
ERBB4	-3.59873594080785	-0.225731346341624	8.08269881479565e-34	1.66250500975438e-31
PLAC9	-2.33173864208388	1.58877398809306	8.66393756743147e-34	1.76423760685607e-31
C16orf89	-3.39632677427437	-0.431257599045707	9.39446696096824e-34	1.89405475966531e-31
FNDC5	-3.31597683123006	2.18388614265255	1.02037321104538e-33	2.03704506828599e-31
ATP2A1	-4.18636713318439	6.42874606755915	1.36732730172765e-33	2.70319280049322e-31
LINC00443	-4.30417945815955	-3.84938911491909	1.94751445792583e-33	3.81319585641766e-31
C9orf152	-3.57523081800018	0.0112010562419293	3.30634903629988e-33	6.4121128977309e-31
TMPRSS11B	-4.64458678517103	5.10237767950394	4.75153215706103e-33	9.12787257681451e-31
WDR38	-3.4213063306991	-1.03630439406176	1.06055635333371e-32	2.01832794606864e-30
ENO3	-3.57160301620022	5.98993863526659	1.16167782902745e-32	2.19030052152647e-30
PIP	-7.21452754344212	5.67090442496105	1.41247975881965e-32	2.63874544301327e-30
TMEM52	-2.58899211623709	1.50013774907583	1.85288707063991e-32	3.43003085631277e-30
DRC1	-3.08268291031359	-1.10392985781767	3.99482550954347e-32	7.328525391967e-30
FMO2	-3.32387538153851	4.676537170129	5.94822736390005e-32	1.08146208759908e-29
SLC2A4	-3.11485452314906	2.0387541106409	6.89486834940183e-32	1.24247968317584e-29
AMY2B	-2.60919761418582	0.992761514186901	7.07963269179443e-32	1.26458386406149e-29
PYGM	-4.275121967702	5.81893450959211	1.26097471014244e-31	2.23280243675048e-29
IDI2	-3.58508877624575	-3.85304043687845	1.85954337172017e-31	3.26430014468429e-29
GGTA1P	-2.1362774964977	2.43832109707764	2.19945391737409e-31	3.82741952969235e-29
MT1A	-2.98679882440418	-0.883491446200975	2.2179222339719e-31	3.82741952969235e-29
LOC646588	-3.7257499299968	-1.2175373294913	2.49501069663947e-31	4.26940359795542e-29
KRTAP3-3	-6.13203993366207	-2.90802248498374	3.38473433795351e-31	5.74361211031228e-29
PEBP4	-3.91710033480795	0.845382159749255	3.99956912435724e-31	6.73084513051955e-29
MAL	-4.03240535918643	7.49659541100578	4.45943794371804e-31	7.44324056130577e-29
SLC25A4	-2.17975122777168	5.03333406533215	5.58419671427604e-31	9.24479656039049e-29
LOC401286	-3.60637958716856	-1.62197592957722	1.13231590507772e-30	1.85946361089497e-28
EFHB	-2.6081869615447	-1.32484865822227	1.14289875065888e-30	1.86182778077334e-28
METTL21EP	-3.86489822872248	-0.347533138537562	1.34514651298686e-30	2.17390622571043e-28
CYP4F35P	-3.87611397232155	-1.49546981380161	1.96578173637828e-30	3.15190657463551e-28
HBA2	-3.01059464123648	3.08878098963878	2.76349489098982e-30	4.39633175509575e-28
MSMB	-4.14960023423408	4.03957254033474	2.84128188190925e-30	4.48504053963705e-28
ADH1B	-4.20460726857164	1.77518809140869	3.11757506556412e-30	4.88332162000632e-28
CYP4F29P	-4.19467554836283	1.03062309247459	4.52610553369524e-30	7.035502823102e-28
MAP3K19	-3.10271803992704	-1.75105280641277	6.89828071475244e-30	1.06416431965533e-27
C1orf141	-4.40347149200712	-3.41883302148449	8.08894215199162e-30	1.23845961684966e-27
DNAH9	-2.55678322242671	0.57683123675048	1.24354835737048e-29	1.88972949262202e-27
DNAH12	-3.18108787714364	-1.23443409950232	1.3030360159632e-29	1.96546091800434e-27
KRT4	-4.35239698302204	11.0245408987771	1.47985393115879e-29	2.21575482354312e-27
PACRG	-2.81632996479631	-1.46606743780091	2.64818981418605e-29	3.93613789680807e-27
CNGA4	-2.78460435321467	-2.37114460607758	3.39917745753811e-29	5.01575728752525e-27
CA3	-3.67321229280334	3.79143673587577	4.1368592966779e-29	6.03875252635085e-27
LRRC26	-4.57448896534151	-0.613822276391311	4.15177210474448e-29	6.03875252635085e-27
ANKRD20A11P	-3.38626838998065	-1.51824590985869	5.86660582306632e-29	8.47246059397869e-27
SFTA2	-3.67403090023727	-0.75067903644446	6.62630874033607e-29	9.50222006193405e-27
NEK10	-2.36285086201554	-0.687238160423669	6.74688083841267e-29	9.60746395192987e-27
KRT76	-4.38023993910755	4.51739601759572	7.66232280471882e-29	1.08352693939229e-26
FALEC	-2.71502232987435	-1.41994131530655	8.50000647626113e-29	1.19369401293866e-26
SLC13A2	-3.72903848738407	-0.270884558161616	9.52438770951103e-29	1.32839114334776e-26
TSPAN19	-4.31431190337168	-2.00574862794156	9.9036726623597e-29	1.37189446546688e-26
SRD5A2	-3.06422988136382	-1.67155711394999	1.12002407570955e-28	1.52738247259598e-26
AQP7	-2.82309623606166	-0.437900572117497	1.12326124691505e-28	1.52738247259598e-26
HCG22	-3.47257638121624	0.823577774009922	1.12511599906398e-28	1.52738247259598e-26
FAM107A	-2.34150927659628	2.18691089386848	1.21869434977506e-28	1.64346179102448e-26
C5orf49	-3.46111159467876	-1.11127680934148	1.60217829526757e-28	2.14639188332458e-26
NRG2	-2.51036927138673	-0.623289315624401	2.11919749896824e-28	2.82047180859414e-26
CSN3	-4.70063922397862	-2.40654698696447	2.39154880623855e-28	3.16227976243088e-26
CAB39L	-1.30537772971427	2.9130490162982	5.3987405725694e-28	7.09255188898262e-26
OPRPN	-6.63050570615752	-1.7954093796958	6.18756118030134e-28	8.07675053297924e-26
ECT2L	-2.40483180360455	-1.24326196782694	7.17474202136284e-28	9.30568610070137e-26
BPIFA4P	-6.25737266062552	-3.31148909742447	9.03471866659066e-28	1.15859526960847e-25
TMEM190	-3.24257012347884	-1.68749440053554	9.0466359508789e-28	1.15859526960847e-25
BHLHA15	-2.7881325283979	-0.190815019220044	1.09898337214964e-27	1.3986624004427e-25
MYLK3	-3.56682762677602	1.93941505251622	1.26605143014705e-27	1.60127983056424e-25
C1orf194	-4.27075237824705	-1.38867972678738	1.29793430296572e-27	1.63147137106735e-25
NEK5	-1.66994107891642	-0.882533770864371	1.62682305166209e-27	2.03233115343528e-25
MIR133A1HG	-4.00492688687879	0.560552355911048	2.19581732960008e-27	2.72642855381991e-25
TUSC5	-3.7166251501915	-1.5415451259855	2.41335545360318e-27	2.97837315768009e-25
GJB1	-3.69341695448313	-0.807299458517175	2.74551902654781e-27	3.36789180346946e-25
KRT78	-3.26242969146694	7.06635559836127	2.99896308053912e-27	3.65675959335438e-25
CFAP52	-2.35727566315231	-0.901689137130478	3.25509015195883e-27	3.94184071720129e-25
CCDC160	-3.49490369060496	-1.92062525248469	3.271478078903e-27	3.94184071720129e-25
CFAP77	-3.06448150712353	-2.24245789248825	3.32295338023139e-27	3.98031174597951e-25
SPAG6	-3.82098123460615	-0.625501103912717	4.04583747731622e-27	4.81785897956668e-25
KLHL33	-3.51448666491533	-1.41205814728666	4.73429025667935e-27	5.604904214928e-25
CFAP221	-3.25379548627718	-1.487194153706	6.95756886687216e-27	8.18942051075825e-25
C10orf107	-3.00512190877391	-1.81614892883256	8.32612775028089e-27	9.74396203327413e-25
TCEAL2	-3.11091218642247	-0.46803191218379	9.42129955063851e-27	1.0962624157123e-24
CDHR3	-2.13511496194726	1.00570565834579	1.07974194369449e-26	1.24924915905971e-24
LOC101929340	-1.83137833619643	-1.92248217799051	1.27476765821404e-26	1.46655897311935e-24
LOC441178	-3.72506832060411	2.2682570275239	1.38573116153239e-26	1.58526087878e-24
LINC00551	-3.12711493548714	-3.35942367535662	1.42924321618424e-26	1.6259038888916e-24
STMND1	-3.67609973876477	-2.07602251782856	1.49483579908126e-26	1.69107452092731e-24
ARSF	-3.47793690000056	-0.733380722014494	1.69881364680223e-26	1.91121228120629e-24
TCHH	-3.50924361892049	5.44979147352795	1.73665450797681e-26	1.94304921680944e-24
GREM2	-2.77960823225094	0.288828922673648	1.75468976420021e-26	1.95249987259065e-24
PLEKHB1	-2.24793158338325	1.5487866384028	1.7650920679222e-26	1.95340053147281e-24
LRRC46	-2.11430849277926	0.150313768660592	1.87626731730323e-26	2.06521250714841e-24
DRC7	-3.40001847019821	-2.02449024654888	2.03280190359337e-26	2.22548092273504e-24
RPL3L	-2.69887878064181	3.09370302067914	2.0698184561415e-26	2.25388840761547e-24
METTL21C	-4.23095795294666	-4.06479295469473	2.31590730756826e-26	2.5084478991496e-24
DEPTOR	-2.126580317057	3.33153344391572	2.95267427162441e-26	3.18123313190941e-24
NXPE2	-4.02909893615468	-1.95663074621625	3.29969639351668e-26	3.53640619269369e-24
VSIG2	-2.87990571667235	1.4956012588289	3.94561340704336e-26	4.20651967579183e-24
SNX31	-3.02838085132878	1.49051592024378	4.79959762267427e-26	5.09032324950605e-24
CYP2B7P	-3.05883305472563	-0.773914835241936	5.72887318227566e-26	6.04440645651188e-24
VWA3A	-3.06412783292826	-2.01490022898582	8.68164163831739e-26	9.11259116912665e-24
OBSCN	-2.16315900816761	6.06463099166179	9.10010501701093e-26	9.50284299802019e-24
DLG2	-2.14979484531236	0.447241884720348	1.11594104053141e-25	1.15938303103781e-23
NCMAP	-2.72414112928186	-0.23596572960429	1.21755882491774e-25	1.25853555085279e-23
CAPSL	-3.80132749939972	-1.19799146612788	1.30614428326135e-25	1.3432836383864e-23
DYNLRB2	-2.44216690414892	-1.69319294716999	1.86802873862677e-25	1.91149091480688e-23
HBA1	-3.25306969936684	-2.52116222293549	1.9090915867451e-25	1.94374159904452e-23
CEACAM1	-2.13486532867233	5.02413582242792	2.04437136496646e-25	2.07112109974189e-23
KRTAP13-2	-5.67522220441006	-0.801571129435214	2.54364565338983e-25	2.56417111088996e-23
BCL2L15	-2.48178957362341	-0.698165068941732	3.41207960381399e-25	3.42266881637755e-23
COX7A1	-2.33557022039571	3.64378735405721	3.61904966356071e-25	3.61248570093562e-23
MS4A8	-5.00304712294077	-0.405801227528547	4.21073972089684e-25	4.182599655445e-23
PFKFB1	-1.80581046326933	-1.12642317411557	5.81916276431553e-25	5.75221414416297e-23
SLC26A4	-2.11720849462958	-0.714249408512122	5.98838176458462e-25	5.89088975228196e-23
NIPSNAP3B	-2.01464439825808	-0.0144276760260834	6.30371688423122e-25	6.17127821700001e-23
SCGB3A1	-4.32549579838628	4.34321448595439	7.73494491280443e-25	7.5362049406429e-23
ADPRHL1	-1.96057997451342	2.51715799762319	8.04355137159954e-25	7.79956364666102e-23
PCK1	-3.45967334117944	-0.897454090134096	9.35960219703333e-25	9.02851528957862e-23
HPGD	-2.49424764258906	4.16963046372471	9.39962304862086e-25	9.02851528957862e-23
ASPA	-2.4914505593458	-0.898993654669839	1.00382884245694e-24	9.59669799011772e-23
KIAA2012	-3.22571350509343	-2.41469893364554	1.1395945717787e-24	1.08437216192194e-22
UBL3	-1.06839273689913	5.1681132402316	1.18409890388586e-24	1.12147934789897e-22
ERICH3	-3.8808567740997	-0.580810319920148	1.6859539720157e-24	1.58940188574795e-22
LOC101927596	-3.10704715783166	-2.93562353354811	1.97706284592533e-24	1.855250264128e-22
PIGR	-4.05707427951503	6.48133342937905	2.48784635704521e-24	2.32385391598678e-22
MUC21	-4.28282155203174	6.38609635260024	3.48630057354091e-24	3.241622766165e-22
CASC1	-2.4540296025097	-1.55939816896894	3.55184420172855e-24	3.2875547036272e-22
THRSP	-3.27626803465359	-2.40482011152591	3.64962066147472e-24	3.36277038595519e-22
ESRRG	-2.98629319440848	0.333828689853266	3.73837423872681e-24	3.42903219023396e-22
RRAGD	-1.78103589984164	4.15228166617072	4.70215685687413e-24	4.2937228733869e-22
AADAC	-3.1653307796016	1.31577349830237	5.31121428314412e-24	4.8282257342707e-22
EPS8L3	-3.13631143217694	-3.17480897425196	5.41559926164197e-24	4.90123767843624e-22
C9orf135	-4.70789129126338	-2.26608587317582	5.56386344110377e-24	5.01313943589363e-22
CGNL1	-2.23880609179062	3.37501437820303	5.71235699319875e-24	5.12426103315005e-22
CD300LG	-2.65892326199467	-2.12671093753249	1.1488279681265e-23	1.02603438223509e-21
TRNP1	-1.70954340226939	4.06714604797927	1.16740194117264e-23	1.03807011913094e-21
TMEM210	-3.83959977979702	-3.83723907643123	1.26839763444958e-23	1.12297308827377e-21
VWA3B	-2.46541878511643	-0.622006787788862	1.49917464813961e-23	1.32154516710246e-21
NT5C1A	-3.7032695562027	-2.20905752978467	1.85255364508353e-23	1.6260150808119e-21
DNAH6	-2.53643835558502	-0.920265634288279	2.05256266509237e-23	1.79383405790883e-21
SEC14L5	-2.04353555073864	0.0948531803065027	2.38858184406215e-23	2.07857658506998e-21
NME9	-1.94490088080546	-1.73096100796619	3.34122921843849e-23	2.89521066276864e-21
UGT2B11	-5.16762401141269	-3.44725464260327	3.58479765190407e-23	3.09310316041197e-21
PAIP2B	-1.45163823701811	3.20499664980395	4.01624518880906e-23	3.45075108775185e-21
EXTL1	-2.96080184387353	-0.0143104388560051	4.4470250025286e-23	3.80482227422227e-21
DNAAF1	-2.2234193619172	-0.399999060181608	4.53661003959222e-23	3.8652297169965e-21
RGS22	-2.42041452105535	-1.99754222084285	5.96783784087167e-23	5.06346174806957e-21
UGT2B28	-4.39194020236848	-2.99897984870243	6.18914238465427e-23	5.22944009870186e-21
SLC25A34	-2.16676764528238	1.18370815900531	6.35984339737787e-23	5.35146657441346e-21
LDB3	-3.28342676134976	4.91289144719149	6.92044775825584e-23	5.79922130458287e-21
MYOM1	-3.01815764532238	4.43333530148063	7.38049448806395e-23	6.15938562542812e-21
CCDC81	-1.64016554521257	-1.03573234676984	7.89945584225465e-23	6.56557629860536e-21
KIAA1324	-2.69556072252502	4.02916361590393	8.18817505123023e-23	6.77787839708134e-21
MORN5	-4.52746278285091	-2.02579747855224	1.06426291209584e-22	8.77392132753347e-21
ZMYND12	-1.82700422819367	-1.20353508057525	1.2731981465817e-22	1.04540862334045e-20
SRGAP3-AS2	-4.84328531218814	-1.83561322934268	1.29011588294364e-22	1.05504537045708e-20
LRRC18	-3.35561599515635	-3.17799013528907	1.4498562799327e-22	1.18093693713078e-20
TRPV6	-2.83793286230845	1.41433429139002	1.63097008427929e-22	1.32316509267646e-20
MUC7	-5.81916432878428	8.11066016650503	1.86356113126804e-22	1.50586092523853e-20
FAM81B	-3.92306500119123	-1.71546233238195	2.16300936918838e-22	1.7409233116515e-20
TSPAN12	-1.79711945498643	1.7893676042376	2.36169064958607e-22	1.88849737956618e-20
SPINK9	-3.72912079297977	-0.991914811312222	2.36491102386375e-22	1.88849737956618e-20
ATP6V0A4	-2.50668859780487	2.18963584751446	2.55106254121302e-22	2.02357814810078e-20
AQP5	-3.58870907146563	3.62809069971949	2.55394383962039e-22	2.02357814810078e-20
TPPP2	-2.6941267130312	-3.5566836771839	2.7763399210428e-22	2.19126394620909e-20
CDHR4	-2.57093119860595	-1.07501925813504	2.86179660467224e-22	2.24999089810582e-20
CFAP65	-3.7562977650715	-1.365037641685	2.98811270913845e-22	2.34026688831485e-20
DNALI1	-1.91997258039085	1.02197138508249	3.51397774298584e-22	2.74157581534179e-20
CFAP73	-2.07941296352682	-1.18456000729411	3.53095951028727e-22	2.74431024839617e-20
LOC105371267	-2.29586108127229	1.48952905767836	4.20140977291101e-22	3.25297746029608e-20
SLC5A5	-2.83053791410709	0.0760124862085465	5.715135539783e-22	4.40823124987126e-20
ARFGEF3	-2.25974299893752	2.53805901942232	6.55424187503949e-22	5.03637838873317e-20
SMIM6	-2.16532506324844	-2.92899833674418	6.80732004405672e-22	5.21118263372658e-20
SLC46A2	-2.22762332320505	-2.07034833750836	8.12438998206156e-22	6.19614056946515e-20
XIRP1	-3.00444687832998	4.85923508264189	9.84630645974047e-22	7.48135591192893e-20
CSN2	-4.30191031832627	-3.64868188798307	1.30826014756958e-21	9.90338341448305e-20
SMR3A	-6.01342120670089	-1.36738140770934	1.43282328548745e-21	1.08061409490299e-19
ARMC3	-3.89145627262503	-1.18340661114787	1.60909712373976e-21	1.20907914135471e-19
DNAI1	-3.74552580548217	-1.48428970909487	1.73788336202602e-21	1.30104848900499e-19
PFKM	-1.26645121924266	6.13224791788704	1.75431516527826e-21	1.30853918353704e-19
KRT40	-3.44654374196736	-1.8958437159771	1.86718890900931e-21	1.3876484581809e-19
LINC01798	-2.25559724361447	-3.25288100332969	1.88550638591175e-21	1.39616605586621e-19
CFAP100	-2.51749611581044	-2.53457794831675	1.9679603088633e-21	1.45194115106461e-19
RORC	-2.16128932980893	2.39408787754582	2.05475707255025e-21	1.51050607466934e-19
PPP1R3C	-2.35571598531791	4.11607048533219	2.3308624541749e-21	1.70731482569653e-19
RGN	-1.92258941651705	-0.988597821308938	2.3405473170197e-21	1.70826397908502e-19
LDLRAD1	-3.39230081438586	-0.242656090463891	2.41934498721859e-21	1.75946864195472e-19
HTR3B	-3.55066937425972	-2.22858493570071	2.51429256193201e-21	1.82201207966625e-19
TLE2	-1.79106177229487	3.05417623156717	2.56993053545594e-21	1.85572679054927e-19
KRT31	-2.02962629888996	2.6987658731251	2.66698123367915e-21	1.91900137319465e-19
LINGO4	-2.72823076166446	-1.98479245432466	2.81951083112419e-21	2.02160912162612e-19
SH3BGR	-2.10153963527236	2.40554653208032	2.93783099332655e-21	2.09905447428451e-19
TAC1	-3.27055705066213	-3.36319143484888	3.10057323384096e-21	2.20758646016446e-19
CASQ1	-3.51596772047113	4.09194786694881	3.19416831487615e-21	2.26630137267676e-19
CHRM1	-3.86796334689801	-0.251128285184339	3.41970102166196e-21	2.41789485778133e-19
TTC25	-2.00495138746039	-0.309328318778387	3.48381169170254e-21	2.45470095080065e-19
SLC4A4	-2.47331526505029	0.235037645255165	3.5008705392596e-21	2.45821471692907e-19
TEX26	-3.57168375671923	-3.27647761426387	4.12556852099993e-21	2.88690555990108e-19
TNMD	-3.19035939349938	-3.61999419006768	4.24287852930945e-21	2.95882655795645e-19
PIH1D3	-4.21880005909559	-3.10709589697607	4.33561725219905e-21	3.01318000363581e-19
LOC285095	-2.86424360393762	-0.602073916519791	4.4986175319784e-21	3.11582819060123e-19
CCDC170	-1.9683643645391	0.568271581590175	5.16356520400376e-21	3.56426027963147e-19
ACACB	-1.63047787888684	3.04067941379736	5.81242852675909e-21	3.99859736791876e-19
CA4	-2.75761983199861	-2.673193563076	5.90031150081523e-21	4.03929718390571e-19
KLHDC7A	-2.99981227667872	-0.712889912658331	5.91126337378531e-21	4.03929718390571e-19
FAM180B	-2.75407180963472	-2.64375056386032	7.11957379603152e-21	4.84869167921705e-19
SERPINA5	-2.62321097803274	0.552750750899747	7.30156126791504e-21	4.95605640328513e-19
IL13	-2.81942436521509	-2.91904370235795	8.28812003357224e-21	5.60700957620038e-19
SAXO2	-2.00642642156911	-0.244326932515961	9.0882597557785e-21	6.12795474857343e-19
RSPH9	-1.26877345234784	-0.356055681144855	9.34075979120261e-21	6.26905393033203e-19
CFD	-1.76566422161629	4.19162181973118	9.35909441055314e-21	6.26905393033203e-19
AKAP14	-3.57604128009106	-2.4543529828887	9.99362927987264e-21	6.67214009921464e-19
PLN	-2.67589275116073	2.12622962636226	1.03193922712367e-20	6.86711715095405e-19
HP	-3.30497251868649	0.322457174665427	1.04134125099649e-20	6.90711136613731e-19
CAPN3	-2.24398019662893	1.22060392846152	1.0828851698123e-20	7.15934763405447e-19
BSND	-3.07138938304096	-2.57175093204307	1.15182201968205e-20	7.59046983391119e-19
GP2	-5.31996168206917	2.01675374382265	1.26596523710471e-20	8.31575810424623e-19
FAM92B	-2.98839457395721	-0.771710238585182	1.30670983306281e-20	8.55579817706042e-19
GNG7	-1.67538823856627	1.48756591413147	1.38724847309934e-20	9.05401944157753e-19
CCDC33	-3.73918856577592	-2.39947802437694	1.50596923174573e-20	9.79746053228062e-19
SH2D1B	-2.16084829592652	-0.266358241645692	1.56691268625405e-20	1.01614786720354e-18
AZGP1	-3.23062675456872	5.49641885167542	1.71385118117585e-20	1.10790957467568e-18
ANKRD66	-4.08971060007474	-2.44241557032228	1.92253861452123e-20	1.2388814496043e-18
C1orf158	-3.83068800962212	-2.66004090089012	2.03881873956971e-20	1.30966769696713e-18
HYDIN	-2.81767730366848	-1.42759577741911	2.26962109273302e-20	1.45334258840637e-18
KBTBD13	-3.69370597555151	-3.6491620687891	2.63343475120603e-20	1.68102294165543e-18
SPATA4	-2.80294537858747	-3.2260394070773	2.79547222770089e-20	1.77888128039603e-18
FUT6	-2.81054748140288	3.45812091617613	3.0849412896377e-20	1.95696758507453e-18
LRRTM1	-3.74128699893026	-2.12317102429892	3.48788615547223e-20	2.20570887527581e-18
SLC6A1	-2.09246293900867	0.131360510557069	3.83272709353355e-20	2.41049134791788e-18
ACADSB	-1.24076882244671	3.70276173299926	3.83538376823353e-20	2.41049134791788e-18
TCTE1	-2.72476243492861	-2.37037586032121	4.03848942052238e-20	2.53033107907992e-18
COQ8A	-1.75398298726982	5.51140956004332	4.11047733886816e-20	2.56753527764946e-18
IDI2-AS1	-2.0164302061717	-2.48101061384869	4.29422065176419e-20	2.67410443828361e-18
CCDC173	-2.0061846287332	-1.84669023363309	4.43310428184685e-20	2.75217385644047e-18
CLIC5	-2.27056156071984	2.37647857446495	4.45414229684493e-20	2.75682977479189e-18
PAX9	-1.87099022796706	4.9704910484915	4.4980980438198e-20	2.77559910503947e-18
S100A1	-2.46485960266699	3.98699182711855	4.83328680014038e-20	2.97342051695645e-18
C1orf87	-4.58779020183164	-2.12199157006415	5.27488710294833e-20	3.2353170505222e-18
MYOZ1	-3.31556072398207	4.91178475503284	5.87734858972558e-20	3.59400748746493e-18
AQP4	-3.50318647795145	-0.557842767280707	6.01730433884141e-20	3.66857389975532e-18
CDNF	-1.49884558776834	-0.258116438191543	6.03927341995474e-20	3.67019087388627e-18
FITM1	-2.58770115715645	1.568574403085	6.05600419204335e-20	3.67019087388627e-18
CATIP	-2.14757042850939	-2.31645744185387	6.16851331184693e-20	3.72728298424745e-18
RIIAD1	-2.75684067652442	-3.09906333782817	6.56562570378804e-20	3.95549811261053e-18
PPIL6	-1.61090666212947	0.165601357492743	6.9766470196395e-20	4.19072163011561e-18
ACKR1	-2.26183102375821	3.65572685097309	8.06248946248127e-20	4.82871979189724e-18
MC5R	-3.09865166223236	-3.71544160274644	9.33607724537385e-20	5.57508917734744e-18
SLC5A8	-4.03571228565502	-1.29722046866697	1.00651821262591e-19	5.99290361511735e-18
HSPB6	-2.865273000021	5.0919275593299	1.0275197527118e-19	6.10011216456862e-18
PLIN5	-2.11946469797824	0.477107371573101	1.03289521734519e-19	6.11419921825587e-18
LPIN1	-1.1157066736207	4.44728699084043	1.08805430537009e-19	6.42204342615972e-18
CA8	-2.26841238175433	-0.829869047738401	1.25538903465903e-19	7.3882910152491e-18
DMBT1	-3.7390619216553	5.70362026817337	1.44822333230219e-19	8.4986085635935e-18
KLF15	-2.0875226004205	0.187237469122447	2.1079692218507e-19	1.23346486392373e-17
LOC101929592	-2.75584539691825	-2.58831868114559	2.31929067403919e-19	1.35322968468367e-17
PHKG1	-2.26650757457312	1.69395464863364	2.38087792663821e-19	1.38519477771811e-17
LSMEM2	-2.47070135176331	-2.83223061961597	2.55105521255195e-19	1.47997542145856e-17
PERM1	-1.52174822762606	3.18337898716834	2.57242985369806e-19	1.48813605428561e-17
POPDC2	-1.8884200755025	1.45894889892696	3.15850352571362e-19	1.82200020663191e-17
IL17D	-1.85575599447089	0.0372130102790176	3.17510013307819e-19	1.8264001132732e-17
C15orf62	-1.8459040168897	2.75645539804755	3.49379432079404e-19	2.00406010575575e-17
CRNN	-3.67966774826459	8.86156844031449	3.8433785970073e-19	2.19839096547359e-17
DLK1	-3.88306848144252	0.93275475827795	3.97472681264492e-19	2.26715299960472e-17
LOC105369364	-2.16509829564673	-1.1425130642826	4.01014812335068e-19	2.27707630482524e-17
SNTN	-4.54213840105184	-0.623986824600175	4.01448899195727e-19	2.27707630482524e-17
GADL1	-2.69342623225881	-1.86903416199739	4.4085335355042e-19	2.493638010652e-17
DCDC2B	-2.27119780064582	-2.80760743863385	4.5010788732587e-19	2.53893266194368e-17
PPARGC1A	-2.20426021750894	2.25379410827576	4.74210242390595e-19	2.66749811209936e-17
LOC101928844	-2.50718434416541	-1.33924062285545	5.01801409535745e-19	2.81492619900176e-17
ARMC4	-2.76255743426864	-1.40381138794134	5.25516504148402e-19	2.93986059724558e-17
CCL14	-2.40550338794725	-1.06269584308183	5.37068017618501e-19	2.99625097062069e-17
FRZB	-1.9343410901523	2.10326422937206	5.70177046764738e-19	3.17227191346185e-17
TMEM212	-4.32664680695234	-2.78173798277287	5.80016291200253e-19	3.21822118193753e-17
ANGPTL1	-2.35641607093084	1.37234465809193	6.877521052489e-19	3.80150984325525e-17
OR7E47P	-2.36315612795332	-2.08614798571404	6.88875476187786e-19	3.80150984325525e-17
PSCA	-2.58278174856163	4.70728940497804	7.15485537036249e-19	3.93768432180247e-17
TIMP4	-2.02876888958716	-0.301893719001593	7.35067467461488e-19	4.03454955253862e-17
ABRA	-3.38302444692161	0.488939766537162	7.98825547037706e-19	4.37271091783033e-17
MYOZ3	-2.87085982460007	2.60247659111625	8.51860674735387e-19	4.65051981759697e-17
KY	-2.4414727777287	0.403725937848804	9.08822284176885e-19	4.94822143654917e-17
CRYM	-2.29531253093288	0.818841013536959	9.2642988828578e-19	5.03063781737689e-17
DIO1	-1.86313557907204	-2.5365759459992	9.78904632739005e-19	5.30144548842137e-17
DYDC2	-2.80993980278169	-1.66333182180752	1.05613325555692e-18	5.70452028724285e-17
CHST9	-3.57504209782585	1.47109345267493	1.06744001125995e-18	5.75033887547256e-17
PDE6A	-2.0943640448817	-1.00914216109134	1.34744662975536e-18	7.23959253870935e-17
CFAP161	-1.84463545261756	-1.8913161336309	1.4611531599118e-18	7.82985836718e-17
HBB	-2.50689740052102	4.67271134721671	1.51788180919715e-18	8.11250059860406e-17
GPT	-1.93284863957603	1.37196084291948	1.54482925622487e-18	8.23491050903325e-17
SLC38A3	-2.26500411526156	0.293465029919837	1.65219587758502e-18	8.78424664628295e-17
MYLK2	-2.48827513742892	1.87399105596708	1.68383102084918e-18	8.92912788477912e-17
FAM216B	-4.00499917928285	-0.530026612680839	1.73725545361125e-18	9.18850202646388e-17
GMDS	-0.978004747269385	4.56009122821693	2.08793925728e-18	1.10141877810231e-16
CFAP45	-1.59791365478594	0.801259479798986	2.09730248575804e-18	1.10141877810231e-16
CRISP2	-4.47542879174	-1.69590118549212	2.09866171931295e-18	1.10141877810231e-16
TMEM182	-1.51638410358965	2.92882401796374	2.28815206108253e-18	1.1977799593785e-16
NWD1	-2.29989174775565	0.911724489540341	2.33842314368641e-18	1.22095667884324e-16
ADHFE1	-1.6782128540248	1.20651691381595	2.61076071810034e-18	1.35966548600198e-16
ASB11	-3.59593631524257	0.155304275927167	2.64058635554218e-18	1.37169030504861e-16
MPC1	-0.91885262443382	4.12173433414569	2.74269430800503e-18	1.42110646803833e-16
SPINK8	-3.50030865194779	-3.13416527739382	2.8897381069417e-18	1.49349586476279e-16
SLC9A4	-3.03796711432445	0.485595098572702	3.26416494885663e-18	1.68273900895108e-16
TNNC2	-3.13051396420917	5.63257844609969	3.3622154855399e-18	1.728908937678e-16
DHRS7C	-4.22762580651868	0.335331842449299	3.449722466365e-18	1.76943825145064e-16
FMO6P	-3.06018918069988	-1.42138426524308	3.74635013298485e-18	1.91675697884348e-16
KLB	-1.74475988865135	-1.06486433874218	3.77279038572098e-18	1.92544688281795e-16
TSPAN6	-1.03979525572609	5.29009247333382	3.81822831503166e-18	1.94260560522947e-16
CFAP61	-1.97430468242354	-0.522339415270359	3.82549156655216e-18	1.94260560522947e-16
CCDC60	-3.37093019876905	-0.793791425500013	4.20565328052987e-18	2.13034123759775e-16
KRT33A	-2.40698129623081	-1.38895100056855	4.63197551570356e-18	2.34046941504396e-16
TNXB	-2.09013321466925	3.50983340687911	4.80249372652847e-18	2.42062326122028e-16
OSR1	-1.85308975195151	1.1426507655754	5.01170264492094e-18	2.51983459156852e-16
FBXO40	-3.69878727985221	1.47631021752512	5.07766364997977e-18	2.54671095823986e-16
SLC44A4	-2.51245856886529	2.74489463863579	5.24508030298828e-18	2.62421548426905e-16
C6orf118	-3.42502147876438	-2.27383293134141	5.48465883171513e-18	2.73735558309351e-16
PHYH	-1.33254047708567	3.76730637977846	5.83030704258755e-18	2.90275164567751e-16
C2orf54	-2.12545724862454	5.13467435643506	6.18564872497202e-18	3.07215524357574e-16
PKIA	-2.14866031887576	3.93790848506451	6.25557725524161e-18	3.09932651212859e-16
ACADM	-0.898451438504967	5.00189324509155	6.88139469458206e-18	3.40111262538288e-16
SORBS1	-1.76030517512591	3.72501649272483	6.98227388060995e-18	3.44261605401599e-16
MAPT	-2.16188418626148	2.76776494835695	7.6557359894872e-18	3.76554956410454e-16
LACRT	-6.04887722042323	-2.24595026217239	8.79402050811102e-18	4.31500336401602e-16
CAND2	-2.06203860843907	2.33234471839227	9.19954674723098e-18	4.50313390417943e-16
MB	-3.12719936183381	7.42607193466283	1.0043393400607e-17	4.9044033529151e-16
ASB14	-1.36958435691322	-0.120662383545658	1.01351089301716e-17	4.93734983600681e-16
LRRC10B	-2.15891894603172	-0.179487461674904	1.01870192752202e-17	4.95079411697637e-16
GNMT	-1.65204260613394	-1.47379823258384	1.14000676882974e-17	5.52713281754284e-16
CCDC110	-1.71997268412731	-1.00553117228285	1.2788607567527e-17	6.18561557951429e-16
SMIM5	-1.91293777680847	2.48709490879021	1.29385591276946e-17	6.24331468050343e-16
MRAP	-2.37146467934118	-3.83196062691306	1.30755301470211e-17	6.29449220765463e-16
C20orf85	-4.67215541067519	0.0272705541600619	1.31506659692371e-17	6.31573139461261e-16
CMYA5	-2.77896480160076	6.43359840548689	1.34333156196227e-17	6.43629661087948e-16
SORBS2	-1.76617255110704	3.34903259301806	1.43156177370508e-17	6.84293248778325e-16
CATSPERD	-2.6923981943431	-3.00189969048352	1.54344586275815e-17	7.36046559797286e-16
GALNTL6	-2.15069747917631	-1.77135125204045	1.72386655583838e-17	8.2016576347049e-16
RMND5B	-0.872818765082603	4.97951973020686	1.75694391285646e-17	8.33954519755153e-16
KLHL38	-2.63527095322573	-0.0919436382335846	2.00739156248697e-17	9.50616613649353e-16
TMC5	-2.27246188290192	2.40044557687063	2.13768907844545e-17	1.00997129244512e-15
MAP1LC3C	-1.88751303305988	-1.80208660558507	2.20309350490756e-17	1.03846280186187e-15
GBP6	-1.85155415048678	7.31400240236088	2.24048257830462e-17	1.05364773076252e-15
DYNAP	-3.59223802770917	2.52246380702171	2.31615336807585e-17	1.08672421737624e-15
ZNF106	-1.21343016966052	6.52136346014812	2.47286892949283e-17	1.15758689681063e-15
TSPAN8	-2.79530185430677	0.67752223942711	2.62613654678349e-17	1.22651418582918e-15
NR3C2	-2.04879726879495	1.17364394344856	2.66307305366377e-17	1.24091891514314e-15
CDH26	-1.89888008972451	2.41085561603421	2.76023780174261e-17	1.28325850129874e-15
CARNS1	-1.83793394539803	1.45377204518709	2.8444888432876e-17	1.31941517803794e-15
BCAS1	-2.01411009559578	2.69397253745662	3.4581317429987e-17	1.60040765187915e-15
C7	-2.752101681985	1.42880679278018	3.48823935815441e-17	1.61068068140812e-15
CIPC	-0.808362263538742	4.64844562830428	3.65394485265003e-17	1.683377353722e-15
FAM47E	-1.58247129156045	-1.64656635603217	3.82272850404337e-17	1.75716073426264e-15
CDC20B	-3.10404664861407	-1.44368946331973	4.13662326000823e-17	1.8971635009808e-15
LRRN4CL	-1.65300982264049	0.79551404941664	4.24170540904409e-17	1.94098533133404e-15
UG0898H09	-2.75465176465829	-2.68954144233114	4.44932841227777e-17	2.03142767845768e-15
MT1JP	-2.58786511449754	-3.92348953634929	4.73468280292009e-17	2.15687574755843e-15
KCNJ16	-2.96007538463057	-1.50623862688433	4.80697815225049e-17	2.1849217882651e-15
FHL1	-2.25689091692135	7.37953494437492	4.88496452930715e-17	2.21542389109758e-15
NFIX	-1.08693864434148	6.29658038375247	5.34218953200895e-17	2.41740012089552e-15
CPEB3	-1.12598342977045	2.68657369105851	5.38708026441245e-17	2.43230854599181e-15
PDK4	-2.42436846953299	4.52984753760093	5.53215149219646e-17	2.49228320432736e-15
IL12A	-1.69605920782344	-1.35106371100291	5.85595451833453e-17	2.63102162666077e-15
PLEKHA7	-1.34717277094853	4.29941142403111	5.87466022534079e-17	2.63102162666077e-15
SLC35C1	-0.836496317787054	5.49283222134624	5.87887266184085e-17	2.63102162666077e-15
LOC105369192	-1.83553804801112	-2.8090675600861	6.13187090887139e-17	2.73822998502956e-15
SYPL2	-2.60304588721467	2.49172860896166	6.1918176729141e-17	2.75894930576695e-15
CKMT2	-2.73061080953228	3.38542761659212	6.23704696021073e-17	2.77303465613037e-15
HOPX	-1.93796659792391	7.04805588854116	6.30934978163449e-17	2.79548686299656e-15
F10	-1.60920355963345	0.0817084434260709	6.31500248970396e-17	2.79548686299656e-15
C2orf73	-2.73310521489825	-3.3043679107357	6.35100693375976e-17	2.80532655514425e-15
SASH1	-1.40569684446115	5.49724323812738	6.58549407032135e-17	2.90260640160073e-15
ZBTB16	-2.2961161888683	0.377494375871137	6.61161848847691e-17	2.90453630302072e-15
C2orf40	-2.63301424919808	-0.333452365786192	6.61840025831958e-17	2.90453630302072e-15
IL22	-3.41026858572642	-2.63962190523076	6.71420742673649e-17	2.94024528668033e-15
TCTEX1D4	-1.85619413381991	-2.70738279929054	6.9189717685834e-17	3.02341249192411e-15
IKZF2	-1.4435147925497	4.06262685138435	7.63293337253132e-17	3.32825315342302e-15
GCNT3	-2.1374687785722	3.65380213373539	8.44226414551497e-17	3.67328685459661e-15
STK33	-2.13031952094252	-0.637670262984686	8.47786406089513e-17	3.68091142584238e-15
C6	-3.2678174580767	-1.90243610523197	8.91923428157375e-17	3.86430569522737e-15
GOT1	-0.820086310452918	5.8439824293001	8.971104050196e-17	3.87852636463145e-15
ADAMTS9-AS1	-1.90931080618314	-2.34653171770723	9.48475729672241e-17	4.09190917019403e-15
GDF5	-2.26964848803886	-1.61741765404034	9.56822470455049e-17	4.11919153612604e-15
SAMD5	-1.85998437031314	2.12776882669972	1.00175400630152e-16	4.30352675745101e-15
KAT2B	-1.23304554068593	4.36635264792361	1.03032694549535e-16	4.41695738760458e-15
CTTNBP2	-2.08850704236346	1.58668007263401	1.10749115061101e-16	4.73778199577564e-15
SLC7A14	-2.88409788356962	-3.23108913035733	1.11962697298139e-16	4.77965703371488e-15
CRY2	-0.741609454051578	4.74664089896378	1.19531384310564e-16	5.09208698476153e-15
PRKN	-1.70276003844031	0.436216403221634	1.25104975018394e-16	5.31285477880222e-15
SLC22A16	-1.91326221291671	-2.2946516024693	1.25235490537989e-16	5.31285477880222e-15
WFDC2	-2.8697319518262	5.55549033673884	1.27418399182141e-16	5.39422216745517e-15
AMPD1	-2.88025720241384	2.08054853135219	1.38520805442463e-16	5.85207294859931e-15
ZNF710-AS1	-1.36115822595467	2.08692813027388	1.40127970624422e-16	5.90771400791949e-15
PPP1R9A	-2.4116062603986	0.318592461440445	1.4823201871066e-16	6.2364640433991e-15
SLC16A6	-1.5653545923586	2.39880929936713	1.5826102906312e-16	6.64467904085013e-15
CKM	-3.28854435084997	8.17635543779086	1.66013622092005e-16	6.95583412892901e-15
KRT13	-2.95566807682612	12.0880698682108	1.67646898245599e-16	7.00984350918916e-15
CCDC17	-1.66277968416374	0.360465189295384	1.84146247038225e-16	7.68395497631019e-15
TMEM143	-1.00214978185315	2.32712279894347	1.88894143967847e-16	7.86595389287786e-15
RYR1	-2.01335437923449	6.46477880261559	2.09107185727992e-16	8.68989718975326e-15
AMY2A	-3.18871549062855	-3.74614850308322	2.23701808683534e-16	9.2774743996391e-15
MAGI1	-0.979524525280433	3.87914886408253	2.46160870723179e-16	1.01881581514961e-14
KRT33B	-2.72391086314945	-0.498328483598731	2.46843907290383e-16	1.01957048360123e-14
LNX1	-1.28714495918281	3.51868110995902	2.50213950979105e-16	1.03139811412703e-14
ST6GALNAC1	-1.95597864485204	3.76104433513944	2.60643673056412e-16	1.07221961908035e-14
SELENBP1	-1.74465497131672	3.56480583911403	2.67708686124385e-16	1.09906289829654e-14
COQ10A	-1.13155389369903	2.43941274318402	2.76798321309493e-16	1.13409340378777e-14
FAM174B	-1.23091391723365	2.77005696583931	2.87877987089244e-16	1.17712037170648e-14
CACNB4	-2.01703223570062	0.24361325287273	3.068617820386e-16	1.25222975303648e-14
ADIPOQ	-4.29252577950058	0.78940805506064	3.69169185650854e-16	1.50347842548167e-14
WFDC6	-3.82092679507598	-3.91449099355077	3.73843985549628e-16	1.51947805943056e-14
ATP1A2	-2.92496839539166	4.62868548098716	3.90981414485071e-16	1.58596704047002e-14
CYP4B1	-2.61777463565215	3.08854950625073	4.20739593816808e-16	1.70328436359675e-14
GADD45B	-1.13740065014894	5.23362409342633	4.25144792111953e-16	1.71770305590788e-14
PTGDS	-1.79266714610111	3.97530780866813	4.29443145016683e-16	1.73163381425242e-14
FNDC4	-1.32708146027965	2.55432471419945	4.56917319683632e-16	1.83877616219719e-14
COBL	-1.91015049704665	3.75109790358122	4.77522013121863e-16	1.91790547400404e-14
PPP1R3A	-3.69697501376957	1.64980659131154	5.03629909402971e-16	2.01878264668754e-14
SPINK5	-2.17364172218099	8.43474094048541	5.10541494703781e-16	2.04246688735817e-14
WDR63	-1.71609883598818	-0.636152927955293	5.58271784176062e-16	2.22903692964258e-14
SPX	-2.61399699562156	-0.821335438829518	5.71750611601396e-16	2.27838702623077e-14
CTNNA3	-2.69490199763113	0.489726722296726	5.96309663847849e-16	2.37161204783862e-14
FXYD1	-2.20197988337375	0.769178676945217	6.01552871567426e-16	2.38780138864084e-14
IL17F	-2.95571995718781	-3.08438603021927	6.20919097321377e-16	2.45987851726755e-14
KLHL31	-2.01556294113145	2.10843281378874	6.41956699137272e-16	2.53828432321015e-14
PLCB4	-1.92206695644481	1.81115271998137	6.98145442209349e-16	2.75510380614515e-14
MYL3	-3.08117308658094	3.45510125405122	7.05477329983149e-16	2.77865277958353e-14
ENPP4	-1.68839961447428	2.02256116050552	7.11167748888085e-16	2.79565808312897e-14
LRRC2	-2.5895205553702	1.73245421323498	7.14012926179676e-16	2.80143453098203e-14
RNF224	-1.86337133815279	-0.439146914774043	7.28682676141388e-16	2.8534933335129e-14
SCN7A	-2.30137518675818	-1.21303422360006	7.89509121033087e-16	3.08575321143892e-14
ZBBX	-3.58890755671502	-2.3143354691609	7.98222266244978e-16	3.11383141907021e-14
LRMP	-1.63172082398418	2.08489614828046	8.10710838435455e-16	3.15650187439028e-14
SMAGP	-0.981866998112422	4.70763814313833	8.21857183118216e-16	3.19379347706798e-14
LINC01091	-1.64226404336948	-1.04360849857183	9.63860962853642e-16	3.73849538792166e-14
PLEKHS1	-2.74435963906534	1.37920397748215	9.82410062234519e-16	3.80319697666949e-14
TMEM132C	-2.41301544373411	-1.26482650266045	9.94312772268903e-16	3.84197172328495e-14
LOC102724163	-1.50359891120825	-0.721981146024539	1.01156958422831e-15	3.90124837947748e-14
SYNM	-1.68439972423141	5.05720394572165	1.0142765034917e-15	3.90429346703241e-14
EPM2A	-1.03169823636392	2.21693973301067	1.0880027387251e-15	4.18018863559607e-14
DUSP13	-2.47042257130351	2.16849444086049	1.13825485016324e-15	4.36502514385575e-14
PRSS27	-2.09448432681527	5.74890024438725	1.16298618118605e-15	4.45148263298712e-14
MIR4329	-2.0945264040222	3.67462738557937	1.19282015357521e-15	4.55711009141687e-14
GPX3	-1.71482168996889	6.59846763224516	1.22813205032251e-15	4.68323088777478e-14
TNFRSF11A	-1.30619266043162	2.23407601178191	1.24545532776651e-15	4.74041249332887e-14
KRTAP11-1	-4.16616339880052	-1.27769489696299	1.26843409928015e-15	4.8188663365003e-14
C4orf22	-2.99582630797584	-3.31105506152612	1.37400904352669e-15	5.21023205834896e-14
C10orf90	-2.38860836409907	-1.88084412726379	1.37945077555139e-15	5.22114426441504e-14
ADGB	-2.96413889770837	-2.86326697196333	1.38804447515515e-15	5.2439238678264e-14
LINC00330	-2.93415890347088	-1.43107570644044	1.4269809575168e-15	5.38103948850272e-14
SDPR	-1.4866437887724	3.04518442671328	1.5018249593577e-15	5.65280252262492e-14
ALDH1L1-AS2	-2.80639290074796	-2.86921416756765	1.5187854456266e-15	5.70609373234214e-14
LRRC39	-2.1479463759909	1.3946632324177	1.59935724860391e-15	5.99773695272956e-14
LINC01395	-2.1089675195376	-1.54840399496664	1.61799709791648e-15	6.05648435751348e-14
LOC101927000	-2.70752519893233	-3.77190607734611	1.76066508794579e-15	6.57842627263122e-14
ETFDH	-0.778929755074679	4.23314610753052	1.79389740894624e-15	6.69031738798026e-14
LOC107985579	-3.09635538330428	-3.36199270072686	1.87654473248881e-15	6.98575509829426e-14
SHROOM3	-1.28185254524195	4.39926257201964	1.92898067675875e-15	7.16785283226979e-14
SRL	-2.62494909447659	4.08566005650071	2.1199535379759e-15	7.86313549978201e-14
PDE4DIP	-1.42476950607546	6.02692192490932	2.13444038196319e-15	7.90247445416661e-14
TPM2	-1.81241392984906	8.20419885329077	2.16282213956448e-15	7.99302127549028e-14
NBEA	-1.78164729659916	1.22541762745152	2.16814975687709e-15	7.99819447450873e-14
ANK2	-1.82738225252669	2.73607538550502	2.31273749389381e-15	8.51614350599633e-14
MLIP	-1.84412215197656	2.63511049453961	2.37479005207976e-15	8.72885376001806e-14
LOC729966	-1.95584993519713	0.291380458545811	2.49360361022952e-15	9.14905411082949e-14
RHCG	-2.3002793076219	9.34006614302537	2.55676752908316e-15	9.36393115012958e-14
C1QTNF7	-1.85181452875671	-0.568185158017013	2.90527068215109e-15	1.06211897487689e-13
DNAH7	-1.86898618303145	-0.880514758947988	3.01213999623276e-15	1.09921517461089e-13
CA13	-1.30725748480779	2.23384648967693	3.13540657831304e-15	1.14136992879663e-13
ENPP3	-2.24935140541037	-0.832440103407202	3.1388653937343e-15	1.14136992879663e-13
LRRC14B	-2.69789640033501	-1.02303467112712	3.14804859308224e-15	1.14266868985622e-13
AGBL1	-2.42018409416916	-0.249986470316399	3.32140100491798e-15	1.20344641749368e-13
CYP2F1	-3.33264124949027	-0.501555673881068	3.39559409348502e-15	1.2281435617342e-13
SPRR3	-2.71917026993032	10.0255907779977	3.40507185835767e-15	1.22938791226484e-13
APOBEC4	-4.11846951831576	-2.51529518897781	3.57782405070167e-15	1.28947311760067e-13
CCL23	-1.80578633441192	-1.75698672521778	3.73500367250654e-15	1.34374345906803e-13
SPATA18	-1.35597593561786	2.47398985874924	3.86556083742736e-15	1.38826129334274e-13
IL36A	-2.95679591407025	3.95681113052868	3.95300823727011e-15	1.41716737210442e-13
TEKT2	-1.94514641195022	-1.03130299666144	4.01671532227359e-15	1.43747581911173e-13
PLCXD3	-2.39303030892705	-2.22695213730992	4.274118340318e-15	1.52545171486383e-13
ACOX2	-1.33177847132701	0.552259455051498	4.27752752142242e-15	1.52545171486383e-13
PPL	-1.56108287155067	9.35136029330064	4.32901717972311e-15	1.54111497955772e-13
CFAP46	-1.99029931653575	-0.147255138204677	4.50100395041138e-15	1.59954526077185e-13
CEBPB-AS1	-1.20418161740134	-1.21384960593163	4.5465047781323e-15	1.61290029263254e-13
ZNF735	-3.77053799914512	-4.0621536182434	4.56972022274672e-15	1.61831674601377e-13
PIP5K1B	-1.69034898755597	0.713386892602772	4.6585846752017e-15	1.64692291217243e-13
FAM149A	-1.58652105747521	0.813361156520951	4.80160515328527e-15	1.69454221380152e-13
ART1	-3.23992395051712	-1.98392316561321	4.85729820759233e-15	1.71123120071285e-13
FOLR1	-2.67023733926987	1.6328567268504	5.21274517475619e-15	1.83328376500104e-13
KCNB1	-2.05439422227839	-0.615608090844303	5.38464734031941e-15	1.89047541018835e-13
GPR12	-3.29944058395468	-2.4371091557588	5.43931918967693e-15	1.90638307503255e-13
ITM2A	-1.41392233312935	3.23942070655907	5.77438713769269e-15	2.02034098427554e-13
STK39	-0.845757324172532	5.22040628689143	5.80129343888843e-15	2.0262733841524e-13
TJP3	-1.99240018564817	3.18920257355574	5.96752135637224e-15	2.08076433869534e-13
STOML3	-2.98393084437383	-1.24817913962503	6.40590936431759e-15	2.2298039724034e-13
SMTNL1	-2.45657980691047	2.25002610929322	6.46204037715478e-15	2.245503894198e-13
TGM7	-3.04572285979924	-1.04619358816086	6.81034458017424e-15	2.36250505427748e-13
THSD4	-1.21437150590137	5.30218954616847	7.03175136842318e-15	2.4351624679456e-13
HOXB2	-1.57175157546484	1.57197675054049	7.0830734157134e-15	2.44877120482465e-13
ZDHHC15	-1.9319492527667	-0.53250375997088	7.20802367032351e-15	2.48774552540335e-13
LINC01405	-2.48276526343592	-0.0546291042754804	7.51246377065213e-15	2.58843146805058e-13
C11orf97	-4.51184954002923	-3.58377491513985	7.57399812072966e-15	2.6052250630476e-13
CAP2	-1.44039747458047	3.96030893460023	7.86950610145758e-15	2.70230611709917e-13
WDR86-AS1	-1.91396006788131	-1.25870944459148	8.43673956170431e-15	2.89221090395598e-13
ASB15	-3.13141261228188	-0.130889475281356	8.82424666562581e-15	3.01996865297711e-13
ANXA1	-1.41055414996296	11.1373700878602	9.96992119248147e-15	3.40633398057886e-13
C2orf50	-1.70012084165515	-2.69684732141383	1.03493699809756e-14	3.53005395180246e-13
LINC01697	-2.63043565720617	-1.19703396881947	1.06905478673745e-14	3.64032819771484e-13
SLC25A23	-1.14348641204744	5.37758044920212	1.07159631387086e-14	3.64289077451624e-13
AGL	-0.890685431848304	5.31683412510727	1.11246719213891e-14	3.77552823892078e-13
SVIL	-0.98385745020486	7.17727589685417	1.24589313682323e-14	4.22131812730971e-13
TXLNB	-2.24689100864992	3.0839268652333	1.25631244822041e-14	4.24954989752696e-13
ACADL	-2.20165451389397	-0.930753060527262	1.27704928992723e-14	4.31252979946736e-13
MYLK4	-1.55169299389868	1.24580777131253	1.43914191716507e-14	4.8518620627868e-13
ANKS1B	-1.60241497431251	-1.83305869096739	1.47272271773852e-14	4.95686821509248e-13
ABHD11-AS1	-1.74530338170359	-0.878650719070729	1.48599641688202e-14	4.99329126022585e-13
N4BP3	-1.01241936991098	3.84197782466361	1.59144393278028e-14	5.33880935802387e-13
BCKDHB	-0.849077280988889	3.02198332463047	1.87372518780354e-14	6.27543848671768e-13
HS3ST1	-1.41710060332021	4.05617597818754	2.02062866314829e-14	6.75633193229699e-13
PHACTR4	-0.612413401480884	5.85880154662792	2.0749456772046e-14	6.9265768565438e-13
TTC9	-1.46986519081151	5.29649000957757	2.11170454253592e-14	7.03774788865121e-13
MYOM2	-2.18035531506181	3.59061707232675	2.21693857060224e-14	7.37639217535514e-13
HGD	-1.85806086417363	-2.52404395465613	2.24436820926216e-14	7.45547632058814e-13
IQCD	-1.22197857571128	0.245427076693099	2.26637740497675e-14	7.51632623738462e-13
ADSSL1	-1.43430050898505	3.83407603416803	2.29422712216952e-14	7.59631656727447e-13
TCF21	-2.3024257502387	-3.79281486720332	2.30341070484011e-14	7.61434288679532e-13
CHRNA10	-1.34763047256957	-0.25765395042941	2.46469885011065e-14	8.13430513530035e-13
ANO5	-2.39094938960575	1.5406772918222	2.52674873359451e-14	8.32559619129208e-13
INMT	-1.50893240151041	1.31310984359205	2.55302558893127e-14	8.39858805612398e-13
MYH7	-3.27218556481426	7.6917993240794	2.61240178280915e-14	8.58005443602303e-13
C22orf15	-2.29120925649533	-2.35489271257787	2.67924888720379e-14	8.78543399196953e-13
TCEAL6	-2.31027040796236	-4.13651049861517	2.6897542589946e-14	8.80570192538699e-13
LDHD	-1.44467313003332	2.73634643720281	2.73316734268834e-14	8.93346494368583e-13
TPRG1	-1.46561071067502	4.11344506297191	2.76828121902495e-14	9.0337356511226e-13
SPEF1	-2.099496261088	-1.46881352139515	2.77383540500481e-14	9.03737765633807e-13
KRTAP3-2	-3.88660180138576	-1.86436720676616	2.85497972251541e-14	9.28689330504495e-13
MIR6843	-1.73850665132621	7.29603856974719	2.99432115005199e-14	9.72461907153248e-13
PTCHD3	-2.36113721655923	-3.92954619524105	3.00113953750323e-14	9.73124273920037e-13
CRACR2B	-1.58978261125312	2.51656969571612	3.10058719793964e-14	1.00377197315811e-12
CYP1A1	-2.79926996762742	-0.754287268495076	3.24668481656671e-14	1.04940068126584e-12
TECRL	-3.23824296018433	-2.33959048603	3.35125134147498e-14	1.08148226729723e-12
CCDC65	-1.10462237621581	0.185677967009827	3.37235380263791e-14	1.08657026080879e-12
LOC285556	-2.61768311110194	2.23391847099347	3.54458506055327e-14	1.14025885605128e-12
TNNI2	-2.60675483835052	6.25904091680562	3.73192777975482e-14	1.19863163058592e-12
PLPP7	-1.75165657002386	2.09316491463566	3.74087908139076e-14	1.1996144997537e-12
ALDH6A1	-0.951686695530457	3.69112200223026	3.93889978920525e-14	1.26112918879853e-12
KRT222	-2.10952504270559	-3.42654074686811	4.19456843797455e-14	1.34087907539208e-12
FEM1A	-0.933515396879786	1.94443562533436	4.31705405531075e-14	1.37787103022402e-12
LOC105374205	-2.1159260047645	-2.33769384330072	4.74443442586097e-14	1.51190795326771e-12
PGM5	-1.75792184854816	1.84654407458808	4.84642731128915e-14	1.54199686468408e-12
MGP	-1.60829974551169	5.50532724686562	4.87618054997994e-14	1.54904312853731e-12
RNF157	-1.47758875183834	1.38709085970555	5.01346671644743e-14	1.5901748091436e-12
KCNT1	-2.02355272598886	-0.800108827015084	5.05139256876392e-14	1.59971239312192e-12
PTPRN2	-1.36592670610155	1.9357949863114	5.67092053051748e-14	1.79312041557341e-12
B3GNT6	-2.75820458151535	-0.317056394876514	5.80796214467262e-14	1.8336051651468e-12
TMEM38A	-1.78877398396741	3.63498635222931	5.90962761704323e-14	1.86281342361999e-12
CPLX2	-3.23067633761039	-1.19612530159615	5.9232866043884e-14	1.86423315494839e-12
KIAA1211L	-1.2697977292319	3.19539545110025	5.94298979511467e-14	1.86754785799259e-12
SUCLG2	-0.627696204135386	5.12455265223084	6.40497168482483e-14	2.00962154727408e-12
PLEKHA6	-1.42957783407301	3.06294663452345	6.4383852242769e-14	2.01438446531447e-12
LYVE1	-1.51121958215755	2.27124782956664	6.4399365855705e-14	2.01438446531447e-12
MINDY1	-0.866697590761354	4.11368446733162	6.68178004263267e-14	2.08682648785474e-12
CROCC2	-2.25499063734662	-2.46262781951075	6.85131932090175e-14	2.13649946908916e-12
CD200R1	-1.40745544293471	0.677808909945361	6.99387784411809e-14	2.17761979418619e-12
ANXA9	-1.58803828123315	3.1651695859971	7.05850888333036e-14	2.19438803650773e-12
MLYCD	-0.670105980966479	3.22774394863062	7.44925966936339e-14	2.312336503769e-12
ADGRF1	-2.04897133831873	3.95278123689701	7.50646010368099e-14	2.32654561782734e-12
TCN1	-2.35980628319965	4.53422405293557	7.6000636232382e-14	2.35197713617021e-12
FLG-AS1	-1.68371903026366	0.524779011415886	7.61179819977967e-14	2.35203409320354e-12
EFCAB12	-1.65443140088246	-1.70541481464643	7.73964592354934e-14	2.38791530213993e-12
BARX2	-1.49058413600838	5.34734616192953	7.864257679164e-14	2.4226910608293e-12
CUL4A	-0.745084476849637	6.66186489405287	8.30683133054462e-14	2.55516625957523e-12
SCEL	-1.918566660568	6.73935546795586	8.81522180144797e-14	2.70745643352768e-12
NUDT4	-0.597102984354204	4.46731135988535	8.97678921369682e-14	2.75292708973657e-12
CDH20	-1.89026963730572	-0.531299766635917	9.33918649963499e-14	2.85975721341454e-12
SPNS2	-1.56449473152075	5.13555331774138	9.89067709122123e-14	3.02408194607414e-12
LRRC71	-2.11596780434269	-1.94304226690099	1.0004097374396e-13	3.05417443530474e-12
PGR	-1.95247128863667	0.428616167667923	1.01178064725066e-13	3.08426486825828e-12
SLC36A2	-2.60787222352016	-0.960155133352095	1.10985086382912e-13	3.37816040958929e-12
PADI2	-2.12356844154368	5.35111299738711	1.12932663766183e-13	3.43231019741907e-12
CADM2	-2.1623587521335	-1.26948819921278	1.14808742926617e-13	3.48412881105023e-12
MYLPF	-2.70573107433097	5.24255572085275	1.15148746875474e-13	3.48924692354951e-12
CFL2	-1.18876506975482	4.78197695584275	1.15837754963695e-13	3.50490966467418e-12
GAS2L2	-2.12428693625299	-1.10031293028693	1.18205108321451e-13	3.57123237499956e-12
WDR49	-2.42362608173815	-1.24706847683609	1.19674804371178e-13	3.61027857986711e-12
HMGCS2	-3.03257256018972	0.0361027297612514	1.20488155999715e-13	3.62943834411567e-12
GLRB	-1.6384307125027	0.0764483735893366	1.22429398137746e-13	3.68246652035291e-12
TCP11L2	-1.05580083509342	3.17503534130419	1.40265958158406e-13	4.21273702946846e-12
APOD	-1.86070337687331	4.52227484852402	1.4176401619239e-13	4.25145900106869e-12
UCP3	-1.83765729769544	1.44721426836877	1.53733060675057e-13	4.60362693312676e-12
MYOT	-2.60906139249075	4.4534081158589	1.54256564492001e-13	4.61252044456773e-12
LOC101928075	-1.89001822404189	-2.33652725050006	1.598646452131e-13	4.7732020094932e-12
ACAT1	-0.800153107964736	4.79272371252047	1.60289798876149e-13	4.77888898172037e-12
PNPLA7	-1.20994454890399	1.71713155325355	1.61196818823703e-13	4.7931322350108e-12
MFSD6L	-2.08770274247977	-0.660162062944079	1.61238303834523e-13	4.7931322350108e-12
CEACAM7	-2.75758510178266	3.46288021924328	1.65155139915805e-13	4.90241124505181e-12
UMODL1-AS1	-2.52408654004023	-3.09227775486666	1.877596966827e-13	5.56528486688476e-12
AGR3	-3.19940139491432	-0.264050455306682	1.93005277769126e-13	5.71245126629756e-12
PPM1E	-1.32946406561649	-1.47501577217485	2.0195850340264e-13	5.96876778633957e-12
RBM47	-0.959642307269624	5.74952277883049	2.031924484492e-13	5.99653308372616e-12
ECM1	-1.44330336187222	7.97435754171749	2.0616459987557e-13	6.07544102354013e-12
FABP3	-1.8784629162978	3.50095759188039	2.12168275745217e-13	6.24332745520211e-12
USP13	-1.23459956432663	4.3534443362201	2.38173607958105e-13	6.99845480353663e-12
PP14571	-1.94649267725114	-0.0495175462101955	2.42573186078764e-13	7.11746078980098e-12
ASB8	-0.600818698677734	4.60052601891993	2.83336770793279e-13	8.30156354483962e-12
NR4A1	-1.53011608814564	6.01252608680226	2.83830859805404e-13	8.30409166410552e-12
ASB16	-1.46925385142834	0.242579182261068	2.89897558841563e-13	8.46412561779526e-12
LRRC30	-3.18625638354002	-2.88787039986164	2.90132086687673e-13	8.46412561779526e-12
ASCL3	-3.41299128538886	-3.01538030064485	2.91092214160013e-13	8.4799867767387e-12
MAML3	-1.10255516075637	3.2006073600561	3.0034094976018e-13	8.73691822852363e-12
PCSK2	-2.67148648711095	-1.63110098471441	3.07523972311945e-13	8.93311076774342e-12
TGFBR3	-1.40623918394503	3.5596067074161	3.11802592890864e-13	9.04449601002372e-12
PRR15L	-1.87351188131861	1.53587682782521	3.25310173763771e-13	9.42288914417023e-12
AFDN-AS1	-1.20035621749801	-0.993513242143368	3.2779588237597e-13	9.47477121601569e-12
C1orf127	-1.70721828591166	-1.5500305708663	3.28031906265828e-13	9.47477121601569e-12
ALDH9A1	-0.745840571594307	6.43356135075041	3.30559037639456e-13	9.53424034483321e-12
CRYAB	-1.72293181440102	7.2600658684391	3.4948001247093e-13	1.00657163987914e-11
EEF1A2	-2.2848762499753	5.9409444822832	3.55821882845762e-13	1.02338997180625e-11
EHD3	-1.02692605783198	4.74376123216058	4.10979876774336e-13	1.1803643484846e-11
SPAG8	-1.40445093409914	-1.30259502481504	4.13392554365088e-13	1.18562149077976e-11
MGLL	-1.16141277037575	6.57312123854533	4.3077849218614e-13	1.23374717811341e-11
CNMD	-3.20573521151469	-2.79096893138767	4.42558436654796e-13	1.26570469741596e-11
COL25A1	-1.89353115321466	-1.42060376075323	4.71758682367727e-13	1.34732427055456e-11
NHLRC4	-1.37863607467413	-0.76890558983606	4.79049797011432e-13	1.36623123481006e-11
PPARG	-1.64332465890488	1.59135543600674	5.01559247825134e-13	1.42842670817667e-11
GALNT16	-1.77401023888576	0.857765752034466	5.10444563052199e-13	1.45170148567485e-11
B3GALT1	-2.24310695047615	-1.03405336722413	5.3023528538598e-13	1.50588300088071e-11
KIF19	-1.49216970349352	-0.210446818284537	5.35336031592702e-13	1.51825175645156e-11
ATP6V1B1	-2.06766770603017	1.27709802838163	5.42860802424522e-13	1.53745125448825e-11
RERGL	-1.9756882814842	-2.3128266203252	5.46448974028055e-13	1.54452337773927e-11
MYO5C	-1.51254192555038	3.22422921871682	5.46874898271381e-13	1.54452337773927e-11
MANSC1	-1.26768214598536	4.60754032331496	5.6295727445346e-13	1.5877422409551e-11
LAMP1	-0.841057819693006	8.80456747407914	5.73026920084314e-13	1.61390693965102e-11
GYS2	-2.74518074074728	-0.775430695389451	5.74706337979461e-13	1.61640126523146e-11
PHOX2B	-2.95870161199361	-4.184890365247	5.86200405229242e-13	1.64645501402525e-11
WWC1	-0.893304622957751	5.2844488061547	6.15828823790646e-13	1.72728957835385e-11
SLC1A1	-1.54407950121928	1.97252993996126	6.64257382188826e-13	1.86056025770441e-11
JPH1	-1.41877810202864	3.53218065950779	6.88931386937791e-13	1.92483261775603e-11
SLC28A1	-1.92515526219346	-2.87149633410391	6.89094425351937e-13	1.92483261775603e-11
MYH7B	-1.58177104208783	0.990060511103226	7.08032615468429e-13	1.97502303407995e-11
GGT6	-1.44648024141814	4.79001313577039	7.54397773542704e-13	2.10147768298907e-11
TMOD1	-2.04175264551163	3.05977464916198	7.72097921624691e-13	2.14784562541579e-11
PCP4L1	-1.99894268139386	2.59354378632602	8.18579700373192e-13	2.27404344320591e-11
LINC01978	-1.72860890909471	-3.03287755247458	8.22786963726083e-13	2.28261729459867e-11
ACSS3	-1.46728000018096	0.659220825776304	8.47416560990076e-13	2.34774740563822e-11
TOGARAM2	-1.52108649799825	0.26152141431671	8.59056868750642e-13	2.37676291010453e-11
DLGAP1-AS5	-3.2670698325367	-0.670533770620378	8.7339973342463e-13	2.41316672615003e-11
PPP1R42	-2.71971193258386	-3.35612831320469	9.08158540941752e-13	2.50580384406462e-11
FYCO1	-0.982073574055007	5.70781674001171	9.25771902641464e-13	2.55094631305658e-11
AK7	-1.56776681402246	0.641539606011447	9.32579875610982e-13	2.5662329739279e-11
WDR93	-1.81811496415816	-2.32492558789548	9.61428545004903e-13	2.6420471608549e-11
ABCA8	-1.87784781169589	1.86407190244755	9.68800715521515e-13	2.65871819004914e-11
CXCR2	-1.69389526025925	2.63712802481258	9.72338838282459e-13	2.66483657657412e-11
ST3GAL4	-0.942625809518489	4.59083876471789	1.01256981053219e-12	2.77136546396062e-11
ELANE	-2.03814788071216	-3.1949348451818	1.01583371563439e-12	2.77656670489438e-11
ZNF844	-1.36020483245063	2.06665252585097	1.03458629326021e-12	2.82403226402917e-11
KCNQ4	-1.47148433743727	0.620362767927169	1.04350888862044e-12	2.84457449785516e-11
DTNA	-1.76512643519912	2.66442964471982	1.06455152512658e-12	2.89805651151773e-11
TRH	-2.03896471159514	-3.72369116185391	1.07803879292339e-12	2.9308549987048e-11
ENDOU	-2.16651164313411	4.10268999649519	1.10225994610356e-12	2.99270923766756e-11
CIDEA	-2.09406156586066	-0.0772449408910576	1.12925478549497e-12	3.0619194669819e-11
LMO7	-1.20480901589196	6.79901292134594	1.13257286241336e-12	3.06683260602704e-11
ALDH1L1	-2.10006777307299	3.08813600268003	1.16989202935175e-12	3.16368013196409e-11
CLYBL	-1.03604959695741	2.07152777671345	1.24920395751593e-12	3.37367906988021e-11
RBM20	-1.64878735633608	0.689675387531418	1.25140942761741e-12	3.37515896351964e-11
PRKAA2	-2.11984075851714	2.548688855912	1.25567820802348e-12	3.38219250661138e-11
ATP13A4	-2.14495055634852	3.31896623155567	1.27444923177546e-12	3.42821792690142e-11
ALAS2	-2.00462184878133	-2.56194752750632	1.32855995112056e-12	3.56905887660526e-11
FXYD4	-2.32414633016876	-3.33823496093057	1.40734644651861e-12	3.77262516674522e-11
ARHGEF10L	-0.869863076408011	5.28350910329578	1.40804160817481e-12	3.77262516674522e-11
STBD1	-1.10612360561508	1.02739561561253	1.42446722199669e-12	3.81161971636249e-11
DKK4	-2.1958322118798	-1.44229301788525	1.46609499459088e-12	3.91785989171314e-11
LOC100506869	-2.62986488079147	-2.89928560500375	1.48548364039278e-12	3.96446964211246e-11
NPY6R	-2.79272905728363	0.961022915954769	1.53361998845929e-12	4.08757903468541e-11
SMAD9	-1.23499330954974	1.47755309507996	1.60917457749445e-12	4.28334927078685e-11
LINC00327	-1.37303427808356	-2.01705922926548	1.71463838438809e-12	4.5581176790202e-11
SLC13A4	-1.49215207084107	1.57779558982984	1.72498098412996e-12	4.57963334808845e-11
UPK1A	-2.54221776629073	1.52137840710805	1.73787799789533e-12	4.60786584259669e-11
CLDN23	-1.10631410803925	2.04624200503125	1.97241684243373e-12	5.2229290198281e-11
CCDC181	-1.25768998756136	-1.22824655138483	2.14551260838484e-12	5.6739056161741e-11
ACPP	-1.41469967437067	3.72607444719601	2.20262737206123e-12	5.81739314880451e-11
ANGPTL5	-2.4677193890311	-3.18963401157999	2.34014808989726e-12	6.1725952790904e-11
KRTAP3-1	-3.31873979058387	-1.62106790591401	2.36529923616706e-12	6.23086524528716e-11
GDF10	-2.02171409149731	-0.0854888219930608	2.58200031006777e-12	6.79292923952325e-11
KCNRG	-1.16905443218971	-1.72288292691829	2.69832835513216e-12	7.08981423168467e-11
PAPPA2	-1.83080428612787	-0.386045694401441	2.73136870486985e-12	7.16737898676093e-11
MTFR1L	-0.551640738428329	4.70637439293223	2.96003526470338e-12	7.75742575227219e-11
FABP7	-2.19883707620288	-1.18382860529952	2.994559643162e-12	7.8308248460882e-11
GAS2	-1.54366168760307	-1.95205545066466	2.99573371070211e-12	7.8308248460882e-11
LMOD1	-1.47087893498277	2.7596867680059	3.08923756673046e-12	8.06489032965799e-11
ASAH1	-0.665276902023975	6.47498457114295	3.153205304666e-12	8.22134694224248e-11
IL17B	-1.42488289850928	-1.96023408182149	3.18595425688828e-12	8.2961108098486e-11
HOXB4	-1.62382314506284	0.201563597476756	3.2889777117168e-12	8.55344229165889e-11
SLC25A12	-0.561743671849293	4.72118484081639	3.32254756717694e-12	8.62972399367655e-11
WDR78	-1.30480258601336	0.494727826694232	3.4678531028894e-12	8.99565512536775e-11
GALNT12	-1.310524944714	3.04638609795263	3.52365752198242e-12	9.12878347584325e-11
CYP3A4	-2.06488419738171	-2.46648079656094	3.59199287983023e-12	9.29399631664332e-11
DRC3	-0.972457719545801	1.11720766041375	3.8203280615051e-12	9.87225130919142e-11
ARHGEF38	-1.50633405288893	-1.4107293493088	3.84568795949382e-12	9.92518934336788e-11
ACTA1	-2.9117456283636	8.8740294055245	3.92422391051579e-12	1.01150596822574e-10
EGF	-1.75134674394474	1.35329202134661	4.19997634277797e-12	1.08121514877355e-10
SLC25A25	-1.01270508413302	5.0722704830604	4.28445552869492e-12	1.10053765511649e-10
SYNPO2L	-2.16806719891248	3.65083282555952	4.28584373867986e-12	1.10053765511649e-10
SPATA6	-1.17427471348642	1.27685059633251	4.30804404830059e-12	1.10484510019578e-10
MT1M	-1.60106225455821	1.65007363642042	4.63047503016424e-12	1.18604230238031e-10
SYTL4	-1.00662803630431	2.78853913601202	4.76545078053392e-12	1.21908133472377e-10
PCDHA12	-2.77244260175057	-3.67887202139886	4.9328525931111e-12	1.26032217507555e-10
SYTL5	-1.87947112870648	1.67726783171241	4.9646693142629e-12	1.26686166975358e-10
FGF10	-2.14880308369981	-0.988459268615814	4.97298402646383e-12	1.26739516559303e-10
GULP1	-1.49685138358104	2.57573263505137	5.422842957011e-12	1.38031688917019e-10
MYH13	-1.698859246873	-2.05070307015435	5.5626139298566e-12	1.41412618543907e-10
MYH15	-1.77238242248302	0.0765665458156831	5.65029061042361e-12	1.43462428553686e-10
KCNJ11	-1.72726927476022	1.26174373147227	5.67838097672558e-12	1.43996104394848e-10
PPP1R12B	-1.20509786691878	5.10369471798653	5.79583108817779e-12	1.46791677174831e-10
MYH11	-1.84711392782171	5.29228232748498	5.8521857012777e-12	1.48034853956668e-10
CHST6	-1.55422017875891	2.04783897221429	5.87147630565901e-12	1.48338550883542e-10
TPCN1	-0.662165274142176	5.28789051584377	6.04758559217366e-12	1.52598494936099e-10
PTGES3L	-1.32997516234595	0.559801462648854	6.08423447138149e-12	1.53333250669234e-10
LOC101927318	-3.11357079068614	-1.73922444565568	6.32785133978501e-12	1.59275694477184e-10
LIMCH1	-1.45106178996647	5.1247855845203	6.85784712087126e-12	1.72402890027533e-10
TTN	-2.39782313217106	8.15852579666998	7.16562808010415e-12	1.79918230080346e-10
ODF4	-2.09565212648848	-3.60179755603385	7.18651822726958e-12	1.80220530371786e-10
BRINP1	-1.77193138150516	-0.491117682730759	7.83263912814583e-12	1.96182079417507e-10
CXCL17	-1.90584440713754	5.12362061499791	7.88446813924559e-12	1.97237622505477e-10
SHISA6	-2.02628717485547	-0.0488700149819438	8.00488082493196e-12	2.00004157347349e-10
C4orf19	-1.89080368606066	1.00327924879401	8.54824108116888e-12	2.13318422960591e-10
NDUFS1	-0.609342927635583	6.40153264150061	8.64752167378188e-12	2.1553180396967e-10
SLC37A1	-1.00242295603321	3.72219707810204	8.75575284514753e-12	2.17962585801637e-10
TGM3	-2.63768470960881	8.87770828130318	8.9644895340116e-12	2.22886325251622e-10
SLC27A6	-2.41756949180777	0.17805773466102	9.24317558936367e-12	2.29535103080747e-10
FAM3B	-2.41374566529401	3.35274966224112	9.38404121872741e-12	2.3273279007988e-10
TRPM1	-2.11283013172887	-1.88463831731504	9.39480201569816e-12	2.3273279007988e-10
TNNT1	-1.87925223864916	7.22719492826017	9.62528819971442e-12	2.38152786890383e-10
ASB2	-1.34046393858408	3.59489818638265	9.9558666815788e-12	2.46033147132268e-10
IL5	-2.19774952097296	-3.97816189823583	1.04464023430728e-11	2.57842534438778e-10
CCDC178	-1.75438725664666	-3.06322217283781	1.11566290584618e-11	2.75039270602248e-10
TRAK1	-0.605554996198649	6.0805412857247	1.16645353533573e-11	2.87212736880791e-10
CLUL1	-1.91280285555331	-1.93583765794924	1.19091404668801e-11	2.92881433969904e-10
MIR4680	-0.776632540525454	6.82566510314346	1.26912098306115e-11	3.1173836644239e-10
LRRC74B	-2.02661594602372	-2.91686015125886	1.29787946632592e-11	3.18418308105961e-10
ASB12	-2.2358212130101	-1.15451980271251	1.29945967854763e-11	3.18422351796214e-10
AFDN	-0.759685605768935	6.7423899698602	1.38345460097173e-11	3.3859718797581e-10
CLCN1	-1.54826054709839	0.111918148461849	1.47698610022426e-11	3.61054837441377e-10
GNE	-1.07635277590579	4.4353908010994	1.51566710713302e-11	3.70066298591723e-10
C5orf66-AS1	-1.99301220168779	1.71196836166643	1.54794710431867e-11	3.77495172278336e-10
KLHDC8A	-1.8822538643979	0.865978746098779	1.55792591208936e-11	3.79474226649229e-10
TTC29	-2.75224558297757	-1.97285057059415	1.60957538957047e-11	3.91586423629909e-10
RNF180	-1.2472717861994	0.387898994830897	1.62743557350539e-11	3.95459076172914e-10
BPIFB1	-3.55823213815645	6.83326649178808	1.64265418783283e-11	3.98681373383075e-10
ACOX1	-0.576645866454347	5.98701286714815	1.65139179003706e-11	4.00324893101484e-10
PLEKHG7	-1.79786436424494	-1.67900300445772	1.68924353727007e-11	4.09013866223905e-10
KCNAB1	-0.919142467272345	0.621818607747033	1.71042387312807e-11	4.13650372072529e-10
SLC15A2	-1.22106852180553	3.48627985622004	1.72567409799334e-11	4.16843436031297e-10
OGFRL1	-0.817079145062957	5.60022526195391	1.73749006595687e-11	4.1920035797488e-10
ELOVL6	-1.04099160981363	3.9822641686022	1.76733952300593e-11	4.25785357419837e-10
LCN1	-2.46593226937682	-0.020777967310435	1.76896534094771e-11	4.25785357419837e-10
CEACAM5	-2.09731259818729	6.69791447829548	1.7778527831261e-11	4.27419317860646e-10
LINC02036	-2.00116527240176	-2.38996279028264	1.92697745294142e-11	4.62724550403846e-10
LMNTD1	-2.54986660484539	-3.6400700939318	1.96254222120481e-11	4.7070962603526e-10
TRIP10	-0.750923414193771	6.37180755226782	2.00685129437085e-11	4.80770740085573e-10
IL5RA	-1.84596689028816	-1.47869409669111	2.06834620093516e-11	4.94920489890043e-10
COX6A2	-2.99526223837157	3.65429902230479	2.12972073029904e-11	5.09008253885907e-10
TMEM100	-1.62917518116018	-0.574906786446548	2.16552091637538e-11	5.16957824386306e-10
SCNN1B	-1.73391599985549	4.23875634538214	2.19771779302895e-11	5.2402959507551e-10
ASB4	-2.10202275131793	-1.54850976996881	2.20760257270701e-11	5.25672093508221e-10
LOC101928118	-1.63669190061888	-3.24333692858564	2.2097692483575e-11	5.25672093508221e-10
NKAIN3	-2.4875059406254	-3.9269718132687	2.26982856857791e-11	5.39329278202473e-10
PHKA1	-0.8431884565346	4.13725687830051	2.33621516727484e-11	5.54456287310229e-10
NPY5R	-2.65799059544315	-3.85537417397282	2.3492576583294e-11	5.56902604150891e-10
TPPP	-1.24378326267613	4.22924858254828	2.35390038965882e-11	5.57354344588635e-10
FMO5	-1.04978225757155	0.641146244672296	2.37314091184658e-11	5.61257472565992e-10
C14orf159	-0.710795536593639	4.93901939370107	2.46019685955771e-11	5.8117156207858e-10
C14orf180	-3.27169042174	-3.33059500788938	2.48786995286672e-11	5.87027761879781e-10
PRR29	-1.16098134368512	0.115158457995399	2.54791181252795e-11	6.00499169427161e-10
TBX15	-1.56552291856471	2.91287620985394	2.56127161012259e-11	6.02949986091633e-10
NEB	-2.37116271689842	7.69712101848964	2.59851699579936e-11	6.11011565651989e-10
ID4	-1.21565775510651	3.40571906699847	2.95605659159983e-11	6.94281203860985e-10
SCN1B	-1.4984749421723	3.31670472529579	2.96497325271839e-11	6.95573160657887e-10
MAATS1	-2.04335520608158	-0.823915073603032	2.98620186042197e-11	6.99747163219477e-10
MYO5B	-1.12283343272637	5.6488455331089	3.10767974628359e-11	7.27375662914628e-10
HSPB8	-1.30342728746251	6.63281565349539	3.19324797252317e-11	7.46545447353493e-10
TRDN	-2.82282198491713	5.00731250179901	3.28562599011772e-11	7.67261491247329e-10
DPF3	-1.31521987200277	0.519938139138376	3.2933644480038e-11	7.6818763178352e-10
UGP2	-0.557805807680796	6.71270123430944	3.33681381096249e-11	7.77431803576993e-10
ALPK3	-1.56315639396819	4.30176680785243	3.4628925054822e-11	8.05884343875817e-10
CSRNP1	-0.902806475532687	5.38109394504798	3.48410778900648e-11	8.09499511274892e-10
KCNE3	-1.37844297088935	2.45196421179594	3.486377603438e-11	8.09499511274892e-10
PPP1R1A	-2.55525412628913	2.16657181700462	3.51106976161053e-11	8.14304254620447e-10
ASB10	-2.86519330457958	-0.420493668313822	3.54455975265701e-11	8.21136180242942e-10
RAB9B	-1.46120306267805	-0.585406090134104	3.55021380384764e-11	8.21511405542608e-10
PCCA	-0.708679027071773	3.47346278862581	3.57672561497859e-11	8.26706738908162e-10
C1orf115	-1.16295816869147	3.20169623142489	3.67498314719488e-11	8.48454442475389e-10
LRRC43	-1.4115074340184	-1.27975469736154	3.72193607444628e-11	8.5832145281936e-10
ABHD1	-1.37384682428297	-1.65594563783571	3.77532191817779e-11	8.69647966287946e-10
KCNA7	-1.95447252806265	0.751310518440967	3.95797724234435e-11	9.10692548992747e-10
FILIP1	-1.49592105890789	2.72320343806441	4.13294465971584e-11	9.4987756327081e-10
SGCA	-2.13609300566233	2.75036286885839	4.20600231581156e-11	9.65578637619738e-10
ATP7B	-1.01727973720143	1.83756662365404	4.28236267046423e-11	9.82001701111072e-10
PPM1L	-1.13589413469865	4.00399374514244	4.34931717224247e-11	9.96233358586877e-10
SEMA6C	-1.36509524960213	3.6393166869958	4.42621960644032e-11	1.01270909939263e-09
C8orf22	-3.2461003000384	0.252753680621047	4.48915162675018e-11	1.0259550457409e-09
LOC102723517	-1.46783293116772	-0.546014618574387	4.54330605367178e-11	1.03716750191613e-09
TEKT4	-1.82773430817278	-2.40013504809002	4.63923690871275e-11	1.05788108815361e-09
SMYD1	-2.99821638757817	3.36205949532689	4.69487440599426e-11	1.06937055401858e-09
METTL7A	-1.27154603669758	4.76620228269658	4.8435252662365e-11	1.1019967038701e-09
LINC01489	-2.57641943098873	-4.12566275178688	4.93757112033835e-11	1.12214018664564e-09
TMEM163	-1.36342848052683	0.5897330526187	5.05729850293779e-11	1.1480687783202e-09
NCOA1	-0.685867290907306	5.44731577108789	5.09864439706367e-11	1.15576735211104e-09
GMPR	-1.28510857814031	2.68550868602977	5.10256273411495e-11	1.15576735211104e-09
CDKN2AIP	-0.625964709224232	4.53363281052209	5.1729682704877e-11	1.17041280991045e-09
TP53INP2	-1.01914914533275	6.05531206128571	5.28258473611374e-11	1.1938876024582e-09
FRMD3	-1.17342652630022	0.872046736244376	5.43541467808014e-11	1.22706595443177e-09
SCARA5	-1.65679425846513	2.70972043062144	5.48937895486302e-11	1.23787623098423e-09
TMPRSS2	-2.06967312256654	3.53082473112112	5.57607786880296e-11	1.25603621285879e-09
IQUB	-1.19047330686287	-1.49422494654618	5.62469774568218e-11	1.26558806845664e-09
PER2	-0.857185647282924	5.07023486797291	5.66637584197336e-11	1.27355862329033e-09
EPB41L4A-AS2	-1.13430936720826	-0.670984589950507	5.71272799280264e-11	1.28256097152635e-09
LINC01497	-3.01923450573473	-3.31121286156525	5.72471535480834e-11	1.2838367705943e-09
FAM189A2	-1.61646780535876	2.02711888721505	6.20549417169067e-11	1.39012626862637e-09
TMEM220-AS1	-1.20535668058699	-1.91347176064396	6.24302563549268e-11	1.39699704412679e-09
GPRC6A	-2.81169983037455	-3.65463755430673	6.26355783578451e-11	1.40005299901295e-09
ALAD	-0.604180136273594	5.3566514900986	6.31936543055086e-11	1.41097848971828e-09
EPB41L4A	-1.2522818624563	2.46867967062408	6.54928355310343e-11	1.46071260670148e-09
PGM1	-0.722918868131942	6.19644384035003	6.64174692497209e-11	1.47971436141364e-09
SHISA3	-2.01260589700428	-3.07315662413947	6.75915985598545e-11	1.50353236866395e-09
GPT2	-0.967774515533594	5.81813915327268	6.76342213669977e-11	1.50353236866395e-09
ALDH1A1	-1.91134219135251	5.53935686085627	6.93579336516564e-11	1.54016968696694e-09
SPDEF	-2.26494264564106	1.73499390198789	6.95874661189404e-11	1.5435834123965e-09
ANKRD23	-1.62590580958656	1.08560415261027	7.02007365689225e-11	1.55549249048201e-09
TCAP	-2.50434302046599	6.44579467064797	7.48132804806407e-11	1.65589438089923e-09
SLC13A5	-2.22189506603164	3.33793439611981	7.49134176157844e-11	1.65631044832814e-09
ANKRD2	-1.83822998868773	1.88670730736867	7.51747547004737e-11	1.66028582425786e-09
SLC16A7	-1.33634741768122	3.50681895589526	7.8726757500375e-11	1.73638966744159e-09
USP54	-0.835162854976004	4.58581219481589	7.87911433833929e-11	1.73638966744159e-09
CAMK2B	-1.87940476429951	2.23833751153508	7.95672918587774e-11	1.75159866391382e-09
C5orf46	-1.8189975240849	0.83993050144854	8.03910165669364e-11	1.76782102629862e-09
MUC4	-2.23722096963117	5.63864578417019	8.0801106779154e-11	1.77492226250692e-09
MYBPC1	-2.88788231443131	7.19051451157319	8.19929059483109e-11	1.79916114636364e-09
HID1	-1.28918147356164	3.08723343391625	8.36669416026261e-11	1.83391811825003e-09
GDPD3	-1.51887616642926	3.57683956680479	8.45972762696497e-11	1.85231649105256e-09
CFAP74	-1.6328679700102	-1.12105062934665	8.50411255133432e-11	1.86003484299485e-09
LOC102723701	-1.1984563247327	-2.84208726537003	9.0131623835922e-11	1.96925993151382e-09
TMEM213	-3.22332003105786	0.350583606872587	9.11640755551786e-11	1.98968281943205e-09
HLF	-1.67319569766708	3.20084804437113	9.51988638476252e-11	2.07551869863939e-09
LINC02243	-1.5338166850362	-4.09473034176543	9.55763433278402e-11	2.08151987078589e-09
AIF1L	-1.32056962494416	5.16621638897294	9.681184729441e-11	2.10617483595734e-09
GPRASP1	-1.00933367871528	0.944232188150399	9.72576983953098e-11	2.11361634196766e-09
ARSG	-0.77045939989744	2.21685801994485	9.84585731800766e-11	2.13743275657345e-09
SCN4A	-2.4374367328462	2.5655162404264	9.94611964544873e-11	2.1568991942521e-09
SCN2B	-1.59523640166574	0.454031219597728	1.00411723993731e-10	2.17519567625995e-09
CLCNKA	-1.75885622877756	-2.63559768703601	1.01377807418523e-10	2.19378989634792e-09
OVOS2	2.67551394082971	1.10255978815717	1.03640944968928e-10	2.24038276263512e-09
ACYP2	-0.69281419657911	2.93944253723426	1.04066383746235e-10	2.24719381996244e-09
CAMK2A	-1.68171033082655	2.12003405890024	1.06005118088631e-10	2.28663370724448e-09
DTHD1	-1.64882816507868	-0.43374820980669	1.06179769640129e-10	2.28797740654174e-09
C2orf71	-1.62089328430417	-1.25180543295481	1.07112348178748e-10	2.30563292385185e-09
CAST	-0.629341761120147	8.41303389340469	1.12753360146931e-10	2.42449490250471e-09
LINC01634	-1.85001391691357	-1.99479057830222	1.16887176183226e-10	2.51073161246734e-09
ALOX15	-2.29569725746458	1.96209719144535	1.18708350941176e-10	2.54716348810871e-09
KLHL32	-1.49560173264578	-2.70529872397723	1.19221349197441e-10	2.55547824600788e-09
ITGB1BP2	-1.47043118694675	0.398924245698721	1.21102201473425e-10	2.59306427823697e-09
ATP2A3	-1.05018139087303	4.96476891092885	1.22248049562641e-10	2.6148498248362e-09
SCGN	-2.61724345179942	-3.8624301718952	1.35235843873999e-10	2.88961961049973e-09
NKAPL	-1.41960247640105	-1.71094376946032	1.37490357102794e-10	2.93357099817488e-09
ETV1	-1.35745871871834	2.93794214215103	1.37580921438737e-10	2.93357099817488e-09
ANKRD53	-1.16030996332445	-1.00983302724991	1.43706286997914e-10	3.06097397713235e-09
CHRDL1	-2.12105248827998	2.17405876378851	1.44518733305154e-10	3.07274468312543e-09
FRY	-1.21156497411159	2.90433631046301	1.445606937305e-10	3.07274468312543e-09
MITF	-1.15510424908128	2.64085346651818	1.44939502827339e-10	3.07758404178633e-09
CAPN9	-2.05260072850854	-1.35567456154725	1.48630191872749e-10	3.15266312198415e-09
MDH1B	-1.26892224578973	-0.937547205192898	1.48852168181156e-10	3.15408605689166e-09
HSPB2	-1.56733844464304	1.09876144200314	1.51838681225591e-10	3.21402397691966e-09
ALOX12	-1.7154774022434	3.92188696285222	1.53481128382973e-10	3.24541663267131e-09
TACR1	-1.70526138319501	-0.105856122130392	1.56318810490434e-10	3.30199163694679e-09
CCDC114	-1.60636864638143	-0.492207163824316	1.61414776625978e-10	3.40610269060601e-09
DYDC1	-2.87102753210989	-3.93493698379149	1.66645594595174e-10	3.51284083099537e-09
FUT3	-1.45007101689336	4.73748526582776	1.6741203492474e-10	3.52534774268095e-09
LONRF2	-1.97039157154021	0.428980358871126	1.77615440944766e-10	3.73634630574202e-09
KIF21A	-0.754752061208203	5.20887566478485	1.83125505685832e-10	3.84828139554241e-09
TACC2	-0.73853349137014	6.88717442806434	1.86058363231055e-10	3.90441067119703e-09
LOC100996693	-1.25066418965897	4.27336556380833	1.86179971602039e-10	3.90441067119703e-09
HEPACAM2	-2.30362535830851	-2.48988508735922	1.961312330573e-10	4.10886862010884e-09
DMD	-1.30789350490325	4.2711879437776	2.04652521484022e-10	4.28297974818e-09
CAPS	-1.42074542956663	3.31929547891953	2.12049755960271e-10	4.43323324498869e-09
SIAE	-0.755703196503192	4.3645313569073	2.13869820364166e-10	4.46669861751334e-09
RASL10B	-1.40403246507303	0.682357271779194	2.22297167359378e-10	4.6379479702244e-09
LAMB4	-1.80947521158565	0.801937227132829	2.24096193251799e-10	4.67069680981206e-09
LINC02095	-2.59790537794748	-3.60668293274738	2.2463149761412e-10	4.67706665226618e-09
SATB1	-0.937398309166426	3.83858544796027	2.25008611705609e-10	4.6801331564467e-09
MKRN2OS	-1.12831080633026	0.365425098333511	2.30208356167e-10	4.78340077207002e-09
KLHL41	-2.58958959587915	5.8575275317587	2.35434683043562e-10	4.88700963385938e-09
KCNE1	-1.29075795520885	-2.04812854513359	2.41565377209018e-10	5.00916066813364e-09
OR7E14P	-1.31883519457377	0.605225489753988	2.50226021147646e-10	5.18347148385506e-09
RBFOX1	-2.35510534087797	1.01850506961913	2.54517099664118e-10	5.26700376063053e-09
DSG1-AS1	-1.59312948785107	0.76146568353856	2.58445939648585e-10	5.34287783661334e-09
LSMEM1	-1.17753779841287	-0.0746060538068964	2.59879449463925e-10	5.3670641272149e-09
SERPINB11	-2.33832400399183	2.95782936068208	2.68348965992654e-10	5.53636270973497e-09
RPTN	-2.31915364293226	5.4338367390301	2.74602791953201e-10	5.65440566466176e-09
ENO4	-1.34292765899716	-2.69504281604896	2.74625900031944e-10	5.65440566466176e-09
GAMT	-1.23796177111136	4.03059562668122	2.80916263230362e-10	5.77807865470693e-09
ZCWPW2	-0.887208999754958	-1.32320578058562	2.81620514267473e-10	5.78671900305606e-09
LINC01372	-1.61064853401108	-0.65352622917479	2.99089554848244e-10	6.13947641670845e-09
SMTNL2	-2.15834479475758	2.41080534857304	3.16367643787789e-10	6.4876075835355e-09
HBD	-2.25872948265191	-3.65546143155491	3.43972898377942e-10	7.04659972803827e-09
NNT	-0.845210663671559	5.66175044820453	3.46966082805676e-10	7.10077421524822e-09
FRMPD2	-2.12933178894198	-2.71170203721538	3.65459453434648e-10	7.47173780149573e-09
CCL2	-1.27726657607808	4.72559866179956	3.76659902834609e-10	7.69300461526694e-09
MIR6824	0.768175581290567	4.0990354816598	3.82339529147586e-10	7.80118219642514e-09
ENAM	-1.82145718464005	-2.42840185037876	3.84109220720842e-10	7.82944550704554e-09
MIR5188	-1.65138031937721	-3.35622990513251	3.91106285572968e-10	7.96409729312235e-09
VEGFD	-1.69578888050315	-0.96232505304666	3.95901549159399e-10	8.05368955597686e-09
WNK4	-1.48884309226597	0.135891389079061	3.97358752993782e-10	8.07526575570099e-09
KAZN	-0.747039291864774	5.04153443785622	4.00618773314619e-10	8.13339988136151e-09
CGN	-1.17315014696618	3.97014001999504	4.35824388398585e-10	8.83933468223146e-09
LINC01996	-2.38361811073575	-3.16336105681759	4.47935561547005e-10	9.07593217888723e-09
PAQR8	-0.970989743933444	2.73627957053705	4.50084283812506e-10	9.11040384818495e-09
NR4A2	-1.23626161903887	3.81347358287619	4.62327384459304e-10	9.34893001960756e-09
UNC45B	-2.36484585804103	3.23051012263403	4.63642990635591e-10	9.36623235943705e-09
ACO2	-0.586669687371326	6.4713853492577	4.72826334529118e-10	9.54228211101728e-09
NPY1R	-1.99507338627372	-0.954806896255688	4.78698202557843e-10	9.65121930562907e-09
TMEM233	-1.43594606724393	-0.0102131528246444	5.0010213837408e-10	1.00727792717224e-08
NOS1	-1.7935368898338	3.20165715464554	5.10789751520371e-10	1.02737775921918e-08
TNNT3	-2.21360890820583	7.08751902029465	5.11090541712434e-10	1.02737775921918e-08
NRG3	-2.05055992626497	-2.89452502419619	5.22896062539341e-10	1.05007224077797e-08
SNTB1	-0.965617543300316	3.48432714262586	5.27066404508175e-10	1.05740425566502e-08
KRT3	-2.35744920192531	3.53239093900364	5.29683372243724e-10	1.06160851466525e-08
TMEM56	-1.42232129871849	1.48565414641369	5.37600373557916e-10	1.07641655917009e-08
TREH	-1.77453342839792	-2.21721730805962	5.42435280653497e-10	1.08503041453312e-08
PDE4D	-0.850775238883664	4.18668515828723	5.44228279041115e-10	1.08754862081592e-08
LINC01269	-1.58045899856453	0.0959301977309899	5.53552922645353e-10	1.10509785919876e-08
DUSP26	-2.21741797002495	2.59122941691127	5.62585749976194e-10	1.12203071760678e-08
PLAC8	-1.82611167532756	3.76237285460647	5.67467094850909e-10	1.13065875268582e-08
VWA5A	-0.951870004997316	4.2446904425243	5.75579729188287e-10	1.14570185977137e-08
KCNIP2	-1.13470924574857	-0.357645526096671	5.7733308036173e-10	1.14806967923886e-08
DAW1	-2.4735634363053	-1.58935434445957	5.97369753193581e-10	1.18675514968594e-08
TSGA10	-0.811558556597084	0.900904055359552	6.19238748913415e-10	1.22900181716607e-08
CLDN4	-1.24333624370689	7.66928859535255	6.27631433339257e-10	1.24444584976507e-08
FCHO2	-0.716456940970697	4.90286609622671	6.30929056536459e-10	1.24976735197003e-08
PRRT3	-0.800341633038474	1.18086486774359	6.43587642496862e-10	1.27360302858733e-08
MIR7855	-1.87417840277284	4.44401127474975	6.64868563550429e-10	1.3144386951046e-08
NFIA	-0.672541763880784	5.07886911093112	7.15579410373877e-10	1.41332139024668e-08
TTC39A-AS1	-1.65937393789973	-3.21062110729118	7.4777060760007e-10	1.47547024055816e-08
ZNF677	-1.20335625683518	1.00239666898019	7.5737057479409e-10	1.49296582909313e-08
PKNOX2	-1.49036710708968	1.25391739026759	7.77497478329524e-10	1.53115871868705e-08
ACVR2A	-0.666762592158179	3.53700948725182	8.45806055295027e-10	1.66407233854808e-08
WDFY3-AS2	-0.80860528748368	-0.038053121337533	8.50047023222182e-10	1.67080188550901e-08
LINC01913	-2.76016793090306	-4.11403387258617	8.55171245353666e-10	1.67925285141145e-08
MYH2	-3.07570276842812	8.79585624513392	8.6264288736587e-10	1.69229259300879e-08
PGM5-AS1	-2.03351653817145	-4.06086790107962	8.87425579016441e-10	1.73856132808286e-08
LINC01352	-1.48832704563186	-3.36798846605837	8.8793585483778e-10	1.73856132808286e-08
DUPD1	-2.52808844469763	-1.57766281108103	8.89426575209335e-10	1.73980723832735e-08
LEXM	-1.57929619513029	0.911139101308685	9.20016376503686e-10	1.79791684018662e-08
UBE2D4	-0.597960241329752	3.48575582394307	9.24119860094452e-10	1.8042044785334e-08
LOC105371730	-1.20257616979335	-2.07917356722899	9.33686362576876e-10	1.82030700406884e-08
SLC26A2	-0.912582196064262	4.68109849069571	9.34155487527348e-10	1.82030700406884e-08
RCAN2	-1.22156405193312	3.31916807882748	9.46320889450739e-10	1.84224973918598e-08
EHF	-1.24153823080101	6.81008894513384	9.58273842336662e-10	1.8637373688158e-08
DAGLA	-1.12697162392596	1.79569995998386	9.64545195731004e-10	1.87414444853726e-08
ANK1	-1.49484052212244	3.7555125039462	9.69755270797699e-10	1.88247155188308e-08
RBM24	-1.86902553995987	2.49411403905613	1.00075907425939e-09	1.94080543134704e-08
CACNA1S	-2.61529489677794	3.57761584705922	1.01224912787816e-09	1.95958551622472e-08
SHOX	-2.32658551166733	-2.47835279722091	1.01236751120582e-09	1.95958551622472e-08
BMP3	-2.48997951625621	0.40811076264116	1.01393277022478e-09	1.96075147199308e-08
TMEM220	-0.943252863655147	1.14292266626316	1.03090102637661e-09	1.99167339659458e-08
LOC100507537	-2.94440687411722	1.41946822956586	1.05415817675594e-09	2.03467516144845e-08
FLNC	-1.7704879828301	7.15836611922805	1.07071972043259e-09	2.06468424878492e-08
AOX1	-1.30385457157283	2.13960550435939	1.07204302311818e-09	2.06528023460316e-08
MIR6822	-0.879991560425429	0.759215048837815	1.08013882786657e-09	2.0789099198343e-08
CYSRT1	-1.56913412105545	5.63208172082702	1.08653048172592e-09	2.08923703488055e-08
LINC01600	-1.288841819228	-3.21634644224576	1.09156720288067e-09	2.09510146371535e-08
PPP1R1B	-2.4043494388432	2.92820147410132	1.09163809507538e-09	2.09510146371535e-08
C1orf168	-2.07359048036396	-2.22016536497458	1.11773851002817e-09	2.14295024597066e-08
UBR3	-0.597891568622973	5.54996852061099	1.11867412044729e-09	2.14295024597066e-08
TF	-2.06902896773696	3.55004973245362	1.15714148301368e-09	2.21455564084657e-08
STAC3	-1.8929822241877	5.33381913595729	1.21171119777679e-09	2.31681456528908e-08
TTLL10	-1.39493166030373	-1.1977459785432	1.32198218232718e-09	2.52528360025595e-08
KCNJ2-AS1	-1.0451472134322	-0.320808645075759	1.32936690867867e-09	2.53701015570982e-08
HMGCLL1	-1.8803299446003	-3.08708649581165	1.33977156388374e-09	2.55447269244986e-08
SORT1	-0.896972937301662	6.27674132458309	1.39236576249075e-09	2.65226791595876e-08
SECISBP2L	-0.639697857367544	4.90693592135376	1.39988969544044e-09	2.66410783815455e-08
MOBP	-1.92653025703236	-2.26428507149515	1.41225315857164e-09	2.68512708384634e-08
BTC	-1.41855350189906	0.71314166138831	1.42305838342774e-09	2.70314718859505e-08
HINT3	-0.531897465411229	4.7319274886314	1.42914248619055e-09	2.7121741329262e-08
LOC102725191	-2.13639062757166	-3.43198482110262	1.46720651929011e-09	2.78181809611774e-08
PHKB	-0.502049135763543	5.84937735913963	1.62717424083263e-09	3.08224642475115e-08
BTBD1	-0.416805783045914	5.90380374584444	1.65758213647091e-09	3.13692797815587e-08
GRB14	-1.54771748872583	0.642266762449193	1.67889315651368e-09	3.17430838868041e-08
USO1	-0.537088416842317	6.56136114495069	1.69143990107366e-09	3.19506407287225e-08
PROM1	-2.32788669678691	2.38695270548475	1.72971285363888e-09	3.26433205177465e-08
HADH	-0.601540508772193	5.39012124121832	1.8159435319432e-09	3.42389427231105e-08
LOC100132813	-2.02489552798612	-4.16879467057127	1.83273762087581e-09	3.4523622732557e-08
FAM129B	-0.68945871965002	9.45389106206734	1.9095654458471e-09	3.59375981273423e-08
TDRD3	-0.468512571786834	3.75273229587697	1.97231582331472e-09	3.70842724932203e-08
ATP8A1	-1.09079741879462	2.29248094885652	2.00347790971776e-09	3.76354434276593e-08
DNASE1L3	-1.48003381779632	3.33894035578994	2.05529243390569e-09	3.85731980014945e-08
HSD17B13	-1.97341862842413	-1.42122834421097	2.07721347865521e-09	3.89487090845819e-08
FOLH1	-1.337396384149	1.71216922918766	2.10054972651098e-09	3.93500405528455e-08
PLPPR3	-1.94545346215103	-2.26059698663399	2.15274647521159e-09	4.02907872010419e-08
RIMS1	-1.86267111828408	-2.2425377682417	2.18775717168474e-09	4.0908447462825e-08
GPIHBP1	-1.44174084123864	-0.353363966859746	2.19598799824206e-09	4.10246822093605e-08
PITX1	-1.0115926644694	7.52433427680854	2.21946384028628e-09	4.14252448943626e-08
SIK2	-0.553642994509743	5.2112805539708	2.2622062564379e-09	4.21843461537042e-08
TYRP1	-1.94532964485494	0.457251734117815	2.27540493753573e-09	4.23916475233669e-08
RERG	-1.27278516425727	0.86056239729304	2.30020905441051e-09	4.28145859003301e-08
FZD2	1.01017063765448	2.81663499500567	2.44295649832093e-09	4.54300668267662e-08
LOC101929066	-0.937099186415374	-1.93032330475218	2.46608522999417e-09	4.58183335204118e-08
CACNB1	-1.3468780025541	3.84503358434825	2.49898363928696e-09	4.63872414282591e-08
ABCD3	-0.512910858166044	5.29342391667764	2.51032182628632e-09	4.65552671663646e-08
EPS8L1	-1.15754993202421	6.1539319367788	2.51311677451367e-09	4.65646923379635e-08
PIF1	1.0333847275118	2.49363176008011	2.60910124695819e-09	4.8299207901645e-08
DUSP5	-0.928416599182181	6.02681087884024	2.61855206268883e-09	4.84301322911287e-08
USP6NL	-0.728740944657515	5.01246171901714	2.66753344334473e-09	4.92912735996631e-08
SOX17	-1.0054019419782	0.447634581445472	2.67005200363047e-09	4.92930815502514e-08
LTF	-2.56623631672382	7.56923279605082	2.67617795379881e-09	4.93614236170337e-08
SLC34A3	-1.32728334092633	-1.16110720691894	2.73059213788957e-09	5.03195001844753e-08
SVIP	-1.29348031974697	2.41640326755503	2.80789472205915e-09	5.16972515599371e-08
MEIS1	-0.877846596700247	3.64701206895222	2.8439000606855e-09	5.23128608272258e-08
DMGDH	-0.894908957958282	-1.27147879054059	2.93003957661234e-09	5.38487327604305e-08
CDC25C	0.945802166451151	2.51921128448476	2.94084545930973e-09	5.39985897997511e-08
GALNT5	-1.4580411277778	3.77014849622187	2.985363897352e-09	5.4734878626014e-08
ANXA11	-0.561717284438166	7.73053204922863	2.98632078541971e-09	5.4734878626014e-08
KRT81	3.81966409624671	4.35426270560964	3.03744560681398e-09	5.56218569168643e-08
MLANA	-1.11520465281553	-0.728721130138173	3.04127344316798e-09	5.56419147558218e-08
LOC101928583	-1.31594086640189	1.00193714339258	3.06075555706491e-09	5.59480838496524e-08
FUT2	-1.0274370905289	4.97719332857784	3.08985970449221e-09	5.64294288453587e-08
ALS2CR12	-1.02177990245705	-1.75567742267594	3.09421601421416e-09	5.64583518794292e-08
ART4	-1.57175777380834	-2.73214290631296	3.12153909621631e-09	5.69059092356783e-08
LYRM7	-0.55678589869651	3.76450961123283	3.18906846293911e-09	5.80849741599545e-08
LINC01207	-2.79349004386016	-2.35619074786141	3.34068457043034e-09	6.0792100006857e-08
SYNGR1	-1.10656884678011	3.91421411679872	3.43881072113801e-09	6.25218774236905e-08
MUSTN1	-2.21679233602454	-0.664112763357565	3.50573832089299e-09	6.36818460556147e-08
PART1	-1.61575818295577	1.68852911879675	3.59066105751925e-09	6.51663378915014e-08
MPZ	-1.361713911746	0.966857483566807	3.6209240375049e-09	6.56218502554257e-08
PPP1R27	-2.14119425800904	2.98485596563809	3.62220496425372e-09	6.56218502554257e-08
TEC	-0.953200726637234	1.47352609331682	3.6442857858853e-09	6.59631924070954e-08
SLC11A2	-0.570184509356416	5.43165528344709	3.68374026463374e-09	6.66181199011872e-08
FTLP10	-2.51199446808337	-1.00938805432172	3.74922084743488e-09	6.77421331999259e-08
SEMA3G	-1.02066475264228	2.32168210440258	4.00505928978059e-09	7.23005517001792e-08
SLC6A4	-1.77176061682468	0.534890201227631	4.06213558737262e-09	7.32659583398304e-08
TCEA3	-1.15021281293065	4.64561029035232	4.17407278664534e-09	7.52182691632381e-08
ZBTB47	-0.81076936920657	3.94166433296409	4.19153321066748e-09	7.54661280007267e-08
RTN2	-0.922821435151759	3.64641639628024	4.30213200716496e-09	7.73889700193463e-08
SMC2-AS1	-1.44382148555374	-2.47941811457681	4.33616999864007e-09	7.79324180779416e-08
ADGRB3	-1.33936244861774	-1.61877933096301	4.54919164612032e-09	8.16888796207656e-08
PCDH1	-0.910321286729585	5.86062005814679	4.57067288346361e-09	8.20023012563608e-08
MYADML2	-2.19466792568894	0.608614698227544	4.87984749798944e-09	8.74721255295414e-08
SLAIN1	-1.2349392437079	0.476242382856427	4.92956969259643e-09	8.82856883468259e-08
FGF7	-1.4469984157276	2.09063462553044	5.05521840562453e-09	9.04564256535433e-08
SHISA9	-1.82801231013443	-2.2083327273742	5.42844850482829e-09	9.70496021982603e-08
SH3BGRL	-0.802250740384603	5.98919804480882	5.51632141641768e-09	9.8534081581152e-08
PZP	-1.42963894649511	-1.9763453867503	5.58194735095553e-09	9.96189254228812e-08
VGLL2	-2.29263997815494	0.00705002478582355	5.80673952252106e-09	1.03539962256652e-07
HFE2	-2.61440667337835	2.21155041445409	5.96074347629613e-09	1.06193017854609e-07
ZNF835	-1.21373414681123	-1.56587470693919	5.98429386976239e-09	1.06519384676549e-07
DPP4	-1.24164028081546	3.45782502358441	6.0834338790626e-09	1.0818948827891e-07
E2F1	1.01649589050316	4.40596661140837	6.21912556660531e-09	1.10450687801586e-07
BEND7	-1.24598995866889	1.26373260434007	6.22142802673568e-09	1.10450687801586e-07
RSPH10B2	-1.77568691096881	-3.85050354236654	6.2424953078557e-09	1.10728163722879e-07
EFCAB6	-1.11543790147103	-0.555228277784314	6.28024034502786e-09	1.11300725975459e-07
HRC	-2.02000995309292	3.49220918762451	6.3102935497766e-09	1.11736093525305e-07
ACOT7	0.794518301542662	6.55791763762016	6.48200201360788e-09	1.1467680886455e-07
ATP13A5	-2.30697948938	1.61353803185619	6.82251818278821e-09	1.20596300135518e-07
MIR21	0.689712435885969	7.22900189995559	6.9216339365279e-09	1.2224217853384e-07
ACSM3	-1.043318980319	0.23811564883665	7.06164435236196e-09	1.24606814512259e-07
SPTBN4	-1.10263261272872	-0.281552632685359	7.18404174819077e-09	1.26656833002951e-07
EFHC2	-1.39855092161067	0.13163715313254	7.22479756380253e-09	1.27265184075874e-07
NRM	0.64912208672947	4.845442425163	7.52260552790898e-09	1.32396556927235e-07
TMPRSS11A	-1.88333843243841	5.53082162863825	7.67983188683808e-09	1.35046991979002e-07
TMTC2	-0.766346614880465	3.60510996034399	7.71170544708676e-09	1.35490472837815e-07
SLCO4A1-AS1	-1.5287884217528	-0.244750124685182	7.86836641715206e-09	1.38123745993506e-07
ACVR2B-AS1	-1.06384332961745	-0.452968213675958	7.97688408625067e-09	1.39908088413714e-07
GATM	-1.15160376998532	3.7330635982239	8.07135091678209e-09	1.41443131427223e-07
MACC1	-1.18174236040052	4.0781409296085	8.44102690828371e-09	1.47794179650371e-07
PPP1R36	-1.05262047019002	-0.83675108690615	8.55238853295176e-09	1.49615367436853e-07
C18orf25	-0.560949985611112	5.12981027150737	8.62952998549593e-09	1.50835295360218e-07
DOPEY2	-0.689899922259635	4.87446642275661	8.66011673550492e-09	1.51240100416026e-07
EME1	0.861628951971142	2.22211166796449	8.78402210808395e-09	1.53272529723148e-07
DOK5	-1.32702425827238	0.750156718414144	8.95142323578679e-09	1.56059787115005e-07
NTF3	-1.43502599988306	0.0236034539653966	9.06899472456353e-09	1.57974285351828e-07
LMOD3	-2.20038963918207	3.64055045426403	9.13638854073606e-09	1.59012205004281e-07
BEX4	-1.08034691293762	3.43970594391429	9.15152990968954e-09	1.5913971268233e-07
ALB	4.24601057335617	0.688585622738477	9.19033045559947e-09	1.59678070876597e-07
MAP6	-1.30322207696466	0.493752499115963	9.26667903313937e-09	1.60867336020304e-07
RSPO3	-1.31254634486016	0.480334903489654	9.44479530805078e-09	1.63819733269027e-07
MIR133A2	-2.66526347313077	0.0225397446080804	9.57316986706796e-09	1.6590507064094e-07
MAGI3	-0.727834127085708	4.07097514981914	9.60778145647594e-09	1.66363311052908e-07
PDLIM5	-0.598879869298147	7.24997049410097	9.6292441131565e-09	1.66593286215978e-07
C16orf59	0.91292790892455	3.01921289105377	9.70512151596499e-09	1.67763488480132e-07
LPL	-1.33521334048727	3.12343809555636	9.89769516139683e-09	1.70947215073387e-07
MYPN	-2.20177740437631	3.60061564716149	1.00172151844037e-08	1.72864875254248e-07
MAPK8IP1	-0.946182890421269	2.41184714707117	1.00688413014349e-08	1.73608649806198e-07
TNNC1	-2.25498001800308	5.97944648757568	1.00801903194815e-08	1.73657288896447e-07
LRRC20	-0.988179667660095	3.93570733450768	1.01093062992211e-08	1.74011668783634e-07
RNF123	-0.605473260437561	4.57752586311119	1.01445981592804e-08	1.74471665808637e-07
SAMD13	-1.03542102633167	-0.981715552207137	1.04390014839474e-08	1.79383449128794e-07
KLHL14	-1.37549346771954	-2.33407505495206	1.05425813855442e-08	1.81010611090925e-07
GDF7	-1.24699216651144	-0.469518793289729	1.07203330238876e-08	1.83907448496565e-07
SLCO5A1	-1.44515362218538	1.53992650709424	1.09416438432802e-08	1.87546038367605e-07
FIG4	-0.437037245507087	3.63713083683757	1.10947646208309e-08	1.90010674494517e-07
LINC01554	-1.59020477013754	-1.25849068810555	1.11255795536021e-08	1.90378299537815e-07
DNAJB13	-1.69417043357646	-2.26245820160847	1.11976272862767e-08	1.91450280798028e-07
MYBPC2	-2.26830503354671	6.04725462397479	1.13139536440405e-08	1.93185802160215e-07
KLHL40	-2.58341146442543	2.52298815823181	1.13181094130107e-08	1.93185802160215e-07
WIF1	-2.57590392875008	1.33334097928498	1.13731661801915e-08	1.93962967275744e-07
LINC00492	-1.70392684422902	-3.64849618693426	1.15375532833978e-08	1.9660183892036e-07
FHL3	-0.78554227184291	5.26526864311858	1.16500568850868e-08	1.98352933403865e-07
NR4A3	-1.24452608361084	3.54342637867915	1.17357329224828e-08	1.99644719716389e-07
RNF150	-1.47070465926935	2.79412122458045	1.18593030448715e-08	2.01578454008947e-07
SIX1	-0.982920740958643	3.32596259019603	1.24082013372581e-08	2.10732446897903e-07
NELL1	-2.04365061847648	0.0950515211514311	1.28109205243278e-08	2.1739064553074e-07
PCBP1-AS1	-0.630511345589902	3.05948931111845	1.30729223670546e-08	2.21651888559811e-07
LINC01287	5.42429909272084	0.169140332379228	1.31101587763408e-08	2.22098305459757e-07
TEX11	-1.39572729060993	-1.60184825673624	1.36705629332865e-08	2.31399561937251e-07
NEU4	-1.69544483510042	-0.552485081808942	1.37552232786184e-08	2.32639212311052e-07
MTMR10	-0.49746876844973	4.48035158861334	1.47098837634125e-08	2.48578724543045e-07
C12orf74	-1.71527477009418	-2.86563958246275	1.48676497232547e-08	2.51036443876148e-07
B4GALT5	-0.582912216359868	6.42565257432683	1.50584793345178e-08	2.54047899493609e-07
SBK2	-2.32953603098	-2.20089991183211	1.52729454384749e-08	2.57452804605683e-07
SGCG	-1.96321801526534	1.84535699331301	1.53475156324917e-08	2.58495831947419e-07
MYO18B	-1.94933655649494	3.65302427792809	1.55059856278317e-08	2.60949078793005e-07
CCDC150	1.00975925485981	0.832673779373388	1.58752844900402e-08	2.66943367523278e-07
CACNA2D1	-1.26842345442991	3.99708157231179	1.62545751661197e-08	2.7309563870272e-07
MYL1	-2.66256467147206	6.63836177264648	1.69354418352524e-08	2.84300413925182e-07
SSTR1	-1.5862545540123	-2.58498208531943	1.70701820462167e-08	2.86326290780157e-07
PRR32	-2.25696484036515	-1.46570239280552	1.73594789664164e-08	2.90939152422335e-07
EPHX2	-0.996908421985331	3.99720103496354	1.78031869059478e-08	2.98130176781098e-07
EYA2	-1.54749436267885	4.059612707236	1.83550259655463e-08	3.07118647277255e-07
TRIM55	-1.87816500782006	1.06637370502327	1.90224518931799e-08	3.18024784811841e-07
CENPA	0.805337126162255	3.48585231750581	1.97230675929426e-08	3.29467453154299e-07
KIF1C	-0.61359854177564	7.90872782232084	1.97406121775244e-08	3.29490234238467e-07
ZNF626	-1.14396370271008	0.604403299840274	1.99799575502344e-08	3.33212019324671e-07
GABRP	-2.07044424555004	4.8411095040364	2.0082303650451e-08	3.34644802973923e-07
C11orf16	-1.77134945842167	-0.835523660779947	2.01246796247708e-08	3.35076738511208e-07
DDAH1	-0.934060331746863	3.17507665575409	2.04036947068444e-08	3.3944480009434e-07
SESN1	-0.564657856529993	4.01756844275798	2.0479878122764e-08	3.40422581550479e-07
CRACR2A	-1.03452733908865	2.80397484753219	2.04959035987275e-08	3.40422581550479e-07
KRT32	-1.54387339526776	-0.718795315155799	2.06851736441384e-08	3.43286219165111e-07
SLITRK5	-1.93676613377504	0.0320240265632278	2.16500551654967e-08	3.59006574377044e-07
C8orf34	-1.24271695922863	-1.56624725704516	2.19296230968459e-08	3.63346554207546e-07
NCOA7	-0.730786845407471	6.28085579801569	2.30641699442665e-08	3.8170929778488e-07
SEMA3E	-1.89187115080474	-1.03375994385242	2.30753889688743e-08	3.8170929778488e-07
NRAP	-2.59029864240823	6.50678152377323	2.31397441885743e-08	3.82463158207743e-07
PLXNA2	-0.612756763095798	6.10080881929558	2.32946107183927e-08	3.84710590477397e-07
EXPH5	-0.951218462812567	4.20357020772838	2.36473912083267e-08	3.90220281341294e-07
TMEM120A	-0.520893298607864	4.73337465505606	2.38986780567952e-08	3.94047596170462e-07
UPK3B	-1.49568937149363	3.61329915877388	2.41419239933345e-08	3.97447216432854e-07
CDO1	-1.55863202011099	0.137066986490372	2.41438985771959e-08	3.97447216432854e-07
WFDC21P	-1.47150318894859	5.06542064051532	2.4243874831715e-08	3.98770616476747e-07
DIO2-AS1	-2.00406271487868	-3.56995075593019	2.44972314403697e-08	4.02612690734664e-07
SERPINB1	-0.999373822064297	8.58143509461507	2.49604889869429e-08	4.09895513904127e-07
ACSM5	-1.31452533765259	-1.59513632405771	2.52655061506512e-08	4.14570106160927e-07
ZFP36	-0.868355210350038	8.41679721657588	2.55375318921198e-08	4.18696265635455e-07
CHPT1	-0.974633195059021	3.80411380095022	2.56591705390739e-08	4.20352123642126e-07
NFIC	-0.620269877874089	6.68195142654976	2.64835100536926e-08	4.33271618244523e-07
CS	-0.390742258599579	7.43802747679647	2.64903582337785e-08	4.33271618244523e-07
CYP11A1	-1.75094230888656	0.518555866852516	2.69555312363569e-08	4.40526069475068e-07
PKHD1L1	-1.6202116911909	-1.36479756781626	2.71171854985821e-08	4.42812548763133e-07
INPP5A	-0.451699227075171	4.52887966886234	2.74290744397723e-08	4.47546668923946e-07
LRRC31	-2.59243156805401	-2.5949172109239	2.77723103683045e-08	4.52784272241621e-07
HNF4A	-1.54951311153218	-1.86568096488741	2.79065732696965e-08	4.54449998272572e-07
ABLIM2	-1.06853757532114	4.45331783854097	2.79191154465937e-08	4.54449998272572e-07
LMOD2	-2.49804488867414	4.30096153043354	2.82768607034413e-08	4.59905522766914e-07
EVPL	-0.974513604607111	8.34850452249762	2.83490877132771e-08	4.60712269038676e-07
STAU2	-0.547926635571318	4.98026641294789	2.84412656906289e-08	4.61841701162899e-07
ARHGAP20	-1.1973386787833	0.942602385524382	2.86852498545026e-08	4.654324643723e-07
PCP4	-2.34242595596558	-2.86347874743005	2.87903735764366e-08	4.66766223835173e-07
C16orf71	-1.01975423536891	-0.432065836074976	2.91401482334351e-08	4.72061128462561e-07
ABLIM3	-0.945609855112418	4.34710034235779	2.98461510163453e-08	4.83113810131828e-07
SLC34A2	-2.19058434560384	3.27725325889524	3.01666580717703e-08	4.87913946239443e-07
SLC12A2	-0.713120017495409	5.16009749896512	3.02787681269063e-08	4.89338536006502e-07
ADAMTS9-AS2	-1.11790625710742	-2.62626289032761	3.05979438814611e-08	4.94104624312604e-07
FGF20	-1.94827688325982	-4.20456392722413	3.18655244660323e-08	5.14063284982724e-07
ECSCR	-0.92493589588136	0.993543178978639	3.18843946831596e-08	5.14063284982724e-07
SLC27A2	-1.36799549520089	1.48051062767388	3.19211821041654e-08	5.14249233534114e-07
CRTAC1	-1.58927795404213	1.86082094166442	3.23715982341177e-08	5.21093165882481e-07
KLK15	-2.05297927033859	-3.69456235582651	3.26038108563343e-08	5.24416588047026e-07
RBPMS-AS1	-1.29679965291786	-1.61175113098596	3.3302992503652e-08	5.35239807696816e-07
CCER2	-1.6337124060302	-2.37532664423685	3.34557567374273e-08	5.3727095776359e-07
JPH2	-1.40246833086552	3.51500866647744	3.36119396168917e-08	5.39353763923378e-07
GRIN2C	-1.24868915988714	0.0460460143586677	3.39846071222013e-08	5.44904373881406e-07
CLCN4	-1.21583994757754	2.01987548935055	3.41395104271399e-08	5.46957396402715e-07
PRB1	-3.08312964758884	-2.12706547130175	3.44054413898265e-08	5.50784593569997e-07
LRG1	-1.2628737108778	4.71884450998879	3.46198110225099e-08	5.5346234691854e-07
LOC100128531	-1.37933951500975	0.405386140357913	3.46270701750341e-08	5.5346234691854e-07
SCNN1A	-1.14185004760076	6.2821490276869	3.57336040865006e-08	5.70700690206598e-07
CCDC129	-2.28063563982685	-2.20910010106514	3.5882178652255e-08	5.72624454463846e-07
FHIT	-0.991491209378109	0.527910943862275	3.60081989141298e-08	5.74166520813248e-07
SNTG2	-1.37964240910037	-1.91039861345915	3.60352017678795e-08	5.74166520813248e-07
CPNE4	-1.48904163933463	-2.59316574562661	3.61691007649322e-08	5.75849412725813e-07
CYSLTR1	-0.997831602441113	0.910406418013797	3.63156410253489e-08	5.77730779843109e-07
IL1RN	-1.19861804017918	8.65122025063753	3.75620007675393e-08	5.97092132419518e-07
LRRIQ1	-1.59779331733608	-0.867104015436345	3.83902385237021e-08	6.09781924382329e-07
TECPR1	-0.524257321000057	4.57580107435689	3.84394101099916e-08	6.10087067864193e-07
RANBP9	-0.552110805317308	5.83937638537309	3.88347826797591e-08	6.15882149305245e-07
BOC	-0.959742007837104	3.86802042841959	3.89070160221362e-08	6.16462999111757e-07
FAIM2	-1.15559284555714	0.0742128852691107	3.89319558443117e-08	6.16462999111757e-07
FAM135A	-0.803235158539473	5.42481155131182	3.9195598030109e-08	6.20155371163256e-07
IGF1	-1.35235877873487	-0.00576284992630682	3.94218767980378e-08	6.23251302203761e-07
APOBEC2	-2.13730600783101	2.93433311816648	4.0984095720037e-08	6.47446967530732e-07
FSD1	1.62066947920719	0.311715296371795	4.24226468193305e-08	6.69652990063587e-07
UCN2	1.28170430595074	2.70162736424941	4.31895159403649e-08	6.81230141823123e-07
SLC17A5	-0.574457888872435	3.92785553975889	4.32542513145034e-08	6.81723157521079e-07
OCLN	-1.19303711769663	2.69525757988936	4.33444288813605e-08	6.82448856229434e-07
ACHE	-1.42568153206798	2.70957545142661	4.33673240662421e-08	6.82448856229434e-07
KBTBD12	-2.08357260274683	1.02409486354404	4.37494378977898e-08	6.87930350511732e-07
LOC100506098	-1.21133560816707	0.0118562730580595	4.41520418415334e-08	6.93725330261686e-07
FAM134B	-1.15406912314936	3.35744288845802	4.58271430374534e-08	7.1948967900668e-07
TPT1	-0.575606759691485	11.2168925504869	4.60313215683457e-08	7.22138521645781e-07
MYOM3	-1.41024728988544	4.99080224706606	4.6269398245434e-08	7.25314670109139e-07
GPRC5B	-1.0750287678822	3.94758458999314	4.6527684541631e-08	7.28802492554793e-07
KALRN	-0.873502480676577	3.94269281856456	4.71623067579926e-08	7.38175290171409e-07
DPT	-1.30783209174534	3.88972389444258	4.76019470933766e-08	7.44484215562541e-07
RMST	-2.40736398437986	-3.95392671048744	4.77645730867523e-08	7.4645433750233e-07
HCAR1	-1.77313626222161	-0.736056556660607	4.86930344485281e-08	7.60380567849216e-07
CMA1	-1.63336593763793	-0.727144878709585	4.87591112652011e-08	7.60828952255394e-07
KIAA1456	-1.30826390444521	0.851243303123914	5.15830941863387e-08	8.04277601007975e-07
LOC105372240	-1.45044586136263	2.32493145308498	5.24401382310801e-08	8.17014946288817e-07
EGLN1	-0.49854330639204	5.58687338054835	5.25131669800014e-08	8.17527231814807e-07
TNS2	-0.707329041126729	4.57433945781527	5.27573592506515e-08	8.20701380000777e-07
LINC01625	-1.55081796562302	-3.9456264729233	5.42194768332116e-08	8.42802447904341e-07
FBXO43	1.2778767019871	-0.440965499597676	5.43106475105277e-08	8.43575679067029e-07
SH2D4A	-0.741904484194501	4.32887510436239	5.48301688145869e-08	8.50995981380665e-07
FAM57B	-1.64857039952366	-0.291339080350709	5.49185780650755e-08	8.51718968118151e-07
PDGFD	-1.08645458492636	1.69974465341151	5.50249035338968e-08	8.52718501263881e-07
FAM221A	-1.06437162096669	0.761529564738692	5.61259070365022e-08	8.69119273752315e-07
MRGPRE	-1.80710995425021	-4.17139671494392	5.62767404584394e-08	8.70792755285108e-07
SLC9A8	-0.463337558290017	4.38399452421807	5.68800528925649e-08	8.79459769970614e-07
AURKB	0.889582957338099	5.06819815039659	5.83086417561283e-08	9.0086409110777e-07
CCNG2	-0.682365186263362	5.14944226965145	5.92928514851531e-08	9.15375538129016e-07
CHST4	-1.87479321531416	-1.7250680443251	5.93782615581956e-08	9.15716682764561e-07
C15orf59	-1.2763284351124	1.89126370555532	5.94048881762012e-08	9.15716682764561e-07
SMARCD3	-0.940402219360996	3.18037459457494	5.9530214173374e-08	9.16954426030572e-07
ACTN2	-2.27675238486677	6.72340038476591	6.04424381435494e-08	9.3030186539463e-07
MMRN1	-1.44929448124301	2.24423480883096	6.0690963974207e-08	9.33421525231705e-07
LIPE	-0.912229834077289	2.64208423483141	6.1782006269173e-08	9.49484523516354e-07
ADRA1A	-1.9089987856399	-2.63759053616993	6.21038663709594e-08	9.53711184699734e-07
SFTA3	-2.23847984450819	-3.95425986589085	6.22232367267287e-08	9.54824242250473e-07
EIF4EBP3	-0.92633593867273	1.0980645421318	6.23563088646298e-08	9.56145720941609e-07
EMCN	-0.925719653507824	2.18416693286954	6.31266463903719e-08	9.67229420953455e-07
LINC00675	-1.72696299127901	-0.376804127162362	6.36125004434826e-08	9.73940862053109e-07
DDIT4L	-1.83671347003647	3.14518511250549	6.40844198259333e-08	9.8042903149172e-07
FBXO34	-0.499485539771374	5.29602605785778	6.5970243951194e-08	1.00852258076439e-06
KIF2C	0.740401852887297	5.45272486493117	6.78317729009623e-08	1.03620284439782e-06
ICA1	-1.11638679440791	2.13230216938774	6.8760246066026e-08	1.04959886854759e-06
PLCL1	-0.977446887581936	1.75874113228975	6.90491441578732e-08	1.05271818879976e-06
RAB11FIP1	-1.02656203132883	5.67896996470545	6.90679909756167e-08	1.05271818879976e-06
ANKRD62	-1.45613861723898	-2.56617089678428	6.95667908652522e-08	1.05952772056031e-06
DUSP3	-0.41286543234493	6.27260792993231	7.02603638281942e-08	1.06929132184867e-06
SRPK3	-1.47506706504791	2.04245581433103	7.03647532852214e-08	1.07008026224568e-06
CLVS1	-1.24697557041281	-1.3908776044371	7.10025322068297e-08	1.07897355472214e-06
TMEM178A	-1.51497779179993	-0.671466007305956	7.31172710456176e-08	1.11028112625049e-06
ATP5A1	-0.487545169939957	8.62967228450037	7.35573899635962e-08	1.11613199093048e-06
TOX3	-2.23265143342958	-0.911413777508351	7.36795395485228e-08	1.11715298870184e-06
VSIG10L	-1.30753429898117	5.69970783360106	7.44320400317115e-08	1.12772293985546e-06
ART3	-1.65542331181961	0.70187090071109	7.61922851594572e-08	1.15353420275244e-06
PLBD1-AS1	-1.07368025164192	-0.286071393095697	7.67526481732852e-08	1.16115466177757e-06
RGS9BP	-1.04616255339231	-1.93140447092425	7.72957464477536e-08	1.16850280988538e-06
DNAH10	-1.16306308637649	0.238703193481769	7.78008279618387e-08	1.17526577135528e-06
SPRY1	-0.700266821564951	4.3152083934491	7.89274122414832e-08	1.19140021903137e-06
DLAT	-0.467296670343901	5.41010540990668	8.19263597057847e-08	1.23575293532511e-06
SUPT7L	0.302786808487549	5.15626758058459	8.22876035625576e-08	1.24028310240145e-06
UBE2C	0.809574394668509	5.74282299631497	8.2469928754066e-08	1.2421118041561e-06
MAK	-0.996842670661668	-1.08138776909702	8.31553388638733e-08	1.25150936089065e-06
LOC100506289	-1.62888916073789	-3.52435256662753	8.32827708690296e-08	1.25250152378586e-06
CLINT1	-0.564888391295531	6.59820211928075	8.35158214254805e-08	1.25507946249967e-06
CCDC85A	-1.33759043290302	-1.89752698468597	8.51232545592818e-08	1.27829264940314e-06
DNAH3	-1.01320651641619	1.26834335814929	8.54397293567524e-08	1.28209963809252e-06
ATP1A3	-1.13377080920498	0.392987015438598	8.55174571235346e-08	1.28232104521836e-06
HOXA2	-1.04262760688552	-0.950305804078744	8.57067528840645e-08	1.28421384030773e-06
TNFRSF19	-1.02207616090439	3.7986069451802	8.59627137782496e-08	1.28710201519595e-06
MPP7	-0.877511125852348	5.14795651543962	8.75603521627506e-08	1.31005984650264e-06
DCUN1D2	-0.634389922340458	3.25564045375226	8.80292162697347e-08	1.31610787878165e-06
C6orf132	-0.81452990760003	6.96860159163949	8.95007045519652e-08	1.3371260798178e-06
TACC3	0.680424562223168	6.13632299805745	9.01965414037227e-08	1.3465338508827e-06
FBXL17	-0.560330089055093	4.29840468682711	9.24051643229005e-08	1.37849550264265e-06
MEIS2	-0.654785517177932	3.26267178195233	9.26645875297489e-08	1.38135358409098e-06
SYDE2	-0.976344384868772	0.467887529291332	9.3179810686186e-08	1.38783489338531e-06
PAQR9	-1.92722050356483	-3.213064667553	9.32356791313214e-08	1.38783489338531e-06
NNAT	-1.0602905707366	0.363956864849557	9.43215590769884e-08	1.40297290539424e-06
LHB	1.53393133729829	-1.40326361507318	9.45381123184331e-08	1.40516757747464e-06
ARSH	-1.31781556483875	-2.91129585544557	9.52952459462028e-08	1.41538810590994e-06
LRFN2	-1.44966326992232	-2.16501672877726	9.70672494722656e-08	1.44065626895317e-06
RGS7BP	-1.77069274999909	-2.24437552859822	9.81654367458367e-08	1.45589423776801e-06
ASAP3	-0.716250730870256	4.76531181072337	9.97922853928646e-08	1.47894491081143e-06
LINC01266	-1.69405191014986	-3.8125173582254	1.00051394144326e-07	1.48170657378976e-06
ANKRD35	-1.21549943803634	3.99380442621183	1.04626838176209e-07	1.54834033850447e-06
PLS1	-0.99476060522431	3.4522944789639	1.05278894092968e-07	1.556858475247e-06
LOC101927972	-1.70600715974169	-1.56877058963361	1.05756735768447e-07	1.56278984793388e-06
SPNS3	-1.00540931270679	-0.685072589025504	1.06432787669569e-07	1.57163948898871e-06
LINC02099	-1.07232425350637	-1.59603686467136	1.0665051465642e-07	1.57371335503528e-06
MALL	-1.03612476887305	4.35691098266743	1.07574841236731e-07	1.58620310796782e-06
CRAT	-1.01677135869522	4.97543982937067	1.07762208054466e-07	1.5878160945102e-06
ZNF486	-1.10054493904901	0.984564091254421	1.08576185121834e-07	1.59865282547787e-06
HSD11B2	-0.894254976155851	3.29610747927403	1.11812450583029e-07	1.64511338961143e-06
PDLIM2	-0.779535108815233	5.13180267923254	1.1574818485981e-07	1.70179082187748e-06
SIAH3	-1.72406407684851	-3.00971362618061	1.17233469169764e-07	1.72238465563052e-06
LGI1	-1.80813962173602	-2.8805091904649	1.17931009961513e-07	1.73138367400597e-06
SLC44A3	-0.793400945497402	2.67486927260912	1.18222671926128e-07	1.7344151789854e-06
SMDT1	-0.579373212247411	4.68675213041422	1.20785585122588e-07	1.77073928714994e-06
MAPKAPK3	-0.553153627853469	5.91943050947345	1.21236538102083e-07	1.77607167293002e-06
LOC105370941	1.29116691802717	-1.99080936812358	1.2282830182052e-07	1.79809684397645e-06
ZNF385D	-1.14260573042574	0.708463218641752	1.23553591812391e-07	1.80741507907738e-06
C1orf116	-0.873791697100961	7.02408131433323	1.24388613858489e-07	1.8183240086148e-06
CGB7	1.11855265764328	-0.112377127100013	1.24813620462558e-07	1.822875090616e-06
LOC102724555	-2.17427621709571	-3.96791279422754	1.24878984010672e-07	1.822875090616e-06
STN1	-0.529970634516992	4.69494056397931	1.25001854199823e-07	1.82336157383309e-06
C9orf116	-0.963994570402539	0.422462461674778	1.25662658731947e-07	1.83168841786589e-06
FOXC1	-0.796259075185608	4.28771940791578	1.25808019483512e-07	1.83249549409352e-06
HHATL	-2.26550640972684	2.0143104660871	1.26483257898018e-07	1.8410139961239e-06
ZNF418	-1.02872735960922	-0.981934122190982	1.26981647464294e-07	1.84694806236816e-06
NEFH	2.64201660751	2.16304425946426	1.27981062218713e-07	1.86015586720889e-06
GNG4	-1.16485395089294	3.28319564967838	1.28186304511044e-07	1.86181007044108e-06
PMEL	-1.00946201522904	1.44097645408061	1.37503731909802e-07	1.99571524795388e-06
TMEM61	-1.15628184206396	-0.550646489189537	1.38190429516284e-07	2.00284079806301e-06
C8orf34-AS1	-2.1395704942826	-2.90333557728652	1.38191392293794e-07	2.00284079806301e-06
CKS2	0.832403145281412	5.32519360440519	1.42317426754836e-07	2.06117337198345e-06
SIRT2	-0.440599031784145	5.84065828762916	1.42716901689323e-07	2.06548988564299e-06
CYP1A2	-1.92024206945111	-3.99981705308244	1.44220443989402e-07	2.08576768533821e-06
TCHHL1	-2.10988631480167	1.67752871001149	1.44653005732167e-07	2.09053879043586e-06
ENTPD5	-0.483669629685014	4.31489224610478	1.45286312540079e-07	2.09820225691747e-06
OCIAD2	0.782928418106611	6.29892622556525	1.46900589891322e-07	2.12001184405173e-06
EIF4E3	-0.681928367884186	4.14704154549564	1.48680261429778e-07	2.14417575318312e-06
C1orf210	-0.807820354317101	2.69650100218716	1.4880475943642e-07	2.1444524532228e-06
CFAP70	-0.963655329521966	-0.22243806604557	1.50998731231852e-07	2.17453123343296e-06
CYP2C18	-1.4399719604459	3.386171197405	1.5513678513125e-07	2.23254442093827e-06
SOD3	-0.955734646560222	3.53807648524009	1.56521293980057e-07	2.25087790205925e-06
MIR2277	-0.566580109760513	3.84910118246896	1.56744658392864e-07	2.25249927936054e-06
KRT9	1.6127926128613	2.25748731519691	1.58009075577345e-07	2.26906826938046e-06
VIT	-1.42052024002693	1.58837128373954	1.60168080474294e-07	2.29845146067515e-06
AKAP1	-0.509442331707511	5.71049976176637	1.607047458545e-07	2.30452869002478e-06
TMPRSS11BNL	-2.22151833174612	1.61290169591933	1.62847255863324e-07	2.33360919855374e-06
PAFAH2	-0.423071452685186	3.85698809925668	1.64590102258402e-07	2.35692563452028e-06
LINC01132	-0.747143303774788	-0.765070152587062	1.66152429847587e-07	2.37762609204949e-06
RNF125	-0.772671991671108	1.63230076144259	1.66279169639938e-07	2.37776877203515e-06
INSM1	3.51049385793662	0.365364533326257	1.66408454286538e-07	2.37794761728896e-06
NAAA	-0.632563584283282	3.73432944039946	1.70611849779196e-07	2.43630371462397e-06
TRIM54	-1.9869889346036	3.27012014179026	1.71170237367366e-07	2.44256450140972e-06
DYRK1B	-0.815921277943854	4.00908872595753	1.72136720653344e-07	2.45463588421852e-06
LOC644656	1.15409625726161	-0.592549103065463	1.74009500276758e-07	2.47960493641402e-06
MYH6	-2.27965688965386	1.87765293596244	1.74598064685301e-07	2.48625202180894e-06
ERN2	-1.99580269152055	0.88965388018706	1.75948396459994e-07	2.50372969749466e-06
MAB21L3	-1.26523019712808	1.91443711109454	1.81293159949338e-07	2.57798367042483e-06
TFF1	-2.71792169234934	0.229199732203786	1.81586563748269e-07	2.58035394110678e-06
TNS1	-0.901687349487305	6.473067344034	1.82920556635448e-07	2.59749741615594e-06
CUL3	-0.43026007252876	5.92450573957902	1.93565138417084e-07	2.74673652514779e-06
DSN1	0.642228679942946	4.49146703932716	1.96574126663885e-07	2.78749229892527e-06
GTF2IRD2B	-0.656590455455449	0.704209014396532	1.98240189085472e-07	2.80916142682496e-06
BIN1	-1.00654915787003	6.28736929646024	1.98498906705337e-07	2.81087151407564e-06
MUC16	-1.6648501463846	4.02183061570342	2.06277481677935e-07	2.91899121571077e-06
MFAP4	-1.24138384834714	4.60314372140844	2.11978685857265e-07	2.99758470841076e-06
CDK5RAP1	0.473921290730435	4.72634542948505	2.12752428568365e-07	3.00643837816629e-06
PGPEP1L	-1.65474707527761	-1.67172124949932	2.17511155051712e-07	3.07155315556034e-06
ORAOV1	1.22670421410864	4.94765281226057	2.18479495598502e-07	3.08308937551788e-06
UBXN10	-1.30087519829524	1.29551460844324	2.22855417663627e-07	3.14266265227454e-06
PCM1	-0.490826523995589	6.26539524445617	2.26252010883241e-07	3.1883527319138e-06
GOLGA4	-0.553337614046255	6.51999786345572	2.2641417455777e-07	3.1884314222129e-06
KSR1	-0.67394539784213	4.57274176443314	2.27737652554182e-07	3.2048526737808e-06
VIPR2	-1.4314855537556	-1.43418791096071	2.28226198647065e-07	3.20950972586338e-06
CKS1B	0.74205633281686	5.2323891257439	2.29797012013531e-07	3.22936960361045e-06
CENPO	0.562294785584805	3.92398666885085	2.30143497110845e-07	3.23200829770216e-06
ZYG11B	-0.455915649573105	4.9333044047747	2.34396927755272e-07	3.28947252920786e-06
AMIGO1	-0.954777613798859	1.98040591828755	2.3607500459569e-07	3.31074057753584e-06
PPP2R2A	-0.507832270152116	6.11781037389532	2.41035081365736e-07	3.37661325539028e-06
PDHB	-0.404265328507403	5.38540045334708	2.41103750593599e-07	3.37661325539028e-06
NAALADL2	-1.18277732227669	1.60323257906026	2.42106062508092e-07	3.38775305947886e-06
OAT	-0.496202533492904	6.51441352051757	2.42231913500035e-07	3.38775305947886e-06
PIH1D2	-0.720281162741309	-0.162114130967448	2.44612457702283e-07	3.41869833643898e-06
ZNF185	-0.938733084080428	8.10262688133806	2.45792197996596e-07	3.43283026598401e-06
APPL1	-0.497696731193871	5.36495385806907	2.53316325533459e-07	3.53549029255505e-06
RNF139-AS1	0.822335295370383	0.33008429259185	2.53651230931978e-07	3.53773973662182e-06
LOC101928160	0.565565350813259	3.99974936137643	2.60757479501515e-07	3.63249613555017e-06
GPRASP2	-0.650318082590573	2.46881071433969	2.60801912791551e-07	3.63249613555017e-06
NKX6-2	-1.79945223021298	-3.95583535630782	2.63046248252559e-07	3.66125136921863e-06
FOXD2-AS1	0.879375768766095	1.50372259174123	2.67675033845457e-07	3.72313300149934e-06
CRHR2	-1.21800927888258	-2.10119155196714	2.68134015993965e-07	3.72697130900008e-06
CYP2E1	-1.46925569135462	2.13067741434232	2.68632070235418e-07	3.7313470983655e-06
S100PBP	0.367981092026778	4.29186652969707	2.71822602071318e-07	3.77309041988974e-06
SHISA4	-1.03850191637346	3.34725468636076	2.75574229629216e-07	3.82255997134859e-06
AGTRAP	0.702524702567914	6.4990564046082	2.80586263174295e-07	3.88943368074756e-06
BCL2L12	0.590503120254871	4.44479830245521	2.8956035225647e-07	4.01110030816224e-06
DCAF11	-0.358005819836162	6.03733665953471	2.91168994107114e-07	4.03064189463166e-06
HSPB7	-1.91643810865315	5.62008222685132	2.92979355907463e-07	4.05294743501608e-06
HSPBAP1	0.50714414459445	3.50300274764291	2.94766286458565e-07	4.07489877199983e-06
TCTEX1D1	-0.881001544178443	-1.10881152336885	2.95510838692927e-07	4.08242008704482e-06
MYL2	-2.31240505267726	6.42071122032372	2.99881078361468e-07	4.13998535503361e-06
MLPH	-1.27792059234947	2.97137154238467	3.01937384663894e-07	4.16554943354396e-06
CPPED1	-0.582485563857149	4.87289161610841	3.02220058187882e-07	4.16662629985095e-06
MUC5AC	-2.58421344873239	2.95713387549407	3.046559988959e-07	4.19736813634453e-06
HOXD9	0.946821932150208	2.62480672176674	3.04885738860885e-07	4.19769323896159e-06
ARHGAP10	-0.472032453340409	4.48835140558415	3.06316362178206e-07	4.21454059664514e-06
FLJ37035	-0.843368465618257	-1.9409385624913	3.08657650931336e-07	4.24388639156975e-06
VIP	-1.47369382253733	-2.58176285064934	3.17269812653159e-07	4.35935573215673e-06
LMCD1	-0.884052735411315	4.66464393355778	3.17874389814275e-07	4.36471759931766e-06
BLNK	-0.917531450465124	4.21065856070635	3.2260061060047e-07	4.42662818979608e-06
ACP5	0.851904624050518	6.68134384666653	3.23786374421579e-07	4.43990703188324e-06
DDO	-1.06402141827144	-0.061944060431823	3.2474785766913e-07	4.45009463372578e-06
ARHGAP36	-1.87736721311903	-1.64676085705378	3.2498096379351e-07	4.45029412624563e-06
DRD2	-1.31041568375036	-1.84098619201322	3.25613721138057e-07	4.45596250237517e-06
PTN	-1.33840490314305	4.0345194734457	3.26811588008775e-07	4.46935148866533e-06
ACOD1	2.37959281357013	-2.05385760403487	3.27353086245192e-07	4.473752278665e-06
CX3CR1	-1.14613046035742	0.938995371289539	3.2946474671817e-07	4.49959130611811e-06
BTG2	-0.723802612632525	6.83767443239274	3.31710260714571e-07	4.52722254620028e-06
BHLHE40	-0.683935122035739	8.46100815809509	3.32346694950159e-07	4.53287056213669e-06
CSTB	-1.03479826974775	10.357393801289	3.32846440421496e-07	4.53664796941294e-06
CCDC78	-1.28090695658262	0.567152293619973	3.36910386759114e-07	4.58896736158919e-06
CYP4X1	-1.4400161960364	2.83701960013795	3.38883065956645e-07	4.61275125138714e-06
LGALS12	-1.56713845420187	-1.37232788288985	3.40080214838078e-07	4.62595418486826e-06
RIBC1	-0.857144307036753	-0.206455054704951	3.4400730370061e-07	4.67624881525736e-06
KCTD8	-1.7340664992287	-3.36477024031724	3.44263060767205e-07	4.67660353996171e-06
RERE	-0.43582970960268	6.17997993254146	3.45556475671334e-07	4.69104434273025e-06
SCHIP1	-0.908096809690802	-3.49079763242569e-05	3.50073925805252e-07	4.74920409804953e-06
NBEAL2	-0.695962544573199	6.74205768934837	3.51140071155191e-07	4.76049618437626e-06
FAM214A	-0.604085393066762	4.77182615453397	3.56881982170585e-07	4.83512162537567e-06
PRPH2	-1.09213844260736	-0.551738172564111	3.57245452811535e-07	4.8368278960115e-06
TRIL	-1.11225328694203	2.03940672507826	3.59606869077067e-07	4.86556456811715e-06
AK9	-0.628989719851135	1.53436710063687	3.60225912053891e-07	4.87070401537409e-06
PPP1R3B	-0.787848574977089	5.12326064400553	3.64449148512496e-07	4.92453749911079e-06
RFC4	0.77422606865175	4.87144859012577	3.69313264843868e-07	4.98695358886981e-06
CDCA3	0.752169253335067	4.26434840529539	3.78179019040702e-07	5.1032865240065e-06
C4BPB	-1.48540024473663	-2.83507930870123	3.89731901941364e-07	5.25570246306754e-06
CNTFR	-1.49327229680921	1.08769567364006	3.92419852959443e-07	5.28844835593192e-06
RHBG	-1.35416981384441	-0.38011341161561	3.9401544773754e-07	5.30643952531715e-06
HADHB	-0.400412258287373	6.87509096040481	3.9777159822315e-07	5.35348516498215e-06
DNMT3B	0.970261708904537	3.62500284842684	4.07078870880914e-07	5.47513015042803e-06
FGF6	-2.1851954227684	-3.2880851393541	4.1192591019074e-07	5.53666489057032e-06
MT3	-1.77187827254455	-1.61103637391203	4.19392446338853e-07	5.63330368390374e-06
ZNF492	-1.44224046166886	-2.49505163661614	4.20135648147221e-07	5.639566383139e-06
VWA2	-1.08109180598183	1.4112002226263	4.21608926227091e-07	5.65561433778805e-06
FBXO2	1.32901584503434	5.005979389748	4.22815195174834e-07	5.66806176388752e-06
LOC643711	-1.87077185786388	-4.00058195016858	4.24468489585737e-07	5.6864814825226e-06
LCMT1-AS2	2.38197391072778	-1.67414423687111	4.26373266087527e-07	5.70824379838285e-06
MGAT4A	-0.749843161370008	3.51820085651501	4.26683536009214e-07	5.70864444399187e-06
CYP2J2	-0.924645487213744	2.61314159230691	4.30381765633972e-07	5.7535107878567e-06
FAM92A	0.632158848881273	3.85345198646124	4.30602094028071e-07	5.7535107878567e-06
EEF1A1	-0.445166903087154	11.7925057501149	4.31278941673226e-07	5.75877579625699e-06
ZNF823	-0.547517221304134	2.30178546023395	4.32117883729554e-07	5.76619689802418e-06
TICAM1	-0.520778720650786	5.69222945377102	4.32489734258962e-07	5.76737947525556e-06
FAM110D	-0.867318260982958	-0.137756679042134	4.32793433474563e-07	5.76765228131056e-06
NDC80	0.774454806855616	4.49454995374075	4.36773888830873e-07	5.81689123496604e-06
LOC400710	-1.31823800674829	-3.15667608782592	4.39499536396649e-07	5.84936539846076e-06
PSRC1	0.690662341479322	3.3285429442604	4.4079378600491e-07	5.86275889250032e-06
CCDC148	-0.983800482330871	-1.88134635992629	4.448060948505e-07	5.91226273462189e-06
KIAA0408	-1.73771735093737	-3.62530370697846	4.49820599845093e-07	5.97501426917523e-06
CA10	-2.08258381708119	-2.66285926861204	4.50955166961849e-07	5.98617996404441e-06
FCER1A	-1.27531759126398	2.04887371190844	4.53445533419784e-07	6.0153168710274e-06
ADTRP	1.31838908264271	3.44154554222447	4.61540536798957e-07	6.1187174159096e-06
ACRV1	0.965920015926868	-1.2054464126134	4.66311904892491e-07	6.17795011016643e-06
NSUN7	-1.2233982918622	0.795754075218589	4.73606289316987e-07	6.27051031818063e-06
PTPRT	-1.89643691922833	-0.0739834415751306	4.74598675586642e-07	6.27956649185887e-06
SMIM10L2A	-1.17907255557149	0.911987366242772	4.76660739235888e-07	6.30275495653271e-06
ZBTB7C	-1.19732588783777	5.12119828028906	4.81229642463818e-07	6.35903907170066e-06
SH3YL1	-0.628614576966124	5.09043792632157	4.82565113416715e-07	6.3725508459822e-06
HRASLS	-1.3638698410782	0.681541586398624	4.85669574063349e-07	6.40939049685805e-06
MAN1C1	-0.84903728492423	2.38086522995478	4.9105921545166e-07	6.47632046906875e-06
ATOH8	-1.19118526694417	1.67813952163185	5.01217267198615e-07	6.60601114043068e-06
BEST3	-1.80433279582547	1.64976621743167	5.03044537163316e-07	6.62580589279211e-06
TTC22	-0.784736704414013	5.83978576985721	5.05592389681257e-07	6.65260175364637e-06
GCKR	-1.11632567477761	-1.99443755607471	5.05732333872444e-07	6.65260175364637e-06
SETMAR	-0.581890703986672	2.79290053159685	5.06570205252231e-07	6.65932155555274e-06
RHOU	-0.774465001980015	2.96355907750495	5.11492927518259e-07	6.71969708584149e-06
IRAK4	-0.411271129578286	4.34089069918915	5.15675721534536e-07	6.77028028214555e-06
ATP2A2	-0.553279691032604	9.1129101910244	5.17507299289268e-07	6.78994918519804e-06
PI16	-1.81393656315545	2.27535219050342	5.18528244598712e-07	6.79896371201776e-06
KIAA0232	-0.493758453515833	5.14434022119679	5.29979836441837e-07	6.9446456946365e-06
ORC6	0.760572523930096	3.60373109035222	5.32807829885632e-07	6.97721275881744e-06
BBOF1	-0.651052258915821	1.80817906081302	5.40056855078484e-07	7.06759494856244e-06
CDC45	0.770280384553311	4.50279782547062	5.43248745101991e-07	7.10480038311615e-06
CHP1	-0.443843689356254	7.09904632053698	5.46408554098665e-07	7.14153875937812e-06
UACA	-0.490039931984009	5.76289328546639	5.46968397348157e-07	7.14427034971168e-06
GYPC	-0.842996815442592	3.35112853040918	5.4790791207645e-07	7.15195436770048e-06
CBX3	0.482861033454353	7.46546430790989	5.62089703614436e-07	7.33237196329325e-06
MUC6	4.06410739227842	1.89956128245363	5.66360266669822e-07	7.38335090281536e-06
HHIPL2	2.38273396995807	0.31854508823594	5.83922431316636e-07	7.60742960262359e-06
TUBA4B	-1.48221878684987	-0.607602642127116	5.91282359099997e-07	7.69359369218555e-06
BHMT2	-1.03548823950026	-0.389381162500223	5.91390793923312e-07	7.69359369218555e-06
YBX3	-0.485451485954437	8.73236148408952	5.91669583163707e-07	7.69359369218555e-06
SLN	-2.05481348476535	5.18339948578555	6.01004807461463e-07	7.80999418911153e-06
ATP6V0E2	-0.963481150814899	3.01234195427621	6.05192729551779e-07	7.85940022440234e-06
HOXC-AS1	1.42742708096581	-1.76789194105045	6.22073264976491e-07	8.07347220823218e-06
PCDHAC1	-1.54949973638694	-3.1718107328834	6.30839939716174e-07	8.18203419900666e-06
SOBP	-0.968793650114729	1.8619021502711	6.36837992903364e-07	8.2545716419422e-06
MFSD10	0.663982912448885	6.45550060963387	6.37373063642958e-07	8.25625171435213e-06
MECOM	-0.991142294254262	3.79249814648106	6.46519168866181e-07	8.3694023112664e-06
HOMER3	0.777113014954955	6.11622353221341	6.49572724836988e-07	8.4035891968587e-06
GMNN	0.645899309631729	4.48096344464862	6.59648244309993e-07	8.52851885643453e-06
ISOC1	-0.506819922828866	3.96223976611784	6.60650996378283e-07	8.53606360358564e-06
ALDH3A2	-0.572657805709081	6.87725884851333	6.72859079942619e-07	8.68828753638018e-06
TMEM35A	-1.41122283760025	-0.568449720469329	6.75131842335857e-07	8.71211007952159e-06
A2ML1	-1.34882919857681	8.60784652559698	6.77948521235191e-07	8.74291687011539e-06
MYH14	-1.11366795005708	7.34730653376795	6.82607733144387e-07	8.79743118355642e-06
ARX	-1.51078514234982	-1.76898622804523	6.86638482028731e-07	8.83819253205262e-06
NRXN3	-1.34194269629867	0.432814891634719	6.86638539788207e-07	8.83819253205262e-06
LONRF1	-0.660646009699907	3.68145607140515	6.96924991920303e-07	8.96492963390596e-06
LINC01135	-0.873057002344306	-2.85055178146506	7.03127333278648e-07	9.03900371688959e-06
LMBRD1	-0.396438366704709	5.09150932063699	7.08995701583004e-07	9.10869367276638e-06
HOXC9	1.30193539850395	0.852862873168284	7.19264798324523e-07	9.23479765969877e-06
C10orf71	-2.31868856167545	3.04661384029916	7.20333487519203e-07	9.24269111931539e-06
JCHAIN	-1.49840261099133	6.62015793586029	7.22611574565934e-07	9.26608280408446e-06
DCDC5	-1.36478769431376	-1.74876811045268	7.23123412800543e-07	9.26681060721048e-06
MYL7	3.66239032540049	-0.525917944197273	7.32279180524241e-07	9.37823959309127e-06
CES2	-0.715270662696172	7.03303470982798	7.42018459065294e-07	9.49511322420095e-06
RAD51	0.676783622728851	3.94464041591809	7.42337585470113e-07	9.49511322420095e-06
GADD45G	-1.00565741124965	2.23534268619399	7.44866194807032e-07	9.52147540794451e-06
CADPS2	-0.866236719092669	3.31206004045484	7.47986837289835e-07	9.55536760836444e-06
DES	-2.0376383531629	9.05583792303673	7.65434903186163e-07	9.77213224675851e-06
VWA7	-0.813576495024859	1.1509955967575	7.81972180257549e-07	9.97700470337373e-06
ATP6V1C1	0.416541198021134	6.02804120234766	7.83190845960933e-07	9.98629630325766e-06
SMPD2	-0.527233635796421	3.82869152169279	7.85387147157334e-07	1.00080340910919e-05
NXPH3	-0.951912313573933	0.186583750756254	7.87118941182833e-07	1.00238292678587e-05
ABLIM1	-0.744855167831192	8.14280647316218	7.90701550672475e-07	1.00631597977148e-05
TRIM2	-0.919104257624201	5.1299101555425	8.09598866977728e-07	1.02972278127842e-05
LMO2	-0.725825868088754	3.13786173890947	8.28490161265434e-07	1.05309270623271e-05
MARCKSL1	0.759806668813419	6.78665753532982	8.33094572381404e-07	1.05828476465393e-05
TMEM255B	-0.700952562086845	2.31602283787386	8.3642594649636e-07	1.06185421125345e-05
SOX5	-1.18330446771455	0.487355617850719	8.49712151995039e-07	1.0780491309081e-05
ATPAF1	-0.399782226724218	5.10249418499817	8.58980665913722e-07	1.08912971980082e-05
KCNAB3	0.955997090473662	0.251582806346543	8.6312939271687e-07	1.09370901206556e-05
FADD	1.10920346130943	4.90873534143029	8.71576029670168e-07	1.10372529180184e-05
PRG4	-1.49566106251132	0.938985736011871	8.73992920621842e-07	1.10609806355641e-05
C8orf44	0.670927010482219	1.03257716559495	8.78967974945645e-07	1.11170340831169e-05
NDUFA5	-0.407645445122899	5.27285401637828	8.87502426826416e-07	1.12180086390232e-05
RNASE4	-0.840136838054379	-0.783095162978069	9.05205584539882e-07	1.14346782369638e-05
PSMC3IP	0.659749031989393	2.40396881057612	9.16858358525648e-07	1.15746973060495e-05
FAM13C	-1.10910727951574	1.01902459789604	9.19908316731735e-07	1.16060056094228e-05
ADCY2	-1.48694939398355	2.39588987412227	9.21031892418501e-07	1.16129860218687e-05
LOC100506368	-0.89692456008051	-2.01556512461252	9.25904030166714e-07	1.16671929246812e-05
PLA2G12A	-0.366607276964307	4.49799948733035	9.3652093404641e-07	1.17936770439005e-05
KIF22	0.523847105680285	6.05768806721435	9.38942299034583e-07	1.18168615792591e-05
SPC24	0.873501785225628	3.88078536486648	9.45961299942143e-07	1.18978443179258e-05
GUCY2C	-1.08061473574561	1.10163326918943	9.57826211931363e-07	1.2039638983678e-05
SCT	-1.40506143007259	0.186822633857646	9.64033259453585e-07	1.21101846158256e-05
TNFSF13	-0.701721747531222	2.42701998238672	9.72466247777781e-07	1.22085882882238e-05
HAGHL	1.17201348572377	2.15621601520001	9.75189006578739e-07	1.22352271971429e-05
CYP4F12	-1.4785699247927	2.18656020222123	9.83771133767408e-07	1.23353027074543e-05
SUOX	-0.526369753824928	3.83966870873854	1.00155624433067e-06	1.25505783404956e-05
CLIC6	-1.22570103625314	2.65817060372543	1.00233261277182e-06	1.25525824070557e-05
F8	-0.663241987624278	2.47256598253579	1.00929823840183e-06	1.26320467293034e-05
CEACAM6	-1.30980740891267	6.87383352023285	1.01823716173578e-06	1.27360954081239e-05
CLDN7	-0.99838761444354	6.2498146827264	1.01975583903408e-06	1.27472609884905e-05
RAET1E	-1.12547869072034	4.0776746359384	1.02731925044601e-06	1.28339275440688e-05
MTURN	-0.697964411593045	4.59832142319743	1.03611592135139e-06	1.29358850438249e-05
KREMEN2	1.47372453240461	3.84543949431602	1.04029142898013e-06	1.2980057823727e-05
GLIPR1L2	-0.858191784011666	-1.46714271459211	1.04600279507045e-06	1.30433281788241e-05
LINC01954	-1.53652119474807	-4.12016884732033	1.06684505009806e-06	1.32950830814852e-05
ZFP2	-0.829676755905813	-1.45605956125913	1.07364196525962e-06	1.33716032651875e-05
FAM83D	-0.702549300147945	5.57508347355587	1.0772366728866e-06	1.34081725977933e-05
KCTD6	-0.498057490046467	1.92278734871448	1.08174071103571e-06	1.34560086125963e-05
MROH9	-1.47204850920605	-3.54842127855728	1.09828019326742e-06	1.36534063342518e-05
LRRK2	-0.966472725008742	2.60327628180119	1.10038280871296e-06	1.36711989834179e-05
HIST1H2AJ	1.50431031152965	-2.30758469653981	1.10142031330755e-06	1.3675745024318e-05
SSBP2	-0.664197283855796	3.71672845319284	1.11482899928318e-06	1.38308621705495e-05
HOXB3	-1.13075034428742	2.07721151352739	1.115271604579e-06	1.38308621705495e-05
SCARA3	-0.891779200890447	4.6729231824304	1.11861550834505e-06	1.38638877641085e-05
WNT6	1.8412253199356	0.412710545030221	1.12593985033673e-06	1.39461758956245e-05
CNKSR3	-0.633160487075288	4.51815656173294	1.13779250415228e-06	1.40844187003361e-05
CNGA3	-1.23167660772499	-3.60086045131812	1.15403945824792e-06	1.42768563112409e-05
PTPN5	-1.18647018057332	-1.30131185914674	1.15688770771657e-06	1.43034027882407e-05
CPB1	-1.56325811533981	-3.70521155384377	1.15862034714199e-06	1.43161323597405e-05
RBPMS	-0.626432856636825	4.04082311977458	1.18851828566447e-06	1.4676651213454e-05
SLC10A5	-0.773780491080783	-1.73451014339113	1.19969888456451e-06	1.48057384159922e-05
RASSF5	-0.593558045667622	5.64089879874385	1.202190607956e-06	1.48275029374973e-05
DGKB	-1.4658319515143	-1.7285646983512	1.20678895409405e-06	1.48752079129644e-05
FAM167A-AS1	-2.27384992261801	-2.76602350811675	1.2087289336725e-06	1.48901072452348e-05
TRIM72	-1.66051125308883	3.36979686753147	1.22249049170413e-06	1.50505283449644e-05
PTK7	0.624021132899204	7.76948473933692	1.25204246302325e-06	1.5405039682503e-05
EIF4B	-0.394411446067395	8.0715747379004	1.27659289043106e-06	1.56968575925683e-05
KNSTRN	0.550530901936865	4.51565180933861	1.27730162701398e-06	1.56968575925683e-05
TMEM170B	-0.840759760670506	1.19830757734683	1.27882042783023e-06	1.57060436501248e-05
OBP2A	1.93380483884023	-2.03110417704273	1.28610848165651e-06	1.57860319541721e-05
MBNL3	-0.67700883355255	4.43094464562162	1.29072057234026e-06	1.5833098201545e-05
CNKSR2	-1.2118758913895	-1.37810706219674	1.29641816160727e-06	1.58934154273383e-05
UPK1B	-2.09830018042717	5.26965742851604	1.30385209125313e-06	1.59749338954197e-05
SAC3D1	0.761283963681155	4.09764240125401	1.31827368838758e-06	1.61419164862515e-05
CPEB4	-0.737644708819437	5.4097349258806	1.31963669206434e-06	1.61485547762356e-05
PDE1A	-0.87219958378977	0.319790386542638	1.32040189080353e-06	1.61485547762356e-05
CDH10	-1.8362607176948	-3.58692985966505	1.33011720203723e-06	1.62576089946484e-05
MDH2	-0.399472136351426	7.9642516414737	1.33114862809288e-06	1.62604556171897e-05
MURC	-1.50285425950462	3.31681827404667	1.33316363619687e-06	1.62753064291827e-05
LCA5	-0.760147623823394	1.80336730447275	1.34466579879915e-06	1.64058895511966e-05
RSPH10B	-1.12613669269476	-3.51260554311629	1.35062629390987e-06	1.64687444448423e-05
TERT	1.26528443612207	-0.612937275258144	1.35144447488041e-06	1.64688592710891e-05
ZNF331	-0.788625149059704	3.08520569256095	1.37103026409843e-06	1.66975414281317e-05
WDR53	0.514639118700161	3.99072437307792	1.37442058509071e-06	1.67288262846397e-05
MUC20	-1.36060184234714	3.60664871340255	1.39048864420872e-06	1.69142892843621e-05
ANO2	-0.753785985506488	-0.369241290368078	1.39335372461198e-06	1.69390220264321e-05
APOOL	-0.463626867889931	4.17450635548518	1.39914433090842e-06	1.6999269695876e-05
SH2D2A	0.94621918028106	3.72189107638228	1.40109914893627e-06	1.70128693916454e-05
TSPAN1	-1.32532637469428	5.68306478126379	1.41538348050106e-06	1.7176074978214e-05
PCID2	-0.508416532982497	5.03290321566664	1.42763143483221e-06	1.73143888668781e-05
MIR6890	-0.398540698913623	7.26568050412524	1.43972211237253e-06	1.7450631770382e-05
RIC3	-1.26863096956974	0.049647154844388	1.45579714452848e-06	1.76349775455285e-05
PIP5KL1	0.897952135787483	2.21457499723304	1.49108140662924e-06	1.80516591457737e-05
PALMD	-0.701041050037665	5.44286778065447	1.49663535053074e-06	1.81081316951025e-05
ADGRD1	-1.06295973604379	1.32338502772878	1.51153487780831e-06	1.82775443686523e-05
IBTK	-0.376792642681658	5.5012608384495	1.51966069932365e-06	1.83558484673347e-05
RSPH14	-1.21057591337974	-1.54574224397847	1.51981341236194e-06	1.83558484673347e-05
PRUNE2	-1.43816608848559	4.32312292697626	1.54079784691881e-06	1.85982611480781e-05
APBB1	-0.800395793234877	3.19390672032397	1.54998995602371e-06	1.8698131205279e-05
ABI3BP	-1.20502623101956	3.39251331569675	1.58152590226299e-06	1.90672658068568e-05
CH25H	-1.02743303453891	2.57117176087468	1.59627377399888e-06	1.92336821656445e-05
TSHZ2	-0.792144792347857	3.74615735343765	1.60220368940382e-06	1.92937159830455e-05
DGCR6	-0.798038974050921	2.0051322609864	1.60748984589227e-06	1.93459312836314e-05
NASP	0.514028573391516	6.77484045398299	1.60955264072115e-06	1.93593150756083e-05
MRPL13	0.531045000600596	5.51664849141364	1.61838007098898e-06	1.94539984566402e-05
UNC13B	-0.639965195392851	5.51140896226739	1.63925327506687e-06	1.96932828555673e-05
POLR2K	0.444127001506356	5.36698588036656	1.65375062502133e-06	1.98557334771871e-05
TLCD2	-0.584762261057165	3.67985584580725	1.6638809533558e-06	1.99655909565022e-05
OXGR1	-1.44870021024369	-0.169474132562621	1.67361977654328e-06	2.00706239751183e-05
MMEL1	-1.10097456112078	-1.32184772158824	1.70259797982468e-06	2.04024503794098e-05
CCDC14	0.582742025772836	4.62578246243815	1.70383508493558e-06	2.04024503794098e-05
MAN2A2	-0.596396698762302	4.32976430174086	1.70429544248765e-06	2.04024503794098e-05
LRRC4	-1.2718277776729	4.13208587745883	1.74673304268031e-06	2.08981932715036e-05
KLHL34	-1.59056050527463	-1.45526284656565	1.76648758393642e-06	2.11221295782133e-05
FAM84B	-0.607424389980817	5.39201917872892	1.77413540580019e-06	2.12011263311674e-05
AGT	-1.28331755510785	2.16647338362347	1.77580842223048e-06	2.12086726697239e-05
HMGN5	-0.912900878020267	1.84293682321545	1.77997873795302e-06	2.12460181951567e-05
KLK13	-1.474535750237	7.03259452870713	1.7912850943301e-06	2.1368446617366e-05
KLF4	-0.815350949966136	7.39476570071991	1.79522026556946e-06	2.14028514448425e-05
CDCA5	0.690260391892115	5.6238204889608	1.80958161539639e-06	2.15614455437781e-05
YIPF7	-1.89489302726774	-1.06513647785976	1.81430537183397e-06	2.16050878869329e-05
RPP14	-0.362225967513487	3.92161138206151	1.81757470480364e-06	2.16221331606448e-05
ZNF429	-0.962549132217211	1.1107161602078	1.81786043171556e-06	2.16221331606448e-05
GTF2IRD2	-0.623806040969995	-0.100155896346275	1.83541052380156e-06	2.18181345570177e-05
SLC19A3	-1.02012060229553	-0.0297399265548705	1.83722244673702e-06	2.18269315536207e-05
TTLL9	-0.935497865703624	-2.14238659903085	1.84327011318458e-06	2.1886011262261e-05
GRIA4	-1.58442003168975	-2.99017948058959	1.84743364146681e-06	2.19226638934666e-05
TRIM13	-0.378620574335101	4.55962328873857	1.89956925702452e-06	2.25282054634771e-05
GKAP1	-0.904861840909704	0.625016060476324	1.90888605181587e-06	2.26255219284788e-05
CEP131	0.562830944023769	4.23565678004787	1.9132737239648e-06	2.26643355678273e-05
CACNG6	-1.90325175365258	0.810833209956963	1.92312924957395e-06	2.27678377378339e-05
BTBD9	-0.465181918626166	4.22050140248029	1.93820395573147e-06	2.29242057938951e-05
TFF3	-1.92580888748077	4.32962267889181	1.93858873334418e-06	2.29242057938951e-05
IRF3	0.492982234117611	6.01019410860361	1.95542290539745e-06	2.31098529440559e-05
ZWINT	0.599321035182278	5.33956911848348	1.97838324188907e-06	2.33676438251665e-05
EEPD1	-0.653218360898286	2.81284386330569	1.99236217375283e-06	2.35191135907993e-05
MAGEA9	5.73376681261259	-2.04162149742395	1.99419582016558e-06	2.35271202120694e-05
CDC25B	0.71400684348995	7.54434643150569	2.01128905981963e-06	2.37150429213128e-05
OBP2B	4.30879659767013	-1.77864007402474	2.01282088483298e-06	2.37191180054139e-05
UQCRC2	-0.382487049436523	7.30895129717046	2.01396429953154e-06	2.37191180054139e-05
RPA3	0.625382253865235	4.61399440562917	2.01778928836482e-06	2.37504296410248e-05
SLURP1	-1.67016688759091	6.04248989023856	2.02494868483642e-06	2.38209301382576e-05
PCAT18	-2.24048454323367	-3.52153990887666	2.04942182486991e-06	2.40949056696455e-05
PLCG1	0.415740774859042	6.03718554123084	2.0531153801981e-06	2.41244018966959e-05
SMAP1	-0.421846820318547	3.7895981903385	2.05772459004694e-06	2.41646169706607e-05
HIST1H1B	1.30710624393487	-1.57406939408865	2.06712578193811e-06	2.42610272608679e-05
HMCN2	-1.20942695497404	1.26675300614312	2.07586781244439e-06	2.43495946225836e-05
PKMYT1	0.751365426945831	5.27653670011801	2.09466808808642e-06	2.45559736774345e-05
TJP1	-0.534725879715106	6.93866555256841	2.10853679311193e-06	2.4704335280862e-05
MIR711	0.918111481668408	8.83959041157551	2.11309965862527e-06	2.47435585673297e-05
CA1	-1.43456440932699	-3.99554772450696	2.13734939195232e-06	2.50131296944397e-05
RAB34	0.570404171440259	6.16925555795635	2.14405175416328e-06	2.50771544342486e-05
ZNF471	-1.06547981653269	0.460101094813592	2.16152000204387e-06	2.5262316916642e-05
CLTCL1	-0.751007832222832	3.88637143238158	2.16236401245921e-06	2.5262316916642e-05
STK40	-0.474692794040357	5.95304889003494	2.1661262525329e-06	2.52917596790868e-05
NTRK3	-1.3225730089105	-0.0299550700402871	2.16919559996193e-06	2.53130830957162e-05
AKAP9	-0.52557582673091	5.73644445288139	2.17427929442026e-06	2.53578747263917e-05
SKA2	0.479860779830466	5.37262967128379	2.19405564242641e-06	2.55738723793526e-05
CERS5	0.384101931779681	5.29986958184476	2.20085497532416e-06	2.5638449578104e-05
NCAPG	0.63698358721127	4.80280323425891	2.21400450256101e-06	2.57768860409662e-05
TEKT3	-1.09278809695426	-2.6396371609476	2.21897904941116e-06	2.58200402189483e-05
PRR15	-1.19992842153591	1.35236282455602	2.22750940148291e-06	2.59044968260402e-05
PSMB2	0.430185748861152	7.50358143473709	2.27841875754154e-06	2.64814161871109e-05
ISG15	1.47995264889328	8.57135839375637	2.2888596216205e-06	2.65875918283276e-05
LRP10	-0.454865657944463	7.98545691318409	2.30796890005276e-06	2.67817425303997e-05
CTSG	-1.25497336801905	1.36982566815838	2.30820400436338e-06	2.67817425303997e-05
PDE12	-0.396360997153893	4.64682932217076	2.33266596203757e-06	2.70501577363161e-05
PWAR5	-1.18854511366378	-1.4869315886158	2.34354229641979e-06	2.71608149015346e-05
CRHBP	-1.24082451333921	-2.32595074673515	2.35016826934745e-06	2.72221140322652e-05
TPM1	-0.851155915029046	7.54239429835891	2.35363575613367e-06	2.72467793644968e-05
AOC3	-0.900870610955587	2.98916282503056	2.35769671990431e-06	2.7278283129211e-05
IL37	1.98728222777294	-2.12973904350389	2.3683644391442e-06	2.73861471177134e-05
SVEP1	-0.788831285434787	3.57556772513182	2.38782736609963e-06	2.75955327218426e-05
ESPL1	-0.623360381989543	4.65479464474797	2.39498296626342e-06	2.76625287249133e-05
C8G	2.18686190077754	1.17428672479594	2.4176762962977e-06	2.79088108965477e-05
ALKAL2	-1.3799207390154	-1.0948781937983	2.44433010399772e-06	2.81881956807678e-05
LINC00294	0.546070990700451	3.64715926784877	2.44464732957992e-06	2.81881956807678e-05
CDK1	0.631995446696756	5.66086733663258	2.45081463706527e-06	2.82433154807923e-05
S100A14	-0.848157341914082	9.49615338356486	2.46817667232794e-06	2.84273085851889e-05
RNF141	-0.507090173381493	6.26665429470091	2.49527823640287e-06	2.87232056121378e-05
PRKAR2A	-0.448495057139062	5.76710606906461	2.50397617867068e-06	2.88038496207738e-05
FAAP24	0.504888594709101	2.32045207936874	2.50511308149047e-06	2.88038496207738e-05
TRAIP	0.649875570703052	2.62450094700227	2.51015849398712e-06	2.88455741608689e-05
ADARB2-AS1	-1.7828009819351	-2.72954871802761	2.53069620742398e-06	2.90651815407639e-05
PAGE2	6.6421404395735	0.483381776486816	2.53646287594716e-06	2.91149907231748e-05
LIFR-AS1	-1.07010582373354	-0.959112797976286	2.54670071488061e-06	2.92160375533036e-05
SMCO2	0.858562686577504	0.260434973502005	2.59950817846189e-06	2.9805059143029e-05
SLC30A2	-1.40730013827385	-1.3284533867771	2.60598520462411e-06	2.98625080032419e-05
SDHD	-0.438991492606455	5.79511131759198	2.60870273902158e-06	2.98768357000542e-05
TYRO3	-0.615568896452322	4.73428539639636	2.61515827685873e-06	2.99339336659215e-05
NEXN	-1.08472001234578	4.44844592961063	2.62499732915297e-06	3.00296745019898e-05
TKTL1	-2.52451097986235	3.19413783351946	2.68690653167385e-06	3.07206500305866e-05
PDLIM3	-1.38090727750814	6.21946468902752	2.70641530711062e-06	3.09263383269885e-05
RAD54L	0.650297483368022	3.30688671507017	2.7147846942894e-06	3.10045769656843e-05
KLHL30	-1.38035160385959	2.13066577531228	2.72150789558134e-06	3.10639379359433e-05
NR1D2	-0.543792996894788	5.24082610049317	2.73392874947631e-06	3.11882303224572e-05
FAM184A	-1.03309685285231	-0.0379731097743135	2.75387244143822e-06	3.1398154829231e-05
OXR1	-0.472381640102987	5.21923345234914	2.75943571742803e-06	3.14439784633392e-05
TLX1NB	-1.60237695572998	-3.18432875506485	2.77344834586365e-06	3.15859780015781e-05
ABO	-1.34515695838711	3.91272160032023	2.78190068923088e-06	3.16645297567403e-05
SORCS1	-1.36957300603396	-1.18050111224911	2.80834659917219e-06	3.19476881558342e-05
DEPDC7	0.733064227681322	3.09481936245227	2.81117251246874e-06	3.19619798276946e-05
GRID2IP	-0.935998393058937	-1.04031884097655	2.83025923305545e-06	3.21610316756184e-05
TMEM217	-0.691474077587168	0.431458487889809	2.83872206426199e-06	3.22318065697659e-05
MFAP2	0.924443846020629	6.00362664796038	2.83965334116585e-06	3.22318065697659e-05
ABHD5	-0.524876247140891	4.26045524711505	2.84696036232465e-06	3.22967430963882e-05
ZNF503-AS1	-1.30893346484445	0.27023137632337	2.86268303401758e-06	3.24570237314587e-05
TMED3	-0.505314393384016	7.03191688594748	2.89691318327634e-06	3.28268464947446e-05
FBXO15	-1.18510268514866	-1.09062313730307	2.90716586086414e-06	3.29247043519335e-05
ABCA9	-0.957314463192888	0.447510933801299	2.91431135493215e-06	3.29872830019363e-05
COL13A1	0.8258319908093	2.60342513189177	2.92435222271104e-06	3.30825468394805e-05
RORA	-0.749132155804816	4.56921992693775	2.95530382389173e-06	3.34141320188269e-05
RPSAP52	1.60903713529089	0.936416327935594	2.96591384051336e-06	3.35154847582539e-05
TC2N	-0.765629484187043	4.96164272945784	2.97212127594761e-06	3.35634329092052e-05
CISH	-0.593822139590614	3.77923710724562	2.97345346796672e-06	3.35634329092052e-05
HECTD1	-0.477312980149558	7.19815457607488	3.03706421749058e-06	3.42624590918341e-05
EGR1	-0.804795235940131	8.4289391649576	3.04726512669375e-06	3.43585048587291e-05
LINC01305	2.41654099437055	-0.411343124023865	3.08663659019318e-06	3.47831659579988e-05
CAV3	-1.98520344772414	1.40287299547648	3.1019456359178e-06	3.49363489956827e-05
CCNF	0.575647874493224	5.05638838428721	3.11155918398808e-06	3.50094424616043e-05
UGT3A1	-2.10927157794659	-3.31568505690732	3.11187402914619e-06	3.50094424616043e-05
TMEM132B	-0.99133363286817	0.812380426528115	3.11958962361702e-06	3.50768655470532e-05
DUSP27	-1.95457744955829	2.70079361480619	3.12427203267182e-06	3.51101277049096e-05
ARHGAP27	-0.517731114891661	5.6386825414392	3.13249210773691e-06	3.51830870324582e-05
PROC	1.39261268486267	1.85739756899829	3.1382779969441e-06	3.52286410428736e-05
DNAJA4	-0.615213132450594	5.48177540135879	3.14215268354094e-06	3.52342690551448e-05
SOWAHB	-1.0260298894352	2.74700032838894	3.14223997466694e-06	3.52342690551448e-05
VWA5B2	-1.08807994271342	-1.46530515332171	3.16658000871856e-06	3.54876547702454e-05
TMSB10	0.819469936484891	10.5764112440457	3.20130120803737e-06	3.58458016222632e-05
CBR3-AS1	-0.631335513191218	1.44563164147761	3.20205829941054e-06	3.58458016222632e-05
NEURL1	-1.1683471549773	2.25658023243461	3.20566379147269e-06	3.5866446036131e-05
LINC02188	-1.31361984201914	0.973563786163519	3.21746702413899e-06	3.59787375137519e-05
TK1	0.710850428591174	6.85825262805514	3.23301445486333e-06	3.61327515611317e-05
MGST2	-0.536176272781243	5.28009364078494	3.23606622478157e-06	3.61470194927192e-05
ZP4	2.54243448539558	-2.47467988072185	3.27121188103179e-06	3.65195655336899e-05
PDK2	-0.542556558018193	4.47361923298257	3.2744445897057e-06	3.65356247562614e-05
MAOB	-1.23918741542492	3.47414350117352	3.30965932004927e-06	3.69083202268145e-05
LMAN1L	-2.04904949550886	-3.26461241730752	3.31698577659884e-06	3.69697763376476e-05
IRF9	0.727045641999549	2.36208121034903	3.32744824957643e-06	3.70660988545541e-05
DUSP28	-0.485176031261544	1.38409073268436	3.35017176186032e-06	3.72988231748287e-05
LOC101929331	-1.08678654650579	-1.18363925485293	3.40558902288972e-06	3.78793160455767e-05
CPA1	-1.5126171924508	-3.3392106932307	3.40603190489864e-06	3.78793160455767e-05
CCNG1	-0.495583724123539	5.46410044988773	3.40897152656492e-06	3.78913139713108e-05
KNTC1	0.56459249446508	4.68878560252824	3.41818939452664e-06	3.79730445394141e-05
PBX1	-0.975973329668864	4.97652571990552	3.44342887614407e-06	3.82325748118439e-05
RHEBL1	0.863854558272621	1.1602661460568	3.47151612857113e-06	3.85119876062932e-05
RALGAPA2	-0.593476865831004	4.86788567109631	3.47237682292168e-06	3.85119876062932e-05
EPDR1	-1.0476670606657	2.76924407961023	3.51518770428896e-06	3.89588159654428e-05
PRADC1	-0.540313792451708	3.87443322902648	3.51649087779226e-06	3.89588159654428e-05
DLG3	-0.532810425261663	5.12806707327972	3.52065908160054e-06	3.89837851433561e-05
ZNF853	-1.00732997138074	2.10460384369303	3.52416282264119e-06	3.90013736725231e-05
TNNI1	-1.57624851012016	6.86774321091669	3.55730836627811e-06	3.93468062262472e-05
TMPRSS11E	-1.39124653420169	6.16693700211117	3.5663226961366e-06	3.9425097210331e-05
CDC20	0.714463464569128	6.59765217087916	3.57854053801465e-06	3.95386983047164e-05
LOC101927267	-1.18301920912019	-2.75450373448	3.59758589110863e-06	3.97275713127142e-05
TH	2.19984058957694	1.87020045787534	3.61619869501477e-06	3.99114655970654e-05
DMPK	-0.79764016896842	5.32403804907713	3.65817491031854e-06	4.03528795768237e-05
TROAP	0.683407242857273	4.36065938948284	3.66605373147216e-06	4.04039435117305e-05
ZNF132	-0.579785978040119	1.04760054549382	3.66677246032893e-06	4.04039435117305e-05
SLC6A7	1.1778943582504	-2.33303982939299	3.67712857143314e-06	4.04961433748475e-05
XPNPEP2	-1.31853551382036	0.330485514603314	3.70805134735982e-06	4.08146213979935e-05
UFL1	-0.396428498757184	4.96107526605424	3.71329759943984e-06	4.08502858008609e-05
PHACTR2	-0.550243803179559	5.03174645269722	3.71784299215734e-06	4.08782056421706e-05
GLYATL2	-1.71508784902691	0.702257355727551	3.72564866459971e-06	4.09419232365051e-05
FAM124A	-0.735817561800842	0.925993691922283	3.75052039326128e-06	4.11930133592122e-05
SLC15A3	0.898608778941201	5.7340776555334	3.77878132476462e-06	4.14810372593973e-05
PLLP	-0.816380586655519	3.2448990524546	3.81124621489858e-06	4.18148742855495e-05
DOC2B	-1.02866521687055	5.17519688904937	3.81421851375266e-06	4.18249497014246e-05
TTYH1	-1.04444126325825	0.309758438436576	3.82611269749475e-06	4.19327948649546e-05
KLF9	-0.696019184918686	5.14609259242076	3.83426635935668e-06	4.19931530236221e-05
CYP27C1	1.08757324095786	3.78817212877654	3.835744469083e-06	4.19931530236221e-05
ADAM8	0.966680648436835	5.45161694988123	3.84294621430619e-06	4.20493894475642e-05
MAP2K6	-0.787788596658	1.50314335518807	3.85363056457188e-06	4.21436515501489e-05
RASD1	-0.955843161027343	3.61810585034526	3.85948463187135e-06	4.21850164030039e-05
ZNF737	-0.978665397174907	0.0761087506894816	3.89764789639242e-06	4.25792940527033e-05
TSPAN3	-0.389751766431569	6.91658679892405	3.93388933832472e-06	4.29521654671883e-05
NMRK2	-2.0940102665488	1.77428477259534	3.98117739690221e-06	4.34451850659805e-05
MUC15	-1.27217000655695	3.80118136226877	3.98922604785951e-06	4.3509700060291e-05
MMP27	-1.31927903058969	-1.72382902103122	3.9923774601282e-06	4.35207613600591e-05
RMI2	0.749728675390753	4.2315509458167	4.02245042785325e-06	4.38251246989704e-05
IL33	-1.32119320671072	4.32224794659346	4.02551873389707e-06	4.38351005231797e-05
HNF1B	-1.15968872465235	-2.74138952171673	4.04764092347353e-06	4.405243833495e-05
SNX9	-0.435175221270403	5.90852100369742	4.05946153291352e-06	4.41574867493152e-05
TMEM262	0.686579089828244	-0.457100252200469	4.08799216301394e-06	4.44440920530982e-05
HIST1H2BI	1.41890660612412	-3.44145990089997	4.0996351909687e-06	4.45468897511717e-05
XK	-1.01850574008542	1.89475634796153	4.11677415307816e-06	4.47092651088697e-05
MEOX2	-1.15388288505797	0.686118964946662	4.12367688525684e-06	4.47603584298961e-05
PTTG1	0.710607537861855	5.90165649364088	4.13020406094974e-06	4.48073230117845e-05
AGR2	-1.38319051257971	4.91084430056386	4.1535527146453e-06	4.50298218502271e-05
FOXN4	-2.06917535520826	-3.64625360686534	4.15513604363683e-06	4.50298218502271e-05
PTP4A3	-0.850431483125965	4.99333080309129	4.16017041467565e-06	4.50603990181065e-05
FAXDC2	-0.84804085150646	2.70327932570758	4.20884992814236e-06	4.55634296048712e-05
DBNDD1	-0.933946229377254	3.59521807476693	4.21692772904536e-06	4.56266202691555e-05
FAM177B	-0.838014020296626	-1.21364853259235	4.22035979387715e-06	4.56395042393629e-05
CDKN2B-AS1	1.36565766445905	0.299243979998464	4.23542799368981e-06	4.57781423755338e-05
BIRC5	0.701711107958235	6.20054343696286	4.26675750418611e-06	4.60922987043723e-05
BOLL	-1.17310633787043	-3.13186190938279	4.29767374017952e-06	4.63941125166359e-05
IL17RD	-0.678170383255841	2.785370514989	4.29925307267553e-06	4.63941125166359e-05
PPM1H	-1.03319510568824	2.30269184463752	4.3280868467996e-06	4.6680525668104e-05
MYO7B	1.87024421962186	2.33721946387276	4.33998199202774e-06	4.67840409230603e-05
LINC01587	-1.23844440290479	-2.96793188498537	4.34932475731197e-06	4.68599471074834e-05
SLK	-0.494640775442495	7.26141474170153	4.38267939068229e-06	4.71943418468871e-05
EGR3	-0.959350211951906	4.14091222575691	4.4217414960942e-06	4.75898108271491e-05
SLC8A3	-1.42147980731614	-0.0316002624741663	4.43021687572503e-06	4.76558405918589e-05
C1QTNF9	-1.69374735640884	-3.19199727353019	4.45380533983573e-06	4.78842565922876e-05
STRADB	-0.522468820001693	2.81970170546501	4.45615411493321e-06	4.78842565922876e-05
RALYL	-1.7087467496382	-3.97945182599336	4.4708625842482e-06	4.80169698328303e-05
MIS18A	0.500072063762764	3.71743149482237	4.48293564703299e-06	4.81212538642767e-05
CCDC18	0.591170926602534	2.24096180387538	4.51046693241275e-06	4.83912740488519e-05
LZTS3	-0.773871537281641	3.3568067989898	4.55956436595641e-06	4.88922639199423e-05
C1orf68	2.14233827709063	1.60007417772487	4.59519506877503e-06	4.92483985186663e-05
SULT1B1	-1.3023794232918	1.2181989671323	4.61545639068388e-06	4.94395257672256e-05
EYA1	-1.28406097636812	0.392677842808153	4.62771695592297e-06	4.95447951490323e-05
AMHR2	-1.24120522734882	-2.85668129760541	4.64106116415386e-06	4.96615493881582e-05
LINC02028	-1.36247116751443	-0.866218468405681	4.65748133031896e-06	4.98110779040362e-05
LVRN	-1.21655116623681	-0.548453278882969	4.68125814394838e-06	4.99992730267716e-05
ABAT	-0.856578120617066	3.44561920123719	4.68220605979795e-06	4.99992730267716e-05
ADAMTS8	-1.10858184457872	-0.968360287314554	4.68244431871795e-06	4.99992730267716e-05
TAS2R20	1.04913909615949	-2.30496358260356	4.7061589255643e-06	5.02261604828438e-05
PLA2G7	1.00231700582524	3.12847072308453	4.74706683799061e-06	5.06362084976442e-05
DIO3	-1.24688421862779	0.614042686985741	4.76669342015967e-06	5.08189414213149e-05
TAS1R3	-0.977116060545695	1.11501898877908	4.84046023302508e-06	5.15783839482416e-05
LOC554223	1.23726628859156	1.66503531302089	4.85016187667406e-06	5.16547313256872e-05
CCNB2	0.629390311019155	5.26092251118379	4.91765574148401e-06	5.23409339638969e-05
LRP1B	-1.39965635704833	-0.50272739118811	4.91973420453267e-06	5.23409339638969e-05
ZGRF1	0.596844848858815	2.40788474393819	4.99263127393828e-06	5.30887470659035e-05
COL27A1	0.798600412977761	6.06041225192812	5.01673453376412e-06	5.33172052771601e-05
RARRES1	-1.16311664005927	3.76197864989892	5.06223555590143e-06	5.37727191574444e-05
REN	-1.48989725140867	-2.31259301787005	5.07361583394074e-06	5.38585968311345e-05
CENPK	0.765952548010733	2.90965512134336	5.07673896812634e-06	5.38585968311345e-05
DPPA4	2.3636232028932	-2.02819278000241	5.07825496811758e-06	5.38585968311345e-05
HPSE2	-1.47623665997803	-1.63913791225283	5.08803332335245e-06	5.39288454551042e-05
PFKFB4	0.779573447869538	4.09980670085216	5.09017536535433e-06	5.39288454551042e-05
PRSS53	1.05745153932458	0.458281333698129	5.14337027385147e-06	5.44640919846269e-05
TNFRSF25	0.753903797612748	4.04844556647509	5.1777257914672e-06	5.47991692263406e-05
RSPO1	-1.25380321517506	-0.724036145278732	5.18039585329792e-06	5.47991692263406e-05
POLA2	0.516092805163756	4.88752751482642	5.18395518279749e-06	5.48083485915397e-05
SPARCL1	-0.791246152425954	6.30971541871682	5.20608881507635e-06	5.50137968559417e-05
TBC1D30	-0.867086689052417	2.15311720203174	5.21341925709712e-06	5.50626848196415e-05
ZDHHC13	-0.550350240699299	5.12191380666975	5.22437547412523e-06	5.51497966716495e-05
TEX29	1.37051976167763	-0.0512594369135527	5.27905944535586e-06	5.56981800444463e-05
TMEM138	0.424489184290056	4.6457477774494	5.29136224433136e-06	5.57990726987672e-05
PCGF1	0.394513181572448	4.03156474077632	5.32054127440266e-06	5.60777339392657e-05
MAGOHB	0.535142834367208	3.85393901822234	5.36176008561306e-06	5.64829387601339e-05
ZBTB42	-0.472839420782025	3.68773010239022	5.40480488380973e-06	5.69069502838767e-05
BEST2	2.19530615763868	0.139695376203969	5.41820681469651e-06	5.70185764173979e-05
BCAS4	0.895515023531174	3.29392803426523	5.47816747615245e-06	5.76197956182295e-05
RPUSD4	-0.405973316244669	4.53853615309317	5.52512842051064e-06	5.80837325900146e-05
APOLD1	-0.595337330648077	3.9368034213048	5.57933330858231e-06	5.86233045214972e-05
MYH4	-1.55101417025912	-2.97093213803695	5.61935054734152e-06	5.90133239791209e-05
RAB3C	-1.19786608700399	-1.10327227165057	5.63667367070067e-06	5.91627906833749e-05
MIR24-2	0.865741927487572	4.21147989864851	5.63939383766786e-06	5.91627906833749e-05
ALKBH6	0.73167742675234	0.887548254114396	5.65932411472318e-06	5.93413063584491e-05
IFI30	0.750030046814115	0.26487062915361	5.73198447124613e-06	6.00722592835744e-05
CENPH	0.629796223700514	3.69627368516983	5.77068597131663e-06	6.0446748165597e-05
ARHGAP44	-0.753407278936755	1.50894154961233	5.79313731285741e-06	6.06507224173344e-05
KIAA2022	-1.53726621606718	-0.465168786045839	5.83583296690983e-06	6.10663241033838e-05
PCNA	0.53209054743499	7.10235963714848	5.89458995544493e-06	6.16494788200951e-05
SPAG17	-1.18205572665737	2.53290955218184	5.92831520552122e-06	6.19703709086389e-05
VAV2	0.69540849329852	6.41968360458328	5.95466637146437e-06	6.22138898522981e-05
TSPYL1	-0.361352747889128	6.35495842394557	5.98382257685412e-06	6.24864508371694e-05
TUSC8	-2.33805086132269	-2.64377579468172	6.05136735984163e-06	6.31594021263224e-05
MROH8	-0.660427917136776	-0.138903903534002	6.13990207201034e-06	6.40506280186201e-05
EPRS	-0.344539501840775	7.18175331590698	6.15890732935782e-06	6.42089568947843e-05
DACH1	-1.0159594102879	0.323659935114004	6.16138593391979e-06	6.42089568947843e-05
SLC25A21	-0.939576658481315	-0.608037071278318	6.17084817550633e-06	6.42746707917317e-05
WFDC12	2.38724255638691	4.43176844042702	6.22336801822313e-06	6.47885700179333e-05
TREM2	1.06344974616474	3.88641300163406	6.2301298631976e-06	6.48258223833892e-05
RAD54B	0.632143958549291	1.65262132981017	6.24250699873173e-06	6.49214351456456e-05
MRGBP	0.505618211462913	4.99775648899957	6.24598107525747e-06	6.49244066541439e-05
CDKN3	0.671362679367692	4.10474760872785	6.24954557669393e-06	6.49283145807237e-05
KHDC1	0.697843033623736	1.21029051432424	6.25687583289568e-06	6.49713220730519e-05
GNB5	0.46281264075789	4.91056212661153	6.31288429651864e-06	6.55195020030628e-05
RAPSN	-1.34995761131857	1.29817004875172	6.31709887777719e-06	6.5529844344461e-05
DCAF6	-0.405067146130147	6.22887239200997	6.3573193216494e-06	6.59134894840869e-05
MMP17	0.880050608514828	3.17195489066968	6.51515544601513e-06	6.75155777848377e-05
IL19	-1.45756497373272	0.0142132906260903	6.70209411587547e-06	6.94174682001894e-05
MID2	-0.542780551241395	3.37112793298034	6.72450995489512e-06	6.96142329494303e-05
ENPP5	-1.3111209474764	0.87796403590368	6.78326212589907e-06	7.01867716817493e-05
MBD4	0.358733379609602	5.19491287069083	6.84111439438107e-06	7.07494222512858e-05
CCNE1	0.747495362259365	3.62466661421457	7.01417518861145e-06	7.24679611927841e-05
TFDP1	-0.506525717658625	7.10550686297051	7.01440610474771e-06	7.24679611927841e-05
JADE1	-0.523346747334146	3.81214294773688	7.10503906060028e-06	7.33670945187645e-05
CTLA4	1.00594511629445	2.0245888271234	7.13704334079313e-06	7.36602197407859e-05
IFI44	1.01343431099162	6.20137374394362	7.15382208154528e-06	7.37959873589192e-05
POC1A	0.621860194024014	3.64702962317174	7.17178123766054e-06	7.39437880215097e-05
CRYL1	-0.562410455240356	3.81398720879569	7.19813393055908e-06	7.41779358441166e-05
MASTL	0.504341183806889	4.34198513619427	7.22416502053359e-06	7.44085343010245e-05
IFI35	0.889535287057244	6.16923008347002	7.32036793466899e-06	7.53613004315797e-05
GAS7	-0.817361443879569	4.94565258854158	7.36952818281155e-06	7.58290562842807e-05
EEF2	-0.386984229241701	11.1333438641134	7.38359626303293e-06	7.59354397495655e-05
LOC283575	-1.0237600859061	-3.41161714651017	7.51233117971031e-06	7.72203936458562e-05
AIM1L	-0.780261586804272	6.269458313385	7.54413892438213e-06	7.75082244789068e-05
TRIM63	-1.75046367765135	3.02001880720418	7.584313937139e-06	7.78816866878273e-05
CFL1	0.450662443351928	10.2618368796893	7.59121434823772e-06	7.79132549259903e-05
BRMS1	0.633566093752723	6.74865459361093	7.59951869905924e-06	7.79591935863694e-05
HACE1	-0.442651436848039	3.17285654735585	7.6055629634827e-06	7.79593967611045e-05
ZNF582-AS1	-0.903607627292539	-1.89667748989461	7.60719547042747e-06	7.79593967611045e-05
CACNA2D3	-0.911934488950423	2.00839093489908	7.63100032009946e-06	7.81640138421455e-05
C11orf71	-0.620307521575674	2.06674893944938	7.65874825246285e-06	7.84087936977883e-05
GPR50	-2.04101495445145	1.35306179394259	7.71303896211062e-06	7.89249308469641e-05
XIRP2	-2.22863127377436	6.33450072648395	7.72082663443998e-06	7.89649386022608e-05
KCNQ1	-0.750860968930689	2.86576455377789	7.81771084772589e-06	7.99156857390774e-05
GABBR1	0.747931106961274	3.70429488674735	7.83292089566302e-06	8.00309925731992e-05
PARP12	0.610237043490867	6.42140817831017	7.85370086443046e-06	8.02030645448333e-05
IL34	-0.946801390723071	2.4759425047246	7.86496349065667e-06	8.02778203309483e-05
CASTOR2	-0.685922278438703	1.08746494635144	7.96450639331929e-06	8.12398133093421e-05
HAPLN1	1.13030647021818	1.47683745525378	7.96719084509925e-06	8.12398133093421e-05
TPO	-1.07514520901458	-0.876718331290812	7.98646689115706e-06	8.13956082605761e-05
TMEM252	-1.40755869185278	-3.65422263435327	8.00959760940997e-06	8.1590513316866e-05
[truncated: 18,364 more rows]
