# Supplementary material for: Identification and validation of key modules and hub genes associated with the pathological stage of oral squamous cell carcinoma by weighted gene co-expression network analysis
Source: PeerJ. 2020 Feb 4;8:e8505. doi: 10.7717/peerj.8505 (PMC7006519; doi:10.7717/peerj.8505)
Supplement: File S2 [file peerj-08-8505-s002.zip › mRNA/g.txt]

sample	type
TCGA-CV-6934	Normal
TCGA-CV-6938	Normal
TCGA-CV-6936	Normal
TCGA-CV-6956	Normal
TCGA-CV-7432	Normal
TCGA-CV-7101	Normal
TCGA-CV-7406	Normal
TCGA-CV-7255	Normal
TCGA-CV-7438	Normal
TCGA-H7-A6C5	Normal
TCGA-CV-6959	Normal
TCGA-CV-7252	Normal
TCGA-HD-A6I0	Normal
TCGA-CV-7425	Normal
TCGA-CV-7177	Normal
TCGA-WA-A7GZ	Normal
TCGA-CV-7245	Normal
TCGA-CV-7416	Normal
TCGA-H7-A6C4	Normal
TCGA-CV-7091	Normal
TCGA-CV-7440	Normal
TCGA-CV-7178	Normal
TCGA-HD-8635	Normal
TCGA-CV-7242	Normal
TCGA-CV-6962	Normal
TCGA-CV-7250	Normal
TCGA-CV-6935	Normal
TCGA-CV-7424	Normal
TCGA-CV-6961	Normal
TCGA-CV-7238	Normal
TCGA-CV-7183	Normal
TCGA-CV-7434	Normal
TCGA-CV-7423	Normal
TCGA-CV-6943	Normal
TCGA-CV-7261	Normal
TCGA-HD-A6HZ	Normal
TCGA-CV-6933	Normal
TCGA-CV-7235	Normal
TCGA-CV-6939	Normal
TCGA-CV-7097	Normal
TCGA-CV-7103	Normal
TCGA-CV-7437	Normal
TCGA-CV-6960	Normal
TCGA-4P-AA8J	Tumor
TCGA-BA-4074	Tumor
TCGA-BA-4075	Tumor
TCGA-BA-4077	Tumor
TCGA-BA-5151	Tumor
TCGA-BA-5152	Tumor
TCGA-BA-5556	Tumor
TCGA-BA-5557	Tumor
TCGA-BA-5558	Tumor
TCGA-BA-6871	Tumor
TCGA-BA-6872	Tumor
TCGA-BA-6873	Tumor
TCGA-BA-7269	Tumor
TCGA-BA-A4IG	Tumor
TCGA-BA-A6D8	Tumor
TCGA-BA-A6DB	Tumor
TCGA-BA-A6DD	Tumor
TCGA-BA-A6DE	Tumor
TCGA-BA-A6DG	Tumor
TCGA-BA-A6DJ	Tumor
TCGA-BB-4224	Tumor
TCGA-BB-4225	Tumor
TCGA-BB-4228	Tumor
TCGA-BB-8601	Tumor
TCGA-BB-A5HU	Tumor
TCGA-BB-A5HZ	Tumor
TCGA-BB-A6UO	Tumor
TCGA-C9-A47Z	Tumor
TCGA-C9-A480	Tumor
TCGA-CN-4725	Tumor
TCGA-CN-4726	Tumor
TCGA-CN-4728	Tumor
TCGA-CN-4729	Tumor
TCGA-CN-4730	Tumor
TCGA-CN-4731	Tumor
TCGA-CN-4733	Tumor
TCGA-CN-4734	Tumor
TCGA-CN-4736	Tumor
TCGA-CN-4737	Tumor
TCGA-CN-4740	Tumor
TCGA-CN-4741	Tumor
TCGA-CN-4742	Tumor
TCGA-CN-5358	Tumor
TCGA-CN-5359	Tumor
TCGA-CN-5364	Tumor
TCGA-CN-5367	Tumor
TCGA-CN-5369	Tumor
TCGA-CN-5370	Tumor
TCGA-CN-5373	Tumor
TCGA-CN-6011	Tumor
TCGA-CN-6013	Tumor
TCGA-CN-6016	Tumor
TCGA-CN-6017	Tumor
TCGA-CN-6018	Tumor
TCGA-CN-6019	Tumor
TCGA-CN-6020	Tumor
TCGA-CN-6024	Tumor
TCGA-CN-6994	Tumor
TCGA-CN-6995	Tumor
TCGA-CN-6996	Tumor
TCGA-CN-6998	Tumor
TCGA-CN-A498	Tumor
TCGA-CN-A49A	Tumor
TCGA-CN-A63V	Tumor
TCGA-CN-A642	Tumor
TCGA-CN-A6UY	Tumor
TCGA-CN-A6V6	Tumor
TCGA-CQ-5323	Tumor
TCGA-CQ-5324	Tumor
TCGA-CQ-5325	Tumor
TCGA-CQ-5326	Tumor
TCGA-CQ-5327	Tumor
TCGA-CQ-5329	Tumor
TCGA-CQ-5330	Tumor
TCGA-CQ-5331	Tumor
TCGA-CQ-5332	Tumor
TCGA-CQ-5333	Tumor
TCGA-CQ-5334	Tumor
TCGA-CQ-6218	Tumor
TCGA-CQ-6219	Tumor
TCGA-CQ-6220	Tumor
TCGA-CQ-6221	Tumor
TCGA-CQ-6222	Tumor
TCGA-CQ-6223	Tumor
TCGA-CQ-6224	Tumor
TCGA-CQ-6225	Tumor
TCGA-CQ-6227	Tumor
TCGA-CQ-6228	Tumor
TCGA-CQ-6229	Tumor
TCGA-CQ-7063	Tumor
TCGA-CQ-7065	Tumor
TCGA-CQ-7068	Tumor
TCGA-CQ-7069	Tumor
TCGA-CQ-7071	Tumor
TCGA-CQ-7072	Tumor
TCGA-CQ-A4C6	Tumor
TCGA-CQ-A4C7	Tumor
TCGA-CQ-A4C9	Tumor
TCGA-CQ-A4CB	Tumor
TCGA-CQ-A4CD	Tumor
TCGA-CQ-A4CE	Tumor
TCGA-CQ-A4CG	Tumor
TCGA-CQ-A4CH	Tumor
TCGA-CQ-A4CI	Tumor
TCGA-CR-5250	Tumor
TCGA-CR-6471	Tumor
TCGA-CR-6472	Tumor
TCGA-CR-6477	Tumor
TCGA-CR-6484	Tumor
TCGA-CR-6488	Tumor
TCGA-CR-6491	Tumor
TCGA-CR-6492	Tumor
TCGA-CR-6493	Tumor
TCGA-CR-7365	Tumor
TCGA-CR-7367	Tumor
TCGA-CR-7368	Tumor
TCGA-CR-7369	Tumor
TCGA-CR-7372	Tumor
TCGA-CR-7373	Tumor
TCGA-CR-7376	Tumor
TCGA-CR-7377	Tumor
TCGA-CR-7379	Tumor
TCGA-CR-7380	Tumor
TCGA-CR-7382	Tumor
TCGA-CR-7386	Tumor
TCGA-CR-7390	Tumor
TCGA-CR-7391	Tumor
TCGA-CR-7392	Tumor
TCGA-CR-7393	Tumor
TCGA-CR-7394	Tumor
TCGA-CR-7395	Tumor
TCGA-CR-7397	Tumor
TCGA-CR-7401	Tumor
TCGA-CV-5436	Tumor
TCGA-CV-5439	Tumor
TCGA-CV-5442	Tumor
TCGA-CV-5966	Tumor
TCGA-CV-5970	Tumor
TCGA-CV-5971	Tumor
TCGA-CV-5973	Tumor
TCGA-CV-5976	Tumor
TCGA-CV-5977	Tumor
TCGA-CV-5979	Tumor
TCGA-CV-6003	Tumor
TCGA-CV-6433	Tumor
TCGA-CV-6436	Tumor
TCGA-CV-6441	Tumor
TCGA-CV-6937	Tumor
TCGA-CV-6940	Tumor
TCGA-CV-6941	Tumor
TCGA-CV-6942	Tumor
TCGA-CV-6945	Tumor
TCGA-CV-6948	Tumor
TCGA-CV-6950	Tumor
TCGA-CV-6951	Tumor
TCGA-CV-6952	Tumor
TCGA-CV-6953	Tumor
TCGA-CV-6954	Tumor
TCGA-CV-6955	Tumor
TCGA-CV-7090	Tumor
TCGA-CV-7095	Tumor
TCGA-CV-7099	Tumor
TCGA-CV-7100	Tumor
TCGA-CV-7102	Tumor
TCGA-CV-7104	Tumor
TCGA-CV-7180	Tumor
TCGA-CV-7236	Tumor
TCGA-CV-7253	Tumor
TCGA-CV-7254	Tumor
TCGA-CV-7263	Tumor
TCGA-CV-7407	Tumor
TCGA-CV-7411	Tumor
TCGA-CV-7413	Tumor
TCGA-CV-7414	Tumor
TCGA-CV-7427	Tumor
TCGA-CV-7428	Tumor
TCGA-CV-7429	Tumor
TCGA-CV-7435	Tumor
TCGA-CV-7446	Tumor
TCGA-CV-7568	Tumor
TCGA-CV-A45O	Tumor
TCGA-CV-A45P	Tumor
TCGA-CV-A45Q	Tumor
TCGA-CV-A45R	Tumor
TCGA-CV-A45T	Tumor
TCGA-CV-A45U	Tumor
TCGA-CV-A45V	Tumor
TCGA-CV-A45X	Tumor
TCGA-CV-A463	Tumor
TCGA-CV-A464	Tumor
TCGA-CV-A465	Tumor
TCGA-CV-A468	Tumor
TCGA-CV-A6JD	Tumor
TCGA-CV-A6JE	Tumor
TCGA-CV-A6JN	Tumor
TCGA-CV-A6JO	Tumor
TCGA-CV-A6JT	Tumor
TCGA-CV-A6JU	Tumor
TCGA-CV-A6JY	Tumor
TCGA-CV-A6JZ	Tumor
TCGA-CV-A6K0	Tumor
TCGA-CV-A6K2	Tumor
TCGA-CX-7082	Tumor
TCGA-CX-7085	Tumor
TCGA-CX-7086	Tumor
TCGA-CX-7219	Tumor
TCGA-CX-A4AQ	Tumor
TCGA-D6-6515	Tumor
TCGA-D6-6516	Tumor
TCGA-D6-6823	Tumor
TCGA-D6-6825	Tumor
TCGA-D6-6827	Tumor
TCGA-D6-8569	Tumor
TCGA-D6-A4Z9	Tumor
TCGA-D6-A4ZB	Tumor
TCGA-D6-A6EM	Tumor
TCGA-D6-A6EN	Tumor
TCGA-D6-A6EO	Tumor
TCGA-DQ-5624	Tumor
TCGA-DQ-5625	Tumor
TCGA-DQ-5630	Tumor
TCGA-DQ-5631	Tumor
TCGA-DQ-7588	Tumor
TCGA-DQ-7591	Tumor
TCGA-DQ-7592	Tumor
TCGA-F7-8489	Tumor
TCGA-F7-A50G	Tumor
TCGA-F7-A50J	Tumor
TCGA-F7-A61S	Tumor
TCGA-F7-A61V	Tumor
TCGA-F7-A61W	Tumor
TCGA-F7-A620	Tumor
TCGA-F7-A624	Tumor
TCGA-H7-7774	Tumor
TCGA-H7-8501	Tumor
TCGA-H7-8502	Tumor
TCGA-HD-7831	Tumor
TCGA-HD-7832	Tumor
TCGA-HD-8224	Tumor
TCGA-HD-8314	Tumor
TCGA-HD-8634	Tumor
TCGA-HD-A4C1	Tumor
TCGA-HD-A633	Tumor
TCGA-HL-7533	Tumor
TCGA-IQ-7631	Tumor
TCGA-IQ-7632	Tumor
TCGA-IQ-A61E	Tumor
TCGA-IQ-A61G	Tumor
TCGA-IQ-A61H	Tumor
TCGA-IQ-A61J	Tumor
TCGA-IQ-A6SG	Tumor
TCGA-IQ-A6SH	Tumor
TCGA-KU-A66T	Tumor
TCGA-KU-A6H8	Tumor
TCGA-MT-A51X	Tumor
TCGA-MT-A67A	Tumor
TCGA-MT-A67D	Tumor
TCGA-MT-A67F	Tumor
TCGA-MT-A7BN	Tumor
TCGA-MZ-A6I9	Tumor
TCGA-MZ-A7D7	Tumor
TCGA-P3-A5QA	Tumor
TCGA-P3-A5QE	Tumor
TCGA-P3-A5QF	Tumor
TCGA-P3-A6T0	Tumor
TCGA-P3-A6T2	Tumor
TCGA-P3-A6T3	Tumor
TCGA-P3-A6T4	Tumor
TCGA-P3-A6T5	Tumor
TCGA-P3-A6T6	Tumor
TCGA-P3-A6T7	Tumor
TCGA-P3-A6T8	Tumor
TCGA-QK-A64Z	Tumor
TCGA-QK-A652	Tumor
TCGA-QK-A6IG	Tumor
TCGA-QK-A6IH	Tumor
TCGA-QK-A6II	Tumor
TCGA-QK-A6IJ	Tumor
TCGA-QK-A6VB	Tumor
TCGA-QK-A8Z7	Tumor
TCGA-QK-A8Z9	Tumor
TCGA-QK-AA3K	Tumor
TCGA-RS-A6TO	Tumor
TCGA-T2-A6WX	Tumor
TCGA-T2-A6WZ	Tumor
TCGA-T2-A6X2	Tumor
TCGA-T3-A92N	Tumor
TCGA-UF-A719	Tumor
TCGA-UF-A71A	Tumor
TCGA-UF-A71B	Tumor
TCGA-UF-A71E	Tumor
TCGA-UF-A7JA	Tumor
TCGA-UF-A7JC	Tumor
TCGA-UF-A7JD	Tumor
TCGA-UF-A7JO	Tumor
TCGA-UF-A7JS	Tumor
TCGA-UF-A7JT	Tumor
TCGA-UP-A6WW	Tumor
TCGA-WA-A7H4	Tumor
