# Supplementary material for: Identification and validation of key modules and hub genes associated with the pathological stage of oral squamous cell carcinoma by weighted gene co-expression network analysis
Source: PeerJ. 2020 Feb 4;8:e8505. doi: 10.7717/peerj.8505 (PMC7006519; doi:10.7717/peerj.8505)
Supplement: File S2 [file peerj-08-8505-s002.zip › mRNA/merge.txt]

id	TCGA-CV-6934	TCGA-CV-6938	TCGA-CV-6936	TCGA-CV-6956	TCGA-CV-7432	TCGA-CV-7101	TCGA-CV-7406	TCGA-CV-7255	TCGA-CV-7438	TCGA-H7-A6C5	TCGA-CV-6959	TCGA-CV-7252	TCGA-HD-A6I0	TCGA-CV-7425	TCGA-CV-7177	TCGA-WA-A7GZ	TCGA-CV-7245	TCGA-CV-7416	TCGA-H7-A6C4	TCGA-CV-7091	TCGA-CV-7440	TCGA-CV-7178	TCGA-HD-8635	TCGA-CV-7242	TCGA-CV-6962	TCGA-CV-7250	TCGA-CV-6935	TCGA-CV-7424	TCGA-CV-6961	TCGA-CV-7238	TCGA-CV-7183	TCGA-CV-7434	TCGA-CV-7423	TCGA-CV-6943	TCGA-CV-7261	TCGA-HD-A6HZ	TCGA-CV-6933	TCGA-CV-7235	TCGA-CV-6939	TCGA-CV-7097	TCGA-CV-7103	TCGA-CV-7437	TCGA-CV-6960	TCGA-4P-AA8J	TCGA-BA-4074	TCGA-BA-4075	TCGA-BA-4077	TCGA-BA-5151	TCGA-BA-5152
type	0	0	0	0	0	0	0	0	0	0	0	0	0	0	0	0	0	0	0	0	0	0	0	0	0	0	0	0	0	0	0	0	0	0	0	0	0	0	0	0	0	0	0	1	1	1	1	1	1
LOC100506869	0	0	44	17	0	0	78	8	1	2	57	7	58	0	0	5	2	1	14	0	1	12	6	1	0	45	0	4	39	10	0	0	0	2	0	43	0	0	19	304	6	0	0	4	3	1	0	0	0
LOC102724604	0	0	0	0	0	0	0	0	0	0	0	0	1	0	0	0	0	0	0	0	0	0	0	0	0	0	0	1	0	0	0	0	0	0	0	0	0	0	0	1	0	0	0	0	0	1	0	0	0
LOC102724601	12	6	7	4	42	8	3	7	8	5	9	2	3	3	10	29	18	17	22	7	4	26	18	7	1	8	2	2	4	20	6	28	25	22	5	5	4	4	1	8	11	4	4	18	31	16	3	7	75
ATRX	7061	1666	2880	2282	2706	5326	3364	4573	2662	3364	4462	4257	649	4954	3918	2594	2427	9280	1828	5101	5895	7107	2361	5562	5554	2704	2553	5113	5449	2967	1233	2993	3400	5616	4625	438	3610	4231	3786	3573	3903	3329	2588	1061	2003	632	1376	6846	3032
LOC107986703	0	0	0	0	0	0	0	0	0	0	0	0	0	0	0	0	0	0	0	0	0	2	0	0	1	0	0	0	0	0	0	0	0	0	0	0	0	0	0	0	0	0	0	0	0	0	0	0	0
DISC1	703	65	189	88	73	347	84	248	149	459	201	119	80	128	170	113	267	248	79	468	67	582	76	747	1840	121	147	152	332	242	39	121	154	383	953	61	330	171	128	258	496	145	89	155	131	70	101	374	177
TCOF1	7844	3313	2431	3380	10917	3971	1953	4510	4507	2127	4544	3269	2477	6103	3213	6174	4632	6122	2084	7676	9912	8710	3794	3538	6343	2389	3394	3408	9439	5813	753	9763	7846	6113	3023	1339	1421	9139	1101	1374	4529	6074	4807	3284	1565	1185	5204	7120	7563
SPPL3	8255	2953	6820	4700	4679	4588	2637	5240	6144	2411	8165	6739	2498	7405	5203	4451	7233	6348	5090	5416	5643	5208	3123	10092	7803	3659	6046	5591	6096	5543	2871	5201	6996	8352	3957	2221	2311	5739	1590	2017	8412	8151	4671	3296	2923	1624	5238	12444	17539
OPA3	2877	1033	2010	1674	2792	2730	1858	2537	2085	1530	2608	2006	1089	2620	1802	2600	2654	2445	1634	3451	1484	3182	2256	2520	1776	1627	1959	2325	3892	2053	670	3247	2371	2911	1153	727	629	1508	1642	1373	2532	2674	1486	2107	1156	714	1408	2623	2183
OPA1	9691	2150	4411	2694	5029	8271	5154	4827	4491	3033	5028	4956	1137	4406	5110	9824	7482	7393	3261	10095	5195	10762	2967	7382	9045	5382	4622	5129	12888	6326	2690	7822	7510	4237	8814	549	3659	3314	4454	3496	4017	6869	3936	1636	3193	3390	5556	11638	4905
RNF219-AS1	0	1	0	1	0	0	2	1	0	1	1	3	0	3	2	4	0	2	1	1	3	3	0	2	0	1	0	1	9	7	1	0	2	1	0	2	7	0	2	3	0	0	0	0	0	1	0	1	0
LOC105369748	25	15	48	37	37	26	20	33	44	46	96	122	22	29	58	33	38	31	23	30	15	46	72	66	12	30	21	70	70	89	61	83	82	33	13	55	33	16	14	28	27	40	24	50	33	37	34	39	78
ITGA8	1816	8	196	110	70	179	291	89	136	54	348	178	66	119	65	139	140	245	151	175	69	244	80	411	99	151	96	101	214	228	55	66	183	962	104	70	210	117	523	464	558	78	57	255	260	45	60	429	212
ITGA9	1993	152	1381	246	159	339	709	492	405	400	1151	483	344	414	298	167	153	602	269	174	247	939	345	536	233	500	532	570	488	437	161	279	277	1332	406	268	559	458	1652	2170	1158	251	243	370	299	77	292	1157	714
ITGA1	7598	382	983	274	762	1461	634	151	486	483	873	325	1241	1434	315	1292	2236	4685	1238	2148	1570	2919	951	1561	1433	622	340	537	2486	1979	137	1050	1762	5395	2743	167	861	1835	1961	1542	7794	192	207	1968	6601	902	1150	4912	1892
ITGA2	14453	7422	4313	3506	7688	19967	4556	18964	6355	14421	2963	4326	1076	7543	11059	6790	6484	11443	12429	11977	9417	4266	4873	15164	5674	3472	6538	11395	20847	9247	2210	6850	13780	12011	11894	670	1925	2453	1090	5581	9333	11539	6936	4301	7789	4835	11953	28704	5443
ITGA3	22207	36119	10004	7246	57737	16179	8469	15325	11983	7355	8197	7668	8111	28582	24873	64660	26684	83748	43552	38865	29561	11758	41582	11737	2053	5485	11680	5912	85306	38311	1422	59492	93977	55362	6334	2338	1827	15658	1982	5976	10386	12081	16321	47530	16029	26597	50062	78021	88212
ITGA4	1526	267	481	58	825	621	114	341	414	175	412	161	68	350	88	140	147	623	161	371	160	1740	300	695	166	448	215	164	709	399	108	288	118	1740	201	9	208	460	94	564	1063	325	190	133	599	177	434	1180	350
ITGA5	63448	2895	4184	1056	13438	5761	1828	1355	1383	1288	1885	870	6381	2218	6218	6562	23533	32706	12210	24721	32950	13108	7013	6951	9045	1031	1732	1968	59684	12335	300	15156	22106	21896	7031	806	558	21168	2351	3300	15504	767	989	9028	20062	10977	21386	11083	16550
ITGA6	74670	45223	8613	9416	95933	49391	12465	29019	11732	6846	13375	15798	4845	41864	51471	71517	78751	74881	83109	178607	50966	35703	73259	38951	13030	5496	9192	15319	94481	81675	3879	102697	229033	47370	40657	1432	18870	93834	7483	10969	59042	12252	8282	14259	68223	59826	65150	179886	37244
ITGA7	6503	70	2377	1493	121	358	8842	502	168	256	5231	690	4449	255	142	870	740	1643	4103	1792	863	1995	3032	292	379	4732	238	980	7732	3754	35	182	2101	816	188	855	335	312	7766	7101	4004	105	125	1564	234	196	221	805	672
TRHR	0	0	0	0	0	2	0	0	0	0	0	0	0	0	0	0	0	0	0	0	0	5	1	0	0	1	0	0	1	0	0	0	0	0	0	0	0	0	0	0	1	0	0	0	0	0	0	0	0
UFSP1	61	29	61	34	22	146	56	65	75	74	54	50	113	76	47	247	65	125	38	243	88	206	52	145	224	72	78	60	153	148	58	80	97	64	106	82	59	82	38	62	196	142	54	140	135	54	34	57	91
UFSP2	1442	630	1184	962	1987	956	1199	1101	1404	984	1900	1380	800	826	1191	956	1320	755	756	889	986	1361	536	1234	1082	1068	1196	1229	1951	1209	992	1148	1031	1306	641	753	1547	1094	1229	1027	847	1732	841	841	1887	1071	1106	1914	1605
LOC101928371	0	0	1	3	6	1	0	6	0	1	2	0	0	5	1	1	3	0	1	3	7	1	2	5	8	1	1	1	4	1	2	1	3	0	3	0	2	13	0	0	3	1	0	0	4	1	0	2	3
LOC101928372	0	2	1	0	2	20	0	0	1	1	1	0	0	0	0	0	1	1	2	6	0	10	0	21	153	0	0	0	6	19	0	0	1	0	1	1	0	1	0	0	2	0	0	1	0	1	1	1	0
FAM212A	452	317	509	443	353	387	225	357	864	274	950	377	623	628	461	618	326	416	404	910	165	212	255	490	362	471	710	537	396	763	1037	298	580	732	234	977	88	558	149	250	575	1587	552	587	1255	485	532	713	1307
CHST9	3	0	27	54	1	1519	374	5909	232	8320	67	450	0	19	1070	70	3	0	2	8	2	4	155	2177	118	320	410	3184	75	13	207	1	1	2	447	36	1926	3	1697	2057	14	1924	31	4	1	1	32	0	3
CHST8	28	1	130	8	6	10	31	22	4	12	8	11	41	3	10	8	39	0	2	20	5	4	12	141	7	11	10	11	195	22	7	2	4	24	5	81	8	180	18	16	11	18	2	42	5	0	11	1	5
CHST1	990	283	99	59	107	671	47	100	179	747	43	76	483	205	114	420	229	1089	93	254	184	515	108	4518	4290	40	85	62	326	426	5	594	7483	1283	462	66	470	5013	148	123	654	36	28	467	169	114	342	1139	244
CHST3	5936	2049	1579	1433	2383	5202	1759	2109	2061	1395	3288	1585	1594	1599	2305	3404	3529	5702	3843	6248	4639	6390	4535	3694	3459	1310	2604	1948	8218	8573	242	6114	5065	4579	9650	806	841	4093	688	1820	5811	1811	2615	1989	650	1055	4455	8711	3414
CHST2	1147	2140	349	240	4052	2679	307	193	298	455	296	123	3273	2741	111	2402	6288	6151	6179	4348	10452	1086	617	1573	13074	231	157	152	11513	3460	45	9401	2150	4835	1726	102	471	427	150	680	3446	235	154	685	1261	1494	3252	10480	4707
CHST5	5	0	2	4	1	3	8	2	2	9	2	1	0	0	0	1	1	3	0	5	1	1	0	6	1	0	0	2	4	6	0	1	0	3	1	0	1	0	3	2	0	4	1	6	0	0	0	0	0
CHST4	5	0	5	2	0	42	51	489	24	409	1	16	3	3	49	3	2	0	6	15	58	6	3	167	4	5	42	74	56	1	3	0	2	2	8	0	54	0	16	61	6	170	11	17	14	1	106	2	142
CHST7	1816	110	171	75	190	740	62	116	153	181	123	48	250	139	68	507	795	395	200	479	614	160	171	3435	1398	104	120	108	495	218	49	303	61	798	1382	96	73	282	178	206	3859	141	86	360	706	128	271	102	300
CHST6	661	18	74	45	22	1076	73	3288	38	6393	10	134	200	34	250	94	78	203	8	138	3270	212	60	2220	367	123	227	863	839	75	26	29	59	405	138	46	419	443	126	560	502	864	316	213	972	73	937	148	54
ITGAX	2688	1620	454	150	224	1364	222	507	475	206	298	182	1464	330	202	534	498	668	663	634	761	1959	603	858	388	402	176	281	1343	2042	57	665	174	1678	1380	75	111	894	92	790	955	378	231	1012	622	786	953	2198	1159
BCL2A1	458	483	198	90	140	295	161	663	131	37	146	50	625	99	57	73	184	135	243	162	727	208	147	285	137	145	59	57	1116	313	48	138	106	412	627	30	34	137	18	825	107	103	47	198	3851	1562	248	1198	512
ITGAV	50487	5388	4481	4183	12369	11939	4969	8125	6302	4428	6574	4804	3915	8544	5843	1230	23042	43093	13470	32620	14184	19984	16384	24161	3555	3571	3538	5665	18588	15685	3348	8927	24437	20930	12459	730	6963	23523	4645	8742	30449	3837	4386	7390	49344	14939	15065	17924	10953
ITGAL	3250	1205	1116	385	87	1177	224	818	1434	348	1362	842	460	796	233	109	195	357	269	587	724	2318	487	2323	118	1389	712	286	422	1552	173	573	97	6857	388	72	469	961	173	789	487	1024	245	567	169	72	747	1554	1671
ITGAM	2690	1748	861	73	286	1149	145	337	193	108	287	166	476	311	129	170	294	858	164	282	299	1010	439	529	341	267	346	233	893	693	33	208	271	978	357	104	188	400	381	828	506	257	192	290	176	199	464	1190	545
ITGAD	9	1	3	2	2	33	5	2	7	1	5	0	8	4	0	23	2	3	7	17	4	31	7	16	7	10	3	1	22	20	0	5	19	15	16	3	5	3	10	15	5	13	0	12	9	4	8	15	32
COPRS	1716	990	1039	829	1698	896	1067	927	1187	1558	1295	681	1558	796	619	1332	1611	1470	1541	1317	1842	1120	584	1248	2595	743	742	666	1720	1602	834	1103	1405	1527	856	899	1037	1259	913	1795	1812	1380	515	1734	5566	1372	1062	1608	3895
LOC285804	0	1	1	0	1	0	1	0	0	0	0	0	0	0	1	0	0	0	1	0	0	1	0	0	0	1	0	1	0	2	0	0	0	0	1	2	0	0	0	2	0	0	1	0	0	0	0	0	1
IGF2R	20836	6942	12661	7051	25713	18166	9331	10765	9185	6430	12852	10214	2666	14317	10316	15627	24534	19988	11731	13759	6826	18033	15877	20138	18561	7725	10350	12429	39445	16394	1958	25684	24988	23229	16782	804	5404	8771	7835	7254	22471	11322	10218	4263	2786	3527	9625	34246	12919
SLC36A4	1214	140	260	392	2392	785	357	365	457	411	551	420	199	303	506	496	621	904	490	235	1476	604	86	742	984	320	424	500	1172	887	374	795	1062	454	803	124	405	657	167	395	575	798	209	557	1251	85	307	846	614
SLC36A3	3	1	2	0	2	2	1	0	0	0	5	6	5	1	2	12	3	1	0	2	0	2	5	1	0	0	0	2	1	1	1	1	3	0	11	2	1	1	1	3	0	7	1	1	1	0	1	1	11
SLC36A2	18	7	67	118	0	2	1008	37	1	3	277	44	1	0	0	13	0	1	77	2	1	16	175	16	3	714	2	39	39	109	0	0	6	15	5	18	2	0	418	370	6	8	2	4	0	0	0	2	1
SLC36A1	2585	848	1440	561	2076	1576	908	584	801	385	1648	889	302	725	1152	1145	3801	4059	1093	2162	1298	1636	2492	1235	2242	717	897	1475	1868	1835	288	1788	2027	2564	1818	129	631	755	351	595	2270	1265	1126	1088	407	776	981	2570	1780
ARTN	1720	299	12	33	1481	671	51	66	39	108	17	6	322	159	289	579	622	1518	989	930	1222	31	559	2943	1500	9	32	29	666	542	7	617	776	294	1056	31	84	497	4	24	2098	42	35	101	1061	590	301	323	141
ART1	16	0	42	40	0	0	625	0	1	0	205	28	1	0	0	0	0	0	22	0	1	2	63	1	0	180	0	12	38	29	0	0	1	1	0	0	0	2	435	244	12	1	0	1	0	0	1	0	0
ART3	160	164	57	447	5	5	926	42	12	109	770	73	4	31	13	16	0	3	177	26	5	80	137	12	2	1620	5	29	151	124	2	29	11	69	3	30	31	5	1695	719	47	2	3	16	32	8	30	12	18
ART5	56	0	26	33	0	17	257	8	9	28	67	12	35	1	2	7	6	20	13	4	5	27	47	10	22	88	5	23	71	13	4	0	3	25	14	9	60	9	158	115	60	1	1	8	0	4	17	2	6
ART4	82	1	64	3	0	2	10	9	29	3	23	17	4	0	23	0	3	2	4	2	1	4	3	7	2	20	15	36	1	9	17	0	3	35	7	18	6	0	106	23	2	11	5	0	4	1	1	3	10
CRTAM	216	94	72	11	5	75	20	44	91	7	114	41	26	50	30	6	27	19	33	31	15	97	22	157	8	48	13	17	36	106	13	20	9	392	26	4	55	65	10	54	16	43	5	30	35	7	54	41	108
CADPS2	1647	30	538	364	212	601	841	1092	333	2920	591	386	331	143	368	386	1632	352	198	574	1650	978	342	1318	327	594	493	778	1222	515	137	68	143	1081	640	126	6719	2209	1164	1692	1393	548	507	440	647	51	1195	485	1094
RLF	2774	645	1879	1343	3016	1812	1293	2562	1666	913	1949	2687	364	2196	1835	1272	2295	2643	1431	2081	3152	1509	1268	3053	1295	1468	1995	2447	4550	1272	1792	2167	2716	1671	1585	273	799	7270	762	935	2475	1766	1725	514	5550	2450	1405	2422	1714
USP17L30	0	0	0	0	0	0	0	0	0	0	0	0	0	0	0	0	0	0	0	0	0	0	0	0	0	0	0	0	0	0	0	0	0	0	0	0	0	0	0	0	0	0	0	0	0	0	0	0	0
CRTAP	15906	3255	7149	4158	3818	7998	4438	5564	5461	5220	7468	4463	4943	7034	4461	7713	4919	9653	3780	7728	11054	8145	3673	5417	9901	6393	5317	6789	6406	5768	4420	2859	3925	10919	8203	3131	5354	7536	7542	10853	10947	6624	4573	6937	15912	10324	5232	11159	15882
MDH1	8141	4826	5683	7237	3958	7646	23341	7908	7499	8330	12393	6017	3151	6357	8185	8892	6226	6479	4993	7157	6248	8880	5204	7997	8912	10776	7180	8322	8766	6249	9628	4925	4434	6570	6068	2311	6573	4092	16236	11120	7564	12037	4858	4548	23348	10727	5534	9584	12630
HPYR1	0	0	0	0	0	0	0	0	0	0	0	0	0	0	0	0	0	0	0	0	0	0	0	0	0	0	0	0	0	0	0	0	0	0	0	0	0	0	0	1	0	0	0	0	0	0	0	0	0
CPEB4	3429	1049	5407	3347	2369	3085	7881	3288	2412	2128	6228	5929	720	4450	12634	924	1901	2467	3259	1708	595	1610	2541	2895	1860	3530	7170	7572	4832	2674	4271	3214	5306	3541	1289	627	2804	948	5173	3568	1842	6465	3284	438	832	537	947	9295	2462
CPEB1	123	6	98	63	4	9	119	34	18	103	102	48	92	6	27	23	8	22	13	13	12	24	36	26	247	60	29	49	698	180	15	21	14	72	25	58	40	27	230	211	76	11	8	41	55	22	537	27	17
CPEB3	692	280	1149	739	153	235	1189	891	516	406	1312	1186	84	510	1569	178	131	544	283	304	204	319	245	644	226	1094	1332	1371	249	310	937	222	252	798	238	192	1551	254	1483	897	308	1295	635	125	85	54	189	1186	514
CPEB2	1831	1041	2575	1956	2299	1457	2527	2216	2329	650	4795	6269	358	4613	3196	826	1838	3719	3730	1854	441	2318	1742	892	807	1532	2291	2447	1352	1289	1202	943	3979	3058	921	411	564	1735	697	1000	2112	1657	1614	467	574	645	514	3179	852
SRBD1	1467	558	632	386	695	702	358	876	891	780	857	735	147	797	789	993	983	992	505	1177	540	1714	559	1080	619	529	588	636	1355	839	330	897	777	1151	701	82	697	822	486	727	1125	988	516	316	767	436	586	1475	868
ABAT	1912	160	640	504	416	403	773	1534	947	1226	785	556	75	99	3436	456	3563	487	529	556	2037	663	946	10154	174	917	1302	1335	1265	448	1181	243	787	777	615	169	863	143	314	514	600	2096	513	193	1045	1029	899	374	209
POU5F1B	27	11	21	11	17	35	14	16	19	68	227	66	15	32	23	95	80	61	18	16	3	144	15	55	59	8	21	18	12	53	11	48	12	15	25	25	65	37	11	29	16	22	5	32	2	21	6	36	80
LOC284865	3	1	0	2	0	0	1	0	0	1	3	7	5	1	0	0	7	0	1	3	9	4	1	11	0	0	0	1	5	1	1	0	0	2	1	5	0	1	3	1	0	1	0	0	5	0	0	1	0
PHOX2A	0	0	0	0	0	0	0	1	0	0	0	0	0	0	0	0	1	0	0	4	1	3	0	0	1	0	0	0	1	1	0	0	0	0	0	0	0	1	0	2	0	0	0	0	0	0	2	0	0
PHOX2B	0	1	0	0	0	0	0	0	0	0	0	3	0	0	0	0	0	0	0	0	0	166	0	0	1	0	0	5	93	0	0	1	0	0	0	1	1	0	0	3	0	0	1	0	1	0	0	0	0
NLRP14	1	0	0	0	0	4	1	7	1	11	1	7	0	0	15	5	5	0	3	1	2	2	2	11	0	2	35	19	8	2	14	15	0	7	6	1	2	0	0	4	0	41	2	6	1	0	0	4	1
UPK2	21	10	49	23	7	10	31	79	41	4	18	33	2	21	189	33	27	114	9	25	105	45	36	173	130	21	23	78	47	23	94	9	13	32	3	54	8	10	3	4	19	114	57	55	6	44	26	15	116
CFH	16326	4715	9619	2310	3398	6238	3983	10372	3991	10776	4990	2852	2717	5593	4358	3187	1033	6939	3912	3570	10605	6195	1960	3260	623	3576	7368	6669	13019	5236	1721	3861	1076	15358	1735	3958	2010	5178	10545	12135	4563	4350	6363	2078	4772	2114	4601	9104	11290
CFI	2688	1802	1122	261	249	1927	1019	2012	1015	3565	261	230	687	1008	418	220	198	822	171	597	2477	3521	202	1029	228	1498	2922	1552	12179	2906	499	1231	129	1528	321	266	474	836	861	2619	470	1209	1951	611	2595	195	6825	1174	1934
ANKFY1	5915	3345	3714	2177	6449	5359	1373	4590	4157	2632	4147	3680	588	4918	4509	5122	2529	6747	2246	4128	3247	6007	2136	5457	4796	2960	4078	5903	3180	4094	1299	6782	2727	9584	3712	410	2372	4219	1812	1939	4737	4953	3889	1922	2638	2095	3469	10183	4830
CFB	1006	546	417	1675	263	774	185	1009	379	1780	359	275	1352	637	426	145	354	291	418	729	1015	1448	256	3264	23	467	348	688	2420	1067	69	313	340	1880	547	231	185	1189	213	1195	39	370	166	546	258	317	2707	2149	304
CFP	216	24	685	83	9	154	91	197	204	272	318	95	817	90	67	69	33	35	140	50	161	74	167	366	47	200	426	125	110	167	202	20	14	333	79	215	27	58	128	634	107	395	267	88	64	71	73	260	186
RNU5B-1	1	0	1	0	0	0	0	1	0	0	0	0	1	0	0	0	0	0	0	0	0	0	0	0	0	0	0	0	0	0	0	0	0	1	0	0	0	1	0	0	0	0	0	0	1	0	0	0	0
AAAS	2817	1002	1736	1364	2531	1756	1146	2295	1900	1525	2306	1547	856	1808	1445	2665	2298	2624	1163	3661	2719	2744	1338	2803	2064	1296	1633	1704	2911	2534	834	1759	1737	2480	1481	964	1328	1138	1017	1339	2625	2916	1272	2025	1754	1250	2050	2094	4644
SIDT1	248	721	223	457	24	365	86	600	315	805	165	151	94	61	919	310	126	78	69	117	51	130	97	841	104	417	707	683	1000	513	202	73	52	827	75	54	2283	158	219	409	150	713	496	82	53	29	1846	200	175
SIDT2	3744	1079	2497	1163	782	2109	1021	1567	1756	1728	2702	1666	1451	2062	2294	3099	1732	3593	1410	1949	1901	2715	2846	2790	1254	1034	2540	2300	2148	3053	643	1238	1092	4199	1970	806	6545	2488	1729	1947	4324	2650	1405	2170	723	1029	878	4564	4570
SAGE1	10	0	0	0	0	59	3	1	3	0	0	0	0	0	0	205	0	1	1	0	542	25	1	0	8	0	0	1	0	3	0	0	0	0	1	0	0	0	4	19	0	0	0	250	0	0	0	0	318
LVCAT8	1	1	2	0	1	0	2	0	0	1	1	2	0	0	0	1	1	0	0	2	0	1	0	4	0	0	3	2	1	0	0	1	2	3	1	0	0	1	0	0	0	1	0	0	0	0	0	1	9
UFD1	3974	3004	2627	2181	3467	3811	2271	2918	3177	2274	3854	2197	2589	2424	2779	3888	4654	4274	3747	4450	3492	4193	5055	5800	2775	2233	2721	2759	5204	5182	3960	4543	5791	4319	5158	1670	2028	2202	1237	2496	5982	4301	1649	6699	22622	5042	3758	4670	6917
LVCAT5	0	0	0	0	1	0	0	1	0	0	0	0	0	0	0	0	0	47	0	0	1	0	0	0	4	0	0	0	0	0	0	0	0	0	1	0	0	0	0	1	0	0	0	0	1	0	0	1	62
LVCAT1	2	0	0	1	0	0	0	0	0	0	0	0	0	0	0	16	4	0	0	3	1	15	7	3	15	0	0	0	23	3	0	0	5	1	1	0	0	0	0	0	1	0	0	14	4	2	0	0	1
AAGAB	3802	2147	2578	1848	2393	3001	1980	2608	2614	2720	3001	1954	1923	2566	3298	316	4721	5029	3727	3535	3454	3382	2186	2589	3475	2023	2987	2816	6421	4132	3099	4655	3614	3589	2616	751	1576	3590	1387	2226	3399	4182	2322	2233	11987	6457	4074	5898	8282
C4orf19	8	11	12	25	1	428	101	371	226	1223	42	86	6	46	1686	497	34	7	16	78	3	48	79	399	16	90	172	1411	213	80	669	2	20	9	88	22	1903	9	672	593	278	476	40	86	7	9	174	28	74
SLC7A6OS	458	173	132	242	342	317	178	213	243	189	272	142	88	312	252	587	412	724	240	331	278	433	257	469	371	190	239	301	453	258	203	429	528	417	202	51	239	175	204	218	502	287	212	163	416	621	232	374	403
C4orf17	1	0	0	0	0	5	0	0	0	4	0	0	2	0	0	4	0	1	0	0	2	0	0	6	1	1	0	0	0	0	0	0	0	0	4	1	0	0	0	0	0	2	1	0	0	0	0	0	0
INGX	1	1	1	0	0	3	3	3	0	1	3	0	0	1	0	3	6	0	2	1	3	8	0	1	5	0	0	1	5	6	2	1	2	1	0	1	0	22	1	0	0	4	1	0	1	0	5	1	2
RFPL4AL1	0	0	0	0	0	0	0	1	0	0	0	0	0	0	0	0	0	0	0	0	0	0	0	0	0	0	0	0	3	1	0	0	0	0	0	0	0	0	0	0	1	0	0	0	0	0	0	0	1
ETV3L	3	3	0	1	1	0	2	0	7	0	2	0	2	3	0	2	12	5	22	327	3	1	5	12	2	1	1	0	0	26	0	1	65	13	1	0	2	1	0	0	0	1	0	5	111	5	1	14	5
TEN1-CDK3	41	7	38	23	9	31	23	41	22	31	57	68	17	14	52	102	54	30	17	24	21	34	65	81	45	16	17	62	29	116	55	38	12	23	66	46	12	11	8	33	21	60	29	61	29	4	24	15	31
ZNF197-AS1	13	0	4	4	0	9	5	8	9	7	7	7	4	3	4	9	18	11	2	2	1	10	2	15	2	7	2	8	8	6	3	1	3	2	8	0	5	2	6	16	12	5	3	2	18	11	5	5	5
MKRN2OS	24	44	228	41	54	51	48	169	161	313	116	103	36	57	353	48	46	127	35	59	26	1	84	117	24	153	289	303	39	26	464	16	43	109	13	138	422	2	69	135	59	500	90	64	87	32	84	127	356
MSL3P1	59	11	8	7	111	60	2	17	16	18	12	9	9	10	28	67	17	22	21	27	0	52	58	73	83	6	17	17	102	11	11	44	93	22	30	11	17	56	22	16	37	13	14	40	131	5	19	18	22
MDC1-AS1	0	0	0	0	1	0	0	1	0	0	0	0	0	0	0	1	0	0	0	0	0	0	1	0	0	0	0	0	0	0	0	0	0	0	1	0	0	0	0	0	0	0	0	0	0	0	0	0	0
TBC1D8-AS1	50	23	21	17	22	54	20	14	24	69	36	17	11	28	26	144	48	45	9	23	17	65	21	57	67	12	21	55	88	39	6	33	27	29	40	18	77	16	43	58	71	53	8	24	21	10	31	23	27
ZNF117	383	472	581	287	348	346	167	410	609	390	960	866	428	673	3914	4683	699	620	555	811	167	8727	361	1148	1381	686	1128	1562	166	2465	1230	104	1160	661	607	618	456	496	139	573	668	1746	324	527	168	249	246	1077	209
ZNF114	169	16	7	7	1383	148	18	2	21	18	20	8	9	123	119	53	174	296	258	181	3040	389	148	313	261	3	9	12	289	379	12	530	104	231	60	6	74	154	15	13	24	21	3	154	292	549	153	148	152
ZNF112	159	76	36	102	104	102	96	112	137	262	222	137	20	129	181	267	157	220	87	163	135	113	93	234	99	69	107	272	158	99	72	120	183	236	224	50	210	64	138	168	150	181	128	97	199	81	16	139	57
SEZ6L	189	0	5	11	0	13	23	11	13	4	61	34	11	4	18	38	103	2	2	5	2	26	4	16	15	19	18	11	18	3	3	0	2	10	5	10	46	5	39	145	21	22	15	8	3	1	21	7	0
MIR6780B	1	0	0	0	0	0	0	0	0	0	0	0	0	0	0	1	0	0	0	0	0	1	0	0	0	0	0	0	0	0	0	0	0	0	0	0	0	0	0	0	0	0	0	0	0	0	0	0	0
MIR6780A	0	0	0	0	0	0	0	0	0	0	0	0	0	0	0	0	0	0	0	0	0	0	0	0	0	0	0	0	0	0	0	0	0	0	0	0	0	0	0	0	0	0	0	0	0	0	0	0	0
PRKAR2A	4355	1787	5474	3196	3041	3301	5224	4635	5382	2975	5584	5165	1332	3452	6109	2626	4029	4059	1903	4404	4719	3073	2253	3621	2701	5414	6955	6740	4737	2153	4256	1915	3500	4145	2368	490	4078	3093	3347	3655	3784	8156	5796	1161	3418	1771	1880	9918	7351
PRKAR2B	673	103	199	227	26	193	316	350	397	857	495	182	217	176	108	142	84	114	137	133	59	237	235	471	550	392	178	1319	480	255	91	44	43	880	280	151	794	207	1450	1922	421	112	78	108	114	38	348	247	294
MAGT1	10832	2326	5059	4839	5685	9063	4253	6354	5748	4372	6386	6278	1498	8002	6970	5163	3779	10851	4594	8050	9464	12057	4948	9108	5307	5420	6857	7333	12377	4390	10850	6883	6905	8735	6472	728	7553	6400	3215	6354	6908	7502	5700	3085	41043	10109	7194	9426	6978
TMBIM6	54810	27793	38830	29211	43961	42913	23923	47189	39107	62074	38152	34892	19606	40771	59325	38256	46228	53551	37452	53638	59721	46657	33716	53245	32539	34824	53991	50658	72683	33021	56830	49721	47931	59959	25036	11233	61628	37057	22416	38963	38878	60142	37782	30156	63299	38174	44499	77047	129706
S1PR4	316	142	105	70	29	191	34	84	199	112	144	50	696	108	36	37	390	24	136	116	259	165	74	451	23	149	98	38	131	269	29	71	21	779	47	109	35	193	41	177	84	165	43	121	2508	42	117	198	268
ITGA2B	58	6	34	2	25	27	35	33	11	7	23	9	41	24	21	106	75	19	58	26	31	55	1	92	80	7	19	8	356	41	15	20	17	31	34	71	18	74	6	46	43	14	27	58	48	31	160	132	64
PHACTR4	4757	1487	5507	2432	3873	3067	3904	4645	5048	3070	6560	5963	952	4092	14138	2932	3107	3610	3178	4373	3726	3523	3127	7837	2377	4908	10518	11489	5081	3283	8821	3794	2722	5157	2156	2323	2363	4650	1327	1706	4405	12505	5127	1359	2298	1077	3098	6582	3655
NLGN2	5384	330	1148	514	989	890	532	739	511	768	732	791	1244	672	747	1471	997	2139	1584	1141	520	1674	837	1827	2696	296	591	707	2018	2736	55	976	715	3314	770	529	332	3652	596	1232	3405	518	553	3251	471	788	1166	1734	2189
NLGN3	177	7	46	25	3	72	18	44	14	30	51	37	14	11	25	50	8	12	12	19	20	53	11	52	41	15	16	38	42	39	7	62	7	29	121	21	79	36	59	101	70	36	16	22	10	2	20	34	36
PHACTR3	37	5	10	1	2	89	6	7	3	121	11	5	19	9	246	1428	41	30	16	36	89	16	5	209	54	2	0	46	19	19	19	2	12	26	486	13	15	23	9	91	139	0	3	115	113	19	9	15	14
NUP107	2913	1257	1373	936	3200	4158	1074	1894	2907	1321	1896	1675	659	1913	1779	3006	2683	3066	1498	12346	3738	3050	1813	2603	2133	1181	1544	1685	4837	2666	1066	3415	2174	2348	2434	304	606	2197	720	1095	2118	2731	1545	1308	5329	2312	2032	3223	3631
KRTAP2-3	39	5	0	0	10	0	1	22	4	0	19	3	0	28	2	3	3	14	59	5	7	0	36	0	3	0	0	5	0	3	5	5	1	54	2	20	0	0	0	5	1	0	0	203	7	6	1	3	1
KRTAP2-2	1	0	0	0	0	0	0	0	0	0	10	0	0	0	0	0	0	1	0	0	0	2	0	0	0	0	0	0	0	0	0	0	1	0	0	1	0	0	0	0	2	0	0	0	1	0	0	0	0
KRTAP2-1	0	0	0	0	0	0	0	0	0	0	0	0	0	0	0	0	0	0	0	0	0	0	0	0	0	0	0	0	0	0	0	0	0	0	0	0	0	0	0	0	0	0	0	0	0	0	0	0	0
KRTAP2-4	0	0	0	0	0	0	0	0	0	0	1	0	3	0	0	0	0	0	2	0	0	0	0	0	0	0	0	0	0	0	0	0	0	0	0	0	0	0	0	0	0	0	0	0	0	0	0	0	0
MIR4708	0	0	0	0	0	0	1	0	0	0	0	0	0	0	0	0	0	0	0	0	0	0	0	0	0	0	0	0	0	0	0	0	0	0	0	0	0	0	0	0	0	0	0	0	0	0	0	0	0
MIR4709	25045	8529	9002	4256	7325	10655	3197	5322	6989	6973	7721	3734	9444	9554	5971	7410	6522	21366	8534	9130	8132	10869	4613	8096	4638	4142	6299	5524	11458	8435	6462	7110	2730	15537	4634	5604	4844	6761	3606	12649	14882	7523	4200	10546	15523	29719	13187	9730	8772
MIR4704	0	0	0	0	0	0	0	0	0	0	0	0	0	0	0	0	0	0	0	0	0	0	0	0	0	0	0	0	0	0	0	0	0	0	0	0	0	0	0	0	0	0	0	0	0	0	0	0	0
MIR4705	0	0	0	0	0	0	1	0	0	0	0	0	0	0	0	0	0	0	0	0	0	0	0	0	0	0	0	0	0	0	0	0	0	0	0	0	0	0	0	0	0	0	0	0	0	0	0	0	0
MIR4706	0	0	0	0	0	0	0	0	0	0	0	1	0	0	1	0	0	1	0	0	0	1	0	0	0	0	0	2	0	0	0	0	0	0	0	0	0	0	0	0	0	0	0	0	3	0	0	0	0
MIR4707	1198	418	1202	555	680	1393	507	1357	1021	977	933	711	395	852	849	881	1100	1141	339	1013	2907	2198	511	1252	854	661	930	962	1862	1350	1279	750	547	897	2065	309	1737	804	648	1184	1512	1281	657	537	2950	1619	1567	908	1971
MIR4700	1151	346	1394	521	1080	1923	553	1595	1795	4117	2262	1600	645	1363	1960	2046	2932	2433	510	1531	2324	1756	1304	2513	3452	882	2057	2357	3096	1446	606	957	1387	1036	2021	658	1713	1432	646	1347	2809	2992	2195	1122	2359	990	659	2133	1555
MIR4701	0	0	0	0	0	0	0	0	0	0	0	0	0	0	1	1	0	0	0	0	1	0	0	2	2	1	0	0	0	1	0	0	0	0	0	0	0	0	1	0	0	0	0	0	1	0	1	1	0
MIR4703	0	0	0	0	0	0	0	0	0	0	0	0	0	0	0	0	0	0	0	0	0	0	0	0	0	0	0	0	0	0	0	0	0	0	0	0	0	0	0	0	0	0	0	0	0	0	0	0	0
SBF1P1	0	2	1	0	0	0	0	0	1	0	1	0	1	1	1	1	0	0	0	0	0	1	0	0	0	0	0	0	0	4	1	0	0	0	0	1	2	0	0	0	0	0	0	0	0	0	0	1	0
LOC101928035	3	0	0	0	0	2	5	1	2	6	1	1	0	0	2	2	1	1	0	0	0	0	0	1	4	1	2	2	5	1	0	1	3	0	4	1	0	0	1	0	3	5	1	1	2	1	0	1	5
EPN2-AS1	8	1	4	3	1	9	1	2	1	0	10	3	0	1	3	6	0	3	2	4	2	2	2	5	4	2	0	7	2	3	3	1	2	2	5	2	2	0	0	2	1	3	1	0	0	1	1	1	0
NR1D1	4207	815	701	1217	5750	2003	692	2602	2376	554	2867	1046	956	2486	5172	1267	3756	2850	2815	1348	1090	2398	1731	2187	2784	1023	1585	2270	6562	2557	2192	3658	4055	7834	4180	559	3410	5843	881	2126	3531	624	1354	3223	424	614	2856	2781	8826
NR1D2	3746	1006	1567	1097	2341	2413	3482	4924	3239	2228	5607	3071	581	3369	6824	901	3402	3884	1388	2032	1904	1698	2193	2179	4333	2856	2481	5382	2741	1807	3838	1236	1721	6297	4296	383	5228	2454	2860	5408	2954	2602	828	1057	1375	802	1784	6098	6829
PLPBP	3841	1694	1798	2071	2241	2479	1824	2336	1984	2134	2727	1580	836	1443	1817	5579	2588	2193	713	3189	2248	3321	2049	3038	1319	2092	2207	2703	3031	1437	1565	1350	1369	2333	2003	387	2583	944	1866	2274	3558	3054	2337	697	2680	4266	2478	1790	3621
OGFR	6073	3361	2223	2296	3612	2099	1255	2856	2214	1985	2299	1052	2715	2815	2225	6843	2615	4212	2903	3169	3270	5080	1917	3846	2276	1843	1778	2129	4579	4345	740	5511	3297	6139	1719	1825	1840	4485	1157	1593	2821	2510	1217	3728	870	1055	3080	3533	4139
CHMP1B-AS1	0	0	0	0	0	0	0	0	0	0	0	0	0	0	0	0	0	0	0	0	0	0	0	0	0	0	0	0	0	0	0	0	0	0	0	0	0	0	0	0	0	0	0	0	0	0	0	0	0
PTCH2	177	10	74	19	4	34	38	44	28	145	65	92	22	33	32	72	15	21	26	52	39	54	44	125	738	22	13	57	34	88	7	35	14	35	53	19	1027	24	286	238	148	30	13	36	34	7	15	15	12
PTCH1	905	262	476	216	678	1239	180	693	454	838	708	480	84	247	549	479	549	469	176	262	186	492	297	1611	2261	280	584	726	519	270	120	798	253	424	1741	87	1651	704	1033	559	1158	615	390	263	74	85	147	616	225
AOAH-IT1	1	2	0	0	0	0	0	0	0	0	0	0	0	0	0	0	0	2	0	1	0	2	0	2	0	0	0	0	1	0	0	0	0	1	3	1	0	0	0	0	0	0	1	0	0	0	0	0	0
TIMM44	3233	1327	1545	1933	3157	1559	2467	2162	2428	1158	2478	1794	1187	1619	1753	2121	2100	1689	1264	3208	1319	3211	1009	2600	5942	1910	2038	1831	1598	2156	1642	2649	2423	1738	2822	609	1060	1751	2081	1694	2843	3539	1930	2567	3568	2165	1704	2579	1378
RAD9B	33	16	37	22	13	30	58	27	43	41	55	27	9	22	42	70	21	31	9	18	16	28	16	31	13	31	31	38	150	37	38	18	18	34	20	12	22	15	28	41	27	26	12	12	31	22	95	25	44
RAD9A	1083	320	630	413	808	565	256	804	538	876	792	756	349	617	936	2857	613	1319	494	884	516	2260	609	1397	526	354	616	874	898	1456	419	983	1444	702	756	716	481	644	219	351	855	1190	357	919	812	433	880	576	1136
ERGIC2	3463	1885	1615	1802	2893	2751	1872	2074	2219	2363	2645	1966	1147	2204	2212	1420	2772	3239	2074	4062	2348	1935	1737	3827	3483	1858	1794	2243	5418	1793	2440	2146	3271	2299	2557	532	2017	1257	1255	2109	5232	2609	1574	2000	8287	3478	1850	3742	3966
ERGIC3	15060	5413	9326	7431	13303	9377	5636	9881	9233	15184	9785	6671	8838	6534	8879	16252	11598	14269	9527	12102	12774	15051	6547	12684	15354	6351	10003	8442	17639	9902	11156	9085	12611	13044	6899	6500	12120	5764	5588	12224	11238	14621	7455	10910	24708	25516	7857	17608	17630
ERGIC1	11224	2937	6446	4982	8256	7583	7006	6717	5664	10912	7745	5801	3152	3695	7191	4824	6859	8778	4730	8120	12855	13459	4865	8030	8223	6748	7495	7644	28647	7667	4080	6276	7705	9440	6712	1233	15849	7323	8076	9256	9996	8315	6142	6047	5872	6438	8793	10860	11703
MIR3165	0	0	1	0	0	0	0	0	0	0	1	0	3	0	3	0	0	0	0	0	0	0	0	0	0	0	1	1	0	0	0	0	0	1	0	0	1	0	0	0	0	2	2	0	0	0	0	1	0
MIR3164	1	0	0	0	0	0	2	0	0	1	2	1	0	1	1	3	0	2	0	0	0	10	1	0	0	2	0	0	0	4	0	0	3	0	2	0	0	2	0	1	1	0	0	1	3	0	0	0	1
MIR3167	0	0	0	0	0	0	0	0	0	0	0	0	0	0	0	0	0	0	0	0	0	0	0	0	0	0	0	0	0	0	0	0	0	0	0	0	0	0	0	0	0	0	0	0	0	0	0	0	0
MIR3166	0	0	0	0	0	0	0	0	0	0	0	0	0	0	0	0	0	0	0	0	0	0	0	0	0	0	0	0	0	0	0	0	0	0	0	0	0	0	0	0	0	0	0	0	0	0	0	0	0
MIR3161	1	0	0	0	0	0	0	0	0	0	0	0	0	0	0	0	0	0	0	0	0	0	0	0	0	0	0	0	0	0	0	0	0	0	0	0	0	0	0	0	0	0	0	0	0	0	0	0	0
MIR3163	0	0	0	0	0	0	0	0	0	0	1	0	0	0	0	0	0	0	0	0	0	0	0	0	0	0	0	0	0	0	0	0	0	0	1	0	0	0	0	0	0	0	0	0	0	0	0	0	0
MIR3162	0	0	0	0	0	0	0	0	0	1	0	0	0	0	0	0	0	0	0	0	0	0	1	0	0	0	0	0	0	0	0	0	0	0	0	0	0	0	0	0	0	0	0	0	0	0	0	0	0
B3GAT3	3527	1262	1145	881	1855	1015	531	1144	1006	1502	1357	844	2643	1191	1130	1681	834	3732	1715	2530	1292	2114	3482	2547	1358	496	835	865	2677	3042	472	2510	2100	1846	1584	1664	1172	1974	510	1411	3857	1267	809	3130	1159	2488	1363	1711	2684
B3GAT2	43	5	16	21	6	17	12	14	20	27	54	51	7	16	22	16	15	15	22	15	21	33	23	28	48	15	11	37	36	64	6	12	17	15	26	4	12	18	2	18	35	13	6	6	15	10	12	21	8
B3GAT1	70	26	21	6	12	5	10	15	19	40	18	21	3	19	7	27	11	8	16	6	2	34	20	39	6	20	9	7	14	33	3	11	2	153	13	3	63	27	33	28	2	16	6	24	3	0	21	152	29
MIR3169	0	0	0	0	0	0	0	0	0	0	0	0	0	0	0	0	0	0	0	0	0	0	0	0	0	0	0	0	0	0	0	0	0	0	0	0	0	0	0	0	0	0	0	0	0	0	0	0	0
MIR3168	0	0	0	0	0	0	0	0	0	0	0	0	0	0	0	0	1	0	0	0	0	0	0	0	0	0	0	0	0	0	0	0	0	0	1	0	0	0	0	0	0	0	0	0	0	0	0	0	0
CALM2	25387	7150	13902	8764	15067	17223	11970	16211	15370	27768	15400	12589	9011	14408	15529	19147	22744	17747	24932	17998	16290	22329	13080	20047	12894	10889	11174	14262	23252	17413	22806	20984	18530	19502	18593	4369	26596	14707	8723	22259	21245	21228	8933	15334	135050	43284	16096	34616	38966
TTC30A	355	9	312	85	478	594	177	233	271	1854	258	269	103	267	355	660	254	446	139	275	230	602	149	1304	1186	468	271	347	1243	572	330	270	777	274	562	69	688	453	395	499	1186	387	251	302	578	530	408	480	457
TTC30B	290	109	233	80	310	434	71	255	373	1532	300	232	49	211	395	691	127	364	177	460	351	453	130	870	760	280	418	467	423	427	412	132	540	318	318	60	531	208	184	325	1207	571	241	242	628	489	406	549	406
CALM1	55911	12721	30272	20290	26405	35110	21023	24372	26989	23595	32181	28518	23263	21580	35590	13628	26440	28368	25604	26527	20624	32575	16189	34196	17142	25125	39370	28332	37242	36086	32410	25249	32687	32547	34654	9440	19814	21916	14977	15805	51704	48221	22730	19479	45278	33769	20176	43703	30648
GSDMA	375	98	52	560	218	63	85	25	351	23	5462	1770	657	3322	206	957	821	515	3654	203	23	26	189	198	40	42	1240	120	98	935	224	174	2788	1248	208	158	3	53	44	75	63	240	63	75	51	28	112	12446	319
GSDMB	274	580	86	90	136	398	58	548	90	1164	223	233	174	502	402	947	806	92	420	326	219	631	164	1399	255	602	55	671	709	637	126	300	200	658	153	147	51	1120	13	138	182	416	57	1327	214	52	586	134	628
GSDMC	1611	1695	3610	3344	2234	1774	2207	2626	4023	1092	2433	3605	1762	4167	5786	1077	1088	3409	1949	1587	679	8689	2922	3987	264	3823	2382	4758	2780	4492	3694	9931	2147	5683	1041	1094	11	2846	36	127	530	5593	3553	1343	1271	2426	859	16525	3523
GSDMD	6302	3440	1997	1577	2701	2593	1041	3650	2783	2666	1372	974	6324	2910	1617	3375	3098	3545	3346	2807	4993	5210	4889	6675	2293	1793	2180	2060	4497	8075	1905	10933	3545	9678	1731	3113	2529	5417	986	2589	3291	2490	1036	5015	4897	3915	3920	4697	7928
UPK1A	10	1	2948	0	1	6	43	222	274	1	65	1489	0	81	2388	60	33	1	27	9	8	6	1	20	52	2367	4357	413	40	8	3107	9	9	24	6	1050	0	30	2	1	4	1081	658	58	9	36	20	31	6
UPK1B	1424	45	305	7	82	39857	881	3622	1996	22733	7	114	6	6	28088	50	23606	4	677	142	4766	10	22	45390	22988	197	1401	35188	14	10	1177	3	4	80	57597	68	26	23	9	47	39	12800	955	17	8	13	151	3	7
DLGAP3	47	7	31	8	8	32	9	17	14	16	8	12	30	4	9	21	132	113	102	160	58	34	10	67	59	14	6	8	90	65	3	25	9	42	23	10	32	173	7	35	271	14	5	38	19	7	73	11	37
DLGAP1	40	7	18	6	4	58	37	47	29	230	66	49	3	7	71	72	443	33	7	24	442	22	19	1653	8	7	39	121	243	17	14	15	7	30	27	26	656	10	52	82	45	44	57	6	15	1	27	141	18
DLGAP4	17623	3650	3727	3342	6532	4024	5021	3563	4300	2761	8680	3778	4468	8072	3762	8708	11192	7585	6429	7547	7468	5567	6773	10049	8319	4052	3470	4473	9501	10839	1475	6320	8991	11910	5940	1566	2469	3823	4990	4121	13762	4251	2377	4727	3799	4207	4117	9825	6248
DLGAP5	2229	1048	699	399	5311	1581	147	937	1003	240	1122	719	163	885	1323	2481	2997	3599	904	2406	3199	3191	918	1430	849	597	1138	799	4650	2058	859	3729	1382	1510	1744	78	9	688	27	103	1388	2011	724	829	6313	3714	2189	2160	2236
MIR7973-1	0	0	0	0	0	0	0	0	1	0	0	0	0	0	0	0	0	2	1	3	0	0	1	0	1	0	0	0	0	1	0	0	1	0	2	0	0	1	0	0	0	0	0	0	0	0	0	0	0
CYP27B1	501	1534	41	59	1039	219	167	122	71	59	29	65	479	196	625	504	507	776	1353	1814	1222	518	332	429	102	45	75	81	579	745	27	1593	2343	244	87	6	34	170	18	60	132	96	82	139	1194	1988	294	2545	483
OIP5	137	98	129	111	215	287	38	108	131	40	164	97	37	142	134	631	332	287	118	432	287	263	190	112	198	118	129	113	238	91	198	450	241	232	211	13	7	121	32	52	305	244	84	165	2611	269	481	256	388
FAM169A	144	212	54	27	151	360	63	392	107	175	113	136	18	171	124	168	8	599	166	39	778	48	192	142	410	74	78	167	526	103	55	458	222	169	156	3	159	163	87	177	68	150	63	22	338	218	215	493	296
INO80B-WBP1	7	1	3	2	3	3	1	2	2	5	4	2	1	1	6	3	5	2	3	5	0	2	3	3	14	3	0	1	1	2	0	2	2	0	3	0	0	2	2	1	3	0	1	2	6	0	1	1	2
MIR506	0	0	0	0	0	0	0	0	0	0	0	0	0	0	0	0	0	0	0	1	0	0	0	0	0	0	0	0	0	0	0	0	0	0	0	0	0	0	0	0	0	0	0	0	0	0	0	0	0
PTPN18	3383	959	2234	1152	2056	2575	649	3314	1894	4324	1861	1308	1471	919	1576	1156	1160	1227	1129	1321	1721	2623	987	3451	1728	1445	2690	3220	1863	2604	765	1340	593	3837	1205	907	4054	1792	1942	2831	1497	2998	1473	1972	1868	1214	2702	2798	2777
MIR505	0	0	0	0	0	0	0	0	0	0	0	0	0	0	0	0	0	0	0	1	0	0	0	0	0	0	0	0	0	0	0	0	0	0	0	0	0	0	0	0	0	0	0	0	0	0	0	0	0
PTPN13	6207	3493	10543	6332	10037	10435	3151	7034	10017	6564	11787	12664	514	12350	18493	8729	13239	6856	4979	6019	8438	5048	4070	11055	3190	6195	13109	18805	8488	3131	6754	7169	6068	8774	4462	577	461	3664	488	933	2275	17391	8355	724	1964	872	2849	19766	6791
PTPN12	10885	5465	4575	4491	7334	5919	4095	3820	3837	2747	4892	4657	1911	5671	6098	6908	6785	8331	8123	5989	16797	14438	4218	6489	9134	3268	3565	5498	10966	5824	2145	7169	11326	7430	7019	672	968	4323	1204	2287	4844	5389	3514	2213	4814	4917	3578	14040	3325
PTPN11	13249	3589	6376	4306	8877	6774	7059	6191	6555	4429	8776	6668	1754	7954	6311	6653	11727	12219	5879	7610	18349	7266	7233	8776	10585	6048	5704	8251	15162	6703	2066	6799	10611	9296	6627	569	4746	6991	5830	5873	8726	7189	6700	2103	2679	1743	4246	16522	6608
PTPN14	6980	1748	3827	2104	7272	5792	1769	5086	3503	1859	5183	4457	1075	4177	4826	4561	9070	9405	2455	5231	10696	6068	5538	4902	8370	2240	2262	4541	4132	3045	477	7310	12727	4984	4350	934	2106	8155	2134	2479	3826	2714	2498	2391	2239	2268	2078	10404	3168
LYAR	1167	1056	1012	1279	2613	917	1565	1566	1746	721	1311	1380	1102	1066	1141	1349	1983	1488	1652	2427	2288	2987	1042	1021	1444	931	986	1029	1520	975	548	3171	1657	979	935	286	208	2014	281	505	1085	2352	1406	926	1271	1139	507	1251	2202
LOC145694	106	6	19	3	4	14	7	43	19	119	7	11	14	5	43	57	37	28	11	34	21	65	23	29	7	2	6	13	16	40	7	27	26	26	18	3	16	12	5	18	81	17	4	43	62	26	24	25	7
MIR548AG1	0	0	0	0	0	0	0	0	0	0	0	0	0	0	0	0	0	0	0	0	1	0	0	0	0	0	0	0	0	0	0	0	0	0	0	0	0	0	0	0	0	0	0	0	0	0	0	0	0
C2orf81	353	79	80	13	69	191	21	98	115	1675	82	48	127	67	110	549	636	248	131	276	599	142	135	1456	308	51	46	71	346	283	24	76	197	296	111	131	104	100	87	174	555	215	26	268	546	133	73	99	121
C2orf80	0	1	0	0	0	1	0	0	0	1	0	0	0	1	0	0	0	0	2	0	1	1	0	0	0	0	0	1	2	0	0	0	0	1	1	1	0	0	0	1	1	0	0	0	6	4	1	0	0
C2orf83	0	0	0	0	1	0	1	0	0	0	0	0	7	0	0	0	0	0	0	2	0	3	0	0	0	0	0	0	1	2	0	0	0	0	0	0	0	0	0	0	1	0	0	0	0	0	0	1	0
SNORA81	0	0	0	0	0	0	0	0	0	0	0	0	0	0	0	0	0	0	0	0	0	0	0	0	0	0	0	0	0	0	0	0	0	0	0	0	0	0	0	0	0	0	0	0	0	0	0	0	0
SNORA84	3	0	1	0	0	0	0	1	0	0	0	0	0	0	0	0	0	0	0	1	0	1	0	0	4	0	0	0	1	1	0	1	1	1	0	0	0	0	0	0	1	1	0	0	2	0	1	0	0
C2orf88	221	2	106	219	4	156	762	106	102	127	498	144	81	20	83	50	41	119	42	217	68	45	34	145	79	964	63	191	99	93	29	11	16	124	38	72	2916	115	1288	1015	151	104	165	42	580	102	58	69	72
CDK1	2359	1574	1124	1006	4248	2479	474	1642	1791	956	2193	1446	375	1952	1774	4047	3974	3593	1332	4626	3105	2965	1491	2294	1909	1071	1440	1425	2606	2187	2441	3829	1773	1797	3020	276	57	1701	61	282	2468	2964	1413	1462	14291	5989	4798	5216	4902
MZB1	482	15	134	19	18	7591	500	126	997	921	35	111	2159	169	229	25	49	16	824	141	1138	403	343	7153	15	314	175	30	21	1525	3	19	16	3129	687	27	1711	33	438	4364	34	1560	37	1885	162	9	275	1079	1374
CDK2	2453	814	1327	1152	2660	2015	1086	1715	1534	791	1477	1397	513	1826	1338	2455	3535	2834	1855	2851	3503	1792	1214	2516	2212	1034	1152	1329	6101	2071	1060	3363	2478	1892	2835	212	480	2000	339	903	1708	2041	1164	1369	4187	2537	4177	3074	3580
HLA-DQB1	5902	8831	3879	4281	1353	6396	2457	7012	13693	1069	16277	3057	7289	7465	2522	655	2916	9348	2050	4769	1507	22869	904	5772	319	3634	5373	3684	42545	4070	806	2257	762	29767	4773	2443	615	16012	393	3589	5763	2675	1388	5440	992	4768	17843	4474	6302
MSMB	40	27	83	66	2	336	10	752	81	203466	36	6	8	42	1725	21	102	22	137	48	1	11	7	11184	38	7	3643	1453	17	145	55	1	7	9	1592	15	149	10	26	297	5	1356	17	30	57	7	15	4	25
HLA-DQB2	3002	924	3826	1140	100	869	573	444	3709	351	9708	2345	415	4708	465	316	681	917	1358	699	756	1486	423	2858	124	1995	895	333	242	2893	809	225	635	8927	55	1228	215	919	239	565	781	2213	821	1649	455	184	4834	540	2876
LOC100129027	1	0	2	0	1	1	0	3	0	0	0	0	0	0	0	0	1	0	5	0	1	2	1	4	0	0	1	1	11	3	0	0	1	0	0	3	6	0	0	0	0	0	0	0	0	1	5	3	0
ATP2B1-AS1	120	6	125	18	19	61	74	107	44	56	31	23	45	31	44	59	78	62	24	61	54	66	24	161	484	24	27	51	144	43	21	41	46	45	138	17	49	49	61	129	434	53	4	38	63	40	24	48	33
CDK7	2474	1120	2134	1624	2154	928	2646	1688	2048	1440	2681	1866	745	3010	2304	987	1462	1647	3073	2005	1810	1219	1385	1234	1368	1183	2320	1679	1903	1868	2625	2714	1187	1456	719	1019	578	994	394	762	946	3510	1566	1227	2632	2228	1281	4269	6230
FOXS1	435	31	19	9	35	38	14	9	29	5	26	9	446	63	14	42	102	94	26	47	22	207	25	55	132	11	12	6	83	168	3	25	33	147	57	21	30	104	111	49	280	11	2	477	349	16	24	43	92
LOC643733	162	21	81	28	23	27	124	27	36	47	118	46	121	32	26	29	13	20	52	25	19	66	40	74	13	71	28	63	36	191	76	17	6	198	39	120	219	78	203	247	64	52	10	85	130	11	26	42	59
CAMKK2	4731	1759	2901	1314	4182	2710	1635	3255	3010	2457	2511	2641	1518	3412	2191	3648	5862	5046	1960	4043	5509	4577	2840	3788	4964	2027	2127	2994	5772	3304	1192	5033	3556	3373	2929	728	1932	4486	1399	2278	5382	3483	2904	2234	3075	1931	2586	6003	6955
CAMKK1	952	202	537	282	900	1620	263	646	757	511	960	791	765	605	441	1451	527	1302	873	1043	930	2297	425	1794	2149	360	441	518	788	1532	328	364	515	1126	1676	190	4215	523	310	619	889	919	449	921	242	415	1248	900	948
MYDGF	7030	2462	2768	2362	5266	3876	1605	2819	2775	3908	2255	1982	6030	1463	2702	2946	3177	4331	3643	4705	3293	4713	1716	4754	2915	1921	3072	1923	5835	5340	2758	5149	5658	5205	3134	2093	4716	3237	1469	5009	5324	3491	2185	4398	16087	8835	4035	5245	7610
CHMP3	10691	2681	5587	3496	3332	6292	3892	5709	6045	5255	7032	5097	1872	6002	8289	5113	6375	6623	5919	7582	6148	9964	5136	7517	4053	4600	5686	7554	8167	4986	5620	5934	4513	7122	5885	1686	4269	4934	3390	5056	8226	7980	4464	2681	8940	7398	6196	8020	6956
RPL36AL	11440	5792	8860	6336	9562	9541	7025	7426	9059	8934	8785	5814	8858	6364	7748	5951	8523	9987	8511	8207	10488	8918	3704	8999	3795	5862	7252	5314	7471	10978	9174	11021	5287	8608	5875	8374	11168	3738	3456	7863	8815	12851	5018	5092	15084	16167	4979	10569	15022
CHMP7	4587	1449	2059	2000	3382	2618	1883	2830	2330	2177	2578	1802	1913	1663	1777	1726	2854	2126	1458	3001	3295	3138	1311	4076	1697	2024	1995	2675	5418	1885	1384	1794	1396	2816	1438	781	1510	2323	1476	1934	3068	3029	1625	1294	1746	1543	1963	2650	2245
CHMP6	1685	582	1777	817	1285	695	1589	1383	1634	923	1182	989	2013	1095	1276	1754	545	707	1161	1106	1290	851	845	1495	498	1380	1572	997	1565	2512	1326	1971	943	1676	1234	1220	926	1086	961	1332	2055	2278	1068	1593	2550	543	804	1856	1968
CHMP5	5560	4816	3322	2642	2735	3137	2386	3465	3260	5386	4490	3633	1960	3363	5034	3394	2610	4551	6745	2919	2403	3855	2037	3687	6173	2916	3913	4730	8274	5438	8247	7756	3544	7011	2935	1446	2092	2993	1388	3481	4357	4859	2583	2145	11775	8948	3522	7945	11237
OR52N4	4	1	1	0	0	0	3	2	1	1	2	4	0	0	0	2	0	0	0	0	0	0	2	8	0	1	1	4	0	5	0	0	0	1	0	1	1	0	4	6	0	3	0	1	2	0	1	3	0
OR52N5	0	0	0	0	0	0	0	0	0	0	0	0	1	0	0	0	0	0	0	0	0	0	0	0	0	0	0	0	0	0	0	0	0	0	0	0	0	0	0	0	0	0	0	0	0	0	0	0	0
OR52N2	1	0	0	0	0	0	0	0	1	17	0	0	0	0	0	0	0	0	0	0	0	0	0	4	0	0	0	0	3	0	0	0	0	1	0	0	0	0	0	2	1	1	0	0	1	0	0	1	0
OR52N1	0	0	0	0	0	0	0	0	1	0	0	0	0	0	0	0	0	0	0	0	0	2	0	0	0	0	0	1	0	0	0	0	0	0	0	0	0	0	0	1	0	0	0	0	0	0	0	0	0
LY6G6C	2730	162	1751	176	392	330	647	343	655	3	17921	6742	262	4311	3224	728	573	169	3952	250	338	33	91	8823	185	398	1272	1660	60	738	3611	99	773	1154	2580	1389	11	2	2	11	1373	5398	549	67	121	11	84	2240	14
LY6G6D	5	1	0	3	0	0	0	0	0	0	18	6	0	0	0	2	4	2	1	12	1	1	1	3	2	0	0	0	0	5	0	0	0	2	3	0	0	0	0	0	0	3	0	0	0	0	0	0	0
HOXA11	8	34	1	0	2	106	0	0	4	0	0	1	8	8	32	71	38	33	13	33	452	652	3	129	20	1	0	0	172	68	1	100	82	17	19	0	0	40	2	5	0	0	0	134	321	352	71	25	61
HOXA10	215	42	9	0	104	437	3	0	35	7	3	1	4	12	98	583	85	178	41	282	1047	1562	31	253	353	7	58	19	349	351	16	145	382	49	281	1	1	350	2	10	30	95	13	390	726	543	341	107	434
GALNTL5	0	0	0	0	0	0	1	0	0	0	0	0	0	0	0	0	1	0	1	1	0	0	0	0	0	0	0	0	0	3	0	1	0	0	3	2	0	0	0	1	1	0	0	0	0	0	0	0	0
GALNTL6	18	0	79	22	1	9	158	15	6	47	81	14	115	2	7	18	45	12	19	22	2	10	61	15	5	42	0	14	35	56	5	0	2	2	9	15	11	1	364	251	7	7	1	2	71	0	2	1	0
LINC02018	6	3	6	5	2	3	29	12	1	22	15	15	4	11	10	3	3	5	1	0	0	5	3	9	2	7	3	15	3	1	11	1	6	3	1	7	4	2	5	14	5	5	5	7	8	10	2	5	0
LINC02010	0	0	0	0	0	0	0	0	0	0	0	0	0	0	0	0	0	0	0	0	0	0	0	0	0	0	0	0	0	0	0	0	0	0	0	0	0	0	0	0	0	0	0	0	0	0	0	0	0
LINC02011	0	0	0	0	0	0	0	1	0	0	0	0	0	0	0	0	0	0	0	0	1	0	0	0	0	0	0	0	0	0	0	0	0	0	0	0	0	0	0	0	0	0	0	0	0	0	0	0	0
LINC02012	52	38	69	16	4	111	28	78	82	47	403	83	33	48	197	83	378	6	144	38	10	25	9	91	194	36	75	58	12	15	44	40	57	21	112	80	28	11	6	5	28	267	22	7	18	2	28	199	61
LINC02015	14	22	7	1	15	6	1	3	2	3	1	2	6	3	0	9	20	13	9	25	45	101	5	2	4	2	0	0	53	52	0	31	80	6	3	0	3	4	7	28	10	1	2	13	37	18	23	4	1
LINC02016	18	0	0	0	0	2	0	0	2	0	0	0	0	0	1	8	0	0	5	0	0	7	4	0	0	1	0	0	3	14	0	0	8	2	0	0	0	0	1	0	166	0	0	86	20	0	2	0	0
TDH	15	0	6	1	5	23	8	0	1	5	37	6	1	15	17	6	8	1	7	14	1	3	1	115	217	3	1	4	14	20	10	8	0	4	126	10	5	7	4	6	96	10	5	0	11	7	19	3	4
KRTAP11-1	0	0	0	6	1	0	0	0	4	0	6052	251	0	0	0	1	3	15	0	3	0	1	0	2	0	0	0	0	0	0	0	0	0	0	2	12	1	0	2	0	0	0	0	0	2	0	0	0	0
TDG	2401	932	1824	1033	1707	1658	1461	1630	1720	1063	1533	1899	647	1988	1622	1782	3250	3063	1932	2566	3456	1912	1341	2014	3532	1401	1699	1610	3820	1866	1543	2513	3028	2187	1575	251	398	1248	324	700	2115	2047	1197	548	8390	2331	1595	4293	3680
SCAMP1-AS1	429	84	101	70	123	251	62	188	131	352	110	116	116	106	118	129	187	397	167	182	75	278	116	346	253	63	113	206	130	195	140	354	121	225	220	91	215	133	92	237	213	193	64	389	548	307	130	167	241
HN1	11984	5961	8572	5551	12726	10578	8347	9320	10414	3944	7751	6782	10460	6861	7534	8029	28773	7718	17252	8559	9160	4800	8857	8868	8056	6108	7625	7165	7533	16140	9651	17581	8493	12208	8602	5350	685	4432	1196	3216	12037	15541	7030	6819	19070	11829	10075	9887	38718
GOLGA8IP	2	0	0	0	0	0	2	2	1	1	0	2	1	2	0	2	0	1	1	2	0	2	1	1	1	1	0	0	2	2	0	1	0	0	1	3	2	1	0	0	1	0	0	2	0	2	2	0	0
LOXHD1	52	0	12	0	1	0	16	1	3	35	1	3	17	10	2	16	2	17	5	6	11	18	8	10	4	3	1	5	21	13	0	2	8	14	4	1	10	18	21	26	9	3	6	7	4	3	3	40	2
LRRC26	0	0	18	2	0	5	5	146	2	443	0	13	2	1	8	0	0	0	0	0	1	0	17	123	2	2	61	21	6	10	2	0	0	3	17	4	5228	0	434	445	5	9	1	0	0	0	1	0	6
LRRC25	922	452	300	117	132	368	403	150	128	156	243	33	368	181	55	63	60	179	43	143	191	829	137	294	105	258	217	110	223	275	20	350	47	877	160	72	32	302	277	619	189	121	147	195	209	231	389	432	462
LRRC24	0	0	0	0	2	0	0	0	0	0	0	0	0	0	0	1	1	0	0	2	0	0	0	0	0	0	1	0	0	0	0	0	0	0	0	0	0	0	0	0	2	0	0	0	0	0	0	0	0
KIAA1522	12451	5302	15902	10807	18028	17203	5205	22649	13951	14420	11385	12892	4697	12142	15377	14547	25743	28172	8515	15463	23522	9215	12494	27274	7506	10388	20259	22380	22320	12040	6077	13447	20014	14150	7485	3532	16557	24161	3514	4866	19707	22545	15690	6277	5088	4580	13969	22132	19273
MPDU1	4308	1791	3287	2350	1717	2845	1752	3874	2965	4329	2897	2210	3286	2460	3326	3148	1104	1726	1326	1709	824	4196	787	3787	2484	2297	3283	3306	2973	3282	3431	4912	2120	4623	3021	2087	2529	1975	1112	2383	4523	4712	1976	3708	2746	3529	3953	4374	9979
LRRC20	481	75	649	869	337	396	6471	405	1014	477	6463	2184	972	1197	1743	595	215	1554	717	241	239	782	762	526	451	3594	1331	1282	521	714	2857	387	308	1474	858	2840	288	124	3933	3397	1074	1021	221	538	229	385	783	1529	243
LRRC29	259	27	81	30	27	71	47	102	75	181	66	66	102	25	59	197	87	288	39	96	45	208	45	176	47	36	58	80	99	95	49	43	101	132	33	122	120	48	57	138	162	60	28	228	78	100	81	59	68
LRRC28	1263	472	1001	669	473	960	756	835	930	708	1284	757	1566	1039	987	1391	818	1393	663	868	924	1765	761	974	1977	621	1076	1154	2006	1092	1186	744	942	965	1075	337	486	779	494	738	1230	1384	599	595	1984	1545	1418	1112	1934
GCNT4	179	196	127	203	57	81	116	172	260	277	679	473	63	818	257	105	88	151	501	105	388	219	298	353	22	227	298	304	86	129	398	217	454	311	69	50	54	182	112	185	163	213	167	130	430	94	125	525	407
GCNT7	3	2	4	1	1	3	1	6	4	2	6	4	2	9	10	8	5	10	3	6	4	5	8	7	6	4	0	14	3	7	1	1	3	7	4	1	3	2	1	4	0	6	2	3	4	3	2	11	2
GCNT1	1478	560	286	65	1100	592	187	997	477	1333	763	343	129	613	1236	298	1181	482	590	356	2253	444	120	2249	193	270	522	973	1225	1192	374	999	93	1937	281	147	1057	364	301	623	234	678	268	1784	929	380	1001	486	1854
GCNT3	233	355	248	1037	521	733	584	3116	726	8057	1208	2974	12	46	14888	58	2581	157	975	206	3215	20	199	1648	2927	1253	3295	11639	468	218	10475	16	75	268	167	827	967	102	2264	2016	29	4943	1002	271	1728	42	193	134	607
GCNT2	376	107	458	283	13	1364	1642	1035	553	1170	195	315	157	43	609	118	635	56	123	170	293	44	85	1355	982	361	877	621	645	97	290	40	55	107	1309	130	575	45	363	780	397	921	579	142	303	162	273	67	89
LPCAT4	2861	2472	1755	1245	1711	4246	966	3706	1673	4111	1283	1194	701	1324	4470	3039	2690	2869	2746	3364	2769	2188	1390	3609	2119	2192	2792	6606	3295	1154	3347	1412	1278	2647	991	808	811	728	457	920	2776	6073	2194	2363	1863	1533	1691	2274	2776
LPCAT2	6223	1899	1781	653	2385	2271	824	1936	1439	1039	1506	1115	302	1809	2236	1416	1744	4896	2541	3719	801	3474	2207	1964	1150	1194	1712	2098	2456	1992	1859	1732	2432	5541	1455	167	899	1488	654	1555	2607	1874	1205	1941	4856	4241	1046	5486	2987
LPCAT3	988	428	1478	992	1382	1230	743	1454	1197	1024	1376	1093	69	869	1281	1366	1901	2306	702	1995	1034	3059	583	1188	1676	742	1632	1249	2617	1216	814	1413	1409	1387	1983	14	1027	887	553	676	3252	1560	1404	452	830	792	1464	2209	3087
LPCAT1	6178	2772	1416	939	5395	2163	688	1734	1821	2181	1005	678	3440	4234	1645	5101	5222	18296	3140	10721	4204	8041	4155	5754	1155	799	1544	1209	4743	6550	151	6120	10692	5289	1742	604	663	11531	611	1416	5545	1323	2255	5624	4812	5448	6617	10972	3881
TAGLN	59220	657	4106	1396	2938	4171	5169	1988	2429	4217	3750	1587	23220	1896	1118	3562	7919	10709	4801	8841	17893	12805	3387	1958	3704	919	1748	1151	7105	4870	515	1416	3037	20555	8954	2535	11820	10100	8933	24764	47445	667	1179	40292	51353	17073	3329	3575	3755
CCDC178	28	1	17	0	2	7	11	11	5	65	18	20	3	4	42	18	0	11	2	2	5	6	0	11	7	8	12	44	7	7	46	0	0	6	6	15	1	5	6	23	0	30	3	3	2	0	0	11	5
CCDC179	0	0	0	0	0	0	0	0	0	0	0	0	0	0	0	0	0	0	0	0	0	0	0	0	0	0	0	0	1	0	0	0	0	0	0	0	0	0	0	1	0	0	0	0	0	0	0	0	0
ALPP	1	21	0	0	88	0	1	0	0	0	0	0	0	15	0	47	25	5	17	30	56	38	5	2	0	0	0	0	312	4	0	3	93	3	0	0	0	55	0	1	0	0	0	132	8	42	5	4	13
MIR513B	0	0	0	0	0	0	0	0	0	0	0	0	0	0	0	0	0	0	0	0	0	0	0	0	0	0	0	0	0	0	0	0	0	0	0	0	0	0	0	0	0	0	0	0	0	0	0	0	0
MIR513C	0	0	0	0	0	0	0	0	0	0	0	0	0	0	0	0	0	0	0	0	0	0	0	2	0	0	0	0	0	0	0	0	0	0	0	0	0	0	0	0	0	0	0	0	0	0	0	0	0
CCDC170	235	30	65	16	13	83	12	41	17	6071	61	27	17	48	15	39	23	94	24	38	28	117	17	2395	27	32	30	184	37	61	10	43	13	133	143	13	17	63	41	128	88	353	21	41	48	20	64	67	60
CCDC171	152	120	134	81	61	150	122	191	138	325	202	173	37	471	184	76	140	311	69	94	78	242	36	191	362	89	176	228	369	48	124	423	67	101	114	36	71	87	69	128	109	240	95	63	85	56	148	137	180
CCDC172	0	0	0	0	0	0	0	0	0	0	0	0	0	0	0	0	0	0	0	0	0	0	0	0	0	1	0	0	0	0	0	0	0	1	0	0	1	0	0	0	0	0	0	0	1	0	0	1	0
CCDC173	5	3	12	4	19	8	5	49	4	1074	8	22	2	4	2	9	21	3	7	1	37	1	3	302	10	2	2	22	14	3	1	4	14	0	15	3	5	9	3	7	9	71	6	4	11	4	5	3	2
CCDC174	1050	524	599	775	614	687	556	639	903	899	1114	790	549	947	852	649	681	864	489	791	888	658	435	929	880	708	733	1237	667	747	657	626	568	1224	583	436	800	984	621	728	921	1346	674	488	543	595	362	1105	1011
CCDC175	0	0	0	0	0	1	1	1	0	1	0	0	0	0	0	0	2	0	1	0	0	0	0	2	0	0	0	0	0	0	0	0	0	0	0	1	0	0	0	1	0	2	0	0	0	0	0	1	0
CCDC177	38	1	22	1	0	267	1	1	24	4	16	19	2	14	27	4	5	4	8	12	0	260	3	28	21	3	16	9	546	22	23	2	5	44	88	1	1	6	0	2	108	13	16	0	0	0	109	15	5
PDK1	2036	313	760	433	2518	2232	781	761	1197	784	742	1125	286	2226	1145	918	2026	2395	1096	2753	3315	3570	1030	3558	5211	986	955	1041	3318	1100	2233	1543	1913	1201	2515	242	856	4172	598	1378	3081	960	538	589	9311	4272	1387	1639	374
PDK3	1283	320	647	243	313	402	149	347	395	326	532	351	212	755	294	447	183	510	369	764	643	493	230	1046	916	164	293	250	872	716	444	264	423	1184	484	190	443	480	208	356	885	341	193	276	623	339	709	386	795
PDK2	1805	324	1238	1466	1405	724	5227	1290	751	679	2948	832	378	1581	1012	878	1627	3064	954	1838	1233	1215	1509	1607	622	3332	962	1163	2142	1628	589	1249	1522	1681	546	211	2964	1112	6925	4032	1587	1080	341	764	1394	464	1234	1560	1980
EBP	5142	2304	3762	2739	2235	2047	2068	3286	3518	1516	5664	3278	2939	4033	3461	5153	2138	3174	2369	5901	3992	2531	2029	3614	4307	2328	3774	2604	4686	3404	4730	3101	3673	3144	3034	2963	1510	2196	629	1483	4042	6679	2883	2474	7550	3353	3411	3172	14587
PDK4	4557	37	4784	26913	30	504	26253	1328	259	2211	18068	3419	5158	73	402	339	44	133	14729	104	134	1310	6637	958	122	7231	624	3122	1650	2089	392	17	63	315	417	3027	819	42	9542	13738	501	124	356	342	158	186	52	921	875
LNPEP	8186	2260	4507	2707	2522	3463	2817	3911	3944	2529	5221	4583	1265	2820	5545	3017	2807	6118	2310	3884	4630	4894	3843	4723	1724	3354	4190	6369	7019	3465	2512	3998	6262	5624	1922	875	1734	2003	3351	2859	3318	5219	4051	2201	3191	1713	2576	9562	5932
ALPI	0	0	0	0	0	0	4	0	0	0	0	0	1	0	1	0	0	0	0	0	0	0	0	2	0	0	0	0	91	0	0	0	0	0	0	0	0	0	0	0	0	0	0	0	1	0	0	0	0
SEC61A1	36584	12577	19765	14962	29281	28294	8539	17536	20623	16827	18539	14837	16815	19540	17728	31439	30917	35469	18573	32933	24531	23143	20031	25649	32561	12322	22724	16792	44809	38379	7342	40560	45201	33648	26775	6487	27981	20179	8650	13447	47288	24654	16977	17535	13133	11262	34902	52007	47298
SEC61A2	483	88	133	147	125	116	185	117	115	221	252	236	84	187	173	212	173	333	210	213	178	117	143	290	401	163	92	192	161	450	74	83	211	184	235	59	65	317	167	221	463	157	85	325	724	217	163	392	272
ALPL	2788	106	760	282	171	1120	142	2315	283	1227	394	178	2598	443	190	310	385	1188	301	484	892	765	219	786	489	175	531	1335	2017	708	54	370	317	847	707	78	860	1463	226	2768	1991	246	213	937	408	443	749	1585	1135
PECR	224	95	171	115	18	211	229	349	193	671	203	178	65	135	165	44	113	251	62	175	331	182	44	478	296	196	133	286	257	136	291	165	232	280	144	46	359	132	190	497	166	282	74	210	961	309	287	552	276
MIR193A	2	0	3	0	0	0	2	6	1	1	3	2	2	4	0	3	8	1	4	11	0	0	0	0	0	2	2	0	2	3	0	0	1	3	0	0	0	1	0	0	0	0	0	0	5	0	1	4	2
MIR193B	0	0	1	0	0	1	1	0	0	0	0	0	1	0	0	0	1	0	0	0	0	0	0	0	0	0	0	0	0	0	0	0	0	0	0	0	0	0	0	2	0	0	0	0	1	0	0	0	0
LINC01091	22	3	26	54	8	8	349	26	23	60	207	38	9	7	14	15	14	9	118	5	28	11	49	23	4	227	19	22	117	119	37	3	4	16	6	28	10	4	256	346	23	28	10	57	75	14	5	26	18
LINC01090	1	0	1	0	1	1	0	0	0	2	4	0	0	0	1	0	0	1	0	1	0	0	0	1	0	1	0	1	0	1	1	0	0	1	3	1	1	0	0	1	3	1	2	0	0	0	0	0	0
LINC01095	0	0	0	0	0	0	0	2	0	2	1	0	0	0	0	0	0	0	0	0	1	0	0	1	0	0	1	0	0	0	0	0	0	0	1	0	2	0	1	0	0	0	0	0	0	0	0	0	1
LINC01097	0	0	0	0	0	0	0	0	0	0	0	0	0	0	1	0	0	0	0	0	0	0	0	0	0	0	0	0	0	0	0	0	0	0	0	0	0	0	0	0	0	0	0	1	0	0	0	0	0
LINC01099	1	0	0	0	1	0	1	0	1	0	0	0	0	1	1	0	3	0	0	2	2	1	0	1	0	0	0	1	1	0	1	1	0	2	1	1	2	0	1	0	3	3	0	1	0	0	0	0	2
LINC01098	1	2	3	0	10	1	0	4	2	0	0	1	0	31	6	1	23	4	0	2	1	8	1	8	0	2	0	2	1	0	0	0	12	5	0	0	7	5	0	1	2	4	0	0	8	0	2	5	3
CTAGE11P	13	8	1	0	4	3	2	10	4	5	5	2	5	2	2	2	2	2	1	3	0	4	5	3	6	0	0	12	3	8	0	1	4	4	1	1	3	0	6	2	1	4	0	64	1	2	1	2	1
D21S2088E	0	0	0	0	0	0	0	0	0	0	0	0	0	0	0	0	0	0	0	0	0	0	0	0	0	0	0	0	0	0	0	0	0	0	0	0	0	0	0	0	0	0	0	0	0	0	0	0	0
DDIT3	1043	230	266	314	893	506	578	415	298	793	620	218	591	241	553	964	627	2577	546	748	422	603	444	1066	4462	342	200	573	910	689	209	488	363	590	2146	505	629	1122	490	672	733	408	506	1073	1783	1529	428	466	775
DDIT4	31683	6029	1430	17049	8604	10091	1958	3382	1386	18927	3376	1122	12434	4408	6434	12012	8755	17999	15940	6542	22432	38777	3334	19266	13181	5468	9868	4254	67531	8518	3141	26953	3409	6693	5560	3780	1458	31173	1411	1919	1541	4001	7668	6299	14847	24859	21973	8214	7537
DOCK9-AS1	0	0	0	0	0	0	0	0	0	0	0	0	0	0	0	0	0	0	0	0	0	0	0	0	0	0	0	0	0	1	0	0	0	0	0	0	0	0	0	0	0	0	0	1	0	0	0	1	0
RIIAD1	5	0	6	10	0	0	63	0	5	359	27	4	7	0	0	3	4	1	3	2	2	1	2	57	2	20	2	2	2	3	3	0	0	3	0	24	0	0	42	24	7	28	0	1	41	4	0	1	5
OR5R1	0	0	0	0	0	0	0	0	0	0	0	0	0	0	0	0	0	0	0	0	0	0	0	0	0	0	0	0	0	0	0	0	0	0	0	0	0	0	0	0	0	0	0	0	0	0	0	0	0
GOLGA8R	17	4	11	4	1	5	9	16	8	12	12	6	1	5	17	14	3	21	3	7	2	16	17	4	1	14	6	19	12	8	5	3	6	3	4	0	10	8	7	19	5	12	9	4	0	1	7	6	7
GOLGA8M	4	0	2	1	0	4	4	2	4	5	2	3	1	0	4	1	0	4	0	4	1	6	7	0	0	0	0	2	0	8	0	1	1	1	1	2	0	0	0	2	0	0	1	1	2	0	1	4	0
GOLGA8O	6	2	0	1	0	3	6	2	1	1	0	0	0	1	0	5	0	2	0	0	2	9	4	0	0	1	0	2	0	5	0	2	0	0	0	0	0	1	1	1	0	0	0	0	0	0	4	1	0
GOLGA8N	29	9	14	6	1	24	31	42	23	47	30	35	8	11	26	48	8	31	4	18	0	22	20	24	0	26	9	40	12	69	9	15	16	19	19	20	33	11	31	83	22	42	11	36	46	19	25	8	19
GOLGA8H	13	2	9	3	0	0	10	5	4	7	9	1	1	3	4	0	2	18	7	2	0	7	4	19	2	5	3	5	4	11	1	3	1	4	3	4	11	6	5	5	4	9	3	4	5	3	10	5	3
GOLGA8K	1	0	1	0	0	2	2	1	0	1	1	2	0	4	3	2	0	4	1	0	0	4	4	1	0	4	1	5	1	2	1	1	0	1	0	0	2	1	2	3	1	0	1	1	0	3	0	1	1
GOLGA8J	0	0	0	0	0	0	0	1	0	0	0	0	0	0	0	0	0	0	0	0	1	0	0	0	0	0	0	0	0	0	1	0	0	0	0	0	0	0	0	0	0	0	0	0	0	0	0	0	0
GOLGA8G	0	0	0	0	0	0	0	0	0	0	0	0	1	1	0	1	5	0	0	4	0	3	0	2	0	1	0	0	0	0	0	0	0	0	0	0	0	0	0	0	1	0	0	7	1	0	1	0	2
GOLGA8F	0	0	1	0	0	0	0	0	0	0	0	0	0	0	0	0	3	0	2	1	0	0	0	0	0	0	0	0	0	0	0	0	0	0	0	0	0	0	0	0	0	0	0	7	0	0	0	0	1
GOLGA8A	592	42	156	129	94	274	180	393	86	659	332	731	584	291	583	1171	127	332	483	536	286	312	343	1383	375	156	112	574	347	1256	86	17	38	141	147	571	127	206	23	173	380	483	218	1269	1360	228	108	200	72
GOLGA8B	322	56	60	63	36	138	125	207	38	365	139	182	363	176	309	561	87	471	258	102	147	359	380	551	103	71	32	29	106	810	22	104	111	100	155	203	71	106	12	124	129	234	83	721	587	150	33	248	46
CT45A9	0	0	0	0	0	0	1	0	0	0	0	0	0	0	0	0	0	0	0	0	0	0	0	0	0	0	0	0	0	0	0	0	0	0	0	0	0	0	0	0	0	0	0	0	0	0	0	0	0
CT45A8	0	0	0	0	0	0	0	0	0	0	0	0	0	0	0	0	0	0	0	0	0	0	0	0	0	0	0	0	0	0	0	0	0	0	0	0	0	0	0	0	0	0	0	0	0	0	0	0	0
CT45A1	0	0	0	0	0	0	2	0	0	1	0	0	0	0	0	0	0	0	0	0	0	0	0	0	59	0	0	0	3	0	0	0	1	0	1	0	0	246	0	0	0	0	0	526	0	1	0	0	89
CT45A3	0	0	0	0	0	0	0	0	0	0	0	0	0	0	0	0	0	0	0	0	1	0	0	0	22	0	0	0	8	0	0	0	0	0	0	0	0	8	0	0	0	0	0	3	0	0	0	0	2
CT45A2	0	0	0	0	0	0	0	0	0	0	0	0	0	0	0	0	0	0	0	0	0	0	0	0	0	0	0	0	0	0	0	0	0	0	0	0	0	0	0	0	0	0	0	0	0	0	0	0	0
CT45A5	0	0	0	0	0	0	0	0	0	0	0	0	0	0	0	5	0	0	0	0	10	0	0	0	19	0	0	0	55	0	0	0	0	0	0	0	0	1	0	0	0	0	0	3	0	0	0	0	4
CT45A7	0	0	0	0	0	0	0	0	0	0	0	0	0	0	0	0	0	0	0	0	0	0	0	0	0	0	0	0	0	0	0	0	0	0	0	0	0	0	0	0	0	0	0	1	0	0	0	0	0
CT45A6	0	0	0	0	0	0	0	0	0	0	0	0	0	0	0	0	0	0	0	0	0	0	0	0	0	0	0	0	0	0	0	0	0	0	0	0	0	0	0	0	0	0	0	0	0	0	0	0	0
FTCDNL1	91	23	100	121	30	84	396	49	124	118	225	127	107	67	30	44	151	108	58	38	33	286	96	67	158	138	80	72	150	143	80	7	22	73	103	18	286	78	206	231	234	69	86	73	82	116	78	45	157
VMO1	263	131	243	131	129	178	130	821	62	2683	51	45	1128	67	49	87	57	45	104	56	135	180	53	775	103	30	69	157	457	110	33	229	53	165	62	111	119	183	161	242	66	209	76	120	34	75	68	100	385
OGFR-AS1	3	3	5	1	0	3	8	2	0	9	6	4	0	0	3	13	0	8	6	2	3	6	3	2	9	0	1	7	1	16	0	5	7	4	1	6	6	9	6	4	3	0	1	4	1	5	2	3	3
LRRC53	0	0	0	0	0	0	0	3	0	3	0	0	0	0	0	0	0	0	0	0	0	0	0	0	0	0	0	1	1	1	0	0	0	0	0	0	0	0	0	0	0	0	0	0	0	0	0	0	0
ATP5C1	11260	5390	7666	7405	6979	7000	14627	8774	9435	6819	12252	7675	4728	7982	9143	5098	4167	6431	6423	8103	7653	5405	2966	6786	7725	9860	9431	9132	6013	7280	14149	4543	5230	6773	6471	3490	7595	3435	9755	8754	6709	15670	6193	6482	31930	13233	6964	16037	17168
MIR639	12314	4763	20194	11066	13202	10987	10193	11963	14519	6404	21745	15287	7428	7211	18096	16304	12960	5359	7127	11766	5998	9449	4664	10147	7337	11558	26540	15266	11836	8551	21457	8160	10864	11525	7012	11202	7763	3954	6025	6049	11915	28405	12677	5975	6706	5537	8478	11716	20597
MIR638	0	0	0	0	0	0	0	0	0	0	0	0	0	0	0	0	0	0	0	0	0	0	0	0	0	0	0	0	0	0	0	0	0	0	0	0	0	0	0	0	0	0	0	0	0	0	0	0	0
MIR635	28	0	28	13	6	37	23	21	18	19	78	34	41	26	28	35	44	18	28	28	8	12	36	29	49	17	17	19	20	47	10	11	21	33	60	17	15	11	34	30	69	31	12	25	29	13	13	22	7
MIR634	0	0	0	0	0	0	0	0	0	0	0	0	0	0	0	0	0	0	0	0	0	0	0	0	0	0	0	0	0	0	0	0	0	0	0	0	0	0	0	0	0	0	0	0	0	0	0	0	0
MIR637	8967	1626	3443	3294	6062	3019	3569	2913	2867	2641	2259	1447	9416	2680	2059	3558	4662	4044	6037	4819	2744	3496	2697	4693	2751	1645	2037	1837	4673	6671	600	6378	3946	5957	2538	1537	1225	6612	1761	2006	6288	2802	1453	4868	2035	1387	3952	3609	4125
MIR636	8873	4585	8155	4090	7560	6564	7187	8728	8122	4347	7771	10265	4644	6277	6995	7529	9330	7921	6674	7728	7658	8035	5826	9432	4633	6523	6244	5824	10598	11604	4984	8231	6730	6509	6231	2554	2538	6065	1903	4212	5546	11672	6214	5750	15675	6113	7082	9917	12492
MIR631	2977	792	2101	1039	727	2197	1863	2001	1483	1493	1945	1704	1460	1249	1862	3265	1376	2070	1429	1718	1887	3128	1690	2946	1464	1698	1593	2101	2628	3694	967	1155	1378	2172	1665	652	1717	1991	1507	1981	1835	1943	1320	1821	1069	1036	1259	1860	1763
MIR630	7608	2077	3513	3707	2113	4855	4014	4547	4072	3724	5138	3959	1173	4075	5283	4779	4451	6016	3415	5077	5664	5966	3671	4281	3767	3483	4149	5608	6001	4879	2349	4257	5216	5318	4417	691	2611	6462	2978	3093	5273	5390	3627	1633	3834	2349	3607	8847	4704
MIR633	0	0	0	0	0	0	0	0	0	0	0	0	0	0	0	0	0	0	0	0	0	0	0	0	0	0	0	0	0	0	0	0	0	0	0	0	0	0	0	0	0	0	0	0	0	0	0	0	0
MIR632	9268	4957	10396	6751	10015	10422	6456	9970	10434	5397	9805	9755	3040	10331	11770	11568	10106	10432	7023	9222	8850	10010	4120	9549	9010	6641	10451	9471	15494	9384	11173	12127	9655	10463	7999	2271	4004	8885	2701	4290	8759	13659	7030	5452	15172	9265	8512	13290	15867
LINC00320	0	0	0	0	0	0	0	0	0	0	0	0	0	0	0	0	0	0	1	0	0	0	0	0	0	0	0	0	0	0	0	0	0	0	0	0	1	0	0	0	0	0	0	0	2	0	0	0	0
NPC1	5732	2283	3183	3030	2997	5374	3229	2635	2641	2028	3988	3236	1413	4872	4958	6013	5719	6907	2614	5307	3850	3374	3260	8306	8188	2548	4096	3897	12645	3956	1462	1890	3604	5638	4618	437	5015	4708	1555	1777	8511	6105	3752	1863	10871	3771	5475	10977	5747
GATA3-AS1	5	0	0	0	0	0	0	2	1	0	1	0	1	5	0	13	2	9	1	2	0	2	1	1	4	0	0	0	3	10	0	1	0	0	0	0	1	6	0	0	1	0	0	6	1	3	1	0	1
LINC00324	453	34	101	98	70	134	70	81	138	92	218	87	64	82	115	147	53	380	41	142	51	267	56	253	123	123	158	157	49	92	276	18	25	256	126	88	58	64	58	167	245	181	46	226	281	142	93	70	167
LINC00327	35	3	13	15	0	4	56	14	8	80	96	29	0	9	5	12	2	8	8	11	3	13	15	5	31	27	11	12	18	15	5	1	7	14	10	14	168	7	97	68	40	9	1	33	21	3	9	23	2
C3orf58	2620	568	1965	1235	1478	6417	961	2071	2081	1428	2319	1896	316	1440	2202	1802	4176	1507	454	3719	1000	886	676	3932	4852	1354	1704	2087	4979	1229	1999	528	1239	1355	7059	487	624	973	460	1040	15293	2195	1865	389	2028	594	2146	1667	2569
RAB3GAP2	4479	1609	2287	1311	3241	2963	1716	2612	2338	1899	2774	2691	552	3232	3474	2269	2639	3364	1962	2922	5664	7025	2283	2911	2479	2180	2473	3543	4138	2238	2223	3340	4450	3627	2369	346	2122	2479	1673	1707	2385	3246	2709	933	3455	2773	2149	6511	2306
BHLHA15	24	0	19	19	10	185	3	30	16	176	2	38	2	3	16	3	10	0	13	6	36	51	31	119	107	16	136	31	34	17	34	2	29	54	35	3	4652	16	137	116	16	26	22	11	7	10	18	46	8
RAB3GAP1	8638	3065	3904	3099	7645	4999	3230	4036	4673	3568	5767	4107	1086	5208	5853	5377	6186	6088	4958	3734	4041	6367	4341	6756	7158	3514	4753	5912	8309	5200	2538	9550	3950	6786	4719	885	5507	3500	2837	2925	5845	5885	4270	2492	2256	3065	4148	9133	4135
C3orf52	552	251	455	677	881	957	644	1314	278	446	241	524	199	248	402	763	1509	1766	1353	658	1034	196	417	496	328	237	177	305	1647	1364	171	776	643	556	523	48	134	666	77	265	424	434	136	390	1529	1554	1327	680	951
DAG1	14449	4006	7687	4613	7284	7578	6087	10009	7375	6238	8722	7910	1730	8361	6345	7700	8888	10359	5101	10473	11547	5356	5287	13663	8382	6597	7729	8217	13088	8065	3213	3936	7638	13301	5781	955	7348	6188	9127	9259	14760	9133	5846	2914	4324	2943	7066	15834	19354
ETHE1	3394	3235	3336	3882	3861	2706	1632	4531	3044	1925	2143	2613	3323	4647	6946	2704	1937	1428	4105	2574	2918	1052	1030	4777	459	3462	7365	4820	1423	1703	5364	1489	1634	6203	954	2969	1241	1631	696	1445	2334	7999	3803	3278	5404	3989	2307	6449	7165
RER1	6106	2897	6353	3944	6641	4095	3373	5063	6558	4246	6177	5292	4343	2779	8804	5726	5340	6909	5618	6261	2924	5193	7502	6131	2983	5013	8230	6755	7476	6506	10406	6113	7386	6290	2525	4294	4508	3882	1915	3758	6583	10257	5299	4119	14045	5803	4462	8543	14287
KDM1A	9809	2819	3689	3225	6519	4562	3187	5712	5749	4224	4940	4197	2448	4711	3795	7999	10531	8174	6045	12055	19624	9489	4689	10383	7201	3993	4688	4476	10938	5895	2326	8308	6723	7568	4348	1512	2448	6473	2269	2862	8639	7332	4009	3376	10241	5009	6858	8352	10036
KDM1B	1669	1394	1394	1125	2883	1876	1281	1328	1845	1514	2019	2030	398	2901	1934	4401	3239	2523	1690	2732	3831	2226	2312	3568	1608	1329	1631	2047	2364	1548	942	1819	3089	3025	2056	185	329	1436	590	963	2119	1766	1710	376	2304	1762	843	6760	1193
CKS1B	1240	819	827	586	3252	1985	384	827	1016	630	989	643	464	1264	851	1570	2167	1599	1192	1794	1735	4980	989	1074	1741	515	815	702	3308	1560	1378	2907	1772	1108	1849	605	207	3037	154	577	1682	1584	663	1795	16246	6517	3350	1999	3899
OR1S1	0	0	0	0	0	0	0	0	0	0	0	0	0	0	0	0	0	0	0	0	0	0	0	0	0	0	0	0	0	0	0	0	0	0	0	0	0	0	0	0	0	0	0	0	0	0	0	0	0
OR1S2	0	0	0	0	1	0	0	0	0	0	0	0	0	0	0	0	0	0	0	0	0	0	0	0	0	0	0	0	0	0	0	0	0	0	0	0	0	0	0	0	0	0	0	0	0	0	0	0	0
MIR2355	0	0	1	0	0	1	0	0	0	0	0	0	0	0	2	0	1	1	0	0	0	1	0	1	0	0	0	0	0	0	0	0	0	2	0	0	0	1	0	0	0	2	0	0	0	0	0	0	0
RBM14-RBM4	71	21	38	47	26	44	18	52	27	39	49	59	30	19	45	79	36	85	26	55	47	129	56	72	71	32	25	39	48	75	27	45	41	43	77	17	22	53	18	37	61	43	20	43	41	37	28	40	42
FCER1G	4750	2155	1705	419	663	1416	198	469	526	419	718	158	1395	706	267	381	405	1693	618	745	817	2727	493	989	401	505	599	298	1838	1161	156	1658	335	4090	956	221	241	2115	349	2105	1091	470	505	1343	1496	1102	1755	1741	3419
BTG4	15	1	1	0	2	8	1	1	0	108	2	0	1	1	2	6	97	22	5	19	15	4	14	42	9	0	0	4	0	10	0	8	3	3	1	0	1	1	1	0	13	9	0	1	71	22	1	2	40
BTG3	2082	1515	1597	1884	1501	1703	882	2497	2098	2414	4180	2347	983	1434	985	1949	1595	1889	2757	4669	790	1514	1293	2217	2459	730	1231	1419	4587	2850	898	5155	2788	3068	2120	520	816	3284	305	1594	1903	1535	1315	962	7338	1981	2839	3935	4787
BTG2	7855	2004	19557	5697	5307	9661	41493	23309	7409	11375	14152	9546	6586	3705	8176	2592	8390	11587	8522	4721	3686	25019	3388	11713	5567	3387	10114	7015	21438	4997	2634	1623	5608	6673	10183	5856	2646	15283	5105	37578	4204	8554	4481	2345	2030	2225	4076	8493	5953
SOSTDC1	1182	116	250	76	2	1933	31	364	678	577	359	226	6	5	285	182	668	67	29	13	5	366	32	25	370	139	248	389	62	152	324	29	14	556	1689	60	1554	1	518	619	1511	601	116	360	50	28	8	3	97
SRD5A3	2009	526	2688	1980	902	5586	794	2719	1208	4051	880	817	1190	859	1989	1311	852	978	1082	1295	1202	2791	1073	2684	1484	962	2066	2756	2450	1355	2844	986	2050	1612	1212	593	1180	1179	337	898	1489	2268	1576	941	2986	1502	1358	1506	3287
SRD5A2	9	2	33	1	1	2	3	7	1	2002	2	5	5	5	13	5	3	9	4	0	6	14	7	609	4	12	36	23	20	19	11	3	1	0	36	1	3	1	4	10	5	149	31	5	31	14	9	2	1
SRD5A1	3109	1696	3635	1861	3978	2132	952	3609	3338	1376	3249	2803	667	3026	2346	4948	3913	7184	1974	5608	876	9856	1212	4701	659	2011	2361	2325	3788	2985	1529	1724	5237	3919	864	874	364	1624	180	528	3508	4429	3587	2364	6147	2375	1477	3220	4361
ARMT1	2307	1063	695	739	1397	997	769	1162	887	1172	1101	681	363	1256	1171	941	950	1230	1163	1315	751	1295	1111	1393	1821	923	1003	1363	2071	1146	1298	1305	1510	1514	1175	121	342	853	653	1008	1585	1453	763	712	3802	966	1291	2200	982
EIF1AX-AS1	0	0	0	0	0	0	0	1	0	0	1	0	0	0	1	0	1	1	1	0	0	4	0	3	0	1	0	2	0	2	0	0	0	0	0	0	0	0	0	2	0	1	0	0	2	0	2	1	0
LOC101929721	0	0	0	0	0	0	0	0	0	0	0	0	0	0	0	0	0	0	0	0	0	0	0	0	0	0	0	0	0	0	0	1	0	0	0	0	0	0	0	0	0	0	0	0	0	0	0	0	0
GGA3	3196	1073	2778	1320	2028	2246	1280	2417	2097	1601	2371	2399	899	2074	2920	2749	3219	2188	1500	1919	1566	2962	2187	2956	2090	1847	2608	3272	2772	3180	1184	3847	1653	3362	1450	714	1337	1468	1227	1169	1908	3989	2238	1526	954	863	1688	3169	3765
GGA2	6287	1165	3200	2137	4207	4453	2615	5320	3591	3961	4255	3412	1652	2390	3563	3764	4134	4223	2766	4027	3032	3982	2278	8342	5731	2839	2634	4595	6950	4803	2284	3001	4093	5985	5441	1148	7171	3164	3877	4263	5945	4448	2083	2141	3136	2021	4152	4371	10081
LOC101929726	17	2	9	1	0	7	4	7	9	5	10	4	15	1	0	0	1	1	1	1	20	15	4	12	2	8	1	7	7	9	1	0	2	10	0	1	34	4	10	20	2	2	1	9	33	1	2	3	10
FHOD1	3574	1032	1015	671	1977	786	4432	1286	681	553	1588	537	2342	2769	719	2643	1342	2478	3736	2127	1932	3167	2879	1288	642	2114	547	786	1935	3321	245	1727	4338	2823	714	361	400	1336	1831	2795	1427	801	392	2353	2035	1449	1551	3174	1683
FHOD3	2606	796	417	169	349	308	2265	601	738	276	721	559	247	176	255	1952	561	4149	447	1865	3257	2479	486	2506	144	1163	150	281	4977	1026	83	92	698	1866	336	41	1002	2721	311	1292	1224	204	159	405	695	272	1505	1193	1297
GJC2	134	7	75	32	100	47	52	55	55	105	109	37	137	61	76	183	28	37	70	101	147	85	80	92	19	36	42	64	232	90	30	65	68	242	32	136	53	49	170	97	114	78	20	161	32	6	28	32	49
GJC3	13	0	0	1	3	7	11	9	1	62	2	2	4	4	8	15	4	7	2	1	5	8	8	8	3	1	7	6	4	3	3	0	2	4	6	2	122	3	68	90	2	2	1	5	7	7	4	7	7
GJC1	1211	73	160	52	849	720	91	80	118	24	153	72	264	350	180	896	439	1577	273	341	2963	685	229	181	785	39	46	88	1654	583	18	2572	234	1267	1212	28	55	1003	208	195	564	35	24	361	360	670	1067	1815	843
PSMB9	6340	6517	1587	2184	7961	2069	463	1930	3112	1419	3581	669	2180	3027	1830	2309	3799	1469	3782	4342	6126	10089	1333	4911	420	3966	1013	810	6364	7420	1184	8376	3125	12444	2661	1412	618	6883	510	1726	690	1709	350	6021	11309	3797	12468	3906	8547
PSMB8	9295	7651	3866	4935	7753	4294	1663	5177	6551	4007	6211	2151	3379	6819	3123	6945	5212	3529	5446	7546	7648	12991	2950	8266	1687	6435	3562	3456	9971	7461	4943	8506	4662	11742	3617	2786	2425	8306	874	3936	1780	4890	2015	7131	15363	6303	12138	7256	13649
PSMB7	8666	6643	6174	4744	13870	5951	6056	5401	6823	4621	8205	4565	7703	8087	6497	12308	11247	7837	9804	6499	6579	7171	6337	15264	10368	4636	5911	4746	13183	11815	7367	25938	7908	7418	6280	4896	4614	6629	3662	5530	7147	9532	4072	10658	22883	10506	10152	11162	17850
PSMB6	7513	3457	6902	5825	9903	6605	6718	5863	6717	4230	9177	4820	8941	4930	5308	7217	4891	5386	7579	6554	3504	5173	2748	8662	9537	5094	6801	5192	6094	8522	7996	9194	4730	6866	5669	4662	3649	5158	3784	5386	8766	10475	4089	7747	12650	9513	5314	8163	12892
PSMB5	9125	3776	6344	5541	5362	8819	6356	5796	6483	5351	8125	4594	9626	6037	4230	4828	10777	7215	5119	8951	9349	11231	5891	9992	13296	4490	6196	4569	12032	12706	5306	15977	8077	7952	12176	3284	4044	4121	4217	5742	9532	7913	4629	5262	21375	6689	6044	12001	14338
PSMB4	12319	6858	8234	6989	15184	12244	6972	9377	9385	7762	9707	5722	11763	8788	6732	10332	13374	8508	11084	12411	12443	20142	9009	15389	14887	6421	8067	7234	17482	15262	8975	13781	13905	12066	11303	5543	6382	14484	4189	8804	14645	12525	5612	12899	37457	15497	13616	11417	20768
PSMB3	8404	3694	5761	4382	9474	6287	4421	5344	6557	4020	5729	3331	10329	4882	4018	7808	5633	5264	7133	5346	6188	7196	2767	7810	8350	3270	5184	3824	10849	8124	6313	8578	7383	7987	6288	5864	2198	5591	1903	4545	8549	7898	3396	8945	30286	10122	7641	5748	16568
PSMB2	10756	6487	6483	5152	15066	6187	4491	6461	7696	3806	7609	4860	4633	8680	5770	7546	12404	9345	9969	11591	11434	9822	11800	12739	5003	4972	6260	5497	15688	13439	4200	13156	14458	10112	3533	2020	2630	11974	2229	3780	8600	9395	4517	9594	17562	5433	10622	11641	15832
PSMB1	7798	5292	7227	4822	11528	6622	6108	6414	7891	6168	8154	4766	9947	6343	5517	9180	11991	4917	10552	8067	6707	7984	7776	12825	10702	5554	6995	5614	15013	11387	9648	18176	9464	9474	7850	4999	4514	4335	3375	6706	10764	11012	4540	11463	44320	19842	16157	10437	23611
LMBR1L	1455	705	1205	835	605	596	722	864	831	815	1215	743	1274	1403	1487	895	583	935	1468	1151	565	840	735	1312	602	812	1435	1454	996	1798	1457	557	1101	1850	579	754	362	869	297	718	1100	1771	894	1752	1942	1144	882	2369	2415
SNORD115-14	0	0	0	0	0	0	0	0	0	0	0	0	0	0	0	0	0	0	0	0	0	0	0	0	0	0	0	0	0	0	0	0	0	0	0	0	0	0	0	0	0	0	0	0	0	0	0	0	0
TDGF1	15	1	3	0	0	3	3	35	2	28	1	1	0	0	2	0	0	0	3	1	2	0	4	7	1	13	4	2	0	0	0	0	3	6	3	3	142	0	11	55	1	1	3	0	3	4	1	10	3
MEIS1-AS2	0	0	2	0	3	2	1	0	0	1	2	3	0	0	7	1	1	1	0	2	1	5	0	0	2	3	2	7	4	0	4	1	0	1	7	3	2	0	0	3	0	5	1	1	0	1	1	0	0
SNORD115-16	0	0	0	0	0	0	0	0	0	0	0	0	0	0	0	0	0	0	0	0	0	0	0	0	0	0	0	0	0	0	0	0	0	0	0	0	0	0	0	0	0	0	0	0	0	0	0	0	0
SNORD115-17	0	0	0	0	0	0	0	0	0	0	0	0	0	0	0	0	0	0	0	0	0	0	0	0	0	0	0	0	0	0	0	0	0	0	0	0	0	0	0	0	0	0	0	0	0	0	0	0	0
PNMA5	5	0	0	13	1	6	0	4	1	1	63	13	6	0	2	3	88	4	10	9	294	1988	1	4	1	12	0	0	33899	8	1	0	2	6	2	2	0	4	0	4	2	1	0	1	7	3	4	4	47167
LTN1	2137	1000	1672	1193	2705	2047	1731	2480	1810	1170	1980	2521	330	2307	2165	2159	1629	3279	1785	2298	1694	2520	1939	1635	1518	1823	1769	2730	2447	1964	1674	3475	2895	2723	1570	129	1168	1428	1323	1191	1241	2300	1676	499	3108	1489	1337	5314	1925
TRIML2	369	226	0	1	45	4	4	15	1	1	0	1	7	118	6	89	54	9	0	3	718	17	29	16	0	0	0	0	36	64	1	879	67	7	2	0	0	0	0	1	2	1	0	81	152	455	7	35	10
C9orf142	1630	652	1109	756	1255	848	632	1276	1022	689	962	898	2654	783	625	1342	1261	1012	780	998	912	1287	757	2249	1181	686	857	727	1398	2149	583	1619	858	1370	877	2080	643	1314	281	831	1410	1664	720	1538	2534	1281	1450	929	1557
TRIML1	85	6	1	0	1	12	0	0	4	0	0	0	0	149	4	14	0	5	0	1	34	1	0	5	3	0	1	2	7	6	0	16	16	27	21	0	0	0	0	0	2	1	0	7	2	0	0	30	2
NACC2	2351	760	1772	663	1188	1665	1634	2052	1720	1893	1820	1249	1259	1473	1115	1581	1137	1431	981	1692	1831	879	1180	1474	999	1260	1466	1496	3185	2595	255	2427	1630	1731	1105	290	1676	1656	1711	1898	2605	1515	1372	952	601	444	1029	2159	2237
VPS13D	8386	2331	10397	5375	4578	6636	6790	9860	8178	6878	11568	10922	1570	4325	11086	4696	5768	9414	4323	6814	5158	6076	6805	8705	3047	7158	11003	15139	9178	4690	3504	5523	7186	8681	3373	1523	5311	4228	6014	4318	5849	11537	9074	1716	882	711	3010	16497	9146
NACC1	7065	3910	4338	3894	8398	7818	2860	5307	4273	3431	4354	3331	3076	6049	3842	7704	11577	5554	5504	10358	6632	5376	5727	8627	5022	2987	5214	4034	6942	7789	1143	10129	7970	6599	6055	1039	2227	7363	1352	1817	10324	5939	4763	4012	2395	1892	4624	8303	7917
VPS13A	2434	869	1740	1219	2831	2050	2698	2438	1672	1724	3435	2822	358	2596	2530	987	1976	2933	928	2002	2057	1677	1165	3365	2548	1781	1663	3594	2917	1768	1233	2829	1136	1685	2253	434	1202	1914	1769	1322	1798	2316	1741	601	931	761	1167	5098	1193
SH3KBP1	3423	2866	1213	589	798	1204	1635	1723	1169	1398	2440	844	690	945	683	862	690	1705	1829	1049	1898	1977	717	2022	2039	1667	585	995	3267	3270	197	3962	3697	4256	778	233	857	1639	1004	2664	1511	918	359	1647	1699	813	3770	5201	2586
VPS13C	7094	1759	1793	1074	1423	2829	2131	4352	1082	4297	2343	1213	510	2747	1638	1656	2503	7509	1815	1545	2715	4172	2530	4044	2495	1799	1010	3475	2929	3983	233	2159	2631	4824	2528	193	3266	3544	2688	3350	3079	1540	1675	897	1674	594	1698	6117	1686
VPS13B	5752	1122	2182	993	2137	2427	1049	2388	1842	1673	2057	2345	285	2072	2992	1873	3300	6623	1652	2922	3101	6704	3597	2471	2331	1277	1771	3137	3103	3505	669	5272	2813	3925	2353	247	1260	2819	956	1158	2501	2175	1867	868	1222	982	1542	3198	2565
BEX5	24	0	64	22	6	212	16	40	52	374	28	71	80	3	64	25	543	219	19	193	54	70	72	204	106	28	27	68	118	184	55	3	80	5	85	58	716	35	49	196	94	86	18	163	912	413	24	24	51
BEX4	1217	179	2198	373	86	2268	677	1298	1128	2675	2168	1758	482	138	1834	484	257	482	223	625	79	600	187	871	1680	672	1465	1430	601	355	2495	226	164	800	1179	1130	2709	410	1048	2166	1866	2370	758	510	403	234	663	304	360
BEX3	5109	1838	2519	959	5901	4954	1729	1882	2302	3007	3311	1248	2507	5939	1565	3643	7036	7265	4523	4781	9294	6481	954	1344	5323	1162	1612	1535	5537	4267	1619	2997	3341	5158	3989	1865	2953	2995	1613	3216	7343	2362	1434	5136	5387	2489	4091	6807	9445
BEX2	150	2	222	152	347	2255	451	386	242	771	472	255	100	7	212	194	712	285	62	203	2	244	97	481	3196	233	181	255	614	112	258	149	114	51	597	246	1085	357	412	983	942	325	133	343	260	90	834	14	137
BEX1	11	0	9	3	1	0	12	11	7	30	15	8	9	0	4	10	3	1	7	2	0	2	3	6	16	5	0	16	8	1	1	5	1	4	3	3	32	3	9	47	14	6	4	5	2	10	3	4	3
TMEM160	328	122	254	135	257	252	142	229	228	132	196	111	404	87	117	346	266	255	205	493	221	182	89	361	282	168	202	137	203	378	188	309	137	545	150	352	111	81	73	187	825	331	105	697	417	137	184	97	563
TMEM163	541	24	25	14	5	132	38	39	96	85	34	5	48	17	32	100	40	91	32	38	13	29	18	240	2333	49	15	20	2034	98	5	21	42	79	110	10	277	20	23	42	2265	80	29	44	98	140	478	27	99
TMEM165	9203	2302	5611	7151	3969	6841	2907	5267	4815	5472	4787	4716	3175	5542	4428	4940	8254	5324	6881	6950	3975	4183	3604	7121	2747	2875	5123	5162	7827	5079	8418	5463	8063	6140	5394	1406	866	4233	692	3788	3582	5891	4815	3483	18938	6842	4199	7688	11670
TMEM164	2436	1342	3014	1767	5001	3325	2286	4318	2930	2278	2819	2706	686	6278	4155	2897	4084	5757	1825	4292	2620	7204	2452	3341	3957	2322	3485	4639	4581	2525	1333	3829	2451	3493	3267	527	2176	2192	999	1649	2896	4961	3207	1183	1408	735	1665	4224	2654
TMEM169	95	5	10	2	2	19	5	5	24	23	27	7	3	14	28	37	38	22	16	15	20	31	20	109	12	15	21	23	38	23	11	10	30	81	35	11	15	31	9	26	125	26	8	52	147	39	34	28	31
TMEM168	1904	444	2199	1167	1234	1897	965	2438	1735	1556	2036	2355	436	1222	1934	1918	1964	1684	654	1796	1191	1789	1283	1905	1737	1345	1811	2388	1265	1594	2630	611	1675	1024	1344	505	1563	958	624	1503	2097	2343	1452	842	2352	1298	1444	2408	1212
EVI2B	1827	625	600	145	65	1206	145	346	749	253	822	248	286	399	179	55	83	335	298	289	256	982	241	1156	65	733	262	163	327	778	147	222	58	2101	369	37	249	529	252	1004	315	666	219	327	309	275	599	1132	946
FOXN1	789	565	1648	1103	444	2698	356	585	2691	73	7857	2264	277	5139	1383	3400	2172	1146	1793	2645	28	1492	397	2092	3775	1118	2341	1870	723	1652	1105	766	3224	2473	2677	651	36	137	14	20	2679	3343	3111	113	19	45	908	3671	1999
FOXN2	2442	1419	735	1449	1203	2026	1313	1287	840	564	1287	1093	355	2523	1609	1072	2737	3659	1475	2555	1808	1614	1154	2306	1910	950	792	756	1360	1250	699	4037	3313	2613	2985	107	540	1672	610	1158	1591	698	943	351	3203	2402	723	3914	2755
FOXN3	11927	1838	5887	3381	3158	9066	5903	5464	3504	3227	6588	4822	1406	3418	3592	2626	6568	6668	2678	4588	2487	12382	2485	6937	2477	5744	4144	6918	5187	3665	2361	4447	2523	6639	6539	1381	3247	6166	6289	4209	10216	5413	2697	1152	1415	1485	3731	5915	2412
NICN1	599	136	392	447	214	324	559	820	487	685	721	441	489	292	431	376	138	461	223	427	161	299	204	530	217	376	451	829	304	551	313	220	221	636	254	337	833	363	485	697	396	780	379	553	238	329	379	786	902
COL14A1	16393	125	7875	572	293	2837	1879	1234	1144	1619	3059	1722	4120	1129	1028	334	1244	1559	533	1150	697	4918	1216	1161	870	1086	2630	2242	3358	1650	349	1043	455	5741	722	3424	1952	3128	7710	6318	3506	1318	3411	725	419	167	356	4722	1857
TAP1	25722	28782	7298	12097	25224	10992	3231	8068	13817	3073	14317	3946	3151	21697	8168	17800	13162	10033	18352	26750	17075	36438	9989	21163	2844	15527	7218	4707	28493	24830	3714	39545	12236	60666	10239	1386	1938	45748	1225	3950	3602	5823	3517	9494	10380	7159	35205	21883	31254
IFFO2	4102	2048	32281	20465	13426	12594	15528	27111	31650	8646	7301	18054	10900	31570	16208	9056	29063	5665	28201	15099	2726	2341	10369	7329	2922	8263	7988	9841	4979	8243	2969	17636	26763	15878	9248	1175	1090	11715	517	2297	6155	12374	6674	3891	867	2062	4302	20459	15230
SNAP91	8	0	11	8	0	3	44	7	4	1	45	27	0	2	3	8	46	0	10	2	3	1	3	61	32	13	1	12	76	4	3	0	1	0	2	7	48	3	51	25	402	8	1	0	2	0	3	0	0
MACROD2	62	35	39	66	93	26	77	150	90	237	148	124	10	15	79	687	116	16	9	23	125	253	35	147	12	57	65	158	497	20	83	7	42	22	47	37	147	34	108	102	175	106	44	86	28	77	44	14	62
MACROD1	1400	48	1075	1216	854	693	5085	1071	773	730	2343	849	1639	65	609	1641	336	376	721	556	472	846	735	1019	566	2505	575	656	1324	1064	816	452	145	354	770	1843	2629	503	4257	2599	1074	1271	388	910	361	1493	1185	420	1531
KRR1	2819	1270	1571	1364	2051	1462	2290	2716	1884	1806	2139	2171	664	1861	1758	1564	2031	2752	1712	1720	3180	2162	1588	3221	2518	1763	1518	2366	3730	1926	1524	2412	2129	1858	1736	404	1786	1013	1382	1668	2174	2663	1739	840	7958	1848	1723	3475	2582
MTCL1	2287	488	1435	618	1191	5560	370	1774	1083	279	1667	1032	424	1741	775	866	1375	2753	916	2705	2796	1341	1301	1248	1807	211	481	827	585	1155	202	3238	998	1800	1879	210	78	3002	125	207	2490	506	469	761	223	533	774	3860	296
ATP1A3	108	31	47	36	41	144	31	38	80	11	199	63	2	17	27	71	34	27	19	38	15	172	73	112	41	141	61	268	170	57	14	27	15	265	13	7	347	60	1781	120	21	74	11	93	3	48	70	36	66
C8orf49	0	0	0	0	0	0	0	0	0	0	0	0	1	0	0	1	1	1	1	0	2	0	0	0	0	0	0	2	43	5	0	0	7	0	1	0	0	17	0	0	1	0	0	0	1	2	7	0	0
C8orf48	49	1	18	4	1	11	6	3	17	33	96	18	22	1	20	80	23	23	7	11	12	48	32	18	13	11	8	33	126	48	52	2	4	29	34	35	4	29	19	32	73	35	7	75	120	51	6	4	7
C8orf46	37	0	15	18	3	2	50	15	3	9	16	4	17	6	15	53	4	14	14	1	106	14	15	13	6	23	3	11	8	22	3	26	3	6	14	4	11	8	46	21	11	9	0	15	11	19	3	2	7
C8orf44	143	30	38	25	69	59	45	46	38	92	75	39	54	49	67	97	57	121	49	53	56	96	123	96	122	49	35	98	113	260	34	116	66	69	125	71	51	46	46	74	113	102	29	203	144	128	66	82	77
TP53I3	2049	777	1911	837	643	1965	862	3678	1442	1666	881	913	1136	1306	7239	942	1498	2303	776	1221	9843	1262	802	2335	1276	3031	4843	4148	3635	1462	6233	226	1254	1704	343	1196	661	830	580	1845	1441	1244	2165	3171	1425	724	1566	2699	1405
MB	15918	28	11532	47275	14	73	448426	3711	2172	1822	152888	11113	10466	97	53	2629	409	5	40022	44	140	5904	23912	504	169	119278	117	11905	34199	26378	63	2	912	531	52	23269	1111	5	306965	182433	3943	187	65	3467	244	3199	1514	6	329
SLC18A3	0	0	1	5	0	1	1	1	8	0	0	5	5	0	4	0	1	0	0	94	4	23	1	0	71	1	27	7	8	0	1	0	0	0	57	1	0	20	1	2	72	0	27	34	0	0	226	0	0
SLC18A2	187	5	145	8	8	24	56	145	25	20	84	34	5	62	46	26	33	68	41	53	26	50	31	89	13	35	56	20	39	36	13	13	32	115	27	7	48	45	30	37	99	22	19	12	25	12	96	186	54
SLC18A1	4	1	4	0	0	3	2	7	0	5	6	1	4	21	0	0	0	0	0	1	0	7	1	10	0	4	2	3	1	10	2	0	0	8	1	2	2	2	1	6	0	0	0	0	2	1	3	0	1
RALBP1	8382	3983	8162	6440	6938	9870	4218	6134	7794	4606	10052	7749	2232	8608	8847	2041	8094	8138	5164	7332	14359	9116	5407	6942	6597	6323	9701	8328	7620	4199	5400	23459	8442	10210	3936	1229	2876	6833	2582	2873	4343	11376	7634	3028	1325	3183	3580	21834	8154
B3GALT5-AS1	17	1	3	48	0	7	65	25	123	33	39	24	0	6	88	1	9	2	0	6	7	2	8	16	0	2	18	49	5	8	3	1	2	54	4	1	40	0	46	182	54	229	0	3	2	3	11	1	2
ZNF831	207	45	92	36	4	72	35	93	167	51	190	142	41	66	20	4	15	7	70	42	21	141	46	273	5	200	51	51	41	158	17	14	3	563	31	11	51	36	29	45	49	109	8	28	6	2	38	181	128
ZNF830	1001	358	647	713	912	1016	609	715	955	909	996	693	395	684	722	916	692	771	698	611	693	847	386	965	1172	555	700	914	1061	710	577	692	653	1068	679	313	473	774	395	580	932	1159	539	518	763	389	599	832	907
ZNF835	110	8	3	16	4	12	98	9	7	28	50	4	11	5	8	10	3	2	10	15	3	15	12	23	6	59	11	29	18	17	0	2	2	63	11	26	180	12	189	121	70	9	5	36	10	3	5	10	15
ZNF837	138	48	149	34	43	176	23	135	138	167	66	88	71	19	93	107	74	25	26	87	10	121	59	165	64	95	133	76	39	208	68	92	19	153	87	92	148	97	42	81	74	190	107	140	60	14	44	47	59
ZNF836	427	139	127	706	330	177	140	301	313	258	480	329	103	245	333	249	320	260	222	422	298	244	135	642	129	353	244	539	349	219	249	162	487	486	322	281	213	180	176	213	304	413	247	244	266	260	187	361	201
ZNF839	380	163	257	156	152	517	364	283	238	341	382	312	133	355	382	264	133	429	124	136	431	579	284	279	147	278	260	361	229	500	213	645	159	328	264	73	380	434	292	289	258	445	240	152	344	378	268	477	330
LRIF1	1967	518	330	707	1604	1083	557	497	643	595	931	378	93	1242	1027	929	1652	1374	581	1189	1506	694	106	1130	1183	435	586	681	1529	1123	432	717	760	899	104	152	389	478	376	442	1232	895	468	534	1823	1151	680	628	516
OXCT2P1	9	2	8	0	0	13	3	5	1	4	17	2	30	0	2	3	3	21	8	1	106	2	0	12	4	1	1	0	51	8	0	11	1	12	10	11	5	28	3	5	25	0	1	58	51	14	1	3	6
PHAX	3322	1531	1530	1634	2361	1691	1535	1997	2393	1981	2573	1977	812	2368	2452	1467	1315	1959	1124	1697	2469	1866	1601	1527	1561	1618	1839	2592	2575	1769	1464	2329	2255	2503	1311	391	1236	1538	1220	1628	1715	3149	1690	1122	1338	950	1258	3619	2714
CLYBL-AS2	0	0	0	1	1	0	0	0	0	0	0	0	1	1	0	1	0	0	2	0	0	0	0	0	0	0	0	1	0	0	0	0	0	0	0	0	0	1	0	0	1	0	0	1	0	1	1	0	1
TUNAR	1	0	0	0	0	15	24	0	0	35	1	17	1	0	5	3	0	0	0	0	0	0	8	7	0	1	1	1	2	0	1	0	0	2	2	0	0	0	0	22	0	1	0	0	0	0	0	0	1
SUGCT	1512	203	95	100	476	120	201	234	244	75	193	64	154	259	79	461	630	1898	241	1627	1047	629	102	102	87	101	123	77	265	529	38	91	389	435	274	42	75	227	205	239	1222	86	67	661	2898	494	155	307	411
TSPY8	0	0	0	0	0	0	0	0	0	0	0	0	0	0	0	0	0	0	0	0	0	0	0	0	0	0	0	0	0	0	0	0	0	0	0	0	0	0	0	0	0	0	0	0	0	0	0	0	25
MIR4773-1	0	0	0	0	0	0	0	0	0	0	0	0	0	0	0	0	0	0	0	0	0	0	0	0	0	2	0	0	0	0	0	0	0	0	0	0	0	0	0	1	1	0	0	0	1	0	0	1	0
TSPY4	0	0	0	0	0	0	0	0	0	0	0	0	0	0	0	0	0	0	0	0	0	0	0	0	0	0	0	0	0	0	0	0	0	0	0	0	0	0	0	0	0	0	0	0	0	0	0	0	1
TSPY3	0	0	0	0	0	0	0	0	0	0	0	0	0	0	0	0	0	0	0	0	0	0	0	0	0	0	0	0	0	0	0	0	0	0	0	0	0	0	0	0	0	0	0	0	0	0	0	0	168
TSPY2	0	0	0	0	0	0	0	0	0	0	0	0	0	0	0	0	0	0	0	0	0	0	0	0	0	0	0	0	0	0	0	0	0	0	0	0	0	0	0	0	0	0	0	0	0	0	0	0	723
TSPY1	0	0	0	0	0	0	0	0	0	0	0	0	0	0	0	0	0	0	0	0	0	0	0	0	0	0	0	0	0	0	0	0	0	0	0	0	0	0	0	0	0	0	0	0	0	0	0	0	1150
MED4-AS1	8	2	1	7	1	2	2	2	2	1	5	2	0	2	8	2	3	1	3	3	2	5	2	4	2	0	4	4	4	5	3	4	4	5	1	4	2	0	1	2	1	8	2	1	3	1	2	6	2
RAB33A	137	17	32	16	28	54	20	44	49	19	30	9	69	35	15	24	18	49	35	51	8	63	47	79	30	53	21	14	45	43	12	17	21	182	29	18	15	62	6	28	76	56	24	66	100	48	72	44	126
SLC17A9	529	65	60	18	36	397	46	52	51	341	32	66	211	66	43	141	399	167	140	597	688	304	161	938	125	51	52	48	1060	558	2	50	86	325	190	11	44	199	29	233	293	77	18	543	1190	72	68	208	125
RAB33B	920	283	372	374	588	705	377	571	417	379	842	552	88	718	471	525	868	676	191	366	602	552	548	770	774	453	513	601	652	519	929	386	423	808	464	107	374	619	396	687	540	562	422	198	1833	795	533	875	456
SLC17A4	0	0	0	0	0	0	0	0	0	0	0	0	0	0	1	0	0	0	0	0	0	0	0	0	1	0	0	0	0	1	0	0	0	0	0	1	0	0	0	2	0	0	0	0	5	2	0	2	0
SLC17A5	2862	414	1147	481	709	1000	499	1268	796	1925	644	803	319	543	1545	562	561	939	720	807	1246	825	708	1832	3514	668	1478	1689	1047	583	1281	1042	737	1466	2166	181	4251	609	1129	1192	2898	1569	699	664	1061	592	768	1481	810
SLC17A6	1	0	0	0	0	0	0	0	0	0	0	0	0	0	0	2	5	0	0	1	0	0	1	0	0	0	0	0	16	1	0	0	0	0	0	0	0	0	0	0	0	0	0	0	0	0	0	0	0
SLC17A7	176	9	154	27	27	33	50	32	22	10	62	34	20	16	30	172	52	32	27	38	27	21	64	25	56	39	32	89	5271	45	13	2	18	64	18	37	31	29	276	200	97	25	21	59	15	100	2032	24	45
SLC17A1	0	0	0	0	0	0	0	0	0	0	0	0	0	0	0	0	0	0	0	0	0	0	0	0	0	1	1	0	0	0	0	0	0	0	2	1	0	0	0	0	1	0	0	0	0	0	0	2	3
SLC17A2	1	0	0	0	0	0	1	0	0	0	0	0	0	0	0	4	0	0	3	1	0	0	0	2	0	0	0	0	0	0	0	0	0	0	1	0	0	0	0	0	0	0	0	0	0	1	0	0	0
SLC17A3	1	0	1	0	0	0	2	0	0	0	2	0	0	0	0	0	0	0	0	2	0	1	0	1	0	0	0	2	0	0	1	0	0	1	1	7	0	0	1	0	0	0	0	0	0	0	0	3	15
C16orf58	2730	695	1713	1007	1231	1718	730	2048	1663	1643	1630	1572	333	1067	1795	2681	1822	2150	867	2510	1770	3677	1259	1996	2098	1179	1877	1853	2243	1999	1281	2155	3002	2567	1603	168	4273	1276	888	1483	3428	2209	1407	1126	1584	2440	1634	2305	3379
C16orf59	249	141	156	103	428	251	20	174	190	62	142	104	105	271	164	498	445	254	194	607	594	655	190	401	284	93	140	126	536	542	80	753	361	241	349	161	32	304	18	75	631	358	111	360	693	202	835	222	515
TMEFF1	15	0	2	0	1	3	1	0	0	0	0	1	0	1	0	5	10	16	4	14	5	5	2	7	21	0	0	0	6	1	0	4	7	41	2	0	1	15	0	2	19	0	0	1	18	6	1	5	1
C16orf52	1164	317	394	361	379	796	626	648	333	791	667	620	217	561	810	549	706	922	544	647	512	494	400	1146	769	440	416	705	931	570	314	570	790	580	968	217	416	347	387	684	926	551	339	376	858	703	366	869	621
WASIR2	2	0	1	1	2	4	2	2	0	14	3	2	0	0	1	0	8	0	1	1	4	12	0	10	29	0	1	2	10	6	0	2	0	4	5	3	3	1	0	1	1	2	2	8	5	0	4	1	2
ITCH	7010	1992	4026	2354	4305	3706	3986	5128	3969	2904	3584	5348	1141	2402	9461	4855	5104	7278	3129	4048	6423	4379	2519	5117	4806	4988	7214	8166	5742	2677	7812	3575	6086	4149	3077	1436	3181	2282	1761	2336	3365	9031	4700	1410	6593	7401	3133	8100	3070
CHMP4A	184	44	139	76	76	146	83	125	124	162	140	138	242	153	162	108	125	161	74	118	74	202	101	234	87	87	118	174	158	281	95	169	72	118	149	216	57	108	36	112	157	216	77	146	173	74	88	110	132
CHMP4B	17579	5699	13275	8404	9486	6913	8733	10778	11332	8866	11187	7927	11438	8346	10070	13223	10636	12134	10821	10793	8344	10131	5513	14044	8670	7441	10862	9739	15320	9341	8067	9250	14430	15140	6256	5791	5860	6137	5140	6992	14478	15803	7813	8223	7582	5969	7271	10363	13086
CHMP4C	859	391	1016	890	1577	744	543	1094	1703	1227	3308	2215	266	906	2177	1440	1379	1549	1794	1027	1247	1212	291	793	1687	942	1744	2066	1676	495	3471	1406	1299	1733	667	1358	2619	924	270	630	1196	2164	597	1249	2002	3178	1932	1737	2980
COBLL1	4511	1737	6735	2651	4434	4758	1852	4766	4814	1909	2958	5959	404	3918	9445	5344	4380	6404	1631	4425	2588	2804	2575	5314	5472	3966	6805	7001	4167	3502	3621	2228	6293	4549	2867	712	3414	8516	1372	1249	2934	6746	5231	698	1266	1395	4005	6671	5663
TMEM255B	1160	54	401	90	186	153	151	83	49	194	186	97	1026	147	83	425	178	9098	228	235	180	459	159	203	346	73	170	135	508	504	60	183	152	488	138	283	56	301	135	333	266	96	116	470	356	409	149	230	287
TMEM255A	247	45	227	20	910	176	28	76	72	25	106	80	12	57	20	62	150	278	17	56	41	110	50	75	234	113	46	76	208	60	30	48	18	477	202	18	30	42	176	183	774	25	26	422	25	193	386	34	124
ST5	8325	5283	3621	7549	2498	3119	2425	8181	4918	6082	2448	2859	2250	3108	6559	5454	3944	3369	2753	6469	5981	8244	2251	6799	1309	3657	10775	6217	9087	7654	2137	8578	4441	13045	1744	472	4535	9101	2053	3595	5482	7188	5385	5790	4063	4114	8851	10997	10391
ZNF304	1026	291	596	394	598	533	463	571	718	527	886	589	83	697	739	740	826	907	531	833	680	653	567	954	431	473	531	720	938	616	309	917	1051	1346	490	85	634	449	479	513	852	893	492	337	862	335	210	1163	1056
STH	0	0	0	0	0	0	0	0	0	0	0	1	0	0	0	0	0	1	0	0	0	0	0	0	0	0	0	0	0	0	1	0	0	0	0	0	0	0	0	0	0	0	0	0	0	0	0	0	0
ZNF302	900	219	277	373	282	432	1157	273	385	775	864	465	216	158	527	1033	301	249	446	527	267	662	441	905	523	746	280	812	788	796	315	451	351	621	527	262	659	799	987	945	763	586	352	688	1083	488	199	363	317
ZNF300	408	16	136	157	4	116	131	261	169	188	250	248	53	15	248	327	280	412	85	484	115	129	72	388	301	119	130	493	411	206	179	200	157	187	467	114	45	147	56	159	183	367	183	175	783	728	172	35	217
STS	1655	465	468	374	285	1005	532	1297	509	1633	580	389	252	454	1407	259	90	942	477	490	1089	639	582	1707	356	683	506	1500	1590	639	221	485	274	970	520	172	645	398	1339	1215	548	616	364	362	973	198	2057	1077	706
HOXB13	10	5	57	0	0	86	1	0	3	0	2	0	2	46	0	408	40	2	0	0	40	1	4	15	7	8	4	34	534	4	4	316	178	2	18	0	9	22	1	1	1	0	7	424	3	85	80	0	3
TP53TG1	684	494	693	731	713	1048	497	1050	782	1477	811	620	633	596	885	1246	1102	1724	629	433	514	3273	754	1208	1060	500	665	967	970	989	1171	359	540	701	1058	1042	312	633	310	748	984	1234	506	1487	1111	1503	760	395	715
PPP3CA	9191	3077	3231	1861	6017	3562	2564	3792	2491	2849	3506	2901	1344	2064	2768	2667	5053	4522	3299	4390	7888	4412	2758	6148	1687	3016	2804	4579	9333	4178	1280	3624	4041	4630	2136	794	3402	2867	3286	3217	4161	3686	2214	2157	4695	1830	3209	5727	3586
PPP3CB	5448	2001	2796	2636	2471	2069	6577	2981	2540	2020	4629	2887	1526	2013	2179	1694	2241	3024	2327	2722	2744	3033	2326	2731	1480	4872	2017	2746	3313	2852	2241	2428	3099	3743	2000	799	2713	2181	4644	6050	3509	3014	2016	1713	5805	3373	1781	6545	2447
PPP3CC	1668	441	1040	591	328	1002	1411	933	699	980	1084	587	884	473	1053	493	954	776	695	909	1250	855	479	1467	667	1010	762	785	1590	717	923	466	415	1041	672	314	991	1183	986	1015	1147	1147	453	457	1610	1124	1010	866	1161
LIF	9148	55	1867	62	23	228	546	2103	264	370	177	191	1580	47	129	621	916	389	203	126	3014	524	324	576	957	75	166	146	5353	297	11	304	135	288	247	72	79	1818	92	1927	554	98	62	253	907	912	157	332	31
GPATCH8	6541	1299	2728	2241	3525	4404	1934	3511	3191	2101	3751	3548	481	3956	4163	2952	3437	5162	2340	3366	4195	4597	1754	4169	4738	2386	3723	4852	4796	2921	1323	2862	3725	5313	4392	369	1955	3804	1890	1524	3415	4263	2900	1139	1230	844	2342	6112	2447
GACAT2	9	0	2	1	2	10	1	2	2	1	6	2	4	3	0	3	11	7	0	13	9	0	0	8	23	0	0	0	1	2	1	4	1	2	9	0	1	11	2	0	8	0	0	3	6	21	1	4	1
NPY6R	329	0	55	558	0	1	2959	41	8	1	1102	180	60	1	2	24	0	0	219	2	0	36	191	0	0	1402	0	100	474	231	0	0	10	5	1	58	159	0	3946	2568	254	0	0	61	5	11	4	0	1
GACAT1	0	0	0	0	0	0	0	0	0	0	0	0	0	0	0	0	0	0	0	1	0	0	0	1	0	0	0	0	0	0	0	0	0	0	0	0	0	0	0	0	0	0	0	0	0	0	0	0	0
LINC01402	4	1	1	2	0	0	1	5	2	0	1	1	0	0	0	2	0	1	0	0	0	1	1	4	0	0	2	5	0	2	1	0	0	0	1	0	1	2	0	1	5	0	0	0	1	0	0	1	2
ADRA2A	5993	34	1842	298	13	277	67	380	578	227	329	304	3355	195	34	101	90	212	82	824	34	647	115	325	54	147	307	277	758	315	38	24	25	1756	194	582	85	581	135	773	1179	198	334	600	27	27	61	101	192
ADRA2B	45	8	19	21	3	70	15	47	13	48	30	9	24	1	27	39	10	8	5	8	11	20	14	38	51	14	6	24	154	39	1	5	6	8	116	9	45	24	94	41	184	10	5	9	14	6	105	2	10
GPATCH3	1146	574	750	687	1062	670	666	579	870	577	963	623	734	1165	628	1146	854	1526	1298	1115	634	1054	864	1157	644	613	785	812	1156	1236	597	1735	1374	1203	404	667	535	805	585	540	1099	1127	489	921	859	669	766	1346	1472
TEX26	10	0	1	2	0	3	2	3	0	467	4	6	0	0	4	0	0	4	0	1	0	1	1	336	0	2	1	22	2	3	8	0	0	1	15	3	1	0	1	2	4	16	1	0	2	2	0	0	0
TEX22	10	6	4	0	5	16	5	5	3	8	4	6	8	2	5	23	3	10	5	4	7	25	7	18	7	3	2	9	6	23	2	4	2	2	25	8	7	27	1	2	13	8	9	18	7	18	10	8	5
TEX28	0	0	0	0	0	0	2	0	0	0	0	0	0	0	0	0	0	0	0	0	0	0	0	0	0	0	0	0	0	0	0	0	0	0	0	0	0	0	0	0	0	0	0	0	0	0	0	0	0
TEX29	87	13	23	6	86	5	5	8	10	4	26	7	40	13	12	12	11	43	40	51	1	13	12	4	12	4	9	5	46	94	1	44	23	42	18	20	1	71	1	3	35	7	2	31	15	6	24	8	48
SYT8	64	1142	4788	75	59	313	442	3217	638	340	991	1087	78	102	4992	413	1450	311	51	624	3576	1013	34	641	63	555	4482	5381	2397	116	4859	4073	28	65	67	5926	753	27	122	850	11	6061	956	16159	1832	3073	152	462	46
SYT9	3	0	4	1	0	0	10	4	2	5	5	4	1	3	2	0	3	1	1	0	1	2	0	4	1	3	2	4	5	7	2	1	1	1	99	2	44	0	9	14	17	0	0	0	0	2	1	8	4
LINC01251	3	1	2	3	1	1	7	1	6	0	5	9	4	9	8	18	140	3	4	8	0	2	1	12	3	0	5	8	2	7	3	1	4	2	0	6	2	0	0	0	2	15	5	6	5	4	0	4	24
LINC01250	0	0	0	0	0	0	1	0	1	3	0	0	1	0	0	1	16	0	1	3	0	2	2	19	1	0	1	1	2	4	0	0	0	0	10	0	0	4	0	1	0	0	0	0	1	1	0	0	0
LINC01257	2	0	0	0	0	0	0	1	0	0	0	0	2	0	0	0	0	1	0	1	0	3	0	0	0	1	0	0	2	0	0	0	3	0	0	0	1	0	6	2	0	0	1	2	4	1	1	1	0
LINC01256	0	0	0	0	0	0	0	0	0	0	0	0	0	0	0	0	0	0	0	0	0	0	0	0	0	0	0	0	0	0	0	0	0	0	0	0	0	0	0	0	0	0	0	0	0	0	0	0	0
MTCH1	18234	3926	7324	6107	11807	8864	5427	9017	8226	8759	10898	6742	6284	6332	8484	10260	8784	8705	8337	8259	9218	13178	7051	10421	6083	6799	8606	9477	13196	9664	8080	10251	9272	12786	6896	3559	10261	9510	4856	8979	9664	11766	6100	9163	17703	22209	11220	11857	9980
LINC01254	3	4	0	0	3	2	0	0	0	0	1	2	0	31	0	2	6	49	0	1	0	62	38	2	12	0	3	2	127	239	0	51	27	3	0	1	0	128	0	0	1	3	2	14	4	1	8	1	8
SYT1	960	58	59	10	231	312	39	6	21	70	154	94	16	96	129	355	1185	624	11	44	423	501	348	749	1038	15	17	50	392	30	4	6	99	25	88	5	30	547	73	55	1248	23	5	178	287	254	646	18	628
SYT2	16	1	13	6	3	62	15	63	37	98	16	16	3	4	27	29	51	10	8	12	15	16	16	24	16	5	6	54	37	12	4	1	4	6	8	11	3	11	4	25	7	38	16	37	16	4	31	11	3
SYT3	64	1	7	6	6	12	2	13	11	6	9	21	9	1	1	20	15	12	3	10	1	8	1	9	18	2	2	14	173	8	1	3	3	17	10	11	49	17	8	18	58	5	4	92	4	3	44	3	6
SYT4	4	0	5	0	0	0	11	0	0	2	0	6	4	1	2	7	0	2	1	1	1	0	2	1	0	0	2	14	2	0	0	0	1	0	0	3	3	0	2	9	0	0	2	0	0	1	0	0	2
SYT5	18	1	0	3	8	25	10	13	3	340	55	10	1	2	6	113	37	13	16	114	419	20	416	45	13	0	7	14	321	21	0	11	3	10	15	2	1	328	1	1	10	19	1	1151	40	29	303	13	3
SYT6	183	2	6	1	2	7	26	4	1	2	8	3	2	4	3	3	0	5	25	5	1	43	6	1	2	33	1	0	42	28	0	3	3	63	3	9	19	3	14	9	7	5	1	13	5	5	11	6	1
SYT7	4413	30	257	457	921	403	176	1029	374	1536	409	549	105	723	1398	4928	1138	5916	1700	1106	427	3318	3409	1469	2343	169	246	274	8446	2726	89	989	2918	1425	377	156	11931	1386	1495	1278	1357	177	239	1492	305	1188	3824	500	512
TIAL1	5165	2165	3519	2941	3936	4314	3088	3844	4074	2826	4770	4156	2334	3720	4123	3165	4234	5295	3551	5106	5473	3770	3115	6452	3653	3166	3742	4328	3940	4655	4326	5440	3735	3730	4304	1804	2447	3855	1610	2959	3117	5853	3614	3064	6869	4887	2743	8093	5862
FUBP3	6600	2293	3475	1991	4429	4576	1743	3562	3002	2344	3301	3319	572	4345	3335	4874	5138	3516	2917	3903	3637	4885	2219	5330	5269	1940	3058	3283	7015	3806	1415	7253	4108	4252	4692	328	2084	3680	1196	1631	4263	3634	2843	1488	2146	1533	3224	6725	3707
FUBP1	7815	3085	3869	3103	6215	5459	2649	5496	4093	3669	4517	4187	886	3886	3637	6563	5177	5597	3200	6174	8183	6780	4580	7258	3634	2712	3764	4718	14677	4660	1682	7299	5482	6047	4510	549	3253	5673	1982	2987	3227	4833	3559	2586	5298	4100	4330	8115	6781
SCHIP1	109	9	61	98	7	31	597	116	5	41	192	59	35	6	24	81	45	41	122	65	47	29	102	85	26	175	6	46	144	119	4	15	33	29	58	0	11	17	444	399	65	15	5	16	143	74	36	34	32
MARCO	1823	548	2716	39	315	781	50	142	63	90	139	65	989	123	114	90	128	303	80	110	50	119	148	8	418	271	1072	231	809	612	106	87	217	125	168	680	14	89	1169	384	280	75	536	196	88	34	64	422	749
SAP30	789	223	300	266	755	327	110	379	297	712	487	243	198	117	289	306	405	352	192	152	308	425	97	517	839	186	331	307	601	245	369	299	149	391	438	164	132	944	120	226	482	428	210	315	575	249	494	205	588
NBL1	11672	1991	3980	4251	3831	1791	1433	4299	2943	3213	2859	2385	7156	2445	2295	2548	3302	4443	3800	5409	1918	5102	3306	3973	576	2218	3679	3458	4186	5696	1550	4849	3794	11331	1529	6528	640	5960	720	1475	9013	4957	3157	7980	2534	1985	3103	2924	11816
C3orf67-AS1	0	0	1	1	1	1	0	1	0	0	0	1	0	3	0	2	0	0	0	1	0	0	0	0	1	0	0	1	1	0	1	0	0	0	1	0	1	0	0	0	0	0	0	0	0	0	0	1	0
HSFX2	0	1	1	1	0	0	0	0	0	2	0	0	1	0	0	2	0	0	0	0	1	0	0	3	0	0	0	0	0	0	0	0	0	8	0	0	0	1	3	0	0	0	0	0	0	0	0	2	0
HSFX1	1	0	0	0	1	0	1	1	3	0	2	0	2	1	1	0	2	3	0	1	0	3	4	0	1	0	0	1	0	3	1	0	5	0	0	0	0	5	0	1	1	2	1	1	1	0	1	0	0
DRC7	3	0	1	1	1	3	4	9	0	1833	1	1	7	0	0	7	0	8	3	6	3	4	0	567	1	1	3	12	2	6	1	0	0	2	28	0	6	2	0	1	0	85	1	1	0	0	2	2	4
DRC3	158	25	102	44	117	88	97	112	74	3958	191	132	42	48	105	236	44	80	80	116	112	151	60	874	139	100	72	199	63	112	55	128	54	120	98	48	106	41	123	160	137	458	63	101	57	40	48	133	86
DRC1	9	0	3	0	0	4	5	8	3	3122	1	1	12	4	0	7	4	5	12	3	12	5	4	1349	24	4	5	64	4	39	0	0	5	7	38	4	5	11	2	7	4	191	0	6	4	0	4	7	14
C1orf53	56	52	94	33	62	225	74	129	85	137	49	49	50	115	51	129	135	73	63	139	327	309	88	211	101	36	82	62	253	89	137	108	37	82	67	30	55	132	28	84	121	123	53	106	244	132	119	73	151
C1orf52	1265	426	659	649	966	608	676	852	711	582	798	687	518	604	632	1031	529	772	850	567	934	756	609	810	514	520	479	678	862	876	862	931	606	805	476	309	257	674	266	616	620	885	513	617	3720	1226	543	1038	1043
C1orf50	401	272	295	237	536	267	273	322	335	332	391	184	360	331	331	348	387	370	280	447	330	375	429	445	281	275	288	256	492	390	274	437	405	406	130	247	243	1337	255	338	430	387	216	381	926	486	249	493	482
C1orf56	418	104	235	179	102	334	216	297	204	345	319	189	181	83	430	232	220	324	147	219	203	390	96	559	637	211	255	282	287	192	211	145	293	199	224	188	429	167	270	367	551	422	142	198	309	122	193	280	352
C1orf54	877	245	261	82	131	219	248	160	184	123	294	132	807	135	178	188	143	208	217	156	145	427	101	240	362	196	101	163	226	380	144	230	90	580	169	172	72	512	265	666	328	236	125	673	1192	333	107	188	538
1-Mar	103	13	476	127	310	289	321	386	299	295	166	160	150	36	876	13	256	87	21	647	2989	1622	144	473	488	295	300	804	452	73	484	135	38	93	485	122	3449	160	374	822	317	529	469	84	757	268	292	165	370
2-Mar	386	7	289	183	13	258	470	505	193	411	313	196	250	38	274	218	36	47	79	70	633	632	81	279	308	537	248	380	461	139	177	24	68	146	95	137	1936	241	680	820	193	399	189	157	314	346	475	109	179
APCDD1L-AS1	388	8	2	2	1343	12	4	14	8	3	140	43	6	631	6	123	780	46	254	9	16	67	272	36	22	6	7	14	415	249	3	180	144	288	14	7	462	20	134	121	38	2	2	32	22	294	172	23	9
SMPD4	5583	2120	3078	2250	6621	4081	1995	3752	3423	1948	3032	2807	1307	3222	2942	5531	5930	5580	2669	4135	5476	5353	3101	5795	6185	2500	3562	3008	7239	4551	1229	6650	4262	3966	4538	644	2156	3166	1395	1651	5469	3213	2575	2294	3086	2246	4481	5724	3483
SMPD1	4739	840	1586	1484	1076	1239	1648	1114	1157	1467	2978	2085	2629	1670	1848	2693	1673	1519	1197	1555	355	1516	1262	1795	777	1799	2388	2128	4140	2042	1512	921	2122	3447	1209	1593	3366	1884	2262	2636	3679	2730	889	1557	899	867	1849	2167	2040
SMPD3	166	36	128	34	7	554	84	1006	352	3723	1601	759	208	69	521	286	186	102	65	2433	166	103	174	2751	93	59	633	1786	70	214	312	30	28	223	171	215	287	56	76	169	66	717	136	114	351	20	102	352	165
SMPD2	370	293	2368	887	908	402	785	804	1467	1345	2385	1936	751	911	871	1089	613	557	893	765	1049	511	516	1093	1090	818	2029	1465	923	455	2416	849	940	713	577	1556	796	421	167	488	639	2458	935	604	1317	428	633	1031	859
BRIP1	681	366	342	215	1008	942	278	428	567	115	647	412	78	495	459	879	648	664	216	641	869	319	231	579	734	302	291	368	878	766	223	568	413	862	1252	92	20	206	26	72	415	706	307	223	907	264	1011	925	490
PDE11A	10	0	9	159	1	372	379	25	6	82	200	29	78	4	5	17	65	2	10	7	3	9	62	16	155	39	10	34	174	15	2	1	2	3	85	12	333	16	399	295	87	2	2	14	11	9	7	3	8
TTC28	2684	43	1046	297	147	2121	549	764	351	565	701	404	378	246	781	915	912	584	143	444	559	1269	255	2404	1355	614	694	1161	756	512	111	823	259	1586	2754	219	2037	1153	1395	1102	3205	606	509	366	319	74	421	870	284
TTC29	29	0	2	9	0	1	1	4	11	1403	0	3	0	0	0	25	1	30	2	25	1	2	0	583	0	0	7	16	4	1	2	0	4	1	25	0	6	0	3	1	2	80	0	0	70	0	8	1	13
TTC24	23	6	10	0	1	4	6	2	14	1	13	5	3	18	3	3	12	1	9	24	15	8	5	102	4	16	1	5	8	26	0	5	3	59	8	0	3	7	6	7	2	3	1	4	84	1	20	9	16
TTC25	45	0	18	0	18	23	16	16	3	3831	15	16	19	6	16	30	45	16	11	14	34	25	14	741	58	16	12	45	46	33	2	8	19	27	66	17	19	25	34	39	37	179	5	39	55	22	6	19	20
TTC26	586	171	215	150	787	417	150	362	329	2010	277	358	68	136	292	244	641	677	234	363	647	623	265	998	674	183	193	240	404	516	151	506	617	273	481	39	179	325	116	235	554	488	208	305	627	461	240	491	316
TTC27	1212	767	1198	695	884	1110	937	1427	1620	1061	1404	1314	589	686	1086	743	1409	1225	721	2337	1994	2725	817	1598	1660	1122	1295	1312	2021	1042	923	698	1204	1305	1067	423	1027	1670	584	870	933	2108	1429	808	2113	853	661	2628	1993
PATL2	316	23	25	14	7	23	13	15	23	94	47	28	20	22	31	121	23	49	28	54	9	330	36	159	13	24	9	20	15	157	3	68	24	162	20	8	41	38	6	54	9	33	6	61	41	8	66	46	30
TTC22	2290	1794	6863	5062	4070	3555	1779	6606	8431	1377	6936	7400	681	4092	18263	2351	1203	3440	3216	3267	741	2390	2235	6012	2191	9171	22078	12569	1503	4091	7934	1632	7036	6181	1460	2327	1004	2573	238	403	2651	15977	8042	1147	311	238	1624	6254	6082
PATL1	8103	2828	3360	2664	6326	4227	2712	3940	3328	2062	3237	3152	454	3917	4695	5621	3965	7316	2900	3600	7594	5781	2465	5772	5656	3275	3383	3966	8065	4770	1323	6795	4104	5448	4321	164	1142	9138	1922	1679	4388	4270	2374	1702	1225	2183	4201	8076	5326
ENO1	165594	88834	129232	100024	353170	120880	61101	112471	139623	44764	103398	92836	77308	81368	93143	119092	196468	148004	86518	183638	136976	221063	166033	138383	134251	85542	168771	88069	419830	154863	104278	238575	195402	153986	69126	47710	46402	132276	16194	39363	141641	190663	103715	80013	197826	177586	224477	158521	445108
NPY2R	0	0	1	0	0	18	0	29	0	10	2	6	3	0	0	0	1	1	0	0	0	1	0	0	0	1	1	0	0	0	0	0	0	5	2	6	0	2	0	31	2	0	0	0	0	0	0	0	0
ENO3	1805	23	3543	17830	16	101	149547	2988	420	60	62167	2644	3997	58	50	1170	42	144	6390	373	38	750	8517	134	290	91712	13	5280	7140	4348	32	38	492	193	109	10174	48	87	158435	59523	2898	79	26	1230	169	313	128	63	95
ENO4	13	0	6	0	1	5	4	11	4	327	9	4	7	1	4	10	0	4	0	6	4	2	1	101	5	5	2	10	2	3	3	10	2	3	15	5	5	1	2	10	5	28	1	6	5	11	3	4	5
PCSK6-AS1	0	0	1	0	0	0	0	1	0	0	0	0	0	0	0	0	4	0	0	0	0	0	5	0	1	0	0	0	0	0	0	0	0	0	0	0	0	0	0	0	0	0	0	0	0	0	0	0	0
LOC101929331	71	15	161	16	2	28	7	74	11	58	22	42	20	7	50	5	9	10	2	14	44	22	6	20	2	48	37	140	23	22	72	1	1	32	6	38	292	13	41	71	9	66	22	23	25	5	14	12	5
CBX3P2	47	7	29	4	7	55	11	30	18	43	30	25	19	19	22	64	14	23	12	19	16	104	8	30	66	19	16	35	24	26	12	72	19	33	14	11	17	34	33	23	19	35	12	43	24	46	24	34	80
CFD	744	220	10470	778	1721	605	1666	2233	442	794	1067	1329	2170	675	1300	181	437	715	511	608	620	986	562	621	537	3991	5860	3413	1255	1236	3014	385	215	1064	308	10381	2031	305	5666	14410	1359	2331	2595	746	1119	161	742	498	683
OBSCN	4597	427	8152	15226	1597	2841	72236	5356	696	1250	34281	6783	8808	744	1912	2829	948	3234	5739	502	4917	8881	7972	4357	1601	43472	880	5885	17651	9104	71	1479	998	799	1744	2692	1835	2715	87539	35629	3681	976	1872	2356	439	622	658	2268	275
MCL1	34893	20778	55175	43612	38770	42469	40199	70818	25089	19268	22403	36383	19949	26193	36458	20977	48801	41779	37332	31990	40788	44663	18767	29434	13948	25045	35383	33469	49106	21204	18566	46337	40263	42768	21648	9182	7659	66605	7447	23631	20285	34666	19876	9719	30148	31575	19249	49779	41976
SORBS1	5074	49	1663	2385	97	361	10123	1087	580	864	5907	1888	642	329	798	282	238	434	1628	549	133	941	2002	1035	371	7394	1063	2766	2760	1390	352	126	200	1366	578	410	2419	146	5634	7028	3379	1279	657	407	172	77	470	1091	406
SORBS3	11011	1950	4246	1365	1345	5160	2098	3001	2621	3479	4216	2190	3030	2092	3340	3453	3594	5005	1604	4342	6957	4137	1743	8500	4339	2635	3615	4602	5610	3262	2319	2590	2958	5839	4684	1999	4680	5285	4623	4801	10694	4929	1790	4378	2724	3896	6038	3834	2633
SORBS2	1068	26	1495	587	82	1853	1590	2321	1368	3120	893	1021	98	295	5556	137	159	191	238	459	104	247	516	1244	127	1526	3827	4815	264	325	2138	283	153	388	301	353	7429	502	2602	4507	1271	2419	1164	456	259	181	195	562	218
MCM8-AS1	0	0	0	0	0	0	0	0	0	0	0	3	4	1	0	3	1	2	0	0	0	0	5	1	1	2	1	2	1	1	0	0	0	0	1	0	1	0	0	0	0	0	0	2	1	0	1	0	0
IL18RAP	99	50	30	50	5	24	22	39	32	36	23	42	166	30	26	31	7	5	87	25	32	50	32	143	8	88	16	22	41	82	17	48	1	111	50	15	7	30	1	28	7	31	6	54	45	64	56	163	53
EOMES	345	144	24	14	17	114	13	22	194	15	243	35	25	166	20	49	64	67	17	74	29	186	55	246	15	32	16	20	44	336	4	41	9	1019	36	9	37	65	7	39	91	99	20	38	19	90	47	145	99
BCDIN3D-AS1	23	7	13	10	10	16	77	20	9	52	32	18	10	16	6	28	17	34	13	24	17	25	30	44	29	34	5	21	28	32	12	3	14	15	24	14	34	7	68	97	46	15	12	18	22	31	11	10	9
MIR873	0	0	0	0	0	0	0	0	0	0	0	0	0	0	0	0	0	0	0	0	0	0	0	0	0	0	0	0	0	0	0	0	0	0	0	0	0	0	0	0	0	0	0	0	0	0	0	0	0
KCTD21-AS1	117	10	11	29	36	98	12	52	31	25	13	47	21	17	20	75	79	109	15	120	34	184	45	162	167	5	63	41	67	21	23	29	25	8	126	35	33	7	47	49	172	17	37	114	49	106	33	70	53
MIR877	0	0	0	0	0	0	0	0	0	0	0	0	0	0	0	1	0	0	0	0	0	0	0	0	0	0	0	0	0	0	0	0	0	0	0	4	0	0	0	0	0	0	0	0	0	0	1	0	0
MIR876	0	0	0	0	0	0	0	0	0	0	0	0	0	0	0	0	0	0	0	0	0	0	0	0	0	0	0	0	0	0	0	0	0	0	0	0	0	0	0	0	0	0	0	0	0	0	0	0	0
MIR875	0	0	0	0	0	0	0	0	0	0	0	0	0	0	0	0	0	0	0	0	0	0	0	0	0	0	0	0	0	0	0	0	0	0	0	0	0	0	0	0	0	0	0	0	0	0	0	0	0
MIR874	0	0	0	0	0	0	0	0	0	0	0	0	0	0	1	0	0	0	0	0	0	0	0	0	0	0	0	0	0	0	0	0	0	0	0	0	0	0	0	0	0	0	0	0	0	0	0	0	0
PDSS2	1172	631	980	762	909	833	834	1553	1028	1412	1076	785	344	793	1267	752	778	1112	494	884	1000	1177	457	1106	1313	850	1264	1481	1557	730	1141	1669	832	1252	761	215	2203	459	652	1030	888	1582	924	489	1987	953	835	1565	927
LOC100507277	0	0	0	0	0	0	0	0	0	0	0	0	0	0	0	0	0	0	0	0	0	0	0	0	0	0	0	0	0	0	0	0	0	0	0	0	0	0	0	0	0	0	0	1	0	0	0	0	0
LOC105374836	222	20	70	19	12	60	22	35	69	56	92	65	139	35	29	111	124	234	79	95	2798	71	50	124	38	70	28	27	1175	116	13	72	119	225	53	53	13	87	20	99	54	80	28	75	2449	472	477	70	1472
MIR3672	0	0	0	0	0	0	0	0	0	0	0	0	0	0	0	0	0	0	0	0	0	0	0	0	0	0	0	0	0	0	0	0	0	0	0	0	0	0	0	0	0	0	0	0	0	0	0	0	0
FBXO18	6604	1459	3113	2238	2581	3479	1778	3583	3013	2786	3266	2698	1089	3165	2656	2693	3172	3919	2798	4494	3554	2321	1615	4622	2819	1851	2834	3258	3122	3497	1203	2328	2355	4284	3313	507	2182	3042	1534	2184	4887	3435	2714	2046	2087	1366	2257	7701	4486
FKBP15	4260	3128	3221	2245	5800	3579	1495	3177	3258	2518	3492	2783	1125	4589	4648	3832	2931	7221	3176	2375	2369	3539	2370	3819	3148	2318	3687	4147	4912	4618	1602	9339	3794	5503	3124	595	2533	3795	1462	1824	3991	4583	2465	1559	1757	1895	3641	7150	4187
UBE2J1	7600	1932	4320	3691	1734	4348	3277	5409	4577	3823	4558	5065	1859	2565	4505	1556	2874	2620	2778	5377	6044	3099	2034	6185	4617	4092	4724	5258	4613	3412	4261	3710	4079	5668	2945	983	6502	3082	2206	5037	5123	6235	3255	2325	8088	2624	3986	7253	3389
FKBP10	16250	288	2249	169	2312	4500	560	484	458	983	774	498	7748	1061	336	3076	11600	9939	2354	17143	18733	5773	1139	8251	3627	356	675	582	14449	2719	138	1436	2850	12337	3555	1054	553	7095	1510	4162	17125	189	528	15658	19847	5120	7851	2937	3043
FKBP11	2245	493	635	556	1413	3564	526	1108	1052	2696	481	787	1299	351	681	777	1080	975	832	1243	1853	2123	534	3396	811	575	822	535	2634	1577	491	1506	886	2502	1151	459	4867	902	868	3630	924	1303	487	2129	3860	1711	1242	1671	1964
FBXO10	442	94	419	567	141	136	1211	206	341	177	892	280	583	385	231	125	56	142	374	204	129	295	472	236	205	455	281	208	467	1152	92	429	142	620	176	154	560	113	594	617	629	221	144	327	144	73	160	223	555
FBXO11	2901	966	1759	1419	904	2611	1593	1949	1505	1477	1715	1908	158	2239	2050	1986	2512	2639	1532	2214	2222	2289	1420	2608	2618	1606	1666	2207	2806	1613	827	2525	2441	2675	2546	76	932	2078	975	1146	2396	2110	1473	398	951	612	1197	4456	2491
FBXO16	8	4	14	3	1	79	31	68	23	277	21	28	8	20	41	15	7	28	4	4	99	14	16	67	59	13	57	68	63	34	31	27	4	30	22	19	109	9	45	110	13	57	6	42	41	162	5	71	98
FBXO17	888	261	258	150	98	411	150	427	335	253	289	286	125	204	178	593	125	452	401	537	455	1168	830	615	310	179	336	279	956	774	128	478	325	1038	751	170	312	1647	205	410	692	342	205	1690	1062	416	908	697	1430
FBXO15	23	10	8	7	7	22	9	23	3	1267	15	8	10	4	10	71	2	12	4	12	1	15	4	237	38	6	11	19	21	22	10	4	5	9	25	7	18	5	6	29	37	80	5	6	18	40	22	8	29
AGAP1-IT1	1	1	5	4	5	7	4	5	0	4	2	3	16	4	2	4	22	3	1	3	4	2	6	8	7	1	3	1	5	9	1	1	8	5	6	0	6	6	2	12	6	6	4	17	5	0	2	17	2
SFTA3	1	0	0	1	0	0	1	1	0	176	0	0	0	0	0	2	0	3	0	0	0	1	0	0	0	0	0	19	3	2	0	0	0	1	6	0	0	0	0	0	0	16	1	0	26	0	1	0	1
SFTA2	1	0	124	8	0	2	18	36	40	1	293	205	4	13	337	17	286	2	2	46	670	3	0	61	1	210	160	154	6	1	619	0	0	3	1	1266	0	0	0	4	0	243	59	6	157	0	3	4	5
MIRLET7F1	0	0	0	0	0	1	0	1	0	1	1	0	0	0	0	0	0	1	0	0	0	0	1	1	0	0	0	1	0	0	0	0	0	0	0	0	0	0	0	1	0	0	0	0	0	0	0	0	0
MIRLET7F2	0	0	0	0	0	0	0	0	0	0	0	0	0	0	0	0	0	0	0	0	0	0	0	0	0	0	0	0	0	0	0	0	0	0	0	0	0	0	1	0	0	0	0	0	0	0	0	0	0
SNORD43	0	0	0	0	0	0	0	0	0	0	0	0	0	0	0	0	0	0	0	0	0	0	0	0	0	0	0	0	0	0	0	0	0	0	0	0	0	0	0	0	0	0	0	0	0	0	0	0	0
SNORD90	0	0	0	0	0	0	0	0	0	0	0	0	0	0	0	1	0	2	0	0	0	0	0	0	0	0	0	0	0	0	0	0	0	0	0	0	0	0	0	1	0	1	0	0	0	0	0	0	0
CNGB3	31	6	1	0	9	25	2	2	2	0	2	12	4	86	7	59	52	63	1	51	16	264	42	16	35	1	0	5	13	22	1	78	41	12	15	3	0	3	1	5	93	1	0	4	28	31	23	1	31
SNORD46	4	0	3	2	2	1	3	3	3	2	5	11	4	2	7	17	1	4	2	5	2	12	5	8	9	5	0	9	5	18	2	1	4	3	1	4	0	7	0	4	3	5	3	1	9	4	2	7	3
PLA2G6	1045	71	376	485	231	628	321	618	291	497	573	530	286	290	446	718	509	711	232	479	170	584	245	1364	654	268	252	642	556	626	169	377	164	382	757	453	968	285	319	489	1343	541	177	367	101	127	152	339	266
PLA2G7	809	886	124	26	122	763	48	81	180	34	57	17	244	241	106	150	186	412	267	299	278	1206	194	563	102	58	30	46	276	439	15	585	100	1061	410	26	63	248	22	271	711	36	67	469	331	342	329	938	1244
PLA2G5	137	8	36	3	5	29	12	23	20	8	7	5	42	16	8	9	15	20	11	22	11	36	5	7	36	8	57	8	28	48	6	4	5	41	31	25	17	27	46	247	107	13	56	23	51	9	11	15	20
PLA2G3	568	90	816	1263	69	632	728	157	1386	35	3359	2561	1419	3100	219	69	413	25	563	270	50	15	17	923	394	1201	1255	518	70	181	578	34	303	912	975	247	91	29	9	64	325	1427	652	7	8	0	406	368	261
GDPGP1	156	111	105	205	66	248	183	359	223	356	180	79	90	82	172	413	95	75	103	213	304	404	116	529	306	224	260	388	518	246	98	101	266	332	128	78	204	143	199	271	351	390	267	127	491	148	321	299	269
CCDC77	376	282	339	254	705	346	132	417	479	358	459	338	144	361	484	511	676	570	270	836	471	689	209	572	527	235	418	351	762	511	257	700	307	602	579	139	120	323	98	244	1144	656	251	449	551	218	388	740	702
KRTAP1-3	0	0	1	0	0	0	0	0	0	0	21	4	0	0	0	0	0	0	0	0	0	0	0	0	0	0	2	0	0	0	0	0	0	0	1	2	0	0	0	0	0	0	0	0	0	0	0	0	0
KRTAP1-4	0	0	0	0	0	0	0	0	0	0	0	0	0	0	0	0	0	0	0	0	0	0	0	0	0	0	0	1	0	0	0	0	0	0	0	0	0	0	0	0	0	0	0	0	0	0	0	0	0
CCDC73	6	14	8	8	3	23	9	13	14	19	17	22	14	21	17	34	267	9	18	172	53	14	2	19	10	10	14	13	13	36	24	25	7	11	19	18	1	3	3	2	4	18	5	15	21	8	7	7	6
CCDC70	0	0	0	1	0	0	0	0	0	0	0	0	0	1	0	0	0	0	1	3	2	2	0	0	1	0	0	0	0	0	0	2	1	1	0	0	0	1	0	0	0	0	0	0	0	1	0	0	2
CCDC71	1224	911	989	719	747	1065	592	1204	1463	1513	1165	802	987	1311	1134	448	756	1049	674	1288	885	1087	562	1346	1022	1033	1303	1400	1156	1045	1363	1042	973	1965	579	595	935	1049	607	988	1319	2146	1088	848	1477	1299	721	1885	2021
DEGS2	484	9	1000	1534	1	628	277	1366	739	1137	4856	2127	101	6	1461	557	484	259	392	478	82	95	133	2238	701	1288	1816	1091	384	186	1806	45	47	348	251	2458	641	310	211	250	393	2619	701	63	28	53	153	72	260
CCDC78	43	5	4	13	19	26	8	25	6	4475	10	30	15	6	19	185	6	19	38	48	29	42	37	1988	33	4	7	69	12	127	4	7	3	18	105	12	18	29	0	10	15	335	18	149	99	56	9	25	5
HIST3H2BB	44	17	22	37	28	127	9	30	33	162	34	38	24	14	31	50	70	67	6	25	99	164	11	101	363	9	61	83	37	44	42	33	18	81	28	16	11	125	1	11	9	95	27	90	25	27	48	90	80
SNORD4B	0	0	0	0	0	0	0	0	0	0	0	0	0	0	0	0	0	0	0	0	0	0	0	0	0	0	0	0	0	0	0	0	0	0	0	0	0	0	0	0	0	0	0	0	0	0	0	0	0
SNORD4A	0	0	0	0	0	0	0	0	0	0	0	0	0	0	0	0	0	0	0	0	0	0	0	0	0	0	0	0	0	0	0	0	0	0	0	0	0	0	0	0	0	0	0	0	0	0	0	0	0
GHITM	12606	6592	12162	12417	10885	10151	19442	11169	11345	9526	18835	10634	5700	17911	12648	7869	9798	14599	10203	13803	13129	10298	8099	11100	13602	13821	14879	13757	9803	9952	18004	12330	10445	10594	10022	3206	10328	10060	17548	14532	11662	18880	8810	6671	19181	13499	10111	34515	22954
LOC100128714	0	0	0	0	0	0	2	0	0	0	1	1	1	0	0	2	0	0	0	1	0	0	1	0	1	0	0	0	1	0	0	0	0	0	1	0	0	0	0	0	0	0	0	1	0	0	0	0	0
LOC100506585	138	100	37	7	19	88	9	23	27	35	4	6	27	6	9	4	89	20	8	30	11	135	24	54	15	20	10	11	45	53	1	8	12	142	33	9	13	41	33	149	27	25	10	45	8	12	39	31	23
CSHL1	0	0	0	0	0	0	0	0	0	0	0	0	0	0	0	0	0	0	0	0	0	0	0	0	0	0	0	0	0	0	0	0	0	0	0	1	0	0	0	0	0	0	0	0	0	0	0	0	0
OSGIN2	2094	750	649	483	1617	806	1613	750	736	698	913	751	404	934	711	630	1381	2409	1179	1199	2088	1372	1377	977	1621	696	480	656	1441	1732	263	1417	797	1491	786	144	976	1557	833	1494	1497	553	358	809	1304	697	868	2058	1685
FKBP1B	189	90	145	49	37	211	74	165	92	279	115	55	142	35	243	88	149	598	206	82	316	55	42	241	235	123	170	294	161	67	249	34	125	262	102	73	83	121	69	161	496	375	98	178	528	677	177	239	624
LINC02192	10	0	0	0	0	0	0	0	0	1	0	0	3	0	0	0	3	0	0	0	9	0	0	0	1	0	1	0	0	0	0	0	0	0	3	0	0	1	0	0	1	0	0	1	2	0	0	0	0
OSGIN1	1480	227	674	505	2506	3317	604	540	839	460	1102	333	303	161	1265	273	572	3392	480	339	436	325	442	2389	3874	419	1120	787	634	1100	722	234	378	3952	2368	406	276	648	325	592	2062	1235	411	497	191	459	566	447	20116
LINC02229	0	0	0	0	0	0	1	0	0	0	0	0	0	0	0	2	0	0	1	1	0	2	0	0	0	0	0	0	0	5	0	2	0	0	0	0	0	4	0	0	0	0	0	0	0	1	0	3	0
LINC02227	0	0	2	1	0	2	2	0	0	1	1	0	1	0	0	0	1	0	0	0	0	0	2	2	0	1	1	0	0	2	0	0	0	2	0	0	0	0	2	3	3	0	0	1	1	0	0	0	1
LINC02226	0	0	0	0	0	0	1	0	0	0	0	0	0	1	0	0	0	0	0	0	0	0	0	0	0	0	0	0	0	0	0	0	0	0	0	0	0	0	0	3	0	0	0	0	0	0	0	0	0
LINC02225	0	0	1	0	4	0	0	1	0	0	4	0	0	0	0	1	1	0	1	1	0	3	0	0	0	0	0	1	1	2	0	1	0	0	1	0	0	1	0	1	0	0	0	1	6	1	0	4	0
MAP10	186	5	37	25	6	65	79	89	46	151	73	34	22	12	46	103	17	19	23	109	68	1076	103	56	143	84	42	101	363	62	28	68	35	52	58	11	201	104	203	146	145	48	60	42	63	22	82	28	25
ELFN1-AS1	3	17	0	0	65	6	1	1	3	1	1	0	3	0	2	1	135	25	1	710	235	35	6	237	0	1	0	0	125	5	0	0	5	8	0	1	0	52	0	2	14	3	0	73	1153	0	14	1	0
LGALS9C	788	35	316	315	147	62	159	208	176	219	6	266	161	161	355	648	51	73	882	170	0	74	659	91	2	523	1128	998	53	825	602	281	261	248	0	556	12	44	9	7	37	1202	485	414	154	753	122	330	1093
LGALS9B	563	10	138	208	65	89	157	157	152	317	55	518	62	49	353	183	97	42	237	361	1	25	120	187	4	364	805	527	19	155	171	374	148	270	3	178	8	26	3	17	4	448	324	204	68	525	60	135	157
UNC50	2074	688	1113	895	856	1244	631	1309	1171	2019	1491	1110	613	1163	1317	1823	1075	1374	1453	979	1281	1496	1221	1773	1628	761	1211	1552	1909	1372	1744	1495	1265	1188	1498	406	1407	548	618	1359	1623	1798	966	1316	5629	2977	1113	1724	2752
NKAIN4	97	0	4	5	0	4	3	9	1	1	4	2	1	0	6	22	13	6	10	50	67	9	3	8	15	1	1	6	87	10	2	0	2	12	1	16	9	22	21	25	117	1	2	191	140	16	33	2	11
NKAIN3	8	0	0	7	0	2	3	6	1	14	79	18	0	0	1	0	0	3	0	0	0	6	1	5	0	0	0	2	9	0	0	0	0	1	1	0	68	0	2	22	3	0	0	0	0	0	0	0	0
NKAIN2	412	2	11	34	5	233	186	9	5	24	59	8	3	17	8	36	41	192	18	169	7	73	21	192	158	53	19	14	32	130	17	31	4	12	768	9	14	5	209	101	578	2	3	44	7	6	373	32	13
NKAIN1	56	2	87	84	5	167	207	42	98	10	132	107	90	217	19	29	105	29	38	48	34	40	52	30	126	251	34	27	120	58	18	15	38	43	21	40	48	174	183	153	153	17	18	22	101	10	34	38	19
EMP3	7280	1311	2375	416	2258	2006	861	898	837	418	1210	703	2628	660	627	1874	2298	2618	2811	3311	9193	2032	1745	1549	572	843	743	1192	3749	3152	318	1819	2208	4471	777	893	383	1748	840	2773	3009	990	390	5021	7214	4743	4523	1840	4615
MAP1A	6867	90	2124	299	129	3282	3265	366	311	3403	1558	586	2522	160	140	696	2088	1673	1934	588	915	2178	1790	2791	618	1257	452	1187	3477	1688	44	241	717	2121	1100	263	268	721	2398	2107	10420	273	185	2601	251	117	713	994	470
MAP1B	13165	150	1351	448	791	8129	1341	723	591	2170	1639	733	1157	628	484	834	1030	5462	626	3076	1293	2440	1060	2408	7331	438	992	1083	3002	1873	151	979	1704	2881	5408	428	4298	2305	2749	5409	10476	229	1368	2163	2118	613	2976	6077	911
IGSF9B	109	7	31	41	6	220	160	36	40	21	105	30	23	30	35	67	74	100	25	22	122	73	126	115	313	198	23	26	452	225	1	9	20	17	262	6	23	5	107	170	61	25	21	134	8	7	44	56	8
UNC5B	9666	2933	7346	2762	2911	3861	1669	6868	3798	3219	3428	4500	779	10229	4872	12142	12507	6162	3781	5928	7079	6663	2058	4729	3979	3339	7220	8848	8019	4047	2233	4178	4774	9786	3537	363	595	3565	425	1009	9363	6321	5623	2730	2146	961	5210	12499	3306
UNC5C	694	35	25	10	17	56	38	86	21	42	19	35	9	42	16	67	64	180	28	127	414	846	64	35	23	19	10	55	604	102	1	41	91	297	89	16	1033	1745	414	368	539	6	7	350	56	13	18	71	33
VGF	4	4	30	1	62	31	10	4	7	28	7	7	82	18	14	318	17	5	31	18	7	56	27	48	101	2	5	15	56	20	1	34	8	2	14	163	17	33	6	6	23	17	2	25	23	10	5	13	2
UNC5A	109	4	14	2	8	22	6	10	24	64	6	21	24	50	12	181	12	17	38	32	14	13	46	8	40	3	12	3	119	88	4	55	51	177	9	3	24	25	80	29	15	7	4	64	32	7	52	15	88
UNC5D	0	0	17	1	0	3	0	3	2	14	15	20	8	1	2	5	0	1	1	5	0	1	7	2	0	1	3	56	1	2	1	1	4	1	1	3	3	1	2	34	4	2	0	0	0	0	0	18	1
MAP1S	3030	795	842	780	1394	3517	963	2023	900	1283	946	586	1232	567	1157	1490	3157	1624	580	2913	2583	1669	1014	3695	2687	988	1125	1243	3353	1709	444	2115	884	3162	1738	649	1560	3072	1269	1528	4097	1209	741	1421	837	538	2087	1584	1280
CCP110	1491	449	989	589	1052	1043	730	1288	795	2731	1278	1175	185	491	919	1147	1131	1479	559	1192	1879	954	611	1991	1742	718	718	1138	2585	1000	518	1346	1212	1097	1046	126	495	366	446	833	921	1170	865	244	859	607	957	1286	831
LOC101927839	0	0	0	0	0	0	0	0	0	0	0	1	0	0	0	0	0	0	0	0	0	0	0	0	0	0	0	0	0	0	0	1	0	0	0	0	0	0	0	0	2	0	0	0	0	0	0	0	0
ANKRD19P	50	58	19	33	36	43	22	20	49	59	31	24	40	57	24	46	74	12	50	31	24	42	10	77	134	5	23	30	38	136	6	66	21	43	85	55	8	54	21	24	156	44	16	64	81	5	62	16	77
LOC101927837	30	8	21	16	35	17	13	21	14	22	20	12	32	10	15	23	91	31	17	24	27	24	19	55	52	13	18	24	32	29	18	8	19	32	23	20	58	16	20	42	81	41	9	32	101	26	14	28	15
LOC105375014	12	1	11	8	2	13	2	2	4	0	48	13	0	31	3	1	53	0	13	12	32	67	38	82	11	1	2	20	9	4	26	0	7	1	6	4	0	4	0	0	15	6	1	0	165	2	3	0	8
RPL18A	31181	13358	24254	27706	40433	29799	17492	24244	27219	16340	30653	15539	35022	20321	15586	25446	22187	10894	14153	24798	21306	30743	9798	24080	28219	18888	25889	13331	22700	15855	34850	18086	12756	17830	22903	32842	20615	38917	9742	25430	18009	30041	21720	13985	65161	40036	11951	25007	33800
CLEC18A	1	0	2	2	0	2	1	4	1	3	0	4	1	4	1	0	3	3	3	3	9	12	1	24	2	0	2	2	2	15	0	2	1	3	4	2	1	0	0	2	4	5	1	10	2	2	0	5	1
CEND1	39	10	8	7	9	15	6	3	4	4	10	4	16	13	4	28	12	21	20	9	10	17	10	26	33	8	4	13	8	33	5	7	12	26	6	4	8	18	8	7	31	12	1	37	12	4	16	19	21
CLEC18B	34	3	13	2	0	5	1	7	12	5	6	6	4	5	129	6	11	8	4	18	6	3	11	209	16	6	64	33	10	15	23	9	5	2	17	24	2	2	0	1	27	127	6	11	19	4	3	2	14
BORCS7	1557	589	722	653	305	853	1110	1236	873	1874	912	877	806	925	874	401	664	758	844	430	667	880	565	1107	706	646	881	1323	497	829	692	825	351	735	619	577	1029	567	687	1672	1013	1109	636	756	1194	427	612	1482	1079
BORCS6	933	327	713	444	593	406	289	360	806	414	1376	381	969	675	507	562	235	747	633	626	180	524	259	612	586	386	965	655	329	773	494	520	254	1225	327	909	357	390	342	391	904	1147	409	775	206	219	378	594	1137
BORCS5	689	313	675	413	473	666	460	657	715	319	822	670	452	165	740	734	748	679	628	887	347	820	297	861	2460	486	749	775	843	707	432	569	619	654	1391	242	370	547	331	385	1783	1330	543	667	526	325	275	1068	802
MFSD11	2207	539	1535	892	1132	1348	1006	1352	1274	1356	3615	1533	683	1756	1847	2259	3049	3580	1815	879	1041	1635	2065	1701	1447	1095	1789	2150	2362	2569	1637	1440	1270	2205	1591	537	1192	706	909	1163	2662	2294	660	965	1569	943	1785	1762	3905
BORCS8	76	9	24	15	85	32	7	37	18	30	31	41	10	25	16	62	63	25	37	44	9	29	32	63	17	10	15	34	54	42	23	135	24	39	51	12	14	62	5	11	35	29	12	26	18	47	60	60	47
SDR42E1	1337	774	1101	1013	1723	1140	272	1227	1388	1182	2061	1159	399	993	1378	2428	1558	1375	1706	1580	664	1059	1090	2827	1607	1026	1591	1711	3146	1409	1490	1718	2525	1675	184	318	713	11	171	651	1432	1683	1538	770	6031	1128	1208	1431	1825
LINC01759	44	44	110	44	2	111	32	115	60	149	48	62	17	26	107	86	17	34	28	68	17	71	57	154	101	41	55	95	197	100	104	16	21	25	131	63	55	38	23	173	88	104	38	45	105	87	148	40	252
LINC01752	11	11	51	76	6	71	30	63	73	26	41	52	14	5	32	35	293	90	2	62	28	34	3	122	86	31	43	71	18	21	83	7	15	16	39	69	2	5	2	11	43	74	35	5	71	9	11	16	28
LINC01753	0	0	0	0	0	0	0	0	0	0	0	0	0	0	0	0	0	0	0	0	0	0	0	0	0	0	0	0	0	0	0	0	0	0	0	0	0	0	0	0	0	1	0	0	0	0	0	0	0
LINC01751	0	0	0	0	0	0	0	0	0	0	0	2	0	0	0	0	0	0	0	0	0	0	0	0	0	0	0	1	1	0	0	0	0	0	1	0	0	0	0	0	0	1	0	0	0	0	0	0	0
LINC01756	0	0	0	0	0	0	0	0	0	0	0	0	0	1	0	1	0	2	0	0	0	0	0	0	2	0	0	0	0	0	0	0	0	0	0	1	0	0	0	0	0	0	0	0	0	0	0	2	0
LINC01755	0	0	0	0	0	0	0	0	0	0	0	0	0	0	0	0	0	0	0	0	0	0	0	0	0	0	0	0	0	0	0	0	0	0	1	0	0	0	0	0	0	0	0	0	0	0	0	0	0
EPB41L1	5541	987	5385	7362	3537	6009	3216	13051	8076	6307	3536	6144	808	1152	7410	5964	8799	4282	1349	4769	3784	2340	872	7157	4501	5487	9455	12850	3546	2068	3298	272	1249	5239	6080	1167	7038	818	1725	2305	6094	11575	9513	1450	552	760	3612	3485	7612
PPCDC	396	239	473	270	228	447	238	534	414	429	361	265	642	215	1044	363	217	438	296	245	248	484	309	456	452	363	643	745	461	608	1025	306	237	420	226	741	498	299	231	437	489	1255	587	484	906	411	495	462	436
EPB41L3	3963	379	5428	910	282	727	1499	942	2342	560	3125	4193	1003	307	2828	210	1504	741	506	1305	408	1304	749	1055	4713	1645	4437	2734	2185	1019	3239	341	1433	2011	684	682	441	901	978	1685	2086	2653	1235	432	468	160	1046	1619	1114
EPB41L2	8293	1129	2284	795	3653	1898	1283	2034	1405	937	2270	1784	549	1394	2058	791	2513	2229	499	1097	1840	3162	1301	1910	2677	1470	1372	1845	3828	1948	507	2993	1272	4511	4312	245	2179	3823	2644	4395	4267	2265	1313	1279	1752	760	2205	2485	2080
EPB41L5	1077	705	1278	867	946	1054	1492	1231	1215	1133	1178	1611	270	1672	2256	807	1267	1074	1704	1182	1452	1427	914	1942	3002	976	1601	1709	1622	1163	1572	1733	1412	1451	1007	170	1691	836	679	798	985	1998	754	283	1980	1157	895	3687	5408
ACSS3	632	13	164	66	8	62	271	86	39	286	110	46	125	23	44	28	49	85	23	51	8	174	88	95	16	136	183	310	71	83	120	14	22	125	99	68	1939	108	427	716	396	233	34	106	55	15	27	86	183
ACSS2	2500	1033	3169	2954	1645	1748	6868	2267	2163	1827	4166	3401	1749	3546	2511	5070	2257	2507	1881	2472	1876	2359	1802	5128	2967	4300	3518	3163	4129	2447	2268	1429	3036	1703	1160	779	4383	1742	4073	3555	2635	5261	2614	1039	2349	1959	2606	4288	5085
ACSS1	1712	558	1548	708	887	1988	1444	1887	1176	1856	1682	1010	658	504	1343	1949	2874	2650	449	534	956	6068	813	4629	7595	937	665	1306	1015	1248	669	681	631	1576	2600	799	2940	724	1707	1095	2471	1631	556	1049	399	203	579	994	418
KIDINS220	10730	2157	4336	2363	2861	6801	2418	4830	3932	3752	3458	4388	574	2687	5844	4452	6695	8327	3831	6050	5448	9339	4420	8641	6298	2709	4018	6143	8160	4409	1812	2582	5685	7586	6768	400	3183	4848	2631	2886	8648	4959	3439	1247	1436	994	3844	8800	3456
PUDP	1412	677	553	559	946	830	827	1520	1207	1091	743	793	450	1340	1507	1146	34	2290	842	1501	1232	1140	825	1602	952	885	1013	833	1407	1499	547	871	1023	1022	1051	286	391	371	863	721	986	1197	568	537	2621	774	3834	1625	2344
PCOLCE2	79	5	1369	95	10	243	502	74	25	513	230	97	258	13	95	631	287	938	6	207	15	28	122	27	280	637	370	711	1722	46	56	163	9	19	186	273	66	63	654	1317	1089	32	178	44	57	331	637	14	160
DFNA5	3857	1877	389	103	5018	1071	611	1133	708	866	328	252	773	4757	1000	2951	2914	8633	1997	4876	4703	5502	2670	1874	1155	203	439	527	2227	3061	171	1668	4402	2024	449	81	119	986	293	548	1564	937	393	1901	8510	12315	3087	4360	5200
MAGEH1	1750	67	504	228	124	621	382	356	301	629	528	329	617	152	226	909	676	545	330	580	151	960	383	585	729	327	298	331	970	1005	238	138	582	993	761	206	1057	513	673	1389	1635	324	197	714	2419	697	445	392	952
WNT2	1731	31	76	4	208	184	14	4	6	7	3	2	149	67	14	100	648	1088	64	306	17	947	56	89	56	13	13	23	345	244	1	130	217	1834	779	16	4	643	25	134	863	3	4	627	1546	74	21	82	356
WNT1	2	2	0	0	0	2	0	0	0	3	0	4	1	0	2	2	1	0	2	2	0	1	1	7	0	4	3	4	105	9	0	1	0	9	4	0	2	1	2	1	0	6	0	1	3	0	6	1	2
LRRN4	43	10	2	1	336	8	14	3	6	1	3	2	10	5	5	30	92	19	7	93	470	10	9	5	1	1	3	1	11	9	0	13	14	28	8	1	1	4	3	15	24	0	0	2	93	9	7	13	11
AGXT	1	0	7	2	0	2	5	20	2	6	4	7	0	0	7	0	2	2	1	3	0	4	4	6	1	10	10	5	11	2	4	0	2	0	1	19	0	0	4	13	1	7	17	0	20	25	5	1	1
LRRN2	635	2	88	15	7	190	82	283	111	46	82	162	41	29	181	78	6	24	23	42	4	155	55	71	16	169	137	200	618	163	258	87	58	200	13	165	105	109	287	343	97	182	127	93	23	17	1377	17	108
LRRN1	741	5	68	68	0	103	1169	315	162	888	210	90	9	19	60	73	600	41	195	66	82	167	229	379	5	68	55	116	518	299	8	1	54	113	161	13	735	93	382	913	2439	45	10	201	20	23	33	16	21
WNT4	2342	224	1919	590	655	836	380	2020	1519	422	1527	1599	177	825	2663	7616	7180	3391	2674	3589	550	1151	1253	3804	129	761	1201	2453	1634	4295	3393	630	1778	2826	421	1297	307	268	92	280	775	2102	341	3843	2847	938	2863	1188	3786
LAMA5-AS1	8	0	4	0	1	6	3	1	1	1	13	4	120	0	2	14	1	4	15	2	2	6	6	5	0	4	1	3	8	27	0	0	2	2	2	5	2	0	23	12	10	4	2	0	1	2	1	2	1
HOXA11-AS	10	4	4	1	1	24	0	0	2	2	1	0	9	5	12	82	36	15	3	6	210	123	2	107	6	1	0	0	73	23	0	28	33	0	10	2	0	26	1	3	3	1	0	318	102	116	7	10	30
RNF175	77	42	32	31	15	58	22	60	33	174	39	20	93	18	26	32	49	35	90	35	51	25	50	81	80	28	14	33	81	93	7	29	23	90	94	86	28	57	30	144	25	25	23	122	156	27	90	105	83
LOC105375903	4	0	0	0	0	0	3	0	0	1	5	0	0	0	0	2	2	0	2	1	1	1	1	5	1	1	0	0	1	2	0	1	2	1	0	0	0	2	1	2	2	1	0	0	7	1	3	5	4
PCNA	6121	5219	4486	3401	11851	5556	1951	5892	6680	2600	5587	5165	1846	5499	4543	8494	9688	7901	3586	7031	5754	11498	3423	7827	10154	3864	3625	3744	12487	5382	5182	7860	8844	6965	7822	1788	1155	3971	889	3256	5188	8910	3209	3377	16284	5666	8890	8466	13044
ZBTB7A	6428	2957	4565	5719	5534	5894	3456	6522	6020	2851	7614	5930	2231	4748	8122	3274	5517	5004	3879	5191	3938	4659	2157	7303	2542	6059	9900	8216	5178	4957	3078	6004	5456	6903	3442	2047	1651	4169	1513	1929	5025	10538	6722	2016	893	897	2702	6569	5687
ZBTB7C	3079	282	6545	4791	15	6752	1031	10054	6194	3133	9652	7622	287	148	7870	1952	935	246	537	911	44	1717	257	15035	2310	3805	8059	9602	2044	1367	4940	121	409	2027	7324	2622	1799	334	613	1215	15695	9456	7280	436	31	31	1929	829	3784
ZBTB7B	5356	1951	11431	7576	4680	12457	3252	7080	8672	4875	14959	9964	2540	10769	11428	5849	7532	6512	6912	7873	4359	14368	4457	7357	5257	6506	18323	14379	8508	5043	5885	8852	10897	8448	6675	2580	4171	8321	1444	1683	5789	15392	10711	1812	859	1256	4649	9335	4976
PCNP	8917	3274	3963	3453	3691	7311	4794	5581	4350	4240	6496	4717	1291	5162	4955	4545	4076	6427	3743	4933	6806	5836	4313	7119	3507	4734	4116	5665	9915	5690	7678	5101	4195	5624	6247	1055	4566	4093	3247	6745	9178	5523	3755	3180	17763	6408	2474	6310	6442
PCNT	4988	1234	3346	3444	2862	1960	8931	2783	1974	1239	7543	3441	1298	2616	2322	2129	1718	2285	2506	3171	2808	4579	2970	2437	1674	4804	2538	3222	5406	4303	709	3309	2397	3259	929	905	750	2274	11264	4457	2128	3178	1788	1528	916	246	1285	3884	1518
UTY	6	339	1128	764	15	350	661	1	2	1177	1376	0	180	0	28	783	56	0	1	3950	43	1	0	0	49	904	1332	1622	1866	1	812	32	29	1357	118	0	1023	898	524	852	1056	1428	817	103	1262	45	0	1751	757
LOC442497	6	0	3	2	0	11	8	10	1	6	3	2	1	0	22	24	13	9	0	14	2	14	1	8	15	2	1	0	79	8	1	0	7	1	3	1	59	8	7	17	0	1	0	1	17	3	17	2	2
CYP17A1-AS1	0	0	0	0	0	0	6	1	0	2	1	0	4	1	0	0	0	1	2	0	0	0	0	1	0	2	0	3	0	1	0	0	0	0	2	3	0	1	2	0	0	1	0	4	1	1	0	1	0
PCAT1	19	20	10	18	33	46	7	20	21	16	48	36	14	63	27	53	304	89	3	59	17	36	30	65	39	5	24	41	23	24	16	54	37	10	43	17	86	17	3	14	25	30	21	19	19	31	10	69	162
PCAT2	3	0	0	0	0	0	1	4	1	0	0	1	0	0	3	1	7	1	0	0	4	1	0	2	15	1	0	0	1	0	1	4	0	1	1	0	0	1	0	1	1	8	2	4	0	0	0	1	3
PCAT5	0	0	0	0	0	1	0	0	0	8	2	0	0	0	0	5	2	0	0	0	0	0	1	0	0	0	0	0	1	1	0	0	0	0	3	0	0	0	0	0	0	1	0	1	0	0	0	0	1
PCAT4	0	1	0	0	0	0	0	0	0	0	0	0	0	0	0	0	0	0	0	0	0	0	0	0	0	0	0	0	0	2	0	0	0	0	0	0	0	0	0	0	0	0	1	0	0	0	0	0	0
PCAT7	5	1	4	1	32	68	16	5	5	6	2	3	3	42	19	13	147	2	4	31	39	52	109	67	90	32	3	0	74	104	7	73	55	9	55	2	24	63	13	7	50	2	0	149	54	25	39	61	152
PCAT6	313	32	313	240	153	161	80	150	181	175	249	292	81	186	117	339	723	272	138	784	189	316	99	440	1322	85	256	232	274	237	170	95	309	126	381	429	233	119	49	110	675	202	80	254	317	96	72	123	446
DNPH1	1765	637	1257	810	1043	1055	1008	1377	1118	2106	1173	833	1258	1192	758	1313	1175	1327	971	2140	1432	1964	1065	1873	1031	920	1241	795	1034	1417	1142	742	538	1849	774	1056	1496	1436	678	1391	1186	1620	804	2190	1525	1739	1049	1208	1886
MIR409	0	0	0	0	0	0	0	0	0	0	0	0	0	0	0	0	0	0	0	0	0	0	0	0	0	0	0	0	0	0	0	0	0	0	0	0	0	0	0	0	0	0	0	0	0	0	0	0	0
ILF3	19266	7505	11909	7963	18202	19600	7187	13440	12096	9653	14092	10925	6377	15672	10822	25309	19300	15200	8672	20516	16466	22553	10079	18366	18059	8473	12047	13087	22521	14557	3756	16216	16283	15638	18917	3783	7157	15697	6183	7635	18626	17458	12149	8529	8809	5446	10282	21191	17081
ILF2	11237	4614	9017	7243	9106	14846	8236	9643	10415	7266	10077	7899	6738	9504	7483	12915	12766	7565	8189	13542	14930	25000	7086	14561	15512	6478	8440	8249	16301	9705	9996	14372	10385	8617	14360	2590	4861	12030	3362	7275	15080	13860	7055	6273	43218	17555	8947	13358	17982
LOC101928682	3	0	0	1	0	6	4	0	0	0	3	0	1	0	0	0	2	1	0	1	1	1	0	3	1	0	0	0	0	0	0	1	0	0	2	0	0	0	1	0	3	0	0	0	0	0	0	0	0
BOC	4516	111	4064	1235	160	944	419	2683	2725	1243	5477	6079	251	227	1462	281	1727	414	408	1272	105	1154	344	525	432	853	1637	2561	550	982	921	672	227	1708	1561	850	1775	443	1463	2734	1916	1660	996	442	315	175	274	1157	260
DENND2C	1587	650	4149	3174	2498	2755	3231	3668	3048	1134	3905	6221	486	3423	8709	1213	1714	1477	3328	2207	1919	1089	1061	1443	786	4048	5661	5628	1727	878	7143	1585	5297	2018	1307	994	211	1145	166	344	521	6966	3490	190	2062	872	1507	6186	1525
DENND2A	549	37	347	55	66	109	221	182	61	98	187	130	221	99	119	150	385	254	317	178	111	245	305	205	136	198	208	309	121	229	65	100	182	357	181	438	161	119	692	603	623	69	221	217	989	389	50	252	118
LOC100133920	1	0	0	0	0	0	0	0	1	0	0	0	0	0	0	0	1	1	0	1	0	0	1	2	0	1	0	0	1	0	0	0	0	0	1	0	0	0	0	0	0	2	0	1	1	0	0	1	0
DENND2D	1646	1441	2112	3357	2578	1085	629	2790	4123	1925	3506	2065	920	3274	2807	741	808	945	691	1750	1285	1424	735	1584	902	2079	3184	3511	1710	1166	2731	993	1983	3236	844	1124	872	1316	279	1307	1013	4584	3335	788	1450	1158	1580	4116	1810
GAGE1	2	0	0	0	0	0	0	0	0	1	0	0	0	0	0	5	0	0	1	0	0	0	0	0	0	0	0	1	0	2	0	0	0	0	0	0	0	0	0	0	0	0	0	10	0	0	0	0	77
PPT1	15942	4511	4451	2222	8080	7497	2444	4404	4972	4211	5924	3959	2963	4011	3364	5828	9840	10847	4253	7379	8130	13157	6793	9635	5086	3394	3102	3247	15506	6095	4096	7094	11513	9631	6096	1306	5994	14082	2757	8117	13100	4945	3101	4696	30586	13939	7492	10113	12478
PPT2	959	242	741	602	573	358	842	411	709	298	1094	793	445	995	854	1126	356	623	630	349	258	589	400	673	707	490	797	957	851	691	637	651	704	485	248	318	149	341	390	424	540	1660	413	597	747	626	213	890	723
INPP4B	3437	771	747	181	3506	1741	891	1907	557	2093	665	436	231	1290	2470	1147	2325	2907	1185	1371	3249	1153	1338	2502	308	578	1143	3377	4012	1175	1026	801	1718	2672	200	233	316	2021	528	956	629	1448	515	536	2979	1134	1190	4313	309
INPP4A	2313	933	992	424	822	1777	700	943	716	802	1152	914	348	1647	985	1237	1600	1654	860	1172	1520	3641	1677	2124	4522	810	952	996	2565	1838	385	1797	1168	1882	1213	156	678	1191	719	969	1400	1051	594	744	907	692	996	3503	1005
SAFB	9809	3581	5853	6098	7417	6257	3637	6484	6066	4919	6704	4845	4819	5647	4292	6846	9033	5070	4443	7645	6323	9206	2765	8452	7397	3359	5383	5048	8317	6513	1431	9255	6191	7579	6904	2134	2499	6945	2664	2683	7688	8356	4124	3575	1307	945	4344	7071	5343
TRNP1	436	271	571	1307	802	1958	1218	1623	2147	2799	1688	3221	117	1413	12632	941	1298	844	493	1374	1358	336	479	2207	150	3262	12528	10184	489	441	6921	656	738	516	128	2104	553	442	117	283	411	13620	3220	204	683	1110	518	481	786
UBOX5-AS1	10	1	4	1	3	11	8	5	5	2	11	7	3	4	3	14	5	12	3	5	8	14	6	13	24	4	5	4	10	14	3	5	14	7	12	5	6	4	1	3	4	10	4	9	5	3	4	7	6
CRAT8	0	0	0	0	0	0	0	0	0	0	0	0	0	0	0	0	0	0	0	0	0	0	0	1	0	0	0	0	0	0	0	0	0	0	0	0	0	0	0	0	0	0	0	0	0	1	0	0	0
PPP1R26	783	764	1043	790	1151	1041	989	1660	1128	1504	873	766	371	1639	1433	1685	585	1358	819	808	1839	687	675	1864	2293	685	1139	1345	3450	1398	366	3104	700	1119	1028	283	1239	2872	923	938	1344	1379	1279	1065	359	496	1334	1601	909
KC6	266	124	9	5	0	113	4	0	19	131	0	9	23	85	146	255	8	0	66	89	27	116	114	329	298	9	36	24	160	2	9	0	29	2	137	6	13	145	2	3	9	130	1	127	145	62	2	0	83
PPP1R21	1459	517	1285	877	544	1408	611	817	1206	945	1629	1200	518	2329	1551	1645	1410	1710	1943	2582	1474	1711	1280	1700	1329	1108	1176	1537	1393	1656	1283	1674	1855	1868	1530	281	777	1356	498	851	2030	1887	996	839	1998	1377	1075	2302	1917
NGLY1	1184	586	1370	951	733	921	1413	1558	1268	1524	1749	952	1013	953	1210	1336	815	1129	780	1040	1946	840	817	1327	1547	1401	1228	1594	1699	945	1241	612	582	1087	887	315	1044	883	1149	1335	998	1856	1138	658	1224	838	655	1778	1762
LMX1A	8	0	26	2	0	1	14	11	1	33	13	2	1	2	2	0	0	0	0	0	0	4	1	7	5	11	17	9	56	7	0	0	0	3	3	17	3	3	39	24	4	1	6	1	2	0	152	0	0
ZCCHC24	6069	244	1937	494	243	797	2934	1016	541	715	1880	692	1132	517	320	813	619	766	1140	1184	639	2114	1383	877	215	1897	1217	1114	1580	1467	224	564	1243	2731	947	713	969	1779	2660	3778	4991	319	779	1354	843	412	593	1651	647
LMX1B	116	160	59	3	47	118	4	7	155	14	3	6	6	383	28	798	14	270	241	152	9	109	527	9	190	4	8	10	529	806	0	1077	34	56	198	3	4275	375	53	39	66	5	0	89	138	55	268	782	426
OR6V1	0	0	0	0	0	0	0	0	0	0	0	0	0	0	0	0	0	0	0	0	0	0	0	0	0	0	0	0	0	0	0	0	0	0	0	0	0	0	0	0	0	0	1	0	0	0	0	0	0
ABCE1	7407	3944	3958	3153	10479	7853	4128	5855	6572	3083	5441	6297	1470	5191	4339	6223	9994	5634	2523	8758	15313	10671	3535	7166	5562	4534	4239	4553	10985	5270	3980	7654	8321	4638	3561	545	2094	5834	1803	2786	3246	6952	5540	2283	16826	7161	3649	11540	9846
KCP	243	146	318	25	306	143	102	147	114	210	39	86	164	114	360	222	630	510	403	499	917	852	133	1145	45	164	309	592	841	512	233	139	324	201	141	189	36	491	92	106	248	408	198	990	332	230	892	335	276
CNR1	83	3	52	20	0	46	11	17	50	45	40	17	34	5	16	8	10	23	12	8	5	17	17	64	3	51	43	52	176	68	16	0	2	65	25	12	319	1	54	114	24	33	15	12	5	2	21	23	2
GBX2	52	30	2	0	5	15	0	2	4	1	1	0	2	63	0	13	159	22	68	82	54	17	18	130	14	1	0	0	63	43	0	48	38	9	10	1	1	11	1	0	26	0	0	9	277	49	5	34	6
GBX1	4	0	1	9	0	0	7	0	0	2	7	2	2	0	0	1	2	0	0	0	0	0	4	0	1	11	0	1	3	4	0	3	0	0	0	0	0	0	19	8	1	0	1	3	0	0	154	1	1
CNR2	15	1	6	4	0	21	6	7	44	4	16	4	10	10	1	7	1	2	11	10	1	14	13	67	1	65	10	1	4	39	0	3	0	68	1	0	1	6	0	20	1	60	1	3	9	2	21	18	26
GNL3L	1108	311	768	447	555	1016	544	787	655	312	785	730	147	662	684	993	2242	1159	316	1642	1381	2638	719	1139	1741	624	888	1125	1624	621	256	1089	1146	1047	1055	128	291	746	408	380	809	825	964	277	734	453	563	2169	586
JARID2-AS1	1	0	7	1	6	2	2	15	3	3	6	5	4	5	2	11	3	3	3	20	0	4	1	6	6	2	2	4	3	3	7	1	2	2	11	15	6	4	0	2	15	5	1	2	23	1	4	3	3
LOC101927635	31	3	7	4	2	3	8	7	7	26	4	8	3	12	5	26	4	14	8	24	10	11	5	8	9	2	9	7	5	3	7	5	8	9	6	9	7	4	2	9	8	9	5	3	11	22	2	7	44
OTULIN	2603	1058	1634	1442	2240	1640	937	1949	1954	830	2692	1768	876	2200	1550	3991	3513	8151	1704	4078	1795	3870	2681	2658	1385	1130	1604	2054	4765	1991	1048	2052	3891	2665	1451	494	442	2264	442	851	3021	2046	1622	1726	4554	2266	2268	3084	2983
RABEP1	4620	1223	2182	1677	3666	4199	4052	2263	2502	2223	3997	2332	1415	2036	2481	4157	2755	4107	2600	3388	2885	3263	1624	5558	4974	2797	2284	3314	2917	2806	1107	2793	1507	4241	4195	510	3334	2835	3073	3479	3511	3068	2567	1811	2153	1910	1613	6067	1259
TGS1	2557	1071	1568	1067	1513	2057	1184	2024	2006	1155	1400	1557	287	2043	1558	2245	2782	2688	1758	3173	4222	5211	2254	1929	2652	1117	1504	1562	2503	3192	766	4245	2455	2800	1560	132	690	2331	492	840	2003	1846	1362	957	2404	2000	2051	3555	2892
ANKS1B	36	0	24	25	0	3	82	45	17	32	66	50	8	1	30	3	9	9	10	8	4	33	15	34	125	46	24	36	50	16	9	1	0	6	12	14	186	16	68	103	15	20	36	3	6	0	1	4	24
ANKS1A	4731	2087	2279	1986	5514	3054	1342	3280	2971	2699	3318	2124	855	4922	3361	4799	3441	4653	2713	5254	4245	7833	2389	3984	2189	1899	3906	4296	3930	3965	831	6276	4044	4965	3370	435	1992	6157	1160	1283	2607	3745	3026	1001	647	1236	2278	6836	3432
BMT2	1440	379	756	375	585	790	279	874	744	630	859	915	277	959	1275	591	943	993	477	514	839	730	374	911	1782	572	982	1147	815	700	2487	560	603	1097	1020	264	566	885	345	725	1267	947	562	340	2145	1680	524	1152	572
CDIPT-AS1	12	3	9	5	0	11	10	1	8	9	13	9	8	5	5	1	25	0	1	28	40	8	4	95	11	6	4	2	15	5	13	0	5	4	4	4	12	8	1	2	12	10	5	10	94	2	1	9	4
MIR1972-2	0	0	0	0	0	0	0	0	0	0	1	0	0	0	0	0	0	0	0	0	0	0	0	0	0	0	0	1	0	0	0	0	1	0	0	0	0	1	0	0	0	0	0	0	0	0	0	0	0
MIR1972-1	0	0	0	0	0	1	0	0	0	0	0	2	0	0	0	0	0	1	0	0	0	0	1	0	0	1	0	0	0	0	0	0	0	0	1	0	0	0	0	0	1	0	0	1	3	0	0	0	0
ADAM10	19431	6027	4624	3150	6375	7604	2061	5150	4500	3987	3772	4173	1845	7042	7225	6994	6147	14928	8898	9278	5915	8958	4923	5707	5578	3315	5286	6203	11900	9501	3056	8964	13025	11432	5684	641	1722	6911	1728	2695	8036	6141	6371	2644	8515	4209	6946	17839	7938
ADAM11	24	4	125	7	6	35	22	29	31	4	132	77	24	26	131	202	23	16	40	11	32	22	7	41	105	42	103	47	55	30	69	65	21	16	65	82	14	38	3	17	40	99	19	43	15	76	28	44	15
ADAM12	23728	356	243	62	3078	2059	108	150	266	66	157	91	2240	1025	116	1674	2653	7936	1373	5243	1242	8939	2809	257	1349	84	95	77	6275	2594	15	713	2790	14971	3412	18	89	5236	26	798	23141	62	48	4930	7518	1573	1498	3522	1822
ADAM15	11531	3483	15442	7951	8770	12041	6794	12891	13783	8638	17157	11184	10247	11383	14467	12023	7819	7859	9790	11568	11692	24542	8095	11359	11425	8576	20527	16369	13302	12798	7942	8132	10788	11622	7387	5630	5015	19593	4482	5607	8872	22113	11852	5687	4246	8817	9515	14973	20468
ADAM17	4442	1249	1912	2117	1738	4524	1624	1998	1890	969	1741	2156	223	2300	2211	4345	3689	4272	2752	4096	4110	3979	2144	3359	5693	1887	2177	2270	6674	3039	1784	2556	4741	3557	3702	45	482	3269	580	1220	3071	2517	2389	725	4626	3457	3522	5933	3355
ADAM18	0	0	0	0	1	0	1	0	0	0	0	0	1	0	0	32	0	1	0	0	0	0	0	0	0	0	0	0	0	0	0	0	0	0	0	0	0	0	0	0	1	0	0	0	0	5	0	0	0
ADAM19	9351	546	960	861	381	1070	980	751	2061	143	1801	1016	573	956	368	958	851	2290	1826	1607	6798	1658	805	1132	1093	1420	645	468	2171	2021	255	879	1687	10935	1272	239	73	1791	338	616	5771	795	520	2229	2498	703	2766	1863	4658
MEPE	13	0	0	0	0	0	3	0	2	0	0	0	0	1	0	6	3	2	0	5	0	27	7	5	2	0	0	0	1	2	0	1	4	2	0	0	0	31	0	1	14	0	0	4	2	1	0	0	1
HAGH	2002	692	1544	1653	606	1103	3230	1326	1053	1993	2800	1059	1879	972	896	1142	947	1239	1628	2327	898	1152	1169	2362	1663	1574	1151	1153	1562	1769	1169	802	1373	1683	925	960	1246	671	2242	2779	2493	1731	567	1323	1723	916	1492	1478	2241
GLYAT	4	0	0	1	2	1	6	3	0	1	7	2	0	0	2	6	0	1	3	0	0	32	10	0	0	1	1	40	3	10	4	1	4	0	2	7	2	0	2	66	0	1	0	0	0	1	0	6	21
OPALIN	0	0	1	0	0	0	1	0	0	0	0	0	0	1	0	0	0	1	9	2	0	0	1	0	0	0	0	0	1	0	0	0	0	0	0	0	0	0	1	0	0	0	0	0	0	0	1	0	3
NEPRO	3248	1145	1087	1122	2652	3707	1760	1771	1890	1625	2244	1701	580	1507	1448	1916	2635	3126	1309	2357	2633	2311	1367	2721	3294	1818	1227	1924	4643	4255	1231	2839	1251	2137	2907	343	1599	2291	1512	2006	2871	2406	1086	1436	5598	3304	4035	3964	2977
U2AF1L4	418	93	162	196	188	280	217	199	204	187	306	231	360	166	214	303	156	185	233	174	98	361	256	443	264	122	153	225	266	566	86	295	89	366	123	380	130	374	109	283	390	334	139	573	259	161	207	206	220
U2AF1L5	5	0	19	1	3	12	4	2	3	1	2	26	14	1	2	25	0	0	3	2	3	0	28	19	17	10	0	1	0	1	0	5	3	1	9	1	5	11	0	0	1	10	3	17	15	3	0	0	1
NDEL1	4953	2296	6403	8154	4735	2998	5216	5377	4262	2414	7553	8330	2826	8542	5198	4907	5690	6092	8757	4610	2124	4081	2410	3347	4025	3355	5093	4823	3541	7049	3718	10549	4721	6342	3383	1146	1116	9440	954	1808	3567	6388	2750	2248	3666	3735	3017	10916	4683
MIR7851	0	0	0	0	0	2	0	0	0	1	0	0	0	0	2	1	0	0	1	1	0	0	0	0	0	0	0	0	0	0	0	0	0	0	0	0	1	0	0	1	1	0	0	0	0	0	0	2	0
MIR7850	0	0	0	0	0	0	0	0	0	0	0	0	0	0	0	0	0	0	0	0	0	0	0	0	0	0	0	0	0	0	0	0	0	0	0	0	0	0	0	0	0	0	0	0	0	1	0	0	0
MIR7853	1	0	1	0	0	0	0	0	0	0	0	1	0	0	0	0	0	0	0	0	0	0	0	0	0	0	0	0	0	0	0	0	0	0	0	0	0	0	0	0	0	0	0	0	0	2	0	0	0
MIR7852	0	0	0	0	0	0	0	0	0	0	0	0	0	0	0	0	0	0	0	0	0	0	0	0	0	0	0	0	0	0	0	0	0	0	0	0	0	0	0	0	0	0	0	0	0	0	0	0	0
SHANK3	3877	578	1698	877	945	1471	722	1265	818	945	901	975	970	912	655	1426	2634	1767	882	1234	1838	2613	1109	2438	1466	663	1082	1091	2282	2165	144	783	2697	2136	1619	397	1384	2150	990	1476	1753	752	973	934	651	305	543	2649	889
MIR7854	0	2	0	0	0	1	0	0	0	0	0	0	0	2	0	0	2	0	0	1	0	0	0	0	0	0	0	1	2	0	0	0	4	2	0	0	0	1	0	0	0	0	1	1	0	0	0	1	0
SHANK1	140	4	24	2	20	16	21	16	6	0	22	21	13	7	5	100	144	79	39	72	12	61	46	14	12	4	3	7	114	42	2	16	64	86	20	2	15	50	9	19	183	4	4	66	85	18	26	36	11
MIR7856	2	0	1	0	3	1	0	0	0	0	1	0	0	0	2	0	0	2	0	0	1	2	0	0	0	1	0	1	1	2	1	1	0	2	0	0	1	1	0	0	0	3	1	0	2	0	0	1	1
PLAC8L1	41	13	23	8	15	9	13	28	19	17	27	28	15	42	18	17	6	40	12	37	6	5	21	15	5	16	5	19	10	39	6	49	25	15	26	3	5	15	3	3	8	18	12	27	11	2	9	30	42
PCSK9	5607	2101	339	308	1022	1416	324	180	534	47	455	881	79	5372	180	7997	6196	3890	807	3399	9554	88	112	13754	1706	620	379	218	7294	2078	80	3235	489	1052	452	37	69	738	6	11	2044	882	208	241	3152	711	2395	1404	2168
LINC02210-CRHR1	0	0	0	0	0	0	1	0	1	0	1	1	0	0	0	0	0	0	0	0	0	0	0	0	0	0	0	0	4	0	0	1	0	0	0	0	0	0	0	0	0	0	0	1	0	0	0	0	2
LOC105377671	0	0	1	0	0	0	1	0	0	0	5	0	0	1	0	2	0	0	0	0	0	0	0	0	0	0	0	0	0	0	0	0	0	0	0	3	0	0	0	0	0	0	0	0	0	0	0	0	0
PCSK2	7	0	212	8	1	21	17	63	15	17	97	29	2	2	24	31	1	0	1	7	0	2	0	12	210	6	17	29	3	8	2	0	0	4	121	109	102	0	22	132	1490	3	9	1	1	1	0	11	0
PCSK1	638	41	414	32	24	230	61	18	19	116	117	61	77	129	33	83	148	146	57	103	91	879	231	84	48	7	26	28	1258	183	10	39	160	125	190	63	30	36	20	423	67	23	26	110	486	105	123	158	78
PCSK6	562	35	1429	376	170	341	551	646	710	324	1204	772	133	460	945	1378	1065	436	867	1125	593	418	1237	786	1385	594	1305	648	1984	630	549	685	1241	1187	328	91	202	1315	669	473	239	756	564	95	464	310	912	1790	477
PCSK7	2674	742	1752	866	910	1480	900	1445	1513	1150	2152	1484	559	2083	1970	2045	1077	3181	931	1234	1578	1685	1835	1235	892	1209	1969	2150	1472	1923	624	1831	920	2322	1372	185	915	915	616	1214	1966	2578	1806	1069	547	602	655	3049	1718
PCSK4	51	16	47	23	15	28	29	108	22	185	35	69	44	33	56	107	119	27	24	38	20	40	34	155	22	27	48	70	60	159	26	58	16	31	35	109	89	33	22	56	39	101	37	86	19	72	40	31	47
PCSK5	8434	1087	2679	354	1745	2252	390	689	737	900	1294	1721	1303	269	2795	1004	3899	1357	636	1298	503	1207	339	7959	192	1343	2641	3221	3505	936	1031	460	502	4164	5167	764	537	580	908	676	2416	3091	680	558	1076	192	811	1223	414
MAEA	3991	2316	3746	3231	3530	3012	2638	4603	4772	2883	5291	3579	2226	4128	4569	3876	3006	5452	4813	5256	2316	3890	3803	3507	3077	3174	5549	4309	3214	3314	3765	4420	4251	6684	1714	1550	2940	2398	1713	2371	4461	6704	3715	2656	2222	3087	1710	4036	7126
TC2N	1309	53	2747	4182	847	3771	1825	5924	3181	7096	2473	4291	567	1899	3638	1318	2461	1982	541	2443	2419	3885	587	5910	1265	3225	4470	5514	4256	1215	2919	2022	1421	1633	1082	407	5084	1963	1493	2569	477	5494	4710	601	1270	1883	3684	2101	1623
PLTP	30685	3322	29171	2564	17006	12733	1215	5181	4024	8691	5112	428	11701	477	3159	29101	11210	24933	9521	11618	5505	15609	10673	5998	17154	2560	17637	1664	11276	9052	1764	10217	14104	14908	3495	2278	7266	5219	6770	14236	7267	5313	12353	7880	6213	8784	7194	20125	15670
FKBP9P1	543	41	70	22	176	160	15	43	79	78	67	45	18	84	64	314	127	190	386	67	122	215	28	640	451	12	68	12	528	197	27	192	176	94	60	13	29	93	25	53	79	76	6	372	547	809	220	268	188
DPYSL4	176	14	17	4	433	257	71	1185	147	121	158	113	226	24	146	160	206	55	33	148	64	89	22	1105	460	16	94	7	713	76	19	21	766	303	168	87	57	742	44	46	98	49	98	382	102	27	22	468	31
MIR6812	0	0	0	0	0	0	0	0	0	0	0	0	0	0	0	3	0	3	1	0	1	1	1	0	0	0	0	0	0	0	0	0	0	0	1	0	0	0	0	0	0	0	0	0	0	0	0	1	0
MIR6813	1	0	0	0	0	0	1	0	0	0	0	0	0	1	0	0	0	0	0	0	0	0	1	0	0	0	1	0	0	1	1	0	0	1	0	0	0	0	0	2	0	0	0	2	2	0	0	0	0
MIR6810	0	0	0	0	0	0	0	0	0	0	0	2	0	1	0	0	0	0	0	0	0	0	0	1	0	0	0	0	0	0	0	0	1	0	0	0	0	0	0	0	0	0	0	0	0	0	0	0	0
MIR6811	0	0	0	0	0	0	0	0	0	0	0	0	0	0	0	0	0	0	0	0	0	0	0	0	0	0	0	0	0	0	0	0	0	0	0	0	0	0	0	0	0	0	0	0	0	0	0	0	0
MIR6816	0	0	0	0	0	0	0	0	0	0	0	0	0	0	0	0	0	0	0	0	0	0	0	0	0	0	0	0	0	0	0	0	0	0	0	0	0	0	0	0	0	0	0	0	0	0	0	0	0
MIR6817	0	0	0	0	0	0	0	0	0	0	0	0	0	0	0	0	0	0	0	0	0	0	0	0	0	0	0	0	0	1	0	0	0	0	0	0	0	0	0	0	0	0	0	0	0	0	0	0	0
MIR6814	1	0	0	0	0	0	0	3	0	0	2	1	3	0	1	5	0	0	1	1	0	0	0	0	0	0	3	4	0	1	0	0	2	2	0	0	1	1	0	0	0	0	1	0	0	0	3	0	2
MIR6815	0	0	0	0	0	0	0	0	0	0	0	0	0	0	0	0	0	0	0	0	0	0	0	0	0	0	0	0	0	0	0	0	0	0	0	0	0	0	0	0	0	0	0	0	0	0	0	0	0
SAMSN1	1437	494	685	135	147	473	233	534	375	208	333	325	386	316	156	180	186	369	494	292	245	821	260	948	131	322	231	100	600	363	109	436	104	1155	506	19	72	828	93	809	307	212	185	256	669	413	534	1186	589
MIR6818	0	0	0	0	0	0	0	0	0	0	0	0	0	0	0	0	0	0	0	0	0	0	0	0	0	0	0	0	0	0	0	0	0	0	0	0	0	0	0	0	0	0	0	0	0	0	0	0	0
MIR6819	1	0	1	1	0	0	0	1	0	0	1	2	1	0	3	3	1	1	1	1	0	0	1	2	0	0	1	0	0	1	0	0	1	0	3	0	0	0	0	0	3	1	1	1	0	1	0	1	0
LOC105376108	0	2	1	1	0	0	0	0	1	0	0	1	0	1	0	0	2	1	1	1	1	4	1	4	1	0	0	3	1	1	0	4	0	2	3	0	3	1	0	0	0	1	0	2	1	0	1	0	0
FAM151B	107	23	67	39	39	35	25	61	44	71	48	25	23	104	73	68	21	49	71	61	35	57	35	32	29	40	71	30	58	37	51	31	59	96	30	3	24	32	26	44	46	66	40	25	133	46	35	74	117
FAM151A	21	51	58	28	23	25	40	51	37	15	48	31	9	61	86	27	76	58	64	59	88	77	34	145	32	23	81	31	68	160	32	23	57	58	8	10	43	113	25	18	9	77	58	16	72	3	54	180	1935
TAAR3P	0	0	0	0	0	0	1	1	0	3	0	0	1	0	0	0	0	0	0	0	0	0	0	2	1	1	0	0	0	0	0	0	0	0	0	1	0	0	0	2	0	0	0	0	0	0	0	0	0
SNORD91B	1	0	1	0	1	0	1	1	0	1	2	0	0	0	0	3	1	1	1	0	3	4	0	1	0	1	0	0	0	2	0	0	0	1	1	2	0	0	0	0	0	1	2	2	2	0	1	1	2
SNORD91A	1	1	0	2	1	0	1	0	0	0	1	1	0	0	1	2	0	0	0	1	0	1	0	1	1	0	1	2	0	0	0	0	0	1	0	0	0	0	0	0	0	0	0	1	3	0	0	1	1
PAXIP1	1334	437	941	531	996	1146	496	1126	933	727	915	933	228	997	929	817	1259	1289	569	1153	1896	2860	920	1431	1967	678	829	1041	1130	945	374	978	980	784	2197	126	551	1788	260	396	917	1227	752	352	332	303	871	1358	551
LDLRAD4-AS1	4	0	1	3	0	0	0	0	0	3	1	1	1	0	0	0	0	0	1	0	0	1	0	1	0	1	1	2	0	3	6	1	1	0	0	2	3	0	8	2	1	3	0	0	0	0	0	0	0
RPL13AP6	19	14	20	9	9	8	4	11	17	13	22	6	37	8	5	27	5	9	7	10	5	10	6	5	22	12	4	5	15	11	10	12	3	24	8	10	35	7	6	11	4	10	4	5	13	6	1	16	18
RPL13AP5	1000	643	1015	397	522	761	270	802	689	798	936	503	1346	636	471	589	261	179	473	580	825	595	238	378	1125	817	791	467	576	668	815	346	221	701	325	763	1018	489	432	490	505	695	732	321	1194	637	182	1098	2132
RPL13AP3	24	30	24	9	6	6	1	14	34	25	43	5	48	15	8	17	1	2	12	8	19	17	3	15	47	4	8	20	17	13	12	4	8	17	5	29	28	10	13	11	3	22	8	13	21	3	1	15	20
USE1	1275	287	865	757	1146	966	901	971	965	772	1189	725	1372	470	687	1514	1070	590	676	1217	552	1067	453	1060	1155	732	835	770	1278	934	998	946	904	964	901	1040	1446	760	851	1174	1418	1333	586	703	2515	1045	587	866	802
CNRIP1	1344	49	517	89	98	185	199	173	120	146	264	100	527	84	87	157	145	337	140	205	102	384	123	171	123	173	188	232	258	374	85	83	127	739	187	722	137	352	505	802	686	84	118	365	745	117	74	339	300
LOC642929	0	0	0	0	0	0	0	2	0	0	0	0	0	0	0	1	0	0	0	0	0	0	0	0	0	0	0	0	0	0	0	0	0	0	0	0	0	0	0	0	0	0	0	0	0	0	0	0	0
CYP1B1-AS1	59	7	78	9	3	13	18	8	1	15	25	9	15	5	4	16	7	4	7	5	26	24	8	11	32	11	56	39	60	20	28	3	6	19	23	9	7	11	9	34	15	13	64	19	10	5	60	5	10
CDC34	3411	1481	2006	2191	3405	1731	2679	1912	2012	1687	3325	1426	3849	2261	2203	1558	2033	2091	3027	2278	1725	1749	1410	2879	3943	1696	2723	1862	2425	3249	2021	2616	2656	2363	1008	3548	2205	3874	2033	2039	3784	3008	1496	2128	3449	2272	1667	2888	3440
OR2T34	0	0	0	0	0	0	0	0	1	0	0	0	0	0	0	0	0	0	0	0	0	0	0	0	0	0	0	0	0	0	0	0	0	0	0	0	0	0	0	0	0	0	0	0	0	0	0	0	0
OR2T35	0	0	0	0	0	0	0	0	0	0	0	0	0	0	0	0	0	0	1	0	0	0	0	0	0	0	0	0	0	0	0	0	0	0	0	0	0	0	0	0	0	0	0	0	0	0	0	0	0
LOC400499	45	9	24	9	30	15	41	37	7	112	47	41	233	46	37	145	295	15	33	74	56	34	73	177	34	20	14	37	66	135	5	24	18	51	82	29	374	45	24	47	10	21	17	25	65	42	34	158	424
PROSER2-AS1	36	2	21	13	21	17	58	30	11	23	40	41	13	7	54	10	525	40	15	8	68	8	17	28	4	20	33	56	33	14	35	8	9	8	10	23	29	11	79	36	31	67	34	18	42	24	16	28	19
SPIN2A	28	1	3	1	0	2	1	3	2	1	2	0	2	3	2	6	8	6	2	4	6	10	4	0	4	2	1	0	1	3	0	2	3	8	6	1	1	1	8	9	29	0	1	10	8	0	1	1	2
SPIN2B	129	33	63	55	99	70	39	121	55	72	89	43	51	36	39	73	124	342	41	79	51	90	20	112	367	38	83	62	77	108	51	42	25	98	112	41	76	41	65	106	330	99	48	78	94	92	48	64	135
PGLS	3663	2214	3544	2039	2686	3951	1512	3248	3638	1996	2550	1820	4138	2530	2604	2669	1988	1663	1836	3466	1822	2627	2259	3697	3067	2447	3500	2431	3637	4078	2589	3289	2375	3366	2493	4361	2300	3394	860	2180	3495	5143	2356	3187	3041	2682	2589	2925	5556
LINC01195	0	0	0	0	0	0	0	0	0	0	0	0	0	0	0	0	0	0	0	0	0	0	0	0	0	0	0	0	0	0	0	0	0	0	0	0	0	0	0	0	0	0	0	0	0	0	0	0	0
LINC01197	173	5	68	14	10	20	40	17	18	22	86	26	72	21	20	7	12	39	16	12	14	50	19	7	16	15	28	21	20	57	27	8	14	77	11	22	34	28	155	109	55	19	7	21	28	14	6	66	47
LINC01191	4	2	3	0	3	0	3	3	0	1	3	3	4	11	1	2	0	1	2	1	0	2	3	1	0	0	1	1	6	20	0	5	6	0	2	0	1	0	0	4	4	2	0	5	4	0	2	4	56
LINC01192	0	0	0	0	0	0	2	0	0	0	0	0	0	0	0	0	1	0	1	0	0	3	0	0	0	0	0	0	0	0	0	0	2	0	4	3	0	1	0	0	0	0	0	0	1	0	0	0	0
LINC01193	0	0	0	0	0	0	1	0	0	1	1	0	0	0	0	0	0	0	0	1	0	2	0	0	0	0	0	0	0	0	0	0	1	1	0	0	0	0	0	0	1	0	0	0	1	0	0	0	3
UNKL	794	110	618	218	459	614	769	381	322	375	689	382	237	288	509	741	979	1149	249	535	735	465	486	954	872	339	605	575	716	704	185	278	626	544	844	155	448	314	581	731	879	772	332	333	248	411	353	494	416
CCNA2	1821	1357	992	769	7653	1584	244	1487	1794	273	1702	1172	211	1892	1930	2769	4867	3230	1099	1476	4973	2497	1179	1798	1791	1275	1904	1343	4446	1867	1820	4477	2007	1633	1525	178	34	1918	48	183	1066	3565	1465	1206	16524	3513	3650	3227	4837
WDR1	27438	12755	24854	20392	23198	17435	23511	32680	29032	18450	21891	17556	16552	19338	24105	20561	21503	32954	25096	26885	15446	16417	14316	18904	17775	18859	25854	20224	25908	13977	12478	23001	24784	34374	14767	5408	13479	21100	8024	16450	35324	34411	24428	16453	13577	16978	17098	21464	36261
CCNA1	1707	10	55	16	1922	32	179	291	217	472	33	29	2552	8	18	174	4012	35	190	37	1187	760	160	970	578	11	56	22	4837	411	0	1057	1744	189	32	11	11	35	51	62	216	28	124	811	35	47	33	2157	33
DYNC1I1	1405	10	127	91	16	267	448	64	29	46	261	55	122	11	73	481	273	50	40	108	7	704	237	24	1536	684	19	53	300	181	39	66	260	44	1131	15	73	597	376	356	879	63	14	398	602	36	115	27	46
VPS28	9354	4135	6026	3871	4541	3845	4037	5056	5493	4041	6020	3699	7772	3881	5203	6345	5064	5772	6597	5328	4037	8706	5015	7556	3852	3725	5243	4560	4129	8288	5644	6866	5488	7576	2510	6488	4890	4651	2855	4742	5695	7420	3273	6045	7214	5792	3429	8278	11239
DYNC1I2	6648	3162	4703	3869	6405	4797	3914	4920	5588	4052	6549	5558	1370	5657	6827	4418	5505	8054	5273	5954	5072	7460	3919	6094	4726	4253	6180	6169	6938	4807	5762	6738	9367	5774	4872	766	2400	8032	1980	3418	8269	7280	4419	2208	8582	8172	4862	11285	3742
TAS2R50	0	0	0	0	0	0	1	1	0	0	0	1	0	0	0	0	0	0	0	1	0	0	1	0	3	0	1	0	0	1	0	0	0	0	1	0	0	0	1	1	0	0	1	0	0	0	0	1	0
SKA3	510	547	331	314	2119	622	161	415	591	149	537	400	104	591	453	2024	671	1342	268	746	926	1512	283	333	404	374	477	456	933	893	463	1661	980	518	728	113	11	332	11	44	302	1125	446	516	1819	1205	862	812	1374
SKA2	3538	1823	1338	934	4499	1826	916	1760	1600	820	1962	1564	615	2208	2129	1825	2504	2380	1921	1621	1458	1871	834	2270	2715	1170	1364	1548	2217	1206	1559	3639	1643	2701	2225	457	435	1097	670	1240	2075	2416	875	1542	6625	2074	2720	2716	6069
GRID2IP	9	4	75	8	6	49	13	48	51	76	44	78	5	18	89	55	8	28	12	50	23	43	11	65	124	91	142	74	46	21	75	3	8	9	13	36	47	11	8	41	41	134	45	15	6	26	22	32	23
PCDH20	0	0	0	0	0	0	0	0	0	0	0	0	0	0	0	0	0	0	0	0	0	0	0	0	0	0	0	0	0	0	0	0	0	0	0	0	0	0	0	0	0	0	0	0	0	0	0	0	0
C6orf89	9556	2353	5383	3096	6787	4753	3220	5340	4608	4970	5968	4929	2916	4173	5766	4811	5300	6035	4341	4623	5215	8497	4427	6099	2901	3998	5033	6288	9584	5972	3086	6330	5817	8400	3891	1824	7579	5674	4501	5065	5092	6528	3310	3757	4267	5052	4652	9643	5426
PPP1R13B	4564	827	2694	1554	1496	3456	1145	3174	2391	1728	2776	2826	635	1313	3257	2010	2626	3337	1263	1669	4458	3820	1745	2794	2846	1946	4257	4583	3963	3162	2351	2148	1889	3238	1424	654	2797	3059	915	981	2439	4836	3000	661	748	1056	2808	3323	2801
PPP1R13L	10843	4791	9894	7985	12615	6924	4643	9509	9197	2852	8911	9976	2358	8380	10673	12251	8853	5430	7932	9935	10642	10797	6570	8417	1476	7293	15547	10544	20063	9064	6020	13088	8895	15380	2222	3021	1506	9443	511	1194	5597	14271	7299	10603	1962	3719	6939	9209	11160
TMC5	65	27	54	607	40	1819	249	2584	148	15601	56	183	180	55	744	49	21	18	454	89	649	28	151	7516	32	695	2032	2381	876	106	44	10	72	19	869	58	768	4	552	1155	11	1719	474	100	207	33	637	925	53
LOC100128239	14	1	14	3	6	13	27	11	14	8	16	2	15	15	36	15	102	51	29	27	10	19	18	29	8	5	8	8	54	44	5	16	68	18	28	18	7	3	14	43	14	11	0	30	7	3	11	10	1
LOC105373343	0	0	0	0	0	0	0	0	0	0	0	0	0	0	0	1	0	0	0	0	0	0	0	0	0	0	0	0	0	0	0	0	0	0	0	0	0	0	0	0	0	0	0	0	0	0	0	0	0
LOC100128233	0	1	0	0	0	0	2	0	1	4	0	0	0	0	0	0	0	1	1	2	1	1	0	2	0	0	0	1	1	0	0	0	0	1	0	1	12	0	0	0	0	0	0	1	0	0	0	1	0
WNT10A	1334	488	245	706	1545	599	82	943	680	74	2134	1660	86	1121	709	2028	2601	4600	1109	2284	2118	276	3923	937	22	669	228	533	2135	936	780	69	3586	2877	83	114	137	44	36	175	493	1032	51	3192	133	524	669	2399	4357
WNT10B	125	41	48	31	412	20	19	25	59	14	169	168	19	15	44	472	200	50	76	153	307	97	7	191	4	60	46	91	764	91	24	104	57	47	8	32	18	59	32	59	10	73	35	119	237	18	512	30	71
MIR147A	0	0	0	0	0	0	0	0	0	0	0	0	0	0	0	0	0	0	0	0	0	0	0	0	0	0	0	0	0	0	0	0	0	0	0	0	0	0	0	0	0	0	0	0	0	0	0	1	0
MIR147B	864	624	1987	1975	123	2438	1030	2791	2711	2871	2901	4382	338	309	7548	426	483	395	503	1434	531	468	376	1623	335	3614	6297	7000	1030	363	6925	346	1084	3554	354	4683	47	829	46	300	284	7799	1973	1672	2572	921	1820	7352	3737
MIR1471	0	0	0	0	0	0	0	0	0	0	0	0	0	0	0	0	0	0	0	0	0	0	0	0	0	0	0	0	0	0	0	0	0	0	0	0	0	0	0	0	0	0	0	0	0	0	0	0	0
MIR1470	0	0	0	0	0	0	0	0	0	0	0	0	0	0	0	0	0	0	0	0	0	0	0	0	0	0	0	0	0	0	0	0	0	0	0	0	0	0	0	0	0	0	0	0	0	0	0	0	0
OR4A47	0	0	0	0	0	0	0	0	0	0	0	0	0	0	0	2	0	0	0	0	0	0	0	0	0	0	0	0	0	0	0	0	0	0	0	0	0	0	0	0	0	0	0	0	0	0	0	0	0
PYY	4	4	2	0	1	3	0	0	0	7	3	2	7	2	6	13	5	3	4	4	3	16	2	10	11	2	4	1	4	9	2	5	4	4	3	4	1	16	0	3	3	1	6	13	5	3	3	6	12
LPP-AS2	212	23	98	34	60	247	69	149	48	240	59	69	50	86	101	262	194	171	37	184	47	281	87	214	243	72	131	174	297	126	53	69	210	101	358	118	462	78	137	268	278	170	87	124	95	52	378	118	148
LOC102724684	1	1	1	0	0	1	2	1	0	9	3	0	0	0	1	1	0	2	0	2	6	2	1	3	4	2	1	7	0	5	0	2	0	1	1	0	2	1	1	4	2	3	0	1	2	3	1	1	1
TM4SF18	645	38	208	92	168	177	354	101	71	85	235	106	143	251	107	123	174	264	148	270	1076	276	99	90	363	118	116	188	452	274	59	176	233	427	220	39	170	250	524	998	312	51	86	101	711	346	70	1048	328
TM4SF19	580	196	75	9	666	102	88	48	117	1	35	28	240	151	62	72	1003	1305	432	986	214	511	280	424	66	14	47	27	68	806	48	316	999	70	104	34	4	167	13	28	66	84	58	56	658	150	436	668	111
SNORD115-6	0	0	0	0	0	0	0	0	0	0	0	0	0	0	0	0	0	0	0	0	0	0	0	0	0	0	0	0	0	0	0	0	0	0	0	0	0	0	0	0	0	0	0	0	0	0	0	0	0
POU3F2	10	1	1	1	2	0	0	0	2	0	9	0	0	3	2	3	4	2	4	9	6	4	6	1	19	1	0	2	44	2	0	1	4	5	5	4	2	7	5	4	11	0	0	4	4	0	6	0	2
TMEM35B	377	87	160	41	153	163	66	165	109	297	110	59	63	122	131	195	159	241	132	134	181	234	236	237	75	79	101	128	225	173	101	234	198	440	130	16	164	231	118	390	215	130	66	199	651	506	337	231	322
TMEM35A	658	1	40	15	0	21	66	24	24	84	102	89	3	3	77	14	249	6	8	668	51	21	6	1068	5	41	46	49	7	18	36	0	8	28	27	25	25	9	72	58	103	159	70	23	90	3	3	10	27
POU3F1	873	605	344	54	152	256	57	302	749	517	271	122	399	2574	408	881	646	946	818	1977	51	689	1831	137	7	179	438	459	222	1722	74	833	642	2642	62	62	2	225	24	38	156	450	772	444	188	26	287	1383	320
LAMB1	35715	6694	4355	1632	4875	6549	1397	2355	2987	5088	4312	3124	5491	7422	4935	29353	11211	23562	3743	8463	7903	38014	6637	8364	15553	1034	2869	2733	14382	11219	605	5569	14850	19686	12387	1353	2091	14846	4106	6549	19102	3085	2734	14314	8430	4618	4354	29096	5258
LAMB2	25023	1926	10490	3964	1921	8269	7887	10383	4858	6478	9460	5529	11980	2284	3973	6593	7429	12001	3614	5946	4490	11265	5051	8245	5303	3575	5202	7544	11391	6072	947	3028	2526	22149	5358	7158	8905	11112	14352	12696	22685	5757	3957	9806	2651	2743	4423	12434	10621
ATP7A	2095	351	1532	672	649	2250	537	1268	1175	779	1953	1782	169	1851	1969	786	751	2173	691	877	327	1802	787	2233	971	947	1666	1892	1625	811	1195	573	1107	1479	1649	114	1036	586	496	667	1506	1690	1182	313	852	256	876	2570	900
LAMB4	20	7	1310	196	5	3	6	16	268	15	2047	3644	5	26	79	30	41	628	35	72	21	96	16	4	19	142	235	597	23	199	113	20	65	31	9	294	3	67	1	15	14	398	19	6	22	12	5	87	10
ATP7B	296	193	181	96	71	289	110	1595	103	3460	129	101	42	282	319	321	120	975	101	227	80	163	180	911	436	73	189	1319	613	245	84	138	252	192	153	15	532	74	167	355	263	466	133	148	74	89	322	604	154
MPHOSPH9	942	282	363	238	998	683	320	672	416	472	556	498	71	507	545	767	1107	1242	218	515	1388	1064	455	915	1625	422	414	650	772	611	308	791	505	897	1159	63	286	631	244	404	805	628	405	267	1446	458	700	1067	684
MPHOSPH8	2933	1259	2399	2008	3177	2439	1559	3160	2474	2777	3079	3006	973	1936	3053	3113	1896	4041	1038	2497	1767	3878	1225	2792	1947	1877	2428	3519	3070	2557	1169	2366	2839	2826	2117	840	2984	1488	1506	1975	2166	3874	2083	1705	1519	641	1265	2935	2263
SNORD115-1	0	0	0	0	0	0	0	0	0	0	0	0	0	0	0	0	0	0	0	0	0	0	0	0	0	0	0	0	0	0	0	0	0	0	0	0	0	0	0	0	0	0	0	0	0	0	0	0	0
MPHOSPH6	2027	1202	1143	1996	1735	1011	784	1408	1489	1240	1094	1219	1561	1012	1201	1946	1799	2194	2606	2970	1174	1557	896	2618	890	998	1469	896	2188	1186	1207	1509	3962	1399	607	351	806	374	267	729	1360	1929	1394	708	7102	2456	964	4059	2234
MIR936	199434	47785	36500	25275	70771	33391	7598	34492	40573	11298	101943	67814	4438	109740	111087	58887	77689	325369	153606	180727	110627	39252	212299	48045	570	8658	24283	30485	47252	119644	8556	180713	163860	121835	67408	7516	6354	5513	2278	10725	40471	24907	11182	56441	23014	34842	45161	217852	56569
MIR937	7805	754	14430	8094	7492	8407	5153	11047	10330	3487	8173	10222	3988	1774	11531	11805	9241	9094	4410	10137	8840	14250	5771	12512	8550	8860	17067	10291	9538	13190	4083	11297	10667	10395	4143	3639	3232	10964	2527	3376	10150	15103	8248	5744	1187	1416	3772	6602	10255
ASTN1	19	1	14	0	0	7	13	21	12	250	13	16	30	32	15	43	9	7	9	2	1	19	10	10	3	3	16	8	31	38	0	0	2	15	8	24	64	0	35	154	17	14	1	157	1	0	1	4	3
MLF2	15060	6566	11969	10079	15937	10925	9531	13521	12762	8807	14693	9853	8710	13249	10152	15862	15620	15992	12717	19625	13902	12708	4459	17856	18567	8065	12077	10416	16763	14904	7361	19656	14411	12678	10248	4412	9036	8524	5563	7796	27883	17659	8652	14455	16172	8933	8987	16919	25990
MIR933	0	0	0	0	0	0	0	0	0	0	0	0	0	0	0	0	0	0	0	0	1	0	2	0	0	0	0	2	0	0	0	0	0	0	0	0	0	0	0	0	1	0	0	0	2	0	0	1	0
MIR5583-1	0	0	0	0	0	0	0	0	0	0	0	0	0	0	0	0	0	0	0	0	0	0	0	0	0	0	0	0	0	0	0	0	0	0	0	0	0	0	0	0	0	0	0	0	0	0	0	0	0
MIR938	1	0	1	0	0	0	0	0	0	1	0	2	0	0	0	0	0	0	1	0	1	0	1	0	0	0	0	0	0	2	0	0	2	0	0	0	0	0	0	0	0	0	0	0	0	0	0	0	0
MGA	3517	1046	1948	1154	2323	2430	1228	3142	2313	1666	2377	2267	476	1882	3434	2249	2785	4602	1355	2374	2027	4786	1806	3172	2923	1571	2577	3680	3884	1265	830	3464	2286	3202	2117	388	1256	2201	1198	1403	2771	3784	2606	760	989	824	2397	4857	1375
LOC729159	2	0	0	0	0	0	0	0	0	0	0	0	0	0	0	7	0	1	0	0	0	0	0	1	2	0	0	0	0	0	0	0	0	0	3	0	0	1	0	0	0	0	0	1	0	0	0	0	0
MGP	18897	772	4862	805	141	6613	6100	3004	1511	8847	4216	1569	13728	1166	1602	968	1359	632	1704	823	488	5187	1201	3080	699	2917	3590	2877	1479	4486	1131	144	199	3779	3994	4157	50583	3521	13998	37803	6118	458	1746	5880	1343	404	266	396	749
ADSS	4289	2395	3186	1955	5003	6101	1726	5654	3725	4680	3382	3418	983	3458	3362	3128	3470	4131	2863	4508	7137	11401	2185	4716	5106	2134	2958	4842	4317	3086	2839	5496	4094	4052	5071	415	1638	7256	850	1968	5385	5432	3182	1928	5693	2340	2920	6783	4513
SIRPG-AS1	9	1	0	0	0	2	0	0	1	0	3	0	0	1	2	0	1	1	1	1	0	6	0	7	1	1	1	0	0	4	3	3	1	16	3	0	0	1	0	4	3	0	0	0	0	0	0	3	3
SAMD4A	4273	268	1524	526	998	1023	5215	559	286	982	1733	468	1174	486	425	534	1689	1567	1756	1346	5737	1212	1923	1067	489	2515	297	970	2410	1654	68	566	869	1574	957	331	398	821	2500	3267	1818	158	353	1180	1739	1149	639	1527	1490
ADSL	4657	1356	2393	2326	2940	3324	6250	2690	2746	1883	4598	2249	2258	1990	1862	4053	3979	3580	2537	2440	4880	6934	2377	3318	2922	4689	2066	2143	4632	3903	3179	4338	2929	3085	2897	1170	1922	2245	5075	5142	3940	3424	1885	1771	30085	8915	2878	4200	4439
SAMD4B	11303	2842	6825	5282	9394	8188	4403	6550	5610	3891	6914	6571	2687	6650	6679	9837	21404	8128	7050	9425	8988	10923	6724	10600	8564	3652	8470	7808	14787	6226	2941	9553	11016	10398	6009	1728	2428	8945	1949	2949	14083	8141	5244	7151	2553	2732	5593	10781	8733
PLA2G15	3714	698	1196	591	887	978	1295	761	649	596	1581	564	2260	470	692	1716	1572	1964	1391	1759	1463	1780	1260	1245	728	816	696	707	2994	1646	353	1481	1839	2444	548	647	619	778	1650	1477	2401	901	486	2213	713	1491	1414	1253	2236
GAS2L1	4426	2797	4110	2129	2909	4175	652	2813	3607	1222	3630	3013	2658	3501	2348	3984	5396	4045	2113	5647	4999	10535	2689	3018	1224	2446	3367	2416	4283	5178	1144	3765	4117	4399	3812	1173	1589	3963	831	1036	4156	4778	2652	2013	2686	1336	2387	4477	5416
GAS2L3	633	218	213	92	1248	198	155	213	234	60	377	204	55	178	297	322	636	705	103	403	694	523	334	381	630	194	334	332	1119	331	248	229	137	421	307	38	65	193	120	360	341	430	284	217	2303	550	581	518	296
GAS2L2	11	6	0	2	1	7	17	7	1	1737	7	14	4	17	0	344	30	7	8	162	12	13	7	657	4	19	2	40	104	26	0	6	9	4	22	24	8	22	1	8	1	115	0	14	4	8	27	32	296
FAM53C	3381	844	3236	1927	2377	2391	3111	4587	2370	2219	2567	2016	686	1537	1896	1511	2935	2191	1054	2772	3194	2402	2201	2351	3046	1944	2140	2437	3382	2150	1085	4176	2933	2776	2038	412	2917	3781	1972	2919	2647	2468	1556	1254	1486	1377	2196	5062	4322
MIR4433B	0	0	0	0	0	0	0	0	0	0	0	0	0	0	0	0	0	0	0	0	0	0	0	0	0	0	0	0	0	0	0	0	0	0	0	0	0	0	0	0	0	0	0	0	0	0	0	0	0
HN1L	9332	5456	6174	4505	9819	8185	3448	8429	8484	12767	7335	5793	2945	7288	8212	13691	10893	11084	6971	16213	25544	16095	8138	14013	6290	5232	7025	9084	11672	8190	6970	10937	15494	7859	5847	2240	3575	4578	1827	3569	9227	12172	7374	5382	17477	20882	13301	11706	15283
ZW10	1978	788	1144	880	1167	1522	796	1447	1595	927	1795	1328	561	1347	1803	2108	457	2356	900	1214	1889	1658	1517	889	1608	1001	1508	1587	1538	1444	1159	2346	854	1469	1890	283	736	668	634	658	1753	2212	1040	873	777	1046	790	2357	3122
RSRC1	1732	565	881	666	1629	1775	556	798	851	767	1007	1001	323	1090	1002	1783	2032	2012	687	4404	1216	1587	613	2937	2218	908	787	844	3107	1801	981	1073	2210	1258	2623	171	671	1094	568	941	2980	948	571	750	3132	2095	3658	2172	2181
RSRC2	4784	1623	2859	2480	4044	2760	2815	3418	2934	3655	3983	3359	1307	2743	3942	3045	5857	5578	2861	3098	3406	3365	2189	5014	4050	2318	3002	3761	5509	3174	2310	3782	2696	3546	4033	757	1574	5617	2061	2231	2937	4729	2521	1988	2527	1777	2122	4104	2930
CPN2	61	1	4	1	2	2	0	0	7	0	5	2	2	0	1	2	15	4	2	18	0	21	0	0	0	0	1	0	10	1	1	10	9	21	4	5	0	96	0	2	40	2	1	13	7	5	1	8	1
CPN1	0	0	0	0	0	4	0	1	0	0	0	0	0	5	0	0	0	0	0	0	1	6	4	1	5	0	0	0	0	6	0	1	1	0	2	2	0	2	0	0	0	0	0	1	2	3	0	8	0
TP73-AS1	1061	46	577	306	32	491	693	816	472	686	581	479	282	85	319	524	504	244	170	505	740	831	469	752	717	590	326	611	1343	660	178	138	301	680	268	257	1162	850	687	874	812	559	290	562	341	98	486	258	546
PYY2	727	380	3	3	8	813	1	0	28	4	1	0	17	483	22	21	446	918	5	162	180	151	3	1503	517	0	0	3	278	216	0	676	445	5	64	9	8	667	0	6	1041	1	0	418	83	3	539	32	11
CDADC1	638	226	228	229	362	279	265	345	266	471	379	297	175	205	294	397	289	604	270	338	169	528	178	319	220	195	239	364	563	330	208	392	609	323	296	157	288	194	275	402	269	406	259	364	437	464	230	359	526
PHACTR1	430	50	503	49	60	238	115	256	221	166	320	107	272	109	186	144	102	158	98	277	129	258	133	198	307	174	216	114	663	270	87	206	90	345	198	39	120	189	101	514	196	269	76	108	186	191	183	419	162
OR2K2	2	0	0	0	0	0	1	0	0	0	0	0	0	0	0	2	0	0	1	0	0	0	1	0	0	0	0	0	0	2	0	0	0	0	0	0	0	0	4	0	3	0	0	1	1	0	0	0	0
ARHGAP45	3622	1182	1737	639	3344	1592	453	1410	1931	985	1800	868	2328	1205	914	1330	892	1385	1412	1438	1530	2730	966	3286	1681	1711	1242	810	1648	2720	383	1466	1529	6371	828	682	1245	3055	664	1557	973	2284	636	1899	573	974	2316	1776	2399
ARHGAP44	323	26	167	60	25	89	88	141	78	761	104	174	63	53	102	124	1225	128	45	180	126	698	121	1125	930	188	66	243	394	187	102	122	95	98	134	46	1043	102	224	396	331	151	72	122	215	27	53	158	95
ZNF733P	0	0	0	0	0	0	0	0	0	0	0	0	0	0	0	14	1	0	0	0	0	0	0	0	0	0	0	0	0	0	0	0	0	0	23	0	0	0	0	0	0	0	0	0	0	0	0	0	0
CASQ1	116	0	1926	4423	1	8	45728	973	155	3	15730	1024	258	20	17	75	15	8	2133	11	1	221	2741	11	28	20074	8	1636	1889	1792	3	2	27	31	6	822	2	1	33687	30695	96	14	6	42	8	6	11	14	5
ARHGAP40	1	41	520	48	7	87	209	512	206	65	119	825	129	193	1995	169	86	106	685	181	240	112	54	126	13	419	963	576	364	201	645	4	279	248	5	533	2	8	0	11	3	1418	629	234	116	270	47	1930	702
ARHGAP42	1379	80	303	125	1178	515	348	254	279	361	400	276	143	321	366	244	318	442	195	368	449	440	455	569	287	214	178	469	520	368	147	463	162	532	347	27	738	897	509	406	809	177	81	249	277	2600	171	472	797
NLGN1	71	0	126	7	0	29	27	21	8	30	25	20	17	5	24	82	11	4	2	14	0	31	27	29	17	60	61	74	138	13	14	0	0	14	72	12	17	16	106	107	19	7	39	20	8	0	66	15	16
PCBP1-AS1	700	145	668	574	140	386	470	356	483	474	1221	1026	348	627	2139	977	391	333	382	535	234	448	327	722	583	367	1016	1608	619	500	2027	266	260	398	583	931	301	274	306	732	417	1501	448	373	690	494	249	563	462
AGAP12P	11	1	15	2	0	2	6	12	4	31	9	6	0	1	7	13	19	20	3	21	492	50	29	11	0	4	0	15	1	4	7	11	8	7	0	3	7	1	1	6	2	3	7	19	12	0	16	3	1
SOX18	1061	84	434	250	196	448	200	94	247	196	321	130	1313	238	97	366	237	172	231	718	719	359	136	374	389	266	116	136	985	1439	47	148	214	1556	123	349	206	618	507	912	674	275	124	603	529	60	357	266	389
CDC42EP3	6804	1179	1074	1202	1818	3832	1963	891	1546	2391	1321	588	1179	1248	582	1621	1799	4721	3886	757	4272	2268	2217	2549	2133	1045	470	897	2630	4106	133	906	1711	4226	4364	279	1062	3107	2708	3009	4143	585	530	3940	1985	3100	2079	3882	2401
CDC42EP2	1426	253	716	684	937	1027	461	1102	152	742	455	224	1993	231	294	732	1960	765	1262	551	1303	873	536	1602	427	434	662	493	1176	579	154	856	1443	790	666	299	239	534	520	979	2236	367	307	964	1352	1384	545	1579	1336
CDC42EP1	13267	2959	6691	9250	8345	8301	4126	11116	8358	2192	3728	5705	6221	6400	7849	6075	14342	7557	5380	10624	9010	8915	4037	7502	5517	8017	10946	5842	11846	6953	3573	12714	6293	13480	4784	3725	5895	11396	2630	4628	7186	14849	8001	4539	6062	3806	6797	11566	22426
CDC42EP5	584	33	397	250	422	677	172	926	222	1383	89	82	682	49	425	1182	242	345	428	474	461	348	133	738	95	533	455	468	649	326	256	125	237	485	135	327	773	662	335	578	454	632	310	2307	681	686	236	420	105
CDC42EP4	5996	2681	10318	4733	6241	9896	4866	21308	4614	6184	4897	3218	3214	5701	3170	6920	10078	8245	4808	4667	5573	11128	4577	9861	6308	3656	4390	6379	12462	5260	2097	16081	5900	10197	4337	1707	3165	7861	1818	8129	1786	5717	3805	5267	2440	1425	8869	6675	15126
HEIH	1511	407	564	773	584	882	365	694	1047	1226	1195	491	797	782	1073	755	287	850	311	529	629	1239	509	1048	3301	724	1216	1306	1542	906	977	665	457	1298	669	1095	1810	1050	674	1095	1307	1889	568	1154	638	468	778	948	1607
GPRC6A	0	0	0	0	0	0	0	110	3	0	0	0	0	0	0	8	1	0	0	0	0	0	1	2	2	0	1	1	0	0	0	0	1	0	0	0	93	2	70	74	0	0	0	6	0	0	0	0	2
TBKBP1	850	25	1262	416	260	741	712	600	568	435	542	528	828	234	1643	1238	425	358	442	660	400	1217	284	963	925	1047	1275	1205	952	591	800	926	583	653	323	563	1625	645	722	709	654	1077	726	815	292	283	365	513	721
RAB36	412	153	381	136	601	302	82	301	337	2879	445	507	101	321	187	133	463	558	185	274	1978	279	243	1765	267	196	214	234	239	675	84	313	774	373	165	139	432	256	163	285	272	614	205	320	325	29	213	1226	1271
ABI2	3236	836	1019	625	2153	1427	1274	1835	1042	2038	1837	1316	606	956	948	765	2042	2218	754	922	1913	1155	862	3140	1964	976	742	1410	1984	1312	436	1023	1540	2054	1946	309	1356	1552	1204	2074	2955	1353	940	1453	2154	1122	1253	2020	909
ABI3	1574	670	582	293	160	462	192	463	693	227	675	171	863	618	167	173	161	292	275	388	194	1449	218	867	258	701	558	189	383	833	178	392	126	3103	299	265	188	1008	192	678	490	545	321	824	284	212	1018	499	1165
ABI1	10020	2868	6396	5660	5686	8919	5573	7195	6373	4948	8033	7164	1553	3272	10172	3648	7178	6912	7072	9133	6977	2982	2634	11822	4102	5504	8222	10457	6325	5530	11593	3769	6312	7854	5653	1202	3108	5834	1598	2832	7959	11218	5189	2349	12634	6332	6600	16720	9914
SLC22A4	492	71	50	21	91	116	421	119	38	1697	205	59	135	46	54	131	60	256	126	72	319	248	191	534	102	42	38	110	457	211	16	123	179	178	118	6	22	143	126	286	144	145	33	237	293	219	174	145	215
TESC	173	20	167	50	18	80	82	85	72	968	289	71	378	59	38	20	34	11	54	39	45	68	45	113	2473	74	144	62	545	87	36	34	16	191	38	131	21868	172	509	489	70	37	44	89	62	23	58	59	135
OTP	0	6	1	0	0	0	3	0	0	0	0	0	0	0	1	1	1	0	0	3	21	0	1	1	5	0	0	0	10	3	0	1	0	0	2	1	0	0	0	0	1	0	0	1	0	0	3	0	0
PITPNC1	2114	918	1219	1202	1192	1145	911	3161	998	2097	1086	1056	1609	1278	652	566	2351	941	1417	1126	3722	992	485	2602	613	2100	1422	2301	1274	935	370	1136	1956	1744	792	499	1685	1046	1876	1479	1321	2113	1302	682	1528	636	600	4687	1356
KRT39	2	1	1	7	1	5	0	38	4	28	8	1	0	0	6	0	0	0	1	10	17	1	0	21	1	0	1	14	1	1	4	0	0	2	1	0	6	6	5	9	1	17	0	5	10	0	1	0	1
KRT38	1	0	2	0	0	1	0	16	7	5	12	9	0	0	0	3	0	0	2	0	0	1	2	1	7	4	0	4	0	0	8	1	3	4	0	0	3	1	0	1	0	10	8	0	0	1	0	1	0
KRT31	723	56	1982	335	925	237	189	344	320	73	1622	805	54	124	387	125	135	372	408	17	0	81	76	41	3649	1030	341	329	69	326	11286	159	339	213	49	133	8	20	27	82	286	16413	143	289	38	125	237	158	92
KRT32	13	11	64	77	4	41	21	81	91	27	201	276	4	2	90	17	3	10	5	12	3	13	1	12	40	150	278	169	1	9	329	15	3	21	10	40	67	2	3	22	4	789	98	6	19	1	24	22	5
SNORD3B-1	2	3	0	0	1	18	2	3	2	1	1	2	1	1	0	1	0	0	5	2	2	0	0	1	1	0	1	2	1	1	0	0	0	3	5	0	0	0	1	3	0	2	4	3	10	4	0	2	1
KRT34	37	33	52	21	133	50	12	36	38	15	8522	1033	24	872	34	418	31	59	171	34	1	13	93	11	162	30	11	38	7	143	38	70	60	55	15	37	1	8	0	1	24	64	11	1187	1	35	27	149	14
KRT37	10	0	3	4	4	4	1	4	0	1	40	11	0	198	13	36	2	15	116	3	0	1	20	1	2	1	2	0	0	47	11	18	11	0	3	2	0	2	0	1	2	13	3	2	0	4	4	31	2
KRT36	14	1	12	4301	0	18	0	31	5	3	263550	63919	4	2	13	20	10	2	1	4	4	9	0	6	7	26	9	6	1	3	32	3	3	9	4	1618	9	0	1	1	16	73	17	6	3	1	14	2	85
IL21	2	1	0	0	0	1	0	2	0	0	0	0	1	2	0	0	0	0	0	1	0	0	2	2	1	1	0	0	0	1	0	0	0	5	0	0	0	0	0	0	0	0	0	1	0	0	3	2	0
IL20	149	21	162	61	139	4	89	704	43	6	4	280	146	54	59	43	212	75	92	162	13	688	79	16	0	1	85	31	94	171	1	355	453	38	22	82	6	683	1	40	3	6	5	14	661	278	20	1013	233
IL22	0	0	11	293	1	5	63	185	16	1	0	364	2	0	4	0	0	0	0	1	9	1	1	2	0	89	211	5	0	1	6	1	0	0	0	0	0	0	2	3	0	15	2	1	0	0	5	46	2
IL25	1	0	1	0	0	2	0	0	1	1	0	2	0	0	0	0	4	0	2	0	0	0	0	8	3	1	1	0	0	0	0	0	1	0	4	0	0	0	0	0	8	0	0	0	0	0	0	5	11
IL24	321	296	94	51	269	120	223	158	120	87	102	39	357	91	455	149	1263	169	2102	1283	869	407	2821	251	199	88	28	46	248	703	9	4372	5656	287	414	23	25	1543	20	114	99	103	15	433	5531	11787	321	7441	980
IL27	13	16	4	1	3	9	1	1	4	3	7	0	7	3	4	1	1	3	0	5	1	14	2	8	1	5	3	5	3	3	0	14	0	36	4	0	1	4	1	5	2	0	0	18	9	3	3	6	14
IL26	2	4	2	29	2	2	14	37	10	3	4	67	7	7	2	2	0	0	1	7	4	1	1	11	0	65	25	2	4	5	9	0	0	14	1	0	0	5	1	0	1	34	1	1	1	0	5	13	4
EPX	8	8	6	3	1	1	6	4	7	21	5	6	8	0	8	9	9	7	3	1	12	12	0	19	9	3	3	10	5	9	3	6	3	3	1	2	36	2	2	4	5	9	3	6	3	2	4	7	23
SMARCB1	6868	2489	4068	2915	4598	5945	2421	4996	4606	3153	4167	3863	2327	3182	3655	6405	7603	4698	2889	4594	5959	7612	2632	8157	6092	2868	4314	3785	7717	5230	3284	5536	3783	6458	5573	1422	2763	4950	1361	2824	8679	6415	3133	3209	8814	4178	4311	5547	8613
CLINT1	7902	2818	10825	6891	5165	9547	5552	13260	8773	13257	9128	8549	1208	5581	16189	3068	3814	5923	3062	5591	5005	5270	3572	6675	11390	9639	14495	20835	11698	4703	12728	4800	6279	6943	7556	757	4701	3441	3273	3843	3864	16676	10893	1780	3391	2513	5243	11419	9075
DMAP1	2049	608	1264	867	1712	820	1202	1409	1167	1613	1815	1307	2013	740	1172	1206	883	1324	1041	1354	1344	1282	1189	2047	787	830	934	1344	2026	2431	715	1474	1123	1662	590	1854	1710	4236	1073	1457	1753	1670	744	1481	1062	831	1058	1146	1640
AHRR	404	15	554	44	56	140	62	131	101	62	116	253	33	273	200	409	592	254	172	305	73	231	101	1398	74	157	296	131	405	105	111	107	121	409	229	102	36	777	20	39	434	274	367	362	526	79	134	340	75
ADCY4	1258	31	788	187	80	199	280	143	92	286	430	266	1043	179	146	224	151	261	287	180	207	623	169	269	276	174	284	383	261	1074	72	139	108	640	238	549	134	311	566	511	300	123	95	477	139	131	102	619	350
ADCY5	427	8	217	186	12	117	140	285	206	291	302	197	197	25	127	65	48	37	33	64	7	82	138	372	42	147	313	413	179	108	50	58	17	150	132	119	718	161	454	1055	290	201	237	74	15	7	93	67	40
ADCY6	1712	182	1364	836	72	1063	715	2816	1140	2779	1310	1045	830	645	1943	1165	620	679	554	944	1185	672	674	907	668	918	1660	2817	2461	1100	596	284	247	1886	588	413	3494	1351	1055	2045	1406	1926	1064	971	419	210	1081	2126	1890
ADCY7	2095	599	1473	261	1473	1147	471	1008	1147	130	869	971	61	1063	1675	1639	1571	2199	1017	2360	1814	4021	1153	1488	400	1109	2045	1663	3168	1065	716	2253	5123	3536	552	74	156	675	238	355	1153	1789	1438	387	432	657	1249	2213	1811
ADCY1	541	15	135	108	41	75	1035	67	38	64	362	89	144	57	69	296	163	125	81	44	125	760	1968	72	556	359	80	83	1365	415	9	869	86	134	74	29	54	156	628	469	665	69	72	104	10	616	109	218	81
ADCY2	1854	4	710	903	1	54	3253	177	80	277	2160	318	888	15	71	261	35	35	851	55	2	674	703	142	15	2706	66	315	1939	918	14	4	145	74	105	178	213	99	3195	2083	848	97	19	248	62	81	40	12	13
ADCY3	4315	1156	3035	1002	1756	2979	612	2002	1724	803	2051	1652	688	2860	1895	4666	3825	3779	1883	3658	2121	8986	1382	4289	4184	1238	2385	1872	5420	2752	458	1715	4987	2891	5561	374	588	5422	1220	1721	6259	2471	2563	1201	1287	1211	2467	6693	2737
ADCY8	13	0	5	2	0	0	6	0	0	61	4	2	0	0	2	2	0	1	7	0	1	3	1	0	4	10	12	11	0	0	0	0	0	0	5	2	758	0	5	8	21	0	0	0	0	1	0	0	1
ADCY9	4476	1069	1996	1537	1944	2116	3240	1260	1778	1770	3457	1872	682	1898	1117	2007	2400	2072	1413	3767	2854	3490	2216	2988	979	2070	1647	2077	4245	1927	397	1673	3433	2816	1379	1168	3679	2425	2958	2444	2970	1530	1467	849	369	402	2614	3221	2545
NUCKS1	28862	10259	13109	6914	24199	30284	11802	14831	14022	11086	17322	13108	4045	16377	12658	4505	18893	18292	8188	23425	52161	52419	8840	18798	19461	11427	9764	14308	36424	13857	6485	15873	15838	17600	25930	3434	11809	15535	10920	13540	21196	17232	10360	8675	16568	10060	18908	25210	15720
DDI2	4803	1946	4596	3538	3648	2833	2274	4655	4694	2939	6152	5020	1472	2670	7423	2840	2213	5065	2823	4263	3038	5408	3845	5868	3375	3095	6179	7880	4093	2787	2143	2013	4918	4486	2148	1134	1460	2015	2842	1743	4443	8038	5217	1173	958	708	1631	8388	4921
DDI1	0	0	0	0	0	0	0	0	0	0	0	0	0	0	0	0	0	0	0	0	0	0	0	1	0	0	0	0	0	0	0	0	0	0	1	0	0	0	0	0	0	0	0	0	0	0	0	1	0
RAB30	1973	161	1023	584	3158	904	1252	1289	963	755	1385	1209	567	957	690	504	615	3004	529	957	420	672	800	1784	700	844	796	807	846	1717	374	1946	1592	1229	1863	184	1267	942	1053	1541	2472	642	852	387	1202	708	571	2049	723
XRCC1	2285	1015	1323	1147	2485	1479	819	1694	1534	1818	1856	1258	849	1415	1453	3075	2169	1570	1026	2157	1766	1953	994	2757	1657	1029	1480	1539	3608	1843	783	2210	1708	2823	821	555	1113	1312	840	1197	2471	2409	889	2104	1524	872	2341	1893	3651
HOXB-AS3	5	0	0	0	1	27	1	0	1	55	0	0	1	5	1	14	9	0	0	0	4	6	2	13	1	1	2	4	11	3	1	2	0	0	8	0	0	1	2	2	8	3	0	5	2	0	0	3	8
XRCC3	909	463	412	340	966	1170	159	543	392	511	527	485	244	601	615	2084	1231	2065	352	571	1037	2017	596	931	516	307	392	420	830	1208	252	2317	576	672	864	562	167	815	102	415	743	891	453	468	1298	991	1308	740	1358
XRCC2	268	161	78	77	576	424	47	129	154	42	147	191	34	268	183	514	654	428	87	455	761	1182	432	189	812	73	118	143	474	396	89	488	409	129	942	31	32	323	14	42	201	319	125	154	677	255	319	462	119
XRCC5	24018	10033	16676	12087	25506	20243	12016	20351	22004	15184	22552	19003	8123	20179	19228	12503	17405	14533	13227	15645	14186	19865	13131	27013	13511	14907	18770	19568	31214	11252	16296	21393	26543	18973	6997	4194	10728	14560	7383	11727	15782	28161	15783	9866	32137	17230	10832	30701	18591
XRCC4	960	345	307	238	952	351	260	390	466	390	410	265	266	476	415	308	554	545	845	476	462	512	383	429	237	271	348	386	1419	496	412	1614	463	581	461	93	150	229	108	338	704	569	228	617	1208	998	535	712	1057
XRCC6	29547	10448	18945	13225	22137	25826	14996	20049	23078	13183	24153	16902	14874	21149	18731	30635	33112	18854	17028	18700	34991	38670	14382	26896	14272	15135	20844	17855	38579	21811	20641	30140	21499	24881	25033	7806	10471	21207	9772	14024	23730	29071	14586	12858	89614	23873	24740	29984	41192
MEIS3	2165	65	210	20	666	96	56	66	53	150	64	57	924	684	91	309	966	596	166	715	329	772	155	647	144	44	62	102	954	335	14	167	279	1064	286	214	199	678	117	440	1457	25	48	1890	1153	552	346	297	368
MEIS2	1530	253	749	326	357	760	423	2345	505	1457	427	507	109	346	508	773	627	962	381	742	320	1074	396	889	231	876	697	1251	614	398	204	384	274	997	308	145	4460	213	1101	1512	1115	902	717	387	520	133	481	697	347
MEIS1	861	255	2034	691	328	971	750	3841	2114	1987	1580	1379	123	379	1967	1038	501	756	183	1079	157	1056	431	1385	278	982	1922	3725	1009	299	1234	378	269	1502	1026	562	3575	200	665	1151	503	2681	1421	338	460	435	791	455	422
PCDHAC2	16	1	16	0	0	7	5	11	9	44	2	2	0	0	2	18	4	11	3	4	6	11	2	15	2	4	6	15	10	18	0	1	0	15	5	0	94	6	33	64	11	6	2	3	1	0	38	11	0
PCDHAC1	3	1	5	3	0	7	7	23	12	58	2	2	0	0	1	2	2	1	0	3	2	2	5	16	5	4	6	13	20	5	1	0	0	1	4	1	66	12	26	70	4	7	2	3	2	0	12	1	0
LOC101928111	25	4	14	1	5	7	25	13	11	42	9	7	19	8	9	42	8	12	3	12	2	17	2	40	22	7	10	18	16	20	12	1	4	9	19	46	22	12	8	15	39	17	0	31	28	3	8	5	30
ESPNL	178	18	46	4	392	21	10	3	6	3	13	5	60	18	23	42	272	16	13	334	115	1172	28	963	13	18	23	9	240	36	10	8	88	114	14	11	5	182	35	26	110	2	3	376	38	10	1	19	1
HLA-DPA1	27941	22058	18298	5161	2182	13601	3967	8125	14963	6040	25544	4229	4220	14084	3790	1966	2786	9023	4491	8385	3386	25652	2398	19886	1392	18511	7546	2465	41903	7305	4469	4509	1683	55776	4565	2213	4510	19994	3879	14734	5652	9811	4050	5770	2829	1917	33024	19170	32271
USP32P2	5	2	3	0	0	5	0	1	0	2	2	5	0	0	4	2	0	0	0	2	0	3	0	0	5	0	0	1	6	3	2	0	1	4	0	0	2	2	1	0	8	0	4	2	1	0	3	0	0
ESPNP	2	1	0	0	0	0	1	1	3	0	0	4	0	0	3	0	1	1	1	1	0	2	0	19	5	1	0	1	25	1	0	0	0	0	1	0	2	1	0	5	1	2	0	4	2	0	8	0	3
DDX60	11022	9221	1554	768	6617	2188	320	2097	3756	954	2047	662	202	9519	7029	6307	3200	5918	3860	1911	5093	6046	1898	3617	328	2381	548	2511	4167	9909	287	18824	4402	20884	873	92	1268	5191	585	1112	944	1208	243	1246	5051	2847	4847	17253	28395
ATE1-AS1	2	2	6	10	4	25	9	6	9	19	41	11	3	7	4	39	5	5	2	56	0	53	44	5	2	6	20	23	4	10	20	8	1	2	37	12	17	24	7	15	28	19	23	6	32	44	20	5	10
LMO7DN-IT1	0	0	1	0	0	1	1	7	0	0	2	3	0	0	7	2	0	0	0	0	0	1	0	0	0	2	2	3	5	0	0	0	0	1	3	1	0	0	0	2	0	5	0	0	0	0	0	0	0
MLIP-IT1	11	4	18	14	4	30	5	5	26	11	32	21	0	27	13	16	4	0	19	15	0	4	4	15	18	13	9	23	6	27	22	12	18	16	7	3	0	7	0	3	4	24	8	4	3	4	12	7	5
H2AFY2	1941	71	1560	1351	272	2357	718	2482	2209	1628	1717	1452	862	1048	881	1754	2290	1133	1136	2406	2777	441	1007	3469	1714	1205	1445	1502	1911	1614	993	1779	848	1858	1240	572	1008	1895	358	994	3996	3291	1544	1173	1894	920	2249	1805	2092
ADCY10	14	0	2	0	1	45	8	5	4	9	7	2	1	2	4	15	17	12	1	51	12	97	6	21	243	6	1	5	9	9	1	7	13	3	78	0	2	44	1	10	61	3	2	9	11	4	5	2	3
OPN1MW	0	0	0	0	0	0	0	0	0	0	0	0	0	0	0	0	0	0	0	0	0	0	0	0	0	0	0	0	0	0	0	0	0	0	0	0	0	0	0	0	0	0	0	0	0	0	0	0	0
KCNA7	141	2	241	202	10	11	2379	33	18	1	702	86	270	1	3	63	15	3	200	18	36	118	413	9	10	1521	3	62	642	310	1	1	10	10	5	29	0	24	1164	949	138	3	2	91	2	15	19	1	3
KCNA4	1	1	2	3	0	4	36	0	0	2	6	4	0	1	0	2	1	0	1	0	0	4	2	3	0	2	0	6	8	6	0	12	0	0	2	0	1	0	13	9	4	0	0	0	0	0	0	0	0
KCNA5	33	0	11	19	1	37	54	8	9	5	50	14	7	8	11	1	4	1	8	2	5	13	5	8	1	12	5	7	8	24	0	0	1	14	8	15	19	2	311	56	8	8	2	10	2	1	4	10	16
KCNA2	19	0	18	15	0	8	10	4	17	2	50	55	3	1	8	7	1	4	7	3	0	3	7	4	2	20	4	3	3	13	2	0	0	32	2	15	11	0	19	24	8	34	12	8	1	1	2	6	6
KCNA3	99	4	48	11	1	136	7	30	72	10	44	26	25	10	15	1	7	14	17	21	22	52	33	139	6	67	16	12	15	43	2	6	8	224	16	0	62	20	19	81	13	31	2	8	3	6	23	145	14
MFSD4A	1005	11	139	40	27	442	80	935	186	2152	103	212	20	14	338	83	252	88	63	50	66	90	176	1431	128	75	299	2176	235	320	146	24	8	1210	532	36	4677	55	468	521	130	569	41	61	214	10	2944	16	187
LOC101928525	4	2	0	8	4	1	1	4	9	3	5	6	6	3	3	19	1	5	7	4	6	14	6	12	13	2	0	4	8	35	3	10	4	5	6	1	2	3	0	0	3	7	1	14	4	3	5	4	2
OPTN	13683	8735	7084	6126	11144	3421	13008	5207	5803	2487	11585	4553	6659	7140	8765	2927	4818	10340	9800	6681	6801	3030	3524	6355	2026	11033	4986	6845	6668	8983	6436	6211	6984	17030	2493	4083	5873	24816	12949	8696	5728	6317	2399	8306	7003	6649	8424	20398	12723
LOC101928521	0	0	1	0	6	0	0	0	0	0	1	2	0	0	0	2	0	0	0	1	0	1	1	1	2	0	0	0	0	2	0	1	0	1	1	4	0	1	0	2	0	0	0	0	0	0	0	1	0
OPTC	0	0	0	0	0	0	1	2	0	0	1	0	0	0	0	1	1	0	0	0	0	0	2	0	0	0	0	2	0	1	0	0	0	0	0	2	0	0	0	0	0	0	0	0	0	0	0	0	0
FTL	204502	66769	94580	18700	254656	301101	32907	40827	38756	54857	33054	18448	151440	32014	26223	38023	65016	129233	52257	98790	50444	122403	54044	93470	157711	26021	42583	28657	98018	84122	35061	46222	32870	158651	82319	35097	30215	98305	36139	155470	142829	37474	35835	87567	153082	169576	58528	53965	118177
FTO	8443	1066	2024	1268	2123	2212	1804	2362	1826	1577	2891	2201	518	1283	1599	2290	4644	3958	1415	3251	2842	5529	1765	5360	1980	1881	1898	1923	4421	1749	776	2518	3781	4117	2069	243	2507	1690	2107	2601	3934	2002	1722	1537	2653	1799	1249	4104	3919
ACACA	4660	2505	4886	3005	6660	5499	1982	4980	5776	3681	7055	5832	1273	7710	6499	7251	9125	10421	3229	6118	10614	6273	2015	6749	7158	3410	5947	7812	15382	5191	1711	4171	8554	5375	4063	627	1866	7183	1191	1732	7206	8591	8315	2166	1975	1259	3461	15578	7434
ACACB	1193	67	1015	1443	58	337	3111	1118	220	1041	2606	756	1136	127	437	423	393	320	335	152	1119	582	755	838	714	2494	353	1954	994	791	129	284	120	825	253	921	2254	268	5203	4294	864	438	129	598	84	35	239	316	336
TNK1	1597	745	773	1178	1915	1138	434	1880	865	1306	740	765	310	1030	1306	1457	658	2040	1099	1391	614	1452	431	1873	1348	640	1128	1610	991	1738	424	570	416	2253	1200	314	455	2191	196	409	2321	1748	752	1113	607	956	1626	1431	6691
PLA2G2A	8657	46	33151	1691	16	354	1583	3272	968	2551	3330	2090	1450	145	687	26	4	4	222	19	84	3281	1610	387	400	1001	9005	658	286	714	1245	7	18	1462	82	7232	215	26	2185	19886	91	285	3681	76	27	24	14	20	116
PLA2G2C	5	0	0	0	2	1	1	2	2	4	2	0	0	0	0	0	3	0	0	0	1	0	1	1	0	0	2	0	10	3	0	0	0	1	0	1	2	1	0	2	0	1	2	2	3	1	1	2	0
PLA2G2E	0	0	0	0	0	0	0	0	0	0	34	4	0	1	0	0	0	0	0	0	0	0	0	0	0	0	0	1	0	0	0	0	0	0	0	6	0	0	0	0	0	1	0	0	0	0	0	0	1
PLA2G2D	243	21	13	6	7	498	46	5	363	29	64	1	97	1	2	1	6	1	25	48	14	100	16	334	2	132	7	2	11	92	0	1	1	771	80	7	32	13	8	86	28	256	0	135	13	1	31	44	120
PLA2G2F	227	222	20	46	188	10	10	0	25	1	392	101	310	201	162	170	24	823	1111	84	1	19	67	21	6	5	34	22	375	1642	2	27	1672	680	14	22	1	10	0	1	2	39	5	84	6	24	287	2069	422
SLC22A9	2	0	0	0	1	2	1	0	1	2	1	0	0	0	0	1	0	4	0	0	0	0	1	1	5	0	2	0	1	0	1	2	0	0	13	1	0	0	0	0	3	0	0	2	2	2	0	0	1
OR8J2	0	0	0	0	0	0	0	0	0	0	0	0	0	0	0	0	0	0	0	0	0	0	0	0	0	0	0	0	0	0	0	0	0	0	0	0	0	0	0	0	0	0	0	0	0	0	0	1	0
SPATA8-AS1	0	0	0	0	0	0	0	0	0	0	0	0	0	0	0	0	0	0	0	0	0	0	0	1	0	0	0	0	0	0	0	0	0	2	0	0	0	0	0	0	0	0	0	0	0	0	0	0	0
OR8J1	0	0	0	0	0	0	0	0	0	0	0	0	0	0	0	0	0	0	0	0	0	0	0	1	0	0	0	0	0	0	0	0	0	0	0	0	0	0	0	0	0	0	0	0	0	0	0	0	0
AATK-AS1	1	0	0	0	0	1	1	0	0	0	0	2	0	0	0	0	0	0	0	2	1	0	0	1	0	4	0	0	1	3	0	0	0	2	1	0	1	0	0	0	0	2	0	0	0	0	0	0	0
CYFIP1	16225	7577	12069	7142	7503	13387	6237	10942	11070	6182	13220	11040	3751	11906	15614	10260	9659	12569	9228	15452	13619	15622	6670	9682	8957	8879	18444	15884	10918	13152	8174	12037	17516	26612	8061	1953	5950	7467	3815	6185	14467	18538	10865	3498	8763	6920	9874	22689	13974
CYFIP2	1565	406	793	274	95	658	324	1470	1011	871	1343	594	656	553	406	196	276	257	270	453	2165	1213	391	1578	2908	1254	456	306	1294	793	129	217	574	2584	285	195	981	696	416	1594	827	723	222	411	330	206	828	1029	1020
GUSBP5	26	0	20	14	15	36	34	35	46	16	26	29	20	2	38	7	198	15	4	34	115	8	1	61	21	15	20	10	53	22	8	4	54	12	8	8	39	3	27	33	52	33	32	15	7	26	10	13	6
GUSBP1	335	69	91	143	228	183	137	203	261	159	142	138	87	105	156	168	606	489	95	345	119	602	383	518	144	319	114	231	804	272	123	166	335	143	169	89	91	163	77	167	538	185	165	330	1329	495	155	162	184
GUSBP3	7	2	0	0	0	0	0	5	1	1	3	0	0	0	0	0	0	6	2	2	1	12	0	1	0	3	0	0	0	5	4	7	0	7	4	0	5	0	0	2	0	2	0	0	0	4	0	0	2
GUSBP2	21	2	5	6	3	1	9	24	2	19	11	16	7	3	11	22	73	18	9	8	38	29	15	69	22	12	6	30	37	23	3	9	9	8	20	15	10	10	5	6	22	9	6	5	207	13	24	5	6
KRTAP29-1	1	0	0	0	1	0	0	7	0	1	1	0	2	1	0	2	0	0	0	0	0	1	0	1	3	0	1	2	0	1	2	0	0	3	1	1	1	0	1	2	0	0	0	4	0	0	1	1	0
LHPP	2106	436	1808	917	1161	1162	1091	1937	1914	1540	1832	1624	992	319	1552	1193	1024	1152	1488	1298	368	1134	756	2917	319	1442	1785	1529	1587	1652	1805	1570	529	2138	472	1075	1598	1228	558	912	1379	2819	1399	1483	863	1657	1484	1822	1927
NUP188	9020	4181	6610	4165	12517	8246	3482	7667	6913	2859	7288	7407	1795	6700	6067	9790	8916	7425	3983	6385	6745	7470	4003	8602	8372	4298	6762	6581	12191	5455	1806	18212	6048	8241	5501	800	1565	7952	1594	1953	8005	9739	7248	2633	2413	1576	7248	10954	12384
GLT8D2	2633	100	521	46	144	305	226	134	120	269	237	154	338	179	151	443	540	1577	273	606	263	1357	153	250	112	134	169	205	460	491	70	318	332	1831	667	157	230	773	549	1082	2461	44	115	1188	2269	1004	135	736	494
GLT8D1	3315	957	1201	670	874	1313	641	1358	1376	3015	1352	994	1052	1225	1156	1406	1683	2536	1029	1804	1204	1967	1220	1934	1268	911	972	1453	1951	1565	1124	776	1361	2401	1232	806	2065	1478	968	1920	2535	1761	920	1961	3440	2012	1055	2242	3212
OR2C3	4	0	0	0	0	0	1	0	0	0	0	0	0	0	0	1	0	0	1	1	0	1	1	0	0	0	0	0	0	0	0	0	0	0	1	0	2	0	0	0	1	0	0	1	0	0	0	0	0
LOC101929698	6	1	1	0	0	3	1	1	0	1	2	1	0	0	0	0	3	4	0	0	0	1	0	3	0	1	0	0	0	3	0	3	1	6	2	0	0	1	0	4	4	4	0	0	1	1	0	4	5
OR2C1	0	0	1	0	0	1	0	1	0	2	2	0	3	0	1	0	0	0	0	0	0	4	0	6	1	0	1	2	2	2	0	0	0	1	1	1	4	0	3	1	0	0	0	2	1	2	1	2	0
CTD-3080P12.3	1	0	2	0	0	1	0	0	0	2	0	0	6	0	0	1	0	3	2	0	0	0	0	0	0	0	0	2	2	0	0	0	0	0	1	2	0	0	0	1	1	0	1	3	2	0	0	0	1
REG1A	16	1	0	0	0	0	1	0	0	0	0	0	0	0	0	4	5	1	0	0	1	0	2	23	118	0	0	0	332	3	0	0	0	0	1	0	0	0	0	2	34	0	0	19	19	12	0	1	0
REG1B	3	2	0	0	0	0	0	0	0	0	0	0	0	0	0	0	0	0	0	0	0	1	0	0	0	0	0	0	6	1	0	0	0	0	1	2	0	0	0	0	0	0	0	0	1	1	0	0	1
MRGPRD	1	0	2	0	0	0	0	1	0	0	1	0	0	0	1	1	1	1	0	0	0	1	0	0	0	0	0	0	0	2	0	0	0	0	2	0	1	3	0	0	1	0	0	0	0	0	0	2	0
MRGPRE	7	0	19	1	0	1	1	11	4	0	2	3	0	0	2	2	0	0	0	1	0	0	1	0	1	0	3	4	2	0	1	0	0	2	2	1	8	0	26	10	1	1	2	6	0	0	0	0	1
MRGPRF	1577	25	1246	73	118	222	184	163	151	179	194	208	1072	108	84	153	449	398	129	380	353	285	193	164	80	228	293	254	303	298	85	167	247	1040	300	508	167	284	539	822	1818	132	164	682	1231	22	150	472	497
MRGPRG	0	0	1	0	0	0	0	0	0	0	0	2	0	0	0	1	0	0	0	0	0	0	0	0	0	0	0	0	4	0	0	0	0	0	0	0	1	0	0	2	0	0	0	0	0	0	0	0	0
HES1	5705	2031	1127	9578	4158	4185	4848	4402	4644	6627	3906	2796	5477	1861	4558	2852	5057	4874	3022	3554	1393	20145	1138	5245	4553	3704	7186	5800	10396	3110	2637	8037	2264	3127	3727	3087	2131	7129	2012	5597	3887	7138	5919	2203	1886	1543	4971	2290	4924
HES2	3034	4492	2786	1624	8342	3376	871	3393	4570	1007	2860	2359	1731	2491	2682	4614	3142	7491	7327	12005	982	9089	1659	4055	1359	1753	2875	1932	6079	6486	1115	4348	10711	14495	798	1501	43	5436	17	447	3407	3580	4209	605	1446	1269	3382	9697	7909
BPNT1	2131	1103	1598	1284	1862	1983	847	1896	1637	1528	2083	1350	726	1440	1605	1497	2207	1687	1454	1801	3247	4047	1148	2068	2023	1144	1771	1798	2809	1480	2021	2213	1762	1720	1161	591	1657	732	539	1398	1495	2246	928	1453	3282	2002	1442	3221	2487
LINC00456	0	0	0	0	1	1	0	1	2	0	2	0	0	0	3	1	0	0	0	0	0	1	0	0	0	0	0	0	1	1	1	0	0	0	0	0	0	0	0	0	0	1	1	0	0	1	0	1	0
TNFRSF10A	2146	1699	1098	1666	3142	1556	1415	2423	1178	763	827	1166	358	1324	825	934	2071	1476	531	2197	3145	1375	619	3207	1323	1238	904	980	3275	747	535	1647	1080	706	488	103	173	1605	132	539	888	1260	1214	288	1290	1963	1074	2784	1149
C1orf141	1	2	1	0	0	1	1	0	0	688	0	0	1	0	0	1	0	0	1	4	0	0	2	139	1	0	0	8	0	5	0	2	0	1	2	0	0	7	0	0	0	11	0	1	1	0	0	1	0
RNU7-1	0	0	0	0	0	0	0	0	0	0	0	0	0	0	0	0	0	0	0	0	0	0	0	0	0	0	0	0	0	0	0	0	0	0	0	0	0	0	0	0	0	0	0	0	0	0	0	0	0
LOC101929341	0	0	0	0	0	0	0	0	0	0	0	0	0	0	0	0	0	0	0	0	0	0	0	0	0	0	0	0	0	0	0	0	0	0	0	2	0	0	0	0	0	0	0	0	0	0	0	0	0
LOC101929340	19	1	12	6	2	10	8	10	30	7	29	48	15	3	247	4	4	8	14	8	11	3	7	26	1	27	69	84	20	32	151	3	2	16	9	115	40	5	6	14	12	65	53	15	19	6	2	10	8
BCL9	2711	521	1344	800	1132	2139	769	1936	1390	1459	1435	1198	161	955	1154	882	1849	1696	581	2186	1821	3680	762	2190	1083	796	1151	1492	3071	1151	319	1315	1504	2049	1279	174	1446	1480	930	1098	2909	1279	1029	538	257	338	1133	2180	1031
BCL6	7497	1194	2479	2723	2630	8030	5656	4441	2182	9005	4727	2546	1931	1925	3453	3005	4129	3311	2771	3450	1046	6905	2509	10509	4466	3320	6140	8320	7071	3377	1252	4109	2819	3412	8583	1274	2129	4194	3298	3944	2760	5088	4229	986	1361	739	2688	4071	1825
BCL2	1557	211	775	296	131	661	1248	914	643	597	963	610	351	298	617	530	132	366	249	303	301	732	263	1721	267	1054	370	814	636	422	173	201	80	937	837	223	563	337	902	970	1892	805	239	164	158	44	285	1000	505
NPEPL1	548	202	551	269	155	285	459	543	362	491	509	444	658	311	411	1179	211	519	465	950	343	613	436	909	661	339	425	543	509	1250	216	295	318	385	251	738	288	421	336	429	578	775	276	1091	520	223	316	583	511
CLMN	581	462	658	203	1680	1203	496	2791	422	4270	442	600	433	390	557	481	466	627	478	454	2413	616	369	1422	370	679	661	1194	2441	704	62	638	383	556	283	149	2003	668	789	1568	225	1306	474	292	801	846	1136	1798	293
CLMP	4429	1170	761	112	149	434	622	247	414	230	329	389	520	123	1927	1446	832	2192	3030	707	405	2263	3718	375	166	236	218	418	3772	2636	81	2297	1468	4260	867	352	538	1408	632	2233	2318	123	214	1284	4564	353	484	4560	2933
MTM1	1337	455	1154	731	1549	1417	1326	1294	1151	1084	979	1209	281	1712	965	1577	2151	2298	1027	1367	1596	1407	1619	1364	1016	902	1024	1060	1249	1070	592	776	1306	1400	1307	99	525	1488	568	746	912	1298	815	226	632	539	764	2415	823
CSNK1G2	7339	2502	3975	3196	4361	4198	2721	4523	3873	3054	3303	2915	3416	4132	3059	3882	3502	4275	2830	4108	3118	5178	1736	7741	4129	3094	4493	3177	4393	5888	1233	5546	4658	5681	2475	1457	2321	7941	1348	2011	6478	6276	3731	2806	2585	1350	2972	4413	4370
SERPINB8	2868	1259	2758	2891	2232	2311	2399	3361	1744	1725	3769	4039	1064	3861	2063	3429	1256	1610	2175	1823	2472	794	995	1849	460	1983	2995	2539	2854	1830	2364	968	1856	2810	1382	470	175	365	228	837	1804	4445	1162	637	2052	888	2200	6665	3554
CSNK1G1	3701	1666	2340	994	1103	2443	871	2227	1900	1416	1584	1576	513	2412	2668	1320	2251	3100	1361	2176	2651	2002	1322	2204	2180	1415	2374	2302	2698	3477	885	3165	1811	2946	2100	397	559	2582	379	583	3235	2318	2310	773	1529	852	1384	4487	2848
ALOX12-AS1	102	27	121	78	93	55	145	66	90	108	180	243	92	67	97	120	81	136	75	104	23	100	84	138	78	72	68	99	53	92	94	57	41	115	155	52	130	52	73	108	238	124	49	81	147	103	36	115	67
SERPINB1	6025	15167	55176	35822	50219	25045	59195	87358	50435	14534	11495	53361	11814	12100	106169	3246	9848	12085	31944	39203	10907	9047	4183	24448	2742	74351	109505	92735	49492	9360	152825	9716	36319	16278	4524	22235	7783	9299	3064	9914	4543	125152	42032	3698	29502	14165	14365	39952	55944
SERPINB3	7276	26575	21736	25208	12057	28741	4513	72046	15494	29001	15778	11630	10298	1232	33432	11957	78	190	8534	5715	4408	3376	1790	9117	468	8619	34385	13335	93001	12864	18755	1857	5544	25549	788	2036	22	1413	54	235	937	45379	32665	2937	495	1010	37531	99738	52666
SERPINB2	279	1771	33870	10015	22262	8491	48144	13671	8333	133	6502	11437	958	15085	58641	2527	619	2089	26071	2519	620	109	1147	561	494	17162	14377	18102	462	907	31501	2889	8291	688	6889	653	686	45	41	428	436	18473	6331	1356	231	5231	897	36524	6836
SERPINB5	32283	24090	51584	28316	43906	40428	58516	76523	33707	7362	39165	52563	9199	58216	34744	55736	27565	31433	42188	70099	47428	12300	11798	17822	4381	29592	32111	32799	39081	35773	26265	43493	43329	45829	26208	2986	1252	8484	351	3466	24749	55547	24212	6209	22165	15737	21606	84277	47423
SERPINB4	3031	16757	5045	34905	4265	6379	713	26373	3908	9561	1526	2316	18722	176	1831	1008	16	56	2611	5351	1652	792	2407	2135	89	757	8509	1079	17431	8838	980	649	2708	16454	77	445	12	306	17	72	220	5266	10264	874	209	262	25605	58245	31159
SERPINB7	939	236	115	1826	1171	150	71	132	385	79	8566	2367	99	2887	1308	2756	212	904	1867	82	200	153	995	541	23	67	196	1384	144	1193	889	142	580	1057	79	282	6	8	5	19	182	219	104	77	97	619	643	11212	138
SERPINB6	3901	2591	6028	3005	5711	3397	6408	3809	5934	6503	7018	5709	6726	2574	6778	1583	546	2492	5729	2244	1715	2959	1500	2149	2454	5499	7745	5521	9353	4617	9443	3316	4641	3996	2007	8297	3551	5648	4397	6822	4360	8458	4559	4312	3061	7311	8464	4449	6778
FAM76B	1015	302	386	331	997	727	280	617	446	512	595	631	128	566	753	809	667	1358	458	900	675	425	518	1166	630	308	381	664	592	931	469	471	641	645	1251	110	216	297	176	388	763	560	383	360	1228	342	261	864	402
FAM76A	1263	338	640	341	728	510	647	635	748	492	1053	810	297	503	762	543	504	1115	801	737	494	752	838	674	480	529	539	681	814	909	1133	690	871	824	421	229	538	592	534	796	737	703	397	445	1425	625	646	812	1139
EXD3	575	227	471	403	494	385	326	524	318	509	446	451	515	348	585	787	587	536	345	793	163	549	256	786	695	266	599	651	458	851	255	816	342	418	391	697	388	536	236	395	471	728	334	476	269	346	549	337	307
EXD2	2294	762	1256	1088	1380	1994	699	1967	1506	2109	1385	1195	339	1085	1890	1426	1816	2666	735	1518	1786	1995	834	2040	1143	980	1773	1954	1906	1915	1558	1629	690	1554	890	204	1963	853	780	1240	1980	2024	1336	783	1615	2329	1861	2516	1292
EXD1	2	0	2	2	0	3	3	2	0	1	2	1	0	2	0	16	1	4	0	6	1	1	0	0	4	0	1	1	4	4	0	4	0	4	1	0	1	1	0	0	1	0	1	3	4	4	3	7	8
ELP6	1055	597	873	622	590	759	749	1115	905	1264	1155	671	1028	836	842	882	785	1061	506	664	835	855	480	893	1959	806	898	957	944	854	1085	744	576	1230	561	736	685	428	632	1165	948	1562	690	837	1992	1409	601	1270	2241
ELP5	1917	656	1267	1093	1330	982	1719	1421	1303	1466	1813	873	999	1136	1044	2384	1257	1908	1521	1080	913	1310	956	1681	1249	964	1169	1449	1201	1619	1477	2091	844	1408	1515	1033	1101	1367	1416	1902	1756	1826	941	2071	9468	3372	1326	1563	2059
ELP4	1468	717	788	552	1336	457	499	897	842	521	836	654	231	657	741	755	820	541	405	811	806	1221	285	728	693	642	776	675	1396	733	883	1245	585	1015	535	221	571	438	358	498	694	968	455	548	1812	1517	911	1020	2111
ELP3	3006	1351	1265	1199	2450	1762	1375	1457	1891	1411	1934	1334	820	1445	1311	1209	1501	1660	786	1973	2671	2623	937	2240	1004	1531	1592	1672	4256	1235	1145	1378	1004	2052	817	568	979	1039	1530	1468	1878	2315	1378	858	1674	2266	1417	1997	1693
ELP2	4264	1566	2163	1817	3193	2123	2047	3270	3037	3140	3240	2498	1694	2144	2033	3978	1271	4793	1512	2521	2586	4347	1408	3490	7255	2240	2210	2942	5511	2789	2037	1928	1512	3575	2556	1090	3107	9021	2172	3281	4648	2996	2101	1494	5331	2077	1873	7054	4041
HAND2	318	2	14	24	2	9	20	22	53	32	62	59	0	0	22	45	0	49	27	38	2	101	14	0	4	5	13	14	72	45	11	18	20	150	58	153	22	103	139	48	469	6	11	85	58	4	10	0	16
SPRYD3	5970	2724	4241	2979	6504	3396	2401	4963	4671	4445	4668	3600	2695	3374	3972	4794	7019	8248	4718	6267	4952	4532	4417	5132	3101	3466	5073	5232	5159	5595	2054	5784	5902	8636	2355	1273	7362	2117	2346	3384	5357	7983	3622	3849	2351	2038	2372	6453	9489
SPRYD4	762	692	1264	1256	1046	1336	1715	1564	1252	983	1600	837	756	1368	1186	1003	2001	1616	926	1730	895	1290	600	1772	1611	1184	1751	1385	1125	1199	1628	1123	1075	944	879	462	931	1361	1071	1122	1471	1963	927	845	3435	1129	723	1670	1776
KLHDC9	21	0	68	22	3	50	87	101	31	854	64	30	29	3	46	65	39	8	20	19	97	35	16	311	42	30	38	70	53	27	58	9	54	9	14	71	293	19	90	237	180	90	22	111	111	137	59	4	151
NEMP1	1517	808	608	648	1862	1560	248	899	851	731	1187	781	99	1183	971	2728	2377	2710	509	1164	1336	1481	1699	1432	1895	515	546	992	3212	1100	365	2308	1545	1563	1678	163	268	929	194	499	1277	1049	574	945	2216	1074	1787	1725	2297
KLHDC2	2362	424	1432	874	690	1533	1931	1476	1099	1801	1627	1388	461	905	1239	1359	1434	2186	883	1098	840	2361	796	2002	1075	1315	1248	1630	1440	1694	1361	1184	704	1431	1265	341	2764	1054	1809	2129	1948	1734	653	694	1949	2732	912	1672	1445
KLHDC3	6101	1918	4105	3080	4527	3330	6338	3270	3479	3393	5062	2823	4657	3195	3023	4234	3871	2711	3592	4327	5813	4722	2158	4596	2788	4721	3649	3089	4634	4221	3902	3737	3219	5209	3254	3408	4594	3726	4994	5652	5337	4861	2236	4713	11961	6630	4013	6243	5460
KLHDC1	137	11	72	40	11	46	175	103	38	146	103	77	24	18	70	96	8	101	45	19	13	136	53	84	2	109	38	100	53	145	35	28	11	63	32	26	114	39	149	210	91	63	30	54	63	78	39	74	71
ASXL1	6162	1648	2303	1553	3777	2649	1754	3129	2729	2578	3065	2611	1459	2454	2631	4546	4144	5583	2102	3343	5488	5779	2641	4334	3409	1954	2270	3380	5017	3973	869	4392	3439	4769	2734	769	1441	3582	1741	2251	3559	3163	2046	2795	2434	2215	2151	5921	3782
RNASET2	2001	984	1335	1013	541	1609	372	1100	931	1630	733	874	2132	991	641	1327	1362	1051	720	1764	1385	2811	463	2218	2042	936	1705	850	3937	2308	443	779	1049	2995	1107	1075	4727	1191	938	1682	1877	1146	944	1830	1616	576	1344	2289	3633
ASXL3	94	1	28	3	3	19	14	22	25	147	18	13	4	4	18	15	2	15	5	13	3	33	11	33	1	9	28	140	32	12	11	1	4	59	39	14	21	60	29	44	83	23	5	20	5	1	2	5	3
ASXL2	4676	1331	2841	1457	1897	3323	1705	3698	2762	2311	3135	3318	482	3075	3421	2782	3794	5359	2147	3723	3117	4897	2589	5279	4335	2079	3201	4371	5118	1935	1042	2269	3629	4110	3210	298	1758	3318	1483	1378	3424	3325	2996	793	2227	1201	2049	7198	2034
OR51H1	0	0	0	0	0	0	0	0	0	0	0	0	0	0	0	0	0	0	0	0	0	0	0	0	0	0	0	0	0	0	0	0	0	0	0	1	0	0	0	0	0	0	0	0	0	0	0	0	0
HDDC3	437	172	382	223	178	491	287	381	378	532	383	253	361	312	281	832	254	627	243	516	276	660	200	605	1244	313	328	388	383	335	456	170	255	413	354	320	1046	229	269	496	627	547	277	498	503	496	429	341	635
ZNF252P-AS1	9	1	0	4	1	2	0	4	3	8	9	2	3	3	2	30	4	4	1	5	1	7	5	17	12	3	2	6	5	14	2	0	7	5	8	3	2	2	0	1	12	7	7	16	3	9	3	9	4
SPATA13	2129	312	618	203	469	754	593	557	526	1426	751	540	331	366	262	271	383	446	236	413	125	959	359	1277	327	448	287	1231	1282	882	68	395	250	2343	664	65	710	659	524	635	1079	593	177	336	375	122	694	985	559
SPATA12	20	7	9	4	5	12	2	9	9	18	13	8	3	7	5	8	34	13	3	13	6	10	0	41	18	3	14	10	18	7	5	6	0	13	17	5	6	5	4	19	19	24	4	3	14	4	15	10	5
SPATA17	61	11	9	9	55	32	24	29	15	1570	63	17	20	15	30	79	23	33	35	19	10	98	33	412	30	15	19	56	135	81	18	74	24	45	69	17	30	52	20	36	48	148	8	42	138	145	16	34	28
SPATA16	0	0	0	0	0	0	1	0	0	0	0	0	0	0	0	1	0	0	0	0	0	1	0	0	0	0	0	0	3	0	0	0	0	0	0	0	0	0	0	0	0	0	0	0	0	0	0	0	0
COL18A1-AS2	1	0	1	0	0	1	3	0	0	1	0	0	0	0	0	2	2	1	1	0	0	1	0	1	0	1	0	0	0	0	0	0	1	0	0	0	1	0	0	1	3	1	0	1	1	0	1	2	0
SPATA19	1	1	14	3	1	1	2	9	11	3	13	10	1	0	8	5	21	5	3	18	1	14	4	7	4	0	8	6	1	10	16	1	1	3	10	15	0	3	0	2	5	18	8	7	10	4	2	4	25
SPATA18	313	171	515	451	102	509	479	1165	518	6525	903	713	90	404	609	138	144	384	48	238	668	373	147	2717	193	456	470	946	704	168	291	66	133	422	323	261	1573	206	511	1548	194	1076	524	124	218	162	417	635	353
CPLX2	0	0	4	0	0	9	1	1	3	55	0	2	2	0	9	12	0	1	5	0	0	0	1	22	4369	2	6	39	2	2	1	0	0	1	3	10	2	0	3	2	0	5	2	0	0	0	6	1	1
TRIM53AP	1	0	0	0	0	0	0	8	0	0	4	0	0	0	0	0	0	0	0	0	0	0	0	0	0	0	0	0	0	0	0	0	0	0	3	1	0	0	0	0	2	0	0	0	0	1	0	0	0
ZNF214	49	6	9	14	3	12	21	36	37	296	42	31	3	3	35	20	36	36	8	10	51	10	10	97	9	32	39	113	56	29	39	4	22	83	24	13	56	15	40	73	71	106	19	36	24	4	39	11	31
RINL	497	107	444	190	386	286	123	573	424	248	550	378	118	129	270	348	984	166	183	801	519	822	165	1152	731	364	279	269	225	372	408	102	125	572	181	129	823	158	198	470	498	571	202	541	822	101	405	222	288
HFE	722	436	606	231	529	639	161	764	296	672	324	311	86	372	493	820	573	936	280	298	872	973	480	884	199	318	434	582	1255	666	558	636	976	681	404	113	685	590	287	746	258	468	303	353	2009	753	1001	1275	661
GPR146	111	9	79	29	85	88	55	15	18	85	56	30	33	19	59	16	59	49	22	48	38	66	31	45	108	33	62	41	137	71	26	21	43	89	51	16	222	146	231	74	89	5	13	18	26	69	37	33	24
LOC154449	1	0	0	0	0	0	0	0	0	0	0	0	0	0	0	0	0	0	0	0	0	0	0	0	2	0	0	0	0	1	0	1	3	0	0	0	0	0	0	0	0	0	0	1	1	3	0	0	0
ZNF213	1701	628	1107	960	761	1454	658	1172	1489	769	2028	972	246	770	1347	1577	1291	1230	727	1556	1389	1880	865	1524	1098	1085	1707	1412	1479	1850	518	953	1388	2422	892	255	1613	1090	686	673	2405	1979	1110	815	390	486	1619	1658	2530
GPR142	11	1	16	0	0	4	2	2	1	4	0	0	0	0	1	2	1	0	0	1	1	2	2	1	4	4	1	0	27	7	1	0	2	7	3	1	7	1	0	3	1	2	0	1	0	1	8	12	0
GPR143	36	225	248	69	5	151	38	244	153	175	96	90	112	215	154	184	441	65	54	779	2212	63	44	864	552	251	184	161	57	174	251	11	148	141	125	121	80	28	8	109	50	405	121	211	590	216	170	273	178
SLC7A9	6	6	3	11	2	8	2	8	3	11	0	8	4	0	4	6	2	0	3	4	10	1	7	12	4	1	2	13	6	13	2	2	0	6	15	3	3	24	1	5	6	6	2	53	9	1	11	1	2
GPR148	0	0	0	0	0	0	0	0	0	0	0	0	0	0	0	0	0	0	0	0	0	0	0	1	0	0	0	0	1	0	0	0	0	0	1	0	1	0	0	0	0	0	0	0	0	0	0	0	0
GPR149	3	0	2	0	0	92	2	0	0	0	0	0	0	0	0	10	310	11	0	1	0	0	0	1	174	0	0	1	0	13	0	0	0	0	140	0	0	0	1	0	8	0	0	0	1	0	0	0	10
SLC7A6	1172	194	289	315	1353	607	394	682	435	331	713	596	276	469	608	1284	1364	1238	1157	819	880	1098	1489	1060	444	314	305	646	808	865	155	765	1581	850	173	95	141	305	498	453	1087	446	228	649	782	888	262	955	505
LOC105376805	94	7	90	52	3	56	114	135	68	178	30	19	86	5	31	7	70	112	24	42	20	84	46	243	116	61	24	87	171	51	36	8	48	47	6	74	74	17	82	125	144	44	29	47	255	46	69	33	171
KNL1	1124	524	598	344	1556	1852	213	802	715	183	892	726	69	800	1141	1660	2036	2708	476	2201	2292	2390	867	686	948	565	795	799	1471	531	370	2088	1823	1064	1180	45	22	627	36	92	1015	1409	692	357	3319	617	1596	2314	1364
HLA-B	314660	170888	55555	61211	216487	80405	25021	61698	101964	53805	101332	25428	60098	75423	78623	153788	114121	91584	207024	128538	96500	410565	77445	215662	18372	89656	37456	29330	334063	236301	29498	349888	86637	417557	75208	25900	46022	259187	23869	61786	32776	41038	13641	150854	101822	72491	335635	175981	202333
CITED2	2637	1178	2678	1064	2713	2405	984	2961	3711	1800	8031	3054	1709	3550	4825	1244	978	610	2926	1127	573	2526	2376	2028	566	1958	8067	4757	4072	1459	6806	3588	1249	3254	1707	2074	4083	1041	2376	1624	967	7481	3057	3765	1113	1014	984	2794	1772
CITED1	23	3	13	5	4	10	13	20	8	13	3	6	39	13	6	7	4	22	13	20	10	13	3	14	12	5	1	8	15	15	6	21	2	7	11	5	11	14	7	35	16	8	2	18	16	4	8	7	38
HLA-A	178031	107008	33912	45379	160427	45578	16156	45248	48098	37271	77421	16956	54282	94420	54256	77064	86070	57579	134458	96161	59733	139683	38073	108183	18372	61752	23911	25623	227095	172592	20972	140397	44305	174201	49067	23088	20795	194704	17880	46376	26853	36616	17661	59755	104602	69591	194215	70795	160928
CITED4	1431	1331	1415	1431	896	662	1453	850	1581	845	2280	1307	5389	2060	956	1627	811	753	5721	4353	1195	261	951	793	562	486	1544	918	803	2361	997	2075	2062	2074	430	2230	862	11309	388	989	2480	1456	1335	2124	1061	882	916	3055	6031
DAGLA	400	48	404	105	78	407	212	1115	316	675	184	285	33	46	868	472	105	529	50	87	701	284	194	498	149	634	536	848	443	171	499	92	106	316	91	19	1013	174	371	470	266	861	536	209	32	41	376	115	508
MDC1	5069	871	1190	778	3601	2221	716	2086	1244	1049	1599	1229	417	1305	1463	3705	3341	2441	1109	3342	3980	5342	1900	2370	1499	887	1338	1404	3813	2075	251	2664	2452	3558	2267	291	751	2517	915	1039	1932	1826	1067	1255	1068	832	2179	2742	1066
DAGLB	1824	626	909	1106	1458	1265	572	1210	1326	939	1601	791	1402	1373	2120	2080	2322	2120	1349	2040	3299	8050	1582	1062	1879	765	1451	1347	2944	1594	733	1810	2166	2137	1068	848	386	1383	504	746	1588	1732	1026	1352	1290	2829	1144	1579	4917
HLA-G	383	437	126	311	465	303	18	266	402	358	226	127	141	229	220	140	992	82	126	1632	668	500	143	517	53	114	93	159	282	336	42	33	76	785	354	35	348	262	36	48	20	65	104	400	153	252	1046	53	374
HLA-F	13796	10120	2724	2810	7235	3131	1002	2677	4660	2868	4569	1443	3664	5506	3045	6234	5702	3131	8223	6140	7650	8795	2450	8934	577	3098	1479	1201	20351	14600	1240	10186	4673	14541	1951	1578	1889	19172	824	3286	1018	2197	340	10482	4696	4509	25130	4917	14961
PHF21B	10	0	2	4	2	14	23	12	3	9	11	3	18	33	0	6	1	3	6	3	2	15	7	15	3	11	1	9	81	29	3	49	2	4	5	9	7	19	31	17	64	1	1	17	12	8	4	4	2
CSNK1A1L	1	2	3	1	2	1	0	1	0	1	2	0	0	0	0	0	0	0	0	1	0	3	2	0	0	0	1	1	2	0	0	0	0	3	1	1	2	0	1	1	1	0	2	0	2	2	0	1	4
HIRA	1295	861	939	701	911	1016	612	1079	1219	846	1271	781	839	1182	923	1524	1363	1140	876	1006	1235	1489	1027	1551	579	633	905	1061	1061	1139	263	1784	1001	1499	868	408	421	1219	403	421	1262	1567	949	1711	576	239	577	1435	1943
RIN1	3830	3753	1801	1927	3589	1426	574	2239	2400	620	2874	1532	2905	4578	2186	7005	1382	4076	1687	3760	7232	19030	3095	2309	774	922	3445	1601	3968	4041	780	2295	3918	2775	1173	2089	219	3503	417	421	1134	3458	2980	2858	1308	1125	2041	5064	2866
RIN3	4441	1456	1203	418	686	1781	493	1578	1401	488	1467	564	1204	354	917	872	1134	2545	1387	1884	1024	4054	608	1126	721	769	1267	627	2531	2410	440	1273	1120	6546	780	694	555	2083	436	931	1012	1420	704	1156	387	864	3885	2854	5573
RIN2	14727	6222	3800	2206	7800	5252	1407	5975	4970	4316	4299	2031	2572	5986	4621	5347	7634	17571	4580	8165	5301	22465	4162	10133	3913	2324	4279	6195	5804	6281	3956	13656	11805	12493	4950	1340	4496	9101	2407	3331	9067	6248	4282	4552	6631	3899	5037	13562	9207
WWOX	1698	121	891	455	410	655	500	846	772	631	1078	701	280	317	788	1460	297	764	323	456	393	1463	251	769	1024	447	822	1117	928	451	721	445	366	686	406	203	653	305	323	524	924	1435	564	463	347	635	780	429	1350
LNX1-AS1	0	0	0	0	0	0	0	0	0	0	2	1	3	1	0	0	0	0	0	0	0	0	0	2	0	0	0	4	1	0	1	0	2	0	0	0	0	0	0	0	0	0	0	0	0	0	0	1	1
RIPK1	3036	1938	2644	2315	2704	3113	1927	3586	2766	2444	2697	3094	984	2602	2947	2815	2963	2463	2763	3656	3469	3008	2186	3378	1129	2376	2850	3016	4543	3313	1800	3596	3629	3311	1632	589	1399	4088	755	1944	3006	3545	1827	1316	2707	1726	3201	4343	2883
RIPK3	524	244	1044	395	176	548	483	884	681	485	440	494	400	58	901	391	134	861	612	779	361	834	77	401	160	639	1083	876	747	1134	687	527	561	931	324	250	134	445	132	279	210	1089	466	391	195	379	1254	1406	1318
RIPK2	2220	1049	1074	376	1531	728	571	861	812	456	730	616	506	1236	710	767	1232	1362	1744	1638	2412	1388	1385	913	1537	652	646	672	1270	2251	518	2911	1221	2132	680	145	723	2987	228	656	1133	884	462	872	2680	939	1568	1668	2479
PDCL	1825	805	1019	748	1467	1555	551	1259	1005	1145	1074	935	436	1274	1142	845	1988	1729	874	1186	973	1259	655	2130	1471	739	1015	1205	2057	1370	998	2192	986	1708	1511	277	1086	1070	644	1086	2015	1261	716	829	2403	1143	1558	2053	1718
IGFBP7-AS1	12	1	4	0	2	2	1	0	2	3	4	4	0	3	2	10	2	3	4	11	1	5	1	4	14	0	0	2	138	6	4	2	3	9	7	3	0	10	6	7	3	0	2	12	10	2	0	5	0
SRCIN1	212	25	89	157	245	178	40	96	87	436	476	169	138	253	121	409	243	220	138	208	65	114	89	450	536	115	226	95	482	210	24	97	162	136	87	57	890	371	142	185	123	167	374	160	31	71	229	155	88
LOC339666	1	1	3	1	0	5	3	12	0	2	1	16	0	0	7	11	9	4	1	2	2	7	6	6	12	3	3	3	1	10	1	3	1	2	26	2	3	2	2	5	6	7	3	3	2	0	3	3	10
PRAMEF4	0	0	0	0	0	0	0	0	0	0	0	0	0	0	0	0	0	0	0	1	0	0	0	0	1	0	0	0	0	0	0	0	0	0	0	0	0	0	0	0	0	0	0	0	0	0	0	0	1
CRABP1	67	13	172	85	0	362	35	82	257	506	242	274	383	35	39	38	105	59	12	93	14	6	9	298	3	5	10	32	336	51	12	4	20	182	41	1218	13	41	54	124	72	15	131	27	2	7	99	113	86
FAM149A	238	6	381	61	6	158	454	232	247	748	408	200	89	96	637	120	26	20	25	82	9	296	27	259	396	257	315	471	270	57	254	46	14	100	173	125	785	78	392	394	129	334	68	107	44	22	232	25	844
C7orf73	5321	2581	6670	4547	6190	4996	3479	3647	5703	2762	5503	4603	3716	4652	5598	1735	4662	7120	4098	5541	4689	6493	1737	4773	3823	4332	5764	4386	2918	3935	7507	2646	3917	5705	5516	3207	1744	3635	1779	3274	5296	7432	4821	4369	7493	4463	1713	7169	6340
C7orf72	0	0	0	0	0	0	0	0	0	0	0	0	0	0	0	0	0	0	0	0	0	0	0	0	0	0	0	0	0	1	0	0	0	0	0	0	0	0	0	0	0	0	0	0	0	0	0	0	0
LOC102467222	0	1	0	0	0	0	0	0	0	0	0	0	0	0	0	0	0	0	0	1	0	0	0	0	0	0	0	0	0	0	0	0	0	0	0	0	0	0	0	1	0	1	0	0	0	0	0	0	0
WWC2-AS1	0	0	0	0	0	0	0	0	0	0	0	0	0	0	0	1	0	0	0	0	0	0	0	0	0	0	0	0	0	0	0	0	0	0	0	0	0	0	0	0	0	0	0	0	0	0	0	0	0
ZNF419	309	164	91	143	161	201	148	104	195	265	286	179	149	141	200	528	268	206	228	229	224	218	193	566	180	155	96	283	61	226	156	260	262	278	288	171	178	237	161	212	170	343	172	323	528	381	34	202	250
ZNF418	108	4	23	57	5	25	69	62	22	93	90	44	24	7	45	332	8	32	20	26	14	24	20	58	4	54	15	69	25	46	10	4	4	36	31	22	93	121	99	89	21	35	33	30	13	29	10	26	31
ZNF417	345	69	88	101	139	169	74	165	134	188	168	200	76	94	198	245	207	243	98	229	206	192	172	392	89	138	126	266	256	69	61	124	198	316	188	96	232	153	133	192	204	164	148	109	319	152	47	207	130
ZNF416	293	189	318	277	335	368	215	202	367	245	583	586	99	327	649	509	328	332	307	353	352	277	178	582	101	314	435	463	236	318	447	439	774	457	278	231	179	395	214	222	370	666	269	244	457	332	130	461	361
ZNF415	206	9	63	77	13	49	100	218	35	442	98	132	64	17	149	46	26	69	24	36	12	64	56	110	2	144	46	149	321	61	44	10	20	94	39	36	523	49	279	361	90	144	143	51	272	49	26	74	32
ZNF414	886	249	510	335	473	425	263	576	516	357	480	449	424	314	392	492	537	569	298	530	286	649	179	855	665	393	564	430	557	905	326	711	350	746	509	374	519	852	304	402	813	756	343	959	304	221	545	428	521
ZNF410	279	60	162	80	184	231	100	112	135	83	163	158	40	154	169	193	200	238	117	109	153	221	115	180	118	94	135	143	239	165	340	270	120	176	124	27	90	171	41	149	141	168	88	47	529	598	233	210	138
AGBL1-AS1	28	9	8	3	2	10	32	0	6	1	9	12	1	32	10	8	0	28	5	2	11	44	0	1	0	24	10	9	13	17	15	11	11	9	0	5	0	0	35	16	1	11	14	0	5	6	4	5	0
LOXL1-AS1	735	17	106	80	48	693	111	385	137	406	165	171	61	13	226	497	542	142	68	201	160	493	173	365	447	75	115	187	251	334	35	71	112	223	575	31	132	324	82	132	799	170	105	305	668	134	529	113	150
LOC101927870	11	1	1	0	0	33	1	0	1	12	2	3	1	0	0	0	21	0	0	4	3	1	2	259	201	1	0	4	1	0	0	0	0	0	72	0	4	0	7	1	121	2	0	0	0	0	4	0	0
SSSCA1	1954	607	1040	700	2149	1023	811	1048	1246	900	1057	700	2404	993	753	1781	1536	1734	896	2036	1496	3540	1427	1373	1101	765	918	702	1880	1460	657	2232	1942	1179	975	934	903	1440	582	958	1519	1379	796	1092	4227	2173	1017	1229	2512
POU4F1	6	4	2	2	226	1	8	3	11	3	2	3	6	0	8	0	199	0	0	160	0	110	6	1	0	3	8	3	304	2	0	0	0	9	18	0	4	89	0	1	25	5	3	8	0	0	24	1	0
LINC01541	0	0	0	1	0	0	0	0	0	0	0	0	0	2	0	0	0	0	0	0	0	0	0	0	0	0	0	0	0	0	0	0	0	1	0	1	1	0	0	0	0	0	0	0	0	0	0	0	0
POU4F3	10	0	2	1	7	4	1	2	2	2	1	1	0	3	2	2	2	5	0	1	1	2	3	2	7	0	2	0	7	2	2	8	10	9	3	0	0	4	3	3	4	0	1	7	0	1	6	2	7
LINC01547	137	98	83	20	56	117	73	106	66	109	69	41	53	67	57	140	58	145	66	125	114	165	148	92	70	58	73	64	197	132	43	133	225	104	81	60	202	73	82	203	102	126	36	98	140	146	79	256	412
LINC01546	10	8	5	1	13	5	0	18	4	2	2	3	0	1	8	33	7	88	5	6	1	11	9	14	0	1	2	12	12	4	17	5	6	16	19	1	1	2	1	1	1	12	1	12	32	32	13	6	1
LINC01545	3	0	4	1	2	0	2	5	4	0	4	4	0	3	2	10	1	2	3	3	6	2	6	2	6	1	1	1	2	1	1	0	8	5	3	2	1	2	3	3	4	6	1	5	7	2	3	5	3
FBF1	152	74	257	353	70	177	86	617	208	350	272	320	284	126	333	628	399	287	117	107	205	158	171	363	303	135	250	430	295	655	117	489	394	197	215	551	90	127	72	133	271	449	160	376	195	69	139	158	344
RASA4	28	6	33	20	4	10	46	6	6	14	23	51	27	10	31	37	12	11	21	10	13	38	22	24	7	49	20	14	13	30	4	12	12	48	11	14	15	10	25	31	13	20	15	21	5	13	7	23	12
LINC01549	1	1	1	1	0	6	5	8	9	4	0	0	1	1	1	0	2	0	0	8	0	8	2	2	3	0	2	0	4	4	1	3	3	0	0	2	12	0	3	25	2	0	2	1	8	0	0	1	0
LINC01548	0	1	0	0	0	0	0	0	0	0	0	0	0	0	0	0	0	0	0	0	0	0	0	1	0	0	0	0	0	1	0	0	0	0	0	0	0	0	0	0	0	0	0	0	0	0	0	0	0
HM13	17493	6158	12386	8359	12006	8903	4886	7699	10509	7816	10378	10658	10367	9412	16613	23003	11925	14628	9239	10070	7329	13057	6233	13553	13256	8610	16469	12244	13151	10927	11760	10506	16927	15429	6482	9021	27300	5412	3108	6785	11379	18054	10978	15566	11093	11837	6305	17139	28464
RASA2	1486	450	632	489	792	1401	853	807	850	723	1008	1256	296	1153	1730	1009	1285	1126	1231	2088	1535	877	876	1695	819	1107	954	1387	1761	1327	893	1085	1851	1187	1473	264	575	859	334	609	1094	1295	675	425	1444	1265	1185	3354	549
RASA3	5328	232	1003	213	564	1039	888	447	564	847	866	260	1232	1103	429	1381	1627	5041	1164	1181	1761	5905	879	1061	268	543	430	670	6083	1524	71	487	1311	2214	1043	208	338	1681	864	1358	2471	424	321	1751	1155	1098	1099	1103	537
ACTN3	42	0	28	676	1	3	77	0	46	2	377	12	1	1	3	6	15	2	260	15	11	4	268	8	4	5412	6	77	29	40	2	1	1	18	10	1	10	8	312	473	10	1	2	9	0	2	1	3	4
ACTN2	5784	4	16231	19763	19	19	170119	3174	1064	3	55216	8006	28542	30	13	1948	4	2	17532	12	9	5017	23814	11	183	63784	5	5364	40130	24782	0	8	686	411	14	3427	6	8	103351	100529	9357	13	4	1392	83	181	203	10	2
ACTN1	99920	22987	13517	9791	38882	18725	9992	11610	23553	7798	8906	11720	10048	19775	11345	36202	44671	57510	26155	61625	42031	41315	25412	20968	9814	8498	22282	8036	26519	46051	2955	77880	41148	52809	17945	1453	10040	40339	5876	14440	38397	13176	23956	25307	17924	43257	29562	60418	25271
ACTN4	70349	19935	51564	31904	64819	66648	34882	51295	55271	23186	52847	48609	9920	36246	73165	63399	140160	39459	33160	63048	59776	34695	33809	66840	29772	41098	77933	60877	87497	34596	30333	44917	57167	82282	32203	6210	22549	40279	11083	19226	71562	88597	50291	36399	8670	14777	48767	51926	53409
EZR	23178	20591	67074	49473	54345	52619	66800	87338	44798	31628	36704	54068	14483	25275	46370	33073	47522	23379	44393	25871	55214	19745	30318	49113	21603	41864	49244	40917	82314	26752	27906	72714	43896	42287	29670	8764	9143	15963	3315	9069	38579	72298	38816	14957	21912	22175	33073	45575	24823
PRR29-AS1	1	0	1	3	0	0	9	0	1	29	0	1	0	1	0	1	2	1	4	1	1	1	0	5	1	0	0	3	4	0	0	1	0	0	4	0	0	1	2	3	1	1	0	3	0	0	0	0	2
MIR4269	1	0	0	2	0	1	15	0	0	0	2	0	0	0	0	0	0	0	1	3	0	2	1	0	0	7	0	10	2	1	0	0	0	2	0	0	0	0	15	5	0	0	0	0	1	0	0	0	0
MIR4268	0	0	0	0	0	0	0	0	0	0	0	0	0	0	0	0	0	0	0	0	0	0	0	0	0	0	0	0	0	0	0	0	0	0	0	0	0	0	0	0	0	0	0	0	0	0	0	0	0
MIR4263	15	8	8	7	8	10	4	6	8	7	7	6	2	11	20	14	11	19	10	22	21	11	2	10	22	5	6	9	10	16	8	8	3	17	6	0	4	13	2	2	23	8	12	3	10	15	10	29	15
MIR4262	0	0	0	0	0	0	0	0	0	0	0	0	0	0	0	0	0	0	0	0	0	0	0	0	0	0	0	0	0	0	0	0	0	0	0	0	0	0	0	0	0	0	0	0	0	0	0	0	0
MIR4261	0	0	0	0	0	0	0	1	0	0	0	0	0	0	1	0	1	0	0	0	0	2	0	0	0	0	0	0	0	2	0	0	0	0	0	0	0	0	0	0	0	0	0	0	0	0	0	0	1
MIR4260	128264	13492	19740	24236	76279	49867	19018	42102	24201	11430	17923	18541	5765	15494	46725	129244	120231	111855	97849	81230	163578	50223	80384	34046	5626	6856	16801	19294	208465	78525	3501	66628	87847	57483	41701	7887	3507	14311	2659	8649	39100	16828	16310	89763	25604	39700	121563	50600	155529
MIR4267	0	0	1	0	0	0	0	0	0	0	0	0	0	0	0	0	0	0	0	0	0	0	0	0	0	0	0	0	0	0	0	0	0	0	0	0	0	0	0	0	0	0	0	0	0	0	0	0	1
MIR4266	0	0	0	0	0	0	0	0	0	0	0	0	0	0	0	0	0	0	0	0	0	0	0	0	0	0	0	0	0	0	0	0	0	0	0	0	0	0	0	0	0	0	0	0	0	0	0	0	0
MIR4265	0	0	0	0	0	0	0	0	0	0	0	0	0	0	0	0	0	0	0	0	0	0	0	0	0	0	0	0	0	0	0	0	0	0	0	0	0	0	0	0	0	0	0	0	0	0	0	0	0
MIR4264	0	0	0	0	0	0	0	0	0	0	0	0	0	0	0	0	0	0	0	0	0	0	0	0	0	0	0	0	0	0	0	0	0	0	0	0	0	0	0	0	0	0	0	0	0	0	0	0	0
N6AMT1	289	260	193	258	196	172	395	315	306	563	483	176	162	284	309	533	68	304	227	233	389	363	318	247	295	279	368	462	424	388	461	160	172	518	143	149	215	89	252	353	299	469	263	287	824	514	170	565	433
OR5J2	0	0	0	0	0	0	0	0	0	0	0	0	0	0	0	0	0	0	0	0	0	0	0	0	0	0	0	0	0	0	0	0	0	0	1	0	0	0	0	0	0	0	0	0	0	0	0	0	0
ABLIM1	16159	7214	44898	19667	16344	19666	16087	24265	39671	12161	42915	42022	4983	17472	56797	7046	25203	19386	19546	29005	18442	7803	9782	72413	16891	33528	60796	45510	13095	10019	27491	11778	19154	21958	16837	11486	22874	1883	13255	9972	21220	57612	36047	3539	4785	1846	11450	56410	25247
ABLIM3	2341	86	1802	475	2021	1348	2429	456	1763	427	2641	3431	1637	1358	11078	525	379	531	1302	345	190	545	975	644	197	2026	2420	8245	3555	1692	4118	319	857	1119	256	2920	210	184	1931	1036	1653	5294	2231	1322	177	745	1303	1456	463
ABLIM2	3250	50	2598	2354	1886	721	6745	648	1836	233	5527	2089	4706	261	2216	582	756	899	3858	1178	59	2731	1835	285	583	4885	3158	1906	5214	2647	1247	586	597	1456	1076	1145	58	642	8150	3763	1191	2032	1074	1693	194	344	1016	443	2681
LINC00632	32	1	4	1	1	2	6	0	1	3	0	1	12	1	6	11	7	20	5	14	2	17	2	5	8	1	1	4	11	10	0	3	2	10	30	4	5	7	6	11	22	0	0	15	85	7	1	6	9
LINC00633	0	0	0	0	0	0	0	0	0	0	0	0	0	0	0	0	0	0	0	0	0	0	0	0	0	0	0	0	0	0	0	0	0	0	0	0	0	0	0	0	0	0	0	0	0	0	0	0	0
LINC00630	83	21	46	26	147	103	53	94	47	57	47	69	8	50	65	42	249	219	32	97	126	117	63	140	160	48	48	69	108	66	54	63	98	59	88	8	51	125	34	52	76	71	51	40	180	84	64	127	46
LINC00636	1	0	8	0	6	2	7	5	0	0	3	5	7	14	1	1	2	1	6	8	0	3	10	0	0	0	8	6	5	19	4	2	5	30	0	0	2	2	11	4	3	3	1	6	9	1	14	2	43
LINC00637	2	1	0	0	0	2	1	3	0	4	0	1	2	1	1	6	6	2	7	2	1	3	0	11	1	0	7	0	2	0	12	2	1	1	3	1	2	0	0	2	5	0	0	0	5	1	1	1	0
LINC00634	6	1	4	1	2	4	0	1	3	4	1	1	1	1	3	16	8	5	1	9	4	26	2	8	13	0	2	0	13	18	1	14	4	1	11	3	1	10	2	2	6	0	4	4	7	4	10	5	8
LINC00635	2	0	0	0	0	0	1	0	0	0	0	1	2	0	0	1	0	1	1	0	0	1	0	2	0	0	0	0	1	1	0	0	1	1	2	0	0	0	0	0	0	0	0	1	1	6	0	0	4
LINC00638	117	30	23	30	12	171	12	18	48	57	26	10	16	34	53	258	19	84	3	40	44	207	73	52	52	28	46	54	33	103	14	75	55	104	52	41	33	26	22	45	105	80	23	100	18	62	38	72	31
LINC00639	46	8	22	5	0	22	28	15	14	41	24	11	11	9	7	7	113	25	2	15	13	20	10	19	7	9	8	17	8	30	4	6	4	16	21	6	65	3	93	85	8	0	2	7	22	5	3	11	1
BIVM-ERCC5	0	0	1	0	0	0	0	0	0	0	1	0	0	0	0	2	0	2	0	0	0	2	0	0	0	0	0	0	0	0	0	0	0	1	0	0	0	0	0	0	0	1	0	0	0	0	0	0	2
TSPOAP1-AS1	45	8	25	4	2	29	18	38	68	21	58	11	12	17	10	13	35	10	15	25	33	43	17	66	24	38	15	25	11	30	17	7	7	98	30	5	30	19	18	40	22	38	1	20	56	5	29	42	35
RAB6A	13238	4300	9162	7952	25258	8587	7300	8387	10096	6418	14089	11568	2153	11697	12904	7753	8110	18998	6255	9514	10033	15686	5910	11541	12848	9399	11473	11016	10854	6692	11693	8228	18099	9781	8792	1261	4499	5260	4204	5950	13327	16111	9458	3925	6552	10521	9641	16279	12831
RAB6B	690	22	242	75	44	3704	153	237	192	406	150	285	145	38	252	125	400	212	68	208	127	269	118	1119	3255	125	139	207	1170	502	295	778	168	180	11035	174	2005	141	358	521	7114	158	51	315	287	279	600	540	165
RAB6C	4	4	7	2	12	5	3	0	5	3	8	13	0	6	3	9	3	9	3	1	4	8	4	5	9	2	7	6	10	1	4	4	10	2	2	3	4	2	6	3	4	4	3	4	3	5	1	8	3
LOC100506368	20	4	16	22	2	6	54	12	12	30	36	5	6	13	10	26	20	69	10	9	4	13	11	10	27	23	6	7	23	14	3	4	13	6	11	4	77	5	33	91	56	7	3	12	14	10	9	1	24
DLGAP4-AS1	24	0	3	1	7	6	4	4	6	11	17	5	20	4	2	13	4	14	5	12	6	16	2	31	2	6	3	10	10	31	2	7	18	12	4	8	5	10	3	18	2	13	3	27	44	20	2	9	9
DAOA	0	0	0	0	0	0	0	0	0	0	0	0	0	0	0	0	0	2	0	0	0	0	0	0	0	0	0	0	0	0	0	0	0	0	0	1	0	0	0	0	0	0	0	0	0	0	0	0	0
ERVV-1	4	1	0	0	0	0	1	3	2	0	1	1	0	0	0	12	9	11	0	12	4	0	2	21	0	0	0	0	50	2	0	0	12	2	0	1	1	18	0	1	0	0	0	9	1	2	0	0	299
ERVV-2	5	0	0	0	0	0	1	0	0	0	0	0	0	0	1	100	5	7	0	1	3	0	3	19	0	0	0	0	26	3	0	0	1	0	1	0	0	40	0	0	0	0	0	3	0	10	0	0	126
LOC101929006	0	0	0	0	0	0	0	0	0	0	0	0	0	0	0	1	0	0	0	0	0	0	0	0	0	0	0	0	0	0	0	0	0	0	0	0	0	0	0	0	0	0	0	0	0	0	0	0	0
KRTAP5-AS1	5	2	1	1	2	11	2	11	4	102	19	26	0	9	9	12	4	4	9	6	1	0	11	27	4	4	3	13	19	26	2	32	3	12	29	1	75	16	20	12	9	3	0	2	4	5	25	22	0
GDI2	28018	12305	15722	10647	16210	15292	10547	15759	19756	11298	21146	15100	8835	18339	16242	10454	9129	16934	12903	19362	19773	10907	6535	14340	11740	12844	18262	16510	11059	15444	19446	9026	11801	18823	11644	5773	7499	9551	6452	10799	15725	23766	14403	9441	42302	21056	14159	40418	38922
LOC105374428	0	0	0	0	0	0	1	0	0	0	0	0	0	0	0	1	1	0	0	0	1	0	0	0	0	0	0	0	0	0	0	0	0	0	2	0	0	0	0	0	0	0	0	0	0	0	0	0	0
GDI1	12854	3826	4058	4353	12253	7199	3689	4508	4972	4610	6410	4461	4431	10646	4383	9960	12136	10346	6130	7843	6257	10866	5650	10552	11268	3299	4227	4549	8687	7385	2175	6804	8437	10492	4892	2474	3089	13240	2821	4174	10856	5178	3915	7120	3811	3765	4328	8165	4759
CALM3	16510	11295	8298	7969	25814	9357	8626	8327	8983	7499	12737	6120	7854	13158	8315	16949	8442	11616	8376	10598	18247	12315	10134	10596	8082	7957	8338	6796	17340	10068	5193	13631	10963	20800	5034	3500	4781	9227	7004	10747	13835	9829	6530	18728	14310	10667	15837	16086	14384
LOC105370333	294	212	462	342	254	435	115	539	500	592	192	133	128	169	425	470	489	315	118	398	212	773	88	351	309	333	545	332	690	238	640	82	237	227	331	123	364	184	191	325	459	900	446	155	455	768	218	312	487
SPG21	8109	2682	2958	2717	4280	5444	2295	3199	3620	3629	5433	3276	1692	2887	3006	5422	4087	6364	3792	5324	3943	7305	2969	4024	5057	2476	2698	3616	6511	5662	2734	4225	4227	4975	3730	778	2866	6027	1419	3473	7299	4595	2630	3285	9952	5587	4799	6564	5994
TFAP4	994	552	424	688	1299	885	249	1004	1271	498	1235	660	425	647	532	1808	613	750	492	1848	1272	3939	626	1498	1463	576	767	964	1091	981	367	1177	761	662	1533	304	588	1015	379	319	1744	1792	1191	899	442	665	1208	1007	1241
SPDL1	1880	381	385	1155	938	643	247	682	652	336	1032	1142	191	516	723	962	756	766	327	805	681	765	574	457	893	333	706	687	1802	895	645	1306	801	789	752	161	145	369	150	211	685	923	439	610	1958	900	1067	1077	1183
SPG20	3800	248	2001	1810	1919	3357	2128	2261	1703	3016	2471	1849	1025	193	1442	1041	2653	585	647	756	628	3209	495	2491	2840	1847	1624	2114	5064	2357	1211	2986	2147	1643	2996	465	1417	2264	2060	2867	1771	1845	1904	1768	2705	209	1969	687	953
MIR7109	2296	687	1262	1280	1799	1863	1474	2208	1732	1377	1125	1682	1069	1119	1512	2524	2121	1725	1472	1737	1996	2184	2000	3785	925	1505	1414	1547	2235	2472	1104	2696	1288	2098	1384	624	795	1347	635	1362	1594	2501	1253	1264	3987	2810	1573	2849	3381
MIR7108	10288	5534	7636	4914	21246	9290	3160	9018	9407	3091	6528	5988	3489	11371	6538	12195	14664	11248	6850	12265	11405	14225	4294	8691	10126	4666	8604	6226	10260	11094	1309	19321	17343	10111	8179	1454	808	12024	960	1415	13515	13103	9287	3648	3721	3177	7328	16343	12139
MIR7107	2471	936	3499	1599	1360	1807	1237	2292	2757	1214	3365	3751	637	2046	2208	2680	2865	2430	1877	2657	2977	2154	926	3367	3755	2121	2905	2329	2750	1974	1652	2253	2169	3147	2044	432	778	2841	648	996	2865	3687	1804	955	1361	562	1709	4255	3241
MIR7106	0	0	0	0	0	0	0	0	0	0	0	0	0	0	0	0	0	0	0	0	0	0	0	0	0	0	0	0	0	0	0	0	0	0	0	0	0	0	0	0	0	0	0	0	0	0	0	0	0
SPTA1	10	2	2	1	12	5	15	4	0	6	2	0	4	0	0	3	2	6	0	2	172	11	3	2	5	4	6	1	40	6	1	0	5	6	5	2	1	10	31	4	5	3	0	6	1	0	2	9	4
HGSNAT	10213	1995	4673	3042	1974	3818	2225	4848	4305	4000	6244	4217	1124	3037	4438	16336	2784	4642	2050	7021	6294	6836	5377	4658	2092	2631	4385	6238	6988	3306	2019	2136	3222	5244	3499	648	2646	4061	2029	3459	7974	6231	3899	2036	1794	4826	3682	4994	5981
CRYZL1	820	279	655	411	368	389	583	653	651	815	718	702	455	618	688	789	929	778	481	572	590	665	440	533	425	623	592	745	602	736	798	374	528	630	362	313	991	338	500	905	526	868	371	524	2541	950	689	897	1618
SERF2	30329	8026	19240	21036	9457	18045	18250	18395	19379	28831	21384	13466	35697	13506	15148	18935	20704	24150	22924	22718	15354	22928	13035	15489	11213	13801	15950	15243	15632	11756	27079	10295	14860	23037	9250	22648	18545	13496	13590	26206	34577	23516	12579	23619	59660	27993	13156	16016	23392
OR4L1	0	0	0	0	0	0	0	0	0	0	0	0	0	0	0	0	0	0	0	0	0	0	0	0	0	0	0	0	0	0	0	0	0	0	0	0	0	0	0	0	0	0	0	0	0	0	0	0	0
NAV2-AS2	3	0	0	1	1	2	2	3	1	3	2	0	5	0	0	1	1	0	2	0	1	4	2	1	2	2	0	0	0	0	0	2	0	1	0	0	5	0	4	5	5	0	0	2	5	0	0	3	1
NAV2-AS4	0	1	0	0	0	0	0	0	0	0	0	0	1	0	0	0	0	0	0	0	0	0	0	0	0	0	0	0	1	0	0	0	0	0	0	0	0	0	0	0	0	0	0	0	0	0	0	0	0
NAV2-AS5	0	0	0	0	0	0	0	0	0	0	0	0	0	0	0	0	0	0	0	0	0	0	0	0	2	0	0	0	0	0	0	0	0	0	0	0	0	0	0	0	0	0	0	0	0	0	0	0	0
PGM5P4-AS1	0	0	1	1	0	0	1	0	0	5	1	1	2	0	0	1	0	0	2	0	0	1	0	0	2	3	0	4	0	2	0	0	0	0	0	3	4	0	10	6	4	2	1	0	0	0	0	0	0
NAT9	1249	526	413	677	889	746	512	815	679	1078	591	465	1219	888	674	2338	882	1108	978	826	1317	1423	1294	1446	1804	391	677	851	1186	2248	295	2232	1056	694	1075	557	717	707	385	759	1185	946	722	1630	2173	804	581	1353	628
NAT8	1	3	0	0	0	5	0	0	1	6	1	0	0	1	2	4	1	1	1	2	0	6	0	10	0	0	0	1	2	1	0	9	1	10	3	0	3	2	0	4	2	2	0	2	0	4	1	8	17
NAT2	2	0	2	0	0	5	3	15	1	8	1	4	0	0	13	1	0	1	0	3	1	3	0	1	0	1	3	4	1	4	2	0	1	1	0	1	0	2	3	2	0	10	1	1	9	2	8	0	2
NAT1	486	223	265	81	269	296	160	417	319	1409	198	158	37	210	476	104	279	256	121	420	259	260	44	645	125	221	364	476	604	201	492	114	146	291	120	24	105	75	73	215	220	676	191	98	1188	506	346	272	474
NAT6	560	92	411	147	249	281	349	426	245	325	402	367	383	226	264	301	407	516	268	471	254	399	178	582	282	261	209	280	644	469	197	392	237	302	259	278	403	449	349	409	748	404	137	365	616	270	218	412	577
ADGRL4	4345	130	1279	342	324	776	783	246	289	470	790	382	2146	494	189	266	388	818	368	630	985	1328	326	531	753	439	391	431	1317	1039	232	285	404	1514	674	331	212	1323	1319	1928	952	101	316	447	2076	701	253	1744	1104
ADGRL2	4966	352	3905	2493	479	4031	2251	4641	3523	2405	8241	5544	1123	3122	7253	1712	1977	1232	1511	2009	7357	1879	782	2215	877	1964	5737	6263	5314	1597	2393	438	2881	4992	1378	518	6791	3249	2149	4336	2048	5196	2527	594	1087	338	2544	4868	2111
ADGRL3	1436	3	71	39	424	402	56	805	66	177	163	41	53	637	165	510	2979	440	6	766	885	286	80	443	168	8	30	88	343	28	19	134	131	178	561	11	57	431	117	87	488	61	154	109	425	198	404	17	97
ADGRL1	3517	605	1539	1445	792	3705	365	2525	1364	1747	1928	2298	1053	1748	978	7034	6856	1118	951	3870	3003	1672	1458	3401	2707	764	1416	1777	7059	2668	210	3564	623	2045	3078	1053	2637	6149	809	1315	4210	1529	1661	1760	607	426	1653	3931	2985
FAIM2	269	108	146	24	8	46	67	154	136	238	316	217	97	74	71	40	38	6	29	19	15	56	12	115	8	34	138	190	28	36	50	9	14	66	23	260	180	19	169	417	48	141	107	42	19	4	21	29	89
COX5A	5951	2585	4976	4669	2612	6432	10743	5389	5329	4197	7873	4375	4197	3350	6100	4950	3166	3496	3472	4635	4144	5424	2480	3698	5570	7678	6615	5610	5713	6043	8150	3621	3605	4021	4656	3240	5344	4434	7558	5492	6645	9925	3556	4274	12682	4479	4452	5073	8962
COX5B	4779	2125	6365	4853	5073	6941	10307	5977	5049	4632	6698	3296	5819	3576	4719	4789	3158	3539	3641	4132	4413	4779	2574	6859	9728	8522	5483	4558	6448	4949	7656	4092	2399	4791	4954	6816	5954	3239	6460	5802	8199	9912	2947	5925	10802	6273	3191	4329	9091
TMEM257	0	0	1	0	0	0	0	0	0	1	2	0	6	0	0	0	0	0	0	0	0	0	0	0	0	1	0	0	0	0	0	0	0	0	0	2	0	0	2	0	0	0	0	0	0	0	0	0	5
TMEM256	1342	496	1224	795	1057	533	1214	1035	1017	1186	1304	1015	1674	1215	1240	1161	596	911	1194	1144	1281	720	299	1836	1505	771	1213	959	874	687	2459	518	525	921	696	1789	1271	552	688	1629	1583	1610	683	1656	6156	4295	695	952	2811
TMEM254	1831	798	3236	1798	1196	1383	1182	1936	3159	3142	3365	3119	670	1465	3993	1189	1336	2179	2007	2335	1567	2201	1327	1873	1632	1836	3885	3229	1329	1421	3772	1700	2106	4354	932	773	1149	737	397	811	2654	5048	2439	1004	822	787	1465	3390	1974
TMEM253	6	3	16	3	3	23	4	16	9	10	13	12	5	11	9	24	13	30	1	8	17	16	2	2	6	6	13	7	15	12	20	1	1	4	15	0	17	4	3	6	16	9	14	2	2	8	10	17	103
TMEM252	21	1	15	3	0	4	21	4	1	2	12	5	1	5	3	2	0	0	4	0	0	3	1	0	0	9	6	2	4	6	1	0	0	6	0	0	13	0	39	18	2	0	0	0	0	1	0	1	2
TMEM251	854	304	372	293	485	825	422	430	457	565	430	338	582	527	392	829	831	1027	399	951	482	608	374	801	657	319	345	449	685	682	454	628	463	560	705	276	563	486	314	570	984	523	289	453	2953	1999	545	715	875
LOC401585	21	6	31	7	18	24	29	47	15	7	5	19	8	42	19	27	8	30	7	118	21	4	14	21	46	18	13	9	7	3	9	15	13	31	22	5	0	12	0	3	28	29	22	16	27	4	5	19	72
SIPA1L1	9064	2140	2738	2562	4055	4272	1572	5225	4072	3221	5239	4331	932	2805	4975	3749	4204	4538	1818	3336	5204	2981	1505	6312	2981	2504	4288	5721	4481	2637	1364	2055	1665	6314	4263	586	2327	4803	948	1616	5028	6344	3859	1771	1681	1820	2777	6463	4249
SIPA1L3	5804	2024	2426	2434	5858	6598	1073	4056	2181	2660	2722	2093	460	2285	2766	3419	8298	5506	1993	5005	4231	3989	3652	9545	2529	1366	2659	3386	3870	5510	719	4931	3476	4625	3571	238	2942	4333	1547	1448	7513	2768	2191	1977	692	755	2143	4968	4012
SIPA1L2	5155	1595	4420	2806	2227	6568	2574	5214	3647	1879	5893	5031	1563	3679	4753	2981	4073	2328	2489	3994	1092	5876	1171	4284	7409	2248	4060	4687	8038	2474	1582	3140	8210	4366	3665	921	913	5598	1705	1478	5012	6019	3888	777	386	328	1388	6289	1001
QKI	13940	3460	6026	4725	8011	5594	11129	3834	3920	1995	9255	4834	2182	5723	3669	4955	4679	4129	5661	4967	4050	8290	6063	4876	5170	7537	4431	5162	10479	5628	3354	8936	7248	9381	7793	768	1731	7136	8302	9746	8641	3713	3743	2211	8744	5954	5461	12231	4105
SLC35F5	3477	1113	2787	2183	2633	3364	2645	2413	2604	2501	5356	3385	668	3558	3463	2545	2572	4100	2724	2491	2145	3394	2467	2976	3279	2416	3332	3784	4353	2516	4995	2365	3251	2960	3134	433	2502	2073	1528	2430	3910	3216	3038	985	7022	4082	1195	6425	5310
SLC35F4	9	3	3	0	2	0	4	1	1	0	2	0	2	4	0	0	1	12	0	8	1	2	1	1	0	0	0	2	8	9	2	2	2	2	1	2	0	0	0	1	9	0	0	2	3	0	3	2	0
SLC35F6	6349	4100	5220	3151	3483	3223	1506	3924	6029	1517	5269	3994	2542	5294	4928	4333	4107	6878	5423	8330	2214	6441	4558	5418	4454	3279	5345	4050	5301	6297	2538	4330	6076	8508	3221	1769	1357	3721	1588	2312	6297	6740	4886	3523	2823	3060	4955	9103	19648
SLC35F1	94	1	21	6	3	9	31	19	8	11	26	23	1	5	17	8	4	2	6	1	4	65	5	4	2	29	4	9	6	28	2	7	4	54	5	7	65	6	75	106	39	2	7	10	3	0	7	6	27
SLC35F3	229	19	215	96	789	129	30	91	198	77	109	124	26	137	82	107	60	293	521	129	239	57	74	313	216	58	152	152	191	307	27	381	250	286	187	64	140	588	20	108	294	108	64	171	615	397	49	36	131
SLC35F2	2726	1393	1465	1356	960	1247	1508	1185	1748	460	2032	1867	525	1236	1443	4576	1359	5243	1331	2294	3959	2545	3295	1528	1401	1505	1720	1484	1475	1814	1265	1889	1382	1425	1001	225	9566	1456	219	467	1144	3164	1951	1049	1471	2113	1000	4398	3257
SUPV3L1	1832	991	978	1014	1584	1455	1489	1533	1577	1104	1586	1035	797	1189	1168	1196	1542	1797	1138	1686	1713	2209	1020	1649	2300	1143	1163	1281	1237	1653	734	2518	1070	1228	1185	605	907	1952	1194	982	1830	2120	1110	961	1247	1016	1017	3182	2300
LMAN1L	0	2	0	1	0	0	4	0	0	3	1	3	0	0	3	1	9	0	0	26	3	0	5	47	1	0	1	0	0	3	2	0	0	1	0	1	262	0	18	8	0	1	1	0	23	1	0	1	0
TRMT112	11598	3964	5571	4282	8946	5783	3772	4667	6227	4145	6173	3594	5076	6959	3901	7296	7173	11676	5373	9382	10490	7665	6776	9668	6758	3698	4718	3471	8957	5429	6307	5111	8093	6854	5421	3480	2717	7083	1987	5374	9521	6370	4264	7130	16180	15297	5073	7413	11986
TSPAN19	0	1	1	1	0	0	3	1	0	2511	4	0	0	0	3	7	1	1	1	0	1	0	0	497	1	4	1	23	1	3	0	0	1	0	19	1	6	0	5	4	2	67	0	6	7	1	0	1	1
MPC2	1744	824	1595	1594	1069	1878	3349	2082	1496	3213	1881	1088	1531	1037	971	791	1081	1084	1246	1705	1060	2601	1213	1970	2636	2037	1341	1438	2164	1697	2078	1589	1491	1265	1603	702	3233	1619	2620	3559	1771	2522	760	1020	5023	1478	1714	1560	1579
MPC1	1211	681	1586	1313	862	976	4385	1763	1330	1489	2680	1624	713	695	2372	868	682	446	665	665	387	1018	789	964	1010	3054	2183	1882	1266	889	3142	1109	741	939	559	707	3097	681	4670	3174	1035	2818	1201	635	3335	1663	819	930	1058
TSPAN10	1160	444	54	159	852	76	37	130	177	64	116	110	148	327	217	234	783	496	821	2017	499	2102	851	276	67	34	91	91	707	1695	83	172	1149	1263	45	86	90	431	37	96	111	73	79	392	372	196	163	581	2014
TSPAN11	1396	79	1149	68	134	559	187	850	469	634	644	290	749	800	353	609	1127	427	715	598	175	388	499	1603	74	142	308	279	314	739	61	435	898	1602	730	641	339	512	330	1475	1551	225	181	625	314	69	135	3334	1970
TSPAN12	503	7	284	123	25	616	261	355	119	1495	254	185	206	69	289	95	95	130	71	89	75	161	158	329	123	211	214	763	327	203	916	32	45	251	388	74	6142	116	1268	1004	255	295	107	102	395	65	94	199	193
TSPAN13	4632	524	1192	1887	1319	4229	688	2481	1462	9142	1491	2030	835	809	2914	1921	4875	3168	1764	4201	1692	4528	2341	3057	1922	762	1675	2269	5892	1216	3406	848	4350	1478	2823	299	12193	674	2709	5189	2810	2132	1208	821	30441	8692	1703	989	1827
TSPAN14	14166	6255	11018	8508	8832	14424	4876	14629	9944	8395	9596	9552	3104	11828	16773	8002	13970	14223	9045	22447	11193	7601	5251	19045	12419	9170	14169	16609	7912	7550	10106	15693	11549	18025	10985	2583	3670	6346	2572	4059	18312	18776	13085	5653	5044	5809	11940	23117	22278
TSPAN15	4053	480	634	421	1860	1634	857	671	1044	2887	520	178	1374	478	570	408	1724	960	2443	1546	1929	1799	1549	3549	1693	1122	876	1179	4128	2548	353	812	682	2884	1278	435	2002	3084	805	1240	1795	1066	355	1124	1868	1265	5953	1319	7996
TSPAN16	1	0	1	0	0	2	2	0	1	1	4	1	3	0	0	5	1	0	1	3	0	2	1	1	1	1	0	0	2	3	0	0	0	0	8	0	0	2	0	0	6	0	2	1	3	1	0	4	0
TSPAN17	4101	2057	2765	1372	3634	3039	1933	2478	1867	2606	2574	1814	3045	3526	3232	2663	2992	3535	2449	2381	2354	3347	3362	2423	3436	1806	3196	3641	5423	5049	2863	4609	5100	3250	1651	1388	863	5055	1041	1964	3456	4083	2247	4066	4558	4129	3556	5085	8630
LOC101929109	1	0	0	0	0	0	0	0	0	0	1	0	0	0	0	1	0	0	1	0	0	1	1	1	0	0	0	0	0	2	0	0	0	0	0	0	0	0	0	1	2	0	0	3	1	1	0	2	0
LOC101929106	0	0	16	0	0	0	1	0	1	5	2	9	1	0	5	1	0	0	0	0	0	0	2	3	7	0	3	3	0	0	2	0	0	0	0	23	0	0	0	1	0	7	8	0	0	0	0	0	0
EAF1	2811	1193	2584	1816	1934	1780	1702	1559	1872	1101	4786	3623	760	3532	1643	1397	2719	3595	1295	1683	1946	1241	1085	1428	2568	1329	1963	1838	2267	1185	1075	2115	2344	2739	1237	208	858	1183	536	986	1233	2054	1405	495	1900	1884	1037	4021	4044
EAF2	134	139	123	65	156	270	100	190	151	301	74	65	82	71	169	149	272	231	159	99	156	142	141	540	212	121	118	128	307	243	225	131	97	149	68	50	153	43	69	363	230	226	41	114	710	182	657	187	259
FOXF1	576	21	596	76	45	184	108	148	92	204	129	187	350	83	40	82	210	27	83	163	75	67	91	564	128	90	263	157	710	180	30	253	80	397	158	72	37	277	231	317	611	38	115	178	126	68	168	302	113
FOXF2	623	468	127	58	240	245	47	38	143	99	303	111	112	249	157	1846	306	458	522	203	49	129	147	210	160	101	172	113	686	685	41	690	570	749	768	85	17	623	307	122	1383	55	83	891	436	396	687	1043	432
RBPJL	5	0	1	0	1	3	10	2	0	0	0	1	2	1	1	5	5	4	1	16	3	3	2	4	1	0	2	4	3	14	1	1	7	0	6	2	0	2	0	0	2	4	1	0	2	2	2	0	2
TMUB1	3232	1160	1803	1555	2482	1808	1155	1581	1743	1335	1851	902	2319	1522	1253	1358	1731	2384	1750	1581	1950	3727	1956	2314	1878	1331	1812	1342	1609	2874	1018	2134	1541	2329	1840	1355	1628	2331	876	1255	3765	2146	1264	2483	1051	1218	1623	1578	2340
TMUB2	3300	964	1656	1832	2614	1894	1189	2590	1400	1726	1688	1261	939	1221	2380	2293	1704	2748	1999	1556	1017	1931	1066	2865	2191	1042	1671	2038	2973	2736	1301	2443	1698	2563	1693	738	1325	2817	854	1682	2643	2232	1166	2035	2509	1773	1391	1891	2645
SCGB1C1	0	0	0	0	0	4	0	0	0	1	0	0	0	0	0	0	0	0	0	5	0	0	0	3	0	1	1	0	1	1	0	0	1	0	0	0	0	0	0	0	0	3	0	0	0	0	0	0	2
SCGB1C2	0	0	0	2	0	0	0	1	0	0	0	0	0	0	0	0	0	0	0	0	0	0	0	1	0	0	8	0	0	0	0	0	0	0	0	0	0	0	0	1	0	0	0	0	0	0	1	0	0
KIAA1644	1286	376	317	37	589	168	182	55	255	65	215	146	79	583	74	1837	907	2482	2248	1601	151	460	768	131	22	63	145	192	2229	1962	23	2417	4053	1496	251	53	20	611	49	188	547	84	158	123	56	341	823	2829	461
SYNCRIP	16538	7798	13935	10200	17387	13750	9713	15135	15326	8007	14899	17727	4522	13110	14257	12725	17825	11872	10582	20486	24039	17808	8204	13834	16469	9930	12975	12888	22300	10602	5817	23199	16392	14284	13948	2185	4858	9096	3887	5226	13133	17737	13177	5840	10528	5023	8480	25135	11005
LOC100240728	0	0	0	0	0	0	0	0	0	0	0	0	0	0	0	0	0	0	0	0	0	0	0	0	0	0	0	0	0	0	0	0	0	0	0	0	0	0	0	0	0	0	0	0	0	0	0	0	0
TBC1D7-LOC100130357	537	510	675	406	977	627	562	588	729	637	855	732	616	656	723	1257	1027	1097	776	1340	884	595	570	963	861	383	755	583	1165	1108	983	586	870	757	658	431	298	544	266	553	1610	1058	449	642	4666	2841	691	1028	1088
MMAA	713	511	429	619	566	438	729	569	866	507	804	513	240	512	640	484	269	515	215	496	497	603	392	638	276	709	745	815	459	666	478	339	301	987	290	160	534	653	455	528	562	999	570	347	480	245	549	933	1032
PRR23D1	0	0	0	0	0	0	0	0	0	0	0	0	0	0	0	0	0	0	0	0	0	0	0	0	0	0	0	0	0	0	0	0	0	0	0	0	0	0	0	0	0	0	0	0	0	0	0	0	0
TYR	1	0	425	3	0	1	1	276	0	0	1	16	67	0	0	1	1	0	1	1	0	2	0	0	4	0	0	0	0	1	0	0	4	1	0	129	0	15	1	5	17	3	0	1	0	0	0	0	0
ALG8	2006	765	952	791	3858	1762	567	1405	1400	1613	1259	972	578	1149	1222	1611	1299	3182	839	1967	2085	5840	1239	1676	1830	712	1391	1402	2000	1145	1050	1366	2498	1466	1760	243	1757	534	502	927	2021	1732	1172	888	1396	2010	1233	2437	4418
ALG9	402	213	304	230	241	295	308	351	414	269	459	345	170	291	403	582	485	750	213	288	467	351	345	374	395	283	307	404	349	467	242	448	294	336	319	158	472	131	218	338	570	482	276	261	325	363	174	622	389
ALG2	2549	1490	1431	1292	1960	2208	991	1906	1898	1932	1658	1538	884	1791	1711	1811	2603	1843	1444	1696	1526	1331	1271	2438	2046	1073	1515	1884	2206	2296	1247	5394	2138	2005	1285	413	2052	1638	772	1391	2429	2104	1460	1333	3119	2447	1747	3164	4344
ALG3	5478	1635	1977	2015	5670	4867	991	2361	2566	1669	2305	1537	1768	2515	1774	8637	5815	5144	1900	8508	2691	9281	3199	4210	6131	1868	2695	1991	7419	4530	1304	7918	5113	3825	4338	760	1896	2993	806	1385	34229	3244	2322	3581	2961	3518	3518	5605	7648
ALG1	1402	638	888	430	1351	1047	342	883	965	1096	739	504	669	748	738	1417	1039	1438	751	1746	1137	2269	674	948	666	564	1067	783	1142	1083	657	1597	1522	1344	576	246	1327	438	397	828	1192	1336	717	924	1866	1231	1086	1851	2252
ALG6	845	589	702	707	1083	568	399	1026	981	742	1002	765	445	1173	900	942	450	1081	468	1220	585	980	832	897	687	560	959	920	1284	767	698	544	1098	794	366	192	507	362	201	479	898	1480	886	459	1640	586	967	1257	2206
ALG5	2022	740	1105	769	1986	1474	771	1275	1218	2104	935	942	990	1284	1095	2074	921	2355	1224	1516	1493	2574	545	1131	957	882	1074	1105	1602	1433	1687	1694	1761	1468	856	447	3028	675	684	2212	920	1733	933	1678	6028	4809	1244	2115	2894
WIF1	12	5	19	820	0	923	96	80	17	194	7642	2213	2	12	21	2	2	0	0	5	1	1	49	2226	2132	10	76	17	43	1	6	0	2	3	1518	187	1339	36	356	2686	10	1	4	0	2	0	48	27	0
PDXP	36	20	30	6	49	69	19	7	18	20	6	4	11	22	5	42	57	46	12	92	27	57	37	80	56	26	17	2	86	60	5	96	23	63	34	0	93	61	17	38	92	12	10	20	64	5	16	23	6
RNGTT	2022	843	1176	1033	2220	1069	841	1386	1571	760	1520	1473	434	1371	1760	733	1567	1519	1014	2071	2027	1554	942	1662	1675	1057	1565	1221	2722	1324	965	2106	1437	1625	1051	212	465	764	553	813	1274	1870	1256	589	2798	1452	1153	2913	1537
KIAA1324L	1626	528	371	161	398	800	217	202	382	494	271	284	116	575	661	282	750	1900	86	177	865	1473	527	904	2017	151	286	295	620	601	66	493	571	434	912	160	263	152	333	558	608	362	68	523	356	332	549	889	159
ERI3-IT1	5	0	1	1	1	2	0	0	0	3	2	4	0	1	0	0	0	4	0	0	3	1	3	1	0	1	0	2	1	0	0	3	2	1	2	0	3	2	0	1	0	0	2	0	0	0	2	3	2
INSL5	0	0	0	0	0	0	0	0	0	1	0	0	0	2	0	0	0	0	1	0	0	0	2	0	0	0	0	0	0	1	0	0	0	0	0	0	0	0	0	0	0	1	0	2	0	0	1	0	0
HAR1B	11	4	12	3	2	5	0	3	5	4	6	5	2	8	5	13	21	3	1	7	4	30	1	12	0	11	4	3	10	14	3	12	5	8	1	2	4	17	0	3	4	5	3	9	8	11	20	3	3
INSL6	0	0	1	0	0	0	2	2	0	3	1	4	0	9	0	0	0	0	0	1	1	3	1	1	0	2	2	2	0	0	2	5	1	0	0	2	3	1	0	3	0	0	1	0	0	0	0	1	0
MAGEL2	227	2	11	0	2	11	5	13	14	4	17	4	15	7	4	54	17	77	6	42	2	116	6	3	1	1	2	4	29	28	1	10	22	175	29	2	11	54	36	29	225	7	1	53	67	7	6	1	10
INSL3	9	6	8	3	3	10	4	14	11	8	4	4	34	10	67	7	5	6	6	12	3	10	17	14	9	10	29	21	17	23	18	10	2	25	6	2	9	21	2	8	3	14	4	21	2	11	27	14	15
RAB8B	4991	978	1015	453	900	1341	529	1049	879	823	1350	843	440	1117	890	910	1659	2691	1742	1844	1334	1682	1440	1360	653	1003	660	866	4398	1731	622	819	2278	3204	1002	186	616	1339	726	1588	1531	668	404	613	5724	2612	1758	2839	1269
HGS	8800	2701	5807	3699	7572	4064	2825	5246	4801	2687	4440	4547	1916	5977	4839	10334	4242	10407	4348	6032	3392	9114	9473	6695	3820	3641	6303	5209	10368	10643	2633	8242	7167	8642	5371	748	3782	4644	1592	1910	7272	6895	4341	4048	2217	2073	3091	7862	6427
RAB8A	4407	1580	2574	1811	3572	4102	1163	2627	2768	1396	2397	1904	705	2402	2249	3264	4175	2664	2056	4341	1956	4263	2029	3732	2856	1662	2547	2184	3767	2836	1384	3811	3011	4203	3728	343	1643	1846	656	1208	4687	3516	1719	1691	2123	1405	2861	4877	3102
RTN2	1223	152	791	1050	393	652	5949	425	285	420	2803	390	1684	300	180	549	385	522	977	496	511	558	889	435	134	2340	212	471	1472	1318	152	390	269	703	131	652	639	179	7163	4666	1145	231	173	1212	564	901	586	460	356
RTN3	10476	3308	5589	4693	8974	8589	3859	6189	6148	7769	9356	6782	3766	5000	7939	7136	6862	11807	3842	6577	9528	7088	7354	10238	7449	4874	7532	8756	9735	5801	5260	8922	4448	7595	7347	2600	14074	5396	4395	6354	11188	9974	4180	4692	3176	4925	6862	10091	11215
RDM1	28	13	2	8	88	13	7	14	14	8	12	6	9	10	10	91	50	68	1	5	67	16	16	53	54	1	5	12	77	34	14	5	17	30	7	5	3	12	1	8	27	26	1	27	99	43	24	11	62
CLUL1	3	3	5	6	1	20	14	65	16	430	5	8	36	3	42	5	1	4	1	6	1	6	9	29	7	4	22	68	16	3	31	0	0	1	22	5	222	3	26	213	8	19	5	5	15	8	21	4	6
PDX1	5	19	1	0	0	0	1	0	0	0	0	0	0	0	6	107	16	2	0	0	1	5	0	0	3	1	0	0	150	36	0	27	109	1	4	0	4	3	0	0	0	0	0	20	7	2	56	4	5
LOC101930094	0	0	0	0	0	0	0	1	0	1	1	0	0	0	0	0	0	0	0	1	0	0	0	0	0	0	0	0	0	0	0	0	1	0	2	0	0	0	1	0	1	0	0	0	0	0	0	0	0
LOC101927410	0	0	0	0	0	1	0	0	0	2	0	0	0	0	0	1	0	1	0	0	0	2	0	1	0	0	0	0	0	1	0	0	0	1	0	0	0	0	0	0	0	0	0	1	0	0	0	0	0
INMT	1067	16	593	48	36	263	430	138	115	183	225	94	228	43	133	50	105	14	87	72	26	158	101	256	39	159	278	236	95	152	59	6	22	227	193	563	1286	29	1201	1744	1004	86	273	248	111	53	41	256	122
LOC101927419	0	0	0	0	0	0	5	0	0	1	0	0	0	0	0	0	0	0	0	4	0	0	0	2	0	1	0	0	0	6	0	0	0	0	3	0	0	0	0	0	0	0	0	0	0	0	0	0	0
LOC101927418	0	0	0	0	0	2	0	1	0	1	5	1	0	3	4	2	99	4	0	3	50	2	2	2	18	4	1	5	19	5	0	1	0	0	34	1	2	1	0	8	0	3	0	68	7	0	20	3	0
TMEM246-AS1	3	0	1	1	0	5	0	0	2	3	3	4	0	3	3	6	1	0	0	0	0	1	0	3	2	0	1	0	2	2	0	2	0	0	2	1	0	0	1	0	1	0	0	0	0	0	5	0	0
MIR4799	1	0	0	0	0	0	0	0	0	0	0	0	0	0	0	0	0	0	0	0	0	0	0	0	0	0	0	0	0	0	0	0	0	0	0	0	0	0	0	0	0	0	0	0	0	0	0	0	0
LOC105375431	0	0	0	0	0	2	0	0	0	3	0	1	6	0	1	10	2	0	1	1	1	0	0	2	3	1	0	2	11	3	0	0	0	1	3	12	4	0	0	0	2	1	0	17	3	1	1	0	0
LOC100508631	0	0	0	0	0	0	0	0	0	0	0	0	0	0	0	0	0	55	0	3	19	0	0	0	0	3	0	0	0	21	0	0	1	0	0	0	0	0	0	0	0	0	0	1	1	0	0	0	14
ADAP1	415	80	261	51	237	237	78	444	205	359	103	69	235	119	791	948	115	685	211	362	982	310	241	926	217	159	274	364	836	382	131	155	48	361	109	238	214	308	62	217	1014	422	258	643	611	536	360	91	277
ADAP2	1099	620	848	416	253	526	372	257	1242	130	1026	426	1265	2762	172	252	824	1044	1112	1648	647	1402	243	673	1087	327	519	365	555	665	106	466	2003	1927	290	97	156	959	218	627	347	340	371	362	356	292	662	4426	1818
KLHL10	7	0	5	1	0	1	0	4	0	3	4	3	1	1	1	4	1	0	1	6	1	1	3	3	3	2	4	2	5	7	1	0	1	2	2	8	4	2	3	8	1	1	1	1	0	3	0	0	1
KLHL11	189	29	96	47	137	265	51	140	130	54	133	144	4	97	130	134	148	258	58	198	249	191	66	300	410	130	119	215	213	95	97	117	235	236	175	0	96	132	47	100	174	179	156	12	262	62	123	406	48
KLHL12	2401	849	1699	1280	1616	3166	1043	1752	1922	2080	2275	1571	578	1536	2362	2504	2722	2345	1196	1399	2379	5893	1178	2550	3120	1305	1897	2161	3901	1261	1774	1673	1322	2187	1610	532	1334	1478	1122	1501	2618	2820	1806	1098	2687	2299	1383	2596	1999
KLHL13	1352	229	478	214	994	2090	322	999	516	773	478	577	49	1081	469	512	1902	1979	132	357	1208	799	599	2714	1488	324	403	518	784	653	395	276	121	808	1682	123	218	706	363	763	2754	584	381	194	1524	435	506	583	1179
KLHL14	38	0	10	4	1	8	5	3	12	15	227	67	3	0	33	1	2	11	3	3	3	4	4	32	157	16	6	99	20	15	4	1	3	22	4	12	15	4	12	12	7	15	1	7	11	0	1	29	0
KLHL15	1066	155	550	242	105	457	583	1149	401	443	512	685	107	352	323	465	263	670	185	695	768	480	363	690	981	362	332	523	636	290	185	426	385	515	779	75	404	465	489	913	646	376	322	158	439	183	247	683	598
KLHL17	506	214	313	157	307	153	141	238	225	196	224	233	317	110	348	524	241	299	479	324	130	337	406	578	143	196	296	313	322	688	149	351	401	294	203	265	134	267	51	112	197	374	213	292	320	139	157	291	258
KLHL18	1640	989	1737	1706	995	1494	1685	1661	1794	752	3346	2169	992	1758	2034	1636	1557	1653	1026	1349	2343	1061	1013	1131	1076	1380	2066	1843	1585	1177	1020	1536	1880	2161	691	379	423	1053	578	874	1238	2393	1366	496	717	680	646	4215	3853
DMRTB1	1	0	0	0	1	0	2	0	0	0	0	0	0	0	0	0	0	1	0	0	0	0	0	0	0	0	0	0	169	0	0	0	0	0	0	0	7	0	0	0	0	0	0	2	1	0	2	0	0
C2orf82	62	31	19	16	14	24	24	27	18	62	24	25	58	65	24	31	19	11	16	21	15	13	36	67	51	13	20	21	44	51	15	60	23	19	69	28	21	60	12	28	39	41	28	58	58	20	9	17	17
C7orf61	23	2	6	4	30	4	9	11	5	6	14	5	15	1	8	27	4	16	2	8	3	11	31	16	6	4	3	5	26	14	7	23	25	19	10	16	5	16	2	15	5	7	4	32	8	8	9	9	9
LOC107986927	67	12	27	31	19	17	25	20	16	62	30	18	10	13	10	25	17	31	19	32	36	38	16	41	2	55	15	33	82	37	15	18	13	70	29	37	8	31	53	44	35	18	9	52	14	5	19	30	23
GABPB2	1406	466	877	702	872	855	403	1234	774	1125	1187	855	394	1090	881	1214	359	756	484	831	326	1684	647	1291	345	672	826	1541	1191	734	447	797	1096	877	1270	306	509	1325	330	629	696	1195	917	411	503	371	472	1356	717
IGIP	907	188	364	313	215	180	338	347	355	641	802	290	220	254	387	198	117	397	181	239	210	323	312	265	150	265	341	636	419	379	190	158	187	509	214	161	243	267	462	533	628	393	318	332	194	142	166	488	233
ZNF529-AS1	64	6	57	45	29	37	37	65	34	134	108	68	51	8	73	70	212	36	37	53	34	12	19	125	35	23	50	69	86	24	64	34	60	53	93	50	77	201	33	95	52	81	35	113	139	105	31	6	72
SLC16A12-AS1	0	0	0	0	0	0	1	0	0	0	0	0	0	0	0	0	0	0	0	1	0	0	0	0	0	0	0	0	0	1	0	0	0	0	0	0	0	0	0	0	0	0	0	1	1	0	0	0	1
LOC105369340	279	77	389	125	238	143	187	176	293	79	477	159	363	316	390	425	684	705	179	675	159	186	161	187	265	162	412	315	333	103	597	226	415	140	124	513	14	92	46	57	479	555	160	187	504	362	56	199	504
RTEL1-TNFRSF6B	120	65	54	26	57	37	21	62	20	101	43	72	80	48	50	398	32	73	67	64	59	138	45	134	34	33	66	82	137	225	12	65	74	68	47	7	23	46	17	49	40	72	28	86	109	42	63	97	98
SLN	1419	2	5497	7700	4	42	46236	1308	466	0	16787	2045	3553	2	3	394	40	5	10902	6	33	1346	5628	3	98	32997	2	1026	13436	7755	1	1	215	120	4	3975	4	1	18957	42944	1750	3	3	806	182	179	109	1	7
SLK	13060	7861	16413	5451	11074	7819	7377	12221	11519	6545	16100	18449	2385	9734	39854	8092	6215	13882	12390	10883	22014	5960	6043	12621	4720	11162	22181	31056	6445	7274	12919	11554	13336	12946	6822	4334	3070	6971	3340	3056	5683	29737	12545	2361	3564	1798	5512	36803	5843
SLA	2182	855	450	382	222	1344	207	331	596	592	1163	332	858	924	342	202	245	745	804	666	371	1391	351	2643	112	748	471	222	999	964	97	484	202	3323	707	137	177	970	114	593	433	422	407	474	335	355	870	1362	1986
PHYH	1424	211	660	2073	74	513	12622	837	349	1190	4103	651	1067	249	464	323	172	671	576	422	167	618	845	381	1016	3860	307	1011	846	695	514	245	451	710	307	546	1837	698	7510	6803	1260	499	128	943	3657	1887	538	866	1323
GFY	3	1	0	0	4	0	1	0	0	13	0	0	0	1	1	8	3	11	1	7	1	5	1	6	1	0	0	0	36	1	0	0	0	1	4	2	4	3	0	2	14	1	0	14	10	14	1	1	25
NOTCH4	2920	125	757	442	366	619	500	549	345	517	616	497	909	444	227	426	556	858	291	848	695	1518	335	1441	998	315	336	388	2983	1389	71	347	260	1173	574	311	241	1227	921	661	1055	279	232	1003	438	133	1226	1144	613
PHGR1	8	0	1	0	0	1	1	0	0	0	0	0	0	0	2	4	1	0	2	0	0	0	0	0	3	1	0	1	0	1	1	0	0	0	0	1	0	0	0	0	0	0	0	0	1	0	0	0	6
MEAF6	3979	1323	1961	2059	2738	2047	2443	2566	2462	3390	3045	2420	1139	2351	2971	2271	2460	4010	2672	3227	2639	3376	2442	4364	2434	1861	2002	2964	2869	2523	2794	2362	3564	2809	1794	562	2264	4519	1135	2229	4224	3488	1963	1418	4939	2610	2053	4100	2339
MSMP	0	0	0	0	0	0	0	0	0	0	0	0	0	0	0	0	0	0	0	0	0	0	0	0	0	0	0	0	0	0	0	0	0	0	0	0	0	0	0	0	0	0	0	0	0	0	0	0	0
AZIN1	15942	6433	4721	4498	8394	9920	5457	8442	7940	10098	8742	7001	1805	7491	7047	7511	9826	14714	5898	6032	13657	18687	7021	10951	13729	5257	6277	6947	9360	8477	7380	10718	9204	11030	7340	1018	6946	12207	3739	6262	9245	9292	8689	4844	19328	22042	7745	25786	14453
NOTCH1	10098	1943	7406	4232	7407	14424	2547	25028	6997	3291	8395	5736	2793	4130	4138	9302	4945	4833	2055	6325	2888	12827	3703	4241	9293	3069	6368	7769	16107	4278	923	11549	4386	8793	3756	1764	2637	18187	1699	3995	6998	7671	9294	1953	860	846	8959	5314	2553
NOTCH2	18853	4859	15275	6980	12752	6630	4110	12420	9338	3625	14740	14164	1353	11205	14527	5784	5642	7808	6704	8471	9653	6268	3059	6439	6145	7446	18374	18967	18656	4553	3900	11351	23037	15372	5771	1073	5075	7820	3570	4727	8811	14922	11658	1813	3109	1683	7953	26912	8739
AZIN2	912	118	85	32	22	77	78	71	120	239	96	79	233	79	85	283	51	108	113	130	42	337	120	219	38	40	43	71	159	491	34	173	94	543	145	74	143	495	76	139	442	89	24	532	372	225	89	138	270
ZNF658	95	121	121	58	128	213	87	131	219	245	223	182	21	261	188	76	99	64	96	145	50	261	88	175	99	151	256	241	115	197	181	257	97	163	222	41	153	6	109	186	183	237	150	80	243	81	137	168	174
ZNF655	4168	1846	2959	1866	2212	4568	2382	4377	2732	2689	2602	3521	769	3397	4332	3872	2462	3941	2473	2254	2248	8543	2574	4636	6112	2823	3082	5402	3681	4122	3200	4353	3529	2747	5158	725	1859	3685	1158	2030	3121	5050	2273	1522	3285	4107	2470	4549	2193
TCTEX1D2	239	123	204	213	42	569	111	199	221	883	318	191	218	116	189	439	114	195	172	683	133	88	104	544	106	131	165	196	245	201	245	230	73	186	440	278	54	83	42	99	264	346	169	279	957	860	247	150	620
TCTEX1D1	84	10	42	6	4	9	38	18	8	671	30	8	52	13	6	9	11	14	24	17	32	8	27	212	18	14	20	27	27	49	13	3	9	30	44	19	4	30	17	15	30	23	11	20	107	15	7	42	34
ZNF653	443	129	275	264	288	351	176	347	211	269	278	254	198	171	169	286	232	217	255	209	203	269	186	465	265	171	213	227	495	358	106	320	193	339	265	182	108	342	91	167	320	278	143	368	142	97	195	206	213
TCTEX1D4	9	3	7	0	1	5	6	4	1	458	0	10	3	3	4	7	2	8	5	11	2	3	3	120	1	3	6	9	5	9	4	1	7	5	5	3	8	1	5	14	2	46	1	3	3	1	2	1	2
MIR5692A2	0	0	0	0	0	0	0	0	0	0	0	0	0	0	0	0	0	0	0	0	0	0	0	0	0	0	0	0	0	0	0	0	0	0	0	0	0	0	0	0	0	0	0	0	0	0	0	0	0
MIR5692A1	0	0	0	0	0	0	0	0	0	0	0	1	0	0	0	0	0	0	0	1	0	0	0	0	0	0	0	0	0	0	0	0	0	0	1	0	1	0	0	0	0	0	0	0	0	0	1	0	0
N4BP2L1	641	139	597	341	143	187	221	718	357	418	464	418	195	107	216	171	206	109	164	199	71	800	91	489	272	439	191	426	174	397	455	170	45	726	210	201	266	824	305	674	329	318	155	187	132	137	357	242	314
RAPGEF5	3520	424	1848	1469	1748	2738	860	1697	1855	995	4184	3217	289	940	2188	1208	1530	3149	915	2096	2137	4374	864	1656	2478	1252	2736	2263	1889	1518	748	637	2100	1926	3403	247	1020	1313	756	769	2080	2458	2319	363	1117	1089	1407	3536	1060
RAPGEF6	830	250	324	355	287	373	285	627	450	411	494	534	157	447	372	233	349	400	210	425	618	581	315	559	302	309	328	487	780	455	184	358	493	522	327	116	267	349	197	324	328	599	321	332	447	275	299	600	788
N4BP2L2	2911	995	2261	1766	1942	2204	3341	3536	1661	2439	3082	3243	1287	1499	2522	2955	1611	3439	1654	1639	1807	3138	1388	2538	1660	2545	1329	3181	2804	2974	1711	2523	2080	1900	1609	999	1911	1208	2315	3269	1325	2604	1443	1670	2020	3084	1436	3123	1728
RAPGEF1	11697	3130	5160	3128	7131	6219	6191	5107	3544	4523	6656	4279	3345	4429	4702	8216	7335	8082	4792	4443	8351	8887	6003	8245	5950	5088	3458	4502	8306	8334	1094	9755	6301	9949	5749	716	3004	10674	6449	5534	9337	4403	2569	3708	1597	2086	4651	8367	6209
RAPGEF2	3190	569	1472	826	1016	1224	1233	1583	993	1500	1794	1349	295	1370	1424	851	1040	2029	665	831	2197	1137	1133	2393	748	903	1164	1749	1424	1307	337	1099	1180	2570	1169	157	2576	1473	2154	1323	1546	1321	778	543	494	285	654	2805	1234
RAPGEF3	1175	556	1049	826	2184	380	1135	881	723	748	1019	908	1571	458	2708	1707	1280	3121	1583	1245	1221	292	1844	623	109	801	1588	1397	872	1753	1202	1819	1848	894	183	1834	1711	246	628	687	187	1654	988	890	540	1444	284	3036	3767
ZNF384	1978	444	1054	754	1379	1603	628	1426	1049	1007	1138	1101	87	1146	1290	1630	1713	2191	744	1851	1651	2537	709	1966	1509	816	1315	1533	2469	1274	600	2473	1208	1785	1822	52	1084	1284	623	789	2708	1428	985	534	587	596	941	1910	1536
ZNF383	633	160	194	307	105	312	359	310	386	369	607	367	117	252	325	398	420	271	266	399	187	463	215	629	35	391	271	608	314	144	368	297	187	491	499	215	408	754	358	410	309	507	431	296	1195	471	169	237	225
ZNF382	155	16	14	33	9	11	132	50	35	73	100	33	17	11	22	23	82	35	31	18	153	32	33	50	1	75	11	35	44	48	8	76	13	82	44	21	58	130	112	103	72	23	13	56	72	18	22	37	28
POC1B	1233	500	581	511	689	773	511	1249	699	1635	920	776	241	665	871	467	817	1005	505	729	948	609	367	2815	1552	656	798	1225	1031	553	1060	496	588	771	737	126	749	672	452	1070	939	1179	529	313	5387	1326	659	1229	1047
MIR4420	1	0	0	0	0	0	0	3	0	0	1	0	0	1	0	1	0	0	0	0	0	1	0	1	0	1	0	0	1	0	0	0	0	1	0	0	0	0	0	0	0	0	0	1	0	0	0	2	0
KRTAP3-2	1	0	2	21	0	0	6	3	88	1	570	16	0	2	85	2	1	0	0	0	0	0	2	0	0	1	4	29	0	1	45	0	0	4	0	982	0	0	1	0	0	1	0	0	0	0	0	1	0
KRTAP3-3	0	0	0	5	0	0	0	0	0	3	1645	267	0	0	0	2	0	0	0	0	0	0	0	1	0	0	0	0	0	0	0	0	0	0	0	26	0	0	1	0	0	0	0	0	0	0	0	0	0
KRTAP3-1	7	0	3	79	1	0	2	115	14	2	2903	344	0	0	2	32	1	4	0	0	0	0	0	3	8	1	1	0	0	1	0	0	0	4	3	95	1	0	1	3	41	0	0	0	0	0	0	0	0
SCHLAP1	0	0	0	0	0	0	1	1	1	0	0	6	0	0	1	0	3	1	0	0	0	39	52	0	0	0	0	0	41	2	0	0	44	0	1	0	0	0	0	0	0	2	1	16	0	0	34	0	0
SNRPD3	6155	3500	5176	4178	5364	5133	3714	4822	5578	3721	6957	4558	4508	5799	4332	6709	7514	4403	5359	5493	6869	6741	3795	7619	3637	3439	3981	3826	7512	5946	3664	5745	6077	6843	4544	3583	2838	4372	2014	3395	5683	6702	3972	3302	13748	2817	4109	7176	12013
SNRPD2	8435	4628	7145	5177	11255	7589	4787	6907	7817	5574	8073	4821	8816	5988	4815	9510	8466	5171	6953	7806	9044	7254	4213	8871	9596	4777	5578	4441	9706	5809	9212	8019	5780	7897	4988	7613	3325	5166	2656	5965	9248	10462	4650	11901	42063	17129	6170	9199	15499
SNRPD1	3135	1819	2313	1922	3378	2828	1898	2700	3246	2210	2659	2429	2761	2222	2155	3980	2904	2124	2301	2976	2880	3251	1606	3605	6416	1817	2120	2048	3784	2454	2384	9313	2870	2183	3092	1586	757	1765	647	1525	3498	4532	2482	3430	13829	5097	2390	4788	7289
GRK6	3120	1482	3320	2251	3285	3188	1868	3905	3639	2184	3257	2705	2983	1778	2006	3065	2402	2310	1183	2410	2180	2763	1821	2788	3404	2221	2637	2266	4105	3408	1109	3112	2757	3589	1848	891	1591	3713	763	1785	3146	4541	2616	2537	1834	2187	3225	3796	5074
LOC101928775	0	0	0	0	0	0	2	0	0	0	0	0	0	0	0	0	0	0	0	2	0	0	0	0	1	0	0	0	0	1	0	0	0	0	0	0	0	2	0	1	0	0	0	1	0	0	0	1	0
NMBR	1	0	3	0	0	0	2	0	0	13	1	0	0	0	4	2	0	0	0	0	1	1	0	5	0	1	0	3	2	0	0	0	0	4	0	0	2	0	2	1	0	0	0	1	1	6	2	0	0
PKP3	18716	19752	36055	13563	33246	10967	11393	15439	32172	5299	46186	27992	14847	35313	30680	52426	25385	12755	20803	18427	16908	18994	4847	21216	10307	20416	47088	29921	40941	24903	20080	33397	24032	31614	5024	17889	2298	15340	411	1258	7749	53320	19778	11193	5207	7300	16547	23814	30472
RBM26-AS1	114	41	51	15	30	48	35	48	60	71	56	46	11	133	74	150	15	41	13	53	27	152	38	70	21	23	32	158	98	38	44	42	37	30	58	17	150	27	18	84	54	83	53	23	195	66	58	40	80
LINC01551	0	0	0	0	0	3	0	1	0	1	1	0	0	0	13	2	3	0	0	0	0	0	0	4	0	0	33	7	3	2	6	1	0	0	7	2	1	0	0	0	1	0	11	0	7	1	1	0	0
IFT43	1676	461	662	461	875	837	493	749	665	1914	717	537	1216	475	540	1003	866	1019	738	799	774	1040	390	1394	750	429	592	546	1140	1431	753	1020	530	824	467	713	484	534	284	870	944	937	401	1172	2985	2529	829	923	1660
DVL2	3773	827	2114	1314	2647	2275	723	1806	1791	1582	2416	1716	560	2197	1591	3538	1457	3231	1113	2033	1086	3053	643	4292	6434	1065	1654	2122	1800	2027	1093	2551	973	2299	4722	636	1185	3022	657	1081	4382	2234	1246	1331	1174	1600	1855	2639	1863
IFT46	1431	303	890	1060	598	919	660	1119	1068	2879	1463	880	567	607	980	1347	854	2009	525	948	1306	989	935	1412	1328	694	947	771	837	1029	1405	566	677	1358	771	432	700	328	607	1239	2141	1467	644	1420	2189	2765	558	1389	3533
NOP14-AS1	683	563	427	330	1297	509	386	699	595	615	400	477	409	1908	953	1324	1401	3010	1381	967	1311	1171	825	791	587	361	384	598	1191	757	219	2156	2811	1465	368	265	741	1172	298	482	803	665	378	1142	722	1160	301	1357	3951
GLDN	1172	68	434	35	138	171	106	81	56	90	153	102	438	154	209	259	224	667	357	102	160	563	152	106	181	60	77	149	374	268	88	246	115	213	89	157	32	494	103	252	223	34	61	216	118	161	55	110	265
GLDC	244	2640	336	253	54	12	133	154	984	9	14	40	303	1359	25	27	28	41	29	437	602	1288	22	88	458	140	537	10	4577	39	2	207	21	2155	18	12	19	852	23	49	122	69	1045	46	142	230	502	8912	4230
QPCT	518	209	441	1957	44	239	188	496	533	260	342	533	165	78	94	95	172	522	303	174	234	187	99	181	219	208	123	148	476	158	154	36	255	1609	179	143	1755	233	261	1746	560	270	86	346	1719	452	192	989	861
LINC01559	581	171	198	6	187	140	10	271	197	367	25	15	2	11	365	121	173	115	214	30	47	26	16	1284	96	128	2176	1458	218	154	2043	18	92	244	120	81	2	0	4	1	37	332	91	28	35	33	37	4	905
PC	11380	1091	1709	1952	7027	3193	2329	5613	3174	1381	2190	1521	1598	825	3506	2151	6454	4356	2093	3874	2136	3204	3788	10311	6603	1760	6224	2719	6297	3870	789	9335	6035	2503	7987	672	6321	1472	1435	1699	2729	5876	2817	1277	1883	1215	2141	5652	6540
GRK5	3890	719	1100	331	783	959	591	387	416	363	1077	466	1022	799	900	714	748	810	747	481	299	780	459	1134	780	462	892	944	709	1635	394	625	796	1918	1154	443	408	2028	855	737	1521	532	633	658	602	502	794	2330	983
LINC01834	0	0	0	0	0	0	0	0	0	0	0	0	0	0	0	0	0	0	0	0	0	0	0	0	0	0	0	0	0	0	0	0	0	0	0	0	0	0	0	0	0	0	0	0	0	0	0	0	0
LINC01833	7	0	0	0	0	1	0	0	0	2	1	0	2	0	0	1	3	0	3	7	1	0	0	3	0	0	0	0	124	3	0	28	45	3	39	0	1	2	0	2	1	0	0	5	21	0	79	0	9
LINC01832	0	0	0	0	0	0	0	0	0	0	0	0	0	0	0	3	0	0	0	0	0	0	0	0	0	0	0	0	0	0	0	0	0	0	0	0	0	0	0	0	0	0	0	0	0	0	0	0	0
LINC01831	0	0	0	0	0	0	0	0	0	0	0	0	0	0	0	0	0	0	0	0	0	0	0	0	0	0	0	0	0	0	0	0	0	0	0	0	0	0	0	0	0	0	0	0	0	0	0	0	0
MKLN1-AS	117	58	76	40	102	85	60	64	86	154	69	48	13	105	163	65	114	195	45	63	68	350	49	58	57	61	89	136	83	88	92	82	147	90	65	16	493	95	77	93	92	116	52	61	97	125	83	146	69
DHRS12	1015	150	582	153	349	496	335	485	466	732	448	271	266	385	507	445	169	822	190	356	169	1332	208	364	203	268	377	455	427	497	525	404	462	560	257	401	1065	413	360	575	459	700	238	469	376	553	248	344	478
DHRS13	154	154	236	253	358	356	54	479	235	415	175	150	55	95	209	652	211	166	81	218	309	224	65	397	647	216	398	305	719	127	226	234	197	250	331	51	348	529	98	209	363	339	248	85	312	210	526	458	527
LINC01838	0	0	0	0	0	0	0	0	0	0	0	0	0	0	0	0	0	1	0	0	0	0	0	1	0	0	0	0	0	2	0	0	0	0	1	2	0	0	0	0	0	0	0	0	0	0	0	1	0
GPR89B	113	31	67	61	99	98	69	65	74	114	84	94	51	49	88	76	86	87	107	93	39	185	68	154	99	62	53	100	105	144	63	41	110	92	85	67	64	125	60	74	120	90	45	93	194	145	51	91	142
GPR89A	171	59	100	70	225	154	77	85	94	112	147	120	106	86	125	166	146	147	150	186	121	320	136	152	206	75	99	94	195	135	75	152	237	174	108	61	130	192	63	104	152	146	86	178	308	144	116	215	282
MAP1LC3B2	147	52	56	61	53	91	91	86	62	73	126	33	77	59	86	141	82	138	64	98	47	80	58	108	68	60	57	67	96	71	64	91	96	87	266	54	57	83	68	102	108	82	37	93	199	135	69	120	130
LGMN	21837	8264	12152	1773	3199	6809	3266	3913	4643	2573	5825	4079	6257	3612	5599	5889	8553	8687	6236	6590	3697	14361	4943	9357	3917	2907	7539	4841	15208	9757	3307	12654	3590	21640	4378	2595	2652	5294	4925	9920	11005	7315	4205	6251	6261	4782	8744	7309	14285
MIR3591	0	0	0	0	0	0	0	0	0	0	0	0	0	0	0	0	0	0	0	0	0	0	0	0	0	0	0	0	0	0	0	0	0	0	0	0	0	0	0	0	0	0	0	0	0	0	0	0	0
CAPS2	134	9	116	71	122	78	143	137	87	674	161	131	13	41	100	71	194	61	65	34	198	153	56	510	43	120	71	157	147	185	110	62	42	85	52	78	105	46	116	180	162	134	31	50	354	102	142	78	234
EHMT1	5006	2193	3406	2108	3798	3838	1887	4191	3445	3183	3712	3071	1208	4546	3958	5151	4886	5300	2316	3802	4332	4896	2341	6925	5099	2144	3986	4311	7356	5164	1061	8666	3054	5169	4767	608	1569	5709	1386	1715	7236	4783	3790	1999	1014	1228	3331	4692	3725
EHMT2	5894	2380	2903	2363	3638	2987	653	3941	3267	2456	3600	2471	1616	3195	2791	4852	3259	3461	1549	3243	5365	11146	1791	4162	3442	1567	3136	3669	3627	3117	1016	2978	2444	4710	2858	1571	1700	5073	1101	1760	3473	4031	2566	3006	1044	1361	2311	3967	2935
ADIPOR2	7230	3126	6077	4815	7080	6336	4472	4698	6801	3117	8273	9562	2290	7480	12316	6787	8807	9166	6500	8140	7589	7856	2650	7275	8366	4846	7718	8114	13139	4969	9221	11727	7423	6377	7928	2410	2457	5164	2615	3175	11095	9875	5328	3504	4516	2833	4065	10160	12037
ADIPOR1	9319	5683	10459	8572	11558	11249	7144	8536	8803	8916	14738	9955	4510	12699	16289	6397	7964	11941	13241	10233	10337	12683	6998	10345	9355	7675	12887	12683	13179	8008	10697	11500	12906	12267	6399	3024	9952	7955	4500	5934	10726	15677	8065	4395	7580	7274	7034	21929	11113
NBPF20	137	59	50	137	32	94	27	99	54	94	61	57	28	49	58	83	98	95	69	82	124	260	71	129	67	25	40	82	185	118	7	105	105	66	82	24	31	117	25	35	125	73	53	92	113	30	26	80	68
MARK4	5221	1671	2523	1953	3734	3134	2753	2593	1848	1256	2818	2138	1398	3565	1719	5351	3715	2624	3430	5314	2635	2538	2172	3835	3501	1850	2501	2179	5305	2212	922	4630	3703	4227	1628	607	1408	2789	1447	1434	4703	2375	1684	2411	1771	1303	1543	5581	4394
STOX1	59	29	19	17	15	36	26	134	22	1414	20	20	7	107	16	36	111	28	4	12	17	8	24	1344	447	31	37	138	60	86	20	96	6	102	152	5	128	111	35	130	549	140	40	6	230	9	86	21	56
MARK1	3114	723	833	668	2001	2289	450	1026	1206	909	1054	1003	319	1446	1027	2123	3251	2534	911	2136	2045	1177	1323	3118	2743	447	655	936	1588	1885	380	1386	2199	1917	1904	238	148	2829	268	326	2171	1075	651	529	955	843	1785	2000	2021
MARK2	8087	3387	8635	7205	6803	7732	3491	8557	7766	3981	6960	8074	1403	6409	12207	6809	7294	12157	4140	9150	7693	9797	7106	11564	5716	7290	11540	9897	10850	6938	4550	7305	9774	7901	5204	1124	3901	8278	1533	2173	9454	12636	7421	3061	1272	2603	5101	9827	8038
STOX2	1146	93	1078	566	506	1400	385	1090	942	747	972	1046	91	386	982	503	1287	733	198	556	1344	595	389	2225	1495	601	871	1282	1596	810	404	176	711	682	1192	170	758	771	408	328	744	1086	938	212	110	89	957	642	1523
IGBP1	4223	1764	2932	2842	3662	4204	3077	3307	3069	3959	4088	2547	2063	5659	3281	2545	1253	4039	2126	3748	3679	5648	1819	4648	4127	3086	3396	3706	4036	2451	4398	2881	1842	3830	4325	2012	5796	4787	3073	4039	3199	4415	2277	2292	4446	3574	1672	4214	5714
RN7SL1	0	0	0	0	0	0	0	0	0	0	0	0	0	0	0	0	0	0	0	0	0	0	0	0	0	0	0	0	0	0	0	0	0	0	0	0	0	0	0	0	0	0	0	0	0	0	0	0	0
RN7SL2	3018	398	3132	974	780	287	357	206	863	8440	584	189	362	3661	460	1453	646	747	912	516	312	1408	667	1824	283	133	2137	887	1944	923	780	4947	2349	3353	2030	494	4186	295	937	439	1598	844	763	875	4602	10495	5094	3331	1339
DNM1L	8400	3535	3751	3158	5307	3645	4756	4343	4659	2563	5081	4778	1648	5733	4948	4005	6007	6999	4945	8529	9295	3516	3425	5715	6609	4076	4089	4541	6712	4964	3082	6331	5899	5185	5040	837	2040	3141	3486	3119	8403	5632	3760	2586	10105	3911	2841	10125	13987
TPD52L2	16163	5877	6745	6140	11621	5487	5037	6347	7690	4547	6791	4633	7628	9565	9882	18679	12218	23397	9695	10483	9113	17052	10068	7281	6888	6302	10482	8430	12720	9234	8940	14521	21060	10067	3764	3637	3425	5057	2998	4690	8410	12500	7011	8052	15158	25970	6546	20497	10570
TPD52L3	0	0	0	0	0	0	0	0	0	0	0	0	0	0	0	2	0	0	0	4	0	0	0	0	0	0	1	0	1	0	0	0	0	0	0	0	0	0	0	0	0	0	0	0	1	0	0	0	0
TPD52L1	5658	2192	7090	3776	7200	3141	5209	6484	7674	2572	7075	5308	1485	1975	6300	2115	6171	3582	3080	4437	7036	4085	1747	8377	10751	5076	9007	6153	5568	5158	11309	3058	2811	4185	3603	2093	18327	1390	3331	3857	5373	10596	5028	2873	7882	3613	4205	4719	5227
EFCAB11	556	253	267	205	454	321	175	366	295	864	342	235	109	330	456	360	443	516	158	306	252	566	182	480	211	250	378	442	542	446	479	429	239	363	241	104	277	232	132	317	309	696	203	272	1138	666	711	370	840
EFCAB10	23	3	9	14	11	12	17	24	11	1043	20	35	7	14	22	28	261	25	14	179	212	21	14	451	22	9	18	29	8	23	11	9	20	10	40	1	10	13	7	13	13	78	11	6	82	9	8	17	18
EFCAB13	63	12	28	28	56	50	30	33	38	49	33	42	10	14	54	53	19	39	21	31	11	37	55	41	131	19	24	67	121	76	47	37	25	34	33	16	77	46	20	82	4	42	27	85	89	54	31	54	33
EFCAB12	12	5	4	0	3	3	5	13	2	1015	3	4	4	0	6	25	3	3	4	6	15	6	5	403	5	3	4	15	12	27	1	6	4	20	21	1	9	0	7	13	4	66	0	5	4	1	7	5	3
EFCAB14	13181	3526	8010	5395	6356	6955	5791	8851	7710	7129	8873	8301	2069	7600	10316	4987	5380	11841	5744	9512	7488	8616	7562	12744	3807	7042	8878	10600	9505	6348	4835	6347	11349	9511	4043	1252	7069	6368	5072	5570	8332	9946	8078	2999	4576	2679	4951	13799	7556
OR7E47P	33	0	5	2	2	27	32	4	7	729	16	24	6	0	4	4	2	0	1	3	0	0	18	185	10	51	10	17	10	4	1	0	2	6	45	3	99	4	73	66	69	51	1	27	9	0	2	2	1
CAPSL	8	0	0	0	3	6	1	1	2	3885	281	30	0	0	3	1	4	4	0	7	3	17	2	788	0	0	5	36	15	5	1	2	3	5	36	30	2	2	0	2	17	207	0	11	27	6	0	0	0
ACTR3C	119	45	215	221	77	94	112	196	192	173	159	66	111	59	124	3	171	161	30	65	105	298	102	171	135	133	167	150	193	146	199	65	87	131	61	61	214	113	55	107	102	275	146	83	229	194	151	103	161
ACTR3B	423	76	199	150	115	410	203	326	270	447	273	164	127	146	226	263	556	379	100	296	468	767	353	478	485	140	221	300	342	287	123	232	100	135	499	72	939	407	279	339	311	389	270	422	229	254	117	289	335
WDR13	5451	1660	4130	2676	2481	2620	4364	3667	3117	4096	4314	2878	5339	2000	3305	3878	2596	2321	3429	4864	5199	3791	2155	7086	5058	3828	4233	3573	5608	4064	3239	2912	2958	3940	2139	4660	4756	2658	4131	4292	4782	5782	2226	5395	4601	2092	2703	3211	5773
WDR12	2312	1094	1561	1321	1939	1521	1414	2145	2084	1280	2242	2025	771	1201	1438	1248	1905	1873	1322	2047	1498	3171	1344	2667	1650	1452	1749	1920	2148	1287	1464	2143	1926	1444	1463	474	396	1352	847	1096	3413	2813	2066	903	5637	1972	1247	3709	1893
WDR11	3615	1464	2544	1666	2775	2524	1049	3521	2755	3044	2800	3275	531	2854	4692	1685	2026	4363	2350	2466	2657	3354	2540	6841	1668	2134	2676	4295	1983	2748	2743	2959	2508	4014	1694	357	2436	1943	806	1871	2851	4070	2359	1199	2870	2114	1838	9028	1738
WDR17	35	0	8	5	1	1	18	12	9	122	11	37	11	0	9	20	15	34	2	2	0	144	14	33	2	21	4	33	87	10	5	2	3	8	13	11	45	41	41	122	20	13	6	7	5	1	26	14	1
WDR19	807	197	598	328	593	297	199	592	418	2150	658	621	227	210	580	675	188	726	398	271	571	392	523	1027	437	362	546	789	316	567	246	486	240	563	353	197	422	272	368	565	623	852	266	439	307	258	169	981	690
WDR18	2772	1410	2838	1638	4632	2259	1335	2500	2043	1511	1732	1224	2975	2314	1170	2227	2877	2244	2325	2905	2772	2293	455	2881	3387	1560	2100	1110	2073	2768	938	5153	2573	3301	1219	1203	783	1189	596	1043	3569	3827	1737	1344	2727	2147	2105	2853	4622
LRFN1	197	9	78	120	10	219	15	74	121	27	57	78	61	21	26	482	212	36	26	468	53	479	89	266	303	71	94	39	540	370	16	138	44	369	162	30	105	556	32	66	675	93	95	548	41	30	224	67	2002
LINC00879	0	0	0	0	0	0	0	0	0	0	0	0	0	0	0	0	0	0	0	0	0	0	0	0	0	0	0	0	0	0	0	0	0	0	0	0	0	0	0	0	0	0	0	0	0	1	0	0	0
FAM204A	2588	1212	1631	863	2041	1350	1763	1440	1501	1351	2011	1562	1019	1348	1764	1527	1501	2015	1586	2019	2165	2020	1177	2575	1236	1602	1277	1686	1601	2036	2325	2167	1763	1547	1393	595	1799	1604	1036	2161	1815	2216	933	1331	6533	4589	1476	3806	2331
LINC00877	14	3	24	4	3	17	9	9	12	3	14	5	21	9	2	1	1	1	4	9	9	17	11	33	2	26	5	5	5	12	7	1	5	15	2	5	1	6	3	21	6	17	12	9	9	7	8	21	12
LINC00870	0	0	1	0	0	2	1	1	0	0	2	0	1	0	1	1	0	0	0	1	0	4	1	1	1	0	0	0	0	2	1	0	1	0	0	0	3	0	0	1	0	0	0	2	1	0	1	0	1
LINC00871	4	0	0	1	1	58	0	0	0	6	0	0	0	1	1	20	95	1	0	12	22	1	1	294	33	0	0	1	1	1	3	0	1	0	33	0	1	0	0	0	39	2	0	0	14	0	0	0	0
USP9X	16279	4552	8775	5822	5072	7204	7736	10204	9460	5897	11303	10665	2056	11404	11850	7841	6435	20544	5919	12580	13370	8635	8251	11719	10167	7625	9592	11291	15887	9472	2825	7627	10231	13940	8277	1318	4912	5851	7297	5398	11618	10713	7588	3156	5731	2322	14247	21524	11038
USP9Y	8	695	1416	760	21	473	1478	5	1	1789	1794	0	117	0	32	1033	43	0	1	2630	35	0	1	0	37	1261	1690	2596	1851	0	1013	44	44	1936	176	2	862	912	905	1286	1408	1757	1388	100	1168	51	0	2167	777
LINC01963	461	52	307	172	259	172	505	265	308	254	683	307	209	232	252	143	120	272	103	166	82	202	206	213	71	420	198	213	353	195	39	59	325	336	112	131	184	279	452	461	241	375	302	304	106	57	49	383	254
NLRP2B	1	0	0	0	1	0	10	2	3	0	1	0	0	1	0	1	0	3	0	0	0	17	1	3	0	3	1	0	3	3	0	0	0	0	0	0	0	1	1	5	2	0	0	0	0	0	0	0	1
LINC01962	0	0	0	0	0	0	0	0	2	5	0	0	2	0	0	2	0	0	1	2	0	0	0	1	0	0	2	0	0	1	0	1	0	0	1	0	0	1	0	0	1	8	0	1	1	0	0	0	0
KRT33B	4	0	50	11	7	1	6	15	18	8	5593	761	0	237	4	23	5	4	23	7	0	2	5	4	7	3	14	6	5	2	13	0	13	10	0	164	1	0	3	2	0	19	1	11	1	0	4	7	5
KRT33A	0	6	298	19	2	21	27	163	43	13	366	73	6	40	95	27	0	6	16	12	0	2	0	8	240	108	167	125	7	5	400	1	7	19	0	23	3	0	6	3	8	315	72	4	0	4	23	10	10
ZFP41	793	375	298	253	378	631	122	393	365	327	438	228	156	381	430	1375	658	849	291	720	473	1750	518	659	545	201	398	470	722	1424	100	1019	856	640	499	178	329	468	188	221	771	527	285	550	61	173	477	1293	451
ZFP42	7	3	1	1	0	6	3	7	1	2	4	0	0	6	2	17	232	10	0	9	198	111	1094	0	0	0	0	0	1316	5	0	3	170	25	1	1	3	17	0	3	3	0	1	169	12	684	1	12	2
LOC100129345	0	0	0	0	0	0	0	0	0	0	2	0	0	0	0	0	0	0	0	0	0	1	0	0	0	1	0	0	0	0	0	0	0	0	0	0	0	0	0	0	0	0	0	0	0	1	0	1	0
MYADML2	34	0	235	182	1	8	2131	44	6	3	579	72	301	0	4	30	1	2	162	4	1	32	177	2	7	1379	6	70	415	347	0	1	11	4	6	156	2	4	1331	1683	81	3	4	31	1	3	0	0	4
CMPK1	11486	4971	10560	9595	7886	9544	7314	17879	12055	12853	10714	12119	5441	6924	11983	6582	5187	7928	8724	8602	6625	7449	5734	11036	5044	10290	13045	13774	10524	7272	15892	6537	13522	11437	4043	3143	15204	6347	5928	9792	8181	16938	9730	3879	12388	4965	5635	17433	14057
LDLRAD1	1	0	19	1	1	20	6	36	5	6662	10	26	0	0	70	2	24	1	11	1	36	0	26	1494	4	14	94	320	19	0	97	0	5	1	103	21	35	0	61	74	0	452	2	1	3	0	7	4	13
LDLRAD2	540	35	84	17	19	85	22	45	31	100	58	55	124	19	23	62	93	119	59	63	59	111	116	79	42	34	35	58	99	210	8	55	101	119	40	11	122	77	154	101	136	21	33	100	56	24	38	97	134
LDLRAD3	2341	684	1089	592	1109	724	522	748	1087	595	1188	1311	482	766	643	1181	876	1172	905	913	918	2604	532	770	1949	584	827	698	2167	1036	587	1739	4015	1004	1702	130	3106	895	581	991	1423	683	1018	551	577	768	715	2418	916
LDLRAD4	4342	157	868	164	58	897	843	362	454	1088	680	390	302	389	227	232	870	740	523	1246	493	1446	412	1263	142	624	214	539	613	1087	99	1531	327	3200	1060	98	645	1506	782	1005	2000	566	102	574	204	273	768	577	874
DEFB134	0	0	1	0	0	0	0	0	0	0	0	0	0	0	0	0	0	0	0	0	0	0	0	0	0	0	0	0	0	0	0	0	0	0	0	0	0	0	0	0	0	0	0	0	0	0	0	0	0
DEFB135	0	0	0	0	0	0	0	0	0	0	0	0	0	0	0	0	0	0	0	0	0	0	0	0	0	0	0	0	0	1	0	0	0	1	0	0	0	0	0	1	0	0	0	0	0	0	0	0	0
DEFB136	0	0	0	0	0	0	0	0	0	0	0	0	0	0	0	1	0	0	0	0	0	0	0	0	0	0	0	0	0	0	0	0	0	0	1	0	0	0	0	0	0	0	0	0	0	0	0	0	0
DEFB130	0	0	0	0	0	0	0	0	0	0	0	0	0	0	0	0	0	0	0	0	0	0	0	0	0	0	0	0	0	0	0	0	0	0	0	0	0	0	0	0	0	0	0	0	0	0	0	0	0
DEFB131	0	0	0	0	0	0	0	0	0	0	0	0	0	0	0	0	1	0	0	0	0	0	0	0	0	0	0	0	0	0	0	0	0	0	0	0	0	0	0	0	0	0	0	0	0	0	0	0	0
DEFB132	0	0	0	0	0	0	0	0	0	0	0	0	0	0	0	0	0	0	0	1	0	0	0	0	0	0	0	2	0	0	1	0	0	0	0	3	0	0	0	8	0	0	0	0	0	0	0	0	0
DEFB133	0	0	0	0	0	0	0	0	0	0	0	0	0	0	0	0	0	0	0	0	0	0	0	0	0	0	0	0	0	0	0	0	0	0	0	0	0	0	0	0	0	0	0	0	0	0	0	0	0
LINC02119	0	0	0	0	0	1	0	0	0	0	2	0	0	0	0	0	1	0	0	1	0	0	0	1	1	0	0	0	1	0	0	0	0	0	0	0	22	0	1	1	0	0	0	0	2	0	0	0	0
LINC02118	0	0	0	0	0	0	0	0	0	0	0	0	0	0	0	0	0	0	0	0	0	0	0	0	0	0	0	0	0	0	0	0	0	0	0	0	0	0	0	0	0	0	0	0	0	0	0	1	0
LINC02115	1	0	0	1	0	0	0	0	0	0	0	0	0	0	0	1	0	0	0	0	0	0	0	3	0	0	0	0	2	0	1	0	0	0	0	4	0	0	1	1	0	0	0	1	0	1	2	0	0
LINC02114	0	0	0	0	0	0	0	0	0	0	0	0	0	0	0	0	0	0	0	0	0	0	0	0	0	0	0	0	0	0	0	0	0	0	0	0	0	0	0	0	0	0	0	0	0	0	0	0	0
LINC02116	0	0	0	0	0	1	0	0	0	0	0	0	0	0	0	2	2	0	1	0	0	0	0	0	0	0	0	0	2	0	0	0	0	0	0	0	0	0	0	0	0	0	0	2	0	0	1	0	0
NKX6-2	2	0	2	0	0	0	10	1	1	0	1	0	1	1	2	2	0	1	1	0	0	0	1	1	0	6	4	6	1	0	14	1	0	0	0	45	0	0	1	5	1	9	8	3	0	0	0	0	0
NKX6-3	5	0	0	0	0	2	1	4	0	4	0	0	0	0	0	0	285	0	0	1	149	0	0	0	0	1	0	0	0	4	0	0	0	1	0	0	1	0	1	2	0	2	0	3	0	0	0	1	0
LINC02112	0	0	0	0	0	0	1	0	0	0	0	0	0	2	0	6	0	1	0	0	1	0	0	2	0	0	0	0	0	0	0	0	0	0	1	0	0	0	0	0	1	0	1	0	0	2	0	0	0
KCTD13	1190	256	636	374	363	558	273	753	434	609	541	558	365	284	506	821	310	376	547	869	459	874	398	1400	1092	257	435	578	1182	1032	268	667	429	582	1239	240	395	544	127	406	923	766	432	715	549	436	348	524	708
KCTD12	15325	3907	5400	2196	5204	4615	2219	4496	2348	4182	7975	2554	2358	2779	1905	6050	1035	9549	1822	3171	13198	7946	2011	2910	638	3501	4151	4107	7213	3176	1624	1367	3154	9689	2046	1424	2234	2481	8489	10128	7012	2394	3855	2024	3150	3759	2836	5332	3925
KCTD11	8507	1230	7580	5788	5035	2588	2523	8069	3591	2690	4630	10769	2895	9993	5385	4154	11035	9577	11014	4514	5075	3600	1173	7506	3489	4508	9036	5322	13403	2701	3980	6980	2496	9380	1694	2598	1127	6374	714	1079	3626	3943	5287	5280	1971	7382	4661	3825	10408
KCTD10	8971	2080	6423	3228	3735	3980	4461	3901	5111	2923	5500	4429	3325	4098	4450	2550	6721	7041	5350	4732	7372	4907	3547	5956	5852	2819	6134	4177	6772	5447	2660	6774	6673	6923	3273	1063	2160	3871	1980	4316	6560	6926	3383	3572	4631	3152	3798	9620	8622
KCTD17	1935	271	526	163	1018	667	141	223	375	389	1252	763	1082	316	596	570	921	820	538	310	417	988	890	991	428	231	280	312	866	1333	273	791	645	1557	683	462	76	855	235	411	1056	442	196	1235	849	483	440	1107	693
KCTD16	42	2	2	1	5	8	2	6	2	24	9	0	2	0	2	10	9	9	1	2	0	18	2	14	2	2	0	3	24	2	0	0	3	11	19	3	0	4	7	12	8	0	0	5	10	5	7	7	10
KRTAP10-9	0	0	0	0	0	1	1	0	0	0	0	0	0	0	0	0	0	0	0	0	0	0	0	0	0	0	0	0	0	0	0	0	0	0	0	0	0	0	0	0	0	0	0	0	0	0	0	0	0
DPY19L2P3	69	7	22	12	3	65	60	44	15	56	60	25	12	23	40	66	14	59	9	29	84	156	35	56	170	38	14	38	88	33	9	34	14	22	52	9	57	127	43	50	58	39	27	9	25	25	32	16	5
KRTAP10-7	0	0	0	0	0	0	0	0	0	0	0	0	0	0	0	0	0	0	0	0	0	0	0	1	0	0	0	0	0	0	0	0	0	0	0	0	0	0	3	0	0	0	0	0	0	0	0	0	0
KRTAP10-6	0	0	0	0	0	1	2	0	0	0	0	0	0	0	0	0	0	0	0	0	0	0	0	1	0	0	0	0	0	0	0	0	0	0	0	0	0	0	0	0	0	0	0	0	0	0	0	0	0
KRTAP10-5	0	0	0	0	0	0	0	0	0	0	0	0	0	0	0	0	0	0	0	0	0	0	0	0	0	0	0	0	0	0	0	0	0	0	0	0	0	0	0	0	0	0	0	0	0	0	0	0	0
KRTAP10-4	0	0	0	0	0	0	0	0	0	0	0	0	0	0	0	1	0	0	0	0	0	0	0	0	0	0	0	0	0	0	0	0	0	0	0	0	0	0	0	0	0	0	0	0	0	0	0	0	0
KRTAP10-3	1	0	0	0	0	0	0	0	0	0	0	0	0	0	0	0	0	0	0	0	0	0	0	0	0	0	0	0	0	2	0	0	0	0	0	0	1	0	1	0	0	0	0	0	0	0	0	0	0
KRTAP10-2	0	1	0	0	0	1	0	0	0	0	1	1	0	0	1	2	4	0	0	2	2	5	2	0	0	0	0	0	2	8	0	0	3	0	0	0	0	0	0	0	1	1	0	1	3	0	3	0	0
KRTAP10-1	1	0	0	0	0	0	0	0	0	0	1	0	0	0	0	0	0	0	0	0	0	0	0	0	0	0	0	2	1	1	0	0	1	0	1	0	0	0	1	0	0	0	0	0	0	0	0	0	0
MIR1302-10	0	1	0	0	0	0	3	0	1	2	0	0	1	0	0	5	2	2	0	4	0	0	1	1	16	1	1	0	0	0	0	1	0	1	0	0	0	0	0	2	1	0	0	3	3	0	0	0	0
H6PD	12429	1517	8343	3322	845	7568	3520	7431	4554	9197	5952	5116	2050	1898	5518	6971	2119	6566	3075	6529	6836	12753	8056	5554	3858	4276	6211	8186	13324	6312	1250	3351	4143	9549	6293	2617	16202	8443	5806	5333	9433	6896	4400	3211	1452	1581	3930	5829	5307
SLC25A35	327	84	268	153	156	151	123	211	161	295	256	220	101	124	279	285	112	567	86	182	60	239	112	171	317	127	216	286	139	350	96	98	152	340	177	63	179	298	166	206	241	416	103	329	60	190	280	192	286
SLC25A34	179	19	171	434	9	28	2383	81	32	29	1878	170	62	28	28	47	26	33	112	26	5	29	378	124	18	328	24	82	214	296	39	37	46	44	21	149	593	96	3673	1620	58	44	39	76	21	11	25	23	76
SLC25A37	4507	1135	1001	1441	3166	1246	1911	1598	830	2487	1929	1404	2778	1416	1029	1599	2185	1684	1338	1856	3569	2536	2574	2543	1074	1366	885	1488	3042	2387	309	912	1453	1137	793	738	2078	1843	1073	1816	1022	1488	956	1234	2607	4873	1156	2708	707
SLC25A36	3578	869	1220	833	2124	3568	1212	1683	1200	2063	1708	1516	583	1557	1527	1929	3127	4341	1196	3603	2017	2451	1560	3671	4823	1200	1013	2247	3991	4217	1360	2926	2069	1556	6988	498	1710	2652	1313	1611	3755	1542	1163	1222	4022	4586	2900	3837	2284
SLC25A31	1	0	0	0	0	0	2	0	0	1	0	0	1	1	0	0	0	0	1	0	0	0	0	0	1	0	0	0	0	5	0	0	0	0	1	0	0	0	1	0	0	0	0	2	1	0	1	0	0
SLC25A30	1267	1111	439	514	911	556	1719	735	639	692	1146	602	273	1623	896	1262	424	2028	1097	589	837	1226	501	584	483	989	694	801	682	821	537	850	1461	1048	651	131	746	549	837	863	507	800	565	366	615	805	667	2207	979
SLC25A33	479	183	399	474	319	653	309	756	464	506	532	491	387	116	368	630	975	427	255	687	373	329	427	758	877	327	251	276	611	279	332	362	353	224	335	174	612	904	308	572	658	495	243	224	1244	456	270	491	1463
SLC25A32	2715	1212	972	809	1947	1787	1096	1696	1243	965	902	1213	638	880	915	1596	2195	2340	1480	2306	3689	4764	1652	1830	1867	965	724	908	2374	2434	532	2874	3015	1740	1189	141	476	1543	493	1140	1865	1081	916	1283	3615	2755	1685	4630	2276
SLC25A39	10556	7449	10584	6867	15475	8104	5334	8290	10686	5311	10148	7507	9385	12107	8471	13234	10889	10111	13045	10967	11937	10827	3457	9353	15433	5856	11540	6814	8927	12814	10369	9385	14620	10544	5583	6255	5573	11344	2521	5044	9889	14234	8125	8306	26954	12283	6185	17435	24884
SLC25A38	1676	939	670	1031	720	1126	870	1077	1053	2050	1437	743	910	1134	772	1029	875	1427	660	950	1400	1076	771	1373	2181	884	793	1101	844	1255	681	913	556	1647	978	702	1493	819	1152	1295	1278	1279	661	953	1209	1116	889	1509	2937
TUBA1C	13462	11340	25774	11177	37163	16999	18244	21702	25572	4540	20528	17402	6366	35771	17309	15498	41266	18501	30583	40197	27828	13202	14575	17869	18073	13872	24986	13339	22671	23887	20079	42734	34758	35647	10677	2536	1254	17251	1070	3856	21017	30429	15241	7649	78601	30171	22952	41291	49375
TUBA1B	18028	9706	15256	8131	40559	16721	7084	14631	14658	6538	13022	10859	2865	10204	12202	16290	17943	19027	11055	23882	40349	17196	15568	16016	15061	10845	14832	9768	39736	17857	11375	28183	19717	25125	15095	709	4034	14601	3548	8165	24562	21615	10276	9193	82112	31324	32152	23299	35401
TUBA1A	11587	1440	6349	1571	2174	3244	3773	4022	3768	23144	6339	3739	5036	1901	2007	2047	3679	4811	4114	3375	3817	5087	2704	8459	2891	2274	2395	3068	6509	6118	1954	3375	3043	11147	3886	2424	1834	4345	4762	10668	35252	4457	1060	13287	27309	13792	3806	4178	4053
FAR2P1	0	2	0	1	0	21	1	2	2	0	0	0	0	0	0	31	30	137	0	24	25	0	155	30	444	0	0	0	364	23	0	0	10	2	14	1	3	12	2	0	19	0	0	887	29	24	74	21	24
IGSF10	202	2	1131	27	16	1080	136	857	259	510	267	327	16	17	295	189	27	184	7	47	5	105	94	271	654	229	424	457	229	33	101	51	712	427	1418	74	1427	136	624	1806	133	308	295	278	24	4	54	11	9
IGSF11	195	1	80	43	7	502	186	20	35	100	71	36	11	75	270	294	85	65	75	5	99	101	141	852	578	51	97	77	238	99	56	3	13	11	340	38	16	40	63	49	682	96	13	103	57	23	206	2	15
FAM102B	2644	403	866	292	199	951	467	1663	577	1690	980	1053	279	361	805	824	1025	1099	490	1059	649	1571	869	1125	567	529	734	1813	2178	957	804	909	574	1595	1470	118	2048	851	743	1545	1376	1291	454	461	2107	441	1783	1107	1450
FAM102A	10351	1636	12337	6528	5624	12856	5181	11273	8965	6613	8144	10968	2884	5787	11737	6602	7882	5370	5049	5840	3320	5066	2502	14151	12743	6501	17630	14269	3246	8522	8329	4004	5684	10979	10993	3264	4157	3441	1797	4446	14144	20633	7495	2450	1070	763	7895	8319	9871
RIMKLA	93	1	30	17	0	189	131	30	40	318	158	36	15	2	15	19	33	11	6	11	10	15	27	96	525	76	25	77	354	24	18	1	1	12	69	26	92	57	152	167	287	23	10	14	238	14	24	7	4
RIMKLB	1437	210	799	359	663	1008	604	1418	679	1350	641	809	659	613	602	2333	1066	759	1149	935	2982	903	350	1458	1781	591	464	798	2808	1311	271	1122	235	1616	1158	396	378	1394	617	847	1459	639	590	1375	689	591	673	2111	4928
LOC100505851	1	0	0	0	3	0	1	0	1	0	2	11	0	0	3	26	18	10	5	6	2	0	3	17	1	1	1	0	6	4	1	0	25	4	5	0	8	6	2	3	3	2	0	2	6	7	0	1	0
CTPS2	851	372	544	478	233	693	352	973	632	1084	620	579	213	411	849	833	337	1086	246	827	897	768	88	1306	1716	414	576	891	813	414	445	281	703	716	986	208	590	428	369	688	1219	814	492	549	1096	654	753	936	962
PCID2	2390	747	1175	1080	1676	1895	1167	1476	1542	1799	1709	1374	777	1118	1245	5417	1461	50212	1478	1430	2388	3711	885	1707	1189	1171	1280	1564	3243	2021	1457	1797	1710	1410	1011	353	1491	723	863	1759	1309	2071	1431	1370	4538	5380	1316	2275	1891
POMT1	1613	146	1109	630	1130	1062	810	1184	986	1294	992	659	910	205	1350	902	904	930	710	788	727	1387	1241	1353	1509	684	1469	1219	1330	1447	781	1359	666	1181	780	653	1643	764	827	1245	1919	1702	775	1395	662	581	794	1173	739
POMT2	1531	599	719	592	1358	1493	580	880	848	929	882	679	1228	747	713	1534	903	2451	986	1106	1372	3107	1204	1069	812	654	560	847	1885	2934	197	1642	742	1308	833	365	755	1479	699	854	1745	846	659	1237	507	1132	730	1675	1496
AIF1	2233	1231	1792	391	325	891	270	634	813	487	839	208	3124	759	228	271	272	1093	536	494	601	1549	406	973	220	629	623	267	927	941	325	482	165	2926	459	643	341	1661	328	2523	453	668	393	1106	1167	797	1168	817	2066
AGPS	5718	2366	2805	2023	4935	4221	1853	3178	3930	2312	3287	2702	933	5697	2784	2799	4701	5641	2722	9019	5954	6602	2610	4679	2862	2576	3080	2381	5609	4554	2031	6458	3843	4984	4463	426	1415	3887	1769	2554	5385	3269	3506	1247	6196	3519	5270	9088	4842
HOXA13	21	1	4	0	1	129	0	0	3	1	3	0	1	4	1	329	11	93	5	9	608	81	0	36	136	4	6	1	190	14	2	18	6	22	89	0	1	164	1	7	3	0	0	19	214	274	147	7	51
STOM	27498	10477	14053	21101	16441	20382	9993	14431	12541	26001	7332	5908	14893	17064	6728	1039	18171	12955	11210	16364	9876	19764	10226	15446	7963	7743	14804	12613	14730	15188	6523	23920	10829	21663	14768	3909	2292	23082	7279	20913	7332	8018	12989	7521	32667	21068	23539	20774	29701
LY6G6F	1	0	1	0	0	1	0	0	0	0	3	2	2	0	1	0	0	0	0	0	1	0	0	1	3	0	1	0	0	0	0	0	0	0	2	3	0	0	0	0	2	0	2	0	0	0	0	0	2
NPLOC4	11696	3747	10448	5883	10959	6894	8447	7391	7939	4813	10269	9049	7278	9780	8736	12130	14107	13427	9981	9260	10075	8901	21095	11719	5632	7701	10545	8825	19411	22149	5013	14220	14324	13027	9227	3176	3458	7589	4567	4877	13071	13607	5793	8611	6985	3737	5178	13671	25724
TMEM86A	908	572	271	107	102	226	149	171	232	220	658	131	353	2573	307	885	256	756	953	680	149	455	309	469	253	119	262	268	988	651	192	310	907	1546	154	188	277	198	589	447	482	393	136	406	299	206	365	3761	1144
TMEM86B	134	61	60	98	77	62	55	105	71	58	72	94	225	66	63	80	89	67	201	61	51	83	90	91	78	46	69	72	33	177	28	69	82	102	27	177	17	71	25	46	66	146	42	371	38	12	36	57	61
LGALS13	0	0	0	0	0	0	0	0	0	0	0	0	1	0	0	0	0	0	0	0	0	0	0	0	0	0	0	0	0	0	0	0	0	0	0	2	0	0	0	0	0	0	0	0	0	0	0	0	0
LGALS12	20	1	15	56	0	2	22	53	5	6	79	3	150	16	3	9	8	8	7	2	10	4	45	5	3	47	5	110	15	2	3	3	3	6	2	88	23	11	66	814	0	0	2	1	7	4	25	28	7
LGALS16	0	0	0	0	0	0	0	0	0	0	0	0	0	0	0	0	0	0	0	0	0	0	0	0	0	0	0	0	0	0	0	0	0	0	0	0	0	0	0	0	0	0	0	0	0	0	0	0	0
LGALS14	0	0	0	0	0	0	0	0	0	0	1	0	1	0	0	0	0	0	1	0	0	0	0	1	0	0	0	0	0	2	0	0	0	2	0	0	0	1	2	0	0	0	0	0	0	0	0	0	0
SSBP4	2356	1271	1316	702	2613	1857	1228	1680	1005	2410	769	683	2257	603	713	2977	788	753	927	1672	1938	1580	954	2660	1034	1150	1189	1116	2738	2391	327	1332	538	2004	1147	858	679	1775	692	1828	1919	1849	935	1443	2052	704	1930	1459	2149
LOC101927657	14	0	0	0	0	4	2	4	0	5	0	0	2	1	0	3	3	0	5	0	0	4	3	4	2	0	1	3	7	1	1	0	2	1	8	0	2	1	0	2	30	2	1	10	2	3	3	1	2
TBX18-AS1	6	1	2	0	0	2	0	0	0	0	0	0	1	0	4	12	7	1	2	1	2	9	1	0	1	1	1	1	1	12	0	9	4	1	1	0	2	0	2	5	3	1	0	2	0	1	0	21	0
LOC101927653	3	0	1	0	0	0	1	0	0	1	5	5	3	1	1	1	5	0	0	1	1	2	0	3	0	4	0	1	0	0	0	0	1	8	0	6	1	0	1	8	6	1	0	0	2	0	0	0	0
PBLD	369	88	159	37	115	194	193	174	110	479	139	87	49	88	229	300	263	311	123	225	80	190	166	355	54	109	141	245	195	311	141	197	197	305	149	24	239	108	180	249	247	268	80	170	169	180	120	243	266
PGPEP1	1360	196	707	297	533	909	2268	1282	358	1746	730	426	688	155	442	781	340	412	278	383	281	577	512	1610	665	926	364	1008	1155	743	136	149	129	817	509	458	3472	346	1212	2073	1037	606	184	485	433	420	534	427	652
SMU1	6288	2801	4435	3309	3863	3926	3811	5073	4444	3531	5027	4209	1982	3159	3972	2778	3617	4161	3852	4269	4462	5518	1709	3462	5291	3159	4158	4721	8939	11535	3124	9457	3391	5320	3535	1186	2536	2643	1915	3288	4998	5941	3458	1684	4428	3956	4224	7522	6844
OR13G1	0	0	0	0	0	0	1	0	0	0	0	0	0	0	0	0	0	0	0	0	0	0	0	1	0	0	0	0	0	0	0	0	0	0	0	0	0	0	0	0	0	0	0	0	0	0	0	0	0
LOC105374328	3	0	1	2	0	0	0	0	0	1	0	0	0	0	1	4	2	0	1	0	2	1	2	0	0	2	0	0	0	0	0	0	0	2	0	0	0	0	2	2	1	0	1	0	0	0	1	2	0
SSRP1	15481	6453	10798	7922	24644	12128	5482	10966	12825	7777	12276	9351	5413	9245	9613	20982	16555	16710	6861	12212	26313	24482	7466	14768	17729	7981	10215	9428	22280	10710	5479	12406	17960	13261	17226	2488	6320	11329	3579	5117	16126	17447	9586	7169	11639	9326	11568	17811	20879
IRAK1BP1	135	4	201	176	44	132	115	405	240	541	406	383	38	73	153	138	158	60	36	104	281	105	78	451	455	210	183	219	206	131	218	146	108	83	67	69	640	38	154	366	235	285	156	108	1127	232	148	285	191
MIR770	1	0	0	0	0	1	0	0	0	2	1	2	0	0	0	0	0	2	0	0	0	0	3	0	1	0	0	1	1	0	0	0	0	1	0	0	1	0	4	7	0	0	0	0	1	1	0	1	0
LOC100506085	1	0	0	0	0	0	1	1	0	0	0	0	0	0	0	1	0	0	0	1	1	1	0	1	2	1	0	1	2	0	0	0	0	0	0	0	0	1	1	0	0	0	0	0	15	0	0	0	0
LOC100506082	1	3	2	1	0	6	2	1	0	4	1	2	3	1	1	6	2	0	0	0	5	3	1	2	12	4	0	1	4	3	4	0	1	2	2	0	2	1	1	5	4	2	0	6	17	2	2	0	27
LOC100506083	25	12	13	15	6	17	15	19	13	50	24	15	3	21	29	63	36	82	10	22	2	11	15	38	29	17	23	23	20	25	16	11	55	19	7	24	24	5	22	22	35	50	36	70	54	34	8	6	7
C1orf174	1650	557	728	822	1245	895	641	964	1166	780	1223	789	458	547	973	1103	1170	1305	746	1593	1080	1203	1116	1282	947	841	963	1055	1856	1247	1415	1049	1297	1183	912	293	473	1000	381	909	1257	1568	1031	845	5413	2168	1201	1576	2139
LINC00403	1	0	1	0	0	0	0	0	0	1	0	0	0	0	0	0	0	1	0	0	0	8	0	0	0	0	0	0	9	0	0	1	0	0	3	0	45	11	0	1	1	0	0	0	0	3	0	0	0
RBBP8NL	194	98	573	290	92	259	22	462	482	212	463	319	8	85	700	193	112	40	31	217	33	546	67	410	686	262	1177	787	335	179	574	11	148	275	375	688	621	53	76	151	737	920	670	80	11	11	285	197	59
GPC1	40142	5830	10755	8316	28143	38704	15425	16388	13324	6052	16941	13342	8166	8155	11901	35939	66120	39696	15371	32344	11413	18321	15751	42948	27556	12671	15122	14922	65929	18017	5147	23374	46544	22458	26030	4519	3943	44013	7127	9147	39478	26385	14175	21573	13441	8862	20625	15717	35421
GPC2	168	6	13	12	26	34	7	22	14	10	34	29	29	21	17	77	40	86	27	130	6	51	94	155	342	3	4	26	238	439	1	14	24	45	106	11	31	75	5	26	206	19	6	130	27	18	88	5	14
GPC3	5771	6	1441	219	62	5939	620	522	251	321	661	759	894	60	226	142	3787	450	83	85	182	280	565	18091	6421	263	168	439	1355	182	64	80	40	651	12447	1393	367	256	4689	3983	13315	114	293	121	105	109	1850	196	177
GPC4	6412	353	801	750	15	2142	2549	1684	1204	2367	3706	1537	407	519	507	1264	1424	754	1528	244	64	938	1241	926	2290	778	370	662	2723	1166	155	775	114	2722	2305	383	2564	2346	2888	2842	8493	694	316	2055	621	560	1619	320	2101
GPC5	6	2	0	3	0	3	3	4	5	2	7	3	1	0	5	10	4	0	1	2	2	14	1	1	11	0	10	21	305	0	0	0	1	7	3	2	5	1	4	6	4	0	12	0	0	5	4	3	0
GPC6	4751	31	82	37	157	412	241	43	38	145	146	62	468	129	87	871	232	1131	91	386	324	7836	204	141	107	205	87	261	714	366	28	95	627	2020	675	73	1263	459	528	1011	1366	27	63	883	1454	407	111	115	948
MIR485	0	0	0	0	0	0	0	0	0	0	0	0	0	0	0	0	0	0	0	0	0	0	0	0	0	0	0	0	0	0	0	0	0	0	0	0	0	0	0	0	0	0	0	0	0	0	0	0	0
MPHOSPH10	2876	1442	2516	2045	1561	2480	1952	2351	4067	1937	4578	3123	869	1907	3215	3863	3029	2800	2422	4737	2209	4672	1941	3269	2872	2046	2553	2820	2819	2573	2531	2449	2700	2243	2609	597	1239	2682	1058	1313	3686	4727	2493	1819	2292	1557	1454	3093	2942
MIR488	0	0	0	0	0	0	0	0	0	0	0	0	0	0	0	0	0	0	0	0	0	0	0	0	0	0	0	0	0	0	0	0	0	0	0	0	0	0	0	0	0	0	0	0	0	0	0	0	0
MIR489	0	0	0	0	0	0	0	0	0	0	0	0	0	0	0	0	0	0	0	0	0	0	0	0	0	0	0	0	0	0	0	0	0	0	0	0	0	0	0	0	0	0	0	0	0	0	0	0	0
LOC105374580	0	0	2	0	1	2	0	0	0	0	1	0	0	1	2	1	4	2	0	0	0	2	0	0	1	1	1	0	2	1	4	1	2	1	0	5	0	1	0	0	1	0	2	0	1	0	0	1	3
ANKDD1A	617	54	141	32	144	158	145	324	143	195	255	117	115	150	730	445	125	317	239	237	137	239	209	328	90	181	277	225	541	403	519	105	173	274	171	105	225	186	107	241	168	588	105	221	356	83	828	219	277
ANKDD1B	26	4	12	7	9	42	2	38	8	213	7	7	3	5	60	32	23	8	22	16	1	4	45	117	27	5	1	13	5	35	16	8	27	12	43	10	7	4	7	8	9	92	1	14	19	6	5	24	10
NYX	1	0	1	0	0	0	0	1	0	1	0	0	0	0	0	1	0	0	0	7	10	3	0	10	0	0	0	1	0	0	0	0	0	1	0	0	1	0	0	0	0	1	0	0	0	0	0	0	1
GSC2	0	0	2	0	0	2	0	0	0	0	1	1	0	0	0	4	1	4	1	5	1	1	1	3	1	1	3	0	12	13	0	0	3	1	1	0	0	16	0	0	2	1	1	0	1	0	1	0	1
JMJD1C-AS1	31	5	10	2	43	11	8	35	6	13	7	2	11	10	8	13	28	21	11	52	32	10	9	29	11	5	9	6	27	22	6	24	10	28	15	9	16	134	11	32	44	7	10	46	16	14	46	24	30
ORM1	4	0	17	1	2	0	0	0	0	3	3	0	58	0	0	0	0	0	1	0	2	2	2	5	5	0	4	0	9	6	0	0	34	1	5	0	4	2	1	3	0	0	2	2	148	124	3	29	2
ORM2	2	3	2	0	0	0	0	1	2	4	1	0	20	0	1	0	3	1	12	0	0	0	3	6	2	1	3	0	1	18	0	0	12	4	1	0	0	2	0	1	1	3	0	0	49	30	0	132	0
NXF2B	0	0	0	0	0	0	0	0	0	2	0	0	0	0	0	0	0	0	0	0	0	0	0	1	6	0	0	0	0	0	0	0	0	0	0	0	0	0	0	0	0	0	0	0	0	0	0	0	0
ALDH3A2	4698	2719	15073	8021	7463	14439	7615	15007	12926	7561	19314	15817	1843	5931	15209	3529	2800	7183	3531	4994	3529	5435	2717	14742	13833	10236	12645	17240	3431	5418	21439	4755	2233	6832	11817	5780	4854	3196	6615	6317	13816	19237	11782	2982	3371	4034	6939	9217	7584
ALDH3A1	2077	173	65835	3324	3604	106058	23110	24152	27607	33538	30938	11753	2942	1616	86651	2210	3848	19625	458	3270	553	3402	55	31890	65806	8232	126833	65907	679	369	119278	337	190	2143	99914	18667	128	818	684	584	15945	154012	37177	2854	134	488	3423	2434	6253
EDC3	3193	1220	1972	1319	1699	2585	992	1935	1847	1636	2022	1609	1109	2340	1943	1971	2708	2919	1474	2296	2597	3743	1549	1687	1919	1278	2253	2071	4058	3576	1319	3500	2832	2536	1815	735	1024	1985	733	1049	2615	2748	1848	1414	2245	1779	2655	3523	3087
EDC4	3873	731	2310	1611	2245	2771	2015	2628	1980	1513	2209	2244	415	1490	2151	2961	2741	3380	1401	3911	3592	3672	1924	3688	2254	1708	2518	2368	4780	1976	555	2923	3339	2892	2242	150	1193	1787	1215	1097	3361	3599	2005	1183	648	895	2100	3394	2461
ATXN3L	0	0	0	0	0	0	0	0	0	0	0	0	0	0	0	0	0	0	0	0	0	0	0	0	0	0	0	0	0	0	0	0	0	0	0	0	0	0	0	0	0	0	0	0	0	0	0	0	0
LOC101928174	11	0	4	0	0	0	11	0	0	0	3	1	3	0	0	1	0	0	15	0	0	2	6	0	0	9	0	0	24	11	0	0	1	0	0	1	0	0	3	5	7	0	0	2	0	0	1	0	0
LOC105369635	77	44	87	56	150	77	60	161	105	529	99	50	109	123	112	95	77	159	177	276	14	47	26	189	122	32	56	112	28	122	78	77	28	47	61	338	260	9	35	172	396	115	62	151	78	114	31	71	289
LOC105369632	653	133	337	219	572	286	74	323	518	727	676	235	478	235	289	701	582	591	266	461	431	653	143	790	551	237	388	264	401	518	264	437	393	477	387	355	451	379	109	258	992	594	171	1306	593	292	256	287	610
ANAPC1	1310	542	1193	528	2138	1567	724	1517	1388	731	1083	1397	228	1225	1137	1252	1785	1999	529	1244	3055	3024	833	1641	2343	1037	1297	1328	1717	884	452	1610	1538	1174	1628	139	650	750	502	592	1117	1631	1608	451	1079	770	844	3870	1455
ANAPC2	2852	1354	2295	1525	2118	2242	1300	2473	1949	1783	2185	1761	1956	2045	1912	3167	3293	2443	1487	2064	1507	2605	1308	3436	1957	1197	2267	2297	2866	3773	757	4663	1484	2596	1637	1404	1901	2346	1150	1440	2577	3022	1487	1770	1224	826	1858	2325	4093
ANAPC5	7921	3286	6567	3776	7492	5811	5983	5711	6225	4906	7564	5728	4179	5274	5421	6761	8501	8316	5995	7632	8038	7022	6001	9485	7818	4712	5977	5580	9193	8199	6419	8000	5782	6913	6591	2553	6880	7818	3764	5953	9648	8409	4308	4597	18924	8107	5607	10857	13502
ANAPC4	1051	717	976	526	1185	746	733	1406	1055	1448	1186	1228	688	990	1272	1421	745	1971	1137	970	921	1661	889	1132	922	809	818	1291	1028	987	860	1230	819	1220	701	554	626	664	431	843	706	1600	790	885	1731	1136	617	21690	1201
ANAPC7	2963	1516	3441	2635	3555	2652	1893	3650	3932	2383	4079	4091	1829	1898	3270	3050	3563	3204	2127	2222	2785	3210	1761	5353	6081	2833	3483	3646	4646	3813	3475	3278	2862	3137	2372	2122	1540	2143	1357	1677	3687	5777	2962	2293	5784	2258	2227	4511	6510
AMZ1	36	1	23	3	4	30	10	11	17	3	14	34	22	8	24	9	62	17	16	18	574	57	8	29	16	20	15	5	1953	33	5	11	29	170	6	1	4	72	4	9	46	12	6	73	44	120	34	22	41
RD3L	0	0	0	0	0	0	9	0	0	0	0	0	0	0	0	0	0	0	0	0	0	0	0	0	0	0	0	0	0	0	0	0	0	0	0	0	0	0	7	0	0	0	0	0	0	0	0	0	0
PSMD14	5511	2784	3646	2777	6265	3978	3715	3560	4580	2632	5070	3420	2555	3751	3857	6907	6442	5473	5346	4586	5239	4502	4141	7340	8468	3271	4413	3408	8239	6340	5961	7113	8596	3719	5946	871	1535	2710	1836	3000	5663	6456	2905	4294	22341	10719	7046	7639	6631
PSMD11	12475	3981	7251	5533	11960	10778	6075	6312	7719	3775	7762	6403	4397	5997	7074	11382	13258	11703	9154	9450	12610	8635	4469	15600	16770	5564	7765	7043	15855	11065	4783	12494	12499	9603	13529	1324	2425	8171	2980	3542	15801	11065	5916	6910	12469	4908	10128	11463	17141
PSMD10	3061	1352	1946	1661	3660	2761	1168	1966	2279	2613	2335	1851	642	4212	2244	2372	5234	3985	1965	3578	2423	4069	1585	3222	2575	1625	2152	2170	3794	2326	3430	2537	2374	3174	2205	389	1325	2667	789	1989	3141	3033	1715	1634	10960	3303	2327	3562	4244
PSMD13	9481	6734	6093	4245	11324	4701	5741	5771	6973	4669	7576	4525	9656	5693	6874	15695	8835	5390	8387	6118	8667	6786	4040	11262	5091	4885	5979	4877	12053	10536	8347	10767	6357	7737	3420	4576	3496	5948	3622	5725	6391	9990	4291	10291	39497	20631	9655	10966	17360
PSMD12	6273	3409	3369	3113	5588	4699	4808	3966	4539	2465	4826	4042	1869	4442	4053	4805	3734	4455	4915	4701	5128	3451	4077	6291	5567	3964	4132	3689	6999	8092	2729	9476	5369	4785	3961	645	2490	2148	2732	3007	4930	5543	3565	3061	8206	2713	3445	8006	8803
RTFDC1	8137	2681	4839	3427	8214	3672	4484	4334	5051	3691	6557	3959	3179	4387	4929	6689	5279	6170	4728	5678	3887	6693	3540	6068	5420	4147	5223	4249	8380	5290	4376	5709	7467	6089	2739	1737	3570	2600	3561	4251	5892	7270	3203	3877	6769	8353	4647	7743	6578
NMI	2454	3146	1442	1276	3516	1421	570	1497	1716	1317	1359	694	977	4640	1289	2860	1970	1752	1852	1862	2397	3057	1320	1947	698	1751	943	1277	2562	3251	1167	3676	1228	3631	1312	487	584	1915	281	939	725	1747	825	1833	3184	1592	3445	3051	3880
LEUTX	2	0	0	0	0	0	1	8	0	0	0	0	0	0	0	0	0	0	0	0	0	0	0	3	1	0	0	0	1	0	0	0	0	0	0	7	0	0	0	1	5	0	0	1	0	0	0	0	0
EXOSC10	6826	3168	3523	2472	6551	2632	2586	3699	4416	2632	4160	3552	1135	1770	3913	3330	3311	3771	3259	5407	3604	4194	3815	4330	2441	2486	3742	3921	6538	4178	2175	5770	4727	5458	1699	886	1782	3912	1349	1734	3932	6171	3016	2704	4137	2451	3928	6739	8701
MOBP	14	0	18	1	2	22	10	1	0	140	4	0	4	1	0	8	1	1	22	0	2	13	2	27	643	0	4	5	42	9	1	0	1	2	68	5	0	4	10	14	126	13	1	5	0	0	0	0	1
MYLK4	65	75	51	484	23	86	990	177	93	87	741	103	12	98	181	232	19	17	366	28	28	144	47	62	40	1328	58	236	104	188	55	32	316	58	40	20	73	142	3033	604	67	154	106	24	63	34	59	272	50
MYLK2	299	1	139	931	21	4	6762	202	12	3	1049	253	38	24	3	110	12	42	598	7	5	642	475	7	16	5829	3	117	1424	633	1	30	40	66	12	258	2	9	3775	2197	137	13	2	91	62	2	21	15	14
MYLK3	36	1	103	1196	2	5	7127	67	19	50	2756	695	5	6	24	25	9	12	247	9	9	66	440	22	14	5314	23	688	195	308	12	2	5	15	15	247	19	12	10340	6152	21	17	11	6	10	9	3	8	13
TRMT44	793	409	950	775	515	830	346	905	897	693	1053	650	444	663	1272	296	434	552	573	580	427	692	230	1174	737	748	1471	998	442	435	1079	690	440	1020	428	476	287	574	225	262	1627	1748	1183	368	251	285	222	511	962
MOB2	2809	1547	2080	1983	2324	1361	1390	2037	1950	2112	2773	1658	3306	2058	2133	2275	1548	1296	2246	1259	824	1580	1003	3125	1283	1400	2929	1921	2294	2862	1229	2556	1216	2613	966	3394	1765	1764	1193	1405	1929	2716	1268	2374	1019	873	1373	2496	3528
PQLC3	2070	626	993	289	173	877	353	661	750	973	616	450	463	960	846	1014	576	2006	1064	812	1140	2105	1036	918	316	594	753	726	1127	951	713	363	932	1513	695	282	844	1372	653	1296	1515	739	486	722	2539	2703	1246	1687	1324
FOXN3-AS2	0	0	0	0	0	0	1	0	0	0	0	0	0	0	0	0	0	0	0	0	0	0	0	0	1	0	0	0	0	0	1	1	0	0	1	0	0	0	0	0	0	1	0	0	0	0	0	0	0
PQLC1	5132	2413	5423	2846	3992	2331	3204	4004	3574	3695	5088	2969	5299	4233	5649	4962	1800	1849	2925	3518	3046	3437	1689	3007	964	2560	4327	4123	3499	4274	3817	10073	3223	4545	2122	5403	2816	4066	2553	2752	6570	5623	3091	2296	1781	992	2803	5550	4429
LRRC27	422	112	212	120	54	120	58	216	177	822	279	131	172	85	146	338	83	126	158	103	109	174	136	443	103	116	132	256	157	253	117	146	57	294	94	144	323	222	147	302	276	275	124	338	116	59	76	238	260
KIAA1524	676	532	284	244	1791	1030	199	425	461	124	449	403	56	517	491	1004	1865	1094	466	1083	1328	1005	609	585	1044	354	369	354	3456	1319	355	2230	1112	671	1269	27	43	793	91	109	828	654	304	355	3128	1119	2185	963	1247
LRRC23	375	117	209	151	287	280	320	226	266	6951	498	229	423	91	139	595	319	383	179	121	290	487	85	1736	508	232	192	280	441	260	154	247	203	290	561	232	311	225	209	298	728	765	104	601	554	505	154	146	379
HMGB3	3538	1626	1718	758	6314	5410	1106	2135	1953	7077	1513	1335	1834	2116	2114	7619	8959	5184	2881	5524	4230	3804	2785	5265	4984	990	1943	1876	6251	3943	847	5054	2323	2109	5315	573	501	14969	327	908	4306	3607	1234	2045	5608	2837	2446	4648	4303
EEF1A1	293631	124251	281122	217622	365189	261825	163696	308877	292840	274205	291585	239618	111613	252342	245193	121946	164404	167731	133885	226965	432707	273651	143321	249260	454202	213402	304034	251947	306391	148508	471942	254948	128885	239311	254211	73534	460698	260822	124652	362160	225014	353193	272554	126606	586228	386935	157941	452721	250014
HMGB1	16144	6079	9801	7050	12132	13738	8036	10694	10465	8452	12111	8367	4580	7278	9052	17017	8407	13462	9305	11013	12705	16900	4637	7809	6871	8237	8649	9807	15279	11443	12274	10968	12152	10436	13523	2831	5248	7070	4427	9376	9189	15483	7089	6018	23389	11490	12671	13582	17558
CHP1	11537	3715	15350	9035	4788	8929	9703	12944	11613	6131	18450	15837	3982	8676	23187	8057	8603	9924	7329	10216	6661	7301	6525	8919	8563	9921	18786	19600	6192	4628	13290	5135	7429	12836	3283	5068	5374	4388	8878	7785	12175	20931	9833	3752	5001	3098	7340	16375	17295
CFAP126	0	0	0	0	0	0	0	0	0	0	0	0	0	0	0	0	0	0	0	0	0	0	0	0	0	0	0	0	0	0	0	0	0	0	0	0	0	0	0	0	0	0	0	0	0	0	0	0	0
FYCO1	6319	1559	6230	4423	1614	3967	23970	4684	4206	3186	12375	5339	1681	2875	4079	1906	2520	3445	2328	3660	3434	3225	3726	4071	1743	11672	4946	6655	8801	3753	1344	1709	2548	7401	1892	753	3490	1832	15538	9498	4510	5270	3449	653	373	240	1599	7522	3526
GCHFR	160	64	107	46	42	354	67	273	106	544	63	80	100	16	331	93	109	82	40	140	121	247	34	305	51	87	278	302	299	79	518	22	37	120	39	109	110	56	55	171	412	403	144	71	545	131	375	30	94
MNDA	1067	1042	499	192	107	517	120	273	483	96	932	160	478	481	114	86	118	710	167	343	133	855	271	394	45	269	235	104	480	463	83	179	87	1694	345	63	111	485	130	1030	302	290	180	290	487	614	747	1500	958
MIR219A2	1	0	0	0	1	0	0	0	0	0	0	0	0	0	0	1	0	0	2	0	0	0	0	0	0	2	0	0	1	0	0	3	1	0	1	0	0	0	0	0	1	1	1	1	1	0	0	0	1
MIR219A1	3	0	5	0	7	3	4	6	0	1	1	4	4	0	1	5	0	1	2	6	1	4	1	1	1	0	3	1	6	4	1	1	1	2	0	1	1	4	0	0	1	3	0	0	2	2	0	0	0
MND1	195	170	93	90	598	127	30	138	164	57	137	90	40	225	159	242	349	170	36	165	369	148	99	216	309	84	118	145	340	177	147	311	162	102	254	75	8	283	14	55	138	294	101	207	1011	249	330	220	523
HIKESHI	1451	739	1203	1045	3846	1027	1085	1056	1437	980	1834	885	1185	1164	1461	1325	1309	2129	988	1579	1453	688	984	1269	1339	1086	1121	1240	992	1571	1873	1738	2483	1397	1045	880	464	476	730	1348	1703	2141	836	1472	4079	2337	735	1485	3137
FGFR1OP	414	264	399	474	597	268	324	881	453	813	488	547	284	341	432	571	560	355	392	296	437	329	371	771	800	389	338	494	763	595	270	646	555	447	381	204	151	224	160	360	503	663	292	470	1001	615	414	903	422
TPSAB1	1494	85	1617	102	256	549	331	2005	574	873	327	100	3015	496	499	394	782	327	1769	468	174	1597	253	3092	123	450	471	188	160	404	71	63	230	1661	465	1004	35	669	430	1529	1740	327	722	694	108	42	610	766	710
CALY	8	0	2	0	0	1	1	0	4	2	2	2	6	0	0	1	1	0	1	5	2	1	0	4	0	5	2	3	1	8	3	1	1	5	2	5	6	1	3	3	0	1	1	22	0	2	1	2	0
CALR	105132	36639	44851	43404	68920	52339	17847	46052	48892	30067	52293	32103	34716	42909	52265	96765	87530	49700	57404	122801	56844	90669	60934	73520	40307	37541	60343	43971	187831	91951	44683	61860	81343	82520	37394	14833	24859	55675	12531	32426	81550	59656	42264	78857	71419	54280	70825	49124	79936
ASAH2B	234	112	114	58	173	77	105	155	119	170	212	63	64	104	112	99	87	177	181	206	121	131	82	136	133	73	87	112	114	226	89	234	119	127	86	70	127	75	70	104	188	182	169	105	249	126	124	282	229
CHPF	25100	8585	3897	2287	7144	8390	2546	7277	6245	6573	2870	2085	6841	8548	3705	9487	10319	16790	12339	10503	3851	9221	13505	11352	8086	1481	4589	2957	10357	9276	999	9706	16273	16300	3669	1450	6406	12882	2524	4848	23672	4816	4057	17745	7109	4898	2573	9794	23155
COL23A1	328	31	207	36	29	74	136	268	53	57	101	70	268	70	36	121	149	91	130	99	84	90	69	111	129	50	101	48	439	256	10	172	57	173	94	127	112	514	154	188	122	25	33	280	449	89	92	602	202
AGMO	53	1	22	1	2	8	6	6	5	9	6	3	10	0	3	29	16	14	2	2	654	44	8	1	14	11	2	7	31	11	0	0	3	8	16	17	3	19	11	60	21	7	2	37	63	10	7	3	8
C1orf234	4	1	2	1	1	1	1	0	0	1	0	1	0	5	2	13	6	1	1	4	0	2	4	7	0	0	2	3	6	2	0	2	3	2	1	5	0	1	1	0	6	2	2	0	17	2	5	1	0
RIBC2	75	3	65	45	289	41	6	98	89	1195	102	53	25	40	114	13	99	45	25	81	81	126	59	512	1	53	67	99	943	307	47	262	83	92	36	22	7	93	13	14	96	225	39	55	120	40	358	47	185
RIBC1	42	15	33	22	24	38	36	72	28	1164	72	46	16	23	53	47	102	59	19	68	70	25	20	404	65	18	34	67	36	50	18	14	22	29	39	60	76	15	22	66	30	204	21	25	46	16	75	24	76
GSTTP1	0	1	0	0	1	3	3	0	1	0	0	0	0	1	3	0	0	0	0	0	1	0	0	0	1	2	3	5	0	1	6	0	0	1	4	1	0	0	1	0	4	3	0	0	0	0	0	0	0
C5orf49	10	1	2	1	0	1	3	15	4	3797	0	7	24	1	5	2	5	7	8	2	19	10	5	941	3	1	7	44	36	12	1	3	1	3	45	1	11	19	5	15	13	264	1	33	8	2	2	2	1
CLEC1B	12	8	0	0	1	4	4	3	1	3	4	0	1	4	0	2	3	2	0	8	0	58	2	31	4	3	1	0	33	13	0	9	7	10	3	0	3	11	0	9	12	0	0	26	6	5	1	4	2
ZFHX4	1634	91	283	206	13	296	365	55	122	85	627	207	41	44	272	361	1173	1084	127	293	2091	1629	121	42	183	163	186	130	779	2055	53	789	58	1219	217	34	30	808	543	481	881	153	95	171	211	13	608	462	380
C5orf46	278	35	0	1	24	16	9	2	32	150	292	19	15	2	47	28	40	82	9	16	5	18	48	114	56	1	64	12	35	65	4	8	20	116	59	44	6539	130	73	369	167	3	3	161	1338	117	24	4	2
C5orf47	2	0	1	0	0	1	4	0	1	0	1	1	2	5	1	1	2	1	2	1	0	1	1	3	1	0	0	4	4	6	1	5	2	0	2	0	3	0	1	0	2	0	0	0	0	1	1	0	13
C5orf42	869	221	614	217	146	892	373	1159	584	1356	647	683	108	392	1056	708	1640	3075	283	1261	1211	772	647	2184	939	333	633	1496	2741	693	353	847	1685	646	859	78	803	811	407	650	1335	797	416	671	1312	909	415	1516	463
RFFL	2341	564	2372	1564	1606	2179	2094	2028	2343	974	2379	1976	200	1161	3222	731	2145	2061	1189	1180	2842	1031	536	2859	2469	2289	3083	2723	2860	1213	2336	1050	1646	2771	1488	231	1037	1521	472	1002	1369	4650	2277	318	908	624	2150	1710	2271
RFC3	980	471	482	281	2064	1172	280	624	612	336	587	617	111	821	527	2539	976	1687	364	779	1099	1421	328	581	577	392	372	390	2470	954	489	1440	1100	594	799	100	263	502	186	394	449	954	468	502	2309	1637	1628	1326	1091
RFC2	2204	1118	1614	851	3071	2685	1037	1528	2058	1009	1966	1323	928	1824	1393	3460	2607	2005	1023	1773	2985	6273	1196	2276	2937	1156	1190	1295	4459	2185	2062	2083	2069	1613	2844	905	691	1868	484	1085	1973	2794	937	1497	3900	2588	3294	2514	2105
FAM45A	1063	587	749	505	467	1111	461	750	844	651	1051	881	603	807	1281	751	639	1305	652	880	1005	764	412	1390	1008	646	991	1039	512	856	1385	766	736	1039	940	818	426	634	300	556	1352	1240	763	469	1000	1136	658	2475	2078
RAB27A	2794	782	1618	920	922	1406	946	1603	1848	2549	1266	1322	1241	812	3415	907	1086	1262	1081	1709	1074	2084	1051	1671	483	1786	3176	2973	2623	2761	2353	1771	1918	2938	1026	348	592	2624	483	1551	920	3470	1218	923	4737	1124	2748	2766	1760
RAB27B	1749	2129	3515	2947	5785	3154	1382	4777	3387	1126	4352	4530	173	1922	5354	2964	625	6825	1475	2041	5031	2909	1295	1718	445	4901	5684	6533	2695	2002	6909	1044	1680	4945	1181	431	4038	596	741	1214	813	7129	4569	335	2965	1377	2694	8807	5610
LSAMP	2448	34	304	7	45	187	79	156	214	174	87	70	205	123	65	324	228	555	152	370	26	888	64	441	146	100	87	150	510	281	38	79	418	919	337	71	89	439	48	525	574	85	53	191	210	55	57	490	176
FAM122A	1975	711	1189	903	1220	2216	1020	1460	1184	1259	1602	1241	402	1032	1473	616	1924	1010	994	875	740	1114	675	2203	2032	1233	1401	1787	1560	1190	856	1427	964	1768	1784	247	1757	833	1022	1259	2411	1890	1192	561	960	702	741	1371	1721
FAM122B	1926	648	1236	745	3227	2101	633	1694	1123	1290	1341	1273	500	1805	1439	2204	4632	4385	1024	1606	1905	3281	3044	2758	2778	812	1067	1703	2063	1440	689	963	1431	1465	202	396	1104	1574	485	876	1352	1710	1221	1029	1775	666	802	2137	1933
FAM122C	162	70	95	38	87	96	73	112	70	108	65	55	46	222	202	75	183	154	56	54	60	111	86	151	119	83	69	114	155	113	124	83	77	200	26	25	144	233	56	116	113	173	52	95	206	57	111	153	169
MIR6892	0	0	0	0	0	0	0	0	0	0	0	0	0	0	0	0	0	0	0	0	0	0	0	0	0	0	0	0	0	0	0	0	0	1	0	0	0	0	0	0	0	0	0	0	0	0	0	0	0
MIR6893	0	0	0	0	0	0	0	0	0	0	0	0	0	0	0	0	0	0	0	0	0	0	0	0	0	0	0	0	0	0	0	0	0	0	0	0	0	0	0	0	0	0	0	0	0	0	0	0	1
MIR6890	8596	5291	14705	11219	5219	10924	10447	16699	13831	10136	17154	12276	8067	12190	14988	8887	6635	8297	4966	10262	11390	8860	4828	9203	9223	10876	19737	16771	8500	6527	13569	4455	6073	12025	6564	8169	14340	4911	7638	8806	7488	26877	11395	5873	6307	6667	5011	16616	19728
MIR6891	0	1	1	1	0	0	0	1	0	0	0	0	0	0	0	1	0	1	0	1	0	0	0	1	0	0	1	0	0	2	0	0	0	1	0	0	1	0	0	0	0	0	0	4	0	0	3	0	1
MIR6894	0	0	0	0	0	0	0	2	0	0	0	0	0	0	0	1	1	0	0	1	0	0	0	0	0	0	0	0	0	0	0	0	0	0	0	0	0	0	0	0	0	0	0	0	0	0	0	0	0
MIR6895	0	0	0	0	0	0	0	0	0	0	0	0	0	1	0	1	1	0	0	3	0	1	3	2	0	0	0	0	0	0	0	0	1	0	0	0	0	0	0	0	0	0	0	0	0	0	0	0	0
CYP2D6	17	4	14	18	4	4	6	62	15	22	28	56	3	19	37	81	25	12	18	4	6	27	12	47	9	11	11	64	15	59	3	34	9	6	44	4	6	4	17	14	17	19	10	14	4	10	13	16	10
CYP2D7	37	5	11	2	3	13	9	24	5	14	13	22	28	22	33	81	14	9	24	13	9	25	23	76	16	10	4	18	28	122	8	27	14	7	22	64	2	18	0	8	14	23	8	49	29	16	8	12	1
C10orf55	248	94	57	28	37	55	53	98	54	33	28	20	30	161	49	346	71	491	149	281	134	68	141	65	30	43	41	59	79	343	30	162	247	168	56	6	7	114	17	64	89	110	45	75	232	206	160	323	39
C10orf53	0	0	0	0	0	1	0	0	0	8	0	0	0	0	0	0	0	0	0	0	0	5	0	11	0	0	0	0	1	1	0	0	0	0	1	1	1	0	0	0	0	0	0	0	0	0	1	1	0
SPRR4	627	38	75	536	45	152	225	9	152	5	713	318	680	2192	48	205	732	12	484	72	7	3	12	1031	227	29	183	88	9	594	38	72	465	790	455	109	0	0	0	1	24	94	34	23	139	4	14	361	472
SPRR3	9594	1272	623637	165780	2801	50545	192513	101331	432429	561	646864	704638	22821	11632	768288	7521	8218	77	28636	41839	147	489	679	273207	12425	288429	901334	470005	502	888	1077158	16	2187	63558	16522	467956	258	664	696	1212	12850	818877	314697	5328	562	9	15186	17619	225835
DHX40	3713	750	1640	1191	1790	2865	1353	2200	1852	3387	2674	2212	453	1676	1916	1298	2817	2971	1197	1370	1727	2112	1528	4083	7498	1196	1598	2261	4280	2138	2045	1456	2077	2059	2847	379	2207	1956	1465	2228	3687	2366	1098	1470	6823	2896	1735	2641	2687
TRIM9	1077	13	127	11	22	633	28	23	11	60	33	21	18	100	22	198	99	644	28	26	501	611	58	30	234	16	14	33	656	141	2	173	77	207	140	16	215	102	155	264	1270	26	23	49	84	50	91	41	39
TRIM8	10828	2578	4115	3347	3850	4122	4340	8058	3238	6747	4930	2384	4371	2891	5168	5006	3715	4833	4352	6492	4882	4579	4710	7331	2337	3304	4158	5720	7170	4902	1494	2879	3493	8987	2847	1171	4751	5836	4495	5968	10425	4972	2731	7197	1544	1551	3541	7532	4887
PFN2	6529	3103	1533	1281	235	11338	6078	1851	2582	7305	4194	1808	2572	2284	1677	6486	10452	19034	2899	8999	6385	3893	10254	22095	16529	1436	795	1648	17571	17505	1669	8825	6478	3446	21226	667	4091	1627	3658	6352	14099	1686	2344	1126	5933	18036	15899	15095	2639
PFN3	0	0	0	0	0	2	0	0	0	1	0	1	1	0	0	1	0	0	0	0	0	0	0	1	0	2	0	0	0	5	0	1	0	0	0	2	0	3	0	0	0	0	1	1	0	0	1	1	0
PFN4	18	2	9	4	5	12	3	6	4	46	9	4	19	8	29	30	1	28	7	3	38	16	9	12	31	5	11	8	43	28	14	4	20	20	15	2	16	16	14	18	12	17	7	65	7	33	22	16	33
RBMY1D	0	0	0	0	0	0	0	0	0	0	0	0	0	0	0	0	0	0	0	0	0	0	0	0	0	0	0	0	0	0	0	0	0	0	0	0	0	0	0	0	0	0	0	0	0	0	0	0	0
TRIM3	1178	206	368	291	435	266	307	300	313	671	484	409	307	201	275	574	441	464	335	451	330	485	392	581	372	225	245	477	733	806	136	568	500	633	260	153	607	308	367	453	626	370	185	605	362	312	592	598	772
TRIM2	10170	443	1454	389	520	6392	804	3925	1873	8994	2837	2629	273	326	10498	764	3414	1276	606	548	505	524	1257	10110	11845	1458	4070	11077	2501	1389	4304	473	935	2765	5337	518	11562	439	2347	5477	3887	5038	1493	629	3690	193	3047	2179	982
TRIM5	2193	2441	1046	843	2036	720	354	1761	1368	1081	1577	1173	267	1761	1296	2498	996	1314	952	1342	1224	1282	676	1635	383	934	1135	1748	2692	1532	670	2981	1515	3120	361	183	1234	1083	379	1040	689	1128	611	942	1155	1511	1144	3107	3533
TRIM4	2598	756	1528	1196	1393	2110	736	1924	2173	2429	2119	1670	575	2228	1694	2581	1249	1853	1063	1333	1670	3107	801	1966	2996	1267	1932	2442	2303	1706	1097	722	1686	2451	1894	344	2167	1696	887	1475	2256	2731	1653	1027	1277	1175	1391	2318	1769
TRIM7	1240	949	1454	1261	1834	1514	3247	1260	2014	1344	2922	1382	750	1601	2729	1191	863	1225	616	2185	849	1452	655	2829	932	2687	3106	3668	1175	756	2323	680	1474	848	554	1050	145	834	1726	1565	999	5268	2204	1056	508	447	847	1335	3691
TRIM6	411	312	504	172	373	217	116	462	367	184	184	212	20	585	630	161	330	583	233	355	517	519	207	66	52	215	673	608	700	365	456	581	372	441	48	75	1135	191	107	253	58	604	360	223	299	416	629	559	771
TSN	7164	2705	3232	2619	5741	4437	2993	4295	4845	3093	4570	3482	1941	5378	3972	5788	5818	5497	4102	4891	5905	9112	3881	5574	5895	3264	3615	3796	6626	4915	3962	6001	5623	4932	4338	1216	2804	2061	2523	3702	4829	5754	3328	2532	19145	9697	4434	8576	5261
PPA2	3327	1392	3031	1857	4033	2049	2600	3754	3571	3407	3722	2705	1664	3000	3382	2929	2885	2500	2408	2669	4059	3506	1227	3758	2581	2561	3189	3154	3282	2476	5173	2201	1640	2556	1822	1535	3251	1483	1491	3158	2027	5400	2238	1908	10750	4013	2119	3829	7737
PPA1	9257	8921	6508	7078	11574	7408	7293	7705	11333	8235	9703	7357	6019	9586	9699	6740	7152	5638	7963	9286	12937	10967	3740	9283	6712	7474	7889	8598	6278	8594	12249	10143	5196	10965	8929	3852	4883	10490	3428	7828	4711	10376	8590	4455	17483	10968	8662	18621	16809
NUP62	8818	3197	3117	3535	8374	6472	2240	4702	4452	2559	4326	2818	2276	4252	3124	5009	5701	4516	4223	7527	6920	7691	4779	7745	4727	2888	3563	3661	10514	6520	1455	8698	5460	9316	3443	755	1695	5172	1965	2240	6481	5552	3232	4367	3321	1942	6361	5472	7319
CPEB2-AS1	3	3	4	5	2	6	1	3	5	2	19	19	6	12	4	4	6	6	9	6	0	6	3	1	4	1	7	17	3	4	4	2	20	7	2	2	0	3	2	2	3	8	1	2	0	0	3	5	0
CSF1R	10225	3077	5745	1194	690	3407	616	1905	2721	959	4213	1555	1657	2542	714	640	812	3336	1214	1523	849	6682	1453	2262	517	2698	2795	1218	3415	2930	582	1604	580	11102	1227	679	1053	4529	1945	3964	1469	2455	1957	1914	738	950	5883	4693	5907
SIPA1	4893	761	1976	1205	1732	1632	569	2080	1484	973	1195	892	3082	817	1354	1978	1111	3193	1458	2436	2287	5498	1781	3310	1266	1401	2174	1438	4880	2777	885	2129	1933	5544	1193	1682	1585	3297	767	1518	2646	2222	1036	4211	2047	934	2380	2082	2120
RMND1	1053	686	423	387	1154	638	445	572	755	623	811	411	402	682	570	1118	576	723	593	483	314	873	477	1048	1262	479	637	722	922	621	744	1319	513	690	912	298	456	569	459	651	892	1037	430	488	1464	778	565	1136	504
FAM159B	3	0	3	2	1	0	1	4	2	5	10	3	4	0	5	1	3	3	0	3	6	0	0	0	4	1	2	3	2	0	0	0	2	1	1	1	0	0	1	1	6	2	1	3	4	1	2	0	4
FAM159A	34	9	8	6	1	13	9	11	28	16	10	11	52	8	5	1	9	21	14	268	338	56	12	53	5	21	9	4	113	106	1	6	7	89	11	7	8	25	7	19	12	20	0	36	48	7	78	15	10
SSX2IP	2000	611	935	568	2579	1018	691	1364	1210	984	1767	1432	239	1337	1128	1777	708	1770	1008	1335	1595	1213	1481	1287	1660	810	759	1178	2881	1344	1224	1302	1234	1462	2047	163	634	906	430	816	1457	1528	694	495	2088	946	1834	2717	674
PSPC1-AS2	14	11	3	9	3	6	1	2	4	6	10	3	5	4	2	8	1	2	2	4	5	6	4	4	5	0	0	7	5	13	2	0	5	6	3	1	2	6	0	5	9	6	1	13	4	1	5	5	3
LRAT	28	28	2	3	878	117	33	138	27	49	1	24	48	597	61	197	254	4	5	5	6	116	495	49	137	20	28	33	2625	105	33	51	6	2	349	7	91	3	42	109	20	114	7	199	74	1	280	56	14
LINC01114	0	0	0	0	0	1	2	0	0	0	0	0	1	0	0	8	0	2	0	1	0	56	0	1	0	0	1	0	6	0	0	0	0	0	0	0	1	1	1	1	0	0	0	1	0	0	0	1	0
LINC01115	0	0	1	0	0	8	0	0	8	5	1	6	1	0	1	10	0	0	0	0	1	6	2	7	2	3	2	2	6	0	1	0	0	0	5	0	2	1	0	0	0	3	2	0	0	0	1	1	0
LINC01117	28	6	10	2	6	2	0	1	4	1	3	2	12	44	9	59	7	77	11	4	20	23	17	1	7	1	2	6	29	41	7	18	20	26	8	10	1	110	3	3	10	2	4	34	27	9	22	18	17
LINC01111	0	0	0	0	0	0	3	4	0	0	2	0	0	0	0	0	0	0	0	1	0	1	1	0	0	0	1	0	0	0	0	0	0	0	0	0	0	0	2	0	0	0	0	0	0	0	0	0	0
PPAN	429	276	340	426	674	434	311	516	438	238	344	365	1045	359	286	643	444	308	335	764	315	660	138	735	697	298	323	378	293	550	108	793	329	323	433	526	119	490	123	151	454	613	319	477	309	102	189	380	277
LINC01118	4	2	0	0	1	0	3	0	0	1	1	0	5	0	1	2	0	0	1	0	0	6	3	0	1	1	2	1	3	8	0	2	0	0	3	3	0	1	1	3	4	0	0	2	0	0	2	1	0
LINC01119	82	7	17	2	8	5	14	8	16	7	6	9	16	8	6	11	10	16	15	12	10	34	5	11	10	9	7	3	38	24	1	23	15	18	11	5	9	24	19	47	51	3	5	22	67	41	32	6	16
PPAT	1185	934	481	614	2223	1514	534	1038	974	483	885	1011	238	1039	693	1291	1771	1315	728	2043	2667	1973	826	1397	1438	621	689	715	2329	873	532	1517	1834	902	2148	84	469	1359	220	352	731	879	799	470	2105	956	1000	1963	1593
IDH1-AS1	20	4	12	9	12	15	15	18	7	19	20	3	9	2	6	13	8	23	7	17	12	13	10	16	9	6	5	16	18	9	9	6	10	15	4	23	9	5	7	20	15	5	8	23	34	19	7	2	19
DCXR	2179	796	3922	2364	2720	1640	3424	3495	3301	3309	3563	2540	3847	934	3190	5268	2295	1756	1358	2790	2432	3057	2075	4211	1853	2545	3480	2522	3428	2521	4867	1922	1441	2322	1924	5067	4385	1506	2396	2360	3851	5785	2681	2060	8260	2274	1056	1668	3896
NFYC	4788	1599	3142	2838	3664	2473	2356	3498	3244	2008	4065	2710	1100	3028	3001	3289	2589	2326	2084	3879	1785	4513	2456	4319	2263	2595	3496	3318	5318	2866	1975	2988	5270	3307	1682	866	3255	9212	2439	2448	4467	4444	2300	1990	1960	1447	3584	4033	3531
NFYB	1996	510	831	800	619	1215	1007	1191	1071	1720	1408	809	553	980	1128	1478	1376	1888	657	1120	1533	1390	786	1540	1848	871	1024	1588	1195	936	894	639	980	1130	1659	376	678	970	829	1207	2028	1742	1079	870	2697	867	943	1320	2127
NFYA	2358	1122	1125	1263	2119	1910	866	1452	1599	1169	1551	1058	361	1833	1685	2169	1957	1839	1231	2670	2375	2638	1569	1580	970	878	1583	2149	2451	1989	1006	2247	2164	2080	1659	223	500	4131	492	861	1795	1809	1369	1150	2365	2342	1259	2747	979
CCNI2	18	7	6	6	4	7	6	47	12	58	16	7	15	9	13	1	84	4	2	292	181	44	7	62	64	6	7	19	509	25	0	9	79	49	10	1	149	28	41	90	7	21	15	44	25	5	287	10	60
MIR4638	0	0	0	0	0	0	0	0	0	0	0	0	0	0	0	0	0	0	0	0	0	0	0	0	0	0	0	0	0	0	0	0	0	0	0	0	0	0	0	0	0	0	0	0	0	0	0	0	0
MIR4639	1	0	0	0	0	0	0	0	0	0	1	2	0	0	0	0	1	0	0	0	0	0	0	0	0	2	0	0	0	2	0	0	0	0	0	0	0	0	0	0	2	0	2	0	0	0	0	1	0
MIR4632	0	0	0	0	0	1	0	0	0	0	0	0	0	0	0	0	0	0	0	0	0	0	0	0	0	0	0	0	0	0	0	0	0	0	0	0	0	0	0	0	0	0	0	0	0	0	0	0	0
MIR4633	0	0	0	0	0	0	0	0	0	0	0	0	0	1	1	0	0	0	0	0	0	0	0	0	0	2	0	0	0	0	0	0	0	0	0	0	1	0	0	0	0	2	0	0	0	0	0	0	0
MIR4634	0	0	0	0	0	0	0	0	0	0	0	0	0	0	0	0	0	0	0	0	0	0	0	0	0	0	0	0	0	0	0	0	0	0	0	0	0	1	0	0	0	0	0	0	1	0	0	0	0
MIR4635	8	0	0	0	2	6	1	2	0	0	0	1	0	1	3	2	3	1	0	9	0	13	0	6	0	0	0	2	1	2	0	0	2	8	9	0	2	2	0	1	27	1	3	2	2	0	1	3	0
MIR4636	0	0	0	0	0	0	0	0	0	0	2	1	0	0	0	0	0	0	0	0	0	0	0	0	0	1	0	2	0	0	0	0	0	0	0	0	0	0	0	0	0	0	0	0	0	0	0	0	0
MIR4637	0	0	0	0	0	0	0	0	0	0	0	0	0	0	0	0	1	0	0	0	0	0	0	0	0	0	0	0	0	0	0	0	0	0	0	0	0	0	0	0	0	0	0	0	0	0	0	1	0
MIR3943	0	0	0	0	0	0	0	0	0	0	0	0	0	0	0	0	0	0	0	0	0	0	0	0	0	0	0	0	0	0	0	0	0	0	0	0	0	0	0	0	0	0	0	0	0	0	0	0	0
MIR3942	5	0	0	1	0	0	0	0	0	2	3	2	1	0	3	1	0	1	1	0	1	6	0	3	2	0	0	1	0	2	0	0	2	2	0	1	1	0	0	0	2	0	1	4	5	1	0	0	2
MIR3941	1	0	0	0	0	0	0	0	0	0	0	0	0	0	0	0	1	1	0	0	1	1	0	1	1	0	0	0	1	0	0	0	0	0	0	0	0	0	0	0	0	0	0	0	0	0	1	0	0
MIR3940	22189	8129	11018	8711	21348	13223	6011	12530	11343	5819	10352	9748	3178	13472	8492	9791	19488	10929	7029	21168	14904	19137	5383	17778	14602	7747	10743	9646	12651	12398	3412	17463	13201	13978	14566	1441	5177	21033	3885	4745	18018	14062	10532	4151	6638	4185	10622	15977	8644
MIR3945	1	0	0	0	0	0	0	0	0	0	0	0	1	0	0	0	0	0	0	0	0	1	0	0	0	0	1	0	0	0	0	0	0	0	0	0	0	0	0	1	0	0	0	0	1	1	0	1	0
MIR3944	0	0	0	0	0	1	0	0	0	0	0	0	0	0	0	1	0	0	0	3	1	0	0	0	0	0	0	1	1	0	0	0	0	1	1	0	0	0	0	0	0	2	0	0	1	0	2	1	1
LOC102724710	0	0	0	0	0	0	0	0	0	0	0	0	0	0	0	0	0	1	0	0	0	0	0	0	0	0	0	0	0	0	0	0	0	0	0	0	0	0	0	0	0	0	0	0	0	0	0	0	0
LOC100128108	20	1	4	2	0	2	4	1	5	5	0	6	19	2	3	3	0	2	7	9	10	12	1	14	6	2	1	4	24	17	4	3	1	11	3	16	6	32	2	17	8	5	1	28	16	6	9	7	3
NLE1	1415	674	789	851	2973	1420	548	1171	1375	823	1190	862	1005	840	900	2007	1300	1215	592	1098	2348	2643	353	1687	2985	775	1339	1258	1461	1092	601	1075	884	790	1296	577	1121	1264	537	748	1039	1849	1349	880	1441	1576	624	1696	1181
SKIL	10867	1375	2406	2336	1858	5025	2889	3874	2318	1722	1945	2648	1069	2323	3292	6681	7419	7254	4807	12622	8989	5895	2823	4599	3028	2375	1864	2475	14216	6392	1813	3051	6580	9147	4291	350	804	3717	1026	2923	5433	1658	1359	2381	4785	4958	4805	7525	4082
CYTH1	6577	2271	5182	4057	2218	3693	3404	6587	4417	5152	4346	4433	4094	2994	5825	4468	7125	5652	4534	3189	3205	4813	3226	7099	2261	3366	4555	5332	3650	8512	1981	4426	4124	7109	3986	2196	2850	3320	1302	2316	3919	6965	3503	2401	1137	1748	3471	5345	6383
GCGR	13	0	8	25	0	27	2	1	20	37	6	6	18	3	56	19	8	0	1	14	10	0	4	78	1	2	16	59	70	16	4	0	1	1	40	17	16	22	10	5	3	27	17	17	3	3	40	3	5
CYTH3	5732	623	1606	682	1794	1367	965	1204	1197	719	2000	1270	533	2032	1771	3464	1938	3691	1612	1778	3149	7202	1774	743	1812	1004	1299	1555	2290	1975	654	2040	2266	2522	1411	450	1085	2749	1431	1313	4131	1556	1100	1369	1540	3601	813	2986	2306
CYTH2	4104	1428	4185	3219	3575	4689	3509	5193	3622	4431	4032	4327	2563	3145	4778	3745	3338	2642	3547	3020	3083	3132	2308	4665	5213	2709	4061	4370	4030	4765	3010	3132	3217	5248	1819	2236	1599	3246	1105	2443	4728	6244	1901	5515	1807	2199	2601	3559	4872
CYTH4	2249	1041	958	188	362	793	236	341	604	237	661	242	1617	673	198	239	190	647	290	407	358	1345	460	861	174	584	414	206	1137	1908	66	1166	224	2732	403	218	289	790	345	1430	438	559	302	799	534	480	1548	1828	1013
DPH1	1322	365	991	678	1029	1382	736	1375	826	744	1473	1049	620	490	755	1410	652	1319	589	1267	726	2041	533	1210	2127	792	1023	1124	855	1255	569	1281	476	1048	782	215	915	881	693	891	1441	1283	785	845	699	866	613	1218	1294
DPH2	1910	944	1349	1045	2988	1346	1234	1881	2048	1021	1824	1363	1302	1542	1118	2293	1944	3051	1529	2403	2486	2967	1863	1959	1623	1202	1681	1504	2095	2135	790	2645	2938	1641	1098	325	558	7081	882	993	2136	2553	1830	1187	1836	1405	1032	2804	2642
DPH3	2020	991	1084	1172	985	1048	1725	1053	1267	1212	1637	1159	981	1270	1077	638	1357	1657	894	1619	1375	845	734	1028	1218	1321	936	1152	1343	840	1370	1054	1169	1922	480	382	631	809	970	1895	1301	1439	794	773	5203	3165	777	2715	2332
MYH7B	81	4	80	325	6	19	3962	57	20	78	555	342	130	9	54	213	52	90	92	61	39	68	221	308	31	335	17	98	199	297	8	36	65	14	33	137	22	33	862	446	78	40	28	90	6	18	15	46	17
DPH5	988	531	603	672	1202	678	547	891	1024	1086	1199	582	529	807	774	820	566	395	593	707	1581	1281	689	566	1163	594	842	919	1029	775	1132	710	805	685	612	492	701	510	647	1099	736	1407	779	736	4707	1396	443	1367	1377
SPAST	2744	661	1102	939	598	2687	779	1881	1277	1738	1638	1451	500	1052	1576	1735	1432	1616	1042	1934	1036	1875	903	4008	3401	1023	1370	1967	1612	1103	1591	510	1266	1686	3851	318	509	1399	642	1063	3990	1807	1111	686	2741	970	967	2473	2261
DPH7	1090	478	401	371	889	399	415	705	650	755	675	561	796	528	658	1314	743	672	693	632	716	771	494	1568	1327	409	462	687	831	2323	433	2179	299	580	767	622	426	906	225	492	738	977	539	1121	1728	975	728	941	714
LINC00244	1	0	0	0	0	0	1	0	0	0	0	0	0	0	1	0	0	0	0	0	0	1	3	0	0	0	0	0	0	1	0	0	1	0	0	1	0	1	0	0	0	0	0	2	0	0	0	0	0
LINC00243	10	1	2	1	0	10	0	1	4	7	13	7	12	31	3	10	13	14	5	16	11	7	10	30	20	4	1	5	4	8	2	2	5	8	10	2	4	3	1	8	28	9	0	5	34	31	2	22	6
LINC00242	63	8	17	5	93	19	31	23	12	40	39	14	20	26	22	28	81	26	28	36	7	15	29	32	18	13	40	26	159	83	9	43	69	36	19	17	7	20	11	37	26	39	69	120	73	10	203	31	7
LINC00240	58	12	9	5	41	35	47	34	47	210	14	18	16	22	21	162	67	58	34	43	65	61	30	63	22	19	16	26	67	72	31	83	24	40	13	8	16	65	23	40	43	35	14	59	178	125	27	31	25
ENO2	5053	131	598	316	3927	2035	183	226	339	530	426	1194	225	194	186	707	2672	2606	715	1994	3500	588	543	4227	9129	259	192	388	5701	913	99	905	385	1719	2071	208	227	975	264	451	8506	313	93	2119	2333	2558	2729	336	779
KCNQ1DN	0	0	0	0	0	0	0	0	0	0	0	0	2	0	0	0	1	0	1	1	1	6	0	2	0	0	0	0	5	2	1	0	0	0	1	0	0	0	1	0	3	0	0	7	0	0	1	0	0
PAH	2	0	0	0	0	1	3	0	3	2	10	8	0	0	1	13	3	5	0	1	0	3	2	15	135	0	1	2	116	3	0	0	0	1	12	2	8	0	1	7	3	0	0	6	9	12	0	4	11
PAM	23247	3255	5893	2004	9898	3952	6803	4205	3669	16070	7897	3239	2840	5371	4034	3475	9990	10554	7176	9553	4726	11649	10359	10287	5293	2630	2842	4082	25049	11422	1306	8562	5102	15908	5555	1716	48778	5693	10600	13890	20619	1718	1827	6161	6262	7998	6952	13141	10969
DCN	96294	1945	36770	4692	3659	10117	15128	6368	10227	11447	17236	9543	18032	4486	5764	12286	19648	36262	6364	16839	8057	44783	5490	19574	2766	13832	19041	18437	32913	8301	9849	8123	10514	67071	12091	10863	9697	45270	41520	87962	45789	5535	17321	17740	82455	20523	7591	24976	48904
DCK	2052	1133	1021	707	1490	1075	846	1026	1319	1002	1619	1342	208	1327	1099	1371	1635	1642	729	2486	1084	1465	731	2408	1323	1149	938	964	2041	1000	1798	1327	1641	1757	2931	108	450	1274	413	1164	1141	1282	917	440	6306	1711	1984	2014	1652
DCD	0	0	0	0	0	0	0	1	0	0	0	0	1	0	0	0	0	0	0	0	0	0	0	0	0	0	0	0	0	2	0	0	0	0	2	0	3	0	0	3	0	0	0	0	0	0	0	0	0
THRB	942	18	670	553	130	987	1515	512	172	598	771	396	277	122	301	721	769	387	193	512	1608	1201	243	728	859	678	379	912	942	335	175	34	356	539	572	158	966	30	1042	1339	939	683	489	374	300	266	340	976	137
DCC	10	2	17	0	1	106	4	7	20	9	16	39	2	2	4	25	5	7	2	4	12	39	4	75	2	5	6	2	1	10	0	0	1	36	32	24	9	3	1	58	13	10	1	1	22	4	3	25	4
THRA	3183	321	2150	1509	1079	1764	2756	2191	1460	2334	2882	1563	761	716	1492	1920	1908	2387	928	1736	1329	2975	1016	2524	1084	2051	1713	1574	2711	1823	495	1337	1981	2260	1928	613	3332	1880	2730	3192	5078	1461	1786	1218	815	603	1724	1549	2074
TAF4B	879	395	587	425	907	1009	392	747	584	379	678	681	105	590	440	1019	505	1804	393	1011	1224	1852	437	911	2022	395	428	567	910	571	269	882	283	663	838	43	338	1249	212	296	850	629	505	375	590	170	452	1506	1422
DCX	6	3	3	2	2	2	18	4	3	12	3	3	2	3	10	13	30	1	5	2	2	6	5	7	0	6	4	11	0	7	0	0	12	0	2	5	62	0	26	116	28	6	12	6	2	0	0	5	8
DCT	25	0	2960	12	0	8	8	1422	4	27	69	62	54	0	7	4	0	1	0	1	2	8	8	22	39	6	1	15	2	3	1	2	5	1	21	431	6	201	17	73	44	7	2	0	2	0	0	1	7
CDH20	22	2	62	235	3	2	115	15	51	8	488	31	14	39	9	7	6	19	44	17	1	48	19	22	1	305	26	27	37	45	12	7	16	16	5	22	11	11	1394	144	33	17	27	20	11	6	93	11	42
CREB5	1090	308	502	177	241	1689	1352	750	505	857	797	361	536	227	363	117	1652	445	361	2117	3545	1053	883	1430	1462	327	145	441	941	545	47	1282	447	600	3177	131	108	970	571	859	985	319	280	615	1048	1404	647	760	176
CDH23	1849	49	362	39	36	160	108	240	78	82	189	94	250	53	78	344	270	543	83	296	117	355	92	146	34	114	106	195	954	225	36	83	244	591	76	179	92	261	351	397	173	89	70	220	178	43	247	342	87
CDH24	1060	61	273	188	451	439	88	369	218	142	340	380	483	203	297	1142	984	1263	408	751	1106	1154	989	1286	780	124	270	319	2956	1359	99	615	486	447	1734	160	77	376	81	237	1216	381	196	525	676	518	694	653	1089
CDH26	55	147	130	153	25	1960	223	1329	579	3648	913	486	95	86	8516	330	32	39	130	108	26	35	29	3000	244	418	2437	4120	39	70	1059	39	77	128	79	86	7	22	29	124	219	4839	848	76	117	41	261	206	74
FLRT1	20	2	3	5	9	17	4	5	3	18	23	3	2	5	15	37	8	5	5	2	14	34	11	13	15	3	7	32	25	10	2	7	1	24	13	2	21	19	19	30	12	21	9	7	1	17	25	6	3
FLRT3	968	1656	566	345	2911	265	427	236	582	1058	1988	529	462	1292	1593	4270	1267	3340	5156	523	11	4946	1354	134	80	162	270	730	2092	1331	236	5413	11015	1778	476	143	125	12	124	185	179	546	112	1641	123	1746	666	6453	385
FLRT2	15784	1840	853	362	1940	745	512	470	846	235	3335	1438	589	1980	1498	2687	3268	15436	3593	2626	98	2920	6047	1339	5495	354	307	578	1227	5573	139	5163	6853	5214	1001	302	274	918	1830	1201	5102	151	386	1002	1791	3239	609	3240	3432
TRPT1	1258	309	1083	956	1308	940	1787	1145	929	1151	1690	812	993	1044	1077	1333	1019	1515	776	1334	768	1070	958	1678	1216	1174	987	1131	1188	1289	1219	618	1344	887	958	1124	1527	633	2336	1597	1703	1575	600	773	1188	1711	581	763	653
PXYLP1	1085	22	196	124	380	854	130	472	370	612	390	214	94	80	246	1051	451	488	164	1483	701	631	194	1405	1312	160	238	592	1176	465	114	207	279	662	2058	54	470	757	226	515	1933	475	180	382	1109	232	1357	260	623
ARCN1	20686	5953	9326	7600	8061	11236	5991	10848	9979	8355	9584	9722	3038	9799	11776	11621	9383	25308	6549	12663	14571	11965	13246	12338	11379	7252	10621	10353	11806	10660	6054	16529	9736	16171	11605	1352	11957	7425	4831	6365	14067	11881	7852	6088	8958	11773	5204	17940	17697
QRFP	17	4	18	29	11	63	5	24	27	10	17	21	7	4	11	27	71	16	18	13	11	19	22	19	39	14	21	19	32	24	8	25	52	10	11	14	1	141	4	20	23	27	35	31	5	3	14	28	43
AES	22079	6997	19119	13592	15462	15522	18658	28584	18568	24309	18798	13786	12206	8243	21581	9887	9709	13196	13712	10804	5655	12483	8310	22695	13255	20977	19285	22551	15131	16082	14770	17299	13865	21287	8045	16864	33143	16832	16026	21757	25496	28359	13198	13328	9314	11234	14088	17838	12412
LINC00939	6	0	3	8	1	0	0	8	1	94	0	4	2	0	13	3	0	1	1	5	0	0	4	35	6	12	8	69	8	10	12	0	1	0	13	10	4	2	5	1	17	8	3	4	2	2	6	1	10
NBEAL2	4578	2480	20501	6123	4615	9096	6474	14048	14865	3807	10735	21965	4257	7952	26275	7188	5554	6193	5137	7277	4555	3822	2496	6344	3441	12612	31317	26800	4120	6474	9451	3545	5958	9992	3309	3184	2062	2017	791	1732	3375	32078	14869	2235	581	845	3714	13309	9677
LINC00930	4	0	1	0	0	0	11	0	0	28	0	3	1	0	2	12	0	0	1	1	0	1	3	4	6	1	0	6	2	7	0	0	1	0	0	0	12	0	12	4	4	0	0	8	0	0	0	0	0
LINC00935	0	0	0	0	0	0	2	0	0	2	0	0	0	0	0	0	0	0	0	2	0	0	0	2	0	0	0	0	1	2	0	0	0	0	0	0	0	1	0	0	0	10	0	1	0	0	0	0	1
LINC00934	0	0	0	0	1	0	0	0	0	0	0	0	2	0	0	0	0	0	0	0	0	0	0	2	0	0	0	0	0	0	0	0	0	0	1	0	0	0	0	0	0	0	0	0	0	0	0	0	0
LINC00937	23	1	9	5	6	15	2	9	5	15	5	8	64	1	3	13	6	1	8	9	1	35	7	15	25	6	3	15	37	11	4	6	6	7	12	5	8	10	4	14	11	8	3	12	23	2	25	11	2
AEN	2062	1077	1736	2261	1590	3245	1707	2963	2017	814	1578	2319	1482	1516	1057	2046	3547	3371	2209	3273	2935	5437	1250	2235	4704	1332	1106	928	3441	2521	568	4040	3214	2034	1614	533	308	3546	401	2034	1628	1475	976	865	2517	2996	1672	3189	1998
FAM196B	42	3	10	0	5	8	6	26	4	0	8	8	1	1	8	8	5	29	2	12	8	6	3	2	4	2	0	4	35	4	0	0	15	31	22	0	227	4	36	181	39	0	2	0	42	11	9	29	2
FAM196A	64	2	7	6	11	8	7	29	5	34	21	11	30	1	8	6	10	10	12	15	128	13	7	25	3	3	3	8	326	16	1	8	13	18	29	7	22	18	2	10	51	7	1	15	14	10	3	7	6
PPP6C	5812	2636	5443	3992	5186	4580	4718	4276	4893	3402	5820	5085	2010	4436	5601	3800	6187	3841	3755	3585	3683	4491	2528	5169	5214	4386	4687	5069	6132	5178	4960	8560	3807	4833	4383	949	4039	4216	3586	4137	4901	6702	3397	2255	7868	3638	4450	5971	9414
ZNF192P1	28	2	3	5	0	2	27	15	8	31	25	15	20	37	16	43	10	86	17	15	24	20	13	78	3	19	5	27	40	59	5	3	36	20	13	17	20	15	22	29	7	23	11	11	170	100	10	6	31
SLC39A13	6492	1694	980	666	2328	816	926	1182	976	1258	1099	663	2639	2274	1281	3825	1215	3383	2554	2053	1054	2434	1659	1595	1011	648	756	825	2097	3361	251	1993	3057	3565	1245	686	1424	2045	1002	1912	4081	892	648	4001	2112	3189	1088	2281	1939
HSPA4L	2592	2588	3970	3713	7197	5332	4009	7703	5820	1973	6177	6056	848	6649	4319	3299	11927	1811	2004	3416	10608	2180	2055	9085	5474	3435	5929	6899	11652	1893	3912	5615	3165	3479	2849	249	870	4583	616	1723	1643	5632	5196	838	7450	2191	3100	11912	6419
PRAC2	4	0	2	0	0	1	0	0	1	0	0	0	0	1	1	6	9	0	0	18	15	9	0	61	1	0	0	2	43	0	1	2	7	0	0	1	3	0	0	0	0	1	0	20	0	1	9	0	0
PRAC1	4	0	5	0	0	0	0	0	0	0	1	0	0	0	0	1	0	0	0	0	5	0	0	3	0	3	0	1	1	0	0	0	0	0	0	0	0	0	0	0	0	0	0	0	1	0	0	0	0
MOS	0	0	0	0	0	0	0	0	0	0	0	0	0	0	0	0	0	0	0	0	0	0	0	0	0	0	0	0	0	0	0	0	0	0	0	0	0	0	0	0	0	0	0	0	0	0	0	0	0
MOK	456	344	194	125	427	258	166	311	137	1009	143	211	61	23	205	288	1099	287	139	444	1884	2018	204	1163	285	134	141	197	271	527	108	271	319	166	154	109	137	131	79	224	156	424	77	246	1664	400	183	515	320
EIF4EBP1	9337	2586	3544	1571	7327	2572	1250	2166	2669	1884	1409	1819	3606	2564	2145	8611	2931	3068	2110	8563	2192	4128	2374	5230	8685	2428	3226	2203	4044	2903	4197	3859	2131	3090	1904	3377	10244	2939	614	1059	7832	5964	2855	1867	9425	11290	4897	2604	7117
OR4C3	0	0	0	0	0	0	0	0	0	0	0	0	0	0	0	0	0	0	1	0	0	0	0	0	0	0	0	0	0	0	0	0	0	0	2	0	0	0	0	0	0	0	0	0	0	0	0	0	0
EIF4EBP3	248	22	297	163	138	153	384	228	202	499	295	188	116	29	187	113	67	38	45	97	147	345	46	334	319	215	181	206	124	118	243	14	50	62	39	150	610	179	363	352	104	323	105	158	23	155	143	22	48
ASPRV1	384	173	76	28	28	59	68	33	102	71	1198	43	5923	47336	83	2906	2014	423	14741	5566	132	87	240	3037	273	27	79	284	102	754	56	130	1380	1921	361	77	71	54	70	68	91	173	11	90	2560	33	13	1016	538
MOG	0	2	1	0	0	0	3	0	1	3	0	0	1	0	0	0	1	0	16	5	4	0	0	3	0	0	0	1	0	2	0	0	0	2	3	1	0	0	0	4	0	0	0	0	1	0	1	0	0
YBEY	452	104	365	385	235	210	226	153	327	477	567	139	176	407	304	179	205	208	306	518	302	235	279	279	193	188	366	330	186	255	331	216	143	359	251	383	291	104	187	266	323	559	161	370	495	241	131	436	580
SH2D1B	77	10	13	44	3	244	36	111	45	30	72	7	16	5	2001	1	13	12	41	31	42	40	15	167	17	256	572	550	59	13	215	7	0	108	19	4	2	107	45	21	2	874	145	8	16	3	77	55	983
SH2D1A	537	81	105	44	12	104	73	86	223	42	244	86	67	94	15	10	35	18	61	68	33	210	57	261	16	128	45	30	58	224	35	44	10	730	43	2	39	103	20	87	41	93	13	72	65	13	102	147	214
LRRC37A2	174	52	153	133	49	75	103	87	47	132	274	93	29	60	181	71	57	136	54	126	85	120	121	199	211	120	131	199	86	180	26	174	76	101	153	15	126	126	158	63	80	150	84	43	37	23	45	158	121
LRRC37A3	107	19	93	60	25	236	24	116	61	151	92	61	27	93	175	125	46	124	38	84	36	84	69	89	97	59	74	120	115	192	44	145	51	99	342	68	56	258	52	87	327	95	76	109	52	41	270	108	401
SATB2-AS1	31	9	7	3	5	17	3	1	2	3	9	0	3	1	2	15	6	21	7	18	4	8	13	11	6	4	9	7	22	15	3	10	26	17	3	4	2	14	20	13	30	6	8	7	21	11	13	14	22
CSDC2	549	4	47	35	5	31	122	15	11	9	41	17	272	6	11	49	164	2	149	19	243	135	56	101	4	11	8	16	166	181	0	2	35	74	67	29	13	11	89	92	828	5	3	256	31	14	13	3	7
LOC105378828	51	23	43	33	48	56	61	42	47	66	76	51	48	47	152	65	40	33	33	68	12	29	71	70	74	36	94	87	57	46	106	38	55	64	14	25	24	30	29	51	43	159	56	51	60	22	50	42	136
NDUFV2-AS1	60	5	66	29	13	93	99	57	37	85	71	57	55	36	42	15	39	49	18	47	68	49	47	83	75	48	54	44	51	59	43	37	48	66	23	41	38	17	46	85	64	77	29	61	36	26	21	63	43
PDHA2	3	0	0	0	0	0	0	0	0	0	0	0	0	1	0	0	0	0	0	0	4	0	0	2	0	0	0	0	0	0	0	0	0	0	0	0	1	9	0	0	0	0	0	0	0	0	0	0	2
PDHA1	4964	2354	2925	4486	2801	2501	10624	4852	3960	2575	6749	3796	2337	2805	3376	5851	2653	2966	3230	4033	3943	3938	3184	3927	7091	5106	3678	3963	5389	3596	1964	3535	3551	3103	2423	1522	7141	1866	11511	5267	2883	6285	2888	2289	2831	1776	2231	5009	8325
ERCC6	1155	598	811	631	940	596	446	840	865	610	952	1054	237	878	1308	927	971	1500	1494	1189	3361	1294	847	1355	752	664	1113	1215	871	915	503	1617	1088	1261	742	189	338	453	356	421	999	1118	681	155	528	344	624	3323	666
LOC105376468	0	0	0	0	0	0	0	0	0	0	0	0	0	4	1	0	0	0	0	1	0	0	0	1	0	0	0	0	0	0	0	0	0	0	0	0	2	0	0	0	0	0	0	0	0	0	0	0	1
TCAP	3151	13	8414	20499	11	41	137964	2672	709	28	65626	6025	17058	21	13	1907	21	11	21185	11	6	3813	12810	45	104	66468	13	5492	25582	13903	10	54	398	242	43	24674	7	13	86095	85360	2910	44	22	1366	89	94	226	15	31
MRPS17	744	412	416	459	570	702	622	528	615	488	630	469	1010	597	441	620	770	536	1491	1288	1005	398	276	3373	722	462	352	433	523	539	377	357	490	459	279	346	304	542	546	592	511	670	308	631	1539	1642	446	783	979
CKMT2	646	2	1016	2807	8	28	26500	342	107	45	7318	830	691	7	42	136	30	12	1441	24	31	146	2456	65	21	7776	47	1190	2315	1396	25	11	73	38	10	448	1703	5	13847	6044	439	50	7	166	39	155	20	14	6
MRPS14	1138	575	944	702	1311	1397	802	1038	998	1266	1240	798	876	738	934	753	1077	939	836	1002	935	1919	555	1080	1366	780	971	1133	1080	838	1103	783	1157	995	1076	544	1422	568	773	1321	1265	1390	701	850	3189	1395	702	1087	1361
RFPL4B	17	0	0	0	1	0	8	0	0	1	0	0	0	0	0	0	0	0	0	0	2	7	0	0	0	4	1	9	0	1	0	0	0	1	0	0	3	0	1	18	2	0	0	0	3	1	1	5	10
RFPL4A	2	0	1	0	1	0	0	0	0	0	0	0	0	0	0	0	0	0	0	1	1	1	2	1	0	0	0	0	1	2	0	0	0	1	0	0	0	0	0	0	0	0	0	1	3	1	0	1	2
RILPL1	1099	370	656	460	724	437	1481	644	433	375	808	425	881	393	357	917	596	905	609	607	906	763	621	717	855	773	316	486	1337	991	145	1020	464	689	627	231	697	1350	1599	1000	1097	401	342	747	402	372	407	772	620
RILPL2	2087	584	1038	640	1214	1020	339	1364	816	3032	667	372	1357	504	522	1165	1109	1347	709	723	988	1099	354	1519	818	494	730	686	923	1071	284	703	686	1738	838	460	1817	1284	614	1260	889	919	380	912	831	298	620	1035	2966
PLCH1-AS2	1	0	0	0	0	3	0	0	0	0	0	0	0	1	0	1	3	0	0	0	0	2	0	0	0	0	0	0	1	0	0	0	0	0	2	0	0	0	0	0	2	0	0	0	0	0	0	0	0
FMR1	4099	1488	1852	1607	3743	2492	1164	2675	1984	1827	2943	2373	560	3875	2836	3297	4274	4349	1915	2775	2941	3492	3233	4055	3624	1612	2011	3222	3248	2128	1411	2545	1958	3971	2411	431	995	6431	845	1423	2464	3070	1732	1178	1993	470	1485	4650	2647
LYPD6	199	8	46	13	36	156	16	38	120	110	46	50	15	132	292	402	75	414	4	313	69	35	331	347	223	53	75	140	253	34	119	174	24	604	544	24	39	5	47	44	1294	111	42	511	38	724	516	7	117
SEL1L2	1	0	0	0	0	0	5	1	0	0	2	0	0	0	1	3	0	0	12	1	0	1	0	0	0	0	0	1	10	3	0	0	0	1	0	2	0	1	1	3	1	0	0	1	3	0	0	1	0
LYPD4	0	0	0	0	0	0	11	0	0	0	0	0	1	0	0	0	0	1	0	10	1	1	0	9	0	0	0	5	0	7	0	0	0	0	3	3	0	0	0	1	0	0	0	0	0	0	0	1	0
LYPD5	508	1615	1810	2362	4739	371	1216	519	2461	254	3039	6500	737	10721	906	689	783	245	10144	873	841	497	909	1282	196	3992	5405	2704	1265	1364	1647	506	8429	3332	277	542	94	987	30	146	242	4514	445	253	906	473	3185	8272	1275
LYPD2	244	48	833	543	123	969	675	3620	1715	288	505	1292	53	168	18723	344	902	8	3112	62	6	14	3	3283	19	2751	12981	7961	12	116	10373	2	170	560	46	1630	7	13	4	7	41	11263	1318	108	5	2	30	155	6201
LYPD3	29385	15584	156396	78697	39749	58185	128155	70696	103948	2492	108518	95527	36638	83825	86112	15818	52330	11445	89491	41632	12378	29968	8917	43434	11168	60037	120535	64658	26222	28618	100481	30722	67424	103970	9853	20483	1117	5176	237	894	34203	148927	55077	4584	5328	5164	20367	58580	59892
LYPD1	529	63	16	1154	62	68	24	44	76	23	194	66	134	242	22	181	1328	113	131	430	114	74	53	1498	44	29	48	12	1331	651	2	149	62	596	64	73	27	97	14	81	377	13	8	208	5423	164	1672	307	144
CALCOCO1	5390	1383	4085	3881	2762	2802	5761	3761	2932	4496	6500	4316	1897	2265	4518	1629	2543	3464	3341	2238	885	2315	2733	3722	1181	4069	3031	4862	5310	4598	1846	3386	1980	5596	1990	852	6103	2184	6233	5803	4357	3610	1527	3310	740	1037	2049	5484	5169
CALCOCO2	6154	4061	7688	4933	6634	4687	4956	5081	6181	3690	7278	5590	2050	6415	7561	4903	3653	4220	6002	4473	5291	7580	3153	5408	5742	7021	6521	7681	8179	5443	8100	6951	5590	9530	3078	1355	4970	6060	3909	4077	4737	8154	4789	3408	6511	3829	6224	8662	9704
LYPD8	18	50	1	1	0	11	0	0	0	0	0	0	5	0	0	108	246	169	0	0	201	235	99	2	45	0	0	1	32	132	0	0	28	1	0	3	3	1	0	1	3	0	0	80	43	0	0	5	219
ANKRD30A	0	1	0	0	0	0	2	0	0	0	0	0	1	0	0	0	0	1	0	0	0	0	0	0	0	0	0	0	0	0	0	0	1	0	0	0	0	0	0	0	0	0	0	0	2	0	0	0	0
RGS5	6760	380	1793	1314	380	1066	3000	623	554	852	4991	1754	1107	1847	578	617	1649	2145	1156	801	346	4643	651	3358	483	1534	1135	1899	848	4384	567	254	652	3863	1614	350	2207	2033	9901	3714	3973	380	415	1443	1471	103	332	3478	1547
RGS6	224	20	11	7	29	218	50	10	33	39	46	24	42	30	19	16	126	1	18	3	1	15	43	144	107	17	15	33	118	121	3	157	29	18	276	12	24	13	86	63	155	8	22	10	53	45	67	15	31
ANKRD30B	3	0	0	0	0	0	0	0	0	0	1	2	0	0	0	3	0	1	1	3	1	0	0	3	1	0	1	0	3	1	1	0	0	0	0	1	0	0	0	0	0	0	0	0	1	0	0	0	0
RGS1	6400	1100	2646	1424	246	2608	1562	3350	1043	1615	1170	2341	2209	883	1045	345	721	2648	4505	1980	767	8973	607	6071	419	1519	1443	402	2692	1805	621	1977	348	4106	2291	437	354	4441	130	1560	693	694	779	2676	2228	1369	996	3797	6395
RGS2	5811	587	6829	1493	642	1206	12365	3253	1397	1309	1102	1656	6934	735	1871	1377	1622	2125	4009	1052	910	4581	1014	3042	630	680	1689	789	3050	1424	1749	2215	1173	1614	2376	625	751	3419	267	3502	1430	796	383	755	8004	2098	392	3963	2126
RGS3	5561	2353	1513	921	3735	1761	1753	2192	1223	1120	1151	636	4131	1933	1125	1682	3140	3702	2805	2053	2286	2999	1718	1999	2713	1120	1092	1554	3713	4766	405	4456	1901	4887	1679	641	986	3479	1110	2703	3184	1746	1054	2271	5058	2293	3878	3342	1238
RGS8	25	4	3	2	0	321	4	0	1	2	1	5	5	0	2	3	2	2	1	0	1	8	2	4	250	1	1	4	9	21	1	1	1	13	0	4	2	1	8	11	7	3	1	3	0	0	23	1	1
RGS9	117	12	40	37	14	86	19	46	36	17	29	51	31	45	26	11	21	42	24	18	7	27	36	106	34	44	34	15	69	38	19	13	12	165	174	20	173	63	68	124	316	39	11	30	58	62	153	26	42
PDXDC2P-NPIPB14P	143	18	36	86	21	47	50	131	36	154	53	184	40	65	234	214	45	127	106	102	50	130	200	230	70	73	49	224	92	286	65	44	97	67	99	48	50	71	18	79	60	112	43	127	133	64	51	89	30
ACTN1-AS1	19	1	1	1	5	3	7	0	1	3	0	0	15	0	2	14	5	13	2	5	1	4	4	6	3	1	1	0	3	8	0	8	4	2	5	6	6	8	0	11	4	0	0	27	16	39	2	2	4
FSD1L	406	142	155	265	186	95	1038	100	88	769	416	134	183	92	114	91	172	236	273	106	219	216	252	498	220	532	33	86	432	424	13	275	178	278	140	28	84	320	1019	880	316	68	45	152	457	242	245	284	191
LOC105372397	7	0	1	2	0	61	7	1	2	0	3	1	15	1	0	15	26	4	3	0	6	1	2	45	34	4	0	0	6	6	2	0	0	0	3	1	1	0	1	2	11	0	1	5	1	1	7	2	8
DM1-AS	25	1	14	15	7	18	21	15	9	28	19	17	9	11	9	24	5	11	9	38	13	19	15	39	17	10	7	16	20	36	4	18	12	15	20	9	54	31	15	28	37	16	4	70	10	5	7	12	23
CDK2AP1	6286	1920	2336	2335	3171	5497	2806	3212	3939	4619	4573	3311	1646	2106	3280	4207	6401	6741	2606	4037	4650	3264	2217	5507	6664	3191	3441	3884	7245	4755	2543	4707	4445	6486	6283	423	5846	4715	2594	4735	7591	4995	3125	3443	10536	4362	4932	6731	5753
CDK2AP2	5192	1432	1987	2990	3393	2680	1177	2948	2483	2780	2435	1401	2280	1423	2250	2592	3330	5358	1574	4347	3342	6174	2352	4660	1607	1937	3076	2393	4779	3856	1864	3103	3689	3362	1618	1456	1307	2105	758	1751	3926	4626	2295	4054	5441	4001	3695	2419	4528
LINC01659	5	0	0	0	1	1	3	0	0	2	2	0	0	0	1	1	0	1	0	3	1	5	0	1	1	0	0	0	2	0	0	0	1	0	9	0	5	2	2	3	1	0	0	0	0	0	0	0	0
LINC01658	1	0	0	0	0	0	0	0	0	1	0	0	1	0	0	1	0	0	0	0	1	0	0	2	0	0	0	0	1	1	0	0	0	0	3	0	0	0	1	2	0	0	0	0	2	0	0	0	0
LINC01657	0	0	0	0	0	0	0	0	0	0	0	0	0	0	0	0	0	0	0	0	0	0	0	0	0	0	0	1	0	0	0	0	0	0	0	0	0	0	0	0	0	0	0	0	0	0	0	0	0
LINC01656	0	0	0	0	0	0	0	0	1	0	0	0	0	0	0	0	1	0	0	1	0	0	0	0	0	3	0	0	0	0	1	0	0	0	0	0	0	0	0	0	0	0	0	0	0	0	0	0	0
LINC01655	11	0	2	0	0	2	1	2	1	5	1	0	2	0	9	2	2	1	1	2	1	12	4	4	2	0	2	8	0	7	3	0	2	1	12	0	0	0	0	0	10	0	1	3	32	5	2	0	0
LINC01654	0	0	0	0	0	0	0	0	0	0	0	0	1	0	0	0	0	0	0	0	0	0	0	1	0	0	0	0	0	0	0	0	0	0	0	0	0	0	0	0	0	0	0	0	0	0	0	0	0
LINC01653	0	0	0	0	0	0	1	0	0	0	0	0	0	0	0	0	0	0	0	0	0	2	0	0	0	0	0	0	0	1	0	0	0	0	1	0	0	0	1	0	0	0	0	0	0	0	0	0	0
TNNI3	51	1	17	21	81	102	320	3	15	23	38	36	29	3	25	50	47	40	86	68	124	28	473	36	24	18	19	8	240	18	11	4	21	48	5	108	6	29	10	29	11	5	20	730	205	69	143	1	13
MLYCD	743	342	538	823	292	562	1337	841	650	779	1361	498	467	369	674	893	546	865	335	877	329	728	476	912	729	1325	674	808	716	581	349	289	601	742	324	342	1054	202	2582	1424	1049	992	481	504	330	333	329	461	1043
CD28	648	83	185	58	43	128	61	163	281	55	191	118	231	114	14	34	59	97	124	89	45	207	84	283	40	234	58	56	86	191	21	61	32	640	65	6	22	168	42	271	148	120	39	62	48	83	111	541	470
SUZ12	3303	1241	1784	1244	2738	4216	1229	2505	2129	1574	2179	2201	425	2408	2652	1379	3985	3014	1913	2084	3847	2470	1071	3725	5707	1387	1990	2590	6045	1767	1491	2796	2246	2805	3077	302	955	2362	745	1211	2724	2693	1745	962	2277	725	1845	4852	3611
MRPS9	1467	956	1226	1480	2199	1186	1974	1604	1644	1313	2218	1461	1114	863	1357	1589	1463	1088	963	1369	1279	2410	862	1959	2553	1728	1307	1347	2191	1659	1247	1662	1369	1068	1087	825	1175	525	1732	1599	1581	2440	1055	1113	2850	2138	1284	2069	3140
MRPS7	4010	2044	3879	2914	4890	3672	5027	3845	4036	2978	4764	2489	3503	3001	3307	3586	7597	3063	3061	2913	3859	3640	3081	4713	5791	3746	3291	3216	5584	4730	5197	7320	3421	3828	3072	2105	2371	1733	4021	4104	3540	6433	2541	2570	16841	3812	2644	4470	9015
MRPS6	1112	1395	850	1066	2568	1058	1620	1098	1405	1141	1801	1106	1795	2107	1034	1703	1906	1333	1021	1586	1529	2376	987	1139	1530	1279	1120	1603	2104	1961	1371	1566	2135	1923	1066	938	760	1744	816	1661	2292	1928	924	1648	8197	2288	1457	3285	5646
MRPS5	3176	1895	2028	2368	4994	2730	2225	2623	2926	2195	3013	2192	2462	2419	2445	3355	2469	2704	1688	2299	4879	5468	1836	3082	4230	2181	2373	2500	3928	2516	1817	2171	2582	2324	1929	1722	1782	1804	1663	1700	2189	3954	2303	2057	2559	2914	1774	4096	4179
IFI35	3711	5485	1217	852	3428	1770	434	1591	1442	1264	1263	248	1883	3000	1764	3360	2437	2116	3240	1873	2637	3255	999	3088	686	1271	771	1308	4365	6190	585	7570	2424	8192	1088	1101	989	6311	615	1507	1078	1129	370	4518	5271	1246	6760	4528	9098
CD27	568	168	131	55	39	1116	67	79	447	96	440	53	272	229	80	27	62	57	140	141	93	409	103	1622	19	345	111	42	76	418	46	76	15	2155	181	33	172	204	63	356	195	545	19	292	68	15	219	277	850
MRPS2	3496	2267	2039	2376	6338	3388	2421	2923	2492	1695	2678	1817	2607	2101	1854	3828	3371	2459	1947	3052	3494	3300	1355	4425	6131	2222	2452	1946	3420	3827	1385	7867	1823	2349	2568	1717	1688	5257	1959	1934	3161	3486	1904	2447	5259	2743	2637	3234	5712
IFI30	105	53	38	20	56	26	10	41	15	18	43	13	171	45	18	22	22	32	44	41	28	126	26	44	24	18	11	8	86	142	7	33	9	109	27	6	20	69	14	57	38	24	10	53	53	40	61	64	47
CD24	13999	3742	89799	52010	12381	21112	53746	46068	85403	34408	61149	97278	22755	46572	118830	11102	14552	10135	71603	36345	626	1449	27154	25636	20784	50467	93028	69428	15815	29972	117804	23784	44397	57703	14511	40645	35904	1312	20051	17744	23548	106217	78699	6256	11178	8099	12711	72526	40621
NKIRAS2	4985	1922	3210	2415	3670	4016	2370	2563	2992	1764	4056	2414	1692	3706	4073	4559	3502	4168	3122	2945	2588	3126	1346	4015	7159	2527	4308	3687	5005	3788	2090	4767	4064	4360	3474	855	1203	3003	1427	1838	5993	4706	3146	2625	2543	2023	2602	5247	3846
NKIRAS1	542	309	405	409	320	350	658	446	413	534	628	342	313	380	466	253	265	402	344	476	506	233	276	424	421	470	439	512	406	328	500	306	352	424	366	165	416	322	531	680	385	521	328	176	903	347	229	864	864
FAT3	211	1	12	1	4	21	3	32	11	6	16	5	5	5	10	117	3	39	7	4	84	102	23	7	28	3	12	54	10	14	10	6	6	59	23	15	18	41	30	28	108	12	7	30	10	19	6	0	21
FAT2	25546	9252	13807	5574	22306	16676	3329	22129	15628	5869	16468	14657	1399	28846	22282	5541	8294	37162	3596	25530	36239	46159	17683	10561	4549	5767	17988	22489	23752	26610	3498	37028	44869	25717	4888	2448	2104	17851	314	2000	2918	17919	24142	6539	4387	2836	19394	31744	33061
FAT1	29079	6472	5156	1929	57454	11423	7772	21618	8331	5743	3629	4794	1966	20536	13845	48000	67747	42474	616	8291	56837	27593	20582	10444	8761	2421	8523	13849	62782	5283	859	68535	40964	25799	9626	265	6977	26521	2675	7827	10946	9707	9837	2969	18157	8396	15931	71298	11845
PSG8	0	0	1	0	0	0	4	2	0	0	0	0	1	0	0	5	0	0	0	2	0	0	1	20	0	0	0	0	2	1	0	0	4	0	1	0	0	0	0	2	3	0	0	8	0	1	0	7	0
PSG9	3	0	0	8	2	1	0	1	1	0	0	17	0	0	3	19	3	11	2	6	1	0	10	7	0	0	1	2	4	3	0	2	26	1	1	4	0	3	0	5	8	0	0	9	7	229	1	12	1
PSG6	0	0	0	2	8	0	1	0	0	0	0	0	0	0	12	25	22	37	0	8	0	1	50	17	1	0	0	0	0	2	0	3	12	2	4	1	0	8	0	0	12	0	0	32	0	27	1	6	0
PSG7	0	0	0	0	0	0	1	0	1	0	0	0	1	0	1	6	57	2	0	2	0	0	4	10	0	0	0	0	1	1	0	0	2	0	0	1	0	0	0	0	1	0	0	0	0	2	1	1	0
PSG4	348	18	43	127	321	119	1	78	197	1	4	6	111	146	2876	46	59	22	741	227	1	2	1179	1234	7	47	142	12	83	11	145	10	553	62	17	1	2	262	2	49	17	182	0	5	76	1510	100	794	10
PSG5	25	1	0	0	18	3	3	3	1	5	1	1	0	1	13	196	10	7	7	16	28	3	30	18	0	0	1	9	5	10	0	5	51	18	2	1	0	16	0	3	7	0	0	3074	11	61	10	47	0
PSG2	0	0	0	0	4	0	0	0	0	0	0	0	0	0	1	2	0	2	0	1	0	0	0	5	0	0	0	0	0	1	0	1	0	1	1	0	0	1	0	0	1	0	0	8	0	10	0	2	0
PSG3	0	0	0	0	0	0	4	0	0	0	0	0	1	0	1	5	0	1	0	3	0	0	0	3	1	0	0	1	1	1	0	0	1	0	1	1	0	0	0	0	2	0	0	1	0	1	3	1	0
PSG1	3	0	1	1	2	0	1	1	0	0	0	0	1	0	11	11	6	3	0	10	0	1	18	1	0	0	0	1	2	2	1	4	8	4	0	1	0	1	1	0	2	1	0	15	3	5	0	1	0
LOC101927023	0	0	3	2	0	1	9	56	6	55	9	7	0	0	8	46	0	1	0	1	0	0	5	4	0	1	0	12	6	1	11	0	0	1	0	6	9	0	17	2	0	14	0	0	0	0	22	0	0
LOC101927027	494	237	162	54	112	306	90	258	130	277	181	103	121	384	180	392	486	593	198	369	394	614	288	620	158	128	105	171	430	506	60	300	762	397	663	50	135	741	155	310	561	114	89	532	1348	401	338	630	202
LSM8	1446	653	893	685	1202	1135	616	1008	935	1281	1160	1047	1044	964	1021	790	966	1135	1194	961	810	1576	667	1205	828	710	780	1032	827	1379	806	892	794	835	1343	805	491	893	383	835	1212	1604	726	1335	1169	811	829	1135	973
TMEM244	10	3	0	0	0	3	0	1	0	0	1	0	0	1	1	0	3	0	0	0	0	7	4	2	0	7	1	0	1	1	0	0	0	7	3	0	2	4	6	2	16	0	0	6	6	3	0	0	5
COL27A1	3339	1174	1346	587	5027	1548	442	2028	885	318	518	541	1115	1949	1843	17737	2420	5816	2328	3856	967	5180	2128	2637	659	481	527	949	2050	6877	52	7904	2933	2819	1469	617	195	7425	206	403	1536	681	1028	2481	1120	1217	1746	3262	1793
LSM5	1618	911	1022	1026	2383	2001	1219	1168	1519	1358	1865	991	1215	1818	1266	1867	1729	1497	1225	2606	2897	5965	826	1041	1904	1099	967	951	2587	1746	1477	1491	2277	1318	1133	884	864	1358	711	1459	1724	1825	960	1521	12119	4947	1121	1891	3550
LSM6	1085	521	644	615	760	611	334	790	725	627	633	479	420	649	432	860	1167	464	331	684	1278	897	416	888	427	465	576	453	1549	527	775	552	696	832	479	235	358	676	202	738	480	829	577	711	3154	850	678	939	1711
OXER1	87	19	61	50	3	36	15	82	44	58	107	80	51	13	50	58	6	10	15	10	7	39	11	97	13	44	29	72	35	45	12	8	8	65	17	119	27	139	51	82	23	91	23	40	7	4	78	13	18
TMEM241	734	277	563	270	771	1032	224	694	686	546	602	475	260	390	633	663	1046	1077	218	1014	582	1642	508	1117	2933	352	954	809	959	605	462	298	662	540	1316	97	896	458	217	475	1583	862	681	521	4825	893	599	1844	779
LSM2	2278	1084	1364	1039	2373	1343	850	1336	1664	1106	1877	958	1393	1118	1201	2286	1593	1078	1394	2226	3808	3386	916	1793	1548	938	1455	1167	2854	1561	2370	1724	1397	1678	1336	1011	620	1566	502	1584	1478	2433	1178	1715	11569	5777	2354	1723	2320
AKR7A2	2696	745	1902	1250	1519	1355	1676	1843	2029	2394	2509	1670	1567	1519	2452	2487	2911	2629	1411	2599	1504	2314	1318	2732	1414	1617	2541	1788	2804	2021	2683	1404	2052	2444	963	1618	1581	1359	1321	2083	2674	3172	1539	1733	5187	2655	2204	2199	7476
LSM3	1925	1542	2013	1693	1775	1378	1845	1782	2281	1976	2787	1542	1517	2349	1861	1522	1495	1541	1181	2006	2185	1215	671	1523	1088	1674	1768	1704	1799	1113	2674	1403	1169	1893	1112	1532	1284	1159	1202	1918	1374	3363	1289	1157	4988	2610	1291	2673	5673
MIR525	0	0	0	0	0	0	0	0	0	0	0	0	0	0	0	0	0	0	0	1	0	0	0	1	0	0	0	0	0	0	0	0	0	0	0	0	0	0	0	0	0	0	0	0	0	0	0	0	0
DDA1	3748	1713	2171	1873	4233	2524	2184	2808	2150	1728	2298	2023	1578	2094	2212	3033	4089	3017	2822	3514	1475	2048	2331	3532	2351	1348	1906	2211	4116	3198	1562	3436	3426	2872	1628	871	977	2843	896	1669	3355	2922	1381	1622	4044	2686	2064	3252	2934
RASSF9	1593	97	299	342	796	1364	322	341	640	1293	1320	1298	34	187	1642	566	2016	499	192	445	272	282	642	9009	1332	1111	1275	2232	1412	441	1473	2	142	408	1473	179	136	48	466	554	3746	2011	1814	88	925	101	278	142	292
GAMT	846	173	739	2777	217	690	8397	1541	779	623	3814	1050	999	179	487	61	458	672	670	979	587	1811	653	1087	813	4912	314	823	722	1354	407	242	120	464	357	2651	2511	1221	10276	5910	1586	539	299	1131	492	1245	737	535	2004
RASSF8	3015	417	743	207	226	573	1999	443	213	704	793	494	321	425	407	509	755	1654	774	1012	2389	780	975	523	235	644	216	556	3247	843	116	790	1454	1317	1295	87	457	616	1071	1284	1797	266	165	485	1566	403	386	1295	1232
OR4F29	0	0	0	0	0	0	0	0	0	0	0	0	0	0	0	0	0	0	0	0	0	0	0	0	0	0	0	0	0	0	0	0	0	0	0	0	0	0	0	0	0	0	0	0	0	0	0	0	0
OR4F21	0	0	0	0	0	0	0	0	1	0	0	0	0	0	0	0	0	0	0	0	0	0	0	0	0	0	0	0	0	0	0	0	0	0	0	0	0	0	0	0	0	0	0	0	0	0	0	0	0
SSTR5-AS1	47	1	26	14	3	6	31	2	5	36	9	157	29	0	32	43	38	0	33	4	7	22	161	771	1	9	31	23	435	51	0	0	1	1	25	0	6	12	48	368	31	4	0	12	4	2	18	0	0
PTPMT1	1210	948	722	477	744	648	528	675	830	1084	696	463	660	632	541	1115	581	684	673	828	991	812	249	1164	1089	529	618	602	1284	845	788	1088	998	1026	405	334	1067	1061	436	826	1023	920	471	716	2827	1665	845	1216	3274
FRGCA	0	0	0	0	1	0	0	0	0	2	0	0	0	0	0	1	2	0	0	8	0	0	0	0	0	0	0	0	11	1	0	0	0	2	0	0	0	0	0	2	0	0	0	1	7	56	4	0	0
DCBLD2	7421	5817	867	633	3930	2484	993	2079	1248	1485	1274	1304	498	2119	1160	1594	3295	8604	6084	5749	14085	2035	2943	4912	2016	746	746	1298	5282	4874	597	2736	3068	5235	1904	285	1347	449	1106	2032	4592	1009	577	2385	22158	4044	1039	6292	6272
HIST1H1T	0	1	0	0	2	2	0	0	0	0	1	0	0	0	0	1	6	5	1	2	0	1	8	1	13	0	0	1	5	0	0	42	0	7	1	0	0	0	0	0	1	0	0	1	0	0	0	1	0
LOC101559451	3	1	4	2	5	8	2	5	4	9	4	5	6	1	3	16	4	14	3	9	6	5	4	15	22	7	1	8	7	6	4	2	2	3	9	2	1	3	1	3	15	1	2	14	21	11	6	2	5
OR8B2	0	0	0	0	0	0	0	0	0	0	0	0	0	0	0	0	0	0	0	0	0	0	0	0	0	0	0	0	0	0	0	0	0	0	0	0	0	0	0	0	0	0	0	0	0	0	0	0	0
OR8B3	0	0	0	0	0	0	0	0	0	0	0	0	0	0	0	0	0	0	0	0	0	0	0	0	0	0	0	0	0	0	0	0	0	0	0	0	0	0	0	0	0	0	0	0	0	0	0	0	0
PLCD4	402	219	388	486	251	206	1876	423	289	151	960	391	233	255	449	206	322	1237	566	414	138	326	688	383	119	959	185	407	324	409	76	405	902	388	87	134	181	217	1235	788	193	424	159	139	102	83	75	754	307
CTRB1	0	0	1	0	0	1	1	0	0	0	1	0	3	0	0	3	27	0	2	3	33	0	0	9	0	0	0	1	0	0	1	0	1	0	2	1	0	3	0	1	1	0	0	1	60	2	0	0	0
PLCD3	3573	3213	2956	2310	2803	2680	11783	2834	1717	1761	7839	2468	1963	3765	2233	9135	2520	3146	5232	2396	5740	3439	2258	2593	1576	4879	3576	3046	4669	3658	1565	2511	3162	2859	882	1404	676	1582	9412	6339	2921	3677	2101	2897	714	2415	1729	7217	5130
OR8B4	0	0	0	0	0	0	0	0	0	0	0	0	0	0	0	0	0	0	0	0	0	0	0	0	0	0	0	0	0	0	0	0	0	0	0	0	0	0	0	0	0	0	0	0	0	0	0	0	0
PLCD1	1382	1126	3801	924	1193	1645	1587	1988	2710	478	8596	3375	1051	5208	3438	953	2941	1576	1904	2096	1913	836	515	1710	1939	1480	4405	2670	841	1556	2793	626	1816	4926	1181	1059	1181	464	601	1085	3467	5167	1660	614	207	822	802	6372	1873
HIST1H1D	11	2	0	2	9	64	1	8	3	11	1	1	4	4	4	19	24	7	4	9	23	22	3	18	38	0	7	10	22	4	1	50	7	17	10	0	0	46	0	1	3	5	6	2	66	7	5	22	29
HIST1H1E	10	18	11	20	34	56	5	11	1	7	8	1	4	5	14	8	33	112	21	23	44	25	11	22	47	3	18	18	42	14	12	42	24	29	23	2	8	38	5	7	9	18	13	5	41	17	15	17	55
OR8B8	0	0	0	0	0	0	0	0	0	0	0	0	0	0	0	0	0	0	0	0	0	0	0	0	0	0	0	0	0	0	0	0	0	0	0	0	0	0	0	0	0	0	0	0	0	0	0	0	0
HIST1H1A	1	0	0	0	1	0	0	1	0	0	0	0	0	1	0	0	3	0	1	1	1	1	0	2	2	0	2	0	1	0	0	0	1	0	0	1	0	0	0	0	0	1	0	1	3	0	0	0	1
HIST1H1B	14	13	2	4	6	11	8	3	4	5	1	3	6	7	7	16	20	23	5	6	27	11	1	9	5	0	7	1	22	2	5	5	22	8	15	0	0	7	0	1	0	9	2	1	143	16	20	14	68
HIST1H1C	1165	932	976	1155	2089	6357	2117	633	846	1477	1923	757	3227	101	1673	1628	10822	1276	1654	1466	1045	1437	2247	5173	1461	1195	812	1326	4596	1363	1118	10688	1292	2120	1695	2262	803	6771	1970	2015	1518	1354	797	1089	48273	2274	1630	2351	7341
SOS2	3371	1482	2190	2272	1869	2377	3393	3325	2109	2193	2748	2222	552	2565	3295	1808	4800	4604	2004	3183	3334	3648	2060	3374	879	3037	2423	2962	3585	3637	1363	3106	2495	2895	1337	405	2156	1902	3870	2738	2639	3059	1787	607	1713	2067	1599	5476	1754
SOS1	5407	1992	3250	2198	1586	3724	2383	4324	2704	2459	3462	3462	570	2672	3806	2333	2667	4247	2202	3227	2806	3965	2309	4473	3842	2530	3170	4953	4137	2539	1810	1422	2534	5340	4071	449	1284	2722	1706	2164	4573	3532	2897	1162	750	768	2125	6072	4153
LINC02080	5	1	2	4	2	1	0	0	1	0	5	2	1	3	0	4	2	6	2	1	0	3	6	2	2	1	0	4	0	6	1	0	5	8	5	3	7	4	1	0	9	2	0	3	0	0	1	3	5
GNMT	19	5	2	15	11	13	10	39	13	299	15	25	14	6	26	31	4	13	6	9	18	8	17	26	9	9	15	13	14	16	6	6	6	6	14	15	637	3	128	55	4	21	0	6	50	1	7	4	3
LOC105369848	50	12	3	5	27	5	2	7	1	6	2	0	7	5	12	59	1	84	46	9	3	20	125	2	7	3	2	4	24	19	0	4	61	14	13	3	4	1	7	5	47	2	1	33	282	108	11	47	24
CAB39	11362	6110	7081	5626	21228	5555	10089	7290	7352	5758	10271	8251	4359	10824	14155	4525	9961	9182	15508	7399	7048	6418	9446	8761	2813	7751	8656	9165	11577	5552	5896	13979	26002	9209	5003	1798	4066	9546	7165	5380	4111	10565	7239	2894	10753	6054	4564	16651	9568
CKMT1A	802	279	992	1102	597	732	594	957	1126	425	1008	1195	800	632	906	623	338	1090	255	713	425	1093	140	286	431	824	1588	1390	80	361	638	175	368	313	334	888	237	372	37	113	463	2422	729	492	363	166	277	1442	928
CKMT1B	947	492	1072	974	644	773	595	910	1160	457	586	772	1001	713	1253	763	389	1124	371	608	445	1277	252	334	1135	423	1733	1744	242	382	910	195	430	512	468	1093	248	405	40	146	595	2596	743	541	548	207	522	1708	900
DEFA1B	0	0	0	0	0	0	0	0	0	0	0	0	0	0	0	0	0	0	0	0	0	0	0	0	0	0	0	0	0	0	0	0	0	0	0	0	0	0	0	0	0	0	0	0	0	0	0	0	0
BCL2L15	21	2	46	268	6	96	78	162	79	1149	194	91	41	4	120	15	1	4	10	34	31	5	9	265	5	126	335	502	115	21	326	1	4	17	14	56	9	6	3	59	6	374	109	14	92	1	109	7	246
BCL2L14	66	166	27	20	1	64	20	105	55	473	68	2	17	21	47	14	11	9	24	19	17	69	12	228	10	65	35	191	161	74	20	53	4	287	39	5	30	81	9	53	18	159	1	78	17	16	134	34	249
BCL2L11	3114	1309	1270	727	1319	2525	903	2825	1531	1761	1216	901	766	1714	1564	1251	1173	1549	1203	1957	1601	4453	1097	4009	1548	1185	1451	1797	2342	1759	551	2348	1145	3740	2460	244	536	5560	723	833	2383	1595	1832	941	1194	924	1519	3624	3311
BCL2L10	238	4	124	131	50	342	31	98	155	83	161	95	39	3	48	25	327	85	79	1495	761	730	6	226	174	105	151	171	316	431	255	0	175	172	157	41	12	361	3	22	121	179	127	101	689	222	257	1	30
BCL2L13	5513	2963	3784	2908	4082	5493	4887	3734	3978	2928	5693	3551	1618	3890	4051	5474	6727	6646	3423	3623	3120	8186	4891	6287	2958	4269	3551	3791	5754	6004	3325	7682	6069	5945	4389	968	3091	4122	4657	3781	5144	4587	3071	2790	7746	3648	4549	7050	8397
NTMT1	1670	844	788	768	2884	1364	1368	774	1010	818	1143	629	1664	1196	685	1728	2038	737	797	966	1042	1273	773	1363	2101	848	834	655	2546	1683	626	3782	906	1145	1407	561	694	1944	1407	1214	1607	1157	659	1098	3844	2638	1547	1596	2039
FAM27C	9	1	15	6	54	20	9	17	8	66	11	11	28	5	9	14	1	4	6	1	20	11	4	18	2	5	16	5	9	2	18	2	6	9	9	10	8	0	2	10	14	34	17	11	14	3	8	5	18
C22orf15	6	0	0	1	1	3	4	9	0	946	2	1	3	0	1	7	1	2	1	2	2	5	1	233	2	4	2	18	2	9	0	0	1	0	18	0	1	0	0	3	4	59	1	4	4	4	1	4	6
HSD11B2	635	111	287	498	373	313	108	1835	521	418	969	834	134	229	784	1590	1028	247	316	1043	222	845	183	1238	643	337	444	801	603	536	374	265	232	282	770	270	11021	518	880	1071	878	1272	315	176	321	132	400	584	934
HSD11B1	465	272	113	20	7	145	57	84	22	66	75	14	163	19	18	54	45	41	49	48	167	126	56	124	73	36	92	92	156	75	18	26	29	152	116	12	25	71	97	204	46	10	36	81	379	564	43	113	254
LOC105371397	1628	518	1055	475	1102	1109	765	1146	819	1107	1114	929	1997	592	789	2073	1401	1332	880	1311	1312	1381	835	1832	1461	693	884	1049	1480	1615	372	1380	865	1191	556	1025	908	545	544	839	1263	1707	935	1196	793	502	596	1679	1795
ISYNA1	1250	521	351	200	1695	2135	348	2667	446	1333	346	502	840	106	470	2697	638	310	178	549	4291	970	371	4225	2028	490	269	550	5233	999	127	202	172	589	970	770	856	1266	735	2117	1515	749	364	2125	1805	1588	2236	430	1467
GTF2H3	3817	1144	1688	1059	2404	1937	1212	2333	2175	1567	1719	2260	452	3326	2073	2609	3247	3277	1938	2375	3665	3693	1909	3160	2744	1584	1738	1757	3512	1910	1817	3373	2639	2363	1685	255	771	1978	607	1246	1930	2759	1990	1152	8059	2576	1641	4519	3286
GTF2H2	195	104	88	56	88	70	116	158	92	60	76	58	85	51	27	24	29	153	78	132	231	259	51	37	54	96	140	38	147	208	172	19	58	101	2	8	61	89	57	188	49	213	95	14	144	212	148	44	103
GTF2H1	4203	2510	2259	1950	3758	1996	1323	2580	2492	2351	3176	2164	1084	2445	2479	3986	2190	2868	1944	2313	2410	2987	1029	3154	2017	1699	2662	2892	3188	2204	3050	2977	1988	2198	3474	626	1435	1252	1010	1718	2321	3129	2320	1500	8178	4564	1867	4651	4246
GTF2H5	1907	858	1492	949	1300	883	1563	1351	1552	1713	1852	982	1080	1432	1363	1039	1308	1211	1175	1597	995	1170	807	1985	930	1235	1319	1099	1459	945	1757	1587	1437	1518	838	941	727	528	1005	1554	1636	1946	808	1281	6730	1606	813	1578	1897
GTF2H4	128	66	77	48	116	79	56	49	74	71	70	99	71	77	86	150	116	98	91	90	94	252	107	144	70	50	78	121	173	210	53	96	78	84	72	38	35	83	38	79	70	92	70	134	149	165	123	110	56
ALDH1B1	5930	650	859	565	1078	1241	3203	1103	731	878	1506	440	1977	965	624	772	984	2304	1036	1284	3147	3755	1199	1299	104	1236	445	881	3334	834	221	361	955	2339	1585	140	1712	1111	3223	2678	5993	966	646	2258	3285	1498	2738	851	1840
COX7A2L	5991	2248	3063	2682	3122	4945	2964	3048	4069	4087	3946	2358	2505	3626	3105	4151	4102	4819	5140	5671	5365	4514	1770	5021	8896	2631	3148	3026	4549	4080	4828	3445	3406	4250	6187	1446	4301	4218	2512	4240	5890	4536	2552	3410	9451	8293	2537	6730	9978
SMARCC2	5761	1815	3955	3486	4618	5017	2568	5377	3595	2737	4765	4211	354	3881	4493	3031	5283	8395	2145	6853	5645	5379	3861	6881	4633	3373	4938	6217	6368	3352	1926	2901	5477	6373	3543	178	3486	4683	2735	2996	6748	5511	3907	1563	1140	919	3077	6806	4295
SMARCC1	7520	4240	6822	4590	6726	8519	3577	8741	8434	5850	8954	8056	1833	8647	6361	5907	6083	8601	2781	8573	15342	6820	3040	8222	16186	5060	6859	8613	7776	4250	3746	4500	4894	11280	6936	925	4327	7591	2368	3575	9506	9823	7744	2564	3361	3014	4196	17271	13931
RYK	4745	1505	2529	1862	2114	4091	2048	3842	3255	2916	3216	2599	686	1585	2790	4491	4430	5362	2213	5912	3507	3151	1912	3935	4559	2233	2189	3005	8076	3975	3201	3216	4674	2741	7316	681	1926	2360	1211	3289	4693	3464	2633	1903	9742	6446	6195	6733	3758
IFNW1	1	0	0	0	1	0	0	0	0	0	0	0	0	0	0	0	0	1	0	2	0	0	0	0	0	0	0	1	2	0	0	9	1	1	0	0	0	0	0	0	1	0	0	0	0	1	0	0	0
LHX1	302	297	1	0	78	5	1	1	8	1	0	1	0	183	55	135	8	389	141	71	658	53	1	94	0	1	0	0	36	231	0	66	442	218	1	0	0	115	1	1	5	0	0	86	31	263	108	257	71
LHX2	23	5	2	1	52	39	8	3	6	4	3	0	9	260	53	33	45	556	14	16	89	12	15	224	55	11	1	0	459	67	0	261	48	37	93	0	1	180	0	10	23	11	1	104	65	44	944	14	50
LHX3	5	1	1	1	61	4	0	1	2	0	24	12	2	7	0	2	18	3	6	317	4	5	0	56	0	0	0	1	21	119	0	2	1	1	4	0	0	2	0	0	5	0	0	3	391	2	21	2	1
LHX4	31	6	5	10	8	30	7	13	13	23	28	43	1	42	67	66	8	17	19	30	26	56	56	38	35	15	14	52	47	66	14	9	22	21	58	9	6	7	2	21	37	26	24	7	16	7	9	39	21
LHX5	3	105	0	1	133	176	0	2	6	1	1	0	4	39	65	113	397	239	37	132	69	64	143	563	12	0	2	1	575	207	0	0	257	77	23	1	4	343	0	0	100	2	0	400	198	151	102	147	30
BLOC1S1	1404	513	2000	1111	1418	1074	1530	1318	1577	1622	1939	1337	2372	927	1857	845	1384	1084	1251	1611	929	1290	634	1735	830	1252	1614	1569	2003	1045	3333	870	976	1510	683	3513	1005	980	967	1785	1766	2837	982	1544	4801	1785	1397	990	2613
LHX8	244	17	316	5	4	6	15	40	49	0	33	23	108	37	16	72	23	10	14	106	92	21	40	9	8	77	56	23	55	128	23	19	68	467	3	25	1	81	120	288	532	15	31	144	241	30	5	148	37
LHX9	2	5	4	0	1	47	2	1	3	0	1	0	3	29	7	24	566	28	3	503	30	31	0	122	4	0	6	1	83	5	1	95	9	24	8	1	4	49	1	0	2	9	3	22	31	8	51	13	57
MAMDC2-AS1	38	1	58	13	6	11	14	17	12	12	14	40	2	4	20	8	13	9	6	25	2	6	10	21	4	5	8	21	22	11	18	10	5	14	5	5	20	7	15	8	22	159	4	45	20	6	22	2	12
LINC00323	14	4	4	0	0	3	4	7	8	30	7	1	25	0	7	3	1	4	5	2	6	9	2	2	5	3	4	6	4	6	5	2	3	7	4	7	10	6	11	22	6	8	6	2	6	2	3	2	2
NADK2	1292	526	983	1019	855	1151	1210	1244	1087	951	1317	1135	585	1017	929	1989	540	3937	455	1980	1285	2290	844	1736	976	980	1137	1161	3418	1078	892	800	1338	996	794	311	1289	2046	925	1205	2036	1307	1122	1174	3645	952	869	1740	5584
SLC38A5	11514	86	1592	1537	9278	1696	408	2255	2592	609	2583	1801	1707	131	1767	452	2795	8896	9491	11691	9851	8397	6346	2544	295	650	768	1074	9177	10297	1090	13776	1951	13405	848	817	2351	688	126	758	1864	2240	618	4390	9158	2353	716	417	23571
SLC38A4	232	37	346	300	238	79	359	163	293	30	338	275	7	130	318	254	1919	485	178	1279	343	123	215	23	48	408	95	292	136	131	257	132	477	340	76	82	14	241	678	449	798	90	119	151	1813	155	56	124	873
SLC38A7	2917	1307	1106	968	1872	1441	601	917	1097	653	1031	751	774	1232	1020	2054	3042	4694	1787	2439	1309	2784	1292	1437	2518	721	1325	1046	2121	2485	304	3559	3069	3354	1288	282	358	689	586	691	3096	1218	1142	1459	613	1061	1239	3237	4661
SLC38A6	742	289	199	119	381	498	118	230	143	469	206	144	237	128	205	237	329	990	173	361	303	678	224	618	257	139	133	240	333	518	232	335	354	347	385	109	335	208	128	389	591	253	130	644	982	1905	402	358	367
SLC38A1	10237	7656	6672	5583	16068	10682	5692	11389	8950	5047	9656	8938	1814	16018	8021	13454	20963	29841	9588	26582	17864	9204	9061	11524	18919	10703	5784	7999	9206	7293	2222	13226	20342	7342	7728	921	3846	10220	13361	6146	8370	9543	9643	4347	8277	6716	5497	37558	7897
SLC38A3	32	0	43	74	1	16	275	73	112	4	5115	1131	9	11	271	68	10	91	14	10	1	11	25	4	4	211	358	140	63	38	257	1	14	60	14	183	74	17	407	173	41	72	7	54	27	49	18	5	45
SLC38A2	44902	26003	36145	17828	54897	25451	17638	47674	28511	18778	22232	31399	9386	67266	26976	25412	58831	55336	42556	59526	42591	33613	38168	23420	27722	12353	21310	20063	23409	30460	14806	95278	68251	28314	19926	4860	7995	45972	7577	13152	24347	19872	24503	15847	82562	38288	12116	94837	38130
SLC38A9	1003	443	661	428	899	807	267	700	670	428	779	575	180	1190	837	581	475	648	854	740	451	460	645	475	532	386	596	786	1077	698	642	823	728	1010	366	194	221	223	208	441	569	934	495	519	967	774	849	1074	1979
SLC38A8	5	1	1	1	1	3	2	2	3	3	5	1	2	5	3	4	11	2	35	1	23	0	3	15	1	4	1	0	6	0	1	1	0	6	2	1	7	1	5	2	0	1	0	3	1	0	5	4	13
LOC100129534	45	34	43	43	11	76	26	60	38	206	46	74	18	6	82	19	12	11	4	11	3	36	14	121	36	47	53	106	118	85	12	121	12	38	57	74	40	150	30	65	23	136	43	100	1	17	51	15	36
OCA2	16	0	319	135	1	132	59	317	267	214	78	88	21	2	248	49	31	2	2	136	92	21	4	103	55	43	203	305	117	8	260	1	30	6	24	51	76	70	41	73	18	130	187	16	27	6	126	1	224
MIR325HG	11	0	1	0	0	1	1	0	0	1	4	2	1	0	0	3	1	0	2	1	0	2	4	6	0	2	2	1	1	15	0	0	0	3	2	0	11	0	0	2	4	1	0	2	4	1	0	0	0
YBX1	43904	18779	23761	19290	52575	26021	32197	21717	25170	13273	32446	16182	14696	21973	19313	29281	37544	32992	23678	41668	35526	31190	27545	30246	25173	23464	22440	17519	41350	27360	20530	35139	47372	27523	16109	6666	11058	133421	24975	29532	46054	29258	20359	17599	45765	24063	16922	41037	36998
YBX3	32225	13320	28411	38042	29610	19330	92506	23266	22491	14375	65353	24783	34892	9674	23277	19243	24782	21879	26417	27390	29572	31363	21164	20267	20798	57406	31399	23971	52153	27700	15522	37681	20806	19525	16229	12926	7373	28958	78845	52312	41195	26744	22481	17175	21167	15743	7798	26137	24768
YBX2	32	1	102	41	450	90	85	256	31	66	79	78	2	1	114	247	41	7	2	122	21	20	12	68	40	61	76	173	385	573	117	3	5	4	48	28	296	169	68	66	140	212	35	137	53	25	1043	2	384
TEN1	15	1	12	3	6	11	3	11	9	10	9	8	5	3	5	18	19	2	4	3	1	2	2	9	15	4	6	9	15	8	14	6	4	11	7	6	1	5	4	4	6	11	6	7	14	7	7	4	15
CHIC2	1942	497	1219	1056	912	1643	705	812	906	1083	1023	797	679	726	1248	661	1330	711	1473	1055	533	662	718	1507	568	1036	1441	1105	1578	1002	1761	1090	1838	1238	1397	369	385	1013	228	724	1286	1891	1030	721	3218	1119	1116	1425	2118
CHIC1	885	35	354	158	433	593	446	514	237	470	479	356	95	385	322	322	476	1303	229	668	600	727	489	688	576	372	182	475	521	481	86	322	251	657	567	62	499	317	523	630	968	423	127	285	667	199	294	658	143
BHLHE40-AS1	94	30	97	37	11	48	34	101	44	93	101	74	14	70	103	11	23	55	7	59	93	63	25	41	11	65	92	120	102	44	238	10	53	103	26	33	46	78	29	71	30	136	23	36	213	32	71	30	86
VSNL1	4930	5506	4265	3056	4084	3286	2192	3335	6420	1241	5840	4861	1243	7544	2778	4723	3562	4326	3925	11105	1654	2135	2402	3702	10413	2769	2644	3971	1062	1940	3680	2392	5171	4688	5895	1509	152	1512	80	668	6155	3885	3247	1827	6514	1219	2582	9148	16243
SDCCAG8	1185	891	976	598	1029	1332	574	1334	986	1437	949	741	539	726	1062	829	1365	1105	668	892	2500	3926	644	1857	2448	660	837	1145	2329	1021	827	2201	1627	984	940	265	810	1743	476	964	943	1190	699	1146	2279	1407	728	1696	1697
SDCCAG3	2785	1313	1627	1004	3196	1894	727	1571	1476	1267	1189	1113	1808	1706	1546	4743	3172	1562	1573	1841	1948	4601	1127	2696	3356	844	1403	1784	2753	3342	957	5499	1708	1720	1568	571	766	3793	425	1030	2046	1876	1461	1964	5483	3525	1613	2589	3059
CDIPT	7810	2229	4172	2939	5417	4030	1812	3447	3300	3055	4428	2585	3956	3193	2997	5180	5387	6259	3674	6208	2511	4972	3933	5931	5508	2254	3395	3537	5060	5922	1740	5104	9702	5818	5005	2163	5102	4040	2416	3406	9362	4180	2638	5398	2742	2825	3874	5465	12246
NCOA2	4534	1604	4072	1658	2808	2749	1377	2176	2976	1589	4698	4998	178	3661	8945	1819	2346	5932	1513	2828	3427	4500	2209	2418	2030	2771	5372	5405	2966	2719	3379	3995	2824	5902	2234	499	3007	2055	1741	1499	2231	4707	2596	620	866	887	2653	7136	2566
NCOA3	7159	4059	4376	2876	9397	4695	2085	4543	3535	2620	3286	3941	1034	4894	6211	8313	4697	18041	3478	3867	9576	6182	3762	6231	6809	3584	4750	5768	5775	5089	2225	3743	10768	6413	3209	541	2002	3738	1522	1581	3718	5832	3939	1604	2193	1957	2736	14940	7307
NCOA1	5101	1036	6279	3376	586	3117	3367	4575	3921	2427	5771	7198	714	3046	6159	1664	2740	2838	1353	3570	2322	4360	1713	5126	4190	4393	7264	6677	5309	2071	2753	1277	2249	4583	4357	728	4033	5614	3848	2486	4082	6334	3559	955	814	438	2363	5030	3577
NCOA6	8665	2266	3892	2782	4886	3915	2052	5630	3914	2928	4274	4276	733	3913	4885	6282	6017	8140	2583	5367	6365	7395	2447	6794	8380	2636	4773	6021	7021	3111	1475	4555	6191	6079	5578	486	2657	4886	1640	1612	5041	5231	3609	1588	963	1246	3552	9261	2515
NCOA7	5731	2726	16639	9259	5172	4220	2486	39128	8848	22203	2377	11357	3304	3597	4781	3227	3884	4434	1858	5991	2419	4814	1298	9711	2467	3885	12769	5833	16062	6330	2327	5663	2830	5438	4016	1421	2904	10171	1779	10490	2175	6061	8391	1429	7470	2666	6184	11621	7472
TMEM9B-AS1	61	55	17	65	11	26	43	103	27	147	182	57	35	23	39	77	19	15	25	19	15	42	78	98	34	35	28	127	42	72	24	47	15	85	44	12	53	48	105	60	39	43	81	59	48	42	43	32	36
NCOA5	3736	1607	1585	2447	1892	2304	1247	2387	2611	2512	2754	2144	717	2833	2236	3031	2384	1973	1285	3221	2943	3188	1480	3845	2236	1697	2466	3333	2808	2433	1353	1708	2356	3354	2234	608	1426	1098	1023	1530	4067	3911	2078	1526	2289	1578	2688	3335	3000
FLJ10038	3314	795	1272	918	1454	1694	1502	1243	1174	1179	1367	1094	981	989	1218	1503	2298	2109	1218	2689	1867	2977	916	2006	1881	1051	1026	1171	1777	1890	956	1537	1601	1742	2014	455	848	2928	939	1290	2411	1648	1071	1205	3231	2326	1352	2046	1654
ZFHX4-AS1	32	1	3	6	1	0	31	0	0	2	12	2	3	1	0	0	36	1	5	0	61	28	5	1	79	10	0	1	12	31	0	0	0	6	9	2	2	21	38	24	21	0	0	0	4	0	17	0	4
CISH	1570	1560	306	890	435	523	5668	513	910	260	1485	638	2332	1463	424	489	412	931	744	1365	420	631	659	766	187	781	827	1132	849	1271	341	242	487	1942	383	717	1484	1219	230	2630	966	943	820	490	713	385	1018	1190	1679
RIF1	5703	2428	2449	1771	5639	4407	2178	4081	2919	1884	3487	3274	586	3978	2830	2451	4270	6237	1844	3429	6602	5108	2722	5481	5671	2284	1961	3373	5717	3007	920	4579	2912	3854	5780	380	2275	3479	1736	1799	3517	3073	2664	1160	3093	1716	2908	8043	1903
SORT1	14991	1209	10167	4084	383	4013	7056	5400	8365	3394	15804	8555	3869	631	27069	2211	3610	3129	5712	2694	5510	2920	3302	5385	5863	8783	19806	17286	15338	3663	10544	1048	3714	6670	2378	4057	10282	1049	7049	6601	10734	17856	8410	2282	4998	871	3242	5643	3930
SREK1	3730	1290	1715	1966	2533	2454	1787	2637	2248	2920	3416	3033	976	2458	3454	2285	2564	3810	1834	3047	3650	3803	2397	3379	1817	1800	2557	4604	3310	4107	2163	2233	2374	2464	2435	663	1148	2100	999	1906	1977	3855	2813	1317	2153	1490	1459	3512	2118
GTF2IRD1P1	8	1	7	6	0	8	1	4	4	6	8	1	4	1	4	8	5	7	0	5	1	15	5	11	16	1	11	13	3	4	5	2	2	8	10	3	4	0	1	3	7	7	3	0	5	5	2	2	10
ANAPC1P1	2	0	1	0	0	2	2	0	2	1	1	5	0	3	1	3	0	6	1	2	4	8	1	4	6	3	1	1	3	0	0	1	2	4	3	0	3	1	2	2	2	0	2	0	0	1	0	10	2
ERO1B	565	202	179	151	50	301	198	665	115	886	150	281	190	85	320	248	147	611	141	235	559	361	344	757	926	171	181	491	498	387	304	240	337	347	214	99	1030	265	328	612	200	303	154	284	975	433	333	380	475
ERO1A	22100	4553	6392	11283	18303	13883	2389	6880	13112	5988	11493	32861	1995	7803	20381	6810	17476	25371	14059	16041	17071	11320	7965	25370	5312	19192	24547	18136	36276	12416	26111	14640	8527	13741	5818	18706	3308	10241	1327	2072	7258	18467	10777	5144	12888	16339	13781	22231	10144
SLC22A31	5	1	6	4	0	3	0	3	2	9	2	3	17	1	1	4	21	0	1	3	23	12	40	14	1	2	3	3	133	11	0	14	0	8	3	1	33	17	3	7	7	3	2	20	14	70	25	5	2
CDIP1	2462	1638	2077	2171	1843	1740	1528	4290	2215	1161	3230	2119	2009	561	2130	1081	3061	1328	965	2425	2117	1673	1058	3015	1549	1474	1389	1573	4131	2968	889	1271	903	1971	639	1831	908	2605	2050	2863	2233	2407	1412	1205	1300	1385	3505	2331	2110
GUCY1B2	49	0	0	2	6	16	9	48	27	5	3	1	0	19	15	40	4	69	5	9	0	167	9	19	44	39	0	27	67	20	10	21	8	15	7	172	0	15	0	1	8	1	0	2	2	20	14	14	6
DIRAS3	406	7	229	39	6	54	189	175	66	187	76	101	287	19	23	30	100	26	29	42	245	65	45	44	5	53	51	58	1449	40	55	63	21	58	31	71	53	251	81	300	72	57	29	29	1330	33	30	114	108
WT1-AS	78	0	0	0	0	0	3	0	0	0	1	0	2	1	0	9	4	1	0	1	1	10	0	0	3	1	1	0	3	2	0	15	0	10	0	1	0	45	0	1	0	2	0	16	0	1	0	0	1
ALKAL1	1	0	0	0	0	4	8	23	2	47	0	1	0	0	2	5	2	1	0	1	2	0	0	23	3	0	1	16	0	1	1	0	0	0	4	0	11	1	4	18	22	7	0	8	0	0	1	0	0
ALKAL2	79	1	38	8	1	61	37	34	18	606	13	25	21	2	11	23	13	3	8	44	26	6	6	51	5	10	88	13	68	8	12	1	1	10	8	33	54	251	22	60	448	10	73	6	23	4	4	6	4
ZNF497	77	15	65	35	23	117	12	52	79	49	41	75	34	18	34	76	32	24	41	42	74	62	33	121	75	33	46	43	47	102	28	125	32	109	56	37	36	125	22	39	68	88	33	121	13	33	39	82	67
ZNF496	3247	714	1200	667	2282	3199	1323	1583	1199	1348	1507	978	687	1167	935	1390	1627	1439	1290	1627	5177	2947	1049	2386	3020	992	713	1201	2342	1652	460	1236	1346	2068	2218	397	1767	3707	1290	1416	2915	1196	680	1241	736	1218	1343	1844	1790
ERF	5691	1609	2162	2068	5333	5789	1402	4975	2052	2024	1707	1935	1456	2371	1550	7958	5963	5370	2837	4544	3002	3526	3312	3880	3012	1067	1480	1362	8185	3617	669	5661	2933	5296	3899	357	845	5544	531	2297	6024	1816	1157	4886	1824	2702	2774	4068	5181
ERG	2756	305	897	271	865	991	858	409	440	443	655	337	764	668	297	371	237	816	885	752	917	1266	919	714	583	321	501	543	1221	1408	192	1137	1411	1443	631	166	189	959	1222	846	1116	195	390	570	1326	394	670	1812	1072
ZNF493	155	60	74	93	5	64	116	187	131	322	258	231	37	73	361	225	127	132	45	136	45	54	116	336	12	150	109	367	25	117	119	5	112	141	480	95	318	181	218	272	177	173	103	105	206	75	23	80	54
HAND1	4	0	0	0	0	1	0	0	2	1	1	0	2	0	1	0	2	0	2	0	1	7	0	0	3	0	0	1	64	0	1	0	5	0	0	0	1	10	2	0	0	0	0	4	14	5	29	0	4
ZNF491	67	9	13	15	1	12	37	24	12	45	36	28	8	5	16	13	14	20	5	30	8	14	14	21	1	24	21	48	12	34	14	1	36	29	18	7	71	12	52	80	50	23	8	32	83	2	8	20	12
ZNF490	111	30	34	26	51	68	27	24	53	40	77	34	16	59	77	83	47	108	22	97	37	91	45	99	60	40	79	107	87	48	44	59	57	119	98	8	64	36	41	44	86	84	68	17	33	25	57	144	53
ERH	9619	3790	3643	3004	5566	4561	2207	3689	4353	4500	4090	2907	1973	3933	2961	5925	5359	5452	4423	5254	6682	8028	2779	5810	3141	2483	3154	2910	6260	5839	4210	7139	3141	4592	3856	981	2482	3997	1298	3606	5421	5153	2838	4244	27635	12616	5064	5826	7461
RGAG4	770	75	253	87	23	158	122	175	180	428	238	163	146	52	112	62	52	86	32	71	41	169	104	164	407	81	82	170	322	130	38	36	22	346	108	122	194	163	291	645	471	98	67	174	17	15	250	119	103
RGAG1	36	0	3	0	4	4	6	13	4	4	16	6	3	13	8	27	49	11	11	10	5	69	10	7	17	2	5	0	19	15	0	9	10	7	47	2	2	8	2	4	7	5	3	4	4	0	3	7	15
MTRNR2L3	3	16	7	7	3	2	3	13	6	3	18	4	4	0	4	6	1	2	7	3	1	1	2	3	3	4	2	4	3	2	0	1	1	3	0	2	5	1	14	1	0	4	7	0	0	2	2	1	1
[truncated: 22,993 more rows]
[truncated: 293 more columns]
