# Supplementary material for: Identification and validation of key modules and hub genes associated with the pathological stage of oral squamous cell carcinoma by weighted gene co-expression network analysis
Source: PeerJ. 2020 Feb 4;8:e8505. doi: 10.7717/peerj.8505 (PMC7006519; doi:10.7717/peerj.8505)
Supplement: File S2 [file peerj-08-8505-s002.zip › mRNA/up.xls]

logFC	logCPM	PValue	FDR
OVOS2	2.67551394082971	1.10255978815717	1.03640944968928e-10	2.24038276263512e-09
FZD2	1.01017063765448	2.81663499500567	2.44295649832093e-09	4.54300668267662e-08
PIF1	1.0333847275118	2.49363176008011	2.60910124695819e-09	4.8299207901645e-08
KRT81	3.81966409624671	4.35426270560964	3.03744560681398e-09	5.56218569168643e-08
E2F1	1.01649589050316	4.40596661140837	6.21912556660531e-09	1.10450687801586e-07
ALB	4.24601057335617	0.688585622738477	9.19033045559947e-09	1.59678070876597e-07
LINC01287	5.42429909272084	0.169140332379228	1.31101587763408e-08	2.22098305459757e-07
CCDC150	1.00975925485981	0.832673779373388	1.58752844900402e-08	2.66943367523278e-07
FSD1	1.62066947920719	0.311715296371795	4.24226468193305e-08	6.69652990063587e-07
UCN2	1.28170430595074	2.70162736424941	4.31895159403649e-08	6.81230141823123e-07
FBXO43	1.2778767019871	-0.440965499597676	5.43106475105277e-08	8.43575679067029e-07
LHB	1.53393133729829	-1.40326361507318	9.45381123184331e-08	1.40516757747464e-06
LOC105370941	1.29116691802717	-1.99080936812358	1.2282830182052e-07	1.79809684397645e-06
CGB7	1.11855265764328	-0.112377127100013	1.24813620462558e-07	1.822875090616e-06
NEFH	2.64201660751	2.16304425946426	1.27981062218713e-07	1.86015586720889e-06
KRT9	1.6127926128613	2.25748731519691	1.58009075577345e-07	2.26906826938046e-06
INSM1	3.51049385793662	0.365364533326257	1.66408454286538e-07	2.37794761728896e-06
LOC644656	1.15409625726161	-0.592549103065463	1.74009500276758e-07	2.47960493641402e-06
ORAOV1	1.22670421410864	4.94765281226057	2.18479495598502e-07	3.08308937551788e-06
ACOD1	2.37959281357013	-2.05385760403487	3.27353086245192e-07	4.473752278665e-06
FBXO2	1.32901584503434	5.005979389748	4.22815195174834e-07	5.66806176388752e-06
LCMT1-AS2	2.38197391072778	-1.67414423687111	4.26373266087527e-07	5.70824379838285e-06
ADTRP	1.31838908264271	3.44154554222447	4.61540536798957e-07	6.1187174159096e-06
MUC6	4.06410739227842	1.89956128245363	5.66360266669822e-07	7.38335090281536e-06
HHIPL2	2.38273396995807	0.31854508823594	5.83922431316636e-07	7.60742960262359e-06
HOXC-AS1	1.42742708096581	-1.76789194105045	6.22073264976491e-07	8.07347220823218e-06
HOXC9	1.30193539850395	0.852862873168284	7.19264798324523e-07	9.23479765969877e-06
MYL7	3.66239032540049	-0.525917944197273	7.32279180524241e-07	9.37823959309127e-06
FADD	1.10920346130943	4.90873534143029	8.71576029670168e-07	1.10372529180184e-05
HAGHL	1.17201348572377	2.15621601520001	9.75189006578739e-07	1.22352271971429e-05
KREMEN2	1.47372453240461	3.84543949431602	1.04029142898013e-06	1.2980057823727e-05
HIST1H2AJ	1.50431031152965	-2.30758469653981	1.10142031330755e-06	1.3675745024318e-05
WNT6	1.8412253199356	0.412710545030221	1.12593985033673e-06	1.39461758956245e-05
OBP2A	1.93380483884023	-2.03110417704273	1.28610848165651e-06	1.57860319541721e-05
TERT	1.26528443612207	-0.612937275258144	1.35144447488041e-06	1.64688592710891e-05
MAGEA9	5.73376681261259	-2.04162149742395	1.99419582016558e-06	2.35271202120694e-05
OBP2B	4.30879659767013	-1.77864007402474	2.01282088483298e-06	2.37191180054139e-05
HIST1H1B	1.30710624393487	-1.57406939408865	2.06712578193811e-06	2.42610272608679e-05
ISG15	1.47995264889328	8.57135839375637	2.2888596216205e-06	2.65875918283276e-05
IL37	1.98728222777294	-2.12973904350389	2.3683644391442e-06	2.73861471177134e-05
C8G	2.18686190077754	1.17428672479594	2.4176762962977e-06	2.79088108965477e-05
PAGE2	6.6421404395735	0.483381776486816	2.53646287594716e-06	2.91149907231748e-05
RPSAP52	1.60903713529089	0.936416327935594	2.96591384051336e-06	3.35154847582539e-05
LINC01305	2.41654099437055	-0.411343124023865	3.08663659019318e-06	3.47831659579988e-05
PROC	1.39261268486267	1.85739756899829	3.1382779969441e-06	3.52286410428736e-05
ZP4	2.54243448539558	-2.47467988072185	3.27121188103179e-06	3.65195655336899e-05
TH	2.19984058957694	1.87020045787534	3.61619869501477e-06	3.99114655970654e-05
SLC6A7	1.1778943582504	-2.33303982939299	3.67712857143314e-06	4.04961433748475e-05
CYP27C1	1.08757324095786	3.78817212877654	3.835744469083e-06	4.19931530236221e-05
HIST1H2BI	1.41890660612412	-3.44145990089997	4.0996351909687e-06	4.45468897511717e-05
CDKN2B-AS1	1.36565766445905	0.299243979998464	4.23542799368981e-06	4.57781423755338e-05
MYO7B	1.87024421962186	2.33721946387276	4.33998199202774e-06	4.67840409230603e-05
C1orf68	2.14233827709063	1.60007417772487	4.59519506877503e-06	4.92483985186663e-05
TAS2R20	1.04913909615949	-2.30496358260356	4.7061589255643e-06	5.02261604828438e-05
PLA2G7	1.00231700582524	3.12847072308453	4.74706683799061e-06	5.06362084976442e-05
LOC554223	1.23726628859156	1.66503531302089	4.85016187667406e-06	5.16547313256872e-05
DPPA4	2.3636232028932	-2.02819278000241	5.07825496811758e-06	5.38585968311345e-05
PRSS53	1.05745153932458	0.458281333698129	5.14337027385147e-06	5.44640919846269e-05
TEX29	1.37051976167763	-0.0512594369135527	5.27905944535586e-06	5.56981800444463e-05
BEST2	2.19530615763868	0.139695376203969	5.41820681469651e-06	5.70185764173979e-05
WFDC12	2.38724255638691	4.43176844042702	6.22336801822313e-06	6.47885700179333e-05
TREM2	1.06344974616474	3.88641300163406	6.2301298631976e-06	6.48258223833892e-05
CTLA4	1.00594511629445	2.0245888271234	7.13704334079313e-06	7.36602197407859e-05
IFI44	1.01343431099162	6.20137374394362	7.15382208154528e-06	7.37959873589192e-05
HAPLN1	1.13030647021818	1.47683745525378	7.96719084509925e-06	8.12398133093421e-05
TNFRSF4	1.01680730312901	2.33854037614635	8.19264529984801e-06	8.31224894074764e-05
LINC01191	1.37132266379793	-2.83096787628963	8.21899702915287e-06	8.33195858314499e-05
GOLGA8B	1.03157747047542	2.67997982733216	8.57907738430461e-06	8.66116771326697e-05
LOC105376382	1.27055087501918	1.43487563515796	8.83378135714003e-06	8.89185812038767e-05
NKILA	1.10334272875574	1.54414124134126	9.78290091610205e-06	9.76037292281167e-05
RBP1	1.02104620216949	7.17457858701578	9.92281125171627e-06	9.87576762065974e-05
ACP7	1.702976848645	3.33407708995673	1.01324131366216e-05	0.000100548893129155
TAF7L	2.11353595679062	-0.339750169927972	1.06373056093066e-05	0.000105047261940985
RXFP1	1.83490291046203	-0.563927833338489	1.17627543523594e-05	0.000114769988920505
HIST1H3G	1.24738380752992	0.575093679457419	1.20217996185357e-05	0.000117073125601264
ABCA4	1.6899443486687	1.8847244893623	1.20770741197676e-05	0.000117469927900114
LOC101059948	1.1501420696259	-2.10844932841249	1.22672617575218e-05	0.000119178554946763
HOXC6	1.09341371612353	1.16445161675601	1.25929473066625e-05	0.000121935418927993
HOXD10	1.22203902376581	3.480664609355	1.26094982429008e-05	0.000122023694567391
LCE1F	2.33981614628379	1.24996354698998	1.26140488662946e-05	0.000122023694567391
DISP3	1.86481324603774	0.359259809634822	1.26279486040724e-05	0.000122042200960952
TBATA	3.00662306158823	-2.49418810671817	1.27415945676966e-05	0.000122965445583889
BST2	1.07748319148457	8.31394406116167	1.30743002816899e-05	0.000125818514478285
COL22A1	1.73674127733723	4.5893252445773	1.33506520125606e-05	0.000128235880820304
TSPY1	5.9595422766712	-2.66444832467428	1.36647119222787e-05	0.000130943307705112
COX7B2	5.92049593977736	-0.947970990511668	1.40894864859878e-05	0.000134696813762521
HIST1H3J	1.1236525184125	-2.57002434330873	1.47414795829992e-05	0.000140468296092004
ELOVL3	1.16837007945613	0.131317476994101	1.53526850477389e-05	0.000145814704117121
FLJ36000	4.53975389984737	-2.46729424025586	1.60184149939976e-05	0.000151501618449965
TM4SF19-AS1	1.0166995570814	1.11748494235219	1.61227876527979e-05	0.000152417978168024
TDRD9	1.80509774909885	0.488333223072691	1.77011856101552e-05	0.000165419569793295
MIR3685	1.08305847117026	-2.51701993295416	1.79214415460581e-05	0.000167324307291325
CRYBA2	1.77788863025101	-1.19937881979709	1.89205265845983e-05	0.000175445666139424
TMEM92-AS1	1.04931348010329	-1.78308251438442	1.98409627133496e-05	0.000182591770674519
LAIR2	1.10299213614165	-1.07599936731537	2.0647872625684e-05	0.000189298151069247
HOXC11	1.18783524368044	1.5960084489386	2.14881398329764e-05	0.000195735527726006
TSPY2	5.29641818246536	-3.14393409771925	2.21582758409392e-05	0.000200894466139379
KRT10	1.76636430860483	9.76934734095806	2.48547305750095e-05	0.000222337016837625
APOA2	3.74784121839365	-1.99368878056202	2.50566574554752e-05	0.000223392607603258
GPR39	1.04290580128053	2.41959144502399	2.5877309429798e-05	0.000230104651493003
LOC105369739	1.32493434976358	-1.63418031155673	2.60562132976133e-05	0.000231190706483355
PASD1	4.41184800878436	-1.88081018763773	2.63379946986565e-05	0.000232980271958619
HIST1H3C	1.26052126786345	-1.88914441198984	2.64866982103023e-05	0.00023415827707505
GHSR	4.65646150577646	-2.18654321635379	2.6973723637355e-05	0.000237983507117617
GAST	1.67349243012755	1.32592095419258	2.71441940738449e-05	0.00023917664384496
INHBA-AS1	1.21728895883132	-1.14799551669873	2.72687854399242e-05	0.000239962955018659
XAGE3	5.56585782487301	-2.31324837270075	2.73311339707185e-05	0.00024040772399384
SERPINA9	1.88288781981921	-0.442689041559853	2.74335193591218e-05	0.000241204125522365
MIR181A2HG	1.12826591848494	-1.56133583962725	2.76824584804136e-05	0.000242973233636492
BHMG1	1.88056446838191	-2.02203039743224	2.81755858854623e-05	0.000246769658230396
C7orf33	3.16991804522462	-3.95243002506246	2.83517876677957e-05	0.000248206127377182
SHCBP1L	3.55415388454578	-2.38526338258913	3.01315615838819e-05	0.000261538358283285
GOLGA8A	1.1060939964913	3.69011025651095	3.07714265701539e-05	0.000266524270203337
DSC1	2.10945072861915	5.44538011491409	3.08642839240184e-05	0.000266987856221235
KIF12	1.31408186267209	1.20025539621965	3.17807660659319e-05	0.000273752850846266
ADGRG7	3.19853694956277	-0.830750270610354	3.21272648768721e-05	0.000276270056878271
AADACL3	3.55383319059867	-1.17994987247212	3.35312389719247e-05	0.000287130622029143
PACERR	1.33057988179274	-2.98418214035297	3.57761546375731e-05	0.000303545765368709
F11	4.74021976420792	-1.89976276441985	3.86021533865894e-05	0.000324682217848459
LINC01664	2.53725685883281	-2.63155496583302	4.04924126305871e-05	0.000338762119308399
DCAF4L1	1.18538322708119	-1.04447735692038	4.18783882595254e-05	0.000349352568672149
COL26A1	1.40170481058509	-0.118175713256439	4.27231770808426e-05	0.000355250114730706
SLCO6A1	1.5197622651145	-1.86184846862645	4.43669654209554e-05	0.000366806543591926
UTS2	1.50690176381677	-1.7506899332636	4.78943188289303e-05	0.00039199933901581
SIGLEC15	1.21802812199694	-0.579711047016957	5.04906721423582e-05	0.000410271970005922
LOC102724589	1.31603584352834	-4.14740516512895	5.16605493205046e-05	0.00041877538447987
PAGE2B	3.4161878223274	-2.48320803683706	5.18280248738939e-05	0.00041996580601158
MAJIN	2.39362667709208	-2.00081006384123	5.29992040735614e-05	0.000428773457508912
SYCP2	1.63614539002139	2.22257574114992	5.79210417618631e-05	0.000464166144587493
KNG1	2.02749271050222	-3.26674577495134	5.80608115849108e-05	0.000465103188947104
DHRS2	1.79612696488329	3.68823410316918	5.94549657513192e-05	0.000474366853478614
TOB1-AS1	1.6178033842767	0.991466644741857	5.956224505161e-05	0.000474702933849681
SCNN1D	1.27038676435158	3.88355021634993	6.12934594519219e-05	0.000485996573525452
OR7D4	5.73486568818299	-2.26991036874485	6.15783454552906e-05	0.000487243166281663
LINC01356	1.20026898707652	-1.19663367035882	6.1781572617349e-05	0.000488566276973623
ADRA1B	1.38172862940374	-0.866850578865935	6.23327126802577e-05	0.000491880455154913
SSX1	3.05974697451657	-2.44890273194489	6.62249838817296e-05	0.000519868676477895
SPP1	1.55984325979062	7.8619886002957	6.70993175728832e-05	0.000525718893319207
SCGB2A2	6.36159542388015	3.53944235717428	6.71586623010594e-05	0.000525981477090951
HMSD	1.34606659683598	-0.0575139070106371	6.86838334864901e-05	0.000535660245609114
GAGE1	4.43785568194611	-2.64655266224083	7.12460498774242e-05	0.000553734089180912
SPIB	1.90939969030998	2.45151567391945	7.16146073197553e-05	0.000556174007952775
IFNE	1.279441265881	0.246163711133808	7.36935873257378e-05	0.000570578904453992
ASCL4	2.2923805939687	-2.33887417550975	7.38801391011873e-05	0.000571588629375941
LCE1C	1.6689996461948	1.13967184408425	7.45281850273084e-05	0.00057550907535498
PPEF1	1.03122730302786	0.218837595000883	7.63715684967405e-05	0.000588154422502912
APOH	2.8567312615784	-2.93364644905156	7.6580643003988e-05	0.000588832232187663
FRMD5	1.26068517501768	0.989324832407682	7.66653874251987e-05	0.000589108409109177
NTSR1	2.05520434971666	1.12918025671459	7.92641841931956e-05	0.000606788188994753
LOC102723471	1.49035352597562	0.1126128713458	8.00961399502525e-05	0.00061246627780961
ZPBP2	3.68122964695875	-2.58504197473918	8.12880155461499e-05	0.000620880667879314
GC	4.14319629082483	-3.32370535017964	8.23238989976711e-05	0.000626209023268426
SUSD2	1.25381604233545	3.90171823355921	8.46533308026006e-05	0.000642248798484857
MIR2682	2.12653938317464	-2.33541130624887	8.48968984100044e-05	0.00064385681278321
CARD18	1.67577892400615	1.92808079389158	8.55116346495475e-05	0.000647795169780036
LCE1A	2.68674116198849	0.633166868244827	8.56764030315364e-05	0.000648802006296458
OLIG2	2.31381706537857	-2.70321776368482	9.01974862394767e-05	0.000678246459488354
LINC02081	1.08989726714193	0.915270472585991	9.08396251791311e-05	0.000681564954872014
SNORD14E	1.10377135419283	-2.33767001456446	9.19065030012148e-05	0.00068880828877944
APOA1	1.54942600027494	-2.01684867152987	9.55836509733787e-05	0.000712173393622726
LCE1E	1.95812597637318	-2.01072628436471	9.93987579851159e-05	0.00073763006882322
CALN1	2.07608310707025	-0.263716902648559	9.98383884741569e-05	0.000740622624589893
SPOCD1	1.01919287623379	3.02882271899197	0.000104227743556501	0.0007678688647037
TMEM114	2.36093156083928	-2.91651706998407	0.000107110933714885	0.00078598196152656
C2orf61	1.89056630632255	-2.46983636266019	0.00010716587682288	0.000786101855095208
LINC00896	1.25083247246169	-2.26867970171634	0.000116471670488601	0.000847135305118231
MIR1249	1.02574400109965	-3.49682654972472	0.000120642478529632	0.000872697261207422
TMEM151A	1.48629950456255	-1.51447597149173	0.000122025894098117	0.000881764826657192
OR2B6	1.41672138561706	-1.80609327389923	0.000122590614106401	0.000884903465100548
TMEM249	1.08470922552228	-2.0906040954832	0.000123294917445241	0.000889356855804973
EXOC3L4	1.30519558473095	1.56142385381414	0.000126937624861755	0.000910472298365593
IL1F10	1.68540521834491	0.663987203028215	0.000133345910850058	0.000951409524400747
LAG3	1.08599054332919	3.45037323348106	0.000136524313767128	0.00097041698949681
HLA-G	1.08761603006854	3.27283509149258	0.000138358161104129	0.000980984413148812
FAM163A	1.89582114283547	-1.55811210560036	0.000139484462069137	0.000987594610957522
CRYGC	2.13900636394103	-4.08775952351583	0.000141780720526079	0.00100245861530297
HIST1H2AB	1.19388563225268	-3.21562114684897	0.000146812214336656	0.00103301213563833
ANXA10	2.15415490021869	1.04440586876543	0.000148290216244066	0.00104197159191785
CCDC162P	1.18680653957919	0.00219395381457359	0.000149409498230959	0.00104875064201207
LINC01910	1.23348559726001	-2.11926763670992	0.000153420559382281	0.00107398641833428
GNG8	1.223624855537	-2.28472008944433	0.000155008480361856	0.00108297402133829
SLC38A11	1.55304516185717	0.357073102115751	0.000158954530028895	0.0011077313808961
HOXD11	1.13513946463211	2.68383448801515	0.000159526715861762	0.00110981978650258
SOST	1.68732028157787	0.987699939582175	0.000160442179210571	0.00111542645792587
SPATA31D3	4.27048952468868	-3.83053782403935	0.000160510908438173	0.0011155234227053
HOTAIR	1.17869901311632	-0.782668493176186	0.000160788811045863	0.00111707354463559
NECAB2	1.56902547849467	-0.517718318126657	0.000161130325728164	0.00111906440068301
APOC3	3.41840192061524	-3.14778094743771	0.000161343790141079	0.00112016488191026
DCD	5.25387338784224	-1.84715034497231	0.000165113009171008	0.00114011400669693
WFDC5	1.18706005133719	4.42166566945195	0.000168954395892643	0.00116348270664927
SPINK6	2.07439519258969	4.26327651946356	0.000171139846082878	0.00117535267648757
SLC12A5-AS1	1.04627276669079	-1.012950438428	0.000172679027943911	0.00118352845709251
CASP5	1.01894357045499	-0.769383791063207	0.000175266710328943	0.00119964908316917
ZBP1	1.05107474103575	2.43805390839866	0.000182025045073451	0.00123758797757285
KLK14	1.84265409905372	5.22056820379966	0.000182803136715541	0.00124204880645264
GBX2	1.16822970092111	-0.260679784632188	0.000183547551624115	0.00124627502291492
3-Sep	1.02353657271582	1.55706932443424	0.000186837088623874	0.00126565656541848
LOC101927727	1.19809959298375	-1.65566621053762	0.000189737443043493	0.00128274354339132
SNORD88A	1.05129143844343	-3.96998695248949	0.000189973468215433	0.00128306127139995
LINC01711	1.18051709510095	-1.15117151176379	0.000191182820342957	0.00128909131478266
APOA4	4.08805193236324	-2.81297733706424	0.0001919129983172	0.00129230303727948
RBM46	2.53972443382384	-1.94884424081049	0.000193046314039099	0.00129907537765306
TSPY10	4.86302355746299	-3.23240185225159	0.000193256079657859	0.00130005733401816
GAL	1.76667274997911	2.0147332976911	0.000194331926620796	0.00130686295303147
KHDC1L	1.38247648547231	1.69627798195202	0.000199345369636544	0.00133572548927573
KLHDC7B	1.35402219395592	4.90895849987157	0.000208309246312426	0.00138575667515842
LIN28A	2.56285373335457	-3.00930156876948	0.000213316069492217	0.0014130628246812
LINC00839	1.23637490655185	2.03869755296622	0.000215647293008101	0.00142618571858524
RGPD3	1.14683288876851	-2.48017496529346	0.000217043493944532	0.00143355714148313
JAML	1.42523423518739	4.85244519747022	0.000220588053183558	0.00145500407372788
DISP2	1.09064861386818	2.26531478863785	0.000221698401005276	0.00146051263011014
HIST1H3B	1.00792231037327	-2.36085516128775	0.00022557072998683	0.00148123082061329
IFNL1	1.47049100131768	-2.02178906871	0.000225968994323519	0.00148336770838485
NPHS2	3.8394787827316	-3.29363011690536	0.000226910020706589	0.00148858529370112
CBLN2	2.08307164556315	0.44076427214607	0.000232553652486269	0.00151546369973698
SIGLEC12	1.23614367237522	1.12539634758718	0.000236819591811636	0.00154167434400906
ORM2	1.92992022389086	-2.27615999144172	0.000237222735347728	0.00154380522847101
LINC00634	1.1465459339592	-2.24831844614343	0.000237982247505019	0.00154775870518834
LIX1	1.79084442257073	-2.7455306467887	0.000255136759269703	0.00164201954140612
LOR	2.50508594641311	2.87042295672888	0.000267625582314217	0.0017072868836668
SNORA69	1.13867491575791	-3.99846358104866	0.000278990959504337	0.00177201899824916
FCGR3B	1.25236812556413	1.30409004522781	0.000280382976543764	0.00177919555978831
PSG5	1.76386861267585	-0.635838568846907	0.000281947161584158	0.00178696852632566
PICSAR	1.38716435041774	2.42999021450326	0.000288032368570242	0.00181979619025623
IFNB1	1.66179806943532	-3.98655367558703	0.000297936155972115	0.00187249195804327
LIPC	1.18851616875833	0.204929787728636	0.000303436480653553	0.00189943961129674
LINC01050	1.29893220438974	-2.16683354434943	0.00030810366959755	0.00192333385162934
MAGEA8	2.36072862596835	-1.79951631107954	0.000308953786758679	0.0019256889990104
LOC101927497	1.10815075269785	-1.59110654621006	0.000315405964909764	0.00195969430943474
LINC00567	1.23130239589449	-3.17639930876381	0.00031692511662009	0.00196694487952908
LOC101929460	1.33667880430699	-2.80703332767789	0.000323325403933539	0.00199814118370217
CGB8	1.76396883378045	-1.39351817428933	0.00032653735960363	0.00201493341018446
LINC01095	3.95282993083056	-2.86228906740107	0.00034051947380097	0.0020825283706357
LINCR-0001	1.60583791442574	-2.03009962491587	0.000340627430458485	0.0020825283706357
LOC100507406	1.03325810985814	-3.35995088109332	0.000342963472636593	0.00209408251673132
LOC100130111	1.13005369992531	-0.905037208966155	0.000353411419543294	0.00214949723302273
SPRR4	1.55133689648493	3.72636512089923	0.000354682626103469	0.00215465462868286
SNORD60	1.12393422396879	-2.38537498178752	0.000355336085530561	0.00215669410123959
LOC105371083	1.03666983215244	-2.8779081533193	0.000362389142288675	0.00219296585569816
UPB1	1.53426936860118	-0.437448364435804	0.000374346097021173	0.00225635480505187
NPW	1.34861488476737	0.991309654146493	0.00037441550293524	0.00225635480505187
TREM1	1.05877652086943	3.60413229976757	0.000378831052638135	0.00227622800969913
DMP1	1.2308507777623	-2.67393318196142	0.00038520040926258	0.00230450649550229
TREX2	1.22267608372935	2.80990816513574	0.00038758087664013	0.00231581848328138
TMSB15A	1.31767528851345	-0.226136939714255	0.000391357694750375	0.00233222614521565
IL17C	1.58251150288838	-1.88169750321041	0.000400079847267731	0.00237794101865522
EN1	1.07440977247698	2.94123922329773	0.000401992618200725	0.00238443800886145
PLA2G4E-AS1	1.24556303438965	0.25536945940639	0.000403975806927466	0.00239052073967597
LINC01819	1.77982089330698	-0.705381727063013	0.000404555506102045	0.00239197554319279
AACSP1	1.4027282619415	-0.851701276269124	0.000410338672454975	0.002419144871801
IL1B	1.02524482408249	5.46415814551963	0.00041546245471262	0.00244651878696156
LCE2A	2.37325307072586	0.805435092491821	0.000427541975115838	0.00250674443058867
MORC1	3.87468784595931	-2.18529875477812	0.000431516053656181	0.00252426354513094
C1orf186	1.04802642284553	2.87043270475977	0.0004323107956899	0.00252818631034849
LINC01583	1.27691657652932	-3.07954286934786	0.000443873868083269	0.0025817205300713
GSX2	3.85128715287003	-2.70273952747098	0.000444190565811492	0.00258282481199869
FOXP4-AS1	1.28090619418049	-2.01908596120308	0.000444952157390147	0.00258606397137695
DRGX	2.0942261239069	-2.08525332817091	0.000448355636606641	0.0026003605321051
APOC4	1.33786912682397	-3.47758064562193	0.000465388089845059	0.00267854654423825
CDH18	1.78314431364591	-1.47636116526567	0.00046650651964333	0.00268368207143654
TRPV3	1.01320293002798	4.27592703868446	0.000482857963813132	0.00276580498372062
GATA3-AS1	1.40560320889552	-3.24134082400489	0.000500146963118083	0.00284483033798143
SLC22A31	1.34785454569704	-1.24111866115946	0.000513965612610385	0.00290959637510861
LRRC55	1.26593461757196	0.478968059048842	0.000524753195509374	0.00295834698786195
LCE1B	1.8480868605862	-0.00358406070821758	0.000525479091786756	0.0029608378424567
SIX3	1.7619472289617	-1.64199893284061	0.000538683867358131	0.00302015957902358
LOC101929536	1.07870015336275	-3.20575706038366	0.000564850787586087	0.00313920758395619
LINC01914	1.29315522044454	-2.01547837357855	0.000575821528185592	0.00318366923118197
PAEP	1.40630875549942	1.25388885307228	0.000597618549658013	0.00329078056427424
GNLY	1.00045042979414	4.71245646446724	0.00059998466349712	0.003301131505753
RPL10L	2.07747555588637	-2.59710071226002	0.000600562732232616	0.00330341948040323
NGB	1.90600646818124	0.381741981069953	0.000613415219571347	0.0033632132784414
CHEK2P2	2.61236335644232	-3.42140225353642	0.000634557729921864	0.0034632803683728
MEI1	1.10868908795279	2.23017693844844	0.000640934847945396	0.00349340372288868
CRP	2.14822757524551	-2.48389058643255	0.00065821894808067	0.00356565906883923
NR0B1	3.0464505563513	-1.11735490538643	0.000664854871978431	0.00359491230963802
DBH-AS1	1.02972959208111	-0.377250999593116	0.000669797857337957	0.00361437822929833
C1orf61	1.4847337332535	-0.790070456884194	0.000672760988300655	0.00362706698564105
PNPLA1	1.22805507842309	1.65944808156047	0.000674439051066152	0.00363130682095718
ADAMDEC1	1.07833568217357	2.73161160570082	0.000684424131905341	0.00367341291459896
C1QL2	2.80747295257834	-2.84504197525136	0.00069715595337963	0.00372685189674795
CLEC18A	1.03372757031338	-2.89967625847502	0.000702069258441875	0.00374541166089911
ZBTB8B	1.56458717921517	-2.60426367617703	0.000727940893718854	0.00385414987488222
ANGPTL3	1.09787325732371	-3.63462237678119	0.000741306353610844	0.00391169247954849
LINC01210	4.06664254118751	-3.09212676013078	0.000750685161955182	0.00395503284680294
TRIML1	1.49709809257074	-1.08294069347299	0.000757312874614531	0.00398376700226703
CT55	2.67104712936659	-3.3504170239832	0.000758923997358908	0.00399018057273933
LCE2D	2.24122948964924	0.139315811704656	0.000759453122833004	0.0039909016619996
OR1N2	2.6187803341528	-4.17106956268854	0.000771530337258069	0.00404705622297425
LOC375196	1.55929155381179	-1.21218920661525	0.000773244103818572	0.0040550012068137
MAGEB1	4.36844181379557	-1.40088753559538	0.000773585849516632	0.00405574888097507
LCE1D	2.54337802567209	-1.53339048157207	0.000785641335355121	0.0041094309046587
LINC00303	2.16433985101536	-3.1627905406278	0.000786209894527499	0.00411029321752592
LINC01930	2.42230640232169	-4.11699425105421	0.000822405517985046	0.00427101340543981
S100A12	1.21168284104239	5.13314441326031	0.000842748318307287	0.00436552633062612
KRT73	1.24273849656108	-3.38476722820013	0.000845722111696012	0.00437870311733178
LINC01087	2.44996645068726	-3.3873954377003	0.000896959786038965	0.00460538981326122
SLCO1B1	1.53728627121527	-2.69867877852723	0.000908088696366686	0.00464958766007414
LINC00461	2.04908480862552	-2.1025141599167	0.00092478362329017	0.00472556309185891
OSM	1.04997969550868	2.72389415253298	0.00092941907479378	0.00474210990228658
MAGEC3	2.44099355298637	-3.83639292964787	0.000933081322667335	0.00475754920540224
CASP14	1.59542958121912	6.60097393578016	0.000938935803896993	0.00478227858298011
LINC01561	1.25929172474962	-1.4336194202636	0.000945878460249991	0.00481042035116648
ONECUT3	1.47371457502033	-0.443780594573705	0.000951670647127374	0.00483504725235896
LINC01527	1.34540268650929	3.15582170050429	0.000967989166674249	0.00490571513215225
LINC00158	1.2314250456386	-3.30715066479828	0.000972494872966661	0.00492120106814615
KLK5	1.28396350753771	7.30884792695168	0.000989290923696835	0.00499007457994517
SNORD93	1.01011453179432	-3.45301594943978	0.00101850537401522	0.005110848923379
LINC02042	1.86226751338247	-3.27631216819967	0.0010515961649719	0.00524073732435703
PADI4	1.04232757694088	-1.29781206873691	0.00106638759320164	0.00530795662683083
RLBP1	1.6807591289127	-2.43676310051634	0.00110377746330814	0.00545010196055861
PSAPL1	1.48196785108702	1.27915639905253	0.00111854858744217	0.00551101013454752
RHBDL3	1.03484358781534	0.838001294599147	0.00112148337913361	0.00552082479156673
TAC3	2.00047211294665	-2.24104386697981	0.00112270532130327	0.00552347148047803
LINC01297	2.68642585438579	-3.77206193857317	0.00112564487087528	0.00553525875528456
KRT79	1.59512255154385	3.15512135088733	0.00113136043310946	0.005557995777903
EQTN	1.02540164370259	-3.49139192062811	0.00113711709701645	0.00558043201305934
LINC01429	1.18036156746412	-3.40658895152961	0.00115309849101435	0.00564164934467208
PGLYRP2	1.17649794163919	-1.28836695557499	0.00116040057985962	0.00566846969926581
HMX2	2.2721212620052	-1.7824866670495	0.00116579267074688	0.0056900853677897
SERPINA12	1.90437204316769	-0.868715000042298	0.00116745940653262	0.0056968549952609
LINC01460	1.26967513359052	-2.07912640093686	0.00118536718664132	0.00577041167142652
ERVV-1	1.9586119257856	-2.01222024484846	0.00120216808453788	0.0058258215065248
PLA2G2F	1.31032452005334	3.01919819400889	0.00122895831514459	0.00593437945726567
KRT37	1.43773686010047	-0.498115434975479	0.00124875558488242	0.00601635015509685
SERPINA10	1.11225314624657	-2.01740522674529	0.00125994305317595	0.00606673454524046
TEX13B	1.55852675421843	-3.9469894767635	0.00126048603862508	0.00606791423274762
ARMS2	1.01358124770213	-4.02620385249892	0.0012659688603831	0.00608711308240402
FMR1NB	2.72447201707103	-3.24530994414357	0.00128743226071313	0.00617573218490021
A4GNT	1.18593726270029	-3.74887899589311	0.00130699250115265	0.00625041998613703
IFNL3	1.48559775563535	-3.44142331396675	0.00131168309513923	0.0062699067761315
ZFR2	1.91784399306215	0.291784659082739	0.00131376511714504	0.00627691203200949
TMEM52B	1.1519375341818	0.813214417782444	0.00132071457041586	0.0063012443292826
DRD5	1.26992282673537	-1.66236205608844	0.00132718166797533	0.00632913356088562
SLC30A3	1.06295178155733	-0.316070054454067	0.00133114985433638	0.00634657093979202
CREB3L3	1.06893683121504	-3.10626841396711	0.00134800398985206	0.00641791097623511
PPY	1.1309274456483	-3.62206543436063	0.0013732771400154	0.0065199446029689
FGF3	3.73639870777402	-1.33628772809271	0.00137501111667933	0.00652665533075555
UBD	1.1335895190978	3.12724848188102	0.00141210606579749	0.00667008021754447
IBSP	1.14162601886553	0.767911090726719	0.00142609860835563	0.00672525381240058
FOXC2-AS1	1.33890298415514	-2.86849864890399	0.00143581648479725	0.0067585601201864
GPR158	1.04878605418301	2.15723186149222	0.0014379756778452	0.00676715940096182
ZAN	1.06373758022847	0.620445850414189	0.0014587170906959	0.00683759562349926
LCE6A	2.26435377769719	-0.0703390929211443	0.00146064281596553	0.00684220604129425
OR10AC1	1.26681893696025	-3.3399747156937	0.00146105947661051	0.00684258374476077
LCE2B	2.39768789162954	1.01658476189134	0.00150356910617245	0.00700461626835726
TDRD12	1.53462488532118	-0.0769594096546237	0.00151915949037376	0.00706109214847772
LGALS14	3.30281943912311	-3.43039519460504	0.00152441582006498	0.00708390674212306
PRAMENP	1.57909764075191	-3.03009261464767	0.00152829973143898	0.00710033480065982
HOXB9	1.39577800756907	1.09867984533164	0.00157294777645237	0.0072762234375056
LOC729739	1.59575801089575	-0.859804840187228	0.00157375348819998	0.00727829713382154
MMP1	1.10278492040024	9.70095321119218	0.00158600324444214	0.00732829227741667
LOC100505817	2.32499213571929	1.47301579928821	0.00159683612185792	0.00737165584887616
C16orf90	1.39741668810012	-3.87961166229722	0.00160729240949	0.00741488340155072
SFTA1P	1.22086299527463	0.290439801509324	0.00162337294920841	0.00747382847947793
BAALC-AS2	1.0883542997582	-2.67468762176361	0.00162913949869691	0.0074969870309526
FOXD3-AS1	1.04025410504388	-0.12520155843505	0.00165219053398427	0.00758250075355456
MMP8	1.34273541995156	-0.796746238381194	0.00165802188513225	0.00760240928776132
TRHDE-AS1	1.70157057773848	-0.508030375901846	0.00167086250469772	0.00765267053152489
IGFL2	1.11652905253187	3.69884765123878	0.00171455580760416	0.00781587192976125
ALDH8A1	1.20796896467834	-0.294874887930526	0.00173988910346532	0.00791010533910792
TREML3P	1.31475519157023	-1.48262573489254	0.00182009060238365	0.00819490346330778
ARG1	1.63637363600309	2.30278103805315	0.00184958760586914	0.00830682673540215
SLC6A13	1.16297917317425	-1.79389909690518	0.00187786684620936	0.00840602387104005
SPANXN3	2.27603165035516	-3.94754667950512	0.00188631938900814	0.00843458974931331
ERAS	1.08101434197079	-3.92121893077862	0.00190710538745852	0.00850884903698901
RNU4-1	1.30571866036142	-3.39152940266846	0.00191032214250323	0.00851946775904365
CACNG7	1.49990694193169	-3.35473994942201	0.00197956164191738	0.00877826953710007
LCE2C	2.01932540964337	0.836124179655367	0.00202502526308793	0.00893899619168861
PLPP4	1.00191065252119	2.13858935505854	0.00203160827257948	0.00896416885255385
SLC22A9	1.95789194129627	-3.22063952286978	0.00213722927156517	0.00936930024905956
PPP4R3CP	2.94742189158874	-2.55230602537399	0.00214428984123536	0.00939822945266371
ATP6V1B1-AS1	1.21568108860358	-3.37437472473146	0.00215563333151452	0.00943576129183796
RAPGEF4-AS1	1.14543765513552	-3.57991220171727	0.00217948797443218	0.00951971549192675
SLC2A14	1.11759908582491	-1.62808135953802	0.00218104030604741	0.00952445287412467
IL24	1.02474952365815	4.41663248641516	0.00219700276169351	0.00957567791874251
CEACAM22P	1.08124590229373	-3.66534769501571	0.00220364079849662	0.00959537033124196
AMTN	1.57521186863072	5.26308255975142	0.00223127387022199	0.00969599441300264
LINC00635	1.29696477441362	-4.17487825462307	0.00227501554734847	0.00984405898653991
LINC02015	1.151020308975	-0.959037230385341	0.00229786755466527	0.00992396119101777
HOXC-AS3	1.30393518266345	-2.2323889100271	0.0023943061177446	0.0102470061949629
LINC01929	1.13620430390005	0.5425211517667	0.00247292323756163	0.0105149584227328
NCAN	1.41749289951949	-2.30605090442473	0.00249751288829406	0.0106106519808746
LOC574538	1.01433724846876	-2.25487750514078	0.00251141080676176	0.0106585782113567
CXCL10	1.18440220533791	7.40320373576997	0.00254700014496208	0.0107848958103271
DMRT1	1.64626586068115	-1.45886397083553	0.00255885019895165	0.0108260682736864
IDO1	1.13573997786361	5.67060552394753	0.00256535877001821	0.0108490967048558
OR51E2	1.13464297756693	-1.87703597085862	0.00258184336457505	0.0109074847371041
TCAM1P	1.61147812050934	0.179103479538729	0.00258595440467729	0.0109225865053814
FGFBP2	1.88994830133151	3.77714535145045	0.00258827190134149	0.0109278417431094
CASC8	1.06085842039825	0.787443055425695	0.00261855302253909	0.0110305327260992
CCDC155	1.9836730181259	-1.81814637942634	0.00266387517228474	0.011189044994479
GSDMA	1.08005144801647	4.53240335818208	0.00266689385338469	0.0111971050590665
KRT1	1.57383513028283	10.0963384169158	0.00267424928472364	0.0112256726829164
ZNF541	1.38555141346422	0.616066854988099	0.00267799320048004	0.0112344407790225
CDIPT-AS1	1.20824200868104	-1.32008725184175	0.00269117633702202	0.0112758073561274
ALPP	1.47253460750845	-0.34570710871549	0.00269430849680835	0.0112866085004132
MMP3	1.08134155002545	7.20223161309582	0.00273903156538459	0.0114433524345356
TTTY16	1.943439407165	-3.2413425846593	0.00274450723818974	0.0114591759055275
TFPI2	1.37955515861633	3.54397538802641	0.00275610679257914	0.0114958219207884
LHX2	1.08494516825176	1.00260275587167	0.00279486202823637	0.0116272789613578
RDH8	1.01324587481147	-2.72659736747006	0.00283653090094239	0.0117709962779478
ASIC4	1.05459677289275	-2.57992186853144	0.00284532607139673	0.0118050885883968
SNORD7	1.0486568830659	-3.86246846121458	0.00301916969485894	0.012382548337646
CCL25	1.44715268453162	-2.66329621473337	0.0030259576315259	0.0124033308951563
CT83	2.80000015572903	-1.85616762948741	0.00303054811677236	0.0124167105235082
KRT20	2.07098793538617	-0.729960905444524	0.00303811419783883	0.012435199881526
LINC02247	1.82104354892513	-3.70190144289289	0.00305831622558955	0.012507831552858
KRTDAP	1.20771137178325	8.74853496383424	0.00310763177786242	0.0126859235505523
IFNG	1.02631053235184	-0.388207825839096	0.0031534427124078	0.0128350097846812
SULT2A1	1.69058308090872	-4.12003791740364	0.00326543172596912	0.0131958694653521
MMP10	1.17855790128546	7.66188932549532	0.00327946737018839	0.0132420769500587
MIR4432HG	1.26269591870094	-4.15740499285584	0.00328299222396372	0.0132510546395586
LINC01343	1.19999070209281	0.308005906121205	0.00331738387195511	0.0133739631329681
CRB2	1.36701580360947	-0.119941844989388	0.00335260889175129	0.0134839373617878
NKAIN4	1.18107379835846	-0.845045453353074	0.00336139266614422	0.013516595351638
IGFL3	1.42138395090432	1.72990076472256	0.0033629578624976	0.0135178387033485
NR2E1	1.23369861886951	-0.151905946654681	0.00337068857956457	0.0135379352161091
TREML4	1.22621934056357	-3.20552839490569	0.00338904601141695	0.0135875455661515
LINC01108	1.28084330438745	-3.67806495509226	0.00340989929073046	0.013660393322279
C1QL4	1.12349285255962	-1.08942946697479	0.00350843180054316	0.0139808604216165
C4orf26	1.57272693167808	1.71431270573755	0.00351021974788554	0.0139825126616184
LOC101928894	1.5618799665227	-3.99048177291516	0.00354218069729107	0.0140850274436513
SERPINA6	1.18524402861689	-2.30949457918968	0.00357564718108319	0.014198694139703
BLACE	1.22860755457492	-3.6192108247319	0.00358850470111355	0.0142386440430193
TRIML2	1.50580723472899	1.60073378256612	0.00365946324435091	0.0144498060974826
CSF2	1.13558396548407	1.93405435582038	0.00366888306092155	0.0144841926656738
DEFB124	1.73078117223337	-2.9372352990067	0.00372359072539106	0.0146603785655719
PYDC1	1.56529877626664	-0.945347343918544	0.00373950929300126	0.0147145174364029
VSTM2B	2.53996545502551	-3.94477661023713	0.00374036693795259	0.0147150486780388
NLRP10	1.25192370567541	0.699018269159985	0.00380358743132074	0.0149234009371839
ZG16	1.21634514816376	-3.71227073133167	0.00383979932990756	0.0150480819389738
S100A7A	1.34145767885447	7.32819730348336	0.00384300096191165	0.0150548342799937
SPANXN5	1.81526652447196	-3.93540738748742	0.00385300641357587	0.0150881902999021
LOC729652	1.01515871210422	-3.66234091750012	0.00387430961785735	0.0151541618802208
MS4A12	2.66234064555958	-3.65292280522726	0.00390577940556346	0.0152567400797024
MCF2	1.1811303811259	-1.69348365397484	0.00391206980705054	0.0152725225231921
CYP11B1	1.85599198492063	-4.20669753882099	0.00395366220012339	0.0154112602184366
IFITM5	1.80992129303226	-3.79342273076052	0.00397608577874074	0.0154868084759942
PAGE5	1.74700749981316	-3.24404096999775	0.0039849707972411	0.0155184471876497
LINC01370	2.70996950459227	-3.90900685364667	0.00398961033682985	0.015533544032288
AMBP	1.24017091063783	-1.93414404279458	0.0040730277551505	0.0157858896418214
FRG2C	1.79278705302572	-3.1929990303189	0.00409405468150993	0.0158553129478103
FEZF2	3.01071189883963	-3.16817340583341	0.00411166896539917	0.0159144488010689
PRKCG	1.21357409510358	-2.20892269998455	0.00411340241863655	0.0159181325447921
FFAR1	1.66973834785178	-3.59026048621642	0.00413052132095457	0.0159692055550784
CCDC38	1.04334061541357	-1.54480940581538	0.00423596773967675	0.016287199977915
GBP5	1.0153567321263	6.89722988010283	0.00427176372718821	0.0163877024824291
MAS1	1.00119919880893	-3.48452485212925	0.00431935896727059	0.0165422431165189
ASIC2	1.00287214805554	-2.38234958507289	0.00444626424330724	0.0169263934915807
LOC440910	2.17928756351586	-0.986596029427718	0.00445377238028493	0.0169486389422056
PI3	1.08090111777037	10.9368201533236	0.00450372959980411	0.0171035893026503
LHFPL4	1.81309594027427	-0.811890793007088	0.00453777509617745	0.0172072093637731
HAL	1.34126750616909	3.09694205661184	0.00456776127858021	0.0173048042633914
AIRE	1.27694210160174	-2.48398102547813	0.00464379571814028	0.0175276389635756
PHOX2A	2.11882961289011	-3.90173320933692	0.00469869420651278	0.0176824080811716
ELAVL2	1.03568412373302	2.13516890539622	0.00480098963880739	0.0179942116721949
GGT2	1.24171147019126	-3.28366220899851	0.00481358644704065	0.0180281517051846
LOC101927501	2.28919641949476	-4.08610226194739	0.00482601456192271	0.0180580916068416
PAGE4	2.2596411270102	-4.01847342778759	0.00487482377221557	0.0181872547588174
FRG2B	1.67492260599945	-3.95515678325483	0.00488208155789637	0.0182076605793853
AKR1C4	1.35485530531219	-2.91766529106637	0.00495312312370705	0.0184256864989932
B4GALNT2	1.32150602635239	1.78133427235814	0.00509674003516363	0.0188699849701885
DNMT3L	1.87102272670136	-3.97602593867526	0.00532271487511889	0.0195396508026043
LINC01204	1.09416631092945	-3.47827051948277	0.00538564519070439	0.0197315388661953
KIF25	1.11293681472888	-1.84064348624558	0.00560509750920783	0.0204070446236365
LVCAT1	1.58651431098425	-2.86117100084698	0.00564999602665217	0.0205558100930352
SUN3	1.05894355461608	-0.479899842099533	0.00570013173368794	0.0207197041222934
KLF17	1.05576787133662	-3.07811878650256	0.00571359512098372	0.020746422512231
SLITRK1	2.18648236234727	-2.76831201269473	0.00571887770547864	0.0207619017145055
RIPPLY3	1.04094836459475	-0.20102103352011	0.00588781295875809	0.021220478301858
ALDOB	1.05609609740344	-2.26721622665878	0.00598088826494276	0.0214833000068847
FAM178B	1.14298407076546	2.43774397014723	0.00611458548454785	0.0218901730347834
ORM1	1.52226221817231	-1.92665972194076	0.00636990134635036	0.0226331008751932
TMPRSS15	1.90983371026224	-1.22391958524758	0.00645926411340624	0.0228787606786035
XKR4	1.50809544513841	-0.433523253442664	0.00647153304322573	0.0229102620582764
KCNH5	1.62571750173937	-1.40089830237689	0.00650959454793099	0.0230129989200553
BEND4	1.20370662920325	-2.26112998154421	0.00652658277478744	0.023056655235853
LOC100505588	1.64343660658762	-4.06632608177782	0.00660397648123331	0.0232737581931213
TUBA3E	1.76513607937961	-1.72256612054124	0.00661485891201435	0.0232881002810077
DMRTC2	2.08734006208419	-2.95912508091932	0.00663069160554428	0.0233357713729171
CLDN9	1.04186261095278	-0.904869084452889	0.00670259259382377	0.0235116094725294
CPB2	1.04777536013227	-3.49510695627198	0.00672609328672929	0.0235696846666096
CXXC1P1	1.22945536473972	-3.84608514756261	0.00696366919808094	0.0242478105130852
MIR3681HG	1.07331249588478	-2.87600166349724	0.00699280899689111	0.0243245856084936
FOXD3	1.00380658616553	-0.66760417607976	0.00699288533870851	0.0243245856084936
SNORA74A	1.04839227718268	-4.18146741743866	0.00700166705125949	0.0243426577027142
LHX9	1.23906820805928	0.497388681411463	0.00702143930195309	0.0243882785445163
LINC02201	1.39074992682966	-4.08298188800971	0.00714491682311543	0.0247678621281769
DSCAM	1.04658623759031	0.951093981954905	0.007248110985355	0.0250540288566939
HAO1	2.14347764678998	-3.56617195010213	0.00731431844457139	0.0252528766508659
HDGFL1	1.47348636371576	-2.57138798121178	0.0073841002304491	0.0254554480214966
FAM9C	2.1918862429537	-2.27171059794347	0.00743320153601775	0.0255938929452028
IL17REL	1.46464630067453	-0.0777263790812392	0.0075326133915279	0.0258749336187049
MAGEB17	1.10808691615372	-2.4319108620406	0.00754240940076925	0.0259042136326302
LOC100505851	1.16074944651831	-2.42721836983077	0.00765627152163733	0.0261936587693382
PABPN1L	1.77316503547436	-3.80853789247503	0.007760390113514	0.0264698197456425
MED15P9	2.10063308646358	-3.33066036340558	0.00780289148117441	0.0265702808078854
DEFB4A	1.49230930496366	4.20290299794887	0.00789522149566968	0.026839798884194
LOC728145	1.75051742731279	-4.1162078646436	0.00791545224122341	0.0268682036986218
LINC00601	1.04901312527151	-2.64348778720681	0.0079797074326001	0.027032387323846
CLEC17A	1.00797035360472	-0.905973219840072	0.00817481671128532	0.0275922083029841
XAGE5	2.35161121485716	-4.05052424631274	0.00832460521767312	0.027996165031707
C20orf141	1.09409772953304	-1.77584282673177	0.00832474484442301	0.027996165031707
TMEM202	2.16505194617617	-3.91463235005154	0.00841512871978819	0.028229977531837
LOC101927657	1.16271410658476	-2.94753037743433	0.00864891669730698	0.0288528654500757
LOC285766	1.07935876954242	-3.73971432931146	0.00882815396677354	0.0293690082054255
KRTAP10-2	1.09966185986561	-3.90101982990963	0.00946484783730646	0.0310859187921083
USP32P1	1.09167404445793	-1.35851851711806	0.00995201260897852	0.0324140807352255
LINC01193	2.16892019799697	-4.12232236423407	0.00998971541240728	0.0325160765573608
OCSTAMP	1.19917598068476	-3.61330239824682	0.010082104085598	0.032769654508385
YWHAEP7	1.10114164103727	-3.79798267892239	0.0107115259566165	0.0344797349122006
ABCA17P	1.22447826537056	0.0536495834952976	0.0108639356851821	0.0348546277544295
PKHD1	1.11653160038436	-0.69200161976442	0.0108840900743599	0.0348972958879217
IFNL2	1.19590335163065	-3.29298705413401	0.0109305758260083	0.0349912459589699
QRFPR	1.67891934654825	0.607114386814585	0.0109528210927891	0.0350569468582938
MEI4	1.00906696117876	-3.03440860417739	0.0111191370128339	0.0354056273639308
CDSN	1.24015339176331	3.13111957714879	0.0111804192961988	0.0355618366336295
LINC01419	2.17723589434645	-1.39458741706599	0.0112034089658954	0.0356182695975843
FLJ22763	2.66405408112939	-3.7573880887782	0.0119691351866225	0.0374619581624953
FAR2P1	1.67242445383012	0.55535041974444	0.0120816821503715	0.037744598592822
LINC00028	1.3369508590304	-4.03587042870863	0.0120923949545458	0.0377722715845092
LINC01435	1.32430921488877	-4.14948312903512	0.012371513760578	0.0384671147818979
FRMD1	1.52309983623935	-0.971547465265922	0.0124734488367131	0.0387367452588056
LOC441601	2.20272705595458	-4.03053883531893	0.0125134822981645	0.0388196282811584
CD177	1.10474191845865	4.7449627058337	0.0126139028761731	0.0390538093762372
LYPD4	1.72380538898144	-3.25009700230969	0.0127877437036557	0.0394569117165352
IL21	1.18226941269984	-4.12378597497193	0.0128385386799329	0.0395628273516154
TPTE	2.15192007376442	-3.94153888665811	0.0129673431633913	0.0398391685027365
FOLR3	1.08135384687309	2.18603609207781	0.0130382667740071	0.040002746168315
CHRNA9	1.02451752822894	0.988298857101686	0.0132133906422618	0.0404061080715389
CNPY1	1.20775447253975	-3.39856651150482	0.0132577393312014	0.0404809335734373
LINC01882	1.19156493998885	-0.940603387018447	0.0134046528235888	0.0408376638908945
KIF25-AS1	1.52664492896813	-2.71367431223743	0.0137010488926095	0.0415355751972916
LINC01446	1.93862465440454	-2.28194670817804	0.0145235547991133	0.0435685248047061
LOC101928336	1.09815769979102	-3.65919827103306	0.0145673678368446	0.0436673657683276
14-Sep	1.66696445827044	-3.80477838318979	0.0148021378802688	0.0442218212523347
SEC14L4	1.07518405040783	-0.50302996298787	0.0148510090276585	0.0443418030542831
KRT38	1.42049345094917	-2.62689456990317	0.0152403797553436	0.0452512318048588
SMC1B	1.14835047556414	0.945340066502042	0.0157473464218217	0.0463630021448282
CXCL11	1.03792991174255	5.88738318410064	0.0157746862470909	0.0464276290743732
LINC01529	1.18665548876069	-3.90156140117416	0.0163306905294655	0.0477790016165958
NXPH2	1.41267590785738	-3.03219248900794	0.0163422782322836	0.0477991685785682
LL22NC03-63E9.3	1.18642178976209	-4.08568349342529	0.0163500274269693	0.047814966034091
HOXB13	1.34509725495186	0.682873986349063	0.0170604665830853	0.0494522819973475
