# Supplementary material for: Identification and validation of key modules and hub genes associated with the pathological stage of oral squamous cell carcinoma by weighted gene co-expression network analysis
Source: PeerJ. 2020 Feb 4;8:e8505. doi: 10.7717/peerj.8505 (PMC7006519; doi:10.7717/peerj.8505)
Supplement: File S3 [file peerj-08-8505-s003.zip]

Archive with 30 entries (28 files):
- CytoscapeInput/
- CytoscapeInput/CytoscapeInput-edges-black.txt
- CytoscapeInput/CytoscapeInput-edges-blue.txt
- CytoscapeInput/CytoscapeInput-edges-brown.txt
- CytoscapeInput/CytoscapeInput-edges-green.txt
- CytoscapeInput/CytoscapeInput-edges-grey.txt
- CytoscapeInput/CytoscapeInput-edges-red.txt
- CytoscapeInput/CytoscapeInput-edges-turquoise.txt
- CytoscapeInput/CytoscapeInput-edges-yellow.txt
- CytoscapeInput/CytoscapeInput-nodes-black.txt
- CytoscapeInput/CytoscapeInput-nodes-blue.txt
- CytoscapeInput/CytoscapeInput-nodes-brown.txt
- CytoscapeInput/CytoscapeInput-nodes-green.txt
- CytoscapeInput/CytoscapeInput-nodes-grey.txt
- CytoscapeInput/CytoscapeInput-nodes-red.txt
- CytoscapeInput/CytoscapeInput-nodes-turquoise.txt
- CytoscapeInput/CytoscapeInput-nodes-yellow.txt
- GS_MM.xls
- input.txt
- module_trait/
- module_trait/9_futime_black.pdf
- module_trait/9_futime_blue.pdf
- module_trait/9_futime_brown.pdf
- module_trait/9_futime_green.pdf
- module_trait/9_futime_grey.pdf
- module_trait/9_futime_red.pdf
- module_trait/9_futime_turquoise.pdf
- module_trait/9_futime_yellow.pdf
- rt_filter.xls
- type.txt
