# Supplementary material for: Identification and validation of key modules and hub genes associated with the pathological stage of oral squamous cell carcinoma by weighted gene co-expression network analysis
Source: PeerJ. 2020 Feb 4;8:e8505. doi: 10.7717/peerj.8505 (PMC7006519; doi:10.7717/peerj.8505)
Supplement: File S3 [file peerj-08-8505-s003.zip › CytoscapeInput/CytoscapeInput-edges-black.txt]

fromNode	toNode	weight	direction	fromAltName	toAltName
CT55	LINC01287	0.0443575820857356	undirected	CT55	LINC01287
CT55	PPP4R3CP	0.039163962977534	undirected	CT55	PPP4R3CP
ERVV.1	hsa.mir.516a.1	0.0299073706979768	undirected	ERVV.1	hsa.mir.516a.1
ERVV.1	hsa.mir.516a.2	0.0279740004532859	undirected	ERVV.1	hsa.mir.516a.2
ERVV.1	hsa.mir.518a.2	0.0201872004544779	undirected	ERVV.1	hsa.mir.518a.2
ERVV.1	hsa.mir.518e	0.0249915730512742	undirected	ERVV.1	hsa.mir.518e
ERVV.1	hsa.mir.518f	0.0204353604329876	undirected	ERVV.1	hsa.mir.518f
ERVV.1	hsa.mir.519a.1	0.028073068207948	undirected	ERVV.1	hsa.mir.519a.1
ERVV.1	hsa.mir.519a.2	0.0260527943259444	undirected	ERVV.1	hsa.mir.519a.2
ERVV.1	hsa.mir.520a	0.0213346452219895	undirected	ERVV.1	hsa.mir.520a
ERVV.1	hsa.mir.520b	0.0209317813028937	undirected	ERVV.1	hsa.mir.520b
ERVV.1	hsa.mir.520d	0.021046463040747	undirected	ERVV.1	hsa.mir.520d
ERVV.1	hsa.mir.522	0.0206994085296569	undirected	ERVV.1	hsa.mir.522
ERVV.1	PPP4R3CP	0.0200942227813041	undirected	ERVV.1	PPP4R3CP
hsa.mir.1323	hsa.mir.512.1	0.22725279612811	undirected	hsa.mir.1323	hsa.mir.512.1
hsa.mir.1323	hsa.mir.512.2	0.228713503162849	undirected	hsa.mir.1323	hsa.mir.512.2
hsa.mir.1323	hsa.mir.515.1	0.201286176692831	undirected	hsa.mir.1323	hsa.mir.515.1
hsa.mir.1323	hsa.mir.516a.1	0.201489241235874	undirected	hsa.mir.1323	hsa.mir.516a.1
hsa.mir.1323	hsa.mir.516a.2	0.188840078280443	undirected	hsa.mir.1323	hsa.mir.516a.2
hsa.mir.1323	hsa.mir.516b.1	0.218634064613405	undirected	hsa.mir.1323	hsa.mir.516b.1
hsa.mir.1323	hsa.mir.516b.2	0.208353403019636	undirected	hsa.mir.1323	hsa.mir.516b.2
hsa.mir.1323	hsa.mir.517a	0.219627601032307	undirected	hsa.mir.1323	hsa.mir.517a
hsa.mir.1323	hsa.mir.517b	0.217768787082705	undirected	hsa.mir.1323	hsa.mir.517b
hsa.mir.1323	hsa.mir.517c	0.197214141868331	undirected	hsa.mir.1323	hsa.mir.517c
hsa.mir.1323	hsa.mir.518a.1	0.207421627668264	undirected	hsa.mir.1323	hsa.mir.518a.1
hsa.mir.1323	hsa.mir.518a.2	0.219394145033922	undirected	hsa.mir.1323	hsa.mir.518a.2
hsa.mir.1323	hsa.mir.518b	0.242869110331703	undirected	hsa.mir.1323	hsa.mir.518b
hsa.mir.1323	hsa.mir.518c	0.2607431319454	undirected	hsa.mir.1323	hsa.mir.518c
hsa.mir.1323	hsa.mir.518e	0.22494412752581	undirected	hsa.mir.1323	hsa.mir.518e
hsa.mir.1323	hsa.mir.518f	0.24709902385729	undirected	hsa.mir.1323	hsa.mir.518f
hsa.mir.1323	hsa.mir.519a.1	0.160178564611612	undirected	hsa.mir.1323	hsa.mir.519a.1
hsa.mir.1323	hsa.mir.519a.2	0.21026007367757	undirected	hsa.mir.1323	hsa.mir.519a.2
hsa.mir.1323	hsa.mir.519c	0.197771585119845	undirected	hsa.mir.1323	hsa.mir.519c
hsa.mir.1323	hsa.mir.519d	0.205193498127997	undirected	hsa.mir.1323	hsa.mir.519d
hsa.mir.1323	hsa.mir.520a	0.259410936850147	undirected	hsa.mir.1323	hsa.mir.520a
hsa.mir.1323	hsa.mir.520b	0.230625488985994	undirected	hsa.mir.1323	hsa.mir.520b
hsa.mir.1323	hsa.mir.520c	0.171410740085245	undirected	hsa.mir.1323	hsa.mir.520c
hsa.mir.1323	hsa.mir.520d	0.245521745167263	undirected	hsa.mir.1323	hsa.mir.520d
hsa.mir.1323	hsa.mir.520f	0.238550222466893	undirected	hsa.mir.1323	hsa.mir.520f
hsa.mir.1323	hsa.mir.520g	0.210203431880345	undirected	hsa.mir.1323	hsa.mir.520g
hsa.mir.1323	hsa.mir.520h	0.194028679583258	undirected	hsa.mir.1323	hsa.mir.520h
hsa.mir.1323	hsa.mir.522	0.154416926662807	undirected	hsa.mir.1323	hsa.mir.522
hsa.mir.1323	hsa.mir.525	0.227101306065309	undirected	hsa.mir.1323	hsa.mir.525
hsa.mir.1323	hsa.mir.526b	0.263926361072617	undirected	hsa.mir.1323	hsa.mir.526b
hsa.mir.1323	hsa.mir.527	0.199889878271138	undirected	hsa.mir.1323	hsa.mir.527
hsa.mir.1323	PAGE5	0.0299825707646359	undirected	hsa.mir.1323	PAGE5
hsa.mir.1323	RPL10L	0.0348770104819148	undirected	hsa.mir.1323	RPL10L
hsa.mir.512.1	hsa.mir.512.2	0.23296621032927	undirected	hsa.mir.512.1	hsa.mir.512.2
hsa.mir.512.1	hsa.mir.515.1	0.21960102341294	undirected	hsa.mir.512.1	hsa.mir.515.1
hsa.mir.512.1	hsa.mir.516a.1	0.201053806115123	undirected	hsa.mir.512.1	hsa.mir.516a.1
hsa.mir.512.1	hsa.mir.516a.2	0.188228556707408	undirected	hsa.mir.512.1	hsa.mir.516a.2
hsa.mir.512.1	hsa.mir.516b.1	0.231206810736695	undirected	hsa.mir.512.1	hsa.mir.516b.1
hsa.mir.512.1	hsa.mir.516b.2	0.21699794548593	undirected	hsa.mir.512.1	hsa.mir.516b.2
hsa.mir.512.1	hsa.mir.517a	0.198455632524816	undirected	hsa.mir.512.1	hsa.mir.517a
hsa.mir.512.1	hsa.mir.517b	0.196803489655849	undirected	hsa.mir.512.1	hsa.mir.517b
hsa.mir.512.1	hsa.mir.517c	0.210547646383016	undirected	hsa.mir.512.1	hsa.mir.517c
hsa.mir.512.1	hsa.mir.518a.1	0.217015582600866	undirected	hsa.mir.512.1	hsa.mir.518a.1
hsa.mir.512.1	hsa.mir.518a.2	0.207749835857951	undirected	hsa.mir.512.1	hsa.mir.518a.2
hsa.mir.512.1	hsa.mir.518b	0.223037407194742	undirected	hsa.mir.512.1	hsa.mir.518b
hsa.mir.512.1	hsa.mir.518c	0.232909395328031	undirected	hsa.mir.512.1	hsa.mir.518c
hsa.mir.512.1	hsa.mir.518e	0.211464594928847	undirected	hsa.mir.512.1	hsa.mir.518e
hsa.mir.512.1	hsa.mir.518f	0.225428632240101	undirected	hsa.mir.512.1	hsa.mir.518f
hsa.mir.512.1	hsa.mir.519a.1	0.178740140932393	undirected	hsa.mir.512.1	hsa.mir.519a.1
hsa.mir.512.1	hsa.mir.519a.2	0.214046297254087	undirected	hsa.mir.512.1	hsa.mir.519a.2
hsa.mir.512.1	hsa.mir.519c	0.210127362503684	undirected	hsa.mir.512.1	hsa.mir.519c
hsa.mir.512.1	hsa.mir.519d	0.222017213783357	undirected	hsa.mir.512.1	hsa.mir.519d
hsa.mir.512.1	hsa.mir.520a	0.231444751637935	undirected	hsa.mir.512.1	hsa.mir.520a
hsa.mir.512.1	hsa.mir.520b	0.217598251981059	undirected	hsa.mir.512.1	hsa.mir.520b
hsa.mir.512.1	hsa.mir.520c	0.191145806525959	undirected	hsa.mir.512.1	hsa.mir.520c
hsa.mir.512.1	hsa.mir.520d	0.228246459995868	undirected	hsa.mir.512.1	hsa.mir.520d
hsa.mir.512.1	hsa.mir.520f	0.219270577918019	undirected	hsa.mir.512.1	hsa.mir.520f
hsa.mir.512.1	hsa.mir.520g	0.207815887118686	undirected	hsa.mir.512.1	hsa.mir.520g
hsa.mir.512.1	hsa.mir.520h	0.213106636921642	undirected	hsa.mir.512.1	hsa.mir.520h
hsa.mir.512.1	hsa.mir.522	0.184313309950335	undirected	hsa.mir.512.1	hsa.mir.522
hsa.mir.512.1	hsa.mir.525	0.225199823022148	undirected	hsa.mir.512.1	hsa.mir.525
hsa.mir.512.1	hsa.mir.526b	0.239559782868777	undirected	hsa.mir.512.1	hsa.mir.526b
hsa.mir.512.1	hsa.mir.527	0.211712558732321	undirected	hsa.mir.512.1	hsa.mir.527
hsa.mir.512.1	PAGE5	0.0295927453608266	undirected	hsa.mir.512.1	PAGE5
hsa.mir.512.1	RPL10L	0.0316248038423376	undirected	hsa.mir.512.1	RPL10L
hsa.mir.512.2	hsa.mir.515.1	0.22232384376245	undirected	hsa.mir.512.2	hsa.mir.515.1
hsa.mir.512.2	hsa.mir.516a.1	0.207089565630632	undirected	hsa.mir.512.2	hsa.mir.516a.1
hsa.mir.512.2	hsa.mir.516a.2	0.19361489433838	undirected	hsa.mir.512.2	hsa.mir.516a.2
hsa.mir.512.2	hsa.mir.516b.1	0.232247380977153	undirected	hsa.mir.512.2	hsa.mir.516b.1
hsa.mir.512.2	hsa.mir.516b.2	0.219351570077629	undirected	hsa.mir.512.2	hsa.mir.516b.2
hsa.mir.512.2	hsa.mir.517a	0.212304219739035	undirected	hsa.mir.512.2	hsa.mir.517a
hsa.mir.512.2	hsa.mir.517b	0.210590935612693	undirected	hsa.mir.512.2	hsa.mir.517b
hsa.mir.512.2	hsa.mir.517c	0.20873263308869	undirected	hsa.mir.512.2	hsa.mir.517c
hsa.mir.512.2	hsa.mir.518a.1	0.213202558250688	undirected	hsa.mir.512.2	hsa.mir.518a.1
hsa.mir.512.2	hsa.mir.518a.2	0.210026001390572	undirected	hsa.mir.512.2	hsa.mir.518a.2
hsa.mir.512.2	hsa.mir.518b	0.238891734604291	undirected	hsa.mir.512.2	hsa.mir.518b
hsa.mir.512.2	hsa.mir.518c	0.249138132290487	undirected	hsa.mir.512.2	hsa.mir.518c
hsa.mir.512.2	hsa.mir.518e	0.220409489225594	undirected	hsa.mir.512.2	hsa.mir.518e
hsa.mir.512.2	hsa.mir.518f	0.232571329746574	undirected	hsa.mir.512.2	hsa.mir.518f
hsa.mir.512.2	hsa.mir.519a.1	0.173321748072669	undirected	hsa.mir.512.2	hsa.mir.519a.1
hsa.mir.512.2	hsa.mir.519a.2	0.211941056043636	undirected	hsa.mir.512.2	hsa.mir.519a.2
hsa.mir.512.2	hsa.mir.519c	0.212637417731449	undirected	hsa.mir.512.2	hsa.mir.519c
hsa.mir.512.2	hsa.mir.519d	0.220922777919724	undirected	hsa.mir.512.2	hsa.mir.519d
hsa.mir.512.2	hsa.mir.520a	0.244784422064852	undirected	hsa.mir.512.2	hsa.mir.520a
hsa.mir.512.2	hsa.mir.520b	0.22955292345004	undirected	hsa.mir.512.2	hsa.mir.520b
hsa.mir.512.2	hsa.mir.520c	0.1917501896394	undirected	hsa.mir.512.2	hsa.mir.520c
hsa.mir.512.2	hsa.mir.520d	0.236233303857281	undirected	hsa.mir.512.2	hsa.mir.520d
hsa.mir.512.2	hsa.mir.520f	0.230252484157885	undirected	hsa.mir.512.2	hsa.mir.520f
hsa.mir.512.2	hsa.mir.520g	0.210245383091376	undirected	hsa.mir.512.2	hsa.mir.520g
hsa.mir.512.2	hsa.mir.520h	0.215734638494996	undirected	hsa.mir.512.2	hsa.mir.520h
hsa.mir.512.2	hsa.mir.522	0.177314511303024	undirected	hsa.mir.512.2	hsa.mir.522
hsa.mir.512.2	hsa.mir.525	0.223242619385199	undirected	hsa.mir.512.2	hsa.mir.525
hsa.mir.512.2	hsa.mir.526b	0.256277014667165	undirected	hsa.mir.512.2	hsa.mir.526b
hsa.mir.512.2	hsa.mir.527	0.206307638360575	undirected	hsa.mir.512.2	hsa.mir.527
hsa.mir.512.2	PAGE5	0.029887692077216	undirected	hsa.mir.512.2	PAGE5
hsa.mir.512.2	RPL10L	0.0306312637888529	undirected	hsa.mir.512.2	RPL10L
hsa.mir.515.1	hsa.mir.516a.1	0.203442436380758	undirected	hsa.mir.515.1	hsa.mir.516a.1
hsa.mir.515.1	hsa.mir.516a.2	0.192670357647936	undirected	hsa.mir.515.1	hsa.mir.516a.2
hsa.mir.515.1	hsa.mir.516b.1	0.214889517093842	undirected	hsa.mir.515.1	hsa.mir.516b.1
hsa.mir.515.1	hsa.mir.516b.2	0.17266087856296	undirected	hsa.mir.515.1	hsa.mir.516b.2
hsa.mir.515.1	hsa.mir.517a	0.203860118440136	undirected	hsa.mir.515.1	hsa.mir.517a
hsa.mir.515.1	hsa.mir.517b	0.202135214105589	undirected	hsa.mir.515.1	hsa.mir.517b
hsa.mir.515.1	hsa.mir.517c	0.156396852441439	undirected	hsa.mir.515.1	hsa.mir.517c
hsa.mir.515.1	hsa.mir.518a.1	0.190306574789875	undirected	hsa.mir.515.1	hsa.mir.518a.1
hsa.mir.515.1	hsa.mir.518a.2	0.20358093320351	undirected	hsa.mir.515.1	hsa.mir.518a.2
hsa.mir.515.1	hsa.mir.518b	0.232888189856186	undirected	hsa.mir.515.1	hsa.mir.518b
hsa.mir.515.1	hsa.mir.518c	0.254786812326712	undirected	hsa.mir.515.1	hsa.mir.518c
hsa.mir.515.1	hsa.mir.518e	0.213826062002444	undirected	hsa.mir.515.1	hsa.mir.518e
hsa.mir.515.1	hsa.mir.518f	0.238659283376936	undirected	hsa.mir.515.1	hsa.mir.518f
hsa.mir.515.1	hsa.mir.519a.1	0.158103585403727	undirected	hsa.mir.515.1	hsa.mir.519a.1
hsa.mir.515.1	hsa.mir.519a.2	0.193217729278413	undirected	hsa.mir.515.1	hsa.mir.519a.2
hsa.mir.515.1	hsa.mir.519c	0.170856424223798	undirected	hsa.mir.515.1	hsa.mir.519c
hsa.mir.515.1	hsa.mir.519d	0.17315877350671	undirected	hsa.mir.515.1	hsa.mir.519d
hsa.mir.515.1	hsa.mir.520a	0.244568133656745	undirected	hsa.mir.515.1	hsa.mir.520a
hsa.mir.515.1	hsa.mir.520b	0.217651298135346	undirected	hsa.mir.515.1	hsa.mir.520b
hsa.mir.515.1	hsa.mir.520c	0.143328846560111	undirected	hsa.mir.515.1	hsa.mir.520c
hsa.mir.515.1	hsa.mir.520d	0.229030572628864	undirected	hsa.mir.515.1	hsa.mir.520d
hsa.mir.515.1	hsa.mir.520f	0.221300749651108	undirected	hsa.mir.515.1	hsa.mir.520f
hsa.mir.515.1	hsa.mir.520g	0.204527433146209	undirected	hsa.mir.515.1	hsa.mir.520g
hsa.mir.515.1	hsa.mir.520h	0.184903771838321	undirected	hsa.mir.515.1	hsa.mir.520h
hsa.mir.515.1	hsa.mir.522	0.125620666740731	undirected	hsa.mir.515.1	hsa.mir.522
hsa.mir.515.1	hsa.mir.525	0.211441743994597	undirected	hsa.mir.515.1	hsa.mir.525
hsa.mir.515.1	hsa.mir.526b	0.254960546433187	undirected	hsa.mir.515.1	hsa.mir.526b
hsa.mir.515.1	hsa.mir.527	0.18315234622876	undirected	hsa.mir.515.1	hsa.mir.527
hsa.mir.515.1	PAGE5	0.024253290265536	undirected	hsa.mir.515.1	PAGE5
hsa.mir.515.1	RPL10L	0.0249568727217435	undirected	hsa.mir.515.1	RPL10L
hsa.mir.516a.1	hsa.mir.516a.2	0.236955352599008	undirected	hsa.mir.516a.1	hsa.mir.516a.2
hsa.mir.516a.1	hsa.mir.516b.1	0.207858830529827	undirected	hsa.mir.516a.1	hsa.mir.516b.1
hsa.mir.516a.1	hsa.mir.516b.2	0.193445310955591	undirected	hsa.mir.516a.1	hsa.mir.516b.2
hsa.mir.516a.1	hsa.mir.517a	0.176365411799955	undirected	hsa.mir.516a.1	hsa.mir.517a
hsa.mir.516a.1	hsa.mir.517b	0.174921989202982	undirected	hsa.mir.516a.1	hsa.mir.517b
hsa.mir.516a.1	hsa.mir.517c	0.173373365127708	undirected	hsa.mir.516a.1	hsa.mir.517c
hsa.mir.516a.1	hsa.mir.518a.1	0.208630049981731	undirected	hsa.mir.516a.1	hsa.mir.518a.1
hsa.mir.516a.1	hsa.mir.518a.2	0.209105040690494	undirected	hsa.mir.516a.1	hsa.mir.518a.2
hsa.mir.516a.1	hsa.mir.518b	0.207571381406374	undirected	hsa.mir.516a.1	hsa.mir.518b
hsa.mir.516a.1	hsa.mir.518c	0.215668467197434	undirected	hsa.mir.516a.1	hsa.mir.518c
hsa.mir.516a.1	hsa.mir.518e	0.241460093142374	undirected	hsa.mir.516a.1	hsa.mir.518e
hsa.mir.516a.1	hsa.mir.518f	0.204047620981226	undirected	hsa.mir.516a.1	hsa.mir.518f
hsa.mir.516a.1	hsa.mir.519a.1	0.224578393428173	undirected	hsa.mir.516a.1	hsa.mir.519a.1
hsa.mir.516a.1	hsa.mir.519a.2	0.249073072868258	undirected	hsa.mir.516a.1	hsa.mir.519a.2
hsa.mir.516a.1	hsa.mir.519c	0.17494893575624	undirected	hsa.mir.516a.1	hsa.mir.519c
hsa.mir.516a.1	hsa.mir.519d	0.198663929413423	undirected	hsa.mir.516a.1	hsa.mir.519d
hsa.mir.516a.1	hsa.mir.520a	0.222252387271467	undirected	hsa.mir.516a.1	hsa.mir.520a
hsa.mir.516a.1	hsa.mir.520b	0.213061848898755	undirected	hsa.mir.516a.1	hsa.mir.520b
hsa.mir.516a.1	hsa.mir.520c	0.17497793992314	undirected	hsa.mir.516a.1	hsa.mir.520c
hsa.mir.516a.1	hsa.mir.520d	0.211549094126756	undirected	hsa.mir.516a.1	hsa.mir.520d
hsa.mir.516a.1	hsa.mir.520f	0.195367942000676	undirected	hsa.mir.516a.1	hsa.mir.520f
hsa.mir.516a.1	hsa.mir.520g	0.182391040024913	undirected	hsa.mir.516a.1	hsa.mir.520g
hsa.mir.516a.1	hsa.mir.520h	0.18505006393354	undirected	hsa.mir.516a.1	hsa.mir.520h
hsa.mir.516a.1	hsa.mir.522	0.234891106820624	undirected	hsa.mir.516a.1	hsa.mir.522
hsa.mir.516a.1	hsa.mir.525	0.198368187849746	undirected	hsa.mir.516a.1	hsa.mir.525
hsa.mir.516a.1	hsa.mir.526b	0.22556841567176	undirected	hsa.mir.516a.1	hsa.mir.526b
hsa.mir.516a.1	hsa.mir.527	0.21318530946445	undirected	hsa.mir.516a.1	hsa.mir.527
hsa.mir.516a.1	PAGE5	0.02675462493203	undirected	hsa.mir.516a.1	PAGE5
hsa.mir.516a.1	RPL10L	0.0290460488318832	undirected	hsa.mir.516a.1	RPL10L
hsa.mir.516a.2	hsa.mir.516b.1	0.195824845288625	undirected	hsa.mir.516a.2	hsa.mir.516b.1
hsa.mir.516a.2	hsa.mir.516b.2	0.18200189327752	undirected	hsa.mir.516a.2	hsa.mir.516b.2
hsa.mir.516a.2	hsa.mir.517a	0.160461025389972	undirected	hsa.mir.516a.2	hsa.mir.517a
hsa.mir.516a.2	hsa.mir.517b	0.159168093308728	undirected	hsa.mir.516a.2	hsa.mir.517b
hsa.mir.516a.2	hsa.mir.517c	0.162190936989188	undirected	hsa.mir.516a.2	hsa.mir.517c
hsa.mir.516a.2	hsa.mir.518a.1	0.198736726796095	undirected	hsa.mir.516a.2	hsa.mir.518a.1
hsa.mir.516a.2	hsa.mir.518a.2	0.20022875841042	undirected	hsa.mir.516a.2	hsa.mir.518a.2
hsa.mir.516a.2	hsa.mir.518b	0.190672404788717	undirected	hsa.mir.516a.2	hsa.mir.518b
hsa.mir.516a.2	hsa.mir.518c	0.200714939577147	undirected	hsa.mir.516a.2	hsa.mir.518c
hsa.mir.516a.2	hsa.mir.518e	0.22149063518952	undirected	hsa.mir.516a.2	hsa.mir.518e
hsa.mir.516a.2	hsa.mir.518f	0.193211814858411	undirected	hsa.mir.516a.2	hsa.mir.518f
hsa.mir.516a.2	hsa.mir.519a.1	0.212909752672646	undirected	hsa.mir.516a.2	hsa.mir.519a.1
hsa.mir.516a.2	hsa.mir.519a.2	0.231968420467587	undirected	hsa.mir.516a.2	hsa.mir.519a.2
hsa.mir.516a.2	hsa.mir.519c	0.165339324973842	undirected	hsa.mir.516a.2	hsa.mir.519c
hsa.mir.516a.2	hsa.mir.519d	0.187644364367211	undirected	hsa.mir.516a.2	hsa.mir.519d
hsa.mir.516a.2	hsa.mir.520a	0.205587673948251	undirected	hsa.mir.516a.2	hsa.mir.520a
hsa.mir.516a.2	hsa.mir.520b	0.198726034135398	undirected	hsa.mir.516a.2	hsa.mir.520b
hsa.mir.516a.2	hsa.mir.520c	0.16357701873484	undirected	hsa.mir.516a.2	hsa.mir.520c
hsa.mir.516a.2	hsa.mir.520d	0.198285344205121	undirected	hsa.mir.516a.2	hsa.mir.520d
hsa.mir.516a.2	hsa.mir.520f	0.181042572802655	undirected	hsa.mir.516a.2	hsa.mir.520f
hsa.mir.516a.2	hsa.mir.520g	0.172891403548777	undirected	hsa.mir.516a.2	hsa.mir.520g
hsa.mir.516a.2	hsa.mir.520h	0.175517512353963	undirected	hsa.mir.516a.2	hsa.mir.520h
hsa.mir.516a.2	hsa.mir.522	0.219220327568519	undirected	hsa.mir.516a.2	hsa.mir.522
hsa.mir.516a.2	hsa.mir.525	0.188201949154013	undirected	hsa.mir.516a.2	hsa.mir.525
hsa.mir.516a.2	hsa.mir.526b	0.208497588606586	undirected	hsa.mir.516a.2	hsa.mir.526b
hsa.mir.516a.2	hsa.mir.527	0.205161895515835	undirected	hsa.mir.516a.2	hsa.mir.527
hsa.mir.516a.2	PAGE5	0.0263500756335991	undirected	hsa.mir.516a.2	PAGE5
hsa.mir.516a.2	RPL10L	0.0283434516824717	undirected	hsa.mir.516a.2	RPL10L
hsa.mir.516b.1	hsa.mir.516b.2	0.21595700201128	undirected	hsa.mir.516b.1	hsa.mir.516b.2
hsa.mir.516b.1	hsa.mir.517a	0.225575180375804	undirected	hsa.mir.516b.1	hsa.mir.517a
hsa.mir.516b.1	hsa.mir.517b	0.223761413283226	undirected	hsa.mir.516b.1	hsa.mir.517b
hsa.mir.516b.1	hsa.mir.517c	0.193430801956693	undirected	hsa.mir.516b.1	hsa.mir.517c
hsa.mir.516b.1	hsa.mir.518a.1	0.196485887708042	undirected	hsa.mir.516b.1	hsa.mir.518a.1
hsa.mir.516b.1	hsa.mir.518a.2	0.215157147946138	undirected	hsa.mir.516b.1	hsa.mir.518a.2
hsa.mir.516b.1	hsa.mir.518b	0.248805388479208	undirected	hsa.mir.516b.1	hsa.mir.518b
hsa.mir.516b.1	hsa.mir.518c	0.2729935873135	undirected	hsa.mir.516b.1	hsa.mir.518c
hsa.mir.516b.1	hsa.mir.518e	0.223308942683332	undirected	hsa.mir.516b.1	hsa.mir.518e
hsa.mir.516b.1	hsa.mir.518f	0.247240366765063	undirected	hsa.mir.516b.1	hsa.mir.518f
hsa.mir.516b.1	hsa.mir.519a.1	0.165113726223119	undirected	hsa.mir.516b.1	hsa.mir.519a.1
hsa.mir.516b.1	hsa.mir.519a.2	0.206841497123938	undirected	hsa.mir.516b.1	hsa.mir.519a.2
hsa.mir.516b.1	hsa.mir.519c	0.188297323077872	undirected	hsa.mir.516b.1	hsa.mir.519c
hsa.mir.516b.1	hsa.mir.519d	0.208343818988995	undirected	hsa.mir.516b.1	hsa.mir.519d
hsa.mir.516b.1	hsa.mir.520a	0.259505358858505	undirected	hsa.mir.516b.1	hsa.mir.520a
hsa.mir.516b.1	hsa.mir.520b	0.232205255987675	undirected	hsa.mir.516b.1	hsa.mir.520b
hsa.mir.516b.1	hsa.mir.520c	0.170129918157821	undirected	hsa.mir.516b.1	hsa.mir.520c
hsa.mir.516b.1	hsa.mir.520d	0.243097448318242	undirected	hsa.mir.516b.1	hsa.mir.520d
hsa.mir.516b.1	hsa.mir.520f	0.235796026798783	undirected	hsa.mir.516b.1	hsa.mir.520f
hsa.mir.516b.1	hsa.mir.520g	0.223118324543873	undirected	hsa.mir.516b.1	hsa.mir.520g
hsa.mir.516b.1	hsa.mir.520h	0.203976139195284	undirected	hsa.mir.516b.1	hsa.mir.520h
hsa.mir.516b.1	hsa.mir.522	0.146244018642566	undirected	hsa.mir.516b.1	hsa.mir.522
hsa.mir.516b.1	hsa.mir.525	0.219394463944611	undirected	hsa.mir.516b.1	hsa.mir.525
hsa.mir.516b.1	hsa.mir.526b	0.274745311520462	undirected	hsa.mir.516b.1	hsa.mir.526b
hsa.mir.516b.1	hsa.mir.527	0.189541475539124	undirected	hsa.mir.516b.1	hsa.mir.527
hsa.mir.516b.1	PAGE5	0.0297841292487681	undirected	hsa.mir.516b.1	PAGE5
hsa.mir.516b.1	RPL10L	0.0287159769422103	undirected	hsa.mir.516b.1	RPL10L
hsa.mir.516b.2	hsa.mir.517a	0.221953181252096	undirected	hsa.mir.516b.2	hsa.mir.517a
hsa.mir.516b.2	hsa.mir.517b	0.22018199974156	undirected	hsa.mir.516b.2	hsa.mir.517b
hsa.mir.516b.2	hsa.mir.517c	0.164435445382571	undirected	hsa.mir.516b.2	hsa.mir.517c
hsa.mir.516b.2	hsa.mir.518a.1	0.185788134446942	undirected	hsa.mir.516b.2	hsa.mir.518a.1
hsa.mir.516b.2	hsa.mir.518a.2	0.203305168055758	undirected	hsa.mir.516b.2	hsa.mir.518a.2
hsa.mir.516b.2	hsa.mir.518b	0.239507167350062	undirected	hsa.mir.516b.2	hsa.mir.518b
hsa.mir.516b.2	hsa.mir.518c	0.25841698161833	undirected	hsa.mir.516b.2	hsa.mir.518c
hsa.mir.516b.2	hsa.mir.518e	0.208863232361253	undirected	hsa.mir.516b.2	hsa.mir.518e
hsa.mir.516b.2	hsa.mir.518f	0.228764305670227	undirected	hsa.mir.516b.2	hsa.mir.518f
hsa.mir.516b.2	hsa.mir.519a.1	0.157246561432231	undirected	hsa.mir.516b.2	hsa.mir.519a.1
hsa.mir.516b.2	hsa.mir.519a.2	0.196152223407843	undirected	hsa.mir.516b.2	hsa.mir.519a.2
hsa.mir.516b.2	hsa.mir.519c	0.175822246989215	undirected	hsa.mir.516b.2	hsa.mir.519c
hsa.mir.516b.2	hsa.mir.519d	0.173865165259551	undirected	hsa.mir.516b.2	hsa.mir.519d
hsa.mir.516b.2	hsa.mir.520a	0.249393696443561	undirected	hsa.mir.516b.2	hsa.mir.520a
hsa.mir.516b.2	hsa.mir.520b	0.222888624967747	undirected	hsa.mir.516b.2	hsa.mir.520b
hsa.mir.516b.2	hsa.mir.520c	0.14507271791897	undirected	hsa.mir.516b.2	hsa.mir.520c
hsa.mir.516b.2	hsa.mir.520d	0.231364208933269	undirected	hsa.mir.516b.2	hsa.mir.520d
hsa.mir.516b.2	hsa.mir.520f	0.225882410449598	undirected	hsa.mir.516b.2	hsa.mir.520f
hsa.mir.516b.2	hsa.mir.520g	0.212762315874217	undirected	hsa.mir.516b.2	hsa.mir.520g
hsa.mir.516b.2	hsa.mir.520h	0.192348400203352	undirected	hsa.mir.516b.2	hsa.mir.520h
hsa.mir.516b.2	hsa.mir.522	0.126402756108278	undirected	hsa.mir.516b.2	hsa.mir.522
hsa.mir.516b.2	hsa.mir.525	0.207360424163377	undirected	hsa.mir.516b.2	hsa.mir.525
hsa.mir.516b.2	hsa.mir.526b	0.263054170858232	undirected	hsa.mir.516b.2	hsa.mir.526b
hsa.mir.516b.2	hsa.mir.527	0.177809038742957	undirected	hsa.mir.516b.2	hsa.mir.527
hsa.mir.516b.2	PAGE5	0.0232230932082301	undirected	hsa.mir.516b.2	PAGE5
hsa.mir.516b.2	RPL10L	0.023625496923741	undirected	hsa.mir.516b.2	RPL10L
hsa.mir.517a	hsa.mir.517b	0.255332988523008	undirected	hsa.mir.517a	hsa.mir.517b
hsa.mir.517a	hsa.mir.517c	0.233235800916963	undirected	hsa.mir.517a	hsa.mir.517c
hsa.mir.517a	hsa.mir.518a.1	0.200487972037616	undirected	hsa.mir.517a	hsa.mir.518a.1
hsa.mir.517a	hsa.mir.518a.2	0.190571968982471	undirected	hsa.mir.517a	hsa.mir.518a.2
hsa.mir.517a	hsa.mir.518b	0.228304878047505	undirected	hsa.mir.517a	hsa.mir.518b
hsa.mir.517a	hsa.mir.518c	0.230888815966588	undirected	hsa.mir.517a	hsa.mir.518c
hsa.mir.517a	hsa.mir.518e	0.189125238805819	undirected	hsa.mir.517a	hsa.mir.518e
hsa.mir.517a	hsa.mir.518f	0.20685406742715	undirected	hsa.mir.517a	hsa.mir.518f
hsa.mir.517a	hsa.mir.519a.1	0.153206786042313	undirected	hsa.mir.517a	hsa.mir.519a.1
hsa.mir.517a	hsa.mir.519a.2	0.190551387748232	undirected	hsa.mir.517a	hsa.mir.519a.2
hsa.mir.517a	hsa.mir.519c	0.190915125527235	undirected	hsa.mir.517a	hsa.mir.519c
hsa.mir.517a	hsa.mir.519d	0.219693403478591	undirected	hsa.mir.517a	hsa.mir.519d
hsa.mir.517a	hsa.mir.520a	0.225010005506887	undirected	hsa.mir.517a	hsa.mir.520a
hsa.mir.517a	hsa.mir.520b	0.204050892453007	undirected	hsa.mir.517a	hsa.mir.520b
hsa.mir.517a	hsa.mir.520c	0.163138779318163	undirected	hsa.mir.517a	hsa.mir.520c
hsa.mir.517a	hsa.mir.520d	0.210935387385523	undirected	hsa.mir.517a	hsa.mir.520d
hsa.mir.517a	hsa.mir.520f	0.200383400661056	undirected	hsa.mir.517a	hsa.mir.520f
hsa.mir.517a	hsa.mir.520g	0.219558920639528	undirected	hsa.mir.517a	hsa.mir.520g
hsa.mir.517a	hsa.mir.520h	0.222848195093306	undirected	hsa.mir.517a	hsa.mir.520h
hsa.mir.517a	hsa.mir.522	0.152200760800269	undirected	hsa.mir.517a	hsa.mir.522
hsa.mir.517a	hsa.mir.525	0.21580271682837	undirected	hsa.mir.517a	hsa.mir.525
hsa.mir.517a	hsa.mir.526b	0.248441181917765	undirected	hsa.mir.517a	hsa.mir.526b
hsa.mir.517a	hsa.mir.527	0.191493437914873	undirected	hsa.mir.517a	hsa.mir.527
hsa.mir.517a	PAGE5	0.0262668517930097	undirected	hsa.mir.517a	PAGE5
hsa.mir.517a	RPL10L	0.0246026179819119	undirected	hsa.mir.517a	RPL10L
hsa.mir.517b	hsa.mir.517c	0.23150940582056	undirected	hsa.mir.517b	hsa.mir.517c
hsa.mir.517b	hsa.mir.518a.1	0.198781875484987	undirected	hsa.mir.517b	hsa.mir.518a.1
hsa.mir.517b	hsa.mir.518a.2	0.188975732414216	undirected	hsa.mir.517b	hsa.mir.518a.2
hsa.mir.517b	hsa.mir.518b	0.227670865343843	undirected	hsa.mir.517b	hsa.mir.518b
hsa.mir.517b	hsa.mir.518c	0.230054431765522	undirected	hsa.mir.517b	hsa.mir.518c
hsa.mir.517b	hsa.mir.518e	0.188390593788737	undirected	hsa.mir.517b	hsa.mir.518e
hsa.mir.517b	hsa.mir.518f	0.205062671808846	undirected	hsa.mir.517b	hsa.mir.518f
hsa.mir.517b	hsa.mir.519a.1	0.152017761106891	undirected	hsa.mir.517b	hsa.mir.519a.1
hsa.mir.517b	hsa.mir.519a.2	0.18895707218075	undirected	hsa.mir.517b	hsa.mir.519a.2
hsa.mir.517b	hsa.mir.519c	0.189232821648493	undirected	hsa.mir.517b	hsa.mir.519c
hsa.mir.517b	hsa.mir.519d	0.217955604088078	undirected	hsa.mir.517b	hsa.mir.519d
hsa.mir.517b	hsa.mir.520a	0.224227177659074	undirected	hsa.mir.517b	hsa.mir.520a
hsa.mir.517b	hsa.mir.520b	0.202456755849638	undirected	hsa.mir.517b	hsa.mir.520b
hsa.mir.517b	hsa.mir.520c	0.161794683963913	undirected	hsa.mir.517b	hsa.mir.520c
hsa.mir.517b	hsa.mir.520d	0.209169363164076	undirected	hsa.mir.517b	hsa.mir.520d
hsa.mir.517b	hsa.mir.520f	0.198739840127994	undirected	hsa.mir.517b	hsa.mir.520f
hsa.mir.517b	hsa.mir.520g	0.217915934582648	undirected	hsa.mir.517b	hsa.mir.520g
hsa.mir.517b	hsa.mir.520h	0.221111159005101	undirected	hsa.mir.517b	hsa.mir.520h
hsa.mir.517b	hsa.mir.522	0.150905644482076	undirected	hsa.mir.517b	hsa.mir.522
hsa.mir.517b	hsa.mir.525	0.213965151570929	undirected	hsa.mir.517b	hsa.mir.525
hsa.mir.517b	hsa.mir.526b	0.247756215593197	undirected	hsa.mir.517b	hsa.mir.526b
hsa.mir.517b	hsa.mir.527	0.18980831996396	undirected	hsa.mir.517b	hsa.mir.527
hsa.mir.517b	PAGE5	0.0260251725767724	undirected	hsa.mir.517b	PAGE5
hsa.mir.517b	RPL10L	0.0243406843611282	undirected	hsa.mir.517b	RPL10L
hsa.mir.517c	hsa.mir.518a.1	0.19035994229656	undirected	hsa.mir.517c	hsa.mir.518a.1
hsa.mir.517c	hsa.mir.518a.2	0.19297427800848	undirected	hsa.mir.517c	hsa.mir.518a.2
hsa.mir.517c	hsa.mir.518b	0.225729885311462	undirected	hsa.mir.517c	hsa.mir.518b
hsa.mir.517c	hsa.mir.518c	0.238728130382919	undirected	hsa.mir.517c	hsa.mir.518c
hsa.mir.517c	hsa.mir.518e	0.197376169719154	undirected	hsa.mir.517c	hsa.mir.518e
hsa.mir.517c	hsa.mir.518f	0.214271645956794	undirected	hsa.mir.517c	hsa.mir.518f
hsa.mir.517c	hsa.mir.519a.1	0.137036117817889	undirected	hsa.mir.517c	hsa.mir.519a.1
hsa.mir.517c	hsa.mir.519a.2	0.183116675896763	undirected	hsa.mir.517c	hsa.mir.519a.2
hsa.mir.517c	hsa.mir.519c	0.166469023760614	undirected	hsa.mir.517c	hsa.mir.519c
hsa.mir.517c	hsa.mir.519d	0.169357890247518	undirected	hsa.mir.517c	hsa.mir.519d
hsa.mir.517c	hsa.mir.520a	0.237702222093751	undirected	hsa.mir.517c	hsa.mir.520a
hsa.mir.517c	hsa.mir.520b	0.199947059972932	undirected	hsa.mir.517c	hsa.mir.520b
hsa.mir.517c	hsa.mir.520c	0.121203854882715	undirected	hsa.mir.517c	hsa.mir.520c
hsa.mir.517c	hsa.mir.520d	0.219995865296077	undirected	hsa.mir.517c	hsa.mir.520d
hsa.mir.517c	hsa.mir.520f	0.211498598303399	undirected	hsa.mir.517c	hsa.mir.520f
hsa.mir.517c	hsa.mir.520g	0.202835711988286	undirected	hsa.mir.517c	hsa.mir.520g
hsa.mir.517c	hsa.mir.520h	0.185879004824071	undirected	hsa.mir.517c	hsa.mir.520h
hsa.mir.517c	hsa.mir.522	0.119817857809195	undirected	hsa.mir.517c	hsa.mir.522
hsa.mir.517c	hsa.mir.525	0.218109953147055	undirected	hsa.mir.517c	hsa.mir.525
hsa.mir.517c	hsa.mir.526b	0.245389849006968	undirected	hsa.mir.517c	hsa.mir.526b
hsa.mir.517c	hsa.mir.527	0.179921089565048	undirected	hsa.mir.517c	hsa.mir.527
hsa.mir.517c	PAGE5	0.0217904065273249	undirected	hsa.mir.517c	PAGE5
hsa.mir.517c	RPL10L	0.0237190690537134	undirected	hsa.mir.517c	RPL10L
hsa.mir.518a.1	hsa.mir.518a.2	0.23731121819791	undirected	hsa.mir.518a.1	hsa.mir.518a.2
hsa.mir.518a.1	hsa.mir.518b	0.226582079060699	undirected	hsa.mir.518a.1	hsa.mir.518b
hsa.mir.518a.1	hsa.mir.518c	0.237680698009941	undirected	hsa.mir.518a.1	hsa.mir.518c
hsa.mir.518a.1	hsa.mir.518e	0.229145860215201	undirected	hsa.mir.518a.1	hsa.mir.518e
hsa.mir.518a.1	hsa.mir.518f	0.230618956904371	undirected	hsa.mir.518a.1	hsa.mir.518f
hsa.mir.518a.1	hsa.mir.519a.1	0.169189232790801	undirected	hsa.mir.518a.1	hsa.mir.519a.1
hsa.mir.518a.1	hsa.mir.519a.2	0.215671161911001	undirected	hsa.mir.518a.1	hsa.mir.519a.2
hsa.mir.518a.1	hsa.mir.519c	0.190949681160788	undirected	hsa.mir.518a.1	hsa.mir.519c
hsa.mir.518a.1	hsa.mir.519d	0.185348953420465	undirected	hsa.mir.518a.1	hsa.mir.519d
hsa.mir.518a.1	hsa.mir.520a	0.245363947711768	undirected	hsa.mir.518a.1	hsa.mir.520a
hsa.mir.518a.1	hsa.mir.520b	0.214741658460898	undirected	hsa.mir.518a.1	hsa.mir.520b
hsa.mir.518a.1	hsa.mir.520c	0.157318105432089	undirected	hsa.mir.518a.1	hsa.mir.520c
hsa.mir.518a.1	hsa.mir.520d	0.228053976837065	undirected	hsa.mir.518a.1	hsa.mir.520d
hsa.mir.518a.1	hsa.mir.520f	0.220747819033324	undirected	hsa.mir.518a.1	hsa.mir.520f
hsa.mir.518a.1	hsa.mir.520g	0.182556344431578	undirected	hsa.mir.518a.1	hsa.mir.520g
hsa.mir.518a.1	hsa.mir.520h	0.179743498393012	undirected	hsa.mir.518a.1	hsa.mir.520h
hsa.mir.518a.1	hsa.mir.522	0.17674456857532	undirected	hsa.mir.518a.1	hsa.mir.522
hsa.mir.518a.1	hsa.mir.525	0.247772803890328	undirected	hsa.mir.518a.1	hsa.mir.525
hsa.mir.518a.1	hsa.mir.526b	0.239789291235562	undirected	hsa.mir.518a.1	hsa.mir.526b
hsa.mir.518a.1	hsa.mir.527	0.250395822397205	undirected	hsa.mir.518a.1	hsa.mir.527
hsa.mir.518a.1	PAGE5	0.0262223909453378	undirected	hsa.mir.518a.1	PAGE5
hsa.mir.518a.1	RPL10L	0.0323853939092553	undirected	hsa.mir.518a.1	RPL10L
hsa.mir.518a.2	hsa.mir.518b	0.216789275399609	undirected	hsa.mir.518a.2	hsa.mir.518b
hsa.mir.518a.2	hsa.mir.518c	0.229175717858669	undirected	hsa.mir.518a.2	hsa.mir.518c
hsa.mir.518a.2	hsa.mir.518e	0.219163102650296	undirected	hsa.mir.518a.2	hsa.mir.518e
hsa.mir.518a.2	hsa.mir.518f	0.217080088037629	undirected	hsa.mir.518a.2	hsa.mir.518f
hsa.mir.518a.2	hsa.mir.519a.1	0.183851681896226	undirected	hsa.mir.518a.2	hsa.mir.519a.1
hsa.mir.518a.2	hsa.mir.519a.2	0.212223230255016	undirected	hsa.mir.518a.2	hsa.mir.519a.2
hsa.mir.518a.2	hsa.mir.519c	0.201271203692088	undirected	hsa.mir.518a.2	hsa.mir.519c
hsa.mir.518a.2	hsa.mir.519d	0.205273688306543	undirected	hsa.mir.518a.2	hsa.mir.519d
hsa.mir.518a.2	hsa.mir.520a	0.22851763883419	undirected	hsa.mir.518a.2	hsa.mir.520a
hsa.mir.518a.2	hsa.mir.520b	0.207467262242724	undirected	hsa.mir.518a.2	hsa.mir.520b
hsa.mir.518a.2	hsa.mir.520c	0.17472952743359	undirected	hsa.mir.518a.2	hsa.mir.520c
hsa.mir.518a.2	hsa.mir.520d	0.215987021206388	undirected	hsa.mir.518a.2	hsa.mir.520d
hsa.mir.518a.2	hsa.mir.520f	0.211955343552123	undirected	hsa.mir.518a.2	hsa.mir.520f
hsa.mir.518a.2	hsa.mir.520g	0.196106836216164	undirected	hsa.mir.518a.2	hsa.mir.520g
hsa.mir.518a.2	hsa.mir.520h	0.203801555151245	undirected	hsa.mir.518a.2	hsa.mir.520h
hsa.mir.518a.2	hsa.mir.522	0.19169212447063	undirected	hsa.mir.518a.2	hsa.mir.522
hsa.mir.518a.2	hsa.mir.525	0.225974207217023	undirected	hsa.mir.518a.2	hsa.mir.525
hsa.mir.518a.2	hsa.mir.526b	0.233161299700926	undirected	hsa.mir.518a.2	hsa.mir.526b
hsa.mir.518a.2	hsa.mir.527	0.243515649872111	undirected	hsa.mir.518a.2	hsa.mir.527
hsa.mir.518a.2	PAGE5	0.0281770090916046	undirected	hsa.mir.518a.2	PAGE5
hsa.mir.518a.2	RPL10L	0.0336104982938086	undirected	hsa.mir.518a.2	RPL10L
hsa.mir.518b	hsa.mir.518c	0.248308107271993	undirected	hsa.mir.518b	hsa.mir.518c
hsa.mir.518b	hsa.mir.518e	0.216838085901487	undirected	hsa.mir.518b	hsa.mir.518e
hsa.mir.518b	hsa.mir.518f	0.237178970009373	undirected	hsa.mir.518b	hsa.mir.518f
hsa.mir.518b	hsa.mir.519a.1	0.183767115514983	undirected	hsa.mir.518b	hsa.mir.519a.1
hsa.mir.518b	hsa.mir.519a.2	0.219620184893086	undirected	hsa.mir.518b	hsa.mir.519a.2
hsa.mir.518b	hsa.mir.519c	0.220019204608042	undirected	hsa.mir.518b	hsa.mir.519c
hsa.mir.518b	hsa.mir.519d	0.236501914188689	undirected	hsa.mir.518b	hsa.mir.519d
hsa.mir.518b	hsa.mir.520a	0.228389932541425	undirected	hsa.mir.518b	hsa.mir.520a
hsa.mir.518b	hsa.mir.520b	0.230886513479201	undirected	hsa.mir.518b	hsa.mir.520b
hsa.mir.518b	hsa.mir.520c	0.195930868616888	undirected	hsa.mir.518b	hsa.mir.520c
hsa.mir.518b	hsa.mir.520d	0.234659785597117	undirected	hsa.mir.518b	hsa.mir.520d
hsa.mir.518b	hsa.mir.520f	0.22444002669441	undirected	hsa.mir.518b	hsa.mir.520f
hsa.mir.518b	hsa.mir.520g	0.226213284236654	undirected	hsa.mir.518b	hsa.mir.520g
hsa.mir.518b	hsa.mir.520h	0.230413736677978	undirected	hsa.mir.518b	hsa.mir.520h
hsa.mir.518b	hsa.mir.522	0.181795323463867	undirected	hsa.mir.518b	hsa.mir.522
hsa.mir.518b	hsa.mir.525	0.237897911725333	undirected	hsa.mir.518b	hsa.mir.525
hsa.mir.518b	hsa.mir.526b	0.240149468024545	undirected	hsa.mir.518b	hsa.mir.526b
hsa.mir.518b	hsa.mir.527	0.220119667560743	undirected	hsa.mir.518b	hsa.mir.527
hsa.mir.518b	PAGE5	0.029279699548823	undirected	hsa.mir.518b	PAGE5
hsa.mir.518b	RPL10L	0.0295278690597792	undirected	hsa.mir.518b	RPL10L
hsa.mir.518c	hsa.mir.518e	0.225483802405497	undirected	hsa.mir.518c	hsa.mir.518e
hsa.mir.518c	hsa.mir.518f	0.254924740599011	undirected	hsa.mir.518c	hsa.mir.518f
hsa.mir.518c	hsa.mir.519a.1	0.191140632156694	undirected	hsa.mir.518c	hsa.mir.519a.1
hsa.mir.518c	hsa.mir.519a.2	0.227117147735602	undirected	hsa.mir.518c	hsa.mir.519a.2
hsa.mir.518c	hsa.mir.519c	0.230426744442509	undirected	hsa.mir.518c	hsa.mir.519c
hsa.mir.518c	hsa.mir.519d	0.259300388682502	undirected	hsa.mir.518c	hsa.mir.519d
hsa.mir.518c	hsa.mir.520a	0.256207434581507	undirected	hsa.mir.518c	hsa.mir.520a
hsa.mir.518c	hsa.mir.520b	0.239306029014626	undirected	hsa.mir.518c	hsa.mir.520b
hsa.mir.518c	hsa.mir.520c	0.201223461633415	undirected	hsa.mir.518c	hsa.mir.520c
hsa.mir.518c	hsa.mir.520d	0.250076174874906	undirected	hsa.mir.518c	hsa.mir.520d
hsa.mir.518c	hsa.mir.520f	0.232420188582848	undirected	hsa.mir.518c	hsa.mir.520f
hsa.mir.518c	hsa.mir.520g	0.248951484714801	undirected	hsa.mir.518c	hsa.mir.520g
hsa.mir.518c	hsa.mir.520h	0.256348742227122	undirected	hsa.mir.518c	hsa.mir.520h
hsa.mir.518c	hsa.mir.522	0.186579386196932	undirected	hsa.mir.518c	hsa.mir.522
hsa.mir.518c	hsa.mir.525	0.252413391790753	undirected	hsa.mir.518c	hsa.mir.525
hsa.mir.518c	hsa.mir.526b	0.274190531797938	undirected	hsa.mir.518c	hsa.mir.526b
hsa.mir.518c	hsa.mir.527	0.231752687662703	undirected	hsa.mir.518c	hsa.mir.527
hsa.mir.518c	PAGE5	0.03358409741921	undirected	hsa.mir.518c	PAGE5
hsa.mir.518c	RPL10L	0.0328690498735469	undirected	hsa.mir.518c	RPL10L
hsa.mir.518e	hsa.mir.518f	0.220484306792088	undirected	hsa.mir.518e	hsa.mir.518f
hsa.mir.518e	hsa.mir.519a.1	0.209984068412586	undirected	hsa.mir.518e	hsa.mir.519a.1
hsa.mir.518e	hsa.mir.519a.2	0.24935977972677	undirected	hsa.mir.518e	hsa.mir.519a.2
hsa.mir.518e	hsa.mir.519c	0.19492105636639	undirected	hsa.mir.518e	hsa.mir.519c
hsa.mir.518e	hsa.mir.519d	0.213514045277599	undirected	hsa.mir.518e	hsa.mir.519d
hsa.mir.518e	hsa.mir.520a	0.231727709732308	undirected	hsa.mir.518e	hsa.mir.520a
hsa.mir.518e	hsa.mir.520b	0.219734792662416	undirected	hsa.mir.518e	hsa.mir.520b
hsa.mir.518e	hsa.mir.520c	0.181467614911673	undirected	hsa.mir.518e	hsa.mir.520c
hsa.mir.518e	hsa.mir.520d	0.226774199185999	undirected	hsa.mir.518e	hsa.mir.520d
hsa.mir.518e	hsa.mir.520f	0.206791902965015	undirected	hsa.mir.518e	hsa.mir.520f
hsa.mir.518e	hsa.mir.520g	0.201111535469769	undirected	hsa.mir.518e	hsa.mir.520g
hsa.mir.518e	hsa.mir.520h	0.206520845269585	undirected	hsa.mir.518e	hsa.mir.520h
hsa.mir.518e	hsa.mir.522	0.232867275860578	undirected	hsa.mir.518e	hsa.mir.522
hsa.mir.518e	hsa.mir.525	0.22206826726579	undirected	hsa.mir.518e	hsa.mir.525
hsa.mir.518e	hsa.mir.526b	0.232845913551291	undirected	hsa.mir.518e	hsa.mir.526b
hsa.mir.518e	hsa.mir.527	0.22933556332548	undirected	hsa.mir.518e	hsa.mir.527
hsa.mir.518e	PAGE5	0.0281841855233194	undirected	hsa.mir.518e	PAGE5
hsa.mir.518e	RPL10L	0.0314845922376897	undirected	hsa.mir.518e	RPL10L
hsa.mir.518f	hsa.mir.519a.1	0.173779094438617	undirected	hsa.mir.518f	hsa.mir.519a.1
hsa.mir.518f	hsa.mir.519a.2	0.206478682813866	undirected	hsa.mir.518f	hsa.mir.519a.2
hsa.mir.518f	hsa.mir.519c	0.221893376506881	undirected	hsa.mir.518f	hsa.mir.519c
hsa.mir.518f	hsa.mir.519d	0.231336547839199	undirected	hsa.mir.518f	hsa.mir.519d
hsa.mir.518f	hsa.mir.520a	0.250262119625212	undirected	hsa.mir.518f	hsa.mir.520a
hsa.mir.518f	hsa.mir.520b	0.226408662442595	undirected	hsa.mir.518f	hsa.mir.520b
hsa.mir.518f	hsa.mir.520c	0.198860148668555	undirected	hsa.mir.518f	hsa.mir.520c
hsa.mir.518f	hsa.mir.520d	0.23822783136727	undirected	hsa.mir.518f	hsa.mir.520d
hsa.mir.518f	hsa.mir.520f	0.229869694184093	undirected	hsa.mir.518f	hsa.mir.520f
hsa.mir.518f	hsa.mir.520g	0.219035179820224	undirected	hsa.mir.518f	hsa.mir.520g
hsa.mir.518f	hsa.mir.520h	0.226617164949708	undirected	hsa.mir.518f	hsa.mir.520h
hsa.mir.518f	hsa.mir.522	0.173420754592742	undirected	hsa.mir.518f	hsa.mir.522
hsa.mir.518f	hsa.mir.525	0.238268893539882	undirected	hsa.mir.518f	hsa.mir.525
hsa.mir.518f	hsa.mir.526b	0.258170899779289	undirected	hsa.mir.518f	hsa.mir.526b
hsa.mir.518f	hsa.mir.527	0.224821809203787	undirected	hsa.mir.518f	hsa.mir.527
hsa.mir.518f	LINC01287	0.0204109771494425	undirected	hsa.mir.518f	LINC01287
hsa.mir.518f	PAGE5	0.0351234569538708	undirected	hsa.mir.518f	PAGE5
hsa.mir.518f	RPL10L	0.0358099991855088	undirected	hsa.mir.518f	RPL10L
hsa.mir.519a.1	hsa.mir.519a.2	0.213036228334163	undirected	hsa.mir.519a.1	hsa.mir.519a.2
hsa.mir.519a.1	hsa.mir.519c	0.143709447411035	undirected	hsa.mir.519a.1	hsa.mir.519c
hsa.mir.519a.1	hsa.mir.519d	0.159275511455797	undirected	hsa.mir.519a.1	hsa.mir.519d
hsa.mir.519a.1	hsa.mir.520a	0.194833247822687	undirected	hsa.mir.519a.1	hsa.mir.520a
hsa.mir.519a.1	hsa.mir.520b	0.189790731269444	undirected	hsa.mir.519a.1	hsa.mir.520b
hsa.mir.519a.1	hsa.mir.520c	0.141194734990774	undirected	hsa.mir.519a.1	hsa.mir.520c
hsa.mir.519a.1	hsa.mir.520d	0.182124134845196	undirected	hsa.mir.519a.1	hsa.mir.520d
hsa.mir.519a.1	hsa.mir.520f	0.173968103862625	undirected	hsa.mir.519a.1	hsa.mir.520f
hsa.mir.519a.1	hsa.mir.520g	0.149125946027126	undirected	hsa.mir.519a.1	hsa.mir.520g
hsa.mir.519a.1	hsa.mir.520h	0.148700735891448	undirected	hsa.mir.519a.1	hsa.mir.520h
hsa.mir.519a.1	hsa.mir.522	0.191257382806748	undirected	hsa.mir.519a.1	hsa.mir.522
hsa.mir.519a.1	hsa.mir.525	0.160026025182227	undirected	hsa.mir.519a.1	hsa.mir.525
hsa.mir.519a.1	hsa.mir.526b	0.2008923385362	undirected	hsa.mir.519a.1	hsa.mir.526b
hsa.mir.519a.1	hsa.mir.527	0.175181542308146	undirected	hsa.mir.519a.1	hsa.mir.527
hsa.mir.519a.1	PAGE5	0.0215393082428164	undirected	hsa.mir.519a.1	PAGE5
hsa.mir.519a.1	RPL10L	0.0225885661779023	undirected	hsa.mir.519a.1	RPL10L
hsa.mir.519a.2	hsa.mir.519c	0.183261428877959	undirected	hsa.mir.519a.2	hsa.mir.519c
hsa.mir.519a.2	hsa.mir.519d	0.198354622552023	undirected	hsa.mir.519a.2	hsa.mir.519d
hsa.mir.519a.2	hsa.mir.520a	0.236696495947603	undirected	hsa.mir.519a.2	hsa.mir.520a
hsa.mir.519a.2	hsa.mir.520b	0.226091218783678	undirected	hsa.mir.519a.2	hsa.mir.520b
hsa.mir.519a.2	hsa.mir.520c	0.174973606168869	undirected	hsa.mir.519a.2	hsa.mir.520c
hsa.mir.519a.2	hsa.mir.520d	0.22109961333089	undirected	hsa.mir.519a.2	hsa.mir.520d
hsa.mir.519a.2	hsa.mir.520f	0.211174621373809	undirected	hsa.mir.519a.2	hsa.mir.520f
hsa.mir.519a.2	hsa.mir.520g	0.185690711548683	undirected	hsa.mir.519a.2	hsa.mir.520g
hsa.mir.519a.2	hsa.mir.520h	0.189740013609967	undirected	hsa.mir.519a.2	hsa.mir.520h
hsa.mir.519a.2	hsa.mir.522	0.251398534594306	undirected	hsa.mir.519a.2	hsa.mir.522
hsa.mir.519a.2	hsa.mir.525	0.20685981807327	undirected	hsa.mir.519a.2	hsa.mir.525
hsa.mir.519a.2	hsa.mir.526b	0.236788466499742	undirected	hsa.mir.519a.2	hsa.mir.526b
hsa.mir.519a.2	hsa.mir.527	0.216579410687422	undirected	hsa.mir.519a.2	hsa.mir.527
hsa.mir.519a.2	PAGE5	0.0255827775663454	undirected	hsa.mir.519a.2	PAGE5
hsa.mir.519a.2	RPL10L	0.026772267558944	undirected	hsa.mir.519a.2	RPL10L
hsa.mir.519c	hsa.mir.519d	0.173082884371623	undirected	hsa.mir.519c	hsa.mir.519d
hsa.mir.519c	hsa.mir.520a	0.225073036229125	undirected	hsa.mir.519c	hsa.mir.520a
hsa.mir.519c	hsa.mir.520b	0.209561301476129	undirected	hsa.mir.519c	hsa.mir.520b
hsa.mir.519c	hsa.mir.520c	0.155186800812263	undirected	hsa.mir.519c	hsa.mir.520c
hsa.mir.519c	hsa.mir.520d	0.218681835632668	undirected	hsa.mir.519c	hsa.mir.520d
hsa.mir.519c	hsa.mir.520f	0.223834049836536	undirected	hsa.mir.519c	hsa.mir.520f
hsa.mir.519c	hsa.mir.520g	0.188209793831901	undirected	hsa.mir.519c	hsa.mir.520g
hsa.mir.519c	hsa.mir.520h	0.171764001117406	undirected	hsa.mir.519c	hsa.mir.520h
hsa.mir.519c	hsa.mir.522	0.127447944421865	undirected	hsa.mir.519c	hsa.mir.522
hsa.mir.519c	hsa.mir.525	0.206968405627403	undirected	hsa.mir.519c	hsa.mir.525
hsa.mir.519c	hsa.mir.526b	0.234394051893074	undirected	hsa.mir.519c	hsa.mir.526b
hsa.mir.519c	hsa.mir.527	0.184773417024775	undirected	hsa.mir.519c	hsa.mir.527
hsa.mir.519c	PAGE5	0.0240104628405585	undirected	hsa.mir.519c	PAGE5
hsa.mir.519c	RPL10L	0.0263916472195666	undirected	hsa.mir.519c	RPL10L
hsa.mir.519d	hsa.mir.520a	0.247651446664222	undirected	hsa.mir.519d	hsa.mir.520a
hsa.mir.519d	hsa.mir.520b	0.225719372887709	undirected	hsa.mir.519d	hsa.mir.520b
hsa.mir.519d	hsa.mir.520c	0.14433897340272	undirected	hsa.mir.519d	hsa.mir.520c
hsa.mir.519d	hsa.mir.520d	0.230875104769565	undirected	hsa.mir.519d	hsa.mir.520d
hsa.mir.519d	hsa.mir.520f	0.226455902243732	undirected	hsa.mir.519d	hsa.mir.520f
hsa.mir.519d	hsa.mir.520g	0.223371716576944	undirected	hsa.mir.519d	hsa.mir.520g
hsa.mir.519d	hsa.mir.520h	0.2031779240865	undirected	hsa.mir.519d	hsa.mir.520h
hsa.mir.519d	hsa.mir.522	0.127345861239828	undirected	hsa.mir.519d	hsa.mir.522
hsa.mir.519d	hsa.mir.525	0.212436331946517	undirected	hsa.mir.519d	hsa.mir.525
hsa.mir.519d	hsa.mir.526b	0.264074768828449	undirected	hsa.mir.519d	hsa.mir.526b
hsa.mir.519d	hsa.mir.527	0.180010816500649	undirected	hsa.mir.519d	hsa.mir.527
hsa.mir.519d	PAGE5	0.0243289348234786	undirected	hsa.mir.519d	PAGE5
hsa.mir.519d	RPL10L	0.0253773242700996	undirected	hsa.mir.519d	RPL10L
hsa.mir.520a	hsa.mir.520b	0.236586752421327	undirected	hsa.mir.520a	hsa.mir.520b
hsa.mir.520a	hsa.mir.520c	0.198250846229072	undirected	hsa.mir.520a	hsa.mir.520c
hsa.mir.520a	hsa.mir.520d	0.248145625806199	undirected	hsa.mir.520a	hsa.mir.520d
hsa.mir.520a	hsa.mir.520f	0.23120093639911	undirected	hsa.mir.520a	hsa.mir.520f
hsa.mir.520a	hsa.mir.520g	0.231129483954744	undirected	hsa.mir.520a	hsa.mir.520g
hsa.mir.520a	hsa.mir.520h	0.237448907349396	undirected	hsa.mir.520a	hsa.mir.520h
hsa.mir.520a	hsa.mir.522	0.202831185142915	undirected	hsa.mir.520a	hsa.mir.522
hsa.mir.520a	hsa.mir.525	0.252406633158177	undirected	hsa.mir.520a	hsa.mir.525
hsa.mir.520a	hsa.mir.526b	0.248001873542536	undirected	hsa.mir.520a	hsa.mir.526b
hsa.mir.520a	hsa.mir.527	0.238299525202882	undirected	hsa.mir.520a	hsa.mir.527
hsa.mir.520a	PAGE5	0.0326348364731422	undirected	hsa.mir.520a	PAGE5
hsa.mir.520a	RPL10L	0.0327883798743515	undirected	hsa.mir.520a	RPL10L
hsa.mir.520b	hsa.mir.520c	0.216806715949223	undirected	hsa.mir.520b	hsa.mir.520c
hsa.mir.520b	hsa.mir.520d	0.227893148845947	undirected	hsa.mir.520b	hsa.mir.520d
hsa.mir.520b	hsa.mir.520f	0.222941740889017	undirected	hsa.mir.520b	hsa.mir.520f
hsa.mir.520b	hsa.mir.520g	0.210106561638704	undirected	hsa.mir.520b	hsa.mir.520g
hsa.mir.520b	hsa.mir.520h	0.2137812714304	undirected	hsa.mir.520b	hsa.mir.520h
hsa.mir.520b	hsa.mir.522	0.191216198587247	undirected	hsa.mir.520b	hsa.mir.522
hsa.mir.520b	hsa.mir.525	0.219379659954645	undirected	hsa.mir.520b	hsa.mir.525
hsa.mir.520b	hsa.mir.526b	0.251145816408033	undirected	hsa.mir.520b	hsa.mir.526b
hsa.mir.520b	hsa.mir.527	0.209636646152666	undirected	hsa.mir.520b	hsa.mir.527
hsa.mir.520b	PAGE5	0.0279207820142912	undirected	hsa.mir.520b	PAGE5
hsa.mir.520b	RPL10L	0.0291942603155616	undirected	hsa.mir.520b	RPL10L
hsa.mir.520c	hsa.mir.520d	0.199560119920603	undirected	hsa.mir.520c	hsa.mir.520d
hsa.mir.520c	hsa.mir.520f	0.206290663870121	undirected	hsa.mir.520c	hsa.mir.520f
hsa.mir.520c	hsa.mir.520g	0.167631248285584	undirected	hsa.mir.520c	hsa.mir.520g
hsa.mir.520c	hsa.mir.520h	0.149789426886654	undirected	hsa.mir.520c	hsa.mir.520h
hsa.mir.520c	hsa.mir.522	0.112705342080417	undirected	hsa.mir.520c	hsa.mir.522
hsa.mir.520c	hsa.mir.525	0.167667365011479	undirected	hsa.mir.520c	hsa.mir.525
hsa.mir.520c	hsa.mir.526b	0.210210314304732	undirected	hsa.mir.520c	hsa.mir.526b
hsa.mir.520c	hsa.mir.527	0.152469879828773	undirected	hsa.mir.520c	hsa.mir.527
hsa.mir.520c	RPL10L	0.0223050208778281	undirected	hsa.mir.520c	RPL10L
hsa.mir.520d	hsa.mir.520f	0.229635656237922	undirected	hsa.mir.520d	hsa.mir.520f
hsa.mir.520d	hsa.mir.520g	0.220231535344089	undirected	hsa.mir.520d	hsa.mir.520g
hsa.mir.520d	hsa.mir.520h	0.227481320958716	undirected	hsa.mir.520d	hsa.mir.520h
hsa.mir.520d	hsa.mir.522	0.191179617143891	undirected	hsa.mir.520d	hsa.mir.522
hsa.mir.520d	hsa.mir.525	0.234517448198458	undirected	hsa.mir.520d	hsa.mir.525
hsa.mir.520d	hsa.mir.526b	0.254228440831432	undirected	hsa.mir.520d	hsa.mir.526b
hsa.mir.520d	hsa.mir.527	0.221640449382703	undirected	hsa.mir.520d	hsa.mir.527
hsa.mir.520d	PAGE5	0.0321218254798465	undirected	hsa.mir.520d	PAGE5
hsa.mir.520d	RPL10L	0.0342313990536257	undirected	hsa.mir.520d	RPL10L
hsa.mir.520f	hsa.mir.520g	0.212110257552754	undirected	hsa.mir.520f	hsa.mir.520g
hsa.mir.520f	hsa.mir.520h	0.21802715112917	undirected	hsa.mir.520f	hsa.mir.520h
hsa.mir.520f	hsa.mir.522	0.180689967585478	undirected	hsa.mir.520f	hsa.mir.522
hsa.mir.520f	hsa.mir.525	0.22651396548116	undirected	hsa.mir.520f	hsa.mir.525
hsa.mir.520f	hsa.mir.526b	0.238158689500302	undirected	hsa.mir.520f	hsa.mir.526b
hsa.mir.520f	hsa.mir.527	0.215154233782002	undirected	hsa.mir.520f	hsa.mir.527
hsa.mir.520f	PAGE5	0.0294349369503676	undirected	hsa.mir.520f	PAGE5
hsa.mir.520f	RPL10L	0.0315922963357682	undirected	hsa.mir.520f	RPL10L
hsa.mir.520g	hsa.mir.520h	0.263547450409756	undirected	hsa.mir.520g	hsa.mir.520h
hsa.mir.520g	hsa.mir.522	0.144579487788645	undirected	hsa.mir.520g	hsa.mir.522
hsa.mir.520g	hsa.mir.525	0.200757500903453	undirected	hsa.mir.520g	hsa.mir.525
hsa.mir.520g	hsa.mir.526b	0.250657293752832	undirected	hsa.mir.520g	hsa.mir.526b
hsa.mir.520g	hsa.mir.527	0.179083585481011	undirected	hsa.mir.520g	hsa.mir.527
hsa.mir.520g	PAGE5	0.0302069099557339	undirected	hsa.mir.520g	PAGE5
hsa.mir.520g	RPL10L	0.0278862314404177	undirected	hsa.mir.520g	RPL10L
hsa.mir.520h	hsa.mir.522	0.131682662946622	undirected	hsa.mir.520h	hsa.mir.522
hsa.mir.520h	hsa.mir.525	0.205674990052035	undirected	hsa.mir.520h	hsa.mir.525
hsa.mir.520h	hsa.mir.526b	0.255670018044447	undirected	hsa.mir.520h	hsa.mir.526b
hsa.mir.520h	hsa.mir.527	0.176200868231947	undirected	hsa.mir.520h	hsa.mir.527
hsa.mir.520h	PAGE5	0.0280654486956917	undirected	hsa.mir.520h	PAGE5
hsa.mir.520h	RPL10L	0.025625909654403	undirected	hsa.mir.520h	RPL10L
hsa.mir.522	hsa.mir.525	0.167927756776548	undirected	hsa.mir.522	hsa.mir.525
hsa.mir.522	hsa.mir.526b	0.193150784830273	undirected	hsa.mir.522	hsa.mir.526b
hsa.mir.522	hsa.mir.527	0.18070800459007	undirected	hsa.mir.522	hsa.mir.527
hsa.mir.525	hsa.mir.526b	0.254693733719465	undirected	hsa.mir.525	hsa.mir.526b
hsa.mir.525	hsa.mir.527	0.240364462497692	undirected	hsa.mir.525	hsa.mir.527
hsa.mir.525	PAGE5	0.0290423840560067	undirected	hsa.mir.525	PAGE5
hsa.mir.525	RPL10L	0.0332394079912254	undirected	hsa.mir.525	RPL10L
hsa.mir.526b	hsa.mir.527	0.233706645989345	undirected	hsa.mir.526b	hsa.mir.527
hsa.mir.526b	PAGE5	0.0324176325663869	undirected	hsa.mir.526b	PAGE5
hsa.mir.526b	RPL10L	0.0322502365174055	undirected	hsa.mir.526b	RPL10L
hsa.mir.527	PAGE5	0.0255671860765458	undirected	hsa.mir.527	PAGE5
hsa.mir.527	RPL10L	0.0323056236964414	undirected	hsa.mir.527	RPL10L
LINC01287	PPP4R3CP	0.0324963581718616	undirected	LINC01287	PPP4R3CP
