# Supplementary material for: Identification and validation of key modules and hub genes associated with the pathological stage of oral squamous cell carcinoma by weighted gene co-expression network analysis
Source: PeerJ. 2020 Feb 4;8:e8505. doi: 10.7717/peerj.8505 (PMC7006519; doi:10.7717/peerj.8505)
Supplement: File S3 [file peerj-08-8505-s003.zip › CytoscapeInput/CytoscapeInput-edges-blue.txt]

fromNode	toNode	weight	direction	fromAltName	toAltName
A4GNT	CTD.2371O3.3	0.0244805681063794	undirected	A4GNT	CTD.2371O3.3
A4GNT	CTD.2649C14.2	0.0240927467680193	undirected	A4GNT	CTD.2649C14.2
A4GNT	GOLGA8A	0.0274977672952244	undirected	A4GNT	GOLGA8A
A4GNT	GOLGA8B	0.0267118492724154	undirected	A4GNT	GOLGA8B
A4GNT	LOC105370941	0.0330269748558541	undirected	A4GNT	LOC105370941
A4GNT	LOC644656	0.0297292293816792	undirected	A4GNT	LOC644656
A4GNT	RP11.37C7.3	0.0268811193765051	undirected	A4GNT	RP11.37C7.3
A4GNT	RP11.572O17.1	0.0207396207592189	undirected	A4GNT	RP11.572O17.1
A4GNT	RP11.631N16.4	0.0219459486208473	undirected	A4GNT	RP11.631N16.4
A4GNT	RP11.93B14.10	0.0214171469348437	undirected	A4GNT	RP11.93B14.10
A4GNT	RP11.968A15.2	0.0236529959735441	undirected	A4GNT	RP11.968A15.2
A4GNT	SNORD60	0.0226090265305256	undirected	A4GNT	SNORD60
AADACL2.AS1	ACADSB	0.0304814103323659	undirected	AADACL2.AS1	ACADSB
AADACL2.AS1	ACSM3	0.0237301624077141	undirected	AADACL2.AS1	ACSM3
AADACL2.AS1	ALDH1A1	0.0416770156351766	undirected	AADACL2.AS1	ALDH1A1
AADACL2.AS1	ALKAL2	0.0214418176656704	undirected	AADACL2.AS1	ALKAL2
AADACL2.AS1	ANK2	0.0215634946996036	undirected	AADACL2.AS1	ANK2
AADACL2.AS1	B3GALT5	0.033464527478714	undirected	AADACL2.AS1	B3GALT5
AADACL2.AS1	BEX4	0.0218538468564637	undirected	AADACL2.AS1	BEX4
AADACL2.AS1	C15orf59	0.0246904567254283	undirected	AADACL2.AS1	C15orf59
AADACL2.AS1	C1orf115	0.0276939804326035	undirected	AADACL2.AS1	C1orf115
AADACL2.AS1	C20orf141	0.0265759641630576	undirected	AADACL2.AS1	C20orf141
AADACL2.AS1	C2orf88	0.0235622175886077	undirected	AADACL2.AS1	C2orf88
AADACL2.AS1	CACNB4	0.0333369119833295	undirected	AADACL2.AS1	CACNB4
AADACL2.AS1	CGNL1	0.0259325048299002	undirected	AADACL2.AS1	CGNL1
AADACL2.AS1	CLIC6	0.0260396110137047	undirected	AADACL2.AS1	CLIC6
AADACL2.AS1	COCH	0.03222871595045	undirected	AADACL2.AS1	COCH
AADACL2.AS1	CTTNBP2	0.0407114810273548	undirected	AADACL2.AS1	CTTNBP2
AADACL2.AS1	CYP4X1	0.0269975446974301	undirected	AADACL2.AS1	CYP4X1
AADACL2.AS1	DLG2	0.0206514264101901	undirected	AADACL2.AS1	DLG2
AADACL2.AS1	DSCAM	0.024114935282015	undirected	AADACL2.AS1	DSCAM
AADACL2.AS1	EFCAB6	0.0310452005169839	undirected	AADACL2.AS1	EFCAB6
AADACL2.AS1	ENPP5	0.0305629326229037	undirected	AADACL2.AS1	ENPP5
AADACL2.AS1	EYA2	0.0350889063187153	undirected	AADACL2.AS1	EYA2
AADACL2.AS1	FAM149A	0.0205878264699886	undirected	AADACL2.AS1	FAM149A
AADACL2.AS1	FAM174B	0.0213503300377452	undirected	AADACL2.AS1	FAM174B
AADACL2.AS1	FAM221A	0.0354929245600666	undirected	AADACL2.AS1	FAM221A
AADACL2.AS1	FGF14	0.021083406392285	undirected	AADACL2.AS1	FGF14
AADACL2.AS1	FRRS1L	0.0214780810898787	undirected	AADACL2.AS1	FRRS1L
AADACL2.AS1	FRY	0.0219904928026352	undirected	AADACL2.AS1	FRY
AADACL2.AS1	GALNT12	0.0255837463522078	undirected	AADACL2.AS1	GALNT12
AADACL2.AS1	GATM	0.0326746158690789	undirected	AADACL2.AS1	GATM
AADACL2.AS1	GPC3	0.0282602883722881	undirected	AADACL2.AS1	GPC3
AADACL2.AS1	GPD1L	0.0252348309967729	undirected	AADACL2.AS1	GPD1L
AADACL2.AS1	GPR39	0.0355288167011609	undirected	AADACL2.AS1	GPR39
AADACL2.AS1	GPRASP1	0.026090497243774	undirected	AADACL2.AS1	GPRASP1
AADACL2.AS1	GULP1	0.0364164689923304	undirected	AADACL2.AS1	GULP1
AADACL2.AS1	HRASLS	0.0205196334941211	undirected	AADACL2.AS1	HRASLS
AADACL2.AS1	ICA1	0.0325981201455661	undirected	AADACL2.AS1	ICA1
AADACL2.AS1	ID4	0.0203142247012809	undirected	AADACL2.AS1	ID4
AADACL2.AS1	IGSF10	0.0517424614417573	undirected	AADACL2.AS1	IGSF10
AADACL2.AS1	IL24	0.0201125219231277	undirected	AADACL2.AS1	IL24
AADACL2.AS1	KIAA2022	0.0383264001278303	undirected	AADACL2.AS1	KIAA2022
AADACL2.AS1	LINC00992	0.0239999568876479	undirected	AADACL2.AS1	LINC00992
AADACL2.AS1	LINC02036	0.0238870806866531	undirected	AADACL2.AS1	LINC02036
AADACL2.AS1	LOC102723471	0.0311228393186514	undirected	AADACL2.AS1	LOC102723471
AADACL2.AS1	LOC105376382	0.0224696384558302	undirected	AADACL2.AS1	LOC105376382
AADACL2.AS1	MAATS1	0.0264695147231724	undirected	AADACL2.AS1	MAATS1
AADACL2.AS1	MAML3	0.0203979036286122	undirected	AADACL2.AS1	MAML3
AADACL2.AS1	METTL7A	0.0228753009549331	undirected	AADACL2.AS1	METTL7A
AADACL2.AS1	MIR6843	0.0201619927830235	undirected	AADACL2.AS1	MIR6843
AADACL2.AS1	MYH11	0.0204803616456875	undirected	AADACL2.AS1	MYH11
AADACL2.AS1	NAALADL2	0.0321912099955987	undirected	AADACL2.AS1	NAALADL2
AADACL2.AS1	NBEA	0.0242190153151555	undirected	AADACL2.AS1	NBEA
AADACL2.AS1	NR3C2	0.0357305372377366	undirected	AADACL2.AS1	NR3C2
AADACL2.AS1	NRXN3	0.0288298196801762	undirected	AADACL2.AS1	NRXN3
AADACL2.AS1	NSUN7	0.0346796292938071	undirected	AADACL2.AS1	NSUN7
AADACL2.AS1	NTRK3	0.0232251090228899	undirected	AADACL2.AS1	NTRK3
AADACL2.AS1	OXGR1	0.0354811143767108	undirected	AADACL2.AS1	OXGR1
AADACL2.AS1	PACRG	0.0338214594911728	undirected	AADACL2.AS1	PACRG
AADACL2.AS1	PAEP	0.023174280753027	undirected	AADACL2.AS1	PAEP
AADACL2.AS1	PAK5	0.0323749576062568	undirected	AADACL2.AS1	PAK5
AADACL2.AS1	PCSK2	0.0249075513667001	undirected	AADACL2.AS1	PCSK2
AADACL2.AS1	PPARG	0.0369351319171617	undirected	AADACL2.AS1	PPARG
AADACL2.AS1	PPM1H	0.0360516162152035	undirected	AADACL2.AS1	PPM1H
AADACL2.AS1	PPM1L	0.0321334308635816	undirected	AADACL2.AS1	PPM1L
AADACL2.AS1	PPP1R9A	0.0276039532825935	undirected	AADACL2.AS1	PPP1R9A
AADACL2.AS1	PRKAG2.AS1	0.0204044050727337	undirected	AADACL2.AS1	PRKAG2.AS1
AADACL2.AS1	PTN	0.0258265309584005	undirected	AADACL2.AS1	PTN
AADACL2.AS1	RNF150	0.0246795870684915	undirected	AADACL2.AS1	RNF150
AADACL2.AS1	RNF180	0.0241799287757855	undirected	AADACL2.AS1	RNF180
AADACL2.AS1	ROBO2	0.0259795185463622	undirected	AADACL2.AS1	ROBO2
AADACL2.AS1	RP1.193H18.2	0.0213656163824861	undirected	AADACL2.AS1	RP1.193H18.2
AADACL2.AS1	RP11.445F12.1	0.0328661380568746	undirected	AADACL2.AS1	RP11.445F12.1
AADACL2.AS1	RP11.831A10.1	0.0270004545060856	undirected	AADACL2.AS1	RP11.831A10.1
AADACL2.AS1	RP13.463N16.6	0.025535610789541	undirected	AADACL2.AS1	RP13.463N16.6
AADACL2.AS1	RP3.522D1.1	0.0230618608717333	undirected	AADACL2.AS1	RP3.522D1.1
AADACL2.AS1	RPS6KA6	0.0224831304391452	undirected	AADACL2.AS1	RPS6KA6
AADACL2.AS1	RPSAP52	0.0231637334722444	undirected	AADACL2.AS1	RPSAP52
AADACL2.AS1	SCIN	0.0221116961168263	undirected	AADACL2.AS1	SCIN
AADACL2.AS1	SELENBP1	0.0204353247175779	undirected	AADACL2.AS1	SELENBP1
AADACL2.AS1	SEMA3E	0.0215019926591413	undirected	AADACL2.AS1	SEMA3E
AADACL2.AS1	SIAH3	0.0203405491293942	undirected	AADACL2.AS1	SIAH3
AADACL2.AS1	SLAIN1	0.0261521465258178	undirected	AADACL2.AS1	SLAIN1
AADACL2.AS1	SLC27A6	0.0253597219921201	undirected	AADACL2.AS1	SLC27A6
AADACL2.AS1	SLC4A4	0.0243065762504556	undirected	AADACL2.AS1	SLC4A4
AADACL2.AS1	SLC9A2	0.028035878878758	undirected	AADACL2.AS1	SLC9A2
AADACL2.AS1	SLITRK5	0.0297715670976569	undirected	AADACL2.AS1	SLITRK5
AADACL2.AS1	SMIM10L2A	0.0297413721136738	undirected	AADACL2.AS1	SMIM10L2A
AADACL2.AS1	SOX2.OT	0.026932199510854	undirected	AADACL2.AS1	SOX2.OT
AADACL2.AS1	SPATA6	0.022354023023452	undirected	AADACL2.AS1	SPATA6
AADACL2.AS1	STXBP6	0.0236244506547311	undirected	AADACL2.AS1	STXBP6
AADACL2.AS1	SVIP	0.0261327993888973	undirected	AADACL2.AS1	SVIP
AADACL2.AS1	SYNGR1	0.0285247897379301	undirected	AADACL2.AS1	SYNGR1
AADACL2.AS1	TCEAL2	0.0213769068714245	undirected	AADACL2.AS1	TCEAL2
AADACL2.AS1	TLE2	0.0295688430371212	undirected	AADACL2.AS1	TLE2
AADACL2.AS1	TRPV6	0.0235314691225062	undirected	AADACL2.AS1	TRPV6
AADACL2.AS1	TSPAN12	0.0282388942503272	undirected	AADACL2.AS1	TSPAN12
AADACL2.AS1	VWDE	0.0234351922684537	undirected	AADACL2.AS1	VWDE
AADACL2.AS1	WDR49	0.028587038296607	undirected	AADACL2.AS1	WDR49
AADACL2.AS1	ZDHHC15	0.02921453759992	undirected	AADACL2.AS1	ZDHHC15
AADACL2.AS1	ZNF853	0.0291765891551819	undirected	AADACL2.AS1	ZNF853
ABCA4	GPD1L	0.0224924921843163	undirected	ABCA4	GPD1L
ABCA4	NR3C2	0.024759780219266	undirected	ABCA4	NR3C2
ABCA4	PLPP4	0.0225487293635665	undirected	ABCA4	PLPP4
ABCA4	TLE2	0.0213061932936615	undirected	ABCA4	TLE2
ABCA8	ABCC6P2	0.0312481274917344	undirected	ABCA8	ABCC6P2
ABCA8	ABHD11.AS1	0.0286564922225039	undirected	ABCA8	ABHD11.AS1
ABCA8	ABI3BP	0.177595739849382	undirected	ABCA8	ABI3BP
ABCA8	AC002454.1	0.0361463905699208	undirected	ABCA8	AC002454.1
ABCA8	AC005013.5	0.0609545742358105	undirected	ABCA8	AC005013.5
ABCA8	AC005237.4	0.0452185657501658	undirected	ABCA8	AC005237.4
ABCA8	AC005281.2	0.062979536568139	undirected	ABCA8	AC005281.2
ABCA8	AC005307.4	0.0257820171223729	undirected	ABCA8	AC005307.4
ABCA8	AC005863.1	0.0235849234327537	undirected	ABCA8	AC005863.1
ABCA8	AC006026.13	0.0519913138793952	undirected	ABCA8	AC006026.13
ABCA8	AC007249.3	0.0233638756775904	undirected	ABCA8	AC007249.3
ABCA8	AC013264.2	0.100347811613728	undirected	ABCA8	AC013264.2
ABCA8	AC015849.2	0.050719445944631	undirected	ABCA8	AC015849.2
ABCA8	AC079354.5	0.0523968405145734	undirected	ABCA8	AC079354.5
ABCA8	AC092484.1	0.0388585807642276	undirected	ABCA8	AC092484.1
ABCA8	AC098617.1	0.0472228850052487	undirected	ABCA8	AC098617.1
ABCA8	ACADSB	0.0767077693456676	undirected	ABCA8	ACADSB
ABCA8	ACKR1	0.176468554179432	undirected	ABCA8	ACKR1
ABCA8	ACOX2	0.148554469724812	undirected	ABCA8	ACOX2
ABCA8	ACSM3	0.0917459683646182	undirected	ABCA8	ACSM3
ABCA8	ACSS3	0.16981928748179	undirected	ABCA8	ACSS3
ABCA8	ADAMTS9.AS1	0.170486205361142	undirected	ABCA8	ADAMTS9.AS1
ABCA8	ADAMTS9.AS2	0.1608636734016	undirected	ABCA8	ADAMTS9.AS2
ABCA8	ADGRB3	0.176637540378162	undirected	ABCA8	ADGRB3
ABCA8	ADGRD1	0.173970926955433	undirected	ABCA8	ADGRD1
ABCA8	ADRA1A	0.133522508364688	undirected	ABCA8	ADRA1A
ABCA8	ADRA2A	0.188299678268301	undirected	ABCA8	ADRA2A
ABCA8	ADTRP	0.049011563861909	undirected	ABCA8	ADTRP
ABCA8	AF064858.6	0.044331898939225	undirected	ABCA8	AF064858.6
ABCA8	AF186192.1	0.13015486981711	undirected	ABCA8	AF186192.1
ABCA8	AHSP	0.0416036419731419	undirected	ABCA8	AHSP
ABCA8	AKR1C4	0.0249232874724474	undirected	ABCA8	AKR1C4
ABCA8	ALAS2	0.0354932635974012	undirected	ABCA8	ALAS2
ABCA8	ALDH1A1	0.0855566451832839	undirected	ABCA8	ALDH1A1
ABCA8	ALDH1L1	0.0797922637033839	undirected	ABCA8	ALDH1L1
ABCA8	ALDH8A1	0.0203993422141845	undirected	ABCA8	ALDH8A1
ABCA8	ALDOB	0.0270543820499564	undirected	ABCA8	ALDOB
ABCA8	ALKAL2	0.0675816629533597	undirected	ABCA8	ALKAL2
ABCA8	ALPP	0.0691305934703059	undirected	ABCA8	ALPP
ABCA8	ANGPTL3	0.0605874476889058	undirected	ABCA8	ANGPTL3
ABCA8	ANK2	0.206619222934179	undirected	ABCA8	ANK2
ABCA8	ANKRD20A4	0.0346058613138169	undirected	ABCA8	ANKRD20A4
ABCA8	ANKRD53	0.0866744126334341	undirected	ABCA8	ANKRD53
ABCA8	ANKRD66	0.0332453023190329	undirected	ABCA8	ANKRD66
ABCA8	ANKS1B	0.122090151468594	undirected	ABCA8	ANKS1B
ABCA8	ANXA10	0.0974322665606499	undirected	ABCA8	ANXA10
ABCA8	AP000439.3	0.0590911206385801	undirected	ABCA8	AP000439.3
ABCA8	AP000487.4	0.0435046587554303	undirected	ABCA8	AP000487.4
ABCA8	AP000593.7	0.0245970631666288	undirected	ABCA8	AP000593.7
ABCA8	AP001065.15	0.0200550835532326	undirected	ABCA8	AP001065.15
ABCA8	AP001271.3	0.033991120359917	undirected	ABCA8	AP001271.3
ABCA8	AP001347.6	0.101029072601119	undirected	ABCA8	AP001347.6
ABCA8	APOD	0.169664925152794	undirected	ABCA8	APOD
ABCA8	AR	0.168543207627003	undirected	ABCA8	AR
ABCA8	ARHGAP20	0.164116791487617	undirected	ABCA8	ARHGAP20
ABCA8	ARMC4	0.0881697201666042	undirected	ABCA8	ARMC4
ABCA8	ART4	0.158354047705526	undirected	ABCA8	ART4
ABCA8	ASCL1	0.0336818985055568	undirected	ABCA8	ASCL1
ABCA8	ASCL4	0.0311779092830643	undirected	ABCA8	ASCL4
ABCA8	ATP1A3	0.115680183659831	undirected	ABCA8	ATP1A3
ABCA8	ATP2A3	0.151729917203534	undirected	ABCA8	ATP2A3
ABCA8	ATP4A	0.0247818667294387	undirected	ABCA8	ATP4A
ABCA8	ATP6V1B1.AS1	0.04014130699976	undirected	ABCA8	ATP6V1B1.AS1
ABCA8	ATP7B	0.107093120367355	undirected	ABCA8	ATP7B
ABCA8	B3GALT5	0.070222718898824	undirected	ABCA8	B3GALT5
ABCA8	B4GALNT2	0.0204437236069664	undirected	ABCA8	B4GALNT2
ABCA8	BCHE	0.0808633829274187	undirected	ABCA8	BCHE
ABCA8	BEND4	0.103969661149742	undirected	ABCA8	BEND4
ABCA8	BEND7	0.128474497410414	undirected	ABCA8	BEND7
ABCA8	BEST2	0.0385611631892762	undirected	ABCA8	BEST2
ABCA8	BEX4	0.114376915441361	undirected	ABCA8	BEX4
ABCA8	BHLHA15	0.0994639226202845	undirected	ABCA8	BHLHA15
ABCA8	BHMG1	0.0571436757964201	undirected	ABCA8	BHMG1
ABCA8	BPIFB4	0.033794072921161	undirected	ABCA8	BPIFB4
ABCA8	BTC	0.0571190063984305	undirected	ABCA8	BTC
ABCA8	C10orf107	0.102924153240083	undirected	ABCA8	C10orf107
ABCA8	C10orf90	0.0840213539734663	undirected	ABCA8	C10orf90
ABCA8	C11orf86	0.0285573549709598	undirected	ABCA8	C11orf86
ABCA8	C15orf59	0.0882629590908704	undirected	ABCA8	C15orf59
ABCA8	C16orf71	0.045212659589866	undirected	ABCA8	C16orf71
ABCA8	C1orf115	0.0662637352505926	undirected	ABCA8	C1orf115
ABCA8	C1orf189	0.0217662618266226	undirected	ABCA8	C1orf189
ABCA8	C1QL2	0.0319858229412133	undirected	ABCA8	C1QL2
ABCA8	C1QTNF7	0.178550999504857	undirected	ABCA8	C1QTNF7
ABCA8	C20orf141	0.0451573532567913	undirected	ABCA8	C20orf141
ABCA8	C2orf73	0.028331682845718	undirected	ABCA8	C2orf73
ABCA8	C2orf88	0.137462312132248	undirected	ABCA8	C2orf88
ABCA8	C4BPB	0.0686804775670442	undirected	ABCA8	C4BPB
ABCA8	C5orf46	0.0271386191911349	undirected	ABCA8	C5orf46
ABCA8	C5orf49	0.0478983931627374	undirected	ABCA8	C5orf49
ABCA8	C7	0.170636888302136	undirected	ABCA8	C7
ABCA8	C8orf34	0.14430019042171	undirected	ABCA8	C8orf34
ABCA8	C8orf34.AS1	0.0748506062151418	undirected	ABCA8	C8orf34.AS1
ABCA8	CA1	0.0652809328563339	undirected	ABCA8	CA1
ABCA8	CA13	0.0631243128975445	undirected	ABCA8	CA13
ABCA8	CA4	0.12088469991021	undirected	ABCA8	CA4
ABCA8	CA8	0.160108342853522	undirected	ABCA8	CA8
ABCA8	CACNB4	0.10985001534979	undirected	ABCA8	CACNB4
ABCA8	CACNG5	0.0270132732655799	undirected	ABCA8	CACNG5
ABCA8	CALN1	0.119630180938207	undirected	ABCA8	CALN1
ABCA8	CAPSL	0.0346754123710575	undirected	ABCA8	CAPSL
ABCA8	CBLN2	0.0229077403718354	undirected	ABCA8	CBLN2
ABCA8	CCDC110	0.10895017280348	undirected	ABCA8	CCDC110
ABCA8	CCDC17	0.0315103230871275	undirected	ABCA8	CCDC17
ABCA8	CCDC170	0.157441429618768	undirected	ABCA8	CCDC170
ABCA8	CCDC173	0.0385615854366553	undirected	ABCA8	CCDC173
ABCA8	CCDC178	0.13043568431857	undirected	ABCA8	CCDC178
ABCA8	CCDC181	0.0384118493597613	undirected	ABCA8	CCDC181
ABCA8	CCDC33	0.0395450283364023	undirected	ABCA8	CCDC33
ABCA8	CCDC65	0.0216078687995322	undirected	ABCA8	CCDC65
ABCA8	CCDC85A	0.166551356962145	undirected	ABCA8	CCDC85A
ABCA8	CCL14	0.174205917303915	undirected	ABCA8	CCL14
ABCA8	CCL2	0.174693919692987	undirected	ABCA8	CCL2
ABCA8	CCL23	0.170752761876565	undirected	ABCA8	CCL23
ABCA8	CCL25	0.0320489665845921	undirected	ABCA8	CCL25
ABCA8	CD200R1	0.125704710344269	undirected	ABCA8	CD200R1
ABCA8	CDH10	0.101141720580826	undirected	ABCA8	CDH10
ABCA8	CDHR4	0.020481326334522	undirected	ABCA8	CDHR4
ABCA8	CDKN2B.AS1	0.103071050122516	undirected	ABCA8	CDKN2B.AS1
ABCA8	CDO1	0.170862806555614	undirected	ABCA8	CDO1
ABCA8	CFAP161	0.0325461576733771	undirected	ABCA8	CFAP161
ABCA8	CFAP221	0.0739477730569532	undirected	ABCA8	CFAP221
ABCA8	CFAP45	0.0652790865713887	undirected	ABCA8	CFAP45
ABCA8	CGA	0.0242199051569125	undirected	ABCA8	CGA
ABCA8	CGNL1	0.126224770186409	undirected	ABCA8	CGNL1
ABCA8	CH17.302M23.1	0.0629351033428431	undirected	ABCA8	CH17.302M23.1
ABCA8	CH25H	0.170390458087471	undirected	ABCA8	CH25H
ABCA8	CH507.42P11.7	0.037094731157662	undirected	ABCA8	CH507.42P11.7
ABCA8	CHI3L2	0.102361828989517	undirected	ABCA8	CHI3L2
ABCA8	CHL1	0.0759386612323864	undirected	ABCA8	CHL1
ABCA8	CHL1.AS1	0.0338124053139787	undirected	ABCA8	CHL1.AS1
ABCA8	CHRDL1	0.178545633596843	undirected	ABCA8	CHRDL1
ABCA8	CHST6	0.0918204930092919	undirected	ABCA8	CHST6
ABCA8	CLDN23	0.0703404926534027	undirected	ABCA8	CLDN23
ABCA8	CLEC17A	0.0633400306455667	undirected	ABCA8	CLEC17A
ABCA8	CLEC3B	0.163230952880153	undirected	ABCA8	CLEC3B
ABCA8	CLIC6	0.11768735219095	undirected	ABCA8	CLIC6
ABCA8	CLYBL	0.0623165067882099	undirected	ABCA8	CLYBL
ABCA8	CNGA4	0.0273932798147377	undirected	ABCA8	CNGA4
ABCA8	COCH	0.0522937461987057	undirected	ABCA8	COCH
ABCA8	COL26A1	0.0572132599474974	undirected	ABCA8	COL26A1
ABCA8	CPB1	0.097581792803348	undirected	ABCA8	CPB1
ABCA8	CPLX2	0.0376142224848705	undirected	ABCA8	CPLX2
ABCA8	CPNE4	0.0978230669136367	undirected	ABCA8	CPNE4
ABCA8	CRACR2A	0.0284413222244457	undirected	ABCA8	CRACR2A
ABCA8	CRAT	0.139323028146927	undirected	ABCA8	CRAT
ABCA8	CRB2	0.0491967980832456	undirected	ABCA8	CRB2
ABCA8	CREB3L3	0.0456142216634747	undirected	ABCA8	CREB3L3
ABCA8	CRHBP	0.134300503205898	undirected	ABCA8	CRHBP
ABCA8	CRHR1	0.0826788892069026	undirected	ABCA8	CRHR1
ABCA8	CROCC2	0.0520486809110754	undirected	ABCA8	CROCC2
ABCA8	CRTAC1	0.141490600184533	undirected	ABCA8	CRTAC1
ABCA8	CRYBA2	0.0583226088709452	undirected	ABCA8	CRYBA2
ABCA8	CRYGC	0.0964354068694434	undirected	ABCA8	CRYGC
ABCA8	CSF2	0.0442131741039828	undirected	ABCA8	CSF2
ABCA8	CTB.113D17.1	0.0523748270613296	undirected	ABCA8	CTB.113D17.1
ABCA8	CTB.40H15.4	0.0321053298157066	undirected	ABCA8	CTB.40H15.4
ABCA8	CTB.51J22.1	0.143998861486798	undirected	ABCA8	CTB.51J22.1
ABCA8	CTC.241F20.4	0.0859487670334617	undirected	ABCA8	CTC.241F20.4
ABCA8	CTC.297N7.9	0.139371639449846	undirected	ABCA8	CTC.297N7.9
ABCA8	CTC.327F10.4	0.0534368558714759	undirected	ABCA8	CTC.327F10.4
ABCA8	CTC.327F10.5	0.0512811351353763	undirected	ABCA8	CTC.327F10.5
ABCA8	CTC.559E9.4	0.140268839629068	undirected	ABCA8	CTC.559E9.4
ABCA8	CTD.2095E4.5	0.0777675383487683	undirected	ABCA8	CTD.2095E4.5
ABCA8	CTD.2240E14.4	0.0451061858797692	undirected	ABCA8	CTD.2240E14.4
ABCA8	CTD.2339F6.1	0.146901946327198	undirected	ABCA8	CTD.2339F6.1
ABCA8	CTD.2371O3.3	0.0707522264398095	undirected	ABCA8	CTD.2371O3.3
ABCA8	CTD.2376I4.1	0.0754126574172571	undirected	ABCA8	CTD.2376I4.1
ABCA8	CTD.2376I4.2	0.0757461939325264	undirected	ABCA8	CTD.2376I4.2
ABCA8	CTD.2380F24.1	0.123346399522329	undirected	ABCA8	CTD.2380F24.1
ABCA8	CTD.2649C14.2	0.0259216857240062	undirected	ABCA8	CTD.2649C14.2
ABCA8	CTD.3193K9.11	0.0954164079955905	undirected	ABCA8	CTD.3193K9.11
ABCA8	CTSG	0.186913623524451	undirected	ABCA8	CTSG
ABCA8	CTTNBP2	0.109355424045553	undirected	ABCA8	CTTNBP2
ABCA8	CX3CR1	0.15555005413934	undirected	ABCA8	CX3CR1
ABCA8	CYP11A1	0.100996521970244	undirected	ABCA8	CYP11A1
ABCA8	CYP1A1	0.0303216533687642	undirected	ABCA8	CYP1A1
ABCA8	CYP1A2	0.0398582735403412	undirected	ABCA8	CYP1A2
ABCA8	CYP27C1	0.0441883331732411	undirected	ABCA8	CYP27C1
ABCA8	CYP4X1	0.0589655004252824	undirected	ABCA8	CYP4X1
ABCA8	DACH1	0.144213172021552	undirected	ABCA8	DACH1
ABCA8	DAGLA	0.131369485953617	undirected	ABCA8	DAGLA
ABCA8	DCT	0.090843417455999	undirected	ABCA8	DCT
ABCA8	DEFB124	0.0201738986497511	undirected	ABCA8	DEFB124
ABCA8	DEUP1	0.0389863937916727	undirected	ABCA8	DEUP1
ABCA8	DGKB	0.0845093218408564	undirected	ABCA8	DGKB
ABCA8	DHRS2	0.0686132680610309	undirected	ABCA8	DHRS2
ABCA8	DIO1	0.0244113555575022	undirected	ABCA8	DIO1
ABCA8	DLG2	0.124012370697817	undirected	ABCA8	DLG2
ABCA8	DNAH10	0.0763301057555954	undirected	ABCA8	DNAH10
ABCA8	DNAH12	0.0323101445904175	undirected	ABCA8	DNAH12
ABCA8	DNAH6	0.0344806460926392	undirected	ABCA8	DNAH6
ABCA8	DNALI1	0.134038285267425	undirected	ABCA8	DNALI1
ABCA8	DNASE2B	0.129324201768292	undirected	ABCA8	DNASE2B
ABCA8	DPP4	0.106257254797272	undirected	ABCA8	DPP4
ABCA8	DPPA4	0.0627799237580517	undirected	ABCA8	DPPA4
ABCA8	DPT	0.183882346096888	undirected	ABCA8	DPT
ABCA8	DRD2	0.121444307433316	undirected	ABCA8	DRD2
ABCA8	DRGX	0.0301053463616264	undirected	ABCA8	DRGX
ABCA8	DSCAM	0.0324180479207539	undirected	ABCA8	DSCAM
ABCA8	DTHD1	0.0819471047960132	undirected	ABCA8	DTHD1
ABCA8	DYNLRB2	0.0298176206060044	undirected	ABCA8	DYNLRB2
ABCA8	E2F1	0.0983683154656731	undirected	ABCA8	E2F1
ABCA8	EFCAB6	0.0564735456873478	undirected	ABCA8	EFCAB6
ABCA8	EFHB	0.0415655775055256	undirected	ABCA8	EFHB
ABCA8	EFHC2	0.0655616319226477	undirected	ABCA8	EFHC2
ABCA8	EHD3	0.129385138858976	undirected	ABCA8	EHD3
ABCA8	ELAVL2	0.0318375187448903	undirected	ABCA8	ELAVL2
ABCA8	ENO4	0.0334861527586595	undirected	ABCA8	ENO4
ABCA8	ENPP4	0.157608339608985	undirected	ABCA8	ENPP4
ABCA8	ENPP5	0.0893649584864593	undirected	ABCA8	ENPP5
ABCA8	EQTN	0.0556875496914953	undirected	ABCA8	EQTN
ABCA8	ERAS	0.0330115240447886	undirected	ABCA8	ERAS
ABCA8	ETV1	0.135272172190256	undirected	ABCA8	ETV1
ABCA8	EYA2	0.0696320600670236	undirected	ABCA8	EYA2
ABCA8	F10	0.165727707146889	undirected	ABCA8	F10
ABCA8	FADD	0.0728654211553914	undirected	ABCA8	FADD
ABCA8	FAIM2	0.165555782745229	undirected	ABCA8	FAIM2
ABCA8	FAM107A	0.156055772106727	undirected	ABCA8	FAM107A
ABCA8	FAM149A	0.111821839909551	undirected	ABCA8	FAM149A
ABCA8	FAM163A	0.0494979593462725	undirected	ABCA8	FAM163A
ABCA8	FAM174B	0.12864101672313	undirected	ABCA8	FAM174B
ABCA8	FAM184A	0.0842006782752995	undirected	ABCA8	FAM184A
ABCA8	FAM216B	0.0370822110649049	undirected	ABCA8	FAM216B
ABCA8	FAM221A	0.0445034733545559	undirected	ABCA8	FAM221A
ABCA8	FAM222A.AS1	0.0492439047612096	undirected	ABCA8	FAM222A.AS1
ABCA8	FAM92B	0.0599117696455366	undirected	ABCA8	FAM92B
ABCA8	FAM95B1	0.0574970075539046	undirected	ABCA8	FAM95B1
ABCA8	FARSA.AS1	0.0227749874404713	undirected	ABCA8	FARSA.AS1
ABCA8	FBXO2	0.0390319025472575	undirected	ABCA8	FBXO2
ABCA8	FCER1A	0.121106390680883	undirected	ABCA8	FCER1A
ABCA8	FCGBP	0.0872939359351126	undirected	ABCA8	FCGBP
ABCA8	FGF10	0.179082783839845	undirected	ABCA8	FGF10
ABCA8	FGF12	0.0381786782315156	undirected	ABCA8	FGF12
ABCA8	FGF12.AS2	0.0556135274370245	undirected	ABCA8	FGF12.AS2
ABCA8	FGF14	0.130627021497911	undirected	ABCA8	FGF14
ABCA8	FGF18	0.171927181118335	undirected	ABCA8	FGF18
ABCA8	FGF3	0.0261694929322885	undirected	ABCA8	FGF3
ABCA8	FGF7	0.187379939849696	undirected	ABCA8	FGF7
ABCA8	FGFBP2	0.0768098946826094	undirected	ABCA8	FGFBP2
ABCA8	FMO2	0.131441734264902	undirected	ABCA8	FMO2
ABCA8	FMO5	0.103388092563324	undirected	ABCA8	FMO5
ABCA8	FNDC4	0.122684559511797	undirected	ABCA8	FNDC4
ABCA8	FOLR3	0.0304860003368505	undirected	ABCA8	FOLR3
ABCA8	FOXD3	0.0328301619784397	undirected	ABCA8	FOXD3
ABCA8	FOXG1.AS1	0.0476317810873901	undirected	ABCA8	FOXG1.AS1
ABCA8	FOXI2	0.103258093012885	undirected	ABCA8	FOXI2
ABCA8	FRRS1L	0.0802714905632881	undirected	ABCA8	FRRS1L
ABCA8	FRY	0.166962770551087	undirected	ABCA8	FRY
ABCA8	FRZB	0.169394936186573	undirected	ABCA8	FRZB
ABCA8	FXYD2	0.0575907540047046	undirected	ABCA8	FXYD2
ABCA8	GABRP	0.0866354855092461	undirected	ABCA8	GABRP
ABCA8	GALNT12	0.0354404932015537	undirected	ABCA8	GALNT12
ABCA8	GALNT13	0.0492146715241493	undirected	ABCA8	GALNT13
ABCA8	GALNT16	0.161442335292169	undirected	ABCA8	GALNT16
ABCA8	GALNT5	0.100848613371608	undirected	ABCA8	GALNT5
ABCA8	GALR1	0.155421663300754	undirected	ABCA8	GALR1
ABCA8	GAS2	0.120320649729423	undirected	ABCA8	GAS2
ABCA8	GAS2L2	0.0335503232454527	undirected	ABCA8	GAS2L2
ABCA8	GAST	0.104467307460437	undirected	ABCA8	GAST
ABCA8	GATM	0.0822187892738645	undirected	ABCA8	GATM
ABCA8	GBX2	0.0614438147322164	undirected	ABCA8	GBX2
ABCA8	GDF10	0.180677531659246	undirected	ABCA8	GDF10
ABCA8	GDF7	0.0906616822911299	undirected	ABCA8	GDF7
ABCA8	GFRA1	0.181338079818876	undirected	ABCA8	GFRA1
ABCA8	GGTA1P	0.161464440385904	undirected	ABCA8	GGTA1P
ABCA8	GLRB	0.12509630616963	undirected	ABCA8	GLRB
ABCA8	GNA14	0.167120952708773	undirected	ABCA8	GNA14
ABCA8	GNE	0.0739799721736336	undirected	ABCA8	GNE
ABCA8	GNG7	0.146746029746542	undirected	ABCA8	GNG7
ABCA8	GOLGA8A	0.0346948742924293	undirected	ABCA8	GOLGA8A
ABCA8	GOLGA8B	0.0420825601707469	undirected	ABCA8	GOLGA8B
ABCA8	GPC3	0.114466911909245	undirected	ABCA8	GPC3
ABCA8	GPD1L	0.106869624622692	undirected	ABCA8	GPD1L
ABCA8	GPIHBP1	0.174980967974067	undirected	ABCA8	GPIHBP1
ABCA8	GPR158	0.0520638133833799	undirected	ABCA8	GPR158
ABCA8	GPR39	0.0476068217096533	undirected	ABCA8	GPR39
ABCA8	GPRASP1	0.15207038521649	undirected	ABCA8	GPRASP1
ABCA8	GREM2	0.163979062923935	undirected	ABCA8	GREM2
ABCA8	GRIK3	0.129984445373127	undirected	ABCA8	GRIK3
ABCA8	GRM1	0.0681586769104144	undirected	ABCA8	GRM1
ABCA8	GULP1	0.121801986913881	undirected	ABCA8	GULP1
ABCA8	HAGHL	0.0591275544351278	undirected	ABCA8	HAGHL
ABCA8	HBA1	0.0312661297974286	undirected	ABCA8	HBA1
ABCA8	HBA2	0.065665616678808	undirected	ABCA8	HBA2
ABCA8	HBB	0.0894866578555527	undirected	ABCA8	HBB
ABCA8	HBD	0.107846032261777	undirected	ABCA8	HBD
ABCA8	HBG2	0.0229871749235754	undirected	ABCA8	HBG2
ABCA8	HCAR1	0.0870643467839157	undirected	ABCA8	HCAR1
ABCA8	HDGFL1	0.0213188643340488	undirected	ABCA8	HDGFL1
ABCA8	HHIPL2	0.0268743215381742	undirected	ABCA8	HHIPL2
ABCA8	HLX.AS1	0.157916695305183	undirected	ABCA8	HLX.AS1
ABCA8	HNF1B	0.0612382176557185	undirected	ABCA8	HNF1B
ABCA8	HNF4A	0.0557905396677152	undirected	ABCA8	HNF4A
ABCA8	HOXB.AS2	0.0322047016771642	undirected	ABCA8	HOXB.AS2
ABCA8	HOXB2	0.129257106797287	undirected	ABCA8	HOXB2
ABCA8	HOXB3	0.0470704048710062	undirected	ABCA8	HOXB3
ABCA8	HOXB4	0.134940028593301	undirected	ABCA8	HOXB4
ABCA8	HOXC11	0.0668284948055848	undirected	ABCA8	HOXC11
ABCA8	HOXD10	0.0912358040547413	undirected	ABCA8	HOXD10
ABCA8	HOXD11	0.105236710858889	undirected	ABCA8	HOXD11
ABCA8	HRASLS	0.0592674895272575	undirected	ABCA8	HRASLS
ABCA8	HS3ST2	0.156289527347661	undirected	ABCA8	HS3ST2
ABCA8	hsa.let.7c	0.127389454448986	undirected	ABCA8	hsa.let.7c
ABCA8	hsa.mir.1258	0.150331358588614	undirected	ABCA8	hsa.mir.1258
ABCA8	hsa.mir.1277	0.0782925530153153	undirected	ABCA8	hsa.mir.1277
ABCA8	hsa.mir.135a.1	0.0916288192836925	undirected	ABCA8	hsa.mir.135a.1
ABCA8	hsa.mir.19a	0.140402457594933	undirected	ABCA8	hsa.mir.19a
ABCA8	hsa.mir.211	0.0671086726508189	undirected	ABCA8	hsa.mir.211
ABCA8	hsa.mir.29c	0.138247021535075	undirected	ABCA8	hsa.mir.29c
ABCA8	hsa.mir.301a	0.127989126550008	undirected	ABCA8	hsa.mir.301a
ABCA8	hsa.mir.301b	0.0799720152962617	undirected	ABCA8	hsa.mir.301b
ABCA8	hsa.mir.31	0.0879332500024167	undirected	ABCA8	hsa.mir.31
ABCA8	hsa.mir.34b	0.0666567545553369	undirected	ABCA8	hsa.mir.34b
ABCA8	hsa.mir.34c	0.0273201244098306	undirected	ABCA8	hsa.mir.34c
ABCA8	hsa.mir.3664	0.056220891742578	undirected	ABCA8	hsa.mir.3664
ABCA8	hsa.mir.4443	0.0401730174026547	undirected	ABCA8	hsa.mir.4443
ABCA8	hsa.mir.455	0.101297973706978	undirected	ABCA8	hsa.mir.455
ABCA8	hsa.mir.4766	0.112161460894244	undirected	ABCA8	hsa.mir.4766
ABCA8	hsa.mir.615	0.0731344102487722	undirected	ABCA8	hsa.mir.615
ABCA8	hsa.mir.7112	0.107738847475149	undirected	ABCA8	hsa.mir.7112
ABCA8	hsa.mir.7850	0.0338324400260788	undirected	ABCA8	hsa.mir.7850
ABCA8	hsa.mir.99a	0.120743501403373	undirected	ABCA8	hsa.mir.99a
ABCA8	HSD17B13	0.0522343098410657	undirected	ABCA8	HSD17B13
ABCA8	ICA1	0.0889919653141372	undirected	ABCA8	ICA1
ABCA8	ID4	0.122845563463107	undirected	ABCA8	ID4
ABCA8	IFNE	0.0904960889523285	undirected	ABCA8	IFNE
ABCA8	IFNK	0.0519440397885707	undirected	ABCA8	IFNK
ABCA8	IGF1	0.19120318906302	undirected	ABCA8	IGF1
ABCA8	IGSF10	0.112865974688884	undirected	ABCA8	IGSF10
ABCA8	IL12A.AS1	0.132520409139808	undirected	ABCA8	IL12A.AS1
ABCA8	IL13	0.103012810935518	undirected	ABCA8	IL13
ABCA8	IL17REL	0.0543652653623464	undirected	ABCA8	IL17REL
ABCA8	IL21	0.0751925941123101	undirected	ABCA8	IL21
ABCA8	IL24	0.0379679508569935	undirected	ABCA8	IL24
ABCA8	IL33	0.122492055461076	undirected	ABCA8	IL33
ABCA8	IL5	0.0214219210190764	undirected	ABCA8	IL5
ABCA8	IL5RA	0.118862066369669	undirected	ABCA8	IL5RA
ABCA8	IL6	0.0848767463960128	undirected	ABCA8	IL6
ABCA8	INMT	0.170326108960989	undirected	ABCA8	INMT
ABCA8	INSM1	0.0788604265932882	undirected	ABCA8	INSM1
ABCA8	IQCD	0.0282483296897137	undirected	ABCA8	IQCD
ABCA8	ITM2A	0.171467201430712	undirected	ABCA8	ITM2A
ABCA8	JAKMIP2.AS1	0.0646360223567473	undirected	ABCA8	JAKMIP2.AS1
ABCA8	JAML	0.131769174274303	undirected	ABCA8	JAML
ABCA8	JCHAIN	0.13912219850739	undirected	ABCA8	JCHAIN
ABCA8	KCNE1	0.0415349406659041	undirected	ABCA8	KCNE1
ABCA8	KCNE1B	0.0407746178501299	undirected	ABCA8	KCNE1B
ABCA8	KCNE3	0.114013532990841	undirected	ABCA8	KCNE3
ABCA8	KCNH1	0.0771991485673044	undirected	ABCA8	KCNH1
ABCA8	KCNH1.IT1	0.0202826416179137	undirected	ABCA8	KCNH1.IT1
ABCA8	KCNH5	0.0214612873859294	undirected	ABCA8	KCNH5
ABCA8	KHDC1L	0.0948082270312878	undirected	ABCA8	KHDC1L
ABCA8	KHDRBS2	0.139274780266987	undirected	ABCA8	KHDRBS2
ABCA8	KIAA2012	0.033063019542909	undirected	ABCA8	KIAA2012
ABCA8	KIAA2022	0.0896979735164761	undirected	ABCA8	KIAA2022
ABCA8	KIF19	0.125981746130027	undirected	ABCA8	KIF19
ABCA8	KIF25	0.0585943443334467	undirected	ABCA8	KIF25
ABCA8	KIF25.AS1	0.0848507524759645	undirected	ABCA8	KIF25.AS1
ABCA8	KLF17	0.0418183686923587	undirected	ABCA8	KLF17
ABCA8	KLHDC8A	0.0984033573788498	undirected	ABCA8	KLHDC8A
ABCA8	KLHL14	0.152932817468377	undirected	ABCA8	KLHL14
ABCA8	KLHL32	0.0888026821344548	undirected	ABCA8	KLHL32
ABCA8	KREMEN2	0.089951656372026	undirected	ABCA8	KREMEN2
ABCA8	KRT20	0.0207448099767268	undirected	ABCA8	KRT20
ABCA8	KRT222	0.130416271074151	undirected	ABCA8	KRT222
ABCA8	KRT31	0.0293407465655908	undirected	ABCA8	KRT31
ABCA8	KRT35	0.0358791140452696	undirected	ABCA8	KRT35
ABCA8	KRT36	0.0533682672326755	undirected	ABCA8	KRT36
ABCA8	KRT85	0.0386983650072946	undirected	ABCA8	KRT85
ABCA8	KRTAP13.2	0.0208995529214987	undirected	ABCA8	KRTAP13.2
ABCA8	KRTAP3.1	0.0570264617746158	undirected	ABCA8	KRTAP3.1
ABCA8	LGSN	0.0218960418460517	undirected	ABCA8	LGSN
ABCA8	LHFPL3.AS1	0.0495796541478433	undirected	ABCA8	LHFPL3.AS1
ABCA8	LIFR.AS1	0.0714314752980881	undirected	ABCA8	LIFR.AS1
ABCA8	LINC00028	0.0302232049201491	undirected	ABCA8	LINC00028
ABCA8	LINC00278	0.0317794453997034	undirected	ABCA8	LINC00278
ABCA8	LINC00472	0.135033308351876	undirected	ABCA8	LINC00472
ABCA8	LINC00567	0.128142241200093	undirected	ABCA8	LINC00567
ABCA8	LINC00896	0.0484890024997139	undirected	ABCA8	LINC00896
ABCA8	LINC00992	0.0387740348484835	undirected	ABCA8	LINC00992
ABCA8	LINC01158	0.0638499080873027	undirected	ABCA8	LINC01158
ABCA8	LINC01191	0.050890454033357	undirected	ABCA8	LINC01191
ABCA8	LINC01204	0.0308953239541066	undirected	ABCA8	LINC01204
ABCA8	LINC01254	0.0328272323105424	undirected	ABCA8	LINC01254
ABCA8	LINC01266	0.130847542475092	undirected	ABCA8	LINC01266
ABCA8	LINC01354	0.0747382611474674	undirected	ABCA8	LINC01354
ABCA8	LINC01429	0.0482447034717654	undirected	ABCA8	LINC01429
ABCA8	LINC01460	0.0218111699477015	undirected	ABCA8	LINC01460
ABCA8	LINC01482	0.0834110765204349	undirected	ABCA8	LINC01482
ABCA8	LINC01561	0.0559909299633218	undirected	ABCA8	LINC01561
ABCA8	LINC01600	0.0718628498858779	undirected	ABCA8	LINC01600
ABCA8	LINC01625	0.0713636245722921	undirected	ABCA8	LINC01625
ABCA8	LINC01778	0.0909833209079912	undirected	ABCA8	LINC01778
ABCA8	LINC01910	0.0544989859327749	undirected	ABCA8	LINC01910
ABCA8	LINC01914	0.02159874939867	undirected	ABCA8	LINC01914
ABCA8	LINC01940	0.0236481893028833	undirected	ABCA8	LINC01940
ABCA8	LINC02036	0.0441482513388707	undirected	ABCA8	LINC02036
ABCA8	LINC02147	0.141927210387363	undirected	ABCA8	LINC02147
ABCA8	LINCR.0001	0.0258915563582733	undirected	ABCA8	LINCR.0001
ABCA8	LIPI	0.0444716742497345	undirected	ABCA8	LIPI
ABCA8	LIX1	0.0912196385995522	undirected	ABCA8	LIX1
ABCA8	LL22NC03.63E9.3	0.0310785536843432	undirected	ABCA8	LL22NC03.63E9.3
ABCA8	LMNTD1	0.020634956875194	undirected	ABCA8	LMNTD1
ABCA8	LMO7DN	0.0386320861091657	undirected	ABCA8	LMO7DN
ABCA8	LMOD1	0.17297587276912	undirected	ABCA8	LMOD1
ABCA8	LOC100506497	0.0448803541656646	undirected	ABCA8	LOC100506497
ABCA8	LOC101927497	0.0432737931733495	undirected	ABCA8	LOC101927497
ABCA8	LOC101927596	0.086253178193273	undirected	ABCA8	LOC101927596
ABCA8	LOC101928118	0.0919256246109694	undirected	ABCA8	LOC101928118
ABCA8	LOC101928583	0.163239321608617	undirected	ABCA8	LOC101928583
ABCA8	LOC101929331	0.138590933763928	undirected	ABCA8	LOC101929331
ABCA8	LOC102723471	0.0381789714689348	undirected	ABCA8	LOC102723471
ABCA8	LOC102724589	0.0410036450996509	undirected	ABCA8	LOC102724589
ABCA8	LOC105369364	0.108858487585922	undirected	ABCA8	LOC105369364
ABCA8	LOC105369739	0.0325499744903577	undirected	ABCA8	LOC105369739
ABCA8	LOC105370941	0.0292062154204976	undirected	ABCA8	LOC105370941
ABCA8	LOC105376382	0.0822130444071484	undirected	ABCA8	LOC105376382
ABCA8	LOC105376575	0.0653060416825744	undirected	ABCA8	LOC105376575
ABCA8	LOC105378137	0.0459389244298207	undirected	ABCA8	LOC105378137
ABCA8	LOC283575	0.0553643399040259	undirected	ABCA8	LOC283575
ABCA8	LOC375196	0.0338836539706125	undirected	ABCA8	LOC375196
ABCA8	LOC554223	0.0793864123450473	undirected	ABCA8	LOC554223
ABCA8	LOC644656	0.0582669699943715	undirected	ABCA8	LOC644656
ABCA8	LPA	0.0458792949227785	undirected	ABCA8	LPA
ABCA8	LPIN1	0.130824530771637	undirected	ABCA8	LPIN1
ABCA8	LRMP	0.12121887269378	undirected	ABCA8	LRMP
ABCA8	LRRC10B	0.0754644118707487	undirected	ABCA8	LRRC10B
ABCA8	LRRC18	0.122285045625259	undirected	ABCA8	LRRC18
ABCA8	LRRC43	0.0228709407668845	undirected	ABCA8	LRRC43
ABCA8	LRRC55	0.148457206970774	undirected	ABCA8	LRRC55
ABCA8	LRRIQ1	0.0265118112184812	undirected	ABCA8	LRRIQ1
ABCA8	LRRTM1	0.123179569214924	undirected	ABCA8	LRRTM1
ABCA8	LUZP2	0.0961770224334752	undirected	ABCA8	LUZP2
ABCA8	LYVE1	0.188114706829453	undirected	ABCA8	LYVE1
ABCA8	LYZ	0.158540956246519	undirected	ABCA8	LYZ
ABCA8	MAATS1	0.0773850795621157	undirected	ABCA8	MAATS1
ABCA8	MAML3	0.0920822301470182	undirected	ABCA8	MAML3
ABCA8	MAOB	0.110170622616706	undirected	ABCA8	MAOB
ABCA8	MAP6	0.14153995583626	undirected	ABCA8	MAP6
ABCA8	MAS1	0.0988946982654488	undirected	ABCA8	MAS1
ABCA8	MC5R	0.0900425326746103	undirected	ABCA8	MC5R
ABCA8	MDH1B	0.0242245256956992	undirected	ABCA8	MDH1B
ABCA8	MEI1	0.0618804797479464	undirected	ABCA8	MEI1
ABCA8	MEI4	0.0494298258968777	undirected	ABCA8	MEI4
ABCA8	MEIS1.AS3	0.0648875923077301	undirected	ABCA8	MEIS1.AS3
ABCA8	MEOX2	0.185525434009303	undirected	ABCA8	MEOX2
ABCA8	METTL24	0.164679465265198	undirected	ABCA8	METTL24
ABCA8	METTL7A	0.119741435927662	undirected	ABCA8	METTL7A
ABCA8	MFAP4	0.184771365235017	undirected	ABCA8	MFAP4
ABCA8	MGC27382	0.0951127789036514	undirected	ABCA8	MGC27382
ABCA8	MGP	0.170415303185194	undirected	ABCA8	MGP
ABCA8	MIR1249	0.0420426034632388	undirected	ABCA8	MIR1249
ABCA8	MIR3681HG	0.0262257435202065	undirected	ABCA8	MIR3681HG
ABCA8	MIR3685	0.0419961998755606	undirected	ABCA8	MIR3685
ABCA8	MIR4432HG	0.124660334673699	undirected	ABCA8	MIR4432HG
ABCA8	MIR6843	0.102636310243181	undirected	ABCA8	MIR6843
ABCA8	MITF	0.167570417597947	undirected	ABCA8	MITF
ABCA8	MLANA	0.0381131953854903	undirected	ABCA8	MLANA
ABCA8	MLPH	0.119596097152127	undirected	ABCA8	MLPH
ABCA8	MMEL1	0.0358095705664841	undirected	ABCA8	MMEL1
ABCA8	MMP27	0.151066369813454	undirected	ABCA8	MMP27
ABCA8	MMP8	0.0400293922445877	undirected	ABCA8	MMP8
ABCA8	MMRN1	0.188475318165314	undirected	ABCA8	MMRN1
ABCA8	MOBP	0.0988759035469226	undirected	ABCA8	MOBP
ABCA8	MRGPRE	0.127514941347103	undirected	ABCA8	MRGPRE
ABCA8	MROH9	0.0293501356331763	undirected	ABCA8	MROH9
ABCA8	MUC6	0.0328902129723225	undirected	ABCA8	MUC6
ABCA8	MYH11	0.153107999006614	undirected	ABCA8	MYH11
ABCA8	MYL7	0.0265824890208882	undirected	ABCA8	MYL7
ABCA8	MYRIP	0.154182319949613	undirected	ABCA8	MYRIP
ABCA8	NAALADL2	0.0960870555424094	undirected	ABCA8	NAALADL2
ABCA8	NBEA	0.152163729080964	undirected	ABCA8	NBEA
ABCA8	NDNF	0.17802773670214	undirected	ABCA8	NDNF
ABCA8	NEFH	0.0740114112932886	undirected	ABCA8	NEFH
ABCA8	NELL1	0.112365018008667	undirected	ABCA8	NELL1
ABCA8	NFIX	0.144061017429361	undirected	ABCA8	NFIX
ABCA8	NKAIN3	0.0937777009610803	undirected	ABCA8	NKAIN3
ABCA8	NKX6.2	0.0577868030376958	undirected	ABCA8	NKX6.2
ABCA8	NLRP14	0.0512207572335564	undirected	ABCA8	NLRP14
ABCA8	NME5	0.138769104308387	undirected	ABCA8	NME5
ABCA8	NOSTRIN	0.141560935232977	undirected	ABCA8	NOSTRIN
ABCA8	NPY1R	0.13161162304004	undirected	ABCA8	NPY1R
ABCA8	NR0B1	0.0217634358476448	undirected	ABCA8	NR0B1
ABCA8	NR3C2	0.135139579965499	undirected	ABCA8	NR3C2
ABCA8	NR4A1	0.116931017768846	undirected	ABCA8	NR4A1
ABCA8	NR4A2	0.0682270858698709	undirected	ABCA8	NR4A2
ABCA8	NR4A3	0.15650754684652	undirected	ABCA8	NR4A3
ABCA8	NRG2	0.119332884761861	undirected	ABCA8	NRG2
ABCA8	NRG3	0.135335854744975	undirected	ABCA8	NRG3
ABCA8	NRXN3	0.102971620449442	undirected	ABCA8	NRXN3
ABCA8	NSUN7	0.0460045428596274	undirected	ABCA8	NSUN7
ABCA8	NTF3	0.0940379838458006	undirected	ABCA8	NTF3
ABCA8	NTRK3	0.154463783370462	undirected	ABCA8	NTRK3
ABCA8	NTSR1	0.020120763791289	undirected	ABCA8	NTSR1
ABCA8	NXPH1	0.0200624705071266	undirected	ABCA8	NXPH1
ABCA8	NXPH2	0.0246128047205648	undirected	ABCA8	NXPH2
ABCA8	NYAP2	0.0838991299135129	undirected	ABCA8	NYAP2
ABCA8	OCSTAMP	0.112552058399378	undirected	ABCA8	OCSTAMP
ABCA8	OGN	0.169793464754121	undirected	ABCA8	OGN
ABCA8	OLIG2	0.0329037047294635	undirected	ABCA8	OLIG2
ABCA8	OR13A1	0.0557637350738285	undirected	ABCA8	OR13A1
ABCA8	ORAOV1	0.0906635958359304	undirected	ABCA8	ORAOV1
ABCA8	ORM1	0.0212234872568999	undirected	ABCA8	ORM1
ABCA8	OSM	0.0349156920628856	undirected	ABCA8	OSM
ABCA8	OSR1	0.121505769604759	undirected	ABCA8	OSR1
ABCA8	OXGR1	0.060091969747803	undirected	ABCA8	OXGR1
ABCA8	PACERR	0.0811564620819914	undirected	ABCA8	PACERR
ABCA8	PACRG	0.0868470823076444	undirected	ABCA8	PACRG
ABCA8	PAEP	0.0410821504414072	undirected	ABCA8	PAEP
ABCA8	PAK5	0.0544117753201411	undirected	ABCA8	PAK5
ABCA8	PCDHA11	0.0804242770210341	undirected	ABCA8	PCDHA11
ABCA8	PCDHAC1	0.0967653657292096	undirected	ABCA8	PCDHAC1
ABCA8	PCDHAC2	0.16340994248015	undirected	ABCA8	PCDHAC2
ABCA8	PCSK2	0.0948403190963583	undirected	ABCA8	PCSK2
ABCA8	PDE6A	0.058808554072758	undirected	ABCA8	PDE6A
ABCA8	PDGFD	0.167912019359326	undirected	ABCA8	PDGFD
ABCA8	PICSAR	0.0293488594776241	undirected	ABCA8	PICSAR
ABCA8	PIF1	0.114105295109501	undirected	ABCA8	PIF1
ABCA8	PKHD1L1	0.128036546797256	undirected	ABCA8	PKHD1L1
ABCA8	PLAC8	0.0423489610185704	undirected	ABCA8	PLAC8
ABCA8	PLAC9	0.158193301270055	undirected	ABCA8	PLAC9
ABCA8	PLCB4	0.131069417730939	undirected	ABCA8	PLCB4
ABCA8	PLCXD3	0.160559244712665	undirected	ABCA8	PLCXD3
ABCA8	PLEKHA6	0.0983954283048802	undirected	ABCA8	PLEKHA6
ABCA8	PLEKHB1	0.117405326626918	undirected	ABCA8	PLEKHB1
ABCA8	PLP1	0.174577847231198	undirected	ABCA8	PLP1
ABCA8	PLPP4	0.0443626223498988	undirected	ABCA8	PLPP4
ABCA8	PLPPR3	0.0600762252453071	undirected	ABCA8	PLPPR3
ABCA8	PODN	0.187324773354988	undirected	ABCA8	PODN
ABCA8	PPARG	0.103498221920168	undirected	ABCA8	PPARG
ABCA8	PPM1H	0.101438571902956	undirected	ABCA8	PPM1H
ABCA8	PPM1L	0.0945907616183396	undirected	ABCA8	PPM1L
ABCA8	PPP1R42	0.028310666664494	undirected	ABCA8	PPP1R42
ABCA8	PPP1R9A	0.142469351092895	undirected	ABCA8	PPP1R9A
ABCA8	PRAMENP	0.0464676095659624	undirected	ABCA8	PRAMENP
ABCA8	PRKAG2.AS1	0.0712572141760011	undirected	ABCA8	PRKAG2.AS1
ABCA8	PRR29	0.131278455535631	undirected	ABCA8	PRR29
ABCA8	PRSS53	0.0482583210040807	undirected	ABCA8	PRSS53
ABCA8	PTCHD3	0.079329500685885	undirected	ABCA8	PTCHD3
ABCA8	PTGDS	0.173283982869865	undirected	ABCA8	PTGDS
ABCA8	PTGIS	0.183425842306485	undirected	ABCA8	PTGIS
ABCA8	PTN	0.0715085518630696	undirected	ABCA8	PTN
ABCA8	PTPRN2	0.143079688566736	undirected	ABCA8	PTPRN2
ABCA8	PTPRT	0.131673418706926	undirected	ABCA8	PTPRT
ABCA8	PWAR5	0.149828395447668	undirected	ABCA8	PWAR5
ABCA8	RAB3C	0.191258375753699	undirected	ABCA8	RAB3C
ABCA8	RAPGEF4.AS1	0.0256302625660068	undirected	ABCA8	RAPGEF4.AS1
ABCA8	RARRES1	0.145194385389708	undirected	ABCA8	RARRES1
ABCA8	RASL10B	0.10868107054236	undirected	ABCA8	RASL10B
ABCA8	RBP1	0.059285921436346	undirected	ABCA8	RBP1
ABCA8	RBP4	0.113877796117717	undirected	ABCA8	RBP4
ABCA8	RERG	0.146347583873247	undirected	ABCA8	RERG
ABCA8	RFPL1S	0.0909547648237951	undirected	ABCA8	RFPL1S
ABCA8	RGN	0.153191810140793	undirected	ABCA8	RGN
ABCA8	RGS22	0.117338619603976	undirected	ABCA8	RGS22
ABCA8	RGS7BP	0.144053807660263	undirected	ABCA8	RGS7BP
ABCA8	RGS8	0.109578006054123	undirected	ABCA8	RGS8
ABCA8	RHBDL3	0.0419037287414004	undirected	ABCA8	RHBDL3
ABCA8	RIC3	0.105300155415588	undirected	ABCA8	RIC3
ABCA8	RIMS1	0.101610393094471	undirected	ABCA8	RIMS1
ABCA8	RIMS4	0.135526410434849	undirected	ABCA8	RIMS4
ABCA8	RIPPLY3	0.0229272256012299	undirected	ABCA8	RIPPLY3
ABCA8	RNF150	0.145818367386941	undirected	ABCA8	RNF150
ABCA8	RNF180	0.158221055526123	undirected	ABCA8	RNF180
ABCA8	RNU4.1	0.0228392465745165	undirected	ABCA8	RNU4.1
ABCA8	ROBO2	0.0934361820001227	undirected	ABCA8	ROBO2
ABCA8	ROPN1	0.0498879387689176	undirected	ABCA8	ROPN1
ABCA8	RP1.127D3.4	0.0429804855267233	undirected	ABCA8	RP1.127D3.4
ABCA8	RP1.193H18.2	0.111440224460728	undirected	ABCA8	RP1.193H18.2
ABCA8	RP1.32I10.10	0.0370682626813248	undirected	ABCA8	RP1.32I10.10
ABCA8	RP1.8B1.4	0.111388563118413	undirected	ABCA8	RP1.8B1.4
ABCA8	RP11.1000B6.3	0.135280541259434	undirected	ABCA8	RP11.1000B6.3
ABCA8	RP11.105N14.1	0.0441281691737038	undirected	ABCA8	RP11.105N14.1
ABCA8	RP11.109D9.4	0.0797653613571483	undirected	ABCA8	RP11.109D9.4
ABCA8	RP11.10H3.1	0.0525740724592289	undirected	ABCA8	RP11.10H3.1
ABCA8	RP11.1102P16.1	0.0559060021700717	undirected	ABCA8	RP11.1102P16.1
ABCA8	RP11.115H13.1	0.0510791418834824	undirected	ABCA8	RP11.115H13.1
ABCA8	RP11.11N5.1	0.0714935899365531	undirected	ABCA8	RP11.11N5.1
ABCA8	RP11.11N5.3	0.0865588130018622	undirected	ABCA8	RP11.11N5.3
ABCA8	RP11.12M5.3	0.0239613611519628	undirected	ABCA8	RP11.12M5.3
ABCA8	RP11.141M1.3	0.125707714354507	undirected	ABCA8	RP11.141M1.3
ABCA8	RP11.145H9.3	0.0714860283842041	undirected	ABCA8	RP11.145H9.3
ABCA8	RP11.146D12.2	0.0392841947092541	undirected	ABCA8	RP11.146D12.2
ABCA8	RP11.161M6.2	0.107938153370589	undirected	ABCA8	RP11.161M6.2
ABCA8	RP11.173C1.1	0.0416356890809237	undirected	ABCA8	RP11.173C1.1
ABCA8	RP11.190C22.8	0.0327084980970145	undirected	ABCA8	RP11.190C22.8
ABCA8	RP11.209D14.2	0.127654003453466	undirected	ABCA8	RP11.209D14.2
ABCA8	RP11.219B17.3	0.0730854272460871	undirected	ABCA8	RP11.219B17.3
ABCA8	RP11.221N13.4	0.072315865647539	undirected	ABCA8	RP11.221N13.4
ABCA8	RP11.227D13.4	0.123352244506069	undirected	ABCA8	RP11.227D13.4
ABCA8	RP11.250B2.3	0.0569434101902282	undirected	ABCA8	RP11.250B2.3
ABCA8	RP11.250B2.5	0.0508472406441533	undirected	ABCA8	RP11.250B2.5
ABCA8	RP11.25I15.3	0.0285083526509196	undirected	ABCA8	RP11.25I15.3
ABCA8	RP11.283G6.5	0.0288385100981803	undirected	ABCA8	RP11.283G6.5
ABCA8	RP11.320N7.2	0.0351471409986193	undirected	ABCA8	RP11.320N7.2
ABCA8	RP11.330M19.1	0.0844712281999186	undirected	ABCA8	RP11.330M19.1
ABCA8	RP11.344B5.2	0.152562920470996	undirected	ABCA8	RP11.344B5.2
ABCA8	RP11.351A11.1	0.0572194987062756	undirected	ABCA8	RP11.351A11.1
ABCA8	RP11.37C7.3	0.0317681146519542	undirected	ABCA8	RP11.37C7.3
ABCA8	RP11.383C6.2	0.0454728766161584	undirected	ABCA8	RP11.383C6.2
ABCA8	RP11.399K21.13	0.0736552901797999	undirected	ABCA8	RP11.399K21.13
ABCA8	RP11.408N14.1	0.0293910337888562	undirected	ABCA8	RP11.408N14.1
ABCA8	RP11.431J17.1	0.0215575580847365	undirected	ABCA8	RP11.431J17.1
ABCA8	RP11.445F12.1	0.0347662714530514	undirected	ABCA8	RP11.445F12.1
ABCA8	RP11.46F15.2	0.0272098943171805	undirected	ABCA8	RP11.46F15.2
ABCA8	RP11.46H11.3	0.119220736764278	undirected	ABCA8	RP11.46H11.3
ABCA8	RP11.486M23.1	0.093332158913388	undirected	ABCA8	RP11.486M23.1
ABCA8	RP11.493L12.3	0.0608153294164812	undirected	ABCA8	RP11.493L12.3
ABCA8	RP11.503C24.2	0.0499237769643364	undirected	ABCA8	RP11.503C24.2
ABCA8	RP11.536O18.1	0.189186464851516	undirected	ABCA8	RP11.536O18.1
ABCA8	RP11.54O7.11	0.0718711851961494	undirected	ABCA8	RP11.54O7.11
ABCA8	RP11.568J23.8	0.126189495506762	undirected	ABCA8	RP11.568J23.8
ABCA8	RP11.572O17.1	0.048507332128184	undirected	ABCA8	RP11.572O17.1
ABCA8	RP11.575H3.1	0.0344698861690952	undirected	ABCA8	RP11.575H3.1
ABCA8	RP11.57H12.3	0.112894183534082	undirected	ABCA8	RP11.57H12.3
ABCA8	RP11.624C23.1	0.0426943695466005	undirected	ABCA8	RP11.624C23.1
ABCA8	RP11.631N16.4	0.0249425647403343	undirected	ABCA8	RP11.631N16.4
ABCA8	RP11.65J21.4	0.0321021905043571	undirected	ABCA8	RP11.65J21.4
ABCA8	RP11.662I13.2	0.041442664240959	undirected	ABCA8	RP11.662I13.2
ABCA8	RP11.677M24.1	0.10462232198534	undirected	ABCA8	RP11.677M24.1
ABCA8	RP11.678G14.3	0.106980243245022	undirected	ABCA8	RP11.678G14.3
ABCA8	RP11.680C21.1	0.0842794110290669	undirected	ABCA8	RP11.680C21.1
ABCA8	RP11.710C12.1	0.144842468696259	undirected	ABCA8	RP11.710C12.1
ABCA8	RP11.713N11.6	0.0594545220066895	undirected	ABCA8	RP11.713N11.6
ABCA8	RP11.728F11.4	0.103874159668025	undirected	ABCA8	RP11.728F11.4
ABCA8	RP11.757G1.6	0.121862162919008	undirected	ABCA8	RP11.757G1.6
ABCA8	RP11.774O3.3	0.121842497667882	undirected	ABCA8	RP11.774O3.3
ABCA8	RP11.798G7.7	0.0676362164288087	undirected	ABCA8	RP11.798G7.7
ABCA8	RP11.7F17.5	0.0772795090739868	undirected	ABCA8	RP11.7F17.5
ABCA8	RP11.805J14.3	0.0259816027938966	undirected	ABCA8	RP11.805J14.3
ABCA8	RP11.831A10.1	0.0342317343287958	undirected	ABCA8	RP11.831A10.1
ABCA8	RP11.93B14.10	0.0424728893178523	undirected	ABCA8	RP11.93B14.10
ABCA8	RP11.963H4.3	0.123419665276973	undirected	ABCA8	RP11.963H4.3
ABCA8	RP11.968A15.2	0.0765734599239629	undirected	ABCA8	RP11.968A15.2
ABCA8	RP11.968O1.5	0.152123750185822	undirected	ABCA8	RP11.968O1.5
ABCA8	RP13.463N16.6	0.0717190540994878	undirected	ABCA8	RP13.463N16.6
ABCA8	RP3.522D1.1	0.0411330355464501	undirected	ABCA8	RP3.522D1.1
ABCA8	RP4.568F9.6	0.0388564038751136	undirected	ABCA8	RP4.568F9.6
ABCA8	RP4.665J23.4	0.0467602742423388	undirected	ABCA8	RP4.665J23.4
ABCA8	RP5.965F6.2	0.148737241665406	undirected	ABCA8	RP5.965F6.2
ABCA8	RPRM	0.060675418327908	undirected	ABCA8	RPRM
ABCA8	RPS6KA6	0.121312515450205	undirected	ABCA8	RPS6KA6
ABCA8	RPSAP52	0.0727973918294443	undirected	ABCA8	RPSAP52
ABCA8	RSPH1	0.0348045357398511	undirected	ABCA8	RSPH1
ABCA8	RSPH4A	0.032613873818157	undirected	ABCA8	RSPH4A
ABCA8	RSPO1	0.166704553092594	undirected	ABCA8	RSPO1
ABCA8	RSPO3	0.172696588476184	undirected	ABCA8	RSPO3
ABCA8	SAMD13	0.060362589048775	undirected	ABCA8	SAMD13
ABCA8	SCARA5	0.174956708851792	undirected	ABCA8	SCARA5
ABCA8	SCGB3A2	0.0344768420717754	undirected	ABCA8	SCGB3A2
ABCA8	SCIN	0.0896787132498326	undirected	ABCA8	SCIN
ABCA8	SDPR	0.13809159740696	undirected	ABCA8	SDPR
ABCA8	SELENBP1	0.115375118918676	undirected	ABCA8	SELENBP1
ABCA8	SEMA3E	0.098763595126371	undirected	ABCA8	SEMA3E
ABCA8	SEMA3G	0.17422510767967	undirected	ABCA8	SEMA3G
ABCA8	SERPINA10	0.0573277631944945	undirected	ABCA8	SERPINA10
ABCA8	SERPINA3	0.0364658031974755	undirected	ABCA8	SERPINA3
ABCA8	SERPINI2	0.0443913748996708	undirected	ABCA8	SERPINI2
ABCA8	SERTM1	0.0993486003961544	undirected	ABCA8	SERTM1
ABCA8	SFTA1P	0.0338023737513822	undirected	ABCA8	SFTA1P
ABCA8	SHISA6	0.126156362232696	undirected	ABCA8	SHISA6
ABCA8	SHISA9	0.104469228816008	undirected	ABCA8	SHISA9
ABCA8	SHROOM3	0.0512156040798767	undirected	ABCA8	SHROOM3
ABCA8	SIAH3	0.111705035313431	undirected	ABCA8	SIAH3
ABCA8	SIGLEC15	0.0799305461049639	undirected	ABCA8	SIGLEC15
ABCA8	SLAIN1	0.124225494465359	undirected	ABCA8	SLAIN1
ABCA8	SLC19A3	0.130634409240954	undirected	ABCA8	SLC19A3
ABCA8	SLC1A1	0.0870094496193637	undirected	ABCA8	SLC1A1
ABCA8	SLC22A16	0.0739368446665939	undirected	ABCA8	SLC22A16
ABCA8	SLC22A31	0.02075533229053	undirected	ABCA8	SLC22A31
ABCA8	SLC26A4	0.111130190034376	undirected	ABCA8	SLC26A4
ABCA8	SLC27A2	0.0419488463781057	undirected	ABCA8	SLC27A2
ABCA8	SLC27A6	0.109116258166339	undirected	ABCA8	SLC27A6
ABCA8	SLC37A1	0.0758621150208406	undirected	ABCA8	SLC37A1
ABCA8	SLC38A3	0.11808057426424	undirected	ABCA8	SLC38A3
ABCA8	SLC4A4	0.138271518653058	undirected	ABCA8	SLC4A4
ABCA8	SLC6A1	0.144485183552836	undirected	ABCA8	SLC6A1
ABCA8	SLC9A2	0.0537057891947642	undirected	ABCA8	SLC9A2
ABCA8	SLITRK5	0.0949007850719748	undirected	ABCA8	SLITRK5
ABCA8	SMAD9	0.151492673919586	undirected	ABCA8	SMAD9
ABCA8	SMILR	0.0297788069356444	undirected	ABCA8	SMILR
ABCA8	SMIM10L2A	0.0448190494170582	undirected	ABCA8	SMIM10L2A
ABCA8	SNORA69	0.0687627693776939	undirected	ABCA8	SNORA69
ABCA8	SNORD14E	0.058503520828275	undirected	ABCA8	SNORD14E
ABCA8	SNORD60	0.0916184641043355	undirected	ABCA8	SNORD60
ABCA8	SNORD7	0.0519698484216482	undirected	ABCA8	SNORD7
ABCA8	SNORD88A	0.0860924957335864	undirected	ABCA8	SNORD88A
ABCA8	SNTG2	0.127107663031494	undirected	ABCA8	SNTG2
ABCA8	SORBS2	0.155495347010834	undirected	ABCA8	SORBS2
ABCA8	SORCS3	0.0690648375350231	undirected	ABCA8	SORCS3
ABCA8	SOWAHA	0.0556814467778174	undirected	ABCA8	SOWAHA
ABCA8	SOX17	0.183922659232254	undirected	ABCA8	SOX17
ABCA8	SOX2.OT	0.032035905168641	undirected	ABCA8	SOX2.OT
ABCA8	SOX5	0.146360454477073	undirected	ABCA8	SOX5
ABCA8	SPATA18	0.058435913642729	undirected	ABCA8	SPATA18
ABCA8	SPATA6	0.101549788589626	undirected	ABCA8	SPATA6
ABCA8	SPIB	0.096089469459334	undirected	ABCA8	SPIB
ABCA8	SPNS3	0.118212102444588	undirected	ABCA8	SPNS3
ABCA8	SSX1	0.0201208592495191	undirected	ABCA8	SSX1
ABCA8	STXBP6	0.10419418367217	undirected	ABCA8	STXBP6
ABCA8	SUN3	0.0579293772344626	undirected	ABCA8	SUN3
ABCA8	SVIP	0.107479301006469	undirected	ABCA8	SVIP
ABCA8	SYN2	0.0809344089811317	undirected	ABCA8	SYN2
ABCA8	SYNGR1	0.0667250309080639	undirected	ABCA8	SYNGR1
ABCA8	SYT9	0.0915539997920462	undirected	ABCA8	SYT9
ABCA8	SYTL4	0.112968534404739	undirected	ABCA8	SYTL4
ABCA8	TAC1	0.133726606174239	undirected	ABCA8	TAC1
ABCA8	TACR1	0.173927434163	undirected	ABCA8	TACR1
ABCA8	TAS2R20	0.0209998310619422	undirected	ABCA8	TAS2R20
ABCA8	TBL1Y	0.0450556042479228	undirected	ABCA8	TBL1Y
ABCA8	TCEAL2	0.12521162523513	undirected	ABCA8	TCEAL2
ABCA8	TCEAL5	0.130726555345221	undirected	ABCA8	TCEAL5
ABCA8	TDRD12	0.0403905161390571	undirected	ABCA8	TDRD12
ABCA8	TDRD9	0.0974457580059477	undirected	ABCA8	TDRD9
ABCA8	TEKT3	0.064940039579844	undirected	ABCA8	TEKT3
ABCA8	TERT	0.093345834311783	undirected	ABCA8	TERT
ABCA8	TESC	0.12556407223136	undirected	ABCA8	TESC
ABCA8	TEX11	0.0696039413626038	undirected	ABCA8	TEX11
ABCA8	TEX26	0.0868523303825936	undirected	ABCA8	TEX26
ABCA8	TEX29	0.0261622597346086	undirected	ABCA8	TEX29
ABCA8	TGFBR3	0.135068060848148	undirected	ABCA8	TGFBR3
ABCA8	TH	0.0385359351677222	undirected	ABCA8	TH
ABCA8	THSD7B	0.110538388529599	undirected	ABCA8	THSD7B
ABCA8	TKTL1	0.0515410169863194	undirected	ABCA8	TKTL1
ABCA8	TLE2	0.114976018235486	undirected	ABCA8	TLE2
ABCA8	TM4SF19.AS1	0.0823546452062981	undirected	ABCA8	TM4SF19.AS1
ABCA8	TMEFF2	0.110133595955502	undirected	ABCA8	TMEFF2
ABCA8	TMEM114	0.0320542664909131	undirected	ABCA8	TMEM114
ABCA8	TMEM163	0.0933845098369892	undirected	ABCA8	TMEM163
ABCA8	TMEM220.AS1	0.132702076839751	undirected	ABCA8	TMEM220.AS1
ABCA8	TMEM249	0.0905158165204025	undirected	ABCA8	TMEM249
ABCA8	TMEM35A	0.148144873216596	undirected	ABCA8	TMEM35A
ABCA8	TMEM56	0.108855401229239	undirected	ABCA8	TMEM56
ABCA8	TMEM61	0.0375026219973112	undirected	ABCA8	TMEM61
ABCA8	TMEM92.AS1	0.0422226397997462	undirected	ABCA8	TMEM92.AS1
ABCA8	TMSB15A	0.037192597382458	undirected	ABCA8	TMSB15A
ABCA8	TNFRSF11A	0.0729927138187337	undirected	ABCA8	TNFRSF11A
ABCA8	TNFRSF19	0.146204402139967	undirected	ABCA8	TNFRSF19
ABCA8	TNXB	0.179562155771128	undirected	ABCA8	TNXB
ABCA8	TPTEP1	0.14828304228818	undirected	ABCA8	TPTEP1
ABCA8	TREH	0.112135340987509	undirected	ABCA8	TREH
ABCA8	TREM1	0.05300548817597	undirected	ABCA8	TREM1
ABCA8	TREM2	0.028186170850796	undirected	ABCA8	TREM2
ABCA8	TRH	0.0923651510631652	undirected	ABCA8	TRH
ABCA8	TRIL	0.139398272871162	undirected	ABCA8	TRIL
ABCA8	TRIM31	0.0411078248466057	undirected	ABCA8	TRIM31
ABCA8	TRIML2	0.0673559901180528	undirected	ABCA8	TRIML2
ABCA8	TRNP1	0.0535267365216564	undirected	ABCA8	TRNP1
ABCA8	TRPM1	0.040831195843378	undirected	ABCA8	TRPM1
ABCA8	TRPV6	0.0523765876823943	undirected	ABCA8	TRPV6
ABCA8	TSPAN12	0.137039323616263	undirected	ABCA8	TSPAN12
ABCA8	TSPAN19	0.025385724329241	undirected	ABCA8	TSPAN19
ABCA8	TTC25	0.0423106052940484	undirected	ABCA8	TTC25
ABCA8	TTC29	0.0232318825029216	undirected	ABCA8	TTC29
ABCA8	TTTY14	0.0505329014128047	undirected	ABCA8	TTTY14
ABCA8	TTTY16	0.0261034727571827	undirected	ABCA8	TTTY16
ABCA8	TUBA4B	0.0655072715349711	undirected	ABCA8	TUBA4B
ABCA8	TYR	0.0840709490558561	undirected	ABCA8	TYR
ABCA8	TYRP1	0.12338261955041	undirected	ABCA8	TYRP1
ABCA8	UG0898H09	0.124429393063455	undirected	ABCA8	UG0898H09
ABCA8	UMODL1.AS1	0.0431704506762901	undirected	ABCA8	UMODL1.AS1
ABCA8	UNC13C	0.0523486097866172	undirected	ABCA8	UNC13C
ABCA8	UPB1	0.0327341776473081	undirected	ABCA8	UPB1
ABCA8	VWA2	0.08123308580836	undirected	ABCA8	VWA2
ABCA8	VWA5B1	0.0806019854807618	undirected	ABCA8	VWA5B1
ABCA8	VWA5B2	0.0212469754022514	undirected	ABCA8	VWA5B2
ABCA8	VWDE	0.0512008312231347	undirected	ABCA8	VWDE
ABCA8	WDR49	0.0514249488865441	undirected	ABCA8	WDR49
ABCA8	WDR63	0.0567306287968227	undirected	ABCA8	WDR63
ABCA8	WDR86.AS1	0.0934998835625725	undirected	ABCA8	WDR86.AS1
ABCA8	WIF1	0.0753765397236176	undirected	ABCA8	WIF1
ABCA8	X3.Sep	0.0417172638240593	undirected	ABCA8	X3.Sep
ABCA8	XKR4	0.0918402230741499	undirected	ABCA8	XKR4
ABCA8	XPNPEP2	0.179637089236951	undirected	ABCA8	XPNPEP2
ABCA8	ZAN	0.076489436300367	undirected	ABCA8	ZAN
ABCA8	ZDHHC15	0.146080720697802	undirected	ABCA8	ZDHHC15
ABCA8	ZFY.AS1	0.048768987875749	undirected	ABCA8	ZFY.AS1
ABCA8	ZG16	0.0345222586352607	undirected	ABCA8	ZG16
ABCA8	ZMYND12	0.113701164354231	undirected	ABCA8	ZMYND12
ABCA8	ZNF418	0.153175122168819	undirected	ABCA8	ZNF418
ABCA8	ZNF471	0.130741415510145	undirected	ABCA8	ZNF471
ABCA8	ZNF486	0.176422051530394	undirected	ABCA8	ZNF486
ABCA8	ZNF492	0.11350123030909	undirected	ABCA8	ZNF492
ABCA8	ZNF541	0.0205232022079432	undirected	ABCA8	ZNF541
ABCA8	ZNF626	0.161652657671443	undirected	ABCA8	ZNF626
ABCA8	ZNF677	0.160465438265597	undirected	ABCA8	ZNF677
ABCA8	ZNF844	0.161222794022378	undirected	ABCA8	ZNF844
ABCA8	ZNF853	0.142477299346401	undirected	ABCA8	ZNF853
ABCA8	ZNF98	0.096558657282939	undirected	ABCA8	ZNF98
ABCA8	ZP2	0.115517613932518	undirected	ABCA8	ZP2
ABCA8	ZSCAN1	0.0875770755267763	undirected	ABCA8	ZSCAN1
ABCC6P2	ABI3BP	0.029501511683692	undirected	ABCC6P2	ABI3BP
ABCC6P2	ACADSB	0.0214611977490449	undirected	ABCC6P2	ACADSB
ABCC6P2	ACSM3	0.0356446305099347	undirected	ABCC6P2	ACSM3
ABCC6P2	ACSS3	0.0440921605816474	undirected	ABCC6P2	ACSS3
ABCC6P2	ADAMTS9.AS2	0.0298053687893203	undirected	ABCC6P2	ADAMTS9.AS2
ABCC6P2	ADGRB3	0.0347480424993662	undirected	ABCC6P2	ADGRB3
ABCC6P2	ADGRD1	0.0247375191600016	undirected	ABCC6P2	ADGRD1
ABCC6P2	ADRA2A	0.0222818501137482	undirected	ABCC6P2	ADRA2A
ABCC6P2	ALDH1A1	0.0300529931527175	undirected	ABCC6P2	ALDH1A1
ABCC6P2	ALDH1L1	0.0235206568520801	undirected	ABCC6P2	ALDH1L1
ABCC6P2	ALKAL2	0.0297154840313312	undirected	ABCC6P2	ALKAL2
ABCC6P2	ANK2	0.0388932774714233	undirected	ABCC6P2	ANK2
ABCC6P2	ANKRD53	0.0299215297742305	undirected	ABCC6P2	ANKRD53
ABCC6P2	ANKS1B	0.0396065004845375	undirected	ABCC6P2	ANKS1B
ABCC6P2	APOD	0.0406459700153255	undirected	ABCC6P2	APOD
ABCC6P2	AR	0.0291263783153484	undirected	ABCC6P2	AR
ABCC6P2	B3GALT5	0.0342764817201437	undirected	ABCC6P2	B3GALT5
ABCC6P2	BEND7	0.0352034382545941	undirected	ABCC6P2	BEND7
ABCC6P2	BEX4	0.031515046407193	undirected	ABCC6P2	BEX4
ABCC6P2	C10orf107	0.0211676508948847	undirected	ABCC6P2	C10orf107
ABCC6P2	C10orf90	0.0238327643983658	undirected	ABCC6P2	C10orf90
ABCC6P2	C15orf59	0.0240911870267211	undirected	ABCC6P2	C15orf59
ABCC6P2	C1orf115	0.0349207650059358	undirected	ABCC6P2	C1orf115
ABCC6P2	C1QTNF7	0.0290743637849431	undirected	ABCC6P2	C1QTNF7
ABCC6P2	C2orf88	0.0437244558414959	undirected	ABCC6P2	C2orf88
ABCC6P2	C5orf49	0.03000689340231	undirected	ABCC6P2	C5orf49
ABCC6P2	C7	0.0346984043087733	undirected	ABCC6P2	C7
ABCC6P2	CA8	0.035540893802131	undirected	ABCC6P2	CA8
ABCC6P2	CACNB4	0.0342567169822459	undirected	ABCC6P2	CACNB4
ABCC6P2	CCDC110	0.0322247638210155	undirected	ABCC6P2	CCDC110
ABCC6P2	CCDC85A	0.0273661192345594	undirected	ABCC6P2	CCDC85A
ABCC6P2	CCL14	0.0241780311195646	undirected	ABCC6P2	CCL14
ABCC6P2	CDO1	0.0371655536290474	undirected	ABCC6P2	CDO1
ABCC6P2	CGNL1	0.0339594003966848	undirected	ABCC6P2	CGNL1
ABCC6P2	CHRDL1	0.0315885894361617	undirected	ABCC6P2	CHRDL1
ABCC6P2	CHST6	0.0277667331000509	undirected	ABCC6P2	CHST6
ABCC6P2	CLEC3B	0.0263902628010466	undirected	ABCC6P2	CLEC3B
ABCC6P2	CLIC6	0.030106593105574	undirected	ABCC6P2	CLIC6
ABCC6P2	COCH	0.034507543745946	undirected	ABCC6P2	COCH
ABCC6P2	CPNE4	0.0221233763123369	undirected	ABCC6P2	CPNE4
ABCC6P2	CRTAC1	0.0290507698230744	undirected	ABCC6P2	CRTAC1
ABCC6P2	CTTNBP2	0.0329031402577237	undirected	ABCC6P2	CTTNBP2
ABCC6P2	DACH1	0.0302029550195208	undirected	ABCC6P2	DACH1
ABCC6P2	DEUP1	0.0278224445660505	undirected	ABCC6P2	DEUP1
ABCC6P2	DGKB	0.0275606411956264	undirected	ABCC6P2	DGKB
ABCC6P2	DLG2	0.0260513095566635	undirected	ABCC6P2	DLG2
ABCC6P2	DNALI1	0.0358595489131019	undirected	ABCC6P2	DNALI1
ABCC6P2	DPT	0.0255306757522744	undirected	ABCC6P2	DPT
ABCC6P2	EFCAB6	0.0383813901954102	undirected	ABCC6P2	EFCAB6
ABCC6P2	ENPP4	0.0277033028092993	undirected	ABCC6P2	ENPP4
ABCC6P2	ENPP5	0.0464479802804817	undirected	ABCC6P2	ENPP5
ABCC6P2	ETV1	0.0242991826640844	undirected	ABCC6P2	ETV1
ABCC6P2	EYA2	0.0295100043369448	undirected	ABCC6P2	EYA2
ABCC6P2	F10	0.0400644987174051	undirected	ABCC6P2	F10
ABCC6P2	FAM107A	0.0254415699971154	undirected	ABCC6P2	FAM107A
ABCC6P2	FAM149A	0.0249161914304949	undirected	ABCC6P2	FAM149A
ABCC6P2	FAM174B	0.053178336301225	undirected	ABCC6P2	FAM174B
ABCC6P2	FAM184A	0.0267352131149182	undirected	ABCC6P2	FAM184A
ABCC6P2	FAM221A	0.0294312780743485	undirected	ABCC6P2	FAM221A
ABCC6P2	FGF10	0.033190384768866	undirected	ABCC6P2	FGF10
ABCC6P2	FGF14	0.0373889562312128	undirected	ABCC6P2	FGF14
ABCC6P2	FGF18	0.0298372314729222	undirected	ABCC6P2	FGF18
ABCC6P2	FGF7	0.0243812000339816	undirected	ABCC6P2	FGF7
ABCC6P2	FOXI2	0.0265908112959998	undirected	ABCC6P2	FOXI2
ABCC6P2	FRRS1L	0.0308674736013252	undirected	ABCC6P2	FRRS1L
ABCC6P2	FRY	0.0327920927912496	undirected	ABCC6P2	FRY
ABCC6P2	FRZB	0.0292013290985495	undirected	ABCC6P2	FRZB
ABCC6P2	GALNT16	0.0403381755676083	undirected	ABCC6P2	GALNT16
ABCC6P2	GAS2	0.0211732931991297	undirected	ABCC6P2	GAS2
ABCC6P2	GATM	0.0258928963813284	undirected	ABCC6P2	GATM
ABCC6P2	GDF10	0.0227113089336713	undirected	ABCC6P2	GDF10
ABCC6P2	GFRA1	0.0246370715681765	undirected	ABCC6P2	GFRA1
ABCC6P2	GLRB	0.0306054364692175	undirected	ABCC6P2	GLRB
ABCC6P2	GNG7	0.0400263861851573	undirected	ABCC6P2	GNG7
ABCC6P2	GPC3	0.0341483120166035	undirected	ABCC6P2	GPC3
ABCC6P2	GPD1L	0.0223138543450439	undirected	ABCC6P2	GPD1L
ABCC6P2	GPIHBP1	0.0214955035051289	undirected	ABCC6P2	GPIHBP1
ABCC6P2	GPRASP1	0.0436865523752743	undirected	ABCC6P2	GPRASP1
ABCC6P2	GREM2	0.0323933619295036	undirected	ABCC6P2	GREM2
ABCC6P2	GRIK3	0.025010873901577	undirected	ABCC6P2	GRIK3
ABCC6P2	GULP1	0.0373616061614	undirected	ABCC6P2	GULP1
ABCC6P2	HCAR1	0.0204297494366002	undirected	ABCC6P2	HCAR1
ABCC6P2	hsa.mir.31	0.0214937136717099	undirected	ABCC6P2	hsa.mir.31
ABCC6P2	ICA1	0.0418376168473976	undirected	ABCC6P2	ICA1
ABCC6P2	ID4	0.0257020235709793	undirected	ABCC6P2	ID4
ABCC6P2	IGSF10	0.0373660754811341	undirected	ABCC6P2	IGSF10
ABCC6P2	INMT	0.0349809368218394	undirected	ABCC6P2	INMT
ABCC6P2	KIAA2022	0.0450372114559548	undirected	ABCC6P2	KIAA2022
ABCC6P2	KLHL32	0.0230657099306053	undirected	ABCC6P2	KLHL32
ABCC6P2	KRT222	0.0208871033352083	undirected	ABCC6P2	KRT222
ABCC6P2	LIFR.AS1	0.0326847066489551	undirected	ABCC6P2	LIFR.AS1
ABCC6P2	LINC01266	0.023313146913578	undirected	ABCC6P2	LINC01266
ABCC6P2	LINC01971	0.0205122100695936	undirected	ABCC6P2	LINC01971
ABCC6P2	LINC02036	0.024847215102625	undirected	ABCC6P2	LINC02036
ABCC6P2	LMOD1	0.0380558100480253	undirected	ABCC6P2	LMOD1
ABCC6P2	LOC101928118	0.0319638275999874	undirected	ABCC6P2	LOC101928118
ABCC6P2	LOC101928583	0.0367516661197989	undirected	ABCC6P2	LOC101928583
ABCC6P2	LRRC43	0.0229796293052899	undirected	ABCC6P2	LRRC43
ABCC6P2	LRRTM1	0.0240038843241145	undirected	ABCC6P2	LRRTM1
ABCC6P2	MAATS1	0.0470102062567174	undirected	ABCC6P2	MAATS1
ABCC6P2	MAP6	0.025550695063517	undirected	ABCC6P2	MAP6
ABCC6P2	MEOX2	0.0248441806138587	undirected	ABCC6P2	MEOX2
ABCC6P2	METTL24	0.0233191049422894	undirected	ABCC6P2	METTL24
ABCC6P2	METTL7A	0.0234870785537368	undirected	ABCC6P2	METTL7A
ABCC6P2	MFAP4	0.031323948908256	undirected	ABCC6P2	MFAP4
ABCC6P2	MGP	0.0405700120752955	undirected	ABCC6P2	MGP
ABCC6P2	MIR6843	0.0288866254923608	undirected	ABCC6P2	MIR6843
ABCC6P2	MITF	0.0340797654094206	undirected	ABCC6P2	MITF
ABCC6P2	MLPH	0.0305226817282186	undirected	ABCC6P2	MLPH
ABCC6P2	MYH11	0.0353063249995581	undirected	ABCC6P2	MYH11
ABCC6P2	MYRIP	0.0283108769984428	undirected	ABCC6P2	MYRIP
ABCC6P2	NAALADL2	0.0435404628672164	undirected	ABCC6P2	NAALADL2
ABCC6P2	NBEA	0.0471267311145578	undirected	ABCC6P2	NBEA
ABCC6P2	NDNF	0.0269936494111837	undirected	ABCC6P2	NDNF
ABCC6P2	NKAIN3	0.0229310613211319	undirected	ABCC6P2	NKAIN3
ABCC6P2	NME5	0.0340188618846959	undirected	ABCC6P2	NME5
ABCC6P2	NOSTRIN	0.0245451024975653	undirected	ABCC6P2	NOSTRIN
ABCC6P2	NPY1R	0.0366298670864867	undirected	ABCC6P2	NPY1R
ABCC6P2	NR3C2	0.05665711533302	undirected	ABCC6P2	NR3C2
ABCC6P2	NRG2	0.0260867591002138	undirected	ABCC6P2	NRG2
ABCC6P2	NRG3	0.0284236791601498	undirected	ABCC6P2	NRG3
ABCC6P2	NRXN3	0.040690156686871	undirected	ABCC6P2	NRXN3
ABCC6P2	NSUN7	0.0296635892899162	undirected	ABCC6P2	NSUN7
ABCC6P2	NTF3	0.0200831561735001	undirected	ABCC6P2	NTF3
ABCC6P2	NTRK3	0.0471695462263	undirected	ABCC6P2	NTRK3
ABCC6P2	OGN	0.0318940963617575	undirected	ABCC6P2	OGN
ABCC6P2	OSR1	0.0299241825053788	undirected	ABCC6P2	OSR1
ABCC6P2	OXGR1	0.0217603987064182	undirected	ABCC6P2	OXGR1
ABCC6P2	PACRG	0.0383786994273253	undirected	ABCC6P2	PACRG
ABCC6P2	PAK5	0.0372333144933629	undirected	ABCC6P2	PAK5
ABCC6P2	PCDHAC1	0.0338091451900141	undirected	ABCC6P2	PCDHAC1
ABCC6P2	PCSK2	0.0235374024895009	undirected	ABCC6P2	PCSK2
ABCC6P2	PDGFD	0.0242347249728299	undirected	ABCC6P2	PDGFD
ABCC6P2	PKHD1L1	0.0288279685382382	undirected	ABCC6P2	PKHD1L1
ABCC6P2	PLAC9	0.0359398812144313	undirected	ABCC6P2	PLAC9
ABCC6P2	PLCB4	0.0362962832506539	undirected	ABCC6P2	PLCB4
ABCC6P2	PLCXD3	0.0316067167520169	undirected	ABCC6P2	PLCXD3
ABCC6P2	PLEKHB1	0.0337665483283256	undirected	ABCC6P2	PLEKHB1
ABCC6P2	PLP1	0.0230617694484755	undirected	ABCC6P2	PLP1
ABCC6P2	PLPPR3	0.0201469817430142	undirected	ABCC6P2	PLPPR3
ABCC6P2	PODN	0.032018149857323	undirected	ABCC6P2	PODN
ABCC6P2	PPARG	0.0259753884661759	undirected	ABCC6P2	PPARG
ABCC6P2	PPM1H	0.0533022633235044	undirected	ABCC6P2	PPM1H
ABCC6P2	PPM1L	0.0231697650035711	undirected	ABCC6P2	PPM1L
ABCC6P2	PPP1R9A	0.0529600888812845	undirected	ABCC6P2	PPP1R9A
ABCC6P2	PRKAG2.AS1	0.0241138677145358	undirected	ABCC6P2	PRKAG2.AS1
ABCC6P2	PTGIS	0.024683716196608	undirected	ABCC6P2	PTGIS
ABCC6P2	PTN	0.0243536577246464	undirected	ABCC6P2	PTN
ABCC6P2	PTPRT	0.0361216671127225	undirected	ABCC6P2	PTPRT
ABCC6P2	PWAR5	0.023792856470455	undirected	ABCC6P2	PWAR5
ABCC6P2	RASL10B	0.0259043143931699	undirected	ABCC6P2	RASL10B
ABCC6P2	RBP4	0.0319876118558619	undirected	ABCC6P2	RBP4
ABCC6P2	RERG	0.0333417550034281	undirected	ABCC6P2	RERG
ABCC6P2	RGN	0.0323740931050026	undirected	ABCC6P2	RGN
ABCC6P2	RGS7BP	0.0350975621664519	undirected	ABCC6P2	RGS7BP
ABCC6P2	RIC3	0.0222884211496454	undirected	ABCC6P2	RIC3
ABCC6P2	RIMS4	0.0390526703977685	undirected	ABCC6P2	RIMS4
ABCC6P2	RNF150	0.0453912272989652	undirected	ABCC6P2	RNF150
ABCC6P2	RNF180	0.0468137062570461	undirected	ABCC6P2	RNF180
ABCC6P2	ROBO2	0.0224562669966796	undirected	ABCC6P2	ROBO2
ABCC6P2	RP1.193H18.2	0.0201035395654157	undirected	ABCC6P2	RP1.193H18.2
ABCC6P2	RP11.161M6.2	0.0307881815356109	undirected	ABCC6P2	RP11.161M6.2
ABCC6P2	RP11.445F12.1	0.0219141585921023	undirected	ABCC6P2	RP11.445F12.1
ABCC6P2	RP11.57H12.3	0.0278689228099221	undirected	ABCC6P2	RP11.57H12.3
ABCC6P2	RP11.728F11.4	0.0276829492847389	undirected	ABCC6P2	RP11.728F11.4
ABCC6P2	RP13.463N16.6	0.0209830522439927	undirected	ABCC6P2	RP13.463N16.6
ABCC6P2	RPRM	0.024718043376909	undirected	ABCC6P2	RPRM
ABCC6P2	RPS6KA6	0.0377236921767779	undirected	ABCC6P2	RPS6KA6
ABCC6P2	RSPH1	0.0202648857086593	undirected	ABCC6P2	RSPH1
ABCC6P2	RSPO3	0.0214114982215483	undirected	ABCC6P2	RSPO3
ABCC6P2	SELENBP1	0.0405813228006478	undirected	ABCC6P2	SELENBP1
ABCC6P2	SEMA3E	0.0363195842976135	undirected	ABCC6P2	SEMA3E
ABCC6P2	SEMA3G	0.0252211237717821	undirected	ABCC6P2	SEMA3G
ABCC6P2	SHISA9	0.0235063119438517	undirected	ABCC6P2	SHISA9
ABCC6P2	SIAH3	0.0350053556353719	undirected	ABCC6P2	SIAH3
ABCC6P2	SLAIN1	0.0379414856259741	undirected	ABCC6P2	SLAIN1
ABCC6P2	SLC27A6	0.0298290127079037	undirected	ABCC6P2	SLC27A6
ABCC6P2	SLC4A4	0.0448296106632791	undirected	ABCC6P2	SLC4A4
ABCC6P2	SLC9A2	0.0209113199814968	undirected	ABCC6P2	SLC9A2
ABCC6P2	SLITRK5	0.0393696445085895	undirected	ABCC6P2	SLITRK5
ABCC6P2	SMAD9	0.035415872447415	undirected	ABCC6P2	SMAD9
ABCC6P2	SMIM10L2A	0.0295767288017209	undirected	ABCC6P2	SMIM10L2A
ABCC6P2	SOWAHA	0.02123858444016	undirected	ABCC6P2	SOWAHA
ABCC6P2	SOX5	0.0261341782795118	undirected	ABCC6P2	SOX5
ABCC6P2	SPATA6	0.0397504388338505	undirected	ABCC6P2	SPATA6
ABCC6P2	STXBP6	0.037372986344907	undirected	ABCC6P2	STXBP6
ABCC6P2	SVIP	0.0352512916793676	undirected	ABCC6P2	SVIP
ABCC6P2	SYNGR1	0.0243652462436681	undirected	ABCC6P2	SYNGR1
ABCC6P2	SYTL4	0.0256231718784839	undirected	ABCC6P2	SYTL4
ABCC6P2	TAC1	0.0250008809049384	undirected	ABCC6P2	TAC1
ABCC6P2	TCEAL2	0.0486672278425828	undirected	ABCC6P2	TCEAL2
ABCC6P2	TCEAL5	0.0286724618886383	undirected	ABCC6P2	TCEAL5
ABCC6P2	TESC	0.0215683605688378	undirected	ABCC6P2	TESC
ABCC6P2	TLE2	0.0539331026442787	undirected	ABCC6P2	TLE2
ABCC6P2	TMEM220.AS1	0.0290644036718001	undirected	ABCC6P2	TMEM220.AS1
ABCC6P2	TMEM35A	0.0241058252224284	undirected	ABCC6P2	TMEM35A
ABCC6P2	TMEM56	0.0286536724772017	undirected	ABCC6P2	TMEM56
ABCC6P2	TNFRSF19	0.0232610836672093	undirected	ABCC6P2	TNFRSF19
ABCC6P2	TNXB	0.0228340584622659	undirected	ABCC6P2	TNXB
ABCC6P2	TPTEP1	0.0265285525541156	undirected	ABCC6P2	TPTEP1
ABCC6P2	TRPV6	0.022742282980136	undirected	ABCC6P2	TRPV6
ABCC6P2	TSPAN12	0.0456721780141506	undirected	ABCC6P2	TSPAN12
ABCC6P2	TTC25	0.0288716813326066	undirected	ABCC6P2	TTC25
ABCC6P2	UG0898H09	0.0318791059573873	undirected	ABCC6P2	UG0898H09
ABCC6P2	VWDE	0.0313914275027987	undirected	ABCC6P2	VWDE
ABCC6P2	WDR49	0.0204149711073839	undirected	ABCC6P2	WDR49
ABCC6P2	WIF1	0.0262497596802164	undirected	ABCC6P2	WIF1
ABCC6P2	XPNPEP2	0.0210497602077326	undirected	ABCC6P2	XPNPEP2
ABCC6P2	ZDHHC15	0.0479536912401676	undirected	ABCC6P2	ZDHHC15
ABCC6P2	ZMYND12	0.0220715168685602	undirected	ABCC6P2	ZMYND12
ABCC6P2	ZNF418	0.0255709099227368	undirected	ABCC6P2	ZNF418
ABCC6P2	ZNF471	0.0324264250937497	undirected	ABCC6P2	ZNF471
ABCC6P2	ZNF626	0.0261628521445826	undirected	ABCC6P2	ZNF626
ABCC6P2	ZNF677	0.0308236946669829	undirected	ABCC6P2	ZNF677
ABCC6P2	ZNF844	0.0240000082033941	undirected	ABCC6P2	ZNF844
ABCC6P2	ZNF853	0.05703657067801	undirected	ABCC6P2	ZNF853
ABCC6P2	ZSCAN1	0.0209015335928657	undirected	ABCC6P2	ZSCAN1
ABHD11.AS1	ABI3BP	0.0264573336944675	undirected	ABHD11.AS1	ABI3BP
ABHD11.AS1	AC006026.13	0.0208798941368648	undirected	ABHD11.AS1	AC006026.13
ABHD11.AS1	ACADSB	0.0350627776803406	undirected	ABHD11.AS1	ACADSB
ABHD11.AS1	ACKR1	0.021282740613484	undirected	ABHD11.AS1	ACKR1
ABHD11.AS1	ACSM3	0.0414310758230172	undirected	ABHD11.AS1	ACSM3
ABHD11.AS1	ACSS3	0.0254736373308538	undirected	ABHD11.AS1	ACSS3
ABHD11.AS1	ADAMTS9.AS2	0.0227603977313144	undirected	ABHD11.AS1	ADAMTS9.AS2
ABHD11.AS1	ADGRB3	0.0219210051990953	undirected	ABHD11.AS1	ADGRB3
ABHD11.AS1	ADGRD1	0.0206916616455165	undirected	ABHD11.AS1	ADGRD1
ABHD11.AS1	ALDH1A1	0.0440179804853144	undirected	ABHD11.AS1	ALDH1A1
ABHD11.AS1	ALDH1L1	0.0285115000491651	undirected	ABHD11.AS1	ALDH1L1
ABHD11.AS1	ALKAL2	0.0334328254108982	undirected	ABHD11.AS1	ALKAL2
ABHD11.AS1	ANK2	0.0319508330942025	undirected	ABHD11.AS1	ANK2
ABHD11.AS1	ANKRD20A4	0.0213151705281292	undirected	ABHD11.AS1	ANKRD20A4
ABHD11.AS1	ANKS1B	0.0379263307078599	undirected	ABHD11.AS1	ANKS1B
ABHD11.AS1	APOD	0.0367884284567703	undirected	ABHD11.AS1	APOD
ABHD11.AS1	AR	0.024854979523418	undirected	ABHD11.AS1	AR
ABHD11.AS1	ART4	0.0225243812607889	undirected	ABHD11.AS1	ART4
ABHD11.AS1	B3GALT5	0.0461996358663203	undirected	ABHD11.AS1	B3GALT5
ABHD11.AS1	BEND7	0.0290684227910985	undirected	ABHD11.AS1	BEND7
ABHD11.AS1	BEX4	0.0293105915291923	undirected	ABHD11.AS1	BEX4
ABHD11.AS1	C10orf90	0.0203171057490907	undirected	ABHD11.AS1	C10orf90
ABHD11.AS1	C15orf59	0.0254792334820564	undirected	ABHD11.AS1	C15orf59
ABHD11.AS1	C1orf115	0.0369229589714165	undirected	ABHD11.AS1	C1orf115
ABHD11.AS1	C1QTNF7	0.024392089080139	undirected	ABHD11.AS1	C1QTNF7
ABHD11.AS1	C2orf88	0.0374952546180369	undirected	ABHD11.AS1	C2orf88
ABHD11.AS1	C5orf49	0.0209954346423905	undirected	ABHD11.AS1	C5orf49
ABHD11.AS1	C7	0.0362215689311357	undirected	ABHD11.AS1	C7
ABHD11.AS1	CA8	0.0294635843906232	undirected	ABHD11.AS1	CA8
ABHD11.AS1	CACNB4	0.045546044186898	undirected	ABHD11.AS1	CACNB4
ABHD11.AS1	CCDC110	0.0284416789245228	undirected	ABHD11.AS1	CCDC110
ABHD11.AS1	CCDC85A	0.0217129569691486	undirected	ABHD11.AS1	CCDC85A
ABHD11.AS1	CCL14	0.0290493991536079	undirected	ABHD11.AS1	CCL14
ABHD11.AS1	CDO1	0.0282083560296468	undirected	ABHD11.AS1	CDO1
ABHD11.AS1	CGNL1	0.0391142066701759	undirected	ABHD11.AS1	CGNL1
ABHD11.AS1	CHRDL1	0.0321547864879091	undirected	ABHD11.AS1	CHRDL1
ABHD11.AS1	CLEC3B	0.0336674334024882	undirected	ABHD11.AS1	CLEC3B
ABHD11.AS1	CLIC6	0.0330302698513515	undirected	ABHD11.AS1	CLIC6
ABHD11.AS1	CLYBL	0.0268451537907532	undirected	ABHD11.AS1	CLYBL
ABHD11.AS1	COCH	0.0327698627081772	undirected	ABHD11.AS1	COCH
ABHD11.AS1	CRTAC1	0.0305402949807345	undirected	ABHD11.AS1	CRTAC1
ABHD11.AS1	CSF2	0.0212541885555925	undirected	ABHD11.AS1	CSF2
ABHD11.AS1	CTC.297N7.9	0.0210447095544284	undirected	ABHD11.AS1	CTC.297N7.9
ABHD11.AS1	CTD.3193K9.11	0.0266990795978192	undirected	ABHD11.AS1	CTD.3193K9.11
ABHD11.AS1	CTTNBP2	0.0430672436355646	undirected	ABHD11.AS1	CTTNBP2
ABHD11.AS1	CYP11A1	0.0229044580040156	undirected	ABHD11.AS1	CYP11A1
ABHD11.AS1	CYP27C1	0.0326763876451477	undirected	ABHD11.AS1	CYP27C1
ABHD11.AS1	CYP4X1	0.0403017425276104	undirected	ABHD11.AS1	CYP4X1
ABHD11.AS1	DEUP1	0.0208670395810659	undirected	ABHD11.AS1	DEUP1
ABHD11.AS1	DGKB	0.0231583604304366	undirected	ABHD11.AS1	DGKB
ABHD11.AS1	DLG2	0.0325977058772028	undirected	ABHD11.AS1	DLG2
ABHD11.AS1	DNALI1	0.020597904710373	undirected	ABHD11.AS1	DNALI1
ABHD11.AS1	DSCAM	0.0281641356170263	undirected	ABHD11.AS1	DSCAM
ABHD11.AS1	EFCAB6	0.042163217005038	undirected	ABHD11.AS1	EFCAB6
ABHD11.AS1	ENPP4	0.0275318357376876	undirected	ABHD11.AS1	ENPP4
ABHD11.AS1	ENPP5	0.0423028838981802	undirected	ABHD11.AS1	ENPP5
ABHD11.AS1	EYA2	0.0535720924091914	undirected	ABHD11.AS1	EYA2
ABHD11.AS1	F10	0.0339810751728479	undirected	ABHD11.AS1	F10
ABHD11.AS1	FAM107A	0.031873010701705	undirected	ABHD11.AS1	FAM107A
ABHD11.AS1	FAM149A	0.0308142245219587	undirected	ABHD11.AS1	FAM149A
ABHD11.AS1	FAM174B	0.0439685202447907	undirected	ABHD11.AS1	FAM174B
ABHD11.AS1	FAM184A	0.0381213379459566	undirected	ABHD11.AS1	FAM184A
ABHD11.AS1	FAM221A	0.0510606994159147	undirected	ABHD11.AS1	FAM221A
ABHD11.AS1	FGF10	0.0300494307260562	undirected	ABHD11.AS1	FGF10
ABHD11.AS1	FGF14	0.028253117099866	undirected	ABHD11.AS1	FGF14
ABHD11.AS1	FGF18	0.0290423514600172	undirected	ABHD11.AS1	FGF18
ABHD11.AS1	FMO2	0.020880554670549	undirected	ABHD11.AS1	FMO2
ABHD11.AS1	FOLR3	0.0207013271256255	undirected	ABHD11.AS1	FOLR3
ABHD11.AS1	FOXI2	0.0288437139317868	undirected	ABHD11.AS1	FOXI2
ABHD11.AS1	FRRS1L	0.0239224313507598	undirected	ABHD11.AS1	FRRS1L
ABHD11.AS1	FRY	0.0266577986599333	undirected	ABHD11.AS1	FRY
ABHD11.AS1	FRZB	0.0274504448754349	undirected	ABHD11.AS1	FRZB
ABHD11.AS1	GABRP	0.0274792569053491	undirected	ABHD11.AS1	GABRP
ABHD11.AS1	GALNT12	0.0308763897456499	undirected	ABHD11.AS1	GALNT12
ABHD11.AS1	GALNT16	0.0366985755327858	undirected	ABHD11.AS1	GALNT16
ABHD11.AS1	GAS2	0.0206766414374176	undirected	ABHD11.AS1	GAS2
ABHD11.AS1	GATM	0.0404868235690146	undirected	ABHD11.AS1	GATM
ABHD11.AS1	GDF10	0.0234605807509855	undirected	ABHD11.AS1	GDF10
ABHD11.AS1	GNG7	0.0373513518269355	undirected	ABHD11.AS1	GNG7
ABHD11.AS1	GPC3	0.0299866931194346	undirected	ABHD11.AS1	GPC3
ABHD11.AS1	GPD1L	0.0425445268459768	undirected	ABHD11.AS1	GPD1L
ABHD11.AS1	GPIHBP1	0.0226364062957529	undirected	ABHD11.AS1	GPIHBP1
ABHD11.AS1	GPR39	0.0319243837063356	undirected	ABHD11.AS1	GPR39
ABHD11.AS1	GPRASP1	0.0361963025693229	undirected	ABHD11.AS1	GPRASP1
ABHD11.AS1	GREM2	0.0270658194465283	undirected	ABHD11.AS1	GREM2
ABHD11.AS1	GRIK3	0.0229146841914654	undirected	ABHD11.AS1	GRIK3
ABHD11.AS1	GULP1	0.0335992645492859	undirected	ABHD11.AS1	GULP1
ABHD11.AS1	HRASLS	0.0289925015712351	undirected	ABHD11.AS1	HRASLS
ABHD11.AS1	hsa.mir.31	0.0223445611620565	undirected	ABHD11.AS1	hsa.mir.31
ABHD11.AS1	hsa.mir.455	0.0219935647468862	undirected	ABHD11.AS1	hsa.mir.455
ABHD11.AS1	hsa.mir.99a	0.0227184926710485	undirected	ABHD11.AS1	hsa.mir.99a
ABHD11.AS1	ICA1	0.0581525144150552	undirected	ABHD11.AS1	ICA1
ABHD11.AS1	ID4	0.0256892784846792	undirected	ABHD11.AS1	ID4
ABHD11.AS1	IGSF10	0.0391427475675907	undirected	ABHD11.AS1	IGSF10
ABHD11.AS1	IL24	0.0265568959566951	undirected	ABHD11.AS1	IL24
ABHD11.AS1	INMT	0.0320953213728738	undirected	ABHD11.AS1	INMT
ABHD11.AS1	KIAA2022	0.0523479191142976	undirected	ABHD11.AS1	KIAA2022
ABHD11.AS1	KLHDC8A	0.0221772048778965	undirected	ABHD11.AS1	KLHDC8A
ABHD11.AS1	KRT222	0.0270006440865847	undirected	ABHD11.AS1	KRT222
ABHD11.AS1	LIFR.AS1	0.0329107776577483	undirected	ABHD11.AS1	LIFR.AS1
ABHD11.AS1	LINC00992	0.0230102339859659	undirected	ABHD11.AS1	LINC00992
ABHD11.AS1	LINC02036	0.0403464616855803	undirected	ABHD11.AS1	LINC02036
ABHD11.AS1	LMOD1	0.0249809872964055	undirected	ABHD11.AS1	LMOD1
ABHD11.AS1	LOC101928118	0.0202345460562265	undirected	ABHD11.AS1	LOC101928118
ABHD11.AS1	LOC101928583	0.0296940639811114	undirected	ABHD11.AS1	LOC101928583
ABHD11.AS1	LOC101929331	0.0261313608826019	undirected	ABHD11.AS1	LOC101929331
ABHD11.AS1	LOC102723471	0.0359151855955674	undirected	ABHD11.AS1	LOC102723471
ABHD11.AS1	LOC105376382	0.0242584285612249	undirected	ABHD11.AS1	LOC105376382
ABHD11.AS1	LRRTM1	0.023572018691271	undirected	ABHD11.AS1	LRRTM1
ABHD11.AS1	MAATS1	0.0445322271214743	undirected	ABHD11.AS1	MAATS1
ABHD11.AS1	METTL7A	0.0368931407274694	undirected	ABHD11.AS1	METTL7A
ABHD11.AS1	MFAP4	0.023456988602585	undirected	ABHD11.AS1	MFAP4
ABHD11.AS1	MGP	0.0318790528369159	undirected	ABHD11.AS1	MGP
ABHD11.AS1	MIR6843	0.0427179986969445	undirected	ABHD11.AS1	MIR6843
ABHD11.AS1	MITF	0.0287471086622902	undirected	ABHD11.AS1	MITF
ABHD11.AS1	MLPH	0.024946478552247	undirected	ABHD11.AS1	MLPH
ABHD11.AS1	MMEL1	0.0266749648294574	undirected	ABHD11.AS1	MMEL1
ABHD11.AS1	MYH11	0.0275315821578671	undirected	ABHD11.AS1	MYH11
ABHD11.AS1	MYRIP	0.0313677926664386	undirected	ABHD11.AS1	MYRIP
ABHD11.AS1	NAALADL2	0.0393121091331257	undirected	ABHD11.AS1	NAALADL2
ABHD11.AS1	NBEA	0.033124362345924	undirected	ABHD11.AS1	NBEA
ABHD11.AS1	NME5	0.0269532110275374	undirected	ABHD11.AS1	NME5
ABHD11.AS1	NOSTRIN	0.0221256389299136	undirected	ABHD11.AS1	NOSTRIN
ABHD11.AS1	NPY1R	0.0306600649159658	undirected	ABHD11.AS1	NPY1R
ABHD11.AS1	NR3C2	0.0615010275670584	undirected	ABHD11.AS1	NR3C2
ABHD11.AS1	NRG2	0.0307850371080245	undirected	ABHD11.AS1	NRG2
ABHD11.AS1	NRG3	0.0217296701963167	undirected	ABHD11.AS1	NRG3
ABHD11.AS1	NRXN3	0.0310253593407592	undirected	ABHD11.AS1	NRXN3
ABHD11.AS1	NSUN7	0.048027782195662	undirected	ABHD11.AS1	NSUN7
ABHD11.AS1	NTRK3	0.0404948184634431	undirected	ABHD11.AS1	NTRK3
ABHD11.AS1	OGN	0.0239139337666191	undirected	ABHD11.AS1	OGN
ABHD11.AS1	OSR1	0.0280563075208742	undirected	ABHD11.AS1	OSR1
ABHD11.AS1	OXGR1	0.032560727200622	undirected	ABHD11.AS1	OXGR1
ABHD11.AS1	PACRG	0.0473868350118367	undirected	ABHD11.AS1	PACRG
ABHD11.AS1	PAEP	0.0302602987776947	undirected	ABHD11.AS1	PAEP
ABHD11.AS1	PAK5	0.0353112277492933	undirected	ABHD11.AS1	PAK5
ABHD11.AS1	PCDHAC1	0.0233733725381738	undirected	ABHD11.AS1	PCDHAC1
ABHD11.AS1	PCSK2	0.026401914826042	undirected	ABHD11.AS1	PCSK2
ABHD11.AS1	PDE6A	0.0257362736000792	undirected	ABHD11.AS1	PDE6A
ABHD11.AS1	PKHD1L1	0.03214276170357	undirected	ABHD11.AS1	PKHD1L1
ABHD11.AS1	PLAC8	0.0302169795008445	undirected	ABHD11.AS1	PLAC8
ABHD11.AS1	PLAC9	0.0389654073273747	undirected	ABHD11.AS1	PLAC9
ABHD11.AS1	PLCB4	0.0240391424923831	undirected	ABHD11.AS1	PLCB4
ABHD11.AS1	PLCXD3	0.030622331298133	undirected	ABHD11.AS1	PLCXD3
ABHD11.AS1	PLEKHB1	0.0310560255636466	undirected	ABHD11.AS1	PLEKHB1
ABHD11.AS1	PODN	0.021993559635127	undirected	ABHD11.AS1	PODN
ABHD11.AS1	PPARG	0.0384426165503192	undirected	ABHD11.AS1	PPARG
ABHD11.AS1	PPM1H	0.0393800846669566	undirected	ABHD11.AS1	PPM1H
ABHD11.AS1	PPM1L	0.0329236615856015	undirected	ABHD11.AS1	PPM1L
ABHD11.AS1	PPP1R9A	0.04991896385323	undirected	ABHD11.AS1	PPP1R9A
ABHD11.AS1	PRKAG2.AS1	0.0386804911070657	undirected	ABHD11.AS1	PRKAG2.AS1
ABHD11.AS1	PTGDS	0.0211650726598148	undirected	ABHD11.AS1	PTGDS
ABHD11.AS1	PTGIS	0.0203495872763555	undirected	ABHD11.AS1	PTGIS
ABHD11.AS1	PTN	0.0333443014945306	undirected	ABHD11.AS1	PTN
ABHD11.AS1	PTPRT	0.0248564103082427	undirected	ABHD11.AS1	PTPRT
ABHD11.AS1	RBP4	0.0254932005668113	undirected	ABHD11.AS1	RBP4
ABHD11.AS1	RERG	0.0224742674081622	undirected	ABHD11.AS1	RERG
ABHD11.AS1	RGN	0.0272688161815981	undirected	ABHD11.AS1	RGN
ABHD11.AS1	RGS7BP	0.0316495347738192	undirected	ABHD11.AS1	RGS7BP
ABHD11.AS1	RIC3	0.0293347296920577	undirected	ABHD11.AS1	RIC3
ABHD11.AS1	RIMS4	0.0317984945922244	undirected	ABHD11.AS1	RIMS4
ABHD11.AS1	RNF150	0.0379010990222106	undirected	ABHD11.AS1	RNF150
ABHD11.AS1	RNF180	0.0332223261113711	undirected	ABHD11.AS1	RNF180
ABHD11.AS1	ROBO2	0.0253796615689103	undirected	ABHD11.AS1	ROBO2
ABHD11.AS1	RP1.193H18.2	0.0325429647802756	undirected	ABHD11.AS1	RP1.193H18.2
ABHD11.AS1	RP11.105N14.1	0.0312863609641287	undirected	ABHD11.AS1	RP11.105N14.1
ABHD11.AS1	RP11.344B5.2	0.0205749613067663	undirected	ABHD11.AS1	RP11.344B5.2
ABHD11.AS1	RP11.445F12.1	0.0394942325488289	undirected	ABHD11.AS1	RP11.445F12.1
ABHD11.AS1	RP11.678G14.3	0.0235574327004679	undirected	ABHD11.AS1	RP11.678G14.3
ABHD11.AS1	RP11.728F11.4	0.0272081335811623	undirected	ABHD11.AS1	RP11.728F11.4
ABHD11.AS1	RP11.831A10.1	0.0286951964532533	undirected	ABHD11.AS1	RP11.831A10.1
ABHD11.AS1	RP13.463N16.6	0.0299783487656128	undirected	ABHD11.AS1	RP13.463N16.6
ABHD11.AS1	RP3.416J7.4	0.0204509762822881	undirected	ABHD11.AS1	RP3.416J7.4
ABHD11.AS1	RPRM	0.0268297909426011	undirected	ABHD11.AS1	RPRM
ABHD11.AS1	RPS6KA6	0.0354065000714417	undirected	ABHD11.AS1	RPS6KA6
ABHD11.AS1	RPSAP52	0.0304356645074829	undirected	ABHD11.AS1	RPSAP52
ABHD11.AS1	RSPH1	0.0217743332600339	undirected	ABHD11.AS1	RSPH1
ABHD11.AS1	SCIN	0.0233709883322679	undirected	ABHD11.AS1	SCIN
ABHD11.AS1	SELENBP1	0.0502789789666243	undirected	ABHD11.AS1	SELENBP1
ABHD11.AS1	SEMA3E	0.0359777488145907	undirected	ABHD11.AS1	SEMA3E
ABHD11.AS1	SEMA3G	0.0240906007835955	undirected	ABHD11.AS1	SEMA3G
ABHD11.AS1	SERPINI2	0.0247999954302211	undirected	ABHD11.AS1	SERPINI2
ABHD11.AS1	SHISA9	0.0224660452968854	undirected	ABHD11.AS1	SHISA9
ABHD11.AS1	SIAH3	0.0368628626186165	undirected	ABHD11.AS1	SIAH3
ABHD11.AS1	SLAIN1	0.0425735110781198	undirected	ABHD11.AS1	SLAIN1
ABHD11.AS1	SLC1A1	0.0206280120793973	undirected	ABHD11.AS1	SLC1A1
ABHD11.AS1	SLC27A6	0.0412228989244585	undirected	ABHD11.AS1	SLC27A6
ABHD11.AS1	SLC37A1	0.0211376363087162	undirected	ABHD11.AS1	SLC37A1
ABHD11.AS1	SLC4A4	0.0428535053697715	undirected	ABHD11.AS1	SLC4A4
ABHD11.AS1	SLC9A2	0.0276337912933623	undirected	ABHD11.AS1	SLC9A2
ABHD11.AS1	SLITRK5	0.0429557416159892	undirected	ABHD11.AS1	SLITRK5
ABHD11.AS1	SMAD9	0.0240733329700015	undirected	ABHD11.AS1	SMAD9
ABHD11.AS1	SMIM10L2A	0.0432457115985841	undirected	ABHD11.AS1	SMIM10L2A
ABHD11.AS1	SOWAHA	0.0202895832697583	undirected	ABHD11.AS1	SOWAHA
ABHD11.AS1	SPATA6	0.0362729644208928	undirected	ABHD11.AS1	SPATA6
ABHD11.AS1	STXBP6	0.0330971846266993	undirected	ABHD11.AS1	STXBP6
ABHD11.AS1	SVIP	0.0451581702030213	undirected	ABHD11.AS1	SVIP
ABHD11.AS1	SYNGR1	0.036370251608296	undirected	ABHD11.AS1	SYNGR1
ABHD11.AS1	SYTL4	0.0283558422819814	undirected	ABHD11.AS1	SYTL4
ABHD11.AS1	TAC1	0.0200706242917857	undirected	ABHD11.AS1	TAC1
ABHD11.AS1	TACR1	0.0222896313511791	undirected	ABHD11.AS1	TACR1
ABHD11.AS1	TCEAL2	0.0377811634067047	undirected	ABHD11.AS1	TCEAL2
ABHD11.AS1	TESC	0.0248150700437042	undirected	ABHD11.AS1	TESC
ABHD11.AS1	TGFBR3	0.0212835958642322	undirected	ABHD11.AS1	TGFBR3
ABHD11.AS1	TLE2	0.0620229553165427	undirected	ABHD11.AS1	TLE2
ABHD11.AS1	TM4SF19.AS1	0.0217164255982663	undirected	ABHD11.AS1	TM4SF19.AS1
ABHD11.AS1	TMEM220.AS1	0.0323189644951653	undirected	ABHD11.AS1	TMEM220.AS1
ABHD11.AS1	TMEM56	0.0270245828039465	undirected	ABHD11.AS1	TMEM56
ABHD11.AS1	TNXB	0.0255143077119546	undirected	ABHD11.AS1	TNXB
ABHD11.AS1	TPTEP1	0.021919039263424	undirected	ABHD11.AS1	TPTEP1
ABHD11.AS1	TRPV6	0.0367430928989727	undirected	ABHD11.AS1	TRPV6
ABHD11.AS1	TSPAN12	0.0414459943279028	undirected	ABHD11.AS1	TSPAN12
ABHD11.AS1	UG0898H09	0.0267724982580199	undirected	ABHD11.AS1	UG0898H09
ABHD11.AS1	VWDE	0.0281605534394113	undirected	ABHD11.AS1	VWDE
ABHD11.AS1	WDR49	0.0363937370404212	undirected	ABHD11.AS1	WDR49
ABHD11.AS1	WIF1	0.0241129841365785	undirected	ABHD11.AS1	WIF1
ABHD11.AS1	ZDHHC15	0.0416431769481345	undirected	ABHD11.AS1	ZDHHC15
ABHD11.AS1	ZMYND12	0.0219467237324626	undirected	ABHD11.AS1	ZMYND12
ABHD11.AS1	ZNF418	0.0221680060607427	undirected	ABHD11.AS1	ZNF418
ABHD11.AS1	ZNF471	0.0322061109596285	undirected	ABHD11.AS1	ZNF471
ABHD11.AS1	ZNF677	0.0228507875939835	undirected	ABHD11.AS1	ZNF677
ABHD11.AS1	ZNF844	0.0220843665883062	undirected	ABHD11.AS1	ZNF844
ABHD11.AS1	ZNF853	0.0475299683368429	undirected	ABHD11.AS1	ZNF853
ABI3BP	AC002454.1	0.0350201773381697	undirected	ABI3BP	AC002454.1
ABI3BP	AC005013.5	0.0563634000985334	undirected	ABI3BP	AC005013.5
ABI3BP	AC005237.4	0.042860681932113	undirected	ABI3BP	AC005237.4
ABI3BP	AC005281.2	0.0531224930278567	undirected	ABI3BP	AC005281.2
ABI3BP	AC005307.4	0.0240763666542114	undirected	ABI3BP	AC005307.4
ABI3BP	AC005863.1	0.022196992535547	undirected	ABI3BP	AC005863.1
ABI3BP	AC006026.13	0.0475856371805047	undirected	ABI3BP	AC006026.13
ABI3BP	AC007249.3	0.0216602229658215	undirected	ABI3BP	AC007249.3
ABI3BP	AC013264.2	0.0861405576946647	undirected	ABI3BP	AC013264.2
ABI3BP	AC015849.2	0.0466268742796949	undirected	ABI3BP	AC015849.2
ABI3BP	AC079354.5	0.047707344230528	undirected	ABI3BP	AC079354.5
ABI3BP	AC092484.1	0.041742856866761	undirected	ABI3BP	AC092484.1
ABI3BP	AC098617.1	0.038270844205952	undirected	ABI3BP	AC098617.1
ABI3BP	ACADSB	0.0664013609473561	undirected	ABI3BP	ACADSB
ABI3BP	ACKR1	0.133372293093111	undirected	ABI3BP	ACKR1
ABI3BP	ACOX2	0.119960629381115	undirected	ABI3BP	ACOX2
ABI3BP	ACSM3	0.0832845054802788	undirected	ABI3BP	ACSM3
ABI3BP	ACSS3	0.146519964751176	undirected	ABI3BP	ACSS3
ABI3BP	ADAMTS9.AS1	0.137404535134255	undirected	ABI3BP	ADAMTS9.AS1
ABI3BP	ADAMTS9.AS2	0.133435485391915	undirected	ABI3BP	ADAMTS9.AS2
ABI3BP	ADGRB3	0.145995288092082	undirected	ABI3BP	ADGRB3
ABI3BP	ADGRD1	0.149529036782345	undirected	ABI3BP	ADGRD1
ABI3BP	ADRA1A	0.111940260419337	undirected	ABI3BP	ADRA1A
ABI3BP	ADRA2A	0.159823835327792	undirected	ABI3BP	ADRA2A
ABI3BP	ADTRP	0.0414459080084549	undirected	ABI3BP	ADTRP
ABI3BP	AF064858.6	0.0428491520897888	undirected	ABI3BP	AF064858.6
ABI3BP	AF186192.1	0.112553399232587	undirected	ABI3BP	AF186192.1
ABI3BP	AHSP	0.0323988750587299	undirected	ABI3BP	AHSP
ABI3BP	AKR1C4	0.0210314881281519	undirected	ABI3BP	AKR1C4
ABI3BP	ALAS2	0.0262875956905386	undirected	ABI3BP	ALAS2
ABI3BP	ALDH1A1	0.0752188338390026	undirected	ABI3BP	ALDH1A1
ABI3BP	ALDH1L1	0.0691023773811954	undirected	ABI3BP	ALDH1L1
ABI3BP	ALDOB	0.0259926613179638	undirected	ABI3BP	ALDOB
ABI3BP	ALKAL2	0.0608265358330809	undirected	ABI3BP	ALKAL2
ABI3BP	ALPP	0.0646800617289107	undirected	ABI3BP	ALPP
ABI3BP	ANGPTL3	0.0537867995946599	undirected	ABI3BP	ANGPTL3
ABI3BP	ANK2	0.205322125292044	undirected	ABI3BP	ANK2
ABI3BP	ANKRD20A4	0.0305657807368074	undirected	ABI3BP	ANKRD20A4
ABI3BP	ANKRD53	0.0802055597099984	undirected	ABI3BP	ANKRD53
ABI3BP	ANKRD66	0.0289985471719787	undirected	ABI3BP	ANKRD66
ABI3BP	ANKS1B	0.105793592268549	undirected	ABI3BP	ANKS1B
ABI3BP	ANXA10	0.0795474373504767	undirected	ABI3BP	ANXA10
ABI3BP	AP000439.3	0.045539768317283	undirected	ABI3BP	AP000439.3
ABI3BP	AP000487.4	0.031741847623823	undirected	ABI3BP	AP000487.4
ABI3BP	AP001065.15	0.0201517474780538	undirected	ABI3BP	AP001065.15
ABI3BP	AP001271.3	0.026127832645864	undirected	ABI3BP	AP001271.3
ABI3BP	AP001347.6	0.0913474612561963	undirected	ABI3BP	AP001347.6
ABI3BP	APOD	0.158750066354878	undirected	ABI3BP	APOD
ABI3BP	AR	0.14513854189883	undirected	ABI3BP	AR
ABI3BP	ARHGAP20	0.137922514969461	undirected	ABI3BP	ARHGAP20
ABI3BP	ARMC4	0.0810036486331795	undirected	ABI3BP	ARMC4
ABI3BP	ART4	0.124746768904089	undirected	ABI3BP	ART4
ABI3BP	ASCL1	0.0311950885556623	undirected	ABI3BP	ASCL1
ABI3BP	ASCL4	0.0325990372108565	undirected	ABI3BP	ASCL4
ABI3BP	ATP1A3	0.101904853350411	undirected	ABI3BP	ATP1A3
ABI3BP	ATP2A3	0.125192480095081	undirected	ABI3BP	ATP2A3
ABI3BP	ATP4A	0.020817701402815	undirected	ABI3BP	ATP4A
ABI3BP	ATP6V1B1.AS1	0.0331144655425337	undirected	ABI3BP	ATP6V1B1.AS1
ABI3BP	ATP7B	0.0959950297372457	undirected	ABI3BP	ATP7B
ABI3BP	B3GALT5	0.0640609024988961	undirected	ABI3BP	B3GALT5
ABI3BP	B4GALNT2	0.0202645366377068	undirected	ABI3BP	B4GALNT2
ABI3BP	BCHE	0.0748320874110976	undirected	ABI3BP	BCHE
ABI3BP	BEND4	0.0943078064200916	undirected	ABI3BP	BEND4
ABI3BP	BEND7	0.112308643440048	undirected	ABI3BP	BEND7
ABI3BP	BEST2	0.0364738634788764	undirected	ABI3BP	BEST2
ABI3BP	BEX4	0.103696474043405	undirected	ABI3BP	BEX4
ABI3BP	BHLHA15	0.0812444895556085	undirected	ABI3BP	BHLHA15
ABI3BP	BHMG1	0.0531690417566581	undirected	ABI3BP	BHMG1
ABI3BP	BPIFB4	0.0344698551225518	undirected	ABI3BP	BPIFB4
ABI3BP	BTC	0.0574329126164946	undirected	ABI3BP	BTC
ABI3BP	C10orf107	0.0933012201215619	undirected	ABI3BP	C10orf107
ABI3BP	C10orf90	0.0775977827045862	undirected	ABI3BP	C10orf90
ABI3BP	C11orf86	0.0247122491238341	undirected	ABI3BP	C11orf86
ABI3BP	C15orf59	0.075218189781263	undirected	ABI3BP	C15orf59
ABI3BP	C16orf71	0.0447631383932095	undirected	ABI3BP	C16orf71
ABI3BP	C1orf115	0.0612560464932012	undirected	ABI3BP	C1orf115
ABI3BP	C1QL2	0.0331913672062683	undirected	ABI3BP	C1QL2
ABI3BP	C1QTNF7	0.154128018767771	undirected	ABI3BP	C1QTNF7
ABI3BP	C20orf141	0.0438865214628702	undirected	ABI3BP	C20orf141
ABI3BP	C2orf73	0.0264873546820243	undirected	ABI3BP	C2orf73
ABI3BP	C2orf88	0.118052387519103	undirected	ABI3BP	C2orf88
ABI3BP	C4BPB	0.0556596451191624	undirected	ABI3BP	C4BPB
ABI3BP	C5orf46	0.0271857586391982	undirected	ABI3BP	C5orf46
ABI3BP	C5orf49	0.0467253260580093	undirected	ABI3BP	C5orf49
ABI3BP	C7	0.149804187542742	undirected	ABI3BP	C7
ABI3BP	C8orf34	0.123386352641137	undirected	ABI3BP	C8orf34
ABI3BP	C8orf34.AS1	0.0616536876023936	undirected	ABI3BP	C8orf34.AS1
ABI3BP	CA1	0.0545530016994686	undirected	ABI3BP	CA1
ABI3BP	CA13	0.0553232502139794	undirected	ABI3BP	CA13
ABI3BP	CA4	0.0954036495627112	undirected	ABI3BP	CA4
ABI3BP	CA8	0.131534260204135	undirected	ABI3BP	CA8
ABI3BP	CACNB4	0.0923049385715878	undirected	ABI3BP	CACNB4
ABI3BP	CACNG5	0.0268982132977159	undirected	ABI3BP	CACNG5
ABI3BP	CALN1	0.103282170140645	undirected	ABI3BP	CALN1
ABI3BP	CAPSL	0.0349058944351596	undirected	ABI3BP	CAPSL
ABI3BP	CBLN2	0.0249896774347019	undirected	ABI3BP	CBLN2
ABI3BP	CCDC110	0.099993297529817	undirected	ABI3BP	CCDC110
ABI3BP	CCDC17	0.0317978053474741	undirected	ABI3BP	CCDC17
ABI3BP	CCDC170	0.140717427458815	undirected	ABI3BP	CCDC170
ABI3BP	CCDC173	0.0384657995065053	undirected	ABI3BP	CCDC173
ABI3BP	CCDC178	0.106871096884855	undirected	ABI3BP	CCDC178
ABI3BP	CCDC181	0.0318359934593176	undirected	ABI3BP	CCDC181
ABI3BP	CCDC33	0.0366888250738089	undirected	ABI3BP	CCDC33
ABI3BP	CCDC85A	0.141250956838853	undirected	ABI3BP	CCDC85A
ABI3BP	CCL14	0.135729189131538	undirected	ABI3BP	CCL14
ABI3BP	CCL2	0.144910944492049	undirected	ABI3BP	CCL2
ABI3BP	CCL23	0.135105750959638	undirected	ABI3BP	CCL23
ABI3BP	CCL25	0.0285389681436665	undirected	ABI3BP	CCL25
ABI3BP	CD200R1	0.112343387605952	undirected	ABI3BP	CD200R1
ABI3BP	CDH10	0.0872671485322088	undirected	ABI3BP	CDH10
ABI3BP	CDHR4	0.0222136689180329	undirected	ABI3BP	CDHR4
ABI3BP	CDKN2B.AS1	0.084641754092417	undirected	ABI3BP	CDKN2B.AS1
ABI3BP	CDO1	0.143628999020688	undirected	ABI3BP	CDO1
ABI3BP	CFAP161	0.0268734708199608	undirected	ABI3BP	CFAP161
ABI3BP	CFAP221	0.0645198273071509	undirected	ABI3BP	CFAP221
ABI3BP	CFAP45	0.0635893776794018	undirected	ABI3BP	CFAP45
ABI3BP	CGA	0.0216801979413736	undirected	ABI3BP	CGA
ABI3BP	CGNL1	0.105152203413608	undirected	ABI3BP	CGNL1
ABI3BP	CH17.302M23.1	0.0527461304803414	undirected	ABI3BP	CH17.302M23.1
ABI3BP	CH25H	0.138720828565837	undirected	ABI3BP	CH25H
ABI3BP	CH507.42P11.7	0.0337011730867493	undirected	ABI3BP	CH507.42P11.7
ABI3BP	CHI3L2	0.0789800859707675	undirected	ABI3BP	CHI3L2
ABI3BP	CHL1	0.0640240610326963	undirected	ABI3BP	CHL1
ABI3BP	CHL1.AS1	0.0299704311535831	undirected	ABI3BP	CHL1.AS1
ABI3BP	CHRDL1	0.165224904080904	undirected	ABI3BP	CHRDL1
ABI3BP	CHST6	0.0895381128690299	undirected	ABI3BP	CHST6
ABI3BP	CLDN23	0.0637868390637074	undirected	ABI3BP	CLDN23
ABI3BP	CLEC17A	0.0541691384198053	undirected	ABI3BP	CLEC17A
ABI3BP	CLEC3B	0.128324508535384	undirected	ABI3BP	CLEC3B
ABI3BP	CLIC6	0.105587682191175	undirected	ABI3BP	CLIC6
ABI3BP	CLYBL	0.0541024573961982	undirected	ABI3BP	CLYBL
ABI3BP	CNGA4	0.0261548582657448	undirected	ABI3BP	CNGA4
ABI3BP	COCH	0.0510689341799391	undirected	ABI3BP	COCH
ABI3BP	COL26A1	0.0533490313954911	undirected	ABI3BP	COL26A1
ABI3BP	CPB1	0.0838923482691736	undirected	ABI3BP	CPB1
ABI3BP	CPLX2	0.0337094837397801	undirected	ABI3BP	CPLX2
ABI3BP	CPNE4	0.085722920316146	undirected	ABI3BP	CPNE4
ABI3BP	CRACR2A	0.0265889206187936	undirected	ABI3BP	CRACR2A
ABI3BP	CRAT	0.117604550965911	undirected	ABI3BP	CRAT
ABI3BP	CRB2	0.0496316774873724	undirected	ABI3BP	CRB2
ABI3BP	CREB3L3	0.0378203001912133	undirected	ABI3BP	CREB3L3
ABI3BP	CRHBP	0.1129231379564	undirected	ABI3BP	CRHBP
ABI3BP	CRHR1	0.0754363607492844	undirected	ABI3BP	CRHR1
ABI3BP	CROCC2	0.0424172583925905	undirected	ABI3BP	CROCC2
ABI3BP	CRTAC1	0.121826379822867	undirected	ABI3BP	CRTAC1
ABI3BP	CRYBA2	0.0533417252209998	undirected	ABI3BP	CRYBA2
ABI3BP	CRYGC	0.0828012023347462	undirected	ABI3BP	CRYGC
ABI3BP	CSF2	0.0389701963081571	undirected	ABI3BP	CSF2
ABI3BP	CTB.113D17.1	0.0421490573424903	undirected	ABI3BP	CTB.113D17.1
ABI3BP	CTB.40H15.4	0.0278626403218182	undirected	ABI3BP	CTB.40H15.4
ABI3BP	CTB.51J22.1	0.128153410152271	undirected	ABI3BP	CTB.51J22.1
ABI3BP	CTC.241F20.4	0.0744865321102961	undirected	ABI3BP	CTC.241F20.4
ABI3BP	CTC.297N7.9	0.120263651473273	undirected	ABI3BP	CTC.297N7.9
ABI3BP	CTC.327F10.4	0.0516454091368294	undirected	ABI3BP	CTC.327F10.4
ABI3BP	CTC.327F10.5	0.0487311897459586	undirected	ABI3BP	CTC.327F10.5
ABI3BP	CTC.559E9.4	0.121119815275941	undirected	ABI3BP	CTC.559E9.4
ABI3BP	CTD.2095E4.5	0.0671287258342317	undirected	ABI3BP	CTD.2095E4.5
ABI3BP	CTD.2240E14.4	0.039098111299453	undirected	ABI3BP	CTD.2240E14.4
ABI3BP	CTD.2339F6.1	0.112462767413557	undirected	ABI3BP	CTD.2339F6.1
ABI3BP	CTD.2371O3.3	0.0639717248484358	undirected	ABI3BP	CTD.2371O3.3
ABI3BP	CTD.2376I4.1	0.0562989045069362	undirected	ABI3BP	CTD.2376I4.1
ABI3BP	CTD.2376I4.2	0.0612339982240881	undirected	ABI3BP	CTD.2376I4.2
ABI3BP	CTD.2380F24.1	0.102416586590694	undirected	ABI3BP	CTD.2380F24.1
ABI3BP	CTD.2649C14.2	0.0245685021355453	undirected	ABI3BP	CTD.2649C14.2
ABI3BP	CTD.3193K9.11	0.0820866433761499	undirected	ABI3BP	CTD.3193K9.11
ABI3BP	CTSG	0.136256618243647	undirected	ABI3BP	CTSG
ABI3BP	CTTNBP2	0.0941504083070475	undirected	ABI3BP	CTTNBP2
ABI3BP	CX3CR1	0.133602600613932	undirected	ABI3BP	CX3CR1
ABI3BP	CYP11A1	0.0844783083084241	undirected	ABI3BP	CYP11A1
ABI3BP	CYP1A1	0.0231036378052472	undirected	ABI3BP	CYP1A1
ABI3BP	CYP1A2	0.0308653580338177	undirected	ABI3BP	CYP1A2
ABI3BP	CYP27C1	0.0399329775589499	undirected	ABI3BP	CYP27C1
ABI3BP	CYP4X1	0.0543479196751026	undirected	ABI3BP	CYP4X1
ABI3BP	DACH1	0.127509215854999	undirected	ABI3BP	DACH1
ABI3BP	DAGLA	0.119516758926332	undirected	ABI3BP	DAGLA
ABI3BP	DCT	0.0735295722123623	undirected	ABI3BP	DCT
ABI3BP	DEFB124	0.0200654214752354	undirected	ABI3BP	DEFB124
ABI3BP	DEUP1	0.0405058743735174	undirected	ABI3BP	DEUP1
ABI3BP	DGKB	0.0753175422705689	undirected	ABI3BP	DGKB
ABI3BP	DHRS2	0.05821911918311	undirected	ABI3BP	DHRS2
ABI3BP	DIO1	0.020403236995993	undirected	ABI3BP	DIO1
ABI3BP	DLG2	0.103464831682622	undirected	ABI3BP	DLG2
ABI3BP	DNAH10	0.0691211685878113	undirected	ABI3BP	DNAH10
ABI3BP	DNAH12	0.0301983630579338	undirected	ABI3BP	DNAH12
ABI3BP	DNAH6	0.0351644850524362	undirected	ABI3BP	DNAH6
ABI3BP	DNALI1	0.112686431984504	undirected	ABI3BP	DNALI1
ABI3BP	DNASE2B	0.11150937581002	undirected	ABI3BP	DNASE2B
ABI3BP	DPP4	0.0881838789974297	undirected	ABI3BP	DPP4
ABI3BP	DPPA4	0.0514788750121132	undirected	ABI3BP	DPPA4
ABI3BP	DPT	0.153196522632883	undirected	ABI3BP	DPT
ABI3BP	DRD2	0.101497249676983	undirected	ABI3BP	DRD2
ABI3BP	DRGX	0.0302604290729479	undirected	ABI3BP	DRGX
ABI3BP	DSCAM	0.0314102575648328	undirected	ABI3BP	DSCAM
ABI3BP	DTHD1	0.0714344015091456	undirected	ABI3BP	DTHD1
ABI3BP	DYNLRB2	0.0292237679670169	undirected	ABI3BP	DYNLRB2
ABI3BP	E2F1	0.0775587484934295	undirected	ABI3BP	E2F1
ABI3BP	EFCAB6	0.054514269729323	undirected	ABI3BP	EFCAB6
ABI3BP	EFHB	0.0373326063827596	undirected	ABI3BP	EFHB
ABI3BP	EFHC2	0.061340720776199	undirected	ABI3BP	EFHC2
ABI3BP	EHD3	0.111267252880739	undirected	ABI3BP	EHD3
ABI3BP	ELAVL2	0.0302317079867447	undirected	ABI3BP	ELAVL2
ABI3BP	ENO4	0.0341407929788134	undirected	ABI3BP	ENO4
ABI3BP	ENPP4	0.136247054183396	undirected	ABI3BP	ENPP4
ABI3BP	ENPP5	0.0846320060673097	undirected	ABI3BP	ENPP5
ABI3BP	EQTN	0.0473053951836722	undirected	ABI3BP	EQTN
ABI3BP	ERAS	0.027040490653575	undirected	ABI3BP	ERAS
ABI3BP	ETV1	0.12502180740962	undirected	ABI3BP	ETV1
ABI3BP	EYA2	0.0662078125938279	undirected	ABI3BP	EYA2
ABI3BP	F10	0.135488373869617	undirected	ABI3BP	F10
ABI3BP	FADD	0.0575325114075711	undirected	ABI3BP	FADD
ABI3BP	FAIM2	0.131038238411224	undirected	ABI3BP	FAIM2
ABI3BP	FAM107A	0.123853643574479	undirected	ABI3BP	FAM107A
ABI3BP	FAM149A	0.101293717857877	undirected	ABI3BP	FAM149A
ABI3BP	FAM163A	0.0489768651932161	undirected	ABI3BP	FAM163A
ABI3BP	FAM174B	0.110589458378234	undirected	ABI3BP	FAM174B
ABI3BP	FAM184A	0.0768853151205396	undirected	ABI3BP	FAM184A
ABI3BP	FAM216B	0.0348761858689694	undirected	ABI3BP	FAM216B
ABI3BP	FAM221A	0.0419526834812194	undirected	ABI3BP	FAM221A
ABI3BP	FAM222A.AS1	0.0448230196098422	undirected	ABI3BP	FAM222A.AS1
ABI3BP	FAM92B	0.0432425713124099	undirected	ABI3BP	FAM92B
ABI3BP	FAM95B1	0.0527045571305425	undirected	ABI3BP	FAM95B1
ABI3BP	FBXO2	0.036743144220088	undirected	ABI3BP	FBXO2
ABI3BP	FCER1A	0.0994891899302311	undirected	ABI3BP	FCER1A
ABI3BP	FCGBP	0.0750979503666722	undirected	ABI3BP	FCGBP
ABI3BP	FGF10	0.153463909213143	undirected	ABI3BP	FGF10
ABI3BP	FGF12	0.0378230699546017	undirected	ABI3BP	FGF12
ABI3BP	FGF12.AS2	0.0529539783409225	undirected	ABI3BP	FGF12.AS2
ABI3BP	FGF14	0.11813429366194	undirected	ABI3BP	FGF14
ABI3BP	FGF18	0.141452579352022	undirected	ABI3BP	FGF18
ABI3BP	FGF3	0.0264508525456141	undirected	ABI3BP	FGF3
ABI3BP	FGF7	0.156542749354622	undirected	ABI3BP	FGF7
ABI3BP	FGFBP2	0.0629664619063017	undirected	ABI3BP	FGFBP2
ABI3BP	FMO2	0.105348916181803	undirected	ABI3BP	FMO2
ABI3BP	FMO5	0.0873672810675943	undirected	ABI3BP	FMO5
ABI3BP	FNDC4	0.101608137196204	undirected	ABI3BP	FNDC4
ABI3BP	FOLR3	0.0307690671696549	undirected	ABI3BP	FOLR3
ABI3BP	FOXD3	0.0331302989631829	undirected	ABI3BP	FOXD3
ABI3BP	FOXG1.AS1	0.0456364735990126	undirected	ABI3BP	FOXG1.AS1
ABI3BP	FOXI2	0.0911773578579889	undirected	ABI3BP	FOXI2
ABI3BP	FRRS1L	0.0735502649859156	undirected	ABI3BP	FRRS1L
ABI3BP	FRY	0.138318383601339	undirected	ABI3BP	FRY
ABI3BP	FRZB	0.138311947211144	undirected	ABI3BP	FRZB
ABI3BP	FXYD2	0.0536497778308817	undirected	ABI3BP	FXYD2
ABI3BP	GABRP	0.0776179137052495	undirected	ABI3BP	GABRP
ABI3BP	GALNT12	0.0316544483698019	undirected	ABI3BP	GALNT12
ABI3BP	GALNT13	0.0435007833175832	undirected	ABI3BP	GALNT13
ABI3BP	GALNT16	0.146923886729138	undirected	ABI3BP	GALNT16
ABI3BP	GALNT5	0.0924470589750658	undirected	ABI3BP	GALNT5
ABI3BP	GALR1	0.126659978605149	undirected	ABI3BP	GALR1
ABI3BP	GAS2	0.103193975747142	undirected	ABI3BP	GAS2
ABI3BP	GAS2L2	0.0292510057428929	undirected	ABI3BP	GAS2L2
ABI3BP	GAST	0.0952911542588234	undirected	ABI3BP	GAST
ABI3BP	GATM	0.0731976594629909	undirected	ABI3BP	GATM
ABI3BP	GBX2	0.0559681945752981	undirected	ABI3BP	GBX2
ABI3BP	GDF10	0.144867919040969	undirected	ABI3BP	GDF10
ABI3BP	GDF7	0.0720334334894869	undirected	ABI3BP	GDF7
ABI3BP	GFRA1	0.146679206852177	undirected	ABI3BP	GFRA1
ABI3BP	GGTA1P	0.133611393923365	undirected	ABI3BP	GGTA1P
ABI3BP	GLRB	0.116306178745481	undirected	ABI3BP	GLRB
ABI3BP	GNA14	0.132218821602125	undirected	ABI3BP	GNA14
ABI3BP	GNE	0.0658047311449596	undirected	ABI3BP	GNE
ABI3BP	GNG7	0.119529648100659	undirected	ABI3BP	GNG7
ABI3BP	GOLGA8A	0.0325640462853707	undirected	ABI3BP	GOLGA8A
ABI3BP	GOLGA8B	0.0386447185264198	undirected	ABI3BP	GOLGA8B
ABI3BP	GPC3	0.100047649185277	undirected	ABI3BP	GPC3
ABI3BP	GPD1L	0.0880532351237411	undirected	ABI3BP	GPD1L
ABI3BP	GPIHBP1	0.140952519660612	undirected	ABI3BP	GPIHBP1
ABI3BP	GPR158	0.0412780085790186	undirected	ABI3BP	GPR158
ABI3BP	GPR39	0.0421918460557381	undirected	ABI3BP	GPR39
ABI3BP	GPRASP1	0.129944823710506	undirected	ABI3BP	GPRASP1
ABI3BP	GREM2	0.136058106103648	undirected	ABI3BP	GREM2
ABI3BP	GRIK3	0.105033649685218	undirected	ABI3BP	GRIK3
ABI3BP	GRM1	0.0621740890011546	undirected	ABI3BP	GRM1
ABI3BP	GULP1	0.10811900022542	undirected	ABI3BP	GULP1
ABI3BP	HAGHL	0.0473505744096271	undirected	ABI3BP	HAGHL
ABI3BP	HBA2	0.0438986530345238	undirected	ABI3BP	HBA2
ABI3BP	HBB	0.0644349902147369	undirected	ABI3BP	HBB
ABI3BP	HBD	0.0816900989822855	undirected	ABI3BP	HBD
ABI3BP	HCAR1	0.0702512006593498	undirected	ABI3BP	HCAR1
ABI3BP	HHIPL2	0.0215542746799188	undirected	ABI3BP	HHIPL2
ABI3BP	HLX.AS1	0.135952334413983	undirected	ABI3BP	HLX.AS1
ABI3BP	HNF1B	0.0584385598287668	undirected	ABI3BP	HNF1B
ABI3BP	HNF4A	0.0456211932717035	undirected	ABI3BP	HNF4A
ABI3BP	HOXB.AS2	0.0287407664953842	undirected	ABI3BP	HOXB.AS2
ABI3BP	HOXB2	0.117395029666504	undirected	ABI3BP	HOXB2
ABI3BP	HOXB3	0.046365596935641	undirected	ABI3BP	HOXB3
ABI3BP	HOXB4	0.119199945519151	undirected	ABI3BP	HOXB4
ABI3BP	HOXC11	0.0503180594990716	undirected	ABI3BP	HOXC11
ABI3BP	HOXD10	0.0732591088796263	undirected	ABI3BP	HOXD10
ABI3BP	HOXD11	0.0836867547941558	undirected	ABI3BP	HOXD11
ABI3BP	HRASLS	0.0509769255517822	undirected	ABI3BP	HRASLS
ABI3BP	HS3ST2	0.135859186703653	undirected	ABI3BP	HS3ST2
ABI3BP	hsa.let.7c	0.115786005902491	undirected	ABI3BP	hsa.let.7c
ABI3BP	hsa.mir.1258	0.128867992205196	undirected	ABI3BP	hsa.mir.1258
ABI3BP	hsa.mir.1277	0.0751718476301104	undirected	ABI3BP	hsa.mir.1277
ABI3BP	hsa.mir.135a.1	0.0780098516787004	undirected	ABI3BP	hsa.mir.135a.1
ABI3BP	hsa.mir.19a	0.127557472161704	undirected	ABI3BP	hsa.mir.19a
ABI3BP	hsa.mir.211	0.0510920427643281	undirected	ABI3BP	hsa.mir.211
ABI3BP	hsa.mir.29c	0.110977345893542	undirected	ABI3BP	hsa.mir.29c
ABI3BP	hsa.mir.301a	0.112874628483695	undirected	ABI3BP	hsa.mir.301a
ABI3BP	hsa.mir.301b	0.0695752355039114	undirected	ABI3BP	hsa.mir.301b
ABI3BP	hsa.mir.31	0.0804751037794757	undirected	ABI3BP	hsa.mir.31
ABI3BP	hsa.mir.34b	0.0546910290373183	undirected	ABI3BP	hsa.mir.34b
ABI3BP	hsa.mir.3664	0.0459503736070749	undirected	ABI3BP	hsa.mir.3664
ABI3BP	hsa.mir.4443	0.0425154827395398	undirected	ABI3BP	hsa.mir.4443
ABI3BP	hsa.mir.455	0.0833477205879005	undirected	ABI3BP	hsa.mir.455
ABI3BP	hsa.mir.4766	0.0989112842964955	undirected	ABI3BP	hsa.mir.4766
ABI3BP	hsa.mir.615	0.0565994793978021	undirected	ABI3BP	hsa.mir.615
ABI3BP	hsa.mir.7112	0.0961093085779377	undirected	ABI3BP	hsa.mir.7112
ABI3BP	hsa.mir.7850	0.031515704036845	undirected	ABI3BP	hsa.mir.7850
ABI3BP	hsa.mir.99a	0.110663548858587	undirected	ABI3BP	hsa.mir.99a
ABI3BP	HSD17B13	0.0481504802073294	undirected	ABI3BP	HSD17B13
ABI3BP	ICA1	0.0795758855643749	undirected	ABI3BP	ICA1
ABI3BP	ID4	0.105677423298031	undirected	ABI3BP	ID4
ABI3BP	IFNE	0.0811414099394829	undirected	ABI3BP	IFNE
ABI3BP	IFNK	0.0462004197047039	undirected	ABI3BP	IFNK
ABI3BP	IGF1	0.155117353978675	undirected	ABI3BP	IGF1
ABI3BP	IGSF10	0.101848995790331	undirected	ABI3BP	IGSF10
ABI3BP	IL12A.AS1	0.110481271195583	undirected	ABI3BP	IL12A.AS1
ABI3BP	IL13	0.0858832646357536	undirected	ABI3BP	IL13
ABI3BP	IL17REL	0.0547827822680962	undirected	ABI3BP	IL17REL
ABI3BP	IL21	0.0641697324872325	undirected	ABI3BP	IL21
ABI3BP	IL24	0.0365396937088027	undirected	ABI3BP	IL24
ABI3BP	IL33	0.0976856449524496	undirected	ABI3BP	IL33
ABI3BP	IL5	0.0206365743704469	undirected	ABI3BP	IL5
ABI3BP	IL5RA	0.0871396839808436	undirected	ABI3BP	IL5RA
ABI3BP	IL6	0.0667922066670308	undirected	ABI3BP	IL6
ABI3BP	INMT	0.135189440157345	undirected	ABI3BP	INMT
ABI3BP	INSM1	0.0749009241585379	undirected	ABI3BP	INSM1
ABI3BP	IQCD	0.0250156092142848	undirected	ABI3BP	IQCD
ABI3BP	ITM2A	0.140270883737643	undirected	ABI3BP	ITM2A
ABI3BP	JAKMIP2.AS1	0.0604163141366552	undirected	ABI3BP	JAKMIP2.AS1
ABI3BP	JAML	0.105175940971153	undirected	ABI3BP	JAML
ABI3BP	JCHAIN	0.107650217917041	undirected	ABI3BP	JCHAIN
ABI3BP	KCNE1	0.035733984880889	undirected	ABI3BP	KCNE1
ABI3BP	KCNE1B	0.03440683444387	undirected	ABI3BP	KCNE1B
ABI3BP	KCNE3	0.10958482888497	undirected	ABI3BP	KCNE3
ABI3BP	KCNH1	0.0696325176514175	undirected	ABI3BP	KCNH1
ABI3BP	KCNH5	0.0200348286823549	undirected	ABI3BP	KCNH5
ABI3BP	KHDC1L	0.0892436383168898	undirected	ABI3BP	KHDC1L
ABI3BP	KHDRBS2	0.118494890832662	undirected	ABI3BP	KHDRBS2
ABI3BP	KIAA2012	0.0302657524148662	undirected	ABI3BP	KIAA2012
ABI3BP	KIAA2022	0.0810297642757319	undirected	ABI3BP	KIAA2022
ABI3BP	KIF19	0.101595559825551	undirected	ABI3BP	KIF19
ABI3BP	KIF25	0.0565270785815746	undirected	ABI3BP	KIF25
ABI3BP	KIF25.AS1	0.0785070945387432	undirected	ABI3BP	KIF25.AS1
ABI3BP	KLF17	0.0411238021809065	undirected	ABI3BP	KLF17
ABI3BP	KLHDC8A	0.0855144757669465	undirected	ABI3BP	KLHDC8A
ABI3BP	KLHL14	0.124126304174168	undirected	ABI3BP	KLHL14
ABI3BP	KLHL32	0.078980836313122	undirected	ABI3BP	KLHL32
ABI3BP	KREMEN2	0.0694015627869117	undirected	ABI3BP	KREMEN2
ABI3BP	KRT222	0.106579827499043	undirected	ABI3BP	KRT222
ABI3BP	KRT31	0.0269622140221881	undirected	ABI3BP	KRT31
ABI3BP	KRT35	0.0307886232512751	undirected	ABI3BP	KRT35
ABI3BP	KRT36	0.0445500571109537	undirected	ABI3BP	KRT36
ABI3BP	KRT85	0.0301057510303888	undirected	ABI3BP	KRT85
ABI3BP	KRTAP3.1	0.0488201362325256	undirected	ABI3BP	KRTAP3.1
ABI3BP	LGSN	0.0208396998452299	undirected	ABI3BP	LGSN
ABI3BP	LHFPL3.AS1	0.0363635700473621	undirected	ABI3BP	LHFPL3.AS1
ABI3BP	LIFR.AS1	0.0696250521104471	undirected	ABI3BP	LIFR.AS1
ABI3BP	LINC00028	0.0299562970366476	undirected	ABI3BP	LINC00028
ABI3BP	LINC00278	0.0243299388405667	undirected	ABI3BP	LINC00278
ABI3BP	LINC00472	0.116922282110526	undirected	ABI3BP	LINC00472
ABI3BP	LINC00567	0.11024862193006	undirected	ABI3BP	LINC00567
ABI3BP	LINC00896	0.04101414384857	undirected	ABI3BP	LINC00896
ABI3BP	LINC00992	0.0358901215373963	undirected	ABI3BP	LINC00992
ABI3BP	LINC01158	0.0568783203669361	undirected	ABI3BP	LINC01158
ABI3BP	LINC01191	0.0513403945132513	undirected	ABI3BP	LINC01191
ABI3BP	LINC01204	0.0273994372581807	undirected	ABI3BP	LINC01204
ABI3BP	LINC01254	0.0261734467828121	undirected	ABI3BP	LINC01254
ABI3BP	LINC01266	0.109784070723678	undirected	ABI3BP	LINC01266
ABI3BP	LINC01354	0.0601087377763922	undirected	ABI3BP	LINC01354
ABI3BP	LINC01429	0.0456378784268277	undirected	ABI3BP	LINC01429
ABI3BP	LINC01482	0.0660627507265217	undirected	ABI3BP	LINC01482
ABI3BP	LINC01561	0.0525898702494178	undirected	ABI3BP	LINC01561
ABI3BP	LINC01600	0.0675785531190974	undirected	ABI3BP	LINC01600
ABI3BP	LINC01625	0.0553833896564758	undirected	ABI3BP	LINC01625
ABI3BP	LINC01778	0.0815974579547631	undirected	ABI3BP	LINC01778
ABI3BP	LINC01910	0.0473613611569963	undirected	ABI3BP	LINC01910
ABI3BP	LINC01914	0.0224759407260713	undirected	ABI3BP	LINC01914
ABI3BP	LINC01940	0.0249564469590815	undirected	ABI3BP	LINC01940
ABI3BP	LINC02036	0.0388863066069231	undirected	ABI3BP	LINC02036
ABI3BP	LINC02147	0.108548986231403	undirected	ABI3BP	LINC02147
ABI3BP	LINCR.0001	0.0273753666637617	undirected	ABI3BP	LINCR.0001
ABI3BP	LIPI	0.0438432220486539	undirected	ABI3BP	LIPI
ABI3BP	LIX1	0.0826888905698012	undirected	ABI3BP	LIX1
ABI3BP	LL22NC03.63E9.3	0.0293334860907714	undirected	ABI3BP	LL22NC03.63E9.3
ABI3BP	LMO7DN	0.0310491444888634	undirected	ABI3BP	LMO7DN
ABI3BP	LMOD1	0.145640718579008	undirected	ABI3BP	LMOD1
ABI3BP	LOC100506497	0.0362695881505715	undirected	ABI3BP	LOC100506497
ABI3BP	LOC101927497	0.0411627173585493	undirected	ABI3BP	LOC101927497
ABI3BP	LOC101927596	0.0744683985839263	undirected	ABI3BP	LOC101927596
ABI3BP	LOC101928118	0.0832832680032841	undirected	ABI3BP	LOC101928118
ABI3BP	LOC101928583	0.138155967506179	undirected	ABI3BP	LOC101928583
ABI3BP	LOC101929331	0.12044702723977	undirected	ABI3BP	LOC101929331
ABI3BP	LOC102723471	0.036728931174985	undirected	ABI3BP	LOC102723471
ABI3BP	LOC102724589	0.0390880481140684	undirected	ABI3BP	LOC102724589
ABI3BP	LOC105369364	0.0960612384295187	undirected	ABI3BP	LOC105369364
ABI3BP	LOC105369739	0.0269797350214921	undirected	ABI3BP	LOC105369739
ABI3BP	LOC105370941	0.02669065388059	undirected	ABI3BP	LOC105370941
ABI3BP	LOC105376382	0.0712886786918989	undirected	ABI3BP	LOC105376382
ABI3BP	LOC105376575	0.0507419260684617	undirected	ABI3BP	LOC105376575
ABI3BP	LOC105378137	0.0415086534745549	undirected	ABI3BP	LOC105378137
ABI3BP	LOC283575	0.0478196185004673	undirected	ABI3BP	LOC283575
ABI3BP	LOC375196	0.0354652990948429	undirected	ABI3BP	LOC375196
ABI3BP	LOC554223	0.0642781203525651	undirected	ABI3BP	LOC554223
ABI3BP	LOC644656	0.0530095183354126	undirected	ABI3BP	LOC644656
ABI3BP	LPA	0.0442936122350659	undirected	ABI3BP	LPA
ABI3BP	LPIN1	0.106890031426271	undirected	ABI3BP	LPIN1
ABI3BP	LRMP	0.105185776261508	undirected	ABI3BP	LRMP
ABI3BP	LRRC10B	0.0685104955065542	undirected	ABI3BP	LRRC10B
ABI3BP	LRRC18	0.107571255781183	undirected	ABI3BP	LRRC18
ABI3BP	LRRC43	0.0230227461814064	undirected	ABI3BP	LRRC43
ABI3BP	LRRC55	0.122386395357158	undirected	ABI3BP	LRRC55
ABI3BP	LRRIQ1	0.0292936662680592	undirected	ABI3BP	LRRIQ1
ABI3BP	LRRTM1	0.0990739495680358	undirected	ABI3BP	LRRTM1
ABI3BP	LUZP2	0.0887295640417354	undirected	ABI3BP	LUZP2
ABI3BP	LYVE1	0.148075255533297	undirected	ABI3BP	LYVE1
ABI3BP	LYZ	0.13382573393203	undirected	ABI3BP	LYZ
ABI3BP	MAATS1	0.0698958750674519	undirected	ABI3BP	MAATS1
ABI3BP	MAML3	0.0807169918987735	undirected	ABI3BP	MAML3
ABI3BP	MAOB	0.0930142606050649	undirected	ABI3BP	MAOB
ABI3BP	MAP6	0.121856544527999	undirected	ABI3BP	MAP6
ABI3BP	MAS1	0.0826074846033352	undirected	ABI3BP	MAS1
ABI3BP	MC5R	0.0724176515101953	undirected	ABI3BP	MC5R
ABI3BP	MDH1B	0.0245412256603604	undirected	ABI3BP	MDH1B
ABI3BP	MEI1	0.0530757831545495	undirected	ABI3BP	MEI1
ABI3BP	MEI4	0.0466329474261541	undirected	ABI3BP	MEI4
ABI3BP	MEIS1.AS3	0.0541751968365987	undirected	ABI3BP	MEIS1.AS3
ABI3BP	MEOX2	0.155155297619072	undirected	ABI3BP	MEOX2
ABI3BP	METTL24	0.140188600899163	undirected	ABI3BP	METTL24
ABI3BP	METTL7A	0.0981817832642819	undirected	ABI3BP	METTL7A
ABI3BP	MFAP4	0.15315064715376	undirected	ABI3BP	MFAP4
ABI3BP	MGC27382	0.0751109725131265	undirected	ABI3BP	MGC27382
ABI3BP	MGP	0.142789249979973	undirected	ABI3BP	MGP
ABI3BP	MIR1249	0.033304046866975	undirected	ABI3BP	MIR1249
ABI3BP	MIR3681HG	0.0257076873076405	undirected	ABI3BP	MIR3681HG
ABI3BP	MIR3685	0.0379229404962213	undirected	ABI3BP	MIR3685
ABI3BP	MIR4432HG	0.0944407910360934	undirected	ABI3BP	MIR4432HG
ABI3BP	MIR6843	0.085766203220066	undirected	ABI3BP	MIR6843
ABI3BP	MITF	0.168901039398051	undirected	ABI3BP	MITF
ABI3BP	MLANA	0.0293883623749249	undirected	ABI3BP	MLANA
ABI3BP	MLPH	0.101642196413421	undirected	ABI3BP	MLPH
ABI3BP	MMEL1	0.0323327244263754	undirected	ABI3BP	MMEL1
ABI3BP	MMP27	0.113375520519538	undirected	ABI3BP	MMP27
ABI3BP	MMP8	0.0398717165178662	undirected	ABI3BP	MMP8
ABI3BP	MMRN1	0.144711105599543	undirected	ABI3BP	MMRN1
ABI3BP	MOBP	0.0830461693934487	undirected	ABI3BP	MOBP
ABI3BP	MRGPRE	0.10510510482742	undirected	ABI3BP	MRGPRE
ABI3BP	MROH9	0.0295086917377013	undirected	ABI3BP	MROH9
ABI3BP	MUC6	0.0278320158417708	undirected	ABI3BP	MUC6
ABI3BP	MYH11	0.126434921181896	undirected	ABI3BP	MYH11
ABI3BP	MYL7	0.0224964611471259	undirected	ABI3BP	MYL7
ABI3BP	MYRIP	0.123961033001693	undirected	ABI3BP	MYRIP
ABI3BP	NAALADL2	0.0912648859393152	undirected	ABI3BP	NAALADL2
ABI3BP	NBEA	0.132661136944663	undirected	ABI3BP	NBEA
ABI3BP	NDNF	0.152961683130796	undirected	ABI3BP	NDNF
ABI3BP	NEFH	0.0739822150391304	undirected	ABI3BP	NEFH
ABI3BP	NELL1	0.0914698199702104	undirected	ABI3BP	NELL1
ABI3BP	NFIX	0.119682658826422	undirected	ABI3BP	NFIX
ABI3BP	NKAIN3	0.0810732381082243	undirected	ABI3BP	NKAIN3
ABI3BP	NKX6.2	0.043649792578975	undirected	ABI3BP	NKX6.2
ABI3BP	NLRP14	0.0446807792524656	undirected	ABI3BP	NLRP14
ABI3BP	NME5	0.116064520801204	undirected	ABI3BP	NME5
ABI3BP	NOSTRIN	0.109263355603179	undirected	ABI3BP	NOSTRIN
ABI3BP	NPY1R	0.11227720646976	undirected	ABI3BP	NPY1R
ABI3BP	NR0B1	0.0223642122973759	undirected	ABI3BP	NR0B1
ABI3BP	NR3C2	0.137394197169661	undirected	ABI3BP	NR3C2
ABI3BP	NR4A1	0.100177203519795	undirected	ABI3BP	NR4A1
ABI3BP	NR4A2	0.0587833866548912	undirected	ABI3BP	NR4A2
ABI3BP	NR4A3	0.128608857314834	undirected	ABI3BP	NR4A3
ABI3BP	NRG2	0.0973836697353401	undirected	ABI3BP	NRG2
ABI3BP	NRG3	0.111508165897868	undirected	ABI3BP	NRG3
ABI3BP	NRXN3	0.0927718527770081	undirected	ABI3BP	NRXN3
ABI3BP	NSUN7	0.0445176146324125	undirected	ABI3BP	NSUN7
ABI3BP	NTF3	0.0809863382691668	undirected	ABI3BP	NTF3
ABI3BP	NTRK3	0.129603016233936	undirected	ABI3BP	NTRK3
ABI3BP	NXPH2	0.0254250297271261	undirected	ABI3BP	NXPH2
ABI3BP	NYAP2	0.0662906510065882	undirected	ABI3BP	NYAP2
ABI3BP	OCSTAMP	0.106355369549919	undirected	ABI3BP	OCSTAMP
ABI3BP	OGN	0.15005474168028	undirected	ABI3BP	OGN
ABI3BP	OLIG2	0.027520998325697	undirected	ABI3BP	OLIG2
ABI3BP	OR13A1	0.052918152966776	undirected	ABI3BP	OR13A1
ABI3BP	ORAOV1	0.071539749006915	undirected	ABI3BP	ORAOV1
ABI3BP	OSM	0.0303550748882415	undirected	ABI3BP	OSM
ABI3BP	OSR1	0.102451983726123	undirected	ABI3BP	OSR1
ABI3BP	OXGR1	0.0549794793670308	undirected	ABI3BP	OXGR1
ABI3BP	PACERR	0.074495809754598	undirected	ABI3BP	PACERR
ABI3BP	PACRG	0.0781862492221998	undirected	ABI3BP	PACRG
ABI3BP	PAEP	0.0371907585469578	undirected	ABI3BP	PAEP
ABI3BP	PAK5	0.0489157950399165	undirected	ABI3BP	PAK5
ABI3BP	PCDHA11	0.0730332518774685	undirected	ABI3BP	PCDHA11
ABI3BP	PCDHAC1	0.0884228653867112	undirected	ABI3BP	PCDHAC1
ABI3BP	PCDHAC2	0.141175771146081	undirected	ABI3BP	PCDHAC2
ABI3BP	PCSK2	0.0769474451030657	undirected	ABI3BP	PCSK2
ABI3BP	PDE6A	0.048275666363773	undirected	ABI3BP	PDE6A
ABI3BP	PDGFD	0.148769096766739	undirected	ABI3BP	PDGFD
ABI3BP	PICSAR	0.0331983265306191	undirected	ABI3BP	PICSAR
ABI3BP	PIF1	0.0961513613421267	undirected	ABI3BP	PIF1
ABI3BP	PKHD1L1	0.104574500051941	undirected	ABI3BP	PKHD1L1
ABI3BP	PLAC8	0.0374138065164917	undirected	ABI3BP	PLAC8
ABI3BP	PLAC9	0.129192045085043	undirected	ABI3BP	PLAC9
ABI3BP	PLCB4	0.113387657834714	undirected	ABI3BP	PLCB4
ABI3BP	PLCXD3	0.131914144687171	undirected	ABI3BP	PLCXD3
ABI3BP	PLEKHA6	0.0810263104300103	undirected	ABI3BP	PLEKHA6
ABI3BP	PLEKHB1	0.101289067263788	undirected	ABI3BP	PLEKHB1
ABI3BP	PLP1	0.140140570366258	undirected	ABI3BP	PLP1
ABI3BP	PLPP4	0.0416138972152968	undirected	ABI3BP	PLPP4
ABI3BP	PLPPR3	0.058775227060416	undirected	ABI3BP	PLPPR3
ABI3BP	PODN	0.158573206783605	undirected	ABI3BP	PODN
ABI3BP	PPARG	0.0907297109697235	undirected	ABI3BP	PPARG
ABI3BP	PPM1H	0.094218251967031	undirected	ABI3BP	PPM1H
ABI3BP	PPM1L	0.081635732400727	undirected	ABI3BP	PPM1L
ABI3BP	PPP1R42	0.0265234540560893	undirected	ABI3BP	PPP1R42
ABI3BP	PPP1R9A	0.134318516743665	undirected	ABI3BP	PPP1R9A
ABI3BP	PRAMENP	0.0347395729332091	undirected	ABI3BP	PRAMENP
ABI3BP	PRKAG2.AS1	0.0658369597031784	undirected	ABI3BP	PRKAG2.AS1
ABI3BP	PRR29	0.111975355002508	undirected	ABI3BP	PRR29
ABI3BP	PRSS53	0.0424497777475594	undirected	ABI3BP	PRSS53
ABI3BP	PTCHD3	0.0695427603484552	undirected	ABI3BP	PTCHD3
ABI3BP	PTGDS	0.138052922967567	undirected	ABI3BP	PTGDS
ABI3BP	PTGIS	0.15793616248114	undirected	ABI3BP	PTGIS
ABI3BP	PTN	0.069683039848671	undirected	ABI3BP	PTN
ABI3BP	PTPRN2	0.12003471493009	undirected	ABI3BP	PTPRN2
ABI3BP	PTPRT	0.111970759295591	undirected	ABI3BP	PTPRT
ABI3BP	PWAR5	0.128553693222863	undirected	ABI3BP	PWAR5
ABI3BP	RAB3C	0.148221978001471	undirected	ABI3BP	RAB3C
ABI3BP	RARRES1	0.126784399582279	undirected	ABI3BP	RARRES1
ABI3BP	RASL10B	0.0963668415943199	undirected	ABI3BP	RASL10B
ABI3BP	RBP1	0.0523465176247453	undirected	ABI3BP	RBP1
ABI3BP	RBP4	0.101447458204503	undirected	ABI3BP	RBP4
ABI3BP	RERG	0.125314378687885	undirected	ABI3BP	RERG
ABI3BP	RFPL1S	0.0868443025023143	undirected	ABI3BP	RFPL1S
ABI3BP	RGN	0.125662197072458	undirected	ABI3BP	RGN
ABI3BP	RGS22	0.104842430812384	undirected	ABI3BP	RGS22
ABI3BP	RGS7BP	0.121695996399113	undirected	ABI3BP	RGS7BP
ABI3BP	RGS8	0.0995015609200069	undirected	ABI3BP	RGS8
ABI3BP	RHBDL3	0.0439761805971702	undirected	ABI3BP	RHBDL3
ABI3BP	RIC3	0.0898128252010541	undirected	ABI3BP	RIC3
ABI3BP	RIMS1	0.0867264220161908	undirected	ABI3BP	RIMS1
ABI3BP	RIMS4	0.115867228990208	undirected	ABI3BP	RIMS4
ABI3BP	RIPPLY3	0.0248318546542057	undirected	ABI3BP	RIPPLY3
ABI3BP	RNF150	0.129812357712653	undirected	ABI3BP	RNF150
ABI3BP	RNF180	0.137455082352156	undirected	ABI3BP	RNF180
ABI3BP	ROBO2	0.0841851375718554	undirected	ABI3BP	ROBO2
ABI3BP	ROPN1	0.0440848099320069	undirected	ABI3BP	ROPN1
ABI3BP	RP1.127D3.4	0.0394613279511598	undirected	ABI3BP	RP1.127D3.4
ABI3BP	RP1.193H18.2	0.0971443881324096	undirected	ABI3BP	RP1.193H18.2
ABI3BP	RP1.32I10.10	0.033532010749179	undirected	ABI3BP	RP1.32I10.10
ABI3BP	RP1.8B1.4	0.0944996976392202	undirected	ABI3BP	RP1.8B1.4
ABI3BP	RP11.1000B6.3	0.121981516973797	undirected	ABI3BP	RP11.1000B6.3
ABI3BP	RP11.105N14.1	0.0400617276269281	undirected	ABI3BP	RP11.105N14.1
ABI3BP	RP11.109D9.4	0.0687209165045217	undirected	ABI3BP	RP11.109D9.4
ABI3BP	RP11.10H3.1	0.0441233059370755	undirected	ABI3BP	RP11.10H3.1
ABI3BP	RP11.1102P16.1	0.0565249628758267	undirected	ABI3BP	RP11.1102P16.1
ABI3BP	RP11.115H13.1	0.0464219806866979	undirected	ABI3BP	RP11.115H13.1
ABI3BP	RP11.11N5.1	0.0575954301021673	undirected	ABI3BP	RP11.11N5.1
ABI3BP	RP11.11N5.3	0.071786458380984	undirected	ABI3BP	RP11.11N5.3
ABI3BP	RP11.12M5.3	0.0255889499826101	undirected	ABI3BP	RP11.12M5.3
ABI3BP	RP11.141M1.3	0.110336581408146	undirected	ABI3BP	RP11.141M1.3
ABI3BP	RP11.145H9.3	0.0673321875872125	undirected	ABI3BP	RP11.145H9.3
ABI3BP	RP11.146D12.2	0.0357425135311051	undirected	ABI3BP	RP11.146D12.2
ABI3BP	RP11.161M6.2	0.0952603132685717	undirected	ABI3BP	RP11.161M6.2
ABI3BP	RP11.173C1.1	0.0429465071967196	undirected	ABI3BP	RP11.173C1.1
ABI3BP	RP11.190C22.8	0.029111714570209	undirected	ABI3BP	RP11.190C22.8
ABI3BP	RP11.209D14.2	0.110054835556174	undirected	ABI3BP	RP11.209D14.2
ABI3BP	RP11.219B17.3	0.0609043011053947	undirected	ABI3BP	RP11.219B17.3
ABI3BP	RP11.221N13.4	0.0623188825683315	undirected	ABI3BP	RP11.221N13.4
ABI3BP	RP11.227D13.4	0.104400544815447	undirected	ABI3BP	RP11.227D13.4
ABI3BP	RP11.250B2.3	0.0444783033006989	undirected	ABI3BP	RP11.250B2.3
ABI3BP	RP11.250B2.5	0.0432392987331153	undirected	ABI3BP	RP11.250B2.5
ABI3BP	RP11.25I15.3	0.0239240338381295	undirected	ABI3BP	RP11.25I15.3
ABI3BP	RP11.283G6.5	0.0329685039466117	undirected	ABI3BP	RP11.283G6.5
ABI3BP	RP11.320N7.2	0.0279284707611904	undirected	ABI3BP	RP11.320N7.2
ABI3BP	RP11.330M19.1	0.0616816430451583	undirected	ABI3BP	RP11.330M19.1
ABI3BP	RP11.344B5.2	0.132252032426916	undirected	ABI3BP	RP11.344B5.2
ABI3BP	RP11.351A11.1	0.0541670609829826	undirected	ABI3BP	RP11.351A11.1
ABI3BP	RP11.37C7.3	0.028374679457697	undirected	ABI3BP	RP11.37C7.3
ABI3BP	RP11.383C6.2	0.0434933007636496	undirected	ABI3BP	RP11.383C6.2
ABI3BP	RP11.399K21.13	0.0650643114692295	undirected	ABI3BP	RP11.399K21.13
ABI3BP	RP11.408N14.1	0.0237769190159477	undirected	ABI3BP	RP11.408N14.1
ABI3BP	RP11.431J17.1	0.0216087731442089	undirected	ABI3BP	RP11.431J17.1
ABI3BP	RP11.445F12.1	0.0334956688660494	undirected	ABI3BP	RP11.445F12.1
ABI3BP	RP11.46F15.2	0.0226261732625525	undirected	ABI3BP	RP11.46F15.2
ABI3BP	RP11.46H11.3	0.10369603984084	undirected	ABI3BP	RP11.46H11.3
ABI3BP	RP11.486M23.1	0.0814703720669998	undirected	ABI3BP	RP11.486M23.1
ABI3BP	RP11.493L12.3	0.0526556685751374	undirected	ABI3BP	RP11.493L12.3
ABI3BP	RP11.503C24.2	0.0449282381143803	undirected	ABI3BP	RP11.503C24.2
ABI3BP	RP11.536O18.1	0.146284567725939	undirected	ABI3BP	RP11.536O18.1
ABI3BP	RP11.54O7.11	0.0603056649754513	undirected	ABI3BP	RP11.54O7.11
ABI3BP	RP11.568J23.8	0.112179645396263	undirected	ABI3BP	RP11.568J23.8
ABI3BP	RP11.572O17.1	0.0421677010470325	undirected	ABI3BP	RP11.572O17.1
ABI3BP	RP11.575H3.1	0.0263306971809843	undirected	ABI3BP	RP11.575H3.1
ABI3BP	RP11.57H12.3	0.101073680373662	undirected	ABI3BP	RP11.57H12.3
ABI3BP	RP11.624C23.1	0.0471445669741098	undirected	ABI3BP	RP11.624C23.1
ABI3BP	RP11.631N16.4	0.0240711746269994	undirected	ABI3BP	RP11.631N16.4
ABI3BP	RP11.65J21.4	0.0337070865839551	undirected	ABI3BP	RP11.65J21.4
ABI3BP	RP11.662I13.2	0.0424849130063815	undirected	ABI3BP	RP11.662I13.2
ABI3BP	RP11.677M24.1	0.089140832840844	undirected	ABI3BP	RP11.677M24.1
ABI3BP	RP11.678G14.3	0.0852526032174739	undirected	ABI3BP	RP11.678G14.3
ABI3BP	RP11.680C21.1	0.0606403197505901	undirected	ABI3BP	RP11.680C21.1
ABI3BP	RP11.710C12.1	0.131758396965569	undirected	ABI3BP	RP11.710C12.1
ABI3BP	RP11.713N11.6	0.0529873506891833	undirected	ABI3BP	RP11.713N11.6
ABI3BP	RP11.728F11.4	0.094381151377657	undirected	ABI3BP	RP11.728F11.4
ABI3BP	RP11.757G1.6	0.107040809780401	undirected	ABI3BP	RP11.757G1.6
ABI3BP	RP11.774O3.3	0.104081175628498	undirected	ABI3BP	RP11.774O3.3
ABI3BP	RP11.798G7.7	0.0595780326023067	undirected	ABI3BP	RP11.798G7.7
ABI3BP	RP11.7F17.5	0.0663558311174214	undirected	ABI3BP	RP11.7F17.5
ABI3BP	RP11.805J14.3	0.0235295472509029	undirected	ABI3BP	RP11.805J14.3
ABI3BP	RP11.831A10.1	0.0310030123087475	undirected	ABI3BP	RP11.831A10.1
ABI3BP	RP11.93B14.10	0.0324505553862771	undirected	ABI3BP	RP11.93B14.10
ABI3BP	RP11.963H4.3	0.102889603104819	undirected	ABI3BP	RP11.963H4.3
ABI3BP	RP11.968A15.2	0.0649831841733719	undirected	ABI3BP	RP11.968A15.2
ABI3BP	RP11.968O1.5	0.131982492975352	undirected	ABI3BP	RP11.968O1.5
ABI3BP	RP13.463N16.6	0.0626261628254066	undirected	ABI3BP	RP13.463N16.6
ABI3BP	RP3.522D1.1	0.0371498466528897	undirected	ABI3BP	RP3.522D1.1
ABI3BP	RP4.568F9.6	0.039093474883497	undirected	ABI3BP	RP4.568F9.6
ABI3BP	RP4.665J23.4	0.0404678122217793	undirected	ABI3BP	RP4.665J23.4
ABI3BP	RP5.965F6.2	0.120722435933655	undirected	ABI3BP	RP5.965F6.2
ABI3BP	RPRM	0.0553177385650337	undirected	ABI3BP	RPRM
ABI3BP	RPS6KA6	0.103363000351599	undirected	ABI3BP	RPS6KA6
ABI3BP	RPSAP52	0.0620752927418961	undirected	ABI3BP	RPSAP52
ABI3BP	RSPH1	0.0338944429031786	undirected	ABI3BP	RSPH1
ABI3BP	RSPH4A	0.0284508877143458	undirected	ABI3BP	RSPH4A
ABI3BP	RSPO1	0.124730077570978	undirected	ABI3BP	RSPO1
ABI3BP	RSPO3	0.152418878508695	undirected	ABI3BP	RSPO3
ABI3BP	SAMD13	0.056794099240649	undirected	ABI3BP	SAMD13
ABI3BP	SCARA5	0.140394830285694	undirected	ABI3BP	SCARA5
ABI3BP	SCGB3A2	0.0306982290706653	undirected	ABI3BP	SCGB3A2
ABI3BP	SCIN	0.0748460289574154	undirected	ABI3BP	SCIN
ABI3BP	SDPR	0.112064367791214	undirected	ABI3BP	SDPR
ABI3BP	SELENBP1	0.0975645043749929	undirected	ABI3BP	SELENBP1
ABI3BP	SEMA3E	0.0869699561650274	undirected	ABI3BP	SEMA3E
ABI3BP	SEMA3G	0.141170638186515	undirected	ABI3BP	SEMA3G
ABI3BP	SERPINA10	0.0467601562744084	undirected	ABI3BP	SERPINA10
ABI3BP	SERPINA3	0.031286200442312	undirected	ABI3BP	SERPINA3
ABI3BP	SERPINI2	0.0378699595260118	undirected	ABI3BP	SERPINI2
ABI3BP	SERTM1	0.0815536723027727	undirected	ABI3BP	SERTM1
ABI3BP	SFTA1P	0.0317715835353019	undirected	ABI3BP	SFTA1P
ABI3BP	SHISA6	0.100345819155466	undirected	ABI3BP	SHISA6
ABI3BP	SHISA9	0.0890109373698756	undirected	ABI3BP	SHISA9
ABI3BP	SHROOM3	0.0424075542413315	undirected	ABI3BP	SHROOM3
ABI3BP	SIAH3	0.0952716061355351	undirected	ABI3BP	SIAH3
ABI3BP	SIGLEC15	0.0796131707305475	undirected	ABI3BP	SIGLEC15
ABI3BP	SLAIN1	0.108660742354783	undirected	ABI3BP	SLAIN1
ABI3BP	SLC19A3	0.104671355724312	undirected	ABI3BP	SLC19A3
ABI3BP	SLC1A1	0.079363591064143	undirected	ABI3BP	SLC1A1
ABI3BP	SLC22A16	0.0683433552744709	undirected	ABI3BP	SLC22A16
ABI3BP	SLC26A4	0.0890124149146827	undirected	ABI3BP	SLC26A4
ABI3BP	SLC27A2	0.0359669961918085	undirected	ABI3BP	SLC27A2
ABI3BP	SLC27A6	0.0915787791104966	undirected	ABI3BP	SLC27A6
[truncated: 154,322 more rows]
