# Supplementary material for: Identification and validation of key modules and hub genes associated with the pathological stage of oral squamous cell carcinoma by weighted gene co-expression network analysis
Source: PeerJ. 2020 Feb 4;8:e8505. doi: 10.7717/peerj.8505 (PMC7006519; doi:10.7717/peerj.8505)
Supplement: File S3 [file peerj-08-8505-s003.zip › CytoscapeInput/CytoscapeInput-edges-brown.txt]

fromNode	toNode	weight	direction	fromAltName	toAltName
A2ML1	AADAC	0.0628083299630684	undirected	A2ML1	AADAC
A2ML1	AC002511.3	0.14889939183024	undirected	A2ML1	AC002511.3
A2ML1	AC003092.1	0.0628109854143001	undirected	A2ML1	AC003092.1
A2ML1	AC004231.2	0.0744076665953786	undirected	A2ML1	AC004231.2
A2ML1	AC005062.2	0.0708859824515173	undirected	A2ML1	AC005062.2
A2ML1	AC005083.1	0.0833376230280636	undirected	A2ML1	AC005083.1
A2ML1	AC005162.5	0.116576208153778	undirected	A2ML1	AC005162.5
A2ML1	AC005532.5	0.0550354140686704	undirected	A2ML1	AC005532.5
A2ML1	AC011286.1	0.121279406656759	undirected	A2ML1	AC011286.1
A2ML1	AC011513.4	0.133595157413666	undirected	A2ML1	AC011513.4
A2ML1	AC024592.9	0.108719982910053	undirected	A2ML1	AC024592.9
A2ML1	AC073842.19	0.0478241637968227	undirected	A2ML1	AC073842.19
A2ML1	AC079610.1	0.0433479882488322	undirected	A2ML1	AC079610.1
A2ML1	AC079630.2	0.0766739953981071	undirected	A2ML1	AC079630.2
A2ML1	AC093159.1	0.059253804716274	undirected	A2ML1	AC093159.1
A2ML1	AC103563.8	0.0687700509431721	undirected	A2ML1	AC103563.8
A2ML1	AC103563.9	0.0989675049152487	undirected	A2ML1	AC103563.9
A2ML1	AC107072.2	0.12498160549183	undirected	A2ML1	AC107072.2
A2ML1	AC107218.3	0.0492162967070268	undirected	A2ML1	AC107218.3
A2ML1	AC118754.4	0.145789604087488	undirected	A2ML1	AC118754.4
A2ML1	ACBD3.AS1	0.1677612847686	undirected	A2ML1	ACBD3.AS1
A2ML1	ACPP	0.128919416975603	undirected	A2ML1	ACPP
A2ML1	ADGRF1	0.134634558335346	undirected	A2ML1	ADGRF1
A2ML1	ADH7	0.0932000354176367	undirected	A2ML1	ADH7
A2ML1	ADRA1B	0.0904685397508886	undirected	A2ML1	ADRA1B
A2ML1	AF131215.8	0.0592506023404228	undirected	A2ML1	AF131215.8
A2ML1	AF131216.5	0.0239475075793618	undirected	A2ML1	AF131216.5
A2ML1	AFDN.AS1	0.0958089326503664	undirected	A2ML1	AFDN.AS1
A2ML1	AIF1L	0.139698230137177	undirected	A2ML1	AIF1L
A2ML1	AK7	0.0251921606242897	undirected	A2ML1	AK7
A2ML1	AL163953.2	0.0346667814749414	undirected	A2ML1	AL163953.2
A2ML1	ALDH3A1	0.0737163128407117	undirected	A2ML1	ALDH3A1
A2ML1	ALOX12	0.106490855380517	undirected	A2ML1	ALOX12
A2ML1	ALOX15	0.0340168827339805	undirected	A2ML1	ALOX15
A2ML1	ANKRD20A11P	0.0381598413031818	undirected	A2ML1	ANKRD20A11P
A2ML1	ANKRD35	0.143822511397994	undirected	A2ML1	ANKRD35
A2ML1	ANKRD62	0.0561121767923601	undirected	A2ML1	ANKRD62
A2ML1	ANO1.AS2	0.0357652666951645	undirected	A2ML1	ANO1.AS2
A2ML1	ANXA1	0.145069073512914	undirected	A2ML1	ANXA1
A2ML1	ANXA9	0.150703041634682	undirected	A2ML1	ANXA9
A2ML1	ARHGEF26	0.0220564090781366	undirected	A2ML1	ARHGEF26
A2ML1	ARHGEF26.AS1	0.032086321987318	undirected	A2ML1	ARHGEF26.AS1
A2ML1	ARSF	0.0866002450171425	undirected	A2ML1	ARSF
A2ML1	ARSH	0.0744262417467827	undirected	A2ML1	ARSH
A2ML1	ASPG	0.161444109998713	undirected	A2ML1	ASPG
A2ML1	ATP13A4	0.156667502795994	undirected	A2ML1	ATP13A4
A2ML1	ATP13A5	0.0290463187695489	undirected	A2ML1	ATP13A5
A2ML1	ATP6V0A4	0.0843059311809692	undirected	A2ML1	ATP6V0A4
A2ML1	B3GNT6	0.0471568576244739	undirected	A2ML1	B3GNT6
A2ML1	BARX2	0.112943531622956	undirected	A2ML1	BARX2
A2ML1	BCAS1	0.0387699928136663	undirected	A2ML1	BCAS1
A2ML1	BCL2L15	0.0315394394258993	undirected	A2ML1	BCL2L15
A2ML1	C15orf59.AS1	0.0316530478199274	undirected	A2ML1	C15orf59.AS1
A2ML1	C15orf62	0.165978162570123	undirected	A2ML1	C15orf62
A2ML1	C1QL4	0.0884028743093904	undirected	A2ML1	C1QL4
A2ML1	C2orf54	0.167816850584532	undirected	A2ML1	C2orf54
A2ML1	C4orf19	0.0360382619094459	undirected	A2ML1	C4orf19
A2ML1	C5orf66.AS1	0.0534081932031304	undirected	A2ML1	C5orf66.AS1
A2ML1	C8orf74	0.0888887586850371	undirected	A2ML1	C8orf74
A2ML1	CAB39L	0.0302654839964261	undirected	A2ML1	CAB39L
A2ML1	CAPN14	0.108481387143986	undirected	A2ML1	CAPN14
A2ML1	CAPN5	0.0274139242107106	undirected	A2ML1	CAPN5
A2ML1	CCAT1	0.0384245491029763	undirected	A2ML1	CCAT1
A2ML1	CD177	0.152642027148803	undirected	A2ML1	CD177
A2ML1	CDH26	0.123928893360745	undirected	A2ML1	CDH26
A2ML1	CEACAM1	0.100069623861651	undirected	A2ML1	CEACAM1
A2ML1	CEACAM5	0.15138392056081	undirected	A2ML1	CEACAM5
A2ML1	CEACAM6	0.165554503802493	undirected	A2ML1	CEACAM6
A2ML1	CEACAM7	0.142257516472672	undirected	A2ML1	CEACAM7
A2ML1	CFAP73	0.0218803268851382	undirected	A2ML1	CFAP73
A2ML1	CFAP74	0.0482716803327484	undirected	A2ML1	CFAP74
A2ML1	CGB7	0.0438161204859901	undirected	A2ML1	CGB7
A2ML1	CGB8	0.0361653573050458	undirected	A2ML1	CGB8
A2ML1	CGN	0.0838263922831342	undirected	A2ML1	CGN
A2ML1	CIDEA	0.0752020572791865	undirected	A2ML1	CIDEA
A2ML1	CLCA4	0.129197375191622	undirected	A2ML1	CLCA4
A2ML1	CLDN17	0.190068933686216	undirected	A2ML1	CLDN17
A2ML1	CLDN4	0.133366232359409	undirected	A2ML1	CLDN4
A2ML1	CLVS1	0.0913506151190271	undirected	A2ML1	CLVS1
A2ML1	COL5A1.AS1	0.0811589906791727	undirected	A2ML1	COL5A1.AS1
A2ML1	CPEB3	0.0705416035964414	undirected	A2ML1	CPEB3
A2ML1	CRISP3	0.0581153249918554	undirected	A2ML1	CRISP3
A2ML1	CRNN	0.147119200054371	undirected	A2ML1	CRNN
A2ML1	CRYM	0.0384842760838237	undirected	A2ML1	CRYM
A2ML1	CSTB	0.185808344195255	undirected	A2ML1	CSTB
A2ML1	CTC.276P9.4	0.0694355461185697	undirected	A2ML1	CTC.276P9.4
A2ML1	CTC.490G23.2	0.1839932455602	undirected	A2ML1	CTC.490G23.2
A2ML1	CTD.2015A6.2	0.0776105679007836	undirected	A2ML1	CTD.2015A6.2
A2ML1	CTD.2532K18.2	0.0305628918799734	undirected	A2ML1	CTD.2532K18.2
A2ML1	CTD.2540L5.6	0.106357144690167	undirected	A2ML1	CTD.2540L5.6
A2ML1	CTD.2545H1.2	0.0422190984703784	undirected	A2ML1	CTD.2545H1.2
A2ML1	CTD.2547H18.1	0.076320515923757	undirected	A2ML1	CTD.2547H18.1
A2ML1	CXCL17	0.101975763904246	undirected	A2ML1	CXCL17
A2ML1	CXCR2	0.15823326037139	undirected	A2ML1	CXCR2
A2ML1	CYP2C18	0.179419505791185	undirected	A2ML1	CYP2C18
A2ML1	CYP2C19	0.108387403171695	undirected	A2ML1	CYP2C19
A2ML1	CYP2E1	0.0739189212765855	undirected	A2ML1	CYP2E1
A2ML1	CYP2F1	0.026332660088051	undirected	A2ML1	CYP2F1
A2ML1	CYP3A4	0.054869845227768	undirected	A2ML1	CYP3A4
A2ML1	CYP3A5	0.0867253216079766	undirected	A2ML1	CYP3A5
A2ML1	CYP4B1	0.0621777708132959	undirected	A2ML1	CYP4B1
A2ML1	CYP4F12	0.0846663735900509	undirected	A2ML1	CYP4F12
A2ML1	CYP4F29P	0.0404595199224695	undirected	A2ML1	CYP4F29P
A2ML1	CYP4F35P	0.0305326822052601	undirected	A2ML1	CYP4F35P
A2ML1	CYSRT1	0.176259888649621	undirected	A2ML1	CYSRT1
A2ML1	DISP2	0.0337502880756859	undirected	A2ML1	DISP2
A2ML1	DISP3	0.0705267259830067	undirected	A2ML1	DISP3
A2ML1	DKK4	0.0924934802095039	undirected	A2ML1	DKK4
A2ML1	DNAH9	0.0367764112182784	undirected	A2ML1	DNAH9
A2ML1	DNASE1L3	0.0821748202128757	undirected	A2ML1	DNASE1L3
A2ML1	DOC2B	0.043888294383803	undirected	A2ML1	DOC2B
A2ML1	DPCR1	0.0641793293959065	undirected	A2ML1	DPCR1
A2ML1	DRC1	0.0499079840390355	undirected	A2ML1	DRC1
A2ML1	DSG1.AS1	0.147708263322853	undirected	A2ML1	DSG1.AS1
A2ML1	DYNAP	0.1196696584886	undirected	A2ML1	DYNAP
A2ML1	ECM1	0.137873716141858	undirected	A2ML1	ECM1
A2ML1	EHF	0.136361137206878	undirected	A2ML1	EHF
A2ML1	ELF5	0.0938271979955621	undirected	A2ML1	ELF5
A2ML1	ELOVL3	0.0368023043523398	undirected	A2ML1	ELOVL3
A2ML1	EMP1	0.131893070009047	undirected	A2ML1	EMP1
A2ML1	ENDOU	0.17655505489602	undirected	A2ML1	ENDOU
A2ML1	EPB41L4A	0.0376253333035019	undirected	A2ML1	EPB41L4A
A2ML1	EPB41L4A.AS2	0.0297970570069276	undirected	A2ML1	EPB41L4A.AS2
A2ML1	EPHX3	0.0829072568758392	undirected	A2ML1	EPHX3
A2ML1	EPS8L1	0.172164254733068	undirected	A2ML1	EPS8L1
A2ML1	FALEC	0.139922324880828	undirected	A2ML1	FALEC
A2ML1	FAM3B	0.0423530287479376	undirected	A2ML1	FAM3B
A2ML1	FAM3D	0.119637912022886	undirected	A2ML1	FAM3D
A2ML1	FBXO43	0.073971909451517	undirected	A2ML1	FBXO43
A2ML1	FGF5	0.0439403998977058	undirected	A2ML1	FGF5
A2ML1	FGL1	0.0578311016359378	undirected	A2ML1	FGL1
A2ML1	FLG.AS1	0.084557684603773	undirected	A2ML1	FLG.AS1
A2ML1	FMO9P	0.0637075389742883	undirected	A2ML1	FMO9P
A2ML1	FOXA1	0.0240814528874425	undirected	A2ML1	FOXA1
A2ML1	FOXC2.AS1	0.117252251272761	undirected	A2ML1	FOXC2.AS1
A2ML1	FRMD5	0.0429459374054568	undirected	A2ML1	FRMD5
A2ML1	FSD1	0.0526914606280774	undirected	A2ML1	FSD1
A2ML1	FTLP10	0.0815976922798606	undirected	A2ML1	FTLP10
A2ML1	FUT2	0.157107754345948	undirected	A2ML1	FUT2
A2ML1	FUT3	0.160883239303486	undirected	A2ML1	FUT3
A2ML1	FUT6	0.125618062267379	undirected	A2ML1	FUT6
A2ML1	FZD2	0.0688342892095834	undirected	A2ML1	FZD2
A2ML1	GATA3.AS1	0.0404644675442188	undirected	A2ML1	GATA3.AS1
A2ML1	GBP6	0.140529336674136	undirected	A2ML1	GBP6
A2ML1	GCKR	0.0451829840203129	undirected	A2ML1	GCKR
A2ML1	GCNT3	0.0577637585799877	undirected	A2ML1	GCNT3
A2ML1	GDPD3	0.174806592350786	undirected	A2ML1	GDPD3
A2ML1	GGT6	0.136974815465751	undirected	A2ML1	GGT6
A2ML1	GUCY2C	0.10826737552782	undirected	A2ML1	GUCY2C
A2ML1	GYS2	0.0688553344224338	undirected	A2ML1	GYS2
A2ML1	HCG22	0.0760704979209542	undirected	A2ML1	HCG22
A2ML1	HLF	0.0575913282655106	undirected	A2ML1	HLF
A2ML1	HOPX	0.174621246608359	undirected	A2ML1	HOPX
A2ML1	HPGD	0.0891674826361311	undirected	A2ML1	HPGD
A2ML1	HS3ST1	0.0979499578975657	undirected	A2ML1	HS3ST1
A2ML1	hsa.mir.375	0.0392370094250918	undirected	A2ML1	hsa.mir.375
A2ML1	HTR3B	0.103066220225108	undirected	A2ML1	HTR3B
A2ML1	IBSP	0.0769772125406601	undirected	A2ML1	IBSP
A2ML1	IKZF2	0.0704443931358572	undirected	A2ML1	IKZF2
A2ML1	IL17A	0.0480291100827555	undirected	A2ML1	IL17A
A2ML1	IL17F	0.0775757096800242	undirected	A2ML1	IL17F
A2ML1	IL1RN	0.179172568604881	undirected	A2ML1	IL1RN
A2ML1	IL22	0.0587562043916751	undirected	A2ML1	IL22
A2ML1	IL36A	0.16862254244559	undirected	A2ML1	IL36A
A2ML1	INHBA.AS1	0.03837134561414	undirected	A2ML1	INHBA.AS1
A2ML1	IYD	0.0658852579007232	undirected	A2ML1	IYD
A2ML1	KAT2B	0.0596375620931281	undirected	A2ML1	KAT2B
A2ML1	KB.1562D12.1	0.143553958146582	undirected	A2ML1	KB.1562D12.1
A2ML1	KCNRG	0.0516188891984464	undirected	A2ML1	KCNRG
A2ML1	KIF12	0.0445527360555511	undirected	A2ML1	KIF12
A2ML1	KLB	0.0383844823273789	undirected	A2ML1	KLB
A2ML1	KLHDC7A	0.0224537560095056	undirected	A2ML1	KLHDC7A
A2ML1	KLK12	0.191107124321427	undirected	A2ML1	KLK12
A2ML1	KLK13	0.188589852064099	undirected	A2ML1	KLK13
A2ML1	KRT13	0.115488285501675	undirected	A2ML1	KRT13
A2ML1	KRT24	0.12681355038556	undirected	A2ML1	KRT24
A2ML1	KRT3	0.153848503085659	undirected	A2ML1	KRT3
A2ML1	KRT32	0.0258191479852564	undirected	A2ML1	KRT32
A2ML1	KRT33A	0.0976362807551784	undirected	A2ML1	KRT33A
A2ML1	KRT33B	0.133799103286304	undirected	A2ML1	KRT33B
A2ML1	KRT4	0.111133870340036	undirected	A2ML1	KRT4
A2ML1	KRT40	0.0271456173264339	undirected	A2ML1	KRT40
A2ML1	KRT76	0.145109966721492	undirected	A2ML1	KRT76
A2ML1	KRT78	0.228751506152851	undirected	A2ML1	KRT78
A2ML1	KRT81	0.0477317270456643	undirected	A2ML1	KRT81
A2ML1	KRTAP3.2	0.0740038816391672	undirected	A2ML1	KRTAP3.2
A2ML1	KRTAP4.8	0.126281535719607	undirected	A2ML1	KRTAP4.8
A2ML1	LA16c.380A1.1	0.0652583386386896	undirected	A2ML1	LA16c.380A1.1
A2ML1	LDHD	0.0566131515250133	undirected	A2ML1	LDHD
A2ML1	LDLRAD1	0.0468397693515718	undirected	A2ML1	LDLRAD1
A2ML1	LEXM	0.182595048372353	undirected	A2ML1	LEXM
A2ML1	LHB	0.0420826532526067	undirected	A2ML1	LHB
A2ML1	LINC00330	0.0747249418488751	undirected	A2ML1	LINC00330
A2ML1	LINC00452	0.055918764782391	undirected	A2ML1	LINC00452
A2ML1	LINC00492	0.104071492162727	undirected	A2ML1	LINC00492
A2ML1	LINC00514	0.0264027960216427	undirected	A2ML1	LINC00514
A2ML1	LINC00525	0.0354366951300157	undirected	A2ML1	LINC00525
A2ML1	LINC00551	0.0677775281262021	undirected	A2ML1	LINC00551
A2ML1	LINC00601	0.0823032822255749	undirected	A2ML1	LINC00601
A2ML1	LINC00628	0.0938244658172114	undirected	A2ML1	LINC00628
A2ML1	LINC00675	0.163509384309946	undirected	A2ML1	LINC00675
A2ML1	LINC00973	0.0529945632292331	undirected	A2ML1	LINC00973
A2ML1	LINC01206	0.0948629389645179	undirected	A2ML1	LINC01206
A2ML1	LINC01269	0.175092771653122	undirected	A2ML1	LINC01269
A2ML1	LINC01356	0.0455196657230895	undirected	A2ML1	LINC01356
A2ML1	LINC01395	0.0929875998900464	undirected	A2ML1	LINC01395
A2ML1	LINC01583	0.0602138713700572	undirected	A2ML1	LINC01583
A2ML1	LINC01644	0.0321252768378267	undirected	A2ML1	LINC01644
A2ML1	LINC01697	0.0313478344822724	undirected	A2ML1	LINC01697
A2ML1	LINC01711	0.0705088788518978	undirected	A2ML1	LINC01711
A2ML1	LINC01929	0.0429992601995663	undirected	A2ML1	LINC01929
A2ML1	LINC01978	0.0297217006834351	undirected	A2ML1	LINC01978
A2ML1	LINC01983	0.0553971526778337	undirected	A2ML1	LINC01983
A2ML1	LINC02006	0.0416650409171035	undirected	A2ML1	LINC02006
A2ML1	LINC02015	0.0485631332799858	undirected	A2ML1	LINC02015
A2ML1	LINC02028	0.0760805011647412	undirected	A2ML1	LINC02028
A2ML1	LINC02038	0.051262693323333	undirected	A2ML1	LINC02038
A2ML1	LINC02081	0.0338874950237455	undirected	A2ML1	LINC02081
A2ML1	LINC02201	0.0422027038036633	undirected	A2ML1	LINC02201
A2ML1	LINC02243	0.0552757514940975	undirected	A2ML1	LINC02243
A2ML1	LL22NC03.N14H11.1	0.0532648831816627	undirected	A2ML1	LL22NC03.N14H11.1
A2ML1	LMO7	0.102336349229641	undirected	A2ML1	LMO7
A2ML1	LNX1	0.0650105214060319	undirected	A2ML1	LNX1
A2ML1	LOC100130111	0.0888232612000076	undirected	A2ML1	LOC100130111
A2ML1	LOC100506098	0.0739233102715381	undirected	A2ML1	LOC100506098
A2ML1	LOC101059948	0.041394836599119	undirected	A2ML1	LOC101059948
A2ML1	LOC101927727	0.0324149403918434	undirected	A2ML1	LOC101927727
A2ML1	LOC101927972	0.0764178576340718	undirected	A2ML1	LOC101927972
A2ML1	LOC101928075	0.0992792959400629	undirected	A2ML1	LOC101928075
A2ML1	LOC101928844	0.0989505384437534	undirected	A2ML1	LOC101928844
A2ML1	LOC101929340	0.0347099820247066	undirected	A2ML1	LOC101929340
A2ML1	LOC102724163	0.0715796206098957	undirected	A2ML1	LOC102724163
A2ML1	LOC105369192	0.089088116254713	undirected	A2ML1	LOC105369192
A2ML1	LOC105374205	0.134202790758872	undirected	A2ML1	LOC105374205
A2ML1	LOC401286	0.0674225616813634	undirected	A2ML1	LOC401286
A2ML1	LOC441178	0.0918716910328319	undirected	A2ML1	LOC441178
A2ML1	LOC574538	0.0400185945203725	undirected	A2ML1	LOC574538
A2ML1	LOC729739	0.0381622819788125	undirected	A2ML1	LOC729739
A2ML1	LRFN2	0.0609074841107665	undirected	A2ML1	LRFN2
A2ML1	LRG1	0.0990968438095042	undirected	A2ML1	LRG1
A2ML1	LRRC4	0.0763442001668681	undirected	A2ML1	LRRC4
A2ML1	LVCAT1	0.0449341947035531	undirected	A2ML1	LVCAT1
A2ML1	LYPD2	0.182692402979375	undirected	A2ML1	LYPD2
A2ML1	MAB21L3	0.144874606499035	undirected	A2ML1	MAB21L3
A2ML1	MACC1	0.128074369262007	undirected	A2ML1	MACC1
A2ML1	MAL	0.126606980017032	undirected	A2ML1	MAL
A2ML1	MALL	0.127304356772137	undirected	A2ML1	MALL
A2ML1	MANSC1	0.0389396921981888	undirected	A2ML1	MANSC1
A2ML1	MGLL	0.084832979916943	undirected	A2ML1	MGLL
A2ML1	MIR181A2HG	0.0544772994116286	undirected	A2ML1	MIR181A2HG
A2ML1	MIR5188	0.159800089892176	undirected	A2ML1	MIR5188
A2ML1	MKRN2OS	0.0851394409835719	undirected	A2ML1	MKRN2OS
A2ML1	MUC15	0.142141190565662	undirected	A2ML1	MUC15
A2ML1	MUC20	0.0707341487212344	undirected	A2ML1	MUC20
A2ML1	MUC21	0.121759257918666	undirected	A2ML1	MUC21
A2ML1	MUC22	0.095668412823117	undirected	A2ML1	MUC22
A2ML1	MUC4	0.0465694884496669	undirected	A2ML1	MUC4
A2ML1	MYH14	0.0515099381622312	undirected	A2ML1	MYH14
A2ML1	MYO5B	0.141856923736679	undirected	A2ML1	MYO5B
A2ML1	MYO7B	0.0269532079277844	undirected	A2ML1	MYO7B
A2ML1	MYZAP	0.160954451396556	undirected	A2ML1	MYZAP
A2ML1	N4BP3	0.0860294392565835	undirected	A2ML1	N4BP3
A2ML1	NCCRP1	0.189540454448235	undirected	A2ML1	NCCRP1
A2ML1	NKILA	0.0660046641211644	undirected	A2ML1	NKILA
A2ML1	OBP2A	0.0530800186728519	undirected	A2ML1	OBP2A
A2ML1	OCLN	0.132631119073425	undirected	A2ML1	OCLN
A2ML1	ODF4	0.11329456151243	undirected	A2ML1	ODF4
A2ML1	OMP	0.0427644626038563	undirected	A2ML1	OMP
A2ML1	OR7E14P	0.0969504870379986	undirected	A2ML1	OR7E14P
A2ML1	OTOP1	0.0267428922676894	undirected	A2ML1	OTOP1
A2ML1	OTOP2	0.155397193013573	undirected	A2ML1	OTOP2
A2ML1	PADI1	0.128129589369945	undirected	A2ML1	PADI1
A2ML1	PAIP2B	0.0575528148363279	undirected	A2ML1	PAIP2B
A2ML1	PART1	0.0742361964435116	undirected	A2ML1	PART1
A2ML1	PAX9	0.0642809346269672	undirected	A2ML1	PAX9
A2ML1	PCP4L1	0.0829179015082861	undirected	A2ML1	PCP4L1
A2ML1	PERM1	0.085339812995682	undirected	A2ML1	PERM1
A2ML1	PITX1	0.112202604492951	undirected	A2ML1	PITX1
A2ML1	PLBD1.AS1	0.0933774070658668	undirected	A2ML1	PLBD1.AS1
A2ML1	PLEKHA7	0.095075290274929	undirected	A2ML1	PLEKHA7
A2ML1	PMEL	0.0525683125268583	undirected	A2ML1	PMEL
A2ML1	PP14571	0.0385473067221312	undirected	A2ML1	PP14571
A2ML1	PPEF1	0.0774795423378602	undirected	A2ML1	PPEF1
A2ML1	PPL	0.200150719822276	undirected	A2ML1	PPL
A2ML1	PROC	0.0351673157461507	undirected	A2ML1	PROC
A2ML1	PRSS27	0.221586006475908	undirected	A2ML1	PRSS27
A2ML1	PRSS3	0.148488760414552	undirected	A2ML1	PRSS3
A2ML1	PSCA	0.0864737002209208	undirected	A2ML1	PSCA
A2ML1	PSG5	0.0310978951254029	undirected	A2ML1	PSG5
A2ML1	RAB11FIP1	0.129733831392176	undirected	A2ML1	RAB11FIP1
A2ML1	RAET1E	0.163742428464771	undirected	A2ML1	RAET1E
A2ML1	RBPMS.AS1	0.0301046801458356	undirected	A2ML1	RBPMS.AS1
A2ML1	RDH8	0.034580447855237	undirected	A2ML1	RDH8
A2ML1	REN	0.0399522174243453	undirected	A2ML1	REN
A2ML1	RHBG	0.150331290569254	undirected	A2ML1	RHBG
A2ML1	RHCG	0.173874427462791	undirected	A2ML1	RHCG
A2ML1	RNF224	0.150312318719281	undirected	A2ML1	RNF224
A2ML1	ROPN1L	0.0468882415543231	undirected	A2ML1	ROPN1L
A2ML1	RP1.122P22.4	0.0685012695538031	undirected	A2ML1	RP1.122P22.4
A2ML1	RP1.232P20.1	0.0815001236702825	undirected	A2ML1	RP1.232P20.1
A2ML1	RP11.100E13.1	0.0715803782430594	undirected	A2ML1	RP11.100E13.1
A2ML1	RP11.107M16.2	0.135485168114675	undirected	A2ML1	RP11.107M16.2
A2ML1	RP11.108K14.12	0.0649765529146559	undirected	A2ML1	RP11.108K14.12
A2ML1	RP11.10L7.1	0.103589489634534	undirected	A2ML1	RP11.10L7.1
A2ML1	RP11.123B3.2	0.0487593820185289	undirected	A2ML1	RP11.123B3.2
A2ML1	RP11.123K19.1	0.0651043522517866	undirected	A2ML1	RP11.123K19.1
A2ML1	RP11.128M1.1	0.0523694222658604	undirected	A2ML1	RP11.128M1.1
A2ML1	RP11.141J13.3	0.082243263405692	undirected	A2ML1	RP11.141J13.3
A2ML1	RP11.149I9.2	0.0661535562560376	undirected	A2ML1	RP11.149I9.2
A2ML1	RP11.17M24.3	0.0316402587315805	undirected	A2ML1	RP11.17M24.3
A2ML1	RP11.1C8.7	0.0708219113629401	undirected	A2ML1	RP11.1C8.7
A2ML1	RP11.225N10.1	0.0701491774318802	undirected	A2ML1	RP11.225N10.1
A2ML1	RP11.235G24.3	0.158742501984462	undirected	A2ML1	RP11.235G24.3
A2ML1	RP11.237N19.3	0.0823455946560861	undirected	A2ML1	RP11.237N19.3
A2ML1	RP11.239E10.3	0.153432791645033	undirected	A2ML1	RP11.239E10.3
A2ML1	RP11.281P23.1	0.0454216397850825	undirected	A2ML1	RP11.281P23.1
A2ML1	RP11.2N1.2	0.0224185557927208	undirected	A2ML1	RP11.2N1.2
A2ML1	RP11.308D13.3	0.178778171654386	undirected	A2ML1	RP11.308D13.3
A2ML1	RP11.311F12.2	0.057813322626209	undirected	A2ML1	RP11.311F12.2
A2ML1	RP11.350J20.12	0.177237108568178	undirected	A2ML1	RP11.350J20.12
A2ML1	RP11.351J23.1	0.0957333030452238	undirected	A2ML1	RP11.351J23.1
A2ML1	RP11.351J23.2	0.0722007412765947	undirected	A2ML1	RP11.351J23.2
A2ML1	RP11.352D3.2	0.0358593605844396	undirected	A2ML1	RP11.352D3.2
A2ML1	RP11.390D11.1	0.0912124343856544	undirected	A2ML1	RP11.390D11.1
A2ML1	RP11.423H2.3	0.0226888246271869	undirected	A2ML1	RP11.423H2.3
A2ML1	RP11.439M11.1	0.0399845336257447	undirected	A2ML1	RP11.439M11.1
A2ML1	RP11.440I14.2	0.0887502425453827	undirected	A2ML1	RP11.440I14.2
A2ML1	RP11.445F12.2	0.0241751017158561	undirected	A2ML1	RP11.445F12.2
A2ML1	RP11.462L8.1	0.0247066682932846	undirected	A2ML1	RP11.462L8.1
A2ML1	RP11.483P21.2	0.0771436779195441	undirected	A2ML1	RP11.483P21.2
A2ML1	RP11.56L13.1	0.131072145390019	undirected	A2ML1	RP11.56L13.1
A2ML1	RP11.57C13.6	0.0467075065155202	undirected	A2ML1	RP11.57C13.6
A2ML1	RP11.598F7.6	0.0244697369536316	undirected	A2ML1	RP11.598F7.6
A2ML1	RP11.626H12.2	0.0523074947489341	undirected	A2ML1	RP11.626H12.2
A2ML1	RP11.641D5.2	0.143146672143181	undirected	A2ML1	RP11.641D5.2
A2ML1	RP11.642C5.1	0.035804830764296	undirected	A2ML1	RP11.642C5.1
A2ML1	RP11.676J12.7	0.0270287151668821	undirected	A2ML1	RP11.676J12.7
A2ML1	RP11.677M14.3	0.0421899875293781	undirected	A2ML1	RP11.677M14.3
A2ML1	RP11.680F8.1	0.0769827352772658	undirected	A2ML1	RP11.680F8.1
A2ML1	RP11.702B10.2	0.0651416092413144	undirected	A2ML1	RP11.702B10.2
A2ML1	RP11.739N20.2	0.0826777936840907	undirected	A2ML1	RP11.739N20.2
A2ML1	RP11.7K24.3	0.173236594913682	undirected	A2ML1	RP11.7K24.3
A2ML1	RP11.865I6.2	0.0814758424272843	undirected	A2ML1	RP11.865I6.2
A2ML1	RP11.875H7.5	0.0480962948991053	undirected	A2ML1	RP11.875H7.5
A2ML1	RP11.93B14.6	0.178698085447046	undirected	A2ML1	RP11.93B14.6
A2ML1	RP11.93B14.9	0.0839058985331841	undirected	A2ML1	RP11.93B14.9
A2ML1	RP11.964E11.2	0.0437803367205971	undirected	A2ML1	RP11.964E11.2
A2ML1	RP11.989E6.3	0.0687191246531303	undirected	A2ML1	RP11.989E6.3
A2ML1	RP13.631K18.5	0.0399263943171797	undirected	A2ML1	RP13.631K18.5
A2ML1	RP3.428L16.1	0.122777891364867	undirected	A2ML1	RP3.428L16.1
A2ML1	RP3.473B4.3	0.063299629736288	undirected	A2ML1	RP3.473B4.3
A2ML1	RP4.536B24.2	0.0608371008360462	undirected	A2ML1	RP4.536B24.2
A2ML1	RP4.568C11.4	0.0626518444025498	undirected	A2ML1	RP4.568C11.4
A2ML1	RP4.651E10.4	0.0670020625760295	undirected	A2ML1	RP4.651E10.4
A2ML1	RP5.1185I7.1	0.038964646495555	undirected	A2ML1	RP5.1185I7.1
A2ML1	RP6.159A1.3	0.0754072603417508	undirected	A2ML1	RP6.159A1.3
A2ML1	RP6.91H8.3	0.0463838246543339	undirected	A2ML1	RP6.91H8.3
A2ML1	RPTN	0.185337296029481	undirected	A2ML1	RPTN
A2ML1	RXFP1	0.0677983133307616	undirected	A2ML1	RXFP1
A2ML1	SAMD12.AS1	0.0211346973583063	undirected	A2ML1	SAMD12.AS1
A2ML1	SAMD5	0.0269581949660922	undirected	A2ML1	SAMD5
A2ML1	SASH1	0.0798873263407691	undirected	A2ML1	SASH1
A2ML1	SCEL	0.196408460056014	undirected	A2ML1	SCEL
A2ML1	SCNN1A	0.115766343412306	undirected	A2ML1	SCNN1A
A2ML1	SCNN1B	0.112184998400412	undirected	A2ML1	SCNN1B
A2ML1	SERPINA6	0.057770634333889	undirected	A2ML1	SERPINA6
A2ML1	SERPINB11	0.150700592854673	undirected	A2ML1	SERPINB11
A2ML1	SERPINB2	0.14977795585889	undirected	A2ML1	SERPINB2
A2ML1	SFTA2	0.103897669956437	undirected	A2ML1	SFTA2
A2ML1	SFTPA2	0.0620658465844432	undirected	A2ML1	SFTPA2
A2ML1	SH2D1B	0.041273299196805	undirected	A2ML1	SH2D1B
A2ML1	SH3BGRL2	0.0548027225651486	undirected	A2ML1	SH3BGRL2
A2ML1	SHOX	0.0298895119107492	undirected	A2ML1	SHOX
A2ML1	SLC12A5.AS1	0.0506691412196036	undirected	A2ML1	SLC12A5.AS1
A2ML1	SLC13A4	0.147045269816939	undirected	A2ML1	SLC13A4
A2ML1	SLC16A6	0.0777350291623501	undirected	A2ML1	SLC16A6
A2ML1	SLC16A7	0.0415376025069658	undirected	A2ML1	SLC16A7
A2ML1	SLC16A9	0.120108033575243	undirected	A2ML1	SLC16A9
A2ML1	SLC25A23	0.0379106025217012	undirected	A2ML1	SLC25A23
A2ML1	SLC25A25	0.0888647944643478	undirected	A2ML1	SLC25A25
A2ML1	SLC26A9	0.148238795363969	undirected	A2ML1	SLC26A9
A2ML1	SLC34A3	0.117386381373644	undirected	A2ML1	SLC34A3
A2ML1	SLC46A2	0.0724234912354769	undirected	A2ML1	SLC46A2
A2ML1	SLC6A4	0.0508909609016353	undirected	A2ML1	SLC6A4
A2ML1	SLC6A7	0.0373688321400797	undirected	A2ML1	SLC6A7
A2ML1	SLC8A1.AS1	0.0348560871545273	undirected	A2ML1	SLC8A1.AS1
A2ML1	SLC9A4	0.0400936904589053	undirected	A2ML1	SLC9A4
A2ML1	SLCO4A1.AS1	0.0570594401238174	undirected	A2ML1	SLCO4A1.AS1
A2ML1	SLURP1	0.189107443768336	undirected	A2ML1	SLURP1
A2ML1	SMIM5	0.165863033574679	undirected	A2ML1	SMIM5
A2ML1	SMIM6	0.0613150466919123	undirected	A2ML1	SMIM6
A2ML1	SNX31	0.0303501631659219	undirected	A2ML1	SNX31
A2ML1	SOWAHB	0.126906827372741	undirected	A2ML1	SOWAHB
A2ML1	SOX21.AS1	0.0652517757007224	undirected	A2ML1	SOX21.AS1
A2ML1	SPAG17	0.13566319797905	undirected	A2ML1	SPAG17
A2ML1	SPINK5	0.182818543775904	undirected	A2ML1	SPINK5
A2ML1	SPINK7	0.190041300965359	undirected	A2ML1	SPINK7
A2ML1	SPINK8	0.0758079771495246	undirected	A2ML1	SPINK8
A2ML1	SPINK9	0.120914828431434	undirected	A2ML1	SPINK9
A2ML1	SPNS2	0.158142487762961	undirected	A2ML1	SPNS2
A2ML1	SPOCD1	0.0368630475658003	undirected	A2ML1	SPOCD1
A2ML1	SPP1	0.0436773728913027	undirected	A2ML1	SPP1
A2ML1	SPRR2F	0.190662884863493	undirected	A2ML1	SPRR2F
A2ML1	SPRR3	0.185822286631294	undirected	A2ML1	SPRR3
A2ML1	ST6GALNAC1	0.075812178072276	undirected	A2ML1	ST6GALNAC1
A2ML1	SULT1B1	0.108016695333424	undirected	A2ML1	SULT1B1
A2ML1	SULT1C3	0.12003646068499	undirected	A2ML1	SULT1C3
A2ML1	SYTL5	0.102203521630828	undirected	A2ML1	SYTL5
A2ML1	TCN1	0.0665732098240807	undirected	A2ML1	TCN1
A2ML1	TCP11L2	0.0758995479942591	undirected	A2ML1	TCP11L2
A2ML1	TEKT4	0.0671714372840596	undirected	A2ML1	TEKT4
A2ML1	TFPI2	0.0587554855416538	undirected	A2ML1	TFPI2
A2ML1	TGM3	0.165173792447614	undirected	A2ML1	TGM3
A2ML1	TGM7	0.109009142571793	undirected	A2ML1	TGM7
A2ML1	TJP3	0.0542694847742857	undirected	A2ML1	TJP3
A2ML1	TMC5	0.0485670472728141	undirected	A2ML1	TMC5
A2ML1	TMPRSS11A	0.140100468304719	undirected	A2ML1	TMPRSS11A
A2ML1	TMPRSS11B	0.137410751309491	undirected	A2ML1	TMPRSS11B
A2ML1	TMPRSS11BNL	0.0897598808005821	undirected	A2ML1	TMPRSS11BNL
A2ML1	TMPRSS11E	0.161984452475597	undirected	A2ML1	TMPRSS11E
A2ML1	TMPRSS2	0.0557461134711058	undirected	A2ML1	TMPRSS2
A2ML1	TP53INP2	0.125778920677346	undirected	A2ML1	TP53INP2
A2ML1	TPPP	0.0396990001027024	undirected	A2ML1	TPPP
A2ML1	TPRG1	0.147134922425494	undirected	A2ML1	TPRG1
A2ML1	TPRG1.AS2	0.119605718685105	undirected	A2ML1	TPRG1.AS2
A2ML1	TSPAN6	0.0222704151216765	undirected	A2ML1	TSPAN6
A2ML1	TTC39A.AS1	0.0813123928131127	undirected	A2ML1	TTC39A.AS1
A2ML1	TTC9	0.158700112874487	undirected	A2ML1	TTC9
A2ML1	TTYH1	0.074845491628906	undirected	A2ML1	TTYH1
A2ML1	UBL3	0.0228740969968807	undirected	A2ML1	UBL3
A2ML1	UGT1A10	0.0237718973649481	undirected	A2ML1	UGT1A10
A2ML1	UGT1A7	0.0470627837710773	undirected	A2ML1	UGT1A7
A2ML1	UGT1A8	0.0259138726435436	undirected	A2ML1	UGT1A8
A2ML1	UPK1A	0.130793565683113	undirected	A2ML1	UPK1A
A2ML1	UPK1B	0.0470008067622155	undirected	A2ML1	UPK1B
A2ML1	UPK3B	0.0556901643648305	undirected	A2ML1	UPK3B
A2ML1	VSIG10L	0.184037589980045	undirected	A2ML1	VSIG10L
A2ML1	VSIG2	0.0245220280771514	undirected	A2ML1	VSIG2
A2ML1	VSIG8	0.183490938387611	undirected	A2ML1	VSIG8
A2ML1	VWA3B	0.0482735000380576	undirected	A2ML1	VWA3B
A2ML1	WFDC21P	0.127561331137252	undirected	A2ML1	WFDC21P
A2ML1	WNK4	0.033024719951842	undirected	A2ML1	WNK4
A2ML1	XK	0.0613558750567472	undirected	A2ML1	XK
A2ML1	ZBTB7C	0.0708722210997917	undirected	A2ML1	ZBTB7C
AADAC	AC002511.3	0.0449667542998782	undirected	AADAC	AC002511.3
AADAC	AC005062.2	0.0271267094241221	undirected	AADAC	AC005062.2
AADAC	AC005083.1	0.0515500171717319	undirected	AADAC	AC005083.1
AADAC	AC005162.5	0.0377410819731678	undirected	AADAC	AC005162.5
AADAC	AC005532.5	0.0222014269694399	undirected	AADAC	AC005532.5
AADAC	AC011513.4	0.0220777944501301	undirected	AADAC	AC011513.4
AADAC	AC024592.9	0.0697246141191243	undirected	AADAC	AC024592.9
AADAC	AC073842.19	0.0235758167683203	undirected	AADAC	AC073842.19
AADAC	AC079610.1	0.02142851607205	undirected	AADAC	AC079610.1
AADAC	AC079630.2	0.0481636502094123	undirected	AADAC	AC079630.2
AADAC	AC093159.1	0.0425459957638301	undirected	AADAC	AC093159.1
AADAC	AC103563.8	0.070323832855248	undirected	AADAC	AC103563.8
AADAC	AC103563.9	0.0773884242453567	undirected	AADAC	AC103563.9
AADAC	AC107218.3	0.0224354947713579	undirected	AADAC	AC107218.3
AADAC	AC118754.4	0.0206213580463623	undirected	AADAC	AC118754.4
AADAC	ACBD3.AS1	0.0557580416150016	undirected	AADAC	ACBD3.AS1
AADAC	ACPP	0.064090204547395	undirected	AADAC	ACPP
AADAC	ADGRF1	0.0374831147392811	undirected	AADAC	ADGRF1
AADAC	ADH7	0.0798142583368332	undirected	AADAC	ADH7
AADAC	ADRA1B	0.0232359646694672	undirected	AADAC	ADRA1B
AADAC	AF131215.8	0.023745463470841	undirected	AADAC	AF131215.8
AADAC	AF131216.5	0.029431963732141	undirected	AADAC	AF131216.5
AADAC	AFDN.AS1	0.0219782067763595	undirected	AADAC	AFDN.AS1
AADAC	AIF1L	0.0309906609713841	undirected	AADAC	AIF1L
AADAC	AK7	0.0234175883586867	undirected	AADAC	AK7
AADAC	AL163953.2	0.0328067449802522	undirected	AADAC	AL163953.2
AADAC	ALDH3A1	0.0803402719865619	undirected	AADAC	ALDH3A1
AADAC	ALOX12	0.0576879701573806	undirected	AADAC	ALOX12
AADAC	ALOX15	0.0222128681438682	undirected	AADAC	ALOX15
AADAC	ANKRD20A11P	0.0417222142978957	undirected	AADAC	ANKRD20A11P
AADAC	ANKRD35	0.0571368670676386	undirected	AADAC	ANKRD35
AADAC	ANKRD62	0.032666549674848	undirected	AADAC	ANKRD62
AADAC	ANXA1	0.0334843469891371	undirected	AADAC	ANXA1
AADAC	ANXA9	0.0508299058979203	undirected	AADAC	ANXA9
AADAC	ARHGEF26	0.0767598970672672	undirected	AADAC	ARHGEF26
AADAC	ARHGEF26.AS1	0.0536169027056286	undirected	AADAC	ARHGEF26.AS1
AADAC	ARSF	0.0478508882759969	undirected	AADAC	ARSF
AADAC	ARSH	0.0268161484071509	undirected	AADAC	ARSH
AADAC	ASPG	0.0420059475794145	undirected	AADAC	ASPG
AADAC	ATP13A4	0.104640211559798	undirected	AADAC	ATP13A4
AADAC	ATP13A5	0.0447492699384738	undirected	AADAC	ATP13A5
AADAC	ATP6V0A4	0.0371171605490042	undirected	AADAC	ATP6V0A4
AADAC	B3GNT6	0.0425395018591251	undirected	AADAC	B3GNT6
AADAC	BCAS1	0.0403070544383111	undirected	AADAC	BCAS1
AADAC	BCL2L15	0.0330578187105775	undirected	AADAC	BCL2L15
AADAC	C15orf59.AS1	0.0324109471977856	undirected	AADAC	C15orf59.AS1
AADAC	C15orf62	0.0652370215155842	undirected	AADAC	C15orf62
AADAC	C2orf54	0.0556712271476532	undirected	AADAC	C2orf54
AADAC	C4orf19	0.0310169828303074	undirected	AADAC	C4orf19
AADAC	C5orf66.AS1	0.0545271861322801	undirected	AADAC	C5orf66.AS1
AADAC	CAB39L	0.0239022018136695	undirected	AADAC	CAB39L
AADAC	CAPN14	0.0711304993827868	undirected	AADAC	CAPN14
AADAC	CAPN5	0.0269394587587784	undirected	AADAC	CAPN5
AADAC	CCAT1	0.0344783117582337	undirected	AADAC	CCAT1
AADAC	CD177	0.0243531326020473	undirected	AADAC	CD177
AADAC	CDH26	0.0437585039952269	undirected	AADAC	CDH26
AADAC	CEACAM1	0.0459577778908873	undirected	AADAC	CEACAM1
AADAC	CEACAM5	0.075121531605481	undirected	AADAC	CEACAM5
AADAC	CEACAM6	0.0494917255607615	undirected	AADAC	CEACAM6
AADAC	CEACAM7	0.0926412026542808	undirected	AADAC	CEACAM7
AADAC	CGB7	0.0209414794612618	undirected	AADAC	CGB7
AADAC	CGN	0.0507013246783147	undirected	AADAC	CGN
AADAC	CLCA4	0.0524362401867197	undirected	AADAC	CLCA4
AADAC	CLDN17	0.042722664825091	undirected	AADAC	CLDN17
AADAC	CLDN4	0.0522246025529743	undirected	AADAC	CLDN4
AADAC	CLVS1	0.0274158319410205	undirected	AADAC	CLVS1
AADAC	CPEB3	0.0294240135804405	undirected	AADAC	CPEB3
AADAC	CRISP3	0.0502872104783336	undirected	AADAC	CRISP3
AADAC	CRNN	0.0838099860529763	undirected	AADAC	CRNN
AADAC	CRYM	0.0454501513164599	undirected	AADAC	CRYM
AADAC	CSTB	0.0640885567610363	undirected	AADAC	CSTB
AADAC	CTC.276P9.4	0.0483398115749246	undirected	AADAC	CTC.276P9.4
AADAC	CTC.490G23.2	0.0529224804965049	undirected	AADAC	CTC.490G23.2
AADAC	CTD.2540L5.6	0.0318701863899382	undirected	AADAC	CTD.2540L5.6
AADAC	CTD.2547H18.1	0.0265144241699405	undirected	AADAC	CTD.2547H18.1
AADAC	CXCL17	0.0662946466399274	undirected	AADAC	CXCL17
AADAC	CXCR2	0.0390081402762715	undirected	AADAC	CXCR2
AADAC	CYP2C18	0.0783850850011333	undirected	AADAC	CYP2C18
AADAC	CYP2C19	0.0357656378598503	undirected	AADAC	CYP2C19
AADAC	CYP2E1	0.0420848723751342	undirected	AADAC	CYP2E1
AADAC	CYP2F1	0.0571330806773014	undirected	AADAC	CYP2F1
AADAC	CYP3A4	0.0297654465511733	undirected	AADAC	CYP3A4
AADAC	CYP3A5	0.0449707958271758	undirected	AADAC	CYP3A5
AADAC	CYP4B1	0.0506566463609533	undirected	AADAC	CYP4B1
AADAC	CYP4F12	0.0602179150065415	undirected	AADAC	CYP4F12
AADAC	CYP4F29P	0.0446570017186648	undirected	AADAC	CYP4F29P
AADAC	CYP4F35P	0.04353782410981	undirected	AADAC	CYP4F35P
AADAC	CYSRT1	0.0464202137606084	undirected	AADAC	CYSRT1
AADAC	DKK4	0.0681640743612816	undirected	AADAC	DKK4
AADAC	DNASE1L3	0.0273125827331529	undirected	AADAC	DNASE1L3
AADAC	DOC2B	0.0265739466274256	undirected	AADAC	DOC2B
AADAC	DPCR1	0.0374910238141586	undirected	AADAC	DPCR1
AADAC	DSG1.AS1	0.0652070147753819	undirected	AADAC	DSG1.AS1
AADAC	DYNAP	0.0749494528862456	undirected	AADAC	DYNAP
AADAC	EHF	0.0378204774124124	undirected	AADAC	EHF
AADAC	ELF5	0.0554648514587818	undirected	AADAC	ELF5
AADAC	ELOVL3	0.0202375050189989	undirected	AADAC	ELOVL3
AADAC	EMP1	0.0495025081095149	undirected	AADAC	EMP1
AADAC	ENDOU	0.0521606920665166	undirected	AADAC	ENDOU
AADAC	EPB41L4A	0.0349601521023055	undirected	AADAC	EPB41L4A
AADAC	EPB41L4A.AS2	0.0308305521694187	undirected	AADAC	EPB41L4A.AS2
AADAC	EPHX3	0.0402974547621565	undirected	AADAC	EPHX3
AADAC	EPS8L1	0.0379684336354985	undirected	AADAC	EPS8L1
AADAC	FALEC	0.0366834650635698	undirected	AADAC	FALEC
AADAC	FAM3B	0.0859664059246507	undirected	AADAC	FAM3B
AADAC	FAM3D	0.0917376552140605	undirected	AADAC	FAM3D
AADAC	FLG.AS1	0.0276514661584729	undirected	AADAC	FLG.AS1
AADAC	FMO9P	0.0284528538195109	undirected	AADAC	FMO9P
AADAC	FOXA1	0.0451185381169595	undirected	AADAC	FOXA1
AADAC	FTLP10	0.0904556638720157	undirected	AADAC	FTLP10
AADAC	FUT2	0.0399495502234949	undirected	AADAC	FUT2
AADAC	FUT3	0.0623253333725909	undirected	AADAC	FUT3
AADAC	FUT6	0.0923448879773121	undirected	AADAC	FUT6
AADAC	FZD2	0.0299364745208284	undirected	AADAC	FZD2
AADAC	GBP6	0.0565322538182214	undirected	AADAC	GBP6
AADAC	GCNT3	0.0305005215576063	undirected	AADAC	GCNT3
AADAC	GDPD3	0.0568724764623251	undirected	AADAC	GDPD3
AADAC	GGT6	0.0501875947073517	undirected	AADAC	GGT6
AADAC	GUCY2C	0.038844122961052	undirected	AADAC	GUCY2C
AADAC	GYS2	0.0681813252761541	undirected	AADAC	GYS2
AADAC	HCG22	0.0475313463233932	undirected	AADAC	HCG22
AADAC	HLF	0.095234884263075	undirected	AADAC	HLF
AADAC	HOPX	0.0591377302964919	undirected	AADAC	HOPX
AADAC	HPGD	0.0612492874162926	undirected	AADAC	HPGD
AADAC	hsa.mir.375	0.0222890352498573	undirected	AADAC	hsa.mir.375
AADAC	HTR3B	0.0547714719038215	undirected	AADAC	HTR3B
AADAC	IKZF2	0.0473549525937626	undirected	AADAC	IKZF2
AADAC	IL1RN	0.0526825503556017	undirected	AADAC	IL1RN
AADAC	IL36A	0.0712115122596777	undirected	AADAC	IL36A
AADAC	INHBA.AS1	0.0280864842961569	undirected	AADAC	INHBA.AS1
AADAC	IYD	0.0377897769014834	undirected	AADAC	IYD
AADAC	KB.1562D12.1	0.0345493730721756	undirected	AADAC	KB.1562D12.1
AADAC	KIF12	0.0245795054637077	undirected	AADAC	KIF12
AADAC	KLB	0.030068561155749	undirected	AADAC	KLB
AADAC	KLHDC7A	0.0318280564402455	undirected	AADAC	KLHDC7A
AADAC	KLK12	0.0515366079709202	undirected	AADAC	KLK12
AADAC	KLK13	0.0511187586533897	undirected	AADAC	KLK13
AADAC	KRT13	0.095661648429408	undirected	AADAC	KRT13
AADAC	KRT24	0.0301458686811546	undirected	AADAC	KRT24
AADAC	KRT3	0.0473256595492555	undirected	AADAC	KRT3
AADAC	KRT32	0.0220991105235795	undirected	AADAC	KRT32
AADAC	KRT33A	0.0587224189283836	undirected	AADAC	KRT33A
AADAC	KRT33B	0.0219400128423933	undirected	AADAC	KRT33B
AADAC	KRT4	0.0833514596686756	undirected	AADAC	KRT4
AADAC	KRT40	0.0587753985214298	undirected	AADAC	KRT40
AADAC	KRT76	0.0411415844552973	undirected	AADAC	KRT76
AADAC	KRT78	0.083750271531456	undirected	AADAC	KRT78
AADAC	KRTAP3.2	0.0322093511028612	undirected	AADAC	KRTAP3.2
AADAC	LA16c.380A1.1	0.022607541661431	undirected	AADAC	LA16c.380A1.1
AADAC	LDLRAD1	0.0344273809405228	undirected	AADAC	LDLRAD1
AADAC	LEXM	0.0558609746466756	undirected	AADAC	LEXM
AADAC	LINC00330	0.0723743684991037	undirected	AADAC	LINC00330
AADAC	LINC00452	0.0208136900023736	undirected	AADAC	LINC00452
AADAC	LINC00551	0.0447270861738865	undirected	AADAC	LINC00551
AADAC	LINC00628	0.0251339101352614	undirected	AADAC	LINC00628
AADAC	LINC00675	0.0309706864189951	undirected	AADAC	LINC00675
AADAC	LINC01206	0.049608234105145	undirected	AADAC	LINC01206
AADAC	LINC01269	0.0634523262409453	undirected	AADAC	LINC01269
AADAC	LINC01356	0.0337870096333743	undirected	AADAC	LINC01356
AADAC	LINC01395	0.0403710516403025	undirected	AADAC	LINC01395
AADAC	LINC01644	0.0269692582028298	undirected	AADAC	LINC01644
AADAC	LINC01697	0.0633099078388429	undirected	AADAC	LINC01697
AADAC	LINC01978	0.0273181845561125	undirected	AADAC	LINC01978
AADAC	LINC01983	0.0314715154738	undirected	AADAC	LINC01983
AADAC	LINC02006	0.0418147498866064	undirected	AADAC	LINC02006
AADAC	LINC02028	0.0286499300274323	undirected	AADAC	LINC02028
AADAC	LINC02038	0.0475355267959127	undirected	AADAC	LINC02038
AADAC	LINC02081	0.0586903905320376	undirected	AADAC	LINC02081
AADAC	LINC02243	0.0216913906958246	undirected	AADAC	LINC02243
AADAC	LMO7	0.0221778856436149	undirected	AADAC	LMO7
AADAC	LNX1	0.0450324034863599	undirected	AADAC	LNX1
AADAC	LOC100130111	0.0210934096858035	undirected	AADAC	LOC100130111
AADAC	LOC100506098	0.0523939122712288	undirected	AADAC	LOC100506098
AADAC	LOC101927972	0.031405414986744	undirected	AADAC	LOC101927972
AADAC	LOC101928075	0.0330763523413998	undirected	AADAC	LOC101928075
AADAC	LOC101928844	0.0666961638421273	undirected	AADAC	LOC101928844
AADAC	LOC101929340	0.0231724951419652	undirected	AADAC	LOC101929340
AADAC	LOC102724163	0.020685285799241	undirected	AADAC	LOC102724163
AADAC	LOC105369192	0.0211352975974504	undirected	AADAC	LOC105369192
AADAC	LOC105374205	0.022287676679252	undirected	AADAC	LOC105374205
AADAC	LOC401286	0.0622694434954191	undirected	AADAC	LOC401286
AADAC	LOC441178	0.0721030522807937	undirected	AADAC	LOC441178
AADAC	LOC729739	0.0212014876609277	undirected	AADAC	LOC729739
AADAC	LRFN2	0.0272434010066689	undirected	AADAC	LRFN2
AADAC	LRRC4	0.0369237375809582	undirected	AADAC	LRRC4
AADAC	LYPD2	0.0434921912238375	undirected	AADAC	LYPD2
AADAC	MAB21L3	0.0207400969567442	undirected	AADAC	MAB21L3
AADAC	MACC1	0.0511869568826402	undirected	AADAC	MACC1
AADAC	MAL	0.0924507267533898	undirected	AADAC	MAL
AADAC	MALL	0.0217963336029436	undirected	AADAC	MALL
AADAC	MANSC1	0.0518464017040274	undirected	AADAC	MANSC1
AADAC	MMP1	0.0295489927423802	undirected	AADAC	MMP1
AADAC	MUC15	0.0569472777627687	undirected	AADAC	MUC15
AADAC	MUC20	0.0565580060702632	undirected	AADAC	MUC20
AADAC	MUC21	0.091695917619009	undirected	AADAC	MUC21
AADAC	MUC22	0.0365139339001336	undirected	AADAC	MUC22
AADAC	MUC4	0.0402926853936366	undirected	AADAC	MUC4
AADAC	MYH14	0.0470528451641908	undirected	AADAC	MYH14
AADAC	MYO5B	0.0383169087224143	undirected	AADAC	MYO5B
AADAC	MYZAP	0.032297293856298	undirected	AADAC	MYZAP
AADAC	N4BP3	0.0257662991657167	undirected	AADAC	N4BP3
AADAC	NCCRP1	0.0457944038653557	undirected	AADAC	NCCRP1
AADAC	NKILA	0.0347824795478097	undirected	AADAC	NKILA
AADAC	OCLN	0.0472560544437176	undirected	AADAC	OCLN
AADAC	ODF4	0.0346807270371218	undirected	AADAC	ODF4
AADAC	OR7E14P	0.0290137119264434	undirected	AADAC	OR7E14P
AADAC	OTOP2	0.0454400725551903	undirected	AADAC	OTOP2
AADAC	PADI1	0.02382543289823	undirected	AADAC	PADI1
AADAC	PART1	0.0238235450488117	undirected	AADAC	PART1
AADAC	PAX9	0.067114446948723	undirected	AADAC	PAX9
AADAC	PCP4L1	0.0428714868042133	undirected	AADAC	PCP4L1
AADAC	PITX1	0.0509273625321522	undirected	AADAC	PITX1
AADAC	PLBD1.AS1	0.0268778066828454	undirected	AADAC	PLBD1.AS1
AADAC	PLEKHA7	0.038372449908745	undirected	AADAC	PLEKHA7
AADAC	PMEL	0.0262155616700954	undirected	AADAC	PMEL
AADAC	PP14571	0.0307996228369772	undirected	AADAC	PP14571
AADAC	PPL	0.0671901748773561	undirected	AADAC	PPL
AADAC	PRSS27	0.0791372952766192	undirected	AADAC	PRSS27
AADAC	PRSS3	0.0263910737566333	undirected	AADAC	PRSS3
AADAC	PSCA	0.037355761747782	undirected	AADAC	PSCA
AADAC	RAB11FIP1	0.0453154162553652	undirected	AADAC	RAB11FIP1
AADAC	RAET1E	0.0292605969293422	undirected	AADAC	RAET1E
AADAC	RBPMS.AS1	0.022182575195688	undirected	AADAC	RBPMS.AS1
AADAC	REN	0.0263102280493814	undirected	AADAC	REN
AADAC	RHBG	0.0384761162473052	undirected	AADAC	RHBG
AADAC	RHCG	0.0299616454347372	undirected	AADAC	RHCG
AADAC	RNF224	0.0347860665775392	undirected	AADAC	RNF224
AADAC	RP1.122P22.4	0.032235959833209	undirected	AADAC	RP1.122P22.4
AADAC	RP1.232P20.1	0.0304013709895767	undirected	AADAC	RP1.232P20.1
AADAC	RP11.107M16.2	0.0330479102819219	undirected	AADAC	RP11.107M16.2
AADAC	RP11.108K14.12	0.0418718540654089	undirected	AADAC	RP11.108K14.12
AADAC	RP11.10L7.1	0.0210407533864473	undirected	AADAC	RP11.10L7.1
AADAC	RP11.123B3.2	0.0278327136333769	undirected	AADAC	RP11.123B3.2
AADAC	RP11.128M1.1	0.0245745961747801	undirected	AADAC	RP11.128M1.1
AADAC	RP11.141J13.3	0.0241817996223016	undirected	AADAC	RP11.141J13.3
AADAC	RP11.149I9.2	0.0247281612396641	undirected	AADAC	RP11.149I9.2
AADAC	RP11.17M24.3	0.0223664769990662	undirected	AADAC	RP11.17M24.3
AADAC	RP11.225N10.1	0.0341846988403498	undirected	AADAC	RP11.225N10.1
AADAC	RP11.237N19.3	0.0586961136079087	undirected	AADAC	RP11.237N19.3
AADAC	RP11.239E10.3	0.0480457304208519	undirected	AADAC	RP11.239E10.3
AADAC	RP11.308D13.3	0.0354067591077443	undirected	AADAC	RP11.308D13.3
AADAC	RP11.311F12.2	0.0689304643333676	undirected	AADAC	RP11.311F12.2
AADAC	RP11.350J20.12	0.0367477276136217	undirected	AADAC	RP11.350J20.12
AADAC	RP11.351J23.1	0.0713441193619254	undirected	AADAC	RP11.351J23.1
AADAC	RP11.351J23.2	0.0621123096805508	undirected	AADAC	RP11.351J23.2
AADAC	RP11.390D11.1	0.0249540140727893	undirected	AADAC	RP11.390D11.1
AADAC	RP11.423H2.3	0.0284230283816577	undirected	AADAC	RP11.423H2.3
AADAC	RP11.440I14.2	0.0342447224324638	undirected	AADAC	RP11.440I14.2
AADAC	RP11.445F12.2	0.0229583981539804	undirected	AADAC	RP11.445F12.2
AADAC	RP11.462L8.1	0.041930906403407	undirected	AADAC	RP11.462L8.1
AADAC	RP11.56L13.1	0.0338210309927972	undirected	AADAC	RP11.56L13.1
AADAC	RP11.598F7.6	0.0205469606153275	undirected	AADAC	RP11.598F7.6
AADAC	RP11.641D5.2	0.0213000929660404	undirected	AADAC	RP11.641D5.2
AADAC	RP11.677M14.3	0.0224667746049429	undirected	AADAC	RP11.677M14.3
AADAC	RP11.680F8.1	0.0214280930670602	undirected	AADAC	RP11.680F8.1
AADAC	RP11.739N20.2	0.0200204701386402	undirected	AADAC	RP11.739N20.2
AADAC	RP11.7K24.3	0.0429534872107065	undirected	AADAC	RP11.7K24.3
AADAC	RP11.875H7.5	0.0234062639478104	undirected	AADAC	RP11.875H7.5
AADAC	RP11.93B14.6	0.0317603757189769	undirected	AADAC	RP11.93B14.6
AADAC	RP11.964E11.2	0.0487420963772435	undirected	AADAC	RP11.964E11.2
AADAC	RP11.989E6.3	0.0238109777136749	undirected	AADAC	RP11.989E6.3
AADAC	RP3.473B4.3	0.0204893556420652	undirected	AADAC	RP3.473B4.3
AADAC	RP4.568C11.4	0.0574464535767774	undirected	AADAC	RP4.568C11.4
AADAC	RP4.651E10.4	0.0350723576322487	undirected	AADAC	RP4.651E10.4
AADAC	RP5.1185I7.1	0.0422474727196895	undirected	AADAC	RP5.1185I7.1
AADAC	RPTN	0.0414414103703352	undirected	AADAC	RPTN
AADAC	SAMD12.AS1	0.0493039115998638	undirected	AADAC	SAMD12.AS1
AADAC	SAMD5	0.0411889466338576	undirected	AADAC	SAMD5
AADAC	SASH1	0.0408199616204807	undirected	AADAC	SASH1
AADAC	SCEL	0.0550181381679712	undirected	AADAC	SCEL
AADAC	SCNN1A	0.0665980020194089	undirected	AADAC	SCNN1A
AADAC	SCNN1B	0.0512661946237515	undirected	AADAC	SCNN1B
AADAC	SERPINB11	0.0698219042679805	undirected	AADAC	SERPINB11
AADAC	SERPINB2	0.0207453546309782	undirected	AADAC	SERPINB2
AADAC	SFTA2	0.0467717110176588	undirected	AADAC	SFTA2
AADAC	SFTPA2	0.0219961681502875	undirected	AADAC	SFTPA2
AADAC	SH3BGRL2	0.084464056007801	undirected	AADAC	SH3BGRL2
AADAC	SLC13A4	0.0538423578098579	undirected	AADAC	SLC13A4
AADAC	SLC16A6	0.0520555540499925	undirected	AADAC	SLC16A6
AADAC	SLC16A7	0.0272411319173212	undirected	AADAC	SLC16A7
AADAC	SLC16A9	0.0303969972236482	undirected	AADAC	SLC16A9
AADAC	SLC25A23	0.0333381286506091	undirected	AADAC	SLC25A23
AADAC	SLC25A25	0.0254242802918138	undirected	AADAC	SLC25A25
AADAC	SLC26A9	0.0273891009455025	undirected	AADAC	SLC26A9
AADAC	SLC6A4	0.0734552999024453	undirected	AADAC	SLC6A4
AADAC	SLC8A1.AS1	0.026199683926166	undirected	AADAC	SLC8A1.AS1
AADAC	SLC9A4	0.0767778542316714	undirected	AADAC	SLC9A4
AADAC	SLURP1	0.0433349135850861	undirected	AADAC	SLURP1
AADAC	SMIM5	0.0789683749209443	undirected	AADAC	SMIM5
AADAC	SNX31	0.0690104938209681	undirected	AADAC	SNX31
AADAC	SOWAHB	0.0454426298931907	undirected	AADAC	SOWAHB
AADAC	SOX21.AS1	0.0543386311471367	undirected	AADAC	SOX21.AS1
AADAC	SPAG17	0.0384193111770192	undirected	AADAC	SPAG17
AADAC	SPINK5	0.0684881187084396	undirected	AADAC	SPINK5
AADAC	SPINK7	0.0551716686723189	undirected	AADAC	SPINK7
AADAC	SPINK8	0.0394688864648192	undirected	AADAC	SPINK8
AADAC	SPINK9	0.0215695058233613	undirected	AADAC	SPINK9
AADAC	SPNS2	0.0486377028259144	undirected	AADAC	SPNS2
AADAC	SPOCD1	0.031059353959822	undirected	AADAC	SPOCD1
AADAC	SPRR2F	0.0411103298045198	undirected	AADAC	SPRR2F
AADAC	SPRR3	0.108587863665729	undirected	AADAC	SPRR3
AADAC	ST6GALNAC1	0.0581743354170205	undirected	AADAC	ST6GALNAC1
AADAC	SULT1B1	0.040064312434653	undirected	AADAC	SULT1B1
AADAC	SYTL5	0.0413356214667214	undirected	AADAC	SYTL5
AADAC	TGM3	0.0837450531746509	undirected	AADAC	TGM3
AADAC	TGM7	0.0494459367314894	undirected	AADAC	TGM7
AADAC	TJP3	0.0433837132425096	undirected	AADAC	TJP3
AADAC	TMPRSS11A	0.0973911029707391	undirected	AADAC	TMPRSS11A
AADAC	TMPRSS11B	0.107184788760037	undirected	AADAC	TMPRSS11B
AADAC	TMPRSS11BNL	0.102338274982489	undirected	AADAC	TMPRSS11BNL
AADAC	TMPRSS11E	0.071391559405506	undirected	AADAC	TMPRSS11E
AADAC	TMPRSS2	0.076413513689987	undirected	AADAC	TMPRSS2
AADAC	TP53INP2	0.0351035536524631	undirected	AADAC	TP53INP2
AADAC	TPPP	0.0225803150740034	undirected	AADAC	TPPP
AADAC	TPRG1	0.060966774130899	undirected	AADAC	TPRG1
AADAC	TPRG1.AS2	0.0287513740429165	undirected	AADAC	TPRG1.AS2
AADAC	TSPAN6	0.0229133205946109	undirected	AADAC	TSPAN6
AADAC	TTC39A.AS1	0.0360963283497393	undirected	AADAC	TTC39A.AS1
AADAC	TTC9	0.0646678572179903	undirected	AADAC	TTC9
AADAC	UBL3	0.025280538252746	undirected	AADAC	UBL3
AADAC	UGT1A10	0.0407732151394572	undirected	AADAC	UGT1A10
AADAC	UGT1A7	0.0700096474481962	undirected	AADAC	UGT1A7
AADAC	UGT1A8	0.0431799985222435	undirected	AADAC	UGT1A8
AADAC	UPK1A	0.0293078124373449	undirected	AADAC	UPK1A
AADAC	UPK1B	0.0319543049891715	undirected	AADAC	UPK1B
AADAC	VSIG10L	0.0510621274254301	undirected	AADAC	VSIG10L
AADAC	VSIG2	0.0352205352802271	undirected	AADAC	VSIG2
AADAC	VSIG8	0.0377549578414637	undirected	AADAC	VSIG8
AADAC	WFDC21P	0.0580835443628417	undirected	AADAC	WFDC21P
AADAC	WNK4	0.0240123484756675	undirected	AADAC	WNK4
AADAC	XK	0.0246709230572503	undirected	AADAC	XK
AADAC	ZBTB7C	0.0921136986386143	undirected	AADAC	ZBTB7C
AC002511.3	AC003092.1	0.0366573912753765	undirected	AC002511.3	AC003092.1
AC002511.3	AC004231.2	0.0457735192894077	undirected	AC002511.3	AC004231.2
AC002511.3	AC005062.2	0.053821000920994	undirected	AC002511.3	AC005062.2
AC002511.3	AC005083.1	0.0703271386330645	undirected	AC002511.3	AC005083.1
AC002511.3	AC005162.5	0.0770968920923433	undirected	AC002511.3	AC005162.5
AC002511.3	AC005532.5	0.0435186288674732	undirected	AC002511.3	AC005532.5
AC002511.3	AC011286.1	0.0627942140381031	undirected	AC002511.3	AC011286.1
AC002511.3	AC011513.4	0.0819177281346326	undirected	AC002511.3	AC011513.4
AC002511.3	AC024592.9	0.107277020921517	undirected	AC002511.3	AC024592.9
AC002511.3	AC073842.19	0.0393448568796443	undirected	AC002511.3	AC073842.19
AC002511.3	AC079610.1	0.0344963598481983	undirected	AC002511.3	AC079610.1
AC002511.3	AC079630.2	0.0615060586830407	undirected	AC002511.3	AC079630.2
AC002511.3	AC093159.1	0.0484756910071803	undirected	AC002511.3	AC093159.1
AC002511.3	AC103563.8	0.0858924162829101	undirected	AC002511.3	AC103563.8
AC002511.3	AC103563.9	0.112495872103021	undirected	AC002511.3	AC103563.9
AC002511.3	AC107072.2	0.0781817423477086	undirected	AC002511.3	AC107072.2
AC002511.3	AC107218.3	0.0439430447759182	undirected	AC002511.3	AC107218.3
AC002511.3	AC118754.4	0.0861969527185723	undirected	AC002511.3	AC118754.4
AC002511.3	ACBD3.AS1	0.117181333339322	undirected	AC002511.3	ACBD3.AS1
AC002511.3	ACPP	0.099019678227306	undirected	AC002511.3	ACPP
AC002511.3	ADGRF1	0.0823015654750119	undirected	AC002511.3	ADGRF1
AC002511.3	ADH7	0.0655919292237838	undirected	AC002511.3	ADH7
AC002511.3	ADRA1B	0.0608687598651325	undirected	AC002511.3	ADRA1B
AC002511.3	AF131215.8	0.0483148554950399	undirected	AC002511.3	AF131215.8
AC002511.3	AFDN.AS1	0.0658404177603548	undirected	AC002511.3	AFDN.AS1
AC002511.3	AIF1L	0.0869428221046482	undirected	AC002511.3	AIF1L
AC002511.3	AL163953.2	0.0272615509476388	undirected	AC002511.3	AL163953.2
AC002511.3	ALDH3A1	0.0566783208684975	undirected	AC002511.3	ALDH3A1
AC002511.3	ALOX12	0.0739361085191449	undirected	AC002511.3	ALOX12
AC002511.3	ALOX15	0.0252073048004508	undirected	AC002511.3	ALOX15
AC002511.3	ANKRD20A11P	0.0348113172134424	undirected	AC002511.3	ANKRD20A11P
AC002511.3	ANKRD35	0.10647491434903	undirected	AC002511.3	ANKRD35
AC002511.3	ANKRD62	0.0375120229002379	undirected	AC002511.3	ANKRD62
AC002511.3	ANO1.AS2	0.0289415918512328	undirected	AC002511.3	ANO1.AS2
AC002511.3	ANXA1	0.0930662515332414	undirected	AC002511.3	ANXA1
AC002511.3	ANXA9	0.112032322449104	undirected	AC002511.3	ANXA9
AC002511.3	ARHGEF26	0.0305926344988155	undirected	AC002511.3	ARHGEF26
AC002511.3	ARHGEF26.AS1	0.0249881996428496	undirected	AC002511.3	ARHGEF26.AS1
AC002511.3	ARSF	0.0714470085786134	undirected	AC002511.3	ARSF
AC002511.3	ARSH	0.0520901186102243	undirected	AC002511.3	ARSH
AC002511.3	ASPG	0.098466195112327	undirected	AC002511.3	ASPG
AC002511.3	ATP13A4	0.159386452089438	undirected	AC002511.3	ATP13A4
AC002511.3	ATP13A5	0.0246448005239056	undirected	AC002511.3	ATP13A5
AC002511.3	ATP6V0A4	0.0562083949029693	undirected	AC002511.3	ATP6V0A4
AC002511.3	B3GNT6	0.0503532819535385	undirected	AC002511.3	B3GNT6
AC002511.3	BARX2	0.0584795443860793	undirected	AC002511.3	BARX2
AC002511.3	BCAS1	0.0409010768578431	undirected	AC002511.3	BCAS1
AC002511.3	BCL2L15	0.0300202786709356	undirected	AC002511.3	BCL2L15
AC002511.3	C15orf59.AS1	0.0255998950507807	undirected	AC002511.3	C15orf59.AS1
AC002511.3	C15orf62	0.135827128426098	undirected	AC002511.3	C15orf62
AC002511.3	C1QL4	0.0541148416902607	undirected	AC002511.3	C1QL4
AC002511.3	C2orf54	0.122378554940757	undirected	AC002511.3	C2orf54
AC002511.3	C4orf19	0.0300996730874691	undirected	AC002511.3	C4orf19
AC002511.3	C5orf66.AS1	0.0528235841000036	undirected	AC002511.3	C5orf66.AS1
AC002511.3	C8orf74	0.0578704859959758	undirected	AC002511.3	C8orf74
AC002511.3	CAB39L	0.0295825848847535	undirected	AC002511.3	CAB39L
AC002511.3	CAPN14	0.096143804637977	undirected	AC002511.3	CAPN14
AC002511.3	CAPN5	0.0251469603836025	undirected	AC002511.3	CAPN5
AC002511.3	CCAT1	0.0303331483647436	undirected	AC002511.3	CCAT1
AC002511.3	CD177	0.100006217159206	undirected	AC002511.3	CD177
AC002511.3	CDH26	0.0762815688413882	undirected	AC002511.3	CDH26
AC002511.3	CEACAM1	0.0754509147416655	undirected	AC002511.3	CEACAM1
AC002511.3	CEACAM5	0.133991350527041	undirected	AC002511.3	CEACAM5
AC002511.3	CEACAM6	0.108708613443763	undirected	AC002511.3	CEACAM6
AC002511.3	CEACAM7	0.151344268102295	undirected	AC002511.3	CEACAM7
AC002511.3	CFAP74	0.0268152566507046	undirected	AC002511.3	CFAP74
AC002511.3	CGB7	0.0347775857692434	undirected	AC002511.3	CGB7
AC002511.3	CGB8	0.0307525243770128	undirected	AC002511.3	CGB8
AC002511.3	CGN	0.0578728139847169	undirected	AC002511.3	CGN
AC002511.3	CIDEA	0.0443889667244863	undirected	AC002511.3	CIDEA
AC002511.3	CLCA4	0.0908380272963927	undirected	AC002511.3	CLCA4
AC002511.3	CLDN17	0.126219541107492	undirected	AC002511.3	CLDN17
AC002511.3	CLDN4	0.0801636837212764	undirected	AC002511.3	CLDN4
AC002511.3	CLVS1	0.0586329713295183	undirected	AC002511.3	CLVS1
AC002511.3	COL5A1.AS1	0.0451869884652351	undirected	AC002511.3	COL5A1.AS1
AC002511.3	CPEB3	0.0650688003209433	undirected	AC002511.3	CPEB3
AC002511.3	CRISP3	0.0694203810093039	undirected	AC002511.3	CRISP3
AC002511.3	CRNN	0.152756472610293	undirected	AC002511.3	CRNN
AC002511.3	CRYM	0.0471645893226171	undirected	AC002511.3	CRYM
AC002511.3	CSTB	0.152094189191832	undirected	AC002511.3	CSTB
AC002511.3	CTC.276P9.4	0.0646888710126534	undirected	AC002511.3	CTC.276P9.4
AC002511.3	CTC.490G23.2	0.126819630651735	undirected	AC002511.3	CTC.490G23.2
AC002511.3	CTD.2015A6.2	0.0459408752208427	undirected	AC002511.3	CTD.2015A6.2
AC002511.3	CTD.2532K18.2	0.0268483253825104	undirected	AC002511.3	CTD.2532K18.2
AC002511.3	CTD.2540L5.6	0.0682817765275621	undirected	AC002511.3	CTD.2540L5.6
AC002511.3	CTD.2545H1.2	0.0295153171104836	undirected	AC002511.3	CTD.2545H1.2
AC002511.3	CTD.2547H18.1	0.0561640235900942	undirected	AC002511.3	CTD.2547H18.1
AC002511.3	CXCL17	0.0917580117871362	undirected	AC002511.3	CXCL17
AC002511.3	CXCR2	0.100546114856249	undirected	AC002511.3	CXCR2
AC002511.3	CYP2C18	0.143126837666812	undirected	AC002511.3	CYP2C18
AC002511.3	CYP2C19	0.0725455378754537	undirected	AC002511.3	CYP2C19
AC002511.3	CYP2E1	0.0553874629381531	undirected	AC002511.3	CYP2E1
AC002511.3	CYP2F1	0.0387508289506775	undirected	AC002511.3	CYP2F1
AC002511.3	CYP3A4	0.0405280734480927	undirected	AC002511.3	CYP3A4
AC002511.3	CYP3A5	0.0584544756420096	undirected	AC002511.3	CYP3A5
AC002511.3	CYP4B1	0.05920671128393	undirected	AC002511.3	CYP4B1
AC002511.3	CYP4F12	0.0683514559891806	undirected	AC002511.3	CYP4F12
AC002511.3	CYP4F29P	0.0371359004823577	undirected	AC002511.3	CYP4F29P
AC002511.3	CYP4F35P	0.0382873148981075	undirected	AC002511.3	CYP4F35P
AC002511.3	CYSRT1	0.134785916528213	undirected	AC002511.3	CYSRT1
AC002511.3	DISP2	0.0264352469423234	undirected	AC002511.3	DISP2
AC002511.3	DISP3	0.0427093476961354	undirected	AC002511.3	DISP3
AC002511.3	DKK4	0.0866464228056225	undirected	AC002511.3	DKK4
AC002511.3	DNAH9	0.0230464083763361	undirected	AC002511.3	DNAH9
AC002511.3	DNASE1L3	0.059219089658292	undirected	AC002511.3	DNASE1L3
AC002511.3	DOC2B	0.0376240903611083	undirected	AC002511.3	DOC2B
AC002511.3	DPCR1	0.0547695802395785	undirected	AC002511.3	DPCR1
AC002511.3	DRC1	0.0264479284715086	undirected	AC002511.3	DRC1
AC002511.3	DSG1.AS1	0.110098700024019	undirected	AC002511.3	DSG1.AS1
AC002511.3	DYNAP	0.123012808301547	undirected	AC002511.3	DYNAP
AC002511.3	ECM1	0.069446463210549	undirected	AC002511.3	ECM1
AC002511.3	EHF	0.0826597732584329	undirected	AC002511.3	EHF
AC002511.3	ELF5	0.0761528775090945	undirected	AC002511.3	ELF5
AC002511.3	ELOVL3	0.0287817351902112	undirected	AC002511.3	ELOVL3
AC002511.3	EMP1	0.0876283673409095	undirected	AC002511.3	EMP1
AC002511.3	ENDOU	0.124745492441878	undirected	AC002511.3	ENDOU
AC002511.3	EPB41L4A	0.0383518501616904	undirected	AC002511.3	EPB41L4A
AC002511.3	EPB41L4A.AS2	0.0300297899418152	undirected	AC002511.3	EPB41L4A.AS2
AC002511.3	EPHX3	0.0582538443703462	undirected	AC002511.3	EPHX3
AC002511.3	EPS8L1	0.10479611265362	undirected	AC002511.3	EPS8L1
AC002511.3	FALEC	0.0905709861908315	undirected	AC002511.3	FALEC
AC002511.3	FAM3B	0.0632291003097362	undirected	AC002511.3	FAM3B
AC002511.3	FAM3D	0.132683159737595	undirected	AC002511.3	FAM3D
AC002511.3	FBXO43	0.0392487587882198	undirected	AC002511.3	FBXO43
AC002511.3	FGF5	0.0327249998680375	undirected	AC002511.3	FGF5
AC002511.3	FGL1	0.037237345500217	undirected	AC002511.3	FGL1
AC002511.3	FLG.AS1	0.0543831838222491	undirected	AC002511.3	FLG.AS1
AC002511.3	FMO9P	0.0404286229702306	undirected	AC002511.3	FMO9P
AC002511.3	FOXA1	0.0240721654828128	undirected	AC002511.3	FOXA1
AC002511.3	FOXC2.AS1	0.0645264376682994	undirected	AC002511.3	FOXC2.AS1
AC002511.3	FRMD5	0.0291371549922344	undirected	AC002511.3	FRMD5
AC002511.3	FSD1	0.0354300844436083	undirected	AC002511.3	FSD1
AC002511.3	FTLP10	0.0910640813742978	undirected	AC002511.3	FTLP10
AC002511.3	FUT2	0.0886094338958084	undirected	AC002511.3	FUT2
AC002511.3	FUT3	0.126058870993399	undirected	AC002511.3	FUT3
AC002511.3	FUT6	0.139420597492858	undirected	AC002511.3	FUT6
AC002511.3	FZD2	0.0477179976810848	undirected	AC002511.3	FZD2
AC002511.3	GATA3.AS1	0.0298463295554661	undirected	AC002511.3	GATA3.AS1
AC002511.3	GBP6	0.0964773944009443	undirected	AC002511.3	GBP6
AC002511.3	GCKR	0.0379194092512608	undirected	AC002511.3	GCKR
AC002511.3	GCNT3	0.0420531665543604	undirected	AC002511.3	GCNT3
AC002511.3	GDPD3	0.140480084018862	undirected	AC002511.3	GDPD3
AC002511.3	GGT6	0.0904436021501475	undirected	AC002511.3	GGT6
AC002511.3	GUCY2C	0.0673019062495242	undirected	AC002511.3	GUCY2C
AC002511.3	GYS2	0.0831445925536424	undirected	AC002511.3	GYS2
AC002511.3	HCG22	0.0670813981016424	undirected	AC002511.3	HCG22
AC002511.3	HLF	0.0740777744740994	undirected	AC002511.3	HLF
AC002511.3	HOPX	0.144005263972252	undirected	AC002511.3	HOPX
AC002511.3	HPGD	0.078986033859274	undirected	AC002511.3	HPGD
AC002511.3	HS3ST1	0.0600879951608302	undirected	AC002511.3	HS3ST1
AC002511.3	hsa.mir.375	0.0313051116213618	undirected	AC002511.3	hsa.mir.375
AC002511.3	HTR3B	0.0798920214267945	undirected	AC002511.3	HTR3B
AC002511.3	IBSP	0.054720526257408	undirected	AC002511.3	IBSP
AC002511.3	IKZF2	0.0625345717589746	undirected	AC002511.3	IKZF2
AC002511.3	IL17A	0.0398626752144592	undirected	AC002511.3	IL17A
AC002511.3	IL17F	0.0625427144084107	undirected	AC002511.3	IL17F
AC002511.3	IL1RN	0.131151695665443	undirected	AC002511.3	IL1RN
AC002511.3	IL22	0.0516729264856583	undirected	AC002511.3	IL22
AC002511.3	IL36A	0.155363668583108	undirected	AC002511.3	IL36A
AC002511.3	INHBA.AS1	0.0318945993122291	undirected	AC002511.3	INHBA.AS1
AC002511.3	IYD	0.0470479118551708	undirected	AC002511.3	IYD
AC002511.3	KAT2B	0.0452642193937537	undirected	AC002511.3	KAT2B
AC002511.3	KB.1562D12.1	0.0811627206255807	undirected	AC002511.3	KB.1562D12.1
AC002511.3	KCNRG	0.03155031694905	undirected	AC002511.3	KCNRG
AC002511.3	KIF12	0.0348003346985012	undirected	AC002511.3	KIF12
AC002511.3	KLB	0.0354706825535726	undirected	AC002511.3	KLB
AC002511.3	KLHDC7A	0.0322910163146933	undirected	AC002511.3	KLHDC7A
AC002511.3	KLK12	0.136720851508879	undirected	AC002511.3	KLK12
AC002511.3	KLK13	0.127916392587676	undirected	AC002511.3	KLK13
AC002511.3	KRT13	0.125092765231704	undirected	AC002511.3	KRT13
AC002511.3	KRT24	0.0871948748561813	undirected	AC002511.3	KRT24
AC002511.3	KRT3	0.0912958902142628	undirected	AC002511.3	KRT3
AC002511.3	KRT32	0.0227708700906828	undirected	AC002511.3	KRT32
AC002511.3	KRT33A	0.0732734539807257	undirected	AC002511.3	KRT33A
AC002511.3	KRT33B	0.0790586449090502	undirected	AC002511.3	KRT33B
AC002511.3	KRT4	0.118193557438849	undirected	AC002511.3	KRT4
AC002511.3	KRT40	0.0411369029088421	undirected	AC002511.3	KRT40
AC002511.3	KRT76	0.0917663259291967	undirected	AC002511.3	KRT76
AC002511.3	KRT78	0.200208226327015	undirected	AC002511.3	KRT78
AC002511.3	KRT81	0.02479711805646	undirected	AC002511.3	KRT81
AC002511.3	KRTAP3.2	0.0569040803143486	undirected	AC002511.3	KRTAP3.2
AC002511.3	KRTAP4.8	0.0803158935243855	undirected	AC002511.3	KRTAP4.8
AC002511.3	LA16c.380A1.1	0.0480526959388091	undirected	AC002511.3	LA16c.380A1.1
AC002511.3	LDHD	0.0389339329273683	undirected	AC002511.3	LDHD
AC002511.3	LDLRAD1	0.0373031450528374	undirected	AC002511.3	LDLRAD1
AC002511.3	LEXM	0.136407934818703	undirected	AC002511.3	LEXM
AC002511.3	LHB	0.031926121236527	undirected	AC002511.3	LHB
AC002511.3	LINC00330	0.0951246717567567	undirected	AC002511.3	LINC00330
AC002511.3	LINC00452	0.033430378201971	undirected	AC002511.3	LINC00452
AC002511.3	LINC00492	0.0611588036264937	undirected	AC002511.3	LINC00492
AC002511.3	LINC00551	0.0535490040756238	undirected	AC002511.3	LINC00551
AC002511.3	LINC00601	0.0491192295353029	undirected	AC002511.3	LINC00601
AC002511.3	LINC00628	0.0595037279321774	undirected	AC002511.3	LINC00628
AC002511.3	LINC00675	0.0889773760604946	undirected	AC002511.3	LINC00675
AC002511.3	LINC00973	0.0349684208302511	undirected	AC002511.3	LINC00973
AC002511.3	LINC01206	0.0576888193299793	undirected	AC002511.3	LINC01206
AC002511.3	LINC01269	0.148523158022909	undirected	AC002511.3	LINC01269
AC002511.3	LINC01356	0.0331546283238782	undirected	AC002511.3	LINC01356
AC002511.3	LINC01395	0.0646352337831967	undirected	AC002511.3	LINC01395
AC002511.3	LINC01583	0.0417753895589902	undirected	AC002511.3	LINC01583
AC002511.3	LINC01644	0.0275703651104929	undirected	AC002511.3	LINC01644
AC002511.3	LINC01697	0.035741364769498	undirected	AC002511.3	LINC01697
AC002511.3	LINC01711	0.0491736736927306	undirected	AC002511.3	LINC01711
AC002511.3	LINC01929	0.0350690249280534	undirected	AC002511.3	LINC01929
AC002511.3	LINC01978	0.0229524698643502	undirected	AC002511.3	LINC01978
AC002511.3	LINC01983	0.0472382834394362	undirected	AC002511.3	LINC01983
AC002511.3	LINC02006	0.0300952184979503	undirected	AC002511.3	LINC02006
AC002511.3	LINC02015	0.0408143271912397	undirected	AC002511.3	LINC02015
AC002511.3	LINC02028	0.0595634136013202	undirected	AC002511.3	LINC02028
AC002511.3	LINC02038	0.0405491586109012	undirected	AC002511.3	LINC02038
AC002511.3	LINC02081	0.0465428617365304	undirected	AC002511.3	LINC02081
AC002511.3	LINC02201	0.0242780718014681	undirected	AC002511.3	LINC02201
AC002511.3	LINC02243	0.0434744690126201	undirected	AC002511.3	LINC02243
AC002511.3	LL22NC03.N14H11.1	0.0341829293214325	undirected	AC002511.3	LL22NC03.N14H11.1
AC002511.3	LMO7	0.0666016346877714	undirected	AC002511.3	LMO7
AC002511.3	LNX1	0.047302673781058	undirected	AC002511.3	LNX1
AC002511.3	LOC100130111	0.0581062645313568	undirected	AC002511.3	LOC100130111
AC002511.3	LOC100506098	0.0647341068106466	undirected	AC002511.3	LOC100506098
AC002511.3	LOC101059948	0.0346071961905861	undirected	AC002511.3	LOC101059948
AC002511.3	LOC101927972	0.0575450942296461	undirected	AC002511.3	LOC101927972
AC002511.3	LOC101928075	0.0646800583642135	undirected	AC002511.3	LOC101928075
AC002511.3	LOC101928844	0.0961267451797041	undirected	AC002511.3	LOC101928844
AC002511.3	LOC101929340	0.0343180980743156	undirected	AC002511.3	LOC101929340
AC002511.3	LOC102724163	0.0647043702667171	undirected	AC002511.3	LOC102724163
AC002511.3	LOC105369192	0.0607420015926844	undirected	AC002511.3	LOC105369192
AC002511.3	LOC105374205	0.0714659286571923	undirected	AC002511.3	LOC105374205
AC002511.3	LOC401286	0.0849345404201607	undirected	AC002511.3	LOC401286
AC002511.3	LOC441178	0.107638330298394	undirected	AC002511.3	LOC441178
AC002511.3	LOC574538	0.0296859787505528	undirected	AC002511.3	LOC574538
AC002511.3	LOC729739	0.0323944333760433	undirected	AC002511.3	LOC729739
AC002511.3	LRFN2	0.0434338486329505	undirected	AC002511.3	LRFN2
AC002511.3	LRG1	0.0595885223821531	undirected	AC002511.3	LRG1
AC002511.3	LRRC4	0.0527917548429831	undirected	AC002511.3	LRRC4
AC002511.3	LVCAT1	0.0271594304092935	undirected	AC002511.3	LVCAT1
AC002511.3	LYPD2	0.109735419974306	undirected	AC002511.3	LYPD2
AC002511.3	MAB21L3	0.0752708814015749	undirected	AC002511.3	MAB21L3
AC002511.3	MACC1	0.0944632028079476	undirected	AC002511.3	MACC1
AC002511.3	MAL	0.143255680092501	undirected	AC002511.3	MAL
AC002511.3	MALL	0.06338940152841	undirected	AC002511.3	MALL
AC002511.3	MANSC1	0.0388099538074172	undirected	AC002511.3	MANSC1
AC002511.3	MGLL	0.0505178756339652	undirected	AC002511.3	MGLL
AC002511.3	MIR181A2HG	0.0320025278079107	undirected	AC002511.3	MIR181A2HG
AC002511.3	MIR5188	0.082561996387521	undirected	AC002511.3	MIR5188
AC002511.3	MKRN2OS	0.0568092861121438	undirected	AC002511.3	MKRN2OS
AC002511.3	MUC15	0.103427127413074	undirected	AC002511.3	MUC15
AC002511.3	MUC20	0.0612965100712304	undirected	AC002511.3	MUC20
AC002511.3	MUC21	0.140858814431564	undirected	AC002511.3	MUC21
AC002511.3	MUC22	0.0737493433603508	undirected	AC002511.3	MUC22
AC002511.3	MUC4	0.0381733281047077	undirected	AC002511.3	MUC4
AC002511.3	MYH14	0.0394263746928621	undirected	AC002511.3	MYH14
AC002511.3	MYO5B	0.0824956878251063	undirected	AC002511.3	MYO5B
AC002511.3	MYO7B	0.021116716015204	undirected	AC002511.3	MYO7B
AC002511.3	MYZAP	0.10083082666053	undirected	AC002511.3	MYZAP
AC002511.3	N4BP3	0.0588947342033663	undirected	AC002511.3	N4BP3
AC002511.3	NCCRP1	0.128184000565606	undirected	AC002511.3	NCCRP1
AC002511.3	NKILA	0.0500583029073901	undirected	AC002511.3	NKILA
AC002511.3	OBP2A	0.0398557650127195	undirected	AC002511.3	OBP2A
AC002511.3	OCLN	0.0848449191721894	undirected	AC002511.3	OCLN
AC002511.3	ODF4	0.0768391511566991	undirected	AC002511.3	ODF4
AC002511.3	OMP	0.0302002394189643	undirected	AC002511.3	OMP
AC002511.3	OR7E14P	0.062260930901177	undirected	AC002511.3	OR7E14P
AC002511.3	OTOP1	0.0240697375841039	undirected	AC002511.3	OTOP1
AC002511.3	OTOP2	0.0953357190348172	undirected	AC002511.3	OTOP2
AC002511.3	PADI1	0.0779108147433562	undirected	AC002511.3	PADI1
AC002511.3	PAIP2B	0.0392585742005051	undirected	AC002511.3	PAIP2B
AC002511.3	PART1	0.0489746480583263	undirected	AC002511.3	PART1
AC002511.3	PAX9	0.0619252725291931	undirected	AC002511.3	PAX9
AC002511.3	PCP4L1	0.0542791038784609	undirected	AC002511.3	PCP4L1
AC002511.3	PERM1	0.0471478989619821	undirected	AC002511.3	PERM1
AC002511.3	PITX1	0.0834023951059636	undirected	AC002511.3	PITX1
AC002511.3	PLBD1.AS1	0.0578572057082555	undirected	AC002511.3	PLBD1.AS1
AC002511.3	PLEKHA7	0.0622671741969307	undirected	AC002511.3	PLEKHA7
AC002511.3	PMEL	0.0395994018923314	undirected	AC002511.3	PMEL
AC002511.3	PP14571	0.0303482527495856	undirected	AC002511.3	PP14571
AC002511.3	PPEF1	0.0508790032823658	undirected	AC002511.3	PPEF1
AC002511.3	PPL	0.163467363895022	undirected	AC002511.3	PPL
AC002511.3	PROC	0.028884933498159	undirected	AC002511.3	PROC
AC002511.3	PRSS27	0.189600097270137	undirected	AC002511.3	PRSS27
AC002511.3	PRSS3	0.084549114124572	undirected	AC002511.3	PRSS3
AC002511.3	PSCA	0.0583926076502315	undirected	AC002511.3	PSCA
AC002511.3	PSG5	0.0265264776170757	undirected	AC002511.3	PSG5
AC002511.3	RAB11FIP1	0.0885424058145323	undirected	AC002511.3	RAB11FIP1
AC002511.3	RAET1E	0.0922083615240469	undirected	AC002511.3	RAET1E
AC002511.3	RBPMS.AS1	0.0256283568304533	undirected	AC002511.3	RBPMS.AS1
AC002511.3	RDH8	0.027255265017758	undirected	AC002511.3	RDH8
AC002511.3	REN	0.0335232262005637	undirected	AC002511.3	REN
AC002511.3	RHBG	0.0850208185197218	undirected	AC002511.3	RHBG
AC002511.3	RHCG	0.0941997404502623	undirected	AC002511.3	RHCG
AC002511.3	RNF224	0.0898053818830057	undirected	AC002511.3	RNF224
AC002511.3	ROPN1L	0.0245712495022335	undirected	AC002511.3	ROPN1L
AC002511.3	RP1.122P22.4	0.0445517966053312	undirected	AC002511.3	RP1.122P22.4
AC002511.3	RP1.232P20.1	0.0603307495999401	undirected	AC002511.3	RP1.232P20.1
AC002511.3	RP11.100E13.1	0.0428411359635003	undirected	AC002511.3	RP11.100E13.1
AC002511.3	RP11.107M16.2	0.0743638260145892	undirected	AC002511.3	RP11.107M16.2
AC002511.3	RP11.108K14.12	0.050579825258284	undirected	AC002511.3	RP11.108K14.12
AC002511.3	RP11.10L7.1	0.0685398630176766	undirected	AC002511.3	RP11.10L7.1
AC002511.3	RP11.123B3.2	0.0381659593392771	undirected	AC002511.3	RP11.123B3.2
AC002511.3	RP11.123K19.1	0.04817214298485	undirected	AC002511.3	RP11.123K19.1
AC002511.3	RP11.128M1.1	0.0423101812593444	undirected	AC002511.3	RP11.128M1.1
AC002511.3	RP11.141J13.3	0.0637603586184451	undirected	AC002511.3	RP11.141J13.3
AC002511.3	RP11.149I9.2	0.0497769767552782	undirected	AC002511.3	RP11.149I9.2
AC002511.3	RP11.17M24.3	0.0311233756303627	undirected	AC002511.3	RP11.17M24.3
AC002511.3	RP11.1C8.7	0.0500066393484243	undirected	AC002511.3	RP11.1C8.7
AC002511.3	RP11.225N10.1	0.0532597113993943	undirected	AC002511.3	RP11.225N10.1
AC002511.3	RP11.235G24.3	0.0794045904660859	undirected	AC002511.3	RP11.235G24.3
AC002511.3	RP11.237N19.3	0.0878335807551261	undirected	AC002511.3	RP11.237N19.3
AC002511.3	RP11.239E10.3	0.0987853291661335	undirected	AC002511.3	RP11.239E10.3
AC002511.3	RP11.281P23.1	0.0377391101767024	undirected	AC002511.3	RP11.281P23.1
AC002511.3	RP11.308D13.3	0.0935578305955477	undirected	AC002511.3	RP11.308D13.3
AC002511.3	RP11.311F12.2	0.0445715627502436	undirected	AC002511.3	RP11.311F12.2
AC002511.3	RP11.350J20.12	0.0997519133907436	undirected	AC002511.3	RP11.350J20.12
AC002511.3	RP11.351J23.1	0.110436815023209	undirected	AC002511.3	RP11.351J23.1
AC002511.3	RP11.351J23.2	0.0893223978785671	undirected	AC002511.3	RP11.351J23.2
AC002511.3	RP11.352D3.2	0.0232549848768633	undirected	AC002511.3	RP11.352D3.2
AC002511.3	RP11.390D11.1	0.0642339994484386	undirected	AC002511.3	RP11.390D11.1
AC002511.3	RP11.439M11.1	0.030411436143502	undirected	AC002511.3	RP11.439M11.1
AC002511.3	RP11.440I14.2	0.0585783498699678	undirected	AC002511.3	RP11.440I14.2
AC002511.3	RP11.462L8.1	0.0261257189628298	undirected	AC002511.3	RP11.462L8.1
AC002511.3	RP11.483P21.2	0.0661662635708709	undirected	AC002511.3	RP11.483P21.2
AC002511.3	RP11.56L13.1	0.0809050277470235	undirected	AC002511.3	RP11.56L13.1
AC002511.3	RP11.57C13.6	0.0242736063125824	undirected	AC002511.3	RP11.57C13.6
AC002511.3	RP11.626H12.2	0.0363709423287874	undirected	AC002511.3	RP11.626H12.2
AC002511.3	RP11.641D5.2	0.0752277892794786	undirected	AC002511.3	RP11.641D5.2
AC002511.3	RP11.642C5.1	0.0256548720630217	undirected	AC002511.3	RP11.642C5.1
AC002511.3	RP11.677M14.3	0.0395519591431261	undirected	AC002511.3	RP11.677M14.3
AC002511.3	RP11.680F8.1	0.0515653861070279	undirected	AC002511.3	RP11.680F8.1
AC002511.3	RP11.702B10.2	0.0357444373945841	undirected	AC002511.3	RP11.702B10.2
AC002511.3	RP11.739N20.2	0.0546813146493131	undirected	AC002511.3	RP11.739N20.2
AC002511.3	RP11.7K24.3	0.109964596899558	undirected	AC002511.3	RP11.7K24.3
AC002511.3	RP11.865I6.2	0.0510972906280949	undirected	AC002511.3	RP11.865I6.2
AC002511.3	RP11.875H7.5	0.0432839836925632	undirected	AC002511.3	RP11.875H7.5
AC002511.3	RP11.93B14.6	0.0966838622468312	undirected	AC002511.3	RP11.93B14.6
AC002511.3	RP11.93B14.9	0.0505358152683458	undirected	AC002511.3	RP11.93B14.9
AC002511.3	RP11.964E11.2	0.0364191553373116	undirected	AC002511.3	RP11.964E11.2
AC002511.3	RP11.989E6.3	0.0525305532045481	undirected	AC002511.3	RP11.989E6.3
AC002511.3	RP13.631K18.5	0.032019379392442	undirected	AC002511.3	RP13.631K18.5
AC002511.3	RP3.428L16.1	0.0668006772792969	undirected	AC002511.3	RP3.428L16.1
AC002511.3	RP3.473B4.3	0.0476160007127027	undirected	AC002511.3	RP3.473B4.3
AC002511.3	RP4.536B24.2	0.0406790406999331	undirected	AC002511.3	RP4.536B24.2
AC002511.3	RP4.568C11.4	0.0468114795370134	undirected	AC002511.3	RP4.568C11.4
AC002511.3	RP4.651E10.4	0.0493014923998934	undirected	AC002511.3	RP4.651E10.4
AC002511.3	RP5.1185I7.1	0.028961574085094	undirected	AC002511.3	RP5.1185I7.1
AC002511.3	RP6.159A1.3	0.0524626456344502	undirected	AC002511.3	RP6.159A1.3
AC002511.3	RP6.91H8.3	0.0335473571095667	undirected	AC002511.3	RP6.91H8.3
AC002511.3	RPTN	0.109869007900501	undirected	AC002511.3	RPTN
AC002511.3	RXFP1	0.0450072838200928	undirected	AC002511.3	RXFP1
AC002511.3	SAMD5	0.0259663700215061	undirected	AC002511.3	SAMD5
AC002511.3	SASH1	0.074878473814719	undirected	AC002511.3	SASH1
AC002511.3	SCEL	0.143536625325579	undirected	AC002511.3	SCEL
AC002511.3	SCNN1A	0.0981867007080482	undirected	AC002511.3	SCNN1A
AC002511.3	SCNN1B	0.0759061650783636	undirected	AC002511.3	SCNN1B
AC002511.3	SERPINA6	0.0320531294347455	undirected	AC002511.3	SERPINA6
AC002511.3	SERPINB11	0.107557018781416	undirected	AC002511.3	SERPINB11
AC002511.3	SERPINB2	0.073150320504608	undirected	AC002511.3	SERPINB2
AC002511.3	SFTA2	0.0767469766545091	undirected	AC002511.3	SFTA2
AC002511.3	SFTPA2	0.0469165524692049	undirected	AC002511.3	SFTPA2
AC002511.3	SH2D1B	0.0330142936232821	undirected	AC002511.3	SH2D1B
AC002511.3	SH3BGRL2	0.0750397092035306	undirected	AC002511.3	SH3BGRL2
AC002511.3	SLC12A5.AS1	0.0397803240149723	undirected	AC002511.3	SLC12A5.AS1
AC002511.3	SLC13A4	0.0992477605649864	undirected	AC002511.3	SLC13A4
AC002511.3	SLC16A6	0.0708101007773647	undirected	AC002511.3	SLC16A6
AC002511.3	SLC16A7	0.0369600939189261	undirected	AC002511.3	SLC16A7
AC002511.3	SLC16A9	0.0757178530862142	undirected	AC002511.3	SLC16A9
AC002511.3	SLC25A23	0.0335481315604274	undirected	AC002511.3	SLC25A23
AC002511.3	SLC25A25	0.0645426729868145	undirected	AC002511.3	SLC25A25
AC002511.3	SLC26A9	0.0851424955562291	undirected	AC002511.3	SLC26A9
AC002511.3	SLC34A3	0.0734440702436643	undirected	AC002511.3	SLC34A3
AC002511.3	SLC46A2	0.0512521808027324	undirected	AC002511.3	SLC46A2
AC002511.3	SLC6A4	0.0568427376309581	undirected	AC002511.3	SLC6A4
AC002511.3	SLC6A7	0.0282437296725886	undirected	AC002511.3	SLC6A7
AC002511.3	SLC8A1.AS1	0.0328949538610012	undirected	AC002511.3	SLC8A1.AS1
AC002511.3	SLC9A4	0.0513064429783581	undirected	AC002511.3	SLC9A4
AC002511.3	SLCO4A1.AS1	0.0359117257224121	undirected	AC002511.3	SLCO4A1.AS1
AC002511.3	SLURP1	0.123657773907486	undirected	AC002511.3	SLURP1
AC002511.3	SMIM5	0.150175492879536	undirected	AC002511.3	SMIM5
AC002511.3	SMIM6	0.0443745972361844	undirected	AC002511.3	SMIM6
AC002511.3	SNX31	0.0382288341436443	undirected	AC002511.3	SNX31
AC002511.3	SOWAHB	0.0774862696778559	undirected	AC002511.3	SOWAHB
AC002511.3	SOX21.AS1	0.0461022662979958	undirected	AC002511.3	SOX21.AS1
AC002511.3	SPAG17	0.0769407660903673	undirected	AC002511.3	SPAG17
AC002511.3	SPINK5	0.152423875508696	undirected	AC002511.3	SPINK5
AC002511.3	SPINK7	0.140538748919448	undirected	AC002511.3	SPINK7
AC002511.3	SPINK8	0.0577040123177645	undirected	AC002511.3	SPINK8
AC002511.3	SPINK9	0.0684006179970982	undirected	AC002511.3	SPINK9
AC002511.3	SPNS2	0.122268479931659	undirected	AC002511.3	SPNS2
AC002511.3	SPOCD1	0.0323866698620512	undirected	AC002511.3	SPOCD1
AC002511.3	SPP1	0.0333303620093299	undirected	AC002511.3	SPP1
AC002511.3	SPRR2F	0.121005047495938	undirected	AC002511.3	SPRR2F
AC002511.3	SPRR3	0.184453141939115	undirected	AC002511.3	SPRR3
AC002511.3	ST6GALNAC1	0.0663285788718624	undirected	AC002511.3	ST6GALNAC1
AC002511.3	SULT1B1	0.0767686050162654	undirected	AC002511.3	SULT1B1
AC002511.3	SULT1C3	0.0655643845683995	undirected	AC002511.3	SULT1C3
AC002511.3	SYTL5	0.0587950588163129	undirected	AC002511.3	SYTL5
AC002511.3	TCN1	0.0408428983012719	undirected	AC002511.3	TCN1
AC002511.3	TCP11L2	0.0484979818060938	undirected	AC002511.3	TCP11L2
AC002511.3	TEKT4	0.0369051861306711	undirected	AC002511.3	TEKT4
AC002511.3	TFPI2	0.0328837878591031	undirected	AC002511.3	TFPI2
AC002511.3	TGM3	0.159331055032258	undirected	AC002511.3	TGM3
AC002511.3	TGM7	0.0796774079604116	undirected	AC002511.3	TGM7
AC002511.3	TJP3	0.0498195727793759	undirected	AC002511.3	TJP3
AC002511.3	TMC5	0.0346297332644879	undirected	AC002511.3	TMC5
AC002511.3	TMPRSS11A	0.142216674874356	undirected	AC002511.3	TMPRSS11A
AC002511.3	TMPRSS11B	0.154868713742705	undirected	AC002511.3	TMPRSS11B
AC002511.3	TMPRSS11BNL	0.107867754536345	undirected	AC002511.3	TMPRSS11BNL
AC002511.3	TMPRSS11E	0.130279446474707	undirected	AC002511.3	TMPRSS11E
AC002511.3	TMPRSS2	0.0689946749979964	undirected	AC002511.3	TMPRSS2
AC002511.3	TP53INP2	0.0756914693604937	undirected	AC002511.3	TP53INP2
AC002511.3	TPPP	0.031744767096372	undirected	AC002511.3	TPPP
AC002511.3	TPRG1	0.100501424693555	undirected	AC002511.3	TPRG1
AC002511.3	TPRG1.AS2	0.0746534795625594	undirected	AC002511.3	TPRG1.AS2
AC002511.3	TTC39A.AS1	0.057281513110342	undirected	AC002511.3	TTC39A.AS1
AC002511.3	TTC9	0.130851448368156	undirected	AC002511.3	TTC9
AC002511.3	TTYH1	0.0497887547977617	undirected	AC002511.3	TTYH1
AC002511.3	UBL3	0.0286922487035036	undirected	AC002511.3	UBL3
AC002511.3	UGT1A10	0.0200581875521199	undirected	AC002511.3	UGT1A10
AC002511.3	UGT1A7	0.0365884305329989	undirected	AC002511.3	UGT1A7
AC002511.3	UGT1A8	0.023619674039726	undirected	AC002511.3	UGT1A8
AC002511.3	UPK1A	0.0778896374685294	undirected	AC002511.3	UPK1A
AC002511.3	UPK1B	0.0336860850403679	undirected	AC002511.3	UPK1B
AC002511.3	UPK3B	0.0365207300297737	undirected	AC002511.3	UPK3B
AC002511.3	VSIG10L	0.138570459637291	undirected	AC002511.3	VSIG10L
AC002511.3	VSIG2	0.0312619405199127	undirected	AC002511.3	VSIG2
AC002511.3	VSIG8	0.109089416916241	undirected	AC002511.3	VSIG8
AC002511.3	VWA3B	0.0235585402404735	undirected	AC002511.3	VWA3B
AC002511.3	WFDC21P	0.0971775363925547	undirected	AC002511.3	WFDC21P
AC002511.3	WNK4	0.0317190004678654	undirected	AC002511.3	WNK4
AC002511.3	XK	0.0429085601325361	undirected	AC002511.3	XK
AC002511.3	ZBTB7C	0.0781442336510502	undirected	AC002511.3	ZBTB7C
AC003092.1	AC005083.1	0.0323947388867492	undirected	AC003092.1	AC005083.1
AC003092.1	AC005162.5	0.0355508767133238	undirected	AC003092.1	AC005162.5
AC003092.1	AC011513.4	0.0224341071277737	undirected	AC003092.1	AC011513.4
AC003092.1	AC024592.9	0.0495516696652845	undirected	AC003092.1	AC024592.9
AC003092.1	AC079630.2	0.0228329620955938	undirected	AC003092.1	AC079630.2
AC003092.1	AC103563.8	0.0351977270397916	undirected	AC003092.1	AC103563.8
AC003092.1	AC103563.9	0.0408427444613481	undirected	AC003092.1	AC103563.9
AC003092.1	ACBD3.AS1	0.0501243308537789	undirected	AC003092.1	ACBD3.AS1
AC003092.1	ACPP	0.0515939951626966	undirected	AC003092.1	ACPP
AC003092.1	ADGRF1	0.037862384842019	undirected	AC003092.1	ADGRF1
AC003092.1	ADH7	0.0389997479742409	undirected	AC003092.1	ADH7
AC003092.1	AIF1L	0.0293225538025334	undirected	AC003092.1	AIF1L
AC003092.1	ALDH3A1	0.0403202752452938	undirected	AC003092.1	ALDH3A1
AC003092.1	ALOX12	0.02685112196129	undirected	AC003092.1	ALOX12
AC003092.1	ANKRD35	0.0508076275856056	undirected	AC003092.1	ANKRD35
AC003092.1	ANXA1	0.0348655822477031	undirected	AC003092.1	ANXA1
AC003092.1	ANXA9	0.0451535463322231	undirected	AC003092.1	ANXA9
AC003092.1	ARHGEF26	0.0249509219239559	undirected	AC003092.1	ARHGEF26
AC003092.1	ARSF	0.0317188445174974	undirected	AC003092.1	ARSF
AC003092.1	ARSH	0.0238159778337517	undirected	AC003092.1	ARSH
AC003092.1	ASPG	0.0477587151241455	undirected	AC003092.1	ASPG
AC003092.1	ATP13A4	0.0681535757815439	undirected	AC003092.1	ATP13A4
AC003092.1	ATP6V0A4	0.0255510406658111	undirected	AC003092.1	ATP6V0A4
AC003092.1	B3GNT6	0.0230722553444828	undirected	AC003092.1	B3GNT6
AC003092.1	BCAS1	0.0238088872227913	undirected	AC003092.1	BCAS1
AC003092.1	C15orf62	0.0600705582669033	undirected	AC003092.1	C15orf62
AC003092.1	C1QL4	0.0246693782835522	undirected	AC003092.1	C1QL4
AC003092.1	C2orf54	0.064006556484922	undirected	AC003092.1	C2orf54
AC003092.1	C5orf66.AS1	0.0326577827780468	undirected	AC003092.1	C5orf66.AS1
AC003092.1	CAPN14	0.0418110603413901	undirected	AC003092.1	CAPN14
AC003092.1	CDH26	0.0254923863810923	undirected	AC003092.1	CDH26
AC003092.1	CEACAM1	0.0386630396802003	undirected	AC003092.1	CEACAM1
AC003092.1	CEACAM5	0.0624100956979817	undirected	AC003092.1	CEACAM5
AC003092.1	CEACAM6	0.0533298917125781	undirected	AC003092.1	CEACAM6
AC003092.1	CEACAM7	0.0610566805581599	undirected	AC003092.1	CEACAM7
AC003092.1	CGN	0.0333480677163174	undirected	AC003092.1	CGN
AC003092.1	CLCA4	0.0446403897735472	undirected	AC003092.1	CLCA4
AC003092.1	CLDN17	0.0440921090144543	undirected	AC003092.1	CLDN17
AC003092.1	CLDN4	0.0500506660018973	undirected	AC003092.1	CLDN4
AC003092.1	CPEB3	0.0405070923756145	undirected	AC003092.1	CPEB3
AC003092.1	CRISP3	0.0300613000410624	undirected	AC003092.1	CRISP3
AC003092.1	CRNN	0.0599063490326071	undirected	AC003092.1	CRNN
AC003092.1	CRYM	0.0217926633665539	undirected	AC003092.1	CRYM
AC003092.1	CSTB	0.0623024671958523	undirected	AC003092.1	CSTB
AC003092.1	CTC.276P9.4	0.034474664458367	undirected	AC003092.1	CTC.276P9.4
AC003092.1	CTC.490G23.2	0.0439882382666952	undirected	AC003092.1	CTC.490G23.2
AC003092.1	CTD.2532K18.2	0.0259012760082773	undirected	AC003092.1	CTD.2532K18.2
AC003092.1	CTD.2540L5.6	0.0250316088562654	undirected	AC003092.1	CTD.2540L5.6
AC003092.1	CXCL17	0.0561319218833917	undirected	AC003092.1	CXCL17
AC003092.1	CXCR2	0.0334006282000462	undirected	AC003092.1	CXCR2
AC003092.1	CYP2C18	0.0630723097666043	undirected	AC003092.1	CYP2C18
AC003092.1	CYP2C19	0.021469700222701	undirected	AC003092.1	CYP2C19
AC003092.1	CYP2E1	0.026655853124098	undirected	AC003092.1	CYP2E1
AC003092.1	CYP2F1	0.0210592754442197	undirected	AC003092.1	CYP2F1
AC003092.1	CYP3A5	0.0246606592817012	undirected	AC003092.1	CYP3A5
AC003092.1	CYP4B1	0.0378342902682025	undirected	AC003092.1	CYP4B1
AC003092.1	CYP4F12	0.0396825588844491	undirected	AC003092.1	CYP4F12
AC003092.1	CYP4F29P	0.0214407121640772	undirected	AC003092.1	CYP4F29P
AC003092.1	CYSRT1	0.0575180951622497	undirected	AC003092.1	CYSRT1
AC003092.1	DKK4	0.0332213328547288	undirected	AC003092.1	DKK4
AC003092.1	DNASE1L3	0.0267834271794889	undirected	AC003092.1	DNASE1L3
AC003092.1	DSG1.AS1	0.0468001071208828	undirected	AC003092.1	DSG1.AS1
AC003092.1	DYNAP	0.0479949144852831	undirected	AC003092.1	DYNAP
AC003092.1	EHF	0.0396011730670992	undirected	AC003092.1	EHF
AC003092.1	ELF5	0.0331874069269876	undirected	AC003092.1	ELF5
AC003092.1	EMP1	0.0308499663356988	undirected	AC003092.1	EMP1
AC003092.1	ENDOU	0.0456870120839954	undirected	AC003092.1	ENDOU
AC003092.1	EPB41L4A	0.0277485876963919	undirected	AC003092.1	EPB41L4A
AC003092.1	EPB41L4A.AS2	0.0259759223760549	undirected	AC003092.1	EPB41L4A.AS2
AC003092.1	EPHX3	0.0230161111927788	undirected	AC003092.1	EPHX3
AC003092.1	EPS8L1	0.0453306787349069	undirected	AC003092.1	EPS8L1
AC003092.1	FALEC	0.0259363171690786	undirected	AC003092.1	FALEC
AC003092.1	FAM3B	0.0412888731026631	undirected	AC003092.1	FAM3B
AC003092.1	FAM3D	0.0609001880999645	undirected	AC003092.1	FAM3D
AC003092.1	FGF5	0.0221371187450137	undirected	AC003092.1	FGF5
AC003092.1	FOXA1	0.0219822940792744	undirected	AC003092.1	FOXA1
AC003092.1	FRMD5	0.0203669353181617	undirected	AC003092.1	FRMD5
AC003092.1	FTLP10	0.0398477392760245	undirected	AC003092.1	FTLP10
AC003092.1	FUT2	0.0513474518912568	undirected	AC003092.1	FUT2
AC003092.1	FUT3	0.0642804429471424	undirected	AC003092.1	FUT3
AC003092.1	FUT6	0.0665781365694391	undirected	AC003092.1	FUT6
AC003092.1	FZD2	0.0294117419681081	undirected	AC003092.1	FZD2
AC003092.1	GBP6	0.0459205603542592	undirected	AC003092.1	GBP6
AC003092.1	GDPD3	0.058281396253706	undirected	AC003092.1	GDPD3
AC003092.1	GGT6	0.056232506243384	undirected	AC003092.1	GGT6
AC003092.1	GUCY2C	0.0218049507810738	undirected	AC003092.1	GUCY2C
AC003092.1	GYS2	0.030065973138005	undirected	AC003092.1	GYS2
AC003092.1	HCG22	0.0202532323119827	undirected	AC003092.1	HCG22
AC003092.1	HLF	0.0543768909181935	undirected	AC003092.1	HLF
AC003092.1	HOPX	0.0544795197989369	undirected	AC003092.1	HOPX
AC003092.1	HPGD	0.0431136895680945	undirected	AC003092.1	HPGD
AC003092.1	HTR3B	0.0283176048157314	undirected	AC003092.1	HTR3B
AC003092.1	IKZF2	0.0327879915226196	undirected	AC003092.1	IKZF2
AC003092.1	IL1RN	0.0507836103986382	undirected	AC003092.1	IL1RN
AC003092.1	IL36A	0.0589506689055214	undirected	AC003092.1	IL36A
AC003092.1	INHBA.AS1	0.0286197251243745	undirected	AC003092.1	INHBA.AS1
AC003092.1	KAT2B	0.0235693795540995	undirected	AC003092.1	KAT2B
AC003092.1	KB.1562D12.1	0.0325900520692221	undirected	AC003092.1	KB.1562D12.1
AC003092.1	KLHDC7A	0.0203521791903339	undirected	AC003092.1	KLHDC7A
AC003092.1	KLK12	0.0506879741766314	undirected	AC003092.1	KLK12
AC003092.1	KLK13	0.04787525147963	undirected	AC003092.1	KLK13
AC003092.1	KRT13	0.0617697445841255	undirected	AC003092.1	KRT13
AC003092.1	KRT24	0.0300076152218914	undirected	AC003092.1	KRT24
AC003092.1	KRT3	0.0335260895356716	undirected	AC003092.1	KRT3
AC003092.1	KRT33A	0.0384395767139147	undirected	AC003092.1	KRT33A
AC003092.1	KRT4	0.0507757985478087	undirected	AC003092.1	KRT4
AC003092.1	KRT40	0.0225372373058258	undirected	AC003092.1	KRT40
AC003092.1	KRT76	0.0263350026801957	undirected	AC003092.1	KRT76
AC003092.1	KRT78	0.0799829216979855	undirected	AC003092.1	KRT78
AC003092.1	LDLRAD1	0.0211956610349061	undirected	AC003092.1	LDLRAD1
AC003092.1	LEXM	0.0553636500618238	undirected	AC003092.1	LEXM
AC003092.1	LINC00330	0.0389787241378264	undirected	AC003092.1	LINC00330
AC003092.1	LINC00551	0.0213603680987409	undirected	AC003092.1	LINC00551
AC003092.1	LINC00601	0.027435862063518	undirected	AC003092.1	LINC00601
AC003092.1	LINC00675	0.0262517867305347	undirected	AC003092.1	LINC00675
AC003092.1	LINC00973	0.0313003071376548	undirected	AC003092.1	LINC00973
AC003092.1	LINC01206	0.0220702787900044	undirected	AC003092.1	LINC01206
AC003092.1	LINC01269	0.0655952435722656	undirected	AC003092.1	LINC01269
AC003092.1	LINC01356	0.0253374484370304	undirected	AC003092.1	LINC01356
AC003092.1	LINC01395	0.0279853459543396	undirected	AC003092.1	LINC01395
AC003092.1	LINC01711	0.0278923083485471	undirected	AC003092.1	LINC01711
AC003092.1	LINC01929	0.026817682229094	undirected	AC003092.1	LINC01929
AC003092.1	LINC02038	0.0215564006227748	undirected	AC003092.1	LINC02038
AC003092.1	LINC02081	0.0407287921236248	undirected	AC003092.1	LINC02081
AC003092.1	LMO7	0.0226704978685689	undirected	AC003092.1	LMO7
AC003092.1	LNX1	0.0295650841912802	undirected	AC003092.1	LNX1
AC003092.1	LOC100130111	0.0225819763389847	undirected	AC003092.1	LOC100130111
AC003092.1	LOC100506098	0.0307692084412429	undirected	AC003092.1	LOC100506098
AC003092.1	LOC101927972	0.0204741043442531	undirected	AC003092.1	LOC101927972
AC003092.1	LOC101928075	0.0242327469556819	undirected	AC003092.1	LOC101928075
AC003092.1	LOC101928844	0.0453199002433391	undirected	AC003092.1	LOC101928844
AC003092.1	LOC401286	0.028485324913479	undirected	AC003092.1	LOC401286
AC003092.1	LOC441178	0.0347737665449018	undirected	AC003092.1	LOC441178
AC003092.1	LYPD2	0.0426195696350074	undirected	AC003092.1	LYPD2
AC003092.1	MAB21L3	0.0202649649309903	undirected	AC003092.1	MAB21L3
AC003092.1	MACC1	0.0458677192271623	undirected	AC003092.1	MACC1
AC003092.1	MAL	0.0561012266321218	undirected	AC003092.1	MAL
AC003092.1	MALL	0.0243624569953135	undirected	AC003092.1	MALL
AC003092.1	MANSC1	0.0294020050638581	undirected	AC003092.1	MANSC1
AC003092.1	MKRN2OS	0.0232344535257899	undirected	AC003092.1	MKRN2OS
AC003092.1	MMP1	0.023783243032369	undirected	AC003092.1	MMP1
AC003092.1	MUC15	0.052161983746313	undirected	AC003092.1	MUC15
AC003092.1	MUC20	0.0386863344640037	undirected	AC003092.1	MUC20
AC003092.1	MUC21	0.0545848948157786	undirected	AC003092.1	MUC21
AC003092.1	MUC4	0.0260730167363164	undirected	AC003092.1	MUC4
AC003092.1	MYH14	0.0304313447767935	undirected	AC003092.1	MYH14
AC003092.1	MYO5B	0.03766703473862	undirected	AC003092.1	MYO5B
AC003092.1	MYZAP	0.036494213558405	undirected	AC003092.1	MYZAP
AC003092.1	N4BP3	0.0239233568648187	undirected	AC003092.1	N4BP3
AC003092.1	NCCRP1	0.0582799004207865	undirected	AC003092.1	NCCRP1
AC003092.1	NKILA	0.0369521347598862	undirected	AC003092.1	NKILA
AC003092.1	OCLN	0.0455662836426451	undirected	AC003092.1	OCLN
AC003092.1	ODF4	0.0232325074388607	undirected	AC003092.1	ODF4
AC003092.1	OR7E14P	0.0252046447355182	undirected	AC003092.1	OR7E14P
AC003092.1	OTOP2	0.0320577515170174	undirected	AC003092.1	OTOP2
AC003092.1	PAX9	0.0325182826730431	undirected	AC003092.1	PAX9
AC003092.1	PCP4L1	0.0318018473233047	undirected	AC003092.1	PCP4L1
AC003092.1	PITX1	0.0508952669975354	undirected	AC003092.1	PITX1
AC003092.1	PLEKHA7	0.0317356171205942	undirected	AC003092.1	PLEKHA7
AC003092.1	PPEF1	0.0266166556469715	undirected	AC003092.1	PPEF1
AC003092.1	PPL	0.0721145570595241	undirected	AC003092.1	PPL
AC003092.1	PRSS27	0.0809092983607207	undirected	AC003092.1	PRSS27
AC003092.1	PSCA	0.0248644938643913	undirected	AC003092.1	PSCA
AC003092.1	RAB11FIP1	0.0406469264208512	undirected	AC003092.1	RAB11FIP1
AC003092.1	RAET1E	0.0347297798861336	undirected	AC003092.1	RAET1E
AC003092.1	RDH8	0.0262830508280688	undirected	AC003092.1	RDH8
AC003092.1	RHBG	0.0271623945831326	undirected	AC003092.1	RHBG
AC003092.1	RHCG	0.0338242501008766	undirected	AC003092.1	RHCG
AC003092.1	RNF224	0.0353926077154852	undirected	AC003092.1	RNF224
AC003092.1	RP1.232P20.1	0.0208098737540465	undirected	AC003092.1	RP1.232P20.1
AC003092.1	RP11.108K14.12	0.0249327457882011	undirected	AC003092.1	RP11.108K14.12
AC003092.1	RP11.237N19.3	0.0367300605484596	undirected	AC003092.1	RP11.237N19.3
AC003092.1	RP11.239E10.3	0.0387237538334359	undirected	AC003092.1	RP11.239E10.3
AC003092.1	RP11.308D13.3	0.034749290607915	undirected	AC003092.1	RP11.308D13.3
AC003092.1	RP11.311F12.2	0.0271343175278098	undirected	AC003092.1	RP11.311F12.2
AC003092.1	RP11.350J20.12	0.0400317019897009	undirected	AC003092.1	RP11.350J20.12
AC003092.1	RP11.351J23.1	0.0354684360716076	undirected	AC003092.1	RP11.351J23.1
AC003092.1	RP11.351J23.2	0.0296824696015557	undirected	AC003092.1	RP11.351J23.2
AC003092.1	RP11.462L8.1	0.0341590994827079	undirected	AC003092.1	RP11.462L8.1
AC003092.1	RP11.56L13.1	0.0217291492418429	undirected	AC003092.1	RP11.56L13.1
AC003092.1	RP11.680F8.1	0.0214384829838249	undirected	AC003092.1	RP11.680F8.1
AC003092.1	RP11.7K24.3	0.0494211202311263	undirected	AC003092.1	RP11.7K24.3
AC003092.1	RP11.93B14.6	0.0357654852591709	undirected	AC003092.1	RP11.93B14.6
AC003092.1	RP11.964E11.2	0.0222741115675642	undirected	AC003092.1	RP11.964E11.2
AC003092.1	RP4.568C11.4	0.0385679870543501	undirected	AC003092.1	RP4.568C11.4
AC003092.1	RP4.651E10.4	0.0258282982638093	undirected	AC003092.1	RP4.651E10.4
AC003092.1	RPTN	0.0408569517720217	undirected	AC003092.1	RPTN
AC003092.1	SASH1	0.0320873428800244	undirected	AC003092.1	SASH1
AC003092.1	SCEL	0.0591267992665303	undirected	AC003092.1	SCEL
AC003092.1	SCNN1A	0.055699335220167	undirected	AC003092.1	SCNN1A
AC003092.1	SCNN1B	0.0449914475514509	undirected	AC003092.1	SCNN1B
AC003092.1	SERPINB11	0.0477954023298516	undirected	AC003092.1	SERPINB11
AC003092.1	SERPINB2	0.0244058488193959	undirected	AC003092.1	SERPINB2
AC003092.1	SFTA2	0.0240386241577046	undirected	AC003092.1	SFTA2
AC003092.1	SH3BGRL2	0.0366947246617793	undirected	AC003092.1	SH3BGRL2
AC003092.1	SLC13A4	0.0362391136027211	undirected	AC003092.1	SLC13A4
AC003092.1	SLC16A6	0.0328175828334622	undirected	AC003092.1	SLC16A6
AC003092.1	SLC25A23	0.0272678345905797	undirected	AC003092.1	SLC25A23
AC003092.1	SLC26A9	0.0300919126924414	undirected	AC003092.1	SLC26A9
AC003092.1	SLC6A4	0.0276093110704257	undirected	AC003092.1	SLC6A4
AC003092.1	SLC9A4	0.0334185685896376	undirected	AC003092.1	SLC9A4
AC003092.1	SLURP1	0.0478485921485817	undirected	AC003092.1	SLURP1
AC003092.1	SMIM5	0.0757257434009722	undirected	AC003092.1	SMIM5
AC003092.1	SNX31	0.0240801712613345	undirected	AC003092.1	SNX31
AC003092.1	SOWAHB	0.0421960777277307	undirected	AC003092.1	SOWAHB
AC003092.1	SOX21.AS1	0.0274623564095011	undirected	AC003092.1	SOX21.AS1
AC003092.1	SPAG17	0.0256612889770019	undirected	AC003092.1	SPAG17
AC003092.1	SPINK5	0.0649458424195117	undirected	AC003092.1	SPINK5
AC003092.1	SPINK7	0.0518157544940537	undirected	AC003092.1	SPINK7
AC003092.1	SPNS2	0.0453452392337604	undirected	AC003092.1	SPNS2
AC003092.1	SPOCD1	0.0277620011193035	undirected	AC003092.1	SPOCD1
AC003092.1	SPRR2F	0.0455511335939471	undirected	AC003092.1	SPRR2F
AC003092.1	SPRR3	0.0803263859424623	undirected	AC003092.1	SPRR3
AC003092.1	ST6GALNAC1	0.0360050890879808	undirected	AC003092.1	ST6GALNAC1
AC003092.1	SULT1B1	0.0203530449511412	undirected	AC003092.1	SULT1B1
AC003092.1	SYTL5	0.0265978987196097	undirected	AC003092.1	SYTL5
AC003092.1	TGM3	0.0593866496427967	undirected	AC003092.1	TGM3
AC003092.1	TGM7	0.027268567479372	undirected	AC003092.1	TGM7
AC003092.1	TJP3	0.0388352310626908	undirected	AC003092.1	TJP3
AC003092.1	TMPRSS11A	0.0648065876132456	undirected	AC003092.1	TMPRSS11A
AC003092.1	TMPRSS11B	0.0611756436173203	undirected	AC003092.1	TMPRSS11B
AC003092.1	TMPRSS11BNL	0.0480328650129682	undirected	AC003092.1	TMPRSS11BNL
AC003092.1	TMPRSS11E	0.0564733352111699	undirected	AC003092.1	TMPRSS11E
AC003092.1	TMPRSS2	0.0435087040197331	undirected	AC003092.1	TMPRSS2
AC003092.1	TP53INP2	0.0329400995560379	undirected	AC003092.1	TP53INP2
AC003092.1	TPRG1	0.038303313660371	undirected	AC003092.1	TPRG1
AC003092.1	TTC39A.AS1	0.024181163927602	undirected	AC003092.1	TTC39A.AS1
AC003092.1	TTC9	0.0654886435287889	undirected	AC003092.1	TTC9
AC003092.1	UGT1A7	0.0209066704190679	undirected	AC003092.1	UGT1A7
AC003092.1	VSIG10L	0.0562089373045102	undirected	AC003092.1	VSIG10L
AC003092.1	VSIG8	0.0364545980128219	undirected	AC003092.1	VSIG8
AC003092.1	WFDC21P	0.0436232921169988	undirected	AC003092.1	WFDC21P
AC003092.1	ZBTB7C	0.0508172837093921	undirected	AC003092.1	ZBTB7C
AC004231.2	AC005062.2	0.0228015515144774	undirected	AC004231.2	AC005062.2
AC004231.2	AC005083.1	0.0426553174509839	undirected	AC004231.2	AC005083.1
AC004231.2	AC005162.5	0.038536518672754	undirected	AC004231.2	AC005162.5
AC004231.2	AC011513.4	0.0276864803364128	undirected	AC004231.2	AC011513.4
AC004231.2	AC024592.9	0.0648144384983012	undirected	AC004231.2	AC024592.9
AC004231.2	AC079630.2	0.0238098257624512	undirected	AC004231.2	AC079630.2
AC004231.2	AC103563.8	0.0373455540988132	undirected	AC004231.2	AC103563.8
AC004231.2	AC103563.9	0.0441123200821341	undirected	AC004231.2	AC103563.9
AC004231.2	AC118754.4	0.0322233194632473	undirected	AC004231.2	AC118754.4
AC004231.2	ACBD3.AS1	0.0620085122523804	undirected	AC004231.2	ACBD3.AS1
AC004231.2	ACPP	0.0557599159454663	undirected	AC004231.2	ACPP
AC004231.2	ADGRF1	0.0415760405501823	undirected	AC004231.2	ADGRF1
AC004231.2	ADH7	0.032486530836066	undirected	AC004231.2	ADH7
AC004231.2	AFDN.AS1	0.0241097698796152	undirected	AC004231.2	AFDN.AS1
AC004231.2	AIF1L	0.0360946905862436	undirected	AC004231.2	AIF1L
AC004231.2	ALDH3A1	0.0300121003384773	undirected	AC004231.2	ALDH3A1
AC004231.2	ALOX12	0.0296621719528464	undirected	AC004231.2	ALOX12
AC004231.2	ANKRD20A11P	0.020946399580183	undirected	AC004231.2	ANKRD20A11P
AC004231.2	ANKRD35	0.0649355580237023	undirected	AC004231.2	ANKRD35
AC004231.2	ANXA1	0.0371761810941206	undirected	AC004231.2	ANXA1
AC004231.2	ANXA9	0.069861424212433	undirected	AC004231.2	ANXA9
AC004231.2	ARHGEF26	0.0292269876360157	undirected	AC004231.2	ARHGEF26
AC004231.2	ARHGEF26.AS1	0.0230359130612818	undirected	AC004231.2	ARHGEF26.AS1
AC004231.2	ARSF	0.0362063964044287	undirected	AC004231.2	ARSF
AC004231.2	ARSH	0.0251146256769415	undirected	AC004231.2	ARSH
AC004231.2	ASPG	0.0514110912567112	undirected	AC004231.2	ASPG
AC004231.2	ATP13A4	0.0898172504929084	undirected	AC004231.2	ATP13A4
AC004231.2	ATP13A5	0.0293686297220217	undirected	AC004231.2	ATP13A5
AC004231.2	ATP6V0A4	0.0460281992231229	undirected	AC004231.2	ATP6V0A4
AC004231.2	B3GNT6	0.0453050378367239	undirected	AC004231.2	B3GNT6
AC004231.2	BCAS1	0.0439722620547116	undirected	AC004231.2	BCAS1
AC004231.2	BCL2L15	0.0212104311766654	undirected	AC004231.2	BCL2L15
AC004231.2	C15orf62	0.0827520268626293	undirected	AC004231.2	C15orf62
AC004231.2	C2orf54	0.0633178469177767	undirected	AC004231.2	C2orf54
AC004231.2	C4orf19	0.0346301937129158	undirected	AC004231.2	C4orf19
AC004231.2	C5orf66.AS1	0.0324187120580571	undirected	AC004231.2	C5orf66.AS1
AC004231.2	C8orf74	0.0259427947615366	undirected	AC004231.2	C8orf74
AC004231.2	CAB39L	0.0217060127040343	undirected	AC004231.2	CAB39L
AC004231.2	CAPN14	0.0430088778618497	undirected	AC004231.2	CAPN14
AC004231.2	CD177	0.0284110960901689	undirected	AC004231.2	CD177
AC004231.2	CDH26	0.0319859122562159	undirected	AC004231.2	CDH26
AC004231.2	CEACAM1	0.0386347685150536	undirected	AC004231.2	CEACAM1
AC004231.2	CEACAM5	0.0738778443076051	undirected	AC004231.2	CEACAM5
AC004231.2	CEACAM6	0.066552898650076	undirected	AC004231.2	CEACAM6
AC004231.2	CEACAM7	0.0748296687358274	undirected	AC004231.2	CEACAM7
AC004231.2	CGN	0.0491016560904267	undirected	AC004231.2	CGN
AC004231.2	CLCA4	0.0458917792968347	undirected	AC004231.2	CLCA4
AC004231.2	CLDN17	0.0605772405105537	undirected	AC004231.2	CLDN17
AC004231.2	CLDN4	0.0526038859798397	undirected	AC004231.2	CLDN4
AC004231.2	CPEB3	0.0352482268439862	undirected	AC004231.2	CPEB3
AC004231.2	CRISP3	0.0662494302459205	undirected	AC004231.2	CRISP3
AC004231.2	CRNN	0.0638708350220548	undirected	AC004231.2	CRNN
AC004231.2	CRYM	0.0491789466625195	undirected	AC004231.2	CRYM
AC004231.2	CSTB	0.0711433099916301	undirected	AC004231.2	CSTB
AC004231.2	CTC.276P9.4	0.0318916506939455	undirected	AC004231.2	CTC.276P9.4
AC004231.2	CTC.490G23.2	0.0550120900095601	undirected	AC004231.2	CTC.490G23.2
AC004231.2	CTD.2540L5.6	0.0335376701768016	undirected	AC004231.2	CTD.2540L5.6
AC004231.2	CTD.2547H18.1	0.0319566849871825	undirected	AC004231.2	CTD.2547H18.1
AC004231.2	CXCL17	0.060380229709945	undirected	AC004231.2	CXCL17
AC004231.2	CXCR2	0.0442046726001095	undirected	AC004231.2	CXCR2
AC004231.2	CYP2C18	0.066257410984038	undirected	AC004231.2	CYP2C18
AC004231.2	CYP2E1	0.0234436003492424	undirected	AC004231.2	CYP2E1
AC004231.2	CYP2F1	0.0370295980710379	undirected	AC004231.2	CYP2F1
AC004231.2	CYP3A4	0.0206868108897037	undirected	AC004231.2	CYP3A4
AC004231.2	CYP3A5	0.0292251617306699	undirected	AC004231.2	CYP3A5
AC004231.2	CYP4B1	0.0489494888167786	undirected	AC004231.2	CYP4B1
AC004231.2	CYP4F12	0.0370364377196774	undirected	AC004231.2	CYP4F12
AC004231.2	CYP4F29P	0.0206550934389211	undirected	AC004231.2	CYP4F29P
AC004231.2	CYP4F35P	0.0226402018779468	undirected	AC004231.2	CYP4F35P
AC004231.2	CYSRT1	0.0658083160205109	undirected	AC004231.2	CYSRT1
AC004231.2	DKK4	0.0424442735918234	undirected	AC004231.2	DKK4
AC004231.2	DPCR1	0.0255738734193118	undirected	AC004231.2	DPCR1
AC004231.2	DSG1.AS1	0.0430943895969937	undirected	AC004231.2	DSG1.AS1
AC004231.2	DYNAP	0.0482323959863106	undirected	AC004231.2	DYNAP
AC004231.2	EHF	0.0458891646663144	undirected	AC004231.2	EHF
AC004231.2	ELF5	0.0677572972060485	undirected	AC004231.2	ELF5
AC004231.2	EMP1	0.0386767882433141	undirected	AC004231.2	EMP1
AC004231.2	ENDOU	0.058317633367919	undirected	AC004231.2	ENDOU
AC004231.2	EPB41L4A	0.0245249526143815	undirected	AC004231.2	EPB41L4A
AC004231.2	EPB41L4A.AS2	0.0212440764825353	undirected	AC004231.2	EPB41L4A.AS2
AC004231.2	EPHX3	0.0305539435070832	undirected	AC004231.2	EPHX3
AC004231.2	EPS8L1	0.0648619095041926	undirected	AC004231.2	EPS8L1
AC004231.2	FALEC	0.0326908449686332	undirected	AC004231.2	FALEC
AC004231.2	FAM3B	0.0534619481845485	undirected	AC004231.2	FAM3B
AC004231.2	FAM3D	0.0889125689058077	undirected	AC004231.2	FAM3D
AC004231.2	FOXA1	0.0295696082168268	undirected	AC004231.2	FOXA1
AC004231.2	FTLP10	0.0396813756157408	undirected	AC004231.2	FTLP10
AC004231.2	FUT2	0.0513255015499903	undirected	AC004231.2	FUT2
AC004231.2	FUT3	0.0770367981078233	undirected	AC004231.2	FUT3
AC004231.2	FUT6	0.0818750159415992	undirected	AC004231.2	FUT6
AC004231.2	FZD2	0.0249621736294067	undirected	AC004231.2	FZD2
AC004231.2	GBP6	0.0365514259792965	undirected	AC004231.2	GBP6
AC004231.2	GCNT3	0.0329583751427642	undirected	AC004231.2	GCNT3
AC004231.2	GDPD3	0.0765336015609045	undirected	AC004231.2	GDPD3
AC004231.2	GGT6	0.0630246981996092	undirected	AC004231.2	GGT6
AC004231.2	GUCY2C	0.0304168917510423	undirected	AC004231.2	GUCY2C
AC004231.2	GYS2	0.0364820154188747	undirected	AC004231.2	GYS2
AC004231.2	HCG22	0.0264960819772449	undirected	AC004231.2	HCG22
AC004231.2	HLF	0.052636595302416	undirected	AC004231.2	HLF
AC004231.2	HOPX	0.0675281046854481	undirected	AC004231.2	HOPX
AC004231.2	HPGD	0.0461960717569167	undirected	AC004231.2	HPGD
AC004231.2	hsa.mir.375	0.0296516488668089	undirected	AC004231.2	hsa.mir.375
AC004231.2	HTR3B	0.0423191585560584	undirected	AC004231.2	HTR3B
AC004231.2	IKZF2	0.0360896925501673	undirected	AC004231.2	IKZF2
AC004231.2	IL1RN	0.0589904641785372	undirected	AC004231.2	IL1RN
AC004231.2	IL36A	0.0653557266237694	undirected	AC004231.2	IL36A
AC004231.2	IYD	0.0334195077001058	undirected	AC004231.2	IYD
AC004231.2	KAT2B	0.0235912202764419	undirected	AC004231.2	KAT2B
AC004231.2	KB.1562D12.1	0.0370912171495726	undirected	AC004231.2	KB.1562D12.1
AC004231.2	KLB	0.0233333366906371	undirected	AC004231.2	KLB
AC004231.2	KLHDC7A	0.0420850026095743	undirected	AC004231.2	KLHDC7A
AC004231.2	KLK12	0.0720340098874802	undirected	AC004231.2	KLK12
AC004231.2	KLK13	0.0705202199893911	undirected	AC004231.2	KLK13
AC004231.2	KRT13	0.0574848603426026	undirected	AC004231.2	KRT13
AC004231.2	KRT24	0.0271742118122722	undirected	AC004231.2	KRT24
AC004231.2	KRT3	0.0372922557207054	undirected	AC004231.2	KRT3
AC004231.2	KRT33A	0.0436472518419285	undirected	AC004231.2	KRT33A
AC004231.2	KRT33B	0.0204426691947378	undirected	AC004231.2	KRT33B
AC004231.2	KRT4	0.057859325881285	undirected	AC004231.2	KRT4
AC004231.2	KRT40	0.0432123735707151	undirected	AC004231.2	KRT40
AC004231.2	KRT76	0.0269178592991016	undirected	AC004231.2	KRT76
AC004231.2	KRT78	0.0953150287281849	undirected	AC004231.2	KRT78
AC004231.2	LDHD	0.0221026421797347	undirected	AC004231.2	LDHD
AC004231.2	LDLRAD1	0.0478076007820484	undirected	AC004231.2	LDLRAD1
AC004231.2	LEXM	0.0643499387216784	undirected	AC004231.2	LEXM
AC004231.2	LINC00330	0.0512420896997951	undirected	AC004231.2	LINC00330
AC004231.2	LINC00551	0.0243795615103857	undirected	AC004231.2	LINC00551
AC004231.2	LINC00675	0.0339058889057895	undirected	AC004231.2	LINC00675
AC004231.2	LINC01206	0.0262961874439606	undirected	AC004231.2	LINC01206
AC004231.2	LINC01269	0.080633397766554	undirected	AC004231.2	LINC01269
AC004231.2	LINC01395	0.0414851319123268	undirected	AC004231.2	LINC01395
AC004231.2	LINC01644	0.0208400566889614	undirected	AC004231.2	LINC01644
AC004231.2	LINC01697	0.0267861190793871	undirected	AC004231.2	LINC01697
AC004231.2	LINC01983	0.0240703010677951	undirected	AC004231.2	LINC01983
AC004231.2	LINC02028	0.0247786364981951	undirected	AC004231.2	LINC02028
AC004231.2	LINC02038	0.0269839148655624	undirected	AC004231.2	LINC02038
AC004231.2	LINC02081	0.0381206202610755	undirected	AC004231.2	LINC02081
AC004231.2	LMO7	0.0288706574429853	undirected	AC004231.2	LMO7
AC004231.2	LNX1	0.0356093622975069	undirected	AC004231.2	LNX1
AC004231.2	LOC100506098	0.0433316563655463	undirected	AC004231.2	LOC100506098
AC004231.2	LOC101927972	0.0327355660676718	undirected	AC004231.2	LOC101927972
AC004231.2	LOC101928075	0.0340190691523585	undirected	AC004231.2	LOC101928075
AC004231.2	LOC101928844	0.0619645370530295	undirected	AC004231.2	LOC101928844
AC004231.2	LOC105369192	0.0200157913521888	undirected	AC004231.2	LOC105369192
AC004231.2	LOC401286	0.0421586141065372	undirected	AC004231.2	LOC401286
AC004231.2	LOC441178	0.0460186178748196	undirected	AC004231.2	LOC441178
AC004231.2	LYPD2	0.0603320564200473	undirected	AC004231.2	LYPD2
AC004231.2	MAB21L3	0.0208528877274482	undirected	AC004231.2	MAB21L3
AC004231.2	MACC1	0.0563826668073829	undirected	AC004231.2	MACC1
AC004231.2	MAL	0.0611642514856715	undirected	AC004231.2	MAL
AC004231.2	MALL	0.0279798679599579	undirected	AC004231.2	MALL
AC004231.2	MANSC1	0.0373699496986894	undirected	AC004231.2	MANSC1
AC004231.2	MIR5188	0.0253363902349466	undirected	AC004231.2	MIR5188
AC004231.2	MKRN2OS	0.0226501903029476	undirected	AC004231.2	MKRN2OS
AC004231.2	MUC15	0.0695556461113576	undirected	AC004231.2	MUC15
AC004231.2	MUC20	0.0539829338256219	undirected	AC004231.2	MUC20
AC004231.2	MUC21	0.0618863216671511	undirected	AC004231.2	MUC21
AC004231.2	MUC22	0.0302114940059039	undirected	AC004231.2	MUC22
AC004231.2	MUC4	0.0333096311786062	undirected	AC004231.2	MUC4
AC004231.2	MYH14	0.0327456582480189	undirected	AC004231.2	MYH14
AC004231.2	MYO5B	0.0429643560873364	undirected	AC004231.2	MYO5B
AC004231.2	MYZAP	0.0537242285523671	undirected	AC004231.2	MYZAP
AC004231.2	N4BP3	0.0210415832764245	undirected	AC004231.2	N4BP3
AC004231.2	NCCRP1	0.0720024356655064	undirected	AC004231.2	NCCRP1
AC004231.2	NKILA	0.0237076651380549	undirected	AC004231.2	NKILA
AC004231.2	OCLN	0.0514876327454371	undirected	AC004231.2	OCLN
AC004231.2	ODF4	0.0315051755525103	undirected	AC004231.2	ODF4
AC004231.2	OR7E14P	0.0264403087606516	undirected	AC004231.2	OR7E14P
AC004231.2	OTOP2	0.0379142332633664	undirected	AC004231.2	OTOP2
AC004231.2	PAIP2B	0.0234761731006099	undirected	AC004231.2	PAIP2B
AC004231.2	PAX9	0.0323143369770823	undirected	AC004231.2	PAX9
AC004231.2	PCP4L1	0.028654248446601	undirected	AC004231.2	PCP4L1
AC004231.2	PITX1	0.038417553319381	undirected	AC004231.2	PITX1
AC004231.2	PLBD1.AS1	0.0267691479862688	undirected	AC004231.2	PLBD1.AS1
AC004231.2	PLEKHA7	0.0342043939152478	undirected	AC004231.2	PLEKHA7
AC004231.2	PP14571	0.0293763136376912	undirected	AC004231.2	PP14571
AC004231.2	PPL	0.0803805207154816	undirected	AC004231.2	PPL
AC004231.2	PRSS27	0.0989934840014226	undirected	AC004231.2	PRSS27
AC004231.2	PRSS3	0.0255003637263278	undirected	AC004231.2	PRSS3
AC004231.2	PSCA	0.0367011461144188	undirected	AC004231.2	PSCA
AC004231.2	RAB11FIP1	0.0470218743701608	undirected	AC004231.2	RAB11FIP1
AC004231.2	RAET1E	0.0446920317581724	undirected	AC004231.2	RAET1E
AC004231.2	RHBG	0.0456814805738398	undirected	AC004231.2	RHBG
AC004231.2	RHCG	0.0355613467817595	undirected	AC004231.2	RHCG
AC004231.2	RNF224	0.0430085682833053	undirected	AC004231.2	RNF224
AC004231.2	RP1.232P20.1	0.0317395184125112	undirected	AC004231.2	RP1.232P20.1
AC004231.2	RP11.107M16.2	0.0257377323211179	undirected	AC004231.2	RP11.107M16.2
AC004231.2	RP11.108K14.12	0.0220012493172133	undirected	AC004231.2	RP11.108K14.12
AC004231.2	RP11.10L7.1	0.0202942562106643	undirected	AC004231.2	RP11.10L7.1
AC004231.2	RP11.235G24.3	0.0284873714667366	undirected	AC004231.2	RP11.235G24.3
AC004231.2	RP11.237N19.3	0.0513442977568398	undirected	AC004231.2	RP11.237N19.3
AC004231.2	RP11.239E10.3	0.0443401347030553	undirected	AC004231.2	RP11.239E10.3
AC004231.2	RP11.308D13.3	0.041348927523488	undirected	AC004231.2	RP11.308D13.3
AC004231.2	RP11.311F12.2	0.0220352427787455	undirected	AC004231.2	RP11.311F12.2
AC004231.2	RP11.350J20.12	0.0541019463329624	undirected	AC004231.2	RP11.350J20.12
AC004231.2	RP11.351J23.1	0.0455711787303013	undirected	AC004231.2	RP11.351J23.1
AC004231.2	RP11.351J23.2	0.0419656480225403	undirected	AC004231.2	RP11.351J23.2
AC004231.2	RP11.462L8.1	0.0240597469370326	undirected	AC004231.2	RP11.462L8.1
AC004231.2	RP11.56L13.1	0.0309949966290395	undirected	AC004231.2	RP11.56L13.1
AC004231.2	RP11.7K24.3	0.0486628651292801	undirected	AC004231.2	RP11.7K24.3
AC004231.2	RP11.93B14.6	0.0502583914424291	undirected	AC004231.2	RP11.93B14.6
AC004231.2	RP11.964E11.2	0.025026807077227	undirected	AC004231.2	RP11.964E11.2
AC004231.2	RP4.568C11.4	0.03634886722033	undirected	AC004231.2	RP4.568C11.4
AC004231.2	RP4.651E10.4	0.0293069271724279	undirected	AC004231.2	RP4.651E10.4
AC004231.2	RPTN	0.0614579177973319	undirected	AC004231.2	RPTN
AC004231.2	SASH1	0.0365490966318361	undirected	AC004231.2	SASH1
AC004231.2	SCEL	0.0727195426041878	undirected	AC004231.2	SCEL
AC004231.2	SCNN1A	0.0693327090151624	undirected	AC004231.2	SCNN1A
AC004231.2	SCNN1B	0.0522907497032435	undirected	AC004231.2	SCNN1B
AC004231.2	SERPINB11	0.0565934723025933	undirected	AC004231.2	SERPINB11
AC004231.2	SERPINB2	0.0312225753654162	undirected	AC004231.2	SERPINB2
AC004231.2	SFTA2	0.0325491205535824	undirected	AC004231.2	SFTA2
AC004231.2	SH3BGRL2	0.0668872174470884	undirected	AC004231.2	SH3BGRL2
AC004231.2	SLC13A4	0.053998231729434	undirected	AC004231.2	SLC13A4
AC004231.2	SLC16A6	0.0306251756200666	undirected	AC004231.2	SLC16A6
AC004231.2	SLC16A7	0.0204485361914253	undirected	AC004231.2	SLC16A7
AC004231.2	SLC16A9	0.0215859258381011	undirected	AC004231.2	SLC16A9
AC004231.2	SLC25A23	0.0249406373290449	undirected	AC004231.2	SLC25A23
AC004231.2	SLC26A9	0.0419680277648486	undirected	AC004231.2	SLC26A9
AC004231.2	SLC34A3	0.0243471269697778	undirected	AC004231.2	SLC34A3
AC004231.2	SLC6A4	0.0305970067756686	undirected	AC004231.2	SLC6A4
AC004231.2	SLC9A4	0.0471418368281803	undirected	AC004231.2	SLC9A4
AC004231.2	SLURP1	0.0639712293197921	undirected	AC004231.2	SLURP1
AC004231.2	SMIM5	0.0892374840278962	undirected	AC004231.2	SMIM5
AC004231.2	SNX31	0.0278609641940989	undirected	AC004231.2	SNX31
AC004231.2	SOWAHB	0.04430128209523	undirected	AC004231.2	SOWAHB
AC004231.2	SOX21.AS1	0.027384706049937	undirected	AC004231.2	SOX21.AS1
AC004231.2	SPAG17	0.0287358649584064	undirected	AC004231.2	SPAG17
AC004231.2	SPINK5	0.0764746192494863	undirected	AC004231.2	SPINK5
AC004231.2	SPINK7	0.0623451365553667	undirected	AC004231.2	SPINK7
AC004231.2	SPINK8	0.0280617048782085	undirected	AC004231.2	SPINK8
AC004231.2	SPNS2	0.07347441375292	undirected	AC004231.2	SPNS2
AC004231.2	SPRR2F	0.0569116863121281	undirected	AC004231.2	SPRR2F
AC004231.2	SPRR3	0.0839068330872856	undirected	AC004231.2	SPRR3
AC004231.2	ST6GALNAC1	0.0526749850922232	undirected	AC004231.2	ST6GALNAC1
AC004231.2	SULT1B1	0.0305505888659564	undirected	AC004231.2	SULT1B1
AC004231.2	SYTL5	0.03150573418924	undirected	AC004231.2	SYTL5
AC004231.2	TCN1	0.0200123980182074	undirected	AC004231.2	TCN1
AC004231.2	TCP11L2	0.0219389638556032	undirected	AC004231.2	TCP11L2
AC004231.2	TGM3	0.0681149884180615	undirected	AC004231.2	TGM3
AC004231.2	TGM7	0.0347669538122775	undirected	AC004231.2	TGM7
AC004231.2	TJP3	0.0506129765117535	undirected	AC004231.2	TJP3
AC004231.2	TMC5	0.0414893174072102	undirected	AC004231.2	TMC5
AC004231.2	TMPRSS11A	0.0639134101881914	undirected	AC004231.2	TMPRSS11A
AC004231.2	TMPRSS11B	0.0645997494603541	undirected	AC004231.2	TMPRSS11B
AC004231.2	TMPRSS11BNL	0.0469666828815867	undirected	AC004231.2	TMPRSS11BNL
AC004231.2	TMPRSS11E	0.0697010771434323	undirected	AC004231.2	TMPRSS11E
AC004231.2	TMPRSS2	0.0549781553192668	undirected	AC004231.2	TMPRSS2
AC004231.2	TP53INP2	0.0429379505800013	undirected	AC004231.2	TP53INP2
AC004231.2	TPRG1	0.0515541236519857	undirected	AC004231.2	TPRG1
AC004231.2	TTC39A.AS1	0.0440596562766986	undirected	AC004231.2	TTC39A.AS1
AC004231.2	TTC9	0.0734546612442723	undirected	AC004231.2	TTC9
AC004231.2	TTYH1	0.0294695290462392	undirected	AC004231.2	TTYH1
AC004231.2	UBL3	0.0215971954087702	undirected	AC004231.2	UBL3
AC004231.2	UPK1A	0.0237802640986757	undirected	AC004231.2	UPK1A
AC004231.2	VSIG10L	0.0713849715551649	undirected	AC004231.2	VSIG10L
AC004231.2	VSIG2	0.0414115841178447	undirected	AC004231.2	VSIG2
AC004231.2	VSIG8	0.0540679314969266	undirected	AC004231.2	VSIG8
AC004231.2	WFDC21P	0.0553144462596822	undirected	AC004231.2	WFDC21P
AC004231.2	ZBTB7C	0.0536789599955964	undirected	AC004231.2	ZBTB7C
AC005062.2	AC005083.1	0.0743386043261375	undirected	AC005062.2	AC005083.1
AC005062.2	AC005162.5	0.0538320807275293	undirected	AC005062.2	AC005162.5
AC005062.2	AC005532.5	0.0278838056127318	undirected	AC005062.2	AC005532.5
AC005062.2	AC011513.4	0.0353202191570222	undirected	AC005062.2	AC011513.4
AC005062.2	AC024592.9	0.0938885520700719	undirected	AC005062.2	AC024592.9
AC005062.2	AC073842.19	0.0290708895329279	undirected	AC005062.2	AC073842.19
AC005062.2	AC079610.1	0.0342301490227048	undirected	AC005062.2	AC079610.1
AC005062.2	AC079630.2	0.0448392056905597	undirected	AC005062.2	AC079630.2
AC005062.2	AC093159.1	0.0274363665735509	undirected	AC005062.2	AC093159.1
AC005062.2	AC103563.8	0.0717381386568475	undirected	AC005062.2	AC103563.8
AC005062.2	AC103563.9	0.0779316747507743	undirected	AC005062.2	AC103563.9
AC005062.2	AC107072.2	0.0262132417752477	undirected	AC005062.2	AC107072.2
AC005062.2	AC107218.3	0.0258518574994596	undirected	AC005062.2	AC107218.3
AC005062.2	AC118754.4	0.0267602005532042	undirected	AC005062.2	AC118754.4
AC005062.2	ACBD3.AS1	0.0689471886858405	undirected	AC005062.2	ACBD3.AS1
AC005062.2	ACPP	0.0678535336483344	undirected	AC005062.2	ACPP
AC005062.2	ADGRF1	0.0563266602095905	undirected	AC005062.2	ADGRF1
AC005062.2	ADH7	0.0515644949107821	undirected	AC005062.2	ADH7
AC005062.2	ADRA1B	0.0269660040420788	undirected	AC005062.2	ADRA1B
AC005062.2	AF131215.8	0.0295538796528415	undirected	AC005062.2	AF131215.8
AC005062.2	AFDN.AS1	0.0278663435485806	undirected	AC005062.2	AFDN.AS1
AC005062.2	AIF1L	0.0368567628764921	undirected	AC005062.2	AIF1L
AC005062.2	ALDH3A1	0.0493494400315191	undirected	AC005062.2	ALDH3A1
AC005062.2	ALOX12	0.0462689419318551	undirected	AC005062.2	ALOX12
AC005062.2	ALOX15	0.0249038990241681	undirected	AC005062.2	ALOX15
AC005062.2	ANKRD20A11P	0.0425219668453446	undirected	AC005062.2	ANKRD20A11P
AC005062.2	ANKRD35	0.0615359102116977	undirected	AC005062.2	ANKRD35
AC005062.2	ANKRD62	0.0210173429410584	undirected	AC005062.2	ANKRD62
AC005062.2	ANO1.AS2	0.0233276251715495	undirected	AC005062.2	ANO1.AS2
AC005062.2	ANXA1	0.0415817728316025	undirected	AC005062.2	ANXA1
AC005062.2	ANXA9	0.0650497043684615	undirected	AC005062.2	ANXA9
AC005062.2	ARHGEF26	0.0485925685663341	undirected	AC005062.2	ARHGEF26
AC005062.2	ARHGEF26.AS1	0.0299205982062161	undirected	AC005062.2	ARHGEF26.AS1
AC005062.2	ARSF	0.0513439067072269	undirected	AC005062.2	ARSF
AC005062.2	ARSH	0.0384308017244442	undirected	AC005062.2	ARSH
AC005062.2	ASPG	0.0457627875864807	undirected	AC005062.2	ASPG
AC005062.2	ATP13A4	0.106120826886561	undirected	AC005062.2	ATP13A4
AC005062.2	ATP13A5	0.0323196715548068	undirected	AC005062.2	ATP13A5
AC005062.2	ATP6V0A4	0.0433730247111547	undirected	AC005062.2	ATP6V0A4
AC005062.2	B3GNT6	0.058167486626578	undirected	AC005062.2	B3GNT6
AC005062.2	BARX2	0.0225550981494284	undirected	AC005062.2	BARX2
AC005062.2	BCAS1	0.046503325044672	undirected	AC005062.2	BCAS1
AC005062.2	BCL2L15	0.0369231316875902	undirected	AC005062.2	BCL2L15
AC005062.2	C15orf59.AS1	0.021836790125008	undirected	AC005062.2	C15orf59.AS1
AC005062.2	C15orf62	0.076608696795386	undirected	AC005062.2	C15orf62
AC005062.2	C1QL4	0.0290636443618962	undirected	AC005062.2	C1QL4
AC005062.2	C2orf54	0.0695810322013132	undirected	AC005062.2	C2orf54
AC005062.2	C4orf19	0.0380110722862768	undirected	AC005062.2	C4orf19
AC005062.2	C5orf66.AS1	0.0546982453910798	undirected	AC005062.2	C5orf66.AS1
AC005062.2	C8orf74	0.024988220365585	undirected	AC005062.2	C8orf74
AC005062.2	CAB39L	0.0355925783074916	undirected	AC005062.2	CAB39L
AC005062.2	CAPN14	0.0764191367969026	undirected	AC005062.2	CAPN14
AC005062.2	CAPN5	0.0264490089729899	undirected	AC005062.2	CAPN5
AC005062.2	CD177	0.0347798465390916	undirected	AC005062.2	CD177
AC005062.2	CDH26	0.0350314731895871	undirected	AC005062.2	CDH26
AC005062.2	CEACAM1	0.0621436562462649	undirected	AC005062.2	CEACAM1
AC005062.2	CEACAM5	0.0870834481612633	undirected	AC005062.2	CEACAM5
AC005062.2	CEACAM6	0.0674331830330433	undirected	AC005062.2	CEACAM6
AC005062.2	CEACAM7	0.100373491825183	undirected	AC005062.2	CEACAM7
AC005062.2	CGB7	0.0296663110867005	undirected	AC005062.2	CGB7
AC005062.2	CGB8	0.0254009803504929	undirected	AC005062.2	CGB8
AC005062.2	CGN	0.0644195931452007	undirected	AC005062.2	CGN
AC005062.2	CLCA4	0.0679291573630843	undirected	AC005062.2	CLCA4
AC005062.2	CLDN17	0.0478600422346784	undirected	AC005062.2	CLDN17
AC005062.2	CLDN4	0.0594270668487	undirected	AC005062.2	CLDN4
AC005062.2	CLVS1	0.0238045035535915	undirected	AC005062.2	CLVS1
AC005062.2	COL5A1.AS1	0.0261368988313945	undirected	AC005062.2	COL5A1.AS1
AC005062.2	CPEB3	0.056753284519451	undirected	AC005062.2	CPEB3
AC005062.2	CRISP3	0.0616082326793183	undirected	AC005062.2	CRISP3
AC005062.2	CRNN	0.0930134005433583	undirected	AC005062.2	CRNN
AC005062.2	CRYM	0.0494702924104501	undirected	AC005062.2	CRYM
AC005062.2	CSTB	0.0719998054310344	undirected	AC005062.2	CSTB
AC005062.2	CTC.276P9.4	0.0621837551989796	undirected	AC005062.2	CTC.276P9.4
AC005062.2	CTC.490G23.2	0.0573254929259279	undirected	AC005062.2	CTC.490G23.2
AC005062.2	CTD.2532K18.2	0.024964369139364	undirected	AC005062.2	CTD.2532K18.2
AC005062.2	CTD.2540L5.6	0.0435676529053079	undirected	AC005062.2	CTD.2540L5.6
AC005062.2	CTD.2545H1.2	0.0229406745914604	undirected	AC005062.2	CTD.2545H1.2
AC005062.2	CTD.2547H18.1	0.0328169762150978	undirected	AC005062.2	CTD.2547H18.1
AC005062.2	CXCL17	0.0788241266076667	undirected	AC005062.2	CXCL17
AC005062.2	CXCR2	0.0473994039799397	undirected	AC005062.2	CXCR2
AC005062.2	CYP2C18	0.075612129005895	undirected	AC005062.2	CYP2C18
AC005062.2	CYP2C19	0.0355308077554437	undirected	AC005062.2	CYP2C19
AC005062.2	CYP2E1	0.0409108342655425	undirected	AC005062.2	CYP2E1
AC005062.2	CYP2F1	0.0534163605884241	undirected	AC005062.2	CYP2F1
AC005062.2	CYP3A4	0.0258050652098621	undirected	AC005062.2	CYP3A4
AC005062.2	CYP3A5	0.0419461303342416	undirected	AC005062.2	CYP3A5
AC005062.2	CYP4B1	0.0609896977732364	undirected	AC005062.2	CYP4B1
AC005062.2	CYP4F12	0.0555787526582996	undirected	AC005062.2	CYP4F12
AC005062.2	CYP4F29P	0.0406618069996731	undirected	AC005062.2	CYP4F29P
AC005062.2	CYP4F35P	0.039760663002444	undirected	AC005062.2	CYP4F35P
AC005062.2	CYSRT1	0.0564477913274976	undirected	AC005062.2	CYSRT1
AC005062.2	DISP2	0.0248968142874209	undirected	AC005062.2	DISP2
AC005062.2	DKK4	0.0695452401199586	undirected	AC005062.2	DKK4
AC005062.2	DNASE1L3	0.0332826414763979	undirected	AC005062.2	DNASE1L3
AC005062.2	DOC2B	0.0291584715498198	undirected	AC005062.2	DOC2B
AC005062.2	DPCR1	0.0389557282757061	undirected	AC005062.2	DPCR1
AC005062.2	DSG1.AS1	0.0670887048122424	undirected	AC005062.2	DSG1.AS1
AC005062.2	DYNAP	0.0766861069291611	undirected	AC005062.2	DYNAP
AC005062.2	ECM1	0.0203332176954571	undirected	AC005062.2	ECM1
AC005062.2	EHF	0.0601205713470745	undirected	AC005062.2	EHF
AC005062.2	ELF5	0.0560328840536893	undirected	AC005062.2	ELF5
AC005062.2	EMP1	0.0556794804269996	undirected	AC005062.2	EMP1
AC005062.2	ENDOU	0.0542596834950353	undirected	AC005062.2	ENDOU
AC005062.2	EPB41L4A	0.0507888977626333	undirected	AC005062.2	EPB41L4A
AC005062.2	EPB41L4A.AS2	0.0407358639193939	undirected	AC005062.2	EPB41L4A.AS2
AC005062.2	EPHX3	0.0395356679372796	undirected	AC005062.2	EPHX3
AC005062.2	EPS8L1	0.048006474316684	undirected	AC005062.2	EPS8L1
AC005062.2	FALEC	0.0430426655680809	undirected	AC005062.2	FALEC
AC005062.2	FAM3B	0.0853356282943086	undirected	AC005062.2	FAM3B
AC005062.2	FAM3D	0.101699816233304	undirected	AC005062.2	FAM3D
AC005062.2	FGF5	0.0228243134158174	undirected	AC005062.2	FGF5
AC005062.2	FGL1	0.0257825534856548	undirected	AC005062.2	FGL1
AC005062.2	FLG.AS1	0.0278445538560601	undirected	AC005062.2	FLG.AS1
AC005062.2	FMO9P	0.0244414539981506	undirected	AC005062.2	FMO9P
AC005062.2	FOXA1	0.0468126323224137	undirected	AC005062.2	FOXA1
AC005062.2	FOXC2.AS1	0.0284993227911464	undirected	AC005062.2	FOXC2.AS1
AC005062.2	FRMD5	0.0219484621769788	undirected	AC005062.2	FRMD5
AC005062.2	FSD1	0.0249978281269851	undirected	AC005062.2	FSD1
AC005062.2	FTLP10	0.0724047676982278	undirected	AC005062.2	FTLP10
AC005062.2	FUT2	0.0540464504443193	undirected	AC005062.2	FUT2
AC005062.2	FUT3	0.0863831358488929	undirected	AC005062.2	FUT3
AC005062.2	FUT6	0.116106721854207	undirected	AC005062.2	FUT6
AC005062.2	FZD2	0.0445877858142275	undirected	AC005062.2	FZD2
AC005062.2	GBP6	0.0599642654125005	undirected	AC005062.2	GBP6
AC005062.2	GCKR	0.020555951778713	undirected	AC005062.2	GCKR
AC005062.2	GCNT3	0.0330163582902209	undirected	AC005062.2	GCNT3
AC005062.2	GDPD3	0.066484971766694	undirected	AC005062.2	GDPD3
AC005062.2	GGT6	0.0672213076211689	undirected	AC005062.2	GGT6
AC005062.2	GUCY2C	0.0355031865851319	undirected	AC005062.2	GUCY2C
AC005062.2	GYS2	0.0640203613842011	undirected	AC005062.2	GYS2
AC005062.2	HCG22	0.0468278260298325	undirected	AC005062.2	HCG22
AC005062.2	HLF	0.0896227354374416	undirected	AC005062.2	HLF
AC005062.2	HOPX	0.0641564557682336	undirected	AC005062.2	HOPX
AC005062.2	HPGD	0.0663552371181825	undirected	AC005062.2	HPGD
AC005062.2	HS3ST1	0.0318881446222767	undirected	AC005062.2	HS3ST1
AC005062.2	hsa.mir.375	0.0273062924042655	undirected	AC005062.2	hsa.mir.375
AC005062.2	HTR3B	0.0552371790096864	undirected	AC005062.2	HTR3B
AC005062.2	IBSP	0.0228545342365635	undirected	AC005062.2	IBSP
AC005062.2	IKZF2	0.0724393836283631	undirected	AC005062.2	IKZF2
AC005062.2	IL17F	0.0263738554187039	undirected	AC005062.2	IL17F
AC005062.2	IL1RN	0.0615803867348731	undirected	AC005062.2	IL1RN
AC005062.2	IL22	0.0250444964520501	undirected	AC005062.2	IL22
AC005062.2	IL36A	0.0828409611588484	undirected	AC005062.2	IL36A
AC005062.2	INHBA.AS1	0.028119492895989	undirected	AC005062.2	INHBA.AS1
AC005062.2	IYD	0.0308624394585087	undirected	AC005062.2	IYD
AC005062.2	KAT2B	0.032853849410721	undirected	AC005062.2	KAT2B
AC005062.2	KB.1562D12.1	0.0365504129440522	undirected	AC005062.2	KB.1562D12.1
AC005062.2	KIF12	0.028072988291692	undirected	AC005062.2	KIF12
AC005062.2	KLB	0.0338460113576634	undirected	AC005062.2	KLB
AC005062.2	KLHDC7A	0.0418518682467753	undirected	AC005062.2	KLHDC7A
AC005062.2	KLK12	0.0603917292173428	undirected	AC005062.2	KLK12
AC005062.2	KLK13	0.0599200018760869	undirected	AC005062.2	KLK13
AC005062.2	KRT13	0.0957008880669382	undirected	AC005062.2	KRT13
AC005062.2	KRT24	0.0394083258676583	undirected	AC005062.2	KRT24
AC005062.2	KRT3	0.0420937249631469	undirected	AC005062.2	KRT3
AC005062.2	KRT33A	0.0635425312836456	undirected	AC005062.2	KRT33A
AC005062.2	KRT33B	0.028734781289482	undirected	AC005062.2	KRT33B
AC005062.2	KRT4	0.0835574707200666	undirected	AC005062.2	KRT4
AC005062.2	KRT40	0.0571741121169564	undirected	AC005062.2	KRT40
AC005062.2	KRT76	0.0367226777899242	undirected	AC005062.2	KRT76
AC005062.2	KRT78	0.0946754363756745	undirected	AC005062.2	KRT78
AC005062.2	KRTAP3.2	0.0296597588009838	undirected	AC005062.2	KRTAP3.2
AC005062.2	KRTAP4.8	0.0268399829279482	undirected	AC005062.2	KRTAP4.8
AC005062.2	LA16c.380A1.1	0.0244221733633897	undirected	AC005062.2	LA16c.380A1.1
AC005062.2	LDHD	0.0222401082846597	undirected	AC005062.2	LDHD
AC005062.2	LDLRAD1	0.0423384190919889	undirected	AC005062.2	LDLRAD1
AC005062.2	LEXM	0.0599403469115315	undirected	AC005062.2	LEXM
AC005062.2	LHB	0.0244189239390145	undirected	AC005062.2	LHB
AC005062.2	LINC00330	0.0794295043740697	undirected	AC005062.2	LINC00330
AC005062.2	LINC00452	0.0222486416332932	undirected	AC005062.2	LINC00452
AC005062.2	LINC00492	0.0240720981298328	undirected	AC005062.2	LINC00492
AC005062.2	LINC00551	0.0421409989195948	undirected	AC005062.2	LINC00551
AC005062.2	LINC00601	0.0284410310788052	undirected	AC005062.2	LINC00601
AC005062.2	LINC00628	0.0305974993875182	undirected	AC005062.2	LINC00628
AC005062.2	LINC00675	0.0340482641213614	undirected	AC005062.2	LINC00675
AC005062.2	LINC00973	0.0233013607052304	undirected	AC005062.2	LINC00973
AC005062.2	LINC01206	0.0314154456080518	undirected	AC005062.2	LINC01206
AC005062.2	LINC01269	0.0814363463763888	undirected	AC005062.2	LINC01269
AC005062.2	LINC01356	0.0335367264300251	undirected	AC005062.2	LINC01356
AC005062.2	LINC01395	0.047068948531947	undirected	AC005062.2	LINC01395
AC005062.2	LINC01583	0.0230104589992838	undirected	AC005062.2	LINC01583
AC005062.2	LINC01644	0.02370486198199	undirected	AC005062.2	LINC01644
AC005062.2	LINC01697	0.0421729877087641	undirected	AC005062.2	LINC01697
AC005062.2	LINC01711	0.029516741086985	undirected	AC005062.2	LINC01711
AC005062.2	LINC01929	0.0217440641754217	undirected	AC005062.2	LINC01929
AC005062.2	LINC01983	0.0391607287749091	undirected	AC005062.2	LINC01983
AC005062.2	LINC02015	0.0226171225994449	undirected	AC005062.2	LINC02015
AC005062.2	LINC02028	0.0286849823922119	undirected	AC005062.2	LINC02028
AC005062.2	LINC02038	0.0442191766877373	undirected	AC005062.2	LINC02038
AC005062.2	LINC02081	0.0645256191937731	undirected	AC005062.2	LINC02081
AC005062.2	LINC02243	0.0253285282664763	undirected	AC005062.2	LINC02243
AC005062.2	LMO7	0.0383566660031806	undirected	AC005062.2	LMO7
AC005062.2	LNX1	0.0570706512518375	undirected	AC005062.2	LNX1
AC005062.2	LOC100130111	0.0288382431070334	undirected	AC005062.2	LOC100130111
AC005062.2	LOC100506098	0.0715809951167904	undirected	AC005062.2	LOC100506098
AC005062.2	LOC101059948	0.0241988798033112	undirected	AC005062.2	LOC101059948
AC005062.2	LOC101927972	0.0335474291211164	undirected	AC005062.2	LOC101927972
AC005062.2	LOC101928075	0.042527599924293	undirected	AC005062.2	LOC101928075
AC005062.2	LOC101928844	0.0871037024781274	undirected	AC005062.2	LOC101928844
AC005062.2	LOC101929340	0.026789551516594	undirected	AC005062.2	LOC101929340
AC005062.2	LOC102724163	0.0242488492738454	undirected	AC005062.2	LOC102724163
AC005062.2	LOC105369192	0.0241883819715007	undirected	AC005062.2	LOC105369192
AC005062.2	LOC105374205	0.0224059303790081	undirected	AC005062.2	LOC105374205
AC005062.2	LOC401286	0.0635829140271237	undirected	AC005062.2	LOC401286
AC005062.2	LOC441178	0.073090717555705	undirected	AC005062.2	LOC441178
AC005062.2	LOC729739	0.0209093880647559	undirected	AC005062.2	LOC729739
AC005062.2	LRFN2	0.0242327901083928	undirected	AC005062.2	LRFN2
AC005062.2	LRG1	0.0297078985391547	undirected	AC005062.2	LRG1
AC005062.2	LRRC4	0.0283377080776053	undirected	AC005062.2	LRRC4
AC005062.2	LYPD2	0.0485746725806074	undirected	AC005062.2	LYPD2
AC005062.2	MAB21L3	0.0241692638576462	undirected	AC005062.2	MAB21L3
AC005062.2	MACC1	0.0865609510532774	undirected	AC005062.2	MACC1
AC005062.2	MAL	0.0962933291627449	undirected	AC005062.2	MAL
AC005062.2	MALL	0.0322544087853022	undirected	AC005062.2	MALL
AC005062.2	MANSC1	0.0531478353711535	undirected	AC005062.2	MANSC1
AC005062.2	MIR5188	0.0220437826965542	undirected	AC005062.2	MIR5188
AC005062.2	MKRN2OS	0.0352202838069942	undirected	AC005062.2	MKRN2OS
AC005062.2	MMP1	0.0346580833407036	undirected	AC005062.2	MMP1
AC005062.2	MMP10	0.0224684435311897	undirected	AC005062.2	MMP10
AC005062.2	MUC15	0.0642172855004905	undirected	AC005062.2	MUC15
AC005062.2	MUC20	0.0671111421409218	undirected	AC005062.2	MUC20
AC005062.2	MUC21	0.0997693274014555	undirected	AC005062.2	MUC21
AC005062.2	MUC22	0.0430199196723187	undirected	AC005062.2	MUC22
AC005062.2	MUC4	0.050622861153873	undirected	AC005062.2	MUC4
AC005062.2	MYH14	0.0444488662422828	undirected	AC005062.2	MYH14
AC005062.2	MYO5B	0.0587939028209783	undirected	AC005062.2	MYO5B
AC005062.2	MYO7B	0.0217775226899213	undirected	AC005062.2	MYO7B
AC005062.2	MYZAP	0.0479499472340069	undirected	AC005062.2	MYZAP
AC005062.2	N4BP3	0.0322366531751342	undirected	AC005062.2	N4BP3
AC005062.2	NCCRP1	0.056288823038773	undirected	AC005062.2	NCCRP1
AC005062.2	NKILA	0.042039756440674	undirected	AC005062.2	NKILA
AC005062.2	OBP2A	0.0224677464655783	undirected	AC005062.2	OBP2A
AC005062.2	OCLN	0.067518121008933	undirected	AC005062.2	OCLN
AC005062.2	ODF4	0.0364392576928277	undirected	AC005062.2	ODF4
AC005062.2	OR7E14P	0.0401461739955124	undirected	AC005062.2	OR7E14P
AC005062.2	OTOP2	0.0430141132801905	undirected	AC005062.2	OTOP2
AC005062.2	PADI1	0.0347048842728499	undirected	AC005062.2	PADI1
AC005062.2	PAIP2B	0.0254237897569007	undirected	AC005062.2	PAIP2B
AC005062.2	PART1	0.0229453781491356	undirected	AC005062.2	PART1
AC005062.2	PAX9	0.061141703958582	undirected	AC005062.2	PAX9
AC005062.2	PCP4L1	0.0432724193124607	undirected	AC005062.2	PCP4L1
AC005062.2	PITX1	0.0639461153627116	undirected	AC005062.2	PITX1
AC005062.2	PLBD1.AS1	0.0297976303949633	undirected	AC005062.2	PLBD1.AS1
AC005062.2	PLEKHA7	0.0592452256654282	undirected	AC005062.2	PLEKHA7
AC005062.2	PMEL	0.0238346099649912	undirected	AC005062.2	PMEL
AC005062.2	PP14571	0.0277336834295627	undirected	AC005062.2	PP14571
AC005062.2	PPEF1	0.0236645226160856	undirected	AC005062.2	PPEF1
AC005062.2	PPL	0.0883814628136616	undirected	AC005062.2	PPL
AC005062.2	PROC	0.0298047491046098	undirected	AC005062.2	PROC
AC005062.2	PRSS27	0.0973454570748391	undirected	AC005062.2	PRSS27
AC005062.2	PRSS3	0.0268282970769379	undirected	AC005062.2	PRSS3
AC005062.2	PSCA	0.0418346677989594	undirected	AC005062.2	PSCA
AC005062.2	PSG5	0.022706870973981	undirected	AC005062.2	PSG5
AC005062.2	RAB11FIP1	0.0674820162100041	undirected	AC005062.2	RAB11FIP1
AC005062.2	RAET1E	0.0351951780995845	undirected	AC005062.2	RAET1E
AC005062.2	RBPMS.AS1	0.0254935752449458	undirected	AC005062.2	RBPMS.AS1
AC005062.2	REN	0.0232479701050114	undirected	AC005062.2	REN
AC005062.2	RHBG	0.0350202144968754	undirected	AC005062.2	RHBG
AC005062.2	RHCG	0.035493121877272	undirected	AC005062.2	RHCG
AC005062.2	RNF224	0.0440182914984004	undirected	AC005062.2	RNF224
AC005062.2	RP1.122P22.4	0.0286015714956521	undirected	AC005062.2	RP1.122P22.4
AC005062.2	RP1.232P20.1	0.0337123564121191	undirected	AC005062.2	RP1.232P20.1
AC005062.2	RP11.100E13.1	0.0202670895069139	undirected	AC005062.2	RP11.100E13.1
AC005062.2	RP11.107M16.2	0.026981439482372	undirected	AC005062.2	RP11.107M16.2
AC005062.2	RP11.108K14.12	0.0430448037262234	undirected	AC005062.2	RP11.108K14.12
AC005062.2	RP11.10L7.1	0.0259686466836882	undirected	AC005062.2	RP11.10L7.1
AC005062.2	RP11.123B3.2	0.0286123057422507	undirected	AC005062.2	RP11.123B3.2
AC005062.2	RP11.123K19.1	0.0262048192023656	undirected	AC005062.2	RP11.123K19.1
AC005062.2	RP11.141J13.3	0.0338832035506696	undirected	AC005062.2	RP11.141J13.3
AC005062.2	RP11.149I9.2	0.0279931091118269	undirected	AC005062.2	RP11.149I9.2
AC005062.2	RP11.17M24.3	0.0224964377432817	undirected	AC005062.2	RP11.17M24.3
AC005062.2	RP11.225N10.1	0.0311330993769588	undirected	AC005062.2	RP11.225N10.1
AC005062.2	RP11.235G24.3	0.0270534213528418	undirected	AC005062.2	RP11.235G24.3
AC005062.2	RP11.237N19.3	0.0730756225195957	undirected	AC005062.2	RP11.237N19.3
AC005062.2	RP11.239E10.3	0.0593260025353747	undirected	AC005062.2	RP11.239E10.3
AC005062.2	RP11.281P23.1	0.0355729513177837	undirected	AC005062.2	RP11.281P23.1
AC005062.2	RP11.308D13.3	0.0407793348368851	undirected	AC005062.2	RP11.308D13.3
AC005062.2	RP11.311F12.2	0.0389071130314681	undirected	AC005062.2	RP11.311F12.2
AC005062.2	RP11.350J20.12	0.0476605936841016	undirected	AC005062.2	RP11.350J20.12
AC005062.2	RP11.351J23.1	0.0738070067458961	undirected	AC005062.2	RP11.351J23.1
AC005062.2	RP11.351J23.2	0.0653644327265881	undirected	AC005062.2	RP11.351J23.2
AC005062.2	RP11.390D11.1	0.0326423157997475	undirected	AC005062.2	RP11.390D11.1
AC005062.2	RP11.423H2.3	0.0220479014786143	undirected	AC005062.2	RP11.423H2.3
AC005062.2	RP11.439M11.1	0.0230181684637025	undirected	AC005062.2	RP11.439M11.1
AC005062.2	RP11.440I14.2	0.0339180593981252	undirected	AC005062.2	RP11.440I14.2
AC005062.2	RP11.462L8.1	0.0409646353641282	undirected	AC005062.2	RP11.462L8.1
AC005062.2	RP11.483P21.2	0.0233967953032892	undirected	AC005062.2	RP11.483P21.2
AC005062.2	RP11.56L13.1	0.0304529148925401	undirected	AC005062.2	RP11.56L13.1
AC005062.2	RP11.626H12.2	0.0206884073723512	undirected	AC005062.2	RP11.626H12.2
AC005062.2	RP11.641D5.2	0.0228822447035979	undirected	AC005062.2	RP11.641D5.2
AC005062.2	RP11.677M14.3	0.0286788228310592	undirected	AC005062.2	RP11.677M14.3
AC005062.2	RP11.680F8.1	0.0269997514387959	undirected	AC005062.2	RP11.680F8.1
AC005062.2	RP11.739N20.2	0.0341808487181699	undirected	AC005062.2	RP11.739N20.2
AC005062.2	RP11.7K24.3	0.0529116385844341	undirected	AC005062.2	RP11.7K24.3
AC005062.2	RP11.865I6.2	0.0213968248703933	undirected	AC005062.2	RP11.865I6.2
AC005062.2	RP11.875H7.5	0.0301697645798231	undirected	AC005062.2	RP11.875H7.5
AC005062.2	RP11.93B14.6	0.0375225732576734	undirected	AC005062.2	RP11.93B14.6
AC005062.2	RP11.964E11.2	0.0447803500947432	undirected	AC005062.2	RP11.964E11.2
AC005062.2	RP11.989E6.3	0.0263332625505931	undirected	AC005062.2	RP11.989E6.3
AC005062.2	RP13.631K18.5	0.0232324436950883	undirected	AC005062.2	RP13.631K18.5
AC005062.2	RP3.428L16.1	0.028206116519062	undirected	AC005062.2	RP3.428L16.1
AC005062.2	RP3.473B4.3	0.0259315998540075	undirected	AC005062.2	RP3.473B4.3
[truncated: 75,914 more rows]
