# Supplementary material for: Identification and validation of key modules and hub genes associated with the pathological stage of oral squamous cell carcinoma by weighted gene co-expression network analysis
Source: PeerJ. 2020 Feb 4;8:e8505. doi: 10.7717/peerj.8505 (PMC7006519; doi:10.7717/peerj.8505)
Supplement: File S3 [file peerj-08-8505-s003.zip › CytoscapeInput/CytoscapeInput-edges-green.txt]

fromNode	toNode	weight	direction	fromAltName	toAltName
ABCA17P	AC006262.4	0.0274059518803565	undirected	ABCA17P	AC006262.4
ABCA17P	ACP7	0.029738130441639	undirected	ABCA17P	ACP7
ABCA17P	ANKRD20A1	0.0365752800387171	undirected	ABCA17P	ANKRD20A1
ABCA17P	C1orf68	0.0371565909251875	undirected	ABCA17P	C1orf68
ABCA17P	CARD18	0.0367285369713539	undirected	ABCA17P	CARD18
ABCA17P	CASP14	0.0366221269702242	undirected	ABCA17P	CASP14
ABCA17P	CCDC155	0.0775302551242815	undirected	ABCA17P	CCDC155
ABCA17P	CDSN	0.0462465339022523	undirected	ABCA17P	CDSN
ABCA17P	CHRNA9	0.0263258899961443	undirected	ABCA17P	CHRNA9
ABCA17P	CRCT1	0.0315315656639248	undirected	ABCA17P	CRCT1
ABCA17P	CTD.2382E5.2	0.0226816596632786	undirected	ABCA17P	CTD.2382E5.2
ABCA17P	DEFB4A	0.0225692856487548	undirected	ABCA17P	DEFB4A
ABCA17P	DSC1	0.0357911066875264	undirected	ABCA17P	DSC1
ABCA17P	FAM25A	0.0360471558469887	undirected	ABCA17P	FAM25A
ABCA17P	FCGR3B	0.0229047810765643	undirected	ABCA17P	FCGR3B
ABCA17P	FRMPD2	0.0232379731372761	undirected	ABCA17P	FRMPD2
ABCA17P	GSDMA	0.0501940497745317	undirected	ABCA17P	GSDMA
ABCA17P	IGFL2	0.0349676668504478	undirected	ABCA17P	IGFL2
ABCA17P	IGFL3	0.0201181567057044	undirected	ABCA17P	IGFL3
ABCA17P	IL12A	0.0292671216567861	undirected	ABCA17P	IL12A
ABCA17P	IL1F10	0.0385385511785937	undirected	ABCA17P	IL1F10
ABCA17P	IL37	0.0215098447562486	undirected	ABCA17P	IL37
ABCA17P	KLK14	0.0309006141444877	undirected	ABCA17P	KLK14
ABCA17P	KLK5	0.0495734260394115	undirected	ABCA17P	KLK5
ABCA17P	KRT1	0.0346894871705603	undirected	ABCA17P	KRT1
ABCA17P	KRT10	0.029133002690424	undirected	ABCA17P	KRT10
ABCA17P	KRT37	0.0284758132733338	undirected	ABCA17P	KRT37
ABCA17P	KRT79	0.0268352515750548	undirected	ABCA17P	KRT79
ABCA17P	KRT9	0.0273902683426927	undirected	ABCA17P	KRT9
ABCA17P	KRTDAP	0.0412225897266839	undirected	ABCA17P	KRTDAP
ABCA17P	LCE1A	0.0346822409835445	undirected	ABCA17P	LCE1A
ABCA17P	LCE1B	0.0229897444335131	undirected	ABCA17P	LCE1B
ABCA17P	LCE1D	0.0303447675457783	undirected	ABCA17P	LCE1D
ABCA17P	LCE1E	0.02203902123863	undirected	ABCA17P	LCE1E
ABCA17P	LCE1F	0.0327357194656029	undirected	ABCA17P	LCE1F
ABCA17P	LCE2A	0.0346752088236608	undirected	ABCA17P	LCE2A
ABCA17P	LCE2B	0.0320480526609483	undirected	ABCA17P	LCE2B
ABCA17P	LCE2C	0.0324063227586759	undirected	ABCA17P	LCE2C
ABCA17P	LCE2D	0.0326062572488163	undirected	ABCA17P	LCE2D
ABCA17P	LCE6A	0.0309767111999547	undirected	ABCA17P	LCE6A
ABCA17P	LINC00302	0.0357010072275939	undirected	ABCA17P	LINC00302
ABCA17P	LINC01343	0.0369961065892846	undirected	ABCA17P	LINC01343
ABCA17P	LINC01527	0.0389944507945452	undirected	ABCA17P	LINC01527
ABCA17P	LINC01702	0.0318170944021851	undirected	ABCA17P	LINC01702
ABCA17P	LINC01795	0.0234667651084647	undirected	ABCA17P	LINC01795
ABCA17P	NGB	0.0401219446845727	undirected	ABCA17P	NGB
ABCA17P	NLRP10	0.0366251773188055	undirected	ABCA17P	NLRP10
ABCA17P	PI3	0.0324346587837933	undirected	ABCA17P	PI3
ABCA17P	PLA2G2F	0.0331574802546246	undirected	ABCA17P	PLA2G2F
ABCA17P	PLA2G4E.AS1	0.0263097581020293	undirected	ABCA17P	PLA2G4E.AS1
ABCA17P	PNPLA1	0.0330435371399915	undirected	ABCA17P	PNPLA1
ABCA17P	PSAPL1	0.0250159752018457	undirected	ABCA17P	PSAPL1
ABCA17P	RP11.402J6.1	0.0229268267509201	undirected	ABCA17P	RP11.402J6.1
ABCA17P	RP11.615I2.1	0.0272665524901778	undirected	ABCA17P	RP11.615I2.1
ABCA17P	S100A12	0.0349279070239572	undirected	ABCA17P	S100A12
ABCA17P	S100A7A	0.033994318803054	undirected	ABCA17P	S100A7A
ABCA17P	SCNN1D	0.0258139363707116	undirected	ABCA17P	SCNN1D
ABCA17P	SERPINA12	0.0208059891316139	undirected	ABCA17P	SERPINA12
ABCA17P	SERPINA9	0.0240860241116792	undirected	ABCA17P	SERPINA9
ABCA17P	SHCBP1L	0.0932963759474727	undirected	ABCA17P	SHCBP1L
ABCA17P	SMC1B	0.106635037681529	undirected	ABCA17P	SMC1B
ABCA17P	SPINK6	0.033913819175618	undirected	ABCA17P	SPINK6
ABCA17P	SPRR4	0.031872468134806	undirected	ABCA17P	SPRR4
ABCA17P	SYCP2	0.0905414333944823	undirected	ABCA17P	SYCP2
ABCA17P	TCAM1P	0.0939061531421064	undirected	ABCA17P	TCAM1P
ABCA17P	TCHHL1	0.0366236345351192	undirected	ABCA17P	TCHHL1
ABCA17P	TREX2	0.0234402975980035	undirected	ABCA17P	TREX2
ABCA17P	TRIML1	0.0366080576220295	undirected	ABCA17P	TRIML1
ABCA17P	TRPV3	0.0345889405213693	undirected	ABCA17P	TRPV3
ABCA17P	TSPAN1	0.0245550446586684	undirected	ABCA17P	TSPAN1
ABCA17P	WFDC12	0.042268550925425	undirected	ABCA17P	WFDC12
ABCA17P	WFDC5	0.0300132472364579	undirected	ABCA17P	WFDC5
ABCA17P	ZBTB8B	0.0592656199909793	undirected	ABCA17P	ZBTB8B
AC006262.4	ACP7	0.0359341657949728	undirected	AC006262.4	ACP7
AC006262.4	ARG1	0.0253731557724891	undirected	AC006262.4	ARG1
AC006262.4	C1orf68	0.0396468900603225	undirected	AC006262.4	C1orf68
AC006262.4	CARD18	0.0327523333758677	undirected	AC006262.4	CARD18
AC006262.4	CASP14	0.028821662141912	undirected	AC006262.4	CASP14
AC006262.4	CDSN	0.0612741763290622	undirected	AC006262.4	CDSN
AC006262.4	CRCT1	0.0355947177309624	undirected	AC006262.4	CRCT1
AC006262.4	DEFB4A	0.0213364737688975	undirected	AC006262.4	DEFB4A
AC006262.4	DSC1	0.0490511355588602	undirected	AC006262.4	DSC1
AC006262.4	FAM25A	0.0428002981136428	undirected	AC006262.4	FAM25A
AC006262.4	GSDMA	0.0592758278905624	undirected	AC006262.4	GSDMA
AC006262.4	HAL	0.0300085106929821	undirected	AC006262.4	HAL
AC006262.4	IGFL2	0.0531373831673039	undirected	AC006262.4	IGFL2
AC006262.4	IGFL3	0.0386722023352156	undirected	AC006262.4	IGFL3
AC006262.4	IL1F10	0.0521603110767252	undirected	AC006262.4	IL1F10
AC006262.4	KLK14	0.0300130177278123	undirected	AC006262.4	KLK14
AC006262.4	KLK5	0.0403289917134547	undirected	AC006262.4	KLK5
AC006262.4	KRT1	0.0401357452106176	undirected	AC006262.4	KRT1
AC006262.4	KRT10	0.029457674821692	undirected	AC006262.4	KRT10
AC006262.4	KRT37	0.0223124239581204	undirected	AC006262.4	KRT37
AC006262.4	KRT79	0.0211139812166732	undirected	AC006262.4	KRT79
AC006262.4	KRT9	0.0313493498411019	undirected	AC006262.4	KRT9
AC006262.4	KRTDAP	0.0520253051475723	undirected	AC006262.4	KRTDAP
AC006262.4	LCE1A	0.0522356136358887	undirected	AC006262.4	LCE1A
AC006262.4	LCE1B	0.0286114196846181	undirected	AC006262.4	LCE1B
AC006262.4	LCE1D	0.0366964474413147	undirected	AC006262.4	LCE1D
AC006262.4	LCE1E	0.0231319542708673	undirected	AC006262.4	LCE1E
AC006262.4	LCE1F	0.044106298491934	undirected	AC006262.4	LCE1F
AC006262.4	LCE2A	0.0531554225295875	undirected	AC006262.4	LCE2A
AC006262.4	LCE2B	0.0521422707206404	undirected	AC006262.4	LCE2B
AC006262.4	LCE2C	0.0553865496330623	undirected	AC006262.4	LCE2C
AC006262.4	LCE2D	0.0526085837321762	undirected	AC006262.4	LCE2D
AC006262.4	LCE6A	0.048516170417581	undirected	AC006262.4	LCE6A
AC006262.4	LINC00302	0.0494665386908681	undirected	AC006262.4	LINC00302
AC006262.4	LINC01343	0.0320009462090381	undirected	AC006262.4	LINC01343
AC006262.4	LINC01527	0.0536335645884672	undirected	AC006262.4	LINC01527
AC006262.4	LOR	0.0234355771244325	undirected	AC006262.4	LOR
AC006262.4	NLRP10	0.041225293639402	undirected	AC006262.4	NLRP10
AC006262.4	PI3	0.0365405383333711	undirected	AC006262.4	PI3
AC006262.4	PLA2G2F	0.041626356834004	undirected	AC006262.4	PLA2G2F
AC006262.4	PLA2G4E.AS1	0.02938597729922	undirected	AC006262.4	PLA2G4E.AS1
AC006262.4	PNPLA1	0.0476928223944223	undirected	AC006262.4	PNPLA1
AC006262.4	PSAPL1	0.0204279550998011	undirected	AC006262.4	PSAPL1
AC006262.4	S100A12	0.0394607726337779	undirected	AC006262.4	S100A12
AC006262.4	S100A7A	0.0345988967977794	undirected	AC006262.4	S100A7A
AC006262.4	SCNN1D	0.0318171622541565	undirected	AC006262.4	SCNN1D
AC006262.4	SERPINA12	0.0213938862066629	undirected	AC006262.4	SERPINA12
AC006262.4	SERPINA9	0.0255465567711712	undirected	AC006262.4	SERPINA9
AC006262.4	SPRR4	0.0430920725435101	undirected	AC006262.4	SPRR4
AC006262.4	TREX2	0.0315972098498742	undirected	AC006262.4	TREX2
AC006262.4	TRIML1	0.0300941175945003	undirected	AC006262.4	TRIML1
AC006262.4	TRPV3	0.0497116832558775	undirected	AC006262.4	TRPV3
AC006262.4	WFDC12	0.0554429453877401	undirected	AC006262.4	WFDC12
AC006262.4	WFDC5	0.0419035719372645	undirected	AC006262.4	WFDC5
AC144835.1	ACP7	0.0330414156870693	undirected	AC144835.1	ACP7
AC144835.1	C1orf68	0.0318505386061512	undirected	AC144835.1	C1orf68
AC144835.1	CARD18	0.0261688548872802	undirected	AC144835.1	CARD18
AC144835.1	CASP14	0.0239937623195995	undirected	AC144835.1	CASP14
AC144835.1	CDSN	0.047858907223314	undirected	AC144835.1	CDSN
AC144835.1	CRCT1	0.0271932393360313	undirected	AC144835.1	CRCT1
AC144835.1	DSC1	0.0302927329022691	undirected	AC144835.1	DSC1
AC144835.1	FAM25A	0.0286719943441727	undirected	AC144835.1	FAM25A
AC144835.1	GSDMA	0.048482897615432	undirected	AC144835.1	GSDMA
AC144835.1	HAL	0.0233094597599911	undirected	AC144835.1	HAL
AC144835.1	IGFL2	0.0206472611553264	undirected	AC144835.1	IGFL2
AC144835.1	IL1F10	0.0366272546700056	undirected	AC144835.1	IL1F10
AC144835.1	KLK5	0.0242893535171389	undirected	AC144835.1	KLK5
AC144835.1	KRT1	0.0274170882845301	undirected	AC144835.1	KRT1
AC144835.1	KRTDAP	0.0364435011051118	undirected	AC144835.1	KRTDAP
AC144835.1	LCE1A	0.0396031778585679	undirected	AC144835.1	LCE1A
AC144835.1	LCE1D	0.0253936954055233	undirected	AC144835.1	LCE1D
AC144835.1	LCE1F	0.0309914823898727	undirected	AC144835.1	LCE1F
AC144835.1	LCE2A	0.0397117432138507	undirected	AC144835.1	LCE2A
AC144835.1	LCE2B	0.037906242929034	undirected	AC144835.1	LCE2B
AC144835.1	LCE2C	0.0409107475479391	undirected	AC144835.1	LCE2C
AC144835.1	LCE2D	0.0388280384823461	undirected	AC144835.1	LCE2D
AC144835.1	LCE6A	0.0339804855223294	undirected	AC144835.1	LCE6A
AC144835.1	LINC00302	0.0348912822685903	undirected	AC144835.1	LINC00302
AC144835.1	LINC01527	0.0373041298989898	undirected	AC144835.1	LINC01527
AC144835.1	NLRP10	0.0313884261744005	undirected	AC144835.1	NLRP10
AC144835.1	PI3	0.0283883894651829	undirected	AC144835.1	PI3
AC144835.1	PLA2G2F	0.0378364671860795	undirected	AC144835.1	PLA2G2F
AC144835.1	PLA2G4E.AS1	0.0242478751951502	undirected	AC144835.1	PLA2G4E.AS1
AC144835.1	PNPLA1	0.0356895022205047	undirected	AC144835.1	PNPLA1
AC144835.1	S100A12	0.0315938078304191	undirected	AC144835.1	S100A12
AC144835.1	S100A7A	0.0321080597283669	undirected	AC144835.1	S100A7A
AC144835.1	SCNN1D	0.0259911281398462	undirected	AC144835.1	SCNN1D
AC144835.1	SPRR4	0.030786058103596	undirected	AC144835.1	SPRR4
AC144835.1	TREX2	0.0231164817833442	undirected	AC144835.1	TREX2
AC144835.1	TRIML1	0.0282498269644523	undirected	AC144835.1	TRIML1
AC144835.1	TRPV3	0.0351666251772563	undirected	AC144835.1	TRPV3
AC144835.1	WFDC12	0.0410384227873829	undirected	AC144835.1	WFDC12
AC144835.1	WFDC5	0.0301126328886933	undirected	AC144835.1	WFDC5
ACP7	ANKRD20A1	0.0307027836513505	undirected	ACP7	ANKRD20A1
ACP7	ARG1	0.113568958048994	undirected	ACP7	ARG1
ACP7	ATP12A	0.0848398177722736	undirected	ACP7	ATP12A
ACP7	AZGP1P1	0.101569071504144	undirected	ACP7	AZGP1P1
ACP7	BAALC.AS2	0.0301291286038709	undirected	ACP7	BAALC.AS2
ACP7	C12orf80	0.0754974852754526	undirected	ACP7	C12orf80
ACP7	C1orf68	0.0898543460716643	undirected	ACP7	C1orf68
ACP7	CARD18	0.113163079316695	undirected	ACP7	CARD18
ACP7	CASP14	0.0545741685592243	undirected	ACP7	CASP14
ACP7	CDSN	0.173300573872626	undirected	ACP7	CDSN
ACP7	CHRNA9	0.0691816061975283	undirected	ACP7	CHRNA9
ACP7	CRCT1	0.144377064671336	undirected	ACP7	CRCT1
ACP7	CTB.92J24.3	0.0661064963387357	undirected	ACP7	CTB.92J24.3
ACP7	CTD.2008P7.9	0.0445910498397253	undirected	ACP7	CTD.2008P7.9
ACP7	CTD.2382E5.2	0.0959463917106304	undirected	ACP7	CTD.2382E5.2
ACP7	DEFB4A	0.0981750729892445	undirected	ACP7	DEFB4A
ACP7	DSC1	0.12399229935802	undirected	ACP7	DSC1
ACP7	FAM178B	0.0390639242737605	undirected	ACP7	FAM178B
ACP7	FAM25A	0.160190199478947	undirected	ACP7	FAM25A
ACP7	FCGR3B	0.0506549792437065	undirected	ACP7	FCGR3B
ACP7	FFAR1	0.0245782390415224	undirected	ACP7	FFAR1
ACP7	FRG2B	0.0467385222587752	undirected	ACP7	FRG2B
ACP7	FRMPD1	0.0847639919954174	undirected	ACP7	FRMPD1
ACP7	FRMPD2	0.0310072036269296	undirected	ACP7	FRMPD2
ACP7	GSDMA	0.180750144270699	undirected	ACP7	GSDMA
ACP7	HAL	0.134606463746486	undirected	ACP7	HAL
ACP7	IGFL2	0.0647752198163485	undirected	ACP7	IGFL2
ACP7	IGFL3	0.0536306072407915	undirected	ACP7	IGFL3
ACP7	IL12A	0.0371418126859568	undirected	ACP7	IL12A
ACP7	IL17C	0.0709825513360102	undirected	ACP7	IL17C
ACP7	IL1F10	0.174612905003088	undirected	ACP7	IL1F10
ACP7	IL37	0.0893154861254589	undirected	ACP7	IL37
ACP7	KLK14	0.118235112373243	undirected	ACP7	KLK14
ACP7	KLK5	0.0804649404007301	undirected	ACP7	KLK5
ACP7	KRT1	0.125912631585739	undirected	ACP7	KRT1
ACP7	KRT10	0.134585432242299	undirected	ACP7	KRT10
ACP7	KRT37	0.113062921027555	undirected	ACP7	KRT37
ACP7	KRT73	0.0974489248080805	undirected	ACP7	KRT73
ACP7	KRT79	0.122579718619265	undirected	ACP7	KRT79
ACP7	KRT84	0.0836154715237565	undirected	ACP7	KRT84
ACP7	KRT9	0.0497304292640319	undirected	ACP7	KRT9
ACP7	KRTDAP	0.166383699667486	undirected	ACP7	KRTDAP
ACP7	LCE1A	0.160416220305186	undirected	ACP7	LCE1A
ACP7	LCE1B	0.151513788301696	undirected	ACP7	LCE1B
ACP7	LCE1C	0.126710371691099	undirected	ACP7	LCE1C
ACP7	LCE1D	0.148704805874223	undirected	ACP7	LCE1D
ACP7	LCE1E	0.136193057741397	undirected	ACP7	LCE1E
ACP7	LCE1F	0.136260645854006	undirected	ACP7	LCE1F
ACP7	LCE2A	0.180872158345865	undirected	ACP7	LCE2A
ACP7	LCE2B	0.183661684125821	undirected	ACP7	LCE2B
ACP7	LCE2C	0.195853447198067	undirected	ACP7	LCE2C
ACP7	LCE2D	0.190606254196411	undirected	ACP7	LCE2D
ACP7	LCE6A	0.163861475123602	undirected	ACP7	LCE6A
ACP7	LINC00302	0.160625969176201	undirected	ACP7	LINC00302
ACP7	LINC01343	0.0559158414735999	undirected	ACP7	LINC01343
ACP7	LINC01527	0.177734193838072	undirected	ACP7	LINC01527
ACP7	LINC01612	0.0403356856080086	undirected	ACP7	LINC01612
ACP7	LINC01702	0.0462937048690322	undirected	ACP7	LINC01702
ACP7	LINC01795	0.100334017788979	undirected	ACP7	LINC01795
ACP7	LINC02247	0.0652981275992921	undirected	ACP7	LINC02247
ACP7	LOC100505851	0.0607859776536099	undirected	ACP7	LOC100505851
ACP7	LOR	0.115066891662273	undirected	ACP7	LOR
ACP7	MAGEB17	0.0275110852886683	undirected	ACP7	MAGEB17
ACP7	MCF2	0.0324754136471368	undirected	ACP7	MCF2
ACP7	MT4	0.0296581534643114	undirected	ACP7	MT4
ACP7	NGB	0.0241827469910995	undirected	ACP7	NGB
ACP7	NLRP10	0.0927509963099537	undirected	ACP7	NLRP10
ACP7	PGLYRP2	0.112205371114717	undirected	ACP7	PGLYRP2
ACP7	PI3	0.13730707139897	undirected	ACP7	PI3
ACP7	PLA2G2F	0.107493602164983	undirected	ACP7	PLA2G2F
ACP7	PLA2G4E.AS1	0.114975010573598	undirected	ACP7	PLA2G4E.AS1
ACP7	PNPLA1	0.160893224323066	undirected	ACP7	PNPLA1
ACP7	PSAPL1	0.121270146758503	undirected	ACP7	PSAPL1
ACP7	RP1.124C6.1	0.0348630262733811	undirected	ACP7	RP1.124C6.1
ACP7	RP11.14C10.3	0.0769686520560644	undirected	ACP7	RP11.14C10.3
ACP7	RP11.255H23.4	0.0897378549240791	undirected	ACP7	RP11.255H23.4
ACP7	RP11.274H24.1	0.0516775092737539	undirected	ACP7	RP11.274H24.1
ACP7	RP11.367F23.2	0.043222043388917	undirected	ACP7	RP11.367F23.2
ACP7	RP11.402J6.1	0.0356461540657059	undirected	ACP7	RP11.402J6.1
ACP7	RP11.408H20.3	0.0964635404731387	undirected	ACP7	RP11.408H20.3
ACP7	RP11.459E5.1	0.0723769197143042	undirected	ACP7	RP11.459E5.1
ACP7	RP11.615I2.1	0.0741857936533501	undirected	ACP7	RP11.615I2.1
ACP7	RP11.659E9.4	0.0459107438776032	undirected	ACP7	RP11.659E9.4
ACP7	RP11.785D18.3	0.0625535029917541	undirected	ACP7	RP11.785D18.3
ACP7	S100A12	0.15103931381375	undirected	ACP7	S100A12
ACP7	S100A7A	0.117757454768487	undirected	ACP7	S100A7A
ACP7	SCNN1D	0.0969872182375346	undirected	ACP7	SCNN1D
ACP7	SERPINA12	0.136112913711927	undirected	ACP7	SERPINA12
ACP7	SERPINA9	0.105713003249474	undirected	ACP7	SERPINA9
ACP7	SHCBP1L	0.0241070525482505	undirected	ACP7	SHCBP1L
ACP7	SMC1B	0.0265735647187955	undirected	ACP7	SMC1B
ACP7	SPANXN5	0.0654046122546711	undirected	ACP7	SPANXN5
ACP7	SPINK6	0.0675519016774616	undirected	ACP7	SPINK6
ACP7	SPRR4	0.142077587892142	undirected	ACP7	SPRR4
ACP7	TCAM1P	0.0277252617462025	undirected	ACP7	TCAM1P
ACP7	TCHH	0.0336331566369875	undirected	ACP7	TCHH
ACP7	TCHHL1	0.0985733998212473	undirected	ACP7	TCHHL1
ACP7	TREX2	0.129359843669538	undirected	ACP7	TREX2
ACP7	TRIML1	0.104626276294883	undirected	ACP7	TRIML1
ACP7	TRPV3	0.111636183402164	undirected	ACP7	TRPV3
ACP7	TSPAN1	0.0466528773052831	undirected	ACP7	TSPAN1
ACP7	WFDC12	0.190622995581952	undirected	ACP7	WFDC12
ACP7	WFDC5	0.137406048843709	undirected	ACP7	WFDC5
ANKRD20A1	C1orf68	0.0412473245956569	undirected	ANKRD20A1	C1orf68
ANKRD20A1	CARD18	0.0274976475309539	undirected	ANKRD20A1	CARD18
ANKRD20A1	CASP14	0.0261487937590844	undirected	ANKRD20A1	CASP14
ANKRD20A1	CDSN	0.0564108537102614	undirected	ANKRD20A1	CDSN
ANKRD20A1	CRCT1	0.0309253004057777	undirected	ANKRD20A1	CRCT1
ANKRD20A1	DEFB4A	0.0207965023832359	undirected	ANKRD20A1	DEFB4A
ANKRD20A1	DSC1	0.0342602729177738	undirected	ANKRD20A1	DSC1
ANKRD20A1	FAM25A	0.0361731785087123	undirected	ANKRD20A1	FAM25A
ANKRD20A1	GSDMA	0.0542554684316165	undirected	ANKRD20A1	GSDMA
ANKRD20A1	HAL	0.0255302775868814	undirected	ANKRD20A1	HAL
ANKRD20A1	IGFL2	0.0225100928671054	undirected	ANKRD20A1	IGFL2
ANKRD20A1	IL1F10	0.0451931386128761	undirected	ANKRD20A1	IL1F10
ANKRD20A1	KLK14	0.0248147864922991	undirected	ANKRD20A1	KLK14
ANKRD20A1	KLK5	0.0340920898185144	undirected	ANKRD20A1	KLK5
ANKRD20A1	KRT1	0.0352530490394158	undirected	ANKRD20A1	KRT1
ANKRD20A1	KRT10	0.0247914491178279	undirected	ANKRD20A1	KRT10
ANKRD20A1	KRTDAP	0.0457160163703105	undirected	ANKRD20A1	KRTDAP
ANKRD20A1	LCE1A	0.0433363579992269	undirected	ANKRD20A1	LCE1A
ANKRD20A1	LCE1B	0.022666159917517	undirected	ANKRD20A1	LCE1B
ANKRD20A1	LCE1D	0.0301488375540198	undirected	ANKRD20A1	LCE1D
ANKRD20A1	LCE1F	0.0360589752678254	undirected	ANKRD20A1	LCE1F
ANKRD20A1	LCE2A	0.0483756991915419	undirected	ANKRD20A1	LCE2A
ANKRD20A1	LCE2B	0.045533262507651	undirected	ANKRD20A1	LCE2B
ANKRD20A1	LCE2C	0.0488678010791864	undirected	ANKRD20A1	LCE2C
ANKRD20A1	LCE2D	0.0475528686676056	undirected	ANKRD20A1	LCE2D
ANKRD20A1	LCE6A	0.0410672090675655	undirected	ANKRD20A1	LCE6A
ANKRD20A1	LINC00302	0.0459913696577047	undirected	ANKRD20A1	LINC00302
ANKRD20A1	LINC01343	0.0250795145805044	undirected	ANKRD20A1	LINC01343
ANKRD20A1	LINC01527	0.045066797762761	undirected	ANKRD20A1	LINC01527
ANKRD20A1	NLRP10	0.0300254363892255	undirected	ANKRD20A1	NLRP10
ANKRD20A1	PI3	0.0348505192135514	undirected	ANKRD20A1	PI3
ANKRD20A1	PLA2G2F	0.0406223563846332	undirected	ANKRD20A1	PLA2G2F
ANKRD20A1	PLA2G4E.AS1	0.0250462215858184	undirected	ANKRD20A1	PLA2G4E.AS1
ANKRD20A1	PNPLA1	0.0405726055488536	undirected	ANKRD20A1	PNPLA1
ANKRD20A1	S100A12	0.0360993576556189	undirected	ANKRD20A1	S100A12
ANKRD20A1	S100A7A	0.0315694196680105	undirected	ANKRD20A1	S100A7A
ANKRD20A1	SCNN1D	0.0278483686200251	undirected	ANKRD20A1	SCNN1D
ANKRD20A1	SPRR4	0.0348426012730694	undirected	ANKRD20A1	SPRR4
ANKRD20A1	SYCP2	0.0278123057427504	undirected	ANKRD20A1	SYCP2
ANKRD20A1	TREX2	0.028276190740784	undirected	ANKRD20A1	TREX2
ANKRD20A1	TRIML1	0.0264245059694535	undirected	ANKRD20A1	TRIML1
ANKRD20A1	TRPV3	0.0383310418912633	undirected	ANKRD20A1	TRPV3
ANKRD20A1	WFDC12	0.0517229944051515	undirected	ANKRD20A1	WFDC12
ANKRD20A1	WFDC5	0.0346362854725906	undirected	ANKRD20A1	WFDC5
ARG1	ATP12A	0.0923949488819603	undirected	ARG1	ATP12A
ARG1	AZGP1P1	0.113198631016795	undirected	ARG1	AZGP1P1
ARG1	BAALC.AS2	0.0452448959967758	undirected	ARG1	BAALC.AS2
ARG1	C12orf80	0.071059670399811	undirected	ARG1	C12orf80
ARG1	C1orf68	0.0683574663406597	undirected	ARG1	C1orf68
ARG1	CARD18	0.0932110437633709	undirected	ARG1	CARD18
ARG1	CASP14	0.0339067332785903	undirected	ARG1	CASP14
ARG1	CDSN	0.139138822029061	undirected	ARG1	CDSN
ARG1	CHRNA9	0.0537096099224707	undirected	ARG1	CHRNA9
ARG1	CRCT1	0.142722139415594	undirected	ARG1	CRCT1
ARG1	CTB.92J24.3	0.0698557287988723	undirected	ARG1	CTB.92J24.3
ARG1	CTD.2008P7.9	0.0465065596060871	undirected	ARG1	CTD.2008P7.9
ARG1	CTD.2382E5.2	0.0818651984586921	undirected	ARG1	CTD.2382E5.2
ARG1	DEFB4A	0.0875749420178978	undirected	ARG1	DEFB4A
ARG1	DSC1	0.114495892281549	undirected	ARG1	DSC1
ARG1	FAM178B	0.0293152340863237	undirected	ARG1	FAM178B
ARG1	FAM25A	0.161546904031787	undirected	ARG1	FAM25A
ARG1	FCGR3B	0.0398018595577513	undirected	ARG1	FCGR3B
ARG1	FFAR1	0.0247910808304094	undirected	ARG1	FFAR1
ARG1	FRG2B	0.0459892075715588	undirected	ARG1	FRG2B
ARG1	FRMPD1	0.0925002609029876	undirected	ARG1	FRMPD1
ARG1	FRMPD2	0.0236191960338988	undirected	ARG1	FRMPD2
ARG1	GSDMA	0.146471350307824	undirected	ARG1	GSDMA
ARG1	HAL	0.163825213672684	undirected	ARG1	HAL
ARG1	IGFL2	0.0438574576688775	undirected	ARG1	IGFL2
ARG1	IGFL3	0.0409301855777552	undirected	ARG1	IGFL3
ARG1	IL12A	0.0237694376190497	undirected	ARG1	IL12A
ARG1	IL17C	0.0644524959968818	undirected	ARG1	IL17C
ARG1	IL1F10	0.161660107650336	undirected	ARG1	IL1F10
ARG1	IL37	0.0888923143028851	undirected	ARG1	IL37
ARG1	KLK14	0.109788391487147	undirected	ARG1	KLK14
ARG1	KLK5	0.057083779630401	undirected	ARG1	KLK5
ARG1	KRT1	0.120667255562947	undirected	ARG1	KRT1
ARG1	KRT10	0.132416460588102	undirected	ARG1	KRT10
ARG1	KRT37	0.0842760075562856	undirected	ARG1	KRT37
ARG1	KRT73	0.0900283223286079	undirected	ARG1	KRT73
ARG1	KRT79	0.113480398080952	undirected	ARG1	KRT79
ARG1	KRT84	0.0819843146484579	undirected	ARG1	KRT84
ARG1	KRT9	0.0366995775793404	undirected	ARG1	KRT9
ARG1	KRTDAP	0.149608700537956	undirected	ARG1	KRTDAP
ARG1	LCE1A	0.153214357235527	undirected	ARG1	LCE1A
ARG1	LCE1B	0.154884506724042	undirected	ARG1	LCE1B
ARG1	LCE1C	0.132675208333624	undirected	ARG1	LCE1C
ARG1	LCE1D	0.140601725781333	undirected	ARG1	LCE1D
ARG1	LCE1E	0.129400572567974	undirected	ARG1	LCE1E
ARG1	LCE1F	0.115534561212833	undirected	ARG1	LCE1F
ARG1	LCE2A	0.170652009329848	undirected	ARG1	LCE2A
ARG1	LCE2B	0.184516615205699	undirected	ARG1	LCE2B
ARG1	LCE2C	0.189448918146187	undirected	ARG1	LCE2C
ARG1	LCE2D	0.186257072622467	undirected	ARG1	LCE2D
ARG1	LCE6A	0.167517611219155	undirected	ARG1	LCE6A
ARG1	LINC00302	0.144259154601852	undirected	ARG1	LINC00302
ARG1	LINC01343	0.0356450150243039	undirected	ARG1	LINC01343
ARG1	LINC01527	0.161916896913103	undirected	ARG1	LINC01527
ARG1	LINC01612	0.0490680447687071	undirected	ARG1	LINC01612
ARG1	LINC01702	0.0267649792919462	undirected	ARG1	LINC01702
ARG1	LINC01795	0.0919283209250697	undirected	ARG1	LINC01795
ARG1	LINC02247	0.0654945716001399	undirected	ARG1	LINC02247
ARG1	LOC100505851	0.0657686007141745	undirected	ARG1	LOC100505851
ARG1	LOR	0.142389594673609	undirected	ARG1	LOR
ARG1	MAGEB17	0.0274591328018422	undirected	ARG1	MAGEB17
ARG1	MCF2	0.0260707270756147	undirected	ARG1	MCF2
ARG1	MT4	0.0277305996286546	undirected	ARG1	MT4
ARG1	NLRP10	0.0748806707158166	undirected	ARG1	NLRP10
ARG1	PGLYRP2	0.104011825055873	undirected	ARG1	PGLYRP2
ARG1	PI3	0.118859587844835	undirected	ARG1	PI3
ARG1	PLA2G2F	0.0804474884046528	undirected	ARG1	PLA2G2F
ARG1	PLA2G4E.AS1	0.0998739886191228	undirected	ARG1	PLA2G4E.AS1
ARG1	PNPLA1	0.145802412319252	undirected	ARG1	PNPLA1
ARG1	PSAPL1	0.120390849245033	undirected	ARG1	PSAPL1
ARG1	RP1.124C6.1	0.0278907347131137	undirected	ARG1	RP1.124C6.1
ARG1	RP11.14C10.3	0.0856643873203591	undirected	ARG1	RP11.14C10.3
ARG1	RP11.255H23.4	0.101312600201411	undirected	ARG1	RP11.255H23.4
ARG1	RP11.274H24.1	0.054474977622315	undirected	ARG1	RP11.274H24.1
ARG1	RP11.367F23.2	0.0315548876865676	undirected	ARG1	RP11.367F23.2
ARG1	RP11.402J6.1	0.0301113889911583	undirected	ARG1	RP11.402J6.1
ARG1	RP11.408H20.3	0.104789861444515	undirected	ARG1	RP11.408H20.3
ARG1	RP11.459E5.1	0.0614328379159609	undirected	ARG1	RP11.459E5.1
ARG1	RP11.615I2.1	0.0581724037197905	undirected	ARG1	RP11.615I2.1
ARG1	RP11.659E9.4	0.0453705643550202	undirected	ARG1	RP11.659E9.4
ARG1	RP11.785D18.3	0.0519621866406465	undirected	ARG1	RP11.785D18.3
ARG1	S100A12	0.134603073024471	undirected	ARG1	S100A12
ARG1	S100A7A	0.0912364204207126	undirected	ARG1	S100A7A
ARG1	SCNN1D	0.073465274269734	undirected	ARG1	SCNN1D
ARG1	SERPINA12	0.153647013235259	undirected	ARG1	SERPINA12
ARG1	SERPINA9	0.0847900772947727	undirected	ARG1	SERPINA9
ARG1	SPANXN5	0.0442574780963385	undirected	ARG1	SPANXN5
ARG1	SPINK6	0.0462903693289345	undirected	ARG1	SPINK6
ARG1	SPRR4	0.129432627825914	undirected	ARG1	SPRR4
ARG1	TCHH	0.0403327524935832	undirected	ARG1	TCHH
ARG1	TCHHL1	0.0764178264109834	undirected	ARG1	TCHHL1
ARG1	TREX2	0.134323009777985	undirected	ARG1	TREX2
ARG1	TRIML1	0.0747405497221821	undirected	ARG1	TRIML1
ARG1	TRPV3	0.0761754987364935	undirected	ARG1	TRPV3
ARG1	TSPAN1	0.0375302990751482	undirected	ARG1	TSPAN1
ARG1	WFDC12	0.171625302600466	undirected	ARG1	WFDC12
ARG1	WFDC5	0.119059660505469	undirected	ARG1	WFDC5
ATP12A	AZGP1P1	0.0457283252152971	undirected	ATP12A	AZGP1P1
ATP12A	BAALC.AS2	0.0250246762733054	undirected	ATP12A	BAALC.AS2
ATP12A	C12orf80	0.023648058123199	undirected	ATP12A	C12orf80
ATP12A	C1orf68	0.0452259617852929	undirected	ATP12A	C1orf68
ATP12A	CARD18	0.0682128379943827	undirected	ATP12A	CARD18
ATP12A	CASP14	0.0236752927173702	undirected	ATP12A	CASP14
ATP12A	CDSN	0.0948569186802601	undirected	ATP12A	CDSN
ATP12A	CHRNA9	0.021079798075693	undirected	ATP12A	CHRNA9
ATP12A	CRCT1	0.109587857298581	undirected	ATP12A	CRCT1
ATP12A	CTB.92J24.3	0.0202870120859963	undirected	ATP12A	CTB.92J24.3
ATP12A	CTD.2008P7.9	0.0227670482442132	undirected	ATP12A	CTD.2008P7.9
ATP12A	CTD.2382E5.2	0.0454683839586791	undirected	ATP12A	CTD.2382E5.2
ATP12A	DEFB4A	0.068660216927024	undirected	ATP12A	DEFB4A
ATP12A	DSC1	0.0774854972837274	undirected	ATP12A	DSC1
ATP12A	FAM25A	0.118518216980161	undirected	ATP12A	FAM25A
ATP12A	FRMPD1	0.0300750738200485	undirected	ATP12A	FRMPD1
ATP12A	GSDMA	0.104887756283454	undirected	ATP12A	GSDMA
ATP12A	HAL	0.110881183528171	undirected	ATP12A	HAL
ATP12A	IGFL2	0.0252424965156398	undirected	ATP12A	IGFL2
ATP12A	IL17C	0.0282467246260057	undirected	ATP12A	IL17C
ATP12A	IL1F10	0.110308219309077	undirected	ATP12A	IL1F10
ATP12A	IL37	0.0250787367446881	undirected	ATP12A	IL37
ATP12A	KLK14	0.0690672680549108	undirected	ATP12A	KLK14
ATP12A	KLK5	0.0417993581519102	undirected	ATP12A	KLK5
ATP12A	KRT1	0.0821381314490329	undirected	ATP12A	KRT1
ATP12A	KRT10	0.0650106001246545	undirected	ATP12A	KRT10
ATP12A	KRT37	0.0382498690108564	undirected	ATP12A	KRT37
ATP12A	KRT73	0.030361781343792	undirected	ATP12A	KRT73
ATP12A	KRT79	0.0404157760850203	undirected	ATP12A	KRT79
ATP12A	KRT84	0.0318434262974944	undirected	ATP12A	KRT84
ATP12A	KRT9	0.0203803191259196	undirected	ATP12A	KRT9
ATP12A	KRTDAP	0.111535042790081	undirected	ATP12A	KRTDAP
ATP12A	LCE1A	0.0982748663724851	undirected	ATP12A	LCE1A
ATP12A	LCE1B	0.0664253089910774	undirected	ATP12A	LCE1B
ATP12A	LCE1C	0.0438154401119055	undirected	ATP12A	LCE1C
ATP12A	LCE1D	0.0716116703522489	undirected	ATP12A	LCE1D
ATP12A	LCE1E	0.0429977441459198	undirected	ATP12A	LCE1E
ATP12A	LCE1F	0.0735880540875535	undirected	ATP12A	LCE1F
ATP12A	LCE2A	0.107704241779663	undirected	ATP12A	LCE2A
ATP12A	LCE2B	0.11695470772524	undirected	ATP12A	LCE2B
ATP12A	LCE2C	0.120805886136285	undirected	ATP12A	LCE2C
ATP12A	LCE2D	0.11804678843689	undirected	ATP12A	LCE2D
ATP12A	LCE6A	0.102294031969759	undirected	ATP12A	LCE6A
ATP12A	LINC00302	0.0922474767433945	undirected	ATP12A	LINC00302
ATP12A	LINC01343	0.0220760304127395	undirected	ATP12A	LINC01343
ATP12A	LINC01527	0.11660569605787	undirected	ATP12A	LINC01527
ATP12A	LINC01612	0.0301836720270673	undirected	ATP12A	LINC01612
ATP12A	LINC01795	0.030439209824101	undirected	ATP12A	LINC01795
ATP12A	LINC02247	0.020611747756809	undirected	ATP12A	LINC02247
ATP12A	LOR	0.0828116321522126	undirected	ATP12A	LOR
ATP12A	NLRP10	0.0528051919797455	undirected	ATP12A	NLRP10
ATP12A	PGLYRP2	0.036396821139932	undirected	ATP12A	PGLYRP2
ATP12A	PI3	0.0905410742344128	undirected	ATP12A	PI3
ATP12A	PLA2G2F	0.0615088226778255	undirected	ATP12A	PLA2G2F
ATP12A	PLA2G4E.AS1	0.0749192442649728	undirected	ATP12A	PLA2G4E.AS1
ATP12A	PNPLA1	0.101587724182159	undirected	ATP12A	PNPLA1
ATP12A	PSAPL1	0.0505110808844633	undirected	ATP12A	PSAPL1
ATP12A	RP11.14C10.3	0.0295879201002351	undirected	ATP12A	RP11.14C10.3
ATP12A	RP11.255H23.4	0.0319475082461597	undirected	ATP12A	RP11.255H23.4
ATP12A	RP11.408H20.3	0.0324682251735564	undirected	ATP12A	RP11.408H20.3
ATP12A	RP11.459E5.1	0.0205453092341317	undirected	ATP12A	RP11.459E5.1
ATP12A	S100A12	0.104394092120213	undirected	ATP12A	S100A12
ATP12A	S100A7A	0.0744269790641058	undirected	ATP12A	S100A7A
ATP12A	SCNN1D	0.0538989968045835	undirected	ATP12A	SCNN1D
ATP12A	SERPINA12	0.0506508054712832	undirected	ATP12A	SERPINA12
ATP12A	SERPINA9	0.0470762222499737	undirected	ATP12A	SERPINA9
ATP12A	SPRR4	0.0997187613500846	undirected	ATP12A	SPRR4
ATP12A	TCHHL1	0.0297937523758283	undirected	ATP12A	TCHHL1
ATP12A	TREX2	0.0836835220210037	undirected	ATP12A	TREX2
ATP12A	TRIML1	0.0455951443710021	undirected	ATP12A	TRIML1
ATP12A	TRPV3	0.0563246419850609	undirected	ATP12A	TRPV3
ATP12A	WFDC12	0.118619275273862	undirected	ATP12A	WFDC12
ATP12A	WFDC5	0.0870046271855424	undirected	ATP12A	WFDC5
AZGP1P1	BAALC.AS2	0.0237747633080928	undirected	AZGP1P1	BAALC.AS2
AZGP1P1	C12orf80	0.0416794164232717	undirected	AZGP1P1	C12orf80
AZGP1P1	C1orf68	0.070073504693395	undirected	AZGP1P1	C1orf68
AZGP1P1	CARD18	0.0733254494799838	undirected	AZGP1P1	CARD18
AZGP1P1	CASP14	0.0300046507458375	undirected	AZGP1P1	CASP14
AZGP1P1	CDSN	0.128266769982886	undirected	AZGP1P1	CDSN
AZGP1P1	CHRNA9	0.0327976966867927	undirected	AZGP1P1	CHRNA9
AZGP1P1	CRCT1	0.0981577193589881	undirected	AZGP1P1	CRCT1
AZGP1P1	CTB.92J24.3	0.0427777934225836	undirected	AZGP1P1	CTB.92J24.3
AZGP1P1	CTD.2008P7.9	0.0285734363471381	undirected	AZGP1P1	CTD.2008P7.9
AZGP1P1	CTD.2382E5.2	0.0480364878350976	undirected	AZGP1P1	CTD.2382E5.2
AZGP1P1	DEFB4A	0.0644480734857658	undirected	AZGP1P1	DEFB4A
AZGP1P1	DSC1	0.101465518927704	undirected	AZGP1P1	DSC1
AZGP1P1	FAM25A	0.112363793775492	undirected	AZGP1P1	FAM25A
AZGP1P1	FCGR3B	0.0263846928828276	undirected	AZGP1P1	FCGR3B
AZGP1P1	FRG2B	0.0220926967084206	undirected	AZGP1P1	FRG2B
AZGP1P1	FRMPD1	0.0730497876722744	undirected	AZGP1P1	FRMPD1
AZGP1P1	GSDMA	0.127988578133502	undirected	AZGP1P1	GSDMA
AZGP1P1	HAL	0.135291164322514	undirected	AZGP1P1	HAL
AZGP1P1	IGFL2	0.0285153202933607	undirected	AZGP1P1	IGFL2
AZGP1P1	IGFL3	0.0238040931160892	undirected	AZGP1P1	IGFL3
AZGP1P1	IL17C	0.0355532094255461	undirected	AZGP1P1	IL17C
AZGP1P1	IL1F10	0.132509459567321	undirected	AZGP1P1	IL1F10
AZGP1P1	IL37	0.06446096685553	undirected	AZGP1P1	IL37
AZGP1P1	KLK14	0.0793531173549809	undirected	AZGP1P1	KLK14
AZGP1P1	KLK5	0.048629018484884	undirected	AZGP1P1	KLK5
AZGP1P1	KRT1	0.101481451596663	undirected	AZGP1P1	KRT1
AZGP1P1	KRT10	0.0901628979384117	undirected	AZGP1P1	KRT10
AZGP1P1	KRT37	0.0527818055582513	undirected	AZGP1P1	KRT37
AZGP1P1	KRT73	0.0529271209494128	undirected	AZGP1P1	KRT73
AZGP1P1	KRT79	0.064004401906789	undirected	AZGP1P1	KRT79
AZGP1P1	KRT84	0.0432355936385535	undirected	AZGP1P1	KRT84
AZGP1P1	KRT9	0.0271605892161976	undirected	AZGP1P1	KRT9
AZGP1P1	KRTDAP	0.115317987058555	undirected	AZGP1P1	KRTDAP
AZGP1P1	LCE1A	0.153121277146632	undirected	AZGP1P1	LCE1A
AZGP1P1	LCE1B	0.10950328574681	undirected	AZGP1P1	LCE1B
AZGP1P1	LCE1C	0.0848227700690377	undirected	AZGP1P1	LCE1C
AZGP1P1	LCE1D	0.121598413775979	undirected	AZGP1P1	LCE1D
AZGP1P1	LCE1E	0.0906075813396605	undirected	AZGP1P1	LCE1E
AZGP1P1	LCE1F	0.116612793922346	undirected	AZGP1P1	LCE1F
AZGP1P1	LCE2A	0.16806475938028	undirected	AZGP1P1	LCE2A
AZGP1P1	LCE2B	0.178332489383303	undirected	AZGP1P1	LCE2B
AZGP1P1	LCE2C	0.181003758150086	undirected	AZGP1P1	LCE2C
AZGP1P1	LCE2D	0.1786213546056	undirected	AZGP1P1	LCE2D
AZGP1P1	LCE6A	0.166288246049378	undirected	AZGP1P1	LCE6A
AZGP1P1	LINC00302	0.13701301133854	undirected	AZGP1P1	LINC00302
AZGP1P1	LINC01343	0.02813076588575	undirected	AZGP1P1	LINC01343
AZGP1P1	LINC01527	0.130209554329421	undirected	AZGP1P1	LINC01527
AZGP1P1	LINC01612	0.025901540947326	undirected	AZGP1P1	LINC01612
AZGP1P1	LINC01795	0.0522779925418094	undirected	AZGP1P1	LINC01795
AZGP1P1	LINC02247	0.0470717127116382	undirected	AZGP1P1	LINC02247
AZGP1P1	LOC100505851	0.0407016214504665	undirected	AZGP1P1	LOC100505851
AZGP1P1	LOR	0.103616130792147	undirected	AZGP1P1	LOR
AZGP1P1	NLRP10	0.0667615357992113	undirected	AZGP1P1	NLRP10
AZGP1P1	PGLYRP2	0.0633575885460843	undirected	AZGP1P1	PGLYRP2
AZGP1P1	PI3	0.090764066216087	undirected	AZGP1P1	PI3
AZGP1P1	PLA2G2F	0.0719547711732166	undirected	AZGP1P1	PLA2G2F
AZGP1P1	PLA2G4E.AS1	0.0779350410432881	undirected	AZGP1P1	PLA2G4E.AS1
AZGP1P1	PNPLA1	0.127533923746897	undirected	AZGP1P1	PNPLA1
AZGP1P1	PSAPL1	0.0680616781254969	undirected	AZGP1P1	PSAPL1
AZGP1P1	RP11.14C10.3	0.0436030798464333	undirected	AZGP1P1	RP11.14C10.3
AZGP1P1	RP11.255H23.4	0.058267191176389	undirected	AZGP1P1	RP11.255H23.4
AZGP1P1	RP11.274H24.1	0.0277092719144737	undirected	AZGP1P1	RP11.274H24.1
AZGP1P1	RP11.408H20.3	0.0718160159596126	undirected	AZGP1P1	RP11.408H20.3
AZGP1P1	RP11.459E5.1	0.0420451604434003	undirected	AZGP1P1	RP11.459E5.1
AZGP1P1	RP11.615I2.1	0.034714092127563	undirected	AZGP1P1	RP11.615I2.1
AZGP1P1	RP11.659E9.4	0.0253854554028205	undirected	AZGP1P1	RP11.659E9.4
AZGP1P1	RP11.785D18.3	0.0304595515296382	undirected	AZGP1P1	RP11.785D18.3
AZGP1P1	S100A12	0.100409672072862	undirected	AZGP1P1	S100A12
AZGP1P1	S100A7A	0.0751373691073055	undirected	AZGP1P1	S100A7A
AZGP1P1	SCNN1D	0.0621278601291916	undirected	AZGP1P1	SCNN1D
AZGP1P1	SERPINA12	0.0972519244408818	undirected	AZGP1P1	SERPINA12
AZGP1P1	SERPINA9	0.0510971604967605	undirected	AZGP1P1	SERPINA9
AZGP1P1	SPANXN5	0.0264412626001353	undirected	AZGP1P1	SPANXN5
AZGP1P1	SPINK6	0.0268164246942346	undirected	AZGP1P1	SPINK6
AZGP1P1	SPRR4	0.0988074378470187	undirected	AZGP1P1	SPRR4
AZGP1P1	TCHHL1	0.0418902076028096	undirected	AZGP1P1	TCHHL1
AZGP1P1	TREX2	0.119987550204874	undirected	AZGP1P1	TREX2
AZGP1P1	TRIML1	0.0560135009203591	undirected	AZGP1P1	TRIML1
AZGP1P1	TRPV3	0.0693003099879792	undirected	AZGP1P1	TRPV3
AZGP1P1	TSPAN1	0.0219513422591181	undirected	AZGP1P1	TSPAN1
AZGP1P1	WFDC12	0.144229859526962	undirected	AZGP1P1	WFDC12
AZGP1P1	WFDC5	0.094904144267226	undirected	AZGP1P1	WFDC5
BAALC.AS2	C1orf68	0.0213587511035009	undirected	BAALC.AS2	C1orf68
BAALC.AS2	CARD18	0.0337628171760097	undirected	BAALC.AS2	CARD18
BAALC.AS2	CDSN	0.0363994962753359	undirected	BAALC.AS2	CDSN
BAALC.AS2	CHRNA9	0.0218984587544448	undirected	BAALC.AS2	CHRNA9
BAALC.AS2	CRCT1	0.0219912370513137	undirected	BAALC.AS2	CRCT1
BAALC.AS2	DSC1	0.0333678745776261	undirected	BAALC.AS2	DSC1
BAALC.AS2	FAM25A	0.0267412656029503	undirected	BAALC.AS2	FAM25A
BAALC.AS2	GSDMA	0.036929589814268	undirected	BAALC.AS2	GSDMA
BAALC.AS2	HAL	0.0383908031371606	undirected	BAALC.AS2	HAL
BAALC.AS2	IGFL3	0.0213256161295262	undirected	BAALC.AS2	IGFL3
BAALC.AS2	IL1F10	0.0355755857092093	undirected	BAALC.AS2	IL1F10
BAALC.AS2	KLK14	0.0235102139022292	undirected	BAALC.AS2	KLK14
BAALC.AS2	KRT1	0.0314176510635674	undirected	BAALC.AS2	KRT1
BAALC.AS2	KRT10	0.0348945210867214	undirected	BAALC.AS2	KRT10
BAALC.AS2	KRT79	0.026995853254924	undirected	BAALC.AS2	KRT79
BAALC.AS2	KRTDAP	0.0351780482299222	undirected	BAALC.AS2	KRTDAP
BAALC.AS2	LCE1A	0.0480926896525264	undirected	BAALC.AS2	LCE1A
BAALC.AS2	LCE1B	0.035889107867511	undirected	BAALC.AS2	LCE1B
BAALC.AS2	LCE1C	0.0218297932597114	undirected	BAALC.AS2	LCE1C
BAALC.AS2	LCE1D	0.0372214301716426	undirected	BAALC.AS2	LCE1D
BAALC.AS2	LCE1E	0.0240918231961769	undirected	BAALC.AS2	LCE1E
BAALC.AS2	LCE1F	0.0352899489140765	undirected	BAALC.AS2	LCE1F
BAALC.AS2	LCE2A	0.0444447675140192	undirected	BAALC.AS2	LCE2A
BAALC.AS2	LCE2B	0.0502343249840488	undirected	BAALC.AS2	LCE2B
BAALC.AS2	LCE2C	0.0476813838947943	undirected	BAALC.AS2	LCE2C
BAALC.AS2	LCE2D	0.045262841851841	undirected	BAALC.AS2	LCE2D
BAALC.AS2	LCE6A	0.0466083977955143	undirected	BAALC.AS2	LCE6A
BAALC.AS2	LINC00302	0.0326756533762097	undirected	BAALC.AS2	LINC00302
BAALC.AS2	LINC01527	0.0349082325072749	undirected	BAALC.AS2	LINC01527
BAALC.AS2	LOR	0.0412197468160583	undirected	BAALC.AS2	LOR
BAALC.AS2	NLRP10	0.0265556666060448	undirected	BAALC.AS2	NLRP10
BAALC.AS2	PI3	0.025915158471807	undirected	BAALC.AS2	PI3
BAALC.AS2	PLA2G2F	0.026803287714791	undirected	BAALC.AS2	PLA2G2F
BAALC.AS2	PLA2G4E.AS1	0.0202782491207075	undirected	BAALC.AS2	PLA2G4E.AS1
BAALC.AS2	PNPLA1	0.03640132235965	undirected	BAALC.AS2	PNPLA1
BAALC.AS2	PSAPL1	0.0345463283237934	undirected	BAALC.AS2	PSAPL1
BAALC.AS2	S100A12	0.0267449974956871	undirected	BAALC.AS2	S100A12
BAALC.AS2	S100A7A	0.0227436906068959	undirected	BAALC.AS2	S100A7A
BAALC.AS2	SERPINA12	0.0413220420508444	undirected	BAALC.AS2	SERPINA12
BAALC.AS2	SERPINA9	0.025165388780721	undirected	BAALC.AS2	SERPINA9
BAALC.AS2	SPRR4	0.0310382636670784	undirected	BAALC.AS2	SPRR4
BAALC.AS2	TREX2	0.0290927668772421	undirected	BAALC.AS2	TREX2
BAALC.AS2	TRIML1	0.021281195316174	undirected	BAALC.AS2	TRIML1
BAALC.AS2	TRPV3	0.0219632766701268	undirected	BAALC.AS2	TRPV3
BAALC.AS2	WFDC12	0.0388571401921574	undirected	BAALC.AS2	WFDC12
BAALC.AS2	WFDC5	0.0280455119712747	undirected	BAALC.AS2	WFDC5
C12orf80	C1orf68	0.0486164463939589	undirected	C12orf80	C1orf68
C12orf80	CARD18	0.0554741768809434	undirected	C12orf80	CARD18
C12orf80	CASP14	0.024456590856669	undirected	C12orf80	CASP14
C12orf80	CDSN	0.0960699127767338	undirected	C12orf80	CDSN
C12orf80	CRCT1	0.0883575434746824	undirected	C12orf80	CRCT1
C12orf80	CTB.92J24.3	0.0224181642046716	undirected	C12orf80	CTB.92J24.3
C12orf80	CTD.2382E5.2	0.0455123726764067	undirected	C12orf80	CTD.2382E5.2
C12orf80	DEFB4A	0.0568361708861883	undirected	C12orf80	DEFB4A
C12orf80	DSC1	0.0744709020815132	undirected	C12orf80	DSC1
C12orf80	FAM25A	0.102417786694633	undirected	C12orf80	FAM25A
C12orf80	FRMPD1	0.0270254543467081	undirected	C12orf80	FRMPD1
C12orf80	GSDMA	0.0989389996098344	undirected	C12orf80	GSDMA
C12orf80	HAL	0.0935349462238545	undirected	C12orf80	HAL
C12orf80	IGFL2	0.0230896804909824	undirected	C12orf80	IGFL2
C12orf80	IL17C	0.0250510337494689	undirected	C12orf80	IL17C
C12orf80	IL1F10	0.109846397356115	undirected	C12orf80	IL1F10
C12orf80	IL37	0.0290658821966874	undirected	C12orf80	IL37
C12orf80	KLK14	0.0679958429273057	undirected	C12orf80	KLK14
C12orf80	KLK5	0.0420844596422464	undirected	C12orf80	KLK5
C12orf80	KRT1	0.0723740882770734	undirected	C12orf80	KRT1
C12orf80	KRT10	0.0567827267016128	undirected	C12orf80	KRT10
C12orf80	KRT37	0.0374974775228486	undirected	C12orf80	KRT37
C12orf80	KRT73	0.0298916792190922	undirected	C12orf80	KRT73
C12orf80	KRT79	0.0354194864794806	undirected	C12orf80	KRT79
C12orf80	KRT84	0.0274804196346549	undirected	C12orf80	KRT84
C12orf80	KRT9	0.0268673445525645	undirected	C12orf80	KRT9
C12orf80	KRTDAP	0.095756021313299	undirected	C12orf80	KRTDAP
C12orf80	LCE1A	0.0887746228503678	undirected	C12orf80	LCE1A
C12orf80	LCE1B	0.0585444252630781	undirected	C12orf80	LCE1B
C12orf80	LCE1C	0.0352557684948083	undirected	C12orf80	LCE1C
C12orf80	LCE1D	0.0670279043016975	undirected	C12orf80	LCE1D
C12orf80	LCE1E	0.0410278691895026	undirected	C12orf80	LCE1E
C12orf80	LCE1F	0.0695608587778267	undirected	C12orf80	LCE1F
C12orf80	LCE2A	0.102681735068537	undirected	C12orf80	LCE2A
C12orf80	LCE2B	0.107339940274979	undirected	C12orf80	LCE2B
C12orf80	LCE2C	0.113969777898692	undirected	C12orf80	LCE2C
C12orf80	LCE2D	0.111181944926555	undirected	C12orf80	LCE2D
C12orf80	LCE6A	0.095991053596043	undirected	C12orf80	LCE6A
C12orf80	LINC00302	0.092085673112225	undirected	C12orf80	LINC00302
C12orf80	LINC01343	0.0252561712709918	undirected	C12orf80	LINC01343
C12orf80	LINC01527	0.107631960598666	undirected	C12orf80	LINC01527
C12orf80	LINC01795	0.0335139478187719	undirected	C12orf80	LINC01795
C12orf80	LINC02247	0.0253969394654616	undirected	C12orf80	LINC02247
C12orf80	LOC100505851	0.0211344522407377	undirected	C12orf80	LOC100505851
C12orf80	LOR	0.062328094963415	undirected	C12orf80	LOR
C12orf80	NLRP10	0.0538415029415362	undirected	C12orf80	NLRP10
C12orf80	PGLYRP2	0.0350651989498223	undirected	C12orf80	PGLYRP2
C12orf80	PI3	0.0800396815012928	undirected	C12orf80	PI3
C12orf80	PLA2G2F	0.0559319117377705	undirected	C12orf80	PLA2G2F
C12orf80	PLA2G4E.AS1	0.0732972165517768	undirected	C12orf80	PLA2G4E.AS1
C12orf80	PNPLA1	0.096159559367697	undirected	C12orf80	PNPLA1
C12orf80	PSAPL1	0.0329187373684584	undirected	C12orf80	PSAPL1
C12orf80	RP11.14C10.3	0.0301485813289091	undirected	C12orf80	RP11.14C10.3
C12orf80	RP11.255H23.4	0.0300787791689606	undirected	C12orf80	RP11.255H23.4
C12orf80	RP11.274H24.1	0.0217630059397748	undirected	C12orf80	RP11.274H24.1
C12orf80	RP11.408H20.3	0.0365122117246117	undirected	C12orf80	RP11.408H20.3
C12orf80	RP11.459E5.1	0.0220809538157272	undirected	C12orf80	RP11.459E5.1
C12orf80	RP11.615I2.1	0.0247341047320471	undirected	C12orf80	RP11.615I2.1
C12orf80	S100A12	0.091062032650976	undirected	C12orf80	S100A12
C12orf80	S100A7A	0.0621434831670518	undirected	C12orf80	S100A7A
C12orf80	SCNN1D	0.0571879855498881	undirected	C12orf80	SCNN1D
C12orf80	SERPINA12	0.0398618821074395	undirected	C12orf80	SERPINA12
C12orf80	SERPINA9	0.0246201942807561	undirected	C12orf80	SERPINA9
C12orf80	SPINK6	0.0221948140944582	undirected	C12orf80	SPINK6
C12orf80	SPRR4	0.0858298701499762	undirected	C12orf80	SPRR4
C12orf80	TCHHL1	0.0296517599938292	undirected	C12orf80	TCHHL1
C12orf80	TREX2	0.083082208258842	undirected	C12orf80	TREX2
C12orf80	TRIML1	0.0408105548452305	undirected	C12orf80	TRIML1
C12orf80	TRPV3	0.0640188246795624	undirected	C12orf80	TRPV3
C12orf80	WFDC12	0.111885622840105	undirected	C12orf80	WFDC12
C12orf80	WFDC5	0.0800486152277199	undirected	C12orf80	WFDC5
C1orf68	CARD18	0.0798791724186937	undirected	C1orf68	CARD18
C1orf68	CASP14	0.0580578995127584	undirected	C1orf68	CASP14
C1orf68	CCDC155	0.0245108650694439	undirected	C1orf68	CCDC155
C1orf68	CDSN	0.121931136612939	undirected	C1orf68	CDSN
C1orf68	CHRNA9	0.0586617500983283	undirected	C1orf68	CHRNA9
C1orf68	CRCT1	0.0787877517423518	undirected	C1orf68	CRCT1
C1orf68	CTB.92J24.3	0.0434501085713799	undirected	C1orf68	CTB.92J24.3
C1orf68	CTD.2008P7.9	0.0289200888406194	undirected	C1orf68	CTD.2008P7.9
C1orf68	CTD.2382E5.2	0.0583315483733965	undirected	C1orf68	CTD.2382E5.2
C1orf68	DEFB4A	0.0669687564805353	undirected	C1orf68	DEFB4A
C1orf68	DSC1	0.088763605661645	undirected	C1orf68	DSC1
C1orf68	FAM178B	0.0357937231073154	undirected	C1orf68	FAM178B
C1orf68	FAM25A	0.0872886315834284	undirected	C1orf68	FAM25A
C1orf68	FCGR3B	0.045511157947426	undirected	C1orf68	FCGR3B
C1orf68	FRG2B	0.0251024834450749	undirected	C1orf68	FRG2B
C1orf68	FRMPD1	0.0627740313852006	undirected	C1orf68	FRMPD1
C1orf68	FRMPD2	0.0271087267825037	undirected	C1orf68	FRMPD2
C1orf68	GSDMA	0.12028887156339	undirected	C1orf68	GSDMA
C1orf68	HAL	0.0709787860601608	undirected	C1orf68	HAL
C1orf68	IGFL2	0.0577649541809463	undirected	C1orf68	IGFL2
C1orf68	IGFL3	0.0431242818908944	undirected	C1orf68	IGFL3
C1orf68	IL12A	0.0396201672925259	undirected	C1orf68	IL12A
C1orf68	IL17C	0.0413774358280948	undirected	C1orf68	IL17C
C1orf68	IL1F10	0.106546027805644	undirected	C1orf68	IL1F10
C1orf68	IL37	0.0860741419281596	undirected	C1orf68	IL37
C1orf68	KLK14	0.077347759934137	undirected	C1orf68	KLK14
C1orf68	KLK5	0.0686337190233715	undirected	C1orf68	KLK5
C1orf68	KRT1	0.0943615783689207	undirected	C1orf68	KRT1
C1orf68	KRT10	0.100982481270842	undirected	C1orf68	KRT10
C1orf68	KRT37	0.0874143779460912	undirected	C1orf68	KRT37
C1orf68	KRT73	0.0736022577025094	undirected	C1orf68	KRT73
C1orf68	KRT79	0.0833636140432901	undirected	C1orf68	KRT79
C1orf68	KRT84	0.0633027683119419	undirected	C1orf68	KRT84
C1orf68	KRT9	0.046306317327316	undirected	C1orf68	KRT9
C1orf68	KRTDAP	0.101697620612867	undirected	C1orf68	KRTDAP
C1orf68	LCE1A	0.121116754449429	undirected	C1orf68	LCE1A
C1orf68	LCE1B	0.121472052791082	undirected	C1orf68	LCE1B
C1orf68	LCE1C	0.109461014948746	undirected	C1orf68	LCE1C
C1orf68	LCE1D	0.119483425701773	undirected	C1orf68	LCE1D
C1orf68	LCE1E	0.118162053124701	undirected	C1orf68	LCE1E
C1orf68	LCE1F	0.11190958643862	undirected	C1orf68	LCE1F
C1orf68	LCE2A	0.122470354729339	undirected	C1orf68	LCE2A
C1orf68	LCE2B	0.12123501305918	undirected	C1orf68	LCE2B
C1orf68	LCE2C	0.127625727682322	undirected	C1orf68	LCE2C
C1orf68	LCE2D	0.124232052646657	undirected	C1orf68	LCE2D
C1orf68	LCE6A	0.123323730960796	undirected	C1orf68	LCE6A
C1orf68	LINC00302	0.112643923947219	undirected	C1orf68	LINC00302
C1orf68	LINC01343	0.0592365149610485	undirected	C1orf68	LINC01343
C1orf68	LINC01527	0.107623337181039	undirected	C1orf68	LINC01527
C1orf68	LINC01612	0.0260806611590328	undirected	C1orf68	LINC01612
C1orf68	LINC01702	0.0464057330520817	undirected	C1orf68	LINC01702
C1orf68	LINC01795	0.063399647179894	undirected	C1orf68	LINC01795
C1orf68	LINC02247	0.0476733327449444	undirected	C1orf68	LINC02247
C1orf68	LOC100505851	0.0395192335442664	undirected	C1orf68	LOC100505851
C1orf68	LOR	0.0729482927713143	undirected	C1orf68	LOR
C1orf68	MCF2	0.0282439839024788	undirected	C1orf68	MCF2
C1orf68	MT4	0.0280806545983366	undirected	C1orf68	MT4
C1orf68	NGB	0.0316623587441657	undirected	C1orf68	NGB
C1orf68	NLRP10	0.0711669744800338	undirected	C1orf68	NLRP10
C1orf68	PGLYRP2	0.0701356419849943	undirected	C1orf68	PGLYRP2
C1orf68	PI3	0.0826429931100869	undirected	C1orf68	PI3
C1orf68	PLA2G2F	0.0820295150979854	undirected	C1orf68	PLA2G2F
C1orf68	PLA2G4E.AS1	0.0661930137101093	undirected	C1orf68	PLA2G4E.AS1
C1orf68	PNPLA1	0.0982868580839744	undirected	C1orf68	PNPLA1
C1orf68	PSAPL1	0.0834183703019738	undirected	C1orf68	PSAPL1
C1orf68	RP1.124C6.1	0.02963185041268	undirected	C1orf68	RP1.124C6.1
C1orf68	RP11.14C10.3	0.0431040421241735	undirected	C1orf68	RP11.14C10.3
C1orf68	RP11.255H23.4	0.0566937330542944	undirected	C1orf68	RP11.255H23.4
C1orf68	RP11.274H24.1	0.0274244840252856	undirected	C1orf68	RP11.274H24.1
C1orf68	RP11.367F23.2	0.038905711671899	undirected	C1orf68	RP11.367F23.2
C1orf68	RP11.402J6.1	0.0288405902330174	undirected	C1orf68	RP11.402J6.1
C1orf68	RP11.408H20.3	0.0670891011786193	undirected	C1orf68	RP11.408H20.3
C1orf68	RP11.459E5.1	0.0639437334446468	undirected	C1orf68	RP11.459E5.1
C1orf68	RP11.615I2.1	0.0615041345587672	undirected	C1orf68	RP11.615I2.1
C1orf68	RP11.659E9.4	0.0311638156464982	undirected	C1orf68	RP11.659E9.4
C1orf68	RP11.785D18.3	0.0421895627709438	undirected	C1orf68	RP11.785D18.3
C1orf68	S100A12	0.088778700383627	undirected	C1orf68	S100A12
C1orf68	S100A7A	0.0846101715622445	undirected	C1orf68	S100A7A
C1orf68	SCNN1D	0.0629507356772541	undirected	C1orf68	SCNN1D
C1orf68	SERPINA12	0.104557960897606	undirected	C1orf68	SERPINA12
C1orf68	SERPINA9	0.0771351699279359	undirected	C1orf68	SERPINA9
C1orf68	SHCBP1L	0.0282126924091891	undirected	C1orf68	SHCBP1L
C1orf68	SMC1B	0.0324785207133127	undirected	C1orf68	SMC1B
C1orf68	SPANXN5	0.0449366102242629	undirected	C1orf68	SPANXN5
C1orf68	SPINK6	0.0683383523349253	undirected	C1orf68	SPINK6
C1orf68	SPRR4	0.0820716133141729	undirected	C1orf68	SPRR4
C1orf68	SYCP2	0.0310153171386858	undirected	C1orf68	SYCP2
C1orf68	TCAM1P	0.0346680806320997	undirected	C1orf68	TCAM1P
C1orf68	TCHH	0.0213924016775364	undirected	C1orf68	TCHH
C1orf68	TCHHL1	0.070921087281029	undirected	C1orf68	TCHHL1
C1orf68	TREX2	0.0843733391994121	undirected	C1orf68	TREX2
C1orf68	TRIML1	0.0839766024913399	undirected	C1orf68	TRIML1
C1orf68	TRPV3	0.0816249685504679	undirected	C1orf68	TRPV3
C1orf68	TSPAN1	0.0437864708630808	undirected	C1orf68	TSPAN1
C1orf68	WFDC12	0.120707582137426	undirected	C1orf68	WFDC12
C1orf68	WFDC5	0.0851614658235187	undirected	C1orf68	WFDC5
C1orf68	ZBTB8B	0.0213379109771794	undirected	C1orf68	ZBTB8B
CARD18	CASP14	0.0483699053679543	undirected	CARD18	CASP14
CARD18	CDSN	0.156105361496709	undirected	CARD18	CDSN
CARD18	CHRNA9	0.0584500085140599	undirected	CARD18	CHRNA9
CARD18	CRCT1	0.131889546809798	undirected	CARD18	CRCT1
CARD18	CTB.92J24.3	0.0542993688323891	undirected	CARD18	CTB.92J24.3
CARD18	CTD.2008P7.9	0.0350810423658525	undirected	CARD18	CTD.2008P7.9
CARD18	CTD.2382E5.2	0.0700392745052051	undirected	CARD18	CTD.2382E5.2
CARD18	DEFB4A	0.0838189818798154	undirected	CARD18	DEFB4A
CARD18	DSC1	0.111472632067116	undirected	CARD18	DSC1
CARD18	FAM178B	0.0335237183204786	undirected	CARD18	FAM178B
CARD18	FAM25A	0.148297012659246	undirected	CARD18	FAM25A
CARD18	FCGR3B	0.0372027870567639	undirected	CARD18	FCGR3B
CARD18	FRG2B	0.0336305874918565	undirected	CARD18	FRG2B
CARD18	FRMPD1	0.0647351585889031	undirected	CARD18	FRMPD1
CARD18	FRMPD2	0.0277948487944054	undirected	CARD18	FRMPD2
CARD18	GSDMA	0.162772392335363	undirected	CARD18	GSDMA
CARD18	HAL	0.11807715116775	undirected	CARD18	HAL
CARD18	IGFL2	0.0588553870612026	undirected	CARD18	IGFL2
CARD18	IGFL3	0.0519215580069161	undirected	CARD18	IGFL3
CARD18	IL12A	0.0343296407638875	undirected	CARD18	IL12A
CARD18	IL17C	0.0519242564436901	undirected	CARD18	IL17C
CARD18	IL1F10	0.156580496252687	undirected	CARD18	IL1F10
CARD18	IL37	0.0685806763557718	undirected	CARD18	IL37
CARD18	KLK14	0.093917250546214	undirected	CARD18	KLK14
CARD18	KLK5	0.0751857496524285	undirected	CARD18	KLK5
CARD18	KRT1	0.120577099061161	undirected	CARD18	KRT1
CARD18	KRT10	0.11443828878767	undirected	CARD18	KRT10
CARD18	KRT37	0.0812709216049627	undirected	CARD18	KRT37
CARD18	KRT73	0.07388547298213	undirected	CARD18	KRT73
CARD18	KRT79	0.105704356978987	undirected	CARD18	KRT79
CARD18	KRT84	0.065369804790118	undirected	CARD18	KRT84
CARD18	KRT9	0.0451953046371954	undirected	CARD18	KRT9
CARD18	KRTDAP	0.159717663530679	undirected	CARD18	KRTDAP
CARD18	LCE1A	0.141192052114421	undirected	CARD18	LCE1A
CARD18	LCE1B	0.117460469947105	undirected	CARD18	LCE1B
CARD18	LCE1C	0.10200941364543	undirected	CARD18	LCE1C
CARD18	LCE1D	0.11444490498098	undirected	CARD18	LCE1D
CARD18	LCE1E	0.102035311657483	undirected	CARD18	LCE1E
CARD18	LCE1F	0.108943870152264	undirected	CARD18	LCE1F
CARD18	LCE2A	0.155271697800409	undirected	CARD18	LCE2A
CARD18	LCE2B	0.158316069138478	undirected	CARD18	LCE2B
CARD18	LCE2C	0.168050182402332	undirected	CARD18	LCE2C
CARD18	LCE2D	0.162306898531867	undirected	CARD18	LCE2D
CARD18	LCE6A	0.140922161101883	undirected	CARD18	LCE6A
CARD18	LINC00302	0.136361261091318	undirected	CARD18	LINC00302
CARD18	LINC01343	0.0472947542248164	undirected	CARD18	LINC01343
CARD18	LINC01527	0.162933139097771	undirected	CARD18	LINC01527
CARD18	LINC01612	0.0410748183279722	undirected	CARD18	LINC01612
CARD18	LINC01702	0.0386921048343758	undirected	CARD18	LINC01702
CARD18	LINC01795	0.0736252393932585	undirected	CARD18	LINC01795
CARD18	LINC02247	0.0578376154757451	undirected	CARD18	LINC02247
CARD18	LOC100505851	0.0503029561173007	undirected	CARD18	LOC100505851
CARD18	LOR	0.091183592406693	undirected	CARD18	LOR
CARD18	MAGEB17	0.0231088808060494	undirected	CARD18	MAGEB17
CARD18	MCF2	0.0288746098297852	undirected	CARD18	MCF2
CARD18	MT4	0.0237796164383976	undirected	CARD18	MT4
CARD18	NGB	0.0222893136901798	undirected	CARD18	NGB
CARD18	NLRP10	0.0863588681348239	undirected	CARD18	NLRP10
CARD18	PGLYRP2	0.0839419979741155	undirected	CARD18	PGLYRP2
CARD18	PI3	0.130071622497988	undirected	CARD18	PI3
CARD18	PLA2G2F	0.102378065658166	undirected	CARD18	PLA2G2F
CARD18	PLA2G4E.AS1	0.0998915546566388	undirected	CARD18	PLA2G4E.AS1
CARD18	PNPLA1	0.144297189603585	undirected	CARD18	PNPLA1
CARD18	PSAPL1	0.109806372089803	undirected	CARD18	PSAPL1
CARD18	RP1.124C6.1	0.03582778963711	undirected	CARD18	RP1.124C6.1
CARD18	RP11.14C10.3	0.058962197493499	undirected	CARD18	RP11.14C10.3
CARD18	RP11.255H23.4	0.0689246039252209	undirected	CARD18	RP11.255H23.4
CARD18	RP11.274H24.1	0.0397344310310043	undirected	CARD18	RP11.274H24.1
CARD18	RP11.367F23.2	0.0385642286721964	undirected	CARD18	RP11.367F23.2
CARD18	RP11.402J6.1	0.0304120833399967	undirected	CARD18	RP11.402J6.1
CARD18	RP11.408H20.3	0.0740599335283747	undirected	CARD18	RP11.408H20.3
CARD18	RP11.459E5.1	0.0560764707692588	undirected	CARD18	RP11.459E5.1
CARD18	RP11.615I2.1	0.0564094386687432	undirected	CARD18	RP11.615I2.1
CARD18	RP11.659E9.4	0.03749229358981	undirected	CARD18	RP11.659E9.4
CARD18	RP11.785D18.3	0.0556133981568918	undirected	CARD18	RP11.785D18.3
CARD18	S100A12	0.140753389064428	undirected	CARD18	S100A12
CARD18	S100A7A	0.11076862752111	undirected	CARD18	S100A7A
CARD18	SCNN1D	0.0857194346830518	undirected	CARD18	SCNN1D
CARD18	SERPINA12	0.113581602439711	undirected	CARD18	SERPINA12
CARD18	SERPINA9	0.0937992261818661	undirected	CARD18	SERPINA9
CARD18	SHCBP1L	0.0281900147150309	undirected	CARD18	SHCBP1L
CARD18	SMC1B	0.030773453678954	undirected	CARD18	SMC1B
CARD18	SPANXN5	0.0515715248234916	undirected	CARD18	SPANXN5
CARD18	SPINK6	0.0553572468828043	undirected	CARD18	SPINK6
CARD18	SPRR4	0.133998733284121	undirected	CARD18	SPRR4
CARD18	SYCP2	0.0234573296902605	undirected	CARD18	SYCP2
CARD18	TCAM1P	0.0295227136325944	undirected	CARD18	TCAM1P
CARD18	TCHH	0.0280306337723671	undirected	CARD18	TCHH
CARD18	TCHHL1	0.0866965723717199	undirected	CARD18	TCHHL1
CARD18	TREX2	0.108317995094407	undirected	CARD18	TREX2
CARD18	TRIML1	0.0832933292680175	undirected	CARD18	TRIML1
CARD18	TRPV3	0.0986473090629534	undirected	CARD18	TRPV3
CARD18	TSPAN1	0.0374590613080854	undirected	CARD18	TSPAN1
CARD18	WFDC12	0.175202680456257	undirected	CARD18	WFDC12
CARD18	WFDC5	0.126926939314472	undirected	CARD18	WFDC5
CARD18	ZBTB8B	0.0209633069039159	undirected	CARD18	ZBTB8B
CASP14	CDSN	0.0960096586059347	undirected	CASP14	CDSN
CASP14	CHRNA9	0.0394148702765063	undirected	CASP14	CHRNA9
CASP14	CRCT1	0.0563062230324655	undirected	CASP14	CRCT1
CASP14	CTB.92J24.3	0.0317369037035985	undirected	CASP14	CTB.92J24.3
CASP14	CTD.2382E5.2	0.0318233788547146	undirected	CASP14	CTD.2382E5.2
CASP14	DEFB4A	0.0378193054396822	undirected	CASP14	DEFB4A
CASP14	DSC1	0.0613739833650101	undirected	CASP14	DSC1
CASP14	FAM178B	0.0312986316664296	undirected	CASP14	FAM178B
CASP14	FAM25A	0.0626397073149331	undirected	CASP14	FAM25A
CASP14	FCGR3B	0.0249564761443971	undirected	CASP14	FCGR3B
CASP14	FRMPD1	0.0274886707933281	undirected	CASP14	FRMPD1
CASP14	GSDMA	0.093093873078002	undirected	CASP14	GSDMA
CASP14	HAL	0.045891070627248	undirected	CASP14	HAL
CASP14	IGFL2	0.0400046793880997	undirected	CASP14	IGFL2
CASP14	IGFL3	0.0307034181889406	undirected	CASP14	IGFL3
CASP14	IL12A	0.0299449914413555	undirected	CASP14	IL12A
CASP14	IL17C	0.020971507799941	undirected	CASP14	IL17C
CASP14	IL1F10	0.0759326273697495	undirected	CASP14	IL1F10
CASP14	IL37	0.0335760318822178	undirected	CASP14	IL37
CASP14	KLK14	0.0419092401622923	undirected	CASP14	KLK14
CASP14	KLK5	0.0533740335373585	undirected	CASP14	KLK5
CASP14	KRT1	0.0645987192459967	undirected	CASP14	KRT1
CASP14	KRT10	0.055107208843215	undirected	CASP14	KRT10
CASP14	KRT37	0.0434451833707563	undirected	CASP14	KRT37
CASP14	KRT73	0.03590178255159	undirected	CASP14	KRT73
CASP14	KRT79	0.052771049604867	undirected	CASP14	KRT79
CASP14	KRT84	0.028392714603713	undirected	CASP14	KRT84
CASP14	KRT9	0.0338478954617272	undirected	CASP14	KRT9
CASP14	KRTDAP	0.0787942595254287	undirected	CASP14	KRTDAP
CASP14	LCE1A	0.0697995965621519	undirected	CASP14	LCE1A
CASP14	LCE1B	0.0465942400342374	undirected	CASP14	LCE1B
CASP14	LCE1C	0.0382777503588687	undirected	CASP14	LCE1C
CASP14	LCE1D	0.0519126550625455	undirected	CASP14	LCE1D
CASP14	LCE1E	0.0443580693284588	undirected	CASP14	LCE1E
CASP14	LCE1F	0.0540724520389817	undirected	CASP14	LCE1F
CASP14	LCE2A	0.0768223023641788	undirected	CASP14	LCE2A
CASP14	LCE2B	0.0731668872182276	undirected	CASP14	LCE2B
CASP14	LCE2C	0.0804478362218326	undirected	CASP14	LCE2C
CASP14	LCE2D	0.0768607669036567	undirected	CASP14	LCE2D
CASP14	LCE6A	0.0657640671170554	undirected	CASP14	LCE6A
CASP14	LINC00302	0.0708559527835989	undirected	CASP14	LINC00302
CASP14	LINC01343	0.0460618609393503	undirected	CASP14	LINC01343
CASP14	LINC01527	0.0771348960493148	undirected	CASP14	LINC01527
CASP14	LINC01702	0.0339085478367233	undirected	CASP14	LINC01702
CASP14	LINC01795	0.0326422805019235	undirected	CASP14	LINC01795
CASP14	LINC02247	0.0266168551902328	undirected	CASP14	LINC02247
CASP14	LOC100505851	0.0292112251319501	undirected	CASP14	LOC100505851
CASP14	LOR	0.0321042834838745	undirected	CASP14	LOR
CASP14	NLRP10	0.0512707141494112	undirected	CASP14	NLRP10
CASP14	PGLYRP2	0.0378791071018302	undirected	CASP14	PGLYRP2
CASP14	PI3	0.0621055467490199	undirected	CASP14	PI3
CASP14	PLA2G2F	0.0685285732494246	undirected	CASP14	PLA2G2F
CASP14	PLA2G4E.AS1	0.0499743938526376	undirected	CASP14	PLA2G4E.AS1
CASP14	PNPLA1	0.0732186515552342	undirected	CASP14	PNPLA1
CASP14	PSAPL1	0.0469807990479932	undirected	CASP14	PSAPL1
CASP14	RP1.124C6.1	0.0407950523870099	undirected	CASP14	RP1.124C6.1
CASP14	RP11.14C10.3	0.0222622468404956	undirected	CASP14	RP11.14C10.3
CASP14	RP11.255H23.4	0.0305567783484283	undirected	CASP14	RP11.255H23.4
CASP14	RP11.367F23.2	0.0291400013184301	undirected	CASP14	RP11.367F23.2
CASP14	RP11.408H20.3	0.0368202296997963	undirected	CASP14	RP11.408H20.3
CASP14	RP11.459E5.1	0.0332054831307131	undirected	CASP14	RP11.459E5.1
CASP14	RP11.615I2.1	0.0363162408709554	undirected	CASP14	RP11.615I2.1
CASP14	RP11.785D18.3	0.0334242807743304	undirected	CASP14	RP11.785D18.3
CASP14	S100A12	0.0661560607254621	undirected	CASP14	S100A12
CASP14	S100A7A	0.0625097574229109	undirected	CASP14	S100A7A
CASP14	SCNN1D	0.048081750930874	undirected	CASP14	SCNN1D
CASP14	SERPINA12	0.0460497166402877	undirected	CASP14	SERPINA12
CASP14	SERPINA9	0.0453754878338194	undirected	CASP14	SERPINA9
CASP14	SHCBP1L	0.0237633737433321	undirected	CASP14	SHCBP1L
CASP14	SMC1B	0.0226715735230919	undirected	CASP14	SMC1B
CASP14	SPANXN5	0.0287565477028621	undirected	CASP14	SPANXN5
CASP14	SPINK6	0.0399855350595819	undirected	CASP14	SPINK6
CASP14	SPRR4	0.0602505275245521	undirected	CASP14	SPRR4
CASP14	SYCP2	0.0227733184384065	undirected	CASP14	SYCP2
CASP14	TCAM1P	0.0235737619723537	undirected	CASP14	TCAM1P
CASP14	TCHHL1	0.0475587534201325	undirected	CASP14	TCHHL1
CASP14	TREX2	0.0483412391903466	undirected	CASP14	TREX2
CASP14	TRIML1	0.0491849901830048	undirected	CASP14	TRIML1
CASP14	TRPV3	0.0681100186567574	undirected	CASP14	TRPV3
CASP14	TSPAN1	0.0248469970006186	undirected	CASP14	TSPAN1
CASP14	WFDC12	0.0884674171572395	undirected	CASP14	WFDC12
CASP14	WFDC5	0.0654882196848478	undirected	CASP14	WFDC5
CCDC155	CDSN	0.0343181036238484	undirected	CCDC155	CDSN
CCDC155	CRCT1	0.0243149435047413	undirected	CCDC155	CRCT1
CCDC155	DSC1	0.0239906006734332	undirected	CCDC155	DSC1
CCDC155	FAM25A	0.0258559027490686	undirected	CCDC155	FAM25A
CCDC155	GSDMA	0.0396158317826796	undirected	CCDC155	GSDMA
CCDC155	IL1F10	0.0256372494043767	undirected	CCDC155	IL1F10
CCDC155	KLK5	0.0302757453063859	undirected	CCDC155	KLK5
CCDC155	KRTDAP	0.0302096645054512	undirected	CCDC155	KRTDAP
CCDC155	LCE1A	0.0209350223865797	undirected	CCDC155	LCE1A
CCDC155	LCE2A	0.0225320598148616	undirected	CCDC155	LCE2A
CCDC155	LCE2C	0.022047116843823	undirected	CCDC155	LCE2C
CCDC155	LCE2D	0.0221044610744962	undirected	CCDC155	LCE2D
CCDC155	LINC00302	0.0242659367628581	undirected	CCDC155	LINC00302
CCDC155	LINC01527	0.0278116559912377	undirected	CCDC155	LINC01527
CCDC155	PI3	0.0217161106052119	undirected	CCDC155	PI3
CCDC155	PLA2G2F	0.0200201988223199	undirected	CCDC155	PLA2G2F
CCDC155	PNPLA1	0.021218278451462	undirected	CCDC155	PNPLA1
CCDC155	S100A12	0.0244936623923275	undirected	CCDC155	S100A12
CCDC155	S100A7A	0.0205517383672033	undirected	CCDC155	S100A7A
CCDC155	SHCBP1L	0.0666405444891951	undirected	CCDC155	SHCBP1L
CCDC155	SMC1B	0.0630455605688125	undirected	CCDC155	SMC1B
CCDC155	SPRR4	0.0206200227276012	undirected	CCDC155	SPRR4
CCDC155	SYCP2	0.0672517159147579	undirected	CCDC155	SYCP2
CCDC155	TCAM1P	0.0573625876811756	undirected	CCDC155	TCAM1P
CCDC155	TRPV3	0.0249725530484114	undirected	CCDC155	TRPV3
CCDC155	WFDC12	0.0295269938989585	undirected	CCDC155	WFDC12
CCDC155	ZBTB8B	0.0365225346718657	undirected	CCDC155	ZBTB8B
CDSN	CHRNA9	0.100137472033799	undirected	CDSN	CHRNA9
CDSN	CRCT1	0.125482261729742	undirected	CDSN	CRCT1
CDSN	CTB.92J24.3	0.0938957453081296	undirected	CDSN	CTB.92J24.3
CDSN	CTD.2008P7.9	0.0603499925576347	undirected	CDSN	CTD.2008P7.9
CDSN	CTD.2382E5.2	0.123122670737849	undirected	CDSN	CTD.2382E5.2
CDSN	DEFB4A	0.129787149371229	undirected	CDSN	DEFB4A
CDSN	DSC1	0.17382309700254	undirected	CDSN	DSC1
CDSN	FAM178B	0.0629459676992146	undirected	CDSN	FAM178B
CDSN	FAM25A	0.140574194971569	undirected	CDSN	FAM25A
CDSN	FCGR3B	0.072998314507185	undirected	CDSN	FCGR3B
CDSN	FFAR1	0.0305529880542759	undirected	CDSN	FFAR1
CDSN	FRG2B	0.0532189173183865	undirected	CDSN	FRG2B
CDSN	FRMPD1	0.111282438982552	undirected	CDSN	FRMPD1
CDSN	FRMPD2	0.0506118759646876	undirected	CDSN	FRMPD2
CDSN	GSDMA	0.173085653432822	undirected	CDSN	GSDMA
CDSN	HAL	0.140865461071553	undirected	CDSN	HAL
CDSN	IGFL2	0.100786104317748	undirected	CDSN	IGFL2
CDSN	IGFL3	0.0781646733051437	undirected	CDSN	IGFL3
CDSN	IL12A	0.0674181309603393	undirected	CDSN	IL12A
CDSN	IL17C	0.0840015801908002	undirected	CDSN	IL17C
CDSN	IL1F10	0.160287193787046	undirected	CDSN	IL1F10
CDSN	IL37	0.123808261451943	undirected	CDSN	IL37
CDSN	KLK14	0.161888390983826	undirected	CDSN	KLK14
CDSN	KLK5	0.126307119462258	undirected	CDSN	KLK5
CDSN	KRT1	0.183232502198399	undirected	CDSN	KRT1
CDSN	KRT10	0.19336635080368	undirected	CDSN	KRT10
CDSN	KRT37	0.156761629426505	undirected	CDSN	KRT37
CDSN	KRT73	0.133126036801165	undirected	CDSN	KRT73
CDSN	KRT79	0.172059754199657	undirected	CDSN	KRT79
CDSN	KRT84	0.120254594247649	undirected	CDSN	KRT84
CDSN	KRT9	0.080198697955233	undirected	CDSN	KRT9
CDSN	KRTDAP	0.166720048035917	undirected	CDSN	KRTDAP
CDSN	LCE1A	0.214265588697746	undirected	CDSN	LCE1A
CDSN	LCE1B	0.198525042221275	undirected	CDSN	LCE1B
CDSN	LCE1C	0.162705289789533	undirected	CDSN	LCE1C
CDSN	LCE1D	0.204102145958019	undirected	CDSN	LCE1D
CDSN	LCE1E	0.180319964940442	undirected	CDSN	LCE1E
CDSN	LCE1F	0.185629617454113	undirected	CDSN	LCE1F
CDSN	LCE2A	0.217942938753227	undirected	CDSN	LCE2A
CDSN	LCE2B	0.220521022176905	undirected	CDSN	LCE2B
CDSN	LCE2C	0.213969210773687	undirected	CDSN	LCE2C
CDSN	LCE2D	0.212102948685513	undirected	CDSN	LCE2D
CDSN	LCE6A	0.219178261286385	undirected	CDSN	LCE6A
CDSN	LINC00302	0.188799367033999	undirected	CDSN	LINC00302
CDSN	LINC01343	0.0988516690015674	undirected	CDSN	LINC01343
CDSN	LINC01527	0.16813547293682	undirected	CDSN	LINC01527
CDSN	LINC01612	0.0499985837041353	undirected	CDSN	LINC01612
CDSN	LINC01702	0.0731698115413955	undirected	CDSN	LINC01702
CDSN	LINC01795	0.129929147990976	undirected	CDSN	LINC01795
CDSN	LINC02247	0.0913452616239709	undirected	CDSN	LINC02247
CDSN	LOC100505851	0.0856998957569923	undirected	CDSN	LOC100505851
CDSN	LOR	0.142830896734674	undirected	CDSN	LOR
CDSN	MAGEB17	0.0340850783570366	undirected	CDSN	MAGEB17
CDSN	MCF2	0.0519457826241006	undirected	CDSN	MCF2
CDSN	MT4	0.0478099579739526	undirected	CDSN	MT4
CDSN	NGB	0.0420618114037305	undirected	CDSN	NGB
CDSN	NLRP10	0.133616172364864	undirected	CDSN	NLRP10
CDSN	PGLYRP2	0.140475694985498	undirected	CDSN	PGLYRP2
CDSN	PI3	0.141460449482438	undirected	CDSN	PI3
CDSN	PLA2G2F	0.140255144244005	undirected	CDSN	PLA2G2F
CDSN	PLA2G4E.AS1	0.131323728452502	undirected	CDSN	PLA2G4E.AS1
CDSN	PNPLA1	0.186574032868017	undirected	CDSN	PNPLA1
CDSN	PSAPL1	0.16425171434724	undirected	CDSN	PSAPL1
CDSN	RP1.124C6.1	0.0604154598351687	undirected	CDSN	RP1.124C6.1
CDSN	RP11.14C10.3	0.0938651473546248	undirected	CDSN	RP11.14C10.3
CDSN	RP11.255H23.4	0.117611824617021	undirected	CDSN	RP11.255H23.4
CDSN	RP11.274H24.1	0.0607048625923258	undirected	CDSN	RP11.274H24.1
CDSN	RP11.367F23.2	0.0630568074193749	undirected	CDSN	RP11.367F23.2
CDSN	RP11.402J6.1	0.0500403150342952	undirected	CDSN	RP11.402J6.1
CDSN	RP11.408H20.3	0.133458694299547	undirected	CDSN	RP11.408H20.3
CDSN	RP11.459E5.1	0.102346533490536	undirected	CDSN	RP11.459E5.1
CDSN	RP11.615I2.1	0.108529668609441	undirected	CDSN	RP11.615I2.1
CDSN	RP11.659E9.4	0.0596912992333654	undirected	CDSN	RP11.659E9.4
CDSN	RP11.785D18.3	0.0863808806899252	undirected	CDSN	RP11.785D18.3
CDSN	S100A12	0.135757051813682	undirected	CDSN	S100A12
CDSN	S100A7A	0.165423324754467	undirected	CDSN	S100A7A
CDSN	SCNN1D	0.115044648088456	undirected	CDSN	SCNN1D
CDSN	SERPINA12	0.18179047019893	undirected	CDSN	SERPINA12
CDSN	SERPINA9	0.143960584013482	undirected	CDSN	SERPINA9
CDSN	SHCBP1L	0.0464879670981789	undirected	CDSN	SHCBP1L
CDSN	SMC1B	0.0502259185672473	undirected	CDSN	SMC1B
CDSN	SPANXN5	0.0848222143351995	undirected	CDSN	SPANXN5
CDSN	SPINK6	0.109842333079554	undirected	CDSN	SPINK6
CDSN	SPRR4	0.156631270632529	undirected	CDSN	SPRR4
CDSN	SYCP2	0.0420217966315126	undirected	CDSN	SYCP2
CDSN	TCAM1P	0.0514501384932425	undirected	CDSN	TCAM1P
CDSN	TCHH	0.045592031738934	undirected	CDSN	TCHH
CDSN	TCHHL1	0.146526436278426	undirected	CDSN	TCHHL1
CDSN	TREX2	0.164652465038177	undirected	CDSN	TREX2
CDSN	TRIML1	0.150214269486473	undirected	CDSN	TRIML1
CDSN	TRPV3	0.117213468958153	undirected	CDSN	TRPV3
CDSN	TSPAN1	0.0725772734334863	undirected	CDSN	TSPAN1
CDSN	WFDC12	0.179935382124513	undirected	CDSN	WFDC12
CDSN	WFDC5	0.15025472535346	undirected	CDSN	WFDC5
CDSN	ZBTB8B	0.0364344072646525	undirected	CDSN	ZBTB8B
CHRNA9	CRCT1	0.0533256419643516	undirected	CHRNA9	CRCT1
CHRNA9	CTB.92J24.3	0.0267425474598168	undirected	CHRNA9	CTB.92J24.3
CHRNA9	CTD.2382E5.2	0.028618989310394	undirected	CHRNA9	CTD.2382E5.2
CHRNA9	DEFB4A	0.0362217561669524	undirected	CHRNA9	DEFB4A
CHRNA9	DSC1	0.0725872726879565	undirected	CHRNA9	DSC1
CHRNA9	FAM25A	0.0608342700400502	undirected	CHRNA9	FAM25A
CHRNA9	FRMPD1	0.0234107366565742	undirected	CHRNA9	FRMPD1
CHRNA9	GSDMA	0.0993222368649437	undirected	CHRNA9	GSDMA
CHRNA9	HAL	0.062442322326498	undirected	CHRNA9	HAL
CHRNA9	IGFL2	0.0367027222282174	undirected	CHRNA9	IGFL2
CHRNA9	IGFL3	0.0265529287838815	undirected	CHRNA9	IGFL3
CHRNA9	IL1F10	0.082338636200606	undirected	CHRNA9	IL1F10
CHRNA9	IL37	0.026271257632908	undirected	CHRNA9	IL37
CHRNA9	KLK14	0.049631007302567	undirected	CHRNA9	KLK14
CHRNA9	KLK5	0.0455027660528337	undirected	CHRNA9	KLK5
CHRNA9	KRT1	0.065254441399815	undirected	CHRNA9	KRT1
CHRNA9	KRT10	0.05234922249722	undirected	CHRNA9	KRT10
CHRNA9	KRT37	0.0351541308054425	undirected	CHRNA9	KRT37
CHRNA9	KRT73	0.02228210465944	undirected	CHRNA9	KRT73
CHRNA9	KRT79	0.0363794881380416	undirected	CHRNA9	KRT79
CHRNA9	KRT9	0.0280364766004934	undirected	CHRNA9	KRT9
CHRNA9	KRTDAP	0.0806355489686679	undirected	CHRNA9	KRTDAP
CHRNA9	LCE1A	0.0959516538597968	undirected	CHRNA9	LCE1A
CHRNA9	LCE1B	0.0565947451600873	undirected	CHRNA9	LCE1B
CHRNA9	LCE1C	0.034890406868347	undirected	CHRNA9	LCE1C
CHRNA9	LCE1D	0.0684896793396091	undirected	CHRNA9	LCE1D
CHRNA9	LCE1E	0.0414054606276836	undirected	CHRNA9	LCE1E
CHRNA9	LCE1F	0.0764145620076984	undirected	CHRNA9	LCE1F
CHRNA9	LCE2A	0.0997467736220615	undirected	CHRNA9	LCE2A
CHRNA9	LCE2B	0.100995039310506	undirected	CHRNA9	LCE2B
CHRNA9	LCE2C	0.104615647793582	undirected	CHRNA9	LCE2C
CHRNA9	LCE2D	0.100420117603194	undirected	CHRNA9	LCE2D
CHRNA9	LCE6A	0.091222513821214	undirected	CHRNA9	LCE6A
CHRNA9	LINC00302	0.0838641030528588	undirected	CHRNA9	LINC00302
CHRNA9	LINC01343	0.0306338276371907	undirected	CHRNA9	LINC01343
CHRNA9	LINC01527	0.0843103062176789	undirected	CHRNA9	LINC01527
CHRNA9	LINC01795	0.0227674988786899	undirected	CHRNA9	LINC01795
CHRNA9	LINC02247	0.0217677192556256	undirected	CHRNA9	LINC02247
CHRNA9	LOC100505851	0.0253396375740698	undirected	CHRNA9	LOC100505851
CHRNA9	LOR	0.0478609265235395	undirected	CHRNA9	LOR
CHRNA9	NLRP10	0.0648746397720009	undirected	CHRNA9	NLRP10
CHRNA9	PGLYRP2	0.030062202968406	undirected	CHRNA9	PGLYRP2
CHRNA9	PI3	0.0618339467803656	undirected	CHRNA9	PI3
CHRNA9	PLA2G2F	0.068131976609711	undirected	CHRNA9	PLA2G2F
CHRNA9	PLA2G4E.AS1	0.053880750469484	undirected	CHRNA9	PLA2G4E.AS1
CHRNA9	PNPLA1	0.0824243403935629	undirected	CHRNA9	PNPLA1
CHRNA9	PSAPL1	0.0397262856963816	undirected	CHRNA9	PSAPL1
CHRNA9	RP11.255H23.4	0.0246202588752145	undirected	CHRNA9	RP11.255H23.4
CHRNA9	RP11.367F23.2	0.0227679323153044	undirected	CHRNA9	RP11.367F23.2
CHRNA9	RP11.408H20.3	0.0265309844197118	undirected	CHRNA9	RP11.408H20.3
CHRNA9	RP11.459E5.1	0.0245344066439004	undirected	CHRNA9	RP11.459E5.1
CHRNA9	RP11.785D18.3	0.0274581204232073	undirected	CHRNA9	RP11.785D18.3
CHRNA9	S100A12	0.0651956278839812	undirected	CHRNA9	S100A12
CHRNA9	S100A7A	0.0616932619394588	undirected	CHRNA9	S100A7A
CHRNA9	SCNN1D	0.0475194889208933	undirected	CHRNA9	SCNN1D
CHRNA9	SERPINA12	0.0421169807681824	undirected	CHRNA9	SERPINA12
CHRNA9	SERPINA9	0.0417595828268254	undirected	CHRNA9	SERPINA9
CHRNA9	SPANXN5	0.0214905317203628	undirected	CHRNA9	SPANXN5
CHRNA9	SPINK6	0.0213642143037614	undirected	CHRNA9	SPINK6
CHRNA9	SPRR4	0.0670669296347964	undirected	CHRNA9	SPRR4
CHRNA9	TCHHL1	0.0296361025187236	undirected	CHRNA9	TCHHL1
CHRNA9	TREX2	0.0594158508712048	undirected	CHRNA9	TREX2
CHRNA9	TRIML1	0.052787208168855	undirected	CHRNA9	TRIML1
CHRNA9	TRPV3	0.0692336639128247	undirected	CHRNA9	TRPV3
CHRNA9	WFDC12	0.0939724002063761	undirected	CHRNA9	WFDC12
CHRNA9	WFDC5	0.0664274381622376	undirected	CHRNA9	WFDC5
CRCT1	CTB.92J24.3	0.0580992627522618	undirected	CRCT1	CTB.92J24.3
CRCT1	CTD.2008P7.9	0.072764352047827	undirected	CRCT1	CTD.2008P7.9
CRCT1	CTD.2382E5.2	0.135631641591459	undirected	CRCT1	CTD.2382E5.2
CRCT1	DEFB4A	0.171613852137534	undirected	CRCT1	DEFB4A
CRCT1	DSC1	0.130145988473684	undirected	CRCT1	DSC1
CRCT1	FAM178B	0.0472483647785378	undirected	CRCT1	FAM178B
CRCT1	FAM25A	0.187268123598475	undirected	CRCT1	FAM25A
CRCT1	FCGR3B	0.0492030942215185	undirected	CRCT1	FCGR3B
CRCT1	FFAR1	0.0265017281407971	undirected	CRCT1	FFAR1
CRCT1	FRG2B	0.0604201185193416	undirected	CRCT1	FRG2B
CRCT1	FRMPD1	0.083636617096365	undirected	CRCT1	FRMPD1
CRCT1	FRMPD2	0.0409291271366843	undirected	CRCT1	FRMPD2
CRCT1	GSDMA	0.140027689750086	undirected	CRCT1	GSDMA
CRCT1	HAL	0.156914112773231	undirected	CRCT1	HAL
CRCT1	IGFL2	0.0630417359233721	undirected	CRCT1	IGFL2
CRCT1	IGFL3	0.045065474176811	undirected	CRCT1	IGFL3
CRCT1	IL12A	0.0375935926082093	undirected	CRCT1	IL12A
CRCT1	IL17C	0.0944978915430311	undirected	CRCT1	IL17C
CRCT1	IL1F10	0.150911393747428	undirected	CRCT1	IL1F10
CRCT1	IL37	0.0722235421373175	undirected	CRCT1	IL37
CRCT1	KLK14	0.149264121611158	undirected	CRCT1	KLK14
CRCT1	KLK5	0.100914033721428	undirected	CRCT1	KLK5
CRCT1	KRT1	0.159607945881852	undirected	CRCT1	KRT1
CRCT1	KRT10	0.153369371775076	undirected	CRCT1	KRT10
CRCT1	KRT37	0.118078117860454	undirected	CRCT1	KRT37
CRCT1	KRT73	0.119060550289451	undirected	CRCT1	KRT73
CRCT1	KRT79	0.130586307920489	undirected	CRCT1	KRT79
CRCT1	KRT84	0.126858816297992	undirected	CRCT1	KRT84
CRCT1	KRT9	0.0549552367665007	undirected	CRCT1	KRT9
CRCT1	KRTDAP	0.162119433450685	undirected	CRCT1	KRTDAP
CRCT1	LCE1A	0.144612165362705	undirected	CRCT1	LCE1A
CRCT1	LCE1B	0.144131949204016	undirected	CRCT1	LCE1B
CRCT1	LCE1C	0.129281056774703	undirected	CRCT1	LCE1C
CRCT1	LCE1D	0.140982046061293	undirected	CRCT1	LCE1D
CRCT1	LCE1E	0.122435056952922	undirected	CRCT1	LCE1E
CRCT1	LCE1F	0.122754128673716	undirected	CRCT1	LCE1F
CRCT1	LCE2A	0.156615615226362	undirected	CRCT1	LCE2A
CRCT1	LCE2B	0.162593926263245	undirected	CRCT1	LCE2B
CRCT1	LCE2C	0.164449659324005	undirected	CRCT1	LCE2C
CRCT1	LCE2D	0.165346942822702	undirected	CRCT1	LCE2D
CRCT1	LCE6A	0.157354458835575	undirected	CRCT1	LCE6A
CRCT1	LINC00302	0.148450959188887	undirected	CRCT1	LINC00302
CRCT1	LINC01343	0.0679954988106689	undirected	CRCT1	LINC01343
CRCT1	LINC01527	0.160200228317367	undirected	CRCT1	LINC01527
CRCT1	LINC01612	0.046507140103341	undirected	CRCT1	LINC01612
CRCT1	LINC01702	0.0607275067176013	undirected	CRCT1	LINC01702
CRCT1	LINC01795	0.116221574394959	undirected	CRCT1	LINC01795
CRCT1	LINC02247	0.0573671532634446	undirected	CRCT1	LINC02247
CRCT1	LOC100505851	0.0521634404453287	undirected	CRCT1	LOC100505851
CRCT1	LOR	0.141045820218966	undirected	CRCT1	LOR
CRCT1	MAGEB17	0.0210410790923364	undirected	CRCT1	MAGEB17
CRCT1	MCF2	0.0515630682083785	undirected	CRCT1	MCF2
CRCT1	MT4	0.0504480839074346	undirected	CRCT1	MT4
CRCT1	NGB	0.0414881835082867	undirected	CRCT1	NGB
CRCT1	NLRP10	0.0873272658422945	undirected	CRCT1	NLRP10
CRCT1	PGLYRP2	0.112017447602565	undirected	CRCT1	PGLYRP2
CRCT1	PI3	0.146398061099976	undirected	CRCT1	PI3
CRCT1	PLA2G2F	0.103757144436044	undirected	CRCT1	PLA2G2F
CRCT1	PLA2G4E.AS1	0.135866415343284	undirected	CRCT1	PLA2G4E.AS1
CRCT1	PNPLA1	0.154609981941679	undirected	CRCT1	PNPLA1
CRCT1	PSAPL1	0.118338470491368	undirected	CRCT1	PSAPL1
CRCT1	RP1.124C6.1	0.0350453694112073	undirected	CRCT1	RP1.124C6.1
CRCT1	RP11.14C10.3	0.108174325437478	undirected	CRCT1	RP11.14C10.3
CRCT1	RP11.255H23.4	0.103034003625317	undirected	CRCT1	RP11.255H23.4
CRCT1	RP11.274H24.1	0.0868352553600712	undirected	CRCT1	RP11.274H24.1
CRCT1	RP11.367F23.2	0.0324316416623387	undirected	CRCT1	RP11.367F23.2
CRCT1	RP11.402J6.1	0.062662828321343	undirected	CRCT1	RP11.402J6.1
CRCT1	RP11.408H20.3	0.100734033396599	undirected	CRCT1	RP11.408H20.3
CRCT1	RP11.459E5.1	0.0579907618317268	undirected	CRCT1	RP11.459E5.1
CRCT1	RP11.615I2.1	0.0806154654370085	undirected	CRCT1	RP11.615I2.1
CRCT1	RP11.659E9.4	0.0408943090297888	undirected	CRCT1	RP11.659E9.4
CRCT1	RP11.785D18.3	0.0534280958532104	undirected	CRCT1	RP11.785D18.3
CRCT1	S100A12	0.154634627801196	undirected	CRCT1	S100A12
CRCT1	S100A7A	0.147722702250167	undirected	CRCT1	S100A7A
CRCT1	SCNN1D	0.107096984508651	undirected	CRCT1	SCNN1D
CRCT1	SERPINA12	0.122646871912715	undirected	CRCT1	SERPINA12
CRCT1	SERPINA9	0.0913991478439126	undirected	CRCT1	SERPINA9
CRCT1	SHCBP1L	0.0278773793082135	undirected	CRCT1	SHCBP1L
CRCT1	SMC1B	0.037542058142712	undirected	CRCT1	SMC1B
CRCT1	SPANXN5	0.0672872512909155	undirected	CRCT1	SPANXN5
CRCT1	SPINK6	0.092063521636423	undirected	CRCT1	SPINK6
CRCT1	SPRR4	0.155489442288427	undirected	CRCT1	SPRR4
CRCT1	SYCP2	0.0267087047526245	undirected	CRCT1	SYCP2
CRCT1	TCAM1P	0.0380381122256687	undirected	CRCT1	TCAM1P
CRCT1	TCHH	0.042641491838122	undirected	CRCT1	TCHH
CRCT1	TCHHL1	0.112039974501407	undirected	CRCT1	TCHHL1
CRCT1	TREX2	0.157081004652079	undirected	CRCT1	TREX2
CRCT1	TRIML1	0.10023880374196	undirected	CRCT1	TRIML1
CRCT1	TRPV3	0.0842159810032364	undirected	CRCT1	TRPV3
CRCT1	TSPAN1	0.0588605158195874	undirected	CRCT1	TSPAN1
CRCT1	WFDC12	0.15913877753577	undirected	CRCT1	WFDC12
CRCT1	WFDC5	0.141894430946386	undirected	CRCT1	WFDC5
CRCT1	ZBTB8B	0.0363769395418793	undirected	CRCT1	ZBTB8B
CTB.92J24.3	CTD.2382E5.2	0.0311378334880973	undirected	CTB.92J24.3	CTD.2382E5.2
CTB.92J24.3	DEFB4A	0.0395619099032863	undirected	CTB.92J24.3	DEFB4A
CTB.92J24.3	DSC1	0.0793926681432752	undirected	CTB.92J24.3	DSC1
CTB.92J24.3	FAM25A	0.0708865591081344	undirected	CTB.92J24.3	FAM25A
CTB.92J24.3	FRMPD1	0.0256142677505947	undirected	CTB.92J24.3	FRMPD1
CTB.92J24.3	GSDMA	0.0921586068814921	undirected	CTB.92J24.3	GSDMA
CTB.92J24.3	HAL	0.0786645653084358	undirected	CTB.92J24.3	HAL
CTB.92J24.3	IGFL2	0.0303622046742461	undirected	CTB.92J24.3	IGFL2
CTB.92J24.3	IL1F10	0.0885421376032826	undirected	CTB.92J24.3	IL1F10
CTB.92J24.3	IL37	0.0245263135796502	undirected	CTB.92J24.3	IL37
CTB.92J24.3	KLK14	0.0565045999474924	undirected	CTB.92J24.3	KLK14
CTB.92J24.3	KLK5	0.0448547669450795	undirected	CTB.92J24.3	KLK5
CTB.92J24.3	KRT1	0.0657139494164907	undirected	CTB.92J24.3	KRT1
CTB.92J24.3	KRT10	0.0563289063119284	undirected	CTB.92J24.3	KRT10
CTB.92J24.3	KRT37	0.0336391974813566	undirected	CTB.92J24.3	KRT37
CTB.92J24.3	KRT79	0.0411653646252038	undirected	CTB.92J24.3	KRT79
CTB.92J24.3	KRT9	0.029531459838684	undirected	CTB.92J24.3	KRT9
CTB.92J24.3	KRTDAP	0.077831397049705	undirected	CTB.92J24.3	KRTDAP
CTB.92J24.3	LCE1A	0.101714089194045	undirected	CTB.92J24.3	LCE1A
CTB.92J24.3	LCE1B	0.0598450259340862	undirected	CTB.92J24.3	LCE1B
CTB.92J24.3	LCE1C	0.0298626204779543	undirected	CTB.92J24.3	LCE1C
CTB.92J24.3	LCE1D	0.0784132474624955	undirected	CTB.92J24.3	LCE1D
CTB.92J24.3	LCE1E	0.0408294550639774	undirected	CTB.92J24.3	LCE1E
CTB.92J24.3	LCE1F	0.0711753908370864	undirected	CTB.92J24.3	LCE1F
CTB.92J24.3	LCE2A	0.104010671100248	undirected	CTB.92J24.3	LCE2A
CTB.92J24.3	LCE2B	0.110279466789981	undirected	CTB.92J24.3	LCE2B
CTB.92J24.3	LCE2C	0.112483965439279	undirected	CTB.92J24.3	LCE2C
CTB.92J24.3	LCE2D	0.108978258637539	undirected	CTB.92J24.3	LCE2D
CTB.92J24.3	LCE6A	0.101773771123427	undirected	CTB.92J24.3	LCE6A
CTB.92J24.3	LINC00302	0.0820306749090599	undirected	CTB.92J24.3	LINC00302
CTB.92J24.3	LINC01343	0.0301084608092145	undirected	CTB.92J24.3	LINC01343
CTB.92J24.3	LINC01527	0.0869190189880609	undirected	CTB.92J24.3	LINC01527
CTB.92J24.3	LINC01795	0.0276321307003301	undirected	CTB.92J24.3	LINC01795
CTB.92J24.3	LOC100505851	0.175334250752389	undirected	CTB.92J24.3	LOC100505851
CTB.92J24.3	LOR	0.0609489160923663	undirected	CTB.92J24.3	LOR
CTB.92J24.3	MAGEB17	0.021384714116864	undirected	CTB.92J24.3	MAGEB17
CTB.92J24.3	NLRP10	0.0608262579063262	undirected	CTB.92J24.3	NLRP10
CTB.92J24.3	PGLYRP2	0.0277496629765364	undirected	CTB.92J24.3	PGLYRP2
CTB.92J24.3	PI3	0.0618731812358454	undirected	CTB.92J24.3	PI3
CTB.92J24.3	PLA2G2F	0.0528663256166503	undirected	CTB.92J24.3	PLA2G2F
CTB.92J24.3	PLA2G4E.AS1	0.0517951512470798	undirected	CTB.92J24.3	PLA2G4E.AS1
CTB.92J24.3	PNPLA1	0.086060347860528	undirected	CTB.92J24.3	PNPLA1
CTB.92J24.3	PSAPL1	0.0382597949420821	undirected	CTB.92J24.3	PSAPL1
CTB.92J24.3	RP11.255H23.4	0.129960809480365	undirected	CTB.92J24.3	RP11.255H23.4
CTB.92J24.3	RP11.408H20.3	0.0264097976964402	undirected	CTB.92J24.3	RP11.408H20.3
CTB.92J24.3	S100A12	0.0683238770841804	undirected	CTB.92J24.3	S100A12
CTB.92J24.3	S100A7A	0.0567465815512224	undirected	CTB.92J24.3	S100A7A
CTB.92J24.3	SCNN1D	0.0493774188943122	undirected	CTB.92J24.3	SCNN1D
CTB.92J24.3	SERPINA12	0.0461896935829071	undirected	CTB.92J24.3	SERPINA12
CTB.92J24.3	SERPINA9	0.0230538924245336	undirected	CTB.92J24.3	SERPINA9
CTB.92J24.3	SPRR4	0.0676262600120975	undirected	CTB.92J24.3	SPRR4
CTB.92J24.3	TCHHL1	0.0300249776552278	undirected	CTB.92J24.3	TCHHL1
CTB.92J24.3	TREX2	0.0716802204471362	undirected	CTB.92J24.3	TREX2
CTB.92J24.3	TRIML1	0.039206481145376	undirected	CTB.92J24.3	TRIML1
CTB.92J24.3	TRPV3	0.0599684733585094	undirected	CTB.92J24.3	TRPV3
CTB.92J24.3	WFDC12	0.0988678205290108	undirected	CTB.92J24.3	WFDC12
CTB.92J24.3	WFDC5	0.0663913737931747	undirected	CTB.92J24.3	WFDC5
CTD.2008P7.9	CTD.2382E5.2	0.0321244787934514	undirected	CTD.2008P7.9	CTD.2382E5.2
CTD.2008P7.9	DEFB4A	0.0446455688562524	undirected	CTD.2008P7.9	DEFB4A
CTD.2008P7.9	DSC1	0.0563427530094653	undirected	CTD.2008P7.9	DSC1
CTD.2008P7.9	FAM25A	0.0780019413033629	undirected	CTD.2008P7.9	FAM25A
CTD.2008P7.9	FRMPD1	0.0228854339810183	undirected	CTD.2008P7.9	FRMPD1
CTD.2008P7.9	GSDMA	0.0671562639605578	undirected	CTD.2008P7.9	GSDMA
CTD.2008P7.9	HAL	0.0627506096909706	undirected	CTD.2008P7.9	HAL
CTD.2008P7.9	IL1F10	0.0665254919407093	undirected	CTD.2008P7.9	IL1F10
CTD.2008P7.9	KLK14	0.0379235670357428	undirected	CTD.2008P7.9	KLK14
CTD.2008P7.9	KLK5	0.0280003224101933	undirected	CTD.2008P7.9	KLK5
CTD.2008P7.9	KRT1	0.0573111522660361	undirected	CTD.2008P7.9	KRT1
CTD.2008P7.9	KRT10	0.0420380102749544	undirected	CTD.2008P7.9	KRT10
CTD.2008P7.9	KRT37	0.0241003399820815	undirected	CTD.2008P7.9	KRT37
CTD.2008P7.9	KRT79	0.0204845285694354	undirected	CTD.2008P7.9	KRT79
CTD.2008P7.9	KRT84	0.0240641787394727	undirected	CTD.2008P7.9	KRT84
CTD.2008P7.9	KRTDAP	0.067938605578763	undirected	CTD.2008P7.9	KRTDAP
CTD.2008P7.9	LCE1A	0.0523493548794122	undirected	CTD.2008P7.9	LCE1A
CTD.2008P7.9	LCE1B	0.0339647805358613	undirected	CTD.2008P7.9	LCE1B
CTD.2008P7.9	LCE1C	0.0216087089041324	undirected	CTD.2008P7.9	LCE1C
CTD.2008P7.9	LCE1D	0.0392847222261036	undirected	CTD.2008P7.9	LCE1D
CTD.2008P7.9	LCE1E	0.0232940828357732	undirected	CTD.2008P7.9	LCE1E
CTD.2008P7.9	LCE1F	0.0395431752143962	undirected	CTD.2008P7.9	LCE1F
CTD.2008P7.9	LCE2A	0.0611095946481901	undirected	CTD.2008P7.9	LCE2A
CTD.2008P7.9	LCE2B	0.0640242571138609	undirected	CTD.2008P7.9	LCE2B
CTD.2008P7.9	LCE2C	0.0688709995136914	undirected	CTD.2008P7.9	LCE2C
CTD.2008P7.9	LCE2D	0.0680508300611116	undirected	CTD.2008P7.9	LCE2D
CTD.2008P7.9	LCE6A	0.0576372192087353	undirected	CTD.2008P7.9	LCE6A
CTD.2008P7.9	LINC00302	0.0576408090942643	undirected	CTD.2008P7.9	LINC00302
CTD.2008P7.9	LINC01527	0.071067752333862	undirected	CTD.2008P7.9	LINC01527
CTD.2008P7.9	LOR	0.0407535828706515	undirected	CTD.2008P7.9	LOR
CTD.2008P7.9	NLRP10	0.0281632975187366	undirected	CTD.2008P7.9	NLRP10
CTD.2008P7.9	PI3	0.0523915071497683	undirected	CTD.2008P7.9	PI3
CTD.2008P7.9	PLA2G2F	0.0363828887760136	undirected	CTD.2008P7.9	PLA2G2F
CTD.2008P7.9	PLA2G4E.AS1	0.0521971664295632	undirected	CTD.2008P7.9	PLA2G4E.AS1
CTD.2008P7.9	PNPLA1	0.0638131644097507	undirected	CTD.2008P7.9	PNPLA1
CTD.2008P7.9	RP11.408H20.3	0.0252188321019605	undirected	CTD.2008P7.9	RP11.408H20.3
CTD.2008P7.9	S100A12	0.0642825326088798	undirected	CTD.2008P7.9	S100A12
CTD.2008P7.9	S100A7A	0.0467031989316654	undirected	CTD.2008P7.9	S100A7A
CTD.2008P7.9	SCNN1D	0.0310437506522171	undirected	CTD.2008P7.9	SCNN1D
CTD.2008P7.9	SERPINA12	0.0227385681774097	undirected	CTD.2008P7.9	SERPINA12
CTD.2008P7.9	SPRR4	0.055457708866905	undirected	CTD.2008P7.9	SPRR4
CTD.2008P7.9	TREX2	0.047295820493544	undirected	CTD.2008P7.9	TREX2
CTD.2008P7.9	TRIML1	0.0260859925099667	undirected	CTD.2008P7.9	TRIML1
CTD.2008P7.9	TRPV3	0.0405670762691572	undirected	CTD.2008P7.9	TRPV3
CTD.2008P7.9	WFDC12	0.0704334398918065	undirected	CTD.2008P7.9	WFDC12
CTD.2008P7.9	WFDC5	0.0529682726526293	undirected	CTD.2008P7.9	WFDC5
CTD.2382E5.2	DEFB4A	0.0918566231050632	undirected	CTD.2382E5.2	DEFB4A
CTD.2382E5.2	DSC1	0.0904586234719726	undirected	CTD.2382E5.2	DSC1
CTD.2382E5.2	FAM178B	0.0204491142531186	undirected	CTD.2382E5.2	FAM178B
CTD.2382E5.2	FAM25A	0.146570782175947	undirected	CTD.2382E5.2	FAM25A
CTD.2382E5.2	FCGR3B	0.0245897367655872	undirected	CTD.2382E5.2	FCGR3B
CTD.2382E5.2	FRG2B	0.0314887042621366	undirected	CTD.2382E5.2	FRG2B
CTD.2382E5.2	FRMPD1	0.0392945300514724	undirected	CTD.2382E5.2	FRMPD1
CTD.2382E5.2	GSDMA	0.136387947746114	undirected	CTD.2382E5.2	GSDMA
CTD.2382E5.2	HAL	0.118169659280483	undirected	CTD.2382E5.2	HAL
CTD.2382E5.2	IGFL2	0.0261661176109254	undirected	CTD.2382E5.2	IGFL2
CTD.2382E5.2	IL17C	0.0444867432881762	undirected	CTD.2382E5.2	IL17C
CTD.2382E5.2	IL1F10	0.138375825500098	undirected	CTD.2382E5.2	IL1F10
CTD.2382E5.2	IL37	0.0352967392461603	undirected	CTD.2382E5.2	IL37
CTD.2382E5.2	KLK14	0.0815915629359345	undirected	CTD.2382E5.2	KLK14
CTD.2382E5.2	KLK5	0.0554379085886911	undirected	CTD.2382E5.2	KLK5
CTD.2382E5.2	KRT1	0.0972971875646245	undirected	CTD.2382E5.2	KRT1
CTD.2382E5.2	KRT10	0.0674875185570511	undirected	CTD.2382E5.2	KRT10
CTD.2382E5.2	KRT37	0.0545284953293823	undirected	CTD.2382E5.2	KRT37
CTD.2382E5.2	KRT73	0.051948250108881	undirected	CTD.2382E5.2	KRT73
CTD.2382E5.2	KRT79	0.0587162440966359	undirected	CTD.2382E5.2	KRT79
CTD.2382E5.2	KRT84	0.0492480202760796	undirected	CTD.2382E5.2	KRT84
CTD.2382E5.2	KRT9	0.02523682104277	undirected	CTD.2382E5.2	KRT9
CTD.2382E5.2	KRTDAP	0.131522008279981	undirected	CTD.2382E5.2	KRTDAP
CTD.2382E5.2	LCE1A	0.0983638634608384	undirected	CTD.2382E5.2	LCE1A
CTD.2382E5.2	LCE1B	0.0646694427141606	undirected	CTD.2382E5.2	LCE1B
CTD.2382E5.2	LCE1C	0.0543366991308747	undirected	CTD.2382E5.2	LCE1C
CTD.2382E5.2	LCE1D	0.0705454407002968	undirected	CTD.2382E5.2	LCE1D
CTD.2382E5.2	LCE1E	0.0544999068278739	undirected	CTD.2382E5.2	LCE1E
CTD.2382E5.2	LCE1F	0.075067799799764	undirected	CTD.2382E5.2	LCE1F
CTD.2382E5.2	LCE2A	0.118751591996439	undirected	CTD.2382E5.2	LCE2A
CTD.2382E5.2	LCE2B	0.122110629569603	undirected	CTD.2382E5.2	LCE2B
CTD.2382E5.2	LCE2C	0.134967113675405	undirected	CTD.2382E5.2	LCE2C
CTD.2382E5.2	LCE2D	0.131651630604956	undirected	CTD.2382E5.2	LCE2D
CTD.2382E5.2	LCE6A	0.105885800585237	undirected	CTD.2382E5.2	LCE6A
CTD.2382E5.2	LINC00302	0.112401495582589	undirected	CTD.2382E5.2	LINC00302
CTD.2382E5.2	LINC01343	0.0325285453057822	undirected	CTD.2382E5.2	LINC01343
CTD.2382E5.2	LINC01527	0.13919202129731	undirected	CTD.2382E5.2	LINC01527
CTD.2382E5.2	LINC01702	0.0253875167556518	undirected	CTD.2382E5.2	LINC01702
CTD.2382E5.2	LINC01795	0.0630435996475744	undirected	CTD.2382E5.2	LINC01795
CTD.2382E5.2	LINC02247	0.0262202304191736	undirected	CTD.2382E5.2	LINC02247
CTD.2382E5.2	LOC100505851	0.0282966566348835	undirected	CTD.2382E5.2	LOC100505851
CTD.2382E5.2	LOR	0.0694960021779291	undirected	CTD.2382E5.2	LOR
CTD.2382E5.2	MCF2	0.0202916483766301	undirected	CTD.2382E5.2	MCF2
CTD.2382E5.2	NLRP10	0.0631547608395107	undirected	CTD.2382E5.2	NLRP10
CTD.2382E5.2	PGLYRP2	0.0556310060508074	undirected	CTD.2382E5.2	PGLYRP2
CTD.2382E5.2	PI3	0.115464738095401	undirected	CTD.2382E5.2	PI3
CTD.2382E5.2	PLA2G2F	0.0775581243842948	undirected	CTD.2382E5.2	PLA2G2F
CTD.2382E5.2	PLA2G4E.AS1	0.115842258948583	undirected	CTD.2382E5.2	PLA2G4E.AS1
CTD.2382E5.2	PNPLA1	0.121510606222883	undirected	CTD.2382E5.2	PNPLA1
CTD.2382E5.2	PSAPL1	0.0516294993416648	undirected	CTD.2382E5.2	PSAPL1
CTD.2382E5.2	RP11.14C10.3	0.0473328892953532	undirected	CTD.2382E5.2	RP11.14C10.3
CTD.2382E5.2	RP11.255H23.4	0.0496063776212101	undirected	CTD.2382E5.2	RP11.255H23.4
CTD.2382E5.2	RP11.274H24.1	0.0341035048781489	undirected	CTD.2382E5.2	RP11.274H24.1
CTD.2382E5.2	RP11.402J6.1	0.0250645041889056	undirected	CTD.2382E5.2	RP11.402J6.1
CTD.2382E5.2	RP11.408H20.3	0.0530110706863684	undirected	CTD.2382E5.2	RP11.408H20.3
CTD.2382E5.2	RP11.459E5.1	0.0315564868323714	undirected	CTD.2382E5.2	RP11.459E5.1
CTD.2382E5.2	RP11.615I2.1	0.0412758126188361	undirected	CTD.2382E5.2	RP11.615I2.1
CTD.2382E5.2	RP11.659E9.4	0.0317561176158672	undirected	CTD.2382E5.2	RP11.659E9.4
CTD.2382E5.2	RP11.785D18.3	0.0285514228816964	undirected	CTD.2382E5.2	RP11.785D18.3
CTD.2382E5.2	S100A12	0.134135095291509	undirected	CTD.2382E5.2	S100A12
CTD.2382E5.2	S100A7A	0.0969324621050287	undirected	CTD.2382E5.2	S100A7A
CTD.2382E5.2	SCNN1D	0.0741821848906525	undirected	CTD.2382E5.2	SCNN1D
CTD.2382E5.2	SERPINA12	0.0569398485034382	undirected	CTD.2382E5.2	SERPINA12
CTD.2382E5.2	SERPINA9	0.0409386687276857	undirected	CTD.2382E5.2	SERPINA9
CTD.2382E5.2	SPANXN5	0.0325503854074089	undirected	CTD.2382E5.2	SPANXN5
CTD.2382E5.2	SPINK6	0.0359529528930248	undirected	CTD.2382E5.2	SPINK6
CTD.2382E5.2	SPRR4	0.112882045902179	undirected	CTD.2382E5.2	SPRR4
CTD.2382E5.2	TCHH	0.0224300548176513	undirected	CTD.2382E5.2	TCHH
CTD.2382E5.2	TCHHL1	0.0524102384388871	undirected	CTD.2382E5.2	TCHHL1
CTD.2382E5.2	TREX2	0.102022369151835	undirected	CTD.2382E5.2	TREX2
CTD.2382E5.2	TRIML1	0.0510259143395706	undirected	CTD.2382E5.2	TRIML1
CTD.2382E5.2	TRPV3	0.0840961771550228	undirected	CTD.2382E5.2	TRPV3
CTD.2382E5.2	TSPAN1	0.0291358280772586	undirected	CTD.2382E5.2	TSPAN1
CTD.2382E5.2	WFDC12	0.146942257427786	undirected	CTD.2382E5.2	WFDC12
CTD.2382E5.2	WFDC5	0.112019052601446	undirected	CTD.2382E5.2	WFDC5
DEFB4A	DSC1	0.0893910922650125	undirected	DEFB4A	DSC1
DEFB4A	FAM178B	0.0345254413996717	undirected	DEFB4A	FAM178B
DEFB4A	FAM25A	0.178950057680429	undirected	DEFB4A	FAM25A
DEFB4A	FCGR3B	0.0363391792308687	undirected	DEFB4A	FCGR3B
DEFB4A	FRG2B	0.0377911077214653	undirected	DEFB4A	FRG2B
DEFB4A	FRMPD1	0.0525154578012818	undirected	DEFB4A	FRMPD1
DEFB4A	FRMPD2	0.0257066799770594	undirected	DEFB4A	FRMPD2
DEFB4A	GSDMA	0.14515462133758	undirected	DEFB4A	GSDMA
DEFB4A	HAL	0.122247738168685	undirected	DEFB4A	HAL
DEFB4A	IGFL2	0.0391813524926972	undirected	DEFB4A	IGFL2
DEFB4A	IGFL3	0.0274411156448269	undirected	DEFB4A	IGFL3
DEFB4A	IL12A	0.0253596084167692	undirected	DEFB4A	IL12A
DEFB4A	IL17C	0.0710978624570126	undirected	DEFB4A	IL17C
DEFB4A	IL1F10	0.152810071737859	undirected	DEFB4A	IL1F10
DEFB4A	IL37	0.0507720212443194	undirected	DEFB4A	IL37
DEFB4A	KLK14	0.0945274589987731	undirected	DEFB4A	KLK14
DEFB4A	KLK5	0.0633139896717204	undirected	DEFB4A	KLK5
DEFB4A	KRT1	0.109610248647693	undirected	DEFB4A	KRT1
DEFB4A	KRT10	0.100742038945511	undirected	DEFB4A	KRT10
DEFB4A	KRT37	0.0802155072604007	undirected	DEFB4A	KRT37
DEFB4A	KRT73	0.0777976438858688	undirected	DEFB4A	KRT73
DEFB4A	KRT79	0.0843055879385809	undirected	DEFB4A	KRT79
DEFB4A	KRT84	0.080869010829248	undirected	DEFB4A	KRT84
DEFB4A	KRT9	0.0344339974472146	undirected	DEFB4A	KRT9
DEFB4A	KRTDAP	0.151026055166672	undirected	DEFB4A	KRTDAP
DEFB4A	LCE1A	0.102417743147174	undirected	DEFB4A	LCE1A
DEFB4A	LCE1B	0.0959163095751896	undirected	DEFB4A	LCE1B
DEFB4A	LCE1C	0.0879522338176322	undirected	DEFB4A	LCE1C
DEFB4A	LCE1D	0.0925615249858468	undirected	DEFB4A	LCE1D
DEFB4A	LCE1E	0.0832439128571087	undirected	DEFB4A	LCE1E
DEFB4A	LCE1F	0.0820677348221448	undirected	DEFB4A	LCE1F
DEFB4A	LCE2A	0.125148603220984	undirected	DEFB4A	LCE2A
DEFB4A	LCE2B	0.126418778166194	undirected	DEFB4A	LCE2B
DEFB4A	LCE2C	0.142052086367759	undirected	DEFB4A	LCE2C
DEFB4A	LCE2D	0.138799675470907	undirected	DEFB4A	LCE2D
DEFB4A	LCE6A	0.109811820191849	undirected	DEFB4A	LCE6A
DEFB4A	LINC00302	0.124444464549155	undirected	DEFB4A	LINC00302
DEFB4A	LINC01343	0.0466345751281273	undirected	DEFB4A	LINC01343
DEFB4A	LINC01527	0.155192757313505	undirected	DEFB4A	LINC01527
DEFB4A	LINC01612	0.0271922597307205	undirected	DEFB4A	LINC01612
DEFB4A	LINC01702	0.0418636347009287	undirected	DEFB4A	LINC01702
DEFB4A	LINC01795	0.0792914956538986	undirected	DEFB4A	LINC01795
DEFB4A	LINC02247	0.0362075292187965	undirected	DEFB4A	LINC02247
DEFB4A	LOC100505851	0.0357728705191935	undirected	DEFB4A	LOC100505851
DEFB4A	LOR	0.0868115572204752	undirected	DEFB4A	LOR
DEFB4A	MCF2	0.032540537643315	undirected	DEFB4A	MCF2
DEFB4A	MT4	0.02943430221215	undirected	DEFB4A	MT4
DEFB4A	NGB	0.0262647860007138	undirected	DEFB4A	NGB
DEFB4A	NLRP10	0.0587821208654432	undirected	DEFB4A	NLRP10
DEFB4A	PGLYRP2	0.0751919206669549	undirected	DEFB4A	PGLYRP2
DEFB4A	PI3	0.134347863604131	undirected	DEFB4A	PI3
DEFB4A	PLA2G2F	0.0872617642472606	undirected	DEFB4A	PLA2G2F
DEFB4A	PLA2G4E.AS1	0.110402159211902	undirected	DEFB4A	PLA2G4E.AS1
DEFB4A	PNPLA1	0.125141441874295	undirected	DEFB4A	PNPLA1
DEFB4A	PSAPL1	0.0739374059020582	undirected	DEFB4A	PSAPL1
DEFB4A	RP1.124C6.1	0.0220377557544213	undirected	DEFB4A	RP1.124C6.1
DEFB4A	RP11.14C10.3	0.0645781824409367	undirected	DEFB4A	RP11.14C10.3
DEFB4A	RP11.255H23.4	0.0667633937376998	undirected	DEFB4A	RP11.255H23.4
DEFB4A	RP11.274H24.1	0.0512301100028788	undirected	DEFB4A	RP11.274H24.1
DEFB4A	RP11.367F23.2	0.0219639045021739	undirected	DEFB4A	RP11.367F23.2
DEFB4A	RP11.402J6.1	0.0386247411928854	undirected	DEFB4A	RP11.402J6.1
DEFB4A	RP11.408H20.3	0.0642716069559174	undirected	DEFB4A	RP11.408H20.3
DEFB4A	RP11.459E5.1	0.0396462084274152	undirected	DEFB4A	RP11.459E5.1
DEFB4A	RP11.615I2.1	0.055206338379552	undirected	DEFB4A	RP11.615I2.1
DEFB4A	RP11.659E9.4	0.0279448323817779	undirected	DEFB4A	RP11.659E9.4
DEFB4A	RP11.785D18.3	0.035412800219917	undirected	DEFB4A	RP11.785D18.3
DEFB4A	S100A12	0.160642835745141	undirected	DEFB4A	S100A12
DEFB4A	S100A7A	0.10996783384423	undirected	DEFB4A	S100A7A
DEFB4A	SCNN1D	0.0877158290084507	undirected	DEFB4A	SCNN1D
DEFB4A	SERPINA12	0.0812504455033085	undirected	DEFB4A	SERPINA12
DEFB4A	SERPINA9	0.0613597151037377	undirected	DEFB4A	SERPINA9
DEFB4A	SPANXN5	0.0484504348003107	undirected	DEFB4A	SPANXN5
DEFB4A	SPINK6	0.0614282736657301	undirected	DEFB4A	SPINK6
DEFB4A	SPRR4	0.127196280444932	undirected	DEFB4A	SPRR4
DEFB4A	TCHH	0.0266313885099259	undirected	DEFB4A	TCHH
DEFB4A	TCHHL1	0.0704556724972188	undirected	DEFB4A	TCHHL1
DEFB4A	TREX2	0.107871423623428	undirected	DEFB4A	TREX2
DEFB4A	TRIML1	0.0673289746002337	undirected	DEFB4A	TRIML1
DEFB4A	TRPV3	0.0845051682886166	undirected	DEFB4A	TRPV3
DEFB4A	TSPAN1	0.0391330591404487	undirected	DEFB4A	TSPAN1
DEFB4A	WFDC12	0.164699670549332	undirected	DEFB4A	WFDC12
DEFB4A	WFDC5	0.125098441623913	undirected	DEFB4A	WFDC5
DSC1	FAM178B	0.0402685259734266	undirected	DSC1	FAM178B
DSC1	FAM25A	0.149533262301198	undirected	DSC1	FAM25A
DSC1	FCGR3B	0.047795150807263	undirected	DSC1	FCGR3B
DSC1	FFAR1	0.0237372525653812	undirected	DSC1	FFAR1
DSC1	FRG2B	0.0425049852484876	undirected	DSC1	FRG2B
DSC1	FRMPD1	0.0869471024513107	undirected	DSC1	FRMPD1
DSC1	FRMPD2	0.0424688002060721	undirected	DSC1	FRMPD2
DSC1	GSDMA	0.175824649111882	undirected	DSC1	GSDMA
DSC1	HAL	0.129410191942685	undirected	DSC1	HAL
DSC1	IGFL2	0.0766302017753923	undirected	DSC1	IGFL2
DSC1	IGFL3	0.0662306623157598	undirected	DSC1	IGFL3
DSC1	IL12A	0.048267969246427	undirected	DSC1	IL12A
DSC1	IL17C	0.0596048900840024	undirected	DSC1	IL17C
DSC1	IL1F10	0.170012693929339	undirected	DSC1	IL1F10
DSC1	IL37	0.0898920524118401	undirected	DSC1	IL37
DSC1	KLK14	0.122924366984469	undirected	DSC1	KLK14
DSC1	KLK5	0.084288385804217	undirected	DSC1	KLK5
DSC1	KRT1	0.13742502935434	undirected	DSC1	KRT1
DSC1	KRT10	0.151580773059467	undirected	DSC1	KRT10
DSC1	KRT37	0.113445529254596	undirected	DSC1	KRT37
DSC1	KRT73	0.0986843045842384	undirected	DSC1	KRT73
DSC1	KRT79	0.134507198367671	undirected	DSC1	KRT79
DSC1	KRT84	0.0921307882097633	undirected	DSC1	KRT84
DSC1	KRT9	0.0579683166202542	undirected	DSC1	KRT9
DSC1	KRTDAP	0.165285700741622	undirected	DSC1	KRTDAP
DSC1	LCE1A	0.160290444433959	undirected	DSC1	LCE1A
DSC1	LCE1B	0.15172188712857	undirected	DSC1	LCE1B
DSC1	LCE1C	0.122702470927716	undirected	DSC1	LCE1C
DSC1	LCE1D	0.153135197923141	undirected	DSC1	LCE1D
DSC1	LCE1E	0.13397444318913	undirected	DSC1	LCE1E
DSC1	LCE1F	0.135650145433281	undirected	DSC1	LCE1F
DSC1	LCE2A	0.179666542978211	undirected	DSC1	LCE2A
DSC1	LCE2B	0.183453360570585	undirected	DSC1	LCE2B
DSC1	LCE2C	0.193571933177135	undirected	DSC1	LCE2C
DSC1	LCE2D	0.187850708029015	undirected	DSC1	LCE2D
DSC1	LCE6A	0.165851647147343	undirected	DSC1	LCE6A
DSC1	LINC00302	0.158725628782267	undirected	DSC1	LINC00302
DSC1	LINC01343	0.0655706693760947	undirected	DSC1	LINC01343
DSC1	LINC01527	0.17647659039497	undirected	DSC1	LINC01527
DSC1	LINC01612	0.042663071937089	undirected	DSC1	LINC01612
DSC1	LINC01702	0.0428181558414942	undirected	DSC1	LINC01702
DSC1	LINC01795	0.0992226846702932	undirected	DSC1	LINC01795
DSC1	LINC02247	0.0739369231206818	undirected	DSC1	LINC02247
DSC1	LOC100505851	0.0730013312248177	undirected	DSC1	LOC100505851
DSC1	LOR	0.11762838719919	undirected	DSC1	LOR
DSC1	MAGEB17	0.0265894141000719	undirected	DSC1	MAGEB17
DSC1	MCF2	0.0369566237777944	undirected	DSC1	MCF2
DSC1	MT4	0.0386921853178226	undirected	DSC1	MT4
DSC1	NGB	0.0246181171313203	undirected	DSC1	NGB
DSC1	NLRP10	0.0949161108516899	undirected	DSC1	NLRP10
DSC1	PGLYRP2	0.103939435547093	undirected	DSC1	PGLYRP2
DSC1	PI3	0.125528848336042	undirected	DSC1	PI3
DSC1	PLA2G2F	0.104932602711019	undirected	DSC1	PLA2G2F
DSC1	PLA2G4E.AS1	0.107495267192108	undirected	DSC1	PLA2G4E.AS1
DSC1	PNPLA1	0.161572752989503	undirected	DSC1	PNPLA1
DSC1	PSAPL1	0.125748650165921	undirected	DSC1	PSAPL1
DSC1	RP1.124C6.1	0.04766042705995	undirected	DSC1	RP1.124C6.1
DSC1	RP11.14C10.3	0.0748511253983463	undirected	DSC1	RP11.14C10.3
DSC1	RP11.255H23.4	0.0983407146694641	undirected	DSC1	RP11.255H23.4
DSC1	RP11.274H24.1	0.0454473109543518	undirected	DSC1	RP11.274H24.1
DSC1	RP11.367F23.2	0.0443267862476011	undirected	DSC1	RP11.367F23.2
DSC1	RP11.402J6.1	0.0335595810222202	undirected	DSC1	RP11.402J6.1
DSC1	RP11.408H20.3	0.123262606953102	undirected	DSC1	RP11.408H20.3
DSC1	RP11.459E5.1	0.0725176515802716	undirected	DSC1	RP11.459E5.1
DSC1	RP11.615I2.1	0.0792486258779578	undirected	DSC1	RP11.615I2.1
DSC1	RP11.659E9.4	0.0506849907383607	undirected	DSC1	RP11.659E9.4
DSC1	RP11.785D18.3	0.0648608751877958	undirected	DSC1	RP11.785D18.3
DSC1	S100A12	0.137908123432721	undirected	DSC1	S100A12
DSC1	S100A7A	0.113986112599277	undirected	DSC1	S100A7A
DSC1	SCNN1D	0.0848472119474023	undirected	DSC1	SCNN1D
DSC1	SERPINA12	0.145642223002021	undirected	DSC1	SERPINA12
DSC1	SERPINA9	0.107620561165722	undirected	DSC1	SERPINA9
DSC1	SHCBP1L	0.0326110854366912	undirected	DSC1	SHCBP1L
DSC1	SMC1B	0.0343719980240002	undirected	DSC1	SMC1B
DSC1	SPANXN5	0.0547899072315628	undirected	DSC1	SPANXN5
DSC1	SPINK6	0.0689182958881555	undirected	DSC1	SPINK6
DSC1	SPRR4	0.138239437983317	undirected	DSC1	SPRR4
DSC1	SYCP2	0.0274294792870758	undirected	DSC1	SYCP2
DSC1	TCAM1P	0.0338039895226326	undirected	DSC1	TCAM1P
DSC1	TCHH	0.0451261904952656	undirected	DSC1	TCHH
DSC1	TCHHL1	0.104684994593413	undirected	DSC1	TCHHL1
DSC1	TREX2	0.121820253977969	undirected	DSC1	TREX2
DSC1	TRIML1	0.106818374043548	undirected	DSC1	TRIML1
DSC1	TRPV3	0.110396028585619	undirected	DSC1	TRPV3
DSC1	TSPAN1	0.0532412147610438	undirected	DSC1	TSPAN1
DSC1	WFDC12	0.186185370279179	undirected	DSC1	WFDC12
DSC1	WFDC5	0.131905560027611	undirected	DSC1	WFDC5
DSC1	ZBTB8B	0.028321614372091	undirected	DSC1	ZBTB8B
FAM178B	FAM25A	0.0500736279216594	undirected	FAM178B	FAM25A
FAM178B	GSDMA	0.0620162161342319	undirected	FAM178B	GSDMA
FAM178B	HAL	0.0420911881303722	undirected	FAM178B	HAL
FAM178B	IL1F10	0.0540166112904234	undirected	FAM178B	IL1F10
FAM178B	KLK14	0.0295938144096951	undirected	FAM178B	KLK14
FAM178B	KLK5	0.0316057572221123	undirected	FAM178B	KLK5
FAM178B	KRT1	0.0451871958985449	undirected	FAM178B	KRT1
FAM178B	KRT10	0.0325280117136223	undirected	FAM178B	KRT10
FAM178B	KRT37	0.0209957021156556	undirected	FAM178B	KRT37
FAM178B	KRT79	0.0217186552050556	undirected	FAM178B	KRT79
FAM178B	KRTDAP	0.0520948012713906	undirected	FAM178B	KRTDAP
FAM178B	LCE1A	0.0525403786832347	undirected	FAM178B	LCE1A
FAM178B	LCE1B	0.0350516978504287	undirected	FAM178B	LCE1B
FAM178B	LCE1C	0.0239888981630757	undirected	FAM178B	LCE1C
FAM178B	LCE1D	0.0388010720962958	undirected	FAM178B	LCE1D
FAM178B	LCE1E	0.0255547643578034	undirected	FAM178B	LCE1E
FAM178B	LCE1F	0.0408968275269239	undirected	FAM178B	LCE1F
FAM178B	LCE2A	0.0581255003907334	undirected	FAM178B	LCE2A
FAM178B	LCE2B	0.0568714763929026	undirected	FAM178B	LCE2B
FAM178B	LCE2C	0.0626900387424963	undirected	FAM178B	LCE2C
FAM178B	LCE2D	0.0604006096250688	undirected	FAM178B	LCE2D
FAM178B	LCE6A	0.0523949540787228	undirected	FAM178B	LCE6A
FAM178B	LINC00302	0.0524642668559724	undirected	FAM178B	LINC00302
FAM178B	LINC01343	0.0261015902679192	undirected	FAM178B	LINC01343
FAM178B	LINC01527	0.0538997380299153	undirected	FAM178B	LINC01527
FAM178B	LOR	0.0263116242186317	undirected	FAM178B	LOR
FAM178B	NLRP10	0.0319851384320376	undirected	FAM178B	NLRP10
FAM178B	PI3	0.0449878098381766	undirected	FAM178B	PI3
FAM178B	PLA2G2F	0.0496411036255825	undirected	FAM178B	PLA2G2F
FAM178B	PLA2G4E.AS1	0.0374085608126078	undirected	FAM178B	PLA2G4E.AS1
FAM178B	PNPLA1	0.0512350056151843	undirected	FAM178B	PNPLA1
FAM178B	S100A12	0.0510202059436793	undirected	FAM178B	S100A12
FAM178B	S100A7A	0.0461175177245286	undirected	FAM178B	S100A7A
FAM178B	SCNN1D	0.035929267317636	undirected	FAM178B	SCNN1D
FAM178B	SERPINA12	0.0209860520245544	undirected	FAM178B	SERPINA12
FAM178B	SPRR4	0.0409866108595979	undirected	FAM178B	SPRR4
FAM178B	TREX2	0.0428989302991838	undirected	FAM178B	TREX2
FAM178B	TRIML1	0.0268080294777787	undirected	FAM178B	TRIML1
FAM178B	TRPV3	0.0411259771516964	undirected	FAM178B	TRPV3
FAM178B	WFDC12	0.0638296210430316	undirected	FAM178B	WFDC12
FAM178B	WFDC5	0.0482374927974884	undirected	FAM178B	WFDC5
FAM25A	FCGR3B	0.0533926961785065	undirected	FAM25A	FCGR3B
FAM25A	FFAR1	0.0324257984164453	undirected	FAM25A	FFAR1
FAM25A	FRG2B	0.0689869791884826	undirected	FAM25A	FRG2B
FAM25A	FRMPD1	0.0933099789412613	undirected	FAM25A	FRMPD1
FAM25A	FRMPD2	0.0464874922734859	undirected	FAM25A	FRMPD2
FAM25A	GSDMA	0.147610339688084	undirected	FAM25A	GSDMA
FAM25A	HAL	0.172844158031046	undirected	FAM25A	HAL
FAM25A	IGFL2	0.0733205270999322	undirected	FAM25A	IGFL2
FAM25A	IGFL3	0.053132819243853	undirected	FAM25A	IGFL3
FAM25A	IL12A	0.0452965764865804	undirected	FAM25A	IL12A
FAM25A	IL17C	0.100819652628252	undirected	FAM25A	IL17C
FAM25A	IL1F10	0.167368329547112	undirected	FAM25A	IL1F10
FAM25A	IL37	0.0856269210709207	undirected	FAM25A	IL37
FAM25A	KLK14	0.169684794595789	undirected	FAM25A	KLK14
FAM25A	KLK5	0.112952455988479	undirected	FAM25A	KLK5
FAM25A	KRT1	0.179176573937339	undirected	FAM25A	KRT1
FAM25A	KRT10	0.175999680099948	undirected	FAM25A	KRT10
FAM25A	KRT37	0.130858449605508	undirected	FAM25A	KRT37
FAM25A	KRT73	0.133751012190755	undirected	FAM25A	KRT73
FAM25A	KRT79	0.153069471829953	undirected	FAM25A	KRT79
FAM25A	KRT84	0.138610903856775	undirected	FAM25A	KRT84
FAM25A	KRT9	0.0668674278024618	undirected	FAM25A	KRT9
FAM25A	KRTDAP	0.180881701594568	undirected	FAM25A	KRTDAP
FAM25A	LCE1A	0.164077178403161	undirected	FAM25A	LCE1A
FAM25A	LCE1B	0.163184626094744	undirected	FAM25A	LCE1B
FAM25A	LCE1C	0.142015580977436	undirected	FAM25A	LCE1C
FAM25A	LCE1D	0.160475658153003	undirected	FAM25A	LCE1D
FAM25A	LCE1E	0.138178231081162	undirected	FAM25A	LCE1E
FAM25A	LCE1F	0.138752054767466	undirected	FAM25A	LCE1F
FAM25A	LCE2A	0.176125208359584	undirected	FAM25A	LCE2A
FAM25A	LCE2B	0.183754031109086	undirected	FAM25A	LCE2B
FAM25A	LCE2C	0.184653890260266	undirected	FAM25A	LCE2C
FAM25A	LCE2D	0.185048033742051	undirected	FAM25A	LCE2D
FAM25A	LCE6A	0.178744916312505	undirected	FAM25A	LCE6A
FAM25A	LINC00302	0.165066866572447	undirected	FAM25A	LINC00302
FAM25A	LINC01343	0.0772063809472475	undirected	FAM25A	LINC01343
FAM25A	LINC01527	0.179383686220607	undirected	FAM25A	LINC01527
FAM25A	LINC01612	0.0506874607198149	undirected	FAM25A	LINC01612
FAM25A	LINC01702	0.0676561509653681	undirected	FAM25A	LINC01702
FAM25A	LINC01795	0.131001540543515	undirected	FAM25A	LINC01795
FAM25A	LINC02247	0.0709583965308571	undirected	FAM25A	LINC02247
FAM25A	LOC100505851	0.0644129988646053	undirected	FAM25A	LOC100505851
FAM25A	LOR	0.159477684085991	undirected	FAM25A	LOR
FAM25A	MAGEB17	0.0242986689217816	undirected	FAM25A	MAGEB17
FAM25A	MCF2	0.0582086049572969	undirected	FAM25A	MCF2
FAM25A	MT4	0.0582929469159756	undirected	FAM25A	MT4
FAM25A	NGB	0.0418788745178595	undirected	FAM25A	NGB
FAM25A	NLRP10	0.100834046477087	undirected	FAM25A	NLRP10
FAM25A	PGLYRP2	0.12849948520561	undirected	FAM25A	PGLYRP2
FAM25A	PI3	0.160585320460499	undirected	FAM25A	PI3
FAM25A	PLA2G2F	0.114372702219737	undirected	FAM25A	PLA2G2F
FAM25A	PLA2G4E.AS1	0.147922497666281	undirected	FAM25A	PLA2G4E.AS1
FAM25A	PNPLA1	0.175069674959069	undirected	FAM25A	PNPLA1
FAM25A	PSAPL1	0.135647996786923	undirected	FAM25A	PSAPL1
FAM25A	RP1.124C6.1	0.0403521244163464	undirected	FAM25A	RP1.124C6.1
FAM25A	RP11.14C10.3	0.126451160351628	undirected	FAM25A	RP11.14C10.3
FAM25A	RP11.255H23.4	0.118641014038684	undirected	FAM25A	RP11.255H23.4
FAM25A	RP11.274H24.1	0.0968807556380521	undirected	FAM25A	RP11.274H24.1
FAM25A	RP11.367F23.2	0.036967643613266	undirected	FAM25A	RP11.367F23.2
FAM25A	RP11.402J6.1	0.0652755649374273	undirected	FAM25A	RP11.402J6.1
FAM25A	RP11.408H20.3	0.118845715443327	undirected	FAM25A	RP11.408H20.3
FAM25A	RP11.459E5.1	0.0677297425461394	undirected	FAM25A	RP11.459E5.1
FAM25A	RP11.615I2.1	0.0939812808613729	undirected	FAM25A	RP11.615I2.1
FAM25A	RP11.659E9.4	0.0491719454566812	undirected	FAM25A	RP11.659E9.4
FAM25A	RP11.785D18.3	0.0620507277591954	undirected	FAM25A	RP11.785D18.3
FAM25A	S100A12	0.164752189281302	undirected	FAM25A	S100A12
FAM25A	S100A7A	0.159118252161211	undirected	FAM25A	S100A7A
FAM25A	SCNN1D	0.118701294875715	undirected	FAM25A	SCNN1D
FAM25A	SERPINA12	0.141289313914462	undirected	FAM25A	SERPINA12
FAM25A	SERPINA9	0.101408530116614	undirected	FAM25A	SERPINA9
FAM25A	SHCBP1L	0.0310843588785011	undirected	FAM25A	SHCBP1L
FAM25A	SMC1B	0.0422286529028251	undirected	FAM25A	SMC1B
FAM25A	SPANXN5	0.0743123390300358	undirected	FAM25A	SPANXN5
FAM25A	SPINK6	0.0998334998433312	undirected	FAM25A	SPINK6
FAM25A	SPRR4	0.174645053570012	undirected	FAM25A	SPRR4
FAM25A	SYCP2	0.0298994375816283	undirected	FAM25A	SYCP2
FAM25A	TCAM1P	0.0415099500187009	undirected	FAM25A	TCAM1P
FAM25A	TCHH	0.0487142554519186	undirected	FAM25A	TCHH
FAM25A	TCHHL1	0.125710053932901	undirected	FAM25A	TCHHL1
FAM25A	TREX2	0.176485649130542	undirected	FAM25A	TREX2
FAM25A	TRIML1	0.113422246387405	undirected	FAM25A	TRIML1
FAM25A	TRPV3	0.0944311363022572	undirected	FAM25A	TRPV3
FAM25A	TSPAN1	0.0616045016935913	undirected	FAM25A	TSPAN1
FAM25A	WFDC12	0.176334741945711	undirected	FAM25A	WFDC12
FAM25A	WFDC5	0.156719623065469	undirected	FAM25A	WFDC5
FAM25A	ZBTB8B	0.0406695649573348	undirected	FAM25A	ZBTB8B
FCGR3B	GSDMA	0.0747842923523458	undirected	FCGR3B	GSDMA
FCGR3B	HAL	0.0548988831425202	undirected	FCGR3B	HAL
FCGR3B	IL1F10	0.0652399725849807	undirected	FCGR3B	IL1F10
FCGR3B	KLK14	0.0395167609720015	undirected	FCGR3B	KLK14
FCGR3B	KLK5	0.0363322597914549	undirected	FCGR3B	KLK5
FCGR3B	KRT1	0.0495607888520365	undirected	FCGR3B	KRT1
FCGR3B	KRT10	0.0370362120005544	undirected	FCGR3B	KRT10
FCGR3B	KRT37	0.0256503208522502	undirected	FCGR3B	KRT37
FCGR3B	KRT79	0.0238260598977173	undirected	FCGR3B	KRT79
FCGR3B	KRTDAP	0.061444115277801	undirected	FCGR3B	KRTDAP
FCGR3B	LCE1A	0.0660061132609663	undirected	FCGR3B	LCE1A
FCGR3B	LCE1B	0.038442516371874	undirected	FCGR3B	LCE1B
FCGR3B	LCE1C	0.02016001060598	undirected	FCGR3B	LCE1C
FCGR3B	LCE1D	0.0471558859498189	undirected	FCGR3B	LCE1D
FCGR3B	LCE1E	0.0273717488228423	undirected	FCGR3B	LCE1E
FCGR3B	LCE1F	0.0504775898928252	undirected	FCGR3B	LCE1F
FCGR3B	LCE2A	0.0743241547735747	undirected	FCGR3B	LCE2A
FCGR3B	LCE2B	0.0749509814100526	undirected	FCGR3B	LCE2B
FCGR3B	LCE2C	0.0788797365142924	undirected	FCGR3B	LCE2C
FCGR3B	LCE2D	0.0772438810839079	undirected	FCGR3B	LCE2D
FCGR3B	LCE6A	0.0667366057546131	undirected	FCGR3B	LCE6A
FCGR3B	LINC00302	0.0664164288471058	undirected	FCGR3B	LINC00302
FCGR3B	LINC01343	0.0218521363756023	undirected	FCGR3B	LINC01343
FCGR3B	LINC01527	0.0640300911014153	undirected	FCGR3B	LINC01527
FCGR3B	LOR	0.0342835544108417	undirected	FCGR3B	LOR
FCGR3B	NLRP10	0.040824304364611	undirected	FCGR3B	NLRP10
FCGR3B	PI3	0.0524337629261859	undirected	FCGR3B	PI3
FCGR3B	PLA2G2F	0.0486580998213265	undirected	FCGR3B	PLA2G2F
FCGR3B	PLA2G4E.AS1	0.0418316450214166	undirected	FCGR3B	PLA2G4E.AS1
FCGR3B	PNPLA1	0.060175406967597	undirected	FCGR3B	PNPLA1
FCGR3B	PSAPL1	0.0203162961233361	undirected	FCGR3B	PSAPL1
FCGR3B	S100A12	0.0551807219030716	undirected	FCGR3B	S100A12
FCGR3B	S100A7A	0.0470964908283012	undirected	FCGR3B	S100A7A
FCGR3B	SCNN1D	0.0379946449521661	undirected	FCGR3B	SCNN1D
FCGR3B	SERPINA12	0.0247807894800451	undirected	FCGR3B	SERPINA12
FCGR3B	SPRR4	0.0499079988187298	undirected	FCGR3B	SPRR4
FCGR3B	TREX2	0.0491927752924776	undirected	FCGR3B	TREX2
FCGR3B	TRIML1	0.032788162622831	undirected	FCGR3B	TRIML1
FCGR3B	TRPV3	0.0434590521661641	undirected	FCGR3B	TRPV3
FCGR3B	WFDC12	0.0754242982750046	undirected	FCGR3B	WFDC12
FCGR3B	WFDC5	0.0522921772206446	undirected	FCGR3B	WFDC5
FFAR1	GSDMA	0.0316886317728375	undirected	FFAR1	GSDMA
FFAR1	HAL	0.0310978686357151	undirected	FFAR1	HAL
FFAR1	IL1F10	0.039352013333701	undirected	FFAR1	IL1F10
FFAR1	KLK14	0.0303948560214148	undirected	FFAR1	KLK14
FFAR1	KRT1	0.0221055329298377	undirected	FFAR1	KRT1
FFAR1	KRTDAP	0.0325145452794709	undirected	FFAR1	KRTDAP
FFAR1	LCE1A	0.0248312187946693	undirected	FFAR1	LCE1A
FFAR1	LCE2A	0.0281835996606288	undirected	FFAR1	LCE2A
FFAR1	LCE2B	0.0301914453140573	undirected	FFAR1	LCE2B
FFAR1	LCE2C	0.0323900570597012	undirected	FFAR1	LCE2C
FFAR1	LCE2D	0.0307111431151898	undirected	FFAR1	LCE2D
FFAR1	LCE6A	0.025854709722269	undirected	FFAR1	LCE6A
FFAR1	LINC00302	0.025650216115012	undirected	FFAR1	LINC00302
FFAR1	LINC01527	0.036084708948536	undirected	FFAR1	LINC01527
FFAR1	LOR	0.0204127877459176	undirected	FFAR1	LOR
FFAR1	NLRP10	0.0234299859786756	undirected	FFAR1	NLRP10
FFAR1	PI3	0.0273669365461583	undirected	FFAR1	PI3
FFAR1	PLA2G4E.AS1	0.0227018622937074	undirected	FFAR1	PLA2G4E.AS1
FFAR1	PNPLA1	0.030339671179464	undirected	FFAR1	PNPLA1
FFAR1	S100A12	0.0297638858853075	undirected	FFAR1	S100A12
FFAR1	SCNN1D	0.0226598660038012	undirected	FFAR1	SCNN1D
FFAR1	SPRR4	0.0308881535313703	undirected	FFAR1	SPRR4
FFAR1	TREX2	0.0275146544745014	undirected	FFAR1	TREX2
FFAR1	TRPV3	0.0210158066923333	undirected	FFAR1	TRPV3
FFAR1	WFDC12	0.0368344490908193	undirected	FFAR1	WFDC12
FFAR1	WFDC5	0.0272062905470434	undirected	FFAR1	WFDC5
FRG2B	GSDMA	0.0581503436578465	undirected	FRG2B	GSDMA
FRG2B	HAL	0.058092535661877	undirected	FRG2B	HAL
FRG2B	IL1F10	0.0679108099735285	undirected	FRG2B	IL1F10
FRG2B	KLK14	0.0443910741223174	undirected	FRG2B	KLK14
FRG2B	KLK5	0.0246491688365985	undirected	FRG2B	KLK5
FRG2B	KRT1	0.0423513164043644	undirected	FRG2B	KRT1
FRG2B	KRT10	0.0310155251088496	undirected	FRG2B	KRT10
FRG2B	KRT37	0.0236813312199815	undirected	FRG2B	KRT37
FRG2B	KRTDAP	0.061476560363626	undirected	FRG2B	KRTDAP
FRG2B	LCE1A	0.0461998237739383	undirected	FRG2B	LCE1A
FRG2B	LCE1B	0.0308329689793752	undirected	FRG2B	LCE1B
FRG2B	LCE1D	0.0339543999273056	undirected	FRG2B	LCE1D
FRG2B	LCE1E	0.0215209910918983	undirected	FRG2B	LCE1E
FRG2B	LCE1F	0.0375830027984034	undirected	FRG2B	LCE1F
FRG2B	LCE2A	0.0540009314501021	undirected	FRG2B	LCE2A
FRG2B	LCE2B	0.0576634945765769	undirected	FRG2B	LCE2B
FRG2B	LCE2C	0.0620903713453264	undirected	FRG2B	LCE2C
FRG2B	LCE2D	0.0601731162198271	undirected	FRG2B	LCE2D
FRG2B	LCE6A	0.0501786870377771	undirected	FRG2B	LCE6A
FRG2B	LINC00302	0.050951218415632	undirected	FRG2B	LINC00302
FRG2B	LINC01527	0.0674449036063344	undirected	FRG2B	LINC01527
FRG2B	LINC01795	0.0207037743872206	undirected	FRG2B	LINC01795
FRG2B	LOR	0.0382965401577149	undirected	FRG2B	LOR
FRG2B	NLRP10	0.0326818228578525	undirected	FRG2B	NLRP10
FRG2B	PI3	0.0536030911351032	undirected	FRG2B	PI3
FRG2B	PLA2G2F	0.0319335600567241	undirected	FRG2B	PLA2G2F
FRG2B	PLA2G4E.AS1	0.0484479540680555	undirected	FRG2B	PLA2G4E.AS1
FRG2B	PNPLA1	0.056525267179375	undirected	FRG2B	PNPLA1
FRG2B	S100A12	0.0604866153304579	undirected	FRG2B	S100A12
FRG2B	S100A7A	0.0386878943066418	undirected	FRG2B	S100A7A
FRG2B	SCNN1D	0.0371194840597792	undirected	FRG2B	SCNN1D
FRG2B	SPRR4	0.0572467459249708	undirected	FRG2B	SPRR4
FRG2B	TREX2	0.049499533334184	undirected	FRG2B	TREX2
FRG2B	TRIML1	0.0244513281567969	undirected	FRG2B	TRIML1
FRG2B	TRPV3	0.0386792214228205	undirected	FRG2B	TRPV3
FRG2B	WFDC12	0.0672246408527778	undirected	FRG2B	WFDC12
FRG2B	WFDC5	0.0517949082150911	undirected	FRG2B	WFDC5
FRMPD1	GSDMA	0.111186034364279	undirected	FRMPD1	GSDMA
FRMPD1	HAL	0.109019602206813	undirected	FRMPD1	HAL
FRMPD1	IGFL2	0.0259815271556117	undirected	FRMPD1	IGFL2
FRMPD1	IL1F10	0.108304228631298	undirected	FRMPD1	IL1F10
FRMPD1	IL37	0.0420028602164539	undirected	FRMPD1	IL37
FRMPD1	KLK14	0.0656962536327782	undirected	FRMPD1	KLK14
FRMPD1	KLK5	0.0422752164948371	undirected	FRMPD1	KLK5
FRMPD1	KRT1	0.0875998905917027	undirected	FRMPD1	KRT1
FRMPD1	KRT10	0.0775676064333161	undirected	FRMPD1	KRT10
FRMPD1	KRT37	0.0436716965638684	undirected	FRMPD1	KRT37
FRMPD1	KRT73	0.0355806062182869	undirected	FRMPD1	KRT73
FRMPD1	KRT79	0.0401464750221758	undirected	FRMPD1	KRT79
FRMPD1	KRT84	0.03446033044663	undirected	FRMPD1	KRT84
FRMPD1	KRT9	0.0236315873713972	undirected	FRMPD1	KRT9
FRMPD1	KRTDAP	0.0975737203848561	undirected	FRMPD1	KRTDAP
FRMPD1	LCE1A	0.134880047780539	undirected	FRMPD1	LCE1A
FRMPD1	LCE1B	0.0978243581821512	undirected	FRMPD1	LCE1B
FRMPD1	LCE1C	0.0624649272910458	undirected	FRMPD1	LCE1C
FRMPD1	LCE1D	0.107742304420332	undirected	FRMPD1	LCE1D
FRMPD1	LCE1E	0.0704638783006633	undirected	FRMPD1	LCE1E
FRMPD1	LCE1F	0.103154807855994	undirected	FRMPD1	LCE1F
FRMPD1	LCE2A	0.145695673504619	undirected	FRMPD1	LCE2A
FRMPD1	LCE2B	0.153845436027875	undirected	FRMPD1	LCE2B
FRMPD1	LCE2C	0.155576741906728	undirected	FRMPD1	LCE2C
FRMPD1	LCE2D	0.154008672240622	undirected	FRMPD1	LCE2D
FRMPD1	LCE6A	0.144878262940004	undirected	FRMPD1	LCE6A
FRMPD1	LINC00302	0.118078261917477	undirected	FRMPD1	LINC00302
FRMPD1	LINC01343	0.0238739300213152	undirected	FRMPD1	LINC01343
FRMPD1	LINC01527	0.108109643515526	undirected	FRMPD1	LINC01527
FRMPD1	LINC01612	0.0226299989908421	undirected	FRMPD1	LINC01612
FRMPD1	LINC01795	0.0318852034860534	undirected	FRMPD1	LINC01795
FRMPD1	LINC02247	0.029611397189307	undirected	FRMPD1	LINC02247
FRMPD1	LOC100505851	0.0240525327650955	undirected	FRMPD1	LOC100505851
FRMPD1	LOR	0.0874726441286435	undirected	FRMPD1	LOR
FRMPD1	NLRP10	0.0565583372726169	undirected	FRMPD1	NLRP10
FRMPD1	PGLYRP2	0.0382147856646321	undirected	FRMPD1	PGLYRP2
FRMPD1	PI3	0.0742431720495929	undirected	FRMPD1	PI3
FRMPD1	PLA2G2F	0.0631078995026969	undirected	FRMPD1	PLA2G2F
FRMPD1	PLA2G4E.AS1	0.0643659007741335	undirected	FRMPD1	PLA2G4E.AS1
FRMPD1	PNPLA1	0.106204408226588	undirected	FRMPD1	PNPLA1
FRMPD1	PSAPL1	0.0469242057178149	undirected	FRMPD1	PSAPL1
FRMPD1	RP11.14C10.3	0.0249033425295254	undirected	FRMPD1	RP11.14C10.3
FRMPD1	RP11.255H23.4	0.0359983250758299	undirected	FRMPD1	RP11.255H23.4
FRMPD1	RP11.408H20.3	0.047372686528803	undirected	FRMPD1	RP11.408H20.3
FRMPD1	RP11.459E5.1	0.0289492639374321	undirected	FRMPD1	RP11.459E5.1
FRMPD1	RP11.615I2.1	0.0219474658561029	undirected	FRMPD1	RP11.615I2.1
FRMPD1	S100A12	0.0817773124115329	undirected	FRMPD1	S100A12
FRMPD1	S100A7A	0.0625014314823392	undirected	FRMPD1	S100A7A
FRMPD1	SCNN1D	0.0502371355526933	undirected	FRMPD1	SCNN1D
FRMPD1	SERPINA12	0.0708986823229817	undirected	FRMPD1	SERPINA12
FRMPD1	SERPINA9	0.0380282896869476	undirected	FRMPD1	SERPINA9
FRMPD1	SPINK6	0.02243558721094	undirected	FRMPD1	SPINK6
FRMPD1	SPRR4	0.0808787473570755	undirected	FRMPD1	SPRR4
FRMPD1	TCHHL1	0.02842307053641	undirected	FRMPD1	TCHHL1
FRMPD1	TREX2	0.0961243099659684	undirected	FRMPD1	TREX2
FRMPD1	TRIML1	0.0488524949810876	undirected	FRMPD1	TRIML1
FRMPD1	TRPV3	0.0587141382327965	undirected	FRMPD1	TRPV3
FRMPD1	WFDC12	0.121926987227442	undirected	FRMPD1	WFDC12
FRMPD1	WFDC5	0.0777105273595871	undirected	FRMPD1	WFDC5
FRMPD2	GSDMA	0.0522594600977338	undirected	FRMPD2	GSDMA
FRMPD2	HAL	0.0297107707586711	undirected	FRMPD2	HAL
FRMPD2	IL1F10	0.0485798206437341	undirected	FRMPD2	IL1F10
FRMPD2	KLK14	0.028777518764364	undirected	FRMPD2	KLK14
FRMPD2	KLK5	0.0246283374101628	undirected	FRMPD2	KLK5
FRMPD2	KRT1	0.0404475312845968	undirected	FRMPD2	KRT1
FRMPD2	KRT10	0.0269739433848159	undirected	FRMPD2	KRT10
FRMPD2	KRT37	0.0206419285138774	undirected	FRMPD2	KRT37
FRMPD2	KRTDAP	0.0512600173241766	undirected	FRMPD2	KRTDAP
FRMPD2	LCE1A	0.0366159136214093	undirected	FRMPD2	LCE1A
FRMPD2	LCE1D	0.0246342545910235	undirected	FRMPD2	LCE1D
FRMPD2	LCE1F	0.0307005019876263	undirected	FRMPD2	LCE1F
FRMPD2	LCE2A	0.0425118942193571	undirected	FRMPD2	LCE2A
FRMPD2	LCE2B	0.0417783176640905	undirected	FRMPD2	LCE2B
FRMPD2	LCE2C	0.0454292059450555	undirected	FRMPD2	LCE2C
FRMPD2	LCE2D	0.0434463900982009	undirected	FRMPD2	LCE2D
FRMPD2	LCE6A	0.0366982262429545	undirected	FRMPD2	LCE6A
FRMPD2	LINC00302	0.0416224848354367	undirected	FRMPD2	LINC00302
FRMPD2	LINC01343	0.021287205522919	undirected	FRMPD2	LINC01343
FRMPD2	LINC01527	0.0541584004353491	undirected	FRMPD2	LINC01527
FRMPD2	LOR	0.0211491441788386	undirected	FRMPD2	LOR
FRMPD2	NLRP10	0.0275530191535516	undirected	FRMPD2	NLRP10
FRMPD2	PI3	0.0396091611509011	undirected	FRMPD2	PI3
FRMPD2	PLA2G2F	0.0332915333726077	undirected	FRMPD2	PLA2G2F
FRMPD2	PLA2G4E.AS1	0.0357668072677385	undirected	FRMPD2	PLA2G4E.AS1
FRMPD2	PNPLA1	0.0429855439354341	undirected	FRMPD2	PNPLA1
FRMPD2	S100A12	0.0443478294015928	undirected	FRMPD2	S100A12
FRMPD2	S100A7A	0.0375534906410353	undirected	FRMPD2	S100A7A
FRMPD2	SCNN1D	0.0276356022510583	undirected	FRMPD2	SCNN1D
FRMPD2	SPRR4	0.0442846180275291	undirected	FRMPD2	SPRR4
FRMPD2	TREX2	0.029072982103227	undirected	FRMPD2	TREX2
FRMPD2	TRIML1	0.0216130853788312	undirected	FRMPD2	TRIML1
FRMPD2	TRPV3	0.042616079024529	undirected	FRMPD2	TRPV3
FRMPD2	WFDC12	0.0532303037422869	undirected	FRMPD2	WFDC12
FRMPD2	WFDC5	0.0415900879651938	undirected	FRMPD2	WFDC5
GSDMA	HAL	0.150607512230133	undirected	GSDMA	HAL
GSDMA	IGFL2	0.100322931948049	undirected	GSDMA	IGFL2
GSDMA	IGFL3	0.0765321874815491	undirected	GSDMA	IGFL3
GSDMA	IL12A	0.0633710678734208	undirected	GSDMA	IL12A
GSDMA	IL17C	0.0919499451062351	undirected	GSDMA	IL17C
GSDMA	IL1F10	0.163015276160884	undirected	GSDMA	IL1F10
GSDMA	IL37	0.117516298278269	undirected	GSDMA	IL37
GSDMA	KLK14	0.167719983699584	undirected	GSDMA	KLK14
GSDMA	KLK5	0.130358518370869	undirected	GSDMA	KLK5
GSDMA	KRT1	0.187210784063936	undirected	GSDMA	KRT1
GSDMA	KRT10	0.192971130430588	undirected	GSDMA	KRT10
GSDMA	KRT37	0.159295423763821	undirected	GSDMA	KRT37
GSDMA	KRT73	0.135357903236935	undirected	GSDMA	KRT73
GSDMA	KRT79	0.174510664739479	undirected	GSDMA	KRT79
GSDMA	KRT84	0.124459748157023	undirected	GSDMA	KRT84
GSDMA	KRT9	0.0772782565006076	undirected	GSDMA	KRT9
GSDMA	KRTDAP	0.176281692622122	undirected	GSDMA	KRTDAP
GSDMA	LCE1A	0.211655148866042	undirected	GSDMA	LCE1A
GSDMA	LCE1B	0.196128093848954	undirected	GSDMA	LCE1B
GSDMA	LCE1C	0.163903282738722	undirected	GSDMA	LCE1C
GSDMA	LCE1D	0.200312229990496	undirected	GSDMA	LCE1D
GSDMA	LCE1E	0.176212006606478	undirected	GSDMA	LCE1E
GSDMA	LCE1F	0.183501448791118	undirected	GSDMA	LCE1F
GSDMA	LCE2A	0.216644501791604	undirected	GSDMA	LCE2A
GSDMA	LCE2B	0.219603257596802	undirected	GSDMA	LCE2B
GSDMA	LCE2C	0.214785127546118	undirected	GSDMA	LCE2C
GSDMA	LCE2D	0.213317376405695	undirected	GSDMA	LCE2D
GSDMA	LCE6A	0.216653636673435	undirected	GSDMA	LCE6A
GSDMA	LINC00302	0.190595106368787	undirected	GSDMA	LINC00302
GSDMA	LINC01343	0.0966490738947824	undirected	GSDMA	LINC01343
GSDMA	LINC01527	0.176213744988589	undirected	GSDMA	LINC01527
GSDMA	LINC01612	0.0542173884877728	undirected	GSDMA	LINC01612
GSDMA	LINC01702	0.0757244286637162	undirected	GSDMA	LINC01702
GSDMA	LINC01795	0.137624056157676	undirected	GSDMA	LINC01795
GSDMA	LINC02247	0.0867182410935482	undirected	GSDMA	LINC02247
GSDMA	LOC100505851	0.0837621186396652	undirected	GSDMA	LOC100505851
GSDMA	LOR	0.147734616190591	undirected	GSDMA	LOR
GSDMA	MAGEB17	0.0350235946011536	undirected	GSDMA	MAGEB17
GSDMA	MCF2	0.0548291916750181	undirected	GSDMA	MCF2
GSDMA	MT4	0.0503812728253752	undirected	GSDMA	MT4
GSDMA	NGB	0.0480605317341509	undirected	GSDMA	NGB
GSDMA	NLRP10	0.13453161931559	undirected	GSDMA	NLRP10
GSDMA	PGLYRP2	0.14421282972374	undirected	GSDMA	PGLYRP2
GSDMA	PI3	0.152146343529341	undirected	GSDMA	PI3
GSDMA	PLA2G2F	0.142731456896731	undirected	GSDMA	PLA2G2F
GSDMA	PLA2G4E.AS1	0.142821234334214	undirected	GSDMA	PLA2G4E.AS1
GSDMA	PNPLA1	0.191430990387628	undirected	GSDMA	PNPLA1
GSDMA	PSAPL1	0.166087222036798	undirected	GSDMA	PSAPL1
GSDMA	RP1.124C6.1	0.056004173035091	undirected	GSDMA	RP1.124C6.1
GSDMA	RP11.14C10.3	0.100199020169434	undirected	GSDMA	RP11.14C10.3
GSDMA	RP11.255H23.4	0.121291615321803	undirected	GSDMA	RP11.255H23.4
GSDMA	RP11.274H24.1	0.067221960773958	undirected	GSDMA	RP11.274H24.1
GSDMA	RP11.367F23.2	0.0613018621305797	undirected	GSDMA	RP11.367F23.2
GSDMA	RP11.402J6.1	0.0578602803126798	undirected	GSDMA	RP11.402J6.1
GSDMA	RP11.408H20.3	0.132538310791559	undirected	GSDMA	RP11.408H20.3
GSDMA	RP11.459E5.1	0.0988454527179219	undirected	GSDMA	RP11.459E5.1
GSDMA	RP11.615I2.1	0.108484077154818	undirected	GSDMA	RP11.615I2.1
GSDMA	RP11.659E9.4	0.0603577819155062	undirected	GSDMA	RP11.659E9.4
GSDMA	RP11.785D18.3	0.0872079242579235	undirected	GSDMA	RP11.785D18.3
GSDMA	S100A12	0.144523188312577	undirected	GSDMA	S100A12
GSDMA	S100A7A	0.17510759047115	undirected	GSDMA	S100A7A
GSDMA	SCNN1D	0.120867380507123	undirected	GSDMA	SCNN1D
GSDMA	SERPINA12	0.178231131141354	undirected	GSDMA	SERPINA12
GSDMA	SERPINA9	0.145813775797558	undirected	GSDMA	SERPINA9
GSDMA	SHCBP1L	0.0502332740694727	undirected	GSDMA	SHCBP1L
GSDMA	SMC1B	0.0574349255739546	undirected	GSDMA	SMC1B
GSDMA	SPANXN5	0.0890800574887356	undirected	GSDMA	SPANXN5
GSDMA	SPINK6	0.110038297184661	undirected	GSDMA	SPINK6
GSDMA	SPRR4	0.16640093243161	undirected	GSDMA	SPRR4
GSDMA	SYCP2	0.0470880467209779	undirected	GSDMA	SYCP2
GSDMA	TCAM1P	0.05893215188845	undirected	GSDMA	TCAM1P
GSDMA	TCHH	0.0477569648533389	undirected	GSDMA	TCHH
GSDMA	TCHHL1	0.150267276011866	undirected	GSDMA	TCHHL1
GSDMA	TREX2	0.170740048648081	undirected	GSDMA	TREX2
GSDMA	TRIML1	0.15278607715838	undirected	GSDMA	TRIML1
GSDMA	TRPV3	0.119706627787413	undirected	GSDMA	TRPV3
GSDMA	TSPAN1	0.0776517965638166	undirected	GSDMA	TSPAN1
GSDMA	WFDC12	0.183452023971417	undirected	GSDMA	WFDC12
GSDMA	WFDC5	0.158596998082671	undirected	GSDMA	WFDC5
GSDMA	ZBTB8B	0.0424963968147308	undirected	GSDMA	ZBTB8B
HAL	IGFL2	0.0529046756900777	undirected	HAL	IGFL2
HAL	IGFL3	0.044169907296824	undirected	HAL	IGFL3
HAL	IL12A	0.031225703009206	undirected	HAL	IL12A
HAL	IL17C	0.0917336302292339	undirected	HAL	IL17C
HAL	IL1F10	0.164844546073191	undirected	HAL	IL1F10
HAL	IL37	0.104558870134026	undirected	HAL	IL37
HAL	KLK14	0.142348845739441	undirected	HAL	KLK14
[truncated: 2,424 more rows]
