# Supplementary material for: Identification and validation of key modules and hub genes associated with the pathological stage of oral squamous cell carcinoma by weighted gene co-expression network analysis
Source: PeerJ. 2020 Feb 4;8:e8505. doi: 10.7717/peerj.8505 (PMC7006519; doi:10.7717/peerj.8505)
Supplement: File S3 [file peerj-08-8505-s003.zip › CytoscapeInput/CytoscapeInput-edges-grey.txt]

fromNode	toNode	weight	direction	fromAltName	toAltName
APOA2	APOC3	0.211011818778152	undirected	APOA2	APOC3
