# Supplementary material for: Identification and validation of key modules and hub genes associated with the pathological stage of oral squamous cell carcinoma by weighted gene co-expression network analysis
Source: PeerJ. 2020 Feb 4;8:e8505. doi: 10.7717/peerj.8505 (PMC7006519; doi:10.7717/peerj.8505)
Supplement: File S3 [file peerj-08-8505-s003.zip › CytoscapeInput/CytoscapeInput-edges-red.txt]

fromNode	toNode	weight	direction	fromAltName	toAltName
AADACL3	BST2	0.0224439431563615	undirected	AADACL3	BST2
AADACL3	CASP5	0.025485591696166	undirected	AADACL3	CASP5
AADACL3	CTA.384D8.35	0.0302645543946418	undirected	AADACL3	CTA.384D8.35
AADACL3	CTLA4	0.0231142866754834	undirected	AADACL3	CTLA4
AADACL3	CXCL10	0.0338161066225612	undirected	AADACL3	CXCL10
AADACL3	CXCL11	0.0357003924171466	undirected	AADACL3	CXCL11
AADACL3	GBP5	0.0363228277283852	undirected	AADACL3	GBP5
AADACL3	IDO1	0.0284224921255463	undirected	AADACL3	IDO1
AADACL3	IFI44	0.0292307641296126	undirected	AADACL3	IFI44
AADACL3	IFNG	0.0235642144055299	undirected	AADACL3	IFNG
AADACL3	ISG15	0.0349555387707093	undirected	AADACL3	ISG15
AADACL3	LAG3	0.0264032908760671	undirected	AADACL3	LAG3
AADACL3	PLA2G7	0.0216947022715431	undirected	AADACL3	PLA2G7
AADACL3	TTLL11.IT1	0.0417020137464939	undirected	AADACL3	TTLL11.IT1
AADACL3	ZBP1	0.0297549352907499	undirected	AADACL3	ZBP1
AC128709.3	CTLA4	0.0285441484270814	undirected	AC128709.3	CTLA4
AC128709.3	CXCL10	0.0415695374461556	undirected	AC128709.3	CXCL10
AC128709.3	CXCL11	0.0424804488478593	undirected	AC128709.3	CXCL11
AC128709.3	GBP5	0.0366797878804964	undirected	AC128709.3	GBP5
AC128709.3	GNLY	0.0267629711111891	undirected	AC128709.3	GNLY
AC128709.3	IDO1	0.0349018074935965	undirected	AC128709.3	IDO1
AC128709.3	IFNG	0.0320962061668832	undirected	AC128709.3	IFNG
AC128709.3	ISG15	0.0240200543261654	undirected	AC128709.3	ISG15
AC128709.3	LAG3	0.0359671584803727	undirected	AC128709.3	LAG3
AC128709.3	TTLL11.IT1	0.0311782688710042	undirected	AC128709.3	TTLL11.IT1
AC128709.3	UBD	0.0242973643300261	undirected	AC128709.3	UBD
AC128709.3	ZBP1	0.0282002171225602	undirected	AC128709.3	ZBP1
ACOD1	ADAMDEC1	0.0214853432822034	undirected	ACOD1	ADAMDEC1
ACOD1	BST2	0.0290651533516107	undirected	ACOD1	BST2
ACOD1	CASP5	0.0414418157760206	undirected	ACOD1	CASP5
ACOD1	CTA.384D8.35	0.0405797742906358	undirected	ACOD1	CTA.384D8.35
ACOD1	CTLA4	0.0377099261199104	undirected	ACOD1	CTLA4
ACOD1	CXCL10	0.0564076210896228	undirected	ACOD1	CXCL10
ACOD1	CXCL11	0.0592951051225298	undirected	ACOD1	CXCL11
ACOD1	GBP5	0.0602824926497475	undirected	ACOD1	GBP5
ACOD1	GNLY	0.0279441642063971	undirected	ACOD1	GNLY
ACOD1	IDO1	0.0494501009793438	undirected	ACOD1	IDO1
ACOD1	IFI44	0.0391194795032383	undirected	ACOD1	IFI44
ACOD1	IFNG	0.0436561686287999	undirected	ACOD1	IFNG
ACOD1	ISG15	0.0445277913388827	undirected	ACOD1	ISG15
ACOD1	LAG3	0.0460562340321743	undirected	ACOD1	LAG3
ACOD1	LAIR2	0.0240732188999673	undirected	ACOD1	LAIR2
ACOD1	LINC00158	0.0246260150079267	undirected	ACOD1	LINC00158
ACOD1	NRIR	0.0264316994938822	undirected	ACOD1	NRIR
ACOD1	PLA2G7	0.0342792492800705	undirected	ACOD1	PLA2G7
ACOD1	RP11.44K6.2	0.0315103640917353	undirected	ACOD1	RP11.44K6.2
ACOD1	RP11.44K6.4	0.0293099810120826	undirected	ACOD1	RP11.44K6.4
ACOD1	RP11.638I2.9	0.0286239119423519	undirected	ACOD1	RP11.638I2.9
ACOD1	SIGLEC12	0.0290900972108728	undirected	ACOD1	SIGLEC12
ACOD1	TTLL11.IT1	0.0560331793538228	undirected	ACOD1	TTLL11.IT1
ACOD1	UBD	0.0234276855695215	undirected	ACOD1	UBD
ACOD1	ZBP1	0.0431983664006458	undirected	ACOD1	ZBP1
ADAMDEC1	APOC4	0.0815292029945591	undirected	ADAMDEC1	APOC4
ADAMDEC1	BST2	0.0296387640322372	undirected	ADAMDEC1	BST2
ADAMDEC1	C12orf74	0.0263219923264836	undirected	ADAMDEC1	C12orf74
ADAMDEC1	C1orf186	0.0223902694230313	undirected	ADAMDEC1	C1orf186
ADAMDEC1	CASP5	0.0505614674239868	undirected	ADAMDEC1	CASP5
ADAMDEC1	CTA.384D8.31	0.0210486881761259	undirected	ADAMDEC1	CTA.384D8.31
ADAMDEC1	CTA.384D8.35	0.0280346590251969	undirected	ADAMDEC1	CTA.384D8.35
ADAMDEC1	CTD.2616J11.3	0.0652393638000011	undirected	ADAMDEC1	CTD.2616J11.3
ADAMDEC1	CTLA4	0.0894997705665421	undirected	ADAMDEC1	CTLA4
ADAMDEC1	CXCL10	0.0879347432054351	undirected	ADAMDEC1	CXCL10
ADAMDEC1	CXCL11	0.0799188068811289	undirected	ADAMDEC1	CXCL11
ADAMDEC1	DBH.AS1	0.0559702900155502	undirected	ADAMDEC1	DBH.AS1
ADAMDEC1	EXOC3L4	0.0292803854870734	undirected	ADAMDEC1	EXOC3L4
ADAMDEC1	GBP5	0.0818977155926024	undirected	ADAMDEC1	GBP5
ADAMDEC1	GNG8	0.0350445726638717	undirected	ADAMDEC1	GNG8
ADAMDEC1	GNLY	0.047251835015879	undirected	ADAMDEC1	GNLY
ADAMDEC1	IDO1	0.0902850187539049	undirected	ADAMDEC1	IDO1
ADAMDEC1	IFI44	0.0321735200815819	undirected	ADAMDEC1	IFI44
ADAMDEC1	IFNG	0.0819654368000841	undirected	ADAMDEC1	IFNG
ADAMDEC1	IFNL2	0.0234289283899958	undirected	ADAMDEC1	IFNL2
ADAMDEC1	IFNL3	0.0214695144541575	undirected	ADAMDEC1	IFNL3
ADAMDEC1	ISG15	0.0338116801937847	undirected	ADAMDEC1	ISG15
ADAMDEC1	KLHDC7B	0.0266985159937232	undirected	ADAMDEC1	KLHDC7B
ADAMDEC1	LAG3	0.0954386166420926	undirected	ADAMDEC1	LAG3
ADAMDEC1	LAIR2	0.0828534186592913	undirected	ADAMDEC1	LAIR2
ADAMDEC1	LINC00158	0.0474336889471605	undirected	ADAMDEC1	LINC00158
ADAMDEC1	LINC02099	0.0821067935031089	undirected	ADAMDEC1	LINC02099
ADAMDEC1	LOC100507406	0.0419434035321506	undirected	ADAMDEC1	LOC100507406
ADAMDEC1	NRIR	0.0416834431150687	undirected	ADAMDEC1	NRIR
ADAMDEC1	PLA2G7	0.0847927511280938	undirected	ADAMDEC1	PLA2G7
ADAMDEC1	PLEKHG7	0.0304506271276821	undirected	ADAMDEC1	PLEKHG7
ADAMDEC1	RP11.44K6.2	0.0653539718871093	undirected	ADAMDEC1	RP11.44K6.2
ADAMDEC1	RP11.44K6.4	0.0646625526001709	undirected	ADAMDEC1	RP11.44K6.4
ADAMDEC1	RP11.638I2.9	0.031114021201185	undirected	ADAMDEC1	RP11.638I2.9
ADAMDEC1	SIGLEC12	0.0522020500445967	undirected	ADAMDEC1	SIGLEC12
ADAMDEC1	SPAG6	0.0215128027191451	undirected	ADAMDEC1	SPAG6
ADAMDEC1	TNFRSF4	0.0553623932811909	undirected	ADAMDEC1	TNFRSF4
ADAMDEC1	UBD	0.0830166490116281	undirected	ADAMDEC1	UBD
ADAMDEC1	UTS2	0.039705754965952	undirected	ADAMDEC1	UTS2
ADAMDEC1	ZBP1	0.0739481449347045	undirected	ADAMDEC1	ZBP1
AP000221.1	BST2	0.0245720310687806	undirected	AP000221.1	BST2
AP000221.1	CTA.384D8.35	0.0377569959861393	undirected	AP000221.1	CTA.384D8.35
AP000221.1	CXCL10	0.0263947371226669	undirected	AP000221.1	CXCL10
AP000221.1	CXCL11	0.0291001587623114	undirected	AP000221.1	CXCL11
AP000221.1	GBP5	0.0265684664420163	undirected	AP000221.1	GBP5
AP000221.1	IFI44	0.0343934105205583	undirected	AP000221.1	IFI44
AP000221.1	ISG15	0.0415197566366574	undirected	AP000221.1	ISG15
AP000221.1	LINC00158	0.0297035974973037	undirected	AP000221.1	LINC00158
AP000221.1	TTLL11.IT1	0.043191137277304	undirected	AP000221.1	TTLL11.IT1
APOC4	CASP5	0.0356132517366973	undirected	APOC4	CASP5
APOC4	CTD.2616J11.3	0.0231099444635718	undirected	APOC4	CTD.2616J11.3
APOC4	CTLA4	0.0660182418975645	undirected	APOC4	CTLA4
APOC4	CXCL10	0.0587804890666405	undirected	APOC4	CXCL10
APOC4	CXCL11	0.052195720872717	undirected	APOC4	CXCL11
APOC4	DBH.AS1	0.0297655542671548	undirected	APOC4	DBH.AS1
APOC4	GBP5	0.0554212409640617	undirected	APOC4	GBP5
APOC4	GNLY	0.03549407765772	undirected	APOC4	GNLY
APOC4	IDO1	0.0637220164249718	undirected	APOC4	IDO1
APOC4	IFNG	0.0598756148876164	undirected	APOC4	IFNG
APOC4	ISG15	0.0220102535539649	undirected	APOC4	ISG15
APOC4	LAG3	0.0723807379993802	undirected	APOC4	LAG3
APOC4	LAIR2	0.0386618960452941	undirected	APOC4	LAIR2
APOC4	LINC02099	0.0324499573371862	undirected	APOC4	LINC02099
APOC4	NRIR	0.0251107674525783	undirected	APOC4	NRIR
APOC4	PLA2G7	0.0738501274441114	undirected	APOC4	PLA2G7
APOC4	RP11.44K6.2	0.0294795566534034	undirected	APOC4	RP11.44K6.2
APOC4	RP11.44K6.4	0.0250050368515753	undirected	APOC4	RP11.44K6.4
APOC4	SIGLEC12	0.0276127872861234	undirected	APOC4	SIGLEC12
APOC4	TNFRSF4	0.0368048128492794	undirected	APOC4	TNFRSF4
APOC4	UBD	0.0622504884498248	undirected	APOC4	UBD
APOC4	ZBP1	0.0486593896652169	undirected	APOC4	ZBP1
BST2	C1orf186	0.0352278053198242	undirected	BST2	C1orf186
BST2	CASP5	0.0471982275001354	undirected	BST2	CASP5
BST2	CTA.384D8.31	0.0373181725272165	undirected	BST2	CTA.384D8.31
BST2	CTA.384D8.35	0.0635011349305837	undirected	BST2	CTA.384D8.35
BST2	CTD.2616J11.3	0.025485764904837	undirected	BST2	CTD.2616J11.3
BST2	CTLA4	0.0575063167564001	undirected	BST2	CTLA4
BST2	CXCL10	0.0882549671357723	undirected	BST2	CXCL10
BST2	CXCL11	0.0915703623162851	undirected	BST2	CXCL11
BST2	DBH.AS1	0.0313608470221493	undirected	BST2	DBH.AS1
BST2	EXOC3L4	0.0303650736495262	undirected	BST2	EXOC3L4
BST2	GBP5	0.0798387166579314	undirected	BST2	GBP5
BST2	GNG8	0.0274997114032977	undirected	BST2	GNG8
BST2	GNLY	0.0537090147021137	undirected	BST2	GNLY
BST2	IDO1	0.0717530300250431	undirected	BST2	IDO1
BST2	IFI44	0.0823628968442335	undirected	BST2	IFI44
BST2	IFNB1	0.030386963976557	undirected	BST2	IFNB1
BST2	IFNG	0.0680193331281024	undirected	BST2	IFNG
BST2	IFNL1	0.0527531067173269	undirected	BST2	IFNL1
BST2	IFNL2	0.0524346680987446	undirected	BST2	IFNL2
BST2	IFNL3	0.0596217591011149	undirected	BST2	IFNL3
BST2	ISG15	0.0976690268775436	undirected	BST2	ISG15
BST2	KLHDC7B	0.0490148632271374	undirected	BST2	KLHDC7B
BST2	LAG3	0.0723993859050795	undirected	BST2	LAG3
BST2	LAIR2	0.0478091274254909	undirected	BST2	LAIR2
BST2	LINC00158	0.0577279965874388	undirected	BST2	LINC00158
BST2	LINC02099	0.0369052590393662	undirected	BST2	LINC02099
BST2	LOC100507406	0.0334142965906158	undirected	BST2	LOC100507406
BST2	NRIR	0.0720212286675462	undirected	BST2	NRIR
BST2	PLA2G7	0.0416939201995696	undirected	BST2	PLA2G7
BST2	PPY	0.0260298866239263	undirected	BST2	PPY
BST2	RP11.44K6.2	0.0516672283747221	undirected	BST2	RP11.44K6.2
BST2	RP11.44K6.4	0.0480173900814628	undirected	BST2	RP11.44K6.4
BST2	RP11.638I2.9	0.0406714966461385	undirected	BST2	RP11.638I2.9
BST2	SIGLEC12	0.0447319726984563	undirected	BST2	SIGLEC12
BST2	TNFRSF4	0.0348133048887664	undirected	BST2	TNFRSF4
BST2	TTLL11.IT1	0.0697382376719842	undirected	BST2	TTLL11.IT1
BST2	UBD	0.0333838365833482	undirected	BST2	UBD
BST2	ZBP1	0.0817071227402448	undirected	BST2	ZBP1
C12orf74	CTLA4	0.0294343478121549	undirected	C12orf74	CTLA4
C12orf74	CXCL10	0.038730392012436	undirected	C12orf74	CXCL10
C12orf74	CXCL11	0.0346332443800372	undirected	C12orf74	CXCL11
C12orf74	GBP5	0.0347662262181504	undirected	C12orf74	GBP5
C12orf74	IDO1	0.0443938380232373	undirected	C12orf74	IDO1
C12orf74	IFNG	0.0326587680796338	undirected	C12orf74	IFNG
C12orf74	LAG3	0.033892518062084	undirected	C12orf74	LAG3
C12orf74	PLA2G7	0.0201730613441197	undirected	C12orf74	PLA2G7
C12orf74	PLEKHG7	0.0842965691508868	undirected	C12orf74	PLEKHG7
C12orf74	RP11.44K6.2	0.0242831741052935	undirected	C12orf74	RP11.44K6.2
C12orf74	RP11.44K6.4	0.0206395079901293	undirected	C12orf74	RP11.44K6.4
C12orf74	UBD	0.0422822101670488	undirected	C12orf74	UBD
C12orf74	ZBP1	0.0329158143297751	undirected	C12orf74	ZBP1
C1orf186	CASP5	0.0352947858150473	undirected	C1orf186	CASP5
C1orf186	CTA.384D8.35	0.0428111246914999	undirected	C1orf186	CTA.384D8.35
C1orf186	CTLA4	0.0403541315957275	undirected	C1orf186	CTLA4
C1orf186	CXCL10	0.0640223442589985	undirected	C1orf186	CXCL10
C1orf186	CXCL11	0.0656103354438013	undirected	C1orf186	CXCL11
C1orf186	GBP5	0.0648303576014037	undirected	C1orf186	GBP5
C1orf186	GNLY	0.0307633662580295	undirected	C1orf186	GNLY
C1orf186	IDO1	0.0547111303938805	undirected	C1orf186	IDO1
C1orf186	IFI44	0.0449058304180707	undirected	C1orf186	IFI44
C1orf186	IFNG	0.0442100465499914	undirected	C1orf186	IFNG
C1orf186	ISG15	0.0447603769186897	undirected	C1orf186	ISG15
C1orf186	LAG3	0.0471388877162917	undirected	C1orf186	LAG3
C1orf186	LAIR2	0.0217501734579034	undirected	C1orf186	LAIR2
C1orf186	LINC00158	0.0214205000236341	undirected	C1orf186	LINC00158
C1orf186	NRIR	0.0323744052858433	undirected	C1orf186	NRIR
C1orf186	PLA2G7	0.032474634883175	undirected	C1orf186	PLA2G7
C1orf186	RP11.44K6.2	0.0266609398041772	undirected	C1orf186	RP11.44K6.2
C1orf186	RP11.44K6.4	0.0262938657282387	undirected	C1orf186	RP11.44K6.4
C1orf186	RP11.638I2.9	0.0271278264462338	undirected	C1orf186	RP11.638I2.9
C1orf186	SIGLEC12	0.0201140188152498	undirected	C1orf186	SIGLEC12
C1orf186	TTLL11.IT1	0.0550003304945372	undirected	C1orf186	TTLL11.IT1
C1orf186	UBD	0.0265390565690262	undirected	C1orf186	UBD
C1orf186	ZBP1	0.0469731584315063	undirected	C1orf186	ZBP1
CASP5	CTA.384D8.31	0.0271598968234562	undirected	CASP5	CTA.384D8.31
CASP5	CTA.384D8.35	0.0487261355450893	undirected	CASP5	CTA.384D8.35
CASP5	CTD.2616J11.3	0.0402220458746267	undirected	CASP5	CTD.2616J11.3
CASP5	CTLA4	0.0722202041421089	undirected	CASP5	CTLA4
CASP5	CXCL10	0.102220388599559	undirected	CASP5	CXCL10
CASP5	CXCL11	0.102489224597003	undirected	CASP5	CXCL11
CASP5	DBH.AS1	0.0386521352797742	undirected	CASP5	DBH.AS1
CASP5	EXOC3L4	0.0283390146386292	undirected	CASP5	EXOC3L4
CASP5	GBP5	0.102388356762392	undirected	CASP5	GBP5
CASP5	GNG8	0.0230458809969253	undirected	CASP5	GNG8
CASP5	GNLY	0.051218271084446	undirected	CASP5	GNLY
CASP5	IDO1	0.0934626091140386	undirected	CASP5	IDO1
CASP5	IFI44	0.0579613136790563	undirected	CASP5	IFI44
CASP5	IFNB1	0.0207319391089476	undirected	CASP5	IFNB1
CASP5	IFNG	0.0840718939356522	undirected	CASP5	IFNG
CASP5	IFNL1	0.0265866875927182	undirected	CASP5	IFNL1
CASP5	IFNL2	0.0297663198722453	undirected	CASP5	IFNL2
CASP5	IFNL3	0.0293296192470424	undirected	CASP5	IFNL3
CASP5	ISG15	0.0608707060894956	undirected	CASP5	ISG15
CASP5	KLHDC7B	0.0324985133675568	undirected	CASP5	KLHDC7B
CASP5	LAG3	0.0882552825499516	undirected	CASP5	LAG3
CASP5	LAIR2	0.061127088569515	undirected	CASP5	LAIR2
CASP5	LINC00158	0.0531895470186493	undirected	CASP5	LINC00158
CASP5	LINC02099	0.0489213381062343	undirected	CASP5	LINC02099
CASP5	LOC100507406	0.0394841283615719	undirected	CASP5	LOC100507406
CASP5	NRIR	0.0565814919693674	undirected	CASP5	NRIR
CASP5	PLA2G7	0.0653748572821165	undirected	CASP5	PLA2G7
CASP5	PLEKHG7	0.0203195959816719	undirected	CASP5	PLEKHG7
CASP5	PPY	0.0204049842346318	undirected	CASP5	PPY
CASP5	RP11.44K6.2	0.0703337632087851	undirected	CASP5	RP11.44K6.2
CASP5	RP11.44K6.4	0.0696781668382214	undirected	CASP5	RP11.44K6.4
CASP5	RP11.638I2.9	0.0495901614405828	undirected	CASP5	RP11.638I2.9
CASP5	SIGLEC12	0.0593495606102368	undirected	CASP5	SIGLEC12
CASP5	TNFRSF4	0.0376649360703563	undirected	CASP5	TNFRSF4
CASP5	TTLL11.IT1	0.0619803960248312	undirected	CASP5	TTLL11.IT1
CASP5	UBD	0.0499677045171843	undirected	CASP5	UBD
CASP5	UTS2	0.0250694312369479	undirected	CASP5	UTS2
CASP5	ZBP1	0.0818696011815768	undirected	CASP5	ZBP1
CTA.384D8.31	CTA.384D8.35	0.0526033038566208	undirected	CTA.384D8.31	CTA.384D8.35
CTA.384D8.31	CTLA4	0.0326272555126904	undirected	CTA.384D8.31	CTLA4
CTA.384D8.31	CXCL10	0.0547274829408119	undirected	CTA.384D8.31	CXCL10
CTA.384D8.31	CXCL11	0.0547919606468957	undirected	CTA.384D8.31	CXCL11
CTA.384D8.31	GBP5	0.050320554154192	undirected	CTA.384D8.31	GBP5
CTA.384D8.31	GNLY	0.0226141440112139	undirected	CTA.384D8.31	GNLY
CTA.384D8.31	IDO1	0.0499286199632647	undirected	CTA.384D8.31	IDO1
CTA.384D8.31	IFI44	0.0411689330712197	undirected	CTA.384D8.31	IFI44
CTA.384D8.31	IFNG	0.0339923048051988	undirected	CTA.384D8.31	IFNG
CTA.384D8.31	ISG15	0.0444701438703365	undirected	CTA.384D8.31	ISG15
CTA.384D8.31	KLHDC7B	0.104440914852128	undirected	CTA.384D8.31	KLHDC7B
CTA.384D8.31	LAG3	0.0423615533037079	undirected	CTA.384D8.31	LAG3
CTA.384D8.31	NRIR	0.0301833716613006	undirected	CTA.384D8.31	NRIR
CTA.384D8.31	PLA2G7	0.0281868838341288	undirected	CTA.384D8.31	PLA2G7
CTA.384D8.31	RP11.44K6.2	0.0202830249110856	undirected	CTA.384D8.31	RP11.44K6.2
CTA.384D8.31	RP11.638I2.9	0.0219978705977279	undirected	CTA.384D8.31	RP11.638I2.9
CTA.384D8.31	TTLL11.IT1	0.0326680660376057	undirected	CTA.384D8.31	TTLL11.IT1
CTA.384D8.31	UBD	0.0268780190400848	undirected	CTA.384D8.31	UBD
CTA.384D8.31	ZBP1	0.0441181053566701	undirected	CTA.384D8.31	ZBP1
CTA.384D8.35	CTD.2616J11.3	0.0217017303723243	undirected	CTA.384D8.35	CTD.2616J11.3
CTA.384D8.35	CTLA4	0.0460005381895736	undirected	CTA.384D8.35	CTLA4
CTA.384D8.35	CXCL10	0.0608367599770592	undirected	CTA.384D8.35	CXCL10
CTA.384D8.35	CXCL11	0.0579692908925406	undirected	CTA.384D8.35	CXCL11
CTA.384D8.35	DBH.AS1	0.0245562468627246	undirected	CTA.384D8.35	DBH.AS1
CTA.384D8.35	EXOC3L4	0.0287394484792187	undirected	CTA.384D8.35	EXOC3L4
CTA.384D8.35	GBP5	0.0540047995374952	undirected	CTA.384D8.35	GBP5
CTA.384D8.35	GNLY	0.0401673429862149	undirected	CTA.384D8.35	GNLY
CTA.384D8.35	IDO1	0.0576000481492322	undirected	CTA.384D8.35	IDO1
CTA.384D8.35	IFI44	0.0596708161952395	undirected	CTA.384D8.35	IFI44
CTA.384D8.35	IFNB1	0.0265073169685477	undirected	CTA.384D8.35	IFNB1
CTA.384D8.35	IFNG	0.0550072183826505	undirected	CTA.384D8.35	IFNG
CTA.384D8.35	IFNL1	0.0466659365715323	undirected	CTA.384D8.35	IFNL1
CTA.384D8.35	IFNL2	0.04269080610323	undirected	CTA.384D8.35	IFNL2
CTA.384D8.35	IFNL3	0.043636417154571	undirected	CTA.384D8.35	IFNL3
CTA.384D8.35	ISG15	0.0525399569664704	undirected	CTA.384D8.35	ISG15
CTA.384D8.35	KLHDC7B	0.0570321144853381	undirected	CTA.384D8.35	KLHDC7B
CTA.384D8.35	LAG3	0.0543533385492663	undirected	CTA.384D8.35	LAG3
CTA.384D8.35	LAIR2	0.0371634716473126	undirected	CTA.384D8.35	LAIR2
CTA.384D8.35	LINC00158	0.0496815907028643	undirected	CTA.384D8.35	LINC00158
CTA.384D8.35	LINC02099	0.0310001911627074	undirected	CTA.384D8.35	LINC02099
CTA.384D8.35	LOC100507406	0.0305550350972583	undirected	CTA.384D8.35	LOC100507406
CTA.384D8.35	NRIR	0.0575876474898775	undirected	CTA.384D8.35	NRIR
CTA.384D8.35	PLA2G7	0.0382156758927883	undirected	CTA.384D8.35	PLA2G7
CTA.384D8.35	PPY	0.0250653596133298	undirected	CTA.384D8.35	PPY
CTA.384D8.35	RP11.44K6.2	0.0440226932451074	undirected	CTA.384D8.35	RP11.44K6.2
CTA.384D8.35	RP11.44K6.4	0.0413797648248433	undirected	CTA.384D8.35	RP11.44K6.4
CTA.384D8.35	RP11.638I2.9	0.0455846745298475	undirected	CTA.384D8.35	RP11.638I2.9
CTA.384D8.35	SIGLEC12	0.0412100208204943	undirected	CTA.384D8.35	SIGLEC12
CTA.384D8.35	TNFRSF4	0.0255667622229512	undirected	CTA.384D8.35	TNFRSF4
CTA.384D8.35	TTLL11.IT1	0.0469113094532833	undirected	CTA.384D8.35	TTLL11.IT1
CTA.384D8.35	UBD	0.0292338231651309	undirected	CTA.384D8.35	UBD
CTA.384D8.35	ZBP1	0.064054660344247	undirected	CTA.384D8.35	ZBP1
CTD.2616J11.3	CTLA4	0.0815351570996095	undirected	CTD.2616J11.3	CTLA4
CTD.2616J11.3	CXCL10	0.082978404012239	undirected	CTD.2616J11.3	CXCL10
CTD.2616J11.3	CXCL11	0.0745040458070505	undirected	CTD.2616J11.3	CXCL11
CTD.2616J11.3	DBH.AS1	0.0396833924511156	undirected	CTD.2616J11.3	DBH.AS1
CTD.2616J11.3	EXOC3L4	0.0205706610294553	undirected	CTD.2616J11.3	EXOC3L4
CTD.2616J11.3	GBP5	0.0748568902266497	undirected	CTD.2616J11.3	GBP5
CTD.2616J11.3	GNLY	0.0454784409907056	undirected	CTD.2616J11.3	GNLY
CTD.2616J11.3	IDO1	0.0897695041256524	undirected	CTD.2616J11.3	IDO1
CTD.2616J11.3	IFI44	0.0271857339674539	undirected	CTD.2616J11.3	IFI44
CTD.2616J11.3	IFNG	0.0799317532173816	undirected	CTD.2616J11.3	IFNG
CTD.2616J11.3	ISG15	0.0277380561471034	undirected	CTD.2616J11.3	ISG15
CTD.2616J11.3	LAG3	0.0925118326950564	undirected	CTD.2616J11.3	LAG3
CTD.2616J11.3	LAIR2	0.0450479657682717	undirected	CTD.2616J11.3	LAIR2
CTD.2616J11.3	LINC00158	0.021997662836313	undirected	CTD.2616J11.3	LINC00158
CTD.2616J11.3	LINC02099	0.0381467919251322	undirected	CTD.2616J11.3	LINC02099
CTD.2616J11.3	LOC100507406	0.0217557533791587	undirected	CTD.2616J11.3	LOC100507406
CTD.2616J11.3	NRIR	0.0365714593925187	undirected	CTD.2616J11.3	NRIR
CTD.2616J11.3	PLA2G7	0.0585100964100672	undirected	CTD.2616J11.3	PLA2G7
CTD.2616J11.3	RP11.44K6.2	0.0489171860963284	undirected	CTD.2616J11.3	RP11.44K6.2
CTD.2616J11.3	RP11.44K6.4	0.0414477487717442	undirected	CTD.2616J11.3	RP11.44K6.4
CTD.2616J11.3	RP11.638I2.9	0.0305121245000371	undirected	CTD.2616J11.3	RP11.638I2.9
CTD.2616J11.3	SIGLEC12	0.030497273568918	undirected	CTD.2616J11.3	SIGLEC12
CTD.2616J11.3	TNFRSF4	0.0404491263161571	undirected	CTD.2616J11.3	TNFRSF4
CTD.2616J11.3	UBD	0.0782528002616256	undirected	CTD.2616J11.3	UBD
CTD.2616J11.3	ZBP1	0.0657497100340015	undirected	CTD.2616J11.3	ZBP1
CTLA4	CXCL10	0.145094178758001	undirected	CTLA4	CXCL10
CTLA4	CXCL11	0.137101545945561	undirected	CTLA4	CXCL11
CTLA4	DBH.AS1	0.0843154744753382	undirected	CTLA4	DBH.AS1
CTLA4	EXOC3L4	0.0467337991018903	undirected	CTLA4	EXOC3L4
CTLA4	GBP5	0.131735993040964	undirected	CTLA4	GBP5
CTLA4	GNG8	0.0682542967260718	undirected	CTLA4	GNG8
CTLA4	GNLY	0.0754328721386155	undirected	CTLA4	GNLY
CTLA4	IDO1	0.136792907245855	undirected	CTLA4	IDO1
CTLA4	IFI44	0.0626415675512177	undirected	CTLA4	IFI44
CTLA4	IFNB1	0.0280763566143382	undirected	CTLA4	IFNB1
CTLA4	IFNG	0.128192847082166	undirected	CTLA4	IFNG
CTLA4	IFNL1	0.0346762826732744	undirected	CTLA4	IFNL1
CTLA4	IFNL2	0.0433278344409526	undirected	CTLA4	IFNL2
CTLA4	IFNL3	0.0411243968746989	undirected	CTLA4	IFNL3
CTLA4	ISG15	0.0648558191637782	undirected	CTLA4	ISG15
CTLA4	KLHDC7B	0.0446684843912326	undirected	CTLA4	KLHDC7B
CTLA4	LAG3	0.140968248698441	undirected	CTLA4	LAG3
CTLA4	LAIR2	0.123067525570521	undirected	CTLA4	LAIR2
CTLA4	LINC00158	0.0836826936295454	undirected	CTLA4	LINC00158
CTLA4	LINC02099	0.122491582382379	undirected	CTLA4	LINC02099
CTLA4	LOC100507406	0.0759156441231179	undirected	CTLA4	LOC100507406
CTLA4	NRIR	0.0785869780472204	undirected	CTLA4	NRIR
CTLA4	PLA2G7	0.0947127048933731	undirected	CTLA4	PLA2G7
CTLA4	PLEKHG7	0.0373323541363836	undirected	CTLA4	PLEKHG7
CTLA4	PPY	0.0293037290575473	undirected	CTLA4	PPY
CTLA4	RP11.44K6.2	0.103025186426304	undirected	CTLA4	RP11.44K6.2
CTLA4	RP11.44K6.4	0.0961046919026474	undirected	CTLA4	RP11.44K6.4
CTLA4	RP11.638I2.9	0.0563028556488219	undirected	CTLA4	RP11.638I2.9
CTLA4	SIGLEC12	0.0785671276940146	undirected	CTLA4	SIGLEC12
CTLA4	SPAG6	0.0316203423667169	undirected	CTLA4	SPAG6
CTLA4	TNFRSF4	0.0843463745072565	undirected	CTLA4	TNFRSF4
CTLA4	TTLL11.IT1	0.0432816468279383	undirected	CTLA4	TTLL11.IT1
CTLA4	UBD	0.0974006992834325	undirected	CTLA4	UBD
CTLA4	UTS2	0.0461285598582787	undirected	CTLA4	UTS2
CTLA4	ZBP1	0.124302234282236	undirected	CTLA4	ZBP1
CXCL10	CXCL11	0.162702708038443	undirected	CXCL10	CXCL11
CXCL10	DBH.AS1	0.0875450659288732	undirected	CXCL10	DBH.AS1
CXCL10	EXOC3L4	0.0647539456809535	undirected	CXCL10	EXOC3L4
CXCL10	GBP5	0.154176925278835	undirected	CXCL10	GBP5
CXCL10	GNG8	0.0452432308857481	undirected	CXCL10	GNG8
CXCL10	GNLY	0.105776583912809	undirected	CXCL10	GNLY
CXCL10	IDO1	0.180351035655906	undirected	CXCL10	IDO1
CXCL10	IFI44	0.0859634349399462	undirected	CXCL10	IFI44
CXCL10	IFNB1	0.0407015751122533	undirected	CXCL10	IFNB1
CXCL10	IFNG	0.183032741418288	undirected	CXCL10	IFNG
CXCL10	IFNL1	0.0551214578139163	undirected	CXCL10	IFNL1
CXCL10	IFNL2	0.0653036194930577	undirected	CXCL10	IFNL2
CXCL10	IFNL3	0.064610160573843	undirected	CXCL10	IFNL3
CXCL10	ISG15	0.0853022172442596	undirected	CXCL10	ISG15
CXCL10	KLHDC7B	0.0691584936756534	undirected	CXCL10	KLHDC7B
CXCL10	LAG3	0.174950697197821	undirected	CXCL10	LAG3
CXCL10	LAIR2	0.120582615775282	undirected	CXCL10	LAIR2
CXCL10	LINC00158	0.127459012863339	undirected	CXCL10	LINC00158
CXCL10	LINC02099	0.102456667071369	undirected	CXCL10	LINC02099
CXCL10	LOC100507406	0.0760912223391781	undirected	CXCL10	LOC100507406
CXCL10	NRIR	0.121040657078776	undirected	CXCL10	NRIR
CXCL10	PLA2G7	0.101626139677295	undirected	CXCL10	PLA2G7
CXCL10	PLEKHG7	0.0454232635703205	undirected	CXCL10	PLEKHG7
CXCL10	PPY	0.0328034369386047	undirected	CXCL10	PPY
CXCL10	RP11.44K6.2	0.158076964374244	undirected	CXCL10	RP11.44K6.2
CXCL10	RP11.44K6.4	0.147333104836716	undirected	CXCL10	RP11.44K6.4
CXCL10	RP11.638I2.9	0.0995588110934263	undirected	CXCL10	RP11.638I2.9
CXCL10	SIGLEC12	0.0967588912236782	undirected	CXCL10	SIGLEC12
CXCL10	SPAG6	0.0431265870543864	undirected	CXCL10	SPAG6
CXCL10	TNFRSF4	0.0704577847095992	undirected	CXCL10	TNFRSF4
CXCL10	TTLL11.IT1	0.0643556852922428	undirected	CXCL10	TTLL11.IT1
CXCL10	UBD	0.103195337095344	undirected	CXCL10	UBD
CXCL10	UTS2	0.0513164332062332	undirected	CXCL10	UTS2
CXCL10	ZBP1	0.173773291817223	undirected	CXCL10	ZBP1
CXCL11	DBH.AS1	0.079472426262694	undirected	CXCL11	DBH.AS1
CXCL11	EXOC3L4	0.0600652003163917	undirected	CXCL11	EXOC3L4
CXCL11	GBP5	0.132858855912544	undirected	CXCL11	GBP5
CXCL11	GNG8	0.0416002746715558	undirected	CXCL11	GNG8
CXCL11	GNLY	0.103906397589655	undirected	CXCL11	GNLY
CXCL11	IDO1	0.173049825378146	undirected	CXCL11	IDO1
CXCL11	IFI44	0.0799455399179133	undirected	CXCL11	IFI44
CXCL11	IFNB1	0.0422274986822682	undirected	CXCL11	IFNB1
CXCL11	IFNG	0.174380940794929	undirected	CXCL11	IFNG
CXCL11	IFNL1	0.0560791233996666	undirected	CXCL11	IFNL1
CXCL11	IFNL2	0.0639852963030861	undirected	CXCL11	IFNL2
CXCL11	IFNL3	0.0638576187955203	undirected	CXCL11	IFNL3
CXCL11	ISG15	0.0803553950832436	undirected	CXCL11	ISG15
CXCL11	KLHDC7B	0.0681111640284463	undirected	CXCL11	KLHDC7B
CXCL11	LAG3	0.165877853457857	undirected	CXCL11	LAG3
CXCL11	LAIR2	0.111553778602024	undirected	CXCL11	LAIR2
CXCL11	LINC00158	0.122204722786636	undirected	CXCL11	LINC00158
CXCL11	LINC02099	0.0927454149401481	undirected	CXCL11	LINC02099
CXCL11	LOC100507406	0.0728009929396785	undirected	CXCL11	LOC100507406
CXCL11	NRIR	0.120678249347965	undirected	CXCL11	NRIR
CXCL11	PLA2G7	0.0978946570859683	undirected	CXCL11	PLA2G7
CXCL11	PLEKHG7	0.0406630228624912	undirected	CXCL11	PLEKHG7
CXCL11	PPY	0.0347599322427253	undirected	CXCL11	PPY
CXCL11	RP11.44K6.2	0.148886426250933	undirected	CXCL11	RP11.44K6.2
CXCL11	RP11.44K6.4	0.138707877061283	undirected	CXCL11	RP11.44K6.4
CXCL11	RP11.638I2.9	0.100233461313399	undirected	CXCL11	RP11.638I2.9
CXCL11	SIGLEC12	0.0962079674433315	undirected	CXCL11	SIGLEC12
CXCL11	SPAG6	0.0404561348672549	undirected	CXCL11	SPAG6
CXCL11	TNFRSF4	0.0655533816996379	undirected	CXCL11	TNFRSF4
CXCL11	TTLL11.IT1	0.0689554755446517	undirected	CXCL11	TTLL11.IT1
CXCL11	UBD	0.0942706094182668	undirected	CXCL11	UBD
CXCL11	UTS2	0.0467546928968789	undirected	CXCL11	UTS2
CXCL11	ZBP1	0.167640564076192	undirected	CXCL11	ZBP1
DBH.AS1	EXOC3L4	0.0268300172055964	undirected	DBH.AS1	EXOC3L4
DBH.AS1	GBP5	0.0775781181857608	undirected	DBH.AS1	GBP5
DBH.AS1	GNG8	0.0299043461407727	undirected	DBH.AS1	GNG8
DBH.AS1	GNLY	0.0495166461486665	undirected	DBH.AS1	GNLY
DBH.AS1	IDO1	0.0882374062816084	undirected	DBH.AS1	IDO1
DBH.AS1	IFI44	0.0324213071666352	undirected	DBH.AS1	IFI44
DBH.AS1	IFNG	0.0844383177962818	undirected	DBH.AS1	IFNG
DBH.AS1	ISG15	0.03347331262739	undirected	DBH.AS1	ISG15
DBH.AS1	LAG3	0.0959080947825423	undirected	DBH.AS1	LAG3
DBH.AS1	LAIR2	0.0468538899498798	undirected	DBH.AS1	LAIR2
DBH.AS1	LINC00158	0.0404737446627524	undirected	DBH.AS1	LINC00158
DBH.AS1	LINC02099	0.0497691310771121	undirected	DBH.AS1	LINC02099
DBH.AS1	LOC100507406	0.0305787576649839	undirected	DBH.AS1	LOC100507406
DBH.AS1	NRIR	0.04296041305466	undirected	DBH.AS1	NRIR
DBH.AS1	PLA2G7	0.050736720118076	undirected	DBH.AS1	PLA2G7
DBH.AS1	PLEKHG7	0.0201040146347647	undirected	DBH.AS1	PLEKHG7
DBH.AS1	RP11.44K6.2	0.0505126167033088	undirected	DBH.AS1	RP11.44K6.2
DBH.AS1	RP11.44K6.4	0.0446433653953492	undirected	DBH.AS1	RP11.44K6.4
DBH.AS1	RP11.638I2.9	0.0321048819202194	undirected	DBH.AS1	RP11.638I2.9
DBH.AS1	SIGLEC12	0.0281825653265272	undirected	DBH.AS1	SIGLEC12
DBH.AS1	TNFRSF4	0.043346078493516	undirected	DBH.AS1	TNFRSF4
DBH.AS1	UBD	0.0757811111886842	undirected	DBH.AS1	UBD
DBH.AS1	UTS2	0.0211370346077095	undirected	DBH.AS1	UTS2
DBH.AS1	ZBP1	0.0730961470154852	undirected	DBH.AS1	ZBP1
EXOC3L4	GBP5	0.05695503381225	undirected	EXOC3L4	GBP5
EXOC3L4	GNLY	0.0338065265774588	undirected	EXOC3L4	GNLY
EXOC3L4	IDO1	0.0671436957111237	undirected	EXOC3L4	IDO1
EXOC3L4	IFI44	0.0316853937680381	undirected	EXOC3L4	IFI44
EXOC3L4	IFNG	0.0548344317460912	undirected	EXOC3L4	IFNG
EXOC3L4	IFNL2	0.0213996153725349	undirected	EXOC3L4	IFNL2
EXOC3L4	IFNL3	0.0209383069262553	undirected	EXOC3L4	IFNL3
EXOC3L4	ISG15	0.03474910455737	undirected	EXOC3L4	ISG15
EXOC3L4	KLHDC7B	0.0228736457948511	undirected	EXOC3L4	KLHDC7B
EXOC3L4	LAG3	0.0616703534715801	undirected	EXOC3L4	LAG3
EXOC3L4	LAIR2	0.0216368813221699	undirected	EXOC3L4	LAIR2
EXOC3L4	LINC00158	0.0241934237699191	undirected	EXOC3L4	LINC00158
EXOC3L4	NRIR	0.0322974474235713	undirected	EXOC3L4	NRIR
EXOC3L4	PLA2G7	0.0287530417623433	undirected	EXOC3L4	PLA2G7
EXOC3L4	RP11.44K6.2	0.0348818031420816	undirected	EXOC3L4	RP11.44K6.2
EXOC3L4	RP11.44K6.4	0.0294995443778735	undirected	EXOC3L4	RP11.44K6.4
EXOC3L4	RP11.638I2.9	0.0254216240847916	undirected	EXOC3L4	RP11.638I2.9
EXOC3L4	TNFRSF4	0.0229328375150956	undirected	EXOC3L4	TNFRSF4
EXOC3L4	TTLL11.IT1	0.0202908366853623	undirected	EXOC3L4	TTLL11.IT1
EXOC3L4	UBD	0.0491265187214961	undirected	EXOC3L4	UBD
EXOC3L4	ZBP1	0.0502753502789183	undirected	EXOC3L4	ZBP1
GBP5	GNG8	0.0375136943541605	undirected	GBP5	GNG8
GBP5	GNLY	0.0962120560905985	undirected	GBP5	GNLY
GBP5	IDO1	0.16601673782536	undirected	GBP5	IDO1
GBP5	IFI44	0.0713729932916944	undirected	GBP5	IFI44
GBP5	IFNB1	0.0351621708257291	undirected	GBP5	IFNB1
GBP5	IFNG	0.167976309441495	undirected	GBP5	IFNG
GBP5	IFNL1	0.0463649093984216	undirected	GBP5	IFNL1
GBP5	IFNL2	0.053294484895119	undirected	GBP5	IFNL2
GBP5	IFNL3	0.0509874429555758	undirected	GBP5	IFNL3
GBP5	ISG15	0.0679282246684059	undirected	GBP5	ISG15
GBP5	KLHDC7B	0.0614569991914621	undirected	GBP5	KLHDC7B
GBP5	LAG3	0.157710969455663	undirected	GBP5	LAG3
GBP5	LAIR2	0.10698881235706	undirected	GBP5	LAIR2
GBP5	LINC00158	0.114190736740177	undirected	GBP5	LINC00158
GBP5	LINC02099	0.0906405472162261	undirected	GBP5	LINC02099
GBP5	LOC100507406	0.0712151357337455	undirected	GBP5	LOC100507406
GBP5	NRIR	0.110658863858345	undirected	GBP5	NRIR
GBP5	PLA2G7	0.0987234529945751	undirected	GBP5	PLA2G7
GBP5	PLEKHG7	0.0405233786253246	undirected	GBP5	PLEKHG7
GBP5	PPY	0.0308991686032822	undirected	GBP5	PPY
GBP5	RP11.44K6.2	0.152655749902892	undirected	GBP5	RP11.44K6.2
GBP5	RP11.44K6.4	0.144835110531976	undirected	GBP5	RP11.44K6.4
GBP5	RP11.638I2.9	0.102302552528359	undirected	GBP5	RP11.638I2.9
GBP5	SIGLEC12	0.0926251657204585	undirected	GBP5	SIGLEC12
GBP5	SPAG6	0.0382499267689476	undirected	GBP5	SPAG6
GBP5	TNFRSF4	0.061513897046732	undirected	GBP5	TNFRSF4
GBP5	TTLL11.IT1	0.0624224553829267	undirected	GBP5	TTLL11.IT1
GBP5	UBD	0.0910649733790984	undirected	GBP5	UBD
GBP5	UTS2	0.0463504515409442	undirected	GBP5	UTS2
GBP5	ZBP1	0.156478133580857	undirected	GBP5	ZBP1
GNG8	GNLY	0.0327333947229654	undirected	GNG8	GNLY
GNG8	IDO1	0.0424889156043866	undirected	GNG8	IDO1
GNG8	IFI44	0.0237612616412844	undirected	GNG8	IFI44
GNG8	IFNG	0.0397356784235598	undirected	GNG8	IFNG
GNG8	ISG15	0.0336079012330011	undirected	GNG8	ISG15
GNG8	LAG3	0.0581970975424995	undirected	GNG8	LAG3
GNG8	LAIR2	0.0405222095731451	undirected	GNG8	LAIR2
GNG8	LINC02099	0.0363233609367626	undirected	GNG8	LINC02099
GNG8	LOC100507406	0.0228594917437528	undirected	GNG8	LOC100507406
GNG8	NRIR	0.0267811499051857	undirected	GNG8	NRIR
GNG8	PLA2G7	0.0380397184243599	undirected	GNG8	PLA2G7
GNG8	SIGLEC12	0.0249333000491987	undirected	GNG8	SIGLEC12
GNG8	TNFRSF4	0.069682931953305	undirected	GNG8	TNFRSF4
GNG8	UBD	0.0462950425057708	undirected	GNG8	UBD
GNG8	ZBP1	0.0473140023501911	undirected	GNG8	ZBP1
GNLY	IDO1	0.0966498632319043	undirected	GNLY	IDO1
GNLY	IFI44	0.0552007711944227	undirected	GNLY	IFI44
GNLY	IFNB1	0.0243140611013556	undirected	GNLY	IFNB1
GNLY	IFNG	0.090363727601423	undirected	GNLY	IFNG
GNLY	IFNL1	0.0305798335485049	undirected	GNLY	IFNL1
GNLY	IFNL2	0.0351106591923432	undirected	GNLY	IFNL2
GNLY	IFNL3	0.0365196554048689	undirected	GNLY	IFNL3
GNLY	ISG15	0.0646819424664563	undirected	GNLY	ISG15
GNLY	KLHDC7B	0.0331461573514983	undirected	GNLY	KLHDC7B
GNLY	LAG3	0.0964672151740294	undirected	GNLY	LAG3
GNLY	LAIR2	0.068399972601643	undirected	GNLY	LAIR2
GNLY	LINC00158	0.0597502495415068	undirected	GNLY	LINC00158
GNLY	LINC02099	0.0524434645813837	undirected	GNLY	LINC02099
GNLY	LOC100507406	0.0462328616481508	undirected	GNLY	LOC100507406
GNLY	NRIR	0.0599718112979739	undirected	GNLY	NRIR
GNLY	PLA2G7	0.0551316365259187	undirected	GNLY	PLA2G7
GNLY	PLEKHG7	0.0229256369759119	undirected	GNLY	PLEKHG7
GNLY	PPY	0.0220767282068025	undirected	GNLY	PPY
GNLY	RP11.44K6.2	0.0747558268127087	undirected	GNLY	RP11.44K6.2
GNLY	RP11.44K6.4	0.0699473458981564	undirected	GNLY	RP11.44K6.4
GNLY	RP11.638I2.9	0.045078599331613	undirected	GNLY	RP11.638I2.9
GNLY	SIGLEC12	0.0542355517808353	undirected	GNLY	SIGLEC12
GNLY	SPAG6	0.0246842461296867	undirected	GNLY	SPAG6
GNLY	TNFRSF4	0.048062824008781	undirected	GNLY	TNFRSF4
GNLY	TTLL11.IT1	0.048016779914848	undirected	GNLY	TTLL11.IT1
GNLY	UBD	0.0569798655804884	undirected	GNLY	UBD
GNLY	UTS2	0.026807416826069	undirected	GNLY	UTS2
GNLY	ZBP1	0.0830749113425711	undirected	GNLY	ZBP1
IDO1	IFI44	0.0808421382024032	undirected	IDO1	IFI44
IDO1	IFNB1	0.0335310169775186	undirected	IDO1	IFNB1
IDO1	IFNG	0.174290510320145	undirected	IDO1	IFNG
IDO1	IFNL1	0.0454372745978171	undirected	IDO1	IFNL1
IDO1	IFNL2	0.0568336756382917	undirected	IDO1	IFNL2
IDO1	IFNL3	0.0542875286098959	undirected	IDO1	IFNL3
IDO1	ISG15	0.078338515592935	undirected	IDO1	ISG15
IDO1	KLHDC7B	0.0624750876613367	undirected	IDO1	KLHDC7B
IDO1	LAG3	0.165306606789659	undirected	IDO1	LAG3
IDO1	LAIR2	0.116396478603134	undirected	IDO1	LAIR2
IDO1	LINC00158	0.118488633486965	undirected	IDO1	LINC00158
IDO1	LINC02099	0.0983599857196986	undirected	IDO1	LINC02099
IDO1	LOC100507406	0.0725051114250714	undirected	IDO1	LOC100507406
IDO1	NRIR	0.105401650827794	undirected	IDO1	NRIR
IDO1	PLA2G7	0.0961009155487641	undirected	IDO1	PLA2G7
IDO1	PLEKHG7	0.0510836808018295	undirected	IDO1	PLEKHG7
IDO1	PPY	0.0264917549340347	undirected	IDO1	PPY
IDO1	RP11.44K6.2	0.171041093040248	undirected	IDO1	RP11.44K6.2
IDO1	RP11.44K6.4	0.165162546176746	undirected	IDO1	RP11.44K6.4
IDO1	RP11.638I2.9	0.0934270820663	undirected	IDO1	RP11.638I2.9
IDO1	SIGLEC12	0.0888843362902302	undirected	IDO1	SIGLEC12
IDO1	SPAG6	0.0425301649544094	undirected	IDO1	SPAG6
IDO1	TNFRSF4	0.0670841075440107	undirected	IDO1	TNFRSF4
IDO1	TTLL11.IT1	0.0514324911930631	undirected	IDO1	TTLL11.IT1
IDO1	UBD	0.106247232529782	undirected	IDO1	UBD
IDO1	UTS2	0.0528388799420388	undirected	IDO1	UTS2
IDO1	ZBP1	0.158128164614144	undirected	IDO1	ZBP1
IFI44	IFNB1	0.03453211901213	undirected	IFI44	IFNB1
IFI44	IFNG	0.076048954839054	undirected	IFI44	IFNG
IFI44	IFNL1	0.061133359172596	undirected	IFI44	IFNL1
IFI44	IFNL2	0.0608982578149731	undirected	IFI44	IFNL2
IFI44	IFNL3	0.0670755958548047	undirected	IFI44	IFNL3
IFI44	ISG15	0.0822169299447009	undirected	IFI44	ISG15
IFI44	KLHDC7B	0.0519410218726118	undirected	IFI44	KLHDC7B
IFI44	LAG3	0.0772505674611215	undirected	IFI44	LAG3
IFI44	LAIR2	0.0485896139387181	undirected	IFI44	LAIR2
IFI44	LINC00158	0.0662973236536829	undirected	IFI44	LINC00158
IFI44	LINC02099	0.0403370166985227	undirected	IFI44	LINC02099
IFI44	LOC100507406	0.0354724833623832	undirected	IFI44	LOC100507406
IFI44	NRIR	0.0875843717829731	undirected	IFI44	NRIR
IFI44	PLA2G7	0.0473019289197821	undirected	IFI44	PLA2G7
IFI44	PPY	0.0260934093412632	undirected	IFI44	PPY
IFI44	RP11.44K6.2	0.0621186943787887	undirected	IFI44	RP11.44K6.2
IFI44	RP11.44K6.4	0.0585824320336839	undirected	IFI44	RP11.44K6.4
IFI44	RP11.638I2.9	0.0557216336965101	undirected	IFI44	RP11.638I2.9
IFI44	SIGLEC12	0.0518369741515293	undirected	IFI44	SIGLEC12
IFI44	TNFRSF4	0.0315511629699132	undirected	IFI44	TNFRSF4
IFI44	TTLL11.IT1	0.071286309562551	undirected	IFI44	TTLL11.IT1
IFI44	UBD	0.0357394438701174	undirected	IFI44	UBD
IFI44	UTS2	0.020752123216186	undirected	IFI44	UTS2
IFI44	ZBP1	0.0929723862524257	undirected	IFI44	ZBP1
IFNB1	IFNG	0.0272597306313025	undirected	IFNB1	IFNG
IFNB1	IFNL1	0.0359162941431109	undirected	IFNB1	IFNL1
IFNB1	IFNL2	0.0447732276443321	undirected	IFNB1	IFNL2
IFNB1	IFNL3	0.0535627916325266	undirected	IFNB1	IFNL3
IFNB1	ISG15	0.0467500912470301	undirected	IFNB1	ISG15
IFNB1	LAG3	0.0369749737902528	undirected	IFNB1	LAG3
IFNB1	NRIR	0.0292974748419736	undirected	IFNB1	NRIR
IFNB1	PLA2G7	0.0213476921861194	undirected	IFNB1	PLA2G7
IFNB1	TTLL11.IT1	0.0372776237950747	undirected	IFNB1	TTLL11.IT1
IFNB1	ZBP1	0.0337625735535441	undirected	IFNB1	ZBP1
IFNG	IFNL1	0.0355786840520274	undirected	IFNG	IFNL1
IFNG	IFNL2	0.0454330478865707	undirected	IFNG	IFNL2
IFNG	IFNL3	0.0425455096911643	undirected	IFNG	IFNL3
IFNG	ISG15	0.0745754573296383	undirected	IFNG	ISG15
IFNG	KLHDC7B	0.0470349968234608	undirected	IFNG	KLHDC7B
IFNG	LAG3	0.164143602626539	undirected	IFNG	LAG3
IFNG	LAIR2	0.106416277573646	undirected	IFNG	LAIR2
IFNG	LINC00158	0.104160830483568	undirected	IFNG	LINC00158
IFNG	LINC02099	0.0913448666237933	undirected	IFNG	LINC02099
IFNG	LOC100507406	0.0646534909024643	undirected	IFNG	LOC100507406
IFNG	NRIR	0.0860287348060947	undirected	IFNG	NRIR
IFNG	PLA2G7	0.0924512981636842	undirected	IFNG	PLA2G7
IFNG	PLEKHG7	0.0392173277930645	undirected	IFNG	PLEKHG7
IFNG	PPY	0.0248161238863719	undirected	IFNG	PPY
IFNG	RP11.44K6.2	0.133862544194234	undirected	IFNG	RP11.44K6.2
IFNG	RP11.44K6.4	0.124637371076099	undirected	IFNG	RP11.44K6.4
IFNG	RP11.638I2.9	0.075585249387759	undirected	IFNG	RP11.638I2.9
IFNG	SIGLEC12	0.0750718899581236	undirected	IFNG	SIGLEC12
IFNG	SPAG6	0.0387227402817863	undirected	IFNG	SPAG6
IFNG	TNFRSF4	0.061122361303337	undirected	IFNG	TNFRSF4
IFNG	TTLL11.IT1	0.0466084984626388	undirected	IFNG	TTLL11.IT1
IFNG	UBD	0.107277522559916	undirected	IFNG	UBD
IFNG	UTS2	0.0450697064972038	undirected	IFNG	UTS2
IFNG	ZBP1	0.135118655857256	undirected	IFNG	ZBP1
IFNL1	IFNL2	0.0983424571115269	undirected	IFNL1	IFNL2
IFNL1	IFNL3	0.111800111447702	undirected	IFNL1	IFNL3
IFNL1	ISG15	0.0781520969515885	undirected	IFNL1	ISG15
IFNL1	KLHDC7B	0.025910741122924	undirected	IFNL1	KLHDC7B
IFNL1	LAG3	0.04937176897766	undirected	IFNL1	LAG3
IFNL1	LINC00158	0.025516053542255	undirected	IFNL1	LINC00158
IFNL1	NRIR	0.0472599844561645	undirected	IFNL1	NRIR
IFNL1	PLA2G7	0.0255482316943638	undirected	IFNL1	PLA2G7
IFNL1	TTLL11.IT1	0.0379683791157115	undirected	IFNL1	TTLL11.IT1
IFNL1	UBD	0.0230028311875228	undirected	IFNL1	UBD
IFNL1	ZBP1	0.0516201660880519	undirected	IFNL1	ZBP1
IFNL2	IFNL3	0.115196003522214	undirected	IFNL2	IFNL3
IFNL2	ISG15	0.0765317540230069	undirected	IFNL2	ISG15
IFNL2	KLHDC7B	0.0298067070363527	undirected	IFNL2	KLHDC7B
IFNL2	LAG3	0.0623586603911373	undirected	IFNL2	LAG3
IFNL2	LINC00158	0.024850460689679	undirected	IFNL2	LINC00158
IFNL2	NRIR	0.0559883634355999	undirected	IFNL2	NRIR
IFNL2	PLA2G7	0.029271563792701	undirected	IFNL2	PLA2G7
IFNL2	RP11.44K6.2	0.0238973003129535	undirected	IFNL2	RP11.44K6.2
IFNL2	RP11.638I2.9	0.0215322204769669	undirected	IFNL2	RP11.638I2.9
IFNL2	TNFRSF4	0.0242051708876018	undirected	IFNL2	TNFRSF4
IFNL2	TTLL11.IT1	0.0301371999569891	undirected	IFNL2	TTLL11.IT1
IFNL2	UBD	0.0320365522491788	undirected	IFNL2	UBD
IFNL2	ZBP1	0.0632866375615238	undirected	IFNL2	ZBP1
IFNL3	ISG15	0.0859889108267606	undirected	IFNL3	ISG15
IFNL3	KLHDC7B	0.0312605873329944	undirected	IFNL3	KLHDC7B
IFNL3	LAG3	0.0621118216814709	undirected	IFNL3	LAG3
IFNL3	LINC00158	0.0208665948348501	undirected	IFNL3	LINC00158
IFNL3	NRIR	0.0600383746105122	undirected	IFNL3	NRIR
IFNL3	PLA2G7	0.0279957793048449	undirected	IFNL3	PLA2G7
IFNL3	RP11.44K6.2	0.0211527823693676	undirected	IFNL3	RP11.44K6.2
IFNL3	TNFRSF4	0.0241329540319972	undirected	IFNL3	TNFRSF4
IFNL3	TTLL11.IT1	0.0310971166443628	undirected	IFNL3	TTLL11.IT1
IFNL3	UBD	0.0289443315936217	undirected	IFNL3	UBD
IFNL3	ZBP1	0.0645785995072943	undirected	IFNL3	ZBP1
ISG15	KLHDC7B	0.0592992436128056	undirected	ISG15	KLHDC7B
ISG15	LAG3	0.0806654605106965	undirected	ISG15	LAG3
ISG15	LAIR2	0.0528587669511938	undirected	ISG15	LAIR2
ISG15	LINC00158	0.0691676200336721	undirected	ISG15	LINC00158
ISG15	LINC02099	0.041165087751547	undirected	ISG15	LINC02099
ISG15	LOC100507406	0.0433535055780545	undirected	ISG15	LOC100507406
ISG15	NRIR	0.090296221462988	undirected	ISG15	NRIR
ISG15	PLA2G7	0.0502951392308958	undirected	ISG15	PLA2G7
ISG15	PLEKHG7	0.0200289806960625	undirected	ISG15	PLEKHG7
ISG15	PPY	0.0376717553859762	undirected	ISG15	PPY
ISG15	RP11.44K6.2	0.0559864167309461	undirected	ISG15	RP11.44K6.2
ISG15	RP11.44K6.4	0.0522791147543136	undirected	ISG15	RP11.44K6.4
ISG15	RP11.638I2.9	0.0525860511175509	undirected	ISG15	RP11.638I2.9
ISG15	SIGLEC12	0.0583905557720219	undirected	ISG15	SIGLEC12
ISG15	SPAG6	0.0219252079665875	undirected	ISG15	SPAG6
ISG15	TNFRSF4	0.0413135875259899	undirected	ISG15	TNFRSF4
ISG15	TTLL11.IT1	0.0652268599910278	undirected	ISG15	TTLL11.IT1
ISG15	UBD	0.0359276778546704	undirected	ISG15	UBD
ISG15	UTS2	0.0211315495881499	undirected	ISG15	UTS2
ISG15	ZBP1	0.093653870719678	undirected	ISG15	ZBP1
KLHDC7B	LAG3	0.0575163187318577	undirected	KLHDC7B	LAG3
KLHDC7B	LAIR2	0.0250351188767721	undirected	KLHDC7B	LAIR2
KLHDC7B	LINC00158	0.0296551137670744	undirected	KLHDC7B	LINC00158
KLHDC7B	NRIR	0.0391137217243986	undirected	KLHDC7B	NRIR
KLHDC7B	PLA2G7	0.0341561619750252	undirected	KLHDC7B	PLA2G7
KLHDC7B	RP11.44K6.2	0.027717843868484	undirected	KLHDC7B	RP11.44K6.2
KLHDC7B	RP11.44K6.4	0.0266661117457005	undirected	KLHDC7B	RP11.44K6.4
KLHDC7B	RP11.638I2.9	0.0247753023254317	undirected	KLHDC7B	RP11.638I2.9
KLHDC7B	SIGLEC12	0.0210062900554268	undirected	KLHDC7B	SIGLEC12
KLHDC7B	TNFRSF4	0.0238007949491836	undirected	KLHDC7B	TNFRSF4
KLHDC7B	TTLL11.IT1	0.0344125181393403	undirected	KLHDC7B	TTLL11.IT1
KLHDC7B	UBD	0.0351099267265816	undirected	KLHDC7B	UBD
KLHDC7B	ZBP1	0.0567115175936816	undirected	KLHDC7B	ZBP1
LAG3	LAIR2	0.127565094933496	undirected	LAG3	LAIR2
LAG3	LINC00158	0.11146892263458	undirected	LAG3	LINC00158
LAG3	LINC02099	0.110209732088902	undirected	LAG3	LINC02099
LAG3	LOC100507406	0.0770421582013663	undirected	LAG3	LOC100507406
LAG3	NRIR	0.0978713493102401	undirected	LAG3	NRIR
LAG3	PLA2G7	0.0992228926332225	undirected	LAG3	PLA2G7
LAG3	PLEKHG7	0.0422774857294869	undirected	LAG3	PLEKHG7
LAG3	PPY	0.031183790068548	undirected	LAG3	PPY
LAG3	RP11.44K6.2	0.136109129507405	undirected	LAG3	RP11.44K6.2
LAG3	RP11.44K6.4	0.126989725191449	undirected	LAG3	RP11.44K6.4
LAG3	RP11.638I2.9	0.0746127014868722	undirected	LAG3	RP11.638I2.9
LAG3	SIGLEC12	0.0890632608893646	undirected	LAG3	SIGLEC12
LAG3	SPAG6	0.043898165300093	undirected	LAG3	SPAG6
LAG3	TNFRSF4	0.0813636524663703	undirected	LAG3	TNFRSF4
LAG3	TTLL11.IT1	0.0461356881116321	undirected	LAG3	TTLL11.IT1
LAG3	UBD	0.10626018062542	undirected	LAG3	UBD
LAG3	UTS2	0.0510152918784659	undirected	LAG3	UTS2
LAG3	ZBP1	0.150234803450477	undirected	LAG3	ZBP1
LAIR2	LINC00158	0.0378696740632456	undirected	LAIR2	LINC00158
LAIR2	LINC02099	0.0607813472882724	undirected	LAIR2	LINC02099
LAIR2	LOC100507406	0.0415016572367799	undirected	LAIR2	LOC100507406
LAIR2	NRIR	0.053045876727122	undirected	LAIR2	NRIR
LAIR2	PLA2G7	0.0880135171900904	undirected	LAIR2	PLA2G7
LAIR2	RP11.44K6.2	0.0496266347816039	undirected	LAIR2	RP11.44K6.2
LAIR2	RP11.44K6.4	0.0425824407811312	undirected	LAIR2	RP11.44K6.4
LAIR2	RP11.638I2.9	0.0367776684078942	undirected	LAIR2	RP11.638I2.9
LAIR2	SIGLEC12	0.0509267440448554	undirected	LAIR2	SIGLEC12
LAIR2	TNFRSF4	0.0731410177696441	undirected	LAIR2	TNFRSF4
LAIR2	TTLL11.IT1	0.0283954360429587	undirected	LAIR2	TTLL11.IT1
LAIR2	UBD	0.0936687562771473	undirected	LAIR2	UBD
LAIR2	UTS2	0.0245677986060725	undirected	LAIR2	UTS2
LAIR2	ZBP1	0.10081059170746	undirected	LAIR2	ZBP1
LINC00158	LINC02099	0.0306367901266585	undirected	LINC00158	LINC02099
LINC00158	NRIR	0.0611076640907207	undirected	LINC00158	NRIR
LINC00158	PLA2G7	0.0558072881082769	undirected	LINC00158	PLA2G7
LINC00158	RP11.44K6.2	0.0577031017352342	undirected	LINC00158	RP11.44K6.2
LINC00158	RP11.44K6.4	0.0454446571768706	undirected	LINC00158	RP11.44K6.4
LINC00158	RP11.638I2.9	0.0464767126586079	undirected	LINC00158	RP11.638I2.9
LINC00158	SIGLEC12	0.0349267633054548	undirected	LINC00158	SIGLEC12
LINC00158	TNFRSF4	0.0352530682047468	undirected	LINC00158	TNFRSF4
LINC00158	TTLL11.IT1	0.0399189491587116	undirected	LINC00158	TTLL11.IT1
LINC00158	UBD	0.0704445647125914	undirected	LINC00158	UBD
LINC00158	ZBP1	0.0927879837552973	undirected	LINC00158	ZBP1
LINC02099	LOC100507406	0.0324474975313374	undirected	LINC02099	LOC100507406
LINC02099	NRIR	0.0505190556736319	undirected	LINC02099	NRIR
LINC02099	PLA2G7	0.0784575726034811	undirected	LINC02099	PLA2G7
LINC02099	RP11.44K6.2	0.0429520603580127	undirected	LINC02099	RP11.44K6.2
LINC02099	RP11.44K6.4	0.0346196898739203	undirected	LINC02099	RP11.44K6.4
LINC02099	RP11.638I2.9	0.0316070816703108	undirected	LINC02099	RP11.638I2.9
LINC02099	SIGLEC12	0.0399416700083379	undirected	LINC02099	SIGLEC12
LINC02099	TNFRSF4	0.0637940528553224	undirected	LINC02099	TNFRSF4
LINC02099	TTLL11.IT1	0.0225083156798147	undirected	LINC02099	TTLL11.IT1
LINC02099	UBD	0.0881825166866343	undirected	LINC02099	UBD
LINC02099	ZBP1	0.0925538741377631	undirected	LINC02099	ZBP1
LOC100507406	NRIR	0.0382733561534804	undirected	LOC100507406	NRIR
LOC100507406	PLA2G7	0.0509662787132717	undirected	LOC100507406	PLA2G7
LOC100507406	RP11.44K6.2	0.0334421916004677	undirected	LOC100507406	RP11.44K6.2
LOC100507406	RP11.44K6.4	0.0268506930751903	undirected	LOC100507406	RP11.44K6.4
LOC100507406	RP11.638I2.9	0.0276761852388242	undirected	LOC100507406	RP11.638I2.9
LOC100507406	SIGLEC12	0.0342765259632411	undirected	LOC100507406	SIGLEC12
LOC100507406	TNFRSF4	0.0456104573166197	undirected	LOC100507406	TNFRSF4
LOC100507406	TTLL11.IT1	0.037303451355564	undirected	LOC100507406	TTLL11.IT1
LOC100507406	UBD	0.0524030659249538	undirected	LOC100507406	UBD
LOC100507406	ZBP1	0.0627763511041936	undirected	LOC100507406	ZBP1
NRIR	PLA2G7	0.0563568183044444	undirected	NRIR	PLA2G7
NRIR	PLEKHG7	0.0203751772150152	undirected	NRIR	PLEKHG7
NRIR	RP11.44K6.2	0.0711178484543562	undirected	NRIR	RP11.44K6.2
NRIR	RP11.44K6.4	0.0681269475077143	undirected	NRIR	RP11.44K6.4
NRIR	RP11.638I2.9	0.0509657232821187	undirected	NRIR	RP11.638I2.9
NRIR	SIGLEC12	0.0444263846373026	undirected	NRIR	SIGLEC12
NRIR	TNFRSF4	0.0351451763654519	undirected	NRIR	TNFRSF4
NRIR	TTLL11.IT1	0.0611796505878024	undirected	NRIR	TTLL11.IT1
NRIR	UBD	0.0531547896536366	undirected	NRIR	UBD
NRIR	UTS2	0.0217265835243069	undirected	NRIR	UTS2
NRIR	ZBP1	0.0966000194751661	undirected	NRIR	ZBP1
PLA2G7	PLEKHG7	0.0242083508366737	undirected	PLA2G7	PLEKHG7
PLA2G7	PPY	0.0212520831506893	undirected	PLA2G7	PPY
PLA2G7	RP11.44K6.2	0.0704495398062184	undirected	PLA2G7	RP11.44K6.2
PLA2G7	RP11.44K6.4	0.0689809700491402	undirected	PLA2G7	RP11.44K6.4
PLA2G7	RP11.638I2.9	0.0430769600233598	undirected	PLA2G7	RP11.638I2.9
PLA2G7	SIGLEC12	0.0697392567331424	undirected	PLA2G7	SIGLEC12
PLA2G7	SPAG6	0.0219245085822985	undirected	PLA2G7	SPAG6
PLA2G7	TNFRSF4	0.0598682505506931	undirected	PLA2G7	TNFRSF4
PLA2G7	TTLL11.IT1	0.0434674129794029	undirected	PLA2G7	TTLL11.IT1
PLA2G7	UBD	0.0652308897356107	undirected	PLA2G7	UBD
PLA2G7	UTS2	0.0342180025601395	undirected	PLA2G7	UTS2
PLA2G7	ZBP1	0.0884296016247876	undirected	PLA2G7	ZBP1
PLEKHG7	RP11.44K6.2	0.0284321614949396	undirected	PLEKHG7	RP11.44K6.2
PLEKHG7	RP11.44K6.4	0.0241001712555248	undirected	PLEKHG7	RP11.44K6.4
PLEKHG7	TTLL11.IT1	0.0208639995960383	undirected	PLEKHG7	TTLL11.IT1
PLEKHG7	UBD	0.0478836152662718	undirected	PLEKHG7	UBD
PLEKHG7	ZBP1	0.0393325823555933	undirected	PLEKHG7	ZBP1
PPY	TNFRSF4	0.0224279640570113	undirected	PPY	TNFRSF4
PPY	TTLL11.IT1	0.0380914636525219	undirected	PPY	TTLL11.IT1
PPY	ZBP1	0.0290477441646159	undirected	PPY	ZBP1
RP11.44K6.2	RP11.44K6.4	0.116179346132258	undirected	RP11.44K6.2	RP11.44K6.4
RP11.44K6.2	RP11.638I2.9	0.0814138662491408	undirected	RP11.44K6.2	RP11.638I2.9
RP11.44K6.2	SIGLEC12	0.0459673388084754	undirected	RP11.44K6.2	SIGLEC12
RP11.44K6.2	TNFRSF4	0.0376204074481855	undirected	RP11.44K6.2	TNFRSF4
RP11.44K6.2	TTLL11.IT1	0.0360418793880315	undirected	RP11.44K6.2	TTLL11.IT1
RP11.44K6.2	UBD	0.100198964088493	undirected	RP11.44K6.2	UBD
RP11.44K6.2	UTS2	0.0225029068879816	undirected	RP11.44K6.2	UTS2
RP11.44K6.2	ZBP1	0.113584262700617	undirected	RP11.44K6.2	ZBP1
RP11.44K6.4	RP11.638I2.9	0.0783202275091591	undirected	RP11.44K6.4	RP11.638I2.9
RP11.44K6.4	SIGLEC12	0.0444777572614551	undirected	RP11.44K6.4	SIGLEC12
RP11.44K6.4	TNFRSF4	0.0349867713781364	undirected	RP11.44K6.4	TNFRSF4
RP11.44K6.4	TTLL11.IT1	0.0354467896395488	undirected	RP11.44K6.4	TTLL11.IT1
RP11.44K6.4	UBD	0.0952292937751906	undirected	RP11.44K6.4	UBD
RP11.44K6.4	ZBP1	0.106042577176062	undirected	RP11.44K6.4	ZBP1
RP11.638I2.9	SIGLEC12	0.0347151970898593	undirected	RP11.638I2.9	SIGLEC12
RP11.638I2.9	TTLL11.IT1	0.054831740448122	undirected	RP11.638I2.9	TTLL11.IT1
RP11.638I2.9	UBD	0.0443453325403501	undirected	RP11.638I2.9	UBD
RP11.638I2.9	ZBP1	0.0686790118370788	undirected	RP11.638I2.9	ZBP1
SIGLEC12	TNFRSF4	0.0400346114874395	undirected	SIGLEC12	TNFRSF4
SIGLEC12	TTLL11.IT1	0.0568455629446077	undirected	SIGLEC12	TTLL11.IT1
SIGLEC12	UBD	0.0531416546709753	undirected	SIGLEC12	UBD
SIGLEC12	UTS2	0.021110297362584	undirected	SIGLEC12	UTS2
SIGLEC12	ZBP1	0.0752906134449437	undirected	SIGLEC12	ZBP1
SPAG6	UBD	0.0330834931243144	undirected	SPAG6	UBD
SPAG6	ZBP1	0.0350942750666388	undirected	SPAG6	ZBP1
TNFRSF4	TTLL11.IT1	0.023544295960034	undirected	TNFRSF4	TTLL11.IT1
TNFRSF4	UBD	0.0609340955921669	undirected	TNFRSF4	UBD
TNFRSF4	UTS2	0.0236062657970222	undirected	TNFRSF4	UTS2
TNFRSF4	ZBP1	0.0651403136911278	undirected	TNFRSF4	ZBP1
TTLL11.IT1	UBD	0.0216383491972689	undirected	TTLL11.IT1	UBD
TTLL11.IT1	ZBP1	0.0562536701870951	undirected	TTLL11.IT1	ZBP1
UBD	UTS2	0.0465507301740468	undirected	UBD	UTS2
UBD	ZBP1	0.0948450520306929	undirected	UBD	ZBP1
UTS2	ZBP1	0.0441388382491155	undirected	UTS2	ZBP1
