# Supplementary material for: Identification and validation of key modules and hub genes associated with the pathological stage of oral squamous cell carcinoma by weighted gene co-expression network analysis
Source: PeerJ. 2020 Feb 4;8:e8505. doi: 10.7717/peerj.8505 (PMC7006519; doi:10.7717/peerj.8505)
Supplement: File S3 [file peerj-08-8505-s003.zip › CytoscapeInput/CytoscapeInput-edges-turquoise.txt]

fromNode	toNode	weight	direction	fromAltName	toAltName
AACSP1	ABLIM2	0.0242424789346625	undirected	AACSP1	ABLIM2
AACSP1	ABRA	0.0984168961328921	undirected	AACSP1	ABRA
AACSP1	AC002398.12	0.0815432899726241	undirected	AACSP1	AC002398.12
AACSP1	AC003090.1	0.037418237256107	undirected	AACSP1	AC003090.1
AACSP1	AC004947.2	0.0360259409262269	undirected	AACSP1	AC004947.2
AACSP1	AC053503.6	0.0835005659901295	undirected	AACSP1	AC053503.6
AACSP1	AC106869.2	0.0355112874188419	undirected	AACSP1	AC106869.2
AACSP1	AC147651.5	0.0234355441003473	undirected	AACSP1	AC147651.5
AACSP1	ACACB	0.0506553664493484	undirected	AACSP1	ACACB
AACSP1	ACADL	0.0319606649637974	undirected	AACSP1	ACADL
AACSP1	ACHE	0.0739102948541089	undirected	AACSP1	ACHE
AACSP1	ACSM5	0.0447054892148447	undirected	AACSP1	ACSM5
AACSP1	ACTA1	0.105230037935601	undirected	AACSP1	ACTA1
AACSP1	ACTN2	0.103228655593864	undirected	AACSP1	ACTN2
AACSP1	ADAMTS8	0.0431714247872206	undirected	AACSP1	ADAMTS8
AACSP1	ADCY2	0.0794273902193861	undirected	AACSP1	ADCY2
AACSP1	ADGRA1	0.0254133032553348	undirected	AACSP1	ADGRA1
AACSP1	ADH1B	0.0529854220680922	undirected	AACSP1	ADH1B
AACSP1	ADH4	0.0204680062128859	undirected	AACSP1	ADH4
AACSP1	ADIPOQ	0.0405121142375069	undirected	AACSP1	ADIPOQ
AACSP1	ADPRHL1	0.0440787559041876	undirected	AACSP1	ADPRHL1
AACSP1	AGBL1	0.0667268888252964	undirected	AACSP1	AGBL1
AACSP1	AGT	0.0638720573796992	undirected	AACSP1	AGT
AACSP1	AKAP6	0.0608883935286412	undirected	AACSP1	AKAP6
AACSP1	AL161668.5	0.0264906475811673	undirected	AACSP1	AL161668.5
AACSP1	ALPK3	0.086986061459056	undirected	AACSP1	ALPK3
AACSP1	AMPD1	0.0926668669244707	undirected	AACSP1	AMPD1
AACSP1	ANGPTL1	0.0739990441343309	undirected	AACSP1	ANGPTL1
AACSP1	ANGPTL5	0.0275130570916482	undirected	AACSP1	ANGPTL5
AACSP1	ANGPTL7	0.0453696313803173	undirected	AACSP1	ANGPTL7
AACSP1	ANKRD1	0.0800268505537133	undirected	AACSP1	ANKRD1
AACSP1	ANKRD2	0.0563128321433843	undirected	AACSP1	ANKRD2
AACSP1	ANKRD23	0.0572683730685836	undirected	AACSP1	ANKRD23
AACSP1	ANO5	0.0897689319183372	undirected	AACSP1	ANO5
AACSP1	AOX1	0.0288169027323665	undirected	AACSP1	AOX1
AACSP1	APOBEC2	0.10229636793755	undirected	AACSP1	APOBEC2
AACSP1	AQP4	0.0238872178505344	undirected	AACSP1	AQP4
AACSP1	AQP7	0.0272805746937242	undirected	AACSP1	AQP7
AACSP1	ARHGAP36	0.0391822627213052	undirected	AACSP1	ARHGAP36
AACSP1	ARPP21	0.0994448551720039	undirected	AACSP1	ARPP21
AACSP1	ART1	0.0821408863370483	undirected	AACSP1	ART1
AACSP1	ART3	0.0289442424415059	undirected	AACSP1	ART3
AACSP1	ART5	0.02364214476549	undirected	AACSP1	ART5
AACSP1	ARX	0.0691186548750143	undirected	AACSP1	ARX
AACSP1	ASB10	0.108071762986989	undirected	AACSP1	ASB10
AACSP1	ASB11	0.097880539280906	undirected	AACSP1	ASB11
AACSP1	ASB12	0.071214855619949	undirected	AACSP1	ASB12
AACSP1	ASB14	0.0282271039227709	undirected	AACSP1	ASB14
AACSP1	ASB15	0.0970706356728789	undirected	AACSP1	ASB15
AACSP1	ASB16	0.0376527967400338	undirected	AACSP1	ASB16
AACSP1	ASB18	0.0264561115262943	undirected	AACSP1	ASB18
AACSP1	ASB4	0.0440291791136126	undirected	AACSP1	ASB4
AACSP1	ASB5	0.0949080101846225	undirected	AACSP1	ASB5
AACSP1	ASPA	0.0433962109479459	undirected	AACSP1	ASPA
AACSP1	ATOH8	0.0428362703100915	undirected	AACSP1	ATOH8
AACSP1	ATP1A2	0.10659853923095	undirected	AACSP1	ATP1A2
AACSP1	ATP1B4	0.0945811461655223	undirected	AACSP1	ATP1B4
AACSP1	ATP2A1	0.0874844206391925	undirected	AACSP1	ATP2A1
AACSP1	ATP2B2	0.0245443203082594	undirected	AACSP1	ATP2B2
AACSP1	ATP8A1	0.0342077307558038	undirected	AACSP1	ATP8A1
AACSP1	B3GALT1	0.0817513617916301	undirected	AACSP1	B3GALT1
AACSP1	BEST3	0.0998315375195937	undirected	AACSP1	BEST3
AACSP1	BHMT2	0.0412416528020878	undirected	AACSP1	BHMT2
AACSP1	BIN1	0.052622927481028	undirected	AACSP1	BIN1
AACSP1	BMP5	0.0340946250683836	undirected	AACSP1	BMP5
AACSP1	C10orf71	0.107360839064631	undirected	AACSP1	C10orf71
AACSP1	C10orf71.AS1	0.0979306358358754	undirected	AACSP1	C10orf71.AS1
AACSP1	C14orf180	0.0216169621592506	undirected	AACSP1	C14orf180
AACSP1	C1orf105	0.0644557869335525	undirected	AACSP1	C1orf105
AACSP1	C1orf127	0.0465383899858622	undirected	AACSP1	C1orf127
AACSP1	C1QTNF9	0.0266093006726217	undirected	AACSP1	C1QTNF9
AACSP1	C20orf166.AS1	0.0837271916042095	undirected	AACSP1	C20orf166.AS1
AACSP1	C2orf40	0.0480145958849735	undirected	AACSP1	C2orf40
AACSP1	C6	0.0458597803990683	undirected	AACSP1	C6
AACSP1	C8orf22	0.075091598112405	undirected	AACSP1	C8orf22
AACSP1	CA3	0.0920476642310154	undirected	AACSP1	CA3
AACSP1	CACNA1S	0.101861982688856	undirected	AACSP1	CACNA1S
AACSP1	CACNA2D1	0.0248787696223082	undirected	AACSP1	CACNA2D1
AACSP1	CACNB1	0.0809614996958652	undirected	AACSP1	CACNB1
AACSP1	CACNG1	0.0921529006537375	undirected	AACSP1	CACNG1
AACSP1	CACNG6	0.09754622611768	undirected	AACSP1	CACNG6
AACSP1	CADM2	0.0535259808287382	undirected	AACSP1	CADM2
AACSP1	CADM3.AS1	0.0280789508254305	undirected	AACSP1	CADM3.AS1
AACSP1	CAMK2A	0.0479418446181326	undirected	AACSP1	CAMK2A
AACSP1	CAMK2B	0.0647040481697533	undirected	AACSP1	CAMK2B
AACSP1	CAND2	0.0488673477352179	undirected	AACSP1	CAND2
AACSP1	CAP2	0.0515834701231928	undirected	AACSP1	CAP2
AACSP1	CAPN3	0.0346359703185266	undirected	AACSP1	CAPN3
AACSP1	CAPN6	0.0267002592733127	undirected	AACSP1	CAPN6
AACSP1	CARNS1	0.075452412962228	undirected	AACSP1	CARNS1
AACSP1	CASQ1	0.101151998116873	undirected	AACSP1	CASQ1
AACSP1	CAV3	0.0952835638254228	undirected	AACSP1	CAV3
AACSP1	CCDC150	0.0216029125496689	undirected	AACSP1	CCDC150
AACSP1	CD300LG	0.0268034940950753	undirected	AACSP1	CD300LG
AACSP1	CDH15	0.0692009264430531	undirected	AACSP1	CDH15
AACSP1	CDH20	0.0254510131664949	undirected	AACSP1	CDH20
AACSP1	CDNF	0.0313145207355443	undirected	AACSP1	CDNF
AACSP1	CFAP61	0.047954011209527	undirected	AACSP1	CFAP61
AACSP1	CFL2	0.0473991260149815	undirected	AACSP1	CFL2
AACSP1	CH17.437K3.1	0.0648443206875801	undirected	AACSP1	CH17.437K3.1
AACSP1	CIDEC	0.0203146157609959	undirected	AACSP1	CIDEC
AACSP1	CILP	0.0515813074724459	undirected	AACSP1	CILP
AACSP1	CKM	0.09801077342424	undirected	AACSP1	CKM
AACSP1	CKMT2	0.104249338561713	undirected	AACSP1	CKMT2
AACSP1	CLCN4	0.0263623663883726	undirected	AACSP1	CLCN4
AACSP1	CLIC5	0.0576449279756128	undirected	AACSP1	CLIC5
AACSP1	CMA1	0.0263209633184279	undirected	AACSP1	CMA1
AACSP1	CMYA5	0.0952573130215045	undirected	AACSP1	CMYA5
AACSP1	CNKSR2	0.0258009506281621	undirected	AACSP1	CNKSR2
AACSP1	COBL	0.0253466425750302	undirected	AACSP1	COBL
AACSP1	COL25A1	0.0344752932721096	undirected	AACSP1	COL25A1
AACSP1	COQ10A	0.0213305999674395	undirected	AACSP1	COQ10A
AACSP1	COQ8A	0.0543580027320393	undirected	AACSP1	COQ8A
AACSP1	CORO6	0.0474256438669104	undirected	AACSP1	CORO6
AACSP1	COX6A2	0.102171545004111	undirected	AACSP1	COX6A2
AACSP1	COX7A1	0.0673545715404664	undirected	AACSP1	COX7A1
AACSP1	CRYAB	0.0391209319184209	undirected	AACSP1	CRYAB
AACSP1	CSRP3	0.095944880762403	undirected	AACSP1	CSRP3
AACSP1	CTA.221G9.12	0.0340075408800346	undirected	AACSP1	CTA.221G9.12
AACSP1	CTB.119C2.1	0.0283572935212354	undirected	AACSP1	CTB.119C2.1
AACSP1	CTC.264K15.6	0.0717538353390823	undirected	AACSP1	CTC.264K15.6
AACSP1	CTC.297N7.7	0.046669527503132	undirected	AACSP1	CTC.297N7.7
AACSP1	CTD.2083E4.7	0.0739616104264816	undirected	AACSP1	CTD.2083E4.7
AACSP1	CTD.2263F21.1	0.0523140089216421	undirected	AACSP1	CTD.2263F21.1
AACSP1	CTD.3064M3.4	0.0426121634694065	undirected	AACSP1	CTD.3064M3.4
AACSP1	CTNNA3	0.102133007693831	undirected	AACSP1	CTNNA3
AACSP1	DDIT4L	0.0834448667955193	undirected	AACSP1	DDIT4L
AACSP1	DEPTOR	0.0322401200704349	undirected	AACSP1	DEPTOR
AACSP1	DES	0.0949384259510017	undirected	AACSP1	DES
AACSP1	DHRS7C	0.0779422506882185	undirected	AACSP1	DHRS7C
AACSP1	DIRAS1	0.0268251233163448	undirected	AACSP1	DIRAS1
AACSP1	DLK1	0.0553668517882641	undirected	AACSP1	DLK1
AACSP1	DMD	0.0202951966411736	undirected	AACSP1	DMD
AACSP1	DOK5	0.0614080898344168	undirected	AACSP1	DOK5
AACSP1	DPF3	0.0395411507204121	undirected	AACSP1	DPF3
AACSP1	DTNA	0.0629269752372771	undirected	AACSP1	DTNA
AACSP1	DUPD1	0.0982342643621376	undirected	AACSP1	DUPD1
AACSP1	DUSP13	0.0737150220737183	undirected	AACSP1	DUSP13
AACSP1	DUSP26	0.101351178473565	undirected	AACSP1	DUSP26
AACSP1	DUSP27	0.098148618510027	undirected	AACSP1	DUSP27
AACSP1	EDN3	0.0416163601659878	undirected	AACSP1	EDN3
AACSP1	EEF1A2	0.04879661822982	undirected	AACSP1	EEF1A2
AACSP1	EGF	0.0303763094292033	undirected	AACSP1	EGF
AACSP1	EMX2OS	0.0325170879709883	undirected	AACSP1	EMX2OS
AACSP1	ENAM	0.0566472563642842	undirected	AACSP1	ENAM
AACSP1	ENO3	0.0995149081080991	undirected	AACSP1	ENO3
AACSP1	EPDR1	0.0328839535314621	undirected	AACSP1	EPDR1
AACSP1	EPM2A	0.0342508025719704	undirected	AACSP1	EPM2A
AACSP1	ERBB4	0.0573888048189841	undirected	AACSP1	ERBB4
AACSP1	ESRRG	0.0552786571090374	undirected	AACSP1	ESRRG
AACSP1	EXTL1	0.0789448583564145	undirected	AACSP1	EXTL1
AACSP1	EYA1	0.0205760175173715	undirected	AACSP1	EYA1
AACSP1	EYA4	0.0208787081097235	undirected	AACSP1	EYA4
AACSP1	FABP3	0.0668822437077732	undirected	AACSP1	FABP3
AACSP1	FAM134B	0.0496425908271715	undirected	AACSP1	FAM134B
AACSP1	FAM13C	0.0385716215025301	undirected	AACSP1	FAM13C
AACSP1	FAM180B	0.0386363788476277	undirected	AACSP1	FAM180B
AACSP1	FAM189A2	0.0266841395065646	undirected	AACSP1	FAM189A2
AACSP1	FAM57B	0.0483487062153023	undirected	AACSP1	FAM57B
AACSP1	FBP2	0.0399568369439144	undirected	AACSP1	FBP2
AACSP1	FBXO40	0.0922804519162557	undirected	AACSP1	FBXO40
AACSP1	FGF6	0.05448115833442	undirected	AACSP1	FGF6
AACSP1	FHL1	0.0760724908065148	undirected	AACSP1	FHL1
AACSP1	FILIP1	0.0486272798722462	undirected	AACSP1	FILIP1
AACSP1	FITM1	0.08408449954598	undirected	AACSP1	FITM1
AACSP1	FLNC	0.0781554163491806	undirected	AACSP1	FLNC
AACSP1	FNDC5	0.0703936510582673	undirected	AACSP1	FNDC5
AACSP1	FSD2	0.0671194926600722	undirected	AACSP1	FSD2
AACSP1	FXYD1	0.0819906073489792	undirected	AACSP1	FXYD1
AACSP1	GADL1	0.0522367089508119	undirected	AACSP1	GADL1
AACSP1	GALNTL6	0.0398699593909371	undirected	AACSP1	GALNTL6
AACSP1	GMPR	0.0309340234939308	undirected	AACSP1	GMPR
AACSP1	GPD1	0.0699055773983743	undirected	AACSP1	GPD1
AACSP1	GPRC5B	0.0326268146111199	undirected	AACSP1	GPRC5B
AACSP1	GPX3	0.020560708040044	undirected	AACSP1	GPX3
AACSP1	GREB1L	0.023851534032555	undirected	AACSP1	GREB1L
AACSP1	HFE2	0.11007150124262	undirected	AACSP1	HFE2
AACSP1	HHATL	0.105263465977052	undirected	AACSP1	HHATL
AACSP1	HMCN2	0.0358615585546937	undirected	AACSP1	HMCN2
AACSP1	HMGCLL1	0.0403096061079096	undirected	AACSP1	HMGCLL1
AACSP1	HPSE2	0.0201276545998134	undirected	AACSP1	HPSE2
AACSP1	HRASLS5	0.0207611051493831	undirected	AACSP1	HRASLS5
AACSP1	HRC	0.107674982479239	undirected	AACSP1	HRC
AACSP1	hsa.mir.1.1	0.0804176168696775	undirected	AACSP1	hsa.mir.1.1
AACSP1	hsa.mir.1.2	0.08031206246951	undirected	AACSP1	hsa.mir.1.2
AACSP1	hsa.mir.127	0.0272055445035177	undirected	AACSP1	hsa.mir.127
AACSP1	hsa.mir.133a.1	0.0784242273325147	undirected	AACSP1	hsa.mir.133a.1
AACSP1	hsa.mir.133a.2	0.0773680242585539	undirected	AACSP1	hsa.mir.133a.2
AACSP1	hsa.mir.133b	0.0756081327221917	undirected	AACSP1	hsa.mir.133b
AACSP1	hsa.mir.206	0.0713884008078648	undirected	AACSP1	hsa.mir.206
AACSP1	hsa.mir.208b	0.0686083237078236	undirected	AACSP1	hsa.mir.208b
AACSP1	hsa.mir.299	0.0226414871398637	undirected	AACSP1	hsa.mir.299
AACSP1	hsa.mir.337	0.0204095336661202	undirected	AACSP1	hsa.mir.337
AACSP1	hsa.mir.378c	0.0201851438091801	undirected	AACSP1	hsa.mir.378c
AACSP1	hsa.mir.379	0.0269972036640559	undirected	AACSP1	hsa.mir.379
AACSP1	hsa.mir.381	0.0363083029737176	undirected	AACSP1	hsa.mir.381
AACSP1	hsa.mir.410	0.0213433109282662	undirected	AACSP1	hsa.mir.410
AACSP1	hsa.mir.411	0.0299096635385372	undirected	AACSP1	hsa.mir.411
AACSP1	hsa.mir.487b	0.0216905528408281	undirected	AACSP1	hsa.mir.487b
AACSP1	hsa.mir.499a	0.053921564174631	undirected	AACSP1	hsa.mir.499a
AACSP1	hsa.mir.9.1	0.0202199918905895	undirected	AACSP1	hsa.mir.9.1
AACSP1	hsa.mir.9.2	0.0201774787892436	undirected	AACSP1	hsa.mir.9.2
AACSP1	hsa.mir.9.3	0.0201726448695697	undirected	AACSP1	hsa.mir.9.3
AACSP1	HSPB2	0.0663214518514326	undirected	AACSP1	HSPB2
AACSP1	HSPB6	0.101655731639901	undirected	AACSP1	HSPB6
AACSP1	HSPB7	0.105033038233026	undirected	AACSP1	HSPB7
AACSP1	IL17D	0.0449040504870918	undirected	AACSP1	IL17D
AACSP1	IP6K3	0.0734460261701789	undirected	AACSP1	IP6K3
AACSP1	ITGB1BP2	0.0609003034955155	undirected	AACSP1	ITGB1BP2
AACSP1	JPH2	0.0539056809688222	undirected	AACSP1	JPH2
AACSP1	KBTBD12	0.0762527357547865	undirected	AACSP1	KBTBD12
AACSP1	KBTBD13	0.0421377061269326	undirected	AACSP1	KBTBD13
AACSP1	KCNA4	0.0271848590074363	undirected	AACSP1	KCNA4
AACSP1	KCNA5	0.0283146552758077	undirected	AACSP1	KCNA5
AACSP1	KCNA7	0.0701382581937616	undirected	AACSP1	KCNA7
AACSP1	KCNB1	0.0534494072050439	undirected	AACSP1	KCNB1
AACSP1	KCNC1	0.0215899629467885	undirected	AACSP1	KCNC1
AACSP1	KCNJ11	0.0415791209101882	undirected	AACSP1	KCNJ11
AACSP1	KCNQ4	0.0312354061675532	undirected	AACSP1	KCNQ4
AACSP1	KCNT1	0.0367151311209529	undirected	AACSP1	KCNT1
AACSP1	KIAA0408	0.0470607611679183	undirected	AACSP1	KIAA0408
AACSP1	KLF15	0.0230294807753591	undirected	AACSP1	KLF15
AACSP1	KLHL30	0.0699869971110142	undirected	AACSP1	KLHL30
AACSP1	KLHL31	0.067130878091153	undirected	AACSP1	KLHL31
AACSP1	KLHL33	0.0770109232468629	undirected	AACSP1	KLHL33
AACSP1	KLHL34	0.0617136870525688	undirected	AACSP1	KLHL34
AACSP1	KLHL38	0.0497563967282131	undirected	AACSP1	KLHL38
AACSP1	KLHL40	0.10660882333325	undirected	AACSP1	KLHL40
AACSP1	KLHL41	0.104278274459772	undirected	AACSP1	KLHL41
AACSP1	LANCL1.AS1	0.0752276621902973	undirected	AACSP1	LANCL1.AS1
AACSP1	LBP	0.0210787385895528	undirected	AACSP1	LBP
AACSP1	LBX1	0.0408241807453174	undirected	AACSP1	LBX1
AACSP1	LCN8	0.0243156160856327	undirected	AACSP1	LCN8
AACSP1	LDB3	0.113090703676078	undirected	AACSP1	LDB3
AACSP1	LGI1	0.0471008628911877	undirected	AACSP1	LGI1
AACSP1	LIMCH1	0.0314656191385153	undirected	AACSP1	LIMCH1
AACSP1	LINC00327	0.0298565971776108	undirected	AACSP1	LINC00327
AACSP1	LINC00840	0.0289239258169873	undirected	AACSP1	LINC00840
AACSP1	LINC00950	0.0229294457907555	undirected	AACSP1	LINC00950
AACSP1	LINC01091	0.0469542730338643	undirected	AACSP1	LINC01091
AACSP1	LINC01352	0.0218354675795549	undirected	AACSP1	LINC01352
AACSP1	LINC01372	0.0628468021991033	undirected	AACSP1	LINC01372
AACSP1	LINC01405	0.0497307649108292	undirected	AACSP1	LINC01405
AACSP1	LINC01479	0.0509173596161666	undirected	AACSP1	LINC01479
AACSP1	LINC01497	0.0365861377179303	undirected	AACSP1	LINC01497
AACSP1	LINC01563	0.0537230800742529	undirected	AACSP1	LINC01563
AACSP1	LINC01894	0.0235467904986732	undirected	AACSP1	LINC01894
AACSP1	LINC01996	0.0544026460751748	undirected	AACSP1	LINC01996
AACSP1	LINGO4	0.04890538284629	undirected	AACSP1	LINGO4
AACSP1	LMOD2	0.104686611853119	undirected	AACSP1	LMOD2
AACSP1	LMOD3	0.105130279442614	undirected	AACSP1	LMOD3
AACSP1	LOC100128531	0.0339972031286208	undirected	AACSP1	LOC100128531
AACSP1	LOC100506289	0.0344565016240705	undirected	AACSP1	LOC100506289
AACSP1	LOC100506869	0.0655276098098409	undirected	AACSP1	LOC100506869
AACSP1	LOC100507537	0.103548680202496	undirected	AACSP1	LOC100507537
AACSP1	LOC100996693	0.0208296037632379	undirected	AACSP1	LOC100996693
AACSP1	LOC100996694	0.0269145092437774	undirected	AACSP1	LOC100996694
AACSP1	LOC101927000	0.0225773897509514	undirected	AACSP1	LOC101927000
AACSP1	LOC101929592	0.0417279874901357	undirected	AACSP1	LOC101929592
AACSP1	LOC102724555	0.0475050744827097	undirected	AACSP1	LOC102724555
AACSP1	LOC105372240	0.0487887846555561	undirected	AACSP1	LOC105372240
AACSP1	LOC285095	0.0202886812680206	undirected	AACSP1	LOC285095
AACSP1	LOC285556	0.0925450502240365	undirected	AACSP1	LOC285556
AACSP1	LOC643711	0.0235890959153043	undirected	AACSP1	LOC643711
AACSP1	LOC646588	0.0344555220896604	undirected	AACSP1	LOC646588
AACSP1	LONRF2	0.0366693123513236	undirected	AACSP1	LONRF2
AACSP1	LPL	0.0263240723625875	undirected	AACSP1	LPL
AACSP1	LRRC14B	0.0788711664633255	undirected	AACSP1	LRRC14B
AACSP1	LRRC2	0.0943656774900509	undirected	AACSP1	LRRC2
AACSP1	LRRC30	0.0759452997098681	undirected	AACSP1	LRRC30
AACSP1	LRRC39	0.0819415047627833	undirected	AACSP1	LRRC39
AACSP1	LRRC3B	0.0306490757401044	undirected	AACSP1	LRRC3B
AACSP1	LRRN4CL	0.0419848597164234	undirected	AACSP1	LRRN4CL
AACSP1	LRTM1	0.0424702552261994	undirected	AACSP1	LRTM1
AACSP1	LSMEM2	0.0355356523210182	undirected	AACSP1	LSMEM2
AACSP1	MAP1LC3C	0.0302101815844279	undirected	AACSP1	MAP1LC3C
AACSP1	MAPT	0.0625209579390195	undirected	AACSP1	MAPT
AACSP1	MB	0.092167832839686	undirected	AACSP1	MB
AACSP1	MEF2C	0.0955431631174376	undirected	AACSP1	MEF2C
AACSP1	MEF2C.AS1	0.0571568895150015	undirected	AACSP1	MEF2C.AS1
AACSP1	MEOX2.AS1	0.0478287902590264	undirected	AACSP1	MEOX2.AS1
AACSP1	METTL21EP	0.0611544387939546	undirected	AACSP1	METTL21EP
AACSP1	MIR1.1HG	0.108691497757844	undirected	AACSP1	MIR1.1HG
AACSP1	MIR133A1HG	0.084981909237101	undirected	AACSP1	MIR133A1HG
AACSP1	MIR133A2	0.106190987891567	undirected	AACSP1	MIR133A2
AACSP1	MIR4329	0.05320668479698	undirected	AACSP1	MIR4329
AACSP1	MIR7855	0.0815975075193542	undirected	AACSP1	MIR7855
AACSP1	MLIP	0.0387857106489574	undirected	AACSP1	MLIP
AACSP1	MPZ	0.0248614303966243	undirected	AACSP1	MPZ
AACSP1	MURC	0.0970369363	undirected	AACSP1	MURC
AACSP1	MUSTN1	0.0951903776915764	undirected	AACSP1	MUSTN1
AACSP1	MYADML2	0.0897663673906741	undirected	AACSP1	MYADML2
AACSP1	MYBPC1	0.0933824278375571	undirected	AACSP1	MYBPC1
AACSP1	MYBPC2	0.0936780657393708	undirected	AACSP1	MYBPC2
AACSP1	MYF6	0.0967437716466412	undirected	AACSP1	MYF6
AACSP1	MYH1	0.0873266785777614	undirected	AACSP1	MYH1
AACSP1	MYH2	0.0968683454815066	undirected	AACSP1	MYH2
AACSP1	MYH4	0.0387019020161978	undirected	AACSP1	MYH4
AACSP1	MYH6	0.0952435531927255	undirected	AACSP1	MYH6
AACSP1	MYH7	0.0987436547719365	undirected	AACSP1	MYH7
AACSP1	MYH7B	0.0267658688844703	undirected	AACSP1	MYH7B
AACSP1	MYHAS	0.0655562564206406	undirected	AACSP1	MYHAS
AACSP1	MYL1	0.0951426480728414	undirected	AACSP1	MYL1
AACSP1	MYL2	0.0962087341338877	undirected	AACSP1	MYL2
AACSP1	MYL3	0.101870895306669	undirected	AACSP1	MYL3
AACSP1	MYLK2	0.0849582766973477	undirected	AACSP1	MYLK2
AACSP1	MYLK3	0.0821106887589973	undirected	AACSP1	MYLK3
AACSP1	MYLPF	0.091372991658182	undirected	AACSP1	MYLPF
AACSP1	MYO18B	0.0778783173251706	undirected	AACSP1	MYO18B
AACSP1	MYOC	0.038686783222452	undirected	AACSP1	MYOC
AACSP1	MYOD1	0.0856375603675516	undirected	AACSP1	MYOD1
AACSP1	MYOM1	0.107665123785052	undirected	AACSP1	MYOM1
AACSP1	MYOM2	0.0688868402793536	undirected	AACSP1	MYOM2
AACSP1	MYOM3	0.0370634329386195	undirected	AACSP1	MYOM3
AACSP1	MYOT	0.105433680311469	undirected	AACSP1	MYOT
AACSP1	MYOZ1	0.107668521273138	undirected	AACSP1	MYOZ1
AACSP1	MYOZ2	0.104820473972583	undirected	AACSP1	MYOZ2
AACSP1	MYOZ3	0.0996286051452963	undirected	AACSP1	MYOZ3
AACSP1	MYPN	0.102089350355203	undirected	AACSP1	MYPN
AACSP1	NEB	0.0936638499634788	undirected	AACSP1	NEB
AACSP1	NEXN	0.0557435624926806	undirected	AACSP1	NEXN
AACSP1	NIPSNAP3B	0.0397227474465231	undirected	AACSP1	NIPSNAP3B
AACSP1	NKAPL	0.0494221741436926	undirected	AACSP1	NKAPL
AACSP1	NMRK2	0.100497003062203	undirected	AACSP1	NMRK2
AACSP1	NNAT	0.023100365315456	undirected	AACSP1	NNAT
AACSP1	NOVA1	0.0293655830657316	undirected	AACSP1	NOVA1
AACSP1	NPY6R	0.104038832267129	undirected	AACSP1	NPY6R
AACSP1	NRAP	0.102767290510515	undirected	AACSP1	NRAP
AACSP1	NT5C1A	0.0594893367765761	undirected	AACSP1	NT5C1A
AACSP1	OBSCN	0.0473325469421165	undirected	AACSP1	OBSCN
AACSP1	PADI2	0.0822693446955557	undirected	AACSP1	PADI2
AACSP1	PANCR	0.0258508138997969	undirected	AACSP1	PANCR
AACSP1	PDE4DIP	0.062362984615083	undirected	AACSP1	PDE4DIP
AACSP1	PDK4	0.073639859141115	undirected	AACSP1	PDK4
AACSP1	PDLIM3	0.0811974368557944	undirected	AACSP1	PDLIM3
AACSP1	PEBP4	0.0752874629414526	undirected	AACSP1	PEBP4
AACSP1	PFKM	0.020070806473936	undirected	AACSP1	PFKM
AACSP1	PGM5	0.0759061588896938	undirected	AACSP1	PGM5
AACSP1	PGM5.AS1	0.0307405240710706	undirected	AACSP1	PGM5.AS1
AACSP1	PGPEP1L	0.0386703568295191	undirected	AACSP1	PGPEP1L
AACSP1	PGR	0.0260871965234179	undirected	AACSP1	PGR
AACSP1	PHKG1	0.078943414592012	undirected	AACSP1	PHKG1
AACSP1	PHYH	0.0276824746310913	undirected	AACSP1	PHYH
AACSP1	PI16	0.0446903246103522	undirected	AACSP1	PI16
AACSP1	PIP5K1B	0.0268007183589224	undirected	AACSP1	PIP5K1B
AACSP1	PKIA	0.0492638181764302	undirected	AACSP1	PKIA
AACSP1	PKNOX2	0.0579170691764669	undirected	AACSP1	PKNOX2
AACSP1	PLA2G2A	0.0362060057157486	undirected	AACSP1	PLA2G2A
AACSP1	PLIN1	0.0311364995932834	undirected	AACSP1	PLIN1
AACSP1	PLIN4	0.0445892655200344	undirected	AACSP1	PLIN4
AACSP1	PLN	0.0933805957185883	undirected	AACSP1	PLN
AACSP1	PLPP7	0.0763574849814091	undirected	AACSP1	PLPP7
AACSP1	POPDC2	0.0620470810165882	undirected	AACSP1	POPDC2
AACSP1	PPARGC1A	0.0258625040810157	undirected	AACSP1	PPARGC1A
AACSP1	PPP1R12B	0.0368171524068292	undirected	AACSP1	PPP1R12B
AACSP1	PPP1R1A	0.0926062386162898	undirected	AACSP1	PPP1R1A
AACSP1	PPP1R27	0.0867957901816231	undirected	AACSP1	PPP1R27
AACSP1	PPP1R3A	0.111172280896119	undirected	AACSP1	PPP1R3A
AACSP1	PPP1R3C	0.0237714225467893	undirected	AACSP1	PPP1R3C
AACSP1	PRG4	0.0417579933752946	undirected	AACSP1	PRG4
AACSP1	PRKAA2	0.049841351844406	undirected	AACSP1	PRKAA2
AACSP1	PRKAG3	0.0813893521027063	undirected	AACSP1	PRKAG3
AACSP1	PRKN	0.0405899618248277	undirected	AACSP1	PRKN
AACSP1	PRPH2	0.0351709769568359	undirected	AACSP1	PRPH2
AACSP1	PRR32	0.064822985403605	undirected	AACSP1	PRR32
AACSP1	PRUNE2	0.088634077486196	undirected	AACSP1	PRUNE2
AACSP1	PTGES3L	0.033053609652828	undirected	AACSP1	PTGES3L
AACSP1	PTPN5	0.0313082559735529	undirected	AACSP1	PTPN5
AACSP1	PWAR6	0.0265975488779578	undirected	AACSP1	PWAR6
AACSP1	PYGM	0.101859709891207	undirected	AACSP1	PYGM
AACSP1	PZP	0.0280815133966541	undirected	AACSP1	PZP
AACSP1	RAB9B	0.0426905002820994	undirected	AACSP1	RAB9B
AACSP1	RAPSN	0.071647786471772	undirected	AACSP1	RAPSN
AACSP1	RBFOX1	0.0986182371533156	undirected	AACSP1	RBFOX1
AACSP1	RBM20	0.0289407077095191	undirected	AACSP1	RBM20
AACSP1	RBM24	0.0892309575268098	undirected	AACSP1	RBM24
AACSP1	RCAN2	0.0605876558653732	undirected	AACSP1	RCAN2
AACSP1	RERGL	0.0367886966802135	undirected	AACSP1	RERGL
AACSP1	RNF157	0.0246537872228505	undirected	AACSP1	RNF157
AACSP1	RP1.56K13.5	0.0210594220463102	undirected	AACSP1	RP1.56K13.5
AACSP1	RP11.116D17.3	0.0208697665081107	undirected	AACSP1	RP11.116D17.3
AACSP1	RP11.120J1.1	0.0201957674386035	undirected	AACSP1	RP11.120J1.1
AACSP1	RP11.159H10.3	0.0212588209550303	undirected	AACSP1	RP11.159H10.3
AACSP1	RP11.168O16.2	0.0738954223647058	undirected	AACSP1	RP11.168O16.2
AACSP1	RP11.184I16.4	0.0439874023409407	undirected	AACSP1	RP11.184I16.4
AACSP1	RP11.255P5.3	0.0439629930516476	undirected	AACSP1	RP11.255P5.3
AACSP1	RP11.296E23.1	0.0998871746521851	undirected	AACSP1	RP11.296E23.1
AACSP1	RP11.362K2.2	0.0694163803386971	undirected	AACSP1	RP11.362K2.2
AACSP1	RP11.390E23.3	0.0515882187751784	undirected	AACSP1	RP11.390E23.3
AACSP1	RP11.486O13.2	0.0525047366200199	undirected	AACSP1	RP11.486O13.2
AACSP1	RP11.504A18.1	0.0315394839046111	undirected	AACSP1	RP11.504A18.1
AACSP1	RP11.532N4.2	0.0284705530391802	undirected	AACSP1	RP11.532N4.2
AACSP1	RP11.594N15.3	0.0633914261045888	undirected	AACSP1	RP11.594N15.3
AACSP1	RP11.617F23.1	0.0218602333105626	undirected	AACSP1	RP11.617F23.1
AACSP1	RP11.63E9.1	0.0312964570604816	undirected	AACSP1	RP11.63E9.1
AACSP1	RP11.68I18.10	0.0647706733551937	undirected	AACSP1	RP11.68I18.10
AACSP1	RP11.6I2.4	0.0668252563109879	undirected	AACSP1	RP11.6I2.4
AACSP1	RP11.700N1.1	0.0304432937231368	undirected	AACSP1	RP11.700N1.1
AACSP1	RP11.713M15.2	0.0242823048980149	undirected	AACSP1	RP11.713M15.2
AACSP1	RP11.736K20.5	0.0390751559648498	undirected	AACSP1	RP11.736K20.5
AACSP1	RP11.742D12.2	0.0491485024619655	undirected	AACSP1	RP11.742D12.2
AACSP1	RP11.760H22.2	0.0433499714094098	undirected	AACSP1	RP11.760H22.2
AACSP1	RP11.930P14.1	0.0492023796284706	undirected	AACSP1	RP11.930P14.1
AACSP1	RP11.991C1.1	0.059240713601763	undirected	AACSP1	RP11.991C1.1
AACSP1	RP13.379O24.2	0.0956655801419387	undirected	AACSP1	RP13.379O24.2
AACSP1	RP3.414A15.10	0.0276076877058998	undirected	AACSP1	RP3.414A15.10
AACSP1	RP3.525N10.2	0.0210804197697071	undirected	AACSP1	RP3.525N10.2
AACSP1	RP4.613B23.1	0.0224105181726229	undirected	AACSP1	RP4.613B23.1
AACSP1	RP5.826L7.1	0.052711503968622	undirected	AACSP1	RP5.826L7.1
AACSP1	RPL3L	0.0452755995837569	undirected	AACSP1	RPL3L
AACSP1	RRAD	0.0213717814111808	undirected	AACSP1	RRAD
AACSP1	RRAGD	0.0212915453992233	undirected	AACSP1	RRAGD
AACSP1	RYR1	0.0526829598007397	undirected	AACSP1	RYR1
AACSP1	S100A1	0.084049764126491	undirected	AACSP1	S100A1
AACSP1	SBK2	0.0592838595059369	undirected	AACSP1	SBK2
AACSP1	SCN1B	0.0786344672644748	undirected	AACSP1	SCN1B
AACSP1	SCN2B	0.0242336000399557	undirected	AACSP1	SCN2B
AACSP1	SCN4A	0.100961943838566	undirected	AACSP1	SCN4A
AACSP1	SCN7A	0.042162810154909	undirected	AACSP1	SCN7A
AACSP1	SCRG1	0.0238572516504841	undirected	AACSP1	SCRG1
AACSP1	SCT	0.0342576673227342	undirected	AACSP1	SCT
AACSP1	SEMA6C	0.0662037043303542	undirected	AACSP1	SEMA6C
AACSP1	SERPINA5	0.0240169467349784	undirected	AACSP1	SERPINA5
AACSP1	SFRP5	0.0227843456677354	undirected	AACSP1	SFRP5
AACSP1	SGCA	0.0958764297340399	undirected	AACSP1	SGCA
AACSP1	SGCG	0.0921162837059397	undirected	AACSP1	SGCG
AACSP1	SH3BGR	0.0764410557303943	undirected	AACSP1	SH3BGR
AACSP1	SHISA3	0.024693182290482	undirected	AACSP1	SHISA3
AACSP1	SHISA4	0.0393857866278577	undirected	AACSP1	SHISA4
AACSP1	SLC1A7	0.0476085264783031	undirected	AACSP1	SLC1A7
AACSP1	SLC25A34	0.0326023456859322	undirected	AACSP1	SLC25A34
AACSP1	SLC25A4	0.0260108431028985	undirected	AACSP1	SLC25A4
AACSP1	SLC2A4	0.0541876919336711	undirected	AACSP1	SLC2A4
AACSP1	SLC30A2	0.0563233482875528	undirected	AACSP1	SLC30A2
AACSP1	SLC36A2	0.0648040206649537	undirected	AACSP1	SLC36A2
AACSP1	SLC8A3	0.0766222607211407	undirected	AACSP1	SLC8A3
AACSP1	SLCO5A1	0.0712492246812065	undirected	AACSP1	SLCO5A1
AACSP1	SLITRK4	0.0432490445966884	undirected	AACSP1	SLITRK4
AACSP1	SLN	0.100047680919354	undirected	AACSP1	SLN
AACSP1	SMCO1	0.0340888555378025	undirected	AACSP1	SMCO1
AACSP1	SMPX	0.101587526588362	undirected	AACSP1	SMPX
AACSP1	SMTNL1	0.0439518595526746	undirected	AACSP1	SMTNL1
AACSP1	SMTNL2	0.0816052189236612	undirected	AACSP1	SMTNL2
AACSP1	SMYD1	0.10499246493564	undirected	AACSP1	SMYD1
AACSP1	SORBS1	0.0601635857378237	undirected	AACSP1	SORBS1
AACSP1	SORCS1	0.0337313496729823	undirected	AACSP1	SORCS1
AACSP1	SPX	0.0575687881535758	undirected	AACSP1	SPX
AACSP1	SRL	0.0827489843446455	undirected	AACSP1	SRL
AACSP1	SRPK3	0.0658728987008636	undirected	AACSP1	SRPK3
AACSP1	SSTR1	0.0351508951914653	undirected	AACSP1	SSTR1
AACSP1	STAC3	0.100956248712172	undirected	AACSP1	STAC3
AACSP1	STK33	0.0210260237550014	undirected	AACSP1	STK33
AACSP1	SYNM	0.044294436208905	undirected	AACSP1	SYNM
AACSP1	SYNPO2	0.0858604248878954	undirected	AACSP1	SYNPO2
AACSP1	SYNPO2L	0.0780626961664531	undirected	AACSP1	SYNPO2L
AACSP1	SYPL2	0.105562552594334	undirected	AACSP1	SYPL2
AACSP1	TBX15	0.05421363735591	undirected	AACSP1	TBX15
AACSP1	TCAP	0.105569886273783	undirected	AACSP1	TCAP
AACSP1	TECRL	0.0536781755217347	undirected	AACSP1	TECRL
AACSP1	THRSP	0.0205649523056863	undirected	AACSP1	THRSP
AACSP1	TIMP4	0.033643435719789	undirected	AACSP1	TIMP4
AACSP1	TMEM100	0.050713063010266	undirected	AACSP1	TMEM100
AACSP1	TMEM132C	0.034324388494288	undirected	AACSP1	TMEM132C
AACSP1	TMEM182	0.0508757598001727	undirected	AACSP1	TMEM182
AACSP1	TMEM233	0.0795326040834208	undirected	AACSP1	TMEM233
AACSP1	TMEM252	0.0314716551441237	undirected	AACSP1	TMEM252
AACSP1	TMEM38A	0.055846955485818	undirected	AACSP1	TMEM38A
AACSP1	TMOD1	0.0715445704926701	undirected	AACSP1	TMOD1
AACSP1	TNMD	0.0327606319542367	undirected	AACSP1	TNMD
AACSP1	TNNC1	0.0961159989144414	undirected	AACSP1	TNNC1
AACSP1	TNNC2	0.094958306847361	undirected	AACSP1	TNNC2
AACSP1	TNNI1	0.0969305199472286	undirected	AACSP1	TNNI1
AACSP1	TNNI2	0.0928987001691063	undirected	AACSP1	TNNI2
AACSP1	TNNT1	0.0378389573373871	undirected	AACSP1	TNNT1
AACSP1	TNNT3	0.0780370783628343	undirected	AACSP1	TNNT3
AACSP1	TOGARAM2	0.0230879659624817	undirected	AACSP1	TOGARAM2
AACSP1	TPM2	0.0610726871728042	undirected	AACSP1	TPM2
AACSP1	TPO	0.0216245523751386	undirected	AACSP1	TPO
AACSP1	TPPP2	0.0263247306851426	undirected	AACSP1	TPPP2
AACSP1	TRDN	0.0955151965939848	undirected	AACSP1	TRDN
AACSP1	TRIM54	0.0808409007223574	undirected	AACSP1	TRIM54
AACSP1	TRIM55	0.079110252946394	undirected	AACSP1	TRIM55
AACSP1	TRIM63	0.0790746393743554	undirected	AACSP1	TRIM63
AACSP1	TRIM72	0.0728516462864594	undirected	AACSP1	TRIM72
AACSP1	TTN	0.102646308256235	undirected	AACSP1	TTN
AACSP1	TUSC5	0.0285260173650509	undirected	AACSP1	TUSC5
AACSP1	TXLNB	0.0955185280497062	undirected	AACSP1	TXLNB
AACSP1	UCP3	0.0575538361084176	undirected	AACSP1	UCP3
AACSP1	UNC45B	0.0980156265102138	undirected	AACSP1	UNC45B
AACSP1	USP13	0.0390142559677436	undirected	AACSP1	USP13
AACSP1	VEGFD	0.024749681634422	undirected	AACSP1	VEGFD
AACSP1	VGLL2	0.0973884242564374	undirected	AACSP1	VGLL2
AACSP1	VIPR2	0.0268873154292742	undirected	AACSP1	VIPR2
AACSP1	WFIKKN2	0.0288186946484771	undirected	AACSP1	WFIKKN2
AACSP1	WI2.87327B8.1	0.0269439632180456	undirected	AACSP1	WI2.87327B8.1
AACSP1	XIRP1	0.0733670973476504	undirected	AACSP1	XIRP1
AACSP1	XIRP2	0.0983181239518565	undirected	AACSP1	XIRP2
AACSP1	YIPF7	0.103830612930897	undirected	AACSP1	YIPF7
AACSP1	ZBTB16	0.045886080147518	undirected	AACSP1	ZBTB16
AACSP1	ZNF106	0.0453138318122069	undirected	AACSP1	ZNF106
AACSP1	ZNF385D	0.0648268770522907	undirected	AACSP1	ZNF385D
AACSP1	ZNF676	0.0231390920744367	undirected	AACSP1	ZNF676
AACSP1	ZNF727	0.0228217252845505	undirected	AACSP1	ZNF727
AACSP1	ZNF835	0.0337697710530924	undirected	AACSP1	ZNF835
ABHD1	ABLIM2	0.03059596825928	undirected	ABHD1	ABLIM2
ABHD1	ABO	0.0270094674346054	undirected	ABHD1	ABO
ABHD1	ABRA	0.115865171616453	undirected	ABHD1	ABRA
ABHD1	AC002398.12	0.105229554862936	undirected	ABHD1	AC002398.12
ABHD1	AC002451.3	0.0308523848888369	undirected	ABHD1	AC002451.3
ABHD1	AC003090.1	0.0845280443119341	undirected	ABHD1	AC003090.1
ABHD1	AC004947.2	0.0559308283924336	undirected	ABHD1	AC004947.2
ABHD1	AC013275.2	0.0335362573091316	undirected	ABHD1	AC013275.2
ABHD1	AC053503.6	0.0927492337103882	undirected	ABHD1	AC053503.6
ABHD1	AC090616.2	0.0250903168517596	undirected	ABHD1	AC090616.2
ABHD1	AC104667.3	0.0326235774323101	undirected	ABHD1	AC104667.3
ABHD1	AC106869.2	0.0412646651281255	undirected	ABHD1	AC106869.2
ABHD1	AC147651.5	0.040866081799788	undirected	ABHD1	AC147651.5
ABHD1	ACACB	0.114970765267489	undirected	ABHD1	ACACB
ABHD1	ACADL	0.0872667254101016	undirected	ABHD1	ACADL
ABHD1	ACHE	0.111052596452492	undirected	ABHD1	ACHE
ABHD1	ACSM5	0.0627065343416018	undirected	ABHD1	ACSM5
ABHD1	ACTA1	0.0961622895863611	undirected	ABHD1	ACTA1
ABHD1	ACTG2	0.0277111185802932	undirected	ABHD1	ACTG2
ABHD1	ACTN2	0.0960843777473323	undirected	ABHD1	ACTN2
ABHD1	ACTN3	0.0301470725621585	undirected	ABHD1	ACTN3
ABHD1	ACVR2B.AS1	0.0448174555939211	undirected	ABHD1	ACVR2B.AS1
ABHD1	ADAMTS8	0.0768945976486874	undirected	ABHD1	ADAMTS8
ABHD1	ADARB2.AS1	0.0391403435961328	undirected	ABHD1	ADARB2.AS1
ABHD1	ADCY2	0.115236845450397	undirected	ABHD1	ADCY2
ABHD1	ADGRA1	0.0476931239037962	undirected	ABHD1	ADGRA1
ABHD1	ADH1A	0.0338913010520444	undirected	ABHD1	ADH1A
ABHD1	ADH1B	0.0867576214453333	undirected	ABHD1	ADH1B
ABHD1	ADH4	0.0403746216677135	undirected	ABHD1	ADH4
ABHD1	ADHFE1	0.0415352637415774	undirected	ABHD1	ADHFE1
ABHD1	ADIPOQ	0.0656159865336119	undirected	ABHD1	ADIPOQ
ABHD1	ADPRHL1	0.0619499980436404	undirected	ABHD1	ADPRHL1
ABHD1	ADSSL1	0.0385160263312305	undirected	ABHD1	ADSSL1
ABHD1	AGBL1	0.0663096484293575	undirected	ABHD1	AGBL1
ABHD1	AGT	0.0959179661204187	undirected	ABHD1	AGT
ABHD1	AGTR2	0.0295923205290362	undirected	ABHD1	AGTR2
ABHD1	AIRE	0.0276640507081076	undirected	ABHD1	AIRE
ABHD1	AKAP6	0.0641295742735188	undirected	ABHD1	AKAP6
ABHD1	AL161668.5	0.0563592085057541	undirected	ABHD1	AL161668.5
ABHD1	ALDH1L1.AS2	0.0554407563316824	undirected	ABHD1	ALDH1L1.AS2
ABHD1	ALPK3	0.099529764609218	undirected	ABHD1	ALPK3
ABHD1	AMHR2	0.0281681543431135	undirected	ABHD1	AMHR2
ABHD1	AMPD1	0.118071950915616	undirected	ABHD1	AMPD1
ABHD1	AMY2B	0.035420182658021	undirected	ABHD1	AMY2B
ABHD1	ANGPTL1	0.0942476411116422	undirected	ABHD1	ANGPTL1
ABHD1	ANGPTL5	0.0583725601190938	undirected	ABHD1	ANGPTL5
ABHD1	ANGPTL7	0.0537678652514256	undirected	ABHD1	ANGPTL7
ABHD1	ANK1	0.0214823111576273	undirected	ABHD1	ANK1
ABHD1	ANKRD1	0.0636261975325364	undirected	ABHD1	ANKRD1
ABHD1	ANKRD2	0.0617888071351849	undirected	ABHD1	ANKRD2
ABHD1	ANKRD23	0.096191759071102	undirected	ABHD1	ANKRD23
ABHD1	ANO5	0.117436110300627	undirected	ABHD1	ANO5
ABHD1	AOX1	0.0328550783058575	undirected	ABHD1	AOX1
ABHD1	APOBEC2	0.102787470989097	undirected	ABHD1	APOBEC2
ABHD1	AQP4	0.0630449518480971	undirected	ABHD1	AQP4
ABHD1	AQP7	0.048244896165477	undirected	ABHD1	AQP7
ABHD1	ARHGAP36	0.054568396864598	undirected	ABHD1	ARHGAP36
ABHD1	ARPP21	0.0904927246545023	undirected	ABHD1	ARPP21
ABHD1	ART1	0.106572426611998	undirected	ABHD1	ART1
ABHD1	ART3	0.0276240354170504	undirected	ABHD1	ART3
ABHD1	ART5	0.0704758519010317	undirected	ABHD1	ART5
ABHD1	ARX	0.0852899084785997	undirected	ABHD1	ARX
ABHD1	ASB10	0.126925129398022	undirected	ABHD1	ASB10
ABHD1	ASB11	0.125374568663879	undirected	ABHD1	ASB11
ABHD1	ASB12	0.109651052886625	undirected	ABHD1	ASB12
ABHD1	ASB14	0.0514548771567512	undirected	ABHD1	ASB14
ABHD1	ASB15	0.122375694070594	undirected	ABHD1	ASB15
ABHD1	ASB16	0.0733565985067842	undirected	ABHD1	ASB16
ABHD1	ASB18	0.0382843164835096	undirected	ABHD1	ASB18
ABHD1	ASB2	0.0251472959645932	undirected	ABHD1	ASB2
ABHD1	ASB4	0.082875744335994	undirected	ABHD1	ASB4
ABHD1	ASB5	0.0826547777854128	undirected	ABHD1	ASB5
ABHD1	ASPA	0.073339161679102	undirected	ABHD1	ASPA
ABHD1	ATOH8	0.0724369147307875	undirected	ABHD1	ATOH8
ABHD1	ATP13A5.AS1	0.0332241219702429	undirected	ABHD1	ATP13A5.AS1
ABHD1	ATP1A2	0.118919587161053	undirected	ABHD1	ATP1A2
ABHD1	ATP1B4	0.0797117368662939	undirected	ABHD1	ATP1B4
ABHD1	ATP2A1	0.120258795608838	undirected	ABHD1	ATP2A1
ABHD1	ATP2B2	0.0612089289096614	undirected	ABHD1	ATP2B2
ABHD1	ATP8A1	0.0615515214187011	undirected	ABHD1	ATP8A1
ABHD1	B3GALT1	0.116893653382905	undirected	ABHD1	B3GALT1
ABHD1	BEST3	0.102137918532373	undirected	ABHD1	BEST3
ABHD1	BHMT2	0.0617769676389262	undirected	ABHD1	BHMT2
ABHD1	BIN1	0.0521645496605101	undirected	ABHD1	BIN1
ABHD1	BMP5	0.0567480998825471	undirected	ABHD1	BMP5
ABHD1	BOLL	0.0332012948409645	undirected	ABHD1	BOLL
ABHD1	BRINP1	0.0264550850273287	undirected	ABHD1	BRINP1
ABHD1	C10orf71	0.102815809213412	undirected	ABHD1	C10orf71
ABHD1	C10orf71.AS1	0.117945137360727	undirected	ABHD1	C10orf71.AS1
ABHD1	C11orf52	0.0315449630174418	undirected	ABHD1	C11orf52
ABHD1	C14orf180	0.0533905141039964	undirected	ABHD1	C14orf180
ABHD1	C1orf105	0.0697559322321883	undirected	ABHD1	C1orf105
ABHD1	C1orf127	0.0729122959750627	undirected	ABHD1	C1orf127
ABHD1	C1orf61	0.0241512848067031	undirected	ABHD1	C1orf61
ABHD1	C1QTNF3	0.0326728492009247	undirected	ABHD1	C1QTNF3
ABHD1	C1QTNF9	0.0465943836247857	undirected	ABHD1	C1QTNF9
ABHD1	C20orf166.AS1	0.0911277695889059	undirected	ABHD1	C20orf166.AS1
ABHD1	C2orf40	0.0973662609721647	undirected	ABHD1	C2orf40
ABHD1	C2orf71	0.0323126483130644	undirected	ABHD1	C2orf71
ABHD1	C6	0.0769386558491701	undirected	ABHD1	C6
ABHD1	C8G	0.0258027869722279	undirected	ABHD1	C8G
ABHD1	C8orf22	0.10779069637418	undirected	ABHD1	C8orf22
ABHD1	C9orf135	0.0355160133227919	undirected	ABHD1	C9orf135
ABHD1	CA3	0.10899600675312	undirected	ABHD1	CA3
ABHD1	CA7	0.0391039131060329	undirected	ABHD1	CA7
ABHD1	CACNA1S	0.0975408508092698	undirected	ABHD1	CACNA1S
ABHD1	CACNA2D1	0.060822724215359	undirected	ABHD1	CACNA2D1
ABHD1	CACNB1	0.107318665474641	undirected	ABHD1	CACNB1
ABHD1	CACNG1	0.0838982827837334	undirected	ABHD1	CACNG1
ABHD1	CACNG6	0.104618733460718	undirected	ABHD1	CACNG6
ABHD1	CADM2	0.0915613740973942	undirected	ABHD1	CADM2
ABHD1	CADM3.AS1	0.0433766411709154	undirected	ABHD1	CADM3.AS1
ABHD1	CALCA	0.0351263185543018	undirected	ABHD1	CALCA
ABHD1	CALML6	0.0447536996736327	undirected	ABHD1	CALML6
ABHD1	CAMK2A	0.0482779346045005	undirected	ABHD1	CAMK2A
ABHD1	CAMK2B	0.0945797836545891	undirected	ABHD1	CAMK2B
ABHD1	CAND2	0.0941646942777018	undirected	ABHD1	CAND2
ABHD1	CAP2	0.0503738123402638	undirected	ABHD1	CAP2
ABHD1	CAPN3	0.0476588687090038	undirected	ABHD1	CAPN3
ABHD1	CAPN6	0.0585151810549495	undirected	ABHD1	CAPN6
ABHD1	CARNS1	0.10980521262626	undirected	ABHD1	CARNS1
ABHD1	CASQ1	0.117819938223602	undirected	ABHD1	CASQ1
ABHD1	CAV3	0.0870609333718629	undirected	ABHD1	CAV3
ABHD1	CCER2	0.0302802947321961	undirected	ABHD1	CCER2
ABHD1	CD300LG	0.0531551276858838	undirected	ABHD1	CD300LG
ABHD1	CDH15	0.0701185720171668	undirected	ABHD1	CDH15
ABHD1	CDH20	0.0429455875137539	undirected	ABHD1	CDH20
ABHD1	CDNF	0.0722356001851583	undirected	ABHD1	CDNF
ABHD1	CEBPB.AS1	0.0430332895297276	undirected	ABHD1	CEBPB.AS1
ABHD1	CFAP46	0.0272781732681658	undirected	ABHD1	CFAP46
ABHD1	CFAP61	0.0771245352571553	undirected	ABHD1	CFAP61
ABHD1	CFD	0.0230815331490102	undirected	ABHD1	CFD
ABHD1	CFL2	0.0500681874217808	undirected	ABHD1	CFL2
ABHD1	CH17.437K3.1	0.0668079420674552	undirected	ABHD1	CH17.437K3.1
ABHD1	CHRNA10	0.032057737460664	undirected	ABHD1	CHRNA10
ABHD1	CIDEC	0.0378226724255736	undirected	ABHD1	CIDEC
ABHD1	CILP	0.073011936957918	undirected	ABHD1	CILP
ABHD1	CKM	0.0914609191481681	undirected	ABHD1	CKM
ABHD1	CKMT2	0.123969725143995	undirected	ABHD1	CKMT2
ABHD1	CLCN1	0.0255261612096333	undirected	ABHD1	CLCN1
ABHD1	CLCN4	0.0562454648475116	undirected	ABHD1	CLCN4
ABHD1	CLIC5	0.0835008221763971	undirected	ABHD1	CLIC5
ABHD1	CMA1	0.0261434762187707	undirected	ABHD1	CMA1
ABHD1	CMYA5	0.118192134784167	undirected	ABHD1	CMYA5
ABHD1	CNGA3	0.028624702256551	undirected	ABHD1	CNGA3
ABHD1	CNKSR2	0.0708587238192889	undirected	ABHD1	CNKSR2
ABHD1	CNTFR	0.0323970561194147	undirected	ABHD1	CNTFR
ABHD1	COBL	0.0437152579676544	undirected	ABHD1	COBL
ABHD1	COL25A1	0.0541313782790938	undirected	ABHD1	COL25A1
ABHD1	COLGALT2	0.050489024576632	undirected	ABHD1	COLGALT2
ABHD1	COQ10A	0.0582888372495428	undirected	ABHD1	COQ10A
ABHD1	COQ8A	0.109812295158716	undirected	ABHD1	COQ8A
ABHD1	CORO6	0.0511878043905827	undirected	ABHD1	CORO6
ABHD1	COX6A2	0.102548071534605	undirected	ABHD1	COX6A2
ABHD1	COX7A1	0.098794113605623	undirected	ABHD1	COX7A1
ABHD1	CPA1	0.0336552896345119	undirected	ABHD1	CPA1
ABHD1	CRHR2	0.0485089732523643	undirected	ABHD1	CRHR2
ABHD1	CRYAB	0.0556941675233031	undirected	ABHD1	CRYAB
ABHD1	CSRP3	0.0818802634811659	undirected	ABHD1	CSRP3
ABHD1	CST1	0.0240814817108961	undirected	ABHD1	CST1
ABHD1	CST2	0.0323647572425486	undirected	ABHD1	CST2
ABHD1	CTA.221G9.12	0.0502795894726185	undirected	ABHD1	CTA.221G9.12
ABHD1	CTB.119C2.1	0.0446570885737519	undirected	ABHD1	CTB.119C2.1
ABHD1	CTC.264K15.6	0.0885098049941645	undirected	ABHD1	CTC.264K15.6
ABHD1	CTC.297N7.7	0.0585018372307602	undirected	ABHD1	CTC.297N7.7
ABHD1	CTD.2083E4.7	0.0951789448144469	undirected	ABHD1	CTD.2083E4.7
ABHD1	CTD.2195M15.3	0.0257462832436931	undirected	ABHD1	CTD.2195M15.3
ABHD1	CTD.2263F21.1	0.0498624493815062	undirected	ABHD1	CTD.2263F21.1
ABHD1	CTD.2315E11.1	0.0272537431801395	undirected	ABHD1	CTD.2315E11.1
ABHD1	CTD.2547L16.1	0.0238214849049079	undirected	ABHD1	CTD.2547L16.1
ABHD1	CTD.3064M3.4	0.0720089650890952	undirected	ABHD1	CTD.3064M3.4
ABHD1	CTNNA3	0.119431720966675	undirected	ABHD1	CTNNA3
ABHD1	DCDC5	0.0223284637437459	undirected	ABHD1	DCDC5
ABHD1	DDIT4L	0.09952641937054	undirected	ABHD1	DDIT4L
ABHD1	DDO	0.03706233080345	undirected	ABHD1	DDO
ABHD1	DEPDC1.AS1	0.029790357636525	undirected	ABHD1	DEPDC1.AS1
ABHD1	DEPTOR	0.0775720200343244	undirected	ABHD1	DEPTOR
ABHD1	DES	0.0829905711503281	undirected	ABHD1	DES
ABHD1	DHRS7C	0.110321550704097	undirected	ABHD1	DHRS7C
ABHD1	DIO2.AS1	0.0276001765845208	undirected	ABHD1	DIO2.AS1
ABHD1	DIO3	0.0220537444731359	undirected	ABHD1	DIO3
ABHD1	DIRAS1	0.0484076917649447	undirected	ABHD1	DIRAS1
ABHD1	DLK1	0.100835922545814	undirected	ABHD1	DLK1
ABHD1	DMD	0.0348376286023106	undirected	ABHD1	DMD
ABHD1	DOK5	0.0869759892080098	undirected	ABHD1	DOK5
ABHD1	DPF3	0.0402732815453084	undirected	ABHD1	DPF3
ABHD1	DPP6	0.0330902237845796	undirected	ABHD1	DPP6
ABHD1	DTNA	0.0985052805842575	undirected	ABHD1	DTNA
ABHD1	DUPD1	0.113236602936087	undirected	ABHD1	DUPD1
ABHD1	DUSP13	0.0883273374309124	undirected	ABHD1	DUSP13
ABHD1	DUSP26	0.119792166264233	undirected	ABHD1	DUSP26
ABHD1	DUSP27	0.0912883464448036	undirected	ABHD1	DUSP27
ABHD1	EDN3	0.0910834739331565	undirected	ABHD1	EDN3
ABHD1	EEF1A2	0.0675643962421658	undirected	ABHD1	EEF1A2
ABHD1	EGF	0.054526878843291	undirected	ABHD1	EGF
ABHD1	ELANE	0.0398684625576794	undirected	ABHD1	ELANE
ABHD1	EMX2OS	0.0460360463623224	undirected	ABHD1	EMX2OS
ABHD1	ENAM	0.0850490158822379	undirected	ABHD1	ENAM
ABHD1	ENKUR	0.0311663841217892	undirected	ABHD1	ENKUR
ABHD1	ENO3	0.121418588377427	undirected	ABHD1	ENO3
ABHD1	EPDR1	0.06046005325378	undirected	ABHD1	EPDR1
ABHD1	EPM2A	0.0612740237054418	undirected	ABHD1	EPM2A
ABHD1	ERBB4	0.103354417879474	undirected	ABHD1	ERBB4
ABHD1	ESRRG	0.116442350989142	undirected	ABHD1	ESRRG
ABHD1	ETNPPL	0.0445472427733512	undirected	ABHD1	ETNPPL
ABHD1	EXTL1	0.119310119127562	undirected	ABHD1	EXTL1
ABHD1	EYA1	0.0521027532095046	undirected	ABHD1	EYA1
ABHD1	EYA4	0.0403323036873318	undirected	ABHD1	EYA4
ABHD1	FABP3	0.0880586753028509	undirected	ABHD1	FABP3
ABHD1	FABP7	0.0372946464550212	undirected	ABHD1	FABP7
ABHD1	FAM134B	0.0720425111240864	undirected	ABHD1	FAM134B
ABHD1	FAM13C	0.0530192454302718	undirected	ABHD1	FAM13C
ABHD1	FAM166B	0.0330245529273427	undirected	ABHD1	FAM166B
ABHD1	FAM180B	0.0728644010659664	undirected	ABHD1	FAM180B
ABHD1	FAM181A.AS1	0.0254625419914224	undirected	ABHD1	FAM181A.AS1
ABHD1	FAM189A2	0.0572076036043347	undirected	ABHD1	FAM189A2
ABHD1	FAM47E	0.0498508221868741	undirected	ABHD1	FAM47E
ABHD1	FAM57B	0.0878632447358271	undirected	ABHD1	FAM57B
ABHD1	FAM9C	0.021064414363896	undirected	ABHD1	FAM9C
ABHD1	FBP2	0.0748782026288312	undirected	ABHD1	FBP2
ABHD1	FBXO40	0.112019583778939	undirected	ABHD1	FBXO40
ABHD1	FGF6	0.0759874244392881	undirected	ABHD1	FGF6
ABHD1	FHL1	0.082068738970314	undirected	ABHD1	FHL1
ABHD1	FILIP1	0.0820494622249913	undirected	ABHD1	FILIP1
ABHD1	FITM1	0.109532471569723	undirected	ABHD1	FITM1
ABHD1	FLJ36000	0.0214707596977613	undirected	ABHD1	FLJ36000
ABHD1	FLNC	0.0719235046351178	undirected	ABHD1	FLNC
ABHD1	FNDC5	0.121685381502851	undirected	ABHD1	FNDC5
ABHD1	FOLH1	0.0204492128932924	undirected	ABHD1	FOLH1
ABHD1	FOXD3.AS1	0.0256313198776999	undirected	ABHD1	FOXD3.AS1
ABHD1	FOXP4.AS1	0.0227688144139949	undirected	ABHD1	FOXP4.AS1
ABHD1	FRMD1	0.0353563715037795	undirected	ABHD1	FRMD1
ABHD1	FRMD3	0.0324355172183356	undirected	ABHD1	FRMD3
ABHD1	FSD2	0.10389869800048	undirected	ABHD1	FSD2
ABHD1	FXYD1	0.11513023159884	undirected	ABHD1	FXYD1
ABHD1	FXYD4	0.0440680740239139	undirected	ABHD1	FXYD4
ABHD1	GADD45B	0.0239928349997645	undirected	ABHD1	GADD45B
ABHD1	GADD45G	0.0372810132621002	undirected	ABHD1	GADD45G
ABHD1	GADL1	0.0648867746026843	undirected	ABHD1	GADL1
ABHD1	GALNTL6	0.0720904995109363	undirected	ABHD1	GALNTL6
ABHD1	GAMT	0.0434026710908692	undirected	ABHD1	GAMT
ABHD1	GDF5	0.0329816457667248	undirected	ABHD1	GDF5
ABHD1	GJD4	0.030740194571648	undirected	ABHD1	GJD4
ABHD1	GLIS2.AS1	0.0419857616700737	undirected	ABHD1	GLIS2.AS1
ABHD1	GMPR	0.0471800041125443	undirected	ABHD1	GMPR
ABHD1	GPD1	0.128618511799725	undirected	ABHD1	GPD1
ABHD1	GPRC5B	0.0679538661871135	undirected	ABHD1	GPRC5B
ABHD1	GPT	0.0610698586215522	undirected	ABHD1	GPT
ABHD1	GPX3	0.0334750095927609	undirected	ABHD1	GPX3
ABHD1	GRB14	0.0369692487507824	undirected	ABHD1	GRB14
ABHD1	GREB1L	0.0391254570852426	undirected	ABHD1	GREB1L
ABHD1	HAPLN1	0.02600924594863	undirected	ABHD1	HAPLN1
ABHD1	HFE2	0.107118833573252	undirected	ABHD1	HFE2
ABHD1	HHATL	0.10720585985308	undirected	ABHD1	HHATL
ABHD1	HHATL.AS1	0.0332985007975703	undirected	ABHD1	HHATL.AS1
ABHD1	HIST1H1B	0.0214561875834404	undirected	ABHD1	HIST1H1B
ABHD1	HIST1H3C	0.0214952497015256	undirected	ABHD1	HIST1H3C
ABHD1	HIST1H3J	0.0202307466546323	undirected	ABHD1	HIST1H3J
ABHD1	HMCN2	0.0712976638159813	undirected	ABHD1	HMCN2
ABHD1	HMGCLL1	0.0730092131752208	undirected	ABHD1	HMGCLL1
ABHD1	HMGCS2	0.0465318948218328	undirected	ABHD1	HMGCS2
ABHD1	HOXA2	0.020279852705956	undirected	ABHD1	HOXA2
ABHD1	HP	0.0287317343587312	undirected	ABHD1	HP
ABHD1	HPSE2	0.0500793876345582	undirected	ABHD1	HPSE2
ABHD1	HRASLS5	0.053606771966418	undirected	ABHD1	HRASLS5
ABHD1	HRC	0.10975626671445	undirected	ABHD1	HRC
ABHD1	hsa.mir.1.1	0.0669360555491424	undirected	ABHD1	hsa.mir.1.1
ABHD1	hsa.mir.1.2	0.066507935140864	undirected	ABHD1	hsa.mir.1.2
ABHD1	hsa.mir.100	0.0252216445313044	undirected	ABHD1	hsa.mir.100
ABHD1	hsa.mir.101.1	0.0302045635263029	undirected	ABHD1	hsa.mir.101.1
ABHD1	hsa.mir.101.2	0.030603602367465	undirected	ABHD1	hsa.mir.101.2
ABHD1	hsa.mir.10a	0.0252627796382413	undirected	ABHD1	hsa.mir.10a
ABHD1	hsa.mir.127	0.0259584164668416	undirected	ABHD1	hsa.mir.127
ABHD1	hsa.mir.1304	0.0240992580555205	undirected	ABHD1	hsa.mir.1304
ABHD1	hsa.mir.133a.1	0.0652897073952635	undirected	ABHD1	hsa.mir.133a.1
ABHD1	hsa.mir.133a.2	0.0643699590742256	undirected	ABHD1	hsa.mir.133a.2
ABHD1	hsa.mir.133b	0.0613225615362859	undirected	ABHD1	hsa.mir.133b
ABHD1	hsa.mir.135a.2	0.0292763555235441	undirected	ABHD1	hsa.mir.135a.2
ABHD1	hsa.mir.136	0.0278383081492413	undirected	ABHD1	hsa.mir.136
ABHD1	hsa.mir.139	0.0224959041930752	undirected	ABHD1	hsa.mir.139
ABHD1	hsa.mir.195	0.0254387845837212	undirected	ABHD1	hsa.mir.195
ABHD1	hsa.mir.204	0.0379803642217286	undirected	ABHD1	hsa.mir.204
ABHD1	hsa.mir.206	0.0532259566432471	undirected	ABHD1	hsa.mir.206
ABHD1	hsa.mir.208b	0.0656959818972122	undirected	ABHD1	hsa.mir.208b
ABHD1	hsa.mir.210	0.0241953929552205	undirected	ABHD1	hsa.mir.210
ABHD1	hsa.mir.216a	0.0322743173331595	undirected	ABHD1	hsa.mir.216a
ABHD1	hsa.mir.217	0.0344393993385062	undirected	ABHD1	hsa.mir.217
ABHD1	hsa.mir.299	0.0200767111827528	undirected	ABHD1	hsa.mir.299
ABHD1	hsa.mir.30a	0.0355538385444987	undirected	ABHD1	hsa.mir.30a
ABHD1	hsa.mir.337	0.0268221875832965	undirected	ABHD1	hsa.mir.337
ABHD1	hsa.mir.3662	0.0244517926692008	undirected	ABHD1	hsa.mir.3662
ABHD1	hsa.mir.376c	0.0243913362434692	undirected	ABHD1	hsa.mir.376c
ABHD1	hsa.mir.377	0.0225453108438569	undirected	ABHD1	hsa.mir.377
ABHD1	hsa.mir.378a	0.0219263650479733	undirected	ABHD1	hsa.mir.378a
ABHD1	hsa.mir.378c	0.0264885686738677	undirected	ABHD1	hsa.mir.378c
ABHD1	hsa.mir.378d.1	0.0242741667106346	undirected	ABHD1	hsa.mir.378d.1
ABHD1	hsa.mir.378d.2	0.0262046572544017	undirected	ABHD1	hsa.mir.378d.2
ABHD1	hsa.mir.378f	0.0237012978406323	undirected	ABHD1	hsa.mir.378f
ABHD1	hsa.mir.379	0.0225543933716511	undirected	ABHD1	hsa.mir.379
ABHD1	hsa.mir.381	0.0371118538804087	undirected	ABHD1	hsa.mir.381
ABHD1	hsa.mir.410	0.0234464706430156	undirected	ABHD1	hsa.mir.410
ABHD1	hsa.mir.411	0.0286033103379706	undirected	ABHD1	hsa.mir.411
ABHD1	hsa.mir.433	0.0246223451641945	undirected	ABHD1	hsa.mir.433
ABHD1	hsa.mir.487b	0.0261270464923167	undirected	ABHD1	hsa.mir.487b
ABHD1	hsa.mir.495	0.0250584317065978	undirected	ABHD1	hsa.mir.495
ABHD1	hsa.mir.499a	0.0634689592540874	undirected	ABHD1	hsa.mir.499a
ABHD1	hsa.mir.504	0.0310106071465668	undirected	ABHD1	hsa.mir.504
ABHD1	hsa.mir.5683	0.0344006189049831	undirected	ABHD1	hsa.mir.5683
ABHD1	hsa.mir.573	0.0241086393572029	undirected	ABHD1	hsa.mir.573
ABHD1	hsa.mir.654	0.0227419200685854	undirected	ABHD1	hsa.mir.654
ABHD1	hsa.mir.885	0.035650567289379	undirected	ABHD1	hsa.mir.885
ABHD1	hsa.mir.9.1	0.0216321633708864	undirected	ABHD1	hsa.mir.9.1
ABHD1	hsa.mir.9.2	0.0216160120058891	undirected	ABHD1	hsa.mir.9.2
ABHD1	hsa.mir.9.3	0.0216235905507438	undirected	ABHD1	hsa.mir.9.3
ABHD1	HSD52	0.0295004991293815	undirected	ABHD1	HSD52
ABHD1	HSPB2	0.0862552685288275	undirected	ABHD1	HSPB2
ABHD1	HSPB6	0.123367351653554	undirected	ABHD1	HSPB6
ABHD1	HSPB7	0.102641388235453	undirected	ABHD1	HSPB7
ABHD1	HSPB8	0.0222297988627496	undirected	ABHD1	HSPB8
ABHD1	IDI2	0.0338657440505327	undirected	ABHD1	IDI2
ABHD1	IDI2.AS1	0.0335964535635431	undirected	ABHD1	IDI2.AS1
ABHD1	IL17B	0.0264655086312554	undirected	ABHD1	IL17B
ABHD1	IL17D	0.0863746290001337	undirected	ABHD1	IL17D
ABHD1	IL1B	0.0347251270034613	undirected	ABHD1	IL1B
ABHD1	IP6K3	0.0758371491217062	undirected	ABHD1	IP6K3
ABHD1	ITGB1BP2	0.0811425337659444	undirected	ABHD1	ITGB1BP2
ABHD1	JPH1	0.0332648590777754	undirected	ABHD1	JPH1
ABHD1	JPH2	0.0456750197035452	undirected	ABHD1	JPH2
ABHD1	KB.1471A8.1	0.0368154864455286	undirected	ABHD1	KB.1471A8.1
ABHD1	KBTBD12	0.0983839978005869	undirected	ABHD1	KBTBD12
ABHD1	KBTBD13	0.0737228181274328	undirected	ABHD1	KBTBD13
ABHD1	KCNA4	0.0506854292099313	undirected	ABHD1	KCNA4
ABHD1	KCNA5	0.0472542019871078	undirected	ABHD1	KCNA5
ABHD1	KCNA7	0.0926003763888489	undirected	ABHD1	KCNA7
ABHD1	KCNB1	0.0865948247113058	undirected	ABHD1	KCNB1
ABHD1	KCNC1	0.0417167725585842	undirected	ABHD1	KCNC1
ABHD1	KCNIP2	0.0337418845653833	undirected	ABHD1	KCNIP2
ABHD1	KCNJ11	0.0855628812753893	undirected	ABHD1	KCNJ11
ABHD1	KCNJ2.AS1	0.0328148701272053	undirected	ABHD1	KCNJ2.AS1
ABHD1	KCNQ4	0.0654641105093931	undirected	ABHD1	KCNQ4
ABHD1	KCNT1	0.0796506200998053	undirected	ABHD1	KCNT1
ABHD1	KCTD8	0.0469794599379476	undirected	ABHD1	KCTD8
ABHD1	KIAA0408	0.0657182245837036	undirected	ABHD1	KIAA0408
ABHD1	KIAA1456	0.0341717982812049	undirected	ABHD1	KIAA1456
ABHD1	KLF15	0.0740029269278246	undirected	ABHD1	KLF15
ABHD1	KLHL30	0.0672800268757805	undirected	ABHD1	KLHL30
ABHD1	KLHL31	0.0833652120113083	undirected	ABHD1	KLHL31
ABHD1	KLHL33	0.0995998831489007	undirected	ABHD1	KLHL33
ABHD1	KLHL34	0.0846737026540392	undirected	ABHD1	KLHL34
ABHD1	KLHL38	0.0678700248055149	undirected	ABHD1	KLHL38
ABHD1	KLHL40	0.0986057615286001	undirected	ABHD1	KLHL40
ABHD1	KLHL41	0.0983596407038159	undirected	ABHD1	KLHL41
ABHD1	KY	0.0323115660890972	undirected	ABHD1	KY
ABHD1	LANCL1.AS1	0.0781899429946635	undirected	ABHD1	LANCL1.AS1
ABHD1	LBP	0.0262206123087959	undirected	ABHD1	LBP
ABHD1	LBX1	0.0448719750985683	undirected	ABHD1	LBX1
ABHD1	LCN10	0.0272108508314916	undirected	ABHD1	LCN10
ABHD1	LCN8	0.0410725283474211	undirected	ABHD1	LCN8
ABHD1	LDB3	0.130847537171588	undirected	ABHD1	LDB3
ABHD1	LGALS12	0.0283261552355411	undirected	ABHD1	LGALS12
ABHD1	LGI1	0.0739018354057836	undirected	ABHD1	LGI1
ABHD1	LHX9	0.0264912813461242	undirected	ABHD1	LHX9
ABHD1	LIMCH1	0.048383706578655	undirected	ABHD1	LIMCH1
ABHD1	LINC00327	0.0648290238978544	undirected	ABHD1	LINC00327
ABHD1	LINC00521	0.0342999092042938	undirected	ABHD1	LINC00521
ABHD1	LINC00840	0.0432343705777699	undirected	ABHD1	LINC00840
ABHD1	LINC00950	0.0676078701320043	undirected	ABHD1	LINC00950
ABHD1	LINC01091	0.0685087556012997	undirected	ABHD1	LINC01091
ABHD1	LINC01230	0.0211469714522438	undirected	ABHD1	LINC01230
ABHD1	LINC01352	0.038513682681369	undirected	ABHD1	LINC01352
ABHD1	LINC01372	0.0881040817332516	undirected	ABHD1	LINC01372
ABHD1	LINC01405	0.0585261862790635	undirected	ABHD1	LINC01405
ABHD1	LINC01479	0.0552596619067488	undirected	ABHD1	LINC01479
ABHD1	LINC01497	0.0577683301513967	undirected	ABHD1	LINC01497
ABHD1	LINC01554	0.0271782484483934	undirected	ABHD1	LINC01554
ABHD1	LINC01563	0.0738856747141571	undirected	ABHD1	LINC01563
ABHD1	LINC01606	0.0344531170611751	undirected	ABHD1	LINC01606
ABHD1	LINC01634	0.0240229082099165	undirected	ABHD1	LINC01634
ABHD1	LINC01664	0.03045862091396	undirected	ABHD1	LINC01664
ABHD1	LINC01754	0.021640216586239	undirected	ABHD1	LINC01754
ABHD1	LINC01894	0.0476580113715447	undirected	ABHD1	LINC01894
ABHD1	LINC01954	0.0317263910324088	undirected	ABHD1	LINC01954
ABHD1	LINC01996	0.0847393745840509	undirected	ABHD1	LINC01996
ABHD1	LINGO4	0.0814856011883588	undirected	ABHD1	LINGO4
ABHD1	LLNLR.268E12.1	0.0421801271562849	undirected	ABHD1	LLNLR.268E12.1
ABHD1	LMOD2	0.0961383154698706	undirected	ABHD1	LMOD2
ABHD1	LMOD3	0.10363120003535	undirected	ABHD1	LMOD3
ABHD1	LOC100128531	0.058361993719027	undirected	ABHD1	LOC100128531
ABHD1	LOC100506289	0.060124635068882	undirected	ABHD1	LOC100506289
ABHD1	LOC100506700	0.026559000944249	undirected	ABHD1	LOC100506700
ABHD1	LOC100506869	0.0869400382038846	undirected	ABHD1	LOC100506869
ABHD1	LOC100507537	0.116988326429591	undirected	ABHD1	LOC100507537
ABHD1	LOC100653233	0.0337233706482786	undirected	ABHD1	LOC100653233
ABHD1	LOC100996693	0.031620024969245	undirected	ABHD1	LOC100996693
ABHD1	LOC100996694	0.0601662923676733	undirected	ABHD1	LOC100996694
ABHD1	LOC101927000	0.0425223820908159	undirected	ABHD1	LOC101927000
ABHD1	LOC101927057	0.0262693844552304	undirected	ABHD1	LOC101927057
ABHD1	LOC101928307	0.044979359606734	undirected	ABHD1	LOC101928307
ABHD1	LOC101928731	0.0341059519691704	undirected	ABHD1	LOC101928731
ABHD1	LOC101929592	0.0622554031656697	undirected	ABHD1	LOC101929592
ABHD1	LOC101929759	0.0477981213239034	undirected	ABHD1	LOC101929759
ABHD1	LOC102723701	0.0313867507634239	undirected	ABHD1	LOC102723701
ABHD1	LOC102724555	0.0748013070665697	undirected	ABHD1	LOC102724555
ABHD1	LOC105369980	0.044731405225342	undirected	ABHD1	LOC105369980
ABHD1	LOC105371730	0.0295187460071732	undirected	ABHD1	LOC105371730
ABHD1	LOC105372028	0.0435814973022387	undirected	ABHD1	LOC105372028
ABHD1	LOC105372240	0.063957790729668	undirected	ABHD1	LOC105372240
ABHD1	LOC107985126	0.0382706136947545	undirected	ABHD1	LOC107985126
ABHD1	LOC285095	0.052184147200558	undirected	ABHD1	LOC285095
ABHD1	LOC285556	0.0924716509476405	undirected	ABHD1	LOC285556
ABHD1	LOC286178	0.0328528737669566	undirected	ABHD1	LOC286178
ABHD1	LOC643711	0.0499829518343175	undirected	ABHD1	LOC643711
ABHD1	LOC646588	0.0859687446461679	undirected	ABHD1	LOC646588
ABHD1	LOC729652	0.0204619789008365	undirected	ABHD1	LOC729652
ABHD1	LONRF2	0.10639976329613	undirected	ABHD1	LONRF2
ABHD1	LPL	0.0466902114277058	undirected	ABHD1	LPL
ABHD1	LRP1B	0.0602387492518056	undirected	ABHD1	LRP1B
ABHD1	LRRC14B	0.103038927364043	undirected	ABHD1	LRRC14B
ABHD1	LRRC2	0.121910739454011	undirected	ABHD1	LRRC2
ABHD1	LRRC30	0.11216519865249	undirected	ABHD1	LRRC30
ABHD1	LRRC39	0.103956476865218	undirected	ABHD1	LRRC39
ABHD1	LRRC3B	0.0682608714252053	undirected	ABHD1	LRRC3B
ABHD1	LRRN4CL	0.0673621593823033	undirected	ABHD1	LRRN4CL
ABHD1	LRTM1	0.0760040871923303	undirected	ABHD1	LRTM1
ABHD1	LSMEM1	0.0336092143358522	undirected	ABHD1	LSMEM1
ABHD1	LSMEM2	0.0572365100625295	undirected	ABHD1	LSMEM2
ABHD1	LVRN	0.0272146012790064	undirected	ABHD1	LVRN
ABHD1	MAP1LC3C	0.0431332864074555	undirected	ABHD1	MAP1LC3C
ABHD1	MAPT	0.102265059106781	undirected	ABHD1	MAPT
ABHD1	MB	0.100840609109454	undirected	ABHD1	MB
ABHD1	MED15P9	0.0206760509176141	undirected	ABHD1	MED15P9
ABHD1	MEF2C	0.104205973740545	undirected	ABHD1	MEF2C
ABHD1	MEF2C.AS1	0.0903334504394248	undirected	ABHD1	MEF2C.AS1
ABHD1	MEOX2.AS1	0.0650472440992143	undirected	ABHD1	MEOX2.AS1
ABHD1	METTL21EP	0.0907325941752879	undirected	ABHD1	METTL21EP
ABHD1	MIR1.1HG	0.113053596829958	undirected	ABHD1	MIR1.1HG
ABHD1	MIR133A1HG	0.11195418745315	undirected	ABHD1	MIR133A1HG
ABHD1	MIR133A2	0.113855385584469	undirected	ABHD1	MIR133A2
ABHD1	MIR4329	0.116001422251722	undirected	ABHD1	MIR4329
ABHD1	MIR6717	0.0433965279645183	undirected	ABHD1	MIR6717
ABHD1	MIR7855	0.0981811228933007	undirected	ABHD1	MIR7855
ABHD1	MLIP	0.0374431480329292	undirected	ABHD1	MLIP
ABHD1	MLXIPL	0.0614643876612918	undirected	ABHD1	MLXIPL
ABHD1	MPO	0.0313377431525422	undirected	ABHD1	MPO
ABHD1	MPZ	0.0499389588950094	undirected	ABHD1	MPZ
ABHD1	MRAP	0.0338665493885522	undirected	ABHD1	MRAP
ABHD1	MSTN	0.0372749401685807	undirected	ABHD1	MSTN
ABHD1	MT1A	0.0290437269645397	undirected	ABHD1	MT1A
ABHD1	MT1JP	0.0277300769228505	undirected	ABHD1	MT1JP
ABHD1	MT1M	0.0236825853299218	undirected	ABHD1	MT1M
ABHD1	MUM1L1	0.0298946980346319	undirected	ABHD1	MUM1L1
ABHD1	MURC	0.0903431347675363	undirected	ABHD1	MURC
ABHD1	MUSTN1	0.108695529738076	undirected	ABHD1	MUSTN1
ABHD1	MYADML2	0.100400473269812	undirected	ABHD1	MYADML2
ABHD1	MYBPC1	0.0978735736456152	undirected	ABHD1	MYBPC1
ABHD1	MYBPC2	0.0928085853698346	undirected	ABHD1	MYBPC2
ABHD1	MYF6	0.0840091837732996	undirected	ABHD1	MYF6
ABHD1	MYH1	0.0728263459416922	undirected	ABHD1	MYH1
ABHD1	MYH13	0.0232736889641564	undirected	ABHD1	MYH13
ABHD1	MYH15	0.0251431344882658	undirected	ABHD1	MYH15
ABHD1	MYH2	0.0889188109899503	undirected	ABHD1	MYH2
ABHD1	MYH4	0.053714013104134	undirected	ABHD1	MYH4
ABHD1	MYH6	0.103423074629703	undirected	ABHD1	MYH6
ABHD1	MYH7	0.0904830508223741	undirected	ABHD1	MYH7
ABHD1	MYH7B	0.0626785420874948	undirected	ABHD1	MYH7B
ABHD1	MYHAS	0.0719322236487708	undirected	ABHD1	MYHAS
ABHD1	MYL1	0.0800868662998081	undirected	ABHD1	MYL1
ABHD1	MYL2	0.0837827314732046	undirected	ABHD1	MYL2
ABHD1	MYL3	0.114913300636367	undirected	ABHD1	MYL3
ABHD1	MYLK2	0.101143974536785	undirected	ABHD1	MYLK2
ABHD1	MYLK3	0.123468618621375	undirected	ABHD1	MYLK3
ABHD1	MYLK4	0.0218600065409414	undirected	ABHD1	MYLK4
ABHD1	MYLPF	0.084212572875479	undirected	ABHD1	MYLPF
ABHD1	MYO18B	0.0855936152275493	undirected	ABHD1	MYO18B
ABHD1	MYOC	0.0764984982666363	undirected	ABHD1	MYOC
ABHD1	MYOD1	0.0931055877009141	undirected	ABHD1	MYOD1
ABHD1	MYOM1	0.133831041402467	undirected	ABHD1	MYOM1
ABHD1	MYOM2	0.0846375456460468	undirected	ABHD1	MYOM2
ABHD1	MYOM3	0.0284008754838165	undirected	ABHD1	MYOM3
ABHD1	MYOT	0.102385474749523	undirected	ABHD1	MYOT
ABHD1	MYOZ1	0.120316980112044	undirected	ABHD1	MYOZ1
ABHD1	MYOZ2	0.105806818435732	undirected	ABHD1	MYOZ2
ABHD1	MYOZ3	0.128397423481975	undirected	ABHD1	MYOZ3
ABHD1	MYPN	0.0922194397180119	undirected	ABHD1	MYPN
ABHD1	NCAN	0.0222367661206114	undirected	ABHD1	NCAN
ABHD1	NEB	0.100778915343097	undirected	ABHD1	NEB
ABHD1	NEK10	0.0313153580984623	undirected	ABHD1	NEK10
ABHD1	NEU4	0.0379019476820422	undirected	ABHD1	NEU4
ABHD1	NEURL1	0.0335643257671475	undirected	ABHD1	NEURL1
ABHD1	NEXN	0.0468243085218393	undirected	ABHD1	NEXN
ABHD1	NHLRC4	0.0234616052898166	undirected	ABHD1	NHLRC4
ABHD1	NIPSNAP3B	0.104089436797726	undirected	ABHD1	NIPSNAP3B
ABHD1	NKAIN4	0.0289345202068903	undirected	ABHD1	NKAIN4
ABHD1	NKAPL	0.0678304915009802	undirected	ABHD1	NKAPL
ABHD1	NME9	0.0322856317303924	undirected	ABHD1	NME9
ABHD1	NMRK2	0.0957667492957522	undirected	ABHD1	NMRK2
ABHD1	NNAT	0.0329374159064231	undirected	ABHD1	NNAT
ABHD1	NOS1	0.0255824219710502	undirected	ABHD1	NOS1
ABHD1	NOVA1	0.0738531705946208	undirected	ABHD1	NOVA1
ABHD1	NPY6R	0.110173148639288	undirected	ABHD1	NPY6R
ABHD1	NRAP	0.0977197765426157	undirected	ABHD1	NRAP
ABHD1	NT5C1A	0.0835882567336503	undirected	ABHD1	NT5C1A
ABHD1	OBSCN	0.0868735877298031	undirected	ABHD1	OBSCN
ABHD1	OR7E47P	0.0372234161162024	undirected	ABHD1	OR7E47P
ABHD1	OSTN	0.0391453574954268	undirected	ABHD1	OSTN
ABHD1	PADI2	0.107815162138239	undirected	ABHD1	PADI2
ABHD1	PANCR	0.0406214726914134	undirected	ABHD1	PANCR
ABHD1	PAPPA2	0.02808849879033	undirected	ABHD1	PAPPA2
ABHD1	PAQR9	0.0450347258832608	undirected	ABHD1	PAQR9
ABHD1	PCK1	0.0435773101127046	undirected	ABHD1	PCK1
ABHD1	PDE11A	0.0485749524488333	undirected	ABHD1	PDE11A
ABHD1	PDE4DIP	0.0842408202813335	undirected	ABHD1	PDE4DIP
ABHD1	PDK4	0.0964749852998017	undirected	ABHD1	PDK4
ABHD1	PDLIM3	0.109507443840464	undirected	ABHD1	PDLIM3
ABHD1	PEBP4	0.119364132497923	undirected	ABHD1	PEBP4
ABHD1	PFKFB1	0.0375549682534566	undirected	ABHD1	PFKFB1
ABHD1	PFKM	0.0291874862032353	undirected	ABHD1	PFKM
ABHD1	PGM5	0.101209815244863	undirected	ABHD1	PGM5
ABHD1	PGM5.AS1	0.0570172255569298	undirected	ABHD1	PGM5.AS1
ABHD1	PGPEP1L	0.0672776681909957	undirected	ABHD1	PGPEP1L
ABHD1	PGR	0.0391846330495228	undirected	ABHD1	PGR
ABHD1	PHKG1	0.117739418159468	undirected	ABHD1	PHKG1
ABHD1	PHYH	0.0591804837811582	undirected	ABHD1	PHYH
ABHD1	PI16	0.0716109383665906	undirected	ABHD1	PI16
ABHD1	PIP5K1B	0.0632280515739597	undirected	ABHD1	PIP5K1B
ABHD1	PKIA	0.078918469919776	undirected	ABHD1	PKIA
ABHD1	PKNOX2	0.0750867994619561	undirected	ABHD1	PKNOX2
ABHD1	PLA2G2A	0.0491359892885365	undirected	ABHD1	PLA2G2A
ABHD1	PLIN1	0.0694219166011476	undirected	ABHD1	PLIN1
ABHD1	PLIN4	0.0868120849459681	undirected	ABHD1	PLIN4
ABHD1	PLIN5	0.0281433567707243	undirected	ABHD1	PLIN5
ABHD1	PLN	0.110088172562425	undirected	ABHD1	PLN
ABHD1	PLPP7	0.0927344737096007	undirected	ABHD1	PLPP7
ABHD1	PMP2	0.0272000974324831	undirected	ABHD1	PMP2
ABHD1	PNPLA7	0.063642938975182	undirected	ABHD1	PNPLA7
ABHD1	POPDC2	0.106746453597935	undirected	ABHD1	POPDC2
ABHD1	PPARGC1A	0.0558613362236727	undirected	ABHD1	PPARGC1A
ABHD1	PPIL6	0.0361256835978815	undirected	ABHD1	PPIL6
ABHD1	PPM1E	0.0382155476589053	undirected	ABHD1	PPM1E
ABHD1	PPP1R12B	0.0635026314546179	undirected	ABHD1	PPP1R12B
ABHD1	PPP1R1A	0.124435280563883	undirected	ABHD1	PPP1R1A
ABHD1	PPP1R27	0.0817449331949278	undirected	ABHD1	PPP1R27
ABHD1	PPP1R3A	0.114429021340642	undirected	ABHD1	PPP1R3A
ABHD1	PPP1R3C	0.0301593592400927	undirected	ABHD1	PPP1R3C
ABHD1	PRG4	0.0639501406890145	undirected	ABHD1	PRG4
ABHD1	PRH1.PRR4	0.022064330684891	undirected	ABHD1	PRH1.PRR4
ABHD1	PRKAA2	0.104275537715132	undirected	ABHD1	PRKAA2
ABHD1	PRKAG3	0.0795629193905128	undirected	ABHD1	PRKAG3
ABHD1	PRKN	0.0878976954812352	undirected	ABHD1	PRKN
ABHD1	PRPH2	0.0553728201065508	undirected	ABHD1	PRPH2
ABHD1	PRR32	0.0660959566098438	undirected	ABHD1	PRR32
ABHD1	PRUNE2	0.0918293970799309	undirected	ABHD1	PRUNE2
ABHD1	PTGES3L	0.0464759471306694	undirected	ABHD1	PTGES3L
ABHD1	PTPN5	0.0539103944973476	undirected	ABHD1	PTPN5
ABHD1	PWAR6	0.0603258723354816	undirected	ABHD1	PWAR6
ABHD1	PYDC1	0.0340870138850633	undirected	ABHD1	PYDC1
ABHD1	PYGM	0.134143002730367	undirected	ABHD1	PYGM
ABHD1	PZP	0.0360736052279799	undirected	ABHD1	PZP
ABHD1	RAB9B	0.0936468095950362	undirected	ABHD1	RAB9B
ABHD1	RAPSN	0.0748887430179716	undirected	ABHD1	RAPSN
ABHD1	RBFOX1	0.111099981027042	undirected	ABHD1	RBFOX1
ABHD1	RBM20	0.0685913570854209	undirected	ABHD1	RBM20
ABHD1	RBM24	0.0878164307100687	undirected	ABHD1	RBM24
ABHD1	RCAN2	0.0801124133667957	undirected	ABHD1	RCAN2
ABHD1	RERGL	0.0562687504479299	undirected	ABHD1	RERGL
ABHD1	RGS9BP	0.0334479181594248	undirected	ABHD1	RGS9BP
ABHD1	RIIAD1	0.0370845113675368	undirected	ABHD1	RIIAD1
ABHD1	RNF157	0.0527448157679999	undirected	ABHD1	RNF157
ABHD1	RORC	0.0327612296000506	undirected	ABHD1	RORC
ABHD1	RP1.46F2.3	0.0427094747563089	undirected	ABHD1	RP1.46F2.3
ABHD1	RP1.56K13.5	0.035425771892401	undirected	ABHD1	RP1.56K13.5
ABHD1	RP11.109M17.2	0.0202635918635291	undirected	ABHD1	RP11.109M17.2
ABHD1	RP11.1143G9.5	0.0287046150597816	undirected	ABHD1	RP11.1143G9.5
ABHD1	RP11.114G11.5	0.0316102515489154	undirected	ABHD1	RP11.114G11.5
ABHD1	RP11.116D17.3	0.0303947888624274	undirected	ABHD1	RP11.116D17.3
ABHD1	RP11.120J1.1	0.0503841428753626	undirected	ABHD1	RP11.120J1.1
ABHD1	RP11.131H24.4	0.0253832678836444	undirected	ABHD1	RP11.131H24.4
ABHD1	RP11.150O12.3	0.0330337542052508	undirected	ABHD1	RP11.150O12.3
ABHD1	RP11.159H10.3	0.0440095656785185	undirected	ABHD1	RP11.159H10.3
ABHD1	RP11.168O16.2	0.092823843352361	undirected	ABHD1	RP11.168O16.2
ABHD1	RP11.16N11.2	0.0490966876378979	undirected	ABHD1	RP11.16N11.2
ABHD1	RP11.184I16.4	0.0592692235308284	undirected	ABHD1	RP11.184I16.4
ABHD1	RP11.227F19.5	0.0240010838180612	undirected	ABHD1	RP11.227F19.5
ABHD1	RP11.255P5.3	0.0773345603408443	undirected	ABHD1	RP11.255P5.3
ABHD1	RP11.295M18.6	0.0280898818209661	undirected	ABHD1	RP11.295M18.6
ABHD1	RP11.296E23.1	0.12027088162102	undirected	ABHD1	RP11.296E23.1
ABHD1	RP11.297J22.1	0.0222274718048362	undirected	ABHD1	RP11.297J22.1
ABHD1	RP11.299L17.3	0.024799581057669	undirected	ABHD1	RP11.299L17.3
ABHD1	RP11.362K2.2	0.0870995347613996	undirected	ABHD1	RP11.362K2.2
ABHD1	RP11.380D23.1	0.0254941108384345	undirected	ABHD1	RP11.380D23.1
ABHD1	RP11.390E23.3	0.0762691224029609	undirected	ABHD1	RP11.390E23.3
ABHD1	RP11.428C19.4	0.0289214222548609	undirected	ABHD1	RP11.428C19.4
ABHD1	RP11.432J24.5	0.0341222852037844	undirected	ABHD1	RP11.432J24.5
ABHD1	RP11.449D8.5	0.0415711109137639	undirected	ABHD1	RP11.449D8.5
ABHD1	RP11.467C18.1	0.027269143524311	undirected	ABHD1	RP11.467C18.1
ABHD1	RP11.486A14.2	0.0350749267523904	undirected	ABHD1	RP11.486A14.2
ABHD1	RP11.486O13.2	0.0604682412718672	undirected	ABHD1	RP11.486O13.2
ABHD1	RP11.4B16.3	0.0297197008688727	undirected	ABHD1	RP11.4B16.3
ABHD1	RP11.504A18.1	0.0522267564488992	undirected	ABHD1	RP11.504A18.1
ABHD1	RP11.509A17.3	0.0218555993776147	undirected	ABHD1	RP11.509A17.3
ABHD1	RP11.532N4.2	0.0469074542788109	undirected	ABHD1	RP11.532N4.2
ABHD1	RP11.536I6.2	0.031259501918707	undirected	ABHD1	RP11.536I6.2
ABHD1	RP11.594N15.3	0.083895645827367	undirected	ABHD1	RP11.594N15.3
ABHD1	RP11.617F23.1	0.0440618136139068	undirected	ABHD1	RP11.617F23.1
ABHD1	RP11.624M8.1	0.0389411281331544	undirected	ABHD1	RP11.624M8.1
ABHD1	RP11.63E9.1	0.0448818424825538	undirected	ABHD1	RP11.63E9.1
ABHD1	RP11.650K20.3	0.0362070670030588	undirected	ABHD1	RP11.650K20.3
ABHD1	RP11.68I18.10	0.0955808948414199	undirected	ABHD1	RP11.68I18.10
ABHD1	RP11.68I3.5	0.0282214495948859	undirected	ABHD1	RP11.68I3.5
ABHD1	RP11.69I8.3	0.0246674876960391	undirected	ABHD1	RP11.69I8.3
ABHD1	RP11.6I2.4	0.0969907920574033	undirected	ABHD1	RP11.6I2.4
ABHD1	RP11.700N1.1	0.0614162722306729	undirected	ABHD1	RP11.700N1.1
ABHD1	RP11.701H24.3	0.038552427757978	undirected	ABHD1	RP11.701H24.3
ABHD1	RP11.701H24.4	0.0320278498496002	undirected	ABHD1	RP11.701H24.4
ABHD1	RP11.701H24.5	0.030419916333336	undirected	ABHD1	RP11.701H24.5
ABHD1	RP11.713M15.2	0.038759878185862	undirected	ABHD1	RP11.713M15.2
ABHD1	RP11.71L14.4	0.0348284492268229	undirected	ABHD1	RP11.71L14.4
ABHD1	RP11.733O18.1	0.0200728599058473	undirected	ABHD1	RP11.733O18.1
ABHD1	RP11.736K20.5	0.046562323783585	undirected	ABHD1	RP11.736K20.5
ABHD1	RP11.739N10.1	0.0370928725219146	undirected	ABHD1	RP11.739N10.1
ABHD1	RP11.742D12.2	0.0720486262748054	undirected	ABHD1	RP11.742D12.2
ABHD1	RP11.760H22.2	0.0792743531396466	undirected	ABHD1	RP11.760H22.2
ABHD1	RP11.797H7.5	0.021960923460402	undirected	ABHD1	RP11.797H7.5
ABHD1	RP11.863K10.7	0.0265761644588163	undirected	ABHD1	RP11.863K10.7
ABHD1	RP11.881M11.2	0.0265291761912483	undirected	ABHD1	RP11.881M11.2
ABHD1	RP11.887P2.5	0.0310149836900884	undirected	ABHD1	RP11.887P2.5
ABHD1	RP11.930P14.1	0.0737410938478928	undirected	ABHD1	RP11.930P14.1
ABHD1	RP11.991C1.1	0.0871836198209349	undirected	ABHD1	RP11.991C1.1
ABHD1	RP13.379O24.2	0.0928484262757454	undirected	ABHD1	RP13.379O24.2
ABHD1	RP3.414A15.10	0.0432403038522742	undirected	ABHD1	RP3.414A15.10
ABHD1	RP3.525N10.2	0.0482993227299491	undirected	ABHD1	RP3.525N10.2
ABHD1	RP4.601P9.2	0.041908265761972	undirected	ABHD1	RP4.601P9.2
ABHD1	RP4.613B23.1	0.0243214894298521	undirected	ABHD1	RP4.613B23.1
ABHD1	RP4.663N10.1	0.0264952228970046	undirected	ABHD1	RP4.663N10.1
ABHD1	RP5.826L7.1	0.0688637403959504	undirected	ABHD1	RP5.826L7.1
ABHD1	RP5.875H18.10	0.0299716693913341	undirected	ABHD1	RP5.875H18.10
ABHD1	RP5.875H18.4	0.0310361619258241	undirected	ABHD1	RP5.875H18.4
ABHD1	RPL3L	0.0535672176757328	undirected	ABHD1	RPL3L
ABHD1	RRAGD	0.053992837692696	undirected	ABHD1	RRAGD
ABHD1	RYR1	0.0827013177433826	undirected	ABHD1	RYR1
ABHD1	S100A1	0.108740346640753	undirected	ABHD1	S100A1
ABHD1	SALRNA1	0.0330479702384903	undirected	ABHD1	SALRNA1
ABHD1	SBK2	0.0697440011739524	undirected	ABHD1	SBK2
ABHD1	SCN11A	0.0405021187191332	undirected	ABHD1	SCN11A
ABHD1	SCN1B	0.109545155209771	undirected	ABHD1	SCN1B
ABHD1	SCN2B	0.0336185599587701	undirected	ABHD1	SCN2B
ABHD1	SCN4A	0.11711643337888	undirected	ABHD1	SCN4A
ABHD1	SCN7A	0.0656340693828199	undirected	ABHD1	SCN7A
ABHD1	SCRG1	0.0554006599151321	undirected	ABHD1	SCRG1
ABHD1	SCT	0.0305306002338171	undirected	ABHD1	SCT
ABHD1	SEC14L4	0.0213983505811601	undirected	ABHD1	SEC14L4
ABHD1	SEC14L5	0.0418836375519496	undirected	ABHD1	SEC14L5
ABHD1	SEMA6C	0.11359637546473	undirected	ABHD1	SEMA6C
ABHD1	SERPINA5	0.0420285066969199	undirected	ABHD1	SERPINA5
ABHD1	SFRP5	0.0515073713960646	undirected	ABHD1	SFRP5
ABHD1	SGCA	0.106559335607503	undirected	ABHD1	SGCA
ABHD1	SGCG	0.109268465752054	undirected	ABHD1	SGCG
ABHD1	SH3BGR	0.118112308753116	undirected	ABHD1	SH3BGR
ABHD1	SHISA3	0.0587581765236572	undirected	ABHD1	SHISA3
ABHD1	SHISA4	0.0570099481474186	undirected	ABHD1	SHISA4
ABHD1	SIX3	0.0333705339061474	undirected	ABHD1	SIX3
ABHD1	SLC1A7	0.078895738981989	undirected	ABHD1	SLC1A7
ABHD1	SLC25A34	0.0656467849451625	undirected	ABHD1	SLC25A34
ABHD1	SLC25A4	0.0699725844563265	undirected	ABHD1	SLC25A4
ABHD1	SLC28A1	0.042713919758094	undirected	ABHD1	SLC28A1
ABHD1	SLC2A4	0.119290299943559	undirected	ABHD1	SLC2A4
ABHD1	SLC30A2	0.0803815319525514	undirected	ABHD1	SLC30A2
ABHD1	SLC30A3	0.0292031108508215	undirected	ABHD1	SLC30A3
ABHD1	SLC36A2	0.0963227799422638	undirected	ABHD1	SLC36A2
ABHD1	SLC38A11	0.0275198618992586	undirected	ABHD1	SLC38A11
ABHD1	SLC6A13	0.0284871278043787	undirected	ABHD1	SLC6A13
ABHD1	SLC7A14	0.0385440238838493	undirected	ABHD1	SLC7A14
ABHD1	SLC8A3	0.0858540829521088	undirected	ABHD1	SLC8A3
ABHD1	SLCO5A1	0.100366963248014	undirected	ABHD1	SLCO5A1
ABHD1	SLITRK4	0.0529080576803595	undirected	ABHD1	SLITRK4
ABHD1	SLN	0.0948861652772163	undirected	ABHD1	SLN
ABHD1	SMC2.AS1	0.0393449527648103	undirected	ABHD1	SMC2.AS1
ABHD1	SMCO1	0.0567563963848014	undirected	ABHD1	SMCO1
ABHD1	SMPX	0.0948117881211877	undirected	ABHD1	SMPX
ABHD1	SMTNL1	0.0552050470128408	undirected	ABHD1	SMTNL1
ABHD1	SMTNL2	0.100506265231658	undirected	ABHD1	SMTNL2
ABHD1	SMYD1	0.0962752026469328	undirected	ABHD1	SMYD1
ABHD1	SNAP91	0.0501178258808112	undirected	ABHD1	SNAP91
ABHD1	SNORD116.4	0.0285234866836574	undirected	ABHD1	SNORD116.4
ABHD1	SORBS1	0.0921134449806839	undirected	ABHD1	SORBS1
ABHD1	SORCS1	0.0604566920101113	undirected	ABHD1	SORCS1
ABHD1	SOST	0.0212407343279539	undirected	ABHD1	SOST
ABHD1	SPAG8	0.0372658651767992	undirected	ABHD1	SPAG8
ABHD1	SPATA4	0.0361828677156776	undirected	ABHD1	SPATA4
ABHD1	SPTBN4	0.0665062336360787	undirected	ABHD1	SPTBN4
ABHD1	SPX	0.102950161786869	undirected	ABHD1	SPX
ABHD1	SRD5A2	0.0272553529380965	undirected	ABHD1	SRD5A2
ABHD1	SRL	0.0962811841538845	undirected	ABHD1	SRL
ABHD1	SRPK3	0.0939150492029286	undirected	ABHD1	SRPK3
ABHD1	SSTR1	0.0570664976616383	undirected	ABHD1	SSTR1
ABHD1	STAC3	0.106388163456463	undirected	ABHD1	STAC3
ABHD1	STBD1	0.0317259001396751	undirected	ABHD1	STBD1
ABHD1	STK33	0.071932638598677	undirected	ABHD1	STK33
ABHD1	SYNM	0.0732466447960016	undirected	ABHD1	SYNM
ABHD1	SYNPO2	0.106038459417553	undirected	ABHD1	SYNPO2
ABHD1	SYNPO2L	0.0723412049797649	undirected	ABHD1	SYNPO2L
ABHD1	SYPL2	0.123962498467668	undirected	ABHD1	SYPL2
ABHD1	TBX15	0.0636176335307714	undirected	ABHD1	TBX15
ABHD1	TCAP	0.111474727278367	undirected	ABHD1	TCAP
ABHD1	TCEA3	0.0430005723978906	undirected	ABHD1	TCEA3
ABHD1	TCF21	0.0225430088619751	undirected	ABHD1	TCF21
ABHD1	TECRL	0.0660602307043997	undirected	ABHD1	TECRL
ABHD1	THRSP	0.0401333385063261	undirected	ABHD1	THRSP
ABHD1	TIMP4	0.050371766694986	undirected	ABHD1	TIMP4
ABHD1	TMEM100	0.0686133307134312	undirected	ABHD1	TMEM100
ABHD1	TMEM132C	0.061530595629883	undirected	ABHD1	TMEM132C
ABHD1	TMEM143	0.039430609266847	undirected	ABHD1	TMEM143
ABHD1	TMEM151A	0.0253151013836951	undirected	ABHD1	TMEM151A
ABHD1	TMEM182	0.0755241258111395	undirected	ABHD1	TMEM182
ABHD1	TMEM233	0.0988114607963002	undirected	ABHD1	TMEM233
ABHD1	TMEM252	0.0491917760759795	undirected	ABHD1	TMEM252
ABHD1	TMEM38A	0.0949981256313521	undirected	ABHD1	TMEM38A
ABHD1	TMEM52	0.0466554574735133	undirected	ABHD1	TMEM52
ABHD1	TMOD1	0.0885864647414192	undirected	ABHD1	TMOD1
ABHD1	TNMD	0.0649306377885892	undirected	ABHD1	TNMD
ABHD1	TNNC1	0.09167442663024	undirected	ABHD1	TNNC1
ABHD1	TNNC2	0.1071242981423	undirected	ABHD1	TNNC2
ABHD1	TNNI1	0.0934662723345552	undirected	ABHD1	TNNI1
ABHD1	TNNI2	0.0944113935141654	undirected	ABHD1	TNNI2
ABHD1	TNNT1	0.035306238064186	undirected	ABHD1	TNNT1
ABHD1	TNNT3	0.0777495935366989	undirected	ABHD1	TNNT3
ABHD1	TOB1.AS1	0.0303723785065266	undirected	ABHD1	TOB1.AS1
ABHD1	TOGARAM2	0.0421725797424288	undirected	ABHD1	TOGARAM2
ABHD1	TPM2	0.0731237412083921	undirected	ABHD1	TPM2
ABHD1	TPO	0.0445859038082605	undirected	ABHD1	TPO
ABHD1	TPPP2	0.0580467325947891	undirected	ABHD1	TPPP2
ABHD1	TRDN	0.0954512571636469	undirected	ABHD1	TRDN
ABHD1	TRIM54	0.0821660734880257	undirected	ABHD1	TRIM54
ABHD1	TRIM55	0.0800135829874171	undirected	ABHD1	TRIM55
ABHD1	TRIM63	0.0709843514744593	undirected	ABHD1	TRIM63
ABHD1	TRIM72	0.0812885486634351	undirected	ABHD1	TRIM72
ABHD1	TTN	0.111218714791032	undirected	ABHD1	TTN
ABHD1	TUSC5	0.0522741382464154	undirected	ABHD1	TUSC5
ABHD1	TXLNB	0.114941954683475	undirected	ABHD1	TXLNB
ABHD1	UCP3	0.0891602891106589	undirected	ABHD1	UCP3
ABHD1	UGT3A1	0.0383460995784659	undirected	ABHD1	UGT3A1
ABHD1	UNC45B	0.0921529637269425	undirected	ABHD1	UNC45B
ABHD1	UPK3A	0.0408420966565095	undirected	ABHD1	UPK3A
ABHD1	USP13	0.0757681717092285	undirected	ABHD1	USP13
ABHD1	VEGFD	0.0700791893183456	undirected	ABHD1	VEGFD
ABHD1	VGLL2	0.0999014755073902	undirected	ABHD1	VGLL2
ABHD1	VIP	0.0280923755310956	undirected	ABHD1	VIP
ABHD1	VIPR2	0.0499262759530634	undirected	ABHD1	VIPR2
ABHD1	VIT	0.0212442747401895	undirected	ABHD1	VIT
ABHD1	WDR78	0.0215959465215152	undirected	ABHD1	WDR78
ABHD1	WFIKKN2	0.0517550204333881	undirected	ABHD1	WFIKKN2
ABHD1	WI2.87327B8.1	0.0371037038712859	undirected	ABHD1	WI2.87327B8.1
ABHD1	WNT6	0.0246299529884363	undirected	ABHD1	WNT6
ABHD1	XIRP1	0.0617786644011567	undirected	ABHD1	XIRP1
ABHD1	XIRP2	0.0898165928467131	undirected	ABHD1	XIRP2
ABHD1	YIPF7	0.115492784505072	undirected	ABHD1	YIPF7
ABHD1	ZBTB16	0.0692352896381642	undirected	ABHD1	ZBTB16
ABHD1	ZNF106	0.0520362216395449	undirected	ABHD1	ZNF106
ABHD1	ZNF385D	0.0852953563669476	undirected	ABHD1	ZNF385D
ABHD1	ZNF534	0.0274094849638068	undirected	ABHD1	ZNF534
ABHD1	ZNF676	0.0450701699067013	undirected	ABHD1	ZNF676
ABHD1	ZNF710.AS1	0.0507765971950334	undirected	ABHD1	ZNF710.AS1
ABHD1	ZNF727	0.0403265889305949	undirected	ABHD1	ZNF727
ABHD1	ZNF835	0.0511603396589099	undirected	ABHD1	ZNF835
ABLIM2	ABO	0.0226490984269024	undirected	ABLIM2	ABO
ABLIM2	ABRA	0.381588879574322	undirected	ABLIM2	ABRA
ABLIM2	AC002398.12	0.291839646732812	undirected	ABLIM2	AC002398.12
ABLIM2	AC002451.3	0.0606551004835802	undirected	ABLIM2	AC002451.3
ABLIM2	AC003090.1	0.1299089092232	undirected	ABLIM2	AC003090.1
ABLIM2	AC004947.2	0.106264286230784	undirected	ABLIM2	AC004947.2
ABLIM2	AC012531.25	0.0203531897805558	undirected	ABLIM2	AC012531.25
ABLIM2	AC013275.2	0.0873676461069961	undirected	ABLIM2	AC013275.2
ABLIM2	AC053503.6	0.32122305242931	undirected	ABLIM2	AC053503.6
ABLIM2	AC068138.1	0.0302334720001582	undirected	ABLIM2	AC068138.1
ABLIM2	AC090616.2	0.0354024038737374	undirected	ABLIM2	AC090616.2
ABLIM2	AC104667.3	0.0239708609219416	undirected	ABLIM2	AC104667.3
ABLIM2	AC106869.2	0.128731245815545	undirected	ABLIM2	AC106869.2
ABLIM2	AC112721.2	0.0282779833969876	undirected	ABLIM2	AC112721.2
ABLIM2	AC137932.6	0.0722806110198608	undirected	ABLIM2	AC137932.6
ABLIM2	AC147651.5	0.094147097141667	undirected	ABLIM2	AC147651.5
ABLIM2	ACACB	0.157226571182004	undirected	ABLIM2	ACACB
ABLIM2	ACADL	0.109636305283864	undirected	ABLIM2	ACADL
ABLIM2	ACHE	0.293224346973869	undirected	ABLIM2	ACHE
ABLIM2	ACSM5	0.129757849774104	undirected	ABLIM2	ACSM5
ABLIM2	ACTA1	0.393020539647954	undirected	ABLIM2	ACTA1
ABLIM2	ACTG2	0.04093288381952	undirected	ABLIM2	ACTG2
ABLIM2	ACTN2	0.388864055999617	undirected	ABLIM2	ACTN2
ABLIM2	ACTN3	0.0778965844778285	undirected	ABLIM2	ACTN3
ABLIM2	ACVR2B.AS1	0.0243133677646943	undirected	ABLIM2	ACVR2B.AS1
ABLIM2	ADAMTS8	0.13154708194229	undirected	ABLIM2	ADAMTS8
ABLIM2	ADARB2.AS1	0.0342975383017057	undirected	ABLIM2	ADARB2.AS1
ABLIM2	ADCY2	0.293817833897979	undirected	ABLIM2	ADCY2
ABLIM2	ADGRA1	0.0966016361934117	undirected	ABLIM2	ADGRA1
ABLIM2	ADH1A	0.0270925626393096	undirected	ABLIM2	ADH1A
ABLIM2	ADH1B	0.155688588351243	undirected	ABLIM2	ADH1B
ABLIM2	ADH4	0.0607639517655292	undirected	ABLIM2	ADH4
ABLIM2	ADHFE1	0.0492943027176788	undirected	ABLIM2	ADHFE1
ABLIM2	ADIPOQ	0.113401716727836	undirected	ABLIM2	ADIPOQ
ABLIM2	ADPRHL1	0.164415257873418	undirected	ABLIM2	ADPRHL1
ABLIM2	ADSSL1	0.0678804399800222	undirected	ABLIM2	ADSSL1
ABLIM2	AGBL1	0.244585428442757	undirected	ABLIM2	AGBL1
ABLIM2	AGT	0.209631018402069	undirected	ABLIM2	AGT
ABLIM2	AGTR2	0.0393755081588786	undirected	ABLIM2	AGTR2
ABLIM2	AIRE	0.0238280359274806	undirected	ABLIM2	AIRE
ABLIM2	AKAP6	0.22448350951865	undirected	ABLIM2	AKAP6
ABLIM2	AL161668.5	0.078164874214863	undirected	ABLIM2	AL161668.5
ABLIM2	ALDH1L1.AS2	0.0436227849896165	undirected	ABLIM2	ALDH1L1.AS2
ABLIM2	ALPK3	0.310493233895428	undirected	ABLIM2	ALPK3
ABLIM2	AMHR2	0.0773977563570635	undirected	ABLIM2	AMHR2
ABLIM2	AMPD1	0.344045756003664	undirected	ABLIM2	AMPD1
ABLIM2	ANGPTL1	0.216191388157698	undirected	ABLIM2	ANGPTL1
ABLIM2	ANGPTL5	0.0679550428587486	undirected	ABLIM2	ANGPTL5
ABLIM2	ANGPTL7	0.144649935713254	undirected	ABLIM2	ANGPTL7
ABLIM2	ANK1	0.0929379990907988	undirected	ABLIM2	ANK1
ABLIM2	ANKRD1	0.296171859326941	undirected	ABLIM2	ANKRD1
ABLIM2	ANKRD2	0.209091419551573	undirected	ABLIM2	ANKRD2
ABLIM2	ANKRD23	0.240640681773125	undirected	ABLIM2	ANKRD23
ABLIM2	ANO5	0.329327236442304	undirected	ABLIM2	ANO5
ABLIM2	AOX1	0.0657101200180825	undirected	ABLIM2	AOX1
ABLIM2	APOBEC2	0.393235834599403	undirected	ABLIM2	APOBEC2
ABLIM2	AQP4	0.0710482407722589	undirected	ABLIM2	AQP4
ABLIM2	AQP7	0.0987702842734111	undirected	ABLIM2	AQP7
ABLIM2	ARHGAP36	0.140396038249162	undirected	ABLIM2	ARHGAP36
ABLIM2	ARMS2	0.0331420692990679	undirected	ABLIM2	ARMS2
ABLIM2	ARPP21	0.373504256604907	undirected	ABLIM2	ARPP21
ABLIM2	ART1	0.310266710526491	undirected	ABLIM2	ART1
ABLIM2	ART3	0.0876283183354089	undirected	ABLIM2	ART3
ABLIM2	ART5	0.0740122111960169	undirected	ABLIM2	ART5
ABLIM2	ARX	0.278132141506888	undirected	ABLIM2	ARX
ABLIM2	ASB10	0.416805915070897	undirected	ABLIM2	ASB10
ABLIM2	ASB11	0.368189334006076	undirected	ABLIM2	ASB11
ABLIM2	ASB12	0.265808190146716	undirected	ABLIM2	ASB12
ABLIM2	ASB14	0.113854018225232	undirected	ABLIM2	ASB14
ABLIM2	ASB15	0.380292766204273	undirected	ABLIM2	ASB15
ABLIM2	ASB16	0.148243668368994	undirected	ABLIM2	ASB16
ABLIM2	ASB18	0.104723738123747	undirected	ABLIM2	ASB18
ABLIM2	ASB2	0.0833672666158111	undirected	ABLIM2	ASB2
ABLIM2	ASB4	0.167243546194164	undirected	ABLIM2	ASB4
ABLIM2	ASB5	0.350105011626628	undirected	ABLIM2	ASB5
ABLIM2	ASIC2	0.0336304680474276	undirected	ABLIM2	ASIC2
ABLIM2	ASPA	0.128318020550356	undirected	ABLIM2	ASPA
ABLIM2	ATOH8	0.148601234686537	undirected	ABLIM2	ATOH8
ABLIM2	ATP13A5.AS1	0.0767463745626556	undirected	ABLIM2	ATP13A5.AS1
ABLIM2	ATP1A2	0.395490369003306	undirected	ABLIM2	ATP1A2
ABLIM2	ATP1B4	0.351209297306206	undirected	ABLIM2	ATP1B4
ABLIM2	ATP2A1	0.344495191801496	undirected	ABLIM2	ATP2A1
ABLIM2	ATP2B2	0.0802549949982908	undirected	ABLIM2	ATP2B2
ABLIM2	ATP8A1	0.0931532868819501	undirected	ABLIM2	ATP8A1
ABLIM2	B3GALT1	0.297100850324728	undirected	ABLIM2	B3GALT1
ABLIM2	BEST3	0.375156610714554	undirected	ABLIM2	BEST3
ABLIM2	BHMT2	0.115398233474353	undirected	ABLIM2	BHMT2
ABLIM2	BIN1	0.187526818164427	undirected	ABLIM2	BIN1
ABLIM2	BLACE	0.0314887076066946	undirected	ABLIM2	BLACE
ABLIM2	BMP5	0.0964548151195198	undirected	ABLIM2	BMP5
ABLIM2	BOLL	0.0851945830881487	undirected	ABLIM2	BOLL
ABLIM2	BRINP1	0.0482648736386523	undirected	ABLIM2	BRINP1
ABLIM2	C10orf71	0.40399432058699	undirected	ABLIM2	C10orf71
ABLIM2	C10orf71.AS1	0.372309246912145	undirected	ABLIM2	C10orf71.AS1
ABLIM2	C11orf52	0.0756990341444611	undirected	ABLIM2	C11orf52
ABLIM2	C14orf180	0.0633737921213564	undirected	ABLIM2	C14orf180
ABLIM2	C1orf105	0.258568460845079	undirected	ABLIM2	C1orf105
ABLIM2	C1orf127	0.165006025893467	undirected	ABLIM2	C1orf127
ABLIM2	C1QTNF3	0.036600973884437	undirected	ABLIM2	C1QTNF3
ABLIM2	C1QTNF9	0.0916652825320963	undirected	ABLIM2	C1QTNF9
ABLIM2	C20orf166.AS1	0.315904635785627	undirected	ABLIM2	C20orf166.AS1
ABLIM2	C2orf40	0.154650091638495	undirected	ABLIM2	C2orf40
ABLIM2	C2orf71	0.0388796389833878	undirected	ABLIM2	C2orf71
ABLIM2	C6	0.132046848544058	undirected	ABLIM2	C6
ABLIM2	C8orf22	0.284024581647994	undirected	ABLIM2	C8orf22
ABLIM2	C9orf135	0.0387086773760487	undirected	ABLIM2	C9orf135
ABLIM2	CA3	0.34609851287139	undirected	ABLIM2	CA3
ABLIM2	CA7	0.0201039281394201	undirected	ABLIM2	CA7
ABLIM2	CACNA1S	0.387811908686547	undirected	ABLIM2	CACNA1S
ABLIM2	CACNA2D1	0.0739711845897729	undirected	ABLIM2	CACNA2D1
ABLIM2	CACNB1	0.324899721080084	undirected	ABLIM2	CACNB1
ABLIM2	CACNG1	0.355371824918748	undirected	ABLIM2	CACNG1
ABLIM2	CACNG6	0.377044125645783	undirected	ABLIM2	CACNG6
ABLIM2	CADM2	0.190156151787191	undirected	ABLIM2	CADM2
ABLIM2	CADM3.AS1	0.0756667203506949	undirected	ABLIM2	CADM3.AS1
ABLIM2	CALCA	0.0408928061817778	undirected	ABLIM2	CALCA
ABLIM2	CALML6	0.041307116470282	undirected	ABLIM2	CALML6
ABLIM2	CAMK2A	0.172725920015296	undirected	ABLIM2	CAMK2A
ABLIM2	CAMK2B	0.252160627522598	undirected	ABLIM2	CAMK2B
ABLIM2	CAND2	0.183508945640569	undirected	ABLIM2	CAND2
ABLIM2	CAP2	0.179298147606938	undirected	ABLIM2	CAP2
ABLIM2	CAPN3	0.142085544611801	undirected	ABLIM2	CAPN3
ABLIM2	CAPN6	0.0736124425815416	undirected	ABLIM2	CAPN6
ABLIM2	CARNS1	0.301644731915375	undirected	ABLIM2	CARNS1
ABLIM2	CASC8	0.0281141245466096	undirected	ABLIM2	CASC8
ABLIM2	CASQ1	0.388264620518685	undirected	ABLIM2	CASQ1
ABLIM2	CAV3	0.363918024005921	undirected	ABLIM2	CAV3
ABLIM2	CCDC150	0.0353871795180591	undirected	ABLIM2	CCDC150
ABLIM2	CCDC38	0.0444516758928738	undirected	ABLIM2	CCDC38
ABLIM2	CCDC78	0.0252522100857985	undirected	ABLIM2	CCDC78
ABLIM2	CCDC81	0.0215114117784214	undirected	ABLIM2	CCDC81
ABLIM2	CD300LG	0.0706719403053673	undirected	ABLIM2	CD300LG
ABLIM2	CDH15	0.25296436827708	undirected	ABLIM2	CDH15
ABLIM2	CDH20	0.0962940135517178	undirected	ABLIM2	CDH20
ABLIM2	CDNF	0.112207573167211	undirected	ABLIM2	CDNF
ABLIM2	CEBPB.AS1	0.0411748128855422	undirected	ABLIM2	CEBPB.AS1
ABLIM2	CFAP46	0.0444266858806956	undirected	ABLIM2	CFAP46
ABLIM2	CFAP52	0.0309062295960705	undirected	ABLIM2	CFAP52
ABLIM2	CFAP61	0.179990317101659	undirected	ABLIM2	CFAP61
ABLIM2	CFD	0.0237455238854639	undirected	ABLIM2	CFD
ABLIM2	CFL2	0.15970681824103	undirected	ABLIM2	CFL2
ABLIM2	CH17.437K3.1	0.206058042391639	undirected	ABLIM2	CH17.437K3.1
ABLIM2	CHRNA10	0.0858115273979203	undirected	ABLIM2	CHRNA10
ABLIM2	CIDEC	0.0613789406569308	undirected	ABLIM2	CIDEC
ABLIM2	CILP	0.161928871199832	undirected	ABLIM2	CILP
ABLIM2	CKM	0.367082959114223	undirected	ABLIM2	CKM
ABLIM2	CKMT2	0.398682118952676	undirected	ABLIM2	CKMT2
ABLIM2	CLCN1	0.0793224192116612	undirected	ABLIM2	CLCN1
ABLIM2	CLCN4	0.0832272435134176	undirected	ABLIM2	CLCN4
ABLIM2	CLEC4G	0.0434702667595278	undirected	ABLIM2	CLEC4G
ABLIM2	CLIC5	0.180446689677765	undirected	ABLIM2	CLIC5
ABLIM2	CMA1	0.0620030174064475	undirected	ABLIM2	CMA1
ABLIM2	CMYA5	0.364700610059472	undirected	ABLIM2	CMYA5
ABLIM2	CNGA3	0.0447764063461861	undirected	ABLIM2	CNGA3
ABLIM2	CNKSR2	0.0717066672226015	undirected	ABLIM2	CNKSR2
ABLIM2	CNTFR	0.037263833042677	undirected	ABLIM2	CNTFR
ABLIM2	COBL	0.0928342767063003	undirected	ABLIM2	COBL
ABLIM2	COL25A1	0.116758869273697	undirected	ABLIM2	COL25A1
ABLIM2	COLGALT2	0.0387856926175335	undirected	ABLIM2	COLGALT2
ABLIM2	COQ10A	0.0700805292017738	undirected	ABLIM2	COQ10A
ABLIM2	COQ8A	0.200385845611629	undirected	ABLIM2	COQ8A
ABLIM2	CORO6	0.194500019008972	undirected	ABLIM2	CORO6
ABLIM2	COX6A2	0.391291526051095	undirected	ABLIM2	COX6A2
ABLIM2	COX7A1	0.233018739317457	undirected	ABLIM2	COX7A1
ABLIM2	CPA1	0.0340058625161142	undirected	ABLIM2	CPA1
ABLIM2	CRHR2	0.0655866630942856	undirected	ABLIM2	CRHR2
ABLIM2	CRP	0.0387580971923848	undirected	ABLIM2	CRP
ABLIM2	CRYAB	0.154212154964668	undirected	ABLIM2	CRYAB
ABLIM2	CSRP3	0.362189332732285	undirected	ABLIM2	CSRP3
ABLIM2	CST1	0.033977439192915	undirected	ABLIM2	CST1
ABLIM2	CST2	0.0360702620057828	undirected	ABLIM2	CST2
ABLIM2	CTA.221G9.12	0.112103048848601	undirected	ABLIM2	CTA.221G9.12
ABLIM2	CTA.797E19.1	0.0202700690015695	undirected	ABLIM2	CTA.797E19.1
ABLIM2	CTB.119C2.1	0.10669671674141	undirected	ABLIM2	CTB.119C2.1
ABLIM2	CTC.264K15.6	0.265293543729541	undirected	ABLIM2	CTC.264K15.6
ABLIM2	CTC.297N7.7	0.174509632202762	undirected	ABLIM2	CTC.297N7.7
ABLIM2	CTD.2008P7.1	0.0240398549317253	undirected	ABLIM2	CTD.2008P7.1
ABLIM2	CTD.2083E4.7	0.291230968026772	undirected	ABLIM2	CTD.2083E4.7
ABLIM2	CTD.2195M15.3	0.0378245834630108	undirected	ABLIM2	CTD.2195M15.3
ABLIM2	CTD.2263F21.1	0.199657779122779	undirected	ABLIM2	CTD.2263F21.1
ABLIM2	CTD.2315E11.1	0.0641862961003037	undirected	ABLIM2	CTD.2315E11.1
ABLIM2	CTD.2547L16.1	0.0441435003444451	undirected	ABLIM2	CTD.2547L16.1
ABLIM2	CTD.3064M3.4	0.167292621715437	undirected	ABLIM2	CTD.3064M3.4
ABLIM2	CTNNA3	0.378708159888406	undirected	ABLIM2	CTNNA3
ABLIM2	DDIT4L	0.300671289762184	undirected	ABLIM2	DDIT4L
ABLIM2	DDO	0.0544604466162104	undirected	ABLIM2	DDO
ABLIM2	DEPDC1.AS1	0.0261459659440672	undirected	ABLIM2	DEPDC1.AS1
ABLIM2	DEPTOR	0.0955985539132101	undirected	ABLIM2	DEPTOR
ABLIM2	DES	0.352622114265614	undirected	ABLIM2	DES
ABLIM2	DHRS7C	0.292298278898206	undirected	ABLIM2	DHRS7C
ABLIM2	DIO2.AS1	0.0673704144973251	undirected	ABLIM2	DIO2.AS1
ABLIM2	DIO3	0.0649156618177693	undirected	ABLIM2	DIO3
ABLIM2	DIRAS1	0.095337681892069	undirected	ABLIM2	DIRAS1
ABLIM2	DLK1	0.189279466781795	undirected	ABLIM2	DLK1
ABLIM2	DMD	0.0686386322864962	undirected	ABLIM2	DMD
ABLIM2	DMP1	0.0214243800352399	undirected	ABLIM2	DMP1
ABLIM2	DNAH3	0.0363895829698645	undirected	ABLIM2	DNAH3
ABLIM2	DOK5	0.196736833081158	undirected	ABLIM2	DOK5
ABLIM2	DPF3	0.126068733770383	undirected	ABLIM2	DPF3
ABLIM2	DPP6	0.0621161456939861	undirected	ABLIM2	DPP6
ABLIM2	DTNA	0.227517745682223	undirected	ABLIM2	DTNA
ABLIM2	DUPD1	0.376523452745425	undirected	ABLIM2	DUPD1
ABLIM2	DUSP13	0.291090952278403	undirected	ABLIM2	DUSP13
ABLIM2	DUSP26	0.394726444659224	undirected	ABLIM2	DUSP26
ABLIM2	DUSP27	0.371990494296226	undirected	ABLIM2	DUSP27
ABLIM2	EDN3	0.134588252484207	undirected	ABLIM2	EDN3
ABLIM2	EEF1A2	0.197531033431103	undirected	ABLIM2	EEF1A2
ABLIM2	EGF	0.117043219885009	undirected	ABLIM2	EGF
ABLIM2	ELANE	0.051524050271474	undirected	ABLIM2	ELANE
ABLIM2	EMX2OS	0.111722712301733	undirected	ABLIM2	EMX2OS
ABLIM2	EN1	0.0250317326668441	undirected	ABLIM2	EN1
ABLIM2	ENAM	0.204530931702596	undirected	ABLIM2	ENAM
ABLIM2	ENKUR	0.0371221648034766	undirected	ABLIM2	ENKUR
ABLIM2	ENO3	0.39189288638852	undirected	ABLIM2	ENO3
ABLIM2	EPDR1	0.0810766966920134	undirected	ABLIM2	EPDR1
ABLIM2	EPM2A	0.114852431499208	undirected	ABLIM2	EPM2A
ABLIM2	ERBB4	0.198761879029736	undirected	ABLIM2	ERBB4
ABLIM2	ESRRG	0.197609961440783	undirected	ABLIM2	ESRRG
ABLIM2	ETNPPL	0.0459933691948135	undirected	ABLIM2	ETNPPL
ABLIM2	EXTL1	0.279448621420581	undirected	ABLIM2	EXTL1
ABLIM2	EYA1	0.0536056625680468	undirected	ABLIM2	EYA1
ABLIM2	EYA4	0.0709154623484613	undirected	ABLIM2	EYA4
ABLIM2	FABP3	0.246122293659184	undirected	ABLIM2	FABP3
ABLIM2	FABP7	0.0253700325947525	undirected	ABLIM2	FABP7
ABLIM2	FAM134B	0.175847628343072	undirected	ABLIM2	FAM134B
ABLIM2	FAM13C	0.108734419456093	undirected	ABLIM2	FAM13C
ABLIM2	FAM166B	0.056490056135999	undirected	ABLIM2	FAM166B
ABLIM2	FAM180B	0.113029423778416	undirected	ABLIM2	FAM180B
ABLIM2	FAM189A2	0.092187608935475	undirected	ABLIM2	FAM189A2
ABLIM2	FAM47E	0.0279008561045656	undirected	ABLIM2	FAM47E
ABLIM2	FAM57B	0.192455427648711	undirected	ABLIM2	FAM57B
ABLIM2	FBP2	0.159811463388263	undirected	ABLIM2	FBP2
ABLIM2	FBXO40	0.353576663893513	undirected	ABLIM2	FBXO40
ABLIM2	FGF6	0.212162377819237	undirected	ABLIM2	FGF6
ABLIM2	FHL1	0.27586952784918	undirected	ABLIM2	FHL1
ABLIM2	FILIP1	0.166252717662849	undirected	ABLIM2	FILIP1
ABLIM2	FITM1	0.33353840943773	undirected	ABLIM2	FITM1
ABLIM2	FLNC	0.280673129613079	undirected	ABLIM2	FLNC
ABLIM2	FNDC5	0.249150956007618	undirected	ABLIM2	FNDC5
ABLIM2	FOLH1	0.0209214130401678	undirected	ABLIM2	FOLH1
ABLIM2	FOXP4.AS1	0.0219182265384019	undirected	ABLIM2	FOXP4.AS1
ABLIM2	FRMD1	0.0578658284433192	undirected	ABLIM2	FRMD1
ABLIM2	FRMD3	0.0494173617919291	undirected	ABLIM2	FRMD3
ABLIM2	FSD2	0.258452133063435	undirected	ABLIM2	FSD2
ABLIM2	FXYD1	0.309182869181671	undirected	ABLIM2	FXYD1
ABLIM2	FXYD4	0.0247837214172034	undirected	ABLIM2	FXYD4
ABLIM2	GADD45B	0.038481929472237	undirected	ABLIM2	GADD45B
ABLIM2	GADD45G	0.0589302077945682	undirected	ABLIM2	GADD45G
ABLIM2	GADL1	0.190412742490095	undirected	ABLIM2	GADL1
ABLIM2	GALNTL6	0.146747906586069	undirected	ABLIM2	GALNTL6
ABLIM2	GAMT	0.0346562194395718	undirected	ABLIM2	GAMT
ABLIM2	GDF5	0.0337683464610969	undirected	ABLIM2	GDF5
ABLIM2	GJD4	0.0492875381379072	undirected	ABLIM2	GJD4
ABLIM2	GLIS2.AS1	0.0208838659618601	undirected	ABLIM2	GLIS2.AS1
ABLIM2	GMPR	0.0904577694174255	undirected	ABLIM2	GMPR
ABLIM2	GPD1	0.247656799356439	undirected	ABLIM2	GPD1
ABLIM2	GPRC5B	0.0883652609369879	undirected	ABLIM2	GPRC5B
ABLIM2	GPT	0.0558117140369946	undirected	ABLIM2	GPT
ABLIM2	GPX3	0.0642135800564679	undirected	ABLIM2	GPX3
ABLIM2	GRB14	0.0773724227254284	undirected	ABLIM2	GRB14
ABLIM2	GREB1L	0.0854179619016737	undirected	ABLIM2	GREB1L
ABLIM2	HAGLROS	0.0256216642419383	undirected	ABLIM2	HAGLROS
ABLIM2	HAPLN1	0.0255595116024072	undirected	ABLIM2	HAPLN1
ABLIM2	HFE2	0.417440479583697	undirected	ABLIM2	HFE2
ABLIM2	HHATL	0.399297716026355	undirected	ABLIM2	HHATL
ABLIM2	HHATL.AS1	0.0649479069483235	undirected	ABLIM2	HHATL.AS1
ABLIM2	HIST1H1B	0.0363957937577981	undirected	ABLIM2	HIST1H1B
ABLIM2	HIST1H2AB	0.0376147336404402	undirected	ABLIM2	HIST1H2AB
ABLIM2	HIST1H2AJ	0.0362853500883298	undirected	ABLIM2	HIST1H2AJ
ABLIM2	HIST1H2BI	0.0412829469713567	undirected	ABLIM2	HIST1H2BI
ABLIM2	HIST1H3B	0.0355551033133843	undirected	ABLIM2	HIST1H3B
ABLIM2	HIST1H3C	0.0417639655596799	undirected	ABLIM2	HIST1H3C
ABLIM2	HIST1H3G	0.0346706269764701	undirected	ABLIM2	HIST1H3G
ABLIM2	HIST1H3J	0.048399805765052	undirected	ABLIM2	HIST1H3J
ABLIM2	HMCN2	0.111236528151894	undirected	ABLIM2	HMCN2
ABLIM2	HMGCLL1	0.113299225183548	undirected	ABLIM2	HMGCLL1
ABLIM2	HMGCS2	0.0380132986163677	undirected	ABLIM2	HMGCS2
ABLIM2	HMSD	0.0258241560659712	undirected	ABLIM2	HMSD
ABLIM2	HOTAIR	0.029587063027207	undirected	ABLIM2	HOTAIR
ABLIM2	HOXA2	0.0286505803858173	undirected	ABLIM2	HOXA2
ABLIM2	HOXB13	0.0334942465934334	undirected	ABLIM2	HOXB13
ABLIM2	HOXB9	0.0378701471409773	undirected	ABLIM2	HOXB9
ABLIM2	HOXC.AS1	0.0419266215895982	undirected	ABLIM2	HOXC.AS1
ABLIM2	HOXC.AS3	0.0292611310593001	undirected	ABLIM2	HOXC.AS3
ABLIM2	HOXC6	0.0240043837001036	undirected	ABLIM2	HOXC6
ABLIM2	HOXC9	0.0306842285388694	undirected	ABLIM2	HOXC9
ABLIM2	HP	0.0469488628974522	undirected	ABLIM2	HP
ABLIM2	HPSE2	0.0574085415017672	undirected	ABLIM2	HPSE2
ABLIM2	HRASLS5	0.0565234928119214	undirected	ABLIM2	HRASLS5
ABLIM2	HRC	0.405557780925974	undirected	ABLIM2	HRC
ABLIM2	hsa.mir.1.1	0.297391922247015	undirected	ABLIM2	hsa.mir.1.1
ABLIM2	hsa.mir.1.2	0.296681548334729	undirected	ABLIM2	hsa.mir.1.2
ABLIM2	hsa.mir.100	0.0424653272234334	undirected	ABLIM2	hsa.mir.100
ABLIM2	hsa.mir.101.1	0.0432467706254152	undirected	ABLIM2	hsa.mir.101.1
ABLIM2	hsa.mir.101.2	0.0435689926971893	undirected	ABLIM2	hsa.mir.101.2
ABLIM2	hsa.mir.10a	0.0286044196617915	undirected	ABLIM2	hsa.mir.10a
ABLIM2	hsa.mir.127	0.0491891451893577	undirected	ABLIM2	hsa.mir.127
ABLIM2	hsa.mir.133a.1	0.296320746077519	undirected	ABLIM2	hsa.mir.133a.1
ABLIM2	hsa.mir.133a.2	0.292091155643914	undirected	ABLIM2	hsa.mir.133a.2
ABLIM2	hsa.mir.133b	0.282481911749423	undirected	ABLIM2	hsa.mir.133b
ABLIM2	hsa.mir.135a.2	0.0285688695182749	undirected	ABLIM2	hsa.mir.135a.2
ABLIM2	hsa.mir.136	0.0612005904243906	undirected	ABLIM2	hsa.mir.136
ABLIM2	hsa.mir.139	0.0744044004703954	undirected	ABLIM2	hsa.mir.139
ABLIM2	hsa.mir.195	0.0517448138207191	undirected	ABLIM2	hsa.mir.195
ABLIM2	hsa.mir.196b	0.062403272853722	undirected	ABLIM2	hsa.mir.196b
ABLIM2	hsa.mir.204	0.0440619590361164	undirected	ABLIM2	hsa.mir.204
ABLIM2	hsa.mir.206	0.262232377999826	undirected	ABLIM2	hsa.mir.206
ABLIM2	hsa.mir.208b	0.25770001704337	undirected	ABLIM2	hsa.mir.208b
ABLIM2	hsa.mir.210	0.0459441120845416	undirected	ABLIM2	hsa.mir.210
ABLIM2	hsa.mir.216a	0.0404713641437155	undirected	ABLIM2	hsa.mir.216a
ABLIM2	hsa.mir.217	0.0595902291974794	undirected	ABLIM2	hsa.mir.217
ABLIM2	hsa.mir.299	0.0669765649461414	undirected	ABLIM2	hsa.mir.299
ABLIM2	hsa.mir.30a	0.0477631604587303	undirected	ABLIM2	hsa.mir.30a
ABLIM2	hsa.mir.337	0.0551850823324507	undirected	ABLIM2	hsa.mir.337
ABLIM2	hsa.mir.3607	0.0211652428565702	undirected	ABLIM2	hsa.mir.3607
ABLIM2	hsa.mir.3662	0.0428963307716457	undirected	ABLIM2	hsa.mir.3662
ABLIM2	hsa.mir.376c	0.0646302148648288	undirected	ABLIM2	hsa.mir.376c
ABLIM2	hsa.mir.377	0.0547195298372172	undirected	ABLIM2	hsa.mir.377
ABLIM2	hsa.mir.378a	0.0467966317306705	undirected	ABLIM2	hsa.mir.378a
ABLIM2	hsa.mir.378c	0.0679882355855356	undirected	ABLIM2	hsa.mir.378c
ABLIM2	hsa.mir.378d.1	0.0657002931611387	undirected	ABLIM2	hsa.mir.378d.1
ABLIM2	hsa.mir.378d.2	0.0757417311755771	undirected	ABLIM2	hsa.mir.378d.2
ABLIM2	hsa.mir.378f	0.0610652734435065	undirected	ABLIM2	hsa.mir.378f
ABLIM2	hsa.mir.379	0.0489480505635788	undirected	ABLIM2	hsa.mir.379
ABLIM2	hsa.mir.381	0.0899919460279134	undirected	ABLIM2	hsa.mir.381
ABLIM2	hsa.mir.410	0.0510346283629278	undirected	ABLIM2	hsa.mir.410
ABLIM2	hsa.mir.411	0.0607459938333753	undirected	ABLIM2	hsa.mir.411
ABLIM2	hsa.mir.433	0.0363005108034046	undirected	ABLIM2	hsa.mir.433
ABLIM2	hsa.mir.486.1	0.0426968027862344	undirected	ABLIM2	hsa.mir.486.1
ABLIM2	hsa.mir.486.2	0.041605902995992	undirected	ABLIM2	hsa.mir.486.2
ABLIM2	hsa.mir.487b	0.058382086930892	undirected	ABLIM2	hsa.mir.487b
ABLIM2	hsa.mir.495	0.0563741050584317	undirected	ABLIM2	hsa.mir.495
ABLIM2	hsa.mir.499a	0.203692642384766	undirected	ABLIM2	hsa.mir.499a
ABLIM2	hsa.mir.504	0.0542969900898903	undirected	ABLIM2	hsa.mir.504
ABLIM2	hsa.mir.5683	0.0685181379416354	undirected	ABLIM2	hsa.mir.5683
ABLIM2	hsa.mir.573	0.03824772198746	undirected	ABLIM2	hsa.mir.573
ABLIM2	hsa.mir.654	0.041369159898983	undirected	ABLIM2	hsa.mir.654
ABLIM2	hsa.mir.885	0.0420458790923035	undirected	ABLIM2	hsa.mir.885
ABLIM2	HSD52	0.0432381398716255	undirected	ABLIM2	HSD52
ABLIM2	HSPB2	0.251867323056118	undirected	ABLIM2	HSPB2
ABLIM2	HSPB6	0.369276850608854	undirected	ABLIM2	HSPB6
ABLIM2	HSPB7	0.391622061842303	undirected	ABLIM2	HSPB7
ABLIM2	HSPB8	0.0840681546503217	undirected	ABLIM2	HSPB8
ABLIM2	IDI2	0.0718714206102318	undirected	ABLIM2	IDI2
ABLIM2	IDI2.AS1	0.0732363817836457	undirected	ABLIM2	IDI2.AS1
ABLIM2	IL17B	0.0209972537287043	undirected	ABLIM2	IL17B
ABLIM2	IL17D	0.149590719823534	undirected	ABLIM2	IL17D
ABLIM2	IL1B	0.0313530459305131	undirected	ABLIM2	IL1B
ABLIM2	IP6K3	0.285471688818034	undirected	ABLIM2	IP6K3
ABLIM2	ITGB1BP2	0.245954629240879	undirected	ABLIM2	ITGB1BP2
ABLIM2	JPH1	0.0684656462147071	undirected	ABLIM2	JPH1
ABLIM2	JPH2	0.18215083055719	undirected	ABLIM2	JPH2
ABLIM2	KB.1471A8.1	0.0485254160428246	undirected	ABLIM2	KB.1471A8.1
ABLIM2	KBTBD12	0.293098439052038	undirected	ABLIM2	KBTBD12
ABLIM2	KBTBD13	0.156748143131735	undirected	ABLIM2	KBTBD13
ABLIM2	KCNA4	0.105672949741945	undirected	ABLIM2	KCNA4
ABLIM2	KCNA5	0.0778917829582702	undirected	ABLIM2	KCNA5
ABLIM2	KCNA7	0.285946205459934	undirected	ABLIM2	KCNA7
ABLIM2	KCNB1	0.17525296675896	undirected	ABLIM2	KCNB1
ABLIM2	KCNC1	0.0781719388342201	undirected	ABLIM2	KCNC1
ABLIM2	KCNIP2	0.0266926729247367	undirected	ABLIM2	KCNIP2
ABLIM2	KCNJ11	0.168685612763151	undirected	ABLIM2	KCNJ11
ABLIM2	KCNJ2.AS1	0.0417261835903508	undirected	ABLIM2	KCNJ2.AS1
ABLIM2	KCNQ4	0.119708115989613	undirected	ABLIM2	KCNQ4
ABLIM2	KCNT1	0.150502914183067	undirected	ABLIM2	KCNT1
ABLIM2	KCTD8	0.0619727875013686	undirected	ABLIM2	KCTD8
ABLIM2	KIAA0408	0.166846963074244	undirected	ABLIM2	KIAA0408
ABLIM2	KIAA1211L	0.0316472207491354	undirected	ABLIM2	KIAA1211L
ABLIM2	KIAA1456	0.0389421105179197	undirected	ABLIM2	KIAA1456
ABLIM2	KLF15	0.0628086659565336	undirected	ABLIM2	KLF15
ABLIM2	KLHL30	0.267005732599455	undirected	ABLIM2	KLHL30
ABLIM2	KLHL31	0.2621464210867	undirected	ABLIM2	KLHL31
ABLIM2	KLHL33	0.272568027391323	undirected	ABLIM2	KLHL33
ABLIM2	KLHL34	0.227688648345028	undirected	ABLIM2	KLHL34
ABLIM2	KLHL38	0.191110130105663	undirected	ABLIM2	KLHL38
ABLIM2	KLHL40	0.401294434783379	undirected	ABLIM2	KLHL40
ABLIM2	KLHL41	0.39060223623784	undirected	ABLIM2	KLHL41
ABLIM2	KY	0.0738287484991803	undirected	ABLIM2	KY
ABLIM2	LAMB4	0.0274131309611221	undirected	ABLIM2	LAMB4
ABLIM2	LANCL1.AS1	0.285657872253231	undirected	ABLIM2	LANCL1.AS1
ABLIM2	LBP	0.0806469752806075	undirected	ABLIM2	LBP
ABLIM2	LBX1	0.149742870239806	undirected	ABLIM2	LBX1
ABLIM2	LCN1	0.03132225430838	undirected	ABLIM2	LCN1
ABLIM2	LCN10	0.0479072771787451	undirected	ABLIM2	LCN10
ABLIM2	LCN8	0.0909308410529139	undirected	ABLIM2	LCN8
ABLIM2	LDB3	0.426312174871196	undirected	ABLIM2	LDB3
ABLIM2	LGALS12	0.0362584255661204	undirected	ABLIM2	LGALS12
ABLIM2	LGI1	0.159364355185671	undirected	ABLIM2	LGI1
ABLIM2	LHX2	0.048835476511281	undirected	ABLIM2	LHX2
ABLIM2	LHX9	0.0582410524915805	undirected	ABLIM2	LHX9
ABLIM2	LIMCH1	0.114590458910033	undirected	ABLIM2	LIMCH1
ABLIM2	LINC00327	0.0874703595619528	undirected	ABLIM2	LINC00327
ABLIM2	LINC00521	0.0891654776923334	undirected	ABLIM2	LINC00521
ABLIM2	LINC00634	0.028340262914431	undirected	ABLIM2	LINC00634
ABLIM2	LINC00840	0.0757768275185888	undirected	ABLIM2	LINC00840
ABLIM2	LINC00950	0.066836990438815	undirected	ABLIM2	LINC00950
ABLIM2	LINC01091	0.166387955811803	undirected	ABLIM2	LINC01091
ABLIM2	LINC01170	0.0645684991194332	undirected	ABLIM2	LINC01170
ABLIM2	LINC01230	0.0378302154772802	undirected	ABLIM2	LINC01230
ABLIM2	LINC01352	0.0582432739778488	undirected	ABLIM2	LINC01352
ABLIM2	LINC01372	0.26303419223555	undirected	ABLIM2	LINC01372
ABLIM2	LINC01405	0.200625635162075	undirected	ABLIM2	LINC01405
ABLIM2	LINC01479	0.197914111932668	undirected	ABLIM2	LINC01479
ABLIM2	LINC01497	0.127605683286802	undirected	ABLIM2	LINC01497
ABLIM2	LINC01554	0.027673895437714	undirected	ABLIM2	LINC01554
ABLIM2	LINC01563	0.213193937809076	undirected	ABLIM2	LINC01563
ABLIM2	LINC01606	0.027942266417701	undirected	ABLIM2	LINC01606
ABLIM2	LINC01634	0.0766777577756425	undirected	ABLIM2	LINC01634
ABLIM2	LINC01667	0.0214367112016422	undirected	ABLIM2	LINC01667
ABLIM2	LINC01701	0.0300850479999126	undirected	ABLIM2	LINC01701
ABLIM2	LINC01754	0.0253157285713888	undirected	ABLIM2	LINC01754
ABLIM2	LINC01882	0.0200224560680739	undirected	ABLIM2	LINC01882
ABLIM2	LINC01886	0.03203203233028	undirected	ABLIM2	LINC01886
ABLIM2	LINC01894	0.0775294174114984	undirected	ABLIM2	LINC01894
ABLIM2	LINC01954	0.0657948310512507	undirected	ABLIM2	LINC01954
ABLIM2	LINC01985	0.0399406899812797	undirected	ABLIM2	LINC01985
ABLIM2	LINC01996	0.210545411652362	undirected	ABLIM2	LINC01996
ABLIM2	LINGO4	0.171424456246468	undirected	ABLIM2	LINGO4
ABLIM2	LIPC	0.0371127430139775	undirected	ABLIM2	LIPC
ABLIM2	LLNLR.268E12.1	0.0722300454914438	undirected	ABLIM2	LLNLR.268E12.1
ABLIM2	LMOD2	0.393125256461691	undirected	ABLIM2	LMOD2
ABLIM2	LMOD3	0.392569369824686	undirected	ABLIM2	LMOD3
ABLIM2	LOC100128531	0.117891065961722	undirected	ABLIM2	LOC100128531
ABLIM2	LOC100506289	0.105759523812067	undirected	ABLIM2	LOC100506289
ABLIM2	LOC100506700	0.0717421744580889	undirected	ABLIM2	LOC100506700
ABLIM2	LOC100506869	0.254241111698172	undirected	ABLIM2	LOC100506869
ABLIM2	LOC100507537	0.394560966537616	undirected	ABLIM2	LOC100507537
ABLIM2	LOC100653233	0.065240782110844	undirected	ABLIM2	LOC100653233
ABLIM2	LOC100996693	0.089503071660152	undirected	ABLIM2	LOC100996693
ABLIM2	LOC100996694	0.0970999998953434	undirected	ABLIM2	LOC100996694
ABLIM2	LOC101927000	0.0924119753809815	undirected	ABLIM2	LOC101927000
ABLIM2	LOC101927057	0.0344948485204783	undirected	ABLIM2	LOC101927057
ABLIM2	LOC101927657	0.034621114593706	undirected	ABLIM2	LOC101927657
ABLIM2	LOC101928307	0.0579772584279817	undirected	ABLIM2	LOC101928307
ABLIM2	LOC101928336	0.0439252840552859	undirected	ABLIM2	LOC101928336
ABLIM2	LOC101928731	0.0346802633687873	undirected	ABLIM2	LOC101928731
ABLIM2	LOC101929460	0.0244882395381141	undirected	ABLIM2	LOC101929460
ABLIM2	LOC101929536	0.0237090307712732	undirected	ABLIM2	LOC101929536
ABLIM2	LOC101929592	0.155154627638442	undirected	ABLIM2	LOC101929592
ABLIM2	LOC101929759	0.0686706272365403	undirected	ABLIM2	LOC101929759
ABLIM2	LOC102723701	0.0427476394355285	undirected	ABLIM2	LOC102723701
ABLIM2	LOC102724555	0.191599091266368	undirected	ABLIM2	LOC102724555
ABLIM2	LOC105369980	0.0495402267167785	undirected	ABLIM2	LOC105369980
ABLIM2	LOC105371083	0.0254472609673762	undirected	ABLIM2	LOC105371083
ABLIM2	LOC105371730	0.0304311485500895	undirected	ABLIM2	LOC105371730
ABLIM2	LOC105372028	0.0472688718044954	undirected	ABLIM2	LOC105372028
ABLIM2	LOC105372240	0.191506440971002	undirected	ABLIM2	LOC105372240
ABLIM2	LOC107985126	0.0581163106761903	undirected	ABLIM2	LOC107985126
ABLIM2	LOC285095	0.0753467394503006	undirected	ABLIM2	LOC285095
ABLIM2	LOC285556	0.356345108718789	undirected	ABLIM2	LOC285556
ABLIM2	LOC286178	0.0356372244829877	undirected	ABLIM2	LOC286178
ABLIM2	LOC643711	0.0848342124142284	undirected	ABLIM2	LOC643711
ABLIM2	LOC646588	0.121412151342871	undirected	ABLIM2	LOC646588
ABLIM2	LONRF2	0.120025287538531	undirected	ABLIM2	LONRF2
ABLIM2	LPL	0.0695445458666212	undirected	ABLIM2	LPL
ABLIM2	LRP1B	0.0518139786237049	undirected	ABLIM2	LRP1B
ABLIM2	LRRC14B	0.310339134922561	undirected	ABLIM2	LRRC14B
ABLIM2	LRRC2	0.350777102808553	undirected	ABLIM2	LRRC2
ABLIM2	LRRC30	0.288741787765798	undirected	ABLIM2	LRRC30
ABLIM2	LRRC39	0.330725813818911	undirected	ABLIM2	LRRC39
ABLIM2	LRRC3B	0.106323599627919	undirected	ABLIM2	LRRC3B
ABLIM2	LRRN4CL	0.126730107637915	undirected	ABLIM2	LRRN4CL
ABLIM2	LRTM1	0.161431862602042	undirected	ABLIM2	LRTM1
ABLIM2	LSMEM1	0.0706074695336019	undirected	ABLIM2	LSMEM1
ABLIM2	LSMEM2	0.138628112648114	undirected	ABLIM2	LSMEM2
ABLIM2	LVRN	0.0549000507427861	undirected	ABLIM2	LVRN
ABLIM2	MAGEA9	0.0200208918488328	undirected	ABLIM2	MAGEA9
ABLIM2	MAP1LC3C	0.0797712611247613	undirected	ABLIM2	MAP1LC3C
ABLIM2	MAPT	0.230707451545718	undirected	ABLIM2	MAPT
ABLIM2	MB	0.356583066471884	undirected	ABLIM2	MB
ABLIM2	MEF2C	0.328790273279829	undirected	ABLIM2	MEF2C
ABLIM2	MEF2C.AS1	0.198172924688665	undirected	ABLIM2	MEF2C.AS1
ABLIM2	MEOX2.AS1	0.137859509105554	undirected	ABLIM2	MEOX2.AS1
ABLIM2	METTL21EP	0.235267057702937	undirected	ABLIM2	METTL21EP
ABLIM2	MIR1.1HG	0.41765457055227	undirected	ABLIM2	MIR1.1HG
ABLIM2	MIR133A1HG	0.33149553674329	undirected	ABLIM2	MIR133A1HG
ABLIM2	MIR133A2	0.412409886708389	undirected	ABLIM2	MIR133A2
ABLIM2	MIR137HG	0.0292490166819221	undirected	ABLIM2	MIR137HG
ABLIM2	MIR2682	0.0318868071142732	undirected	ABLIM2	MIR2682
ABLIM2	MIR4329	0.175812965016335	undirected	ABLIM2	MIR4329
ABLIM2	MIR6717	0.0530151177469428	undirected	ABLIM2	MIR6717
ABLIM2	MIR7855	0.319032126272445	undirected	ABLIM2	MIR7855
ABLIM2	MKRN3.AS1	0.0260507839546332	undirected	ABLIM2	MKRN3.AS1
ABLIM2	MLIP	0.136064947312595	undirected	ABLIM2	MLIP
ABLIM2	MLXIPL	0.0528855662479633	undirected	ABLIM2	MLXIPL
ABLIM2	MPO	0.0547420613411223	undirected	ABLIM2	MPO
ABLIM2	MPZ	0.0728569724314298	undirected	ABLIM2	MPZ
ABLIM2	MRAP	0.043679225065105	undirected	ABLIM2	MRAP
ABLIM2	MSTN	0.0466119695868103	undirected	ABLIM2	MSTN
ABLIM2	MT1A	0.0630518956117576	undirected	ABLIM2	MT1A
ABLIM2	MT1JP	0.0444873564592488	undirected	ABLIM2	MT1JP
ABLIM2	MT1M	0.0562897379058136	undirected	ABLIM2	MT1M
ABLIM2	MUC1	0.0221318927025784	undirected	ABLIM2	MUC1
ABLIM2	MUM1L1	0.0860997634980307	undirected	ABLIM2	MUM1L1
ABLIM2	MURC	0.363894163672048	undirected	ABLIM2	MURC
ABLIM2	MUSTN1	0.372089723750065	undirected	ABLIM2	MUSTN1
ABLIM2	MYADML2	0.350378617450524	undirected	ABLIM2	MYADML2
ABLIM2	MYBPC1	0.354558574559549	undirected	ABLIM2	MYBPC1
ABLIM2	MYBPC2	0.363745705232934	undirected	ABLIM2	MYBPC2
ABLIM2	MYF6	0.364976368153292	undirected	ABLIM2	MYF6
ABLIM2	MYH1	0.328931668729917	undirected	ABLIM2	MYH1
ABLIM2	MYH13	0.0552412176099123	undirected	ABLIM2	MYH13
ABLIM2	MYH15	0.077283694222812	undirected	ABLIM2	MYH15
ABLIM2	MYH2	0.35988484920453	undirected	ABLIM2	MYH2
ABLIM2	MYH4	0.148557099418152	undirected	ABLIM2	MYH4
ABLIM2	MYH6	0.364770480685546	undirected	ABLIM2	MYH6
ABLIM2	MYH7	0.365301192401538	undirected	ABLIM2	MYH7
ABLIM2	MYH7B	0.112358643862812	undirected	ABLIM2	MYH7B
ABLIM2	MYHAS	0.248384198210185	undirected	ABLIM2	MYHAS
ABLIM2	MYL1	0.352155694174726	undirected	ABLIM2	MYL1
ABLIM2	MYL2	0.357316384306057	undirected	ABLIM2	MYL2
ABLIM2	MYL3	0.366069489811113	undirected	ABLIM2	MYL3
ABLIM2	MYLK2	0.32768162501025	undirected	ABLIM2	MYLK2
ABLIM2	MYLK3	0.306721353322786	undirected	ABLIM2	MYLK3
ABLIM2	MYLK4	0.0423458130070712	undirected	ABLIM2	MYLK4
ABLIM2	MYLPF	0.346234510412134	undirected	ABLIM2	MYLPF
ABLIM2	MYO18B	0.307839264554269	undirected	ABLIM2	MYO18B
ABLIM2	MYOC	0.113600241061862	undirected	ABLIM2	MYOC
ABLIM2	MYOD1	0.338051445170359	undirected	ABLIM2	MYOD1
ABLIM2	MYOM1	0.41536161894601	undirected	ABLIM2	MYOM1
ABLIM2	MYOM2	0.268051232795844	undirected	ABLIM2	MYOM2
ABLIM2	MYOM3	0.122188260494998	undirected	ABLIM2	MYOM3
ABLIM2	MYOT	0.39010252810288	undirected	ABLIM2	MYOT
ABLIM2	MYOZ1	0.40877140399691	undirected	ABLIM2	MYOZ1
ABLIM2	MYOZ2	0.400717801031103	undirected	ABLIM2	MYOZ2
ABLIM2	MYOZ3	0.377307828659258	undirected	ABLIM2	MYOZ3
ABLIM2	MYPN	0.383820508982234	undirected	ABLIM2	MYPN
ABLIM2	NEB	0.362859676051081	undirected	ABLIM2	NEB
ABLIM2	NECAB2	0.0227825626357207	undirected	ABLIM2	NECAB2
ABLIM2	NEK10	0.059846730430538	undirected	ABLIM2	NEK10
ABLIM2	NEU4	0.0721858916295286	undirected	ABLIM2	NEU4
ABLIM2	NEURL1	0.0862360880636527	undirected	ABLIM2	NEURL1
ABLIM2	NEXN	0.17541236845727	undirected	ABLIM2	NEXN
ABLIM2	NHLRC4	0.0324751415928203	undirected	ABLIM2	NHLRC4
ABLIM2	NIPSNAP3B	0.138518147763288	undirected	ABLIM2	NIPSNAP3B
ABLIM2	NKAIN4	0.0230342241328887	undirected	ABLIM2	NKAIN4
ABLIM2	NKAPL	0.144917612751818	undirected	ABLIM2	NKAPL
ABLIM2	NKX2.1	0.0271743375242803	undirected	ABLIM2	NKX2.1
ABLIM2	NMRK2	0.384790747240069	undirected	ABLIM2	NMRK2
ABLIM2	NNAT	0.0885243191027629	undirected	ABLIM2	NNAT
ABLIM2	NOS1	0.0437128697505696	undirected	ABLIM2	NOS1
ABLIM2	NOVA1	0.0850170998174454	undirected	ABLIM2	NOVA1
ABLIM2	NPW	0.0262708487627815	undirected	ABLIM2	NPW
ABLIM2	NPY6R	0.396269224047313	undirected	ABLIM2	NPY6R
ABLIM2	NRAP	0.385869101546418	undirected	ABLIM2	NRAP
ABLIM2	NT5C1A	0.21674383669699	undirected	ABLIM2	NT5C1A
ABLIM2	OBSCN	0.191254345918334	undirected	ABLIM2	OBSCN
ABLIM2	OR10AC1	0.0344783399963336	undirected	ABLIM2	OR10AC1
ABLIM2	OR2B6	0.0325455696804169	undirected	ABLIM2	OR2B6
ABLIM2	OR51E2	0.0326950319162923	undirected	ABLIM2	OR51E2
ABLIM2	OR7E47P	0.0380983674834533	undirected	ABLIM2	OR7E47P
ABLIM2	OSTN	0.0741418178823016	undirected	ABLIM2	OSTN
ABLIM2	OVAAL	0.0930338181298954	undirected	ABLIM2	OVAAL
ABLIM2	PADI2	0.295986111179066	undirected	ABLIM2	PADI2
ABLIM2	PANCR	0.0820499796767304	undirected	ABLIM2	PANCR
ABLIM2	PAPPA2	0.0450254705910173	undirected	ABLIM2	PAPPA2
ABLIM2	PAQR9	0.0278499140537663	undirected	ABLIM2	PAQR9
ABLIM2	PCK1	0.0497329001462702	undirected	ABLIM2	PCK1
ABLIM2	PDE11A	0.0412634596393271	undirected	ABLIM2	PDE11A
ABLIM2	PDE4DIP	0.2186290067604	undirected	ABLIM2	PDE4DIP
ABLIM2	PDK4	0.247229549402997	undirected	ABLIM2	PDK4
ABLIM2	PDLIM3	0.302626886560946	undirected	ABLIM2	PDLIM3
ABLIM2	PEBP4	0.265861599544986	undirected	ABLIM2	PEBP4
ABLIM2	PFKFB1	0.0540136133278177	undirected	ABLIM2	PFKFB1
ABLIM2	PFKM	0.0882109869155847	undirected	ABLIM2	PFKM
ABLIM2	PGM5	0.238156073260522	undirected	ABLIM2	PGM5
ABLIM2	PGM5.AS1	0.103362404882932	undirected	ABLIM2	PGM5.AS1
ABLIM2	PGPEP1L	0.158787389563795	undirected	ABLIM2	PGPEP1L
ABLIM2	PGR	0.0704112687321432	undirected	ABLIM2	PGR
ABLIM2	PHKG1	0.31211236080831	undirected	ABLIM2	PHKG1
ABLIM2	PHYH	0.0857898923725649	undirected	ABLIM2	PHYH
ABLIM2	PI16	0.1221041568623	undirected	ABLIM2	PI16
ABLIM2	PIP5K1B	0.0819977955984509	undirected	ABLIM2	PIP5K1B
ABLIM2	PKIA	0.177633673894749	undirected	ABLIM2	PKIA
ABLIM2	PKNOX2	0.21505369576332	undirected	ABLIM2	PKNOX2
ABLIM2	PLA2G2A	0.0958316089855397	undirected	ABLIM2	PLA2G2A
ABLIM2	PLIN1	0.089018695254717	undirected	ABLIM2	PLIN1
ABLIM2	PLIN4	0.157177783518048	undirected	ABLIM2	PLIN4
ABLIM2	PLIN5	0.0303879828210186	undirected	ABLIM2	PLIN5
ABLIM2	PLN	0.319385186079498	undirected	ABLIM2	PLN
ABLIM2	PLPP7	0.259739749806761	undirected	ABLIM2	PLPP7
ABLIM2	PMP2	0.047979238994142	undirected	ABLIM2	PMP2
ABLIM2	PNPLA7	0.0509090933261862	undirected	ABLIM2	PNPLA7
ABLIM2	POPDC2	0.224446523017189	undirected	ABLIM2	POPDC2
ABLIM2	PPARGC1A	0.0836231908200833	undirected	ABLIM2	PPARGC1A
ABLIM2	PPIL6	0.0209889483596004	undirected	ABLIM2	PPIL6
ABLIM2	PPM1E	0.0387888210443156	undirected	ABLIM2	PPM1E
ABLIM2	PPP1R12B	0.124394252508269	undirected	ABLIM2	PPP1R12B
ABLIM2	PPP1R1A	0.341675303823671	undirected	ABLIM2	PPP1R1A
ABLIM2	PPP1R27	0.340651678112252	undirected	ABLIM2	PPP1R27
ABLIM2	PPP1R3A	0.418776669139295	undirected	ABLIM2	PPP1R3A
ABLIM2	PPP1R3C	0.072054583262782	undirected	ABLIM2	PPP1R3C
ABLIM2	PRG4	0.128514641874117	undirected	ABLIM2	PRG4
ABLIM2	PRKAA2	0.181613156980394	undirected	ABLIM2	PRKAA2
ABLIM2	PRKAG3	0.318908307800729	undirected	ABLIM2	PRKAG3
ABLIM2	PRKN	0.132970208967392	undirected	ABLIM2	PRKN
ABLIM2	PRL	0.0430536834903905	undirected	ABLIM2	PRL
ABLIM2	PRPH2	0.107726695733246	undirected	ABLIM2	PRPH2
ABLIM2	PRR32	0.244493454949541	undirected	ABLIM2	PRR32
ABLIM2	PRUNE2	0.306938101131613	undirected	ABLIM2	PRUNE2
ABLIM2	PTGES3L	0.135813040603466	undirected	ABLIM2	PTGES3L
ABLIM2	PTPN5	0.0864123089763562	undirected	ABLIM2	PTPN5
ABLIM2	PWAR6	0.0863703957743842	undirected	ABLIM2	PWAR6
ABLIM2	PYDC1	0.0451064339940648	undirected	ABLIM2	PYDC1
ABLIM2	PYGM	0.378943402619607	undirected	ABLIM2	PYGM
ABLIM2	PZP	0.10435283676888	undirected	ABLIM2	PZP
ABLIM2	QRFPR	0.0206831401655299	undirected	ABLIM2	QRFPR
ABLIM2	RAB9B	0.137364823278794	undirected	ABLIM2	RAB9B
ABLIM2	RAPSN	0.28573447583666	undirected	ABLIM2	RAPSN
ABLIM2	RBFOX1	0.375004293985905	undirected	ABLIM2	RBFOX1
ABLIM2	RBM20	0.100107336175323	undirected	ABLIM2	RBM20
ABLIM2	RBM24	0.325376617359821	undirected	ABLIM2	RBM24
ABLIM2	RCAN2	0.180408384165444	undirected	ABLIM2	RCAN2
ABLIM2	RERGL	0.113004947008413	undirected	ABLIM2	RERGL
ABLIM2	RGPD3	0.0201909873915437	undirected	ABLIM2	RGPD3
ABLIM2	RGS9BP	0.0276238569898197	undirected	ABLIM2	RGS9BP
ABLIM2	RIIAD1	0.0680043497238483	undirected	ABLIM2	RIIAD1
ABLIM2	RLBP1	0.0343809497432324	undirected	ABLIM2	RLBP1
ABLIM2	RNF157	0.0644487756802811	undirected	ABLIM2	RNF157
ABLIM2	RORC	0.0554509944391634	undirected	ABLIM2	RORC
ABLIM2	RP1.46F2.3	0.0564377822291168	undirected	ABLIM2	RP1.46F2.3
ABLIM2	RP1.56K13.5	0.0532104942289176	undirected	ABLIM2	RP1.56K13.5
ABLIM2	RP11.109M17.2	0.0357645129637256	undirected	ABLIM2	RP11.109M17.2
ABLIM2	RP11.1143G9.5	0.0361954439897936	undirected	ABLIM2	RP11.1143G9.5
ABLIM2	RP11.114G11.5	0.0683159460011674	undirected	ABLIM2	RP11.114G11.5
ABLIM2	RP11.116D17.3	0.0945976792092816	undirected	ABLIM2	RP11.116D17.3
ABLIM2	RP11.120J1.1	0.0511979317846248	undirected	ABLIM2	RP11.120J1.1
ABLIM2	RP11.131H24.4	0.0695024805433438	undirected	ABLIM2	RP11.131H24.4
ABLIM2	RP11.150O12.3	0.0486331390205249	undirected	ABLIM2	RP11.150O12.3
ABLIM2	RP11.159H10.3	0.0742869893002957	undirected	ABLIM2	RP11.159H10.3
ABLIM2	RP11.161H23.9	0.0208645937719418	undirected	ABLIM2	RP11.161H23.9
ABLIM2	RP11.168O16.2	0.287421750229744	undirected	ABLIM2	RP11.168O16.2
ABLIM2	RP11.16N11.2	0.0349013940977711	undirected	ABLIM2	RP11.16N11.2
ABLIM2	RP11.184I16.4	0.159697208182473	undirected	ABLIM2	RP11.184I16.4
ABLIM2	RP11.206M11.7	0.0304015111635127	undirected	ABLIM2	RP11.206M11.7
ABLIM2	RP11.227F19.5	0.0610018098164584	undirected	ABLIM2	RP11.227F19.5
ABLIM2	RP11.255P5.3	0.166095281966726	undirected	ABLIM2	RP11.255P5.3
ABLIM2	RP11.284F21.9	0.0318186706125866	undirected	ABLIM2	RP11.284F21.9
ABLIM2	RP11.295M18.6	0.0644685598806074	undirected	ABLIM2	RP11.295M18.6
ABLIM2	RP11.296E23.1	0.384352679239142	undirected	ABLIM2	RP11.296E23.1
ABLIM2	RP11.297J22.1	0.0728807126682073	undirected	ABLIM2	RP11.297J22.1
ABLIM2	RP11.299L17.3	0.0738876489817034	undirected	ABLIM2	RP11.299L17.3
ABLIM2	RP11.362K2.2	0.265276445399939	undirected	ABLIM2	RP11.362K2.2
ABLIM2	RP11.380D23.1	0.0393982062160638	undirected	ABLIM2	RP11.380D23.1
ABLIM2	RP11.390E23.3	0.204539370630424	undirected	ABLIM2	RP11.390E23.3
ABLIM2	RP11.426C22.6	0.0270690951267821	undirected	ABLIM2	RP11.426C22.6
ABLIM2	RP11.428C19.4	0.0585697809315573	undirected	ABLIM2	RP11.428C19.4
ABLIM2	RP11.432J24.5	0.079473727655901	undirected	ABLIM2	RP11.432J24.5
ABLIM2	RP11.442J21.2	0.0285749100313458	undirected	ABLIM2	RP11.442J21.2
ABLIM2	RP11.449D8.5	0.0518919754058651	undirected	ABLIM2	RP11.449D8.5
ABLIM2	RP11.44B19.1	0.0451203315347022	undirected	ABLIM2	RP11.44B19.1
ABLIM2	RP11.467C18.1	0.0744975197904339	undirected	ABLIM2	RP11.467C18.1
ABLIM2	RP11.485G7.6	0.0244697694600893	undirected	ABLIM2	RP11.485G7.6
ABLIM2	RP11.486A14.2	0.0564514534920989	undirected	ABLIM2	RP11.486A14.2
ABLIM2	RP11.486O13.2	0.204598372596982	undirected	ABLIM2	RP11.486O13.2
ABLIM2	RP11.4B16.3	0.0736574919305569	undirected	ABLIM2	RP11.4B16.3
ABLIM2	RP11.504A18.1	0.124487807992406	undirected	ABLIM2	RP11.504A18.1
ABLIM2	RP11.509A17.3	0.0452040292632271	undirected	ABLIM2	RP11.509A17.3
ABLIM2	RP11.532N4.2	0.104395671672592	undirected	ABLIM2	RP11.532N4.2
ABLIM2	RP11.536I6.2	0.0388839815543508	undirected	ABLIM2	RP11.536I6.2
ABLIM2	RP11.594N15.3	0.225347199296699	undirected	ABLIM2	RP11.594N15.3
ABLIM2	RP11.60A8.1	0.0444416365557233	undirected	ABLIM2	RP11.60A8.1
ABLIM2	RP11.617F23.1	0.0722100617181399	undirected	ABLIM2	RP11.617F23.1
ABLIM2	RP11.624M8.1	0.0427366640964098	undirected	ABLIM2	RP11.624M8.1
ABLIM2	RP11.626E13.1	0.045865807788027	undirected	ABLIM2	RP11.626E13.1
ABLIM2	RP11.63E9.1	0.120582841943578	undirected	ABLIM2	RP11.63E9.1
ABLIM2	RP11.650K20.3	0.0446115786354891	undirected	ABLIM2	RP11.650K20.3
ABLIM2	RP11.65D17.1	0.0400449422826084	undirected	ABLIM2	RP11.65D17.1
ABLIM2	RP11.68I18.10	0.244354247931215	undirected	ABLIM2	RP11.68I18.10
ABLIM2	RP11.68I3.5	0.0946620565086472	undirected	ABLIM2	RP11.68I3.5
ABLIM2	RP11.69I8.3	0.0520903560223775	undirected	ABLIM2	RP11.69I8.3
ABLIM2	RP11.6I2.4	0.254535532918871	undirected	ABLIM2	RP11.6I2.4
ABLIM2	RP11.700N1.1	0.10938885195417	undirected	ABLIM2	RP11.700N1.1
ABLIM2	RP11.701H24.3	0.0542926500390671	undirected	ABLIM2	RP11.701H24.3
ABLIM2	RP11.701H24.4	0.043213092178136	undirected	ABLIM2	RP11.701H24.4
ABLIM2	RP11.701H24.5	0.0421235732885986	undirected	ABLIM2	RP11.701H24.5
ABLIM2	RP11.713M15.2	0.0534225656461547	undirected	ABLIM2	RP11.713M15.2
ABLIM2	RP11.71L14.4	0.0327634051623279	undirected	ABLIM2	RP11.71L14.4
ABLIM2	RP11.736K20.5	0.0963800362032414	undirected	ABLIM2	RP11.736K20.5
ABLIM2	RP11.739N10.1	0.0650892189031235	undirected	ABLIM2	RP11.739N10.1
ABLIM2	RP11.742D12.2	0.189527104194219	undirected	ABLIM2	RP11.742D12.2
ABLIM2	RP11.753N8.1	0.0228089386498675	undirected	ABLIM2	RP11.753N8.1
ABLIM2	RP11.760H22.2	0.133387250555015	undirected	ABLIM2	RP11.760H22.2
ABLIM2	RP11.797H7.5	0.0486909507554291	undirected	ABLIM2	RP11.797H7.5
ABLIM2	RP11.802F5.1	0.0269069995891741	undirected	ABLIM2	RP11.802F5.1
ABLIM2	RP11.863K10.7	0.0455235349459711	undirected	ABLIM2	RP11.863K10.7
ABLIM2	RP11.881M11.2	0.0330304470262955	undirected	ABLIM2	RP11.881M11.2
ABLIM2	RP11.887P2.5	0.0385304902606869	undirected	ABLIM2	RP11.887P2.5
ABLIM2	RP11.930P14.1	0.18261044513542	undirected	ABLIM2	RP11.930P14.1
ABLIM2	RP11.991C1.1	0.233638169331398	undirected	ABLIM2	RP11.991C1.1
ABLIM2	RP13.379O24.2	0.365193838678176	undirected	ABLIM2	RP13.379O24.2
ABLIM2	RP3.414A15.10	0.0899035952806643	undirected	ABLIM2	RP3.414A15.10
ABLIM2	RP3.495K2.2	0.0266197792725554	undirected	ABLIM2	RP3.495K2.2
ABLIM2	RP3.525N10.2	0.0718519930729014	undirected	ABLIM2	RP3.525N10.2
ABLIM2	RP4.601P9.2	0.0391909397919263	undirected	ABLIM2	RP4.601P9.2
ABLIM2	RP4.613B23.1	0.060381096262636	undirected	ABLIM2	RP4.613B23.1
ABLIM2	RP4.663N10.1	0.0601206015770841	undirected	ABLIM2	RP4.663N10.1
ABLIM2	RP5.1186N24.3	0.0215673291252724	undirected	ABLIM2	RP5.1186N24.3
ABLIM2	RP5.826L7.1	0.191106862832022	undirected	ABLIM2	RP5.826L7.1
ABLIM2	RP5.875H18.10	0.0804787514820581	undirected	ABLIM2	RP5.875H18.10
ABLIM2	RP5.875H18.4	0.0768831792916562	undirected	ABLIM2	RP5.875H18.4
ABLIM2	RPL3L	0.180496789715435	undirected	ABLIM2	RPL3L
ABLIM2	RRAD	0.113997374334063	undirected	ABLIM2	RRAD
ABLIM2	RRAGD	0.0534188451505792	undirected	ABLIM2	RRAGD
ABLIM2	RYR1	0.220987880543927	undirected	ABLIM2	RYR1
ABLIM2	S100A1	0.32464703018709	undirected	ABLIM2	S100A1
ABLIM2	SALRNA1	0.0361590304347052	undirected	ABLIM2	SALRNA1
ABLIM2	SBK2	0.234013743666216	undirected	ABLIM2	SBK2
ABLIM2	SCN11A	0.0388613368337411	undirected	ABLIM2	SCN11A
ABLIM2	SCN1B	0.281239775455827	undirected	ABLIM2	SCN1B
ABLIM2	SCN2B	0.0797976494507685	undirected	ABLIM2	SCN2B
ABLIM2	SCN4A	0.382571972021488	undirected	ABLIM2	SCN4A
ABLIM2	SCN7A	0.118538233749508	undirected	ABLIM2	SCN7A
ABLIM2	SCRG1	0.0625420842330252	undirected	ABLIM2	SCRG1
ABLIM2	SCT	0.123048231599683	undirected	ABLIM2	SCT
ABLIM2	SEC14L5	0.0384411930523343	undirected	ABLIM2	SEC14L5
ABLIM2	SEMA6C	0.257082419637277	undirected	ABLIM2	SEMA6C
ABLIM2	SERPINA5	0.0690764810328952	undirected	ABLIM2	SERPINA5
ABLIM2	SFRP5	0.0736231127648709	undirected	ABLIM2	SFRP5
ABLIM2	SGCA	0.363441296816407	undirected	ABLIM2	SGCA
ABLIM2	SGCG	0.351251418488188	undirected	ABLIM2	SGCG
ABLIM2	SH3BGR	0.286894130210019	undirected	ABLIM2	SH3BGR
ABLIM2	SHISA3	0.0670571077197427	undirected	ABLIM2	SHISA3
ABLIM2	SHISA4	0.132389022557064	undirected	ABLIM2	SHISA4
ABLIM2	SLC1A7	0.141513627900246	undirected	ABLIM2	SLC1A7
ABLIM2	SLC25A34	0.131461251321012	undirected	ABLIM2	SLC25A34
ABLIM2	SLC25A4	0.0986539447083483	undirected	ABLIM2	SLC25A4
ABLIM2	SLC28A1	0.0462844199972557	undirected	ABLIM2	SLC28A1
ABLIM2	SLC2A4	0.191461520403488	undirected	ABLIM2	SLC2A4
ABLIM2	SLC30A2	0.216342754407815	undirected	ABLIM2	SLC30A2
ABLIM2	SLC36A2	0.258157922809805	undirected	ABLIM2	SLC36A2
[truncated: 360,863 more rows]
