# Supplementary material for: Identification and validation of key modules and hub genes associated with the pathological stage of oral squamous cell carcinoma by weighted gene co-expression network analysis
Source: PeerJ. 2020 Feb 4;8:e8505. doi: 10.7717/peerj.8505 (PMC7006519; doi:10.7717/peerj.8505)
Supplement: File S3 [file peerj-08-8505-s003.zip › CytoscapeInput/CytoscapeInput-edges-yellow.txt]

fromNode	toNode	weight	direction	fromAltName	toAltName
ABCC6P1	AC073283.4	0.0276220501066232	undirected	ABCC6P1	AC073283.4
ABCC6P1	AC097713.3	0.0301222968305465	undirected	ABCC6P1	AC097713.3
ABCC6P1	ADCY8	0.0299733427315057	undirected	ABCC6P1	ADCY8
ABCC6P1	ADGB	0.0212512658275741	undirected	ABCC6P1	ADGB
ABCC6P1	AGFG2	0.0202194445204631	undirected	ABCC6P1	AGFG2
ABCC6P1	AGR2	0.0250366258954117	undirected	ABCC6P1	AGR2
ABCC6P1	AGR3	0.0379684326752186	undirected	ABCC6P1	AGR3
ABCC6P1	ALKAL1	0.032463462989363	undirected	ABCC6P1	ALKAL1
ABCC6P1	AP000438.2	0.0344450932024828	undirected	ABCC6P1	AP000438.2
ABCC6P1	AQP2	0.0227409100024424	undirected	ABCC6P1	AQP2
ABCC6P1	AQP4.AS1	0.0576052478222088	undirected	ABCC6P1	AQP4.AS1
ABCC6P1	AQP5	0.022858532653744	undirected	ABCC6P1	AQP5
ABCC6P1	ARFGEF3	0.0566391872394746	undirected	ABCC6P1	ARFGEF3
ABCC6P1	ARHGAP26.AS1	0.0222948279363436	undirected	ABCC6P1	ARHGAP26.AS1
ABCC6P1	ARHGEF38	0.0407149979589068	undirected	ABCC6P1	ARHGEF38
ABCC6P1	ARMC3	0.0285585112312466	undirected	ABCC6P1	ARMC3
ABCC6P1	ASCL3	0.0363044439194874	undirected	ABCC6P1	ASCL3
ABCC6P1	ATP6V1B1	0.0306540287001333	undirected	ABCC6P1	ATP6V1B1
ABCC6P1	AZGP1	0.0202662654758786	undirected	ABCC6P1	AZGP1
ABCC6P1	BMP3	0.0542628890153715	undirected	ABCC6P1	BMP3
ABCC6P1	BPIFA2	0.0358147927463707	undirected	ABCC6P1	BPIFA2
ABCC6P1	BPIFB1	0.0382467631284891	undirected	ABCC6P1	BPIFB1
ABCC6P1	BPIFB2	0.04800963479313	undirected	ABCC6P1	BPIFB2
ABCC6P1	BSND	0.027136965604066	undirected	ABCC6P1	BSND
ABCC6P1	C16orf89	0.0565140913582346	undirected	ABCC6P1	C16orf89
ABCC6P1	C1orf168	0.0356933188917136	undirected	ABCC6P1	C1orf168
ABCC6P1	C1orf194	0.0233588136057764	undirected	ABCC6P1	C1orf194
ABCC6P1	C20orf85	0.0209872613907382	undirected	ABCC6P1	C20orf85
ABCC6P1	C22orf15	0.0228475038971555	undirected	ABCC6P1	C22orf15
ABCC6P1	C2orf50	0.0287253068872534	undirected	ABCC6P1	C2orf50
ABCC6P1	C4orf22	0.0207957518052964	undirected	ABCC6P1	C4orf22
ABCC6P1	C6orf118	0.0255225307653944	undirected	ABCC6P1	C6orf118
ABCC6P1	C6orf58	0.029655135643345	undirected	ABCC6P1	C6orf58
ABCC6P1	C9orf152	0.0556022997380001	undirected	ABCC6P1	C9orf152
ABCC6P1	C9orf24	0.0243227199124302	undirected	ABCC6P1	C9orf24
ABCC6P1	CA10	0.0425779986792053	undirected	ABCC6P1	CA10
ABCC6P1	CAPN13	0.0266095579929565	undirected	ABCC6P1	CAPN13
ABCC6P1	CAPN8	0.0272535210820854	undirected	ABCC6P1	CAPN8
ABCC6P1	CAPN9	0.0505008117759667	undirected	ABCC6P1	CAPN9
ABCC6P1	CAPS	0.0229983534027911	undirected	ABCC6P1	CAPS
ABCC6P1	CASC1	0.0297563944597438	undirected	ABCC6P1	CASC1
ABCC6P1	CATSPERD	0.0244861067037964	undirected	ABCC6P1	CATSPERD
ABCC6P1	CCDC129	0.0329283808116765	undirected	ABCC6P1	CCDC129
ABCC6P1	CCDC160	0.0700984506322403	undirected	ABCC6P1	CCDC160
ABCC6P1	CCDC60	0.032437506451905	undirected	ABCC6P1	CCDC60
ABCC6P1	CCL28	0.0275500489063312	undirected	ABCC6P1	CCL28
ABCC6P1	CDC20B	0.0232423002604647	undirected	ABCC6P1	CDC20B
ABCC6P1	CDHR3	0.021130858948118	undirected	ABCC6P1	CDHR3
ABCC6P1	CFAP100	0.0231541975504248	undirected	ABCC6P1	CFAP100
ABCC6P1	CFAP43	0.0210597795922153	undirected	ABCC6P1	CFAP43
ABCC6P1	CFAP65	0.0334863062886827	undirected	ABCC6P1	CFAP65
ABCC6P1	CFAP77	0.0230795773731474	undirected	ABCC6P1	CFAP77
ABCC6P1	CFTR	0.0617402841156437	undirected	ABCC6P1	CFTR
ABCC6P1	CHDH	0.0654763105735353	undirected	ABCC6P1	CHDH
ABCC6P1	CHRM1	0.0538676438993771	undirected	ABCC6P1	CHRM1
ABCC6P1	CHST4	0.0313739892733757	undirected	ABCC6P1	CHST4
ABCC6P1	CHST9	0.070646192998409	undirected	ABCC6P1	CHST9
ABCC6P1	CLCNKA	0.0273176817598745	undirected	ABCC6P1	CLCNKA
ABCC6P1	CLCNKB	0.0464920204267151	undirected	ABCC6P1	CLCNKB
ABCC6P1	CLDN10	0.0411279438704837	undirected	ABCC6P1	CLDN10
ABCC6P1	CLDN10.AS1	0.0264733835848515	undirected	ABCC6P1	CLDN10.AS1
ABCC6P1	CLDN8	0.0240037636293869	undirected	ABCC6P1	CLDN8
ABCC6P1	CLUL1	0.0421463461529799	undirected	ABCC6P1	CLUL1
ABCC6P1	CNMD	0.0525134201386875	undirected	ABCC6P1	CNMD
ABCC6P1	CP	0.0291023018667263	undirected	ABCC6P1	CP
ABCC6P1	CRACR2B	0.0267249967244014	undirected	ABCC6P1	CRACR2B
ABCC6P1	CRISP2	0.0652438557830275	undirected	ABCC6P1	CRISP2
ABCC6P1	CSN3	0.0317553145282512	undirected	ABCC6P1	CSN3
ABCC6P1	CST4	0.0289449384878798	undirected	ABCC6P1	CST4
ABCC6P1	CTD.2314G24.2	0.0208355651883967	undirected	ABCC6P1	CTD.2314G24.2
ABCC6P1	CTD.2325P2.4	0.0240837208156622	undirected	ABCC6P1	CTD.2325P2.4
ABCC6P1	CTD.2515H24.2	0.0297279687775965	undirected	ABCC6P1	CTD.2515H24.2
ABCC6P1	CTD.2566J3.1	0.0294618099195428	undirected	ABCC6P1	CTD.2566J3.1
ABCC6P1	CTD.2626G11.2	0.0305728117978156	undirected	ABCC6P1	CTD.2626G11.2
ABCC6P1	CYP2A6	0.0243752037503408	undirected	ABCC6P1	CYP2A6
ABCC6P1	CYP2B6	0.0217334501640683	undirected	ABCC6P1	CYP2B6
ABCC6P1	CYP2B7P	0.0234943385639223	undirected	ABCC6P1	CYP2B7P
ABCC6P1	DDX4	0.0261278171364501	undirected	ABCC6P1	DDX4
ABCC6P1	DLGAP1.AS5	0.0295896987289529	undirected	ABCC6P1	DLGAP1.AS5
ABCC6P1	DMBT1	0.0395856025600968	undirected	ABCC6P1	DMBT1
ABCC6P1	DMRTC2	0.0229123139796253	undirected	ABCC6P1	DMRTC2
ABCC6P1	DNAH7	0.0285923265804181	undirected	ABCC6P1	DNAH7
ABCC6P1	DNAI1	0.0252941940522391	undirected	ABCC6P1	DNAI1
ABCC6P1	DNAJB13	0.0211861530569893	undirected	ABCC6P1	DNAJB13
ABCC6P1	DPP10	0.0302962715497564	undirected	ABCC6P1	DPP10
ABCC6P1	DRAIC	0.0214648542923743	undirected	ABCC6P1	DRAIC
ABCC6P1	DRC7	0.0242618948763966	undirected	ABCC6P1	DRC7
ABCC6P1	DYDC2	0.0221238325023484	undirected	ABCC6P1	DYDC2
ABCC6P1	ECT2L	0.0216568221447739	undirected	ABCC6P1	ECT2L
ABCC6P1	EFCAB12	0.0230385689538912	undirected	ABCC6P1	EFCAB12
ABCC6P1	ENPP3	0.0454626058180831	undirected	ABCC6P1	ENPP3
ABCC6P1	ENTPD8	0.0324978546525136	undirected	ABCC6P1	ENTPD8
ABCC6P1	ERICH3	0.027091179798611	undirected	ABCC6P1	ERICH3
ABCC6P1	ERN2	0.0459289034584776	undirected	ABCC6P1	ERN2
ABCC6P1	FAM167A.AS1	0.0215471075350308	undirected	ABCC6P1	FAM167A.AS1
ABCC6P1	FAM81B	0.022653305534401	undirected	ABCC6P1	FAM81B
ABCC6P1	FBXO15	0.0220586251240502	undirected	ABCC6P1	FBXO15
ABCC6P1	FGF20	0.0230984732600599	undirected	ABCC6P1	FGF20
ABCC6P1	FMO6P	0.043512139562352	undirected	ABCC6P1	FMO6P
ABCC6P1	FOLR1	0.0357321999086864	undirected	ABCC6P1	FOLR1
ABCC6P1	FOXCUT	0.0251857942348828	undirected	ABCC6P1	FOXCUT
ABCC6P1	FOXI1	0.0364145506584337	undirected	ABCC6P1	FOXI1
ABCC6P1	FOXN4	0.0272286084040419	undirected	ABCC6P1	FOXN4
ABCC6P1	GJB1	0.0541854701371966	undirected	ABCC6P1	GJB1
ABCC6P1	GLYATL2	0.0580549129274497	undirected	ABCC6P1	GLYATL2
ABCC6P1	GNMT	0.0250073094681414	undirected	ABCC6P1	GNMT
ABCC6P1	GP2	0.0325225288287991	undirected	ABCC6P1	GP2
ABCC6P1	GPR12	0.0567088866003404	undirected	ABCC6P1	GPR12
ABCC6P1	GPRC6A	0.0332584819703946	undirected	ABCC6P1	GPRC6A
ABCC6P1	GRIA4	0.0281493463778177	undirected	ABCC6P1	GRIA4
ABCC6P1	GRIN2C	0.0231772051511374	undirected	ABCC6P1	GRIN2C
ABCC6P1	GSTA2	0.0264892005794455	undirected	ABCC6P1	GSTA2
ABCC6P1	HCG14	0.0249320305093686	undirected	ABCC6P1	HCG14
ABCC6P1	HEPACAM2	0.0391583072979656	undirected	ABCC6P1	HEPACAM2
ABCC6P1	HGD	0.0224624073936788	undirected	ABCC6P1	HGD
ABCC6P1	HID1	0.0482120098255209	undirected	ABCC6P1	HID1
ABCC6P1	HTN1	0.0309777867857319	undirected	ABCC6P1	HTN1
ABCC6P1	HTN3	0.0269485394191923	undirected	ABCC6P1	HTN3
ABCC6P1	HYDIN	0.0291652485390613	undirected	ABCC6P1	HYDIN
ABCC6P1	KCCAT333	0.0207376041677375	undirected	ABCC6P1	KCCAT333
ABCC6P1	KCNJ16	0.0579729368921687	undirected	ABCC6P1	KCNJ16
ABCC6P1	KIAA1324	0.0521346455234556	undirected	ABCC6P1	KIAA1324
ABCC6P1	KLK15	0.0305582031124105	undirected	ABCC6P1	KLK15
ABCC6P1	LIN28A	0.0214944347800015	undirected	ABCC6P1	LIN28A
ABCC6P1	LINC00284	0.0495299723645745	undirected	ABCC6P1	LINC00284
ABCC6P1	LINC00303	0.0217260975031744	undirected	ABCC6P1	LINC00303
ABCC6P1	LINC01101	0.0473113627925748	undirected	ABCC6P1	LINC01101
ABCC6P1	LINC01207	0.059779080633122	undirected	ABCC6P1	LINC01207
ABCC6P1	LINC01587	0.02014626414393	undirected	ABCC6P1	LINC01587
ABCC6P1	LINC01829	0.0326191907174208	undirected	ABCC6P1	LINC01829
ABCC6P1	LINC02095	0.0364534171755289	undirected	ABCC6P1	LINC02095
ABCC6P1	LMAN1L	0.0277740656744265	undirected	ABCC6P1	LMAN1L
ABCC6P1	LOC100132813	0.0328050856538172	undirected	ABCC6P1	LOC100132813
ABCC6P1	LOC101927043	0.0284433867111949	undirected	ABCC6P1	LOC101927043
ABCC6P1	LOC101927318	0.0414187572404078	undirected	ABCC6P1	LOC101927318
ABCC6P1	LOC102723517	0.0210793193792005	undirected	ABCC6P1	LOC102723517
ABCC6P1	LOC105370906	0.0346448658691894	undirected	ABCC6P1	LOC105370906
ABCC6P1	LPO	0.0607101244367114	undirected	ABCC6P1	LPO
ABCC6P1	LRRC26	0.0498053647673137	undirected	ABCC6P1	LRRC26
ABCC6P1	LRRC31	0.0505335385793724	undirected	ABCC6P1	LRRC31
ABCC6P1	LRRC71	0.0217917086663874	undirected	ABCC6P1	LRRC71
ABCC6P1	LTF	0.0391812476925604	undirected	ABCC6P1	LTF
ABCC6P1	MCF2L.AS1	0.0511849368024166	undirected	ABCC6P1	MCF2L.AS1
ABCC6P1	MESTIT1	0.026268568836657	undirected	ABCC6P1	MESTIT1
ABCC6P1	MFSD6L	0.0420765355614069	undirected	ABCC6P1	MFSD6L
ABCC6P1	MGAM2	0.0485067074873956	undirected	ABCC6P1	MGAM2
ABCC6P1	MIA	0.0237085495792174	undirected	ABCC6P1	MIA
ABCC6P1	MORN5	0.0301610885332118	undirected	ABCC6P1	MORN5
ABCC6P1	MS4A8	0.0433481636803882	undirected	ABCC6P1	MS4A8
ABCC6P1	MT3	0.038306680858657	undirected	ABCC6P1	MT3
ABCC6P1	MUC13	0.0202170261425348	undirected	ABCC6P1	MUC13
ABCC6P1	MUC19	0.0296569631306094	undirected	ABCC6P1	MUC19
ABCC6P1	MUC5AC	0.0264047857407939	undirected	ABCC6P1	MUC5AC
ABCC6P1	MUC5B	0.0464728601918496	undirected	ABCC6P1	MUC5B
ABCC6P1	MUC7	0.0350771370414166	undirected	ABCC6P1	MUC7
ABCC6P1	MYO5C	0.0453104270365749	undirected	ABCC6P1	MYO5C
ABCC6P1	NCMAP	0.0633436003477786	undirected	ABCC6P1	NCMAP
ABCC6P1	NEK5	0.026375698235966	undirected	ABCC6P1	NEK5
ABCC6P1	NPY5R	0.0477270261940127	undirected	ABCC6P1	NPY5R
ABCC6P1	NXPE2	0.0571467264197776	undirected	ABCC6P1	NXPE2
ABCC6P1	NXPE4	0.0387090380390561	undirected	ABCC6P1	NXPE4
ABCC6P1	OLFM4	0.0232718655939737	undirected	ABCC6P1	OLFM4
ABCC6P1	PCAT18	0.0638648513264925	undirected	ABCC6P1	PCAT18
ABCC6P1	PCDHA12	0.0405826327084382	undirected	ABCC6P1	PCDHA12
ABCC6P1	PCP4	0.0458617470356181	undirected	ABCC6P1	PCP4
ABCC6P1	PIFO	0.0232885413873245	undirected	ABCC6P1	PIFO
ABCC6P1	PIGR	0.0379324271927345	undirected	ABCC6P1	PIGR
ABCC6P1	PIP	0.0551614672514291	undirected	ABCC6P1	PIP
ABCC6P1	PLD5	0.0258482614135588	undirected	ABCC6P1	PLD5
ABCC6P1	PLEKHS1	0.0357056124701711	undirected	ABCC6P1	PLEKHS1
ABCC6P1	POLR2F	0.0291197071855432	undirected	ABCC6P1	POLR2F
ABCC6P1	PPP1R1B	0.0530278059217526	undirected	ABCC6P1	PPP1R1B
ABCC6P1	PRB1	0.0216922019395688	undirected	ABCC6P1	PRB1
ABCC6P1	PRB3	0.0258870175956805	undirected	ABCC6P1	PRB3
ABCC6P1	PRH1	0.0323984237734346	undirected	ABCC6P1	PRH1
ABCC6P1	PRH2	0.0285421346252709	undirected	ABCC6P1	PRH2
ABCC6P1	PROM1	0.0555701823934895	undirected	ABCC6P1	PROM1
ABCC6P1	PRR15	0.0212452534198612	undirected	ABCC6P1	PRR15
ABCC6P1	PRR15L	0.0201922877405323	undirected	ABCC6P1	PRR15L
ABCC6P1	PRR27	0.0427283461362496	undirected	ABCC6P1	PRR27
ABCC6P1	PRR36	0.0228518443756492	undirected	ABCC6P1	PRR36
ABCC6P1	PRR4	0.0479202550554932	undirected	ABCC6P1	PRR4
ABCC6P1	RALYL	0.0291840035402395	undirected	ABCC6P1	RALYL
ABCC6P1	ROPN1B	0.0323536425077231	undirected	ABCC6P1	ROPN1B
ABCC6P1	RP11.1036E20.9	0.0207110159940579	undirected	ABCC6P1	RP11.1036E20.9
ABCC6P1	RP11.110L15.2	0.0297625406387942	undirected	ABCC6P1	RP11.110L15.2
ABCC6P1	RP11.193M21.1	0.021706076105518	undirected	ABCC6P1	RP11.193M21.1
ABCC6P1	RP11.307C19.2	0.0319574725453148	undirected	ABCC6P1	RP11.307C19.2
ABCC6P1	RP11.321G12.1	0.0268821624383434	undirected	ABCC6P1	RP11.321G12.1
ABCC6P1	RP11.422N16.3	0.0322044910529504	undirected	ABCC6P1	RP11.422N16.3
ABCC6P1	RP11.469H8.6	0.0394789792669558	undirected	ABCC6P1	RP11.469H8.6
ABCC6P1	RP11.700H6.1	0.0305935087457985	undirected	ABCC6P1	RP11.700H6.1
ABCC6P1	RP4.550H1.7	0.0232931661546949	undirected	ABCC6P1	RP4.550H1.7
ABCC6P1	RP5.1065P14.2	0.0213085272924549	undirected	ABCC6P1	RP5.1065P14.2
ABCC6P1	RSPH9	0.0215952040890405	undirected	ABCC6P1	RSPH9
ABCC6P1	SCGB2A2	0.0280657089311566	undirected	ABCC6P1	SCGB2A2
ABCC6P1	SCGB3A1	0.0557698233543239	undirected	ABCC6P1	SCGB3A1
ABCC6P1	SCGN	0.0285593632177179	undirected	ABCC6P1	SCGN
ABCC6P1	SLC13A2	0.0427205335333831	undirected	ABCC6P1	SLC13A2
ABCC6P1	SLC34A2	0.0242498814868861	undirected	ABCC6P1	SLC34A2
ABCC6P1	SLC44A4	0.0255049967239619	undirected	ABCC6P1	SLC44A4
ABCC6P1	SLC5A5	0.0302173777097145	undirected	ABCC6P1	SLC5A5
ABCC6P1	SLC5A8	0.045850143504813	undirected	ABCC6P1	SLC5A8
ABCC6P1	SMR3B	0.0345548939939493	undirected	ABCC6P1	SMR3B
ABCC6P1	SNTN	0.0217087359872984	undirected	ABCC6P1	SNTN
ABCC6P1	SPDEF	0.0295562088080966	undirected	ABCC6P1	SPDEF
ABCC6P1	SPEF1	0.0223433397351621	undirected	ABCC6P1	SPEF1
ABCC6P1	SPHKAP	0.033588543652472	undirected	ABCC6P1	SPHKAP
ABCC6P1	STATH	0.050833901530516	undirected	ABCC6P1	STATH
ABCC6P1	STMND1	0.0221392669546671	undirected	ABCC6P1	STMND1
ABCC6P1	TCEAL6	0.028422971678245	undirected	ABCC6P1	TCEAL6
ABCC6P1	TCTE1	0.0247617969940436	undirected	ABCC6P1	TCTE1
ABCC6P1	TF	0.0308711823145898	undirected	ABCC6P1	TF
ABCC6P1	TFF1	0.0398690436890356	undirected	ABCC6P1	TFF1
ABCC6P1	TFF3	0.0457089280842647	undirected	ABCC6P1	TFF3
ABCC6P1	TLX1NB	0.0232324647705679	undirected	ABCC6P1	TLX1NB
ABCC6P1	TMEM178A	0.0569209845099418	undirected	ABCC6P1	TMEM178A
ABCC6P1	TMEM211	0.0457432428083791	undirected	ABCC6P1	TMEM211
ABCC6P1	TMEM213	0.04876251396104	undirected	ABCC6P1	TMEM213
ABCC6P1	TMEM232	0.0237457056414123	undirected	ABCC6P1	TMEM232
ABCC6P1	TOX3	0.0632818605479626	undirected	ABCC6P1	TOX3
ABCC6P1	TSPAN8	0.060970419829524	undirected	ABCC6P1	TSPAN8
ABCC6P1	TUNAR	0.0287420188222353	undirected	ABCC6P1	TUNAR
ABCC6P1	TUSC8	0.0588660832484203	undirected	ABCC6P1	TUSC8
ABCC6P1	UGT2B28	0.0322280917066188	undirected	ABCC6P1	UGT2B28
ABCC6P1	VTCN1	0.0249485573966154	undirected	ABCC6P1	VTCN1
ABCC6P1	VWA3A	0.0231353585372644	undirected	ABCC6P1	VWA3A
ABCC6P1	WDR93	0.0285254613698368	undirected	ABCC6P1	WDR93
ABCC6P1	WFDC2	0.036708647831804	undirected	ABCC6P1	WFDC2
ABCC6P1	ZBBX	0.0221511823818956	undirected	ABCC6P1	ZBBX
ABCC6P1	ZG16B	0.0575776639226043	undirected	ABCC6P1	ZG16B
ABCC6P1	ZMYND10	0.0223290504581151	undirected	ABCC6P1	ZMYND10
AC073283.4	AC097713.3	0.0357435217784532	undirected	AC073283.4	AC097713.3
AC073283.4	ADCY8	0.0259660669146492	undirected	AC073283.4	ADCY8
AC073283.4	AGFG2	0.0248105406685118	undirected	AC073283.4	AGFG2
AC073283.4	AGR2	0.025104906520313	undirected	AC073283.4	AGR2
AC073283.4	AGR3	0.0462018128835466	undirected	AC073283.4	AGR3
AC073283.4	ALKAL1	0.0283036404272213	undirected	AC073283.4	ALKAL1
AC073283.4	AP000438.2	0.0348625723982598	undirected	AC073283.4	AP000438.2
AC073283.4	AQP2	0.0243225175360957	undirected	AC073283.4	AQP2
AC073283.4	AQP4.AS1	0.057152949404658	undirected	AC073283.4	AQP4.AS1
AC073283.4	AQP5	0.0282530346752425	undirected	AC073283.4	AQP5
AC073283.4	ARFGEF3	0.0563411350061042	undirected	AC073283.4	ARFGEF3
AC073283.4	ARHGEF38	0.0468184505824328	undirected	AC073283.4	ARHGEF38
AC073283.4	ASCL3	0.0417510435560587	undirected	AC073283.4	ASCL3
AC073283.4	ATP6V1B1	0.0276019830079402	undirected	AC073283.4	ATP6V1B1
AC073283.4	AZGP1	0.0242804185654977	undirected	AC073283.4	AZGP1
AC073283.4	BMP3	0.0600033976793553	undirected	AC073283.4	BMP3
AC073283.4	BPIFA2	0.0343200595045786	undirected	AC073283.4	BPIFA2
AC073283.4	BPIFB1	0.0447578711836531	undirected	AC073283.4	BPIFB1
AC073283.4	BPIFB2	0.0544215969163645	undirected	AC073283.4	BPIFB2
AC073283.4	BSND	0.0244943099410378	undirected	AC073283.4	BSND
AC073283.4	C16orf89	0.0617401286910719	undirected	AC073283.4	C16orf89
AC073283.4	C1orf168	0.0403013871021988	undirected	AC073283.4	C1orf168
AC073283.4	C1orf194	0.0221483869974925	undirected	AC073283.4	C1orf194
AC073283.4	C6orf58	0.0304339599312461	undirected	AC073283.4	C6orf58
AC073283.4	C9orf152	0.0663901044491966	undirected	AC073283.4	C9orf152
AC073283.4	C9orf24	0.0283329116452262	undirected	AC073283.4	C9orf24
AC073283.4	CA10	0.0444433859282401	undirected	AC073283.4	CA10
AC073283.4	CAPN13	0.0270796779179991	undirected	AC073283.4	CAPN13
AC073283.4	CAPN8	0.0218487083038478	undirected	AC073283.4	CAPN8
AC073283.4	CAPN9	0.0574958415862056	undirected	AC073283.4	CAPN9
AC073283.4	CAPS	0.0236202513496583	undirected	AC073283.4	CAPS
AC073283.4	CASC1	0.0309945177318818	undirected	AC073283.4	CASC1
AC073283.4	CCDC129	0.0355318747947457	undirected	AC073283.4	CCDC129
AC073283.4	CCDC160	0.0741787459975185	undirected	AC073283.4	CCDC160
AC073283.4	CCDC60	0.0352963531830193	undirected	AC073283.4	CCDC60
AC073283.4	CCL28	0.0213137269549755	undirected	AC073283.4	CCL28
AC073283.4	CFAP65	0.0282037941827093	undirected	AC073283.4	CFAP65
AC073283.4	CFTR	0.0683604961320038	undirected	AC073283.4	CFTR
AC073283.4	CHDH	0.0698429863995424	undirected	AC073283.4	CHDH
AC073283.4	CHRM1	0.0605038973591056	undirected	AC073283.4	CHRM1
AC073283.4	CHST4	0.0351841005529799	undirected	AC073283.4	CHST4
AC073283.4	CHST9	0.0760803637391152	undirected	AC073283.4	CHST9
AC073283.4	CLCNKA	0.0228733860776064	undirected	AC073283.4	CLCNKA
AC073283.4	CLCNKB	0.0436380978274682	undirected	AC073283.4	CLCNKB
AC073283.4	CLDN10	0.0471770679867364	undirected	AC073283.4	CLDN10
AC073283.4	CLDN8	0.0280241181440799	undirected	AC073283.4	CLDN8
AC073283.4	CLUL1	0.0454047117444455	undirected	AC073283.4	CLUL1
AC073283.4	CNMD	0.0492535844379468	undirected	AC073283.4	CNMD
AC073283.4	CP	0.0322542348368679	undirected	AC073283.4	CP
AC073283.4	CRACR2B	0.032668871356395	undirected	AC073283.4	CRACR2B
AC073283.4	CRISP2	0.0647984566793421	undirected	AC073283.4	CRISP2
AC073283.4	CSN3	0.0285016986503874	undirected	AC073283.4	CSN3
AC073283.4	CTD.2325P2.4	0.0249565840960271	undirected	AC073283.4	CTD.2325P2.4
AC073283.4	CTD.2515H24.2	0.0347589254976228	undirected	AC073283.4	CTD.2515H24.2
AC073283.4	CTD.2566J3.1	0.0212018607875213	undirected	AC073283.4	CTD.2566J3.1
AC073283.4	CTD.2626G11.2	0.0266964233197178	undirected	AC073283.4	CTD.2626G11.2
AC073283.4	DLGAP1.AS5	0.0303868252153166	undirected	AC073283.4	DLGAP1.AS5
AC073283.4	DMBT1	0.0433118671466347	undirected	AC073283.4	DMBT1
AC073283.4	DNAH7	0.0272527814342141	undirected	AC073283.4	DNAH7
AC073283.4	DPP10	0.0273657967044431	undirected	AC073283.4	DPP10
AC073283.4	DRAIC	0.023001348268881	undirected	AC073283.4	DRAIC
AC073283.4	DYDC2	0.0226833961408396	undirected	AC073283.4	DYDC2
AC073283.4	ENPP3	0.0517548544566773	undirected	AC073283.4	ENPP3
AC073283.4	ENTPD8	0.0267900247768257	undirected	AC073283.4	ENTPD8
AC073283.4	ERICH3	0.0229969157681727	undirected	AC073283.4	ERICH3
AC073283.4	ERN2	0.0547316462465659	undirected	AC073283.4	ERN2
AC073283.4	FGF20	0.021274465430368	undirected	AC073283.4	FGF20
AC073283.4	FMO6P	0.0439698429167181	undirected	AC073283.4	FMO6P
AC073283.4	FOLR1	0.0370557149377973	undirected	AC073283.4	FOLR1
AC073283.4	FOXCUT	0.0207620892624022	undirected	AC073283.4	FOXCUT
AC073283.4	FOXI1	0.0409812278845494	undirected	AC073283.4	FOXI1
AC073283.4	GJB1	0.0613033560555341	undirected	AC073283.4	GJB1
AC073283.4	GLYATL2	0.0624545978994873	undirected	AC073283.4	GLYATL2
AC073283.4	GNMT	0.0265750247752269	undirected	AC073283.4	GNMT
AC073283.4	GP2	0.0334803463818114	undirected	AC073283.4	GP2
AC073283.4	GPR12	0.0591473918450591	undirected	AC073283.4	GPR12
AC073283.4	GPRC6A	0.031586143827584	undirected	AC073283.4	GPRC6A
AC073283.4	GRIA4	0.0278826521002421	undirected	AC073283.4	GRIA4
AC073283.4	GSTA2	0.0266844546700416	undirected	AC073283.4	GSTA2
AC073283.4	HEPACAM2	0.0492856855600362	undirected	AC073283.4	HEPACAM2
AC073283.4	HID1	0.0568587192737572	undirected	AC073283.4	HID1
AC073283.4	HTN1	0.0316824817527572	undirected	AC073283.4	HTN1
AC073283.4	HTN3	0.0211175137974424	undirected	AC073283.4	HTN3
AC073283.4	KCNJ16	0.0500219368501667	undirected	AC073283.4	KCNJ16
AC073283.4	KIAA1324	0.0600539799853393	undirected	AC073283.4	KIAA1324
AC073283.4	KLK15	0.0251179788937239	undirected	AC073283.4	KLK15
AC073283.4	LINC00284	0.0539259999022961	undirected	AC073283.4	LINC00284
AC073283.4	LINC01101	0.0472113080390612	undirected	AC073283.4	LINC01101
AC073283.4	LINC01207	0.0652397976675618	undirected	AC073283.4	LINC01207
AC073283.4	LINC01829	0.0270436260091287	undirected	AC073283.4	LINC01829
AC073283.4	LINC02095	0.0391228872228374	undirected	AC073283.4	LINC02095
AC073283.4	LMAN1L	0.0232887721724338	undirected	AC073283.4	LMAN1L
AC073283.4	LOC100132813	0.0234426724601876	undirected	AC073283.4	LOC100132813
AC073283.4	LOC101927043	0.0757295315692001	undirected	AC073283.4	LOC101927043
AC073283.4	LOC101927318	0.0485091549564402	undirected	AC073283.4	LOC101927318
AC073283.4	LOC105370906	0.0346194210692384	undirected	AC073283.4	LOC105370906
AC073283.4	LOC729966	0.0230819959934112	undirected	AC073283.4	LOC729966
AC073283.4	LPO	0.0594391937983575	undirected	AC073283.4	LPO
AC073283.4	LRRC26	0.0584319231009501	undirected	AC073283.4	LRRC26
AC073283.4	LRRC31	0.0561511993694558	undirected	AC073283.4	LRRC31
AC073283.4	LTF	0.0458651402674922	undirected	AC073283.4	LTF
AC073283.4	MCF2L.AS1	0.054933602655768	undirected	AC073283.4	MCF2L.AS1
AC073283.4	MESTIT1	0.023794670619343	undirected	AC073283.4	MESTIT1
AC073283.4	MFSD6L	0.0441986589098549	undirected	AC073283.4	MFSD6L
AC073283.4	MGAM2	0.051642389793657	undirected	AC073283.4	MGAM2
AC073283.4	MIA	0.023874884184177	undirected	AC073283.4	MIA
AC073283.4	MORN5	0.0282530254805201	undirected	AC073283.4	MORN5
AC073283.4	MS4A8	0.0489122272950039	undirected	AC073283.4	MS4A8
AC073283.4	MT3	0.0336142203620943	undirected	AC073283.4	MT3
AC073283.4	MUC19	0.0230050804106447	undirected	AC073283.4	MUC19
AC073283.4	MUC5AC	0.0205133873482766	undirected	AC073283.4	MUC5AC
AC073283.4	MUC5B	0.053216825621897	undirected	AC073283.4	MUC5B
AC073283.4	MUC7	0.0393072684683675	undirected	AC073283.4	MUC7
AC073283.4	MYO5C	0.0544552903335744	undirected	AC073283.4	MYO5C
AC073283.4	NCMAP	0.0642612961152243	undirected	AC073283.4	NCMAP
AC073283.4	NEK5	0.0215123752700673	undirected	AC073283.4	NEK5
AC073283.4	NPY5R	0.0459794059778411	undirected	AC073283.4	NPY5R
AC073283.4	NXPE2	0.0587094470632533	undirected	AC073283.4	NXPE2
AC073283.4	NXPE4	0.0436834234381537	undirected	AC073283.4	NXPE4
AC073283.4	PCAT18	0.0638095321615831	undirected	AC073283.4	PCAT18
AC073283.4	PCDHA12	0.0396084372271976	undirected	AC073283.4	PCDHA12
AC073283.4	PCP4	0.0517033276529391	undirected	AC073283.4	PCP4
AC073283.4	PIGR	0.0442165525755055	undirected	AC073283.4	PIGR
AC073283.4	PIP	0.06443165732174	undirected	AC073283.4	PIP
AC073283.4	PLD5	0.0224128760261303	undirected	AC073283.4	PLD5
AC073283.4	PLEKHS1	0.0380082104511872	undirected	AC073283.4	PLEKHS1
AC073283.4	POLR2F	0.0223003889078337	undirected	AC073283.4	POLR2F
AC073283.4	PPP1R1B	0.0606170533768936	undirected	AC073283.4	PPP1R1B
AC073283.4	PRB1	0.0202401804913906	undirected	AC073283.4	PRB1
AC073283.4	PRB3	0.0216877174467295	undirected	AC073283.4	PRB3
AC073283.4	PRH1	0.0235113996437259	undirected	AC073283.4	PRH1
AC073283.4	PRH2	0.0259510088332778	undirected	AC073283.4	PRH2
AC073283.4	PROM1	0.0582181016299484	undirected	AC073283.4	PROM1
AC073283.4	PRR15L	0.0253671578479795	undirected	AC073283.4	PRR15L
AC073283.4	PRR27	0.0455231529707701	undirected	AC073283.4	PRR27
AC073283.4	PRR36	0.0250943045498495	undirected	AC073283.4	PRR36
AC073283.4	PRR4	0.0515861919122614	undirected	AC073283.4	PRR4
AC073283.4	ROPN1B	0.030425515024431	undirected	AC073283.4	ROPN1B
AC073283.4	RP11.110L15.2	0.0321813171121178	undirected	AC073283.4	RP11.110L15.2
AC073283.4	RP11.307C19.2	0.0322290897352658	undirected	AC073283.4	RP11.307C19.2
AC073283.4	RP11.321G12.1	0.0311399269126304	undirected	AC073283.4	RP11.321G12.1
AC073283.4	RP11.422N16.3	0.0234559419769721	undirected	AC073283.4	RP11.422N16.3
AC073283.4	RP11.469H8.6	0.0464382547990393	undirected	AC073283.4	RP11.469H8.6
AC073283.4	RP11.700H6.1	0.0325440218393913	undirected	AC073283.4	RP11.700H6.1
AC073283.4	RSPH14	0.0212362872352496	undirected	AC073283.4	RSPH14
AC073283.4	SCGB2A2	0.023644918644132	undirected	AC073283.4	SCGB2A2
AC073283.4	SCGB3A1	0.0632965361886267	undirected	AC073283.4	SCGB3A1
AC073283.4	SCGN	0.0283063809649572	undirected	AC073283.4	SCGN
AC073283.4	SLC13A2	0.0479852392285647	undirected	AC073283.4	SLC13A2
AC073283.4	SLC34A2	0.0272919407160562	undirected	AC073283.4	SLC34A2
AC073283.4	SLC44A4	0.0316988719018136	undirected	AC073283.4	SLC44A4
AC073283.4	SLC5A5	0.0216882597669981	undirected	AC073283.4	SLC5A5
AC073283.4	SLC5A8	0.0474319392683559	undirected	AC073283.4	SLC5A8
AC073283.4	SMR3B	0.0383668382597468	undirected	AC073283.4	SMR3B
AC073283.4	SPDEF	0.034804843963295	undirected	AC073283.4	SPDEF
AC073283.4	SPHKAP	0.0242771914377348	undirected	AC073283.4	SPHKAP
AC073283.4	STATH	0.0582149905959385	undirected	AC073283.4	STATH
AC073283.4	TCEAL6	0.0292910346312769	undirected	AC073283.4	TCEAL6
AC073283.4	TCTE1	0.020937459744278	undirected	AC073283.4	TCTE1
AC073283.4	TF	0.0359280791586737	undirected	AC073283.4	TF
AC073283.4	TFF1	0.048739084493287	undirected	AC073283.4	TFF1
AC073283.4	TFF3	0.056741615821004	undirected	AC073283.4	TFF3
AC073283.4	TMEM178A	0.0579035851610734	undirected	AC073283.4	TMEM178A
AC073283.4	TMEM211	0.0533909869542128	undirected	AC073283.4	TMEM211
AC073283.4	TMEM213	0.0564254139258073	undirected	AC073283.4	TMEM213
AC073283.4	TOX3	0.067747356835838	undirected	AC073283.4	TOX3
AC073283.4	TSPAN8	0.0653453563034999	undirected	AC073283.4	TSPAN8
AC073283.4	TUSC8	0.0660102846026166	undirected	AC073283.4	TUSC8
AC073283.4	UGT2B28	0.0357335147125187	undirected	AC073283.4	UGT2B28
AC073283.4	VTCN1	0.0210576285410684	undirected	AC073283.4	VTCN1
AC073283.4	WFDC2	0.0382861870466358	undirected	AC073283.4	WFDC2
AC073283.4	ZG16B	0.068096804700194	undirected	AC073283.4	ZG16B
AC073283.4	ZMYND10	0.0200583728014071	undirected	AC073283.4	ZMYND10
AC097713.3	ADCY8	0.030032233760111	undirected	AC097713.3	ADCY8
AC097713.3	AGFG2	0.0250880926768129	undirected	AC097713.3	AGFG2
AC097713.3	AGR2	0.0361017528404469	undirected	AC097713.3	AGR2
AC097713.3	AGR3	0.0454493658201261	undirected	AC097713.3	AGR3
AC097713.3	ALKAL1	0.0398639859994574	undirected	AC097713.3	ALKAL1
AC097713.3	AP000438.2	0.0317241299137556	undirected	AC097713.3	AP000438.2
AC097713.3	AQP2	0.0272567312807126	undirected	AC097713.3	AQP2
AC097713.3	AQP4.AS1	0.0603134554363063	undirected	AC097713.3	AQP4.AS1
AC097713.3	AQP5	0.0286034297036479	undirected	AC097713.3	AQP5
AC097713.3	ARFGEF3	0.0634653822758281	undirected	AC097713.3	ARFGEF3
AC097713.3	ARHGAP26.AS1	0.0264484667753468	undirected	AC097713.3	ARHGAP26.AS1
AC097713.3	ARHGEF38	0.0501057582462083	undirected	AC097713.3	ARHGEF38
AC097713.3	ARMC3	0.0220793057685438	undirected	AC097713.3	ARMC3
AC097713.3	ASCL3	0.0423734345436923	undirected	AC097713.3	ASCL3
AC097713.3	ATP6V1B1	0.0303510677750417	undirected	AC097713.3	ATP6V1B1
AC097713.3	AZGP1	0.0250084572365232	undirected	AC097713.3	AZGP1
AC097713.3	BMP3	0.0714139120988494	undirected	AC097713.3	BMP3
AC097713.3	BPIFA2	0.0320891284517487	undirected	AC097713.3	BPIFA2
AC097713.3	BPIFB1	0.0467299287130296	undirected	AC097713.3	BPIFB1
AC097713.3	BPIFB2	0.0569729165140163	undirected	AC097713.3	BPIFB2
AC097713.3	BSND	0.0283623540154719	undirected	AC097713.3	BSND
AC097713.3	C16orf89	0.0679573785363749	undirected	AC097713.3	C16orf89
AC097713.3	C1orf168	0.0432653477441043	undirected	AC097713.3	C1orf168
AC097713.3	C1orf194	0.0221813865969236	undirected	AC097713.3	C1orf194
AC097713.3	C20orf85	0.0249837309156658	undirected	AC097713.3	C20orf85
AC097713.3	C2orf50	0.0237726678311769	undirected	AC097713.3	C2orf50
AC097713.3	C4BPA	0.0251420978327215	undirected	AC097713.3	C4BPA
AC097713.3	C6orf118	0.0258096433632867	undirected	AC097713.3	C6orf118
AC097713.3	C6orf58	0.0392332881933337	undirected	AC097713.3	C6orf58
AC097713.3	C9orf152	0.0716155181248142	undirected	AC097713.3	C9orf152
AC097713.3	C9orf24	0.0264423051401219	undirected	AC097713.3	C9orf24
AC097713.3	CA10	0.0463200229302589	undirected	AC097713.3	CA10
AC097713.3	CA6	0.0201254976372599	undirected	AC097713.3	CA6
AC097713.3	CAPN13	0.031518617469278	undirected	AC097713.3	CAPN13
AC097713.3	CAPN8	0.0348661232703215	undirected	AC097713.3	CAPN8
AC097713.3	CAPN9	0.0566951155334754	undirected	AC097713.3	CAPN9
AC097713.3	CASC1	0.0279867337538391	undirected	AC097713.3	CASC1
AC097713.3	CCDC129	0.0345782303852607	undirected	AC097713.3	CCDC129
AC097713.3	CCDC160	0.0831054887606291	undirected	AC097713.3	CCDC160
AC097713.3	CCDC60	0.0389340100204115	undirected	AC097713.3	CCDC60
AC097713.3	CCL28	0.0349612877394321	undirected	AC097713.3	CCL28
AC097713.3	CDC20B	0.0241349091007674	undirected	AC097713.3	CDC20B
AC097713.3	CDHR3	0.024864256096837	undirected	AC097713.3	CDHR3
AC097713.3	CFAP65	0.0242623578426759	undirected	AC097713.3	CFAP65
AC097713.3	CFTR	0.0765271052533834	undirected	AC097713.3	CFTR
AC097713.3	CHDH	0.0760462799078333	undirected	AC097713.3	CHDH
AC097713.3	CHRM1	0.0557027410705209	undirected	AC097713.3	CHRM1
AC097713.3	CHST4	0.0347963434120976	undirected	AC097713.3	CHST4
AC097713.3	CHST9	0.087790410927607	undirected	AC097713.3	CHST9
AC097713.3	CLCNKA	0.0230649241635566	undirected	AC097713.3	CLCNKA
AC097713.3	CLCNKB	0.0413061030810572	undirected	AC097713.3	CLCNKB
AC097713.3	CLDN10	0.0518736129365113	undirected	AC097713.3	CLDN10
AC097713.3	CLDN10.AS1	0.0283076955366292	undirected	AC097713.3	CLDN10.AS1
AC097713.3	CLDN8	0.0324114466128089	undirected	AC097713.3	CLDN8
AC097713.3	CLUL1	0.0478538130039726	undirected	AC097713.3	CLUL1
AC097713.3	CNMD	0.0503217091175865	undirected	AC097713.3	CNMD
AC097713.3	CP	0.040214708976673	undirected	AC097713.3	CP
AC097713.3	CRACR2B	0.0286771623522272	undirected	AC097713.3	CRACR2B
AC097713.3	CRISP2	0.0623020334547393	undirected	AC097713.3	CRISP2
AC097713.3	CSN3	0.0397472636549757	undirected	AC097713.3	CSN3
AC097713.3	CST4	0.0273967995202813	undirected	AC097713.3	CST4
AC097713.3	CTA.363E6.2	0.025491342712532	undirected	AC097713.3	CTA.363E6.2
AC097713.3	CTD.2314G24.2	0.0292366011594246	undirected	AC097713.3	CTD.2314G24.2
AC097713.3	CTD.2325P2.4	0.0303816736215614	undirected	AC097713.3	CTD.2325P2.4
AC097713.3	CTD.2515H24.2	0.0378325374327034	undirected	AC097713.3	CTD.2515H24.2
AC097713.3	CTD.2566J3.1	0.0324094303331327	undirected	AC097713.3	CTD.2566J3.1
AC097713.3	CTD.2626G11.2	0.0343949561069614	undirected	AC097713.3	CTD.2626G11.2
AC097713.3	CYP2A6	0.0255018708701172	undirected	AC097713.3	CYP2A6
AC097713.3	CYP2B7P	0.0249438994942381	undirected	AC097713.3	CYP2B7P
AC097713.3	DDX4	0.0251828549734953	undirected	AC097713.3	DDX4
AC097713.3	DLGAP1.AS5	0.0329923142108479	undirected	AC097713.3	DLGAP1.AS5
AC097713.3	DMBT1	0.0466259617568869	undirected	AC097713.3	DMBT1
AC097713.3	DNAH7	0.0292849279597911	undirected	AC097713.3	DNAH7
AC097713.3	DNAJB13	0.0222730777060396	undirected	AC097713.3	DNAJB13
AC097713.3	DNMBP.AS1	0.0301613491820672	undirected	AC097713.3	DNMBP.AS1
AC097713.3	DPP10	0.0317105535839819	undirected	AC097713.3	DPP10
AC097713.3	DRAIC	0.0245099855582289	undirected	AC097713.3	DRAIC
AC097713.3	DYDC2	0.026015043302953	undirected	AC097713.3	DYDC2
AC097713.3	ECT2L	0.0237524527253085	undirected	AC097713.3	ECT2L
AC097713.3	ENPP3	0.0570272609983276	undirected	AC097713.3	ENPP3
AC097713.3	ENTPD8	0.0336755926480045	undirected	AC097713.3	ENTPD8
AC097713.3	ERICH3	0.0298363230895531	undirected	AC097713.3	ERICH3
AC097713.3	ERN2	0.0512445293517668	undirected	AC097713.3	ERN2
AC097713.3	FAM167A.AS1	0.0243517230984233	undirected	AC097713.3	FAM167A.AS1
AC097713.3	FBXO15	0.0253289811381779	undirected	AC097713.3	FBXO15
AC097713.3	FGF20	0.0286541077719894	undirected	AC097713.3	FGF20
AC097713.3	FMO6P	0.0546125475087833	undirected	AC097713.3	FMO6P
AC097713.3	FOLR1	0.0329286179371641	undirected	AC097713.3	FOLR1
AC097713.3	FOXCUT	0.0314148867207718	undirected	AC097713.3	FOXCUT
AC097713.3	FOXI1	0.0413550191605868	undirected	AC097713.3	FOXI1
AC097713.3	FOXJ1	0.0238665518285389	undirected	AC097713.3	FOXJ1
AC097713.3	FOXN4	0.0232409527584549	undirected	AC097713.3	FOXN4
AC097713.3	GJB1	0.0592168802630181	undirected	AC097713.3	GJB1
AC097713.3	GLYATL2	0.0702068642214984	undirected	AC097713.3	GLYATL2
AC097713.3	GNMT	0.0287771789606262	undirected	AC097713.3	GNMT
AC097713.3	GP2	0.0407894445035732	undirected	AC097713.3	GP2
AC097713.3	GPR12	0.0615683647587854	undirected	AC097713.3	GPR12
AC097713.3	GPRC6A	0.0387711987997755	undirected	AC097713.3	GPRC6A
AC097713.3	GRIA4	0.0275919869122464	undirected	AC097713.3	GRIA4
AC097713.3	GSTA2	0.0363620704527936	undirected	AC097713.3	GSTA2
AC097713.3	HCG14	0.0277810870798091	undirected	AC097713.3	HCG14
AC097713.3	HEPACAM2	0.0520561739402924	undirected	AC097713.3	HEPACAM2
AC097713.3	HGD	0.0228655233904143	undirected	AC097713.3	HGD
AC097713.3	HID1	0.0533668163368417	undirected	AC097713.3	HID1
AC097713.3	HTN1	0.033991389404731	undirected	AC097713.3	HTN1
AC097713.3	HTN3	0.0267008075429833	undirected	AC097713.3	HTN3
AC097713.3	HYDIN	0.0201545744659989	undirected	AC097713.3	HYDIN
AC097713.3	KCCAT333	0.0253899751725165	undirected	AC097713.3	KCCAT333
AC097713.3	KCNJ16	0.0565240051882225	undirected	AC097713.3	KCNJ16
AC097713.3	KIAA1324	0.0632499589594789	undirected	AC097713.3	KIAA1324
AC097713.3	KLK15	0.0233031690928405	undirected	AC097713.3	KLK15
AC097713.3	LINC00284	0.0616194547873831	undirected	AC097713.3	LINC00284
AC097713.3	LINC01101	0.0432785253630827	undirected	AC097713.3	LINC01101
AC097713.3	LINC01207	0.0674757390430002	undirected	AC097713.3	LINC01207
AC097713.3	LINC01344	0.0242815938946288	undirected	AC097713.3	LINC01344
AC097713.3	LINC01587	0.0237885516518395	undirected	AC097713.3	LINC01587
AC097713.3	LINC01798	0.02355088384263	undirected	AC097713.3	LINC01798
AC097713.3	LINC01829	0.0348466325528758	undirected	AC097713.3	LINC01829
AC097713.3	LINC02095	0.0401681562348839	undirected	AC097713.3	LINC02095
AC097713.3	LINC02188	0.0226874413853766	undirected	AC097713.3	LINC02188
AC097713.3	LMAN1L	0.0251493672813094	undirected	AC097713.3	LMAN1L
AC097713.3	LOC100132813	0.0286903385555529	undirected	AC097713.3	LOC100132813
AC097713.3	LOC101927043	0.0336321427876542	undirected	AC097713.3	LOC101927043
AC097713.3	LOC101927318	0.0444303083421378	undirected	AC097713.3	LOC101927318
AC097713.3	LOC102723517	0.0232927155555602	undirected	AC097713.3	LOC102723517
AC097713.3	LOC105370906	0.0316046016623861	undirected	AC097713.3	LOC105370906
AC097713.3	LOC105371267	0.0227678823723059	undirected	AC097713.3	LOC105371267
AC097713.3	LOC729966	0.0229816240285031	undirected	AC097713.3	LOC729966
AC097713.3	LPO	0.0538193375622796	undirected	AC097713.3	LPO
AC097713.3	LRRC26	0.0587668815736949	undirected	AC097713.3	LRRC26
AC097713.3	LRRC31	0.0499712341734735	undirected	AC097713.3	LRRC31
AC097713.3	LTF	0.0521576395936022	undirected	AC097713.3	LTF
AC097713.3	MCF2L.AS1	0.0665169418132834	undirected	AC097713.3	MCF2L.AS1
AC097713.3	MESTIT1	0.0297032146865534	undirected	AC097713.3	MESTIT1
AC097713.3	MFSD6L	0.0485610490460207	undirected	AC097713.3	MFSD6L
AC097713.3	MGAM2	0.0542196445641706	undirected	AC097713.3	MGAM2
AC097713.3	MIA	0.0281290274900653	undirected	AC097713.3	MIA
AC097713.3	MMP3	0.0226799821507232	undirected	AC097713.3	MMP3
AC097713.3	MORN5	0.0237117360714496	undirected	AC097713.3	MORN5
AC097713.3	MS4A8	0.0516934659048929	undirected	AC097713.3	MS4A8
AC097713.3	MSMB	0.0275024141804645	undirected	AC097713.3	MSMB
AC097713.3	MT3	0.0319523473085414	undirected	AC097713.3	MT3
AC097713.3	MUC19	0.0278525649196715	undirected	AC097713.3	MUC19
AC097713.3	MUC5AC	0.0297020645677118	undirected	AC097713.3	MUC5AC
AC097713.3	MUC5B	0.0552552192302875	undirected	AC097713.3	MUC5B
AC097713.3	MUC7	0.042150941219384	undirected	AC097713.3	MUC7
AC097713.3	MYO5C	0.0616240501832954	undirected	AC097713.3	MYO5C
AC097713.3	NCMAP	0.0740990947564789	undirected	AC097713.3	NCMAP
AC097713.3	NEK5	0.0257417802907829	undirected	AC097713.3	NEK5
AC097713.3	NPY5R	0.0479356802341355	undirected	AC097713.3	NPY5R
AC097713.3	NWD1	0.0238423515666338	undirected	AC097713.3	NWD1
AC097713.3	NXPE2	0.061625346498091	undirected	AC097713.3	NXPE2
AC097713.3	NXPE4	0.0429856526096429	undirected	AC097713.3	NXPE4
AC097713.3	OLFM4	0.0274312983818868	undirected	AC097713.3	OLFM4
AC097713.3	PCAT18	0.0623089577802128	undirected	AC097713.3	PCAT18
AC097713.3	PCDHA12	0.0423262445413794	undirected	AC097713.3	PCDHA12
AC097713.3	PCP4	0.0538788755423111	undirected	AC097713.3	PCP4
AC097713.3	PIFO	0.0215663891121163	undirected	AC097713.3	PIFO
AC097713.3	PIGR	0.0495340232541215	undirected	AC097713.3	PIGR
AC097713.3	PIP	0.0652911093670435	undirected	AC097713.3	PIP
AC097713.3	PLD5	0.0277509331086136	undirected	AC097713.3	PLD5
AC097713.3	PLEKHS1	0.0440119389695801	undirected	AC097713.3	PLEKHS1
AC097713.3	POLR2F	0.0262768860225844	undirected	AC097713.3	POLR2F
AC097713.3	PPP1R1B	0.0576263715161457	undirected	AC097713.3	PPP1R1B
AC097713.3	PRB1	0.0236485024329624	undirected	AC097713.3	PRB1
AC097713.3	PRB3	0.0319669382407818	undirected	AC097713.3	PRB3
AC097713.3	PRH1	0.0298179668505297	undirected	AC097713.3	PRH1
AC097713.3	PRH2	0.0338374087603386	undirected	AC097713.3	PRH2
AC097713.3	PROM1	0.0645096989608549	undirected	AC097713.3	PROM1
AC097713.3	PRR15	0.0277339425318779	undirected	AC097713.3	PRR15
AC097713.3	PRR15L	0.0294873827530323	undirected	AC097713.3	PRR15L
AC097713.3	PRR27	0.0406783724732252	undirected	AC097713.3	PRR27
AC097713.3	PRR36	0.0269777293741021	undirected	AC097713.3	PRR36
AC097713.3	PRR4	0.0517156832717418	undirected	AC097713.3	PRR4
AC097713.3	RALYL	0.0272050358148947	undirected	AC097713.3	RALYL
AC097713.3	ROPN1B	0.0339783895896786	undirected	AC097713.3	ROPN1B
AC097713.3	RP11.1036E20.9	0.0294160719394162	undirected	AC097713.3	RP11.1036E20.9
AC097713.3	RP11.110L15.2	0.0332240761121008	undirected	AC097713.3	RP11.110L15.2
AC097713.3	RP11.180K7.1	0.0226184738392835	undirected	AC097713.3	RP11.180K7.1
AC097713.3	RP11.193M21.1	0.0233885890118038	undirected	AC097713.3	RP11.193M21.1
AC097713.3	RP11.281A20.1	0.0262090549236265	undirected	AC097713.3	RP11.281A20.1
AC097713.3	RP11.307C19.2	0.0305871261168875	undirected	AC097713.3	RP11.307C19.2
AC097713.3	RP11.321G12.1	0.0383571079165608	undirected	AC097713.3	RP11.321G12.1
AC097713.3	RP11.422N16.3	0.0296032185805684	undirected	AC097713.3	RP11.422N16.3
AC097713.3	RP11.469H8.6	0.0434441210792693	undirected	AC097713.3	RP11.469H8.6
AC097713.3	RP11.700H6.1	0.0299282059037828	undirected	AC097713.3	RP11.700H6.1
AC097713.3	RP5.1065P14.2	0.0224739453261843	undirected	AC097713.3	RP5.1065P14.2
AC097713.3	RSPH14	0.0239513349855553	undirected	AC097713.3	RSPH14
AC097713.3	RSPH9	0.020759831918542	undirected	AC097713.3	RSPH9
AC097713.3	SCGB2A2	0.0263487614656351	undirected	AC097713.3	SCGB2A2
AC097713.3	SCGB3A1	0.0614918033058841	undirected	AC097713.3	SCGB3A1
AC097713.3	SCGN	0.0327507616955184	undirected	AC097713.3	SCGN
AC097713.3	SLC13A2	0.0508284234265881	undirected	AC097713.3	SLC13A2
AC097713.3	SLC15A2	0.0273360434230659	undirected	AC097713.3	SLC15A2
AC097713.3	SLC26A4.AS1	0.023658652483144	undirected	AC097713.3	SLC26A4.AS1
AC097713.3	SLC34A2	0.0384884596001746	undirected	AC097713.3	SLC34A2
AC097713.3	SLC44A4	0.0357120319386936	undirected	AC097713.3	SLC44A4
AC097713.3	SLC5A5	0.0224023186105791	undirected	AC097713.3	SLC5A5
AC097713.3	SLC5A8	0.0507310178847953	undirected	AC097713.3	SLC5A8
AC097713.3	SMR3B	0.0350765810555293	undirected	AC097713.3	SMR3B
AC097713.3	SNTN	0.0272622246234382	undirected	AC097713.3	SNTN
AC097713.3	SOX9.AS1	0.0232590187978852	undirected	AC097713.3	SOX9.AS1
AC097713.3	SPDEF	0.0385574836340971	undirected	AC097713.3	SPDEF
AC097713.3	SPHKAP	0.028783004097609	undirected	AC097713.3	SPHKAP
AC097713.3	STATH	0.060405510759323	undirected	AC097713.3	STATH
AC097713.3	STMND1	0.0263726296286433	undirected	AC097713.3	STMND1
AC097713.3	TCEAL6	0.0303173158454433	undirected	AC097713.3	TCEAL6
AC097713.3	TCTE1	0.0268648849961419	undirected	AC097713.3	TCTE1
AC097713.3	TF	0.0398771683642672	undirected	AC097713.3	TF
AC097713.3	TFF1	0.0479193648903046	undirected	AC097713.3	TFF1
AC097713.3	TFF3	0.0555079786397676	undirected	AC097713.3	TFF3
AC097713.3	TMEM178A	0.0639424843243154	undirected	AC097713.3	TMEM178A
AC097713.3	TMEM211	0.0556530800288113	undirected	AC097713.3	TMEM211
AC097713.3	TMEM213	0.0598753141800418	undirected	AC097713.3	TMEM213
AC097713.3	TMEM232	0.0258529117835007	undirected	AC097713.3	TMEM232
AC097713.3	TOX3	0.0743204478491873	undirected	AC097713.3	TOX3
AC097713.3	TSPAN8	0.0772480871923867	undirected	AC097713.3	TSPAN8
AC097713.3	TUNAR	0.0311842875124504	undirected	AC097713.3	TUNAR
AC097713.3	TUSC8	0.061352519804363	undirected	AC097713.3	TUSC8
AC097713.3	UGT2B28	0.0391700576171983	undirected	AC097713.3	UGT2B28
AC097713.3	VTCN1	0.0352161352203668	undirected	AC097713.3	VTCN1
AC097713.3	WDR93	0.0208317394260449	undirected	AC097713.3	WDR93
AC097713.3	WFDC2	0.0409909770600209	undirected	AC097713.3	WFDC2
AC097713.3	ZBBX	0.0238422464853942	undirected	AC097713.3	ZBBX
AC097713.3	ZG16B	0.0661043032205024	undirected	AC097713.3	ZG16B
AC097713.3	ZMYND10	0.0202186271612314	undirected	AC097713.3	ZMYND10
AC097713.3	ZNF648	0.0259582818214168	undirected	AC097713.3	ZNF648
ADCY8	AGFG2	0.0246807309722281	undirected	ADCY8	AGFG2
ADCY8	AGR3	0.0334438388378915	undirected	ADCY8	AGR3
ADCY8	ALKAL1	0.0299769013253251	undirected	ADCY8	ALKAL1
ADCY8	AMY2A	0.0209389897397183	undirected	ADCY8	AMY2A
ADCY8	AP000438.2	0.0432699377073214	undirected	ADCY8	AP000438.2
ADCY8	AQP2	0.0200038820337747	undirected	ADCY8	AQP2
ADCY8	AQP4.AS1	0.0578826413925672	undirected	ADCY8	AQP4.AS1
ADCY8	AQP5	0.0228020708168515	undirected	ADCY8	AQP5
ADCY8	ARFGEF3	0.0489344882825213	undirected	ADCY8	ARFGEF3
ADCY8	ARHGEF38	0.0403154062161735	undirected	ADCY8	ARHGEF38
ADCY8	ASCL3	0.0409410347804948	undirected	ADCY8	ASCL3
ADCY8	ATP6V1B1	0.0243589787831286	undirected	ADCY8	ATP6V1B1
ADCY8	AZGP1	0.0252698507153517	undirected	ADCY8	AZGP1
ADCY8	BMP3	0.0606461619505421	undirected	ADCY8	BMP3
ADCY8	BPIFA2	0.0403328335339371	undirected	ADCY8	BPIFA2
ADCY8	BPIFB1	0.0388403520884419	undirected	ADCY8	BPIFB1
ADCY8	BPIFB2	0.0545753312666268	undirected	ADCY8	BPIFB2
ADCY8	BSND	0.0235495710304515	undirected	ADCY8	BSND
ADCY8	C16orf89	0.0740093156689146	undirected	ADCY8	C16orf89
ADCY8	C1orf168	0.037134762869793	undirected	ADCY8	C1orf168
ADCY8	C2orf50	0.0208740049612426	undirected	ADCY8	C2orf50
ADCY8	C6orf58	0.0367624843162647	undirected	ADCY8	C6orf58
ADCY8	C9orf152	0.0545023364496433	undirected	ADCY8	C9orf152
ADCY8	CA10	0.05070587967375	undirected	ADCY8	CA10
ADCY8	CA6	0.024513642747858	undirected	ADCY8	CA6
ADCY8	CAPN13	0.0209967716811427	undirected	ADCY8	CAPN13
ADCY8	CAPN8	0.0215941961935909	undirected	ADCY8	CAPN8
ADCY8	CAPN9	0.0473567306538593	undirected	ADCY8	CAPN9
ADCY8	CASC1	0.0227381308237473	undirected	ADCY8	CASC1
ADCY8	CCDC129	0.0411126459374536	undirected	ADCY8	CCDC129
ADCY8	CCDC160	0.0797319295739648	undirected	ADCY8	CCDC160
ADCY8	CCDC60	0.0274974868177106	undirected	ADCY8	CCDC60
ADCY8	CCL28	0.0306734463393311	undirected	ADCY8	CCL28
ADCY8	CFAP65	0.0245625332408551	undirected	ADCY8	CFAP65
ADCY8	CFTR	0.0632006847508277	undirected	ADCY8	CFTR
ADCY8	CHDH	0.0579658225369385	undirected	ADCY8	CHDH
ADCY8	CHRM1	0.0625519092663097	undirected	ADCY8	CHRM1
ADCY8	CHST4	0.0231788117786926	undirected	ADCY8	CHST4
ADCY8	CHST9	0.0737960106317487	undirected	ADCY8	CHST9
ADCY8	CLCNKA	0.0229870595906828	undirected	ADCY8	CLCNKA
ADCY8	CLCNKB	0.040901157037712	undirected	ADCY8	CLCNKB
ADCY8	CLDN10	0.040281218594924	undirected	ADCY8	CLDN10
ADCY8	CLDN10.AS1	0.0245620219109089	undirected	ADCY8	CLDN10.AS1
ADCY8	CLDN8	0.0223777856756523	undirected	ADCY8	CLDN8
ADCY8	CLUL1	0.038844650920761	undirected	ADCY8	CLUL1
ADCY8	CNMD	0.0620736466493512	undirected	ADCY8	CNMD
ADCY8	CP	0.0310548308177741	undirected	ADCY8	CP
ADCY8	CRACR2B	0.0245319009504957	undirected	ADCY8	CRACR2B
ADCY8	CRISP2	0.0734360841771263	undirected	ADCY8	CRISP2
ADCY8	CSN3	0.040465391460118	undirected	ADCY8	CSN3
ADCY8	CST4	0.0336584906302162	undirected	ADCY8	CST4
ADCY8	CTD.2325P2.4	0.0214390823747416	undirected	ADCY8	CTD.2325P2.4
ADCY8	CTD.2515H24.2	0.0375189967638932	undirected	ADCY8	CTD.2515H24.2
ADCY8	CTD.2566J3.1	0.0257658129161133	undirected	ADCY8	CTD.2566J3.1
ADCY8	CTD.2626G11.2	0.0302937372994687	undirected	ADCY8	CTD.2626G11.2
ADCY8	DLGAP1.AS5	0.0315399824488	undirected	ADCY8	DLGAP1.AS5
ADCY8	DMBT1	0.0465323910389687	undirected	ADCY8	DMBT1
ADCY8	DNAH7	0.0218004999603052	undirected	ADCY8	DNAH7
ADCY8	DPP10	0.0348464467095872	undirected	ADCY8	DPP10
ADCY8	DRAIC	0.0219973891398575	undirected	ADCY8	DRAIC
ADCY8	ENPP3	0.0600311149442356	undirected	ADCY8	ENPP3
ADCY8	ENTPD8	0.022600844203389	undirected	ADCY8	ENTPD8
ADCY8	ERICH3	0.0269350170820619	undirected	ADCY8	ERICH3
ADCY8	ERN2	0.036613462222188	undirected	ADCY8	ERN2
ADCY8	FGF20	0.0219536092151535	undirected	ADCY8	FGF20
ADCY8	FMO6P	0.0431658123366508	undirected	ADCY8	FMO6P
ADCY8	FOLR1	0.038438469319536	undirected	ADCY8	FOLR1
ADCY8	FOXCUT	0.0266819515748759	undirected	ADCY8	FOXCUT
ADCY8	FOXI1	0.0363830718363298	undirected	ADCY8	FOXI1
ADCY8	GJB1	0.0614517683939896	undirected	ADCY8	GJB1
ADCY8	GLYATL2	0.062209184386641	undirected	ADCY8	GLYATL2
ADCY8	GNMT	0.0203576275182855	undirected	ADCY8	GNMT
ADCY8	GP2	0.033981051255803	undirected	ADCY8	GP2
ADCY8	GPR12	0.0692961858907536	undirected	ADCY8	GPR12
ADCY8	GPRC6A	0.0342930879511442	undirected	ADCY8	GPRC6A
ADCY8	GRIA4	0.034018712862131	undirected	ADCY8	GRIA4
ADCY8	HEPACAM2	0.0418577679035227	undirected	ADCY8	HEPACAM2
ADCY8	HID1	0.0430580198543265	undirected	ADCY8	HID1
ADCY8	HTN1	0.039110075079468	undirected	ADCY8	HTN1
ADCY8	HTN3	0.0379376837191646	undirected	ADCY8	HTN3
ADCY8	KCNJ16	0.0584795027135052	undirected	ADCY8	KCNJ16
ADCY8	KIAA1324	0.0496527470616094	undirected	ADCY8	KIAA1324
ADCY8	LINC00284	0.05709115360132	undirected	ADCY8	LINC00284
ADCY8	LINC01101	0.04641898129565	undirected	ADCY8	LINC01101
ADCY8	LINC01207	0.0594681310106963	undirected	ADCY8	LINC01207
ADCY8	LINC01829	0.0403558592287781	undirected	ADCY8	LINC01829
ADCY8	LINC02095	0.0439247397823182	undirected	ADCY8	LINC02095
ADCY8	LMAN1L	0.0231586201512647	undirected	ADCY8	LMAN1L
ADCY8	LOC100132813	0.035676657805474	undirected	ADCY8	LOC100132813
ADCY8	LOC101927043	0.0251000747904537	undirected	ADCY8	LOC101927043
ADCY8	LOC101927318	0.0384338064790408	undirected	ADCY8	LOC101927318
ADCY8	LOC102723517	0.0246104884421551	undirected	ADCY8	LOC102723517
ADCY8	LOC105370906	0.0416155891812795	undirected	ADCY8	LOC105370906
ADCY8	LPO	0.0643298769181291	undirected	ADCY8	LPO
ADCY8	LRRC26	0.0564765106423007	undirected	ADCY8	LRRC26
ADCY8	LRRC31	0.0510248513925812	undirected	ADCY8	LRRC31
ADCY8	LTF	0.0456230846468747	undirected	ADCY8	LTF
ADCY8	MCF2L.AS1	0.0394095588171618	undirected	ADCY8	MCF2L.AS1
ADCY8	MFSD6L	0.0378327002767136	undirected	ADCY8	MFSD6L
ADCY8	MGAM2	0.0588941704978528	undirected	ADCY8	MGAM2
ADCY8	MIA	0.024783937214705	undirected	ADCY8	MIA
ADCY8	MORN5	0.0236050028561189	undirected	ADCY8	MORN5
ADCY8	MS4A8	0.040813054108923	undirected	ADCY8	MS4A8
ADCY8	MT3	0.0369002979438109	undirected	ADCY8	MT3
ADCY8	MUC19	0.0299555123237446	undirected	ADCY8	MUC19
ADCY8	MUC5B	0.0506992901148429	undirected	ADCY8	MUC5B
ADCY8	MUC7	0.0443481004656645	undirected	ADCY8	MUC7
ADCY8	MYO5C	0.0373177292983135	undirected	ADCY8	MYO5C
ADCY8	NCMAP	0.0710503066328863	undirected	ADCY8	NCMAP
ADCY8	NEK5	0.0200562267396307	undirected	ADCY8	NEK5
ADCY8	NPY5R	0.067643785376025	undirected	ADCY8	NPY5R
ADCY8	NXPE2	0.0723840776053808	undirected	ADCY8	NXPE2
ADCY8	NXPE4	0.0494146086719331	undirected	ADCY8	NXPE4
ADCY8	PCAT18	0.0661704282309703	undirected	ADCY8	PCAT18
ADCY8	PCDHA12	0.0496043776493933	undirected	ADCY8	PCDHA12
ADCY8	PCP4	0.0496619483722109	undirected	ADCY8	PCP4
ADCY8	PIFO	0.0231077874940259	undirected	ADCY8	PIFO
ADCY8	PIGR	0.0396775035540873	undirected	ADCY8	PIGR
ADCY8	PIP	0.0635735304043859	undirected	ADCY8	PIP
ADCY8	PLD5	0.0251149427840326	undirected	ADCY8	PLD5
ADCY8	PLEKHS1	0.0339863895128348	undirected	ADCY8	PLEKHS1
ADCY8	POLR2F	0.0265195391697441	undirected	ADCY8	POLR2F
ADCY8	PPP1R1B	0.0488513509603428	undirected	ADCY8	PPP1R1B
ADCY8	PRB1	0.0247072699418571	undirected	ADCY8	PRB1
ADCY8	PRB3	0.0248234826423978	undirected	ADCY8	PRB3
ADCY8	PRH1	0.0375734999324076	undirected	ADCY8	PRH1
ADCY8	PRH2	0.035757870370372	undirected	ADCY8	PRH2
ADCY8	PROM1	0.0630026214600415	undirected	ADCY8	PROM1
ADCY8	PRR27	0.0541506632785572	undirected	ADCY8	PRR27
ADCY8	PRR4	0.059086770472635	undirected	ADCY8	PRR4
ADCY8	RALYL	0.0319801075591078	undirected	ADCY8	RALYL
ADCY8	ROPN1B	0.0286735019102408	undirected	ADCY8	ROPN1B
ADCY8	RP11.1036E20.9	0.02097147143412	undirected	ADCY8	RP11.1036E20.9
ADCY8	RP11.110L15.2	0.0356628635817169	undirected	ADCY8	RP11.110L15.2
ADCY8	RP11.307C19.2	0.0400480542799887	undirected	ADCY8	RP11.307C19.2
ADCY8	RP11.321G12.1	0.0264087478031796	undirected	ADCY8	RP11.321G12.1
ADCY8	RP11.422N16.3	0.036685526011015	undirected	ADCY8	RP11.422N16.3
ADCY8	RP11.469H8.6	0.0371823799114235	undirected	ADCY8	RP11.469H8.6
ADCY8	RP11.700H6.1	0.0333348492573203	undirected	ADCY8	RP11.700H6.1
ADCY8	RP5.1065P14.2	0.026875874687598	undirected	ADCY8	RP5.1065P14.2
ADCY8	SCGB2A2	0.0259464739762397	undirected	ADCY8	SCGB2A2
ADCY8	SCGB3A1	0.0582507959673136	undirected	ADCY8	SCGB3A1
ADCY8	SCGN	0.0352841333719206	undirected	ADCY8	SCGN
ADCY8	SLC13A2	0.0442290570462468	undirected	ADCY8	SLC13A2
ADCY8	SLC34A2	0.0238157186249001	undirected	ADCY8	SLC34A2
ADCY8	SLC44A4	0.0202541356397508	undirected	ADCY8	SLC44A4
ADCY8	SLC5A8	0.0531883119835299	undirected	ADCY8	SLC5A8
ADCY8	SMR3B	0.0478308191318019	undirected	ADCY8	SMR3B
ADCY8	SOX9.AS1	0.024387429454473	undirected	ADCY8	SOX9.AS1
ADCY8	SPDEF	0.0278786887398491	undirected	ADCY8	SPDEF
ADCY8	SPHKAP	0.0421622913183244	undirected	ADCY8	SPHKAP
ADCY8	STATH	0.0575916540994062	undirected	ADCY8	STATH
ADCY8	TCEAL6	0.0396794034450784	undirected	ADCY8	TCEAL6
ADCY8	TF	0.0338063170990591	undirected	ADCY8	TF
ADCY8	TFF1	0.0377389546452191	undirected	ADCY8	TFF1
ADCY8	TFF3	0.0543988860366011	undirected	ADCY8	TFF3
ADCY8	TLX1NB	0.0244328157717413	undirected	ADCY8	TLX1NB
ADCY8	TMEM178A	0.0692822423986298	undirected	ADCY8	TMEM178A
ADCY8	TMEM211	0.0396132737918527	undirected	ADCY8	TMEM211
ADCY8	TMEM213	0.0537183890666321	undirected	ADCY8	TMEM213
ADCY8	TMEM232	0.0208593771763097	undirected	ADCY8	TMEM232
ADCY8	TOX3	0.0724371654151968	undirected	ADCY8	TOX3
ADCY8	TSPAN8	0.0693511516186552	undirected	ADCY8	TSPAN8
ADCY8	TUNAR	0.0357133606357355	undirected	ADCY8	TUNAR
ADCY8	TUSC8	0.0655460920260721	undirected	ADCY8	TUSC8
ADCY8	UGT2B28	0.0292226410888487	undirected	ADCY8	UGT2B28
ADCY8	WFDC2	0.0305795188014649	undirected	ADCY8	WFDC2
ADCY8	ZG16B	0.0609110508490808	undirected	ADCY8	ZG16B
ADGB	AGR3	0.0250084280896578	undirected	ADGB	AGR3
ADGB	AKAP14	0.0245750587051287	undirected	ADGB	AKAP14
ADGB	AP000438.2	0.0217084765812302	undirected	ADGB	AP000438.2
ADGB	AQP4.AS1	0.0396198007932891	undirected	ADGB	AQP4.AS1
ADGB	ARFGEF3	0.0278872826155338	undirected	ADGB	ARFGEF3
ADGB	ARHGEF38	0.0269079763165271	undirected	ADGB	ARHGEF38
ADGB	ARMC3	0.0364741245302828	undirected	ADGB	ARMC3
ADGB	ASCL3	0.0236657618683434	undirected	ADGB	ASCL3
ADGB	BMP3	0.0320543740764953	undirected	ADGB	BMP3
ADGB	BPIFB1	0.0232449929103388	undirected	ADGB	BPIFB1
ADGB	BPIFB2	0.0230326422868023	undirected	ADGB	BPIFB2
ADGB	C16orf89	0.0315377183551143	undirected	ADGB	C16orf89
ADGB	C1orf168	0.0289247547535526	undirected	ADGB	C1orf168
ADGB	C1orf194	0.0513838256887067	undirected	ADGB	C1orf194
ADGB	C20orf85	0.0310544811655348	undirected	ADGB	C20orf85
ADGB	C22orf15	0.0230134188604898	undirected	ADGB	C22orf15
ADGB	C4orf22	0.0275540235815309	undirected	ADGB	C4orf22
ADGB	C6orf118	0.0349524403629054	undirected	ADGB	C6orf118
ADGB	C9orf152	0.0338024171121656	undirected	ADGB	C9orf152
ADGB	C9orf24	0.0316366870815041	undirected	ADGB	C9orf24
ADGB	CA10	0.021512536637569	undirected	ADGB	CA10
ADGB	CAPN9	0.0319430928868539	undirected	ADGB	CAPN9
ADGB	CAPS	0.0360072704856857	undirected	ADGB	CAPS
ADGB	CASC1	0.0391493510386836	undirected	ADGB	CASC1
ADGB	CATIP	0.0205175932651525	undirected	ADGB	CATIP
ADGB	CATSPERD	0.0319354417754679	undirected	ADGB	CATSPERD
ADGB	CCDC114	0.0230382385354325	undirected	ADGB	CCDC114
ADGB	CCDC160	0.0406980371243506	undirected	ADGB	CCDC160
ADGB	CCDC60	0.0319556290463075	undirected	ADGB	CCDC60
ADGB	CDC20B	0.0361977405343828	undirected	ADGB	CDC20B
ADGB	CFAP100	0.0330329544257352	undirected	ADGB	CFAP100
ADGB	CFAP65	0.055374954871333	undirected	ADGB	CFAP65
ADGB	CFAP77	0.02186025277843	undirected	ADGB	CFAP77
ADGB	CFTR	0.0355718355422953	undirected	ADGB	CFTR
ADGB	CHDH	0.0382788530536583	undirected	ADGB	CHDH
ADGB	CHRM1	0.0290973285422941	undirected	ADGB	CHRM1
ADGB	CHST9	0.0404318366740851	undirected	ADGB	CHST9
ADGB	CLCNKB	0.0216167734640818	undirected	ADGB	CLCNKB
ADGB	CLDN10	0.025589159576916	undirected	ADGB	CLDN10
ADGB	CLUL1	0.0275510499714788	undirected	ADGB	CLUL1
ADGB	CNMD	0.0272679078944952	undirected	ADGB	CNMD
ADGB	CRISP2	0.0332850040826522	undirected	ADGB	CRISP2
ADGB	CYP2B6	0.0266748580552142	undirected	ADGB	CYP2B6
ADGB	DCDC2B	0.0204191981917486	undirected	ADGB	DCDC2B
ADGB	DDX4	0.0261746127057287	undirected	ADGB	DDX4
ADGB	DMRTC2	0.0210611391065588	undirected	ADGB	DMRTC2
ADGB	DNAH7	0.0304448850731681	undirected	ADGB	DNAH7
ADGB	DNAI1	0.0352068737564048	undirected	ADGB	DNAI1
ADGB	DPP10	0.0259524310649274	undirected	ADGB	DPP10
ADGB	DRC7	0.0399844615153491	undirected	ADGB	DRC7
ADGB	DYDC2	0.0257356399645505	undirected	ADGB	DYDC2
ADGB	ECT2L	0.0254875488999218	undirected	ADGB	ECT2L
ADGB	EFCAB12	0.0227557592674156	undirected	ADGB	EFCAB12
ADGB	ENPP3	0.0306854327365059	undirected	ADGB	ENPP3
ADGB	ERICH3	0.0325329119790491	undirected	ADGB	ERICH3
ADGB	ERN2	0.0295891278584421	undirected	ADGB	ERN2
ADGB	FAM81B	0.0337674833804303	undirected	ADGB	FAM81B
ADGB	FMO6P	0.0244744103803939	undirected	ADGB	FMO6P
ADGB	FOXI1	0.0234537539800902	undirected	ADGB	FOXI1
ADGB	FOXN4	0.0369106358091574	undirected	ADGB	FOXN4
ADGB	GJB1	0.0299916401828793	undirected	ADGB	GJB1
ADGB	GLYATL2	0.0275746942980248	undirected	ADGB	GLYATL2
ADGB	GP2	0.0212113443147748	undirected	ADGB	GP2
ADGB	GPR12	0.025752759468869	undirected	ADGB	GPR12
ADGB	HEPACAM2	0.0263038416879025	undirected	ADGB	HEPACAM2
ADGB	HID1	0.0221563518638985	undirected	ADGB	HID1
ADGB	HYDIN	0.0439975154128755	undirected	ADGB	HYDIN
ADGB	KCNJ16	0.0269867976072923	undirected	ADGB	KCNJ16
ADGB	KIAA1324	0.0275464432784246	undirected	ADGB	KIAA1324
ADGB	LINC00284	0.0268439534052101	undirected	ADGB	LINC00284
ADGB	LINC01101	0.0280721704443192	undirected	ADGB	LINC01101
ADGB	LINC01207	0.0392490833765332	undirected	ADGB	LINC01207
ADGB	LMAN1L	0.0218313804985411	undirected	ADGB	LMAN1L
ADGB	LOC101927318	0.0237816046537858	undirected	ADGB	LOC101927318
ADGB	LOC105370906	0.0246050622486499	undirected	ADGB	LOC105370906
ADGB	LPO	0.0335221037459761	undirected	ADGB	LPO
ADGB	LRRC26	0.0260771592387088	undirected	ADGB	LRRC26
ADGB	LRRC31	0.029072477959393	undirected	ADGB	LRRC31
ADGB	LRRC46	0.0203486740281459	undirected	ADGB	LRRC46
ADGB	LRRC71	0.0283932426766256	undirected	ADGB	LRRC71
ADGB	LTF	0.0221078948895686	undirected	ADGB	LTF
ADGB	MAP3K19	0.0285420034228086	undirected	ADGB	MAP3K19
ADGB	MCF2L.AS1	0.0255601143265898	undirected	ADGB	MCF2L.AS1
ADGB	MFSD6L	0.0232143917586561	undirected	ADGB	MFSD6L
ADGB	MGAM2	0.0286090943987953	undirected	ADGB	MGAM2
ADGB	MORN5	0.0531210732931347	undirected	ADGB	MORN5
ADGB	MS4A8	0.0461223986070747	undirected	ADGB	MS4A8
ADGB	MT3	0.0209764329988679	undirected	ADGB	MT3
ADGB	MUC5B	0.0247092590971228	undirected	ADGB	MUC5B
ADGB	MYO5C	0.025992874694007	undirected	ADGB	MYO5C
ADGB	NCMAP	0.0283855637134437	undirected	ADGB	NCMAP
ADGB	NEK5	0.0292386795099697	undirected	ADGB	NEK5
ADGB	NPY5R	0.0255690440079084	undirected	ADGB	NPY5R
ADGB	NXPE2	0.0266310792957593	undirected	ADGB	NXPE2
ADGB	PCAT18	0.0332243109430529	undirected	ADGB	PCAT18
ADGB	PCP4	0.0265112478038996	undirected	ADGB	PCP4
ADGB	PIGR	0.0200842120580533	undirected	ADGB	PIGR
ADGB	PIP	0.0299348515056699	undirected	ADGB	PIP
ADGB	PLEKHS1	0.0229284119332762	undirected	ADGB	PLEKHS1
ADGB	PPP1R1B	0.027017585362842	undirected	ADGB	PPP1R1B
ADGB	PROM1	0.0300898056125938	undirected	ADGB	PROM1
ADGB	PRR27	0.0212478428196988	undirected	ADGB	PRR27
ADGB	PRR4	0.024053011334671	undirected	ADGB	PRR4
ADGB	RP11.307C19.2	0.0209914984601778	undirected	ADGB	RP11.307C19.2
ADGB	RP11.356K23.1	0.0349207250433162	undirected	ADGB	RP11.356K23.1
ADGB	RP11.469H8.6	0.0218530425047319	undirected	ADGB	RP11.469H8.6
ADGB	RP11.700H6.1	0.0253786748771301	undirected	ADGB	RP11.700H6.1
ADGB	RSPH10B2	0.0246613935570161	undirected	ADGB	RSPH10B2
ADGB	RSPH14	0.022929610931247	undirected	ADGB	RSPH14
ADGB	RSPH9	0.0246822692043051	undirected	ADGB	RSPH9
ADGB	SCGB3A1	0.0280329672454765	undirected	ADGB	SCGB3A1
ADGB	SLC13A2	0.0250222481200548	undirected	ADGB	SLC13A2
ADGB	SLC5A8	0.0332250728751859	undirected	ADGB	SLC5A8
ADGB	SNTN	0.0346812528006938	undirected	ADGB	SNTN
ADGB	SPEF1	0.0261723764210518	undirected	ADGB	SPEF1
ADGB	STATH	0.0251089263674598	undirected	ADGB	STATH
ADGB	STMND1	0.0337560544266296	undirected	ADGB	STMND1
ADGB	TCTE1	0.0348274723372315	undirected	ADGB	TCTE1
ADGB	TFF1	0.0228118722655437	undirected	ADGB	TFF1
ADGB	TFF3	0.0276629432929857	undirected	ADGB	TFF3
ADGB	TMEM178A	0.0320073567152234	undirected	ADGB	TMEM178A
ADGB	TMEM211	0.0286827634937281	undirected	ADGB	TMEM211
ADGB	TMEM213	0.0276291720367787	undirected	ADGB	TMEM213
ADGB	TMEM232	0.0214241356599441	undirected	ADGB	TMEM232
ADGB	TOX3	0.0339143248445522	undirected	ADGB	TOX3
ADGB	TSPAN8	0.0336426628611268	undirected	ADGB	TSPAN8
ADGB	TUSC8	0.0303925082181031	undirected	ADGB	TUSC8
ADGB	UGT2B28	0.0224987064124189	undirected	ADGB	UGT2B28
ADGB	VWA3A	0.0337738615909539	undirected	ADGB	VWA3A
ADGB	WDR93	0.0292252225973567	undirected	ADGB	WDR93
ADGB	WFDC2	0.020906903009139	undirected	ADGB	WFDC2
ADGB	ZBBX	0.0422199357381971	undirected	ADGB	ZBBX
ADGB	ZG16B	0.0289491897322157	undirected	ADGB	ZG16B
ADGB	ZMYND10	0.0440974084172201	undirected	ADGB	ZMYND10
AGFG2	AGR2	0.0295304899401712	undirected	AGFG2	AGR2
AGFG2	AGR3	0.0329522620299116	undirected	AGFG2	AGR3
AGFG2	ALKAL1	0.0249882710753493	undirected	AGFG2	ALKAL1
AGFG2	AMY2A	0.0226429827025328	undirected	AGFG2	AMY2A
AGFG2	AP000438.2	0.0319134780037301	undirected	AGFG2	AP000438.2
AGFG2	AQP2	0.0298466455061939	undirected	AGFG2	AQP2
AGFG2	AQP4.AS1	0.040546794548407	undirected	AGFG2	AQP4.AS1
AGFG2	AQP5	0.0343398568199559	undirected	AGFG2	AQP5
AGFG2	ARFGEF3	0.0363349856512542	undirected	AGFG2	ARFGEF3
AGFG2	ARHGAP26.AS1	0.0242493580028063	undirected	AGFG2	ARHGAP26.AS1
AGFG2	ARHGEF38	0.0336806835748597	undirected	AGFG2	ARHGEF38
AGFG2	ASCL3	0.0366371470698842	undirected	AGFG2	ASCL3
AGFG2	ATP6V1B1	0.0216556646199727	undirected	AGFG2	ATP6V1B1
AGFG2	AZGP1	0.0290018931008365	undirected	AGFG2	AZGP1
AGFG2	BMP3	0.0580342258543423	undirected	AGFG2	BMP3
AGFG2	BPIFA2	0.0354144231773852	undirected	AGFG2	BPIFA2
AGFG2	BPIFB1	0.0353291988255787	undirected	AGFG2	BPIFB1
AGFG2	BPIFB2	0.0386605784854103	undirected	AGFG2	BPIFB2
AGFG2	BSND	0.0265173632304594	undirected	AGFG2	BSND
AGFG2	C16orf89	0.0616208042115294	undirected	AGFG2	C16orf89
AGFG2	C1orf168	0.0348933253245016	undirected	AGFG2	C1orf168
AGFG2	C20orf85	0.0209770320491915	undirected	AGFG2	C20orf85
AGFG2	C4BPA	0.0207414832110892	undirected	AGFG2	C4BPA
AGFG2	C6orf58	0.0351730819921721	undirected	AGFG2	C6orf58
AGFG2	C9orf152	0.0590285696186982	undirected	AGFG2	C9orf152
AGFG2	C9orf24	0.0230653957592446	undirected	AGFG2	C9orf24
AGFG2	CA10	0.0360482091901802	undirected	AGFG2	CA10
AGFG2	CA6	0.0253033291630145	undirected	AGFG2	CA6
AGFG2	CAPN13	0.0296114068513204	undirected	AGFG2	CAPN13
AGFG2	CAPN8	0.0299435805212466	undirected	AGFG2	CAPN8
AGFG2	CAPN9	0.0390264548057799	undirected	AGFG2	CAPN9
AGFG2	CASC1	0.02217513248379	undirected	AGFG2	CASC1
AGFG2	CCDC129	0.035299449280924	undirected	AGFG2	CCDC129
AGFG2	CCDC160	0.075276393895129	undirected	AGFG2	CCDC160
AGFG2	CCDC60	0.0403182570496354	undirected	AGFG2	CCDC60
AGFG2	CCL28	0.0341601478037833	undirected	AGFG2	CCL28
AGFG2	CFTR	0.0629443716362907	undirected	AGFG2	CFTR
AGFG2	CHDH	0.0548062456973117	undirected	AGFG2	CHDH
AGFG2	CHRM1	0.0373203947347797	undirected	AGFG2	CHRM1
AGFG2	CHST4	0.0294260283281043	undirected	AGFG2	CHST4
AGFG2	CHST9	0.0690030459479613	undirected	AGFG2	CHST9
AGFG2	CLCNKB	0.0265230321553088	undirected	AGFG2	CLCNKB
AGFG2	CLDN10	0.0390597758454467	undirected	AGFG2	CLDN10
AGFG2	CLDN10.AS1	0.0334597206506884	undirected	AGFG2	CLDN10.AS1
AGFG2	CLDN8	0.0312282324448256	undirected	AGFG2	CLDN8
AGFG2	CLUL1	0.0290838763756094	undirected	AGFG2	CLUL1
AGFG2	CNMD	0.0369295109584931	undirected	AGFG2	CNMD
AGFG2	CP	0.0318014554455222	undirected	AGFG2	CP
AGFG2	CRACR2B	0.0266198140864096	undirected	AGFG2	CRACR2B
AGFG2	CRISP2	0.0492578220769425	undirected	AGFG2	CRISP2
AGFG2	CSN3	0.0327692509682376	undirected	AGFG2	CSN3
AGFG2	CST4	0.0235933132552732	undirected	AGFG2	CST4
AGFG2	CTA.363E6.2	0.0292671860040451	undirected	AGFG2	CTA.363E6.2
AGFG2	CTA.363E6.6	0.032175453149427	undirected	AGFG2	CTA.363E6.6
AGFG2	CTD.2314G24.2	0.0238030832780954	undirected	AGFG2	CTD.2314G24.2
AGFG2	CTD.2325P2.4	0.0237627025298315	undirected	AGFG2	CTD.2325P2.4
AGFG2	CTD.2515H24.2	0.0384077703402673	undirected	AGFG2	CTD.2515H24.2
AGFG2	CTD.2566J3.1	0.0287247460798504	undirected	AGFG2	CTD.2566J3.1
AGFG2	CTD.2626G11.2	0.0265615617269412	undirected	AGFG2	CTD.2626G11.2
AGFG2	DLGAP1.AS5	0.0389277753928566	undirected	AGFG2	DLGAP1.AS5
AGFG2	DMBT1	0.0323815818852378	undirected	AGFG2	DMBT1
AGFG2	DNMBP.AS1	0.0243506592480499	undirected	AGFG2	DNMBP.AS1
AGFG2	DPP10	0.0243344784730305	undirected	AGFG2	DPP10
AGFG2	DRAIC	0.0274289963543635	undirected	AGFG2	DRAIC
AGFG2	ECT2L	0.0233683468915306	undirected	AGFG2	ECT2L
AGFG2	ENPP3	0.0484631651885032	undirected	AGFG2	ENPP3
AGFG2	ENTPD8	0.0258981138582252	undirected	AGFG2	ENTPD8
AGFG2	ERICH3	0.0234490493762925	undirected	AGFG2	ERICH3
AGFG2	ERN2	0.033246665108317	undirected	AGFG2	ERN2
AGFG2	FGF20	0.0288402821356203	undirected	AGFG2	FGF20
AGFG2	FMO6P	0.0321146254948205	undirected	AGFG2	FMO6P
AGFG2	FOLR1	0.024345147630402	undirected	AGFG2	FOLR1
AGFG2	FOXCUT	0.0294257967929451	undirected	AGFG2	FOXCUT
AGFG2	FOXI1	0.0326167453534755	undirected	AGFG2	FOXI1
AGFG2	GJB1	0.0478855154366899	undirected	AGFG2	GJB1
AGFG2	GLYATL2	0.0415629566996319	undirected	AGFG2	GLYATL2
AGFG2	GNMT	0.0260796620861623	undirected	AGFG2	GNMT
AGFG2	GP2	0.03214230769365	undirected	AGFG2	GP2
AGFG2	GPR12	0.0521832876274149	undirected	AGFG2	GPR12
AGFG2	GPRC6A	0.0318482866681372	undirected	AGFG2	GPRC6A
AGFG2	GRIA4	0.024331519050511	undirected	AGFG2	GRIA4
AGFG2	GSTA2	0.0262249462795628	undirected	AGFG2	GSTA2
AGFG2	HEPACAM2	0.0400194125567847	undirected	AGFG2	HEPACAM2
AGFG2	HID1	0.0348880262764748	undirected	AGFG2	HID1
AGFG2	HTN1	0.036063695282148	undirected	AGFG2	HTN1
AGFG2	HTN3	0.0371136607278662	undirected	AGFG2	HTN3
AGFG2	IL19	0.0220110604898123	undirected	AGFG2	IL19
AGFG2	KCNJ16	0.0401158714029434	undirected	AGFG2	KCNJ16
AGFG2	KIAA1324	0.0375230754889694	undirected	AGFG2	KIAA1324
AGFG2	LINC00284	0.0426955178609729	undirected	AGFG2	LINC00284
AGFG2	LINC01101	0.0306079895137821	undirected	AGFG2	LINC01101
AGFG2	LINC01207	0.0441664934474101	undirected	AGFG2	LINC01207
AGFG2	LINC01587	0.0251397559877253	undirected	AGFG2	LINC01587
AGFG2	LINC01798	0.039500106210003	undirected	AGFG2	LINC01798
AGFG2	LINC01829	0.0281835778823969	undirected	AGFG2	LINC01829
AGFG2	LINC02095	0.0341096093328742	undirected	AGFG2	LINC02095
AGFG2	LINC02188	0.028962479229325	undirected	AGFG2	LINC02188
AGFG2	LMAN1L	0.0236432115466873	undirected	AGFG2	LMAN1L
AGFG2	LOC100132813	0.0261138414379312	undirected	AGFG2	LOC100132813
AGFG2	LOC101927043	0.02324870833327	undirected	AGFG2	LOC101927043
AGFG2	LOC101927318	0.0355488666744316	undirected	AGFG2	LOC101927318
AGFG2	LOC102723517	0.0212720998584959	undirected	AGFG2	LOC102723517
AGFG2	LOC105370906	0.0281167860208306	undirected	AGFG2	LOC105370906
AGFG2	LOC105371267	0.0237243271234949	undirected	AGFG2	LOC105371267
AGFG2	LOC729966	0.0265058850691208	undirected	AGFG2	LOC729966
AGFG2	LPO	0.0371780238821071	undirected	AGFG2	LPO
AGFG2	LRRC26	0.0514040386022788	undirected	AGFG2	LRRC26
AGFG2	LRRC31	0.0351881269684231	undirected	AGFG2	LRRC31
AGFG2	LTF	0.0446918598289477	undirected	AGFG2	LTF
AGFG2	MCF2L.AS1	0.0450062948158983	undirected	AGFG2	MCF2L.AS1
AGFG2	MESTIT1	0.0228816976399365	undirected	AGFG2	MESTIT1
AGFG2	MFSD6L	0.0402115050210087	undirected	AGFG2	MFSD6L
AGFG2	MGAM2	0.0357689914551848	undirected	AGFG2	MGAM2
AGFG2	MIA	0.0234976184884986	undirected	AGFG2	MIA
AGFG2	MMP3	0.0291540200467616	undirected	AGFG2	MMP3
AGFG2	MORN5	0.0210436899703509	undirected	AGFG2	MORN5
AGFG2	MS4A8	0.0357418804764078	undirected	AGFG2	MS4A8
AGFG2	MSMB	0.0256415968851821	undirected	AGFG2	MSMB
AGFG2	MT3	0.0225474173461231	undirected	AGFG2	MT3
AGFG2	MUC19	0.0279226096227022	undirected	AGFG2	MUC19
AGFG2	MUC5AC	0.0242210020000482	undirected	AGFG2	MUC5AC
AGFG2	MUC5B	0.0404192272354605	undirected	AGFG2	MUC5B
AGFG2	MUC7	0.0394470731763691	undirected	AGFG2	MUC7
AGFG2	MYO5C	0.0470916084486908	undirected	AGFG2	MYO5C
AGFG2	NCMAP	0.0533303730103642	undirected	AGFG2	NCMAP
AGFG2	NEK5	0.0231702380178541	undirected	AGFG2	NEK5
AGFG2	NPY5R	0.0415643309055877	undirected	AGFG2	NPY5R
AGFG2	NWD1	0.0255979359419319	undirected	AGFG2	NWD1
AGFG2	NXPE2	0.0435172013944143	undirected	AGFG2	NXPE2
AGFG2	NXPE4	0.0357527837192842	undirected	AGFG2	NXPE4
AGFG2	OLFM4	0.0240310319717699	undirected	AGFG2	OLFM4
AGFG2	PCAT18	0.0420024526289035	undirected	AGFG2	PCAT18
AGFG2	PCDHA12	0.0306474797229748	undirected	AGFG2	PCDHA12
AGFG2	PCP4	0.035803895180056	undirected	AGFG2	PCP4
AGFG2	PIFO	0.024077008133032	undirected	AGFG2	PIFO
AGFG2	PIGR	0.0368220185095636	undirected	AGFG2	PIGR
AGFG2	PIP	0.0477020898026894	undirected	AGFG2	PIP
AGFG2	PLD5	0.0252203806144524	undirected	AGFG2	PLD5
AGFG2	PLEKHS1	0.0315544978546796	undirected	AGFG2	PLEKHS1
AGFG2	POLR2F	0.0215881135081836	undirected	AGFG2	POLR2F
AGFG2	PPP1R1B	0.0382970984441595	undirected	AGFG2	PPP1R1B
AGFG2	PRB1	0.0209237607069336	undirected	AGFG2	PRB1
AGFG2	PRB3	0.0266043034492917	undirected	AGFG2	PRB3
AGFG2	PRH1	0.0321726831788042	undirected	AGFG2	PRH1
AGFG2	PRH2	0.039946825581526	undirected	AGFG2	PRH2
AGFG2	PROM1	0.0435385520365069	undirected	AGFG2	PROM1
AGFG2	PRR15	0.0204806256216025	undirected	AGFG2	PRR15
AGFG2	PRR15L	0.0376020837486666	undirected	AGFG2	PRR15L
AGFG2	PRR27	0.0369689782147187	undirected	AGFG2	PRR27
AGFG2	PRR4	0.0337774448617567	undirected	AGFG2	PRR4
AGFG2	RALYL	0.0203459270153872	undirected	AGFG2	RALYL
AGFG2	ROPN1B	0.0244456576159434	undirected	AGFG2	ROPN1B
AGFG2	RP11.1036E20.9	0.0336472951438588	undirected	AGFG2	RP11.1036E20.9
AGFG2	RP11.110L15.2	0.0327335191472962	undirected	AGFG2	RP11.110L15.2
AGFG2	RP11.180K7.1	0.0240245536284954	undirected	AGFG2	RP11.180K7.1
AGFG2	RP11.281A20.1	0.0296656595047835	undirected	AGFG2	RP11.281A20.1
AGFG2	RP11.281P23.2	0.0248120546695238	undirected	AGFG2	RP11.281P23.2
AGFG2	RP11.307C19.2	0.0287461624044902	undirected	AGFG2	RP11.307C19.2
AGFG2	RP11.321G12.1	0.0346668824068878	undirected	AGFG2	RP11.321G12.1
AGFG2	RP11.422N16.3	0.0277047539173835	undirected	AGFG2	RP11.422N16.3
AGFG2	RP11.469H8.6	0.0362712979510705	undirected	AGFG2	RP11.469H8.6
AGFG2	RP11.700H6.1	0.0301332370145717	undirected	AGFG2	RP11.700H6.1
AGFG2	SCGB2A2	0.0270966303621274	undirected	AGFG2	SCGB2A2
AGFG2	SCGB3A1	0.0407387051939746	undirected	AGFG2	SCGB3A1
AGFG2	SCGN	0.0337428972315699	undirected	AGFG2	SCGN
AGFG2	SLC13A2	0.0357550216102023	undirected	AGFG2	SLC13A2
AGFG2	SLC15A2	0.0207901590854949	undirected	AGFG2	SLC15A2
AGFG2	SLC26A4.AS1	0.0260616504425524	undirected	AGFG2	SLC26A4.AS1
AGFG2	SLC34A2	0.0346602522612538	undirected	AGFG2	SLC34A2
AGFG2	SLC44A4	0.0292184783638824	undirected	AGFG2	SLC44A4
AGFG2	SLC5A8	0.0397751388284675	undirected	AGFG2	SLC5A8
AGFG2	SMR3B	0.0389577199976973	undirected	AGFG2	SMR3B
AGFG2	SOX9.AS1	0.0218343750837734	undirected	AGFG2	SOX9.AS1
AGFG2	SPDEF	0.0336083740760069	undirected	AGFG2	SPDEF
AGFG2	SPHKAP	0.0239296783226143	undirected	AGFG2	SPHKAP
AGFG2	STATH	0.0478994378982337	undirected	AGFG2	STATH
AGFG2	STMND1	0.024213386873576	undirected	AGFG2	STMND1
AGFG2	TCEAL6	0.0296023930099463	undirected	AGFG2	TCEAL6
AGFG2	TF	0.0377143301679029	undirected	AGFG2	TF
AGFG2	TFF1	0.0355389363728862	undirected	AGFG2	TFF1
AGFG2	TFF3	0.0524280375947053	undirected	AGFG2	TFF3
AGFG2	TLX1NB	0.0220974540766039	undirected	AGFG2	TLX1NB
AGFG2	TMEM178A	0.0516897880054583	undirected	AGFG2	TMEM178A
AGFG2	TMEM211	0.0323487866447013	undirected	AGFG2	TMEM211
AGFG2	TMEM213	0.0388400237113604	undirected	AGFG2	TMEM213
AGFG2	TMEM232	0.0241655074161943	undirected	AGFG2	TMEM232
AGFG2	TOX3	0.0529736743073252	undirected	AGFG2	TOX3
AGFG2	TSPAN8	0.0605025034616105	undirected	AGFG2	TSPAN8
AGFG2	TUNAR	0.0277558173214549	undirected	AGFG2	TUNAR
AGFG2	TUSC8	0.0399533213565905	undirected	AGFG2	TUSC8
AGFG2	UGT2B28	0.0336689939881408	undirected	AGFG2	UGT2B28
AGFG2	VTCN1	0.0213635556685612	undirected	AGFG2	VTCN1
AGFG2	WFDC2	0.0307810868323889	undirected	AGFG2	WFDC2
AGFG2	ZG16B	0.0495078763445538	undirected	AGFG2	ZG16B
AGFG2	ZNF648	0.026089646508525	undirected	AGFG2	ZNF648
AGR2	AGR3	0.105039167955989	undirected	AGR2	AGR3
AGR2	ALKAL1	0.0341769393404093	undirected	AGR2	ALKAL1
AGR2	AMY2A	0.0222214025911549	undirected	AGR2	AMY2A
AGR2	AP000438.2	0.0340296604625327	undirected	AGR2	AP000438.2
AGR2	AQP2	0.0439598012545616	undirected	AGR2	AQP2
AGR2	AQP4.AS1	0.0896168397986259	undirected	AGR2	AQP4.AS1
AGR2	AQP5	0.0595811933798462	undirected	AGR2	AQP5
AGR2	ARFGEF3	0.0678626389208787	undirected	AGR2	ARFGEF3
AGR2	ARHGEF38	0.0844374590596246	undirected	AGR2	ARHGEF38
AGR2	ARMC3	0.0220834473616936	undirected	AGR2	ARMC3
AGR2	ASCL3	0.072524497900728	undirected	AGR2	ASCL3
AGR2	ATP6V1B1	0.0368776988205236	undirected	AGR2	ATP6V1B1
AGR2	AZGP1	0.043037023371525	undirected	AGR2	AZGP1
AGR2	BMP3	0.0865509655302203	undirected	AGR2	BMP3
AGR2	BPIFA2	0.0367279283741909	undirected	AGR2	BPIFA2
AGR2	BPIFB1	0.099818993026514	undirected	AGR2	BPIFB1
AGR2	BPIFB2	0.109573571065617	undirected	AGR2	BPIFB2
AGR2	BSND	0.0380549770803922	undirected	AGR2	BSND
AGR2	C16orf89	0.0782423875039666	undirected	AGR2	C16orf89
AGR2	C1orf168	0.0391214751485361	undirected	AGR2	C1orf168
AGR2	C1orf194	0.0237123209517379	undirected	AGR2	C1orf194
AGR2	C20orf85	0.0266173324041722	undirected	AGR2	C20orf85
AGR2	C2orf50	0.023142178261257	undirected	AGR2	C2orf50
AGR2	C4BPA	0.0293411911839048	undirected	AGR2	C4BPA
AGR2	C6orf118	0.0204735593338064	undirected	AGR2	C6orf118
AGR2	C6orf58	0.0515297302017376	undirected	AGR2	C6orf58
AGR2	C9orf152	0.109421221722332	undirected	AGR2	C9orf152
AGR2	C9orf24	0.0338709980871672	undirected	AGR2	C9orf24
AGR2	CA10	0.0547949844253701	undirected	AGR2	CA10
AGR2	CAPN13	0.0435864203936483	undirected	AGR2	CAPN13
AGR2	CAPN8	0.0492446708076065	undirected	AGR2	CAPN8
AGR2	CAPN9	0.0788480778905977	undirected	AGR2	CAPN9
AGR2	CAPS	0.0204910264974763	undirected	AGR2	CAPS
AGR2	CASC1	0.0306576897996386	undirected	AGR2	CASC1
AGR2	CCDC129	0.055213990552826	undirected	AGR2	CCDC129
AGR2	CCDC160	0.0913114279174944	undirected	AGR2	CCDC160
AGR2	CCDC60	0.0443050536812963	undirected	AGR2	CCDC60
AGR2	CCL28	0.0413636102839017	undirected	AGR2	CCL28
AGR2	CFAP65	0.0330192582769493	undirected	AGR2	CFAP65
AGR2	CFTR	0.0961742239092654	undirected	AGR2	CFTR
AGR2	CHDH	0.0677833555122263	undirected	AGR2	CHDH
AGR2	CHRM1	0.077660138558233	undirected	AGR2	CHRM1
AGR2	CHST4	0.066181420772645	undirected	AGR2	CHST4
AGR2	CHST9	0.113467491741538	undirected	AGR2	CHST9
AGR2	CLCNKA	0.0262074549324594	undirected	AGR2	CLCNKA
AGR2	CLCNKB	0.0595799064034716	undirected	AGR2	CLCNKB
AGR2	CLDN10	0.0720522575918126	undirected	AGR2	CLDN10
AGR2	CLDN10.AS1	0.0312775962433524	undirected	AGR2	CLDN10.AS1
AGR2	CLDN8	0.0465599395940296	undirected	AGR2	CLDN8
AGR2	CLUL1	0.0472744101099158	undirected	AGR2	CLUL1
AGR2	CNMD	0.0640534415894132	undirected	AGR2	CNMD
AGR2	CP	0.047045691556366	undirected	AGR2	CP
AGR2	CRACR2B	0.0552282259116191	undirected	AGR2	CRACR2B
AGR2	CRISP2	0.083714102245543	undirected	AGR2	CRISP2
AGR2	CSN3	0.0361883349432101	undirected	AGR2	CSN3
AGR2	CTA.363E6.2	0.0448673830080666	undirected	AGR2	CTA.363E6.2
AGR2	CTA.363E6.6	0.024423561989947	undirected	AGR2	CTA.363E6.6
AGR2	CTD.2325P2.4	0.0399139605016975	undirected	AGR2	CTD.2325P2.4
AGR2	CTD.2515H24.2	0.030362152275819	undirected	AGR2	CTD.2515H24.2
AGR2	CTD.2566J3.1	0.0227734022170741	undirected	AGR2	CTD.2566J3.1
AGR2	CTD.2626G11.2	0.0347529326850709	undirected	AGR2	CTD.2626G11.2
AGR2	CYP2A6	0.023760680561738	undirected	AGR2	CYP2A6
AGR2	CYP2B7P	0.0270865043968353	undirected	AGR2	CYP2B7P
AGR2	DLGAP1.AS5	0.0357776524263329	undirected	AGR2	DLGAP1.AS5
AGR2	DMBT1	0.0805433243389801	undirected	AGR2	DMBT1
AGR2	DNAH7	0.0303311296978616	undirected	AGR2	DNAH7
AGR2	DNAJB13	0.0223372953626033	undirected	AGR2	DNAJB13
AGR2	DNMBP.AS1	0.0242047641335849	undirected	AGR2	DNMBP.AS1
AGR2	DPP10	0.0280805312907031	undirected	AGR2	DPP10
AGR2	DYDC2	0.02176951193117	undirected	AGR2	DYDC2
AGR2	ECT2L	0.0224996008347058	undirected	AGR2	ECT2L
AGR2	ENPP3	0.0557972596259542	undirected	AGR2	ENPP3
AGR2	ENTPD8	0.0567090051456343	undirected	AGR2	ENTPD8
AGR2	EPS8L3	0.0258452875615578	undirected	AGR2	EPS8L3
AGR2	ERICH3	0.0209118681686976	undirected	AGR2	ERICH3
AGR2	ERN2	0.115700237527361	undirected	AGR2	ERN2
AGR2	FMO6P	0.0602389259513368	undirected	AGR2	FMO6P
AGR2	FOLR1	0.058526969504635	undirected	AGR2	FOLR1
AGR2	FOXCUT	0.0429453181531083	undirected	AGR2	FOXCUT
AGR2	FOXI1	0.0639804576287927	undirected	AGR2	FOXI1
AGR2	FOXJ1	0.0283666789538912	undirected	AGR2	FOXJ1
AGR2	GJB1	0.101014301575217	undirected	AGR2	GJB1
AGR2	GLYATL2	0.0720997228531185	undirected	AGR2	GLYATL2
AGR2	GNMT	0.031506517809127	undirected	AGR2	GNMT
AGR2	GP2	0.053372766534661	undirected	AGR2	GP2
AGR2	GPR12	0.0861891575148662	undirected	AGR2	GPR12
AGR2	GPRC6A	0.0450368220338049	undirected	AGR2	GPRC6A
AGR2	GRIA4	0.0214078516986062	undirected	AGR2	GRIA4
AGR2	GSTA2	0.0432665475294075	undirected	AGR2	GSTA2
AGR2	HCG14	0.0226630985876383	undirected	AGR2	HCG14
AGR2	HEPACAM2	0.0799235026857242	undirected	AGR2	HEPACAM2
AGR2	HGD	0.0332403937204972	undirected	AGR2	HGD
AGR2	HID1	0.0684035901885251	undirected	AGR2	HID1
AGR2	HTN1	0.0342177020948533	undirected	AGR2	HTN1
AGR2	IL19	0.0204548619101937	undirected	AGR2	IL19
AGR2	KCCAT333	0.0372106882505502	undirected	AGR2	KCCAT333
AGR2	KCNJ16	0.0507458712400436	undirected	AGR2	KCNJ16
AGR2	KIAA1324	0.0823893681187349	undirected	AGR2	KIAA1324
AGR2	KLK15	0.0207177506113174	undirected	AGR2	KLK15
AGR2	LINC00284	0.0950384791182162	undirected	AGR2	LINC00284
AGR2	LINC01101	0.0612261850648041	undirected	AGR2	LINC01101
AGR2	LINC01207	0.125585603565796	undirected	AGR2	LINC01207
AGR2	LINC01344	0.029287798901594	undirected	AGR2	LINC01344
AGR2	LINC01587	0.0331250810149864	undirected	AGR2	LINC01587
AGR2	LINC01829	0.0292165369049525	undirected	AGR2	LINC01829
AGR2	LINC02095	0.0571032498543868	undirected	AGR2	LINC02095
AGR2	LINC02188	0.0267545236042767	undirected	AGR2	LINC02188
AGR2	LMAN1L	0.0313271028146813	undirected	AGR2	LMAN1L
AGR2	LOC100132813	0.0228330639370341	undirected	AGR2	LOC100132813
AGR2	LOC101927043	0.0279300694330875	undirected	AGR2	LOC101927043
AGR2	LOC101927318	0.0975586607114923	undirected	AGR2	LOC101927318
AGR2	LOC105370906	0.034764044408375	undirected	AGR2	LOC105370906
AGR2	LOC105371267	0.0298930751275868	undirected	AGR2	LOC105371267
AGR2	LOC729966	0.0418303977164049	undirected	AGR2	LOC729966
AGR2	LPO	0.0818858743384719	undirected	AGR2	LPO
AGR2	LRRC26	0.100981477650793	undirected	AGR2	LRRC26
AGR2	LRRC31	0.0860804580235837	undirected	AGR2	LRRC31
AGR2	LTF	0.0688753768376237	undirected	AGR2	LTF
AGR2	MCF2L.AS1	0.0530713872696947	undirected	AGR2	MCF2L.AS1
AGR2	MESTIT1	0.0277367758692358	undirected	AGR2	MESTIT1
AGR2	MFSD6L	0.0525131196529433	undirected	AGR2	MFSD6L
AGR2	MGAM2	0.0675439545528732	undirected	AGR2	MGAM2
AGR2	MIA	0.0338058927979645	undirected	AGR2	MIA
AGR2	MORN5	0.0300199049264877	undirected	AGR2	MORN5
AGR2	MS4A8	0.0860239493795432	undirected	AGR2	MS4A8
AGR2	MSMB	0.0367041127482104	undirected	AGR2	MSMB
AGR2	MT3	0.0254274567026284	undirected	AGR2	MT3
AGR2	MUC13	0.0264891893425751	undirected	AGR2	MUC13
AGR2	MUC16	0.035164835154802	undirected	AGR2	MUC16
AGR2	MUC19	0.025358807796216	undirected	AGR2	MUC19
AGR2	MUC5AC	0.0559042156454771	undirected	AGR2	MUC5AC
AGR2	MUC5B	0.11455321410807	undirected	AGR2	MUC5B
AGR2	MUC7	0.0716626452544199	undirected	AGR2	MUC7
AGR2	MYO5C	0.0637800030103336	undirected	AGR2	MYO5C
AGR2	NCMAP	0.067962493523113	undirected	AGR2	NCMAP
AGR2	NEK5	0.0253889385590602	undirected	AGR2	NEK5
AGR2	NPY5R	0.0412898663968539	undirected	AGR2	NPY5R
AGR2	NWD1	0.0273015400869593	undirected	AGR2	NWD1
AGR2	NXPE2	0.0813986957627644	undirected	AGR2	NXPE2
AGR2	NXPE4	0.0527233144922856	undirected	AGR2	NXPE4
AGR2	OLFM4	0.0307376865725814	undirected	AGR2	OLFM4
AGR2	PCAT18	0.0932249692970643	undirected	AGR2	PCAT18
AGR2	PCDHA12	0.0500824889725417	undirected	AGR2	PCDHA12
AGR2	PCP4	0.0760833909640412	undirected	AGR2	PCP4
AGR2	PIGR	0.0986611161331295	undirected	AGR2	PIGR
AGR2	PIP	0.118989590548969	undirected	AGR2	PIP
AGR2	PLEKHS1	0.0673967731902287	undirected	AGR2	PLEKHS1
AGR2	PPP1R1B	0.0806458182817694	undirected	AGR2	PPP1R1B
AGR2	PRB1	0.0241025485096589	undirected	AGR2	PRB1
AGR2	PRB3	0.0269122332673487	undirected	AGR2	PRB3
AGR2	PRH1	0.023202423182311	undirected	AGR2	PRH1
AGR2	PRH2	0.032729225976632	undirected	AGR2	PRH2
AGR2	PROM1	0.0968300118080154	undirected	AGR2	PROM1
AGR2	PRR15	0.0278082674380781	undirected	AGR2	PRR15
AGR2	PRR15L	0.0531282604331953	undirected	AGR2	PRR15L
AGR2	PRR27	0.0494141853381432	undirected	AGR2	PRR27
AGR2	PRR36	0.0219938021286604	undirected	AGR2	PRR36
AGR2	PRR4	0.0777350005284067	undirected	AGR2	PRR4
AGR2	ROPN1B	0.0325048653192341	undirected	AGR2	ROPN1B
AGR2	RP11.1036E20.9	0.0401046806411484	undirected	AGR2	RP11.1036E20.9
AGR2	RP11.110L15.2	0.0329786950659834	undirected	AGR2	RP11.110L15.2
AGR2	RP11.180K7.1	0.0386623802909639	undirected	AGR2	RP11.180K7.1
AGR2	RP11.281A20.1	0.022720570674543	undirected	AGR2	RP11.281A20.1
AGR2	RP11.281P23.2	0.0300483744057198	undirected	AGR2	RP11.281P23.2
AGR2	RP11.307C19.2	0.0329304080292906	undirected	AGR2	RP11.307C19.2
AGR2	RP11.321G12.1	0.0609837851533097	undirected	AGR2	RP11.321G12.1
AGR2	RP11.422N16.3	0.0236345868226454	undirected	AGR2	RP11.422N16.3
AGR2	RP11.434I12.3	0.0506875133139823	undirected	AGR2	RP11.434I12.3
AGR2	RP11.469H8.6	0.096098736933104	undirected	AGR2	RP11.469H8.6
AGR2	RP11.700H6.1	0.041660340345534	undirected	AGR2	RP11.700H6.1
AGR2	RSPH9	0.0202681826068648	undirected	AGR2	RSPH9
AGR2	SCGB2A2	0.0330388992300821	undirected	AGR2	SCGB2A2
AGR2	SCGB3A1	0.114480492025387	undirected	AGR2	SCGB3A1
AGR2	SCGN	0.0318334372253551	undirected	AGR2	SCGN
AGR2	SLC13A2	0.0821318709524654	undirected	AGR2	SLC13A2
AGR2	SLC15A2	0.038793432869145	undirected	AGR2	SLC15A2
AGR2	SLC26A4.AS1	0.0200517583771137	undirected	AGR2	SLC26A4.AS1
AGR2	SLC34A2	0.0509816782212183	undirected	AGR2	SLC34A2
AGR2	SLC44A4	0.0740570755929921	undirected	AGR2	SLC44A4
AGR2	SLC5A5	0.0255697425305729	undirected	AGR2	SLC5A5
AGR2	SLC5A8	0.0710570410229901	undirected	AGR2	SLC5A8
AGR2	SMR3B	0.0453286493056055	undirected	AGR2	SMR3B
AGR2	SNTN	0.0217866784394366	undirected	AGR2	SNTN
AGR2	SPDEF	0.083156915637604	undirected	AGR2	SPDEF
AGR2	STATH	0.101801432025554	undirected	AGR2	STATH
AGR2	STMND1	0.0208394532892748	undirected	AGR2	STMND1
AGR2	TCEAL6	0.0277305524455758	undirected	AGR2	TCEAL6
AGR2	TCTE1	0.0208045698367314	undirected	AGR2	TCTE1
AGR2	TF	0.0652128753722712	undirected	AGR2	TF
AGR2	TFF1	0.108919950266432	undirected	AGR2	TFF1
AGR2	TFF3	0.0911769811973855	undirected	AGR2	TFF3
AGR2	TMEM178A	0.0608554084689613	undirected	AGR2	TMEM178A
AGR2	TMEM211	0.0832304883671647	undirected	AGR2	TMEM211
AGR2	TMEM213	0.106063536821722	undirected	AGR2	TMEM213
AGR2	TOX3	0.0939108374282708	undirected	AGR2	TOX3
AGR2	TSPAN8	0.0701012517604947	undirected	AGR2	TSPAN8
AGR2	TUNAR	0.0265925653486724	undirected	AGR2	TUNAR
AGR2	TUSC8	0.100474683071126	undirected	AGR2	TUSC8
AGR2	UGT2B28	0.041025281180033	undirected	AGR2	UGT2B28
AGR2	VTCN1	0.0344738882610904	undirected	AGR2	VTCN1
AGR2	WFDC2	0.0710370350870068	undirected	AGR2	WFDC2
AGR2	ZG16B	0.12473824578584	undirected	AGR2	ZG16B
AGR2	ZNF648	0.0258020840303705	undirected	AGR2	ZNF648
AGR3	ALKAL1	0.0528963892013749	undirected	AGR3	ALKAL1
AGR3	AMY2A	0.0362288227940102	undirected	AGR3	AMY2A
AGR3	AP000438.2	0.0458058092809845	undirected	AGR3	AP000438.2
AGR3	AQP2	0.0694539324923052	undirected	AGR3	AQP2
AGR3	AQP4.AS1	0.0932921111833845	undirected	AGR3	AQP4.AS1
AGR3	AQP5	0.0754355810176867	undirected	AGR3	AQP5
AGR3	ARFGEF3	0.0689030121114989	undirected	AGR3	ARFGEF3
AGR3	ARHGAP26.AS1	0.0379955348689675	undirected	AGR3	ARHGAP26.AS1
AGR3	ARHGEF38	0.0871683298991243	undirected	AGR3	ARHGEF38
AGR3	ARMC3	0.0421382142470753	undirected	AGR3	ARMC3
AGR3	ASCL3	0.0877060545642131	undirected	AGR3	ASCL3
AGR3	ATP6V1B1	0.0560073553575697	undirected	AGR3	ATP6V1B1
AGR3	AZGP1	0.0583134740157214	undirected	AGR3	AZGP1
AGR3	BMP3	0.096086578739071	undirected	AGR3	BMP3
AGR3	BPIFA2	0.054568842906518	undirected	AGR3	BPIFA2
AGR3	BPIFB1	0.106352413033594	undirected	AGR3	BPIFB1
AGR3	BPIFB2	0.111519860346325	undirected	AGR3	BPIFB2
AGR3	BSND	0.0629582308659633	undirected	AGR3	BSND
AGR3	C16orf89	0.0910317930483074	undirected	AGR3	C16orf89
AGR3	C1orf168	0.0444703708548722	undirected	AGR3	C1orf168
AGR3	C1orf194	0.035854863244167	undirected	AGR3	C1orf194
AGR3	C20orf85	0.0507178046166996	undirected	AGR3	C20orf85
AGR3	C22orf15	0.027608243747839	undirected	AGR3	C22orf15
AGR3	C2orf50	0.0422247836918193	undirected	AGR3	C2orf50
AGR3	C4BPA	0.0523655717532984	undirected	AGR3	C4BPA
AGR3	C4orf22	0.0244558279960572	undirected	AGR3	C4orf22
AGR3	C6orf118	0.0397478200831946	undirected	AGR3	C6orf118
AGR3	C6orf58	0.0784040152113781	undirected	AGR3	C6orf58
AGR3	C9orf152	0.110720653246459	undirected	AGR3	C9orf152
AGR3	C9orf24	0.0442172339287777	undirected	AGR3	C9orf24
AGR3	CA10	0.057685682831564	undirected	AGR3	CA10
AGR3	CA6	0.0333405248372641	undirected	AGR3	CA6
AGR3	CAPN13	0.053159706168507	undirected	AGR3	CAPN13
AGR3	CAPN8	0.086209692257311	undirected	AGR3	CAPN8
AGR3	CAPN9	0.0788353390497549	undirected	AGR3	CAPN9
AGR3	CAPS	0.0297878971274691	undirected	AGR3	CAPS
AGR3	CASC1	0.0393415530779518	undirected	AGR3	CASC1
AGR3	CATIP	0.0206236575990304	undirected	AGR3	CATIP
AGR3	CATSPERD	0.0263508591259768	undirected	AGR3	CATSPERD
AGR3	CCDC114	0.0201937655194057	undirected	AGR3	CCDC114
AGR3	CCDC129	0.0701491450227398	undirected	AGR3	CCDC129
AGR3	CCDC160	0.105227231789934	undirected	AGR3	CCDC160
AGR3	CCDC60	0.0482282504977984	undirected	AGR3	CCDC60
AGR3	CCL28	0.0761278130088684	undirected	AGR3	CCL28
AGR3	CDC20B	0.0344811890652763	undirected	AGR3	CDC20B
AGR3	CDHR3	0.0318114407770592	undirected	AGR3	CDHR3
AGR3	CFAP43	0.0283565638125658	undirected	AGR3	CFAP43
AGR3	CFAP65	0.0446873130905371	undirected	AGR3	CFAP65
AGR3	CFAP77	0.0302946296721391	undirected	AGR3	CFAP77
AGR3	CFTR	0.102965625466041	undirected	AGR3	CFTR
AGR3	CHDH	0.0760948354448465	undirected	AGR3	CHDH
AGR3	CHRM1	0.0791897390593421	undirected	AGR3	CHRM1
AGR3	CHST4	0.0694596478785616	undirected	AGR3	CHST4
AGR3	CHST9	0.122072562554298	undirected	AGR3	CHST9
AGR3	CLCNKA	0.0389046148956555	undirected	AGR3	CLCNKA
AGR3	CLCNKB	0.0606481138865382	undirected	AGR3	CLCNKB
AGR3	CLDN10	0.0756730555443347	undirected	AGR3	CLDN10
AGR3	CLDN10.AS1	0.0572851931420129	undirected	AGR3	CLDN10.AS1
AGR3	CLDN8	0.0450335256306467	undirected	AGR3	CLDN8
AGR3	CLUL1	0.0512624124550239	undirected	AGR3	CLUL1
AGR3	CNMD	0.0692484163770856	undirected	AGR3	CNMD
AGR3	CP	0.0516120997657844	undirected	AGR3	CP
AGR3	CRACR2B	0.0710279919321502	undirected	AGR3	CRACR2B
AGR3	CRISP2	0.0899734493290576	undirected	AGR3	CRISP2
AGR3	CSN3	0.0612238087831412	undirected	AGR3	CSN3
AGR3	CST4	0.034609817872834	undirected	AGR3	CST4
AGR3	CTA.363E6.2	0.0720652958926898	undirected	AGR3	CTA.363E6.2
AGR3	CTA.363E6.6	0.0439808589606273	undirected	AGR3	CTA.363E6.6
AGR3	CTD.2126E3.1	0.0288418928325377	undirected	AGR3	CTD.2126E3.1
AGR3	CTD.2314G24.2	0.0328838004941077	undirected	AGR3	CTD.2314G24.2
AGR3	CTD.2325P2.4	0.0628277677340807	undirected	AGR3	CTD.2325P2.4
AGR3	CTD.2515H24.2	0.0363571827382387	undirected	AGR3	CTD.2515H24.2
AGR3	CTD.2566J3.1	0.044144980790373	undirected	AGR3	CTD.2566J3.1
AGR3	CTD.2626G11.2	0.0553604890910104	undirected	AGR3	CTD.2626G11.2
AGR3	CYP2A6	0.0369516237276847	undirected	AGR3	CYP2A6
AGR3	CYP2B6	0.0300610387447426	undirected	AGR3	CYP2B6
AGR3	CYP2B7P	0.0447666669426071	undirected	AGR3	CYP2B7P
AGR3	DDX4	0.0347175306422249	undirected	AGR3	DDX4
AGR3	DLGAP1.AS5	0.0464346324203063	undirected	AGR3	DLGAP1.AS5
AGR3	DMBT1	0.0834314901584432	undirected	AGR3	DMBT1
AGR3	DNAH7	0.045325833368201	undirected	AGR3	DNAH7
AGR3	DNAI1	0.0301256376693836	undirected	AGR3	DNAI1
AGR3	DNAJB13	0.0350905312654567	undirected	AGR3	DNAJB13
AGR3	DNMBP.AS1	0.0398160049447231	undirected	AGR3	DNMBP.AS1
AGR3	DPP10	0.0442730075941237	undirected	AGR3	DPP10
AGR3	DRAIC	0.0369383107246477	undirected	AGR3	DRAIC
AGR3	DRC7	0.0220032920596198	undirected	AGR3	DRC7
AGR3	DYDC2	0.0314141980694388	undirected	AGR3	DYDC2
AGR3	ECT2L	0.0401140982424816	undirected	AGR3	ECT2L
AGR3	EFCAB12	0.0223319489531089	undirected	AGR3	EFCAB12
AGR3	ENPP3	0.0661468834121916	undirected	AGR3	ENPP3
AGR3	ENTPD8	0.0887444319697916	undirected	AGR3	ENTPD8
AGR3	EPS8L3	0.0397559023609043	undirected	AGR3	EPS8L3
AGR3	ERICH3	0.0369404391953257	undirected	AGR3	ERICH3
AGR3	ERN2	0.105115214601129	undirected	AGR3	ERN2
AGR3	FAM81B	0.0336050155863133	undirected	AGR3	FAM81B
AGR3	FBXO15	0.0274774133583472	undirected	AGR3	FBXO15
AGR3	FGF20	0.0275599096380871	undirected	AGR3	FGF20
AGR3	FMO6P	0.06489435526398	undirected	AGR3	FMO6P
AGR3	FOLR1	0.0631126228682842	undirected	AGR3	FOLR1
AGR3	FOXCUT	0.0767210035252084	undirected	AGR3	FOXCUT
AGR3	FOXI1	0.0792834105988587	undirected	AGR3	FOXI1
AGR3	FOXJ1	0.0439105423203829	undirected	AGR3	FOXJ1
AGR3	FOXN4	0.0279492456342158	undirected	AGR3	FOXN4
AGR3	GJB1	0.102843287004507	undirected	AGR3	GJB1
AGR3	GLYATL2	0.0790382571597273	undirected	AGR3	GLYATL2
AGR3	GNMT	0.0498117706489036	undirected	AGR3	GNMT
AGR3	GP2	0.0808333082146895	undirected	AGR3	GP2
AGR3	GPR12	0.0925873000161643	undirected	AGR3	GPR12
AGR3	GPRC6A	0.068266270602546	undirected	AGR3	GPRC6A
AGR3	GRIA4	0.0358296053217609	undirected	AGR3	GRIA4
AGR3	GRIN2C	0.0271193353096879	undirected	AGR3	GRIN2C
AGR3	GSTA2	0.0691785656439456	undirected	AGR3	GSTA2
AGR3	HCG14	0.0378827278993032	undirected	AGR3	HCG14
AGR3	HEPACAM2	0.0814608696788526	undirected	AGR3	HEPACAM2
AGR3	HGD	0.0583760199645742	undirected	AGR3	HGD
AGR3	HID1	0.0641904965447242	undirected	AGR3	HID1
AGR3	HTN1	0.0521990016637438	undirected	AGR3	HTN1
AGR3	HTN3	0.0345738994637804	undirected	AGR3	HTN3
AGR3	HYDIN	0.0306781184030449	undirected	AGR3	HYDIN
AGR3	IL19	0.0375469385380001	undirected	AGR3	IL19
AGR3	KCCAT333	0.0561085865516791	undirected	AGR3	KCCAT333
AGR3	KCNJ16	0.0579492405907885	undirected	AGR3	KCNJ16
AGR3	KIAA1324	0.0803004150220678	undirected	AGR3	KIAA1324
AGR3	KLK1	0.0276635119792433	undirected	AGR3	KLK1
AGR3	KLK15	0.034142734629776	undirected	AGR3	KLK15
AGR3	LINC00284	0.101644886271049	undirected	AGR3	LINC00284
AGR3	LINC00303	0.0215136375847379	undirected	AGR3	LINC00303
AGR3	LINC01101	0.0632282437831468	undirected	AGR3	LINC01101
AGR3	LINC01207	0.122995852754525	undirected	AGR3	LINC01207
AGR3	LINC01320	0.0260950658457381	undirected	AGR3	LINC01320
AGR3	LINC01344	0.0414855060631418	undirected	AGR3	LINC01344
AGR3	LINC01587	0.0538882862272725	undirected	AGR3	LINC01587
AGR3	LINC01798	0.0388665409178001	undirected	AGR3	LINC01798
AGR3	LINC01829	0.053948009579146	undirected	AGR3	LINC01829
AGR3	LINC02095	0.0769346947036369	undirected	AGR3	LINC02095
AGR3	LINC02188	0.0481113681693605	undirected	AGR3	LINC02188
AGR3	LMAN1L	0.0533372290304422	undirected	AGR3	LMAN1L
AGR3	LOC100132813	0.0445248402815631	undirected	AGR3	LOC100132813
AGR3	LOC101927043	0.0451394349377472	undirected	AGR3	LOC101927043
AGR3	LOC101927318	0.0916147727373209	undirected	AGR3	LOC101927318
AGR3	LOC102723517	0.0352801111721425	undirected	AGR3	LOC102723517
AGR3	LOC105370906	0.0426648924944567	undirected	AGR3	LOC105370906
AGR3	LOC105371267	0.0462603831059682	undirected	AGR3	LOC105371267
AGR3	LOC400710	0.0295672323255959	undirected	AGR3	LOC400710
AGR3	LOC729966	0.0457291466139964	undirected	AGR3	LOC729966
AGR3	LPO	0.0825652434692165	undirected	AGR3	LPO
AGR3	LRRC26	0.102737498966237	undirected	AGR3	LRRC26
AGR3	LRRC31	0.0850526181601956	undirected	AGR3	LRRC31
AGR3	LRRC46	0.0326402182677659	undirected	AGR3	LRRC46
AGR3	LTF	0.0778564780863991	undirected	AGR3	LTF
AGR3	MCF2L.AS1	0.0560159428768515	undirected	AGR3	MCF2L.AS1
AGR3	MESTIT1	0.0467920326745125	undirected	AGR3	MESTIT1
AGR3	MFSD6L	0.0549807327539317	undirected	AGR3	MFSD6L
AGR3	MGAM2	0.0719242395055595	undirected	AGR3	MGAM2
AGR3	MIA	0.0519814700420241	undirected	AGR3	MIA
AGR3	MMP3	0.0273016263850016	undirected	AGR3	MMP3
AGR3	MORN5	0.0419337637180367	undirected	AGR3	MORN5
AGR3	MS4A8	0.0878152959489888	undirected	AGR3	MS4A8
AGR3	MSMB	0.0550892910190525	undirected	AGR3	MSMB
AGR3	MT3	0.0303168962678579	undirected	AGR3	MT3
AGR3	MUC13	0.0438965649978143	undirected	AGR3	MUC13
AGR3	MUC16	0.0538670013984876	undirected	AGR3	MUC16
AGR3	MUC19	0.0479866222887016	undirected	AGR3	MUC19
AGR3	MUC5AC	0.0907181442548155	undirected	AGR3	MUC5AC
AGR3	MUC5B	0.115164000884954	undirected	AGR3	MUC5B
AGR3	MUC7	0.0901005622575998	undirected	AGR3	MUC7
AGR3	MYO5C	0.0620068461046773	undirected	AGR3	MYO5C
AGR3	NCMAP	0.0773551307383879	undirected	AGR3	NCMAP
AGR3	NEK5	0.0437040615676905	undirected	AGR3	NEK5
AGR3	NPY5R	0.0501350097725721	undirected	AGR3	NPY5R
AGR3	NWD1	0.0501675751596803	undirected	AGR3	NWD1
AGR3	NXPE2	0.0848313557670958	undirected	AGR3	NXPE2
AGR3	NXPE4	0.0560566564349214	undirected	AGR3	NXPE4
AGR3	OBP2B	0.0219928292569892	undirected	AGR3	OBP2B
AGR3	OLFM4	0.0588975139708929	undirected	AGR3	OLFM4
AGR3	PCAT18	0.0964507907971205	undirected	AGR3	PCAT18
AGR3	PCDHA12	0.0533449866313504	undirected	AGR3	PCDHA12
AGR3	PCP4	0.0800311037124238	undirected	AGR3	PCP4
AGR3	PIFO	0.0374355915337402	undirected	AGR3	PIFO
AGR3	PIGR	0.0984585064110729	undirected	AGR3	PIGR
AGR3	PIP	0.12015919938617	undirected	AGR3	PIP
AGR3	PLD5	0.0291824617413019	undirected	AGR3	PLD5
AGR3	PLEKHS1	0.0782108960422448	undirected	AGR3	PLEKHS1
AGR3	POLR2F	0.0340903321201924	undirected	AGR3	POLR2F
AGR3	PPP1R1B	0.0811318240697969	undirected	AGR3	PPP1R1B
AGR3	PRB1	0.039285194457919	undirected	AGR3	PRB1
AGR3	PRB3	0.0460580223183244	undirected	AGR3	PRB3
AGR3	PRH1	0.0432785409665983	undirected	AGR3	PRH1
AGR3	PRH2	0.0587690747486255	undirected	AGR3	PRH2
AGR3	PROM1	0.104350701090311	undirected	AGR3	PROM1
AGR3	PRR15	0.0473495460634477	undirected	AGR3	PRR15
AGR3	PRR15L	0.062341331636744	undirected	AGR3	PRR15L
AGR3	PRR27	0.0584101716165464	undirected	AGR3	PRR27
AGR3	PRR36	0.0342728928228136	undirected	AGR3	PRR36
AGR3	PRR4	0.0784533960930402	undirected	AGR3	PRR4
AGR3	RALYL	0.0318404328823304	undirected	AGR3	RALYL
AGR3	ROPN1B	0.0431153650864396	undirected	AGR3	ROPN1B
AGR3	RP11.1036E20.9	0.0676774622616024	undirected	AGR3	RP11.1036E20.9
AGR3	RP11.110L15.2	0.0454932432886132	undirected	AGR3	RP11.110L15.2
AGR3	RP11.180K7.1	0.0528146578721752	undirected	AGR3	RP11.180K7.1
AGR3	RP11.193M21.1	0.0333516334394008	undirected	AGR3	RP11.193M21.1
AGR3	RP11.281A20.1	0.0420154958076324	undirected	AGR3	RP11.281A20.1
AGR3	RP11.281P23.2	0.0515992960633503	undirected	AGR3	RP11.281P23.2
AGR3	RP11.307C19.2	0.0420493014970051	undirected	AGR3	RP11.307C19.2
AGR3	RP11.321G12.1	0.08645078104268	undirected	AGR3	RP11.321G12.1
AGR3	RP11.356K23.1	0.0233058678659162	undirected	AGR3	RP11.356K23.1
AGR3	RP11.394B2.6	0.0246355764553909	undirected	AGR3	RP11.394B2.6
AGR3	RP11.422N16.3	0.0462021162357489	undirected	AGR3	RP11.422N16.3
AGR3	RP11.434I12.3	0.0626432404833501	undirected	AGR3	RP11.434I12.3
AGR3	RP11.469H8.6	0.0933237260162564	undirected	AGR3	RP11.469H8.6
AGR3	RP11.700H6.1	0.0495912989414541	undirected	AGR3	RP11.700H6.1
AGR3	RP13.895J2.6	0.0275144801219068	undirected	AGR3	RP13.895J2.6
AGR3	RP4.550H1.7	0.0251560150927635	undirected	AGR3	RP4.550H1.7
AGR3	RP5.1065P14.2	0.0308687183097628	undirected	AGR3	RP5.1065P14.2
AGR3	RSPH14	0.0282164929585057	undirected	AGR3	RSPH14
AGR3	RSPH9	0.0362897906991161	undirected	AGR3	RSPH9
AGR3	SCGB2A2	0.0570490781198832	undirected	AGR3	SCGB2A2
AGR3	SCGB3A1	0.114282389336809	undirected	AGR3	SCGB3A1
AGR3	SCGN	0.0504121944300467	undirected	AGR3	SCGN
AGR3	SLC13A2	0.0847618924163325	undirected	AGR3	SLC13A2
AGR3	SLC15A2	0.056058411082956	undirected	AGR3	SLC15A2
AGR3	SLC26A4.AS1	0.038047027918467	undirected	AGR3	SLC26A4.AS1
AGR3	SLC34A2	0.0766566539006792	undirected	AGR3	SLC34A2
AGR3	SLC44A4	0.0971931259125376	undirected	AGR3	SLC44A4
AGR3	SLC5A5	0.0428686296148174	undirected	AGR3	SLC5A5
AGR3	SLC5A8	0.0761686065949124	undirected	AGR3	SLC5A8
AGR3	SMR3B	0.055952791172364	undirected	AGR3	SMR3B
AGR3	SNTN	0.0350095131568596	undirected	AGR3	SNTN
AGR3	SOX9.AS1	0.0343414200888007	undirected	AGR3	SOX9.AS1
AGR3	SPDEF	0.105689196865378	undirected	AGR3	SPDEF
AGR3	SPEF1	0.0222210235030475	undirected	AGR3	SPEF1
AGR3	SPHKAP	0.0333742770051222	undirected	AGR3	SPHKAP
AGR3	STATH	0.104218070617084	undirected	AGR3	STATH
AGR3	STMND1	0.0397416360716677	undirected	AGR3	STMND1
AGR3	TAC3	0.0231638433681679	undirected	AGR3	TAC3
AGR3	TAF7L	0.0271479283235601	undirected	AGR3	TAF7L
AGR3	TCEAL6	0.0414797628350701	undirected	AGR3	TCEAL6
AGR3	TCTE1	0.0339196020983867	undirected	AGR3	TCTE1
AGR3	TF	0.0699790133607272	undirected	AGR3	TF
AGR3	TFF1	0.106556273992275	undirected	AGR3	TFF1
AGR3	TFF3	0.0937182862262842	undirected	AGR3	TFF3
AGR3	TLX1NB	0.0269365741729813	undirected	AGR3	TLX1NB
AGR3	TMEM178A	0.0719152089539892	undirected	AGR3	TMEM178A
AGR3	TMEM211	0.0803928177483867	undirected	AGR3	TMEM211
AGR3	TMEM213	0.107080241217096	undirected	AGR3	TMEM213
AGR3	TMEM232	0.0286691596436589	undirected	AGR3	TMEM232
AGR3	TOX3	0.101945562558968	undirected	AGR3	TOX3
AGR3	TSPAN8	0.0817619076334557	undirected	AGR3	TSPAN8
AGR3	TTLL10	0.0249360427463522	undirected	AGR3	TTLL10
AGR3	TUNAR	0.0551138530431527	undirected	AGR3	TUNAR
AGR3	TUSC8	0.101459331352227	undirected	AGR3	TUSC8
AGR3	UGT2B28	0.042668343297586	undirected	AGR3	UGT2B28
AGR3	VTCN1	0.0570757631417452	undirected	AGR3	VTCN1
AGR3	WDR38	0.0316442724766301	undirected	AGR3	WDR38
AGR3	WDR93	0.0250700312347253	undirected	AGR3	WDR93
AGR3	WFDC2	0.0808267367311477	undirected	AGR3	WFDC2
AGR3	ZBBX	0.0317759298464496	undirected	AGR3	ZBBX
AGR3	ZG16B	0.12094566872452	undirected	AGR3	ZG16B
AGR3	ZMYND10	0.0336299281242066	undirected	AGR3	ZMYND10
AGR3	ZNF648	0.0427090873416852	undirected	AGR3	ZNF648
AKAP14	AQP4.AS1	0.0227391345950172	undirected	AKAP14	AQP4.AS1
AKAP14	ARMC3	0.0297499473741859	undirected	AKAP14	ARMC3
AKAP14	C1orf194	0.0409836091419701	undirected	AKAP14	C1orf194
AKAP14	C20orf85	0.0315837962348457	undirected	AKAP14	C20orf85
AKAP14	C22orf15	0.0206800527507151	undirected	AKAP14	C22orf15
AKAP14	C4orf22	0.0243481635711342	undirected	AKAP14	C4orf22
AKAP14	C6orf118	0.0273051226683022	undirected	AKAP14	C6orf118
AKAP14	C9orf24	0.0228212702654294	undirected	AKAP14	C9orf24
AKAP14	CAPS	0.0333893909353904	undirected	AKAP14	CAPS
AKAP14	CASC1	0.0282076023580991	undirected	AKAP14	CASC1
AKAP14	CATIP	0.0229131551658599	undirected	AKAP14	CATIP
AKAP14	CDC20B	0.0316809033242135	undirected	AKAP14	CDC20B
AKAP14	CFAP100	0.0266330588745853	undirected	AKAP14	CFAP100
AKAP14	CFAP65	0.0384071892893546	undirected	AKAP14	CFAP65
AKAP14	CFAP77	0.0238257192470741	undirected	AKAP14	CFAP77
AKAP14	DNAH7	0.0216224774147322	undirected	AKAP14	DNAH7
AKAP14	DNAI1	0.0283956002517309	undirected	AKAP14	DNAI1
AKAP14	DRC7	0.0346160982788448	undirected	AKAP14	DRC7
AKAP14	EFCAB12	0.0215556817031799	undirected	AKAP14	EFCAB12
AKAP14	ERICH3	0.034185884017372	undirected	AKAP14	ERICH3
AKAP14	FAM81B	0.0303216366243725	undirected	AKAP14	FAM81B
AKAP14	FOXN4	0.0245710741451514	undirected	AKAP14	FOXN4
AKAP14	HYDIN	0.0342729192756129	undirected	AKAP14	HYDIN
AKAP14	LINC01207	0.0221738866893766	undirected	AKAP14	LINC01207
AKAP14	LRRC46	0.0229811352302996	undirected	AKAP14	LRRC46
AKAP14	LRRC71	0.0205307931034503	undirected	AKAP14	LRRC71
AKAP14	MORN5	0.0486038704659932	undirected	AKAP14	MORN5
AKAP14	MS4A8	0.030386219118231	undirected	AKAP14	MS4A8
AKAP14	NEK5	0.0202464972073061	undirected	AKAP14	NEK5
AKAP14	RSPH9	0.022943388086013	undirected	AKAP14	RSPH9
AKAP14	SNTN	0.0328894455162278	undirected	AKAP14	SNTN
AKAP14	SPEF1	0.0249277627563296	undirected	AKAP14	SPEF1
AKAP14	STMND1	0.0200399915372826	undirected	AKAP14	STMND1
AKAP14	TCTE1	0.0274859054429427	undirected	AKAP14	TCTE1
AKAP14	VWA3A	0.0220528037542822	undirected	AKAP14	VWA3A
AKAP14	WDR93	0.0201683692705514	undirected	AKAP14	WDR93
AKAP14	ZBBX	0.0324307322122125	undirected	AKAP14	ZBBX
AKAP14	ZMYND10	0.0369505217663431	undirected	AKAP14	ZMYND10
ALKAL1	AMY2A	0.0202618103278529	undirected	ALKAL1	AMY2A
ALKAL1	AP000438.2	0.0373538749665206	undirected	ALKAL1	AP000438.2
ALKAL1	AQP2	0.0243440325202968	undirected	ALKAL1	AQP2
ALKAL1	AQP4.AS1	0.0726617393490057	undirected	ALKAL1	AQP4.AS1
ALKAL1	AQP5	0.0303906452910639	undirected	ALKAL1	AQP5
ALKAL1	ARFGEF3	0.0702091500936893	undirected	ALKAL1	ARFGEF3
ALKAL1	ARHGAP26.AS1	0.021151777069108	undirected	ALKAL1	ARHGAP26.AS1
ALKAL1	ARHGEF38	0.0567817376043907	undirected	ALKAL1	ARHGEF38
ALKAL1	ARMC3	0.027714693484325	undirected	ALKAL1	ARMC3
ALKAL1	ASCL3	0.0536731047731465	undirected	ALKAL1	ASCL3
ALKAL1	ATP6V1B1	0.035362868420249	undirected	ALKAL1	ATP6V1B1
ALKAL1	AZGP1	0.0272487199889111	undirected	ALKAL1	AZGP1
ALKAL1	BMP3	0.0790319818524721	undirected	ALKAL1	BMP3
ALKAL1	BPIFA2	0.0368751742591042	undirected	ALKAL1	BPIFA2
ALKAL1	BPIFB1	0.0570973020216592	undirected	ALKAL1	BPIFB1
ALKAL1	BPIFB2	0.0710625344841565	undirected	ALKAL1	BPIFB2
ALKAL1	BSND	0.0293137743295016	undirected	ALKAL1	BSND
ALKAL1	C16orf89	0.0694253175409896	undirected	ALKAL1	C16orf89
ALKAL1	C1orf168	0.0441328495920416	undirected	ALKAL1	C1orf168
ALKAL1	C1orf194	0.022738503219676	undirected	ALKAL1	C1orf194
ALKAL1	C20orf85	0.0263483752953002	undirected	ALKAL1	C20orf85
ALKAL1	C22orf15	0.0209280953731528	undirected	ALKAL1	C22orf15
ALKAL1	C2orf50	0.0289369178054145	undirected	ALKAL1	C2orf50
ALKAL1	C4BPA	0.0235429166887619	undirected	ALKAL1	C4BPA
ALKAL1	C6orf118	0.0249966323796497	undirected	ALKAL1	C6orf118
ALKAL1	C6orf58	0.0404204686935923	undirected	ALKAL1	C6orf58
ALKAL1	C9orf152	0.0765056575008156	undirected	ALKAL1	C9orf152
ALKAL1	C9orf24	0.0276643437517806	undirected	ALKAL1	C9orf24
ALKAL1	CA10	0.0520678101122907	undirected	ALKAL1	CA10
ALKAL1	CAPN13	0.0378832645195944	undirected	ALKAL1	CAPN13
ALKAL1	CAPN8	0.0358369632971547	undirected	ALKAL1	CAPN8
ALKAL1	CAPN9	0.0580611735711669	undirected	ALKAL1	CAPN9
ALKAL1	CAPS	0.0244305793402641	undirected	ALKAL1	CAPS
ALKAL1	CASC1	0.0328727207990176	undirected	ALKAL1	CASC1
ALKAL1	CCDC129	0.0427952502975222	undirected	ALKAL1	CCDC129
ALKAL1	CCDC160	0.0886371418238899	undirected	ALKAL1	CCDC160
ALKAL1	CCDC60	0.0414158705941051	undirected	ALKAL1	CCDC60
ALKAL1	CCL28	0.037341882592302	undirected	ALKAL1	CCL28
ALKAL1	CDC20B	0.0246546320988175	undirected	ALKAL1	CDC20B
ALKAL1	CDHR3	0.0203630674899462	undirected	ALKAL1	CDHR3
ALKAL1	CFAP65	0.0311549757763152	undirected	ALKAL1	CFAP65
ALKAL1	CFAP77	0.022148888565221	undirected	ALKAL1	CFAP77
ALKAL1	CFTR	0.0868562614529348	undirected	ALKAL1	CFTR
ALKAL1	CHDH	0.0711301302387041	undirected	ALKAL1	CHDH
ALKAL1	CHRM1	0.0642018027371807	undirected	ALKAL1	CHRM1
ALKAL1	CHST4	0.0402556844559742	undirected	ALKAL1	CHST4
ALKAL1	CHST9	0.0988127763751757	undirected	ALKAL1	CHST9
ALKAL1	CLCNKA	0.0256741528844414	undirected	ALKAL1	CLCNKA
ALKAL1	CLCNKB	0.0531774957072454	undirected	ALKAL1	CLCNKB
ALKAL1	CLDN10	0.0568909225637373	undirected	ALKAL1	CLDN10
ALKAL1	CLDN10.AS1	0.0278683035306172	undirected	ALKAL1	CLDN10.AS1
ALKAL1	CLDN8	0.034665108711059	undirected	ALKAL1	CLDN8
ALKAL1	CLUL1	0.0506629855279406	undirected	ALKAL1	CLUL1
ALKAL1	CNMD	0.0624703184190153	undirected	ALKAL1	CNMD
ALKAL1	CP	0.038709088849722	undirected	ALKAL1	CP
ALKAL1	CRACR2B	0.0306056455768721	undirected	ALKAL1	CRACR2B
ALKAL1	CRISP2	0.0774456722495942	undirected	ALKAL1	CRISP2
ALKAL1	CSN3	0.0386128593533559	undirected	ALKAL1	CSN3
ALKAL1	CST4	0.0288119704129047	undirected	ALKAL1	CST4
ALKAL1	CTA.363E6.2	0.0252095673988098	undirected	ALKAL1	CTA.363E6.2
ALKAL1	CTD.2314G24.2	0.022385167407115	undirected	ALKAL1	CTD.2314G24.2
ALKAL1	CTD.2325P2.4	0.0282646604943621	undirected	ALKAL1	CTD.2325P2.4
ALKAL1	CTD.2515H24.2	0.0338059614312783	undirected	ALKAL1	CTD.2515H24.2
ALKAL1	CTD.2566J3.1	0.028154411156145	undirected	ALKAL1	CTD.2566J3.1
ALKAL1	CTD.2626G11.2	0.0374133698911235	undirected	ALKAL1	CTD.2626G11.2
ALKAL1	CYP2A6	0.0221039727982629	undirected	ALKAL1	CYP2A6
ALKAL1	CYP2B7P	0.024192946026039	undirected	ALKAL1	CYP2B7P
ALKAL1	DDX4	0.023756551078053	undirected	ALKAL1	DDX4
ALKAL1	DLGAP1.AS5	0.0347078634491895	undirected	ALKAL1	DLGAP1.AS5
ALKAL1	DMBT1	0.0570517156318235	undirected	ALKAL1	DMBT1
ALKAL1	DNAH7	0.0288472965650027	undirected	ALKAL1	DNAH7
ALKAL1	DNAI1	0.021207669054703	undirected	ALKAL1	DNAI1
ALKAL1	DNMBP.AS1	0.0228118207383216	undirected	ALKAL1	DNMBP.AS1
ALKAL1	DPP10	0.0312045298975234	undirected	ALKAL1	DPP10
ALKAL1	DYDC2	0.025589609258219	undirected	ALKAL1	DYDC2
ALKAL1	ECT2L	0.0235522891576011	undirected	ALKAL1	ECT2L
ALKAL1	ENPP3	0.0580349550893507	undirected	ALKAL1	ENPP3
ALKAL1	ENTPD8	0.0354968479525176	undirected	ALKAL1	ENTPD8
ALKAL1	ERICH3	0.0291610049792218	undirected	ALKAL1	ERICH3
ALKAL1	ERN2	0.0621097929757417	undirected	ALKAL1	ERN2
ALKAL1	FAM81B	0.0219835477388205	undirected	ALKAL1	FAM81B
ALKAL1	FBXO15	0.0236256701602746	undirected	ALKAL1	FBXO15
ALKAL1	FGF20	0.02355422193716	undirected	ALKAL1	FGF20
ALKAL1	FMO6P	0.0648966300732068	undirected	ALKAL1	FMO6P
ALKAL1	FOLR1	0.0420558064583599	undirected	ALKAL1	FOLR1
ALKAL1	FOXCUT	0.0353869233902179	undirected	ALKAL1	FOXCUT
ALKAL1	FOXI1	0.0507172021446199	undirected	ALKAL1	FOXI1
ALKAL1	FOXN4	0.0245182090137555	undirected	ALKAL1	FOXN4
ALKAL1	GJB1	0.066212451359277	undirected	ALKAL1	GJB1
ALKAL1	GLYATL2	0.075234791662601	undirected	ALKAL1	GLYATL2
ALKAL1	GNMT	0.0256434259584674	undirected	ALKAL1	GNMT
ALKAL1	GP2	0.0388554641200695	undirected	ALKAL1	GP2
ALKAL1	GPR12	0.0725834051667145	undirected	ALKAL1	GPR12
ALKAL1	GPRC6A	0.043365837380384	undirected	ALKAL1	GPRC6A
ALKAL1	GRIA4	0.0260830817102147	undirected	ALKAL1	GRIA4
ALKAL1	GSTA2	0.0312691200238246	undirected	ALKAL1	GSTA2
ALKAL1	HCG14	0.027614297545278	undirected	ALKAL1	HCG14
ALKAL1	HEPACAM2	0.055285782377183	undirected	ALKAL1	HEPACAM2
ALKAL1	HGD	0.026307144112676	undirected	ALKAL1	HGD
ALKAL1	HID1	0.0532853443495253	undirected	ALKAL1	HID1
ALKAL1	HTN1	0.0349735675869335	undirected	ALKAL1	HTN1
ALKAL1	HTN3	0.0269328309176085	undirected	ALKAL1	HTN3
ALKAL1	HYDIN	0.0246298995721164	undirected	ALKAL1	HYDIN
ALKAL1	KCCAT333	0.0253498346994948	undirected	ALKAL1	KCCAT333
ALKAL1	KCNJ16	0.0647349662615877	undirected	ALKAL1	KCNJ16
ALKAL1	KIAA1324	0.0662729719734077	undirected	ALKAL1	KIAA1324
ALKAL1	KLK15	0.0219224686362033	undirected	ALKAL1	KLK15
ALKAL1	LINC00284	0.0745241093303526	undirected	ALKAL1	LINC00284
ALKAL1	LINC01101	0.0496922049630121	undirected	ALKAL1	LINC01101
ALKAL1	LINC01207	0.0828352032129468	undirected	ALKAL1	LINC01207
ALKAL1	LINC01587	0.0276561457729132	undirected	ALKAL1	LINC01587
ALKAL1	LINC01798	0.0214479049122024	undirected	ALKAL1	LINC01798
ALKAL1	LINC01829	0.037309346712965	undirected	ALKAL1	LINC01829
ALKAL1	LINC02095	0.0478653232710723	undirected	ALKAL1	LINC02095
ALKAL1	LINC02188	0.0217681245850955	undirected	ALKAL1	LINC02188
ALKAL1	LMAN1L	0.0234127284296081	undirected	ALKAL1	LMAN1L
ALKAL1	LOC100132813	0.0325255465798295	undirected	ALKAL1	LOC100132813
ALKAL1	LOC101927043	0.0282613711789986	undirected	ALKAL1	LOC101927043
ALKAL1	LOC101927318	0.0535349140167097	undirected	ALKAL1	LOC101927318
ALKAL1	LOC102723517	0.022915071710787	undirected	ALKAL1	LOC102723517
ALKAL1	LOC105370906	0.0338214388250802	undirected	ALKAL1	LOC105370906
ALKAL1	LOC729966	0.0220166306888236	undirected	ALKAL1	LOC729966
ALKAL1	LPO	0.0683976392995179	undirected	ALKAL1	LPO
ALKAL1	LRRC26	0.0699955507845911	undirected	ALKAL1	LRRC26
ALKAL1	LRRC31	0.0604697565999197	undirected	ALKAL1	LRRC31
ALKAL1	LTF	0.0548039132216565	undirected	ALKAL1	LTF
ALKAL1	MCF2L.AS1	0.0639824552698826	undirected	ALKAL1	MCF2L.AS1
ALKAL1	MESTIT1	0.0271106839074675	undirected	ALKAL1	MESTIT1
ALKAL1	MFSD6L	0.0559078615844255	undirected	ALKAL1	MFSD6L
ALKAL1	MGAM2	0.0610138046073707	undirected	ALKAL1	MGAM2
ALKAL1	MIA	0.0279002766092995	undirected	ALKAL1	MIA
ALKAL1	MORN5	0.0292653747682834	undirected	ALKAL1	MORN5
ALKAL1	MS4A8	0.0628464032211022	undirected	ALKAL1	MS4A8
ALKAL1	MSMB	0.0229838287669304	undirected	ALKAL1	MSMB
ALKAL1	MT3	0.035135762755939	undirected	ALKAL1	MT3
ALKAL1	MUC13	0.0224204828094428	undirected	ALKAL1	MUC13
ALKAL1	MUC19	0.0272629891166285	undirected	ALKAL1	MUC19
ALKAL1	MUC5AC	0.0331336849581726	undirected	ALKAL1	MUC5AC
ALKAL1	MUC5B	0.0681811250533266	undirected	ALKAL1	MUC5B
ALKAL1	MUC7	0.0515575696567182	undirected	ALKAL1	MUC7
ALKAL1	MYO5C	0.0568854938542048	undirected	ALKAL1	MYO5C
ALKAL1	NCMAP	0.0750473569092655	undirected	ALKAL1	NCMAP
ALKAL1	NEK5	0.0271104546901101	undirected	ALKAL1	NEK5
ALKAL1	NPY5R	0.0524439360415865	undirected	ALKAL1	NPY5R
ALKAL1	NWD1	0.0219803081022072	undirected	ALKAL1	NWD1
ALKAL1	NXPE2	0.0689605705905049	undirected	ALKAL1	NXPE2
ALKAL1	NXPE4	0.0471443701886419	undirected	ALKAL1	NXPE4
ALKAL1	OLFM4	0.0308138142460349	undirected	ALKAL1	OLFM4
ALKAL1	PCAT18	0.0748010665700658	undirected	ALKAL1	PCAT18
ALKAL1	PCDHA12	0.0509600829503378	undirected	ALKAL1	PCDHA12
ALKAL1	PCP4	0.057888228038865	undirected	ALKAL1	PCP4
ALKAL1	PIFO	0.0226657188088217	undirected	ALKAL1	PIFO
ALKAL1	PIGR	0.0610573658187939	undirected	ALKAL1	PIGR
ALKAL1	PIP	0.0822730733541314	undirected	ALKAL1	PIP
ALKAL1	PLD5	0.0256010474996849	undirected	ALKAL1	PLD5
ALKAL1	PLEKHS1	0.052840657949159	undirected	ALKAL1	PLEKHS1
ALKAL1	POLR2F	0.0250608431261037	undirected	ALKAL1	POLR2F
ALKAL1	PPP1R1B	0.060733904519614	undirected	ALKAL1	PPP1R1B
ALKAL1	PRB1	0.0241793707872855	undirected	ALKAL1	PRB1
ALKAL1	PRB3	0.0332839514715929	undirected	ALKAL1	PRB3
ALKAL1	PRH1	0.0310951230941086	undirected	ALKAL1	PRH1
ALKAL1	PRH2	0.0333832366193158	undirected	ALKAL1	PRH2
ALKAL1	PROM1	0.0768934897374178	undirected	ALKAL1	PROM1
ALKAL1	PRR15	0.0288008897849894	undirected	ALKAL1	PRR15
ALKAL1	PRR15L	0.0295034201080505	undirected	ALKAL1	PRR15L
ALKAL1	PRR27	0.0474844277898776	undirected	ALKAL1	PRR27
ALKAL1	PRR36	0.0253037996606097	undirected	ALKAL1	PRR36
ALKAL1	PRR4	0.0614698984348131	undirected	ALKAL1	PRR4
ALKAL1	RALYL	0.0288459159595135	undirected	ALKAL1	RALYL
ALKAL1	ROPN1B	0.0396735657381835	undirected	ALKAL1	ROPN1B
ALKAL1	RP11.1036E20.9	0.0265825065149221	undirected	ALKAL1	RP11.1036E20.9
ALKAL1	RP11.110L15.2	0.0321098889743943	undirected	ALKAL1	RP11.110L15.2
ALKAL1	RP11.193M21.1	0.0216432193375552	undirected	ALKAL1	RP11.193M21.1
ALKAL1	RP11.281A20.1	0.0203124808369166	undirected	ALKAL1	RP11.281A20.1
ALKAL1	RP11.307C19.2	0.031754821620215	undirected	ALKAL1	RP11.307C19.2
ALKAL1	RP11.321G12.1	0.0380460527731505	undirected	ALKAL1	RP11.321G12.1
ALKAL1	RP11.422N16.3	0.0327104356782547	undirected	ALKAL1	RP11.422N16.3
ALKAL1	RP11.469H8.6	0.0519653443346356	undirected	ALKAL1	RP11.469H8.6
ALKAL1	RP11.700H6.1	0.0314109752036741	undirected	ALKAL1	RP11.700H6.1
ALKAL1	RP4.550H1.7	0.0201084389149661	undirected	ALKAL1	RP4.550H1.7
ALKAL1	RP5.1065P14.2	0.0260594782770803	undirected	ALKAL1	RP5.1065P14.2
ALKAL1	RSPH14	0.0200123519860154	undirected	ALKAL1	RSPH14
ALKAL1	RSPH9	0.0211858211179029	undirected	ALKAL1	RSPH9
ALKAL1	SCGB2A2	0.0260457675088111	undirected	ALKAL1	SCGB2A2
ALKAL1	SCGB3A1	0.0769112436344383	undirected	ALKAL1	SCGB3A1
ALKAL1	SCGN	0.0320707684964839	undirected	ALKAL1	SCGN
ALKAL1	SLC13A2	0.060552474556777	undirected	ALKAL1	SLC13A2
ALKAL1	SLC15A2	0.0267114348005652	undirected	ALKAL1	SLC15A2
ALKAL1	SLC26A4.AS1	0.0204438571237262	undirected	ALKAL1	SLC26A4.AS1
ALKAL1	SLC34A2	0.0387146119274827	undirected	ALKAL1	SLC34A2
ALKAL1	SLC44A4	0.033614722468993	undirected	ALKAL1	SLC44A4
ALKAL1	SLC5A5	0.0244714472137952	undirected	ALKAL1	SLC5A5
ALKAL1	SLC5A8	0.0598028218999834	undirected	ALKAL1	SLC5A8
ALKAL1	SMR3B	0.0406686304913477	undirected	ALKAL1	SMR3B
ALKAL1	SNTN	0.0268459498052246	undirected	ALKAL1	SNTN
ALKAL1	SOX9.AS1	0.0216655155140774	undirected	ALKAL1	SOX9.AS1
ALKAL1	SPDEF	0.0419250238130932	undirected	ALKAL1	SPDEF
ALKAL1	SPHKAP	0.0295642586800347	undirected	ALKAL1	SPHKAP
ALKAL1	STATH	0.0721487797017353	undirected	ALKAL1	STATH
ALKAL1	STMND1	0.0271791845280484	undirected	ALKAL1	STMND1
ALKAL1	TCEAL6	0.0302954080346584	undirected	ALKAL1	TCEAL6
ALKAL1	TCTE1	0.0233421877683939	undirected	ALKAL1	TCTE1
ALKAL1	TF	0.0459414643378139	undirected	ALKAL1	TF
ALKAL1	TFF1	0.0576100564028761	undirected	ALKAL1	TFF1
ALKAL1	TFF3	0.0569160728906808	undirected	ALKAL1	TFF3
ALKAL1	TLX1NB	0.0221847078556083	undirected	ALKAL1	TLX1NB
ALKAL1	TMEM178A	0.0666054370412293	undirected	ALKAL1	TMEM178A
ALKAL1	TMEM211	0.0598115298105438	undirected	ALKAL1	TMEM211
ALKAL1	TMEM213	0.0749569362025428	undirected	ALKAL1	TMEM213
ALKAL1	TMEM232	0.025599361246344	undirected	ALKAL1	TMEM232
ALKAL1	TOX3	0.0842625413243081	undirected	ALKAL1	TOX3
ALKAL1	TSPAN8	0.0758978520216475	undirected	ALKAL1	TSPAN8
ALKAL1	TUNAR	0.0318554206362175	undirected	ALKAL1	TUNAR
ALKAL1	TUSC8	0.0697957471796949	undirected	ALKAL1	TUSC8
ALKAL1	UGT2B28	0.0406158095799451	undirected	ALKAL1	UGT2B28
ALKAL1	VTCN1	0.0349039934827279	undirected	ALKAL1	VTCN1
ALKAL1	WDR93	0.0242305998287507	undirected	ALKAL1	WDR93
ALKAL1	WFDC2	0.0513803926352304	undirected	ALKAL1	WFDC2
ALKAL1	ZBBX	0.022722169460056	undirected	ALKAL1	ZBBX
ALKAL1	ZG16B	0.0799141812288645	undirected	ALKAL1	ZG16B
ALKAL1	ZMYND10	0.0210585872134204	undirected	ALKAL1	ZMYND10
ALKAL1	ZNF648	0.0224314317795549	undirected	ALKAL1	ZNF648
AMY2A	AP000438.2	0.0304138868522405	undirected	AMY2A	AP000438.2
AMY2A	AQP4.AS1	0.0426739844668112	undirected	AMY2A	AQP4.AS1
AMY2A	AQP5	0.0245480864610819	undirected	AMY2A	AQP5
AMY2A	ARFGEF3	0.0317262966226576	undirected	AMY2A	ARFGEF3
AMY2A	ARHGEF38	0.0376508054908442	undirected	AMY2A	ARHGEF38
AMY2A	ASCL3	0.0359442477720178	undirected	AMY2A	ASCL3
AMY2A	ATP6V1B1	0.021889578567966	undirected	AMY2A	ATP6V1B1
AMY2A	AZGP1	0.0238181996649352	undirected	AMY2A	AZGP1
AMY2A	BMP3	0.0359998646840628	undirected	AMY2A	BMP3
AMY2A	BPIFA2	0.0454460292168583	undirected	AMY2A	BPIFA2
AMY2A	BPIFB1	0.0334264550268077	undirected	AMY2A	BPIFB1
AMY2A	BPIFB2	0.0454913608425699	undirected	AMY2A	BPIFB2
AMY2A	BSND	0.0266064787256402	undirected	AMY2A	BSND
AMY2A	C16orf89	0.0392372307535872	undirected	AMY2A	C16orf89
AMY2A	C1orf168	0.027661638691574	undirected	AMY2A	C1orf168
AMY2A	C6orf58	0.028682143922834	undirected	AMY2A	C6orf58
AMY2A	C9orf152	0.0473494238662353	undirected	AMY2A	C9orf152
AMY2A	CA10	0.0351388537116212	undirected	AMY2A	CA10
AMY2A	CAPN9	0.0379503893701031	undirected	AMY2A	CAPN9
AMY2A	CCDC129	0.0281672068285413	undirected	AMY2A	CCDC129
AMY2A	CCDC160	0.0476261380939452	undirected	AMY2A	CCDC160
AMY2A	CCDC60	0.0224987659261035	undirected	AMY2A	CCDC60
AMY2A	CFTR	0.0448521269116034	undirected	AMY2A	CFTR
AMY2A	CHDH	0.0345810436832522	undirected	AMY2A	CHDH
AMY2A	CHRM1	0.0439883372489942	undirected	AMY2A	CHRM1
AMY2A	CHST4	0.0253123391311453	undirected	AMY2A	CHST4
AMY2A	CHST9	0.0486156250477276	undirected	AMY2A	CHST9
AMY2A	CLCNKA	0.021722898941154	undirected	AMY2A	CLCNKA
AMY2A	CLCNKB	0.0374752060503108	undirected	AMY2A	CLCNKB
AMY2A	CLDN10	0.0327536789332439	undirected	AMY2A	CLDN10
AMY2A	CLDN8	0.0203673167406126	undirected	AMY2A	CLDN8
AMY2A	CLUL1	0.0277053906624128	undirected	AMY2A	CLUL1
AMY2A	CNMD	0.0401345522478732	undirected	AMY2A	CNMD
AMY2A	CRACR2B	0.0305779018534998	undirected	AMY2A	CRACR2B
AMY2A	CRISP2	0.052547539501222	undirected	AMY2A	CRISP2
AMY2A	CSN3	0.0286810830732738	undirected	AMY2A	CSN3
AMY2A	CST4	0.0216630699252079	undirected	AMY2A	CST4
AMY2A	CTD.2626G11.2	0.0222254255275421	undirected	AMY2A	CTD.2626G11.2
AMY2A	DLGAP1.AS5	0.0243498672888969	undirected	AMY2A	DLGAP1.AS5
AMY2A	DMBT1	0.0349733596529496	undirected	AMY2A	DMBT1
AMY2A	DPP10	0.0203865045432038	undirected	AMY2A	DPP10
AMY2A	ENPP3	0.0283404698021788	undirected	AMY2A	ENPP3
AMY2A	ENTPD8	0.0244750479446684	undirected	AMY2A	ENTPD8
AMY2A	ERN2	0.0404206945172944	undirected	AMY2A	ERN2
AMY2A	FMO6P	0.0273052226258173	undirected	AMY2A	FMO6P
AMY2A	FOLR1	0.0310755941800856	undirected	AMY2A	FOLR1
AMY2A	FOXI1	0.0320202814100501	undirected	AMY2A	FOXI1
AMY2A	GJB1	0.0494343049104374	undirected	AMY2A	GJB1
AMY2A	GLYATL2	0.0350704470132356	undirected	AMY2A	GLYATL2
AMY2A	GNMT	0.0242289411264721	undirected	AMY2A	GNMT
AMY2A	GP2	0.0245151633255207	undirected	AMY2A	GP2
AMY2A	GPR12	0.0476112660013286	undirected	AMY2A	GPR12
AMY2A	GPRC6A	0.0310634934633142	undirected	AMY2A	GPRC6A
AMY2A	GRIA4	0.021496347664234	undirected	AMY2A	GRIA4
AMY2A	HEPACAM2	0.036497923392525	undirected	AMY2A	HEPACAM2
AMY2A	HID1	0.0308476188996221	undirected	AMY2A	HID1
AMY2A	HTN1	0.0449823782733563	undirected	AMY2A	HTN1
AMY2A	HTN3	0.0307045817550005	undirected	AMY2A	HTN3
AMY2A	KCNJ16	0.0312309483432209	undirected	AMY2A	KCNJ16
AMY2A	KIAA1324	0.0367298013831355	undirected	AMY2A	KIAA1324
AMY2A	LINC00284	0.0388772725860986	undirected	AMY2A	LINC00284
AMY2A	LINC01101	0.0344709474373956	undirected	AMY2A	LINC01101
AMY2A	LINC01207	0.0506702006729023	undirected	AMY2A	LINC01207
AMY2A	LINC01829	0.0296166332411687	undirected	AMY2A	LINC01829
AMY2A	LINC02095	0.036675762351799	undirected	AMY2A	LINC02095
AMY2A	LMAN1L	0.0226300262991401	undirected	AMY2A	LMAN1L
AMY2A	LOC101927043	0.0215049319336846	undirected	AMY2A	LOC101927043
AMY2A	LOC101927318	0.0413531943366089	undirected	AMY2A	LOC101927318
AMY2A	LOC105370906	0.0216494765858981	undirected	AMY2A	LOC105370906
AMY2A	LPO	0.055463860763825	undirected	AMY2A	LPO
AMY2A	LRRC26	0.0497777727488511	undirected	AMY2A	LRRC26
AMY2A	LRRC31	0.0445384757901268	undirected	AMY2A	LRRC31
AMY2A	LTF	0.0297426821249038	undirected	AMY2A	LTF
AMY2A	MCF2L.AS1	0.0248052371806015	undirected	AMY2A	MCF2L.AS1
AMY2A	MFSD6L	0.0273085680451708	undirected	AMY2A	MFSD6L
AMY2A	MGAM2	0.0367833971581117	undirected	AMY2A	MGAM2
AMY2A	MS4A8	0.0331995443298433	undirected	AMY2A	MS4A8
AMY2A	MT3	0.0230210541405246	undirected	AMY2A	MT3
AMY2A	MUC19	0.0223227654681276	undirected	AMY2A	MUC19
AMY2A	MUC5B	0.0437848595176157	undirected	AMY2A	MUC5B
AMY2A	MUC7	0.0383024202311364	undirected	AMY2A	MUC7
AMY2A	MYO5C	0.0271964508776991	undirected	AMY2A	MYO5C
AMY2A	NCMAP	0.0332038199725506	undirected	AMY2A	NCMAP
AMY2A	NPY5R	0.0288190036225774	undirected	AMY2A	NPY5R
AMY2A	NXPE2	0.0451012651315775	undirected	AMY2A	NXPE2
AMY2A	NXPE4	0.0374578422408602	undirected	AMY2A	NXPE4
AMY2A	PCAT18	0.0503623886131439	undirected	AMY2A	PCAT18
AMY2A	PCDHA12	0.0307485805663077	undirected	AMY2A	PCDHA12
AMY2A	PCP4	0.0346425316279635	undirected	AMY2A	PCP4
AMY2A	PIGR	0.0348919722508101	undirected	AMY2A	PIGR
AMY2A	PIP	0.0586216204518026	undirected	AMY2A	PIP
AMY2A	PLEKHS1	0.0266636478389291	undirected	AMY2A	PLEKHS1
AMY2A	PPP1R1B	0.0417839356282613	undirected	AMY2A	PPP1R1B
AMY2A	PRB3	0.0206497329640794	undirected	AMY2A	PRB3
AMY2A	PRH1	0.0391163665284424	undirected	AMY2A	PRH1
AMY2A	PRH2	0.0368920823453661	undirected	AMY2A	PRH2
AMY2A	PROM1	0.0413425527086387	undirected	AMY2A	PROM1
AMY2A	PRR15L	0.0202966952224933	undirected	AMY2A	PRR15L
AMY2A	PRR27	0.0532573221386734	undirected	AMY2A	PRR27
AMY2A	PRR4	0.046819248735215	undirected	AMY2A	PRR4
AMY2A	RP11.110L15.2	0.0233654018885702	undirected	AMY2A	RP11.110L15.2
AMY2A	RP11.321G12.1	0.0240761007332629	undirected	AMY2A	RP11.321G12.1
AMY2A	RP11.469H8.6	0.0395173774875776	undirected	AMY2A	RP11.469H8.6
AMY2A	RP11.700H6.1	0.0253643210904196	undirected	AMY2A	RP11.700H6.1
AMY2A	SCGB3A1	0.052631849254327	undirected	AMY2A	SCGB3A1
AMY2A	SCGN	0.0244907657691439	undirected	AMY2A	SCGN
AMY2A	SLC13A2	0.0370837422327851	undirected	AMY2A	SLC13A2
AMY2A	SLC44A4	0.0248709823161593	undirected	AMY2A	SLC44A4
AMY2A	SLC5A8	0.035443760407746	undirected	AMY2A	SLC5A8
AMY2A	SMR3B	0.0444702354278335	undirected	AMY2A	SMR3B
AMY2A	SPDEF	0.0329635651722488	undirected	AMY2A	SPDEF
AMY2A	STATH	0.0541587461813305	undirected	AMY2A	STATH
AMY2A	TCEAL6	0.0226457699781719	undirected	AMY2A	TCEAL6
AMY2A	TF	0.0264640680614157	undirected	AMY2A	TF
AMY2A	TFF1	0.0372845789137966	undirected	AMY2A	TFF1
AMY2A	TFF3	0.0397786603923227	undirected	AMY2A	TFF3
AMY2A	TMEM178A	0.0318774411091191	undirected	AMY2A	TMEM178A
AMY2A	TMEM211	0.035046631667982	undirected	AMY2A	TMEM211
AMY2A	TMEM213	0.0465063892764762	undirected	AMY2A	TMEM213
AMY2A	TOX3	0.0434896741938638	undirected	AMY2A	TOX3
AMY2A	TSPAN8	0.0357615886456118	undirected	AMY2A	TSPAN8
AMY2A	TUSC8	0.0538191598698221	undirected	AMY2A	TUSC8
AMY2A	UGT2B28	0.0336652797743962	undirected	AMY2A	UGT2B28
AMY2A	WFDC2	0.0280599955477385	undirected	AMY2A	WFDC2
AMY2A	ZG16B	0.060971202410874	undirected	AMY2A	ZG16B
AP000438.2	AQP2	0.0326814790311694	undirected	AP000438.2	AQP2
AP000438.2	AQP4.AS1	0.0672924410665536	undirected	AP000438.2	AQP4.AS1
AP000438.2	AQP5	0.0337089577030002	undirected	AP000438.2	AQP5
AP000438.2	ARFGEF3	0.0513446434197862	undirected	AP000438.2	ARFGEF3
AP000438.2	ARHGAP26.AS1	0.0258714905930802	undirected	AP000438.2	ARHGAP26.AS1
AP000438.2	ARHGEF38	0.0511497035464889	undirected	AP000438.2	ARHGEF38
AP000438.2	ARMC3	0.0286455720507878	undirected	AP000438.2	ARMC3
AP000438.2	ASCL3	0.0490749683048322	undirected	AP000438.2	ASCL3
AP000438.2	ATP6V1B1	0.0341461167874739	undirected	AP000438.2	ATP6V1B1
AP000438.2	AZGP1	0.0328440307997381	undirected	AP000438.2	AZGP1
AP000438.2	BMP3	0.0681064010510351	undirected	AP000438.2	BMP3
AP000438.2	BPIFA2	0.049977056432479	undirected	AP000438.2	BPIFA2
AP000438.2	BPIFB1	0.0493221852879502	undirected	AP000438.2	BPIFB1
AP000438.2	BPIFB2	0.0665455976809563	undirected	AP000438.2	BPIFB2
AP000438.2	BSND	0.0355883482904861	undirected	AP000438.2	BSND
AP000438.2	C16orf89	0.0768250653611038	undirected	AP000438.2	C16orf89
AP000438.2	C1orf168	0.04379592971955	undirected	AP000438.2	C1orf168
AP000438.2	C1orf194	0.023186467317055	undirected	AP000438.2	C1orf194
AP000438.2	C20orf85	0.0255421886698143	undirected	AP000438.2	C20orf85
AP000438.2	C22orf15	0.0202423530814446	undirected	AP000438.2	C22orf15
AP000438.2	C2orf50	0.0322943430808379	undirected	AP000438.2	C2orf50
[truncated: 24,600 more rows]
