# Supplementary material for: Identification and validation of key modules and hub genes associated with the pathological stage of oral squamous cell carcinoma by weighted gene co-expression network analysis
Source: PeerJ. 2020 Feb 4;8:e8505. doi: 10.7717/peerj.8505 (PMC7006519; doi:10.7717/peerj.8505)
Supplement: File S3 [file peerj-08-8505-s003.zip › CytoscapeInput/CytoscapeInput-nodes-black.txt]

nodeName	altName	nodeAttr[nodesPresent, ]
CT55	CT55	black
ERVV.1	ERVV.1	black
hsa.mir.1323	hsa.mir.1323	black
hsa.mir.512.1	hsa.mir.512.1	black
hsa.mir.512.2	hsa.mir.512.2	black
hsa.mir.515.1	hsa.mir.515.1	black
hsa.mir.516a.1	hsa.mir.516a.1	black
hsa.mir.516a.2	hsa.mir.516a.2	black
hsa.mir.516b.1	hsa.mir.516b.1	black
hsa.mir.516b.2	hsa.mir.516b.2	black
hsa.mir.517a	hsa.mir.517a	black
hsa.mir.517b	hsa.mir.517b	black
hsa.mir.517c	hsa.mir.517c	black
hsa.mir.518a.1	hsa.mir.518a.1	black
hsa.mir.518a.2	hsa.mir.518a.2	black
hsa.mir.518b	hsa.mir.518b	black
hsa.mir.518c	hsa.mir.518c	black
hsa.mir.518e	hsa.mir.518e	black
hsa.mir.518f	hsa.mir.518f	black
hsa.mir.519a.1	hsa.mir.519a.1	black
hsa.mir.519a.2	hsa.mir.519a.2	black
hsa.mir.519c	hsa.mir.519c	black
hsa.mir.519d	hsa.mir.519d	black
hsa.mir.520a	hsa.mir.520a	black
hsa.mir.520b	hsa.mir.520b	black
hsa.mir.520c	hsa.mir.520c	black
hsa.mir.520d	hsa.mir.520d	black
hsa.mir.520f	hsa.mir.520f	black
hsa.mir.520g	hsa.mir.520g	black
hsa.mir.520h	hsa.mir.520h	black
hsa.mir.522	hsa.mir.522	black
hsa.mir.525	hsa.mir.525	black
hsa.mir.526b	hsa.mir.526b	black
hsa.mir.527	hsa.mir.527	black
LINC01287	LINC01287	black
PAGE5	PAGE5	black
PPP4R3CP	PPP4R3CP	black
RPL10L	RPL10L	black
