# Supplementary material for: Identification and validation of key modules and hub genes associated with the pathological stage of oral squamous cell carcinoma by weighted gene co-expression network analysis
Source: PeerJ. 2020 Feb 4;8:e8505. doi: 10.7717/peerj.8505 (PMC7006519; doi:10.7717/peerj.8505)
Supplement: File S3 [file peerj-08-8505-s003.zip › CytoscapeInput/CytoscapeInput-nodes-blue.txt]

nodeName	altName	nodeAttr[nodesPresent, ]
A4GNT	A4GNT	blue
AADACL2.AS1	AADACL2.AS1	blue
ABCA4	ABCA4	blue
ABCA8	ABCA8	blue
ABCC6P2	ABCC6P2	blue
ABHD11.AS1	ABHD11.AS1	blue
ABI3BP	ABI3BP	blue
AC002454.1	AC002454.1	blue
AC005013.5	AC005013.5	blue
AC005237.4	AC005237.4	blue
AC005281.2	AC005281.2	blue
AC005307.4	AC005307.4	blue
AC005863.1	AC005863.1	blue
AC006026.13	AC006026.13	blue
AC007126.1	AC007126.1	blue
AC007249.3	AC007249.3	blue
AC013264.2	AC013264.2	blue
AC015849.2	AC015849.2	blue
AC079354.5	AC079354.5	blue
AC092484.1	AC092484.1	blue
AC093627.7	AC093627.7	blue
AC098617.1	AC098617.1	blue
ACADSB	ACADSB	blue
ACKR1	ACKR1	blue
ACOX2	ACOX2	blue
ACSM3	ACSM3	blue
ACSS3	ACSS3	blue
ADAMTS9.AS1	ADAMTS9.AS1	blue
ADAMTS9.AS2	ADAMTS9.AS2	blue
ADGRB3	ADGRB3	blue
ADGRD1	ADGRD1	blue
ADGRG7	ADGRG7	blue
ADRA1A	ADRA1A	blue
ADRA2A	ADRA2A	blue
ADTRP	ADTRP	blue
AF064858.6	AF064858.6	blue
AF186192.1	AF186192.1	blue
AHSP	AHSP	blue
AKR1C4	AKR1C4	blue
ALAS2	ALAS2	blue
ALDH1A1	ALDH1A1	blue
ALDH1L1	ALDH1L1	blue
ALDH8A1	ALDH8A1	blue
ALDOB	ALDOB	blue
ALKAL2	ALKAL2	blue
ALPP	ALPP	blue
AMBP	AMBP	blue
ANGPTL3	ANGPTL3	blue
ANK2	ANK2	blue
ANKRD20A4	ANKRD20A4	blue
ANKRD53	ANKRD53	blue
ANKRD66	ANKRD66	blue
ANKS1B	ANKS1B	blue
ANXA10	ANXA10	blue
AP000439.3	AP000439.3	blue
AP000487.4	AP000487.4	blue
AP000593.7	AP000593.7	blue
AP001065.15	AP001065.15	blue
AP001271.3	AP001271.3	blue
AP001347.6	AP001347.6	blue
APOD	APOD	blue
APOH	APOH	blue
AR	AR	blue
ARHGAP20	ARHGAP20	blue
ARMC4	ARMC4	blue
ART4	ART4	blue
ASCL1	ASCL1	blue
ASCL4	ASCL4	blue
ATP1A3	ATP1A3	blue
ATP2A3	ATP2A3	blue
ATP4A	ATP4A	blue
ATP6V1B1.AS1	ATP6V1B1.AS1	blue
ATP7B	ATP7B	blue
B3GALT5	B3GALT5	blue
B4GALNT2	B4GALNT2	blue
BCHE	BCHE	blue
BEND4	BEND4	blue
BEND7	BEND7	blue
BEST2	BEST2	blue
BEX4	BEX4	blue
BHLHA15	BHLHA15	blue
BHMG1	BHMG1	blue
BPIFB4	BPIFB4	blue
BTC	BTC	blue
C10orf107	C10orf107	blue
C10orf90	C10orf90	blue
C11orf86	C11orf86	blue
C11orf88	C11orf88	blue
C15orf59	C15orf59	blue
C16orf71	C16orf71	blue
C1orf115	C1orf115	blue
C1orf189	C1orf189	blue
C1QL2	C1QL2	blue
C1QTNF7	C1QTNF7	blue
C20orf141	C20orf141	blue
C2orf73	C2orf73	blue
C2orf88	C2orf88	blue
C4BPB	C4BPB	blue
C5orf46	C5orf46	blue
C5orf49	C5orf49	blue
C7	C7	blue
C8orf34	C8orf34	blue
C8orf34.AS1	C8orf34.AS1	blue
CA1	CA1	blue
CA13	CA13	blue
CA4	CA4	blue
CA8	CA8	blue
CACNB4	CACNB4	blue
CACNG5	CACNG5	blue
CACNG7	CACNG7	blue
CALN1	CALN1	blue
CAPSL	CAPSL	blue
CBLN2	CBLN2	blue
CCDC110	CCDC110	blue
CCDC17	CCDC17	blue
CCDC170	CCDC170	blue
CCDC173	CCDC173	blue
CCDC178	CCDC178	blue
CCDC181	CCDC181	blue
CCDC33	CCDC33	blue
CCDC65	CCDC65	blue
CCDC85A	CCDC85A	blue
CCL14	CCL14	blue
CCL2	CCL2	blue
CCL23	CCL23	blue
CCL25	CCL25	blue
CD200R1	CD200R1	blue
CDH10	CDH10	blue
CDHR4	CDHR4	blue
CDKN2B.AS1	CDKN2B.AS1	blue
CDO1	CDO1	blue
CEACAM22P	CEACAM22P	blue
CFAP161	CFAP161	blue
CFAP221	CFAP221	blue
CFAP45	CFAP45	blue
CGA	CGA	blue
CGNL1	CGNL1	blue
CH17.302M23.1	CH17.302M23.1	blue
CH25H	CH25H	blue
CH507.42P11.7	CH507.42P11.7	blue
CHGA	CHGA	blue
CHI3L2	CHI3L2	blue
CHL1	CHL1	blue
CHL1.AS1	CHL1.AS1	blue
CHRDL1	CHRDL1	blue
CHST6	CHST6	blue
CLDN23	CLDN23	blue
CLEC17A	CLEC17A	blue
CLEC3B	CLEC3B	blue
CLIC6	CLIC6	blue
CLYBL	CLYBL	blue
CNGA4	CNGA4	blue
CNPY1	CNPY1	blue
COCH	COCH	blue
COL26A1	COL26A1	blue
CPB1	CPB1	blue
CPLX2	CPLX2	blue
CPNE4	CPNE4	blue
CRACR2A	CRACR2A	blue
CRAT	CRAT	blue
CRB2	CRB2	blue
CREB3L3	CREB3L3	blue
CRHBP	CRHBP	blue
CRHR1	CRHR1	blue
CROCC2	CROCC2	blue
CRTAC1	CRTAC1	blue
CRYBA2	CRYBA2	blue
CRYGC	CRYGC	blue
CSF2	CSF2	blue
CT83	CT83	blue
CTB.113D17.1	CTB.113D17.1	blue
CTB.40H15.4	CTB.40H15.4	blue
CTB.51J22.1	CTB.51J22.1	blue
CTC.241F20.4	CTC.241F20.4	blue
CTC.297N7.9	CTC.297N7.9	blue
CTC.327F10.4	CTC.327F10.4	blue
CTC.327F10.5	CTC.327F10.5	blue
CTC.559E9.4	CTC.559E9.4	blue
CTD.2095E4.5	CTD.2095E4.5	blue
CTD.2240E14.4	CTD.2240E14.4	blue
CTD.2339F6.1	CTD.2339F6.1	blue
CTD.2371O3.3	CTD.2371O3.3	blue
CTD.2376I4.1	CTD.2376I4.1	blue
CTD.2376I4.2	CTD.2376I4.2	blue
CTD.2380F24.1	CTD.2380F24.1	blue
CTD.2649C14.2	CTD.2649C14.2	blue
CTD.3193K9.11	CTD.3193K9.11	blue
CTSG	CTSG	blue
CTTNBP2	CTTNBP2	blue
CX3CR1	CX3CR1	blue
CXXC1P1	CXXC1P1	blue
CYP11A1	CYP11A1	blue
CYP1A1	CYP1A1	blue
CYP1A2	CYP1A2	blue
CYP27C1	CYP27C1	blue
CYP4X1	CYP4X1	blue
DACH1	DACH1	blue
DAGLA	DAGLA	blue
DCT	DCT	blue
DEFB124	DEFB124	blue
DEUP1	DEUP1	blue
DGKB	DGKB	blue
DHRS2	DHRS2	blue
DIO1	DIO1	blue
DLG2	DLG2	blue
DMRT1	DMRT1	blue
DNAAF1	DNAAF1	blue
DNAH10	DNAH10	blue
DNAH12	DNAH12	blue
DNAH6	DNAH6	blue
DNALI1	DNALI1	blue
DNASE2B	DNASE2B	blue
DPP4	DPP4	blue
DPPA4	DPPA4	blue
DPT	DPT	blue
DRD2	DRD2	blue
DRD5	DRD5	blue
DRGX	DRGX	blue
DSCAM	DSCAM	blue
DTHD1	DTHD1	blue
DYNLRB2	DYNLRB2	blue
E2F1	E2F1	blue
EFCAB6	EFCAB6	blue
EFHB	EFHB	blue
EFHC2	EFHC2	blue
EHD3	EHD3	blue
ELAVL2	ELAVL2	blue
ENO4	ENO4	blue
ENPP4	ENPP4	blue
ENPP5	ENPP5	blue
EQTN	EQTN	blue
ERAS	ERAS	blue
ETV1	ETV1	blue
EYA2	EYA2	blue
F10	F10	blue
FADD	FADD	blue
FAIM2	FAIM2	blue
FAM107A	FAM107A	blue
FAM149A	FAM149A	blue
FAM163A	FAM163A	blue
FAM174B	FAM174B	blue
FAM184A	FAM184A	blue
FAM216B	FAM216B	blue
FAM221A	FAM221A	blue
FAM222A.AS1	FAM222A.AS1	blue
FAM71F1	FAM71F1	blue
FAM92B	FAM92B	blue
FAM95B1	FAM95B1	blue
FARSA.AS1	FARSA.AS1	blue
FBXO2	FBXO2	blue
FCER1A	FCER1A	blue
FCGBP	FCGBP	blue
FGF10	FGF10	blue
FGF12	FGF12	blue
FGF12.AS2	FGF12.AS2	blue
FGF14	FGF14	blue
FGF18	FGF18	blue
FGF3	FGF3	blue
FGF7	FGF7	blue
FGFBP2	FGFBP2	blue
FMO2	FMO2	blue
FMO5	FMO5	blue
FNDC4	FNDC4	blue
FOLR3	FOLR3	blue
FOXD3	FOXD3	blue
FOXG1.AS1	FOXG1.AS1	blue
FOXI2	FOXI2	blue
FRRS1L	FRRS1L	blue
FRY	FRY	blue
FRZB	FRZB	blue
FXYD2	FXYD2	blue
GABRP	GABRP	blue
GALNT12	GALNT12	blue
GALNT13	GALNT13	blue
GALNT16	GALNT16	blue
GALNT5	GALNT5	blue
GALR1	GALR1	blue
GAS2	GAS2	blue
GAS2L2	GAS2L2	blue
GAST	GAST	blue
GATM	GATM	blue
GBX2	GBX2	blue
GDF10	GDF10	blue
GDF7	GDF7	blue
GFRA1	GFRA1	blue
GGT2	GGT2	blue
GGTA1P	GGTA1P	blue
GLRB	GLRB	blue
GNA14	GNA14	blue
GNE	GNE	blue
GNG7	GNG7	blue
GOLGA8A	GOLGA8A	blue
GOLGA8B	GOLGA8B	blue
GPC3	GPC3	blue
GPD1L	GPD1L	blue
GPIHBP1	GPIHBP1	blue
GPR158	GPR158	blue
GPR39	GPR39	blue
GPRASP1	GPRASP1	blue
GREM2	GREM2	blue
GRIK3	GRIK3	blue
GRM1	GRM1	blue
GULP1	GULP1	blue
HAGHL	HAGHL	blue
HBA1	HBA1	blue
HBA2	HBA2	blue
HBB	HBB	blue
HBD	HBD	blue
HBG2	HBG2	blue
HCAR1	HCAR1	blue
HDGFL1	HDGFL1	blue
HHIPL2	HHIPL2	blue
HLX.AS1	HLX.AS1	blue
HNF1B	HNF1B	blue
HNF4A	HNF4A	blue
HOXB.AS2	HOXB.AS2	blue
HOXB2	HOXB2	blue
HOXB3	HOXB3	blue
HOXB4	HOXB4	blue
HOXC11	HOXC11	blue
HOXD10	HOXD10	blue
HOXD11	HOXD11	blue
HRASLS	HRASLS	blue
HS3ST2	HS3ST2	blue
hsa.let.7c	hsa.let.7c	blue
hsa.mir.1258	hsa.mir.1258	blue
hsa.mir.1277	hsa.mir.1277	blue
hsa.mir.135a.1	hsa.mir.135a.1	blue
hsa.mir.19a	hsa.mir.19a	blue
hsa.mir.211	hsa.mir.211	blue
hsa.mir.29c	hsa.mir.29c	blue
hsa.mir.301a	hsa.mir.301a	blue
hsa.mir.301b	hsa.mir.301b	blue
hsa.mir.31	hsa.mir.31	blue
hsa.mir.34b	hsa.mir.34b	blue
hsa.mir.34c	hsa.mir.34c	blue
hsa.mir.3664	hsa.mir.3664	blue
hsa.mir.374c	hsa.mir.374c	blue
hsa.mir.4443	hsa.mir.4443	blue
hsa.mir.455	hsa.mir.455	blue
hsa.mir.4766	hsa.mir.4766	blue
hsa.mir.615	hsa.mir.615	blue
hsa.mir.7112	hsa.mir.7112	blue
hsa.mir.7850	hsa.mir.7850	blue
hsa.mir.99a	hsa.mir.99a	blue
HSD17B13	HSD17B13	blue
ICA1	ICA1	blue
ID4	ID4	blue
IFITM5	IFITM5	blue
IFNE	IFNE	blue
IFNK	IFNK	blue
IGF1	IGF1	blue
IGSF10	IGSF10	blue
IL12A.AS1	IL12A.AS1	blue
IL13	IL13	blue
IL17REL	IL17REL	blue
IL21	IL21	blue
IL24	IL24	blue
IL33	IL33	blue
IL5	IL5	blue
IL5RA	IL5RA	blue
IL6	IL6	blue
INMT	INMT	blue
INSM1	INSM1	blue
IQCD	IQCD	blue
ITM2A	ITM2A	blue
JAKMIP2.AS1	JAKMIP2.AS1	blue
JAML	JAML	blue
JCHAIN	JCHAIN	blue
KCNE1	KCNE1	blue
KCNE1B	KCNE1B	blue
KCNE3	KCNE3	blue
KCNH1	KCNH1	blue
KCNH1.IT1	KCNH1.IT1	blue
KCNH5	KCNH5	blue
KHDC1L	KHDC1L	blue
KHDRBS2	KHDRBS2	blue
KIAA2012	KIAA2012	blue
KIAA2022	KIAA2022	blue
KIF19	KIF19	blue
KIF25	KIF25	blue
KIF25.AS1	KIF25.AS1	blue
KLF17	KLF17	blue
KLHDC8A	KLHDC8A	blue
KLHL14	KLHL14	blue
KLHL32	KLHL32	blue
KREMEN2	KREMEN2	blue
KRT20	KRT20	blue
KRT222	KRT222	blue
KRT31	KRT31	blue
KRT35	KRT35	blue
KRT36	KRT36	blue
KRT85	KRT85	blue
KRTAP13.2	KRTAP13.2	blue
KRTAP3.1	KRTAP3.1	blue
LGSN	LGSN	blue
LHFPL3.AS1	LHFPL3.AS1	blue
LHFPL4	LHFPL4	blue
LIFR.AS1	LIFR.AS1	blue
LINC00028	LINC00028	blue
LINC00165	LINC00165	blue
LINC00278	LINC00278	blue
LINC00461	LINC00461	blue
LINC00472	LINC00472	blue
LINC00567	LINC00567	blue
LINC00635	LINC00635	blue
LINC00896	LINC00896	blue
LINC00992	LINC00992	blue
LINC01087	LINC01087	blue
LINC01158	LINC01158	blue
LINC01191	LINC01191	blue
LINC01204	LINC01204	blue
LINC01228	LINC01228	blue
LINC01254	LINC01254	blue
LINC01266	LINC01266	blue
LINC01354	LINC01354	blue
LINC01429	LINC01429	blue
LINC01460	LINC01460	blue
LINC01482	LINC01482	blue
LINC01561	LINC01561	blue
LINC01600	LINC01600	blue
LINC01625	LINC01625	blue
LINC01778	LINC01778	blue
LINC01910	LINC01910	blue
LINC01914	LINC01914	blue
LINC01940	LINC01940	blue
LINC01971	LINC01971	blue
LINC02036	LINC02036	blue
LINC02147	LINC02147	blue
LINCR.0001	LINCR.0001	blue
LIPI	LIPI	blue
LIX1	LIX1	blue
LL22NC03.63E9.3	LL22NC03.63E9.3	blue
LMNTD1	LMNTD1	blue
LMO7DN	LMO7DN	blue
LMOD1	LMOD1	blue
LOC100506497	LOC100506497	blue
LOC101927497	LOC101927497	blue
LOC101927596	LOC101927596	blue
LOC101928118	LOC101928118	blue
LOC101928583	LOC101928583	blue
LOC101929331	LOC101929331	blue
LOC102723471	LOC102723471	blue
LOC102724589	LOC102724589	blue
LOC105369364	LOC105369364	blue
LOC105369739	LOC105369739	blue
LOC105370941	LOC105370941	blue
LOC105376382	LOC105376382	blue
LOC105376575	LOC105376575	blue
LOC105378137	LOC105378137	blue
LOC283575	LOC283575	blue
LOC285766	LOC285766	blue
LOC375196	LOC375196	blue
LOC554223	LOC554223	blue
LOC644656	LOC644656	blue
LPA	LPA	blue
LPIN1	LPIN1	blue
LRMP	LRMP	blue
LRRC10B	LRRC10B	blue
LRRC18	LRRC18	blue
LRRC43	LRRC43	blue
LRRC55	LRRC55	blue
LRRIQ1	LRRIQ1	blue
LRRTM1	LRRTM1	blue
LUZP2	LUZP2	blue
LYVE1	LYVE1	blue
LYZ	LYZ	blue
MAATS1	MAATS1	blue
MAGEA8	MAGEA8	blue
MAML3	MAML3	blue
MAOB	MAOB	blue
MAP6	MAP6	blue
MAS1	MAS1	blue
MC5R	MC5R	blue
MDH1B	MDH1B	blue
MEI1	MEI1	blue
MEI4	MEI4	blue
MEIS1.AS3	MEIS1.AS3	blue
MEOX2	MEOX2	blue
METTL24	METTL24	blue
METTL7A	METTL7A	blue
MFAP4	MFAP4	blue
MGC27382	MGC27382	blue
MGP	MGP	blue
MIR1249	MIR1249	blue
MIR3681HG	MIR3681HG	blue
MIR3685	MIR3685	blue
MIR4432HG	MIR4432HG	blue
MIR6843	MIR6843	blue
MITF	MITF	blue
MLANA	MLANA	blue
MLPH	MLPH	blue
MMEL1	MMEL1	blue
MMP27	MMP27	blue
MMP8	MMP8	blue
MMRN1	MMRN1	blue
MOBP	MOBP	blue
MRGPRE	MRGPRE	blue
MROH9	MROH9	blue
MUC6	MUC6	blue
MYH11	MYH11	blue
MYL7	MYL7	blue
MYRIP	MYRIP	blue
NAALADL2	NAALADL2	blue
NBEA	NBEA	blue
NDNF	NDNF	blue
NEFH	NEFH	blue
NELL1	NELL1	blue
NFIX	NFIX	blue
NKAIN3	NKAIN3	blue
NKX6.2	NKX6.2	blue
NLRP14	NLRP14	blue
NME5	NME5	blue
NOSTRIN	NOSTRIN	blue
NPY1R	NPY1R	blue
NR0B1	NR0B1	blue
NR3C2	NR3C2	blue
NR4A1	NR4A1	blue
NR4A2	NR4A2	blue
NR4A3	NR4A3	blue
NRG2	NRG2	blue
NRG3	NRG3	blue
NRXN3	NRXN3	blue
NSUN7	NSUN7	blue
NTF3	NTF3	blue
NTRK3	NTRK3	blue
NTSR1	NTSR1	blue
NXPH1	NXPH1	blue
NXPH2	NXPH2	blue
NYAP2	NYAP2	blue
OCSTAMP	OCSTAMP	blue
OGN	OGN	blue
OLIG2	OLIG2	blue
OR13A1	OR13A1	blue
ORAOV1	ORAOV1	blue
ORM1	ORM1	blue
ORM2	ORM2	blue
OSM	OSM	blue
OSR1	OSR1	blue
OXGR1	OXGR1	blue
PACERR	PACERR	blue
PACRG	PACRG	blue
PADI4	PADI4	blue
PAEP	PAEP	blue
PAGE2	PAGE2	blue
PAGE2B	PAGE2B	blue
PAK5	PAK5	blue
PASD1	PASD1	blue
PCDHA11	PCDHA11	blue
PCDHAC1	PCDHAC1	blue
PCDHAC2	PCDHAC2	blue
PCSK2	PCSK2	blue
PDE6A	PDE6A	blue
PDGFD	PDGFD	blue
PICSAR	PICSAR	blue
PIF1	PIF1	blue
PKHD1	PKHD1	blue
PKHD1L1	PKHD1L1	blue
PLAC8	PLAC8	blue
PLAC9	PLAC9	blue
PLCB4	PLCB4	blue
PLCXD3	PLCXD3	blue
PLEKHA6	PLEKHA6	blue
PLEKHB1	PLEKHB1	blue
PLP1	PLP1	blue
PLPP4	PLPP4	blue
PLPPR3	PLPPR3	blue
PODN	PODN	blue
PPARG	PPARG	blue
PPM1H	PPM1H	blue
PPM1L	PPM1L	blue
PPP1R42	PPP1R42	blue
PPP1R9A	PPP1R9A	blue
PRAMENP	PRAMENP	blue
PRKAG2.AS1	PRKAG2.AS1	blue
PRR29	PRR29	blue
PRSS53	PRSS53	blue
PTCHD3	PTCHD3	blue
PTGDS	PTGDS	blue
PTGIS	PTGIS	blue
PTN	PTN	blue
PTPRN2	PTPRN2	blue
PTPRT	PTPRT	blue
PWAR5	PWAR5	blue
RAB3C	RAB3C	blue
RAPGEF4.AS1	RAPGEF4.AS1	blue
RARRES1	RARRES1	blue
RASL10B	RASL10B	blue
RBP1	RBP1	blue
RBP4	RBP4	blue
RERG	RERG	blue
RFPL1S	RFPL1S	blue
RGN	RGN	blue
RGS22	RGS22	blue
RGS7BP	RGS7BP	blue
RGS8	RGS8	blue
RHBDL3	RHBDL3	blue
RIC3	RIC3	blue
RIMS1	RIMS1	blue
RIMS4	RIMS4	blue
RIPPLY3	RIPPLY3	blue
RNF150	RNF150	blue
RNF180	RNF180	blue
RNU4.1	RNU4.1	blue
ROBO2	ROBO2	blue
ROPN1	ROPN1	blue
RP1.127D3.4	RP1.127D3.4	blue
RP1.193H18.2	RP1.193H18.2	blue
RP1.32I10.10	RP1.32I10.10	blue
RP1.8B1.4	RP1.8B1.4	blue
RP11.1000B6.3	RP11.1000B6.3	blue
RP11.105N14.1	RP11.105N14.1	blue
RP11.109D9.4	RP11.109D9.4	blue
RP11.10H3.1	RP11.10H3.1	blue
RP11.1102P16.1	RP11.1102P16.1	blue
RP11.115H13.1	RP11.115H13.1	blue
RP11.11N5.1	RP11.11N5.1	blue
RP11.11N5.3	RP11.11N5.3	blue
RP11.12M5.3	RP11.12M5.3	blue
RP11.138E9.2	RP11.138E9.2	blue
RP11.141M1.3	RP11.141M1.3	blue
RP11.145H9.3	RP11.145H9.3	blue
RP11.146D12.2	RP11.146D12.2	blue
RP11.161M6.2	RP11.161M6.2	blue
RP11.173C1.1	RP11.173C1.1	blue
RP11.190C22.8	RP11.190C22.8	blue
RP11.209D14.2	RP11.209D14.2	blue
RP11.219B17.3	RP11.219B17.3	blue
RP11.221N13.4	RP11.221N13.4	blue
RP11.227D13.4	RP11.227D13.4	blue
RP11.250B2.3	RP11.250B2.3	blue
RP11.250B2.5	RP11.250B2.5	blue
RP11.25I15.3	RP11.25I15.3	blue
RP11.283G6.5	RP11.283G6.5	blue
RP11.320N7.2	RP11.320N7.2	blue
RP11.330M19.1	RP11.330M19.1	blue
RP11.344B5.2	RP11.344B5.2	blue
RP11.351A11.1	RP11.351A11.1	blue
RP11.37C7.3	RP11.37C7.3	blue
RP11.383C6.2	RP11.383C6.2	blue
RP11.399K21.13	RP11.399K21.13	blue
RP11.408N14.1	RP11.408N14.1	blue
RP11.431J17.1	RP11.431J17.1	blue
RP11.445F12.1	RP11.445F12.1	blue
RP11.46F15.2	RP11.46F15.2	blue
RP11.46H11.3	RP11.46H11.3	blue
RP11.486M23.1	RP11.486M23.1	blue
RP11.493L12.3	RP11.493L12.3	blue
RP11.503C24.2	RP11.503C24.2	blue
RP11.536O18.1	RP11.536O18.1	blue
RP11.54O7.11	RP11.54O7.11	blue
RP11.568J23.8	RP11.568J23.8	blue
RP11.572O17.1	RP11.572O17.1	blue
RP11.575H3.1	RP11.575H3.1	blue
RP11.57H12.3	RP11.57H12.3	blue
RP11.624C23.1	RP11.624C23.1	blue
RP11.631N16.4	RP11.631N16.4	blue
RP11.65J21.4	RP11.65J21.4	blue
RP11.662I13.2	RP11.662I13.2	blue
RP11.677M24.1	RP11.677M24.1	blue
RP11.678G14.3	RP11.678G14.3	blue
RP11.680C21.1	RP11.680C21.1	blue
RP11.710C12.1	RP11.710C12.1	blue
RP11.713N11.6	RP11.713N11.6	blue
RP11.728F11.4	RP11.728F11.4	blue
RP11.757G1.6	RP11.757G1.6	blue
RP11.774O3.3	RP11.774O3.3	blue
RP11.798G7.7	RP11.798G7.7	blue
RP11.7F17.5	RP11.7F17.5	blue
RP11.805J14.3	RP11.805J14.3	blue
RP11.831A10.1	RP11.831A10.1	blue
RP11.93B14.10	RP11.93B14.10	blue
RP11.963H4.3	RP11.963H4.3	blue
RP11.968A15.2	RP11.968A15.2	blue
RP11.968O1.5	RP11.968O1.5	blue
RP13.463N16.6	RP13.463N16.6	blue
RP3.416J7.4	RP3.416J7.4	blue
RP3.522D1.1	RP3.522D1.1	blue
RP4.568F9.6	RP4.568F9.6	blue
RP4.665J23.4	RP4.665J23.4	blue
RP5.965F6.2	RP5.965F6.2	blue
RPRM	RPRM	blue
RPS6KA6	RPS6KA6	blue
RPSAP52	RPSAP52	blue
RSPH1	RSPH1	blue
RSPH4A	RSPH4A	blue
RSPO1	RSPO1	blue
RSPO3	RSPO3	blue
SAMD13	SAMD13	blue
SCARA5	SCARA5	blue
SCGB3A2	SCGB3A2	blue
SCIN	SCIN	blue
SDPR	SDPR	blue
SELENBP1	SELENBP1	blue
SEMA3E	SEMA3E	blue
SEMA3G	SEMA3G	blue
SERPINA10	SERPINA10	blue
SERPINA3	SERPINA3	blue
SERPINI2	SERPINI2	blue
SERTM1	SERTM1	blue
SFTA1P	SFTA1P	blue
SHISA6	SHISA6	blue
SHISA9	SHISA9	blue
SHROOM3	SHROOM3	blue
SIAH3	SIAH3	blue
SIGLEC15	SIGLEC15	blue
SLAIN1	SLAIN1	blue
SLC19A3	SLC19A3	blue
SLC1A1	SLC1A1	blue
SLC1A6	SLC1A6	blue
SLC22A16	SLC22A16	blue
SLC22A31	SLC22A31	blue
SLC26A4	SLC26A4	blue
SLC27A2	SLC27A2	blue
SLC27A6	SLC27A6	blue
SLC37A1	SLC37A1	blue
SLC38A3	SLC38A3	blue
SLC4A4	SLC4A4	blue
SLC6A1	SLC6A1	blue
SLC9A2	SLC9A2	blue
SLITRK1	SLITRK1	blue
SLITRK5	SLITRK5	blue
SMAD9	SMAD9	blue
SMILR	SMILR	blue
SMIM10L2A	SMIM10L2A	blue
SNORA69	SNORA69	blue
SNORA74A	SNORA74A	blue
SNORD14E	SNORD14E	blue
SNORD60	SNORD60	blue
SNORD7	SNORD7	blue
SNORD88A	SNORD88A	blue
SNTG2	SNTG2	blue
SORBS2	SORBS2	blue
SORCS3	SORCS3	blue
SOWAHA	SOWAHA	blue
SOX17	SOX17	blue
SOX2.OT	SOX2.OT	blue
SOX5	SOX5	blue
SPATA18	SPATA18	blue
SPATA6	SPATA6	blue
SPIB	SPIB	blue
SPNS3	SPNS3	blue
SSX1	SSX1	blue
STXBP6	STXBP6	blue
SUN3	SUN3	blue
SVIP	SVIP	blue
SYN2	SYN2	blue
SYNGR1	SYNGR1	blue
SYT9	SYT9	blue
SYTL4	SYTL4	blue
TAC1	TAC1	blue
TACR1	TACR1	blue
TAS2R20	TAS2R20	blue
TBATA	TBATA	blue
TBL1Y	TBL1Y	blue
TCEAL2	TCEAL2	blue
TCEAL5	TCEAL5	blue
TDRD12	TDRD12	blue
TDRD9	TDRD9	blue
TEKT3	TEKT3	blue
TERT	TERT	blue
TESC	TESC	blue
TEX11	TEX11	blue
TEX26	TEX26	blue
TEX29	TEX29	blue
TGFBR3	TGFBR3	blue
TH	TH	blue
THSD7B	THSD7B	blue
TKTL1	TKTL1	blue
TLE2	TLE2	blue
TM4SF19.AS1	TM4SF19.AS1	blue
TMEFF2	TMEFF2	blue
TMEM114	TMEM114	blue
TMEM163	TMEM163	blue
TMEM190	TMEM190	blue
TMEM220.AS1	TMEM220.AS1	blue
TMEM249	TMEM249	blue
TMEM35A	TMEM35A	blue
TMEM56	TMEM56	blue
TMEM61	TMEM61	blue
TMEM92.AS1	TMEM92.AS1	blue
TMSB15A	TMSB15A	blue
TNFRSF11A	TNFRSF11A	blue
TNFRSF19	TNFRSF19	blue
TNXB	TNXB	blue
TPTEP1	TPTEP1	blue
TREH	TREH	blue
TREM1	TREM1	blue
TREM2	TREM2	blue
TREML4	TREML4	blue
TRH	TRH	blue
TRIL	TRIL	blue
TRIM31	TRIM31	blue
TRIML2	TRIML2	blue
TRNP1	TRNP1	blue
TRPM1	TRPM1	blue
TRPV6	TRPV6	blue
TSPAN12	TSPAN12	blue
TSPAN19	TSPAN19	blue
TTC25	TTC25	blue
TTC29	TTC29	blue
TTLL6	TTLL6	blue
TTTY14	TTTY14	blue
TTTY16	TTTY16	blue
TUBA3E	TUBA3E	blue
TUBA4B	TUBA4B	blue
TYR	TYR	blue
TYRP1	TYRP1	blue
UG0898H09	UG0898H09	blue
UMODL1.AS1	UMODL1.AS1	blue
UNC13C	UNC13C	blue
UPB1	UPB1	blue
USP32P1	USP32P1	blue
VWA2	VWA2	blue
VWA5B1	VWA5B1	blue
VWA5B2	VWA5B2	blue
VWDE	VWDE	blue
WDR49	WDR49	blue
WDR63	WDR63	blue
WDR86.AS1	WDR86.AS1	blue
WIF1	WIF1	blue
X3.Sep	X3.Sep	blue
XKR4	XKR4	blue
XPNPEP2	XPNPEP2	blue
ZAN	ZAN	blue
ZDHHC15	ZDHHC15	blue
ZFR2	ZFR2	blue
ZFY.AS1	ZFY.AS1	blue
ZG16	ZG16	blue
ZMYND12	ZMYND12	blue
ZNF418	ZNF418	blue
ZNF471	ZNF471	blue
ZNF486	ZNF486	blue
ZNF492	ZNF492	blue
ZNF541	ZNF541	blue
ZNF626	ZNF626	blue
ZNF677	ZNF677	blue
ZNF844	ZNF844	blue
ZNF853	ZNF853	blue
ZNF98	ZNF98	blue
ZP2	ZP2	blue
ZSCAN1	ZSCAN1	blue
