# Supplementary material for: Identification and validation of key modules and hub genes associated with the pathological stage of oral squamous cell carcinoma by weighted gene co-expression network analysis
Source: PeerJ. 2020 Feb 4;8:e8505. doi: 10.7717/peerj.8505 (PMC7006519; doi:10.7717/peerj.8505)
Supplement: File S3 [file peerj-08-8505-s003.zip › CytoscapeInput/CytoscapeInput-nodes-brown.txt]

nodeName	altName	nodeAttr[nodesPresent, ]
A2ML1	A2ML1	brown
AADAC	AADAC	brown
AC002511.3	AC002511.3	brown
AC003092.1	AC003092.1	brown
AC004231.2	AC004231.2	brown
AC005062.2	AC005062.2	brown
AC005083.1	AC005083.1	brown
AC005162.5	AC005162.5	brown
AC005532.5	AC005532.5	brown
AC011286.1	AC011286.1	brown
AC011513.4	AC011513.4	brown
AC024592.9	AC024592.9	brown
AC073842.19	AC073842.19	brown
AC079610.1	AC079610.1	brown
AC079630.2	AC079630.2	brown
AC093159.1	AC093159.1	brown
AC103563.8	AC103563.8	brown
AC103563.9	AC103563.9	brown
AC107072.2	AC107072.2	brown
AC107218.3	AC107218.3	brown
AC118754.4	AC118754.4	brown
ACBD3.AS1	ACBD3.AS1	brown
ACPP	ACPP	brown
ADGRF1	ADGRF1	brown
ADH7	ADH7	brown
ADRA1B	ADRA1B	brown
AF131215.8	AF131215.8	brown
AF131216.5	AF131216.5	brown
AFDN.AS1	AFDN.AS1	brown
AIF1L	AIF1L	brown
AK7	AK7	brown
AL163953.2	AL163953.2	brown
ALDH3A1	ALDH3A1	brown
ALOX12	ALOX12	brown
ALOX15	ALOX15	brown
ANKRD20A11P	ANKRD20A11P	brown
ANKRD35	ANKRD35	brown
ANKRD62	ANKRD62	brown
ANO1.AS2	ANO1.AS2	brown
ANXA1	ANXA1	brown
ANXA9	ANXA9	brown
ARHGEF26	ARHGEF26	brown
ARHGEF26.AS1	ARHGEF26.AS1	brown
ARSF	ARSF	brown
ARSH	ARSH	brown
ASPG	ASPG	brown
ATP13A4	ATP13A4	brown
ATP13A5	ATP13A5	brown
ATP6V0A4	ATP6V0A4	brown
B3GNT6	B3GNT6	brown
BARX2	BARX2	brown
BCAS1	BCAS1	brown
BCL2L15	BCL2L15	brown
C15orf59.AS1	C15orf59.AS1	brown
C15orf62	C15orf62	brown
C1QL4	C1QL4	brown
C2orf54	C2orf54	brown
C4orf19	C4orf19	brown
C5orf66.AS1	C5orf66.AS1	brown
C8orf74	C8orf74	brown
CAB39L	CAB39L	brown
CAPN14	CAPN14	brown
CAPN5	CAPN5	brown
CCAT1	CCAT1	brown
CD177	CD177	brown
CDH26	CDH26	brown
CEACAM1	CEACAM1	brown
CEACAM5	CEACAM5	brown
CEACAM6	CEACAM6	brown
CEACAM7	CEACAM7	brown
CFAP73	CFAP73	brown
CFAP74	CFAP74	brown
CGB7	CGB7	brown
CGB8	CGB8	brown
CGN	CGN	brown
CIDEA	CIDEA	brown
CLCA4	CLCA4	brown
CLDN17	CLDN17	brown
CLDN4	CLDN4	brown
CLVS1	CLVS1	brown
COL5A1.AS1	COL5A1.AS1	brown
CPEB3	CPEB3	brown
CRISP3	CRISP3	brown
CRNN	CRNN	brown
CRYM	CRYM	brown
CSTB	CSTB	brown
CTC.276P9.4	CTC.276P9.4	brown
CTC.490G23.2	CTC.490G23.2	brown
CTD.2015A6.2	CTD.2015A6.2	brown
CTD.2532K18.2	CTD.2532K18.2	brown
CTD.2540L5.6	CTD.2540L5.6	brown
CTD.2545H1.2	CTD.2545H1.2	brown
CTD.2547H18.1	CTD.2547H18.1	brown
CXCL17	CXCL17	brown
CXCR2	CXCR2	brown
CYP2C18	CYP2C18	brown
CYP2C19	CYP2C19	brown
CYP2E1	CYP2E1	brown
CYP2F1	CYP2F1	brown
CYP3A4	CYP3A4	brown
CYP3A5	CYP3A5	brown
CYP4B1	CYP4B1	brown
CYP4F12	CYP4F12	brown
CYP4F29P	CYP4F29P	brown
CYP4F35P	CYP4F35P	brown
CYSRT1	CYSRT1	brown
DISP2	DISP2	brown
DISP3	DISP3	brown
DKK4	DKK4	brown
DNAH9	DNAH9	brown
DNASE1L3	DNASE1L3	brown
DOC2B	DOC2B	brown
DPCR1	DPCR1	brown
DRC1	DRC1	brown
DSG1.AS1	DSG1.AS1	brown
DYNAP	DYNAP	brown
ECM1	ECM1	brown
EHF	EHF	brown
ELF5	ELF5	brown
ELOVL3	ELOVL3	brown
EMP1	EMP1	brown
ENDOU	ENDOU	brown
EPB41L4A	EPB41L4A	brown
EPB41L4A.AS2	EPB41L4A.AS2	brown
EPHX3	EPHX3	brown
EPS8L1	EPS8L1	brown
FALEC	FALEC	brown
FAM3B	FAM3B	brown
FAM3D	FAM3D	brown
FBXO43	FBXO43	brown
FGF5	FGF5	brown
FGL1	FGL1	brown
FLG.AS1	FLG.AS1	brown
FMO9P	FMO9P	brown
FOXA1	FOXA1	brown
FOXC2.AS1	FOXC2.AS1	brown
FRMD5	FRMD5	brown
FSD1	FSD1	brown
FTLP10	FTLP10	brown
FUT2	FUT2	brown
FUT3	FUT3	brown
FUT6	FUT6	brown
FZD2	FZD2	brown
GATA3.AS1	GATA3.AS1	brown
GBP6	GBP6	brown
GCKR	GCKR	brown
GCNT3	GCNT3	brown
GDPD3	GDPD3	brown
GGT6	GGT6	brown
GUCY2C	GUCY2C	brown
GYS2	GYS2	brown
HCG22	HCG22	brown
HLF	HLF	brown
HOPX	HOPX	brown
HPGD	HPGD	brown
HS3ST1	HS3ST1	brown
hsa.mir.375	hsa.mir.375	brown
HTR3B	HTR3B	brown
IBSP	IBSP	brown
IKZF2	IKZF2	brown
IL17A	IL17A	brown
IL17F	IL17F	brown
IL1RN	IL1RN	brown
IL22	IL22	brown
IL36A	IL36A	brown
INHBA.AS1	INHBA.AS1	brown
IYD	IYD	brown
KAT2B	KAT2B	brown
KB.1562D12.1	KB.1562D12.1	brown
KCNRG	KCNRG	brown
KIF12	KIF12	brown
KLB	KLB	brown
KLHDC7A	KLHDC7A	brown
KLK12	KLK12	brown
KLK13	KLK13	brown
KRT13	KRT13	brown
KRT24	KRT24	brown
KRT3	KRT3	brown
KRT32	KRT32	brown
KRT33A	KRT33A	brown
KRT33B	KRT33B	brown
KRT4	KRT4	brown
KRT40	KRT40	brown
KRT76	KRT76	brown
KRT78	KRT78	brown
KRT81	KRT81	brown
KRTAP3.2	KRTAP3.2	brown
KRTAP4.8	KRTAP4.8	brown
LA16c.380A1.1	LA16c.380A1.1	brown
LDHD	LDHD	brown
LDLRAD1	LDLRAD1	brown
LEXM	LEXM	brown
LHB	LHB	brown
LINC00330	LINC00330	brown
LINC00452	LINC00452	brown
LINC00492	LINC00492	brown
LINC00514	LINC00514	brown
LINC00525	LINC00525	brown
LINC00551	LINC00551	brown
LINC00601	LINC00601	brown
LINC00628	LINC00628	brown
LINC00675	LINC00675	brown
LINC00973	LINC00973	brown
LINC01206	LINC01206	brown
LINC01269	LINC01269	brown
LINC01356	LINC01356	brown
LINC01395	LINC01395	brown
LINC01583	LINC01583	brown
LINC01644	LINC01644	brown
LINC01697	LINC01697	brown
LINC01711	LINC01711	brown
LINC01929	LINC01929	brown
LINC01978	LINC01978	brown
LINC01983	LINC01983	brown
LINC02006	LINC02006	brown
LINC02015	LINC02015	brown
LINC02028	LINC02028	brown
LINC02038	LINC02038	brown
LINC02081	LINC02081	brown
LINC02201	LINC02201	brown
LINC02243	LINC02243	brown
LL22NC03.N14H11.1	LL22NC03.N14H11.1	brown
LMO7	LMO7	brown
LNX1	LNX1	brown
LOC100130111	LOC100130111	brown
LOC100506098	LOC100506098	brown
LOC101059948	LOC101059948	brown
LOC101927727	LOC101927727	brown
LOC101927972	LOC101927972	brown
LOC101928075	LOC101928075	brown
LOC101928844	LOC101928844	brown
LOC101929340	LOC101929340	brown
LOC102724163	LOC102724163	brown
LOC105369192	LOC105369192	brown
LOC105374205	LOC105374205	brown
LOC401286	LOC401286	brown
LOC441178	LOC441178	brown
LOC574538	LOC574538	brown
LOC729739	LOC729739	brown
LRFN2	LRFN2	brown
LRG1	LRG1	brown
LRRC4	LRRC4	brown
LVCAT1	LVCAT1	brown
LYPD2	LYPD2	brown
MAB21L3	MAB21L3	brown
MACC1	MACC1	brown
MAL	MAL	brown
MALL	MALL	brown
MANSC1	MANSC1	brown
MGLL	MGLL	brown
MIR181A2HG	MIR181A2HG	brown
MIR5188	MIR5188	brown
MKRN2OS	MKRN2OS	brown
MMP1	MMP1	brown
MMP10	MMP10	brown
MUC15	MUC15	brown
MUC20	MUC20	brown
MUC21	MUC21	brown
MUC22	MUC22	brown
MUC4	MUC4	brown
MYH14	MYH14	brown
MYO5B	MYO5B	brown
MYO7B	MYO7B	brown
MYZAP	MYZAP	brown
N4BP3	N4BP3	brown
NCCRP1	NCCRP1	brown
NKILA	NKILA	brown
OBP2A	OBP2A	brown
OCLN	OCLN	brown
ODF4	ODF4	brown
OMP	OMP	brown
OR7E14P	OR7E14P	brown
OTOP1	OTOP1	brown
OTOP2	OTOP2	brown
PADI1	PADI1	brown
PAIP2B	PAIP2B	brown
PART1	PART1	brown
PAX9	PAX9	brown
PCP4L1	PCP4L1	brown
PERM1	PERM1	brown
PITX1	PITX1	brown
PLBD1.AS1	PLBD1.AS1	brown
PLEKHA7	PLEKHA7	brown
PMEL	PMEL	brown
PP14571	PP14571	brown
PPEF1	PPEF1	brown
PPL	PPL	brown
PROC	PROC	brown
PRSS27	PRSS27	brown
PRSS3	PRSS3	brown
PSCA	PSCA	brown
PSG5	PSG5	brown
RAB11FIP1	RAB11FIP1	brown
RAET1E	RAET1E	brown
RBPMS.AS1	RBPMS.AS1	brown
RDH8	RDH8	brown
REN	REN	brown
RHBG	RHBG	brown
RHCG	RHCG	brown
RNF224	RNF224	brown
ROPN1L	ROPN1L	brown
RP1.122P22.4	RP1.122P22.4	brown
RP1.232P20.1	RP1.232P20.1	brown
RP11.100E13.1	RP11.100E13.1	brown
RP11.107M16.2	RP11.107M16.2	brown
RP11.108K14.12	RP11.108K14.12	brown
RP11.10L7.1	RP11.10L7.1	brown
RP11.123B3.2	RP11.123B3.2	brown
RP11.123K19.1	RP11.123K19.1	brown
RP11.128M1.1	RP11.128M1.1	brown
RP11.141J13.3	RP11.141J13.3	brown
RP11.149I9.2	RP11.149I9.2	brown
RP11.17M24.3	RP11.17M24.3	brown
RP11.1C8.7	RP11.1C8.7	brown
RP11.225N10.1	RP11.225N10.1	brown
RP11.235G24.3	RP11.235G24.3	brown
RP11.237N19.3	RP11.237N19.3	brown
RP11.239E10.3	RP11.239E10.3	brown
RP11.281P23.1	RP11.281P23.1	brown
RP11.2N1.2	RP11.2N1.2	brown
RP11.308D13.3	RP11.308D13.3	brown
RP11.311F12.2	RP11.311F12.2	brown
RP11.350J20.12	RP11.350J20.12	brown
RP11.351J23.1	RP11.351J23.1	brown
RP11.351J23.2	RP11.351J23.2	brown
RP11.352D3.2	RP11.352D3.2	brown
RP11.390D11.1	RP11.390D11.1	brown
RP11.423H2.3	RP11.423H2.3	brown
RP11.439M11.1	RP11.439M11.1	brown
RP11.440I14.2	RP11.440I14.2	brown
RP11.445F12.2	RP11.445F12.2	brown
RP11.462L8.1	RP11.462L8.1	brown
RP11.483P21.2	RP11.483P21.2	brown
RP11.56L13.1	RP11.56L13.1	brown
RP11.57C13.6	RP11.57C13.6	brown
RP11.598F7.6	RP11.598F7.6	brown
RP11.626H12.2	RP11.626H12.2	brown
RP11.641D5.2	RP11.641D5.2	brown
RP11.642C5.1	RP11.642C5.1	brown
RP11.676J12.7	RP11.676J12.7	brown
RP11.677M14.3	RP11.677M14.3	brown
RP11.680F8.1	RP11.680F8.1	brown
RP11.702B10.2	RP11.702B10.2	brown
RP11.739N20.2	RP11.739N20.2	brown
RP11.7K24.3	RP11.7K24.3	brown
RP11.865I6.2	RP11.865I6.2	brown
RP11.875H7.5	RP11.875H7.5	brown
RP11.93B14.6	RP11.93B14.6	brown
RP11.93B14.9	RP11.93B14.9	brown
RP11.964E11.2	RP11.964E11.2	brown
RP11.989E6.3	RP11.989E6.3	brown
RP13.631K18.5	RP13.631K18.5	brown
RP3.428L16.1	RP3.428L16.1	brown
RP3.473B4.3	RP3.473B4.3	brown
RP4.536B24.2	RP4.536B24.2	brown
RP4.568C11.4	RP4.568C11.4	brown
RP4.651E10.4	RP4.651E10.4	brown
RP5.1185I7.1	RP5.1185I7.1	brown
RP6.159A1.3	RP6.159A1.3	brown
RP6.91H8.3	RP6.91H8.3	brown
RPTN	RPTN	brown
RXFP1	RXFP1	brown
SAMD12.AS1	SAMD12.AS1	brown
SAMD5	SAMD5	brown
SASH1	SASH1	brown
SCEL	SCEL	brown
SCNN1A	SCNN1A	brown
SCNN1B	SCNN1B	brown
SERPINA6	SERPINA6	brown
SERPINB11	SERPINB11	brown
SERPINB2	SERPINB2	brown
SFTA2	SFTA2	brown
SFTPA2	SFTPA2	brown
SH2D1B	SH2D1B	brown
SH3BGRL2	SH3BGRL2	brown
SHOX	SHOX	brown
SLC12A5.AS1	SLC12A5.AS1	brown
SLC13A4	SLC13A4	brown
SLC16A6	SLC16A6	brown
SLC16A7	SLC16A7	brown
SLC16A9	SLC16A9	brown
SLC25A23	SLC25A23	brown
SLC25A25	SLC25A25	brown
SLC26A9	SLC26A9	brown
SLC34A3	SLC34A3	brown
SLC46A2	SLC46A2	brown
SLC6A4	SLC6A4	brown
SLC6A7	SLC6A7	brown
SLC8A1.AS1	SLC8A1.AS1	brown
SLC9A4	SLC9A4	brown
SLCO4A1.AS1	SLCO4A1.AS1	brown
SLURP1	SLURP1	brown
SMIM5	SMIM5	brown
SMIM6	SMIM6	brown
SNX31	SNX31	brown
SOWAHB	SOWAHB	brown
SOX21.AS1	SOX21.AS1	brown
SPAG17	SPAG17	brown
SPINK5	SPINK5	brown
SPINK7	SPINK7	brown
SPINK8	SPINK8	brown
SPINK9	SPINK9	brown
SPNS2	SPNS2	brown
SPOCD1	SPOCD1	brown
SPP1	SPP1	brown
SPRR2F	SPRR2F	brown
SPRR3	SPRR3	brown
ST6GALNAC1	ST6GALNAC1	brown
STOML3	STOML3	brown
SULT1B1	SULT1B1	brown
SULT1C3	SULT1C3	brown
SYTL5	SYTL5	brown
TCN1	TCN1	brown
TCP11L2	TCP11L2	brown
TEKT4	TEKT4	brown
TFPI2	TFPI2	brown
TGM3	TGM3	brown
TGM7	TGM7	brown
TJP3	TJP3	brown
TMC5	TMC5	brown
TMPRSS11A	TMPRSS11A	brown
TMPRSS11B	TMPRSS11B	brown
TMPRSS11BNL	TMPRSS11BNL	brown
TMPRSS11E	TMPRSS11E	brown
TMPRSS2	TMPRSS2	brown
TP53INP2	TP53INP2	brown
TPPP	TPPP	brown
TPRG1	TPRG1	brown
TPRG1.AS2	TPRG1.AS2	brown
TSPAN6	TSPAN6	brown
TTC39A.AS1	TTC39A.AS1	brown
TTC9	TTC9	brown
TTYH1	TTYH1	brown
UBL3	UBL3	brown
UCN2	UCN2	brown
UGT1A10	UGT1A10	brown
UGT1A7	UGT1A7	brown
UGT1A8	UGT1A8	brown
UPK1A	UPK1A	brown
UPK1B	UPK1B	brown
UPK3B	UPK3B	brown
VSIG10L	VSIG10L	brown
VSIG2	VSIG2	brown
VSIG8	VSIG8	brown
VWA3B	VWA3B	brown
WFDC21P	WFDC21P	brown
WNK4	WNK4	brown
XK	XK	brown
ZBTB7C	ZBTB7C	brown
