# Supplementary material for: Identification and validation of key modules and hub genes associated with the pathological stage of oral squamous cell carcinoma by weighted gene co-expression network analysis
Source: PeerJ. 2020 Feb 4;8:e8505. doi: 10.7717/peerj.8505 (PMC7006519; doi:10.7717/peerj.8505)
Supplement: File S3 [file peerj-08-8505-s003.zip › CytoscapeInput/CytoscapeInput-nodes-green.txt]

nodeName	altName	nodeAttr[nodesPresent, ]
ABCA17P	ABCA17P	green
AC006262.4	AC006262.4	green
AC144835.1	AC144835.1	green
ACP7	ACP7	green
ANKRD20A1	ANKRD20A1	green
ARG1	ARG1	green
ATP12A	ATP12A	green
AZGP1P1	AZGP1P1	green
BAALC.AS2	BAALC.AS2	green
C12orf80	C12orf80	green
C1orf68	C1orf68	green
CARD18	CARD18	green
CASP14	CASP14	green
CCDC155	CCDC155	green
CDSN	CDSN	green
CHRNA9	CHRNA9	green
CRCT1	CRCT1	green
CTB.92J24.3	CTB.92J24.3	green
CTD.2008P7.9	CTD.2008P7.9	green
CTD.2382E5.2	CTD.2382E5.2	green
DEFB4A	DEFB4A	green
DSC1	DSC1	green
FAM178B	FAM178B	green
FAM25A	FAM25A	green
FCGR3B	FCGR3B	green
FFAR1	FFAR1	green
FRG2B	FRG2B	green
FRMPD1	FRMPD1	green
FRMPD2	FRMPD2	green
GSDMA	GSDMA	green
HAL	HAL	green
IGFL2	IGFL2	green
IGFL3	IGFL3	green
IL12A	IL12A	green
IL17C	IL17C	green
IL1F10	IL1F10	green
IL37	IL37	green
KLK14	KLK14	green
KLK5	KLK5	green
KRT1	KRT1	green
KRT10	KRT10	green
KRT37	KRT37	green
KRT73	KRT73	green
KRT79	KRT79	green
KRT84	KRT84	green
KRT9	KRT9	green
KRTDAP	KRTDAP	green
LCE1A	LCE1A	green
LCE1B	LCE1B	green
LCE1C	LCE1C	green
LCE1D	LCE1D	green
LCE1E	LCE1E	green
LCE1F	LCE1F	green
LCE2A	LCE2A	green
LCE2B	LCE2B	green
LCE2C	LCE2C	green
LCE2D	LCE2D	green
LCE6A	LCE6A	green
LINC00302	LINC00302	green
LINC01343	LINC01343	green
LINC01527	LINC01527	green
LINC01612	LINC01612	green
LINC01702	LINC01702	green
LINC01795	LINC01795	green
LINC02247	LINC02247	green
LOC100505851	LOC100505851	green
LOR	LOR	green
MAGEB17	MAGEB17	green
MCF2	MCF2	green
MT4	MT4	green
NGB	NGB	green
NLRP10	NLRP10	green
PGLYRP2	PGLYRP2	green
PI3	PI3	green
PLA2G2F	PLA2G2F	green
PLA2G4E.AS1	PLA2G4E.AS1	green
PNPLA1	PNPLA1	green
PSAPL1	PSAPL1	green
RP1.124C6.1	RP1.124C6.1	green
RP11.14C10.3	RP11.14C10.3	green
RP11.255H23.4	RP11.255H23.4	green
RP11.274H24.1	RP11.274H24.1	green
RP11.367F23.2	RP11.367F23.2	green
RP11.402J6.1	RP11.402J6.1	green
RP11.408H20.3	RP11.408H20.3	green
RP11.459E5.1	RP11.459E5.1	green
RP11.615I2.1	RP11.615I2.1	green
RP11.659E9.4	RP11.659E9.4	green
RP11.785D18.3	RP11.785D18.3	green
S100A12	S100A12	green
S100A7A	S100A7A	green
SCNN1D	SCNN1D	green
SERPINA12	SERPINA12	green
SERPINA9	SERPINA9	green
SHCBP1L	SHCBP1L	green
SMC1B	SMC1B	green
SPANXN5	SPANXN5	green
SPINK6	SPINK6	green
SPRR4	SPRR4	green
SYCP2	SYCP2	green
TCAM1P	TCAM1P	green
TCHH	TCHH	green
TCHHL1	TCHHL1	green
TREX2	TREX2	green
TRIML1	TRIML1	green
TRPV3	TRPV3	green
TSPAN1	TSPAN1	green
WFDC12	WFDC12	green
WFDC5	WFDC5	green
ZBTB8B	ZBTB8B	green
