# Supplementary material for: Identification and validation of key modules and hub genes associated with the pathological stage of oral squamous cell carcinoma by weighted gene co-expression network analysis
Source: PeerJ. 2020 Feb 4;8:e8505. doi: 10.7717/peerj.8505 (PMC7006519; doi:10.7717/peerj.8505)
Supplement: File S3 [file peerj-08-8505-s003.zip › CytoscapeInput/CytoscapeInput-nodes-red.txt]

nodeName	altName	nodeAttr[nodesPresent, ]
AADACL3	AADACL3	red
AC128709.3	AC128709.3	red
ACOD1	ACOD1	red
ADAMDEC1	ADAMDEC1	red
AP000221.1	AP000221.1	red
APOC4	APOC4	red
BST2	BST2	red
C12orf74	C12orf74	red
C1orf186	C1orf186	red
CASP5	CASP5	red
CTA.384D8.31	CTA.384D8.31	red
CTA.384D8.35	CTA.384D8.35	red
CTD.2616J11.3	CTD.2616J11.3	red
CTLA4	CTLA4	red
CXCL10	CXCL10	red
CXCL11	CXCL11	red
DBH.AS1	DBH.AS1	red
EXOC3L4	EXOC3L4	red
GBP5	GBP5	red
GNG8	GNG8	red
GNLY	GNLY	red
IDO1	IDO1	red
IFI44	IFI44	red
IFNB1	IFNB1	red
IFNG	IFNG	red
IFNL1	IFNL1	red
IFNL2	IFNL2	red
IFNL3	IFNL3	red
ISG15	ISG15	red
KLHDC7B	KLHDC7B	red
LAG3	LAG3	red
LAIR2	LAIR2	red
LINC00158	LINC00158	red
LINC02099	LINC02099	red
LOC100507406	LOC100507406	red
NRIR	NRIR	red
PLA2G7	PLA2G7	red
PLEKHG7	PLEKHG7	red
PPY	PPY	red
RP11.44K6.2	RP11.44K6.2	red
RP11.44K6.4	RP11.44K6.4	red
RP11.638I2.9	RP11.638I2.9	red
SIGLEC12	SIGLEC12	red
SPAG6	SPAG6	red
TNFRSF4	TNFRSF4	red
TTLL11.IT1	TTLL11.IT1	red
UBD	UBD	red
UTS2	UTS2	red
ZBP1	ZBP1	red
