# Supplementary material for: Identification and validation of key modules and hub genes associated with the pathological stage of oral squamous cell carcinoma by weighted gene co-expression network analysis
Source: PeerJ. 2020 Feb 4;8:e8505. doi: 10.7717/peerj.8505 (PMC7006519; doi:10.7717/peerj.8505)
Supplement: File S3 [file peerj-08-8505-s003.zip › CytoscapeInput/CytoscapeInput-nodes-turquoise.txt]

nodeName	altName	nodeAttr[nodesPresent, ]
AACSP1	AACSP1	turquoise
ABHD1	ABHD1	turquoise
ABLIM2	ABLIM2	turquoise
ABO	ABO	turquoise
ABRA	ABRA	turquoise
AC000032.2	AC000032.2	turquoise
AC002398.12	AC002398.12	turquoise
AC002451.3	AC002451.3	turquoise
AC003090.1	AC003090.1	turquoise
AC004448.5	AC004448.5	turquoise
AC004947.2	AC004947.2	turquoise
AC004988.1	AC004988.1	turquoise
AC012531.25	AC012531.25	turquoise
AC013275.2	AC013275.2	turquoise
AC053503.6	AC053503.6	turquoise
AC068138.1	AC068138.1	turquoise
AC079305.11	AC079305.11	turquoise
AC090616.2	AC090616.2	turquoise
AC104389.28	AC104389.28	turquoise
AC104667.3	AC104667.3	turquoise
AC106869.2	AC106869.2	turquoise
AC112721.2	AC112721.2	turquoise
AC137932.6	AC137932.6	turquoise
AC147651.5	AC147651.5	turquoise
AC195454.1	AC195454.1	turquoise
ACACB	ACACB	turquoise
ACADL	ACADL	turquoise
ACHE	ACHE	turquoise
ACSM5	ACSM5	turquoise
ACTA1	ACTA1	turquoise
ACTG2	ACTG2	turquoise
ACTN2	ACTN2	turquoise
ACTN3	ACTN3	turquoise
ACVR2B.AS1	ACVR2B.AS1	turquoise
ADAMTS8	ADAMTS8	turquoise
ADARB2.AS1	ADARB2.AS1	turquoise
ADCY2	ADCY2	turquoise
ADGRA1	ADGRA1	turquoise
ADH1A	ADH1A	turquoise
ADH1B	ADH1B	turquoise
ADH4	ADH4	turquoise
ADHFE1	ADHFE1	turquoise
ADIPOQ	ADIPOQ	turquoise
ADPRHL1	ADPRHL1	turquoise
ADSSL1	ADSSL1	turquoise
AGBL1	AGBL1	turquoise
AGT	AGT	turquoise
AGTR2	AGTR2	turquoise
AIRE	AIRE	turquoise
AKAP6	AKAP6	turquoise
AL161668.5	AL161668.5	turquoise
ALB	ALB	turquoise
ALDH1L1.AS2	ALDH1L1.AS2	turquoise
ALPK3	ALPK3	turquoise
ALS2CR12	ALS2CR12	turquoise
AMHR2	AMHR2	turquoise
AMPD1	AMPD1	turquoise
AMTN	AMTN	turquoise
AMY2B	AMY2B	turquoise
ANGPTL1	ANGPTL1	turquoise
ANGPTL5	ANGPTL5	turquoise
ANGPTL7	ANGPTL7	turquoise
ANK1	ANK1	turquoise
ANKRD1	ANKRD1	turquoise
ANKRD2	ANKRD2	turquoise
ANKRD23	ANKRD23	turquoise
ANO5	ANO5	turquoise
AOX1	AOX1	turquoise
APOA1	APOA1	turquoise
APOBEC2	APOBEC2	turquoise
AQP4	AQP4	turquoise
AQP7	AQP7	turquoise
ARHGAP36	ARHGAP36	turquoise
ARMS2	ARMS2	turquoise
ARPP21	ARPP21	turquoise
ART1	ART1	turquoise
ART3	ART3	turquoise
ART5	ART5	turquoise
ARX	ARX	turquoise
ASB10	ASB10	turquoise
ASB11	ASB11	turquoise
ASB12	ASB12	turquoise
ASB14	ASB14	turquoise
ASB15	ASB15	turquoise
ASB16	ASB16	turquoise
ASB18	ASB18	turquoise
ASB2	ASB2	turquoise
ASB4	ASB4	turquoise
ASB5	ASB5	turquoise
ASIC2	ASIC2	turquoise
ASIC4	ASIC4	turquoise
ASPA	ASPA	turquoise
ATOH8	ATOH8	turquoise
ATP13A5.AS1	ATP13A5.AS1	turquoise
ATP1A2	ATP1A2	turquoise
ATP1B4	ATP1B4	turquoise
ATP2A1	ATP2A1	turquoise
ATP2B2	ATP2B2	turquoise
ATP8A1	ATP8A1	turquoise
B3GALT1	B3GALT1	turquoise
BEST3	BEST3	turquoise
BHMT2	BHMT2	turquoise
BIN1	BIN1	turquoise
BLACE	BLACE	turquoise
BMP5	BMP5	turquoise
BOLL	BOLL	turquoise
BRINP1	BRINP1	turquoise
C10orf71	C10orf71	turquoise
C10orf71.AS1	C10orf71.AS1	turquoise
C11orf16	C11orf16	turquoise
C11orf52	C11orf52	turquoise
C14orf180	C14orf180	turquoise
C16orf90	C16orf90	turquoise
C1orf105	C1orf105	turquoise
C1orf127	C1orf127	turquoise
C1orf158	C1orf158	turquoise
C1orf61	C1orf61	turquoise
C1QTNF3	C1QTNF3	turquoise
C1QTNF9	C1QTNF9	turquoise
C20orf166.AS1	C20orf166.AS1	turquoise
C2orf40	C2orf40	turquoise
C2orf71	C2orf71	turquoise
C4orf26	C4orf26	turquoise
C6	C6	turquoise
C8G	C8G	turquoise
C8orf22	C8orf22	turquoise
C9orf135	C9orf135	turquoise
CA3	CA3	turquoise
CA7	CA7	turquoise
CACNA1S	CACNA1S	turquoise
CACNA2D1	CACNA2D1	turquoise
CACNB1	CACNB1	turquoise
CACNG1	CACNG1	turquoise
CACNG6	CACNG6	turquoise
CADM2	CADM2	turquoise
CADM3.AS1	CADM3.AS1	turquoise
CALCA	CALCA	turquoise
CALML6	CALML6	turquoise
CAMK2A	CAMK2A	turquoise
CAMK2B	CAMK2B	turquoise
CAND2	CAND2	turquoise
CAP2	CAP2	turquoise
CAPN3	CAPN3	turquoise
CAPN6	CAPN6	turquoise
CARNS1	CARNS1	turquoise
CASC8	CASC8	turquoise
CASQ1	CASQ1	turquoise
CAV3	CAV3	turquoise
CCDC150	CCDC150	turquoise
CCDC162P	CCDC162P	turquoise
CCDC38	CCDC38	turquoise
CCDC78	CCDC78	turquoise
CCDC81	CCDC81	turquoise
CCER2	CCER2	turquoise
CD300LG	CD300LG	turquoise
CDH15	CDH15	turquoise
CDH18	CDH18	turquoise
CDH20	CDH20	turquoise
CDIPT.AS1	CDIPT.AS1	turquoise
CDNF	CDNF	turquoise
CEBPB.AS1	CEBPB.AS1	turquoise
CFAP46	CFAP46	turquoise
CFAP47	CFAP47	turquoise
CFAP52	CFAP52	turquoise
CFAP61	CFAP61	turquoise
CFD	CFD	turquoise
CFL2	CFL2	turquoise
CH17.437K3.1	CH17.437K3.1	turquoise
CHEK2P2	CHEK2P2	turquoise
CHRNA10	CHRNA10	turquoise
CIDEC	CIDEC	turquoise
CILP	CILP	turquoise
CKM	CKM	turquoise
CKMT2	CKMT2	turquoise
CLCN1	CLCN1	turquoise
CLCN4	CLCN4	turquoise
CLDN9	CLDN9	turquoise
CLEC18A	CLEC18A	turquoise
CLEC4G	CLEC4G	turquoise
CLIC5	CLIC5	turquoise
CMA1	CMA1	turquoise
CMYA5	CMYA5	turquoise
CNGA3	CNGA3	turquoise
CNKSR2	CNKSR2	turquoise
CNTFR	CNTFR	turquoise
COBL	COBL	turquoise
COL22A1	COL22A1	turquoise
COL25A1	COL25A1	turquoise
COLGALT2	COLGALT2	turquoise
COQ10A	COQ10A	turquoise
COQ8A	COQ8A	turquoise
CORO6	CORO6	turquoise
COX6A2	COX6A2	turquoise
COX7A1	COX7A1	turquoise
COX7B2	COX7B2	turquoise
CPA1	CPA1	turquoise
CPB2	CPB2	turquoise
CRHR2	CRHR2	turquoise
CRP	CRP	turquoise
CRYAB	CRYAB	turquoise
CSRP3	CSRP3	turquoise
CST1	CST1	turquoise
CST2	CST2	turquoise
CTA.221G9.12	CTA.221G9.12	turquoise
CTA.797E19.1	CTA.797E19.1	turquoise
CTB.119C2.1	CTB.119C2.1	turquoise
CTC.264K15.6	CTC.264K15.6	turquoise
CTC.297N7.7	CTC.297N7.7	turquoise
CTD.2008P7.1	CTD.2008P7.1	turquoise
CTD.2083E4.7	CTD.2083E4.7	turquoise
CTD.2195M15.3	CTD.2195M15.3	turquoise
CTD.2263F21.1	CTD.2263F21.1	turquoise
CTD.2313J23.1	CTD.2313J23.1	turquoise
CTD.2315E11.1	CTD.2315E11.1	turquoise
CTD.2354A18.1	CTD.2354A18.1	turquoise
CTD.2547L16.1	CTD.2547L16.1	turquoise
CTD.3064M3.4	CTD.3064M3.4	turquoise
CTNNA3	CTNNA3	turquoise
DAW1	DAW1	turquoise
DCAF4L1	DCAF4L1	turquoise
DCDC5	DCDC5	turquoise
DDIT4L	DDIT4L	turquoise
DDO	DDO	turquoise
DEPDC1.AS1	DEPDC1.AS1	turquoise
DEPTOR	DEPTOR	turquoise
DES	DES	turquoise
DHRS7C	DHRS7C	turquoise
DIO2.AS1	DIO2.AS1	turquoise
DIO3	DIO3	turquoise
DIRAS1	DIRAS1	turquoise
DLK1	DLK1	turquoise
DMD	DMD	turquoise
DMP1	DMP1	turquoise
DNAH3	DNAH3	turquoise
DNAI2	DNAI2	turquoise
DOK5	DOK5	turquoise
DPF3	DPF3	turquoise
DPP6	DPP6	turquoise
DTNA	DTNA	turquoise
DUPD1	DUPD1	turquoise
DUSP13	DUSP13	turquoise
DUSP26	DUSP26	turquoise
DUSP27	DUSP27	turquoise
EDN3	EDN3	turquoise
EEF1A2	EEF1A2	turquoise
EGF	EGF	turquoise
ELANE	ELANE	turquoise
ELOVL6	ELOVL6	turquoise
EMX2OS	EMX2OS	turquoise
EN1	EN1	turquoise
ENAM	ENAM	turquoise
ENKUR	ENKUR	turquoise
ENO3	ENO3	turquoise
EPDR1	EPDR1	turquoise
EPM2A	EPM2A	turquoise
ERBB4	ERBB4	turquoise
ERVMER61.1	ERVMER61.1	turquoise
ESRRG	ESRRG	turquoise
ETNPPL	ETNPPL	turquoise
EXTL1	EXTL1	turquoise
EYA1	EYA1	turquoise
EYA4	EYA4	turquoise
FABP3	FABP3	turquoise
FABP7	FABP7	turquoise
FAM134B	FAM134B	turquoise
FAM13C	FAM13C	turquoise
FAM166B	FAM166B	turquoise
FAM180B	FAM180B	turquoise
FAM181A.AS1	FAM181A.AS1	turquoise
FAM189A2	FAM189A2	turquoise
FAM47E	FAM47E	turquoise
FAM57B	FAM57B	turquoise
FAM9C	FAM9C	turquoise
FAR2P1	FAR2P1	turquoise
FBP2	FBP2	turquoise
FBXO40	FBXO40	turquoise
FGF6	FGF6	turquoise
FHL1	FHL1	turquoise
FILIP1	FILIP1	turquoise
FITM1	FITM1	turquoise
FLJ36000	FLJ36000	turquoise
FLNC	FLNC	turquoise
FNDC5	FNDC5	turquoise
FOLH1	FOLH1	turquoise
FOXD3.AS1	FOXD3.AS1	turquoise
FOXP4.AS1	FOXP4.AS1	turquoise
FRG2C	FRG2C	turquoise
FRMD1	FRMD1	turquoise
FRMD3	FRMD3	turquoise
FSD2	FSD2	turquoise
FXYD1	FXYD1	turquoise
FXYD4	FXYD4	turquoise
GADD45B	GADD45B	turquoise
GADD45G	GADD45G	turquoise
GADL1	GADL1	turquoise
GAL	GAL	turquoise
GALNTL6	GALNTL6	turquoise
GAMT	GAMT	turquoise
GDF5	GDF5	turquoise
GJD4	GJD4	turquoise
GLIS2.AS1	GLIS2.AS1	turquoise
GMPR	GMPR	turquoise
GNG4	GNG4	turquoise
GPD1	GPD1	turquoise
GPR50	GPR50	turquoise
GPRC5B	GPRC5B	turquoise
GPT	GPT	turquoise
GPX3	GPX3	turquoise
GRB14	GRB14	turquoise
GREB1L	GREB1L	turquoise
HAGLROS	HAGLROS	turquoise
HAPLN1	HAPLN1	turquoise
HFE2	HFE2	turquoise
HHATL	HHATL	turquoise
HHATL.AS1	HHATL.AS1	turquoise
HHLA2	HHLA2	turquoise
HIST1H1B	HIST1H1B	turquoise
HIST1H2AB	HIST1H2AB	turquoise
HIST1H2AJ	HIST1H2AJ	turquoise
HIST1H2BI	HIST1H2BI	turquoise
HIST1H3B	HIST1H3B	turquoise
HIST1H3C	HIST1H3C	turquoise
HIST1H3G	HIST1H3G	turquoise
HIST1H3J	HIST1H3J	turquoise
HLA.G	HLA.G	turquoise
HMCN2	HMCN2	turquoise
HMGCLL1	HMGCLL1	turquoise
HMGCS2	HMGCS2	turquoise
HMSD	HMSD	turquoise
HMX2	HMX2	turquoise
HNF1A	HNF1A	turquoise
HOTAIR	HOTAIR	turquoise
HOXA2	HOXA2	turquoise
HOXB13	HOXB13	turquoise
HOXB9	HOXB9	turquoise
HOXC.AS1	HOXC.AS1	turquoise
HOXC.AS3	HOXC.AS3	turquoise
HOXC6	HOXC6	turquoise
HOXC9	HOXC9	turquoise
HP	HP	turquoise
HPSE2	HPSE2	turquoise
HRASLS5	HRASLS5	turquoise
HRC	HRC	turquoise
hsa.mir.1.1	hsa.mir.1.1	turquoise
hsa.mir.1.2	hsa.mir.1.2	turquoise
hsa.mir.100	hsa.mir.100	turquoise
hsa.mir.101.1	hsa.mir.101.1	turquoise
hsa.mir.101.2	hsa.mir.101.2	turquoise
hsa.mir.10a	hsa.mir.10a	turquoise
hsa.mir.127	hsa.mir.127	turquoise
hsa.mir.1304	hsa.mir.1304	turquoise
hsa.mir.133a.1	hsa.mir.133a.1	turquoise
hsa.mir.133a.2	hsa.mir.133a.2	turquoise
hsa.mir.133b	hsa.mir.133b	turquoise
hsa.mir.135a.2	hsa.mir.135a.2	turquoise
hsa.mir.136	hsa.mir.136	turquoise
hsa.mir.139	hsa.mir.139	turquoise
hsa.mir.195	hsa.mir.195	turquoise
hsa.mir.196b	hsa.mir.196b	turquoise
hsa.mir.204	hsa.mir.204	turquoise
hsa.mir.206	hsa.mir.206	turquoise
hsa.mir.208b	hsa.mir.208b	turquoise
hsa.mir.210	hsa.mir.210	turquoise
hsa.mir.216a	hsa.mir.216a	turquoise
hsa.mir.217	hsa.mir.217	turquoise
hsa.mir.299	hsa.mir.299	turquoise
hsa.mir.30a	hsa.mir.30a	turquoise
hsa.mir.3161	hsa.mir.3161	turquoise
hsa.mir.337	hsa.mir.337	turquoise
hsa.mir.3607	hsa.mir.3607	turquoise
hsa.mir.3662	hsa.mir.3662	turquoise
hsa.mir.376c	hsa.mir.376c	turquoise
hsa.mir.377	hsa.mir.377	turquoise
hsa.mir.378a	hsa.mir.378a	turquoise
hsa.mir.378c	hsa.mir.378c	turquoise
hsa.mir.378d.1	hsa.mir.378d.1	turquoise
hsa.mir.378d.2	hsa.mir.378d.2	turquoise
hsa.mir.378f	hsa.mir.378f	turquoise
hsa.mir.379	hsa.mir.379	turquoise
hsa.mir.381	hsa.mir.381	turquoise
hsa.mir.410	hsa.mir.410	turquoise
hsa.mir.411	hsa.mir.411	turquoise
hsa.mir.433	hsa.mir.433	turquoise
hsa.mir.449a	hsa.mir.449a	turquoise
hsa.mir.4784	hsa.mir.4784	turquoise
hsa.mir.486.1	hsa.mir.486.1	turquoise
hsa.mir.486.2	hsa.mir.486.2	turquoise
hsa.mir.487b	hsa.mir.487b	turquoise
hsa.mir.495	hsa.mir.495	turquoise
hsa.mir.499a	hsa.mir.499a	turquoise
hsa.mir.504	hsa.mir.504	turquoise
hsa.mir.5683	hsa.mir.5683	turquoise
hsa.mir.573	hsa.mir.573	turquoise
hsa.mir.592	hsa.mir.592	turquoise
hsa.mir.654	hsa.mir.654	turquoise
hsa.mir.885	hsa.mir.885	turquoise
hsa.mir.9.1	hsa.mir.9.1	turquoise
hsa.mir.9.2	hsa.mir.9.2	turquoise
hsa.mir.9.3	hsa.mir.9.3	turquoise
HSD52	HSD52	turquoise
HSPB2	HSPB2	turquoise
HSPB6	HSPB6	turquoise
HSPB7	HSPB7	turquoise
HSPB8	HSPB8	turquoise
IDI2	IDI2	turquoise
IDI2.AS1	IDI2.AS1	turquoise
IL17B	IL17B	turquoise
IL17D	IL17D	turquoise
IL1B	IL1B	turquoise
IP6K3	IP6K3	turquoise
IQUB	IQUB	turquoise
ITGB1BP2	ITGB1BP2	turquoise
JPH1	JPH1	turquoise
JPH2	JPH2	turquoise
KB.1471A8.1	KB.1471A8.1	turquoise
KB.1991G8.1	KB.1991G8.1	turquoise
KBTBD12	KBTBD12	turquoise
KBTBD13	KBTBD13	turquoise
KCNA4	KCNA4	turquoise
KCNA5	KCNA5	turquoise
KCNA7	KCNA7	turquoise
KCNB1	KCNB1	turquoise
KCNC1	KCNC1	turquoise
KCNIP2	KCNIP2	turquoise
KCNJ11	KCNJ11	turquoise
KCNJ2.AS1	KCNJ2.AS1	turquoise
KCNQ4	KCNQ4	turquoise
KCNT1	KCNT1	turquoise
KCTD8	KCTD8	turquoise
KIAA0408	KIAA0408	turquoise
KIAA1211L	KIAA1211L	turquoise
KIAA1456	KIAA1456	turquoise
KLF15	KLF15	turquoise
KLHL30	KLHL30	turquoise
KLHL31	KLHL31	turquoise
KLHL33	KLHL33	turquoise
KLHL34	KLHL34	turquoise
KLHL38	KLHL38	turquoise
KLHL40	KLHL40	turquoise
KLHL41	KLHL41	turquoise
KNG1	KNG1	turquoise
KRT38	KRT38	turquoise
KRTAP11.1	KRTAP11.1	turquoise
KY	KY	turquoise
LAMB4	LAMB4	turquoise
LANCL1.AS1	LANCL1.AS1	turquoise
LBP	LBP	turquoise
LBX1	LBX1	turquoise
LCMT1.AS2	LCMT1.AS2	turquoise
LCN1	LCN1	turquoise
LCN10	LCN10	turquoise
LCN8	LCN8	turquoise
LDB3	LDB3	turquoise
LGALS12	LGALS12	turquoise
LGALS4	LGALS4	turquoise
LGI1	LGI1	turquoise
LHX2	LHX2	turquoise
LHX9	LHX9	turquoise
LIMCH1	LIMCH1	turquoise
LINC00327	LINC00327	turquoise
LINC00355	LINC00355	turquoise
LINC00521	LINC00521	turquoise
LINC00634	LINC00634	turquoise
LINC00839	LINC00839	turquoise
LINC00840	LINC00840	turquoise
LINC00950	LINC00950	turquoise
LINC01050	LINC01050	turquoise
LINC01091	LINC01091	turquoise
LINC01170	LINC01170	turquoise
LINC01230	LINC01230	turquoise
LINC01305	LINC01305	turquoise
LINC01352	LINC01352	turquoise
LINC01363	LINC01363	turquoise
LINC01372	LINC01372	turquoise
LINC01405	LINC01405	turquoise
LINC01419	LINC01419	turquoise
LINC01446	LINC01446	turquoise
LINC01479	LINC01479	turquoise
LINC01497	LINC01497	turquoise
LINC01529	LINC01529	turquoise
LINC01554	LINC01554	turquoise
LINC01563	LINC01563	turquoise
LINC01606	LINC01606	turquoise
LINC01634	LINC01634	turquoise
LINC01664	LINC01664	turquoise
LINC01667	LINC01667	turquoise
LINC01701	LINC01701	turquoise
LINC01754	LINC01754	turquoise
LINC01819	LINC01819	turquoise
LINC01882	LINC01882	turquoise
LINC01886	LINC01886	turquoise
LINC01894	LINC01894	turquoise
LINC01954	LINC01954	turquoise
LINC01985	LINC01985	turquoise
LINC01996	LINC01996	turquoise
LINC02042	LINC02042	turquoise
LINGO4	LINGO4	turquoise
LIPC	LIPC	turquoise
LLNLR.268E12.1	LLNLR.268E12.1	turquoise
LMOD2	LMOD2	turquoise
LMOD3	LMOD3	turquoise
LOC100128531	LOC100128531	turquoise
LOC100505588	LOC100505588	turquoise
LOC100505817	LOC100505817	turquoise
LOC100506289	LOC100506289	turquoise
LOC100506700	LOC100506700	turquoise
LOC100506869	LOC100506869	turquoise
LOC100507537	LOC100507537	turquoise
LOC100653233	LOC100653233	turquoise
LOC100996693	LOC100996693	turquoise
LOC100996694	LOC100996694	turquoise
LOC101060498	LOC101060498	turquoise
LOC101927000	LOC101927000	turquoise
LOC101927057	LOC101927057	turquoise
LOC101927267	LOC101927267	turquoise
LOC101927657	LOC101927657	turquoise
LOC101928307	LOC101928307	turquoise
LOC101928336	LOC101928336	turquoise
LOC101928731	LOC101928731	turquoise
LOC101928894	LOC101928894	turquoise
LOC101929460	LOC101929460	turquoise
LOC101929536	LOC101929536	turquoise
LOC101929592	LOC101929592	turquoise
LOC101929759	LOC101929759	turquoise
LOC102723701	LOC102723701	turquoise
LOC102724555	LOC102724555	turquoise
LOC102725191	LOC102725191	turquoise
LOC105369980	LOC105369980	turquoise
LOC105371083	LOC105371083	turquoise
LOC105371730	LOC105371730	turquoise
LOC105372028	LOC105372028	turquoise
LOC105372240	LOC105372240	turquoise
LOC107985126	LOC107985126	turquoise
LOC107985579	LOC107985579	turquoise
LOC285095	LOC285095	turquoise
LOC285556	LOC285556	turquoise
LOC286178	LOC286178	turquoise
LOC440910	LOC440910	turquoise
LOC643711	LOC643711	turquoise
LOC646588	LOC646588	turquoise
LOC729652	LOC729652	turquoise
LONRF2	LONRF2	turquoise
LPL	LPL	turquoise
LRP1B	LRP1B	turquoise
LRRC14B	LRRC14B	turquoise
LRRC2	LRRC2	turquoise
LRRC30	LRRC30	turquoise
LRRC39	LRRC39	turquoise
LRRC3B	LRRC3B	turquoise
LRRC74B	LRRC74B	turquoise
LRRN4CL	LRRN4CL	turquoise
LRTM1	LRTM1	turquoise
LSMEM1	LSMEM1	turquoise
LSMEM2	LSMEM2	turquoise
LVRN	LVRN	turquoise
LYPD4	LYPD4	turquoise
MAGEA9	MAGEA9	turquoise
MAGEB1	MAGEB1	turquoise
MAJIN	MAJIN	turquoise
MAP1LC3C	MAP1LC3C	turquoise
MAPT	MAPT	turquoise
MB	MB	turquoise
MED15P9	MED15P9	turquoise
MEF2C	MEF2C	turquoise
MEF2C.AS1	MEF2C.AS1	turquoise
MEOX2.AS1	MEOX2.AS1	turquoise
METTL21EP	METTL21EP	turquoise
MGC32805	MGC32805	turquoise
MIR1.1HG	MIR1.1HG	turquoise
MIR133A1HG	MIR133A1HG	turquoise
MIR133A2	MIR133A2	turquoise
MIR137HG	MIR137HG	turquoise
MIR2682	MIR2682	turquoise
MIR4329	MIR4329	turquoise
MIR6717	MIR6717	turquoise
MIR7855	MIR7855	turquoise
MKRN3.AS1	MKRN3.AS1	turquoise
MLIP	MLIP	turquoise
MLXIPL	MLXIPL	turquoise
MPO	MPO	turquoise
MPZ	MPZ	turquoise
MRAP	MRAP	turquoise
MSTN	MSTN	turquoise
MT1A	MT1A	turquoise
MT1JP	MT1JP	turquoise
MT1M	MT1M	turquoise
MUC1	MUC1	turquoise
MUM1L1	MUM1L1	turquoise
MURC	MURC	turquoise
MUSTN1	MUSTN1	turquoise
MYADML2	MYADML2	turquoise
MYBPC1	MYBPC1	turquoise
MYBPC2	MYBPC2	turquoise
MYF6	MYF6	turquoise
MYH1	MYH1	turquoise
MYH13	MYH13	turquoise
MYH15	MYH15	turquoise
MYH2	MYH2	turquoise
MYH4	MYH4	turquoise
MYH6	MYH6	turquoise
MYH7	MYH7	turquoise
MYH7B	MYH7B	turquoise
MYHAS	MYHAS	turquoise
MYL1	MYL1	turquoise
MYL2	MYL2	turquoise
MYL3	MYL3	turquoise
MYLK2	MYLK2	turquoise
MYLK3	MYLK3	turquoise
MYLK4	MYLK4	turquoise
MYLPF	MYLPF	turquoise
MYO18B	MYO18B	turquoise
MYOC	MYOC	turquoise
MYOD1	MYOD1	turquoise
MYOM1	MYOM1	turquoise
MYOM2	MYOM2	turquoise
MYOM3	MYOM3	turquoise
MYOT	MYOT	turquoise
MYOZ1	MYOZ1	turquoise
MYOZ2	MYOZ2	turquoise
MYOZ3	MYOZ3	turquoise
MYPN	MYPN	turquoise
NCAN	NCAN	turquoise
NEB	NEB	turquoise
NECAB2	NECAB2	turquoise
NEK10	NEK10	turquoise
NEU4	NEU4	turquoise
NEURL1	NEURL1	turquoise
NEXN	NEXN	turquoise
NHLRC4	NHLRC4	turquoise
NIPSNAP3B	NIPSNAP3B	turquoise
NKAIN4	NKAIN4	turquoise
NKAPL	NKAPL	turquoise
NKX2.1	NKX2.1	turquoise
NME9	NME9	turquoise
NMRK2	NMRK2	turquoise
NNAT	NNAT	turquoise
NOS1	NOS1	turquoise
NOVA1	NOVA1	turquoise
NPW	NPW	turquoise
NPY6R	NPY6R	turquoise
NR2E1	NR2E1	turquoise
NRAP	NRAP	turquoise
NT5C1A	NT5C1A	turquoise
OBSCN	OBSCN	turquoise
ONECUT3	ONECUT3	turquoise
OR10AC1	OR10AC1	turquoise
OR2B6	OR2B6	turquoise
OR51E2	OR51E2	turquoise
OR7E47P	OR7E47P	turquoise
OSTN	OSTN	turquoise
OVAAL	OVAAL	turquoise
OVOS2	OVOS2	turquoise
PADI2	PADI2	turquoise
PANCR	PANCR	turquoise
PAPPA2	PAPPA2	turquoise
PAQR9	PAQR9	turquoise
PCK1	PCK1	turquoise
PDE11A	PDE11A	turquoise
PDE4DIP	PDE4DIP	turquoise
PDK4	PDK4	turquoise
PDLIM3	PDLIM3	turquoise
PEBP4	PEBP4	turquoise
PFKFB1	PFKFB1	turquoise
PFKM	PFKM	turquoise
PGM5	PGM5	turquoise
PGM5.AS1	PGM5.AS1	turquoise
PGPEP1L	PGPEP1L	turquoise
PGR	PGR	turquoise
PHKG1	PHKG1	turquoise
PHYH	PHYH	turquoise
PI16	PI16	turquoise
PIP5K1B	PIP5K1B	turquoise
PKIA	PKIA	turquoise
PKNOX2	PKNOX2	turquoise
PLA2G2A	PLA2G2A	turquoise
PLIN1	PLIN1	turquoise
PLIN4	PLIN4	turquoise
PLIN5	PLIN5	turquoise
PLN	PLN	turquoise
PLPP7	PLPP7	turquoise
PMP2	PMP2	turquoise
PNPLA7	PNPLA7	turquoise
POPDC2	POPDC2	turquoise
PPARGC1A	PPARGC1A	turquoise
PPIL6	PPIL6	turquoise
PPM1E	PPM1E	turquoise
PPP1R12B	PPP1R12B	turquoise
PPP1R1A	PPP1R1A	turquoise
PPP1R27	PPP1R27	turquoise
PPP1R36	PPP1R36	turquoise
PPP1R3A	PPP1R3A	turquoise
PPP1R3C	PPP1R3C	turquoise
PRG4	PRG4	turquoise
PRH1.PRR4	PRH1.PRR4	turquoise
PRKAA2	PRKAA2	turquoise
PRKAG3	PRKAG3	turquoise
PRKCG	PRKCG	turquoise
PRKN	PRKN	turquoise
PRL	PRL	turquoise
PRPH2	PRPH2	turquoise
PRR32	PRR32	turquoise
PRUNE2	PRUNE2	turquoise
PTGES3L	PTGES3L	turquoise
PTPN5	PTPN5	turquoise
PWAR6	PWAR6	turquoise
PYDC1	PYDC1	turquoise
PYGM	PYGM	turquoise
PZP	PZP	turquoise
QRFPR	QRFPR	turquoise
RAB9B	RAB9B	turquoise
RAPSN	RAPSN	turquoise
RBFOX1	RBFOX1	turquoise
RBM20	RBM20	turquoise
RBM24	RBM24	turquoise
RBM46	RBM46	turquoise
RCAN2	RCAN2	turquoise
RERGL	RERGL	turquoise
RGPD3	RGPD3	turquoise
RGS9BP	RGS9BP	turquoise
RIIAD1	RIIAD1	turquoise
RLBP1	RLBP1	turquoise
RNF157	RNF157	turquoise
RORC	RORC	turquoise
RP1.205F14P.1	RP1.205F14P.1	turquoise
RP1.46F2.3	RP1.46F2.3	turquoise
RP1.56K13.5	RP1.56K13.5	turquoise
RP11.1055B8.2	RP11.1055B8.2	turquoise
RP11.109M17.2	RP11.109M17.2	turquoise
RP11.1143G9.5	RP11.1143G9.5	turquoise
RP11.114G11.5	RP11.114G11.5	turquoise
RP11.116D17.3	RP11.116D17.3	turquoise
RP11.120J1.1	RP11.120J1.1	turquoise
RP11.122C21.1	RP11.122C21.1	turquoise
RP11.122M14.1	RP11.122M14.1	turquoise
RP11.131H24.4	RP11.131H24.4	turquoise
RP11.150O12.3	RP11.150O12.3	turquoise
RP11.159H10.3	RP11.159H10.3	turquoise
RP11.161H23.9	RP11.161H23.9	turquoise
RP11.168O16.2	RP11.168O16.2	turquoise
RP11.16N11.2	RP11.16N11.2	turquoise
RP11.184I16.4	RP11.184I16.4	turquoise
RP11.206M11.7	RP11.206M11.7	turquoise
RP11.227F19.5	RP11.227F19.5	turquoise
RP11.255P5.3	RP11.255P5.3	turquoise
RP11.284F21.9	RP11.284F21.9	turquoise
RP11.285J16.1	RP11.285J16.1	turquoise
RP11.295M18.6	RP11.295M18.6	turquoise
RP11.296E23.1	RP11.296E23.1	turquoise
RP11.297J22.1	RP11.297J22.1	turquoise
RP11.299L17.3	RP11.299L17.3	turquoise
RP11.331F9.3	RP11.331F9.3	turquoise
RP11.362K2.2	RP11.362K2.2	turquoise
RP11.380D23.1	RP11.380D23.1	turquoise
RP11.390E23.3	RP11.390E23.3	turquoise
RP11.426C22.6	RP11.426C22.6	turquoise
RP11.428C19.4	RP11.428C19.4	turquoise
RP11.431J24.2	RP11.431J24.2	turquoise
RP11.432J24.5	RP11.432J24.5	turquoise
RP11.442J21.2	RP11.442J21.2	turquoise
RP11.449D8.5	RP11.449D8.5	turquoise
RP11.44B19.1	RP11.44B19.1	turquoise
RP11.467C18.1	RP11.467C18.1	turquoise
RP11.485G7.6	RP11.485G7.6	turquoise
RP11.486A14.2	RP11.486A14.2	turquoise
RP11.486O13.2	RP11.486O13.2	turquoise
RP11.499O7.7	RP11.499O7.7	turquoise
RP11.4B16.3	RP11.4B16.3	turquoise
RP11.504A18.1	RP11.504A18.1	turquoise
RP11.509A17.3	RP11.509A17.3	turquoise
RP11.532N4.2	RP11.532N4.2	turquoise
RP11.536I6.2	RP11.536I6.2	turquoise
RP11.594N15.3	RP11.594N15.3	turquoise
RP11.60A8.1	RP11.60A8.1	turquoise
RP11.617F23.1	RP11.617F23.1	turquoise
RP11.624M8.1	RP11.624M8.1	turquoise
RP11.626E13.1	RP11.626E13.1	turquoise
RP11.63E9.1	RP11.63E9.1	turquoise
RP11.650K20.3	RP11.650K20.3	turquoise
RP11.65D17.1	RP11.65D17.1	turquoise
RP11.68I18.10	RP11.68I18.10	turquoise
RP11.68I3.5	RP11.68I3.5	turquoise
RP11.69I8.3	RP11.69I8.3	turquoise
RP11.6I2.4	RP11.6I2.4	turquoise
RP11.6N13.1	RP11.6N13.1	turquoise
RP11.700N1.1	RP11.700N1.1	turquoise
RP11.701H24.3	RP11.701H24.3	turquoise
RP11.701H24.4	RP11.701H24.4	turquoise
RP11.701H24.5	RP11.701H24.5	turquoise
RP11.702F3.3	RP11.702F3.3	turquoise
RP11.713M15.2	RP11.713M15.2	turquoise
RP11.71L14.4	RP11.71L14.4	turquoise
RP11.733O18.1	RP11.733O18.1	turquoise
RP11.736K20.5	RP11.736K20.5	turquoise
RP11.739N10.1	RP11.739N10.1	turquoise
RP11.742D12.2	RP11.742D12.2	turquoise
RP11.753N8.1	RP11.753N8.1	turquoise
RP11.760H22.2	RP11.760H22.2	turquoise
RP11.797H7.5	RP11.797H7.5	turquoise
RP11.802F5.1	RP11.802F5.1	turquoise
RP11.837J7.4	RP11.837J7.4	turquoise
RP11.863K10.7	RP11.863K10.7	turquoise
RP11.881M11.2	RP11.881M11.2	turquoise
RP11.883A18.3	RP11.883A18.3	turquoise
RP11.887P2.5	RP11.887P2.5	turquoise
RP11.930P14.1	RP11.930P14.1	turquoise
RP11.962G15.1	RP11.962G15.1	turquoise
RP11.991C1.1	RP11.991C1.1	turquoise
RP13.379O24.2	RP13.379O24.2	turquoise
RP3.414A15.10	RP3.414A15.10	turquoise
RP3.495K2.2	RP3.495K2.2	turquoise
RP3.525N10.2	RP3.525N10.2	turquoise
RP4.539M6.14	RP4.539M6.14	turquoise
RP4.601P9.2	RP4.601P9.2	turquoise
RP4.613B23.1	RP4.613B23.1	turquoise
RP4.663N10.1	RP4.663N10.1	turquoise
RP5.1186N24.3	RP5.1186N24.3	turquoise
RP5.826L7.1	RP5.826L7.1	turquoise
RP5.875H18.10	RP5.875H18.10	turquoise
RP5.875H18.4	RP5.875H18.4	turquoise
RPL3L	RPL3L	turquoise
RRAD	RRAD	turquoise
RRAGD	RRAGD	turquoise
RSPH10B	RSPH10B	turquoise
RYR1	RYR1	turquoise
S100A1	S100A1	turquoise
SALRNA1	SALRNA1	turquoise
SATL1	SATL1	turquoise
SBK2	SBK2	turquoise
SCN11A	SCN11A	turquoise
SCN1B	SCN1B	turquoise
SCN2B	SCN2B	turquoise
SCN4A	SCN4A	turquoise
SCN7A	SCN7A	turquoise
SCRG1	SCRG1	turquoise
SCT	SCT	turquoise
SEC14L4	SEC14L4	turquoise
SEC14L5	SEC14L5	turquoise
SEMA6C	SEMA6C	turquoise
SERPINA5	SERPINA5	turquoise
SFRP5	SFRP5	turquoise
SFTA3	SFTA3	turquoise
SGCA	SGCA	turquoise
SGCG	SGCG	turquoise
SH3BGR	SH3BGR	turquoise
SHISA3	SHISA3	turquoise
SHISA4	SHISA4	turquoise
SIX3	SIX3	turquoise
SLC13A5	SLC13A5	turquoise
SLC1A7	SLC1A7	turquoise
SLC22A9	SLC22A9	turquoise
SLC25A34	SLC25A34	turquoise
SLC25A4	SLC25A4	turquoise
SLC28A1	SLC28A1	turquoise
SLC2A14	SLC2A14	turquoise
SLC2A4	SLC2A4	turquoise
SLC30A2	SLC30A2	turquoise
SLC30A3	SLC30A3	turquoise
SLC36A2	SLC36A2	turquoise
SLC38A11	SLC38A11	turquoise
SLC6A13	SLC6A13	turquoise
SLC7A14	SLC7A14	turquoise
SLC8A3	SLC8A3	turquoise
SLCO1B1	SLCO1B1	turquoise
SLCO5A1	SLCO5A1	turquoise
SLCO6A1	SLCO6A1	turquoise
SLITRK4	SLITRK4	turquoise
SLN	SLN	turquoise
SMC2.AS1	SMC2.AS1	turquoise
SMCO1	SMCO1	turquoise
SMPX	SMPX	turquoise
SMTNL1	SMTNL1	turquoise
SMTNL2	SMTNL2	turquoise
SMYD1	SMYD1	turquoise
SNAP91	SNAP91	turquoise
SNORD116.4	SNORD116.4	turquoise
SNORD93	SNORD93	turquoise
SORBS1	SORBS1	turquoise
SORCS1	SORCS1	turquoise
SOST	SOST	turquoise
SPAG8	SPAG8	turquoise
SPATA4	SPATA4	turquoise
SPTBN4	SPTBN4	turquoise
SPX	SPX	turquoise
SRD5A2	SRD5A2	turquoise
SRL	SRL	turquoise
SRPK3	SRPK3	turquoise
SSTR1	SSTR1	turquoise
STAC3	STAC3	turquoise
STBD1	STBD1	turquoise
STK33	STK33	turquoise
SUSD2	SUSD2	turquoise
SYNM	SYNM	turquoise
SYNPO2	SYNPO2	turquoise
SYNPO2L	SYNPO2L	turquoise
SYPL2	SYPL2	turquoise
TBX15	TBX15	turquoise
TCAP	TCAP	turquoise
TCEA3	TCEA3	turquoise
TCF21	TCF21	turquoise
TCTEX1D4	TCTEX1D4	turquoise
TECRL	TECRL	turquoise
TEKT1	TEKT1	turquoise
TEKT2	TEKT2	turquoise
TEX13B	TEX13B	turquoise
THRSP	THRSP	turquoise
THSD4	THSD4	turquoise
TIMP4	TIMP4	turquoise
TMEM100	TMEM100	turquoise
TMEM132C	TMEM132C	turquoise
TMEM143	TMEM143	turquoise
TMEM151A	TMEM151A	turquoise
TMEM182	TMEM182	turquoise
TMEM233	TMEM233	turquoise
TMEM252	TMEM252	turquoise
TMEM38A	TMEM38A	turquoise
TMEM52	TMEM52	turquoise
TMEM52B	TMEM52B	turquoise
TMOD1	TMOD1	turquoise
TNMD	TNMD	turquoise
TNNC1	TNNC1	turquoise
TNNC2	TNNC2	turquoise
TNNI1	TNNI1	turquoise
TNNI2	TNNI2	turquoise
TNNT1	TNNT1	turquoise
TNNT3	TNNT3	turquoise
TOB1.AS1	TOB1.AS1	turquoise
TOGARAM2	TOGARAM2	turquoise
TPM2	TPM2	turquoise
TPO	TPO	turquoise
TPPP2	TPPP2	turquoise
TRDN	TRDN	turquoise
TREML3P	TREML3P	turquoise
TRHDE.AS1	TRHDE.AS1	turquoise
TRIM40	TRIM40	turquoise
TRIM54	TRIM54	turquoise
TRIM55	TRIM55	turquoise
TRIM63	TRIM63	turquoise
TRIM72	TRIM72	turquoise
TTLL10.AS1	TTLL10.AS1	turquoise
TTN	TTN	turquoise
TUSC5	TUSC5	turquoise
TXLNB	TXLNB	turquoise
UBXN10	UBXN10	turquoise
UCP3	UCP3	turquoise
UGT3A1	UGT3A1	turquoise
UNC45B	UNC45B	turquoise
UPK3A	UPK3A	turquoise
USP13	USP13	turquoise
VCX3A	VCX3A	turquoise
VEGFD	VEGFD	turquoise
VGLL2	VGLL2	turquoise
VIP	VIP	turquoise
VIPR2	VIPR2	turquoise
VIT	VIT	turquoise
WDR78	WDR78	turquoise
WFIKKN2	WFIKKN2	turquoise
WI2.87327B8.1	WI2.87327B8.1	turquoise
WNT6	WNT6	turquoise
X14.Sep	X14.Sep	turquoise
XIRP1	XIRP1	turquoise
XIRP2	XIRP2	turquoise
XXyacM21GA2.7	XXyacM21GA2.7	turquoise
YIPF7	YIPF7	turquoise
ZBTB16	ZBTB16	turquoise
ZNF106	ZNF106	turquoise
ZNF385D	ZNF385D	turquoise
ZNF503.AS1	ZNF503.AS1	turquoise
ZNF534	ZNF534	turquoise
ZNF676	ZNF676	turquoise
ZNF710.AS1	ZNF710.AS1	turquoise
ZNF727	ZNF727	turquoise
ZNF835	ZNF835	turquoise
ZP4	ZP4	turquoise
ZPBP2	ZPBP2	turquoise
