# Supplementary material for: Identification and validation of key modules and hub genes associated with the pathological stage of oral squamous cell carcinoma by weighted gene co-expression network analysis
Source: PeerJ. 2020 Feb 4;8:e8505. doi: 10.7717/peerj.8505 (PMC7006519; doi:10.7717/peerj.8505)
Supplement: File S3 [file peerj-08-8505-s003.zip › CytoscapeInput/CytoscapeInput-nodes-yellow.txt]

nodeName	altName	nodeAttr[nodesPresent, ]
ABCC6P1	ABCC6P1	yellow
AC073283.4	AC073283.4	yellow
AC097713.3	AC097713.3	yellow
ADCY8	ADCY8	yellow
ADGB	ADGB	yellow
AGFG2	AGFG2	yellow
AGR2	AGR2	yellow
AGR3	AGR3	yellow
AKAP14	AKAP14	yellow
ALKAL1	ALKAL1	yellow
AMY2A	AMY2A	yellow
AP000438.2	AP000438.2	yellow
AQP2	AQP2	yellow
AQP4.AS1	AQP4.AS1	yellow
AQP5	AQP5	yellow
ARFGEF3	ARFGEF3	yellow
ARHGAP26.AS1	ARHGAP26.AS1	yellow
ARHGEF38	ARHGEF38	yellow
ARMC3	ARMC3	yellow
ASCL3	ASCL3	yellow
ATP6V1B1	ATP6V1B1	yellow
AZGP1	AZGP1	yellow
BMP3	BMP3	yellow
BPIFA2	BPIFA2	yellow
BPIFB1	BPIFB1	yellow
BPIFB2	BPIFB2	yellow
BSND	BSND	yellow
C16orf89	C16orf89	yellow
C1orf168	C1orf168	yellow
C1orf194	C1orf194	yellow
C20orf85	C20orf85	yellow
C22orf15	C22orf15	yellow
C2orf50	C2orf50	yellow
C4BPA	C4BPA	yellow
C4orf22	C4orf22	yellow
C6orf118	C6orf118	yellow
C6orf58	C6orf58	yellow
C9orf152	C9orf152	yellow
C9orf24	C9orf24	yellow
CA10	CA10	yellow
CA6	CA6	yellow
CAPN13	CAPN13	yellow
CAPN8	CAPN8	yellow
CAPN9	CAPN9	yellow
CAPS	CAPS	yellow
CASC1	CASC1	yellow
CATIP	CATIP	yellow
CATSPERD	CATSPERD	yellow
CCDC114	CCDC114	yellow
CCDC129	CCDC129	yellow
CCDC160	CCDC160	yellow
CCDC60	CCDC60	yellow
CCL28	CCL28	yellow
CDC20B	CDC20B	yellow
CDHR3	CDHR3	yellow
CFAP100	CFAP100	yellow
CFAP43	CFAP43	yellow
CFAP65	CFAP65	yellow
CFAP77	CFAP77	yellow
CFTR	CFTR	yellow
CHDH	CHDH	yellow
CHRM1	CHRM1	yellow
CHST4	CHST4	yellow
CHST9	CHST9	yellow
CLCNKA	CLCNKA	yellow
CLCNKB	CLCNKB	yellow
CLDN10	CLDN10	yellow
CLDN10.AS1	CLDN10.AS1	yellow
CLDN8	CLDN8	yellow
CLUL1	CLUL1	yellow
CNMD	CNMD	yellow
CP	CP	yellow
CRACR2B	CRACR2B	yellow
CRISP2	CRISP2	yellow
CSN3	CSN3	yellow
CST4	CST4	yellow
CTA.363E6.2	CTA.363E6.2	yellow
CTA.363E6.6	CTA.363E6.6	yellow
CTD.2126E3.1	CTD.2126E3.1	yellow
CTD.2314G24.2	CTD.2314G24.2	yellow
CTD.2325P2.4	CTD.2325P2.4	yellow
CTD.2515H24.2	CTD.2515H24.2	yellow
CTD.2566J3.1	CTD.2566J3.1	yellow
CTD.2626G11.2	CTD.2626G11.2	yellow
CYP2A6	CYP2A6	yellow
CYP2B6	CYP2B6	yellow
CYP2B7P	CYP2B7P	yellow
DCDC2B	DCDC2B	yellow
DDX4	DDX4	yellow
DLGAP1.AS5	DLGAP1.AS5	yellow
DMBT1	DMBT1	yellow
DMRTC2	DMRTC2	yellow
DNAH7	DNAH7	yellow
DNAI1	DNAI1	yellow
DNAJB13	DNAJB13	yellow
DNMBP.AS1	DNMBP.AS1	yellow
DPP10	DPP10	yellow
DRAIC	DRAIC	yellow
DRC7	DRC7	yellow
DYDC2	DYDC2	yellow
ECT2L	ECT2L	yellow
EFCAB12	EFCAB12	yellow
ENPP3	ENPP3	yellow
ENTPD8	ENTPD8	yellow
EPS8L3	EPS8L3	yellow
ERICH3	ERICH3	yellow
ERN2	ERN2	yellow
FAM167A.AS1	FAM167A.AS1	yellow
FAM81B	FAM81B	yellow
FBXO15	FBXO15	yellow
FGF20	FGF20	yellow
FMO6P	FMO6P	yellow
FOLR1	FOLR1	yellow
FOXCUT	FOXCUT	yellow
FOXI1	FOXI1	yellow
FOXJ1	FOXJ1	yellow
FOXN4	FOXN4	yellow
GJB1	GJB1	yellow
GLYATL2	GLYATL2	yellow
GNMT	GNMT	yellow
GP2	GP2	yellow
GPR12	GPR12	yellow
GPRC6A	GPRC6A	yellow
GRIA4	GRIA4	yellow
GRIN2C	GRIN2C	yellow
GSTA2	GSTA2	yellow
HCG14	HCG14	yellow
HEPACAM2	HEPACAM2	yellow
HGD	HGD	yellow
HID1	HID1	yellow
HTN1	HTN1	yellow
HTN3	HTN3	yellow
HYDIN	HYDIN	yellow
IL19	IL19	yellow
KCCAT333	KCCAT333	yellow
KCNJ16	KCNJ16	yellow
KIAA1324	KIAA1324	yellow
KLK1	KLK1	yellow
KLK15	KLK15	yellow
LIN28A	LIN28A	yellow
LINC00284	LINC00284	yellow
LINC00303	LINC00303	yellow
LINC01101	LINC01101	yellow
LINC01207	LINC01207	yellow
LINC01320	LINC01320	yellow
LINC01344	LINC01344	yellow
LINC01587	LINC01587	yellow
LINC01798	LINC01798	yellow
LINC01829	LINC01829	yellow
LINC02095	LINC02095	yellow
LINC02188	LINC02188	yellow
LMAN1L	LMAN1L	yellow
LOC100132813	LOC100132813	yellow
LOC101927043	LOC101927043	yellow
LOC101927318	LOC101927318	yellow
LOC102723517	LOC102723517	yellow
LOC105370906	LOC105370906	yellow
LOC105371267	LOC105371267	yellow
LOC400710	LOC400710	yellow
LOC729966	LOC729966	yellow
LPO	LPO	yellow
LRRC26	LRRC26	yellow
LRRC31	LRRC31	yellow
LRRC46	LRRC46	yellow
LRRC71	LRRC71	yellow
LTF	LTF	yellow
MAP3K19	MAP3K19	yellow
MCF2L.AS1	MCF2L.AS1	yellow
MESTIT1	MESTIT1	yellow
MFSD6L	MFSD6L	yellow
MGAM2	MGAM2	yellow
MIA	MIA	yellow
MMP3	MMP3	yellow
MORN5	MORN5	yellow
MS4A8	MS4A8	yellow
MSMB	MSMB	yellow
MT3	MT3	yellow
MUC13	MUC13	yellow
MUC16	MUC16	yellow
MUC19	MUC19	yellow
MUC5AC	MUC5AC	yellow
MUC5B	MUC5B	yellow
MUC7	MUC7	yellow
MYO5C	MYO5C	yellow
NCMAP	NCMAP	yellow
NEK5	NEK5	yellow
NPY5R	NPY5R	yellow
NWD1	NWD1	yellow
NXPE2	NXPE2	yellow
NXPE4	NXPE4	yellow
OBP2B	OBP2B	yellow
OLFM4	OLFM4	yellow
PCAT18	PCAT18	yellow
PCDHA12	PCDHA12	yellow
PCP4	PCP4	yellow
PIFO	PIFO	yellow
PIGR	PIGR	yellow
PIP	PIP	yellow
PLD5	PLD5	yellow
PLEKHS1	PLEKHS1	yellow
POLR2F	POLR2F	yellow
PPP1R1B	PPP1R1B	yellow
PRB1	PRB1	yellow
PRB3	PRB3	yellow
PRH1	PRH1	yellow
PRH2	PRH2	yellow
PROM1	PROM1	yellow
PRR15	PRR15	yellow
PRR15L	PRR15L	yellow
PRR27	PRR27	yellow
PRR36	PRR36	yellow
PRR4	PRR4	yellow
RALYL	RALYL	yellow
ROPN1B	ROPN1B	yellow
RP11.1036E20.9	RP11.1036E20.9	yellow
RP11.110L15.2	RP11.110L15.2	yellow
RP11.180K7.1	RP11.180K7.1	yellow
RP11.193M21.1	RP11.193M21.1	yellow
RP11.281A20.1	RP11.281A20.1	yellow
RP11.281P23.2	RP11.281P23.2	yellow
RP11.307C19.2	RP11.307C19.2	yellow
RP11.321G12.1	RP11.321G12.1	yellow
RP11.356K23.1	RP11.356K23.1	yellow
RP11.394B2.6	RP11.394B2.6	yellow
RP11.422N16.3	RP11.422N16.3	yellow
RP11.434I12.3	RP11.434I12.3	yellow
RP11.469H8.6	RP11.469H8.6	yellow
RP11.700H6.1	RP11.700H6.1	yellow
RP13.895J2.6	RP13.895J2.6	yellow
RP4.550H1.7	RP4.550H1.7	yellow
RP5.1065P14.2	RP5.1065P14.2	yellow
RSPH10B2	RSPH10B2	yellow
RSPH14	RSPH14	yellow
RSPH9	RSPH9	yellow
SAXO2	SAXO2	yellow
SCGB2A2	SCGB2A2	yellow
SCGB3A1	SCGB3A1	yellow
SCGN	SCGN	yellow
SLC13A2	SLC13A2	yellow
SLC15A2	SLC15A2	yellow
SLC26A4.AS1	SLC26A4.AS1	yellow
SLC34A2	SLC34A2	yellow
SLC44A4	SLC44A4	yellow
SLC5A5	SLC5A5	yellow
SLC5A8	SLC5A8	yellow
SMR3B	SMR3B	yellow
SNTN	SNTN	yellow
SOX9.AS1	SOX9.AS1	yellow
SPDEF	SPDEF	yellow
SPEF1	SPEF1	yellow
SPHKAP	SPHKAP	yellow
STATH	STATH	yellow
STMND1	STMND1	yellow
TAC3	TAC3	yellow
TAF7L	TAF7L	yellow
TCEAL6	TCEAL6	yellow
TCTE1	TCTE1	yellow
TF	TF	yellow
TFF1	TFF1	yellow
TFF3	TFF3	yellow
TLX1NB	TLX1NB	yellow
TMEM178A	TMEM178A	yellow
TMEM211	TMEM211	yellow
TMEM213	TMEM213	yellow
TMEM232	TMEM232	yellow
TOX3	TOX3	yellow
TSPAN8	TSPAN8	yellow
TTLL10	TTLL10	yellow
TUNAR	TUNAR	yellow
TUSC8	TUSC8	yellow
UGT2B28	UGT2B28	yellow
VTCN1	VTCN1	yellow
VWA3A	VWA3A	yellow
WDR38	WDR38	yellow
WDR93	WDR93	yellow
WFDC2	WFDC2	yellow
ZBBX	ZBBX	yellow
ZG16B	ZG16B	yellow
ZMYND10	ZMYND10	yellow
ZNF648	ZNF648	yellow
