# Supplementary material for: Identification and validation of key modules and hub genes associated with the pathological stage of oral squamous cell carcinoma by weighted gene co-expression network analysis
Source: PeerJ. 2020 Feb 4;8:e8505. doi: 10.7717/peerj.8505 (PMC7006519; doi:10.7717/peerj.8505)
Supplement: File S3 [file peerj-08-8505-s003.zip › GS_MM.xls]

probes	moduleColor	GS.futime	p.GS.futime	GS.fustat	p.GS.fustat	GS.Age	p.GS.Age	GS.gender	p.GS.gender	GS.Grade	p.GS.Grade	GS.Stage	p.GS.Stage	GS.M	p.GS.M	GS.N	p.GS.N	GS.T	p.GS.T	MMblack	p.MMblack	MMred	p.MMred	MMturquoise	p.MMturquoise	MMblue	p.MMblue	MMyellow	p.MMyellow	MMbrown	p.MMbrown	MMgreen	p.MMgreen	MMgrey	p.MMgrey
CT55	black	-0.0145186603467719	0.803230770641116	-0.079708670852455	0.170667393651373	-0.0160562232769396	0.782886919668465	-0.00121558066754722	0.983356852136903	-0.000474675095493489	0.993500578661194	0.0603789209506783	0.299684572635074	-0.0354892310404366	0.542376526974672	-0.000450909691472021	0.993825976448987	0.0767862661332126	0.186942081641129	0.26645314757345	3.20741411950129e-06	-0.14873248064516	0.0102673860905095	-0.0187850992362913	0.747149823126619	0.0343242160790473	0.55571904835432	0.076960415990979	0.185941382834912	-0.0337109527581374	0.56280601605262	0.0379583986499649	0.514633741573135	-0.0107435333127062	0.853719080864366
ERVV.1	black	0.0365130722478955	0.530783508785014	-0.0200919005518174	0.730220512848429	-0.0957657403428753	0.0995117648270762	-0.0321472306644876	0.581070484375469	0.0397615861869166	0.494847519299882	-0.0342051133923977	0.557092020183787	-0.0243140495415984	0.676447677956578	-0.0520631519782099	0.371288172932552	0.0590888529918692	0.310147912464285	0.260083290641181	5.58045798270879e-06	-0.0430294456903668	0.460045945676144	-0.0372142745871657	0.522916579944456	-0.0694805892673923	0.232555962271078	-0.033645232201525	0.563568059792428	-0.0462169301673292	0.427455377471049	0.162628931735927	0.00496022780996516	0.0015081556347465	0.979351859402317
hsa.mir.1323	black	0.0028329229965845	0.961225374140262	0.0679105747736453	0.243306579128299	-0.0862557241696196	0.13807416110641	0.0706553116965994	0.224734493002341	0.0141582820536715	0.808018824826868	-0.0263976032780632	0.650484924254759	-0.0433154094259146	0.457066765712774	-0.0149267678986882	0.797817443524129	-0.013949818578724	0.810791792020003	0.790434942546492	9.41542470447591e-65	-0.05167816653276	0.37484048861135	0.0319799541928491	0.583040518775637	0.00971031261190027	0.867651157040377	0.00654405117965992	0.910582559839238	-0.0647195727653946	0.266215748198888	-0.0251137222267614	0.666435685452562	-0.0547300899972361	0.347254209645046
hsa.mir.512.1	black	-0.0341910735531496	0.557253974515883	0.0774360793834735	0.183228214125236	-0.0414164050195965	0.477051583277026	-0.0168578155943574	0.772338204908942	0.0345210566706438	0.553453551483833	-0.00933377417187505	0.872738869898518	-0.0092929255518429	0.873291127247619	0.0462635831778723	0.426988526388448	-0.0402900747878701	0.489126071017916	0.815584212596911	4.61952393341004e-72	0.0823640565935774	0.156817239415277	0.0683597958605337	0.240195673291076	-0.098699033819456	0.0895221765115556	-0.0992061498989743	0.0878795463195393	-0.0936438956120575	0.107274529430688	0.0992594452058865	0.0877083278645022	-0.0474916793319656	0.414805818390058
hsa.mir.512.2	black	-0.083771819261697	0.149827241590887	0.0401314778263525	0.490839319150427	-0.0551877879986939	0.343230790050501	0.00591679324461082	0.919122548721624	0.0659461722288083	0.257240752443024	-0.0634800053619022	0.275501102785884	0.00699647470632205	0.904429221976222	-0.0137549118723667	0.813386567194653	-0.0646996255201404	0.266363451835023	0.812904403858172	3.13002896361007e-71	0.0611834278654116	0.293279443276936	0.0166021622401012	0.775698085061228	-0.127219300755179	0.0283703521186975	-0.0787302589149504	0.175994156252364	-0.0978858976790532	0.0922073061623109	0.0198071450646076	0.733898653641483	0.0167831907740405	0.773318513057807
hsa.mir.515.1	black	-0.0414967948081222	0.476196039553025	0.0221266055439529	0.704122460874406	-0.0173256155321877	0.766201247723888	0.0390423158139939	0.502691194136333	0.0412751614384623	0.478556785385749	0.0153891440989743	0.791695952114655	0.002996577803078	0.958987317316747	-0.0156771430404883	0.787889498745971	-0.00438637379192026	0.939995922356946	0.734251149430571	1.50703917424494e-51	-0.0310829381219766	0.593657268596468	0.000349317089612591	0.995217001229116	-0.0785475170795043	0.177002580048513	-0.0158034797270745	0.786221302564036	-0.0190571729462287	0.743614841731813	0.0776733696866804	0.181885679883645	-0.0173674827011303	0.765652706780245
hsa.mir.516a.1	black	0.0108281677941547	0.852579806809598	0.0307088956735037	0.598110153410989	-0.0144510142174734	0.804128975786002	-0.0216839391157388	0.709772115771522	0.0582219656804366	0.317312185773135	-0.0188549249297267	0.746242088191648	0.0198270131011596	0.733641823017527	-0.00955120830844847	0.869800290119196	0.0315698271013849	0.58788369965807	0.796059195034806	2.68552278531125e-66	0.045278918196305	0.436904529301263	0.0897124421191012	0.122911178257991	-0.0747427893957344	0.198981243663282	-0.0706476987436628	0.224784571624847	-0.0874119532882212	0.132850386511818	0.0871761209048346	0.133903313669127	0.000830854033860601	0.988623907448899
hsa.mir.516a.2	black	0.0310567297052137	0.593968781155014	0.0642260059618059	0.26988695628681	0.0066943728081906	0.908537449752612	-0.027691229125339	0.634572623865636	0.0276168943687582	0.635482536993005	-0.0351978401967692	0.545698773634871	0.0830155473881959	0.153552392529269	-0.0486061611660494	0.403929170632504	0.0408294321200771	0.483323707281847	0.782199082604906	1.41993720237446e-62	0.123945389455452	0.0327390622154053	0.0845898997822779	0.14587529911427	-0.107707004726176	0.0637738490123654	-0.09299744204222	0.109732125333942	-0.118858120294603	0.0406593027228668	0.0869674035653764	0.134840526252371	-0.0259131831632326	0.656485096709228
hsa.mir.516b.1	black	-0.00694782014560049	0.905090697333263	0.0758104549884227	0.192622573924264	-0.0427009921790663	0.463481085489919	-0.0185418235501989	0.750315129276002	0.00326278969222247	0.955347438706128	-0.0718802358546237	0.216779870804729	-0.0600742843214762	0.302134004408095	-0.0340749768839827	0.558594062653532	-0.0336590546623069	0.563407744358385	0.783954155725803	4.96678137822752e-63	0.00972860700763765	0.867404103905688	0.0474597566180305	0.415119880635952	-0.0517268446410432	0.37439017800979	0.0129199524543895	0.824525048122528	-0.0332303905594001	0.568389620219729	0.0754108960334637	0.194984591731193	-0.0186030384227366	0.749518254712471
hsa.mir.516b.2	black	-0.0137825158386267	0.813018953518279	-0.0182606769489775	0.753978394126038	-0.0506911642594475	0.384042743269219	0.0347133369199005	0.55124489668815	0.00735061203304432	0.899616620404559	-0.0923412492670514	0.112271806762858	-0.0269580119562449	0.643571570386513	-0.0592876220564204	0.308520306117977	-0.0590679804270739	0.310319152635284	0.740353308760304	8.15655012078667e-53	0.0212441473721204	0.71540084663624	0.01962643362092	0.736236035766567	-0.0679692317847378	0.242898781372175	-0.017988282605181	0.757532881656336	-0.0339044608501792	0.560565126160839	0.0774171223778164	0.183335782819004	0.00906227065811637	0.876410636246007
hsa.mir.517a	black	-0.0215121575398264	0.71196882933442	-0.0696736977687121	0.231257188708089	-0.116900031093533	0.044111469219476	-0.0107875290272141	0.853126811680836	-0.07472359647034	0.199096930557773	-0.0770815134762048	0.185247859192383	-0.0212482427965375	0.715348359187158	0.0257051151093515	0.659069101454819	-0.103525530443747	0.0748483458076462	0.782256082112764	1.37252410646724e-62	-0.0143469523184478	0.805511211501301	0.0911532998032165	0.116986626772418	-0.0408720864766419	0.482866426720465	-0.0195762122193754	0.736886048693468	0.068366698476758	0.240148090470556	0.198931313505208	0.000563935633289499	-0.00641765965650046	0.912302560141703
hsa.mir.517b	black	-0.0250639139954497	0.667057589502267	-0.0714838668637647	0.219331510444808	-0.111663626537017	0.0545709279233254	-0.0145144210450343	0.803287052499327	-0.0758567473266601	0.192350272156326	-0.0746940315768144	0.199275230994882	-0.0209561026325427	0.719095807493304	0.0267856970875697	0.645694063468108	-0.100334617611115	0.0843110176777211	0.779775731134266	5.95999895890305e-62	-0.0127675887068489	0.826561471590473	0.0903457987350727	0.120278826412553	-0.0419537612292451	0.471348730910328	-0.0202654337837417	0.727982029473138	0.0712791497164302	0.220657753982282	0.201121939284518	0.000488186822024831	-0.00364971313816045	0.950058759290423
hsa.mir.517c	black	-0.0115659748830144	0.842661312983816	-0.0363115449935148	0.533055487425834	-0.0401560579628131	0.490573581618778	0.0209563458431306	0.719092684881666	0.00995195224771	0.864389027139614	-0.00600674586701249	0.917897268574719	0.0411781745007631	0.479591847053516	0.0721814509878538	0.214855049066268	-0.0779922261623883	0.180093114634355	0.719144959951855	1.4730283408652e-48	0.0401351197091611	0.49079994165105	0.0802508890040669	0.1677676308904	-0.0153211361781246	0.792595531322781	-0.0301807731881326	0.604422877453473	-0.0604986150496879	0.298725787817467	0.00455386906069859	0.937709196667022	-0.102426201537092	0.0780058907431482
hsa.mir.518a.1	black	0.0284079682512164	0.625827536925297	0.0425057842159161	0.465529390443596	0.0404994199213658	0.486869530167694	0.00111701916171235	0.984706137339205	0.0378605127577654	0.515719420408188	-0.0123422901684436	0.832251918260107	-0.0148089876117484	0.799378755356134	-0.0139476107239912	0.810821173466931	-0.0262564974698429	0.652230399861532	0.780822258330835	3.21505593640591e-62	0.0577876977321611	0.320941399781151	0.0467143511120725	0.422492997340207	-0.062819311273594	0.280539021618985	-0.100358869115995	0.0842356278014871	-0.0421593766986257	0.469176512244765	0.0760446546201225	0.191247850588057	-0.0417516649338678	0.473489137830104
hsa.mir.518a.2	black	-0.0797339218584626	0.170531528211549	0.07492138833199	0.197907067327632	-0.0346302750388316	0.552198469809425	0.0021223043761928	0.97094671949989	0.0506300331991946	0.384617182276908	-0.0526908202432606	0.365541324837259	0.0153342771333087	0.792421687031053	-0.00812928850986871	0.889047829994954	-0.0621623753612182	0.285609640511584	0.807654428573116	1.21704208185379e-69	0.0303070118501202	0.602911224303617	0.0771754211351414	0.184711363187802	-0.103663341852748	0.0744599485813064	-0.0862742416441867	0.13798927709765	-0.070843346573777	0.223500100620644	0.102012034589219	0.0792231139626546	-0.0618660181499781	0.287917150862527
hsa.mir.518b	black	0.0103818455366729	0.858591192340059	-0.0660799842743724	0.256274443971567	-0.157479359825222	0.00653817415750069	0.0385537998597338	0.508055532578213	-0.0120202538809291	0.836566570952977	-0.109040967776503	0.0605381593627805	-0.0589298738279869	0.31145375458913	0.0177138041370728	0.761119732016184	-0.138545311211067	0.0168892052516359	0.82411653227411	8.43199194721677e-75	0.0437846901631487	0.452201229935782	0.0406508585402774	0.485240661048736	-0.0979604404303153	0.0919585028921348	-0.106622384479909	0.0665083039524471	-0.0894222012639974	0.124132335373167	0.155594821298011	0.00721949805827864	-0.0688553512202363	0.236796370343848
hsa.mir.518c	black	-0.0086794918756151	0.881591750621897	-0.00617318144704729	0.915630697519071	-0.0957857455219722	0.0994407566442612	0.00232499305171501	0.968173414122762	-0.0422574241376856	0.468142635813351	-0.0656852530827052	0.259132177867115	-0.0340994215530661	0.558311771708364	-0.0149905468646146	0.796972315981748	-0.0585386422698307	0.314682638443897	0.843082207295231	1.86076024983787e-81	0.00875250243436718	0.880603117747899	0.0257705797803572	0.65825565483825	-0.0827569342623655	0.154842183980715	-0.0209140969020736	0.719635194347339	-0.0593814697438968	0.307753797634168	0.117708461498967	0.0426574481073706	-0.0481847619712402	0.408021647453642
hsa.mir.518e	black	0.036317633304469	0.532986777389421	0.02574030935965	0.658631737098753	-0.0183556787084801	0.752739925758759	-0.00340193817389309	0.953445244450497	0.0306657847902373	0.598624346264801	-0.0364004775875926	0.532052275895182	0.0373437928151479	0.521470034034275	0.0130452476375715	0.822851289988028	-0.0594959812917326	0.30682021530976	0.817345576510744	1.29127666716854e-72	0.0344414370352323	0.554369375127492	0.111888674832588	0.054082458061432	-0.0341910957402904	0.557253718561655	-0.0849563658262643	0.144130952394171	-0.0967456109472388	0.0960807292153856	0.0477809480200347	0.411966309921866	-0.0299828473847369	0.60679635300098
hsa.mir.518f	black	0.0292390049258018	0.615753119277918	0.00429618896429597	0.941227373943799	-0.0612249041689609	0.292951723454802	0.0398116138884291	0.494304395999248	0.00799150414578216	0.890916570793929	0.00258532240167638	0.964612001574674	-0.0384500430483129	0.509198709200522	-0.00254340809156183	0.965185360985596	0.0013218185917264	0.981902531619833	0.828071259034768	4.03470813335373e-76	0.0165110781967876	0.77689615490727	0.0244055671862294	0.675298937191897	-0.0790928519649101	0.174005889169197	-0.0595492190759435	0.306386817991313	-0.109624254777675	0.0591664914750043	0.0662595554558716	0.254981637021456	-0.0555390812646507	0.34016291045869
hsa.mir.519a.1	black	-0.012738713293859	0.826947538314353	-0.00394033595451755	0.94608779528692	-0.0217379722673418	0.709081643872574	-0.0292532930622324	0.615580529437381	0.049948321722614	0.391058483833332	-0.0498250234331509	0.392230416235081	0.0356108153233273	0.540993275617888	-0.0342972088285784	0.556030233847265	-0.00276053831494005	0.962215366889729	0.74049235227507	7.6248352088067e-53	0.0144292407224115	0.80441813900615	0.00939684402928005	0.871886311382067	-0.118046815634485	0.0420609753580171	-0.0770335696757774	0.185522204696237	-0.122043736565023	0.0355305963209762	0.105581380175653	0.0692224366403998	-0.0108832199296298	0.851838908028445
hsa.mir.519a.2	black	0.028509206362149	0.624596481785201	0.101526473645966	0.0806696830825883	0.00963950793815901	0.868607446080182	-0.0115623296655384	0.842710256759198	0.0634692282857104	0.275582784114957	-0.0733437044200241	0.20754295532743	-0.00223015354063103	0.96947101832081	-0.0330103061939898	0.570955526295096	-0.0194288865609979	0.738793956138696	0.796426857911405	2.12008811662789e-66	0.0570755827180862	0.326950767299543	0.0568993584023188	0.328449032315739	-0.0680958017105201	0.242020465926782	-0.0674992536594947	0.24617963188142	-0.0913757787607943	0.116092057864712	0.0360808196595008	0.535662633971582	0.00884381081822621	0.87936697548043
hsa.mir.519c	black	-0.0566150120264337	0.330875879598037	0.0153411979836772	0.792330133861183	0.00510635267578317	0.930170149635167	-0.00391463064493594	0.946438970974378	0.0158672107778391	0.785380144118607	-0.0467829347694919	0.421811435870243	-0.04992930545081	0.391239092637562	-0.0189126812724185	0.745491519571227	-0.0601972253850727	0.301143905905378	0.74602161843705	5.04186729189471e-54	0.016778657487608	0.773378076136887	-0.0356758676040375	0.540253903621511	-0.102594769230741	0.0775148335443058	-0.0750594237604904	0.197079754821259	-0.107518495173362	0.064242357800997	0.120485232005723	0.0379666665360367	-0.0281869414249326	0.628518827748977
hsa.mir.519d	black	-0.0786728577198049	0.176310452929756	-0.0589103589808859	0.311614296189327	0.0471901665536916	0.417777734067051	0.00375545279093718	0.948613823302306	-0.00497782471223802	0.931923477149668	-0.0475554949232593	0.414178406520377	0.0142506133734585	0.806791403910489	0.0162227375311826	0.780692300593704	-0.0797784660494637	0.170292050534184	0.745178368419377	7.66415263589008e-54	0.0769670770348867	0.185903185566762	0.0593545997589975	0.307973132158968	-0.0202769289418275	0.727833829503141	-0.0241059131065739	0.679063019587042	-0.0269304315245034	0.643911099286507	0.0779054819618765	0.180579479823011	-0.0431290424698343	0.459007117881174
hsa.mir.520a	black	-0.0412687486854231	0.478625185906143	0.0228259549332478	0.695229936917642	-0.0838565809511632	0.149414044493854	0.0608121981074533	0.296223566055468	0.0157799328933225	0.786532149864207	-0.0804864402591188	0.166519443902227	-0.0548063531889538	0.346581748973031	-0.0479860174506875	0.409960281077239	-0.0624174996472368	0.283633168222824	0.842522586371324	3.01002492918249e-81	-0.0248407573504126	0.669846706234673	0.15725011882011	0.00661785866616563	0.0349262833972676	0.548803898828125	-0.00588949673417317	0.919494403181043	0.0236052809538701	0.685369434127531	0.0352527389399075	0.545072087302169	-0.0980028327565991	0.09181724846648
hsa.mir.520b	black	-0.0450251449818397	0.439481356811619	0.0214792962591442	0.712389325596647	-0.0113725323171685	0.84525946744692	0.0213267086838533	0.71434298981619	0.0761128218573136	0.190849070031698	-0.0404096787665694	0.487836168383437	-0.0122003121764655	0.834153532405265	-0.00528485375355801	0.927735669768783	-0.0223611631468453	0.701135401300748	0.816225163453774	2.9096595712368e-72	0.030167846790383	0.604577760923703	0.00898939240691941	0.877396683088977	-0.138780434289395	0.0167019044168005	-0.0705924395745544	0.225148308691606	-0.0750163640093112	0.197337561771823	0.0741106862448964	0.202817051511917	-0.00810769225396711	0.889340695275284
hsa.mir.520c	black	-0.134626579373477	0.0202920240216722	0.00709136318517839	0.903139370938872	0.0109214062396316	0.851325068076837	0.0491086055414859	0.399081697257711	0.0852237507932139	0.142868294589694	-0.040794264860029	0.483700897469811	-0.057929771416447	0.319751119953321	0.000138275705730162	0.998106660470806	-0.0115174303246261	0.843313162838407	0.697739983542583	1.21224805934985e-44	0.0671294797887321	0.248782601502674	0.0271173679590211	0.641611269414593	-0.127953033326394	0.0274629050892126	-0.132446841968501	0.0224310222269346	-0.103445441959955	0.0750748164306475	0.0825051887956501	0.156105570867669	-0.00586583928963782	0.919816697604872
hsa.mir.520d	black	-0.0280866350143887	0.629741814736417	0.0572582519662696	0.325402376184793	-0.0764711156709452	0.188763048270871	0.065992211479384	0.256908001774192	0.0425616165874276	0.464943034385793	-0.00739277896679188	0.899043827689352	0.028930999645917	0.619478717261035	-0.0384980115724785	0.50867003281126	0.0200217476972104	0.731126096808824	0.830978999897851	4.10641205712538e-77	0.0107894373899662	0.853101123211737	0.0775495436096902	0.182585350860115	-0.0505636314600353	0.385241741051042	-0.0579804462020416	0.319327267379777	-0.107969514079087	0.0631261070319879	0.0582251279231235	0.317285857210368	-0.0724088083299503	0.213410331133974
hsa.mir.520f	black	-0.0526514120420633	0.36590050743742	0.0534420022344727	0.358736663321168	-0.0213905321131764	0.713525595188295	-0.0170065507040334	0.770385427094244	0.015923094029068	0.784642770442008	-0.0692865940155764	0.23386587598551	-0.0290074728903133	0.618552792581459	0.00953808485096852	0.869977600780901	-0.0605880739064782	0.298010527998046	0.819766989174303	2.1885302191155e-73	0.070550353940442	0.225425612928402	-0.00522601857944869	0.928538017724803	-0.139109327208428	0.0164429510849394	-0.0751518834537759	0.196527010083085	-0.0787504091960595	0.175883222437292	0.109876015099723	0.0585824284693356	-0.0282437487293195	0.627826653436203
hsa.mir.520g	black	-0.0536150473606301	0.357180417306669	-0.0169335262863487	0.771344001526676	-0.0839343825347112	0.149035538606124	-0.00243229419352609	0.966705409836879	-0.0307467715927855	0.597658563820135	-0.073731976842272	0.2051407019162	0.0329868374356496	0.571229465817619	0.0130077233715355	0.823352474878411	-0.102549815701626	0.0776455427548677	0.78507007630879	2.53390177987672e-63	0.0286284451731903	0.623147874089294	0.0714098034955657	0.219810665123251	-0.104701608624396	0.0715861661768022	-0.0363413444011971	0.532719226722702	-0.0965884955044656	0.0966244423923381	0.100708287513695	0.0831554154334578	0.00859347212182517	0.882756775914767
hsa.mir.520h	black	-0.116204130089192	0.0453962207729074	0.0186583968770613	0.748797845993772	-0.0624894914906382	0.283077111623826	-0.00322526517045439	0.955860451997148	-0.018987993752514	0.74451316238175	-0.0575528227525317	0.322915468133558	0.0302608383897903	0.603463935088441	0.0390477159025697	0.502632063296311	-0.096310474074347	0.0975925600430164	0.758050455042366	1.06516878351848e-56	0.0312330946060506	0.591873948468592	0.0825584538420037	0.155837612882682	-0.0715488871623897	0.218911475487691	-0.0564795219081471	0.332036313860835	-0.077747813559237	0.181465993341717	0.085706274682322	0.14061109534161	0.00458476090392054	0.937287501676687
hsa.mir.522	black	0.0507034255802932	0.383927588481071	0.100678215367092	0.0832479409131935	0.00431765890658773	0.940934194385797	0.0086544762923271	0.88193052787709	0.0601571562628984	0.301466363734183	-0.0823612017112331	0.156831660561573	0.0120086837054002	0.83672168042686	-0.0367501046712891	0.52811752360384	-0.0233562004994194	0.688515254055	0.691177621581377	1.64225306089409e-43	0.0670842965491352	0.249101970321953	0.0960316271772599	0.0985712833385625	0.00494476949115391	0.93237445684693	-0.0577978041316942	0.320856634296849	-0.116326747724524	0.045167597027355	0.00108465652513471	0.985149184351424	-0.0501370545504198	0.389268708528301
hsa.mir.525	black	0.0214495772525513	0.712769687935281	0.0127875028923088	0.826295241534919	0.00590869399609917	0.919232881200411	0.09498711717481	0.102306881127347	0.0482778860605803	0.407115150612491	-0.0315985075142697	0.587544412152202	-0.037414870385906	0.520677063857579	0.0260820379087219	0.654391082521591	-0.0410363056658363	0.481108082437608	0.802213825251387	4.80724479404035e-68	0.000473143753393595	0.993521545886261	0.0619792065070421	0.287034366103896	-0.0345631363272517	0.552969828941396	-0.0618967073991637	0.287677617784353	-0.0941973743223569	0.105205043181424	0.0226003439685994	0.698094191720811	-0.0819478298581209	0.158930342276117
hsa.mir.526b	black	0.00104474637496151	0.985695563672087	-0.0528569135381284	0.364029889776371	-0.0735774510933823	0.206094337083247	0.00648671418269531	0.911362779759147	-0.0376374187016468	0.518198227902603	-0.0976709639772339	0.0929277086211479	-0.0054431524320855	0.925577281718766	-0.0387117936926086	0.506317357311157	-0.0768508827614632	0.186570321207809	0.846568851286517	8.9039197329351e-83	-0.022027478959256	0.705386194158187	0.0376405810902921	0.518163047694959	-0.120030389990302	0.0387037223493258	-0.0523591012076774	0.36857158483897	-0.0528418259478607	0.364167024832348	0.163368769296752	0.00476417530575022	-0.0250247193020544	0.667547133324924
hsa.mir.527	black	-0.0134723061593174	0.817152486268619	0.0442660270919211	0.447241093223232	0.0189335470378954	0.745220418982518	0.00958460751031405	0.869349063848041	0.0492613219704868	0.3976152540387	0.00665529107390101	0.90906909521306	0.0380124135278186	0.514035154391003	0.000758538571580089	0.989613995870438	-0.0107701402170877	0.853360889572508	0.772756900451942	3.43376646860508e-60	0.0547448179419044	0.347124279755387	0.0380935552821593	0.513136627689389	-0.0723492744473631	0.213787956970003	-0.0981128378915748	0.0914515120220108	-0.083626120452709	0.150539521220547	0.0770232743578159	0.185581155852301	-0.0446651468942437	0.443151647026195
LINC01287	black	0.0534087752739335	0.359035967899022	-0.0455734001222077	0.433925223141909	-0.0646608561887856	0.26665068810221	0.0904416201001926	0.119884427646713	-0.0533014224125765	0.360004056843965	0.0714148459616058	0.219778019081922	-0.0310824784684499	0.593662731385302	0.0377568878417802	0.516870039409659	0.07197890015218	0.216148032456535	0.290427182846811	3.50128659085327e-07	-0.102290521998617	0.0784029687924206	-0.0412359746585131	0.478974847348895	0.0464222554094954	0.425402926725574	0.0892741118733897	0.124759023478315	-0.0701165634810789	0.228298025460531	0.0230622547427395	0.692234614721291	0.0310584762856971	0.593948019031406
PAGE5	black	-0.0609240206887221	0.295334667890613	-0.0121370209322204	0.835001549687143	-0.0264671393643048	0.649625464756132	-0.0448180544788773	0.441590582498096	0.0426059123348605	0.464478127730639	-0.0576148280513218	0.32239356467282	0.00814789178479938	0.888795564392215	-0.030945963408215	0.595286167323171	-0.0753181411576615	0.195535927992356	0.354755461588883	3.09692310578107e-10	-0.0342781074968325	0.55625037607563	0.042111151189402	0.469685494207624	0.151254703476859	0.00903514868093014	0.174574295180794	0.00253535995249617	0.0639943681641448	0.271621762706726	0.0562882621854847	0.333678846707669	0.0571415544141944	0.326391011617473
PPP4R3CP	black	0.0395358658612934	0.497301981400059	-0.0510386262601987	0.380787630028381	0.0767983478809201	0.186872530082845	-0.0777508190334354	0.18144906463765	-0.027835136572255	0.632812650197957	-0.0300812548695004	0.605615757625282	-0.0108533233318152	0.85224124422292	-0.101982806727683	0.079309591004011	0.0488806960963209	0.401276186459842	0.245744909726306	1.84313463874579e-05	-0.076821730585642	0.186737975799612	-0.0532725325448813	0.360264858725839	-0.0192455055210006	0.741171026589213	0.0455358671686971	0.434304297305007	-0.0841219840194003	0.148125849923482	0.095369518424224	0.10092645993532	-0.0470440297981434	0.419222636427219
RPL10L	black	0.0327545362419608	0.573944356584546	0.0166177944908775	0.7754925202555	0.0480189132715194	0.409639026368092	-0.0117178102045804	0.84062318279023	0.0305671688800946	0.599801309042834	0.0746594036301326	0.19948421334203	0.0299638763889969	0.607024065764743	-0.0138131192644021	0.812611442682407	0.113175309317297	0.0513590265799432	0.299136826567854	1.48595136403113e-07	-0.0579347263599092	0.319709659816823	-0.0356747814256861	0.540266244790989	-0.0873577721529928	0.133091724375186	0.0188749356543888	0.745982013020568	-0.116612100727469	0.0446392856895	0.0129960654966954	0.823508195413906	0.0867854512745826	0.135661662731325
YWHAEP7	black	-0.0844553124576149	0.146519943964564	-0.0476959350060885	0.412799619080296	0.019594826934257	0.736645097556243	0.0223673998051776	0.701056040745868	0.128000538654816	0.0274050211733824	-0.0260916074665654	0.65427248857878	-0.0652083087178099	0.262614313262989	0.0329250867058768	0.571950549490248	0.0185903316967905	0.749683644739433	0.203264556687826	0.000423328781772798	0.142173614090585	0.0141941047558571	-0.0231212963651225	0.691486951641388	0.0878965480964834	0.130706832558314	0.107661534313678	0.0638866003423128	-0.0471309477020333	0.418362898326379	-0.059958302784674	0.303070028084625	0.0998462119947741	0.0858409051778812
A4GNT	blue	0.031918990650537	0.583759263212772	-0.0714388550887368	0.219622626161338	0.0100777243550949	0.862692012258246	0.0168995094548971	0.771790651220703	0.0388679709358392	0.504602230529103	0.0313266328287008	0.590764288627547	0.0255508967380439	0.660986963245842	0.0332365074977322	0.568318382856412	0.0524365304596542	0.367862879369796	0.00190711414282335	0.973891460349904	0.0164041368033348	0.778303477607367	0.033587565650536	0.564237122911992	-0.0130313892845823	0.823036377774651	-0.0183501886372641	0.752811478596316	-0.102731770556991	0.0771175809528219	-0.0409788184362326	0.481723220635543	0.035731126918174	0.539626231923603
AADACL2.AS1	blue	-0.0484045595853429	0.405883994105472	0.0697915650706123	0.230466982464903	0.10779730923666	0.0635504090515448	0.0997853363176603	0.0860331473088906	0.00282902369744351	0.961278702676826	-0.0167536927501824	0.773706112862821	-0.0132823567856128	0.819686062399657	-0.00723700789284158	0.901160069259152	0.0189160870533159	0.74544726747276	-0.0704549864663738	0.226054891411348	-0.162456786143082	0.00500687376851875	-0.0607379845980797	0.296814485176417	0.12706271959949	0.0285672975617922	0.167620119273751	0.00376682840218225	0.132897951943513	0.0219729998903109	-0.0820351168675473	0.158485435782951	-0.0673737444550841	0.24706099806371
ABCA4	blue	0.00149495696686517	0.979532522591422	-0.0345078436963401	0.553605482467362	-0.078555000017214	0.176961203055536	-0.0467532166250635	0.422106686076172	-0.00843715126307756	0.884874582242782	-0.023258042415667	0.689756442242957	-0.0639473252676769	0.27197500749176	-0.00768500359407434	0.895075722111299	-0.00847717052366771	0.884332330086875	0.144994547878401	0.0123673230743644	0.0182352704678069	0.7543097066869	-0.0209347576864188	0.719369876134527	-0.01589984373763	0.784949532293967	-0.0603725423190528	0.299735724590738	-0.0959434114578827	0.0988825296349934	0.0561940057367249	0.334490233318014	-0.0504658966184407	0.386162132500801
ABCA8	blue	-0.0380178127600878	0.513975340482934	0.0035607767428178	0.951274204893112	-0.122163712123138	0.0353486928885998	0.00490137842840929	0.932966483482118	0.0991298566271488	0.0881251155270881	-0.15766314529097	0.00647491128923379	-0.0587767048269899	0.312715279436719	-0.0409678507935652	0.481840627488411	-0.159803513983832	0.00577748020076917	0.0374237060985331	0.520578532275577	-0.050411213973822	0.38667767375709	0.689369071876215	3.32713983559976e-43	0.740796057644486	6.57989549796451e-53	0.318759133552513	1.93806851680831e-08	0.267706567216677	2.87140162064449e-06	-0.0668948925807975	0.250443837462519	-0.0097446950744634	0.86718685636007
ABCC6P2	blue	0.0334248433485882	0.566127120454604	0.0237546679846987	0.683485311622621	-0.0993864985878785	0.0873012312740625	0.105886472217334	0.0684177761769497	0.148914283597368	0.0101738299502032	0.0515936386484574	0.375623228645939	-0.0154489675094542	0.790904862088035	0.0039878664950234	0.945438479501284	0.0523072678049589	0.36904648497496	-0.024658977680617	0.672122028426394	-0.234249135776601	4.56562531316153e-05	0.0972808186393022	0.0942468540686255	0.26425905319326	3.88778878590413e-06	0.384917038485976	6.323846830982e-12	-0.0567338972911366	0.32985981389345	-0.192306327573059	0.000864355070823285	0.0681664976830499	0.241530849272852
ABHD11.AS1	blue	-0.0682530064011798	0.240932663107295	0.0896651185846255	0.123109647460176	0.0962762251959332	0.0977123521388308	0.0719590504395914	0.216275042329679	0.231923254624665	5.45576018533533e-05	0.000750954085469886	0.989717837845804	0.0625454751493696	0.28264520863503	-0.0247708967462168	0.670720790912138	0.00578665268064844	0.920895582143831	-0.139572955788499	0.0160838759333038	-0.136523494731264	0.018576933662882	0.152110803854378	0.00864781444446031	0.304063120450291	9.03573512409217e-08	0.421414118832286	3.24318317457198e-14	0.212287069285292	0.00022856684487363	-0.342013128415603	1.42352764081403e-09	0.0615868940576066	0.290101889693704
ABI3BP	blue	0.00353171770275204	0.951671363656118	0.0964686913986293	0.0970406792698473	-0.0801310117210119	0.168405539015584	-0.0115867567045213	0.842382290213231	0.252639672097465	1.04689151805563e-05	-0.127334808913581	0.0282258146380481	-0.0741959747624446	0.202296388058878	5.5299280459563e-05	0.999242814236956	-0.165816301547802	0.00416432472864034	-0.077547432828757	0.182597294872038	-0.010201990859893	0.861015931013217	0.635610973153953	5.12886151749775e-35	0.738624693850176	1.87893287292682e-52	0.301776820371481	1.13953349596872e-07	0.119052089662389	0.0403300839951228	-0.238997682871937	3.15591992354937e-05	-0.041558366315805	0.475541334475425
AC002454.1	blue	0.0798880953248345	0.169703731611914	0.0242430847332111	0.677338953118087	-0.0160104583500407	0.783490392818609	-0.0472648987924219	0.417039961182738	-0.0374124822990894	0.520703696284342	-0.0697396652520057	0.230814693722922	0.0767959015111264	0.18688661167785	0.0111885241575159	0.847732462374211	-0.0445170862299024	0.4446662142104	0.248565628805863	1.46525933580768e-05	0.0869809098478777	0.134779726163897	-0.0634961461581213	0.275378799637391	-0.333910899721659	3.62486449870077e-09	-0.206369040906096	0.000343442650034004	-0.274143308422899	1.61230338645396e-06	0.11628917776719	0.0452375443376785	0.032123723965258	0.58134713826364
AC005013.5	blue	-0.0105368541238309	0.856502483407744	0.0718293644056524	0.21710616367389	0.0473353212376016	0.41634543547823	-0.108507977137699	0.0618143744762853	0.0929695072570696	0.109839313513894	-0.058675569806783	0.313550076673689	0.0658209339886318	0.25814742240608	-0.0552743482035917	0.342473222999728	-0.0612062376522125	0.293099184322394	-0.0998120143155571	0.0859488570640122	0.0344801806722889	0.553923634903685	0.114518758964884	0.048638210902886	0.288130830687591	4.36834541809128e-07	0.150918079237329	0.00919162344304257	0.199548527933183	0.000541559439658768	-0.154311881106057	0.00771890621304302	-0.112365484830757	0.0530595247856341
AC005237.4	blue	0.0562989470792283	0.333586947853721	0.00460525216790022	0.937007791420994	-0.0313594740654902	0.590374913440122	-0.0066445633043616	0.909215036724387	0.136945679715987	0.01821285892988	0.0107054425816864	0.854231923584919	-0.048129284278096	0.408562251609806	-0.0158093627178437	0.786143645107665	0.0401879148791432	0.490229288842595	-0.158916444693253	0.00605791016986924	-0.123412880718282	0.0335012576579636	0.0951188477226446	0.101829672277731	0.347817066137791	7.16671644036993e-10	0.164465273993731	0.00448642797084338	0.302348081794009	1.07555130034216e-07	-0.264782511624001	3.71396185741029e-06	-0.0137866738932205	0.812963582499079
AC005281.2	blue	-0.0532042327344375	0.360881901051678	0.0651194539662862	0.263266571024402	0.0343465287546099	0.555462018960951	0.0685407470149824	0.23895047992053	0.0990548569031132	0.0883670573886765	-0.0172541812178735	0.7671374446224	-0.00114469148923544	0.984327304739386	0.0334488659406958	0.565847911189391	-0.090915112547105	0.117950316779314	-0.075472968713221	0.194616264982431	-0.171685230863462	0.00299389733747113	0.166125458760763	0.00409361767939509	0.302608915544401	1.04750124009432e-07	0.254771929868304	8.75969574962822e-06	0.292976365565303	2.73250667026362e-07	-0.195510745037258	0.000704258683922889	-0.0446361883119507	0.443447644082108
AC005307.4	blue	-0.108029256014417	0.0629794519988067	0.0113052302577607	0.84616380519288	-0.0173516361485498	0.765860313554415	0.070179169871375	0.227881873361465	0.00512123887246811	0.929967099667391	0.0179193987591716	0.758432562454303	-0.00283835996878114	0.961151015996292	0.0911128984455055	0.117149653417369	-0.0365596430037194	0.530259175590844	-0.00830769740107326	0.886629019733965	0.0207872484017091	0.721264871742766	0.0545808123590843	0.348572873555007	0.199846694430591	0.000531047261030566	0.207243030368334	0.00032362682759884	0.0577485920637526	0.321269528179598	-0.0284277762848909	0.625586589475493	0.168756669531951	0.00353432933117998
AC005863.1	blue	0.076636896271203	0.18780353794267	-0.0097447072560031	0.867186691868659	-0.132950929608633	0.0219197453196884	-0.0961168078512019	0.0982714844715602	-0.100936111368508	0.0824571405449522	-0.0173682040972213	0.765643256118894	8.0828713904455e-06	0.99988932521391	0.017690096875755	0.761429776552882	0.0332255275916904	0.568446256974483	0.083156612304493	0.152852288156731	0.0258853566091264	0.656830439843005	-0.00076796073447637	0.989484993833573	-0.220679966074327	0.000125834901631374	-0.145104610476214	0.0123004535652343	-0.190753980575999	0.000953427662130772	0.231767589831271	5.5208306861844e-05	-0.180785463111421	0.00175833799588577
AC006026.13	blue	-0.0462014049341751	0.427610802189443	0.0795387742058785	0.171583636907418	-0.0849345845335529	0.144234182755568	0.00317342325385528	0.956569234211765	0.157151406522168	0.00665243798517001	-0.0279651565979877	0.631224294637331	-0.0755237558689315	0.194315282218948	-0.060851187580633	0.295913429555231	0.004640677580184	0.936524245021939	-0.0623930520659132	0.283822165766022	-0.254142774716558	9.23425812931406e-06	0.144251248252173	0.0128273675853368	0.438607371947966	2.14769954978358e-15	0.361202297963714	1.39425929498333e-10	0.377487198481725	1.71258529402657e-11	-0.194285275101418	0.000761934946918738	-0.0608274072728494	0.296102561068823
AC007126.1	blue	-0.0347627617610553	0.550677868507342	-0.048023215860762	0.40959701906783	-0.0578132800213399	0.320726861454575	0.0670480305169807	0.249358515827735	0.00655388443819871	0.910448761214847	0.012719410878824	0.827205636456802	-0.0496073920795917	0.39430413506888	0.0824987104200028	0.156138185036366	0.0649394151362345	0.264591593462038	0.0114166611027464	0.844666618986364	-0.0223059848066629	0.701837678766953	-0.0466885837131399	0.422749230942993	-0.04116810354768	0.479699395634589	0.0176783287105835	0.761583695257962	-0.104432850535669	0.0723212354172961	0.0780741068881368	0.179634907488195	0.236701365143606	3.77651621951771e-05
AC007249.3	blue	-0.0274383713392621	0.637670028431879	-0.00631530108209909	0.913695807817241	-0.0210103552311692	0.718399367122359	0.136799028697137	0.0183386138558137	0.0239494711871448	0.681031328773438	0.0328299608254459	0.573062207344648	-0.0698971308734897	0.229760870756262	0.0724457109818321	0.213176496692466	-0.00594272622709537	0.918769285607888	-0.109279758761108	0.0599734770537263	-0.26036926133278	5.44509101075483e-06	0.0215617710657284	0.711334134762916	0.177383380170915	0.00215173720142392	0.188602421217138	0.00109090676562326	0.11868328972465	0.0409579768962819	-0.0493734122706863	0.396540978382517	-0.0258724004137725	0.65699125838047
AC013264.2	blue	-0.035799395934748	0.538851289407636	0.017133099436155	0.768725078384352	0.028708682224554	0.622173906215943	-0.0515700408254677	0.375841926983427	0.234602705676438	4.44295920649333e-05	-0.0928975027173557	0.11011598073606	-0.0818836123925642	0.159258262040757	-0.0250146427561965	0.667673012681886	-0.118616914682386	0.0410718529717368	-0.0877181337272426	0.131492903677736	0.25828429356931	6.50840236273978e-06	0.202653633181428	0.000440954791956213	0.419420499932326	4.39940765241215e-14	0.319877560047268	1.71785380391708e-08	0.200408726029911	0.000511744827810815	-0.155211639278303	0.00736554808415036	0.0648967333206205	0.26490638605536
AC015849.2	blue	-0.0922965213797535	0.112446583291962	-0.0730227036868461	0.209544275565634	0.0179978015768439	0.757408581568827	0.00728753956299193	0.90047348949662	-0.0486040944955049	0.403949181552362	0.0990898020481132	0.0882542615276785	0.0159618184937145	0.784131917909944	0.0128457567565684	0.825516567658934	0.0995181662555102	0.0868809519179038	0.0239301225129276	0.681274919024717	0.329154792939808	6.19651042011852e-09	-0.102481311893711	0.0778450713916516	-0.202692361695829	0.000439817492772562	-0.0556120340419618	0.339528005802143	-0.128290632773208	0.027053817009646	0.136561835247185	0.0185436108378233	0.152654594191793	0.00840951807084724
AC079354.5	blue	-0.00802357338739294	0.890481568092036	-0.0612225726465152	0.292970139197402	-0.030007500081672	0.606500498359617	0.0272384450596582	0.640123511176486	0.0173553371341647	0.765811825189563	0.0138773322743039	0.811756555644206	0.0198956655876731	0.732754592792219	0.0455740086150896	0.433919079072011	0.0233059616179974	0.689150410078336	-0.027109060439771	0.641713402251386	0.0951883330192384	0.101578665092636	-0.0957110556260311	0.0997060730601048	-0.238417304569279	3.30296566371991e-05	-0.136102600949934	0.0189461853192551	-0.216944966926646	0.00016458188899831	0.0852516160955573	0.142737195244786	0.0441454149189686	0.448481093113163
AC092484.1	blue	0.0229703164352288	0.693399453201284	-0.0575688941845564	0.32278014103726	0.0870790065419754	0.134338765009507	-0.0227857421567522	0.695740144753363	0.0149034978883429	0.79812585044893	0.044270284819865	0.447197355486534	-0.0513129009375118	0.378230098129079	0.00822722269442581	0.88771994117352	0.020526412624651	0.724619893628556	0.00076997231168189	0.989457452681191	0.0197680626682239	0.734403951360265	0.0337188226332388	0.562714796366994	0.147272271959282	0.0110468628904768	0.0114890914387377	0.843693743020918	-0.0536547856151025	0.356823637549852	0.0307567014216604	0.597540197288188	-0.0413054597615725	0.478233685432119
AC093627.7	blue	0.0293551782923335	0.614350446886303	0.0112379644547693	0.847067857254106	0.055304798571419	0.34220697724477	-0.0188764351763313	0.745962525209119	0.0890569244409081	0.12568255856784	0.0663366450983265	0.254428023516127	-0.0458206130659133	0.43143318771642	-0.025654169908412	0.65970241079245	0.0779901444412694	0.180104775263701	-0.034739248712322	0.550947587147952	0.198120378291818	0.00059463776349677	0.00369408380538848	0.949452412429832	0.0117075913072163	0.840760320860489	-0.154882220689897	0.00749320805871772	-0.129865990593565	0.0252133443196529	-0.170005232576479	0.00329395353468407	-0.0287515602119116	0.621653695742024
AC098617.1	blue	-0.0563951064717183	0.332760629273311	0.190302663330295	0.000980868015447102	0.0255086875318962	0.661512264400932	-0.0351176360490675	0.546614967780935	0.035517959424278	0.542049529000524	-0.00685828613430619	0.906308113669989	0.059814483703639	0.304233374435501	-0.0698593128625807	0.230013652794872	0.0351116337242039	0.546683564470408	-0.131375200533725	0.0235523176694287	-0.125947503034601	0.0300041761443014	0.115260832495119	0.047187672467183	0.237768590790582	3.47498144289113e-05	0.179455544938598	0.00190354337793058	0.248008434959772	1.5335267658626e-05	-0.124300611845829	0.0322388782063177	-0.00833151680030725	0.886306162982641
ACADSB	blue	-0.00561660621169733	0.923212881421624	0.0758623787524613	0.192317166082053	-0.0129214127133867	0.824505536636065	0.00116787404302845	0.98400993959122	0.0689037792839171	0.236465997938095	-0.066943257363511	0.250100711840244	-0.0696977814063464	0.231095571668332	-0.146155055169852	0.0116781102753271	-0.0254732658938897	0.661953221051534	-0.117371516409482	0.0432584926723199	-0.292282573749765	2.92393854643306e-07	0.297896742678444	1.68173694256653e-07	0.588165082168163	4.99130121642189e-29	0.377829111468369	1.63674381280111e-11	0.463542753736535	3.15580622850322e-17	-0.24465916272307	2.01185333624718e-05	-0.103464657270323	0.0750204295420092
ACKR1	blue	-0.024542796183283	0.673577831781118	-0.044976291304707	0.439978414325884	-0.0022713946349917	0.968906743233844	-0.0519091629067982	0.372706551080661	0.0461341478707551	0.4282844976846	-0.071544168721675	0.218941937536849	-0.0550115265385401	0.344776704408696	-0.0545956699652494	0.348441485233063	-0.107780289888968	0.0635924706531459	0.0166858404020785	0.774597895946535	0.176752474265644	0.00223296672374915	0.528448050147619	9.17373733375623e-23	0.601781713459591	1.20656727873997e-30	0.295397235710357	2.15445640165288e-07	0.36632851883173	7.29732239895434e-11	-0.0187992700133598	0.746965574569036	0.00314972001718159	0.956893316064823
ACOX2	blue	-0.045835254634713	0.431285852444235	-0.0699494505517262	0.229411481334392	-0.0941681702752331	0.105313445065533	0.0138383060271058	0.812276097220843	0.156774724391636	0.00678588109086677	-0.101238237800724	0.08153843280601	-0.0792292931645897	0.173262056831832	-0.0490372495314366	0.39976799437567	-0.105503146272127	0.0694300145699629	0.00704095042209847	0.903824617150186	-0.0549666911469674	0.345170640453203	0.324076809757812	1.08739630872264e-08	0.449832008020864	3.35307275585181e-16	0.256635246894689	7.48650250112169e-06	0.18634558201557	0.00125452958265483	-0.13874214893205	0.0167322785945793	-0.00377414620233987	0.948358394545701
ACSM3	blue	-0.10845047487802	0.0619533746264169	0.140457174283763	0.0154180310587326	0.0358182158701606	0.53863775619418	0.00822513779524295	0.887748207052105	0.202494946030576	0.000445643369998734	-0.0292808758225038	0.615247410474805	-0.0418449402503343	0.472500596342364	-0.0524011491894919	0.368186617275523	-0.0899062503053487	0.122100963345065	-0.0158752813915373	0.785273641356921	-0.131969585271239	0.0229245586621717	0.308205463411965	5.90452900356017e-08	0.653860829588781	1.31015097405208e-37	0.544391693511394	2.57830840659975e-24	0.265247656073919	3.56574184581204e-06	-0.34227645108617	1.38030748960185e-09	-0.0254596112460013	0.662123236104106
ACSS3	blue	-0.000756281097628774	0.989644903754356	0.0291070355342371	0.617348207935871	-0.0263435690537012	0.651153101708091	0.0137585887008182	0.813337598954188	0.151845242583083	0.00876635464152498	0.0287450971018705	0.621732096383792	-0.122109294638143	0.0354311008722595	0.0266822482646662	0.646969678898675	0.0143292977541103	0.805745774073407	0.0310675085433098	0.59384065515999	-0.10448157407589	0.0721875192285804	0.53347386806097	3.03681639930938e-23	0.752483095088581	1.92623755941456e-55	0.374955356293886	2.39114115496461e-11	0.0132689360440819	0.819865141643191	-0.145895437647264	0.0118292797908636	-0.0332411208740852	0.568264658662973
ADAMTS9.AS1	blue	-0.0807397319609711	0.165185014918776	0.017025439395641	0.770137536392585	0.0283025905620136	0.62711003249163	-0.0444322910421283	0.445534936901401	0.129399415703553	0.025746854700887	0.0305502235142653	0.600003653742192	-0.0664759941672172	0.25342941106195	0.000481762434971735	0.993403538455378	-0.0251569439776266	0.665896204777841	-0.00311151899136053	0.957415633439127	-0.0757713930840637	0.192852563863636	0.495872893289661	7.73641944488159e-20	0.566915992481282	1.18506392770473e-26	0.330562446215999	5.29229843714324e-09	0.112408671420771	0.0529676732881157	-0.110050896559872	0.0581795284593604	-0.00536636579386906	0.926624193455199
ADAMTS9.AS2	blue	0.0588410077336728	0.312185263021229	0.0470506754350633	0.419156865423037	-0.0243435368938184	0.676077467105741	0.0131218616461106	0.82182823469794	0.0890739916854707	0.125609793065553	-0.0334394126603777	0.56595777672157	-0.0450514356584968	0.439213997399132	-0.0151959802975261	0.794251756111628	-0.0400360004364896	0.491872261363243	-0.0100022433670208	0.863710385204252	-0.112126205963253	0.0535708377173946	0.504905765523332	1.28339368326761e-20	0.686951945659751	8.47982771200542e-43	0.415018073661732	8.56510655637995e-14	0.156956443083435	0.00672120965185901	-0.0776212786279362	0.182179775413462	0.0385357501954593	0.508254304710232
ADGRB3	blue	-0.075501199627945	0.194448916553262	0.0102588397418896	0.860249371998128	-0.0500258220981818	0.390322937965015	0.0284676057422162	0.625102219315106	0.0904308739581965	0.119928608313421	-0.0867517796755408	0.135814040464108	-0.041043334332898	0.481032901866545	-0.0156942863301235	0.787663075469508	-0.0977811663030869	0.092557779305374	0.0934155230769077	0.10813772056581	-0.141362321742172	0.0147615517224501	0.578343804632854	6.57243624063537e-28	0.720219198813293	9.16432852032481e-49	0.350265620941663	5.34243656603006e-10	0.108056517957511	0.0629126223099135	-0.0710187912105367	0.222352717675493	-0.0280892763804949	0.629709596882144
ADGRD1	blue	-0.0586664703992314	0.313625257252331	0.0720367339819723	0.215778282986327	0.0188583129414561	0.746198052893827	0.00515104737285464	0.929560520874181	0.173423383563781	0.00270976665886925	-0.00389185997574836	0.946750063425939	-0.0980268849767163	0.0917371818143181	0.0221793692752385	0.703450123906914	-0.00876551677791189	0.880426910469786	-0.0952502524950901	0.10135540175322	0.0655842036884809	0.259867262122212	0.535338524164988	2.00555852376799e-23	0.702005674951169	2.1441505921134e-45	0.225439644917951	8.87901088010643e-05	0.082799361704653	0.154630024410416	-0.164472755513776	0.00448458409919341	-0.0425469117355675	0.465097426272816
ADGRG7	blue	-0.0443559298108488	0.446318076873762	-0.0289057407246317	0.619784679946464	0.0333587505765528	0.566895641398963	-0.0151718172054085	0.794571620023258	-0.00423226337250319	0.942100346983833	-0.0674157124224176	0.246766041080365	0.0182647833752177	0.753924848608348	-0.0537498366362547	0.35597115280574	-0.0902623070969371	0.120623299581018	0.0732927974745098	0.207859417446773	0.0648524033080753	0.265233606374132	0.0422971023388633	0.467724599937891	0.11387396571003	0.0499286634190383	0.0612834213855592	0.292489773082275	0.097111787334273	0.0948229944024813	-0.00486644877889029	0.933443089613939	-0.0564386816887698	0.332386611270142
ADRA1A	blue	-0.0326208065955916	0.575510000309982	0.0632857727063897	0.276975747739755	-0.0545549741285118	0.348801439977443	-0.0473810531477099	0.41589477859204	0.134481391945188	0.0204287832739525	-0.0880097969474234	0.130209757219225	0.0165584698953451	0.77627272425961	-0.0447743582872722	0.442036365763686	-0.152123812842593	0.00864204434175007	0.0386310294261128	0.50720549956376	-0.0995864423456253	0.086663657295796	0.382099997909532	9.25376522026377e-12	0.527979278891339	1.01606684020126e-22	0.421166726638237	3.36861739688279e-14	0.0980232593430728	0.0917492474938933	-0.130520211621431	0.0244813165851035	-0.0517627307977526	0.37405841619886
ADRA2A	blue	-0.0245280283789867	0.673762965935627	0.0506410102105943	0.384513994525394	-0.0200512999653158	0.730744569160123	-0.00250255770222966	0.965744183915595	0.0540116647257643	0.353629507696356	-0.0427208069712288	0.463273449773688	-0.0330752158093244	0.570198191822223	0.0353258824131424	0.544237684394122	-0.0382710445529751	0.511174033637081	-0.0493691927301475	0.396581386944855	0.0233700725424991	0.688339912192986	0.46338320968194	3.24578852476303e-17	0.688891216601239	4.00602497847974e-43	0.185314149311211	0.00133657043692188	0.175013522025768	0.00247153907038607	-0.0883608868931701	0.128678016066987	-0.0777599914018869	0.18139740735084
ADTRP	blue	-0.10910041459174	0.0603971739413789	-0.110970851342536	0.0560976373875758	-0.114333818993851	0.0490054574521807	0.0295564561658017	0.611923547580539	-0.0306725951098936	0.598543104838279	0.00230782569089229	0.968408293650684	-0.0445874942817529	0.443945618183545	0.0931472583842281	0.109158669906559	-0.0373379897691273	0.521534802455234	0.0963517983263133	0.0974481759385416	0.213637404462258	0.000207959020074901	-0.146335957714484	0.0115737852068846	-0.349136479567096	6.1194068125322e-10	-0.286280928633902	5.21324538283322e-07	-0.331865003956091	4.57031054424324e-09	0.246892107233358	1.67947993330062e-05	0.0611288902484095	0.293710737822964
AF064858.6	blue	0.0183533019146763	0.752770902573121	0.00688334900522646	0.905967305348616	-0.040522532712909	0.486620739791157	-0.0561824529833798	0.334589769712735	-0.0467558456207779	0.422080562106504	0.0430285828014035	0.460054951613102	-0.0189186546063132	0.745413907215578	-0.0720959733907781	0.215400017302862	0.0854338411598681	0.141882135111916	0.0403998273500594	0.487942344689484	-0.0743806284144543	0.201172449097035	-0.0931962472500736	0.108971666502804	-0.162993737793862	0.00486266699124632	-0.0196061973422954	0.736497930280902	0.178965542950873	0.00195974899390059	0.264896875056143	3.67698407530412e-06	0.0263893545677889	0.650586908256918
AF186192.1	blue	0.0416205564076202	0.474880550790554	-0.00129349858334887	0.9822902064468	0.0151897012891973	0.794334872470578	0.114961876868772	0.0477676300163845	0.182807934221278	0.00155684870864009	-0.0014077115823465	0.980726762083098	-0.0164249339034195	0.778029736009545	-0.021641190143536	0.71031855893175	0.0108869421978497	0.85178881794722	-0.0514107133203945	0.377320577933721	-0.0248459516527138	0.669781733702284	0.405681219336045	3.40818641142565e-13	0.487403975973626	3.97478632922913e-19	0.379354032360074	1.33649208960634e-11	0.063945804934337	0.271986428881548	-0.175004501022969	0.00247283500099507	-0.0808721162608743	0.164490762656859
AHSP	blue	0.00784582750236516	0.892893008568603	-0.109574791074929	0.0592818064545189	-0.00208053626401556	0.971518259852755	-0.0555876854237299	0.339739826586982	0.0708231741835832	0.223632294768333	-0.0711913663051598	0.221228200931426	0.00497388927117772	0.931977168105691	0.0103997492550373	0.858349892810583	-0.110894789817151	0.0562673937935951	0.0385126839671844	0.50850838086458	0.144754471134049	0.0125142963735555	0.0749976307240198	0.197449798156863	0.105771289505661	0.068720659597682	0.116978343873795	0.0439688209844686	-0.0133373089000494	0.818952908250974	-0.0099613372459737	0.864262375871505	0.0639156903580563	0.272212729693527
AKR1C4	blue	-0.0586392958512992	0.31384984741435	0.0212588914295762	0.715211891299681	0.0530190458349358	0.362558254998573	0.0662156479932939	0.255297327425456	0.0895308218348754	0.123674227898398	0.0830955768595878	0.153154909599773	0.0661672822234963	0.255645385401622	0.00754869815178104	0.896926288933497	0.0370412158701669	0.524852609432536	-0.0273389416491962	0.638889731848585	-0.228920890547621	6.84780436402832e-05	-0.0797164646417029	0.170625449822108	0.0037025647482262	0.949336519503786	0.145522116431785	0.0120496824066098	-0.0536141355154644	0.357188606697749	-0.143597464250903	0.0132443938339894	0.188830933471648	0.00107548433672418
ALAS2	blue	-0.0846918701650557	0.145388322430392	-0.0135594695768888	0.815990520416181	-0.00953957436849718	0.869957475624472	-0.151064797685489	0.00912313011062998	-0.0114554338648458	0.844145798276777	0.130350365275468	0.0246695796862868	0.0369448894389664	0.525931804845379	0.0459691665866448	0.429939669730006	0.120683470731858	0.037649163394167	0.0460090093920715	0.429539609288686	-0.120605854157174	0.0377732069175131	0.0210454102435246	0.717949489784346	0.147061719055688	0.0111634699209053	0.0421752981111758	0.469008541041555	0.206452343836784	0.000341506347878808	0.174599478665366	0.00253166058133	-0.00587230743254068	0.919728578313951
ALDH1A1	blue	-0.0534366287437176	0.35878505651543	0.126148852170227	0.02974027113642	0.0682376759595386	0.241038593532647	0.0459624040818041	0.430007593207651	0.0936735677623096	0.107162775838846	-0.0929311410250261	0.109986662211477	-0.0306371606879388	0.598965862303484	-0.100070943992708	0.0851342024482013	-0.0639572461875856	0.271900485348769	-0.15238282315853	0.00852787147333764	-0.177694452605415	0.00211268677000038	0.319440147185405	1.8009370405748e-08	0.638506048124705	2.04355656069783e-35	0.465300427986712	2.31298409793198e-17	0.397730948774499	1.06829930576133e-12	-0.212273642552605	0.00022878101226521	-0.0955526630322356	0.100270580254419
ALDH1L1	blue	-0.0447909104077509	0.441867472890397	0.0481696229594124	0.408169127956693	-0.0423367583112389	0.467307003964586	-0.0664645100095564	0.253511606768292	0.0813960650375586	0.161764501754963	-0.00808889803135175	0.889595574612517	-0.0394985351639517	0.497708532764849	-0.0646756575547683	0.266541001951017	-0.011169805067702	0.847984123368199	-0.0224329078640842	0.700222656597308	-0.238843565741175	3.19435205993792e-05	0.328369704484412	6.76397997726602e-09	0.477615096534076	2.4927480746554e-18	0.496495624941061	6.84688323820798e-20	0.221790677220262	0.000116078245354885	-0.223767636232871	0.000100445456775477	-0.0747879593389748	0.198709171119148
ALDH8A1	blue	-0.0689933113385772	0.235856071529339	-0.151491994152696	0.00892627411972092	-0.0359963792713761	0.536618387057977	-0.0282989006862539	0.627154960350865	0.0346269162130684	0.552237046990487	0.082950983327146	0.153873631636298	0.0244348178764851	0.674931937388462	-0.0447862007135776	0.441915525456042	0.0418695409846872	0.472240063778162	-0.0520678052514661	0.37124536402275	-0.0683918474556984	0.239974783220618	0.0417920380495662	0.473061120510544	0.157716391115889	0.00645668558104528	0.246192838318514	1.77751342006095e-05	-0.0108968901208958	0.851654952955117	-0.0493659066088029	0.396612858301569	0.130098925969057	0.0249505734184213
ALDOB	blue	-0.0147535017754462	0.800114560285929	0.0476031082144977	0.413710653871054	-0.0363256134582245	0.532896723585751	0.100282845587045	0.084472141485311	0.183096678442026	0.00152987468189817	0.0632023044809301	0.277611092610328	-0.01974503894851	0.734701679446358	0.112936118687743	0.0518564981140175	-0.0590233602486519	0.310685428334357	-0.103489333856102	0.0749506320495495	-0.0802563142793549	0.167738803902964	0.0971478320975665	0.0946999015032064	0.180486027397566	0.0017901182155682	0.176971160867555	0.00220449939862065	0.00651789281906505	0.910938502208101	-0.126114901571096	0.0297846299468511	0.553306789453061	3.21561294159111e-25
ALKAL2	blue	-0.056580718312288	0.331169348466122	-0.0113483120184769	0.845584892291035	-0.0741462457733247	0.202599852233693	0.117831747546706	0.042439292522588	0.2310815360643	5.81642684558918e-05	-0.035518606560014	0.542042164169286	-0.0552446386878244	0.342733118009483	0.0174707049775217	0.764300795066092	-0.086880838163526	0.135230711278763	-0.0895219724526273	0.123711500991763	-0.262815389558469	4.40830637243258e-06	0.240656516179051	2.76900624711324e-05	0.556079794819054	1.66146281150166e-25	0.473568964151263	5.2344502290275e-18	0.234324077767099	4.53936137571121e-05	-0.258434744838976	6.42549126077297e-06	0.062736730441712	0.281173065107047
ALPP	blue	0.047329603976591	0.416401795353408	-0.0788460110728256	0.175357610079664	0.010774476236813	0.85330251943286	-0.102970818518939	0.0764283850932151	-0.066599103897815	0.252549436010564	0.0276081708743324	0.635589355045943	0.0245339905565814	0.673688219707743	-0.0582808054778835	0.316822524091546	0.0772315504591541	0.184391242139389	0.180864654295416	0.00175001987298099	0.265693778116119	3.42889698269937e-06	-0.184564872547699	0.00139922549648583	-0.440869660947005	1.48527011934885e-15	-0.264643788940658	3.75929197670911e-06	-0.238833532751404	3.19686925915453e-05	0.282355915197176	7.55485981283392e-07	0.109357170127484	0.0597913535193061
AMBP	blue	-0.0350219759815624	0.547708709400844	0.0526199692015721	0.366187247558419	-0.120252144931829	0.0383428787410079	0.0538837581765716	0.354772220097651	0.130510363850253	0.024492198244092	-0.0134098757627898	0.81798498491447	0.0114154362241971	0.844683073445909	0.028394861139221	0.625986995369734	-0.0728071208247838	0.210896136045857	0.0266768280995803	0.647036542827499	0.0601363586354378	0.301633823593047	-0.00647758988917743	0.911486947516448	0.0342049070794957	0.557094399908304	0.0788538243374464	0.17531470489636	0.00222447137569679	0.969548764888369	-0.168099351059452	0.00366715804983196	0.564676728079059	2.06146625941852e-26
ANGPTL3	blue	-0.135831688523362	0.0191872212429479	0.040971405398268	0.481802574320067	-0.0476607307019718	0.413144987208605	0.131553611563353	0.0233623484437456	-0.0158022302261834	0.786237796668419	-0.00926518986858872	0.873666137858777	-0.0270742601752319	0.642141310804637	-0.000256505068052186	0.996487813421126	0.00262398431850536	0.964083148837168	-0.0202158706642941	0.728621131965633	-0.0332756812651576	0.567862269104824	-0.0317215077688587	0.586090350072857	-0.205876038218093	0.000355112813964083	-0.0307586305824418	0.597517202344152	-0.0840296893296019	0.148572862540037	0.0264979003286047	0.649245409990179	0.389715466002522	3.27861325724995e-12
ANK2	blue	-0.0516272682261292	0.375311693829218	0.0726741363079129	0.211733168637111	-0.0751255946992232	0.196684055073851	-0.00880734543875513	0.87986061261682	0.145446800543382	0.0120945841049089	-0.10012695152822	0.0849588091177227	-0.0928166937378195	0.110427129810172	0.00428392646034039	0.941394826274371	-0.13220182930405	0.0226832324777553	0.0453379450623861	0.43630641054193	-0.0235286367149998	0.686336855661336	0.765269711807302	2.21512205533359e-58	0.754255113840946	7.73008994701122e-56	0.262650311255258	4.47189117192106e-06	0.108240455941128	0.0624632412252449	-0.155862166918527	0.00711913621717752	-0.0421012931318332	0.469789575544132
ANKRD20A4	blue	-0.0547327299752299	0.347230917501679	0.0160031071659017	0.783587340325187	-0.0318490980582699	0.584583783686212	0.0552142027605964	0.342999497605298	0.136676014089365	0.0184446828406449	-0.0446312081220154	0.443498559884518	-0.0594055203250093	0.307557564613649	-0.0732358369165281	0.208213924305906	0.00578996136993955	0.920850499717767	-0.0271606907986898	0.641078766764776	-0.238359908084922	3.31785445049416e-05	0.106682228021653	0.0663549671302734	0.255765712351691	8.05703269655112e-06	0.195483834268523	0.00070548064931564	0.176081257507751	0.00232244733948512	-0.268523428403865	2.6708015093001e-06	-0.00407181652665998	0.944291724585439
ANKRD53	blue	0.0836111830998593	0.150612690552872	-0.0827776433300023	0.154738600266301	-0.0108514075744102	0.852267027008472	0.0104940256224061	0.857079489366495	0.17781134727834	0.00209818034409628	0.0727314738144574	0.211371981797452	-0.0634990073874001	0.275357123181797	0.0088108620904214	0.87981300516553	0.0477240295506027	0.412524122653174	-0.0143357777711174	0.805659677066964	-0.189314174565693	0.001043528781772	0.231883114326273	5.47246998441524e-05	0.533482292619463	3.03114682409854e-23	0.438336754924251	2.24415706954708e-15	-0.00308392362703658	0.957792952391325	-0.226363251741525	8.29093877347905e-05	0.047980292571194	0.410016204446235
ANKRD66	blue	0.0364703861012333	0.531264335573589	0.0587719286120251	0.312754670878036	-0.0340847364721256	0.558481349095332	-0.0843335692460566	0.147104933915716	0.140231508148737	0.0155856293480602	-0.0107006885471612	0.854295934853661	0.0018646340377038	0.974472816560284	-0.0375573908977555	0.519088911444473	-0.0212308639702543	0.715571097514132	0.042604737720247	0.46449045259252	0.146020256132445	0.0117563865955781	0.103201965349663	0.0757667292984944	0.172340977402884	0.00288367200536391	0.285732958229795	5.49224143508952e-07	0.00192504957042952	0.973646011405056	-0.0463021922686412	0.426602393514928	0.0482361883618624	0.407520900243806
ANKS1B	blue	0.0111144961870018	0.848727790536006	-0.0282606492592651	0.627620790045918	-0.0932289305000233	0.108847046185722	0.0409885981776618	0.481618543135319	0.255794938016529	8.03720287074042e-06	-0.0509275650982755	0.381826241728664	-0.0572644858383554	0.32534961880473	-0.051894076190308	0.372845692738985	-0.0689338963574318	0.236260705255267	-0.0102535413160422	0.860320811257658	-0.0964497393771118	0.0971066549902714	0.467721505075315	1.50324306261283e-17	0.726828775499743	4.70279640454807e-50	0.539612848252372	7.67291225380121e-24	0.188790283078601	0.00107821309930915	-0.235235674997515	4.23108971297758e-05	0.0292998764486244	0.615017984443398
ANXA10	blue	-0.0513159478305982	0.378201745973117	0.0741969934625084	0.202290175031406	0.110952055892219	0.0561395461200436	-0.0374920904212887	0.51981626686533	-0.0368176473763557	0.52735909221791	-0.0211304208607526	0.716858913122233	0.184797230329659	0.00137951315329423	-0.0237429111152637	0.683633522562382	-0.0177132976473407	0.761126355510947	0.062841458096419	0.280369145987301	0.142884399793859	0.0137127857943961	-0.194327749196835	0.000759865017468007	-0.234867237451658	4.35322461549589e-05	-0.150189618461987	0.00953850108322963	-0.0847599757781385	0.145063763159852	-0.0785625758790571	0.176919319541633	-0.00792908057251891	0.891763407896306
AP000439.3	blue	-0.0240999034703479	0.679138591081415	-0.0699437084077522	0.229449808834299	-0.234838213619974	4.3629859046868e-05	0.00666227623893864	0.908974070060275	-0.0350845158877463	0.546993529545875	-0.107249677685988	0.0649153450244906	0.0100768639525076	0.862703619345625	0.0166729275691088	0.774767642802889	-0.0991005895535251	0.0882194649790485	-0.049113301089136	0.399036560562141	-0.229821727633007	6.39845268419892e-05	0.17066982157748	0.00317213949242239	0.210628169854212	0.000256493518154321	0.110010168368561	0.05827315476092	0.291079003744847	3.28698445146704e-07	0.0590913581782634	0.310127363890221	0.034957468299209	0.548446873504325
AP000487.4	blue	-0.00379842763120099	0.948026618413239	0.0580962233998396	0.31836026028985	-0.0920396278341066	0.113454544481917	0.0192391689821125	0.741253207852193	0.0785953226675613	0.176738361884917	0.109600913702585	0.0592208835402166	-0.0693087740804801	0.233715846718804	0.0940359220658749	0.105805438645547	0.0781684840588841	0.179107840046535	-0.0243063815028135	0.676543962194114	-0.1120444541231	0.0537464680157106	-0.0966296894275995	0.0964816505528409	-0.124063169241539	0.0325724903609993	-0.0332235181082873	0.568469661289919	-0.135011896141146	0.0199329213945913	0.0135851140753373	0.815648732950568	0.0935914149890999	0.107472410949588
AP000593.7	blue	-0.139406014554918	0.0162123720849815	0.0908113777809194	0.11837195294968	0.0320546970727592	0.582159880233059	-0.0143154087747648	0.805930318446905	0.0178891991031392	0.758827098004543	0.119338796430858	0.0398475853617233	-0.0172809528177416	0.766786544290787	-0.00689899598499387	0.905754544324406	0.150510347957577	0.00938437042526748	0.0463370795133228	0.426253657421655	-0.0734064003826548	0.207153685033597	-0.0273085155137972	0.639263163539062	-0.0875574769451244	0.132203852204039	-0.00788001468736091	0.892429121098374	-0.179446506089473	0.00190456670297607	-0.0140897216983268	0.808930547127669	0.148271081253594	0.0105082518360415
AP001065.15	blue	0.00342932947893993	0.953070829255326	0.0303043800171601	0.60294272207622	0.142704725340968	0.0138330805876636	-0.134250229468379	0.0206481772594691	0.0352789665096179	0.544772816925696	0.0290396699225016	0.618163136594018	-0.0400990800173986	0.491189691606082	-0.0333510335616062	0.566985406597576	0.0945497801986865	0.103903889986811	0.0564591249194851	0.332211234573124	-0.0712446317731723	0.220881938187158	-0.000208473802772514	0.997145476710248	0.10550185697951	0.0694334397035062	0.0100715143683414	0.862775787492245	-0.129563719514302	0.0255578819413964	-0.0349324511194235	0.548733277623981	0.053569577552526	0.357588930448542
AP001271.3	blue	-0.0972888919251359	0.0942194064282754	0.0592903235787248	0.308498223675104	-0.0691846342673569	0.234556420492526	0.0759163318777429	0.192000197199251	-0.128216296819003	0.0271434419256152	-0.00293476787446764	0.959832560457888	-0.00304326120032156	0.95834895797806	0.033108500171617	0.569810030616911	0.00176906166671057	0.975780809248714	-0.0750647550435475	0.197047852486678	-0.0844816124466034	0.146393802416557	-0.0668224518661493	0.250958382113116	-0.163014431983099	0.00485718482476734	-0.0680884163646297	0.242071654412827	-0.152381786217857	0.00852832587319462	0.170499715775428	0.0032029233194459	-0.0754529535500258	0.19473497539947
AP001347.6	blue	-0.0462543750934421	0.427080647161036	0.0655139210536167	0.260379379520714	-0.0698682039213323	0.229954205755384	0.0396527772033957	0.496029893440815	0.215912303458433	0.000177119687955425	-0.0707164231900519	0.22433278398235	-0.0542032531174354	0.351922199721607	-0.0104000154120135	0.858346305747004	-0.0413252953444847	0.478022223935232	0.0258445052040592	0.657337560803149	-0.167284593264862	0.00383806187983872	0.220952322490821	0.000123373729025872	0.437500544048417	2.5698194243022e-15	0.23636841163074	3.87553732055504e-05	0.198655359414331	0.000574214478966164	-0.290582281766817	3.44910957853424e-07	-0.0195860625825121	0.736758541185321
APOD	blue	-0.0390168370447847	0.502970235393332	0.140785327100735	0.0151771342301066	-0.0144999915656675	0.803478628895717	-0.0304053294144518	0.601735088134615	0.201688010373622	0.000470209628999747	-0.120877496758477	0.0373405867545556	-0.0563897400479822	0.332806709447076	-0.0557774837661135	0.338090908362033	-0.114870100371686	0.0479468627199501	-0.0335434570761903	0.564749139343944	-0.0128194721132793	0.825867890896747	0.687133483582361	7.90694085665984e-43	0.736297046279939	5.71988268828592e-52	0.383497439791493	7.66474857847110e-12	0.0925345807580881	0.111518804337742	-0.24431404573428	2.06847818077569e-05	-0.0268574335196814	0.644810097943801
APOH	blue	-0.109863763136425	0.0586107413117006	0.0419609130373919	0.471273083322755	-0.0460571892525369	0.429056124282932	0.0863378206327774	0.137698135885565	0.063184758203273	0.277744777177433	0.0756786232988073	0.193399581217961	0.0373076301341514	0.521873716721921	0.0947406998743553	0.10320430783808	-0.00241338283891547	0.966964131131795	0.00922671105821005	0.874186451659842	0.0994391148433345	0.087133086334268	-0.0438394440579489	0.451635441182685	-0.0872148307793967	0.133730045459183	0.00654527417404473	0.910565918731181	-0.104510404349506	0.072108492738849	-0.0131932154716416	0.820875691580622	0.818773026541378	4.54966541133407e-73
AR	blue	-0.00771092052534186	0.894723921810112	0.0126799072817218	0.827733908277424	-0.0165484358179129	0.776404709083969	0.0185993419089149	0.749566367145984	0.160713154075117	0.00550206297318872	-0.036081449150999	0.535655512168641	-0.115008856606162	0.0476760990885926	0.0563108746347964	0.333484380280259	-0.0724410708947831	0.213205888585342	-0.0772646696388627	0.184202546077934	-0.0545018942129264	0.349271284958915	0.570573288322068	4.7543603726431e-27	0.733750744040793	1.90738956017704e-51	0.306923121681176	6.7405116505494e-08	0.121064350567493	0.0370454438599585	-0.206769931030812	0.000334217144081483	-0.0577861895469552	0.320954050642878
ARHGAP20	blue	0.0141280872883572	0.808420325879899	0.040141035677769	0.490735979423343	-0.100228768767461	0.0846407028085304	-0.0235207612687214	0.68643629039649	0.0268705566853118	0.644648442939392	-0.216865530739121	0.000165516034917898	-0.0108609112440069	0.852139125575112	-0.0299922362001745	0.606683671167113	-0.228101488661236	7.2821825648457e-05	-0.0869543392121339	0.134899357009613	0.121617362253147	0.0361834951969793	0.470666446230243	8.85898840968463e-18	0.607390950919145	2.47055883412226e-31	0.130022267873688	0.0250367886036881	0.275023979040581	1.48816519654475e-06	-0.133094200440476	0.0217762849156478	-0.0946609841952012	0.103495953569865
ARMC4	blue	-0.0130517730647751	0.822764141837722	0.108121494206293	0.0627535752570644	0.0423081227203417	0.467608529518448	-0.0806825690798045	0.165485466977817	0.230809378538004	5.93777039463144e-05	0.041158945524597	0.479797206319055	-0.00613715248896726	0.91612129374751	-0.00171168050736082	0.976566152677648	0.0407133100801193	0.484569790168444	0.00721826490533762	0.90141475117417	-0.0478598492797833	0.411193797887797	0.234119384235981	4.61143694648134e-05	0.415237396279404	8.28739945954897e-14	0.320623755844169	1.58459312003945e-08	-0.000208407569930885	0.997146383598233	-0.161267111837085	0.00534017077873587	0.0188830230952133	0.745876910424286
ART4	blue	-0.0359920425546981	0.536667495964047	-0.0641583747593971	0.270392683682225	-0.0723349457337807	0.213878916148578	0.0272250360307895	0.640288206488868	0.136396069472108	0.0186880573692918	-0.110433358496294	0.0573063739094615	-0.0244866180042962	0.674282205134708	-0.024227281897314	0.677537488451573	-0.21035756724718	0.000261340260341817	-0.0452514672033315	0.437182849961614	-0.0176871675016828	0.761468089673811	0.492771185328554	1.41628366657555e-19	0.628644983363978	4.51195186031414e-34	0.35708176400795	2.32682232777153e-10	0.351732469146804	4.47489078593396e-10	-0.117378097935859	0.0432466846904501	0.0146563733631311	0.80140301749828
ASCL1	blue	-0.0720076106227074	0.215964420896924	0.0513579008713149	0.377811494116839	0.0654955392917613	0.260513433549072	0.00675019839389087	0.90777810130094	-0.00649812725417787	0.911207468246521	-0.0490304989184408	0.399832957842521	0.0603745738704968	0.299719432406807	-0.117362863923907	0.0432740203063617	-0.0249653527364573	0.668288892989518	0.0360187476685879	0.536365123428501	-0.0107540054660635	0.853578097551766	0.0578172848280307	0.320693284766409	0.181106018267143	0.00172488891398011	0.120126341854242	0.038547236933088	0.0034151719753648	0.953264348671585	0.0260551262510094	0.654724640746186	0.0427380190054969	0.463093129766061
ASCL4	blue	-0.0354208758812351	0.543154965964507	-0.190075400091472	0.000994959481897365	-0.0461948720863816	0.427676212992421	0.0933945035823884	0.108217443097701	0.151770109906498	0.00880015318118267	-0.0601327767432095	0.301662670753169	-0.0689337155571997	0.236261937303683	-0.00933290566917366	0.872750611073992	-0.101935898916542	0.0794485376748531	-0.105793157382032	0.0686630718699145	-0.0120944151542032	0.835572517205048	0.0757217252221306	0.193145289734201	0.299296189589367	1.46244125039563e-07	0.259940669858576	5.64916084886198e-06	0.0557037571450285	0.338730817541077	-0.141432310365328	0.0147118270304445	0.123695940500287	0.0330942465315667
ATP1A3	blue	-0.0486378160847614	0.403622739803475	0.0669922895319867	0.249753185035864	-0.0140242690411869	0.809801183823608	0.0213876689969703	0.713562256474702	0.110784825847327	0.0565135667811875	-0.0204766025462888	0.725261180926012	-0.0618798211800406	0.287809400088172	0.00343677635192217	0.952969038789718	-0.0213670204656224	0.713826673790395	-0.0399170960596537	0.493160274215451	0.215642015489179	0.000180545851112606	0.278411383696693	1.09063392273424e-06	0.412322819026263	1.28172097262881e-13	0.26632565482508	3.24362049852969e-06	0.105357935526486	0.0698166499856611	-0.129532373685931	0.0255938416748098	0.0366248622633331	0.529525321853412
ATP2A3	blue	0.0099896959648542	0.863879693889416	-0.0465254795480475	0.424373254632813	0.0567200952498548	0.32997767127179	-0.0274475260676509	0.63755777642554	0.208633854781777	0.000294275129652644	-0.0245784912103526	0.673130428188745	-0.0785592261954012	0.176937837521329	-0.0314217943446796	0.589636349586567	-0.0623304800879298	0.284306278921049	0.016161114441641	0.781504276993846	0.332434025678804	4.28573385476469e-09	0.355683914379874	2.76372479875517e-10	0.551496807815092	4.9318155351103e-25	0.371060062898274	3.97354881555369e-11	0.062066394067315	0.286355608868796	-0.117952017727554	0.0422273789692974	-0.0284691372873171	0.625083597250091
ATP4A	blue	-0.0953346583649513	0.101051685601487	-0.0459594365657052	0.430037401282134	-0.0739467793210706	0.203820384466628	0.0900788381214267	0.121382961798759	-0.0190992713729274	0.743068345914561	0.0523354364789706	0.368788355271435	-0.0732752284482294	0.207968715759132	-0.000600911166431271	0.991772163740117	0.0678132041536967	0.24398457965515	-0.00319969827273668	0.956209998086398	-0.206204570356294	0.000347295658384933	0.0111279726850839	0.848546577081971	0.288340815648586	4.28120048659907e-07	0.29173087845517	3.08529475438269e-07	0.320192832218918	1.6602796677072e-08	-0.0773444312015962	0.183748689524236	0.0517086705076232	0.374558264018965
ATP6V1B1.AS1	blue	-0.0614697336122189	0.291022218318808	0.041781109107869	0.473176963240956	-0.0289533943622273	0.619207503674063	0.0220352342306898	0.705287295454175	0.0696108614419644	0.23167923782489	0.0754838709270255	0.194551625915199	-0.078736847361739	0.175957879011914	0.00494798394951498	0.932330600329695	0.136872970683419	0.0182751135499999	0.184587986775064	0.00139725306292587	-0.133279906628145	0.021591543310191	-0.12258274475542	0.0347195586721093	-0.16233564313896	0.00503993582057279	0.0124977321975322	0.830171090406415	-0.239224821762187	3.10007436993769e-05	-0.0311534436671609	0.592819611031313	0.0665407909807571	0.25296598600146
ATP7B	blue	-0.0863653386962309	0.137572271227159	0.0471508295064895	0.418166385054816	0.0337983590422385	0.56179328889878	-0.0884901033972298	0.128117788460792	0.0212621546925889	0.715170072663734	0.0028897378377018	0.960448368990847	-0.103757302932605	0.0741960763211081	-0.00966913957857803	0.868207217324836	0.0145561756821075	0.802732753462085	0.0532382408602826	0.360574578362372	-0.14817530649946	0.0105588716690366	0.0980746045424771	0.0915784949432812	0.32778097679444	7.22218525648526e-09	0.219960345782359	0.000132561179697384	0.0415592028835269	0.475532442427479	0.0122122511857737	0.833993587269758	-0.0929153022759753	0.1100475375414
B3GALT5	blue	-0.0850387484178022	0.143741017542656	-0.0119460741145384	0.837561132388113	0.0913580230525455	0.116163255088472	0.0151366004537267	0.795037870563417	0.208217736081658	0.00030278581198712	-0.14307749045504	0.0135845343018344	-0.0966440145219267	0.0964320343884345	-0.0595605928081534	0.306294279243015	-0.146280127779497	0.0116058937644881	-0.17432248750062	0.00257262108442821	-0.220414899113546	0.000128274351128054	0.214837357690801	0.000191116253376798	0.639255428033829	1.6078471338043e-35	0.599486058776488	2.28840218999984e-30	0.353721384736591	3.51399816005828e-10	-0.285835517985561	5.4389571237296e-07	-0.104381923787249	0.0724612136553243
B4GALNT2	blue	-0.0332717656711767	0.56790785188168	-0.130265352232429	0.024764278523437	-0.0640969284551591	0.270852722231396	0.0418168869107573	0.472797789589619	0.100728127351603	0.083094417945288	0.0419039533673856	0.471875753693055	-0.0150888707900695	0.79566990145446	0.0331428906451523	0.569409101748642	0.0293160545483834	0.614822668967695	-0.0446162699575769	0.443651302629749	-0.0490895773438118	0.399264640116627	0.0368962673598885	0.526476971718037	0.135316444446378	0.0196530100411908	0.128695995683423	0.0265695403745843	0.0491072092817655	0.399095119615124	-0.0864792082962031	0.137052381955863	-0.0075346684186196	0.897116797093139
BCHE	blue	-0.0643618284279363	0.268873264439301	0.125496232401249	0.0306029314414716	0.00899590344976771	0.877308580589399	0.0943065357952988	0.10480062896716	-0.0433701755245797	0.456497443343431	0.00571553677451132	0.921864630248486	-0.0616338769822538	0.289733373554676	-0.0376394163592622	0.518176004681616	0.0430162177565536	0.460184015863138	0.0553134251958878	0.34213157346207	-0.300708746079747	1.26912329090515e-07	0.134127875634122	0.0207651271187789	0.288263317451252	4.31316659803357e-07	0.144695021753301	0.0125509277051824	0.0015224981846496	0.979155539966354	-0.0494455156594307	0.395850860185836	-0.0205186475591813	0.724719853491331
BEND4	blue	-0.0359586326115058	0.537045904981016	0.0400175556494719	0.492071943839049	0.105974646994459	0.0681866511070513	0.00615740479259339	0.915845519879034	0.134404363732353	0.0205016641826269	-0.0219431041151534	0.706462499802515	-0.0672085474928902	0.248224412688179	0.0233618728645012	0.688443553658877	-0.0833176968079474	0.152055784563689	-0.0913631225690734	0.116142803443299	0.196890695084859	0.000644158166625527	0.191710216830985	0.000897609977355713	0.424080818209052	2.15014257759318e-14	0.247534175440762	1.593999332539e-05	0.0474175741111305	0.415535095192761	-0.177927339639367	0.00208387578768933	0.0550318022281936	0.344598650369535
BEND7	blue	-0.0630313228554778	0.278915654673793	0.128868347518146	0.0263659042813343	0.0359688770457255	0.53692985988172	0.0366102039835274	0.529690213537822	0.16082542688958	0.00546889994323167	-0.0106258353120274	0.85530393075506	-0.00268677728232675	0.963224243370432	-0.0680837711300202	0.24210385482705	-0.0237071029715854	0.684085006436745	0.0246698269900004	0.671986144311017	-0.0110303052642818	0.849860054232191	0.473348366163356	5.44897615519477e-18	0.624049603525954	1.83793253677823e-33	0.452719305210503	2.05649943101283e-16	0.0437719058907597	0.452333391103454	-0.256362104400842	7.66144468991691e-06	-0.0150044770159187	0.796787760663854
BEST2	blue	0.0309266217219146	0.595516341420727	-0.139913202139426	0.0158247401636333	-0.0241685777051213	0.678275200278841	-0.0306890095092083	0.598347315216465	-0.026882934739605	0.644495981751777	0.0850468121533869	0.143702893405332	-0.0619993261787222	0.28687763815829	-0.0426085724300342	0.464450216857511	0.108599820439286	0.0615928944820251	-0.0827460037902806	0.154896877717762	-0.0541658311469312	0.352255270623349	-0.0859150978161366	0.139642742102264	-0.0957567058041802	0.0995438460205712	-0.0100424442378643	0.863167975716343	0.145694260413725	0.0119476054858375	0.23021465184115	6.21128410664456e-05	0.042149067247358	0.469285294805018
BEX4	blue	-0.0217207567463507	0.709301609584038	0.0806824049797089	0.165486330087828	-0.101137768828129	0.0818430179438489	0.0826673158220666	0.155291046300944	0.114958166411038	0.047774865382346	-0.0492393456590715	0.397826079922676	-0.0546763978525117	0.347728142261713	-0.0507561876494747	0.383432302297105	-0.00287365294095937	0.960668343801296	0.0472085046422595	0.417596625683568	-0.190950820136734	0.000941682727135481	0.320703145435403	1.57101784047881e-08	0.662357551046227	7.04670210440665e-39	0.415056444243163	8.51587339831899e-14	0.205892118506558	0.00035472641723825	-0.200790362188516	0.000499011045295617	-0.050877475236422	0.382295232746368
BHLHA15	blue	0.0271931316834513	0.640680139919636	0.00304287974349531	0.958354173997906	0.0253403929696251	0.663608367217108	-0.0233359055785292	0.688771810745129	0.0622719457113017	0.284759656618842	0.0152758819649733	0.79319428668578	-0.0467224384371055	0.422412594837247	-0.0185898121344296	0.749690407577505	0.0241564915178888	0.678427120622199	-0.0240558676221578	0.679692442068761	-0.0815827731487896	0.160801250439433	0.109148772628844	0.0602826867375942	0.444408789113791	8.29536885467619e-16	0.338875763644659	2.05088903308147e-09	0.273912730360992	1.64640600709727e-06	-0.025697906488933	0.659158698408536	-0.0774707981349903	0.183031328413788
BHMG1	blue	0.0418056830597031	0.472916510259008	-0.0695700327000749	0.231953761368896	-0.0469577086311059	0.420077494293959	0.0490681496740963	0.399470712317498	0.0521815104570148	0.370200252640574	0.078050697315542	0.179765820104545	-0.00299697250214112	0.958981920002184	-0.0162821145548165	0.779910144480326	0.12498046150644	0.0312997412447278	0.0760625585453025	0.191143053022767	0.00428421010462716	0.941390952901161	-0.134538611776348	0.0203747898718332	-0.209156127474417	0.000283908769892907	-0.0502087855678871	0.388589777537369	-0.125203525599678	0.0309967354556035	0.111928981096274	0.0539953573442901	0.139498069238601	0.0161414062043874
BPIFB4	blue	-0.0757947376664516	0.192715090753852	0.105375629825839	0.0697694436040028	0.0368807712368105	0.526650779714193	0.0364577279313343	0.531406962409525	0.183044699142368	0.00153469867274113	0.0969062507375957	0.0955273412242945	-0.0273540629393812	0.638704176296471	0.0255066946925294	0.661537069746777	0.0108550577678806	0.852217901844891	0.0631508017736748	0.27800361405839	-0.0843310805803491	0.147116910741426	0.106620080440101	0.0665142133826025	0.313140634615028	3.52604312719315e-08	0.402395420250533	5.48518316760903e-13	0.0123028005669983	0.832780733566803	-0.307130679774946	6.59786478309941e-08	0.0883992218148004	0.12851161496909
BTC	blue	-0.102407017486685	0.0780619354625952	0.155525727543947	0.00724564051886469	0.0257030251456203	0.659095077406028	-0.0392573919225785	0.500338947677773	0.128644862237928	0.0266302146418427	0.0217105368645274	0.709432202201939	0.0228238232403662	0.695256979763874	0.0226847020609046	0.697022716066603	0.0213605084355608	0.713910071489681	-0.0991755269528841	0.0879780479767289	0.0493205534691404	0.397047360855089	0.177880189093236	0.00208967977703318	0.420906753854481	3.50554386388651e-14	0.351785487650688	4.44624558028292e-10	0.186344277763386	0.00125463033659295	-0.368106703186325	5.81377645158187e-11	-0.066804581088047	0.251085430617957
C10orf107	blue	0.00821554668791851	0.887878239665055	-0.0135239348352683	0.816464181670889	-0.0191611820955157	0.742264893109137	-0.0289213559123089	0.619595524595517	0.0801037633962594	0.168550789014881	-0.0228830682226919	0.694505536343116	-0.0612510891318248	0.292744952236566	-0.0234139773849187	0.687785067268978	-0.0288842770928606	0.620044721574603	-0.0240156046301817	0.680198991365029	-0.165054402962609	0.00434330703879494	0.224709964613371	9.37109450525624e-05	0.509089122230519	5.48429123651127e-21	0.442038250729867	1.22631564694877e-15	0.0237041081377017	0.684122771634311	-0.153587233399568	0.00801440026499881	-0.0361795135350404	0.534546632702811
C10orf90	blue	-0.0172124914162422	0.767683975166942	0.0556367289114859	0.339313258893457	-0.0278320175307207	0.632850773889512	-0.00664084991242172	0.909265554742246	0.130263476642932	0.0247663713315297	-0.071541503458517	0.218959145699063	-0.0457436506625716	0.432208122669255	-0.067365659855538	0.247117846015063	-0.053275336264071	0.360239543117703	-0.00989022822455284	0.865222083764915	-0.229212309934207	6.69928693740368e-05	0.260298359453826	5.47835848045566e-06	0.534310188371709	2.5219843232139e-23	0.43141344340075	6.81457590719325e-15	0.0915368099368712	0.115447908416504	-0.280136604229862	9.2948469420371e-07	-0.00443071408760725	0.93939051870719
C11orf86	blue	-0.0210654329590001	0.717692572570466	-0.0846083830325073	0.145786937197413	-0.0331558177243226	0.56925843073394	-0.0401721075442011	0.490400110032154	0.1972572758412	0.000629010311476419	0.00840782661526021	0.88527195882924	-0.0615815422149267	0.290143887411125	-0.0113936184568264	0.844976174667143	0.0284820578530486	0.624926505500738	0.139932807699695	0.0158099202801147	-0.0464373884700231	0.425251882065141	-0.067284290530209	0.247690512914209	-0.108541230435269	0.0617341085786106	0.0804993695689405	0.166451133086933	-0.174231050773372	0.00258627422409469	-0.121661433061514	0.0361155422618709	0.217545196471574	0.000157681256470739
C11orf88	blue	-0.0754744420112841	0.194607528903657	0.085610277331917	0.141057973651314	0.0568800132286572	0.328613775036814	0.0574887672613138	0.323455203493109	0.135224112198574	0.0197375099058608	0.100683938505257	0.0832303256669963	0.0379265598525714	0.514986744533853	-0.0222694727888309	0.702302521624971	0.104831835246626	0.0712321856113491	-0.02644702162395	0.649874070514707	-0.0400472087100199	0.491750942207937	-0.0507729035988057	0.383275468182033	0.129586586302012	0.0255316767494808	0.16314063233308	0.00482387291341823	-0.0603363416545998	0.300026137150301	-0.124233529872783	0.0323328333309131	0.0317516661088654	0.585734083375832
C15orf59	blue	-0.00144791346932576	0.980176461787193	0.0061344415388024	0.916158209284559	-0.0813996427982563	0.161746002986517	0.0231437508537871	0.69120268170495	-0.0196232144875279	0.736277695211091	-0.0724200353861201	0.213339171169274	-0.121510151513327	0.0363492566979701	-0.166668417192988	0.00397205723438914	-0.00197678867146127	0.972937968249378	-0.0469421759705436	0.420231425816674	-0.357571687937228	2.19020456441302e-10	0.281957895115648	7.8420158956028e-07	0.567715332994055	9.71562895391208e-27	0.285014341664434	5.87988935158716e-07	0.380295585698325	1.17867339339231e-11	-0.0716706797776079	0.218126235339047	-0.0394647952169851	0.498076130312132
C16orf71	blue	0.0429905759432443	0.460451725005931	-0.0707639691586762	0.224020599674333	-0.010416365528249	0.85812595675751	-0.0181603139636978	0.755287437006586	0.141637667565112	0.0145667740426539	-0.088741074289627	0.127035078695501	0.0576776296955533	0.321865516727605	-0.0767324615056961	0.18725205223251	-0.123069011915315	0.0340014301055363	-0.00879058777816671	0.880087479092987	-0.194121157889825	0.000769982065982262	0.174878373335787	0.00249101903156615	0.396590224270375	1.2554660564781e-12	0.431888304344583	6.31979756125201e-15	-0.0028691813398095	0.960729497326566	-0.27369847768012	1.67871149577662e-06	-0.030817604839486	0.596814442331806
C1orf115	blue	-0.0572618838930235	0.325371638445301	-0.00516332590397721	0.929393050792593	-0.0154544408403156	0.790832494796316	0.106837353145014	0.0659588393320102	0.161548520646333	0.00525958054861449	0.0843689700250461	0.146934646241457	0.0335656402814146	0.564491606841122	-0.0226174113195477	0.697877362092876	0.0413144323924919	0.47813802447077	-0.0842505559208252	0.147504840050778	-0.185006542560698	0.00136197439957528	0.208714322404123	0.000292655303859141	0.586709593558081	7.35409028398079e-29	0.530489032102619	5.86856475705136e-23	0.22091749994335	0.000123685869488797	-0.308523525887639	5.71319314358477e-08	-0.0511399950507725	0.379841166952186
C1orf189	blue	-0.0133044642715363	0.819391092255781	0.00488180426745838	0.9332335649667	0.0650430901871714	0.263828024126378	-0.0524101714665002	0.368104046867158	0.140029940549187	0.0157366763477711	-0.0197786857345192	0.734266594017248	-0.0653256153391665	0.261754899985113	-0.0249779541763435	0.66813141645229	-0.0798408297099752	0.169957193508319	-0.0109464925505281	0.850987537578453	0.0311546751094452	0.592804985384848	0.0874399269475608	0.132725916066607	0.119261481727764	0.0399772159054822	0.258646626593159	6.31043020476187e-06	0.0249130083600799	0.668943180885869	-0.057872329181568	0.320232019151898	0.0579649588374513	0.319456767514968
C1QL2	blue	-0.00496684889350843	0.932073220269779	0.0163872511910587	0.778525754425864	-0.109173751322081	0.0602236200554439	-0.0283130870927091	0.626982234451454	0.0797242448530189	0.170583586728658	0.0584652642960539	0.315290665635015	-0.037541031883009	0.51927107875075	0.0538433866586188	0.355133378792124	-0.012801546923316	0.826107500725244	0.00899074062935796	0.87737843984016	-0.0532429891351161	0.360531682426918	0.0878390505540923	0.130959762411883	0.233739291779067	4.74814569519391e-05	0.263406730917577	4.18753320256032e-06	-0.0164763215165172	0.777353464703677	-0.142734144000542	0.0138133211012025	5.45492866230769e-05	0.999253083529512
C1QTNF7	blue	0.0177490318134133	0.760659093511592	-0.0405957188759617	0.485833401494899	-0.129174449692578	0.0260075468712275	-0.0241531549195887	0.67846906311707	0.0561295735991704	0.335045611144678	-0.134710312519906	0.0202135134739533	-0.0513879319711343	0.377532293130182	-0.0390577464725761	0.502522238505911	-0.132724380109105	0.0221482642159969	-0.0185177670253094	0.750628361620593	-0.121646874916159	0.0361379775356749	0.66343977568876	4.82308400943022e-39	0.720643490640502	7.59323558232327e-49	0.274452268099959	1.56766578781138e-06	0.213349347524095	0.00021220372226764	-0.0977050711356112	0.0928130910958077	-0.0992408170951192	0.0877681427563115
C20orf141	blue	0.177531052099168	0.00213311786865309	-0.0916041868754413	0.115179221417264	0.0637525611543281	0.273440818431523	-0.169485310619916	0.00339218973323506	-0.0499983163858953	0.390583895244459	-0.106686215092544	0.0663447613808976	-0.00449993184376292	0.938445518521204	-0.0152448115634724	0.793605447279568	-0.0758155635522924	0.19259251039307	0.0842146929597255	0.14767786081911	0.43908769764728	1.98639911678982e-15	-0.0812641728956661	0.162447558049578	-0.435853872988178	3.35209581837355e-15	-0.309946375347464	4.9280129794158e-08	-0.294275290301572	2.40599618560853e-07	0.226643776692182	8.11970584838436e-05	0.105214652952037	0.0701998732110938
C2orf61	blue	-0.00182811095772365	0.974972659440508	-0.0818996283336905	0.159176430683804	0.0218410012077221	0.707765730030405	-0.0165032247651851	0.776999479436677	0.0596004657151656	0.30597001160457	0.0397850378124144	0.49459287837059	-0.0502758009918431	0.387956128063586	0.00682397678042041	0.906774684742704	0.075602087774425	0.193851726026445	-0.0111935233828093	0.847665254987424	0.0481687545185009	0.408177589050958	-0.0315664056769394	0.587924180914391	0.0229153672013244	0.694095992688403	0.0567268870241599	0.329919672061238	-0.0829792195181649	0.153733079719215	0.0907138750002818	0.118769330124114	0.11348082860756	0.0507293906764232
C2orf73	blue	-0.103786947835868	0.0741129820749066	0.0394509576085875	0.49822693294109	-0.0473152440382796	0.416543373156352	0.0468188865654841	0.421454415326881	0.155098552772222	0.00740915213207631	0.0113238271093801	0.845913899093569	0.123428769258057	0.0334782992269958	-0.0328540744885519	0.572780314342267	-0.0810730202799954	0.163441357993288	0.0362220586048785	0.534065905900917	-0.18944379201498	0.00103510742813073	0.121107687392163	0.0369772746942258	0.235772931586677	4.05877617701615e-05	0.372383373716203	3.34638250174123e-11	0.0630983766180413	0.278403551722899	-0.199217740934756	0.000553447187884323	0.00422320752102496	0.942224020042772
C2orf88	blue	-0.0459434888720686	0.430197612951714	-0.00235983259259012	0.967696756721831	-0.0302120958934156	0.604047643820861	-0.0098938268569585	0.865173510819106	0.171841445603274	0.00296729748120242	-0.0244350561272379	0.674928948441977	-0.11120360650308	0.0555808013548811	0.0107167846932988	0.854079210217547	-0.0226668267174927	0.697249709914547	-0.0174475281205272	0.764604282453824	-0.193716923147903	0.000790138781568327	0.511034935000265	3.678210715757e-21	0.765662887820641	1.78671208887973e-58	0.471378005104786	7.79048176174428e-18	0.231819828841121	5.49891278776481e-05	-0.232783402074295	5.10904366218084e-05	-0.0288506846626645	0.620451803988068
C4BPB	blue	-0.16574860167277	0.00417995467161577	0.0315137643766375	0.588547178394421	0.000870541439554728	0.988080544923942	0.0738046805861073	0.204693126083696	0.215727516813644	0.000179455391802568	-0.0349624953673395	0.548389330995971	-0.0431528100062471	0.458759407927791	-0.0547970617222817	0.346663633538341	-0.0455648644674813	0.434011414565277	0.050111907446646	0.389506894679994	-0.0395954458427274	0.496653488106246	0.267033040774415	3.04754244784385e-06	0.380636470351742	1.12614009640837e-11	0.48981938052891	2.50381188285958e-19	0.17618463588751	0.00230845634665284	-0.163616670852793	0.00470006069550956	0.280325852251591	9.13264844050686e-07
C5orf46	blue	-0.00682798073376621	0.906720233541988	0.0991455728416777	0.0880744839440211	0.0886079034086249	0.127608703611297	-0.0306193676656788	0.599178196295695	-0.0173309104194972	0.766131868004584	0.142392541136037	0.0140442984993358	0.0451024678591575	0.438695297826138	0.0472137572682635	0.417544758823439	0.149818520114327	0.00971963637282768	-0.0240483698271202	0.679786761047694	-0.120232392562611	0.0383749042966669	0.0342886986697895	0.556128307926988	0.109539302139574	0.0593646562671082	0.198554712496656	0.000578006412358309	-0.16735413084865	0.00382319952658228	0.13903263695043	0.0165030172724618	0.0367914446677505	0.527653254603204
C5orf49	blue	0.00176781551097626	0.975797864431075	-0.0235464378138138	0.686112120360853	-0.00548915397807924	0.92495015631021	0.0368585868632215	0.526899655359359	0.203553328403669	0.00041522716189222	0.0128836642718574	0.82500995315481	-0.078499343792546	0.177269126508164	0.0275014177446661	0.636897143663371	0.0227913906188997	0.695668470454384	-0.000443619495268443	0.993925794598129	-0.159880685537893	0.00575364335052688	0.146505783897459	0.0114765974207479	0.425564004432149	1.70805259253117e-14	0.500839794783166	2.90005899306762e-20	-0.0433882478761242	0.456309658822639	-0.251637388403951	1.13776846614526e-05	0.0196684290395163	0.735692635435914
C7	blue	-0.0539545716169589	0.354139289127523	0.142375282267119	0.0140560576927725	-0.00611858247864883	0.916374168800935	-0.0605694665505875	0.2981592075145	0.263973331001816	3.98591522210767e-06	-0.103032042774633	0.0762526764573487	-0.0553318975598611	0.341970145393083	0.00180979500338403	0.975223329271307	-0.176680143312554	0.00224245583862043	-0.0208791828840597	0.720083623724965	-0.00302244335473658	0.958633622651311	0.640022833028052	1.25689243924834e-35	0.749759972904701	7.71893403935896e-55	0.478120280426598	2.27065045345204e-18	0.225613540312364	8.76537678832501e-05	-0.203958405474931	0.000404105127625612	0.0178858883281656	0.758870354564769
C8orf34	blue	0.010455296959523	0.85760132579023	0.0449674975812366	0.440067919373758	-0.136051666268001	0.0189913007485076	0.0812007620443133	0.16277672620288	0.0441470509960041	0.448464259810121	-0.0260212425649349	0.655144711740832	0.00478938585988958	0.934494677148161	0.0596540854578287	0.305534304518448	-0.0886798860447821	0.127298394674717	-0.0115747727993671	0.842543187203002	-0.159508298405678	0.00586948655782264	0.387496569033021	4.44827264752402e-12	0.515670087879293	1.40563397473536e-21	0.27497010742615	1.49548864040872e-06	0.0233613344121046	0.688450359739039	-0.101666176556921	0.0802513141508359	0.0134067236785466	0.81802702284269
C8orf34.AS1	blue	0.116138091871855	0.045519752252685	0.0798227678826588	0.170054124589202	-0.0906151496279876	0.119172749394717	-0.0396631698670269	0.495916896692771	-0.0579387301415048	0.319676161015296	-0.0432188022610572	0.458072014640663	-0.0268306402224161	0.64514019750941	-0.0710110832090585	0.222403038614902	-0.0564698220627612	0.332119490513143	-0.0662906073232203	0.254758540202826	-0.243139730238168	2.27267196446668e-05	0.204464128550942	0.000390608306628386	0.354114308628155	3.34946328555718e-10	0.249801131399519	1.32402663463321e-05	0.301765433424751	1.14084537131811e-07	-0.0239995322365552	0.680401238504704	0.00490438025511001	0.932925525437917
CA1	blue	-0.018506354040411	0.750776980768082	-0.00354403371691252	0.951503035470556	-0.00909262014522893	0.876000062165278	-0.00338314710947458	0.953702107791489	0.0944050226016529	0.104436816153574	-0.00177241081390586	0.975734972082026	-0.019305731247294	0.740390080337981	0.00171060295487759	0.976580900746754	-0.0405847359541825	0.485951512253244	-0.00379477452415543	0.948076533097221	-0.149684315884775	0.00978588940552676	0.201219858432289	0.000485032196547769	0.318230714561015	2.05136880806209e-08	0.259939031503062	5.64995473273605e-06	0.177551050675455	0.00213060766408628	-0.113396875280575	0.0509017633002957	0.0329695219229855	0.571431621349594
CA13	blue	-0.0284687845702147	0.62508788591811	0.0762003838941283	0.190337723200093	0.0452548056753708	0.437148996373287	-0.0457791933407531	0.431850143576586	0.0603128188395342	0.300214944225961	-0.0777331328208727	0.181548701171419	-0.0778928362349649	0.180650464003555	-0.0960397212337644	0.0985427645826082	-0.0262544903452683	0.652255241650322	-0.0230777951735508	0.692037792269726	-0.0836423353151897	0.15046012463895	0.11819679764035	0.0417988320791305	0.426135334938801	1.56265386939558e-14	0.284221655459857	6.33790828446628e-07	0.400746738071961	6.95080491737746e-13	-0.162414738237632	0.00501832720652462	-0.0734241502336916	0.207043574543203
CA4	blue	-0.127518320891885	0.0279974810205972	0.0510737047647178	0.380459945102694	-0.125287175327156	0.0308837549575641	0.0714036710654953	0.219850372498542	0.156193516102714	0.0069964778224803	0.0320601401824756	0.582095772361873	-0.0500392477559981	0.390195601878313	0.0761176934302237	0.190820594503588	0.0357183120733265	0.539771759015037	0.0387309097430916	0.506107262566379	-0.0971338635983104	0.0947475888134805	0.410015512551133	1.80473472927919e-13	0.484294746104821	7.16727669923855e-19	0.408387463220585	2.29400667177576e-13	0.225874672921205	8.59730122587694e-05	-0.105036701734422	0.0706782100533688	0.158585754255131	0.00616553377345603
CA8	blue	-0.0841224747299338	0.148123475990839	0.0754150502731262	0.19495992544079	-0.0542474531428296	0.351529057003151	0.0382028818876303	0.511927283136653	0.122738720609432	0.0344878194580538	-0.0162686441862038	0.780087566288459	-0.105406611591367	0.0696868505560998	0.0105074693188054	0.85689836129126	-0.0669852315518112	0.249803189405894	0.0500268436042063	0.390313248574941	-0.0318819387344278	0.584196296256901	0.538609324606582	9.62636346160067e-24	0.717518583735659	3.00906265099163e-48	0.504148594439312	1.49502967246611e-20	0.184169008017114	0.00143340519606935	-0.0950261689823609	0.102165227255033	0.00894078687014073	0.878054424063531
CACNB4	blue	-0.0718985999513932	0.216662168545993	0.0144095426207669	0.804679762874023	-0.0913537841295764	0.116180257460215	0.0692094080138569	0.2343885029231	0.164159982338727	0.00456225457278734	-0.191288590205244	0.00092183908346415	-0.117917705585472	0.0422877452499194	-0.105927052884365	0.0683113260544383	-0.17917050104629	0.00193605741115429	-0.0891688349773164	0.125206027422848	-0.244917539044267	1.97042504554723e-05	0.399097101078394	8.79773878556786e-13	0.733075424265058	2.61909472561205e-51	0.471654919817549	7.40979108423254e-18	0.46880822100786	1.23750002806437e-17	-0.197119771841589	0.000634653189229459	0.0349614379432014	0.548401434591369
CACNG5	blue	0.0392583785887941	0.500328170096929	-0.0409867689069003	0.481638121805765	0.0805395890494743	0.166238771198384	0.0745206415213494	0.200323251603589	0.15407999113594	0.00781239089125467	0.0542025842621842	0.351928151066013	0.0636197526362995	0.27444342230878	0.0445764715465529	0.44405838730468	0.0196545416373259	0.73587231713341	-0.0801618422688569	0.168241306344332	0.111175241001787	0.0556435753606355	-0.0415995732655381	0.4751034453101	0.181620452124522	0.00167242406300003	0.117487649296405	0.0430505350934397	-0.119211377846289	0.0400614130591551	-0.18941542632345	0.00103694500447909	0.0943896534384977	0.104493524436791
CACNG7	blue	0.0111489731243698	0.848264207867613	-0.0645798166590421	0.267251782612904	-0.0887874434947255	0.126835815639255	0.0205530029789459	0.724277630785201	0.0956279139259693	0.100002072687801	0.0507265433071342	0.38371053065987	-0.0648909993722109	0.264948695388668	0.0930165524189356	0.109658844564004	0.0527589954727049	0.36492046500092	0.0574720549766671	0.323596118352855	-0.129518365819889	0.0256099254814784	0.0152359629161859	0.793722553576957	0.00566242438723514	0.922588432008313	0.0654410195826044	0.260911312827468	-0.15800664022565	0.00635814015892802	0.0637439988975279	0.273505381764081	0.15758086613016	0.00650316548217859
CALN1	blue	0.0654699690892043	0.260699990243832	-0.0628115114076936	0.280598866493674	-0.0880707665002614	0.129942752861079	-0.0220064736755845	0.705654087838077	-0.00262249500846639	0.964103520680009	-0.0711009203497473	0.221817049132686	-0.0852017544335783	0.142971846930118	0.015052090827895	0.796157028652004	-0.122069832284528	0.0354909632833463	-0.116806509285302	0.0442823300092403	-0.097659204088837	0.0929672540664689	0.22960193181147	6.50545555145554e-05	0.353888609620975	3.44303580140463e-10	0.135015344563181	0.0199297326586265	0.0670359795734283	0.249443804721739	0.0664077106802175	0.253918408865628	0.0737897031776667	0.204785271564094
CAPSL	blue	-0.0115661295189336	0.842659236724439	0.023459096655302	0.687215049270346	-0.0635488314764967	0.274979845403599	0.0308132330857488	0.59686652499203	0.0471484229272417	0.418190168990451	-0.00921758008211533	0.874309929463298	-0.0769470548867882	0.186018018508592	0.0635384191937469	0.275058660216663	-0.012783328123796	0.826351051806392	-0.0515773312316908	0.375774353092247	-0.181105416465118	0.00172495116122664	0.0954173086825422	0.100754985851764	0.217093084281238	0.000162853238810564	0.244773525355572	1.99341555580084e-05	-0.0977633275610654	0.0926175808125346	-0.113076475427623	0.0515640985306399	0.0261340641697155	0.653746434437952
CBLN2	blue	-0.0649286149013297	0.26467122453426	-0.204605835914586	0.000386902264134686	-0.0372337876907512	0.522698513513965	0.136800039446969	0.018337744544728	0.0151533303667319	0.794816366568426	0.0614654007790076	0.291056291372528	0.057481586192744	0.323515748044892	0.0931086938543954	0.109306058404771	-0.0367605898545266	0.527999750112723	-0.044760324137691	0.44217959480827	0.00495041394520523	0.932297446777876	-0.0139445666262597	0.810861683811477	0.20869545254813	0.000293034409454229	0.143006635611733	0.0136314733599029	-0.0881336743138305	0.129667703674293	-0.232605699831224	5.17892469871596e-05	-0.00410399330192624	0.94385222111775
CCDC110	blue	-0.102855836611426	0.0767592615203282	0.0435485583797641	0.454645812256951	-0.00149417295510492	0.979543254166846	0.100530420598789	0.0837038800362696	0.187119652037224	0.00119602662357714	-0.040704620720751	0.484663103592707	0.0741772118601163	0.202410847297572	0.0277659526039052	0.633658505845734	-0.101856174419366	0.0796851430746797	-0.0662136367059959	0.255311794858586	-0.191255309599986	0.000923777025047693	0.423056516738611	2.51894541323627e-14	0.605334218955078	4.43533130869848e-31	0.447791732561858	4.72350347204045e-16	0.0273067640754881	0.639284662387104	-0.322080597860008	1.35261904902765e-08	-0.0188331500563872	0.746525124308655
CCDC17	blue	-0.0616639161398084	0.289497922279257	-0.0615801078455682	0.290155144083807	0.0225202836640172	0.699111632997504	-0.0198891933970245	0.732838220985287	-0.0313595839037629	0.590373611363098	0.00621073392896477	0.915119389923508	0.127543439331479	0.0279663511494747	-0.0501703576419894	0.388953406942389	0.0196929860695235	0.735374940323411	0.0320994558358311	0.581632817827853	0.0829976996009418	0.153641143586386	-0.0648123387451129	0.265529579665477	-0.135578130969307	0.0194152276687412	0.213305297624864	0.000212859916692494	-0.0044779013232278	0.938746282427761	0.0962808131547275	0.097696298085035	0.220128012029507	0.000130964545237045
CCDC170	blue	0.0907324185268814	0.118693675090338	-0.0203862923074621	0.726424382316632	0.0815204050687635	0.161122534676251	-0.113975146649562	0.0497242962889923	0.163125142673585	0.00482795046982739	-0.0259571183934519	0.655939984528807	-0.0924498779317135	0.111848221983153	0.0241691877134155	0.678267532972348	-0.0453305732566832	0.436381083323616	-0.0438847412604255	0.451167672559654	0.347564360278092	7.38626452734181e-10	0.317599429396308	2.1951242361173e-08	0.511804258905958	3.13861818106537e-21	0.175404629010531	0.00241594474496977	-0.0598090989082541	0.304276989037181	-0.116296326681103	0.0452242275783732	-0.0531487455552172	0.3613836752766
CCDC173	blue	-0.093947535667571	0.106135266227767	-0.0100321542085533	0.863306807641855	-0.0543928197096903	0.350238028831577	0.156473640100824	0.00689425859573516	0.160100319941872	0.0056862845409625	0.0325855494186131	0.575923108883714	-0.0519843344197912	0.372013736936847	0.062498876140096	0.28300467986517	-0.0391994074289144	0.500972540659196	-0.0752229162493762	0.196103128111919	-0.231393993999767	5.67999698847583e-05	0.102337174412395	0.0782662521908141	0.297153115770941	1.81080141771508e-07	0.386651950182296	4.9930598386269e-12	0.0088491681826719	0.879294455985476	-0.280811314356711	8.72887833111162e-07	0.0066291070537872	0.90942531026203
CCDC178	blue	-0.0837310266389031	0.150026406704227	0.0552312209326334	0.342850535905656	0.059286827518574	0.308526800926938	-0.0304461533336879	0.601247029579942	0.068269466106247	0.240818966003414	-0.00226592364522711	0.968981598345696	-0.0426519242744107	0.46399548138913	-0.0141593477394565	0.80800465527691	-0.00772565620736494	0.894523906640123	0.0332333755979667	0.568354856174155	-0.0635828603617565	0.274722373888634	0.285199892925384	5.77735577092503e-07	0.524903977260033	1.97852358768659e-22	0.348504868201387	6.60075400942325e-10	0.236290130349626	3.89917173871975e-05	-0.12100319369251	0.037141825214802	0.0275312000586803	0.636532179377225
CCDC181	blue	-0.0373238317118288	0.521692839333585	0.0327854446380193	0.573582781434118	-0.0408954885850108	0.482615641296481	-0.0351675811210474	0.546044342384896	-0.026758750602512	0.646026237795716	-0.0642758163457341	0.269514901068821	0.0532203961797248	0.360735815772247	-0.141733088191798	0.0144998021283461	-0.0475530114998389	0.414202812193262	0.0589840983453451	0.311007953988091	-0.134316079056426	0.0205854728535691	0.136471947569886	0.0186218169064543	0.168093914946144	0.00366827514161223	0.323472875179924	1.16181677230598e-08	0.0782230570980331	0.17880358898416	0.105957071923005	0.068232668115982	-0.0309034801433141	0.59579178887639
CCDC33	blue	-0.0211532286292305	0.716566416437783	0.0352592368072785	0.544997935648218	0.0048218461564708	0.934051715473302	-0.000522755024048991	0.992842267829371	0.168282335667878	0.00362973476472303	-0.00852234660350835	0.883720268947314	-0.0165797610658862	0.775992688771846	0.00299957027628847	0.958946396771649	-0.0108432111431367	0.852377338588774	-0.0573142811947774	0.324928398468489	-0.0567693320681119	0.32955735605848	0.166482300594214	0.00401335369738859	0.359679836398828	1.68614517611875e-10	0.493060021808567	1.33908488989716e-19	0.126547692103302	0.0292233767483836	-0.180755875066373	0.00176145514867844	0.041678873726696	0.474261372092303
CCDC65	blue	-8.85130077903436e-05	0.998788035338739	0.0259445160042858	0.656096325973686	0.0522555237163672	0.369520944279578	-0.0178583694372259	0.759229928599919	0.0915779655729683	0.115283728993973	-0.0522950144350539	0.36915880625077	0.0915239892354483	0.115499090530086	-0.0959898913556483	0.0987184402252655	-0.0542739423221936	0.35129357835042	-0.0266061299676054	0.647908944526407	-0.0480821133277959	0.40902224404094	-0.0379736943577534	0.514464199578502	0.106197306062483	0.0676058555483197	0.150730156119142	0.0092800193401504	0.0289651964901971	0.619064593497495	-0.0366000145747661	0.529804849977417	0.0421067278244522	0.469732194510495
CCDC85A	blue	-0.0460434282688683	0.429194183662127	0.0899663797731741	0.121850438173787	-0.0436484391814525	0.453610881455181	-0.0307463418823106	0.597663686336876	0.107744776508274	0.0636803120800164	-0.0847494545920337	0.145113866084098	-0.0680753884606802	0.242161970441889	-0.060660663332618	0.29743098332921	-0.0704648254308383	0.225989911752986	-0.0208400709139264	0.720586084647679	-0.159749632165283	0.00579417576863812	0.51907461682113	6.86959871853538e-22	0.729170484420923	1.6080139216369e-50	0.308049451033255	6.00062456624845e-08	0.203989369239055	0.000403266462029247	-0.150376341659649	0.00944849797182114	-0.103160741643334	0.0758843898790767
CCL14	blue	-0.00507148591467013	0.930645755193776	0.00747838287644421	0.897881151320416	-0.016114352908502	0.782120588375082	-0.00482648692135835	0.933988388041612	0.104873282270704	0.0711198246863155	-0.0876973116592554	0.131584880146141	-0.0516806215870057	0.374817769465493	-0.0464498826450193	0.425127199883814	-0.106145258839835	0.0677412543202064	0.041124008089567	0.480170448939147	0.0170131857921375	0.7702983471136	0.594099011574994	1.00724020253723e-29	0.693497631002905	6.58825056453281e-44	0.379818637375486	1.25620216011898e-11	0.335602563797006	2.9888609427169e-09	-0.0736691302863553	0.205528165341457	0.0287011668215021	0.622265105018338
CCL2	blue	0.0227288689437979	0.696461969248326	0.0510280097229914	0.38088683811443	0.102234022978702	0.078568800078032	-0.0719514278760916	0.216323830074854	0.124761764782469	0.0315992655362851	-0.0471973827083565	0.41770646127148	0.0109758344346114	0.850592783795133	0.0110301917790391	0.849861580676714	-0.0827213159363386	0.155020464158113	0.0177132681919019	0.761126740707731	0.299860242847001	1.38207062374213e-07	0.33465754473083	3.32946104641437e-09	0.48213800819667	1.07506178990874e-18	0.112344028871631	0.053105207648517	0.0535695268202671	0.357589386404338	-0.0844776954833531	0.146412583944403	0.0141070000486951	0.808700753560428
CCL23	blue	-0.02323108340369	0.690097478820139	-0.0265688277189543	0.648369441309785	0.078341143629435	0.178146552323135	-0.033029801971754	0.570728008790592	0.100913458168594	0.0825263596402691	-0.0562692431202746	0.333842466473906	-0.00310132196406236	0.957555059076699	-0.00493546792803448	0.932501364031488	-0.072521879393113	0.212694435897249	0.0352109732989578	0.54554882281403	0.23510005151194	4.27566702844751e-05	0.398734868762155	9.26331719194401e-13	0.420858434754959	3.53158667054556e-14	0.123577408558493	0.0332641680587989	0.148701786282296	0.0102832564186673	-0.112967925792993	0.051790114986275	-0.022650188154056	0.697461022479097
CCL25	blue	-0.000230615886067666	0.99684229818582	-0.0220881432525473	0.704612708118937	0.122252839009969	0.0352140737035493	-0.0526660136673871	0.365767396656298	0.14982257560099	0.00971764049420236	0.0553270277068177	0.342012697826583	0.0476484228845217	0.413265771918616	0.103247772911127	0.0756361592662572	0.002855497782104	0.96091663480662	-0.048960660101828	0.400505411356426	0.304830225600613	8.35527560475737e-08	0.0131926972303473	0.820882608935122	0.251714008518941	1.13056500844602e-05	0.277029885935748	1.23863415671423e-06	0.0516354641160052	0.375235793518076	-0.160915893895823	0.00544230860863864	0.116295759524774	0.0452252839382519
CD200R1	blue	0.0514592791963791	0.376869481086405	0.0314142136221993	0.58972616684393	0.0997876213020957	0.0860259252046121	-0.141305396562121	0.0148021038639605	0.153508404739777	0.00804714480355363	-0.169207176434346	0.00344582411596601	-0.0285157087856362	0.624517447898307	-0.090807972664274	0.118385813159177	-0.170314905623352	0.0032366749531576	-0.0784062269476455	0.177785192044574	0.362594506114049	1.1707712352361e-10	0.249241910836258	1.38627229843454e-05	0.479341637613984	1.81088255855371e-18	0.142703575990076	0.0138338530702735	0.200096466254155	0.000522387233162544	-0.196996909578971	0.000639734796224645	-0.0522090906625833	0.369947025886237
CDH10	blue	-0.0644516906874178	0.268204021471461	0.102782099007182	0.0769720624829126	-0.0675276773514083	0.245980336421708	0.117852951816382	0.0424018661931723	0.244689938618792	2.00687575679562e-05	-0.0246803262333893	0.671854654811569	-0.0550584325019002	0.344364881279132	-0.0635388622277548	0.275055306399154	0.0104510651976853	0.857658349007382	0.21283355254854	0.000220007190474629	-0.16259317626167	0.00496988410429961	0.332988265914497	4.02508487410242e-09	0.424029583038772	2.16726353954735e-14	0.344120709795547	1.11133105127022e-09	0.0247973642671605	0.670389581285785	-0.208483620764646	0.000297321747301606	0.0979296784252311	0.0920611129240505
CDHR4	blue	0.0430146888940455	0.460199975271816	-0.088922641286019	0.126256209793086	-0.0170521375406303	0.769787196134716	-0.0675742572789494	0.245653980132965	-0.0165554473037676	0.776312481719702	-0.0426664355840946	0.463843321359944	-0.0213318601863327	0.714277001767315	-0.0533404163645383	0.359652227919098	-0.0200704868074865	0.730496897390243	0.0793424642980367	0.172646881316667	-0.0193537106843094	0.739768121971284	-0.00814838119795691	0.888788927964284	-0.0969725126564635	0.0952998165415266	0.125579140036301	0.0304921684946293	0.0473565082229097	0.416136616506723	0.158466575590492	0.00620473854160404	0.178479350390602	0.00201701188319653
CDKN2B.AS1	blue	-0.0175311224780693	0.763509832649452	-0.0318464418758967	0.584615129203546	0.00727155720353108	0.900690635713847	0.0886901569746736	0.127254165526104	0.124450457497373	0.0320298444924137	-0.0184667337360778	0.751292985174478	-0.00430967202470517	0.941043257118387	0.0182875887877238	0.753627500121385	-0.0292796285124844	0.615262472624248	0.0454359076342808	0.435314793497235	0.211342526725137	0.000244098606017255	-0.136901753446481	0.0182504471652806	-0.200993423961739	0.000492356044271988	-0.0224889005340225	0.69951061034821	-0.0807724878751758	0.165013031776025	-0.0632029423192323	0.277606233760671	0.104597711022499	0.0718696068105518
CDO1	blue	-0.0458351269855509	0.431287136827608	-0.00496080101928952	0.932155732454074	-0.0756773519019626	0.193407085881157	-0.000907281956448304	0.987577533318331	0.122244387715421	0.0352268200115995	-0.0360746254878065	0.535732714764539	-0.100799985489176	0.0828737922613602	0.0134305434687945	0.81770936193178	-0.0572684281540459	0.325316257768287	-0.0426345696252361	0.464177491888663	-0.0864837649279011	0.137031609367981	0.616088271956558	1.98329443032011e-32	0.72753239542524	3.4105640964264e-50	0.370025920762964	4.5419643416584e-11	0.114558944795851	0.0485587162659335	-0.101314312711261	0.0813084108498507	0.0122193304300396	0.833898750912114
CEACAM22P	blue	-0.0594676674279096	0.307050876867282	-0.107156074176712	0.0651510362856828	0.0191640579398216	0.742227578324732	0.0559493394088619	0.336602290702591	0.129052277718114	0.0261500695298298	0.166659689389707	0.003973985190391	0.0369812313101499	0.525524515312516	0.0927295000870668	0.110763637105851	0.113258393934247	0.0511871589578432	0.0138510237175862	0.812106782404371	0.117368306562329	0.0432642524741849	-0.0032646475320155	0.955322039884636	-0.00171534363687787	0.976516016815268	0.136502369233773	0.018595316694799	-0.0693320950325572	0.233558173535835	-0.0732855351701037	0.207904591794874	0.17944400168509	0.00190485032574658
CFAP161	blue	0.0497626055065709	0.392824496663787	-0.0778883118583218	0.180675865665957	-0.0483811680409987	0.406111172881432	-0.0298578100872337	0.608297900380668	0.135473282260593	0.0195101968624165	-0.0185178696577935	0.750627025188814	0.00195331044176396	0.973259262303298	-0.0355160626830488	0.542071115452047	-0.0349831706885183	0.548152701416781	0.00254300297157233	0.965190902840886	-0.180871308711887	0.00174932254511764	0.0342617356110878	0.556439095182718	0.120418278875794	0.03807441056707	0.170015759433951	0.00329199145232136	-0.0128492884311522	0.8254693655818	-0.0369560025585468	0.52580724118599	-0.0212642995330064	0.715142587049298
CFAP221	blue	0.00666708206353128	0.908908693085136	-0.0164175879876092	0.778126423415818	0.0201588927301575	0.729356078340855	-0.00108679217173136	0.985119947041466	0.165826014671913	0.00416208658181031	-0.00180185179699367	0.97533203974602	-0.0423879263099152	0.466768484972793	0.0357351094970745	0.539581009206441	-0.0671139251940838	0.248892513918085	-0.0618114058747222	0.288343736787957	-0.0642715613466864	0.269546669805391	0.231466053535288	5.64896412531621e-05	0.462084391138699	4.07832382656759e-17	0.459981969059154	5.88986029578139e-17	0.0934340312719475	0.108067561163108	-0.110864606466211	0.0563348757336035	0.0868044542524248	0.135575724506601
CFAP45	blue	-0.0270432534419166	0.642522673213285	-0.0828284221422978	0.154484833731528	-0.0243148479219391	0.676437653343356	-0.0456814451651959	0.432835055937503	0.0288314414821137	0.620685050336236	0.0565982798070906	0.331019044848033	0.00377793217775851	0.948306663218066	-0.0655892192517768	0.259830742546177	0.0734476779917142	0.206897686180445	0.0755410856241769	0.194212657730947	-0.0473718438992689	0.415985506426984	-0.14697968014285	0.0112091978074968	-0.172560226687035	0.00284764851740107	0.0796763559633224	0.17084138465188	0.0208391268113044	0.720598214764091	0.117930101897003	0.0422659277085279	0.140178619010348	0.01562513910766
CGA	blue	-0.131385527714504	0.0235412851986674	-0.0596424039936975	0.305629191685024	0.0354226398590063	0.543134870560608	-0.0130959081990518	0.822174767040242	0.0834460775248679	0.151423243551848	0.0242418104945475	0.677354960899313	0.0703486144951326	0.226758252947946	0.0342573401376405	0.556489767195667	-0.0637229833985673	0.27366389219145	0.0882205840522411	0.12928845199263	-0.0241354583876114	0.678691532800041	0.0883350764064399	0.128790145923277	0.111519570764157	0.0548855202926864	0.145241699864042	0.0122176094872204	-0.0734650004831395	0.206790322217524	0.000916243530791519	0.987454841827383	0.0559061323024073	0.336976156398833
CGNL1	blue	-0.026051624923644	0.654768043210294	-0.116345432599045	0.0451328435360759	-0.161032564001418	0.00540818676076745	0.0253526358197893	0.663455794331524	0.0810744906158829	0.163433696373705	-0.0791846217849949	0.173505329636286	0.00841500816184913	0.885174639453357	-0.0343320639958438	0.555628638209437	-0.131057144005491	0.0238942883767776	-0.0027104347907041	0.96290065814741	-0.16722057984376	0.00385178969286862	0.382766186419622	8.45982654618237e-12	0.773920370946132	1.7714752654802e-60	0.479242957896273	1.84435199077828e-18	0.466986742503052	1.71388400866412e-17	-0.109478835397728	0.059506037573453	-0.102993690714117	0.0763627053552954
CH17.302M23.1	blue	-0.109354644045428	0.0597972893494961	0.143029113864923	0.013616566825325	0.0731594581079642	0.208689969195208	-0.033193302045985	0.568821640946254	-0.0640281169539001	0.271368535932936	-0.0991777144280696	0.0879710088154255	-0.0103808508695971	0.858604598471444	-0.131289890003841	0.0236436253107356	-0.0844781301022603	0.146410499890782	-0.0141873284580125	0.807632641041969	-0.192697301880317	0.000843165202636612	0.21248959539362	0.000225359012008173	0.334222209845498	3.49873512786173e-09	0.193127396374176	0.000820409485360353	0.362796367877225	1.14140746295084e-10	-0.00469576772465121	0.935772327184367	-0.0670170356947615	0.249577918415436
CH25H	blue	0.0185104140320613	0.7507241107661	0.0228315193257212	0.695159348355591	0.00213455316523347	0.970779114123062	-0.0522786936942175	0.369308444177846	0.0118200423555471	0.839251488186461	-0.148893371800562	0.0101845526300945	0.0107680983495019	0.853388376831164	-0.0235308896925036	0.686308410746761	-0.0988533766344442	0.0890196518339579	-0.00279945822238125	0.961683058758007	0.187259794462015	0.00118570689537419	0.323002805970596	1.22312601025678e-08	0.442125120104326	1.20893910265751e-15	0.0144357361069834	0.804331874167837	0.176861695554433	0.00221870731641626	-0.0321033333303051	0.581587168355941	-0.000843531229225994	0.98845034266468
CH507.42P11.7	blue	0.00916007564211161	0.875087629433593	-0.007933921654013	0.891697729463862	-0.0104735996605016	0.857354704432652	-0.0971328158675628	0.0947511664519697	-0.128555953105323	0.0267359965518828	0.103633792661319	0.0745430895035371	-0.0736616986878892	0.205574017809677	0.0209687042469502	0.718934019907263	0.10269619064125	0.077220590384178	-0.0543025415527634	0.351039453816071	-0.137516193392906	0.0177307554354659	-0.0473636966465726	0.416065781364301	-0.131264297194126	0.023671076746471	-0.0671271181941789	0.248799286909218	0.0418852760151291	0.472073464200179	0.172414679480076	0.00287151655692106	0.126504307970362	0.0292792269892691
CHGA	blue	-0.00765220759829835	0.895520929284126	0.0622962147328268	0.284571622026229	-0.110808114387243	0.0564613571282063	0.0465630877304028	0.423998469463619	0.0480884314958921	0.408960613987987	0.0306281683245202	0.599073168916488	-0.086250560713912	0.138097837498183	-0.00289548493818771	0.960369773169586	0.0846547811735472	0.145565303616293	0.0119996989335498	0.836842134402586	-0.268837726635038	2.59724195171352e-06	0.0229814928835955	0.693257811451381	0.0132129533617	0.820612245507796	0.0896141436487599	0.123323708662233	-0.0845604333421705	0.146016252130691	-0.0100472859555995	0.863102653255858	0.149941823314643	0.00965911581378646
CHI3L2	blue	0.0155328329873917	0.78979620656207	-0.0315623772131575	0.587971846119782	-0.00172198419899532	0.976425130199237	-0.131315576947372	0.023616100542971	-0.034996079427202	0.548004986029021	-0.0692438156005057	0.234155427328119	-0.0383756881500231	0.510018763802218	-0.0389659877981845	0.503527375248833	-0.0620620240651958	0.28638960374051	0.044997784827382	0.439759690812937	0.262310966823453	4.60535590722683e-06	0.237466767883971	3.55786801653001e-05	0.289156979661147	3.95806988895013e-07	0.178228359100272	0.00204716728024736	0.217217287807215	0.000161416799448026	0.252968804686906	1.01858438423852e-05	-0.0849062859683834	0.144368385315892
CHL1	blue	-6.01009615048621e-05	0.999177067209787	0.036285375763741	0.533350872743023	-0.0294942124778538	0.612673597356114	-0.0810631161577902	0.163492973367016	-0.149890455045919	0.00968428802112833	-0.0928809650967096	0.110179601485784	-0.0901756122950562	0.120981800981387	-0.129552424318451	0.0255708347028336	0.0153712069674958	0.79193318995161	-0.132689051703962	0.0221840848951748	-0.294717983107495	2.30354476795189e-07	0.187208252764864	0.00118949273996258	0.482635514908198	9.79324199346875e-19	0.276173342149275	1.33985113795778e-06	0.467797915032394	1.48285513580924e-17	0.0669845939784757	0.24980770682743	-0.0546393692021434	0.34805522701083
CHL1.AS1	blue	-0.0108746122389695	0.851954742883638	0.0168680157552375	0.772204238645755	0.0414392897933851	0.476807948181149	-0.103120739826042	0.0759987046981203	-0.0563273171486672	0.333343020818875	-0.0312407935029309	0.591782579194505	-0.0586703835803778	0.31359292455584	-0.170488617759494	0.00320494109402584	0.0682730179575738	0.24079443615825	-0.142563672756356	0.0139281660191871	-0.276363326394834	1.31673995191857e-06	0.0572322873484635	0.325622174795341	0.281294300809754	8.3441716203344e-07	0.225600466829588	8.77387206737936e-05	0.334324531827096	3.45821472746786e-09	-0.0110021555916102	0.85023870134045	0.0131299549807023	0.821720178967138
CHRDL1	blue	-0.0107693526060541	0.853371492231321	0.0964542846285076	0.0970908288230802	-0.0331015673096809	0.569890871097958	-0.0592868569344482	0.308526560470478	0.165926461819066	0.00413900463952775	-0.152172804911489	0.00862034475175869	-0.0454463085288742	0.435209587435318	-0.0435777073400316	0.454343643971112	-0.193479808070743	0.000802187863488495	-0.0710793402324172	0.22195771135019	0.0568398657006573	0.328955839841156	0.667873348258445	1.00351029860774e-39	0.75026366219333	5.97913156759973e-55	0.384255139940675	6.9178583622375e-12	0.269144063902335	2.5274100588607e-06	-0.136028158623316	0.0190121541610976	-0.0218678505804667	0.707422944878251
CHST6	blue	-0.0107515107382416	0.853611682867149	-0.0441715529197038	0.44821220661619	0.0136997466823083	0.814121347812553	0.0914261107071547	0.115890421160343	0.177954023152588	0.00208059770668119	0.0596207139228496	0.305805429155505	-0.0061485488635286	0.915966109062081	-0.00984695624068142	0.865806191853767	0.0725310647974493	0.212636355530079	-0.024636615622952	0.672402139636697	-0.243535185534499	2.20186691406195e-05	0.15014465626706	0.00956028677198628	0.539233708885386	8.36014540197811e-24	0.433470653912568	4.91189726212499e-15	0.00511015537764167	0.930118279777726	-0.214422583196668	0.000196788315826666	-0.052321989340562	0.368911567073601
CLDN23	blue	-0.0446775205984903	0.443025204796204	-0.0199321576561275	0.732283132133944	0.047208172024941	0.417599910228069	-0.0992096328628378	0.0878683486375728	0.0710319375605921	0.222266911719696	-0.134459954053876	0.0204490443067213	-0.0119117639182746	0.838021232053578	-0.0775868407892049	0.182374397025795	-0.166009599836227	0.00411998766733652	0.0206846099019089	0.722584435437359	0.15799964745945	0.00636049842369525	0.114188710898442	0.0492952260332037	0.302556160716688	1.05311705503801e-07	0.144386315060336	0.0127426683609861	0.180830779064929	0.00175357366080799	-0.17304779179423	0.00276900066393525	-0.176494504792876	0.00226697828226062
CLEC17A	blue	0.032493656555349	0.577000472255909	-0.103371834390791	0.0752834512525506	-0.076928015925833	0.186127260959513	0.0530302619799912	0.362456586088784	0.124899194188657	0.0314107597654069	0.044973223492186	0.440009638224144	0.0278032153457304	0.633202865581658	0.0995842700596738	0.086670564055099	-0.026495417654211	0.649276080310601	-0.0653860710919383	0.261312744193634	0.273898463964232	1.64853851863347e-06	0.039759750655084	0.494867452694472	0.190012908155557	0.000998866853214191	0.104049381596416	0.0733806794447137	-0.0483741550443405	0.406179297849489	-0.103577033366674	0.0747030016590209	0.146592976043434	0.0114269798093372
CLEC3B	blue	0.0425814720459611	0.464734609303349	-0.104550430579954	0.0719988939623747	-0.0102510395897309	0.860354542704479	-0.0194521958643891	0.738491987386868	0.0759608505973234	0.191738942379043	-0.138124228568201	0.0172292298658329	-0.0854876621858588	0.141630339400784	-0.129843916770692	0.0252383686406139	-0.128280927413531	0.0270655040645943	-0.0243645137441384	0.675814152198251	0.0167524197409739	0.773722841285753	0.553035328834535	3.42920596969743e-25	0.718995491189245	1.57330459424475e-48	0.377143270762864	1.7923237783758e-11	0.329226804109264	6.1468303306894e-09	-0.138399584448135	0.0170062107588725	-0.0592094575969884	0.30915967854307
CLIC6	blue	-0.0673208357747897	0.247433197931215	0.0278500468304882	0.632630417210194	0.0114430084378857	0.844312697243538	0.0327313374184331	0.57421581352866	0.189166929795553	0.00105317189444739	0.0120654615300892	0.835960579034769	-0.100629636553489	0.0833975826617041	0.0236766572568814	0.6844689669878	-0.00216181676897256	0.970406059287201	-0.134120122574133	0.0207725570673686	-0.0794019106304796	0.172324394740908	0.287623672058275	4.58589663552015e-07	0.703239750870709	1.29151226131387e-45	0.461667835297493	4.38728112749154e-17	0.242958416347464	2.30585156657637e-05	-0.251019266804041	1.19749666520458e-05	-0.0734688117561776	0.206766705533105
CLYBL	blue	-0.0402442655726549	0.489620596980288	0.135327111310205	0.0196432683132547	-0.0106411435549852	0.855097766242833	-0.0615839644721713	0.290124878635941	0.0770608497235141	0.185366065328338	-0.0491944622874969	0.398256868861212	0.00382061554166466	0.947723455496406	-0.0430729947273551	0.459591553655285	-0.0643801388358333	0.268736806490607	-0.0529087925820087	0.363558592760258	-0.20973740121866	0.000272772085101223	0.278433513783327	1.08840689537817e-06	0.417596675495252	5.80462237271222e-14	0.351355583295553	4.68374524360285e-10	0.293817581697315	2.51652176454652e-07	-0.269423991579552	2.46516928611643e-06	-0.127844911869071	0.0275950393796004
CNGA4	blue	-0.0532953123368967	0.360059205419419	0.0423563714995252	0.467100543936504	-0.00129630082692397	0.982251846126636	-0.0214930353762189	0.71221350787746	0.16549551578664	0.00423885493080908	0.0161556403720333	0.781576417526097	-0.0883020681097409	0.128933655656499	-0.0143552022110614	0.805401607512373	-0.0109103889308803	0.851473311980168	-0.040856276510489	0.483035891866576	-0.0706530052706801	0.224749664021804	0.0257417988801614	0.658613229159557	0.163953022522033	0.0046143128769775	0.249980314828286	1.3046497765953e-05	-0.087599155870155	0.132019128021656	-0.0826821954219086	0.155216452470401	-0.0219026242083838	0.706979078681322
CNPY1	blue	-0.041841267334182	0.472539500890364	-0.0321781077953606	0.580707179931721	-0.0218760484162672	0.707318295102683	0.117777987540756	0.0425343055466462	-0.0511920964719819	0.379355265216549	0.0223141971467459	0.70173314086609	-0.0286180041251012	0.623274662394292	0.02558021128247	0.660622236181829	-0.00584270015548467	0.920131943565926	-0.05109892220663	0.380224483558856	0.0734267704040458	0.207027324001542	-0.0144597977383745	0.804012333653339	-0.00772672936923017	0.894509340309634	0.109169359531422	0.0602340017864357	-0.0182320932272794	0.754351142576108	0.0731671073521411	0.20864225855266	0.131261432502924	0.0236741511915425
COCH	blue	-0.0596598735863471	0.305487295430617	0.0275711894615374	0.636042271382749	0.0342017225026719	0.557131133163435	0.12705508720769	0.0285769273411842	0.206576094302856	0.000338648630383739	0.061864939727939	0.287925570502567	0.0109912995885097	0.850384736885367	0.00889106734641651	0.878727326418071	0.0492392438796509	0.397827056481586	-0.0936968112231621	0.107075298592558	-0.228405977293367	7.11782594289815e-05	0.137718666883385	0.0175623536697659	0.530455731890984	5.91163959840199e-23	0.435190512346523	3.7293592168188e-15	0.158807556815146	0.00609316047733069	-0.289258515097664	3.91954765650635e-07	0.0692295809861331	0.234251832205704
COL26A1	blue	0.0372498029616106	0.522519571437452	-0.0198396294485258	0.733478749099796	0.0753881690297932	0.195119576317793	-0.00197082610123895	0.973019564209286	-0.0812285117130534	0.162632615071786	0.0177087950734305	0.761185237578186	-0.00210926182003246	0.971125187732177	-2.89378261947202e-05	0.999603768580675	0.0232502452985388	0.689855070802515	-0.114694774222634	0.048290824885047	0.0540645742862488	0.353157493176875	0.00559842086466296	0.923460740010754	0.242346938566832	2.42116266309178e-05	0.0931633037845441	0.109097392603091	-0.013622308028266	0.81515307746137	0.011622141382547	0.841907250567909	0.0820792973839703	0.158260603252724
CPB1	blue	0.0315059800378895	0.588639329964227	-0.0895711444128691	0.123504501890525	0.00296353324173966	0.959439191966369	0.0437347438373534	0.452717688017916	0.0970674383926833	0.0949746210497629	0.0223339927663043	0.701481178221405	-0.0256475202100117	0.659785092356108	0.0039384106003202	0.946114098347843	0.0303698321727977	0.602159609575289	0.0028054876982645	0.961600595044228	-0.0640303918652615	0.271351472415518	0.242460442585144	2.399353904738e-05	0.345595569484165	9.33516587674877e-10	0.288650961821848	4.15553394234865e-07	-0.0379648518224975	0.514562209242298	-0.102663778513287	0.0773145256379092	0.0321537415822589	0.580993867243906
CPLX2	blue	-0.0829329468265734	0.153963463177782	-0.00822234438144016	0.887786078791993	0.0450068981560924	0.439666970025509	-0.0236640503953597	0.684627979874577	0.0908379280877401	0.118263925823279	0.0400905504005092	0.491281959040635	-0.0324863601120826	0.577086057141837	-0.0415531355395057	0.475596935514687	-0.00404174271381183	0.944702518887951	-0.0326369571728866	0.575320810416027	-0.161667347816382	0.00522588014038823	0.0528371807812562	0.364209252435638	0.274204084063245	1.60342775832902e-06	0.294407539376996	2.37494002549669e-07	0.145092613165026	0.0123077271304205	-0.0430681038387917	0.459642572874046	0.17675897937357	0.0022321151138211
CPNE4	blue	0.0184602685982959	0.751377195934155	-0.0336866210786567	0.563088089335614	-0.123547511051972	0.0333071447592086	0.0696865990079899	0.231170602980222	0.0302531199923715	0.603556348828757	-0.0629016383601278	0.279907888717508	-0.0472914373923123	0.41677815037619	-0.0109560682630495	0.850858705744988	-0.0399089330373724	0.493248764752145	0.0647298837450084	0.266139420341264	-0.210991845487042	0.000250111756092728	0.325272381398643	9.53426539875159e-09	0.519907689321086	5.7585353518721e-22	0.428155232862293	1.13939075720069e-14	0.15279535940233	0.00834879276145334	-0.089041725773502	0.12574738496977	-0.0414141595496965	0.477075492574018
CRACR2A	blue	-0.0530598311113476	0.362188641429304	0.0334395925998506	0.565955685379255	-0.0410782639420929	0.48065937951023	0.0106758280560428	0.854630687454372	0.116548561515191	0.0447564730961455	0.0754874414831928	0.194530459546769	-0.0172729691716223	0.766891182447811	-0.00804070305239023	0.890249226461613	0.107148520921978	0.0651700857681604	0.0948509284166781	0.102802099953281	-0.0363332436638084	0.532810626011512	0.00251800228641351	0.965532903951773	0.107622562342131	0.0639833680293545	0.23877811842683	3.21080609399237e-05	-0.228590169193352	7.02010438630262e-05	-0.100430322072455	0.0840138198047208	0.00824171384093177	0.887523482369644
CRAT	blue	-0.13212928127144	0.0227583805960029	0.0343102158311019	0.55588035277475	-0.0104145856747769	0.85814994314345	0.0336999485727545	0.562933577417055	0.149385914662998	0.00993463889458538	-0.0662612687794504	0.254969323868088	0.0544848544995379	0.349422199320402	-0.0278511228564122	0.632617266893227	-0.0871178967208105	0.134164254643464	-0.00458778167089632	0.937246267059045	0.0153893690992772	0.791692976365722	0.330639050073553	5.24694425749129e-09	0.391625687263004	2.5166487703338e-12	0.198644839883594	0.000574609727451886	-0.00129664812155088	0.982247091962782	-0.295093212823597	2.220001869478e-07	-0.0409751097541319	0.481762919748863
CRB2	blue	-0.0412598002250578	0.478720641989601	-0.059157411658902	0.30958588862254	-0.00600267700020664	0.917952688047306	0.0529394404986148	0.363280349197716	0.215069204501744	0.000188012712752665	-0.0427773627076877	0.462681095960095	-0.0409215594833949	0.482336339095608	0.0452485962505661	0.43721196389788	-0.0924840728984512	0.111715142580704	-0.112415474359166	0.0529532165014138	0.134975097453729	0.0199669765313086	0.10447227764359	0.0722130166632822	0.405804342492839	3.34761101492862e-13	0.276273400711945	1.32763126877415e-06	0.152497694803823	0.00847766648825068	-0.268672115322715	2.63575770606783e-06	0.0184935056970667	0.750944302068952
CREB3L3	blue	0.0235866995124728	0.685603926378673	-0.127655834594142	0.0278274204046113	0.0883923977011783	0.128541224344574	-0.116154287132622	0.0454894312482138	0.100904713374098	0.0825530927596342	-0.0820208409738769	0.158558136527612	-0.0751523506272011	0.196524220087241	0.0583148534198924	0.316539404289106	-0.0906122846396491	0.119184472464565	0.0278102075482673	0.633117381949216	0.387958206669917	4.17548242071935e-12	0.0618549860231611	0.288003290560302	0.13778426387351	0.0175080951703321	0.0815926537763117	0.160750395389597	-0.0142813660087942	0.806382693827094	-0.0209544111513659	0.719117524764091	0.280133980349402	9.29711506400093e-07
CRHBP	blue	-0.104981274644396	0.0708277413527676	0.0937854144537174	0.106742354630301	0.00779056391128535	0.893642959791877	0.020245262764268	0.728242106419125	0.0662279734397437	0.255208681380381	-0.11854626449023	0.0411933567832214	-0.0642734214028935	0.26953278191186	-0.0738213659838253	0.204590507874289	-0.0975403692601944	0.0933676191379529	-0.0413675801176718	0.477571607837603	-0.00354962779662772	0.951426579522611	0.371702810186199	3.65582474228883e-11	0.50729089362855	7.91519714371386e-21	0.258480677913152	6.40037932193137e-06	0.238304562937693	3.33227116567691e-05	-0.100515408441343	0.0837503040842019	-0.0264722881926494	0.649561844146124
CRHR1	blue	-0.0596584698113957	0.305498695944984	0.0250513116915368	0.667214977585811	-0.0454384155697249	0.435289424150237	-0.0102855340356625	0.859889467213069	0.0782043882728763	0.178907626791881	-0.0364879386704333	0.531066592707701	-0.0175711379610024	0.762986100612346	-0.0178152987864248	0.759792812774967	-0.084047225948174	0.148487848328487	-0.0879025259749787	0.130680557711968	-0.232936334259325	5.04961618498174e-05	0.218290267998181	0.000149492173399824	0.476077523116696	3.30839897014651e-18	0.364657137499348	9.02380069469565e-11	0.108831301050582	0.0610375776948763	-0.136864885973249	0.0182820472437385	-0.0050941606493653	0.930336454083615
CROCC2	blue	0.0476527163033283	0.413223635412374	-0.0583584575995191	0.316177062522352	-0.0903089604877793	0.120430720562413	-0.0284106530066371	0.625794876887861	0.096568485202452	0.0966938654200924	-0.0801839319784884	0.168123709226941	-0.0326520422491889	0.575144128351593	-0.0367917088179786	0.52765028872881	-0.0384017673349878	0.509731060174804	0.0252859496220201	0.664287019281502	0.0719064513067924	0.216611860283368	0.177120133247201	0.00218529697866291	0.239616756768702	3.00590183792595e-05	0.300314811993609	1.32040998667067e-07	0.178834436986067	0.00197504238966338	0.0386377972919972	0.507131043977009	0.0783148453296829	0.178292721813619
CRTAC1	blue	-0.0451706160442112	0.438003175031294	0.109092823338323	0.0604151624362487	-0.0144183047879148	0.804563383891468	-0.0634172771432244	0.275976761450007	0.119946547548197	0.0388408981491356	-0.00106397700831943	0.98543229094	-0.0168862216792479	0.771965143560878	0.0240519473320987	0.679741756979325	-0.035979601619099	0.536808389386665	-0.108350551208281	0.0621955321065302	-0.152456836144571	0.00849549367143701	0.481357807664367	1.24401200921728e-18	0.706982937255702	2.73092122512492e-46	0.329339563397299	6.06981177808029e-09	0.261349975195875	5.00422345596136e-06	-0.174322279114775	0.00257265212547189	-0.0445270462315875	0.444564237596652
CRYBA2	blue	0.0771469995205565	0.184873615481289	-0.115028337070428	0.0476381882183364	-0.0114763753083327	0.843864527499677	-0.0448361827865676	0.441405714891445	-0.183547489420426	0.00148861587363176	0.00952584274068978	0.870143009448937	-0.024696221425466	0.671655607014932	-0.056505716502945	0.331811760839835	0.0077615809770068	0.894036308814251	-0.0139391165258473	0.810934214096889	0.0232966558504047	0.689268084223909	-0.094304812725347	0.10480700293095	-0.195762933050534	0.000692902039170903	-0.0975916060191127	0.0931948294967516	-0.0962627487874869	0.0977595205293677	0.173984394071181	0.00262343385481513	0.0454418421964183	0.43525476303463
CRYGC	blue	0.025830563796652	0.657510662517465	-0.0258747458630808	0.656962144362014	0.0718221742642924	0.217152310056245	-0.0019448771784474	0.973374670585802	0.0257469570637105	0.65854913809686	-0.0491075973170928	0.399091389373074	0.000298194776372268	0.995916983174231	-0.0107658635356525	0.853418461701132	-0.0282107107866364	0.628229167989564	0.0537521991064871	0.355949980789054	0.0335727563821549	0.564409005479572	-0.126192073594736	0.0296838811331469	-0.282898529829417	7.17957690031047e-07	-0.067128209303992	0.248791577779263	-0.193336561263131	0.000809548962924981	-0.00175632697329655	0.975955099794817	0.0926645424985235	0.111014851775943
CSF2	blue	-0.0348254748363527	0.549958801919642	-0.00787688813804328	0.892471543869573	-0.0259480451404801	0.656052543061635	0.00682364640203773	0.906779177696552	-0.00415643950085347	0.943135893535901	0.0223301902864665	0.701529574419959	0.042206884677353	0.46867540015992	0.111285238816079	0.0554004732313522	-0.00833794318958822	0.886219060591888	0.0980526518434116	0.0916514692714154	0.177284829408339	0.0021642454043996	-0.161094137330249	0.00539025633619996	-0.408152731460663	2.37448203126733e-13	-0.289498753401335	3.82983001918424e-07	-0.428760397920419	1.03607617763373e-14	0.110122722733314	0.0580147168845794	0.00898878714021968	0.877404873176235
CT83	blue	0.0126708892932904	0.827854514483922	-0.00938554634848291	0.87203901902494	0.00766827323679046	0.895302833392641	-0.0434347801872259	0.455826354106162	-0.000522346675490341	0.992847858921877	0.062583598562143	0.282351348436147	-0.00182687097448971	0.974989629616632	-0.0504960568498776	0.385877964280055	0.0939201319984116	0.10623769184358	0.122826377999435	0.0343581615548705	-0.112565924933688	0.0526343345654727	-0.00985494111063467	0.865698402365771	0.0635974971131483	0.27461167876103	0.141451212185414	0.0146984231043644	0.0437776001644574	0.452274522196093	0.037329051534293	0.521634571111394	0.0435122798430167	0.455022045523343
CTB.113D17.1	blue	-0.0279034663712025	0.631977706472163	0.0634389861584416	0.275812082227461	0.0915781215975703	0.11528310692325	-0.0364016219965422	0.532039372498114	0.0705928773411033	0.225145425501484	-0.148877202745104	0.0101928502947246	0.0359458879411539	0.537190289322122	-0.168771473840633	0.00353138852791349	-0.0883757133667877	0.128613638777068	-0.00651742370016939	0.910944885771083	0.0501560878608054	0.389088489111114	0.151901348645958	0.00874119056436977	0.323750034227198	1.12707174818325e-08	0.22903289400455	6.79036054303906e-05	0.403870788458389	4.43277371884468e-13	0.00892979619454814	0.87820316396664	-0.0642147665537351	0.269970956712705
CTB.40H15.4	blue	-0.0910401143073644	0.117443798078093	-0.0885079472754454	0.128040573505842	0.0429081897056577	0.461312451271698	0.0120734291346228	0.835853786254351	0.0107257142746723	0.853958983659632	-0.0447551086601674	0.442232829409467	0.162858101184741	0.00489873702474535	-0.0495539948314303	0.39481394184369	-0.103239131138337	0.0756607778132797	-0.0203606968526906	0.726754167641378	0.0414105962521385	0.477113435165597	0.00361469980711188	0.950537253904312	-0.10292199625292	0.0765687363225387	0.0335857794977159	0.564257852419542	-0.14593610665141	0.0118054856759116	-0.0392692461642067	0.500209469190097	0.11791713638174	0.0422887472775778
CTB.51J22.1	blue	-0.0164299733636628	0.777963408293814	-0.0505912281619247	0.384982098263212	-0.00831887072321016	0.886477570150574	0.0476401998526936	0.41334648153262	0.203427348469845	0.000418743705879741	0.0371987096164673	0.523090557788719	-0.0640245853364948	0.27139502712373	0.0911595684688737	0.116961347485519	-0.0117389048663671	0.840340106687564	0.0340422598516692	0.558971992115533	0.0304591373603474	0.601091840080286	0.319401114494819	1.80853684111318e-08	0.434669557877535	4.0545053995205e-15	0.264523874164878	3.79890102720783e-06	-0.133975496588987	0.0209115789746856	-0.185831909159358	0.00129479102265441	-0.0141370177657031	0.808301571718069
CTC.241F20.4	blue	-0.00432365919892407	0.940852259721037	0.0168323548175275	0.772672629588983	0.0798496990461828	0.169909610180939	0.00285967163246722	0.960859552652277	0.0290162046396473	0.618447108364358	0.127657772648209	0.0278250299956978	0.0851418210706745	0.1432542862142	0.0922399715036198	0.112667860261715	0.122477993911536	0.0348759325295016	0.0625753523862316	0.282414893552526	0.208423030123486	0.000298558770545499	-0.182047101375988	0.00163002446073585	-0.450604443414565	2.94333462955781e-16	-0.269333679532259	2.4850880650362e-06	-0.328041545885135	7.01579666881051e-09	0.0303631691241046	0.602239309804994	0.140875004583294	0.0151118784357824
CTC.297N7.9	blue	0.021062251819083	0.717733388568903	-0.0216355226522141	0.710391015358611	-0.017953426063851	0.757988096560178	-0.0549377919946847	0.345424707607026	0.197470100300413	0.000620367934420196	-0.0925490744322691	0.111462513404179	-0.053814117443495	0.355395361936165	-0.033434806964829	0.56601130756669	-0.0666964591693524	0.251855052829522	-0.0627269475781128	0.281248240555433	-0.1274001523841	0.0281443290781409	0.434720268847862	4.02167280079887e-15	0.578732681470074	5.94449932158335e-28	0.314572881364448	3.03067969971679e-08	0.185642401917133	0.00130994170020634	-0.28078652241782	8.74907718420524e-07	-0.137315101885699	0.0178993995473916
CTC.327F10.4	blue	0.0469109115110349	0.42054136230022	0.0950357080467595	0.102130649511657	0.0601883201363481	0.301215551482214	-0.0727985622213845	0.210949933902704	-0.00137243254489318	0.98120968387536	0.0907091251019649	0.118788715104636	0.0123581759504804	0.832039208997223	0.0452506569490577	0.437191066526044	0.0875334881414543	0.132310262705763	0.0418329699539706	0.472627395506198	-0.0787160038722272	0.176072666216956	0.0948322093857517	0.102870315397435	0.188955562770873	0.00106715783591895	0.192754054387362	0.000840129505508945	-0.127401848321887	0.0281422168735155	0.106078159223717	0.0679161386952198	0.0368609945946809	0.526872641307674
CTC.327F10.5	blue	0.0490634825656062	0.399515604842422	0.0807545341135359	0.16510728040699	0.0819805117143139	0.158763651125102	-0.0448706672929601	0.441054172935955	0.0514562157596903	0.376897925575803	0.0726920471877722	0.211620294785411	0.000143543128942163	0.998034536442725	-0.0449513152919065	0.440232654527188	0.0824945793459679	0.156158984839983	0.0532004762930469	0.360915857070152	-0.0880575819155369	0.130000456337232	0.111755237384339	0.0543716454930556	0.218831049367302	0.000143799816821908	0.279281678486203	1.00625976717536e-06	-0.162092010188559	0.00510702275385674	0.00965806084928301	0.868356851621064	0.0993874170860448	0.0872982938114932
CTC.559E9.4	blue	0.0437095997795173	0.452977809535707	-0.0744629061836801	0.200673107862018	-0.0658728404231792	0.257771375434002	0.0365766687923997	0.530067550129831	0.127304778573807	0.0282633312924402	-0.0646438887789872	0.266776463816876	-0.0790360327282196	0.174316347809882	-0.00582067491662745	0.920432025496301	-0.0955311690216615	0.100347379320492	0.0068719470344352	0.906122348763193	-0.163164541650953	0.00481758502003668	0.352210151129953	4.22314180112819e-10	0.449490444590473	3.55162180186591e-16	0.271240750534829	2.09541548735832e-06	0.0273848850404658	0.638326023502934	-0.174758191051815	0.00250845905863331	-0.102651646377969	0.0773497102183023
CTD.2095E4.5	blue	0.0396071401652155	0.496526254915623	-0.0649603309027719	0.264437426417661	0.0104780783846092	0.857294357578696	0.0353449477594193	0.544020295417288	-0.0850792159510847	0.143549770880232	-0.00838069681319303	0.885639618758695	0.112413774373098	0.0529568287999265	-0.0156369615946462	0.788420272735994	-0.0293741531558178	0.614121478268622	-0.00628893695233006	0.914054704520997	0.426089834245328	1.57377495387646e-14	-0.216482909685103	0.000170085475811623	-0.29801767680508	1.66160228779527e-07	-0.107626991239534	0.0639723649838079	-0.23508382443683	4.28103020681212e-05	0.148141814762423	0.0105766239127222	0.207923108607858	0.000308949753872688
CTD.2240E14.4	blue	-0.0122661818706716	0.833271171138453	-0.0976071279276274	0.0931425341934776	-0.0319868897373477	0.582958776515481	-0.0282069175278866	0.62827538983087	-0.0205523790406581	0.724285661298609	-0.0109648684369097	0.850740311517008	0.0690514935656353	0.235460306169554	-0.00776663735759366	0.893967683031393	0.00865556689688413	0.881915757754248	0.00410511675689934	0.943836876121507	0.368039787410469	5.86386176020162e-11	-0.130020056592448	0.025039279372191	-0.253788421736523	9.51219649144909e-06	-0.167461614223595	0.00380032931175923	-0.204010495074669	0.000402695189232494	0.114921302986429	0.0478467985900645	0.168656585762712	0.00355426870146977
CTD.2339F6.1	blue	-0.0745744434885844	0.19999762917425	0.0134650239588991	0.817249582611042	0.009236896921171	0.874048712262897	0.0472337063659213	0.417347806615097	0.11461105301621	0.0484557987095127	-0.0555998921072092	0.339633624018784	-0.0164272416645582	0.777999361817874	-0.00557265480573135	0.923811933151134	-0.0689657450841096	0.236043745240094	0.0142244618185137	0.807139005809748	-0.061788334054659	0.288524082086721	0.358551567419615	1.93995281682959e-10	0.381482317029138	1.00544913405201e-11	0.243888178552835	2.1404338280258e-05	0.0847409536751655	0.14515435791852	-0.0876431505720034	0.131824356062361	0.0500550672807901	0.390045593327509
CTD.2371O3.3	blue	-0.104575213402186	0.0719311023582112	-0.0885466866264837	0.127873062497719	-0.0352490854529711	0.545113781954436	0.05314062974911	0.361457103513594	0.0237280291712434	0.683821146607319	-0.052838774063912	0.36419476811084	0.131200275249281	0.0237398686811252	-0.080200803864502	0.168033931160024	-0.0717297820508925	0.217745908702936	0.0663380397733826	0.254418015429656	0.101487141306287	0.0807877891964632	-0.154489739870913	0.0076478810291315	-0.260651395160588	5.31460898743852e-06	0.0712634933236606	0.22075941766682	-0.184609325464962	0.00139543440813986	-0.0375346028003117	0.519342679376124	0.205107534313295	0.000374042593685264
CTD.2376I4.1	blue	0.0220975807981907	0.704492404162429	-0.110647424402893	0.0568224160018523	0.0484501956538077	0.40544099385471	-0.0823248771899227	0.157015237516517	0.0136002926502575	0.815446450764629	-0.181577845051258	0.00167671324280073	0.00685407743985712	0.906365345753458	-0.0924428669271566	0.111875522657837	-0.16444161891863	0.00449226242262565	0.0306817559320358	0.598433831729937	0.260835358401358	5.23113922536042e-06	0.0957507645172049	0.0995649477061891	0.192685137090059	0.000843817214382832	-0.0238902526621209	0.681776965001103	0.268614162700466	2.64936393996577e-06	0.0396844441292139	0.495685629762342	-0.116381000380784	0.045066750161821
CTD.2376I4.2	blue	0.0364876793445082	0.531069513938508	-0.0881913412990386	0.129415964026603	0.0474711750087649	0.415007528095606	-0.118767362861742	0.0408141193489419	0.0412553217072116	0.478768419653428	-0.114299696396756	0.049073469164543	-0.016716330447887	0.774197128740026	-0.0737598736108644	0.204968881345979	-0.119088201123123	0.0402690420172201	0.0594510914341198	0.30718596777259	0.343052843410831	1.26015257921753e-09	0.0922524206540079	0.112619118038926	0.214849979540809	0.000190946069680811	-0.0764803428946647	0.188709548304111	0.224629928271374	9.42660214069298e-05	-0.0443443493248614	0.44643691123295	-0.135514572822138	0.0194727488768727
CTD.2380F24.1	blue	0.0340525050533784	0.558853631802028	0.03209080416694	0.581734679329426	-0.0833996095533832	0.151651963908971	0.0369879790164303	0.525448910292171	0.0702376845542118	0.227493405768774	0.0375322553162792	0.519368824544312	0.0201891065539373	0.728966325728493	0.00130458117198353	0.982138495516822	-0.0095380378349483	0.869978236024713	-0.0348866348471068	0.549257986313999	0.0457835117077673	0.431806661453562	0.246193202010148	1.77746105066876e-05	0.437582395024238	2.53600085652744e-15	0.403742584080483	4.51578218971997e-13	0.102921859156081	0.0765691307342248	-0.118492709070348	0.0412856628283245	0.0079033230206989	0.892112870245003
CTD.2649C14.2	blue	-0.133422728680172	0.0214503879807754	-0.090710596431676	0.118782710144343	-0.00283455409260004	0.961203066602224	0.0200138187794416	0.731228472511014	0.115359341090158	0.0469978665804471	0.0160695303102418	0.782711472605858	0.122377350858087	0.0350267373904123	-0.0257783923923852	0.658158604247517	-0.0356761964336094	0.540250167484237	0.0169736385111604	0.770817414644988	0.159083919762847	0.00600405006925137	-0.0178823932707612	0.758916019661094	-0.124511089812184	0.0319455918560232	0.029669549008997	0.610561790304419	-0.163797302760325	0.00465383452723268	-0.0857563979268301	0.14037819690007	0.190152580978742	0.000990153101741787
CTD.3193K9.11	blue	-0.012435503919288	0.831003969144115	0.0184115820518829	0.752011450379647	-0.0377663277802782	0.516765166504938	0.0847848147895552	0.144945529644163	0.126126856334896	0.0297690037679921	-0.0290737897404031	0.617750327189891	-0.00517865935076526	0.929183918290231	0.0186243404323873	0.749241014668552	-0.08831844280882	0.128862448152584	-0.0992962711666169	0.0875901759139843	-0.0870738272675463	0.134362018933658	0.352618499823706	4.01888352296908e-10	0.55035606048409	6.4490095753714e-25	0.397607759421199	1.08711992252614e-12	0.213071812121295	0.000216369830169586	-0.275197510293591	1.46480742790891e-06	-0.00580022054766838	0.920710715272746
CTSG	blue	0.126815971951064	0.0288800305634794	-0.143332828175711	0.0134165576196068	-0.0376086994811168	0.518517773061946	-0.000333228269910267	0.995437293772631	-0.0871447853645681	0.13404370031534	-0.118896725268169	0.0405935995468367	-0.0692946673541856	0.233811258860643	-0.0604918676828311	0.298779781954947	-0.104829598416584	0.0712382536669135	0.0695989672664827	0.23175918795758	0.126107076474544	0.0297948619996755	0.382985654165438	8.21312068840992e-12	0.378632352061928	1.4712175975275e-11	0.0687408790679962	0.237578580410287	0.233793209826408	4.72852283514478e-05	0.178056586158739	0.00206804155676651	-0.0408026221321571	0.483611246266975
CTTNBP2	blue	-0.0368304749974598	0.527215114418154	0.0265532823982459	0.648561388029781	-0.124057483362381	0.0325805150796778	0.0630618797531526	0.278682206549966	0.0607195294848466	0.296961554232231	-0.148983614606029	0.010138351456891	-0.0601805804927405	0.30127782856561	-0.0758326993038576	0.192491692783364	-0.160008413859251	0.00571438427668892	-0.121157651154299	0.0368988132301158	-0.303231930963687	9.83323729080071e-08	0.377314151182242	1.75226385285631e-11	0.742897142859153	2.359964520149e-53	0.37746195592978	1.71831822477221e-11	0.474278566866923	4.59910798557254e-18	-0.184518737407901	0.0014031700400198	-0.103084965601174	0.076101056514277
CX3CR1	blue	0.0517338315992407	0.374325570504099	-0.0350132411010109	0.547808634388835	-0.0169583751928576	0.771017776679048	-0.119868940707007	0.0389682378050192	0.101608553990664	0.0804236637113943	-0.248421632954235	1.4826200730477e-05	-0.0939139113491588	0.106260953374913	-0.0900998660003921	0.121295706411228	-0.241697514779377	2.54959583141767e-05	-0.0466373397749741	0.423259074844151	0.24134325129488	2.62234775982682e-05	0.439443530425109	1.87461930978203e-15	0.557849722949907	1.08653999956968e-25	0.170660099569109	0.00317389161685232	0.157030790784193	0.00669490949935338	-0.116377534111	0.0450731877403831	-0.0675970672770724	0.245494275045862
CXXC1P1	blue	0.0475786774796563	0.413950622373035	-0.0990085091623514	0.0885168368579472	-0.0155895392856111	0.789046820137484	0.0483464394811257	0.406448596087827	0.116500248872293	0.0448457503350617	0.0257459569389054	0.65856156457511	-0.0594937006971497	0.306838790158524	0.0427523462477764	0.462943061659098	0.0493190325168195	0.397061937180671	-0.0707828246963277	0.223896880830546	0.0529793996451744	0.362917770844654	0.065077159158282	0.263577435743872	0.0801700328932565	0.168197695446103	0.0780260017910929	0.179904000560208	-0.16003138271213	0.00570735003340779	-0.0604562008268522	0.299065304847228	0.271878754406808	1.97862526716837e-06
CYP11A1	blue	-0.0142511751899899	0.806783936759603	-0.00413040991135381	0.943491408620693	-0.0667350845291822	0.251579926114894	0.0611711715653956	0.293376331731162	0.0874400599088551	0.132725324662096	-0.174159156289751	0.00259705561024724	-0.0593204119074899	0.308252349746656	-0.0778597447410359	0.180836313842092	-0.172176347125309	0.00291099289562147	0.0769203719270772	0.18617113424722	-0.194082558643588	0.000771886061259311	0.355728747084054	2.74854980669122e-10	0.510680681813116	3.9564322037033e-21	0.273044416786575	1.78112445519947e-06	0.332452115832426	4.27697410731767e-09	-0.248379093100456	1.4877860780956e-05	-0.000467450271167866	0.993599501414847
CYP1A1	blue	-0.0399439659446535	0.492869053323437	0.00422520084141215	0.942196797742531	-0.0881366440187199	0.12965473048335	0.0870306308743288	0.134556082873888	-0.0342654150401037	0.556396679613249	0.119429681970305	0.0396956550340276	-0.046453589909374	0.42509020834644	0.0370186866926209	0.525104914496864	0.163417609028596	0.00475148197438804	0.00619112051040313	0.915386438229817	-0.219493254766019	0.00013710590225455	0.0291820265638873	0.616441584852107	0.187502523728272	0.00116802638678409	0.131085481274877	0.0238636475791172	0.246690486243367	1.70720705516421e-05	-0.00166584132959047	0.977193543817265	0.0672821721806524	0.247705433920574
CYP1A2	blue	0.0424226716218647	0.466403002362254	0.0551725161365209	0.343364558462398	-0.068243830099576	0.240996065680149	0.110388370512177	0.057408514737448	0.149267435234852	0.00999425306612441	0.0254636700832435	0.662072697404566	-0.0493830679749379	0.396448519530677	0.0573769476452811	0.32439880318768	0.00459107681161846	0.937201287326401	-0.0417511391754232	0.473494713078198	-0.0807234191123477	0.165270714695649	0.123862468227089	0.0328567696717676	0.206052570526418	0.000350892249439787	0.261435457892739	4.96745087122325e-06	0.183167041127765	0.00152336673668184	-0.174377536149926	0.00256443299121259	0.183459908850521	0.00149655063574142
CYP27C1	blue	0.0866601749134873	0.136229254908179	-0.143037990835918	0.0136106839772273	-0.0711438231240023	0.22153759159385	-0.0349830880457944	0.548153647164946	-0.15656847603452	0.00685995596641828	-0.0324669084367859	0.57731424798639	0.0362262526208187	0.534018528487125	0.0313716749861742	0.590230285755455	-0.0312126747086809	0.592116319745784	0.038334520670941	0.510473092332839	0.233760806640783	4.74030641350493e-05	-0.205598670750848	0.000361839678493775	-0.413400919956023	1.09133380262823e-13	-0.377154643167711	1.78963023165568e-11	-0.272527291547494	1.86629706939985e-06	0.409866474996411	1.84490518635969e-13	0.0693819962174688	0.233221043200877
CYP4X1	blue	-0.074419736512916	0.200934990923514	0.00224836046647275	0.969221902897809	0.0719652081401224	0.216235636103928	0.0041421071700048	0.943331644745932	0.117835915123974	0.0424319343986483	-0.0707775917236465	0.223931211616497	-0.0363145275137394	0.533021827439458	-0.0586333266877054	0.313899195007436	-0.0892372898682883	0.12491522809293	-0.166493756274168	0.0040108006984081	-0.0292333248342472	0.615821736345993	0.181997795910686	0.00163487354541614	0.562425590740895	3.58138708384061e-26	0.475639998995566	3.58499046306703e-18	0.433418682317165	4.9528288423013e-15	-0.255876518702124	7.98209510844853e-06	-0.0362839051342357	0.533367474924081
DACH1	blue	-0.0369568402943498	0.525797851862298	0.0191041188958365	0.743005426624368	-0.0129313205680705	0.824373154085278	0.0699983994765394	0.229084942423514	0.0946154051996582	0.103663000344737	-0.011446262710423	0.844268985016895	-0.147557716196354	0.0108904996398916	0.0551535011120984	0.343531160069129	-0.0542480786251536	0.351523495558468	-0.075887455815249	0.192169793429426	-0.194639713265484	0.000744820247928558	0.374083105264325	2.68073085945384e-11	0.668105518500494	9.23622216755986e-40	0.401518880263389	6.22214332408978e-13	0.109596458818632	0.0592312695152718	-0.174740394365262	0.0025110510166568	-0.0361213101184654	0.535204638559844
DAGLA	blue	-0.0516495062680116	0.375105774208217	0.0327096871213352	0.57446920521096	-0.0823681088477389	0.156796771585256	0.0583774862705333	0.316019023108928	0.207435323897093	0.000319412339498198	-0.00455327404705517	0.937717319185105	0.00638442922229165	0.912754845038346	0.0200887337143717	0.730261384631248	-0.0395001377645642	0.497691075967174	0.00160780108220844	0.977987948508241	-0.0956306050069488	0.0999924810431655	0.352682569571726	3.98771889425776e-10	0.573025630744691	2.56060209542529e-27	0.30555084020045	7.76121414826992e-08	0.102809944219278	0.0768916472298313	-0.344897886329053	1.01389109214818e-09	-0.130288704258166	0.0247382347756439
DCT	blue	-0.083789124462904	0.149742811654649	0.0840555368932461	0.148447571349494	-0.0984612819702396	0.0903007168213398	-0.0351062599555226	0.54674498139601	0.0465068610664214	0.424558868804929	-0.0575934885158201	0.322573119392091	-0.0349863517964398	0.548116298011248	-0.0172931996489164	0.766626038656182	-0.0544611748168415	0.349631989780431	-0.0601610878175482	0.301434714277699	-0.231226974993122	5.75254353078097e-05	0.287101067599847	4.82093386403468e-07	0.497049119059257	6.14119341953258e-20	0.26944070655913	2.46149947419131e-06	0.406553187975183	3.00121066100813e-13	-0.0738632429894964	0.204333120697297	0.109071737055491	0.060465152398611
DEFB124	blue	0.0513680853074683	0.377716794605637	-0.13484136344244	0.0200911657630995	-0.0246026679081382	0.672827461371977	0.131784848037419	0.0231181016414554	0.0553184269682389	0.342087858706594	0.117295801407932	0.0433945287600646	-0.0576625197701299	0.321992512459654	0.0711659208315344	0.221393750832124	0.0337493039159839	0.562361554977673	-0.0527167188661017	0.365305393396541	0.00603349340846129	0.917532967047685	0.064060784799533	0.271123573076925	0.182469267325469	0.00158904129989467	0.215431100235738	0.000183262364427732	-0.00292008138983922	0.960033402962436	-0.0832581581782339	0.152349814123017	0.0850632833242008	0.143625044145233
DEUP1	blue	-0.0015153959970848	0.979252753866609	0.0354116668598662	0.543259881999835	-0.0588013914056099	0.312511730733506	0.0176539728039124	0.761902281913954	0.185853023727847	0.00129311296100864	0.0951389101477961	0.101757148815117	0.00868401826062542	0.881530453681027	0.00794108843343802	0.891600499894748	0.0634391474223922	0.275810859168606	-0.0579210106390793	0.319824433695861	-0.166086748233459	0.00410241136006301	0.0810630925630206	0.16349309634585	0.422894544123182	2.58267098458016e-14	0.469641408963978	1.06553396249013e-17	-0.0146995136184269	0.800830673761152	-0.303454130467624	9.61364336658114e-08	-0.0146758978284803	0.801143972368566
DGKB	blue	-0.0662024106703723	0.255392555507276	0.00253436197136315	0.965309108150849	-0.0400591338346996	0.491621881350238	0.0148699688874115	0.798570279065605	0.183476713982723	0.00149502509877656	-0.0516444561598494	0.375152531057774	-0.0260723387464864	0.654511291486338	-0.0646612216818482	0.266647979228363	-0.0420191260450116	0.47065758852131	-0.0260149495209315	0.655222741343847	-0.253993417647351	9.35045259735596e-06	0.337768788792061	2.33062427847187e-09	0.511110741366656	3.62122395065797e-21	0.381205366208989	1.0435075084079e-11	0.167051227326137	0.00388832197499125	-0.173071673817725	0.00276519951994449	0.103617759129576	0.0745882337338241
DHRS2	blue	-0.0136906628868346	0.81424235634516	-0.0123179061538396	0.832578441903016	-0.0119860266961127	0.837025437994614	0.0729553399343335	0.209966022705129	-0.0180858418461985	0.756259235397376	0.161256100580477	0.00534334663264355	0.0788976134020283	0.175074389074145	0.0792696257524864	0.173042630326209	0.146236868159162	0.0116308270063058	0.158101203520111	0.00632632608984398	0.0644942075099716	0.267887777491075	-0.186376646811792	0.00125213201194636	-0.302233485965413	1.08810233487151e-07	-0.161026770478571	0.00540987661473588	-0.300660433669567	1.27530841308914e-07	0.0649337178689831	0.264633597861705	0.0184409609701604	0.751628702310598
DIO1	blue	0.000694976201307488	0.990484256790864	0.0426300035464958	0.464225386160477	0.0158910752914151	0.785065230866509	0.047699597970966	0.412763693726553	0.200000467185489	0.000525700078998558	0.00902295315633277	0.876942580652839	-0.000860861089281	0.988213078651615	-0.0467939930304074	0.42170160264713	0.0564580430504068	0.332220514131322	-0.0184061150206339	0.752082681473546	-0.00260386334961596	0.964358379738122	0.0374908091451265	0.519830543709042	0.157606094910881	0.0064944903568948	0.2092418528134	0.000282240124993984	0.156351293792979	0.00693873829890301	-0.135835896049513	0.0191834574357779	0.229842090660253	6.38862372194682e-05
DLG2	blue	0.0126706009654456	0.827858370635304	0.0696701520615624	0.231280989478281	-0.152302795782493	0.00856300380596601	0.0302182619019158	0.603973789738903	0.0291820416167268	0.616441402925334	-0.227268203698676	7.75042105543974e-05	-0.0797781184249041	0.170293918455873	-0.112778178010202	0.0521871785949283	-0.220000255089368	0.000132179489221174	-0.053732693538632	0.356124809708225	-0.254868239913716	8.68912952909389e-06	0.448387373377145	4.27484245526915e-16	0.682518040968765	4.60793204420849e-42	0.390854940213266	2.80065269604416e-12	0.438333572158882	2.24531639928747e-15	-0.106919920624779	0.065748786800294	-0.0389474591238809	0.503730468904128
DMRT1	blue	0.0224003412024	0.700636920195811	0.0250138853721454	0.667682474535854	0.0785755507753966	0.176847604277953	0.0728197577905692	0.210816720381331	0.153156615168039	0.00819473135957795	0.095761611313656	0.0995264257842467	-0.0100830218625933	0.862620547952848	0.0632327211292825	0.277379452383004	0.0621743700306904	0.285516509670377	-0.0995821178543573	0.0866774074043039	-0.234282341319766	4.55397056127215e-05	-0.0386998171250489	0.506449008895403	0.151765482622331	0.00880223855301581	0.225972643505953	8.53502858055813e-05	0.039050423162397	0.502602420243208	-0.133474224649369	0.0213996894128248	0.110832329860889	0.0564071117872111
DNAAF1	blue	-0.0303754597937001	0.602092298326218	-0.0730005686065057	0.209682790235349	-0.0199865095841378	0.731581116721251	0.0323632271189787	0.578531263546279	0.178273157574544	0.00204175496992238	0.207548606072159	0.000316953522134157	-0.0039310149037214	0.946215134564554	0.00284365593474355	0.96107858663161	0.173903295295811	0.0026357573155568	-0.0275274737397454	0.636577838366677	0.0455888212347359	0.433769528628736	-0.00306633096236467	0.958033506616013	0.209696186953447	0.000273548095436125	0.335081914581416	3.17210040831896e-09	-0.0121381699774658	0.834986152326676	-0.0713571700540189	0.220151632369586	0.135073757351287	0.0198757859641173
DNAH10	blue	-0.0681804383914396	0.241434382525881	0.00551170619956907	0.924642725500376	-0.114878086836946	0.0479312434416778	0.0207210918790752	0.72211531352285	0.117185659171695	0.0435930616478177	0.00999571747597422	0.863798441701859	0.0348367913587964	0.549829095985907	0.0389060676827625	0.504184317752493	-0.0359969573762736	0.536611840777813	0.0100543941532663	0.863006754069238	-0.19280646709076	0.000837334906576127	0.156296380212994	0.00695878570014959	0.216540139745846	0.000169394579993183	0.198927484575703	0.000564077080853378	-0.113273309617328	0.0511563553744628	0.0349220184300386	0.548852735856163	-0.00222964632257833	0.969477958350965
DNAH12	blue	-0.105287781670905	0.0700040693025803	-0.0264641009794064	0.649663009228155	0.0770174391413463	0.185614574514085	-0.00355605009777454	0.951338804575057	0.225184205213456	9.04844427805032e-05	-0.0277453406411662	0.633910603598816	-0.100728049759055	0.0830946564329419	-0.0603040606059897	0.300285262763002	-0.0331874804983347	0.568889466658185	-0.0188460065429776	0.746358007852394	-0.0787047264379425	0.176134795341523	0.158868585943144	0.00607338092467229	0.29473971630965	2.29862464276428e-07	0.408072064143207	2.40276987560364e-13	0.0547721805822539	0.346882968336669	-0.17274312035185	0.00281791164873886	0.159631728305334	0.00583085995776183
DNAH6	blue	-0.109497565717696	0.0594622132853685	0.0298697059808294	0.608154974141995	0.100894276365802	0.0825850081728346	0.0426918743081163	0.463576647380681	0.225040687807969	9.14496790412092e-05	0.0309812663945083	0.594866151311149	-0.0366745104530208	0.528967019997635	0.00735619931101139	0.899540720210251	-0.0326756097375704	0.574868148190184	-0.0230888262550848	0.691898094123219	-0.081613042831901	0.160645492253433	0.107098242471525	0.0652970056784604	0.386376966357577	5.18407745261471e-12	0.431379378613692	6.85149269966332e-15	0.0336223223026382	0.563833821163039	-0.22424044364414	9.70115866041175e-05	0.0992133397357032	0.0878564323488572
DNALI1	blue	-0.00535249805094014	0.92681328028058	-0.0184154588211505	0.751960940415218	-0.104512094964743	0.0721038607924638	0.0656876482409532	0.25911477168257	0.200296984856207	0.000515529859363405	0.0311268862731319	0.59313506906122	-0.0605318493267438	0.298459933301289	0.0131919574419927	0.820892483468094	0.0287954932173749	0.62112088045267	0.0429357554080511	0.461024360400917	-0.0835952904046636	0.150690569158452	0.406654140419039	2.95727814163209e-13	0.560177438843097	6.19141499286535e-26	0.496062935618649	7.45354418539444e-20	0.014115130017074	0.808592634654506	-0.165761094586895	0.00417706644130986	0.0429615315111219	0.460755063280823
DNASE2B	blue	0.0863776841180163	0.137515833283813	0.0407969806329301	0.483671763498011	-0.0486215175964993	0.403780497645467	-0.0108338364959649	0.852503510696785	-0.044922029634382	0.440530870974743	0.0065646155523677	0.910302748582675	-0.0706772349674741	0.224590324253112	-0.023952939530158	0.680987667544798	0.0234353369514764	0.687515197409682	-0.0725556123837265	0.212481194243817	0.0559949196263977	0.336208178597341	0.297655885803656	1.72253930511263e-07	0.438730954731828	2.10501273091023e-15	0.332545741615249	4.2319142578549e-09	0.130337134837805	0.0246842969694469	0.0250012190419947	0.667840720361663	-0.0316994615099943	0.586350850340233
DPP4	blue	0.0774490514917403	0.183154632654398	-0.0363415825527187	0.532716539817659	-0.113854887401409	0.0499672765450774	-0.0798519630332351	0.169897465651128	-0.160949326429795	0.0054325110729687	0.0189180065629966	0.745422327207953	-0.113797946255888	0.0500826694747264	0.0349315561004904	0.548743525427899	0.0293191489972727	0.614785313301385	0.116319613931887	0.0451808716579805	0.0614945538084449	0.290827085715307	0.165612346184123	0.00421157274714009	0.213012694717616	0.000217267061548374	-0.0523637577087217	0.368528940280528	-0.0618233677233949	0.288250264478236	0.316679039244451	2.42227598889e-08	-0.0919988851471639	0.113615053209611
DPPA4	blue	0.0140045373364879	0.810063696571565	-0.0631175451335224	0.278257275027966	-0.0267099333658516	0.646628195781843	0.0832819393110273	0.152232320183506	0.0720480092169331	0.215706249762219	-0.0311672908280324	0.592655159957634	-0.0445175893377493	0.444661062764942	-0.0368905765589645	0.526540797632155	-0.0357098888061814	0.539867425408042	0.0338468002736953	0.56123240546082	0.110500373000474	0.0571545028675103	0.128747323719973	0.026508754729153	0.207523783454536	0.000317490790130629	0.144231755632154	0.0128396320750502	0.0922523358430447	0.112619450043769	0.0164631590820531	0.777526669018269	0.184556132691481	0.0013999719702042
DPT	blue	-0.00714112041316363	0.902463105608483	-0.0304773652312217	0.600874004743382	-0.0423549761250532	0.467115230810935	0.0229839388886919	0.693226814077723	0.0678637906108223	0.243632176940891	-0.0403921268107379	0.488025347971238	-0.0195671231629736	0.737003707899791	0.0411201121744483	0.480212079426914	-0.0820605005722475	0.15835622993986	-0.090862610805845	0.118163566505721	0.038561366078321	0.507972221581855	0.541182842020455	5.37270327527337e-24	0.708396414641217	1.50909890296796e-46	0.244073301623294	2.10886841199326e-05	0.143001630122504	0.013634794719862	-0.0781029010123673	0.179473979722453	-0.0123601156174152	0.832013237860833
DRD2	blue	-0.0726696231025887	0.211761617555262	-0.0642224617749377	0.269913442696165	-0.0110383631881802	0.849751671758583	-0.00949247015994173	0.870593950110574	0.0476245981588077	0.413499638735803	-0.0402489540031521	0.489569971491747	-0.0859628398342502	0.139422071995165	-0.0654808920536446	0.260620286545539	-0.032366721529297	0.578490226486048	0.0516600023772686	0.375008606562897	-0.169430225065027	0.00340275179022166	0.274536802405952	1.55565997771774e-06	0.44628104654875	6.07877169778175e-16	0.443536158681324	9.58259619713945e-16	0.00345243811721707	0.952754962381816	-0.0359110166344289	0.537585445458155	-0.104705906371735	0.0715744612479477
DRD5	blue	0.0641675527854538	0.270324015062413	-0.0377596684620413	0.516839146996331	-0.0923073710162007	0.11240416818377	-0.0300762942282998	0.60567524597821	-0.185741995443221	0.00130195924708	0.0305547335634973	0.599949796220581	0.0633977962149479	0.276124595747163	0.122625460543118	0.0346559630309104	0.018066894125788	0.756506548474619	-0.0588609895564884	0.312020682950129	0.0925429553018269	0.111486276331051	0.0153438212584464	0.79229543234975	-0.0443592012687059	0.446284509715273	-0.0941161834265586	0.105506632139573	-0.106370066531987	0.0671580132126515	0.0620209890437614	0.286708953342647	-0.0876245164935542	0.131906825204671
DRGX	blue	-0.00485101283114959	0.933653716745158	-0.152417984033265	0.00851247629666795	-0.0510011248641708	0.381138138991936	0.09547642525606	0.100543191985028	0.185418744132945	0.00132803196608812	-0.0316587376185344	0.586832187337521	-0.0687780659165379	0.23732427669172	0.0284367936108094	0.62547691474821	-0.105794743534895	0.0686588963676981	-0.0745640013897619	0.20006079717176	0.0580177895841575	0.319015155153296	0.0139404369956637	0.810916641051739	0.241965758656796	2.49578407909184e-05	0.169509993205592	0.00338746675695198	0.0863310396066958	0.137729165128621	-0.16547814799118	0.00424292423831101	0.0965053180963673	0.0969132755742102
DSCAM	blue	-0.0116911382236129	0.840981132096143	-0.0530777282646624	0.362026523960818	0.0423793013368122	0.466859234725263	-0.0697226999965004	0.230928435604127	-0.0165698426954977	0.776123138104654	-0.0482816147313783	0.407078879551515	0.0103443164616836	0.859097037610807	0.0398117909715887	0.494302474068104	-0.0753403102014609	0.195404051601405	0.114757290223584	0.0481679425694022	0.372039445441518	3.49943145670806e-11	-0.142873754238793	0.0137198874535369	-0.384510605883991	6.68241380489624e-12	-0.274547027635112	1.55421373678198e-06	-0.345362596815251	9.59642470740458e-10	0.240844911771417	2.72801842962119e-05	0.0533869213185892	0.359232910881642
DTHD1	blue	0.0699256376147131	0.229570456830401	-0.0668070728003878	0.251067713639227	0.0242453889016835	0.677310007084022	-0.0327089611530719	0.574477702741941	-0.0706423333796827	0.224819870189661	-0.0421756374332496	0.469004961547517	-0.0264255004466857	0.650140062237617	-0.0509606727794703	0.381516447587147	-0.0403198338433469	0.488804955434016	-0.0726811954731515	0.211688676812281	0.343198811028726	1.23872459586352e-09	0.129878858287859	0.0251987665252634	0.269435914929276	2.46255095364415e-06	0.0745481417403882	0.200156765596313	0.205231353150333	0.000370930580730935	0.0936381572047923	0.107296152467539	-0.0493037383962749	0.397208529041408
DYNLRB2	blue	-0.0453538445761568	0.436145381198233	-0.0164191205638137	0.778106251269176	0.0218049773087844	0.708225738653665	-0.00640836865743423	0.912429013023741	0.0965752581295745	0.0966703632259501	-0.0876711075858259	0.131700700823102	0.0410019677850296	0.481475461415991	-0.078760395612403	0.175828263215886	-0.0846205580020748	0.145728755224409	-0.0503513176343012	0.38724284833718	-0.118976436351385	0.0404582197189229	0.0894088540535675	0.124188718015974	0.250827366104111	1.21663741989152e-05	0.317163597123567	2.29999772642075e-08	0.0303878916454088	0.601943614509787	-0.14939756522558	0.00992879384480997	-0.0915091140848485	0.115558496547745
E2F1	blue	-0.0749287234268081	0.197863041093753	-0.106972038274844	0.065616481599366	0.0337725479922506	0.562092255724124	0.172264614364128	0.00289631559260864	0.180574981882688	0.00178062273322937	0.108609737702557	0.0615690181630455	0.0351466452491618	0.546283500188421	0.134368740573393	0.0205354455635864	-0.0150716046424627	0.795898570739156	-0.0653929486773444	0.261262476100403	0.126925327447446	0.0287410712029888	-0.280100223068857	9.32634269358801e-07	-0.275560319119669	1.41710039327036e-06	-0.0179377846983403	0.758192394772627	-0.299634356851648	1.41373274200748e-07	-0.274046909238962	1.62647788704552e-06	0.122020913014333	0.0355652905220222
EFCAB6	blue	-0.121834503685324	0.0358497302834411	0.00395448118920308	0.945894553173327	-0.0676884005271381	0.2448555276549	0.0916362237767355	0.115051635834526	0.254395956340468	9.04042087475556e-06	-0.039354917285693	0.499274248474373	0.0927595959460949	0.110647396942774	-0.0114799143261212	0.843816995851259	-0.11945369221074	0.0396555996861288	-0.141131514501677	0.0149265787552986	-0.336198489265668	2.791702884713e-09	0.253445366907608	9.78883430120756e-06	0.56005183187027	6.38292009930343e-26	0.559636172876135	7.05924836229414e-26	0.148508062889291	0.0103839220140475	-0.404637232506836	3.9667397074277e-13	0.000435852520365701	0.99403214095644
EFHB	blue	-0.0113518267718517	0.845537666305325	-0.0255423487826075	0.661093330683696	0.00432052500151433	0.940895057460511	-0.109578200982298	0.0592738509695108	0.054552081280239	0.34882703616901	-0.0451511065241655	0.438201252670474	-0.0383855172605177	0.509910319862631	-0.173493431084232	0.0026988478668002	-0.0388159113061669	0.505173606661721	0.00650578102529658	0.911103315985813	-0.125867664632248	0.0301093721252923	0.0909758680422656	0.11770391732189	0.314964959541261	2.90724042414662e-08	0.330415223704103	5.3805309738553e-09	0.12923152869152	0.0259411893087619	-0.0329280582351386	0.571915840105188	0.058595029388476	0.314215922909422
EFHC2	blue	0.000324717461493162	0.99555382624281	-0.047357353452525	0.416128287197838	-0.113233000955918	0.0512396355920778	0.067619437490613	0.245337719510639	0.155880178673855	0.00711241960669136	-0.0778811613498344	0.18071601686536	-0.175983086694707	0.00233580503000513	-0.000759770754432115	0.989597125620497	-0.0545153031194095	0.349152556248836	-0.0399834873935526	0.492440879053814	-0.27471973860927	1.52997919462773e-06	0.201430435598395	0.000478312079518265	0.472935326167853	5.87411288763853e-18	0.361491138842903	1.34472234115418e-10	0.22121946657261	0.000121003576162886	-0.238048020649991	3.39987384293164e-05	0.0297592416905945	0.6094827478066
EHD3	blue	0.0250524740495969	0.667200460478796	0.0507154639230752	0.383814548296645	-0.0366165213093162	0.52961914645656	0.0135430112110638	0.816209894323568	-0.0572071347113419	0.325835191313741	-0.182592600823308	0.00157724768192963	-0.0303983936949314	0.601818023786873	-0.0883514405780124	0.128719045431075	-0.10659137036747	0.0665878854268122	-0.010748248172575	0.853655605610808	-0.198872870649145	0.00056609819943393	0.23101466992422	5.84602123379889e-05	0.387270494888743	4.58812897421380e-12	-0.064712104630181	0.266271041031005	0.237354566860946	3.58915417176736e-05	-0.0776698203624385	0.181905707515626	-0.1631295932547	0.00482677856450564
ELAVL2	blue	-0.0247800946219811	0.670605683186964	-0.0708845758841311	0.223230088806382	-0.0958712343514362	0.0991377679584306	-0.127770198428116	0.0276866644357918	-0.00126724697899133	0.982649570446315	-0.00418712431472784	0.942716811347427	0.0206353282914255	0.723218312650233	0.0946734785364935	0.10345019907105	-0.0292324825528564	0.615831911621313	0.0969909882159181	0.0952364537416591	0.250848538673034	1.21451143362392e-05	-0.0878200292849941	0.131043519446489	-0.249830020086862	1.32088425724212e-05	-0.1735411073904	0.00269143912342352	-0.134908849369203	0.0200284128239208	0.17071278911095	0.00316440627687539	-0.00336062823678278	0.954009934486948
ENO4	blue	-0.0827337995141559	0.154957962543539	-0.0699963270554226	0.229098760895693	0.0263761620175022	0.650750029597619	0.055336806429051	0.341927255449595	0.257564572402249	6.91931429636934e-06	-0.0218340800278625	0.707854102086076	0.0527569002287388	0.364939536252832	-0.0165872482632845	0.775894219107324	-0.0339762866200367	0.559734454710145	-0.0842760544760804	0.147381916131133	-0.112388084017844	0.0530114431522999	0.0883521635564888	0.128715904870704	0.333779913796852	3.67924060514144e-09	0.388996908319271	3.61999305929729e-12	-0.0953850287577243	0.100870782665686	-0.296492534888287	1.93339860659294e-07	0.0856738528301449	0.140761901366122
ENPP4	blue	-0.0066311282584422	0.909397812558009	0.0775430896379434	0.18262187295532	-0.0398580276648487	0.49380079089258	-0.00595982551734921	0.918536365143591	0.176439225414695	0.00227432765428834	-0.0364715270856404	0.531251480399052	-0.0773557936587052	0.183684102366653	0.054699067071408	0.347527994523696	-0.0844084259404257	0.14674502900557	-0.0575343759187524	0.323070842309376	0.161140318498559	0.00537684324211358	0.570658461803474	4.65367080345814e-27	0.700228562726765	4.42898234082168e-45	0.394503913507938	1.68399710262662e-12	0.121251012541109	0.0367525795904389	-0.225646491055387	8.74399935625706e-05	-0.0259196166615568	0.65640526377699
ENPP5	blue	-0.0796804795930762	0.17081917470009	0.0775416531910147	0.182630002334364	0.0478034253852093	0.411746149757048	0.0931250972336336	0.109243347752484	0.227240109212331	7.76669090104943e-05	0.00826738312732314	0.887175496608526	-0.0114901660208005	0.843679311140096	0.0129840176303044	0.823669132542058	-0.0191349135913881	0.742605761270528	-0.0784170319827012	0.177725252140727	-0.21237393712897	0.000227185748875778	0.316847568546959	2.37905224358526e-08	0.65532182168776	7.97955270197905e-38	0.561820949552223	4.15115618149628e-26	0.136070966853646	0.0189741942564416	-0.328992760515826	6.30972052890427e-09	-0.0711461604338405	0.221522374176685
EQTN	blue	-0.058470706421072	0.315245544557599	0.00294632547120218	0.959674508306482	0.0672887197649042	0.247659316762379	-0.0472742752395214	0.416947448855567	0.0545959325364865	0.348439163552854	0.0226524701431201	0.697432039450979	-0.037388192858855	0.520974616689237	0.00490935293375655	0.932857676742781	0.0365927330585753	0.529886778714993	-0.072009512223049	0.21595226357297	0.205913047138736	0.000354224104503404	-0.0922387806927701	0.112672523516418	-0.285927622408649	5.39152774094242e-07	-0.115452215148186	0.046819502930489	-0.31653705441368	2.45927936058451e-08	-0.0309748717755533	0.594942221073563	0.185778275411578	0.00129906251192055
ERAS	blue	0.0895890393973257	0.123429236211451	-0.0168802607765404	0.772043424639801	0.0451861892295521	0.437845099267568	-0.0365105055094155	0.530812414920479	0.0220639437938518	0.704921221340885	-0.0174617090681504	0.764418586964061	-0.0288919721683208	0.61995148680914	-0.0156303539648139	0.788507565123533	-0.0110611064100936	0.84944578108053	0.000101258554875096	0.998613517055545	0.11716946260994	0.0436223204457708	-0.0626475079431194	0.281859189139626	-0.0741074114555145	0.202837062562903	0.102582378490988	0.0775508436859738	-0.1822704978021	0.00160821848265238	-0.0961026054273293	0.0983214204233482	0.107880331943501	0.0633455545298866
ERVH48.1	blue	-0.060721375089721	0.296946844399725	0.0695439833658301	0.232129031416928	0.0522370145060796	0.369690753147772	-0.0814821307461904	0.161319940551479	0.0718935570052839	0.216694486086499	0.0445129620676996	0.444708443802308	0.00128927255294479	0.982348057269116	0.0243145421498366	0.676441492668455	0.0527760702024452	0.364765071121414	0.142478939840771	0.0139855611994547	-0.0011799740439588	0.983844293669964	-0.0293265802656265	0.614695608339612	-0.0409936236783877	0.481564757458659	0.0604699322911786	0.298955359296363	0.0515223417426191	0.37628422816291	0.0353289810619545	0.54420234971784	0.0698889877882343	0.229815283911913
ETV1	blue	0.0323272241317821	0.578954148532997	-0.00800520574131445	0.890730711721513	-0.00434795054406893	0.940520565052351	0.109728063268733	0.0589250844418133	0.149633658635251	0.00981100143642218	-0.0173870232527967	0.765396727727336	-0.0474629935617512	0.415088028547931	0.00168853239739876	0.976882974188623	-0.0150577704481175	0.796081800530911	-0.0682862940486396	0.240702764136651	-0.0830264784344753	0.1534980552573	0.303069944801185	9.99635998108912e-08	0.625910783505852	1.04354792607626e-33	0.341721634376572	1.4729021849024e-09	-0.0158225488781795	0.785969591047692	-0.214001042214179	0.000202713860254751	-0.0472344575636745	0.417340391301231
EYA2	blue	-0.0334614941221716	0.565701163019066	0.041771954852756	0.473274006901134	0.0710483708486076	0.222159685165941	-0.018131928296417	0.755657800704579	0.160513950985984	0.00556134807119088	-0.0392003822720946	0.500961885113093	0.08788927200706	0.130738818992427	-0.0216070898845146	0.710754555299921	-0.0744260825093302	0.200896478234235	-0.211368768581402	0.000243654105267231	-0.128114762948344	0.0272662705158641	0.211481349893933	0.000241755692480951	0.662382303545527	6.98598206919872e-39	0.476411404848342	3.11153227467035e-18	0.379549641300888	1.30209660769511e-11	-0.353554913303793	3.58605093469749e-10	-0.118843646554379	0.0406839591998648
F10	blue	-0.0529920339807685	0.362803177255694	-0.0505520547383392	0.385350692003661	-0.157900904862576	0.00639388242596945	0.0923331188858756	0.112303560787991	0.114692252888939	0.0482957863446176	-0.0835960463653512	0.150686864050205	-0.0604798285824439	0.298876137982808	0.0138790413677325	0.81173380501672	-0.126057660124685	0.0298595480203869	-0.0594824562463207	0.306930384115834	-0.141908452782133	0.014377424884638	0.611397236235216	7.80593617147195e-32	0.757845498824175	1.18660772958826e-56	0.405746605772767	3.37588478298752e-13	0.208103441294824	0.000305163258878148	-0.158166078814246	0.00630458251421998	-0.0150595373466662	0.796058397861537
FADD	blue	-0.0153949526702898	0.791619131630393	0.0712448559248951	0.220880481861704	-0.0648114084799321	0.265536454601527	0.0494473588427293	0.395833228119162	-0.00222369559632224	0.969559379559235	0.123336865228871	0.0336112830998734	0.00548184225926665	0.925049831709016	0.177594763949538	0.00212513019083292	0.0730521832808582	0.20935990352024	-0.00164128243286681	0.977529682046572	0.00653453229689975	0.910712083236283	-0.206664965581707	0.000336610113002644	-0.364282739767847	9.4618407579298e-11	-0.23643410441278	3.85580804226634e-05	-0.363308326435991	1.07011043031787e-10	0.0233404591991961	0.688714243397117	0.0523757950078491	0.36841871601895
FAIM2	blue	0.0428741681236436	0.461668150869106	-0.0563051571748641	0.333533543401155	0.0170148749241821	0.770276179128619	-0.0845781194787116	0.145931637879007	0.0511021070310198	0.380194752397197	-0.1591422014066	0.00598540757633619	-0.0643221658576129	0.269169011230166	-0.129328718063497	0.0258285362716221	-0.139248378429713	0.0163345290261596	0.00170701559729017	0.97662999966328	0.108698944705992	0.0613545902539069	0.43519959155684	3.72392532063387e-15	0.628050534597266	5.41805104099305e-34	0.311530842239008	4.17610259138556e-08	0.335931635033591	2.87838031956528e-09	0.0352631238802054	0.544953579955821	0.0284670776131461	0.62510864089448
FAM107A	blue	-0.0073450390013973	0.899692327980108	-0.0544042447648739	0.350136687728786	-0.0390274558315935	0.502853929470552	-0.0336468800944179	0.563548946080152	0.131652869256406	0.0232572344353565	-0.103673748263983	0.0744306865928697	-0.102047169126196	0.0791192617195111	-0.1225153813219	0.0348200514336994	-0.102414560276036	0.0780398958971803	-0.022248985904764	0.70256339337814	0.0670547088850307	0.24931125933089	0.485445036835596	5.76677661832014e-19	0.725517269892199	8.53633956280616e-50	0.431637876626627	6.57617539983503e-15	0.363233984900257	1.08018793099738e-10	-0.103538891670853	0.0748106176165015	0.0212478011330627	0.715354019534663
FAM149A	blue	-0.121803519500352	0.0358971952551168	0.080130639275909	0.168407523742243	0.10305721529726	0.076180528521091	-0.00555471509266631	0.924056461392861	0.184552839806322	0.00140025331124502	-0.0307744124307962	0.597329103078283	-0.124069490085332	0.0325635714671913	-0.0602558860015311	0.3006722446732	-0.0483523822488838	0.406390844263802	-0.0703577619225208	0.226697706612646	-0.0370329139874527	0.524945575327918	0.337870771153896	2.30338005116542e-09	0.658622852604184	2.57628642178195e-38	0.417594742332874	5.8063228679697e-14	0.218815478401138	0.000143960840198515	-0.301360529037115	1.18845058735309e-07	-0.0155335823355964	0.789786302494934
FAM163A	blue	-0.00435104574519758	0.940478301282025	-0.0954479273141209	0.100645245962465	0.0522719849614226	0.369369964573998	0.0629427493552151	0.279593084768397	0.186929704705049	0.00121014565213698	0.0194789248520191	0.738145766500891	0.00684348152924507	0.906509436768026	0.13605931382861	0.0189845209596124	-0.148515163593036	0.0103802168878367	0.0541113524876287	0.352740507803749	0.0379323076045807	0.514923008830505	0.112805773581481	0.0521292755604367	0.257493264491566	6.96134421704984e-06	0.172909889695144	0.00279104265352393	-0.166943896053164	0.00391163701601868	-0.193619439260443	0.000795072083960539	0.0552558530091213	0.342635001840548
FAM174B	blue	0.0182897890394374	0.753598814050007	-0.00789469650080999	0.892229914133148	-0.108987746175342	0.0606646110447063	0.113319199707353	0.0510616808608944	0.222268604932024	0.000112102441016418	0.00230951207231279	0.968385220881673	-0.0556368067632639	0.339312582030469	0.0573828534340067	0.32434892211022	-0.0597378815354597	0.304854208697245	0.038277775102543	0.511099687180835	-0.209613541359368	0.000275110409785595	0.516934383559586	1.07847387951149e-21	0.706054703668502	4.02378976343821e-46	0.549236048570915	8.383563566553e-25	0.0558577912908558	0.337394759862573	-0.327583990456748	7.38209851710071e-09	0.0124012245029062	0.831462854115597
FAM184A	blue	0.00558610840061171	0.923628557887816	-0.00113672100928672	0.984436419802642	-0.000327650262366895	0.995513669467406	-0.0308920538752587	0.595927813719251	0.237982713543834	3.41728903425586e-05	0.0248897205030463	0.66923435206413	-0.0323190724230267	0.579049917173423	-0.0283266403307971	0.626817236663493	-0.00857331774957713	0.883029777165869	-0.153332460944359	0.00812066005499354	0.0292695896461379	0.615383704899103	0.288815013275587	4.0905023638205e-07	0.629982657351048	2.98458969958597e-34	0.503039711902897	1.86824910561472e-20	0.244173478304728	2.09197160496543e-05	-0.364284532213072	9.45969515270287e-11	0.047628406381537	0.413462251458799
FAM216B	blue	-0.0423272152505172	0.467407478071513	-0.0310460811179201	0.594095371236248	-0.0334386563172706	0.565966567342007	0.0535924608746281	0.357383303886571	0.257150080190533	7.16704283905799e-06	-0.0155056492449367	0.790155514447097	-0.0574624298145013	0.323677293979884	0.0381972006010125	0.511990091694912	-0.0707877203463013	0.223864766431908	-0.0580764448658308	0.318525321448471	-0.153135192621632	0.00820379613646696	0.0875665833972752	0.132163474713398	0.311804582758436	4.05794707447737e-08	0.410987625055228	1.56291812420441e-13	0.0788316093451169	0.175436715084442	-0.151989124823149	0.00870195096746018	0.0413801407959563	0.477437797021316
FAM221A	blue	-0.0435199008962391	0.45494299551219	0.0334167542714466	0.566221152809284	-0.0369719426782608	0.525628599318592	0.103931888075142	0.0737078054415777	0.248050944600025	1.52821397608924e-05	-0.0513469949365433	0.37791291858527	0.0149269532560521	0.797814987033454	-0.0931452566592664	0.109166316383563	-0.0195637588427005	0.737047261088782	-0.112009817627778	0.0538210229006688	-0.191732259627506	0.000896359570693394	0.15654405020751	0.00686877629167202	0.554981547489821	2.15966974696612e-25	0.518491350272688	7.77052328578568e-22	0.388145939445584	4.06927679937282e-12	-0.376967453545056	1.83447191217658e-11	0.0518539670554265	0.373215766633144
FAM222A.AS1	blue	-0.083784194979577	0.149766858315128	0.136129028723762	0.0189228136621649	-0.0414726003827164	0.476453439304247	0.142359397351083	0.0140668883939171	0.203319918522034	0.000421764292230044	0.0290917889866955	0.617532605988083	-0.122961648788732	0.0341588898219996	0.0540645608019091	0.353157613422268	-0.0106137278829134	0.855466995110507	-0.0166614353595841	0.774918723729195	-0.20536810406659	0.000367521533361569	0.150756438863756	0.00926761115403922	0.309608994863995	5.10419327464833e-08	0.346506288925159	8.37851317588186e-10	0.122128951437889	0.0354013144886934	-0.318562846128618	1.97943107337105e-08	0.0538522785575135	0.35505381312802
FAM71F1	blue	0.00355446012262875	0.951360535046856	0.0744652677255679	0.200658789035188	0.0407245280098315	0.484449337221682	0.137839698216029	0.0174623567443475	0.107234967359987	0.0649523388354393	0.0347596938535006	0.550713056867089	-0.0312040400792817	0.592218820971911	0.00826981643999584	0.887142510519479	0.0506172788966066	0.384737098348108	-0.0599714757767617	0.302963619608274	-0.0907766866600141	0.118513219191134	0.00580860235510519	0.920596512382941	0.124001290826052	0.0326599125886944	0.138410760054288	0.0169972127621751	-0.0911288733560046	0.11708517062122	-0.13235871143888	0.0225214609985107	0.137944673124507	0.0173760283109515
FAM92B	blue	-0.0148755872885729	0.798495802338682	-0.0610568209402457	0.29428132549312	0.0811405301076923	0.163089855769946	-0.0934163566140276	0.108134560088061	0.0848704141915484	0.144538639753606	0.0719949764579021	0.216045206174188	-0.0304511186167259	0.601187680704445	0.051558216798429	0.375951538325789	0.0548457489135616	0.34623469536899	-0.00501572144894417	0.931406470344097	0.207732038792627	0.000313009421454224	0.00787674516565656	0.892473483806264	0.265484492104075	3.49245813164491e-06	0.301663386989107	1.15266709101756e-07	0.0981107762984016	0.09145835551706	0.00321740708614891	0.955967885435657	0.0758035581457838	0.192663166790819
FAM95B1	blue	-0.141445089351798	0.0147027638416171	0.0621926923886854	0.28537428785788	-0.0108945277930674	0.851686741416504	-0.00924794969498216	0.873899254269355	0.129369767577605	0.025781082003838	-0.108600005116662	0.0615924497921136	-0.0650838873605773	0.263527966948599	-0.0667700317420871	0.25133117846304	-0.115454856975588	0.0468144376292117	-0.0197521616204911	0.734609569346338	-0.133444998683359	0.0214284500675359	0.187272431667394	0.00118478035874536	0.289990791670948	3.6521918088239e-07	0.243622039414755	2.18659828820402e-05	0.107581281735075	0.0640859993739582	-0.349920505784605	5.56913851594724e-10	-0.0248654199101742	0.669538238372417
FARSA.AS1	blue	-0.0380244028185693	0.513902339216528	0.00103304637817093	0.985855740650172	0.0153609919145075	0.79206830357203	0.0509035031011099	0.382051490193866	-0.0426694455773657	0.463811763187093	0.0908466623308545	0.118228405006964	-0.00955402852422097	0.869762187113733	0.0793417235981286	0.172650902322117	0.0519770836849701	0.372080528301684	-0.0938150267913048	0.106631262657359	-0.0663481126159663	0.254345741537047	-0.0375995711098438	0.518619361339066	-0.0524804472606928	0.367461286925117	0.0194176650986169	0.73893934290494	-0.0760067801630203	0.191469680844883	-0.0447043648958652	0.442750963569268	-0.0175531587170053	0.763221403841961
FBXO2	blue	0.0436453771015312	0.453642590021778	-0.108875583003106	0.060931817861431	-0.221466862008509	0.000118846789693975	-0.00124586045038461	0.982942337943887	-0.0368999762809674	0.526435375950077	0.00261628224496897	0.964188503532851	-0.0970884308966727	0.0949028247363292	-0.0108369329969307	0.852461834893725	0.0614704024631703	0.291016958766238	0.11952568039698	0.0395357091034394	0.0883990190585918	0.128512494638776	-0.0408822650737132	0.482757340553814	-0.286118061248894	5.29471593593749e-07	-0.155169955736031	0.00738159375699743	-0.215640620677622	0.000180563691411215	0.230835366101046	5.92608144786197e-05	0.0172970870417492	0.766575092992156
FCER1A	blue	0.0483331923446651	0.406577349314314	-0.0193763408000463	0.739474826065782	-0.147165613055479	0.0111057967831496	-0.0422441423225367	0.468282614424182	0.0291220028676871	0.617167210154872	-0.180803934086724	0.00175639460499522	-0.0861939652018423	0.138357553359407	-0.0894406642951692	0.12405437471766	-0.174784496629249	0.00250463230195868	-0.0976409824372244	0.0930285552827511	-0.0419996639864233	0.470863314625246	0.345774102831672	9.13963959894587e-10	0.462824666637606	3.581090107876e-17	0.130389113272818	0.0246265206632225	0.353189016431655	3.7494988847822e-10	0.0202817476268204	0.727771708186616	0.0222217643313457	0.702910075888506
FCGBP	blue	0.0615653379062055	0.290271072920474	-0.0671125224301646	0.24890242783742	-0.0705522025305016	0.225413427388302	-0.0867243240531721	0.135938385660712	0.0771490487140564	0.184861913610463	-0.120486592849577	0.0379644792819638	-0.0546464886485209	0.347992323781122	-0.00148174053269187	0.979713430011875	-0.155252928507996	0.00734968489527546	-0.111198070078389	0.0555930490744769	0.0655319329251165	0.260248069091249	0.193291098016531	0.000811898211080931	0.381421223676153	1.0137264571188e-11	0.295020698902021	2.235916254347e-07	0.240125903750553	2.88760115975427e-05	-0.0560591237408152	0.335653535188623	-0.036474947010879	0.531212949931173
FGF10	blue	0.0202534226331077	0.728136892627705	0.00472014306216041	0.935439649688439	-0.0433727111065883	0.45647109424593	0.0152915969997771	0.792986348380882	0.157745893246285	0.00644660697024227	-0.0857310094242694	0.140496128056006	-0.0534401197623079	0.35875361623844	-0.0509381983891023	0.381726727505599	-0.0927187541192334	0.110805164823139	-0.0730101976536628	0.209622526453302	-0.0607332244424009	0.296852414284708	0.608230231502955	1.94339222053499e-31	0.783362606194111	7.08453616320014e-63	0.364628651066064	9.05642404511141e-11	0.263470362420376	4.16441514843684e-06	-0.134927593926524	0.0200110131087869	-0.0295710791197092	0.611747396513527
FGF12	blue	0.0230413165061425	0.692499834089364	0.0622002643793905	0.285315526467887	-0.0176182529903816	0.762369586397965	0.0689779418192159	0.235960695736184	-0.07014805730599	0.228088615007404	0.0655982836762633	0.259764751162351	-0.0444237331188502	0.445622665846241	-0.0546030159206309	0.348376535277869	0.119885506021188	0.038941027358985	-0.00794880301078349	0.891495840325944	-0.401600690969689	6.14945883022606e-13	0.0110798037901808	0.8491943228554	0.354317050382923	3.26751821619315e-10	0.295177196846815	2.20170626109724e-07	0.14687350724549	0.0112686234484997	-0.120623972932179	0.0377442193523296	-0.0789016530923679	0.175052231449485
FGF12.AS2	blue	0.149689715593884	0.00978321600231926	0.0822839604754202	0.157222216548059	-0.034137983379937	0.557866593893011	0.0605480852291708	0.298330112875984	0.047611712661588	0.413626157042862	-0.0109633468112634	0.850760782656626	-0.0119545302528863	0.837447744071296	-0.0224252115709724	0.700320549146036	0.010408591779891	0.858230721467888	0.119356723606535	0.0398175782967836	-0.11151580456763	0.0548937651396022	0.0352166048667344	0.545484529064817	0.211692744045555	0.000238228284511265	0.0740446705713685	0.203220725716957	0.0755360862969039	0.194242259014483	-0.0768298933509586	0.186691020458759	-0.0258400984039257	0.657392275301171
FGF14	blue	-0.00747720488073366	0.897897149439933	0.0761240435199546	0.190783481356728	0.0194174672946629	0.738941905762701	0.0239076699982266	0.681557626542939	0.140006092726607	0.0157546314630667	-0.000474577409473419	0.993501916183728	-0.0118770290811826	0.838487082285314	-0.0463753181568476	0.425871610548361	0.00709177500909013	0.903133773429588	-0.143232389886359	0.0134824128872423	-0.18388636654904	0.00145827569872946	0.343725173244686	1.16435060531613e-09	0.702511450952365	1.74246122009502e-45	0.41563660120516	7.80434788693047e-14	0.128871375887063	0.026362338249249	-0.238955418017449	3.16641577047871e-05	0.0388940123223782	0.504316542704701
FGF18	blue	-0.0365222738177512	0.53067988893424	0.0127130127400707	0.827291191909266	-0.00163556965295045	0.977607873578463	-0.0250715444727576	0.666962300820096	0.0949691553310948	0.102372086882763	-0.178577876481809	0.00200528570418074	-0.0665649432811267	0.252793399760423	-0.0758840247288109	0.192189952327184	-0.198282763371449	0.000588368582831751	-0.0806602939264054	0.165602657439517	-0.00222616002716923	0.969525659781715	0.611967061964259	6.61721548528353e-32	0.728912446159705	1.81086288616573e-50	0.373202256063437	3.00773989605351e-11	0.170896959455413	0.00313145296347189	-0.131514551097841	0.0234038258794836	0.000988910740915531	0.986459977748881
FGF3	blue	0.0351431748347618	0.546323148937813	-0.0551435285516295	0.343618555959493	0.0503157933008687	0.387578288283064	0.000577143810986734	0.992097581916925	0.0812522141959051	0.1625095978566	0.0134326487689509	0.817681287063882	-0.0262424767771992	0.652403939258843	0.0184929299374664	0.750951800339235	-0.0934276769755764	0.108091644485411	-0.114545467899584	0.0485853638291846	-0.023117413091246	0.691536117605448	-0.000329447129224598	0.995489066241486	0.242686358230797	2.3564984657913e-05	0.259216826937446	6.01044782155208e-06	0.00277303960513309	0.962044384726493	-0.173233453465796	0.00273957473613427	0.0243615094488221	0.675851861624125
FGF7	blue	-0.0385526651783958	0.508068027073927	0.0781430996775165	0.179249491384265	0.000365345319920064	0.994997538652943	-0.0190020137201496	0.744331079275099	0.18134869715032	0.0016999543370136	-0.000545553524369745	0.992530112216689	-0.109759149566305	0.0588529516331088	0.0133590155074078	0.818663348742751	0.00130624223455946	0.982115757080509	-0.00741791984860901	0.898702340564121	-0.0138372888124998	0.812289640112347	0.561455327381645	4.5381309445386e-26	0.686752441027593	9.15685732820599e-43	0.262708260415977	4.44947140965214e-06	0.112563420001124	0.0526396306996166	-0.147988839554396	0.0106580444342497	-0.00591993068023581	0.919079809240517
FGFBP2	blue	-0.044627221595802	0.443539319194519	0.0529047878225484	0.363594960607789	-0.063594210628877	0.274636531213772	0.0811848054742956	0.162859636137237	0.0968140955127439	0.0958444954015875	0.0320311195781401	0.582437609186902	-0.0679451504686639	0.243066142635361	0.0351561728381492	0.546174656796582	-0.00551880928624542	0.924545898877431	0.00306896681660938	0.95799746488182	-0.250600712194425	1.23961874056265e-05	0.23892483153131	3.17403203973859e-05	0.337764350607666	2.33181698683182e-09	0.24967918668679	1.33736957341931e-05	0.189824057539619	0.00101076098304148	-0.0361447443539561	0.534939659145672	0.130283346533021	0.0247442079832348
FMO2	blue	0.0203069970437579	0.727446227937606	0.0440732028459713	0.449224425633951	-0.124690640887964	0.0316972014802184	-0.0301887870192126	0.60432686501612	0.0263894892452726	0.650585243102059	-0.143039531401033	0.0136096632584466	-0.115952131948741	0.045869125110813	-0.0553755654412394	0.341588729103224	-0.129702716601154	0.0253989488537528	-0.00691600004125311	0.905523337977974	-0.0476242991411044	0.413502574430377	0.391768380630446	2.46724472164547e-12	0.584750182257671	1.23533222219483e-28	0.321026160820894	1.51693333030427e-08	0.485841811428064	5.34910974910836e-19	-0.0271426809119965	0.641300112977	-0.0527351743590993	0.365137325167294
FMO5	blue	0.0133644609294004	0.818590712336672	0.00514729905551514	0.929611645768584	-0.0803026107169426	0.167492960129493	-0.0250316784811705	0.667460202519229	0.0275482384483424	0.636323423643622	-0.0620712186607625	0.286318080815864	-0.0734779453370115	0.206710116913268	-0.113464485242667	0.0507629086186587	-0.0445563887958353	0.444263887580367	-0.0327670171666536	0.573798338270709	-0.164771515009783	0.00441150877746394	0.239265182013789	3.09024945898804e-05	0.454358508258529	1.55486883560092e-16	0.38613268573859	5.35973053050112e-12	0.240872050827371	2.72216149992847e-05	0.0537020841065851	0.356399271415512	-0.058706911012462	0.313291221566284
FNDC4	blue	0.018988778436846	0.744502970986997	-0.0215963912240593	0.710891364793427	-0.0564498891585947	0.332290458188005	0.0184480845085824	0.751535906119076	0.0715541728633707	0.218877354827375	0.0243908836758954	0.675483195839738	-0.0940952960910861	0.105584329793791	0.0272458656208091	0.64003237631488	0.0577497930239372	0.321259447902393	0.0719144200029368	0.216560808702255	-0.279786275428569	9.6024123937235e-07	0.289313829460235	3.89871327656493e-07	0.456256608501721	1.12269461405236e-16	0.142938788532888	0.0136765534036926	0.157778107552699	0.00643561790215191	-0.176670495916792	0.00224372425746955	-0.0213139974395823	0.714505823288847
FOLR3	blue	0.0996154618803761	0.0865714324041111	-0.0481981050827739	0.407891688358774	-0.141489375825321	0.0146713926005166	-0.0334355083324467	0.56600315559056	-0.118214992675598	0.0417671240076849	-0.0375458570990349	0.519217343702112	0.0219805227287081	0.70598510681962	0.00318083175306752	0.956467943172156	0.000510100261377015	0.993015536506456	0.171162679581956	0.00308445642608291	0.0349527917274739	0.548500406707153	-0.0268880047526106	0.644433538411558	-0.377471399159145	1.71617135202708e-11	-0.33220145822314	4.39990822652842e-09	-0.309628687893392	5.09374477535185e-08	0.296891804454053	1.85837683961312e-07	0.0102453338040757	0.860431476291039
FOXD3	blue	-0.0755090223824661	0.1944025630868	0.0180187918386532	0.757134509800802	0.017500418469646	0.763911766953238	0.124087650010327	0.0325379588641457	0.216710756102382	0.000167350410276343	0.0630747197082036	0.278584151530869	0.0243827727241629	0.675584985860098	0.0379299973576995	0.514948626218493	0.021665545867975	0.710007211181892	-0.155165571530561	0.00738328322594377	-0.027379724103234	0.638389335924438	0.129489598117746	0.0256429837837518	0.330100939608573	5.57367536256654e-09	0.338027322812195	2.26215738941623e-09	0.00740853055844359	0.898829872562698	-0.320046023277737	1.68685368467934e-08	0.049468864457197	0.395627538248866
FOXG1.AS1	blue	0.0444184000112105	0.445677341527978	0.0481435345971228	0.408423348437867	-0.0397837131172458	0.494607260232833	-0.0952333312072369	0.101416376273105	0.0337912233702885	0.561875933028458	-0.0484767742308726	0.405183121748733	0.0399603739092198	0.492691265801768	-0.0603002315581333	0.30031600904254	-0.0314597183414293	0.589187116016404	0.179460263661949	0.00190300935159633	-0.00856991046408358	0.883075931952475	-0.111108266767026	0.0557920252744352	-0.197336089394688	0.000625796940071012	-0.00968312564844288	0.868018321888569	-0.164603459732256	0.0044524811765932	0.112683592548593	0.0523860508974458	0.0821178031616979	0.158064845248131
FOXI2	blue	-0.0132420015978118	0.820224568772086	0.04969764686643	0.393443334864516	-0.145480820718508	0.0120742837765502	0.00632030987916902	0.913627624696729	0.11990024428261	0.0389168315589953	-0.0567010504167756	0.330140342048872	-0.0515169534280072	0.376334212684532	0.0054390975529925	0.925632562892941	-0.064898876165645	0.264890575741065	-0.071002595665268	0.222458458104442	-0.153451208909096	0.00807097785491666	0.338385863287756	2.17042346301561e-09	0.607759373769662	2.22370396899746e-31	0.500344227459431	3.200636797079e-20	0.255651224889427	8.13516234209528e-06	-0.229162774413969	6.72431614866194e-05	-0.014940396016225	0.797636839105102
FRRS1L	blue	-0.0163503580220684	0.779011467041829	0.0466366534292689	0.42326590596745	-0.0496099853900256	0.3942793857	0.0519319626487652	0.372496334528828	0.0929930878549499	0.109748827312827	-0.0830774753486319	0.153244746290219	-0.0558794506212794	0.337207162269408	-0.107734994421497	0.0637045253271711	-0.0692229466054853	0.234296773549359	-0.019198223277576	0.741784320837484	-0.316047697310343	2.59104181626183e-08	0.215296619493361	0.000185014336243794	0.571176527282142	4.08500047857792e-27	0.417090821477907	6.26662160157509e-14	0.165946804289822	0.00413434419909578	-0.162589875454097	0.00497077638836249	0.0607064650426536	0.297065694258315
FRY	blue	-0.0446424500571201	0.443383630801455	0.0457147364758982	0.432499466945654	-0.0654410103584305	0.260911380179907	0.00506656870580386	0.930712831144063	0.0548800598648566	0.345932615172558	-0.027707786293719	0.634370026441765	-0.127008777111696	0.0286354163934117	-0.0174962918421467	0.763965791866466	-0.064466717590248	0.268092220863171	-0.0442545801231316	0.447358694818213	-0.160122389090495	0.00567955551990346	0.628187609793134	5.19434993748923e-34	0.742875711593072	2.38489709521719e-53	0.307128102266527	6.59961823350634e-08	0.28209727234637	7.74029060557592e-07	0.0464367253979265	0.425258499604301	-0.0755617967787703	0.194090060968855
FRZB	blue	0.0165886957621528	0.775875182393681	-0.0242929000286003	0.676713255974908	-0.0891007328721903	0.125495848784313	-0.0691827715908974	0.234569049223071	0.0972127613388511	0.0944784895465719	-0.102098265225519	0.0789684261981223	-0.0888826501994996	0.12642744126172	-0.0590331924131622	0.310604694223506	-0.149851148129679	0.00970358902696134	-0.0452264112471977	0.437436976401312	0.00752022155609581	0.897312975571884	0.622834750219926	2.65394122749512e-33	0.737034561591689	4.02489102338198e-52	0.352419943944798	4.11697429265077e-10	0.202536055727189	0.000444424318141338	-0.109140444892439	0.0603023898084528	-0.0472698850816689	0.41699076266726
FXYD2	blue	-0.050534908905234	0.385512089445222	-0.0300759529652746	0.605679338523746	-0.0163266588015553	0.779323521614748	0.00946067899601536	0.871023561112773	0.168765657609811	0.00353254362935588	0.00206562717186098	0.971722274235638	-0.0439308604461188	0.450691695966643	0.0133052955368518	0.819380001555924	-0.0395943928513924	0.496664945407064	0.0615268483519794	0.290573322037283	0.215168079471071	0.000186703544890907	0.14396975775228	0.013005482202018	0.281463722690308	8.21311446395798e-07	0.293130061665291	2.69175861003772e-07	-0.0744279378797648	0.200885219343525	-0.180469027622562	0.00179193812505771	0.0441993045282186	0.447926820369375
GABRP	blue	-0.0655831173973607	0.259875172146422	0.124097267515321	0.0325244013721531	0.0427642312084738	0.462818595261428	-0.00915076718617887	0.875213529906321	0.170816408064674	0.00314582741179742	-0.11010861460093	0.0580470587566667	-0.0540816323572139	0.353005399982233	0.0422132572749353	0.468608204703113	-0.149124490024825	0.0100665992432536	-0.222005051928477	0.000114278807580352	0.0243131749575392	0.676458659463454	0.232963421651269	5.03915856151158e-05	0.529775254266897	6.86329305739478e-23	0.468282626993692	1.35970195767086e-17	0.329240991661885	6.13708797463339e-09	-0.236181159357487	3.93229856919576e-05	-0.0423097309996569	0.46759159189985
GALNT12	blue	-0.112033956102505	0.0537690558878617	0.110037327705531	0.0582107068310682	0.0602225423610197	0.300940284419529	-0.0495712389583652	0.394649261316958	0.117672381766526	0.0427214696283448	0.011336517482761	0.845743373610033	0.036248110964543	0.533771641392244	-0.102241060611723	0.0785481283249391	0.0571621908996855	0.326216042758803	-0.145917086366883	0.0118166085655326	-0.243700307596213	2.17292493803175e-05	0.0535790471636726	0.357503828766606	0.419474590580481	4.36327785018563e-14	0.38202939452815	9.34204625255744e-12	0.43767371157528	2.49878580305132e-15	-0.259161433374523	6.03898397257627e-06	-0.0499938340383631	0.390626430992144
GALNT13	blue	0.00773745579605824	0.894363749420394	0.0718156710991066	0.217194053465412	0.00165006913353181	0.9774094177972	-0.0305936355421571	0.599485331993107	-0.088986541950335	0.125982976722547	-0.0284637467946772	0.625149141334401	-0.00744301188877149	0.898361535458056	-0.108952432625707	0.0607486342719137	0.0522576932602398	0.369501043413313	-0.0722071540635645	0.214691370881433	-0.166328875333606	0.0040476876194874	0.062584255735348	0.282346284667658	0.181974929762756	0.00163712686085631	0.144372170312738	0.0127515152647001	0.111324093151941	0.055314813428874	0.128808807020085	0.0264360999991232	-0.0597410282645871	0.304828689074257
GALNT16	blue	0.0159626130450889	0.784121437168717	-0.0786470501069962	0.176452797418044	-0.142494208021872	0.0139752037396261	0.0353424072352353	0.544049260778843	0.208474513343287	0.000297507379637067	-0.160110699743298	0.00568311878415873	-0.0969566411713891	0.0953542753647959	-0.0156219893809383	0.788618072151689	-0.191896480392829	0.000887094371631352	-0.0425631778055161	0.464926644222801	0.0167253749262394	0.774078257831334	0.653630716353888	1.41621835943261e-37	0.767468353970094	6.62305973273315e-59	0.452088132125759	2.2893549904379e-16	0.0978590093262756	0.0922971840197024	-0.264848006789134	3.69274175987812e-06	0.00298186862779228	0.959188459348667
GALNT5	blue	-0.00300452264461311	0.958878675896827	-0.0380533979194449	0.513581210221886	-0.134655033634756	0.0202653148696265	0.113203078945751	0.0513015293398355	0.0946063189808985	0.103696326759615	-0.00597106992684447	0.918383201576759	-0.0677700098830586	0.244285767629125	0.00552493684207185	0.924462371219926	0.0354423173046409	0.542910728189816	-0.0463727264824103	0.425897497996211	-0.320374914295174	1.62788240619103e-08	0.196603691978401	0.000656252544766612	0.507781685825624	7.16252330023807e-21	0.303332439061382	9.73331598642067e-08	0.266800021539479	3.11084785173819e-06	-0.215745942864426	0.00017922119960366	-0.0829735614922469	0.153761236018685
GALR1	blue	0.0123136480961072	0.832635464032453	0.0316565565681318	0.586857971451725	-0.0355489842699048	0.541696501699055	0.0362457475146903	0.533798333478527	0.0258364852895742	0.657437136819293	-0.0422863194472305	0.46783818440548	-0.0756116095428476	0.193795432770175	0.0508525590726088	0.382528653425678	-0.0869599874757151	0.134873919603609	-0.0572988082391493	0.325059246812353	-0.0182518824309812	0.754093073715518	0.337976263001935	2.27552309229329e-09	0.389730489296177	3.27182210656094e-12	0.172799950224707	0.00280872923790964	0.0938927149214991	0.106340245587542	0.0109154624239821	0.851405044712027	-0.0235507354394519	0.686057867836953
GAS2	blue	0.0156616889982761	0.788093626250032	-0.00210789598397973	0.971143877276636	-0.118318247077475	0.0415875683486904	0.0575154504830711	0.323230298045838	0.165814108857507	0.00416483012962681	-0.0581878624554679	0.317596216875692	0.032764961219974	0.573822390241036	0.00751999880974793	0.897316000363344	-0.102639382245218	0.0773852907968121	0.031668095643342	0.586721563826389	-0.168161179476606	0.00365447428306865	0.425746093633492	1.66033099112166e-14	0.548585095922246	9.76004408596824e-25	0.414781821767031	8.87443095633951e-14	0.167182299643144	0.00386002015269443	-0.197645260819775	0.00061333761746411	-0.00269999405798942	0.963043464782572
GAS2L2	blue	-0.0755395003423927	0.19422204391231	-0.0744410878457188	0.200805434913722	-0.0061853991957258	0.915464339108025	-0.0383592116753975	0.510200574604255	0.073297022071903	0.2078331420721	0.0409427440857707	0.482109449050474	-0.0225564362106584	0.698652123958883	-0.0125583349182415	0.829360150950805	0.00205118540791619	0.971919895505924	0.0946229500787252	0.10363533368872	0.118950468633005	0.0405022809239108	-0.0549722814973745	0.345121506525727	-0.125913198129897	0.0300493381016306	0.0991636698299678	0.0880162113367506	-0.170498645390904	0.00320311788013031	-0.0483851349806092	0.406072640629458	0.0563832994896705	0.332862018364534
GAST	blue	0.00647966643693972	0.911458688670589	-0.0112455573125266	0.84696579923386	-0.00785560493029997	0.892760334474128	-0.0257227035723626	0.658850512411525	-0.2351040529183	4.27434550658042e-05	0.108229085048888	0.062490944781146	0.018035461951526	0.756916868255574	-0.0609724609404841	0.294950159770484	0.175904224080614	0.00234658619310314	0.0271967675397501	0.640635469696764	-0.00176113291045208	0.975889324271318	-0.263769442863716	4.05737620647819e-06	-0.45476537276054	1.45027826264401e-16	-0.262452705541051	4.54915457146082e-06	-0.0936733170896299	0.107163719557589	0.406576857266001	2.99085336943208e-13	0.104536790323472	0.0720362280979292
GATM	blue	-0.0303475147297013	0.602426578854734	0.0392727305825513	0.500171413837135	-0.0369354034860035	0.526038141948362	0.0274853269719318	0.637094362853411	0.0733296192012584	0.207630481021905	-0.0759432423357243	0.191842244048029	-0.0386589400071726	0.506898482603835	-0.0736626668430038	0.205568043938072	-0.0673225016370792	0.247421473037717	-0.114111572867006	0.0494498455127743	-0.173325814890877	0.00272504228989565	0.307041924995623	6.65850289965585e-08	0.662954878834212	5.71724783815666e-39	0.402334831980581	5.53325476115157e-13	0.480970326322915	1.33735665893592e-18	-0.128799123526327	0.0264475316013473	-0.0339019018514942	0.560594732165362
GBX2	blue	-0.0212654634003467	0.715127672522865	-0.0944666361151969	0.104209722144673	-0.0648680149305323	0.265118338184454	0.0706264662038939	0.224924282906975	-0.0895854839637526	0.123444187403964	0.0353763723682287	0.543662076097037	0.00316915804491077	0.956627549638582	-0.0181274296140527	0.75571650266418	0.0798097433863066	0.170124047773716	0.0799353476449571	0.169450622952802	0.0147481644254209	0.800185348900299	-0.169389381287541	0.00341060236244439	-0.394747874986052	1.6273244875105e-12	-0.29196308374081	3.01636488353373e-07	-0.31483269402519	2.94832942161026e-08	0.177660491211245	0.00211691844189191	0.0632195638433969	0.277479636582619
GDF10	blue	-0.0333113527878149	0.567447084878741	-0.0350472570412457	0.547419550537799	-0.0262684778812976	0.652082128633479	-0.0299265897021793	0.607471736154546	0.130407234788847	0.0246064052254165	-0.225094965661322	9.1083497451307e-05	-0.0084067270209486	0.885286859926476	-0.106318321492664	0.0672918949165571	-0.278016543344661	1.1311090716777e-06	-0.00282096574114989	0.961388907390504	0.0734710378519739	0.206752912355154	0.595808132268564	6.31324971861986e-30	0.690856854037611	1.86204154261902e-43	0.318045086743365	2.09266799188463e-08	0.237662004845695	3.50404144173867e-05	-0.149235583860018	0.0100103333902512	-0.0147090632442016	0.800703992807077
GDF7	blue	0.0267592252523726	0.646020386090846	-0.0314222623981058	0.589630804242286	-0.0431083373957255	0.459222971007839	0.0244120099331268	0.675218095343175	0.00706023149277466	0.903562526649219	-0.0890430676619438	0.12574166041191	-0.0847960849206537	0.144891908130002	-0.162170171750007	0.00508541315948917	-0.0389839896395355	0.503330097439917	-0.0312113029274958	0.592132603545961	-0.281855104411697	7.91785783427324e-07	0.255135091663426	8.49642016162187e-06	0.467995050778645	1.43150009060539e-17	0.217708648259544	0.000155849586883982	0.455148292647073	1.35816289259594e-16	0.181871407959093	0.00164736390491425	-0.0663212074104326	0.254538821440696
GFRA1	blue	-0.00235835116083134	0.967717024707355	0.0197787965955571	0.734265160617186	-0.0914814840096092	0.115668904586385	-0.0592967957611407	0.308445323808278	0.0579282517669585	0.319763836213255	-0.0436853141768395	0.453229129810005	-0.103256347588208	0.0756117382893394	0.0656102948109884	0.259677324742177	-0.112805463289604	0.0521299263401215	-0.0191900286016587	0.741890629935443	-0.0561453364753586	0.334909687227271	0.57516334700474	1.4867149489418e-27	0.683129180700632	3.65559311784366e-42	0.289930252391537	3.67361340949024e-07	0.271125403529137	2.11722172474442e-06	0.0984527125353955	0.090328879109247	-0.0574597326466507	0.323700043423109
GGT2	blue	-0.056884923193472	0.328571956927102	-0.0215508352369523	0.711474017253663	-0.00776031018588053	0.894053556262688	0.0501865841840526	0.388799835982607	0.0116431855345655	0.841624759758292	0.0760868912255531	0.191000693247203	-0.0392675533897693	0.500227957512685	-0.00881198703147605	0.879797776117936	0.139963992618828	0.0157863725561695	0.114182577875058	0.0493075045979841	-0.166671969696735	0.00397127273471023	-0.00129295753784902	0.982297612902091	0.135730163273037	0.0192782347024576	0.195480873774722	0.0007056151991646	0.0910591632536039	0.117366759354459	0.0100384290012368	0.863222148340286	0.0408679933511624	0.482910297362798
GGTA1P	blue	0.0598915206535874	0.303609859447637	0.0546066313109948	0.348344572275121	0.0625287472043421	0.282774214881786	-0.0961480324191756	0.0981617692455112	0.117015207880477	0.043901806730949	-0.118352926718522	0.0415274077682663	-0.034666157794018	0.551786427127378	-0.0768582067251141	0.186528218380991	-0.0989757202085852	0.088622922040415	0.0383784494352781	0.509988297508335	0.266492428430665	3.19633677361512e-06	0.488284063929585	3.36020071701616e-19	0.62218463466843	3.2284322020023e-33	0.244634269144955	2.01588808536487e-05	0.223427742547978	0.000102984185655304	-0.153676314070548	0.0079775400543211	-0.037090183502611	0.524304432228321
GLRB	blue	-0.0155427388895788	0.789665283882148	0.0571481771162408	0.326334853652645	-0.0531559483356223	0.361318515488165	0.0411901433316235	0.479464047893175	0.188468723514765	0.00110002420108373	0.0603184411313469	0.300169809448648	-0.0548420867889325	0.346266947286665	0.0209507072159847	0.719165081131623	0.0890212342440315	0.125834827876851	-0.0446889097035174	0.442908841951171	-0.177957535959145	0.00208016650760872	0.391140242940317	2.69205651309941e-12	0.607701768213799	2.26062892970571e-31	0.379748641963051	1.2679903115517e-11	-0.080616699201948	0.165832190758707	-0.269995325280476	2.34264823982442e-06	-0.0429956742152265	0.460398490432649
GNA14	blue	0.0741536998946617	0.202554343492789	-0.0317403853825585	0.58586733321627	-0.0395519950965005	0.497126379815038	-0.0207304808024725	0.721994598123707	0.029912639995357	0.607639256408677	-0.0678451103437686	0.243762268671629	-0.136458721189821	0.0186333486123052	-0.0431012242101496	0.459297139959535	-0.0549564978845232	0.345260241074387	0.107070873668752	0.0653661790443766	0.0253516500270167	0.663468078967413	0.426964967834767	1.37285767640832e-14	0.656593452787307	5.17095981917896e-38	0.375343743948002	2.27222153913882e-11	0.363449128281704	1.05127377511349e-10	0.0295975271006166	0.611428855512674	-0.0743124011038241	0.20158720198221
GNE	blue	-0.0344796084747085	0.553930216687998	0.0371230555412528	0.523936603932449	-0.0583685637975352	0.316093120775771	-0.00398399116112443	0.945491419180629	0.208542826695317	0.000296117609317446	-0.0297174780759413	0.609985077576322	0.0195101314323219	0.737741614159023	0.0262231836676428	0.652642767952792	-0.066112481511683	0.256040147909991	-0.0215805288572886	0.711094222414637	-0.0518021568894984	0.373694136917918	0.0807282490608636	0.165245337025291	0.307869652497431	6.11324141332283e-08	0.246901646210831	1.67817875959435e-05	0.177796007798158	0.00210007875204167	-0.149840242892991	0.00970894990308844	-0.0922970174277187	0.112444643789264
GNG7	blue	0.0435769691474571	0.454351294942522	-0.036412785141819	0.531913514491716	-0.0243280083036273	0.676272417346233	-0.0744268801726014	0.200891637741158	0.101120672628271	0.081894938664939	-0.0380360998212586	0.513772779076665	-0.0747392010107142	0.19900286922535	-0.0469547264953454	0.420107045250914	-0.0644612217100989	0.268133106680944	-0.0143814835680631	0.80505247178558	-0.00327015781864915	0.955246708150588	0.497844421875152	5.25078439887101e-20	0.751613513217365	3.00655772740013e-55	0.534644267728587	2.34127518679274e-23	0.27608156373136	1.35115434896825e-06	-0.0924466931372374	0.111860622844229	0.000560919696067514	0.99231972021244
GOLGA8A	blue	-0.0583835882772994	0.315968354849967	-0.0470747531413513	0.418918622071984	-0.0192054942135729	0.741689999473031	0.0256548590385979	0.659693842465672	-0.00358363039215088	0.950961865551373	0.0184521856696914	0.751482483148514	0.0719545893374248	0.216303594381041	-0.0240420451720443	0.67986632631638	0.026926048480395	0.643965063561785	-0.0283159637644844	0.626947212155134	-0.127616631271766	0.0278758118814408	-0.0942394292152256	0.105049095321392	-0.078231922218454	0.178754201037578	0.197337092976234	0.000625756120382416	0.0529227389809201	0.363431961000054	0.0230850909267081	0.691945397333491	0.217322308282603	0.000160211479638694
GOLGA8B	blue	-0.135402951645263	0.01957412649427	-0.0657693530361002	0.258521486072659	0.0518592059325901	0.373167416380138	0.0169385966095054	0.771277433340707	0.0232004730033673	0.69048478206103	-0.0567042458777794	0.330113044524629	0.0595453672292118	0.306418161492937	-0.069730470631701	0.230876333229957	-0.0739195406657779	0.203987469683123	0.00155643156093328	0.978691068216384	0.0483441197668181	0.406471140396579	-0.0993354386981808	0.0874646515208023	-0.178674723830114	0.00199382001766644	0.108842885473612	0.061009895690595	-0.162166483479455	0.00508643101673211	-0.0578170846594896	0.320694962944631	0.229147297192105	6.73215448221662e-05
GPC3	blue	-0.0552505690113229	0.34268123028762	0.0955549978310478	0.100262240721131	-0.0370098044704148	0.525204403792561	0.0551923335401278	0.343190981404838	0.101697797025821	0.0801568640094407	-0.0270567996152943	0.642356052657758	-0.0192437694113219	0.74119354264057	-0.0375201555362774	0.519503596897841	-0.0200171554791276	0.731185389509594	-0.088509619836554	0.128033337758406	-0.268301327960281	2.72397776026773e-06	0.381507926327004	1.00199904778456e-11	0.636691978143854	3.64165395097506e-35	0.391266659678875	2.64526176799942e-12	0.152185066770149	0.0086149213108873	-0.300694019700307	1.27100554739855e-07	-0.0601516022833986	0.301511077644232
GPD1L	blue	-0.0747445049852313	0.198970905190626	0.120698417733935	0.0376253153665541	-0.00631714827127513	0.913670662560007	0.0140710683942718	0.809178645306481	0.0907660309166312	0.118556636999894	-0.119726678002443	0.0392025829876046	-0.06612278963085	0.255965860170011	-0.0122983161496504	0.832840790306123	-0.153569269973668	0.00802185160998592	-0.0395394774253291	0.49726265886417	-0.191426091082745	0.000913872022279364	0.492091850200272	1.61551690544732e-19	0.634262596936957	7.84693910074139e-35	0.379044192323111	1.39279310188794e-11	0.515823373286571	1.36127978913753e-21	-0.268023234443937	2.7919862129629e-06	-0.0841968535231713	0.147763984589032
GPIHBP1	blue	-0.0370519521613621	0.52473239505418	-0.00665255121087776	0.909106368258193	-0.0107365837644074	0.853812643017152	-0.0109543775743089	0.850881452018308	0.0971014610562968	0.0948582821454516	-0.0150399071959249	0.796318410542478	-0.107000837001237	0.0655434672384953	-0.0210046071189325	0.718473144603636	-0.00772744693597968	0.894499600592288	-0.0182326998813122	0.754343230860977	-0.0183158645127425	0.753258877409304	0.578159284055885	6.89285782195255e-28	0.654536245541889	1.04211788665718e-37	0.283257096349898	6.94146249454121e-07	0.205381611022376	0.0003671864062083	-0.0711759884881096	0.221328239448973	0.0040150308139287	0.94506740329443
GPR158	blue	0.0382261750383427	0.511669811245605	-0.0199407869001465	0.7321716609768	0.105032006690952	0.0706908663557436	-0.134802010576673	0.0201278374392609	-0.062710439192698	0.281375128384561	0.0642704976235965	0.269554612189793	0.0424891433926987	0.465704232759948	0.00406304282854776	0.944411567704933	0.0881640698954423	0.129534967598848	0.0613263171072865	0.292151452238873	0.211147770827354	0.000247421229024044	-0.17050277774597	0.00320236681312347	-0.253620369721121	9.64677121893673e-06	-0.266570906296477	3.17431495738013e-06	-0.258187750496091	6.56214088526803e-06	0.126138959745696	0.0297531904361671	0.0339854263364637	0.559628795687593
GPR39	blue	0.0327610398686004	0.573868266399585	-0.0603832636949121	0.299649750320387	-0.00626705109940565	0.914352651383761	-0.125415018371277	0.0307117649043877	-0.0334167722597923	0.566220943693537	-0.0434341872695318	0.455832510603098	0.0243201414018097	0.676371188861013	0.0332314891650667	0.568376825635085	-0.0455300863312445	0.434362699339354	0.196933619146292	0.000642367170056766	0.397030432770755	1.17972401697258e-12	-0.189820695846344	0.00101097388479872	-0.492256729045027	1.56476746561267e-19	-0.368520690884505	5.51304239544423e-11	-0.403459337871003	4.70459528331119e-13	0.208443990259236	0.000298130305262539	0.0257998691890272	0.657891842624031
GPRASP1	blue	-0.072077051032828	0.215520791906625	-0.0144336019004572	0.804360218183624	-0.121093196010319	0.0370000579148999	0.0846945058520206	0.145375751705604	0.191981138007029	0.000882352637854261	-0.0428276298874621	0.462154960238294	-0.0256006701417744	0.660367737694212	-0.038849220474636	0.504807985588809	-0.0729545145704513	0.209971193884505	-0.129337892686726	0.0258179236610413	-0.164481708014343	0.00448237859216255	0.533318565645918	3.14322309347414e-23	0.794557756272178	7.01691517639063e-66	0.483816694695869	7.84314607182807e-19	0.225992258927698	8.52261156748284e-05	-0.182261956019074	0.00160904731951083	-0.01324538255332	0.820179449496272
GREM2	blue	0.0350686454086651	0.547174974063462	0.0449320639319561	0.440428678542164	-0.156651590982975	0.00683001840788648	0.0396991852667245	0.495525416319746	0.0545211797693392	0.349100529687844	-0.146321208061412	0.0115822603023112	-0.0769408587029909	0.186053566023007	-0.0329165779532774	0.572049942737263	-0.116545723464738	0.0447617134210685	-0.0719089654133998	0.216595752688247	-0.176370852956713	0.00228344778394114	0.560412930868029	5.84751959151015e-26	0.721524454796015	5.13288854458078e-49	0.410283628586928	1.73461028095032e-13	0.293129983588469	2.69177916084024e-07	-0.0637867678865317	0.273182987466807	-0.0221792760931359	0.703451311068108
GRIK3	blue	-0.0463116560450668	0.426507776383766	0.049729528656172	0.393139534852718	-0.0765495260652857	0.188308774731934	-0.0973599285223132	0.0939781702509855	0.107504578641012	0.0642770567630221	-0.10969955510708	0.0589912991053671	-0.0829728368751352	0.153764842246489	-0.0687813653897016	0.237301722360835	-0.0965299298252183	0.0968277399861433	-0.0278587830119838	0.632523654018417	-0.139227121645897	0.0163510629521351	0.39208939071561	2.3595366394465e-12	0.599468191843553	2.29978418562137e-30	0.516601608309466	1.15648977564295e-21	0.276921684189439	1.25100417276745e-06	-0.0550198136329633	0.344703922980073	0.0344736551916017	0.553998697436176
GRM1	blue	0.0260163635310691	0.65520520822269	-0.0279948454836684	0.630861845297681	-0.0323118975486011	0.579134215804192	0.110112835580088	0.0580373809052006	-0.0166716972447688	0.774783816705857	-0.0749377889942884	0.197808638178718	-0.0323778738430896	0.578359266950139	-0.0600576994602906	0.302267734374904	-0.0775744307437551	0.182444568600573	-0.0220973033949267	0.704495940221645	-0.241627914193452	2.56373658855505e-05	0.186302998594597	0.00125782300996605	0.345333753163549	9.6292597223905e-10	0.250271200986532	1.27376543522183e-05	-0.0560152552275509	0.336032440932373	-0.114429832188655	0.0488145102298913	0.0970348393711222	0.0950861985382888
GULP1	blue	-0.0432036023917723	0.458230289639875	0.0382023862318912	0.511932762620383	-0.0655529134327576	0.260095174157294	0.113491093236366	0.0507083487982937	0.105454118957364	0.0695603577046588	-0.0336715128145584	0.56326327116943	-0.0770922892863034	0.185186238631137	-0.0067827651643839	0.907335161611839	-0.0547297213457866	0.347257462282076	-0.0292470729712415	0.615655660814784	-0.374804735448806	2.43887227962908e-11	0.376626256514194	1.91903857051139e-11	0.720957392795743	6.60548931745681e-49	0.389451741904033	3.40009128309994e-12	0.318469571161217	1.99938401041428e-08	-0.163578748310163	0.00470981795711366	-0.0804992219213423	0.166451913051051
HAGHL	blue	-0.0917066161829214	0.114771689601806	-0.0194697044581872	0.738265192403067	0.0628556627369417	0.280260226901524	0.126346053495687	0.0294837299191733	0.112148075831534	0.053523934845109	0.201135713762951	0.000487741907021573	0.0424767306150021	0.465834675348369	0.143132057481776	0.0135484822905804	0.145265418610384	0.0122033261029571	0.00586058849804782	0.91988823292788	0.0238785197923058	0.681924733425451	-0.135708597354812	0.0192976159784739	-0.157962788070095	0.00637294196026485	0.120643943733671	0.0377122906136206	-0.253467968673249	9.77037555885547e-06	-0.171162161572682	0.0030845474178166	0.111434467218243	0.0550720773321335
HBA1	blue	-0.0486725686598971	0.403286482091945	-0.0918755320978271	0.114102096393755	-0.037928401936086	0.514966317584342	-0.0202213983905239	0.728549844181323	-0.0347871302683596	0.550398405122808	0.0588776074103809	0.311883853513574	0.0101414825120869	0.861831977945595	0.092789276534807	0.110532854581898	0.0120143270403985	0.836646025234502	-0.00332348064979336	0.954517746513652	-0.0276216581858142	0.635424207858956	0.0350163697648569	0.547772842176479	0.101794359828292	0.0798689876157851	0.114195596741098	0.0492814433350073	0.16874285484427	0.00353707555038609	0.102427760040223	0.078001339128716	-0.0313788375576826	0.590145389386634
HBA2	blue	-0.0572945295330255	0.325095436068456	-0.150465385146537	0.00940584379455953	-0.06837153012116	0.240114787717518	-0.0497761188458961	0.392695833603867	-0.0481302777696831	0.408552566769531	0.0526928245249809	0.365523062840885	-0.0150397154612788	0.796320950289565	0.0636845202179247	0.273954164387704	0.00184143958719171	0.97479024705065	-0.0502188007403014	0.388495041467757	0.00474069700094776	0.935159135808445	0.0718074135213101	0.217247066613826	0.204656248745432	0.000385591731104816	0.127537015633492	0.0279743093625778	0.172306769762834	0.00288932962460165	0.0852211484213101	0.142880542797455	-0.0819194788290712	0.159075051105063
HBB	blue	-0.09867371274127	0.0896048359865203	-0.117487228182621	0.0430512876548256	-0.0539730934094874	0.353973858400047	-0.0565089247316782	0.331784265030532	-0.0148315708050371	0.799079327370421	0.0534337985454038	0.358810546679024	-0.017972543499206	0.7577384188269	0.0690226039820869	0.235656759522822	0.00221412726874077	0.969690299500074	-0.0687996302423889	0.237176895888013	0.00823110564362953	0.887667298733026	0.0980319433716828	0.091720350194253	0.264235374895446	3.89583233886206e-06	0.132721326356302	0.0221513585431292	0.186672205257858	0.00122953053752719	0.046889790000353	0.42075082344	-0.0722150887871934	0.214640860322851
HBD	blue	-0.0178056637093526	0.759918749557766	-0.127726230552059	0.0277407064829482	0.0725964383207127	0.212223320370968	-0.0888198771804557	0.126696581814294	0.00201863246036124	0.972365356701226	0.00600600646008642	0.917907339541353	0.00339088962850099	0.953596271305613	0.075078310904807	0.196966751316125	-0.0487879247601118	0.402171521131532	-0.0292342177100234	0.615810949939717	0.111838276368443	0.0541915318469022	0.151384899080406	0.00897526668811233	0.292833072936922	2.77102995468361e-07	0.165025878724671	0.00435014060388924	0.103290032074021	0.0755158656774877	-0.0435497865748534	0.454633078085495	0.0542227559599215	0.351748695087143
HBG2	blue	-0.0903801229545814	0.120137432621066	-0.0688429369531444	0.236881111734833	0.0372023670928458	0.523049673599172	-0.0275415278350092	0.636405639194491	0.0611865577375725	0.293254704448668	0.0293674622172469	0.614202213180178	-0.0332597844342082	0.568047340403058	0.00410219043793403	0.94387684603866	0.060676971855675	0.297300881352438	0.166754891094695	0.00395300091532284	-0.0767948663529056	0.18689257040626	0.0370838970849677	0.524374790357206	0.137953453430305	0.0173688245357015	0.105577144121985	0.0692336631556104	0.123470586562806	0.0334179385527743	-0.0026204459426975	0.964131549298273	0.0640757846278166	0.271011145990234
HCAR1	blue	0.0640296776815866	0.271356829242442	-0.0745797047988684	0.19996580711344	-0.0909130379713029	0.117958737514024	0.0923813934297742	0.112115122921604	0.171239926475727	0.00307091472712577	-0.0190138775585071	0.744177009814868	-0.0410615611727317	0.480837972191774	-0.0402337545610964	0.489734104657991	-0.0466837287161883	0.422797519656809	-0.0291809370451481	0.616454752704326	-0.1333766405271	0.0214958506733318	0.239535049116128	3.02530820643356e-05	0.436921256449909	2.82212197652778e-15	0.472829034102587	5.98868560419699e-18	0.217603971115022	0.000157020308963157	-0.0790799618148615	0.174076284509578	0.108150904509192	0.0626816943545236
HDGFL1	blue	-0.0159784717314295	0.783912257099738	-0.0418011904668186	0.472964120228175	-0.0865580148788607	0.136693462088723	-0.00965264907628839	0.868429947164953	-0.0024782381975196	0.966076876517366	0.00406445186867923	0.944392321031116	0.056770213099767	0.329549838183911	-0.0196673841889338	0.735706153700566	0.00843553038614789	0.884896545899946	0.0817583751367704	0.159899237681903	-0.118346881444543	0.0415378895407593	-0.042225761223792	0.468476373014788	-0.0894742234339741	0.123912767674168	-0.0559814641942761	0.336324491060611	-0.173401444069694	0.00271319476903549	0.178595512310049	0.00200319333864191	0.0508507472631422	0.382545630286471
HHIPL2	blue	-0.0112401131377532	0.847038975862564	-0.0332707083020826	0.567920161377851	-0.0208996490785175	0.719820747966566	-0.0238305562913707	0.68252893098601	-0.00939912077549464	0.871855537804854	-0.0146994791253608	0.800831131339789	0.0800945463095978	0.168599942810358	-0.0360723440622811	0.535758527946542	0.000301355281967407	0.995873708493757	0.098180934646785	0.0912256937038515	-0.140589966635479	0.0153201478668733	-0.0746575415651772	0.199495455560188	-0.0253998349717502	0.662867718900894	0.0880654626150555	0.129965963395189	-0.135263528138399	0.0197013990162176	-0.0754181455072406	0.19494154860171	0.0407314690920764	0.48437481517446
HLX.AS1	blue	0.0179745879033581	0.757711719965657	-0.038131465300497	0.512717108601835	0.0178452877490719	0.759400877907852	-0.0763592714140402	0.189412412742048	0.218798132367798	0.000144140418914805	-0.0386810408363459	0.506655441981833	-0.0613487937349274	0.291974282350241	0.0390622133259543	0.502473334955838	-0.0452542884289622	0.437154241383156	-0.0567281059291754	0.329909263763767	-0.0119123393079899	0.838013515623855	0.4030729139488	4.97467187630651e-13	0.477984245500589	2.32846763340167e-18	0.247927527702286	1.54368686962539e-05	-0.00768176071348726	0.895119742904061	-0.168837728037204	0.00351825457633868	0.02660826041953	0.647882648110742
HNF1B	blue	-0.0878662654475417	0.130839997932936	0.0243146111714133	0.676440626021388	0.00207766785671362	0.971557510680233	-0.0127427498876482	0.826893566208248	0.0457550013787895	0.432093781835156	0.0287651611567151	0.621488723677527	0.0639026003245199	0.272311136817941	0.0304514481680601	0.601183741746974	0.00127992373804022	0.982476035055138	0.175365813852677	0.00242141082163796	0.0125632885775887	0.829293872837848	-0.125607200672875	0.0304547577245899	-0.166141346197663	0.00409001353685665	0.0973508739594906	0.0940088915934913	-0.0554557584709995	0.340888990344512	0.0626650521515219	0.281724184413295	0.114753573441602	0.0481752410128472
HNF4A	blue	-0.0782472783543714	0.178668675271346	0.00121808548290201	0.983322562369939	-0.0813607460587794	0.161947203388923	-0.0176116862000134	0.7624555058224	-0.0704041902399757	0.226390576932234	0.122843375894683	0.0343330672474972	0.0529203759598207	0.363453415038296	0.0995786655871113	0.0866883854560726	0.0903010757098573	0.120463251055759	0.0552483259191561	0.342700855769837	-0.105816704719771	0.0686011055084841	-0.128442806210256	0.0268711378647263	-0.114229123916989	0.0492143813168683	0.000881347369957138	0.987932601259373	-0.0215928100792048	0.710937160878266	0.0729797859270137	0.209812902013674	0.191233881450087	0.000925026780712216
HOXB.AS2	blue	0.0274461444798078	0.637574716431876	-0.0217535033158701	0.708883221662117	0.0499249691142518	0.391280284449763	0.0113891623236084	0.845036041260413	-0.0364695044828287	0.531274268646324	-0.0276760260792855	0.634758675917672	-0.0079421227743711	0.891586467432194	-0.0863612720140964	0.137590866233766	-0.00568890236807744	0.922227588981918	-0.108907450594728	0.0608558010904667	-0.170020010451075	0.00329119941302148	0.01558462420852	0.789111766306992	0.183240526823614	0.00151659703200032	0.110422306246419	0.0573314530215765	0.166409821848063	0.0040295402721741	-0.0486553128719875	0.40345342414896	-0.0227045412463469	0.696770815544773
HOXB2	blue	0.0236307149025296	0.685048514161176	0.0156508825087808	0.788236374319445	0.0234688809240876	0.687091462232543	0.0414912995857802	0.476254495491199	0.0281293484737964	0.629220906700051	-0.0367420872547059	0.528207587202583	-0.0434620426663275	0.455543327368945	0.0352502305101046	0.545100714060922	-0.0702450310136033	0.227444667254361	-0.0349276880807793	0.548787814630541	0.105556884696989	0.0692873758608321	0.2836336855144	6.6995375324922e-07	0.322953471756101	1.22973891077104e-08	0.0428217251632811	0.462216746486808	-0.135282175146516	0.019684335581743	-0.149189106469328	0.0100338388657299	0.00191073339352759	0.973841930176851
HOXB3	blue	-0.028137131213478	0.629126012776082	-0.010632553668406	0.855213449750445	0.0822534007249706	0.157376938578488	0.0328757845166666	0.572526576288223	0.0328717594618875	0.572573615495218	-0.0212030486280006	0.715927647140105	-0.0790588928778213	0.17419139118201	-0.041258734072477	0.478732015669228	-0.0333488307420246	0.567011031289743	-0.0514215795503107	0.377219619841594	-0.043334886224111	0.456864248709165	0.118104231501961	0.0419604590446054	0.253376696813587	9.84512032409453e-06	0.181065836647116	0.00172904960558035	-0.025081956128819	0.666832289661156	-0.19214567191093	0.000873203776582225	0.00431943680579047	0.940909916907919
HOXB4	blue	-0.0373956815225382	0.520891081671689	0.101358154832264	0.0811760869128043	0.041684509763865	0.474201555387905	0.020881493191913	0.720053947583378	0.0461928862274237	0.427696097756038	-0.0803323241409879	0.167335317567101	-0.0139548641334589	0.810724648335957	-0.0303964680955927	0.601841050546413	-0.148922066978032	0.0101698415179701	0.0284931889764163	0.624791183870059	0.185718461826117	0.00130384143362226	0.277537270882777	1.18217305999019e-06	0.354972166330876	3.01582600162856e-10	0.117920626067782	0.0422826043399223	0.0106952631351344	0.854368987131249	-0.150846087418806	0.00922539845334571	-0.00400924777878042	0.945146401035524
HOXC11	blue	0.0182061271140646	0.754689805239649	-0.0310098965495377	0.594525623985376	0.133868445551516	0.0210150008135196	-0.052972874162348	0.362976965886375	-0.0564390001186687	0.332383879093975	0.05375201728608	0.3559516102015	0.0340795365065179	0.55854140216924	0.0306270135866616	0.599086949126465	0.0430486485483181	0.459845551629749	0.0618882041883609	0.287743972911215	0.283408342951383	6.84331040696095e-07	-0.285007623009998	5.88363455282927e-07	-0.359627737394868	1.69711852852279e-10	-0.2759464749066	1.36795768918628e-06	-0.458904960862584	7.10314128255382e-17	0.159250965727874	0.00595075596235658	0.0273481972146921	0.63877615278659
HOXD10	blue	-0.021021978598343	0.718250188254062	-0.104177733831361	0.0730246718703724	0.0623551236983636	0.284115547437859	-0.0359763879884917	0.536844786715937	-0.173008795282751	0.00277521768942303	0.0642256172660058	0.269889861000792	0.0180463547906956	0.756774663959642	0.00527291268691818	0.927898506783382	0.065255022189171	0.262271848435007	0.0391747555237634	0.501242038595254	0.0669271826748117	0.250214718011422	-0.25328175684873	9.92344540440725e-06	-0.3632664936369	1.07576984623534e-10	-0.336650255610406	2.65069571059545e-09	-0.172697385575073	0.00282532114172966	0.251088942973245	1.19061797939295e-05	-0.0613861120082394	0.291680283243093
HOXD11	blue	-0.0200068796031959	0.73131807288828	-0.0679036199752269	0.243354962296506	0.114862424832813	0.0479618779236213	-0.0688115088081393	0.237095739640317	-0.181798464137176	0.00165461231732896	0.0878881181520837	0.130743892011945	0.0214924532901089	0.712220956450097	-0.0137854818000123	0.812979456994949	0.0967775022306031	0.0959706643386669	0.0383997450608464	0.50975336672962	0.129206593027322	0.0259701604915628	-0.324426992720165	1.04637837687297e-08	-0.430950387142262	7.3335010126052e-15	-0.325042573458056	9.77872297416345e-09	-0.253298496109703	9.90959272224375e-06	0.244614054403797	2.0191701275984e-05	-0.0248391578325246	0.669866714176629
HRASLS	blue	0.0018014532802806	0.975337493845342	0.0157376764621466	0.787090071821671	-0.0100783923929296	0.86268300024906	-0.0172838144046272	0.76674903975332	0.0398444835022118	0.493947721383238	-0.042341962656243	0.46725221504304	0.0475740513194747	0.413996071604727	-0.0796977251591986	0.170726313053951	-0.0500887404844052	0.389726403540381	-0.0830837521594273	0.153213590347679	-0.309326577260723	5.25632768023431e-08	0.263951005409371	3.99368123690254e-06	0.461219275638492	4.74566889000448e-17	0.344391643679415	1.07637328434607e-09	0.36123407223119	1.3887242547032e-10	-0.205718522309873	0.000358918559265825	0.00207604403595315	0.971579730814608
HS3ST2	blue	-0.0324599168190426	0.577396278148095	0.0161807814996643	0.781245108287747	0.0151419818702596	0.794966618831306	0.0053621631139268	0.926681496606896	0.0912484053714647	0.116603558619023	0.0415845586995789	0.475262973374844	0.0219545227909767	0.706316806219134	0.0804695842332231	0.16660853264627	-0.0057172109266716	0.921841816383029	-0.0464638162729394	0.424988178136168	-0.0264686134442407	0.649607250281739	0.383639064837105	7.51941447118848e-12	0.570987249825031	4.28434127413166e-27	0.314613540596117	3.01764739337129e-08	0.0853618455147016	0.142219493478237	-0.0909697516588393	0.117728704666921	0.0627435246267346	0.281120863849033
hsa.let.7c	blue	0.118050963734525	0.0420537066107232	0.0120396882953648	0.83630604792528	0.0434654307500787	0.455508160690255	-0.0183035195619727	0.753419808200131	0.122349154234442	0.0350690867692	-0.0974348759898881	0.0937241874526058	-0.0983863773921456	0.0905471185241453	-0.0478965456927322	0.410834799738704	-0.10527597135378	0.0700356614833881	-0.169077100057476	0.00347117015372478	-0.0950929006576773	0.101923528771029	0.318444618699595	2.00475457240853e-08	0.597460601399746	4.00813240396066e-30	0.285724185927819	5.49682220588649e-07	0.23107833581034	5.81784002861622e-05	-0.221655252797955	0.000117228648586653	-0.121104629827596	0.036982080780249
hsa.mir.1258	blue	0.0389597082632968	0.503596200701774	0.0604584402951488	0.299047371965096	0.0498125558280302	0.392349036877314	-0.071766288554074	0.217511224298429	0.0852639943370515	0.142678988161428	-0.0690858046242159	0.235227135840819	-0.0445989545381593	0.44382839021264	-0.00173732064427122	0.97621522780731	-0.086290034155119	0.137916915929748	-0.0926891828569496	0.110919505900491	0.0222322557963194	0.702776453717981	0.337332183839329	2.45083361857258e-09	0.382907066365636	8.30064510985283e-12	0.214374196045478	0.000197460166846939	0.0722372135682385	0.214500064261391	-0.0747810502879004	0.198750768934225	-0.0176345545203306	0.762156310918971
hsa.mir.1277	blue	-0.0648535287365739	0.265225295640374	-0.0491324609794179	0.398852414770766	0.00938200415835611	0.872086898811589	0.0119366728396288	0.83768719797659	-0.0657127099473061	0.258932690631887	0.092851929102747	0.110291373765648	0.0908795749569129	0.118094629235363	-0.00630818680049404	0.913792653298018	0.129571026551913	0.0255495056075126	0.101104403221315	0.0819443731181135	-0.0583155035105793	0.316534000179286	-0.147694302885446	0.010816373619673	-0.254226234210891	9.16992871961581e-06	-0.0575122981745182	0.323256862692661	-0.0954156681889964	0.100760868202463	0.194962141761027	0.000729560437517772	0.131260932164961	0.0236746881998151
hsa.mir.135a.1	blue	0.0183827438145115	0.752387213488275	0.0140122120393649	0.809961588960851	-0.0667404300646187	0.251541866540796	0.0449524233197883	0.440221373718968	0.144725982556427	0.0125318386058925	-0.0334588534754805	0.565731847649352	-0.0465706394029015	0.423923236330942	-0.0162381730777939	0.780488951393576	-0.101299920052628	0.0813518886106325	0.0333991812021639	0.566425458551229	-0.154646222198477	0.00758587476081037	0.257093734828689	7.20136314353893e-06	0.34090388800049	1.62044394141535e-09	0.346780434443972	8.10966508806244e-10	0.112929187350132	0.0518709735805464	-0.17195449017058	0.00294818252879051	-0.103957104988708	0.0736374965937858
hsa.mir.19a	blue	-0.0572942338249781	0.325097937260688	-0.0677242752274345	0.244604952358747	-0.0138066695130075	0.812697322453688	0.00854631361142231	0.883395583651825	-0.131409095591072	0.0235161244738743	0.0934492134744592	0.10801003643763	0.085207774382161	0.142943501103039	-0.0216402511588338	0.710330563265276	0.108678903397084	0.0614027101194419	0.0688442175134927	0.236872369478137	-0.0173046401496607	0.766476109700493	-0.342548625820769	1.33697258914895e-09	-0.418717116248253	4.89673611166332e-14	-0.0511034325058617	0.380182379164681	-0.00947092123719038	0.870885148089217	0.185582159453858	0.00131479193806937	0.227803140015103	7.44668372020826e-05
hsa.mir.211	blue	-0.100204246190067	0.0847172306088178	-0.0199206120795365	0.732432284785991	-0.107004243585418	0.0655348348227751	-0.00164475609873475	0.977482137653161	-0.106308138785528	0.0673182666979571	-0.0681727084256932	0.24148786891686	0.0348232016198555	0.549984858523165	0.0401538324663366	0.490597638444574	-0.0985601286677894	0.0899763784309403	-0.119003590627685	0.0404121884534104	-0.124895048105992	0.0314164326892178	0.119452869010274	0.0396569724341636	0.305020798613626	8.19404356450058e-08	0.0883317800203403	0.128804472024835	0.289888016684932	3.68862974728843e-07	-0.0135227312418462	0.816480226169438	0.0410856823983645	0.480580069944811
hsa.mir.29c	blue	0.0664586481387103	0.253553569128755	0.0522465819161368	0.369602972926775	0.035247469593129	0.545132223117907	-0.0470786177420793	0.418880390122602	0.139094592298034	0.0164544770725569	-0.142332132788431	0.0140854950829709	-0.0612492051656445	0.292759825839329	-0.057686863587682	0.32178792382976	-0.168701043737103	0.00354539894610056	-0.0224028948679972	0.700604433138531	0.170327565056523	0.00323435273202602	0.368631383632941	5.43523170911396e-11	0.463165997595874	3.37235426534202e-17	0.302048269970008	1.10868667702173e-07	0.262782518663261	4.42089845516806e-06	-0.0710444539797757	0.222185239233968	-0.039153242520732	0.501477284048147
hsa.mir.301a	blue	-0.0857460741334771	0.140426142413373	0.0023044684939072	0.968454226297756	0.0340579341579517	0.558790915592383	-0.0320631490543614	0.582060335871252	-0.0195676947756115	0.736996308107189	0.137668079311495	0.0176042972409287	-0.0111437748309785	0.848334101651318	-0.000543589787535515	0.992556999532114	0.175969259086176	0.00233769210821624	0.0991161383779108	0.0881693295197176	-0.0468560068687923	0.421085975996448	-0.280432236564383	9.04266392293355e-07	-0.425705698722411	1.67080366340311e-14	-0.048678372314962	0.403230343568633	-0.178669156934071	0.00199447745333995	0.0831025868472817	0.153120130167322	0.24097956011275	2.69907641620631e-05
hsa.mir.301b	blue	-0.115724794886904	0.0462992857063313	-0.00699670561569142	0.904426082841486	-0.00308486308845793	0.957780106723583	0.0969604262030649	0.0953412857738728	0.0825777999576109	0.155740375294877	0.129945295268998	0.0251236155841316	0.0410083481545257	0.481407186728544	0.0791502508118786	0.173692680960297	0.112328066711701	0.0531392146165742	0.0369434424938462	0.525948024327991	-0.144884528301219	0.0124344864071986	-0.146973031461924	0.011212910973043	-0.209171094970955	0.00028361676629641	0.0165663133604248	0.776169558476455	-0.173554676257346	0.0026893339482022	-0.0375935706108185	0.518686145567517	0.156278987019963	0.00696514624962611
hsa.mir.31	blue	0.0085139899397949	0.883833482720734	0.0495191946110945	0.395146408047802	0.0441540396804725	0.448392358508479	-0.0843451120733552	0.147049393191889	-0.168028522458517	0.00368173708747942	-0.0144280796409241	0.804433559513944	0.0638572970519307	0.272651900823935	-0.0790160175268383	0.174425808240478	0.082209877751519	0.157597490699407	0.176453104783836	0.00227248035863022	0.203368090054183	0.000420407368138423	-0.299767453746056	1.39499327179293e-07	-0.539690430944062	7.53930443083137e-24	-0.404383010033718	4.1157482310232e-13	-0.119552936680308	0.0394903958957609	0.322177322216388	1.33843885038008e-08	-0.00212012360043246	0.970976560113873
hsa.mir.34b	blue	0.0124485351187145	0.830829540666703	-0.105440923794967	0.0695954722439684	-0.0364594745636629	0.531387280956018	-0.0294324826886273	0.613417853465373	-0.0336776013304474	0.563192671073202	-0.0164693712384689	0.777444921956536	0.0211860224071578	0.716145927353105	-0.08326218703701	0.152329904165169	-0.00161512539712738	0.977887698408686	0.0957142145762369	0.0996948403459959	-0.0151801346969382	0.794461511633483	-0.103849427178956	0.073938101165953	-0.212115931849367	0.000231310693888578	-0.0944901986348132	0.104122979050927	-0.178254515150463	0.00204400565840452	-0.0430897247545801	0.45941705852255	-0.0193473025921503	0.739851180408193
hsa.mir.34c	blue	0.000514986521139468	0.992948633927244	-0.0590857925371895	0.310173016791998	-0.0186949219141641	0.748322645819701	-0.00375761656586736	0.948584256982722	0.0220262521119811	0.705401839919338	-0.0380452659321668	0.513671263808769	0.019569958122878	0.736967008257815	-0.0281973621384899	0.628391831155516	-0.0474272985214064	0.415439353383146	0.0468307208699601	0.421336932952075	-0.0484282708447904	0.405653787342068	0.00605909059208253	0.917184349524523	-0.109546290207717	0.059348334892275	-0.0608234798866328	0.296133804424768	-0.168749940698706	0.00353566671350868	-0.126397745423839	0.0294167974713203	-0.0999124818345767	0.0856320213381736
hsa.mir.3664	blue	-0.102224291193842	0.0785973926630547	0.0771498792570965	0.184857170969441	-0.0857177588086233	0.140557708079524	0.0483584189969645	0.406332184128577	-0.0320675750672255	0.582008211059632	0.0805801715583848	0.166024698018449	0.0014291096243961	0.98043385555342	0.0917895453303729	0.114442569945956	0.0702975244840821	0.227096626031143	-0.0122983681220185	0.832840094270126	-0.133014283495564	0.021856207017786	-0.102836116571123	0.0768161252199681	-0.17604896274484	0.00232683385050785	-0.0302712627078777	0.603339132928146	-0.125222992327326	0.030970411490279	0.117814299768111	0.0424701093488995	0.0233379942276957	0.688745405601588
hsa.mir.374c	blue	0.0104462899468392	0.85772269665546	-0.0258264724314451	0.657561465903294	0.0067987117631712	0.907118282837222	-0.0366099546748734	0.529693018247259	-0.0252766057010661	0.66440352151564	0.0737472624191551	0.205046542754974	0.000938686828735507	0.987147575501573	0.0303949906977983	0.601858717876832	0.0820565707740478	0.158376227850937	0.0222943543530358	0.701985736698223	-0.0104155531290338	0.858136905126378	0.0433110172216793	0.457112442165198	0.0474173946515176	0.415536862186591	0.00920145917847466	0.874527939193924	0.0695228981153459	0.232270969656374	0.0864889723970267	0.137007872727589	0.20505829266631	0.000375286948468014
hsa.mir.4443	blue	0.166214457763824	0.00407346472408824	0.130929389680049	0.0240328497130607	0.068237476522766	0.241039971817648	0.00868391014245747	0.881531917824198	0.00932050423310522	0.872918267522028	-0.0296752172246494	0.610493574215181	-0.0638564886219746	0.272657984340307	-0.053107443557989	0.361757454366203	0.0338858191969957	0.560780815603494	-0.00395451090329744	0.945894147243879	-0.0230679837717816	0.692162053093799	-0.00788348417712484	0.892382045477734	0.140518243496236	0.0153729482360518	0.0200576888631809	0.730662095495907	0.0739562764951737	0.203762150954313	-0.0503473167613523	0.387280617936669	-0.141828813634184	0.0144328878485314
hsa.mir.455	blue	-0.0261982538126953	0.652951426177088	-0.0207857595863454	0.721284006690731	-0.0250495706563825	0.667236722230604	-0.00382158021467682	0.947710274926666	-0.163982656550437	0.00460682610445569	0.120111599074912	0.0385712457106039	0.0677070956703965	0.244724924668451	0.0963715022684166	0.0973793915489118	0.115550720785132	0.0466309435111782	0.119753055555403	0.0391590423232726	0.065133263177779	0.26316512854753	-0.366166966269549	7.44905503551393e-11	-0.464388033029278	2.71840814355954e-17	-0.359540273102183	1.7156969814326e-10	-0.275257391246885	1.45682899354048e-06	0.274331629231845	1.5849528455775e-06	0.104072520225738	0.0733163962207928
hsa.mir.4766	blue	-0.00340531257485004	0.953399118785462	0.0208902941574247	0.719940902122385	0.0170260380362095	0.770129680357805	-0.0845894412897767	0.145877491523918	-0.0211124006334266	0.717090041534001	-0.00788619786102832	0.892345225238916	0.0503178327789445	0.387559025662424	-0.00227763163234854	0.968821407794418	-0.0101110218165616	0.862242842256229	0.0916660171039267	0.114933084467661	-0.0267180150602479	0.646528525718512	-0.224579502108647	9.4617326797617e-05	-0.295160615956448	2.20530682428213e-07	-0.11634107136682	0.0451409533330617	-0.0951587879786367	0.101685332995673	0.134197194772197	0.0206987992437278	0.130633055565101	0.024356922719451
hsa.mir.615	blue	0.0269633833028912	0.643505455033291	-0.0512821119683678	0.378516670794393	0.0899881928586069	0.121759654392734	-0.0236059224920822	0.685361338644888	0.0124810510938107	0.830394335861263	0.0913566866860571	0.116168615060783	0.0521131021287746	0.37082880368484	0.0847750324765967	0.14499208461354	0.0608063852119772	0.296269822477962	0.0339531508786501	0.560001956769976	0.150904264103098	0.00919809629612144	-0.21768306712321	0.000156134932417217	-0.302340622785416	1.07636398419854e-07	-0.184744226019391	0.00138398726881297	-0.355154448979715	2.94921146680024e-10	0.0307169884270947	0.598013651629482	0.00182681531308973	0.974990391388294
hsa.mir.7112	blue	-0.0282206342218177	0.628108255219718	-0.0271203687831671	0.641574378870504	-0.00482361784979344	0.934027539067455	-0.0178428276271548	0.759433027675614	-0.0505860476634636	0.385030830719762	0.129172797673481	0.0260094696087585	0.00438198566952219	0.940055837806655	0.0954932274944287	0.100483059954198	0.125267591991763	0.0309101733727526	0.080139007399816	0.168362934970535	-0.048199436938058	0.407878717716065	-0.181792727087213	0.00165518364339289	-0.258585433705067	6.34345760298381e-06	-0.0449921413669995	0.439817114079122	-0.125284982602329	0.0308867120397554	0.066405768215778	0.253932328966768	0.0742056310128165	0.202237500377264
hsa.mir.7850	blue	0.019664272456881	0.735746413735909	-0.0624058392648951	0.28372330085987	-0.0230285169118364	0.692661981802732	-0.0304950722627509	0.60066242776853	0.0188389747004895	0.746449410561159	-0.0334865754473217	0.565409754678422	0.02240256562774	0.700608621615277	0.0347484643782937	0.550841866359994	-0.045594048953534	0.433716755868966	0.0576155800104023	0.32238723873633	0.177428856003937	0.00214598760842473	-0.107140086237718	0.0651913636375808	-0.171429769730304	0.00303786330062946	-0.185651116276181	0.00130924145184391	-0.0744794044360863	0.200573088892522	0.119484669381485	0.039603972103861	-0.0829927121888009	0.153665951248425
hsa.mir.99a	blue	0.105942182953694	0.0682716719465426	0.0154610260905516	0.790745428305551	0.0430726493407707	0.459595156445888	-0.0355235271595591	0.541986166127513	0.130664602780253	0.024322244184122	-0.112983915105442	0.0517567711642971	-0.0848019190164627	0.144864156358157	-0.0619225011977163	0.287476397736838	-0.117692678749691	0.0426854437985948	-0.165186299059464	0.00431183435602554	-0.117075455419918	0.0437924687800375	0.357687906174032	2.15895892471379e-10	0.623284742198934	2.31670108962345e-33	0.342171723140182	1.39734227805787e-09	0.240457362243093	2.81296770106081e-05	-0.235178466330639	4.24983954603059e-05	-0.0562402275492528	0.334092184692672
HSD17B13	blue	-0.0383284040385204	0.510540614076097	0.0943117906534048	0.104781192137355	0.0523008565388098	0.369105251606171	0.0865108795265964	0.136908050400836	0.157068686230224	0.00668153960704392	0.00816073901118671	0.888621358953951	0.00492968430593485	0.932580274553911	0.0247112234258038	0.671467765237923	-0.025268823171608	0.664500562106494	-0.0445636826526816	0.444189245664189	-0.0890429720320838	0.125742068366609	0.145250728528681	0.0122121707061111	0.328004466278814	7.04481409526752e-09	0.349388161696627	5.93725047952743e-10	0.133035306681206	0.0218351578997129	-0.249363781530947	1.37247497314866e-05	0.165853555020798	0.00415574649899411
ICA1	blue	-0.0451264037902726	0.438452129844852	-0.0341134693521803	0.558149576704308	-0.010343645334162	0.859106084099743	0.0478784869571306	0.411011443793899	0.147249569638861	0.0110593837460186	8.4267710285732e-06	0.999884616365187	-0.0340717572928584	0.558631248148263	-0.0114831425484677	0.843773638910945	-0.0513584130968657	0.377806730863552	-0.055271950816441	0.342494190381847	-0.0733272683074244	0.207645092094076	0.289183738751577	3.94788244719744e-07	0.732256805246364	3.84169227124543e-51	0.578263353519828	6.71029184580563e-28	0.346087339946643	8.80614792558036e-10	-0.302038135653324	1.10982372581834e-07	-0.0157047379453701	0.787525042521226
ID4	blue	-0.0375514782451969	0.519154748539371	-0.0100132461120465	0.863561924512403	-0.102988175276361	0.0763785392807799	0.0285414950369987	0.624204070506816	0.00924827586896245	0.873894843742354	-0.0939951717124417	0.105957404289605	-0.0178527920392411	0.759302811670949	-0.124305988159176	0.0322313582178267	-0.0743415131510408	0.201410154430503	-0.0759923983196691	0.191553964450822	-0.255238405069438	8.42290839610748e-06	0.33554665107354	3.00803660170512e-09	0.655517273365336	7.46585007534473e-38	0.318896041105867	1.90971432294368e-08	0.317420420813754	2.2376275081435e-08	-0.155805009192731	0.00714048794866737	-0.09655163475952	0.0967523565265429
IFITM5	blue	-0.0691447508428201	0.234826930200307	0.0642690639808311	0.269565316865574	0.0433680392639522	0.456519643458986	0.0889532219809677	0.126125392462272	0.109160849805453	0.0602541220844	0.0725981014750721	0.212212819955807	-0.0457144262286185	0.432502593663457	-0.00758178377841488	0.896477046380836	0.0451781118397696	0.437927084812261	0.0656322546182437	0.259517536523565	-0.0607656940359998	0.296593759304675	0.00696862565996924	0.904807831220143	0.130188587660791	0.0248500580943627	0.186447675271755	0.00124666586553124	-0.0369414430806342	0.525970437101697	-0.114866741390116	0.0479534332136543	0.00151006225602635	0.979325761682668
IFNE	blue	-0.033560872749213	0.564546950027653	0.0210708062400689	0.717623631862146	0.0476480764715531	0.413269171797996	-0.0678131715662235	0.243984806785469	-0.109666017301414	0.0590692745633207	-0.0483171013893207	0.406733775108858	0.0535728811725148	0.357559239972539	-0.0969135064871706	0.0955024059540035	0.0385504081298596	0.508092880945536	0.105345915019441	0.069848734210731	0.263268049750322	4.23834229357716e-06	-0.24261260421482	2.37040904592318e-05	-0.505189102778885	1.21202461409588e-20	-0.337526941092778	2.39648725247895e-09	-0.18572219623729	0.00130354259384457	0.241520730567918	2.58565832758522e-05	0.0519390090124252	0.372431380939457
IFNK	blue	0.0923985153208865	0.112048347896762	0.0527793608861518	0.364735127960661	-0.0126222573534105	0.828504985594033	-0.0487133948050233	0.40289167129149	-0.0103587006202711	0.858903150224494	0.0195242931771433	0.737558231036957	0.00898361869622051	0.877474809832543	0.0291565987893786	0.616748935267939	0.0611064755542341	0.293888120447334	0.0239275337124463	0.681307513252704	0.262838503882346	4.39947228757323e-06	-0.182267445848936	0.00160851457864577	-0.412796571199665	1.19436268687403e-13	-0.292809607241713	2.77738807255279e-07	-0.345130929606836	9.86324743930256e-10	0.154097531419515	0.0078052845404412	0.00582255966332483	0.920406346403419
IGF1	blue	-0.063837823980744	0.272798463326352	0.00819088855123957	0.88821255914841	-0.0270452158475709	0.64249853413495	0.0265148853275186	0.649035597556035	0.165559080125023	0.00422399169892705	-0.0377826740769464	0.516583593426613	-0.0152979501207237	0.792902289267644	0.0184136880001083	0.751984012100267	-0.104158190531148	0.073078787742173	0.00959768990755617	0.869172330993218	0.0527243659059352	0.365235748438041	0.586692433462543	7.38768422563165e-29	0.633022702453356	1.15801999209755e-34	0.230181449816829	6.22689812503117e-05	0.0835223603709147	0.151048338166905	-0.142701114538956	0.0138355075473554	0.0074015476043148	0.898924721684173
IGSF10	blue	-0.00385662384966337	0.947231474618468	0.0520117822982951	0.371760963175206	-0.0244375151305642	0.674898099606233	0.0679081861827538	0.243323195328194	0.111066386651442	0.0558850201881189	-0.0737091421922351	0.20528142161866	-0.0448508600709497	0.441256072205691	-0.0601087016869199	0.30185660926081	-0.0693165003221167	0.233663601211356	-0.167543175581398	0.00378305737762452	-0.27581509609274	1.38449121034822e-06	0.356663546631448	2.4499661990401e-10	0.750680060997183	4.83883562238093e-55	0.463119648201497	3.39998177533776e-17	0.324005874736541	1.09589243475898e-08	-0.219335804705111	0.000138670492577661	-0.11431114159764	0.049050648296999
IL12A.AS1	blue	-0.0182727601677808	0.753820839027459	-0.0590436656264322	0.310518711470788	-0.134135868900563	0.0207574693875954	0.00659744639489313	0.909856055294374	0.0749634371126905	0.197654781542208	-0.0495679499241765	0.394680668234009	-0.0833446942199157	0.151922600461888	0.0864445205054371	0.137210594481523	-0.0574727025094844	0.323590657736141	0.0368124268662286	0.52741769317231	-0.116795269785138	0.0443029015035606	0.26572196101521	3.4204224908091e-06	0.455849899473731	1.2040392543907e-16	0.147510821758533	0.0109160527834242	0.238339128919504	3.3232602370212e-05	-0.106982491422218	0.0655899716811642	0.0298218992006499	0.608729451151604
IL13	blue	0.0246482203240177	0.67225677138604	0.0187587781575157	0.747492088148236	0.164312590374782	0.00452420748246652	-0.0609562760508527	0.295078594744759	0.0824072670432602	0.156599088375919	-0.0943148248885932	0.104769970312299	0.0322334578789512	0.580056188466724	-0.029599464824543	0.611405520328508	-0.109394767012468	0.0597030651837492	-0.00845225241469499	0.884669958652106	0.326607519742683	8.22673296981818e-09	0.181558301534238	0.00167868402084367	0.210827136412977	0.000252983482935807	0.116809887386918	0.0442761486865652	-0.0457063525893188	0.432583965568159	-0.0570294381296241	0.327342662678393	0.128852305480562	0.026384801374246
IL17REL	blue	0.0180932512959366	0.756162531108159	-0.145025185587134	0.0123486767612836	-0.0248781050223621	0.669379600464967	0.0505992205939269	0.384906921574159	0.210944912632132	0.000250926923075611	-0.0607352117485453	0.296836578958799	-0.0236192209516672	0.685193535304287	0.0376078472160678	0.518527257359008	-0.158339192915675	0.00624688884579794	-0.165296195110574	0.00428576854085609	0.141414924166466	0.0147241656406499	0.114851892103914	0.0479824888780726	0.375856678696677	2.12396088926456e-11	0.243817081117762	2.1526751932528e-05	0.0911512057394258	0.116995072333859	-0.184459398090854	0.00140825853559517	-0.0372386003515747	0.522644737325142
IL21	blue	0.0494426854633686	0.395877935029233	-0.0623796718076825	0.283925640784604	0.0985308062297694	0.0900724945170614	-0.159359091226725	0.00591648625616719	0.0614962784690123	0.290813529950673	-0.0970237525246125	0.0951241695638957	-0.00574335925528168	0.921485498395074	0.00557718608817948	0.923750170389675	-0.134666743034129	0.020254332477387	-0.0721055116749743	0.215339156258973	0.48319553495541	8.81557660014418e-19	0.0779832307159273	0.180143506064248	0.157392026990772	0.00656842938027955	-0.0554642021697991	0.340815366508267	0.041241038592579	0.478920811892331	0.0453051514493295	0.436638649978547	0.0845840276133843	0.145903380423462
IL24	blue	0.0342613614721637	0.556443408253776	-0.103792205796491	0.0740982519895752	-0.0247751207515084	0.6706679282256	-0.00778729065905038	0.893687382238015	-0.0709333923161198	0.222910689060463	-0.0163609812885294	0.778871598882663	-0.0462207324383128	0.427417317533344	0.0206797824341504	0.722646519646152	0.0184263101218538	0.751819565732661	0.127907094944364	0.027518979491203	0.198235656706881	0.000590180891539699	-0.187124782051121	0.00119564741148456	-0.388172944775297	4.05421755613083e-12	-0.326590669907166	8.24209825911075e-09	-0.359953645659184	1.62959831423936e-10	0.264186509155589	3.91248230071123e-06	0.0225486167031415	0.6987515027954
IL33	blue	0.0402227777111344	0.489852657930661	0.0394914146089745	0.497786099421622	0.000887047569554562	0.987854560166011	-0.120249650472244	0.0383469218921223	0.0275285272275709	0.63656492972701	-0.236055220470146	3.97091459766771e-05	-0.0574228975671465	0.324010835106709	-0.0994282627835157	0.0871677447886	-0.190994304578064	0.000939106165430268	0.0194066098491296	0.739082585275195	0.120856364433393	0.0373740910816263	0.241834468080176	2.52198624288844e-05	0.250930699711751	1.20629480970945e-05	0.117539192034568	0.0429585079183754	0.194975564634772	0.000728931472521178	0.0447816121461496	0.441962345038928	0.00843977194320389	0.884839070960602
IL5	blue	0.002952313341345	0.95959262375753	0.0573375037654262	0.324732078865597	0.0503463514894288	0.387289730766119	0.014475970361128	0.803797578150631	0.0432228530162709	0.458029839607101	-0.0188315177577173	0.746546342771273	0.0201537263012841	0.729422731265866	0.00556363731154442	0.923934845705765	-0.017499490743974	0.763923912437121	-0.0809536582987041	0.16406422781023	-0.0674452473835207	0.246558612273957	0.0382890986150603	0.510974618987813	0.118677080306611	0.0409686187618733	0.154584900374656	0.00761011996125463	-0.0384379766733501	0.509331741623172	-0.110729058895953	0.0566387510036775	0.0754352341984449	0.194840113398723
IL5RA	blue	0.0108592801386253	0.852161076896284	-0.0682100593266037	0.241229501520262	0.0880038855927087	0.130235667362931	-0.116340076474123	0.0451428035267881	0.0527116315251625	0.365351730619949	0.0391307343429914	0.50172347402274	-0.0258465375475151	0.657312327995691	0.0561637503516671	0.334750948400498	0.00291231656657548	0.960139590493449	-0.0133161079766574	0.8192357458056	0.16400957456699	0.0046000349959224	0.10708220435028	0.0653375339889213	0.400569376605349	7.12959714547909e-13	0.269815678027992	2.38053199615716e-06	0.258137342544491	6.59036688883915e-06	0.112519740328427	0.0527320531156439	0.0508638083798059	0.382423256420806
IL6	blue	-0.0450091569652211	0.439643990186536	0.0646232924787521	0.266929194256238	0.0306178308924172	0.599196537054404	-0.0401701566355008	0.490421194638559	0.0494576374630515	0.395734910515218	0.0398304690425013	0.494099778272675	-0.0537499870514846	0.355969804789014	0.0180205124317089	0.757112045206709	0.0891392693131312	0.125331785865086	0.0295243629552891	0.612310227164347	0.163596539744311	0.00470523804956848	0.10245411203745	0.0779244105867402	0.157411081113036	0.00656181768658691	-0.00287855799837508	0.960601262601875	-0.100465497377117	0.0839047996956081	-0.062192021585144	0.285379493928786	0.0448669722887302	0.44109183291158
INMT	blue	0.0105594365694748	0.856198272652229	-0.0153326205247038	0.792443602068147	-0.111282833847087	0.0554057789334312	0.0782731366166942	0.178524726516812	0.121903456177499	0.0357442923755048	-0.0902105339506905	0.120837292893362	-0.0631960532738398	0.277658715370745	-0.0170364859286943	0.769992575142372	-0.145128478082915	0.0122859947050848	0.0095560195235102	0.869735287559935	-0.0446920259499073	0.442877006192916	0.632393118111779	1.41008034661054e-34	0.718362565638747	2.0783608740178e-48	0.431110706670576	7.14960337904336e-15	0.227287076738036	7.73950946576161e-05	-0.117254024321325	0.0434697428848061	-0.0105389887119855	0.856473727213631
INSM1	blue	0.0620194258310462	0.286721123566397	-0.118124276189601	0.0419254150488252	-0.0228688794816416	0.694685474393238	-0.0159212453208025	0.784667160883231	0.13599490205512	0.0190416897742682	0.00443135196560374	0.939381809644165	-0.029395543971898	0.613863401359248	0.0859048157638828	0.139690302129552	-0.0925510065308363	0.111455011151609	-0.129128430689244	0.0260611528192807	0.190145633854819	0.000990584850994382	0.113956354396139	0.0497622003638992	0.392135699944328	2.34438222680833e-12	0.143400980177205	0.0133720330148181	0.051457758880062	0.376883597296844	-0.152604205265103	0.00843135090578729	0.0360311027621281	0.536225259949504
IQCD	blue	-0.0653916381635737	0.261272054098524	-0.0515736465082677	0.375808505413897	-0.0521251696760496	0.37071787650378	0.224910008656547	9.23369791168668e-05	0.222821263219528	0.000107664386654836	0.0655098965232715	0.260408725448345	-0.0298530335414891	0.608355293593639	0.0554312629895968	0.341102633143408	-0.00288387569985729	0.960528538426508	-0.0395412062216168	0.497243836396331	-0.137424345745638	0.0178076102354681	0.0682155641272231	0.24119143953946	0.259650455133528	5.79145751051184e-06	0.375012515221885	2.37326690499818e-11	0.101985583598956	0.0793013717393194	-0.217811684488468	0.00015470520340788	0.0145914273092623	0.802264859697972
ITM2A	blue	0.013982954147891	0.810350866007316	-0.00884982077797328	0.879285622255113	-0.0455178433676139	0.434486401160888	-0.0695240154757001	0.232263446455341	0.111009038088235	0.0560125711739957	-0.128723944238604	0.0265364272324044	-0.0462624059217781	0.427000303411859	-0.0520137522925816	0.371742825126058	-0.149031638215695	0.0101138408104152	-0.0104586811037859	0.857555724797239	0.287870143575345	4.4789023727451e-07	0.502309380134035	2.16265377040449e-20	0.680001766602836	1.18828790053089e-41	0.258438334334957	6.42352548454109e-06	0.244163448668804	2.09365751008719e-05	-0.138894190828577	0.0166119382049636	-0.0442242152465237	0.44767073618992
JAKMIP2.AS1	blue	0.00254218130371015	0.965202142884792	0.0898993274951484	0.122129832438293	0.0540744933350663	0.353069047924582	0.0666796873235403	0.251974582915342	0.0761409379484827	0.190684767485504	0.0392639623843148	0.500267179329218	-0.0500141258395847	0.390433891986411	0.0219955246820415	0.70579374167924	-0.010415360497906	0.858139501140552	-0.00896180618165946	0.877769975742464	-0.131907063518213	0.022989903246106	0.0968326871757842	0.095780444361422	0.308165778825833	5.92883101062981e-08	0.199558742883272	0.000541196132656176	-0.00969185235890241	0.867900462998371	-0.16459257704667	0.00445514619908012	0.0616586356946051	0.289539301884703
JAML	blue	0.0172452828236182	0.76725408805185	-0.104168720873683	0.0730496249139897	0.0214910624779165	0.712238753868457	-0.0755230283942744	0.194319591092126	-0.0107646772453561	0.853434431524264	-0.130024580878985	0.0250341834824476	-0.0419422379126312	0.471470631738799	-0.0526916827382205	0.365533466152083	-0.150575075881456	0.00935353402384071	0.0295554340014562	0.611935861614468	0.503739824651029	1.62318828481928e-20	0.270718111072603	2.19596761421752e-06	0.337887572403569	2.29892136899913e-09	0.052381593128728	0.368365630530872	0.17840285607486	0.00202615906205233	0.0350084459495014	0.547863493611167	0.0422773121472116	0.467933076858799
JCHAIN	blue	0.0374099391241358	0.520732059052999	-0.0802145702585783	0.16796070445955	0.0344483941426614	0.55428932170318	-0.0735238227346226	0.206426045061294	0.0548269634116458	0.346400157324379	-0.0148061878088983	0.799415879668674	-0.049142100648652	0.398759787115376	0.0107355587440726	0.853826443095712	-0.0554040175952241	0.341340360092426	-0.0250762728901796	0.666903255470487	0.302686742243388	1.03926911207465e-07	0.187456397947559	0.00117136744060396	0.494018105107331	1.11147314092533e-19	0.319754217985229	1.74089913541715e-08	0.279723134309276	9.65887299485177e-07	0.0710455717592322	0.222177946508607	0.0274033998134416	0.638098912879288
KCNE1	blue	-0.0885705021798749	0.127770166970579	-0.0337419688008965	0.562446550400031	0.0924068825142711	0.11201572736766	0.0340526313668852	0.558852172608511	0.121648463458506	0.0361355288896548	0.123999404115977	0.032662581282659	0.0182679047071581	0.753884148960647	0.0920961223943105	0.113232274239057	0.0979482469310956	0.0919991647006529	-0.0511533114697777	0.379716940837251	0.173490285798592	0.00269933728529987	0.0902191702214392	0.120801576176259	0.0991408964801834	0.0880895469380513	0.108634720508737	0.0615089045679817	-0.0663094747267285	0.254623050488037	-0.00739001024427126	0.899081436223177	0.0459496396085565	0.430135818129719
KCNE1B	blue	0.00819798719275067	0.888116312450328	0.00588171250456265	0.919600449271265	-0.0459066236470689	0.430568095568876	0.0767836034830517	0.18695741240073	-0.00787032440507399	0.892560605268306	0.0855731467378644	0.141231111689357	-0.00623662910572127	0.914766826364492	0.0326849133918456	0.574759217633096	0.0407961053326667	0.483681153345081	-0.0254733921043937	0.661951649675866	-0.0948278902927773	0.102886060016934	0.0762067851690718	0.190300380296952	0.187665573469118	0.00115628621673201	0.218207152327295	0.000150385551872273	0.0838630070477419	0.149382753812401	-0.00291916101481419	0.960045989477585	-0.00657611314038985	0.910146310288104
KCNE3	blue	0.0403051810255709	0.48896305278224	0.0514291338651498	0.377149442501812	0.0932642953741203	0.108712327276601	0.0153149771494657	0.792677013860518	0.205230686614484	0.000370947268515041	-0.0256566794114749	0.659671209002828	-0.0528112406578329	0.364445121113069	0.0541744710993972	0.352178353878189	-0.0667985273598577	0.251128478437831	-0.0804536496308387	0.166692784187419	0.0304575291365115	0.601111061141696	0.248778614518222	1.43993410859478e-05	0.544979005432062	2.252182397548e-24	0.307239540925712	6.5242163221985e-08	-0.0594008727194066	0.307595478839624	-0.386197303321848	5.31270985967978e-12	-0.0537691402383018	0.355798180677388
KCNH1	blue	0.0471957316570723	0.417722767809832	0.0415509243825388	0.475620440286799	0.0367525165824866	0.528090430937872	0.0681199840992408	0.241852908674559	0.069876014753903	0.2299019902518	-0.130306491048741	0.0247184135912594	-0.0647624646125573	0.265898336342504	-0.129617492416027	0.0254962952961314	-0.0828808338781216	0.154223236711052	-0.143965176723697	0.0130083987814434	-0.218629690213161	0.000145895202061667	0.173377111265897	0.00271700145143431	0.459923875760173	5.94976831600132e-17	0.212842625489958	0.000219867639839379	0.258548820380454	6.36329738041336e-06	-0.159801591868557	0.00577807503532213	0.0165132398457591	0.776867715625886
KCNH1.IT1	blue	0.0599510839863126	0.303128350402802	0.0256360809273999	0.659927336716896	0.0924652799550627	0.111788265253594	0.12775639132465	0.027703625364303	0.0577048212607482	0.321637059315825	-0.0306935797265748	0.598292807181984	-0.0131432198503178	0.821543084314633	-0.0722497963886551	0.214420020189445	-0.00115080388783263	0.984243626819161	-0.0921605837434953	0.11297907682453	-0.215961623791256	0.000176501104630745	-0.0196416102084737	0.736039642927154	0.171747809719789	0.00298321568955029	0.136443275113019	0.0186468234768403	0.14750403782358	0.0109197537881458	-0.10541259969456	0.069670896324598	-0.0263975724094939	0.650485305890194
KCNH5	blue	0.00458206622297019	0.937324285237325	-0.0640407082923437	0.271274100760798	0.0291998770926896	0.616225862014812	-0.0339454903110328	0.560090544030811	0.045498201544384	0.43468490269176	0.0835277310603302	0.151021969514687	-0.0750970962244487	0.19685440386304	0.0289503772280287	0.619244039992902	0.0676561765568664	0.245080756311912	0.0549613232707831	0.345217823217254	-0.116307407030159	0.0452035939695709	-0.0229612251566175	0.693514676968944	0.216731167154598	0.000167107415804282	0.259470545418109	5.88137680728582e-06	0.183795073430757	0.00146639301320145	0.0528852166930472	0.363772721665514	0.123787512582446	0.0329634799236253
KHDC1L	blue	0.0445545185360444	0.44428302809071	-0.129058245136343	0.0261430925249132	-0.0768722500356237	0.186447507987503	-0.0478776279439804	0.411019847469219	-0.208170657015345	0.00030376300623322	0.0709860020251224	0.222566834832653	-0.00570507460362027	0.922007200911484	0.00951566623558931	0.870280513097256	0.12943099993562	0.0257104352789566	0.158538926882592	0.00618091146330885	0.0302267034009806	0.603872687249135	-0.316096948180528	2.57747828197808e-08	-0.515523149921462	1.44948548510777e-21	-0.288956028221319	4.03538448009926e-07	-0.144456414837078	0.012698903817766	0.385494257662997	5.84665736800531e-12	0.160993173214785	0.00541968561376549
KHDRBS2	blue	0.0431982184285201	0.458286359728699	0.0684790325090373	0.239374650635329	-0.0399892385594771	0.492378587626847	-0.0436130167823415	0.453977764867395	0.189855376420516	0.00100877948830191	-0.0555991832103691	0.33963979109874	-0.0633589869498067	0.276419266495292	-0.066105906909796	0.256087537014598	-0.0825992205630508	0.155632764340704	-0.0879189008457975	0.130608605359839	0.0659091460681314	0.257508576404443	0.269977449174913	2.34639197015513e-06	0.464313177311892	2.75460947313739e-17	0.346394754250996	8.49035016585407e-10	0.0236194885800413	0.685190158460069	-0.154676895562705	0.00757377310652496	0.00182433144980825	0.97502438510648
KIAA2012	blue	-0.0456805911665935	0.43284366653803	-0.00323811360993271	0.955684793596607	0.020327464975543	0.727182419817403	0.0226817163632786	0.697060628706069	0.186685351857336	0.0012285339739666	-0.0475622572540274	0.414111954470177	-0.00738475269455199	0.899152851994553	-0.0452330976854427	0.437369151887866	-0.0487242247831845	0.402786978259665	-0.0289208631825314	0.619601492919454	-0.0663322558674244	0.254459522095205	0.153455201750396	0.00806931203046339	0.319162583029933	1.85565735390895e-08	0.43276211779858	5.49959348944266e-15	-0.0313824914450128	0.590102082827317	-0.208105934269967	0.000305111217472755	0.109643796533798	0.0591209847535748
KIAA2022	blue	0.0179913230783758	0.75749317804617	-0.0224931506893106	0.699456572798643	-0.0793859841691438	0.172410749177091	0.0830133367139474	0.153563383365703	0.200012948401729	0.000525268263968983	-0.00344819636725892	0.952812941373469	-0.113210739061553	0.0512856784454392	0.0416010930654807	0.475087299237365	-0.025613142847138	0.660212602339151	-0.166374923488587	0.00403735508285724	-0.311053678405507	4.39004138826829e-08	0.336110555391773	2.81998168874275e-09	0.726949762422519	4.45036006979159e-50	0.554481997975857	2.43251336452697e-25	0.323783599811309	1.12293275404025e-08	-0.303723279015314	9.35397201676345e-08	0.00626766468299853	0.914344298093528
KIF19	blue	-0.0622717794763322	0.284760944883443	-0.041942309988528	0.471469869221271	0.0423567472501174	0.467096589054773	-0.00346338755319285	0.952605299534552	0.258464871778383	6.40901008731942e-06	0.00134956246597708	0.981522747660924	-0.02911595104706	0.617240391153925	-0.00743806007754356	0.898428790473054	-0.0474993819374663	0.414730059501384	0.121312888744228	0.0366559326306754	0.202647776705868	0.000441127010392574	0.24836522474306	1.4894739277009e-05	0.404305141666788	4.16247368904514e-13	0.335080959300511	3.1724464111409e-09	0.0144566323149398	0.804054368886191	-0.178871188880187	0.00197074435632041	0.0531893996618715	0.361015994902743
KIF25	blue	-0.0676143026294714	0.245373649121786	-0.119477831159181	0.0396153640280902	-0.0148204497046419	0.799226777102574	0.0859300118152088	0.139573778863977	0.184619754358822	0.00139454636419204	-0.0665229864416829	0.253093265022453	-0.0174745665012421	0.764250234170246	0.0236123804852024	0.685279848118168	-0.147977154184848	0.0106642866687691	-0.124300846597352	0.0322385498220652	0.0964877285031507	0.096974443263792	0.184603699851596	0.00139591365724767	0.426122601943025	1.56575823918638e-14	0.329556929360771	5.9239700260721e-09	0.00835267075226328	0.88601945040603	-0.201298551465369	0.000482510691531076	0.0566387365181916	0.330672954958734
KIF25.AS1	blue	0.0651302395527942	0.263187337803279	0.0327751580337732	0.573703105110521	-0.0416249432173209	0.474833958895623	0.0509583907283923	0.381537796197398	0.160407239374744	0.00559334198706823	0.0886129730280386	0.127586829916154	-0.022046285575324	0.705146372304919	0.108009351321738	0.0630282830560483	0.0199930036387591	0.731497253742175	0.0470348955700164	0.419313046548472	0.0299701455472566	0.606948811567998	0.170353243828651	0.00322964690786263	0.347959829624862	7.04549867802594e-10	0.255453221014853	8.27198948438797e-06	0.0381866783053596	0.51210642981992	-0.100384656381963	0.0841555233085517	-0.0184137030311899	0.751983816262283
KLF17	blue	0.091288080203558	0.116444045570903	-0.0692270875546501	0.234268722016291	0.0241515168054496	0.678489655288457	0.0179296377519162	0.758298811996118	0.228158392965821	7.25119797509155e-05	0.104727150151011	0.0715166266611142	0.0269411133943399	0.643779591352156	0.139278083385791	0.0163114484351502	0.0795247511603105	0.171659425759715	0.0312539353681753	0.591626628535519	0.158382370403469	0.00623257298149782	0.108555349663449	0.0617000539411734	0.134063222504849	0.0208271563943708	-0.0157352011232647	0.787122757698515	-0.300913393733446	1.24324228780617e-07	-0.105211908572066	0.0702072300500695	0.162490272414161	0.0049977692626582
KLHDC8A	blue	-0.0348454801642633	0.549729518183987	0.0372340933612295	0.522695097898641	-0.0409119755000231	0.4824390038627	0.0714257989521436	0.219707118923752	0.0660307229612205	0.256629886798691	-0.0303309671406523	0.602624561305365	-0.0220333214584795	0.705311687524167	0.00978365547692492	0.866660790289874	-0.0406257661185584	0.485510351286341	-0.0410528650930157	0.4809309683819	-0.280454183960198	9.02420583278903e-07	0.227174196928772	7.80498766461008e-05	0.577412442404579	8.35485331356004e-28	0.295788810212759	2.07277260620584e-07	0.326600142938287	8.2334564316813e-09	-0.21816381896832	0.000150853306319576	0.013188861372285	0.82093380943503
KLHL14	blue	0.051374957956507	0.377652897818609	-0.159388162942186	0.00590730239281114	-0.0934053431748373	0.108176325020828	-0.00140761256672083	0.980728117461897	0.029571599418176	0.611741129304185	-0.0434847462056736	0.455307704597256	-0.0715231740034477	0.219077515249763	0.0112807431967099	0.846492887915838	-0.118979036146287	0.0404538106964704	-0.0181496767277233	0.755426220430566	-0.000469449901017803	0.993572122346046	0.312137010522205	3.91879251538333e-08	0.587634981328291	5.74928482480644e-29	0.291757531013224	3.07730676433169e-07	0.257131095710448	7.17858898034089e-06	-0.00155607441582347	0.978695956694091	-0.0587681720834419	0.31278565482366
KLHL32	blue	-0.0328104617396372	0.573290202992117	0.090563857878089	0.119382763030625	-0.0330179507108595	0.570866308966033	0.0834924970575667	0.151195022734986	0.130288266643394	0.0247387226159307	0.0260612069208722	0.654649267503854	-0.0503020398709392	0.387708202904671	0.0441731698500844	0.44819557594387	-0.0344139240129119	0.554686014645067	0.0324070417112817	0.57801681970732	-0.0956180381911295	0.100037278380896	0.293174376393605	2.68011871011633e-07	0.520820726286409	4.74346539988227e-22	0.471799752126692	7.21801906248255e-18	0.145738379900135	0.011921566883386	-0.101292999254489	0.0813728018408849	0.0517722619491052	0.373970332640044
KREMEN2	blue	-0.0436704937939698	0.453382537443438	0.0388615537273337	0.504672643745038	-0.0205005311390891	0.724953084724621	0.0655831736254	0.259874762707769	0.0980775010864037	0.0915688698324211	0.157935133192322	0.00638229240789332	-0.0164933701882686	0.777129137804904	0.143201364696023	0.0135028128180079	0.091651059739999	0.114992589728975	-0.0549162296735516	0.345614350184988	0.0876425593483153	0.131826972039823	-0.198254823367205	0.000589442880258457	-0.213878592043337	0.000204466131518492	-0.0214687907944337	0.71252377294318	-0.199356909501412	0.000548416613290943	-0.0150701319295732	0.795918075851275	0.101935422949911	0.0794499485547149
KRT20	blue	-0.142543090574634	0.0139420886293223	0.121975116850456	0.0356349922531205	-0.0182475824905451	0.754149146450514	0.0321209781853132	0.581379457759556	0.0018506077372057	0.97466477473434	0.0653540364563498	0.261546972171083	0.0229185877813675	0.694055161340466	0.126499975451228	0.0292848094402195	0.0394253483546453	0.498506087009632	-0.0395640277420769	0.496995399869948	-0.284170411828102	6.3686655714981e-07	0.0315453029903109	0.588173889843662	0.204330491656151	0.000394133495878057	0.212666970784382	0.000222584129189259	0.241911645508515	2.50655228307952e-05	-0.100743210370673	0.0830480694107242	0.0333970873021045	0.566449804726559
KRT222	blue	-0.0538886651542008	0.354728338602168	0.0434418001153222	0.455753466977531	0.0433078959530345	0.457144903153087	-0.0737071253164294	0.205293854073591	0.146692440739486	0.011370609772163	-0.119430208018332	0.0396947770827314	-0.00495696238979465	0.932208103910393	-0.0270930123838061	0.641910716525497	-0.14433006837123	0.0127778801505107	-0.0028790642827689	0.960594338710054	-0.146183432588379	0.0116616905536719	0.452438069155772	2.15723519070278e-16	0.586309211265062	8.17864330383072e-29	0.452666208643287	2.07515800700462e-16	0.284341777816744	6.26636609987363e-07	-0.20406595129565	0.000401199150497714	0.0212215980207485	0.715689865790208
KRT31	blue	0.0155037564286899	0.790180534870991	0.0610300840442895	0.294493194949938	-0.0874455441091377	0.132700933010139	-0.00940385437668353	0.871791556833082	-0.203013331797529	0.000430496211188235	-0.0589005183224065	0.311695272318009	0.0335613899884793	0.564540945607149	0.0616704577787637	0.289446664968481	-0.0192835024833299	0.740678289503508	-0.103340760916274	0.0753716678040376	-0.0672564917168119	0.247886369045745	0.0466344190238542	0.423288145203486	-0.136223245298192	0.018839696318626	-0.122577119726676	0.0347279406487511	0.189230353763925	0.00104900822343023	0.127992683058762	0.0274145857649634	-0.0926857085766655	0.110932945732576
KRT35	blue	-0.019786186048856	0.73416961927357	0.00566494193818099	0.922554122035973	-0.0435894875302531	0.45422155837357	0.0616996086653383	0.289218325798122	0.0175420618756958	0.763366644538723	0.0725926843334727	0.212247022745565	-0.0551900374717045	0.343211089395956	0.0779467994025971	0.18034769656806	0.0292661724796204	0.615424973980914	-0.0466492926093833	0.423140119894171	-0.0969662312207536	0.0953213666707288	0.118740396258206	0.0408602154240375	0.172992998663185	0.00277773967595562	0.287870245362448	4.47885868549565e-07	0.113937998123945	0.0497992483337498	0.00364277320447829	0.950153599487956	0.011097162369971	0.848960883615867
KRT36	blue	-0.00753910476646952	0.897056555789023	0.0754648279615373	0.194664541602937	-0.0455666618757976	0.433993263858682	0.0190083763849056	0.744248449411339	0.0531604615248544	0.361277690760222	-0.00441926644142086	0.93954681670486	-0.0372359615069566	0.522674223159805	-0.0163395601161153	0.779153641838085	0.000514810630604961	0.992951042216369	-0.0426492206239221	0.464023833886931	-0.036619790589407	0.529582370415863	0.192962192384104	0.000829082301230937	0.329456729875606	5.99077256690061e-09	0.200471581185388	0.000509627064583946	0.37085135170217	4.08238472190919e-11	-0.0807718173939788	0.165016550756025	-0.0621227309276998	0.285917599200275
KRT85	blue	-0.00462053563962442	0.936799173707348	0.0349873573509258	0.548104791070208	-0.0227009181671957	0.696816815734485	0.054077731320375	0.353040178776109	-0.115565925221473	0.0466018959154147	-0.0323956877816619	0.578150109971418	-0.0582851637360699	0.316786274524864	-0.0932160502633309	0.108896144770492	0.0509212496665266	0.381885353717594	-0.0481342410281884	0.408513933144995	-0.0788436283003325	0.175370696211026	0.129431551489392	0.0257097996825464	0.21062133353754	0.000256614923423599	0.167048140563875	0.00388899073925102	0.243052759252949	2.28853043733641e-05	0.134198171777336	0.020697865713171	0.0576158963676333	0.32238457737124
KRTAP10.2	blue	-0.103551217725027	0.0747758261560596	0.0661005962346329	0.256125820281313	0.0449601741852577	0.440142466936141	-0.0332733473862195	0.567889438382896	-0.0177925776025762	0.760089803704878	0.00347842732139768	0.952399730513162	-0.0644019707772934	0.268574166229553	-0.0185441319726269	0.750285074195638	0.00461016437690335	0.936940739836718	0.0271198349205172	0.641580941831042	-0.00996581940715515	0.864201889988129	0.0105309093308302	0.856582569935514	-0.00546229539790257	0.925316305741698	-0.0419980717119472	0.470880148144768	-0.0515205946549907	0.376300434516704	0.00334203638385938	0.95426408506586	-0.000398286311897531	0.994546503474253
KRTAP13.2	blue	-0.104967459924618	0.0708650508816722	0.0616749360318101	0.289411578918932	0.0296297318506961	0.611041078378009	-0.0230223561662271	0.692740032304187	-0.0086148429865917	0.882467311786884	0.0563863998193172	0.332835393246843	-0.0322781690678057	0.579530573369968	0.0378770442159691	0.515535982596849	0.109719339753018	0.0589453396497929	-0.0730421094022557	0.209422894682144	-0.248297474313341	1.49774564478431e-05	0.0554007854561781	0.341368568796255	0.118896294276948	0.0405943325715415	0.0498115058252036	0.392359027916239	0.123074566277453	0.03399330085097	0.0145132363484193	0.803302780961291	-0.0475431438535857	0.414299794171139
KRTAP3.1	blue	-0.108841609645105	0.0610129438886538	0.145371961273552	0.0121393477310765	-0.0224337503815665	0.70021194054646	0.00913928500857542	0.875368835135354	-0.021044552783358	0.717960492810891	-0.0649867340547645	0.2642429006523	-0.0226160054717216	0.697895221550957	-0.00877882111170086	0.880246782966683	-0.0437120697187456	0.452952253683445	-0.0282730772999935	0.627469423921415	-0.229202234786668	6.70437057187993e-05	0.212282285974958	0.000228643121118115	0.355328917568779	2.88679266446027e-10	0.264609589264043	3.77054814238864e-06	0.255601066395302	8.16961849543949e-06	-0.0564939083793342	0.331912973824126	0.0184808737051541	0.751108817230813
LGSN	blue	0.0194761714047925	0.738181429494864	0.0311719035635327	0.592600383002215	-0.0445476694768357	0.444353126354629	0.0478998715197217	0.410802272587466	0.0210522791124246	0.717861349776844	0.0776773577599348	0.181863178481634	-0.031139605515996	0.59298397589151	0.0230556685517847	0.692318036297056	0.0555278034763688	0.340261128046972	0.0564267294499321	0.33248917370519	-0.226287240153498	8.33791770750184e-05	0.0111590963447079	0.848128099262647	0.202210514172003	0.000454163244378594	0.247263768631255	1.62948400150053e-05	0.088054672151566	0.130013193836132	0.0131999309686676	0.820786056068383	0.0741927172281156	0.202316256611917
LHFPL3.AS1	blue	-0.06364447966206	0.274256562950577	0.00544387143510844	0.925567479409215	-0.1527330108261	0.00837564126915682	-0.0348910348881467	0.549207584366941	-0.0515321328516706	0.376193411698626	-0.100961536250244	0.0823795080814628	-0.0413867727129954	0.477367154433801	-0.0476198735517135	0.413546025396173	-0.041176904060967	0.479605413468814	-0.0564539146335287	0.332255926494707	-0.131509117112052	0.0234096011433897	0.145254142537078	0.0122101146963322	0.286323449739899	5.19217399998547e-07	0.198650484022032	0.000574397629902099	0.317056754677126	2.32643619577351e-08	-0.0350300308567331	0.547616571462295	0.111819668592564	0.0542318494584621
LHFPL4	blue	0.00255895130681841	0.964972738209557	-0.0145704615375878	0.802543129252226	-0.00450228240786409	0.938413428789419	0.0377212748324449	0.51726578051841	0.105525701409547	0.0693701169411436	-0.0623881125219728	0.283860362324564	-0.0337874415448585	0.56191973585258	-0.015984510892336	0.783832603128954	-0.0219199592668372	0.706757843215941	-0.0758623737862855	0.192317195275413	-0.0249745907055412	0.66817344734936	0.0132918273969766	0.819559697223385	0.119941988168721	0.0388483695803261	0.191989734995357	0.000881872424150155	0.155934063775042	0.00709235955451837	-0.130577132016839	0.0244185019242289	0.116969672282157	0.0439845973541245
LIFR.AS1	blue	-0.0176474875633813	0.761987118665755	0.0211618028978764	0.716456467005085	0.0663718668230153	0.254175358441988	0.0417738566376426	0.473253845307414	0.24895564678307	1.41920056527055e-05	-0.0249400108922506	0.668605626634003	0.0909813037307202	0.117681891990975	0.000367878417458671	0.994962854875921	-0.0920920286140866	0.113248369186813	-0.119853190537865	0.0389941241809818	-0.0462828931276341	0.426795380576675	0.329420171590971	6.01532685683767e-09	0.536260576607491	1.63201038572679e-23	0.446462987292913	5.8972652211781e-16	-0.108224760794472	0.0625014828630162	-0.481393761352402	1.23568250918017e-18	0.033587762254236	0.564234841215806
LINC00028	blue	-0.0594087257366593	0.307531417307477	-0.119561683264471	0.0394758641153906	-0.00995236856889965	0.864383408779877	0.0742142370081955	0.202185028047259	0.102188207604724	0.0787034820087802	0.0803864400110509	0.167048494440446	-0.0517976235895809	0.373736011444466	0.084513697161813	0.146240027784279	0.000177707135919521	0.997566747256418	-0.0918908858663907	0.114041385115034	0.0554216883767071	0.341186163443204	0.0757513178300689	0.192970841661265	0.242505650052278	2.39071959190618e-05	0.229652565606294	6.48065724068183e-05	-0.0271553278559088	0.641144675414197	-0.220667702794542	0.00012594679581746	0.0414593510500387	0.476594428487414
LINC00165	blue	0.0406146672121918	0.485629666698634	-0.00348819138381852	0.952266273443108	0.0160936957995693	0.782392889955663	-0.102047387226954	0.0791186173916943	0.00732028906388039	0.900028557697281	0.0546572621927179	0.347897148773486	0.00767323896752058	0.89523542369123	-0.0685354005830866	0.238987205659595	0.111672798602807	0.05455094852657	0.101654090087173	0.0802874401151237	0.122302941955572	0.0351385884571858	-0.0261783023189401	0.653198489560363	-0.172434609653729	0.00286823754028008	-0.155382482825937	0.00730010830987097	-0.114760667139755	0.0481613123033584	0.229086952619473	6.76279780547257e-05	0.00816852598585359	0.888515771970878
LINC00278	blue	0.0376795672839507	0.517729444093563	-0.0891860753329349	0.125132740234215	-0.218589948939609	0.000146312123409056	0.715816218719841	6.32138539810658e-48	0.0758740418479502	0.192248614230322	-0.0156159778398561	0.788697495039106	-0.0447744829554712	0.442035093549401	0.0186979377076887	0.74828341381425	0.00443826620254532	0.939287408786555	0.0678243098824989	0.243907182818951	-0.0620463587082707	0.286511489079175	0.0975687764395681	0.093271787873533	0.155596245549089	0.00721896006267092	0.048159730471177	0.408265515191341	0.166857517728733	0.00393049221377563	-0.061012854129615	0.294629782734599	0.0502526906804527	0.38817457169004
LINC00461	blue	-0.0498768921562857	0.391737153522909	0.0501193472848208	0.389436417481599	-0.0133288388832232	0.819065902352431	0.0251696434364274	0.665737726690596	0.0400380258798035	0.491850336636932	0.0420108397629296	0.470745173658499	0.0206917376478285	0.722492771556971	-0.0330580529436117	0.570398393625083	0.041162990742751	0.479754000730586	-0.0189601928466928	0.744874266232681	-0.0781138058995268	0.179413061137339	-0.000485064621673251	0.993358324783339	0.164307845454172	0.00452538612962048	0.289153595204342	3.95936018045451e-07	0.0362491672418215	0.533759712333729	0.0113815272346833	0.845138618082688	0.125011498752202	0.0312574300315178
LINC00472	blue	-0.0490931695851255	0.399230099376122	0.0382571887604559	0.511327104071477	-0.098694336303818	0.0895375067144968	0.074290260312068	0.201721928784695	0.185828224291464	0.00129508407912176	-0.0275033522386598	0.636873434943951	-0.0282564791553074	0.62767158291869	0.023910147450555	0.681526429883867	-0.0906921617082047	0.118857965164089	0.0291308603690215	0.617060108578249	-0.0426699962238327	0.463805990081526	0.395232138607768	1.52029053041748e-12	0.473357483693084	5.43994095987006e-18	0.365522248282721	8.08573703286766e-11	-0.0395002833431728	0.497689490225506	-0.214960799211001	0.000189457931061627	0.0152692545865232	0.793281983263879
LINC00567	blue	0.038445941783213	0.509243923833896	-0.21249681072023	0.00022524550703815	-0.077701859112706	0.181724982678472	0.123373575314984	0.0335581102887538	0.0662968209305976	0.254713913828019	-0.0436770888225872	0.453314267878954	-0.00775207703311676	0.894165299576584	0.0491336780726013	0.398840719002266	-0.0977917761704098	0.0925222260669874	-0.080315428869523	0.167424940680263	0.296686895489684	1.89652202502528e-07	0.23882642807567	3.19865290097125e-05	0.274833240430958	1.51425006053653e-06	-0.0282126775883	0.628205202572342	-0.182632060613863	0.00157349135053081	-0.105552311960525	0.0692995040157727	0.12978789156505	0.0253019785060281
LINC00635	blue	0.0552902835172817	0.342333874601819	-0.0744307937423427	0.200867890090483	0.0247374675899108	0.671139208131978	0.0451813093334824	0.437894629185421	-0.00962523761216312	0.868800204532153	0.150281498674151	0.00949411896047063	-0.0557762318277107	0.338101768092848	0.0968649427157354	0.0956694001231456	0.135353174925738	0.0196194828420984	0.082140096110399	0.157951594430194	0.0921558037615977	0.112997836840951	0.0269638255290829	0.64350001184168	0.0235183098309674	0.686467243149484	0.115423707610532	0.0468741909816625	-0.0364941835218906	0.530996248729072	0.0566320292177353	0.330730316936201	0.117648413512468	0.0427640446579621
LINC00896	blue	-0.0989764779966092	0.0886204691473451	-0.00678101469429364	0.907358968976297	0.123344306703308	0.0336004986887987	0.0343839668759793	0.555030882805031	0.0845763508642309	0.145940097627495	0.061052850321294	0.294312783182396	0.038295610736773	0.510902699810974	-0.044439690330082	0.445459093247692	0.0490495201362847	0.399649926306016	0.0363868776395813	0.532205629593299	-0.048866438438975	0.401413709400552	-0.119114182245947	0.0402251723621024	-0.144658718342699	0.012573343447927	0.110422459832295	0.0573311044513781	-0.214669241169002	0.00019339657910572	-0.0647896242182034	0.265697481636437	0.144105762755886	0.0129191543612647
LINC00992	blue	-0.0131892302523449	0.820928885642304	0.110547439623035	0.0570480377729752	0.0645133360236922	0.267745581057477	0.0386874047100989	0.506585470397706	0.00721267088292775	0.901490765365076	-0.0167586927015288	0.773640410264617	0.0072641008317944	0.900791945121066	-0.0310506630188468	0.594040900232997	-0.00214024346367132	0.97070125179185	-0.0549282155916613	0.345508924795717	-0.374189249665563	2.64374438411615e-11	0.0492489443087024	0.39773398871958	0.428683719281105	1.04864103131273e-14	0.301579869096876	1.16243001595434e-07	0.434147461468855	4.40817314119719e-15	-0.140774854388691	0.015184771004819	-0.0533759618229889	0.359331700841317
LINC01087	blue	-0.0246359015465213	0.672411085033898	0.00169366366332249	0.976812743715735	0.0298977357164533	0.607818262650339	0.0326433651047905	0.575245755199404	0.035888753823689	0.537837800058054	0.049079939061878	0.399357324632903	0.0303955512364118	0.601852014698173	-0.0868330320744372	0.135446564201735	0.0869353923061776	0.134984712855316	0.102574128439956	0.0775748276176973	-0.146190136338958	0.011657814611079	0.0337051278757058	0.562873536809543	0.148418084436445	0.01043097402591	0.195659465953676	0.000697540774040232	0.0385243904677509	0.508379424644082	-0.0305116203617526	0.600464728879196	0.0937970510377612	0.10669868859941
LINC01108	blue	0.0592302925489323	0.308989166956445	-0.0890749096453611	0.12560588030667	-0.133761795928868	0.0211184754848172	0.00699405374998372	0.90446213414783	-0.0860866301249395	0.138851140453406	-0.00597210533854971	0.918369098066266	-0.00112117004716152	0.984649311731198	0.0602639518174486	0.300607429725541	-0.0209085847286157	0.71970598533709	-0.0185523501121144	0.750178079144319	-0.0165547375016275	0.776321818140148	-0.0320553597731245	0.582152074903636	-0.0424041385601759	0.466597930194421	-0.0568811997351963	0.328603669260692	-0.00517052107935755	0.92929491536812	0.131278746219441	0.0236555750101581	0.00927067063237713	0.873592030914074
LINC01158	blue	0.0125360243721607	0.829658672698446	0.0625480965076055	0.282624996265635	-0.0713106005599004	0.220453631096786	0.125407344809036	0.0307220651834973	0.0710882733863587	0.221899476097271	-0.054382333858763	0.350331055410754	-0.0482208040434367	0.407670661655873	-0.0356014074034606	0.541100245884728	-0.0490835845488616	0.399322267057744	0.0306709167899012	0.598563125332212	-0.164249199754326	0.00453997669686264	0.0845550382891363	0.146042070650404	0.314643309504195	3.0081400262678e-08	0.222935506929808	0.000106767779791104	0.0834710957499125	0.151300209472818	-0.157349988266988	0.0065830377127833	0.0748163538745471	0.198538280609059
LINC01191	blue	0.0520379636655369	0.371519951777775	-0.154933536469228	0.00747319268546698	-0.0451257743201576	0.438458523719789	-0.0166451534970259	0.775132785757273	-0.127797261393773	0.0276534455795588	0.0302756657304844	0.603286422471137	0.0268341292831257	0.645097207539461	-0.077079604092519	0.185258779415516	0.0325100166144938	0.576808595762647	0.0611235054299306	0.293753345008882	0.0305650335804338	0.5998268049747	-0.121833400764349	0.0358514189442552	-0.158267882223096	0.0062705970113991	0.048177749344675	0.408089958797111	-0.0375741313124703	0.518902531018367	0.226708654730154	8.08058049061479e-05	0.116211750126388	0.045381984793282
LINC01204	blue	-0.0512151691591723	0.379140209195239	-0.0710279433307092	0.222292979480562	-0.12465910686117	0.0317407058906725	-0.0684266813513721	0.239734879944999	0.0377211776118615	0.517266861072635	-0.120360239301813	0.0381680197110124	-0.0413108056956869	0.47817668894526	-0.00259316727468029	0.964504691031923	-0.0927904134521449	0.110528468881092	0.178490246462265	0.00201571200467651	-0.0024566413682989	0.966372327646564	-0.0214343237230409	0.712964939706999	-0.257534316539729	6.93711796404117e-06	-0.165814358993682	0.00416477247205241	-0.303550951170383	9.51944234195464e-08	0.0385169391853031	0.508461504349272	0.0425877323885331	0.464668904475043
LINC01228	blue	-0.0744311593672955	0.200865671572136	0.0919789197001717	0.113693773450214	-0.0545366540118863	0.348963558124999	0.0328233012811671	0.573140070137138	-0.108705861299927	0.0613379904890188	-0.0689605853364542	0.236078884971465	-0.00837077292032755	0.885774112326272	-0.0818285864655597	0.159539651118821	-0.0337544858918088	0.562301512711021	-0.0457681363419824	0.431961489245154	-0.183750476878283	0.00147037335193081	0.0258904862610671	0.656766772501569	0.0901980544543872	0.120888918424236	-0.0246062677197649	0.672782355367	0.101805515241891	0.0798357846430506	0.0138796227297606	0.811726066241817	-0.0249367180549975	0.668646786289014
LINC01254	blue	0.0376347905566173	0.518227465815625	-0.0554086758195306	0.341299707748336	0.0705623405834493	0.225346607668768	-0.0961084208397821	0.0983009709020905	0.0141593895916674	0.808004098803661	0.0223322927894348	0.701502814589096	0.0285109110653489	0.624575761507239	-0.0404994840813062	0.486868839443569	0.0173511380797607	0.765866839059122	0.0470259081601881	0.419402014603052	-0.0438844261136041	0.451170926029878	-0.0824236775066814	0.156516298996304	-0.11551857706572	0.0466924029797777	-0.0923926506680555	0.112071216407829	-0.183670223650226	0.0014775610863268	-0.00988568260359059	0.865283439519385	0.0449937244118309	0.439801005869519
LINC01266	blue	-0.038405043961083	0.509694918656688	0.0178324722572966	0.759568359948601	-0.0591206791507542	0.309886927649806	0.0484037110559992	0.4058922337058	0.0591382487713814	0.309742912906998	-0.104086092825589	0.0732787104570169	-0.0225104797799104	0.699236262034202	-0.114533619577543	0.0486088013400548	-0.0909688016254298	0.117732555151856	0.0624706289518166	0.283222732575175	-0.23524081114569	4.22941019313771e-05	0.45717847380584	9.57752065590068e-17	0.55978069382028	6.81644207913103e-26	0.410942289809081	1.57345527099855e-13	0.199235837623029	0.000552790630424485	-0.154431098073662	0.00767123407033217	-0.00202787959342989	0.972238816162009
LINC01354	blue	-0.0653748872394766	0.261394500885145	-0.0084184665882746	0.885127773853772	-0.0452266571929169	0.43743448152116	0.043975297315147	0.450233349571058	0.157692330612563	0.00646491564458267	-0.00128826651303636	0.982361829127806	-0.0747781123395548	0.198768459567814	-0.0210278729980648	0.718174541291182	-0.00505590324224199	0.930858321074372	-0.0985199381794387	0.0901081398001681	-0.248673766301093	1.4523488163167e-05	0.256194821007941	7.77049901582994e-06	0.403836700098548	4.45469828091345e-13	0.416647952128707	6.70048039072482e-14	0.294176912819804	2.42935104064024e-07	-0.105719756692654	0.0688565243246181	0.0918729698975704	0.114112230211328
LINC01429	blue	0.0311416696505339	0.592959457484038	-0.0715185042673813	0.219107679183836	-0.0178873428406421	0.758851350702171	0.123055020222622	0.0340219153991261	0.105896498767153	0.0683914621883703	0.0705502019797831	0.225426614643829	0.00372403350280416	0.94904315161218	0.0636731260770124	0.274040193350921	0.075103430879462	0.196816529362831	0.0102811801790009	0.859948165943136	-0.0426599414244948	0.463911413209356	0.123233282284053	0.0337617047695359	0.165418667041305	0.00425688746065076	0.00232316873243945	0.968198373871754	-0.254348590393535	9.07638785724816e-06	-0.0521702496412514	0.370303674241952	0.156118610042818	0.00702404005463373
LINC01435	blue	0.00766918567466932	0.895290447009151	-0.00287553156833497	0.960642651800646	0.0418183846095715	0.47278192058649	0.0235455115521698	0.686123813547349	0.0531234656581081	0.3616124272956	0.0723817714314937	0.213581767873936	0.0692244458933178	0.234286616831009	0.0928988728565191	0.110110711062973	0.0526849315374479	0.36559498300993	0.10857746785515	0.0616467374384997	0.0478948770124163	0.410851120288084	-0.00746695093083642	0.898036407985671	-0.000921648941827309	0.987380837345976	0.106763951904564	0.0661460345388953	-0.119026651385169	0.0403731311202991	0.0337348725950955	0.562528783341049	0.050994461423689	0.381200439835111
LINC01460	blue	-0.0625714205005829	0.282445196099906	-0.00446281509680517	0.938952246827406	-0.124850819781349	0.0314770030246602	0.124099102737561	0.032521814864551	0.0964589734056873	0.0970745050617819	0.0292175869969364	0.616011871201385	-0.0626796949786989	0.281611539574628	-0.0070718071435512	0.903405182103092	0.0766273438568235	0.187858728296247	0.0859488875196878	0.139486533854831	-0.129179059476004	0.0260021823233457	0.0243279338630218	0.676273351946313	-0.00974877723486593	0.867131733901311	0.0631886935704931	0.27771478993843	-0.117352188759437	0.04329318426899	-0.104252038768023	0.0728192174316634	0.081224812027621	0.162651822950894
LINC01482	blue	0.0674074922064409	0.246823794617292	0.0270493567918827	0.642447598611054	0.0118105281414734	0.839379124229251	0.0192007963491284	0.741750941527279	-0.056122447105149	0.335107074794728	0.0104805885967494	0.857260535048762	0.0191885539628889	0.74190976086663	-0.0620078387554263	0.28681134431236	0.0719238739123644	0.216500253252281	0.0402060301237148	0.490033566498368	-0.063121933717977	0.278223792661471	0.216207021414465	0.000173453222828903	0.373048423832267	3.06870108586971e-11	0.350538494116986	5.1695566928881e-10	0.258949429211934	6.14939462303427e-06	0.0823268020111466	0.157005505785758	0.0536022085757267	0.357295734810709
LINC01561	blue	0.0366101480101497	0.529690843234766	-0.0920881927889667	0.113263451595537	-0.0163417703167608	0.77912453977969	0.0844877948269147	0.146364162125513	-0.00375687221258744	0.948594427989632	0.0555517295640176	0.340052778679145	0.00426079427705865	0.941710718036004	0.102763377686767	0.0770261668287989	0.00425019954460325	0.941855402140747	-0.027679126715272	0.634720729046928	-0.0970067532342128	0.0951824134185412	0.11336482826432	0.0509676906792012	0.1671551920692	0.00386585804455462	-0.0380577234021379	0.513533313179147	-0.349111636214531	6.1376787212519e-10	-0.0247697279291479	0.670735418739533	0.0502647881547705	0.38806021446814
LINC01600	blue	-0.0223793255703643	0.7009042961843	0.0996295454907541	0.0865267027241696	-0.0064395725278581	0.912004329093641	0.0238914668974261	0.681761673132458	0.217264782954046	0.000160870650075423	-0.0157191181634721	0.787335135945305	-0.0205481668009844	0.724339876499983	-0.0855890461522181	0.141156953660161	0.014089621015865	0.808931886202987	-0.0736329960901223	0.205751180370685	-0.196556599322536	0.000658256988970246	0.28243887489245	7.49629011648619e-07	0.38010568735516	1.20896627805291e-11	0.40644432713595	3.04929939137521e-13	-0.0528392855229782	0.364190118579148	-0.367357355806639	6.39922886388353e-11	-0.103057588886592	0.0761794581796509
LINC01625	blue	0.0848774249371686	0.144505353359688	-0.0379839970118187	0.514350018301961	-0.0679897036237051	0.242756568789849	-0.0921984512243697	0.112830544439801	-0.00434141558868067	0.940609797879538	-0.0322588369146296	0.579757810710449	-0.0256329909465924	0.65996576188417	-0.0427927323416009	0.462520190052813	-0.0155020520624342	0.790203064429666	-0.0367631408280403	0.527971098640359	-0.196081994108234	0.00067877658627126	0.212774666926356	0.000220914921276374	0.35317342530385	3.75662188475055e-10	0.344083314926741	1.11624165588165e-09	0.311502960346803	4.18832189765152e-08	0.0483839364461789	0.406084282178574	0.0710273166131939	0.222297069859022
LINC01778	blue	-0.00758373306874952	0.89645057959684	0.0612526803356539	0.292732390337563	-0.0191906992842265	0.741881929021766	0.0514046489841209	0.377376928858496	0.14421367244748	0.0128510189965812	-0.053984203748102	0.353874647723865	-0.0595175392907918	0.306644667635278	-0.0567398101715104	0.329809331358365	-0.08250426971787	0.156110197479572	-0.066395784165871	0.254003885067782	-0.13831340069525	0.0170757410823004	0.272901558333872	1.80427481813715e-06	0.441690985004203	1.29825756927526e-15	0.420973159888337	3.47005897467192e-14	-0.00352709798502448	0.951734503849998	-0.254517357344324	8.94885354680253e-06	-0.061682560415517	0.289351850239327
LINC01910	blue	-0.0546580947509205	0.347889794522503	-0.080190877727439	0.168086745422044	-0.114558265412845	0.0485600593023162	0.0024783384956224	0.966075504419885	-0.174093915652954	0.00260687454305356	0.0538842917933199	0.354767447972428	-0.0219873426851052	0.705898109060181	0.0978282050203931	0.0924002374892213	0.0278229189151442	0.632961990781795	0.132434267814683	0.0224439064706318	0.0261203759289475	0.653916018087271	-0.104312119770067	0.0726534367705343	-0.348376140503062	6.70326928479986e-10	-0.214615159910537	0.000194135526158531	-0.243178637722003	2.26561122785755e-05	0.299400120569297	1.44730204524055e-07	0.0968855673429273	0.0955984507047312
LINC01914	blue	-0.0350234566804183	0.547691771441511	0.0270990767974008	0.641836150308027	0.112035917074004	0.0537648360009883	-0.00834075567583115	0.886180940972829	0.057243470171871	0.325527496923597	0.0494718573851999	0.395598917563471	0.0308661545276189	0.596236186524753	-0.0179324140253843	0.75826254718366	0.0233124463946997	0.689068412608579	0.00124788818658806	0.982914579471455	0.249754243405516	1.32914200169244e-05	-0.00528473354987541	0.92773730893808	0.146718805829765	0.0113557090165424	0.100275490994737	0.0844950503873491	-0.0429692761496756	0.460674167882161	-0.138417239216985	0.0169919979926734	-0.0379702605087188	0.514502258827305
LINC01940	blue	0.0111653943630498	0.848043423492529	-0.11567100996189	0.0464015488051112	-0.00103010234176998	0.985896045610129	-0.022206369886231	0.703106160287146	-0.0893066880492865	0.124620956702805	-0.110176494226407	0.0578915862031226	-0.087458104757714	0.132645081000708	-0.0354162736053173	0.543207397267225	-0.120386203098823	0.038126119954327	0.0867719027675929	0.135722959454632	0.0329368016049774	0.571813717664347	0.0117948083380182	0.839590019327027	-0.166825359015658	0.00393753296953923	-0.115538714782511	0.0466538913111023	-0.0350739425993497	0.547114408878945	0.232835840565403	5.08859283829972e-05	-0.0390220730269044	0.502912884726904
LINC01971	blue	-0.0160703291633132	0.782700940448358	0.000633711631620777	0.991323068165108	-0.0928138269793208	0.110438180731404	0.15566684285308	0.00719233751013208	0.0969263657775804	0.0954582261695519	0.132282666981347	0.0225997504109234	-0.0815684563457135	0.160874959698958	0.0937607587364744	0.10683492123253	0.0892132570794679	0.125017260677711	-0.0242546281698636	0.677193943869913	-0.252622432064289	1.0483946628821e-05	0.0311880259095597	0.592408945769757	0.161902592247331	0.00515973470526768	0.278134948561014	1.11882277868562e-06	-0.0325942978976626	0.575820589905538	-0.14911247996723	0.0100726987460887	0.09025422045838	0.120656704525347
LINC02036	blue	-0.039306299637067	0.499804865019602	0.0279072445777175	0.631931552962369	-0.0210408602431132	0.718007876572941	0.0548416723240121	0.346270597552289	0.137098846995267	0.0180823189097123	-0.130146080720692	0.0248976669603712	-0.0484000128723512	0.405928145887485	-0.0655967926430854	0.259775605480914	-0.127228567585655	0.02835873300298	-0.0234200643880833	0.687708156306333	-0.302463687371181	1.06303097260927e-07	0.140636118451665	0.0152862563665443	0.4917570292815	1.72360420389256e-19	0.526042208486813	1.54726557073475e-22	0.435409413528582	3.60048563204414e-15	-0.275567955098574	1.41611246314857e-06	-0.0215312985236768	0.711723939522192
LINC02147	blue	-0.0361261110932172	0.535150346832848	-0.0918217304633792	0.114315036529522	-0.0880888213872078	0.129863766178004	-0.0239038841631714	0.681605299709648	0.060579711741623	0.298077338627887	-0.15042842678717	0.00942352703407839	-0.000136073455837101	0.998136814713392	-0.0394170572897259	0.498596481618536	-0.187653426134124	0.0011571571137389	0.00685611456756444	0.90633764373833	-5.43844517301773e-05	0.999255340531728	0.393571554458126	1.9188785571052e-12	0.517886643193154	8.82729844097652e-22	0.317260183053741	2.27634714322539e-08	0.350142296697074	5.42239850583657e-10	-0.0853802894208566	0.142133010390208	-0.00286844514080321	0.96073956559107
LINCR.0001	blue	-0.0937993938958172	0.10668989877865	-0.0633036738361023	0.276839616097812	0.00875539829660273	0.880563908806968	0.0301547748740171	0.604734406005073	0.209364412783852	0.00027987036742438	-0.0165539449395178	0.776332243186278	0.0111917247352775	0.847689435087114	-0.0155835018803652	0.789126596576857	-0.0594235257050209	0.307410709426323	-0.0607797232192394	0.296482048300784	0.000462819115055752	0.993662911550126	0.0457283247596823	0.432362534993463	0.218126430958251	0.000151257979422647	0.222650367805422	0.00010901881082998	-0.0659234633711756	0.257404991224295	-0.19591237357067	0.000686252514922892	0.0625940955114956	0.282270472790636
LIPI	blue	-0.0194594199756196	0.738398408184258	-0.086675320103357	0.136160539525721	-0.081574266166758	0.160845045099046	0.0534317093111458	0.35882936408115	0.129994109452862	0.0250685219610851	-0.0923240703201425	0.11233890915945	-0.0230281072489044	0.692667171722695	-0.0620599362948158	0.28640584576231	-0.0961493276239054	0.0981572203275742	-0.039045699494192	0.502654142491544	-0.232782249890813	5.10949387853159e-05	0.100521980403887	0.083729978197348	0.258854840868347	6.19927332265487e-06	0.128098367835502	0.0272861488596072	0.135977777986426	0.0190569134544141	-0.237385195772998	3.58058790687736e-05	0.0181185565735817	0.755832288425965
LIX1	blue	-0.0740049716800365	0.203463757528671	0.0738231823563444	0.204579339102432	-0.0218570323357176	0.707561053998141	0.00583857259120235	0.920188178529749	0.0161338072320027	0.78186416617536	0.111690743457415	0.0545118770294647	-0.0470817499637669	0.418849404994272	0.122849214807655	0.0343244507484632	0.0458850013573535	0.430785477696254	0.0586922688325876	0.313412137685284	-0.212190106781287	0.000230117691465211	0.163251258805189	0.00479484120589577	0.288434940395924	4.24268207312003e-07	0.1494623361417	0.00989635402598405	-0.0138298416948881	0.812388790513708	-0.0395696920799214	0.496933747721865	0.0525141846083037	0.367152964026695
LL22NC03.63E9.3	blue	0.0360185380595309	0.536367496425382	-0.0256819637736795	0.659356869932535	-0.0179898402541246	0.757512541227648	0.0555168224164942	0.340356778816851	0.0572158626680806	0.325761264442023	0.00250422926108266	0.965721317085566	-0.0481067199217897	0.408782252032183	0.0404753678595202	0.487128503602745	-0.0519481338092452	0.372347278668835	-0.0344456292440614	0.554321135918372	-0.0330007964835645	0.571066521069703	-0.0285271097883104	0.6243788844675	0.322654756808536	1.27052387151339e-08	0.390002459775917	3.15122668347164e-12	0.0582755153183244	0.316866528332579	-0.146881680372347	0.011264039029794	0.0868201660902413	0.135504701586551
LMNTD1	blue	-0.0606356364722403	0.297630709856483	-0.0403175857640777	0.488829209423652	-0.0167661179669276	0.773542840446817	0.0453227356613652	0.436460482361745	0.102361047167195	0.0781963669245857	0.05192096701845	0.372597706526567	-0.0520624858204691	0.371294301660716	-0.0299116827885449	0.607650752135188	0.0419232760300227	0.471671259998584	-0.00375157184503797	0.948666853618303	-0.142054744758665	0.0142760301698679	0.0329738062488411	0.571381599454509	0.268892320841367	2.58466334676514e-06	0.367546943430835	6.24590426482325e-11	0.125335446489741	0.0308187182795021	-0.0259319555652833	0.656252161911056	0.103732331767318	0.074266128910905
LMO7DN	blue	-0.0609304653272889	0.295283492505738	-0.0852843760719653	0.142583185182443	0.00679167535624429	0.907213979343033	-0.0273656162412276	0.638562419213078	0.0567870538600879	0.329406156623502	0.00427923736754332	0.941458859515756	-0.068787695331414	0.237258456762159	-0.0680523745417074	0.242321572208337	0.00889243283231175	0.87870884481179	0.0130250023429183	0.823121683048971	-0.118791090713086	0.0407735957919443	0.118911398367572	0.0405686503740224	0.242659678915574	2.36152144665082e-05	0.288253840875301	4.31709113689741e-07	0.245979774487909	1.80844601999651e-05	-0.0665586312778875	0.252838495861714	0.123915371362144	0.0327816316260803
LMOD1	blue	-0.0159243795795121	0.784625809997882	0.0578803624496385	0.320164737355906	-0.0612833543633996	0.292490301894357	0.0296528366225537	0.610762940844328	0.128775710289734	0.02647518906034	0.0670110898387467	0.249620022595982	-0.0751478662395124	0.196551002388747	0.0761032603643887	0.190904968330225	0.028616099328421	0.623297794023662	-0.0255452948606249	0.661056670063875	-0.103119315945325	0.0760027763547136	0.640733301676461	1.0000339179716e-35	0.713818115961948	1.50034118793257e-47	0.353002798829402	3.83543870384126e-10	0.0280422675533291	0.63028308805566	-0.109739478846393	0.0588985871956599	-0.0788768512358609	0.175188302014791
LOC100506497	blue	-0.0334297785643463	0.566069754166413	0.0419298295165436	0.471601914827398	0.0868860065495724	0.135207390952086	-0.0198395762274959	0.733479436988662	0.0741508557949141	0.202571706354904	-0.139694738999415	0.0159907010334349	0.0449925134043965	0.439813328397133	-0.175017987290096	0.00247089783248268	-0.0867477740502578	0.135832176302347	-0.00467517158705843	0.93605343441089	0.0155476179240198	0.789600801642657	0.143751452208267	0.0131451110761551	0.318320346542983	2.03171006254601e-08	0.273846274238131	1.65636225871405e-06	0.389209689204535	3.51544395693083e-12	0.000316037571737801	0.995672673921142	-0.0318667544024327	0.584375441542381
LOC101927497	blue	0.0749429644561882	0.197777584860782	0.00263328890121364	0.963955874660279	-0.0154434349607203	0.790978014169262	-0.0345880795317105	0.55268319418802	-0.0388341047734785	0.504973887238241	-0.0725715001025731	0.212380813946506	0.0898963460649087	0.122142267057267	-0.0119187099166363	0.837928081775226	-0.0469383696136688	0.420269152541877	0.250109449146982	1.29085243876092e-05	0.046075992349637	0.428867520588503	-0.0667032005922608	0.251807018943682	-0.331053065819141	5.00825859243879e-09	-0.148380696597298	0.010450580511775	-0.278869642367579	1.04539600339939e-06	0.105914842904243	0.0683433406907692	0.0674873560501285	0.246263086540743
LOC101927596	blue	-0.0445338781648656	0.444494295744952	-0.00294095393829636	0.959747964760193	0.0262047809806271	0.65287060715423	-0.0380650577415136	0.513452103676903	0.247215810798269	1.63585505870895e-05	-0.0929428641977374	0.109941621916077	-0.0786459912485537	0.17645863947794	-0.0367163452915691	0.528496811999234	-0.123386839152696	0.0335389158649575	-0.0852490246582056	0.142749383439771	0.234454078371854	4.49413957562525e-05	0.2004846969956	0.000509186183073686	0.420881235358178	3.519274205741e-14	0.37382557573528	2.77257496621413e-11	0.197722880763718	0.000610245876936247	-0.166022402104418	0.00411706629831617	0.104129489241808	0.0731583214780871
LOC101928118	blue	-0.000943971974098389	0.987075217996609	0.041123165241009	0.480179455180054	-0.065288274076016	0.262028259967215	0.114693256156376	0.048293812072232	0.244228324401335	2.08277511393693e-05	-0.0291258129333501	0.617121139280001	-0.104812420148887	0.0712848687924862	0.0213592878895379	0.713925703050604	-0.026516981727742	0.64900970304652	-0.000629443603484217	0.991381504762294	-0.17371643978593	0.00266435180044095	0.365948933111927	7.65871014828916e-11	0.519954202605812	5.70200905064697e-22	0.50377484966241	1.61179656344239e-20	-0.0595010949231336	0.306778568807882	-0.224781044457272	9.32205608432608e-05	0.130631931951376	0.0243581586469761
LOC101928583	blue	-0.0064636473806596	0.911676688004147	0.0516143226261454	0.375431599370329	-0.0708691217380736	0.223331271187803	0.0200684178628063	0.730523602847768	0.163660764143816	0.00468873862750445	-0.153922548572812	0.0078764365476038	-0.0348184486581404	0.550039341008106	-0.0785069077481682	0.17722725489274	-0.173872277258732	0.0026404846001307	0.0549079700202576	0.345687012072994	-0.0682936999353052	0.240651636776166	0.55577071178438	1.78890611099936e-25	0.756057168954948	3.03010056449138e-56	0.424275560103113	2.0862661701991e-14	0.165034484430871	0.00434807791002585	-0.165654855318138	0.00420168541844684	-0.0679384929728808	0.243112425382998
LOC101929331	blue	-0.043131897626541	0.458977356934537	0.0524173306265606	0.368038535563513	0.00934174797522041	0.872631074388188	0.0249798348016858	0.668107916069174	0.223260826759321	0.000104252854582085	-0.0201690038871045	0.7292256385766	-0.0650111873454769	0.264062828108301	-0.0198344048717898	0.733546278461982	0.00871675225624987	0.881087186356547	-0.0360898383821361	0.535560604454903	0.0349937974792659	0.548031097057211	0.419813422852084	4.14346994010965e-14	0.613214121085895	4.60407481390576e-32	0.398372947747431	9.75249124145834e-13	0.212701453035785	0.000222048402949381	-0.259366264132617	5.93410378609191e-06	-0.00788961791811855	0.892298821003621
LOC102723471	blue	0.0460364825187943	0.429263877820869	-0.0523070698785103	0.369048299111988	-0.0740910761969979	0.202936902777515	-0.0180666058219454	0.756510311721156	-0.101055042956464	0.0820945012276303	-0.12246654785345	0.0348930556063228	0.00979994273993475	0.866440887570685	0.0465217246382694	0.424410684845141	-0.0645551964957057	0.267434581195953	0.19568303160727	0.000696481738278219	0.346122322366517	8.76964477421742e-10	-0.101710406051574	0.0801192259981582	-0.494218629587076	1.0688892477627e-19	-0.380898371432359	1.08733577979421e-11	-0.411902403487386	1.3644536384802e-13	0.249329105261097	1.37638744952062e-05	0.103696607717864	0.0743664404752916
LOC102724589	blue	-0.0730219023256406	0.209549289092433	-0.0428490625985772	0.461930729738153	-0.0816278081532003	0.160569555766596	0.0771831204093971	0.184667427900225	0.0208709483103598	0.720189401082563	-0.00190170905126934	0.973965430300235	-0.0205710388048811	0.724045510394867	-0.0751751789768455	0.196387922579432	0.0185134413470682	0.750684689238392	0.015690422230928	0.787714109740745	0.032561984785984	0.576199293472113	-0.0509187146546655	0.381909082817827	-0.182617798500866	0.00157484807000654	0.0421328111328817	0.469456853146651	-0.0717415194069361	0.217670434607895	0.07557610621981	0.194005391266722	0.207269488793898	0.000323043883155831
LOC105369364	blue	0.0353009911144588	0.544521567332335	-0.0763483660877353	0.189475816281764	0.0116668383185751	0.841307275613813	-0.00755967797396291	0.896777199293271	0.151669182231434	0.00884573793101917	-0.0179222731369773	0.758395014152913	0.0666258635539027	0.252358441518198	-0.00286474766672474	0.960790132375371	-0.0240961861514852	0.679185338169689	-0.01827390023735	0.753805973997109	0.132013102850306	0.022879171081813	0.254364340859157	9.06441278862249e-06	0.445697285451808	6.69890040662591e-16	0.427185801340656	1.3262644948253e-14	0.0195061076890679	0.737793721084113	-0.179317833486154	0.00191918886631414	-0.004912848199387	0.932809986597322
LOC105369739	blue	-0.0442745796044681	0.447153239535237	0.0478209237242901	0.411574805990613	0.111516007823435	0.0548933201517308	-0.0897160493407135	0.122896060209652	-0.126431287245596	0.0293734359966392	-0.0122969015166568	0.832859735721217	0.0599608220480403	0.303049676128572	0.00954848695838127	0.869837057667834	0.0208329995029043	0.720676941978287	0.00537092360870201	0.926562048500198	0.367956863503659	5.92651169029102e-11	-0.0921356295794145	0.113077041451953	-0.289755666623558	3.73606769451902e-07	-0.298021027937313	1.6610476639063e-07	-0.343006357771702	1.26705180761077e-09	0.135766299448042	0.0192457970849638	0.0287638673348268	0.621504416219042
LOC105370941	blue	-0.129386279669903	0.0257620147784459	-0.113668626440326	0.0503455656905219	0.0321018787500657	0.581604292832284	0.0276232753612565	0.635404407349273	0.0901668197959297	0.121018206106921	-0.0182725007480204	0.753824221537761	0.0879274272159036	0.130571151988333	-0.0340405715588925	0.558991497711977	-0.0654689605650492	0.260707350182138	0.0626383902554996	0.281929368046254	0.00594408572945413	0.918750766695128	-0.0964962388146498	0.0969448448798017	-0.124936924557034	0.0313591749365148	0.0785074800754225	0.177224086972196	-0.167428421118401	0.00380737887515212	0.0253679664402011	0.663264760604459	0.226122377878533	8.44067226743003e-05
LOC105376382	blue	-0.0799554275884783	0.169343149368795	-0.0645750859532348	0.267286900289916	-0.00151145781437863	0.979306659376189	0.00927092114971079	0.873588643625292	-0.0646999915494638	0.266360740987512	0.0331557364046957	0.569259378492154	0.0279412763960036	0.631515894157736	0.0694196702382549	0.232966746630739	0.0749734229617278	0.197594902504637	0.131292733536617	0.0236405769691558	0.139606348773417	0.0160582802251145	-0.243675425896122	2.17726293531225e-05	-0.569936027194319	5.57906886155373e-27	-0.418108806784674	5.37087185102024e-14	-0.37188893511017	3.56853304985896e-11	0.173527805378324	0.00269350435096609	0.0712526958794195	0.220829549576595
LOC105376575	blue	-0.0244588017766901	0.674631075819137	0.0126251076323766	0.828466858771872	-0.0837018990702022	0.150168741472592	0.0940299815494273	0.105827581220672	0.0396665798556599	0.49587982374489	-0.159449385373712	0.00588800379093709	-0.0038845996981587	0.946849254901644	-0.122156214188673	0.0353600378297391	-0.104679369640922	0.0716467590523499	0.0730350666243441	0.20946694072249	-0.307354898615376	6.44703758570102e-08	0.184680951317987	0.00138934574385495	0.429107224837258	9.81060639513413e-15	0.394201055776693	1.75703619846492e-12	0.390746657454258	2.84297796335473e-12	-0.10356738659107	0.0747302079313433	-0.0827455952181767	0.154898922407883
LOC105378137	blue	-0.0854985612423854	0.141579390985511	0.0841314048446787	0.148080279420316	0.0262010222923788	0.652917146523872	0.0495987168215548	0.394386934561462	0.0502178639877402	0.388503901855825	-0.0220445695840989	0.70516825340647	-0.035892174277252	0.53779902450337	0.0017530511002041	0.975999934487572	-0.0673407410448255	0.247293123328895	-0.1538989771761	0.00788606525932346	-0.225277171695773	8.98643087260848e-05	0.165465192997557	0.00424596191293095	0.377091880121466	1.80454494513593e-11	0.398982900142118	8.94199908746882e-13	0.169318060283565	0.00342435029774851	-0.198657217493736	0.00057414469185174	-0.0213974423596273	0.71343711440611
LOC283575	blue	-0.0567797114023267	0.329468795848075	-0.0375960632334544	0.518658402691511	0.0384761910048536	0.508910488742929	-0.0550716721509401	0.344248696871578	0.150704666651769	0.0092920671023211	0.0215916082512226	0.710952530222888	-0.112982932588182	0.051758819572503	-0.0295956859032383	0.611451028632356	0.0648039976841952	0.265591226939473	0.00429466255260611	0.941248217930515	-0.0157006363271202	0.787579211199992	0.178425821090297	0.00202340893877205	0.240269575731242	2.85502392267535e-05	0.249973230802611	1.30541070408153e-05	-0.0609749659641258	0.294930284519614	-0.150830920371594	0.00923252812113915	0.103586632692604	0.0746759371972406
LOC285766	blue	0.053884128848103	0.354768905184369	-0.164736175455831	0.0044200963333527	-0.0834181722221209	0.151560565076265	0.0675535202607577	0.245799234063554	-0.0730964332332591	0.209083373780958	-0.0216966093646227	0.709610185515237	-0.029492142193895	0.61269855166554	-0.0141059532398876	0.808714675136135	-0.015199153855021	0.794209748046258	0.0101565705520005	0.861628479053717	0.194946544253462	0.000730291930863511	-0.0849832974693319	0.144003390363946	-0.167551246850204	0.00378135202134298	-0.160212899013538	0.00565203316728832	-0.100146152765965	0.0848987454449916	0.235391268957679	4.18048880684594e-05	0.0363871918827273	0.532202085920449
LOC375196	blue	-0.020806499566052	0.721017462456886	-0.120268871458833	0.0383157768208394	-0.065185832180848	0.26277920220818	0.153048095234811	0.00824074269335219	0.323896279664569	1.10914532352132e-08	0.141716231089832	0.0145116137708217	-0.00220465182822144	0.969819949301965	0.141596785217121	0.0145955506542598	0.0366709953237677	0.529006538384529	-0.0749924007848008	0.19748114049272	-0.0331813928359939	0.56896039693169	0.10940573572099	0.0596773277733706	0.35487134865957	3.05329488047772e-10	0.321939975329913	1.37349421011858e-08	-0.0212510897532689	0.715311873038075	-0.395621827800559	1.43917802479297e-12	0.0327729802322933	0.573728580648959
LOC554223	blue	-0.0558871624555613	0.337140383996773	0.00037147639530715	0.994913590519437	-0.0839566097770631	0.148927536586403	-0.0957604837369898	0.0995304297722967	-0.0486234574733715	0.403761719083728	-0.0766620561980587	0.187658230073446	0.0489204252327671	0.400893125601203	-0.0232282205464929	0.690133698181766	-0.0701601740794763	0.228008083774646	0.0752842100607631	0.195737898683444	0.185095594437959	0.00135457477770383	-0.218753211610379	0.000144606447164972	-0.471048144544678	8.26907866183184e-18	-0.241044101734986	2.68530672322962e-05	-0.407211486636378	2.72581178227073e-13	0.139130584214413	0.0164263357956872	0.0994217676655963	0.0871884936794804
LOC644656	blue	-0.0969470374080496	0.0953872401902941	-0.10304511893751	0.0762151914462973	-0.0317793400374638	0.585407253563848	0.0649244649911378	0.264701826553415	0.0249343382135267	0.668676534338385	-0.0436561566476825	0.453530970774115	0.125767152867682	0.0302422558378263	-0.0927282011436673	0.11076865621375	-0.0611074913867408	0.293880079932092	0.0542265642220955	0.351714821643189	0.0361152456032332	0.535273222957544	-0.133989840906672	0.0208977545362115	-0.212213492149421	0.000229742762564489	0.140219169252089	0.0155948390409045	-0.159821095770605	0.00577204173658981	-0.0486512821124713	0.403492425882539	0.223670885457117	0.000101162057213925
LPA	blue	-0.0694492968626623	0.232766906816112	0.0488501424699098	0.401570927444651	0.0648520281958624	0.265236376432263	-0.00951303921310257	0.870316009726238	0.0141887522541089	0.807613712290815	0.0096452931342589	0.868529303936248	0.0233206033653118	0.688965276060108	-0.00526179887194383	0.928050065495782	-0.0238557390174157	0.68221167821308	-0.188065620160876	0.00112793962556846	-0.225263313109497	8.9956498575219e-05	0.145986758166742	0.0117759101753967	0.323151249053493	1.20343494528735e-08	0.274846308989472	1.51244897548773e-06	0.0596398023770579	0.305650326959669	-0.202166990366136	0.000455480219076469	0.0499635738099056	0.390913662130045
LPIN1	blue	-0.0252258882570115	0.665036019373594	-0.0614749601352912	0.290981120910978	0.0411681093849535	0.479699333294048	-0.0771956930887595	0.184595699461807	0.114636717186318	0.0484051771191182	-0.0189581917732767	0.744900260176479	-0.0884613427652749	0.128242318765531	-0.00658820024266644	0.909981854691295	-0.0415585776070649	0.475539088609216	-0.0679799408556188	0.242824380953734	-0.0801838038090935	0.168124391374365	0.330240716295234	5.4869605785258e-09	0.435399075368304	3.6064726445328e-15	0.174096018073373	0.00260655759596804	0.243196556058994	2.26236648712796e-05	-0.040951924006544	0.482011148752639	-0.160154956981343	0.00566963842012224
LRMP	blue	0.0199999587381729	0.731407440458303	-0.0451823290138498	0.437884279379346	0.0380496631778834	0.513622567716239	-0.0319579375100414	0.583300042416634	0.201487227461262	0.000476514540277815	-0.107866675195573	0.0633792145415603	-0.0358212907423366	0.538602872343391	-0.0244206033419778	0.675110273370744	-0.160997150743644	0.00541852350823113	-0.0906709679422525	0.118944529208829	0.370220706583506	4.42917286627238e-11	0.235707627307386	4.07936173085723e-05	0.545127885853232	2.17619169487896e-24	0.264841619145349	3.69480622362307e-06	0.238368205641211	3.31569812931987e-05	-0.171580070195204	0.00301192552542268	0.0621408923443713	0.285776493282637
LRRC10B	blue	-0.0734395962876838	0.206947789959305	0.030387414867114	0.60194931643114	-0.0460423002064666	0.429205502276777	-0.0198574880047473	0.733247936918104	0.18393153395386	0.00145427489863642	0.123248886055473	0.0337390086214533	0.00461821174568829	0.936830894326907	0.0758041362584339	0.192659763942992	0.114351809092433	0.0489696320506928	0.015216126792358	0.793985089044138	-0.0614297367702641	0.2913368516825	0.244165522318948	2.09330883985648e-05	0.322786141395117	1.25242675750789e-08	0.371505177938241	3.75078848283695e-11	-0.203370618279673	0.000420336263737697	-0.123017934280479	0.0340762638666469	0.00325367137018293	0.955472097381677
LRRC18	blue	0.0162445552041083	0.780404877084334	0.0580149207442453	0.319039125580994	0.0583129062847918	0.316555590901849	-0.0315316262488819	0.588335753310261	0.24615910886631	1.78237661958446e-05	-0.0413256541556416	0.478018399220112	-0.0642344175690366	0.269824101783048	-0.0119556634556417	0.837432549216388	-0.0785545314979999	0.17696379352768	-0.0883337553979189	0.128795886881428	0.0875862071714796	0.132076496326807	0.253689355515124	9.59131045618338e-06	0.450558237965521	2.96639900834717e-16	0.339083295943552	2.00219853691399e-09	0.0275457433958006	0.636353991434787	-0.21215027873393	0.000230757555087199	0.0137257581565116	0.813774863955408
LRRC43	blue	0.0486634842734	0.403374364350212	-0.0342616133754483	0.556440504312583	-0.0117475807155171	0.840223688615481	-0.00824728995864458	0.887447887876073	0.277484693338237	1.18790737980466e-06	0.0479651199769388	0.410164439446677	-0.0632351243743125	0.277361155878635	-0.0534191371269999	0.35894261278578	0.119824437172379	0.0390414195945767	0.0646808763839103	0.266502334962067	-0.0719776973682339	0.216155727038804	0.0284844831660129	0.624897019776056	0.256455333852365	7.60130054436708e-06	0.364252756602435	9.49780167646965e-11	-0.169027088972073	0.00348095990957829	-0.213250816004436	0.000213674130826654	0.148769131500379	0.0102484644102448
LRRC55	blue	0.0308661982670857	0.596235665676071	-0.0847216481352978	0.145246346651218	-0.0789954054337899	0.174538586350457	-0.0475238864278833	0.414489100001944	-0.0913858110556979	0.116051845238298	0.0562003617323011	0.334435479329437	-0.0558538112873049	0.337429239056763	0.0796410100965645	0.171031846474285	-0.0235198548698299	0.68644773486067	0.00173365242795003	0.976265432733405	-0.0216039583485454	0.710794598965848	0.198696332388404	0.000572677408294723	0.363581159597391	1.03390366574189e-10	0.136259067349204	0.0188081777584569	0.0665531397271456	0.25287773477693	0.178426351699443	0.00202334543717626	-0.0249799028693404	0.668107065498616
LRRIQ1	blue	-0.0589807974550009	0.311035079898599	0.00317707776292921	0.956519268670897	0.089188500883778	0.125122432107687	0.0597958618000461	0.304384221662403	0.224587871877483	9.4558931879851e-05	0.0276260947831613	0.635369887292764	0.0132874227103241	0.819618467823739	0.0308245890651369	0.596731240393659	-0.00957685383825159	0.869453812899515	-0.00282470523942203	0.961337764016442	-0.124164114875703	0.0324303017169404	0.0341843989538026	0.557330976293858	0.286906671266324	4.91127713801462e-07	0.395682071778135	1.42702146247238e-12	-0.0584350695579544	0.315541089213157	-0.299484078743172	1.43518242611879e-07	0.00306726553086684	0.958020727648678
LRRTM1	blue	-0.0280939468992067	0.629652630314859	0.0323904410979002	0.578211708646809	-0.119924924767506	0.0388763420673048	-0.00155967032746348	0.978646737146029	0.071641735363181	0.218312667539108	-0.174426759390943	0.00255713147317193	-0.0536433607414641	0.356926189970259	-0.0523161503676062	0.368965075635587	-0.173183488188818	0.0027474657621181	0.007089327820469	0.903167035679784	-0.158226564818846	0.00628437035971739	0.414608045005675	9.10890279165111e-14	0.593099378570383	1.32200862767886e-29	0.500712047779124	2.97477465839204e-20	0.31018253161534	4.80819672291662e-08	-0.0915017687997341	0.115587839796286	0.0579201155651141	0.319831924654094
LUZP2	blue	-0.0102030205325723	0.861002045588743	0.0477809391176912	0.41196639713185	-0.00559690313073727	0.92348142641691	0.0270637417000207	0.642270670610264	-0.00298900633943946	0.95909085370074	-0.0207537982940138	0.721694829937254	0.0657820942193102	0.258429052615254	-0.0106061739473902	0.855568735561204	-0.0243022756074911	0.676595520303967	-0.0675758619303247	0.245642742734311	-0.188259469342751	0.00111443498631245	0.211638848782489	0.000239123011029879	0.532617183629571	3.67136000771863e-23	0.233016114976791	5.01887374046648e-05	0.260998346184221	5.15823136448127e-06	-0.16009263137072	0.00568863051407921	-0.0556133446276057	0.339516606753736
LYVE1	blue	-0.051293663147033	0.378409140987951	-0.0706576768081928	0.224718936721077	-0.0796142266487097	0.17117627487873	0.0447090476460243	0.442703134508691	0.0924910834496186	0.111687874392985	-0.0279135005573407	0.631855134809656	-0.0765477770328237	0.188318899059226	0.0244605010352893	0.674609761748302	-0.0481714340069047	0.408151483517184	0.106220341585005	0.0675460003129233	0.00572123699083695	0.921786953002167	0.468610703357955	1.28210349252114e-17	0.448410724020674	4.25813264886283e-16	0.0443453009179119	0.446427145686402	0.0994989437457037	0.0869422081125797	-0.00368279859576451	0.949606627589232	-0.029992799814796	0.606676907124284
LYZ	blue	0.0748877838407473	0.198108857201096	0.0334286972411613	0.566082323085072	0.0580407890436563	0.318823026880133	-0.115009504490973	0.0476748378364958	0.0963730363242355	0.0973740379419074	-0.00645226916553561	0.911831535308514	-0.0470310638801205	0.419350975814616	0.0612792449364341	0.29252272693759	-0.0270368338473962	0.64260164172027	-0.014380200185734	0.805069520031362	0.40288366951607	5.11240425325296e-13	0.352928217086785	3.8703922303628e-10	0.491358335502075	1.86161077109204e-19	0.221019504171711	0.000122773616035576	0.157682716642328	0.00646820679489297	0.0295684770451857	0.611778739997278	-0.0598125156567907	0.304249314316997
MAATS1	blue	-0.0500218752900054	0.39036037637361	-0.0106109883559623	0.85550389225105	0.0415317696995915	0.47582408259628	-0.0304734402081284	0.600920908416069	0.242180854373715	2.4534126199874e-05	-0.0425316685040579	0.465257500746937	-0.0746569262718919	0.199499170494947	-0.0240477512658924	0.679794542499779	-0.0463695720588546	0.42592900780654	0.0392737398476442	0.500160391353313	-0.168700850958078	0.00354543736391606	0.290519999932238	3.46997153154314e-07	0.654982046409787	8.95707717014063e-38	0.64273715280619	5.23087853217168e-36	0.213976253155036	0.000203067456526825	-0.239864521523049	2.94777237938045e-05	0.00256528142921617	0.964886146268878
MAGEA8	blue	-0.0396926149767894	0.495596821845661	-0.00906825467392166	0.876329680631561	0.0260425404614684	0.654880659642237	0.0380686736166373	0.513412069333265	0.0920912007764291	0.113251624099249	0.0880058878563816	0.130226890766512	-0.00570795825137212	0.921967904461223	-0.0368921278393233	0.526523398656767	0.137983512672389	0.0173441822475775	0.0348235624598975	0.549980722376096	-0.187451300922296	0.00117173717480501	0.0540163055707445	0.353588090121028	0.0646829282863697	0.266487133199638	0.00925100111426347	0.87385799310739	-0.0576293109837642	0.322271739616829	-0.0360194368258505	0.536357321474269	0.112471265971155	0.0528347785977763
MAML3	blue	-0.0137443048525173	0.813527836241138	0.0573817048173084	0.324358623090465	0.00486853444377589	0.933414630582059	-0.00781163424027901	0.893357014969658	-0.0062909263123573	0.914027622617619	-0.0495850397343222	0.394517494398585	-0.0970427032776859	0.0950592729916945	-0.0982459509840242	0.0910105068953838	0.020463416356887	0.725430980609325	-0.145404510115494	0.0121198613674387	-0.220421826487306	0.000128210037109814	0.229214956396464	6.69795220935314e-05	0.567024991017109	1.15343104246102e-26	0.230646679172816	6.01144608538815e-05	0.474559730706123	4.36888408806848e-18	-0.0426109096489093	0.464425694508998	-0.176344151008244	0.00228701856962981
MAOB	blue	-0.0482341876001733	0.407540375171914	-0.0471248073439341	0.418423601025073	-0.0574968773894486	0.323386834750193	-0.0638370767097284	0.272804088669593	0.099929474689254	0.085578525417712	-0.0995847423162332	0.0866690624829453	-0.00213749722589051	0.970738829483228	-0.0212352031841375	0.715515481072867	-0.147762118610857	0.0107797358563998	-0.0468929809230574	0.420719175285666	-0.0683286033965628	0.240410779323013	0.313556320152307	3.37474756352212e-08	0.48033918024756	1.50433506868816e-18	0.308967267273878	5.45621184649136e-08	0.27172068169612	2.00696754069905e-06	-0.204874168598285	0.000379974024288296	0.001832294463159	0.974915404859209
MAP6	blue	0.00574123521715242	0.921514441649148	0.0249654927153435	0.66828714363421	-0.0778740603577149	0.180755896546405	-0.112022479575314	0.0537937581665725	0.166008679171585	0.00412019782731331	-0.0623761612153743	0.283952793840687	-0.0507227566783076	0.383746079096555	-0.0611546544514106	0.293506936553727	-0.0656050900416927	0.259715206629487	-0.012625148029207	0.82846631840563	-0.127014887176667	0.0286276935914378	0.431113660789433	7.146257527494e-15	0.537179299076189	1.32818979378202e-23	0.343409591465243	1.20840454429989e-09	-0.0951404349107659	0.101751638637767	-0.152054286018946	0.00867292257637745	-0.0227240545526043	0.696523085195448
MAS1	blue	0.10716131692761	0.0651378166337488	-0.172550348172391	0.00284926275981464	-0.0352401916083537	0.545215287672692	-0.0447657692312682	0.442124020399133	-0.018637239397667	0.749073153701484	0.01944704959196	0.738558653173052	0.0236464773002514	0.684849656070734	0.0476430716093685	0.413318293991274	-0.0513881486245483	0.377530279349797	-0.05724907243268	0.325480072833024	0.105496333672628	0.0694481144778325	0.182696812401722	0.00156734512812278	0.277246874868003	1.21417905973396e-06	0.154765725051508	0.00753882402797026	-0.0516722617158767	0.374895135432212	0.048501095832724	0.404947232875176	0.0943194678849004	0.104752800477789
MC5R	blue	0.0361507289603546	0.534871999579958	-0.00824084344296406	0.887535282300929	-0.120599177244856	0.0377838938152998	0.0533590148482336	0.359484495953738	1.26090448664892e-05	0.999827350545418	-0.124239337763554	0.032324689570437	-0.0492483013314248	0.397740157161847	-0.0444292056466209	0.445566564765203	-0.1282523918109	0.0270998913456737	-0.053652623608633	0.356843042824263	-0.184071766625611	0.00144191753324045	0.23880457401677	3.20414530116732e-05	0.397096518772227	1.1687454240971e-12	0.150655533869418	0.00931532921468663	0.358354238763603	1.98800318262939e-10	-0.0895172641870856	0.123731335492653	-0.00185979220722322	0.974539079693194
MDH1B	blue	-0.0807142054591687	0.165319133460951	-0.086369217126792	0.137554538801669	-0.0368222703123172	0.527307201875713	0.0635131655615676	0.275249878980398	0.0910299960135342	0.117484735055263	-0.0509834271747702	0.381303619888079	-0.0374597970176213	0.520176163131473	0.00203949824699946	0.972079824011752	-0.113509907956388	0.0506697986283841	-0.0608242624147678	0.296127579039385	-0.194235089904453	0.000764387381210933	0.0628209433120983	0.280526500810279	0.268990772496949	2.56212680565179e-06	0.394630169320649	1.6544313424475e-12	0.0652928265261071	0.261994922858525	-0.261435293801375	4.96752121208675e-06	0.0445055767477789	0.444784071890142
MEI1	blue	-0.0015249594480796	0.979121850556501	-0.0817463315906457	0.15996097978933	0.0899910304213816	0.121747848621564	0.00630919894933621	0.913778875013756	0.218055172113008	0.000152032074160898	0.0958807770758516	0.0991039922527466	-0.035678591833642	0.54022295151425	0.0931166471286998	0.10927564924284	0.011278742697121	0.846519773898264	-0.0421511177422858	0.469263657427897	0.406005360821887	3.25096550445405e-13	0.0564378504543284	0.332393743454008	0.329516012471929	5.95116158407136e-09	0.226660924094281	8.10934764958559e-05	0.0817576944114682	0.15990272699113	-0.127145573487405	0.0284629397219657	0.0641560533067753	0.270410054329157
MEI4	blue	0.0364645873569154	0.531329670943144	0.0197571383320191	0.734545212972386	-0.109445395807801	0.0595843441813951	0.0707674907572309	0.223997489343149	0.0222227141486586	0.702897978379119	0.0433560876307473	0.456643856500949	0.0176241658920734	0.762292224899772	0.0572872657534368	0.325156879019862	0.0420585785352494	0.470240702586869	0.104789930944739	0.0713459333258724	-0.125275316894279	0.0308997499794568	0.118389802949667	0.0414635170935192	0.203811371347021	0.000408109774820511	0.118384597445311	0.0414725309743207	-0.167090787728923	0.00387976018982498	0.0509103522518694	0.381987365870418	-0.010473925287866	0.857350316863383
MEIS1.AS3	blue	0.0244202836400814	0.675114284569192	0.00598832996612126	0.918148103127217	-0.0801203757527915	0.168462224012714	0.0408042998778631	0.48359324961909	0.177530845674877	0.00213314379291933	-0.0260079314316509	0.655309765448693	0.0204899938011009	0.725088754351473	0.00120629760837768	0.98348393320178	-0.0373274980119127	0.52165191253833	-0.0139814488233611	0.810370895654636	-0.148933456175463	0.0101640078556356	0.169783407283296	0.00333554639373289	0.367810384860864	6.03877304869252e-11	0.353548373515786	3.58891060724259e-10	0.324469293528211	1.04152602945043e-08	-0.220610915386084	0.000126466160240445	0.00433753609962607	0.940662771472981
MEOX2	blue	-0.0620840361841479	0.286218395891446	0.0392326663236909	0.500609071048654	-0.0757304525673416	0.193093830158173	0.0391840820352443	0.501140070935713	0.0966368024690815	0.0964570113985233	-0.12293592507117	0.0341967083996575	-0.0779916882628214	0.180096127591328	0.0393921128558212	0.498868494415802	-0.170645770065637	0.00317647571549016	0.102786284136764	0.0769599717343035	0.0213988103298312	0.713419598977043	0.677231025207575	3.33582841921667e-41	0.661464659763073	9.62331169218784e-39	0.238708433194907	3.22841362331399e-05	0.0883419656677405	0.128760209155232	-0.113680927409773	0.050320509445481	-0.015286787111057	0.793049990344848
METTL24	blue	0.0237061145261247	0.684097470760078	0.0457360031511452	0.432285169296909	-0.0311812206139015	0.592489748617237	0.0468326697985921	0.42131758723829	0.0465780987835014	0.423848930278298	-0.0848777327964966	0.144503891805077	-0.0682655318459979	0.240846138890349	-0.0202106757532123	0.728688129760177	-0.0915523596891543	0.11538585534544	-0.115571968561069	0.0465903545146425	-0.183327309473148	0.00150863788589379	0.416649146283976	6.69927193446837e-14	0.685412396140093	1.53152086215395e-42	0.218860573647435	0.00014349496184799	0.25712677270535	7.18122065486094e-06	-0.0521248732775649	0.370720600809265	-0.0830429788833543	0.153416060526842
METTL7A	blue	-0.00247302468650306	0.966148198495792	0.0438890475355499	0.451123217341114	0.0127852359807949	0.826325546567263	-0.112033528597434	0.0537699758883106	0.0225306986684015	0.698979244107373	-0.0862958020470409	0.137890494747893	-0.0941071844798087	0.105540101292832	-0.130265514794129	0.0247640971420742	-0.0507464222470915	0.383523942359375	-0.0769735212238354	0.185866237330279	0.00508731588001235	0.930429820988449	0.377611390398575	1.68464986709786e-11	0.693915567565285	5.58356320119276e-44	0.437212835464851	2.69223530853878e-15	0.492220456429823	1.57579588782224e-19	-0.0522397703782715	0.36966546691939	-0.0359566792172364	0.537068033720723
MFAP4	blue	0.0183252715086746	0.753136253436076	-0.0422200268521125	0.468536829131399	-0.0744642233029704	0.200665121630986	-0.0121359392977568	0.835016043791585	0.0704690925470192	0.225961734481043	-0.0513740917355412	0.377660950932866	-0.0404085483639245	0.487848350973729	0.0167063517488358	0.774328284153673	-0.0807650099795215	0.165052282241309	-0.0695420849861571	0.232141808108831	-0.0520705348033588	0.371220254269623	0.565733108029251	1.58846746308941e-26	0.763714020169642	5.16350238937641e-58	0.275703656075883	1.39866521597763e-06	0.216400770178984	0.000171081694387606	-0.0562134595695761	0.33432266559347	-0.054641889224767	0.348032960754785
MGC27382	blue	-0.0903942875277689	0.120079121411976	-0.0573519541640223	0.324609956468574	-0.0771178399698752	0.185040189494802	-0.00876874993697732	0.880383136131587	0.153407112111116	0.00808939554242669	-0.161034307002621	0.00540767845519962	-0.0572627795803944	0.325364058348607	-0.115195982558664	0.0473129748155009	-0.140105324975966	0.0156800368518579	0.110446231369633	0.0572771749900761	-0.132909250017902	0.0219616333774886	0.245394192328536	1.89611026831312e-05	0.345113610737498	9.8834810507958e-10	0.219015977097044	0.000141900289997906	0.227021066164088	7.89464744539996e-05	-0.149133220343652	0.0100621674632649	0.00845748689696244	0.884599032167697
MGP	blue	-0.000351875316677396	0.995181973313671	0.0875558093353496	0.132211247320734	-0.0304524034350474	0.601172323997876	-0.00709981246165829	0.903024529359518	0.143315233744709	0.013428073443072	-0.0416441158833833	0.474630357111986	-0.0451842226500133	0.437865059250194	0.00609804443354921	0.916653853153042	-0.0957067662757838	0.0997213269009687	-0.0456927314926446	0.432721268696707	0.00954272944339668	0.869914847080356	0.600313767038832	1.8178729892171e-30	0.737393643518177	3.39042261304174e-52	0.412615422378164	1.22705595738296e-13	0.0179837800237788	0.757591679178945	-0.2324662866004	5.23437847485073e-05	0.012474891200177	0.830476777990868
MIR1249	blue	-0.0351755385793761	0.545953455094673	-0.0871129172841041	0.134186588931985	-0.00387681233007017	0.94695564851231	0.0292679730445455	0.615403228427593	-0.0600793100266297	0.302093487993424	-0.0103654121344924	0.858812687074335	-0.00232766271895737	0.968136888650963	-0.0920564469491894	0.113388336220989	0.046342085763309	0.426203628065343	-0.0615160764331617	0.290657949013505	0.0139327681841769	0.811018700270385	-0.0947018949214402	0.103346197331156	-0.144073747287201	0.0129394303482992	-0.0419207012265604	0.471698506596966	-0.101052278742704	0.0821029150776655	0.171957456616245	0.00294768243471298	0.00312503955112368	0.957230766592918
MIR3681HG	blue	0.0411582006416111	0.479805162389084	-0.077260047757231	0.18422887064058	-0.0156386205556439	0.788398356870963	0.0375662552151854	0.518990215743	0.176856889693431	0.00221933299624422	-0.060962243106736	0.295031238915604	-0.0442877749075881	0.447017713022261	0.108328462594588	0.0622491672088828	-0.154013980318306	0.00783918653506152	-0.0935480751996943	0.107636043115376	0.0693190118018789	0.233646620144162	0.0687231992608756	0.237699551606887	0.151932468756967	0.00872726061933179	0.13299045213659	0.0218800890140365	-0.122270233420305	0.0351878516440004	-0.201991847890502	0.000460815727859873	0.112033247520636	0.0537705807789721
MIR3685	blue	-0.104263287794816	0.0727881547371125	-0.0519130654207298	0.372670564214641	-0.0526609251122541	0.365813781335128	0.0204654053161781	0.725405367750911	-0.0359302937249598	0.53736698256178	-0.0466617484956948	0.423016179278953	0.1003243997147	0.084342797986749	-0.129187944907571	0.0259918447564656	-0.0443859102397339	0.446010512838687	-0.0100567566953526	0.86297488063034	-0.0239722802666754	0.680744216226118	-0.0945492841943516	0.103905712353032	-0.150212961898451	0.00952720778517173	0.0767225967975605	0.187308924142604	-0.135024106876514	0.0199216321910603	0.035913619185726	0.537555948743091	0.168613940314675	0.0035627957098201
MIR4432HG	blue	0.0151257326353052	0.795181769253983	-0.084668076277632	0.145501843200765	-0.104654644862271	0.071714173858997	-0.118626307629425	0.0410557218069393	-0.0114994583062324	0.843554515817818	-0.0816081698539737	0.160670559388563	-0.0610797787858701	0.294099483270788	-0.0209651102419333	0.718980160765472	-0.104341054921696	0.0725737061403523	-0.0280785831152883	0.629840031463709	0.22731438245058	7.7237480380466e-05	0.17350217712795	0.00269748737289537	0.18375996722693	0.00146952548905842	-0.0194404984273569	0.738643521027374	0.145435242942297	0.012101487537606	0.069033603413129	0.235581948199504	0.124299610475656	0.0322402790138993
MIR6843	blue	-0.0905205440209804	0.119560335843355	0.0861823360857512	0.138410965521928	-0.0421483740597736	0.469292609632057	-0.0316700703811588	0.586698221193794	0.232377545879621	5.26996753910313e-05	-0.142679801964216	0.0138498401744171	0.0193609115088797	0.739674792142021	-0.0614437427259255	0.291226648583281	-0.155231559094295	0.00735789114400856	-0.00474960327214959	0.935037588223767	-0.180051618785374	0.00183715800961814	0.388740869575982	3.7498219048772e-12	0.581805327371579	2.67591037966587e-28	0.544595440641883	2.46021567057466e-24	0.273793222734853	1.66435157104148e-06	-0.341046450489224	1.59372980153876e-09	-0.0610053465045613	0.294689311613052
MITF	blue	0.0104167432218223	0.858120866746377	0.0469460686708436	0.420192845345453	-0.0525468891123789	0.366854233361597	-0.0126287245097017	0.828418478107938	0.171969388245525	0.00294567173550431	-0.0268268926902912	0.645186373512876	-0.0974494769443454	0.0936747713859716	0.070286649950689	0.227168695114402	-0.0974731857364314	0.0935945746762942	-0.0399437352192064	0.492871553579107	-0.0661713388709049	0.25561617966689	0.7130453900078	2.09169142322259e-47	0.731190863327227	6.31307222300594e-51	0.273539413857861	1.70308660073451e-06	0.0601375588659115	0.301624157814594	-0.220540380997718	0.000127114047878133	-0.12549173955731	0.0306089435984408
MLANA	blue	-0.00940939576300232	0.871716658621718	-0.0236575016979487	0.684710585404711	0.0070219315739964	0.904083153434417	-0.14102217733163	0.0150053176733164	-0.0852377417662061	0.142802459039832	-0.10190077676548	0.0795527026435474	-0.0451743045840474	0.437965731522058	-0.0416036054427163	0.475060608864598	-0.0560905479476115	0.335382283020615	-0.12425239723	0.0323063841162648	0.121305264304412	0.0366678299052056	-0.00316924597317357	0.956626347450321	0.116268523147625	0.0452760375553495	-0.104082629854704	0.0732883242647861	0.275019762513132	1.48873716227425e-06	0.10872503269484	0.0612919986496042	-0.10971188069421	0.0589626634646666
MLPH	blue	-0.0383765445444256	0.510009314780846	-0.0343055365081716	0.555934270850925	-0.144156231695304	0.0128872482385632	0.0398775281622507	0.493589285462447	0.174292772567621	0.00257705084644749	-0.00845289162885803	0.884661297342523	-0.00656971761538126	0.910233328548781	0.0559820170166026	0.336319711804749	-0.0244109555511896	0.675231325187994	-0.0714888040385129	0.219299595823217	-0.265620559182486	3.45100736294657e-06	0.365023664731007	8.61410734837051e-11	0.574105788495946	1.94649191355128e-27	0.546329454264624	1.64861722055735e-24	0.0860105110041315	0.139201995929666	-0.188878998746757	0.00107226603172387	-0.0151230043242007	0.795217895384673
MMEL1	blue	-0.0103107554982307	0.859549446419686	0.0383833137357988	0.509934630164216	-0.0140532999325829	0.809414992391968	0.00853425828048452	0.883558896919964	0.117791266386811	0.0425108204807899	-0.0399236416440565	0.493089323486793	-0.0302329140503017	0.603798308121811	-0.0850009422008177	0.143919862600406	-0.0053281237457807	0.927145634156006	-0.0256252077601141	0.660062552925916	-0.190006976729757	0.000999238455047291	0.0983272692670665	0.0907419367685884	0.370749234231415	4.13668744128394e-11	0.424902851834253	1.89288053790136e-14	0.28955071031031	3.81068756722731e-07	-0.166050304703925	0.00411070564062802	0.0245385209450581	0.67363142558072
MMP27	blue	-0.0208780711566448	0.720097904127301	-0.100746017541098	0.0830394455712933	-0.0972390842866617	0.0943888446641201	0.0367665480480746	0.52793283139326	0.0157769112756938	0.786572041402153	-0.228701557521875	6.96162238352364e-05	-0.0802559849668203	0.167740553586683	-0.107475837853894	0.0643487666913564	-0.218504569785801	0.000147211604355736	-0.0230400081677195	0.692516407728106	-0.0443406479077478	0.446474897487562	0.411964978485371	1.35181695057817e-13	0.500489440701521	3.10952110921758e-20	0.216431181417484	0.000170712220684586	0.379503024982974	1.31021438895018e-11	0.0500915627361336	0.389699658471558	-0.00616195051587652	0.915783622541377
MMP8	blue	0.00976471009689399	0.866916594532453	-0.0488388560429608	0.401679836654545	0.0398914598397196	0.49343820987576	-0.0480556169387149	0.409280760776818	-0.0295955338905887	0.611452859301825	0.0757650577464531	0.192889884180923	-0.0902625977978036	0.120622098864343	0.0723029175976922	0.214082332307928	0.0891968848739158	0.125086806827773	-0.091112226551234	0.117152366129299	0.0207795547171441	0.721363756426559	0.0222409463329651	0.702665775581957	0.0972931687133109	0.0942048687434219	-0.0826891806732073	0.155181443617514	-0.163024363418504	0.00485455583128459	0.0531616287803767	0.361267132644296	-0.0236659286913126	0.684604287667082
MMRN1	blue	-0.0024414511052143	0.966580137774927	-0.0938141892678696	0.10663440340964	-0.0944120711620694	0.104410816902066	-0.0352502022862076	0.545101036162535	-0.00864411689392975	0.882070827866284	-0.0761007795771782	0.190919473440821	-0.0301676700992766	0.604579878150695	0.00652886410090361	0.910789211476589	-0.171154237252311	0.00308593968037505	0.0530732143844719	0.362067407695799	0.0819933933814317	0.158697985414519	0.467692365165601	1.51109052574568e-17	0.56882520930832	7.36707448872524e-27	0.1701939557446	0.00325893808028724	0.329705038552393	5.82654493098373e-09	0.0694614094997394	0.232685238568578	-0.0477829159445623	0.4119470318196
MOBP	blue	-0.0523899730371384	0.368288915504413	0.0719334169048575	0.216439139493334	0.0633963412376536	0.276135639242795	0.0289751602852912	0.618943954566793	0.0765288554186377	0.188428452935892	-0.00335409101996785	0.954099297693987	-0.0637907513414892	0.273152973196412	-0.00896525885712435	0.877723253174874	0.00930635324543214	0.873109583296897	-0.0341647926701026	0.55755719476034	-0.0576960309208383	0.321710902249216	0.265434035727333	3.50794927571498e-06	0.349237317732969	6.04578248832065e-10	0.268024463199841	2.79168218300753e-06	-0.0126343309264969	0.828343485921855	-0.122548355398521	0.0347708298763995	0.0930118265858161	0.10967696269051
MRGPRE	blue	-0.058250759506263	0.317072503428222	0.0100879913375872	0.862553509880276	-0.0575630832992244	0.322829066482844	-0.00586328909191572	0.919851440708166	0.103188482692554	0.0758051951487206	-0.0936562939078695	0.107227822825834	-0.0508583357621048	0.382474528255982	-0.0287151190874065	0.622095799997997	-0.0409251457378132	0.482297925750772	0.00036305901761861	0.995028843258659	-0.178778599645387	0.00198158879867215	0.385803117805167	5.60593384694649e-12	0.563653333660654	2.65126593293548e-26	0.410818126185078	1.602671097453e-13	0.286780914306968	4.97058406113154e-07	-0.150975310833139	0.00916485158907212	-0.0473018932067295	0.416675027295773
MROH9	blue	0.00400122746524268	0.945255961460462	0.0871813431528321	0.133879928431212	0.0518873121602087	0.37290808637863	-0.00654642017409042	0.910550325309404	0.210673624106448	0.000255687663522309	0.0828766679977639	0.154244017158838	-0.0806000395501007	0.165919969392315	0.110560531114713	0.0570184539025149	0.0741348513156765	0.202669431753829	-0.0898701003164362	0.122251772401654	0.0433096470963097	0.457126691219991	-0.00984577976384447	0.865822073579222	0.171356229976306	0.00305062796789406	0.153786586280877	0.0079321203652611	-0.161681231801996	0.00522195521331958	-0.135999689325518	0.01903743567633	0.126452740333801	0.0293457310292545
MUC6	blue	0.00221432090662578	0.969687650015361	-0.0381882898818861	0.512088610785124	-0.00456645406195335	0.937537400605251	-0.0127080393807592	0.827357696721999	0.0590091376220011	0.31080223789415	-0.0652249688201657	0.262492139839032	-0.0488708920669628	0.401370748688332	-0.143119057320824	0.0135570637559597	-0.005992478357549	0.918091599079177	0.0128706729903263	0.825183566815298	-0.156291014300658	0.00696074741685356	0.134356725369452	0.0205468504473371	0.188979110851398	0.00106559126528482	0.310261619199044	4.76870252778723e-08	0.0258832316957335	0.656856814207706	-0.172378257591324	0.00287751767444409	0.0898144916307911	0.122484041165551
MYH11	blue	-0.0285444293443699	0.624168414486366	0.119440466908184	0.0396776587186756	0.0156822957602176	0.787821441339178	-0.00125505237707232	0.982816506236347	0.0789579441312109	0.174743692787809	-0.026281481816658	0.651921205616157	-0.114802259791672	0.0480797114772473	-0.0454723011719946	0.434946733154748	-0.0296149111990719	0.611219520253182	-0.0951598468821078	0.101681508452329	-0.261961600609921	4.74672378943104e-06	0.554519898978529	2.41067253205433e-25	0.685858400635782	1.29095416951864e-42	0.462245059201036	3.96495220097053e-17	0.173183641205453	0.00274744156466864	-0.136337798728679	0.0187390660025993	-0.116057941952734	0.0456700596553966
MYL7	blue	-0.00209886305313757	0.971267480621048	-0.0581185406156475	0.318174079582581	-0.00774698513945709	0.894234409636854	0.0255912030775308	0.660485498618477	0.173638686467305	0.0026763332714362	0.0659357831298839	0.257315881233501	-0.0100469325217637	0.863107421608026	0.00243137127940102	0.966718035902864	0.101128629797488	0.0818707696400015	0.115645421529161	0.0464502673307338	-0.0936439685029713	0.107274254790691	-0.0227182463024261	0.69659682022367	-0.103987151585793	0.0735537930535676	0.0535134022798779	0.358094028295591	-0.235188125915061	4.24666817593423e-05	-0.0318243213580172	0.584876202880631	0.112869164836163	0.0519964658493147
MYRIP	blue	-0.0227333060175621	0.696405644866523	0.0432897349276938	0.457333802168174	-0.0642087038518694	0.270016275183257	-0.0595439674057079	0.306429552752917	0.0730488443789271	0.209380779895718	-0.0946542665301656	0.103520560392454	-0.0972159754814321	0.0944675398920734	-0.0880521207170116	0.130024363540156	-0.116571268318017	0.0447145646014848	-0.0875872315062076	0.132071957383516	-0.0862772858079478	0.137975326497295	0.515492628246179	1.45876171672702e-21	0.736895333801154	4.30137651301725e-52	0.441414956795478	1.35837713566782e-15	0.403252424719671	4.84737696637317e-13	-0.05308708789118	0.361941759838155	-0.0675720718336143	0.245669285417681
NAALADL2	blue	-0.0142395862526172	0.806937969849169	0.076683699625065	0.187533297365255	-0.000974340938352748	0.9866594467358	0.00928847206610975	0.87335134034969	0.171199409601325	0.0030780107612344	0.023265389815371	0.68966350712036	-0.0122606048815936	0.833345869936123	-0.00121314485748315	0.983390197282602	-0.0151870881009513	0.794369464396585	-0.176393152065127	0.00228046967343439	-0.304925649853749	8.27416472427234e-08	0.298215359421732	1.62918796155248e-07	0.689417161111132	3.26547888724881e-43	0.560436306626468	5.81442888815142e-26	0.115427347191131	0.0468672059372417	-0.352735648332234	3.96207834644072e-10	-0.117259629431902	0.0434596452641335
NBEA	blue	-0.0772388104911689	0.184349866030963	0.071987371197714	0.216093846105414	-0.0867079052176832	0.136012787556216	0.0391758186903995	0.501230414338593	0.170248550035584	0.00324887183210099	-0.0445632642900868	0.444193526798573	-0.108137214945	0.0627151442060329	0.0371330026075519	0.523825325178815	-0.0865351827093691	0.136797375511653	-0.0236490930484934	0.684816657945605	-0.133648694397148	0.0212286922058466	0.575220474519165	1.46519071008202e-27	0.758413059034044	8.79729590669004e-57	0.487621485951375	3.81333024033389e-19	0.0829375234290576	0.153940665464835	-0.198384890881216	0.000584457174200649	-0.00680854519462187	0.906984548500172
NDNF	blue	-0.0231989144172845	0.69050450449203	0.0348175475876503	0.550049670141814	-0.0442649894608764	0.447251752710083	0.00143291280925662	0.980381796032126	0.0794086944103293	0.172287622368305	-0.0354034337082147	0.543353688698581	-0.0864443823790416	0.13721122476206	-0.00648075095160962	0.911443930020928	0.0038537500457269	0.947270738618428	-0.0587214310894101	0.313171343956055	-0.178614513760749	0.0020009411828276	0.52578948633517	1.63420766855747e-22	0.679147370299725	1.63561761844496e-41	0.211581469920533	0.000240079016257168	0.0978260845664821	0.0924073346876201	-0.0557253965659912	0.338542918352721	-0.101370047076044	0.0811402238382676
NEFH	blue	0.000661125044267962	0.990947732827096	-0.0548493452915645	0.346203024327145	-0.035311595350245	0.544400618062841	0.020556946645609	0.724226873790687	0.19887342582659	0.000566077620055304	0.00871193060505571	0.881152476410707	-0.0495521263450939	0.394831788274601	0.0379151446130882	0.515113337991183	-0.0304902938945446	0.600719520017719	-0.181543450653691	0.00168018300845332	0.0593563307779401	0.307958999083513	0.193720548034709	0.000789955885565281	0.453812952672222	1.70679708426683e-16	0.286847549221984	4.93907400191423e-07	0.0819614748764946	0.158860730952484	-0.305216332415876	8.03173165634943e-08	-0.0239359560660459	0.681201473989424
NELL1	blue	-0.0798438139720747	0.169941182055463	-0.0633590729731231	0.276418613102199	-0.0885374039026695	0.127913186033049	0.0721790255843937	0.214870498748893	-0.00329562989657348	0.95489848175369	-0.0906110720380313	0.119189434505468	-0.0874166120613126	0.132829650788409	-0.0759150070667296	0.192007975743285	-0.0452947489805392	0.436744070005178	-0.0304444343346665	0.601267576989378	-0.198590188070739	0.000576667209501376	0.251714389055702	1.13052934053051e-05	0.484621102612662	6.73909351545347e-19	0.319878819873207	1.71761994453337e-08	0.237937660473374	3.42935225772068e-05	-0.0497795884031211	0.392662803393958	0.0184367795108533	0.75168317458707
NFIX	blue	-0.010267070169224	0.860138402496267	0.0752827952087678	0.195746323719081	-0.0696233237538326	0.231595489705437	0.0187660573661942	0.747397428311593	0.078786906914468	0.175682422791234	-0.111082563306391	0.0558490846666199	-0.0741458470878451	0.202602286488475	-0.0280901462940576	0.629698986333666	-0.143819964482174	0.0131011490896066	-0.137351048875803	0.017869150605131	-0.158627969325936	0.00615170010968023	0.453428285439208	1.82257862940128e-16	0.586002173542098	8.87218116644877e-29	0.298564366397298	1.57344001350659e-07	0.271236463347353	2.09622212159913e-06	-0.229472619594887	6.56919335549659e-05	-0.126020179592564	0.0299086901203039
NKAIN3	blue	-0.0191372407367326	0.742575561490735	0.0499728421097744	0.390825673550767	-0.0336060544624375	0.564022569219656	0.015203119131899	0.794157260904589	0.165326640848481	0.00427857242618886	-0.0956623808659805	0.0998792796010677	-0.0457938008898574	0.431703068694082	-0.0245159523096366	0.673914370209809	-0.0989235990915563	0.0887917641858526	0.0253599792366938	0.663364285839465	-0.141998985918047	0.0143146022677641	0.287833651894091	4.49459106616865e-07	0.51818981370791	8.28090945722207e-22	0.542133524641361	4.32594714624063e-24	0.129612117267125	0.0255024457563594	-0.128875338809616	0.0263576723671625	0.0177691448361871	0.76039613266535
NKX6.2	blue	-0.0710779443826337	0.221966811882192	0.0571837185527205	0.326033582680137	-0.0761064284479706	0.190886445785598	0.0813342977285735	0.162084119459853	0.00665478394162366	0.909075994216024	-0.0356015842303849	0.541098235223978	0.0358391016538812	0.538400833053943	-0.00089249315627323	0.987780005070392	-0.083814033497889	0.149621346957508	-0.0258952865508778	0.656707195326437	-0.187860579249685	0.00114238762173503	0.145764778976197	0.0119060105277242	0.227330541050798	7.71443518213303e-05	0.20346045387248	0.000417816946841144	0.215035063926152	0.000188466746093426	-0.122796189651004	0.0344027676098696	0.1418504354267	0.014417811284155
NLRP14	blue	0.028938492266782	0.61938797134334	-0.075483308703416	0.194554958947505	-0.0170594307098644	0.769691501326991	0.0316808486848132	0.58657082246901	0.123214721467733	0.033788718940984	0.0347318579761663	0.551032379779559	-0.0434328892450525	0.455845988662773	-0.0322580384960495	0.579767196514265	0.040769631743699	0.483965197184327	0.0225931131938087	0.69818606142177	-0.00517269106554657	0.929265319007464	0.0458383711191543	0.431254495611571	0.276099217973966	1.34897303136405e-06	0.260671690796824	5.30533834860886e-06	0.147929782104767	0.0106896256167842	-0.0352381069808227	0.545239080940188	0.0547275564678068	0.347276563538179
NME5	blue	-0.0476456489538849	0.413292997197693	0.0478825002068255	0.410972183752104	-0.0397612086334465	0.49485161939673	-0.0756638208353791	0.193486968774908	0.167271637306695	0.00384083673741756	-0.0840488077081835	0.148480182072648	-0.0567052168260201	0.330104750396544	-0.06645382655595	0.253588088165205	-0.0776985968346584	0.181743378540092	0.0542261124013112	0.351718840357248	-0.124387464313473	0.0321175783415196	0.471870696569345	7.12586850286542e-18	0.626416989786789	8.9406109120764e-34	0.578731871170157	5.94574411292041e-28	0.110217102142127	0.0577987419191584	-0.139978685495383	0.015775288609504	0.00790738964052814	0.892057695503819
NOSTRIN	blue	0.0274383454775672	0.637670345550448	-0.127622817553348	0.027868170916612	-0.0351972497196447	0.545705516048252	0.0376882825493411	0.517632538650801	0.109320010505185	0.0598787208747104	-0.106449108212443	0.0669539271226589	-0.0623027734612987	0.284520819830476	-0.117235575482606	0.0435029924407758	-0.0929707635225831	0.109834491347551	0.127963803194677	0.0274497731156669	-0.0197649754358081	0.734443871179677	0.386403893614737	5.16506207586871e-12	0.59752611307498	3.9363724789949e-30	0.513650789226003	2.14119034858497e-21	0.220808133695217	0.000124671023520138	-0.125224762977016	0.0309680180692321	-0.00371730988844297	0.949135028238467
NPY1R	blue	-0.0167574685628908	0.773656496089817	0.0677320884949812	0.244550402507606	-0.0242668617748093	0.677040277683059	-0.0462466316886457	0.427158123704319	0.115295565604383	0.0471206757984706	-0.108132915096618	0.0627256537276636	-0.0744745127574491	0.200602740418352	-0.0554672600868148	0.340788705860702	-0.10849976065029	0.0618342204427393	0.0431624654594959	0.458658798187564	-0.221611023098234	0.000117606682372964	0.480539603130847	1.44920511828427e-18	0.647877513059926	9.7034449850856e-37	0.561574291457352	4.40846813461059e-26	0.205612222031175	0.000361508290216263	-0.117537038896757	0.0429623489325165	-0.0444073345992195	0.445790797635444
NR0B1	blue	-0.035454334600561	0.542773863808296	0.103329226634909	0.0754044345997485	-0.00170262320800988	0.97669011688875	0.00328500098454366	0.955043787579222	0.103854084893871	0.0739250775843394	0.0375472783531256	0.519201516736087	0.338637400567973	2.10822950175345e-09	-0.012725046945413	0.827130273068899	-0.00594093605157856	0.918793671144933	0.108402242418316	0.0620701652644087	-0.0894818413821792	0.12388064026	0.0781842390352784	0.179019964913095	0.114075117279234	0.0495230597201779	0.070132424077076	0.228192547300101	-0.072514973342864	0.212738111152323	-0.194075901796771	0.000772214864629976	-0.0106669137973883	0.854750726474695
NR3C2	blue	-0.0570483914277275	0.327181659973745	0.0261452224424053	0.653608207728009	-0.0414253385799558	0.476956467045521	0.0356669337317298	0.540355414537995	0.18986584884565	0.00100811771349312	-0.119435495052541	0.0396859541628028	-0.113151973642859	0.0514073847719147	-0.0121062767047787	0.835413549808049	-0.173230084470365	0.00274010615389537	-0.123426761559887	0.0334811995471985	-0.152913168659777	0.00829827083330198	0.598672715494313	2.86737003201884e-30	0.840155309220812	2.25536421619923e-80	0.587158900165825	6.52620766147514e-29	0.297971847182968	1.66920514770582e-07	-0.280921023389133	8.64002960909161e-07	-0.0443496187355348	0.446382836406672
NR4A1	blue	-0.0852343334924843	0.142818494787177	0.0838402961979565	0.149493362352192	-0.104641962557227	0.0717487736052354	0.0234893066623441	0.686833487500539	0.0121940211488445	0.834237815115479	0.0150489012270262	0.796199276613171	-0.114565663222091	0.0485454366347228	-0.0251491735368182	0.665993180372316	0.0414749119834682	0.476428843360621	-0.0273509873693753	0.638741915240783	-0.153303634231421	0.00813276168611836	0.237324956945725	3.59745384689276e-05	0.419914620798725	4.07994796384641e-14	0.235944191847003	4.0052554791158e-05	0.150672601690133	0.00930724253345641	-0.1111519912714	0.0556950717722092	-0.0277113324262157	0.634326638669693
NR4A2	blue	-0.0368677383410655	0.52679698216498	0.0724433964068502	0.213191157635533	-0.0129010771740611	0.824777262934508	-0.0037667687411174	0.94845920032925	0.0398434674246752	0.493958744986947	-0.0437572362540795	0.452485069529424	-0.113426789871926	0.0508402869012123	-0.100361720785543	0.0842267664754215	0.00999407164466208	0.863820649837832	-0.0893138443544673	0.12459064220588	-0.0687023648964074	0.237842162897415	0.0813915509943891	0.161787843827818	0.376268286434491	2.01184259240243e-11	0.219503008225334	0.000137009527817603	0.310126171394222	4.83653378438246e-08	-0.202109593879737	0.000457222384383209	-0.0121165514185719	0.835275854456551
NR4A3	blue	-0.0507156012914661	0.383813258522767	0.0512404881818101	0.378904301415225	-0.0675207900250262	0.246028617242013	-0.0378900939925324	0.515391202326152	0.0206840628180106	0.72259147118197	-0.0164134972326507	0.778180267671649	-0.0893791816754741	0.124314134309135	0.00445242652458728	0.939094078961626	-0.000711387026464959	0.990259567703009	0.036175007999609	0.53459755453087	0.120485148285195	0.0379668011016621	0.287781970441092	4.51690049124246e-07	0.372352447751276	3.35987355328717e-11	0.0488426597877979	0.401643130167987	0.0595066584740867	0.306733262297424	0.00563067267466949	0.923021166566989	-0.0207670958076915	0.721523896983638
NRG2	blue	-0.070483344047603	0.225867644880442	-0.00776508139499936	0.893988800651816	-0.0758877610395496	0.192168000199054	-0.0281370047407307	0.629127554792998	0.15131003239665	0.00900965754083104	-0.118987811160463	0.0404389320403533	-0.0680920863720834	0.24204621631918	-0.0953560350291056	0.100974880917942	-0.132281381764517	0.0226010755890685	0.0210816729959983	0.71748421531828	-0.169159815065543	0.00345503325035834	0.383838441332128	7.31936051950242e-12	0.631214021337854	2.03653722651329e-34	0.523329433964104	2.77578719773413e-22	0.28004078127166	9.37802247505591e-07	-0.172579871902974	0.00284444077244085	-0.0618607614195383	0.287958193663036
NRG3	blue	0.0548247077210964	0.346420028725715	-0.0454759794205413	0.434909543711717	-0.152333441032209	0.00854953523950059	-0.0161012880287663	0.782292806262756	0.204140572336321	0.000399194255011809	-0.115393211785155	0.0469327524946483	-0.075692216353715	0.19331935890832	-0.0198877757198312	0.732856539436543	-0.17681033849212	0.00222540187483268	0.0577842663490889	0.320970183157192	-0.0265078878357002	0.649122032875677	0.448181114684844	4.42526135271666e-16	0.605073746265394	4.77505698637837e-31	0.499640608860578	3.68067357526223e-20	0.135519402065055	0.0194683731356856	-0.137589498668513	0.0176696238957974	0.0312993194805628	0.591088213077123
NRXN3	blue	0.0107698621328529	0.85336463308265	0.00421111060940339	0.942389226113413	-0.0168840679165955	0.771993427410547	0.0992045154244278	0.0878848015279475	0.0885751611493401	0.127750045303499	-0.0640577984786547	0.271145960017875	-0.143346456310275	0.0134076437663616	-0.0372855444813425	0.522120336677654	-0.0925644293538692	0.111402901872242	-0.0812552426074287	0.16249388526436	-0.265976661902557	3.34473588054555e-06	0.301184221974578	1.20977170534905e-07	0.676103355885812	5.06112026261606e-41	0.473169069584745	5.6296779077721e-18	0.218977525662498	0.000142293305888297	-0.159936523290803	0.00573645116846359	-0.0144446421756188	0.804213597023185
NSUN7	blue	-0.0548989375430598	0.345766483740606	0.0422454908113236	0.468268401490767	0.0199296750151591	0.732315203523409	0.0745621164036892	0.200072201672171	0.175345928824575	0.00242421545611642	0.0398468077688838	0.493922505498222	0.0560462123415218	0.335765026455537	-0.053361705649866	0.359460232785821	0.0420519492311842	0.470310738823295	-0.128693691524453	0.0265722719006808	-0.088949233062093	0.126142450200563	0.109379162079581	0.0597396970000856	0.563159050120658	2.99293143646296e-26	0.503903075012167	1.57075887724155e-20	0.408600455284726	2.22329529068263e-13	-0.307012186964693	6.67894007370927e-08	-0.0297224170262581	0.609925662697451
NTF3	blue	0.0105677969346421	0.856085654588345	-0.0835699851939494	0.150814634714676	-0.14704983291543	0.0111700849399005	0.160296300951639	0.00562677824583955	0.131780293678936	0.0231228908661122	-0.0804337380674577	0.166798108022967	-0.083921208564875	0.149099578905465	-0.033851612728571	0.561176698515487	-0.0736437572842403	0.205684745555632	-0.105416554186387	0.0696603619231682	-0.319504625707135	1.78845037794375e-08	0.276409924514869	1.31112992011839e-06	0.536187244326726	1.65902159494112e-23	0.394549644251579	1.6732290931605e-12	0.273630753724943	1.68904852523383e-06	-0.111962579334683	0.0539228415317021	-0.010798376739034	0.852980792706818
NTRK3	blue	-0.0278940581959424	0.632092640298809	0.0841244981467247	0.148113687520949	-0.0709098536738814	0.223064658776365	-0.0450274190491851	0.439458227325254	0.166526270049862	0.00400356270560673	-0.0405413293379597	0.486418459845769	-0.0967312216657689	0.0961304231556467	-0.0270822271675338	0.642043337197254	-0.0743520854587504	0.201345885919791	-0.0514507995411484	0.376948219236447	-0.149269122354597	0.00999340195408083	0.546104014943523	1.73691924420586e-24	0.80158053879077	7.31983627632417e-68	0.527824725513924	1.05084311573334e-22	0.238791054636027	3.20754747735077e-05	-0.140852914656061	0.0151279297955469	-0.00598009231052954	0.918260307086807
NTSR1	blue	-0.108092955787385	0.0628233900228427	-0.193954159219978	0.000778250990516868	-0.106527056660977	0.0667531615332151	0.0777152447913818	0.181649515736667	0.00721963864719013	0.901396084265375	-0.041813128360558	0.472837614932517	0.0362171645901673	0.534121193472596	0.0193226379398514	0.740170899266957	-0.06633291849747	0.254454766668895	0.173473681340878	0.0027019223401298	-0.0205108212566562	0.724820606383995	-0.050653979117402	0.384392103971458	-0.095354787467757	0.100979362036577	-0.0450107670885239	0.439627610126824	-0.128227824045985	0.0271295271694895	0.0255516175410968	0.660977994163936	0.0467286889233928	0.422350459914448
NXPH1	blue	-0.0538476756107755	0.355094999391044	0.0907025184213457	0.118815681969241	-0.00722414710248419	0.901334822100337	0.0485444416410937	0.404527035763871	-0.00310566126549247	0.957495726933758	0.123996576939406	0.0326665805856555	0.0163662927645229	0.77880166954464	0.00240262094348294	0.967111363354119	0.15485723897827	0.00750296930467585	-0.0103069410390383	0.859600869033791	-0.15031054997706	0.00948012409973531	-0.0170178664198275	0.770236919523789	0.139003056976841	0.0165262364153854	0.272447542876272	1.87977363184526e-06	-0.0891168089822501	0.125427387008522	-0.0371317969919602	0.523838811870122	0.129868549027091	0.0252104452952882
NXPH2	blue	-0.0596936184135446	0.305213327168975	-0.0413103948706004	0.478181068888152	-0.105223335218857	0.0701766028678751	0.0376624343849103	0.517919972818029	0.0556013294989676	0.339621119583797	0.0189826746649073	0.744582247286339	0.0495080502622414	0.395252911905387	0.0782411695794535	0.178702694372254	-0.0285374546661543	0.624253168209287	-0.0201327953519634	0.729692785600818	0.0674544396160342	0.246494078548957	0.0362461698989636	0.533793563149334	0.121567533863029	0.0362604563457054	0.0801017071291316	0.168561753953122	-0.208275425775827	0.000301592372210887	-0.137186181855037	0.0180082515023793	-0.0914781800098656	0.115682112682112
NYAP2	blue	0.0747356325113899	0.19902437664017	0.0326741453624946	0.574885294509266	0.0928843127851444	0.110166720490684	-0.128371992765684	0.0269560148084397	-0.037421779112755	0.520600020271409	-0.0927850407277252	0.110549195568623	-0.11294917399743	0.0518292424212058	-0.0414972711351854	0.476190972763892	-0.11420174313718	0.0492691434300144	0.0120043988709796	0.836779124409109	-0.0162373021420877	0.780500424776926	0.199920319651104	0.000528480810683731	0.267634035793542	2.88989255631908e-06	0.035861294518017	0.538149139726933	0.352763258936509	3.94880398060172e-10	0.0883288048480899	0.128817403187942	0.0243577740539895	0.675898748820601
OCSTAMP	blue	0.0352117267624465	0.545540220553508	-0.0223470770453829	0.701314656796785	0.00250206809344682	0.965750881741202	-0.0575527951251305	0.322915700797655	0.0310374222928613	0.59419831613328	0.00925040733938338	0.873866022079367	-0.0277880770295849	0.633387956757304	0.0483791823366665	0.406130461527866	0.0104780037220576	0.857295363583873	-0.0961962888419716	0.0979923998916585	-0.0297597988384066	0.609476047709459	0.182820222623304	0.00155569192578459	0.341989449864116	1.42747777394166e-09	0.129529268425652	0.0255974063789084	-0.0178436465898867	0.759422325126912	-0.0158927245074679	0.785043469302094	-0.0851723101686222	0.143110551481959
OGN	blue	0.0204979250092392	0.72498663819333	0.0859983698038751	0.139258021045821	0.0158434962920926	0.78569311224256	-0.00443868003394855	0.939281758726592	0.136688270772936	0.0184340906434402	0.0111612344998871	0.84809935193955	-0.0377358465054247	0.517103837399292	0.0190346328860066	0.743907495740409	0.00184025140895914	0.974806508116615	-0.1285276136954	0.026769789876967	-0.107220980414097	0.0649875295221533	0.487162169131795	4.16217018838577e-19	0.734593338245658	1.28240616131824e-51	0.310751509958415	4.530946041592e-08	0.0558493015575035	0.337468310048393	-0.25992163996816	5.6583885522881e-06	-0.0499956183932393	0.390609497817761
OLIG2	blue	-0.0240256875208145	0.680072124882116	-0.0214197396373786	0.713151639808132	-0.0147840310499781	0.799709685699541	0.0490391184603325	0.399750010147476	0.0644449214624377	0.2682543951181	0.0693718728997596	0.233289408139873	0.0156028442367079	0.788871020323643	0.131901521622382	0.022995703114301	0.00843231177219856	0.884940159918276	0.114128810487283	0.0494152584563771	-0.023601206228814	0.685420853362781	0.0917705232079277	0.114517997366721	0.0944118727487923	0.104411548697392	0.0756351300476265	0.193656429340103	-0.114387327253025	0.048898965559304	0.0731470679244091	0.208767267195642	0.185363640636563	0.00133252401175547
OR13A1	blue	-0.00280241866400792	0.961642569447941	0.0692851915091894	0.233875365030135	0.0148331613160508	0.799058240073554	-0.0131725409619654	0.821151660485006	0.018516021872464	0.750651086291425	-0.141313595309876	0.0147962572573697	-0.0233881865046638	0.688110977794268	-0.0438506919553338	0.451519262555214	-0.142365458619245	0.014062754817573	-0.135279429495288	0.0196868472555598	-0.161744115003889	0.00520421163246408	0.169440813214337	0.00340071931801045	0.434369600765654	4.25414888054181e-15	0.256691288978469	7.45108164227714e-06	0.282185021923695	7.67689607688007e-07	-0.262513072927911	4.52541710178236e-06	-0.018865372583748	0.746106298644157
ORAOV1	blue	-0.0458090383065788	0.431549682821553	0.0515013820205515	0.376478683240143	-0.0675010482371843	0.246167045697382	0.10867603819972	0.0614095920953773	0.000943177448816613	0.987086095622	0.107410176121808	0.0645128430565041	0.00203077343821426	0.972199216065711	0.0889172863173405	0.126279127956267	0.070461193089972	0.226013899345618	-0.0499440031945834	0.391099495032176	-0.0982330142863146	0.0910532915360393	-0.190483695934368	0.000969774894060695	-0.2678971415344	2.82335388503065e-06	-0.0635264901809152	0.275148974634019	-0.240568890158043	2.78826823773887e-05	4.05891444995023e-05	0.999444232832494	0.0818110185743232	0.159629567749345
ORM1	blue	-0.062397136974244	0.283790580558625	0.00381517328737867	0.947797814650642	-0.093515863572511	0.107757787292377	0.109365578779356	0.0597715982304217	0.0223580735940702	0.701174716604659	0.17906171179956	0.00194859983363831	0.0375391968165016	0.519291515349803	0.120877611564516	0.0373404048043633	0.0955916094432702	0.100131541750787	0.014463783874567	0.803959400569505	0.0304564027069674	0.601124524090942	0.0583189843365343	0.316505065601404	0.0526916271073507	0.365533973033609	0.0514013893699648	0.377407219923535	-0.00342112178014739	0.953183020245296	0.125615980465045	0.0304430604623446	0.469586962939869	1.07601617093633e-17
ORM2	blue	-0.0901231152084822	0.121199290424564	-0.0663208305537603	0.254541526598519	-0.0485892237935708	0.404093187281015	0.0456886770035239	0.432762143529915	-0.0326231180740459	0.575482921567566	0.0914618532028486	0.1157473981739	0.00669758556054615	0.908493747124969	0.0607603485907239	0.296636331166164	0.0401156982347778	0.491009953943378	0.0383501485376961	0.510300596802264	0.180034295251454	0.0018390571015147	0.0204508911123269	0.725592281687609	-0.00910434669080936	0.875841431939602	0.0275055389018034	0.63684663614199	0.0115802818320032	0.84246922162212	0.236531531122538	3.82672278760553e-05	0.36604339878129	7.56717890760347e-11
OSM	blue	-0.0528678495411729	0.363930509667296	0.0169650229392621	0.770930509644741	0.0593322986321965	0.30815525010009	-0.0335274281069754	0.564935260179772	-0.0120669834113758	0.835940180458778	0.0387070658785263	0.506369325338607	-0.00700739775411791	0.904280728466187	0.0948267940617389	0.10289005646966	0.0161478240378377	0.781679429049643	0.0414534103913591	0.476657651778552	0.297521833317393	1.74565920166937e-07	0.0104621723077042	0.857508681682122	0.0437596103336393	0.452460520517057	-0.181643376603378	0.00167012045327431	-0.138447160360854	0.0169679340046156	0.102183535588957	0.0787172266726358	0.0471413501090726	0.418260073395747
OSR1	blue	-0.0131265797129257	0.821765242434187	-0.0276759237073515	0.634759928804195	-0.121535388184323	0.0363101797474772	0.0373854088680403	0.521005673475347	0.211368646727653	0.000243656167554279	-0.0981458653610814	0.0913419325720644	-0.0763712256022305	0.189342928996978	-0.0483892833108885	0.406032348790661	-0.106204853434755	0.067586239763367	-0.0412675699919147	0.478637758814497	-0.250958655515385	1.20351110746871e-05	0.419767653838407	4.17251593532129e-14	0.615801488815662	2.15799963178121e-32	0.456219913568027	1.12980688857027e-16	0.183403907790738	0.00150164460792093	-0.286604567877852	5.05490746668972e-07	-0.0215644091605796	0.711300391782994
OXGR1	blue	-0.0413783651584127	0.477456711919438	0.104757354273328	0.0714344638164088	0.0579005707509954	0.319995525507855	0.0319236276277265	0.583704580022931	0.0657449427969634	0.258698638701357	-0.0901310906918916	0.121166229317133	0.0494005786153738	0.396280878237083	-0.0893598779145791	0.124395778313001	-0.100723674708067	0.0831081044370088	-0.19708113943537	0.000636246992373496	-0.230388095264267	6.13031604768197e-05	0.197193694114557	0.000631613776228096	0.536684706841876	1.48407630381207e-23	0.433593875107167	4.81617050581129e-15	0.394552648996932	1.67252393710052e-12	-0.192137315896246	0.000873666293180002	-0.0685762658691235	0.238706594192723
PACERR	blue	-0.0793266882544111	0.172732539103142	-0.209103663340696	0.000284934516422712	-0.117048742447732	0.0438409195367085	0.0538413305529349	0.355151778639688	0.0655882088186747	0.259838099479017	-0.0331090291303533	0.569803862928897	0.00306653322447299	0.958030740952801	-0.0216155806801544	0.710645985552626	-0.0618403790436362	0.288117369586877	0.0716346358609048	0.218358413126784	-0.0653044291293341	0.261909971411991	-0.140589340427402	0.0153206081737961	-0.219475775934885	0.000137278770460933	0.0420875600247426	0.469934590775636	-0.131312405544705	0.0236194973525488	0.0477401857291879	0.412365743520502	0.207142397776546	0.000325852971677862
PACRG	blue	0.0457967220074388	0.431673661132249	0.0408435357057844	0.483172482415667	-0.0155554230979153	0.789497649973306	0.0345379254757259	0.553259613030784	0.153408476423094	0.00808882515644268	-0.0200808065805731	0.730363697010241	-0.103420167140904	0.0751464028844721	-0.00877845029192434	0.88025180341573	-0.0516607043796743	0.375002108333576	-0.156119185494736	0.0070238279436571	-0.319731449220096	1.74518580273964e-08	0.356255431652146	2.57622908837777e-10	0.688016145485474	5.62323147872933e-43	0.520400961890708	5.18615298715905e-22	0.337547198872772	2.39090190357134e-09	-0.254608293637497	8.88084268285473e-06	-0.051609402425325	0.37547717773387
PADI4	blue	-0.0841990206414698	0.147753520315667	-0.04785789909135	0.411212881612635	-0.116648479491756	0.0445723071743716	0.0606596527362409	0.2974390466529	-0.0453745220460324	0.435936011990697	0.13156844044256	0.0233466186217471	-0.0718114399122583	0.217221216271636	0.179391574663794	0.00191079653135521	0.0792463042616372	0.173169483980674	0.173025835626215	0.00277249947105803	0.098162963782863	0.0912852442249566	0.025054203863528	0.667178856441201	-0.00644734341970904	0.911898571325527	-0.0469834117964924	0.419822843610083	-0.157276725938216	0.00660856563797055	0.0829640567997054	0.153808543444404	0.0890601955114869	0.125668609960986
PAEP	blue	-0.00377267572980123	0.948378487047473	-0.108582132674236	0.0616354976118123	0.0303020806776971	0.602970241170195	0.010378166600144	0.858640777280605	-0.127922150919981	0.0275005906928163	0.0023806305837941	0.967412214334715	0.0330896745361395	0.570029559190919	0.0221591853183187	0.703707288902107	0.0418055018115851	0.47291843097368	0.243282087700477	2.24693853322674e-05	0.296143248397298	2.00140965851019e-07	-0.201931716691703	0.000462660893026994	-0.410913693284389	1.5801375661406e-13	-0.33656841207379	2.67571859368926e-09	-0.386379037312364	5.18261257448376e-12	0.321960266745241	1.37046287667761e-08	0.0904116997757308	0.120007470735744
PAGE2	blue	0.0575717065339737	0.322756463851972	-0.00671999225208808	0.908188959656486	-0.00608138300054157	0.916880753862269	-0.0732585603204854	0.208072447833355	-0.0330908088020534	0.570016331209208	0.0143792784578148	0.805081764174646	0.00953468379646231	0.870023553393345	-0.058463131833295	0.315308347198939	0.0615272133497257	0.290570454809645	0.0663538832842953	0.254304342681314	-0.0210808110977738	0.71749527281865	0.0190798923969403	0.743319895850973	0.065823038176934	0.258132170820055	0.0596001966549412	0.305972198985995	-0.0196731960350909	0.735630961136055	0.0062736128629635	0.914263320416297	0.07358772911633	0.206030808343993
PAGE2B	blue	0.0341041242687146	0.558257471911344	-0.0230167013517612	0.692811676019294	0.0368827040615952	0.526629099126235	-0.037111204624224	0.524069196980127	-0.0186613264324503	0.748759728217015	-0.00187109459109812	0.974384400580451	0.0520093964511025	0.371782930778946	0.00302411446830616	0.958610771533535	0.01227035144829	0.833215324341043	0.0552120666689361	0.343018197927627	0.0132101520425938	0.820649634120777	-0.0372721020695726	0.522270470857021	0.0379274325631261	0.514977066953844	0.123091232630449	0.0339689182274759	-0.0456204266958726	0.433450534248485	-0.00286553275034438	0.960779395531309	0.110881340864978	0.0562974537963495
PAK5	blue	0.00552909644961698	0.924405670083042	0.0946922840904555	0.10338136295998	-0.0845966854948864	0.145842854272523	0.0997236107847379	0.0862284264283222	0.0551016214003685	0.343985969381857	-0.0717982510049273	0.217305900249507	-0.0300686647792862	0.605766743939402	-0.0802679840373641	0.167676809644331	-0.0487034426373247	0.402987892863095	-0.0869721549703818	0.134819134850522	-0.393378076204627	1.97148076878219e-12	0.196138315832127	0.000676310943547572	0.538365088738551	1.0171516295632e-23	0.48586102494142	5.32965750321635e-19	0.267366164462338	2.9591727885017e-06	-0.22528482690785	8.98134229329259e-05	-0.0350131782496787	0.547809353425848
PASD1	blue	-0.000447065501959892	0.993878611492641	0.018317078816375	0.753243048125193	-0.0559177204382155	0.336875859648638	0.0134285510668271	0.817735931479565	0.0497687671691365	0.392765827156475	0.142571543834553	0.0139228449361323	-0.0316824543888987	0.58655184426138	0.0195600341487629	0.737095480515917	0.197050440724577	0.000637516126484217	0.150177390146837	0.00954442174666831	-0.0664677179118564	0.253488644950099	-0.0283140326619554	0.626970722442298	0.0589844125626847	0.311005371907694	0.0803274077758728	0.167361393350207	-0.0658104092908284	0.258223716893105	-0.00175826261809434	0.975928607949436	0.00260308796816041	0.964368986118119
PCDHA11	blue	-0.0707553739876249	0.224077012216765	0.108116203095943	0.0627665143068988	0.0078680137816738	0.892591957771386	0.0308729792132032	0.59615492080196	0.042259024197004	0.468125774156324	0.0477328737871463	0.41243741809677	-0.054079937075451	0.353020513610752	0.0262911531588736	0.651801533719264	0.0680364813040638	0.242431834937627	-0.064461008843703	0.268134690355918	-0.220617388499354	0.000126406857397202	0.2011280049367	0.000487990855366791	0.412339290960265	1.27858138330971e-13	0.48231084876549	1.04080230224148e-18	0.0460260294864622	0.429368776637863	-0.056183437722444	0.334581284641953	0.00726393616908692	0.900794182404456
PCDHAC1	blue	-0.0181777346517279	0.755060167235757	0.0552646048125102	0.342558443108348	0.0329494627875698	0.571665850513781	-0.00529946817539425	0.927536381048911	0.230566291286619	6.04816546053947e-05	0.00536672990851785	0.926619228803513	-0.0805426689061756	0.166222517682326	0.0121748114766158	0.834495184352716	-0.00805935817711797	0.889996204620897	-0.101329539822299	0.0812624327786889	-0.179327527724036	0.0019180836653964	0.264160071148003	3.92151875475411e-06	0.589490843564145	3.50073847185879e-29	0.58202085780958	2.52940525980437e-28	0.0584067067294519	0.315776437990433	-0.243105924334406	2.27882380269225e-05	0.0290451461670464	0.618096872433398
PCDHAC2	blue	0.022540115561672	0.698859550408132	-0.0470324348955293	0.419337404128657	-0.0724866362930888	0.212917387831839	-0.0692102882794459	0.234382538002388	0.132982265486532	0.021888298270736	-0.0183984480673022	0.752182579351459	-0.0304795993966612	0.600847307402335	0.0692868427038725	0.23386419344444	-0.02416968827839	0.678261241303833	0.0358700919568138	0.538049382628329	-0.0265794378409125	0.648238445578793	0.354411674864457	3.22994226341734e-10	0.519339023309715	6.49585326688843e-22	0.295257818352673	2.18427958343803e-07	-0.0280383155607513	0.63033131108405	-0.0883472188066717	0.128737385649336	-0.0500462755525379	0.390128956532485
PCSK2	blue	-0.0667704820792835	0.251327974162576	0.0487318185187524	0.402713579551419	-0.0558518568144745	0.337446171687626	0.0630880929555992	0.278482048745907	0.0095782042015448	0.869435569860055	-0.179636389932197	0.00188317446942223	-0.071730034897452	0.21774428263993	-0.142085264805681	0.0142549560792379	-0.163868489138253	0.00463572975435781	-0.0839825510973312	0.148801563073858	-0.279461554469401	9.89618223107917e-07	0.295442639403252	2.14482875197287e-07	0.593446089436833	1.20314753751776e-29	0.426624033427619	1.44795370995921e-14	0.401614161171284	6.13757104632862e-13	-0.0921423837871835	0.113050519328754	0.0532100898176379	0.360828960446434
PDE6A	blue	-0.049546269187872	0.394887734751965	0.0699011462135625	0.229734043087872	-0.079447080498892	0.172079655529497	0.0442505698545419	0.44739989885666	0.188090985710524	0.00112616399795013	-0.073656191495098	0.205608001593556	-0.0438787273514775	0.451229760420277	-0.0377161657145221	0.517322567176978	-0.0533106461051996	0.359920815251255	-0.00903223906345949	0.87681694238504	-0.2072966810534	0.00032244578949713	0.220015113058988	0.000132037651763951	0.427946832116332	1.1772522795645e-14	0.35649116468154	2.50254671144945e-10	0.399200816094222	8.66869520540192e-13	-0.31630325060514	2.52140451072824e-08	0.09156622891796	0.115330530615047
PDGFD	blue	0.0551624035421736	0.343453154345835	0.0533181970132189	0.359852679087044	0.0307075962749838	0.59812564870249	-0.00716967847230686	0.90207499627642	0.0933243124119018	0.108483998826003	0.0986592873769281	0.0896519542443942	-0.0608494621188693	0.29592714993304	0.0515900029722078	0.37565691802856	0.0670884914109689	0.249072307765798	-0.0400031817558248	0.492227584988933	-0.120826355015553	0.0374217133705098	0.38310340773218	8.08365827679095e-12	0.68141506932902	6.98799491536522e-42	0.285527520199734	5.60048551440619e-07	0.0520726726257956	0.371200588699152	-0.162519045670838	0.00498995806744141	-0.0225388521661954	0.69887560840104
PICSAR	blue	0.0545505433712672	0.348840644214452	-0.0212401702907574	0.715451818667763	-0.0205083179697168	0.724852833764928	-0.101125677525415	0.0818797361694521	-0.0697086165006051	0.231022887108926	0.0585088375658263	0.314929514702048	-0.00927541496250401	0.873527882386407	-0.051135852955418	0.379879812769895	0.107783155272875	0.0635853875443292	0.122151046962576	0.0353678580322122	0.178193997436421	0.00205132754264177	-0.041637396873173	0.474701703390212	-0.322043825021795	1.35804810741178e-08	-0.236814909999934	3.74329762966364e-05	-0.0487468651484125	0.402568167027752	0.386392451041932	5.17313421855401e-12	0.104546270639798	0.0720102782769506
PIF1	blue	-0.124749076821796	0.0316167176166577	-0.0755576065316425	0.194114859984969	0.0681341370706498	0.241754881893079	0.0681229992908335	0.241832022421889	0.0833897579885223	0.151700487986376	0.0410147482892675	0.481338705805447	0.110477944667744	0.0572052937579746	0.0303223105372768	0.602728144231603	-0.0191901241306088	0.741889390615185	-0.00912087285342132	0.875617883574479	0.194281464629744	0.000762120900544113	-0.324761997935468	1.00854095014945e-08	-0.382326835681079	8.97559992810653e-12	-0.0527862406124719	0.364672531696533	-0.22803240431701	7.31996667236364e-05	-0.087454137195505	0.132662721151759	0.237118537601681	3.65581905377153e-05
PKHD1	blue	-0.101546105662982	0.0806107847937109	0.0159224434922526	0.784651353102613	0.083422893858812	0.151537323351177	-0.00257513589368372	0.964751344450465	-0.0398418008556801	0.49397682617035	0.118087196032003	0.0419902614293829	0.0355155375131293	0.542077092386525	0.0142050292209634	0.807397325047108	0.151673828684833	0.00884363472548908	0.0163183426787916	0.779433030827471	-0.0233193036690669	0.688981709004333	0.0404524272121018	0.487375579164413	0.144077627428993	0.0129369714922897	0.0584590760360331	0.315341978103978	-0.106597207538499	0.0665729014272206	-0.0343347229999833	0.555598007376135	0.0964244834403227	0.0971946313344801
PKHD1L1	blue	-0.0354031085671185	0.543357393448578	-0.0364277670353722	0.531744625895768	-0.026729348210834	0.646388766668043	-0.016127497420874	0.781947331513668	0.101819640803709	0.0797937573368182	-0.018300748445711	0.753455934388513	-0.0732046645786513	0.208408116911011	0.000838341638477236	0.988521393819527	-0.0701946772037312	0.227778877432321	-0.0190767181547405	0.743361101887595	-0.00843080139932663	0.88496062643462	0.398193280587093	1.00046092859398e-12	0.707451063439392	2.24475292767213e-46	0.481478184006997	1.21633884498095e-18	0.381439612774516	1.01122802123742e-11	-0.109084034836988	0.060435993489075	0.00187135030901729	0.974380900956282
PLAC8	blue	-0.0220196077607832	0.705486576280152	0.0108068567017658	0.852866649040631	0.0489383967983777	0.400719918951252	0.0626165500833173	0.282097519955805	0.165150656791664	0.00432031886687182	-0.0959059363924588	0.0990149866741234	-0.0502220293196319	0.38846450449555	-0.0402866198648279	0.489163358745223	-0.123646971863133	0.0331643557331255	-0.139408363733912	0.0162105576928266	0.176615040031115	0.00225102817218599	0.0982552404283718	0.090979794484396	0.427840181348303	1.19710187491216e-14	0.326983927680431	7.89062304698016e-09	0.428030068418856	1.16198472853613e-14	-0.335643465880957	2.97490834109391e-09	-0.0241643777497936	0.678327991189698
[truncated: 2,148 more rows]
