# Supplementary material for: Identification and validation of key modules and hub genes associated with the pathological stage of oral squamous cell carcinoma by weighted gene co-expression network analysis
Source: PeerJ. 2020 Feb 4;8:e8505. doi: 10.7717/peerj.8505 (PMC7006519; doi:10.7717/peerj.8505)
Supplement: File S3 [file peerj-08-8505-s003.zip › input.txt]

id	TCGA-4P-AA8J	TCGA-BA-4074	TCGA-BA-4077	TCGA-BA-5151	TCGA-BA-5152	TCGA-BA-5556	TCGA-BA-5557	TCGA-BA-5558	TCGA-BA-6871	TCGA-BA-6872	TCGA-BA-6873	TCGA-BA-7269	TCGA-BA-A4IG	TCGA-BA-A6D8	TCGA-BA-A6DB	TCGA-BA-A6DD	TCGA-BA-A6DE	TCGA-BA-A6DG	TCGA-BA-A6DJ	TCGA-BB-4224	TCGA-BB-4225	TCGA-BB-8601	TCGA-BB-A5HU	TCGA-BB-A5HZ	TCGA-C9-A47Z	TCGA-C9-A480	TCGA-CN-4725	TCGA-CN-4726	TCGA-CN-4728	TCGA-CN-4729	TCGA-CN-4730	TCGA-CN-4731	TCGA-CN-4733	TCGA-CN-4736	TCGA-CN-4737	TCGA-CN-4740	TCGA-CN-4741	TCGA-CN-4742	TCGA-CN-5358	TCGA-CN-5359	TCGA-CN-5364	TCGA-CN-5367	TCGA-CN-5369	TCGA-CN-5370	TCGA-CN-5373	TCGA-CN-6011	TCGA-CN-6013	TCGA-CN-6016	TCGA-CN-6017
A2ML1	12.20525846	9.16191653	12.40721259	14.76143927	13.73560146	14.48951949	16.28823091	13.75695812	11.31217475	12.92481511	11.44886166	11.16949355	14.03388671	7.656712118	14.39240453	13.97910902	11.5818716	13.04391789	13.43904021	12.22555612	11.58973532	13.48970656	10.64079373	14.45594228	15.1201026	14.01062856	14.59418314	13.28188013	13.89276249	14.24109172	12.05080145	12.91752538	9.601578449	12.59162843	14.15958045	14.63477986	14.29420448	14.36773573	14.88667924	14.69945525	13.7574798	10.62439892	13.51105051	12.13877704	14.88417579	14.0529103	13.25251273	10.11982334	8.560155533
A4GNT	2.454590075	0.801193603	3.81541702	1.549348149	1.545700661	0	1.612778033	0	2.817387365	0.099241345	0.105848721	0.026525176	0	0.109223541	2.342926864	0.026988176	0	2.920638728	2.012785706	2.354635783	0.728840911	4.405666515	1.490340912	0.062323882	0.068069614	2.378478069	1.269123945	3.009103299	1.841841177	1.939750321	0.001510939	0	1.60602877	2.122895751	3.138963269	0	6.301722626	0	1.429473756	2.234095279	0	0.813851191	1.781647126	0.583032728	1.695738451	1.29173167	4.208417409	0.028411761	1.164747842
AACSP1	3.336888928	2.511976674	2.817060798	2.612689318	1.125806319	3.30768222	2.356664033	2.282809889	7.815793154	3.016722927	3.797710843	1.089080172	0.869432568	2.012163232	4.518696544	3.583731529	2.217265798	3.361928213	1.011814499	6.514541119	6.647801018	1.310377441	4.570637225	5.576612735	6.099111019	5.28295959	1.93517529	5.3698892	3.964831781	3.828899463	2.591656793	0.993551365	0.009288027	3.076624967	5.055675098	5.821026443	4.204958705	3.367192096	2.607119513	3.882829737	3.743856399	3.517352472	4.801275755	3.410937627	3.957437348	3.896036196	4.856454682	4.132631705	0.085479732
AADAC	3.755107587	8.039233686	2.817054722	2.760354011	1.505126223	2.541668984	2.033338054	4.814417489	4.346782023	4.037768762	0.177970896	7.674515403	7.625192255	0.184111935	5.254609872	2.11179464	2.433662815	1.913253334	2.337174025	4.23241915	3.569660983	8.094343067	0.911273295	4.816112775	4.404142882	3.070146278	3.737705363	4.959350644	4.649315639	4.874310977	4.65110598	5.514203904	1.020162556	2.351604432	2.59337812	4.099892835	3.406585645	3.242378663	3.115630794	6.367233628	3.742933073	3.516602942	3.526616042	1.429990978	4.239387505	3.005389829	0.965235239	0.0451328	2.223913095
AADACL2.AS1	6.165037528	0.69947816	0.070593499	0.885975201	0	0.076039243	0.087979642	1.271627621	3.291451713	0.156473984	0.163352095	2.202806676	2.061137575	1.484986096	0.224339835	1.850741781	0	0.825589264	0.051924068	1.564624244	0	2.999921404	0	1.199287815	1.119679821	0	1.925082367	0.246264731	2.793766228	0.880586207	1.255394502	0.008539593	1.350474559	1.449665538	1.140182685	1.377111203	2.15321336	0.071259229	1.119067519	2.672687104	0.01167118	0	6.740186243	2.329929932	1.972252172	0.075108116	5.559275759	0.087798381	0.10383922
AADACL3	0.056744784	1.332801556	0.003256514	1.804319832	0	0.807558595	0.012173633	4.81496008	1.355892258	0.159728734	0.171126793	1.089255208	1.430845701	0.176987723	0.424428154	0.041405126	1.266721295	0	0.005339871	2.318119526	0	0.145874838	0	7.266638428	2.282168529	6.643074336	2.402383872	4.361364463	0	0.945049451	0.002280183	2.991215413	4.488141602	5.204813075	3.36236525	0.719274569	0	2.379275694	2.388180959	2.904170503	0	0	4.109397068	10.01683183	2.951489963	0.155114746	0	0.043629615	5.109969369
ABCA17P	4.56570734	3.855666427	7.982006277	1.132141402	1.12869323	0.809303122	1.026689929	0	7.897718641	3.017124112	1.99708435	5.618826903	8.442017091	4.752187388	3.854426268	2.111894701	2.433443139	3.22480501	0.005500561	4.915688976	9.761977198	1.308267673	3.045126508	0.101163182	1.229024804	2.064181287	2.589855069	2.063710954	3.603446536	2.924632773	2.814153396	0.993596824	0.00947864	2.09455613	3.860334347	2.915242497	8.036283132	2.121977431	1.414353272	3.215976438	2.754042894	2.887294438	2.896995839	1.429405132	1.710438742	4.445045607	4.037335447	5.305552276	3.834529442
ABCA4	10.07099477	6.884889427	3.595029078	5.355096041	9.526483469	6.774002405	8.333882293	6.259579405	4.536964141	9.552946563	7.431476099	4.649619425	2.819452945	6.800850705	6.938380992	4.214488884	4.296433416	8.051765062	6.556411735	7.085379782	6.092959052	4.226279356	9.959199206	6.545697092	4.711192673	7.775762328	5.080911012	8.021979027	4.960100036	5.563222881	4.094633102	8.352467709	6.811030102	5.495513294	6.365513276	5.124170789	3.493667168	9.217428189	7.164366168	6.342776098	4.545724815	5.158968111	7.001668345	5.835819221	5.402804818	5.663554908	3.121624205	8.951577862	6.651908376
ABCA8	7.199585957	6.152182668	4.533901642	7.248663745	4.952946057	6.674046151	1.026469116	7.322040356	6.063180013	4.457994808	6.1418252	5.828200862	5.390384529	7.86437939	8.742352884	3.710126536	6.047914227	7.389003164	1.598576025	4.168593278	2.404671184	3.874000702	1.888446012	4.816686189	4.487475586	4.828941839	5.821692734	5.271420262	7.255273815	7.770587267	4.007158032	6.933066002	9.164109106	8.042635376	8.575733866	8.850731852	4.972657166	6.604057265	10.03582223	7.803078815	3.989253285	5.867902537	7.441897606	8.914169419	6.26424179	2.396326505	6.270388094	7.824011487	10.30142113
ABCC6P1	3.58533681	1.768520945	3.467030526	0	1.17227249	0	0.007195679	0	1.731596709	1.898508938	1.304263256	0.023703774	0	1.928452827	0.208247786	1.079028808	1.30409948	2.925052244	0.003167346	3.480494036	1.679862716	0.08077661	0	0.05544158	0.060509137	0.01383775	0	0.108426419	0.873415155	0	1.589972405	0.994308311	0.005446475	0	0.860272367	0	2.5329452	0.863537967	0	1.479361505	0	0	2.109044478	1.107023099	1.094538869	0.0855229	0.9689484	0.025383532	0.048235175
ABCC6P2	2.716645359	4.797587419	1.592364328	0	4.047815284	0	1.024354476	1.553865424	0	1.296144737	0.10259415	3.096125246	0.879763231	4.07262602	0.230742805	1.676539714	1.295797846	0.936555164	1.01072196	2.578582535	1.271902565	0.088371469	0.917945607	0.060494833	1.20425206	0.015032803	0	1.364903824	0	1.527982166	1.004585895	2.314883899	1.018435459	0.840659047	1.420184038	0.738402335	2.515404863	0	0.865829369	0	0.837465089	0.81543625	0.821686888	1.094753201	0.031408038	0.093609852	0	2.100048257	1.766576153
ABHD1	3.333746124	2.871285574	4.179870427	2.054226231	3.426607724	1.356943836	3.035943394	3.543572672	3.825875989	2.739522906	1.996757712	6.330587808	1.430698103	5.804982038	2.970203182	2.43718279	3.419588395	2.492975418	2.823047507	4.039569233	3.485872747	4.492530198	3.575552073	2.256530332	3.298671013	4.463304622	3.281774914	2.501816461	3.501420848	4.566983454	3.328785274	1.577417852	2.8343251	2.929480724	2.785403666	3.590255415	4.363599169	2.122236565	3.962846231	3.40346246	2.347814632	3.177148652	3.050687095	2.177212117	1.109163438	2.997985664	2.760439088	3.449534799	4.999721847
ABHD11.AS1	5.125540755	4.009714606	6.830394366	2.449358705	3.873628544	2.898367841	3.844736109	2.958957307	3.626303402	1.339525041	1.362678684	6.481872762	4.059421328	5.019375702	3.607271172	2.703579431	4.846939111	2.904804477	4.1040249	4.171985179	4.424757189	1.311206887	2.464997019	3.449749799	2.612878689	1.051986213	1.241100656	3.868055835	4.923335464	3.829348098	2.328465112	5.798184497	3.197677093	3.837285987	3.362842322	4.040621293	3.409896767	2.788538277	2.607442828	3.017343933	4.327724359	2.057353424	3.627440547	3.90394333	3.469104191	4.019684822	5.441731665	4.591895314	1.796647599
ABI3BP	8.352909207	8.371379813	7.286692396	5.209257877	6.800925443	7.277188357	7.760397018	6.295624871	6.412926155	5.959461422	9.04546078	6.800954534	9.048699237	6.624015722	10.00390084	7.638833488	5.633680458	8.51146945	5.302507566	6.810182414	5.599527387	3.732960004	6.634894191	5.465464173	6.848823079	7.086540794	7.091503547	5.479264508	10.44318723	6.700189908	4.399531401	7.891380426	9.985449543	9.744947361	8.135193266	10.59936895	8.84071224	8.21714772	11.5010659	9.421815206	8.405120745	8.88044012	9.839180566	10.65592863	9.214861308	6.849931149	8.327510188	9.411878041	11.03902863
ABLIM2	10.90448188	7.282180923	10.00070343	8.189250533	10.77840883	8.663812225	9.500853669	10.55818371	9.6376292	9.664620862	8.882101153	8.85697211	7.655086974	8.58427023	10.84998608	9.482267132	10.83021992	11.36014795	9.62283308	9.877915713	8.779774286	6.924530476	7.594264848	8.603286665	9.98322133	9.545214346	10.57750291	9.564189648	10.15729272	9.003295051	8.089566302	10.28051427	9.156518277	10.60575987	10.77816121	11.02503136	10.25673186	8.022702473	9.836444393	8.458203475	10.71105848	9.944399408	7.532977357	10.21318313	9.860916999	10.41701978	10.52642945	12.10796731	12.91561128
ABO	11.32220743	9.590017317	10.44834838	5.508952439	4.859049476	8.42449254	5.623889548	4.416177828	5.633014835	6.446398866	5.625479976	10.39351948	11.02340226	9.110717885	9.809761344	10.54387839	8.988541025	5.804506984	5.875174106	11.07614991	4.263642751	9.80953452	3.333669381	5.101419102	4.710709179	10.11035642	10.77210663	7.399612787	9.850077582	11.68376694	9.221741871	9.747055803	8.966441222	10.54837195	9.989443531	5.83400054	11.4722761	6.920327122	10.3582331	10.30162659	12.41895984	5.785489258	6.501729373	5.082439934	4.676674384	7.29123205	4.341925834	7.256721811	7.635615754
ABRA	3.165772297	0.787847487	0.003301137	0	0.617903757	0	0.012342351	0	1.888794777	0.162359612	3.470686792	2.70184302	1.43122074	0.179957576	7.719370102	0.042000225	1.267579455	5.028545625	1.011801201	3.620760595	0.712462056	1.940879461	0.910631736	0.099366531	4.120483712	4.320874487	7.48465483	0.204292241	3.603872808	1.520714097	0.002311389	0	4.729393295	8.686061498	6.537184114	6.429968064	2.039491756	0.848245745	5.892973833	0	4.868403309	4.95061635	0	6.004499888	3.14596586	0.157656834	3.650973131	7.876310695	10.1502085
AC000032.2	0.797795318	1.643339956	0.048430466	0	0.888447759	1.19777166	0.05985346	0.063413962	2.009266989	2.77181511	0.107285669	0	0	3.070957337	0.143394648	0.053474171	0	0.838617884	0.035949358	0	1.895810374	4.744084207	0	0.046674279	0.028126787	0	1.265546465	1.576945507	0	0	0.059667142	0.006042248	0.081533148	0	0	0	0	2.218696471	0.027983623	2.488908182	0.008244882	0	0	0.001439537	0.078176272	0.051414943	0	0.059735343	0.070110328
AC002398.12	2.700807025	1.226438314	1.201056963	0.887989244	0	1.833281756	0.077618298	0.082371163	0.874618386	1.428716513	0.142211981	0	0	0	3.027496138	0.069141183	0	0	0.046106329	0	1.477402701	0.043635929	0	1.193754548	0.035943177	0.760617188	2.408345776	0.211360252	0	0	0.077370008	0.00764282	3.229381353	4.545704984	1.828975691	3.084609355	0	1.81844677	3.321608758	0	2.629347004	2.535478388	0	3.815406883	1.32486048	0.066415305	0	4.710887468	6.041124324
AC002451.3	1.362700217	1.271375438	0.039781711	0.901380431	0.89509459	1.183273757	1.210132779	0.051871745	0.473537884	0.083422837	0.086720634	2.690016783	0	2.717904163	0.114825758	1.188248459	0	3.392101316	0.029634155	0.826131132	0	0.028086184	0.734341628	1.164789533	1.697554754	1.335405643	0	1.526379824	0.873432641	0	1.209495291	0.005024148	1.283630591	2.201733944	0	0	0.503427515	1.172384241	0.023120455	1.414290138	0.00685121	0.967168846	0.901097831	0.001198604	0.063687811	0.042197784	0	1.818312985	1.856737431
AC002454.1	3.751233489	4.647119477	1.829589806	2.166613043	5.671291903	2.882857241	3.154308934	3.174527024	1.480347985	3.924749464	4.807374843	4.960582711	0.808228348	3.961684039	2.312089764	3.313939759	3.99733329	2.74519019	3.537549312	1.336562467	0.907465981	4.733663301	3.121770703	1.820724473	4.26045191	1.985152181	4.296841134	2.376605397	2.380029185	5.722958792	3.153249873	3.622099585	2.775549098	3.292017483	1.512468681	3.736315897	1.252161251	3.752320183	4.758325821	2.382423207	2.368662486	3.64393856	2.644263627	6.681564525	2.757159945	1.844656794	0.867115004	2.926211714	3.409207966
AC002463.3	0.805861786	1.661481198	0.041995646	0.899639341	0	1.187187846	0.051777315	0.05481693	0.931620631	0.088399915	0.091920171	0	0	0	0.121996107	0.046320279	0	2.128380896	0.031255083	1.162969708	0	1.123369301	0.730267618	0.040487727	0.024494768	0	0	0.132339034	0	0	0.051618133	0.005287169	0.070218228	0.900464021	1.583138378	0.846748964	0	1.17604248	1.101618733	1.403820442	0.007211084	0	0	0.00126091	1.278445918	0.044555713	0	3.837713916	1.25048997
AC002511.3	1.32124884	0.699302256	1.20761738	3.419212473	3.147084438	2.607811225	1.884304883	4.275520937	2.523621165	2.098828387	0.168577996	0	3.520972699	0	3.089414688	1.852567976	5.546094041	0.825379434	4.019398858	3.242149129	0.907178364	1.755739664	0.700497223	4.799006783	2.477840279	1.680261284	4.553382878	4.566963965	1.810652028	2.419924924	2.918129453	2.619511014	1.352171207	0	1.81183902	3.829883617	5.808690126	2.260293933	1.119429142	4.130766714	5.05004913	1.950799514	4.531204628	3.330500927	3.018399702	3.884283904	0.866646339	1.883717515	1.302031606
AC003090.1	2.023896242	0	0.07236506	0	0	0.07796417	0.090249222	1.272673551	5.375703558	0.160943229	1.466028647	0	0.807454995	0	5.55757063	1.229426171	0	1.772553344	2.520436928	1.929970154	0	2.181968486	0	0.069643926	3.333711536	1.290186036	2.742382539	0.254192988	2.960178163	0	0.089954929	1.615362519	1.35202958	5.387038195	2.9022975	2.344027775	1.251903896	0.073049412	4.414513976	2.230462728	2.367962339	1.53917926	2.167953937	3.468032413	0.119617483	3.75752692	2.400608512	4.518309915	6.764261141
AC003092.1	0.782219502	5.366980245	1.207241686	0	0	2.874640993	3.802687681	0.094690299	0	0.15873566	2.560529799	0.729224968	1.749085956	1.484783016	0.22788892	1.229061365	0	3.444076963	0.052565063	1.563145736	1.474092845	1.145295164	5.369002055	2.577526753	2.477088316	0	0	4.665660012	0	2.161479189	0.088839639	2.619341805	1.99027553	0	2.458234809	0.82707981	0	1.209147262	0.04067096	0	5.049632742	1.539265164	1.447898919	1.006103011	1.336612166	3.881977131	1.827689523	0.088945837	2.36957837
AC004231.2	3.141603944	1.219516758	1.206403263	1.853672852	1.844346337	0.075052402	2.313534709	1.270968105	0	1.443661869	1.462071094	0.729545183	0.807832518	2.88345151	2.286943381	3.104976691	5.078691188	1.774225774	2.517780274	3.443967506	1.474565636	0.048505936	3.013098011	3.725540139	3.160028611	0.757391478	2.58125228	4.007065326	2.385013414	4.870823737	2.643780033	3.942572143	0.120092103	2.430689749	5.077192514	3.209845259	2.459592879	3.446227902	2.965241147	2.796807061	1.034899907	1.539479513	3.742331134	2.329896808	3.237209404	1.219236042	0.866978951	0.086638422	0.102434306
AC004448.5	2.277316113	1.217720948	0.074144302	0.885773357	2.41653288	0.079898309	0.092531908	1.27335705	1.480464984	0.165464188	0.172831603	0	0	0.916030009	1.631711411	1.229935955	0	0.82537924	0.054455522	2.220291095	0	2.183092839	0	0.071348784	0.042325042	1.289730073	0.712197738	0.262275539	2.3816186	1.44119611	3.808096074	6.14574097	0.128427022	1.448861847	3.133950828	1.773897879	1.765332707	1.830688531	0.042104524	2.047235006	0.012201398	0	4.288824931	1.006114088	6.934742768	1.220968488	1.826617325	0.092339945	0.109349033
AC004947.2	2.04977066	2.767934676	1.1922604	1.457777538	0	0.05849488	0.067395009	0.071453795	0.440984025	0.117056509	2.056558758	0	0	0.920483139	3.828794193	0.060136824	1.249695727	0	1.748440099	0	0	0.038149957	0	0.052419728	0.031473827	0.767225904	0.723399685	0.17882656	0.861188285	1.451643891	0.067182768	0.00673168	2.377704284	3.178837486	1.545083809	1.792817607	2.659839883	1.805781238	3.726361447	0.517054225	2.62660196	1.542706858	1.457411903	2.007029908	1.309091002	0.057797694	1.435942762	3.614862998	3.33982187
AC004988.1	3.256313248	1.599521834	3.87342043	3.637781287	2.825547074	1.223774879	6.868376505	2.944337952	1.711521998	3.162584627	2.91168705	0.729613125	2.057609424	2.46863084	4.280036661	1.230081247	1.229096589	4.941122258	4.123940948	3.528716985	3.187005197	2.183904788	1.903638758	4.280634697	3.628087253	0.757364065	0.712599674	4.053118022	6.236349683	1.441055674	1.257162557	2.61993909	1.995832658	5.609588026	4.582708222	5.48861567	2.301677367	3.089613597	4.418575029	3.867303581	4.443311668	2.532059516	1.851079865	4.008887884	6.299473531	5.520746441	4.32191465	4.444669078	2.710558943
AC005013.5	0.808947834	0	0.039810682	0	0	2.21151201	1.210193363	0.051910243	1.305439068	0.083487715	1.369362729	0	0	0	1.486596073	1.794912083	0	0	0.029655385	0.388774521	0	0.028106254	0	0.038386004	0.023254254	0	0	0.12456505	0.873403271	0	0.048893835	0.005027601	1.898504062	0	0	0.84926697	0.980387775	0.040168146	0.023136841	0	3.843193752	0.967160687	0.901074395	1.005183697	1.88632439	0.042228631	1.860416738	0.048948794	0.05728607
AC005062.2	1.719083005	1.606705662	1.204660723	2.171813516	3.828467963	3.091457719	1.877162684	1.268466807	3.151340345	2.083854158	1.456661235	0	1.752768011	0.916744237	3.055984811	3.099107579	6.024725945	1.377122171	3.903109902	3.27039381	2.681503948	1.752178008	0.701853805	2.570765156	1.118569363	2.249347387	1.237683193	1.667792638	2.129006434	2.835308029	1.252489291	2.841297568	0.114878139	1.856434694	2.069399008	0.828126786	2.32432386	0.067498134	2.96236608	1.855400847	2.04339791	2.272094109	2.842477194	3.178155278	1.965141787	1.217351255	1.830439203	1.252779987	0.09809556
AC005083.1	3.36608535	7.212886901	7.02002412	3.634975885	7.710064453	5.182942745	8.215087435	3.374104867	5.619648567	3.777138689	3.195502176	4.810889985	5.337847162	0	7.472441306	6.143398518	6.922650599	3.434814382	3.213916147	4.379024618	4.763726603	5.739352292	2.366329929	5.380393026	3.339398074	3.865730839	2.17130015	4.236958633	4.527863384	6.187441681	2.927464522	7.909473062	5.257308565	3.415518915	4.756538132	6.15147025	5.233248383	3.616309212	4.635241374	3.337708444	4.959596216	2.270218418	5.179178694	5.257201469	3.45936383	3.304401445	4.600211183	4.366523147	4.678643407
AC005162.5	0	0.699856847	2.850986314	3.297666844	1.844718517	1.221462623	1.255091186	1.270422477	1.721005131	0.15248675	2.110289148	0	2.319343844	0	3.34152356	2.609935168	1.231367043	0.82590788	2.189159426	2.481782231	0	1.144531724	2.162260035	1.815710869	1.724499625	2.462881721	1.235995471	0.239242471	0.854603065	2.422404689	1.254289411	2.032149279	3.252697951	1.855227599	0.637469402	5.653556511	5.144866334	3.444856835	3.482059574	3.656121788	3.955254837	0	3.00926888	2.0076733	4.244388765	0.073403469	3.616028182	0.085767362	0.101379924
AC005237.4	0	0	2.23161825	0	0	1.208173364	1.239279198	0.073214447	1.238129137	0.120144971	1.42662388	0	1.766407324	2.894374883	0.168690555	1.828483754	0.718342477	0.83253433	0.041233509	2.662523745	2.208546037	1.136505928	0	0.053672751	0.032200463	0.765964017	0.721975161	0.183958174	2.40129435	1.857249373	0.068827103	0.00688055	0.09453955	0	0.647965047	1.791039109	3.092302747	0.056228843	1.713936	1.645559487	3.743486189	2.759858533	2.441978928	1.005788832	2.367202	1.819328991	3.287627997	2.283699451	1.279969586
AC005281.2	0	0	0.038405951	2.68641122	0	1.180774701	1.207227222	0.050044812	0.477628428	0.080349504	0.083511438	0	1.797723329	0	0.110417594	0.042336142	0	0	0.028625391	0	0	2.462282171	0	0.037034506	0.022454769	0	0	1.518072896	1.44081824	0	0.047144685	0.004859862	1.279565404	0	0.67824657	1.412782087	0	0.038750026	0.022341543	0	0.006626489	0	0	0.001159664	0.061405598	0.040733063	1.453630807	0.047197536	0.055211071
AC005307.4	0.782683547	0	0.069073723	0.88620507	0	1.221507594	1.880277185	0.091375845	8.159486516	0.152665172	0.15933932	0	0	1.48538622	0.218386227	0.07653058	0	0	1.152654007	2.363177646	0.907528763	2.179365102	0	0.066489209	0.039564904	0	0.71263023	1.675749123	1.410796028	0	1.879367179	0.008373305	1.348812634	0	0.637448068	0	0	0.069723556	2.474420698	0.503573339	0.011442696	0	0.885884014	1.006079595	0.113795526	0.073479969	0	0.085858468	1.299374198
AC005532.5	2.494252385	3.239349165	1.828331806	1.851957749	4.573597117	2.609569601	1.257711781	2.338346824	1.713000557	3.582215751	1.467629567	1.255127435	0	2.209083959	4.267128444	4.222590458	2.882569689	3.065804833	1.153893949	2.08131106	1.473656111	3.522429856	1.904848591	0.071102545	2.151337451	1.679525903	1.617889164	2.365900091	3.484971196	2.829328952	2.318615677	2.355885023	3.791044888	2.838545113	1.810581053	4.38230141	2.14620354	2.860915696	4.3382221	2.663714125	3.634622035	1.539060862	2.167247763	3.816110345	2.750733308	2.606231515	1.424511663	2.651374453	1.936749531
AC005616.2	0	0	1.164204616	0	0	0.038508187	0.044159693	0.046719876	0.48559741	0.074783347	0.077702127	0	0.83711334	0	2.839839356	0.039554722	0	0	0.026783017	0.401618615	0	1.714802321	0	0.034620432	0.021023241	0	0	0.110922211	0.877556466	0	0.044025524	0.004558624	0.059639848	3.343249765	2.396558309	0	0	0.036217664	2.110952754	0	2.033356956	0	0	1.004998193	0.057259715	0.038063278	0	2.554186826	4.588708185
AC005863.1	7.856052786	0	6.161263015	4.284365397	0	3.634365801	1.256322022	4.387119927	0.434146519	4.425289753	6.177652773	3.819964801	0	4.12061414	2.31310214	4.133596316	2.728401921	3.061247714	3.213721918	5.356798015	0	1.144692511	5.953996847	6.358791987	3.757262248	6.05213565	2.73433569	4.620770675	2.379835665	3.520717818	0.099433065	1.025471675	6.525191016	3.828279992	4.923420921	2.558023735	4.340106176	3.754858259	2.972152699	1.604946853	2.632996693	1.539147687	0.886564628	5.096682077	5.179971977	0.084943262	2.397806125	2.656812917	0.118131319
AC006026.13	1.336279501	1.626426927	1.805731079	0	3.843942705	2.575189205	0.068817114	0.072971161	0.43925472	0.119717554	0.124708252	0	1.76667334	1.491324404	2.648555451	0.061391272	1.247777057	0	0.041103198	0.771339769	2.691162819	0.038917739	0	0.053499719	0.032100191	0	0	0.183246534	1.825068532	0	3.618007372	4.616472582	0.094215267	0	3.079995708	2.106612118	3.272145989	0.05604684	2.135389137	0	2.040416777	1.542400261	0.890687179	2.592346263	1.311517271	0.058998848	2.638534406	1.238533801	0.080802099
AC006262.4	4.742106973	7.228900056	0.079891968	4.284286521	0.879871998	2.884150233	5.7986794	0.106272248	1.209646982	3.171540168	4.817163808	2.761576428	3.948996548	3.873444611	5.993064372	1.854460849	5.254164071	3.061215811	2.194677759	6.848430254	0	1.144618656	2.365910358	7.863070522	5.131436478	6.808105908	6.887994187	2.378072322	3.946167587	6.456992557	5.95651876	1.615421659	2.777360006	2.836003629	6.796078377	3.063703978	2.689109628	4.106233435	2.746959358	2.381931252	3.751656165	3.528288625	2.834164935	2.593369145	6.290440007	4.710313623	1.826397313	3.525390384	2.378185763
AC007126.1	0.782128016	0.699332727	2.857744823	0	0	0.079034187	2.318934942	0.09724292	2.640798366	2.100456353	1.467124761	0	0	1.484451242	0.235305418	0.081326902	0.708414475	1.772071084	1.153825866	3.643742822	0	1.145648432	9.870525963	0.07058724	0.041893666	0.75699672	1.922244234	1.687829002	0	0	2.317955856	0.00883933	0.126934908	1.448986818	0	0.826971698	0.458059442	1.209746274	0.041675549	0.50356409	6.027659859	0.961536787	0.885450992	0.002098101	3.44421852	1.220794697	0	0.091322233	0.108113072
AC007249.3	1.713714411	4.572518686	2.589891391	1.447790495	0.878619532	1.846286601	4.258814218	1.903209056	3.92518106	1.448773505	0.171915678	1.255142825	6.045986641	6.004717526	0.237133758	1.229864545	1.916467301	0	2.521673516	1.755157826	5.147421676	7.517383587	0	2.848627599	1.726533169	3.949544992	3.366006704	2.819196957	2.958821435	1.441246998	4.812215084	3.736971966	1.352941166	1.448911111	1.810651245	1.774031739	2.305130117	1.209844692	1.119563371	2.895949722	3.508888989	0.961532254	0.88544778	1.59222993	0.122175002	0.078548833	2.141322714	0.091903644	0.108819077
AC007950.1	0	0.703007464	0.062823222	0	0	0.067606354	0.078062884	0.082846425	0.430693269	0.13723892	0.143106995	0	0	0	0.194564532	0.06953204	0	0	0.046357559	0.344575284	0	0.043872741	0	0.060494694	0.036135781	0	0	0.212816442	0	0	0.077813004	1.025077332	0.10743725	0	0	0	0	0.063408428	0.035949411	0	0.01049313	0	0	1.591962045	0.102850035	0.066789152	0	0.077904466	1.291778886
AC011286.1	0.787484779	2.179873916	2.566431677	0	0	0.064032266	4.216845522	0.078368583	0	2.05883043	0.134712998	1.658464601	0	0	2.23518969	1.218741689	0	1.383009926	0.043983923	2.930104548	0	2.169189631	0.706822379	1.190960495	2.465813774	0	3.764816781	3.752252444	1.820713814	2.170972846	1.24403274	1.024742379	3.218113201	0	3.383867157	1.786208505	2.353515373	0.06007703	1.717247932	0.980945902	0.00998567	3.75736531	0	2.007288891	3.720044007	1.21032989	0	1.863900747	0.086855579
AC011513.4	0	0.717409849	1.794779443	2.671194073	2.441114775	2.560555387	2.860117731	2.283241775	0.450130371	1.389761136	0.109474318	0.746143082	2.092211812	0	0.146468627	1.204619411	2.439107626	0	2.163886354	0.788829452	0	1.733772319	1.249939553	2.536945625	2.453554798	2.027704145	0	0.159320548	0	2.182188584	0.060800542	1.611828676	0.083134916	0	0.657006585	0.839301127	0.94593233	1.796634097	1.107729142	0.525755896	0.008388618	0	0.894221448	0.001464329	3.526285309	1.196836881	1.847632214	0.060870161	0.071463948
AC012354.6	0.811202165	0	1.168348614	0	0	0.04108564	0.047143585	0.049890201	3.42702385	0.080089901	1.363283062	1.308486991	0	0	0.110045916	1.791329385	0	0	0.028539905	1.473250049	1.494617097	1.119152997	0.737234025	0.036922398	1.098685156	0	0.747840747	0.119219506	0	0	0.046999686	1.02141663	0.063772767	0	0.678513912	0	1.357869201	0.038632403	1.695186195	0.551838485	0.006607419	1.548060645	0	0.001156359	0.061212595	0.040609033	0	1.206581186	0.055039149
AC012531.25	1.715116312	2.371236109	3.600346465	1.448311674	0.878736799	4.208618162	1.883111647	3.358076332	2.25373507	1.446182042	1.464764653	0	0	0.916130968	0.227547614	0.079145315	0	0	2.191257417	1.337834781	4.864496232	1.145274	3.352159468	1.199622466	1.725661102	3.803460736	3.371154674	0.249883974	4.591626044	3.287400685	1.255870249	1.615291375	0.123297369	3.742370086	3.521896209	2.563247024	3.950275522	3.602812109	1.119237683	0.967010956	2.367778905	1.539274289	3.920579393	2.007744874	3.438351777	4.547141397	1.425106255	0.08883578	1.933791586
AC013264.2	0.789372235	1.931285821	2.56144583	0.890248686	1.447539696	2.578611534	1.859522867	1.875412703	0.88485147	2.049452466	0.128504626	1.972793257	2.337042819	0	2.658505277	1.215687705	2.605696858	1.787236521	1.751600997	1.373670522	3.967435593	0.039955248	1.235650283	1.188360267	0.032946157	0	0	1.623399639	1.823348732	0.885028381	1.240548675	5.24134588	2.38677648	0.891142861	1.15700189	2.104344151	0.925716011	0.057583799	2.462319452	1.886025189	0.009602893	0	1.862244952	1.591741049	0.092878254	0.0606245	1.838950253	0.070601306	2.334741136
AC013275.2	0	0	2.208555224	0	0	1.191701689	1.219955122	0.058357522	0	1.373430851	0.098213988	0	0.825830422	0.925063453	2.144965725	0.049270211	0	0	0.033195073	0.80545619	0.917044275	0.031451501	0	0.04304096	1.703235527	0	0	1.555235321	0.868781447	0	0.054934586	1.61077577	0.074867633	2.870726369	0	1.40298296	1.326358959	0.0450548	0.025865396	0	2.036756267	2.542521656	0	1.005393623	0.07181417	0.047384873	0.88023127	5.302102291	3.30428579
AC015849.2	3.6245139	2.414944075	1.190467478	0	0	0.056960766	0.065603556	0.069542929	1.776255734	0.113716925	2.812337757	0	0.81738857	3.066438469	1.554946218	1.210130171	0.721437056	3.362296297	2.169389613	2.169311049	0.91265136	0.037180619	1.242706633	1.793730932	1.110977345	3.142790696	0	0.173305172	0	3.020878048	0.065397523	0.006569259	1.943226766	0	1.548797944	0	2.533532729	0.053478715	0.030525795	2.299711292	0.008967015	0	1.458547219	1.005703045	1.305939082	0.056283475	2.160731736	1.234492052	1.894802016
AC016768.1	0	0	0.035847137	0	0	0.038454088	0.044097103	0.046653393	0	0.074672405	0.077586377	0	0	0	1.464607461	0.039499062	0	0	0.026746093	0	0	1.116231653	0	0.034572094	0.020994532	0	0.752674961	0.110749402	0	0	0.043963138	0.004552571	0.059553302	0	0.684328016	0	0	0.036166967	0.020888924	0	0.006206283	0.968323606	0.904427528	0.001086784	0.057176917	0.038009841	0	0.044012177	0.051441881
AC024592.9	0.782323037	1.217671968	1.208096323	3.737312878	5.597637561	3.628014857	3.150755952	2.33998861	3.76936746	0.168354877	0.175881993	0	3.29674949	0	3.609196305	2.287246459	1.915464371	1.373948723	3.673511055	3.358578655	0.907187334	3.199435871	1.601298118	2.251066957	3.627616901	3.946662658	2.386037897	1.69128	2.599683027	3.90895996	2.32012633	3.621685699	0.130555031	0.886750376	3.669790566	4.05935836	5.388298093	1.831250953	2.745222753	2.781028388	4.050532834	0.961541536	4.220708008	1.006113195	1.978499088	1.22109343	4.656254674	2.320488069	0.111110276
AC053503.6	2.295251567	0	1.199603762	0	0	0.065586674	0.075694044	0.080314616	0	0.132712785	0.138350367	0	0	1.488500233	3.707669771	0.067448789	0	3.346660746	0.045017296	0.346303152	0	0.042609277	0	0.058706913	1.71908121	2.477672841	4.2900449	1.642455077	2.614424411	0	0.07545262	0.007473348	0.104035798	4.239605106	3.861497884	3.850215756	0	1.81627004	0.034927106	0	0.010206974	1.953328393	0	3.708380186	1.322210801	0.064796349	0	3.311001083	4.535292566
AC068138.1	3.398758608	3.379289101	0.060943064	0	1.444777749	0.065568308	0.075672514	1.883550772	1.223497818	1.424832769	2.851752576	0	3.542391328	0.918194881	0.187598956	0.067429848	0	0	3.777184524	0.760143959	0.909504736	0.042597775	0	1.192348446	3.149882916	0	4.589785012	0.205028878	0	2.169614199	5.312480325	2.030790943	1.336013097	0.889467426	3.05960557	3.669986399	0	0.061509064	1.115312139	0.508810292	1.033968845	0	0	1.59189491	0.09958547	0.064778228	0	0.075519507	2.67533861
AC073283.4	0.79319266	1.63257312	1.190204571	0.892465125	0.885666403	0.056740524	1.850407615	1.248421706	2.479509768	2.464053092	0.117915182	0.741892309	2.085827807	0.921151338	0.158386192	1.209835616	0.721683219	0.834787713	0.03911469	2.31579141	2.472457958	1.134057187	1.243087445	1.183361085	0.030568893	1.310549595	0.725286614	0.172517053	1.828348821	2.178117043	0.065141337	0.006545883	0.089289186	0	0.651807927	2.590746759	2.038661318	1.191922048	2.457242388	1.656320947	2.362444769	2.953472978	2.184398828	2.329042832	0.08557252	0.056066082	0	1.849899955	0.076656099
AC073842.19	0	0.731832909	0.040526663	1.47072506	2.867499157	1.184605726	0.049939156	0.052862031	1.845631419	0.085093202	0.088465321	0	0.830833447	1.501625438	1.490509352	1.796578087	1.677039952	0.846978244	1.128407296	1.458016503	1.4926042	0.028602089	0	0.039074766	0.023661158	0.784998016	0.743683319	0.127099857	0	0.896018031	0.049786062	0.005112836	1.901086954	0	1.898774516	1.409309825	1.346126626	1.779032854	2.704883373	0.545719522	0.006972543	0.96696064	0	0.001219618	1.27441214	0.042991072	1.859378661	0.049842102	0.058345272
AC079305.11	0	1.641010104	0.049332768	1.870149022	0	0.053003844	1.842522996	1.24207189	0.905413203	0.105178422	1.405201538	0.746144798	0.820815275	1.905277133	0.146464155	0.054478545	5.934823054	0	0.036605578	0.788833683	0	1.130906687	1.249942292	3.388921463	1.708318515	0	1.263694925	3.667875658	1.426916665	0	3.446490008	1.023378831	0.08313259	0	0.657008692	3.246816661	0.945936331	0.049782541	2.940431024	0	1.031885345	0	0	2.006743905	0.079702114	1.196834916	1.440858943	1.842032477	0.071461984
AC079354.5	2.304659047	2.595414182	1.194169555	0.890771121	1.448371431	1.822541591	0.069384993	1.253854671	0.438594598	2.47855401	0.12582555	0	0	1.491071076	0.169646264	2.255516436	2.419369035	2.103831762	2.173661222	2.151765269	0.911341952	1.13672009	1.627062486	2.223960449	0.032349891	0	0	0.185020787	0	2.174592168	1.856476351	1.024321803	1.952389366	0.891661542	1.541155594	0	1.283624043	3.244867747	0.032184083	1.644623142	2.363539841	0.96340897	1.456206022	2.592373948	1.312466773	1.206073269	0.872294471	0.069246043	1.902507886
AC079610.1	2.711341599	2.591455797	1.80866804	2.661485576	1.447330267	2.579224904	1.24170165	0.075400542	0	0.123995096	0.129196301	0	2.336560307	0	0.174471834	2.586115314	5.057110306	0.831401876	1.145420506	0	0.910799822	1.137767621	1.62427744	1.188662365	0.033099535	0	0	0.190389995	0	3.65119899	0.07086801	3.031798147	1.328705041	0	0	0	2.766660626	0.057862809	2.727584752	0	2.627643366	0	0.889806338	0.001680759	0.093353272	0.060919658	0.871546384	0.070950426	0.083525392
AC079630.2	0	0	0.048271566	1.462998502	0.888556438	2.231902457	1.840020021	0.063201004	0.452325146	1.386149286	0.1069016	0	3.086494481	0	1.531475573	3.568316981	0	1.396082223	0.035833743	0.366663295	0	1.732403291	0	0.046521568	0.028037482	0	0	0.155327591	0	0.890190015	1.226070745	2.350472939	0.081251811	0	0	4.878662234	1.310909798	0.048710917	1.106902692	0.527831065	0.00821957	0.964994322	0	0.00143517	0.077907849	0.051245456	0	0.059535866	1.881894221
AC090616.2	3.991363633	3.444396085	2.589185193	2.83766154	4.626809697	3.103536135	2.920336406	3.534476304	3.550467679	2.544079022	2.90364871	4.166698752	2.315067108	4.830353998	4.122874742	4.121021624	3.361139678	1.772135933	3.797026225	2.576180042	2.677463581	1.756026663	1.602216721	3.073684112	2.969236968	3.538731905	2.575351106	2.816194387	2.382227004	2.16058104	2.317774921	2.355803963	0.12666804	2.839004914	2.058678465	3.205164732	2.449778443	3.085948543	2.477481505	1.604576112	2.855282743	2.270703603	3.00571097	3.008487588	3.443804327	2.874001189	3.710200654	2.919689685	3.864401936
AC092484.1	0	1.218590587	0.071330242	0	6.050495013	0.076839663	9.112197739	0.094468866	0.866125741	0.15832875	0.165306901	1.948994311	0	7.730083778	0.227249621	0.079060923	0.708464291	1.77314034	0.052449945	0	0.907260505	1.145255182	2.158754346	0.068652198	0.040795617	0	0	1.682767692	6.323508599	0	0.088633719	1.615285381	0.123156944	3.296790594	5.154907911	5.850639825	1.769203594	0.072003706	4.487301486	0	0.011781609	0	0	2.007742838	0.117782618	0.075897579	0	1.882444663	0.104979948
AC093159.1	2.022032094	3.920748156	3.281530862	1.447641799	2.157375295	2.279391328	2.32090581	1.273542029	0.866468471	2.103463801	0.175318309	1.640934677	4.405661887	8.127273013	6.348499679	1.230060334	3.792953451	1.771431615	1.153967817	3.77992507	3.187411504	4.205204472	2.554542435	1.820120967	2.479355138	1.679054062	3.258223231	1.690982722	1.409101497	2.828557408	3.936815974	3.844248195	1.353436793	0.886735648	0	1.375939693	4.951156052	0.075779601	1.119612011	2.046060056	3.750584082	2.532173425	2.166794535	0.002141624	0.124427024	1.221081967	1.826355074	0.093521781	1.302972182
AC093627.7	1.326893928	0.702337463	2.574584662	0	7.418585618	2.859914441	1.250138967	1.265075922	0.429894363	0.139665618	1.449629779	0	0	0	0.198281556	2.600135608	0	1.779359738	1.150019081	0.343793378	0	0.044545478	1.612686776	0.061447772	0.036682786	0.759806546	0	0.216977799	1.413770925	3.007384309	0.079072952	0.007792565	1.341184747	0	0	2.76315453	3.140209795	2.576823566	1.720548595	2.417227244	3.953294861	3.648669725	1.45111159	4.531730194	0.104580161	0.067852022	1.832743532	1.249643548	1.29318515
AC097713.3	0	2.89908479	1.199322776	0	0	0.065281805	0.075336676	0.079932763	7.170017962	0.132032206	0.137635362	0	2.550082257	0.918274271	0.186626631	0.067134357	0	0	0.044814747	1.089655509	0.909591631	5.310975453	0	0.058436943	0.034952436	0	0	0.203942912	2.135347949	0.883380177	1.245559745	1.024866025	0.103523485	0	1.150917424	0.830914239	0	0.061241993	0.034772519	0	0.010163643	0.962642727	0.888350269	0.001769665	0.099127441	0.064495523	0	0.075184426	0.088611974
AC098617.1	1.355875386	0	1.176554046	0.898658259	0	0.046486403	0.053407884	1.841629044	0	0.091344546	1.382951363	0	0	0	1.505466145	0.047766217	0	0.84384038	0.032206741	0	0	0.030517668	0	0.041739602	0.025232073	1.728078235	0	0.137025591	2.642057253	0	1.827090887	0.005441039	1.293707971	1.468791373	0	0.845314613	0.494060057	0.04368832	2.120877946	1.025060047	1.619689764	3.765190154	0.898368473	0.00129734	0.069547624	1.794810806	2.174099689	0.05330353	0.062454371
AC103563.8	1.325323732	0	2.248888735	0.886992234	2.422821673	2.266985226	1.875229675	2.323914817	4.813252567	0.144093035	0.150315324	2.210731631	4.247390406	0	3.546346658	2.603711152	0.710352166	0.826968894	1.151047769	2.2476964	2.201178062	2.769266538	0	0.063176885	1.118090055	0	0.714046648	0.224612783	1.815106163	3.15661369	3.494622016	3.941474012	2.413546769	0	0.638959647	3.079491336	3.131556013	1.205599366	2.145066528	1.328598419	5.047226576	0	0.886672948	0.001899279	1.962436289	0.069781205	0.86798092	1.251568022	2.357175277
AC103563.9	2.028288693	0	3.973747235	1.449470853	0	1.840832223	2.310702457	1.269585964	2.53843112	0.150090481	0.156627871	1.257994499	3.046683366	0	5.290537596	3.101602156	0.709269231	0	0.050099668	1.075587594	0.907697176	1.144159566	1.222205198	0.065499227	0.039000449	1.684063335	0.71296945	0.235044939	0	4.998552384	1.25352021	1.025478667	1.347530369	1.450580748	1.142013418	2.348317075	4.107860079	0.068680214	0.038798355	1.324752511	3.046995439	0	2.650322182	0.001962084	0.111977391	0.07237405	0	0.084541764	0.099897288
AC104389.28	2.678919993	0.701639807	1.207329717	0.886493053	5.512555632	0.084916536	0.098465033	2.676873822	0	0.177339107	0.185370016	1.256127593	0	0	0.257484813	0.087403087	3.786124118	0	0.057732445	0	0	0.054583638	2.152901176	4.285604844	1.726990359	0.75877605	0	0.283814517	0.855053919	0	9.436913046	7.02724578	0.13714309	0	2.449067172	2.084612637	0.462608369	5.588541836	3.871905516	0.507711692	0.012882688	1.539045768	4.147509571	2.330113699	0.131042159	0.083862483	0.867483653	0.098258919	0.116552077
AC104667.3	4.528342003	3.243559405	1.207394466	3.294917195	5.068737894	0.077452012	1.256935338	0.095242469	2.395335111	3.746618291	3.17117228	6.441496111	0	0.916096162	0.229485899	4.634120549	0	1.374643459	1.764864421	3.245084623	0.907216808	1.145388644	4.343690537	0.069192289	1.725864031	3.541269538	2.577387141	3.851168923	2.125079306	3.52675395	0.089353089	2.619407029	4.166056564	0.886766795	2.060444346	3.830894577	1.768282974	1.829139151	2.476596282	1.605981087	3.218363922	4.404003501	2.647320147	3.330468262	3.439865312	2.603567508	2.142359839	2.648168254	3.721756667
AC106869.2	1.3527886	0	0.044984872	0	0	0.048307735	2.256274111	1.233451918	0.4597462	0.095182263	1.389343711	0	0.82544916	0	2.1470918	0.049641618	0	1.805539828	0.033438898	1.430564748	0	0.031681858	0.725169941	0.043362205	1.104747922	0.778429528	4.349272729	2.622652115	0.868483231	0	0.055352397	0.005639661	1.916803033	1.467111623	0.664571895	0	0.489963386	2.21112646	1.104219614	1.019169919	0.007693566	0	0	2.814068361	1.286408354	0.047741001	0	3.432947558	5.345030213
AC107072.2	0	0	0.047537667	0	0	1.196376892	3.731118674	0.062217866	0.911204175	0.101032242	0.105130812	1.683530175	1.779778104	0.923571143	2.163221948	0.052480679	2.635385093	0.839471186	3.626553701	0.794847233	1.486828735	0.033439407	0.721176353	0.045816206	2.126824047	1.718235242	1.267425623	3.460118754	0	1.457802593	1.224730881	0.005938313	0.079953694	0.896535847	2.127009868	0	0	1.18462021	1.106320019	0.529316459	0.008102522	1.54477739	1.871708848	0.001414971	0.076669195	0.050462733	0.877937227	0.058614869	0.068774651
AC107218.3	0	0	0.029170906	0	0.905304189	1.162735822	0.035797459	0.03784443	1.676905864	0.060093319	0.062388144	0	2.814953994	1.511645335	0.08172525	0.032108067	0	0	0.021824027	2.370341587	0	0.020697788	0.757615422	0.028143963	0.017160707	0	0	0.088268927	0.885591872	0	0.035690103	0.003740091	1.250649233	0	0	1.4296726	1.033284659	0.029428386	0.017074931	1.087918758	1.614526598	0.970496353	0.91075719	0.000893797	1.847884998	0.030911064	0.895683414	0.035729403	0.041670969
AC112721.2	1.713385632	3.701458185	1.208047686	1.447686749	0	3.891980703	7.043034061	0.098946996	3.035556262	2.547617853	3.935831766	2.766020644	0.807493769	0.916037174	1.632358985	1.854015903	1.229071182	4.863087859	1.153950922	1.071640068	1.473576133	0.051797282	4.482540195	1.819904627	0.042565505	1.28967193	0	4.583573858	5.451296256	0.880395653	1.257054654	4.737678004	3.041717628	3.640186493	4.586509934	4.130459743	0	5.200125672	4.629068642	3.269691446	3.634819959	3.115275107	3.999573309	4.593855259	3.44770312	1.843687812	2.97682096	4.353732652	4.111455944
AC118754.4	0	0.707520537	0.057529252	0	1.447182947	1.210466528	3.762780827	2.900367725	1.756696242	0.124462859	1.432234049	1.662043514	0	0.919307789	1.57607546	1.216291544	2.19792075	1.786626881	0.042543903	1.098270284	0	1.137915748	0	2.819923136	3.315877772	2.993928073	1.249091763	4.058846247	1.822829743	2.433387718	1.859648478	2.616346619	0.097810654	1.456517237	2.662797017	0.832843957	1.566865025	0.058060652	3.144753999	0.9848878	1.033444329	0	1.861829417	1.591760768	2.702646208	1.822483954	1.433263664	0.071198026	2.336076511
AC128709.3	0.782660127	5.875567967	3.283624842	0	3.280453286	2.881835891	3.814472085	1.273545234	0.429649494	2.891078942	0.179448196	1.945154033	5.224407083	4.397487822	2.310294898	0.084967037	3.932854529	0.825741343	0.056194795	4.394563742	0.907305751	3.200620201	2.552894761	3.599171543	2.746772308	2.453905776	2.884659482	4.058507036	4.026722086	3.407796615	4.681787012	5.968669917	0.133036741	3.292634778	3.999691664	5.125010153	3.090891516	1.209946845	1.726351105	3.264182191	7.005855977	2.270247883	0.88565768	2.007843962	4.789224198	2.277213808	3.886482328	5.116477085	2.376866955
AC137932.6	2.492005711	4.841694674	4.198769754	3.916100828	3.144026878	3.895710778	4.885140552	3.69583161	3.86589627	5.195557729	5.389767046	3.824775266	2.312810225	3.683064647	3.616064001	4.228360485	2.379174158	4.486353389	4.024957217	1.752904108	1.87951382	3.005803769	3.34170056	3.737891849	3.337388259	2.238472565	3.718938302	4.901952501	3.107016006	2.995965792	4.358201374	3.036054505	3.47160825	3.638595357	3.875579071	3.824416071	2.692521428	4.294966914	3.977461055	4.7992032	3.750980418	3.644202232	3.915605856	4.652868036	2.419698084	4.116147783	3.262294564	4.26491404	6.1779781
AC144835.1	1.340463518	1.24210548	0.052545336	1.866864996	0.885811674	1.203870208	0.06503877	1.247989414	0.444089374	2.462928637	2.810044322	0	0	0	0.15753665	0.058057025	1.253048472	4.100012077	0.03893796	0.358150421	0	0.036874522	1.243546729	1.792976022	2.945527135	0.769153726	0.725581331	0.171575079	0.862458236	0	1.233489909	0.006517879	0.088853397	3.029603697	2.831447493	0	0.474609981	1.191602242	0.0302772	2.874104602	0.008896591	1.543235965	0.89229723	1.591539311	2.35662197	2.831027349	1.437670935	0.064909391	0.076288894
AC147651.5	0.807271579	1.268188677	1.172840824	0	0	0.043988425	0.050508491	0.053467453	0	1.359950944	1.373982078	0	0.83025417	0	1.492987121	0.045194577	1.278488748	1.40686692	0.030513187	0	0	0.028917126	0	1.166692066	1.698990855	0	1.680154456	0.128717652	1.84487612	0.895643063	2.569517659	2.348370118	0.068449973	0.901244006	1.196214695	0	0.500100315	0.041350499	2.705549493	0	1.029909218	2.281546819	0	1.590923013	0.065683626	1.789753368	0.883410456	2.834260864	4.288270124
AC195454.1	0	3.746721907	1.197591724	2.659617003	1.446099638	1.212244449	2.292039766	0.077673511	3.49498619	2.056915454	2.510788774	3.870486592	2.075516231	3.796757397	2.232285257	2.856366219	1.242343903	1.784767284	1.753810581	1.976825107	1.479205245	2.168559542	1.928501057	3.241065823	1.717488543	1.301621796	0	0.197149582	0	1.448147129	0.072989122	1.024685226	0.100496085	1.455499263	2.088877153	0.83189498	2.010902592	0.059558926	1.114251489	1.634670954	1.033681961	2.758569772	3.019917731	1.005881831	1.318576295	3.070683331	0.87067747	1.243609934	0.086075395
ACACB	9.404385401	6.085654612	7.917466644	7.703835959	7.787145784	7.32942039	6.578327358	7.021745998	9.146162703	7.699810519	8.138440115	7.194746282	6.943269337	8.66226515	9.265806371	7.330593088	6.796378625	8.742284307	7.050712642	8.845566574	8.882257015	7.42187686	6.241986204	6.821822671	5.749408645	7.81011125	7.913807284	5.703181841	8.863733491	7.619101639	7.187310296	6.399944203	8.881525527	9.535729977	9.435127979	9.15660295	9.387853123	7.205095148	9.597069654	8.646654472	8.27585849	7.707188169	7.613414959	8.718526543	8.442131182	6.07037717	8.176978681	9.599480983	10.99461615
ACADL	3.33559707	3.279029806	5.139441519	0	4.412315034	0	0.011952828	0.969792315	4.357808541	0.156306793	0.16741709	2.701334699	1.834572548	6.078350653	6.091356233	2.437927527	2.217605276	4.855082753	0.005243828	4.036091499	0.710703547	6.699042693	0	3.277071284	2.880837254	5.11675942	5.121739525	1.422568498	3.259783363	1.520492629	2.00630565	0.993522572	2.025350208	5.630197838	5.021230554	4.749866697	5.684899336	1.807051819	2.798094115	2.784285473	3.209182235	3.519483421	2.541229654	4.601705658	1.109130182	1.962299974	2.760077678	5.417690259	7.081913406
ACADSB	7.685648004	9.760302791	8.782079793	9.900327205	9.592984178	9.088270685	7.993512899	8.377604272	9.275684592	8.715047467	7.740228463	8.923427818	10.62562389	9.010014836	9.374496418	8.448610078	9.412059708	7.729723004	8.26999864	7.723394857	9.861550134	9.791975955	8.09026262	9.884533993	6.514609161	9.086755168	8.381182778	9.955976406	9.457381907	9.269445207	7.622120407	9.114623764	8.963490614	9.810653331	8.152483201	9.736216036	9.250932612	9.10081194	9.368636246	8.996087951	9.520410968	9.664094638	8.758630757	8.730655421	9.92512227	7.252691953	10.08251119	8.87955589	9.764856359
ACBD3.AS1	2.67934713	2.364252958	5.427533703	6.053081534	4.721022366	4.403925436	5.759070877	3.698277317	3.811913747	2.893657142	2.916537381	3.045500543	4.024689485	0.916345249	5.091735025	4.850528922	4.924396356	3.436483051	3.537724013	4.232402821	2.866481807	5.211236174	4.276533475	3.600806035	4.697883023	5.258374319	4.242374393	5.375197646	4.862376287	4.904057887	4.532023002	3.358721965	3.048350481	3.291914576	3.872671875	4.056065333	5.05538862	4.620719291	4.494911727	4.474730005	4.752252518	1.950359571	4.218387388	3.816293467	5.380688667	3.76751037	5.152001744	2.92641001	0.115092952
ACHE	8.814493818	6.997142263	7.119083489	3.508766175	4.531215126	5.686594161	5.431191629	5.000654077	8.45614585	6.73644526	6.649646079	6.728369327	5.66290922	6.890922335	9.750510701	5.338933699	7.965568249	8.327306231	5.540713751	5.458734594	9.937336373	4.745799883	4.868564108	6.942177085	6.910170265	7.697419069	8.959027202	4.469400899	8.13580012	6.577097839	3.176835977	5.944773625	7.843525776	9.916846823	9.150438905	9.122732968	6.069163018	6.385779996	7.857141916	6.624585867	6.566598021	6.140268749	5.774519791	8.526149446	7.346291677	8.464362892	7.374492651	11.29525461	12.52293024
ACKR1	8.796412836	4.964834386	5.368007154	8.677955871	8.384417449	9.486503427	6.946115079	9.272943261	9.141479205	6.94593399	5.957303069	8.441816865	8.72205049	11.53136539	11.07769901	8.909276674	7.619560848	7.555090364	3.338189919	3.71339937	10.67649343	4.592157973	3.958613894	7.716865758	4.221787498	7.388250853	8.027420878	4.259210707	9.816071488	9.144947141	7.433671567	2.313670984	11.12914371	9.237808792	8.38651936	11.05728444	5.982846098	8.29362342	10.58732959	8.691390022	7.419531853	8.562910965	9.894649416	9.801628395	7.918257734	4.533454178	8.374397585	6.224666655	12.27141957
ACOD1	0.05380897	0.786184264	3.331704385	3.339812646	4.175941075	4.530035752	8.381018926	7.225069419	1.889614433	3.008791502	3.784825201	2.924152638	2.629952785	2.446590939	1.842206174	2.926173874	2.940265462	0	3.185853326	1.352386919	1.240450629	0.137574208	4.044229795	1.827550043	4.552863825	3.068937787	0.71027409	0.188770745	0.858003676	3.830665398	0.002169441	0.993517058	1.020436053	2.352662758	0	1.249932361	1.492725026	0.847106751	3.700873467	4.799178049	1.37661307	1.348443929	5.931366736	3.653039529	2.459700539	6.07163245	3.951394648	1.695728374	3.700969685
ACOX2	5.384586313	7.999286339	4.765249399	6.657498391	6.241125476	6.957518751	6.820277369	3.764706827	5.976238435	6.27277568	6.018633352	6.8554788	5.613089554	4.898027295	6.450826243	5.744089349	5.206422713	6.107379722	6.409460115	4.565268836	3.655991885	4.420808743	5.997057985	7.023856635	4.565539386	3.070149532	4.689313709	4.888330025	6.343646115	4.564304126	3.592031767	6.200069286	6.387006529	5.695423548	6.159264201	6.86257174	4.638793422	5.795117467	6.8482509	5.638916013	5.46417484	5.606307942	5.818083785	5.8227723	5.108128233	5.405288954	4.037321296	6.808950433	7.269166051
ACP7	7.892160218	4.383005502	6.817908958	11.59480351	6.323302764	7.358313118	10.07965057	9.584869373	5.905792932	6.929635662	7.969633076	6.128100981	4.13140594	8.161612129	7.617544742	7.21839199	8.498572033	10.8753919	9.606060393	5.458846808	7.470561661	8.260578998	8.099879709	12.31148022	10.95507353	10.25918163	8.365248858	11.87553627	6.967268178	10.137662	5.961558934	4.944873046	3.613228396	3.835754543	7.683474591	6.831970763	6.137366445	10.36975787	9.93218472	10.05612875	5.022173684	4.288880939	9.487343209	6.817319628	11.59624813	9.221075984	4.408955098	4.942789529	2.221267973
ACPP	7.972350711	5.961930541	9.422104039	10.10790106	8.917239995	8.431354426	9.701136536	9.272929547	5.417418769	6.862395598	6.280366423	7.580024112	9.302933958	7.271687471	10.13773209	9.857496128	7.925757858	7.526227238	6.525054952	10.11636226	7.639036662	9.740471971	6.621603771	6.63793425	9.688542709	9.194471091	8.427965551	8.809488192	9.276587692	9.527680235	7.775596788	8.209677126	6.875190222	7.323363182	8.468304795	9.071662189	11.82785962	10.79637044	9.56781712	9.963140157	10.298542	7.667401394	9.169536996	9.332006622	10.81247127	6.815115204	10.31659159	7.193035388	6.388717814
ACSM3	6.683422998	5.787159244	5.295805472	5.019245637	5.01442771	5.171126055	4.561901967	3.657946151	5.937142963	5.045948941	5.014127735	5.214009927	6.034546803	5.02937471	5.895174592	5.987255554	5.052094223	4.653996318	5.18694421	4.565514505	6.544828292	2.982227047	4.454579713	4.460487908	4.403827721	5.68903485	4.31750907	4.367889234	5.767044638	4.16899073	4.914155564	4.745607135	6.296177534	5.385871206	4.230488655	6.255536625	6.430241966	5.059479131	5.805382102	5.349304901	4.907626785	5.808130964	5.410983623	5.388839326	4.960851859	3.430878298	6.057345292	5.345034401	5.504205213
ACSM5	4.489507265	4.334792875	3.594839861	3.240266112	2.049625926	3.42618487	4.036964913	2.545240603	0.99118009	3.010176823	4.052153731	1.688487428	3.516293108	2.010364157	5.883275369	2.111814811	0.731219314	4.425886559	2.600472186	4.62256743	1.240389332	1.311209177	2.205247593	1.211660206	1.231423332	2.064187046	2.404630198	2.837725138	5.926878832	1.520535171	1.005076589	1.991960043	4.613105013	5.920948307	4.16939902	4.539157945	3.120653791	1.807383747	4.546214029	4.475567884	4.270213122	3.620790187	2.732172616	5.180273034	2.94983618	2.396267921	3.53655707	5.802710977	7.548120198
ACSS3	6.917633469	5.485864371	4.817726379	5.84389322	6.91839689	4.174489596	6.038872684	4.814410957	6.927663627	4.363520481	4.882924188	6.236007612	4.201087483	5.867856488	6.263292163	6.036491621	4.181773111	7.584205811	4.338781858	4.514801586	3.379818984	3.874260785	6.635702128	4.877806694	4.316129335	3.879901029	5.463900711	7.274054377	7.543627222	5.534361085	5.007282954	6.979283916	6.784376204	7.097882556	6.258639514	7.981298982	4.78209319	6.592344357	7.496235785	5.236895665	5.260091213	5.454455023	6.409385264	6.66400098	6.132242516	4.840770244	5.078293117	7.612385196	7.397661626
ACTA1	12.85963413	7.793548062	7.923470064	2.898800627	2.614880335	3.529266971	6.546928024	3.957352911	3.243734595	5.162895213	10.22434214	11.27067491	3.898618762	5.029980503	15.5629928	5.258350378	8.730169858	13.06428628	4.771829162	9.39572225	2.759397047	3.205797734	5.116360232	4.877404785	10.64666338	12.01264664	15.84236431	10.55462238	12.90344527	3.508059785	4.399513366	2.991292959	13.29106097	16.65788309	14.3858041	14.81897202	8.578761458	11.29561567	14.15602549	9.386612308	14.34296196	12.03297659	3.049408663	13.82544647	10.23390059	1.320371283	12.37481006	16.13095516	18.35391316
ACTG2	9.996664039	10.45316303	6.880920577	7.47237076	7.373749778	5.491176826	9.558980556	9.024312016	10.01010833	6.879475468	6.226778569	9.412081321	5.091471867	8.952588932	7.25803544	6.606381409	5.963404245	10.57179525	6.646625763	6.767790632	7.644383754	5.985035033	8.466156823	8.928735813	8.326267934	5.957562989	6.7815427	9.720210285	9.099693676	6.605360827	7.416797519	7.056618906	6.702105873	8.922862657	8.764412387	8.594730663	6.590764432	9.356785014	9.324955293	7.640484368	5.982345444	9.820932996	8.677691831	8.496670156	6.870578835	6.263611088	5.533631762	9.140876656	8.897491226
ACTN2	10.622317	6.068879612	7.683002599	2.898550904	1.135897321	1.760248241	5.593465641	0.970671073	6.147369549	1.329719032	9.962619796	8.958801876	1.838022336	6.397092374	13.70163032	2.110131953	7.528694438	11.37736456	3.338141691	8.09316154	3.277783877	0.155088427	4.913155554	2.25365319	9.765671529	10.86352718	13.90009937	7.769744913	11.22060025	0.946508384	3.328864585	2.576519963	11.91324956	14.57750981	13.46228427	13.55113352	6.110886016	9.452727609	12.5956438	7.769798193	11.67069253	10.64934092	1.759678628	12.74438228	9.516784929	3.600699343	10.472579	15.18559691	16.47937933
ACTN3	3.488169267	0	1.007244068	1.504532375	1.800157012	2.731608826	2.033475601	1.549669913	2.951664875	1.33971335	4.057026361	1.688638875	1.430598732	3.805880993	4.201825714	1.690447054	4.127374263	2.231493293	2.337181971	5.756730011	2.403071906	2.375934516	4.87182949	4.606325889	2.612014376	2.652920234	7.131135615	2.841141735	0.858152646	2.250523149	2.591628129	1.577406969	7.520267034	8.315475193	5.233172139	0.718339069	2.251396888	1.40505861	4.544279817	2.651787279	8.441307332	0.799831175	2.730962684	4.70956254	3.144685296	1.962117829	4.474040282	4.037535302	7.068341458
ACVR2B.AS1	4.696209776	2.867672088	5.139606109	3.874985213	4.162711217	4.108943553	4.359963112	3.658052013	5.385016879	3.769074972	5.131286786	5.649473853	6.199499266	5.673855606	5.465493827	3.709860112	5.968689754	4.148272899	4.476226637	4.917408814	6.002617845	5.551818478	4.998803272	4.813861757	3.476989973	4.465400146	4.563023878	3.117980674	4.879607755	3.622819732	5.32916894	4.897648869	4.276696755	5.170196701	4.67753705	5.18801776	6.488267028	4.477028546	3.6963815	5.309618724	4.868494837	5.024573678	4.521594233	3.90010316	2.4611067	4.140220543	5.503886862	5.594171264	5.539696397
ADAMDEC1	8.965889761	5.350421704	9.175492662	6.15277471	6.817815243	8.729292368	10.69575531	8.277492296	8.911465194	7.29081736	6.804119319	6.357094309	7.510823134	6.321983376	8.665523645	8.180948577	4.877781712	6.106843704	6.207057672	6.496419175	9.782435069	2.372252161	4.192225486	3.27822288	5.815171362	5.322429998	2.406408313	5.744036618	9.914845322	4.874211541	5.735271933	5.348177187	9.026962252	9.776939815	7.303992496	10.44898875	7.225839333	7.919936601	8.934894748	10.23644403	8.924997559	7.097143146	8.935010933	11.12101243	8.544780516	8.725884758	10.41266889	10.11100997	8.695387136
ADAMTS8	6.45729451	1.728462196	4.469611914	3.332565794	4.055777016	3.048280875	2.033512065	3.765068076	3.75494672	1.973123444	3.271491227	3.119525895	3.719423469	4.192549932	5.517761906	3.583194807	1.656551601	4.854450154	1.598781449	4.958088745	2.187206812	2.71044392	0	2.85700793	2.881766555	3.978880896	2.187438316	3.344304775	5.521236545	3.729901466	0.002268116	3.450487797	5.672670772	5.138417257	5.41542191	4.825310495	2.746449073	5.659542627	5.278674081	4.580328915	4.327392558	4.87516294	4.176768993	4.771560403	3.145423593	3.60034776	2.276310172	6.991222631	7.999101987
ADAMTS9.AS1	2.147799599	2.712482155	0.002844356	3.259551542	3.446106659	0.808004172	2.619001118	1.96327189	3.081965008	1.333231917	0.145564805	2.696530707	2.154861621	1.367137753	4.119457174	0.035945954	2.951865956	3.230078243	0.004662486	2.068458168	1.634595191	1.930339157	0	3.068193109	2.600052312	2.386222424	3.29612377	2.483754629	3.808126064	4.1748041	2.006136237	0	2.833399161	4.011460132	2.601147272	5.714537339	1.800738377	2.797010024	4.193943945	3.04327435	0	3.186941783	3.436284135	4.396712173	2.13015108	1.324102861	2.277796691	3.581877919	5.81495406
ADAMTS9.AS2	3.155197565	4.408055309	1.007152073	3.262850426	0	1.36042485	3.034382998	2.546711375	2.462605864	1.95861046	1.354134521	1.685948248	2.415648425	4.035140378	2.913603305	1.089672341	1.270170019	2.234609699	1.598469697	2.737374558	0.712195115	3.375999624	0.910984967	2.841783907	1.84240709	0.0202002	2.199857214	2.045846578	3.510499969	3.734958349	2.006106412	2.991694983	3.02604297	3.935309421	3.959126072	3.777586798	2.267787698	3.118235812	4.195498867	3.250859554	3.085021408	3.052029896	2.742068603	3.063693026	2.454745222	1.948613395	2.762251106	3.290844186	4.551152701
ADARB2.AS1	5.321705419	1.338671226	3.709587846	1.135352269	0	2.337044211	0.010006383	0	2.755870965	1.95180153	0.135873737	0.033229795	0.871079673	3.016672841	2.448359577	2.106374644	2.452701423	0	0.004395888	0.806178812	1.640159254	0.116453349	0	0.078940397	0.086370331	2.648576427	0	0.158455012	0.860616088	2.93013247	2.00600843	0	0.007567455	0.829583331	3.601779608	0.721992988	3.973344674	0	0	0.55349722	4.521314166	0	0	0	0.040567672	0.123583878	6.295467843	0.035613871	0.068437246
ADCY2	8.137698288	5.65442898	5.368010539	3.13020938	3.229880861	3.527984259	4.945544861	2.283218308	6.322883802	3.014696377	6.669694195	5.619484643	3.398681155	6.623695593	9.580729293	2.110893737	5.234436514	9.968361582	3.33822138	5.404418443	8.210054088	7.017406627	4.623927581	3.451124781	6.024220729	7.245202288	8.543573242	5.527064897	8.924119904	5.726617768	3.707522421	6.56040603	7.063116099	9.643742295	9.445965282	9.381553797	5.875178584	6.960539432	8.319525815	6.561544604	6.420409953	5.313784577	5.067799942	7.915125082	5.581407357	3.429363086	5.729938579	10.51610406	11.4157987
ADCY8	0.049449711	0	0.002861095	0	0.616000922	0.807845535	1.615817102	1.550240178	1.360302463	0.13704718	1.986303951	1.088520152	0	1.998944599	2.925286675	0.036166379	0.732467235	0.930823916	0.00468999	3.898896389	1.243489047	0.125421104	1.481016453	1.208770785	0.092786488	1.644288236	1.24368488	2.049719286	0	0	1.005029546	0.993574972	0.008075903	0	0.844519935	1.252941554	0.609859336	0.848102366	0.854563907	1.416179888	4.757838035	0.800742852	2.330498758	0.560322029	0.043413736	0.133180541	0	2.704688436	1.181289922
ADGB	1.11567192	0	0.002348294	1.149981222	0	0	0.008751079	0.971526826	2.657151839	0.109206572	1.331253833	0.02895614	1.848808701	0.12032156	2.382188986	1.085006657	0	0.934169548	0.003847802	4.004370425	1.260136955	1.285551512	0.914907973	1.195755993	0.074649893	1.640260118	0	0.135475924	0	0	0.001644819	0.993905206	1.019176539	1.798690469	2.136341329	4.501880095	2.491016037	0.85486125	0	1.444480725	0.831850018	3.452060728	1.371148598	0	2.444065258	0.106213737	0.966793464	0.031022127	0.059312634
ADGRA1	5.213189734	4.149807214	1.593397648	0	0	0.806788901	1.027018083	1.549681658	0.509174757	7.087029325	0.164226222	4.514370622	0	0.169808576	2.976409311	0.039954262	3.608749228	5.946071405	0.005160611	1.35226654	0	1.311345244	0	0.094208166	3.105260455	2.38835077	4.326883725	0.192494617	4.256914461	4.507588915	2.591611182	7.425635121	2.025304846	4.794428039	5.201374993	3.177692346	4.726841822	1.405056886	1.81554696	1.704854194	2.347193704	1.348324505	0.806338752	3.142914927	2.13400258	3.422844694	2.760261674	5.774812865	6.513302241
ADGRB3	3.750793954	2.703534794	1.593391192	4.814740474	2.049778308	3.311756615	3.035985189	3.128996894	3.993405022	2.406951972	3.264531605	2.700539483	3.139933378	2.781304476	4.480147704	3.120110933	2.218923531	4.856436169	1.011876999	4.109328817	0	1.311160247	2.686433161	1.211637811	2.280187337	1.052073508	3.746559912	4.447551519	4.383183629	4.093215097	2.328426562	2.798755851	5.420466364	4.960656044	4.300602537	4.794431437	4.216534486	3.591816434	6.058220296	2.787929545	2.566358393	0.799597146	4.306550961	4.133034234	3.954036324	1.960872662	2.952580948	5.522479789	5.000228453
ADGRD1	7.784434281	4.587772863	6.580374154	5.284173826	5.787100904	6.795891484	4.992868338	4.910507074	7.910847604	4.782887641	5.923192931	4.295129549	4.713822633	7.580902867	6.856623711	4.651825724	7.524156504	7.742726816	5.947918347	4.660726914	5.946923344	3.209469893	7.350694574	5.382615323	4.487486974	5.203668659	5.438793482	5.821588044	8.167164469	7.481188584	5.17723485	6.180405029	8.063067149	7.663998126	7.62967343	8.634612912	5.594284533	7.019101724	9.260825453	8.1185952	5.593316735	5.983380552	8.133672193	7.841616897	6.870110629	5.151692461	6.424205334	7.05610479	9.298347918
ADGRF1	8.836297623	6.10252588	10.78702771	10.79002996	10.45635225	10.82495318	8.173751618	7.903930759	6.158530388	6.140641481	4.658699732	7.56343779	8.839296279	5.209367701	8.893430433	8.793009565	7.163879254	3.22542288	10.13108934	8.22048164	3.738978069	6.97193591	1.481905776	5.851193844	10.04601249	6.567027541	13.85418123	6.531606405	6.40251582	9.317248511	7.775596844	10.47330813	6.455913967	3.558050307	8.622353675	9.13560447	10.10941154	7.286059686	9.376111041	7.696083886	9.381773834	6.944265604	10.47908938	5.42801861	7.254560107	8.051517622	9.290167502	4.89020747	7.954193835
ADGRG7	2.152740947	1.333336237	2.008999418	0	6.948075516	1.35778515	1.026864416	1.549770828	0.995006075	1.338483836	1.361595778	4.76902092	2.150022058	0.179506202	2.532912396	1.090593996	0	0	0.005402118	1.750492044	3.657097316	0.147881918	2.204724241	1.210773825	0.108706871	0.02382685	0.712457662	0.203766765	0.858970962	1.520686096	0.002306659	0.993554972	0.009308168	11.51509782	1.40146868	4.162641911	2.598608532	0	11.60449408	0.552337916	5.760640102	0	0	1.426588416	2.134401242	0.157270609	1.543923061	2.118178282	0.085682886
ADH1A	1.1068671	1.769667793	1.006324294	0	0	0	0.007110208	0	0	1.284220914	0.092424861	1.077320502	0	0.095328396	0.205200731	0.023823686	0	0.938604661	0.003129911	0	3.126998258	2.29538433	0.920561887	0.054744424	0.059743908	0.013672038	0.738595982	0.106982809	1.441191728	0	0.001338635	0	0.005381921	2.978535625	0.860833094	1.290698285	2.125321758	0	0.869950139	0	0	1.3795113	0	0.596116879	1.094095124	1.888613799	2.547828095	0.025075293	1.1568445
ADH1B	2.152263684	5.264306791	1.593336878	1.132070392	1.128621697	2.324014863	2.620460459	3.864128105	1.360240431	0.165435453	3.645216544	1.088470031	5.198741154	2.010386358	7.261953955	2.703768299	0	1.913159558	0.005498497	1.354489114	4.206943925	1.939491443	0	1.209460213	2.281424424	2.064188928	1.631380196	3.118509022	3.70235487	4.008792424	2.591648918	0.99359569	4.983397207	9.801869971	5.549095757	7.76817187	0.613913711	2.598279176	8.605926486	1.951795702	4.324585229	5.828720026	6.031595993	8.561029674	2.133973037	0.160628302	4.408929698	1.094798753	9.26281055
ADH4	0.040157206	2.064989479	0.002347832	0	1.146586252	0	1.025336452	0	1.016446684	0.10918219	1.952090197	2.422456803	1.441401594	0.120294375	1.739377967	0.029457083	1.284748649	1.50950627	0.003847041	0.812364331	1.260156724	1.285528593	2.478528216	1.195741274	1.213686045	1.048743557	1.260346041	2.00859262	1.836253513	1.525413566	1.004767901	2.99241128	2.022821733	2.375638088	1.413286386	1.977417512	1.830825411	0.854869498	3.28089923	0.564467959	2.371326271	0.809193062	0	2.735154347	1.101766963	1.302368625	1.960203679	0.031015791	3.012289926
ADH7	3.627660168	2.704114573	10.38346868	5.103655992	7.90978616	9.413892553	10.46670919	5.599886816	4.031703845	4.456200147	7.432174001	10.15291641	12.7084394	10.96187307	10.63378659	11.13563982	7.925706571	3.708983003	9.428866973	12.00611199	14.09289633	13.86816122	2.206658652	5.91121648	11.63761303	4.532880639	8.614636128	10.14757297	11.79142307	11.2414691	8.955791869	11.49530974	6.837041712	6.738909733	7.934420896	11.99200291	11.47843598	3.244073942	9.873827619	13.85184872	11.66555819	8.130243132	9.5807809	9.144750894	9.602054398	2.392574239	7.627650138	2.933018959	5.427064972
ADHFE1	7.480599368	4.142906291	5.710910783	3.233087756	5.787483127	4.238141173	2.620373409	6.022037287	5.547739989	6.617330663	4.738092693	6.297766524	8.320037062	6.212997842	7.458404459	5.884707386	5.083336342	5.598349852	4.409205179	8.980999768	5.803136246	3.874280719	4.454357723	4.196280041	6.104441919	8.040793701	6.673227424	4.814698169	5.489736707	6.362132877	4.007161165	5.382949292	5.836835268	7.848030476	6.274031475	5.65573449	8.120535324	6.16417495	6.523066626	7.567152313	5.290659645	6.452642713	5.516736932	6.865779508	6.037934963	6.795273608	5.118841309	6.660535051	8.778656912
ADIPOQ	1.123800877	0	0.003273223	0	0	0	0.012236802	1.549731686	0	0.1607121	0.172193236	0.040901186	5.480602026	1.373919573	3.845662521	0.041627863	0	0	0.005367343	1.352926658	0	0.146759562	0	0.098425038	0.107916428	0.023669937	0	0.202127339	0.858744585	0	0.002291869	0	0.009247956	9.007147934	1.802572977	8.163402811	0	0	7.586526867	0	0	4.791524572	0.807319759	7.903882022	0.050035958	1.329536286	3.273196205	1.095545345	7.925351845
ADPRHL1	8.01687284	5.826532801	5.332382852	5.569852213	6.984079986	7.011508331	5.465152566	3.864179055	5.436384949	6.423048614	7.670914639	8.167641096	6.933111385	7.386655879	8.716195041	6.012848827	6.576050242	7.604336822	6.03958066	7.442943279	7.333582491	7.351620348	6.496200595	4.613906404	6.078773854	8.069703964	9.699255845	5.479456595	6.682495075	8.30669924	5.399647776	5.200091475	7.342591041	9.835094427	8.854860227	7.999368132	7.665802252	5.83783849	8.369090185	9.143200832	7.348009887	6.876511753	5.067797608	7.348775186	6.109925826	6.586080575	7.774774572	9.459746449	11.23904275
ADRA1A	1.12125661	1.337823733	1.007102839	1.134109301	0.618467521	0.809459186	0.010144946	0	3.453961211	3.571612811	0.138053245	2.105144059	0.87070841	0.1426134	0.325783767	0.034296975	0	1.916100384	0.004456327	3.543892527	3.064610649	0.118282121	2.210111062	0.080128584	1.224984328	2.385034903	0	0.161058667	0	0	1.004975233	0	1.60796973	3.093033246	1.809140394	2.621597313	0.61234323	2.800880149	2.138177627	3.438506374	0	4.589654386	2.33513656	3.537364004	1.106624278	0.125539919	0.9654049	1.692008355	3.546242682
ADRA1B	3.165651645	3.391363025	4.180122076	2.264185262	2.755409586	5.386048638	6.125843529	2.544914378	4.266728403	5.157457057	7.800224599	0.041063805	0.869415846	4.498005403	3.337370737	5.554041838	0.732980054	6.599572971	3.186133814	0	6.380609011	1.941089014	6.689461882	2.258489154	4.220108473	1.0518215	2.755056868	3.717331774	4.792615003	2.250382923	1.005050186	2.576400881	5.073369319	4.270037211	3.861255518	3.751229418	2.598640595	4.420902199	3.491362226	5.096305635	2.921497246	5.403031297	2.729725395	4.519398404	3.608049756	5.938161975	2.759881355	4.592980402	4.711776686
ADRA2A	9.409041866	4.488918036	5.964705208	6.07060197	6.983965954	6.626831692	6.934020808	5.348395881	7.262778386	7.377325629	4.659327463	7.974239618	6.95352461	7.101075139	9.556756424	7.872428295	2.7886229	9.862644168	3.823966782	4.352102854	3.039882476	3.405425168	7.250252177	6.385093877	2.610884595	3.392959763	4.647327543	5.271538461	11.15614689	8.719539313	2.814111652	6.967816979	9.389505286	8.493192022	7.349892182	11.23384549	7.060263934	8.814628479	10.4205174	8.675065651	7.159587851	6.934904543	9.914664725	8.97035092	8.200989918	3.897619766	6.424108215	10.3140446	8.964433032
ADSSL1	10.08955864	7.874193384	10.08874598	6.654084503	6.983671079	8.137359369	7.601535194	8.610165292	6.393378655	7.70007463	7.76865346	11.3793625	9.300926714	8.041251004	9.998410099	8.325944228	10.01171233	9.232084833	8.072612358	8.948610176	5.111851095	9.476079608	9.634318361	10.26683214	9.013047013	9.404216001	9.121113437	7.237355007	7.196616443	9.440097739	8.964523468	9.835990084	7.730203672	9.565984066	8.939245571	8.589090055	10.49393955	8.366178004	7.350208648	8.084250004	10.36364242	10.69185939	7.001424074	7.755959383	9.476605841	7.53544353	9.512236027	10.88802014	10.82331142
ADTRP	8.982241294	11.74459503	6.160268351	9.216342807	8.222893266	7.174984275	10.55012906	8.467286944	11.86207834	7.94720464	8.851268747	6.786736895	7.262940829	4.673920353	9.151279486	8.948233667	10.05101265	10.35200112	7.401014268	9.991771572	10.08130874	6.875561805	11.57175762	12.34192757	9.461034239	10.0628149	8.206149702	9.835999066	8.058366674	9.330011029	7.546568458	6.119850905	8.709277042	9.581767875	9.767075292	7.831055789	5.407844501	10.52805053	8.731256179	7.942669939	8.175640724	10.51954995	7.886193999	9.319584695	9.356600067	7.825227519	8.591965199	9.02074957	7.368936705
AF064858.6	5.433198802	4.721300422	4.6221196	5.214666329	6.076782544	4.569473023	5.582432137	7.429888704	1.912702854	3.776645636	3.195368317	5.316335004	4.283421171	3.047659887	3.630804932	4.790902751	5.455438204	4.584352079	4.546049282	7.176272997	3.859660973	3.007563393	4.218214984	6.864017949	5.131840775	6.237153196	5.46192645	5.939003455	2.379945237	5.568139954	4.453844509	5.49824829	3.050857891	2.645724005	3.868430262	4.975590768	5.292117902	4.106683353	4.876657665	3.413614882	4.444533074	5.91821784	4.578056776	4.00906834	5.236327619	7.854741307	3.88368788	4.272140674	3.740969603
AF121898.3	0.794783923	1.636342113	0.051205636	0	0.886631957	0.055028227	0.063348759	0.067138765	1.784774829	0.109533326	1.411734673	0	2.347965663	0	0.152891608	0.056564259	0	0.836114358	0.037966079	2.798467204	0	1.132647425	3.19260292	0.049340933	1.109689861	0	0	0.166428087	0	0	0.063150496	0.006363638	0.086462731	0	0.654101791	0	0.476982133	0.051673881	0.029531893	0.522315442	0.008685205	0.964345851	0.893075794	1.005642546	0.082878022	0.054375872	0.875288226	0.063223068	0.074273229
AF131215.8	2.277408185	0	3.74383558	0	2.157786077	2.878600332	2.65223086	1.273326625	4.10258492	2.101746556	2.122718861	1.641345814	5.659804663	2.469240587	3.097055237	3.480388898	4.450320447	2.558408668	1.76586099	2.347934148	4.385988446	1.756347634	1.219235697	3.595189224	2.478779358	1.679457564	2.387393623	3.438203089	1.810060413	0	4.158268962	3.844025493	2.433678788	0.886695554	2.617650759	2.085999831	5.482087518	1.209886714	2.744411959	2.387531761	3.2189286	0.961531228	4.414246009	1.006113979	1.338224244	4.211097004	2.809063813	1.25723391	2.373761139
AF131216.5	2.680595136	3.121945241	2.260969872	0	0.878771146	2.280171477	1.257970973	0.101013325	2.846219023	3.590578437	3.1863877	2.598579477	4.097110968	0	2.76339037	3.11606891	4.064102298	2.556894295	1.766452377	3.228598617	6.717623327	8.446794455	1.219260404	1.200439422	4.493928338	3.329758423	3.142999938	2.829451523	2.789112317	1.441050852	3.347052931	2.842934522	3.045117288	1.852674726	2.614530813	2.085046655	4.994231066	0.07681082	1.72629983	4.116817623	1.626662903	2.945496255	0	1.006110095	1.979151019	3.10440872	0	1.25745339	3.999121078
AF186192.1	3.186503811	0	0.049699431	1.869762967	2.179616281	0.053400098	0.061450784	0.065115861	0.904278186	0.106028656	0.11036145	0	1.373810522	0	1.538712165	0.054886773	0	1.394178311	1.138502678	0.363629399	0	0.034924355	1.24918021	0.047893732	0.028839276	0.772371225	0.729234658	0.16070055	0.864562582	0	0.061259022	1.023435702	0.08378346	1.462731384	0.656423044	0.838970934	2.552649042	1.187728511	1.708080838	0	0.008446632	1.544090819	0.893992533	2.006765452	1.298246422	1.19738268	0.876339741	1.228881238	3.129544221
AFDN.AS1	5.078322401	4.210288599	3.710479335	4.17104846	1.800106297	4.040724765	4.561371252	4.657618769	3.556814595	3.242768277	2.437348906	2.701582968	3.514082182	6.474424972	4.212285513	4.447721371	3.851165919	4.293175523	4.186517354	5.136472535	0.711139958	5.774885519	4.625933388	4.456270113	5.773656445	4.716486613	4.322162527	4.007734733	2.135849523	4.965750412	4.914043227	5.120118485	3.027545727	3.337936005	4.527711925	2.916212363	4.60797516	3.687988584	4.37322171	4.106077617	3.991777048	2.88794944	4.760318083	3.571014728	4.958322286	4.608881881	3.535941831	3.127896146	3.047243476
AGBL1	3.489762012	0.787432319	3.00981124	1.505595939	0	2.067018563	1.616333962	0	2.095566168	2.410680032	4.653400645	2.701789869	0.869327455	1.373853306	5.876650501	3.121894241	1.267057254	4.806651142	2.014747897	4.517098914	0	0.14693282	2.876455457	0.098535172	5.445933813	4.320669956	5.561656767	2.065765057	3.965031548	0	2.328470098	0	4.421077568	7.06618499	6.747293106	7.322176485	2.039166388	2.956073247	5.485903125	4.750550905	3.913030392	4.229312422	2.066410093	4.832445211	3.469736157	3.004939125	3.757836064	6.95447632	9.397234541
AGFG2	9.497865599	7.702484423	10.26326386	9.167608256	9.241294932	10.1526203	9.013775542	9.352107126	8.96499971	9.227058663	9.230704413	9.02689936	9.758654801	10.41641643	9.917283846	9.762500292	9.689971495	8.654930535	9.346024708	8.452275808	10.12821934	8.682253678	9.353953698	8.823099054	8.501410732	9.2303721	9.191405934	9.663280523	9.139839517	9.668341935	7.984695769	8.348057424	9.788040655	9.612765686	8.888404227	9.526585609	10.11770026	9.109687177	9.963463358	8.947342198	10.28890075	9.22286138	9.545099667	9.521527379	9.57904436	9.688588415	11.61251124	9.480241194	9.714390694
AGR2	9.807613824	13.83468275	9.113884743	5.953362181	7.698657025	9.050910759	6.78066516	5.628429153	6.718472919	9.773908519	8.860308834	9.497618344	8.032034161	10.32770966	7.501807411	9.313725801	10.64117169	7.056861947	6.58711695	8.962674562	8.680245604	10.38315298	6.809156139	10.71977958	10.37944162	6.970101459	9.94650254	8.047953629	8.811840154	8.525842348	9.369369747	14.08860797	7.029712905	7.985993818	7.695317683	6.922659969	8.978781746	5.901047316	8.818808533	7.733340797	8.187969066	7.15560755	10.00156493	6.424110427	5.547260044	7.771804173	5.676558852	6.114328496	8.310753566
AGR3	1.728600412	9.723524097	3.469398402	0.618892709	0	0	1.616376727	0	1.645667077	2.410139358	0.169362442	3.929943809	7.210647854	1.374534896	1.848345248	4.585327319	5.706618888	0.930437224	0.005294286	3.178800519	1.240904388	3.20763626	0	3.603189534	0.106260272	1.051986313	2.755852995	0.198701219	2.613590454	1.931067443	2.591645224	8.486721071	0.009121474	0	4.679561343	2.198432776	3.863423745	1.405195114	1.412897744	0.550463051	1.776227744	1.745803126	4.360907312	0.560718091	0.049317139	0.153542193	0	0.043239363	2.553958585
AGT	7.88495199	6.865311765	6.419921512	3.665791946	4.922128476	5.640174049	5.360775918	6.165275303	7.268475826	4.78289939	5.495741721	6.651916227	3.897780447	11.04889303	8.526065514	4.587524299	4.983972668	8.785683367	3.475833984	4.408277169	5.310977145	3.208585507	4.262266241	4.095695472	5.749365165	6.244946932	7.346992054	6.160790644	7.334313507	6.311322467	7.051786614	6.810723944	8.382874841	9.0893976	8.635197334	9.103897196	5.385324619	7.512025921	8.763416802	7.19418269	6.226011644	6.773550278	6.762527753	8.617272102	5.647073629	4.973854484	5.374998811	8.441532636	10.79453752
AGTR2	0.024159501	4.844911119	0.001438336	0	0	0	0.005343378	1.972701027	0	0.063655113	0.067723089	1.069072286	0	0.069793295	0.145912474	0.017811963	0.779598901	0	0.002355064	0	0	0.058634422	0	0.04055248	0.044190873	0.010253837	0	0.078070259	0	0	0.001007802	0	1.602647783	0.860035778	1.853291695	1.724852315	0	1.446582418	1.86317091	0	0.85719227	1.809532136	3.623111986	3.119509191	0.021287693	0.061992385	0	0.018740594	3.961441058
AHSP	1.697762255	1.375000747	0.001697023	0.663705228	0.661095812	0	2.025906498	0.974643562	1.068458106	0.076142283	1.287091233	1.666862134	0.888259532	1.907026276	3.258138068	3.087058781	0.767061174	0	1.59602411	1.799020452	3.146455479	0.070061042	0	1.171365866	0.052637521	0.012122136	0	1.944509543	0	0	0.001188941	1.578898537	2.341795829	0	0	0.755156668	0	1.436990151	0	1.503680081	1.412809327	0	0.833803024	0.609527693	1.684431071	0.074126927	1.551770481	1.672590096	0.042036478
AIF1L	9.428537469	7.713490213	10.77215432	11.39759907	10.08100198	10.52584058	11.63744829	11.20636249	8.298436371	10.8486974	7.740299441	9.905572703	8.898432285	11.4362371	10.43807793	11.21021875	10.80977961	8.910690088	12.17470926	11.66832806	9.550732697	9.338528072	5.077843751	10.69001447	9.581843799	11.21516319	11.93158959	12.30095818	8.723348107	12.4906508	12.20187877	11.45809776	8.989816244	9.916354501	10.86474885	10.57400432	11.68456586	11.18646405	10.90772073	10.84772278	8.602885772	11.04058725	10.1362218	9.87811648	10.04427347	12.46992495	7.025065702	9.500150908	9.426077027
AIRE	2.965689151	0.786583521	1.007219692	0	0	0.807094767	3.035259341	1.5499697	6.209978927	1.336640625	0.152651522	1.687491663	0.86895182	4.374120841	2.944770835	2.435438313	1.968238679	3.490852521	1.598657395	2.323053632	9.034179484	1.308760843	0	1.210292987	1.229865754	1.051844519	1.24193006	0.178553392	1.419049137	2.513419889	1.590819392	2.313734397	1.608512577	1.381742048	1.401881415	2.609645321	2.045842685	1.809163584	2.133011517	2.79758709	2.350798218	0.799974176	1.357547461	1.055402761	0.04500834	0.138618934	1.95664543	3.123672682	1.79375759
AK7	5.081576676	5.700593513	5.843343278	4.217115677	4.649174615	4.35797276	4.945466738	2.54499462	4.768091814	3.616089754	5.623401167	5.68174903	8.316818119	5.208083888	5.998417123	4.375406367	5.635016041	4.852945299	4.016732399	7.288465282	6.745012152	9.431409339	4.454465753	5.687239517	4.404139189	6.414501587	7.503674311	5.615080221	5.112208635	5.129362552	7.538725473	4.798057698	4.421315998	4.952001866	4.768998206	5.926204364	7.279156887	5.554343838	4.738613332	5.01191328	5.321428861	5.159680019	4.920721602	3.956141808	4.400352033	6.181015336	3.856984138	3.940113176	4.252463844
AKAP14	1.117182044	0.794258532	0.002436573	0	0	1.369053535	0.009082812	0	0.521361325	0.113880066	1.95875613	0.030082484	0	0.125535049	1.754243264	1.682555908	1.281307313	1.508477071	0.003992735	0	0	0.104437131	0.913973017	0.071093573	1.828024707	2.058757837	0	0.141444516	1.427544077	0.947391491	0.001706597	0	1.019407493	1.39179058	0	1.265718222	1.134654543	0	0	0	0	0.807281434	1.368535956	1.073962718	1.103087757	3.687579746	2.280550759	0.032231969	2.202403344
AKAP6	8.486399432	7.640408709	8.087400304	7.953469012	8.111140602	7.223040983	8.310797868	9.573891213	6.432269129	7.930914681	9.522351016	6.636238887	8.246134949	7.909921749	10.03176072	5.830462706	6.06391538	9.855221211	6.47668751	6.799694891	6.961596188	8.347014895	7.83208152	6.319944187	9.861952172	8.772492186	11.02126246	7.779641855	9.187594559	6.488758522	10.73959221	6.034967534	8.698683865	11.2500399	10.86750643	11.29840379	7.219434111	8.158040732	9.994181066	7.468997342	9.574817695	9.593234456	6.856677873	10.07698403	8.110989883	6.797376211	7.077518323	11.9187026	13.29311509
AKR1C4	1.121960431	5.031561819	0.002779924	1.513400161	1.128733261	0	0.010374965	0.970185508	0.511285412	0.132525983	1.353189986	0.034490585	2.636671842	5.253306758	0.336123922	0.035098556	0	1.91546787	0.004556632	2.070303265	0	5.019612629	1.890557292	0.082107388	0.089865955	0.020025134	0	1.41032135	1.826000748	2.253247311	1.005000564	0	1.608128207	1.384301883	0	0.720326598	1.121149795	0	0	2.528927831	1.380267343	1.352422706	0	1.059614533	0.042121055	1.321918869	0	0.036969162	1.179997017
AL121578.2	0	0	0.044361411	0	0	0.047634744	0.054741924	0.05797123	0	0.093761689	0.097524998	0	0.826163492	0	0.129765023	0.048948613	0	0	0.03298387	0.806585075	0.917215638	5.359618531	0	0.042762758	1.104215001	0	0	1.553546637	2.157855802	0	1.218723106	0.005566391	0.074359654	0	0.665750883	0	0.491447495	1.179807909	0.02570279	1.943461631	0.007593257	0	0	0.001327007	1.901764989	0.04707649	0	0.054634744	0.064036733
AL161668.5	1.734745779	0.709785195	0.055377254	0	0	0.059540637	0.068616961	0.072757574	0	1.409122743	0.12431484	0.73906672	0	0	2.211168234	1.827854371	2.421058066	1.789473782	1.14379008	1.105010867	0	2.48962632	0	0.053347781	2.461054405	0.766284403	2.426392557	0.182622445	0.86056517	1.857574177	0.068400465	2.352326616	0.093930631	3.177596363	2.099778301	1.791494458	1.574550164	0.055887028	2.725166261	0.515623777	0.009340917	0.963519507	2.442355495	2.329196793	1.936043629	0.058829837	0	2.876927001	4.591891897
AL163953.2	0	0	0.050105864	0.894042645	0	0.053839372	2.270061497	0.065661418	0	0.106972445	0.111349835	0	5.762879858	0	0.149108066	0.05533934	0.725116832	0	1.138907058	0	0	4.806120215	0	2.212618909	2.718995987	0	0.72868898	0.162239966	1.831765311	0.88898253	0.061769205	0.006236579	0.084505549	0	1.171536637	2.787244674	0	0.05056325	1.708498524	1.66708845	1.621797222	0	0	0.00148545	0.081011647	0.053202288	0	0.061840038	0.072621499
ALAS2	1.723710203	2.526070069	0.002747766	2.923232682	4.775663737	2.334745307	6.828365749	0.970259787	2.986187427	0.130746993	2.742027106	1.685294552	0	0.144398109	2.901965007	2.432075328	2.231551848	4.078966316	2.599743233	1.356951122	3.408458117	1.925738768	2.470787966	4.259387026	1.225691388	1.643574863	1.637955399	4.196982485	2.623366931	3.250714716	3.176376781	2.313956927	1.608046348	1.787201093	1.808504669	4.469428255	2.624714328	1.813009969	2.808716188	2.180462607	0.825378497	1.753073637	2.075732186	2.547795846	0.041609962	1.320742491	4.908690595	1.093952678	0.070255753
ALB	0.059121719	11.76432903	4.258210132	2.761115506	1.130674619	1.360062849	1.616004416	0	1.362816282	1.334629173	0.179322062	1.687465072	1.432679614	1.369195538	0.450658017	2.437665223	0	4.756724116	1.011673302	4.293322911	6.348740546	0.152665555	1.888137071	0.102171142	1.848285809	0.024491947	1.245722094	7.083510482	6.569691397	6.27676021	7.338287281	6.63443282	0.009563226	3.916809062	3.680927749	6.322004036	5.115115523	4.774193883	0.85621852	4.149302885	6.363980477	6.237086505	6.066117229	3.56705824	5.581150158	2.732903521	2.538430102	2.117357932	1.180763501
ALDH1A1	8.286583602	6.941981225	7.470004956	7.082531217	8.516416397	6.917090017	8.333964431	8.277459663	7.500489504	6.945865309	7.295669829	10.81128705	13.96889661	14.58514191	9.984147688	7.130881661	7.646734644	8.533327665	5.994479018	6.83097581	7.30005786	13.18498859	7.066206926	7.629956898	6.156810287	7.275024514	7.159619544	8.056085767	12.64624896	8.551503201	7.523109206	7.669994973	8.9752583	10.44931644	7.841340644	9.912246776	8.732093688	8.741390606	9.37039145	8.959521703	8.830499809	6.685355523	8.627825394	9.506874404	8.864317268	4.444180269	9.32960634	9.855908319	10.13469708
ALDH1L1	7.685542737	3.154228705	9.145008381	4.111979966	8.560200978	7.199318729	4.360158469	6.241191179	9.744790785	6.446370738	6.430160881	10.41314415	8.736983438	8.375397367	6.425322833	8.207882286	9.655992077	4.756743748	1.598513786	5.969552633	10.75412229	4.509137911	7.443884902	4.613763341	2.880362797	8.3468941	4.729354051	3.718162009	4.435871457	8.042751163	3.592007925	6.056659719	5.158633699	7.417938969	6.394849482	7.258344087	9.573032657	7.51182561	8.276062408	5.346706614	5.350388067	5.399303783	6.935753008	9.004824811	6.178194771	4.024877925	7.849050125	6.932018161	9.371853382
ALDH1L1.AS2	1.116800161	0	2.008212392	0	0.626967734	0	0.008996763	0.971280694	3.569662594	0.112663465	0.120280986	2.687939789	3.008486346	2.397132709	2.395461611	2.689709952	1.991084384	0	0.003955148	3.337428711	5.954318328	1.90673129	0	1.197789773	0.076921666	1.640873476	1.652211873	0.139889307	0	0	1.590451041	0	1.019349234	2.373043785	2.134168404	1.266613163	2.939172826	0	2.628175309	0	0.830568159	0	0.814227099	2.578284359	0.036335136	0.10956469	0	2.430978451	3.909345529
ALDH3A1	11.65765283	6.752345265	11.75207411	10.64371676	11.99955939	12.32930461	9.727637834	12.19386005	8.501825935	10.22414628	8.546930955	12.33011947	14.99326207	14.73882988	11.94198888	13.17807152	13.51648382	5.625811088	11.59290683	10.78115364	12.81532326	16.67798703	6.553354633	10.82642606	11.49697578	10.66340153	10.37181461	11.00483653	12.01618388	13.63510388	14.64948448	13.66236095	9.174476178	9.722104011	9.691903688	11.15907737	12.44255181	7.969769326	9.947157093	14.91458157	10.99314236	11.15094829	11.16304077	7.432509133	10.34196756	9.799852485	11.31489556	9.029948339	8.149537426
ALDH8A1	5.218680916	4.635944394	2.331255101	3.33008822	4.532546462	1.756026431	4.037919235	4.711494975	3.552610933	3.770261949	2.7735968	2.926051645	3.718115083	4.081440667	3.619660508	4.214277684	2.433063399	4.484443424	3.717013536	2.724845806	3.888219105	4.41977931	3.572819255	3.6056735	2.882696037	4.072802761	2.402658037	1.419815646	3.702484414	3.622674905	6.775488438	5.200148305	2.348193901	1.382024608	3.476066045	3.049844725	4.39384909	2.379437408	3.25179491	3.691326496	3.071390737	4.097325294	3.963969763	3.709021193	3.317242902	3.430716553	4.341947012	4.303582151	2.822407501
ALDOB	0.052501644	4.280617606	1.007237252	2.056593418	2.616591839	0.806801609	1.026975508	1.549830139	2.848747761	1.968635086	1.361025661	0.037694016	0	2.775990602	1.83625265	0.038361078	0	3.364630758	1.598715983	1.352836484	5.333954722	2.971001173	0.910080176	1.211041319	1.230711057	0.021849483	0.710325119	4.618370996	3.126909253	4.509176511	3.176677688	6.898120007	2.834082124	0.82665508	2.787136667	3.681349518	2.442119229	0.847207851	2.390861818	1.04169468	2.349301617	2.893010435	2.32608918	3.585502436	2.132820103	0.142274093	1.543987793	2.116831241	0.078078471
ALKAL1	3.294931405	0	1.006311233	0	0	0	0.007070943	1.555122907	2.565108666	1.283530732	1.301914508	4.896160102	0.88371499	0.094745906	0.203806873	1.672601473	1.305878801	0	0.003112712	3.241066233	0.738891618	4.876279943	0	0.054424494	0.059392776	0.013595923	0	1.965399874	1.441505521	0	0.001331296	0.994344988	0.005352264	0	0	0.746129576	1.869206008	0	0	0.586902341	0	0	1.387053551	0	0.028351504	0.083901492	0.969145157	0.024933748	0.047357472
ALKAL2	2.970544471	4.272248495	2.331253758	2.264550712	1.800065585	1.755005659	3.036322158	2.282850351	7.453923731	1.972978156	2.771550848	5.583389822	4.980236464	1.374644368	4.854982791	2.112256795	6.966024538	4.758702576	1.598786793	2.53625892	7.294355642	6.059291815	3.1969866	3.983798305	2.612597906	1.645428045	1.934909965	3.114397925	3.384233951	4.31432659	3.46640327	4.31284823	3.613064142	4.876699529	3.238565533	2.916702391	2.250914605	3.950348524	3.253171589	3.018005983	0	2.531588822	3.184132739	1.424829221	1.711313896	0.152600848	1.543809058	1.696026939	3.566475582
ALOX12	9.449608049	5.170575621	8.572831718	8.466251269	10.60022294	7.011284772	7.92805751	8.540494035	5.665975809	5.991231877	5.449415798	8.195029651	9.41961627	6.705520194	9.608462004	8.462121765	5.697669846	5.62568201	7.818223622	6.060199033	9.453320529	9.694191209	6.421422096	6.487687342	7.611405872	6.264882997	8.227460987	6.599986004	8.497619419	10.17469568	8.342808457	8.879246282	5.887527717	7.452571357	7.232421454	9.83638736	9.705364507	6.443413781	10.05251121	9.175579496	4.984843468	6.251747567	9.357027117	7.298577432	7.404516834	8.131557342	8.077417744	5.180282803	5.959140597
ALOX15	2.970853094	3.774029695	9.924930418	4.407560338	3.417440498	4.95924473	2.620305561	4.81434279	3.553067334	2.743433298	2.434556403	6.537561534	3.513029982	4.199669805	3.854157953	2.437416858	7.252621642	0.931702696	3.60146659	5.348065362	3.570119303	4.816934923	3.679322178	5.101679538	3.304612423	4.774432134	1.246641763	4.143071985	7.759153142	7.680410035	4.762160232	5.96786434	3.613329461	3.994399027	5.62464342	7.366517329	4.479032634	3.587617736	6.97084053	3.938490834	6.745173596	4.745433712	3.526957246	5.276732735	4.151658904	1.957959438	8.261190914	4.658537013	3.707756712
ALPK3	9.423741946	6.417248687	7.717938452	8.668418249	8.352758225	8.339804924	9.995024602	8.410856834	8.497258614	8.093699268	8.986525968	7.071166914	6.373980454	6.90846091	10.69073873	7.320795443	7.07035669	10.64902214	6.971485999	7.352262573	7.075631816	5.598665335	7.641121139	9.176122909	9.143632894	9.19967447	11.24015547	7.856222549	10.61555354	8.748229783	6.890039692	8.537398106	10.06873823	11.76149883	11.4903922	11.37177294	8.044733092	9.208618047	10.87718307	10.03031764	9.143981408	8.470311239	8.07687106	10.56752547	9.437743185	7.638683409	9.546125741	13.14626584	13.93907068
ALPP	7.230311981	2.867612073	2.594515141	1.805903317	3.228019142	5.978085098	1.026770777	3.657973437	1.648432336	3.442488346	4.183206502	0.041651844	0	2.787900832	2.993191579	2.438148048	4.057865787	0.930961026	1.011766711	4.294059021	1.24311582	1.30920032	0	5.199535846	4.221596757	6.161688883	7.86152015	2.064722122	1.419097278	5.534705978	5.762176412	4.944913586	4.488390477	3.557071601	3.942577387	2.413768135	1.119973271	2.121647643	3.251803282	3.622221203	0.824983898	5.890092529	4.41421284	8.095671704	4.544715755	4.768243415	0.965085025	2.934441215	4.645902752
ALS2CR12	4.974537922	4.645700326	3.179655464	3.241560272	2.050176315	3.426925567	3.035918859	2.283089457	2.843953522	2.739235388	2.766507725	3.441047217	2.410111433	4.569425831	0.393916949	2.92620544	4.414711162	5.657417614	2.600440647	3.888329877	1.629146941	3.39691411	4.397426056	2.25640778	4.003888962	3.23932573	3.968550073	3.334434411	2.805877924	4.508190264	2.006279677	2.313626203	2.025241884	4.00117536	4.584584021	2.416383575	3.227052258	3.592264693	2.609136011	3.895892696	3.451003736	3.621611589	4.18198108	1.720627344	3.604785185	3.884141205	3.411323925	3.829013774	2.81884446
AMBP	1.124225363	6.83081698	3.331728203	0	1.123407942	2.543236597	0.011647084	1.962419339	3.334070302	2.740038926	1.362474434	1.089498056	2.629663	2.781336134	2.519607787	2.111773243	1.96478934	1.50343789	1.598770205	5.073177375	4.034131197	0.13856176	1.887423383	1.211639944	0.102126693	3.391817481	0	3.531969869	4.383165008	4.171145239	4.913901923	3.576112715	1.020438782	2.094615193	1.802815353	3.67651826	4.11011785	0.847114346	3.11854864	3.952918353	3.556796518	4.171293964	3.186585419	2.176871841	3.467120096	3.593065755	0.964745821	0.041671726	1.183665261
AMHR2	1.120711072	4.358917976	2.816353395	2.289468938	2.639551488	0.810066824	2.354585701	3.868415	3.377018257	2.381803349	1.348647604	2.104456767	0	3.434901822	5.071334155	1.088606919	1.667717236	0.931757065	1.598275109	5.231606144	0.714377321	2.94723332	1.48286507	2.569753067	1.837856912	2.648500048	3.60578944	1.404763312	2.985934466	3.099861541	2.006002565	1.577679606	3.195462729	2.363643433	1.810141013	1.257575492	1.124550384	0.849951232	2.13927276	2.686340362	2.099990275	0	0.809621577	1.738425739	2.127044669	1.317897376	1.545228441	2.701006981	3.807537066
AMPD1	6.326455512	2.041664536	3.595043356	4.266961314	3.228908054	2.325136419	1.615939726	1.962680628	2.441930411	2.743674363	4.184587292	2.925657619	3.810632534	1.368310271	9.081429881	5.035884806	2.219844913	4.221621257	1.011647449	3.178011789	4.880050282	2.37447231	1.481104676	2.587616966	4.964062604	6.204201239	7.619293555	0.211609361	5.646886874	4.675091848	1.590789527	1.577515774	8.64068308	9.500640564	7.771003631	8.519846112	3.723136451	4.235640491	9.333614922	2.344982758	7.11758881	5.675686715	5.353381262	7.63883561	3.850784956	0.163024268	6.374729903	8.973455671	11.69034127
AMTN	11.48097924	3.019936517	9.105994684	5.130923257	11.50122391	6.184336157	12.8396947	2.767125615	14.7578681	7.49338575	11.26069341	11.28526768	8.664156856	2.002829551	9.691092424	4.214056593	1.663798174	3.900975254	14.02211156	1.358266248	10.92234445	4.224703142	4.393526899	3.277280602	8.598037871	3.979290618	4.208347794	7.386704096	10.93753599	12.94804563	5.76223341	3.798294016	11.99273491	5.413565767	11.04192783	7.635849196	12.5989622	9.120719756	6.899606623	10.03922464	12.7334724	10.62220521	4.174775488	9.087506258	8.033311515	8.448145739	5.234293766	11.3012985	6.449214865
AMY1A	0.004587165	0.890149488	0.000279287	0	0	0	0.001033461	0	0	0.011658422	0.012359965	1.630624667	0	0.01271521	0.025052042	0.003402761	0	0	1.005805038	0	0	0.010786086	0	0.007582103	0.008234899	0.001973486	0	0.014123862	0	0	0.000195775	0	1.009972273	0	0.92067104	0	0	0	0	0	0	0	0	0	0.004053076	0.011370328	0.98259939	0.003576933	0.006643009
AMY1B	0.01233615	0	0.00074442	0	0.737934842	0	0.00275897	0	0	0.03179385	0.033752234	1.643730074	0	0.034745777	1.448105814	0.009128842	0	0	1.007354106	0.871946569	1.371216309	0.029365572	0	1.125609102	0.022308435	0.005278821	0	0.038697704	0	0	1.003148054	0	0.002091101	0	0	0	0	0	0	0	0	0	0.874244471	0	0.010887977	0.030991051	0	0.009599534	0.017939135
AMY2A	0.024086069	3.495429236	0.001434083	0	0	0.843662176	0.005327505	0	0	0.063452754	0.067506852	2.663634334	0.89483908	0.069569952	1.575246222	4.247739096	1.334173626	0	1.00927788	0.840460222	0.761756983	0.05844904	0.928460168	1.159792232	1.174127507	0.01022319	0	0.077818235	0	0.956421518	0.001004825	1.994194788	1.015942661	0	0	0	0	0	0	0	0.857341941	0	0	0	0.021223212	0.061795667	0	0.018684001	0.035250503
AMY2B	6.05838956	2.29568947	4.258203006	3.507121397	4.262517222	2.730616356	3.622467587	3.957120159	5.069527282	3.245570069	3.645284685	3.93136264	6.072177098	4.673880821	8.05997043	7.072282732	5.018616438	6.679176675	5.476509927	6.288845503	5.017735722	5.556176947	4.82304298	4.196085929	4.56552499	5.718311707	3.38005013	3.348083805	6.037168079	4.168944239	4.329138148	3.990840432	4.552621608	5.870339452	5.3824637	4.617186681	7.759547759	3.106254566	4.913300152	5.529684055	4.645126933	5.192071522	5.818104494	3.837662463	2.460772116	2.733744029	6.730021558	4.221147921	5.748917449
ANGPTL1	5.304642352	5.263527109	4.917286145	4.266962569	6.359934151	5.640666925	4.037988241	4.044473337	6.545278104	1.969735572	6.1973725	4.373331289	3.273678908	3.95507649	8.38561083	4.449690197	2.434250778	5.851985792	3.475869461	4.408204688	3.656055891	2.375286031	2.685565734	2.256942096	4.711099883	5.359840342	7.013658661	3.117811846	6.214870721	3.382358125	2.328436542	5.035058815	8.730020621	9.27887236	6.66091139	7.741489982	5.031592467	5.961922981	8.697317242	6.173506155	5.408309207	6.398330254	5.382136987	8.388567835	6.086011781	4.251062044	5.341138767	7.691651521	10.1953336
ANGPTL3	0.038611883	4.599577537	0.002261418	1.541917827	0	0	0.00842482	1.552910491	1.021911012	1.305875962	0.111665019	0.027850491	1.851108407	0.115248151	3.12366458	1.679569559	1.686133198	2.504376411	2.335251492	3.761082823	0	1.281146361	2.702152915	3.400102006	1.819922827	3.643868538	2.809369265	3.021162969	1.838713194	1.526260939	1.590311792	1.57811739	0.006374443	0	1.415548758	1.669701778	1.837474604	0	0	0	1.392830942	0.811212143	0.817583907	2.021971318	0.033951898	1.297675108	1.547563891	1.088281753	1.167826218
ANGPTL5	1.713218888	1.753525914	0.002257486	0	1.151519674	0.818106463	0.008410056	0	0.528978737	0.104448817	0.111444627	0.027800509	0	1.956109698	3.122757259	0.028286533	0	0	0.003698738	2.08983341	1.972672264	0.095868371	0	0.065455954	1.210419546	0.01619572	1.264346282	0.129415263	0	0	0.001581269	0	1.606429393	3.491648469	0	2.651118899	0	0	3.913025429	1.451269497	1.392949412	2.345676266	1.374024957	3.669387568	0.033890516	0.101600612	0	0.029781073	3.370825757
ANGPTL7	7.758174645	2.511982599	3.179821966	2.448875943	8.184349197	0.807913135	0.012276232	2.766663572	2.836359331	1.338729435	4.732395093	2.925949709	1.431049077	3.059447693	7.356039634	2.112300083	1.964011435	6.358596024	0.005384489	5.515019704	0.712053525	1.310451949	0	1.210937686	2.882458605	3.070085104	2.187444452	5.516710387	3.70309295	1.931112702	1.590862112	2.313562403	7.917758709	7.810234417	7.308997635	4.932248005	3.114207417	5.267443863	5.5665416	4.462271892	0	5.025124645	4.469745087	6.163652703	4.675357321	2.399613339	2.759883578	7.954497214	5.340913957
ANK1	7.645444555	8.281716238	10.71276722	7.825632034	8.030380801	9.802075605	7.147775113	7.145455358	6.353416564	8.298228948	10.04380798	5.256374168	5.735606547	6.269325545	9.526077599	6.885681397	8.049372444	8.45898764	5.689594078	7.666838946	6.97005062	4.508714884	7.123884038	8.484251377	5.908469795	7.667877263	11.00652119	8.064021504	8.545039069	9.838849279	11.43735279	10.09902493	9.344953735	10.03819979	9.804564937	10.27629891	9.479660888	7.237991359	9.864711023	8.509474341	11.65730744	8.681380807	7.413878442	8.773653399	7.864083509	9.442553628	7.729521876	8.989844599	11.54470145
ANK2	7.685484912	8.485248409	8.054966657	5.890565498	5.623639257	7.527552549	7.137258146	6.642219505	6.620947953	5.419450253	6.943343548	7.794077134	6.76964522	6.492271483	9.463096173	6.359289472	7.965618211	7.957592452	3.475820557	5.347992718	4.983882633	3.405351841	5.539989902	4.752119056	5.749412541	6.141092607	8.434536872	5.479457752	9.42364576	7.973944555	3.914020064	5.921316273	9.653642058	9.630009543	8.51619541	10.40989021	7.530032577	7.46392185	9.95390212	8.767942743	7.825800547	6.542318165	7.761863763	8.723032131	8.375803549	4.695864612	7.242866914	10.29902933	11.55226138
ANKRD1	11.28153998	8.954921245	6.549700412	3.333282224	2.056156482	2.326965133	7.732792991	5.6564226	2.842020111	3.012792365	9.734154858	7.849994006	1.837738546	4.197863328	11.22592586	1.088508474	7.004472849	12.62858999	4.338745492	9.452089423	3.571761571	0.154895138	6.436694352	3.277618747	9.842464516	9.726624835	13.0073701	10.29208366	8.379253754	3.623030941	3.006821843	5.990577711	9.93971389	12.16451235	10.48867355	11.41376368	2.750732742	9.102980671	4.370917925	7.169478195	7.912658193	9.532960136	3.30830198	11.43695225	7.976957817	1.954621436	7.374459035	13.67079946	13.92649906
ANKRD2	6.326562385	5.943524096	5.76537645	4.407581605	5.350361514	4.174458326	3.496700591	3.417382536	2.949827971	4.546353819	4.576263206	7.226438658	5.198079319	6.762709064	7.497475361	6.217715442	3.689348353	5.324285464	3.601463815	4.613620034	3.275447415	4.884535031	4.192030928	3.08326274	2.88134362	5.829695526	9.981188742	4.368978663	4.377022517	5.007292892	5.433595481	6.034973676	6.584211381	8.955549937	6.842278053	7.818021789	4.300307792	5.296322386	6.066972299	4.711406607	7.804978447	6.542634774	2.730915916	8.844614664	5.440293193	3.603538998	6.7165655	8.989304977	10.23709098
ANKRD20A1	2.111761711	0	1.005861035	0	0.669388821	0	0.005819847	0.975402675	1.46879231	0.069769678	0.07425996	0.019096759	1.462548078	0.07654648	0.161242779	1.072674401	0	0.942933093	0.002564209	2.386859563	0.754682513	0.064232843	0.926103331	0.044339071	0.048336053	0.011174268	1.706509395	0.085697661	0	0.9549631	0.001097136	0.994745728	0.004406935	0.85575903	0	0	1.904113377	0	0	1.518559159	1.826872181	0	0	0	1.086877117	0.067935394	0	0.02044198	1.144438229
ANKRD20A11P	0.050700066	1.333956614	2.331036624	4.025455162	0.615221157	1.358473847	1.616001263	0	4.344205576	0.140882729	1.358496841	1.687220691	5.520516701	3.630650314	3.546837972	2.699901479	5.173195248	0	0.004802113	3.726199082	2.59960227	4.089912693	0	1.209859595	0.095256586	0.021126082	0	0.176234768	1.419359749	4.569461758	1.005049295	1.577492225	1.020324908	0	2.789645368	0	4.851530861	0	3.260158736	3.036109727	1.378034799	0	2.070797838	4.552450969	0.044503395	3.212737895	6.823422967	0.039046477	0.075320841
ANKRD20A4	1.103658245	0	0.001771399	0	0	0	0.006588197	0.974231591	2.998888212	0.07979788	1.292605649	1.668449827	1.456228521	3.147055763	1.637119929	1.076336985	1.313073043	0	0.002901183	2.789073264	0	0.073401344	0	0.050508142	0.055096433	1.043883672	2.006826342	0.098258481	0	0.952845792	0.001241015	0.994492619	1.017298362	0	0	0	0.650964416	0.867596335	0	1.108502047	1.409848364	0.825384427	0.831341064	0	1.091290051	0.077677598	0.969938123	1.080330337	0.04397528
ANKRD23	7.022132431	3.687180903	3.009810011	3.807071269	3.416875275	3.047729868	2.033265102	3.657942985	5.893369561	4.782634576	5.193673149	4.373328521	4.894027553	6.035441048	8.319134173	4.520244264	5.145926003	5.755830119	4.264764386	7.264957025	4.087343127	4.421205704	4.32913938	4.095972265	5.365779591	6.644738081	7.542817774	3.117848389	5.811334479	4.564229501	2.59163479	2.576429604	5.810824957	8.343294604	9.169001155	6.696242946	4.912021017	3.242511892	6.336385304	4.678009692	6.289384748	5.807075635	4.996108462	7.057632113	5.324438183	4.908871792	6.177404394	8.616803309	9.962577136
ANKRD35	7.177649357	4.588306631	8.190495385	8.85402986	7.267322629	10.34322394	8.287262422	6.763039973	7.793377837	6.423240419	7.54604372	8.167865486	8.852940258	7.830422132	9.785336838	10.32237768	8.140355764	7.968250065	8.936207945	10.5778282	8.587246911	7.949592688	6.761465461	9.163757525	10.30685597	10.52780763	6.978714775	9.040319457	9.843305421	8.67340525	7.64403599	8.007318128	7.447601196	8.927701774	10.80723327	11.38823304	10.24995435	7.974640678	9.283714917	8.242195382	8.782392053	6.267004525	9.44064264	9.119788234	10.77077517	7.186118583	7.440040399	9.711807425	7.815261815
ANKRD53	5.563967141	2.512304979	4.765083997	2.894682538	4.867479482	3.88948765	4.12505774	3.417586552	5.104831145	5.623041155	1.362651145	5.03110552	2.987222079	6.082188815	3.839005189	5.170829969	3.513172453	3.808572337	2.600586203	4.466353297	5.208463357	3.8693083	4.041901957	4.931373665	3.475194141	2.388639575	3.039626972	3.713904589	5.494011794	5.130763535	3.328880419	4.383204786	4.88668592	4.207638138	3.862405746	5.131805819	3.987573416	5.707899092	5.179447171	3.944240245	2.922096329	4.029972316	4.67033624	3.903743967	4.319983132	2.399138245	3.410607538	4.940231985	5.108886472
ANKRD62	2.961595364	0.78803827	1.007150664	3.263068288	1.508745323	1.760788574	0.010454624	3.420127674	2.462820569	0.133699193	0.142959721	1.685918493	4.072083146	0.14770741	0.33975078	1.687672684	3.329777806	0.931084408	0.004591362	2.069681094	1.244821453	3.699529752	0.911000483	3.721392771	3.0893248	0.02018075	1.944959677	2.045662453	0.859433063	2.253052254	3.176439075	1.992190887	0.007905364	0	2.123099719	3.92948345	2.905143201	2.127791144	0	2.675493299	2.574729005	0.801367893	1.760214884	1.731422255	4.530621514	2.379935112	3.654433011	1.094393112	1.180353916
ANKRD66	1.114250265	0	0.002269956	0	0.632289602	0	0.008456873	0	0	1.306364758	0.112143834	0.027959021	1.443135566	0.115744228	0.255386404	0.028447913	0	0	2.013085609	0	0.724996461	0.096459761	0.915798993	0.06584617	0.071943346	1.048177718	0	0.130242835	1.431403315	0	1.004714448	0	1.60647768	0.836750694	1.415319281	1.272650774	0	0	1.426520307	1.450308462	0.833489219	0.811005923	0.817383531	1.083425196	0.034085182	0.102231306	0	0.029951288	1.168070028
ANKS1B	2.151152266	2.515870555	1.007241032	1.806416346	4.069491596	2.068966304	2.842736009	0.969784432	4.198281586	1.338469893	3.033075579	1.688113822	3.816775789	3.641232407	4.170321182	2.436544255	2.437176315	3.227223107	2.014628993	4.763536503	5.358927529	1.310365875	2.687245913	1.826756973	1.230913293	1.64514649	2.190845687	2.060216029	3.263112154	2.734177558	1.005071725	1.991997686	4.115139291	4.398371911	3.950057653	3.296270837	4.583922277	2.960115116	3.2568425	4.400736814	1.376893449	3.179074414	3.188777901	3.044374025	2.948537434	1.329134348	3.652436413	3.125255359	4.701199172
ANO1.AS2	3.750301179	7.751012928	3.089840306	3.003140193	3.816560869	1.223166697	6.251408301	2.342253947	2.086043083	4.615241201	2.576690775	3.964709295	1.352406825	2.688261882	0.255952115	4.649256507	3.628185096	5.792529052	2.524302575	3.009041081	0.907626125	0.054339068	4.275392182	3.740387931	3.491730934	2.806123213	3.548140115	3.461614123	5.528163778	2.636684288	4.450300327	4.03769686	3.475667899	3.004517739	3.663012047	4.192227386	0	3.996519117	2.479788326	3.416430386	7.006590885	4.334695636	3.002660412	4.009005259	3.030423317	1.220492887	4.188427798	4.268858917	1.939130826
ANO5	6.242558406	3.595055583	3.710567325	4.055244969	2.889910481	2.898141198	4.945529489	2.958890501	3.404239376	1.969393464	6.051524651	4.031276695	2.98693539	3.955046874	7.701584165	2.111455111	2.787273736	7.15476184	2.337134837	4.990772634	1.937830836	0.152776607	2.465414894	2.256750857	5.409145281	6.140916522	8.201166988	3.347531868	7.016932083	1.931686861	1.590799448	3.450437044	6.11698955	8.95861607	8.233288143	8.162414693	3.315843961	5.02143972	7.232506404	3.938258214	5.379699686	4.559884551	3.804340174	7.490120742	5.154323128	3.004704365	4.649655104	8.908660287	10.82402345
ANXA1	15.36889073	15.2169138	15.53515055	18.35854203	17.86030578	16.85910575	18.94750889	18.02965385	12.45628106	16.21562823	14.94809385	14.48513636	17.16342293	14.60231249	17.53068737	17.95154993	15.96934291	16.31047262	17.70861679	14.40610228	12.67471933	16.6590184	15.2698385	17.36375245	17.51881834	17.33268914	17.82113457	17.72956986	15.42232494	17.32651625	15.43228845	16.05960159	15.11378563	14.26371626	14.13833541	15.21372649	16.37125159	15.55695166	15.61867495	15.766879	16.62243147	13.72640535	17.21854312	15.08027981	15.84147551	15.51368974	14.57953458	13.7325369	14.24877718
ANXA10	1.726743976	5.943691044	4.654217447	2.614916598	6.852197089	4.996633052	0.012690727	3.128437505	3.810416955	1.333937456	2.771660443	5.960683948	5.84928062	3.058846529	2.989549009	4.520280396	1.967069596	1.50457641	2.600536273	2.319798016	0	7.001216278	1.888313611	0.102486875	2.612001907	2.063847004	2.404550986	4.015373835	3.702435534	2.512083248	2.814133126	0.993640499	4.421342994	3.655809554	0	2.916198375	1.499117576	1.407828316	0.856481332	6.135972476	7.055880445	2.059585456	3.526863275	2.800780942	4.151681028	3.898383504	4.85594312	2.443582533	4.647059631
ANXA9	6.997694958	6.884687253	6.69704892	9.271410528	8.680108308	8.652374794	7.315382562	6.44759631	7.823215778	6.698516992	5.744903891	7.815320515	8.326841047	6.186613154	8.132684965	7.320755287	9.698170987	6.42078919	8.661185976	7.54040088	7.403603673	6.015525726	6.49614602	10.02214685	7.525500112	8.522546138	7.931184463	8.730007456	7.118224735	8.480822502	10.00035618	10.1249335	6.296412616	6.928522399	8.896315529	8.912832424	8.005409299	8.967247427	9.081560424	7.666551757	7.391290488	7.296045276	8.576596545	8.516231397	8.612099005	7.62846645	7.167402266	7.67701649	7.498810699
AOX1	6.534640684	7.946488873	6.200344583	8.358771165	6.200440823	7.650043519	6.324506548	6.431505509	5.891950723	4.708253667	6.170854214	4.373291701	6.40409485	4.966957317	9.268038589	5.911465839	6.553254783	6.742666288	4.87500303	4.46242377	7.660702368	3.208621098	7.114579224	4.937530168	4.487382604	7.183766446	7.558113014	7.236423721	7.99674328	8.438346606	6.707825301	6.690988423	10.48299321	8.273789917	9.17211108	9.263479164	5.632178797	8.096890968	10.80077808	7.235312713	7.233268	7.340271682	8.261290988	8.970836433	9.036083811	5.206696919	6.215224779	6.137077467	9.854584269
AP000221.1	0	5.116574946	0.07229551	0	7.757604404	0.077888584	2.649483669	0.09579422	0.427263917	3.150593868	1.465943279	2.769477191	4.103371959	0	0.231085689	1.229399722	6.054933946	0.825394746	0.053138437	3.5973504	0	1.755615571	0	5.362693915	3.973759157	4.089548097	4.412503181	0.253879508	0.854134139	0	3.803666746	4.990857177	1.351977077	3.159221705	2.059875253	1.774741955	0.906625646	0.072979129	0.041105973	2.391250525	1.035032528	3.752268428	1.447695381	4.330660608	3.767298998	1.220466349	0	1.883459984	4.799110683
AP000438.2	0.811564531	0	0.03805029	0	1.466251649	0.040827893	0.046845031	0.049572914	2.431646151	0.079557389	0.082684492	2.283963824	0	2.235443027	1.476895839	1.185001155	0	0	0.028364416	1.185846402	1.494837101	0.026885688	0	0.036692288	0.022252107	0	0	0.118384074	0	1.468024841	0.046702109	1.021368947	0.063358628	0	0	0.851397143	0	0.038390983	0.022139941	1.045458404	1.029128827	0	0	1.005101983	0.060816587	0.040354467	0.886163446	0.046754426	0.05468636
AP000439.3	0	0	1.817391524	0	0	0.06803278	1.249452601	0.083381458	1.499441788	1.430523266	0.144115745	0.732470732	1.756579289	1.895953524	3.724435774	1.222796597	0	0	0.046640188	2.388225846	4.516997162	0.044139136	0.703926177	0.060872003	1.720802529	2.473107965	2.911813171	2.754889015	2.132576402	0	2.300379369	3.033349457	2.406505845	1.452918368	4.707289931	3.083366613	2.483450719	3.067271058	1.116443258	0	2.365776754	3.270742299	0	0.001836492	5.838657548	4.365495615	4.903154422	2.897710091	0.092487807
AP000487.4	0	2.221690056	0.045091068	0	0	0.048422378	0.055657352	0.058945588	2.029143647	1.375009822	0.099263958	0.752106151	0.825328733	0	0.132183884	0.049759673	0	0	0.033516381	0.803761551	0	0.031755057	4.217083624	1.172927675	1.703729835	1.723805189	1.272815719	1.557798251	3.737231123	0	2.255806881	0.005652128	0.075641285	0.898199947	1.184304134	1.402340595	0.489714003	1.788409588	1.104309237	0.534579513	1.620270129	3.416300216	0.897064876	0.001347292	0.072552878	1.190198084	1.853053434	0.055548224	0.065123221
AP000593.7	1.325210652	1.608198212	1.820668782	1.855939708	0	2.267214967	0.081801337	1.267306143	2.111778225	1.436282062	1.454225706	0	0.809067026	1.486476319	0.205619844	1.844891883	1.234103099	1.377857984	1.151121862	1.948728481	0.90816093	0.045858269	3.146660605	0.063309971	3.155707666	1.686618721	1.625723433	0.225205059	2.608481845	1.849000202	0.081537994	1.614699119	0.112825096	0.887871289	1.144236931	0	2.726557795	2.251322479	1.117542543	1.328355836	1.034563495	2.756186447	1.855526019	2.007558038	0.107971591	0.069929737	3.982055833	0.081634383	1.295730309
AP001065.15	4.415411037	1.901463044	2.592965678	0.886055636	0	0.083048043	1.257840717	1.273463251	1.205594751	0.1728928	0.180672965	0	0	1.891116231	1.634414398	1.229935342	8.718208155	0.825865542	0.05651428	1.07310787	0	1.145630018	4.048608986	1.200308127	1.727099435	0	1.234003639	3.687276501	2.380208399	0.8806802	2.654913076	3.944263697	1.996663377	3.292357199	2.266073754	3.065250005	4.42066358	1.209867762	3.165591555	2.657574187	1.626673485	1.538972235	6.835934205	0.002191354	1.338611056	0.08202012	0.866968714	2.925542566	1.302939343
AP001255.2	0	0	0.047478068	0	2.18239263	0.051000003	0.058655638	0.062138057	0	0.100895045	0.104987229	0	0	0	0.140173534	0.052414368	0	0	0.035256164	0	0	0.033398423	0	0.045758921	0.027591229	0	0	0.152365144	0	0	0.058473384	0.005931365	0.079848365	0	0	0	0	0.047909649	0.027450916	0	0.008093006	0	0	0.001413328	0.076568683	0.050399174	0	0.058540096	0.068685546
AP001271.3	0	1.624876439	1.194502337	0	0	0.060502725	2.613601622	0.073957903	0	3.077890356	0.126528208	0	0	0	0.170650824	0.062206524	0	0.832139807	0.041631452	0	0	0.039416105	3.050530895	0.054201295	4.668162203	0.76545329	0.721399499	1.619363692	0.860013324	0	0.069521277	0.006943187	0.095530972	0.891523005	0	0	0.927480096	0.056784823	0.032339959	1.350544769	3.502641636	1.542206184	0	1.591707402	2.698246163	0.059779363	2.156749832	0.069601959	0.081907947
AP001347.6	4.247987841	6.607248689	6.075867251	0	4.674092698	3.894757864	1.886829037	1.904757426	3.271315024	4.058387109	3.942117161	3.825759716	2.53028886	1.891211157	2.763197864	4.227280513	4.784963024	2.556929645	1.153942305	2.460643594	3.563500913	3.005395362	3.532509719	2.582495305	0.043347107	0	3.797167167	3.450027753	3.780546165	2.637537973	3.519366271	4.738042373	2.773059267	2.646687793	3.509814462	3.825061733	5.192355388	4.381832699	3.75361889	4.369803822	4.909276958	1.950429776	3.291128023	3.178592539	3.778731771	0.080937548	4.190773617	2.654225127	3.732939934
APOA1	3.33361849	6.33569386	2.331192576	1.1269159	1.123414983	0.806704653	2.033345309	3.418202901	2.280817087	3.008932722	2.433064283	4.120645364	1.430717304	6.435611662	0.393950743	2.111652191	1.965055526	2.905840931	2.823038178	3.182139057	3.747160734	4.103522047	0	2.585866813	0.101518848	2.06409988	1.629359017	2.501510883	4.322376309	4.171345063	4.254894802	5.663479273	1.608696543	1.781168274	2.117505454	3.179606232	2.041055545	1.405171697	0	2.788771618	4.140117811	3.801295672	3.631490155	1.054286403	2.725356724	1.960479327	0.964747742	3.296844958	1.795897037
APOA2	0.0541618	6.511170877	1.007247959	1.126907532	0	0	1.027018631	0	2.442436952	3.009856604	0.162332105	0.038864326	0	0.167838663	0.397117335	0.039553089	0.731201611	0	0.005110947	3.965384062	2.592351375	1.311165567	0.909996445	2.256749614	0.102130252	0.022514474	1.240594656	1.421977168	3.706739662	2.512291789	4.254913944	3.798464913	1.608709834	0	1.400836815	3.293010743	2.438414442	0	2.389430649	1.950650958	2.566345502	2.315047957	3.531937508	0	2.133760475	0.147270292	1.543842883	1.095895017	1.183665526
APOA4	1.122683504	6.01054745	0.002850911	0	0	1.359620543	0.010642498	0	0.510052325	1.33344841	0.14596057	0.035407424	0	0.15082388	0.34840081	0.036032263	0	1.504663478	0.004673257	2.735616946	1.24370129	0.124906193	0	1.208591726	0.092419006	0.020547888	0	0.170522812	0.859027839	0	0.001996489	4.383802415	0.008046967	0	2.600964689	1.253150544	0	0	0	0	0	0	0	1.729000685	0.043251339	0.132629191	0	0.037954913	0.073126003
APOBEC2	8.189035032	4.849709706	4.86837347	1.513328781	1.133623278	0	2.033032486	2.545278036	4.88408797	1.331909791	7.333873618	5.375259979	2.152065729	1.366171806	10.36517733	0.043515511	4.680868475	8.896831695	1.01158668	5.931656204	1.247798411	0.154308407	0.912220006	3.278470399	6.800819705	7.933368236	9.959016118	4.735863236	7.879878626	2.733429891	4.255123506	0.993675306	7.723226856	10.73891279	9.345776775	9.352212632	3.22028035	6.44344315	8.434872198	4.927365643	7.645958416	6.397417821	0	8.764162469	5.440335076	1.322703184	6.533309298	11.19115386	12.3519765
APOBEC4	0.037692651	0.799753454	0.002209873	0	0	0	0.008231329	0	0	0.101973912	0.108784569	0.027195763	0.877737399	0.112264224	0.246642481	0.027670861	0	0	0.003620586	1.37182606	0.726996358	1.893439251	0	1.191166916	1.208629905	1.047720167	0	0.126268755	0	1.526787522	1.004671136	0	0.006228408	0	1.416961475	0.734491514	2.096717825	0.857476055	0.863594394	0	0	0	0.818823579	0	0.033147985	0.099200408	0	0.029131726	0.055583326
APOC3	0.046036792	4.925414693	0.002673844	0	0	0	0.009975421	0	1.000047808	0.126683729	1.348583735	0.033124012	0	0.13984714	0.318286297	0.033706914	0.735293496	0	0.004382381	3.546105797	1.640476086	0.116045664	0	0.078675298	0.086077837	0.019245041	0	2.469061084	0	1.522666363	2.328086778	1.577680824	0.007544111	0	0	1.960708274	1.124599781	0	0	1.972657339	1.382287039	1.755129787	2.336740468	0	1.106136244	0.123147889	0.96554114	0.035500173	0.068210163
APOC4	0.041374058	2.32106232	2.815906116	1.14657371	1.528172885	0	4.03191641	0.971273448	2.147068571	0.11276868	1.33517221	0.029815421	1.439967228	0.124294738	2.395862356	1.682214905	0.741147883	3.237441464	2.013450547	3.559593304	0.72058374	0.103428164	0	0.070431565	0.076990723	0.017351828	0	0.140023766	0.864208375	0.947526775	0.001691964	0.993849909	0.006811627	5.853430567	1.411607053	1.661809839	0.620853298	2.138566921	2.407168221	1.992939443	2.949868143	1.361480929	2.087452806	1.075066205	0.036366249	0.109666671	2.28071218	2.695193752	2.20156655
APOD	10.65093635	8.318167315	8.027393114	7.643202092	7.112121084	7.488524654	6.188834111	7.431330619	8.519981373	8.279144597	9.18579702	9.672129187	6.033324364	14.39470247	11.35186327	9.091297737	6.315603683	9.689440009	5.540701871	6.161950708	6.398619079	9.120993712	7.660743847	6.655634286	5.782494942	7.245278824	6.995380836	6.9183054	10.95965861	8.555141326	6.007363348	10.08325355	10.50352862	12.4461679	10.39443205	10.87760225	7.94931318	9.879597359	10.92827022	10.66409163	9.482292236	9.341013853	9.826096469	11.22577554	8.361430781	6.263500723	7.46388336	10.33910166	12.2084507
APOH	0.048134676	7.558400738	1.007144188	0	1.812042141	0	0.010409605	1.550473955	0	1.957835759	0.142243392	1.088023405	0	2.758359032	0.337698143	1.089563177	0	0	1.011705584	3.639817857	3.405689388	0.121794372	1.481667049	1.820445723	1.841921936	0.0200928	0	2.044823738	2.982375485	3.250184405	2.591329301	3.161603401	1.020139276	0	0.845153333	2.428612911	2.455784175	0	0	1.965139361	2.934513927	2.323731767	3.323697315	0.561492016	1.707704194	0.129298004	1.957425907	0.0370967	0.071404221
AQP2	0.037692966	0	0.00220989	0	2.323035076	0	1.024814037	1.553202802	0.531254958	2.345787315	0.108785552	0.027195987	0	0.112265243	0.246645031	0.027671089	5.067893992	0	1.010922215	2.091944945	0.726995755	0.093618142	0	3.811554562	2.240798086	0.015848395	1.26656682	0.126269918	0	3.637061237	2.005533627	0	1.018781787	0	0.85408149	0.734490924	0.628780715	0	2.414300296	0.57047609	0	0	0.818823145	1.468774344	0.03314826	0.099201297	0	0.029131966	0.055583801
AQP4	1.12424445	6.666149344	1.007247119	0.617868098	6.380292222	2.067470024	0.011789242	3.957998046	0.509265738	0.153786917	0.164686632	3.705780518	2.15039726	2.011163162	3.319517483	1.091074245	0.731360433	2.713672074	0.005172653	1.750199232	2.757457886	0.140525398	0	0.094452729	2.280964203	1.052072806	0	2.504183572	3.967900762	2.733415982	4.007006166	3.576068902	1.020436999	4.505006259	2.594231771	5.582082398	3.658560701	3.782599594	3.493864134	1.410305754	4.602819483	3.300116511	6.363032595	1.424546712	0.048122828	0.149371844	0	2.933150117	5.770871898
AQP4.AS1	0.790778228	0.709766183	1.193463928	0	2.173004152	0.059559212	0.06863867	1.871713166	0.888688228	2.042918955	1.425606127	2.232698676	2.081319803	2.219863326	0.167549768	1.827886394	0	0.832768919	0.041001174	3.201946551	0.911588565	0.038821481	0	0.053364262	0.032021678	0	0	0.182690107	0	0	2.282607384	0.006843948	0.093961502	0	0	0.83433118	0.929505144	0.055904363	0.031857641	0	1.033077334	0.963516346	0	0.001628798	0.090024571	0.05884817	0.872635263	0.068501372	0.080588736
AQP5	3.628310823	2.042782585	6.469968459	4.988027894	2.891834705	7.678846952	5.431192066	0.970499265	3.97826747	6.469087187	1.354631453	7.571653261	5.994323228	5.870505386	5.338657818	7.130822378	8.152215786	0.931984552	1.011588527	2.320822641	4.60432997	3.578757149	1.481604958	9.508528433	6.939930108	7.803292005	6.360821437	6.00164883	3.122878416	9.921429322	8.311190442	3.99085347	2.611634815	2.927701572	8.39400625	5.213085333	3.922441726	4.529989083	8.760364386	3.018316477	2.09202867	3.517468418	7.037824777	6.413736526	9.802347038	1.322760674	1.956666669	2.933609446	2.221914592
AQP7	2.479846935	2.512308839	3.710477861	1.127910241	4.364419813	2.541480675	3.206583944	2.766748513	2.71646046	2.410187639	3.794586687	2.92562094	3.98160435	0.175337301	5.757159289	3.583096316	3.692042021	4.758411538	1.5987835	4.5691937	0.711120182	1.311183494	1.887123574	7.133282272	1.851001438	5.745314558	4.520708267	2.506919328	2.803921048	2.924853438	1.590872311	4.798208183	4.276465478	6.237972113	3.477478202	5.358337743	4.608074112	0.847547214	4.645735419	3.395767646	3.447495897	3.298128271	3.04775321	4.598919551	2.134421012	5.570421669	3.12164199	5.08716499	8.332444516
AR	6.285289668	5.138071433	5.097889151	6.936353903	5.254627683	4.666629522	6.514834909	5.838570049	6.480300752	5.107213064	5.01621502	5.41274792	5.360064002	6.036630704	7.058111248	5.487183919	3.921140104	8.245830692	4.186729424	4.564934684	12.43303794	3.734310481	5.821562647	4.539578112	3.631291422	5.028452968	6.295473034	7.332403875	7.402350748	6.548357422	4.914179299	5.691039392	7.239113756	8.35355891	7.713598616	8.556868297	5.002220433	7.457339266	7.734995206	7.667999345	6.177330186	6.355561737	6.100436739	7.6025033	7.074945903	4.617401028	5.196763694	8.091717164	8.889198658
ARFGEF3	6.877748228	7.918152578	10.10067994	5.378069993	4.531017336	6.46308863	7.072624637	5.656399513	9.223969004	5.752173513	5.889841499	6.961369984	6.94339917	8.32407547	6.886549178	5.830482127	5.980704395	5.598193633	2.337073098	5.852767352	5.783359557	8.746078806	7.872124033	3.744322404	6.939758251	5.775255709	4.984086898	4.260107134	8.538745672	6.713299148	7.373719762	10.35903126	8.063149783	6.546510105	7.050547621	6.423987498	9.195552995	5.130662979	6.481500739	6.416084116	9.048230054	7.403705294	6.916569041	7.182486672	6.770862809	7.884348276	6.502960865	7.486389461	6.6689853
ARG1	3.870851428	3.774504532	1.007070492	5.529379813	2.891895026	2.070227281	6.414176159	7.577669384	2.588609817	1.331901353	2.769716906	0.042755131	1.433742296	3.286592265	7.336613503	2.702886568	7.956881943	5.984930458	2.823143106	4.660859808	1.634940575	4.420862386	3.458247591	13.31838382	7.158325869	6.534579918	3.276478093	10.20927038	6.977260385	5.700634409	9.187321632	4.575688763	1.019939343	3.451783488	5.352055162	9.310820829	5.493338161	10.03107033	11.19331565	8.451487557	1.380807395	3.173897059	3.421726004	6.589003162	11.03396755	3.429033823	1.544612819	2.443047804	1.179346334
ARHGAP20	5.345320789	5.233273256	6.868487041	6.376400783	7.207345009	7.522513058	6.038944022	4.711339233	5.093127211	4.782608078	6.687379778	4.881344095	6.758816269	2.786716094	7.907129825	5.555762379	3.510716515	7.201256466	7.039573523	3.712458441	5.200893551	6.043869722	3.679219104	4.290030292	3.897659394	4.658781174	4.419320251	5.782081933	7.805044346	5.379057094	3.592030389	5.797964837	8.153696944	6.816671873	6.141494614	6.959178645	4.7816453	6.690541618	7.396204038	6.80150108	5.735396409	4.985766313	5.567378065	6.873716784	7.910550182	4.142856722	5.503355153	8.085384844	7.616380229
ARHGAP26.AS1	0.803200242	1.260604191	1.784440415	1.467116724	0	0.047233192	0.054275353	0.057474689	3.017134403	0.092915487	0.096640201	0	1.786378438	0	0.128535834	0.048535139	0	0.843091655	0.032712224	3.217619265	0.917437827	0.030995298	0	1.171299076	0.025623495	0.77982499	0	0.139534038	0.869379687	0	0.054107845	0.005522605	0.073706952	0	0	0	1.329370283	0.044387007	1.103370132	2.801030258	0.007533318	1.545971739	1.875734282	0.001316645	0.070705779	0.04667999	0.880782574	0.054169162	0.063483183
ARHGAP36	2.96823524	3.942130505	1.593378849	0.617450564	0	0	6.680584435	0	4.04931326	2.405337215	1.361933225	2.700058754	0.868632474	0.165180304	5.013025253	0.039009607	0	0	1.011872261	4.575867086	1.936360173	0.136438434	0	3.272756887	1.849500316	2.875516808	3.579999744	1.421252301	1.41822402	3.246933743	1.590858309	0	4.027786886	3.842075042	3.105114887	6.080107538	0	1.807767732	3.602330389	2.509602539	0	0	2.901143773	4.235666972	0.046859001	1.3295654	4.65174671	2.117305743	5.413194517
ARHGEF26	4.818240164	6.290652511	7.880939444	4.988100998	6.891331146	5.616363436	5.562482893	5.838539332	9.861644023	3.909336716	5.666550379	8.721343809	10.53372987	9.832819025	8.165262304	6.505615568	7.952431056	6.30667656	2.600466509	8.058619348	9.680619257	10.76590846	4.192194011	7.144032507	7.195893073	4.160445323	6.108523605	4.652278049	9.122316636	5.700635548	9.371549832	7.984870296	6.117059091	5.671005908	6.465861869	7.339570759	10.29835023	5.387259099	6.535808929	8.279596626	6.056224447	6.236329609	6.751475093	6.06393715	7.13370047	6.263592122	6.407800753	5.94431643	4.15847958
ARHGEF26.AS1	1.124049335	1.332579305	2.009005875	0.618987683	3.125596355	1.755033817	0.01208749	0.969831588	4.866602134	1.339481607	0.169676211	5.879379742	4.334226246	5.889749999	2.530526785	3.292374223	2.217302637	0	0.005302406	4.919900876	2.589642127	7.962918544	0	2.856910108	4.560400848	3.392748686	2.187465318	2.065715787	3.25918774	2.733026807	2.006309052	2.991227691	1.608733712	0.827089388	4.679405341	2.198403456	3.86314733	2.956526715	1.412921313	5.293113223	1.776236484	1.745815375	2.897638768	3.643885634	3.469176419	1.962547945	2.759976011	0.043308848	0.083944426
ARHGEF38	2.1522836	3.692328333	2.816979204	2.615667318	2.446805567	2.067509651	0.011774417	1.962363007	4.723300146	3.238667855	2.769039053	0.039302543	5.3970577	3.477137936	2.976896714	3.823575402	3.516277085	2.905376115	2.014719528	4.30004781	3.662720959	5.267921065	3.334647714	3.275540799	3.105379698	1.64539284	1.628950092	2.504007915	3.885797188	2.73343965	3.006808945	2.798728303	2.611682574	3.215264401	2.375189287	2.918494512	3.581673415	1.405053533	2.130437779	2.159864312	2.565751522	3.619829535	3.62976486	2.523005451	2.950256526	3.227221702	2.276470038	2.933100946	2.55276552
ARMC3	1.726544562	1.333883743	1.593306774	0	0.615172826	1.358405684	1.616014365	1.550034297	3.842751516	0.141181316	2.424300452	3.4379747	0	0.15610504	0.363246938	2.435068129	0.731751013	0	0.004810802	2.32375916	0	0.129155905	0.910349612	0.087160532	1.229463739	1.051775579	0.710858493	0.176622445	1.41930542	1.932167998	2.328313772	0.993548494	0.008284844	0	0	0.718501407	1.495958705	0	0	3.719705539	0.823667057	1.349902683	2.070673982	0	0.044587954	1.32672589	0	0.039120183	1.793243215
ARMC4	3.864865412	2.297738629	4.331793093	0.6174367	1.123622225	0	1.02699324	0	4.734068612	0.147843153	0.158250566	0.03801136	2.151472059	0.16359477	2.511164069	1.689937604	0.731168865	0.930312702	1.011866639	2.539305843	1.629788935	1.310430311	1.887815144	2.25529179	2.608295462	0.022029882	0.710269439	1.42070276	2.396424865	3.095540837	1.005072232	3.576195395	4.349674918	2.353503497	2.118163466	2.922247279	4.321067112	2.791612042	3.496543329	3.407555085	1.376863699	1.34870647	3.052316352	3.42489163	1.710647115	2.725668836	2.276794592	0.040755436	3.04242134
ARMS2	3.290904506	0.81267172	0.001792037	0	0.655488977	0	0.006665421	0.974119705	1.059294447	0.080817497	1.906057112	0.021923891	0	0.088770932	0.189624757	0.022304412	0	2.735351302	0.002935031	2.787848142	0	0.074332627	1.497173554	0.051132521	1.795521106	1.634188339	1.289250972	1.339596754	2.173478193	0.952643801	0.001255462	0	0.00504593	0.848800279	1.430028014	0.750802775	0	1.842336926	0.872806719	1.802277324	2.135113859	2.108746327	2.377638588	1.81588607	1.091715118	0.07866781	2.286180764	2.092714868	0.04451477
ARPP21	8.312011477	3.497058198	4.402628214	0	0	0	1.026422975	0.970434618	0	0.168615064	6.543687087	4.770191231	0	1.367154552	9.416067257	1.089092468	4.802020172	9.354354341	0.005586049	6.024704203	0	0.153863507	0	1.207242767	6.494396565	6.957837208	9.215873672	6.099083597	7.372415974	0	1.004964091	0	6.972187535	9.281572973	9.368526805	7.982815129	0.61730096	7.028167121	8.235840866	6.39563626	5.689156766	5.926579357	0.810647179	8.129403156	5.198922545	0.163699384	6.138286413	11.28994254	12.09412802
ARSF	5.415837389	0.786213729	5.710453531	5.707303695	3.813942695	4.529023029	2.356431871	0	1.354603352	0.1518365	0.162573987	2.700590501	5.398067652	0.168090208	5.610290956	5.851693711	0	0.930275248	2.337123983	2.319552308	1.935568897	1.311194603	0	1.211653639	0.102272749	2.388224223	0	4.12414476	0	6.20831553	1.590867687	0	1.608712623	0	0.84352158	3.835718386	7.129859947	1.807397837	3.118462861	0.548906958	4.501205905	1.348366423	3.723397863	2.67112006	4.791718786	0.147486233	0.964745803	2.117670972	1.183675643
ARSH	1.120208471	2.053099072	3.330962876	3.171114804	0	3.553240323	2.354382604	1.964239378	4.910025455	1.325147977	1.346856339	0.032652869	3.00126435	0.137607377	2.439761141	2.430064556	1.669138614	0	0.004322188	3.547940606	2.207729112	4.171288009	1.892518641	1.203993119	2.590073739	2.648069806	0	3.063051982	2.406002275	1.934513363	0.001846974	1.992361965	1.019864914	0	0	3.320994852	4.209510428	2.80358879	2.400276662	1.426271564	1.785716072	0	2.748719413	1.740774417	3.454995627	1.316307417	1.545409922	1.092908238	0.067199524
ART1	1.121970603	0	1.007139613	0	0	0.808683863	0.010378475	0	0	0.132577614	1.981801294	0.034502603	0	3.025571771	3.512407647	0.035110796	0	2.717868743	0.004558163	2.32846257	1.636609246	0.121379928	0	0.082137644	2.597141552	2.64964231	4.2412301	0.165478123	2.402166788	0.945584768	0.001947482	0	3.726685836	5.439809109	5.491531016	4.309274028	1.501223849	1.408452704	4.196384359	0.551336881	2.35573609	1.752213661	1.36030946	3.608577826	2.129045385	0.128854454	2.762414043	6.050950409	7.490824701
ART3	4.259970455	4.725030577	4.964585172	3.128266769	3.660179602	5.995381756	1.616100713	3.657936573	3.923715856	3.442713198	7.329398141	3.582028144	1.835660188	2.009798981	7.417348088	6.396514426	10.96865199	5.985392555	6.443415847	2.892194368	2.403131734	1.938991051	3.332923497	0.101512433	4.487146908	4.160537789	4.317178693	0.20924629	4.115160943	0	2.006274224	1.991978957	6.116908366	7.044139973	5.291384781	4.997198594	1.794701198	3.865644167	5.640747799	3.015498417	5.022468483	5.126552321	4.107084136	5.657017862	4.738255872	2.733649436	4.197598148	6.823092554	8.24671461
ART4	0.046684889	2.050520171	1.007096932	1.516358845	2.921924859	4.786843149	1.026438093	3.546281085	1.366899672	2.713779324	1.350200505	1.684820367	4.075270869	1.361432551	2.893892014	0.034174374	1.272501857	2.910963207	1.598330197	2.909673409	1.639124831	1.301265253	0.911597298	1.205715031	1.224749372	0.019507206	1.639335541	1.406658895	3.136218309	3.099418165	0.00189757	0.993648606	5.273677289	3.355448508	3.493960502	1.649290268	2.627578961	1.813839179	4.714113304	2.818221323	1.78382606	1.353862031	1.361728844	3.072426305	2.941041815	0.125042145	0.96543236	1.691881424	4.472180625
ART5	3.335104651	0	4.179972174	1.127132255	2.260965904	1.755083985	2.620308736	0	2.952236069	0.154760317	1.362836374	4.980855501	0.868716779	7.532806003	5.209171722	3.120854308	1.265972734	5.455781359	0.005200193	3.716621632	5.153590426	2.978274697	3.046192193	1.211718411	1.850741305	2.064337264	2.188111816	4.245604658	4.189247809	3.50851418	2.006300783	3.161131559	2.348135697	4.334805307	7.83035356	4.710904862	3.730733728	0.847229801	4.249716027	1.041815597	2.089464595	4.993485051	2.541617679	3.49776966	3.144514739	0.150312812	0.964761793	5.523936204	5.055403248
ARX	3.485628235	0	1.007244477	0.617442926	1.50141526	0	1.027004061	0.969771827	1.89039819	0.148932613	3.034625802	2.434852092	1.430841657	4.177965506	5.333320566	2.111409279	3.781302603	4.488111311	1.011871162	2.728625987	1.240585195	1.938680827	0	0.091653991	3.621750222	3.877497778	5.219863562	2.499826419	3.125864189	0.944864676	1.590856898	1.991984701	3.349333034	5.611313636	5.478690556	4.757994823	0	3.246968262	4.11561672	1.951916929	2.757414139	1.348582839	2.067967302	3.916029737	2.459344509	1.959653423	3.122429737	6.74312275	6.96965591
ASB10	4.814979984	0.786860256	2.009005727	0	0	0	0.012078745	0	0	0.15825527	3.043296599	2.436118266	0	0.17532526	6.056745319	1.090927042	0.73207276	5.029562108	0.005298601	2.318235917	0	0.144548857	0	0.097018535	2.282011801	4.531925079	4.028434663	1.422413394	5.079227722	0	0.002262627	0	3.487486279	6.591711119	6.093686062	5.599197842	0.610017308	2.379387596	5.144726019	1.410883423	4.266429123	2.720619942	0	4.44364851	1.109021222	0.153690819	4.120277222	7.472743155	9.063750824
ASB11	3.165315045	2.294849394	1.007225498	1.128357828	0	0	1.026938323	0	1.645992384	0.159539615	1.999088063	1.08927034	2.408746499	1.374258217	6.017220678	0.041362249	0.732391698	1.912738465	0.005334582	2.318129695	0.711462767	1.310948654	0	0.097754181	2.613211074	2.876590431	4.565192445	0.200587938	3.703610212	0.94503937	0.002277933	0	4.276546712	7.163240271	4.980900377	6.247694494	1.493003326	0.847721376	6.44434759	1.043404218	4.496392942	2.313547041	1.356741421	4.925096487	2.727036905	1.329850312	3.651163897	6.861586338	9.658360037
ASB12	3.974885621	0.786324759	1.007246977	0.617886442	3.941697064	1.356851252	1.027016182	0.969767121	0.50929107	1.972216142	1.362782396	0.039379093	2.819812226	2.783347153	5.620492964	0.04007742	0.731371754	3.074526122	0.00517585	1.352264088	1.240407512	0.14062707	0.91002684	0.094517662	1.850608106	2.388391619	5.297750199	0.193198102	3.885641849	0.944862751	2.006297299	3.89793487	3.027365748	6.124578283	4.729241963	5.309873241	1.791562082	0.847183684	4.039166027	2.343205755	3.916433577	2.532415946	2.541861791	4.228572567	1.109188876	1.33026526	1.956089306	5.218673705	7.946496732
ASB14	4.980999415	3.595267172	4.01019426	4.764885632	4.760088817	3.626238684	3.845059572	4.044589208	5.072335408	4.261263909	4.947725928	5.255389578	4.852054339	4.588486295	5.988060596	4.586885302	3.848379026	5.325087484	5.409298015	5.588734366	5.915909896	3.873273799	4.776316155	5.614831131	4.902632983	5.801956063	5.559058897	4.649101156	5.648654079	5.312517033	4.255106275	4.160752668	3.613324656	6.046167495	5.722759792	5.454263984	5.389636454	4.169494962	5.456568457	4.714521901	4.440238381	5.094039501	5.466369472	5.13723697	3.957870501	3.757957115	4.85624715	7.066213692	8.003783279
ASB15	3.336445765	0.787084629	1.00722631	0	0.616539732	0	0.01215358	0	0.511208606	0.159416974	1.999088804	0.040613132	2.408753696	1.374287527	6.734191134	1.090846558	1.266643843	3.988577724	1.598777341	4.104425532	2.187168134	2.71069186	0	0.097683972	3.47579307	4.464963103	5.56327819	1.422185688	5.520836245	1.93107119	0.002276474	0	3.728744353	6.565476268	6.037753202	5.684015748	2.746194986	2.37929382	6.245622752	1.70490811	5.573005705	2.05733	0.807050044	4.357839854	2.134451675	0.15481348	3.651173533	6.703491673	8.763030983
ASB16	5.174450722	4.006688982	5.139666694	4.452641036	4.051076412	4.71306932	3.206781624	4.349114949	5.702122766	3.017220204	5.398812586	2.1100844	4.615082678	4.407565596	6.217127736	3.44594329	4.841558283	5.256124975	4.874939827	6.130977174	4.207166857	5.282938808	4.676628082	3.987824468	4.486611123	6.140464392	5.932287214	1.41931497	5.375273056	5.090022063	2.328458744	2.99119577	4.98336727	6.950706089	6.875887416	5.759730056	6.484326838	3.686299196	5.760496794	5.11747412	5.291649334	4.910883392	5.202960152	5.549211515	4.61216842	5.149410994	5.649377215	7.651761354	9.580716623
ASB18	0.037628658	1.353239769	0.00220628	0.637648385	0	0	0.008217846	0	1.02563046	1.919602451	1.941000301	0.027150168	1.444619876	1.33265251	3.375483582	0.027624443	0	2.727288056	0.003614691	2.352242781	0	0.093447923	0.916563972	1.191042992	0.069755487	1.047692248	2.965015269	0.126032215	0.867813981	0	0.001545431	0	1.606227763	2.794400485	2.815388561	1.27554909	1.147150551	0	2.153376914	0.570644326	1.394520216	0.812579012	0.818911868	1.087437752	0.033092012	0.099019829	0	4.275002028	5.403386388
ASB2	8.995067655	10.75567077	10.56805701	6.397258433	7.10529236	9.520500063	7.448669242	7.095189087	9.506292548	10.56481084	8.328782115	10.39699613	9.129544331	5.972759176	8.963724508	9.613058809	6.953000868	9.098838665	6.321024045	9.504801554	7.476519767	7.988430366	9.894057295	5.688508659	6.206861138	8.029654445	9.171528771	7.208420185	7.741206453	8.949191172	5.094763499	7.001757984	9.501477783	9.419134743	9.117481092	7.947941658	7.357370212	7.809070989	8.518120293	9.028213963	9.008699505	9.471902483	8.161543162	8.292101426	9.56842045	9.979191787	8.467756382	10.43503764	10.58968588
ASB4	3.162320592	2.704427337	4.916831619	0.617461913	1.801550609	0	2.356325449	0	0.99107791	0.149598956	1.996021589	3.820221948	1.835177641	1.373808933	4.3327182	2.436935546	0	2.714281238	0.005053514	2.320256431	1.240520118	0.136751209	0.910005545	1.211470693	1.849603516	2.652322746	4.967486633	2.061729933	1.418196025	0	0.00215835	0.993518151	1.020432049	5.000597075	4.684718134	3.911438964	4.219298758	3.110096354	4.600032825	1.410737957	2.090483445	4.236771542	0.806253699	2.929132961	1.109118501	0.14532274	5.536200312	5.036170917	6.812406275
ASB5	8.740237504	7.244792196	5.73841239	0.62731033	1.510222519	0	4.360143004	0	0	0.169397073	9.267200533	6.604158133	0.872065992	1.365510159	9.886441932	2.110605018	5.290909007	10.56385225	1.011568301	6.920743808	0.717659863	1.303666473	0	1.823829367	8.888584943	8.383802898	11.69132918	7.739561177	8.603869059	0	0.002393999	0.993685262	8.695118667	11.87275872	10.20005959	10.26961959	2.046189334	7.571177526	8.163853704	5.705054471	7.01868482	6.650837786	0	10.00876754	6.856758775	2.394212902	6.548246999	11.80025967	12.9057956
ASCL1	3.742678525	0	0.002836265	0.619185981	0.616353033	0.808083999	3.494356519	0	1.655532056	0.135659396	1.355370045	1.088357908	0.869697079	0.149906007	0.345844748	1.089904166	4.148290163	0.930926572	1.598513544	0.804266379	0	1.305496747	0.910802062	3.261865262	0.091891051	1.051454028	0	1.413006109	0	0.945379531	1.005021282	1.577551689	3.611462305	1.785236187	2.122277062	1.253460904	0	1.407637155	2.135462791	1.045105782	0	1.351396356	2.550426598	2.689219051	1.107736853	0.131837439	0.965099834	1.693481734	0.072717299
ASCL3	0.035859098	0	0.002106732	0	0	0	0.007844373	0	1.712721281	0.09665871	0.103075064	0.02588859	0	0.106351426	0.231968271	4.489150665	0	0	0.003451318	3.228915592	0	0.088779365	0.917830331	0.06076545	0.066356631	0.015096501	0	0.119525272	0.869744886	0	0.001475757	0	0.005936308	0	1.419924579	0	2.106109722	0	0	0	1.397720316	1.371846244	2.100746136	1.094139538	0.03154381	0.094044408	0	0.02772838	0.052824995
ASCL4	2.967049261	2.516614593	1.007235723	1.127396434	1.502267563	0	1.026969531	0	1.648172643	0.146037988	0.156297104	1.68793861	2.631303633	1.372590849	2.506670192	0.038266393	3.203320256	0	0.004951371	1.352897934	8.520245765	3.196650463	0	0.089979486	0.098565682	1.051970356	0.710348554	0.182937579	1.822267952	2.926393456	2.00624442	0.993526766	1.020402533	0	0.843631633	1.64063392	1.794275922	1.405630457	1.816652499	1.411707255	1.377099417	1.74732411	1.755941328	1.722539487	1.710393305	1.328654564	0.96479587	1.095675496	1.183125779
ASIC2	4.807290144	1.333201552	1.007228359	1.506750003	2.618538557	1.357765355	0.011167967	1.549903681	3.502923291	0.14433314	0.15445272	0.037212419	0.868833278	1.371855751	2.950237663	1.090752162	0.731381796	2.907057855	1.011844433	3.42533502	0	1.30937353	0	4.733303298	3.464628092	2.874780619	3.905165524	2.494706459	3.127855505	4.317097571	1.590831077	0	4.114859386	2.76432391	3.107424806	1.94918819	0.608633239	5.430717888	3.258391596	2.66164999	0	2.726258382	2.326960477	2.36669746	3.141126056	1.328048619	0.964828435	2.441793899	3.82255782
ASIC4	5.715079745	2.519656998	1.593298198	1.810391833	1.125329816	0	2.355752079	0.969920122	3.783101474	0.140441725	0.150244689	4.023550469	2.153444309	4.633145144	1.82504837	2.923360953	0.73186041	3.606760198	1.011807429	4.185105527	0	4.089260278	2.689029693	3.853823405	2.274434893	1.051738377	0	1.416590924	1.4194417	2.927366017	3.328600615	4.16129358	0.008247597	0	2.789860075	2.422640517	3.019851631	0	1.817994778	1.414178735	1.779224654	0	2.547666791	0	1.108379991	1.326379791	0.964929442	2.115583885	1.18210626
ASPA	4.168729266	2.295391093	2.81700609	3.237126069	3.232532877	4.179367727	1.027005424	2.282893659	4.438777981	1.972663526	2.436151567	1.089476009	3.720535098	1.374701171	6.171935835	3.708351834	2.433754325	3.809119803	0.005220824	3.96289465	2.187703461	2.978788472	0	1.21170023	3.106483944	4.159136492	3.743198201	3.11277225	3.260041695	3.73038062	1.005073638	1.577406933	3.835506987	5.748174011	4.632193535	4.535499241	5.378140268	3.483747232	5.570039723	2.651745677	2.755079599	2.314078818	4.362571654	4.318877452	3.468379347	3.228953592	0.964770835	4.03755757	7.292480762
ASPG	6.221314436	7.229489468	8.402904596	8.771920338	6.94586618	8.646376445	8.739783668	8.193952896	4.91231154	7.590068765	6.171062216	9.32378827	8.942667149	9.13289265	8.696808587	9.291131236	9.266773425	5.963581408	9.011695572	7.373639247	7.231392794	8.804930046	8.026143993	12.61128869	8.735856694	9.681019454	8.20616841	10.71793384	5.695611954	8.791969007	11.03048436	9.703028058	5.912196292	6.262909783	8.616126177	7.564454794	8.719016939	8.145087243	7.350212951	7.009644365	7.369653443	7.976499035	8.484196415	7.477615853	8.561990182	8.52000383	8.662355014	5.751440602	4.340027537
ATOH8	7.661139025	5.378369884	6.258443549	6.056819873	6.370336243	6.135032534	5.038703246	5.955895417	5.729930309	5.553182565	6.11261352	7.337872003	5.360059096	6.491547583	8.224693383	7.723145255	6.080268682	8.340033572	4.338790965	4.232324304	11.19477871	3.209107272	3.333162166	4.095865451	5.228248981	6.78935105	7.045033709	4.143029189	7.42424266	4.826910953	5.007297631	6.312496237	7.277592116	8.599905242	7.804116126	7.827475083	6.202964647	6.038417153	6.950907393	5.527720711	5.642014645	7.164376668	6.907068956	6.616992	7.211414867	6.410147421	6.014607727	9.094643851	9.471733378
ATP12A	7.755324465	3.498042148	3.817475544	9.483202069	3.933648312	6.741182588	4.360104301	1.550488478	3.407475796	4.545225007	5.01552668	7.822372288	7.642549954	5.939324195	9.466066425	6.152684512	6.506181854	10.43774228	3.01595065	5.988213164	8.205835229	12.65317609	6.152436243	2.254236108	9.280861592	6.789486547	5.642843553	8.238681702	12.24657766	9.396239112	4.651102253	7.758697527	3.835839957	7.49984058	11.23433026	6.3861067	9.225956245	12.45495976	10.02775732	12.28187478	7.4054185	7.163758467	6.292574358	4.067373568	10.28112066	7.328767411	8.176941236	9.471318897	2.221068559
ATP13A4	5.262944823	4.076853044	7.0658429	9.921388142	4.531394269	8.465193952	8.03365452	6.966888424	5.377943818	4.036771315	3.042163061	7.047478835	9.299064581	3.953642416	9.076932103	9.070742459	8.880428346	2.905172224	6.302644003	7.71235826	6.629517392	8.221671034	0.912319951	9.621244965	7.573775484	6.629778425	4.369528534	9.371526052	8.286803436	9.964314159	9.67984272	9.31243627	6.158886888	3.65645188	8.721586067	8.895040643	11.63737883	6.950504266	9.78427415	8.642227651	8.401662071	3.174096588	8.50715361	3.899462836	7.964033314	3.757289858	5.831182122	2.708957056	3.950345084
ATP13A5	1.122063037	5.924971373	6.13978263	1.809057616	0.622027548	2.731198709	2.843352174	0	3.324052645	2.744001848	0.179662792	3.581951483	4.45160401	7.781378828	5.483776201	4.033424071	9.577841643	2.713335407	0.005558034	2.063829975	2.755970643	6.539122442	0.911677933	8.149352842	2.612174206	2.063892606	0	0.21118635	4.041463688	4.826928775	4.762158944	8.959224647	3.197786405	2.759516038	4.470173237	4.381234082	5.059770965	2.122774531	3.875319349	7.865258713	0	2.720992278	3.182872331	1.969704406	0.051917484	0.162714511	4.037307891	1.094204371	3.047799736
ATP13A5.AS1	0.817918877	0.745003807	0.034070206	0	0	0.03654042	0.041884076	0.04430325	0	0.07075951	0.073504828	0	0	0	2.076243837	0.037530305	0	1.418736463	0.025438697	0	0	0.024118511	0	0.03286168	0.019977508	0	0	0.104671475	0.879625346	0.901777309	0.041757271	0.004337845	1.877253701	0.907070694	0.688816426	0	2.926849708	0.034373314	0.019877186	2.413351102	2.032599909	0.968875539	0	0.001035821	0.054252555	0.036119543	1.459513165	1.802919393	1.838609255
ATP1A2	8.871606344	3.933997131	5.941242686	2.617979243	1.510968411	2.070949353	4.037859157	1.550477693	5.117127839	2.404427147	8.372740251	5.171321902	2.988052277	2.782445843	11.53720164	2.702551554	5.205711457	10.36120384	1.011547677	6.632580474	4.984255845	3.20697419	0.912502387	2.585690046	7.692396377	8.751482817	10.11811434	5.572811569	9.44668498	3.622998623	1.004935679	0	8.856351393	11.95483704	11.13326039	10.5922718	4.041862572	7.347748736	10.8269653	6.710163062	8.841060098	7.910045222	5.639564801	9.751994402	7.375751574	3.601631869	8.510350105	12.36427813	14.14113577
ATP1A3	6.730452531	1.730168964	6.160202392	4.615994385	5.463689883	7.346431985	5.820153398	5.570894413	4.993638492	5.550930517	5.663693708	4.124604659	4.66538507	3.954821683	5.896822168	5.962293857	4.501737741	5.107999943	5.186957781	5.658860861	7.789153163	2.710909508	3.871143425	4.751542314	3.109370514	9.249479037	3.38003678	5.026519531	4.960618288	6.5918899	6.051717604	3.312979533	7.324073653	6.026480249	3.582070774	6.438846681	6.7859159	4.360844011	6.689265692	6.909325569	6.618117312	4.347127774	6.101802883	5.134874895	5.476224978	5.257558146	5.948785536	4.9932547	7.496069256
ATP1B4	6.944990661	2.29644757	5.139708327	0	0	0	3.036458616	0.970302228	0	0.167442264	7.793481116	4.518092303	0	2.008320228	7.386966627	0.043142641	4.120740624	7.816186796	1.011667066	5.511397612	0	0.152809988	0.91163294	1.825882271	7.533686013	6.44995277	9.007007734	6.275172533	6.864956398	0.945842553	1.004986578	1.577503979	7.743860021	9.768781534	8.153674433	8.224395383	1.498553702	5.264827869	6.425431784	5.722506729	4.644809501	4.909953725	1.359641979	7.382809536	6.132691005	0.162566691	5.948596845	10.7201692	11.04847084
ATP2A1	8.352999728	4.437414126	5.710921455	3.510247754	4.859413992	3.185236602	3.496511413	4.910581516	5.582391077	4.362183719	5.989528403	5.651113428	5.663068963	6.725077668	13.09052042	4.375094918	6.080126185	8.041424889	5.571728739	7.577593348	6.742399297	5.284869267	5.116242066	5.248666491	7.620655782	8.284960157	11.36225692	4.888395688	7.127127117	6.726191532	4.814617998	3.313047224	10.102631	13.67907024	12.0176393	11.23722011	7.168238444	4.903411839	11.76129537	7.075765508	11.43272827	7.027209766	4.357914551	9.423248893	6.950781261	5.094121609	10.84134688	11.57079715	15.3618747
ATP2A3	10.696952	8.217359286	10.62531233	10.0226347	10.52237339	11.52383234	10.01093019	10.27289118	10.29507283	10.42962198	9.795387944	9.038974618	10.00015706	9.893744548	10.76316821	10.9004033	10.3216158	11.05710467	9.277096487	8.05398592	10.93216663	7.315897384	9.399410544	11.23206247	8.869687426	9.026845992	8.345775461	8.735744589	10.6328287	11.21534542	10.24821969	10.84380253	12.77487714	10.21947776	9.429508101	10.51768933	9.563571802	10.01407493	12.27882573	10.9038529	9.408341699	9.84753474	11.22979257	10.22419593	10.80542695	11.44020718	10.98215564	10.43859526	12.54812228
ATP2B2	3.165679168	4.32816176	4.86827041	0.620329669	1.800744419	3.422022884	5.24776725	2.282810498	5.123639191	1.338614039	2.773456435	0.041106075	3.718613779	3.484973728	5.317841043	3.292874775	1.267303562	2.492159269	3.601432637	4.295119555	9.963590692	1.941051716	1.479817341	3.604869742	1.850720411	3.070101223	4.56344544	2.065650756	7.539828369	2.732881752	2.328469865	0.993552147	3.935441656	6.589092066	5.67654382	6.691789029	3.860419982	2.598044112	5.142932576	4.050643456	4.598117245	5.346375297	2.066472472	3.71052707	3.608087507	2.399617303	4.037571151	5.915987221	8.184471862
ATP4A	1.120384962	0	2.008536265	0.622838304	2.926844353	0.810435209	1.026288039	0.970512746	1.913630824	0.12539931	0.134002721	0.032821796	2.159061845	5.951590077	2.442293065	3.696925364	0.735738632	0.93190866	0.004343777	3.827102115	3.777063346	5.531650407	3.584946095	0.077918451	0.085242868	2.648219569	0	0.156221582	2.145544694	2.516535876	0.001856171	0.993683424	1.019891298	0	1.406514441	0	0.613907236	0	1.823226762	2.539785356	0	1.755820607	2.337601433	0.564584178	0.040065215	1.316864228	0.965616198	0.035175356	1.786055226
ATP6V0A4	6.71622959	2.868805373	6.368073926	3.936788319	7.957643575	7.626648942	8.506813446	7.259492804	4.911677876	3.441788062	4.487839231	6.317931479	8.056449828	4.674838177	9.51542189	7.270201169	2.435208704	8.555276715	3.186114233	6.667981146	3.478493659	5.234569195	6.648247822	8.833577145	7.637967563	8.346709322	1.633982601	5.37910794	5.742887992	6.974181141	3.592021846	7.339271339	6.199507487	8.549335411	9.315861159	5.993244176	6.448329885	8.009096313	4.10858694	5.489389254	6.461990799	5.125922429	6.638270695	8.664464666	7.800120047	1.324036709	4.948982109	7.722499926	5.543162517
ATP6V1B1	6.516368123	5.535905613	5.258361369	2.055711714	5.25512516	2.898044176	2.620381246	4.349032334	4.346379384	3.615973033	1.357654816	6.193850192	2.62860327	9.164640646	1.839773785	5.830192531	6.232732011	5.59836832	1.598624432	5.951399644	4.023821148	7.074407677	4.04045533	5.339181134	2.612454743	6.432412111	3.478261751	2.061902251	5.766263673	5.411442219	1.004991414	6.21940892	4.552652297	5.671467596	8.018515597	4.856498835	7.64473929	6.181286537	3.115807567	3.62193389	6.502788365	5.764660338	4.037064986	6.910763814	3.958255513	5.913256885	2.538418191	5.659944918	5.427048541
ATP6V1B1.AS1	3.315965585	3.812747085	2.008330272	0	1.139361524	0	0.009305027	1.551692897	0.519185322	2.36863272	1.339618537	1.085282772	0	0.129058926	0.289610013	1.08677049	2.653305434	2.238624	0.004089784	0	0	1.292517808	2.213945907	3.413959584	0.079787194	0.017937757	1.648280004	0.14548377	0.863004585	0.947023641	1.590520496	2.577217789	0.007038548	0	4.050214782	3.437758581	1.820349632	0.852413915	0.858722003	1.434523487	0.829076325	0.806103145	2.34363826	1.070978248	1.702796936	2.687011267	0	1.091344553	0.063318497
ATP7B	7.396547674	5.905549728	8.345948453	8.636965717	6.668494431	7.746573864	9.007893575	6.788628424	6.480020149	6.618674097	7.660311403	5.682253342	6.10826062	6.623302938	6.099622039	6.378312921	5.738783555	7.691474188	6.646605546	4.914949539	7.084077174	6.560739418	6.699723355	6.984489674	7.34747159	7.183729015	5.821588067	8.485415438	7.620355382	7.598278917	6.577235347	7.339267944	6.983861087	7.206495204	8.212101219	7.429481618	7.880619221	6.641412129	8.102538588	8.522986316	6.767201294	5.964529907	8.365075794	7.923000931	7.24368993	5.70206412	7.849137637	7.66114888	7.325934784
ATP8A1	7.337399204	4.809188539	8.087384009	7.203614576	7.489158333	8.404238067	7.554942364	6.989107897	7.252077038	5.465499913	7.144375116	6.413665697	8.138892263	5.641155251	8.731033119	7.89247768	6.217253778	8.227834851	6.392282822	5.811603304	7.403909535	6.408745044	6.406045011	5.881667133	6.49452257	7.789582064	7.465279501	6.034873265	8.113616489	6.930049934	5.094768555	6.078033842	9.253746472	8.74398812	8.841549055	8.471509513	7.424932133	7.69525542	9.081825345	8.932558636	6.79967788	6.856478706	8.686676186	8.674396065	8.244013466	5.359562397	8.796817989	9.297701094	10.37934181
AZGP1	5.032721343	7.793463219	4.010178913	7.314513276	5.373747912	4.959664629	9.964194988	7.074581992	5.11738805	10.41203863	2.430816184	7.162106917	4.665446278	2.003282771	8.734550904	11.70265707	8.852247183	6.611402706	5.745089887	6.851384399	1.636354921	5.01013331	4.775836373	9.617134434	7.977328586	7.747867058	5.533152282	9.569925792	5.671494301	7.465541194	6.029731385	3.691407984	4.198710561	7.104863562	9.530707619	8.182403538	7.206807797	10.06549734	11.3348237	8.189371974	3.553246042	6.673924387	8.665991588	8.274921957	10.90775828	7.53547875	6.948259638	5.595901062	5.543009366
AZGP1P1	0.053219192	0.786193326	0.00306623	3.243626898	0	0	3.843888958	2.545442509	0	2.737482048	0.159150863	0.038200008	0	0.164530765	4.467520755	3.580411075	2.79185789	0.930297196	1.011870199	1.352552343	0	0.135918058	1.479729046	5.322745615	3.621527623	4.240298302	2.406253596	5.39381867	0.858026237	2.25104475	0.002147104	0	0.008659011	0	3.588056074	1.639899279	1.115935295	4.176582447	5.521130681	3.026022377	0	0	1.356600968	1.721336135	6.760376098	0.144429201	0.964760821	0.040958376	0.079178456
B3GALT1	3.975424151	1.332290663	4.964314069	2.614769231	2.260826083	0.806916865	1.027008379	1.549670459	1.888088379	0.155152267	2.435975238	2.11021432	0.868737449	0.171826217	6.041201392	1.091053905	2.217852059	4.293920106	1.598786619	2.318726483	0	6.112673829	1.479505075	0.095237796	2.611911847	3.530142091	4.994857855	1.422540592	3.384893359	1.520490319	2.00630219	0	3.197547886	5.581311777	5.631839848	4.581516152	1.79138118	2.957364418	4.918404971	3.221437692	2.755177027	2.532059137	3.048840528	4.273818377	2.134203496	0.150691685	2.952299884	6.062481049	8.275052833
B3GALT5	4.260017279	2.513870157	6.239336836	1.512002691	3.125091616	6.719353852	4.845958577	0	3.924124333	5.271747081	1.993675719	4.447521888	8.511064205	8.130785788	4.889358598	5.377449633	1.661247211	4.599403044	2.014581518	2.726188974	11.17222994	8.95622847	2.876894784	0.102813684	1.847222741	0.024632394	0.716618145	4.815015177	5.596235995	3.382484113	4.399542662	8.007343413	5.729947302	3.748323286	5.015832705	5.18404693	8.332021225	4.02530699	3.597253698	6.374940464	6.210004654	2.532786523	5.898154339	4.695877391	2.460027353	0.163503375	3.857023889	4.456374961	4.501938015
B3GNT6	1.123953498	1.728520144	4.010126715	3.016655597	6.034355861	5.759282878	5.592710514	5.480443734	3.149583968	0.15942086	0.170792944	1.089279561	4.333814167	0.176640308	3.333664963	3.292555262	0.732359744	1.503466413	0.005331258	4.664435106	1.241213299	0.145597811	0	0.097686196	0.107097675	0.023507169	1.934908869	0.20043208	1.418245764	2.732967033	0.00227652	6.498587601	0.009185482	1.38090923	0	0.719186382	6.854304672	0.847703642	4.542275501	3.394844108	7.207893588	1.348756522	3.626874864	0.561252222	1.108925948	0.154817234	1.543842662	0.043555858	4.420152808
B4GALNT2	9.023138498	1.732362865	8.498405426	1.51249849	10.71804665	6.965216968	2.620246249	0	9.225503367	5.893531647	0.18085382	5.412785259	10.69461846	8.271464295	6.100060052	8.359721229	2.788281826	8.232354819	1.011610306	7.9060051	12.38486927	5.382224913	8.192927122	3.451259208	0.112959031	4.321267213	5.171640808	3.544598015	6.81001844	6.918849014	1.004962372	7.180362159	7.229365226	9.007609276	9.4248456	6.02618036	6.966115253	4.63260429	4.591978171	5.235416161	0.827195326	2.888535	2.325102046	4.167611352	6.345712271	1.957059876	1.544531586	6.529636825	2.222302186
BAALC.AS2	4.159697682	2.878984542	2.816669507	0.618538586	1.126082532	0	3.735785712	0.969979419	0.509589231	2.395411195	1.987525362	5.115775285	0	4.707006719	4.129627185	2.434320956	2.799681514	2.71648836	0.004728137	4.727472679	2.412987699	2.363724088	5.761881344	5.311310829	2.601804036	3.237098626	0	2.819292054	4.198662719	1.521360177	1.005036767	2.313807662	0.008141873	4.153985513	3.873627218	1.952405525	3.242148964	3.96106845	1.818589713	3.7914108	2.094319384	3.185267293	1.358565657	1.056851671	3.138737099	1.325331233	2.539819527	4.030813151	0.074059503
BARX2	10.99929556	8.823881879	10.30637155	11.08494307	11.59035403	11.41594226	11.38867824	11.83963968	5.666372402	10.53730983	8.642214665	10.09637678	9.778791486	1.36404462	12.56947789	10.85761978	7.790503377	9.345788798	6.83745723	12.11927511	2.758952292	9.38595227	11.07364604	10.4291254	11.23459265	11.37882547	10.39402721	10.55307166	8.25033756	11.38041301	11.46429765	12.27935776	9.798011802	11.09847952	11.36769653	10.43460847	10.98166679	11.06715005	10.57657892	9.485945759	12.37859675	9.602152151	10.40271374	10.0020481	11.00179071	11.54292969	10.28678236	11.32747363	9.64274652
BCAS1	8.472397261	5.980258784	7.350411554	5.156863099	6.784117868	8.17076246	7.639167901	4.956281671	3.978138535	4.037194524	4.738128386	8.139987416	10.21067321	5.031546369	7.615906578	7.073296561	5.566699937	8.306279937	3.016002285	8.172873285	8.18475088	6.38566375	4.822831595	6.655522173	6.494563498	6.933216862	5.388943046	6.331466233	7.996611225	6.605390497	4.914178231	11.68226405	6.8110377	7.651366405	9.947063781	7.779030083	9.329690636	6.989835177	6.481452172	7.25227488	8.912850646	6.037355754	5.067811575	7.028442341	8.099089803	2.395098242	7.703103994	9.973917748	8.776200928
BCHE	3.978629912	7.860349091	2.817023823	4.11127152	5.254647558	2.325275809	3.62242719	7.7436126	11.83945584	4.263152761	5.137331134	8.667622871	3.273907812	6.836659291	2.525436798	6.339745363	7.716411344	5.897606849	3.01603821	1.3561781	0	7.530070541	3.778435863	3.451583363	5.409423997	2.063788784	4.369023114	4.960787352	5.215860078	4.505395001	4.329143587	8.01844851	4.936163137	3.451298544	5.259193807	6.983687439	5.891437192	3.8657468	6.688037338	3.820217686	5.162448719	4.096877469	5.591597153	6.864685306	5.440276269	2.396435929	3.535638048	5.306080156	5.427369696
BCL2L15	4.076168651	6.224227543	6.791549883	2.449569582	7.357633328	4.041254086	3.036334608	3.128590816	2.838200876	3.438283484	4.871748072	1.089406432	6.269371761	4.298563379	4.631183067	3.444858936	2.621113174	3.487601879	2.600574446	4.297506194	1.628668409	2.709884118	3.458845161	1.21158164	3.10744002	3.392631402	3.382930784	2.506498427	2.804087031	3.094243863	2.328462509	4.897760164	2.025359878	2.759475441	0.843859103	7.078246248	4.529358943	1.807033987	1.815347514	2.504419087	2.56484666	3.17420508	3.528933889	1.055342016	2.951102717	2.398864209	3.857566609	2.118168959	1.183581333
BEND4	0.05259186	0	1.007238245	1.505889341	1.502038834	2.903076401	1.026979398	0.969794878	3.254719687	0.146726298	1.361128092	0.037757648	4.138526629	0.162338274	3.797876741	0.038425887	0.731212644	1.503682519	1.011860803	3.308985142	2.191050794	3.197404131	0.91007076	1.82648599	1.230762899	1.051990539	0	0.183834025	3.889231048	1.520744823	2.591539021	0.993524588	4.782572684	2.353891711	2.377056458	2.202176818	1.793943005	3.111366545	4.187166034	3.567705286	1.777511466	0.79966151	3.313911946	1.968858978	3.142002184	1.328875902	2.95304056	1.695331797	4.047457464
BEND7	8.259174559	5.866959112	8.165349257	5.57039364	7.029528372	4.71227979	5.396379439	5.541008571	7.280816921	4.708239717	5.301552101	5.800051378	4.71383537	8.47461188	6.984085997	6.487772182	3.689115732	7.097006752	6.104651582	4.168529362	5.049251277	4.671372519	2.465462021	4.684735798	3.631506987	7.823273203	6.109279044	3.875219175	7.782252076	5.985344131	4.466667443	4.798043612	5.488859553	6.693773578	6.598776619	6.532427846	9.37361427	4.72848997	6.770023644	6.525420696	5.516883658	5.399520709	7.97433178	6.394155589	5.440184935	6.236360991	6.177351297	7.737175773	7.790703968
BEST2	3.490398927	0	1.007151964	0	1.129074294	6.049918099	5.79369915	7.820181776	2.947933763	0.165894	3.471747216	2.109909443	4.936019158	3.815081839	4.530094084	1.089920467	1.96559189	3.224814715	2.01467715	6.288864126	9.836449199	5.068877049	0.911241252	9.406723757	3.305266992	6.761166327	0	5.026807753	4.185276714	6.713813289	8.115864149	2.313588034	0.009496995	5.67202445	2.950807221	4.96350922	4.150162039	5.605867009	5.105559512	3.216038524	1.378643886	5.400238017	1.756096656	7.325735512	1.710336502	3.005433458	2.951964994	3.716801032	0.087591634
BEST3	7.552211722	3.933043612	4.097705165	2.451767789	3.583943941	1.75790041	2.356421882	0	2.441973388	1.33379222	6.475752388	4.447540254	2.409778857	2.785783762	9.143196511	2.111279879	3.070923089	7.957873381	2.337113958	5.027078325	0.715991395	0.153261469	0.911786069	0.1025482	5.075584028	6.484390431	8.404832879	4.14313738	7.826618476	2.924843475	2.006245948	0	5.729931927	8.627762723	8.719531037	8.551459577	2.880613432	5.327334667	7.417601009	4.376004372	5.593263105	5.092128609	2.541869903	7.770187635	5.242012132	2.396661292	5.196771565	10.05623538	10.77418071
BEX4	9.175262926	8.332618101	9.385630587	7.648028315	7.886134586	7.836330333	9.110807825	7.494756248	9.573137995	7.690354395	6.804178846	11.4384962	7.71024771	10.86026913	9.697161941	11.19532102	7.321037358	9.873985096	6.798639046	7.788486111	6.781269332	8.4508628	7.488444653	6.75766846	6.390666438	6.733437869	6.530380687	8.33521746	9.235923212	7.946500937	7.391110909	7.973505768	8.804579726	8.66280268	7.584845318	8.60019179	10.90016124	9.196189224	8.901526943	8.646345831	7.985453424	9.012943342	8.510277612	9.341656811	8.162394515	7.377266491	7.824675909	9.352410051	8.87192464
BHLHA15	3.754022002	2.70091168	4.258113703	4.964677341	2.608443102	5.036820394	3.206673996	4.657425319	4.543571403	3.613339341	3.272559834	0.040792577	3.811673956	2.012334427	3.335245945	5.336686992	4.767237911	1.912753091	1.011832628	1.352828143	5.369691342	4.3224395	2.685302895	3.742979578	1.230937118	2.653212555	1.241638791	2.507593107	3.604394937	5.803393717	3.707496552	3.161063475	9.094939709	2.758952412	3.682035059	4.531183849	3.725637116	5.658608217	8.117053789	4.154104273	0.823991529	0.80057851	6.546422778	2.921040733	3.849795356	1.962524225	5.307148851	0.043748056	7.670407863
BHMG1	3.333647793	0.786186987	0.003101961	0.617521578	2.448461614	0.806705348	2.356381197	2.959422683	3.493175025	1.339245298	1.362298089	0.038665108	2.150884473	2.446763546	1.842481753	1.091052334	2.940125832	4.362137977	1.598763339	5.716507642	1.240437452	1.311034178	1.479612214	3.598352952	4.111323045	1.052067017	1.240633855	1.421736321	0	2.925690567	3.814285308	2.991333164	1.608697664	0.826555144	4.099869033	2.604376323	1.792352248	2.380785211	2.609110749	2.910954059	1.376598056	3.041112996	3.187038455	1.054286901	1.109156705	3.745583065	2.276614268	1.095878421	1.183616242
BHMT2	5.92894494	4.6368276	7.010368461	4.693994934	3.123767134	4.883655779	4.207887822	4.814680852	6.775421175	4.542846672	4.390376392	2.110318467	3.398355325	3.813372101	6.632444239	4.296599466	4.241786685	6.291116248	2.014735669	3.04186241	3.738414368	1.309977373	4.455094595	2.857769724	3.630894358	3.772543076	5.604287624	5.609391939	7.029336034	5.850959576	2.328468487	4.575744082	6.404211473	6.152358695	5.676004121	6.215664398	3.113819319	4.904751073	6.871691352	5.943753548	4.783600348	5.128483597	5.356068979	6.954635275	4.796270732	2.399571197	3.41035251	7.233069006	7.414756722
BIN1	12.19343549	10.62369981	11.17299703	10.72661412	9.774036654	11.71164559	11.44667234	10.93560389	10.69585953	11.65264015	11.68578171	12.10362094	9.808550579	12.91778881	12.6153811	11.91974873	10.49502438	12.1712388	10.9860319	10.82898291	10.889829	9.685073105	9.983676674	9.65293902	11.06171682	11.19327123	13.01784664	11.11112721	11.27984777	10.62232023	8.437873153	9.793010045	11.96205727	13.373172	12.63822892	12.03578438	10.09705989	11.47869882	11.24269087	10.58942435	11.55876723	11.59936812	10.97480833	12.07828656	11.21443168	11.13703408	11.14954248	13.99180795	15.02613504
BLACE	0.038880501	0.79802325	0.002276462	0.634796512	0.632031677	0.81766245	1.025072453	0.971812664	0	1.306735854	2.373548615	0.028041739	0.876607458	2.384877289	0.256342031	0.028532128	0.745116373	0.934810277	1.011034727	0	0.724786134	2.323759606	2.48007913	1.801200998	3.710713372	1.04822618	1.659356025	0.130675175	1.838276432	0.948492416	0.001594549	1.578099211	0.006417066	0.836612728	0	3.232367965	1.836290026	0	0	2.410018439	0.833348896	2.084927796	1.373408535	1.083027417	0.034186777	2.342165435	0.967125527	0.030040115	0.057373397
BMP3	4.874126474	0.78845988	4.402597996	0	0.618968594	5.13860017	0.012453165	0.970050218	3.924578499	4.780378026	0.175863534	5.170603844	5.534474064	3.060184588	4.982061674	5.376496223	0.734082268	1.503860971	1.011766824	3.958871395	3.958009059	1.94024491	3.778490051	0.100356925	1.850059658	0.024094533	0.713441446	0.206575261	4.04182827	3.245278698	2.328463086	1.577447656	3.835924174	4.743836337	2.116848275	1.946491299	4.562638816	0.848686625	3.490906029	4.536842584	2.089585041	2.720095366	4.841611544	1.428074396	1.108251885	0.159333664	0.965084693	2.11799687	3.834243884
BMP5	2.479189641	3.779005727	0.003158623	2.053116316	0	2.067432607	2.356519499	0.969767841	2.278781818	3.012005794	3.03987561	2.700982898	1.430596134	5.915243899	4.617326658	3.12068943	1.265938405	4.425334629	1.01187531	3.304864286	0.710364161	3.204529118	0.910029463	0.094580617	3.105647385	2.876108034	3.895369908	1.422433603	4.925597343	2.92527468	3.006814149	3.99102834	5.028365248	6.364275961	4.419263761	7.058614848	0.608951603	4.687260148	2.388914863	2.652709355	3.073828825	2.8893941	3.722100409	5.710942022	1.109187863	2.730652249	2.276450402	3.830144894	6.513928795
BOLL	2.465249043	1.343087644	0.002514213	2.084952478	0.623728287	0	0.009374732	0	2.489486751	1.319397257	1.340613994	0.031075443	0	0.130169548	2.851696356	0.031620918	2.461881574	2.721927855	1.011392576	3.206934421	1.253556812	0.108203042	0	0.073560194	1.219213719	3.062338313	2.791256796	0.146757664	1.831872364	2.518151519	0.001760924	2.314255162	1.607353864	2.109542874	1.409326972	2.443647615	3.275278282	1.818611151	1.420874548	1.984674352	0.82875759	0.80574982	2.562941694	1.749047425	0.037915816	3.178791288	1.959050034	2.433165049	5.070423679
BPIFA2	1.123766241	0	0.002992077	0	0	0	1.026942809	0.969830774	1.35639166	0.144437769	1.360217633	10.09255885	0	0.159764674	0.373677117	0.037894892	0	0	0.004905217	3.810638367	0	0.132095702	0	1.210673249	0.097539859	1.051916059	0	0.180854855	0	0.944964883	0.002095236	0	1.020382601	0	0	0.718116466	0	0	1.413553494	0	0	0	2.069412882	0.559074134	0.045507674	0.14033116	0	0.039921727	0.077084712
BPIFA4P	0.007785654	0	0.000472284	0	0	0.889473733	0.00174876	0	1.654597638	0.019901032	0.021110084	0.005673133	0	0.021722785	0.043180626	0.005769643	0	0	0.000772697	3.790355676	0	0.01839936	0	0.012900735	0.014018869	1.028138707	0	0.024155379	0	0	0.000331037	0	1.011120497	0	0.911317251	0	0	0	0	0.723872491	0	0	0	0	0.006876075	0.019404884	0	0.006065857	0.01129422
BPIFB1	2.744495465	0	4.332188454	1.139173669	5.327710386	4.038976025	2.620022572	1.963047829	5.019026289	7.265078458	0.182215373	3.118868271	2.152893016	2.443998177	1.825874509	8.007671984	1.274308346	5.570324769	5.850067363	6.128965011	4.605253836	4.116326376	4.569944265	5.465093244	4.777818969	5.244248161	1.636912364	4.959279989	4.316582706	4.505646934	5.094754291	8.199959773	1.019830491	0.831702634	3.363117355	2.770679388	10.7915635	3.866740045	5.689051404	3.760072917	4.866922266	4.789022828	10.55590162	4.763861088	3.144669101	0.164984439	2.760431116	0.046056581	7.591456103
BPIFB2	0.059942065	0.792445273	0.003427769	0.628376736	0.625617487	0.812374425	2.843055271	1.550539634	2.286336796	8.611595847	0.182173664	3.823383789	0.872488295	1.364009668	0.459970839	9.764365253	0.738979943	1.914467759	3.475760682	2.066262402	4.844542684	1.302449028	4.624230506	3.081359184	0.113724299	1.050544632	0	0.214237617	2.396888295	1.932433125	2.591568377	1.577591957	0.009688047	0.831650193	1.806475373	1.258586584	7.584382419	0	6.601088693	1.959607008	1.381799781	1.751077705	9.773222541	0.571383509	0.052545034	0.164947358	0	0.046047536	3.41360502
BPIFB4	1.727774955	2.297843062	0.003047161	0.617439677	6.810099802	0.806750262	1.026990243	0	1.891163457	0.147581545	0.157967431	0.037951973	0.868674249	0.163300423	2.51052916	0.038623814	0	0	0.004995742	3.423169158	8.853026528	0.134932016	0.910045266	1.211217644	0.099554043	0.021996128	0	0.184948386	0	2.251156047	2.814025512	3.450694687	0.008604781	1.781724597	2.786674384	1.640181828	2.042625109	0	4.116386403	1.411224862	6.209279608	3.716340083	4.30956931	0	0.046391232	1.329131433	0.964773006	2.931606497	1.795209317
BRINP1	4.49364419	4.328587469	4.868251691	1.804559548	3.326662127	5.036399014	5.286170395	4.205102328	3.927215242	4.452956182	3.272955337	0.040934563	2.149969699	1.373868146	5.823866644	5.935010235	2.935472779	5.069513842	2.014748096	3.522504599	1.934834224	4.114961494	3.573236794	2.589023439	3.304362651	2.653232912	4.608277978	3.117298988	5.251738923	5.008294767	1.590864321	3.897805397	4.886877015	4.603709231	5.324933905	4.663410606	1.493452644	5.797894395	5.30917568	5.044833192	2.346194499	2.887407609	4.30066781	4.015357041	4.150503046	1.329489118	2.759893586	4.991835905	7.086286965
BSND	1.118574398	4.183375548	1.00696203	1.141560877	2.937963845	0.81253553	1.025925923	1.551559044	1.923717221	0.118556949	0.12662734	2.690317064	1.43783142	1.976859404	3.184416053	1.087084433	2.242594204	1.507528481	0.004136315	0.808786608	1.253200677	0.10868071	0.913123227	4.998959763	1.219517752	1.641850715	1.646982898	0.147432748	1.42571249	0.94685511	2.813482267	4.45152229	0.007118927	0	1.813957016	5.539179049	1.130597293	0.851985723	3.399385918	1.056816142	0	0	1.366136589	0.568259293	3.129322023	0.115275906	1.9589857	0.033433599	0.06409287
BST2	13.92565171	12.95135776	13.87682481	14.52035661	14.82383159	14.39407479	13.30956232	13.33942645	13.97748075	14.44771332	14.88201428	12.35080995	13.0649145	12.0679172	13.57679948	15.33813678	14.20698922	12.84364368	14.8458042	12.26657098	13.43926358	6.014865262	11.27431894	15.06208935	13.7846145	14.55163496	8.206148097	13.16471962	12.56329793	12.42122533	12.01200393	12.58130929	13.48389013	14.13205744	12.10412531	12.77776163	13.01401024	13.62161068	11.65770383	13.35843536	14.73997991	13.33383046	14.03764253	13.79546566	15.28297691	15.01510982	14.15564227	14.5658377	13.62883073
BTC	7.071099309	9.550691547	8.772037916	2.450289309	7.481916836	6.675188708	4.125526119	2.95883916	5.894250977	0.16633191	3.645299221	5.855276127	6.07200607	8.233294101	6.823723629	7.396732669	4.120821847	3.073571317	5.54066051	3.041939624	6.610232687	4.816251639	6.375318675	0.101630983	4.4042329	6.140742714	1.632027875	2.062904632	7.627837908	4.827020193	3.592031706	5.848600803	3.835962492	5.807004641	4.576864392	5.124935096	7.492388072	5.554221474	2.965310221	6.279482986	4.199481088	5.223525694	5.994557635	7.185881682	6.495032438	4.351461689	7.73648364	7.266003349	6.090595637
C10orf107	3.328190791	3.611010689	2.816676141	1.509502509	2.458868427	0	3.204971388	0.969971353	3.847686026	0.138617227	1.357222973	3.923192608	0	2.766234839	2.485851518	2.434394054	1.268426102	3.813521478	2.822616811	1.753912998	2.412775758	2.69444601	0.910539471	1.209241507	2.602009256	1.051638658	0.711288056	3.314738416	0.85875705	0.945210449	2.591423003	1.992111584	1.020279159	2.098738667	1.402692876	1.643586015	2.262874596	3.115493485	2.804651713	2.925950361	2.094206731	1.350544119	1.758248971	1.975122062	2.130880212	1.32547136	0.964988709	2.928793986	2.21815203
C10orf71	7.15482297	2.042850292	5.054813806	0	0	0.811523341	2.356276988	0	1.366681689	0.169135892	6.943409824	4.373215	0	2.005312828	9.672606594	0.043521197	3.991312767	7.583424999	1.011585131	4.102250057	1.634975686	0.154331285	1.481634295	0.103224688	6.514548352	6.994128865	9.976934309	3.11513371	8.341623556	0.946214028	2.328396055	0	8.673619689	11.28268831	10.41831049	10.23494783	2.045589095	5.794162951	9.176780412	4.808105223	8.063860091	6.491278732	0.81108403	9.133179501	6.66396858	0.164202372	7.108126021	12.28382968	13.28913516
C10orf71.AS1	0.782547912	0.699686761	0.069618295	0	0.878975069	0.074979982	1.255546848	0.09212162	0.427203692	0.154027306	0.160774171	0	0	0	4.362656184	0.077141054	0	2.087026119	0.051227474	0.341327521	2.198861488	0.048461063	0	0.067011266	0.039862267	1.291492196	4.771071117	0.241950041	2.126699189	0	0.086450352	0.008432972	3.027852343	5.965429602	3.759630154	4.789750361	0.907657389	0.070273818	4.250328776	0	3.217700566	2.271423391	0	3.815868776	1.970539875	0.074063316	2.622263076	6.294336434	7.215425342
C10orf90	2.965684917	1.333544076	2.008866864	0.617796925	0	0.807095789	3.035258419	0	2.597901121	1.336636186	0.152640611	3.28606065	0.868952611	0.157763825	1.829475939	1.689274663	0	2.494301454	0.004853688	3.311680355	3.755412599	7.061519836	1.480274298	0.088018702	0.096397309	0.021357686	1.241932632	1.418019782	2.617986241	4.173164257	0.002073304	1.577474992	1.020355947	1.782936688	1.804585605	1.950008772	1.796141024	1.406148102	2.392144513	3.415101596	3.661411629	3.306917493	2.327703666	2.680256362	1.709831234	0.138609172	2.539379687	3.584521066	3.233453067
C11orf16	2.152756065	8.524402282	2.009005871	2.052335099	3.997713762	0.807317866	1.616374279	0.969831506	2.716401734	1.973107431	1.999047377	1.688641282	3.399241897	2.786431176	1.848409911	1.690450202	7.696643022	2.231351201	2.014751367	3.417400231	5.49496068	2.376896317	1.887123919	7.688479175	2.282030196	3.240333136	2.589883357	1.422392898	1.82099436	2.924843805	7.206832586	7.65617862	1.608733738	1.380783206	3.862365587	2.413748195	2.59930288	2.121296945	1.815355447	1.042892323	3.07234522	2.313639382	3.307977795	1.425114334	2.134425634	2.399164766	1.956020417	2.709827818	1.796644003
C11orf52	1.114888469	1.349732101	1.006764411	0	1.148897932	0	1.613548999	1.552671912	1.019123126	0.106912121	0.114093207	0.028399966	1.442352476	2.387428427	2.37327288	0.028896839	3.470541147	0.934554746	0.003776107	2.568152897	1.2620353	0.098107858	1.487918639	1.802414407	1.821980733	2.057303381	3.335071594	0.132551192	1.83746848	0	2.005638878	3.314396182	1.019056153	4.111530255	3.395405109	1.979928603	2.495061774	0	0	0.566261345	1.39155009	1.767775025	0	1.765353492	1.101092087	0.103989204	1.960521102	4.277873755	3.373277118
C11orf86	0.052876486	10.17451764	0.003047653	0	1.123651274	0.806749214	0.011384654	0	0	0.147609735	2.430584295	1.089378477	0	1.373183826	0.383960089	0.038630333	4.196009599	2.493457859	3.337825325	2.729248704	0	1.310370545	2.205869065	4.524970229	1.230916256	1.052013542	0	0.184985125	0.858056663	1.52069888	5.254845742	8.06803844	2.02515119	0.826604114	0	0	0	0.847159221	1.413148033	1.411216916	0	0	1.755568401	1.968323496	0.046399137	2.393263328	0.96477265	0.040698437	0.078652978
C11orf88	3.333098378	5.978287046	2.331175559	1.12698032	5.508693396	2.325646994	2.620020921	2.76726034	2.281773771	2.738096171	1.995879292	3.117498408	3.140730678	4.178649459	1.840657367	4.930121577	2.624657586	4.487990068	1.598750469	3.307387249	3.487308309	5.829195383	3.460874712	1.21144352	2.279264349	2.875529917	2.190025962	2.061550333	3.502154839	1.931419515	1.590858719	2.99135715	2.025205563	2.57191939	2.595545147	3.180606519	1.115881534	1.405270004	3.380898496	2.790037707	3.657127985	2.53403787	3.312337423	2.178192692	3.313672801	0.14507942	4.121379633	4.128620443	2.222703263
C11orf97	0.017962668	0	0.001076992	0	0	0	0.003996067	0	0.6174164	0.046778238	0.049709987	0.013045134	0	0.051199487	0.104903092	0.013269083	0	0	0.001762906	2.155078188	1.340990348	0.04315088	0	0.030002311	0.032658892	0.007656575	0	0.057138266	0	0	0.000754722	0	0.003027597	0	0	0	0	0	0.893867206	0	0	0	0	0	0.01584139	0.045578055	0	0.013956873	0.026200868
C12orf74	1.721166316	0.790835519	3.709450463	0.623816365	0.621000711	4.391188073	0.009739809	1.551167179	0	1.323987026	1.971091537	0.032319632	1.842580512	0.136028304	2.872826741	1.685219083	1.2753422	0	0.004279577	2.745250468	3.071732375	0.112954352	0	0.076662591	3.858471883	4.233949851	0	0.153484409	0	0	0.001828823	1.992391477	4.273241912	4.632781555	0.847227248	0	0.614897956	1.41144263	1.824131152	1.052890218	1.383626206	0	2.749823828	1.441826614	5.038664846	1.315186544	4.043172337	2.110683073	2.535468051
C12orf80	0	2.172520934	1.816715655	2.435211949	2.425573668	1.83365432	3.778413389	2.647383012	0	0.136991069	0.142846451	2.43317502	1.358575978	1.896225559	0.194185519	2.269048861	1.62516672	0.828244073	2.775252734	1.355192961	0	1.141448644	0.704269531	3.249046666	3.322681735	2.831075279	2.40777693	1.65051317	0.85664868	3.537279755	4.319039506	0.007670493	0.10725124	0	3.167454656	3.759529856	2.17823925	1.203121152	1.116208374	1.624027905	2.042425334	0	2.174673532	0.0018235	3.213735	3.273438741	0	0.077775392	1.291631194
C14orf180	1.70404419	0	0.001912277	0	0	0	0.00711558	0	2.563421419	0.086804638	0.092501936	0.023434559	0	0.095408139	0.205391707	0.023842058	0	0	0.003132265	0	0	0.079797621	0	0.05478821	0.059791965	0.013682452	0	0.107073409	0	0	0.00133964	0	0.005385978	0.845423973	0	0.745634279	0.643062444	0	2.16399349	0	0	0	0	0.596033393	0.028535231	0.084481075	0	0.025094659	2.179513876
C15orf59	7.918934033	6.168181198	7.610466192	7.055019567	8.325009296	5.06848916	6.324493458	5.000644256	6.55248212	5.465412202	5.194370558	7.337942142	4.614579651	6.941548526	8.266695265	5.963005332	6.329367497	6.995190359	3.717007031	8.89135766	7.398003001	7.277767658	5.622394904	5.295055465	3.770390567	7.194145507	4.263057447	4.142901305	7.196968192	8.713177853	4.399542496	7.416803762	6.158866046	6.704939787	6.585711954	8.020442565	9.093188542	6.485403291	6.878953597	6.853460515	6.334042591	5.629086895	4.711553406	6.523824224	6.477843272	6.88317666	4.534273353	8.563908592	7.282189649
C15orf59.AS1	1.324368986	1.911769143	2.579857654	0.886674918	3.735600113	0.071963412	0.083181357	0.088321038	0.86903076	0.147108252	0.153488354	1.258964691	0	0	0.209751819	0.074027558	0	0.826529831	0.049239588	5.016032438	0	2.177289191	0	1.813453948	1.723251881	1.685360598	0.713456145	2.778867686	0.855152899	5.41537797	3.131676981	2.618483745	0.11482014	0	1.519933826	3.214109708	4.361283052	0.067466404	1.117952473	1.855477744	0.011105151	0.96190188	0	1.592087339	0.109867112	1.21732735	0.867621714	1.876546506	0.09804724
C15orf62	6.60348631	4.767604866	6.929416374	8.381247052	6.093651522	7.959895568	7.209157853	6.348087749	6.158541015	5.859573603	5.078032024	6.128100662	7.642718048	7.130926966	8.789328881	7.97019725	8.396692519	8.16366393	8.661173737	6.746207576	6.618893636	6.561153088	6.406021715	8.326869521	9.520808189	8.081013943	7.814165887	7.75918501	6.874968288	8.837486485	7.795308688	8.30340095	4.552641471	6.383090882	8.68349525	9.344082437	8.059450351	8.225580885	8.551738899	7.587468883	6.842020479	4.830063107	8.202323441	6.97321868	7.514050486	8.424438908	7.357625133	6.04393519	4.340362457
C16orf71	5.127576448	5.003704801	4.868286948	3.874879038	4.987653114	4.038853486	4.037822541	2.766650488	4.741147832	4.704103177	4.390155906	5.0798079	5.562215706	6.119430751	4.766711356	5.449976423	3.307486447	4.600097616	2.823254796	5.751138638	5.02040603	5.42249334	3.679529692	3.279455367	3.630812498	3.772523485	4.607097432	4.139897	4.699302226	4.505910769	3.006880169	2.991198948	4.886977413	4.831901314	5.627247805	4.575144346	5.198870634	3.367039906	3.958053362	4.960695304	4.646545708	4.610477046	4.038168953	3.41051742	4.907390584	4.76644002	4.949435311	5.594232111	4.500112351
C16orf89	3.164357805	4.896405157	2.008998437	0.618232795	0.615408833	2.73153155	0.011912198	2.282888004	4.438478387	4.028667113	2.43624697	2.435880961	3.813226584	1.374702276	3.830829167	5.483039421	0	2.713446999	1.01186974	4.468082631	2.590500693	3.866712349	1.887170523	1.211693114	5.770681279	2.064373911	1.628839424	3.341049562	2.614005277	2.925091438	3.591940071	1.577406857	3.612983783	4.792859407	3.363679237	3.975872302	2.600436699	3.368909642	4.958710104	3.220947563	2.089346968	2.88877194	5.472161347	4.226083112	2.134252798	0.151201533	0.964773525	0.04265667	5.534421727
C16orf90	0.034310468	2.081064249	1.006455461	1.169641837	3.99290684	1.382911717	0.007516501	0	1.03957629	0.092200516	0.098289639	1.673480226	2.43884994	0.101397456	0.219845521	0.025214955	2.685888901	0	1.59688659	3.233987613	0	1.267871648	0	0.058067309	0.063392279	0.014460047	0	0.113883767	2.16505051	0.950551863	0.001414544	1.99320088	0.005688754	1.810708727	1.422574785	0.741355398	0.637550857	0	0.867505039	2.249590644	1.400686263	0	0	0	0.030188248	0.089718457	0	0.026542004	0.050499807
C1orf105	2.968660013	1.728989612	1.007247078	2.054444498	0	0	1.61631946	0.96976292	0.508732625	2.406226288	1.36224491	1.688383024	0	1.374040944	6.507118497	1.091047018	1.266004328	3.710886768	0.005079016	3.719230531	1.24045188	0.137556484	0	1.827545367	2.609775089	4.392775176	4.432750552	1.421664999	2.974371876	0	0.002169202	1.577420002	2.611559615	3.216659784	4.635262576	5.1096186	0	3.246274858	3.255575108	1.705572828	1.376614463	2.058544435	0	3.145917319	2.459696291	1.329828656	3.411340658	5.521973253	7.573739181
C1orf115	8.072724734	7.259882651	9.630808557	7.712791882	7.285694599	9.001467439	6.514894176	7.662949076	9.695289188	8.185696132	7.115640211	8.529809814	8.869281118	10.00383789	8.783751093	8.037990455	6.716273184	7.135379056	4.409180805	8.546350178	9.396639213	9.959702075	7.686543564	6.051989901	4.5655679	8.810196758	7.052254684	6.599975841	8.564958619	8.414426991	8.565837286	9.423047648	8.915483582	8.032786448	7.148598786	8.338955232	9.340687158	6.414867657	8.9041627	8.153403808	7.809698945	8.950632403	9.155271901	8.511315074	7.829101062	8.994531814	8.301286991	7.256696765	8.998939448
C1orf127	4.166724682	1.332329731	2.816941958	2.452523037	1.801013689	1.755473171	2.842987593	3.280813625	3.157415657	1.971185857	3.03711899	2.435256761	2.409981423	3.278316315	5.192474372	2.111724806	1.265962033	1.503451115	2.337111979	4.760513002	1.240413047	1.311109875	0.909995694	0.09297263	1.850043304	3.977582591	4.329131901	0.189691724	3.386411721	2.925624554	1.590865782	1.991965433	3.349479031	4.60969406	5.134128627	4.230426063	3.66148228	2.122190178	4.835930031	3.953488481	4.206707145	2.890589396	4.579376295	4.369463947	3.846722077	2.728576666	4.273056274	5.130014549	7.012194831
C1orf141	1.090721925	0.833689194	0.001269195	0.693082115	0	0	0.004712302	0	0	1.238393392	0.059200792	0.015414277	1.472577919	1.86637945	0.12629055	0.015679675	0	0	0.002077838	2.627864619	0	0.051319186	0.931593234	0.035582227	0.03875493	0.009036289	0	0.06815137	1.463133094	0	0.000889346	0	1.015216555	0.866101813	0	1.3329341	0	0	0.887546967	0.633406135	0	0.844497105	0	0	0.018729903	1.232191027	0.973478864	0.016494918	0.031048352
C1orf158	0.037475933	0	0.002197704	0.638009348	0	0	0.008185663	0.972143835	1.954992265	0.101343583	0.108107241	0.027041346	2.432811081	2.7042442	0.244889438	0.027513657	0	0.935554034	0.003600615	3.852438352	0	0.093043826	0	0.063589939	0.069461653	2.3790052	0	0.125468044	0	0.949086528	0.00153943	0.994039627	0.006193939	1.803936947	1.823767943	0	2.097799396	0	1.835494254	1.075438774	1.39478835	0.812796991	1.376018914	2.601476439	0.032958424	0.098589048	0.967510346	0.028965931	1.165968635
C1orf168	2.148455934	1.732682659	1.593268513	1.12969999	0.61576813	0.807685131	1.026788066	0.969988393	7.404743145	1.962404678	0.147664895	2.107427012	3.145618028	0.152594183	2.484145214	1.090182953	1.268610998	0.930754238	0.004719535	1.35461798	3.498857747	3.55296849	1.889384294	0.085339578	1.228500863	1.644389599	0	0.172566416	1.82424264	1.932535398	0.002016194	1.577522862	1.608356116	0.827481276	0.844382467	2.207459843	1.118598571	0	0.854433308	0.549760387	4.400748257	1.749903031	2.739341094	0	1.108078747	0.134155688	1.956989942	1.693957844	1.181546697
C1orf186	7.552805463	7.879178221	8.06586274	9.172907296	11.14978883	9.417632279	4.037895299	10.03635064	6.135107904	6.598785278	9.068362891	7.503805097	6.826132851	4.590841087	7.317867676	6.57357058	8.440697327	6.691528966	9.221907038	9.080178898	8.598397659	4.745581136	9.302924927	4.751952199	4.640079729	10.59612113	7.918095466	7.373653567	5.543835811	8.098504997	7.644033745	7.938881568	8.33355686	8.356483309	7.969149405	8.600282482	5.002478996	8.366261107	7.824620424	5.770349217	10.1807363	10.06297678	7.891239262	9.09775121	10.22965258	10.20752292	10.85500498	9.315466646	8.890183702
C1orf189	1.715685941	2.323727933	0.00235964	1.84228887	1.53168669	2.090272587	1.613820975	1.552376942	1.388944533	1.930743057	0.117204406	1.679642685	0.875278488	0.120988273	0.268717395	1.68127995	1.681211679	1.920585214	0.003866426	2.756954382	1.259654862	1.903310353	1.487071011	1.804741677	2.840108036	0.01694203	1.259844394	1.384544429	1.83592683	1.52530133	0.001652759	0.993895676	1.606815219	0.834914558	1.412987816	0	2.084000186	0	1.830684071	1.443667023	2.110760761	2.081338915	1.773776804	1.078142727	1.700114353	1.921654923	0.966742722	2.105776436	1.776498735
C1orf194	1.121918137	0	1.007136925	1.132340933	0	0	1.026590418	0	2.464882551	1.330821606	0.14146221	0.034440834	1.839333375	1.364388143	0.335464971	0.035047892	0.733584466	0.931204899	1.011693619	4.125332974	3.989900163	1.303589112	1.481794265	1.820048592	2.268794306	0.019996753	0	0.165135327	1.421292759	0.94560377	0.001944132	1.992215132	0.007834368	0.828454644	0	1.254853127	1.501416504	0.848850318	1.820557233	1.046831571	1.38033489	2.066067924	3.985814418	1.73271494	0.042059738	0.128597615	0.965246777	0.036915676	1.789558115
C1orf61	3.870491293	3.934184609	6.402666889	2.264238595	2.444511588	2.89763095	2.620500303	1.549769584	2.438302494	2.410706332	1.998801044	3.823571155	2.818457246	2.787775668	2.532905089	2.928047688	2.935264976	1.912822474	0.005401153	6.475049163	4.371277427	0.147850738	3.196315698	0.099118412	0.108684919	2.876701765	0	0.203721198	1.41860645	3.921796053	2.814155953	1.991939764	3.83584984	2.093834826	2.782931985	3.828258646	5.007341616	2.121359367	3.376594897	6.712668878	1.776583529	2.313539005	3.046909041	2.174678205	1.71107038	6.032068925	3.650998233	3.716344114	3.04812814
C1orf68	1.121596856	0.790978276	5.502323742	8.167599809	2.75797694	6.168043538	8.229057409	8.617423937	0.519355954	7.008730889	4.576201501	3.443556625	2.41007609	2.00656687	6.937625661	4.214528161	5.697639707	5.290357214	8.795370074	4.91495123	0.71660402	2.373652803	4.393127166	4.461042347	9.350617238	7.575106901	5.642717369	7.944867459	4.649066199	8.022043632	7.507241173	0	5.073720888	6.453557675	4.093535045	3.668827058	3.858810697	8.762029704	11.73046494	5.469766696	2.922414294	4.870465199	3.717914725	6.678348335	11.55935522	5.259454526	4.756477195	0.045726463	5.386701041
C1orf87	0.038926026	0	0.00227901	0.634696402	0	0	2.029729924	0	0.527983697	0.105572018	1.327070988	0.028074148	0	1.957863214	0.256716862	0.028565123	1.287596249	0	0.003734068	2.088894703	0	0.096889645	0	0.066129714	1.211213423	0.016352868	0.724860288	0.130844647	0	0.948473754	0.001596333	0	0.006424287	0	0	0	0.625936022	0	0	0	0	0	2.353056177	0	0.034226581	0.102689792	0	0.030074917	0.05744205
C1QL2	1.72513277	1.335475937	1.007167928	0	0	0	2.35537343	0	7.212769244	0.13556651	0.144976485	0.035196592	0	0.149801801	0.345555006	0.035817547	0.732783722	0	1.011744707	0.80428329	0	0.124082734	0	0.08388679	1.843405129	0.02042772	0	0.169343431	2.400854639	0	0.001985079	0	0.008000628	0	0	1.2534969	0	0.848316482	0	0	0	2.064353803	0.807651952	0.560715744	0.042991372	0.13174754	0	0.037728219	1.180891373
C1QL4	3.869898091	5.355477594	4.010135658	1.505246275	2.444618384	0.807589143	1.026929627	0.969871194	2.277009721	5.455440719	2.772920674	4.982715283	3.137670905	7.200090904	4.217333658	3.292630018	1.963847859	4.806889988	2.337220416	5.774708371	4.372833577	3.997543239	4.263444616	3.083392364	3.303972213	2.653199589	3.65843116	2.50750305	3.383458926	1.520574742	9.204392863	5.078261757	3.02759185	3.452000129	4.416188104	1.639275974	3.795445813	2.956233735	0	2.341270883	2.346221277	1.745927851	0	2.174471697	1.711240204	4.138062693	0.964875856	6.263182192	3.567712393
C1QTNF3	9.582825251	8.274832638	5.941243147	4.451711592	4.791838641	3.805388431	7.827147301	4.814346633	6.363781434	5.21901225	4.57611739	9.247663521	6.89133695	4.674727764	7.214895984	5.911473065	5.543702546	8.163736016	4.104222127	8.341562196	3.738107803	5.23462992	6.567265028	6.426887366	6.182035105	5.466943271	4.31715605	8.479995612	11.38949728	2.924991839	2.32840604	5.921317791	6.568804713	8.334655258	8.959556787	9.502812196	5.982939958	7.213584716	7.172990204	8.039569325	7.893056992	6.001385057	4.711589878	7.433069187	7.807505633	6.58601717	6.391338183	10.54076621	7.271230704
C1QTNF7	4.170623918	3.596345926	2.817053331	3.129215734	2.259848651	3.42245206	5.360111759	2.958872801	3.927898997	4.913954221	1.9990625	4.583840167	2.149956842	4.194359259	6.153700613	3.445412343	2.217211507	4.600545867	1.011833005	2.535797102	3.739646394	2.377211679	5.11797089	2.588943586	2.88220417	3.240498229	3.81718922	4.556301697	6.33150172	3.245498325	1.005057481	2.991211715	6.158238841	6.973615851	4.771410326	6.73448404	4.52603202	4.821147116	6.324858619	4.338978279	5.294365936	5.258241139	3.805930572	6.329998975	5.321959283	0.155563059	3.273223944	7.437644478	7.392195908
C1QTNF9	3.602071845	0	4.17847012	0	0	0	0.008914525	0	0.523123309	0.111503581	0.119032652	0.029510823	0.874790024	2.395209392	2.391030894	0.030027836	3.464011294	1.508988296	0.003919219	0.811409579	0	0.102279398	0.914437862	0.069677239	0.076160049	0.01717721	1.653304757	0.138407569	0.864586726	0	0.001675263	2.314428718	1.60693193	2.594538537	2.395308186	2.232308237	0	0	3.62696316	1.063636615	0	0.808225034	0	4.407137062	0.035991816	0.108440434	0	2.106439773	4.906267577
C20orf141	1.72846043	2.295865981	3.469310898	3.020512872	1.12349439	4.889929251	2.843124136	3.417950867	0.509196274	3.43445663	1.362741902	1.089506246	0.868663394	0.16992518	3.823271936	2.111979954	3.92843874	1.912866285	3.601191671	2.537209409	0.710305117	0.14023576	1.47952073	5.141257943	4.55584346	5.853075497	3.965833067	2.064080246	0	0.94485772	1.005076161	6.312905184	5.886299024	2.351891356	1.400775172	1.639070861	0	2.380140608	1.412769902	1.410308606	0	4.66366335	4.243962942	3.84874471	1.109191428	4.519443768	2.276474251	1.695931586	4.416055295
C20orf166.AS1	4.792077885	2.366214928	4.612924041	0.885823409	2.157318352	1.223767396	2.321066692	0.099827295	2.088294169	0.168230728	2.910084433	2.197726984	0	1.484256698	6.035953438	0.083435024	2.566838825	4.488370554	1.153969245	0.751169492	0.907184548	0.052225102	0	1.820186892	2.746003753	3.627362453	4.633421031	1.691212733	3.688782117	0.880435002	0.09361428	1.025687947	3.934558227	5.383556581	5.697635668	4.196388434	2.575673469	3.874985483	3.976143881	2.892334791	4.510280395	3.403977259	0.885501901	4.709379187	1.978455238	0.080074942	4.499052981	7.688436368	7.55680428
C20orf85	0.054056742	0	0.003111572	0	0	0.806713276	0.011625992	0	0.508825979	0.151285059	0.161976801	0.038790306	0.868621677	0.167469174	0.396031408	1.091062767	0	0.930274647	0.005101608	0	2.188996521	0.138271097	0	0.093011761	1.23137388	0.022472438	0.710304461	1.421891986	0.858006093	1.931294594	1.005076412	0.993516514	1.02043822	0.826560714	0	0.717943023	3.66140189	1.405133978	1.412848834	0	0.823138692	1.348394207	2.32440484	0	0.047426669	0.146953072	0	0.041593442	0.080463594
C22orf15	2.472182656	2.048125907	1.007140119	1.816420809	2.278329457	0.808673314	2.0323097	0	2.869317301	2.389017759	0.141802964	1.087968231	1.433623451	2.42707138	2.909064355	2.107925073	1.270676807	2.717856095	1.01169888	3.540880482	0	3.835866922	0.91111684	0.082167114	1.226484316	1.051236985	1.245485399	2.478557348	2.142394445	2.928921769	1.590726699	1.992209545	2.024464194	1.384270332	0.845225207	1.956167035	2.456277076	0	1.820445603	3.591500145	0.824994366	0	2.911367902	1.732415955	1.107250656	1.321984458	0.965231996	0.036994669	2.542015291
C2orf40	5.529969469	0.78715135	2.594511309	0.619475837	2.048142878	1.755124166	1.02693361	1.962296918	3.149384596	0.159727504	3.044205316	1.688595773	1.430845571	3.058625366	3.334284959	1.090821603	1.26672098	5.292096235	0.005339837	3.714132502	3.571726338	0.145873731	0.910342484	1.211271307	3.303906323	1.645385052	4.990020097	3.345228499	3.796217523	1.931074872	2.006309046	1.577414234	3.72875927	5.20481386	4.232366499	4.57722578	4.526552749	2.598173204	4.110350284	1.704981837	3.332463319	4.749185721	3.96569927	4.267946022	0.049765193	0.155113558	2.276298296	5.688379621	6.728190857
C2orf50	1.121090812	2.308641174	3.331086305	2.287445556	2.283238467	0.809642621	1.61530508	1.550781589	1.662834199	1.953160573	0.137249128	3.696348445	1.840657152	2.751362948	0.32351515	2.919167497	3.096064177	0.931581703	2.599640629	2.331083727	2.611181188	1.301111336	1.482529986	3.957265035	1.838975675	3.064776596	1.639491681	2.038678846	2.624571676	2.929843652	3.176325844	3.161729752	2.024213357	2.103543888	2.605289429	2.43285471	2.912789592	0.849600054	2.398349292	1.970503108	1.783931954	1.35395323	2.077054786	1.73664189	2.452673894	0.124818351	0.96544486	0.035935369	1.787641646
C2orf54	9.402228394	4.143981209	10.44314361	9.077398016	10.66304216	11.48659441	11.4687982	9.302008208	6.963747003	8.44921488	8.216606797	10.0450148	11.06794927	8.363558145	11.78808731	12.41099825	7.56907929	9.20499325	9.632065332	10.71862252	10.48287718	7.510322516	5.327403775	8.093738701	9.727692903	9.165678569	6.321792834	8.586441772	9.485325908	10.75527548	7.672748001	9.680493623	7.480962184	9.367111585	9.812634294	9.836195019	11.24313591	9.815491187	10.11068523	9.337665489	12.1438123	7.914868044	10.71838955	9.25145737	12.42121496	9.729030766	10.81687044	10.94961854	9.042454526
C2orf61	5.116976917	4.785619968	0.002973501	1.808561951	0	2.904941361	4.358028397	0	0.991868052	1.336948164	0.153424279	0.036995192	1.431488187	0.158578215	2.499617317	0.037649323	7.069259962	2.907261591	1.011836538	3.425998371	0.71041446	1.309032026	2.688250986	7.60965633	0.096862591	0.021452016	1.631458121	0.179482196	2.977241279	2.25164093	2.328341782	5.45071458	1.608533792	1.381609562	1.401758252	1.641548639	1.494941186	3.596151988	1.81724213	2.351303392	0	0.799903539	2.069803167	4.292823989	1.108693263	0.139310173	0.964849782	0.039662395	0.076561716
C2orf71	2.15246971	5.877080733	1.593400942	2.614864006	4.001384838	2.067285346	2.843206032	3.658567008	2.952049684	0.154972901	2.770120096	3.929067901	4.271713578	5.014076502	4.621381104	3.444291705	4.959494002	1.50337628	1.598786262	4.468576605	1.628643271	6.561278628	0.910057468	6.261940877	3.473148963	5.464420125	3.278871244	0.194602307	3.705276742	0	4.328984148	4.634800737	2.025332886	3.560131979	3.863875096	4.10701049	5.183158605	1.405051101	4.038649538	3.629887544	2.755229789	3.175190804	2.323463703	1.424574324	3.14457022	0.150518303	3.27360004	4.037387628	6.155148297
C2orf73	2.715722879	0	0.00207055	0	1.552280458	0	0.007708695	0	1.716508212	1.294445911	0.101089026	0.025430946	3.435902445	0.104295236	0.226917885	0.02587425	0	1.513110511	1.010670812	1.376810298	2.463569973	1.270794626	0.918311304	0.059647111	0.065127743	1.63740485	1.273502868	1.362727291	1.436603818	0	0.001450431	2.314928866	0.005833872	1.808703692	0.857064803	1.680588454	0	0	1.431869591	0.577370365	1.398930163	0	0	1.480315938	1.097106278	1.900848856	0	0.027237142	1.162071202
C2orf88	5.601667199	8.859856039	5.893097796	5.531187619	5.58671047	4.667009718	6.083258211	5.541123273	5.732194951	4.852868022	4.393179561	6.412888882	6.405113291	5.902497884	5.949095643	6.377606167	5.206400849	6.255428674	3.717028088	5.405315156	5.785003925	6.382733183	5.67529594	4.539196656	3.631676209	4.980936563	5.706340088	5.658271135	5.918575494	6.006963911	5.094750394	5.873268585	7.93637334	5.988837035	5.674232862	7.18988988	6.440074693	7.010565805	7.730461774	5.038753334	5.321441891	4.096908572	6.697611862	6.545940652	5.283469745	4.97269537	5.408318046	6.244923462	8.109679057
C4BPA	0.049420789	7.1672901	1.007179852	1.130144472	2.273751601	0.807860134	2.619076965	4.419434776	2.458219824	1.961455151	0.146480494	0.035518675	2.994878876	1.367705512	0.349907978	3.28604181	3.326334461	4.154897839	1.011764364	2.544971128	4.449217394	0.125341147	0	0.084699995	6.695986431	2.062662228	0	2.484973555	3.26842914	3.833671557	3.176505057	5.23941725	0.008071411	1.784762858	0	3.604517422	2.616901644	3.378318995	0.854575773	1.41623677	2.931997002	3.532576796	7.402239241	2.18901245	1.107927082	0.133094924	0.965048787	0.038074535	0.073366263
C4BPB	6.194204409	5.718511064	1.007062756	1.518726359	0.619834846	1.764561505	0.009915686	1.964132949	4.044955327	1.326056336	0.134452391	5.154080312	0.871335827	2.417601452	2.88289497	1.088447041	5.684874265	0	0.004356319	3.063047654	4.513950527	1.299325296	0	1.204503704	1.837201823	0.019128471	1.641306209	1.403783825	1.423192664	2.254450659	2.328071161	5.161798934	1.019906409	0.829906375	1.406369104	5.079174575	1.506657127	1.410549965	3.509641282	2.823044633	1.38261662	1.355017978	2.337319957	2.704215252	0.040186106	0.122307798	1.958151457	1.09311717	1.78628043
C4orf19	6.619298673	2.701327202	7.461713212	4.267038307	5.624945221	5.17048325	4.43063267	4.044475642	3.148086611	4.985437046	3.800186257	7.317699068	8.75307207	4.08256106	5.083723721	5.830076929	4.120771062	3.224854693	5.824492364	4.232317222	6.400268195	4.509333397	3.457831099	3.744877341	5.845826103	2.653088418	3.380152782	7.066448639	6.446870971	6.726586224	4.007160987	7.506282335	2.611795624	2.351836011	6.141637392	5.546170235	9.45242675	4.774302039	6.067540449	5.706611453	5.195895198	7.081561034	5.491028185	4.69628747	5.76961433	4.533885806	5.234299627	3.716807192	4.058699363
C4orf22	2.712158305	1.766917899	1.006391853	0	1.87100991	0.825775246	0.007316645	0	1.981448534	0.089503145	0.09539582	0.024110568	1.450729326	2.35575131	0.212590673	0.024530172	0	2.509741759	1.010468656	2.36435837	0	1.26477224	4.150759495	0.056429948	1.198797246	0.014072333	0	0.110476893	0	0.951020672	1.004478005	0	1.017997644	1.812843707	1.831854481	0.74345014	1.162838764	0.86277356	0	0	0	0.819220906	0.82536101	0	0.029363609	0.087100531	0	1.678567228	0.049087833
C4orf26	6.620071056	5.292823076	2.008894011	3.129905106	12.3502171	3.52785215	6.65385928	1.962775773	2.718930199	7.302867367	6.253511822	5.081103019	4.893899825	2.006386622	7.171926334	1.688736386	2.435567719	8.191600751	4.016721794	2.89326028	2.405161668	1.304970236	3.778522584	3.871263252	2.611292001	2.388100452	2.591942543	2.059297839	4.252084437	2.733311723	3.00685255	2.313641139	2.834540171	2.570801025	7.730766979	8.861752623	2.74845391	5.444848352	4.309318733	3.308440558	2.566017651	3.517192512	3.804652826	2.92293271	2.951094902	1.323519266	2.276734793	5.265414248	3.414873037
C5orf46	7.516171415	10.06425323	4.654206918	1.807641393	1.129557353	0	5.324136378	0.970204146	6.14966705	3.770823214	2.77288689	9.161087105	2.409234341	5.639130641	7.400285756	6.195820588	1.965875748	8.026937117	4.104233913	6.332931525	3.56967038	6.733075703	5.568369603	7.940206015	6.050235735	1.644866499	0	7.368449344	7.489065105	3.245291703	4.530800652	7.738784844	3.613360939	6.762643847	7.35134045	6.510261473	1.497220315	6.295756575	4.871461881	6.746546438	3.445893545	6.073666068	4.88119953	5.134238804	5.88280164	5.093918966	2.759938597	7.412858044	1.794929349
C5orf49	5.252242694	2.873601272	1.593360273	1.127292738	0.61462912	0.806790861	3.357908534	0.96979582	4.492842487	0.146654799	0.156964523	5.511758893	0	5.68388775	1.83659313	1.090897005	2.221029737	3.075889309	1.598718779	1.352806243	4.533007948	1.310109959	3.336518604	0.090336655	1.230749798	0.021876417	0.710314399	2.497396221	2.61651066	4.172226055	2.328379606	3.161278861	2.347848992	2.095874014	1.401277068	2.773562594	3.329664215	0.847198037	2.131871436	2.164009671	2.349225562	0.799665094	2.544579219	1.7222332	1.108960135	1.958399126	0	3.58601017	1.79496681
C5orf66.AS1	5.497775436	2.29678546	7.610452583	2.761711112	7.328925811	5.731822718	8.664873799	3.417363155	8.186127108	3.91036881	3.64485195	6.883123158	9.143830084	6.558465328	7.080345211	7.885484762	4.593736495	0.931655317	0.005567549	3.521831117	8.410803336	6.823628447	4.118234503	0.102546253	2.611922188	4.243168611	5.43872068	0.211642827	3.794966352	6.548393754	4.914178681	6.771919678	3.935573023	1.383835505	4.722998249	5.47531552	7.877325089	1.80924021	2.389373006	1.954792434	7.091431443	1.74880054	5.591648424	1.063917761	4.239471394	3.004266842	3.650889225	5.562710567	3.047645881
C6	1.122333352	1.734216737	0.002815217	2.78276826	1.810812406	0	1.615678681	0.970109644	0.510631295	0.134486287	1.983780211	0.034946172	0	0.148590104	1.811725115	1.089756186	0	0	0.004614613	2.069273603	0.712032248	0.123106086	0	0.083255145	1.227221484	0.020284957	0	1.412030426	0	0.945454252	2.006115017	1.992177484	2.610628629	5.936226545	0	5.066527468	0.610541076	1.407936731	6.01361641	1.045677323	1.379671022	3.051544374	2.073754825	6.561069075	0.042682634	0.130702007	1.544631229	1.094502573	5.928590663
C6orf118	4.149670276	3.180047853	1.007017123	0	0	0	1.614876066	0	4.205510882	0.122365067	0.130731146	0.0321053	0.872057705	0.135014895	1.779640047	0.032669568	0.736868883	0	1.011496381	2.555030525	2.428025247	1.296784509	0.912496536	1.202907585	1.221628028	0.018662807	0	0.152320053	2.627884786	0	3.591251281	0	0.007319068	0.83081882	0.847455562	2.438933122	2.469989993	0	1.824527496	0.555847989	1.786896836	0	0	0	0.03918311	1.936877814	1.545622305	0.034405345	0.066026508
C6orf58	2.478801284	4.206740082	1.59326242	1.810405066	0.623146004	2.898704205	1.026436686	0.970419589	1.654387795	4.54630459	2.770803265	1.687018941	1.433322231	0.186893685	2.523975096	9.563369719	1.967780593	0	3.016024367	1.356504012	0.716551127	0.153757759	4.569569821	1.207356798	2.881135623	2.388133572	1.634237578	2.50347942	2.137685279	0	1.004966647	0.993657064	1.608351375	1.783586918	0.84697684	1.644170759	3.115291361	2.123300771	2.131871381	2.163966811	2.091518356	3.61562282	1.360472089	3.956498771	1.1068789	3.603341005	3.410395796	3.128058182	2.821105767
C7	5.21954666	6.54722003	2.331223316	2.760804942	0.621236208	3.527342755	3.622463981	3.864111525	3.323633343	0.166850006	3.800180027	0.042257977	7.411906702	3.059597161	6.556669663	3.826212618	0	5.483015378	0.00553752	4.613753404	3.814539382	2.710296487	0	2.257095914	3.477614916	2.653071739	3.380188085	1.417123283	6.62140018	6.186090192	3.328919936	4.238710555	6.333295078	7.944375582	5.832894221	8.437262922	4.973170381	5.81674244	9.205824882	3.690911962	4.32432429	7.081442336	7.247333489	9.029439409	3.608576968	3.005047129	4.593134323	4.658454012	8.758482229
C7orf33	0.032921218	0	1.006360965	0	0	0	0.007221552	0	1.426080826	0.088224999	0.094024991	0.023790753	0	5.155408556	0.209173607	0.024204628	5.701490016	0	0.003178677	1.38182998	0	1.263276749	1.494254798	0.055652801	4.226411101	0.013887917	0	0.108864236	0	0	0.001359444	0	0.005466015	1.407114958	0.860104111	0.744473548	0	4.002496326	0.86926435	0.584539955	0	0.819985665	0	0	0.028971673	0.085859882	2.547538493	0.025476865	0.048417414
C8G	6.285241218	5.105035758	4.097704688	3.01686224	4.106503449	3.048101153	3.036421966	4.20477779	6.323619853	3.442006051	2.434694456	4.585376724	4.61456749	6.957704996	4.532219923	4.936188948	5.318305648	4.147796839	3.475854275	7.102977858	10.48954759	5.285364153	2.685781928	5.048994564	3.897505006	5.161830733	2.756542959	0.211758892	4.649049172	4.008767947	2.328421775	6.823447146	1.020036067	3.451267792	4.627110793	3.582272811	4.847986692	2.95650345	2.797979054	4.4173644	3.650751479	3.794352477	3.526923419	3.49110989	3.85076982	4.5341723	5.948549702	4.133462419	5.427346596
C8orf22	1.123689644	1.728816204	0.003286414	0	0.617448778	0	0.012286677	0	0.512345471	0.161489912	1.361791082	3.707618845	0	0.178975605	5.826724929	0.041803786	0	2.713019643	0.005389031	1.353103842	1.241879416	0.147459228	0	0.098869698	3.476730767	3.393044385	4.319669792	0.203149153	2.803502251	0	0.002301093	0	3.19778542	7.518706196	4.231640653	3.971667031	0	0	5.070941437	0	6.023897937	3.297108596	0	2.798968315	2.461107527	0.156816534	1.95604972	5.9925627	9.201601818
C8orf34	4.86861685	6.149264411	3.009699597	2.616343286	1.500794445	1.356873282	4.207018886	1.549691717	3.881938227	3.010663245	1.997457544	3.579514622	6.15277393	3.648155779	3.590139591	2.70271816	1.265923016	4.901958089	2.014706872	3.526428685	2.188563935	3.863161665	3.681757935	2.854471358	4.306294063	1.052076422	1.935629614	5.451145934	4.257369887	2.733556577	1.59086943	3.161168364	2.348071183	4.210976683	4.300070733	4.285534484	1.11584502	3.591390646	4.250906064	4.113972246	2.347409642	2.05808548	2.324063533	4.531912937	4.147444846	2.396582572	1.543828386	3.829644484	4.415312608
C8orf34.AS1	0.043279346	2.895685572	0.002521492	0	0	0	0.009402105	0	0	0.118421313	1.341001191	0.031168644	6.592321143	0.130606415	0.293669729	1.087056824	0.738499634	0	0.00413217	3.069510637	0	1.913300474	0.91314664	0.073792139	3.266873197	0.018126934	0	0.147258864	0.862638153	1.523854988	0.001766017	2.577179539	0.00711177	0.831976047	1.409166408	2.801526762	0.617430166	0	0.858345714	1.056936654	0.828634334	1.759900829	1.366203091	0	1.104264198	0.115144489	0.966072347	0.033398878	0.064023859
C8orf74	0.049000062	2.522645644	1.593235981	3.154353871	0	3.322275675	0.010588206	0	2.459992755	0.135672985	0.1450915	1.088359547	2.635273816	1.997553018	1.814530137	2.108712312	3.327672751	0.93092553	0.004649594	3.730466783	0.711746075	2.361112511	0.910800752	7.029278684	0.091899823	1.644144126	0.711907355	2.814998329	0	3.386906217	3.466023554	6.258368976	0.008006048	0	2.122271499	0.719536205	2.452699646	2.797240532	1.819417316	2.930336496	1.780885033	0.800985001	0	0.56068592	2.455398221	0.131850592	0.965099282	0.037754733	0.072724091
C9orf135	0.035726634	0	0.002099264	0	0	0	0.007816367	0	1.713496021	1.296223487	0.102664427	1.080187349	0.879739197	1.325439863	0.230921785	1.676564254	0.750920032	0	1.010724325	2.097037191	0	0.08843108	0	0.060534387	1.204303405	0.015042115	0	1.365004783	0	0	1.004586902	0.994135083	0.005915164	2.607387433	0	1.678874486	0.633706774	0.859772325	0.865802842	0	1.397968019	0	1.37946973	0	0.031427885	0.093673356	0.968020538	0.027626942	0.052625946
C9orf152	0.056378121	3.278071161	4.595152136	0.619048624	0	3.048322442	1.616372495	0	2.949362131	4.844384087	1.999060809	2.701606169	3.274456372	2.451282723	3.60850327	3.824973356	1.266456416	1.912729303	0.005307454	4.171718169	1.934653141	4.22050222	0.910248107	1.828528167	2.2820544	1.64541231	1.628990517	3.541136231	4.254455222	4.169834551	2.591647559	3.450489797	2.834618773	2.351045174	2.116477761	1.945478031	2.880209574	2.121290247	2.388262334	3.553223132	0.82370724	3.412422191	4.670151376	3.903442158	0.04944661	1.33004271	2.276312467	1.095729026	3.567154975
C9orf24	2.970030102	4.011652858	2.594472315	1.504523266	3.508815907	0.806906483	1.61637985	2.766895983	2.718435302	4.69442968	3.040795096	4.766717507	3.621574656	5.445277917	3.598375067	1.690437188	4.188832792	3.225783341	2.337176715	6.34224558	6.72868034	2.708657745	0.910059543	4.605988503	2.611866115	3.530124734	2.906123238	1.422533074	3.606157322	2.925159759	3.913907278	2.991267453	2.611732932	2.094029373	5.131587676	4.226694146	3.930202067	2.957399572	2.798401602	3.221549871	4.204316026	2.721502833	2.8986798	2.668822749	1.711273136	2.73132627	0	2.443857503	2.224231479
CA1	0.026927359	0.819837218	1.005907101	0	1.198751513	0	2.83289777	0	1.773732021	0.071324991	0.075923606	2.890389423	0	0.078265658	1.605405778	0.019835295	0	1.520436143	0.002616961	2.606962363	1.703843064	1.848637901	0.925548067	3.189224352	0.049387636	0.011406676	0	0.087641552	1.451198948	0	1.004138762	2.99381374	1.603470612	1.828885368	0	0.759945579	0.661710241	0	0.877862935	0	0	0	0.837228422	1.136500117	1.087589229	1.255846954	0	0.020872084	0.039470567
CA10	3.611542088	0	1.00706974	0	1.132358953	0	2.031805713	0	1.000271585	1.326495397	0.135054267	0.033051257	0.871226019	2.418409464	1.790872823	2.918388463	0.73539891	0.931799354	0.00437309	1.358651879	0	4.453850595	0	0.078493025	1.223675555	0.019203479	0	1.404365638	0	0	1.004952101	2.576971612	4.273574589	1.789169489	0	0.722258212	1.809674498	0	0	0	2.939148748	1.755294467	2.07825732	0	1.106072694	0.122848206	0	1.691304769	1.786579145
CA13	7.586950724	8.452963522	9.007748346	5.890634114	8.013011894	7.307517868	7.126669614	5.599835378	6.637898013	7.630264917	8.275959222	9.518895837	7.31150167	4.899252145	7.722337247	7.590285573	8.276396067	6.597648867	7.330169013	6.374697515	7.823503877	8.147347286	6.451839414	8.181347796	6.390494316	6.303866042	4.950315425	5.860035392	8.188104311	6.995638021	7.255323731	9.639779592	6.58423705	5.167683501	7.75359152	9.397570271	7.693346102	6.325783227	7.851940847	7.082742341	7.384371741	6.896291858	8.520398289	7.962063641	7.122081878	4.973845714	6.959528346	6.529654319	6.798868176
CA3	6.386522568	4.436822242	7.180486045	1.51341639	0	1.361649971	3.622351535	0	3.48211682	2.741861089	6.521995798	6.800918507	2.152096264	0.187633015	10.85341658	3.583733665	5.447798449	8.096535141	3.015992492	6.830996625	2.592373978	4.226002636	2.206113018	3.278429811	6.925151573	8.920928766	9.740285471	6.034977528	7.27110534	1.932114612	1.004951245	4.990664167	10.59010019	12.15660272	9.1611603	10.26211092	3.408497955	5.678873055	6.549108007	3.309207293	8.116628488	6.311788452	3.964078019	8.580180995	7.365935772	0.164216965	7.749095551	11.16859417	12.52589804
CA4	1.118894378	3.423073256	1.006978993	3.385103931	1.825708893	1.36610969	4.787659321	2.285777317	5.615574858	1.943317784	1.34224458	1.085815158	0	0.132028834	1.771867847	3.108792993	0.737953581	4.305366824	1.011433642	3.205390969	3.422926993	0.109712018	0.912929852	1.201588963	0.08152474	0.018300329	0.71736739	1.396985357	0.8623121	3.253472688	2.00588463	0.993752744	1.019667342	1.389106268	2.390062058	2.223423184	0.616729047	2.975977398	3.513931184	3.53991614	1.788323215	0	3.072930119	1.746872486	0.038403254	1.933830548	0	1.091917892	1.782807281
CA6	0.053929978	3.021481244	1.007247488	0.617532794	1.501011098	0.806707111	1.616327411	0	0	0.150889383	2.766734258	1.089486415	3.815232316	3.277918633	6.823318018	1.091055601	2.219175749	3.226535486	1.011876215	4.301988402	0	3.201685969	1.887487381	4.086382974	0.101668324	3.877878364	0.710287218	2.501728777	3.799871264	2.250840416	1.590864684	4.691490429	1.608699987	6.881824683	6.463820268	0.717926799	1.79230214	4.426410511	3.255410609	5.164361807	0	2.723058666	2.542857145	0.559097636	4.469108383	1.329901789	1.956191827	1.095881948	0.080269003
CA7	2.726047786	0.795329916	2.008175008	0.630629456	2.307244095	0	0.008901918	0	3.647135154	0.111326012	0.118841559	2.687382366	2.647960689	4.31092487	0.273071846	0.029984255	0	1.509027272	0.003913711	6.234847059	2.222042296	2.65913597	0	0.069571297	1.825864302	0.017152666	0	0.138180807	1.835139789	1.525031268	1.590428856	0	1.606919863	1.393064247	0.850696121	0	3.181447199	0	3.279281754	2.975469557	0.831053449	0.80829747	2.929110928	1.076539321	0.035939202	0.10826831	1.959911814	1.090010484	0.060400211
CA8	3.335800296	4.593346153	2.594491942	2.895363873	3.126492155	3.808131267	4.359529463	3.417674828	6.178192223	4.697250501	3.932273795	1.089424398	3.138306459	2.785609217	5.136481877	3.931759231	1.963856512	5.359963725	1.598787018	2.893123232	2.590043796	1.941182623	0	1.828506279	1.85096329	2.388583452	3.962769752	5.308559353	4.794780571	2.924963517	3.591957924	1.577407285	4.487950157	4.141430417	3.683214901	5.102190779	3.221393288	3.483185936	4.037731294	3.47796171	3.208936876	3.413090345	2.898032191	4.928891316	2.951027345	0.152466269	2.53835324	4.655699226	5.42002671
CAB39L	7.677606431	8.699640523	7.953090583	9.069224739	8.429180585	8.527182688	9.089167459	7.977951525	7.956054122	8.129457529	6.992487386	8.216316691	7.797762527	8.418362264	8.918120459	8.986003218	6.494227459	7.902484942	8.613515464	7.620063234	8.751049846	8.13409573	7.016316258	7.092926834	7.485624267	8.866621779	8.125442367	9.259692287	8.416326497	8.846360633	7.833957801	8.365552768	8.580518018	8.72111893	7.741976751	8.474154916	8.43489369	8.188019368	8.862273484	8.05213045	8.460726853	7.89066265	8.194194296	8.693173699	7.904838087	7.577361694	7.942527042	7.676995092	8.546083385
CACNA1S	8.486289838	2.043135672	5.565065505	2.270069336	1.134155853	0	4.125457266	0	3.811955379	0.169356995	7.215287038	5.081046638	0	1.365608015	10.55851319	0.04357054	4.722566912	8.435951391	1.011571008	5.988137032	2.906000916	1.30374607	1.888988402	0.10335019	6.368929351	7.945790339	10.13266102	5.617760411	8.43438244	2.512451805	2.006209827	0	8.915479221	11.29261808	10.58778718	10.73959368	2.749707421	6.616322231	9.006475814	6.084611895	8.523905258	6.411169317	1.75868651	9.270762599	6.615604127	0.164415897	7.63468627	12.06985798	13.04171887
CACNA2D1	8.421227961	9.319802484	10.93466746	8.186052324	7.874012148	6.565928891	8.494670072	6.813657698	10.57498782	6.111930842	7.885715749	8.863738318	10.52667095	6.624000987	9.628540309	8.642990328	6.890528837	9.177455313	6.284024992	6.331586918	10.87331696	11.85925299	8.109418704	6.155239659	7.158520197	7.450431292	10.2704908	8.745665037	10.03459026	7.639719114	5.679770873	7.933025371	9.460263785	10.92575004	9.785208329	10.07544255	10.5815477	8.838667922	9.654847811	9.862670317	6.841919881	7.009162203	8.949165432	9.628060319	9.051745101	6.522998253	11.43791983	10.65091548	11.92422203
CACNB1	10.43438518	7.092856223	7.941319598	6.880093383	6.369736122	6.422364576	7.277669625	6.613922108	7.925339035	8.656762048	9.199622313	7.205518511	6.433411408	9.022035966	10.96301139	7.061608806	8.254627994	9.984137049	8.617252346	7.631799283	8.15859295	7.925702095	8.254248281	8.767073676	8.429696623	9.489172756	10.41223547	6.508062633	9.762543192	7.924210534	7.538791052	6.944728542	8.945681187	11.09206365	10.91080685	10.24760276	7.462094327	8.508050202	8.668719546	7.895868382	8.757708704	8.584281748	7.321279039	9.90261304	7.764035847	6.832636969	8.498858683	12.04654006	12.95736094
CACNB4	3.628684854	7.308262737	5.097829406	3.738173462	4.311912232	2.730350072	2.843460094	1.549873049	4.502698468	1.971997453	3.939125051	2.43615552	5.828669355	3.288976789	6.840766743	3.293090352	6.568632926	4.423143936	2.014713727	5.46067864	4.985845283	6.470575035	4.192290142	4.876772536	2.281825837	3.97952748	1.630652861	3.347929278	5.217051456	5.727270836	3.006883419	3.161040513	4.936012213	4.445179861	4.813892339	4.702591728	4.150978507	3.587509967	6.158366883	4.498591652	3.55196483	2.313821664	3.963986082	5.676858934	5.511370689	1.961439925	3.857042957	4.303570372	4.77763037
CACNG1	8.352358918	4.206698232	5.295851523	0	0.622910876	0	2.356383198	0	1.002795846	1.333252703	7.500147722	6.896531303	0	3.058308252	9.166952351	2.111138751	4.181744449	8.776641783	0.005577991	5.228056684	4.024023899	0.153599878	1.481260039	1.2075202	6.156704053	7.255099165	8.91678772	5.822099688	7.501799705	0.946015771	1.590780669	1.577527075	7.189538821	9.665076908	8.839227785	7.918409274	0	6.471651711	6.549337044	6.14789787	6.109454928	6.019633492	0.810427401	7.825257911	5.581356004	0.163415926	5.621063943	10.87053971	11.11624062
CACNG5	0.023746946	0.82730379	1.00563647	0	1.215439058	0	0.005254172	1.558643727	2.278884978	0.06251898	1.871854904	0.017213049	0.895362425	0.06853948	0.143092554	0.017510075	0	0	1.009228943	2.133810312	3.623862922	0.057593525	0	0.039846807	0.043418738	0.010081622	0	0.076655616	0	0	1.589340863	1.579353978	1.60252143	0	0	0	0.674375095	0	0.88309696	0	1.424934372	0	1.408858565	1.862562544	2.416609088	1.242838233	1.554239269	0.018422617	0.034747712
CACNG6	7.385688187	0.789427192	4.258205159	0	0	0	1.616095098	0	3.051419999	0.166199657	5.538416423	4.212371627	0.870567303	0.184295884	8.461662689	0.042864225	3.412450145	7.340637521	0.005519594	4.232389261	1.936859776	0.151693492	0	0.101555718	5.679162471	6.517644318	7.125000369	2.50643073	6.69570262	0	1.005005219	4.691153715	5.386893843	8.426836865	7.618217584	6.898605913	2.252419724	4.72873958	5.991864154	3.472879184	5.436630717	4.026943321	3.526619966	6.73218904	4.058176065	0.161366482	4.593163636	9.14780003	9.908880795
CACNG7	0.043127345	1.343120757	0.002513065	0	0	0.812734893	1.614530864	0	1.92464743	1.941224595	0.125993604	2.42584988	0	0.130100698	1.766733876	1.683764321	0	5.001642377	1.011391027	5.070896308	0	0.108147144	0.913225313	1.810898402	2.583530444	0.018065173	2.433144341	2.023154344	0.862756564	0.946919618	2.327920829	0.993775648	0.007087867	0	0	0	1.131083624	1.818641639	1.420898523	1.433438469	1.789281269	1.358690817	1.366426365	0	0.03789774	0.114705921	0	1.09154923	0.063793484
CADM2	3.334458202	1.3322665	0.003139375	0.617737256	0	0.806765254	0.011730995	0	2.72012523	0.152892801	3.038815164	4.121415424	5.512929787	3.941397192	5.20043594	1.091077085	0.731281713	4.224171277	1.011876984	3.9645298	1.24038304	1.31130798	2.465572164	0.093938115	1.850421638	1.052076298	5.378402535	0.191881243	4.441276053	1.931209163	1.590870408	1.577411213	4.115561319	6.621011063	4.419913699	4.71290245	4.493696807	3.370002194	3.600638958	3.021565598	2.347306627	0.799646071	3.185950128	4.491871309	2.460178101	0.148507467	1.956119138	5.715709875	7.530711186
CADM3.AS1	2.279823658	1.601741025	1.207260305	3.007505184	1.439620043	3.620717347	0.089190317	2.667148457	3.131048135	0.158854862	1.464951142	0.729219991	3.041434589	1.484773065	3.783744495	2.614089286	1.229894404	1.374767652	0.05259877	0.341400733	1.880716912	1.145306606	0.700546449	2.845507395	0.040909186	2.459196609	2.577972753	0.25048073	3.693162202	1.84574496	0.088899942	0.008642668	3.783030311	3.536511055	3.140266712	4.442688647	1.533002651	2.259170156	5.625490322	1.845759824	2.367805194	1.539260207	4.224665895	3.467989629	3.015680211	0.07612111	3.391657736	1.256238468	5.104954414
CALCA	2.43934566	4.991381933	1.591723572	0	0	1.395989733	3.485640113	3.139952162	0	0.07624335	0.081187005	4.405759219	0	0.08370604	1.623914863	0.021119425	0	1.931352096	0.002782591	1.392066404	0	2.278094175	0	1.171453243	0.052705587	0.012137076	0	0.09379887	0.87900078	0	0.001190387	0	0.004783195	1.416196136	0	2.281911263	0	2.165483327	0.875169311	0.59976829	0.84856509	0	1.395528906	1.126992558	0.02526032	0.074225104	0	1.672637854	1.149398573
CALML6	4.25706082	1.332416073	1.593401274	1.804120494	0	0	0.0119983	0.969803615	5.509284012	1.972960819	2.436856262	0.040076047	4.854875423	5.954242152	6.37194924	2.927483052	3.309756528	2.492351354	4.66048096	5.35493029	3.163514941	4.661566027	3.57399222	2.588273573	2.881133277	5.072507101	3.163763494	0.197269779	1.418057849	4.676657165	3.006845215	0.993524919	1.020414534	3.33841	5.05824592	1.250163515	5.153680983	0.847407855	2.130046263	3.122432102	4.600729568	2.313814015	2.898025738	1.719659463	1.10909769	3.598814804	3.273434694	2.444085696	6.108130497
CALN1	2.746542711	1.334273252	1.007174363	2.893281625	0.619269095	0	4.682221172	0.970075575	7.354161821	2.410228946	2.437473337	1.088648547	0	2.011013279	6.444566595	0.042487965	0.734299185	5.453107682	0.005473301	5.320521258	0	1.940031967	2.464967142	2.258040395	2.882679844	1.6450902	3.038161882	5.02514417	3.497324678	3.382326763	2.591653474	0.993582871	3.350027758	2.9262927	3.361507995	3.582040907	3.113553467	4.299939578	1.816115576	3.938885989	4.383492666	0.801864317	1.358091684	4.118175254	5.363260592	1.327743972	0.965114244	4.381827066	4.422798276
CAMK2A	7.762465264	6.068747227	6.180442485	2.762456991	9.137626649	5.264937561	7.31532782	5.348397435	5.474194596	4.9215425	6.49916004	5.17144163	1.836766379	3.954531424	9.002372878	5.258653543	3.770982467	8.736188994	5.30251409	6.778799771	2.591625548	3.40590934	7.667483834	3.871296309	6.997390105	7.224975249	8.591291647	4.889759684	7.688266092	7.666965169	3.006853819	4.634567951	7.189554759	9.756791856	9.234569158	8.219596118	5.292695365	6.868906133	7.693498355	5.878115762	8.245007413	8.143370885	4.665958492	8.021370184	7.038847009	9.109037196	8.133123034	10.45394432	11.6059926
CAMK2B	7.210816318	6.904328489	6.368078974	5.283910661	5.395858439	1.361116579	5.038705672	3.128503808	5.745239871	3.243982973	6.476437954	5.68226983	4.665062377	7.975802077	8.959573055	4.520251632	4.762709531	6.984589861	5.37467647	8.290137418	5.200401517	3.873743964	4.040560779	4.196095178	5.492268306	7.509897238	8.167075346	1.414175686	7.522119655	7.878749518	7.08420718	5.990577701	6.88764857	9.473248919	8.77051561	8.279142464	7.046462342	4.681330965	7.802930595	5.303189495	7.184688912	5.556456562	3.80464646	8.061543646	4.322166507	6.210709588	5.992894865	10.26955195	11.65989608
CAND2	7.010219213	4.076491504	8.248968097	5.589709552	5.326923489	5.68663399	4.89661167	5.241528858	6.075189133	5.714508243	6.142171861	4.518072636	6.722855595	7.100696976	8.038283132	5.299355467	8.033646066	6.885829797	3.475836595	6.145537769	8.639476862	7.290486778	4.192076399	4.196085033	6.301490638	6.518044367	8.849186884	4.814978845	7.222113565	7.213427051	7.274181106	6.690989064	8.029717194	9.652909407	8.236577799	8.164800668	9.121816478	6.641344924	8.272343315	5.936170201	6.257705317	7.597214156	6.292681722	7.947995696	6.062547762	4.250813635	5.970873647	10.09626646	11.87296956
CAP2	8.811100206	9.532119314	7.849784884	9.339951468	7.712266572	8.589419337	8.616774322	7.381868181	8.535778701	8.449095975	9.767231316	6.883459106	8.225261607	6.445716991	10.3199392	8.619070248	8.528150627	10.35814336	7.392349412	9.734010572	7.545974594	8.25425225	9.621010968	10.29540628	9.458494931	8.88610111	10.31848037	9.65782477	9.085934041	9.418337253	5.136586053	7.891378464	9.312896627	11.14346934	10.35854936	9.892396102	9.1831055	9.436952356	9.45054454	8.734779546	7.698639047	9.507575653	8.144973839	10.63470325	9.072801239	8.481720398	8.562816961	11.39673042	12.56200164
CAPN13	6.22101531	3.15332297	9.66696229	0.625138202	2.890314214	5.464872629	2.620327294	0	4.883967238	5.926275963	1.356682384	7.278045297	6.196881683	4.308116028	5.738877348	6.21763397	1.271217883	1.504588799	2.600534628	2.725860081	3.275220353	2.709459429	0.911765865	2.256402539	2.279962412	0.024566511	0	2.060772763	2.971984172	3.622683143	2.328424465	3.575926593	4.198809792	0.830012221	0.846622308	2.916229066	5.843377153	1.407855236	2.131512244	5.705533007	3.552055423	3.794316989	8.020202635	3.956184881	2.460245499	1.324612244	6.323516944	3.832733879	4.501968071
CAPN14	6.918912859	5.510399558	10.91371008	7.209769241	5.524546243	10.35353423	10.26452246	5.540963098	6.333036216	3.909371976	4.73797051	7.477447977	10.3759723	3.286417026	10.15235429	9.345444638	7.400190816	4.706200412	7.752020747	6.416362646	4.604400113	7.147096053	4.118425662	2.255048787	5.492279858	4.932118013	3.738744763	4.652305814	7.091134767	10.30875413	5.007295718	7.933032366	4.614069804	5.167729201	5.015896536	7.088568869	10.43210231	4.169156513	9.016156086	7.449490421	9.855591756	6.529694599	8.619202547	5.820213607	6.582399342	4.695759045	7.035721841	5.891797987	4.64687363
CAPN3	5.497507799	4.006381601	4.469755908	4.653558601	2.756366403	3.804981647	2.620397064	5.000691059	4.673181995	4.363786728	5.922274075	0.042265626	4.508058136	3.660155632	7.54207382	3.826212155	5.44847564	5.598410518	6.265101919	6.043353734	3.274808149	5.750280461	5.294334809	5.68777866	6.782859759	8.530236452	6.963865239	3.545945329	4.919738603	5.53425994	4.094640008	4.450175827	4.672997578	8.305849995	7.702659903	7.549819271	6.070783522	2.95614306	6.951557693	3.880242164	5.593631634	4.948443151	5.294947872	6.319456297	4.738386572	6.97861055	6.533516403	7.773593474	10.08344549
CAPN5	9.225234077	7.719001741	9.659849384	9.414182081	10.34309373	10.08822593	9.42521682	9.132940286	8.965185722	8.829438542	7.701442235	8.071426322	8.679665835	9.592388202	9.393088973	9.128426921	7.505032267	9.074130736	8.151756713	6.287237961	6.935946232	8.809268946	8.170034251	8.532997842	8.215042307	10.09790892	7.601720679	8.924986664	9.371703851	9.523984212	8.157163237	11.59273611	9.400490762	8.729476646	8.814204159	9.097206476	10.82501683	10.14272455	9.875309229	9.843030543	9.429495315	7.87069925	8.908176517	9.428713851	9.551380268	7.608427901	8.167301373	10.08503424	9.596395173
CAPN6	7.28570536	3.687390154	5.219892978	2.056857909	6.300205483	3.964357688	3.206696632	0.97036857	5.043150655	1.968512228	7.555086671	2.701267108	6.963964889	0.186409487	8.763255832	6.012728169	3.194210608	3.486896796	2.01459894	3.178079651	3.16200113	0.153373168	1.481161429	1.207741987	2.88147922	0.024589825	3.570343828	2.060441548	5.671479964	5.345815794	3.328910446	2.991223292	7.553224294	8.375553727	6.088011881	5.777013165	6.055667896	4.582121212	5.510254599	4.744288366	5.435993106	4.227257333	6.394349302	7.699432453	4.400488624	0.163172174	4.408856892	5.345656288	10.011201
CAPN8	2.152651467	3.393196051	5.010167741	1.504624724	0.615679214	2.541765287	2.620388542	2.545017376	4.315574144	3.610258111	2.771332488	0.040022219	2.628562463	0.173648749	3.834350199	3.582746419	1.266159079	5.070594535	4.717060393	4.570195572	2.187448472	5.058230104	1.887138653	5.330993214	5.634397492	3.530369312	2.402923761	4.638613904	2.394497013	2.511866176	2.59163748	2.576424586	2.611783793	3.45312314	2.951770498	0.718567188	3.11670582	3.7812698	3.377955234	4.056006702	0	5.728512284	4.524821604	1.424767222	4.149135076	1.330257156	3.857628401	1.696026351	1.183627892
CAPN9	2.152070766	2.513967758	1.007248073	1.126919028	1.123420428	1.356883321	1.027019374	1.54969567	7.380795352	1.971596793	0.162956883	3.579430497	2.409771705	3.052256413	1.844190949	3.120263319	2.218708614	2.231753206	0.005127351	3.718149616	1.935477361	4.105475071	0	3.079859762	0.10249826	0.022588322	1.93570186	0.190962682	2.136527728	1.520529492	3.006792336	4.691454681	1.608716794	2.928995592	2.594663084	4.229439708	3.007180071	1.405091229	1.81566557	2.507319118	1.776547657	4.411307215	0.806286763	2.804313331	2.460045008	1.961117236	1.956142679	4.036427597	3.044721702
CAPS	9.039124428	7.52024575	8.782076247	6.385964997	6.093621428	6.515352904	6.378986088	6.59956964	10.65571637	7.747299037	7.467206387	13.77224948	7.885480218	11.09828155	8.634835039	8.153489756	7.898881653	8.34386599	7.564207004	8.875725053	7.977722187	8.977150945	7.488456451	7.229425998	7.475586191	9.11167383	6.321664895	6.099394209	8.302610983	6.458069688	8.466848035	5.545196466	7.695091515	7.308295854	8.738841575	6.565580206	8.503510648	5.816170696	7.494570864	7.307970344	7.073087109	7.655914937	8.055025091	6.651675367	7.014384843	8.051385817	9.258725593	7.277317205	7.644218616
CAPSL	3.74613902	4.506888617	0.002948823	0	0	0	2.619499484	0	2.5987445	1.965564576	3.026002434	3.115330441	0.869007352	4.165929224	2.495715033	2.110158945	0	2.49442726	0.004834136	0	2.410249134	0.129880737	3.200892556	3.07292878	1.84670803	0.021269876	0.710746003	4.105295213	3.128964286	0.945053558	1.005054084	0	0.008325206	0	0.843934751	1.642095765	0	2.603333718	0.854007087	0	0	3.627758094	0.806716579	2.369007876	0.044815091	0.137957471	0	2.1159317	1.793525043
CARD18	7.693306913	4.076567365	2.008886694	8.946363426	6.572144952	4.756503875	8.523084001	7.966851496	0.519857983	1.967230278	4.951583103	2.700997334	4.131090556	8.131473086	8.608607404	5.653433393	5.050788343	6.323573333	6.875252033	9.005002403	1.939493402	8.37574829	7.573879786	11.95154175	8.208364654	7.130536911	4.843993404	9.303864816	7.213682167	10.17252521	8.952850339	4.312701299	3.835915685	7.93815074	9.959521297	9.302704954	3.317046032	11.27867607	7.989881048	6.954978087	3.208227767	3.297534812	6.565351416	7.14546478	8.531594335	5.739820283	5.234209687	7.171027271	3.568514815
CARNS1	7.739269014	5.806501464	6.295908584	4.266936551	6.080647626	4.712276207	4.497810948	5.00066043	5.776524068	4.458010214	6.051753342	6.757461956	5.871013911	5.367852265	8.477848326	5.129106403	7.11135512	7.979418245	5.187005862	5.853132483	5.725093542	4.118471941	4.955875098	5.787904237	6.051155872	7.697135158	7.924157618	5.214103578	6.917322952	4.505396234	4.961487437	7.27596184	6.948470757	8.140129776	7.759911558	6.706012355	6.203477982	6.181091572	6.191056761	6.006454134	5.944324762	6.887100083	5.708904719	6.895334957	5.910181797	6.499886056	7.374664202	10.00449314	10.74597971
CASC1	2.743366511	1.332698162	1.00724051	1.50567542	2.264879868	0.806756533	1.026988301	0	4.0524909	1.338417701	2.763300819	3.819475177	4.275486995	3.27346936	3.29927117	2.925394541	2.625799237	3.489653443	2.014625683	5.828204029	6.148516357	2.703061379	0.910049735	2.255107432	1.230884435	2.387778681	2.190931207	2.060077062	2.975534617	2.734201978	3.006726417	2.798822595	2.611415053	1.78175864	2.118273697	2.201832243	3.42073744	1.40546145	2.390562673	3.639935956	1.37691452	3.042900532	2.544243549	1.721874571	2.9484817	4.32935085	2.95297009	2.707729171	1.795167817
CASC8	4.633328889	5.962535741	2.817039293	4.494249147	7.275765606	4.71232027	3.496741094	3.764710689	9.981109086	3.016354251	3.940015638	9.191492761	2.818865695	7.871649582	4.660901749	5.299211681	5.94672778	5.324375449	3.601479537	5.511446764	1.632677159	7.922857465	6.737493116	4.290057497	3.770740467	3.240643798	3.161833186	3.719952125	3.96385097	5.752278266	4.53080552	5.873244146	3.027607981	3.994310002	4.163424788	5.889677747	2.437317854	2.788549989	3.251983004	5.470468926	3.911658098	6.356016843	3.717595526	2.800262871	1.10736956	4.142874398	4.271494475	3.299437126	0.088276983
CASP14	11.89862057	5.905765365	11.33027845	12.2472251	1.135990776	14.1230067	10.79762549	10.60472211	3.980452171	11.2099762	11.79055714	7.162061389	4.665627854	3.656227916	11.94589811	7.899298531	11.31341293	11.80495885	13.81614403	14.45485953	4.515893933	2.370335062	13.03339594	14.81562375	13.30739142	11.69172491	10.75537161	13.32476191	8.034828746	11.78645177	8.542696644	7.690955818	9.982573729	12.78416457	10.94020844	8.473794264	8.636406762	12.0725194	8.674735199	10.26626098	4.596877191	12.40330388	11.20451218	12.95650477	15.28996368	13.22329191	9.479438604	11.87259312	10.53627988
CASP5	4.258936474	2.511972508	3.917040755	8.025094353	4.313714894	5.237058389	5.323756701	6.365913842	5.147006595	4.151944957	5.071772952	1.688446767	2.818458803	3.059678967	4.51983471	5.882938691	3.992310815	4.423524978	7.383255216	2.724825921	3.815961841	3.209634827	1.887253552	3.451351991	2.613512057	3.979302483	3.380728888	3.717744456	2.39418341	6.049626461	3.006878542	5.38305433	6.488544291	5.444227511	2.782933609	3.901622145	3.218587747	5.924603483	5.715522215	5.944820172	3.651253356	3.954618833	6.052029282	7.479997564	5.853473316	5.353002654	6.015366276	1.695806616	5.954794425
CASQ1	5.602380125	2.869756298	3.595013432	3.332423603	2.055077712	1.361902888	1.026322094	2.283303956	3.326365483	1.966091776	5.249026975	2.92513099	2.1522709	2.783322639	11.02730386	0.043573047	1.969016619	5.324290092	2.014519372	4.408540274	3.657333159	1.934766821	1.888995107	3.082252115	5.128217212	6.895441938	10.79046272	2.501399836	5.896905238	3.38267597	2.328388803	1.577563954	9.38513851	12.05855832	9.358744286	9.355202377	4.848310609	2.957291283	8.311515963	3.692807399	9.202309832	6.650841807	3.626188162	9.253487322	5.988532299	1.32218958	8.274575736	9.980392356	13.38570163
CATIP	3.616540766	3.876698947	1.007162483	2.065571726	1.810421916	1.360073721	3.494275324	0.970092254	3.083961089	1.959653513	2.747998508	4.114416602	2.826869898	4.700238694	0.343667334	1.68792904	1.269727766	3.230397025	3.185205196	4.730715416	3.058127412	1.30511586	1.89001799	1.821468256	2.270741103	2.386036767	1.635437038	2.047226107	2.141475826	2.928435661	3.32848936	2.79907893	2.024593183	1.38357892	0.844832552	2.426960043	2.266585654	1.407813974	2.615369261	3.50968434	1.781157206	3.05118785	2.741324929	3.061916442	1.107629963	1.949620257	2.277914433	2.92749447	1.180721168
CATSPERD	0.039749493	1.750713343	1.592682553	0.632929396	0	0	0.008663812	1.966041318	3.858127829	1.309469542	0.115246661	2.42197158	3.011530072	3.398780315	0.263537197	2.099857365	0.743670147	1.509780593	0.003809663	5.375813411	0	2.919534485	1.487600097	1.195011954	3.424590826	1.640036419	0.723410571	1.382076629	2.154809099	0	0.001628561	1.578041532	0.006554794	0.835605539	1.413869374	0.730826403	2.811439534	1.417898545	2.82321373	2.216640987	1.795368648	0	2.571499369	2.01606707	0.034946492	0.105029041	2.544007376	0.030704285	0.058684507
CAV3	8.047306288	4.076262731	5.054809826	0	0	0	1.026543557	0	0.517725007	1.334438554	6.783690591	5.742259852	0	0.18570001	9.601112094	0.04314252	4.680752064	8.736534342	1.011667087	6.178798276	0.715534592	1.306507166	0	2.857027887	5.409162197	7.2648487	8.112085461	4.814787573	7.064207483	0	0.002371171	1.577503967	6.006794438	8.144519259	8.069438271	6.577947629	0	5.726434956	5.951867308	4.776582979	4.737578117	4.559880546	0.809848899	6.803542257	4.545309065	0.162566173	3.94996045	9.878600337	10.55933792
CBLN2	4.633242938	5.906379849	1.007136788	2.266342311	8.773471072	1.75707346	1.616057957	1.550053948	7.04483197	7.421439407	1.35820096	8.63564247	7.491165062	4.307962657	2.991803003	0.042970582	1.270097825	2.231756124	4.104236072	1.752164302	10.17307292	2.710406877	5.540303998	0.101825653	1.22830148	0.024416365	3.275001461	5.324991036	4.79081699	2.924701934	1.590811739	1.991988126	3.728951116	0.829374548	3.58208165	3.581915984	0.615026286	0.849580212	7.56957679	4.417566229	0.826009954	0	2.323844698	2.667429896	1.107586078	0.161824698	3.121456186	5.91781376	2.553666918
CCAT1	5.377741853	3.911177668	3.996443808	1.853346755	8.595020049	9.527183521	0.103085651	9.547718479	10.38185782	1.439877199	1.458454054	3.16816193	7.25159938	0	3.831421593	2.619752026	8.530883729	0	0.06026696	2.669694198	8.345264531	9.391963363	8.724281377	0.079194306	2.746735308	5.980028736	9.03709251	1.678774145	8.407109193	8.758336939	10.78182766	10.74435019	7.15672234	6.715677001	6.183977522	8.567230623	1.973086289	0.083128132	4.34498904	6.072110451	7.488479336	4.401114593	4.347025213	11.0290478	1.330772002	5.368113841	0	0.102868354	2.374420598
CCDC110	4.693968741	5.639482155	5.402505777	1.504660072	1.124089627	1.356980174	4.207462552	1.962301644	5.00586803	2.74380702	3.270145886	6.851702988	4.334778892	3.807920932	4.362924782	4.649181973	1.266201048	5.78311264	2.337201216	4.172592379	4.323028717	5.369426782	3.458907938	3.277459847	2.881161639	3.392594891	3.660246345	4.132845273	3.884282276	1.520500301	2.591639426	4.514463799	3.935196533	4.448633214	4.02276143	4.579625495	5.071255586	3.243795821	4.997407532	4.055618311	2.922414961	3.413049738	3.04813343	4.524987311	4.319530673	3.752829842	2.760036948	5.176935564	5.057266412
CCDC114	4.816294277	3.27721588	5.180223816	1.129073385	2.889072054	0	0.01226478	2.282808079	4.890843832	0.161148262	2.773338242	4.825431709	5.535849465	5.750227833	2.991198323	3.445567116	5.525772017	6.239069979	3.923491526	6.718776398	6.068610767	5.063956809	6.377182023	5.334985346	3.895753932	6.095939661	4.151022553	3.346358277	3.258569523	4.313651207	3.592005224	5.348308475	3.197776864	3.557735243	5.127940142	2.915379393	4.853550748	2.12130776	3.376749071	4.201580086	3.332079081	5.656797065	2.897075039	3.137141306	3.607989108	4.835775096	3.535742502	3.716198015	2.554355192
CCDC129	0.049310217	0	1.007177032	1.510676261	0	0	0.010652146	3.767505118	1.654689891	1.961156597	1.355994803	0.035440517	0	1.998517632	0.348848713	2.10894601	0	0	1.011759714	2.903815115	0	1.930746402	0	0.084502575	3.092080584	0.020566746	0	0.170708138	0.859008587	3.097651027	2.006142704	0	0.008054238	0	1.40315975	1.64457894	4.239983197	2.126603989	4.801374024	1.044664911	0	0	1.759008279	0.560430796	0.043292144	0.132767684	0	0.037990494	0.07319746
CCDC150	6.700262633	7.068536978	6.94125476	5.488359836	3.992364471	4.799441913	3.845131841	5.570758637	7.056216829	5.892575808	5.818167209	4.649624168	7.538996834	7.346987256	5.257824402	6.339556297	8.067612991	5.324365837	6.717653628	8.124454144	6.030429605	7.396804003	6.761916546	5.910857585	6.230233444	6.843156413	5.859058916	3.117595076	6.529770349	5.504469251	5.499180843	5.545207516	4.350911265	5.027363228	5.673688602	4.527084545	7.591758705	5.445089514	5.736390842	6.085922587	6.334503909	6.686211912	6.763246403	5.488687283	4.545305685	5.977786564	6.17737056	3.299425905	5.163438189
CCDC155	4.255431135	4.213676969	5.764956149	0	0.614985974	0	1.616366609	0	2.719669946	0.153436895	0.164307447	2.110063842	1.430604611	3.280892317	0.403178892	0.039971437	4.190267398	0	0.005162737	5.35788103	7.258020972	2.375036025	0	1.211715264	0.10329312	0.02274766	0	0.192592673	0.858052783	0	0.002204826	2.991290129	0.008893765	0	2.375215341	0.718095161	6.224822204	0.847163562	2.967131151	3.95032996	2.089670412	1.348323818	2.323815025	1.054462965	0.048025593	1.961561508	1.956102435	0.042114991	0.081520433
CCDC160	1.121649299	0.788657636	4.096757018	1.133055199	2.0653733	1.762002058	0.010270354	0	2.872171578	1.955819544	1.352044475	0.034132469	3.411522257	2.755313126	1.803075419	1.687090975	0	2.496796365	0.004511018	1.757138649	1.637590296	0.119943219	1.482034353	0.081206445	1.225796213	0.019820813	2.60878401	0.163427034	1.421650961	0.945701575	0.001927405	1.577614907	1.020078957	1.384790788	1.404694922	0.720762134	1.80514551	0	0	0.55190787	0.825327203	0	2.9125683	1.060488348	1.707164323	1.320906346	1.544885736	2.113099016	1.788927244
CCDC162P	7.345671519	5.945160402	5.01038093	3.664943982	3.660260029	1.756428676	2.620463493	3.864130496	6.252887704	3.616013354	3.939693679	1.687956074	2.986617935	6.597685833	4.775508145	2.438023613	6.76004848	4.358974317	5.971292912	6.498599708	3.274575783	7.428013901	3.87116358	5.100531905	2.613193339	2.876701278	2.188488898	2.063858062	5.075972844	4.920156488	4.177109159	4.74560525	3.35003157	4.91282217	3.101007675	2.601119572	6.000870945	3.481282153	2.607317832	5.708188065	5.437030927	5.427964217	5.103397065	2.666656024	4.738084979	6.622527834	6.563462344	4.303766566	4.158650585
CCDC17	6.4422896	4.58846907	4.258194522	4.267678147	3.010931707	3.307192417	4.037949964	4.956432448	4.941102381	5.55026509	4.949482957	2.110053023	5.265891723	5.31441623	4.387264404	5.338269538	5.399171223	6.357523609	5.54061632	5.854535122	6.095763112	4.420317862	6.700778481	5.879451135	6.66144857	7.517434709	6.14178667	3.348092767	4.791236287	5.826613253	4.707685562	4.160735146	3.613354313	5.496814231	5.790040067	4.381914469	5.221342177	2.788085582	4.691697462	5.142222414	3.743020412	4.986528264	5.617213458	4.3084104	4.239243788	3.758619948	5.036583848	5.042092534	4.058428146
CCDC170	5.567464569	5.293998786	6.032813769	5.490051918	5.328984498	5.439001636	6.061175179	5.348580088	4.798744427	4.154462439	4.949836686	5.448749071	4.451891667	5.678733478	4.775708189	4.651542296	4.181970769	5.542135709	4.409180869	5.349126497	5.706547472	3.874099815	5.700969704	3.452050257	4.121837195	4.395307143	4.468424887	5.569642775	6.777899217	5.205341782	4.094634435	5.276070243	7.286821376	6.216811983	5.854900361	6.986347691	4.849312283	6.264548152	7.596233259	7.035175029	5.758511491	6.190988639	6.152531541	7.168996735	6.709425859	3.898293041	6.440603195	5.808425817	6.812027358
CCDC173	2.476968491	3.285462016	2.594325066	1.506333196	1.124004907	1.357578211	1.616179752	2.283390439	3.835025555	3.003346005	3.623958133	2.699161205	3.905128669	4.379147734	1.834538486	3.118404238	5.005096501	3.076154046	3.185665052	3.04881597	4.335450043	3.195973469	3.048426729	2.254193835	2.606807415	1.645009869	2.763095877	1.419575978	2.397158267	3.625491522	3.913727795	1.577451402	4.114955016	2.573470533	3.106883033	1.948687747	4.417705798	1.405713118	2.391188599	4.125314589	0.823290991	2.725669671	1.756097624	2.365688153	2.132600044	1.328447279	1.956468157	2.70720931	3.406399681
CCDC178	2.139499233	1.34407232	0.002480622	3.070846405	2.083346986	0	1.614387027	1.55176528	1.380341376	0.116229992	0.124120888	1.681586332	1.845528832	2.402934039	2.408930894	2.691190545	1.675600438	1.918944707	0.004065058	0	1.25480568	0.106569806	0	2.234112046	1.21815262	1.049632817	0	2.450760469	1.832717211	0.947115283	1.004851616	0	1.019516251	2.110687314	1.410082215	2.955165781	1.13256149	0	3.903524565	1.435478752	1.79027517	0.806395926	3.338450921	1.071719513	1.103709095	0.113021166	2.764783476	0.032836867	1.173673293
CCDC181	4.075655674	3.019037522	3.594930019	3.42619442	2.609848197	1.755019014	2.843262958	3.417737496	3.757957975	4.145616769	3.269287097	5.76740844	3.813055719	3.806768081	4.359335232	3.708524473	4.68870968	4.900913779	4.540131762	5.326504689	0.710671794	4.21779172	3.459114549	3.276979045	4.834655621	4.772655928	4.376423456	3.711110203	3.884670369	3.623556898	3.006836793	2.576429918	2.348167153	2.569916585	3.94548158	3.175984431	3.497715084	4.028532237	3.492960844	3.397719559	2.565100742	4.101334305	4.418586984	3.715683741	4.055569796	3.425541591	4.47394906	4.99004764	3.412761801
CCDC33	1.116822709	0	3.178525554	0.629711184	0.626921876	0.81463624	1.02557207	0.971275793	0.522197378	0.1127346	0.120357555	1.084361076	0	1.968644395	1.750666948	0.03032962	0	0.933607889	0.003957348	2.083204751	1.257368133	0.103397221	0	0.070411255	1.215998428	1.049205863	0	0.139980213	1.428016722	1.524786784	1.004811471	2.5773402	1.019352677	0.833853257	0	1.266560251	2.079583474	0	0	1.741740699	3.866633924	0.807730241	1.771788991	0.572032899	1.102775282	0.109633638	1.546610612	2.431008221	0.061121706
CCDC38	3.164440479	3.279186362	2.59448226	5.369451268	3.127213494	4.473692735	5.207619206	0.969787562	2.095898141	1.972771741	3.791980492	3.706383041	1.430609235	5.580326571	2.527410546	1.091031867	2.217671753	1.503377801	1.598787547	3.179609153	1.628624154	4.5819498	5.456407724	1.828442406	2.281572578	4.159222582	6.167335458	0.195908065	1.821018874	6.445401541	5.216565595	2.313579345	1.020424599	2.569951483	5.817702252	0.718425423	3.222171217	4.779114738	2.388575949	3.397875952	1.77623992	1.348382566	3.721015924	2.175061215	3.468520556	5.295313636	3.410796405	3.714931395	1.183674001
CCDC60	2.152020569	1.332296405	5.097481133	0.617620327	0.614790289	0.806727758	0.011665718	0	2.588253815	1.339444215	2.767637959	1.688483503	5.513526302	1.374339609	5.418144345	1.69028804	0	1.503428986	0.005118898	3.526770598	2.907703437	1.311201635	0	0.093362021	0.102308597	0.022550268	0.710338027	0.190574142	0	2.250757803	1.590867849	0.993516343	1.020439107	0.826572079	1.400823623	0.71797487	5.313522622	0	0.853606524	1.410398044	2.347563384	1.34836396	2.542502336	1.720269767	0.047595992	1.330061326	2.276550843	0.041740899	0.080762266
CCDC65	6.152637747	4.437162546	4.86834027	5.811720214	4.532031725	4.521066452	4.73886003	5.737572726	6.475646796	6.245367596	5.013888824	3.291013466	4.562717062	4.75169534	5.167903902	5.128580638	4.950702949	5.184004592	5.602018841	5.433292036	5.286003562	4.947230744	5.649596745	4.683832719	5.407608265	6.500712732	6.736495621	4.142294535	6.265322661	7.277141207	4.914152733	4.634592382	5.277177213	5.624460664	6.034331548	5.500990904	6.114383529	5.096025244	5.827501142	5.391852684	5.926072223	5.677179697	6.279675593	5.808289425	5.153713655	6.152101445	5.676837709	5.750528293	4.422964333
CCDC78	7.404961507	6.321433259	3.331911525	4.111329187	2.050498925	2.541668163	3.036511192	4.711381679	8.607786071	5.712317771	4.882828168	4.710982965	6.735822234	6.577441047	5.898282009	5.829894426	5.982374341	5.51288512	6.125658007	5.228777447	6.255959024	7.723685141	4.726963713	8.250174911	5.747879661	5.855881676	5.230180162	3.348068056	4.790962593	6.647295065	6.561928357	4.078282942	3.613361102	3.212374076	5.99584103	3.286700098	5.474097529	2.59840099	4.642662707	6.198873958	3.207356811	3.516602891	4.959081942	4.30788875	2.460750696	4.53356943	6.340997628	3.128481708	3.569179469
CCDC81	6.258343343	4.544551303	3.009769832	3.333813047	2.756948592	2.898685034	3.358728995	4.480952717	4.087613867	3.241732112	4.059066734	3.290021625	1.430643918	5.401510036	4.362592327	3.292100178	4.554988408	4.945052452	3.338143329	5.170637391	3.277366549	3.40286104	3.959958846	3.867534377	4.116788979	4.53168841	5.347533693	3.342535912	4.044234411	3.245821614	1.005070181	3.798354589	3.61305679	3.837801739	5.416515841	3.051898731	2.599831915	3.589485456	4.595841012	3.697095979	3.07276343	4.030713081	4.302877585	4.073527581	3.606930045	4.018462834	2.538353157	4.939733136	3.5664078
CCDC85A	1.124039596	2.705398079	4.40217996	2.61997727	1.802337955	3.053080445	2.356220064	2.959675395	3.770369957	2.404094511	1.361443517	0.037964485	3.518115529	3.047054911	3.801471547	2.701680692	2.625665438	1.913315162	0.004997324	2.539395166	1.936956463	5.208057424	0.910043796	2.584353758	0.099589308	2.063859336	2.761478638	2.832615652	4.887667969	3.625046066	1.005071818	0.993522075	4.728207969	4.661154362	4.303024587	4.874967505	3.506981779	4.033083021	5.151359553	2.91426014	2.926089132	3.524594157	3.813273046	4.540033837	2.948551845	2.725478368	3.652430684	3.125268917	6.123868192
CCER2	4.966370404	0.787327137	1.593259506	0	0	0	0.010702911	0	3.515180705	0.137374238	2.420027668	2.432145532	3.523192947	5.211128756	1.818426407	2.698853171	1.268842323	2.716711008	2.014380477	4.251894365	3.05560442	2.693089264	1.889518533	1.822677667	1.228271205	3.874971634	0.711533497	0.171684414	0.858909871	3.249222331	0.002007699	0	1.608330331	0.827580461	1.806132093	0.719167801	3.754434311	0	1.818882594	2.357855793	0	0.800688242	2.072350111	1.057251459	0.043506899	0.133497051	0.965033193	1.693826446	2.217515542
CCL14	4.338422803	2.513287745	1.593399733	4.17578263	2.758533092	2.731990843	1.616374337	4.911795476	4.187074191	2.742028259	1.998136821	1.089499891	4.205073937	5.296876234	6.649318971	2.112052768	2.622240076	4.70888472	0.005185156	2.536980737	2.403476139	0.14092325	0.910035058	3.08097862	0.103797437	1.645406687	3.165418844	0.193628256	5.38099094	4.922273874	4.094485598	1.577408284	5.454665574	4.703736405	3.479016753	5.810428645	2.251830905	2.789459119	5.959490366	4.792807316	3.555444468	4.464127368	5.576462282	5.225144516	2.726184982	0.149798805	2.760203117	3.588489466	6.890959814
CCL2	10.07761885	10.78509486	11.07803614	10.47567383	8.485144608	9.852462002	10.25855386	10.60832548	10.48106539	8.488758623	8.087212545	9.630950769	8.468450905	9.364026579	11.06651346	8.311125796	9.655426874	10.36218683	10.85182995	5.09757621	8.162214566	9.71313021	9.480794181	10.05965526	9.19708136	9.563418427	9.503783019	9.866718579	11.6953337	10.11566407	8.369363834	9.601521063	11.79262703	9.856660684	9.805815521	11.90669427	8.016015319	10.16739639	12.09744812	10.68795995	10.80646391	7.895381238	10.82536591	11.71592717	10.24450343	9.114371431	9.938161479	9.25711905	13.45567813
CCL23	3.623218609	2.872861279	3.469183855	4.236463277	4.378200216	4.184636487	5.165989585	4.816415283	1.8909385	2.736815523	2.430890714	2.699770127	2.630691072	4.060249758	3.999352016	1.090961274	2.625467001	2.232225994	3.823427931	2.539254118	0	0.135276576	2.205811785	2.255343394	1.230973189	0.022045416	1.629970678	3.103369279	4.048684243	2.926091237	3.328737027	0.993521277	5.072200028	3.342645698	3.780387203	5.37064061	2.255194119	1.807992358	6.269883277	3.56590923	2.925933612	2.724387199	3.427880131	4.651751933	3.603743588	1.959141413	5.343816147	2.117097298	5.100155686
CCL25	2.474737561	3.950829952	4.009564712	1.12934777	2.624081103	1.758694584	0.010810787	0	7.397255175	0.138979643	1.357435503	0.035984896	1.837372484	2.435029592	2.486942652	3.116315539	2.631801423	0	1.598586986	4.311827888	6.319095836	0.127167273	0	1.209345321	1.228801661	0.02087689	0	0.173765419	0	1.521303485	1.005040078	2.991571044	5.581429731	0	0	1.643414299	1.497117067	0	3.607929276	1.71194103	2.094056204	0	3.434086738	1.056606709	0.043963537	0.135050587	1.956916337	0.03857587	4.403948143
CCL28	8.60000601	10.75189817	8.345971201	4.536150502	7.223901723	8.306926487	6.378984855	8.652524646	6.963808862	8.631368201	6.857977232	7.52963207	9.293069394	6.744532675	7.709264068	8.670293596	9.024603872	7.218894439	5.104531328	8.941671658	8.272542321	4.326554681	7.580653407	7.205511127	8.670522987	7.509998554	8.813683845	9.206005516	5.403909667	7.583998658	8.172319567	10.48636361	7.948622422	7.360504753	8.156894235	6.411341553	7.256853343	7.671140072	7.681167892	6.44611493	7.902825697	8.092426704	8.124197188	8.763887897	6.937707357	10.6637192	6.288246678	6.995623588	6.259250562
CD177	6.285441365	10.06949425	8.060434328	12.9060932	14.35399621	8.592403905	7.73279289	9.427165217	10.14073416	8.033877791	3.797222144	4.447143881	10.46736646	5.20888663	10.93733949	12.43003539	5.589702294	8.536948517	10.62930756	6.62077972	7.973360334	7.782516452	6.309893701	11.06886245	8.959678175	7.882815052	10.67759773	8.998931575	9.272463223	12.07577301	6.693890336	10.29883258	8.909395551	6.908639768	6.647927866	8.418768438	9.69607665	7.65891655	10.71416286	10.37992192	10.16902929	6.627461846	11.85516003	2.925744796	8.206688813	5.914202647	3.757856972	7.193028507	7.517902074
CD200R1	6.683957237	5.632399494	7.376810393	6.015224243	5.919392624	6.616377438	5.126123754	6.105773985	5.548790589	3.616092607	4.812097271	5.336376314	5.533638466	6.921354643	6.978319426	4.883414233	4.18175349	5.357673402	5.017022258	6.007686065	6.125326136	4.001476113	3.958280094	3.744875553	3.477686015	5.466710378	3.038404938	6.380412488	6.742971425	4.444141449	2.006272712	5.848602471	7.513323988	6.900176063	5.227323395	6.044038443	4.973550288	4.818680348	7.425791994	6.555383489	6.503313344	6.002538656	6.579163226	6.497373427	6.896708023	5.810176898	8.014687062	6.265776616	7.235454087
CD300LG	1.725120513	1.33549032	2.330927241	3.359071453	1.127270069	0.808108675	1.615736096	2.960891311	2.296331481	0.135522117	1.355279087	1.088341296	2.414970904	0.149751999	3.52482999	2.108674598	1.972284439	0.930937141	1.598510314	4.3738659	7.152566897	1.305422665	0	0.083860844	0.091802425	0.020421858	1.943706113	1.412893803	0	3.249625884	2.006128649	0	3.348310125	2.578360879	2.961128304	3.308179187	2.452871258	2.606320506	4.556933821	2.672869436	2.764363149	3.312260304	4.258437919	4.211494228	1.107716105	0.131704574	1.957202448	1.094641352	4.137675987
CDC20B	2.476676835	2.299169226	2.331101797	0	1.502829707	0	1.026944163	0.969829427	2.448986521	0.144512055	1.360249721	0.037253256	2.152283138	0.159848193	0.373916539	2.11065979	0.731365722	0.930411731	1.598687808	4.529253057	5.752112641	0.132162743	2.206415741	1.210688089	1.230311195	0.021598828	1.938534426	0.1809515	1.822588067	0	1.590832263	2.313706017	1.020383613	0.826776324	0.843725656	1.641139066	2.257701967	0	1.413542567	0	1.778048061	1.747736849	1.357195076	1.054953992	1.108795556	0.140403018	2.277038599	2.706958709	1.794349076
CDH10	1.70713773	0	1.592252635	0	2.122305549	0	0.007533427	1.554324794	2.191072072	0.092429669	0.098535535	1.079070392	1.449187907	0.101651971	0.2204646	0.02527299	0.753637981	0.937341525	0.003315231	2.944220825	0.733832351	0.084926677	0	0.058206241	0.063544875	0.014492894	0	1.358972888	0.871454873	1.528811673	0.001417706	0	0.005701536	0	1.422434894	0.741181482	0	0	1.841117696	0.579867157	0	0	0.823712536	1.484430209	1.096247989	0.089940841	0.968432791	0.026603192	0.050619581
CDH15	9.01947869	5.608248412	5.436723062	5.18335899	3.502948534	0.81051724	6.482012524	1.550172864	3.404505024	3.015964444	6.542822694	8.53347747	1.432933821	7.753354126	8.273685735	3.292914025	6.395561322	9.412933769	5.226543998	4.91499794	0.715860919	1.937318319	5.540092789	5.755507167	5.531662888	6.414812019	6.81109258	6.00065183	7.431679043	4.874175275	3.176857059	5.545202418	7.199556692	8.00591114	8.372750757	6.949828193	3.407170882	7.065756902	5.911146547	5.908001321	5.022018562	4.163504035	2.324444501	7.195791734	4.239477416	4.445844467	5.15832311	10.35403459	10.38993517
CDH18	1.124148	5.007696146	1.007239073	0.618554162	2.890857458	2.731173947	0.01199544	0.969802847	3.875740092	4.030202102	2.436837831	3.442677811	2.408977385	1.374656906	0.415030036	1.690465386	4.555011101	0.930384147	1.598787051	4.959359267	0.710829637	3.206856861	4.331265857	1.211616957	2.88111522	2.653037794	1.240897284	2.506279377	0.858272235	0	1.005070251	0.993524759	1.02041502	5.724339637	2.951719028	6.918675846	2.881043077	0.847403497	1.412824469	1.949256818	2.08922027	1.348452649	2.323105666	4.019587528	1.711313495	5.296854156	1.543807882	1.696026929	1.183614008
CDH20	4.563984839	3.277444171	6.564886451	3.016245643	4.83182955	2.541217158	3.73787654	0	3.482353769	2.745221818	4.805492861	2.436227185	2.986867281	2.012323986	5.457775555	2.927921969	2.432804822	4.806774837	2.337221767	6.134425119	6.037460019	1.310744232	5.624649424	3.083539933	3.304172647	5.027372949	4.885326219	3.716266765	4.700147115	5.206248413	0.00228779	3.990904345	5.810324643	3.337321308	3.943696813	2.198324025	5.602815442	2.95615289	4.740764922	3.016090721	5.166062143	7.33998019	3.805856674	5.11594931	5.544541511	1.329638022	2.952011144	5.178220717	6.807614308
CDH26	6.443831982	6.558379351	8.043988597	7.08994669	5.623668765	7.428654803	6.083455611	6.415201923	5.474148067	6.301408298	4.812909924	6.856366235	7.896334392	9.721372635	7.08326126	8.796285773	6.899934102	6.597649123	6.717701344	5.747607986	4.983826095	8.284884407	5.975696254	8.09310189	6.983302512	6.93319291	7.044608753	7.101702418	8.842468392	6.394705576	5.051696077	5.990576412	4.784093488	6.061600776	7.479223726	6.577015879	7.053401201	6.59115504	6.381053303	6.20779087	8.12115487	5.158967249	6.6498301	5.081915891	7.937837748	6.586028201	6.056999726	5.265416141	6.141623853
CDHR3	5.790479176	7.648406437	6.139758609	5.210009728	4.489714384	4.756739633	4.992817304	4.711359961	7.390715137	5.957366911	3.045262426	5.681868933	6.180132409	6.682090584	6.138383981	5.299052159	8.35042674	6.201558841	5.017027822	5.913324075	6.29653574	6.579089118	6.242562617	6.772061244	5.813912922	4.160552542	5.463678305	6.032136447	6.296625354	5.007414463	6.051731872	6.056698102	5.552952084	4.204653774	4.413926232	4.381405798	5.002980026	4.774348175	5.91163632	6.33448202	6.580440532	4.910218119	5.686728651	5.429168697	3.958247203	5.094019954	6.959799965	5.135656637	5.256454249
CDHR4	4.627789852	2.039785705	1.593397067	2.897907114	1.5007347	1.356857058	1.027018577	0	3.246359601	2.40792735	2.434810481	1.089507155	6.397560508	2.01091013	1.845196013	1.09107707	4.359866438	2.231664865	4.660301005	7.344683694	0.7102755	3.571567548	3.459828468	6.236879726	5.952098356	7.497602103	4.856422522	0.192233088	1.821204216	4.56649659	2.591609382	1.577410505	0.008880271	2.351962175	6.489841331	2.769484298	3.802241995	0.847153116	3.117982954	4.258914166	1.376492277	3.039942798	2.731718003	3.143111578	3.144076817	1.961469518	4.343151083	2.443589226	2.819940457
CDIPT.AS1	3.627257235	6.254225878	1.007233824	2.760906372	1.800091894	2.0669911	2.620432285	2.28283069	2.43884754	1.973089246	1.362675659	7.767891215	2.987254477	6.888653034	0.418962319	1.690455483	7.340172646	2.231359465	0.005294954	4.412163174	7.559625326	3.576206599	3.680314423	5.6803867	1.231284208	2.38863343	2.402620164	0.198732437	2.135859118	1.520519107	5.735085216	7.374550743	0.00912263	0.827051923	2.374457753	5.277647986	2.250714886	2.379400533	1.412899605	1.70468543	3.914230375	3.173935325	2.322954185	1.964827863	1.109030383	0.153565198	2.538311946	1.095758073	0.083814782
CDKN2B.AS1	6.033850314	6.980910919	6.778668336	1.807542542	5.48442131	5.170654893	4.945478838	5.933334021	2.584710728	4.707628873	5.780263081	5.08082401	7.344059192	4.965847209	4.389247512	4.587418224	5.49765238	5.255872667	6.837345983	8.325425371	6.400677624	6.751100113	4.329196618	3.084052997	6.492587262	5.396283613	6.998069043	4.368605183	3.497273458	0	3.707537344	4.691153225	4.421321775	6.751571224	5.322314841	2.19985053	7.165396313	0	3.875293676	5.952624573	3.071525465	1.747709379	3.420782681	5.134324034	4.322142627	7.96200223	7.158051957	6.136439679	4.576060961
CDNF	5.566236758	4.851871313	4.180142964	4.800292435	5.685997823	3.965154811	4.125371339	3.95725634	3.553360657	4.625951472	3.79855642	3.707806011	6.092359305	5.147047853	6.326067829	5.554472121	4.404315838	4.853536261	5.016905672	5.772600641	4.691137691	4.22431728	3.333042597	4.459202226	4.220839481	6.223665617	5.625866709	4.465840822	4.961738549	4.243142381	2.006301691	3.312988775	4.836357057	6.312729138	4.724534235	5.59455542	5.729879466	4.361719718	5.211071994	3.692155397	5.782197908	5.225562641	4.620579341	3.775957946	4.150990778	3.233461082	4.704404878	6.222560106	7.664286954
CDO1	5.303717778	5.172009104	3.009824877	2.75984555	1.12767654	2.541299822	3.359037599	0.970065608	4.128046439	3.245581753	3.045679856	7.126940344	3.512860807	4.751082532	6.371522251	4.587083203	1.268530735	5.756402875	3.016089915	3.88131533	2.58930713	3.406931151	2.204899177	5.150684377	0.11022462	2.876726045	2.188083672	3.874488223	6.635324686	3.093824568	2.328461708	4.312718593	6.258140507	6.636445924	10.80099048	8.132161642	3.792605679	4.361162707	7.330006957	5.4132913	4.692823909	4.746539607	5.069192511	6.082263165	4.400034286	4.971223576	3.535597261	5.890563637	7.523310087
CDSN	3.489529841	0	1.007054365	10.3201677	0.624766406	7.230918754	11.18209662	9.453374369	0.521211504	7.738012381	4.951139255	3.930991964	2.15240289	2.445554369	6.834235215	2.436767314	10.15540408	8.267462702	9.167087517	3.179135429	0	0.154672836	6.342612156	11.02742026	10.70592217	10.96046149	10.39598341	10.09056095	5.570282128	10.72586573	7.762299151	1.992068513	4.936139518	7.431844572	9.468234452	8.816638315	5.574397086	12.38278837	10.80646452	8.530918473	0.827885781	6.296990138	8.298652508	9.677638457	11.69702133	10.26202419	4.408943779	4.594054641	3.833681733
CEACAM1	9.333033697	8.806012712	11.63082185	11.23729309	12.22490486	11.41081385	11.80674644	10.60293856	8.705971012	8.233338968	7.778071356	9.676011084	11.92478369	7.677275702	10.77731519	11.47456743	7.847982312	7.154346361	11.738886	6.620758765	8.892978354	10.75671346	7.820484714	5.819951078	8.625775656	10.63593043	6.575466922	7.373813572	9.820026315	11.58288406	7.094864083	9.770215016	9.275370311	8.086758868	5.915937308	10.15973759	11.52547024	8.538082298	8.944781686	8.093744524	11.20348179	8.450390124	10.96904033	8.730456166	8.341741136	8.34202435	10.44390714	7.7452719	9.403251476
CEACAM22P	2.13284095	2.070185449	1.006694985	1.156147003	0.633668565	0	1.613196988	0.971981241	2.35400611	1.9217947	1.943357851	1.082096042	1.851806709	1.334588558	1.720155717	0.02800641	1.687467005	2.726747758	1.597405767	5.123528407	1.974020633	0.094843158	1.899374206	1.799424654	1.209611227	2.379492693	0.726275291	1.375518947	0.867266969	3.258083147	2.590690304	0.994004234	0.006301945	1.397420305	0.853558451	0	2.957238175	0	1.834323379	1.452960096	0.834237545	2.34671508	2.767488731	1.46674583	0.033552646	1.912982509	2.544788761	0.029485622	1.167088177
CEACAM5	6.499001939	8.225089404	12.08340911	11.03919692	11.4145423	12.53707298	12.02204368	12.26095071	7.948971778	5.751545247	3.040127379	9.80157509	12.02473713	7.857389476	11.20187198	11.51297839	10.99448537	6.106933534	10.11143929	6.443701875	6.398822408	10.70289955	3.458738261	10.17330622	9.995799543	7.204606326	6.682338026	9.836494147	12.00685792	12.63307632	10.0144564	15.04063572	8.374091425	9.149273193	10.07128831	10.2621457	13.67297651	8.769843788	11.65695182	9.270063011	11.52947354	6.25194406	11.47508813	9.709106093	9.795494062	3.895683697	11.68273763	3.127226451	9.084491739
CEACAM6	9.684090072	9.215142278	12.33168963	13.49045593	11.90348694	13.51349749	14.01874554	13.24648279	7.229765167	10.82031134	8.563279384	10.25845672	11.59238082	7.883867228	11.69668972	12.20156782	10.70728671	11.29478128	12.0634685	5.912637395	7.099084657	11.94233384	7.123929051	12.28794907	12.08069158	11.90019745	8.430928388	11.3307731	11.79490367	12.53930528	8.811554487	14.41018576	9.580573621	11.08465239	11.09550727	10.1577744	12.50762105	11.64420035	11.15144958	10.1598562	13.1497796	7.375559169	11.78179513	11.25426869	12.25484048	9.308486088	13.44761975	6.326989051	10.61226328
CEACAM7	6.176881645	3.497523765	8.145004521	8.078286749	10.37237388	9.622803962	7.523084947	8.189194142	6.158489595	0.169263266	0.181474104	5.58702358	7.963242644	0.18776	9.214199701	9.338161088	3.413910712	1.505064092	4.264740607	4.408481119	2.592546488	7.398944472	1.481703431	5.911516513	6.0518229	2.063486499	3.738803978	6.643755753	4.041839884	8.767206798	6.029734703	12.21602045	3.613262689	0.830985936	3.362420772	6.822654003	10.10905481	2.123905712	9.633403113	6.47580058	9.315814116	3.29787263	8.360953479	5.564596637	5.364247995	0.16432538	2.760248088	1.093508181	3.707164015
CEBPB.AS1	4.925195147	2.295220065	3.594935175	3.131482212	3.875339408	2.323822637	3.496357226	2.766827827	5.66795212	3.437388783	3.465844183	5.293538645	4.855182983	4.814323686	5.632610417	3.582653438	4.302647312	3.074154792	0.005246227	4.467595228	4.09345988	1.94109978	3.334015619	1.82847333	3.892607212	4.772710239	4.15478642	0.196460568	4.319415337	4.009931673	3.176816319	3.691472175	3.487394112	5.271147044	4.727754516	4.041995601	5.549130828	3.368654804	3.599207792	5.36248302	4.649939799	3.61827636	3.628254485	3.715392186	3.60675117	4.523487891	4.757602869	5.039089067	5.607197058
CFAP100	2.733964504	1.339301799	1.593071453	1.518825686	1.819045475	0.810351712	0.009907828	0.970497263	3.200017381	1.325965992	1.974047165	4.017167625	0	3.893791794	2.443358881	0.033471811	2.235841295	0.931874351	2.013989303	4.383419446	0.714760365	2.350227948	1.892245289	0.07809704	2.591026792	1.050643709	2.20697954	1.403664168	3.138004177	4.177627916	2.591191922	0	2.024041248	1.78948941	3.380799999	1.651303862	3.911888466	0	2.811599509	2.539295676	1.382660481	2.069959452	0.809906987	2.203049748	0.040153064	2.370430619	1.545319757	0.035252029	0.067714761
CFAP161	2.966823996	3.160901103	2.816832534	3.141842373	2.26627933	3.728339749	3.357795908	4.41824459	3.424050234	1.968008442	4.365168364	0.037469418	4.460841173	2.006327538	2.505177867	1.689660219	1.966948131	2.906822917	4.337956504	3.424565633	2.762831446	2.701311989	2.46691373	1.210869267	4.299203693	2.387548235	3.392486451	0.182185086	3.389020693	2.513023963	1.590838309	1.992020674	3.026889654	2.096240345	1.803905888	2.607636418	3.127480396	4.034393059	4.439221201	4.27159229	3.752329446	2.893563008	3.053667922	3.796724682	1.710304975	2.391536535	1.54402576	2.116646905	2.221270049
CFAP221	2.741592112	3.787652779	1.00721884	2.272898006	1.124695378	2.547196857	2.032966567	1.962844344	3.347376731	0.142517269	1.359332048	1.089053075	1.83650218	3.786513397	2.944269174	0.037447743	0.731574988	0.930497434	0.004849615	5.045662115	5.075975904	2.367483014	0.910265363	1.824959067	3.615868489	1.0518379	2.193674676	2.05564519	0.858361913	2.251751275	1.59081828	2.313736793	2.833841397	2.765225699	0.8438853	2.926507403	3.947172759	1.406172626	2.80285887	1.709462244	0	1.349606325	3.53792926	1.427411548	2.946789096	1.327317341	0	2.116047745	3.404353598
CFAP43	5.17301445	3.017461194	2.594517471	3.938949855	3.124120358	2.730374899	3.036489127	2.282809218	5.625216802	3.441295305	4.877654575	4.768865681	4.895859579	5.086161109	5.529797375	4.448621522	4.059213977	3.361939564	4.824186925	3.882269506	4.771994139	5.328015489	3.679672048	4.458446528	3.630421893	3.53089798	5.394215498	3.872001205	4.18643361	3.921854323	4.329090272	3.798283591	4.935836665	3.076644063	3.943327048	2.413470852	4.604434208	2.788074919	2.607124047	5.070427722	3.74389488	5.226379204	3.626133496	3.411004668	3.469833037	4.903509494	4.593560068	3.452077202	2.224804762
CFAP45	5.819630231	6.934388622	5.25835053	5.489107762	6.383586628	5.170583923	5.793742701	5.278136636	6.304803868	4.853169271	4.575783865	6.297515506	5.58695809	8.004277537	6.452732939	5.216483391	7.942038434	6.570129434	6.509019457	7.983956805	4.984427482	4.745455093	5.675188423	6.44583863	6.367114641	4.243148373	6.336704668	5.658864508	4.54645043	5.049206498	6.561935719	4.514298975	5.073666789	3.655650778	7.827020675	7.090959747	6.428660454	6.129813216	4.309311173	5.115966335	6.17816418	6.038465604	6.066584288	4.661941233	5.011868689	3.898513556	5.703642406	4.382114391	5.010659277
CFAP46	3.870616468	7.605478042	2.594518545	2.893328323	1.502454858	2.323477447	4.793145604	4.349272794	4.504549636	3.441832802	3.045369597	2.701844043	3.398376121	3.288386637	4.521444909	5.034650503	8.331918851	4.222106584	3.923523687	4.464005239	1.242263098	3.999597231	2.464862843	4.682348388	3.109193449	3.879650997	4.953682626	4.883795143	2.135936567	6.606701635	4.094608138	8.10445864	3.027644053	5.203184066	4.677434484	4.277099864	4.75072097	3.106316383	4.109402816	2.503506021	3.743587665	4.228586889	3.527111263	2.520079198	2.727231958	3.896693372	3.757734294	3.939620539	7.049262234
CFAP47	2.74498435	2.513756443	2.816967489	0	1.800597269	2.542840731	0.011724244	0	7.468525614	0.152789261	0.163605912	2.4355037	6.835414121	1.374486724	0.401021426	1.091076902	6.277021718	0	0.005144369	2.72701217	0.710242332	4.577722299	2.205150194	0.093878495	4.62932452	1.645373145	0.710403704	2.838610649	0.858032313	0.944852001	3.176772556	3.161163155	2.348080719	0	5.682415219	6.168634273	2.040195816	1.807290818	2.60853907	2.160211058	0.823178667	2.889893885	2.067044696	2.67037951	1.109190838	0.148407367	6.719009796	2.443530346	1.183707737
CFAP52	3.335484334	3.859804178	5.13943035	3.814010382	3.42172866	1.755024835	2.033484607	2.282880461	3.758193754	3.013547229	4.381995629	5.904822646	4.8984437	4.396681232	2.982396528	3.708474081	3.310369047	3.07421751	3.338114014	4.619585354	1.93478561	4.581912149	2.685732453	2.856038455	3.627230502	6.003060737	2.756680052	3.113237392	2.804395651	3.623585131	3.328853804	2.798699659	2.02534602	2.093920572	2.593733413	3.052431913	4.210896812	0.847312426	2.388580418	6.228092915	2.922752943	4.462905298	2.73080863	1.424654608	2.134275433	4.01725893	5.376473642	2.11808272	1.796587374
CFAP61	3.62787058	3.688711449	3.179811273	3.233949401	2.889358565	2.066982425	4.207723758	3.280183162	4.507300862	2.410606463	4.062846017	3.119736087	4.667239734	4.496444311	5.524516639	3.121810681	4.184735333	5.830260372	3.016057803	4.753923147	6.741926968	1.94125646	3.045348918	2.588946549	2.613330796	4.2424762	4.921001072	4.010186942	5.573804904	2.924718008	2.591653942	3.691410328	4.11604733	6.011438212	5.677409396	5.896442597	5.622382487	3.48215803	6.458123621	4.154114089	4.265429956	4.229673032	2.540591865	5.374310035	3.31673016	3.232350073	4.27196286	6.820493354	8.427148077
CFAP65	3.744770018	2.710229676	0.002903458	1.509057982	1.505213968	0.807484742	0.010840617	0	2.602101364	1.963550637	1.357691887	2.921073561	1.432150271	2.43555064	0.357672108	0.036724681	1.26817072	0.930666266	2.014438249	5.37084355	0.710979999	3.383545892	0	0.08613791	1.228941648	0.02093522	0	2.052408899	0.858664594	0	2.006176637	0	0.008196274	0.827295489	1.40251632	1.951770148	2.614078378	1.406770165	3.260941263	1.958784245	1.378364049	1.350332136	2.071421642	0	0.044089871	1.325882729	1.544319979	1.09510807	1.181876332
CFAP73	4.255742808	3.28011868	4.916974443	1.804395159	3.233712467	2.542442433	2.356522525	1.962350205	4.232780209	2.408444884	2.435381502	1.688597967	3.139115786	4.948285162	4.023257074	3.444066308	3.608195695	1.912834855	2.823128204	6.702666466	3.744091062	1.940609437	2.686001399	2.587318436	2.879787214	4.715619711	4.855370287	1.42244395	2.614345788	4.17064455	3.176789378	0.993517719	3.835416039	3.078749746	5.266459795	3.833733151	5.261089403	2.599175053	2.608215887	3.020453813	3.834200849	3.299963846	2.323657537	2.175710505	3.144336166	2.39746709	4.038349403	2.709188893	2.820308999
CFAP74	6.028428087	4.010886683	5.054546683	1.804150406	3.58913064	2.323855164	3.496343837	0.969790772	4.184118364	3.763612669	3.931306994	6.427268349	2.819276125	4.661444181	1.847561052	2.437916348	4.459789092	4.293666287	2.337191668	6.104052583	3.040385496	0.142699346	1.887153194	4.090613005	2.612294697	4.827141134	4.093882004	2.505840192	2.61390477	5.413583766	4.176990099	3.313062454	2.348168639	2.927600669	6.933386571	1.945590743	4.356588339	2.1214465	3.599280245	3.311761249	4.066589666	3.519535716	3.423363993	2.668127523	0.048791975	5.723278373	2.276369346	2.933629192	3.046483603
CFAP77	1.120918606	2.528383531	0.002691509	0	0.619060073	1.362642727	1.615254339	0	1.910611672	1.327479904	2.40764971	1.68458994	0.870982083	1.988568321	1.794332109	4.636437735	1.272992429	2.23595997	2.014061404	3.061527853	1.639799406	1.922843869	1.482682109	1.205300934	2.265139758	0.019374848	1.640009847	1.405672126	3.51438753	0	2.006016467	0	0.007594257	1.385936753	0	1.25710471	3.450006071	0	0	2.5362039	3.226366777	2.327175033	2.555687293	1.737451981	1.106331525	0.124084954	0.965486487	1.691633253	2.211913646
CFD	9.723153529	9.803378515	9.547814343	8.357684727	8.80755167	7.841421352	9.92048416	11.19688335	7.859061901	8.62167445	7.024412674	9.276264893	8.945185292	11.48789741	8.350048622	8.311107859	10.39111075	7.978934258	10.18602383	8.60759992	8.926015544	11.17521845	7.133276207	10.14828797	8.16554089	8.406422203	9.292640761	10.67919136	9.521388215	9.791921362	10.11986461	9.160425398	9.329018699	8.737902225	10.15974262	11.14014262	7.549760056	9.26169141	10.18923201	8.893426808	10.62495713	8.796131076	8.500487367	9.594181491	9.881490772	9.018006293	7.953763845	8.613821216	10.01432767
CFL2	9.811248626	11.8220989	9.966250405	9.782268069	10.55228399	9.448029329	10.01379893	9.268378734	9.530762278	9.593899392	10.65288253	9.693268937	9.402901728	8.578903144	11.14863181	10.22676711	8.211396881	10.89379115	10.1985102	9.478583722	10.04255436	10.53018038	10.13868564	7.950300876	9.66442173	10.90611627	11.5163343	10.08121814	9.660054658	9.384030854	8.801839082	8.781663386	10.1821121	11.9562301	10.30425403	10.71579512	9.577162951	10.16096009	10.11180852	9.299464304	9.390608851	10.45345303	10.29730795	10.90040939	9.469890075	8.702756031	8.540553714	11.85549182	12.75810091
CFTR	5.30254839	4.590173755	6.892983259	0.620362762	1.125892517	1.357719199	1.616313297	2.282810972	3.405021671	6.213811421	0.173265557	4.030592681	5.267284619	3.65818613	4.047706823	5.909340145	0	2.231333938	0.005394904	4.233947794	4.732373819	5.005526866	0.910548522	5.098001592	1.230573843	1.051804449	0.712355434	5.517406232	5.649574917	5.130066539	5.62194941	4.897659029	1.020328236	0.827705916	2.593005289	3.901729529	5.036653282	1.807292661	4.955521655	5.070047854	4.827020356	4.747954158	6.052182787	3.032756646	1.711094645	0.157020224	1.956054614	2.11819079	1.182924067
CGA	1.106179996	4.158230211	0.001880318	0	1.176142432	0.828319748	4.349295005	0.973653109	1.051269687	0.0852056	0.090787669	2.088699784	0	0.093634622	0.201153252	0.023432864	0.7592022	2.926141253	1.010294972	2.107838404	1.683433505	0.078338617	0.921015184	0.053813632	0.058722409	2.374728267	0	0.105058893	4.095907648	0.951802039	2.327139951	2.315250988	1.017697601	0.846299229	2.415564853	0	1.560356863	1.430786648	0.870666429	0.588105287	0	0	0.827910784	0.597913863	0.028042761	0.082928681	0	2.094893595	0.046830193
CGB7	8.350326523	4.076594083	4.868339548	4.408546293	3.733232272	4.358271963	4.430563742	4.204837367	4.573559464	5.161699192	5.398912541	4.124522839	3.718034708	4.307024556	4.984587544	5.486453745	5.930903136	6.255696539	6.166835323	6.147589751	4.468398636	3.407022522	6.452930645	4.877199453	5.568364644	6.051654074	4.769648404	3.545908627	4.791277159	6.223440868	4.914152216	3.161040063	3.027655725	4.872441478	6.561775755	3.490072094	5.956587141	5.860653071	4.485870222	4.840594346	3.331517293	4.871429639	4.756593898	3.032354066	3.608549039	4.839806367	6.036320861	5.042058755	4.839578122
CGB8	4.694268087	0	3.469391804	2.761091119	3.230870065	4.17802433	3.844706075	0	0	5.15206926	5.338975906	2.110362455	1.430680602	3.481697343	5.445811337	1.690461562	1.266297045	7.485463107	4.540199979	0	0.710987884	0.144053592	3.872518737	0.096703115	4.009805628	1.645424045	0	1.422484632	2.613648851	2.733072782	1.590873175	0.993527657	1.020406161	1.780628696	5.164656625	0	2.599545528	4.90725867	3.253003032	0.550315862	2.089168847	2.888126079	0	2.66736026	1.109058081	1.330167866	2.276329167	4.30182262	0.083609584
CGN	6.777316063	8.113198944	11.14181114	9.662393951	7.362233066	10.16398709	8.780818604	8.377598902	7.644028024	7.897729264	7.51283442	8.588433825	8.472030738	8.642237769	8.957885963	8.615050291	9.250801723	7.935711715	9.604189079	8.561811914	8.834095301	10.8397164	8.046164393	9.744646354	9.867788836	8.786334043	7.352946859	7.759864584	10.12428275	9.083405342	9.110710614	9.510135682	7.369593269	8.000181	8.929204265	9.88111453	9.325829689	8.544722791	8.707732263	10.10509806	9.901112555	6.896053958	9.980862247	9.115024003	9.423739076	6.210922117	10.32745093	8.115292011	7.260343484
CGNL1	8.042059502	5.924490374	8.071274974	7.524871576	11.00241054	7.52742512	9.932632969	6.415181411	10.16995335	6.929552034	6.92683458	7.318529094	7.679930816	8.760900097	9.188051612	8.207918111	4.840510749	8.27618679	3.475805808	6.881529992	10.16592639	4.671001258	7.647747323	5.295004829	6.910257807	8.559278855	7.188928727	6.435065329	9.181331327	8.457741605	5.136590094	6.662967966	8.413478002	7.913157961	8.00300076	9.317289207	8.353964197	8.557976918	9.566320708	9.384709781	7.248855224	6.037327431	8.594977641	8.153481989	9.020982745	4.616896689	5.781448119	8.409431502	8.559944394
CH17.302M23.1	1.720323732	0.701224047	1.820616591	3.541341115	2.16310741	1.837899557	0.081746925	1.892394164	0	2.080263783	2.53944612	2.426973764	3.426467012	2.694549154	3.048661585	1.844833115	2.89971163	2.348797447	2.185824551	2.605938688	2.682365415	4.891567806	2.57151095	0.063269049	3.326370451	1.294378602	2.905501191	2.326276112	3.255535326	0.881612823	0.081483778	0.008003318	0.112746504	2.17390948	1.521614844	2.928592205	2.726735442	3.072413226	1.721841719	4.417762609	1.625507049	2.534449817	0.886646428	1.592054939	1.329957099	0.069884065	2.626128989	1.251664803	2.957093881
CH17.437K3.1	4.308040969	2.717496587	2.860179779	3.004755832	2.994165788	0.081102035	3.150714849	1.273563483	2.943864378	0.168293394	2.571168399	1.640878082	1.351934519	0.916061872	5.147048158	5.275940993	0.7087428	5.054358558	1.766261207	1.335531247	0	1.145777081	1.601304836	0.072409243	1.120227201	1.678997237	4.93737246	4.344484396	3.108053944	2.159736235	3.149670111	1.025687733	4.285961548	4.82932478	4.415311936	4.380172939	1.764364077	3.748537984	4.076038602	3.348231175	2.855705897	1.950489312	3.291680389	4.915844201	3.776512521	1.22109239	2.140701116	6.380758849	7.250487275
CH25H	7.898850962	7.40289113	7.23938011	7.859100087	5.97850802	7.246645872	7.061589167	5.570697734	8.371108277	7.251753095	6.306390177	8.870310959	7.454607634	9.53699769	9.010933908	6.715628859	6.609589878	6.82783247	6.146508937	3.881537086	11.00379661	3.873317333	6.832445307	7.03986129	5.644778722	5.322442949	7.13743999	8.287016708	7.836986966	7.907345254	5.007296508	8.099043167	9.347176582	8.823027004	7.665652847	9.247328145	5.002295595	7.505115501	9.389376326	7.805774914	7.167910618	5.222924166	7.448146081	9.223202351	9.116692856	5.702228343	7.992582508	8.404672467	10.99528701
CH507.42P11.7	2.043376136	3.668303691	2.235728514	1.455196823	0	0.062259266	2.617803854	0.076151556	0	0.125321733	1.433317048	0	2.077260543	1.490034763	0.176470053	0.06401749	2.197029942	0.83103228	0.042803249	3.257357188	0	0.040521437	0	3.825159182	1.716527247	5.313002596	2.926651527	3.319059244	1.418362722	0.884623939	3.107977805	3.354085886	0.098460251	0	1.840207857	2.581861657	0.466616537	0.058423539	0.033236073	0	2.627835526	1.54179003	0	0.001695577	2.374203081	1.208424569	0	3.763312247	0.084367721
CHDH	6.107332639	7.326668722	7.905363769	3.936695814	8.195955464	4.357783979	4.360201789	4.278707252	10.55627251	4.986101065	3.939785582	5.375219352	9.098505848	7.144411463	6.49368463	5.744588972	6.643019437	5.512578568	3.18612054	4.875578243	10.78166782	1.936937817	4.912844593	9.076162156	3.63132897	4.981099802	4.729125121	3.719538199	7.082387253	5.089682251	7.466818655	7.474362083	6.006826223	5.233152313	5.76645932	6.166681195	8.869034048	5.416404777	6.453720813	6.505767494	6.056482365	6.205346199	6.030170836	5.836197166	5.402744944	4.25102739	5.472270119	6.546576472	6.917637482
CHEK2P2	0.042773821	0	0.002493457	0	8.842479384	0	0.009296673	0	2.139538895	0.116917066	0.124860868	0.030809767	0	1.974598577	0.289262057	0.031350401	1.279243308	0	0.004086135	3.333249555	0	0.107193184	0	0.072899415	3.587649924	1.641587675	0	0.145331305	0	0	0.001746401	0	1.019547101	0.832448909	0.848950331	3.71786578	0	1.413903546	0.858754913	1.058301281	0	0	0	2.570375168	1.103885692	2.358830677	0	0.033013296	0.063257841
CHGA	5.172630898	10.1782484	2.331266018	0	0	1.357474053	3.944529549	0	0.511830475	2.410654018	4.063264535	0.040878888	0.869282273	4.07814174	0.427453236	3.932679792	6.526030625	3.487134898	2.823242131	0.803936655	1.241567304	1.310675986	4.999277002	8.499208654	0.107852823	1.645354422	3.275826684	2.844648352	2.135830545	2.924695828	7.029585728	7.490613276	1.608707796	1.780800564	4.295914504	2.600814544	0.610942484	0	0.854346619	3.69362752	0	3.173180402	2.066392091	2.799192334	0.05000838	2.399569906	0	1.695913229	2.224822656
CHI3L2	6.997726094	5.905470243	8.327999461	10.49052995	8.168116945	9.176351152	8.975989095	8.203473658	6.787471668	8.041390838	6.689971378	6.357091041	8.330665439	8.06459452	10.26752958	9.491025367	6.06389722	7.12578257	7.971523734	5.097414519	8.496589194	4.225413594	10.66621598	9.41849313	4.121150438	8.25041004	3.81624358	7.590926625	7.55524824	8.965637423	4.007138307	5.160574437	9.447659023	10.47338355	7.628814918	9.969965709	9.441025537	11.87247497	8.725419489	9.406314293	5.963295303	6.886214732	8.532646238	10.27245039	11.43074368	4.350605051	10.32962481	9.285324344	8.988892242
CHL1	8.072808088	7.354275218	11.01902759	5.774368553	8.222824461	8.67539395	7.683158033	4.956334179	5.682308972	7.700119587	7.269456228	11.63888509	11.92774976	5.55545768	10.14940307	9.621166759	5.291123446	5.068327697	4.338747676	5.586338554	4.317713538	9.186030405	4.868712413	4.195295927	6.024176784	6.360492961	2.906931027	6.384194598	6.906342224	9.675028245	5.007288568	11.71501029	8.688013532	7.246230258	9.268063635	11.37498706	13.11125058	4.169485914	7.710925406	10.51666261	5.593232937	9.681179827	7.700695897	6.958830088	12.90498371	5.946925101	9.401346365	11.41257659	7.609303571
CHL1.AS1	0.029171302	1.373566883	2.007042995	0	0.659299689	0	0.006421528	0	0.560212631	0.077604667	0.082644484	1.667502976	1.457554581	0.085212876	0.181277579	0.021473021	0	0	0.002828118	0	0	1.858553999	0	0.049163301	0.053621935	0.012338027	0	0.09550585	0.878303711	0.953288514	0.001209824	2.993558171	0.004861657	0	1.841066527	1.301504427	3.809107645	0	0	1.809907776	0	2.112304482	0	0.607540747	2.689801989	0.075547428	2.286815582	1.673277353	0.042812938
CHRDL1	4.63336067	4.006584026	4.258206661	4.111411168	2.264164609	3.718561036	3.358953087	5.204073471	7.645380344	3.244166176	6.082971524	3.119615243	5.84913884	1.367418859	9.520549071	4.829081606	2.435378936	3.900566214	1.011621851	0.80722762	1.246873598	0.153730414	0	1.824974811	4.904938058	3.879837605	2.756943749	2.059668674	6.864517643	6.108928955	2.591612967	4.38307316	9.633331663	9.844585487	7.964710154	9.233924415	8.11878925	6.111335487	9.675415367	8.324917139	5.689183599	6.411415673	9.388095446	9.13899779	6.38468155	0.163556279	7.843087702	5.780601245	10.56947387
CHRM1	1.728531024	1.332271903	0.003168455	1.80431822	0	0	0.011840848	0.969772233	5.205979823	1.972423576	1.998254301	1.089494947	0	2.449428428	0.407001855	2.112083814	0.731446816	0	1.011873833	4.75787162	0	2.375576036	0	0.094909129	1.850715532	2.388440328	0.710595884	2.504770656	1.41799666	3.508541543	3.707420447	0	0.008949794	0.826692694	1.400768806	4.227117114	2.436797581	2.121632139	2.130295698	3.22198682	1.376486245	2.721651962	3.530295483	1.054636224	1.109180106	3.001095561	0	0.042391426	0.082081106
CHRNA10	6.105002362	4.207834797	3.009822315	3.73879323	3.869847931	4.108678405	4.125383364	5.511064972	4.97055538	3.245228316	5.443552332	2.436228354	3.513050803	5.362217266	6.208218345	4.03296374	4.595915535	5.964844687	4.717306252	5.539455659	4.469635962	4.81334228	4.913813789	5.291915775	5.5280433	5.746322631	5.392822172	2.065306358	4.87932643	5.648124052	4.177086595	3.450442596	4.983248939	6.218482074	7.007100054	4.859051786	5.006288312	2.955876892	5.276486042	3.758094585	4.264278163	5.12829962	4.998021635	4.556087077	3.850411643	5.090380443	5.036807836	6.243710106	7.612658149
CHRNA9	2.151545066	6.664921285	4.469759092	7.562342048	1.805148971	4.619546064	4.208072693	5.838601249	3.687274322	6.657951478	6.082253959	4.933972395	3.897586184	4.199763801	7.732251345	3.826176292	3.602763496	5.598293898	7.104699235	4.990717442	0.71573115	2.981184776	6.900407787	9.204498471	7.243225618	5.322393078	2.756261184	3.875193179	4.999582719	6.426903684	3.814474696	7.012929472	6.158829125	3.994333947	8.782336587	7.113052982	3.982140253	8.061088187	3.376456017	6.311205331	2.921973138	6.651576661	5.409904127	4.307510536	6.2640873	5.035488894	4.472924636	4.720061009	2.223090721
CHST4	4.335278347	3.603475035	6.751312002	1.127097811	6.58493434	3.534770501	4.990920577	0	0.991135715	0.1480837	0.158510917	4.207273489	6.935182163	2.444539302	2.511742759	4.514426435	0.731162492	0.930307822	0.005010145	4.178852525	1.629725076	4.100120987	2.205792595	4.277082817	2.278683703	0.022060906	0	2.060603894	3.126212317	3.924168936	3.006736282	4.078624531	0.008629701	0.826588271	2.118102224	4.344512428	3.875295066	0.847143795	2.800600231	4.312693244	3.212935258	2.31623707	2.543959912	2.527190098	1.109047246	1.329271119	1.956320561	1.095786523	1.795334178
CHST6	7.918975729	9.601386152	9.884003896	6.616440153	5.178335618	7.269996922	7.379054065	4.416095386	7.43130319	6.052656656	5.583587067	9.793952109	4.451639521	8.386703147	5.086183276	6.452367513	4.296335262	7.209983799	4.264758724	6.789455878	4.206745529	7.132687184	8.82363637	6.837083703	4.222354928	4.533109225	5.311257137	5.430158219	9.037625206	7.732555357	4.530805489	7.228944532	6.659000874	5.717516389	7.776255749	9.123375924	6.865232216	7.145802951	8.420790448	7.734581262	6.676321893	6.341074644	7.090833317	7.46369731	6.937516386	7.086592607	6.806323285	9.503997316	6.236312611
CHST9	2.479714076	0.789217891	5.054787451	0	1.504888031	5.137756767	0.012561342	0	1.89128351	4.545590791	1.359086966	7.674415104	7.470481748	0.183839159	3.620788079	6.319417904	0.735021578	2.492343891	2.600588264	1.751710416	2.188492035	1.308047488	0	1.20927317	1.228861481	1.051414092	0	1.418387743	6.69591611	2.732945817	3.176869512	2.798661458	4.198791332	1.782040833	0.84569174	2.601275143	7.781316894	2.122061579	2.965234064	0.555284633	2.564756845	0	4.920808913	0.565444083	0.051427437	0.160976153	0	0.045075569	2.553959264
CIDEA	5.080323133	0	1.007198795	2.448932185	4.162383082	2.323492781	3.737994598	5.126513892	2.836107983	2.745663067	3.798526405	1.688374953	4.762337822	2.01188826	6.832901123	5.08205819	3.19365152	4.148208079	0.005420064	6.214140031	0	3.999726742	4.118746527	6.979083223	5.0177902	7.350013992	4.987372418	7.120503365	3.702785059	3.622784555	8.470779285	4.897640335	2.834688423	6.028376571	3.942959212	7.193854332	3.315851904	1.807429419	4.6925706	3.119322264	1.377471024	2.53104701	4.882936203	4.830337865	2.461098493	4.530836665	4.409138838	6.474949803	4.251267637
CIDEC	1.123513828	2.876365699	2.008859701	1.507677933	0.615025129	2.070873956	1.026896466	0	3.429397611	0.14217661	3.772137419	0.036719248	1.431673377	0.157223256	0.366421369	2.923898236	1.968483596	2.907526886	0.00483973	3.894637824	3.673874401	1.308567377	1.888637224	1.210178618	0.096088286	2.063307707	3.175316801	2.055304227	0	1.521041013	3.176603911	3.450822382	2.34763262	6.418062606	3.591731586	5.726714394	2.611129059	1.406233092	4.441338201	1.956453622	2.351008175	2.318759651	2.905015334	4.925621416	0.044869541	0.138143782	1.54417321	1.6946838	4.880775359
CILP	9.219545781	4.326467036	4.010202857	3.332021148	2.891906597	3.964743636	6.267928536	3.542769566	6.809991348	6.535345772	7.919348999	5.742476176	2.410438007	2.005347575	7.991966745	7.096604126	2.788777976	8.489300665	1.011586015	5.289273723	5.894044107	3.578702654	8.473671624	7.774580276	6.078834732	5.856229726	4.604611383	8.022503928	12.63293302	5.378933217	4.007148475	2.576477335	9.777959576	10.64433579	8.199283447	10.2776971	7.589629653	9.854952341	11.31305857	8.942841481	7.621815524	5.964396262	6.117233398	10.35919658	7.574384181	5.259426096	8.407601125	11.82527461	11.26551742
CKM	11.99935801	10.6432493	8.032951363	3.132787113	7.139384468	2.54472501	8.315462421	4.20497145	3.691029138	5.509160171	9.670525843	9.393561223	3.620271013	6.036500629	14.8368927	3.120851098	8.686173981	11.14923792	4.874955049	8.709070089	3.382891442	1.932875425	4.45483063	7.105832705	9.602971551	11.39474182	14.06960821	7.874624816	12.20141374	7.276264587	8.292820856	10.83519623	12.18687625	15.20912225	13.79025603	14.49574395	7.232156406	10.13817286	13.10438342	8.201330395	13.02608508	10.54141813	4.238634473	12.94063739	8.938322124	7.789737585	10.99855887	14.86613339	17.26366351
CKMT2	7.561421833	5.001116294	4.402619876	3.332185193	2.265544706	3.184467318	3.845040793	3.280247785	4.992153758	3.614368653	6.84019747	5.519830569	4.451787823	3.056825118	10.32752427	3.445439863	5.63362018	9.80518212	2.014530237	5.289291513	2.905807032	2.707612677	3.045833582	7.950034512	6.939996776	7.567221263	10.11098936	3.87372524	7.238492038	4.008899121	5.136590956	4.8486653	7.396052952	10.32869361	8.981264406	9.274994775	4.638455775	6.093305234	8.947552821	5.063872781	7.082013599	6.896122	1.361209678	8.731118308	6.109960917	4.142010294	6.215203712	10.7809254	12.82669814
CLCA4	10.0127291	5.001479559	10.69885174	10.96497624	11.50884518	11.31427591	10.67963224	8.756411243	5.791100482	7.3163142	5.301321667	11.24808764	11.79303377	3.055185935	11.46582129	10.83268221	6.355824778	4.221944916	8.856551387	5.319220635	5.764254519	7.573133225	9.389651929	7.20559903	6.368837886	7.856816657	4.264170061	7.449897748	7.741170015	12.3520246	5.984641122	9.056587999	6.277541621	10.04377138	7.770172909	10.73282234	12.2705708	5.357780436	11.79063143	5.950453764	12.70350708	6.886238958	9.406302408	6.76965478	9.490159799	7.144614704	10.43287587	5.969804473	8.215063471
CLCN1	5.422456834	5.106619303	7.83059974	2.612859181	5.232625888	5.996573649	4.623281573	5.278313513	4.128110535	6.889517586	2.773594994	6.799327347	3.398163253	3.060194159	5.727041229	4.771796381	4.057799645	4.54325149	1.598711225	5.953162551	3.274617302	3.406912096	6.879400997	3.605676276	4.221673316	5.431618115	6.511625083	5.3217942	3.795068801	4.008872866	6.073387663	6.482506291	4.116233715	5.931775998	5.260498414	5.477776602	5.895454846	2.788021554	5.737714614	4.93000991	5.946115419	5.127468414	4.107508169	5.058650903	5.511398981	3.233849217	4.856171928	6.850073924	7.17534756
CLCN4	7.958904872	5.40571648	9.443104758	7.672334777	7.462895926	6.566147126	5.286744844	6.555671045	9.689797783	5.714488736	7.544963648	8.13425834	5.360023074	5.417518261	7.410121024	7.817329108	7.890424228	7.665210944	5.689595626	6.572502713	9.025767797	2.98026388	7.085850681	5.722550988	5.366315118	6.204279155	7.546928654	5.02856578	6.798914136	6.533659467	4.466665828	5.848566998	8.272890754	8.608918373	8.357379718	8.092428774	8.174919932	6.163714056	8.99966322	7.474891681	6.475410765	5.284127614	6.696034722	8.648636263	7.178626301	5.62380469	6.471951722	9.094813186	10.27556209
CLCNKA	3.475920709	5.138955892	3.009144906	0	1.511525444	0	1.026493309	1.963766394	3.740555221	1.954731257	0.138878143	3.919511985	0.870574803	3.901927006	1.800318836	3.112987467	3.719730427	2.497055795	1.598366258	1.357256612	2.420352734	2.3550352	1.891172533	3.062755867	0.088177174	1.643471413	1.246758643	0.162044652	2.623788754	1.933666387	1.590695878	3.692144653	1.60800688	2.361796215	1.405021546	0.721084512	1.122597356	2.389045233	0	1.048241676	2.098295941	0	2.076193488	0	0.041371435	2.375580203	3.276730833	2.925582332	3.926001399
CLCNKB	6.118992807	5.217948184	5.331791101	0.617443541	2.763979867	0.806758913	0.011368141	0	1.647535551	2.73623613	0.157726844	4.206999124	1.430988457	3.93292497	2.509985164	3.82150769	3.613825039	0.930323477	0.00498936	1.352709499	1.240784905	1.937901598	2.878806051	4.800565555	1.230874386	2.875246898	0	0.184658677	2.975558328	2.251179473	1.590849194	5.89805614	0.00859374	1.781771169	1.803506663	3.058196407	3.58899028	2.123073808	1.413175345	1.706794928	0.82319054	2.892514173	2.734180979	2.364021178	1.71058244	3.587837049	0.964775897	2.116993909	1.795152557
CLDN10	2.151058658	3.018388295	6.817897438	2.452671185	2.611489579	5.103140888	1.026423403	1.550280191	10.41574164	6.639026235	0.180766205	9.883534499	9.394184594	1.367161143	4.66118001	6.92506525	2.220572486	2.232210215	2.014570433	3.52210627	11.85574883	2.980251464	2.87695867	2.856251264	0.112908202	2.652798023	1.939398127	1.414203031	8.552160465	2.924959465	3.814467474	1.992033933	2.834542447	3.656051811	3.237777706	3.28775356	2.748413418	2.380926932	4.178683587	3.017545112	3.911902789	6.696846251	6.805296234	2.801793015	1.709278429	0.163695893	2.276730208	2.933805421	1.793373614
CLDN10.AS1	0.04180566	4.314349759	0.002439676	0	2.809509587	0	0.009094473	0	1.383142337	0.114045174	0.121768355	0.030122116	1.43947702	1.347201508	1.754756076	0.030650237	0.740518233	0	0.003997829	3.451417777	0.719917777	0.104587005	0.913941542	1.198572716	0.077828117	0.017527593	0	0.141655655	0	1.524564136	0.001708767	1.577912194	0.006879719	0	2.614387439	0	0	0	0	0	0.830081008	0	2.086508441	0.571132287	0.036743325	0.110903857	0	0.032274544	1.172649851
CLDN17	0.059545802	1.337039779	4.010211559	7.695365105	3.503570916	5.817638091	9.298991036	5.204071935	1.365442852	5.553346077	0.180794713	3.93125339	5.533065735	0.187052438	7.036120176	6.638342285	9.21220007	5.897550647	10.12058299	2.064638043	0	4.421142713	0	5.997317158	8.8878306	6.162446718	9.256193571	10.40214472	3.603803503	9.330229695	7.515191531	3.5759368	0.009627777	3.748405122	6.304858385	8.04874159	7.599846166	2.599422972	9.941627205	6.005656765	1.380365382	2.060239892	6.935983718	2.669651173	8.418554093	8.42960024	0	0.045748101	1.793348987
CLDN23	7.806904236	5.631426524	8.66161629	8.039861452	7.452080022	8.508319797	8.033593589	7.231805223	8.579052608	8.509449587	6.226480123	6.357014698	5.711777728	6.269020585	8.061767763	8.523211979	4.593800482	6.941525742	7.197186765	7.185513469	6.6404476	7.132805224	4.912841065	4.378000183	5.228304116	7.02940818	7.012302217	6.643233105	8.063427327	7.204209727	5.651202094	5.605311921	7.989718403	7.480160165	6.273519874	7.065211647	9.118440886	7.171582834	7.009601973	7.043752535	5.843218551	6.915834505	7.861612807	7.40219773	8.275399037	8.452436513	7.86113505	8.044589027	6.303553856
CLDN4	11.99176373	8.332535242	13.79319679	12.47454308	12.55592784	12.58342766	14.72328414	12.96860206	12.00893068	12.63614712	9.707685586	13.99872378	12.96458677	14.08577466	13.83414926	13.92201184	13.58641786	13.02438967	14.49278624	10.46771488	14.97322148	14.37301624	11.50577821	14.19472779	13.06222139	12.97367826	12.3382127	13.24452206	13.32184985	13.5900438	11.34561093	11.90972476	11.09929155	11.4625064	11.7477131	12.14874391	13.76193498	13.14094584	11.28696345	12.45574132	12.78440853	10.55700542	13.28728923	12.7495894	12.60629623	10.01272519	13.18657428	10.87975734	9.720662455
CLDN8	7.295959469	1.336201454	6.610431246	0.624945527	2.052234955	1.360368189	0.012683122	1.550162299	2.441644554	4.458017617	1.994764112	5.51971757	5.827309609	5.093235695	5.954639407	5.377370963	1.966954586	3.90050088	0.005561371	3.521764663	0.715778744	7.866218872	3.196379899	0.102418539	1.847916138	1.05111724	0	2.843391953	0.860742489	2.250878907	7.051770504	10.37749905	3.197781589	5.413409139	2.951241732	7.490778573	4.848051468	2.122836954	3.376468356	6.486858275	8.28459572	3.296976765	3.886194527	4.167238419	1.107216283	0.162831734	4.119667346	0.0455305	3.243195785
CLDN9	5.079651658	3.153196536	5.180222251	1.129043896	1.501842663	0.807855331	1.616329543	1.549742332	4.351264922	3.768265488	2.773322243	6.826013943	0.869356918	3.951578773	3.336790287	2.438229349	1.963975734	5.806165317	2.823246557	5.489219016	7.322707827	0.147098852	3.458185847	4.933668121	2.882411736	6.358965678	1.935093805	3.117430948	6.464220913	3.82895118	6.852720926	5.798101304	5.02894129	3.21277321	5.747230169	3.287469313	2.039196577	5.267572831	2.129969575	2.158521385	1.377120059	2.313510851	2.729758816	6.020368441	1.711153388	0.156429421	1.956041541	3.590151199	2.822243861
CLEC17A	4.493726552	9.510851706	2.817058591	4.114407522	4.265923625	3.183593224	3.358943832	2.958845586	10.77824348	0.161075684	2.773318507	0.04098194	6.074587488	0.178507977	4.517172267	6.215228964	2.217233972	0.930638482	1.598762815	5.43583659	6.003862449	2.377276261	2.685257256	1.21099747	0.108146828	3.240565755	2.903794205	2.844837161	3.795803376	2.511696712	4.865181084	0.993547604	5.861918247	2.093766666	3.681773645	4.102213426	1.493538095	3.242769556	5.566681049	5.902713976	2.921547289	6.443946277	3.421507121	4.311887163	4.057179069	7.265658195	3.950243672	2.710058247	6.035064691
CLEC18A	3.615169935	1.33651853	0.002780118	2.067930548	0.617274678	0	1.615565539	2.284428073	3.524570554	1.330972142	3.012398382	1.087955789	2.997051477	3.250776115	3.932287186	1.089494255	0	4.815454788	2.014230559	4.25636031	0.712546325	1.927334799	0.911126993	2.246650254	3.453018076	2.872632104	1.945792231	0.165425339	3.396098207	1.521952361	3.006461741	5.201092755	1.020124996	1.786453978	3.790301709	1.646846584	1.121144127	1.812338602	2.616565148	3.154658787	2.766213244	0	3.645043354	1.732502009	0.042124148	1.321925815	1.957472462	3.706023836	1.789663223
CLEC3B	7.36698358	6.305724357	3.710562669	6.328954135	7.021804463	7.508924602	6.981644888	7.053789362	7.795592346	5.59504586	4.067396865	8.575491585	5.127856594	9.232955742	8.323803024	7.531463335	6.11205211	6.323696772	5.7176029	4.613616812	6.857034473	6.211774933	5.359686631	6.40569807	2.611889149	5.74716875	5.555702484	4.7361597	7.815585611	7.098845498	6.029725768	4.798042045	8.856212133	8.051883918	6.831676244	8.310408409	6.382633373	6.771168096	9.073209091	6.196568304	7.495290293	6.221147666	6.816105848	7.243017537	7.013972201	5.582704507	6.014624967	7.450271372	8.473994811
CLEC4G	4.420382727	2.512053446	4.010194954	6.965780828	6.099374243	6.15455404	3.738032974	7.518561965	3.480424766	3.615424647	2.437765164	2.701843343	2.818411153	4.500358484	6.035762825	4.033084569	4.182744831	5.852795333	7.236196417	3.799639411	2.187595892	1.309512264	3.572881953	4.814761062	3.109366043	3.240696616	4.80890419	6.240247766	4.316566934	6.167892791	3.814463628	0.993570807	7.7157475	4.138547981	6.562647448	7.636884593	1.119542475	4.984345461	8.263600283	4.714464997	1.776921569	4.09756376	6.425076039	6.530696618	4.796588553	4.349705364	4.756757403	0.044538126	7.076023049
CLIC5	6.034631397	4.809150961	7.704045483	5.331767531	6.051715735	8.623320781	5.168049754	5.165616581	6.552321349	4.9215385	6.33170061	4.984725189	5.637882764	6.602358806	9.038518784	6.700424561	5.676615843	7.046862395	5.924088254	4.102027455	6.970519689	6.103032675	4.192071271	3.083000443	6.078693229	6.566962887	8.607604228	4.260226224	7.37241552	5.82611116	4.81463315	4.078286744	9.148662477	10.34128419	8.104787004	8.911375525	5.57432903	5.65469954	9.435128261	7.4300524	7.257013578	6.591751876	8.141400624	8.386051183	6.615466404	5.497722917	8.270166633	9.33738731	11.36796323
CLIC6	7.912474395	6.98810372	10.39428327	7.025622068	6.051531732	8.198997699	7.072646908	6.125742842	10.69738013	6.879296872	5.666561484	7.023390512	10.53719123	7.086058828	8.458597294	6.858652696	4.722438867	8.579834958	4.771877081	4.835178784	8.922183178	2.979526265	6.648094216	6.228152363	5.075599143	6.432668039	5.049418052	7.521633885	9.023006499	7.194868015	5.530901212	6.180388825	7.513547126	7.042466492	6.610806844	8.583958273	9.848276899	7.19678311	8.962587882	7.636430226	6.952570681	5.426698405	8.487747989	6.607225843	7.385297876	6.501175051	6.577694348	8.14349441	7.867771573
CLUL1	2.742359243	3.698835604	4.469197961	1.807907034	2.26697161	0	0.011182534	0.969828694	2.963942977	1.337422197	1.992713384	2.922609305	3.142649917	3.043123538	1.832998873	2.435884472	2.438950859	0.930410182	1.59868844	3.049343724	6.649587319	0.132199453	2.687957922	1.210696175	1.84782278	2.651650856	1.938515196	0.181004421	4.802192399	1.520874319	1.59083253	1.992031281	2.347751827	1.381407653	2.59731775	0	3.510968864	1.808703579	1.413536611	3.031089409	0.823351594	1.747725321	0.806475274	1.970306735	0.045540059	0.140442365	1.544063331	2.930722683	1.794361515
CLVS1	3.487834115	1.728488879	2.331233797	3.237972487	2.261073626	3.424858102	4.207218406	3.128777385	3.48830845	1.972392259	1.998219	4.292118441	4.335956854	3.478218581	3.826770243	4.879721109	2.788617215	1.912817621	0.005192058	5.172640604	1.934992364	3.726602103	4.265018313	1.828284677	4.11470439	3.069462725	2.40362538	6.007750042	4.18938747	4.092645389	1.005075199	3.313090081	2.348128356	3.214884576	3.478914201	5.040885033	3.499289251	4.424332875	2.96681155	4.549260067	4.95343497	1.745878116	3.721836294	3.141859959	7.298565077	1.961876035	3.273643737	2.933294205	2.820453254
CLYBL	7.444275472	5.036514267	7.791921025	6.996549737	8.774639257	7.577917084	5.431191473	7.021784608	7.336785601	6.809301306	5.402118262	8.381345693	9.154487318	7.99221663	8.365368207	7.708273688	7.400536569	7.077003737	7.05069701	6.632784563	7.453144087	8.718483042	7.036598085	6.078402906	5.531931364	6.789417291	5.764328902	8.133480171	7.95722181	6.473545248	2.814118498	7.738723192	7.209600956	7.777512604	6.696110774	7.26563534	7.181825974	6.385872989	7.335232725	8.3753693	8.42664584	7.258696055	6.246919851	7.503002507	6.403854764	5.623832591	7.634752314	7.477485245	8.148965093
CMA1	4.418950092	0	1.593394774	5.432369354	6.237726047	4.844950622	3.206644687	8.523033209	2.277036087	4.03302362	3.044096112	4.445943205	0.869131973	3.286641994	7.190667665	2.11232419	3.070984714	0.930522104	4.476132293	1.352704964	0.711461371	1.94129865	1.88713976	4.092899848	2.882023141	3.656511112	3.817607678	4.72629929	3.604592752	6.149719848	3.707488677	0.99353701	7.421169772	4.833451477	5.230624547	6.219127124	1.117331613	3.780201876	6.26185015	1.949256629	1.776297909	3.173478003	3.528038462	6.286072209	4.472733063	3.894304653	3.651164269	5.087649861	5.98031265
CMYA5	9.138218602	6.874969488	8.372533916	8.038802193	5.662044898	7.020447418	6.083435373	5.479646316	6.853615502	6.351205796	10.6013061	7.961806013	5.612587414	6.537339012	12.6394369	7.340408611	7.300616467	8.785421139	3.823906365	7.067809401	8.728350513	6.621740663	8.156242666	6.051726247	8.92660003	10.1854402	13.25975989	5.325267997	10.98740907	5.50447598	3.176807539	5.634466416	11.12787077	14.32448991	13.39566589	13.63038698	8.543950381	7.706805763	12.33905512	8.624128367	11.42702961	10.06261173	6.614182203	12.22767243	10.06846278	8.717002855	10.5618279	14.58369157	15.97257223
CNGA3	1.111180871	1.356799313	1.592385877	0	0.639008243	1.379487126	2.614416882	0	2.368904155	1.912521522	0.103397088	0.025962651	0	2.36971225	0.232789759	1.081776791	0	0	1.010748853	4.230485321	3.457884642	1.273148038	0	1.187730094	0.066555704	0.01513912	0.73060453	0.119905248	1.843221187	0	0.001479853	1.578305207	1.605845402	2.124724877	3.140947742	1.678088434	1.849796101	1.830763755	2.417888187	0.575204194	2.120654871	0	1.378990836	2.036676704	3.117109909	0.094335367	1.548571573	1.086070115	3.193288032
CNGA4	1.722703866	1.338449636	1.007085292	3.633341985	1.513354246	3.742944293	1.026393813	0.970400944	1.367813598	1.327479464	1.976338602	0.033351141	1.434943911	1.988567625	0.321213775	1.088754255	0	2.235960103	0.004411377	2.331582391	1.639799806	1.300600397	2.471764022	0.079244613	2.859032248	2.061273535	1.247918699	2.47065556	1.422620849	2.254107329	0.001884966	0.993658871	3.833136562	2.363111953	4.881870098	0.721816756	3.841232816	0.849758949	1.417495746	2.536204803	2.099501529	3.433967104	2.077497253	0.563558976	1.10633141	1.942571642	3.414502289	1.691633106	0.068697817
CNKSR2	4.075053369	0.786393477	4.533643706	1.804297031	2.610561687	3.049666172	2.033461846	2.545099879	2.096278828	0.154729843	1.362835074	5.707925712	5.426130255	1.374677561	3.322188721	2.703113916	1.656459433	5.071178354	1.011873375	2.318815755	7.235025268	7.885338237	2.685903771	1.211718854	3.106063089	1.645414981	3.041451741	0.194284181	5.410426837	2.250561763	1.005074862	3.313085804	5.350373636	5.272340829	3.239386268	3.976683137	5.551775055	2.12161259	4.876863066	4.256599949	2.923149061	2.314237495	3.049008997	3.141624855	4.055045963	1.330301321	3.12189407	5.859501567	5.377455327
CNMD	1.71561221	0.79606974	1.5927236	0	1.838627461	0	0.008781936	0	2.506658226	0.109639386	1.331739661	3.803112924	0	0.120804147	2.383861645	1.085110459	0	0	0.003861285	2.926295259	0.722299192	0.100586126	0.914817838	0.068564223	1.213990447	1.640338496	0	0.136028037	0.865161965	0	1.590400262	0	0.006643925	1.39393641	1.413066745	0	1.138708174	0	0	1.746453058	1.390062563	0	0.815432904	0	0.035438749	0.106633326	0.96675668	0.031134555	0.059534922
CNPY1	3.84601019	0	1.592872209	0	0.624911002	0.813429196	2.839491912	0	7.24797216	1.938761764	0.123855323	1.085063999	0	5.217600473	1.760724097	3.277316923	0.739597332	0.933123999	0.004057487	6.308415157	1.960002203	0.106346053	0	3.049199251	0.079098148	1.641434818	2.793859215	0.144135693	0.863291075	0	0.001734192	0	2.345818349	0.832751033	0	0.726603301	5.02997987	0	0	1.435774195	3.098679256	1.359723263	0	2.721689728	2.447311812	0.112782205	0.966250304	1.688323982	0.062781782
CNTFR	4.172240686	3.93294979	6.097951539	4.690665777	3.58361586	7.489990221	8.715020771	3.417328312	2.280264028	10.10605887	5.922562864	5.799952321	9.139852809	4.591348847	7.144293174	4.03343359	2.93575558	7.72396086	2.014638001	4.232278036	2.755682517	8.165452945	9.586523817	6.56352696	4.963846926	3.07007667	1.245584325	3.347691856	3.794877793	5.089745059	4.651113457	3.312986026	7.629500436	4.742871683	3.773375508	4.81920847	8.058591016	3.106452417	4.429065647	2.344003782	4.382911655	8.312138799	3.420898173	5.183135924	3.317158885	9.797421759	3.121478226	7.440843375	5.87262392
COBL	8.249445985	4.767833845	9.893235847	8.62841491	9.122779876	7.150349664	10.02377391	8.958341667	4.640849278	4.036418573	8.366433526	7.011267324	7.780610657	7.217137715	10.04607017	9.202704927	7.029538999	9.702444362	2.014504305	7.963042257	7.091224833	7.160963543	2.877373249	2.855187672	8.501302693	10.68286621	9.772847082	5.93256945	9.765449265	10.13767249	6.788753799	5.035057825	7.680810743	10.33871605	10.82228595	9.295193321	9.918178475	7.162750332	8.824384328	8.147142206	6.903271086	9.144649127	9.258700047	8.64729974	9.839908409	7.400957966	9.479477757	10.84461369	11.83605205
COCH	4.260073672	6.470902406	8.821098548	3.873283207	5.178667334	4.174385973	4.738971906	2.283052499	7.461453766	3.244986202	2.772015862	6.375865447	7.815440698	9.095520755	5.085220565	3.933527887	4.057176869	5.107750519	2.600548006	4.660754046	9.422287307	11.53402534	2.465437456	4.752165024	1.227683764	6.303705432	2.189907576	1.416196776	6.073966891	4.96429879	6.636723498	6.560429365	5.238813961	3.451123566	5.053319419	4.856397525	8.143646759	4.529863602	6.139306623	5.583811856	3.071825722	3.037446222	5.516652945	4.394004338	4.058210202	2.732721064	3.650869973	4.221239048	4.956364586
COL22A1	10.73575981	10.41457267	6.610455977	9.623078113	6.187539411	9.632828904	11.33974533	5.085556254	11.25456679	13.13543888	8.131649972	5.80015246	5.297630342	9.065356544	12.0855022	10.1578979	4.182938762	12.49349191	9.646712588	6.287330868	11.1967334	3.206472319	13.03078376	6.155139138	12.78916002	4.774267645	6.530480632	11.4876544	10.93693435	8.770242503	4.466646635	6.514112302	7.219554812	7.246243604	9.112940007	7.447168067	10.06861876	8.664685162	8.487309631	9.067416683	11.97843799	10.68885354	7.55816814	10.62157261	7.306296277	4.444303915	9.475539596	11.59306618	9.636225458
COL25A1	2.744807116	2.703300112	4.710455519	2.053758061	1.800758971	1.755344859	5.681080184	0	2.279845165	1.971572271	3.46106449	0.038980656	2.409784403	2.447816434	5.727009275	0.039671579	3.312872433	5.187422734	0.00512562	3.045219784	2.592084041	0.139031782	1.887380312	1.827901392	2.610599319	4.978283514	2.188917672	5.587805222	5.412055519	2.925504723	0.002189033	1.991958824	2.348059969	4.144248519	5.820439624	5.25649328	3.120491528	4.868841764	4.435221536	3.483332034	1.776555247	3.0404239	2.732104633	5.388056197	4.848472014	2.39637373	3.122118099	6.238761997	6.199734458
COL26A1	4.420766943	3.152720776	4.595286385	2.759973307	4.160874327	1.756279608	5.038544721	2.95880743	6.418371715	4.54501723	1.997476331	6.855100377	3.398124854	10.03215846	5.608542236	4.712962962	3.070037906	3.708440508	3.601481055	4.954298504	2.75487773	4.00106969	6.738284489	2.257911227	5.177543873	1.0515148	5.365502541	5.322822419	4.377380663	5.411749793	3.328923183	7.285252187	3.935558187	4.329911488	5.227818296	5.377883643	5.557420235	5.501428988	5.338195936	5.261109764	4.439714234	4.403647246	4.413902302	4.796352808	6.198903937	2.734078546	4.473035972	4.59388022	3.707879355
COL5A1.AS1	1.755905808	0.725211816	0.044273595	0.897943192	0.891456882	0.047539961	0.054631785	1.844238068	2.034270215	0.093561854	0.097316041	0	0	0	0.129474639	1.196283513	0.733794642	1.806774188	0.03291976	0.37620353	0.917267895	0.031191386	1.261301872	0.042678323	1.104139405	2.040334368	1.274695478	2.186942715	0.869121305	0.893051877	2.844140893	3.197844057	0.074205547	0	1.575214458	0.844271006	1.872060949	0.044673988	0.025653426	1.021614065	0.007579114	0.96596392	0	1.591112129	0.07118193	0.046982901	0	2.253824896	0.06390605
COLGALT2	5.497748383	3.2770617	4.868375355	4.362176019	3.583872015	4.666640875	4.623428718	4.278703521	8.119253873	3.015961207	4.487876951	9.139547826	4.392913655	10.801158	5.258540566	4.214586136	2.787532511	5.897650356	4.824363219	3.958486441	5.200561102	11.25391261	3.333084497	2.587690844	3.77063512	4.395419257	4.806717353	4.260538893	9.011777488	3.828591066	2.814133505	3.990839436	6.899982968	6.597501078	5.766540512	6.983951603	5.031285558	4.86133646	6.305069478	5.489654624	4.596062097	6.055414019	5.294656249	6.077927832	4.400494469	3.430328098	5.992948964	6.982731821	7.336223351
COQ10A	8.160741009	8.869451807	7.610478766	7.50964543	8.204434468	7.082666734	7.004993664	7.856481024	8.51645765	7.45917873	7.20113867	7.980494661	8.03708849	9.052467664	8.552312776	7.988952363	7.636272171	8.200674338	8.136250472	8.498808021	9.222282233	8.077181101	6.674097291	8.047030101	7.347861884	7.850146535	8.003278484	6.727413909	7.820610587	7.924302585	8.126348139	7.711623754	7.811094754	8.648193541	7.969334932	7.999253542	8.19699625	7.092540437	8.051812059	7.297307172	6.810360041	7.80982591	7.253717299	7.723504356	6.842738787	7.706166663	6.662575173	8.66533843	9.893513566
COQ8A	10.48551007	7.859369502	8.890179064	9.188753212	9.426910127	10.10307636	8.843495782	10.1241489	12.26528195	9.785350135	9.878160875	11.1007187	10.62467604	11.47164573	12.07274747	9.773422036	10.54589578	10.62961366	9.607943955	10.3261119	10.94183019	10.37882659	9.416820235	9.777546518	9.655513115	10.49135133	10.93833217	9.326081737	10.42407518	9.664961103	9.903760618	10.12363558	10.47691652	11.84516254	11.30419432	11.42373594	9.84723604	9.440400446	11.23606364	10.33201842	10.54526346	11.35292506	9.39058255	11.11210099	9.319401358	9.396512646	10.35743532	12.29498874	14.0247231
CORO6	10.22535631	9.018442769	8.309796561	3.938407178	4.572206565	5.265186867	5.846349067	4.349143964	7.096705557	7.820152115	10.83839094	6.896758447	9.522399228	8.897677122	11.52914363	7.378918219	8.189346495	12.235096	7.564211598	9.963784932	6.108357048	9.124482903	8.174564223	8.499130626	8.337659703	10.29958046	10.52256577	6.918309438	10.05692316	8.19931826	7.871600787	7.067344263	9.076934385	11.03292553	11.39169689	9.929956985	7.268903146	7.40691131	9.25762265	6.219453663	8.490800003	10.07034422	5.233558496	10.34327699	8.628575027	4.141161819	9.485290979	12.14628048	13.04005685
COX6A2	9.216898776	4.382788897	4.469747356	0	0	0	2.843178862	0	1.367142888	1.966254347	6.226775313	8.200326535	4.331992624	2.004901187	11.06814734	0.0435579	3.771542042	8.604154258	0.005604841	6.178160384	3.276462351	0.154478979	0	0.103318038	5.608121147	7.029484481	8.488293245	4.563591186	8.192126062	0	1.004947215	0	8.007040763	10.55903277	9.32479361	9.24535395	3.651683688	6.075178475	8.875498549	4.678222776	8.429755049	6.156715617	0	8.632102939	5.324645791	0.164361191	6.755651857	11.59485987	12.70159007
COX7A1	9.726888932	9.395402057	5.964705547	6.566803635	6.899178655	6.167891337	7.248709847	6.874532861	7.732531931	7.341129887	7.00856047	10.35420218	5.054081618	10.30269115	10.55274462	8.457588295	8.947643168	10.26850255	6.948024556	7.315993737	6.398559303	6.641617647	7.724333457	6.88333134	6.534270408	7.441697026	8.188258027	8.794758834	9.172678688	7.89015374	6.577243435	7.612570098	8.239229185	9.674592204	8.429803744	9.903789093	6.026641528	8.01805508	8.57122805	7.356633498	8.302594742	7.535172745	7.500927882	8.47700583	7.178845313	5.582970462	6.66255542	10.47457988	11.69134238
COX7B2	0.057265056	0.787557788	0.003284465	0	0	0	0.012279307	0	0	0.161374914	0.172912144	2.110377394	0	0.178845777	0.430076453	0.041777789	6.252631971	0	0.005385827	1.353076001	1.629333825	0.147355791	7.295648171	0.098803975	0.108336402	0.023753335	0	0.202998051	0	0	1.005050631	1.577423079	0.009279961	0	4.415526387	0	0	0	0	0	0	0	0	0	0.050218003	0.15670542	0	0.044023364	0.085398402
CP	6.58664556	7.067341201	14.56566436	6.780165652	4.531860739	8.555392238	8.708235474	6.898178156	10.89079254	7.955334997	4.065623437	10.08618971	9.640654688	5.209238996	9.043252481	8.164598933	7.045997346	7.697730296	4.264719612	4.515098469	5.388944262	6.015411665	4.624117742	4.751723764	5.570362113	4.532966279	3.889454621	6.62205893	9.022733114	6.619297575	4.865254729	13.48022111	8.57282923	7.571146744	7.113611393	9.265928599	6.324495976	7.664993116	8.431048712	7.361835092	6.091841769	5.2540647	10.10996496	7.676185078	6.756182976	3.896540643	8.872905413	4.658285542	9.995819736
CPA1	2.135063084	3.823772709	0.002314773	1.151757343	1.841735521	0	0.008625164	0.971658249	2.15744609	2.946816872	1.329248663	1.083129084	1.442126538	0.118357255	1.733752548	1.68050955	0	0.934463994	1.011097144	4.403105525	1.26158806	1.283876297	0	3.233221888	0.073489694	1.048507189	0.723729126	0.133229387	0	0.948215657	1.590362032	5.547180271	0.006525631	0.835815302	1.820022481	2.237084835	0	0	0.861661622	0.565832682	0	0.809947499	0.816354988	2.017005806	0.034785532	1.300598385	0	2.692773603	2.522732492
CPB1	1.107531187	0.807676672	0.00194072	1.175054444	0	0	1.023658275	2.775198798	3.195792614	0.088232701	1.304758098	1.077792251	1.860501847	3.678359416	0.209194158	0.024206591	0	1.927092749	0.003178929	3.687012261	1.280355177	1.263285811	0.92012528	1.181274425	0.060746147	0.013889029	0	1.969467973	0	0.951247247	1.004456524	0	1.605101718	0.844658458	0.860100387	2.003502452	1.555116878	0.863369603	2.162914293	0	0	0	1.385449996	1.492039133	2.432772918	0.085867358	0.968907121	2.905803018	2.180842836
CPB2	3.727518136	4.487795728	2.81585983	0.630564643	2.09023921	2.569044125	0.00890887	1.965636028	1.013927086	0.111423923	1.333714529	0.029491622	0	2.988673565	0.273352806	0.030008288	1.99232953	0	1.011214994	2.755454524	0.721306527	1.287604661	3.69822655	0.069629714	3.4288394	0.017166201	1.653380578	2.012424047	0	2.257482429	2.327783782	0.993870367	1.019288521	1.393014373	3.614048686	1.267546777	1.13695909	2.620785866	1.829823051	0.562785848	1.793168682	0	2.75986643	0	0.035968215	1.304593937	0	0.031597277	0.060450396
CPEB3	7.154827117	6.102509156	7.580424496	9.608254057	8.398822202	8.876961358	8.194110264	8.313133299	7.053969464	7.040028833	7.944492323	6.194244083	7.820249509	5.152708273	8.64153022	8.055843111	7.481209522	7.272015735	8.274705771	8.326767679	8.184593607	7.017613568	6.900049399	8.939365034	8.748164385	9.003218182	8.378362176	8.618804339	7.842395757	7.813476859	6.961592109	7.990518398	7.737101924	8.932930656	8.836033336	8.751663404	8.362751293	8.183844614	8.497885809	7.758174244	7.846730705	7.541578682	8.237788768	8.487250448	9.148240967	9.013478251	9.08257992	7.72277991	8.995361125
CPLX2	0.052858277	0	2.816874963	0.617440101	0.614605957	0	3.495618699	0	2.725411966	0.147553185	0.157936738	2.109296068	2.410893016	4.563950725	0.383775682	0.038617255	0	0	0.004994928	3.30846853	0.710116221	0.134906436	0	1.211213528	0.099535894	1.052012169	0	0.184911425	1.821979829	2.734182985	1.59085021	1.577436267	0.008603373	1.380980373	0.843563691	2.606253144	0.608464231	1.405446376	2.390522304	3.230026218	0	0	2.068371682	1.425504782	0.046383282	0.143344398	0.964773368	1.695430292	0.078625065
CPNE4	3.963665124	1.336401961	2.008696357	1.132057162	1.509333614	2.333472495	2.032327081	0.970172184	1.363321605	0.132858699	2.414518428	2.430849442	0	3.616814392	2.467693537	1.089538862	0.733440147	2.496355008	2.014241099	2.328293445	1.245187486	3.545595035	4.203008129	0.08230233	2.26920401	0.020069301	1.636652169	0.165841349	3.810186277	0	1.590729218	0	4.41863333	1.3841993	2.123464526	1.646656677	2.621950184	1.408374535	2.136583274	1.965333293	4.083185877	2.323839331	1.760582276	1.732199111	3.136334515	0.129126552	3.124432891	2.926713464	3.032383461
CRACR2A	8.677761899	7.663462691	7.874760797	6.855863582	6.907161678	9.202813683	8.388033114	8.710451023	7.61931181	7.198366773	8.805778351	7.011231355	5.360035769	7.646263338	6.913737851	6.669822397	8.702261167	7.583408	7.617221474	6.789188831	8.473292658	4.000572429	8.382014147	7.94284026	6.453940223	7.13058449	7.982319664	9.115422257	6.853567538	9.690066435	7.433669282	8.623507672	8.291859094	7.721329379	8.838666064	7.465561872	7.867726448	8.979544952	8.307670783	8.751582032	9.10779945	6.856352271	9.227847928	9.212596991	7.404443294	9.374922185	6.742717963	7.964430038	8.665822953
CRACR2B	8.342658835	7.396148885	5.565066617	5.074888104	6.500826522	5.858737389	6.083460926	6.021936983	6.817493971	7.340713759	7.720316143	8.81529011	7.178735215	9.196618204	7.33612758	7.745638037	9.591782942	6.984534962	7.556456615	6.757125684	8.832452758	5.714893729	6.889032869	9.561037498	6.182095574	6.994107926	7.404121671	5.744043422	6.916797251	5.443011323	8.437860305	9.00453907	7.918479184	6.097146083	6.964798348	6.496558849	7.060303658	6.111234384	7.066055323	5.817446183	6.126548638	7.661934392	7.206709141	7.874204375	6.155782335	6.760957224	7.138090654	8.347283499	8.237698834
CRAT	9.961271237	8.565992422	12.13795282	8.192476639	9.523790656	12.533393	10.3568025	11.56972268	9.617644897	11.68446514	9.364048155	9.077452532	10.8830632	9.658208992	10.1221695	10.14400137	10.85664831	10.20495281	7.710809184	7.255883551	7.850584065	10.77802241	10.93010126	10.35645578	7.066962541	10.36100398	9.32748057	8.986210365	10.35641784	10.5952718	9.562015699	8.75868474	10.05773437	10.31321191	10.70441117	10.44537406	7.830757653	9.413613056	10.4163707	9.870833367	9.09656112	12.21186921	10.92793562	9.847801569	9.165417212	10.55806459	9.28791658	11.34099192	12.01533198
CRB2	4.817710394	3.49646372	4.964565606	2.265174882	7.229420956	5.104279247	2.356604457	0.970102524	7.109529322	1.336797676	2.773460239	0.041839898	4.451996169	4.407645289	4.656663421	6.414718611	1.658425236	1.913093385	1.011746206	5.771030434	10.54795071	3.210274625	3.196167787	3.084205826	1.229321206	2.876713887	1.631076087	0.207703102	6.29738199	4.091137037	2.591651589	2.313578217	4.19876835	4.650668121	1.402283094	2.199203684	3.858589606	3.242340704	3.115563328	3.757065116	8.317220237	3.172593561	2.729787032	4.827874509	6.42135569	3.898124981	7.098539565	3.716747949	4.713640147
CRCT1	11.98853567	4.07762209	9.249003544	12.50377589	9.154300788	11.27718848	14.97097466	14.05956669	5.232373385	11.52800393	9.11393485	11.43981227	9.29081688	6.602575971	12.08819636	11.24972199	12.07290503	11.73183343	13.0187752	7.293771444	1.94178224	9.377204937	9.649050248	12.20721989	13.07082565	13.00526265	13.18930333	12.49576865	6.977244632	11.98550284	9.049084319	5.382953155	5.314756894	4.872203882	9.727014399	11.41277144	10.08156943	11.79924377	11.61611649	9.107419019	7.302966542	8.142702939	12.03881312	9.199810633	13.41142022	11.6004082	7.323251744	5.780482664	1.791573023
CREB3L3	1.120635565	4.037134174	2.593873432	2.644294209	3.461662041	2.916672153	2.354554886	2.547511562	3.989027758	2.381393821	1.348377372	0.033066743	1.435293846	2.748273061	1.791052672	1.088553256	0.735376379	2.911590821	3.474341277	5.671635782	3.307412937	2.679985326	0.911893123	1.20477883	1.223707637	2.384532045	2.20628617	1.404433867	2.145064107	1.934219334	1.590653074	0.993671872	2.832635354	1.386380143	2.606435481	2.792212039	2.061446604	0.850021508	4.20081008	3.443780013	1.784856686	0.803112556	2.747372979	3.373493357	2.940025841	0.122911983	2.763247481	0.035438621	3.543852535
CRHBP	0.050476122	1.731855039	1.007204285	2.061004547	1.504805474	0.807381251	3.35726644	1.962988643	0.50921203	1.33547486	1.989182363	0.036264344	0	2.436439942	3.544062786	0.036904978	1.267938403	1.914223045	1.011804668	2.73328769	2.600162195	7.242263729	1.48057466	2.25144145	1.229176502	0.02103603	0	2.053243172	3.975311548	2.927411972	1.005046096	2.798962388	3.19659139	3.222413513	2.59919303	3.687950101	1.496461115	2.125275241	3.500612418	3.578021391	3.755983484	0	2.071088492	4.152083705	2.72212823	2.717812279	2.277404803	2.440715315	3.935008551
CRHR1	1.72590442	0	2.330989729	0.618507212	0	0	1.026801051	0	0	0.138495416	0.148141	1.08867818	0.86934978	3.03464246	3.958934678	1.090230705	0	2.233708334	0.004732434	1.354499162	0.7111496	4.708177942	0	1.82321051	0.093719966	4.15545407	0	0.173137537	0.858771469	0.945216851	1.005037548	2.576697753	2.024774472	2.576763316	2.121159411	1.643644325	1.798922737	0.847911043	1.818546451	3.144918755	1.378587717	1.350576889	0.80716892	2.187383491	1.708999784	1.952635	1.956954604	3.931261555	1.792234051
CRHR2	3.747517993	1.333140686	1.593342882	1.1276696	0.614749693	0	2.033082315	1.962723169	3.71181435	0.144657581	0.154803677	0.037286462	0	3.790043768	4.449471766	2.435908492	1.266817709	2.232683545	1.598690063	3.970487573	1.241269747	1.309484881	2.467087409	2.253818986	3.464920549	2.651666029	2.40865898	2.495094366	4.502628633	2.513134049	1.005063956	3.69173159	3.486624316	2.764167597	2.956357608	3.060425264	2.891553825	3.373932281	4.255453917	3.412083295	3.339610906	2.317626175	2.326821813	2.677989046	2.458244028	1.328170105	2.761012101	4.214264072	5.730522938
CRISP2	2.466402053	0	0.002555995	0	0	0	0.009531891	0	0	0.120279463	1.342807434	2.426691051	0	0.13268302	0.299145358	2.428496867	0	0.932534292	0.00418883	0	0	1.915323895	0	0.074893317	0.08190688	0.018379917	0	0.149642128	0	0.946671202	0.001790159	0	1.607489242	0	0	0	1.129213314	0	1.420019399	0	0	0	0	0	1.104716128	0.11694475	0	0.033873884	0.064968451
CRISP3	5.175250019	0.791883568	2.331144639	2.897095551	5.373397614	4.108317429	6.431463541	7.241025497	2.445193249	6.535455512	1.353721195	4.373115873	4.614799164	0.188008153	9.473912495	9.534244406	5.836620838	0.932132916	2.337023954	0.808129775	0.717785238	1.303490988	2.206302474	7.647714126	6.591695046	3.656696566	3.276975336	5.028096883	3.60423718	8.147399734	5.364877242	5.07811998	0.009667904	0	6.35048557	4.659908283	4.43716629	7.551621245	7.867652862	4.839162867	2.755951625	1.35372327	6.065471489	1.973466784	3.957796051	3.00203127	1.544695982	0.045947441	0.089325835
CRNN	7.18879659	0.792652514	11.68347431	9.238250212	16.6178568	12.95825653	14.03004827	11.50090546	8.448297909	2.739299483	5.014703476	11.42210585	13.89268523	3.283913408	15.91486157	14.99400133	6.6641232	4.543275438	8.480864732	8.829897172	6.435979615	3.403135878	3.046375194	3.277020759	6.301342025	5.396352439	4.561667002	8.546511943	6.957399768	15.1262826	8.084231571	9.771853606	8.360709079	2.928866962	6.365619697	12.45774229	13.29865207	6.55240573	13.94807005	5.565789489	11.84658677	6.554937431	14.06974851	8.099512325	13.83751286	5.309259111	4.993480834	4.381596601	3.045554893
CROCC2	1.121516555	4.841018748	1.007116274	0.620848042	0.618020635	0.809173993	1.026511725	0.97027674	3.092347109	0.130357144	3.234066154	0.033984809	2.417133175	2.424013076	3.234089834	2.107303769	2.957576304	2.235350334	0.004492201	3.059351256	0.713184057	1.302380805	0	2.572674357	2.267295399	5.110083922	0	0.162610796	2.81486177	0	0.00191939	3.991680862	0.007733932	0	2.795317497	0	3.03385659	0.849211313	1.416681478	1.968169935	2.356983517	2.903781447	2.334380729	1.435336807	5.305740077	3.19802039	4.761886922	2.702358385	2.213575895
CRP	1.726985528	6.074462446	1.007222762	0.617727672	2.054525485	0	1.026919217	2.545848374	0.991905443	0.143227457	0.153256809	0.036959783	1.431511131	1.371330682	0.369785766	0.037613261	0	2.232902518	0.004870203	4.115733467	4.792468446	0.131003297	0	0.088349612	0.096763185	1.051868406	0.710593242	5.770404311	5.558297012	5.094954258	5.984069757	4.898166603	2.024987815	1.782777981	3.244683658	5.502556978	3.594550643	0.847417972	2.132839473	2.35145664	4.922621433	4.362123958	4.251760345	1.724115464	3.463867021	1.956201459	2.27714198	1.095471234	1.79394269
CRTAC1	5.904369514	5.535499586	9.923441273	5.017499172	2.757678802	3.626253635	7.514923613	4.711316719	6.498621944	4.263095536	5.078084202	8.76153713	4.850936498	7.296855644	9.414482716	5.299337715	3.194371183	6.451918955	4.717422113	5.511142234	9.270090858	4.226514349	5.153471701	5.152521815	4.964114244	5.534082936	3.570473299	3.719361052	9.466956142	6.72629672	4.961489814	7.023970612	7.568840003	6.82660323	5.832405097	9.276028848	6.561948397	5.749246543	7.717371418	5.188455323	11.20978665	11.69557771	8.276832898	6.414282567	5.678771547	5.035674151	6.252235942	11.0292986	6.814074913
CRYAB	13.98875995	10.82803672	11.50945584	9.206505711	13.1295047	8.49465601	12.99741921	11.04887935	9.135084778	10.18168094	11.3652624	11.09426347	12.06728001	13.66455598	14.4977267	12.62980253	11.74081466	12.79516155	10.3869607	11.77744863	13.51271328	10.17803099	10.43681725	12.11855955	13.27745186	11.80228093	13.92133506	11.31899615	12.660291	10.82304546	12.75562517	12.22470765	11.92238714	14.73529899	13.22905268	13.67533736	13.40492771	11.01517085	11.44366549	9.501627097	14.09316793	13.21372599	11.01400857	12.84744709	13.02558169	9.110832194	11.97108559	14.75072449	15.71157496
CRYBA2	6.194642553	4.728864442	5.010239532	0.619309067	2.444712928	0.807475637	5.710539482	2.544944627	0.511150394	4.977076892	4.286278158	7.753946543	5.166635394	6.199564205	1.848513895	2.438167207	2.786822863	0.930506486	1.011843178	2.061783733	4.693985826	2.377083893	0.910305171	0.097614757	5.269060317	7.272713066	4.921887249	3.541907385	0.858532524	2.250387117	3.814419684	2.798669181	2.611838986	0	5.093386022	4.862140372	7.326191177	1.405312489	0.854144798	1.704881602	0.823823413	0	1.356702849	2.174484642	3.95681395	5.396711288	2.276302438	3.45169832	1.796612715
CRYGC	0.029374401	2.942053858	0.001738472	0	0	0	0.006465004	0	0.559389043	0.078175802	2.323866279	2.408308821	0	0.085845198	0.182755737	0.021621136	1.314987206	0	1.009991656	2.961039022	0	4.186333446	0	0.049513746	1.792533654	0.01242218	0.746300161	0.096222364	0	0	1.004274702	0	1.01717388	0	0	0	0	0	0	1.49918706	0	0	0	0	0.025863479	1.265422099	0	0.022753846	0.043115873
CRYM	4.342682724	5.037273905	4.868353922	2.893567773	4.649300559	5.033669378	5.711214745	3.41730626	2.71597039	4.457359523	3.045503455	3.708111175	4.976605595	4.673796271	6.900939127	6.396406696	5.875784784	3.807648105	4.10422864	5.131804027	2.188499771	3.210218493	3.457805796	4.539130779	3.897571722	1.644941638	3.814847542	4.368337918	4.960565535	5.504680117	5.17721577	8.441822028	2.611825819	2.926415654	3.860304579	2.915309616	6.043738322	5.327973772	5.689735463	4.290015098	5.380314092	5.807756653	5.517403987	3.032535066	4.853901608	3.2338554	2.759913471	4.778821617	5.426412734
CSF2	5.304893964	10.30785404	7.277343653	7.131090525	9.561924716	7.262194607	10.14124177	7.064205885	6.087331154	8.854530528	7.640478713	7.059258835	3.897809141	8.024485244	4.054745446	6.359258373	7.487482132	9.572869368	12.53201227	2.320564034	4.467708305	2.979977954	9.144875518	7.180993412	7.380683762	7.029431285	7.751971133	10.72891296	7.179754513	7.584071064	6.094830865	7.498324981	7.709201195	4.742807733	3.362151122	3.491013002	2.255535437	7.119386613	8.402441348	6.975926094	5.25944375	5.742448969	6.100238186	7.997014832	5.512595409	1.956830616	4.756483804	2.443198284	6.281553961
CSN2	1.087759093	0	1.590722859	0	0.69906458	0	0.004320608	0	2.839554458	0.050789079	0.053986986	0.014117457	0	1.25234488	0.114482196	0.014360137	0	0	0.001905648	0.851670467	1.740234077	0.046834725	0	0.032522736	0.035411574	0.008281474	0	0.062097015	0.894316145	0	0.000815748	0	0.003273163	0	0	0	0	0	0	0	0	1.825868131	0	0	0.017148346	0.049480419	0	0.015105518	0.028391454
CSN3	0.034556712	0	1.006471779	0	1.864918645	0	0.007568699	0	3.462979137	0.092907517	1.311138813	0.024959114	0	0.102182748	0.221756945	1.675280315	0	0	0.003330671	1.378216496	0.733463711	0.08536215	0	0.058495864	0.063863002	0.014561341	0	0.114777536	0	0	0.001424293	0	1.018224504	0	1.422144463	0.740820845	1.158182093	0.861228033	0	0	0	1.374627975	1.381899042	0	0.030403833	0.090404565	0	0.026730713	0.050869253
CSRP3	10.85868068	8.221220917	6.976342025	0	0	0	3.036170662	0.970652604	0	0.169909655	9.925198533	9.020868444	1.434493279	3.952227724	13.30463532	0.043693796	6.996079176	10.200387	1.01152714	7.850682601	0.718519467	1.302442015	0.912650345	3.081353781	9.499241469	10.56445541	12.72933755	6.27662123	9.800597863	0	2.328366294	1.577592112	10.34271563	13.22570869	11.88170242	12.00480268	4.203718328	7.735929495	11.48964986	5.705567387	9.782179949	9.001414464	0.8119403	11.65002795	8.487815087	0.1649496	8.540552025	13.85947764	15.190188
CST1	9.428431499	9.604911499	9.896290655	3.874948461	10.85157884	3.422844828	0.012801926	0.970585907	8.169327669	6.168748723	9.44223694	11.60782199	6.624073535	9.662952462	10.19478834	6.060993301	5.263118349	11.65282303	2.600438121	4.293925717	6.253812095	7.105404693	2.466281454	6.619987245	7.743933262	7.994322702	5.389136744	4.46866692	9.49408222	4.727598835	2.591582211	14.26873368	4.198737121	3.6566799	6.533523651	8.589105371	8.310060289	9.37905201	4.03548158	9.35800716	9.805296331	5.343000329	2.899059036	8.508697353	7.93810293	3.756802127	6.233815679	12.84656058	9.17985038
CST2	6.145575526	3.020513963	4.594992421	0	4.586303476	0	1.616358663	0	1.888711031	1.339562208	3.926798824	4.929439676	0.868644223	5.772087947	5.936303902	3.443717019	0	5.602259337	0.005144375	3.181045542	3.663372157	1.940222443	1.887330031	0.093878639	2.879094554	2.388305095	1.629031056	0.191746207	5.841402447	1.931214124	1.005076499	7.836526153	2.611653922	3.660217678	2.952997166	2.415431413	2.749793842	1.807290793	1.815601798	4.163819618	3.655176166	4.410856247	1.754680751	2.926044702	2.950059256	1.961339468	1.543823997	6.638214171	4.245207443
CST4	5.075587459	2.870237925	3.009712979	0	4.663443951	0.806783003	0.011754405	0	6.308801075	1.339610403	1.997776241	7.087708797	1.83475529	6.695899093	1.845283452	1.091076905	0.731311021	4.759762212	1.011876617	4.572732092	2.591533387	2.374943232	0.91001356	0.094144879	2.879346243	2.876023249	0.710445378	2.06397215	5.082088729	0.944855639	0.002202596	7.024423829	0.00888469	0	0	1.639092251	1.492382363	1.405059065	0	2.78649733	3.334978371	0	1.356316512	1.965713196	3.467676689	0.148854685	0.964749678	5.488490511	2.223836198
CST5	4.781746575	0	0.002300275	0	0	0	0.008570722	0	0.527021685	0.106684481	0.113848404	0.028344671	0	2.979672945	0.25985519	0.028840541	0	0.934593812	0.003768975	2.568363574	0.724026675	1.283142151	0	0.066796405	0.072988903	0.016508182	0	0.132261218	0.866116717	0	0.001611215	0	1.019043961	0	0.852304346	0	0	0	0	0	0	0	0	0	0.034558867	0.103768483	0	0.030365428	0.05801534
CSTB	14.30793184	15.45816615	15.08026832	16.58181739	17.32073762	16.04735715	17.94207882	15.72133174	13.55547504	15.72959319	14.34154782	15.68900147	15.76097611	13.88041453	16.92967062	16.87447675	15.65638191	15.56180051	16.7230436	14.64702252	14.1873774	15.23839854	14.39563716	16.49682333	16.81729822	16.00511724	15.76656644	16.61376594	14.63050704	16.35737272	15.43628409	15.73450672	12.63763966	14.27364864	13.84554341	15.59485722	15.22487907	15.51441996	15.30694408	14.9431787	16.28714992	13.96249211	16.34301315	14.77613979	16.84689005	15.09884712	15.11531675	14.10987387	12.37384018
CT55	1.719765003	0	0.002542642	0	4.0588599	0	0.009481661	0.97083704	0	0.119559466	0.127707465	0.031439587	1.43748449	0.131878268	0.29701957	0.031991701	1.984563747	0	0.004166903	1.36172103	0	0.10958986	2.474537971	0.074466838	0.081436758	0.018281997	0	0.148718371	0.862346122	0	0.001780816	1.577804628	1.019661676	0.831629741	3.122827277	0.724959758	0.616802029	1.817864595	0.858045856	0	0	0	2.082619592	0	0.038363834	0.116247208	0	0.033689998	0.064602656
CT83	0.054672554	0	0.003144855	0	2.049168514	0	0.011751699	0	0.509143991	1.339606435	0.164062122	0.039224109	0	0.169637898	1.845243246	0.039919556	3.928657169	0	1.011876667	0	0	0.140006049	1.887300536	1.211710276	0.103148803	0.022718747	0	0.192296527	0	0	0.002202094	0	0.008882653	3.21541401	1.400779969	2.603121671	0	3.108674933	0	0.549119945	0	0.799662534	4.180184937	2.359946667	2.950168141	0.148814534	1.543818659	0.042060185	0.08140932
CTA.221G9.12	4.560973586	3.524314453	5.161715004	6.435129554	2.157297552	5.819550063	2.656920235	2.676642969	3.80492813	1.444650045	5.82968404	1.643405172	4.554261081	5.597342252	7.105352249	2.288028976	7.192616072	4.679445959	3.53958291	1.344420805	6.121684824	7.609945078	1.604285789	6.424952382	4.263026388	4.966970476	6.961508193	2.375485642	6.228507962	4.06460206	7.048570687	6.105221617	7.985150714	7.196688789	6.322305387	5.084014381	4.100164671	4.949398656	5.763453811	5.305815578	4.222008505	5.847574521	2.425051824	6.816726719	4.941068756	2.276993915	5.720773768	7.259319801	9.253901484
CTA.363E6.2	1.347698813	0.719449086	0.04792718	2.190348738	1.455502934	1.807030057	0.059220374	1.23935925	0.909914357	0.101929608	0.106070015	0	2.094940652	0	0.14169009	1.202381959	0.728163531	0.839096049	2.486679916	1.652442513	0.915191841	0.033707198	0	0.046190581	1.107171934	0	0	0.154039821	0	1.457424994	0.059036206	1.611522045	0.0806424	0	0.659328594	0	0.950340218	0.048363157	0.027702207	0	0.008164674	0	0	0.001425697	0.077326379	0.050878146	1.44233626	0.05910362	1.264156822
CTA.363E6.6	0	0.734560346	2.19584176	1.472290812	2.455639115	0.041952289	3.051649668	1.220755669	0.475560125	1.352800254	0.085113073	0	0.832701791	0	0.112615954	1.186967384	0.742919971	1.816273762	0.029129638	1.467658354	0.92055489	0.027609212	0	0.037695981	0.022846242	0.787285985	0	4.040829815	0	0	0.048000523	1.609410852	0.065166661	0	0.676687389	0	0.983442259	0.039444071	2.702769217	1.417674113	0.006738893	0	1.881712258	1.005150747	0.062545316	0.041464969	0	0.048054404	1.854601002
CTA.384D8.31	7.668493751	7.739395001	10.01209324	5.464654215	9.124518677	10.10386233	2.926677633	5.683787354	7.291482515	9.761396675	4.738928916	0.73624231	2.718899485	0	4.862294618	4.329472838	9.189240118	4.632100323	5.181839124	1.933538363	8.166335093	1.142210388	3.233870947	8.838034424	4.933098696	6.907197656	3.357737666	2.833362862	7.528673002	4.208364946	7.673904793	9.019710688	6.577687383	5.407352703	6.422363826	5.60703029	5.041924136	6.520557993	4.080597019	6.511744901	4.222000432	5.26272852	8.859911308	6.45235371	10.07114007	10.59063326	5.490205059	5.697911988	9.158454917
CTA.384D8.35	7.200779499	8.606035908	9.017689952	8.149586921	11.18889416	9.814718294	9.869454074	7.321337463	6.970836911	8.478597566	7.223770577	8.690258946	6.290215867	4.33110701	8.708148665	8.496505438	7.90905865	6.967481689	9.095994044	8.681422183	7.74213451	5.771932653	7.764812366	9.612290922	8.002108376	6.822486618	7.472048731	8.181276719	7.697598529	7.636574456	7.106988042	8.952511609	8.748471683	9.199411876	8.004723592	6.766838277	6.956044216	8.73087968	6.062299642	8.88089028	6.911779947	8.45166341	8.840404322	7.179366586	9.145498958	9.168216013	8.511785472	8.545522947	7.911913342
CTA.797E19.1	0	1.949672236	0.049965685	0	0	0.053687861	0.061786132	0.065473229	3.072434375	2.450888261	0.111008761	0	0.82019153	0.922404445	0.148627704	0.055183242	1.258030135	1.393830931	1.742728201	1.640909623	0	1.131503674	5.370505769	1.788506426	1.108760853	0.772056139	0	0.161708513	4.822175563	1.455504054	1.229091537	0.006220355	0.084256426	0	1.171867538	0.838732745	1.304269577	4.137200528	0.028840854	1.371126471	2.038627555	1.956868017	0.893827314	1.591413732	1.298886823	1.197777764	0	1.229349828	0.072411156
CTB.113D17.1	2.023745693	0.699302263	2.588364109	2.647333202	2.996207983	3.761370273	0.090483746	1.272761877	2.523648657	0.16140651	0.168551704	3.053245037	2.315646006	1.484578902	2.748851334	4.706314309	0	0	2.192132617	2.679623775	0	1.145521123	3.34954913	2.248726158	2.744118467	3.719143242	0.712088317	2.3605622	0.854119032	4.346868007	2.316904146	1.025667878	2.430807059	2.428826496	2.059530404	3.650232709	5.18935784	0.073234257	3.624057394	3.704766421	5.882948042	3.944630593	2.427073754	4.709212464	2.74775923	1.220554616	4.325863722	0.090296615	1.935262901
CTB.119C2.1	2.847433435	3.235716565	3.747009209	2.425888708	5.570432452	1.847366894	3.347705921	3.367876813	4.215254482	2.889276745	3.415239301	1.640731283	2.530409249	0.916100079	4.827626548	1.230079528	1.915168943	3.643313312	1.766407062	1.072139595	3.862108454	3.524639202	2.71863807	2.251451507	3.165619461	3.330088385	4.631821483	2.828520948	4.171404699	3.821294839	3.938586236	2.61994625	4.570148219	5.113799102	3.877334555	3.907290704	3.602784296	1.831473368	4.563337557	5.548485049	2.855815582	2.270323208	3.916205557	4.593929498	1.338694669	3.104103502	4.797335319	4.750936671	5.846735801
CTB.40H15.4	3.200691572	0.724767287	0.044540841	0	0	0.047828417	1.2197416	0.058210769	0.460823492	0.094170199	1.387673915	0	0	0	0.130358841	0.049148042	0.733360441	1.80630842	0.03311485	1.673253744	0	0.031375708	1.260662281	1.778502152	2.447190635	0	1.274076598	0.141541666	0	0	0.054797167	1.61074997	0.07467463	0.898589469	0	1.403144305	1.87054305	0.044943822	0.025803635	0.535829997	0.007622143	0	0.89745837	0.001331999	1.902360071	1.189298051	0	0.054859331	0.064303806
CTB.51J22.1	4.430342867	3.631887559	1.8249855	2.649435995	1.844352701	2.871474235	3.506194782	2.331798209	3.219186277	2.091861663	2.112214088	2.923476168	2.061997741	1.48522034	2.2868913	2.879232364	1.23091639	3.446780656	3.009281766	1.762830176	2.459050048	1.144766983	1.909362082	2.575027141	1.724849339	1.682481811	2.747386861	2.347329421	3.375163428	2.162587803	2.912366253	4.03572052	3.622713749	1.854882765	2.276477304	4.699503386	2.459630555	1.827153073	3.620863495	2.54333896	2.631389478	2.533338937	2.83995317	2.007694571	2.740556645	3.61332268	1.425716585	4.800463449	3.194314713
CTB.92J24.3	1.321183891	2.369212575	0.072767244	0.885790235	0	0.078401291	4.598327543	0.096442424	1.48152099	0.161962305	0.169137804	3.052847396	0.80743627	0	2.299240349	2.615903672	5.476179665	4.322842513	0.0534747	3.101334506	0.907169288	1.755835422	3.006579692	1.200069874	5.660492921	2.645735351	2.174434856	2.361477303	0.854108566	2.419797654	3.145028127	5.463085361	1.352318499	3.741014747	6.433226929	1.376351905	1.251672062	5.903599863	1.72547936	1.605006223	0.011996369	0	1.851906466	0.002083292	5.311976556	0.077437758	0	0.090577127	1.93552479
CTC.239J10.1	0	1.309927947	0.027392362	0	0.907245821	0.029355837	0.033593323	0.035507278	0	0.05626478	1.317371491	0	0	0	2.454538544	0.030141835	0	0	0.020508215	0.897510101	0.929479088	0.019452049	0	0.026430681	0.016133531	0	0	0.082439062	0	0	0.033492924	0.003520999	0.045113437	1.487495334	0	0.86630003	0	0.027633449	0.016053027	0	1.025922152	0	0.91259223	0.000841685	0.043350283	0.029021506	0	2.203659151	2.560093304
CTC.241F20.4	2.699105223	3.470700602	0.063367934	0	1.848458497	0.068196984	1.249627771	1.888220939	0.873272371	2.07253618	2.091809975	2.787717694	1.358009035	2.214274625	0.196599409	1.222948662	3.485095048	2.761535943	3.194307188	2.72057239	0	1.141831311	3.153286422	1.809278798	2.735323937	1.689681353	2.594753534	0.215094074	0	1.850699927	0.078503709	3.20348175	1.972857802	0	1.147097649	0.829530387	0.914198283	2.247506092	0.036247785	2.820973666	0.010576517	0.962279378	1.451359267	2.815278108	0.103798214	1.214340249	1.429007095	1.249133634	0.092719545
CTC.264K15.6	0	0	0.055713025	0	0	0.059904038	0.069041735	0.073210866	0	0.120138679	2.826129056	0	0	0	0.168681128	0.061589355	0	1.386930308	0.041231591	0	0	0.039038872	0	0.053670204	0.032198987	0	3.607899513	0.183947693	2.141382754	0	0.068823759	1.024287147	2.978450762	4.02436934	3.49192222	4.021288952	0	2.233657536	2.949041606	0	0.009393375	0	0	2.329216248	1.311894182	0.059188498	0.872450166	4.384540966	6.782982098
CTC.276P9.4	0.782878289	2.364591258	3.875713248	3.530378957	3.817460967	4.563915925	5.452021742	4.287829309	4.993786695	2.105928394	1.468925514	1.255325601	5.653520094	0.916243546	3.110908038	4.494099162	2.378743777	1.771075178	3.017177628	1.752812754	4.666734603	1.757013139	1.903188707	2.852279445	2.972020305	1.678724286	3.254859036	0.276392189	0.854525034	4.277964227	3.814560782	3.036132658	3.047270582	3.155771403	3.232600459	3.325211336	6.255541566	3.878300802	2.479474526	3.688951191	4.859019825	0.961617928	3.915093587	2.330100531	3.454138277	1.844617927	2.398124999	4.16607774	4.001904576
CTC.297N7.7	1.334405103	0.708076935	0.056978691	0	0	0.06127412	1.241180431	0.074920917	0.885025269	0.12314892	1.430555821	0	0	0	4.585101136	0.063001786	2.605919229	1.787338665	0.042146309	0	0.910939375	0.039901787	0	0.054885436	1.113618586	1.699579851	2.204593755	0.188973091	1.419169105	0	0.070420311	0.007024123	3.402168596	3.175577754	2.49814205	1.78937691	0.467811384	1.197102302	2.950675021	1.88631981	0.009590683	1.542020868	0.889974802	2.329288468	1.3145311	0.060540662	0	1.858834485	5.435736215
CTC.297N7.9	2.036538927	1.920457505	3.062492379	0.888151226	0.881115845	0.066741147	0.07704781	1.885676863	1.7402601	1.427600187	1.445035615	3.783490981	3.732259351	3.587664856	2.690101889	2.59643046	1.626299363	0.828596577	0.045783742	0.345274136	1.477621765	1.141021388	1.228486454	0.05972898	2.468504381	0.76090751	1.631311771	0.209496921	2.804025374	0.882845064	1.247255691	1.025001604	1.969399551	1.453602079	2.080716568	2.097550001	2.48854643	3.258827687	2.733085612	2.261064211	0.010370736	2.535628066	1.452134516	3.007902649	1.324092026	1.213016705	0	3.119666965	2.348257725
CTC.327F10.4	1.715771023	6.332452842	1.825776382	0	0.878840803	1.222335127	1.256151363	0.09334993	3.736565472	2.872168052	0.163142969	3.760487519	0	0	1.624047034	1.850660806	0	3.830588848	0.051867691	2.476126727	1.47433462	2.999829145	1.908290049	5.270979122	2.476351582	0	0.712287416	3.141276086	4.540563111	0.880596537	2.313913534	2.842042088	1.988575711	4.589880684	4.385453003	3.333253726	0	3.447860371	1.724549993	3.197974941	0.011659333	2.754762976	2.83924887	3.708990119	2.742765734	2.601511094	0	3.799523307	0.103717046
CTC.327F10.5	3.288999527	5.533812751	0.05871059	0	0	0.063149588	1.243670725	0.077264494	2.580231322	0.127291447	1.435758182	3.086140741	0	0	0.179442767	1.217762073	0	2.769139572	0.043396396	2.280771256	0	3.347674607	1.929172176	2.556268888	0.033863376	0.763343014	0	1.631656192	1.821562002	0	1.242914254	3.032174821	1.331591629	3.17344992	2.089739511	1.787195038	0	1.199058219	0.033689377	0.511248089	0.009859586	2.758684696	0	3.007696202	2.376793351	1.209395262	0	3.304612659	0.085616381
CTC.490G23.2	3.829749596	5.364513066	5.475295752	7.350995587	7.147916892	6.329487117	5.545431389	6.465740556	3.025516348	5.155226063	0.193501419	4.320379978	6.134170158	3.047824556	7.339945849	6.548168855	2.565163985	3.540618236	7.6311798	2.760084294	3.034707067	5.889559915	1.22472481	3.869567149	6.267796735	5.537499558	6.745111327	7.103722751	3.863664616	6.566064138	2.655298954	6.105313227	4.586203181	0	2.267901462	0.830542069	5.414430158	4.107450644	6.086151479	5.886542448	3.636051334	0.962293788	7.047996794	5.842248038	7.546134997	5.646152327	2.141118625	3.680541374	1.935822311
CTC.559E9.4	0	0.738954822	0.036897066	0.903786568	0	0.039585188	1.203977061	0.048043927	0.482340848	0.076995719	1.976011621	0	0.835696745	1.504622181	0.105623964	0.040662877	1.688492184	1.413686358	0.027517687	1.940125915	1.495911132	1.117501238	2.473291449	1.160071173	0.021594307	0	1.29347461	0.114373946	0	0.899153865	0.045267861	0.004678931	1.887835617	0.904579574	0.681778999	1.822322636	1.666502071	1.167429051	2.699480939	1.050384167	1.617478708	0	0.903510383	1.005046914	0.058909507	1.175927949	0.887298659	1.810643193	1.847693592
CTD.2008P7.1	0.787073952	0	2.239759688	0	4.229544635	0.064665145	0.074613993	0.079160648	1.508493806	0.130657695	2.079659561	3.32154412	0	2.47754296	0.184539528	0.066498383	6.248151848	1.783447669	1.755000066	1.971701188	0.909783046	2.169898355	0	1.191542088	0.034637825	1.300259126	1.634578097	2.292823014	0	0	4.118176569	2.030627147	1.334401238	0	0	2.35869232	0	1.200552351	0.03445962	0	2.364860336	0.96272695	3.432402242	2.81508857	1.949061489	5.759837624	1.43125473	0.07446337	1.287612219
CTD.2008P7.9	3.129256482	1.219475711	5.728046028	4.217791694	4.398577149	5.452368057	5.499541363	4.083888757	1.911335811	2.895728446	2.91877186	0	4.159654393	1.891185688	4.003427201	3.315663569	4.339447453	4.121929116	4.128051398	3.570697623	5.283262313	6.322818689	4.424609332	5.334838755	5.792068711	5.967883167	5.555699256	6.101135751	4.167855377	3.406243243	2.656353447	1.615467205	4.298368021	5.657190979	5.072777213	2.914110417	3.871007798	4.205778269	4.42203804	2.885603681	3.219922363	5.556102321	4.348106155	4.00903796	6.988918158	6.153222357	2.974178722	5.226788097	2.378277854
CTD.2015A6.2	2.560871525	1.978134525	0.040842526	0	0.894199338	1.185165937	0.050334229	0.053282139	2.243927252	0.08580277	0.089206564	1.302181622	0	1.912480673	0.118249564	2.809110126	0	1.407090265	0.030411201	1.455946581	0	1.122085911	0	0.039378604	0.023840543	0	0	3.598061538	1.845093797	0	0.050179828	2.025942701	0.068207314	0	0	1.814784382	0.976112034	2.201657177	0.023720053	0	0.007023915	0.966873363	0	0.001228513	0.065451728	0.043327465	0	1.211925946	0.058812895
CTD.2083E4.7	4.47147824	1.599730616	0.074978709	1.447648957	0	1.846976685	0.093603546	0.099485516	3.480848166	0.167595678	2.570516224	3.827845446	0	3.462405918	4.401948863	2.887936573	2.732440375	2.339758204	0.055049271	0	2.456424542	0.052059066	0	1.200445789	2.151805968	2.809297578	2.886824064	0.26610839	4.479796212	2.159832702	0.093296757	3.844229692	3.467430369	4.530447078	3.593558289	4.735923136	0	1.210000246	4.491801553	0.504217133	3.219155407	1.539003627	2.836038965	3.709227726	2.417607198	1.843893692	3.127143894	6.240219444	6.645811313
CTD.2095E4.5	5.559039079	6.657419912	5.00182054	4.348143278	4.336877797	4.781623791	3.353154389	4.637348435	4.380939339	5.149764553	4.971031472	3.661262201	3.78975785	2.879060377	5.721107348	6.601647166	3.993620222	5.08268052	5.899234035	6.916167455	4.612398749	4.459826609	3.980074831	5.461923497	5.93317218	5.96636086	4.535968084	4.375493099	3.58601594	2.826667253	4.953836453	2.356228152	3.280274789	4.953812301	4.310900356	2.913962044	3.919133416	4.624332749	3.630158266	4.698428567	3.635978342	5.150782888	5.376493187	4.401458353	5.064533707	5.78091055	4.043466627	3.352470168	4.007600838
CTD.2126E3.1	1.329409967	1.227978973	1.199914786	0	1.444560566	2.854403191	1.247092752	2.314248383	1.222692338	0.133476683	0.139152976	0	1.359915056	0	2.685436784	3.451339834	2.594323553	2.096347765	2.180642614	3.950768955	0.909397347	1.14054451	1.229459865	2.233240935	0.035282057	1.298884051	1.940146962	0.206397195	0.857299951	0.883137642	1.246323199	1.614061524	1.967412519	0	2.082670811	0.830585531	2.624751869	1.201735674	1.718653015	0.977840191	3.63023411	0	0.888116613	1.005938308	1.322775997	3.075956218	2.410921798	0.075940834	1.289458318
CTD.2195M15.3	1.352422996	0.723703859	0.04518928	0.897288607	0	0.048528404	1.832546075	1.233872022	0.919377939	1.375360829	0.099498397	2.840370716	0	0	2.148390865	0.049868857	0	1.400425856	0.033588032	0	0	1.126786236	0.724838033	1.173071287	0.026301338	0.778148031	0	0.143912109	1.838548131	1.460150116	0.055608055	0.005663655	0.075813948	1.46691213	0	1.807075155	0	1.788605487	0.02616787	1.389801558	0.007726416	0	0	0.001350019	1.286940369	0.047958885	0.879789456	1.220567958	0.06526955
CTD.2240E14.4	2.690798435	2.161939405	1.205495419	2.430569117	0	1.840926879	1.254385858	2.32893295	2.769614017	3.133662475	2.548751648	0	2.538634409	1.485670409	3.063741957	2.278335838	2.17556171	2.088436481	4.012359437	3.263623387	1.882133177	1.144192114	3.720020044	3.431124441	2.964460891	3.641835508	1.928340059	1.672428887	1.813226525	2.423101139	1.25358709	2.0320236	1.34763403	1.450548325	2.465549334	2.090664024	2.932548031	2.254795352	1.118389394	3.018714325	3.047019815	2.27177763	2.65025411	3.467799493	2.736296567	3.456826036	4.056624565	0.084643901	1.928705251
CTD.2263F21.1	4.976097265	10.50226743	1.206771189	1.851562464	3.624278011	1.222379243	2.323244705	2.677178423	0.872175078	3.171261442	3.194700074	3.575296049	0	0	5.503180829	2.622068722	6.88221855	4.813765334	1.766207063	0.757965259	2.675320229	0.055167604	2.863357365	4.68124878	2.152542953	4.076195664	5.554869023	2.37820579	3.946335403	1.84446192	4.688714774	9.107552803	3.477698654	5.146439431	4.572356213	5.508799728	0.464075372	3.289170988	2.479894286	0	2.044870602	2.945022824	1.851139052	6.053656729	1.336931813	1.219713739	3.385001281	6.693832873	7.573932046
CTD.2313J23.1	0	0	0.037842631	0	0	0.040604097	0.046585831	2.249139388	1.8637809	0.079095356	1.36148081	0.764216596	1.393373343	0.92902875	0.108622975	0.041711356	0	0	0.028212008	3.106710044	0	0.026741573	1.278048618	0.036492473	1.695186021	0	0	0.117659721	0	0	0.046443757	1.021327369	0.062999192	0	0.679547488	0	0	0.038181351	0.022022187	0	0.006534232	0	0.902702287	1.590732962	0.060472872	0.040133432	0.886365673	0.046495765	0.054380122
CTD.2314G24.2	4.122265436	0.70015779	1.829441053	0	5.207257922	0.08247541	0.095576939	0.101602072	7.357410988	2.10532257	1.468953969	0	0	0	0.248174348	1.230027012	3.631263011	0.825722222	0.056140484	0.344300833	9.383196766	0.053085925	1.219354677	0.073618622	1.120157003	0	3.142373254	2.374223936	0.854370999	0	6.089888913	6.497343228	1.353586836	0.88688886	2.055640476	4.541318582	3.977283032	2.263576367	3.165248509	1.31929402	2.368568492	0.961581614	3.636726712	0.00217812	0.127014792	0.081455468	1.424333108	1.257415563	0.113042702
CTD.2315E11.1	0	1.649427663	0.046162633	0.896609947	0	0.049579336	0.057002661	0.060377801	0.456975734	0.097874523	2.776682348	0	0	0	0.135755959	0.050951148	0	0.840830764	0.03429783	3.198229563	0.916169339	0.032493261	0	2.529920822	2.713581918	1.322181439	0.734319602	1.563999689	0	0	0.056825995	1.611125652	0.077527187	1.465974011	1.877039348	2.382684917	1.319696919	0.046581375	2.124500806	0.532215033	0.007882593	0.965493588	0	2.328618433	2.661067038	0.048996531	1.444260776	1.834463839	4.116566535
CTD.2325P2.4	1.717506639	2.729723132	1.205714881	0.886316102	0	2.601430744	0.085270594	2.329605208	0	1.441611268	0.157767247	3.986959381	3.966529497	1.89340562	1.618272459	2.876951991	3.028535665	2.345544358	0.050410496	2.791086197	3.192070192	3.515281388	1.606401552	3.584823583	0.039238041	0	3.158266628	1.673686607	1.411074295	2.422817513	3.135606346	0.008307665	1.348084166	0	3.035274947	3.451082034	1.537738058	0.069119196	1.118500379	0	2.631083758	0	0.885995284	1.006072108	0.112741887	1.218490486	0	0.085095635	0.10056719
CTD.2339F6.1	0.812754003	0	0.037275177	0.903462267	0	1.178683087	0.045877739	1.216617933	2.0825771	1.345786997	0.080886094	0	0	2.720641658	1.472590772	0.041082102	0.746449898	1.413031508	1.124408977	1.72539351	0.921804066	1.716904422	0	0.035946424	0.021810095	0	1.691613952	2.13759686	0	0.898815053	0.045737979	0.004724345	1.276174881	0	0.68087943	1.414694658	0.510827271	0.037608514	2.922700136	0	2.03391715	0	2.20382372	0.00112753	1.265214951	0.039529466	0	0.04578914	0.053543739
CTD.2354A18.1	0	4.101139846	1.825969471	1.450029242	6.200552185	0.088701841	1.252111324	7.510637492	0	0.186438927	2.121088859	2.763423154	10.79358604	1.485978162	0.272233038	1.22480228	0	0.829757673	1.763813666	8.090714937	2.197149267	3.374155294	1.907713869	10.29733389	3.757516602	0	5.550317341	5.590519068	0.857753483	6.220457706	7.423322541	5.739632895	0.143776094	1.854405851	10.26786678	2.342484937	1.263507688	0.083022539	4.262175572	0.979507837	2.368335186	0.962478737	2.167558354	1.005965011	3.632655299	1.216011301	1.427196038	1.251604624	0.122014455
CTD.2371O3.3	6.094420796	5.463648057	3.9958325	3.826757476	3.62414234	4.490475287	3.353135896	4.558739228	5.35488997	2.896193954	4.970919751	2.410294956	4.092302443	5.156018956	5.617178312	4.722856383	5.050408535	5.309630515	5.981730012	5.715013814	4.250744783	5.572223212	4.470410835	4.287187953	5.221852273	5.983886424	4.238702255	3.466886976	3.241275522	4.515984398	4.271216186	3.845070865	2.777370296	3.291071098	5.098924368	3.199350442	4.4451174	3.289347839	4.344281265	4.537829482	4.05169086	3.942523565	4.777124525	4.009058845	3.03184766	3.630911153	3.883866782	3.946376479	2.378162072
CTD.2376I4.1	2.854474499	0.699506434	2.853368037	4.082246983	4.145419275	3.999071362	3.508088561	2.665006774	2.530053732	1.444824474	2.55703007	1.256417956	3.524386336	0.916219418	3.0775651	2.612347293	2.57410186	2.919625854	1.153137477	1.339016865	2.870356286	1.754613711	2.374656121	2.246430192	0.040309022	2.649150408	2.579878482	2.351048987	2.384359363	1.846258075	2.645199644	0.008522528	3.453240377	3.743372645	3.029860351	3.208784646	2.820154669	2.257855067	3.863532289	3.283935975	3.217945867	2.27124203	4.003913894	4.330543827	1.335675349	1.219646448	2.402029042	2.314143952	2.700281368
CTD.2376I4.2	3.910586922	3.52790983	4.200430962	4.779789436	5.790689171	6.22651804	4.949208203	5.140649022	3.407442902	3.397259495	4.087973106	3.745895241	3.408552698	2.879536166	3.819969114	3.779073118	3.248296486	3.542735096	3.802410672	2.215320321	3.948194844	2.513442677	3.34023192	3.739255567	3.755748062	3.531732955	2.170668059	4.714441982	4.682565122	2.827284084	3.349335164	3.358679859	5.076101623	5.318276837	3.420855778	5.123539012	4.020437905	4.203040534	4.565149546	3.861849907	3.50979723	4.112782374	3.996991215	5.500970491	4.71793016	4.010168612	4.256134029	4.531703044	4.227274122
CTD.2380F24.1	0	0.75501397	1.153018701	0	0	0.031947483	1.187840077	0.03867525	0.507956642	0.061458246	0.06380997	0	1.817530779	0	0.083639352	0.032806498	0	1.426885061	1.114438402	1.791179111	0	0.021139609	0	0.02875222	1.089964044	0	0	0.09035464	1.454065032	0	0.036470941	2.022605347	2.282371922	2.216080676	0.700532417	1.837190262	0.536845214	1.75506293	2.688473418	1.084535154	0.005201934	0.970279198	1.483177667	1.004681357	0.047269126	0.031582152	0.894946035	1.187482334	1.218724782
CTD.2382E5.2	0	0	0.061470695	5.015454144	0	0.066140152	0.076342969	4.503868395	0.431927612	0.133950114	0.139650437	0	0.811187823	0	0.189544692	0.06801965	0.713044967	0	2.773421482	0.759255521	0	0.042955807	3.158824907	3.707776237	4.05931058	3.979506855	2.410692774	1.644829654	0	3.925365965	1.246568981	0.007530604	0.10496664	2.658249228	2.082156816	3.668982683	4.35427088	3.25758857	2.956241793	0.508293387	0.010285549	0	3.545954115	2.007378849	2.385229716	0.065342477	2.822128954	0.076188448	0.089819969
CTD.2515H24.2	0	0	1.177922155	0	0	0.047432182	0.054506554	0.057720735	3.455837388	0.093334695	0.097078518	0	0	3.075402329	2.141924806	0.048740036	0	1.401926512	0.032846853	0.376462077	2.895342633	0.031122503	0	0.042582307	1.702696313	1.326089923	0.737445442	0.140204392	0.869211859	0	0.054338272	1.022521276	0.074030343	0.898852462	0	0	0.49190096	0.044573165	0.025597286	1.021961675	0.007563029	0	0	1.005373902	1.284281205	0.046876479	0	0.054399871	1.255656537
CTD.2532K18.2	6.550528657	5.906500713	3.089405182	3.73529282	6.13477908	0.083963646	5.009237393	4.554230859	4.318356464	4.613117957	1.468700492	4.476571388	1.747040704	5.363796463	1.634384847	4.850650581	2.164960643	6.993912079	4.922762892	1.336814047	1.879449698	0.053999506	5.072306201	4.745707428	2.480477894	4.824946836	3.635173824	7.533284172	4.236011688	4.860998096	4.059288013	1.02561166	3.648058184	2.426598815	3.587169282	3.438963037	1.763697574	4.884786314	4.494967817	2.88717281	2.856115277	3.750613478	3.153548675	4.532631134	1.979945092	0.082922936	1.424483059	4.532552315	1.302657266
CTD.2540L5.6	0.782417596	0	2.585174077	2.429022575	0	1.843241677	3.925715187	2.332765005	0.86654144	0.155547429	0.162375741	1.644025347	2.535942899	1.892716691	3.349305972	1.228413716	1.615466758	2.562163195	3.009982152	2.872880428	0.907374021	2.180343083	1.604562574	1.199120218	3.864095823	3.544696638	3.373902714	0.244628646	2.126239651	2.832197633	0.087223324	4.495440456	2.425634507	0	1.814708243	2.922300573	1.534817348	1.827683625	3.483435049	0.967560491	1.62619315	0.961648351	2.169142076	2.329916701	4.902789338	1.840217646	0.866890425	3.335178786	4.791826141
CTD.2545H1.2	0	4.650459156	1.816886911	1.857949331	1.848858494	1.833840518	0.078092062	0.082877618	3.171681183	3.109859709	3.129980244	0.73271209	1.757004006	0	0.194650045	2.598146122	1.624967836	3.756936325	0.046374042	3.542267751	3.681361338	2.499794596	2.174014266	2.235794594	1.720529663	3.11730627	3.832058524	0.212912132	0	3.008484176	3.121502839	0.007684403	0.107479206	1.4531267	1.526480739	2.354801861	1.265686664	0.063431594	2.468617798	1.623700882	1.034225461	3.855417629	1.857540732	0.001826774	1.955978233	4.084166221	0.868965299	1.248525993	2.350365908
CTD.2547H18.1	1.327973357	0	2.57250202	0.887915074	2.165701928	1.833597621	3.122015508	4.145157901	0	0.136898851	0.142749514	0	2.327851229	1.896246567	3.028890715	1.222252173	3.043345215	0	1.149312703	1.355298837	0	2.172902419	0	1.19393959	2.143233284	0	1.242046566	2.308599231	3.122996557	1.445754075	1.248049467	3.35542301	0.107182025	1.859241117	1.526779872	0	3.054430114	1.203086101	3.151287976	2.075649122	3.853277321	0	0.887597971	0.001822506	1.325215146	1.21367676	1.83368285	0.077727358	2.349951885
CTD.2547L16.1	2.998220569	4.112836287	4.537619446	3.292564963	4.210777634	3.892231209	3.345578534	2.942569132	3.604717462	3.388199047	3.18184746	1.255024152	4.460559677	1.484294121	4.624953477	3.774013608	3.456328948	3.439782113	3.209773272	3.165340885	4.321373203	4.79100081	2.368622715	2.581282482	3.869152548	4.017695894	4.19305516	2.368861565	3.108523293	3.284485298	3.516772168	3.206002033	3.466680951	3.831973703	3.512912944	3.647266732	2.696415172	4.614399902	3.752359151	3.757239576	3.04877565	2.945783024	2.836200096	3.709214904	2.417199971	2.607208966	1.424399042	4.052732064	5.170701579
CTD.2566J3.1	0.796957597	0	0.049176914	0	1.454297862	0.052835424	0.060792873	0.064414814	1.551270689	1.389230497	0.10909309	0	0	0	0.145932714	0.054305038	0	0	0.036492265	1.408038602	2.214424947	0.034565714	0	1.178678557	1.108155024	0	0	0.158728014	1.832995599	1.86400343	1.227697759	1.023354491	1.309477085	0	0	0.839444359	0.946413457	0.049625154	1.107608183	0	3.040055516	1.544253867	2.449680143	0.001460023	1.296980559	1.196600796	0	0.060672727	0.071228386
CTD.2589M5.4	0	2.482912106	1.763648974	0	1.881239758	0.036681441	0.042047089	0.044476331	0	0.071047098	0.073804748	0	0	0	0.097164022	1.177495531	1.297211487	0	0.025535125	1.503822844	2.907570763	0.024209737	0	0.03298776	0.020052553	0	0	0.105117062	0	0	0.041919759	1.608109587	0.056721993	0	0	0.856375382	0	0.034505514	0.019951841	0	1.028037463	0	1.47764347	0.001039588	0.054467759	0.036258847	0	0.041966369	0.049024501
CTD.2616J11.3	3.022076708	0	1.81451118	0.888476405	1.444634777	3.734331778	2.296875055	0.08058792	1.743185556	0.13320023	1.442710173	2.219470661	4.733703215	0.918130232	1.591707191	2.266082959	1.627753608	0	0.045162202	2.125070733	3.198562279	1.747186781	2.177769241	0.058900087	1.719240344	0	0.716959067	0.205927038	2.805204978	2.650021488	0.075707475	0.007495927	3.224411146	1.860388001	1.831996935	2.098661061	2.184349039	0.061729537	1.718563789	1.871681517	1.624612194	2.273743445	2.848330179	3.177811872	1.322572313	0.065011617	2.631310577	0.075796175	2.345998129
CTD.2626G11.2	2.025948051	0.699561381	0.070160507	0	0.87889039	0.075568896	0.087425419	0.092864584	1.20721428	0.155386474	0.162206147	1.256574036	0	0.916249244	1.623109868	1.22837743	2.387279572	0	0.051614851	1.339393731	1.88124067	0.048825868	4.788515863	0.06753102	2.476074227	0	0	0.244344699	3.694972134	0	0.087141551	5.843374562	1.350029972	0.886955825	3.249173329	0.827275912	1.771323855	1.20854496	1.724381699	0	0.011606178	0	1.853018032	0.002016659	0.115713398	0.074644196	0	0.087245451	0.103169407
CTD.2649C14.2	5.086365594	4.330077413	1.208064448	2.425732789	2.634873418	2.612187126	1.886932977	3.172460419	4.174432226	0.170930103	2.126286579	0	3.03578472	3.782438652	4.14311725	3.903611791	2.565700662	4.978736025	4.21807751	3.946590314	3.563347836	4.113317821	3.699921003	2.582696704	4.419973027	4.976039863	3.637905669	0.272133299	3.107224359	3.52281736	3.347381488	0.009155326	1.353596563	3.917754497	3.423255422	1.773320049	4.45820485	2.263440666	4.077092427	4.161432074	1.626666936	3.943410969	3.915840759	2.007840817	1.979280621	3.104656039	2.975613085	2.924571981	3.733533511
CTD.3064M3.4	3.586626599	1.90844905	1.824376608	0	2.639817703	1.842001888	0.08601808	1.897638517	1.486497975	2.090203463	1.460970717	3.404200287	1.750847682	3.052939107	3.069440968	3.761582823	5.338562332	0	0.050828655	2.96248048	3.867713934	2.506967784	1.910189944	0.066476373	1.724530619	2.246101209	3.88752128	0.239496958	1.812594624	0	3.795311444	2.032157326	2.422783186	5.158581306	3.033615519	3.556513609	1.773560449	0.069710028	2.474409586	2.057103039	2.631235015	0.961721476	0.885886381	3.33031909	1.334248897	1.218863725	0.867095293	5.509010389	6.324997683
CTD.3193K9.11	2.309073278	1.630167233	2.820261421	1.458229627	0.885055597	0.057874943	0.066670918	1.250253319	1.980603536	0.115704995	0.120500368	2.64495314	0	1.901894701	1.558998954	1.82493824	0	1.389054372	0.039874573	0.775630835	5.013541102	0.037758447	0	1.18464523	2.134205388	0	0	0.17658866	1.827069892	1.452115598	0.066461191	0.006666132	1.94585881	0	0	0.835503526	2.899675977	1.193275477	2.133535425	0.51793649	2.039891222	0.963811037	0	0.001586855	1.307829613	0.057185807	0	0.066537958	2.325385507
CTLA4	7.857139989	6.430725872	6.880913802	7.615094236	9.158823115	8.781372768	7.999264022	8.555517797	7.902122629	7.365127757	7.670962171	6.667550742	7.636470759	7.007721472	8.600835625	8.393069975	6.031193144	7.665146856	8.853360553	5.196418825	8.741577173	3.733766255	7.258887982	6.363653645	7.665445948	6.789440595	6.197683001	6.130412146	8.53197381	6.918823404	4.707704368	4.45017802	9.616585282	8.046769	6.610863256	7.142573397	6.832375127	6.72504722	8.945231175	8.150999226	5.800816817	6.072506364	8.276424226	8.788674578	8.599524004	5.914504194	9.774741116	6.823996354	8.946941244
CTNNA3	4.632597862	2.512119552	2.817064568	2.053404228	0.618946316	0.808730403	0.012451076	1.962396593	1.648400948	0.164062506	4.657052601	5.296238075	0.869953402	0.181880913	7.151287243	0.042384045	1.268369843	5.54243511	1.598715679	3.17748318	3.161112297	2.982300629	2.204867702	1.210074704	4.564600653	5.028017125	7.332433181	3.118523273	5.148488593	2.511727942	2.006293556	0	5.583830712	8.466580364	7.482161648	6.836812282	2.251197042	3.865924426	6.564661378	2.903209631	4.78289458	4.949649269	3.046719743	6.480941459	4.151311161	1.32803748	3.650893578	8.16905536	10.06299525
CTSG	6.242686162	2.041545779	6.295911421	8.295046288	8.349414892	7.231808214	6.305829247	10.86417257	5.64997987	7.363690908	3.799975444	6.922606921	3.61913731	7.129255309	8.504403372	4.214587661	5.567021533	4.147786172	7.443511667	4.514547792	0.715819684	5.234376319	5.260293966	6.969904273	4.014215482	5.283899191	5.643025431	7.409716667	6.543027912	9.236351199	4.914178008	3.691364218	8.945521347	6.481088207	7.131908615	7.684816788	2.437797778	5.579704258	8.632761234	4.643344002	2.091007623	3.876072713	5.490622205	7.924062928	6.284888289	6.409695696	5.30634986	7.486038121	7.702391822
CTTNBP2	5.12935858	4.680452754	5.868468677	5.629018707	3.583815398	5.170178829	6.188767245	6.431579985	6.182658156	4.037884765	6.873774407	5.553694799	9.39660113	7.623239612	8.397809813	6.238660417	3.921013392	6.555626514	2.823204734	4.564940497	6.43653923	9.176327378	5.260302343	3.279393281	3.477391599	3.393138404	4.206828432	3.719793834	7.911954968	5.941626477	3.17685826	4.990664604	5.757407544	5.099259839	5.649380978	5.634181349	6.124860153	5.654900848	6.676151814	6.599188028	6.953243579	5.057518391	4.519759738	6.455774594	6.548037318	3.898428141	4.119666991	6.905367612	5.427247875
CX3CR1	4.759170985	3.932946187	8.905327956	6.329903126	6.893550939	7.516073259	6.061316894	5.415553118	6.171991852	3.770801257	5.401157246	5.519587298	5.054161967	2.008852662	7.743706156	4.375496382	3.193726539	5.625851776	3.923584967	5.511563008	7.971741111	3.40685289	5.725640408	4.4610335	4.904653352	5.533960185	6.169736265	7.129853763	6.280454049	5.647395663	3.17686394	5.078124131	7.972092502	6.92963132	6.424467325	6.906718531	6.427955606	5.772331728	8.094345383	7.365046761	6.273985815	7.892273966	7.108960893	8.364743169	8.39883273	2.733105791	5.855548898	5.265216898	8.36212139
CXCL10	10.71750619	11.53567735	14.41342033	10.66896785	13.08343601	15.49410092	9.089219438	12.49630914	10.58212593	10.16607806	13.84612225	8.897248012	10.68015521	5.720794033	12.87670027	13.88457241	11.40403683	8.634794536	15.04937218	9.687706651	14.04466355	2.705418783	9.32755904	8.080613993	14.25098011	12.49744437	8.452223443	8.76578094	10.98677648	7.940957906	7.32028621	7.765302315	14.32339082	14.40691869	7.386858969	10.04223797	10.13674004	9.884733522	11.32896625	10.77685631	10.20496545	10.42986283	14.53116908	14.21368028	14.0271326	12.04007107	13.01763794	10.80717307	14.08686472
CXCL11	8.850597882	10.31955539	12.48962876	9.31760909	12.21817201	13.68275199	6.267903415	10.10522036	8.342499173	7.820107737	13.25640904	6.357006927	7.757518746	4.406689281	10.48049101	12.9661079	10.11850161	5.919976592	14.54239798	6.077859187	10.97627522	1.302248716	8.133018169	6.12987503	12.40452	10.41435281	6.918986804	5.859381088	8.337544921	5.345922952	6.46681151	5.200109518	12.28428054	12.69902242	4.977965322	8.204264544	5.473133205	8.661648891	8.487311541	9.240120297	7.340413215	9.302620325	13.50240461	12.11218087	11.87779539	10.42734563	10.24610343	7.945335453	12.97066454
CXCL17	10.46830691	8.395363408	11.84428361	8.360495733	10.81076621	10.32853636	9.338583867	9.465265434	6.403364329	7.90614876	6.926856592	8.5083981	12.02842059	5.870112065	10.5875378	11.46566531	8.847543478	4.653991787	9.710843231	8.504816044	8.772516674	10.24695832	7.38210962	9.256788762	8.159268203	10.89817546	3.889760955	8.5407915	9.316064771	9.62926036	7.852904659	11.23128433	7.248901389	6.079553485	5.38197792	11.56593871	13.11178289	7.852241818	6.481444081	7.398455565	11.94113771	6.567155408	10.02771868	8.109028434	6.976561368	6.761148066	11.12608783	4.719756229	8.551001208
CXCR2	5.533574841	7.354515558	8.082034183	9.966171513	9.356237078	8.592852444	10.6631695	8.548047771	7.576785293	6.375723217	5.666558889	3.931167619	6.636840536	5.511202897	8.640939104	8.514730615	6.494299455	8.306270628	6.166974121	7.67858077	2.592176352	2.372895325	6.206837336	5.722615643	7.969666925	6.660138406	8.792673774	9.803714559	5.374194052	8.457802585	7.433666489	8.018427001	7.529572164	6.231267681	8.753340118	7.995052765	6.703206098	8.709810467	9.475472681	9.25567236	10.15076927	8.084013453	9.261001001	7.343178466	9.370976045	6.646843918	6.902486511	6.580347994	7.248806478
CXXC1P1	1.707900809	3.659664882	0.002051978	0.644553015	0	0	0.007639067	0	4.019871124	0.093862267	1.312409887	1.674111889	0	0.103243422	0.22434475	1.080873014	1.298041343	2.730188589	0.003361471	5.450924029	0	1.269742369	0.918562385	1.185507576	0.064498304	1.046435777	0	0.11598503	1.437118502	1.528493149	0.001437431	0	0.005781302	0	1.828752492	1.283117804	1.545918601	2.412571643	1.840175793	3.339059902	0.838613605	0.816717882	3.584604032	1.481935758	0.030694596	0.091331053	1.549003887	2.422425278	1.161481788
CYP11A1	7.294782171	7.25515281	3.179837905	1.132133981	10.2191085	1.359056165	3.359045071	2.766677921	5.794079977	0.165502395	3.045576849	6.570292842	7.344467013	3.814982649	6.260660389	2.438001842	1.269228659	3.486769072	1.598680107	4.102030822	10.35723214	1.308273502	2.685336759	2.588733408	1.229029133	1.644980834	3.161372837	3.875071996	4.115243522	4.620865005	4.329135256	6.677119337	4.488447242	4.138036686	4.019917559	10.31974271	2.435977908	2.955915875	4.642794477	4.290174088	9.502302491	4.403477293	4.357412038	3.136365965	4.400267111	4.694940363	1.956229864	5.042201859	5.984984837
CYP11B1	1.098383346	0	1.005847794	0.67255134	0	2.391499309	1.021731023	0	0	0.06932719	0.073786719	0.018982447	0	0.076057477	1.597812474	0.019310722	0	0.943057657	0.002549169	3.124737744	0.755158974	0.063827908	0	1.165298659	0.04803667	0.011108021	0	0.085144903	0	0	1.004097248	0	0.004381027	0.856058087	0	0	0.664444613	0	0	1.128900801	0	0	0.838710773	0.619393089	0.02308709	0.067505392	1.552967719	0.020319417	1.743179402
CYP1A1	3.975621229	2.295364172	2.008998192	2.896184501	1.80013777	4.526281843	1.616382314	3.128699057	1.888006296	0.15562409	3.041299606	8.795003848	0.868765235	4.188356831	0.410505702	2.437852655	4.958818854	1.912774116	1.598787297	1.750075693	0	3.401718872	3.334177548	2.855910145	2.612089149	1.645425165	0	2.065011729	2.614016351	3.508385892	4.466509237	3.45053537	1.02042733	1.380592602	2.116694881	1.945655991	3.799493388	3.868870716	0.85376589	2.906652881	3.653730709	2.31405277	6.302442904	2.521824057	2.134247821	0.151147753	3.410826999	5.261245814	1.796566462
CYP1A2	1.691427044	0	0.001491908	0	0.674360759	0	0.005543414	0	2.046340288	0.066212649	1.271380449	0.018175474	1.464949846	2.895120632	0.152292884	1.071289071	0	2.256488159	0.002442886	4.901185346	0.758593281	1.840300914	0.927410195	0.042138608	0.045926806	1.041027567	0.758733884	0.081257704	0	0	0.001045318	0	0.004197965	0.858208828	0	0	0	0	0	1.527411923	0	0	2.980103539	1.147103482	0.022100956	0.064478424	1.967596268	0.019454268	1.141594553
CYP27C1	7.850349748	7.657599596	8.887110159	9.769427088	5.76949257	9.350492414	9.094643629	8.562855036	6.333071373	10.08145874	10.43513816	9.232350272	9.477220371	6.744592043	9.871278196	9.183858012	8.610721912	9.515050967	9.968636696	10.60214352	7.397226876	8.364904652	9.451077042	10.78854072	10.83850772	8.803453095	11.01406998	8.99876201	9.153021307	7.128168402	9.360570896	6.433495678	9.082376532	9.372625005	10.13815149	7.50111112	9.101747934	9.162157306	7.945019035	7.725147815	7.78808966	9.209124593	9.717122452	8.314328575	10.23247232	10.76131275	7.463883883	8.909611669	7.6004175
CYP2A6	1.122829917	0	2.330966484	0.618759552	0	0	0.010702278	0	0.993886806	0.137364824	0.146919287	0.035612489	0	0.151819682	0.35118192	0.036241103	0	0	0.00469931	3.816314825	0	1.931331502	0	1.208868733	1.22826798	0.020664741	1.634151358	0.171672216	1.824445842	1.93262181	0.002007583	1.992130752	1.020251045	2.35786347	1.806135135	1.252827605	4.857913461	0.848058851	0.854521832	2.670317601	2.094739797	0	1.758718881	1.057255447	0.043504219	1.324804424	3.123810517	0.038175411	1.181372146
CYP2B6	1.119888152	0.790790155	0.002613864	0.623748863	0	1.765853758	0.009749642	0.970617575	2.886390809	0.123413073	1.345723293	1.086510589	2.420367053	2.743401249	0.308458335	0.032921976	0	0.932141182	1.011519908	5.028350974	0	1.297575192	1.483587243	0.076746423	0.083950139	0.018804536	0	2.031515374	0	0	1.004925318	1.992388478	0.007373866	0.830531708	0.847192014	0.723361573	2.065086897	0	2.400959125	2.543056002	0	0.80398825	2.338968335	1.44168407	0.039488246	0.119980261	0	1.092667071	0.066557313
CYP2B7P	5.256625617	4.389649075	3.916879867	0	0	1.755142727	1.027015783	2.282944281	2.278792061	1.972244697	1.362789642	4.514596977	1.834695741	3.650114715	0.405022944	0.040097872	1.656509962	2.231596369	1.011875355	4.521645745	2.757354502	3.400243493	1.479512329	0.094569072	5.009595461	0.022818114	0.710523118	2.064333752	4.045588912	3.246205963	3.176788081	4.745851882	0.008920838	2.351774006	2.116906161	2.76905925	3.499772798	3.484354937	3.378948883	4.727782323	0	3.71214692	4.243606965	2.669513101	0.048178985	0.149567345	2.952384987	2.709170166	2.224009897
CYP2C18	3.75447685	6.483013531	7.94721784	7.879042269	9.608973972	8.770239471	10.72759621	8.994453104	4.607162266	6.052918641	5.95730175	7.423375026	9.699463384	5.264351517	9.893336468	9.943409221	6.996039148	4.852847814	7.798679438	9.118610467	6.909844694	10.59538257	3.573272298	8.100082254	9.026860537	6.414971869	7.307033573	10.38158066	8.266688215	8.837406943	8.094877141	8.061974394	7.052082757	6.868006229	7.584859876	11.29525017	9.733391999	7.332602192	9.664148196	7.088624918	8.615315111	4.22777707	8.958776309	5.468329221	8.432918229	7.340973826	8.318822186	2.116378803	4.158315106
CYP2C19	0.030666141	0	0.001812264	0	1.181264635	0.830434186	0.006741126	0.974011066	0	0.08181915	0.087158511	0.022177669	2.860812857	0.08988073	2.271608829	1.07703204	0	0	2.333880549	1.793273384	0	3.611127037	0	1.779357474	1.796639649	1.044275672	0	0.100798072	1.444202331	0.952447725	0.001269625	0	0.005103124	0	0.863339651	2.272833265	1.174252445	0	0.872307366	0.592318609	0	0	0.830029641	0	1.092128455	0.079640519	1.964578216	0.023746173	0.045044212
CYP2E1	5.876919983	5.104981639	6.668750075	3.936997756	9.043844082	3.048450589	6.958045598	10.46046073	5.377856188	6.678651836	4.883949177	6.236648399	9.493578774	4.753558536	8.226615592	5.653420492	9.891438924	4.985851432	3.475836877	5.769284847	11.57905759	1.936131731	3.458104539	6.104427102	6.610034501	6.414920249	4.604434357	7.448733943	6.446108979	7.968587166	3.707525648	5.605311965	4.198794184	3.994529995	4.470227526	5.717249551	6.500818187	4.774127558	7.830396856	7.286548269	7.932921403	3.173544729	6.684620536	8.885660271	7.122039429	5.946934667	8.762009883	6.596774166	4.714461829
CYP2F1	1.124215154	0	2.817005004	0	0	3.049398757	0.011894525	0	3.243933541	1.339713375	2.436108613	1.089478129	3.400128931	2.011718196	0.409776326	1.690446705	0	1.912781278	1.598787033	4.960542065	1.240508588	1.940921709	0	1.211703061	1.231489243	0.022998685	0	0.195170849	2.394695804	3.383167803	2.006303044	4.312887086	0.008990217	0	0.843680898	0	4.986366904	0	2.388664935	2.651796619	4.78789129	2.31409545	3.184815435	1.054801323	0.048572262	1.330308278	0	0.042590954	1.183696911
CYP3A4	0.047844525	0	3.00921064	1.513668087	0	2.553252696	1.026584248	0	2.116167798	2.388458157	1.352917023	2.105963204	1.433740802	1.364266458	4.737835803	2.432515296	2.805355665	0.931219121	0.004545599	3.733512688	1.24550395	0.120996587	0.911170081	0.081889278	2.268674725	3.065591989	0.712814587	2.043691641	1.421334872	2.253310177	1.00499792	1.577598312	1.020113848	2.771146866	1.807963667	1.647074892	4.141018039	0.848878471	1.82061363	1.419669335	0.825088208	0.801695751	1.760897166	2.829093538	2.942610336	0.128444215	2.278214313	3.928407311	2.214637519
CYP3A5	7.199553837	5.677260757	5.625187219	5.968751148	4.446752827	5.137022784	4.682361783	4.956277816	4.425564857	3.615526749	4.576273213	6.33753332	7.373812337	5.20966121	8.381477172	6.685031664	6.482705806	5.255646945	5.661015604	9.100550594	4.983837269	4.327209114	4.868525535	4.290029785	4.778747161	8.437152672	5.080947856	6.458739014	4.87785312	7.293927287	4.530806528	8.316971116	4.552659485	5.717609682	6.105895964	6.804372921	8.502670738	5.264695627	7.028920699	4.41737839	7.821053417	5.531521461	4.798660282	4.589925089	7.121859346	6.36266487	9.143066651	6.04379819	4.956468121
CYP4B1	7.221947757	5.232904875	6.580397029	5.52937648	6.961337355	9.299529297	4.896602126	4.656928471	4.029829695	2.742004466	3.042675121	7.667885876	8.901381263	5.317380908	6.964279209	7.685543496	5.345062994	3.36209366	6.646620888	8.027594418	11.07219692	4.226070818	3.958488538	3.604971817	7.76040893	9.183951022	0.717385714	8.545514552	4.37717705	9.795131282	6.996080435	7.933034918	4.887226938	5.573347827	7.140031676	9.757872235	6.58113121	6.214194022	8.846310648	5.738029396	6.515125709	7.410428918	6.856785763	8.080642451	6.599068836	1.956331506	5.472248921	3.451970603	6.409164851
CYP4F12	7.693246206	2.042360388	8.155222321	7.726991904	4.890633958	6.394798673	7.490435059	2.545216677	2.587721271	3.615049658	5.301996569	6.318005543	8.958364767	6.70499678	7.901982293	7.865574863	6.014604895	5.146120599	4.717420071	8.373788407	10.83399096	5.677221057	0	5.543772473	8.678788278	7.768790049	3.276048107	6.881455386	4.546348761	8.011483412	8.690397815	5.514170952	2.834535575	4.697162736	6.798731117	9.92894216	8.735645348	7.12825543	5.971396653	5.801989287	7.209166103	4.655667835	5.516359287	3.03473864	6.221886437	4.142485975	7.570307034	1.09378301	2.82095733
CYP4F29P	4.632042971	2.511980236	3.595029905	3.422002579	0.617946385	2.897582719	4.037827717	0	6.656338709	1.338276182	0.174063858	3.823660097	6.818258101	5.930973607	7.380292975	5.742921561	5.950957788	0	0.00541538	2.724800469	1.935156665	7.478610427	0	1.828096496	0.109008689	2.06439158	0	0.204393474	2.971500379	7.007672818	1.590855722	1.577431018	2.348218916	1.781072073	0	1.25167219	7.429033598	0	2.797209449	4.101822382	0.824493553	0	1.357378972	1.426874124	0.050509219	2.399582572	7.891748222	0.044276756	2.822388048
CYP4F35P	3.742954447	0	0.002845004	1.130492014	0	2.741177658	0.010620228	0.970050434	0.510142253	0.136147325	0.145603907	0.035331052	4.144558187	0.150453437	5.645369601	4.116904412	3.532524108	1.504704018	1.011753072	3.637189744	0.711637464	1.93036827	1.481154123	0.084226171	0.092205979	1.644194624	0	1.413401202	1.420341878	2.514472515	0.001992358	0	2.024656005	1.38325023	0	1.644825691	4.340313103	0	1.819265288	1.044878865	1.37919946	1.750661556	2.330987839	0	0.043157165	0.132309672	2.277793037	0.037872794	0.072961107
CYP4X1	7.143337646	6.495856442	10.16286661	7.384507254	9.395816455	7.284853478	6.126544302	5.204078809	7.096938321	5.271725454	3.042448865	7.758129524	10.50545543	4.198901917	7.967514771	8.04393074	4.057802593	5.183570226	3.823958892	5.164140861	11.09300925	7.499284247	4.726841822	2.855662486	3.303740776	4.981081891	4.149040705	3.345269247	7.0541625	7.626031518	4.814629983	7.778422376	6.158885948	6.079438927	3.860761361	8.670191178	10.39497008	3.779244893	5.847774848	6.29898077	11.24456105	7.614900731	6.626071606	6.178039189	6.548428148	5.094853364	7.599253924	6.366116987	7.092991243
CYSRT1	7.1662981	7.793475444	9.476166366	10.93223986	11.67278135	12.28170633	13.04063281	11.71410594	6.560854242	8.093729563	7.490226821	10.4745736	10.43952682	8.780448047	11.43954104	12.15205271	11.20305397	8.20508292	11.86716029	9.383483714	7.440475432	8.500407989	5.452796432	11.78925148	11.79865991	11.14573999	10.50360575	11.57670196	7.752762989	10.92894838	10.77313038	9.873136909	8.329003166	8.427919239	10.12932709	9.446225635	9.962603235	11.57417455	10.64853782	8.544697707	11.11865851	6.205168377	10.61261353	10.19657544	11.53972556	9.629870228	9.959275621	9.262316336	6.987978691
DACH1	4.420885319	5.585605314	4.654196366	6.343470943	5.951195523	3.527298327	5.739207839	5.541166288	9.223696017	3.616040027	4.292276292	5.296630132	4.894389626	4.897612166	4.986168452	5.035486202	4.402839607	6.373707784	3.71702573	3.958555634	4.024046956	7.951736787	4.72705196	5.423360486	4.014052376	4.774250933	5.488174721	5.268831982	6.60938334	6.605992338	5.292695652	4.514307898	6.006671295	5.624184955	5.411740877	6.310171108	4.600873089	5.059370271	6.771119364	6.593233439	4.825272495	3.707501619	6.013422286	6.527579118	5.546637274	3.233888834	5.196939078	5.345118223	6.164101853
DAGLA	7.891676758	4.724623029	8.568976927	6.256023216	8.38292709	6.463238299	8.147738456	7.145536455	7.197252259	6.716938895	5.818979597	3.119639235	7.763777079	5.417449265	6.005546793	6.196355301	5.472437972	7.412805047	4.660822538	4.79342463	8.835402426	3.406082674	7.686818891	5.10171242	4.904937872	4.88146733	5.663768019	5.572964614	8.08664933	7.311157115	5.05169609	6.956331855	7.614650006	7.783168737	7.713489088	8.044957817	7.888663744	8.484859894	8.46362664	8.349341189	9.822190522	5.426737996	6.815891623	7.720096313	8.446360926	9.331100145	7.366156595	8.445952742	8.342152403
DAW1	2.477342543	1.332807492	1.007237977	0.617463972	1.802787036	1.756372415	1.616219555	2.54558394	1.891739751	0.146649582	0.156958877	1.68801002	1.431064494	3.467909064	0.380834396	3.118767929	0	1.913415961	0.004968969	3.423773973	6.624812044	2.370781518	1.479880518	0.090333635	0.098957428	0.021875742	0	6.144457353	0.858094467	1.931629582	0.002122371	0	1.020409097	1.381094859	2.118480287	0	2.043171661	0	0.853687143	2.915397757	2.349227458	5.238673304	2.326009533	1.722235728	1.7104831	0.142470494	0.964786038	0.040463746	0.078178816
DBH.AS1	6.601159491	1.729438692	5.010352068	4.112332133	2.049133156	4.620688875	3.036528599	2.958801988	7.153252744	3.017224662	3.938923733	3.581914374	5.479126594	3.060163953	5.604372438	3.710093989	3.848238692	6.127270166	5.849916672	3.521730076	3.274666689	0.149593633	4.913553771	3.279741535	2.882706306	5.628653225	2.402564514	1.420113394	5.000700662	4.380320166	2.32846418	2.576402617	5.073531673	4.330254726	3.942630677	3.58219287	5.895978445	2.955842983	5.892150638	6.051562377	3.331592249	3.707772359	6.967920453	4.698490744	4.399916571	3.233784372	7.993387625	4.381693168	4.251800089
DCAF4L1	4.493392477	2.700911235	0.003264976	3.016302757	5.15963785	2.541229372	3.036453223	4.349453733	3.406016581	3.244002776	2.773049249	3.443316761	4.26954135	1.374073009	4.867472414	3.825358988	5.120047668	4.854078603	3.016057978	4.234685191	2.402104069	3.405164379	4.330350765	3.869484283	4.119167143	4.072338129	3.739880794	1.421960057	4.116706801	6.753647759	1.005057303	1.577416503	1.608713795	5.299562474	6.246157231	3.670219166	5.094907274	2.121276059	3.11601808	6.537382442	3.446831961	4.611700287	4.759100042	3.841128345	2.134454517	3.428802701	5.23501317	3.128187969	3.414481271
DCD	0.054783072	0	0.003150823	0	0	0	0.011774244	0	1.645646622	0.15355653	0.164437048	0.039301943	2.150428648	2.448793529	0.403578034	0.039998837	0.731338299	0	0.005166126	3.305089029	0	0.140317854	0	0.094320168	0.103369347	1.052074137	0	0.192749133	0	0	0.002206269	0	0.008899632	0	0	0	1.791625348	0	1.815529699	0.549184002	0	0	0.806349769	0	0.048058833	0.149149126	0	0.042143934	0.081579119
DCDC2B	2.14132972	1.341984782	1.006985379	1.140311794	0	0.812016846	0.009521473	0	2.893054568	2.372973246	1.967122125	1.682679679	0	1.97898736	2.860221398	0.032129812	2.968957765	1.918020025	2.336030704	2.747820744	2.212287229	2.343468953	2.212899505	2.237360117	1.220408438	1.642096432	2.430700608	0.149450392	1.830917886	3.631693572	1.590566714	1.577794069	1.607480413	1.388917307	2.97093076	1.966402686	4.271152896	1.817590958	1.420075004	3.828295242	2.363383836	2.552397293	3.556856907	1.44510909	1.104680433	1.312579372	2.542132835	0.033835741	0.06489256
DCDC5	2.74409271	2.514950209	0.003083627	0.617464812	2.896304429	1.357042697	2.620040915	0	3.159313818	2.73838925	0.160232986	0.038426379	2.821022118	5.480781336	0.390720809	1.091025066	5.836930225	1.91312843	1.598753733	3.307196167	5.159761659	5.403861453	0	2.256041827	1.231210702	0.022265718	0	2.500569026	3.800466837	1.520607618	4.254874827	3.161218932	1.020432439	2.352912772	3.104932132	2.771519596	4.455437837	1.405242942	1.815999469	3.897334261	2.567013482	4.520026793	3.312149108	2.177986967	1.109121462	5.012030297	2.538778684	3.12586567	1.795697996
DCT	0.05816989	1.334151556	0.003333	0.621871152	2.444910605	0	0.012462845	1.549876174	1.358970039	0.164247182	0.176028395	5.296291585	0.869999247	2.451491143	5.726962047	0.042425605	0	1.913009804	0.005465627	1.353970511	3.569873556	4.882135517	0	1.82758195	0.11015395	1.645117387	0	0.206775203	4.745800377	8.043928832	4.399522181	3.161040428	0.00941814	0.828415457	0.845174553	4.219879248	3.792650909	1.807774405	1.816046481	1.950899057	3.650713332	3.953819842	3.526741412	1.059358544	2.727212674	0.159480424	1.544046243	1.095042955	1.182188076
DDIT4L	9.740231296	5.138123622	5.469899313	3.018533991	6.346698794	3.308438703	4.793435538	3.764828705	4.767512195	5.271680102	6.253826984	4.984667959	2.410570218	2.446149669	11.105373	5.451549952	6.301894198	11.21927048	2.337038655	6.302164076	1.940229191	1.934922345	2.686263174	1.823976144	6.910243944	9.325773912	10.23189185	5.783793346	7.626322055	3.729499175	2.006211838	4.691149115	7.607173786	9.968071593	11.18969086	9.067959486	5.05972936	7.332644893	9.450733262	5.770322349	7.125555889	3.79494908	5.936946358	9.28931968	6.403946501	3.428739388	6.716488342	9.077577373	11.92563305
DDO	7.105750076	6.036790088	5.180295174	4.363686369	6.340548894	4.842324306	6.324089392	3.76475373	5.460007626	3.770172333	3.644777273	6.813319366	3.979926093	4.406898065	6.294052826	6.521308669	7.40529433	5.483570141	3.601472388	3.799506561	4.024549265	1.309224455	4.51356321	2.589015594	3.477512921	3.393192744	5.114127913	4.732969941	5.518423288	2.732874176	5.466710606	7.276060293	4.936004609	6.510041097	5.323246398	6.547351922	4.945170928	3.481380232	5.616607003	4.498708619	4.825854261	4.3476476	5.171026331	6.667296153	5.107555343	4.350117454	6.607145531	6.611460826	7.914375905
DDX4	0.0307726	0	0.001818336	0	0	0.830242234	0.006763851	0	2.86583651	1.889178488	1.296031953	0.022253876	2.44608477	1.918119915	2.272864171	0.02264028	0	0.939696779	1.010164792	4.181740718	1.687697651	2.287896305	0	1.176402786	0.056655309	0.013000861	0.742630385	0.101176618	0.876074727	0	0.001273875	0	1.017472784	0	1.429124531	0	2.135010363	0	1.848326979	1.799268393	0	1.383409138	1.796715641	0	0.027089149	0.079932913	0.969643848	0.023827924	0.045203261
DEFB124	2.472068119	1.735217201	1.007137412	0	0	0	0.01036369	0	0.996386628	0.132360152	0.141513876	5.282740901	1.839317918	2.42671621	1.806531455	0.03505924	0	1.915497825	1.011694421	2.070392616	1.636740861	0.121183221	0.911146779	1.207173353	0.08975865	0.020003111	0	1.410172384	2.982743746	4.62836124	1.00499939	1.992214282	0.007836821	0.828445291	0	1.254831867	0	0	0	3.927911405	0	0	0	1.059706019	1.107204952	0.128643943	0	2.43835394	0.071065477
DEFB4A	7.792624027	2.298855349	9.129537356	11.63081143	6.490269222	7.613983492	12.6011502	10.2501062	4.348101765	9.732094449	4.658306259	7.205518288	11.86768639	1.364387532	9.775128528	11.37156438	6.705968669	4.942996077	8.517187966	6.572307953	3.480178369	5.381750051	3.333766051	0.103600644	11.89718114	8.547201033	9.847933982	4.562625535	2.138802197	10.31398364	6.416771992	2.576507562	3.027406302	3.749210958	4.020626771	4.101109792	9.874563045	10.79000471	8.939754925	9.842719658	9.220272802	2.061681261	9.620237212	2.672358187	8.925132601	8.234087132	8.669191688	0.046021859	2.551176763
DEPDC1.AS1	0.782479102	5.446150308	2.254927182	2.169761535	3.632729745	1.842933523	1.255762081	4.267745062	3.56498937	2.869974082	3.390714123	2.203741589	4.521972435	0.916276102	0.221715164	4.699481231	2.575038878	0.825707775	1.763675391	2.360124657	0.907410759	3.517316913	1.220863728	2.245821442	2.966271027	2.244923334	3.268900962	1.678547264	0.854423828	1.846515255	3.797608744	1.025578179	2.758689501	3.010230161	1.140589885	2.564845503	2.458842349	1.827398853	2.148302203	2.055073014	2.367471157	3.26831592	0.885745366	4.256505286	1.335170947	2.600587005	1.828509571	0.086945494	1.931644227
DEPTOR	7.843165628	9.325438778	7.862325575	7.378717259	11.03115232	7.632012482	6.267932096	7.259408843	8.633279708	6.446406878	7.777765583	8.754631934	10.46051583	8.196978975	10.00011421	7.677911886	7.178971103	9.43785671	5.631874023	7.546687609	8.458254469	7.119397534	6.67405391	11.35390177	7.76058619	8.13072052	7.790285224	7.928526297	8.761310672	6.619299786	7.216855642	12.19904845	7.644458539	9.155894939	9.286040386	9.722664557	6.872685189	7.340243042	8.634972822	7.536457619	8.533650924	9.068511677	7.856153077	8.547258498	7.375699946	5.663556234	6.440212254	9.032829552	10.50637601
DES	14.86145464	10.21403429	11.77961854	4.577779507	3.587110177	3.96575119	8.993562185	6.966908698	6.012995336	4.706449675	14.71259074	13.31936278	4.562954056	8.266059341	15.98540147	4.032700303	10.17106914	15.18977036	5.104492517	11.31133391	3.278001169	3.403059996	4.775996754	6.154893984	12.7234304	13.98704006	15.9811186	10.68626185	14.07032762	5.345959536	5.889992371	5.745493248	14.18971975	16.66306804	15.76797753	15.63691178	8.327637244	12.49813639	14.5386288	10.1150102	14.09739356	13.66272869	7.037849917	15.11447716	11.77230938	3.22916	12.47525315	17.35728967	18.48999489
DEUP1	3.967146104	3.165713124	1.593278057	0	0	0	1.026809735	0	4.583019976	0.138796396	1.35732845	2.920874182	5.930352351	2.000646298	1.821563807	1.090262682	1.268368395	0	1.011788201	3.053091819	1.242875738	1.932423173	3.050425204	0.085771925	1.845154247	2.06290153	0	0.173527787	2.619581063	1.521319788	1.005039129	5.66387039	1.608383446	2.357180695	1.80568383	3.410852753	0.609465829	2.38491265	1.414566282	3.144453743	3.081779539	1.749622069	1.358448152	2.819418121	2.72162504	0.134873268	0	2.928855615	1.79235204
DGKB	2.744099491	7.570471008	0.00308401	0	3.019303246	0	1.027010007	0	7.148372064	0.149696583	1.362051573	0.038431366	4.338334178	3.049506174	2.966609867	1.690118108	3.931832812	0.930283532	0.005056304	2.063197196	4.219824048	6.53181182	1.887605192	0.092095238	4.00300836	0.022268551	1.240708025	0.187706599	1.82162639	1.520606771	4.328879833	5.719005758	2.025215711	3.080632721	4.301735017	3.499016515	2.6042942	2.600426078	2.800021427	0.548698829	3.836772847	1.348509528	4.529998171	2.672940599	2.949190566	3.223312482	1.956242917	4.128755853	4.565351769
DHRS2	9.670040987	7.050078595	8.004937349	6.919775714	11.20882715	6.89742777	6.609031362	8.250159851	8.395189797	9.33943552	7.308684457	5.297050703	7.604262406	6.492382827	8.982834021	5.62162888	5.946038303	8.086594884	6.146507223	7.232676118	8.897494499	5.285124607	8.974669909	7.95743749	7.053438108	6.097343784	6.530402459	6.767909976	5.646819	10.08964945	10.54561437	5.238569658	5.887524802	7.023991507	8.849109982	11.54272685	7.155103469	9.979248678	7.85160644	5.95031665	10.67125643	9.035278322	6.336896711	7.181853759	6.221937059	6.289155253	6.014576596	5.751418299	6.751732599
DHRS7C	1.124101809	0	0.003221941	0	0	1.357037618	0.012042952	0	3.053853123	0.157700626	1.362731665	1.089390244	1.430680343	0.17469963	6.479628015	0.040944611	0	0	0.005283032	1.352458086	0	0.14404963	0	0.096700591	1.850993217	0.023289707	4.814110518	1.422485111	0.858343411	0	0.002256005	0	3.487460016	6.834222326	2.951535071	6.264002459	0	0.847480715	4.957569863	0.550314269	5.695521357	1.74579099	0	3.034797138	2.134395398	0.153154786	2.538326419	4.887501424	8.232763937
DIO1	1.724030016	3.879766209	2.008674681	1.513941232	2.63275868	1.761639164	2.355049949	2.768933909	2.747743104	0.131779085	1.352639231	0.034316612	3.411074701	0.145554779	2.464135512	0.034921388	4.674319011	3.079599809	2.014205448	3.19497939	2.20132512	0.120657571	2.209378699	5.259375266	1.226132203	2.061923923	2.775460487	3.301939368	2.402530906	3.09870021	5.813837366	5.036051767	2.833070079	2.771383201	1.808105878	4.133442093	3.251873957	1.408678824	1.82074793	2.936521459	1.380505592	2.734260484	2.552881367	2.195026921	1.707375964	2.377756211	3.65473842	2.438164027	2.54145644
DIO2.AS1	1.108477336	0	0.001983973	0.64786963	0	1.789573705	0.007384175	0.973130652	0	0.090412882	1.922647244	0.02433779	1.450244395	0.09941242	0.215030868	0.024761466	0	0.937777905	0.003249888	1.380114905	0	0.08308832	0	1.182942963	0.062201022	0.014203319	0.735570818	0.111625383	0.872308035	2.940170386	0.001389829	0.994254055	0.00558883	0.843518995	0.859062204	2.671790495	1.161570745	1.427501762	0	0	0	0	2.367428809	0	0.029642111	0.087983523	0	2.420716098	3.186492693
DIO3	6.385485926	5.459901225	6.893126663	3.997159305	2.050627249	5.938817768	7.115767407	4.863293025	2.439986776	2.745011157	6.854000159	7.1049485	0.870563157	8.946295155	6.520706512	4.520152682	1.269714965	4.069987951	1.598659213	5.097780162	4.880657914	1.30772524	5.933829587	0.101548691	1.228623059	6.969560623	3.737696947	2.063060119	5.672079009	6.930544203	1.005005384	3.9908393	6.61444689	6.310427813	4.163503455	6.450585863	4.815807469	4.861654609	5.782594475	6.779008514	6.127707859	4.560125604	5.410484969	6.437401991	4.239404747	2.733617603	4.593164277	6.019006666	7.223908615
DIRAS1	7.72464563	5.560020556	9.132114965	3.423205565	4.357967027	3.52820101	7.296635988	3.76481635	3.623128018	8.806775438	6.357198912	10.41429186	6.230509605	8.615499592	9.754505889	7.02562652	5.758789231	9.556795877	4.016704875	7.678487155	3.276323946	4.745751598	8.40935575	7.741822603	6.324432717	8.162879902	8.199282453	6.067546089	9.304611729	7.855286619	6.364932095	6.433495791	7.305848305	8.98607126	8.92944807	8.387704415	7.855666003	5.816155097	7.68120744	5.863037779	6.209821748	7.122560018	5.233330042	6.745240905	9.603828763	9.687808373	5.196764135	9.553708035	11.11241912
DISP2	7.177533932	6.951392007	5.917396607	4.957855411	7.945244018	8.141812516	8.993494295	4.044540233	4.387013443	9.704872146	9.405676523	7.743448091	4.057518723	5.87050393	7.129328278	6.217842399	4.296571806	8.551489393	6.146508737	8.045460443	7.09915218	6.158871761	10.63948266	4.816579806	8.809845335	7.994248364	8.039818695	7.759197578	5.516886042	10.19938944	8.470934547	7.19020341	8.893946492	8.403606814	8.899040264	5.24153194	4.675492902	7.71286663	9.146535997	6.710343441	4.644892694	4.560018755	7.328796479	8.996418781	7.557391408	8.725519621	4.037383098	6.995581953	6.946447291
DISP3	5.129088121	6.68829088	1.007141201	2.760567426	5.152962494	4.037780638	4.896557889	1.962539771	2.716382082	6.990327868	10.68488522	2.701615289	3.398145965	3.288923635	2.529839574	8.788159762	6.434723102	5.963955257	3.923584253	5.063001434	7.234056125	1.30748813	8.684354618	2.257306623	4.90442651	3.070125275	1.937266517	0.209686652	2.613683219	5.345976446	2.006270004	5.348197756	5.351275063	3.655651489	4.576839118	2.91550327	6.482198758	4.818627467	5.209528092	5.690037871	7.304641526	3.953429043	1.756378681	2.667274003	2.726969916	4.250915793	2.75994449	6.918096049	4.252544715
DKK4	2.744388581	5.71374952	3.009665936	1.805247614	4.327120129	0.806704665	4.124334152	1.549721348	3.249386332	0.150656611	1.996590946	3.117839288	5.568735859	0.166761513	4.826432339	2.111652369	4.308048251	0.930276311	0.005083703	3.888321977	2.908511413	2.373493625	1.88750926	3.598297879	1.231317466	0.022391846	4.966194714	2.501512148	0.858003577	3.509188486	4.176887219	5.120332849	1.020436546	0	0	4.111136396	4.801198958	0	2.130946892	2.161332555	2.756716838	0	4.181972722	0	4.902216433	0.146345432	2.276618488	2.443161461	3.562789881
DLG2	4.69709808	4.143333838	5.36795142	4.165716711	4.532159158	6.170140927	3.738072027	4.657039469	6.116445859	2.745522179	4.810837308	4.584999151	6.281553548	3.954444444	7.564360033	3.584109245	4.403143119	5.598827426	4.016717108	5.028199105	6.156734548	4.591349877	2.464990668	4.289437855	4.710083837	4.465725158	4.605472675	4.142161719	5.313976316	4.505594836	3.814471632	4.383091477	4.936044497	4.830786257	5.549399469	6.970082029	4.393490582	4.862101045	6.590231565	4.713245224	4.692658396	4.288775771	4.996996923	4.308588209	6.882475387	3.430824948	3.650870599	6.305897454	5.984489574
DLGAP1.AS5	0.054959701	0.786340805	6.549235888	0	2.892695763	1.356851912	0.011810265	0	0	0.154110028	1.998095726	0.039426326	5.097242938	0.170651556	2.524386649	2.926961834	0	0	0.005181801	1.750171014	0.710375963	0.140816457	0	0.094638601	3.105706508	0.022833525	0	0.193473143	1.417997885	0	0.002212937	1.577408483	0.008926761	0.826662882	0	0.718166142	1.492343183	0	0	0	1.776349578	1.34832367	5.0041315	2.359469061	0.048212541	0.149684195	3.121944789	0.042277769	0.08185054
DLK1	0.057786253	0.788066753	3.469461272	0.621090436	1.801300231	0	0.012385067	0	1.357899243	1.972501936	1.361073315	3.581824307	0	2.451776829	7.488877596	1.690129883	0	0	0.005431812	2.318211853	2.187471676	0.148842409	0	1.210450764	1.230147492	0.023960872	2.402416141	0.205171047	3.49751091	2.511699359	3.592020355	2.576400624	6.158489897	7.856507245	7.053982486	5.127303021	0.61221273	0	6.176296062	2.341478773	3.912299417	3.876693148	3.421029573	7.003199943	1.108455041	0.158302526	1.956095611	0.044417696	10.05709938
DMBT1	10.50806172	6.606280981	6.697048537	4.166657908	2.613975068	5.325165581	3.622255081	4.480273764	5.649797634	11.63863181	2.767880722	5.742392473	5.091619873	2.444603782	4.657871259	10.85588278	4.949936886	7.191566689	5.47655835	3.523124662	3.571842043	2.978036766	3.871666458	3.604104332	6.954739824	3.240168383	3.572093908	4.888569335	5.646866851	5.205138908	4.094613449	5.514178311	5.073678993	4.068748654	5.32196624	4.573427402	4.601082798	5.702819004	8.163739799	4.377609028	4.439849448	4.609150604	7.313899622	3.777204874	1.106083808	1.321140843	4.037497718	6.286960805	5.579649666
DMD	8.717277563	8.170222196	7.210239471	10.04895936	9.619486097	8.494668189	9.469822571	7.125557334	10.86561414	8.889931068	10.97466581	7.094445953	7.757501599	5.640826348	9.961832897	8.922441075	6.031242595	10.42020274	8.279431523	9.139386162	12.07775101	8.370827272	11.03349445	6.36371698	10.58417092	9.222760206	9.937999886	9.681814307	9.041727758	8.199318798	6.382419734	10.42616666	9.723304636	10.56031096	11.43305286	9.825744455	7.930224932	9.580363633	9.701676029	8.306870924	7.099514294	9.579511697	8.868367463	10.59573785	9.903511633	9.817352241	7.548087123	11.28985307	12.66709575
DMP1	2.474594721	1.3345581	0.002888819	0.618484779	3.251565972	1.359035322	2.355614456	2.768205102	5.849381534	2.994936352	1.357213739	0.035897803	1.432306883	2.766213756	0.355073239	0.036531676	1.660978651	3.714081377	1.011785792	2.54400253	0.711129531	2.694429149	1.889278618	1.209236991	1.845053572	0.020827283	0.711290993	2.487281636	3.976290769	0.945211267	4.466133812	4.313347766	0.008154677	3.348344695	1.402696364	1.643593477	1.798845527	0.847897734	0.854365991	2.356419778	3.7571477	2.539432442	3.540861576	1.429485143	2.721553766	4.408489118	0.964989248	2.928788603	1.181681
DMRT1	2.970533582	3.690248967	5.469620994	0	2.048253984	0	2.620399319	0	3.558129989	0.157079159	1.998880962	2.701436417	8.025041957	2.785666842	0.415415111	2.703456322	3.415395746	0.930388934	2.014747209	7.41200427	0	4.412643298	0	2.588292739	1.231393111	2.064416318	1.62886533	2.065457292	3.605393736	4.729082274	10.66530048	2.576422158	1.020413756	0.826919532	1.802422293	1.638965895	6.126274936	0	2.797925012	2.158724553	0	2.720904034	2.323088843	2.358230396	1.109094067	0.152554149	0.96479823	2.933782611	0.083303823
DMRTC2	0.047619708	1.735653871	0.002760872	0.620457818	0	0.808922146	2.355022608	0	4.231358425	0.131471219	1.980617872	1.685452067	0	1.363736111	0.332876182	0.034848297	0	0	0.004525335	6.365991605	0	1.303077546	0	1.206839628	0.089183232	2.649432585	0	1.409362468	0	0	0.001933501	0	0.007791213	0	1.40455154	0	1.804702649	0	3.128547254	3.434146613	0	1.352795554	3.0632027	2.54675161	0.041818196	1.321228548	0.965287082	0.036704974	0.070619446
DNAAF1	5.342590695	4.008449774	3.595003997	4.412381961	5.670484972	1.75519644	4.992333336	3.41746214	4.71223186	4.150506235	3.642385716	1.089196308	4.394691846	4.30252234	3.335587224	4.985047427	5.150852247	3.362047257	3.923470771	5.263159536	4.733486493	4.114552907	3.458289028	4.193523268	3.108658287	3.656610933	3.0388293	3.345794577	5.002247059	5.9867836	4.007108541	4.383161662	4.783727651	2.35093353	4.095060726	4.435236402	8.559353225	4.301388469	5.277737081	4.649845314	3.651728406	4.833450382	3.626490454	3.711480858	2.461079945	4.1385878	5.677440328	2.444317322	4.77541129
DNAH10	5.532539158	4.965662452	4.180176307	5.650433444	3.583557437	3.307191759	5.286561507	3.28004876	5.380876389	7.487000424	5.953186385	5.741641458	3.718017657	3.660029426	6.1762479	4.033308204	5.177304889	6.307479316	4.104219057	5.914155661	5.312794624	8.398925182	6.810376191	4.751291382	5.27412122	5.628876333	7.25681788	5.613723946	4.115309523	7.758772526	4.0071549	6.605339649	4.614018631	4.952344351	7.79513016	6.568945625	3.982470389	7.726929966	4.954114247	6.314616209	5.736338809	5.315080535	4.619484376	4.394995287	4.797038661	6.334694074	4.19764077	5.383517693	4.713706526
DNAH12	1.124018705	3.783752699	1.007240269	1.127191101	2.051871098	2.326365852	1.026987355	1.962588555	3.707313311	1.338393998	2.430348616	2.699625483	3.403227835	2.776988175	2.509940507	2.70161029	1.266344416	1.913344662	1.598727649	4.967251129	6.656283378	2.702994155	1.479824933	1.826680091	2.278324625	3.238788379	2.190969813	3.697310973	1.418407662	1.520712429	2.591546678	2.313666239	1.020415793	1.381006112	2.596246466	2.606388258	3.420832159	0	2.969366854	2.163501514	2.091093914	2.316519702	2.54427717	2.67517555	0.046323796	0.143139253	2.538960834	3.586254766	1.183298222
DNAH3	5.98371687	6.431291872	6.368062377	7.249280767	6.741770035	5.731912668	6.711508333	7.145606746	6.1124503	5.594848536	6.112104512	6.215376135	6.758519035	6.346248639	5.551931007	5.744515413	7.747415303	4.756700876	6.207023642	7.346099381	5.311226841	6.407782228	4.955869105	7.646377585	6.953598451	8.162569857	6.875686813	7.358020344	5.517066563	7.719850039	7.88389768	7.474372081	5.351325634	4.550879321	7.798935947	6.870059354	6.959654854	6.038590479	7.038585204	7.927433879	7.126332553	5.964821588	5.837957445	3.837754322	6.062325237	6.722656457	7.374655042	5.458215972	5.466865973
DNAH6	3.335197568	5.113548662	1.593401027	1.804256343	2.446086452	0	3.036208905	2.545085998	4.040173782	1.339710693	2.435916661	1.688629508	2.150242858	3.651424333	2.980409688	2.703163942	3.073035979	4.293947155	2.014733888	4.620232671	6.807271212	3.401206867	3.681058765	3.081393337	2.281334796	3.392328794	3.384449417	2.06479098	4.256074156	4.566093714	1.590873728	1.577407248	2.834503103	2.570168356	2.374898217	3.290598617	3.657231709	1.807107547	3.791536422	3.479961694	3.654013811	1.745840548	3.048883855	3.783285617	3.315495046	1.330307103	4.6509042	3.127236694	3.565391059
DNAH7	3.627134465	5.007071938	3.009779427	2.052378952	3.807540188	2.541571686	3.03635202	3.128570273	5.004735306	2.41002762	2.771905466	3.119368369	5.202163545	4.493012795	2.529793842	3.931966888	5.727768811	4.223009583	2.337207378	4.035259966	6.447678596	1.311254269	3.680400132	2.25827497	2.881420931	2.87646346	3.481075666	2.842990162	2.613643122	3.92236676	4.466547896	4.848844034	3.197662797	1.380720558	2.59340024	3.051545467	4.208799024	3.2435952	3.877529969	4.00087481	2.089166667	3.879025848	3.966706853	3.571576321	2.726809356	8.709539598	2.760004782	2.444154267	3.831587094
DNAH9	4.565484591	6.973109819	4.010207535	3.665106274	4.759071752	7.005229799	3.03652929	2.95880416	3.868566192	4.037181318	3.471604751	7.326721257	5.26604758	1.371839158	3.340820987	5.829457123	3.602684269	3.073512355	3.717018129	6.95256123	0.713577384	5.231918895	2.685268668	4.289379329	2.882670857	6.028508555	4.369884334	4.957738702	4.599195433	5.241965388	5.46672021	5.238612511	6.095423512	4.205025185	5.291994375	6.242030091	5.941710893	3.366769739	4.829009873	4.100208364	5.260779379	6.223234806	4.57093252	5.451582583	7.439874463	4.615714726	8.103684941	4.658063842	6.957247949
DNAI1	0.049527145	0	1.593258296	0	0.61594444	0	0.010696845	0.970012679	2.294079352	3.413344701	0.146832067	1.088546803	1.432570533	0.151729087	0.350928555	0.036222118	0.732419453	2.716731827	1.011768763	4.898530345	1.243402571	0.125635221	2.207970141	0.084889921	1.228240272	1.051558874	1.942556645	1.41429662	1.420086066	0.945283165	2.81386283	0	1.020249166	0	2.380734796	1.252856386	4.07554754	0.848069827	0	1.960771074	1.378895115	0.800703175	2.330371781	0	1.107972957	1.324760263	2.954133298	2.114818372	1.791747158
DNAI2	2.743017493	3.28479383	2.008917661	2.621047719	2.265593823	2.0693441	2.356148124	3.281268681	3.833349389	1.968603913	1.994027775	2.109105863	1.835701739	4.561850308	1.836169936	3.118693383	2.221158097	2.714833939	1.598715302	6.212875132	1.9374635	3.392194488	1.888000341	1.211032967	4.206879073	3.068302147	3.171432551	2.831002588	3.126931167	3.625293832	2.328376795	3.691688326	2.025109562	2.354010312	2.9555591	1.250421094	3.231744767	0	3.497265243	3.409567453	0	3.804322544	2.544695178	1.425861353	3.728966076	4.004612277	3.274482363	2.931269589	1.794896426
DNAJB13	4.804208659	4.094661269	1.007198328	0.618333937	1.80709425	0.807495836	1.615930895	1.963044548	2.735938469	0.139344804	2.422285041	0.036068971	2.153786414	3.456657674	2.933426326	1.688743885	2.442469019	2.716265363	2.014436072	3.428949848	2.600866762	2.963259909	3.464130477	5.477291322	2.60255948	1.051679759	1.633179659	0.174239023	2.619345166	0.945173244	2.813898539	4.313325133	2.347478639	0.827305786	2.599584603	0	3.600194091	1.810080331	0	2.355573817	1.779580845	2.539000514	2.738550622	2.941747456	1.709181081	0.135403926	0.964964201	1.09509946	2.218515268
DNALI1	7.009355667	6.806109602	4.402627867	5.550949203	5.255420976	5.170476832	6.593571098	4.956327541	6.137425843	5.787260797	5.136495766	7.172263859	3.137314089	8.127662849	5.256349367	6.605715909	8.638504908	7.816403095	5.339012841	5.131440937	7.609536297	3.580145849	6.452349185	7.609601592	4.316259397	4.465879564	4.72943092	5.092213837	6.875965038	6.204725527	6.094805341	5.119943979	6.116947313	6.248118222	6.175955663	7.321935662	5.219938419	6.326588991	6.482322222	6.124758711	6.038968291	4.910145566	6.216528841	5.741527597	5.882921488	5.034963064	4.704087575	7.795103563	7.346024959
DNASE1L3	6.199274934	6.545944541	7.258494286	9.697375996	12.63159744	9.01289251	6.653893595	10.09380037	6.363490995	6.513703898	7.534922596	7.09443107	9.835186685	8.001306699	10.49557249	9.658696248	9.725187493	4.80561157	8.343759082	7.502081587	9.167696279	7.868305087	5.975673417	9.020472395	7.402602092	9.272720691	4.729502885	8.580350681	6.311452174	9.743488567	8.360562659	6.43349483	10.76111382	9.125999807	5.87466905	10.99649344	9.547859966	8.609223945	8.674871129	6.867686684	12.19385359	7.830266788	9.444181826	8.831176337	8.057595541	6.917147781	10.68366418	6.385251321	8.811587112
DNASE2B	3.329744014	0.786682939	0.002945332	0	1.124905677	0	6.77709597	1.550007367	0	2.730385918	0.151698619	1.088992247	1.431736456	0.156784971	4.298149322	1.090551004	0	2.715739453	0.004828399	0.803359031	0	2.69776034	0	0.087512462	0.095837629	0.021244111	1.242162877	2.054908944	7.730990621	0	1.590812747	0.993545209	0.008315281	7.2448394	4.641234141	6.257063917	1.7966806	0	3.606295818	2.921526989	3.662010107	1.349765124	1.757159585	1.055654123	1.108531461	0.137766401	3.123242274	3.446354199	2.81406595
DNMBP.AS1	0	0.699950411	2.582868093	4.006366707	3.826235694	3.095208756	2.311865827	1.270168759	2.65619444	2.089205774	2.550893242	0	2.895276527	0	3.067275103	1.227466865	1.231582899	1.37605044	1.762823975	1.93917626	0.907586402	2.179034519	1.910693184	4.436176062	0.039361325	2.463355127	0.712743928	3.129209584	3.114979135	3.153329833	2.310914353	4.357483561	0.11826509	2.651523735	2.464191103	2.090106514	2.462773051	3.444244513	3.619724639	2.546356707	4.692349501	3.116991291	2.649768077	1.59213591	2.404927646	2.268663124	2.623117054	2.311262646	1.92968529
DNMT3L	0.032332866	0	0.001907156	0	0	0	0.007096406	1.55507788	5.216308478	0.086548094	1.302395911	0.023370134	0	0.09512356	0.204710342	0.023776481	0	0	0.003123866	4.176040522	5.068554363	1.261288793	0	1.179960162	0.05962045	0.013645282	0	0.106750094	0	0.951553394	1.004427527	1.993378266	0.005371496	0	0.860924342	0.745846573	1.167078024	0	1.845137681	0.586498084	1.404694412	0.821010409	0.827097665	0.596331786	1.094023049	0.084232025	0	1.082719329	0.04753651
[truncated: 2,173 more rows]
[truncated: 248 more columns]
