# Supplementary material for: Identification and validation of key modules and hub genes associated with the pathological stage of oral squamous cell carcinoma by weighted gene co-expression network analysis
Source: PeerJ. 2020 Feb 4;8:e8505. doi: 10.7717/peerj.8505 (PMC7006519; doi:10.7717/peerj.8505)
Supplement: File S3 [file peerj-08-8505-s003.zip › type.txt]

id	futime	fustat	Age	gender	Grade	Stage	M	N	T
TCGA-4P-AA8J	3.4	0	66	2	2	4	1	3	4
TCGA-BA-4074	15.4	1	69	2	3	4	1	3	3
TCGA-BA-4077	37.8	1	45	1	2	4	1	4	4
TCGA-BA-5151	24.07	0	72	2	1	4	1	1	4
TCGA-BA-5152	42.93	0	56	2	2	4	1	1	4
TCGA-BA-5556	24.17	0	58	1	3	2	1	1	2
TCGA-BA-5557	20.77	0	41	1	2	4	1	3	2
TCGA-BA-5558	66.5	0	65	2	1	4	1	2	4
TCGA-BA-6871	3.6	1	75	2	2	4	1	3	3
TCGA-BA-6872	12.8	1	47	2	2	4	1	3	3
TCGA-BA-6873	4.07	0	28	2	2	4	1	3	2
TCGA-BA-7269	42.43	0	61	2	1	3	1	2	2
TCGA-BA-A4IG	28.5	0	77	2	3	4	1	3	2
TCGA-BA-A6D8	28.33	0	59	2	2	4	1	3	4
TCGA-BA-A6DB	7.2	0	24	1	1	2	1	1	2
TCGA-BA-A6DD	5.77	1	44	2	2	4	1	3	4
TCGA-BA-A6DE	14.67	0	70	1	2	3	1	1	3
TCGA-BA-A6DG	2.3	1	49	2	2	4	1	3	4
TCGA-BA-A6DJ	13.57	1	62	2	2	4	1	3	4
TCGA-BB-4224	9.27	0	52	2	2	3	1	1	3
TCGA-BB-4225	4.87	0	73	2	3	4	1	3	3
TCGA-BB-8601	20.8	0	84	2	2	2	1	1	2
TCGA-BB-A5HU	26.07	0	47	2	2	4	1	3	4
TCGA-BB-A5HZ	27.57	0	65	2	2	4	1	2	4
TCGA-C9-A47Z	6.37	1	72	1	1	3	1	2	2
TCGA-C9-A480	12.87	0	45	1	1	3	1	1	3
TCGA-CN-4725	38.57	0	60	2	2	2	1	1	2
TCGA-CN-4726	4.73	1	68	2	2	4	1	3	3
TCGA-CN-4728	57.47	0	56	2	2	4	1	3	2
TCGA-CN-4729	13.07	0	73	2	2	4	1	1	4
TCGA-CN-4730	27.23	0	62	2	2	4	1	3	4
TCGA-CN-4731	33.27	1	63	1	3	4	1	3	4
TCGA-CN-4733	52.87	0	61	2	3	1	1	1	1
TCGA-CN-4736	13.17	1	70	1	2	2	1	1	2
TCGA-CN-4737	20.83	0	19	2	2	2	1	1	2
TCGA-CN-4740	27.97	1	79	1	2	4	1	1	4
TCGA-CN-4741	74.63	0	75	2	2	4	1	1	4
TCGA-CN-4742	13.23	1	48	1	3	4	1	2	4
TCGA-CN-5358	8.7	1	60	2	2	3	1	2	2
TCGA-CN-5359	12.57	1	59	2	2	4	1	2	4
TCGA-CN-5364	16.43	1	55	2	2	4	1	3	4
TCGA-CN-5367	11.73	1	60	1	2	4	1	1	4
TCGA-CN-5369	12.67	1	90	1	3	4	1	2	4
TCGA-CN-5370	8.63	1	78	2	3	2	1	1	2
TCGA-CN-5373	52.8	0	55	1	1	2	1	1	2
TCGA-CN-6011	31.1	0	57	2	3	4	1	1	4
TCGA-CN-6013	24.23	1	56	2	3	4	1	3	4
TCGA-CN-6016	48.1	0	64	2	2	4	1	2	4
TCGA-CN-6017	28.43	1	55	2	2	3	1	2	2
TCGA-CN-6018	19.33	1	85	1	2	4	1	3	4
TCGA-CN-6019	34.6	0	61	2	2	4	1	1	4
TCGA-CN-6020	6.83	1	58	2	2	4	1	3	3
TCGA-CN-6024	11.23	1	66	2	2	4	1	3	4
TCGA-CN-6994	39.43	0	67	2	2	4	1	3	4
TCGA-CN-6995	3.73	1	78	2	2	4	1	2	4
TCGA-CN-6996	17.67	1	58	1	2	4	1	3	3
TCGA-CN-6998	11.9	1	53	2	2	4	1	2	4
TCGA-CN-A498	25.77	1	61	1	1	2	1	1	2
TCGA-CN-A49A	17.53	1	60	2	2	4	1	1	4
TCGA-CN-A63V	22.63	0	59	2	2	4	1	1	4
TCGA-CN-A642	2.73	1	57	2	3	4	1	3	3
TCGA-CN-A6UY	23.77	0	57	2	2	4	1	3	3
TCGA-CQ-5323	48.87	0	82	2	2	3	1	1	3
TCGA-CQ-5324	53.1	0	59	2	2	4	1	3	3
TCGA-CQ-5325	21.8	1	65	2	2	1	1	1	1
TCGA-CQ-5326	2.97	1	67	2	3	4	1	3	4
TCGA-CQ-5327	55.33	0	61	1	2	4	1	3	3
TCGA-CQ-5329	71.43	0	46	1	2	3	1	2	3
TCGA-CQ-5330	63.23	0	69	1	3	3	1	2	3
TCGA-CQ-5331	46.63	0	73	1	2	4	1	1	4
TCGA-CQ-5332	10.57	1	87	2	2	3	1	1	3
TCGA-CQ-5333	11.37	1	74	2	3	1	1	1	1
TCGA-CQ-5334	4.3	1	87	2	2	4	1	3	4
TCGA-CQ-6218	41.77	0	52	1	2	3	1	1	3
TCGA-CQ-6219	15.97	1	50	1	2	4	1	3	3
TCGA-CQ-6220	32.83	1	69	2	2	3	1	2	2
TCGA-CQ-6221	33.33	0	79	2	3	2	1	1	2
TCGA-CQ-6222	67.2	0	63	2	2	4	1	3	3
TCGA-CQ-6223	47.6	0	69	2	2	4	1	1	4
TCGA-CQ-6224	57.37	0	52	2	3	2	1	1	2
TCGA-CQ-6225	13.43	1	65	2	2	2	1	1	2
TCGA-CQ-6227	4.3	1	77	2	2	3	1	2	3
TCGA-CQ-6228	15.2	1	71	1	2	3	1	2	2
TCGA-CQ-6229	39.3	0	61	2	2	3	1	2	2
TCGA-CQ-7065	54.27	0	40	2	2	2	1	1	2
TCGA-CQ-7068	43.63	0	80	1	2	2	1	1	2
TCGA-CQ-7069	42.47	0	77	1	2	2	1	1	2
TCGA-CQ-7071	43.7	0	76	1	2	4	1	2	4
TCGA-CQ-7072	78.63	0	51	2	3	4	1	1	4
TCGA-CQ-A4C6	45.1	0	63	2	2	2	1	1	2
TCGA-CQ-A4C7	11.77	1	88	2	3	2	1	1	2
TCGA-CQ-A4CB	29.77	0	59	2	2	2	1	1	2
TCGA-CQ-A4CD	34.07	0	69	2	3	4	1	1	4
TCGA-CQ-A4CE	29.9	0	76	1	2	2	1	1	2
TCGA-CQ-A4CG	14.33	1	78	1	2	2	1	1	2
TCGA-CQ-A4CH	12.63	1	58	2	2	4	1	3	4
TCGA-CR-5250	26.63	0	71	2	3	2	1	1	2
TCGA-CR-6471	40.07	1	58	2	2	4	1	1	4
TCGA-CR-6472	35	0	59	2	3	4	1	4	2
TCGA-CR-6477	17.13	0	56	1	2	4	1	3	3
TCGA-CR-6484	11.8	0	67	1	2	4	1	1	4
TCGA-CR-6488	12.63	0	68	1	2	2	1	1	2
TCGA-CR-6492	15.97	0	78	2	3	4	1	2	4
TCGA-CR-6493	9.4	1	69	2	2	4	1	3	3
TCGA-CR-7365	39.7	0	60	2	2	4	1	3	4
TCGA-CR-7367	48	0	52	2	1	4	1	4	4
TCGA-CR-7368	41.5	0	54	2	2	4	1	1	4
TCGA-CR-7369	36.33	1	59	2	2	4	1	1	4
TCGA-CR-7372	25.3	0	45	2	1	2	1	1	2
TCGA-CR-7373	29.63	0	66	2	2	4	1	3	4
TCGA-CR-7376	32.4	0	83	2	2	2	1	1	2
TCGA-CR-7377	9.3	1	58	2	3	4	1	2	4
TCGA-CR-7379	34.53	0	78	1	2	4	1	3	4
TCGA-CR-7380	20.2	1	58	2	2	3	1	1	3
TCGA-CR-7382	26.53	0	49	2	2	4	1	3	2
TCGA-CR-7386	47.67	0	69	2	1	4	1	2	4
TCGA-CR-7390	50.27	0	67	2	2	3	1	1	3
TCGA-CR-7391	30.43	0	36	1	1	1	1	1	1
TCGA-CR-7392	47.5	0	67	1	1	4	1	3	3
TCGA-CR-7393	33.1	0	26	2	2	1	1	1	1
TCGA-CR-7394	44.87	0	70	2	2	4	1	3	3
TCGA-CR-7395	31	0	80	1	2	2	1	1	2
TCGA-CR-7397	25.13	0	44	2	2	4	1	3	3
TCGA-CR-7401	35.9	0	64	2	2	1	1	1	1
TCGA-CV-5436	19.47	1	65	2	2	4	1	3	3
TCGA-CV-5439	18.2	1	62	2	2	2	1	1	2
TCGA-CV-5442	77.57	0	76	1	3	4	1	3	4
TCGA-CV-5966	18.17	1	63	1	3	4	1	2	4
TCGA-CV-5970	13.53	1	59	2	2	4	1	3	4
TCGA-CV-5971	23.37	0	60	2	2	4	1	3	2
TCGA-CV-5973	88.03	0	62	1	3	3	1	1	3
TCGA-CV-5976	49.27	0	50	2	2	3	1	2	3
TCGA-CV-5977	61.33	0	66	2	2	3	1	2	3
TCGA-CV-5979	43.83	0	26	2	2	3	1	2	3
TCGA-CV-6003	55.5	0	50	1	2	2	1	1	2
TCGA-CV-6433	21.37	0	57	2	3	2	1	1	2
TCGA-CV-6436	63.3	0	62	2	1	3	1	1	3
TCGA-CV-6441	9.73	1	60	2	3	3	1	1	3
TCGA-CV-6933	91.37	1	53	2	2	4	1	1	4
TCGA-CV-6934	2.17	1	66	1	2	4	1	3	3
TCGA-CV-6936	5.53	1	68	2	2	4	1	3	4
TCGA-CV-6937	20.8	1	71	2	2	2	1	1	2
TCGA-CV-6938	4.8	1	87	2	1	2	1	1	2
TCGA-CV-6939	22.2	1	60	2	3	4	1	2	4
TCGA-CV-6940	26.8	1	80	1	2	1	1	1	1
TCGA-CV-6941	11.4	1	51	2	2	3	1	1	3
TCGA-CV-6942	142.73	0	73	1	3	2	1	1	2
TCGA-CV-6943	20.07	1	74	2	2	3	1	1	3
TCGA-CV-6945	12.2	1	41	2	2	4	1	3	4
TCGA-CV-6948	42.97	1	79	1	2	4	1	1	4
TCGA-CV-6950	15.3	1	64	2	2	4	1	3	3
TCGA-CV-6951	30.5	1	57	2	2	4	1	3	4
TCGA-CV-6952	6.17	1	65	1	1	3	1	1	3
TCGA-CV-6953	54.7	1	80	1	1	3	1	1	3
TCGA-CV-6954	66.73	1	59	2	2	4	1	2	4
TCGA-CV-6955	11.13	1	74	1	3	2	1	1	2
TCGA-CV-6956	7.23	1	67	2	2	4	1	3	4
TCGA-CV-6959	8.53	1	48	2	2	3	1	2	3
TCGA-CV-6960	28.73	1	49	2	3	3	1	1	3
TCGA-CV-6961	2.53	1	61	2	3	2	1	1	2
TCGA-CV-7090	175.07	0	39	2	2	2	1	1	2
TCGA-CV-7091	112.7	0	54	2	3	1	1	1	1
TCGA-CV-7095	19.07	1	87	1	2	4	1	3	1
TCGA-CV-7097	12.83	1	53	2	3	3	1	1	3
TCGA-CV-7099	8.1	1	85	1	2	2	1	1	2
TCGA-CV-7100	9.13	1	66	2	3	2	1	1	2
TCGA-CV-7102	1.87	1	76	1	3	3	1	2	3
TCGA-CV-7103	53.03	1	49	2	2	2	1	1	2
TCGA-CV-7104	13.1	1	61	1	2	4	1	3	2
TCGA-CV-7178	72.2	1	64	1	3	4	1	2	4
TCGA-CV-7180	10.9	1	34	2	2	2	1	1	2
TCGA-CV-7183	132.7	0	53	2	1	2	1	1	2
TCGA-CV-7235	78.23	0	67	2	3	3	1	1	3
TCGA-CV-7236	4.8	1	77	1	3	4	1	3	2
TCGA-CV-7238	90.9	0	69	1	2	2	1	1	2
TCGA-CV-7252	5.03	1	62	1	2	3	1	1	3
TCGA-CV-7253	12.03	1	58	2	2	2	1	1	2
TCGA-CV-7254	48.63	1	55	2	3	2	1	1	2
TCGA-CV-7255	2.13	1	32	1	2	2	1	1	2
TCGA-CV-7407	36.03	1	67	1	2	2	1	1	2
TCGA-CV-7411	90.57	1	64	1	1	4	1	1	4
TCGA-CV-7413	9.8	1	74	1	2	2	1	1	2
TCGA-CV-7414	0.47	1	78	2	2	3	1	2	3
TCGA-CV-7423	101.97	1	65	2	1	2	1	1	2
TCGA-CV-7425	57.27	1	77	1	1	3	1	1	3
TCGA-CV-7427	158.67	1	73	1	1	2	1	1	2
TCGA-CV-7428	55.7	1	47	2	2	4	1	3	4
TCGA-CV-7429	3.57	1	55	2	3	3	1	1	3
TCGA-CV-7432	85.67	1	79	2	1	3	1	2	2
TCGA-CV-7434	7.27	1	64	2	2	3	1	1	3
TCGA-CV-7435	156	1	57	1	2	4	1	2	4
TCGA-CV-7438	6.47	1	87	1	3	2	1	1	2
TCGA-CV-7446	36.43	1	66	2	2	2	1	1	2
TCGA-CV-A45O	28.37	0	57	2	2	3	1	1	3
TCGA-CV-A45P	21.3	0	82	1	2	2	1	1	2
TCGA-CV-A45Q	171.73	1	69	1	1	4	1	2	4
TCGA-CV-A45R	182.67	0	46	2	1	3	1	2	3
TCGA-CV-A45T	161.87	1	64	1	3	2	1	1	2
TCGA-CV-A45U	35.97	1	59	2	1	4	1	1	4
TCGA-CV-A45V	1.07	1	87	1	1	4	1	1	4
TCGA-CV-A45X	6.6	1	47	2	2	4	1	2	4
TCGA-CV-A463	0.77	1	82	1	2	4	1	1	4
TCGA-CV-A464	57.4	0	48	2	2	4	1	1	4
TCGA-CV-A465	7.17	1	24	2	1	2	1	1	2
TCGA-CV-A468	15.47	1	42	2	2	3	1	3	3
TCGA-CV-A6JD	6.07	1	82	1	3	4	1	1	4
TCGA-CV-A6JE	35.83	0	78	2	2	2	1	1	2
TCGA-CV-A6JN	30.2	0	53	2	1	2	1	1	2
TCGA-CV-A6JO	6.57	1	69	2	2	4	1	3	4
TCGA-CV-A6JT	28.4	0	65	2	2	2	1	1	2
TCGA-CV-A6JU	3.67	0	61	1	2	4	1	1	4
TCGA-CV-A6JY	21.53	0	69	2	1	4	1	1	4
TCGA-CV-A6JZ	23.8	0	68	2	2	4	1	1	4
TCGA-CV-A6K0	20.2	0	58	2	3	2	1	1	2
TCGA-CV-A6K2	10.57	1	79	2	1	2	1	1	2
TCGA-CX-7082	0.37	1	82	2	2	2	1	1	2
TCGA-CX-7085	10.7	0	77	1	2	3	1	1	3
TCGA-CX-7086	19.1	0	53	2	2	4	1	3	4
TCGA-CX-7219	34.83	0	47	2	2	4	1	3	4
TCGA-CX-A4AQ	51.83	0	56	2	3	4	1	3	1
TCGA-D6-6515	13.43	1	82	1	3	2	1	1	2
TCGA-D6-6516	25.77	0	69	2	2	3	1	2	1
TCGA-D6-6823	23.37	0	50	2	2	3	1	2	3
TCGA-D6-6825	16.37	0	73	2	2	3	1	1	3
TCGA-D6-6827	18.93	0	55	1	3	3	1	2	1
TCGA-D6-8569	25.67	0	52	2	2	2	1	1	2
TCGA-D6-A4Z9	17.97	0	59	2	2	4	1	3	2
TCGA-D6-A4ZB	12.53	0	61	2	2	3	1	1	3
TCGA-D6-A6EM	7.73	0	65	1	2	3	1	2	2
TCGA-D6-A6EN	22.9	0	71	2	3	3	1	1	3
TCGA-D6-A6EO	25.3	0	44	2	2	4	1	1	4
TCGA-DQ-5624	59.27	0	43	1	2	4	1	2	4
TCGA-DQ-5625	37.77	1	52	1	2	2	1	1	2
TCGA-DQ-5630	34.33	0	73	2	2	3	1	2	3
TCGA-DQ-5631	18.27	1	52	2	3	4	1	3	3
TCGA-DQ-7588	14.23	1	66	2	3	3	1	2	2
TCGA-DQ-7591	20.73	0	62	2	4	4	1	3	4
TCGA-DQ-7592	38.1	0	57	2	2	4	1	3	4
TCGA-F7-8489	21.93	0	48	2	1	2	1	1	2
TCGA-H7-7774	13.57	0	75	1	2	3	1	1	3
TCGA-H7-8502	15.27	0	50	2	2	4	1	3	4
TCGA-HD-7831	22.23	0	74	2	2	3	1	1	3
TCGA-HD-7832	27.87	0	52	2	2	4	1	3	4
TCGA-HD-8224	14.87	1	63	2	3	3	1	1	3
TCGA-HD-8314	22.33	0	58	2	4	3	1	2	1
TCGA-HD-8635	23.17	0	61	1	2	3	1	2	1
TCGA-HD-A4C1	0.37	0	41	1	1	4	1	3	3
TCGA-HD-A633	14.03	0	74	2	2	4	1	1	4
TCGA-HD-A6HZ	3.7	0	79	1	2	2	1	1	2
TCGA-HL-7533	35.23	0	65	2	3	4	1	3	2
TCGA-IQ-7631	39.07	0	60	1	1	2	1	1	2
TCGA-IQ-7632	14.7	0	68	1	1	4	1	1	4
TCGA-IQ-A61J	34.03	0	54	2	1	4	1	3	2
TCGA-IQ-A6SH	15.7	0	55	2	1	4	2	2	2
TCGA-KU-A66T	18.4	0	53	1	2	4	1	1	4
TCGA-KU-A6H8	10.9	1	41	2	3	1	1	1	1
TCGA-MT-A51X	8.07	0	30	2	1	4	1	3	1
TCGA-MT-A67A	30.47	0	85	1	2	1	1	1	1
TCGA-MT-A67D	1.87	0	55	2	2	2	1	1	2
TCGA-MT-A7BN	15.63	0	74	2	3	4	1	3	2
TCGA-MZ-A6I9	16.3	1	68	2	2	4	1	3	4
TCGA-P3-A5QA	72.73	0	41	2	3	2	1	1	2
TCGA-P3-A5QE	51.97	0	49	2	2	3	1	2	1
TCGA-P3-A5QF	11	1	49	2	2	4	1	3	4
TCGA-P3-A6T0	19.27	0	47	1	2	4	1	3	4
TCGA-P3-A6T2	76.6	0	45	2	2	2	1	1	2
TCGA-P3-A6T3	19.23	1	49	2	2	4	1	2	4
TCGA-P3-A6T4	2.07	1	54	2	2	4	1	2	4
TCGA-P3-A6T5	29.4	1	79	1	2	4	1	1	4
TCGA-P3-A6T6	13.17	1	53	2	3	4	1	1	4
TCGA-P3-A6T7	16.23	1	55	2	2	3	1	2	3
TCGA-P3-A6T8	13.33	0	54	2	3	4	1	1	4
TCGA-QK-A64Z	21.37	1	79	1	1	2	1	1	2
TCGA-QK-A652	21.5	0	60	2	2	2	1	1	2
TCGA-QK-A6IG	7.4	1	69	2	2	2	1	1	2
TCGA-QK-A6IH	21.77	0	65	1	2	4	1	2	4
TCGA-QK-A6II	9.47	1	52	2	2	3	1	1	3
TCGA-QK-A6IJ	12.9	0	71	2	3	2	1	1	2
TCGA-QK-A6VB	21.37	0	66	2	2	4	1	1	4
TCGA-QK-A8Z9	14.97	1	56	2	2	4	1	3	4
TCGA-RS-A6TO	12.9	1	82	1	2	4	1	3	4
TCGA-T2-A6WX	6.97	1	73	1	1	3	1	1	3
TCGA-T2-A6WZ	16.13	1	53	2	2	4	1	3	3
TCGA-T2-A6X2	32.9	0	82	2	1	3	1	1	3
TCGA-T3-A92N	3.17	1	79	2	3	4	2	2	1
TCGA-UF-A719	55.43	0	54	2	1	3	1	1	3
TCGA-UF-A71A	2.87	1	67	2	1	4	1	3	3
TCGA-UF-A71B	50.2	0	50	2	2	4	1	2	4
TCGA-UF-A71E	50.13	1	63	2	3	4	1	1	4
TCGA-UF-A7JA	75.5	0	66	1	2	4	1	2	4
TCGA-UF-A7JC	18.2	1	42	2	1	3	1	2	3
TCGA-UF-A7JD	24.63	1	71	2	3	4	1	1	4
TCGA-UF-A7JO	21.03	1	79	1	2	4	1	1	4
TCGA-UF-A7JS	22.67	1	59	2	2	4	1	3	3
TCGA-UF-A7JT	33.1	1	72	1	3	4	1	1	4
TCGA-WA-A7GZ	20.83	1	58	2	2	2	1	1	2
TCGA-WA-A7H4	14.77	0	69	2	3	2	1	1	2
