# Supplementary material for: Identification and validation of key modules and hub genes associated with the pathological stage of oral squamous cell carcinoma by weighted gene co-expression network analysis
Source: PeerJ. 2020 Feb 4;8:e8505. doi: 10.7717/peerj.8505 (PMC7006519; doi:10.7717/peerj.8505)
Supplement: File S4 [file peerj-08-8505-s004.zip]

Archive with 27 entries (26 files):
- CytoscapeInput-edges-turquoise.txt
- CytoscapeInput-nodes-turquoise.txt
- diff-all-lnc.txt
- diff-all-mRNA.txt
- diff-all.txt
- diffSig-lncRNA.xls
- diffSig-miRNA.xls
- diffSig-mRNA.xls
- GSE30784/
- GSE30784/07ovarian.cancer.gene.Foldchange.txt
- GSE30784/08ovarian.cancer.diff.gene.FDR0.01.txt
- GSE30784/09ovarian.cancer.gene.FDR0.01.exprs.txt
- GSE30784/FC-sym.txt
- GSE30784/GPL570-55999.txt
- GSE30784/GPL570-lncrna.txt
- GSE30784/GPL570-mrna.txt
- GSE30784/GSE30784-lncRNA.txt
- GSE30784/GSE30784-mRNA.txt
- lncRNA.txt
- mRNA.txt
- tur-sym-down-lncRNA.txt
- tur-sym-down-miRNA.txt
- tur-sym-down-mRNA.txt
- tur-symbol-lncRNA.txt
- tur-symbol-mRNA.txt
- tur-symbol.txt
- tur.txt
