# Supplementary material for: Identification and validation of key modules and hub genes associated with the pathological stage of oral squamous cell carcinoma by weighted gene co-expression network analysis
Source: PeerJ. 2020 Feb 4;8:e8505. doi: 10.7717/peerj.8505 (PMC7006519; doi:10.7717/peerj.8505)
Supplement: File S4 [file peerj-08-8505-s004.zip › diff-all-mRNA.txt]

id	logFC	logCPM	PValue	FDR
14-Sep	1.666964458	-3.804778383	0.014802138	0.044221821
3-Sep	1.023536573	1.557069324	0.000186837	0.001265657
A2ML1	-1.348829199	8.607846526	6.78e-07	8.74e-06
A4GNT	1.185937263	-3.748878996	0.001306993	0.00625042
AACSP1	1.402728262	-0.851701276	0.000410339	0.002419145
AADAC	-3.16533078	1.315773498	5.31e-24	4.83e-22
AADACL3	3.553833191	-1.179949872	3.35e-05	0.000287131
ABCA17P	1.224478265	0.053649583	0.010863936	0.034854628
ABCA4	1.689944349	1.884724489	1.21e-05	0.00011747
ABCA8	-1.877847812	1.864071902	9.69e-13	2.66e-11
ABCC6P1	-1.094686492	-3.791570837	0.001536272	0.007127615
ABCC6P2	-1.169474946	-3.630151645	7.92e-05	0.000606601
ABHD1	-1.373846824	-1.655945638	3.78e-11	8.7e-10
ABI3BP	-1.205026231	3.392513316	1.58e-06	1.91e-05
ABLIM2	-1.068537575	4.453317839	2.79e-08	4.54e-07
ABO	-1.345156958	3.9127216	2.78e-06	3.17e-05
ABRA	-3.383024447	0.488939767	7.99e-19	4.37e-17
ACACB	-1.630477879	3.040679414	5.81e-21	4e-19
ACADL	-2.201654514	-0.930753061	1.28e-14	4.31e-13
ACADSB	-1.240768822	3.702761733	3.84e-20	2.41e-18
ACHE	-1.425681532	2.709575451	4.34e-08	6.82e-07
ACKR1	-2.261831024	3.655726851	8.06e-20	4.83e-18
ACOD1	2.379592814	-2.053857604	3.27e-07	4.47e-06
ACOX2	-1.331778471	0.552259455	4.28e-15	1.53e-13
ACP7	1.702976849	3.33407709	1.01e-05	0.000100549
ACPP	-1.414699674	3.726074447	2.2e-12	5.82e-11
ACSM3	-1.04331898	0.238115649	7.06e-09	1.25e-07
ACSM5	-1.314525338	-1.595136324	2.53e-08	4.15e-07
ACSS3	-1.46728	0.659220826	8.47e-13	2.35e-11
ACTA1	-2.911745628	8.874029406	3.92e-12	1.01e-10
ACTG2	-1.054683753	3.285213836	6.39e-05	0.000502654
ACTN2	-2.276752385	6.723400385	6.04e-08	9.3e-07
ACTN3	-3.679731786	-0.288284892	4.08e-39	1.28e-36
ADAMDEC1	1.078335682	2.731611606	0.000684424	0.003673413
ADAMTS8	-1.108581845	-0.968360287	4.68e-06	5e-05
ADCY2	-1.486949394	2.395889874	9.21e-07	1.16e-05
ADCY8	-2.014561055	-2.272533892	1.67e-05	0.000157538
ADGB	-2.964138898	-2.863266972	1.39e-15	5.24e-14
ADGRA1	-1.253374308	-1.493194857	0.000385235	0.002304506
ADGRB3	-1.339362449	-1.618779331	4.55e-09	8.17e-08
ADGRD1	-1.062959736	1.323385028	1.51e-06	1.83e-05
ADGRF1	-2.048971338	3.952781237	7.51e-14	2.33e-12
ADGRG7	3.19853695	-0.830750271	3.21e-05	0.00027627
ADH1A	-1.075788691	-3.803747861	0.000713073	0.003794177
ADH1B	-4.204607269	1.775188091	3.12e-30	4.88e-28
ADH4	-3.549186827	-2.633012088	3.71e-37	1.03e-34
ADH7	-1.41922459	5.826009302	7.9e-05	0.000604852
ADHFE1	-1.678212854	1.206516914	2.61e-18	1.36e-16
ADIPOQ	-4.29252578	0.789408055	3.69e-16	1.5e-14
ADPRHL1	-1.960579975	2.517157998	8.04e-25	7.8e-23
ADRA1A	-1.908998786	-2.637590536	6.21e-08	9.54e-07
ADRA1B	1.381728629	-0.866850579	6.23e-05	0.00049188
ADRA2A	-1.028669891	2.436382337	0.000118027	0.000856819
ADSSL1	-1.434300509	3.834076034	2.29e-14	7.6e-13
ADTRP	1.318389083	3.441545542	4.62e-07	6.12e-06
AGBL1	-2.420184094	-0.24998647	3.32e-15	1.2e-13
AGFG2	-1.952870086	4.42111825	6.07e-59	5.37e-56
AGR2	-1.383190513	4.910844301	4.15e-06	4.5e-05
AGR3	-3.199401395	-0.264050455	1.93e-13	5.71e-12
AGT	-1.283317555	2.166473384	1.78e-06	2.12e-05
AGTR2	-1.138421779	-4.131726043	0.008853942	0.029431825
AHSP	-1.066965871	-3.967400283	0.001719513	0.007834961
AIF1L	-1.320569625	5.166216389	9.68e-11	2.11e-09
AIRE	1.276942102	-2.483981025	0.004643796	0.017527639
AK7	-1.567766814	0.641539606	9.33e-13	2.57e-11
AKAP14	-3.57604128	-2.454352983	9.99e-21	6.67e-19
AKAP6	-1.018088173	3.87121377	4.39e-05	0.000364067
AKR1C4	1.354855305	-2.917665291	0.004953123	0.018425686
ALAS2	-2.004621849	-2.561947528	1.33e-12	3.57e-11
ALB	4.246010573	0.688585623	9.19e-09	1.6e-07
ALDH1A1	-1.911342191	5.539356861	6.94e-11	1.54e-09
ALDH1L1	-2.100067773	3.088136003	1.17e-12	3.16e-11
ALDH3A1	-1.428007399	7.865712232	8.22e-06	8.33e-05
ALDH8A1	1.207968965	-0.294874888	0.001739889	0.007910105
ALDOB	1.056096097	-2.267216227	0.005980888	0.0214833
ALKAL1	-1.43107677	-3.774068466	0.000899117	0.004614805
ALKAL2	-1.379920739	-1.094878194	2.44e-06	2.82e-05
ALOX12	-1.715477402	3.921886963	1.53e-10	3.25e-09
ALOX15	-2.295697257	1.962097191	1.19e-10	2.55e-09
ALPK3	-1.563156394	4.301766808	3.46e-11	8.06e-10
ALPP	1.472534608	-0.345707109	0.002694308	0.011286609
ALS2CR12	-1.021779902	-1.755677423	3.09e-09	5.65e-08
AMBP	1.240170911	-1.934144043	0.004073028	0.01578589
AMHR2	-1.241205227	-2.856681298	4.64e-06	4.97e-05
AMPD1	-2.880257202	2.080548531	1.39e-16	5.85e-15
AMTN	1.575211869	5.26308256	0.002231274	0.009695994
AMY1A	-7.037444003	-3.175955268	1.83e-45	9.1e-43
AMY1B	-9.259962252	-0.451850815	4.1e-71	5.21e-68
AMY2A	-3.188715491	-3.746148503	2.24e-16	9.28e-15
AMY2B	-2.609197614	0.992761514	7.08e-32	1.26e-29
ANGPTL1	-2.356416071	1.372344658	6.88e-19	3.8e-17
ANGPTL3	1.097873257	-3.634622377	0.000741306	0.003911692
ANGPTL5	-2.467719389	-3.189634012	2.34e-12	6.17e-11
ANGPTL7	-1.520755839	-0.49493536	1.07e-05	0.000105366
ANK1	-1.494840522	3.755512504	9.7e-10	1.88e-08
ANK2	-1.827382253	2.736075386	2.31e-15	8.52e-14
ANKRD1	-1.67687045	4.489907255	1.69e-05	0.000158899
ANKRD2	-1.838229989	1.886707307	7.52e-11	1.66e-09
ANKRD20A1	-1.115633356	-4.05924876	9.05e-05	0.000679899
ANKRD20A11P	-3.38626839	-1.51824591	5.87e-29	8.47e-27
ANKRD20A4	-1.459867457	-3.870572551	1e-05	9.97e-05
ANKRD23	-1.62590581	1.085604153	7.02e-11	1.56e-09
ANKRD35	-1.215499438	3.993804426	1.05e-07	1.55e-06
ANKRD53	-1.160309963	-1.009833027	1.44e-10	3.06e-09
ANKRD62	-1.456138617	-2.566170897	6.96e-08	1.06e-06
ANKRD66	-4.0897106	-2.44241557	1.92e-20	1.24e-18
ANKS1B	-1.602414974	-1.833058691	1.47e-14	4.96e-13
ANO5	-2.39094939	1.540677292	2.53e-14	8.33e-13
ANXA1	-1.41055415	11.13737009	9.97e-15	3.41e-13
ANXA10	2.1541549	1.044405869	0.00014829	0.001041972
ANXA9	-1.588038281	3.165169586	7.06e-14	2.19e-12
AOX1	-1.303854572	2.139605504	1.07e-09	2.07e-08
APOA1	1.549426	-2.016848672	9.56e-05	0.000712173
APOA2	3.747841218	-1.993688781	2.51e-05	0.000223393
APOA4	4.088051932	-2.812977337	0.000191913	0.001292303
APOBEC2	-2.137306008	2.934333118	4.1e-08	6.47e-07
APOBEC4	-4.118469518	-2.515295189	3.58e-15	1.29e-13
APOC3	3.418401921	-3.147780947	0.000161344	0.001120165
APOC4	1.337869127	-3.477580646	0.000465388	0.002678547
APOD	-1.860703377	4.522274849	1.42e-13	4.25e-12
APOH	2.856731262	-2.933646449	7.66e-05	0.000588832
AQP2	-1.31218716	-3.5007089	0.001385339	0.006566495
AQP4	-3.503186478	-0.557842767	6.02e-20	3.67e-18
AQP5	-3.588709071	3.6280907	2.55e-22	2.02e-20
AQP7	-2.823096236	-0.437900572	1.12e-28	1.53e-26
AR	-1.073469535	1.621121863	2.46e-05	0.000220598
ARFGEF3	-2.259742999	2.538059019	6.55e-22	5.04e-20
ARG1	1.636373636	2.302781038	0.001849588	0.008306827
ARHGAP20	-1.197338679	0.942602386	2.87e-08	4.65e-07
ARHGAP36	-1.877367213	-1.646760857	3.25e-07	4.45e-06
ARHGEF26	-1.147119227	2.829925926	3.11e-05	0.000268176
ARHGEF38	-1.506334053	-1.410729349	3.85e-12	9.93e-11
ARMC3	-3.891456273	-1.183406611	1.61e-21	1.21e-19
ARMC4	-2.762557434	-1.403811388	5.26e-19	2.94e-17
ARMS2	1.013581248	-4.026203852	0.001265969	0.006087113
ARPP21	-1.746857147	2.184488567	0.000119991	0.000868602
ARSF	-3.4779369	-0.733380722	1.7e-26	1.91e-24
ARSH	-1.317815565	-2.911295855	9.53e-08	1.42e-06
ART1	-3.239923951	-1.983923166	4.86e-15	1.71e-13
ART3	-1.655423312	0.701870901	7.62e-08	1.15e-06
ART4	-1.571757774	-2.732142906	3.12e-09	5.69e-08
ART5	-1.076274243	-1.405841689	0.000297013	0.001867845
ARX	-1.510785142	-1.768986228	6.87e-07	8.84e-06
ASB10	-2.865193305	-0.420493668	3.54e-11	8.21e-10
ASB11	-3.595936315	0.155304276	2.64e-18	1.37e-16
ASB12	-2.235821213	-1.154519803	1.3e-11	3.18e-10
ASB14	-1.369584357	-0.120662384	1.01e-17	4.94e-16
ASB15	-3.131412612	-0.130889475	8.82e-15	3.02e-13
ASB16	-1.469253851	0.242579182	2.9e-13	8.46e-12
ASB18	-1.4349941	-3.467465044	1.84e-05	0.000171134
ASB2	-1.340463939	3.594898186	9.96e-12	2.46e-10
ASB4	-2.102022751	-1.54850977	2.21e-11	5.26e-10
ASB5	-1.590039986	3.272358339	0.000391112	0.002332226
ASCL1	-1.272639096	-2.521854374	0.000452988	0.002619764
ASCL3	-3.412991285	-3.015380301	2.91e-13	8.48e-12
ASCL4	2.292380594	-2.338874176	7.39e-05	0.000571589
ASIC2	1.002872148	-2.382349585	0.004446264	0.016926393
ASIC4	1.054596773	-2.579921869	0.002845326	0.011805089
ASPA	-2.491450559	-0.898993655	1e-24	9.6e-23
ASPG	-1.046271726	3.627640123	5.69e-05	0.00045705
ATOH8	-1.191185267	1.678139522	5.01e-07	6.61e-06
ATP12A	-1.31189837	4.186344	0.000367921	0.002220965
ATP13A4	-2.144950556	3.318966232	1.27e-12	3.43e-11
ATP13A5	-2.306979489	1.613538032	6.82e-09	1.21e-07
ATP1A2	-2.924968395	4.628685481	3.91e-16	1.59e-14
ATP1A3	-1.133770809	0.392987015	8.55e-08	1.28e-06
ATP1B4	-1.430757334	1.227860645	0.00088387	0.00454846
ATP2A1	-4.186367133	6.428746068	1.37e-33	2.7e-31
ATP2A3	-1.050181391	4.964768911	1.22e-10	2.61e-09
ATP2B2	-3.647137236	0.511026916	5.45e-39	1.66e-36
ATP4A	-1.539145379	-2.842132845	1.8e-05	0.000168401
ATP6V0A4	-2.506688598	2.189635848	2.55e-22	2.02e-20
ATP6V1B1	-2.067667706	1.277098028	5.43e-13	1.54e-11
ATP7B	-1.017279737	1.837566624	4.28e-11	9.82e-10
ATP8A1	-1.090797419	2.292480949	2e-09	3.76e-08
AZGP1	-3.230626755	5.496418852	1.71e-20	1.11e-18
AZGP1P1	-1.569007163	-1.760313431	0.000159766	0.001111102
B3GALT1	-2.24310695	-1.034053367	5.3e-13	1.51e-11
B3GALT5	-1.272222398	1.856956845	0.000582304	0.003212532
B3GNT6	-2.758204582	-0.317056395	5.81e-14	1.83e-12
B4GALNT2	1.321506026	1.781334272	0.00509674	0.018869985
BARX2	-1.490584136	5.347346162	7.86e-14	2.42e-12
BCHE	-1.137616841	1.588566213	0.00061636	0.003373911
BCL2L15	-2.481789574	-0.698165069	3.41e-25	3.42e-23
BEND4	1.203706629	-2.261129982	0.006526583	0.023056655
BEND7	-1.245989959	1.263732604	6.22e-09	1.1e-07
BEST2	2.195306158	0.139695376	5.42e-06	5.7e-05
BEST3	-1.804332796	1.649766217	5.03e-07	6.63e-06
BEX4	-1.080346913	3.439705944	9.15e-09	1.59e-07
BHLHA15	-2.788132528	-0.190815019	1.1e-27	1.4e-25
BHMG1	1.880564468	-2.022030397	2.82e-05	0.00024677
BHMT2	-1.03548824	-0.389381163	5.91e-07	7.69e-06
BIN1	-1.006549158	6.287369296	1.98e-07	2.81e-06
BLACE	1.228607555	-3.619210825	0.003588505	0.014238644
BMP3	-2.489979516	0.408110763	1.01e-09	1.96e-08
BMP5	-1.074915192	-1.476558917	0.000883061	0.004546403
BOLL	-1.173106338	-3.131861909	4.3e-06	4.64e-05
BPIFA2	-12.16453773	6.618575182	4.04e-71	5.21e-68
BPIFA4P	-6.257372661	-3.311489097	9.03e-28	1.16e-25
BPIFB1	-3.558232138	6.833266492	1.64e-11	3.99e-10
BPIFB2	-2.029396666	5.616638411	0.002927888	0.012076279
BPIFB4	-1.528481749	-1.858792064	0.000613251	0.003363213
BRINP1	-1.771931382	-0.491117683	7.83e-12	1.96e-10
BSND	-3.071389383	-2.571750932	1.15e-20	7.59e-19
BST2	1.077483191	8.313944061	1.31e-05	0.000125819
BTC	-1.418553502	0.713141661	1.42e-09	2.7e-08
C10orf107	-3.005121909	-1.816148929	8.33e-27	9.74e-25
C10orf71	-2.318688562	3.04661384	7.2e-07	9.24e-06
C10orf90	-2.388608364	-1.880844127	1.38e-15	5.22e-14
C11orf16	-1.771349458	-0.835523661	2.01e-08	3.35e-07
C11orf52	-1.023410459	-3.428837525	1.92e-05	0.000177348
C11orf86	-1.245655841	-1.918981547	0.008073565	0.027300233
C11orf88	-3.331867442	-1.009766116	2.56e-38	7.56e-36
C11orf97	-4.51184954	-3.583774915	7.57e-15	2.61e-13
C12orf74	-1.71527477	-2.865639582	1.49e-08	2.51e-07
C14orf180	-3.271690422	-3.330595008	2.49e-11	5.87e-10
C15orf59	-1.276328435	1.891263706	5.94e-08	9.16e-07
C15orf62	-1.845904017	2.756455398	3.49e-19	2e-17
C16orf71	-1.019754235	-0.432065836	2.91e-08	4.72e-07
C16orf89	-3.396326774	-0.431257599	9.39e-34	1.89e-31
C16orf90	1.397416688	-3.879611662	0.001607292	0.007414883
C1orf105	-1.456749891	-1.672031469	4.78e-05	0.000391405
C1orf115	-1.162958169	3.201696231	3.67e-11	8.48e-10
C1orf127	-1.707218286	-1.550030571	3.28e-13	9.47e-12
C1orf141	-4.403471492	-3.418833021	8.09e-30	1.24e-27
C1orf158	-3.83068801	-2.660040901	2.04e-20	1.31e-18
C1orf168	-2.07359048	-2.220165365	1.12e-09	2.14e-08
C1orf186	1.048026423	2.870432705	0.000432311	0.002528186
C1orf189	-3.678857695	-2.519916188	2.07e-46	1.11e-43
C1orf194	-4.270752378	-1.388679727	1.3e-27	1.63e-25
C1orf61	1.484733733	-0.790070457	0.000672761	0.003627067
C1orf68	2.142338277	1.600074178	4.6e-06	4.92e-05
C1orf87	-4.587790202	-2.12199157	5.27e-20	3.24e-18
C1QL2	2.807472953	-2.845041975	0.000697156	0.003726852
C1QL4	1.123492853	-1.089429467	0.003508432	0.01398086
C1QTNF3	-1.082995591	2.159887452	5.12e-05	0.000415268
C1QTNF7	-1.851814529	-0.568185158	2.91e-15	1.06e-13
C1QTNF9	-1.693747356	-3.191997274	4.45e-06	4.79e-05
C20orf141	1.09409773	-1.775842827	0.008324745	0.027996165
C20orf85	-4.672155411	0.027270554	1.32e-17	6.32e-16
C22orf15	-2.291209256	-2.354892713	2.68e-14	8.79e-13
C2orf40	-2.633014249	-0.333452366	6.62e-17	2.9e-15
C2orf50	-1.700120842	-2.696847321	1.03e-14	3.53e-13
C2orf54	-2.125457249	5.134674356	6.19e-18	3.07e-16
C2orf61	1.890566306	-2.469836363	0.000107166	0.000786102
C2orf71	-1.620893284	-1.251805433	1.07e-10	2.31e-09
C2orf73	-2.733105215	-3.304367911	6.35e-17	2.81e-15
C2orf88	-2.157328314	0.828102538	4.57e-37	1.26e-34
C4BPA	-1.789994574	-2.344851746	8.56e-06	8.65e-05
C4BPB	-1.485400245	-2.835079309	3.9e-07	5.26e-06
C4orf19	-1.890803686	1.003279249	8.55e-12	2.13e-10
C4orf22	-2.995826308	-3.311055062	1.37e-15	5.21e-14
C4orf26	1.572726932	1.714312706	0.00351022	0.013982513
C5orf46	-1.818997524	0.839930501	8.04e-11	1.77e-09
C5orf49	-3.461111595	-1.111276809	1.6e-28	2.15e-26
C6	-3.267817458	-1.902436105	8.92e-17	3.86e-15
C6orf118	-3.425021479	-2.273832931	5.48e-18	2.74e-16
C6orf58	-5.15561724	4.107239125	4.63e-34	9.72e-32
C7	-2.752101682	1.428806793	3.49e-17	1.61e-15
C7orf33	3.169918045	-3.952430025	2.84e-05	0.000248206
C8G	2.186861901	1.174286725	2.42e-06	2.79e-05
C8orf22	-3.2461003	0.252753681	4.49e-11	1.03e-09
C8orf34	-1.242716959	-1.566247257	2.19e-08	3.63e-07
C8orf74	-1.127298666	-2.535898812	0.00115665	0.005653594
C9orf135	-4.707891291	-2.266085873	5.56e-24	5.01e-22
C9orf152	-3.575230818	0.011201056	3.31e-33	6.41e-31
C9orf24	-3.205598787	-0.597530706	4.75e-38	1.38e-35
CA1	-1.434564409	-3.995547725	2.14e-06	2.5e-05
CA10	-2.082583817	-2.662859269	4.51e-07	5.99e-06
CA13	-1.307257485	2.23384649	3.14e-15	1.14e-13
CA3	-3.673212293	3.791436736	4.14e-29	6.04e-27
CA4	-2.757619832	-2.673193563	5.9e-21	4.04e-19
CA6	-10.06904727	5.003864047	8.22e-148	5.58e-144
CA7	-1.082354286	-3.320656783	0.001552739	0.007197457
CA8	-2.268412382	-0.829869048	1.26e-19	7.39e-18
CAB39L	-1.30537773	2.913049016	5.4e-28	7.09e-26
CACNA1S	-2.615294897	3.577615847	1.01e-09	1.96e-08
CACNA2D1	-1.268423454	3.997081572	1.63e-08	2.73e-07
CACNB1	-1.346878003	3.845033584	2.5e-09	4.64e-08
CACNB4	-2.017032236	0.243613253	3.07e-16	1.25e-14
CACNG1	-1.682321754	1.895312127	5.72e-05	0.000459221
CACNG5	-1.189710131	-4.150937952	0.000615815	0.003372739
CACNG6	-1.903251754	0.81083321	1.92e-06	2.28e-05
CACNG7	1.499906942	-3.354739949	0.001979562	0.00877827
CADM2	-2.162358752	-1.269488199	1.15e-13	3.48e-12
CALCA	-5.20342467	-2.433263781	1.5e-44	6.63e-42
CALML6	-3.475941547	-0.236838576	7.41e-35	1.68e-32
CALN1	2.076083107	-0.263716903	9.98e-05	0.000740623
CAMK2A	-1.681710331	2.120034059	1.06e-10	2.29e-09
CAMK2B	-1.879404764	2.238337512	7.96e-11	1.75e-09
CAND2	-2.062038608	2.332344718	9.2e-18	4.5e-16
CAP2	-1.440397475	3.960308935	7.87e-15	2.7e-13
CAPN13	-1.40894304	1.48890708	0.000376451	0.002264602
CAPN14	-4.213981465	4.25689099	9.76e-53	6.85e-50
CAPN3	-2.243980197	1.220603928	1.08e-20	7.16e-19
CAPN5	-1.95438147	3.847274322	1.26e-36	3.34e-34
CAPN6	-1.28174674	1.584841719	0.000318009	0.001972664
CAPN8	-1.187883362	-1.175693735	5.95e-05	0.000474367
CAPN9	-2.052600729	-1.355674562	1.49e-10	3.15e-09
CAPS	-1.42074543	3.319295479	2.12e-10	4.43e-09
CAPSL	-3.801327499	-1.197991466	1.31e-25	1.34e-23
CARD18	1.675778924	1.928080794	8.55e-05	0.000647795
CARNS1	-1.837933945	1.453772045	2.84e-17	1.32e-15
CASC1	-2.454029603	-1.559398169	3.55e-24	3.29e-22
CASC8	1.06085842	0.787443055	0.002618553	0.011030533
CASP14	1.595429581	6.600973936	0.000938936	0.004782279
CASP5	1.01894357	-0.769383791	0.000175267	0.001199649
CASQ1	-3.51596772	4.091947867	3.19e-21	2.27e-19
CATIP	-2.147570429	-2.316457442	6.17e-20	3.73e-18
CATSPERD	-2.692398194	-3.00189969	1.54e-17	7.36e-16
CAV3	-1.985203448	1.402872995	3.1e-06	3.49e-05
CBLN2	2.083071646	0.440764272	0.000232554	0.001515464
CCDC110	-1.719972684	-1.005531172	1.28e-17	6.19e-16
CCDC114	-1.606368646	-0.492207164	1.61e-10	3.41e-09
CCDC129	-2.28063564	-2.209100101	3.59e-08	5.73e-07
CCDC150	1.009759255	0.832673779	1.59e-08	2.67e-07
CCDC155	1.983673018	-1.818146379	0.002663875	0.011189045
CCDC160	-3.494903691	-1.920625252	3.27e-27	3.94e-25
CCDC162P	1.18680654	0.002193954	0.000149409	0.001048751
CCDC17	-1.662779684	0.360465189	1.84e-16	7.68e-15
CCDC170	-1.968364365	0.568271582	5.16e-21	3.56e-19
CCDC173	-2.006184629	-1.846690234	4.43e-20	2.75e-18
CCDC178	-1.754387257	-3.063222173	1.12e-11	2.75e-10
CCDC181	-1.257689988	-1.228246551	2.15e-12	5.67e-11
CCDC33	-3.739188566	-2.399478024	1.51e-20	9.8e-19
CCDC38	1.043340615	-1.544809406	0.004235968	0.0162872
CCDC60	-3.370930199	-0.793791426	4.21e-18	2.13e-16
CCDC65	-1.104622376	0.185677967	3.37e-14	1.09e-12
CCDC78	-1.280906957	0.567152294	3.37e-07	4.59e-06
CCDC81	-1.640165545	-1.035732347	7.9e-23	6.57e-21
CCDC85A	-1.337590433	-1.897526985	8.51e-08	1.28e-06
CCER2	-1.633712406	-2.375326644	3.35e-08	5.37e-07
CCL14	-2.405503388	-1.062695843	5.37e-19	3e-17
CCL2	-1.277266576	4.725598662	3.77e-10	7.69e-09
CCL23	-1.805786334	-1.756986725	3.74e-15	1.34e-13
CCL25	1.447152685	-2.663296215	0.003025958	0.012403331
CCL28	-2.64224413	3.48576868	7.41e-42	2.65e-39
CD177	1.104741918	4.744962706	0.012613903	0.039053809
CD200R1	-1.407455443	0.67780891	6.99e-14	2.18e-12
CD300LG	-2.658923262	-2.126710938	1.15e-23	1.03e-21
CDC20B	-3.104046649	-1.443689463	4.14e-17	1.9e-15
CDH10	-1.836260718	-3.58692986	1.33e-06	1.63e-05
CDH15	-1.220696296	1.389937897	3.7e-05	0.000312424
CDH18	1.783144314	-1.476361165	0.000466507	0.002683682
CDH20	-1.890269637	-0.531299767	9.34e-14	2.86e-12
CDH26	-1.89888009	2.410855616	2.76e-17	1.28e-15
CDHR3	-2.135114962	1.005705658	1.08e-26	1.25e-24
CDHR4	-2.570931199	-1.075019258	2.86e-22	2.25e-20
CDNF	-1.498845588	-0.258116438	6.04e-20	3.67e-18
CDO1	-1.55863202	0.137066986	2.41e-08	3.97e-07
CDSN	1.240153392	3.131119577	0.011180419	0.035561837
CEACAM1	-2.134865329	5.024135822	2.04e-25	2.07e-23
CEACAM22P	1.081245902	-3.665347695	0.002203641	0.00959537
CEACAM5	-2.097312598	6.697914478	1.78e-11	4.27e-10
CEACAM6	-1.309807409	6.87383352	1.02e-06	1.27e-05
CEACAM7	-2.757585102	3.462880219	1.65e-13	4.9e-12
CFAP100	-2.517496116	-2.534577948	1.97e-21	1.45e-19
CFAP161	-1.844635453	-1.891316134	1.46e-18	7.83e-17
CFAP221	-3.253795486	-1.487194154	6.96e-27	8.19e-25
CFAP43	-2.726935399	-0.023509599	4.23e-34	9.06e-32
CFAP45	-1.597913655	0.80125948	2.1e-18	1.1e-16
CFAP46	-1.990299317	-0.147255138	4.5e-15	1.6e-13
CFAP47	-1.397225111	-1.505852463	0.00030227	0.001895053
CFAP52	-2.357275663	-0.901689137	3.26e-27	3.94e-25
CFAP61	-1.974304682	-0.522339415	3.83e-18	1.94e-16
CFAP65	-3.756297765	-1.365037642	2.99e-22	2.34e-20
CFAP73	-2.079412964	-1.184560007	3.53e-22	2.74e-20
CFAP74	-1.63286797	-1.121050629	8.5e-11	1.86e-09
CFAP77	-3.064481507	-2.242457892	3.32e-27	3.98e-25
CFD	-1.765664222	4.19162182	9.36e-21	6.27e-19
CFL2	-1.18876507	4.781976956	1.16e-13	3.5e-12
CFTR	-4.016739072	0.768354575	1.72e-35	4.28e-33
CGA	-1.02442118	-3.825313618	0.001722013	0.007842844
CGB7	1.118552658	-0.112377127	1.25e-07	1.82e-06
CGB8	1.763968834	-1.393518174	0.000326537	0.002014933
CGN	-1.173150147	3.97014002	4.36e-10	8.84e-09
CGNL1	-2.238806092	3.375014378	5.71e-24	5.12e-22
CH25H	-1.027433035	2.571171761	1.6e-06	1.92e-05
CHDH	-1.143505778	1.573136846	3.44e-05	0.000293972
CHEK2P2	2.612363356	-3.421402254	0.000634558	0.00346328
CHGA	-1.206240118	-0.680338919	0.000996083	0.005021848
CHI3L2	-1.161150136	3.732096583	8.23e-06	8.34e-05
CHL1	-1.203793967	4.207120017	0.000109851	0.000803483
CHRDL1	-2.121052488	2.174058764	1.45e-10	3.07e-09
CHRM1	-3.867963347	-0.251128285	3.42e-21	2.42e-19
CHRNA10	-1.347630473	-0.25765395	2.46e-14	8.13e-13
CHRNA9	1.024517528	0.988298857	0.013213391	0.040406108
CHST4	-1.874793215	-1.725068044	5.94e-08	9.16e-07
CHST6	-1.554220179	2.047838972	5.87e-12	1.48e-10
CHST9	-3.575042098	1.471093453	1.07e-18	5.75e-17
CIDEA	-2.094061566	-0.077244941	1.13e-12	3.06e-11
CIDEC	-4.388654785	-0.826838952	3.6e-45	1.67e-42
CILP	-1.095166612	2.632176622	0.000877595	0.00452313
CKM	-3.288544351	8.176355438	1.66e-16	6.96e-15
CKMT2	-2.73061081	3.385427617	6.24e-17	2.77e-15
CLCA4	-3.84692424	5.89349866	5.13e-44	2.17e-41
CLCN1	-1.548260547	0.111918148	1.48e-11	3.61e-10
CLCN4	-1.215839948	2.019875489	3.41e-08	5.47e-07
CLCNKA	-1.758856229	-2.635597687	1.01e-10	2.19e-09
CLCNKB	-4.117092111	-0.679348836	4.57e-43	1.86e-40
CLDN10	-1.838223738	2.210762681	8.58e-06	8.66e-05
CLDN17	-1.659838463	2.18076356	2.34e-05	0.000210909
CLDN23	-1.106314108	2.046242005	1.97e-12	5.22e-11
CLDN4	-1.243336244	7.669288595	6.28e-10	1.24e-08
CLDN8	-1.503527214	1.408512401	0.000261652	0.001675475
CLDN9	1.041862611	-0.904869084	0.006702593	0.023511609
CLEC17A	1.007970354	-0.90597322	0.008174817	0.027592208
CLEC18A	1.03372757	-2.899676258	0.000702069	0.003745412
CLEC3B	-2.548703677	1.967019293	2.49e-42	9.37e-40
CLEC4G	-1.114041	-0.171815834	6.24e-05	0.000492493
CLIC5	-2.270561561	2.376478574	4.45e-20	2.76e-18
CLIC6	-1.225701036	2.658170604	1e-06	1.26e-05
CLUL1	-1.912802856	-1.935837658	1.19e-11	2.93e-10
CLVS1	-1.24697557	-1.390877604	7.1e-08	1.08e-06
CLYBL	-1.036049597	2.071527777	1.25e-12	3.37e-11
CMA1	-1.633365938	-0.727144879	4.88e-08	7.61e-07
CMYA5	-2.778964802	6.433598405	1.34e-17	6.44e-16
CNGA3	-1.231676608	-3.600860451	1.15e-06	1.43e-05
CNGA4	-2.784604353	-2.371144606	3.4e-29	5.02e-27
CNKSR2	-1.211875891	-1.378107062	1.3e-06	1.59e-05
CNMD	-3.205735212	-2.790968931	4.43e-13	1.27e-11
CNPY1	1.207754473	-3.398566512	0.013257739	0.040480934
CNTFR	-1.493272297	1.087695674	3.92e-07	5.29e-06
COBL	-1.910150497	3.751097904	4.78e-16	1.92e-14
COCH	-1.197146434	1.197523488	0.000190712	0.001286767
COL22A1	1.736741277	4.589325245	1.34e-05	0.000128236
COL25A1	-1.893531153	-1.420603761	4.72e-13	1.35e-11
COL26A1	1.401704811	-0.118175713	4.27e-05	0.00035525
COLGALT2	-1.038916317	1.349625192	0.000241135	0.001565763
COQ10A	-1.131553894	2.439412743	2.77e-16	1.13e-14
COQ8A	-1.753982987	5.51140956	4.11e-20	2.57e-18
CORO6	-1.213443458	4.280943693	8.04e-06	8.18e-05
COX6A2	-2.995262238	3.654299022	2.13e-11	5.09e-10
COX7A1	-2.33557022	3.643787354	3.62e-25	3.61e-23
COX7B2	5.92049594	-0.947970991	1.41e-05	0.000134697
CP	-1.064065105	3.997066037	0.002598151	0.010960463
CPA1	-1.512617192	-3.339210693	3.41e-06	3.79e-05
CPB1	-1.563258115	-3.705211554	1.16e-06	1.43e-05
CPB2	1.04777536	-3.495106956	0.006726093	0.023569685
CPEB3	-1.12598343	2.686573691	5.39e-17	2.43e-15
CPLX2	-3.230676338	-1.196125302	5.92e-14	1.86e-12
CPNE4	-1.489041639	-2.593165746	3.62e-08	5.76e-07
CRACR2A	-1.034527339	2.803974848	2.05e-08	3.4e-07
CRACR2B	-1.589782611	2.516569696	3.1e-14	1e-12
CRAT	-1.016771359	4.975439829	1.08e-07	1.59e-06
CRB2	1.367015804	-0.119941845	0.003352609	0.013483937
CRCT1	-1.3686782	6.309691554	1.82e-05	0.000169758
CREB3L3	1.068936831	-3.106268414	0.001348004	0.006417911
CRHBP	-1.240824513	-2.325950747	2.35e-06	2.72e-05
CRHR1	-1.624987381	-2.296385329	2.26e-05	0.000204718
CRHR2	-1.218009279	-2.101191552	2.68e-07	3.73e-06
CRISP2	-4.475428792	-1.695901185	2.1e-18	1.1e-16
CRISP3	-5.130039111	5.546440719	5.52e-35	1.29e-32
CRNN	-3.679667748	8.86156844	3.84e-19	2.2e-17
CROCC2	-2.254990637	-2.46262782	6.85e-14	2.14e-12
CRP	2.148227575	-2.483890586	0.000658219	0.003565659
CRTAC1	-1.589277954	1.860820942	3.24e-08	5.21e-07
CRYAB	-1.722931814	7.260065868	3.49e-13	1.01e-11
CRYBA2	1.77788863	-1.19937882	1.89e-05	0.000175446
CRYGC	2.139006364	-4.087759524	0.000141781	0.001002459
CRYM	-2.295312531	0.818841014	9.26e-19	5.03e-17
CSF2	1.135583965	1.934054356	0.003668883	0.014484193
CSN2	-4.301910318	-3.648681888	1.31e-21	9.9e-20
CSN3	-4.700639224	-2.406546987	2.39e-28	3.16e-26
CSRP3	-1.485112778	5.462180975	0.003010452	0.012359594
CST1	-5.082988822	5.836518299	1.98e-45	9.6e-43
CST2	-9.926248845	5.02102038	2.18e-157	2.22e-153
CST4	-10.97251751	6.106351682	1.56e-122	6.37e-119
CST5	-11.55362218	4.320947697	1.14e-66	1.29e-63
CSTB	-1.03479827	10.3573938	3.33e-07	4.54e-06
CT55	2.671047129	-3.350417024	0.000758924	0.003990181
CT83	2.800000156	-1.856167629	0.003030548	0.012416711
CTLA4	1.005945116	2.024588827	7.14e-06	7.37e-05
CTNNA3	-2.694901998	0.489726722	5.96e-16	2.37e-14
CTSG	-1.254973368	1.369825668	2.31e-06	2.68e-05
CTTNBP2	-2.088507042	1.586680073	1.11e-16	4.74e-15
CX3CR1	-1.14613046	0.938995371	3.29e-07	4.5e-06
CXCL10	1.184402205	7.403203736	0.002547	0.010784896
CXCL11	1.037929912	5.887383184	0.015774686	0.046427629
CXCL17	-1.905844407	5.123620615	7.88e-12	1.97e-10
CXCR2	-1.69389526	2.637128025	9.72e-13	2.66e-11
CXXC1P1	1.229455365	-3.846085148	0.006963669	0.024247811
CYP11A1	-1.750942309	0.518555867	2.7e-08	4.41e-07
CYP11B1	1.855991985	-4.206697539	0.003953662	0.01541126
CYP1A1	-2.799269968	-0.754287268	3.25e-14	1.05e-12
CYP1A2	-1.920242069	-3.999817053	1.44e-07	2.09e-06
CYP27C1	1.087573241	3.788172129	3.84e-06	4.2e-05
CYP2A6	-1.286299992	-2.456064012	0.001707773	0.007790186
CYP2B6	-1.078053254	-2.994226276	0.016214282	0.047520356
CYP2B7P	-3.058833055	-0.773914835	5.73e-26	6.04e-24
CYP2C18	-1.43997196	3.386171197	1.55e-07	2.23e-06
CYP2C19	-1.055456391	-3.873520182	0.001479117	0.006916018
CYP2E1	-1.469255691	2.130677414	2.69e-07	3.73e-06
CYP2F1	-3.332641249	-0.501555674	3.4e-15	1.23e-13
CYP3A4	-2.064884197	-2.466480797	3.59e-12	9.29e-11
CYP3A5	-2.710055047	2.149247369	4.96e-35	1.17e-32
CYP4B1	-2.617774636	3.088549506	4.21e-16	1.7e-14
CYP4F12	-1.478569925	2.186560202	9.84e-07	1.23e-05
CYP4F29P	-4.194675548	1.030623092	4.53e-30	7.04e-28
CYP4F35P	-3.876113972	-1.495469814	1.97e-30	3.15e-28
CYP4X1	-1.440016196	2.8370196	3.39e-07	4.61e-06
CYSRT1	-1.569134121	5.632081721	1.09e-09	2.09e-08
DACH1	-1.01595941	0.323659935	6.16e-06	6.42e-05
DAGLA	-1.126971624	1.79569996	9.65e-10	1.87e-08
DAW1	-2.473563436	-1.589354344	5.97e-10	1.19e-08
DCAF4L1	1.185383227	-1.044477357	4.19e-05	0.000349353
DCD	5.253873388	-1.847150345	0.000165113	0.001140114
DCDC2B	-2.271197801	-2.807607439	4.5e-19	2.54e-17
DCDC5	-1.364787694	-1.74876811	7.23e-07	9.27e-06
DCT	-1.600726548	0.119410161	0.000974022	0.004926482
DDIT4L	-1.83671347	3.145185113	6.41e-08	9.8e-07
DDO	-1.064021418	-0.06194406	3.25e-07	4.45e-06
DDX4	-1.103436241	-3.876701685	0.001782351	0.008061753
DEFB124	1.730781172	-2.937235299	0.003723591	0.014660379
DEFB4A	1.492309305	4.202902998	0.007895221	0.026839799
DEPTOR	-2.126580317	3.331533444	2.95e-26	3.18e-24
DES	-2.037638353	9.055837923	7.65e-07	9.77e-06
DEUP1	-1.423706389	-2.353421612	2.01e-05	0.000184567
DGKB	-1.465831952	-1.728564698	1.21e-06	1.49e-05
DHRS2	1.796126965	3.688234103	5.95e-05	0.000474367
DHRS7C	-4.227625807	0.335331842	3.45e-18	1.77e-16
DIO1	-1.863135579	-2.536575946	9.79e-19	5.3e-17
DIO3	-1.246884219	0.614042687	4.77e-06	5.08e-05
DISP2	1.090648614	2.265314789	0.000221698	0.001460513
DISP3	1.864813246	0.35925981	1.26e-05	0.000122042
DKK4	-2.195832212	-1.442293018	1.47e-12	3.92e-11
DLG2	-2.149794845	0.447241885	1.12e-25	1.16e-23
DLK1	-3.883068481	0.932754758	3.97e-19	2.27e-17
DMBT1	-3.739061922	5.703620268	1.45e-19	8.5e-18
DMD	-1.307893505	4.271187944	2.05e-10	4.28e-09
DMP1	1.230850778	-2.673933182	0.0003852	0.002304506
DMRT1	1.646265861	-1.458863971	0.00255885	0.010826068
DMRTC2	2.087340062	-2.959125081	0.006630692	0.023335771
DNAAF1	-2.223419362	-0.39999906	4.54e-23	3.87e-21
DNAH10	-1.163063086	0.238703193	7.78e-08	1.18e-06
DNAH12	-3.181087877	-1.2344341	1.3e-29	1.97e-27
DNAH3	-1.013206516	1.268343358	8.54e-08	1.28e-06
DNAH6	-2.536438356	-0.920265634	2.05e-23	1.79e-21
DNAH7	-1.868986183	-0.880514759	3.01e-15	1.1e-13
DNAH9	-2.556783222	0.576831237	1.24e-29	1.89e-27
DNAI1	-3.745525805	-1.484289709	1.74e-21	1.3e-19
DNAI2	-3.280024548	-1.240228725	2.1e-34	4.55e-32
DNAJB13	-1.694170434	-2.262458202	1.12e-08	1.91e-07
DNALI1	-1.91997258	1.021971385	3.51e-22	2.74e-20
DNASE1L3	-1.480033818	3.338940356	2.06e-09	3.86e-08
DNASE2B	-5.212923612	-0.222707876	2.08e-47	1.18e-44
DNMT3L	1.871022727	-3.976025939	0.005322715	0.019539651
DOC2B	-1.028665217	5.175196889	3.81e-06	4.18e-05
DOK5	-1.327024258	0.750156718	8.95e-09	1.56e-07
DPCR1	-4.275460527	-1.864744463	6e-46	3.13e-43
DPF3	-1.315219872	0.519938139	3.29e-11	7.68e-10
DPP10	-1.899525315	-2.933138654	1.88e-05	0.000174287
DPP4	-1.241640281	3.457825024	6.08e-09	1.08e-07
DPP6	-1.348229698	-1.588122675	1.17e-05	0.00011417
DPPA4	2.363623203	-2.02819278	5.08e-06	5.39e-05
DPT	-1.307832092	3.889723894	4.76e-08	7.44e-07
DRC1	-3.08268291	-1.103929858	3.99e-32	7.33e-30
DRC7	-3.40001847	-2.024490247	2.03e-26	2.23e-24
DRD2	-1.310415684	-1.840986192	3.26e-07	4.46e-06
DRD5	1.269922827	-1.662362056	0.001327182	0.006329134
DRGX	2.094226124	-2.085253328	0.000448356	0.002600361
DSC1	2.109450729	5.445380115	3.09e-05	0.000266988
DSCAM	1.046586238	0.951093982	0.007248111	0.025054029
DTHD1	-1.648828165	-0.43374821	1.06e-10	2.29e-09
DTNA	-1.765126435	2.664429645	1.06e-12	2.9e-11
DUPD1	-2.528088445	-1.577662811	8.89e-10	1.74e-08
DUSP13	-2.470422571	2.168494441	1.14e-15	4.37e-14
DUSP26	-2.21741797	2.591229417	5.63e-10	1.12e-08
DUSP27	-1.95457745	2.700793615	3.12e-06	3.51e-05
DYDC1	-2.871027532	-3.934936984	1.67e-10	3.51e-09
DYDC2	-2.809939803	-1.663331822	1.06e-18	5.7e-17
DYNAP	-3.592238028	2.522463807	2.32e-17	1.09e-15
DYNLRB2	-2.442166904	-1.693192947	1.87e-25	1.91e-23
E2F1	1.016495891	4.405966611	6.22e-09	1.1e-07
ECM1	-1.443303362	7.974357542	2.06e-13	6.08e-12
ECT2L	-2.404831804	-1.243261968	7.17e-28	9.31e-26
EDN3	-4.845048534	0.448340324	2.09e-41	7.22e-39
EEF1A2	-2.28487625	5.940944482	3.56e-13	1.02e-11
EFCAB12	-1.654431401	-1.705414815	7.74e-14	2.39e-12
EFCAB6	-1.115437901	-0.555228278	6.28e-09	1.11e-07
EFHB	-2.608186962	-1.324848658	1.14e-30	1.86e-28
EFHC2	-1.398550922	0.131637153	7.22e-09	1.27e-07
EGF	-1.751346744	1.353292021	4.2e-12	1.08e-10
EHD3	-1.026926058	4.743761232	4.11e-13	1.18e-11
EHF	-1.241538231	6.810088945	9.58e-10	1.86e-08
ELANE	-2.038147881	-3.194934845	1.02e-12	2.78e-11
ELAVL2	1.035684124	2.135168905	0.00480099	0.017994212
ELF5	-1.355676687	2.058291592	0.000223069	0.001468594
ELOVL3	1.168370079	0.131317477	1.54e-05	0.000145815
ELOVL6	-1.04099161	3.982264169	1.77e-11	4.26e-10
EMP1	-2.41840468	9.093943444	2.07e-52	1.36e-49
EN1	1.074409772	2.941239223	0.000401993	0.002384438
ENAM	-1.821457185	-2.42840185	3.84e-10	7.83e-09
ENDOU	-2.166511643	4.102689996	1.1e-12	2.99e-11
ENKUR	-1.035200621	0.661193343	8.99e-06	9.02e-05
ENO3	-3.571603016	5.989938635	1.16e-32	2.19e-30
ENO4	-1.342927659	-2.695042816	2.75e-10	5.65e-09
ENPP3	-2.249351405	-0.832440103	3.14e-15	1.14e-13
ENPP4	-1.688399614	2.022561161	7.11e-16	2.8e-14
ENPP5	-1.311120947	0.877964036	6.78e-06	7.02e-05
ENTPD8	-1.446504409	-0.945421609	2.49e-05	0.000222337
EPB41L4A	-1.252281862	2.468679671	6.55e-11	1.46e-09
EPDR1	-1.047667061	2.76924408	3.52e-06	3.9e-05
EPHX3	-1.021521477	4.320365441	0.001775169	0.008039983
EPM2A	-1.031698236	2.216939733	1.09e-15	4.18e-14
EPPIN	-2.182562047	-3.589855833	5.79e-05	0.000463924
EPS8L1	-1.157549932	6.153931937	2.51e-09	4.66e-08
EPS8L3	-3.136311432	-3.174808974	5.42e-24	4.9e-22
EQTN	1.025401644	-3.491391921	0.001137117	0.005580432
ERAS	1.081014342	-3.921218931	0.001907105	0.008508849
ERBB4	-3.598735941	-0.225731346	8.08e-34	1.66e-31
ERICH3	-3.880856774	-0.58081032	1.69e-24	1.59e-22
ERN2	-1.995802692	0.88965388	1.76e-07	2.5e-06
ERVV-1	1.958611926	-2.012220245	0.001202168	0.005825822
ESRRG	-2.986293194	0.33382869	3.74e-24	3.43e-22
ETNPPL	-5.004511182	-1.365263659	2.4e-35	5.88e-33
ETV1	-1.357458719	2.937942142	1.38e-10	2.93e-09
EXOC3L4	1.305195585	1.561423854	0.000126938	0.000910472
EXTL1	-2.960801844	-0.014310439	4.45e-23	3.8e-21
EYA1	-1.284060976	0.392677843	4.63e-06	4.95e-05
EYA2	-1.547494363	4.059612707	1.84e-08	3.07e-07
EYA4	-1.079005033	1.270036856	0.000121941	0.000881462
F10	-1.60920356	0.081708443	6.32e-17	2.8e-15
F11	4.740219764	-1.899762764	3.86e-05	0.000324682
FABP3	-1.878462916	3.500957592	2.12e-13	6.24e-12
FABP7	-2.198837076	-1.183828605	2.99e-12	7.83e-11
FADD	1.109203461	4.908735341	8.72e-07	1.1e-05
FAIM2	-1.155592846	0.074212885	3.89e-08	6.16e-07
FAM107A	-2.341509277	2.186910894	1.22e-28	1.64e-26
FAM134B	-1.154069123	3.357442888	4.58e-08	7.19e-07
FAM13C	-1.10910728	1.019024598	9.2e-07	1.16e-05
FAM149A	-1.586521057	0.813361157	4.8e-15	1.69e-13
FAM163A	1.895821143	-1.558112106	0.000139484	0.000987595
FAM166B	-2.722649097	-0.782931364	2.21e-47	1.22e-44
FAM174B	-1.230913917	2.770056966	2.88e-16	1.18e-14
FAM178B	1.142984071	2.43774397	0.006114585	0.021890173
FAM180B	-2.75407181	-2.643750564	7.12e-21	4.85e-19
FAM184A	-1.033096853	-0.03797311	2.75e-06	3.14e-05
FAM189A2	-1.616467805	2.027118887	6.21e-11	1.39e-09
FAM216B	-4.004999179	-0.530026613	1.74e-18	9.19e-17
FAM221A	-1.064371621	0.761529565	5.61e-08	8.69e-07
FAM25A	-1.108105708	4.748677211	0.000807468	0.004204795
FAM3B	-2.413745665	3.352749662	9.38e-12	2.33e-10
FAM3D	-3.600966772	4.471999108	9.3e-36	2.34e-33
FAM47E	-1.582471292	-1.646566356	3.82e-17	1.76e-15
FAM57B	-1.6485704	-0.29133908	5.49e-08	8.52e-07
FAM71F1	-1.031199648	-2.108418003	0.005048696	0.018722747
FAM81B	-3.923065001	-1.715462332	2.16e-22	1.74e-20
FAM92B	-2.988394574	-0.771710239	1.31e-20	8.56e-19
FAM9C	2.191886243	-2.271710598	0.007433202	0.025593893
FAR2P1	1.672424454	0.55535042	0.012081682	0.037744599
FBP2	-4.156721309	0.826473979	3.69e-41	1.25e-38
FBXO15	-1.185102685	-1.090623137	2.91e-06	3.29e-05
FBXO2	1.329015845	5.00597939	4.23e-07	5.67e-06
FBXO40	-3.69878728	1.476310218	5.08e-18	2.55e-16
FBXO43	1.277876702	-0.4409655	5.43e-08	8.44e-07
FCER1A	-1.275317591	2.048873712	4.53e-07	6.02e-06
FCGBP	-1.03454256	5.804246915	8.66e-05	0.000655347
FCGR3B	1.252368126	1.304090045	0.000280383	0.001779196
FCN2	-1.395655142	-4.033744263	0.006884887	0.024035137
FEZF2	3.010711899	-3.168173406	0.004111669	0.015914449
FFAR1	1.669738348	-3.590260486	0.004130521	0.015969206
FGF10	-2.148803084	-0.988459269	4.97e-12	1.27e-10
FGF12	-1.075272598	1.126849408	1.84e-05	0.000171223
FGF14	-1.045507473	-0.867542097	2.49e-05	0.000222829
FGF18	-1.046491231	-0.958947584	1.12e-05	0.000109944
FGF20	-1.948276883	-4.204563927	3.19e-08	5.14e-07
FGF3	3.736398708	-1.336287728	0.001375011	0.006526655
FGF5	-1.287742099	0.284217137	0.000332013	0.002042529
FGF6	-2.185195423	-3.288085139	4.12e-07	5.54e-06
FGF7	-1.446998416	2.090634626	5.06e-09	9.05e-08
FGFBP2	1.889948301	3.777145351	0.002588272	0.010927842
FGL1	-1.16431391	-1.543849619	0.00145804	0.006836302
FHL1	-2.256890917	7.379534944	4.88e-17	2.22e-15
FILIP1	-1.495921059	2.723203438	4.13e-11	9.5e-10
FITM1	-2.587701157	1.568574403	6.06e-20	3.67e-18
FLJ22763	2.664054081	-3.757388089	0.011969135	0.037461958
FLNC	-1.770487983	7.158366119	1.07e-09	2.06e-08
FMO2	-3.323875382	4.67653717	5.95e-32	1.08e-29
FMO5	-1.049782258	0.641146245	2.37e-11	5.61e-10
FMO6P	-3.060189181	-1.421384265	3.75e-18	1.92e-16
FMO9P	-3.422455514	-0.571644738	4.34e-34	9.21e-32
FMR1NB	2.724472017	-3.245309944	0.001287432	0.006175732
FNDC4	-1.32708146	2.554324714	4.57e-16	1.84e-14
FNDC5	-3.315976831	2.183886143	1.02e-33	2.04e-31
FOLH1	-1.337396384	1.712169229	2.1e-09	3.94e-08
FOLR1	-2.670237339	1.632856727	5.21e-15	1.83e-13
FOLR3	1.081353847	2.186036092	0.013038267	0.040002746
FOXA1	-1.110771968	3.445665965	0.000370445	0.002233865
FOXD3	1.003806586	-0.667604176	0.006992885	0.024324586
FOXI1	-1.381282805	-1.353441727	0.007696751	0.026305628
FOXI2	-1.553799087	-1.898564815	6.36e-05	0.000500813
FOXJ1	-1.578757932	1.582081793	0.000389473	0.002323714
FOXN4	-2.069175355	-3.646253607	4.16e-06	4.5e-05
FRG2B	1.674922606	-3.955156783	0.004882082	0.018207661
FRG2C	1.792787053	-3.19299903	0.004094055	0.015855313
FRMD1	1.523099836	-0.971547465	0.012473449	0.038736745
FRMD3	-1.173426526	0.872046736	5.44e-11	1.23e-09
FRMD5	1.260685175	0.989324832	7.67e-05	0.000589108
FRMPD1	-1.06385754	-0.343913324	8.73e-05	0.000659469
FRMPD2	-2.129331789	-2.711702037	3.65e-10	7.47e-09
FRRS1L	-1.475496094	-1.981869576	6.42e-05	0.000504558
FRY	-1.211564974	2.90433631	1.45e-10	3.07e-09
FRZB	-1.93434109	2.103264229	5.7e-19	3.17e-17
FSD1	1.620669479	0.311715296	4.24e-08	6.7e-07
FSD2	-3.663113606	-0.407999617	3.63e-36	9.37e-34
FTLP10	-2.511994468	-1.009388054	3.75e-09	6.77e-08
FUT2	-1.027437091	4.977193329	3.09e-09	5.64e-08
FUT3	-1.450071017	4.737485266	1.67e-10	3.53e-09
FUT6	-2.810547481	3.458120916	3.08e-20	1.96e-18
FXYD1	-2.201979883	0.769178677	6.02e-16	2.39e-14
FXYD2	-1.324500646	1.011362634	0.000497147	0.002832414
FXYD4	-2.32414633	-3.338234961	1.41e-12	3.77e-11
FZD2	1.010170638	2.816634995	2.44e-09	4.54e-08
GABRP	-2.070444246	4.841109504	2.01e-08	3.35e-07
GADD45B	-1.13740065	5.233624093	4.25e-16	1.72e-14
GADD45G	-1.005657411	2.235342686	7.45e-07	9.52e-06
GADL1	-2.693426232	-1.869034162	4.41e-19	2.49e-17
GAGE1	4.437855682	-2.646552662	7.12e-05	0.000553734
GAL	1.76667275	2.014733298	0.000194332	0.001306863
GALNT12	-1.310524945	3.046386098	3.52e-12	9.13e-11
GALNT13	-1.115128057	0.999403416	5.87e-05	0.00046918
GALNT16	-1.774010239	0.857765752	5.1e-13	1.45e-11
GALNT5	-1.458041128	3.770148496	2.99e-09	5.47e-08
GALNTL6	-2.150697479	-1.771351252	1.72e-17	8.2e-16
GALR1	-1.041820861	-3.841516845	0.000261483	0.001674923
GAMT	-1.237961771	4.030595627	2.81e-10	5.78e-09
GAS2	-1.543661688	-1.952055451	3e-12	7.83e-11
GAS2L2	-2.124286936	-1.10031293	1.18e-13	3.57e-12
GAST	1.67349243	1.325920954	2.71e-05	0.000239177
GATM	-1.15160377	3.733063598	8.07e-09	1.41e-07
GBP5	1.015356732	6.89722988	0.004271764	0.016387702
GBP6	-1.85155415	7.314002402	2.24e-17	1.05e-15
GBX2	1.168229701	-0.260679785	0.000183548	0.001246275
GC	4.143196291	-3.32370535	8.23e-05	0.000626209
GCKR	-1.116325675	-1.994437556	5.06e-07	6.65e-06
GCNT3	-2.137468779	3.653802134	8.44e-17	3.67e-15
GDF10	-2.021714091	-0.085488822	2.58e-12	6.79e-11
GDF5	-2.269648488	-1.617417654	9.57e-17	4.12e-15
GDF7	-1.246992167	-0.469518793	1.07e-08	1.84e-07
GDPD3	-1.518876166	3.576839567	8.46e-11	1.85e-09
GFRA1	-1.096489639	2.245406472	4.58e-05	0.000377026
GGT2	1.24171147	-3.283662209	0.004813586	0.018028152
GGT6	-1.446480241	4.790013136	7.54e-13	2.1e-11
GGTA1P	-2.136277496	2.438321097	2.2e-31	3.83e-29
GHSR	4.656461506	-2.186543216	2.7e-05	0.000237984
GJB1	-3.693416954	-0.807299459	2.75e-27	3.37e-25
GJD4	-1.031459453	-3.669896295	0.000261124	0.001673152
GLRB	-1.638430713	0.076448374	1.22e-13	3.68e-12
GLYATL2	-1.715087849	0.702257356	3.73e-06	4.09e-05
GMPR	-1.285108578	2.685508686	5.1e-11	1.16e-09
GNA14	-2.241862729	0.305316332	4.3e-40	1.41e-37
GNE	-1.076352776	4.435390801	1.52e-11	3.7e-10
GNG4	-1.164853951	3.28319565	1.28e-07	1.86e-06
GNG7	-1.675388239	1.487565914	1.39e-20	9.05e-19
GNG8	1.223624856	-2.284720089	0.000155008	0.001082974
GNLY	1.00045043	4.712456464	0.000599985	0.003301132
GNMT	-1.652042606	-1.473798233	1.14e-17	5.53e-16
GOLGA8A	1.106093996	3.690110257	3.08e-05	0.000266524
GOLGA8B	1.03157747	2.679979827	8.58e-06	8.66e-05
GP2	-5.319961682	2.016753744	1.27e-20	8.32e-19
GPC3	-1.13040355	4.13756857	0.000541301	0.003029827
GPD1	-3.740911106	2.144012925	7.57e-45	3.43e-42
GPD1L	-1.948105054	4.308206547	7.99e-43	3.19e-40
GPIHBP1	-1.441740841	-0.353363967	2.2e-09	4.1e-08
GPR12	-3.299440584	-2.437109156	5.44e-15	1.91e-13
GPR158	1.048786054	2.157231861	0.001437976	0.006767159
GPR39	1.042905801	2.419591445	2.59e-05	0.000230105
GPR50	-2.041014954	1.353061794	7.71e-06	7.89e-05
GPRASP1	-1.009333679	0.944232188	9.73e-11	2.11e-09
GPRC5B	-1.075028768	3.94758459	4.65e-08	7.29e-07
GPRC6A	-2.81169983	-3.654637554	6.26e-11	1.4e-09
GPT	-1.93284864	1.371960843	1.54e-18	8.23e-17
GPX3	-1.71482169	6.598467632	1.23e-15	4.68e-14
GRB14	-1.547717489	0.642266762	1.68e-09	3.17e-08
GREB1L	-1.068585785	-0.665594818	8.67e-05	0.000655659
GREM2	-2.779608232	0.288828923	1.75e-26	1.95e-24
GRIA4	-1.584420032	-2.990179481	1.85e-06	2.19e-05
GRIK3	-1.354002156	-1.601370857	3.64e-05	0.000308373
GRIN2C	-1.24868916	0.046046014	3.4e-08	5.45e-07
GRM1	-1.180979845	-1.545740187	0.002875862	0.01190994
GSDMA	1.080051448	4.532403358	0.002666894	0.011197105
GSTA2	-1.558007983	-1.165155623	0.007601003	0.026057107
GSX2	3.851287153	-2.702739527	0.000444191	0.002582825
GUCY2C	-1.080614736	1.101633269	9.58e-07	1.2e-05
GULP1	-1.496851384	2.575732635	5.42e-12	1.38e-10
GYS2	-2.745180741	-0.775430695	5.75e-13	1.62e-11
HAGHL	1.172013486	2.156216015	9.75e-07	1.22e-05
HAL	1.341267506	3.096942057	0.004567761	0.017304804
HAO1	2.143477647	-3.56617195	0.007314318	0.025252877
HAPLN1	1.13030647	1.476837455	7.97e-06	8.12e-05
HBA1	-3.253069699	-2.521162223	1.91e-25	1.94e-23
HBA2	-3.010594641	3.08878099	2.76e-30	4.4e-28
HBB	-2.506897401	4.672711347	1.52e-18	8.11e-17
HBD	-2.258729483	-3.655461432	3.44e-10	7.05e-09
HBG2	-4.118256747	-2.469324054	2.4e-36	6.27e-34
HCAR1	-1.773136262	-0.736056557	4.87e-08	7.6e-07
HDGFL1	1.473486364	-2.571387981	0.0073841	0.025455448
HEPACAM2	-2.303625358	-2.489885087	1.96e-10	4.11e-09
HFE2	-2.614406673	2.211550414	5.96e-09	1.06e-07
HGD	-1.858060864	-2.524043955	2.24e-14	7.46e-13
HHATL	-2.26550641	2.014310466	1.26e-07	1.84e-06
HHIPL2	2.38273397	0.318545088	5.84e-07	7.61e-06
HHLA2	-1.002609708	-2.034943237	0.002314463	0.009976588
HID1	-1.289181474	3.087233434	8.37e-11	1.83e-09
HIST1H1B	1.307106244	-1.574069394	2.07e-06	2.43e-05
HIST1H2AB	1.193885632	-3.215621147	0.000146812	0.001033012
HIST1H2AJ	1.504310312	-2.307584697	1.1e-06	1.37e-05
HIST1H2BI	1.418906606	-3.441459901	4.1e-06	4.45e-05
HIST1H3B	1.00792231	-2.360855161	0.000225571	0.001481231
HIST1H3C	1.260521268	-1.889144412	2.65e-05	0.000234158
HIST1H3G	1.247383808	0.575093679	1.2e-05	0.000117073
HIST1H3J	1.123652518	-2.570024343	1.47e-05	0.000140468
HLA-G	1.08761603	3.272835091	0.000138358	0.000980984
HLF	-1.673195698	3.200848044	9.52e-11	2.08e-09
HMCN2	-1.209426955	1.266753006	2.08e-06	2.43e-05
HMGCLL1	-1.880329945	-3.087086496	1.34e-09	2.55e-08
HMGCS2	-3.03257256	0.03610273	1.2e-13	3.63e-12
HMSD	1.346066597	-0.057513907	6.87e-05	0.00053566
HMX2	2.272121262	-1.782486667	0.001165793	0.005690085
HNF1A	-1.418999102	-2.941449299	7.08e-05	0.000550735
HNF1B	-1.159688725	-2.741389522	4.05e-06	4.41e-05
HNF4A	-1.549513112	-1.865680965	2.79e-08	4.54e-07
HOPX	-1.937966598	7.048055889	6.31e-17	2.8e-15
HOXA2	-1.042627607	-0.950305804	8.57e-08	1.28e-06
HOXB13	1.345097255	0.682873986	0.017060467	0.049452282
HOXB2	-1.571751575	1.571976751	7.08e-15	2.45e-13
HOXB3	-1.130750344	2.077211514	1.12e-06	1.38e-05
HOXB4	-1.623823145	0.201563597	3.29e-12	8.55e-11
HOXB9	1.395778008	1.098679845	0.001572948	0.007276223
HOXC11	1.187835244	1.596008449	2.15e-05	0.000195736
HOXC6	1.093413716	1.164451617	1.26e-05	0.000121935
HOXC9	1.301935399	0.852862873	7.19e-07	9.23e-06
HOXD10	1.222039024	3.480664609	1.26e-05	0.000122024
HOXD11	1.135139465	2.683834488	0.000159527	0.00110982
HP	-3.304972519	0.322457175	1.04e-20	6.91e-19
HPGD	-2.494247643	4.169630464	9.4e-25	9.03e-23
HPSE2	-1.47623666	-1.639137912	5.09e-06	5.39e-05
HRASLS	-1.363869841	0.681541586	4.86e-07	6.41e-06
HRASLS5	-1.068354157	-1.032716399	0.001840144	0.008269886
HRC	-2.020009953	3.492209188	6.31e-09	1.12e-07
HS3ST1	-1.417100603	4.056175978	2.02e-14	6.76e-13
HS3ST2	-1.001549594	-0.056253721	0.000176735	0.001206862
HSD17B13	-1.973418628	-1.421228344	2.08e-09	3.89e-08
HSPB2	-1.567338445	1.098761442	1.52e-10	3.21e-09
HSPB6	-2.865273	5.091927559	1.03e-19	6.1e-18
HSPB7	-1.916438109	5.620082227	2.93e-07	4.05e-06
HSPB8	-1.303427287	6.632815653	3.19e-11	7.47e-10
HTN1	-12.77949596	7.490383689	9.77e-82	2.21e-78
HTN3	-12.54022174	9.016910737	8.05e-56	6.56e-53
HTR3B	-3.550669374	-2.228584936	2.51e-21	1.82e-19
HYDIN	-2.817677304	-1.427595777	2.27e-20	1.45e-18
IBSP	1.141626019	0.767911091	0.001426099	0.006725254
ICA1	-1.116386794	2.132302169	6.88e-08	1.05e-06
ID4	-1.215657755	3.405719067	2.96e-11	6.94e-10
IDI2	-3.585088776	-3.853040437	1.86e-31	3.26e-29
IDO1	1.135739978	5.670605524	0.002565359	0.010849097
IFI44	1.013434311	6.201373744	7.15e-06	7.38e-05
IFITM5	1.809921293	-3.793422731	0.003976086	0.015486808
IFNB1	1.661798069	-3.986553676	0.000297936	0.001872492
IFNE	1.279441266	0.246163711	7.37e-05	0.000570579
IFNG	1.026310532	-0.388207826	0.003153443	0.01283501
IFNK	-1.951094148	-0.079089582	1.59e-05	0.000150417
IFNL1	1.470491001	-2.021789069	0.000225969	0.001483368
IFNL2	1.195903352	-3.292987054	0.010930576	0.034991246
IFNL3	1.485597756	-3.441423314	0.001311683	0.006269907
IGF1	-1.352358779	-0.00576285	3.94e-08	6.23e-07
IGFL2	1.116529053	3.698847651	0.001714556	0.007815872
IGFL3	1.421383951	1.729900765	0.003362958	0.013517839
IGSF10	-1.311462584	1.701725366	1.43e-05	0.000136174
IKZF2	-1.443514793	4.062626851	7.63e-17	3.33e-15
IL12A	-1.696059208	-1.351063711	5.86e-17	2.63e-15
IL13	-2.819424365	-2.919043702	8.29e-21	5.61e-19
IL17A	-1.031492316	-2.721063137	0.00230505	0.009944433
IL17B	-1.424882899	-1.960234082	3.19e-12	8.3e-11
IL17C	1.582511503	-1.881697503	0.00040008	0.002377941
IL17D	-1.855755994	0.03721301	3.18e-19	1.83e-17
IL17F	-2.955719957	-3.08438603	6.21e-16	2.46e-14
IL17REL	1.464646301	-0.077726379	0.007532613	0.025874934
IL19	-1.457564974	0.014213291	6.7e-06	6.94e-05
IL1B	1.025244824	5.464158146	0.000415462	0.002446519
IL1F10	1.685405218	0.663987203	0.000133346	0.00095141
IL1RN	-1.19861804	8.651220251	3.76e-08	5.97e-07
IL21	1.182269413	-4.123785975	0.012838539	0.039562827
IL22	-3.410268586	-2.639621905	6.71e-17	2.94e-15
IL24	1.024749524	4.416632486	0.002197003	0.009575678
IL33	-1.321193207	4.322247947	4.03e-06	4.38e-05
IL36A	-2.956795914	3.956811131	3.95e-15	1.42e-13
IL37	1.987282228	-2.129739044	2.37e-06	2.74e-05
IL5	-2.197749521	-3.978161898	1.04e-11	2.58e-10
IL5RA	-1.84596689	-1.478694097	2.07e-11	4.95e-10
IL6	-1.165419985	3.742880819	1.29e-05	0.000124357
INMT	-1.508932402	1.313109844	2.55e-14	8.4e-13
INSM1	3.510493858	0.365364533	1.66e-07	2.38e-06
IP6K3	-1.346529274	2.114827311	0.000172511	0.001182773
IQCD	-1.221978576	0.245427077	2.27e-14	7.52e-13
IQUB	-1.190473307	-1.494224947	5.62e-11	1.27e-09
ISG15	1.479952649	8.571358394	2.29e-06	2.66e-05
ITGB1BP2	-1.470431187	0.398924246	1.21e-10	2.59e-09
ITM2A	-1.413922333	3.239420707	5.77e-15	2.02e-13
IYD	-1.172843857	-1.451058957	0.000768135	0.004030282
JAML	1.425234235	4.852445197	0.000220588	0.001455004
JCHAIN	-1.498402611	6.620157936	7.23e-07	9.27e-06
JPH1	-1.418778102	3.53218066	6.89e-13	1.92e-11
JPH2	-1.402468331	3.515008666	3.36e-08	5.39e-07
KAT2B	-1.233045541	4.366352648	1.03e-16	4.42e-15
KBTBD12	-2.083572603	1.024094864	4.37e-08	6.88e-07
KBTBD13	-3.693705976	-3.649162069	2.63e-20	1.68e-18
KCNA4	-1.355745539	-3.982301045	0.000198544	0.001331233
KCNA5	-1.18054127	-1.999136703	2.19e-05	0.000199204
KCNA7	-1.954472528	0.751310518	3.96e-11	9.11e-10
KCNB1	-2.054394222	-0.615608091	5.38e-15	1.89e-13
KCNC1	-1.25010795	-2.332043892	1.37e-05	0.000130871
KCNC2	-1.874947268	-3.918920347	0.000211906	0.001406465
KCNE1	-1.290757955	-2.048128545	2.42e-10	5.01e-09
KCNE1B	-1.012839367	-3.561716157	0.004765749	0.017888469
KCNE3	-1.378442971	2.451964212	3.49e-11	8.09e-10
KCNH1	-1.241574039	-0.740317244	4.64e-05	0.000381749
KCNH5	1.625717502	-1.400898302	0.006509595	0.023012999
KCNIP2	-1.134709246	-0.357645526	5.77e-10	1.15e-08
KCNJ11	-1.727269275	1.261743731	5.68e-12	1.44e-10
KCNJ16	-2.960075385	-1.506238627	4.81e-17	2.18e-15
KCNQ4	-1.471484337	0.620362768	1.04e-12	2.84e-11
KCNRG	-1.169054432	-1.722882927	2.7e-12	7.09e-11
KCNT1	-2.023552726	-0.800108827	5.05e-14	1.6e-12
KCTD8	-1.734066499	-3.36477024	3.44e-07	4.68e-06
KHDC1L	1.382476485	1.696277982	0.000199345	0.001335725
KHDRBS2	-1.312604984	-4.0337705	1.92e-05	0.000177509
KIAA0408	-1.737717351	-3.625303707	4.5e-07	5.98e-06
KIAA1211L	-1.269797729	3.195395451	5.94e-14	1.87e-12
KIAA1324	-2.695560723	4.029163616	8.19e-23	6.78e-21
KIAA1456	-1.308263904	0.851243303	5.16e-08	8.04e-07
KIAA2012	-3.225713505	-2.414698934	1.14e-24	1.08e-22
KIAA2022	-1.537266216	-0.465168786	5.84e-06	6.11e-05
KIF12	1.314081863	1.200255396	3.18e-05	0.000273753
KIF19	-1.492169703	-0.210446818	5.35e-13	1.52e-11
KIF25	1.112936815	-1.840643486	0.005605098	0.020407045
KLB	-1.744759889	-1.064864339	3.77e-18	1.93e-16
KLF15	-2.0875226	0.187237469	2.11e-19	1.23e-17
KLF17	1.055767871	-3.078118787	0.005713595	0.020746423
KLHDC7A	-2.999812277	-0.712889913	5.91e-21	4.04e-19
KLHDC7B	1.354022194	4.9089585	0.000208309	0.001385757
KLHDC8A	-1.882253864	0.865978746	1.56e-11	3.79e-10
KLHL14	-1.375493468	-2.334075055	1.05e-08	1.81e-07
KLHL30	-1.380351604	2.130665775	2.72e-06	3.11e-05
KLHL31	-2.015562941	2.108432814	6.42e-16	2.54e-14
KLHL32	-1.495601733	-2.705298724	1.19e-10	2.56e-09
KLHL33	-3.514486665	-1.412058147	4.73e-27	5.6e-25
KLHL34	-1.590560505	-1.455262847	1.77e-06	2.11e-05
KLHL38	-2.635270953	-0.091943638	2.01e-17	9.51e-16
KLHL40	-2.583411464	2.522988158	1.13e-08	1.93e-07
KLHL41	-2.589589596	5.857527532	2.35e-10	4.89e-09
KLK1	-4.140190257	3.565266736	3.72e-75	5.82e-72
KLK12	-1.110484719	5.48683524	0.000785505	0.004109431
KLK13	-1.47453575	7.032594529	1.79e-06	2.14e-05
KLK14	1.842654099	5.220568204	0.000182803	0.001242049
KLK15	-2.05297927	-3.694562356	3.26e-08	5.24e-07
KLK5	1.283963508	7.308847927	0.000989291	0.004990075
KNG1	2.027492711	-3.266745775	5.81e-05	0.000465103
KREMEN2	1.473724532	3.845439494	1.04e-06	1.3e-05
KRT1	1.57383513	10.09633842	0.002674249	0.011225673
KRT10	1.766364309	9.769347341	2.49e-05	0.000222337
KRT13	-2.955668077	12.08806987	1.68e-16	7.01e-15
KRT20	2.070987935	-0.729960905	0.003038114	0.0124352
KRT222	-2.109525043	-3.426540747	4.19e-14	1.34e-12
KRT24	-1.815589167	4.937664629	7.64e-05	0.000588154
KRT3	-2.357449202	3.532390939	5.3e-10	1.06e-08
KRT31	-2.029626299	2.698765873	2.67e-21	1.92e-19
KRT32	-1.543873395	-0.718795315	2.07e-08	3.43e-07
KRT33A	-2.406981296	-1.388951001	4.63e-18	2.34e-16
KRT33B	-2.723910863	-0.498328484	2.47e-16	1.02e-14
KRT35	-1.256144153	-3.908420341	0.000666654	0.003599862
KRT36	-5.632000308	4.111786195	2.03e-39	6.46e-37
KRT37	1.43773686	-0.498115435	0.001248756	0.00601635
KRT38	1.420493451	-2.62689457	0.01524038	0.045251232
KRT4	-4.352396983	11.0245409	1.48e-29	2.22e-27
KRT40	-3.446543742	-1.895843716	1.87e-21	1.39e-19
KRT73	1.242738497	-3.384767228	0.000845722	0.004378703
KRT76	-4.380239939	4.517396018	7.66e-29	1.08e-26
KRT78	-3.262429691	7.066355598	3e-27	3.66e-25
KRT79	1.595122552	3.155121351	0.00113136	0.005557996
KRT81	3.819664096	4.354262706	3.04e-09	5.56e-08
KRT84	-4.934228103	4.145779414	1.33e-42	5.2e-40
KRT85	-5.277920736	-0.413987724	1.2e-63	1.28e-60
KRT9	1.612792613	2.257487315	1.58e-07	2.27e-06
KRTAP10-2	1.09966186	-3.90101983	0.009464848	0.031085919
KRTAP11-1	-4.166163399	-1.277694897	1.27e-15	4.82e-14
KRTAP13-1	-7.91121907	-1.912706099	1.8e-42	6.93e-40
KRTAP13-2	-5.675222204	-0.801571129	2.54e-25	2.56e-23
KRTAP3-1	-3.318739791	-1.621067906	2.37e-12	6.23e-11
KRTAP3-2	-3.886601801	-1.864367207	2.85e-14	9.29e-13
KRTAP3-3	-6.132039934	-2.908022485	3.38e-31	5.74e-29
KRTAP4-8	-1.436935716	-4.065038876	0.001784951	0.008066042
KRTDAP	1.207711372	8.748534964	0.003107632	0.012685924
KY	-2.441472778	0.403725938	9.09e-19	4.95e-17
LACRT	-6.04887722	-2.245950262	8.79e-18	4.32e-16
LAG3	1.085990543	3.450373233	0.000136524	0.000970417
LAIR2	1.102992136	-1.075999367	2.06e-05	0.000189298
LAMB4	-1.809475212	0.801937227	2.24e-10	4.67e-09
LBP	-1.043218945	1.053488163	0.004017674	0.015615937
LBX1	-1.594421325	-1.414872199	1.22e-05	0.000118497
LCE1A	2.686741162	0.633166868	8.57e-05	0.000648802
LCE1B	1.848086861	-0.003584061	0.000525479	0.002960838
LCE1C	1.668999646	1.139671844	7.45e-05	0.000575509
LCE1D	2.543378026	-1.533390482	0.000785641	0.004109431
LCE1E	1.958125976	-2.010726284	9.94e-05	0.00073763
LCE1F	2.339816146	1.249963547	1.26e-05	0.000122024
LCE2A	2.373253071	0.805435092	0.000427542	0.002506744
LCE2B	2.397687892	1.016584762	0.001503569	0.007004616
LCE2C	2.01932541	0.83612418	0.002025025	0.008938996
LCE2D	2.24122949	0.139315812	0.000759453	0.003990902
LCE6A	2.264353778	-0.070339093	0.001460643	0.006842206
LCN1	-2.465932269	-0.020777967	1.77e-11	4.26e-10
LCN10	-1.017603321	-3.606188481	0.000345333	0.002106025
LCN8	-1.499432415	-3.500568485	0.000210826	0.001400209
LDB3	-3.283426761	4.912891447	6.92e-23	5.8e-21
LDHD	-1.44467313	2.736346437	2.73e-14	8.93e-13
LDLRAD1	-3.392300814	-0.24265609	2.42e-21	1.76e-19
LEXM	-1.579296195	0.911139101	9.2e-10	1.8e-08
LGALS12	-1.567138454	-1.372327883	3.4e-07	4.63e-06
LGALS14	3.302819439	-3.430395195	0.001524416	0.007083907
LGALS4	-1.201907785	0.379713426	0.000703917	0.003754288
LGI1	-1.808139622	-2.88050919	1.18e-07	1.73e-06
LGSN	-1.093608737	-2.844401094	0.007866498	0.026755554
LHB	1.533931337	-1.403263615	9.45e-08	1.41e-06
LHFPL4	1.81309594	-0.811890793	0.004537775	0.017207209
LHX2	1.084945168	1.002602756	0.002794862	0.011627279
LHX9	1.239068208	0.497388681	0.007021439	0.024388279
LIMCH1	-1.45106179	5.124785585	6.86e-12	1.72e-10
LIN28A	2.562853733	-3.009301569	0.000213316	0.001413063
LINGO4	-2.728230762	-1.984792454	2.82e-21	2.02e-19
LIPC	1.188516169	0.204929788	0.000303436	0.00189944
LIPI	-1.06998844	-4.002371489	0.000172223	0.001181819
LIX1	1.790844423	-2.745530647	0.000255137	0.00164202
LL22NC03-63E9.3	1.18642179	-4.085683493	0.016350027	0.047814966
LMAN1L	-2.049049496	-3.264612417	3.32e-06	3.7e-05
LMNTD1	-2.549866605	-3.640070094	1.96e-11	4.71e-10
LMO7	-1.204809016	6.799012921	1.13e-12	3.07e-11
LMO7DN	-1.270901277	-3.903471862	1.23e-05	0.000119747
LMOD1	-1.470878935	2.759686768	3.09e-12	8.06e-11
LMOD2	-2.498044889	4.30096153	2.83e-08	4.6e-07
LMOD3	-2.200389639	3.640550454	9.14e-09	1.59e-07
LNX1	-1.287144959	3.51868111	2.5e-16	1.03e-14
LONRF2	-1.970391572	0.428980359	1.78e-10	3.74e-09
LOR	2.505085946	2.870422957	0.000267626	0.001707287
LPA	-1.194016358	-3.063049673	0.000275474	0.001751317
LPIN1	-1.115706674	4.447286991	1.09e-19	6.42e-18
LPL	-1.33521334	3.123438096	9.9e-09	1.71e-07
LPO	-7.832761915	4.083633008	2.06e-86	6e-83
LRFN2	-1.44966327	-2.165016729	9.71e-08	1.44e-06
LRG1	-1.262873711	4.71884451	3.46e-08	5.53e-07
LRMP	-1.631720824	2.084896148	8.11e-16	3.16e-14
LRP1B	-1.399656357	-0.502727391	4.92e-06	5.23e-05
LRRC10B	-2.158918946	-0.179487462	1.02e-17	4.95e-16
LRRC14B	-2.6978964	-1.023034671	3.15e-15	1.14e-13
LRRC18	-3.355615995	-3.177990135	1.45e-22	1.18e-20
LRRC2	-2.589520555	1.732454213	7.14e-16	2.8e-14
LRRC26	-4.574488965	-0.613822276	4.15e-29	6.04e-27
LRRC30	-3.186256384	-2.8878704	2.9e-13	8.46e-12
LRRC31	-2.592431568	-2.594917211	2.78e-08	4.53e-07
LRRC39	-2.147946376	1.394663232	1.6e-15	6e-14
LRRC3B	-1.436106848	-3.314825267	0.002191666	0.009562649
LRRC4	-1.271827778	4.132085877	1.75e-06	2.09e-05
LRRC43	-1.411507434	-1.279754697	3.72e-11	8.58e-10
LRRC46	-2.114308493	0.150313769	1.88e-26	2.07e-24
LRRC55	1.265934618	0.478968059	0.000524753	0.002958347
LRRC71	-2.115967804	-1.943042267	1e-13	3.05e-12
LRRC74B	-2.026615946	-2.916860151	1.3e-11	3.18e-10
LRRIQ1	-1.597793317	-0.867104015	3.84e-08	6.1e-07
LRRN4CL	-1.653009823	0.795514049	4.24e-17	1.94e-15
LRRTM1	-3.741286999	-2.123171024	3.49e-20	2.21e-18
LRRTM3	-1.705720481	-4.169539313	3.42e-05	0.000291815
LRTM1	-4.450625458	-1.927818908	8.03e-37	2.15e-34
LSMEM1	-1.177537798	-0.074606054	2.6e-10	5.37e-09
LSMEM2	-2.470701352	-2.83223062	2.55e-19	1.48e-17
LTF	-2.566236317	7.569232796	2.68e-09	4.94e-08
LUZP2	-1.195048791	-0.165122673	6.91e-05	0.000538272
LVCAT1	1.586514311	-2.861171001	0.005649996	0.02055581
LVRN	-1.216551166	-0.548453279	4.68e-06	5e-05
LYPD2	-1.435426137	4.104408168	4.17e-05	0.000348071
LYPD4	1.723805389	-3.250097002	0.012787744	0.039456912
LYVE1	-1.511219582	2.27124783	6.44e-14	2.01e-12
LYZ	-2.964503304	8.139073513	2.92e-35	6.99e-33
MAATS1	-2.043355206	-0.823915074	2.99e-11	7e-10
MAB21L3	-1.265230197	1.914437111	1.81e-07	2.58e-06
MACC1	-1.18174236	4.07814093	8.44e-09	1.48e-07
MAGEA8	2.360728626	-1.799516311	0.000308954	0.001925689
MAGEA9	5.733766813	-2.041621497	1.99e-06	2.35e-05
MAGEB1	4.368441814	-1.400887536	0.000773586	0.004055749
MAGEB17	1.108086916	-2.431910862	0.007542409	0.025904214
MAGEC3	2.440993553	-3.83639293	0.000933081	0.004757549
MAJIN	2.393626677	-2.000810064	5.3e-05	0.000428773
MAL	-4.032405359	7.496595411	4.46e-31	7.44e-29
MALL	-1.036124769	4.356910983	1.08e-07	1.59e-06
MAML3	-1.102555161	3.20060736	3e-13	8.74e-12
MANSC1	-1.267682146	4.607540323	5.63e-13	1.59e-11
MAOB	-1.239187415	3.474143501	3.31e-06	3.69e-05
MAP1LC3C	-1.887513033	-1.802086606	2.2e-17	1.04e-15
MAP3K19	-3.10271804	-1.751052806	6.9e-30	1.06e-27
MAP6	-1.303222077	0.493752499	9.27e-09	1.61e-07
MAPT	-2.161884186	2.767764948	7.66e-18	3.77e-16
MB	-3.127199362	7.426071935	1e-17	4.9e-16
MC5R	-3.098651662	-3.715441603	9.34e-20	5.58e-18
MCF2	1.181130381	-1.693483654	0.00391207	0.015272523
MDH1B	-1.268922246	-0.937547205	1.49e-10	3.15e-09
MED15P9	2.100633086	-3.330660363	0.007802891	0.026570281
MEF2C	-1.036466709	4.963218895	1.86e-05	0.00017332
MEI1	1.108689088	2.230176938	0.000640935	0.003493404
MEI4	1.009066961	-3.034408604	0.011119137	0.035405627
MEOX2	-1.153882885	0.686118965	4.12e-06	4.48e-05
METTL21C	-4.230957953	-4.064792955	2.32e-26	2.51e-24
METTL21EP	-3.864898229	-0.347533139	1.35e-30	2.17e-28
METTL24	-1.209441699	-1.775593026	3.09e-05	0.000267089
METTL7A	-1.271546037	4.766202283	4.84e-11	1.1e-09
MFAP4	-1.241383848	4.603143721	2.12e-07	3e-06
MFSD6L	-2.087702742	-0.660162063	1.61e-13	4.79e-12
MGAM2	-1.900827757	-1.054688142	3.55e-05	0.000301681
MGLL	-1.16141277	6.573121239	4.31e-13	1.23e-11
MGP	-1.608299746	5.505327247	4.88e-14	1.55e-12
MIA	-1.03908897	-0.581455758	0.008270998	0.027861429
MITF	-1.155104249	2.640853467	1.45e-10	3.08e-09
MKRN2OS	-1.128310806	0.365425098	2.3e-10	4.78e-09
MLANA	-1.115204653	-0.72872113	3.04e-09	5.56e-08
MLIP	-1.844122152	2.635110495	2.37e-15	8.73e-14
MLPH	-1.277920592	2.971371542	3.02e-07	4.17e-06
MLXIPL	-1.383466973	0.703395443	1.15e-05	0.000112716
MMEL1	-1.100974561	-1.321847722	1.7e-06	2.04e-05
MMP1	1.10278492	9.700953211	0.001586003	0.007328292
MMP10	1.178557901	7.661889325	0.003279467	0.013242077
MMP27	-1.319279031	-1.723829021	3.99e-06	4.35e-05
MMP3	1.08134155	7.202231613	0.002739032	0.011443352
MMP8	1.34273542	-0.796746238	0.001658022	0.007602409
MMRN1	-1.449294481	2.244234809	6.07e-08	9.33e-07
MOBP	-1.926530257	-2.264285071	1.41e-09	2.69e-08
MORC1	3.874687846	-2.185298755	0.000431516	0.002524264
MORN5	-4.527462783	-2.025797479	1.06e-22	8.77e-21
MPO	-4.07361856	-0.225326928	1.35e-74	1.96e-71
MPZ	-1.361713912	0.966857484	3.62e-09	6.56e-08
MRAP	-2.371464679	-3.831960627	1.31e-17	6.29e-16
MRGPRE	-1.807109954	-4.171396715	5.63e-08	8.71e-07
MRGPRX1	-2.339363773	-3.34884075	3.73e-05	0.000314675
MROH9	-1.472048509	-3.548421279	1.1e-06	1.37e-05
MS4A12	2.662340646	-3.652922805	0.003905779	0.01525674
MS4A8	-5.003047123	-0.405801228	4.21e-25	4.18e-23
MSMB	-4.149600234	4.03957254	2.84e-30	4.49e-28
MSTN	-3.475389692	-2.128837266	1.59e-40	5.3e-38
MT1A	-2.986798824	-0.883491446	2.22e-31	3.83e-29
MT1JP	-2.587865114	-3.923489536	4.73e-17	2.16e-15
MT1M	-1.601062255	1.650073636	4.63e-12	1.19e-10
MT3	-1.771878273	-1.611036374	4.19e-07	5.63e-06
MT4	-1.605785119	-2.579103167	0.000497269	0.002832414
MUC1	-1.022798087	6.191858043	1.04e-05	0.000103335
MUC13	-4.594451807	0.230468009	3.8e-53	2.77e-50
MUC15	-1.272170007	3.801181362	3.99e-06	4.35e-05
MUC16	-1.664850146	4.021830616	2.06e-07	2.92e-06
MUC20	-1.360601842	3.606648713	1.39e-06	1.69e-05
MUC21	-4.282821552	6.386096353	3.49e-24	3.24e-22
MUC22	-7.0709771	2.274630989	3.53e-80	6.53e-77
MUC4	-2.23722097	5.638645784	8.08e-11	1.77e-09
MUC5AC	-2.584213449	2.957133875	3.05e-07	4.2e-06
MUC5B	-1.878223667	6.708060692	0.00026515	0.001694148
MUC6	4.064107392	1.899561282	5.66e-07	7.38e-06
MUC7	-5.819164329	8.110660167	1.86e-22	1.51e-20
MUM1L1	-1.167415549	0.945140222	0.000286274	0.001810935
MURC	-1.50285426	3.316818274	1.33e-06	1.63e-05
MUSTN1	-2.216792336	-0.664112763	3.51e-09	6.37e-08
MYADML2	-2.194667926	0.608614698	4.88e-09	8.75e-08
MYBPC1	-2.887882314	7.190514512	8.2e-11	1.8e-09
MYBPC2	-2.268305034	6.047254624	1.13e-08	1.93e-07
MYF6	-1.897288757	2.871192071	2.7e-05	0.000238104
MYH1	-1.436228915	6.256805722	0.003714769	0.014635009
MYH11	-1.847113928	5.292282327	5.85e-12	1.48e-10
MYH13	-1.698859247	-2.05070307	5.56e-12	1.41e-10
MYH14	-1.11366795	7.347306534	6.83e-07	8.8e-06
MYH15	-1.772382422	0.076566546	5.65e-12	1.43e-10
MYH2	-3.075702768	8.795856245	8.63e-10	1.69e-08
MYH4	-1.55101417	-2.970932138	5.62e-06	5.9e-05
MYH6	-2.27965689	1.877652936	1.75e-07	2.49e-06
MYH7	-3.272185565	7.691799324	2.61e-14	8.58e-13
MYH7B	-1.581771042	0.990060511	7.08e-13	1.98e-11
MYL1	-2.662564671	6.638361773	1.69e-08	2.84e-07
MYL2	-2.312405053	6.42071122	3e-07	4.14e-06
MYL3	-3.081173087	3.455101254	7.05e-16	2.78e-14
MYL7	3.662390325	-0.525917944	7.32e-07	9.38e-06
MYLK2	-2.488275137	1.873991056	1.68e-18	8.93e-17
MYLK3	-3.566827627	1.939415053	1.27e-27	1.6e-25
MYLK4	-1.551692994	1.245807771	1.44e-14	4.85e-13
MYLPF	-2.705731074	5.242555721	1.15e-13	3.49e-12
MYO18B	-1.949336556	3.653024278	1.55e-08	2.61e-07
MYO5B	-1.122833433	5.648845533	3.11e-11	7.27e-10
MYO5C	-1.512541926	3.224229219	5.47e-13	1.54e-11
MYO7B	1.87024422	2.337219464	4.34e-06	4.68e-05
MYOC	-5.124454495	-0.003743677	5.65e-35	1.31e-32
MYOD1	-1.810224059	-0.33677982	1.7e-05	0.000159554
MYOM1	-3.018157645	4.433335301	7.38e-23	6.16e-21
MYOM2	-2.180355315	3.590617072	2.22e-14	7.38e-13
MYOM3	-1.41024729	4.990802247	4.63e-08	7.25e-07
MYOT	-2.609061392	4.453408116	1.54e-13	4.61e-12
MYOZ1	-3.315560724	4.911784755	5.88e-20	3.59e-18
MYOZ2	-1.674581152	2.81663806	0.000110186	0.000805643
MYOZ3	-2.870859825	2.602476591	8.52e-19	4.65e-17
MYPN	-2.201777404	3.600615647	1e-08	1.73e-07
MYRIP	-3.081800171	-0.256925003	5.04e-42	1.87e-39
MYZAP	-1.169611473	0.55131005	2.16e-05	0.000196131
N4BP3	-1.01241937	3.841977825	1.59e-14	5.34e-13
NAALADL2	-1.182777322	1.603232579	2.42e-07	3.39e-06
NBEA	-1.781647297	1.225417627	2.17e-15	8e-14
NCAN	1.4174929	-2.306050904	0.002497513	0.010610652
NCCRP1	-1.175946847	7.119624824	9.42e-06	9.42e-05
NCMAP	-2.724141129	-0.23596573	1.22e-25	1.26e-23
NDNF	-1.116384665	0.593270741	2.28e-05	0.000206307
NEB	-2.371162717	7.697121018	2.6e-11	6.11e-10
NECAB2	1.569025478	-0.517718318	0.00016113	0.001119064
NEFH	2.642016608	2.163044259	1.28e-07	1.86e-06
NEK10	-2.362850862	-0.68723816	6.75e-29	9.61e-27
NEK5	-1.669941079	-0.882533771	1.63e-27	2.03e-25
NELL1	-2.043650618	0.095051521	1.28e-08	2.17e-07
NEU4	-1.695444835	-0.552485082	1.38e-08	2.33e-07
NEURL1	-1.168347155	2.256580232	3.21e-06	3.59e-05
NEXN	-1.084720012	4.44844593	2.62e-06	3e-05
NFIX	-1.086938644	6.296580384	5.34e-17	2.42e-15
NGB	1.906006468	0.381741981	0.000613415	0.003363213
NHLRC4	-1.378636075	-0.76890559	4.79e-13	1.37e-11
NIPSNAP3B	-2.014644398	-0.014427676	6.3e-25	6.17e-23
NKAIN3	-2.487505941	-3.926971813	2.27e-11	5.39e-10
NKAIN4	1.181073798	-0.845045453	0.003361393	0.013516595
NKAPL	-1.419602476	-1.710943769	1.37e-10	2.93e-09
NKILA	1.103342729	1.544141241	9.78e-06	9.76e-05
NKX2-1	-1.288616923	-1.856646538	0.001202185	0.005825822
NKX6-2	-1.79945223	-3.955835356	2.63e-07	3.66e-06
NLRP10	1.251923706	0.699018269	0.003803587	0.014923401
NLRP14	-1.166452411	-3.571349405	2.1e-05	0.000191594
NME5	-3.594990416	-1.616978291	1.83e-47	1.06e-44
NME9	-1.944900881	-1.730961008	3.34e-23	2.9e-21
NMRK2	-2.094010267	1.774284773	3.98e-06	4.34e-05
NNAT	-1.060290571	0.363956865	9.43e-08	1.4e-06
NOS1	-1.79353689	3.201657155	5.11e-10	1.03e-08
NOSTRIN	-1.79006888	1.215580377	1.75e-37	4.95e-35
NOVA1	-1.007381014	0.169772315	3.56e-05	0.000302198
NPHS2	3.839478783	-3.293630117	0.00022691	0.001488585
NPW	1.348614885	0.991309654	0.000374416	0.002256355
NPY1R	-1.995073386	-0.954806896	4.79e-10	9.65e-09
NPY5R	-2.657990595	-3.855374174	2.35e-11	5.57e-10
NPY6R	-2.792729057	0.961022916	1.53e-12	4.09e-11
NR0B1	3.046450556	-1.117354905	0.000664855	0.003594912
NR2E1	1.233698619	-0.151905947	0.003370689	0.013537935
NR3C2	-2.048797269	1.173643943	2.66e-17	1.24e-15
NR4A1	-1.530116088	6.012526087	2.84e-13	8.3e-12
NR4A2	-1.236261619	3.813473583	4.62e-10	9.35e-09
NR4A3	-1.244526084	3.543426379	1.17e-08	2e-07
NRAP	-2.590298642	6.506781524	2.31e-08	3.82e-07
NRG2	-2.510369271	-0.623289316	2.12e-28	2.82e-26
NRG3	-2.050559926	-2.894525024	5.23e-10	1.05e-08
NRXN3	-1.341942696	0.432814892	6.87e-07	8.84e-06
NSUN7	-1.223398292	0.795754075	4.74e-07	6.27e-06
NT5C1A	-3.703269556	-2.20905753	1.85e-23	1.63e-21
NTF3	-1.435026	0.023603454	9.07e-09	1.58e-07
NTRK3	-1.322573009	-0.02995507	2.17e-06	2.53e-05
NTSR1	2.05520435	1.129180257	7.93e-05	0.000606788
NWD1	-2.299891748	0.91172449	2.34e-18	1.22e-16
NXPE2	-4.029098936	-1.956630746	3.3e-26	3.54e-24
NXPE4	-7.36242741	-0.192125909	2.86e-81	5.82e-78
NXPH1	-1.761283435	-3.569238523	2.76e-05	0.000242619
NXPH2	1.412675908	-3.032192489	0.016342278	0.047799169
NYAP2	-1.054062327	-2.231288783	0.000300351	0.00188418
OBP2A	1.933804839	-2.031104177	1.29e-06	1.58e-05
OBP2B	4.308796598	-1.778640074	2.01e-06	2.37e-05
OBSCN	-2.163159008	6.064630992	9.1e-26	9.5e-24
OCLN	-1.193037118	2.69525758	4.33e-08	6.82e-07
OCSTAMP	1.199175981	-3.613302398	0.010082104	0.032769655
ODF4	-2.095652126	-3.601797556	7.19e-12	1.8e-10
OGN	-1.280323534	1.740615502	0.000153733	0.001075532
OLFM4	-1.848798041	3.354555553	2.86e-05	0.000249803
OLIG2	2.313817065	-2.703217764	9.02e-05	0.000678246
OMP	-1.042290486	-4.147004126	0.000335752	0.002061795
ONECUT3	1.473714575	-0.443780595	0.000951671	0.004835047
OPRPN	-6.630505706	-1.79540938	6.19e-28	8.08e-26
OR10AC1	1.266818937	-3.339974716	0.001461059	0.006842584
OR13A1	-1.061119911	-2.844582271	0.000340764	0.002082528
OR1N2	2.618780334	-4.171069563	0.00077153	0.004047056
OR2B6	1.416721386	-1.806093274	0.000122591	0.000884903
OR51E2	1.134642978	-1.877035971	0.002581843	0.010907485
OR7D4	5.734865688	-2.269910369	6.16e-05	0.000487243
OR7E14P	-1.318835195	0.60522549	2.5e-10	5.18e-09
OR7E47P	-2.363156128	-2.086147986	6.89e-19	3.8e-17
ORAOV1	1.226704214	4.947652812	2.18e-07	3.08e-06
ORM1	1.522262218	-1.926659722	0.006369901	0.022633101
ORM2	1.929920224	-2.276159991	0.000237223	0.001543805
OSM	1.049979696	2.723894153	0.000929419	0.00474211
OSR1	-1.853089752	1.142650766	5.01e-18	2.52e-16
OSTN	-1.981665124	-3.529438302	8.04e-06	8.18e-05
OTOP1	-1.611272556	-3.262043434	2.99e-05	0.000260097
OTOP2	-1.043018564	-0.246996989	0.000400904	0.002380063
OVOS2	2.675513941	1.102559788	1.04e-10	2.24e-09
OXGR1	-1.44870021	-0.169474133	1.67e-06	2.01e-05
PABPN1L	1.773165035	-3.808537892	0.00776039	0.02646982
PACRG	-2.816329965	-1.466067438	2.65e-29	3.94e-27
PADI1	-3.409832227	4.152231142	1.73e-37	4.95e-35
PADI2	-2.123568442	5.351112997	1.13e-13	3.43e-12
PADI4	1.042327577	-1.297812069	0.001066388	0.005307957
PAEP	1.406308755	1.253888853	0.000597619	0.003290781
PAGE2	6.64214044	0.483381776	2.54e-06	2.91e-05
PAGE2B	3.416187822	-2.483208037	5.18e-05	0.000419966
PAGE4	2.259641127	-4.018473428	0.004874824	0.018187255
PAGE5	1.7470075	-3.24404097	0.003984971	0.015518447
PAIP2B	-1.451638237	3.20499665	4.02e-23	3.45e-21
PAK5	-1.483899707	-0.764055419	0.0009064	0.004643276
PAPPA2	-1.830804286	-0.386045694	2.73e-12	7.17e-11
PAQR9	-1.927220504	-3.213064668	9.32e-08	1.39e-06
PASD1	4.411848009	-1.880810188	2.63e-05	0.00023298
PAX9	-1.870990228	4.970491048	4.5e-20	2.78e-18
PCDHA11	-1.414751886	-3.166129506	0.001040753	0.005196873
PCDHA12	-2.772442602	-3.678872021	4.93e-12	1.26e-10
PCDHAC1	-1.549499736	-3.171810733	6.31e-07	8.18e-06
PCDHAC2	-1.036343333	-2.731736473	0.000221893	0.001461322
PCK1	-3.459673341	-0.89745409	9.36e-25	9.03e-23
PCP4	-2.342425956	-2.863478747	2.88e-08	4.67e-07
PCP4L1	-1.998942681	2.593543786	8.19e-13	2.27e-11
PCSK2	-2.671486487	-1.631100985	3.08e-13	8.93e-12
PDE11A	-1.303733251	-0.389255736	0.000151046	0.001058777
PDE4DIP	-1.424769506	6.026921925	2.13e-15	7.9e-14
PDE6A	-2.094364045	-1.009142161	1.35e-18	7.24e-17
PDGFD	-1.086454585	1.699744653	5.5e-08	8.53e-07
PDK4	-2.42436847	4.529847538	5.53e-17	2.49e-15
PDLIM3	-1.380907278	6.219464689	2.71e-06	3.09e-05
PEBP4	-3.917100335	0.84538216	4e-31	6.73e-29
PERM1	-1.521748228	3.183378987	2.57e-19	1.49e-17
PFKFB1	-1.805810463	-1.126423174	5.82e-25	5.75e-23
PFKM	-1.266451219	6.132247918	1.75e-21	1.31e-19
PGLYRP2	1.176497942	-1.288366956	0.001160401	0.00566847
PGM5	-1.757921849	1.846544075	4.85e-14	1.54e-12
PGPEP1L	-1.654747075	-1.671721249	2.18e-07	3.07e-06
PGR	-1.952471289	0.428616168	1.01e-13	3.08e-12
PHKG1	-2.266507575	1.693954649	2.38e-19	1.39e-17
PHOX2A	2.118829613	-3.901733209	0.004698694	0.017682408
PHOX2B	-2.958701612	-4.184890365	5.86e-13	1.65e-11
PHYH	-1.332540477	3.76730638	5.83e-18	2.9e-16
PI16	-1.813936563	2.275352191	5.19e-07	6.8e-06
PI3	1.080901118	10.93682015	0.00450373	0.017103589
PIF1	1.033384728	2.49363176	2.61e-09	4.83e-08
PIFO	-2.873752727	0.501083332	4.99e-36	1.27e-33
PIGR	-4.05707428	6.481333429	2.49e-24	2.32e-22
PIH1D3	-4.218800059	-3.107095897	4.34e-21	3.01e-19
PIP	-7.214527543	5.670904425	1.41e-32	2.64e-30
PIP5K1B	-1.690348988	0.713386893	4.66e-15	1.65e-13
PITX1	-1.011592664	7.524334277	2.22e-09	4.14e-08
PKHD1	1.1165316	-0.69200162	0.01088409	0.034897296
PKHD1L1	-1.620211691	-1.364797568	2.71e-08	4.43e-07
PKIA	-2.148660319	3.937908485	6.26e-18	3.1e-16
PKNOX2	-1.490367107	1.25391739	7.77e-10	1.53e-08
PLA2G2A	-1.619639957	4.417598595	4.72e-05	0.000387671
PLA2G2F	1.31032452	3.019198194	0.001228958	0.005934379
PLA2G7	1.002317006	3.128470723	4.75e-06	5.06e-05
PLAC8	-1.826111675	3.762372855	5.67e-10	1.13e-08
PLAC9	-2.331738642	1.588773988	8.66e-34	1.76e-31
PLCB4	-1.922066956	1.81115272	6.98e-16	2.76e-14
PLCXD3	-2.393030309	-2.226952137	4.27e-15	1.53e-13
PLD5	-1.310751946	-1.649673576	0.000299401	0.001878796
PLEKHA6	-1.429577834	3.062946635	6.44e-14	2.01e-12
PLEKHA7	-1.347172771	4.299411424	5.87e-17	2.63e-15
PLEKHB1	-2.247931583	1.548786638	1.77e-26	1.95e-24
PLEKHG7	-1.797864364	-1.679003004	1.69e-11	4.09e-10
PLEKHS1	-2.744359639	1.379203977	9.82e-16	3.8e-14
PLIN1	-4.143840881	0.439840287	1.48e-51	8.87e-49
PLIN4	-3.386003517	3.150759784	1.82e-41	6.4e-39
PLIN5	-2.119464698	0.477107372	1.03e-19	6.11e-18
PLN	-2.675892751	2.126229626	1.03e-20	6.87e-19
PLP1	-1.41975153	0.379778532	1.23e-05	0.000119612
PLPP4	1.001910653	2.138589355	0.002031608	0.008964169
PLPP7	-1.75165657	2.093164915	3.74e-14	1.2e-12
PLPPR3	-1.945453462	-2.260596987	2.15e-09	4.03e-08
PMEL	-1.009462015	1.440976454	1.38e-07	2e-06
PMP2	-1.415103042	-1.106011927	5.07e-05	0.000411784
PNPLA1	1.228055078	1.659448082	0.000674439	0.003631307
PNPLA7	-1.209944549	1.717131553	1.61e-13	4.79e-12
PODN	-1.019536792	3.683466766	3.94e-05	0.000330161
POLR2F	-1.109638922	-2.467724278	1.69e-05	0.00015846
POPDC2	-1.888420076	1.458948899	3.16e-19	1.82e-17
PPARG	-1.643324659	1.591355436	5.02e-13	1.43e-11
PPARGC1A	-2.204260218	2.253794108	4.74e-19	2.67e-17
PPEF1	1.031227303	0.218837595	7.64e-05	0.000588154
PPIL6	-1.610906662	0.165601357	6.98e-20	4.19e-18
PPL	-1.561082872	9.351360293	4.33e-15	1.54e-13
PPM1E	-1.329464066	-1.475015772	2.02e-13	5.97e-12
PPM1H	-1.033195106	2.302691845	4.33e-06	4.67e-05
PPM1L	-1.135894135	4.003993745	4.35e-11	9.96e-10
PPP1R12B	-1.205097867	5.103694718	5.8e-12	1.47e-10
PPP1R1A	-2.555254126	2.166571817	3.51e-11	8.14e-10
PPP1R1B	-2.404349439	2.928201474	1.09e-09	2.1e-08
PPP1R27	-2.141194258	2.984855966	3.62e-09	6.56e-08
PPP1R36	-1.05262047	-0.836751087	8.55e-09	1.5e-07
PPP1R3A	-3.696975014	1.649806591	5.04e-16	2.02e-14
PPP1R3C	-2.355715985	4.116070485	2.33e-21	1.71e-19
PPP1R42	-2.719711933	-3.356128313	9.08e-13	2.51e-11
PPP1R9A	-2.41160626	0.318592461	1.48e-16	6.24e-15
PPP4R3CP	2.947421892	-2.552306025	0.00214429	0.009398229
PPY	1.130927446	-3.622065434	0.001373277	0.006519945
PRAMENP	1.579097641	-3.030092615	0.0015283	0.007100335
PRB1	-3.083129648	-2.127065471	3.44e-08	5.51e-07
PRB3	-5.68469911	2.768205865	3.05e-60	2.95e-57
PRG4	-1.495661063	0.938985736	8.74e-07	1.11e-05
PRH1	-10.89626359	5.586953302	1.81e-280	3.68e-276
PRH1-PRR4	-3.467368418	-2.529038911	3.53e-58	2.99e-55
PRH2	-11.68757803	7.922030441	7.96e-111	2.7e-107
PRKAA2	-2.119840759	2.548688856	1.26e-12	3.38e-11
PRKAG3	-1.137246859	0.795156022	0.002006813	0.008872064
PRKCG	1.213574095	-2.2089227	0.004113402	0.015918133
PRKN	-1.702760038	0.436216403	1.25e-16	5.31e-15
PRL	-1.100491256	-3.852802136	0.00582438	0.021058566
PROC	1.392612685	1.857397569	3.14e-06	3.52e-05
PROM1	-2.327886697	2.386952705	1.73e-09	3.26e-08
PRPH2	-1.092138443	-0.551738173	3.57e-07	4.84e-06
PRR15	-1.199928422	1.352362825	2.23e-06	2.59e-05
PRR15L	-1.873511881	1.535876828	3.25e-13	9.42e-12
PRR27	-12.17981748	4.917363997	5.86e-85	1.49e-81
PRR29	-1.160981344	0.115158458	2.55e-11	6e-10
PRR32	-2.25696484	-1.465702393	1.74e-08	2.91e-07
PRR36	-1.13957551	0.801704064	8.1e-06	8.23e-05
PRR4	-7.349098953	5.048848075	2.31e-133	1.17e-129
PRSS27	-2.094484327	5.748900244	1.16e-15	4.45e-14
PRSS3	-1.328749307	4.394088583	3.26e-05	0.000280118
PRSS53	1.057451539	0.458281334	5.14e-06	5.45e-05
PRUNE2	-1.438166088	4.323122927	1.54e-06	1.86e-05
PSAPL1	1.481967851	1.279156399	0.001118549	0.00551101
PSCA	-2.582781749	4.707289405	7.15e-19	3.94e-17
PSG5	1.763868613	-0.635838569	0.000281947	0.001786969
PTCHD3	-2.361137217	-3.929546195	3e-14	9.73e-13
PTGDS	-1.792667146	3.975307809	4.29e-16	1.73e-14
PTGES3L	-1.329975162	0.559801463	6.08e-12	1.53e-10
PTGIS	-1.052089585	2.730022247	0.000582261	0.003212532
PTN	-1.338404903	4.034519473	3.27e-07	4.47e-06
PTPN5	-1.186470181	-1.301311859	1.16e-06	1.43e-05
PTPRN2	-1.365926706	1.935794986	5.67e-14	1.79e-12
PTPRT	-1.896436919	-0.073983442	4.75e-07	6.28e-06
PWAR5	-1.188545114	-1.486931589	2.34e-06	2.72e-05
PYDC1	1.565298776	-0.945347344	0.003739509	0.014714517
PYGM	-4.275121968	5.81893451	1.26e-31	2.23e-29
PZP	-1.429638946	-1.976345387	5.58e-09	9.96e-08
QRFPR	1.678919347	0.607114387	0.010952821	0.035056947
RAB11FIP1	-1.026562031	5.678969965	6.91e-08	1.05e-06
RAB3C	-1.197866087	-1.103272272	5.64e-06	5.92e-05
RAB9B	-1.461203063	-0.58540609	3.55e-11	8.22e-10
RAET1E	-1.125478691	4.077674636	1.03e-06	1.28e-05
RALYL	-1.70874675	-3.979451826	4.47e-06	4.8e-05
RAPSN	-1.349957611	1.298170049	6.32e-06	6.55e-05
RARRES1	-1.16311664	3.76197865	5.06e-06	5.38e-05
RASL10B	-1.404032465	0.682357272	2.22e-10	4.64e-09
RBFOX1	-2.355105341	1.01850507	2.55e-10	5.27e-09
RBM20	-1.648787356	0.689675388	1.25e-12	3.38e-11
RBM24	-1.86902554	2.494114039	1e-09	1.94e-08
RBM46	2.539724434	-1.948844241	0.000193046	0.001299075
RBP1	1.021046202	7.174578587	9.92e-06	9.88e-05
RBP4	-1.08300932	0.276522169	0.003411076	0.01366242
RCAN2	-1.221564052	3.319168079	9.46e-10	1.84e-08
RDH8	1.013245875	-2.726597367	0.002836531	0.011770996
REN	-1.489897251	-2.312593018	5.07e-06	5.39e-05
RERG	-1.272785164	0.860562397	2.3e-09	4.28e-08
RERGL	-1.975688281	-2.31282662	5.46e-13	1.54e-11
RGN	-1.922589417	-0.988597821	2.34e-21	1.71e-19
RGPD3	1.146832889	-2.480174965	0.000217043	0.001433557
RGS22	-2.420414521	-1.997542221	5.97e-23	5.06e-21
RGS7BP	-1.77069275	-2.244375529	9.82e-08	1.46e-06
RGS8	-1.347234631	-2.551330763	4.65e-05	0.000382309
RGS9BP	-1.046162553	-1.931404471	7.73e-08	1.17e-06
RHBDL3	1.034843588	0.838001295	0.001121483	0.005520825
RHBG	-1.354169814	-0.380113412	3.94e-07	5.31e-06
RHCG	-2.300279308	9.340066143	2.56e-15	9.36e-14
RIC3	-1.26863097	0.049647155	1.46e-06	1.76e-05
RIIAD1	-2.756840677	-3.099063338	6.57e-20	3.96e-18
RIMS1	-1.862671118	-2.242537768	2.19e-09	4.09e-08
RIMS4	-1.367300901	-0.968253524	0.000354206	0.002153685
RIPPLY3	1.040948365	-0.201021034	0.005887813	0.021220478
RLBP1	1.680759129	-2.436763101	0.001103777	0.005450102
RNF150	-1.470704659	2.794121225	1.19e-08	2.02e-07
RNF157	-1.477588752	1.38709086	5.01e-14	1.59e-12
RNF180	-1.247271786	0.387898995	1.63e-11	3.95e-10
RNF224	-1.863371338	-0.439146915	7.29e-16	2.85e-14
RNU4-1	1.30571866	-3.391529403	0.001910322	0.008519468
ROBO2	-1.073920602	1.873510589	0.000581139	0.003207844
ROPN1	-1.461559031	-2.196603586	0.00023046	0.001507506
ROPN1B	-1.212659506	-1.767282217	0.000170462	0.001172386
ROPN1L	-3.100407377	-0.913008219	2.43e-35	5.88e-33
RORC	-2.16128933	2.394087878	2.05e-21	1.51e-19
RPL10L	2.077475556	-2.597100712	0.000600563	0.003303419
RPL3L	-2.698878781	3.093703021	2.07e-26	2.25e-24
RPRM	-1.007004555	-0.038382231	0.001642586	0.007545224
RPRML	-1.523244775	-4.171624973	0.000469892	0.002698388
RPS6KA6	-1.15357998	-0.007686744	0.000833433	0.004320967
RPSAP52	1.609037135	0.936416328	2.97e-06	3.35e-05
RPTN	-2.319153643	5.433836739	2.75e-10	5.65e-09
RRAD	-1.14637361	6.515290305	1.35e-05	0.000129967
RRAGD	-1.7810359	4.152281666	4.7e-24	4.29e-22
RSPH1	-3.714644483	0.549939717	1.13e-45	5.74e-43
RSPH10B	-1.126136693	-3.512605543	1.35e-06	1.65e-05
RSPH10B2	-1.775686911	-3.850503542	6.24e-09	1.11e-07
RSPH14	-1.210575913	-1.545742244	1.52e-06	1.84e-05
RSPH4A	-3.242883006	-0.53521034	2.56e-45	1.21e-42
RSPH9	-1.268773452	-0.356055681	9.34e-21	6.27e-19
RSPO1	-1.253803215	-0.724036145	5.18e-06	5.48e-05
RSPO3	-1.312546345	0.480334903	9.44e-09	1.64e-07
RXFP1	1.83490291	-0.563927833	1.18e-05	0.00011477
RYR1	-2.013354379	6.464778803	2.09e-16	8.69e-15
S100A1	-2.464859603	3.986991827	4.83e-20	2.97e-18
S100A12	1.211682841	5.133144413	0.000842748	0.004365526
S100A7A	1.341457679	7.328197303	0.003843001	0.015054834
SAMD13	-1.035421026	-0.981715552	1.04e-08	1.79e-07
SAMD5	-1.85998437	2.127768827	1e-16	4.3e-15
SASH1	-1.405696844	5.497243238	6.59e-17	2.9e-15
SATL1	-1.321350228	-3.048347368	0.00193382	0.008603533
SAXO2	-2.006426422	-0.244326933	9.09e-21	6.13e-19
SBK2	-2.329536031	-2.200899912	1.53e-08	2.57e-07
SCARA5	-1.656794258	2.709720431	5.49e-11	1.24e-09
SCEL	-1.918566661	6.739355468	8.82e-14	2.71e-12
SCGB2A2	6.361595424	3.539442357	6.72e-05	0.000525981
SCGB3A1	-4.325495798	4.343214486	7.73e-25	7.54e-23
SCGB3A2	-5.694678595	1.229782525	2.34e-53	1.77e-50
SCGN	-2.617243452	-3.862430172	1.35e-10	2.89e-09
SCIN	-2.599210088	2.832936965	1.79e-34	3.94e-32
SCN11A	-1.076459513	-2.302840397	3.09e-05	0.000266988
SCN1B	-1.498474942	3.316704725	2.96e-11	6.96e-10
SCN2B	-1.595236402	0.45403122	1e-10	2.18e-09
SCN4A	-2.437436733	2.56551624	9.95e-11	2.16e-09
SCN7A	-2.301375187	-1.213034224	7.9e-16	3.09e-14
SCNN1A	-1.141850048	6.282149028	3.57e-08	5.71e-07
SCNN1B	-1.733916	4.238756345	2.2e-11	5.24e-10
SCNN1D	1.270386764	3.883550216	6.13e-05	0.000485997
SCRG1	-1.379031062	-2.052585349	3.97e-05	0.00033258
SCT	-1.40506143	0.186822634	9.64e-07	1.21e-05
SDPR	-1.486643789	3.045184427	1.5e-15	5.65e-14
SEC14L4	1.07518405	-0.503029963	0.014851009	0.044341803
SEC14L5	-2.043535551	0.09485318	2.39e-23	2.08e-21
SELENBP1	-1.744654971	3.564805839	2.68e-16	1.1e-14
SEMA3E	-1.891871151	-1.033759944	2.31e-08	3.82e-07
SEMA3G	-1.020664753	2.321682104	4.01e-09	7.23e-08
SEMA6C	-1.36509525	3.639316687	4.43e-11	1.01e-09
SERPINA10	1.112253146	-2.017405227	0.001259943	0.006066735
SERPINA12	1.904372043	-0.868715	0.001167459	0.005696855
SERPINA3	-1.400895391	-0.039412979	1.02e-05	0.000101044
SERPINA5	-2.623210978	0.552750751	7.3e-21	4.96e-19
SERPINA6	1.185244029	-2.309494579	0.003575647	0.014198694
SERPINA9	1.88288782	-0.442689042	2.74e-05	0.000241204
SERPINB11	-2.338324004	2.957829361	2.68e-10	5.54e-09
SERPINB2	-1.085740701	6.638911954	8.94e-05	0.000673059
SERPINI2	-1.254404247	-2.850488842	0.003936317	0.015349654
SERTM1	-1.534367001	-3.816885119	0.000365251	0.002207659
SFRP5	-1.043340597	-1.212362796	0.006816794	0.023834199
SFTA1P	1.220862995	0.290439802	0.001623373	0.007473828
SFTA2	-3.6740309	-0.750679036	6.63e-29	9.5e-27
SFTA3	-2.238479845	-3.954259866	6.22e-08	9.55e-07
SFTPA2	-1.280796476	-0.120023549	0.002527276	0.010711577
SGCA	-2.136093006	2.750362869	4.21e-11	9.66e-10
SGCG	-1.963218015	1.845356993	1.53e-08	2.58e-07
SH2D1B	-2.160848296	-0.266358242	1.57e-20	1.02e-18
SH3BGR	-2.101539635	2.405546532	2.94e-21	2.1e-19
SH3BGRL2	-3.099242901	4.463149213	3.2e-52	1.98e-49
SHCBP1L	3.554153885	-2.385263383	3.01e-05	0.000261538
SHISA3	-2.012605897	-3.073156624	6.76e-11	1.5e-09
SHISA4	-1.038501916	3.347254686	2.76e-07	3.82e-06
SHISA6	-2.026287175	-0.048870015	8e-12	2e-10
SHISA9	-1.82801231	-2.208332727	5.43e-09	9.7e-08
SHOX	-2.326585512	-2.478352797	1.01e-09	1.96e-08
SHROOM3	-1.281852545	4.399262572	1.93e-15	7.17e-14
SIAH3	-1.724064077	-3.009713626	1.17e-07	1.72e-06
SIGLEC12	1.236143672	1.125396348	0.00023682	0.001541674
SIGLEC15	1.218028122	-0.579711047	5.05e-05	0.000410272
SIX3	1.761947229	-1.641998933	0.000538684	0.00302016
SLAIN1	-1.234939244	0.476242383	4.93e-09	8.83e-08
SLC13A2	-3.729038487	-0.270884558	9.52e-29	1.33e-26
SLC13A4	-1.492152071	1.57779559	1.72e-12	4.58e-11
SLC13A5	-2.221895066	3.337934396	7.49e-11	1.66e-09
SLC15A2	-1.221068522	3.486279856	1.73e-11	4.17e-10
SLC16A6	-1.565354592	2.398809299	1.58e-16	6.64e-15
SLC16A7	-1.336347418	3.506818956	7.87e-11	1.74e-09
SLC16A9	-1.044459717	3.824051014	1.97e-05	0.000181379
SLC19A3	-1.020120602	-0.029739927	1.84e-06	2.18e-05
SLC1A1	-1.544079501	1.97252994	6.64e-13	1.86e-11
SLC1A6	-1.09199213	-0.234396127	0.015157595	0.045065574
SLC1A7	-1.044460561	-1.097680142	0.000433175	0.002531783
SLC22A16	-1.913262213	-2.294651602	1.25e-16	5.31e-15
SLC22A31	1.347854546	-1.241118661	0.000513966	0.002909596
SLC22A9	1.957891941	-3.220639523	0.002137229	0.0093693
SLC25A23	-1.143486412	5.377580449	1.07e-14	3.64e-13
SLC25A25	-1.012705084	5.072270483	4.28e-12	1.1e-10
SLC25A34	-2.166767645	1.183708159	6.36e-23	5.35e-21
SLC25A4	-2.179751228	5.033334065	5.58e-31	9.24e-29
SLC26A4	-2.117208495	-0.714249409	5.99e-25	5.89e-23
SLC26A9	-1.164811163	3.090842253	9.38e-05	0.000701355
SLC27A2	-1.367995495	1.480510628	3.19e-08	5.14e-07
SLC27A6	-2.417569492	0.178057735	9.24e-12	2.3e-10
SLC28A1	-1.925155262	-2.871496334	6.89e-13	1.92e-11
SLC2A14	1.117599086	-1.62808136	0.00218104	0.009524453
SLC2A4	-3.114854523	2.038754111	6.89e-32	1.24e-29
SLC30A2	-1.407300138	-1.328453387	2.61e-06	2.99e-05
SLC30A3	1.062951782	-0.316070054	0.00133115	0.006346571
SLC34A2	-2.190584346	3.277253259	3.02e-08	4.88e-07
SLC34A3	-1.327283341	-1.161107207	2.73e-09	5.03e-08
SLC36A2	-2.607872224	-0.960155133	1.11e-13	3.38e-12
SLC37A1	-1.002422956	3.722197078	8.76e-12	2.18e-10
SLC38A11	1.553045162	0.357073102	0.000158955	0.001107731
SLC38A3	-2.265004115	0.29346503	1.65e-18	8.78e-17
SLC44A4	-2.512458569	2.744894639	5.25e-18	2.62e-16
SLC46A2	-2.227623323	-2.070348338	8.12e-22	6.2e-20
SLC4A4	-2.473315265	0.235037645	3.5e-21	2.46e-19
SLC5A5	-2.830537914	0.076012486	5.72e-22	4.41e-20
SLC5A8	-4.035712286	-1.297220469	1.01e-19	5.99e-18
SLC6A1	-2.092462939	0.131360511	3.83e-20	2.41e-18
SLC6A13	1.162979173	-1.793899097	0.001877867	0.008406024
SLC6A4	-1.771760617	0.534890201	4.06e-09	7.33e-08
SLC6A7	1.177894358	-2.333039829	3.68e-06	4.05e-05
SLC7A14	-2.884097884	-3.23108913	1.12e-16	4.78e-15
SLC8A3	-1.421479807	-0.031600262	4.43e-06	4.77e-05
SLC9A2	-1.159466482	1.935750901	0.000232222	0.001514167
SLC9A4	-3.037967114	0.485595099	3.26e-18	1.68e-16
SLCO1B1	1.537286271	-2.698678779	0.000908089	0.004649588
SLCO5A1	-1.445153622	1.539926507	1.09e-08	1.88e-07
SLCO6A1	1.519762265	-1.861848469	4.44e-05	0.000366807
SLITRK1	2.186482362	-2.768312013	0.005718878	0.020761902
SLITRK4	-1.096089119	0.656218648	6.06e-05	0.000481503
SLITRK5	-1.936766134	0.032024027	2.17e-08	3.59e-07
SLN	-2.054813485	5.183399486	6.01e-07	7.81e-06
SLURP1	-1.670166888	6.04248989	2.02e-06	2.38e-05
SMAD9	-1.23499331	1.477553095	1.61e-12	4.28e-11
SMC1B	1.148350476	0.945340067	0.015747346	0.046363002
SMCO1	-3.940425376	-0.331491874	4.33e-39	1.34e-36
SMIM10L2A	-1.179072556	0.911987366	4.77e-07	6.3e-06
SMIM5	-1.912937777	2.487094909	1.29e-17	6.24e-16
SMIM6	-2.165325063	-2.928998337	6.81e-22	5.21e-20
SMPX	-1.683046181	3.620957154	0.000148482	0.001042669
SMR3A	-6.013421207	-1.367381408	1.43e-21	1.08e-19
SMR3B	-10.50267827	8.43100892	6.46e-35	1.48e-32
SMTNL1	-2.456579807	2.250026109	6.46e-15	2.25e-13
SMTNL2	-2.158344795	2.410805349	3.16e-10	6.49e-09
SMYD1	-2.998216388	3.362059495	4.69e-11	1.07e-09
SNAP91	-1.184606524	-2.152752436	0.000709467	0.003778939
SNORA69	1.138674916	-3.998463581	0.000278991	0.001772019
SNORA74A	1.048392277	-4.181467417	0.007001667	0.024342658
SNORD116-4	-1.002434032	-4.09216142	0.000440406	0.002567417
SNORD14E	1.103771354	-2.337670015	9.19e-05	0.000688808
SNORD60	1.123934224	-2.385374982	0.000355336	0.002156694
SNORD7	1.048656883	-3.862468461	0.00301917	0.012382548
SNORD88A	1.051291438	-3.969986952	0.000189973	0.001283061
SNORD93	1.010114532	-3.453015949	0.001018505	0.005110849
SNTG2	-1.379642409	-1.910398613	3.6e-08	5.74e-07
SNTN	-4.542138401	-0.623986825	4.01e-19	2.28e-17
SNX31	-3.028380851	1.49051592	4.8e-26	5.09e-24
SORBS1	-1.760305175	3.725016493	6.98e-18	3.44e-16
SORBS2	-1.766172551	3.349032593	1.43e-17	6.84e-16
SORCS1	-1.369573006	-1.180501112	2.81e-06	3.19e-05
SORCS3	-1.273280959	-3.599717222	0.000499041	0.002840909
SOST	1.687320282	0.98769994	0.000160442	0.001115426
SOWAHA	-1.034259356	-1.046317763	0.000302903	0.001898437
SOWAHB	-1.026029889	2.747000328	3.14e-06	3.52e-05
SOX17	-1.005401942	0.447634581	2.67e-09	4.93e-08
SOX5	-1.183304468	0.487355618	8.5e-07	1.08e-05
SPAG17	-1.182055727	2.532909552	5.93e-06	6.2e-05
SPAG6	-3.820981235	-0.625501104	4.05e-27	4.82e-25
SPAG8	-1.404450934	-1.302595025	4.13e-13	1.19e-11
SPANXN3	2.27603165	-3.94754668	0.001886319	0.00843459
SPANXN5	1.815266524	-3.935407387	0.003853006	0.01508819
SPATA18	-1.355975936	2.473989859	3.87e-15	1.39e-13
SPATA31D3	4.270489525	-3.830537824	0.000160511	0.001115523
SPATA4	-2.802945379	-3.226039407	2.8e-20	1.78e-18
SPATA6	-1.174274713	1.276850596	4.31e-12	1.1e-10
SPDEF	-2.264942646	1.734993902	6.96e-11	1.54e-09
SPEF1	-2.099496261	-1.468813521	2.77e-14	9.04e-13
SPHKAP	-5.45395018	-2.442275491	5.66e-39	1.69e-36
SPIB	1.90939969	2.451515674	7.16e-05	0.000556174
SPINK5	-2.173641722	8.43474094	5.11e-16	2.04e-14
SPINK6	2.074395193	4.263276519	0.00017114	0.001175353
SPINK7	-1.377080208	5.390840039	0.0007286	0.003856343
SPINK8	-3.500308652	-3.134165277	2.89e-18	1.49e-16
SPINK9	-3.729120793	-0.991914811	2.36e-22	1.89e-20
SPNS2	-1.564494732	5.135553318	9.89e-14	3.02e-12
SPNS3	-1.005409313	-0.685072589	1.06e-07	1.57e-06
SPOCD1	1.019192876	3.028822719	0.000104228	0.000767869
SPP1	1.55984326	7.8619886	6.71e-05	0.000525719
SPRR2F	-1.115019075	5.758740424	0.003201108	0.012990069
SPRR3	-2.71917027	10.02559078	3.41e-15	1.23e-13
SPRR4	1.551336896	3.726365121	0.000354683	0.002154655
SPTBN4	-1.102632613	-0.281552633	7.18e-09	1.27e-07
SPX	-2.613996996	-0.821335439	5.72e-16	2.28e-14
SRD5A2	-3.064229881	-1.671557114	1.12e-28	1.53e-26
SRL	-2.624949094	4.085660057	2.12e-15	7.86e-14
SRPK3	-1.475067065	2.042455814	7.04e-08	1.07e-06
SSTR1	-1.586254554	-2.584982085	1.71e-08	2.86e-07
SSX1	3.059746975	-2.448902732	6.62e-05	0.000519869
ST6GALNAC1	-1.955978645	3.761044335	2.61e-16	1.07e-14
STAC3	-1.892982224	5.333819136	1.21e-09	2.32e-08
STATH	-8.984276432	9.35196146	1.01e-52	6.86e-50
STBD1	-1.106123606	1.027395616	1.42e-12	3.81e-11
STK33	-2.130319521	-0.637670263	8.48e-17	3.68e-15
STMND1	-3.676099739	-2.076022518	1.49e-26	1.69e-24
STOML3	-2.983930844	-1.24817914	6.41e-15	2.23e-13
STXBP6	-1.073881357	1.175674841	0.000132214	0.000943995
SULT1B1	-1.302379423	1.218198967	4.62e-06	4.94e-05
SULT1C3	-1.381673038	-3.934477916	0.003729869	0.014679419
SULT2A1	1.690583081	-4.120037917	0.003265432	0.013195869
SUN3	1.058943555	-0.479899842	0.005700132	0.020719704
SUSD2	1.253816042	3.901718234	8.47e-05	0.000642249
SVIP	-1.29348032	2.416403268	2.81e-09	5.17e-08
SYCP2	1.63614539	2.222575741	5.79e-05	0.000464166
SYN2	-1.285156718	-0.032504723	3.3e-05	0.000283355
SYNGR1	-1.106568847	3.914214117	3.44e-09	6.25e-08
SYNM	-1.684399724	5.057203946	1.01e-15	3.9e-14
SYNPO2	-1.321560657	6.50517002	2.24e-05	0.000203446
SYNPO2L	-2.168067199	3.650832826	4.29e-12	1.1e-10
SYPL2	-2.603045887	2.491728609	6.19e-17	2.76e-15
SYT9	-1.147278227	-3.35371814	0.000220014	0.001452235
SYTL4	-1.006628036	2.788539136	4.77e-12	1.22e-10
SYTL5	-1.879471129	1.677267832	4.96e-12	1.27e-10
TAC1	-3.270557051	-3.363191435	3.1e-21	2.21e-19
TAC3	2.000472113	-2.241043867	0.001122705	0.005523471
TACR1	-1.705261383	-0.105856122	1.56e-10	3.3e-09
TAF7L	2.113535957	-0.33975017	1.06e-05	0.000105047
TAS2R20	1.049139096	-2.304963583	4.71e-06	5.02e-05
TBATA	3.006623062	-2.494188107	1.27e-05	0.000122965
TBL1Y	-1.411600182	-1.813409845	0.001473038	0.006889175
TBX15	-1.565522919	2.91287621	2.56e-11	6.03e-10
TCAM1P	1.611478121	0.17910348	0.002585954	0.010922587
TCAP	-2.50434302	6.445794671	7.48e-11	1.66e-09
TCEA3	-1.150212813	4.64561029	4.17e-09	7.52e-08
TCEAL2	-3.110912186	-0.468031912	9.42e-27	1.1e-24
TCEAL5	-1.166527016	-2.843793167	0.000753421	0.003966367
TCEAL6	-2.310270408	-4.136510499	2.69e-14	8.81e-13
TCF21	-2.30242575	-3.792814867	2.3e-14	7.61e-13
TCHH	-3.509243619	5.449791474	1.74e-26	1.94e-24
TCHHL1	-2.109886315	1.67752871	1.45e-07	2.09e-06
TCN1	-2.359806283	4.534224053	7.6e-14	2.35e-12
TCP11L2	-1.055800835	3.175035341	1.4e-13	4.21e-12
TCTE1	-2.724762435	-2.37037586	4.04e-20	2.53e-18
TCTEX1D4	-1.856194134	-2.707382799	6.92e-17	3.02e-15
TDRD12	1.534624885	-0.07695941	0.001519159	0.007061092
TDRD9	1.805097749	0.488333223	1.77e-05	0.00016542
TECRL	-3.23824296	-2.339590486	3.35e-14	1.08e-12
TEKT1	-3.768269248	-0.486287471	8.81e-40	2.85e-37
TEKT2	-1.945146412	-1.031302997	4.02e-15	1.44e-13
TEKT3	-1.092788097	-2.639637161	2.22e-06	2.58e-05
TEKT4	-1.827734308	-2.400135048	4.64e-11	1.06e-09
TERT	1.265284436	-0.612937275	1.35e-06	1.65e-05
TESC	-3.322013925	1.781909434	1.96e-59	1.82e-56
TEX11	-1.395727291	-1.601848257	1.37e-08	2.31e-07
TEX13B	1.558526754	-3.946989477	0.001260486	0.006067914
TEX26	-3.571683757	-3.276477614	4.13e-21	2.89e-19
TEX29	1.370519762	-0.051259437	5.28e-06	5.57e-05
TF	-2.069028968	3.550049732	1.16e-09	2.21e-08
TFF1	-2.717921692	0.229199732	1.82e-07	2.58e-06
TFF3	-1.925808887	4.329622679	1.94e-06	2.29e-05
TFPI2	1.379555159	3.543975388	0.002756107	0.011495822
TGFBR3	-1.406239184	3.559606707	3.12e-13	9.04e-12
TGM3	-2.63768471	8.877708281	8.96e-12	2.23e-10
TGM7	-3.04572286	-1.046193588	6.81e-15	2.36e-13
TH	2.19984059	1.870200458	3.62e-06	3.99e-05
THRSP	-3.276268035	-2.404820112	3.65e-24	3.36e-22
THSD4	-1.214371506	5.302189546	7.03e-15	2.44e-13
THSD7B	-1.068882883	0.132624412	0.000722948	0.003836692
TIMP4	-2.02876889	-0.301893719	7.35e-19	4.03e-17
TJP3	-1.992400186	3.189202574	5.97e-15	2.08e-13
TKTL1	-2.52451098	3.194137834	2.69e-06	3.07e-05
TLE2	-1.791061772	3.054176232	2.57e-21	1.86e-19
TMC5	-2.272461883	2.400445577	2.14e-17	1.01e-15
TMEFF2	-1.511256046	-2.967777816	3.33e-05	0.000285254
TMEM100	-1.629175181	-0.574906786	2.17e-11	5.17e-10
TMEM114	2.360931561	-2.91651707	0.000107111	0.000785982
TMEM132C	-2.413015444	-1.264826503	9.94e-16	3.84e-14
TMEM143	-1.002149782	2.327122799	1.89e-16	7.87e-15
TMEM151A	1.486299505	-1.514475971	0.000122026	0.000881765
TMEM163	-1.363428481	0.589733053	5.06e-11	1.15e-09
TMEM178A	-1.514977792	-0.671466007	7.31e-08	1.11e-06
TMEM182	-1.516384104	2.928824018	2.29e-18	1.2e-16
TMEM190	-3.242570123	-1.687494401	9.05e-28	1.16e-25
TMEM202	2.165051946	-3.91463235	0.008415129	0.028229978
TMEM210	-3.83959978	-3.837239076	1.27e-23	1.12e-21
TMEM211	-1.266553353	-2.645595508	0.004235578	0.0162872
TMEM212	-4.326646807	-2.781737983	5.8e-19	3.22e-17
TMEM213	-3.223320031	0.350583607	9.12e-11	1.99e-09
TMEM232	-2.341327587	-1.214230928	1.8e-34	3.94e-32
TMEM233	-1.435946067	-0.010213153	5e-10	1.01e-08
TMEM249	1.084709226	-2.090604095	0.000123295	0.000889357
TMEM252	-1.407558692	-3.654222634	8.01e-06	8.16e-05
TMEM35A	-1.411222838	-0.56844972	6.75e-07	8.71e-06
TMEM38A	-1.788773984	3.634986352	5.91e-14	1.86e-12
TMEM52	-2.588992116	1.500137749	1.85e-32	3.43e-30
TMEM52B	1.151937534	0.813214418	0.001320715	0.006301244
TMEM56	-1.422321299	1.485654146	5.38e-10	1.08e-08
TMEM61	-1.156281842	-0.550646489	1.38e-07	2e-06
TMOD1	-2.041752646	3.059774649	7.72e-13	2.15e-11
TMPRSS11A	-1.883338432	5.530821629	7.68e-09	1.35e-07
TMPRSS11B	-4.644586785	5.10237768	4.75e-33	9.13e-31
TMPRSS11BNL	-2.221518332	1.612901696	1.63e-07	2.33e-06
TMPRSS11E	-1.391246534	6.166937002	3.57e-06	3.94e-05
TMPRSS15	1.90983371	-1.223919585	0.006459264	0.022878761
TMPRSS2	-2.069673123	3.530824731	5.58e-11	1.26e-09
TMSB15A	1.317675289	-0.22613694	0.000391358	0.002332226
TNFRSF11A	-1.30619266	2.234076012	1.25e-15	4.74e-14
TNFRSF19	-1.022076161	3.798606945	8.6e-08	1.29e-06
TNFRSF4	1.016807303	2.338540376	8.19e-06	8.31e-05
TNMD	-3.190359393	-3.61999419	4.24e-21	2.96e-19
TNNC1	-2.254980018	5.979446488	1.01e-08	1.74e-07
TNNC2	-3.130513964	5.632578446	3.36e-18	1.73e-16
TNNI1	-1.57624851	6.867743211	3.56e-06	3.93e-05
TNNI2	-2.606754838	6.259040917	3.73e-14	1.2e-12
TNNT1	-1.879252239	7.227194928	9.63e-12	2.38e-10
TNNT3	-2.213608908	7.08751902	5.11e-10	1.03e-08
TNXB	-2.090133215	3.509833407	4.8e-18	2.42e-16
TOGARAM2	-1.521086498	0.261521414	8.59e-13	2.38e-11
TOX3	-2.232651433	-0.911413778	7.37e-08	1.12e-06
TP53INP2	-1.019149145	6.055312061	5.28e-11	1.19e-09
TPM2	-1.81241393	8.204198853	2.16e-15	7.99e-14
TPO	-1.075145209	-0.876718331	7.99e-06	8.14e-05
TPPP	-1.243783263	4.229248583	2.35e-11	5.57e-10
TPPP2	-2.694126713	-3.556683677	2.78e-22	2.19e-20
TPRG1	-1.465610711	4.113445063	2.77e-14	9.03e-13
TPTE	2.151920074	-3.941538887	0.012967343	0.039839169
TPTEP1	-1.177269304	2.15498499	0.000119217	0.000863616
TRDN	-2.822821985	5.007312502	3.29e-11	7.67e-10
TREH	-1.774533428	-2.217217308	5.42e-10	1.09e-08
TREM1	1.058776521	3.6041323	0.000378831	0.002276228
TREM2	1.063449746	3.886413002	6.23e-06	6.48e-05
TREML3P	1.314755192	-1.482625735	0.001820091	0.008194903
TREML4	1.226219341	-3.205528395	0.003389046	0.013587546
TREX2	1.222676084	2.809908165	0.000387581	0.002315818
TRH	-2.038964712	-3.723691162	1.08e-12	2.93e-11
TRIL	-1.112253287	2.039406725	3.6e-07	4.87e-06
TRIM31	-1.024387766	0.337719512	4.84e-05	0.000395306
TRIM40	-1.099391628	-3.120748083	0.006599415	0.023265908
TRIM54	-1.986988935	3.270120142	1.71e-07	2.44e-06
TRIM55	-1.878165008	1.066373705	1.9e-08	3.18e-07
TRIM63	-1.750463678	3.020018807	7.58e-06	7.79e-05
TRIM72	-1.660511253	3.369796868	1.22e-06	1.51e-05
TRIML1	1.497098093	-1.082940693	0.000757313	0.003983767
TRIML2	1.505807235	1.600733783	0.003659463	0.014449806
TRNP1	-1.709543402	4.067146048	1.17e-23	1.04e-21
TRPM1	-2.112830132	-1.884638317	9.39e-12	2.33e-10
TRPV3	1.01320293	4.275927039	0.000482858	0.002765805
TRPV6	-2.837932862	1.414334291	1.63e-22	1.32e-20
TSPAN1	-1.325326375	5.683064781	1.42e-06	1.72e-05
TSPAN12	-1.797119455	1.789367604	2.36e-22	1.89e-20
TSPAN19	-4.314311903	-2.005748628	9.9e-29	1.37e-26
TSPAN6	-1.039795256	5.290092473	3.82e-18	1.94e-16
TSPAN8	-2.795301854	0.677522239	2.63e-17	1.23e-15
TSPY1	5.959542277	-2.664448325	1.37e-05	0.000130943
TSPY10	4.863023557	-3.232401852	0.000193256	0.001300057
TSPY2	5.296418182	-3.143934098	2.22e-05	0.000200894
TTC25	-2.004951387	-0.309328319	3.48e-21	2.45e-19
TTC29	-2.752245583	-1.972850571	1.61e-11	3.92e-10
TTC9	-1.469865191	5.29649001	2.11e-14	7.04e-13
TTLL10	-1.39493166	-1.197745979	1.32e-09	2.53e-08
TTLL6	-1.045203835	-3.088389262	0.005437603	0.019900416
TTN	-2.397823132	8.158525797	7.17e-12	1.8e-10
TTYH1	-1.044441263	0.309758438	3.83e-06	4.19e-05
TUBA3E	1.765136079	-1.722566121	0.006614859	0.0232881
TUBA4B	-1.482218787	-0.607602642	5.91e-07	7.69e-06
TUNAR	-1.540135769	-4.002719017	0.00075107	0.003956037
TUSC5	-3.71662515	-1.541545126	2.41e-27	2.98e-25
TXLNB	-2.246891009	3.083926865	1.26e-14	4.25e-13
TYR	-2.060785155	-2.340838508	6.13e-05	0.000485997
TYRP1	-1.945329645	0.457251734	2.28e-09	4.24e-08
UBD	1.133589519	3.127248482	0.001412106	0.00667008
UBL3	-1.068392737	5.16811324	1.18e-24	1.12e-22
UBXN10	-1.300875198	1.295514608	2.23e-07	3.14e-06
UCN2	1.281704306	2.701627364	4.32e-08	6.81e-07
UCP3	-1.837657298	1.447214268	1.54e-13	4.6e-12
UGT1A10	-1.615625752	1.441882243	0.000827103	0.004291033
UGT1A7	-1.746827689	3.133048118	0.000167586	0.001155625
UGT1A8	-1.557794123	-0.095575853	0.004213533	0.016225447
UGT2B11	-5.167624011	-3.447254643	3.58e-23	3.09e-21
UGT2B28	-4.391940202	-2.998979849	6.19e-23	5.23e-21
UGT3A1	-2.109271578	-3.315685057	3.11e-06	3.5e-05
UNC13C	-1.033698049	-3.023107969	0.005051523	0.018729818
UNC45B	-2.364845858	3.230510123	4.64e-10	9.37e-09
UPB1	1.534269369	-0.437448364	0.000374346	0.002256355
UPK1A	-2.542217766	1.521378407	1.74e-12	4.61e-11
UPK1B	-2.09830018	5.269657429	1.3e-06	1.6e-05
UPK3A	-2.96014099	-2.228646635	1.08e-34	2.41e-32
UPK3B	-1.495689371	3.613299159	2.41e-08	3.97e-07
USP13	-1.234599564	4.353444336	2.38e-13	7e-12
USP32P1	1.091674044	-1.358518517	0.009952013	0.032414081
UTS2	1.506901764	-1.750689933	4.79e-05	0.000391999
VCX3A	-1.554716409	-3.047279503	0.003204144	0.012999796
VEGFD	-1.695788881	-0.962325053	3.96e-10	8.05e-09
VGLL2	-2.292639978	0.007050025	5.81e-09	1.04e-07
VIP	-1.473693823	-2.581762851	3.17e-07	4.36e-06
VIPR2	-1.431485554	-1.434187911	2.28e-07	3.21e-06
VIT	-1.42052024	1.588371284	1.6e-07	2.3e-06
VSIG10L	-1.307534299	5.699707834	7.44e-08	1.13e-06
VSIG2	-2.879905717	1.495601259	3.95e-26	4.21e-24
VSIG8	-1.177952002	3.785471936	0.001290685	0.006186965
VSTM2B	2.539965455	-3.94477661	0.003740367	0.014715049
VTCN1	-1.069132066	2.29656885	0.003934759	0.015349328
VWA2	-1.081091806	1.411200223	4.22e-07	5.66e-06
VWA3A	-3.064127833	-2.014900229	8.68e-26	9.11e-24
VWA3B	-2.465418785	-0.622006788	1.5e-23	1.32e-21
VWA5B1	-1.258027145	-3.714722555	5.64e-05	0.000454135
VWA5B2	-1.088079943	-1.465305153	3.17e-06	3.55e-05
VWDE	-1.175720822	-0.621466354	0.001276744	0.006134578
WDR38	-3.421306331	-1.036304394	1.06e-32	2.02e-30
WDR49	-2.423626082	-1.247068477	1.2e-13	3.61e-12
WDR63	-1.716098836	-0.636152928	5.58e-16	2.23e-14
WDR78	-1.304802586	0.494727827	3.47e-12	9e-11
WDR93	-1.818114964	-2.324925588	9.61e-13	2.64e-11
WFDC12	2.387242556	4.43176844	6.22e-06	6.48e-05
WFDC2	-2.869731952	5.555490337	1.27e-16	5.39e-15
WFDC5	1.187060051	4.421665669	0.000168954	0.001163483
WFDC6	-3.820926795	-3.914490994	3.74e-16	1.52e-14
WFIKKN2	-1.180389219	-1.458684726	0.002517857	0.010683708
WIF1	-2.575903929	1.333340979	1.14e-08	1.94e-07
WNK4	-1.488843092	0.135891389	3.97e-10	8.08e-09
WNT6	1.84122532	0.412710545	1.13e-06	1.39e-05
XAGE3	5.565857825	-2.313248373	2.73e-05	0.000240408
XAGE5	2.351611215	-4.050524246	0.008324605	0.027996165
XIRP1	-3.004446878	4.859235083	9.85e-22	7.48e-20
XIRP2	-2.228631274	6.334500726	7.72e-06	7.9e-05
XK	-1.01850574	1.894756348	4.12e-06	4.47e-05
XKR4	1.508095445	-0.433523253	0.006471533	0.022910262
XPNPEP2	-1.318535514	0.330485515	3.71e-06	4.08e-05
YIPF7	-1.894893027	-1.065136478	1.81e-06	2.16e-05
YWHAEP7	1.101141641	-3.797982679	0.010711526	0.034479735
ZAN	1.06373758	0.62044585	0.001458717	0.006837596
ZBBX	-3.588907557	-2.314335469	7.98e-16	3.11e-14
ZBP1	1.051074741	2.438053908	0.000182025	0.001237588
ZBTB16	-2.296116189	0.377494376	6.61e-17	2.9e-15
ZBTB7C	-1.197325888	5.12119828	4.81e-07	6.36e-06
ZBTB8B	1.564587179	-2.604263676	0.000727941	0.00385415
ZDHHC15	-1.931949253	-0.53250376	7.21e-15	2.49e-13
ZFR2	1.917843993	0.291784659	0.001313765	0.006276912
ZG16	1.216345148	-3.712270731	0.003839799	0.015048082
ZG16B	-6.172471699	8.355628704	1.41e-54	1.1e-51
ZMYND10	-3.296675919	0.335665962	2.45e-43	1.02e-40
ZMYND12	-1.827004228	-1.203535081	1.27e-22	1.05e-20
ZNF106	-1.21343017	6.52136346	2.47e-17	1.16e-15
ZNF385D	-1.14260573	0.708463219	1.24e-07	1.81e-06
ZNF418	-1.02872736	-0.981934122	1.27e-07	1.85e-06
ZNF471	-1.065479817	0.460101095	2.16e-06	2.53e-05
ZNF486	-1.100544939	0.984564091	1.09e-07	1.6e-06
ZNF492	-1.442240462	-2.495051637	4.2e-07	5.64e-06
ZNF534	-1.225585496	-3.449426099	1.77e-05	0.000165194
ZNF541	1.385551413	0.616066855	0.002677993	0.011234441
ZNF626	-1.143963703	0.6044033	2e-08	3.33e-07
ZNF648	-1.186822633	-3.652811275	0.006590497	0.023238491
ZNF676	-1.355893204	-2.980675279	1.06e-05	0.000105058
ZNF677	-1.203356257	1.002396669	7.57e-10	1.49e-08
ZNF727	-1.013155302	-3.120395933	0.000912429	0.004670636
ZNF735	-3.770537999	-4.062153618	4.57e-15	1.62e-13
ZNF835	-1.213734147	-1.565874707	5.98e-09	1.07e-07
ZNF844	-1.360204832	2.066652526	1.03e-12	2.82e-11
ZNF853	-1.007329971	2.104603844	3.52e-06	3.9e-05
ZNF98	-1.009447329	-3.904867831	0.002901892	0.011990913
ZP2	-1.226333814	-3.644250478	0.000350564	0.002134094
ZP4	2.542434485	-2.474679881	3.27e-06	3.65e-05
ZPBP2	3.681229647	-2.585041975	8.13e-05	0.000620881
ZSCAN1	-1.180107382	-3.814706627	1.42e-05	0.000136078
