# Supplementary material for: Identification and validation of key modules and hub genes associated with the pathological stage of oral squamous cell carcinoma by weighted gene co-expression network analysis
Source: PeerJ. 2020 Feb 4;8:e8505. doi: 10.7717/peerj.8505 (PMC7006519; doi:10.7717/peerj.8505)
Supplement: File S4 [file peerj-08-8505-s004.zip › diff-all.txt]

id	logFC	logCPM	PValue	FDR
RP11-369C8.1	-6.088502092	5.393209389	6.97E-38	7.36E-35
LINC00314	-5.965459378	-4.016471322	6.42E-34	1.33E-31
LINC01829	-5.499864407	-1.354970743	1.94E-77	3.30E-74
RP11-255P5.3	-5.062016146	5.824220917	4.99E-27	1.53E-24
RP11-1096D5.2	-4.948565571	3.219705695	1.69E-20	3.46E-18
LINC01889	-4.745205373	3.497174772	1.30E-29	5.31E-27
SRGAP3-AS2	-4.61012194	5.253775703	3.45E-21	7.50E-19
CTD-2380F24.1	-4.5220003	3.721456991	1.30E-49	1.92E-46
SLC8A1-AS1	-4.5017762	6.189813074	1.73E-78	1.28E-74
LINC00443	-4.486763728	3.449938234	4.70E-37	4.34E-34
LINC02160	-4.450475564	3.397190615	2.34E-33	1.57E-30
MUC19	-4.311146053	5.653836267	4.13E-34	3.05E-31
RP11-356K23.1	-4.055824416	5.463152827	2.46E-31	1.16E-28
LINC01765	-4.006757817	3.704990396	1.69E-25	5.00E-23
MIR133A1HG	-3.998268646	7.804399749	2.58E-27	8.65E-25
RP11-351J23.1	-3.794100403	9.493232569	6.16E-28	2.27E-25
AC003090.1	-3.668407516	5.944170711	2.52E-31	1.16E-28
RP11-351J23.2	-3.667386441	5.625314439	8.78E-33	5.40E-30
AC005532.5	-3.594893072	6.1387754	5.68E-51	1.05E-47
RP1-193H18.3	-3.441261729	3.227815302	3.46E-17	5.11E-15
HCG22	-3.432054042	8.132210381	3.04E-27	9.77E-25
RP11-268F1.3	-3.418748814	3.133160254	7.20E-15	6.82E-13
RP11-469H8.6	-3.395282691	5.372885609	1.97E-15	2.04E-13
LINC00551	-3.354681998	3.921369434	6.90E-32	3.64E-29
RP11-60L3.6	-3.351694766	3.580969755	2.38E-15	2.37E-13
IL12A-AS1	-3.340266265	5.376010787	3.10E-54	7.63E-51
DLGAP1-AS5	-3.206402438	6.486482044	1.33E-12	8.95E-11
RP11-424M24.5	-3.19226633	2.99622417	6.52E-12	3.73E-10
AC107218.3	-3.110833062	3.203371044	6.15E-20	1.14E-17
LINC01482	-3.061943552	-2.594375276	6.87E-42	2.50E-39
LINC01983	-3.052185322	4.554395379	5.20E-19	9.14E-17
RP11-434I12.3	-3.033009006	4.542724129	1.29E-10	6.05E-09
LINC00330	-3.032365382	5.904287664	1.62E-16	1.97E-14
RP11-6I2.4	-3.01984076	3.93249701	8.69E-14	7.13E-12
LINC01497	-3.019234506	-3.311212862	5.72E-11	1.28E-09
RP4-539M6.14	-2.994819083	3.792033338	1.86E-15	1.96E-13
AL161668.5	-2.984886725	4.166132381	2.16E-27	7.58E-25
AC103563.9	-2.959805305	5.06998437	3.53E-13	2.58E-11
RP11-875H7.5	-2.957365281	4.04013599	6.84E-11	3.35E-09
C10orf71-AS1	-2.954889615	5.233919506	4.04E-11	2.03E-09
RP11-930P14.1	-2.936664297	3.377419179	2.11E-12	1.37E-10
AC013264.2	-2.907197737	4.252801905	1.23E-21	2.75E-19
AC002398.12	-2.884654071	4.571899632	1.26E-14	1.16E-12
ALDH1L1-AS2	-2.859384934	4.349362181	5.33E-17	7.43E-15
FALEC	-2.837396822	5.871512558	3.23E-32	1.83E-29
RP11-237N19.3	-2.831357331	4.976615579	2.10E-22	5.01E-20
RP11-184I16.4	-2.810825352	4.683831462	3.30E-20	6.41E-18
RP11-296E23.1	-2.801177387	5.606850821	4.48E-09	1.64E-07
LINC01207	-2.793490044	-2.356190748	3.34E-09	6.08E-08
CTC-239J10.1	-2.787437872	3.097002829	1.98E-15	2.04E-13
LINC01913	-2.760167931	-4.114033873	8.55E-10	1.68E-08
UG0898H09	-2.75847786	4.548567629	2.14E-17	3.29E-15
LINC01697	-2.753892553	6.055838854	1.36E-16	1.71E-14
AC147651.5	-2.7208271	3.476923246	5.16E-16	5.95E-14
FOXCUT	-2.716959748	5.045534508	6.38E-29	2.48E-26
MIR1-1HG	-2.70322025	7.288696935	5.51E-09	1.97E-07
RP5-978I12.1	-2.669424125	3.589731856	1.09E-06	2.41E-05
AC103563.8	-2.65673701	4.7149366	3.26E-15	3.13E-13
LINC01513	-2.63312753	3.132493245	1.09E-11	5.99E-10
RP11-56L13.1	-2.607265256	4.69103978	1.65E-10	7.54E-09
AQP4-AS1	-2.599645511	4.035732716	1.39E-14	1.26E-12
LINC02095	-2.597905378	-3.606682933	2.25E-10	4.68E-09
LINC01489	-2.586844757	3.132319809	4.04E-11	2.03E-09
RP11-989E6.3	-2.575805799	3.218800365	3.70E-12	2.24E-10
RP11-17M24.3	-2.549038218	3.273504256	5.75E-14	4.82E-12
RP11-362K2.2	-2.548660371	4.32933358	6.34E-12	3.66E-10
AC024592.9	-2.547449329	5.85619459	7.22E-21	1.52E-18
CTC-264K15.6	-2.538869041	4.041448988	1.33E-07	3.54E-06
FAM167A-AS1	-2.538786758	4.300849646	6.30E-09	2.21E-07
CTA-363E6.2	-2.536433503	3.693242575	2.47E-11	1.31E-09
PANCR	-2.530879062	4.136961681	2.60E-10	1.13E-08
UMODL1-AS1	-2.52408654	-3.092277755	1.88E-13	5.57E-12
AC079630.2	-2.514272346	3.705763025	1.23E-09	4.77E-08
LINC01405	-2.482765263	-0.054629104	7.51E-15	2.59E-13
MYHAS	-2.473046707	7.035144509	4.99E-18	8.01E-16
RP11-281P23.1	-2.470780583	4.611834606	3.11E-22	7.18E-20
RMST	-2.428564919	3.307411878	2.07E-08	6.47E-07
LINC01996	-2.42418011	4.094854825	1.49E-10	6.89E-09
HOXB-AS2	-2.400120207	3.645500723	7.80E-17	1.01E-14
CTD-2083E4.7	-2.394649678	5.740168166	3.57E-12	2.20E-10
RP4-651E10.4	-2.388129481	4.067758582	2.39E-19	4.30E-17
RP11-60A8.1	-2.354617359	4.338905189	2.61E-17	3.93E-15
CTC-297N7.7	-2.343566229	4.041461656	3.66E-12	2.23E-10
RP11-739N20.2	-2.342499946	4.310577274	1.65E-24	4.69E-22
RP11-180K7.1	-2.33571064	3.25831515	4.19E-10	1.75E-08
RP11-10H3.1	-2.309916687	4.017782727	1.04E-06	2.31E-05
RP11-641D5.2	-2.282415652	4.91471713	3.74E-17	5.41E-15
RP11-120J1.1	-2.281535369	3.660503863	4.30E-13	3.08E-11
C8orf34-AS1	-2.276483201	4.315319307	8.47E-09	2.88E-07
RP4-547N15.3	-2.274404935	3.088598035	8.72E-09	2.94E-07
TUSC8	-2.272840778	4.522948882	7.16E-06	0.00012988
RP11-594N15.3	-2.266290051	6.549449165	1.50E-15	1.62E-13
RP11-863K10.2	-2.265165755	3.039459456	3.83E-08	1.12E-06
LINC01798	-2.255597244	-3.252881003	1.89E-21	1.40E-19
PCAT18	-2.249263197	3.648413389	8.04E-07	1.83E-05
RP11-412H8.2	-2.230879836	3.292476809	1.53E-07	3.93E-06
RP11-390E23.3	-2.228238192	3.287568263	4.05E-08	1.18E-06
ZFY-AS1	-2.219251721	4.436981134	4.73E-10	1.95E-08
CTC-490G23.2	-2.212567946	8.499195868	3.42E-14	2.93E-12
RP1-8B1.4	-2.206675457	3.689055145	2.15E-11	1.15E-09
RP11-760H22.2	-2.206354461	7.368315532	6.29E-24	1.72E-21
RP11-110L15.2	-2.189585341	3.055580311	9.42E-10	3.72E-08
CLDN10-AS1	-2.18471944	4.099915733	4.82E-07	1.15E-05
LINC02036	-2.170923823	4.82164274	2.23E-14	1.98E-12
RP11-963H4.3	-2.170246453	3.129278736	2.51E-13	1.91E-11
DIO2-AS1	-2.154130105	3.677230798	7.97E-10	3.16E-08
LINC01395	-2.141575416	5.688075612	1.51E-16	1.86E-14
LINC01894	-2.141330824	3.474585586	8.48E-11	4.09E-09
LINC02038	-2.139833518	3.651744443	4.70E-10	1.95E-08
RP11-150O12.3	-2.134288557	3.318066937	1.23E-10	5.80E-09
IDI2-AS1	-2.124397502	4.764344985	1.66E-23	4.38E-21
PP14571	-2.115393113	7.169310167	1.33E-16	1.69E-14
AC016768.1	-2.114216212	3.124582539	4.09E-06	7.97E-05
RP11-380D23.1	-2.085025683	3.259071431	2.34E-08	7.21E-07
CTD-3064M3.4	-2.07599355	4.834174806	4.30E-12	2.54E-10
LINC02147	-2.069927807	3.292521746	2.89E-14	2.51E-12
HHATL-AS1	-2.06840116	3.088850923	7.80E-10	3.11E-08
RP11-141J13.3	-2.050205177	3.402764701	1.27E-12	8.63E-11
ADARB2-AS1	-2.045892545	4.492397874	2.28E-08	7.06E-07
RP11-503C24.6	-2.045273337	3.254078629	3.38E-06	6.72E-05
RP11-122M14.1	-2.039841261	4.111063578	3.13E-13	2.34E-11
RP11-757G1.6	-2.034090927	6.084170497	6.48E-17	8.86E-15
PGM5-AS1	-2.033516538	-4.060867901	8.87E-10	1.74E-08
BCAS1	-2.014110096	2.693972537	3.46E-17	1.60E-15
RP11-108K14.12	-2.009905019	5.234121419	1.70E-10	7.69E-09
LINC01101	-2.00734543	-3.933861825	9.89E-06	9.85E-05
AF064858.6	-1.99980514	7.249452891	2.29E-20	4.58E-18
SOX2-OT	-1.996199812	8.335209151	9.98E-14	8.10E-12
C5orf66-AS1	-1.993012202	1.711968362	1.55E-11	3.77E-10
RP5-875H18.4	-1.990027265	3.091803425	3.45E-12	2.14E-10
AL121578.2	-1.986853523	3.430187913	7.00E-05	0.000917192
CTD-2626G11.2	-1.985024606	4.917088717	8.67E-07	1.95E-05
RP11-422N16.3	-1.98453477	3.041186343	2.80E-10	1.19E-08
AC107072.2	-1.981464399	3.548624995	5.11E-10	2.09E-08
AC011286.1	-1.978503795	4.09455726	1.11E-13	8.91E-12
CTB-51J22.1	-1.974671365	4.876211003	8.48E-18	1.33E-15
RP11-678G14.3	-1.971427123	3.767052634	3.15E-08	9.46E-07
RP3-414A15.10	-1.958790129	3.543379676	4.67E-14	3.97E-12
ATP13A5-AS1	-1.957113768	3.120496219	2.04E-09	7.90E-08
AC093159.1	-1.942966811	5.594274787	1.73E-10	7.79E-09
SALRNA1	-1.94233198	4.730470463	4.91E-20	9.30E-18
LINC01634	-1.934745066	5.268998991	9.12E-12	5.14E-10
LLNLR-268E12.1	-1.931639632	5.315562294	1.03E-15	1.16E-13
RP11-991C1.1	-1.917564963	3.340309788	7.11E-06	0.000129256
ADAMTS9-AS1	-1.913994101	4.938792414	1.74E-16	2.08E-14
WDR86-AS1	-1.913960068	-1.258709445	8.44E-15	2.89E-13
RP11-88H10.2	-1.90594288	3.057319689	1.88E-07	4.80E-06
ERVH48-1	-1.900716172	7.399723224	5.62E-07	1.32E-05
AC005616.2	-1.89998025	3.168937579	4.79E-05	0.000658005
RP11-235G24.3	-1.897438555	5.07173203	3.25E-13	2.40E-11
C15orf59-AS1	-1.892468746	4.554933072	1.23E-06	2.71E-05
CTA-363E6.6	-1.889462357	3.253135977	1.83E-10	8.08E-09
RP11-146D12.2	-1.884215087	3.708863243	6.59E-13	4.59E-11
RP11-68I18.10	-1.871792909	6.294955856	6.85E-12	3.89E-10
CTD-2540L5.6	-1.863071488	4.897698829	1.73E-13	1.36E-11
AC097713.3	-1.857529474	4.096824234	0.000141158	0.001631381
RP11-677M14.3	-1.855339285	5.302520818	2.12E-30	9.21E-28
RP11-742D12.2	-1.834313155	3.267910353	4.75E-07	1.13E-05
MEOX2-AS1	-1.83390469	3.810129863	4.81E-08	1.37E-06
RP11-115H13.1	-1.833227858	6.468637526	9.18E-05	0.001156941
RP11-700H6.1	-1.831277458	3.181566784	1.10E-07	2.99E-06
ACBD3-AS1	-1.825268855	6.188683344	6.39E-23	1.63E-20
RP3-428L16.1	-1.824293116	4.631647849	4.12E-12	2.45E-10
LINC01206	-1.822962235	8.334165293	6.23E-07	1.45E-05
RP11-274H24.1	-1.813257846	3.671807952	3.58E-08	1.06E-06
RP1-232P20.1	-1.810215491	5.69187355	1.02E-08	3.36E-07
RP11-739N10.1	-1.806362067	3.110614808	1.66E-06	3.56E-05
CTC-327F10.4	-1.794901118	4.909445828	2.40E-09	9.14E-08
RP1-127D3.4	-1.788950804	3.461782293	1.41E-07	3.69E-06
RP11-831A10.1	-1.787377973	4.78069866	0.000219621	0.002363311
CTD-2589M5.4	-1.779783641	3.102360826	5.28E-05	0.000717224
LINC01170	-1.777111192	4.199066648	6.19E-12	3.60E-10
TTC39A-AS1	-1.770596317	4.02923216	9.50E-12	5.31E-10
RP11-10L7.1	-1.764859409	4.404520117	4.48E-17	6.37E-15
RP11-575H3.1	-1.76407014	4.724543786	6.89E-09	2.41E-07
DSG1-AS1	-1.750647508	8.065471428	2.64E-12	1.68E-10
FLG-AS1	-1.749098715	7.770328967	2.17E-15	2.19E-13
AC002463.3	-1.748849721	3.285428794	0.000237093	0.002504911
LINC00525	-1.748595287	5.105713218	8.53E-09	2.89E-07
ABHD11-AS1	-1.746959974	6.291578287	4.09E-16	4.79E-14
RP11-208N14.4	-1.743579105	3.026059416	6.01E-06	0.000111319
AC104389.28	-1.743390384	6.455208962	0.001100331	0.008336878
LINC01228	-1.742221881	3.569104064	8.94E-05	0.001132028
MEIS1-AS3	-1.741934209	3.243092141	3.81E-10	1.62E-08
WI2-87327B8.1	-1.739199509	3.400357072	7.08E-06	0.000129189
RP11-432J24.5	-1.735507592	3.102596522	8.40E-07	1.91E-05
AC053503.6	-1.73501395	4.110208776	7.37E-05	0.000956625
LINC01978	-1.728608909	-3.032877552	8.23E-13	2.28E-11
RP11-128P17.4	-1.727336244	3.170264477	0.000175936	0.001956755
LINC00675	-1.726962991	-0.376804127	6.36E-08	9.74E-07
RP5-1065P14.2	-1.725131965	3.571826092	1.43E-07	3.73E-06
SLC26A4-AS1	-1.715937576	5.052825197	2.33E-07	5.87E-06
RP11-225N10.1	-1.712949436	4.236316473	1.37E-11	7.44E-10
RP11-193M21.1	-1.708850623	3.732536736	0.000316971	0.00312945
RP11-964E11.2	-1.707597235	7.203247913	2.62E-10	1.13E-08
RP4-536B24.2	-1.704074149	3.540481082	1.52E-10	6.95E-09
LINC00492	-1.703926844	-3.648496187	1.15E-08	1.97E-07
RP11-321G12.1	-1.70270253	5.673822091	4.13E-10	1.73E-08
RP11-168O16.2	-1.697239764	3.855651447	1.40E-05	0.000232084
DRAIC	-1.694977053	4.719555975	1.52E-15	1.62E-13
LINC01266	-1.69405191	-3.812517358	1.00E-07	1.48E-06
AC005237.4	-1.692058518	3.823884158	4.63E-09	1.68E-07
RP11-114G11.5	-1.688343683	4.106647573	1.49E-05	0.000243022
LINC01091	-1.686312678	6.222222323	7.58E-17	1.00E-14
RP11-680C21.1	-1.682467401	5.046897734	8.54E-07	1.93E-05
CTC-327F10.5	-1.677433152	3.968050384	9.75E-08	2.68E-06
RP3-473B4.3	-1.674108331	3.169846967	1.39E-12	9.25E-11
LA16c-380A1.1	-1.670609293	4.379559513	3.72E-13	2.69E-11
AC118754.4	-1.669337288	3.910232079	2.56E-09	9.69E-08
RP11-68I3.5	-1.668534151	3.605083454	9.09E-11	4.36E-09
LINC01158	-1.66803691	3.340634689	1.60E-05	0.00025666
RP11-510M2.5	-1.667097549	3.056187105	3.37E-05	0.000492364
LINC01230	-1.661257868	3.379606771	2.31E-08	7.14E-07
LANCL1-AS1	-1.660538671	6.335978753	4.04E-10	1.70E-08
RP11-700N1.1	-1.658097293	3.419240939	4.54E-06	8.67E-05
LINC01754	-1.655814589	3.057203256	1.71E-06	3.62E-05
AP000438.2	-1.655612183	3.158577857	9.10E-06	0.000161569
AP001347.6	-1.653097314	5.699648731	2.91E-15	2.82E-13
PART1	-1.64012623	8.898609342	1.03E-09	4.05E-08
TLX1NB	-1.639570363	3.976333433	3.60E-07	8.75E-06
LINC01269	-1.637878945	7.394273066	1.48E-10	6.89E-09
AC011513.4	-1.633113496	3.553177831	1.58E-08	5.10E-07
RP11-250B2.3	-1.632689305	5.446591978	2.59E-15	2.55E-13
LINC01372	-1.630139934	6.586196189	1.04E-10	4.94E-09
RP11-227F19.5	-1.628691368	3.136765424	6.95E-09	2.42E-07
RP11-483P21.2	-1.625759999	6.550372694	6.56E-19	1.13E-16
RP6-159A1.3	-1.624790869	4.336802153	2.84E-09	1.07E-07
RP11-57H12.3	-1.619073785	3.951775913	2.21E-12	1.42E-10
AC013275.2	-1.600945037	3.355793236	7.13E-05	0.000931102
LINC01625	-1.592682922	3.286318287	8.85E-09	2.96E-07
LINC01554	-1.59020477	-1.258490688	1.11E-08	1.90E-07
AC004947.2	-1.588722372	3.74105051	2.20E-07	5.58E-06
LINC01644	-1.583191457	5.062595297	9.30E-06	0.000164681
CTD-2547H18.1	-1.578364216	4.191254142	1.40E-07	3.68E-06
AC005162.5	-1.573444191	4.695622559	8.58E-08	2.38E-06
RP11-1036E20.9	-1.569488782	3.355927183	1.70E-05	0.000271538
SMC2-AS1	-1.563466019	4.675057304	3.87E-12	2.32E-10
RP11-297J22.1	-1.563439943	3.370914514	7.35E-06	0.000133096
RP11-503C24.2	-1.563337867	3.437549233	0.001344539	0.009706181
ZNF503-AS1	-1.563036015	7.525688147	7.81E-09	2.69E-07
RP11-219B17.3	-1.562748266	3.915201284	1.31E-13	1.04E-11
LINC00284	-1.56256649	6.151070636	0.002340059	0.014707523
AC002451.3	-1.560981271	3.228066168	1.22E-08	3.99E-07
AF186192.1	-1.556035159	3.532284799	1.32E-07	3.51E-06
LINC01612	-1.554278685	3.196192213	0.000205467	0.00222816
LINC01954	-1.549617542	3.121692617	7.22E-07	1.66E-05
RP13-379O24.2	-1.54449033	6.612450052	0.001005909	0.007803188
RP11-701H24.3	-1.542298809	3.514770884	2.74E-08	8.37E-07
AC005281.2	-1.541490578	3.172308404	0.000152002	0.00173499
RP1-56K13.5	-1.535123347	3.211817509	3.52E-08	1.05E-06
LINC02243	-1.533816685	-4.094730342	9.56E-11	2.08E-09
LINC00950	-1.531156038	5.637518269	3.18E-11	1.63E-09
SLCO4A1-AS1	-1.528788422	-0.244750125	7.87E-09	1.38E-07
LINC01320	-1.527091343	-3.970460525	0.000501081	0.00284935
RP11-281P23.2	-1.524939058	3.633141952	5.39E-08	1.52E-06
LINC02028	-1.520106787	6.355850759	1.28E-07	3.42E-06
RP11-4B16.3	-1.50862229	3.855668192	3.56E-09	1.32E-07
RP11-295M18.6	-1.507037983	3.465247566	5.44E-10	2.21E-08
RP11-736K20.5	-1.506912786	5.235183338	2.48E-13	1.91E-11
RP5-875H18.10	-1.500152299	3.273619206	8.84E-09	2.96E-07
RP11-107M16.2	-1.498889192	4.840278236	3.02E-08	9.13E-07
AC098617.1	-1.496661975	3.301910687	3.42E-06	6.75E-05
LINC01352	-1.488327046	-3.367988466	8.88E-10	1.74E-08
SOX9-AS1	-1.487143657	6.610835973	1.03E-12	7.05E-11
AC068138.1	-1.486580083	4.060192091	0.000297769	0.002991868
CCAT1	-1.483330891	9.529018404	0.000225721	0.002405415
AP000439.3	-1.474093905	4.201185306	1.46E-05	0.00024012
RP11-7K24.3	-1.469165435	11.21730059	1.83E-12	1.20E-10
RP11-486A14.2	-1.468278533	3.671687334	1.74E-10	7.79E-09
RP1-46F2.3	-1.465022148	4.149819846	0.000188408	0.002076709
LINC01778	-1.462974289	3.098629701	1.57E-06	3.38E-05
LINC01606	-1.451431678	3.983222998	0.001686843	0.011460292
CADM3-AS1	-1.451288128	4.942157849	9.79E-08	2.68E-06
LINC00278	-1.449508914	5.551131463	0.000103758	0.001269215
RP13-895J2.6	-1.446749383	3.252022434	0.000280272	0.002850978
RP11-93B14.10	-1.442364163	6.997876974	6.34E-13	4.46E-11
RP11-799N11.1	-1.442191056	3.081921577	0.000822093	0.006723317
DNMBP-AS1	-1.439247492	4.635614638	1.72E-12	1.13E-10
RP5-965F6.2	-1.437659655	3.402170125	1.18E-07	3.18E-06
RP11-131H24.4	-1.437440444	3.630317587	8.93E-09	2.97E-07
RP11-320N7.2	-1.433571715	3.205155769	0.000185195	0.002050474
HSD52	-1.425327215	3.176056064	2.14E-06	4.44E-05
AL163953.2	-1.424747252	3.510776797	0.002768487	0.016772173
RP5-1185I7.1	-1.419671648	6.999445322	2.96E-05	0.000436784
RP11-66B24.1	-1.416789641	3.142372976	0.000905998	0.00723329
RP11-617F23.1	-1.415275313	9.336557062	1.62E-18	2.66E-16
LINC00472	-1.414241267	4.891814539	1.84E-10	8.09E-09
LINC01886	-1.411617742	-2.192276409	0.00010035	0.000743607
LHFPL3-AS1	-1.410769539	-3.493107185	0.00519241	0.0191476
LINC01254	-1.40238461	4.770613421	1.11E-05	0.000191039
CTD-2376I4.1	-1.402384301	4.805414297	1.38E-15	1.52E-13
RP11-532N4.2	-1.400210867	3.102152232	0.000160445	0.001808991
WFDC21P	-1.394412801	12.17595417	5.16E-08	1.46E-06
RP11-308D13.3	-1.391272961	6.37785792	4.51E-08	1.30E-06
ARHGEF26-AS1	-1.388806136	6.192344014	7.85E-06	0.000141063
LINC01985	-1.379098648	3.260950489	6.36E-07	1.47E-05
RP1-122P22.4	-1.378935555	7.838111886	1.50E-07	3.88E-06
LINC01587	-1.376147808	4.229432797	4.71E-08	1.35E-06
LINC00327	-1.373034278	-2.017059229	1.71E-12	4.56E-11
RBPMS-AS1	-1.372912706	5.631895329	2.30E-09	8.80E-08
RP11-93B14.6	-1.371674838	6.056956967	1.82E-08	5.76E-07
LINC01600	-1.369300616	4.022601169	1.44E-11	7.77E-10
LINC01563	-1.363350101	4.703249895	0.000257449	0.002659241
CTA-221G9.12	-1.362292056	7.692516711	7.11E-08	1.98E-06
ZNF710-AS1	-1.361158226	2.08692813	1.40E-16	5.91E-15
TTTY14	-1.358099548	7.024302958	0.000306652	0.003055256
CTD-2008P7.9	-1.356153349	6.549334648	2.74E-11	1.43E-09
CTC-297N7.9	-1.353773483	4.10180199	6.65E-11	3.28E-09
RP11-449D8.5	-1.352900898	3.317447063	0.000678304	0.005839557
RP11-713N11.6	-1.351429799	3.525120394	1.40E-06	3.07E-05
RP4-663N10.1	-1.348651996	3.315225671	4.15E-05	0.000584274
CTB-113D17.1	-1.345023064	5.047656788	3.12E-07	7.65E-06
AF131216.5	-1.343982447	5.634038248	1.13E-05	0.000193034
AC002511.3	-1.342575485	5.045779981	5.87E-06	0.000109453
RP11-536I6.2	-1.334072183	3.454818376	1.95E-05	0.000307688
AC005083.1	-1.331029263	7.257746018	5.54E-10	2.23E-08
AC090616.2	-1.329439111	5.135071102	2.30E-13	1.79E-11
RP11-141M1.3	-1.327120895	4.243546172	2.09E-08	6.50E-07
RP11-650K20.3	-1.324864978	3.25566434	1.93E-06	4.04E-05
RP11-281A20.1	-1.315314955	4.240954997	0.001319267	0.009560173
LINC02188	-1.313619842	0.973563786	3.22E-06	3.60E-05
KB-1471A8.1	-1.306743973	3.544904806	3.70E-08	1.09E-06
RP11-63E9.1	-1.306164067	4.688832589	0.00020428	0.002218539
FAM181A-AS1	-1.305049221	3.633887568	0.001189793	0.008830773
RP11-307C19.2	-1.300115753	3.177224876	0.000158508	0.00179537
C20orf166-AS1	-1.294060694	5.45418807	7.14E-05	0.000931102
KCCAT333	-1.29014649	4.881190349	0.001422913	0.010084655
RP11-161M6.2	-1.28609786	7.526208852	1.50E-08	4.86E-07
AC012354.6	-1.282181948	3.132343959	0.00215827	0.013883996
CTD-2376I4.2	-1.279052199	5.951925835	6.66E-17	8.95E-15
RP11-428C19.4	-1.271319605	3.347474562	2.56E-07	6.42E-06
LINC01992	-1.26778291	3.187004225	0.009574283	0.041788464
RP11-93B14.9	-1.266671312	9.22577604	5.27E-13	3.74E-11
TMEM220-AS1	-1.265107667	5.341854445	2.66E-12	1.68E-10
FGF12-AS2	-1.263607778	3.047163691	2.11E-05	0.000328138
MGC27382	-1.262827937	3.126557347	6.60E-05	0.000869074
LINC00403	-1.26148367	3.036255246	0.01177086	0.048973408
CTC-559E9.4	-1.254713762	3.109394993	8.72E-08	2.41E-06
RP4-601P9.2	-1.251755663	3.094204125	2.58E-05	0.0003898
CEBPB-AS1	-1.247527796	6.000111517	1.09E-18	1.83E-16
HLX-AS1	-1.246866	3.165937667	0.000111064	0.001338022
CTD-2325P2.4	-1.242368608	4.566196589	3.87E-05	0.000554448
RP11-145H9.3	-1.239663216	3.055797315	1.67E-06	3.56E-05
RP11-330M19.1	-1.236865501	3.77729244	2.75E-05	0.000413963
SAMD12-AS1	-1.233127509	5.271622462	0.000236423	0.002502639
AFDN-AS1	-1.23062134	6.220331951	8.08E-16	9.18E-14
RP11-887P2.5	-1.22761373	3.351016243	5.21E-06	9.81E-05
CTD-2126E3.1	-1.226661712	4.034198412	8.61E-07	1.94E-05
MGC32805	-1.225621204	5.1355739	6.23E-05	0.000824918
LINC00628	-1.224718535	3.332304951	6.11E-06	0.00011253
CTD-2566J3.1	-1.223194278	3.469660364	0.003487511	0.019795875
RP11-863K10.7	-1.222774208	4.424299323	4.87E-11	2.43E-09
RP5-826L7.1	-1.219974285	3.316278482	0.000104887	0.001278147
AC079610.1	-1.218257342	3.812796301	0.000111718	0.001343705
RP11-350J20.12	-1.215372707	7.538178962	2.36E-06	4.82E-05
CH17-437K3.1	-1.212632419	5.440121046	4.23E-06	8.18E-05
RP11-774O3.3	-1.209894522	8.626705095	1.33E-14	1.21E-12
LINC00521	-1.198968616	-3.770626767	0.000240742	0.001564206
AC006026.13	-1.198917471	3.724560665	0.000150815	0.001724105
RP11-728F11.4	-1.190229819	3.871781476	8.99E-05	0.00113737
RP11-239E10.3	-1.18944946	4.775403615	0.001042382	0.008018744
TTLL10-AS1	-1.188925506	-3.322581363	1.87E-05	0.000173988
PRKAG2-AS1	-1.187695348	6.392321625	5.37E-09	1.92E-07
EPB41L4A-AS2	-1.180159551	6.625513992	2.75E-11	1.43E-09
RP11-209D14.2	-1.178941854	3.575488533	6.77E-07	1.56E-05
RP11-402J6.1	-1.177379763	3.167265385	0.002869322	0.017215339
RP11-159H10.3	-1.171543903	4.160745169	2.33E-06	4.76E-05
TPRG1-AS2	-1.170218507	3.209868097	1.28E-05	0.000215413
RP11-1143G9.5	-1.168378305	3.441982324	0.000125064	0.001480121
RP11-394B2.6	-1.167918623	3.047540651	2.07E-05	0.000323839
AC106869.2	-1.166338279	3.331358512	0.002681721	0.016380903
RP11-344B5.2	-1.166139887	6.04912172	3.00E-07	7.39E-06
LINC01940	-1.165765126	4.548142029	0.00046052	0.004232992
SMILR	-1.164665947	6.396510823	2.88E-07	7.13E-06
RP1-193H18.2	-1.164250488	7.471348174	2.34E-10	1.02E-08
CTD-2315E11.1	-1.162720386	3.372358199	0.000156634	0.001779605
AADACL2-AS1	-1.162009795	4.767349399	0.004803567	0.025284633
RP11-7F17.5	-1.160050002	3.81336326	6.67E-08	1.87E-06
PLBD1-AS1	-1.158347772	7.043809848	1.76E-08	5.59E-07
MCF2L-AS1	-1.157083774	5.731985032	0.001400075	0.009979305
RP11-390D11.1	-1.1569609	3.426027637	5.72E-05	0.000770843
RP11-161H23.9	-1.155852141	4.419676947	1.63E-06	3.52E-05
RP11-486M23.1	-1.155434331	3.039069563	9.62E-05	0.001195803
RP11-486O13.2	-1.155204545	3.364761828	0.00225281	0.014321178
LINC00992	-1.151898136	5.614050551	0.003114346	0.018303635
CTB-119C2.1	-1.150025465	5.541891979	4.07E-09	1.50E-07
RP11-71L14.4	-1.142743535	3.162619863	0.001174022	0.008747612
RP11-701H24.5	-1.142614647	3.100283638	0.00020183	0.002208169
RP11-16N11.2	-1.141823831	5.585707125	4.63E-09	1.68E-07
RP11-46H11.3	-1.138762317	4.681092666	1.23E-07	3.31E-06
GLIS2-AS1	-1.137794777	3.889270791	1.07E-05	0.000186357
RP11-123B3.2	-1.137545129	3.958882109	5.32E-05	0.000721357
ACVR2B-AS1	-1.136658314	6.74813856	3.66E-11	1.86E-09
AP001065.15	-1.136493924	5.800941422	0.005647543	0.028566511
MESTIT1	-1.133669159	4.159558328	1.16E-05	0.000197389
RP11-710C12.1	-1.12923251	4.692945381	2.22E-05	0.000342729
RP11-968O1.5	-1.127755105	4.193851259	2.90E-07	7.15E-06
AC005062.2	-1.121277967	4.407110863	4.99E-08	1.42E-06
ADAMTS9-AS2	-1.120770886	4.624191701	1.95E-08	6.15E-07
RP11-123K19.1	-1.120018737	4.914755275	0.000742193	0.006260261
RP4-568C11.4	-1.119925528	9.902347017	3.32E-08	9.91E-07
EMX2OS	-1.118575339	7.530554836	5.10E-06	9.64E-05
RP11-536O18.1	-1.11847659	5.127839076	1.44E-05	0.000236706
PWAR6	-1.118439513	6.965373009	3.46E-07	8.44E-06
RP4-613B23.1	-1.117413107	4.723728357	6.02E-14	5.00E-12
CTC-276P9.4	-1.11491007	5.830760244	5.03E-06	9.53E-05
CTD-2313J23.1	-1.114709819	3.110793518	0.003446222	0.019607355
CTD-3193K9.11	-1.113875036	3.629443379	0.000189619	0.002083835
RP11-701H24.4	-1.112599675	4.266209379	5.75E-05	0.000771907
RP11-128M1.1	-1.112430544	6.328560117	6.63E-07	1.53E-05
LINC01354	-1.108448194	-2.023881782	3.24E-05	0.000278583
RP11-69I8.3	-1.106800605	3.604091207	1.01E-05	0.000176378
CTD-2314G24.2	-1.104534724	5.66710453	0.007685735	0.035765547
AF131215.8	-1.103981709	5.210091439	3.39E-06	6.72E-05
LIFR-AS1	-1.102733122	6.206912466	2.29E-07	5.80E-06
RP11-440I14.2	-1.100084329	3.569566633	0.000819639	0.006710682
AC005013.5	-1.097537521	3.171124373	0.001289105	0.00937012
KCNJ2-AS1	-1.094507306	6.920142252	5.12E-11	2.54E-09
RP11-311F12.2	-1.093823324	5.129363891	0.006984254	0.033401939
JAKMIP2-AS1	-1.093259884	3.465407856	0.010380059	0.044310254
RP11-105N14.1	-1.091005904	5.546604023	5.66E-09	2.00E-07
CHL1-AS1	-1.087060021	3.269528438	0.001172964	0.008747612
RP11-351A11.1	-1.086971497	3.447486128	1.14E-06	2.51E-05
LINC02099	-1.08576006	5.703002407	1.34E-07	3.55E-06
DIRAS1	-1.083662809	2.746019409	6.14E-05	0.000486362
RP11-798G7.7	-1.08130036	3.385324841	5.84E-06	0.000109104
AC007249.3	-1.08102101	5.169132933	0.001599443	0.01102884
RP11-426C22.6	-1.08055608	3.799923994	0.000259842	0.002673697
RP11-299L17.3	-1.080509026	4.346695799	0.000396853	0.003786512
RP11-713M15.2	-1.079871397	5.460533674	2.10E-09	8.09E-08
MEF2C-AS1	-1.079188945	4.871972877	1.09E-05	0.00018846
OVAAL	-1.079088226	4.585981717	0.006055	0.0301064
RP11-44B19.1	-1.07535036	4.270139466	6.10E-06	0.00011253
AC195454.1	-1.074696247	3.883909672	8.81E-06	0.000157227
RP11-797H7.5	-1.073528623	4.03671357	5.00E-05	0.000683421
CTD-2339F6.1	-1.071068203	3.100267668	0.000588447	0.005198182
RP11-467C18.1	-1.070939872	3.308940751	0.000144867	0.001666418
RP11-423H2.3	-1.068875047	6.436949836	4.30E-07	1.03E-05
LINC02006	-1.068082621	6.180246417	2.27E-05	0.000349466
ARHGAP26-AS1	-1.065693932	3.265801751	0.004650727	0.024638177
KCNH1-IT1	-1.063076388	3.42795074	0.006442934	0.03157337
AC104667.3	-1.061405176	4.902756406	0.000197455	0.002163513
KB-1562D12.1	-1.060496569	6.893781087	1.42E-06	3.10E-05
AC073842.19	-1.051702616	3.186390198	0.000312785	0.003104723
AC079305.11	-1.050061068	3.455660891	0.003254426	0.018835373
RP4-550H1.7	-1.047620879	3.188773047	0.000243627	0.002559901
RP3-525N10.2	-1.047023023	3.831680315	0.000260967	0.002680448
RP11-626E13.1	-1.045726633	3.276309904	0.002173413	0.01395709
FAM222A-AS1	-1.045679049	4.382413213	2.44E-05	0.000370995
LINC01344	-1.041535031	3.293834074	0.001972361	0.012913019
AC137932.6	-1.040948791	5.667885622	8.43E-09	2.88E-07
AC004231.2	-1.039749296	4.650476714	4.56E-05	0.00062885
LINC01701	-1.038909162	3.160265421	0.009847214	0.042456527
RP11-149I9.2	-1.036424909	3.45883306	7.22E-05	0.00094015
RP11-1102P16.1	-1.034695118	3.49157812	0.000536579	0.004814871
LINC00840	-1.030001166	4.330496297	4.26E-05	0.000595568
RP11-624M8.1	-1.029862655	4.256610787	0.000259948	0.002673697
SOX21-AS1	-1.029498885	9.578648062	4.22E-05	0.00059126
RP11-250B2.5	-1.02813137	4.902944328	8.19E-06	0.000146868
RP11-109D9.4	-1.027801773	3.155898811	6.01E-05	0.00079882
RP11-881M11.2	-1.022239421	4.419134732	3.45E-09	1.29E-07
RP11-442J21.2	-1.021346987	3.905689907	6.83E-05	0.00089557
LINC01479	-1.020503549	3.917932951	0.001896043	0.012502036
HCG14	-1.0203381	3.171492483	0.000133811	0.001561123
CTD-2008P7.1	-1.018448882	3.934005105	0.005894679	0.02948025
RP11-1000B6.3	-1.017439084	4.790540429	5.54E-09	1.97E-07
RP11-116D17.3	-1.016126601	4.043846588	0.00022017	0.002363311
CTD-2547L16.1	-1.011940684	5.303873415	1.11E-11	6.09E-10
CH17-302M23.1	-1.011040532	4.296169747	2.59E-07	6.45E-06
CTD-2515H24.2	-1.010224034	3.27509318	0.002914596	0.017378149
RP11-504A18.1	-1.009324846	4.541313448	2.12E-05	0.000328138
AC073283.4	-1.007051767	3.579789783	1.49E-05	0.000243022
DEPDC1-AS1	-1.005232434	4.670948033	1.54E-06	3.33E-05
CTD-2263F21.1	-1.005066268	6.615526528	0.008653265	0.038729917
FAM95B1	-1.004759713	3.107795419	0.000796215	0.006584601
AC128709.3	-1.000749153	5.666743889	0.002064124	0.013371537
MAS1	1.001199199	-3.484524852	0.004319359	0.016542243
HAGLROS	1.00757038	7.482823837	0.00030349	0.003028748
CTA-384D8.35	1.007936687	9.962822249	4.12E-06	8.00E-05
RP11-572O17.1	1.010160196	5.674140569	3.82E-07	9.22E-06
RP1-32I10.10	1.011491281	4.0791454	0.007405804	0.034791263
RP11-598F7.6	1.01273028	6.250498643	0.000125694	0.00148283
CTD-2371O3.3	1.014036299	6.519188935	4.80E-08	1.37E-06
RP11-190C22.8	1.015041799	3.82926758	3.48E-05	0.00050454
TM4SF19-AS1	1.016699557	1.117484942	1.61E-05	0.000152418
CTD-2240E14.4	1.020352663	4.29385408	8.43E-07	1.91E-05
AC002454.1	1.024344239	5.682966472	0.000886163	0.007121122
RP11-626H12.2	1.025005806	6.878277734	0.001938023	0.012699464
RP1-124C6.1	1.025520937	4.640285713	0.00427255	0.023217648
RP11-57C13.6	1.026611907	3.323599056	0.001256414	0.009232454
CTB-40H15.4	1.027267498	3.168873585	0.005451816	0.027824231
FOXP4-AS1	1.028488722	5.031154297	0.001741856	0.011692142
LINC01429	1.028821218	3.807222465	0.003497764	0.019809039
DBH-AS1	1.029729592	-0.377251	0.000669798	0.003614378
HOTAIR	1.031368684	6.368626952	0.000440488	0.004081559
CTD-2095E4.5	1.031757231	6.532439651	2.96E-08	9.00E-07
RP11-680F8.1	1.031915447	6.363798174	0.001072746	0.008175674
RP11-331F9.3	1.033075345	3.090334604	0.003931459	0.021824238
FOXD3-AS1	1.040254105	-0.125201558	0.001652191	0.007582501
LINC01971	1.043205494	3.805209701	0.008759978	0.039089087
MKRN3-AS1	1.045697526	3.542121785	0.000472356	0.004311925
SLC12A5-AS1	1.046272767	-1.012950438	0.000172679	0.001183528
MIR181A2HG	1.047095462	5.612300829	2.43E-05	0.000370956
AC079354.5	1.04876313	3.565271951	0.000139878	0.001619118
LINC00601	1.049013125	-2.643487787	0.007979707	0.027032387
TMEM92-AS1	1.04931348	-1.783082514	1.98E-05	0.000182592
AP000487.4	1.051077829	3.187615703	0.005292517	0.027256094
LINC00839	1.053268922	9.239382152	0.001198527	0.008868859
LINC01929	1.053671273	7.819131129	0.004865677	0.025556917
RP11-227D13.4	1.057448406	3.289582908	0.000433724	0.00403407
RP11-46F15.2	1.063311621	4.475595922	2.29E-06	4.70E-05
LINC00896	1.064240311	4.819379549	0.000233042	0.002476286
RP11-14C10.3	1.068147882	3.580101477	0.010113547	0.043322823
RP3-416J7.4	1.06853256	3.547019368	0.009940324	0.042754391
RP11-493L12.3	1.07366771	5.462423818	0.000863334	0.006973184
GATA3-AS1	1.077916478	3.827446296	0.00264462	0.016207899
CTB-92J24.3	1.078075557	4.784306726	0.011032427	0.046503696
PLA2G4E-AS1	1.079275577	7.472405557	0.001696266	0.011482055
RP11-568J23.8	1.080137138	6.576894663	1.44E-06	3.15E-05
AC012531.25	1.083258816	4.615045071	0.000301584	0.003021267
AP000593.7	1.085102352	4.104904942	0.004246293	0.023194436
LL22NC03-N14H11.1	1.088376864	5.046506892	0.000703154	0.005975595
AC004988.1	1.089595057	5.262430728	0.000258101	0.002662121
LINC02081	1.089897267	0.915270473	9.08E-05	0.000681565
RP11-352D3.2	1.090347851	3.349219919	0.007218923	0.034108602
CTD-2616J11.3	1.091535176	3.812886167	0.000122784	0.001460163
LINC01914	1.091665891	5.184366922	0.002766574	0.016772173
CTD-2015A6.2	1.092154148	3.080678714	0.005278298	0.027201835
ATP6V1B1-AS1	1.093325006	3.883900244	0.0066951	0.032365189
LINC01204	1.094166311	-3.478270519	0.005385645	0.019731539
CTA-384D8.31	1.094329505	9.0618555	0.009686588	0.042129244
TTLL11-IT1	1.095390642	6.84595935	0.001198171	0.008868859
LINC01460	1.098130199	5.095376148	0.003438691	0.019594701
AC112721.2	1.099793399	5.048947953	0.001001402	0.007776401
INHBA-AS1	1.100124548	6.1296541	0.000147399	0.001692912
RP13-463N16.6	1.102523796	8.681654636	8.87E-05	0.001128066
RAPGEF4-AS1	1.103232358	3.63761645	0.001920243	0.012595333
LINC00158	1.104321123	3.946497375	0.003337943	0.019168516
RP11-676J12.7	1.105451754	5.578813725	0.000446509	0.004126991
LINC00635	1.11573293	3.028491376	0.00426644	0.023201516
FOXC2-AS1	1.1175872	4.333405798	0.006228659	0.030665766
MIR4432HG	1.118384333	3.081132773	0.007986294	0.036610133
RP4-568F9.6	1.120923501	3.11131047	0.001065389	0.008144819
LINC00567	1.121843571	4.089770723	0.001127609	0.008466731
LINC01050	1.122785316	5.005943348	0.001017938	0.007871701
LINC01561	1.127958421	5.811175911	0.002735262	0.016639132
RP11-399K21.13	1.132431523	3.615732796	0.000246725	0.002584485
RP11-837J7.4	1.134487438	3.619079672	1.10E-05	0.00018984
RP11-883A18.3	1.137653501	4.181639474	0.006606377	0.032118562
CTD-2545H1.2	1.140119824	3.909729716	0.002093519	0.013538213
RP11-65J21.4	1.142922001	3.39413386	0.007730696	0.035838787
RP11-284F21.9	1.146445624	7.390247408	0.005328563	0.027403506
LINC00634	1.146545934	-2.248318446	0.000237982	0.001547759
RP11-659E9.4	1.146903134	3.220880712	0.002275815	0.014414145
RP11-445F12.2	1.147529632	3.75985184	0.009764601	0.042338049
LINC02015	1.151020309	-0.95903723	0.002297868	0.009923961
RP11-485G7.6	1.1545508	4.361317892	4.43E-06	8.51E-05
RP11-37C7.3	1.15580352	5.152246632	4.24E-08	1.23E-06
LINC01108	1.158984004	3.575047508	0.009072468	0.040054286
LINC01702	1.159462023	3.831698619	0.003120875	0.018320877
RP11-1C8.7	1.159858744	4.858129472	0.001604524	0.011047728
CH507-42P11.7	1.161369987	3.648155145	0.007216502	0.034108602
RP11-439M11.1	1.163496405	4.685591812	4.35E-06	8.38E-05
RP11-785D18.3	1.165527254	5.357022745	0.000891632	0.007157288
PICSAR	1.170928787	9.664782056	0.001772376	0.011845247
RP11-1055B8.2	1.172551206	3.690388369	0.006624425	0.032163959
CTC-241F20.4	1.174711639	3.94222451	0.000394869	0.003772453
LINC01583	1.176361225	4.135299745	0.000844584	0.006867209
LINC01711	1.180517095	-1.151171512	0.000191183	0.001289091
RP11-285J16.1	1.180777655	4.044263962	1.49E-05	0.000243022
LINC01529	1.186655489	-3.901561401	0.016330691	0.047779002
RP11-431J24.2	1.188981153	4.661302731	0.00134981	0.00972522
LINC01882	1.19156494	-0.940603387	0.013404653	0.040837664
RP11-54O7.11	1.192127713	4.446112164	4.20E-07	1.01E-05
RP11-383C6.2	1.192487597	3.057036733	8.13E-05	0.001046077
CTD-2649C14.2	1.193132154	5.353427218	1.46E-07	3.80E-06
RP11-631N16.4	1.197394613	5.957386001	1.18E-07	3.18E-06
RP11-25I15.3	1.198079559	5.637011907	0.000148039	0.001697616
LINC01343	1.199990702	0.308005906	0.003317384	0.013373963
LINC01356	1.200268987	-1.19663367	6.18E-05	0.000488566
CDKN2B-AS1	1.200999768	7.50674682	2.85E-05	0.00042405
RP11-615I2.1	1.201233154	4.626867341	0.00128642	0.00937012
RP11-100E13.1	1.201888219	4.269958305	0.000567834	0.005052353
RP11-408H20.3	1.206612245	3.676268396	0.00568732	0.02870872
LINC01191	1.206911043	4.36862359	4.08E-05	0.0005768
RP3-495K2.2	1.208182618	4.426589392	0.001012099	0.007834748
CDIPT-AS1	1.208242009	-1.320087252	0.002691176	0.011275807
RP11-2N1.2	1.208905495	3.988145743	0.007809367	0.036045112
PACERR	1.216104704	4.2035809	6.62E-05	0.000870275
RP3-522D1.1	1.21643589	5.668746442	0.000171379	0.001914728
RP11-283G6.5	1.217241926	4.42847513	0.007780476	0.035956705
RP11-65D17.1	1.218142802	4.381366634	0.007203897	0.034108602
RP11-499O7.7	1.221533713	5.147484989	0.004749055	0.025051267
AP001271.3	1.225394557	3.571903887	0.005630298	0.02854946
KB-1991G8.1	1.227973686	4.097821123	0.001200546	0.008874905
HOXC-AS1	1.230277733	5.370603506	2.01E-06	4.20E-05
LINC01910	1.233485597	-2.119267637	0.000153421	0.001073986
TOB1-AS1	1.23349693	7.881043876	0.000564141	0.005037706
RP1-205F14P.1	1.234167205	3.458971825	0.004366572	0.023572467
AC006262.4	1.240269987	6.472267229	0.001655339	0.01127738
COL5A1-AS1	1.253666962	3.158104941	0.000673908	0.005820831
NRIR	1.255443123	5.647549984	3.36E-05	0.000491929
RP11-638I2.9	1.265664862	5.5529166	0.000265725	0.00272553
RP11-173C1.1	1.290613129	5.932741775	0.00367657	0.020647506
RP11-624C23.1	1.299407524	3.983205656	0.010832823	0.045766818
CTA-797E19.1	1.302023433	3.326298722	0.003313485	0.019057701
RP4-665J23.4	1.303765068	3.072982358	0.011329364	0.047565294
RP11-968A15.2	1.3041374	5.38279327	1.44E-07	3.74E-06
RP5-1186N24.3	1.305658577	3.243825012	0.000863612	0.006973184
RP11-733O18.1	1.308031426	7.957357538	0.002443376	0.015214443
ANO1-AS2	1.312627301	5.886008276	0.000501947	0.004539453
FOXG1-AS1	1.315426876	3.352106451	0.011505971	0.048060856
LINC01435	1.324309215	-4.149483129	0.012371514	0.038467115
C12orf80	1.328479911	3.897774812	3.97E-05	0.000564369
LINC00028	1.336950859	-4.035870429	0.012092395	0.037772272
AC005863.1	1.337064193	6.406464242	0.000863976	0.006973184
LINC01527	1.338284366	10.43884874	0.001059036	0.008121472
RFPL1S	1.338346102	5.706226806	0.00017103	0.001913724
CTD-2382E5.2	1.340191582	3.826572455	0.004079733	0.022433976
RP11-445F12.1	1.340510148	7.409381193	0.000391955	0.003759202
LINC01363	1.347773692	3.213837249	0.000839613	0.006843868
AC144835.1	1.374356968	3.413019718	0.002363107	0.014814557
LINC02201	1.390749927	-4.082981888	0.007144917	0.024767862
AC093627.7	1.391898136	3.959834535	0.002929202	0.017445287
RP13-631K18.5	1.402957461	3.565346346	0.000602324	0.00529543
RP11-702F3.3	1.414387938	3.206050053	0.00589605	0.02948025
LINCR-0001	1.440588823	5.09196616	0.000673658	0.005820831
RP11-753N8.1	1.449236239	3.487256932	0.001136493	0.008520816
RP11-44K6.4	1.458176309	3.920183441	0.000573414	0.005089742
AC015849.2	1.460558123	3.432995963	1.04E-05	0.00018158
RP11-6N13.1	1.4712274	3.486388682	0.011623935	0.04852615
RP11-221N13.4	1.475272275	3.984077335	0.000314283	0.003115413
RP11-509A17.3	1.479825671	5.18446893	0.000853436	0.006918358
CTD-2532K18.2	1.503507179	5.725904505	5.88E-06	0.000109453
KIF25-AS1	1.526644929	-2.713674312	0.013701049	0.041535575
RP11-12M5.3	1.53243417	3.706208227	0.005254302	0.027097084
RP11-662I13.2	1.534745116	4.461983972	0.000684807	0.005877718
CTD-2195M15.3	1.544066424	3.169032064	0.005821574	0.029226594
LINC00514	1.54595082	4.808560555	0.000176811	0.001963531
RP11-109M17.2	1.563321127	6.552537931	0.001280794	0.009360424
RP11-805J14.3	1.575004195	3.280598963	0.00191148	0.01257015
RP6-91H8.3	1.588233325	6.119667618	0.000214734	0.002315051
RP11-459E5.1	1.595022304	6.024461193	7.37E-06	0.000133156
RP11-677M24.1	1.605191142	4.152286844	5.72E-05	0.000770843
RP11-462L8.1	1.618485276	6.208752267	4.72E-06	8.98E-05
RP11-367F23.2	1.621805004	5.248135372	1.69E-05	0.000269681
LINC01819	1.662999269	6.446448343	0.000685269	0.005877718
TRHDE-AS1	1.663899146	6.709645688	0.001854346	0.012293316
RP11-11N5.1	1.668396293	5.624989561	0.002910117	0.017378149
LINC00165	1.677834351	7.162619054	0.003350688	0.019211437
LINC00452	1.678783937	4.536675534	0.000381251	0.003675638
AC003092.1	1.681203668	4.601400147	0.001262646	0.009259821
AP000221.1	1.705658469	4.698148555	0.001408362	0.010000726
AF121898.3	1.710157624	3.360260425	0.007757568	0.035873285
LCMT1-AS2	1.730774639	5.133543996	1.94E-05	0.000306787
RP11-44K6.2	1.741773905	3.943345757	8.87E-05	0.001128066
RP11-256I9.2	1.748807667	3.176646164	0.005665323	0.028636829
RP11-11N5.3	1.756425539	4.323967484	0.004175186	0.022856746
LINC02042	1.778712228	3.907034059	0.001128133	0.008466731
LINC02247	1.821043549	-3.701901443	0.003058316	0.012507832
FARSA-AS1	1.85614931	3.203092887	0.000235965	0.002502639
RP11-255H23.4	1.894131169	6.440712644	0.003492397	0.019795875
LINC00461	1.91172933	4.972329178	0.001100671	0.008336878
RP11-642C5.1	1.914742225	3.515894842	0.000104133	0.001271116
MIR137HG	1.935209081	4.97772725	0.000390629	0.00375136
LINC01446	1.938624654	-2.281946708	0.014523555	0.043568525
XXbac-BPG254F23.7	1.939158891	3.236383946	0.008154894	0.037106525
LINC01664	1.948588533	4.299677434	0.000477735	0.004350274
TTTY16	1.964822423	4.034549759	0.002723402	0.016580643
RP11-138E9.2	1.972269694	3.49131572	9.23E-05	0.001158257
LINC00355	1.97982098	6.260290567	0.004844309	0.025462789
LINC01087	1.98266134	3.601692818	0.003038051	0.017934455
LINC00303	1.994496106	3.952905742	0.00107241	0.008175674
AC000032.2	1.994510526	3.259592711	0.001346803	0.009713029
LINC01297	2.02606827	3.263477698	0.001980036	0.012943279
AC004448.5	2.052554848	4.938647245	0.001358405	0.009749097
LINC00302	2.077044227	7.385115334	8.31E-05	0.001067095
RP3-326I13.1	2.088076171	3.074586689	0.004124943	0.022648848
RP11-178F10.2	2.088375572	3.066408933	0.004370236	0.023575014
RP11-722M1.1	2.10181578	3.13496505	0.004768436	0.025135546
RP11-202K23.1	2.104114013	3.160529111	0.005774696	0.029057812
RP11-122C21.1	2.110813079	3.432974505	0.002553186	0.01569965
LINC01305	2.115749095	6.654015229	1.57E-05	0.000254292
LINC01193	2.168920198	-4.122322364	0.009989715	0.032516077
LINC01419	2.177235894	-1.394587417	0.011203409	0.03561827
LINC00973	2.190582201	5.030815833	6.56E-06	0.000120554
CTD-2354A18.1	2.254770562	8.787027312	0.002181367	0.013995998
LINC01639	2.266958156	3.483704999	0.003386889	0.01935927
RP11-536K17.1	2.274945065	3.203882025	0.008215637	0.037313947
LINC01413	2.307515783	3.318537088	0.00503283	0.026155839
RP11-865I6.2	2.308261875	5.32041437	0.001007634	0.007808371
RP11-962G15.1	2.382813329	3.564457527	0.002700669	0.016483006
LINC01930	2.422306402	-4.116994251	0.000822406	0.004271013
RP11-706D8.3	2.454092697	3.526936848	0.00458296	0.02441122
RP11-315F22.1	2.483780054	3.239911237	0.0085234	0.038285764
RP11-702B10.2	2.495103988	5.616099764	0.000392847	0.003762873
LINC01370	2.540648131	3.284739462	0.004815275	0.02532821
AC007126.1	2.563788444	4.810581899	0.000897694	0.007182525
AC092484.1	2.571269869	4.561811836	0.000300744	0.003017657
RP11-431J17.1	2.587365184	3.850457091	0.003003872	0.017775314
ERVMER61-1	2.604350581	3.443816867	0.000762139	0.006360372
LINC01667	2.608661228	4.216499081	0.00170099	0.01150349
RP11-802F5.1	2.612886543	4.37177996	2.56E-05	0.000388166
LINC01795	2.667195843	3.943231247	5.96E-05	0.000794764
AC005307.4	2.713223022	4.323676271	0.000998366	0.007769161
RP11-548L20.1	2.89978491	3.058561271	0.001062759	0.008133137
RP11-459O1.2	2.958938935	3.10315555	0.000653275	0.005669136
RP11-206M11.7	3.013070045	5.31569641	0.000434948	0.004040366
AP001255.2	3.126078672	3.213786393	0.001787064	0.01192183
RP11-408N14.1	3.18211264	3.8237701	9.37E-05	0.001170804
RP11-665I14.1	3.236963219	3.829413785	0.000948795	0.007477961
XXyac-YM21GA2.7	3.27837314	4.839903318	3.70E-06	7.29E-05
RP11-161D15.3	3.357172241	3.41830914	0.0004365	0.004049692
RP11-61O11.1	3.414004501	3.486681006	0.000302579	0.003023739
LINC01095	3.680150219	4.222341832	0.000464336	0.004256015
LINC01210	3.857564046	4.01970609	0.00079922	0.006594681
FLJ36000	3.871718342	4.359346096	3.71E-05	0.000534869
RP11-260A9.6	3.983131933	3.339978309	2.20E-06	4.54E-05
AC007950.1	4.145628542	3.849088001	0.000137949	0.001604334
RP11-232D9.3	4.461844828	4.744907426	0.000671548	0.005814049
RP11-490O24.2	4.518732318	4.253253948	9.63E-05	0.001195803
LINC01287	5.299571022	7.269160423	1.17E-08	3.86E-07
RP11-2A4.4	5.696391537	4.76331242	8.44E-06	0.000150915
HTN1	-12.77949596	7.490383689	9.77E-82	2.21E-78
HTN3	-12.54022174	9.016910737	8.05E-56	6.56E-53
PRR27	-12.17981748	4.917363997	5.86E-85	1.49E-81
BPIFA2	-12.16453773	6.618575182	4.04E-71	5.21E-68
PRH2	-11.68757803	7.922030441	7.96E-111	2.70E-107
CST5	-11.55362218	4.320947697	1.14E-66	1.29E-63
CST4	-10.97251751	6.106351682	1.56E-122	6.37E-119
PRH1	-10.89626359	5.586953302	1.81E-280	3.68E-276
SMR3B	-10.50267827	8.43100892	6.46E-35	1.48E-32
CA6	-10.06904727	5.003864047	8.22E-148	5.58E-144
CST2	-9.926248845	5.02102038	2.18E-157	2.22E-153
AMY1B	-9.259962252	-0.451850815	4.10E-71	5.21E-68
STATH	-8.984276432	9.35196146	1.01E-52	6.86E-50
KRTAP13-1	-7.91121907	-1.912706099	1.80E-42	6.93E-40
LPO	-7.832761915	4.083633008	2.06E-86	6.00E-83
NXPE4	-7.36242741	-0.192125909	2.86E-81	5.82E-78
PRR4	-7.349098953	5.048848075	2.31E-133	1.17E-129
PIP	-7.214527543	5.670904425	1.41E-32	2.64E-30
MUC22	-7.0709771	2.274630989	3.53E-80	6.53E-77
AMY1A	-7.037444003	-3.175955268	1.83E-45	9.10E-43
OPRPN	-6.630505706	-1.79540938	6.19E-28	8.08E-26
BPIFA4P	-6.257372661	-3.311489097	9.03E-28	1.16E-25
ZG16B	-6.172471699	8.355628704	1.41E-54	1.10E-51
KRTAP3-3	-6.132039934	-2.908022485	3.38E-31	5.74E-29
LACRT	-6.04887722	-2.245950262	8.79E-18	4.32E-16
SMR3A	-6.013421207	-1.367381408	1.43E-21	1.08E-19
MUC7	-5.819164329	8.110660167	1.86E-22	1.51E-20
SCGB3A2	-5.694678595	1.229782525	2.34E-53	1.77E-50
PRB3	-5.68469911	2.768205865	3.05E-60	2.95E-57
KRTAP13-2	-5.675222204	-0.801571129	2.54E-25	2.56E-23
KRT36	-5.632000308	4.111786195	2.03E-39	6.46E-37
SPHKAP	-5.45395018	-2.442275491	5.66E-39	1.69E-36
GP2	-5.319961682	2.016753744	1.27E-20	8.32E-19
KRT85	-5.277920736	-0.413987724	1.20E-63	1.28E-60
DNASE2B	-5.212923612	-0.222707876	2.08E-47	1.18E-44
CALCA	-5.20342467	-2.433263781	1.50E-44	6.63E-42
UGT2B11	-5.167624011	-3.447254643	3.58E-23	3.09E-21
C6orf58	-5.15561724	4.107239125	4.63E-34	9.72E-32
CRISP3	-5.130039111	5.546440719	5.52E-35	1.29E-32
MYOC	-5.124454495	-0.003743677	5.65E-35	1.31E-32
CST1	-5.082988822	5.836518299	1.98E-45	9.60E-43
ETNPPL	-5.004511182	-1.365263659	2.40E-35	5.88E-33
MS4A8	-5.003047123	-0.405801228	4.21E-25	4.18E-23
KRT84	-4.934228103	4.145779414	1.33E-42	5.20E-40
EDN3	-4.845048534	0.448340324	2.09E-41	7.22E-39
C9orf135	-4.707891291	-2.266085873	5.56E-24	5.01E-22
CSN3	-4.700639224	-2.406546987	2.39E-28	3.16E-26
C20orf85	-4.672155411	0.027270554	1.32E-17	6.32E-16
TMPRSS11B	-4.644586785	5.10237768	4.75E-33	9.13E-31
MUC13	-4.594451807	0.230468009	3.80E-53	2.77E-50
C1orf87	-4.587790202	-2.12199157	5.27E-20	3.24E-18
LRRC26	-4.574488965	-0.613822276	4.15E-29	6.04E-27
SNTN	-4.542138401	-0.623986825	4.01E-19	2.28E-17
MORN5	-4.527462783	-2.025797479	1.06E-22	8.77E-21
C11orf97	-4.51184954	-3.583774915	7.57E-15	2.61E-13
CRISP2	-4.475428792	-1.695901185	2.10E-18	1.10E-16
LRTM1	-4.450625458	-1.927818908	8.03E-37	2.15E-34
C1orf141	-4.403471492	-3.418833021	8.09E-30	1.24E-27
UGT2B28	-4.391940202	-2.998979849	6.19E-23	5.23E-21
CIDEC	-4.388654785	-0.826838952	3.60E-45	1.67E-42
KRT76	-4.380239939	4.517396018	7.66E-29	1.08E-26
KRT4	-4.352396983	11.0245409	1.48E-29	2.22E-27
TMEM212	-4.326646807	-2.781737983	5.80E-19	3.22E-17
SCGB3A1	-4.325495798	4.343214486	7.73E-25	7.54E-23
TSPAN19	-4.314311903	-2.005748628	9.90E-29	1.37E-26
CSN2	-4.301910318	-3.648681888	1.31E-21	9.90E-20
ADIPOQ	-4.29252578	0.789408055	3.69E-16	1.50E-14
MUC21	-4.282821552	6.386096353	3.49E-24	3.24E-22
DPCR1	-4.275460527	-1.864744463	6.00E-46	3.13E-43
PYGM	-4.275121968	5.81893451	1.26E-31	2.23E-29
C1orf194	-4.270752378	-1.388679727	1.30E-27	1.63E-25
METTL21C	-4.230957953	-4.064792955	2.32E-26	2.51E-24
DHRS7C	-4.227625807	0.335331842	3.45E-18	1.77E-16
PIH1D3	-4.218800059	-3.107095897	4.34E-21	3.01E-19
CAPN14	-4.213981465	4.25689099	9.76E-53	6.85E-50
ADH1B	-4.204607269	1.775188091	3.12E-30	4.88E-28
CYP4F29P	-4.194675548	1.030623092	4.53E-30	7.04E-28
ATP2A1	-4.186367133	6.428746068	1.37E-33	2.70E-31
KRTAP11-1	-4.166163399	-1.277694897	1.27E-15	4.82E-14
FBP2	-4.156721309	0.826473979	3.69E-41	1.25E-38
MSMB	-4.149600234	4.03957254	2.84E-30	4.49E-28
PLIN1	-4.143840881	0.439840287	1.48E-51	8.87E-49
KLK1	-4.140190257	3.565266736	3.72E-75	5.82E-72
APOBEC4	-4.118469518	-2.515295189	3.58E-15	1.29E-13
HBG2	-4.118256747	-2.469324054	2.40E-36	6.27E-34
CLCNKB	-4.117092111	-0.679348836	4.57E-43	1.86E-40
ANKRD66	-4.0897106	-2.44241557	1.92E-20	1.24E-18
MPO	-4.07361856	-0.225326928	1.35E-74	1.96E-71
PIGR	-4.05707428	6.481333429	2.49E-24	2.32E-22
SLC5A8	-4.035712286	-1.297220469	1.01E-19	5.99E-18
MAL	-4.032405359	7.496595411	4.46E-31	7.44E-29
NXPE2	-4.029098936	-1.956630746	3.30E-26	3.54E-24
CFTR	-4.016739072	0.768354575	1.72E-35	4.28E-33
FAM216B	-4.004999179	-0.530026613	1.74E-18	9.19E-17
SMCO1	-3.940425376	-0.331491874	4.33E-39	1.34E-36
FAM81B	-3.923065001	-1.715462332	2.16E-22	1.74E-20
PEBP4	-3.917100335	0.84538216	4.00E-31	6.73E-29
ARMC3	-3.891456273	-1.183406611	1.61E-21	1.21E-19
KRTAP3-2	-3.886601801	-1.864367207	2.85E-14	9.29E-13
DLK1	-3.883068481	0.932754758	3.97E-19	2.27E-17
ERICH3	-3.880856774	-0.58081032	1.69E-24	1.59E-22
CYP4F35P	-3.876113972	-1.495469814	1.97E-30	3.15E-28
CHRM1	-3.867963347	-0.251128285	3.42E-21	2.42E-19
METTL21EP	-3.864898229	-0.347533139	1.35E-30	2.17E-28
CLCA4	-3.84692424	5.89349866	5.13E-44	2.17E-41
TMEM210	-3.83959978	-3.837239076	1.27E-23	1.12E-21
C1orf158	-3.83068801	-2.660040901	2.04E-20	1.31E-18
SPAG6	-3.820981235	-0.625501104	4.05E-27	4.82E-25
WFDC6	-3.820926795	-3.914490994	3.74E-16	1.52E-14
CAPSL	-3.801327499	-1.197991466	1.31E-25	1.34E-23
ZNF735	-3.770537999	-4.062153618	4.57E-15	1.62E-13
LOC101927057	-3.768352701	-0.228505118	5.12E-61	5.21E-58
TEKT1	-3.768269248	-0.486287471	8.81E-40	2.85E-37
CFAP65	-3.756297765	-1.365037642	2.99E-22	2.34E-20
DNAI1	-3.745525805	-1.484289709	1.74E-21	1.30E-19
LRRTM1	-3.741286999	-2.123171024	3.49E-20	2.21E-18
GPD1	-3.740911106	2.144012925	7.57E-45	3.43E-42
CCDC33	-3.739188566	-2.399478024	1.51E-20	9.80E-19
DMBT1	-3.739061922	5.703620268	1.45E-19	8.50E-18
SPINK9	-3.729120793	-0.991914811	2.36E-22	1.89E-20
SLC13A2	-3.729038487	-0.270884558	9.52E-29	1.33E-26
LOC646588	-3.72574993	-1.217537329	2.50E-31	4.27E-29
LOC441178	-3.725068321	2.268257028	1.39E-26	1.59E-24
TUSC5	-3.71662515	-1.541545126	2.41E-27	2.98E-25
RSPH1	-3.714644483	0.549939717	1.13E-45	5.74E-43
NT5C1A	-3.703269556	-2.20905753	1.85E-23	1.63E-21
FBXO40	-3.69878728	1.476310218	5.08E-18	2.55E-16
PPP1R3A	-3.696975014	1.649806591	5.04E-16	2.02E-14
KBTBD13	-3.693705976	-3.649162069	2.63E-20	1.68E-18
GJB1	-3.693416954	-0.807299459	2.75E-27	3.37E-25
ACTN3	-3.679731786	-0.288284892	4.08E-39	1.28E-36
CRNN	-3.679667748	8.86156844	3.84E-19	2.20E-17
C1orf189	-3.678857695	-2.519916188	2.07E-46	1.11E-43
STMND1	-3.676099739	-2.076022518	1.49E-26	1.69E-24
SFTA2	-3.6740309	-0.750679036	6.63E-29	9.50E-27
CA3	-3.673212293	3.791436736	4.14E-29	6.04E-27
FSD2	-3.663113606	-0.407999617	3.63E-36	9.37E-34
ATP2B2	-3.647137236	0.511026916	5.45E-39	1.66E-36
LOC401286	-3.606379587	-1.62197593	1.13E-30	1.86E-28
FAM3D	-3.600966772	4.471999108	9.30E-36	2.34E-33
ERBB4	-3.598735941	-0.225731346	8.08E-34	1.66E-31
ASB11	-3.595936315	0.155304276	2.64E-18	1.37E-16
NME5	-3.594990416	-1.616978291	1.83E-47	1.06E-44
DYNAP	-3.592238028	2.522463807	2.32E-17	1.09E-15
ZBBX	-3.588907557	-2.314335469	7.98E-16	3.11E-14
AQP5	-3.588709071	3.6280907	2.55E-22	2.02E-20
IDI2	-3.585088776	-3.853040437	1.86E-31	3.26E-29
AKAP14	-3.57604128	-2.454352983	9.99E-21	6.67E-19
C9orf152	-3.575230818	0.011201056	3.31E-33	6.41E-31
CHST9	-3.575042098	1.471093453	1.07E-18	5.75E-17
TEX26	-3.571683757	-3.276477614	4.13E-21	2.89E-19
ENO3	-3.571603016	5.989938635	1.16E-32	2.19E-30
MYLK3	-3.566827627	1.939415053	1.27E-27	1.60E-25
BPIFB1	-3.558232138	6.833266492	1.64E-11	3.99E-10
HTR3B	-3.550669374	-2.228584936	2.51E-21	1.82E-19
ADH4	-3.549186827	-2.633012088	3.71E-37	1.03E-34
CASQ1	-3.51596772	4.091947867	3.19E-21	2.27E-19
KLHL33	-3.514486665	-1.412058147	4.73E-27	5.60E-25
TCHH	-3.509243619	5.449791474	1.74E-26	1.94E-24
AQP4	-3.503186478	-0.557842767	6.02E-20	3.67E-18
SPINK8	-3.500308652	-3.134165277	2.89E-18	1.49E-16
CCDC160	-3.494903691	-1.920625252	3.27E-27	3.94E-25
ARSF	-3.4779369	-0.733380722	1.70E-26	1.91E-24
CALML6	-3.475941547	-0.236838576	7.41E-35	1.68E-32
MSTN	-3.475389692	-2.128837266	1.59E-40	5.30E-38
HCG22	-3.472576381	0.823577774	1.13E-28	1.53E-26
PRH1-PRR4	-3.467368418	-2.529038911	3.53E-58	2.99E-55
C5orf49	-3.461111595	-1.111276809	1.60E-28	2.15E-26
PCK1	-3.459673341	-0.89745409	9.36E-25	9.03E-23
KRT40	-3.446543742	-1.895843716	1.87E-21	1.39E-19
C6orf118	-3.425021479	-2.273832931	5.48E-18	2.74E-16
FMO9P	-3.422455514	-0.571644738	4.34E-34	9.21E-32
WDR38	-3.421306331	-1.036304394	1.06E-32	2.02E-30
ASCL3	-3.412991285	-3.015380301	2.91E-13	8.48E-12
IL22	-3.410268586	-2.639621905	6.71E-17	2.94E-15
PADI1	-3.409832227	4.152231142	1.73E-37	4.95E-35
DRC7	-3.40001847	-2.024490247	2.03E-26	2.23E-24
C16orf89	-3.396326774	-0.431257599	9.39E-34	1.89E-31
LDLRAD1	-3.392300814	-0.24265609	2.42E-21	1.76E-19
ANKRD20A11P	-3.38626839	-1.51824591	5.87E-29	8.47E-27
PLIN4	-3.386003517	3.150759784	1.82E-41	6.40E-39
ABRA	-3.383024447	0.488939767	7.99E-19	4.37E-17
CCDC60	-3.370930199	-0.793791426	4.21E-18	2.13E-16
LRRC18	-3.355615995	-3.177990135	1.45E-22	1.18E-20
CYP2F1	-3.332641249	-0.501555674	3.40E-15	1.23E-13
C11orf88	-3.331867442	-1.009766116	2.56E-38	7.56E-36
FMO2	-3.323875382	4.67653717	5.95E-32	1.08E-29
TESC	-3.322013925	1.781909434	1.96E-59	1.82E-56
KRTAP3-1	-3.318739791	-1.621067906	2.37E-12	6.23E-11
FNDC5	-3.315976831	2.183886143	1.02E-33	2.04E-31
MYOZ1	-3.315560724	4.911784755	5.88E-20	3.59E-18
HP	-3.304972519	0.322457175	1.04E-20	6.91E-19
GPR12	-3.299440584	-2.437109156	5.44E-15	1.91E-13
ZMYND10	-3.296675919	0.335665962	2.45E-43	1.02E-40
CKM	-3.288544351	8.176355438	1.66E-16	6.96E-15
LDB3	-3.283426761	4.912891447	6.92E-23	5.80E-21
DNAI2	-3.280024548	-1.240228725	2.10E-34	4.55E-32
THRSP	-3.276268035	-2.404820112	3.65E-24	3.36E-22
MYH7	-3.272185565	7.691799324	2.61E-14	8.58E-13
C14orf180	-3.271690422	-3.330595008	2.49E-11	5.87E-10
TAC1	-3.270557051	-3.363191435	3.10E-21	2.21E-19
C6	-3.267817458	-1.902436105	8.92E-17	3.86E-15
DLGAP1-AS5	-3.267069833	-0.670533771	8.73E-13	2.41E-11
KRT78	-3.262429691	7.066355598	3.00E-27	3.66E-25
CFAP221	-3.253795486	-1.487194154	6.96E-27	8.19E-25
HBA1	-3.253069699	-2.521162223	1.91E-25	1.94E-23
C8orf22	-3.2461003	0.252753681	4.49E-11	1.03E-09
RSPH4A	-3.242883006	-0.53521034	2.56E-45	1.21E-42
TMEM190	-3.242570123	-1.687494401	9.05E-28	1.16E-25
ART1	-3.239923951	-1.983923166	4.86E-15	1.71E-13
TECRL	-3.23824296	-2.339590486	3.35E-14	1.08E-12
CPLX2	-3.230676338	-1.196125302	5.92E-14	1.86E-12
AZGP1	-3.230626755	5.496418852	1.71E-20	1.11E-18
KIAA2012	-3.225713505	-2.414698934	1.14E-24	1.08E-22
TMEM213	-3.223320031	0.350583607	9.12E-11	1.99E-09
CNMD	-3.205735212	-2.790968931	4.43E-13	1.27E-11
C9orf24	-3.205598787	-0.597530706	4.75E-38	1.38E-35
AGR3	-3.199401395	-0.264050455	1.93E-13	5.71E-12
TNMD	-3.190359393	-3.61999419	4.24E-21	2.96E-19
AMY2A	-3.188715491	-3.746148503	2.24E-16	9.28E-15
LRRC30	-3.186256384	-2.8878704	2.90E-13	8.46E-12
DNAH12	-3.181087877	-1.2344341	1.30E-29	1.97E-27
AADAC	-3.16533078	1.315773498	5.31E-24	4.83E-22
EPS8L3	-3.136311432	-3.174808974	5.42E-24	4.90E-22
ASB15	-3.131412612	-0.130889475	8.82E-15	3.02E-13
TNNC2	-3.130513964	5.632578446	3.36E-18	1.73E-16
MB	-3.127199362	7.426071935	1.00E-17	4.90E-16
SLC2A4	-3.114854523	2.038754111	6.89E-32	1.24E-29
LOC101927318	-3.113570791	-1.739224446	6.33E-12	1.59E-10
TCEAL2	-3.110912186	-0.468031912	9.42E-27	1.10E-24
LOC101927596	-3.107047158	-2.935623534	1.98E-24	1.86E-22
CDC20B	-3.104046649	-1.443689463	4.14E-17	1.90E-15
MAP3K19	-3.10271804	-1.751052806	6.90E-30	1.06E-27
ROPN1L	-3.100407377	-0.913008219	2.43E-35	5.88E-33
SH3BGRL2	-3.099242901	4.463149213	3.20E-52	1.98E-49
MC5R	-3.098651662	-3.715441603	9.34E-20	5.58E-18
LOC107985579	-3.096355383	-3.361992701	1.88E-15	6.99E-14
PRB1	-3.083129648	-2.127065471	3.44E-08	5.51E-07
DRC1	-3.08268291	-1.103929858	3.99E-32	7.33E-30
MYRIP	-3.081800171	-0.256925003	5.04E-42	1.87E-39
MYL3	-3.081173087	3.455101254	7.05E-16	2.78E-14
MYH2	-3.075702768	8.795856245	8.63E-10	1.69E-08
BSND	-3.071389383	-2.571750932	1.15E-20	7.59E-19
CFAP77	-3.064481507	-2.242457892	3.32E-27	3.98E-25
SRD5A2	-3.064229881	-1.671557114	1.12E-28	1.53E-26
VWA3A	-3.064127833	-2.014900229	8.68E-26	9.11E-24
FMO6P	-3.060189181	-1.421384265	3.75E-18	1.92E-16
CYP2B7P	-3.058833055	-0.773914835	5.73E-26	6.04E-24
TGM7	-3.04572286	-1.046193588	6.81E-15	2.36E-13
SLC9A4	-3.037967114	0.485595099	3.26E-18	1.68E-16
HMGCS2	-3.03257256	0.03610273	1.20E-13	3.63E-12
SNX31	-3.028380851	1.49051592	4.80E-26	5.09E-24
MYOM1	-3.018157645	4.433335301	7.38E-23	6.16E-21
HBA2	-3.010594641	3.08878099	2.76E-30	4.40E-28
C10orf107	-3.005121909	-1.816148929	8.33E-27	9.74E-25
XIRP1	-3.004446878	4.859235083	9.85E-22	7.48E-20
KLHDC7A	-2.999812277	-0.712889913	5.91E-21	4.04E-19
SMYD1	-2.998216388	3.362059495	4.69E-11	1.07E-09
C4orf22	-2.995826308	-3.311055062	1.37E-15	5.21E-14
COX6A2	-2.995262238	3.654299022	2.13E-11	5.09E-10
FAM92B	-2.988394574	-0.771710239	1.31E-20	8.56E-19
MT1A	-2.986798824	-0.883491446	2.22E-31	3.83E-29
ESRRG	-2.986293194	0.33382869	3.74E-24	3.43E-22
STOML3	-2.983930844	-1.24817914	6.41E-15	2.23E-13
LYZ	-2.964503304	8.139073513	2.92E-35	6.99E-33
ADGB	-2.964138898	-2.863266972	1.39E-15	5.24E-14
EXTL1	-2.960801844	-0.014310439	4.45E-23	3.80E-21
UPK3A	-2.96014099	-2.228646635	1.08E-34	2.41E-32
KCNJ16	-2.960075385	-1.506238627	4.81E-17	2.18E-15
PHOX2B	-2.958701612	-4.184890365	5.86E-13	1.65E-11
IL36A	-2.956795914	3.956811131	3.95E-15	1.42E-13
IL17F	-2.955719957	-3.08438603	6.21E-16	2.46E-14
KRT13	-2.955668077	12.08806987	1.68E-16	7.01E-15
LOC100507537	-2.944406874	1.41946823	1.05E-09	2.03E-08
ATP1A2	-2.924968395	4.628685481	3.91E-16	1.59E-14
ACTA1	-2.911745628	8.874029406	3.92E-12	1.01E-10
MYBPC1	-2.887882314	7.190514512	8.20E-11	1.80E-09
SLC7A14	-2.884097884	-3.23108913	1.12E-16	4.78E-15
AMPD1	-2.880257202	2.080548531	1.39E-16	5.85E-15
VSIG2	-2.879905717	1.495601259	3.95E-26	4.21E-24
PIFO	-2.873752727	0.501083332	4.99E-36	1.27E-33
DYDC1	-2.871027532	-3.934936984	1.67E-10	3.51E-09
MYOZ3	-2.870859825	2.602476591	8.52E-19	4.65E-17
WFDC2	-2.869731952	5.555490337	1.27E-16	5.39E-15
HSPB6	-2.865273	5.091927559	1.03E-19	6.10E-18
ASB10	-2.865193305	-0.420493668	3.54E-11	8.21E-10
LOC285095	-2.864243604	-0.602073917	4.50E-21	3.12E-19
TRPV6	-2.837932862	1.414334291	1.63E-22	1.32E-20
SLC5A5	-2.830537914	0.076012486	5.72E-22	4.41E-20
AQP7	-2.823096236	-0.437900572	1.12E-28	1.53E-26
TRDN	-2.822821985	5.007312502	3.29E-11	7.67E-10
IL13	-2.819424365	-2.919043702	8.29E-21	5.61E-19
HYDIN	-2.817677304	-1.427595777	2.27E-20	1.45E-18
PACRG	-2.816329965	-1.466067438	2.65E-29	3.94E-27
GPRC6A	-2.81169983	-3.654637554	6.26E-11	1.40E-09
FUT6	-2.810547481	3.458120916	3.08E-20	1.96E-18
DYDC2	-2.809939803	-1.663331822	1.06E-18	5.70E-17
SPATA4	-2.802945379	-3.226039407	2.80E-20	1.78E-18
CYP1A1	-2.799269968	-0.754287268	3.25E-14	1.05E-12
TSPAN8	-2.795301854	0.677522239	2.63E-17	1.23E-15
NPY6R	-2.792729057	0.961022916	1.53E-12	4.09E-11
BHLHA15	-2.788132528	-0.190815019	1.10E-27	1.40E-25
CNGA4	-2.784604353	-2.371144606	3.40E-29	5.02E-27
GREM2	-2.779608232	0.288828923	1.75E-26	1.95E-24
CMYA5	-2.778964802	6.433598405	1.34E-17	6.44E-16
PCDHA12	-2.772442602	-3.678872021	4.93E-12	1.26E-10
ARMC4	-2.762557434	-1.403811388	5.26E-19	2.94E-17
B3GNT6	-2.758204582	-0.317056395	5.81E-14	1.83E-12
CA4	-2.757619832	-2.673193563	5.90E-21	4.04E-19
CEACAM7	-2.757585102	3.462880219	1.65E-13	4.90E-12
RIIAD1	-2.756840677	-3.099063338	6.57E-20	3.96E-18
LOC101929592	-2.755845397	-2.588318681	2.32E-19	1.35E-17
UG0898H09	-2.754651765	-2.689541442	4.45E-17	2.03E-15
FAM180B	-2.75407181	-2.643750564	7.12E-21	4.85E-19
TTC29	-2.752245583	-1.972850571	1.61E-11	3.92E-10
C7	-2.752101682	1.428806793	3.49E-17	1.61E-15
GYS2	-2.745180741	-0.775430695	5.75E-13	1.62E-11
PLEKHS1	-2.744359639	1.379203977	9.82E-16	3.80E-14
C2orf73	-2.733105215	-3.304367911	6.35E-17	2.81E-15
CKMT2	-2.73061081	3.385427617	6.24E-17	2.77E-15
LINGO4	-2.728230762	-1.984792454	2.82E-21	2.02E-19
CFAP43	-2.726935399	-0.023509599	4.23E-34	9.06E-32
TCTE1	-2.724762435	-2.37037586	4.04E-20	2.53E-18
NCMAP	-2.724141129	-0.23596573	1.22E-25	1.26E-23
KRT33B	-2.723910863	-0.498328484	2.47E-16	1.02E-14
FAM166B	-2.722649097	-0.782931364	2.21E-47	1.22E-44
PPP1R42	-2.719711933	-3.356128313	9.08E-13	2.51E-11
SPRR3	-2.71917027	10.02559078	3.41E-15	1.23E-13
TFF1	-2.717921692	0.229199732	1.82E-07	2.58E-06
FALEC	-2.71502233	-1.419941315	8.50E-29	1.19E-26
CYP3A5	-2.710055047	2.149247369	4.96E-35	1.17E-32
LOC101927000	-2.707525199	-3.771906077	1.76E-15	6.58E-14
MYLPF	-2.705731074	5.242555721	1.15E-13	3.49E-12
RPL3L	-2.698878781	3.093703021	2.07E-26	2.25E-24
LRRC14B	-2.6978964	-1.023034671	3.15E-15	1.14E-13
KIAA1324	-2.695560723	4.029163616	8.19E-23	6.78E-21
CTNNA3	-2.694901998	0.489726722	5.96E-16	2.37E-14
TPPP2	-2.694126713	-3.556683677	2.78E-22	2.19E-20
GADL1	-2.693426232	-1.869034162	4.41E-19	2.49E-17
CATSPERD	-2.692398194	-3.00189969	1.54E-17	7.36E-16
PLN	-2.675892751	2.126229626	1.03E-20	6.87E-19
PCSK2	-2.671486487	-1.631100985	3.08E-13	8.93E-12
FOLR1	-2.670237339	1.632856727	5.21E-15	1.83E-13
MYL1	-2.662564671	6.638361773	1.69E-08	2.84E-07
CD300LG	-2.658923262	-2.126710938	1.15E-23	1.03E-21
NPY5R	-2.657990595	-3.855374174	2.35E-11	5.57E-10
CCL28	-2.64224413	3.48576868	7.41E-42	2.65E-39
TGM3	-2.63768471	8.877708281	8.96E-12	2.23E-10
KLHL38	-2.635270953	-0.091943638	2.01E-17	9.51E-16
C2orf40	-2.633014249	-0.333452366	6.62E-17	2.90E-15
LOC100506869	-2.629864881	-2.899285605	1.49E-12	3.96E-11
SRL	-2.624949094	4.085660057	2.12E-15	7.86E-14
SERPINA5	-2.623210978	0.552750751	7.30E-21	4.96E-19
CYP4B1	-2.617774636	3.088549506	4.21E-16	1.70E-14
LOC285556	-2.617683111	2.233918471	3.54E-14	1.14E-12
SCGN	-2.617243452	-3.862430172	1.35E-10	2.89E-09
CACNA1S	-2.615294897	3.577615847	1.01E-09	1.96E-08
HFE2	-2.614406673	2.211550414	5.96E-09	1.06E-07
SPX	-2.613996996	-0.821335439	5.72E-16	2.28E-14
AMY2B	-2.609197614	0.992761514	7.08E-32	1.26E-29
MYOT	-2.609061392	4.453408116	1.54E-13	4.61E-12
EFHB	-2.608186962	-1.324848658	1.14E-30	1.86E-28
SLC36A2	-2.607872224	-0.960155133	1.11E-13	3.38E-12
TNNI2	-2.606754838	6.259040917	3.73E-14	1.20E-12
SYPL2	-2.603045887	2.491728609	6.19E-17	2.76E-15
SCIN	-2.599210088	2.832936965	1.79E-34	3.94E-32
LRRC31	-2.592431568	-2.594917211	2.78E-08	4.53E-07
NRAP	-2.590298642	6.506781524	2.31E-08	3.82E-07
KLHL41	-2.589589596	5.857527532	2.35E-10	4.89E-09
LRRC2	-2.589520555	1.732454213	7.14E-16	2.80E-14
TMEM52	-2.588992116	1.500137749	1.85E-32	3.43E-30
MT1JP	-2.587865114	-3.923489536	4.73E-17	2.16E-15
FITM1	-2.587701157	1.568574403	6.06E-20	3.67E-18
MUC5AC	-2.584213449	2.957133875	3.05E-07	4.20E-06
KLHL40	-2.583411464	2.522988158	1.13E-08	1.93E-07
PSCA	-2.582781749	4.707289405	7.15E-19	3.94E-17
WIF1	-2.575903929	1.333340979	1.14E-08	1.94E-07
CDHR4	-2.570931199	-1.075019258	2.86E-22	2.25E-20
LTF	-2.566236317	7.569232796	2.68E-09	4.94E-08
DNAH9	-2.556783222	0.576831237	1.24E-29	1.89E-27
PPP1R1A	-2.555254126	2.166571817	3.51E-11	8.14E-10
LMNTD1	-2.549866605	-3.640070094	1.96E-11	4.71E-10
CLEC3B	-2.548703677	1.967019293	2.49E-42	9.37E-40
UPK1A	-2.542217766	1.521378407	1.74E-12	4.61E-11
DNAH6	-2.536438356	-0.920265634	2.05E-23	1.79E-21
DUPD1	-2.528088445	-1.577662811	8.89E-10	1.74E-08
TKTL1	-2.52451098	3.194137834	2.69E-06	3.07E-05
CFAP100	-2.517496116	-2.534577948	1.97E-21	1.45E-19
SLC44A4	-2.512458569	2.744894639	5.25E-18	2.62E-16
FTLP10	-2.511994468	-1.009388054	3.75E-09	6.77E-08
NRG2	-2.510369271	-0.623289316	2.12E-28	2.82E-26
LOC101928844	-2.507184344	-1.339240623	5.02E-19	2.81E-17
HBB	-2.506897401	4.672711347	1.52E-18	8.11E-17
ATP6V0A4	-2.506688598	2.189635848	2.55E-22	2.02E-20
TCAP	-2.50434302	6.445794671	7.48E-11	1.66E-09
LMOD2	-2.498044889	4.30096153	2.83E-08	4.60E-07
HPGD	-2.494247643	4.169630464	9.40E-25	9.03E-23
ASPA	-2.491450559	-0.898993655	1.00E-24	9.60E-23
BMP3	-2.489979516	0.408110763	1.01E-09	1.96E-08
MYLK2	-2.488275137	1.873991056	1.68E-18	8.93E-17
NKAIN3	-2.487505941	-3.926971813	2.27E-11	5.39E-10
BCL2L15	-2.481789574	-0.698165069	3.41E-25	3.42E-23
DAW1	-2.473563436	-1.589354344	5.97E-10	1.19E-08
SLC4A4	-2.473315265	0.235037645	3.50E-21	2.46E-19
LSMEM2	-2.470701352	-2.83223062	2.55E-19	1.48E-17
DUSP13	-2.470422571	2.168494441	1.14E-15	4.37E-14
ANGPTL5	-2.467719389	-3.189634012	2.34E-12	6.17E-11
LCN1	-2.465932269	-0.020777967	1.77E-11	4.26E-10
VWA3B	-2.465418785	-0.622006788	1.50E-23	1.32E-21
S100A1	-2.464859603	3.986991827	4.83E-20	2.97E-18
SMTNL1	-2.456579807	2.250026109	6.46E-15	2.25E-13
CASC1	-2.454029603	-1.559398169	3.55E-24	3.29E-22
DYNLRB2	-2.442166904	-1.693192947	1.87E-25	1.91E-23
KY	-2.441472778	0.403725938	9.09E-19	4.95E-17
SCN4A	-2.437436733	2.56551624	9.95E-11	2.16E-09
PDK4	-2.42436847	4.529847538	5.53E-17	2.49E-15
WDR49	-2.423626082	-1.247068477	1.20E-13	3.61E-12
RGS22	-2.420414521	-1.997542221	5.97E-23	5.06E-21
AGBL1	-2.420184094	-0.24998647	3.32E-15	1.20E-13
EMP1	-2.41840468	9.093943444	2.07E-52	1.36E-49
SLC27A6	-2.417569492	0.178057735	9.24E-12	2.30E-10
FAM3B	-2.413745665	3.352749662	9.38E-12	2.33E-10
TMEM132C	-2.413015444	-1.264826503	9.94E-16	3.84E-14
PPP1R9A	-2.41160626	0.318592461	1.48E-16	6.24E-15
RMST	-2.407363984	-3.95392671	4.78E-08	7.46E-07
KRT33A	-2.406981296	-1.388951001	4.63E-18	2.34E-16
CCL14	-2.405503388	-1.062695843	5.37E-19	3.00E-17
ECT2L	-2.404831804	-1.243261968	7.17E-28	9.31E-26
PPP1R1B	-2.404349439	2.928201474	1.09E-09	2.10E-08
TTN	-2.397823132	8.158525797	7.17E-12	1.80E-10
PLCXD3	-2.393030309	-2.226952137	4.27E-15	1.53E-13
ANO5	-2.39094939	1.540677292	2.53E-14	8.33E-13
C10orf90	-2.388608364	-1.880844127	1.38E-15	5.22E-14
MRAP	-2.371464679	-3.831960627	1.31E-17	6.29E-16
NEB	-2.371162717	7.697121018	2.60E-11	6.11E-10
UNC45B	-2.364845858	3.230510123	4.64E-10	9.37E-09
OR7E47P	-2.363156128	-2.086147986	6.89E-19	3.80E-17
NEK10	-2.362850862	-0.68723816	6.75E-29	9.61E-27
PTCHD3	-2.361137217	-3.929546195	3.00E-14	9.73E-13
TCN1	-2.359806283	4.534224053	7.60E-14	2.35E-12
KRT3	-2.357449202	3.532390939	5.30E-10	1.06E-08
CFAP52	-2.357275663	-0.901689137	3.26E-27	3.94E-25
ANGPTL1	-2.356416071	1.372344658	6.88E-19	3.80E-17
PPP1R3C	-2.355715985	4.116070485	2.33E-21	1.71E-19
RBFOX1	-2.355105341	1.01850507	2.55E-10	5.27E-09
PCP4	-2.342425956	-2.863478747	2.88E-08	4.67E-07
FAM107A	-2.341509277	2.186910894	1.22E-28	1.64E-26
TMEM232	-2.341327587	-1.214230928	1.80E-34	3.94E-32
MRGPRX1	-2.339363773	-3.34884075	3.73E-05	0.000314675
SERPINB11	-2.338324004	2.957829361	2.68E-10	5.54E-09
TUSC8	-2.338050861	-2.643775795	6.05E-06	6.32E-05
COX7A1	-2.33557022	3.643787354	3.62E-25	3.61E-23
PLAC9	-2.331738642	1.588773988	8.66E-34	1.76E-31
SBK2	-2.329536031	-2.200899912	1.53E-08	2.57E-07
PROM1	-2.327886697	2.386952705	1.73E-09	3.26E-08
SHOX	-2.326585512	-2.478352797	1.01E-09	1.96E-08
FXYD4	-2.32414633	-3.338234961	1.41E-12	3.77E-11
RPTN	-2.319153643	5.433836739	2.75E-10	5.65E-09
C10orf71	-2.318688562	3.04661384	7.20E-07	9.24E-06
MYL2	-2.312405053	6.42071122	3.00E-07	4.14E-06
TCEAL6	-2.310270408	-4.136510499	2.69E-14	8.81E-13
ATP13A5	-2.306979489	1.613538032	6.82E-09	1.21E-07
HEPACAM2	-2.303625358	-2.489885087	1.96E-10	4.11E-09
TCF21	-2.30242575	-3.792814867	2.30E-14	7.61E-13
SCN7A	-2.301375187	-1.213034224	7.90E-16	3.09E-14
RHCG	-2.300279308	9.340066143	2.56E-15	9.36E-14
NWD1	-2.299891748	0.91172449	2.34E-18	1.22E-16
ZBTB16	-2.296116189	0.377494376	6.61E-17	2.90E-15
LOC105371267	-2.295861081	1.489529058	4.20E-22	3.25E-20
ALOX15	-2.295697257	1.962097191	1.19E-10	2.55E-09
CRYM	-2.295312531	0.818841014	9.26E-19	5.03E-17
VGLL2	-2.292639978	0.007050025	5.81E-09	1.04E-07
C22orf15	-2.291209256	-2.354892713	2.68E-14	8.79E-13
EEF1A2	-2.28487625	5.940944482	3.56E-13	1.02E-11
CCDC129	-2.28063564	-2.209100101	3.59E-08	5.73E-07
MYH6	-2.27965689	1.877652936	1.75E-07	2.49E-06
ACTN2	-2.276752385	6.723400385	6.04E-08	9.30E-07
TMC5	-2.272461883	2.400445577	2.14E-17	1.01E-15
DCDC2B	-2.271197801	-2.807607439	4.50E-19	2.54E-17
CLIC5	-2.270561561	2.376478574	4.45E-20	2.76E-18
GDF5	-2.269648488	-1.617417654	9.57E-17	4.12E-15
CA8	-2.268412382	-0.829869048	1.26E-19	7.39E-18
MYBPC2	-2.268305034	6.047254624	1.13E-08	1.93E-07
PHKG1	-2.266507575	1.693954649	2.38E-19	1.39E-17
HHATL	-2.26550641	2.014310466	1.26E-07	1.84E-06
SLC38A3	-2.265004115	0.29346503	1.65E-18	8.78E-17
SPDEF	-2.264942646	1.734993902	6.96E-11	1.54E-09
ACKR1	-2.261831024	3.655726851	8.06E-20	4.83E-18
ARFGEF3	-2.259742999	2.538059019	6.55E-22	5.04E-20
HBD	-2.258729483	-3.655461432	3.44E-10	7.05E-09
PRR32	-2.25696484	-1.465702393	1.74E-08	2.91E-07
FHL1	-2.256890917	7.379534944	4.88E-17	2.22E-15
CROCC2	-2.254990637	-2.46262782	6.85E-14	2.14E-12
TNNC1	-2.254980018	5.979446488	1.01E-08	1.74E-07
ENPP3	-2.249351405	-0.832440103	3.14E-15	1.14E-13
PLEKHB1	-2.247931583	1.548786638	1.77E-26	1.95E-24
TXLNB	-2.246891009	3.083926865	1.26E-14	4.25E-13
CAPN3	-2.243980197	1.220603928	1.08E-20	7.16E-19
B3GALT1	-2.24310695	-1.034053367	5.30E-13	1.51E-11
GNA14	-2.241862729	0.305316332	4.30E-40	1.41E-37
PCAT18	-2.240484543	-3.521539909	2.05E-06	2.41E-05
CGNL1	-2.238806092	3.375014378	5.71E-24	5.12E-22
SFTA3	-2.238479845	-3.954259866	6.22E-08	9.55E-07
MUC4	-2.23722097	5.638645784	8.08E-11	1.77E-09
ASB12	-2.235821213	-1.154519803	1.30E-11	3.18E-10
TOX3	-2.232651433	-0.911413778	7.37E-08	1.12E-06
XIRP2	-2.228631274	6.334500726	7.72E-06	7.90E-05
SLC46A2	-2.227623323	-2.070348338	8.12E-22	6.20E-20
DNAAF1	-2.223419362	-0.39999906	4.54E-23	3.87E-21
SLC13A5	-2.221895066	3.337934396	7.49E-11	1.66E-09
TMPRSS11BNL	-2.221518332	1.612901696	1.63E-07	2.33E-06
DUSP26	-2.21741797	2.591229417	5.63E-10	1.12E-08
MUSTN1	-2.216792336	-0.664112763	3.51E-09	6.37E-08
TNNT3	-2.213608908	7.08751902	5.11E-10	1.03E-08
PPARGC1A	-2.204260218	2.253794108	4.74E-19	2.67E-17
FXYD1	-2.201979883	0.769178677	6.02E-16	2.39E-14
MYPN	-2.201777404	3.600615647	1.00E-08	1.73E-07
ACADL	-2.201654514	-0.930753061	1.28E-14	4.31E-13
LMOD3	-2.200389639	3.640550454	9.14E-09	1.59E-07
FABP7	-2.198837076	-1.183828605	2.99E-12	7.83E-11
IL5	-2.197749521	-3.978161898	1.04E-11	2.58E-10
DKK4	-2.195832212	-1.442293018	1.47E-12	3.92E-11
MYADML2	-2.194667926	0.608614698	4.88E-09	8.75E-08
SLC34A2	-2.190584346	3.277253259	3.02E-08	4.88E-07
FGF6	-2.185195423	-3.288085139	4.12E-07	5.54E-06
EPPIN	-2.182562047	-3.589855833	5.79E-05	0.000463924
MYOM2	-2.180355315	3.590617072	2.22E-14	7.38E-13
SLC25A4	-2.179751228	5.033334065	5.58E-31	9.24E-29
LOC102724555	-2.174276217	-3.967912794	1.25E-07	1.82E-06
SPINK5	-2.173641722	8.43474094	5.11E-16	2.04E-14
SYNPO2L	-2.168067199	3.650832826	4.29E-12	1.10E-10
SLC25A34	-2.166767645	1.183708159	6.36E-23	5.35E-21
ENDOU	-2.166511643	4.102689996	1.10E-12	2.99E-11
SMIM6	-2.165325063	-2.928998337	6.81E-22	5.21E-20
LOC105369364	-2.165098296	-1.142513064	4.01E-19	2.28E-17
OBSCN	-2.163159008	6.064630992	9.10E-26	9.50E-24
CADM2	-2.162358752	-1.269488199	1.15E-13	3.48E-12
MAPT	-2.161884186	2.767764948	7.66E-18	3.77E-16
RORC	-2.16128933	2.394087878	2.05E-21	1.51E-19
SH2D1B	-2.160848296	-0.266358242	1.57E-20	1.02E-18
LRRC10B	-2.158918946	-0.179487462	1.02E-17	4.95E-16
SMTNL2	-2.158344795	2.410805349	3.16E-10	6.49E-09
C2orf88	-2.157328314	0.828102538	4.57E-37	1.26E-34
GALNTL6	-2.150697479	-1.771351252	1.72E-17	8.20E-16
DLG2	-2.149794845	0.447241885	1.12E-25	1.16E-23
FGF10	-2.148803084	-0.988459269	4.97E-12	1.27E-10
PKIA	-2.148660319	3.937908485	6.26E-18	3.10E-16
LRRC39	-2.147946376	1.394663232	1.60E-15	6.00E-14
CATIP	-2.147570429	-2.316457442	6.17E-20	3.73E-18
ATP13A4	-2.144950556	3.318966232	1.27E-12	3.43E-11
PPP1R27	-2.141194258	2.984855966	3.62E-09	6.56E-08
GCNT3	-2.137468779	3.653802134	8.44E-17	3.67E-15
APOBEC2	-2.137306008	2.934333118	4.10E-08	6.47E-07
LOC102725191	-2.136390628	-3.431984821	1.47E-09	2.78E-08
GGTA1P	-2.136277496	2.438321097	2.20E-31	3.83E-29
SGCA	-2.136093006	2.750362869	4.21E-11	9.66E-10
CDHR3	-2.135114962	1.005705658	1.08E-26	1.25E-24
CEACAM1	-2.134865329	5.024135822	2.04E-25	2.07E-23
STK33	-2.130319521	-0.637670263	8.48E-17	3.68E-15
FRMPD2	-2.129331789	-2.711702037	3.65E-10	7.47E-09
DEPTOR	-2.126580317	3.331533444	2.95E-26	3.18E-24
C2orf54	-2.125457249	5.134674356	6.19E-18	3.07E-16
GAS2L2	-2.124286936	-1.10031293	1.18E-13	3.57E-12
PADI2	-2.123568442	5.351112997	1.13E-13	3.43E-12
CHRDL1	-2.121052488	2.174058764	1.45E-10	3.07E-09
PRKAA2	-2.119840759	2.548688856	1.26E-12	3.38E-11
PLIN5	-2.119464698	0.477107372	1.03E-19	6.11E-18
SLC26A4	-2.117208495	-0.714249409	5.99E-25	5.89E-23
LRRC71	-2.115967804	-1.943042267	1.00E-13	3.05E-12
LOC105374205	-2.115926005	-2.337693843	4.74E-14	1.51E-12
LRRC46	-2.114308493	0.150313769	1.88E-26	2.07E-24
TRPM1	-2.112830132	-1.884638317	9.39E-12	2.33E-10
TCHHL1	-2.109886315	1.67752871	1.45E-07	2.09E-06
KRT222	-2.109525043	-3.426540747	4.19E-14	1.34E-12
UGT3A1	-2.109271578	-3.315685057	3.11E-06	3.50E-05
ASB4	-2.102022751	-1.54850977	2.21E-11	5.26E-10
SH3BGR	-2.101539635	2.405546532	2.94E-21	2.10E-19
ALDH1L1	-2.100067773	3.088136003	1.17E-12	3.16E-11
SPEF1	-2.099496261	-1.468813521	2.77E-14	9.04E-13
UPK1B	-2.09830018	5.269657429	1.30E-06	1.60E-05
CEACAM5	-2.097312598	6.697914478	1.78E-11	4.27E-10
ODF4	-2.095652126	-3.601797556	7.19E-12	1.80E-10
PRSS27	-2.094484327	5.748900244	1.16E-15	4.45E-14
PDE6A	-2.094364045	-1.009142161	1.35E-18	7.24E-17
CIDEA	-2.094061566	-0.077244941	1.13E-12	3.06E-11
NMRK2	-2.094010267	1.774284773	3.98E-06	4.34E-05
SLC6A1	-2.092462939	0.131360511	3.83E-20	2.41E-18
TNXB	-2.090133215	3.509833407	4.80E-18	2.42E-16
CTTNBP2	-2.088507042	1.586680073	1.11E-16	4.74E-15
MFSD6L	-2.087702742	-0.660162063	1.61E-13	4.79E-12
KLF15	-2.0875226	0.187237469	2.11E-19	1.23E-17
KBTBD12	-2.083572603	1.024094864	4.37E-08	6.88E-07
CA10	-2.082583817	-2.662859269	4.51E-07	5.99E-06
CFAP73	-2.079412964	-1.184560007	3.53E-22	2.74E-20
C1orf168	-2.07359048	-2.220165365	1.12E-09	2.14E-08
GABRP	-2.070444246	4.841109504	2.01E-08	3.35E-07
TMPRSS2	-2.069673123	3.530824731	5.58E-11	1.26E-09
FOXN4	-2.069175355	-3.646253607	4.16E-06	4.50E-05
TF	-2.069028968	3.550049732	1.16E-09	2.21E-08
ATP6V1B1	-2.067667706	1.277098028	5.43E-13	1.54E-11
CYP3A4	-2.064884197	-2.466480797	3.59E-12	9.29E-11
CAND2	-2.062038608	2.332344718	9.20E-18	4.50E-16
TYR	-2.060785155	-2.340838508	6.13E-05	0.000485997
SLN	-2.054813485	5.183399486	6.01E-07	7.81E-06
KCNB1	-2.054394222	-0.615608091	5.38E-15	1.89E-13
KLK15	-2.05297927	-3.694562356	3.26E-08	5.24E-07
CAPN9	-2.052600729	-1.355674562	1.49E-10	3.15E-09
NRG3	-2.050559926	-2.894525024	5.23E-10	1.05E-08
LMAN1L	-2.049049496	-3.264612417	3.32E-06	3.70E-05
ADGRF1	-2.048971338	3.952781237	7.51E-14	2.33E-12
NR3C2	-2.048797269	1.173643943	2.66E-17	1.24E-15
NELL1	-2.043650618	0.095051521	1.28E-08	2.17E-07
SEC14L5	-2.043535551	0.09485318	2.39E-23	2.08E-21
MAATS1	-2.043355206	-0.823915074	2.99E-11	7.00E-10
TMOD1	-2.041752646	3.059774649	7.72E-13	2.15E-11
GPR50	-2.041014954	1.353061794	7.71E-06	7.89E-05
TRH	-2.038964712	-3.723691162	1.08E-12	2.93E-11
ELANE	-2.038147881	-3.194934845	1.02E-12	2.78E-11
DES	-2.037638353	9.055837923	7.65E-07	9.77E-06
KRT31	-2.029626299	2.698765873	2.67E-21	1.92E-19
BPIFB2	-2.029396666	5.616638411	0.002927888	0.012076279
TIMP4	-2.02876889	-0.301893719	7.35E-19	4.03E-17
LRRC74B	-2.026615946	-2.916860151	1.30E-11	3.18E-10
SHISA6	-2.026287175	-0.048870015	8.00E-12	2.00E-10
LOC100132813	-2.024895528	-4.168794671	1.83E-09	3.45E-08
KCNT1	-2.023552726	-0.800108827	5.05E-14	1.60E-12
GDF10	-2.021714091	-0.085488822	2.58E-12	6.79E-11
HRC	-2.020009953	3.492209188	6.31E-09	1.12E-07
CACNB4	-2.017032236	0.243613253	3.07E-16	1.25E-14
KLHL31	-2.015562941	2.108432814	6.42E-16	2.54E-14
NIPSNAP3B	-2.014644398	-0.014427676	6.30E-25	6.17E-23
ADCY8	-2.014561055	-2.272533892	1.67E-05	0.000157538
BCAS1	-2.014110096	2.693972537	3.46E-17	1.60E-15
RYR1	-2.013354379	6.464778803	2.09E-16	8.69E-15
SHISA3	-2.012605897	-3.073156624	6.76E-11	1.50E-09
SAXO2	-2.006426422	-0.244326933	9.09E-21	6.13E-19
CCDC173	-2.006184629	-1.846690234	4.43E-20	2.75E-18
TTC25	-2.004951387	-0.309328319	3.48E-21	2.45E-19
ALAS2	-2.004621849	-2.561947528	1.33E-12	3.57E-11
PCP4L1	-1.998942681	2.593543786	8.19E-13	2.27E-11
ERN2	-1.995802692	0.88965388	1.76E-07	2.50E-06
NPY1R	-1.995073386	-0.954806896	4.79E-10	9.65E-09
TJP3	-1.992400186	3.189202574	5.97E-15	2.08E-13
CFAP46	-1.990299317	-0.147255138	4.50E-15	1.60E-13
TRIM54	-1.986988935	3.270120142	1.71E-07	2.44E-06
CAV3	-1.985203448	1.402872995	3.10E-06	3.49E-05
OSTN	-1.981665124	-3.529438302	8.04E-06	8.18E-05
RERGL	-1.975688281	-2.31282662	5.46E-13	1.54E-11
CFAP61	-1.974304682	-0.522339415	3.83E-18	1.94E-16
HSD17B13	-1.973418628	-1.421228344	2.08E-09	3.89E-08
LONRF2	-1.970391572	0.428980359	1.78E-10	3.74E-09
CCDC170	-1.968364365	0.568271582	5.16E-21	3.56E-19
SGCG	-1.963218015	1.845356993	1.53E-08	2.58E-07
ADPRHL1	-1.960579975	2.517157998	8.04E-25	7.80E-23
ST6GALNAC1	-1.955978645	3.761044335	2.61E-16	1.07E-14
LOC729966	-1.955849935	0.291380459	2.49E-15	9.15E-14
DUSP27	-1.95457745	2.700793615	3.12E-06	3.51E-05
KCNA7	-1.954472528	0.751310518	3.96E-11	9.11E-10
CAPN5	-1.95438147	3.847274322	1.26E-36	3.34E-34
AGFG2	-1.952870086	4.42111825	6.07E-59	5.37E-56
PGR	-1.952471289	0.428616168	1.01E-13	3.08E-12
IFNK	-1.951094148	-0.079089582	1.59E-05	0.000150417
MYO18B	-1.949336556	3.653024278	1.55E-08	2.61E-07
FGF20	-1.948276883	-4.204563927	3.19E-08	5.14E-07
GPD1L	-1.948105054	4.308206547	7.99E-43	3.19E-40
PP14571	-1.946492677	-0.049517546	2.43E-13	7.12E-12
PLPPR3	-1.945453462	-2.260596987	2.15E-09	4.03E-08
TYRP1	-1.945329645	0.457251734	2.28E-09	4.24E-08
TEKT2	-1.945146412	-1.031302997	4.02E-15	1.44E-13
NME9	-1.944900881	-1.730961008	3.34E-23	2.90E-21
HOPX	-1.937966598	7.048055889	6.31E-17	2.80E-15
SLITRK5	-1.936766134	0.032024027	2.17E-08	3.59E-07
FRZB	-1.93434109	2.103264229	5.70E-19	3.17E-17
GPT	-1.93284864	1.371960843	1.54E-18	8.23E-17
ZDHHC15	-1.931949253	-0.53250376	7.21E-15	2.49E-13
PAQR9	-1.927220504	-3.213064668	9.32E-08	1.39E-06
MOBP	-1.926530257	-2.264285071	1.41E-09	2.69E-08
TFF3	-1.925808887	4.329622679	1.94E-06	2.29E-05
SLC28A1	-1.925155262	-2.871496334	6.89E-13	1.92E-11
RGN	-1.922589417	-0.988597821	2.34E-21	1.71E-19
PLCB4	-1.922066956	1.81115272	6.98E-16	2.76E-14
CYP1A2	-1.920242069	-3.999817053	1.44E-07	2.09E-06
DNALI1	-1.91997258	1.021971385	3.51E-22	2.74E-20
SCEL	-1.918566661	6.739355468	8.82E-14	2.71E-12
HSPB7	-1.916438109	5.620082227	2.93E-07	4.05E-06
SLC22A16	-1.913262213	-2.294651602	1.25E-16	5.31E-15
SMIM5	-1.912937777	2.487094909	1.29E-17	6.24E-16
CLUL1	-1.912802856	-1.935837658	1.19E-11	2.93E-10
ALDH1A1	-1.911342191	5.539356861	6.94E-11	1.54E-09
COBL	-1.910150497	3.751097904	4.78E-16	1.92E-14
ADRA1A	-1.908998786	-2.637590536	6.21E-08	9.54E-07
CXCL17	-1.905844407	5.123620615	7.88E-12	1.97E-10
CACNG6	-1.903251754	0.81083321	1.92E-06	2.28E-05
MGAM2	-1.900827757	-1.054688142	3.55E-05	0.000301681
DPP10	-1.899525315	-2.933138654	1.88E-05	0.000174287
CDH26	-1.89888009	2.410855616	2.76E-17	1.28E-15
MYF6	-1.897288757	2.871192071	2.70E-05	0.000238104
PTPRT	-1.896436919	-0.073983442	4.75E-07	6.28E-06
YIPF7	-1.894893027	-1.065136478	1.81E-06	2.16E-05
COL25A1	-1.893531153	-1.420603761	4.72E-13	1.35E-11
STAC3	-1.892982224	5.333819136	1.21E-09	2.32E-08
SEMA3E	-1.891871151	-1.033759944	2.31E-08	3.82E-07
C4orf19	-1.890803686	1.003279249	8.55E-12	2.13E-10
CDH20	-1.890269637	-0.531299767	9.34E-14	2.86E-12
LOC101928075	-1.890018224	-2.336527251	1.60E-13	4.77E-12
POPDC2	-1.888420076	1.458948899	3.16E-19	1.82E-17
MAP1LC3C	-1.887513033	-1.802086606	2.20E-17	1.04E-15
TMPRSS11A	-1.883338432	5.530821629	7.68E-09	1.35E-07
KLHDC8A	-1.882253864	0.865978746	1.56E-11	3.79E-10
HMGCLL1	-1.880329945	-3.087086496	1.34E-09	2.55E-08
SYTL5	-1.879471129	1.677267832	4.96E-12	1.27E-10
CAMK2B	-1.879404764	2.238337512	7.96E-11	1.75E-09
TNNT1	-1.879252239	7.227194928	9.63E-12	2.38E-10
FABP3	-1.878462916	3.500957592	2.12E-13	6.24E-12
MUC5B	-1.878223667	6.708060692	0.00026515	0.001694148
TRIM55	-1.878165008	1.066373705	1.90E-08	3.18E-07
ABCA8	-1.877847812	1.864071902	9.69E-13	2.66E-11
ARHGAP36	-1.877367213	-1.646760857	3.25E-07	4.45E-06
KCNC2	-1.874947268	-3.918920347	0.000211906	0.001406465
CHST4	-1.874793215	-1.725068044	5.94E-08	9.16E-07
PRR15L	-1.873511881	1.535876828	3.25E-13	9.42E-12
PAX9	-1.870990228	4.970491048	4.50E-20	2.78E-18
LOC643711	-1.870771858	-4.00058195	4.24E-07	5.69E-06
RBM24	-1.86902554	2.494114039	1.00E-09	1.94E-08
DNAH7	-1.868986183	-0.880514759	3.01E-15	1.10E-13
RNF224	-1.863371338	-0.439146915	7.29E-16	2.85E-14
DIO1	-1.863135579	-2.536575946	9.79E-19	5.30E-17
RIMS1	-1.862671118	-2.242537768	2.19E-09	4.09E-08
APOD	-1.860703377	4.522274849	1.42E-13	4.25E-12
SAMD5	-1.85998437	2.127768827	1.00E-16	4.30E-15
HGD	-1.858060864	-2.524043955	2.24E-14	7.46E-13
TCTEX1D4	-1.856194134	-2.707382799	6.92E-17	3.02E-15
IL17D	-1.855755994	0.03721301	3.18E-19	1.83E-17
OSR1	-1.853089752	1.142650766	5.01E-18	2.52E-16
C1QTNF7	-1.851814529	-0.568185158	2.91E-15	1.06E-13
GBP6	-1.85155415	7.314002402	2.24E-17	1.05E-15
OLFM4	-1.848798041	3.354555553	2.86E-05	0.000249803
MYH11	-1.847113928	5.292282327	5.85E-12	1.48E-10
IL5RA	-1.84596689	-1.478694097	2.07E-11	4.95E-10
C15orf62	-1.845904017	2.756455398	3.49E-19	2.00E-17
CFAP161	-1.844635453	-1.891316134	1.46E-18	7.83E-17
MLIP	-1.844122152	2.635110495	2.37E-15	8.73E-14
ANKRD2	-1.838229989	1.886707307	7.52E-11	1.66E-09
CLDN10	-1.838223738	2.210762681	8.58E-06	8.66E-05
CARNS1	-1.837933945	1.453772045	2.84E-17	1.32E-15
UCP3	-1.837657298	1.447214268	1.54E-13	4.60E-12
DDIT4L	-1.83671347	3.145185113	6.41E-08	9.80E-07
CDH10	-1.836260718	-3.58692986	1.33E-06	1.63E-05
LOC105369192	-1.835538048	-2.80906756	6.13E-17	2.74E-15
LOC101929340	-1.831378336	-1.922482178	1.27E-26	1.47E-24
PAPPA2	-1.830804286	-0.386045694	2.73E-12	7.17E-11
SHISA9	-1.82801231	-2.208332727	5.43E-09	9.70E-08
TEKT4	-1.827734308	-2.400135048	4.64E-11	1.06E-09
ANK2	-1.827382253	2.736075386	2.31E-15	8.52E-14
ZMYND12	-1.827004228	-1.203535081	1.27E-22	1.05E-20
PLAC8	-1.826111675	3.762372855	5.67E-10	1.13E-08
ENAM	-1.821457185	-2.42840185	3.84E-10	7.83E-09
C5orf46	-1.818997524	0.839930501	8.04E-11	1.77E-09
WDR93	-1.818114964	-2.324925588	9.61E-13	2.64E-11
KRT24	-1.815589167	4.937664629	7.64E-05	0.000588154
PI16	-1.813936563	2.275352191	5.19E-07	6.80E-06
TPM2	-1.81241393	8.204198853	2.16E-15	7.99E-14
MYOD1	-1.810224059	-0.33677982	1.70E-05	0.000159554
LAMB4	-1.809475212	0.801937227	2.24E-10	4.67E-09
LGI1	-1.808139622	-2.88050919	1.18E-07	1.73E-06
MRGPRE	-1.807109954	-4.171396715	5.63E-08	8.71E-07
PFKFB1	-1.805810463	-1.126423174	5.82E-25	5.75E-23
CCL23	-1.805786334	-1.756986725	3.74E-15	1.34E-13
BEST3	-1.804332796	1.649766217	5.03E-07	6.63E-06
NKX6-2	-1.79945223	-3.955835356	2.63E-07	3.66E-06
PLEKHG7	-1.797864364	-1.679003004	1.69E-11	4.09E-10
TSPAN12	-1.797119455	1.789367604	2.36E-22	1.89E-20
NOS1	-1.79353689	3.201657155	5.11E-10	1.03E-08
PTGDS	-1.792667146	3.975307809	4.29E-16	1.73E-14
TLE2	-1.791061772	3.054176232	2.57E-21	1.86E-19
NOSTRIN	-1.79006888	1.215580377	1.75E-37	4.95E-35
C4BPA	-1.789994574	-2.344851746	8.56E-06	8.65E-05
TMEM38A	-1.788773984	3.634986352	5.91E-14	1.86E-12
NBEA	-1.781647297	1.225417627	2.17E-15	8.00E-14
RRAGD	-1.7810359	4.152281666	4.70E-24	4.29E-22
RSPH10B2	-1.775686911	-3.850503542	6.24E-09	1.11E-07
TREH	-1.774533428	-2.217217308	5.42E-10	1.09E-08
GALNT16	-1.774010239	0.857765752	5.10E-13	1.45E-11
HCAR1	-1.773136262	-0.736056557	4.87E-08	7.60E-07
MYH15	-1.772382422	0.076566546	5.65E-12	1.43E-10
BRINP1	-1.771931382	-0.491117683	7.83E-12	1.96E-10
MT3	-1.771878273	-1.611036374	4.19E-07	5.63E-06
SLC6A4	-1.771760617	0.534890201	4.06E-09	7.33E-08
C11orf16	-1.771349458	-0.835523661	2.01E-08	3.35E-07
RGS7BP	-1.77069275	-2.244375529	9.82E-08	1.46E-06
FLNC	-1.770487983	7.158366119	1.07E-09	2.06E-08
SORBS2	-1.766172551	3.349032593	1.43E-17	6.84E-16
CFD	-1.765664222	4.19162182	9.36E-21	6.27E-19
LOC101929106	-1.765194752	-4.174623726	1.88E-05	0.00017474
DTNA	-1.765126435	2.664429645	1.06E-12	2.90E-11
NXPH1	-1.761283435	-3.569238523	2.76E-05	0.000242619
SORBS1	-1.760305175	3.725016493	6.98E-18	3.44E-16
CLCNKA	-1.758856229	-2.635597687	1.01E-10	2.19E-09
PGM5	-1.757921849	1.846544075	4.85E-14	1.54E-12
CCDC178	-1.754387257	-3.063222173	1.12E-11	2.75E-10
COQ8A	-1.753982987	5.51140956	4.11E-20	2.57E-18
PLPP7	-1.75165657	2.093164915	3.74E-14	1.20E-12
EGF	-1.751346744	1.353292021	4.20E-12	1.08E-10
LOC101928012	-1.751048973	-3.897054093	0.000397578	0.002366524
CYP11A1	-1.750942309	0.518555867	2.70E-08	4.41E-07
TRIM63	-1.750463678	3.020018807	7.58E-06	7.79E-05
ARPP21	-1.746857147	2.184488567	0.000119991	0.000868602
UGT1A7	-1.746827689	3.133048118	0.000167586	0.001155625
KLB	-1.744759889	-1.064864339	3.77E-18	1.93E-16
SELENBP1	-1.744654971	3.564805839	2.68E-16	1.10E-14
KIAA0408	-1.737717351	-3.625303707	4.50E-07	5.98E-06
KCTD8	-1.734066499	-3.36477024	3.44E-07	4.68E-06
SCNN1B	-1.733916	4.238756345	2.20E-11	5.24E-10
KCNJ11	-1.727269275	1.261743731	5.68E-12	1.44E-10
SIAH3	-1.724064077	-3.009713626	1.17E-07	1.72E-06
CRYAB	-1.722931814	7.260065868	3.49E-13	1.01E-11
CCDC110	-1.719972684	-1.005531172	1.28E-17	6.19E-16
WDR63	-1.716098836	-0.636152928	5.58E-16	2.23E-14
ALOX12	-1.715477402	3.921886963	1.53E-10	3.25E-09
C12orf74	-1.71527477	-2.865639582	1.49E-08	2.51E-07
GLYATL2	-1.715087849	0.702257356	3.73E-06	4.09E-05
GPX3	-1.71482169	6.598467632	1.23E-15	4.68E-14
TRNP1	-1.709543402	4.067146048	1.17E-23	1.04E-21
RALYL	-1.70874675	-3.979451826	4.47E-06	4.80E-05
C1orf127	-1.707218286	-1.550030571	3.28E-13	9.47E-12
LOC101927972	-1.70600716	-1.56877059	1.06E-07	1.56E-06
LRRTM3	-1.705720481	-4.169539313	3.42E-05	0.000291815
TACR1	-1.705261383	-0.105856122	1.56E-10	3.30E-09
PRKN	-1.702760038	0.436216403	1.25E-16	5.31E-15
C2orf50	-1.700120842	-2.696847321	1.03E-14	3.53E-13
MYH13	-1.698859247	-2.05070307	5.56E-12	1.41E-10
IL12A	-1.696059208	-1.351063711	5.86E-17	2.63E-15
VEGFD	-1.695788881	-0.962325053	3.96E-10	8.05E-09
NEU4	-1.695444835	-0.552485082	1.38E-08	2.33E-07
DNAJB13	-1.694170434	-2.262458202	1.12E-08	1.91E-07
CXCR2	-1.69389526	2.637128025	9.72E-13	2.66E-11
C1QTNF9	-1.693747356	-3.191997274	4.45E-06	4.79E-05
PIP5K1B	-1.690348988	0.713386893	4.66E-15	1.65E-13
ENPP4	-1.688399614	2.022561161	7.11E-16	2.80E-14
SYNM	-1.684399724	5.057203946	1.01E-15	3.90E-14
LOC100653233	-1.684136848	-3.078389847	2.55E-05	0.000227439
SMPX	-1.683046181	3.620957154	0.000148482	0.001042669
CACNG1	-1.682321754	1.895312127	5.72E-05	0.000459221
CAMK2A	-1.681710331	2.120034059	1.06E-10	2.29E-09
ADHFE1	-1.678212854	1.206516914	2.61E-18	1.36E-16
ANKRD1	-1.67687045	4.489907255	1.69E-05	0.000158899
GNG7	-1.675388239	1.487565914	1.39E-20	9.05E-19
MYOZ2	-1.674581152	2.81663806	0.000110186	0.000805643
HLF	-1.673195698	3.200848044	9.52E-11	2.08E-09
SLURP1	-1.670166888	6.04248989	2.02E-06	2.38E-05
LOC107985126	-1.670057939	-4.10134474	3.14E-05	0.000270614
NEK5	-1.669941079	-0.882533771	1.63E-27	2.03E-25
MUC16	-1.664850146	4.021830616	2.06E-07	2.92E-06
CCDC17	-1.662779684	0.360465189	1.84E-16	7.68E-15
TRIM72	-1.660511253	3.369796868	1.22E-06	1.51E-05
CLDN17	-1.659838463	2.18076356	2.34E-05	0.000210909
SCARA5	-1.656794258	2.709720431	5.49E-11	1.24E-09
ART3	-1.655423312	0.701870901	7.62E-08	1.15E-06
PGPEP1L	-1.654747075	-1.671721249	2.18E-07	3.07E-06
EFCAB12	-1.654431401	-1.705414815	7.74E-14	2.39E-12
LRRN4CL	-1.653009823	0.795514049	4.24E-17	1.94E-15
GNMT	-1.652042606	-1.473798233	1.14E-17	5.53E-16
DTHD1	-1.648828165	-0.43374821	1.06E-10	2.29E-09
RBM20	-1.648787356	0.689675388	1.25E-12	3.38E-11
FAM57B	-1.6485704	-0.29133908	5.49E-08	8.52E-07
PPARG	-1.643324659	1.591355436	5.02E-13	1.43E-11
CCDC81	-1.640165545	-1.035732347	7.90E-23	6.57E-21
GLRB	-1.638430713	0.076448374	1.22E-13	3.68E-12
LOC101928118	-1.636691901	-3.243336929	2.21E-11	5.26E-10
CCER2	-1.633712406	-2.375326644	3.35E-08	5.37E-07
CMA1	-1.633365938	-0.727144879	4.88E-08	7.61E-07
CFAP74	-1.63286797	-1.121050629	8.50E-11	1.86E-09
LRMP	-1.631720824	2.084896148	8.11E-16	3.16E-14
ACACB	-1.630477879	3.040679414	5.81E-21	4.00E-19
TMEM100	-1.629175181	-0.574906786	2.17E-11	5.17E-10
LOC100506289	-1.628889161	-3.524352567	8.33E-08	1.25E-06
ANKRD23	-1.62590581	1.085604153	7.02E-11	1.56E-09
CRHR1	-1.624987381	-2.296385329	2.26E-05	0.000204718
HOXB4	-1.623823145	0.201563597	3.29E-12	8.55E-11
C2orf71	-1.620893284	-1.251805433	1.07E-10	2.31E-09
PKHD1L1	-1.620211691	-1.364797568	2.71E-08	4.43E-07
PLA2G2A	-1.619639957	4.417598595	4.72E-05	0.000387671
FAM189A2	-1.616467805	2.027118887	6.21E-11	1.39E-09
PART1	-1.615758183	1.688529119	3.59E-09	6.52E-08
UGT1A10	-1.615625752	1.441882243	0.000827103	0.004291033
OTOP1	-1.611272556	-3.262043434	2.99E-05	0.000260097
PPIL6	-1.610906662	0.165601357	6.98E-20	4.19E-18
F10	-1.60920356	0.081708443	6.32E-17	2.80E-15
MGP	-1.608299746	5.505327247	4.88E-14	1.55E-12
LOC105376575	-1.606915819	5.680253725	4.27E-44	1.85E-41
CCDC114	-1.606368646	-0.492207164	1.61E-10	3.41E-09
MT4	-1.605785119	-2.579103167	0.000497269	0.002832414
ANKS1B	-1.602414974	-1.833058691	1.47E-14	4.96E-13
TLX1NB	-1.602376956	-3.184328755	2.77E-06	3.16E-05
MT1M	-1.601062255	1.650073636	4.63E-12	1.19E-10
DCT	-1.600726548	0.119410161	0.000974022	0.004926482
CFAP45	-1.597913655	0.80125948	2.10E-18	1.10E-16
LRRIQ1	-1.597793317	-0.867104015	3.84E-08	6.10E-07
SCN2B	-1.595236402	0.45403122	1.00E-10	2.18E-09
LBX1	-1.594421325	-1.414872199	1.22E-05	0.000118497
KLHL34	-1.590560505	-1.455262847	1.77E-06	2.11E-05
ASB5	-1.590039986	3.272358339	0.000391112	0.002332226
CRACR2B	-1.589782611	2.516569696	3.10E-14	1.00E-12
CRTAC1	-1.589277954	1.860820942	3.24E-08	5.21E-07
ANXA9	-1.588038281	3.165169586	7.06E-14	2.19E-12
FAM149A	-1.586521057	0.813361157	4.80E-15	1.69E-13
SSTR1	-1.586254554	-2.584982085	1.71E-08	2.86E-07
GRIA4	-1.584420032	-2.990179481	1.85E-06	2.19E-05
FAM47E	-1.582471292	-1.646566356	3.82E-17	1.76E-15
MYH7B	-1.581771042	0.990060511	7.08E-13	1.98E-11
LEXM	-1.579296195	0.911139101	9.20E-10	1.80E-08
FOXJ1	-1.578757932	1.582081793	0.000389473	0.002323714
LOC100996694	-1.576496859	-3.802883935	2.34E-05	0.000211027
TNNI1	-1.57624851	6.867743211	3.56E-06	3.93E-05
ART4	-1.571757774	-2.732142906	3.12E-09	5.69E-08
HOXB2	-1.571751575	1.571976751	7.08E-15	2.45E-13
CYSRT1	-1.569134121	5.632081721	1.09E-09	2.09E-08
AZGP1P1	-1.569007163	-1.760313431	0.000159766	0.001111102
AK7	-1.567766814	0.641539606	9.33E-13	2.57E-11
HSPB2	-1.567338445	1.098761442	1.52E-10	3.21E-09
LGALS12	-1.567138454	-1.372327883	3.40E-07	4.63E-06
TBX15	-1.565522919	2.91287621	2.56E-11	6.03E-10
SLC16A6	-1.565354592	2.398809299	1.58E-16	6.64E-15
SPNS2	-1.564494732	5.135553318	9.89E-14	3.02E-12
CPB1	-1.563258115	-3.705211554	1.16E-06	1.43E-05
ALPK3	-1.563156394	4.301766808	3.46E-11	8.06E-10
PPL	-1.561082872	9.351360293	4.33E-15	1.54E-13
CDO1	-1.55863202	0.137066986	2.41E-08	3.97E-07
GSTA2	-1.558007983	-1.165155623	0.007601003	0.026057107
UGT1A8	-1.557794123	-0.095575853	0.004213533	0.016225447
VCX3A	-1.554716409	-3.047279503	0.003204144	0.012999796
CHST6	-1.554220179	2.047838972	5.87E-12	1.48E-10
FOXI2	-1.553799087	-1.898564815	6.36E-05	0.000500813
MYLK4	-1.551692994	1.245807771	1.44E-14	4.85E-13
MYH4	-1.55101417	-2.970932138	5.62E-06	5.90E-05
HNF4A	-1.549513112	-1.865680965	2.79E-08	4.54E-07
PCDHAC1	-1.549499736	-3.171810733	6.31E-07	8.18E-06
CLCN1	-1.548260547	0.111918148	1.48E-11	3.61E-10
GRB14	-1.547717489	0.642266762	1.68E-09	3.17E-08
EYA2	-1.547494363	4.059612707	1.84E-08	3.07E-07
SLC1A1	-1.544079501	1.97252994	6.64E-13	1.86E-11
KRT32	-1.543873395	-0.718795315	2.07E-08	3.43E-07
GAS2	-1.543661688	-1.952055451	3.00E-12	7.83E-11
TUNAR	-1.540135769	-4.002719017	0.00075107	0.003956037
ATP4A	-1.539145379	-2.842132845	1.80E-05	0.000168401
KIAA2022	-1.537266216	-0.465168786	5.84E-06	6.11E-05
SERTM1	-1.534367001	-3.816885119	0.000365251	0.002207659
NR4A1	-1.530116088	6.012526087	2.84E-13	8.30E-12
BPIFB4	-1.528481749	-1.858792064	0.000613251	0.003363213
RPRML	-1.523244775	-4.171624973	0.000469892	0.002698388
PERM1	-1.521748228	3.183378987	2.57E-19	1.49E-17
TOGARAM2	-1.521086498	0.261521414	8.59E-13	2.38E-11
ANGPTL7	-1.520755839	-0.49493536	1.07E-05	0.000105366
GDPD3	-1.518876166	3.576839567	8.46E-11	1.85E-09
TMEM182	-1.516384104	2.928824018	2.29E-18	1.20E-16
TMEM178A	-1.514977792	-0.671466007	7.31E-08	1.11E-06
CPA1	-1.512617192	-3.339210693	3.41E-06	3.79E-05
MYO5C	-1.512541926	3.224229219	5.47E-13	1.54E-11
TMEFF2	-1.511256046	-2.967777816	3.33E-05	0.000285254
LYVE1	-1.511219582	2.27124783	6.44E-14	2.01E-12
ARX	-1.510785142	-1.768986228	6.87E-07	8.84E-06
INMT	-1.508932402	1.313109844	2.55E-14	8.40E-13
ARHGEF38	-1.506334053	-1.410729349	3.85E-12	9.93E-11
LOC102724163	-1.503598911	-0.721981146	1.01E-15	3.90E-14
CLDN8	-1.503527214	1.408512401	0.000261652	0.001675475
MURC	-1.50285426	3.316818274	1.33E-06	1.63E-05
LCN8	-1.499432415	-3.500568485	0.000210826	0.001400209
CDNF	-1.498845588	-0.258116438	6.04E-20	3.67E-18
SCN1B	-1.498474942	3.316704725	2.96E-11	6.96E-10
JCHAIN	-1.498402611	6.620157936	7.23E-07	9.27E-06
GULP1	-1.496851384	2.575732635	5.42E-12	1.38E-10
FILIP1	-1.495921059	2.723203438	4.13E-11	9.50E-10
UPK3B	-1.495689371	3.613299159	2.41E-08	3.97E-07
PRG4	-1.495661063	0.938985736	8.74E-07	1.11E-05
KLHL32	-1.495601733	-2.705298724	1.19E-10	2.56E-09
ANK1	-1.494840522	3.755512504	9.70E-10	1.88E-08
CNTFR	-1.493272297	1.087695674	3.92E-07	5.29E-06
KIF19	-1.492169703	-0.210446818	5.35E-13	1.52E-11
SLC13A4	-1.492152071	1.57779559	1.72E-12	4.58E-11
BARX2	-1.490584136	5.347346162	7.86E-14	2.42E-12
PKNOX2	-1.490367107	1.25391739	7.77E-10	1.53E-08
REN	-1.489897251	-2.312593018	5.07E-06	5.39E-05
CPNE4	-1.489041639	-2.593165746	3.62E-08	5.76E-07
WNK4	-1.488843092	0.135891389	3.97E-10	8.08E-09
ADCY2	-1.486949394	2.395889874	9.21E-07	1.16E-05
SDPR	-1.486643789	3.045184427	1.50E-15	5.65E-14
C4BPB	-1.485400245	-2.835079309	3.90E-07	5.26E-06
CSRP3	-1.485112778	5.462180975	0.003010452	0.012359594
PAK5	-1.483899707	-0.764055419	0.0009064	0.004643276
TUBA4B	-1.482218787	-0.607602642	5.91E-07	7.69E-06
DNASE1L3	-1.480033818	3.338940356	2.06E-09	3.86E-08
CYP4F12	-1.478569925	2.186560202	9.84E-07	1.23E-05
RNF157	-1.477588752	1.38709086	5.01E-14	1.59E-12
HPSE2	-1.47623666	-1.639137912	5.09E-06	5.39E-05
FRRS1L	-1.475496094	-1.981869576	6.42E-05	0.000504558
SRPK3	-1.475067065	2.042455814	7.04E-08	1.07E-06
KLK13	-1.47453575	7.032594529	1.79E-06	2.14E-05
VIP	-1.473693823	-2.581762851	3.17E-07	4.36E-06
MROH9	-1.472048509	-3.548421279	1.10E-06	1.37E-05
WFDC21P	-1.471503189	5.065420641	2.42E-08	3.99E-07
KCNQ4	-1.471484337	0.620362768	1.04E-12	2.84E-11
LMOD1	-1.470878935	2.759686768	3.09E-12	8.06E-11
RNF150	-1.470704659	2.794121225	1.19E-08	2.02E-07
ITGB1BP2	-1.470431187	0.398924246	1.21E-10	2.59E-09
TTC9	-1.469865191	5.29649001	2.11E-14	7.04E-13
CYP2E1	-1.469255691	2.130677414	2.69E-07	3.73E-06
ASB16	-1.469253851	0.242579182	2.90E-13	8.46E-12
LOC102723517	-1.467832931	-0.546014619	4.54E-11	1.04E-09
ACSS3	-1.46728	0.659220826	8.47E-13	2.35E-11
DGKB	-1.465831952	-1.728564698	1.21E-06	1.49E-05
TPRG1	-1.465610711	4.113445063	2.77E-14	9.03E-13
ROPN1	-1.461559031	-2.196603586	0.00023046	0.001507506
RAB9B	-1.461203063	-0.58540609	3.55E-11	8.22E-10
ANKRD20A4	-1.459867457	-3.870572551	1.00E-05	9.97E-05
GALNT5	-1.458041128	3.770148496	2.99E-09	5.47E-08
IL19	-1.457564974	0.014213291	6.70E-06	6.94E-05
C1orf105	-1.456749891	-1.672031469	4.78E-05	0.000391405
ANKRD62	-1.456138617	-2.566170897	6.96E-08	1.06E-06
PAIP2B	-1.451638237	3.20499665	4.02E-23	3.45E-21
LIMCH1	-1.45106179	5.124785585	6.86E-12	1.72E-10
LOC105372240	-1.450445861	2.324931453	5.24E-08	8.17E-07
FUT3	-1.450071017	4.737485266	1.67E-10	3.53E-09
LRFN2	-1.44966327	-2.165016729	9.71E-08	1.44E-06
MMRN1	-1.449294481	2.244234809	6.07E-08	9.33E-07
OXGR1	-1.44870021	-0.169474133	1.67E-06	2.01E-05
FGF7	-1.446998416	2.090634626	5.06E-09	9.05E-08
ENTPD8	-1.446504409	-0.945421609	2.49E-05	0.000222337
GGT6	-1.446480241	4.790013136	7.54E-13	2.10E-11
SLCO5A1	-1.445153622	1.539926507	1.09E-08	1.88E-07
LDHD	-1.44467313	2.736346437	2.73E-14	8.93E-13
IKZF2	-1.443514793	4.062626851	7.63E-17	3.33E-15
ECM1	-1.443303362	7.974357542	2.06E-13	6.08E-12
ZNF492	-1.442240462	-2.495051637	4.20E-07	5.64E-06
GPIHBP1	-1.441740841	-0.353363967	2.20E-09	4.10E-08
CAP2	-1.440397475	3.960308935	7.87E-15	2.70E-13
CYP4X1	-1.440016196	2.8370196	3.39E-07	4.61E-06
CYP2C18	-1.43997196	3.386171197	1.55E-07	2.23E-06
PRUNE2	-1.438166088	4.323122927	1.54E-06	1.86E-05
KRTAP4-8	-1.436935716	-4.065038876	0.001784951	0.008066042
MYH1	-1.436228915	6.256805722	0.003714769	0.014635009
LRRC3B	-1.436106848	-3.314825267	0.002191666	0.009562649
TMEM233	-1.435946067	-0.010213153	5.00E-10	1.01E-08
LYPD2	-1.435426137	4.104408168	4.17E-05	0.000348071
NTF3	-1.435026	0.023603454	9.07E-09	1.58E-07
ASB18	-1.4349941	-3.467465044	1.84E-05	0.000171134
CA1	-1.434564409	-3.995547725	2.14E-06	2.50E-05
ADSSL1	-1.434300509	3.834076034	2.29E-14	7.60E-13
VIPR2	-1.431485554	-1.434187911	2.28E-07	3.21E-06
ALKAL1	-1.43107677	-3.774068466	0.000899117	0.004614805
ATP1B4	-1.430757334	1.227860645	0.00088387	0.00454846
PZP	-1.429638946	-1.976345387	5.58E-09	9.96E-08
PLEKHA6	-1.429577834	3.062946635	6.44E-14	2.01E-12
ALDH3A1	-1.428007399	7.865712232	8.22E-06	8.33E-05
ACHE	-1.425681532	2.709575451	4.34E-08	6.82E-07
IL17B	-1.424882899	-1.960234082	3.19E-12	8.30E-11
PDE4DIP	-1.424769506	6.026921925	2.13E-15	7.90E-14
DEUP1	-1.423706389	-2.353421612	2.01E-05	0.000184567
TMEM56	-1.422321299	1.485654146	5.38E-10	1.08E-08
SLC8A3	-1.421479807	-0.031600262	4.43E-06	4.77E-05
CAPS	-1.42074543	3.319295479	2.12E-10	4.43E-09
VIT	-1.42052024	1.588371284	1.60E-07	2.30E-06
PLP1	-1.41975153	0.379778532	1.23E-05	0.000119612
NKAPL	-1.419602476	-1.710943769	1.37E-10	2.93E-09
ADH7	-1.41922459	5.826009302	7.90E-05	0.000604852
HNF1A	-1.418999102	-2.941449299	7.08E-05	0.000550735
JPH1	-1.418778102	3.53218066	6.89E-13	1.92E-11
BTC	-1.418553502	0.713141661	1.42E-09	2.70E-08
HS3ST1	-1.417100603	4.056175978	2.02E-14	6.76E-13
PMP2	-1.415103042	-1.106011927	5.07E-05	0.000411784
PCDHA11	-1.414751886	-3.166129506	0.001040753	0.005196873
ACPP	-1.414699674	3.726074447	2.20E-12	5.82E-11
ITM2A	-1.413922333	3.239420707	5.77E-15	2.02E-13
TBL1Y	-1.411600182	-1.813409845	0.001473038	0.006889175
LRRC43	-1.411507434	-1.279754697	3.72E-11	8.58E-10
TMEM35A	-1.411222838	-0.56844972	6.75E-07	8.71E-06
ANXA1	-1.41055415	11.13737009	9.97E-15	3.41E-13
MYOM3	-1.41024729	4.990802247	4.63E-08	7.25E-07
CAPN13	-1.40894304	1.48890708	0.000376451	0.002264602
TMEM252	-1.407558692	-3.654222634	8.01E-06	8.16E-05
CD200R1	-1.407455443	0.67780891	6.99E-14	2.18E-12
SLC30A2	-1.407300138	-1.328453387	2.61E-06	2.99E-05
TGFBR3	-1.406239184	3.559606707	3.12E-13	9.04E-12
SASH1	-1.405696844	5.497243238	6.59E-17	2.90E-15
SCT	-1.40506143	0.186822634	9.64E-07	1.21E-05
SPAG8	-1.404450934	-1.302595025	4.13E-13	1.19E-11
RASL10B	-1.404032465	0.682357272	2.22E-10	4.64E-09
JPH2	-1.402468331	3.515008666	3.36E-08	5.39E-07
SERPINA3	-1.400895391	-0.039412979	1.02E-05	0.000101044
LRP1B	-1.399656357	-0.502727391	4.92E-06	5.23E-05
EFHC2	-1.398550922	0.131637153	7.22E-09	1.27E-07
CFAP47	-1.397225111	-1.505852463	0.00030227	0.001895053
TEX11	-1.395727291	-1.601848257	1.37E-08	2.31E-07
FCN2	-1.395655142	-4.033744263	0.006884887	0.024035137
TTLL10	-1.39493166	-1.197745979	1.32E-09	2.53E-08
TMPRSS11E	-1.391246534	6.166937002	3.57E-06	3.94E-05
LOC105378137	-1.390197296	-3.724423554	0.006440298	0.022823493
MGC27382	-1.385723726	-4.107652311	1.68E-05	0.000158373
MLXIPL	-1.383466973	0.703395443	1.15E-05	0.000112716
AGR2	-1.383190513	4.910844301	4.15E-06	4.50E-05
SULT1C3	-1.381673038	-3.934477916	0.003729869	0.014679419
FOXI1	-1.381282805	-1.353441727	0.007696751	0.026305628
PDLIM3	-1.380907278	6.219464689	2.71E-06	3.09E-05
KLHL30	-1.380351604	2.130665775	2.72E-06	3.11E-05
ALKAL2	-1.379920739	-1.094878194	2.44E-06	2.82E-05
SNTG2	-1.379642409	-1.910398613	3.60E-08	5.74E-07
LOC100128531	-1.379339515	0.40538614	3.46E-08	5.53E-07
SCRG1	-1.379031062	-2.052585349	3.97E-05	0.00033258
NHLRC4	-1.378636075	-0.76890559	4.79E-13	1.37E-11
KCNE3	-1.378442971	2.451964212	3.49E-11	8.09E-10
SPINK7	-1.377080208	5.390840039	0.0007286	0.003856343
KLHL14	-1.375493468	-2.334075055	1.05E-08	1.81E-07
ABHD1	-1.373846824	-1.655945638	3.78E-11	8.70E-10
ASB14	-1.369584357	-0.120662384	1.01E-17	4.94E-16
SORCS1	-1.369573006	-1.180501112	2.81E-06	3.19E-05
CRCT1	-1.3686782	6.309691554	1.82E-05	0.000169758
SLC27A2	-1.367995495	1.480510628	3.19E-08	5.14E-07
RIMS4	-1.367300901	-0.968253524	0.000354206	0.002153685
PTPRN2	-1.365926706	1.935794986	5.67E-14	1.79E-12
SEMA6C	-1.36509525	3.639316687	4.43E-11	1.01E-09
DCDC5	-1.364787694	-1.74876811	7.23E-07	9.27E-06
HRASLS	-1.363869841	0.681541586	4.86E-07	6.41E-06
TMEM163	-1.363428481	0.589733053	5.06E-11	1.15E-09
MPZ	-1.361713912	0.966857484	3.62E-09	6.56E-08
MUC20	-1.360601842	3.606648713	1.39E-06	1.69E-05
ZNF844	-1.360204832	2.066652526	1.03E-12	2.82E-11
ETV1	-1.357458719	2.937942142	1.38E-10	2.93E-09
SPATA18	-1.355975936	2.473989859	3.87E-15	1.39E-13
ZNF676	-1.355893204	-2.980675279	1.06E-05	0.000105058
KCNA4	-1.355745539	-3.982301045	0.000198544	0.001331233
ELF5	-1.355676687	2.058291592	0.000223069	0.001468594
RHBG	-1.354169814	-0.380113412	3.94E-07	5.31E-06
GRIK3	-1.354002156	-1.601370857	3.64E-05	0.000308373
IGF1	-1.352358779	-0.00576285	3.94E-08	6.23E-07
LOC100128317	-1.350903254	-4.1572695	0.005555685	0.020256116
RAPSN	-1.349957611	1.298170049	6.32E-06	6.55E-05
A2ML1	-1.348829199	8.607846526	6.78E-07	8.74E-06
DPP6	-1.348229698	-1.588122675	1.17E-05	0.00011417
LOC105370906	-1.347935974	-4.033404051	0.000161663	0.001121231
CHRNA10	-1.347630473	-0.25765395	2.46E-14	8.13E-13
RGS8	-1.347234631	-2.551330763	4.65E-05	0.000382309
PLEKHA7	-1.347172771	4.299411424	5.87E-17	2.63E-15
CACNB1	-1.346878003	3.845033584	2.50E-09	4.64E-08
IP6K3	-1.346529274	2.114827311	0.000172511	0.001182773
ABO	-1.345156958	3.9127216	2.78E-06	3.17E-05
ENO4	-1.342927659	-2.695042816	2.75E-10	5.65E-09
NRXN3	-1.341942696	0.432814892	6.87E-07	8.84E-06
ASB2	-1.340463939	3.594898186	9.96E-12	2.46E-10
ADGRB3	-1.339362449	-1.618779331	4.55E-09	8.17E-08
PTN	-1.338404903	4.034519473	3.27E-07	4.47E-06
CCDC85A	-1.337590433	-1.897526985	8.51E-08	1.28E-06
FOLH1	-1.337396384	1.712169229	2.10E-09	3.94E-08
SLC16A7	-1.336347418	3.506818956	7.87E-11	1.74E-09
LPL	-1.33521334	3.123438096	9.90E-09	1.71E-07
PHYH	-1.332540477	3.76730638	5.83E-18	2.90E-16
ACOX2	-1.331778471	0.552259455	4.28E-15	1.53E-13
PTGES3L	-1.329975162	0.559801463	6.08E-12	1.53E-10
PPM1E	-1.329464066	-1.475015772	2.02E-13	5.97E-12
PRSS3	-1.328749307	4.394088583	3.26E-05	0.000280118
SLC34A3	-1.327283341	-1.161107207	2.73E-09	5.03E-08
FNDC4	-1.32708146	2.554324714	4.57E-16	1.84E-14
DOK5	-1.327024258	0.750156718	8.95E-09	1.56E-07
TSPAN1	-1.325326375	5.683064781	1.42E-06	1.72E-05
FXYD2	-1.324500646	1.011362634	0.000497147	0.002832414
NTRK3	-1.322573009	-0.02995507	2.17E-06	2.53E-05
SYNPO2	-1.321560657	6.50517002	2.24E-05	0.000203446
SATL1	-1.321350228	-3.048347368	0.00193382	0.008603533
IL33	-1.321193207	4.322247947	4.03E-06	4.38E-05
AIF1L	-1.320569625	5.166216389	9.68E-11	2.11E-09
MMP27	-1.319279031	-1.723829021	3.99E-06	4.35E-05
OR7E14P	-1.318835195	0.60522549	2.50E-10	5.18E-09
XPNPEP2	-1.318535514	0.330485515	3.71E-06	4.08E-05
LOC400710	-1.318238007	-3.156676088	4.39E-07	5.85E-06
ARSH	-1.317815565	-2.911295855	9.53E-08	1.42E-06
LOC101928583	-1.315940866	1.001937143	3.06E-09	5.59E-08
DPF3	-1.315219872	0.519938139	3.29E-11	7.68E-10
ACSM5	-1.314525338	-1.595136324	2.53E-08	4.15E-07
KHDRBS2	-1.312604984	-4.0337705	1.92E-05	0.000177509
RSPO3	-1.312546345	0.480334903	9.44E-09	1.64E-07
AQP2	-1.31218716	-3.5007089	0.001385339	0.006566495
ATP12A	-1.31189837	4.186344	0.000367921	0.002220965
IGSF10	-1.311462584	1.701725366	1.43E-05	0.000136174
ENPP5	-1.311120947	0.877964036	6.78E-06	7.02E-05
PLD5	-1.310751946	-1.649673576	0.000299401	0.001878796
GALNT12	-1.310524945	3.046386098	3.52E-12	9.13E-11
DRD2	-1.310415684	-1.840986192	3.26E-07	4.46E-06
CEACAM6	-1.309807409	6.87383352	1.02E-06	1.27E-05
KIAA1456	-1.308263904	0.851243303	5.16E-08	8.04E-07
DMD	-1.307893505	4.271187944	2.05E-10	4.28E-09
DPT	-1.307832092	3.889723894	4.76E-08	7.44E-07
VSIG10L	-1.307534299	5.699707834	7.44E-08	1.13E-06
CA13	-1.307257485	2.23384649	3.14E-15	1.14E-13
TNFRSF11A	-1.30619266	2.234076012	1.25E-15	4.74E-14
CAB39L	-1.30537773	2.913049016	5.40E-28	7.09E-26
WDR78	-1.304802586	0.494727827	3.47E-12	9.00E-11
AOX1	-1.303854572	2.139605504	1.07E-09	2.07E-08
PDE11A	-1.303733251	-0.389255736	0.000151046	0.001058777
HSPB8	-1.303427287	6.632815653	3.19E-11	7.47E-10
MAP6	-1.303222077	0.493752499	9.27E-09	1.61E-07
SULT1B1	-1.302379423	1.218198967	4.62E-06	4.94E-05
UBXN10	-1.300875198	1.295514608	2.23E-07	3.14E-06
LOC105369980	-1.299388613	-2.973422549	0.001695803	0.00775121
HSD52	-1.293732243	-4.072776699	2.79E-05	0.000244949
SVIP	-1.29348032	2.416403268	2.81E-09	5.17E-08
KCNE1	-1.290757955	-2.048128545	2.42E-10	5.01E-09
HID1	-1.289181474	3.087233434	8.37E-11	1.83E-09
NKX2-1	-1.288616923	-1.856646538	0.001202185	0.005825822
FGF5	-1.287742099	0.284217137	0.000332013	0.002042529
LNX1	-1.287144959	3.51868111	2.50E-16	1.03E-14
CYP2A6	-1.286299992	-2.456064012	0.001707773	0.007790186
SYN2	-1.285156718	-0.032504723	3.30E-05	0.000283355
GMPR	-1.285108578	2.685508686	5.10E-11	1.16E-09
EYA1	-1.284060976	0.392677843	4.63E-06	4.95E-05
AGT	-1.283317555	2.166473384	1.78E-06	2.12E-05
SHROOM3	-1.281852545	4.399262572	1.93E-15	7.17E-14
CAPN6	-1.28174674	1.584841719	0.000318009	0.001972664
CCDC78	-1.280906957	0.567152294	3.37E-07	4.59E-06
SFTPA2	-1.280796476	-0.120023549	0.002527276	0.010711577
OGN	-1.280323534	1.740615502	0.000153733	0.001075532
MLPH	-1.277920592	2.971371542	3.02E-07	4.17E-06
CCL2	-1.277266576	4.725598662	3.77E-10	7.69E-09
C15orf59	-1.276328435	1.891263706	5.94E-08	9.16E-07
FCER1A	-1.275317591	2.048873712	4.53E-07	6.02E-06
SORCS3	-1.273280959	-3.599717222	0.000499041	0.002840909
RERG	-1.272785164	0.860562397	2.30E-09	4.28E-08
ASCL1	-1.272639096	-2.521854374	0.000452988	0.002619764
B3GALT5	-1.272222398	1.856956845	0.000582304	0.003212532
MUC15	-1.272170007	3.801181362	3.99E-06	4.35E-05
LRRC4	-1.271827778	4.132085877	1.75E-06	2.09E-05
METTL7A	-1.271546037	4.766202283	4.84E-11	1.10E-09
LMO7DN	-1.270901277	-3.903471862	1.23E-05	0.000119747
KIAA1211L	-1.269797729	3.195395451	5.94E-14	1.87E-12
MDH1B	-1.268922246	-0.937547205	1.49E-10	3.15E-09
RSPH9	-1.268773452	-0.356055681	9.34E-21	6.27E-19
RIC3	-1.26863097	0.049647155	1.46E-06	1.76E-05
CACNA2D1	-1.268423454	3.997081572	1.63E-08	2.73E-07
MANSC1	-1.267682146	4.607540323	5.63E-13	1.59E-11
TMEM211	-1.266553353	-2.645595508	0.004235578	0.0162872
PFKM	-1.266451219	6.132247918	1.75E-21	1.31E-19
MAB21L3	-1.265230197	1.914437111	1.81E-07	2.58E-06
LRG1	-1.262873711	4.71884451	3.46E-08	5.53E-07
VWA5B1	-1.258027145	-3.714722555	5.64E-05	0.000454135
CCDC181	-1.257689988	-1.228246551	2.15E-12	5.67E-11
KRT35	-1.256144153	-3.908420341	0.000666654	0.003599862
CTSG	-1.254973368	1.369825668	2.31E-06	2.68E-05
SERPINI2	-1.254404247	-2.850488842	0.003936317	0.015349654
RSPO1	-1.253803215	-0.724036145	5.18E-06	5.48E-05
ADGRA1	-1.253374308	-1.493194857	0.000385235	0.002304506
EPB41L4A	-1.252281862	2.468679671	6.55E-11	1.46E-09
LOC100996693	-1.25066419	4.273365564	1.86E-10	3.90E-09
KCNC1	-1.25010795	-2.332043892	1.37E-05	0.000130871
GRIN2C	-1.24868916	0.046046014	3.40E-08	5.45E-07
RNF180	-1.247271786	0.387898995	1.63E-11	3.95E-10
GDF7	-1.246992167	-0.469518793	1.07E-08	1.84E-07
CLVS1	-1.24697557	-1.390877604	7.10E-08	1.08E-06
DIO3	-1.246884219	0.614042687	4.77E-06	5.08E-05
BEND7	-1.245989959	1.263732604	6.22E-09	1.10E-07
C11orf86	-1.245655841	-1.918981547	0.008073565	0.027300233
NR4A3	-1.244526084	3.543426379	1.17E-08	2.00E-07
TPPP	-1.243783263	4.229248583	2.35E-11	5.57E-10
CLDN4	-1.243336244	7.669288595	6.28E-10	1.24E-08
C8orf34	-1.242716959	-1.566247257	2.19E-08	3.63E-07
DPP4	-1.241640281	3.457825024	6.08E-09	1.08E-07
KCNH1	-1.241574039	-0.740317244	4.64E-05	0.000381749
EHF	-1.241538231	6.810088945	9.58E-10	1.86E-08
MFAP4	-1.241383848	4.603143721	2.12E-07	3.00E-06
AMHR2	-1.241205227	-2.856681298	4.64E-06	4.97E-05
CRHBP	-1.240824513	-2.325950747	2.35E-06	2.72E-05
ACADSB	-1.240768822	3.702761733	3.84E-20	2.41E-18
MAOB	-1.239187415	3.474143501	3.31E-06	3.69E-05
GAMT	-1.237961771	4.030595627	2.81E-10	5.78E-09
NR4A2	-1.236261619	3.813473583	4.62E-10	9.35E-09
SMAD9	-1.23499331	1.477553095	1.61E-12	4.28E-11
SLAIN1	-1.234939244	0.476242383	4.93E-09	8.83E-08
USP13	-1.234599564	4.353444336	2.38E-13	7.00E-12
KAT2B	-1.233045541	4.366352648	1.03E-16	4.42E-15
CNGA3	-1.231676608	-3.600860451	1.15E-06	1.43E-05
[truncated: 788 more rows]
