# Supplementary material for: Identification and validation of key modules and hub genes associated with the pathological stage of oral squamous cell carcinoma by weighted gene co-expression network analysis
Source: PeerJ. 2020 Feb 4;8:e8505. doi: 10.7717/peerj.8505 (PMC7006519; doi:10.7717/peerj.8505)
Supplement: File S4 [file peerj-08-8505-s004.zip › diffSig-lncRNA.xls]

id	logFC	logCPM	PValue	FDR
RP11-369C8.1	-6.088502092	5.393209389	6.97E-38	7.36E-35
LINC00314	-5.965459378	-4.016471322	6.42E-34	1.33E-31
LINC01829	-5.499864407	-1.354970743	1.94E-77	3.30E-74
RP11-255P5.3	-5.062016146	5.824220917	4.99E-27	1.53E-24
RP11-1096D5.2	-4.948565571	3.219705695	1.69E-20	3.46E-18
LINC01889	-4.745205373	3.497174772	1.30E-29	5.31E-27
SRGAP3-AS2	-4.61012194	5.253775703	3.45E-21	7.50E-19
CTD-2380F24.1	-4.5220003	3.721456991	1.30E-49	1.92E-46
SLC8A1-AS1	-4.5017762	6.189813074	1.73E-78	1.28E-74
LINC00443	-4.486763728	3.449938234	4.70E-37	4.34E-34
LINC02160	-4.450475564	3.397190615	2.34E-33	1.57E-30
MUC19	-4.311146053	5.653836267	4.13E-34	3.05E-31
RP11-356K23.1	-4.055824416	5.463152827	2.46E-31	1.16E-28
LINC01765	-4.006757817	3.704990396	1.69E-25	5.00E-23
MIR133A1HG	-3.998268646	7.804399749	2.58E-27	8.65E-25
RP11-351J23.1	-3.794100403	9.493232569	6.16E-28	2.27E-25
AC003090.1	-3.668407516	5.944170711	2.52E-31	1.16E-28
RP11-351J23.2	-3.667386441	5.625314439	8.78E-33	5.40E-30
AC005532.5	-3.594893072	6.1387754	5.68E-51	1.05E-47
RP1-193H18.3	-3.441261729	3.227815302	3.46E-17	5.11E-15
HCG22	-3.432054042	8.132210381	3.04E-27	9.77E-25
RP11-268F1.3	-3.418748814	3.133160254	7.20E-15	6.82E-13
RP11-469H8.6	-3.395282691	5.372885609	1.97E-15	2.04E-13
LINC00551	-3.354681998	3.921369434	6.90E-32	3.64E-29
RP11-60L3.6	-3.351694766	3.580969755	2.38E-15	2.37E-13
IL12A-AS1	-3.340266265	5.376010787	3.10E-54	7.63E-51
DLGAP1-AS5	-3.206402438	6.486482044	1.33E-12	8.95E-11
RP11-424M24.5	-3.19226633	2.99622417	6.52E-12	3.73E-10
AC107218.3	-3.110833062	3.203371044	6.15E-20	1.14E-17
LINC01482	-3.061943552	-2.594375276	6.87E-42	2.50E-39
LINC01983	-3.052185322	4.554395379	5.20E-19	9.14E-17
RP11-434I12.3	-3.033009006	4.542724129	1.29E-10	6.05E-09
LINC00330	-3.032365382	5.904287664	1.62E-16	1.97E-14
RP11-6I2.4	-3.01984076	3.93249701	8.69E-14	7.13E-12
LINC01497	-3.019234506	-3.311212862	5.72E-11	1.28E-09
RP4-539M6.14	-2.994819083	3.792033338	1.86E-15	1.96E-13
AL161668.5	-2.984886725	4.166132381	2.16E-27	7.58E-25
AC103563.9	-2.959805305	5.06998437	3.53E-13	2.58E-11
RP11-875H7.5	-2.957365281	4.04013599	6.84E-11	3.35E-09
C10orf71-AS1	-2.954889615	5.233919506	4.04E-11	2.03E-09
RP11-930P14.1	-2.936664297	3.377419179	2.11E-12	1.37E-10
AC013264.2	-2.907197737	4.252801905	1.23E-21	2.75E-19
AC002398.12	-2.884654071	4.571899632	1.26E-14	1.16E-12
ALDH1L1-AS2	-2.859384934	4.349362181	5.33E-17	7.43E-15
FALEC	-2.837396822	5.871512558	3.23E-32	1.83E-29
RP11-237N19.3	-2.831357331	4.976615579	2.10E-22	5.01E-20
RP11-184I16.4	-2.810825352	4.683831462	3.30E-20	6.41E-18
RP11-296E23.1	-2.801177387	5.606850821	4.48E-09	1.64E-07
LINC01207	-2.793490044	-2.356190748	3.34E-09	6.08E-08
CTC-239J10.1	-2.787437872	3.097002829	1.98E-15	2.04E-13
LINC01913	-2.760167931	-4.114033873	8.55E-10	1.68E-08
UG0898H09	-2.75847786	4.548567629	2.14E-17	3.29E-15
LINC01697	-2.753892553	6.055838854	1.36E-16	1.71E-14
AC147651.5	-2.7208271	3.476923246	5.16E-16	5.95E-14
FOXCUT	-2.716959748	5.045534508	6.38E-29	2.48E-26
MIR1-1HG	-2.70322025	7.288696935	5.51E-09	1.97E-07
RP5-978I12.1	-2.669424125	3.589731856	1.09E-06	2.41E-05
AC103563.8	-2.65673701	4.7149366	3.26E-15	3.13E-13
LINC01513	-2.63312753	3.132493245	1.09E-11	5.99E-10
RP11-56L13.1	-2.607265256	4.69103978	1.65E-10	7.54E-09
AQP4-AS1	-2.599645511	4.035732716	1.39E-14	1.26E-12
LINC02095	-2.597905378	-3.606682933	2.25E-10	4.68E-09
LINC01489	-2.586844757	3.132319809	4.04E-11	2.03E-09
RP11-989E6.3	-2.575805799	3.218800365	3.70E-12	2.24E-10
RP11-17M24.3	-2.549038218	3.273504256	5.75E-14	4.82E-12
RP11-362K2.2	-2.548660371	4.32933358	6.34E-12	3.66E-10
AC024592.9	-2.547449329	5.85619459	7.22E-21	1.52E-18
CTC-264K15.6	-2.538869041	4.041448988	1.33E-07	3.54E-06
FAM167A-AS1	-2.538786758	4.300849646	6.30E-09	2.21E-07
CTA-363E6.2	-2.536433503	3.693242575	2.47E-11	1.31E-09
PANCR	-2.530879062	4.136961681	2.60E-10	1.13E-08
UMODL1-AS1	-2.52408654	-3.092277755	1.88E-13	5.57E-12
AC079630.2	-2.514272346	3.705763025	1.23E-09	4.77E-08
LINC01405	-2.482765263	-0.054629104	7.51E-15	2.59E-13
MYHAS	-2.473046707	7.035144509	4.99E-18	8.01E-16
RP11-281P23.1	-2.470780583	4.611834606	3.11E-22	7.18E-20
RMST	-2.428564919	3.307411878	2.07E-08	6.47E-07
LINC01996	-2.42418011	4.094854825	1.49E-10	6.89E-09
HOXB-AS2	-2.400120207	3.645500723	7.80E-17	1.01E-14
CTD-2083E4.7	-2.394649678	5.740168166	3.57E-12	2.20E-10
RP4-651E10.4	-2.388129481	4.067758582	2.39E-19	4.30E-17
RP11-60A8.1	-2.354617359	4.338905189	2.61E-17	3.93E-15
CTC-297N7.7	-2.343566229	4.041461656	3.66E-12	2.23E-10
RP11-739N20.2	-2.342499946	4.310577274	1.65E-24	4.69E-22
RP11-180K7.1	-2.33571064	3.25831515	4.19E-10	1.75E-08
RP11-10H3.1	-2.309916687	4.017782727	1.04E-06	2.31E-05
RP11-641D5.2	-2.282415652	4.91471713	3.74E-17	5.41E-15
RP11-120J1.1	-2.281535369	3.660503863	4.30E-13	3.08E-11
C8orf34-AS1	-2.276483201	4.315319307	8.47E-09	2.88E-07
RP4-547N15.3	-2.274404935	3.088598035	8.72E-09	2.94E-07
TUSC8	-2.272840778	4.522948882	7.16E-06	0.00012988
RP11-594N15.3	-2.266290051	6.549449165	1.50E-15	1.62E-13
RP11-863K10.2	-2.265165755	3.039459456	3.83E-08	1.12E-06
LINC01798	-2.255597244	-3.252881003	1.89E-21	1.40E-19
PCAT18	-2.249263197	3.648413389	8.04E-07	1.83E-05
RP11-412H8.2	-2.230879836	3.292476809	1.53E-07	3.93E-06
RP11-390E23.3	-2.228238192	3.287568263	4.05E-08	1.18E-06
ZFY-AS1	-2.219251721	4.436981134	4.73E-10	1.95E-08
CTC-490G23.2	-2.212567946	8.499195868	3.42E-14	2.93E-12
RP1-8B1.4	-2.206675457	3.689055145	2.15E-11	1.15E-09
RP11-760H22.2	-2.206354461	7.368315532	6.29E-24	1.72E-21
RP11-110L15.2	-2.189585341	3.055580311	9.42E-10	3.72E-08
CLDN10-AS1	-2.18471944	4.099915733	4.82E-07	1.15E-05
LINC02036	-2.170923823	4.82164274	2.23E-14	1.98E-12
RP11-963H4.3	-2.170246453	3.129278736	2.51E-13	1.91E-11
DIO2-AS1	-2.154130105	3.677230798	7.97E-10	3.16E-08
LINC01395	-2.141575416	5.688075612	1.51E-16	1.86E-14
LINC01894	-2.141330824	3.474585586	8.48E-11	4.09E-09
LINC02038	-2.139833518	3.651744443	4.70E-10	1.95E-08
RP11-150O12.3	-2.134288557	3.318066937	1.23E-10	5.80E-09
IDI2-AS1	-2.124397502	4.764344985	1.66E-23	4.38E-21
PP14571	-2.115393113	7.169310167	1.33E-16	1.69E-14
AC016768.1	-2.114216212	3.124582539	4.09E-06	7.97E-05
RP11-380D23.1	-2.085025683	3.259071431	2.34E-08	7.21E-07
CTD-3064M3.4	-2.07599355	4.834174806	4.30E-12	2.54E-10
LINC02147	-2.069927807	3.292521746	2.89E-14	2.51E-12
HHATL-AS1	-2.06840116	3.088850923	7.80E-10	3.11E-08
RP11-141J13.3	-2.050205177	3.402764701	1.27E-12	8.63E-11
ADARB2-AS1	-2.045892545	4.492397874	2.28E-08	7.06E-07
RP11-503C24.6	-2.045273337	3.254078629	3.38E-06	6.72E-05
RP11-122M14.1	-2.039841261	4.111063578	3.13E-13	2.34E-11
RP11-757G1.6	-2.034090927	6.084170497	6.48E-17	8.86E-15
PGM5-AS1	-2.033516538	-4.060867901	8.87E-10	1.74E-08
BCAS1	-2.014110096	2.693972537	3.46E-17	1.60E-15
RP11-108K14.12	-2.009905019	5.234121419	1.70E-10	7.69E-09
LINC01101	-2.00734543	-3.933861825	9.89E-06	9.85E-05
AF064858.6	-1.99980514	7.249452891	2.29E-20	4.58E-18
SOX2-OT	-1.996199812	8.335209151	9.98E-14	8.10E-12
C5orf66-AS1	-1.993012202	1.711968362	1.55E-11	3.77E-10
RP5-875H18.4	-1.990027265	3.091803425	3.45E-12	2.14E-10
AL121578.2	-1.986853523	3.430187913	7.00E-05	0.000917192
CTD-2626G11.2	-1.985024606	4.917088717	8.67E-07	1.95E-05
RP11-422N16.3	-1.98453477	3.041186343	2.80E-10	1.19E-08
AC107072.2	-1.981464399	3.548624995	5.11E-10	2.09E-08
AC011286.1	-1.978503795	4.09455726	1.11E-13	8.91E-12
CTB-51J22.1	-1.974671365	4.876211003	8.48E-18	1.33E-15
RP11-678G14.3	-1.971427123	3.767052634	3.15E-08	9.46E-07
RP3-414A15.10	-1.958790129	3.543379676	4.67E-14	3.97E-12
ATP13A5-AS1	-1.957113768	3.120496219	2.04E-09	7.90E-08
AC093159.1	-1.942966811	5.594274787	1.73E-10	7.79E-09
SALRNA1	-1.94233198	4.730470463	4.91E-20	9.30E-18
LINC01634	-1.934745066	5.268998991	9.12E-12	5.14E-10
LLNLR-268E12.1	-1.931639632	5.315562294	1.03E-15	1.16E-13
RP11-991C1.1	-1.917564963	3.340309788	7.11E-06	0.000129256
ADAMTS9-AS1	-1.913994101	4.938792414	1.74E-16	2.08E-14
WDR86-AS1	-1.913960068	-1.258709445	8.44E-15	2.89E-13
RP11-88H10.2	-1.90594288	3.057319689	1.88E-07	4.80E-06
ERVH48-1	-1.900716172	7.399723224	5.62E-07	1.32E-05
AC005616.2	-1.89998025	3.168937579	4.79E-05	0.000658005
RP11-235G24.3	-1.897438555	5.07173203	3.25E-13	2.40E-11
C15orf59-AS1	-1.892468746	4.554933072	1.23E-06	2.71E-05
CTA-363E6.6	-1.889462357	3.253135977	1.83E-10	8.08E-09
RP11-146D12.2	-1.884215087	3.708863243	6.59E-13	4.59E-11
RP11-68I18.10	-1.871792909	6.294955856	6.85E-12	3.89E-10
CTD-2540L5.6	-1.863071488	4.897698829	1.73E-13	1.36E-11
AC097713.3	-1.857529474	4.096824234	0.000141158	0.001631381
RP11-677M14.3	-1.855339285	5.302520818	2.12E-30	9.21E-28
RP11-742D12.2	-1.834313155	3.267910353	4.75E-07	1.13E-05
MEOX2-AS1	-1.83390469	3.810129863	4.81E-08	1.37E-06
RP11-115H13.1	-1.833227858	6.468637526	9.18E-05	0.001156941
RP11-700H6.1	-1.831277458	3.181566784	1.10E-07	2.99E-06
ACBD3-AS1	-1.825268855	6.188683344	6.39E-23	1.63E-20
RP3-428L16.1	-1.824293116	4.631647849	4.12E-12	2.45E-10
LINC01206	-1.822962235	8.334165293	6.23E-07	1.45E-05
RP11-274H24.1	-1.813257846	3.671807952	3.58E-08	1.06E-06
RP1-232P20.1	-1.810215491	5.69187355	1.02E-08	3.36E-07
RP11-739N10.1	-1.806362067	3.110614808	1.66E-06	3.56E-05
CTC-327F10.4	-1.794901118	4.909445828	2.40E-09	9.14E-08
RP1-127D3.4	-1.788950804	3.461782293	1.41E-07	3.69E-06
RP11-831A10.1	-1.787377973	4.78069866	0.000219621	0.002363311
CTD-2589M5.4	-1.779783641	3.102360826	5.28E-05	0.000717224
LINC01170	-1.777111192	4.199066648	6.19E-12	3.60E-10
TTC39A-AS1	-1.770596317	4.02923216	9.50E-12	5.31E-10
RP11-10L7.1	-1.764859409	4.404520117	4.48E-17	6.37E-15
RP11-575H3.1	-1.76407014	4.724543786	6.89E-09	2.41E-07
DSG1-AS1	-1.750647508	8.065471428	2.64E-12	1.68E-10
FLG-AS1	-1.749098715	7.770328967	2.17E-15	2.19E-13
AC002463.3	-1.748849721	3.285428794	0.000237093	0.002504911
LINC00525	-1.748595287	5.105713218	8.53E-09	2.89E-07
ABHD11-AS1	-1.746959974	6.291578287	4.09E-16	4.79E-14
RP11-208N14.4	-1.743579105	3.026059416	6.01E-06	0.000111319
AC104389.28	-1.743390384	6.455208962	0.001100331	0.008336878
LINC01228	-1.742221881	3.569104064	8.94E-05	0.001132028
MEIS1-AS3	-1.741934209	3.243092141	3.81E-10	1.62E-08
WI2-87327B8.1	-1.739199509	3.400357072	7.08E-06	0.000129189
RP11-432J24.5	-1.735507592	3.102596522	8.40E-07	1.91E-05
AC053503.6	-1.73501395	4.110208776	7.37E-05	0.000956625
LINC01978	-1.728608909	-3.032877552	8.23E-13	2.28E-11
RP11-128P17.4	-1.727336244	3.170264477	0.000175936	0.001956755
LINC00675	-1.726962991	-0.376804127	6.36E-08	9.74E-07
RP5-1065P14.2	-1.725131965	3.571826092	1.43E-07	3.73E-06
SLC26A4-AS1	-1.715937576	5.052825197	2.33E-07	5.87E-06
RP11-225N10.1	-1.712949436	4.236316473	1.37E-11	7.44E-10
RP11-193M21.1	-1.708850623	3.732536736	0.000316971	0.00312945
RP11-964E11.2	-1.707597235	7.203247913	2.62E-10	1.13E-08
RP4-536B24.2	-1.704074149	3.540481082	1.52E-10	6.95E-09
LINC00492	-1.703926844	-3.648496187	1.15E-08	1.97E-07
RP11-321G12.1	-1.70270253	5.673822091	4.13E-10	1.73E-08
RP11-168O16.2	-1.697239764	3.855651447	1.40E-05	0.000232084
DRAIC	-1.694977053	4.719555975	1.52E-15	1.62E-13
LINC01266	-1.69405191	-3.812517358	1.00E-07	1.48E-06
AC005237.4	-1.692058518	3.823884158	4.63E-09	1.68E-07
RP11-114G11.5	-1.688343683	4.106647573	1.49E-05	0.000243022
LINC01091	-1.686312678	6.222222323	7.58E-17	1.00E-14
RP11-680C21.1	-1.682467401	5.046897734	8.54E-07	1.93E-05
CTC-327F10.5	-1.677433152	3.968050384	9.75E-08	2.68E-06
RP3-473B4.3	-1.674108331	3.169846967	1.39E-12	9.25E-11
LA16c-380A1.1	-1.670609293	4.379559513	3.72E-13	2.69E-11
AC118754.4	-1.669337288	3.910232079	2.56E-09	9.69E-08
RP11-68I3.5	-1.668534151	3.605083454	9.09E-11	4.36E-09
LINC01158	-1.66803691	3.340634689	1.60E-05	0.00025666
RP11-510M2.5	-1.667097549	3.056187105	3.37E-05	0.000492364
LINC01230	-1.661257868	3.379606771	2.31E-08	7.14E-07
LANCL1-AS1	-1.660538671	6.335978753	4.04E-10	1.70E-08
RP11-700N1.1	-1.658097293	3.419240939	4.54E-06	8.67E-05
LINC01754	-1.655814589	3.057203256	1.71E-06	3.62E-05
AP000438.2	-1.655612183	3.158577857	9.10E-06	0.000161569
AP001347.6	-1.653097314	5.699648731	2.91E-15	2.82E-13
PART1	-1.64012623	8.898609342	1.03E-09	4.05E-08
TLX1NB	-1.639570363	3.976333433	3.60E-07	8.75E-06
LINC01269	-1.637878945	7.394273066	1.48E-10	6.89E-09
AC011513.4	-1.633113496	3.553177831	1.58E-08	5.10E-07
RP11-250B2.3	-1.632689305	5.446591978	2.59E-15	2.55E-13
LINC01372	-1.630139934	6.586196189	1.04E-10	4.94E-09
RP11-227F19.5	-1.628691368	3.136765424	6.95E-09	2.42E-07
RP11-483P21.2	-1.625759999	6.550372694	6.56E-19	1.13E-16
RP6-159A1.3	-1.624790869	4.336802153	2.84E-09	1.07E-07
RP11-57H12.3	-1.619073785	3.951775913	2.21E-12	1.42E-10
AC013275.2	-1.600945037	3.355793236	7.13E-05	0.000931102
LINC01625	-1.592682922	3.286318287	8.85E-09	2.96E-07
LINC01554	-1.59020477	-1.258490688	1.11E-08	1.90E-07
AC004947.2	-1.588722372	3.74105051	2.20E-07	5.58E-06
LINC01644	-1.583191457	5.062595297	9.30E-06	0.000164681
CTD-2547H18.1	-1.578364216	4.191254142	1.40E-07	3.68E-06
AC005162.5	-1.573444191	4.695622559	8.58E-08	2.38E-06
RP11-1036E20.9	-1.569488782	3.355927183	1.70E-05	0.000271538
SMC2-AS1	-1.563466019	4.675057304	3.87E-12	2.32E-10
RP11-297J22.1	-1.563439943	3.370914514	7.35E-06	0.000133096
RP11-503C24.2	-1.563337867	3.437549233	0.001344539	0.009706181
ZNF503-AS1	-1.563036015	7.525688147	7.81E-09	2.69E-07
RP11-219B17.3	-1.562748266	3.915201284	1.31E-13	1.04E-11
LINC00284	-1.56256649	6.151070636	0.002340059	0.014707523
AC002451.3	-1.560981271	3.228066168	1.22E-08	3.99E-07
AF186192.1	-1.556035159	3.532284799	1.32E-07	3.51E-06
LINC01612	-1.554278685	3.196192213	0.000205467	0.00222816
LINC01954	-1.549617542	3.121692617	7.22E-07	1.66E-05
RP13-379O24.2	-1.54449033	6.612450052	0.001005909	0.007803188
RP11-701H24.3	-1.542298809	3.514770884	2.74E-08	8.37E-07
AC005281.2	-1.541490578	3.172308404	0.000152002	0.00173499
RP1-56K13.5	-1.535123347	3.211817509	3.52E-08	1.05E-06
LINC02243	-1.533816685	-4.094730342	9.56E-11	2.08E-09
LINC00950	-1.531156038	5.637518269	3.18E-11	1.63E-09
SLCO4A1-AS1	-1.528788422	-0.244750125	7.87E-09	1.38E-07
LINC01320	-1.527091343	-3.970460525	0.000501081	0.00284935
RP11-281P23.2	-1.524939058	3.633141952	5.39E-08	1.52E-06
LINC02028	-1.520106787	6.355850759	1.28E-07	3.42E-06
RP11-4B16.3	-1.50862229	3.855668192	3.56E-09	1.32E-07
RP11-295M18.6	-1.507037983	3.465247566	5.44E-10	2.21E-08
RP11-736K20.5	-1.506912786	5.235183338	2.48E-13	1.91E-11
RP5-875H18.10	-1.500152299	3.273619206	8.84E-09	2.96E-07
RP11-107M16.2	-1.498889192	4.840278236	3.02E-08	9.13E-07
AC098617.1	-1.496661975	3.301910687	3.42E-06	6.75E-05
LINC01352	-1.488327046	-3.367988466	8.88E-10	1.74E-08
SOX9-AS1	-1.487143657	6.610835973	1.03E-12	7.05E-11
AC068138.1	-1.486580083	4.060192091	0.000297769	0.002991868
CCAT1	-1.483330891	9.529018404	0.000225721	0.002405415
AP000439.3	-1.474093905	4.201185306	1.46E-05	0.00024012
RP11-7K24.3	-1.469165435	11.21730059	1.83E-12	1.20E-10
RP11-486A14.2	-1.468278533	3.671687334	1.74E-10	7.79E-09
RP1-46F2.3	-1.465022148	4.149819846	0.000188408	0.002076709
LINC01778	-1.462974289	3.098629701	1.57E-06	3.38E-05
LINC01606	-1.451431678	3.983222998	0.001686843	0.011460292
CADM3-AS1	-1.451288128	4.942157849	9.79E-08	2.68E-06
LINC00278	-1.449508914	5.551131463	0.000103758	0.001269215
RP13-895J2.6	-1.446749383	3.252022434	0.000280272	0.002850978
RP11-93B14.10	-1.442364163	6.997876974	6.34E-13	4.46E-11
RP11-799N11.1	-1.442191056	3.081921577	0.000822093	0.006723317
DNMBP-AS1	-1.439247492	4.635614638	1.72E-12	1.13E-10
RP5-965F6.2	-1.437659655	3.402170125	1.18E-07	3.18E-06
RP11-131H24.4	-1.437440444	3.630317587	8.93E-09	2.97E-07
RP11-320N7.2	-1.433571715	3.205155769	0.000185195	0.002050474
HSD52	-1.425327215	3.176056064	2.14E-06	4.44E-05
AL163953.2	-1.424747252	3.510776797	0.002768487	0.016772173
RP5-1185I7.1	-1.419671648	6.999445322	2.96E-05	0.000436784
RP11-66B24.1	-1.416789641	3.142372976	0.000905998	0.00723329
RP11-617F23.1	-1.415275313	9.336557062	1.62E-18	2.66E-16
LINC00472	-1.414241267	4.891814539	1.84E-10	8.09E-09
LINC01886	-1.411617742	-2.192276409	0.00010035	0.000743607
LHFPL3-AS1	-1.410769539	-3.493107185	0.00519241	0.0191476
LINC01254	-1.40238461	4.770613421	1.11E-05	0.000191039
CTD-2376I4.1	-1.402384301	4.805414297	1.38E-15	1.52E-13
RP11-532N4.2	-1.400210867	3.102152232	0.000160445	0.001808991
WFDC21P	-1.394412801	12.17595417	5.16E-08	1.46E-06
RP11-308D13.3	-1.391272961	6.37785792	4.51E-08	1.30E-06
ARHGEF26-AS1	-1.388806136	6.192344014	7.85E-06	0.000141063
LINC01985	-1.379098648	3.260950489	6.36E-07	1.47E-05
RP1-122P22.4	-1.378935555	7.838111886	1.50E-07	3.88E-06
LINC01587	-1.376147808	4.229432797	4.71E-08	1.35E-06
LINC00327	-1.373034278	-2.017059229	1.71E-12	4.56E-11
RBPMS-AS1	-1.372912706	5.631895329	2.30E-09	8.80E-08
RP11-93B14.6	-1.371674838	6.056956967	1.82E-08	5.76E-07
LINC01600	-1.369300616	4.022601169	1.44E-11	7.77E-10
LINC01563	-1.363350101	4.703249895	0.000257449	0.002659241
CTA-221G9.12	-1.362292056	7.692516711	7.11E-08	1.98E-06
ZNF710-AS1	-1.361158226	2.08692813	1.40E-16	5.91E-15
TTTY14	-1.358099548	7.024302958	0.000306652	0.003055256
CTD-2008P7.9	-1.356153349	6.549334648	2.74E-11	1.43E-09
CTC-297N7.9	-1.353773483	4.10180199	6.65E-11	3.28E-09
RP11-449D8.5	-1.352900898	3.317447063	0.000678304	0.005839557
RP11-713N11.6	-1.351429799	3.525120394	1.40E-06	3.07E-05
RP4-663N10.1	-1.348651996	3.315225671	4.15E-05	0.000584274
CTB-113D17.1	-1.345023064	5.047656788	3.12E-07	7.65E-06
AF131216.5	-1.343982447	5.634038248	1.13E-05	0.000193034
AC002511.3	-1.342575485	5.045779981	5.87E-06	0.000109453
RP11-536I6.2	-1.334072183	3.454818376	1.95E-05	0.000307688
AC005083.1	-1.331029263	7.257746018	5.54E-10	2.23E-08
AC090616.2	-1.329439111	5.135071102	2.30E-13	1.79E-11
RP11-141M1.3	-1.327120895	4.243546172	2.09E-08	6.50E-07
RP11-650K20.3	-1.324864978	3.25566434	1.93E-06	4.04E-05
RP11-281A20.1	-1.315314955	4.240954997	0.001319267	0.009560173
LINC02188	-1.313619842	0.973563786	3.22E-06	3.60E-05
KB-1471A8.1	-1.306743973	3.544904806	3.70E-08	1.09E-06
RP11-63E9.1	-1.306164067	4.688832589	0.00020428	0.002218539
FAM181A-AS1	-1.305049221	3.633887568	0.001189793	0.008830773
RP11-307C19.2	-1.300115753	3.177224876	0.000158508	0.00179537
C20orf166-AS1	-1.294060694	5.45418807	7.14E-05	0.000931102
KCCAT333	-1.29014649	4.881190349	0.001422913	0.010084655
RP11-161M6.2	-1.28609786	7.526208852	1.50E-08	4.86E-07
AC012354.6	-1.282181948	3.132343959	0.00215827	0.013883996
CTD-2376I4.2	-1.279052199	5.951925835	6.66E-17	8.95E-15
RP11-428C19.4	-1.271319605	3.347474562	2.56E-07	6.42E-06
LINC01992	-1.26778291	3.187004225	0.009574283	0.041788464
RP11-93B14.9	-1.266671312	9.22577604	5.27E-13	3.74E-11
TMEM220-AS1	-1.265107667	5.341854445	2.66E-12	1.68E-10
FGF12-AS2	-1.263607778	3.047163691	2.11E-05	0.000328138
MGC27382	-1.262827937	3.126557347	6.60E-05	0.000869074
LINC00403	-1.26148367	3.036255246	0.01177086	0.048973408
CTC-559E9.4	-1.254713762	3.109394993	8.72E-08	2.41E-06
RP4-601P9.2	-1.251755663	3.094204125	2.58E-05	0.0003898
CEBPB-AS1	-1.247527796	6.000111517	1.09E-18	1.83E-16
HLX-AS1	-1.246866	3.165937667	0.000111064	0.001338022
CTD-2325P2.4	-1.242368608	4.566196589	3.87E-05	0.000554448
RP11-145H9.3	-1.239663216	3.055797315	1.67E-06	3.56E-05
RP11-330M19.1	-1.236865501	3.77729244	2.75E-05	0.000413963
SAMD12-AS1	-1.233127509	5.271622462	0.000236423	0.002502639
AFDN-AS1	-1.23062134	6.220331951	8.08E-16	9.18E-14
RP11-887P2.5	-1.22761373	3.351016243	5.21E-06	9.81E-05
CTD-2126E3.1	-1.226661712	4.034198412	8.61E-07	1.94E-05
MGC32805	-1.225621204	5.1355739	6.23E-05	0.000824918
LINC00628	-1.224718535	3.332304951	6.11E-06	0.00011253
CTD-2566J3.1	-1.223194278	3.469660364	0.003487511	0.019795875
RP11-863K10.7	-1.222774208	4.424299323	4.87E-11	2.43E-09
RP5-826L7.1	-1.219974285	3.316278482	0.000104887	0.001278147
AC079610.1	-1.218257342	3.812796301	0.000111718	0.001343705
RP11-350J20.12	-1.215372707	7.538178962	2.36E-06	4.82E-05
CH17-437K3.1	-1.212632419	5.440121046	4.23E-06	8.18E-05
RP11-774O3.3	-1.209894522	8.626705095	1.33E-14	1.21E-12
LINC00521	-1.198968616	-3.770626767	0.000240742	0.001564206
AC006026.13	-1.198917471	3.724560665	0.000150815	0.001724105
RP11-728F11.4	-1.190229819	3.871781476	8.99E-05	0.00113737
RP11-239E10.3	-1.18944946	4.775403615	0.001042382	0.008018744
TTLL10-AS1	-1.188925506	-3.322581363	1.87E-05	0.000173988
PRKAG2-AS1	-1.187695348	6.392321625	5.37E-09	1.92E-07
EPB41L4A-AS2	-1.180159551	6.625513992	2.75E-11	1.43E-09
RP11-209D14.2	-1.178941854	3.575488533	6.77E-07	1.56E-05
RP11-402J6.1	-1.177379763	3.167265385	0.002869322	0.017215339
RP11-159H10.3	-1.171543903	4.160745169	2.33E-06	4.76E-05
TPRG1-AS2	-1.170218507	3.209868097	1.28E-05	0.000215413
RP11-1143G9.5	-1.168378305	3.441982324	0.000125064	0.001480121
RP11-394B2.6	-1.167918623	3.047540651	2.07E-05	0.000323839
AC106869.2	-1.166338279	3.331358512	0.002681721	0.016380903
RP11-344B5.2	-1.166139887	6.04912172	3.00E-07	7.39E-06
LINC01940	-1.165765126	4.548142029	0.00046052	0.004232992
SMILR	-1.164665947	6.396510823	2.88E-07	7.13E-06
RP1-193H18.2	-1.164250488	7.471348174	2.34E-10	1.02E-08
CTD-2315E11.1	-1.162720386	3.372358199	0.000156634	0.001779605
AADACL2-AS1	-1.162009795	4.767349399	0.004803567	0.025284633
RP11-7F17.5	-1.160050002	3.81336326	6.67E-08	1.87E-06
PLBD1-AS1	-1.158347772	7.043809848	1.76E-08	5.59E-07
MCF2L-AS1	-1.157083774	5.731985032	0.001400075	0.009979305
RP11-390D11.1	-1.1569609	3.426027637	5.72E-05	0.000770843
RP11-161H23.9	-1.155852141	4.419676947	1.63E-06	3.52E-05
RP11-486M23.1	-1.155434331	3.039069563	9.62E-05	0.001195803
RP11-486O13.2	-1.155204545	3.364761828	0.00225281	0.014321178
LINC00992	-1.151898136	5.614050551	0.003114346	0.018303635
CTB-119C2.1	-1.150025465	5.541891979	4.07E-09	1.50E-07
RP11-71L14.4	-1.142743535	3.162619863	0.001174022	0.008747612
RP11-701H24.5	-1.142614647	3.100283638	0.00020183	0.002208169
RP11-16N11.2	-1.141823831	5.585707125	4.63E-09	1.68E-07
RP11-46H11.3	-1.138762317	4.681092666	1.23E-07	3.31E-06
GLIS2-AS1	-1.137794777	3.889270791	1.07E-05	0.000186357
RP11-123B3.2	-1.137545129	3.958882109	5.32E-05	0.000721357
ACVR2B-AS1	-1.136658314	6.74813856	3.66E-11	1.86E-09
AP001065.15	-1.136493924	5.800941422	0.005647543	0.028566511
MESTIT1	-1.133669159	4.159558328	1.16E-05	0.000197389
RP11-710C12.1	-1.12923251	4.692945381	2.22E-05	0.000342729
RP11-968O1.5	-1.127755105	4.193851259	2.90E-07	7.15E-06
AC005062.2	-1.121277967	4.407110863	4.99E-08	1.42E-06
ADAMTS9-AS2	-1.120770886	4.624191701	1.95E-08	6.15E-07
RP11-123K19.1	-1.120018737	4.914755275	0.000742193	0.006260261
RP4-568C11.4	-1.119925528	9.902347017	3.32E-08	9.91E-07
EMX2OS	-1.118575339	7.530554836	5.10E-06	9.64E-05
RP11-536O18.1	-1.11847659	5.127839076	1.44E-05	0.000236706
PWAR6	-1.118439513	6.965373009	3.46E-07	8.44E-06
RP4-613B23.1	-1.117413107	4.723728357	6.02E-14	5.00E-12
CTC-276P9.4	-1.11491007	5.830760244	5.03E-06	9.53E-05
CTD-2313J23.1	-1.114709819	3.110793518	0.003446222	0.019607355
CTD-3193K9.11	-1.113875036	3.629443379	0.000189619	0.002083835
RP11-701H24.4	-1.112599675	4.266209379	5.75E-05	0.000771907
RP11-128M1.1	-1.112430544	6.328560117	6.63E-07	1.53E-05
LINC01354	-1.108448194	-2.023881782	3.24E-05	0.000278583
RP11-69I8.3	-1.106800605	3.604091207	1.01E-05	0.000176378
CTD-2314G24.2	-1.104534724	5.66710453	0.007685735	0.035765547
AF131215.8	-1.103981709	5.210091439	3.39E-06	6.72E-05
LIFR-AS1	-1.102733122	6.206912466	2.29E-07	5.80E-06
RP11-440I14.2	-1.100084329	3.569566633	0.000819639	0.006710682
AC005013.5	-1.097537521	3.171124373	0.001289105	0.00937012
KCNJ2-AS1	-1.094507306	6.920142252	5.12E-11	2.54E-09
RP11-311F12.2	-1.093823324	5.129363891	0.006984254	0.033401939
JAKMIP2-AS1	-1.093259884	3.465407856	0.010380059	0.044310254
RP11-105N14.1	-1.091005904	5.546604023	5.66E-09	2.00E-07
CHL1-AS1	-1.087060021	3.269528438	0.001172964	0.008747612
RP11-351A11.1	-1.086971497	3.447486128	1.14E-06	2.51E-05
LINC02099	-1.08576006	5.703002407	1.34E-07	3.55E-06
DIRAS1	-1.083662809	2.746019409	6.14E-05	0.000486362
RP11-798G7.7	-1.08130036	3.385324841	5.84E-06	0.000109104
AC007249.3	-1.08102101	5.169132933	0.001599443	0.01102884
RP11-426C22.6	-1.08055608	3.799923994	0.000259842	0.002673697
RP11-299L17.3	-1.080509026	4.346695799	0.000396853	0.003786512
RP11-713M15.2	-1.079871397	5.460533674	2.10E-09	8.09E-08
MEF2C-AS1	-1.079188945	4.871972877	1.09E-05	0.00018846
OVAAL	-1.079088226	4.585981717	0.006055	0.0301064
RP11-44B19.1	-1.07535036	4.270139466	6.10E-06	0.00011253
AC195454.1	-1.074696247	3.883909672	8.81E-06	0.000157227
RP11-797H7.5	-1.073528623	4.03671357	5.00E-05	0.000683421
CTD-2339F6.1	-1.071068203	3.100267668	0.000588447	0.005198182
RP11-467C18.1	-1.070939872	3.308940751	0.000144867	0.001666418
RP11-423H2.3	-1.068875047	6.436949836	4.30E-07	1.03E-05
LINC02006	-1.068082621	6.180246417	2.27E-05	0.000349466
ARHGAP26-AS1	-1.065693932	3.265801751	0.004650727	0.024638177
KCNH1-IT1	-1.063076388	3.42795074	0.006442934	0.03157337
AC104667.3	-1.061405176	4.902756406	0.000197455	0.002163513
KB-1562D12.1	-1.060496569	6.893781087	1.42E-06	3.10E-05
AC073842.19	-1.051702616	3.186390198	0.000312785	0.003104723
AC079305.11	-1.050061068	3.455660891	0.003254426	0.018835373
RP4-550H1.7	-1.047620879	3.188773047	0.000243627	0.002559901
RP3-525N10.2	-1.047023023	3.831680315	0.000260967	0.002680448
RP11-626E13.1	-1.045726633	3.276309904	0.002173413	0.01395709
FAM222A-AS1	-1.045679049	4.382413213	2.44E-05	0.000370995
LINC01344	-1.041535031	3.293834074	0.001972361	0.012913019
AC137932.6	-1.040948791	5.667885622	8.43E-09	2.88E-07
AC004231.2	-1.039749296	4.650476714	4.56E-05	0.00062885
LINC01701	-1.038909162	3.160265421	0.009847214	0.042456527
RP11-149I9.2	-1.036424909	3.45883306	7.22E-05	0.00094015
RP11-1102P16.1	-1.034695118	3.49157812	0.000536579	0.004814871
LINC00840	-1.030001166	4.330496297	4.26E-05	0.000595568
RP11-624M8.1	-1.029862655	4.256610787	0.000259948	0.002673697
SOX21-AS1	-1.029498885	9.578648062	4.22E-05	0.00059126
RP11-250B2.5	-1.02813137	4.902944328	8.19E-06	0.000146868
RP11-109D9.4	-1.027801773	3.155898811	6.01E-05	0.00079882
RP11-881M11.2	-1.022239421	4.419134732	3.45E-09	1.29E-07
RP11-442J21.2	-1.021346987	3.905689907	6.83E-05	0.00089557
LINC01479	-1.020503549	3.917932951	0.001896043	0.012502036
HCG14	-1.0203381	3.171492483	0.000133811	0.001561123
CTD-2008P7.1	-1.018448882	3.934005105	0.005894679	0.02948025
RP11-1000B6.3	-1.017439084	4.790540429	5.54E-09	1.97E-07
RP11-116D17.3	-1.016126601	4.043846588	0.00022017	0.002363311
CTD-2547L16.1	-1.011940684	5.303873415	1.11E-11	6.09E-10
CH17-302M23.1	-1.011040532	4.296169747	2.59E-07	6.45E-06
CTD-2515H24.2	-1.010224034	3.27509318	0.002914596	0.017378149
RP11-504A18.1	-1.009324846	4.541313448	2.12E-05	0.000328138
AC073283.4	-1.007051767	3.579789783	1.49E-05	0.000243022
DEPDC1-AS1	-1.005232434	4.670948033	1.54E-06	3.33E-05
CTD-2263F21.1	-1.005066268	6.615526528	0.008653265	0.038729917
FAM95B1	-1.004759713	3.107795419	0.000796215	0.006584601
AC128709.3	-1.000749153	5.666743889	0.002064124	0.013371537
MAS1	1.001199199	-3.484524852	0.004319359	0.016542243
HAGLROS	1.00757038	7.482823837	0.00030349	0.003028748
CTA-384D8.35	1.007936687	9.962822249	4.12E-06	8.00E-05
RP11-572O17.1	1.010160196	5.674140569	3.82E-07	9.22E-06
RP1-32I10.10	1.011491281	4.0791454	0.007405804	0.034791263
RP11-598F7.6	1.01273028	6.250498643	0.000125694	0.00148283
CTD-2371O3.3	1.014036299	6.519188935	4.80E-08	1.37E-06
RP11-190C22.8	1.015041799	3.82926758	3.48E-05	0.00050454
TM4SF19-AS1	1.016699557	1.117484942	1.61E-05	0.000152418
CTD-2240E14.4	1.020352663	4.29385408	8.43E-07	1.91E-05
AC002454.1	1.024344239	5.682966472	0.000886163	0.007121122
RP11-626H12.2	1.025005806	6.878277734	0.001938023	0.012699464
RP1-124C6.1	1.025520937	4.640285713	0.00427255	0.023217648
RP11-57C13.6	1.026611907	3.323599056	0.001256414	0.009232454
CTB-40H15.4	1.027267498	3.168873585	0.005451816	0.027824231
FOXP4-AS1	1.028488722	5.031154297	0.001741856	0.011692142
LINC01429	1.028821218	3.807222465	0.003497764	0.019809039
DBH-AS1	1.029729592	-0.377251	0.000669798	0.003614378
HOTAIR	1.031368684	6.368626952	0.000440488	0.004081559
CTD-2095E4.5	1.031757231	6.532439651	2.96E-08	9.00E-07
RP11-680F8.1	1.031915447	6.363798174	0.001072746	0.008175674
RP11-331F9.3	1.033075345	3.090334604	0.003931459	0.021824238
FOXD3-AS1	1.040254105	-0.125201558	0.001652191	0.007582501
LINC01971	1.043205494	3.805209701	0.008759978	0.039089087
MKRN3-AS1	1.045697526	3.542121785	0.000472356	0.004311925
SLC12A5-AS1	1.046272767	-1.012950438	0.000172679	0.001183528
MIR181A2HG	1.047095462	5.612300829	2.43E-05	0.000370956
AC079354.5	1.04876313	3.565271951	0.000139878	0.001619118
LINC00601	1.049013125	-2.643487787	0.007979707	0.027032387
TMEM92-AS1	1.04931348	-1.783082514	1.98E-05	0.000182592
AP000487.4	1.051077829	3.187615703	0.005292517	0.027256094
LINC00839	1.053268922	9.239382152	0.001198527	0.008868859
LINC01929	1.053671273	7.819131129	0.004865677	0.025556917
RP11-227D13.4	1.057448406	3.289582908	0.000433724	0.00403407
RP11-46F15.2	1.063311621	4.475595922	2.29E-06	4.70E-05
LINC00896	1.064240311	4.819379549	0.000233042	0.002476286
RP11-14C10.3	1.068147882	3.580101477	0.010113547	0.043322823
RP3-416J7.4	1.06853256	3.547019368	0.009940324	0.042754391
RP11-493L12.3	1.07366771	5.462423818	0.000863334	0.006973184
GATA3-AS1	1.077916478	3.827446296	0.00264462	0.016207899
CTB-92J24.3	1.078075557	4.784306726	0.011032427	0.046503696
PLA2G4E-AS1	1.079275577	7.472405557	0.001696266	0.011482055
RP11-568J23.8	1.080137138	6.576894663	1.44E-06	3.15E-05
AC012531.25	1.083258816	4.615045071	0.000301584	0.003021267
AP000593.7	1.085102352	4.104904942	0.004246293	0.023194436
LL22NC03-N14H11.1	1.088376864	5.046506892	0.000703154	0.005975595
AC004988.1	1.089595057	5.262430728	0.000258101	0.002662121
LINC02081	1.089897267	0.915270473	9.08E-05	0.000681565
RP11-352D3.2	1.090347851	3.349219919	0.007218923	0.034108602
CTD-2616J11.3	1.091535176	3.812886167	0.000122784	0.001460163
LINC01914	1.091665891	5.184366922	0.002766574	0.016772173
CTD-2015A6.2	1.092154148	3.080678714	0.005278298	0.027201835
ATP6V1B1-AS1	1.093325006	3.883900244	0.0066951	0.032365189
LINC01204	1.094166311	-3.478270519	0.005385645	0.019731539
CTA-384D8.31	1.094329505	9.0618555	0.009686588	0.042129244
TTLL11-IT1	1.095390642	6.84595935	0.001198171	0.008868859
LINC01460	1.098130199	5.095376148	0.003438691	0.019594701
AC112721.2	1.099793399	5.048947953	0.001001402	0.007776401
INHBA-AS1	1.100124548	6.1296541	0.000147399	0.001692912
RP13-463N16.6	1.102523796	8.681654636	8.87E-05	0.001128066
RAPGEF4-AS1	1.103232358	3.63761645	0.001920243	0.012595333
LINC00158	1.104321123	3.946497375	0.003337943	0.019168516
RP11-676J12.7	1.105451754	5.578813725	0.000446509	0.004126991
LINC00635	1.11573293	3.028491376	0.00426644	0.023201516
FOXC2-AS1	1.1175872	4.333405798	0.006228659	0.030665766
MIR4432HG	1.118384333	3.081132773	0.007986294	0.036610133
RP4-568F9.6	1.120923501	3.11131047	0.001065389	0.008144819
LINC00567	1.121843571	4.089770723	0.001127609	0.008466731
LINC01050	1.122785316	5.005943348	0.001017938	0.007871701
LINC01561	1.127958421	5.811175911	0.002735262	0.016639132
RP11-399K21.13	1.132431523	3.615732796	0.000246725	0.002584485
RP11-837J7.4	1.134487438	3.619079672	1.10E-05	0.00018984
RP11-883A18.3	1.137653501	4.181639474	0.006606377	0.032118562
CTD-2545H1.2	1.140119824	3.909729716	0.002093519	0.013538213
RP11-65J21.4	1.142922001	3.39413386	0.007730696	0.035838787
RP11-284F21.9	1.146445624	7.390247408	0.005328563	0.027403506
LINC00634	1.146545934	-2.248318446	0.000237982	0.001547759
RP11-659E9.4	1.146903134	3.220880712	0.002275815	0.014414145
RP11-445F12.2	1.147529632	3.75985184	0.009764601	0.042338049
LINC02015	1.151020309	-0.95903723	0.002297868	0.009923961
RP11-485G7.6	1.1545508	4.361317892	4.43E-06	8.51E-05
RP11-37C7.3	1.15580352	5.152246632	4.24E-08	1.23E-06
LINC01108	1.158984004	3.575047508	0.009072468	0.040054286
LINC01702	1.159462023	3.831698619	0.003120875	0.018320877
RP11-1C8.7	1.159858744	4.858129472	0.001604524	0.011047728
CH507-42P11.7	1.161369987	3.648155145	0.007216502	0.034108602
RP11-439M11.1	1.163496405	4.685591812	4.35E-06	8.38E-05
RP11-785D18.3	1.165527254	5.357022745	0.000891632	0.007157288
PICSAR	1.170928787	9.664782056	0.001772376	0.011845247
RP11-1055B8.2	1.172551206	3.690388369	0.006624425	0.032163959
CTC-241F20.4	1.174711639	3.94222451	0.000394869	0.003772453
LINC01583	1.176361225	4.135299745	0.000844584	0.006867209
LINC01711	1.180517095	-1.151171512	0.000191183	0.001289091
RP11-285J16.1	1.180777655	4.044263962	1.49E-05	0.000243022
LINC01529	1.186655489	-3.901561401	0.016330691	0.047779002
RP11-431J24.2	1.188981153	4.661302731	0.00134981	0.00972522
LINC01882	1.19156494	-0.940603387	0.013404653	0.040837664
RP11-54O7.11	1.192127713	4.446112164	4.20E-07	1.01E-05
RP11-383C6.2	1.192487597	3.057036733	8.13E-05	0.001046077
CTD-2649C14.2	1.193132154	5.353427218	1.46E-07	3.80E-06
RP11-631N16.4	1.197394613	5.957386001	1.18E-07	3.18E-06
RP11-25I15.3	1.198079559	5.637011907	0.000148039	0.001697616
LINC01343	1.199990702	0.308005906	0.003317384	0.013373963
LINC01356	1.200268987	-1.19663367	6.18E-05	0.000488566
CDKN2B-AS1	1.200999768	7.50674682	2.85E-05	0.00042405
RP11-615I2.1	1.201233154	4.626867341	0.00128642	0.00937012
RP11-100E13.1	1.201888219	4.269958305	0.000567834	0.005052353
RP11-408H20.3	1.206612245	3.676268396	0.00568732	0.02870872
LINC01191	1.206911043	4.36862359	4.08E-05	0.0005768
RP3-495K2.2	1.208182618	4.426589392	0.001012099	0.007834748
CDIPT-AS1	1.208242009	-1.320087252	0.002691176	0.011275807
RP11-2N1.2	1.208905495	3.988145743	0.007809367	0.036045112
PACERR	1.216104704	4.2035809	6.62E-05	0.000870275
RP3-522D1.1	1.21643589	5.668746442	0.000171379	0.001914728
RP11-283G6.5	1.217241926	4.42847513	0.007780476	0.035956705
RP11-65D17.1	1.218142802	4.381366634	0.007203897	0.034108602
RP11-499O7.7	1.221533713	5.147484989	0.004749055	0.025051267
AP001271.3	1.225394557	3.571903887	0.005630298	0.02854946
KB-1991G8.1	1.227973686	4.097821123	0.001200546	0.008874905
HOXC-AS1	1.230277733	5.370603506	2.01E-06	4.20E-05
LINC01910	1.233485597	-2.119267637	0.000153421	0.001073986
TOB1-AS1	1.23349693	7.881043876	0.000564141	0.005037706
RP1-205F14P.1	1.234167205	3.458971825	0.004366572	0.023572467
AC006262.4	1.240269987	6.472267229	0.001655339	0.01127738
COL5A1-AS1	1.253666962	3.158104941	0.000673908	0.005820831
NRIR	1.255443123	5.647549984	3.36E-05	0.000491929
RP11-638I2.9	1.265664862	5.5529166	0.000265725	0.00272553
RP11-173C1.1	1.290613129	5.932741775	0.00367657	0.020647506
RP11-624C23.1	1.299407524	3.983205656	0.010832823	0.045766818
CTA-797E19.1	1.302023433	3.326298722	0.003313485	0.019057701
RP4-665J23.4	1.303765068	3.072982358	0.011329364	0.047565294
RP11-968A15.2	1.3041374	5.38279327	1.44E-07	3.74E-06
RP5-1186N24.3	1.305658577	3.243825012	0.000863612	0.006973184
RP11-733O18.1	1.308031426	7.957357538	0.002443376	0.015214443
ANO1-AS2	1.312627301	5.886008276	0.000501947	0.004539453
FOXG1-AS1	1.315426876	3.352106451	0.011505971	0.048060856
LINC01435	1.324309215	-4.149483129	0.012371514	0.038467115
C12orf80	1.328479911	3.897774812	3.97E-05	0.000564369
LINC00028	1.336950859	-4.035870429	0.012092395	0.037772272
AC005863.1	1.337064193	6.406464242	0.000863976	0.006973184
LINC01527	1.338284366	10.43884874	0.001059036	0.008121472
RFPL1S	1.338346102	5.706226806	0.00017103	0.001913724
CTD-2382E5.2	1.340191582	3.826572455	0.004079733	0.022433976
RP11-445F12.1	1.340510148	7.409381193	0.000391955	0.003759202
LINC01363	1.347773692	3.213837249	0.000839613	0.006843868
AC144835.1	1.374356968	3.413019718	0.002363107	0.014814557
LINC02201	1.390749927	-4.082981888	0.007144917	0.024767862
AC093627.7	1.391898136	3.959834535	0.002929202	0.017445287
RP13-631K18.5	1.402957461	3.565346346	0.000602324	0.00529543
RP11-702F3.3	1.414387938	3.206050053	0.00589605	0.02948025
LINCR-0001	1.440588823	5.09196616	0.000673658	0.005820831
RP11-753N8.1	1.449236239	3.487256932	0.001136493	0.008520816
RP11-44K6.4	1.458176309	3.920183441	0.000573414	0.005089742
AC015849.2	1.460558123	3.432995963	1.04E-05	0.00018158
RP11-6N13.1	1.4712274	3.486388682	0.011623935	0.04852615
RP11-221N13.4	1.475272275	3.984077335	0.000314283	0.003115413
RP11-509A17.3	1.479825671	5.18446893	0.000853436	0.006918358
CTD-2532K18.2	1.503507179	5.725904505	5.88E-06	0.000109453
KIF25-AS1	1.526644929	-2.713674312	0.013701049	0.041535575
RP11-12M5.3	1.53243417	3.706208227	0.005254302	0.027097084
RP11-662I13.2	1.534745116	4.461983972	0.000684807	0.005877718
CTD-2195M15.3	1.544066424	3.169032064	0.005821574	0.029226594
LINC00514	1.54595082	4.808560555	0.000176811	0.001963531
RP11-109M17.2	1.563321127	6.552537931	0.001280794	0.009360424
RP11-805J14.3	1.575004195	3.280598963	0.00191148	0.01257015
RP6-91H8.3	1.588233325	6.119667618	0.000214734	0.002315051
RP11-459E5.1	1.595022304	6.024461193	7.37E-06	0.000133156
RP11-677M24.1	1.605191142	4.152286844	5.72E-05	0.000770843
RP11-462L8.1	1.618485276	6.208752267	4.72E-06	8.98E-05
RP11-367F23.2	1.621805004	5.248135372	1.69E-05	0.000269681
LINC01819	1.662999269	6.446448343	0.000685269	0.005877718
TRHDE-AS1	1.663899146	6.709645688	0.001854346	0.012293316
RP11-11N5.1	1.668396293	5.624989561	0.002910117	0.017378149
LINC00165	1.677834351	7.162619054	0.003350688	0.019211437
LINC00452	1.678783937	4.536675534	0.000381251	0.003675638
AC003092.1	1.681203668	4.601400147	0.001262646	0.009259821
AP000221.1	1.705658469	4.698148555	0.001408362	0.010000726
AF121898.3	1.710157624	3.360260425	0.007757568	0.035873285
LCMT1-AS2	1.730774639	5.133543996	1.94E-05	0.000306787
RP11-44K6.2	1.741773905	3.943345757	8.87E-05	0.001128066
RP11-256I9.2	1.748807667	3.176646164	0.005665323	0.028636829
RP11-11N5.3	1.756425539	4.323967484	0.004175186	0.022856746
LINC02042	1.778712228	3.907034059	0.001128133	0.008466731
LINC02247	1.821043549	-3.701901443	0.003058316	0.012507832
FARSA-AS1	1.85614931	3.203092887	0.000235965	0.002502639
RP11-255H23.4	1.894131169	6.440712644	0.003492397	0.019795875
LINC00461	1.91172933	4.972329178	0.001100671	0.008336878
RP11-642C5.1	1.914742225	3.515894842	0.000104133	0.001271116
MIR137HG	1.935209081	4.97772725	0.000390629	0.00375136
LINC01446	1.938624654	-2.281946708	0.014523555	0.043568525
XXbac-BPG254F23.7	1.939158891	3.236383946	0.008154894	0.037106525
LINC01664	1.948588533	4.299677434	0.000477735	0.004350274
TTTY16	1.964822423	4.034549759	0.002723402	0.016580643
RP11-138E9.2	1.972269694	3.49131572	9.23E-05	0.001158257
LINC00355	1.97982098	6.260290567	0.004844309	0.025462789
LINC01087	1.98266134	3.601692818	0.003038051	0.017934455
LINC00303	1.994496106	3.952905742	0.00107241	0.008175674
AC000032.2	1.994510526	3.259592711	0.001346803	0.009713029
LINC01297	2.02606827	3.263477698	0.001980036	0.012943279
AC004448.5	2.052554848	4.938647245	0.001358405	0.009749097
LINC00302	2.077044227	7.385115334	8.31E-05	0.001067095
RP3-326I13.1	2.088076171	3.074586689	0.004124943	0.022648848
RP11-178F10.2	2.088375572	3.066408933	0.004370236	0.023575014
RP11-722M1.1	2.10181578	3.13496505	0.004768436	0.025135546
RP11-202K23.1	2.104114013	3.160529111	0.005774696	0.029057812
RP11-122C21.1	2.110813079	3.432974505	0.002553186	0.01569965
LINC01305	2.115749095	6.654015229	1.57E-05	0.000254292
LINC01193	2.168920198	-4.122322364	0.009989715	0.032516077
LINC01419	2.177235894	-1.394587417	0.011203409	0.03561827
LINC00973	2.190582201	5.030815833	6.56E-06	0.000120554
CTD-2354A18.1	2.254770562	8.787027312	0.002181367	0.013995998
LINC01639	2.266958156	3.483704999	0.003386889	0.01935927
RP11-536K17.1	2.274945065	3.203882025	0.008215637	0.037313947
LINC01413	2.307515783	3.318537088	0.00503283	0.026155839
RP11-865I6.2	2.308261875	5.32041437	0.001007634	0.007808371
RP11-962G15.1	2.382813329	3.564457527	0.002700669	0.016483006
LINC01930	2.422306402	-4.116994251	0.000822406	0.004271013
RP11-706D8.3	2.454092697	3.526936848	0.00458296	0.02441122
RP11-315F22.1	2.483780054	3.239911237	0.0085234	0.038285764
RP11-702B10.2	2.495103988	5.616099764	0.000392847	0.003762873
LINC01370	2.540648131	3.284739462	0.004815275	0.02532821
AC007126.1	2.563788444	4.810581899	0.000897694	0.007182525
AC092484.1	2.571269869	4.561811836	0.000300744	0.003017657
RP11-431J17.1	2.587365184	3.850457091	0.003003872	0.017775314
ERVMER61-1	2.604350581	3.443816867	0.000762139	0.006360372
LINC01667	2.608661228	4.216499081	0.00170099	0.01150349
RP11-802F5.1	2.612886543	4.37177996	2.56E-05	0.000388166
LINC01795	2.667195843	3.943231247	5.96E-05	0.000794764
AC005307.4	2.713223022	4.323676271	0.000998366	0.007769161
RP11-548L20.1	2.89978491	3.058561271	0.001062759	0.008133137
RP11-459O1.2	2.958938935	3.10315555	0.000653275	0.005669136
RP11-206M11.7	3.013070045	5.31569641	0.000434948	0.004040366
AP001255.2	3.126078672	3.213786393	0.001787064	0.01192183
RP11-408N14.1	3.18211264	3.8237701	9.37E-05	0.001170804
RP11-665I14.1	3.236963219	3.829413785	0.000948795	0.007477961
XXyac-YM21GA2.7	3.27837314	4.839903318	3.70E-06	7.29E-05
RP11-161D15.3	3.357172241	3.41830914	0.0004365	0.004049692
RP11-61O11.1	3.414004501	3.486681006	0.000302579	0.003023739
LINC01095	3.680150219	4.222341832	0.000464336	0.004256015
LINC01210	3.857564046	4.01970609	0.00079922	0.006594681
FLJ36000	3.871718342	4.359346096	3.71E-05	0.000534869
RP11-260A9.6	3.983131933	3.339978309	2.20E-06	4.54E-05
AC007950.1	4.145628542	3.849088001	0.000137949	0.001604334
RP11-232D9.3	4.461844828	4.744907426	0.000671548	0.005814049
RP11-490O24.2	4.518732318	4.253253948	9.63E-05	0.001195803
LINC01287	5.299571022	7.269160423	1.17E-08	3.86E-07
RP11-2A4.4	5.696391537	4.76331242	8.44E-06	0.000150915
