# Supplementary material for: Identification and validation of key modules and hub genes associated with the pathological stage of oral squamous cell carcinoma by weighted gene co-expression network analysis
Source: PeerJ. 2020 Feb 4;8:e8505. doi: 10.7717/peerj.8505 (PMC7006519; doi:10.7717/peerj.8505)
Supplement: File S4 [file peerj-08-8505-s004.zip › diffSig-miRNA.xls]

id	logFC	logCPM	PValue	FDR
hsa-mir-885	-3.485806105	1.082009688	6.13E-34	2.01E-31
hsa-mir-135a-2	-3.183923967	-0.498701307	1.13E-17	4.65E-16
hsa-mir-375	-3.004902863	10.98529205	7.51E-27	6.15E-25
hsa-mir-381	-2.8280369	7.110469935	1.38E-52	9.07E-50
hsa-mir-378i	-2.680674476	-0.829067774	5.75E-17	1.98E-15
hsa-mir-499a	-2.640267778	1.289141833	2.39E-15	6.53E-14
hsa-mir-135a-1	-2.614451052	-0.651515288	1.05E-14	2.76E-13
hsa-mir-1-1	-2.558878597	8.331605584	1.12E-13	2.44E-12
hsa-mir-1-2	-2.535469175	8.423855576	1.59E-13	3.37E-12
hsa-mir-133a-2	-2.310228104	9.046087558	8.83E-11	1.31E-09
hsa-mir-133a-1	-2.300444924	9.228905696	5.17E-11	7.88E-10
hsa-mir-208b	-2.299506342	1.17692393	6.27E-09	7.89E-08
hsa-mir-449a	-2.257420768	0.498624692	4.10E-07	3.73E-06
hsa-mir-133b	-2.191597668	7.845700223	2.66E-09	3.56E-08
hsa-mir-378c	-1.999925782	3.627549493	1.98E-32	4.33E-30
hsa-mir-378d-1	-1.995060452	-0.13317312	7.86E-17	2.58E-15
hsa-mir-411	-1.984981806	3.951732297	5.32E-27	5.14E-25
hsa-mir-299	-1.933065272	3.384452968	1.43E-28	1.87E-26
hsa-mir-378d-2	-1.923156913	0.028761866	4.25E-18	2.14E-16
hsa-mir-211	-1.89429297	-0.186203656	0.000316509	0.001219492
hsa-mir-378f	-1.894267142	-0.726613315	1.80E-13	3.69E-12
hsa-mir-378a	-1.763181786	10.43467924	5.92E-32	9.69E-30
hsa-mir-216a	-1.664101734	-0.431558634	2.22E-11	3.63E-10
hsa-mir-99a	-1.661998837	9.385502151	3.76E-14	8.50E-13
hsa-mir-206	-1.650028151	11.40760661	1.18E-05	7.45E-05
hsa-mir-30a	-1.642248394	13.52732039	5.49E-27	5.14E-25
hsa-mir-410	-1.612765308	4.158247693	6.87E-18	3.21E-16
hsa-mir-486-2	-1.607509342	7.006654475	2.89E-17	1.05E-15
hsa-mir-486-1	-1.604601226	7.013524851	2.56E-17	9.86E-16
hsa-let-7c	-1.590725564	11.42968423	1.84E-14	4.46E-13
hsa-mir-204	-1.508627986	2.235605256	6.93E-07	5.90E-06
hsa-mir-100	-1.502471802	12.03257881	5.76E-19	3.14E-17
hsa-mir-34b	-1.497805244	2.840768063	1.21E-12	2.33E-11
hsa-mir-379	-1.407880872	10.2760251	9.42E-18	4.11E-16
hsa-mir-376c	-1.380571528	3.238103656	1.41E-15	4.03E-14
hsa-mir-337	-1.380538786	4.794497884	2.13E-14	4.98E-13
hsa-mir-29c	-1.35700534	11.50955962	6.07E-12	1.07E-10
hsa-mir-495	-1.341486103	3.107593587	1.27E-14	3.19E-13
hsa-mir-101-2	-1.303250518	11.90034529	1.39E-25	1.01E-23
hsa-mir-101-1	-1.30173457	11.88527437	1.93E-25	1.27E-23
hsa-mir-1258	-1.295267038	-0.104421809	3.60E-06	2.71E-05
hsa-mir-127	-1.245536798	9.8033077	1.23E-15	3.65E-14
hsa-mir-139	-1.199919615	6.048990007	3.79E-16	1.18E-14
hsa-mir-433	-1.193293349	0.454357632	3.61E-08	4.08E-07
hsa-mir-654	-1.168800158	4.993388182	1.54E-10	2.25E-09
hsa-mir-377	-1.166145714	2.474719583	6.63E-12	1.14E-10
hsa-mir-217	-1.121952524	3.784733901	9.22E-09	1.12E-07
hsa-mir-136	-1.119508656	5.210224681	2.79E-12	5.22E-11
hsa-mir-10a	-1.110781098	11.4491557	5.59E-12	1.02E-10
hsa-mir-34c	-1.103810123	5.188355198	6.81E-09	8.42E-08
hsa-mir-487b	-1.091719482	2.596027104	4.55E-11	7.09E-10
hsa-mir-195	-1.040547452	4.775054305	1.21E-12	2.33E-11
hsa-mir-504	-1.039227678	-0.216663418	0.000409161	0.001522731
hsa-mir-4443	-1.005957056	0.468225452	0.000200786	0.000827135
hsa-mir-615	1.003909058	1.459849967	5.73E-05	0.000284409
hsa-mir-3664	1.014686513	-0.621276918	0.018361991	0.039176235
hsa-mir-19a	1.019873562	5.171672369	6.34E-08	6.81E-07
hsa-mir-9-1	1.031598624	9.886303355	0.009956837	0.023715376
hsa-mir-9-3	1.031737645	9.887524172	0.009913291	0.02369783
hsa-mir-9-2	1.034775387	9.884457783	0.009816297	0.023629801
hsa-mir-3607	1.036835156	4.515445275	6.78E-05	0.000328834
hsa-mir-455	1.047493353	8.907435026	3.87E-10	5.52E-09
hsa-mir-7850	1.049580096	-0.612674463	0.001870758	0.005725918
hsa-mir-301a	1.053728617	3.720023761	1.83E-08	2.11E-07
hsa-mir-3662	1.056398886	0.909272807	0.000180826	0.000764136
hsa-mir-196b	1.131986566	7.224065069	1.16E-05	7.41E-05
hsa-mir-3161	1.141251466	-0.787517899	0.01912864	0.040547764
hsa-mir-1304	1.189629034	1.931647061	0.000536612	0.00192696
hsa-mir-592	1.190068524	1.172009857	4.68E-06	3.44E-05
hsa-mir-519d	1.210612937	-0.359686531	0.011787527	0.027009431
hsa-mir-301b	1.212119942	0.831919961	1.32E-06	1.08E-05
hsa-mir-517b	1.215466541	2.000976563	0.008551343	0.021067768
hsa-mir-1277	1.244506057	0.75038885	6.84E-08	7.22E-07
hsa-mir-516b-2	1.253641736	-0.616314702	0.010222901	0.02426087
hsa-mir-31	1.254599259	7.624781007	1.94E-05	0.000113399
hsa-mir-7112	1.264256742	-0.70013287	0.000376817	0.001418479
hsa-mir-210	1.280882521	10.27135713	5.56E-08	6.07E-07
hsa-mir-516b-1	1.305024366	-0.22265835	0.009394057	0.022874006
hsa-mir-517a	1.317451019	2.089410808	0.005373519	0.01407862
hsa-mir-515-1	1.356490571	-0.65342084	0.009848757	0.023629801
hsa-mir-520h	1.376100237	0.013443168	0.010305802	0.024369316
hsa-mir-4784	1.392476736	-0.079833603	0.001202099	0.003897894
hsa-mir-573	1.416342066	-0.17006829	7.02E-05	0.000338021
hsa-mir-5683	1.452673618	3.676252247	0.01079023	0.025241431
hsa-mir-4766	1.479534912	-0.273675576	1.93E-07	1.91E-06
hsa-mir-517c	1.764593111	0.502874093	0.005858962	0.015289322
hsa-mir-518c	1.792727177	0.91218853	0.000539923	0.00192696
hsa-mir-498	1.818290532	-0.55564893	0.010762029	0.025241431
hsa-mir-520g	1.831973387	0.477549664	0.000601248	0.002094774
hsa-mir-526b	1.860547956	2.014100288	0.00019808	0.000821156
hsa-mir-518b	1.96934993	1.248387717	3.25E-05	0.000173026
hsa-mir-1323	2.273967466	0.233901788	0.002588608	0.007535725
hsa-mir-523	2.299790281	-0.193904167	0.003003805	0.008517283
hsa-mir-520a	2.320309654	2.005593551	0.000137011	0.000602296
hsa-mir-524	2.38349634	-0.379256082	0.002221669	0.006717135
hsa-mir-512-1	2.493531472	1.075241256	7.23E-06	5.08E-05
hsa-mir-520b	2.524384468	1.882996583	1.29E-05	7.83E-05
hsa-mir-525	2.621211552	1.660358599	8.97E-05	0.000416867
hsa-mir-519a-2	2.623561313	2.957972353	2.81E-05	0.000154468
hsa-mir-520e	2.633725793	-0.457830891	0.000344202	0.001310768
hsa-mir-519a-1	2.714282252	1.780464668	1.55E-06	1.26E-05
hsa-mir-518a-2	2.743082936	0.957973669	0.000155515	0.000670148
hsa-mir-516a-2	2.770318879	1.60595514	7.37E-06	5.08E-05
hsa-mir-527	2.778359791	1.541736301	0.000295402	0.001144902
hsa-mir-518a-1	2.791930804	1.353567076	0.000180825	0.000764136
hsa-mir-522	2.793688249	2.489114819	0.000220236	0.000890459
hsa-mir-520d	2.794792572	0.342437093	0.000115032	0.000512557
hsa-mir-512-2	2.801561531	1.085260073	5.93E-07	5.18E-06
hsa-mir-520f	2.83299677	1.339219956	9.22E-06	6.16E-05
hsa-mir-1283-2	2.838942733	-0.02709882	0.001358612	0.004319858
hsa-mir-520c	2.874904989	0.684153332	3.38E-05	0.000178561
hsa-mir-516a-1	2.969535591	2.110411736	3.24E-06	2.47E-05
hsa-mir-519c	2.987904326	0.286085419	4.01E-05	0.000208661
hsa-mir-518e	3.008400878	1.721364141	1.17E-05	7.41E-05
hsa-mir-374c	3.062337872	-0.161922032	0.00055721	0.001972825
hsa-mir-518f	3.1252868	0.661968174	4.73E-06	3.44E-05
hsa-mir-521-1	3.624549787	0.543909009	7.23E-05	0.000343311
