# Supplementary material for: Identification and validation of key modules and hub genes associated with the pathological stage of oral squamous cell carcinoma by weighted gene co-expression network analysis
Source: PeerJ. 2020 Feb 4;8:e8505. doi: 10.7717/peerj.8505 (PMC7006519; doi:10.7717/peerj.8505)
Supplement: File S4 [file peerj-08-8505-s004.zip › diffSig-mRNA.xls]

id	logFC	logCPM	PValue	FDR
HTN1	-12.77949596	7.490383689	9.77E-82	2.21E-78
HTN3	-12.54022174	9.016910737	8.05E-56	6.56E-53
PRR27	-12.17981748	4.917363997	5.86E-85	1.49E-81
BPIFA2	-12.16453773	6.618575182	4.04E-71	5.21E-68
PRH2	-11.68757803	7.922030441	7.96E-111	2.70E-107
CST5	-11.55362218	4.320947697	1.14E-66	1.29E-63
CST4	-10.97251751	6.106351682	1.56E-122	6.37E-119
PRH1	-10.89626359	5.586953302	1.81E-280	3.68E-276
SMR3B	-10.50267827	8.43100892	6.46E-35	1.48E-32
CA6	-10.06904727	5.003864047	8.22E-148	5.58E-144
CST2	-9.926248845	5.02102038	2.18E-157	2.22E-153
AMY1B	-9.259962252	-0.451850815	4.10E-71	5.21E-68
STATH	-8.984276432	9.35196146	1.01E-52	6.86E-50
KRTAP13-1	-7.91121907	-1.912706099	1.80E-42	6.93E-40
LPO	-7.832761915	4.083633008	2.06E-86	6.00E-83
NXPE4	-7.36242741	-0.192125909	2.86E-81	5.82E-78
PRR4	-7.349098953	5.048848075	2.31E-133	1.17E-129
PIP	-7.214527543	5.670904425	1.41E-32	2.64E-30
MUC22	-7.0709771	2.274630989	3.53E-80	6.53E-77
AMY1A	-7.037444003	-3.175955268	1.83E-45	9.10E-43
OPRPN	-6.630505706	-1.79540938	6.19E-28	8.08E-26
BPIFA4P	-6.257372661	-3.311489097	9.03E-28	1.16E-25
ZG16B	-6.172471699	8.355628704	1.41E-54	1.10E-51
KRTAP3-3	-6.132039934	-2.908022485	3.38E-31	5.74E-29
LACRT	-6.04887722	-2.245950262	8.79E-18	4.32E-16
SMR3A	-6.013421207	-1.367381408	1.43E-21	1.08E-19
MUC7	-5.819164329	8.110660167	1.86E-22	1.51E-20
SCGB3A2	-5.694678595	1.229782525	2.34E-53	1.77E-50
PRB3	-5.68469911	2.768205865	3.05E-60	2.95E-57
KRTAP13-2	-5.675222204	-0.801571129	2.54E-25	2.56E-23
KRT36	-5.632000308	4.111786195	2.03E-39	6.46E-37
SPHKAP	-5.45395018	-2.442275491	5.66E-39	1.69E-36
GP2	-5.319961682	2.016753744	1.27E-20	8.32E-19
KRT85	-5.277920736	-0.413987724	1.20E-63	1.28E-60
DNASE2B	-5.212923612	-0.222707876	2.08E-47	1.18E-44
CALCA	-5.20342467	-2.433263781	1.50E-44	6.63E-42
UGT2B11	-5.167624011	-3.447254643	3.58E-23	3.09E-21
C6orf58	-5.15561724	4.107239125	4.63E-34	9.72E-32
CRISP3	-5.130039111	5.546440719	5.52E-35	1.29E-32
MYOC	-5.124454495	-0.003743677	5.65E-35	1.31E-32
CST1	-5.082988822	5.836518299	1.98E-45	9.60E-43
ETNPPL	-5.004511182	-1.365263659	2.40E-35	5.88E-33
MS4A8	-5.003047123	-0.405801228	4.21E-25	4.18E-23
KRT84	-4.934228103	4.145779414	1.33E-42	5.20E-40
EDN3	-4.845048534	0.448340324	2.09E-41	7.22E-39
C9orf135	-4.707891291	-2.266085873	5.56E-24	5.01E-22
CSN3	-4.700639224	-2.406546987	2.39E-28	3.16E-26
C20orf85	-4.672155411	0.027270554	1.32E-17	6.32E-16
TMPRSS11B	-4.644586785	5.10237768	4.75E-33	9.13E-31
MUC13	-4.594451807	0.230468009	3.80E-53	2.77E-50
C1orf87	-4.587790202	-2.12199157	5.27E-20	3.24E-18
LRRC26	-4.574488965	-0.613822276	4.15E-29	6.04E-27
SNTN	-4.542138401	-0.623986825	4.01E-19	2.28E-17
MORN5	-4.527462783	-2.025797479	1.06E-22	8.77E-21
C11orf97	-4.51184954	-3.583774915	7.57E-15	2.61E-13
CRISP2	-4.475428792	-1.695901185	2.10E-18	1.10E-16
LRTM1	-4.450625458	-1.927818908	8.03E-37	2.15E-34
C1orf141	-4.403471492	-3.418833021	8.09E-30	1.24E-27
UGT2B28	-4.391940202	-2.998979849	6.19E-23	5.23E-21
CIDEC	-4.388654785	-0.826838952	3.60E-45	1.67E-42
KRT76	-4.380239939	4.517396018	7.66E-29	1.08E-26
KRT4	-4.352396983	11.0245409	1.48E-29	2.22E-27
TMEM212	-4.326646807	-2.781737983	5.80E-19	3.22E-17
SCGB3A1	-4.325495798	4.343214486	7.73E-25	7.54E-23
TSPAN19	-4.314311903	-2.005748628	9.90E-29	1.37E-26
CSN2	-4.301910318	-3.648681888	1.31E-21	9.90E-20
ADIPOQ	-4.29252578	0.789408055	3.69E-16	1.50E-14
MUC21	-4.282821552	6.386096353	3.49E-24	3.24E-22
DPCR1	-4.275460527	-1.864744463	6.00E-46	3.13E-43
PYGM	-4.275121968	5.81893451	1.26E-31	2.23E-29
C1orf194	-4.270752378	-1.388679727	1.30E-27	1.63E-25
METTL21C	-4.230957953	-4.064792955	2.32E-26	2.51E-24
DHRS7C	-4.227625807	0.335331842	3.45E-18	1.77E-16
PIH1D3	-4.218800059	-3.107095897	4.34E-21	3.01E-19
CAPN14	-4.213981465	4.25689099	9.76E-53	6.85E-50
ADH1B	-4.204607269	1.775188091	3.12E-30	4.88E-28
CYP4F29P	-4.194675548	1.030623092	4.53E-30	7.04E-28
ATP2A1	-4.186367133	6.428746068	1.37E-33	2.70E-31
KRTAP11-1	-4.166163399	-1.277694897	1.27E-15	4.82E-14
FBP2	-4.156721309	0.826473979	3.69E-41	1.25E-38
MSMB	-4.149600234	4.03957254	2.84E-30	4.49E-28
PLIN1	-4.143840881	0.439840287	1.48E-51	8.87E-49
KLK1	-4.140190257	3.565266736	3.72E-75	5.82E-72
APOBEC4	-4.118469518	-2.515295189	3.58E-15	1.29E-13
HBG2	-4.118256747	-2.469324054	2.40E-36	6.27E-34
CLCNKB	-4.117092111	-0.679348836	4.57E-43	1.86E-40
ANKRD66	-4.0897106	-2.44241557	1.92E-20	1.24E-18
MPO	-4.07361856	-0.225326928	1.35E-74	1.96E-71
PIGR	-4.05707428	6.481333429	2.49E-24	2.32E-22
SLC5A8	-4.035712286	-1.297220469	1.01E-19	5.99E-18
MAL	-4.032405359	7.496595411	4.46E-31	7.44E-29
NXPE2	-4.029098936	-1.956630746	3.30E-26	3.54E-24
CFTR	-4.016739072	0.768354575	1.72E-35	4.28E-33
FAM216B	-4.004999179	-0.530026613	1.74E-18	9.19E-17
SMCO1	-3.940425376	-0.331491874	4.33E-39	1.34E-36
FAM81B	-3.923065001	-1.715462332	2.16E-22	1.74E-20
PEBP4	-3.917100335	0.84538216	4.00E-31	6.73E-29
ARMC3	-3.891456273	-1.183406611	1.61E-21	1.21E-19
KRTAP3-2	-3.886601801	-1.864367207	2.85E-14	9.29E-13
DLK1	-3.883068481	0.932754758	3.97E-19	2.27E-17
ERICH3	-3.880856774	-0.58081032	1.69E-24	1.59E-22
CYP4F35P	-3.876113972	-1.495469814	1.97E-30	3.15E-28
CHRM1	-3.867963347	-0.251128285	3.42E-21	2.42E-19
METTL21EP	-3.864898229	-0.347533139	1.35E-30	2.17E-28
CLCA4	-3.84692424	5.89349866	5.13E-44	2.17E-41
TMEM210	-3.83959978	-3.837239076	1.27E-23	1.12E-21
C1orf158	-3.83068801	-2.660040901	2.04E-20	1.31E-18
SPAG6	-3.820981235	-0.625501104	4.05E-27	4.82E-25
WFDC6	-3.820926795	-3.914490994	3.74E-16	1.52E-14
CAPSL	-3.801327499	-1.197991466	1.31E-25	1.34E-23
ZNF735	-3.770537999	-4.062153618	4.57E-15	1.62E-13
LOC101927057	-3.768352701	-0.228505118	5.12E-61	5.21E-58
TEKT1	-3.768269248	-0.486287471	8.81E-40	2.85E-37
CFAP65	-3.756297765	-1.365037642	2.99E-22	2.34E-20
DNAI1	-3.745525805	-1.484289709	1.74E-21	1.30E-19
LRRTM1	-3.741286999	-2.123171024	3.49E-20	2.21E-18
GPD1	-3.740911106	2.144012925	7.57E-45	3.43E-42
CCDC33	-3.739188566	-2.399478024	1.51E-20	9.80E-19
DMBT1	-3.739061922	5.703620268	1.45E-19	8.50E-18
SPINK9	-3.729120793	-0.991914811	2.36E-22	1.89E-20
SLC13A2	-3.729038487	-0.270884558	9.52E-29	1.33E-26
LOC646588	-3.72574993	-1.217537329	2.50E-31	4.27E-29
LOC441178	-3.725068321	2.268257028	1.39E-26	1.59E-24
TUSC5	-3.71662515	-1.541545126	2.41E-27	2.98E-25
RSPH1	-3.714644483	0.549939717	1.13E-45	5.74E-43
NT5C1A	-3.703269556	-2.20905753	1.85E-23	1.63E-21
FBXO40	-3.69878728	1.476310218	5.08E-18	2.55E-16
PPP1R3A	-3.696975014	1.649806591	5.04E-16	2.02E-14
KBTBD13	-3.693705976	-3.649162069	2.63E-20	1.68E-18
GJB1	-3.693416954	-0.807299459	2.75E-27	3.37E-25
ACTN3	-3.679731786	-0.288284892	4.08E-39	1.28E-36
CRNN	-3.679667748	8.86156844	3.84E-19	2.20E-17
C1orf189	-3.678857695	-2.519916188	2.07E-46	1.11E-43
STMND1	-3.676099739	-2.076022518	1.49E-26	1.69E-24
SFTA2	-3.6740309	-0.750679036	6.63E-29	9.50E-27
CA3	-3.673212293	3.791436736	4.14E-29	6.04E-27
FSD2	-3.663113606	-0.407999617	3.63E-36	9.37E-34
ATP2B2	-3.647137236	0.511026916	5.45E-39	1.66E-36
LOC401286	-3.606379587	-1.62197593	1.13E-30	1.86E-28
FAM3D	-3.600966772	4.471999108	9.30E-36	2.34E-33
ERBB4	-3.598735941	-0.225731346	8.08E-34	1.66E-31
ASB11	-3.595936315	0.155304276	2.64E-18	1.37E-16
NME5	-3.594990416	-1.616978291	1.83E-47	1.06E-44
DYNAP	-3.592238028	2.522463807	2.32E-17	1.09E-15
ZBBX	-3.588907557	-2.314335469	7.98E-16	3.11E-14
AQP5	-3.588709071	3.6280907	2.55E-22	2.02E-20
IDI2	-3.585088776	-3.853040437	1.86E-31	3.26E-29
AKAP14	-3.57604128	-2.454352983	9.99E-21	6.67E-19
C9orf152	-3.575230818	0.011201056	3.31E-33	6.41E-31
CHST9	-3.575042098	1.471093453	1.07E-18	5.75E-17
TEX26	-3.571683757	-3.276477614	4.13E-21	2.89E-19
ENO3	-3.571603016	5.989938635	1.16E-32	2.19E-30
MYLK3	-3.566827627	1.939415053	1.27E-27	1.60E-25
BPIFB1	-3.558232138	6.833266492	1.64E-11	3.99E-10
HTR3B	-3.550669374	-2.228584936	2.51E-21	1.82E-19
ADH4	-3.549186827	-2.633012088	3.71E-37	1.03E-34
CASQ1	-3.51596772	4.091947867	3.19E-21	2.27E-19
KLHL33	-3.514486665	-1.412058147	4.73E-27	5.60E-25
TCHH	-3.509243619	5.449791474	1.74E-26	1.94E-24
AQP4	-3.503186478	-0.557842767	6.02E-20	3.67E-18
SPINK8	-3.500308652	-3.134165277	2.89E-18	1.49E-16
CCDC160	-3.494903691	-1.920625252	3.27E-27	3.94E-25
ARSF	-3.4779369	-0.733380722	1.70E-26	1.91E-24
CALML6	-3.475941547	-0.236838576	7.41E-35	1.68E-32
MSTN	-3.475389692	-2.128837266	1.59E-40	5.30E-38
HCG22	-3.472576381	0.823577774	1.13E-28	1.53E-26
PRH1-PRR4	-3.467368418	-2.529038911	3.53E-58	2.99E-55
C5orf49	-3.461111595	-1.111276809	1.60E-28	2.15E-26
PCK1	-3.459673341	-0.89745409	9.36E-25	9.03E-23
KRT40	-3.446543742	-1.895843716	1.87E-21	1.39E-19
C6orf118	-3.425021479	-2.273832931	5.48E-18	2.74E-16
FMO9P	-3.422455514	-0.571644738	4.34E-34	9.21E-32
WDR38	-3.421306331	-1.036304394	1.06E-32	2.02E-30
ASCL3	-3.412991285	-3.015380301	2.91E-13	8.48E-12
IL22	-3.410268586	-2.639621905	6.71E-17	2.94E-15
PADI1	-3.409832227	4.152231142	1.73E-37	4.95E-35
DRC7	-3.40001847	-2.024490247	2.03E-26	2.23E-24
C16orf89	-3.396326774	-0.431257599	9.39E-34	1.89E-31
LDLRAD1	-3.392300814	-0.24265609	2.42E-21	1.76E-19
ANKRD20A11P	-3.38626839	-1.51824591	5.87E-29	8.47E-27
PLIN4	-3.386003517	3.150759784	1.82E-41	6.40E-39
ABRA	-3.383024447	0.488939767	7.99E-19	4.37E-17
CCDC60	-3.370930199	-0.793791426	4.21E-18	2.13E-16
LRRC18	-3.355615995	-3.177990135	1.45E-22	1.18E-20
CYP2F1	-3.332641249	-0.501555674	3.40E-15	1.23E-13
C11orf88	-3.331867442	-1.009766116	2.56E-38	7.56E-36
FMO2	-3.323875382	4.67653717	5.95E-32	1.08E-29
TESC	-3.322013925	1.781909434	1.96E-59	1.82E-56
KRTAP3-1	-3.318739791	-1.621067906	2.37E-12	6.23E-11
FNDC5	-3.315976831	2.183886143	1.02E-33	2.04E-31
MYOZ1	-3.315560724	4.911784755	5.88E-20	3.59E-18
HP	-3.304972519	0.322457175	1.04E-20	6.91E-19
GPR12	-3.299440584	-2.437109156	5.44E-15	1.91E-13
ZMYND10	-3.296675919	0.335665962	2.45E-43	1.02E-40
CKM	-3.288544351	8.176355438	1.66E-16	6.96E-15
LDB3	-3.283426761	4.912891447	6.92E-23	5.80E-21
DNAI2	-3.280024548	-1.240228725	2.10E-34	4.55E-32
THRSP	-3.276268035	-2.404820112	3.65E-24	3.36E-22
MYH7	-3.272185565	7.691799324	2.61E-14	8.58E-13
C14orf180	-3.271690422	-3.330595008	2.49E-11	5.87E-10
TAC1	-3.270557051	-3.363191435	3.10E-21	2.21E-19
C6	-3.267817458	-1.902436105	8.92E-17	3.86E-15
DLGAP1-AS5	-3.267069833	-0.670533771	8.73E-13	2.41E-11
KRT78	-3.262429691	7.066355598	3.00E-27	3.66E-25
CFAP221	-3.253795486	-1.487194154	6.96E-27	8.19E-25
HBA1	-3.253069699	-2.521162223	1.91E-25	1.94E-23
C8orf22	-3.2461003	0.252753681	4.49E-11	1.03E-09
RSPH4A	-3.242883006	-0.53521034	2.56E-45	1.21E-42
TMEM190	-3.242570123	-1.687494401	9.05E-28	1.16E-25
ART1	-3.239923951	-1.983923166	4.86E-15	1.71E-13
TECRL	-3.23824296	-2.339590486	3.35E-14	1.08E-12
CPLX2	-3.230676338	-1.196125302	5.92E-14	1.86E-12
AZGP1	-3.230626755	5.496418852	1.71E-20	1.11E-18
KIAA2012	-3.225713505	-2.414698934	1.14E-24	1.08E-22
TMEM213	-3.223320031	0.350583607	9.12E-11	1.99E-09
CNMD	-3.205735212	-2.790968931	4.43E-13	1.27E-11
C9orf24	-3.205598787	-0.597530706	4.75E-38	1.38E-35
AGR3	-3.199401395	-0.264050455	1.93E-13	5.71E-12
TNMD	-3.190359393	-3.61999419	4.24E-21	2.96E-19
AMY2A	-3.188715491	-3.746148503	2.24E-16	9.28E-15
LRRC30	-3.186256384	-2.8878704	2.90E-13	8.46E-12
DNAH12	-3.181087877	-1.2344341	1.30E-29	1.97E-27
AADAC	-3.16533078	1.315773498	5.31E-24	4.83E-22
EPS8L3	-3.136311432	-3.174808974	5.42E-24	4.90E-22
ASB15	-3.131412612	-0.130889475	8.82E-15	3.02E-13
TNNC2	-3.130513964	5.632578446	3.36E-18	1.73E-16
MB	-3.127199362	7.426071935	1.00E-17	4.90E-16
SLC2A4	-3.114854523	2.038754111	6.89E-32	1.24E-29
LOC101927318	-3.113570791	-1.739224446	6.33E-12	1.59E-10
TCEAL2	-3.110912186	-0.468031912	9.42E-27	1.10E-24
LOC101927596	-3.107047158	-2.935623534	1.98E-24	1.86E-22
CDC20B	-3.104046649	-1.443689463	4.14E-17	1.90E-15
MAP3K19	-3.10271804	-1.751052806	6.90E-30	1.06E-27
ROPN1L	-3.100407377	-0.913008219	2.43E-35	5.88E-33
SH3BGRL2	-3.099242901	4.463149213	3.20E-52	1.98E-49
MC5R	-3.098651662	-3.715441603	9.34E-20	5.58E-18
LOC107985579	-3.096355383	-3.361992701	1.88E-15	6.99E-14
PRB1	-3.083129648	-2.127065471	3.44E-08	5.51E-07
DRC1	-3.08268291	-1.103929858	3.99E-32	7.33E-30
MYRIP	-3.081800171	-0.256925003	5.04E-42	1.87E-39
MYL3	-3.081173087	3.455101254	7.05E-16	2.78E-14
MYH2	-3.075702768	8.795856245	8.63E-10	1.69E-08
BSND	-3.071389383	-2.571750932	1.15E-20	7.59E-19
CFAP77	-3.064481507	-2.242457892	3.32E-27	3.98E-25
SRD5A2	-3.064229881	-1.671557114	1.12E-28	1.53E-26
VWA3A	-3.064127833	-2.014900229	8.68E-26	9.11E-24
FMO6P	-3.060189181	-1.421384265	3.75E-18	1.92E-16
CYP2B7P	-3.058833055	-0.773914835	5.73E-26	6.04E-24
TGM7	-3.04572286	-1.046193588	6.81E-15	2.36E-13			SRGAP3-AS2	-4.843285312	-1.835613229	1.29E-22	1.06E-20
SLC9A4	-3.037967114	0.485595099	3.26E-18	1.68E-16			ALDH1L1-AS2	-2.806392901	-2.869214168	1.52E-15	5.71E-14
HMGCS2	-3.03257256	0.03610273	1.20E-13	3.63E-12			ALAS2	-2.004621849	-2.561947528	1.33E-12	3.57E-11
SNX31	-3.028380851	1.49051592	4.80E-26	5.09E-24			GAS2	-1.543661688	-1.952055451	3.00E-12	7.83E-11
MYOM1	-3.018157645	4.433335301	7.38E-23	6.16E-21			EPB41L4A-AS2	-1.134309367	-0.67098459	5.71E-11	1.28E-09
HBA2	-3.010594641	3.08878099	2.76E-30	4.40E-28			ADAMTS9-AS2	-1.117906257	-2.62626289	3.06E-08	4.94E-07
C10orf107	-3.005121909	-1.816148929	8.33E-27	9.74E-25			LCMT1-AS2	2.381973911	-1.674144237	4.26E-07	5.71E-06
XIRP1	-3.004446878	4.859235083	9.85E-22	7.48E-20			TPRG1-AS2	-1.077156547	-4.022980188	0.000127581	0.000914764
KLHDC7A	-2.999812277	-0.712889913	5.91E-21	4.04E-19			BAALC-AS2	1.0883543	-2.674687622	0.001629139	0.007496987
SMYD1	-2.998216388	3.362059495	4.69E-11	1.07E-09
C4orf22	-2.995826308	-3.311055062	1.37E-15	5.21E-14
COX6A2	-2.995262238	3.654299022	2.13E-11	5.09E-10
FAM92B	-2.988394574	-0.771710239	1.31E-20	8.56E-19
MT1A	-2.986798824	-0.883491446	2.22E-31	3.83E-29
ESRRG	-2.986293194	0.33382869	3.74E-24	3.43E-22
STOML3	-2.983930844	-1.24817914	6.41E-15	2.23E-13
LYZ	-2.964503304	8.139073513	2.92E-35	6.99E-33
ADGB	-2.964138898	-2.863266972	1.39E-15	5.24E-14
EXTL1	-2.960801844	-0.014310439	4.45E-23	3.80E-21
UPK3A	-2.96014099	-2.228646635	1.08E-34	2.41E-32
KCNJ16	-2.960075385	-1.506238627	4.81E-17	2.18E-15
PHOX2B	-2.958701612	-4.184890365	5.86E-13	1.65E-11
IL36A	-2.956795914	3.956811131	3.95E-15	1.42E-13
IL17F	-2.955719957	-3.08438603	6.21E-16	2.46E-14
KRT13	-2.955668077	12.08806987	1.68E-16	7.01E-15
LOC100507537	-2.944406874	1.41946823	1.05E-09	2.03E-08
ATP1A2	-2.924968395	4.628685481	3.91E-16	1.59E-14
ACTA1	-2.911745628	8.874029406	3.92E-12	1.01E-10
MYBPC1	-2.887882314	7.190514512	8.20E-11	1.80E-09
SLC7A14	-2.884097884	-3.23108913	1.12E-16	4.78E-15
AMPD1	-2.880257202	2.080548531	1.39E-16	5.85E-15
VSIG2	-2.879905717	1.495601259	3.95E-26	4.21E-24
PIFO	-2.873752727	0.501083332	4.99E-36	1.27E-33
DYDC1	-2.871027532	-3.934936984	1.67E-10	3.51E-09
MYOZ3	-2.870859825	2.602476591	8.52E-19	4.65E-17
WFDC2	-2.869731952	5.555490337	1.27E-16	5.39E-15
HSPB6	-2.865273	5.091927559	1.03E-19	6.10E-18
ASB10	-2.865193305	-0.420493668	3.54E-11	8.21E-10
LOC285095	-2.864243604	-0.602073917	4.50E-21	3.12E-19
TRPV6	-2.837932862	1.414334291	1.63E-22	1.32E-20
SLC5A5	-2.830537914	0.076012486	5.72E-22	4.41E-20
AQP7	-2.823096236	-0.437900572	1.12E-28	1.53E-26
TRDN	-2.822821985	5.007312502	3.29E-11	7.67E-10
IL13	-2.819424365	-2.919043702	8.29E-21	5.61E-19
HYDIN	-2.817677304	-1.427595777	2.27E-20	1.45E-18
PACRG	-2.816329965	-1.466067438	2.65E-29	3.94E-27
GPRC6A	-2.81169983	-3.654637554	6.26E-11	1.40E-09
FUT6	-2.810547481	3.458120916	3.08E-20	1.96E-18
DYDC2	-2.809939803	-1.663331822	1.06E-18	5.70E-17
SPATA4	-2.802945379	-3.226039407	2.80E-20	1.78E-18
CYP1A1	-2.799269968	-0.754287268	3.25E-14	1.05E-12
TSPAN8	-2.795301854	0.677522239	2.63E-17	1.23E-15
NPY6R	-2.792729057	0.961022916	1.53E-12	4.09E-11
BHLHA15	-2.788132528	-0.190815019	1.10E-27	1.40E-25
CNGA4	-2.784604353	-2.371144606	3.40E-29	5.02E-27
GREM2	-2.779608232	0.288828923	1.75E-26	1.95E-24
CMYA5	-2.778964802	6.433598405	1.34E-17	6.44E-16
PCDHA12	-2.772442602	-3.678872021	4.93E-12	1.26E-10
ARMC4	-2.762557434	-1.403811388	5.26E-19	2.94E-17
B3GNT6	-2.758204582	-0.317056395	5.81E-14	1.83E-12
CA4	-2.757619832	-2.673193563	5.90E-21	4.04E-19
CEACAM7	-2.757585102	3.462880219	1.65E-13	4.90E-12
RIIAD1	-2.756840677	-3.099063338	6.57E-20	3.96E-18
LOC101929592	-2.755845397	-2.588318681	2.32E-19	1.35E-17
UG0898H09	-2.754651765	-2.689541442	4.45E-17	2.03E-15
FAM180B	-2.75407181	-2.643750564	7.12E-21	4.85E-19
TTC29	-2.752245583	-1.972850571	1.61E-11	3.92E-10
C7	-2.752101682	1.428806793	3.49E-17	1.61E-15
GYS2	-2.745180741	-0.775430695	5.75E-13	1.62E-11
PLEKHS1	-2.744359639	1.379203977	9.82E-16	3.80E-14
C2orf73	-2.733105215	-3.304367911	6.35E-17	2.81E-15
CKMT2	-2.73061081	3.385427617	6.24E-17	2.77E-15
LINGO4	-2.728230762	-1.984792454	2.82E-21	2.02E-19
CFAP43	-2.726935399	-0.023509599	4.23E-34	9.06E-32
TCTE1	-2.724762435	-2.37037586	4.04E-20	2.53E-18
NCMAP	-2.724141129	-0.23596573	1.22E-25	1.26E-23
KRT33B	-2.723910863	-0.498328484	2.47E-16	1.02E-14
FAM166B	-2.722649097	-0.782931364	2.21E-47	1.22E-44
PPP1R42	-2.719711933	-3.356128313	9.08E-13	2.51E-11
SPRR3	-2.71917027	10.02559078	3.41E-15	1.23E-13
TFF1	-2.717921692	0.229199732	1.82E-07	2.58E-06
FALEC	-2.71502233	-1.419941315	8.50E-29	1.19E-26
CYP3A5	-2.710055047	2.149247369	4.96E-35	1.17E-32
LOC101927000	-2.707525199	-3.771906077	1.76E-15	6.58E-14
MYLPF	-2.705731074	5.242555721	1.15E-13	3.49E-12
RPL3L	-2.698878781	3.093703021	2.07E-26	2.25E-24
LRRC14B	-2.6978964	-1.023034671	3.15E-15	1.14E-13
KIAA1324	-2.695560723	4.029163616	8.19E-23	6.78E-21
CTNNA3	-2.694901998	0.489726722	5.96E-16	2.37E-14
TPPP2	-2.694126713	-3.556683677	2.78E-22	2.19E-20
GADL1	-2.693426232	-1.869034162	4.41E-19	2.49E-17
CATSPERD	-2.692398194	-3.00189969	1.54E-17	7.36E-16
PLN	-2.675892751	2.126229626	1.03E-20	6.87E-19
PCSK2	-2.671486487	-1.631100985	3.08E-13	8.93E-12
FOLR1	-2.670237339	1.632856727	5.21E-15	1.83E-13
MYL1	-2.662564671	6.638361773	1.69E-08	2.84E-07
CD300LG	-2.658923262	-2.126710938	1.15E-23	1.03E-21
NPY5R	-2.657990595	-3.855374174	2.35E-11	5.57E-10
CCL28	-2.64224413	3.48576868	7.41E-42	2.65E-39
TGM3	-2.63768471	8.877708281	8.96E-12	2.23E-10
KLHL38	-2.635270953	-0.091943638	2.01E-17	9.51E-16
C2orf40	-2.633014249	-0.333452366	6.62E-17	2.90E-15
LOC100506869	-2.629864881	-2.899285605	1.49E-12	3.96E-11
SRL	-2.624949094	4.085660057	2.12E-15	7.86E-14
SERPINA5	-2.623210978	0.552750751	7.30E-21	4.96E-19
CYP4B1	-2.617774636	3.088549506	4.21E-16	1.70E-14
LOC285556	-2.617683111	2.233918471	3.54E-14	1.14E-12
SCGN	-2.617243452	-3.862430172	1.35E-10	2.89E-09
CACNA1S	-2.615294897	3.577615847	1.01E-09	1.96E-08
HFE2	-2.614406673	2.211550414	5.96E-09	1.06E-07
SPX	-2.613996996	-0.821335439	5.72E-16	2.28E-14
AMY2B	-2.609197614	0.992761514	7.08E-32	1.26E-29
MYOT	-2.609061392	4.453408116	1.54E-13	4.61E-12
EFHB	-2.608186962	-1.324848658	1.14E-30	1.86E-28
SLC36A2	-2.607872224	-0.960155133	1.11E-13	3.38E-12
TNNI2	-2.606754838	6.259040917	3.73E-14	1.20E-12
SYPL2	-2.603045887	2.491728609	6.19E-17	2.76E-15
SCIN	-2.599210088	2.832936965	1.79E-34	3.94E-32
LRRC31	-2.592431568	-2.594917211	2.78E-08	4.53E-07
NRAP	-2.590298642	6.506781524	2.31E-08	3.82E-07
KLHL41	-2.589589596	5.857527532	2.35E-10	4.89E-09
LRRC2	-2.589520555	1.732454213	7.14E-16	2.80E-14
TMEM52	-2.588992116	1.500137749	1.85E-32	3.43E-30
MT1JP	-2.587865114	-3.923489536	4.73E-17	2.16E-15
FITM1	-2.587701157	1.568574403	6.06E-20	3.67E-18
MUC5AC	-2.584213449	2.957133875	3.05E-07	4.20E-06
KLHL40	-2.583411464	2.522988158	1.13E-08	1.93E-07
PSCA	-2.582781749	4.707289405	7.15E-19	3.94E-17
WIF1	-2.575903929	1.333340979	1.14E-08	1.94E-07
CDHR4	-2.570931199	-1.075019258	2.86E-22	2.25E-20
LTF	-2.566236317	7.569232796	2.68E-09	4.94E-08
DNAH9	-2.556783222	0.576831237	1.24E-29	1.89E-27
PPP1R1A	-2.555254126	2.166571817	3.51E-11	8.14E-10
LMNTD1	-2.549866605	-3.640070094	1.96E-11	4.71E-10
CLEC3B	-2.548703677	1.967019293	2.49E-42	9.37E-40
UPK1A	-2.542217766	1.521378407	1.74E-12	4.61E-11
DNAH6	-2.536438356	-0.920265634	2.05E-23	1.79E-21
DUPD1	-2.528088445	-1.577662811	8.89E-10	1.74E-08
TKTL1	-2.52451098	3.194137834	2.69E-06	3.07E-05
CFAP100	-2.517496116	-2.534577948	1.97E-21	1.45E-19
SLC44A4	-2.512458569	2.744894639	5.25E-18	2.62E-16
FTLP10	-2.511994468	-1.009388054	3.75E-09	6.77E-08
NRG2	-2.510369271	-0.623289316	2.12E-28	2.82E-26
LOC101928844	-2.507184344	-1.339240623	5.02E-19	2.81E-17
HBB	-2.506897401	4.672711347	1.52E-18	8.11E-17
ATP6V0A4	-2.506688598	2.189635848	2.55E-22	2.02E-20
TCAP	-2.50434302	6.445794671	7.48E-11	1.66E-09
LMOD2	-2.498044889	4.30096153	2.83E-08	4.60E-07
HPGD	-2.494247643	4.169630464	9.40E-25	9.03E-23
ASPA	-2.491450559	-0.898993655	1.00E-24	9.60E-23
BMP3	-2.489979516	0.408110763	1.01E-09	1.96E-08
MYLK2	-2.488275137	1.873991056	1.68E-18	8.93E-17
NKAIN3	-2.487505941	-3.926971813	2.27E-11	5.39E-10
BCL2L15	-2.481789574	-0.698165069	3.41E-25	3.42E-23
DAW1	-2.473563436	-1.589354344	5.97E-10	1.19E-08
SLC4A4	-2.473315265	0.235037645	3.50E-21	2.46E-19
LSMEM2	-2.470701352	-2.83223062	2.55E-19	1.48E-17
DUSP13	-2.470422571	2.168494441	1.14E-15	4.37E-14
ANGPTL5	-2.467719389	-3.189634012	2.34E-12	6.17E-11
LCN1	-2.465932269	-0.020777967	1.77E-11	4.26E-10
VWA3B	-2.465418785	-0.622006788	1.50E-23	1.32E-21
S100A1	-2.464859603	3.986991827	4.83E-20	2.97E-18
SMTNL1	-2.456579807	2.250026109	6.46E-15	2.25E-13
CASC1	-2.454029603	-1.559398169	3.55E-24	3.29E-22
DYNLRB2	-2.442166904	-1.693192947	1.87E-25	1.91E-23
KY	-2.441472778	0.403725938	9.09E-19	4.95E-17
SCN4A	-2.437436733	2.56551624	9.95E-11	2.16E-09
PDK4	-2.42436847	4.529847538	5.53E-17	2.49E-15
WDR49	-2.423626082	-1.247068477	1.20E-13	3.61E-12
RGS22	-2.420414521	-1.997542221	5.97E-23	5.06E-21
AGBL1	-2.420184094	-0.24998647	3.32E-15	1.20E-13
EMP1	-2.41840468	9.093943444	2.07E-52	1.36E-49
SLC27A6	-2.417569492	0.178057735	9.24E-12	2.30E-10
FAM3B	-2.413745665	3.352749662	9.38E-12	2.33E-10
TMEM132C	-2.413015444	-1.264826503	9.94E-16	3.84E-14
PPP1R9A	-2.41160626	0.318592461	1.48E-16	6.24E-15
RMST	-2.407363984	-3.95392671	4.78E-08	7.46E-07
KRT33A	-2.406981296	-1.388951001	4.63E-18	2.34E-16
CCL14	-2.405503388	-1.062695843	5.37E-19	3.00E-17
ECT2L	-2.404831804	-1.243261968	7.17E-28	9.31E-26
PPP1R1B	-2.404349439	2.928201474	1.09E-09	2.10E-08
TTN	-2.397823132	8.158525797	7.17E-12	1.80E-10
PLCXD3	-2.393030309	-2.226952137	4.27E-15	1.53E-13
ANO5	-2.39094939	1.540677292	2.53E-14	8.33E-13
C10orf90	-2.388608364	-1.880844127	1.38E-15	5.22E-14
MRAP	-2.371464679	-3.831960627	1.31E-17	6.29E-16
NEB	-2.371162717	7.697121018	2.60E-11	6.11E-10
UNC45B	-2.364845858	3.230510123	4.64E-10	9.37E-09
OR7E47P	-2.363156128	-2.086147986	6.89E-19	3.80E-17
NEK10	-2.362850862	-0.68723816	6.75E-29	9.61E-27
PTCHD3	-2.361137217	-3.929546195	3.00E-14	9.73E-13
TCN1	-2.359806283	4.534224053	7.60E-14	2.35E-12
KRT3	-2.357449202	3.532390939	5.30E-10	1.06E-08
CFAP52	-2.357275663	-0.901689137	3.26E-27	3.94E-25
ANGPTL1	-2.356416071	1.372344658	6.88E-19	3.80E-17
PPP1R3C	-2.355715985	4.116070485	2.33E-21	1.71E-19
RBFOX1	-2.355105341	1.01850507	2.55E-10	5.27E-09
PCP4	-2.342425956	-2.863478747	2.88E-08	4.67E-07
FAM107A	-2.341509277	2.186910894	1.22E-28	1.64E-26
TMEM232	-2.341327587	-1.214230928	1.80E-34	3.94E-32
MRGPRX1	-2.339363773	-3.34884075	3.73E-05	0.000314675
SERPINB11	-2.338324004	2.957829361	2.68E-10	5.54E-09
TUSC8	-2.338050861	-2.643775795	6.05E-06	6.32E-05
COX7A1	-2.33557022	3.643787354	3.62E-25	3.61E-23
PLAC9	-2.331738642	1.588773988	8.66E-34	1.76E-31
SBK2	-2.329536031	-2.200899912	1.53E-08	2.57E-07
PROM1	-2.327886697	2.386952705	1.73E-09	3.26E-08
SHOX	-2.326585512	-2.478352797	1.01E-09	1.96E-08
FXYD4	-2.32414633	-3.338234961	1.41E-12	3.77E-11
RPTN	-2.319153643	5.433836739	2.75E-10	5.65E-09
C10orf71	-2.318688562	3.04661384	7.20E-07	9.24E-06
MYL2	-2.312405053	6.42071122	3.00E-07	4.14E-06
TCEAL6	-2.310270408	-4.136510499	2.69E-14	8.81E-13
ATP13A5	-2.306979489	1.613538032	6.82E-09	1.21E-07
HEPACAM2	-2.303625358	-2.489885087	1.96E-10	4.11E-09
TCF21	-2.30242575	-3.792814867	2.30E-14	7.61E-13
SCN7A	-2.301375187	-1.213034224	7.90E-16	3.09E-14
RHCG	-2.300279308	9.340066143	2.56E-15	9.36E-14
NWD1	-2.299891748	0.91172449	2.34E-18	1.22E-16
ZBTB16	-2.296116189	0.377494376	6.61E-17	2.90E-15
LOC105371267	-2.295861081	1.489529058	4.20E-22	3.25E-20
ALOX15	-2.295697257	1.962097191	1.19E-10	2.55E-09
CRYM	-2.295312531	0.818841014	9.26E-19	5.03E-17
VGLL2	-2.292639978	0.007050025	5.81E-09	1.04E-07
C22orf15	-2.291209256	-2.354892713	2.68E-14	8.79E-13
EEF1A2	-2.28487625	5.940944482	3.56E-13	1.02E-11
CCDC129	-2.28063564	-2.209100101	3.59E-08	5.73E-07
MYH6	-2.27965689	1.877652936	1.75E-07	2.49E-06
ACTN2	-2.276752385	6.723400385	6.04E-08	9.30E-07
TMC5	-2.272461883	2.400445577	2.14E-17	1.01E-15
DCDC2B	-2.271197801	-2.807607439	4.50E-19	2.54E-17
CLIC5	-2.270561561	2.376478574	4.45E-20	2.76E-18
GDF5	-2.269648488	-1.617417654	9.57E-17	4.12E-15
CA8	-2.268412382	-0.829869048	1.26E-19	7.39E-18
MYBPC2	-2.268305034	6.047254624	1.13E-08	1.93E-07
PHKG1	-2.266507575	1.693954649	2.38E-19	1.39E-17
HHATL	-2.26550641	2.014310466	1.26E-07	1.84E-06
SLC38A3	-2.265004115	0.29346503	1.65E-18	8.78E-17
SPDEF	-2.264942646	1.734993902	6.96E-11	1.54E-09
ACKR1	-2.261831024	3.655726851	8.06E-20	4.83E-18
ARFGEF3	-2.259742999	2.538059019	6.55E-22	5.04E-20
HBD	-2.258729483	-3.655461432	3.44E-10	7.05E-09
PRR32	-2.25696484	-1.465702393	1.74E-08	2.91E-07
FHL1	-2.256890917	7.379534944	4.88E-17	2.22E-15
CROCC2	-2.254990637	-2.46262782	6.85E-14	2.14E-12
TNNC1	-2.254980018	5.979446488	1.01E-08	1.74E-07
ENPP3	-2.249351405	-0.832440103	3.14E-15	1.14E-13
PLEKHB1	-2.247931583	1.548786638	1.77E-26	1.95E-24
TXLNB	-2.246891009	3.083926865	1.26E-14	4.25E-13
CAPN3	-2.243980197	1.220603928	1.08E-20	7.16E-19
B3GALT1	-2.24310695	-1.034053367	5.30E-13	1.51E-11
GNA14	-2.241862729	0.305316332	4.30E-40	1.41E-37
PCAT18	-2.240484543	-3.521539909	2.05E-06	2.41E-05
CGNL1	-2.238806092	3.375014378	5.71E-24	5.12E-22
SFTA3	-2.238479845	-3.954259866	6.22E-08	9.55E-07
MUC4	-2.23722097	5.638645784	8.08E-11	1.77E-09
ASB12	-2.235821213	-1.154519803	1.30E-11	3.18E-10
TOX3	-2.232651433	-0.911413778	7.37E-08	1.12E-06
XIRP2	-2.228631274	6.334500726	7.72E-06	7.90E-05
SLC46A2	-2.227623323	-2.070348338	8.12E-22	6.20E-20
DNAAF1	-2.223419362	-0.39999906	4.54E-23	3.87E-21
SLC13A5	-2.221895066	3.337934396	7.49E-11	1.66E-09
TMPRSS11BNL	-2.221518332	1.612901696	1.63E-07	2.33E-06
DUSP26	-2.21741797	2.591229417	5.63E-10	1.12E-08
MUSTN1	-2.216792336	-0.664112763	3.51E-09	6.37E-08
TNNT3	-2.213608908	7.08751902	5.11E-10	1.03E-08
PPARGC1A	-2.204260218	2.253794108	4.74E-19	2.67E-17
FXYD1	-2.201979883	0.769178677	6.02E-16	2.39E-14
MYPN	-2.201777404	3.600615647	1.00E-08	1.73E-07
ACADL	-2.201654514	-0.930753061	1.28E-14	4.31E-13
LMOD3	-2.200389639	3.640550454	9.14E-09	1.59E-07
FABP7	-2.198837076	-1.183828605	2.99E-12	7.83E-11
IL5	-2.197749521	-3.978161898	1.04E-11	2.58E-10
DKK4	-2.195832212	-1.442293018	1.47E-12	3.92E-11
MYADML2	-2.194667926	0.608614698	4.88E-09	8.75E-08			MIR6717	-2.131817651	6.602570453	5.90E-37	1.60E-34
SLC34A2	-2.190584346	3.277253259	3.02E-08	4.88E-07			MIR133A1HG	-4.004926887	0.560552356	2.20E-27	2.73E-25
FGF6	-2.185195423	-3.288085139	4.12E-07	5.54E-06			MIR4329	-2.094526404	3.674627386	1.19E-15	4.56E-14
EPPIN	-2.182562047	-3.589855833	5.79E-05	0.000463924			MIR6843	-1.738506651	7.29603857	2.99E-14	9.72E-13
MYOM2	-2.180355315	3.590617072	2.22E-14	7.38E-13			MIR5188	-1.651380319	-3.356229905	3.91E-10	7.96E-09
SLC25A4	-2.179751228	5.033334065	5.58E-31	9.24E-29			MIR7855	-1.874178403	4.444011275	6.65E-10	1.31E-08
LOC102724555	-2.174276217	-3.967912794	1.25E-07	1.82E-06			MIR133A2	-2.665263473	0.022539745	9.57E-09	1.66E-07
SPINK5	-2.173641722	8.43474094	5.11E-16	2.04E-14			MIR3685	1.083058471	-2.517019933	1.79E-05	0.000167324
SYNPO2L	-2.168067199	3.650832826	4.29E-12	1.10E-10			MIR181A2HG	1.128265918	-1.56133584	2.77E-05	0.000242973
SLC25A34	-2.166767645	1.183708159	6.36E-23	5.35E-21			MIR2682	2.126539383	-2.335411306	8.49E-05	0.000643857
ENDOU	-2.166511643	4.102689996	1.10E-12	2.99E-11			MIR1249	1.025744001	-3.49682655	0.000120642	0.000872697
SMIM6	-2.165325063	-2.928998337	6.81E-22	5.21E-20			MIR4432HG	1.262695919	-4.157404993	0.003282992	0.013251055
LOC105369364	-2.165098296	-1.142513064	4.01E-19	2.28E-17			MIR3681HG	1.073312496	-2.876001663	0.006992809	0.024324586
OBSCN	-2.163159008	6.064630992	9.10E-26	9.50E-24
CADM2	-2.162358752	-1.269488199	1.15E-13	3.48E-12
MAPT	-2.161884186	2.767764948	7.66E-18	3.77E-16
RORC	-2.16128933	2.394087878	2.05E-21	1.51E-19
SH2D1B	-2.160848296	-0.266358242	1.57E-20	1.02E-18
LRRC10B	-2.158918946	-0.179487462	1.02E-17	4.95E-16
SMTNL2	-2.158344795	2.410805349	3.16E-10	6.49E-09
C2orf88	-2.157328314	0.828102538	4.57E-37	1.26E-34
GALNTL6	-2.150697479	-1.771351252	1.72E-17	8.20E-16
DLG2	-2.149794845	0.447241885	1.12E-25	1.16E-23
FGF10	-2.148803084	-0.988459269	4.97E-12	1.27E-10
PKIA	-2.148660319	3.937908485	6.26E-18	3.10E-16
LRRC39	-2.147946376	1.394663232	1.60E-15	6.00E-14
CATIP	-2.147570429	-2.316457442	6.17E-20	3.73E-18
ATP13A4	-2.144950556	3.318966232	1.27E-12	3.43E-11
PPP1R27	-2.141194258	2.984855966	3.62E-09	6.56E-08
GCNT3	-2.137468779	3.653802134	8.44E-17	3.67E-15
APOBEC2	-2.137306008	2.934333118	4.10E-08	6.47E-07
LOC102725191	-2.136390628	-3.431984821	1.47E-09	2.78E-08
GGTA1P	-2.136277496	2.438321097	2.20E-31	3.83E-29
SGCA	-2.136093006	2.750362869	4.21E-11	9.66E-10
CDHR3	-2.135114962	1.005705658	1.08E-26	1.25E-24
CEACAM1	-2.134865329	5.024135822	2.04E-25	2.07E-23
STK33	-2.130319521	-0.637670263	8.48E-17	3.68E-15
FRMPD2	-2.129331789	-2.711702037	3.65E-10	7.47E-09
DEPTOR	-2.126580317	3.331533444	2.95E-26	3.18E-24
C2orf54	-2.125457249	5.134674356	6.19E-18	3.07E-16
GAS2L2	-2.124286936	-1.10031293	1.18E-13	3.57E-12
PADI2	-2.123568442	5.351112997	1.13E-13	3.43E-12
CHRDL1	-2.121052488	2.174058764	1.45E-10	3.07E-09
PRKAA2	-2.119840759	2.548688856	1.26E-12	3.38E-11
PLIN5	-2.119464698	0.477107372	1.03E-19	6.11E-18
SLC26A4	-2.117208495	-0.714249409	5.99E-25	5.89E-23
LRRC71	-2.115967804	-1.943042267	1.00E-13	3.05E-12
LOC105374205	-2.115926005	-2.337693843	4.74E-14	1.51E-12
LRRC46	-2.114308493	0.150313769	1.88E-26	2.07E-24
TRPM1	-2.112830132	-1.884638317	9.39E-12	2.33E-10
TCHHL1	-2.109886315	1.67752871	1.45E-07	2.09E-06
KRT222	-2.109525043	-3.426540747	4.19E-14	1.34E-12
UGT3A1	-2.109271578	-3.315685057	3.11E-06	3.50E-05
ASB4	-2.102022751	-1.54850977	2.21E-11	5.26E-10
SH3BGR	-2.101539635	2.405546532	2.94E-21	2.10E-19
ALDH1L1	-2.100067773	3.088136003	1.17E-12	3.16E-11
SPEF1	-2.099496261	-1.468813521	2.77E-14	9.04E-13
UPK1B	-2.09830018	5.269657429	1.30E-06	1.60E-05
CEACAM5	-2.097312598	6.697914478	1.78E-11	4.27E-10
ODF4	-2.095652126	-3.601797556	7.19E-12	1.80E-10
PRSS27	-2.094484327	5.748900244	1.16E-15	4.45E-14
PDE6A	-2.094364045	-1.009142161	1.35E-18	7.24E-17
CIDEA	-2.094061566	-0.077244941	1.13E-12	3.06E-11
NMRK2	-2.094010267	1.774284773	3.98E-06	4.34E-05
SLC6A1	-2.092462939	0.131360511	3.83E-20	2.41E-18
TNXB	-2.090133215	3.509833407	4.80E-18	2.42E-16
CTTNBP2	-2.088507042	1.586680073	1.11E-16	4.74E-15
MFSD6L	-2.087702742	-0.660162063	1.61E-13	4.79E-12
KLF15	-2.0875226	0.187237469	2.11E-19	1.23E-17
KBTBD12	-2.083572603	1.024094864	4.37E-08	6.88E-07
CA10	-2.082583817	-2.662859269	4.51E-07	5.99E-06
CFAP73	-2.079412964	-1.184560007	3.53E-22	2.74E-20
C1orf168	-2.07359048	-2.220165365	1.12E-09	2.14E-08
GABRP	-2.070444246	4.841109504	2.01E-08	3.35E-07
TMPRSS2	-2.069673123	3.530824731	5.58E-11	1.26E-09
FOXN4	-2.069175355	-3.646253607	4.16E-06	4.50E-05
TF	-2.069028968	3.550049732	1.16E-09	2.21E-08
ATP6V1B1	-2.067667706	1.277098028	5.43E-13	1.54E-11
CYP3A4	-2.064884197	-2.466480797	3.59E-12	9.29E-11
CAND2	-2.062038608	2.332344718	9.20E-18	4.50E-16
TYR	-2.060785155	-2.340838508	6.13E-05	0.000485997
SLN	-2.054813485	5.183399486	6.01E-07	7.81E-06
KCNB1	-2.054394222	-0.615608091	5.38E-15	1.89E-13
KLK15	-2.05297927	-3.694562356	3.26E-08	5.24E-07
CAPN9	-2.052600729	-1.355674562	1.49E-10	3.15E-09
NRG3	-2.050559926	-2.894525024	5.23E-10	1.05E-08
LMAN1L	-2.049049496	-3.264612417	3.32E-06	3.70E-05
ADGRF1	-2.048971338	3.952781237	7.51E-14	2.33E-12
NR3C2	-2.048797269	1.173643943	2.66E-17	1.24E-15
NELL1	-2.043650618	0.095051521	1.28E-08	2.17E-07
SEC14L5	-2.043535551	0.09485318	2.39E-23	2.08E-21
MAATS1	-2.043355206	-0.823915074	2.99E-11	7.00E-10
TMOD1	-2.041752646	3.059774649	7.72E-13	2.15E-11
GPR50	-2.041014954	1.353061794	7.71E-06	7.89E-05
TRH	-2.038964712	-3.723691162	1.08E-12	2.93E-11
ELANE	-2.038147881	-3.194934845	1.02E-12	2.78E-11
DES	-2.037638353	9.055837923	7.65E-07	9.77E-06
KRT31	-2.029626299	2.698765873	2.67E-21	1.92E-19
BPIFB2	-2.029396666	5.616638411	0.002927888	0.012076279
TIMP4	-2.02876889	-0.301893719	7.35E-19	4.03E-17
LRRC74B	-2.026615946	-2.916860151	1.30E-11	3.18E-10
SHISA6	-2.026287175	-0.048870015	8.00E-12	2.00E-10
LOC100132813	-2.024895528	-4.168794671	1.83E-09	3.45E-08
KCNT1	-2.023552726	-0.800108827	5.05E-14	1.60E-12
GDF10	-2.021714091	-0.085488822	2.58E-12	6.79E-11
HRC	-2.020009953	3.492209188	6.31E-09	1.12E-07
CACNB4	-2.017032236	0.243613253	3.07E-16	1.25E-14
KLHL31	-2.015562941	2.108432814	6.42E-16	2.54E-14
NIPSNAP3B	-2.014644398	-0.014427676	6.30E-25	6.17E-23
ADCY8	-2.014561055	-2.272533892	1.67E-05	0.000157538
BCAS1	-2.014110096	2.693972537	3.46E-17	1.60E-15
RYR1	-2.013354379	6.464778803	2.09E-16	8.69E-15
SHISA3	-2.012605897	-3.073156624	6.76E-11	1.50E-09
SAXO2	-2.006426422	-0.244326933	9.09E-21	6.13E-19
CCDC173	-2.006184629	-1.846690234	4.43E-20	2.75E-18
TTC25	-2.004951387	-0.309328319	3.48E-21	2.45E-19
ALAS2	-2.004621849	-2.561947528	1.33E-12	3.57E-11
PCP4L1	-1.998942681	2.593543786	8.19E-13	2.27E-11
ERN2	-1.995802692	0.88965388	1.76E-07	2.50E-06
NPY1R	-1.995073386	-0.954806896	4.79E-10	9.65E-09
TJP3	-1.992400186	3.189202574	5.97E-15	2.08E-13
CFAP46	-1.990299317	-0.147255138	4.50E-15	1.60E-13
TRIM54	-1.986988935	3.270120142	1.71E-07	2.44E-06
CAV3	-1.985203448	1.402872995	3.10E-06	3.49E-05
OSTN	-1.981665124	-3.529438302	8.04E-06	8.18E-05
RERGL	-1.975688281	-2.31282662	5.46E-13	1.54E-11
CFAP61	-1.974304682	-0.522339415	3.83E-18	1.94E-16
HSD17B13	-1.973418628	-1.421228344	2.08E-09	3.89E-08
LONRF2	-1.970391572	0.428980359	1.78E-10	3.74E-09
CCDC170	-1.968364365	0.568271582	5.16E-21	3.56E-19
SGCG	-1.963218015	1.845356993	1.53E-08	2.58E-07
ADPRHL1	-1.960579975	2.517157998	8.04E-25	7.80E-23
ST6GALNAC1	-1.955978645	3.761044335	2.61E-16	1.07E-14
LOC729966	-1.955849935	0.291380459	2.49E-15	9.15E-14
DUSP27	-1.95457745	2.700793615	3.12E-06	3.51E-05
KCNA7	-1.954472528	0.751310518	3.96E-11	9.11E-10
CAPN5	-1.95438147	3.847274322	1.26E-36	3.34E-34
AGFG2	-1.952870086	4.42111825	6.07E-59	5.37E-56
PGR	-1.952471289	0.428616168	1.01E-13	3.08E-12
IFNK	-1.951094148	-0.079089582	1.59E-05	0.000150417
MYO18B	-1.949336556	3.653024278	1.55E-08	2.61E-07
FGF20	-1.948276883	-4.204563927	3.19E-08	5.14E-07
GPD1L	-1.948105054	4.308206547	7.99E-43	3.19E-40
PP14571	-1.946492677	-0.049517546	2.43E-13	7.12E-12
PLPPR3	-1.945453462	-2.260596987	2.15E-09	4.03E-08
TYRP1	-1.945329645	0.457251734	2.28E-09	4.24E-08
TEKT2	-1.945146412	-1.031302997	4.02E-15	1.44E-13
NME9	-1.944900881	-1.730961008	3.34E-23	2.90E-21
HOPX	-1.937966598	7.048055889	6.31E-17	2.80E-15
SLITRK5	-1.936766134	0.032024027	2.17E-08	3.59E-07
FRZB	-1.93434109	2.103264229	5.70E-19	3.17E-17
GPT	-1.93284864	1.371960843	1.54E-18	8.23E-17
ZDHHC15	-1.931949253	-0.53250376	7.21E-15	2.49E-13
PAQR9	-1.927220504	-3.213064668	9.32E-08	1.39E-06
MOBP	-1.926530257	-2.264285071	1.41E-09	2.69E-08
TFF3	-1.925808887	4.329622679	1.94E-06	2.29E-05
SLC28A1	-1.925155262	-2.871496334	6.89E-13	1.92E-11
RGN	-1.922589417	-0.988597821	2.34E-21	1.71E-19
PLCB4	-1.922066956	1.81115272	6.98E-16	2.76E-14
CYP1A2	-1.920242069	-3.999817053	1.44E-07	2.09E-06
DNALI1	-1.91997258	1.021971385	3.51E-22	2.74E-20
SCEL	-1.918566661	6.739355468	8.82E-14	2.71E-12
HSPB7	-1.916438109	5.620082227	2.93E-07	4.05E-06
SLC22A16	-1.913262213	-2.294651602	1.25E-16	5.31E-15
SMIM5	-1.912937777	2.487094909	1.29E-17	6.24E-16
CLUL1	-1.912802856	-1.935837658	1.19E-11	2.93E-10
ALDH1A1	-1.911342191	5.539356861	6.94E-11	1.54E-09
COBL	-1.910150497	3.751097904	4.78E-16	1.92E-14
ADRA1A	-1.908998786	-2.637590536	6.21E-08	9.54E-07
CXCL17	-1.905844407	5.123620615	7.88E-12	1.97E-10
CACNG6	-1.903251754	0.81083321	1.92E-06	2.28E-05
MGAM2	-1.900827757	-1.054688142	3.55E-05	0.000301681
DPP10	-1.899525315	-2.933138654	1.88E-05	0.000174287
CDH26	-1.89888009	2.410855616	2.76E-17	1.28E-15
MYF6	-1.897288757	2.871192071	2.70E-05	0.000238104
PTPRT	-1.896436919	-0.073983442	4.75E-07	6.28E-06
YIPF7	-1.894893027	-1.065136478	1.81E-06	2.16E-05
COL25A1	-1.893531153	-1.420603761	4.72E-13	1.35E-11
STAC3	-1.892982224	5.333819136	1.21E-09	2.32E-08
SEMA3E	-1.891871151	-1.033759944	2.31E-08	3.82E-07
C4orf19	-1.890803686	1.003279249	8.55E-12	2.13E-10
CDH20	-1.890269637	-0.531299767	9.34E-14	2.86E-12
LOC101928075	-1.890018224	-2.336527251	1.60E-13	4.77E-12
POPDC2	-1.888420076	1.458948899	3.16E-19	1.82E-17
MAP1LC3C	-1.887513033	-1.802086606	2.20E-17	1.04E-15
TMPRSS11A	-1.883338432	5.530821629	7.68E-09	1.35E-07
KLHDC8A	-1.882253864	0.865978746	1.56E-11	3.79E-10
HMGCLL1	-1.880329945	-3.087086496	1.34E-09	2.55E-08
SYTL5	-1.879471129	1.677267832	4.96E-12	1.27E-10
CAMK2B	-1.879404764	2.238337512	7.96E-11	1.75E-09
TNNT1	-1.879252239	7.227194928	9.63E-12	2.38E-10
FABP3	-1.878462916	3.500957592	2.12E-13	6.24E-12
MUC5B	-1.878223667	6.708060692	0.00026515	0.001694148
TRIM55	-1.878165008	1.066373705	1.90E-08	3.18E-07
ABCA8	-1.877847812	1.864071902	9.69E-13	2.66E-11
ARHGAP36	-1.877367213	-1.646760857	3.25E-07	4.45E-06
KCNC2	-1.874947268	-3.918920347	0.000211906	0.001406465
CHST4	-1.874793215	-1.725068044	5.94E-08	9.16E-07
PRR15L	-1.873511881	1.535876828	3.25E-13	9.42E-12
PAX9	-1.870990228	4.970491048	4.50E-20	2.78E-18
LOC643711	-1.870771858	-4.00058195	4.24E-07	5.69E-06
RBM24	-1.86902554	2.494114039	1.00E-09	1.94E-08
DNAH7	-1.868986183	-0.880514759	3.01E-15	1.10E-13
RNF224	-1.863371338	-0.439146915	7.29E-16	2.85E-14
DIO1	-1.863135579	-2.536575946	9.79E-19	5.30E-17
RIMS1	-1.862671118	-2.242537768	2.19E-09	4.09E-08
APOD	-1.860703377	4.522274849	1.42E-13	4.25E-12
SAMD5	-1.85998437	2.127768827	1.00E-16	4.30E-15
HGD	-1.858060864	-2.524043955	2.24E-14	7.46E-13
TCTEX1D4	-1.856194134	-2.707382799	6.92E-17	3.02E-15
IL17D	-1.855755994	0.03721301	3.18E-19	1.83E-17
OSR1	-1.853089752	1.142650766	5.01E-18	2.52E-16
C1QTNF7	-1.851814529	-0.568185158	2.91E-15	1.06E-13
GBP6	-1.85155415	7.314002402	2.24E-17	1.05E-15
OLFM4	-1.848798041	3.354555553	2.86E-05	0.000249803
MYH11	-1.847113928	5.292282327	5.85E-12	1.48E-10
IL5RA	-1.84596689	-1.478694097	2.07E-11	4.95E-10
C15orf62	-1.845904017	2.756455398	3.49E-19	2.00E-17
CFAP161	-1.844635453	-1.891316134	1.46E-18	7.83E-17
MLIP	-1.844122152	2.635110495	2.37E-15	8.73E-14
ANKRD2	-1.838229989	1.886707307	7.52E-11	1.66E-09
CLDN10	-1.838223738	2.210762681	8.58E-06	8.66E-05
CARNS1	-1.837933945	1.453772045	2.84E-17	1.32E-15
UCP3	-1.837657298	1.447214268	1.54E-13	4.60E-12
DDIT4L	-1.83671347	3.145185113	6.41E-08	9.80E-07
CDH10	-1.836260718	-3.58692986	1.33E-06	1.63E-05
LOC105369192	-1.835538048	-2.80906756	6.13E-17	2.74E-15
LOC101929340	-1.831378336	-1.922482178	1.27E-26	1.47E-24
PAPPA2	-1.830804286	-0.386045694	2.73E-12	7.17E-11
SHISA9	-1.82801231	-2.208332727	5.43E-09	9.70E-08
TEKT4	-1.827734308	-2.400135048	4.64E-11	1.06E-09
ANK2	-1.827382253	2.736075386	2.31E-15	8.52E-14
ZMYND12	-1.827004228	-1.203535081	1.27E-22	1.05E-20
PLAC8	-1.826111675	3.762372855	5.67E-10	1.13E-08
ENAM	-1.821457185	-2.42840185	3.84E-10	7.83E-09
C5orf46	-1.818997524	0.839930501	8.04E-11	1.77E-09
WDR93	-1.818114964	-2.324925588	9.61E-13	2.64E-11
KRT24	-1.815589167	4.937664629	7.64E-05	0.000588154
PI16	-1.813936563	2.275352191	5.19E-07	6.80E-06
TPM2	-1.81241393	8.204198853	2.16E-15	7.99E-14
MYOD1	-1.810224059	-0.33677982	1.70E-05	0.000159554
LAMB4	-1.809475212	0.801937227	2.24E-10	4.67E-09
LGI1	-1.808139622	-2.88050919	1.18E-07	1.73E-06
MRGPRE	-1.807109954	-4.171396715	5.63E-08	8.71E-07
PFKFB1	-1.805810463	-1.126423174	5.82E-25	5.75E-23
CCL23	-1.805786334	-1.756986725	3.74E-15	1.34E-13
BEST3	-1.804332796	1.649766217	5.03E-07	6.63E-06
NKX6-2	-1.79945223	-3.955835356	2.63E-07	3.66E-06
PLEKHG7	-1.797864364	-1.679003004	1.69E-11	4.09E-10
TSPAN12	-1.797119455	1.789367604	2.36E-22	1.89E-20
NOS1	-1.79353689	3.201657155	5.11E-10	1.03E-08
PTGDS	-1.792667146	3.975307809	4.29E-16	1.73E-14
TLE2	-1.791061772	3.054176232	2.57E-21	1.86E-19
NOSTRIN	-1.79006888	1.215580377	1.75E-37	4.95E-35
C4BPA	-1.789994574	-2.344851746	8.56E-06	8.65E-05
TMEM38A	-1.788773984	3.634986352	5.91E-14	1.86E-12
NBEA	-1.781647297	1.225417627	2.17E-15	8.00E-14
RRAGD	-1.7810359	4.152281666	4.70E-24	4.29E-22
RSPH10B2	-1.775686911	-3.850503542	6.24E-09	1.11E-07
TREH	-1.774533428	-2.217217308	5.42E-10	1.09E-08
GALNT16	-1.774010239	0.857765752	5.10E-13	1.45E-11
HCAR1	-1.773136262	-0.736056557	4.87E-08	7.60E-07
MYH15	-1.772382422	0.076566546	5.65E-12	1.43E-10
BRINP1	-1.771931382	-0.491117683	7.83E-12	1.96E-10
MT3	-1.771878273	-1.611036374	4.19E-07	5.63E-06
SLC6A4	-1.771760617	0.534890201	4.06E-09	7.33E-08
C11orf16	-1.771349458	-0.835523661	2.01E-08	3.35E-07
RGS7BP	-1.77069275	-2.244375529	9.82E-08	1.46E-06
FLNC	-1.770487983	7.158366119	1.07E-09	2.06E-08
SORBS2	-1.766172551	3.349032593	1.43E-17	6.84E-16
CFD	-1.765664222	4.19162182	9.36E-21	6.27E-19
LOC101929106	-1.765194752	-4.174623726	1.88E-05	0.00017474
DTNA	-1.765126435	2.664429645	1.06E-12	2.90E-11
NXPH1	-1.761283435	-3.569238523	2.76E-05	0.000242619
SORBS1	-1.760305175	3.725016493	6.98E-18	3.44E-16
CLCNKA	-1.758856229	-2.635597687	1.01E-10	2.19E-09
PGM5	-1.757921849	1.846544075	4.85E-14	1.54E-12
CCDC178	-1.754387257	-3.063222173	1.12E-11	2.75E-10
COQ8A	-1.753982987	5.51140956	4.11E-20	2.57E-18
PLPP7	-1.75165657	2.093164915	3.74E-14	1.20E-12
EGF	-1.751346744	1.353292021	4.20E-12	1.08E-10
LOC101928012	-1.751048973	-3.897054093	0.000397578	0.002366524
CYP11A1	-1.750942309	0.518555867	2.70E-08	4.41E-07
TRIM63	-1.750463678	3.020018807	7.58E-06	7.79E-05
ARPP21	-1.746857147	2.184488567	0.000119991	0.000868602
UGT1A7	-1.746827689	3.133048118	0.000167586	0.001155625
KLB	-1.744759889	-1.064864339	3.77E-18	1.93E-16
SELENBP1	-1.744654971	3.564805839	2.68E-16	1.10E-14
KIAA0408	-1.737717351	-3.625303707	4.50E-07	5.98E-06
KCTD8	-1.734066499	-3.36477024	3.44E-07	4.68E-06
SCNN1B	-1.733916	4.238756345	2.20E-11	5.24E-10
KCNJ11	-1.727269275	1.261743731	5.68E-12	1.44E-10
SIAH3	-1.724064077	-3.009713626	1.17E-07	1.72E-06
CRYAB	-1.722931814	7.260065868	3.49E-13	1.01E-11
CCDC110	-1.719972684	-1.005531172	1.28E-17	6.19E-16
WDR63	-1.716098836	-0.636152928	5.58E-16	2.23E-14
ALOX12	-1.715477402	3.921886963	1.53E-10	3.25E-09
C12orf74	-1.71527477	-2.865639582	1.49E-08	2.51E-07
GLYATL2	-1.715087849	0.702257356	3.73E-06	4.09E-05
GPX3	-1.71482169	6.598467632	1.23E-15	4.68E-14
TRNP1	-1.709543402	4.067146048	1.17E-23	1.04E-21
RALYL	-1.70874675	-3.979451826	4.47E-06	4.80E-05
C1orf127	-1.707218286	-1.550030571	3.28E-13	9.47E-12
LOC101927972	-1.70600716	-1.56877059	1.06E-07	1.56E-06
LRRTM3	-1.705720481	-4.169539313	3.42E-05	0.000291815
TACR1	-1.705261383	-0.105856122	1.56E-10	3.30E-09
PRKN	-1.702760038	0.436216403	1.25E-16	5.31E-15
C2orf50	-1.700120842	-2.696847321	1.03E-14	3.53E-13
MYH13	-1.698859247	-2.05070307	5.56E-12	1.41E-10
IL12A	-1.696059208	-1.351063711	5.86E-17	2.63E-15
VEGFD	-1.695788881	-0.962325053	3.96E-10	8.05E-09
NEU4	-1.695444835	-0.552485082	1.38E-08	2.33E-07
DNAJB13	-1.694170434	-2.262458202	1.12E-08	1.91E-07
CXCR2	-1.69389526	2.637128025	9.72E-13	2.66E-11
C1QTNF9	-1.693747356	-3.191997274	4.45E-06	4.79E-05
PIP5K1B	-1.690348988	0.713386893	4.66E-15	1.65E-13
ENPP4	-1.688399614	2.022561161	7.11E-16	2.80E-14
SYNM	-1.684399724	5.057203946	1.01E-15	3.90E-14
LOC100653233	-1.684136848	-3.078389847	2.55E-05	0.000227439
SMPX	-1.683046181	3.620957154	0.000148482	0.001042669
CACNG1	-1.682321754	1.895312127	5.72E-05	0.000459221
CAMK2A	-1.681710331	2.120034059	1.06E-10	2.29E-09
ADHFE1	-1.678212854	1.206516914	2.61E-18	1.36E-16
ANKRD1	-1.67687045	4.489907255	1.69E-05	0.000158899
GNG7	-1.675388239	1.487565914	1.39E-20	9.05E-19
MYOZ2	-1.674581152	2.81663806	0.000110186	0.000805643
HLF	-1.673195698	3.200848044	9.52E-11	2.08E-09
SLURP1	-1.670166888	6.04248989	2.02E-06	2.38E-05
LOC107985126	-1.670057939	-4.10134474	3.14E-05	0.000270614
NEK5	-1.669941079	-0.882533771	1.63E-27	2.03E-25
MUC16	-1.664850146	4.021830616	2.06E-07	2.92E-06
CCDC17	-1.662779684	0.360465189	1.84E-16	7.68E-15
TRIM72	-1.660511253	3.369796868	1.22E-06	1.51E-05
CLDN17	-1.659838463	2.18076356	2.34E-05	0.000210909
SCARA5	-1.656794258	2.709720431	5.49E-11	1.24E-09
ART3	-1.655423312	0.701870901	7.62E-08	1.15E-06
PGPEP1L	-1.654747075	-1.671721249	2.18E-07	3.07E-06
EFCAB12	-1.654431401	-1.705414815	7.74E-14	2.39E-12
LRRN4CL	-1.653009823	0.795514049	4.24E-17	1.94E-15
GNMT	-1.652042606	-1.473798233	1.14E-17	5.53E-16
DTHD1	-1.648828165	-0.43374821	1.06E-10	2.29E-09
RBM20	-1.648787356	0.689675388	1.25E-12	3.38E-11
FAM57B	-1.6485704	-0.29133908	5.49E-08	8.52E-07
PPARG	-1.643324659	1.591355436	5.02E-13	1.43E-11
CCDC81	-1.640165545	-1.035732347	7.90E-23	6.57E-21
GLRB	-1.638430713	0.076448374	1.22E-13	3.68E-12
LOC101928118	-1.636691901	-3.243336929	2.21E-11	5.26E-10
CCER2	-1.633712406	-2.375326644	3.35E-08	5.37E-07
CMA1	-1.633365938	-0.727144879	4.88E-08	7.61E-07
CFAP74	-1.63286797	-1.121050629	8.50E-11	1.86E-09
LRMP	-1.631720824	2.084896148	8.11E-16	3.16E-14
ACACB	-1.630477879	3.040679414	5.81E-21	4.00E-19
TMEM100	-1.629175181	-0.574906786	2.17E-11	5.17E-10
LOC100506289	-1.628889161	-3.524352567	8.33E-08	1.25E-06
ANKRD23	-1.62590581	1.085604153	7.02E-11	1.56E-09
CRHR1	-1.624987381	-2.296385329	2.26E-05	0.000204718
HOXB4	-1.623823145	0.201563597	3.29E-12	8.55E-11
C2orf71	-1.620893284	-1.251805433	1.07E-10	2.31E-09
PKHD1L1	-1.620211691	-1.364797568	2.71E-08	4.43E-07
PLA2G2A	-1.619639957	4.417598595	4.72E-05	0.000387671
FAM189A2	-1.616467805	2.027118887	6.21E-11	1.39E-09
PART1	-1.615758183	1.688529119	3.59E-09	6.52E-08
UGT1A10	-1.615625752	1.441882243	0.000827103	0.004291033
OTOP1	-1.611272556	-3.262043434	2.99E-05	0.000260097
PPIL6	-1.610906662	0.165601357	6.98E-20	4.19E-18
F10	-1.60920356	0.081708443	6.32E-17	2.80E-15
MGP	-1.608299746	5.505327247	4.88E-14	1.55E-12
LOC105376575	-1.606915819	5.680253725	4.27E-44	1.85E-41
CCDC114	-1.606368646	-0.492207164	1.61E-10	3.41E-09
MT4	-1.605785119	-2.579103167	0.000497269	0.002832414
ANKS1B	-1.602414974	-1.833058691	1.47E-14	4.96E-13
TLX1NB	-1.602376956	-3.184328755	2.77E-06	3.16E-05
MT1M	-1.601062255	1.650073636	4.63E-12	1.19E-10
DCT	-1.600726548	0.119410161	0.000974022	0.004926482
CFAP45	-1.597913655	0.80125948	2.10E-18	1.10E-16
LRRIQ1	-1.597793317	-0.867104015	3.84E-08	6.10E-07
SCN2B	-1.595236402	0.45403122	1.00E-10	2.18E-09
LBX1	-1.594421325	-1.414872199	1.22E-05	0.000118497
KLHL34	-1.590560505	-1.455262847	1.77E-06	2.11E-05
ASB5	-1.590039986	3.272358339	0.000391112	0.002332226
CRACR2B	-1.589782611	2.516569696	3.10E-14	1.00E-12
CRTAC1	-1.589277954	1.860820942	3.24E-08	5.21E-07
ANXA9	-1.588038281	3.165169586	7.06E-14	2.19E-12
FAM149A	-1.586521057	0.813361157	4.80E-15	1.69E-13
SSTR1	-1.586254554	-2.584982085	1.71E-08	2.86E-07
GRIA4	-1.584420032	-2.990179481	1.85E-06	2.19E-05
FAM47E	-1.582471292	-1.646566356	3.82E-17	1.76E-15
MYH7B	-1.581771042	0.990060511	7.08E-13	1.98E-11
LEXM	-1.579296195	0.911139101	9.20E-10	1.80E-08
FOXJ1	-1.578757932	1.582081793	0.000389473	0.002323714
LOC100996694	-1.576496859	-3.802883935	2.34E-05	0.000211027
TNNI1	-1.57624851	6.867743211	3.56E-06	3.93E-05
ART4	-1.571757774	-2.732142906	3.12E-09	5.69E-08
HOXB2	-1.571751575	1.571976751	7.08E-15	2.45E-13
CYSRT1	-1.569134121	5.632081721	1.09E-09	2.09E-08
AZGP1P1	-1.569007163	-1.760313431	0.000159766	0.001111102
AK7	-1.567766814	0.641539606	9.33E-13	2.57E-11
HSPB2	-1.567338445	1.098761442	1.52E-10	3.21E-09
LGALS12	-1.567138454	-1.372327883	3.40E-07	4.63E-06
TBX15	-1.565522919	2.91287621	2.56E-11	6.03E-10
SLC16A6	-1.565354592	2.398809299	1.58E-16	6.64E-15
SPNS2	-1.564494732	5.135553318	9.89E-14	3.02E-12
CPB1	-1.563258115	-3.705211554	1.16E-06	1.43E-05
ALPK3	-1.563156394	4.301766808	3.46E-11	8.06E-10
PPL	-1.561082872	9.351360293	4.33E-15	1.54E-13
CDO1	-1.55863202	0.137066986	2.41E-08	3.97E-07
GSTA2	-1.558007983	-1.165155623	0.007601003	0.026057107
UGT1A8	-1.557794123	-0.095575853	0.004213533	0.016225447
VCX3A	-1.554716409	-3.047279503	0.003204144	0.012999796
CHST6	-1.554220179	2.047838972	5.87E-12	1.48E-10
FOXI2	-1.553799087	-1.898564815	6.36E-05	0.000500813
MYLK4	-1.551692994	1.245807771	1.44E-14	4.85E-13
MYH4	-1.55101417	-2.970932138	5.62E-06	5.90E-05
HNF4A	-1.549513112	-1.865680965	2.79E-08	4.54E-07
PCDHAC1	-1.549499736	-3.171810733	6.31E-07	8.18E-06
CLCN1	-1.548260547	0.111918148	1.48E-11	3.61E-10
GRB14	-1.547717489	0.642266762	1.68E-09	3.17E-08
EYA2	-1.547494363	4.059612707	1.84E-08	3.07E-07
SLC1A1	-1.544079501	1.97252994	6.64E-13	1.86E-11
KRT32	-1.543873395	-0.718795315	2.07E-08	3.43E-07
GAS2	-1.543661688	-1.952055451	3.00E-12	7.83E-11
TUNAR	-1.540135769	-4.002719017	0.00075107	0.003956037
ATP4A	-1.539145379	-2.842132845	1.80E-05	0.000168401
KIAA2022	-1.537266216	-0.465168786	5.84E-06	6.11E-05
SERTM1	-1.534367001	-3.816885119	0.000365251	0.002207659
NR4A1	-1.530116088	6.012526087	2.84E-13	8.30E-12
BPIFB4	-1.528481749	-1.858792064	0.000613251	0.003363213
RPRML	-1.523244775	-4.171624973	0.000469892	0.002698388
PERM1	-1.521748228	3.183378987	2.57E-19	1.49E-17
TOGARAM2	-1.521086498	0.261521414	8.59E-13	2.38E-11
ANGPTL7	-1.520755839	-0.49493536	1.07E-05	0.000105366
GDPD3	-1.518876166	3.576839567	8.46E-11	1.85E-09
TMEM182	-1.516384104	2.928824018	2.29E-18	1.20E-16
TMEM178A	-1.514977792	-0.671466007	7.31E-08	1.11E-06
CPA1	-1.512617192	-3.339210693	3.41E-06	3.79E-05
MYO5C	-1.512541926	3.224229219	5.47E-13	1.54E-11
TMEFF2	-1.511256046	-2.967777816	3.33E-05	0.000285254
LYVE1	-1.511219582	2.27124783	6.44E-14	2.01E-12
ARX	-1.510785142	-1.768986228	6.87E-07	8.84E-06
INMT	-1.508932402	1.313109844	2.55E-14	8.40E-13
ARHGEF38	-1.506334053	-1.410729349	3.85E-12	9.93E-11
LOC102724163	-1.503598911	-0.721981146	1.01E-15	3.90E-14
CLDN8	-1.503527214	1.408512401	0.000261652	0.001675475
MURC	-1.50285426	3.316818274	1.33E-06	1.63E-05
LCN8	-1.499432415	-3.500568485	0.000210826	0.001400209
CDNF	-1.498845588	-0.258116438	6.04E-20	3.67E-18
SCN1B	-1.498474942	3.316704725	2.96E-11	6.96E-10
JCHAIN	-1.498402611	6.620157936	7.23E-07	9.27E-06
GULP1	-1.496851384	2.575732635	5.42E-12	1.38E-10
FILIP1	-1.495921059	2.723203438	4.13E-11	9.50E-10
UPK3B	-1.495689371	3.613299159	2.41E-08	3.97E-07
PRG4	-1.495661063	0.938985736	8.74E-07	1.11E-05
KLHL32	-1.495601733	-2.705298724	1.19E-10	2.56E-09
ANK1	-1.494840522	3.755512504	9.70E-10	1.88E-08
CNTFR	-1.493272297	1.087695674	3.92E-07	5.29E-06
KIF19	-1.492169703	-0.210446818	5.35E-13	1.52E-11
SLC13A4	-1.492152071	1.57779559	1.72E-12	4.58E-11
BARX2	-1.490584136	5.347346162	7.86E-14	2.42E-12
PKNOX2	-1.490367107	1.25391739	7.77E-10	1.53E-08
REN	-1.489897251	-2.312593018	5.07E-06	5.39E-05
CPNE4	-1.489041639	-2.593165746	3.62E-08	5.76E-07
WNK4	-1.488843092	0.135891389	3.97E-10	8.08E-09
ADCY2	-1.486949394	2.395889874	9.21E-07	1.16E-05
SDPR	-1.486643789	3.045184427	1.50E-15	5.65E-14
C4BPB	-1.485400245	-2.835079309	3.90E-07	5.26E-06
CSRP3	-1.485112778	5.462180975	0.003010452	0.012359594
PAK5	-1.483899707	-0.764055419	0.0009064	0.004643276
TUBA4B	-1.482218787	-0.607602642	5.91E-07	7.69E-06
DNASE1L3	-1.480033818	3.338940356	2.06E-09	3.86E-08
CYP4F12	-1.478569925	2.186560202	9.84E-07	1.23E-05
RNF157	-1.477588752	1.38709086	5.01E-14	1.59E-12
HPSE2	-1.47623666	-1.639137912	5.09E-06	5.39E-05
FRRS1L	-1.475496094	-1.981869576	6.42E-05	0.000504558
SRPK3	-1.475067065	2.042455814	7.04E-08	1.07E-06
KLK13	-1.47453575	7.032594529	1.79E-06	2.14E-05
VIP	-1.473693823	-2.581762851	3.17E-07	4.36E-06
MROH9	-1.472048509	-3.548421279	1.10E-06	1.37E-05
WFDC21P	-1.471503189	5.065420641	2.42E-08	3.99E-07
KCNQ4	-1.471484337	0.620362768	1.04E-12	2.84E-11
LMOD1	-1.470878935	2.759686768	3.09E-12	8.06E-11
RNF150	-1.470704659	2.794121225	1.19E-08	2.02E-07
ITGB1BP2	-1.470431187	0.398924246	1.21E-10	2.59E-09
TTC9	-1.469865191	5.29649001	2.11E-14	7.04E-13
CYP2E1	-1.469255691	2.130677414	2.69E-07	3.73E-06
ASB16	-1.469253851	0.242579182	2.90E-13	8.46E-12
LOC102723517	-1.467832931	-0.546014619	4.54E-11	1.04E-09
ACSS3	-1.46728	0.659220826	8.47E-13	2.35E-11
DGKB	-1.465831952	-1.728564698	1.21E-06	1.49E-05
TPRG1	-1.465610711	4.113445063	2.77E-14	9.03E-13
ROPN1	-1.461559031	-2.196603586	0.00023046	0.001507506
RAB9B	-1.461203063	-0.58540609	3.55E-11	8.22E-10
ANKRD20A4	-1.459867457	-3.870572551	1.00E-05	9.97E-05
GALNT5	-1.458041128	3.770148496	2.99E-09	5.47E-08
IL19	-1.457564974	0.014213291	6.70E-06	6.94E-05
C1orf105	-1.456749891	-1.672031469	4.78E-05	0.000391405
ANKRD62	-1.456138617	-2.566170897	6.96E-08	1.06E-06
PAIP2B	-1.451638237	3.20499665	4.02E-23	3.45E-21
LIMCH1	-1.45106179	5.124785585	6.86E-12	1.72E-10
LOC105372240	-1.450445861	2.324931453	5.24E-08	8.17E-07
FUT3	-1.450071017	4.737485266	1.67E-10	3.53E-09
LRFN2	-1.44966327	-2.165016729	9.71E-08	1.44E-06
MMRN1	-1.449294481	2.244234809	6.07E-08	9.33E-07
OXGR1	-1.44870021	-0.169474133	1.67E-06	2.01E-05
FGF7	-1.446998416	2.090634626	5.06E-09	9.05E-08
ENTPD8	-1.446504409	-0.945421609	2.49E-05	0.000222337
GGT6	-1.446480241	4.790013136	7.54E-13	2.10E-11
SLCO5A1	-1.445153622	1.539926507	1.09E-08	1.88E-07
LDHD	-1.44467313	2.736346437	2.73E-14	8.93E-13
IKZF2	-1.443514793	4.062626851	7.63E-17	3.33E-15
ECM1	-1.443303362	7.974357542	2.06E-13	6.08E-12
ZNF492	-1.442240462	-2.495051637	4.20E-07	5.64E-06
GPIHBP1	-1.441740841	-0.353363967	2.20E-09	4.10E-08
CAP2	-1.440397475	3.960308935	7.87E-15	2.70E-13
CYP4X1	-1.440016196	2.8370196	3.39E-07	4.61E-06
CYP2C18	-1.43997196	3.386171197	1.55E-07	2.23E-06
PRUNE2	-1.438166088	4.323122927	1.54E-06	1.86E-05
KRTAP4-8	-1.436935716	-4.065038876	0.001784951	0.008066042
MYH1	-1.436228915	6.256805722	0.003714769	0.014635009
LRRC3B	-1.436106848	-3.314825267	0.002191666	0.009562649
TMEM233	-1.435946067	-0.010213153	5.00E-10	1.01E-08
LYPD2	-1.435426137	4.104408168	4.17E-05	0.000348071
NTF3	-1.435026	0.023603454	9.07E-09	1.58E-07
ASB18	-1.4349941	-3.467465044	1.84E-05	0.000171134
CA1	-1.434564409	-3.995547725	2.14E-06	2.50E-05
ADSSL1	-1.434300509	3.834076034	2.29E-14	7.60E-13
VIPR2	-1.431485554	-1.434187911	2.28E-07	3.21E-06
ALKAL1	-1.43107677	-3.774068466	0.000899117	0.004614805
ATP1B4	-1.430757334	1.227860645	0.00088387	0.00454846
PZP	-1.429638946	-1.976345387	5.58E-09	9.96E-08
PLEKHA6	-1.429577834	3.062946635	6.44E-14	2.01E-12
ALDH3A1	-1.428007399	7.865712232	8.22E-06	8.33E-05
ACHE	-1.425681532	2.709575451	4.34E-08	6.82E-07
IL17B	-1.424882899	-1.960234082	3.19E-12	8.30E-11
PDE4DIP	-1.424769506	6.026921925	2.13E-15	7.90E-14
DEUP1	-1.423706389	-2.353421612	2.01E-05	0.000184567
TMEM56	-1.422321299	1.485654146	5.38E-10	1.08E-08
SLC8A3	-1.421479807	-0.031600262	4.43E-06	4.77E-05
CAPS	-1.42074543	3.319295479	2.12E-10	4.43E-09
VIT	-1.42052024	1.588371284	1.60E-07	2.30E-06
PLP1	-1.41975153	0.379778532	1.23E-05	0.000119612
NKAPL	-1.419602476	-1.710943769	1.37E-10	2.93E-09
ADH7	-1.41922459	5.826009302	7.90E-05	0.000604852
HNF1A	-1.418999102	-2.941449299	7.08E-05	0.000550735
JPH1	-1.418778102	3.53218066	6.89E-13	1.92E-11
BTC	-1.418553502	0.713141661	1.42E-09	2.70E-08
HS3ST1	-1.417100603	4.056175978	2.02E-14	6.76E-13
PMP2	-1.415103042	-1.106011927	5.07E-05	0.000411784
PCDHA11	-1.414751886	-3.166129506	0.001040753	0.005196873
ACPP	-1.414699674	3.726074447	2.20E-12	5.82E-11
ITM2A	-1.413922333	3.239420707	5.77E-15	2.02E-13
TBL1Y	-1.411600182	-1.813409845	0.001473038	0.006889175
LRRC43	-1.411507434	-1.279754697	3.72E-11	8.58E-10
TMEM35A	-1.411222838	-0.56844972	6.75E-07	8.71E-06
ANXA1	-1.41055415	11.13737009	9.97E-15	3.41E-13
MYOM3	-1.41024729	4.990802247	4.63E-08	7.25E-07
CAPN13	-1.40894304	1.48890708	0.000376451	0.002264602
TMEM252	-1.407558692	-3.654222634	8.01E-06	8.16E-05
CD200R1	-1.407455443	0.67780891	6.99E-14	2.18E-12
SLC30A2	-1.407300138	-1.328453387	2.61E-06	2.99E-05
TGFBR3	-1.406239184	3.559606707	3.12E-13	9.04E-12
SASH1	-1.405696844	5.497243238	6.59E-17	2.90E-15
SCT	-1.40506143	0.186822634	9.64E-07	1.21E-05
SPAG8	-1.404450934	-1.302595025	4.13E-13	1.19E-11
RASL10B	-1.404032465	0.682357272	2.22E-10	4.64E-09
JPH2	-1.402468331	3.515008666	3.36E-08	5.39E-07
SERPINA3	-1.400895391	-0.039412979	1.02E-05	0.000101044
LRP1B	-1.399656357	-0.502727391	4.92E-06	5.23E-05
EFHC2	-1.398550922	0.131637153	7.22E-09	1.27E-07
CFAP47	-1.397225111	-1.505852463	0.00030227	0.001895053
TEX11	-1.395727291	-1.601848257	1.37E-08	2.31E-07
FCN2	-1.395655142	-4.033744263	0.006884887	0.024035137
TTLL10	-1.39493166	-1.197745979	1.32E-09	2.53E-08
TMPRSS11E	-1.391246534	6.166937002	3.57E-06	3.94E-05
LOC105378137	-1.390197296	-3.724423554	0.006440298	0.022823493
MGC27382	-1.385723726	-4.107652311	1.68E-05	0.000158373
MLXIPL	-1.383466973	0.703395443	1.15E-05	0.000112716
AGR2	-1.383190513	4.910844301	4.15E-06	4.50E-05
SULT1C3	-1.381673038	-3.934477916	0.003729869	0.014679419
FOXI1	-1.381282805	-1.353441727	0.007696751	0.026305628
PDLIM3	-1.380907278	6.219464689	2.71E-06	3.09E-05
KLHL30	-1.380351604	2.130665775	2.72E-06	3.11E-05
ALKAL2	-1.379920739	-1.094878194	2.44E-06	2.82E-05
SNTG2	-1.379642409	-1.910398613	3.60E-08	5.74E-07
LOC100128531	-1.379339515	0.40538614	3.46E-08	5.53E-07
SCRG1	-1.379031062	-2.052585349	3.97E-05	0.00033258
NHLRC4	-1.378636075	-0.76890559	4.79E-13	1.37E-11
KCNE3	-1.378442971	2.451964212	3.49E-11	8.09E-10
SPINK7	-1.377080208	5.390840039	0.0007286	0.003856343
KLHL14	-1.375493468	-2.334075055	1.05E-08	1.81E-07
ABHD1	-1.373846824	-1.655945638	3.78E-11	8.70E-10
ASB14	-1.369584357	-0.120662384	1.01E-17	4.94E-16
SORCS1	-1.369573006	-1.180501112	2.81E-06	3.19E-05
CRCT1	-1.3686782	6.309691554	1.82E-05	0.000169758
SLC27A2	-1.367995495	1.480510628	3.19E-08	5.14E-07
RIMS4	-1.367300901	-0.968253524	0.000354206	0.002153685
PTPRN2	-1.365926706	1.935794986	5.67E-14	1.79E-12
SEMA6C	-1.36509525	3.639316687	4.43E-11	1.01E-09
DCDC5	-1.364787694	-1.74876811	7.23E-07	9.27E-06
HRASLS	-1.363869841	0.681541586	4.86E-07	6.41E-06
TMEM163	-1.363428481	0.589733053	5.06E-11	1.15E-09
MPZ	-1.361713912	0.966857484	3.62E-09	6.56E-08
MUC20	-1.360601842	3.606648713	1.39E-06	1.69E-05
ZNF844	-1.360204832	2.066652526	1.03E-12	2.82E-11
ETV1	-1.357458719	2.937942142	1.38E-10	2.93E-09
SPATA18	-1.355975936	2.473989859	3.87E-15	1.39E-13
ZNF676	-1.355893204	-2.980675279	1.06E-05	0.000105058
KCNA4	-1.355745539	-3.982301045	0.000198544	0.001331233
ELF5	-1.355676687	2.058291592	0.000223069	0.001468594
RHBG	-1.354169814	-0.380113412	3.94E-07	5.31E-06
GRIK3	-1.354002156	-1.601370857	3.64E-05	0.000308373
IGF1	-1.352358779	-0.00576285	3.94E-08	6.23E-07
LOC100128317	-1.350903254	-4.1572695	0.005555685	0.020256116
RAPSN	-1.349957611	1.298170049	6.32E-06	6.55E-05
A2ML1	-1.348829199	8.607846526	6.78E-07	8.74E-06
DPP6	-1.348229698	-1.588122675	1.17E-05	0.00011417
LOC105370906	-1.347935974	-4.033404051	0.000161663	0.001121231
CHRNA10	-1.347630473	-0.25765395	2.46E-14	8.13E-13
RGS8	-1.347234631	-2.551330763	4.65E-05	0.000382309
PLEKHA7	-1.347172771	4.299411424	5.87E-17	2.63E-15
CACNB1	-1.346878003	3.845033584	2.50E-09	4.64E-08
IP6K3	-1.346529274	2.114827311	0.000172511	0.001182773
ABO	-1.345156958	3.9127216	2.78E-06	3.17E-05
ENO4	-1.342927659	-2.695042816	2.75E-10	5.65E-09
NRXN3	-1.341942696	0.432814892	6.87E-07	8.84E-06
ASB2	-1.340463939	3.594898186	9.96E-12	2.46E-10
ADGRB3	-1.339362449	-1.618779331	4.55E-09	8.17E-08
PTN	-1.338404903	4.034519473	3.27E-07	4.47E-06
CCDC85A	-1.337590433	-1.897526985	8.51E-08	1.28E-06
FOLH1	-1.337396384	1.712169229	2.10E-09	3.94E-08
SLC16A7	-1.336347418	3.506818956	7.87E-11	1.74E-09
LPL	-1.33521334	3.123438096	9.90E-09	1.71E-07
PHYH	-1.332540477	3.76730638	5.83E-18	2.90E-16
ACOX2	-1.331778471	0.552259455	4.28E-15	1.53E-13
PTGES3L	-1.329975162	0.559801463	6.08E-12	1.53E-10
PPM1E	-1.329464066	-1.475015772	2.02E-13	5.97E-12
PRSS3	-1.328749307	4.394088583	3.26E-05	0.000280118
SLC34A3	-1.327283341	-1.161107207	2.73E-09	5.03E-08
FNDC4	-1.32708146	2.554324714	4.57E-16	1.84E-14
DOK5	-1.327024258	0.750156718	8.95E-09	1.56E-07
TSPAN1	-1.325326375	5.683064781	1.42E-06	1.72E-05
FXYD2	-1.324500646	1.011362634	0.000497147	0.002832414
NTRK3	-1.322573009	-0.02995507	2.17E-06	2.53E-05
SYNPO2	-1.321560657	6.50517002	2.24E-05	0.000203446
SATL1	-1.321350228	-3.048347368	0.00193382	0.008603533
IL33	-1.321193207	4.322247947	4.03E-06	4.38E-05
AIF1L	-1.320569625	5.166216389	9.68E-11	2.11E-09
MMP27	-1.319279031	-1.723829021	3.99E-06	4.35E-05
OR7E14P	-1.318835195	0.60522549	2.50E-10	5.18E-09
XPNPEP2	-1.318535514	0.330485515	3.71E-06	4.08E-05
LOC400710	-1.318238007	-3.156676088	4.39E-07	5.85E-06
ARSH	-1.317815565	-2.911295855	9.53E-08	1.42E-06
LOC101928583	-1.315940866	1.001937143	3.06E-09	5.59E-08
DPF3	-1.315219872	0.519938139	3.29E-11	7.68E-10
ACSM5	-1.314525338	-1.595136324	2.53E-08	4.15E-07
KHDRBS2	-1.312604984	-4.0337705	1.92E-05	0.000177509
RSPO3	-1.312546345	0.480334903	9.44E-09	1.64E-07
AQP2	-1.31218716	-3.5007089	0.001385339	0.006566495
ATP12A	-1.31189837	4.186344	0.000367921	0.002220965
IGSF10	-1.311462584	1.701725366	1.43E-05	0.000136174
ENPP5	-1.311120947	0.877964036	6.78E-06	7.02E-05
PLD5	-1.310751946	-1.649673576	0.000299401	0.001878796
GALNT12	-1.310524945	3.046386098	3.52E-12	9.13E-11
DRD2	-1.310415684	-1.840986192	3.26E-07	4.46E-06
CEACAM6	-1.309807409	6.87383352	1.02E-06	1.27E-05
KIAA1456	-1.308263904	0.851243303	5.16E-08	8.04E-07
DMD	-1.307893505	4.271187944	2.05E-10	4.28E-09
DPT	-1.307832092	3.889723894	4.76E-08	7.44E-07
VSIG10L	-1.307534299	5.699707834	7.44E-08	1.13E-06
CA13	-1.307257485	2.23384649	3.14E-15	1.14E-13
TNFRSF11A	-1.30619266	2.234076012	1.25E-15	4.74E-14
CAB39L	-1.30537773	2.913049016	5.40E-28	7.09E-26
WDR78	-1.304802586	0.494727827	3.47E-12	9.00E-11
AOX1	-1.303854572	2.139605504	1.07E-09	2.07E-08
PDE11A	-1.303733251	-0.389255736	0.000151046	0.001058777
HSPB8	-1.303427287	6.632815653	3.19E-11	7.47E-10
MAP6	-1.303222077	0.493752499	9.27E-09	1.61E-07
SULT1B1	-1.302379423	1.218198967	4.62E-06	4.94E-05
UBXN10	-1.300875198	1.295514608	2.23E-07	3.14E-06
LOC105369980	-1.299388613	-2.973422549	0.001695803	0.00775121
HSD52	-1.293732243	-4.072776699	2.79E-05	0.000244949
SVIP	-1.29348032	2.416403268	2.81E-09	5.17E-08
KCNE1	-1.290757955	-2.048128545	2.42E-10	5.01E-09
HID1	-1.289181474	3.087233434	8.37E-11	1.83E-09
NKX2-1	-1.288616923	-1.856646538	0.001202185	0.005825822
FGF5	-1.287742099	0.284217137	0.000332013	0.002042529
LNX1	-1.287144959	3.51868111	2.50E-16	1.03E-14
CYP2A6	-1.286299992	-2.456064012	0.001707773	0.007790186
SYN2	-1.285156718	-0.032504723	3.30E-05	0.000283355
GMPR	-1.285108578	2.685508686	5.10E-11	1.16E-09
EYA1	-1.284060976	0.392677843	4.63E-06	4.95E-05
AGT	-1.283317555	2.166473384	1.78E-06	2.12E-05
SHROOM3	-1.281852545	4.399262572	1.93E-15	7.17E-14
CAPN6	-1.28174674	1.584841719	0.000318009	0.001972664
CCDC78	-1.280906957	0.567152294	3.37E-07	4.59E-06
SFTPA2	-1.280796476	-0.120023549	0.002527276	0.010711577
OGN	-1.280323534	1.740615502	0.000153733	0.001075532
MLPH	-1.277920592	2.971371542	3.02E-07	4.17E-06
CCL2	-1.277266576	4.725598662	3.77E-10	7.69E-09
C15orf59	-1.276328435	1.891263706	5.94E-08	9.16E-07
FCER1A	-1.275317591	2.048873712	4.53E-07	6.02E-06
SORCS3	-1.273280959	-3.599717222	0.000499041	0.002840909
RERG	-1.272785164	0.860562397	2.30E-09	4.28E-08
ASCL1	-1.272639096	-2.521854374	0.000452988	0.002619764
B3GALT5	-1.272222398	1.856956845	0.000582304	0.003212532
MUC15	-1.272170007	3.801181362	3.99E-06	4.35E-05
LRRC4	-1.271827778	4.132085877	1.75E-06	2.09E-05
METTL7A	-1.271546037	4.766202283	4.84E-11	1.10E-09
LMO7DN	-1.270901277	-3.903471862	1.23E-05	0.000119747
KIAA1211L	-1.269797729	3.195395451	5.94E-14	1.87E-12
MDH1B	-1.268922246	-0.937547205	1.49E-10	3.15E-09
RSPH9	-1.268773452	-0.356055681	9.34E-21	6.27E-19
RIC3	-1.26863097	0.049647155	1.46E-06	1.76E-05
CACNA2D1	-1.268423454	3.997081572	1.63E-08	2.73E-07
MANSC1	-1.267682146	4.607540323	5.63E-13	1.59E-11
TMEM211	-1.266553353	-2.645595508	0.004235578	0.0162872
PFKM	-1.266451219	6.132247918	1.75E-21	1.31E-19
MAB21L3	-1.265230197	1.914437111	1.81E-07	2.58E-06
LRG1	-1.262873711	4.71884451	3.46E-08	5.53E-07
VWA5B1	-1.258027145	-3.714722555	5.64E-05	0.000454135
CCDC181	-1.257689988	-1.228246551	2.15E-12	5.67E-11
KRT35	-1.256144153	-3.908420341	0.000666654	0.003599862
CTSG	-1.254973368	1.369825668	2.31E-06	2.68E-05
SERPINI2	-1.254404247	-2.850488842	0.003936317	0.015349654
RSPO1	-1.253803215	-0.724036145	5.18E-06	5.48E-05
ADGRA1	-1.253374308	-1.493194857	0.000385235	0.002304506
EPB41L4A	-1.252281862	2.468679671	6.55E-11	1.46E-09
LOC100996693	-1.25066419	4.273365564	1.86E-10	3.90E-09
KCNC1	-1.25010795	-2.332043892	1.37E-05	0.000130871
GRIN2C	-1.24868916	0.046046014	3.40E-08	5.45E-07
RNF180	-1.247271786	0.387898995	1.63E-11	3.95E-10
GDF7	-1.246992167	-0.469518793	1.07E-08	1.84E-07
CLVS1	-1.24697557	-1.390877604	7.10E-08	1.08E-06
DIO3	-1.246884219	0.614042687	4.77E-06	5.08E-05
BEND7	-1.245989959	1.263732604	6.22E-09	1.10E-07
C11orf86	-1.245655841	-1.918981547	0.008073565	0.027300233
NR4A3	-1.244526084	3.543426379	1.17E-08	2.00E-07
TPPP	-1.243783263	4.229248583	2.35E-11	5.57E-10
CLDN4	-1.243336244	7.669288595	6.28E-10	1.24E-08
C8orf34	-1.242716959	-1.566247257	2.19E-08	3.63E-07
DPP4	-1.241640281	3.457825024	6.08E-09	1.08E-07
KCNH1	-1.241574039	-0.740317244	4.64E-05	0.000381749
EHF	-1.241538231	6.810088945	9.58E-10	1.86E-08
MFAP4	-1.241383848	4.603143721	2.12E-07	3.00E-06
AMHR2	-1.241205227	-2.856681298	4.64E-06	4.97E-05
CRHBP	-1.240824513	-2.325950747	2.35E-06	2.72E-05
ACADSB	-1.240768822	3.702761733	3.84E-20	2.41E-18
MAOB	-1.239187415	3.474143501	3.31E-06	3.69E-05
GAMT	-1.237961771	4.030595627	2.81E-10	5.78E-09
NR4A2	-1.236261619	3.813473583	4.62E-10	9.35E-09
SMAD9	-1.23499331	1.477553095	1.61E-12	4.28E-11
SLAIN1	-1.234939244	0.476242383	4.93E-09	8.83E-08
USP13	-1.234599564	4.353444336	2.38E-13	7.00E-12
KAT2B	-1.233045541	4.366352648	1.03E-16	4.42E-15
CNGA3	-1.231676608	-3.600860451	1.15E-06	1.43E-05
FAM174B	-1.230913917	2.770056966	2.88E-16	1.18E-14
ZP2	-1.226333814	-3.644250478	0.000350564	0.002134094
CLIC6	-1.225701036	2.658170604	1.00E-06	1.26E-05
ZNF534	-1.225585496	-3.449426099	1.77E-05	0.000165194
NSUN7	-1.223398292	0.795754075	4.74E-07	6.27E-06
IQCD	-1.221978576	0.245427077	2.27E-14	7.52E-13
RCAN2	-1.221564052	3.319168079	9.46E-10	1.84E-08
SLC15A2	-1.221068522	3.486279856	1.73E-11	4.17E-10
CDH15	-1.220696296	1.389937897	3.70E-05	0.000312424
CRHR2	-1.218009279	-2.101191552	2.68E-07	3.73E-06
LVRN	-1.216551166	-0.548453279	4.68E-06	5.00E-05
CLCN4	-1.215839948	2.019875489	3.41E-08	5.47E-07
ID4	-1.215657755	3.405719067	2.96E-11	6.94E-10
ANKRD35	-1.215499438	3.993804426	1.05E-07	1.55E-06
THSD4	-1.214371506	5.302189546	7.03E-15	2.44E-13
ZNF835	-1.213734147	-1.565874707	5.98E-09	1.07E-07
CORO6	-1.213443458	4.280943693	8.04E-06	8.18E-05
ZNF106	-1.21343017	6.52136346	2.47E-17	1.16E-15
ROPN1B	-1.212659506	-1.767282217	0.000170462	0.001172386
CNKSR2	-1.211875891	-1.378107062	1.30E-06	1.59E-05
FRY	-1.211564974	2.90433631	1.45E-10	3.07E-09
LOC100506098	-1.211335608	0.011856273	4.42E-08	6.94E-07
RSPH14	-1.210575913	-1.545742244	1.52E-06	1.84E-05
PNPLA7	-1.209944549	1.717131553	1.61E-13	4.79E-12
METTL24	-1.209441699	-1.775593026	3.09E-05	0.000267089
HMCN2	-1.209426955	1.266753006	2.08E-06	2.43E-05
CHGA	-1.206240118	-0.680338919	0.000996083	0.005021848
PPP1R12B	-1.205097867	5.103694718	5.80E-12	1.47E-10
ABI3BP	-1.205026231	3.392513316	1.58E-06	1.91E-05
LMO7	-1.204809016	6.799012921	1.13E-12	3.07E-11
CHL1	-1.203793967	4.207120017	0.000109851	0.000803483
ZNF677	-1.203356257	1.002396669	7.57E-10	1.49E-08
LOC105371730	-1.20257617	-2.079173567	9.34E-10	1.82E-08
LGALS4	-1.201907785	0.379713426	0.000703917	0.003754288
PRR15	-1.199928422	1.352362825	2.23E-06	2.59E-05
IL1RN	-1.19861804	8.651220251	3.76E-08	5.97E-07
LOC102723701	-1.198456325	-2.842087265	9.01E-11	1.97E-09
RAB3C	-1.197866087	-1.103272272	5.64E-06	5.92E-05
ARHGAP20	-1.197338679	0.942602386	2.87E-08	4.65E-07
ZBTB7C	-1.197325888	5.12119828	4.81E-07	6.36E-06
COCH	-1.197146434	1.197523488	0.000190712	0.001286767
LUZP2	-1.195048791	-0.165122673	6.91E-05	0.000538272
LPA	-1.194016358	-3.063049673	0.000275474	0.001751317
OCLN	-1.193037118	2.69525758	4.33E-08	6.82E-07
ATOH8	-1.191185267	1.678139522	5.01E-07	6.61E-06
IQUB	-1.190473307	-1.494224947	5.62E-11	1.27E-09
CACNG5	-1.189710131	-4.150937952	0.000615815	0.003372739
CFL2	-1.18876507	4.781976956	1.16E-13	3.50E-12
PWAR5	-1.188545114	-1.486931589	2.34E-06	2.72E-05
CAPN8	-1.187883362	-1.175693735	5.95E-05	0.000474367
ZNF648	-1.186822633	-3.652811275	0.006590497	0.023238491
PTPN5	-1.186470181	-1.301311859	1.16E-06	1.43E-05
FBXO15	-1.185102685	-1.090623137	2.91E-06	3.29E-05
SNAP91	-1.184606524	-2.152752436	0.000709467	0.003778939
SOX5	-1.183304468	0.487355618	8.50E-07	1.08E-05
LOC101927267	-1.183019209	-2.754503734	3.60E-06	3.97E-05
NAALADL2	-1.182777322	1.603232579	2.42E-07	3.39E-06
SPAG17	-1.182055727	2.532909552	5.93E-06	6.20E-05
MACC1	-1.18174236	4.07814093	8.44E-09	1.48E-07
GRM1	-1.180979845	-1.545740187	0.002875862	0.01190994
KCNA5	-1.18054127	-1.999136703	2.19E-05	0.000199204
WFIKKN2	-1.180389219	-1.458684726	0.002517857	0.010683708
ZSCAN1	-1.180107382	-3.814706627	1.42E-05	0.000136078
SMIM10L2A	-1.179072556	0.911987366	4.77E-07	6.30E-06
LOC100506497	-1.178283358	-2.165681064	1.95E-05	0.000179728
VSIG8	-1.177952002	3.785471936	0.001290685	0.006186965
LSMEM1	-1.177537798	-0.074606054	2.60E-10	5.37E-09
TPTEP1	-1.177269304	2.15498499	0.000119217	0.000863616
NCCRP1	-1.175946847	7.119624824	9.42E-06	9.42E-05
VWDE	-1.175720822	-0.621466354	0.001276744	0.006134578
SPATA6	-1.174274713	1.276850596	4.31E-12	1.10E-10
FRMD3	-1.173426526	0.872046736	5.44E-11	1.23E-09
CGN	-1.173150147	3.97014002	4.36E-10	8.84E-09
BOLL	-1.173106338	-3.131861909	4.30E-06	4.64E-05
IYD	-1.172843857	-1.451058957	0.000768135	0.004030282
LOC101928731	-1.172810291	-3.889599838	1.98E-05	0.000182592
MYZAP	-1.169611473	0.55131005	2.16E-05	0.000196131
ABCC6P2	-1.169474946	-3.630151645	7.92E-05	0.000606601
KCNRG	-1.169054432	-1.722882927	2.70E-12	7.09E-11
NEURL1	-1.168347155	2.256580232	3.21E-06	3.59E-05
MUM1L1	-1.167415549	0.945140222	0.000286274	0.001810935
TCEAL5	-1.166527016	-2.843793167	0.000753421	0.003966367
NLRP14	-1.166452411	-3.571349405	2.10E-05	0.000191594
IL6	-1.165419985	3.742880819	1.29E-05	0.000124357
GNG4	-1.164853951	3.28319565	1.28E-07	1.86E-06
SLC26A9	-1.164811163	3.090842253	9.38E-05	0.000701355
FGL1	-1.16431391	-1.543849619	0.00145804	0.006836302
RARRES1	-1.16311664	3.76197865	5.06E-06	5.38E-05
DNAH10	-1.163063086	0.238703193	7.78E-08	1.18E-06
C1orf115	-1.162958169	3.201696231	3.67E-11	8.48E-10
MGLL	-1.16141277	6.573121239	4.31E-13	1.23E-11
CHI3L2	-1.161150136	3.732096583	8.23E-06	8.34E-05
PRR29	-1.160981344	0.115158458	2.55E-11	6.00E-10
ANKRD53	-1.160309963	-1.009833027	1.44E-10	3.06E-09
HNF1B	-1.159688725	-2.741389522	4.05E-06	4.41E-05
SLC9A2	-1.159466482	1.935750901	0.000232222	0.001514167
EPS8L1	-1.157549932	6.153931937	2.51E-09	4.66E-08
TMEM61	-1.156281842	-0.550646489	1.38E-07	2.00E-06
FAIM2	-1.155592846	0.074212885	3.89E-08	6.16E-07
MITF	-1.155104249	2.640853467	1.45E-10	3.08E-09
FAM134B	-1.154069123	3.357442888	4.58E-08	7.19E-07
MEOX2	-1.153882885	0.686118965	4.12E-06	4.48E-05
RPS6KA6	-1.15357998	-0.007686744	0.000833433	0.004320967
GATM	-1.15160377	3.733063598	8.07E-09	1.41E-07
TCEA3	-1.150212813	4.64561029	4.17E-09	7.52E-08
SYT9	-1.147278227	-3.35371814	0.000220014	0.001452235
ARHGEF26	-1.147119227	2.829925926	3.11E-05	0.000268176
RRAD	-1.14637361	6.515290305	1.35E-05	0.000129967
CX3CR1	-1.14613046	0.938995371	3.29E-07	4.50E-06
ZNF626	-1.143963703	0.6044033	2.00E-08	3.33E-07
CHDH	-1.143505778	1.573136846	3.44E-05	0.000293972
SLC25A23	-1.143486412	5.377580449	1.07E-14	3.64E-13
ZNF385D	-1.14260573	0.708463219	1.24E-07	1.81E-06
SCNN1A	-1.141850048	6.282149028	3.57E-08	5.71E-07
PRR36	-1.13957551	0.801704064	8.10E-06	8.23E-05
AGTR2	-1.138421779	-4.131726043	0.008853942	0.029431825
BCHE	-1.137616841	1.588566213	0.00061636	0.003373911
GADD45B	-1.13740065	5.233624093	4.25E-16	1.72E-14
PRKAG3	-1.137246859	0.795156022	0.002006813	0.008872064
PPM1L	-1.135894135	4.003993745	4.35E-11	9.96E-10
KCNIP2	-1.134709246	-0.357645526	5.77E-10	1.15E-08
ATP1A3	-1.133770809	0.392987015	8.55E-08	1.28E-06
COQ10A	-1.131553894	2.439412743	2.77E-16	1.13E-14
HOXB3	-1.130750344	2.077211514	1.12E-06	1.38E-05
GPC3	-1.13040355	4.13756857	0.000541301	0.003029827
MKRN2OS	-1.128310806	0.365425098	2.30E-10	4.78E-09
C8orf74	-1.127298666	-2.535898812	0.00115665	0.005653594
DAGLA	-1.126971624	1.79569996	9.65E-10	1.87E-08
RSPH10B	-1.126136693	-3.512605543	1.35E-06	1.65E-05
CPEB3	-1.12598343	2.686573691	5.39E-17	2.43E-15
RAET1E	-1.125478691	4.077674636	1.03E-06	1.28E-05
LOC105372028	-1.123905462	-3.832574684	0.009438025	0.031015996
MYO5B	-1.122833433	5.648845533	3.11E-11	7.27E-10
ICA1	-1.116386794	2.132302169	6.88E-08	1.05E-06
NDNF	-1.116384665	0.593270741	2.28E-05	0.000206307
GCKR	-1.116325675	-1.994437556	5.06E-07	6.65E-06
LPIN1	-1.115706674	4.447286991	1.09E-19	6.42E-18
ANKRD20A1	-1.115633356	-4.05924876	9.05E-05	0.000679899
EFCAB6	-1.115437901	-0.555228278	6.28E-09	1.11E-07
MLANA	-1.115204653	-0.72872113	3.04E-09	5.56E-08
GALNT13	-1.115128057	0.999403416	5.87E-05	0.00046918
SPRR2F	-1.115019075	5.758740424	0.003201108	0.012990069
CLEC4G	-1.114041	-0.171815834	6.24E-05	0.000492493
MYH14	-1.11366795	7.347306534	6.83E-07	8.80E-06
TRIL	-1.112253287	2.039406725	3.60E-07	4.87E-06
FOXA1	-1.110771968	3.445665965	0.000370445	0.002233865
KLK12	-1.110484719	5.48683524	0.000785505	0.004109431
POLR2F	-1.109638922	-2.467724278	1.69E-05	0.00015846
FAM13C	-1.10910728	1.019024598	9.20E-07	1.16E-05
ADAMTS8	-1.108581845	-0.968360287	4.68E-06	5.00E-05
FAM25A	-1.108105708	4.748677211	0.000807468	0.004204795
SYNGR1	-1.106568847	3.914214117	3.44E-09	6.25E-08
CLDN23	-1.106314108	2.046242005	1.97E-12	5.22E-11
STBD1	-1.106123606	1.027395616	1.42E-12	3.81E-11
CCDC65	-1.104622376	0.185677967	3.37E-14	1.09E-12
LOC101060498	-1.103618418	-3.317943819	1.62E-05	0.000152619
DDX4	-1.103436241	-3.876701685	0.001782351	0.008061753
SPTBN4	-1.102632613	-0.281552633	7.18E-09	1.27E-07
MAML3	-1.102555161	3.20060736	3.00E-13	8.74E-12
MMEL1	-1.100974561	-1.321847722	1.70E-06	2.04E-05
ZNF486	-1.100544939	0.984564091	1.09E-07	1.60E-06
PRL	-1.100491256	-3.852802136	0.00582438	0.021058566
TRIM40	-1.099391628	-3.120748083	0.006599415	0.023265908
GFRA1	-1.096489639	2.245406472	4.58E-05	0.000377026
SLITRK4	-1.096089119	0.656218648	6.06E-05	0.000481503
CILP	-1.095166612	2.632176622	0.000877595	0.00452313
ABCC6P1	-1.094686492	-3.791570837	0.001536272	0.007127615
LGSN	-1.093608737	-2.844401094	0.007866498	0.026755554
TEKT3	-1.092788097	-2.639637161	2.22E-06	2.58E-05
PRPH2	-1.092138443	-0.551738173	3.57E-07	4.84E-06
SLC1A6	-1.09199213	-0.234396127	0.015157595	0.045065574
LOC101928307	-1.091656131	-3.270327005	0.000628357	0.003432197
ATP8A1	-1.090797419	2.292480949	2.00E-09	3.76E-08
VWA5B2	-1.088079943	-1.465305153	3.17E-06	3.55E-05
NFIX	-1.086938644	6.296580384	5.34E-17	2.42E-15
LOC101929331	-1.086786547	-1.183639255	3.41E-06	3.79E-05
PDGFD	-1.086454585	1.699744653	5.50E-08	8.53E-07
SERPINB2	-1.085740701	6.638911954	8.94E-05	0.000673059
NEXN	-1.084720012	4.44844593	2.62E-06	3.00E-05
DIRAS1	-1.083662809	2.746019409	6.14E-05	0.000486362
RBP4	-1.08300932	0.276522169	0.003411076	0.01366242
C1QTNF3	-1.082995591	2.159887452	5.12E-05	0.000415268
CA7	-1.082354286	-3.320656783	0.001552739	0.007197457
VWA2	-1.081091806	1.411200223	4.22E-07	5.66E-06
GUCY2C	-1.080614736	1.101633269	9.58E-07	1.20E-05
BEX4	-1.080346913	3.439705944	9.15E-09	1.59E-07
EYA4	-1.079005033	1.270036856	0.000121941	0.000881462
CYP2B6	-1.078053254	-2.994226276	0.016214282	0.047520356
SCN11A	-1.076459513	-2.302840397	3.09E-05	0.000266988
GNE	-1.076352776	4.435390801	1.52E-11	3.70E-10
ART5	-1.076274243	-1.405841689	0.000297013	0.001867845
ADH1A	-1.075788691	-3.803747861	0.000713073	0.003794177
FGF12	-1.075272598	1.126849408	1.84E-05	0.000171223
TPO	-1.075145209	-0.876718331	7.99E-06	8.14E-05
GPRC5B	-1.075028768	3.94758459	4.65E-08	7.29E-07
BMP5	-1.074915192	-1.476558917	0.000883061	0.004546403
ROBO2	-1.073920602	1.873510589	0.000581139	0.003207844
STXBP6	-1.073881357	1.175674841	0.000132214	0.000943995
AR	-1.073469535	1.621121863	2.46E-05	0.000220598
LIPI	-1.06998844	-4.002371489	0.000172223	0.001181819
VTCN1	-1.069132066	2.29656885	0.003934759	0.015349328
THSD7B	-1.068882883	0.132624412	0.000722948	0.003836692
GREB1L	-1.068585785	-0.665594818	8.67E-05	0.000655659
ABLIM2	-1.068537575	4.453317839	2.79E-08	4.54E-07
UBL3	-1.068392737	5.16811324	1.18E-24	1.12E-22
HRASLS5	-1.068354157	-1.032716399	0.001840144	0.008269886
AHSP	-1.066965871	-3.967400283	0.001719513	0.007834961
MGC32805	-1.066701301	-2.05622347	0.000806833	0.004203002
LOC286178	-1.065679501	-4.13354262	0.000852429	0.004407826
ZNF471	-1.065479817	0.460101095	2.16E-06	2.53E-05
FAM221A	-1.064371621	0.761529565	5.61E-08	8.69E-07
CP	-1.064065105	3.997066037	0.002598151	0.010960463
DDO	-1.064021418	-0.06194406	3.25E-07	4.45E-06
FRMPD1	-1.06385754	-0.343913324	8.73E-05	0.000659469
ADGRD1	-1.062959736	1.323385028	1.51E-06	1.83E-05
OR13A1	-1.061119911	-2.844582271	0.000340764	0.002082528
NNAT	-1.060290571	0.363956865	9.43E-08	1.40E-06
TCP11L2	-1.055800835	3.175035341	1.40E-13	4.21E-12
CYP2C19	-1.055456391	-3.873520182	0.001479117	0.006916018
ACTG2	-1.054683753	3.285213836	6.39E-05	0.000502654
EMX2OS	-1.054338681	0.235984836	1.58E-05	0.000149472
NYAP2	-1.054062327	-2.231288783	0.000300351	0.00188418
PPP1R36	-1.05262047	-0.836751087	8.55E-09	1.50E-07
PTGIS	-1.052089585	2.730022247	0.000582261	0.003212532
ATP2A3	-1.050181391	4.964768911	1.22E-10	2.61E-09
FMO5	-1.049782258	0.641146245	2.37E-11	5.61E-10
EPDR1	-1.047667061	2.76924408	3.52E-06	3.90E-05
FGF18	-1.046491231	-0.958947584	1.12E-05	0.000109944
ASPG	-1.046271726	3.627640123	5.69E-05	0.00045705
RGS9BP	-1.046162553	-1.931404471	7.73E-08	1.17E-06
FGF14	-1.045507473	-0.867542097	2.49E-05	0.000222829
TTLL6	-1.045203835	-3.088389262	0.005437603	0.019900416
LOC101929759	-1.045126917	-3.054459693	5.23E-05	0.000423699
SLC1A7	-1.044460561	-1.097680142	0.000433175	0.002531783
SLC16A9	-1.044459717	3.824051014	1.97E-05	0.000181379
TTYH1	-1.044441263	0.309758438	3.83E-06	4.19E-05
SFRP5	-1.043340597	-1.212362796	0.006816794	0.023834199
ACSM3	-1.04331898	0.238115649	7.06E-09	1.25E-07
LBP	-1.043218945	1.053488163	0.004017674	0.015615937
OTOP2	-1.043018564	-0.246996989	0.000400904	0.002380063
HOXA2	-1.042627607	-0.950305804	8.57E-08	1.28E-06
OMP	-1.042290486	-4.147004126	0.000335752	0.002061795
GALR1	-1.041820861	-3.841516845	0.000261483	0.001674923
ELOVL6	-1.04099161	3.982264169	1.77E-11	4.26E-10
TSPAN6	-1.039795256	5.290092473	3.82E-18	1.94E-16
MIA	-1.03908897	-0.581455758	0.008270998	0.027861429
COLGALT2	-1.038916317	1.349625192	0.000241135	0.001565763
SHISA4	-1.038501916	3.347254686	2.76E-07	3.82E-06
MEF2C	-1.036466709	4.963218895	1.86E-05	0.00017332
PCDHAC2	-1.036343333	-2.731736473	0.000221893	0.001461322
MALL	-1.036124769	4.356910983	1.08E-07	1.59E-06
CLYBL	-1.036049597	2.071527777	1.25E-12	3.37E-11
BHMT2	-1.03548824	-0.389381163	5.91E-07	7.69E-06
SAMD13	-1.035421026	-0.981715552	1.04E-08	1.79E-07
ENKUR	-1.035200621	0.661193343	8.99E-06	9.02E-05
CSTB	-1.03479827	10.3573938	3.33E-07	4.54E-06
FCGBP	-1.03454256	5.804246915	8.66E-05	0.000655347
CRACR2A	-1.034527339	2.803974848	2.05E-08	3.40E-07
SOWAHA	-1.034259356	-1.046317763	0.000302903	0.001898437
UNC13C	-1.033698049	-3.023107969	0.005051523	0.018729818
PPM1H	-1.033195106	2.302691845	4.33E-06	4.67E-05
FAM184A	-1.033096853	-0.03797311	2.75E-06	3.14E-05
EPM2A	-1.031698236	2.216939733	1.09E-15	4.18E-14
IL17A	-1.031492316	-2.721063137	0.00230505	0.009944433
GJD4	-1.031459453	-3.669896295	0.000261124	0.001673152
FAM71F1	-1.031199648	-2.108418003	0.005048696	0.018722747
ZNF418	-1.02872736	-0.981934122	1.27E-07	1.85E-06
ADRA2A	-1.028669891	2.436382337	0.000118027	0.000856819
DOC2B	-1.028665217	5.175196889	3.81E-06	4.18E-05
FUT2	-1.027437091	4.977193329	3.09E-09	5.64E-08
CH25H	-1.027433035	2.571171761	1.60E-06	1.92E-05
EHD3	-1.026926058	4.743761232	4.11E-13	1.18E-11
RAB11FIP1	-1.026562031	5.678969965	6.91E-08	1.05E-06
SOWAHB	-1.026029889	2.747000328	3.14E-06	3.52E-05
CGA	-1.02442118	-3.825313618	0.001722013	0.007842844
TRIM31	-1.024387766	0.337719512	4.84E-05	0.000395306
LOC283575	-1.023760086	-3.411617147	7.51E-06	7.72E-05
C11orf52	-1.023410459	-3.428837525	1.92E-05	0.000177348
LOC101927043	-1.022837466	-3.625980827	3.05E-05	0.000264808
MUC1	-1.022798087	6.191858043	1.04E-05	0.000103335
LOC100506700	-1.022763295	-2.882507614	0.001055538	0.005259094
TNFRSF19	-1.022076161	3.798606945	8.60E-08	1.29E-06
ALS2CR12	-1.021779902	-1.755677423	3.09E-09	5.65E-08
EPHX3	-1.021521477	4.320365441	0.001775169	0.008039983
SEMA3G	-1.020664753	2.321682104	4.01E-09	7.23E-08
SLC19A3	-1.020120602	-0.029739927	1.84E-06	2.18E-05
C16orf71	-1.019754235	-0.432065836	2.91E-08	4.72E-07
PODN	-1.019536792	3.683466766	3.94E-05	0.000330161
TP53INP2	-1.019149145	6.055312061	5.28E-11	1.19E-09
XK	-1.01850574	1.894756348	4.12E-06	4.47E-05
AKAP6	-1.018088173	3.87121377	4.39E-05	0.000364067
LCN10	-1.017603321	-3.606188481	0.000345333	0.002106025
ATP7B	-1.017279737	1.837566624	4.28E-11	9.82E-10
CRAT	-1.016771359	4.975439829	1.08E-07	1.59E-06
DACH1	-1.01595941	0.323659935	6.16E-06	6.42E-05
DNAH3	-1.013206516	1.268343358	8.54E-08	1.28E-06
ZNF727	-1.013155302	-3.120395933	0.000912429	0.004670636
KCNE1B	-1.012839367	-3.561716157	0.004765749	0.017888469
SLC25A25	-1.012705084	5.072270483	4.28E-12	1.10E-10
N4BP3	-1.01241937	3.841977825	1.59E-14	5.34E-13
PITX1	-1.011592664	7.524334277	2.22E-09	4.14E-08
PMEL	-1.009462015	1.440976454	1.38E-07	2.00E-06
ZNF98	-1.009447329	-3.904867831	0.002901892	0.011990913
GPRASP1	-1.009333679	0.944232188	9.73E-11	2.11E-09
NOVA1	-1.007381014	0.169772315	3.56E-05	0.000302198
ZNF853	-1.007329971	2.104603844	3.52E-06	3.90E-05
RPRM	-1.007004555	-0.038382231	0.001642586	0.007545224
SYTL4	-1.006628036	2.788539136	4.77E-12	1.22E-10
BIN1	-1.006549158	6.287369296	1.98E-07	2.81E-06
GADD45G	-1.005657411	2.235342686	7.45E-07	9.52E-06
SPNS3	-1.005409313	-0.685072589	1.06E-07	1.57E-06
SOX17	-1.005401942	0.447634581	2.67E-09	4.93E-08
HHLA2	-1.002609708	-2.034943237	0.002314463	0.009976588
SNORD116-4	-1.002434032	-4.09216142	0.000440406	0.002567417
SLC37A1	-1.002422956	3.722197078	8.76E-12	2.18E-10
TMEM143	-1.002149782	2.327122799	1.89E-16	7.87E-15
HS3ST2	-1.001549594	-0.056253721	0.000176735	0.001206862
GNLY	1.00045043	4.712456464	0.000599985	0.003301132
MAS1	1.001199199	-3.484524852	0.004319359	0.016542243
PLPP4	1.001910653	2.138589355	0.002031608	0.008964169
PLA2G7	1.002317006	3.128470723	4.75E-06	5.06E-05
ASIC2	1.002872148	-2.382349585	0.004446264	0.016926393
FOXD3	1.003806586	-0.667604176	0.006992885	0.024324586
CTLA4	1.005945116	2.024588827	7.14E-06	7.37E-05
HIST1H3B	1.00792231	-2.360855161	0.000225571	0.001481231
CLEC17A	1.007970354	-0.90597322	0.008174817	0.027592208
MEI4	1.009066961	-3.034408604	0.011119137	0.035405627
CCDC150	1.009759255	0.832673779	1.59E-08	2.67E-07
SNORD93	1.010114532	-3.453015949	0.001018505	0.005110849
FZD2	1.010170638	2.816634995	2.44E-09	4.54E-08
TRPV3	1.01320293	4.275927039	0.000482858	0.002765805
RDH8	1.013245875	-2.726597367	0.002836531	0.011770996
IFI44	1.013434311	6.201373744	7.15E-06	7.38E-05
ARMS2	1.013581248	-4.026203852	0.001265969	0.006087113
LOC574538	1.014337248	-2.254877505	0.002511411	0.010658578
LOC729652	1.015158712	-3.662340918	0.00387431	0.015154162
GBP5	1.015356732	6.89722988	0.004271764	0.016387702
E2F1	1.016495891	4.405966611	6.22E-09	1.10E-07
TNFRSF4	1.016807303	2.338540376	8.19E-06	8.31E-05
CASP5	1.01894357	-0.769383791	0.000175267	0.001199649
SPOCD1	1.019192876	3.028822719	0.000104228	0.000767869
RBP1	1.021046202	7.174578587	9.92E-06	9.88E-05
3-Sep	1.023536573	1.557069324	0.000186837	0.001265657
CHRNA9	1.024517528	0.988298857	0.013213391	0.040406108
IL24	1.024749524	4.416632486	0.002197003	0.009575678
IL1B	1.025244824	5.464158146	0.000415462	0.002446519
EQTN	1.025401644	-3.491391921	0.001137117	0.005580432
IFNG	1.026310532	-0.388207826	0.003153443	0.01283501
PPEF1	1.031227303	0.218837595	7.64E-05	0.000588154
GOLGA8B	1.03157747	2.679979827	8.58E-06	8.66E-05
LOC100507406	1.03325811	-3.359950881	0.000342963	0.002094083
PIF1	1.033384728	2.49363176	2.61E-09	4.83E-08
CLEC18A	1.03372757	-2.899676258	0.000702069	0.003745412
RHBDL3	1.034843588	0.838001295	0.001121483	0.005520825
ELAVL2	1.035684124	2.135168905	0.00480099	0.017994212
LOC105371083	1.036669832	-2.877908153	0.000362389	0.002192966
CXCL11	1.037929912	5.887383184	0.015774686	0.046427629
RIPPLY3	1.040948365	-0.201021034	0.005887813	0.021220478
CLDN9	1.041862611	-0.904869084	0.006702593	0.023511609
PADI4	1.042327577	-1.297812069	0.001066388	0.005307957
GPR39	1.042905801	2.419591445	2.59E-05	0.000230105
CCDC38	1.043340615	-1.544809406	0.004235968	0.0162872
DSCAM	1.046586238	0.951093982	0.007248111	0.025054029
CPB2	1.04777536	-3.495106956	0.006726093	0.023569685
C1orf186	1.048026423	2.870432705	0.000432311	0.002528186
SNORA74A	1.048392277	-4.181467417	0.007001667	0.024342658
SNORD7	1.048656883	-3.862468461	0.00301917	0.012382548
GPR158	1.048786054	2.157231861	0.001437976	0.006767159
TAS2R20	1.049139096	-2.304963583	4.71E-06	5.02E-05
OSM	1.049979696	2.723894153	0.000929419	0.00474211
ZBP1	1.051074741	2.438053908	0.000182025	0.001237588
SNORD88A	1.051291438	-3.969986952	0.000189973	0.001283061
ASIC4	1.054596773	-2.579921869	0.002845326	0.011805089
KLF17	1.055767871	-3.078118787	0.005713595	0.020746423
ALDOB	1.056096097	-2.267216227	0.005980888	0.0214833
PRSS53	1.057451539	0.458281334	5.14E-06	5.45E-05
TREM1	1.058776521	3.6041323	0.000378831	0.002276228
SUN3	1.058943555	-0.479899842	0.005700132	0.020719704
CASC8	1.06085842	0.787443055	0.002618553	0.011030533
SLC30A3	1.062951782	-0.316070054	0.00133115	0.006346571
TREM2	1.063449746	3.886413002	6.23E-06	6.48E-05
ZAN	1.06373758	0.62044585	0.001458717	0.006837596
CREB3L3	1.068936831	-3.106268414	0.001348004	0.006417911
EN1	1.074409772	2.941239223	0.000401993	0.002384438
SEC14L4	1.07518405	-0.503029963	0.014851009	0.044341803
BST2	1.077483191	8.313944061	1.31E-05	0.000125819
ADAMDEC1	1.078335682	2.731611606	0.000684424	0.003673413
LOC101929536	1.078700153	-3.20575706	0.000564851	0.003139208
LOC285766	1.07935877	-3.739714329	0.008828154	0.029369008
GSDMA	1.080051448	4.532403358	0.002666894	0.011197105
PI3	1.080901118	10.93682015	0.00450373	0.017103589
ERAS	1.081014342	-3.921218931	0.001907105	0.008508849
CEACAM22P	1.081245902	-3.665347695	0.002203641	0.00959537
MMP3	1.08134155	7.202231613	0.002739032	0.011443352
FOLR3	1.081353847	2.186036092	0.013038267	0.040002746
TMEM249	1.084709226	-2.090604095	0.000123295	0.000889357
LHX2	1.084945168	1.002602756	0.002794862	0.011627279
LAG3	1.085990543	3.450373233	0.000136524	0.000970417
CYP27C1	1.087573241	3.788172129	3.84E-06	4.20E-05
HLA-G	1.08761603	3.272835091	0.000138358	0.000980984
DISP2	1.090648614	2.265314789	0.000221698	0.001460513
USP32P1	1.091674044	-1.358518517	0.009952013	0.032414081
HOXC6	1.093413716	1.164451617	1.26E-05	0.000121935
C20orf141	1.09409773	-1.775842827	0.008324745	0.027996165
ANGPTL3	1.097873257	-3.634622377	0.000741306	0.003911692
LOC101928336	1.0981577	-3.659198271	0.014567368	0.043667366
KRTAP10-2	1.09966186	-3.90101983	0.009464848	0.031085919
YWHAEP7	1.101141641	-3.797982679	0.010711526	0.034479735
MMP1	1.10278492	9.700953211	0.001586003	0.007328292
LAIR2	1.102992136	-1.075999367	2.06E-05	0.000189298
NKILA	1.103342729	1.544141241	9.78E-06	9.76E-05
SNORD14E	1.103771354	-2.337670015	9.19E-05	0.000688808
CD177	1.104741918	4.744962706	0.012613903	0.039053809
GOLGA8A	1.106093996	3.690110257	3.08E-05	0.000266524
MAGEB17	1.108086916	-2.431910862	0.007542409	0.025904214
LOC101927497	1.108150753	-1.591106546	0.000315406	0.001959694
MEI1	1.108689088	2.230176938	0.000640935	0.003493404
FADD	1.109203461	4.908735341	8.72E-07	1.10E-05
SERPINA10	1.112253146	-2.017405227	0.001259943	0.006066735
KIF25	1.112936815	-1.840643486	0.005605098	0.020407045
IGFL2	1.116529053	3.698847651	0.001714556	0.007815872
PKHD1	1.1165316	-0.69200162	0.01088409	0.034897296
SLC2A14	1.117599086	-1.62808136	0.00218104	0.009524453
CGB7	1.118552658	-0.112377127	1.25E-07	1.82E-06
C1QL4	1.123492853	-1.089429467	0.003508432	0.01398086
HIST1H3J	1.123652518	-2.570024343	1.47E-05	0.000140468
SNORD60	1.123934224	-2.385374982	0.000355336	0.002156694
LOC100130111	1.1300537	-0.905037209	0.000353411	0.002149497
HAPLN1	1.13030647	1.476837455	7.97E-06	8.12E-05
PPY	1.130927446	-3.622065434	0.001373277	0.006519945
UBD	1.133589519	3.127248482	0.001412106	0.00667008
OR51E2	1.134642978	-1.877035971	0.002581843	0.010907485
HOXD11	1.135139465	2.683834488	0.000159527	0.00110982
CSF2	1.135583965	1.934054356	0.003668883	0.014484193
IDO1	1.135739978	5.670605524	0.002565359	0.010849097
SNORA69	1.138674916	-3.998463581	0.000278991	0.001772019
IBSP	1.141626019	0.767911091	0.001426099	0.006725254
FAM178B	1.142984071	2.43774397	0.006114585	0.021890173
RGPD3	1.146832889	-2.480174965	0.000217043	0.001433557
SMC1B	1.148350476	0.945340067	0.015747346	0.046363002
LOC101059948	1.15014207	-2.108449328	1.23E-05	0.000119179
TMEM52B	1.151937534	0.813214418	0.001320715	0.006301244
LOC644656	1.154096257	-0.592549103	1.74E-07	2.48E-06
LOC100505851	1.160749447	-2.42721837	0.007656272	0.026193659
LOC101927657	1.162714107	-2.947530377	0.008648917	0.028852865
SLC6A13	1.162979173	-1.793899097	0.001877867	0.008406024
GBX2	1.168229701	-0.260679785	0.000183548	0.001246275
ELOVL3	1.168370079	0.131317477	1.54E-05	0.000145815
HAGHL	1.172013486	2.156216015	9.75E-07	1.22E-05
PGLYRP2	1.176497942	-1.288366956	0.001160401	0.00566847
SLC6A7	1.177894358	-2.333039829	3.68E-06	4.05E-05
MMP10	1.178557901	7.661889325	0.003279467	0.013242077
HOTAIR	1.178699013	-0.782668493	0.000160789	0.001117074
NKAIN4	1.181073798	-0.845045453	0.003361393	0.013516595
MCF2	1.181130381	-1.693483654	0.00391207	0.015272523
IL21	1.182269413	-4.123785975	0.012838539	0.039562827
CXCL10	1.184402205	7.403203736	0.002547	0.010784896
SERPINA6	1.185244029	-2.309494579	0.003575647	0.014198694
DCAF4L1	1.185383227	-1.044477357	4.19E-05	0.000349353
A4GNT	1.185937263	-3.748878996	0.001306993	0.00625042
LL22NC03-63E9.3	1.18642179	-4.085683493	0.016350027	0.047814966
CCDC162P	1.18680654	0.002193954	0.000149409	0.001048751
WFDC5	1.187060051	4.421665669	0.000168954	0.001163483
HOXC11	1.187835244	1.596008449	2.15E-05	0.000195736
LIPC	1.188516169	0.204929788	0.000303436	0.00189944
HIST1H2AB	1.193885632	-3.215621147	0.000146812	0.001033012
IFNL2	1.195903352	-3.292987054	0.010930576	0.034991246
LOC101927727	1.198099593	-1.655666211	0.000189737	0.001282744
OCSTAMP	1.199175981	-3.613302398	0.010082104	0.032769655
BEND4	1.203706629	-2.261129982	0.006526583	0.023056655
KRTDAP	1.207711372	8.748534964	0.003107632	0.012685924
CNPY1	1.207754473	-3.398566512	0.013257739	0.040480934
ALDH8A1	1.207968965	-0.294874888	0.001739889	0.007910105
S100A12	1.211682841	5.133144413	0.000842748	0.004365526
PRKCG	1.213574095	-2.2089227	0.004113402	0.015918133
ZG16	1.216345148	-3.712270731	0.003839799	0.015048082
SIGLEC15	1.218028122	-0.579711047	5.05E-05	0.000410272
SFTA1P	1.220862995	0.290439802	0.001623373	0.007473828
HOXD10	1.222039024	3.480664609	1.26E-05	0.000122024
TREX2	1.222676084	2.809908165	0.000387581	0.002315818
GNG8	1.223624856	-2.284720089	0.000155008	0.001082974
ABCA17P	1.224478265	0.053649583	0.010863936	0.034854628
TREML4	1.226219341	-3.205528395	0.003389046	0.013587546
ORAOV1	1.226704214	4.947652812	2.18E-07	3.08E-06
PNPLA1	1.228055078	1.659448082	0.000674439	0.003631307
BLACE	1.228607555	-3.619210825	0.003588505	0.014238644
CXXC1P1	1.229455365	-3.846085148	0.006963669	0.024247811
DMP1	1.230850778	-2.673933182	0.0003852	0.002304506
NR2E1	1.233698619	-0.151905947	0.003370689	0.013537935
SIGLEC12	1.236143672	1.125396348	0.00023682	0.001541674
LOC554223	1.237266289	1.665035313	4.85E-06	5.17E-05
LHX9	1.239068208	0.497388681	0.007021439	0.024388279
CDSN	1.240153392	3.131119577	0.011180419	0.035561837
AMBP	1.240170911	-1.934144043	0.004073028	0.01578589
GGT2	1.24171147	-3.283662209	0.004813586	0.018028152
KRT73	1.242738497	-3.384767228	0.000845722	0.004378703
HIST1H3G	1.247383808	0.575093679	1.20E-05	0.000117073
NLRP10	1.251923706	0.699018269	0.003803587	0.014923401
FCGR3B	1.252368126	1.304090045	0.000280383	0.001779196
SUSD2	1.253816042	3.901718234	8.47E-05	0.000642249
HIST1H3C	1.260521268	-1.889144412	2.65E-05	0.000234158
FRMD5	1.260685175	0.989324832	7.67E-05	0.000589108
TERT	1.265284436	-0.612937275	1.35E-06	1.65E-05
LRRC55	1.265934618	0.478968059	0.000524753	0.002958347
OR10AC1	1.266818937	-3.339974716	0.001461059	0.006842584
DRD5	1.269922827	-1.662362056	0.001327182	0.006329134
SCNN1D	1.270386764	3.883550216	6.13E-05	0.000485997
LOC105376382	1.270550875	1.434875635	8.83E-06	8.89E-05
AIRE	1.276942102	-2.483981025	0.004643796	0.017527639
FBXO43	1.277876702	-0.4409655	5.43E-08	8.44E-07
IFNE	1.279441266	0.246163711	7.37E-05	0.000570579
UCN2	1.281704306	2.701627364	4.32E-08	6.81E-07
KLK5	1.283963508	7.308847927	0.000989291	0.004990075
LOC105370941	1.291166918	-1.990809368	1.23E-07	1.80E-06
HOXC9	1.301935399	0.852862873	7.19E-07	9.23E-06
EXOC3L4	1.305195585	1.561423854	0.000126938	0.000910472
RNU4-1	1.30571866	-3.391529403	0.001910322	0.008519468
HIST1H1B	1.307106244	-1.574069394	2.07E-06	2.43E-05
PLA2G2F	1.31032452	3.019198194	0.001228958	0.005934379
KIF12	1.314081863	1.200255396	3.18E-05	0.000273753
TREML3P	1.314755192	-1.482625735	0.001820091	0.008194903
LOC102724589	1.316035844	-4.147405165	5.17E-05	0.000418775
TMSB15A	1.317675289	-0.22613694	0.000391358	0.002332226
ADTRP	1.318389083	3.441545542	4.62E-07	6.12E-06
B4GALNT2	1.321506026	1.781334272	0.00509674	0.018869985
LOC105369739	1.32493435	-1.634180312	2.61E-05	0.000231191
FBXO2	1.329015845	5.00597939	4.23E-07	5.67E-06
PACERR	1.330579882	-2.98418214	3.58E-05	0.000303546
LOC101929460	1.336678804	-2.807033328	0.000323325	0.001998141
APOC4	1.337869127	-3.477580646	0.000465388	0.002678547
HAL	1.341267506	3.096942057	0.004567761	0.017304804
S100A7A	1.341457679	7.328197303	0.003843001	0.015054834
MMP8	1.34273542	-0.796746238	0.001658022	0.007602409
HOXB13	1.345097255	0.682873986	0.017060467	0.049452282
HMSD	1.346066597	-0.057513907	6.87E-05	0.00053566
SLC22A31	1.347854546	-1.241118661	0.000513966	0.002909596
NPW	1.348614885	0.991309654	0.000374416	0.002256355
KLHDC7B	1.354022194	4.9089585	0.000208309	0.001385757
AKR1C4	1.354855305	-2.917665291	0.004953123	0.018425686
CRB2	1.367015804	-0.119941845	0.003352609	0.013483937
TEX29	1.370519762	-0.051259437	5.28E-06	5.57E-05
TFPI2	1.379555159	3.543975388	0.002756107	0.011495822
ADRA1B	1.381728629	-0.866850579	6.23E-05	0.00049188
KHDC1L	1.382476485	1.696277982	0.000199345	0.001335725
ZNF541	1.385551413	0.616066855	0.002677993	0.011234441
PICSAR	1.38716435	2.429990215	0.000288032	0.001819796
PROC	1.392612685	1.857397569	3.14E-06	3.52E-05
HOXB9	1.395778008	1.098679845	0.001572948	0.007276223
C16orf90	1.397416688	-3.879611662	0.001607292	0.007414883
COL26A1	1.401704811	-0.118175713	4.27E-05	0.00035525
AACSP1	1.402728262	-0.851701276	0.000410339	0.002419145
PAEP	1.406308755	1.253888853	0.000597619	0.003290781
NXPH2	1.412675908	-3.032192489	0.016342278	0.047799169
OR2B6	1.416721386	-1.806093274	0.000122591	0.000884903
NCAN	1.4174929	-2.306050904	0.002497513	0.010610652
HIST1H2BI	1.418906606	-3.441459901	4.10E-06	4.45E-05
KRT38	1.420493451	-2.62689457	0.01524038	0.045251232
IGFL3	1.421383951	1.729900765	0.003362958	0.013517839
JAML	1.425234235	4.852445197	0.000220588	0.001455004
KRT37	1.43773686	-0.498115435	0.001248756	0.00601635
CCL25	1.447152685	-2.663296215	0.003025958	0.012403331
IL17REL	1.464646301	-0.077726379	0.007532613	0.025874934
IFNL1	1.470491001	-2.021789069	0.000225969	0.001483368
ALPP	1.472534608	-0.345707109	0.002694308	0.011286609
HDGFL1	1.473486364	-2.571387981	0.0073841	0.025455448
ONECUT3	1.473714575	-0.443780595	0.000951671	0.004835047
KREMEN2	1.473724532	3.845439494	1.04E-06	1.30E-05
ISG15	1.479952649	8.571358394	2.29E-06	2.66E-05
PSAPL1	1.481967851	1.279156399	0.001118549	0.00551101
C1orf61	1.484733733	-0.790070457	0.000672761	0.003627067
IFNL3	1.485597756	-3.441423314	0.001311683	0.006269907
TMEM151A	1.486299505	-1.514475971	0.000122026	0.000881765
LOC102723471	1.490353526	0.112612871	8.01E-05	0.000612466
DEFB4A	1.492309305	4.202902998	0.007895221	0.026839799
TRIML1	1.497098093	-1.082940693	0.000757313	0.003983767
CACNG7	1.499906942	-3.354739949	0.001979562	0.00877827
HIST1H2AJ	1.504310312	-2.307584697	1.10E-06	1.37E-05
TRIML2	1.505807235	1.600733783	0.003659463	0.014449806
UTS2	1.506901764	-1.750689933	4.79E-05	0.000391999
XKR4	1.508095445	-0.433523253	0.006471533	0.022910262
SLCO6A1	1.519762265	-1.861848469	4.44E-05	0.000366807
ORM1	1.522262218	-1.926659722	0.006369901	0.022633101
FRMD1	1.523099836	-0.971547465	0.012473449	0.038736745
LHB	1.533931337	-1.403263615	9.45E-08	1.41E-06
UPB1	1.534269369	-0.437448364	0.000374346	0.002256355
TDRD12	1.534624885	-0.07695941	0.001519159	0.007061092
SLCO1B1	1.537286271	-2.698678779	0.000908089	0.004649588
APOA1	1.549426	-2.016848672	9.56E-05	0.000712173
SPRR4	1.551336896	3.726365121	0.000354683	0.002154655
SLC38A11	1.553045162	0.357073102	0.000158955	0.001107731
TEX13B	1.558526754	-3.946989477	0.001260486	0.006067914
LOC375196	1.559291554	-1.212189207	0.000773244	0.004055001
SPP1	1.55984326	7.8619886	6.71E-05	0.000525719
LOC101928894	1.561879967	-3.990481773	0.003542181	0.014085027
ZBTB8B	1.564587179	-2.604263676	0.000727941	0.00385415
PYDC1	1.565298776	-0.945347344	0.003739509	0.014714517
NECAB2	1.569025478	-0.517718318	0.00016113	0.001119064
C4orf26	1.572726932	1.714312706	0.00351022	0.013982513
KRT1	1.57383513	10.09633842	0.002674249	0.011225673
AMTN	1.575211869	5.26308256	0.002231274	0.009695994
PRAMENP	1.579097641	-3.030092615	0.0015283	0.007100335
IL17C	1.582511503	-1.881697503	0.00040008	0.002377941
LVCAT1	1.586514311	-2.861171001	0.005649996	0.02055581
KRT79	1.595122552	3.155121351	0.00113136	0.005557996
CASP14	1.595429581	6.600973936	0.000938936	0.004782279
LOC729739	1.595758011	-0.85980484	0.001573753	0.007278297
RPSAP52	1.609037135	0.936416328	2.97E-06	3.35E-05
TCAM1P	1.611478121	0.17910348	0.002585954	0.010922587
KRT9	1.612792613	2.257487315	1.58E-07	2.27E-06
FSD1	1.620669479	0.311715296	4.24E-08	6.70E-07
KCNH5	1.625717502	-1.400898302	0.006509595	0.023012999
SYCP2	1.63614539	2.222575741	5.79E-05	0.000464166
ARG1	1.636373636	2.302781038	0.001849588	0.008306827
LOC100505588	1.643436607	-4.066326082	0.006603976	0.023273758
DMRT1	1.646265861	-1.458863971	0.00255885	0.010826068
IFNB1	1.661798069	-3.986553676	0.000297936	0.001872492
14-Sep	1.666964458	-3.804778383	0.014802138	0.044221821
LCE1C	1.668999646	1.139671844	7.45E-05	0.000575509
FFAR1	1.669738348	-3.590260486	0.004130521	0.015969206
FAR2P1	1.672424454	0.55535042	0.012081682	0.037744599
GAST	1.67349243	1.325920954	2.71E-05	0.000239177
FRG2B	1.674922606	-3.955156783	0.004882082	0.018207661
CARD18	1.675778924	1.928080794	8.55E-05	0.000647795
QRFPR	1.678919347	0.607114387	0.010952821	0.035056947
RLBP1	1.680759129	-2.436763101	0.001103777	0.005450102
IL1F10	1.685405218	0.663987203	0.000133346	0.00095141
SOST	1.687320282	0.98769994	0.000160442	0.001115426
ABCA4	1.689944349	1.884724489	1.21E-05	0.00011747
SULT2A1	1.690583081	-4.120037917	0.003265432	0.013195869
ACP7	1.702976849	3.33407709	1.01E-05	0.000100549
LYPD4	1.723805389	-3.250097002	0.012787744	0.039456912
DEFB124	1.730781172	-2.937235299	0.003723591	0.014660379
COL22A1	1.736741277	4.589325245	1.34E-05	0.000128236
PAGE5	1.7470075	-3.24404097	0.003984971	0.015518447
LOC728145	1.750517427	-4.116207865	0.007915452	0.026868204
SIX3	1.761947229	-1.641998933	0.000538684	0.00302016
PSG5	1.763868613	-0.635838569	0.000281947	0.001786969
CGB8	1.763968834	-1.393518174	0.000326537	0.002014933
TUBA3E	1.765136079	-1.722566121	0.006614859	0.0232881
KRT10	1.766364309	9.769347341	2.49E-05	0.000222337
GAL	1.76667275	2.014733298	0.000194332	0.001306863
PABPN1L	1.773165035	-3.808537892	0.00776039	0.02646982
CRYBA2	1.77788863	-1.19937882	1.89E-05	0.000175446
CDH18	1.783144314	-1.476361165	0.000466507	0.002683682
LIX1	1.790844423	-2.745530647	0.000255137	0.00164202
FRG2C	1.792787053	-3.19299903	0.004094055	0.015855313
DHRS2	1.796126965	3.688234103	5.95E-05	0.000474367
TDRD9	1.805097749	0.488333223	1.77E-05	0.00016542
IFITM5	1.809921293	-3.793422731	0.003976086	0.015486808
LHFPL4	1.81309594	-0.811890793	0.004537775	0.017207209
SPANXN5	1.815266524	-3.935407387	0.003853006	0.01508819
RXFP1	1.83490291	-0.563927833	1.18E-05	0.00011477
WNT6	1.84122532	0.412710545	1.13E-06	1.39E-05
KLK14	1.842654099	5.220568204	0.000182803	0.001242049
LCE1B	1.848086861	-0.003584061	0.000525479	0.002960838
CYP11B1	1.855991985	-4.206697539	0.003953662	0.01541126
DISP3	1.864813246	0.35925981	1.26E-05	0.000122042
MYO7B	1.87024422	2.337219464	4.34E-06	4.68E-05
DNMT3L	1.871022727	-3.976025939	0.005322715	0.019539651
BHMG1	1.880564468	-2.022030397	2.82E-05	0.00024677
SERPINA9	1.88288782	-0.442689042	2.74E-05	0.000241204
FGFBP2	1.889948301	3.777145351	0.002588272	0.010927842
C2orf61	1.890566306	-2.469836363	0.000107166	0.000786102
FAM163A	1.895821143	-1.558112106	0.000139484	0.000987595
SERPINA12	1.904372043	-0.868715	0.001167459	0.005696855
NGB	1.906006468	0.381741981	0.000613415	0.003363213
SPIB	1.90939969	2.451515674	7.16E-05	0.000556174
TMPRSS15	1.90983371	-1.223919585	0.006459264	0.022878761
ZFR2	1.917843993	0.291784659	0.001313765	0.006276912
ORM2	1.929920224	-2.276159991	0.000237223	0.001543805
OBP2A	1.933804839	-2.031104177	1.29E-06	1.58E-05
TTTY16	1.943439407	-3.241342585	0.002744507	0.011459176
SLC22A9	1.957891941	-3.220639523	0.002137229	0.0093693
LCE1E	1.958125976	-2.010726284	9.94E-05	0.00073763
ERVV-1	1.958611926	-2.012220245	0.001202168	0.005825822
CCDC155	1.983673018	-1.818146379	0.002663875	0.011189045
IL37	1.987282228	-2.129739044	2.37E-06	2.74E-05
TAC3	2.000472113	-2.241043867	0.001122705	0.005523471
LCE2C	2.01932541	0.83612418	0.002025025	0.008938996
KNG1	2.027492711	-3.266745775	5.81E-05	0.000465103
NTSR1	2.05520435	1.129180257	7.93E-05	0.000606788
KRT20	2.070987935	-0.729960905	0.003038114	0.0124352
SPINK6	2.074395193	4.263276519	0.00017114	0.001175353
CALN1	2.076083107	-0.263716903	9.98E-05	0.000740623
RPL10L	2.077475556	-2.597100712	0.000600563	0.003303419
CBLN2	2.083071646	0.440764272	0.000232554	0.001515464
DMRTC2	2.087340062	-2.959125081	0.006630692	0.023335771
DRGX	2.094226124	-2.085253328	0.000448356	0.002600361
MED15P9	2.100633086	-3.330660363	0.007802891	0.026570281
DSC1	2.109450729	5.445380115	3.09E-05	0.000266988
TAF7L	2.113535957	-0.33975017	1.06E-05	0.000105047
PHOX2A	2.118829613	-3.901733209	0.004698694	0.017682408
CRYGC	2.139006364	-4.087759524	0.000141781	0.001002459
C1orf68	2.142338277	1.600074178	4.60E-06	4.92E-05
HAO1	2.143477647	-3.56617195	0.007314318	0.025252877
CRP	2.148227575	-2.483890586	0.000658219	0.003565659
TPTE	2.151920074	-3.941538887	0.012967343	0.039839169
ANXA10	2.1541549	1.044405869	0.00014829	0.001041972
TMEM202	2.165051946	-3.91463235	0.008415129	0.028229978
LOC440910	2.179287564	-0.986596029	0.004453772	0.016948639
SLITRK1	2.186482362	-2.768312013	0.005718878	0.020761902
C8G	2.186861901	1.174286725	2.42E-06	2.79E-05
FAM9C	2.191886243	-2.271710598	0.007433202	0.025593893
BEST2	2.195306158	0.139695376	5.42E-06	5.70E-05
TH	2.19984059	1.870200458	3.62E-06	3.99E-05
LOC441601	2.202727056	-4.030538835	0.012513482	0.038819628
LCE2D	2.24122949	0.139315812	0.000759453	0.003990902
PAGE4	2.259641127	-4.018473428	0.004874824	0.018187255
LCE6A	2.264353778	-0.070339093	0.001460643	0.006842206
HMX2	2.272121262	-1.782486667	0.001165793	0.005690085
SPANXN3	2.27603165	-3.94754668	0.001886319	0.00843459
LOC101927501	2.289196419	-4.086102262	0.004826015	0.018058092
ASCL4	2.292380594	-2.338874176	7.39E-05	0.000571589
OLIG2	2.313817065	-2.703217764	9.02E-05	0.000678246
LOC100505817	2.324992136	1.473015799	0.001596836	0.007371656
LCE1F	2.339816146	1.249963547	1.26E-05	0.000122024
XAGE5	2.351611215	-4.050524246	0.008324605	0.027996165
MAGEA8	2.360728626	-1.799516311	0.000308954	0.001925689
TMEM114	2.360931561	-2.91651707	0.000107111	0.000785982
DPPA4	2.363623203	-2.02819278	5.08E-06	5.39E-05
LCE2A	2.373253071	0.805435092	0.000427542	0.002506744
ACOD1	2.379592814	-2.053857604	3.27E-07	4.47E-06
HHIPL2	2.38273397	0.318545088	5.84E-07	7.61E-06
[truncated: 66 more rows]
