# Supplementary material for: Identification and validation of key modules and hub genes associated with the pathological stage of oral squamous cell carcinoma by weighted gene co-expression network analysis
Source: PeerJ. 2020 Feb 4;8:e8505. doi: 10.7717/peerj.8505 (PMC7006519; doi:10.7717/peerj.8505)
Supplement: File S4 [file peerj-08-8505-s004.zip › GSE30784/07ovarian.cancer.gene.Foldchange.txt]

genesymbol	logFC	AveExpr	t	P.Value	adj.P.Val	B
1559170_at	-4.18028083136261	3.66471587812264	-25.853726660003	2.51776970978523e-67	1.37659058882508e-62	142.482022337289
237351_at	-3.10380054939055	2.95997072836792	-24.4611018232926	1.6254239261246e-63	4.44350265804313e-59	133.840386137543
1556499_s_at	2.95833623627012	13.1425427966509	24.0884533076775	1.77191795728857e-62	3.22932047715841e-58	131.485274935687
1563894_at	-5.56206827774624	3.83504112036321	-24.0077512248892	2.97934968184449e-62	4.07239859637119e-58	130.972873682493
1559028_at	-4.48507295610459	3.82920271857547	-23.6422615934596	3.16685426008886e-61	3.46295513340717e-57	128.641733381164
220197_at	-4.07482367625509	3.77296096642925	-23.3322532576283	2.38230402708511e-60	2.1708745446813e-56	126.650965021378
241233_x_at	-4.5207319292656	7.01003805485377	-23.306483455717	2.81890639247222e-60	2.20176724297741e-56	126.484924199095
223739_at	-5.24511813331364	4.37804974620755	-23.1709069066551	6.84176690596369e-60	4.67592006979456e-56	125.609971067977
211980_at	3.53196593574704	10.2161812275236	22.7017871392602	1.49719102981031e-58	9.09543550609765e-55	122.56436093227
204475_at	9.08019428017392	10.2483523272028	22.209422130454	3.93038746175139e-57	2.14893934471257e-53	119.337849228474
222362_at	-3.56892835597472	3.32167772683962	-21.7128469371634	1.09315742838762e-55	5.43348930882663e-52	116.053039061821
211981_at	4.16070913175289	7.68789319971226	21.1098119210083	6.4527061367331e-54	2.94001423354902e-50	112.023288699267
220149_at	-3.13331947581636	5.82861859701887	-20.4873423887442	4.54107868679778e-52	1.90987290154361e-48	107.817999807109
218468_s_at	5.35602797714079	8.0608643107217	20.4658533122969	5.26354479983843e-52	2.05560222807976e-48	107.67201324861
1558920_at	-3.90723515111191	3.46083097395283	-20.4362097745738	6.45306380388941e-52	2.27773800689914e-48	107.470541597828
227985_at	-4.53940516807252	3.93952892593868	-20.4314979525018	6.66553417656812e-52	2.27773800689914e-48	107.438508462785
1561685_a_at	-5.75714999255303	5.00957266398113	-20.345438675423	1.20500462416771e-51	3.69332054306759e-48	106.852988339907
1553861_at	-3.09714877693346	4.20608878132547	-20.3441304098836	1.21590799771772e-51	3.69332054306759e-48	106.844080750251
211964_at	3.23941852545016	10.3269504328396	20.1525029686261	4.55827173516656e-51	1.31170266905385e-47	105.537236756451
202404_s_at	4.18996143777032	12.5349593072075	20.0377287256338	1.0078038589168e-50	2.7550837993138e-47	104.752517048633
202311_s_at	5.17485694314877	9.14451213076887	19.8927126763339	2.75191964128821e-50	6.86653457894564e-47	103.758921213031
230740_at	-2.42600622474278	6.16304634642453	-19.89213635484	2.76294029696944e-50	6.86653457894564e-47	103.754967803761
226311_at	5.13625024266853	7.71237083938679	19.7856273330947	5.78654696070058e-50	1.37556284815784e-46	103.023714326725
205157_s_at	4.95565571713984	13.0146276474623	19.7474306585562	7.54542204057027e-50	1.71894145861741e-46	102.761165092495
1552367_a_at	-3.84217421232402	4.61601186785377	-19.6570441510842	1.41483784586501e-49	3.09425036890677e-46	102.139247416628
221003_s_at	-1.81879982513852	2.99688160454717	-19.637347458269	1.62275426619674e-49	3.41246498093487e-46	102.003603344708
230193_at	4.82760245369222	6.78654109396698	19.619070645537	1.84298691142386e-49	3.73204849563331e-46	101.877699826594
1553924_at	-4.01812048803872	3.44712838747642	-19.6053624794396	2.02761777706192e-49	3.95928578431645e-46	101.783244604172
218469_at	5.14288168431749	8.50139602734906	19.5711127373548	2.57407197550307e-49	4.85301328484931e-46	101.547160200067
220962_s_at	-2.40989782612415	5.22142234266509	-19.5561543838935	2.85692745347248e-49	5.15130007938272e-46	101.444012146897
215311_at	-2.4638706720817	3.05855436665094	-19.5529864556729	2.92071883787589e-49	5.15130007938272e-46	101.422164026976
219268_at	-3.73918723121104	3.49513009592925	-19.5273930683513	3.49130294141728e-49	5.96521838506219e-46	101.245615567617
234233_s_at	-2.16927888938577	3.82732877427358	-19.5175736808993	3.7387714949842e-49	6.19446459055336e-46	101.177860724812
202310_s_at	4.73773491688782	11.7722839772264	19.4663444371169	5.34521437903637e-49	8.56951325493002e-46	100.824205767175
211966_at	3.88005926218936	7.04074395164623	19.4626266746747	5.48574236712484e-49	8.56951325493002e-46	100.798529714059
229838_at	-2.3452546764982	4.09984602875472	-19.4309753221915	6.84243562209387e-49	1.03919491010551e-45	100.579875675118
202998_s_at	4.24763835019228	7.36727366005189	19.3021118512347	1.68431317015398e-48	2.48891412373429e-45	99.6885630855393
1570255_s_at	-2.6447723945501	4.42532072915094	-19.2926987268185	1.7989904032581e-48	2.58841579731939e-45	99.6233864743176
227899_at	-2.9657163709815	3.36650243106604	-19.2631666213112	2.21208037844843e-48	3.10116653055558e-45	99.4188454146858
226292_at	-2.45618591196753	4.41727327315094	-19.2417723071357	2.56956561885722e-48	3.42341322888191e-45	99.2706101334552
207714_s_at	3.68848772959999	8.56388467381132	19.240542886919	2.59178468506659e-48	3.42341322888191e-45	99.2620903677518
222692_s_at	2.92543701531191	7.35726691174057	19.2384646758128	2.6297824529134e-48	3.42341322888191e-45	99.2476882026838
212236_x_at	4.00783476475807	13.4589662434953	19.1868701350883	3.77490684179122e-48	4.79983794360314e-45	98.8899897183396
1561368_at	-3.77096608754131	3.89994822946698	-19.1790662930049	3.98713676951364e-48	4.95447051984451e-45	98.8358625585701
1569065_s_at	-3.447652833299	3.92504274857547	-19.1547099023788	4.72954271868466e-48	5.74639440320186e-45	98.6668869293461
241014_at	-2.97850137283699	4.05754390170755	-18.9685310528263	1.74795835951302e-47	2.07760050666032e-44	97.3732311081329
225915_at	-3.23819253938736	3.66709673275472	-18.8089926888357	5.37268456092826e-47	6.2500325184841e-44	96.2618885308772
215076_s_at	3.00903148570194	14.210234037783	18.7897687781514	6.15213183666784e-47	7.00766267020446e-44	96.1278031906961
210845_s_at	3.72852916802755	7.04811813210849	18.7439013619039	8.50088671468593e-47	9.48542818623374e-44	95.807733525161
238763_at	-3.26236652699934	3.64823814369811	-18.7056018151556	1.11377754792644e-46	1.21791574865756e-43	95.540314623586
223074_s_at	-2.33530849472149	2.91643764967925	-18.5704903992743	2.89207068539221e-46	3.10046989654547e-43	94.5957818119506
205479_s_at	4.64715471384551	8.62970166060849	18.5239479783028	4.01916334286635e-46	4.22591838021572e-43	94.2700055002158
201438_at	3.31525206263326	11.821989787684	18.4895281573837	5.12733472046386e-46	5.28937784606343e-43	94.0289485417328
229011_at	-3.18725040087625	7.37667747897641	-18.4535443685641	6.61460737336092e-46	6.69728996552793e-43	93.776817759734
227969_at	-1.8359729384978	5.03530816251415	-18.4003151940484	9.64324198903855e-46	9.58625919546696e-43	93.4036273397027
210409_at	-1.71792849819694	3.16260402663208	-18.3656335039354	1.23297868174853e-45	1.2038055254393e-42	93.1603300529264
203476_at	2.04281188771963	10.3512436460802	18.3601777658791	1.28159227023303e-45	1.22931679605247e-42	93.1220469671458
204580_at	6.5306581984849	9.30619560272642	18.1941719126009	4.16218569748416e-45	3.92357763810252e-42	91.9558587548477
1569608_x_at	-2.99268517142156	5.64516659073113	-18.1020099404348	8.01295378950745e-45	7.42556353290373e-42	91.3073342072568
230451_at	-1.6514881791827	3.21574239538679	-17.9854566720128	1.83659078124347e-44	1.67359334940811e-41	90.4860829140868
211161_s_at	3.25041760669673	12.4856571006887	17.9134910452162	3.06678078452467e-44	2.74879080973585e-41	89.9784042195362
225914_s_at	-2.78450483197285	5.54858534371698	-17.8984396286585	3.41411219336777e-44	3.01075135761908e-41	89.8721675093303
207833_s_at	-2.75482251077459	3.15768522098585	-17.8925823109674	3.55969413528446e-44	3.0893059816933e-41	89.830819769766
203256_at	3.71456384020998	9.85799909500943	17.8424163380338	5.09076830799003e-44	4.34902745686492e-41	89.4765688902446
240000_at	-2.22716176361743	4.42079347337264	-17.8178665604486	6.06527602046332e-44	5.10183025259742e-41	89.3031299869776
203224_at	-1.77579447180093	8.76368448071698	-17.7713715315521	8.45229255932389e-44	7.00195599516718e-41	88.9745118382411
242009_at	-2.44293401451138	4.21400671608962	-17.7626835347638	8.99319325448995e-44	7.33884837595878e-41	88.9130863788669
244276_at	-1.67605633443673	2.83134294379245	-17.7314388845527	1.12413481078237e-43	9.03853982051857e-41	88.6921293422318
227826_s_at	-3.29865317234278	3.60687605183019	-17.7054244681935	1.35371705613625e-43	1.07267362382971e-40	88.5080971268556
227827_at	-2.91939210272402	3.83248717585377	-17.5853593860359	3.19401390873602e-43	2.49475300657345e-40	87.6580002811326
203675_at	-2.45282006801198	10.0818883071415	-17.5202932310251	5.08837877115718e-43	3.91840999032421e-40	87.1968197583166
210419_at	-2.53402301628024	3.55244847814151	-17.5017732524668	5.80992848689415e-43	4.41191444473524e-40	87.0654901337341
225681_at	4.606587310367	10.0213997662075	17.4937233220456	6.15470419273598e-43	4.60970481832657e-40	87.0083975747271
203225_s_at	-1.85005696460132	8.25153163023113	-17.4591144519794	7.88624889113679e-43	5.82676565030951e-40	86.7628820656145
205794_s_at	-2.48047316912043	3.06539896028302	-17.4433699209009	8.82800986083459e-43	6.43561918854842e-40	86.6511588076916
201534_s_at	-1.53713581481743	9.8473533452217	-17.440182308026	9.03197505591689e-43	6.49767416029284e-40	86.6285371074501
228568_at	-3.83701000897725	5.83477773033962	-17.430425379085	9.68609249847097e-43	6.87775464095975e-40	86.559289612889
217551_at	-2.72209091037911	3.39163526732547	-17.3868906001704	1.32335932610823e-42	9.2762398916625e-40	86.2502206775002
1552365_at	-4.7744497257022	5.02978490167925	-17.376357161819	1.42718118003716e-42	9.87735835677618e-40	86.1754177734804
218024_at	-1.67119412955369	8.09916260415094	-17.3664870602457	1.53185659827353e-42	1.04692824388257e-39	86.105317701762
201535_at	-1.7185318152636	8.40070253121698	-17.3573022274148	1.63616018056649e-42	1.10440812188238e-39	86.0400777968923
241412_at	-2.54856072477299	3.62116494297642	-17.3158038682435	2.20350400065451e-42	1.46922660043641e-39	85.7452335336403
201744_s_at	2.36556081504271	12.707043844066	17.2877663198625	2.69461324486906e-42	1.77503589353272e-39	85.5459529721017
1565525_a_at	-2.40112075479547	3.63558968062264	-17.2661934279179	3.14592512181843e-42	2.04766019089789e-39	85.3925800176746
1560767_at	-3.25152366610206	3.59337264984434	-17.2389164004626	3.82651945212861e-42	2.46135236523685e-39	85.1986029184038
202734_at	-1.80116186324751	7.83379032403302	-17.1984689762883	5.11647862607856e-42	3.2528310334982e-39	84.9108632359137
225354_s_at	-4.61052145966095	5.97825162573585	-17.1339320659024	8.13555478420421e-42	5.11277537731454e-39	84.451500990277
222693_at	2.35081052636833	6.65292207253774	17.1296352892777	8.39076932929255e-42	5.21324219408035e-39	84.4209064040672
201852_x_at	3.32407730757978	13.0595822349717	17.0676683911421	1.31016743164808e-41	8.04869711520887e-39	83.9795303923308
1565660_at	-2.29798762919601	3.73974971766038	-17.056713445896	1.41759363239128e-41	8.61188131677705e-39	83.9014719350686
202628_s_at	6.04893190088277	7.61706536178302	17.052764795304	1.45844094416137e-41	8.76266578263991e-39	83.8733340737449
218935_at	-2.62358970997805	6.38555430190094	-17.0466410288446	1.52413267185899e-41	9.0578210689011e-39	83.8296942481678
202027_at	1.34395299786228	7.17892440386321	17.0406389145507	1.59139392039923e-41	9.35585619331482e-39	83.786918747565
1565661_x_at	-2.07347035994092	4.25039787158491	-16.8999268477244	4.38300548351851e-41	2.54937047671675e-38	82.7833719720149
212501_at	1.78601231422222	11.8121237425472	16.8553139243511	6.04496924821391e-41	3.47903888048521e-38	82.4649097736011
211668_s_at	4.39363531647399	7.7557624055566	16.8524945306847	6.16906989783669e-41	3.5134780902523e-38	82.4447794344307
204754_at	-3.00329187530153	5.41590989915566	-16.8168980260092	7.97384095480173e-41	4.49453354849262e-38	82.1905759181787
242849_at	-2.03351931427771	3.94948029975	-16.7113260644955	1.70769018693212e-40	9.52734295617484e-38	81.4361648432839
1564190_x_at	-1.37443724204192	3.40464752516509	-16.7056079796976	1.77963865275161e-40	9.82845892315092e-38	81.3952829174284
203417_at	4.05894883590699	7.92369230379717	16.7011288728486	1.83811108307518e-40	1.00498723467135e-37	81.3632576920184
209585_s_at	1.81282799849421	7.04321492432075	16.6852126592117	2.06189306831207e-40	1.11617825257388e-37	81.2494476844059
1566402_at	-2.20872776344697	2.75662741041509	-16.6614264289706	2.44818595265934e-40	1.3122996760946e-37	81.0793322843215
212364_at	2.90220737761224	10.1333304084528	16.6539363411376	2.5842328837981e-40	1.37177604778312e-37	81.0257568743105
218262_at	-2.24795909807985	6.96662361589623	-16.6434384319415	2.78774659182215e-40	1.46557735488342e-37	80.9506609998156
227140_at	5.75283278250686	8.91965794491981	16.6172247043041	3.36878217044289e-40	1.75417300160919e-37	80.7631129928983
224954_at	-1.70070929932175	8.15602792996698	-16.6066781144966	3.63544503868567e-40	1.87516941028433e-37	80.6876444734343
203759_at	-1.67481968088743	4.95444404925943	-16.5670647025573	4.8400637789403e-40	2.47318212255664e-37	80.4041198243536
219100_at	-1.94652917819827	8.21809193232076	-16.5646850061725	4.92401172517765e-40	2.49278093587118e-37	80.3870845559711
221729_at	3.76359992707718	10.4097281752877	16.5567932214396	5.21298212904067e-40	2.61486053124127e-37	80.3305880184556
218473_s_at	1.12625231182661	6.83900609841981	16.447883852891	1.14563194950627e-39	5.69431153084138e-37	79.5505304000075
227703_s_at	-2.92904667605802	4.33655694388679	-16.4315119557079	1.28966324463016e-39	6.35246287388775e-37	79.4332063609167
229802_at	4.30518797162741	6.52373865462264	16.4280519340992	1.32235054861879e-39	6.45531395051182e-37	79.4084091931638
226777_at	4.85777998827039	6.43570741467925	16.3654570108518	2.07993921801929e-39	1.00637767031154e-36	78.9596859276831
221856_s_at	-1.88854773259281	6.41250237838208	-16.3571061420703	2.20953254542983e-39	1.0597034379068e-36	78.899804148947
225032_at	1.82330547702488	9.01996355312264	16.3537296929583	2.26419728143706e-39	1.07647814228323e-36	78.8755914356671
212012_at	3.54311684510658	8.14658243788679	16.3472079585967	2.37364683158297e-39	1.11878569411034e-36	78.8288218655876
220794_at	-3.52158434797019	3.4664887024717	-16.3352525351924	2.58822501212091e-39	1.20949745758727e-36	78.7430792135445
218928_s_at	-1.81889672967851	5.54936457412264	-16.3107879694524	3.08976408443221e-39	1.43163433318925e-36	78.5675976360547
204415_at	4.88787820495143	8.28614070208491	16.2744530142502	4.01974460884462e-39	1.84140992505308e-36	78.3069095384616
201325_s_at	-2.98002255751031	11.4514068648962	-16.2737076549862	4.04150326486272e-39	1.84140992505308e-36	78.3015611342493
202267_at	5.00428775240346	9.03487141720755	16.1928149515355	7.26207966719397e-39	3.28143971738703e-36	77.7209276411756
221204_s_at	-2.04928626514597	3.77642069332075	-16.1811157502812	7.90466166555528e-39	3.54251948003471e-36	77.6369238301289
222686_s_at	-1.60868942766334	7.98536462238679	-16.1335859793604	1.11560552305572e-38	4.9590025994367e-36	77.2955718366266
35148_at	-2.73246422750246	4.64565739835377	-16.1239216489873	1.19657739171017e-38	5.27603781385109e-36	77.2261496598528
225810_at	-1.55209281869368	7.76507346274057	-16.0750683763052	1.70528251176715e-38	7.4589057064695e-36	76.8751470121632
33494_at	-1.66849098542861	7.10905319990566	-16.0642673173945	1.84424849259136e-38	8.00272113749467e-36	76.7975269389801
227626_at	-2.47182614152894	5.28046034334906	-16.0362828377329	2.2593389386391e-38	9.72672098189707e-36	76.5963939771485
206214_at	3.59932444500626	6.9083465330283	16.0255444289669	2.44239490681167e-38	1.04326516820256e-35	76.5192035110755
1553213_a_at	-6.25750302855356	5.88069645271698	-16.0112610532087	2.70909070710236e-38	1.14821344504513e-35	76.4165221651377
218618_s_at	2.09129923659108	9.95302573074528	16.0080324188917	2.77330557721273e-38	1.1663883264162e-35	76.3933105537723
241417_at	-1.58692521274531	3.06873311288208	-15.9927247449528	3.09912206710359e-38	1.29346945815946e-35	76.2832522725358
202627_s_at	5.69060667166401	7.37667061237264	15.9256030093607	5.04456383163877e-38	2.08948126890038e-35	75.8005321943338
222449_at	3.58328475879694	8.23482163950472	15.8862468033804	6.71314381419083e-38	2.75970780481867e-35	75.517396036548
242626_at	-2.49620674079521	3.94565529501887	-15.8620133492441	8.00490969772346e-38	3.26618237106739e-35	75.3430208026568
202369_s_at	1.95050320764098	7.61671792166981	15.8568211517388	8.31253894549055e-38	3.34565764584436e-35	75.3056561812143
222433_at	2.57144217507411	9.97434602672642	15.8566632945177	8.32207480264897e-38	3.34565764584436e-35	75.3045201741068
212488_at	4.119227282936	8.67553778635849	15.8252769723693	1.04530114399412e-37	4.17166715677945e-35	75.0786290086493
229732_at	-1.77619403959588	6.51300157655189	-15.8183063065762	1.09959626803259e-37	4.35655260541174e-35	75.0284543959501
230319_at	-2.65227268179707	3.95019831829717	-15.7998730619023	1.25716659763654e-37	4.94500602343727e-35	74.8957623417585
213869_x_at	2.98571973420639	6.95778129913679	15.7822715958651	1.42867628700667e-37	5.5694674094366e-35	74.7690441749185
212272_at	-2.12404442054451	2.98219876941509	-15.7815395258128	1.43629612204949e-37	5.5694674094366e-35	74.7637734983473
217508_s_at	-2.57433973730552	5.29072159611792	-15.7333311449603	2.03888893204728e-37	7.85044030702009e-35	74.4166383172985
217846_at	-1.1544437166334	10.5719619262453	-15.721441803945	2.22291893126688e-37	8.49916731237878e-35	74.3310115679982
210398_x_at	-3.41833372038124	4.47043122075	-15.7181725176772	2.27637564827918e-37	8.64311378956e-35	74.3074652269505
204647_at	2.48365749559149	6.8022630515	15.7137399791293	2.35091337416478e-37	8.86456474016961e-35	74.2755401086331
203467_at	-1.49824250894717	6.69653223187736	-15.6967646109475	2.65967049153658e-37	9.960101652381e-35	74.1532685354537
227491_at	-1.38915200587744	2.99383641044811	-15.6657957719772	3.33126441619104e-37	1.23902640785881e-34	73.930173736819
224685_at	-1.51084486377698	9.78841252815094	-15.652528663843	3.66862849757095e-37	1.35528556151819e-34	73.8345878508404
232859_s_at	-1.302328331734	4.0094617138066	-15.6490500475105	3.76260763129749e-37	1.37968293394658e-34	73.8095242266726
226597_at	-1.94978287133267	2.84798136048585	-15.6482290016253	3.78513836473686e-37	1.37968293394658e-34	73.8036084763042
228346_at	-2.27791225654065	3.46291005449528	-15.6452312813547	3.86855278077191e-37	1.40074916085234e-34	73.7820092590501
1557016_a_at	-2.41209084475915	3.26436506495755	-15.6306101014436	4.30253267236853e-37	1.54763798593256e-34	73.6766555109544
1569607_s_at	-5.3750059214688	6.76381754174528	-15.6293401247909	4.34245273237602e-37	1.55178825583437e-34	73.6675042306252
209955_s_at	4.73606976564418	6.64479494507547	15.6282956091258	4.37556336013695e-37	1.55346705659408e-34	73.6599775450961
214665_s_at	-1.02582224973786	10.483849837566	-15.6260868913406	4.44641294647561e-37	1.56843630870035e-34	73.644061585769
202727_s_at	1.28260375947039	11.6655802423585	15.5923693363058	5.68211654686631e-37	1.99147257820459e-34	73.4010706738264
219824_at	-1.6169613109336	2.97613017846226	-15.5824733396413	6.1062013121686e-37	2.12647488371222e-34	73.3297454481036
200665_s_at	2.66929570120612	12.1426909125283	15.5751087467083	6.44223441144059e-37	2.22929852180705e-34	73.276662899045
208850_s_at	3.41087725250113	6.79563497034906	15.5687327006502	6.74807205446871e-37	2.31666535024643e-34	73.2307039775789
241782_at	-1.59804720458882	3.28425785012736	-15.5680949602931	6.7794504991208e-37	2.31666535024643e-34	73.2261070242392
209613_s_at	-4.24925937601278	4.42643630964151	-15.5544394363179	7.48750743546108e-37	2.54272962132816e-34	73.1276718302029
212489_at	4.02003514600173	8.28438729399528	15.5488625758237	7.79753680875282e-37	2.63166867295408e-34	73.0874693342776
202643_s_at	2.68010011163726	9.12320539795283	15.5358950364158	8.56900518865757e-37	2.87429667907885e-34	72.9939845156609
201560_at	1.52038948931178	10.8020878257264	15.5198815493007	9.62788899532012e-37	3.20978555377517e-34	72.8785326818657
212510_at	-3.42848423855902	6.73046724287264	-15.5073549207575	1.05466952797502e-36	3.49479129951722e-34	72.7882135580661
209935_at	1.74683721585589	6.94665369392925	15.4978111971694	1.13051684862459e-36	3.72355474087646e-34	72.7193979754209
209612_s_at	-4.15504617559215	4.0223754237783	-15.4942885663263	1.15987131588596e-36	3.79736312551288e-34	72.6939970321746
1553212_at	-5.17272021263286	8.62419239654717	-15.4899429768547	1.19713650175516e-36	3.8960379900871e-34	72.6626613133827
211725_s_at	2.26186230307039	6.93861211704717	15.4800555775375	1.28645023819643e-36	4.16193294517098e-34	72.591361581148
213895_at	-3.48931779140332	5.9559364744717	-15.4782267101069	1.30368695571781e-36	4.19288731199243e-34	72.5781729346108
203908_at	-2.20378153845043	3.05168651211792	-15.4729481680769	1.35474320973933e-36	4.331613157456e-34	72.5401067507735
217914_at	-1.61227214030086	7.51072091593868	-15.4702826544498	1.38128060061052e-36	4.39078586269651e-34	72.5208840475594
214364_at	-1.1639090478153	5.23657444390566	-15.4609203382548	1.47868049380659e-36	4.67322867045522e-34	72.4533645488071
229740_at	-3.51018021185136	4.94960441223113	-15.4580508998115	1.5098865800734e-36	4.74442808997203e-34	72.4326700303055
244620_at	-2.50744267809474	2.89964072925472	-15.4489778033521	1.61296212178841e-36	5.0393545147875e-34	72.3672326232856
227697_at	3.09247900482807	8.72843871458019	15.4356869911276	1.77679870910841e-36	5.51968576252855e-34	72.2713710287672
203085_s_at	2.5779807043501	7.57554904125943	15.4262663462861	1.90291626317367e-36	5.87807608412544e-34	72.2034199315798
216010_x_at	-3.15332778939654	3.88655489391038	-15.4232345474879	1.9453795945521e-36	5.97548479394022e-34	72.1815509488488
226184_at	2.00329142730433	8.71241429315094	15.4105329210865	2.1338331491803e-36	6.51772778946552e-34	72.0899282572432
204345_at	2.08397738493785	8.14541572509434	15.4049094843536	2.22300083357457e-36	6.75236503198275e-34	72.0493621371201
200600_at	1.76425551975436	11.6602578006509	15.392277617966	2.43712813119201e-36	7.36187737971951e-34	71.9582351738145
211924_s_at	3.02537645730818	7.38585975758019	15.3865261561568	2.54134564180012e-36	7.63450950359458e-34	71.9167421268565
207467_x_at	-1.25156210713507	11.32802745	-15.3834913977754	2.59812132555334e-36	7.76241986200159e-34	71.8948478997978
205530_at	-1.66749439717845	7.31337708764151	-15.3798034537081	2.66882816913577e-36	7.93033587758141e-34	71.8682408798509
239349_at	-2.40841271292708	3.67041024194811	-15.3621908204072	3.03398772822782e-36	8.96666373193815e-34	71.7411669778885
228400_at	-3.28863827166374	5.31804381291981	-15.3458251891936	3.41796440993319e-36	1.00471615114568e-33	71.6230814639976
217312_s_at	2.69275489238044	7.42488085118396	15.3395169152352	3.57863485220146e-36	1.04086510536819e-33	71.5775621868609
209600_s_at	-1.40549947400146	8.41619924178774	-15.3390276525736	3.59140759577264e-36	1.04086510536819e-33	71.5740317120411
202234_s_at	3.55331371752708	6.44979029039623	15.3386309581444	3.60179722059665e-36	1.04086510536819e-33	71.5711691958146
204817_at	-2.14969267235901	6.44393788983962	-15.3375669502288	3.62981286544466e-36	1.04086510536819e-33	71.5634913736279
244119_at	-1.53880578587917	3.4057243689717	-15.3366728923899	3.65352218235639e-36	1.04086510536819e-33	71.5570398752038
226423_at	-1.71224759500559	5.69950135041981	-15.3366111900899	3.65516415602548e-36	1.04086510536819e-33	71.5565946320954
221730_at	3.75807278221052	10.210807358	15.3339582838975	3.72646398223256e-36	1.05567056076977e-33	71.5374511814798
208908_s_at	-1.40170242683899	11.2269289208915	-15.3252928077983	3.96919891510781e-36	1.11863892104907e-33	71.4749193652554
209900_s_at	2.98098902005443	7.42780696036321	15.3217902033487	4.07174597628838e-36	1.13807531857812e-33	71.449643227499
242417_at	-2.51856902816221	5.30598974257075	-15.321519045003	4.07979446623341e-36	1.13807531857812e-33	71.4476864295099
229554_at	2.96028537217552	7.3454455712783	15.3074753192478	4.51914718686646e-36	1.25423539310621e-33	71.3463377309205
234998_at	-1.88058061849049	6.96996213039623	-15.3037907761701	4.64205792586353e-36	1.28184099543731e-33	71.3197466950491
242766_at	-1.7474294559143	2.8829883850566	-15.2682020274833	6.01568449740273e-36	1.65280175826882e-33	71.0628853942619
225795_at	-1.37142150513174	9.67801656824057	-15.2613469457218	6.32369402913577e-36	1.72873985521499e-33	71.0134047743942
228885_at	-4.34421102444658	6.73482124013208	-15.2582890580082	6.46613168384967e-36	1.75888432743523e-33	70.9913322286691
212365_at	3.14467976725509	8.64818424066981	15.2492060085345	6.90843430365195e-36	1.86989428491173e-33	70.9257671195279
202897_at	1.93719718334557	7.50474281199057	15.2382081539272	7.48468781207719e-36	2.00904286907643e-33	70.8463771118801
1553991_s_at	-1.82782965026507	3.07240827065094	-15.2380005259507	7.49601728928378e-36	2.00904286907643e-33	70.8448782796404
210809_s_at	5.03886326550246	11.2939971421085	15.2331452062233	7.76590156153994e-36	2.06289185504065e-33	70.809828187852
219747_at	-2.50331411329953	3.49440261734906	-15.2330304694329	7.77239546663692e-36	2.06289185504065e-33	70.8089999060697
203693_s_at	1.34112214564085	7.14617300624057	15.2251988177401	8.2287396643904e-36	2.17346058526833e-33	70.752462577974
207519_at	-1.9105968956008	2.64327287590566	-15.2234896054431	8.33184467591119e-36	2.19011349834348e-33	70.740123414852
1555778_a_at	5.35286138795222	9.73686815647642	15.2112460468113	9.10919521271957e-36	2.38299161844709e-33	70.6517322921878
225059_at	1.56764911916526	7.76064319710849	15.2009837077915	9.81638422022024e-36	2.55576574876448e-33	70.5776413042745
202088_at	1.44316977033906	11.3070898337264	15.1815506398098	1.13095112558928e-35	2.93055700434094e-33	70.4373328532465
240113_at	-2.24764712905536	4.21432512670283	-15.1749850021118	1.18637094805531e-35	3.05966186721339e-33	70.3899261663859
222647_at	-1.65735762216673	6.53618588140094	-15.1677059336586	1.2509943169053e-35	3.21117907402804e-33	70.3373669202211
215489_x_at	2.92456441057325	5.47991815421698	15.1604504417153	1.31891294430765e-35	3.36969930981406e-33	70.2849765751777
202859_x_at	5.57318955479854	9.17712823039151	15.1415561828909	1.51360201980612e-35	3.84912513641395e-33	70.1485390269917
225102_at	-2.52890847525416	7.76423615394811	-15.1247661168018	1.71061060773283e-35	4.32998310082373e-33	70.0272887326207
211882_x_at	-3.25682864906108	4.0806469005	-15.1200035264346	1.77102615990202e-35	4.46225139597434e-33	69.992894210969
215516_at	-2.61388545908596	3.65103011706132	-15.1169614244437	1.81072913044883e-35	4.54135849574725e-33	69.9709244453973
210399_x_at	-3.46005276649448	5.80455650516038	-15.099761154439	2.05255859456305e-35	5.12436717615227e-33	69.8467016475771
238440_at	-1.77131722227319	4.19273712660849	-15.0957645659999	2.11322595898271e-35	5.25184678669907e-33	69.8178367261283
205200_at	-3.71378855169794	7.26149551512264	-15.0612701661435	2.71729804728571e-35	6.72254618711973e-33	69.5686895550783
209980_s_at	-2.1510759079183	6.58672814480189	-15.0554077379992	2.83593194848855e-35	6.98444050827078e-33	69.5263435894174
206605_at	-5.27523154282156	5.65300504124528	-15.0511282623813	2.92579185799086e-35	7.17343810922199e-33	69.4954312591119
214858_at	-2.00716084403526	3.25235927910849	-15.0287738577254	3.443609946746e-35	8.37423887888637e-33	69.3339502063754
201505_at	2.1301488841143	9.70374235746698	15.0286711654728	3.44618883904789e-35	8.37423887888637e-33	69.3332083659037
1569064_at	-1.36365604056514	2.79078447741981	-15.0266879355529	3.49637403384072e-35	8.4363951674391e-33	69.318881630903
211885_x_at	-3.2005182687678	4.77344240757547	-15.0264427990054	3.50262771469351e-35	8.4363951674391e-33	69.3171107733202
205969_at	-3.49190188704897	3.78238393893868	-15.0149744696645	3.80805222364292e-35	9.13180944419634e-33	69.23426257308
225288_at	2.69868309748383	7.24692768473113	15.0127440109551	3.87047885457228e-35	9.23551232274846e-33	69.2181492302159
225817_at	-4.07780949381823	4.96169073158491	-15.0122274944	3.88508062959697e-35	9.23551232274846e-33	69.2144177821112
210933_s_at	2.28037686705815	8.85796583751887	15.0037189513071	4.13370209505315e-35	9.78398969900567e-33	69.1529490979941
218843_at	-1.53490432939614	3.42538600177358	-14.9999663963445	4.2483515259799e-35	1.00120094690927e-32	69.1258388637286
221404_at	-4.33465059715915	4.68831755843868	-14.9915047335832	4.51868480024167e-35	1.06033944829705e-32	69.064706764683
41644_at	-2.55781874364924	8.08666540728302	-14.9568885614636	5.81595710089424e-35	1.35892074568971e-32	68.814604251999
218485_s_at	-2.09308708589314	4.56242983015566	-14.9503427720733	6.10026885233078e-35	1.41928595532419e-32	68.7673082224924
202368_s_at	2.272371907099	6.52410482934434	14.9422555529508	6.47080468400665e-35	1.49911544956807e-32	68.7088736269351
55616_at	-1.6353119032012	6.06804761525943	-14.9305222060751	7.04878870334796e-35	1.62067701035025e-32	68.6240916281047
203574_at	2.04323462258177	8.33886020733019	14.9304053218523	7.0547988745013e-35	1.62067701035025e-32	68.623247041708
212110_at	2.46924632419282	8.69185015411792	14.917527905089	7.74934529997656e-35	1.77278432751556e-32	68.5301954284076
225794_s_at	-1.25632132057898	9.10217203102358	-14.9163985696634	7.81342535019734e-35	1.77999596259183e-32	68.5220347633292
213050_at	-3.11528589936208	3.29184528974528	-14.9038271367631	8.5635562755778e-35	1.94279020484322e-32	68.4311911181156
202351_at	1.67119308189794	11.8474239859953	14.8978647960215	8.94410322131544e-35	2.02073902324554e-32	68.3881051215404
205765_at	-3.63332186357951	5.62773061145283	-14.8818941950098	1.0048858364684e-34	2.25781933795148e-32	68.2726929254464
201645_at	3.19922743538097	10.7112392274906	14.8815236700224	1.0076047891361e-34	2.25781933795148e-32	68.2700152613537
228653_at	-2.90265048939095	5.02819324320283	-14.8789265495097	1.02687043160167e-34	2.29159758562536e-32	68.2512466492856
211465_x_at	-2.92083658178377	7.22165661907075	-14.8451936451121	1.31327728562686e-34	2.91883884518896e-32	68.0074592489141
201020_at	1.30031559699029	8.29760687148113	14.8427064370096	1.33731698643142e-34	2.96023507016752e-32	67.9894835161661
244604_at	-1.41127337595582	2.76824791658491	-14.8343297989884	1.4215647115888e-34	3.12534044698319e-32	67.9289425765533
218368_s_at	3.60543107930779	7.64607174827358	14.8341589185316	1.42333748751498e-34	3.12534044698319e-32	67.9277075518278
205828_at	6.65599485633772	8.43263120827359	14.8326906537414	1.43866121951353e-34	3.13701313368293e-32	67.9170957685224
222581_at	1.86869483172681	8.15054289354245	14.8325508789499	1.44012857165874e-34	3.13701313368293e-32	67.9160855541115
205319_at	-3.90467621048982	6.14432698543868	-14.7961060784366	1.87863542789445e-34	4.07596793730672e-32	67.6526731878451
224818_at	-2.10536223366747	8.12284232602359	-14.795128756558	1.89207500190938e-34	4.0889012146006e-32	67.6456091342777
226022_at	-2.4054729328986	9.40260356135377	-14.7833240532164	2.06220705402427e-34	4.43902246766838e-32	67.5602840699278
236225_at	-3.07280322489754	4.85417463442925	-14.7809997065223	2.09746743536154e-34	4.4972169422899e-32	67.5434833413983
210868_s_at	-2.49130032799801	5.17682363020283	-14.7781580164702	2.1413962782503e-34	4.57347037161465e-32	67.5229430805114
208851_s_at	2.76187477974145	7.28786195536321	14.775921579142	2.17661486826718e-34	4.63059991916374e-32	67.5067776239586
222773_s_at	-3.29140071646361	5.58270228607547	-14.7627893207027	2.39542342773548e-34	5.07634790354408e-32	67.4118534983484
225548_at	-2.56060526152868	5.73992861318868	-14.7384786140889	2.86020259320856e-34	6.03789871751653e-32	67.2361223472796
224773_at	2.85439375639534	5.99545905039151	14.7356895900862	2.91898867889072e-34	6.13829638532116e-32	67.215961295432
236444_x_at	-3.26996832351737	5.90469855448585	-14.7245916008389	3.16512721554496e-34	6.63039580497781e-32	67.1357362333918
209155_s_at	-1.33528015832735	10.3912273660849	-14.7090987839135	3.54383808524496e-34	7.3953949355255e-32	67.0237395570176
221656_s_at	-1.43394117338656	6.63757995939623	-14.7055632178389	3.6364283503236e-34	7.5597612187811e-32	66.9981807874917
224859_at	1.89144489653081	7.22965552202358	14.6836890953869	4.2655647771023e-34	8.83408159803288e-32	66.8400488448969
202582_s_at	-1.36238828612042	10.8901926269104	-14.6716553614258	4.65696155087955e-34	9.60827821865431e-32	66.7530527813703
206025_s_at	4.13155828834171	7.14133739166038	14.666018966952	4.85244335761109e-34	9.9739601720822e-32	66.7123048400327
213236_at	-2.23799340024018	8.26817762590094	-14.6523276242988	5.3621550272735e-34	1.09803680193325e-31	66.6133229592042
204168_at	-1.70127696294252	9.09290770731604	-14.6421564615455	5.77518076174407e-34	1.17820152294163e-31	66.5397892185241
236251_at	1.87713860685389	8.94421915246698	14.6360553623037	6.03804620042348e-34	1.22724972493737e-31	66.4956801039534
203561_at	2.31763884917751	7.74230229217453	14.6270629948688	6.44745440234278e-34	1.30560951647441e-31	66.4306674257686
225520_at	2.54349340731125	7.43421191562264	14.6201769828368	6.7796369879487e-34	1.36781052515164e-31	66.3808827561018
212473_s_at	2.79849236689806	8.36055481656132	14.617117947932	6.9326451224885e-34	1.39353813261786e-31	66.3587663464215
203313_s_at	1.90891682917286	8.82275466227359	14.606423816357	7.49520451616956e-34	1.50110002535374e-31	66.2814486586361
212441_at	-1.23207754220186	8.59979630821226	-14.5730788495718	9.55960124693926e-34	1.90755911743213e-31	66.0403621124462
226237_at	4.17211667625975	7.54930680298113	14.5685109524785	9.88356865720643e-34	1.96503315030095e-31	66.0073353183559
240120_at	-2.44648648641291	4.24061055873113	-14.5626118324358	1.0318249681891e-33	2.03793929673674e-31	65.9646833348126
214156_at	-2.16215185157272	4.00130446890094	-14.5625246698915	1.03248136295579e-33	2.03793929673674e-31	65.964053128196
244056_at	-2.58694801919508	3.45829011358962	-14.5313111605757	1.29654720425324e-33	2.54995389901244e-31	65.7383691120633
237030_at	-2.13921851302874	2.8942057467217	-14.5229317182545	1.37828998831569e-33	2.7010037674251e-31	65.6777821351837
228335_at	-2.9174527450853	5.7250328610566	-14.5045073914888	1.57660523868921e-33	3.07860326519045e-31	65.544565244006
205622_at	-1.34478371306228	5.4172410001934	-14.5006456527178	1.6216606727707e-33	3.15531307059565e-31	65.5166428126205
212586_at	-1.35548920891417	11.3104633464623	-14.4964713011894	1.67181275451223e-33	3.2413603671261e-31	65.486459962384
202236_s_at	3.1843028109867	8.67390581691038	14.490208516856	1.74998023354659e-33	3.38092470915758e-31	65.4411764828329
210511_s_at	5.50312863411629	7.29513624301887	14.4847831650655	1.8206440399213e-33	3.50506031277103e-31	65.4019480092728
211689_s_at	-3.49256382664671	4.20730109063208	-14.4811141126252	1.87004299529114e-33	3.58752985149274e-31	65.3754185567724
202644_s_at	2.14801883047105	9.97351874887736	14.4785694902613	1.90508799281348e-33	3.64198202821948e-31	65.3570193850647
221898_at	3.11712416277845	8.57365538998113	14.4456349975259	2.42258584098604e-33	4.61515264306312e-31	65.1188814148574
215237_at	-1.69988211946361	3.35603911037264	-14.4411725896852	2.50276407206546e-33	4.75134116806177e-31	65.0866151058192
209934_s_at	1.44303910842315	7.06064986596226	14.433347027196	2.64983019861677e-33	5.01313031520317e-31	65.0300307764635
201761_at	1.27808257692136	9.91017421396226	14.4276760885015	2.76177628929764e-33	5.20690064197753e-31	64.9890258428253
240734_at	-1.86378120442116	3.16234827514623	-14.4108932498285	3.12155635408442e-33	5.8649860364112e-31	64.867673753278
205483_s_at	3.98179896095981	10.6742068173066	14.3851505996742	3.76657409208144e-33	7.05265200289565e-31	64.6815354925069
226658_at	3.79391773736194	5.79673498520283	14.3842893834848	3.79031762599547e-33	7.07288792495913e-31	64.6753082680252
220137_at	-1.46229886641969	3.27108021826415	-14.3771655241774	3.99254898034924e-33	7.42491889457805e-31	64.623797555638
225958_at	-1.35108929363965	6.28644313936792	-14.3705211840075	4.19088123619984e-33	7.76733666404157e-31	64.5757541469835
204284_at	-4.69115221953054	7.41727619109434	-14.3642686713062	4.38650662590203e-33	8.10244087064843e-31	64.5305439714927
224836_at	-2.4418791761948	8.42629166811321	-14.3469572589007	4.97710055448198e-33	9.16238965711456e-31	64.4053702309988
206858_s_at	3.71755547425762	5.68578614508491	14.3355860185672	5.40767152054261e-33	9.92162551629756e-31	64.323148402134
226372_at	2.82225472824644	6.73735445669811	14.3332135263375	5.50209887367558e-33	1.00611122380673e-30	64.3059936971954
218885_s_at	-3.60166168010472	6.80804787098585	-14.3179057248828	6.15228563435646e-33	1.12125405686147e-30	64.1953083813302
229130_at	-2.4094092665658	4.88903873025472	-14.3005904268702	6.98080861944464e-33	1.26802561883102e-30	64.0701083576503
203643_at	1.48922410356181	6.05201768441038	14.2956126620635	7.23901293035466e-33	1.31057295353358e-30	64.0341163035788
227357_at	-1.15487807153173	8.55880623116509	-14.2909691767249	7.48847994180824e-33	1.3512628409847e-30	64.0005413590903
221538_s_at	1.76274377345549	8.65489093251887	14.2737759972893	8.48936644047354e-33	1.52682930964767e-30	63.8762259800683
239135_at	-1.35927027844192	6.41045885051415	-14.2677308007029	8.87219606718594e-33	1.59045022942095e-30	63.8325164508323
213174_at	-2.88347055791364	5.97783328478774	-14.2570343254691	9.59236410174136e-33	1.71146208249677e-30	63.7551764718997
232802_at	-1.66896533627878	4.62177996389151	-14.2567846334729	9.60985568041169e-33	1.71146208249677e-30	63.7533711012312
204470_at	4.18151071625443	7.78920336583019	14.2515572454389	9.98346038877795e-33	1.77222628817024e-30	63.7155751162305
229860_x_at	2.00310248315276	6.44413225989151	14.2315536468022	1.15522545916191e-32	2.04186819465704e-30	63.5709429166269
217820_s_at	2.45874803287412	9.21467832313679	14.2312589334147	1.1577121908435e-32	2.04186819465704e-30	63.5688120647593
1559942_at	-1.50136364883207	3.51641618765566	-14.2238697714674	1.22184043295613e-32	2.14804262610535e-30	63.5153867375515
217733_s_at	0.791573150908849	14.420160330566	14.2102037195948	1.34994931177381e-32	2.36565636606515e-30	63.4165789675634
223266_at	-1.2479146522817	6.54934320452359	-14.1941701094028	1.51747569243692e-32	2.65073429661305e-30	63.3006549714871
239859_x_at	-0.879785600702062	5.94675420513208	-14.1912247203631	1.55043818078972e-32	2.69968813804707e-30	63.2793598256164
55093_at	1.4759953777477	6.31492408016038	14.1711571844423	1.79489644520293e-32	3.11542740131651e-30	63.1342734157944
200941_at	-1.11833388602116	9.92956353703302	-14.1704693156431	1.80392683536529e-32	3.12119302922776e-30	63.1293002451401
227750_at	-1.67073494022528	5.91165284595755	-14.164321050577	1.8866863631235e-32	3.25408759948825e-30	63.084849541441
202246_s_at	1.05933784355982	9.0834107380566	14.1533422711011	2.04402248373208e-32	3.51436884585067e-30	63.0054759989779
204214_s_at	1.7738680960994	7.31884389399528	14.1448355204905	2.17489738630399e-32	3.72766503436271e-30	62.943975270511
214234_s_at	-3.83470738606667	5.58859853241981	-14.1412156093113	2.23309988565195e-32	3.81546050775063e-30	62.9178048218401
242542_at	-1.53727968054597	2.92320394536321	-14.1376934572303	2.29122499192161e-32	3.90257714745527e-30	62.8923412472797
204715_at	2.36076631959454	6.34391183721226	14.1297198483055	2.42846106664866e-32	4.1234816403421e-30	62.8346960763795
225105_at	2.7749526272845	8.67564590652358	14.1161035470903	2.68208255078042e-32	4.54002673262908e-30	62.7362585224873
209368_at	-2.8553525070515	4.54796812030189	-14.1101252687274	2.80164484459703e-32	4.72777567525749e-30	62.6930398082942
217882_at	-0.948177352428612	9.45961079918396	-14.1020575029334	2.97148733461835e-32	4.99895600062333e-30	62.6347161741704
223075_s_at	-3.45769837899495	6.65105251255189	-14.0897618403702	3.25034316210469e-32	5.43810313072185e-30	62.5458295057665
38158_at	-2.04450080344844	6.89797405147641	-14.0896743501813	3.2524183333261e-32	5.43810313072185e-30	62.5451970357582
204393_s_at	-3.81251390881424	6.46060001715566	-14.0876223210823	3.30147190750063e-32	5.5032919677621e-30	62.5303628615438
230043_at	-2.04649447725536	3.44425186985849	-14.0858659813622	3.34404411372185e-32	5.55731343215022e-30	62.5176662716287
215446_s_at	3.28590706012801	7.97986580157547	14.0812657167486	3.45817026726251e-32	5.72955937462357e-30	62.4844110988368
209295_at	1.47515859824617	9.24296716266038	14.0768086732129	3.57245612091267e-32	5.8896149258629e-30	62.4521914994588
202185_at	1.80536636134065	7.61419869573113	14.0766605448544	3.57631852837034e-32	5.8896149258629e-30	62.4511206957671
237077_at	-1.88470582462781	3.68830393110377	-14.0705493189892	3.73935967634863e-32	6.13962433346431e-30	62.4069435380482
201324_at	-2.00147685922289	13.3512553453774	-14.0591486495363	4.06364106309119e-32	6.63921463505786e-30	62.3245309642192
207802_at	-7.34361649338218	6.63333781268396	-14.0590042750455	4.0679230045622e-32	6.63921463505786e-30	62.3234873275008
206026_s_at	3.61141816475595	7.00536892402358	14.0320668862748	4.95118888824249e-32	8.05673370430531e-30	62.1287702515518
235546_at	-1.54042350101237	4.1511543710566	-14.0248532783173	5.21868755920599e-32	8.46681727891951e-30	62.0766282625217
224905_at	-1.12062047868742	7.89904794815094	-14.0227318003323	5.30007256368713e-32	8.57341619584598e-30	62.0612937571709
209365_s_at	-3.15889705107478	10.273555659967	-14.0211595293036	5.36120623546732e-32	8.64672421605238e-30	62.0499290793441
219066_at	-1.48627783627398	4.68834475641981	-14.0071754802496	5.9369182666979e-32	9.54708841857964e-30	61.9488511991651
211712_s_at	-4.15863251755436	4.69150212382547	-14.0040293203275	6.07473434046473e-32	9.7400615854812e-30	61.9261108741761
212594_at	-1.64209841775729	8.72098550338679	-13.9917958994971	6.64169653567076e-32	1.06179753826842e-29	61.8376895431672
216333_x_at	-3.5956434828648	5.59383257516509	-13.970032124503	7.78426644507788e-32	1.2408302270689e-29	61.6803898148828
226893_at	1.90739460843739	6.88190042667453	13.9597458988046	8.39071826993068e-32	1.33361198083855e-29	61.6060477295139
207059_at	-3.15142133959521	4.50852627451887	-13.9569951100026	8.56075555106381e-32	1.35669365146207e-29	61.5861671226275
216074_x_at	-1.19846320806161	2.61681927821226	-13.9515799777219	8.90561772167404e-32	1.4072677714813e-29	61.5470310307043
200039_s_at	1.17194606986134	10.5744710883019	13.9495796107217	9.03649439541325e-32	1.42383380711591e-29	61.5325741565385
225671_at	-3.18010392909115	5.88847884877358	-13.9480798689911	9.13587663657043e-32	1.43535648018531e-29	61.5217354002068
222234_s_at	-1.54337514770033	3.03279446192453	-13.9440881086672	9.40575253583699e-32	1.47352297964724e-29	61.4928868040456
210155_at	-2.19268457130406	3.19179204606604	-13.9395022352549	9.72564692690034e-32	1.51928498779507e-29	61.4597448614723
221799_at	1.29039311675768	6.26917612817924	13.9207318879757	1.11524097390463e-31	1.73720228627452e-29	61.3240959949909
218684_at	1.54512568205788	9.1073638007217	13.9150567965183	1.16236518311658e-31	1.80546353371873e-29	61.2830846653129
224674_at	2.00113425300945	5.18761771591509	13.9097384337568	1.20833244243809e-31	1.87154607054682e-29	61.2446517770055
222450_at	3.2420967891867	8.29955706919811	13.9007583261612	1.29011059669114e-31	1.99256488344882e-29	61.1797586357971
211356_x_at	-2.5946556412869	4.05578567702358	-13.889927511497	1.39613660125206e-31	2.1502470048861e-29	61.1014936763765
213900_at	-2.23989052583726	3.33672975408019	-13.8843410008969	1.45418585999611e-31	2.23335988469908e-29	61.0611256447452
219230_at	-2.45179406339481	3.72097916122642	-13.8749687558843	1.55704247322978e-31	2.3846301743372e-29	60.9934033041511
211343_s_at	2.39949004817685	5.28366248013679	13.8739926469704	1.56816448536985e-31	2.39495511836862e-29	60.9863501954642
226823_at	-1.19667603807265	8.72013806816981	-13.8708837523439	1.60411998890656e-31	2.44304346499905e-29	60.9638862571345
227599_at	1.69224744337391	6.65894393273113	13.8694560087122	1.62090737211234e-31	2.46175307139561e-29	60.9535698742858
228600_x_at	-2.20431433276087	4.5990993590283	-13.8617306299003	1.71483549104103e-31	2.59719197985231e-29	60.8977496524885
228469_at	-2.47866101964564	4.85633086841038	-13.8588283429027	1.75151202293277e-31	2.64541215065882e-29	60.8767792987505
206093_x_at	-3.29280725031417	5.68208746262736	-13.8537657124875	1.81737589026507e-31	2.73732856199015e-29	60.8401998801815
211026_s_at	-2.56247302790766	8.52452916763207	-13.8496941718423	1.87213773653371e-31	2.81206403145551e-29	60.8107818377216
205489_at	-3.64212748060532	4.19940124307075	-13.8489613067805	1.88216845263366e-31	2.81938520952727e-29	60.805486714623
210085_s_at	-4.00802241090832	4.71715089228302	-13.846558825477	1.91542945302075e-31	2.86136899846747e-29	60.7881282973693
223612_s_at	-1.30724850039295	2.72555831025943	-13.8438741457061	1.95329293914722e-31	2.90998069340256e-29	60.7687310794788
201612_at	-1.46256195972189	10.0662740479717	-13.8410287160484	1.99424061197986e-31	2.96291047445649e-29	60.7481725823935
241987_x_at	-3.70054408613453	5.07839104607076	-13.8366651270394	2.05870875928821e-31	3.05040383235997e-29	60.716645569184
232472_at	2.18314352206374	5.22049927847642	13.8283900161945	2.18674271081468e-31	3.23135561388628e-29	60.6568588381331
1555736_a_at	1.5995499729984	7.4496843192217	13.8221015555723	2.28933534594651e-31	3.37383854554247e-29	60.6114264041305
230147_at	3.14853054849075	6.80889405658491	13.8166126069611	2.38280926390873e-31	3.5021531318336e-29	60.5717709265785
204858_s_at	2.47214219877365	8.22174967033962	13.8159338077888	2.39463082352265e-31	3.51009223260324e-29	60.5668669171988
227534_at	1.66208965383366	7.11703249922641	13.8145520747561	2.41887569291678e-31	3.5361504949258e-29	60.5568845676043
224681_at	1.47455624872987	7.71373836879717	13.8126634417794	2.45241238953243e-31	3.57561726393828e-29	60.5432401799135
211355_x_at	-2.30149034639841	3.59335155415094	-13.8100464923416	2.49965145655316e-31	3.63479902625117e-29	60.5243342154218
236449_at	-3.45367806344711	6.51848227665566	-13.8091689157564	2.51569555207158e-31	3.64551131324563e-29	60.517994259807
218364_at	-1.18545926173706	7.78785259131132	-13.8089151839794	2.5203535005155e-31	3.64551131324563e-29	60.5161612056346
1552463_at	-4.92473542774052	5.02578907678302	-13.8085507466325	2.52705884357544e-31	3.64556575916853e-29	60.5135283751117
231823_s_at	1.8543818323312	7.81264705334434	13.7956619078001	2.77602722604354e-31	3.99419180484027e-29	60.4204165288896
204867_at	-2.78637612821877	5.69467018411321	-13.7944442837892	2.8007790901572e-31	4.0192282612689e-29	60.4116203346396
208301_at	-1.14411149190565	3.87826461579717	-13.7913729952009	2.86419668101603e-31	4.09947522341758e-29	60.389433297781
225258_at	2.32742832760119	8.38160793056132	13.7786143288601	3.14338065337777e-31	4.48731950975012e-29	60.297266809791
237737_at	-1.66114161845842	2.91022231689151	-13.7746912835988	3.23457392239795e-31	4.60547732310177e-29	60.2689281415244
1558836_at	1.63209594224711	4.93841546567453	13.7660479856793	3.44493206281135e-31	4.89225092296651e-29	60.2064933444826
204242_s_at	-1.28779757278044	5.85431078625943	-13.762556999212	3.5337227253114e-31	5.00534430068395e-29	60.1812767335883
233330_s_at	-1.74258361043673	4.17297763954717	-13.7600011497704	3.60017599152345e-31	5.08629515081511e-29	60.1628151282526
212593_s_at	-1.36389381757153	11.1244224284811	-13.7533961762463	3.77775101762974e-31	5.3234158991986e-29	60.1151063132203
202403_s_at	2.50480596411044	13.1846299419717	13.7504329898403	3.860235955874e-31	5.42566583258125e-29	60.0937030726865
201564_s_at	2.47726070722182	8.45591766784906	13.7474232135173	3.94586087772697e-31	5.53179342281339e-29	60.0719635308283
218231_at	-1.36583513248091	10.451395092066	-13.7418810702947	4.10852604957707e-31	5.7451064388907e-29	60.031933347378
231120_x_at	-1.62053018196367	3.32175105265566	-13.7349986187084	4.31989083732728e-31	6.02525590639972e-29	59.9822233516828
200827_at	1.60822799958084	7.65532683572641	13.7255389411113	4.62825221207771e-31	6.43892340191727e-29	59.9139007256488
212276_at	-2.2818734825042	7.59152919241981	-13.721218529289	4.77631320267703e-31	6.62804376539001e-29	59.8826972597614
230475_at	-1.57762067014225	3.87148751362736	-13.7081952976493	5.25188442261996e-31	7.26953875460118e-29	59.7886420150766
222644_s_at	1.79818443991377	4.63822495173585	13.706758380053	5.30717384642861e-31	7.32751843569405e-29	59.7782647048246
220048_at	-1.64657653109049	3.55189795846698	-13.7053610912273	5.36149632361195e-31	7.38387434492401e-29	59.7681736425125
200942_s_at	-1.08853161217565	11.4289592229245	-13.7024590026152	5.47610333127785e-31	7.52276255370896e-29	59.7472152500329
209242_at	-3.89288821249075	5.10015959096226	-13.6995213161221	5.59461022773722e-31	7.65919375129136e-29	59.7260000022625
201109_s_at	3.47347020739441	7.95591266806132	13.6993050781567	5.60343392869967e-31	7.65919375129136e-29	59.7244383940106
211941_s_at	-0.937121187147971	9.56195939299528	-13.688748058112	6.05156805775058e-31	8.2511093156487e-29	59.6482001558873
225293_at	2.06447967925975	8.26235324364623	13.6826318348074	6.32740447813596e-31	8.60574228462895e-29	59.6040328056881
200844_s_at	-1.06139867861477	11.5470729700472	-13.670169513713	6.92894588099304e-31	9.40049915740185e-29	59.5140412643423
218627_at	1.85030630384551	7.10353138267453	13.6655904742741	7.16405253123348e-31	9.69541020161363e-29	59.4809766866979
201656_at	1.8634416405195	11.0474441391509	13.6531158714425	7.84579074917995e-31	1.05918175113929e-28	59.3909023760964
211651_s_at	2.08531794992893	8.94944197577358	13.6495623093921	8.05160057363251e-31	1.08428882109201e-28	59.3652442772067
220907_at	-1.62025077483686	3.34055372591038	-13.6308675899776	9.22657434486096e-31	1.23946671328077e-28	59.2302671258696
218610_s_at	-1.31420551620865	6.9174909569434	-13.6294280208275	9.32385979808818e-31	1.24946577073645e-28	59.2198737602315
213172_at	-3.03572514260865	4.93207218177359	-13.6265719457846	9.51991733393912e-31	1.2726197560712e-28	59.199253721044
208966_x_at	1.17807082442101	11.7391699253019	13.6249207906707	9.63513625785497e-31	1.28380170732806e-28	59.1873329665266
226168_at	-1.11254259400852	7.18523503714151	-13.6247017438874	9.65052586578567e-31	1.28380170732806e-28	59.1857515324718
214890_s_at	-1.62267183263899	3.93436526719811	-13.6115417857279	1.06216319980401e-30	1.40955759585641e-28	59.0907442867295
213412_at	-2.01462214220639	3.35901083701415	-13.6059349356821	1.10644946352414e-30	1.46477298833371e-28	59.0502676706527
230670_at	-2.67875552220426	4.55815514552358	-13.6053125158522	1.1114781330494e-30	1.46787601266851e-28	59.0457743956882
220037_s_at	-2.83454991651763	5.01564841770755	-13.593888561474	1.20794039732616e-30	1.59142508973031e-28	58.9633064909834
225891_at	-1.13766472208636	4.32211997925	-13.5929435696218	1.21628490701362e-30	1.59856676180216e-28	58.9564849086474
219059_s_at	-2.9056313438185	4.37557903650943	-13.5719870128754	1.41688858208591e-30	1.8577549934184e-28	58.8052136471521
226621_at	1.65681770133692	9.21795139756132	13.5716256228263	1.42062345729207e-30	1.85819587386229e-28	58.8026051373158
207173_x_at	3.14992146126068	9.14682056848113	13.5693933007451	1.44391304007955e-30	1.88415144311096e-28	58.7864923505786
213846_at	-1.05010575716354	8.21104982460377	-13.5587376883333	1.56044926149621e-30	2.03137055648346e-28	58.7095828838691
212285_s_at	1.87145372178829	6.67944240801415	13.5508725320976	1.65245551947341e-30	2.14603338544438e-28	58.6528165653117
212807_s_at	-2.28523996873333	6.69086123166509	-13.5497801264989	1.66565616367406e-30	2.15805096561325e-28	58.6449323493986
202850_at	-1.0455128677638	9.80906470652359	-13.5466106152977	1.70455608574801e-30	2.20322940870621e-28	58.6220572662413
205752_s_at	-1.10988981134717	3.63793844425472	-13.5420449898214	1.7621920680965e-30	2.27235498403717e-28	58.589106689573
206144_at	-1.18273511998496	3.15503161562736	-13.5358981249124	1.84287761131188e-30	2.37080784467005e-28	58.5447452386265
206200_s_at	-1.22561878340187	10.6155509892594	-13.535332130732	1.85049013041845e-30	2.37501286104763e-28	58.5406605653364
238751_at	-3.04164879837312	4.76306217510377	-13.5308564953082	1.91180398683475e-30	2.44795978876323e-28	58.5083611250918
1559571_a_at	-2.43698273389062	3.73660649984906	-13.5167511655649	2.11863994616937e-30	2.70646352936472e-28	58.4065712190094
204755_x_at	-3.64285796117991	5.21152389864623	-13.5083646408263	2.25206838741101e-30	2.87020603920039e-28	58.3460537913082
225688_s_at	2.22322293087625	9.49724653442924	13.5030981371791	2.34011741743255e-30	2.97548650693313e-28	58.3080517725474
223019_at	-1.7255957562821	9.73659018801887	-13.5003598563602	2.38724886811935e-30	3.0283719690122e-28	58.2882932752647
201853_s_at	1.62892513613533	8.72404281336321	13.4970588959296	2.44532799392776e-30	3.09486824231482e-28	58.2644750216259
203656_at	-1.08553158721757	6.68315703713208	-13.4965406180478	2.45457428636413e-30	3.09939605327849e-28	58.2607353948674
227676_at	-5.19849856947771	6.20671737110849	-13.4827252825723	2.71435032630273e-30	3.41951852743322e-28	58.1610545185949
238715_at	-1.58485757833652	4.36642334849528	-13.4791505568714	2.78592984117147e-30	3.5016256107138e-28	58.1352631377672
201110_s_at	2.73564322984338	9.63963933428774	13.4674675193932	3.03328938555555e-30	3.80378663200114e-28	58.050974082891
224805_s_at	-0.778909402159015	4.15814527986321	-13.46399242424	3.11101613516814e-30	3.89232968398898e-28	58.0259034300449
201422_at	2.29975495242941	10.6057373660519	13.4558068463263	3.30205820645779e-30	4.1219185488146e-28	57.9668513090418
217764_s_at	1.74321603486786	10.1801106568491	13.4503868315443	3.434962658058e-30	4.27805428996175e-28	57.9277517730056
213854_at	-1.01376773745363	2.55521308530189	-13.446047972475	3.54519828639384e-30	4.39932803677403e-28	57.8964523863504
200845_s_at	-0.96513031543979	10.9612550124057	-13.4459228473728	3.54842919838564e-30	4.39932803677403e-28	57.8955497771699
211354_s_at	-2.22466275963846	3.87825452381604	-13.4353033422799	3.83364065461837e-30	4.74217879618234e-28	57.8189464704746
221641_s_at	1.64918581096634	8.48032062769811	13.4307427960408	3.96305181062933e-30	4.89119317711418e-28	57.7860504804295
205574_x_at	2.33260295371617	6.37470276945755	13.4286648115613	4.02345613741266e-30	4.95456000705039e-28	57.7710618879498
213451_x_at	-3.61886266523713	5.60817550058019	-13.424553296466	4.14569712329549e-30	5.09361775766699e-28	57.7414058330322
213501_at	-1.50105788076034	7.5758743579717	-13.4212767254528	4.2457659713849e-30	5.20487117680424e-28	57.717772628667
1552277_a_at	1.91059694196021	7.58595842076887	13.419085790676	4.31402175020859e-30	5.27671452332561e-28	57.7019701144672
226001_at	1.51544594606507	8.90892937908962	13.4133628468805	4.49753039378333e-30	5.48889451518089e-28	57.6606932133604
203845_at	-1.98739198599162	8.4333183013066	-13.4106298668243	4.58789648719405e-30	5.58670914114331e-28	57.6409819588516
204256_at	-2.37756649577165	5.87483046969811	-13.4060614003622	4.7430225322099e-30	5.75429157617169e-28	57.6080331484071
206332_s_at	1.14656121618497	11.7238926833491	13.405958769601	4.74656698830075e-30	5.75429157617169e-28	57.6072929615092
212450_at	-1.0931128531288	8.19504643794811	-13.4049110707397	4.78290209375515e-30	5.78551265433767e-28	57.599736839383
204990_s_at	1.90523502770846	9.02452928038208	13.4015601775292	4.90099054660169e-30	5.91526839151097e-28	57.5755701073078
231118_at	-2.8233097290998	6.38891512373113	-13.38359808282	5.58547306537409e-30	6.72655814646098e-28	57.4460345116641
225292_at	2.04734975097751	6.00683247311321	13.3785462202935	5.79465180093448e-30	6.96313378496907e-28	57.4096047611597
203325_s_at	3.43873381971297	9.19562071061793	13.3732085866217	6.0241738259345e-30	7.22306368274054e-28	57.3711153819186
223077_at	-1.21712860807665	9.83873411190566	-13.3725029951887	6.05518692458787e-30	7.24436203723943e-28	57.3660274871111
213909_at	4.06373461732535	6.60613461945283	13.3717132362363	6.09008872745952e-30	7.2702096326168e-28	57.3603326990377
208478_s_at	1.24649025586853	6.12137204335849	13.3683157319634	6.24254168149607e-30	7.43596876766443e-28	57.3358342873366
219634_at	2.60905957116088	5.90097763259434	13.3659569806726	6.35062080251516e-30	7.54826505168514e-28	57.318826295004
226010_at	-2.1164144679871	6.5604157921934	-13.362143242871	6.5293377304347e-30	7.74385120198519e-28	57.2913274671555
205729_at	2.38754059884271	6.54350854191981	13.361845274322	6.54351079998704e-30	7.74386261881583e-28	57.2891789999165
1555480_a_at	2.81018347359641	6.5452302767783	13.3562349720431	6.81618175009407e-30	8.04913039279467e-28	57.2487272510581
225646_at	2.49971932499068	9.52747376098585	13.3522132163752	7.01860586054269e-30	8.27030766002525e-28	57.2197301333582
231766_s_at	3.58913535850951	7.96435014963679	13.3436650566841	7.46902847522903e-30	8.78213186845477e-28	57.1580995674253
202583_s_at	-1.57922153424698	8.19601393416038	-13.3421676134187	7.5508543513083e-30	8.85929102269917e-28	57.147303605095
211889_x_at	-3.20230498668902	5.87700741990566	-13.3392341094371	7.71375719182391e-30	9.03104227972103e-28	57.1261544945784
221868_at	-2.37461412089914	4.68274740520283	-13.3256374998105	8.51587471303924e-30	9.94883440032949e-28	57.0281343849966
212472_at	2.96429060413506	6.80088585478774	13.3009448741279	1.01916828304507e-29	1.18812421909358e-27	56.8501414401481
224604_at	-1.21268898461211	11.0851721875094	-13.29507836109	1.0636030853925e-29	1.2372872062518e-27	56.8078574641906
209894_at	-2.87466774388357	8.79351087312736	-13.2941408730449	1.07088115063464e-29	1.2431088516125e-27	56.8011004851425
204136_at	1.99898757347438	7.610025287	13.2932876936294	1.07754793905392e-29	1.24819774507994e-27	56.7949511970083
217762_s_at	1.79004847260585	10.1497735886651	13.2926746582734	1.08236381875308e-29	1.25112561924577e-27	56.790532766152
214088_s_at	-2.92266259528104	7.01628761746698	-13.2902335283016	1.10175510970092e-29	1.2708535996392e-27	56.7729385707823
203038_at	1.35884873641597	9.86947388538679	13.2875203484002	1.12371502550495e-29	1.29345513725227e-27	56.7533839103655
201944_at	0.907067523303127	10.3522176679764	13.2750973759904	1.2299839153118e-29	1.41280190272422e-27	56.6638521628001
218929_at	-1.48195583462781	7.38441447243396	-13.2719653444758	1.25832501701183e-29	1.44232537327299e-27	56.6412808492868
202238_s_at	3.30861111019548	8.78327256659906	13.2667580597771	1.30689618329597e-29	1.49289356713507e-27	56.6037549777833
240509_s_at	-1.61703704156061	3.09698163875472	-13.2666521668856	1.30790309768212e-29	1.49289356713507e-27	56.6029918819414
233974_s_at	-1.24997058147252	6.41341841433019	-13.2587154310748	1.38562064571919e-29	1.57830851676451e-27	56.5457988288621
213457_at	2.14350959880785	7.46839537615566	13.2522399537489	1.45243511218211e-29	1.65097483905523e-27	56.4991378897734
201567_s_at	-0.912830085916704	9.96660790460377	-13.2480265649435	1.49762828932314e-29	1.69881383233906e-27	56.4687781147786
233720_at	-1.93400156673839	3.56570288157075	-13.2426637672214	1.55718802461725e-29	1.76271749991611e-27	56.4301373947988
204114_at	2.83429019996128	7.69432918387264	13.2397907240781	1.5900639657823e-29	1.7962137877923e-27	56.4094367188286
223482_at	-1.4276725377646	6.44352928746698	-13.2380983446703	1.60975332888389e-29	1.81470645890158e-27	56.3972430677237
238164_at	-2.63085487941052	5.02816151093396	-13.2369587362138	1.62314874402791e-29	1.82604233703139e-27	56.3890322246755
230748_at	-2.82212567390672	6.43102940316509	-13.2352758430065	1.64313408661153e-29	1.84473010647814e-27	56.3769071420284
207172_s_at	3.13735869129101	7.24143605467925	13.2327056513503	1.67413212136936e-29	1.87567978966946e-27	56.3583894133662
220617_s_at	1.34277994113174	7.67212442902358	13.2173998985647	1.8712118630718e-29	2.09219854015237e-27	56.2481208379894
203936_s_at	3.95723116820812	8.51458896449057	13.2126120656051	1.93749797592893e-29	2.16189187416152e-27	56.2136296941583
225618_at	-1.61516625335782	7.64801854875472	-13.2106798046145	1.96490939852393e-29	2.18801265507731e-27	56.1997101565928
203973_s_at	1.39176481589155	11.3644023761557	13.2058963437745	2.03444699248184e-29	2.26084124621838e-27	56.1652520325944
220088_at	2.59329584205602	5.76469748248585	13.2050112818324	2.04758021660594e-29	2.27082045320344e-27	56.1588765224965
209800_at	4.09690396449834	12.582173559533	13.1980700938796	2.15355956799852e-29	2.38351962308338e-27	56.1088772368301
222395_s_at	0.975417605999858	8.80359261889151	13.1887040168692	2.3053008164787e-29	2.54630953820148e-27	56.0414144781572
200755_s_at	1.79290663486413	8.4327957474717	13.1877571602539	2.32122337005964e-29	2.55872757576635e-27	56.0345946164378
232074_at	-4.63677032771377	6.14282130161792	-13.1846495379738	2.37425800289358e-29	2.61176831201449e-27	56.0122118559447
213139_at	2.11142114305522	10.4862716553962	13.1843811566711	2.37889459420799e-29	2.61176831201449e-27	56.0102788520317
223551_at	-2.42194150535316	5.25659374007075	-13.1833196240427	2.39732259955077e-29	2.62672571403684e-27	56.0026332467342
206581_at	2.19832307991017	4.91460302185377	13.1733262111529	2.57795155910664e-29	2.81899002988311e-27	55.9306591725312
221752_at	1.22756955210805	7.04958677871698	13.1675496359949	2.6884992614377e-29	2.93400593052109e-27	55.8890576377093
1557186_s_at	-0.991713659024883	5.47904762669811	-13.1614283617756	2.81081628062632e-29	3.06138207456661e-27	55.8449754601641
205353_s_at	-1.12654561650552	9.90653117432547	-13.1546081425391	2.95365917850702e-29	3.21056293409287e-27	55.7958620429178
207011_s_at	1.91034836427411	7.84765926816981	13.1514801940578	3.02157498771282e-29	3.27786929470632e-27	55.7733379954909
206453_s_at	-2.59561115815968	8.22664289683962	-13.1467623330385	3.12697458463839e-29	3.3854917903981e-27	55.7393660732673
201954_at	1.58587239764218	9.90778389436321	13.1421961961283	3.23248107299589e-29	3.49280440051483e-27	55.7064877382941
244022_at	2.01207259727066	5.23392903617453	13.1345691344434	3.41670536414978e-29	3.68458315157572e-27	55.6515716564168
240892_at	-1.02581606258683	3.57698519096226	-13.1318400961511	3.48514027278526e-29	3.75098512627035e-27	55.6319228558637
200976_s_at	-0.876362969154355	10.058980093967	-13.124643399177	3.67224777158284e-29	3.94460013578176e-27	55.5801091875621
242108_at	-1.58820814545416	6.89887568615094	-13.1202505448787	3.79135652882724e-29	4.06455721987509e-27	55.5484834988278
217419_x_at	1.63895007007957	6.08705654103774	13.1198760955885	3.80168620345941e-29	4.067655443721e-27	55.545787753861
219932_at	-2.16855830645043	3.02080289668396	-13.1136222422451	3.97842292812015e-29	4.24844284365174e-27	55.5007659223106
235971_at	-1.03871298139415	3.21117612691981	-13.1132043763982	3.99052042240945e-29	4.25305466072586e-27	55.4977577554108
201786_s_at	0.95570324441251	11.1814383049057	13.109839775275	4.08927673670979e-29	4.349828902327e-27	55.4735367194133
209679_s_at	-2.298316759662	8.05953760303774	-13.1040956982556	4.26354945208997e-29	4.52639934549551e-27	55.4321877125508
205166_at	-1.5780763568173	2.93665287976415	-13.1031708800561	4.29229338412834e-29	4.54808412358948e-27	55.4255305265002
213545_x_at	-0.847346296994681	9.63365108851415	-13.0975663994354	4.47067301445658e-29	4.727931277861e-27	55.3851883449151
205773_at	-1.65660208600865	5.04925853711792	-13.0963363540999	4.51080349044076e-29	4.76116179227507e-27	55.3763344512734
202600_s_at	1.57901167728543	10.9747669249434	13.0941323324153	4.58361239599413e-29	4.82868993739844e-27	55.3604700534696
227542_at	-1.36008868185974	8.17415156735849	-13.0898989393226	4.72677024603621e-29	4.96992621542365e-27	55.3299990975799
227846_at	2.45813439266866	5.76461758757076	13.0827173824279	4.97991373637572e-29	5.22604191048642e-27	55.2783101315013
226609_at	2.44196958933865	7.26297233771698	13.0772502530208	5.18166663669049e-29	5.42734910653357e-27	55.2389625285253
222546_s_at	-1.81861995574571	3.76397419531604	-13.0681262156015	5.53671791325309e-29	5.78814630797539e-27	55.1732992739853
213134_x_at	1.42362382392375	9.79828903154245	13.0673905491375	5.56638278318786e-29	5.80805302806863e-27	55.1680050745069
225728_at	-2.93401032547544	7.40699190032075	-13.0640224635507	5.70423733030789e-29	5.94055573399208e-27	55.1437671306931
223611_s_at	-2.50867756864125	8.09002836683491	-13.0489750250706	6.36298770387195e-29	6.61399910093534e-27	55.0354879249954
201751_at	0.927503768071189	8.84824876146698	13.0465637374766	6.47539733822271e-29	6.7180711473876e-27	55.0181377954102
1554079_at	2.20406977423659	6.29911777656604	13.0409953139987	6.74262541479369e-29	6.9723984547461e-27	54.9780720958887
200001_at	-0.97748315069394	11.0291230821274	-13.04092554478	6.74604258355864e-29	6.9723984547461e-27	54.9775701060124
1557283_a_at	-1.41997664407306	3.41438161224057	-13.0387240010083	6.85476337288721e-29	7.05390837478882e-27	54.9617301256358
224897_at	-0.88053672528849	8.91312152083491	-13.0385489180276	6.86348441912366e-29	7.05390837478882e-27	54.9604704251897
231711_at	-1.3287719567686	2.7515030929434	-13.0385463805973	6.86361089234138e-29	7.05390837478882e-27	54.9604521687038
220936_s_at	-0.894411211527081	4.00772780272642	-13.0376593218627	6.90796756468643e-29	7.08617498310001e-27	54.95406991672
227878_s_at	-1.0952284038189	7.44157597911792	-13.0316696319523	7.21506569920714e-29	7.38733552629495e-27	54.9109761546499
1566766_a_at	-2.2551904908314	3.87758645300943	-13.0238739067151	7.63527740845358e-29	7.80296808050841e-27	54.8548915781093
211756_at	5.36721152823473	7.91373966166038	13.0197165485555	7.86927720317974e-29	8.02710319186291e-27	54.8249837972962
241769_at	1.72355451632589	8.65254038926887	13.005636976236	8.71627724260122e-29	8.87453367298364e-27	54.7237034435999
208609_s_at	-2.62803737073706	4.42971024378774	-13.0053147199467	8.73669409991748e-29	8.87878717310387e-27	54.7213854483616
239262_at	-2.17141727129488	3.29096876542925	-13.0020411611399	8.94682052721846e-29	9.07546219528143e-27	54.6978390162149
220276_at	-1.44553102210379	3.04649901963208	-13.0008276351851	9.02599173571152e-29	9.13881663240792e-27	54.6891103815253
224917_at	1.8918406077123	11.7901396010849	12.9861671745099	1.00395919291035e-28	1.01462973886087e-26	54.5836674603407
1554921_a_at	-4.24253927443899	8.24511811531604	-12.9762690506105	1.07874715999822e-28	1.08814537429758e-26	54.5124838600691
221655_x_at	-2.93492421490726	6.17647174407547	-12.9760221579574	1.08068210012545e-28	1.08814537429758e-26	54.510708373252
231907_at	1.87587490696315	6.5853009774717	12.9750748378643	1.08813863713927e-28	1.0936393379704e-26	54.5038959137229
212658_at	1.70510190273333	7.36854784634434	12.9637064335017	1.18173354603924e-28	1.18552810329716e-26	54.4221464376392
214076_at	-2.08387359760292	6.2109420754434	-12.9577393290253	1.23403567019567e-28	1.23573077413825e-26	54.3792404027318
46256_at	-0.978381009812377	7.21221193886792	-12.955019122694	1.25863972662389e-28	1.2580644799481e-26	54.3596816522399
216044_x_at	1.48975194595542	7.70007040791981	12.9537468295224	1.27031512155365e-28	1.26741750494426e-26	54.350533796185
212203_x_at	1.47761679547172	12.0458447074057	12.9506837086038	1.2988700185988e-28	1.29354678081765e-26	54.328510186265
217763_s_at	1.77838879934849	10.6534017912075	12.9460621527177	1.34317093849878e-28	1.33523401931674e-26	54.2952826007045
201134_x_at	-0.718824708943449	12.1655373326887	-12.9440352865224	1.36307301546422e-28	1.35255929438305e-26	54.280710448639
212274_at	-2.63010939534371	6.48441826554717	-12.9330910053257	1.4757375359544e-28	1.46170198873744e-26	54.2020307996772
224791_at	1.09364564682621	9.20164185701415	12.926567580957	1.54726861856824e-28	1.52978140542891e-26	54.1551366066619
244474_at	-1.53801836936819	6.37329567751887	-12.9169862263743	1.65865660616016e-28	1.63695035996041e-26	54.0862648945826
55692_at	-0.92326926011644	7.63753194636321	-12.9106678291802	1.73645850262409e-28	1.71064628163914e-26	54.0408506990875
217430_x_at	3.04380114264777	8.63842902770755	12.9082178514183	1.76759795877134e-28	1.73819097834214e-26	54.0232418639496
212046_x_at	-1.00611586636607	7.23066187382547	-12.8996731284655	1.88063240500181e-28	1.84387195960848e-26	53.9618308814719
204761_at	-1.74913506870686	7.75587454622641	-12.8995867107802	1.8818117118638e-28	1.84387195960848e-26	53.9612098199722
203882_at	1.48580222586055	9.09739004989623	12.896249227015	1.92792659369693e-28	1.88567775510518e-26	53.9372245428207
204048_s_at	-1.17420957600972	9.24874213631604	-12.8936124212146	1.9651568375134e-28	1.91865982305438e-26	53.9182752702981
236249_at	1.67653475120266	6.20197501062264	12.8873960973945	2.05579481433255e-28	2.00357542733748e-26	53.8736036811813
241811_x_at	-1.06995897873932	3.30631887116038	-12.8718003445466	2.30199694395878e-28	2.23953172439406e-26	53.7615405118743
204924_at	2.31111834835968	7.97482927388208	12.8714237376622	2.30829300270239e-28	2.24166820466702e-26	53.7588345949582
227609_at	3.4396282087847	7.77424754779717	12.864016364164	2.43568457597043e-28	2.36118890409899e-26	53.7056145097425
201371_s_at	-0.791839126787091	10.807886386033	-12.8607611772054	2.49386564300683e-28	2.41331157577696e-26	53.6822279242699
218779_x_at	-2.95568637643367	7.43424570075943	-12.8604907393098	2.49876127346519e-28	2.41377690153197e-26	53.6802850188895
204989_s_at	2.23980813262967	6.54517149016981	12.8595962428237	2.51502247627952e-28	2.42369436947905e-26	53.6738587262277
202237_at	2.86909350253772	10.1071512708443	12.8594389005976	2.51789373912044e-28	2.42369436947905e-26	53.6727283445059
209109_s_at	-1.92712953157152	9.27723012809434	-12.8557074611229	2.58695485257909e-28	2.48579537020671e-26	53.6459213119419
212459_x_at	-1.00602078411164	8.78561300594811	-12.8430434849995	2.83575567016736e-28	2.72008668888422e-26	53.5549486949711
223276_at	2.03398965061996	7.41076515613679	12.8374992338099	2.9520707969993e-28	2.82669826315126e-26	53.5151244029737
201108_s_at	2.97371376380346	7.53826579882547	12.8368493502359	2.96601329295153e-28	2.83508351035183e-26	53.5104564269973
202919_at	-1.00548604507132	8.5265647111934	-12.8319300868911	3.07370565871628e-28	2.93289453560755e-26	53.4751232895018
200070_at	-1.14394433117059	7.11428583158962	-12.8311308923423	3.09156670608957e-28	2.94479807762103e-26	53.469383137246
224804_s_at	-1.24251602635077	7.2825612909717	-12.8281984322762	3.15799631599535e-28	3.00284258394862e-26	53.4483213287087
228368_at	-1.6924811467312	3.48809455308962	-12.8253296809585	3.22436202617071e-28	3.06062489202923e-26	53.4277176381612
217491_x_at	-0.692361695312051	11.9278491023113	-12.8208504440421	3.33078108477108e-28	3.1561604126492e-26	53.3955483370762
209672_s_at	-1.03943108157605	3.85421161901887	-12.8078219093513	3.66067836260131e-28	3.46276106358524e-26	53.3019865769432
201818_at	1.98193083202822	7.51310429071698	12.8049549328049	3.73754598754085e-28	3.52936661258715e-26	53.2813994751864
222212_s_at	0.946019279471457	8.2931527034717	12.7951141264563	4.01386469859929e-28	3.78375952406752e-26	53.2107390539606
235821_at	2.80765308808476	5.65296918628774	12.7908883455022	4.1386957765256e-28	3.89471930432938e-26	53.1803984560482
206335_at	1.29867970198071	7.25965365913679	12.7863341989971	4.27757127831603e-28	4.01849157460359e-26	53.1477015729232
212443_at	-1.58329323448237	7.32144566474057	-12.7755517828713	4.62521109641946e-28	4.33762292790281e-26	53.0702938643893
223991_s_at	1.57817470398004	7.36244369706604	12.7730501596793	4.70981845619431e-28	4.40940623445931e-26	53.0523356626771
204378_at	-1.70316688569514	4.42175504258962	-12.7668997939388	4.92445992145564e-28	4.60247600351431e-26	53.0081863331201
202011_at	-1.0009096377465	11.0299988680142	-12.7641393781019	5.02394575373269e-28	4.68744426766783e-26	52.9883720064963
232939_at	-1.12565682539548	3.98044023758962	-12.763752938123	5.03803236754415e-28	4.69257955188205e-26	52.9855981731956
209875_s_at	5.27424313370566	8.3624184099717	12.7598928995889	5.18092270308276e-28	4.81746511549405e-26	52.957891705387
205572_at	2.51644672065482	5.78812845858962	12.759657386199	5.1897707655401e-28	4.81749943303743e-26	52.9562012775185
202217_at	-0.997845143349165	8.65103863659906	-12.7574179047539	5.27466411554291e-28	4.8880044155476e-26	52.9401272993134
1558281_a_at	-2.52709883967212	5.24671616516981	-12.7532699096858	5.43558496643307e-28	5.02860588899709e-26	52.9103557889487
201920_at	1.49207046311657	9.17779083038208	12.7504689715161	5.54701106636144e-28	5.12302077792757e-26	52.8902532140037
203989_x_at	1.64932192009781	8.52745522342924	12.7493385523647	5.59262457566909e-28	5.14796916490155e-26	52.8821402514158
AFFX-HUMISGF3A/M97935_3_at	2.04652978507225	9.74933035933019	12.749332855667	5.59285538902885e-28	5.14796916490155e-26	52.88209936672
218543_s_at	1.78505274526148	8.40967608456604	12.7473449711311	5.67398227862313e-28	5.21386522829781e-26	52.8678326320743
203921_at	2.73181779144324	7.58304152256604	12.7433402621779	5.84100324264579e-28	5.35833644784662e-26	52.839092295704
218180_s_at	-2.20496788618124	8.12251059816981	-12.7300662922659	6.43052130669484e-28	5.88925883490017e-26	52.7438378196178
202599_s_at	1.54522055567266	9.72081402873585	12.721238650329	6.85510780993366e-28	6.26760902187496e-26	52.6804971689059
201641_at	3.2527671817867	8.69998326137264	12.7160029222747	7.12004325073469e-28	6.49897103061635e-26	52.6429320341392
201976_s_at	1.8472705372004	8.99045316932547	12.7016525165696	7.89979618358657e-28	7.19868927229326e-26	52.5399811522514
202592_at	-0.798915261826345	8.95604334590094	-12.7002549724399	7.98014812523304e-28	7.25981029529312e-26	52.5299558493451
215772_x_at	-1.03050873361344	8.74081480965566	-12.6927965810513	8.42297432450334e-28	7.64993556797708e-26	52.4764553340225
218888_s_at	2.43807016784059	7.22760696736792	12.690223465401	8.58137351052492e-28	7.78087225021476e-26	52.4579987926563
226837_at	1.15192173551417	8.40176621343868	12.6854188375628	8.88514932319839e-28	8.04297250407073e-26	52.4235372517064
1552496_a_at	-1.5193803596821	3.26438276794811	-12.6729107681554	9.72730352781826e-28	8.79074909724733e-26	52.3338300461723
218191_s_at	-0.856932389004523	9.42522811767453	-12.6695356390558	9.96790044984822e-28	8.99331612368732e-26	52.3096257475083
206576_s_at	-3.63810299147638	6.32044922816509	-12.6592937727892	1.07349845140887e-27	9.66944445317631e-26	52.2361826328166
207543_s_at	1.79379578389647	8.42024280583962	12.6518398005299	1.13300730072995e-27	1.01886799617451e-25	52.182735991754
221811_at	-1.42893478284764	5.56617823969811	-12.6500000074031	1.14819529891455e-27	1.03083050850826e-25	52.1695448957241
203407_at	-3.06193611187559	10.9064990415991	-12.6421135032118	1.21563827110461e-27	1.08959053233843e-25	52.1130024456526
240824_at	-1.69219670122342	5.89487584461321	-12.6418682808739	1.21779758316667e-27	1.08973949033777e-25	52.1112443931467
209969_s_at	3.02106928424365	8.68855913450472	12.6395168807166	1.23869834347225e-27	1.10625556122238e-25	52.0943869188009
209291_at	-2.4291122293819	8.61791016708962	-12.6393381978797	1.24030115963295e-27	1.10625556122238e-25	52.0931059365819
210001_s_at	2.19796463704165	6.82232428024528	12.6272462996275	1.35372099550817e-27	1.20545106562556e-25	52.0064243202956
200975_at	0.909384307272797	11.2087032212972	12.6263629015268	1.36240207999956e-27	1.21120867843863e-25	52.0000920484536
200037_s_at	0.883522656586686	11.3226342778915	12.6254514882545	1.37141673550111e-27	1.21724366905071e-25	51.9935590229303
212538_at	-1.16555762888225	10.2821318462547	-12.6190069510609	1.43688122034581e-27	1.27328169728374e-25	51.9473662562264
219165_at	-1.78102041968117	7.99327518322642	-12.6177463172583	1.45004724220957e-27	1.28286946549852e-25	51.9383307270486
200887_s_at	1.93138261577511	11.2422450128019	12.6090047495699	1.54471847424155e-27	1.36441813536602e-25	51.8756792890027
208029_s_at	1.63921437979175	10.2570744798066	12.6049794225086	1.59036438533711e-27	1.40247052852108e-25	51.8468314332696
1557136_at	-3.11069479632468	5.44526360390566	-12.5986611698388	1.66474265781341e-27	1.46569734003137e-25	51.8015536172747
231145_at	-3.73385329318018	6.6894330412217	-12.5983698955458	1.66825406833047e-27	1.46642751102843e-25	51.7994663630944
215222_x_at	1.12726295438523	9.08323972881604	12.5958285754907	1.69920601719149e-27	1.49123738346621e-25	51.7812556908938
214279_s_at	-2.85715525518776	6.59246485467925	-12.5848330750726	1.83987043137005e-27	1.61209801017881e-25	51.7024694968365
204879_at	2.88462079312376	7.00499067434434	12.5806474109396	1.89642219684188e-27	1.65899013779728e-25	51.672480354671
200864_s_at	-1.1358188685549	9.50263524853774	-12.5778510661797	1.93516697620712e-27	1.69017978313297e-25	51.6524460622008
220073_s_at	-1.82568782967784	4.69686770197641	-12.5729595396966	2.00485182936625e-27	1.74824998039234e-25	51.6174023882466
220182_at	-1.36720132705389	3.27911436480189	-12.5692954378232	2.05868725720103e-27	1.79233639788959e-25	51.5911533982055
231929_at	-2.71467668236341	7.79377948888208	-12.5690447520079	2.06242282456135e-27	1.79273398939415e-25	51.5893575667485
200615_s_at	2.04993220666826	6.2955661535283	12.5659071518681	2.10975393327298e-27	1.83096502066191e-25	51.566881236915
207517_at	3.41218527471018	7.58381871171226	12.5618545275954	2.17249704071099e-27	1.88242909193143e-25	51.53785123197
216125_s_at	-1.78303511236274	6.86091918082075	-12.5453793106688	2.4473411446026e-27	2.11722115634727e-25	51.4198482364875
242175_at	-0.847489508344244	3.68057269515566	-12.5450656101246	2.45289808132021e-27	2.1186761863536e-25	51.4176015782932
1560712_at	-7.09718338442848	8.12712031786792	-12.5437800626737	2.47580236961516e-27	2.13508666496386e-25	51.4083948356533
209417_s_at	2.46627255564405	7.26092460251415	12.5418129314313	2.51126435736379e-27	2.16225793289552e-25	51.3943070280777
AFFX-HUMISGF3A/M97935_MA_at	2.83262807489222	7.81533096663679	12.5403951249806	2.53713761590711e-27	2.18110061556166e-25	51.3841534554379
204788_s_at	-1.12886894461025	5.32719030406604	-12.5344260440901	2.64901763610643e-27	2.27370548279622e-25	51.341407838384
220016_at	-2.47300682540798	5.97999722573113	-12.5333419663887	2.66985912259435e-27	2.28800231234869e-25	51.3336448755815
204298_s_at	3.00751736815223	6.13686682150943	12.5296701222201	2.74167469615655e-27	2.3458695463593e-25	51.3073518948073
218487_at	-1.08490437816167	7.60494305352359	-12.5266307394761	2.80257714398182e-27	2.39423289605009e-25	51.2855885970485
204288_s_at	-2.87211448607877	6.19758835763208	-12.5223604261016	2.89043368048583e-27	2.46543621654545e-25	51.2550125531935
228775_at	-1.27920535661118	6.07701524582547	-12.5172104830632	3.00005328346656e-27	2.55495192014851e-25	51.2181401863158
241560_at	-1.10096056498071	2.75695319112264	-12.5007520426286	3.37898979312446e-27	2.87319233186749e-25	51.1003160340242
215059_at	-1.08779570317299	3.34224401993868	-12.4987496977857	3.42823815118153e-27	2.90686193876021e-25	51.0859829695866
1566901_at	1.89767654880173	5.75111826562736	12.4987100765708	3.429219845451e-27	2.90686193876021e-25	51.0856993586854
209587_at	-3.00675001633293	6.53279285578302	-12.4900722101334	3.65008163021354e-27	3.0892912249524e-25	51.0238720826546
228067_at	-2.66223030499362	7.2691637007783	-12.4880433430666	3.70398458085325e-27	3.1300673409297e-25	51.0093509421242
214752_x_at	1.54645733694944	8.91852305324057	12.4838754460428	3.81722360613088e-27	3.22078241767293e-25	50.9795212564412
31845_at	1.1280922565972	7.80018701569811	12.4777312677249	3.99049066757729e-27	3.36178855546669e-25	50.9355499115241
205730_s_at	-2.01738625042422	5.30671671223585	-12.4716753357881	4.16895128134428e-27	3.50561847297771e-25	50.8922131611263
212624_s_at	1.87372668211883	7.51892335175	12.4715063977641	4.17404229704342e-27	3.50561847297771e-25	50.8910042701843
200710_at	-0.959769187645646	9.64561588331604	-12.4700723671223	4.2175081342502e-27	3.53669106196518e-25	50.8807426931522
1559606_at	-3.712335441002	8.75886668606604	-12.4680160710232	4.28062479717574e-27	3.5841219109584e-25	50.8660286326449
204006_s_at	3.3590238212966	6.04433794760377	12.4659189566996	4.34596579527567e-27	3.63326727609629e-25	50.8510228546312
205548_s_at	1.5611842975348	8.56696931433019	12.4629689956281	4.43956853397812e-27	3.70585358160693e-25	50.8299152015339
91826_at	-3.03952073763952	8.21401475241038	-12.4559005709259	4.67212232802962e-27	3.89402878483261e-25	50.7793419437627
236725_at	-1.62684412562435	5.65218073355189	-12.4515235993144	4.82218372843346e-27	4.01298166441552e-25	50.7480276259581
232231_at	2.30311665025935	8.00525717614623	12.4386990586386	5.2901436341111e-27	4.39572345281192e-25	50.6562858518348
213465_s_at	-0.820159255088623	9.38481856723113	-12.4336361660419	5.48713231077804e-27	4.55248799835795e-25	50.6200717134981
216547_at	-0.60931100173719	6.77761511792924	-12.4230495459112	5.92302613661876e-27	4.90668869726713e-25	50.5443541899461
1552334_at	-1.0303943846161	5.77697798134906	-12.4027258294802	6.8590625133073e-27	5.67351350854881e-25	50.3990219835353
1553114_a_at	-1.99475013757925	6.06885610058491	-12.3995538837313	7.01792034993128e-27	5.79614494157844e-25	50.3763430305919
213902_at	-1.11862529795808	8.86822501313679	-12.3878757338258	7.63510262794829e-27	6.29636856988043e-25	50.2928534746073
227917_at	-1.94184939869674	7.12545701868868	-12.3871901795772	7.67297297715317e-27	6.31806923984713e-25	50.2879526716782
230398_at	2.25001697132308	7.86169619498585	12.3838498328854	7.86019549040514e-27	6.46249907425415e-25	50.2640742137239
210096_at	-4.2234972441988	5.04127255995283	-12.3805341112795	8.05054787405937e-27	6.60056743846947e-25	50.2403727531751
209108_at	-1.99512040921477	8.87023069341038	-12.3805044768876	8.05226974203774e-27	6.60056743846947e-25	50.240160924783
209949_at	2.16567381407545	7.04269493191038	12.3762208730012	8.30507047114732e-27	6.79760071871227e-25	50.2095422801371
224796_at	1.04399639028171	8.3973867772217	12.3716591186418	8.58300406343574e-27	7.0081151072226e-25	50.1769372245594
217787_s_at	1.65568332197965	7.73740127460849	12.3715800071212	8.58790511538938e-27	7.0081151072226e-25	50.176371792574
1557321_a_at	-4.73985396572508	6.24532663928302	-12.3711192482364	8.61650524602625e-27	7.02097502722035e-25	50.1730786319574
214930_at	-1.91897466887013	3.4264796367217	-12.3696403993309	8.70894400401783e-27	7.08021367734725e-25	50.1625090501393
205402_x_at	-1.54631339483832	3.77172003700943	-12.3695423883273	8.71510526722396e-27	7.08021367734725e-25	50.1618085558287
1552283_s_at	-2.45713873483447	5.79967354397642	-12.3559898121664	9.61034914818949e-27	7.79593233942523e-25	50.0649551374084
223095_at	1.39260528260772	8.25162812011792	12.3549996926622	9.67924320369951e-27	7.84018699499661e-25	50.0578798918031
1559607_s_at	-4.03982421263647	8.38053154379717	-12.3545572788373	9.71018621387562e-27	7.85361584679955e-25	50.054718497095
1556579_s_at	-2.11986292844099	4.02947314366981	-12.3542007268594	9.73519578378761e-27	7.86221313853158e-25	50.0521706654827
225959_s_at	-1.08467703242142	6.55542040726887	-12.3488067640929	1.01214844454435e-26	8.16212628399146e-25	50.0136281329734
211506_s_at	4.98302696614438	8.13222802982547	12.3414557642777	1.06726791546273e-26	8.59394304534977e-25	49.961105786653
242714_at	-2.10893854835622	3.13346490258019	-12.3217249928277	1.23048400578461e-26	9.88760098724305e-25	49.8201549092038
224959_at	-2.06322894889541	8.41190093341038	-12.3216058070729	1.23154207083905e-26	9.88760098724305e-25	49.8193035878206
227481_at	-1.69850112422688	7.72102857556132	-12.3192660663791	1.25249790163316e-26	1.00411030457174e-24	49.8025915220792
223017_at	0.806775140299401	9.98751499414151	12.3185540064483	1.25894582436899e-26	1.00780180010797e-24	49.797505590311
214853_s_at	1.22779972739322	10.1261506533962	12.318039627743	1.26362428793985e-26	1.00959751230271e-24	49.7938316374952
213110_s_at	2.84448285427944	7.74089713400943	12.3179016589587	1.26488211417898e-26	1.00959751230271e-24	49.7928461987619
218542_at	1.90269472176993	7.8374893201934	12.3157907817281	1.28428303651367e-26	1.02358855716304e-24	49.7777695246225
41037_at	2.07472263423713	6.23516682003774	12.3139328455376	1.3016048456333e-26	1.03588420574964e-24	49.7644997854945
223113_at	1.06684290380865	8.13612679195283	12.3095038000728	1.34384398933847e-26	1.06794578658547e-24	49.7328679565548
235193_at	-2.10139434111896	4.55150461042925	-12.3092591531214	1.34621662910988e-26	1.06827858050193e-24	49.7311207630664
219722_s_at	-3.54597811667665	6.22142681252358	-12.3089832303526	1.34889760697202e-26	1.06885473422022e-24	49.7291502138454
204790_at	1.40058562274691	6.10245598884434	12.3041004480719	1.39723224161926e-26	1.10555242851712e-24	49.694280148454
201579_at	1.94904876761344	10.0195805789198	12.301243207296	1.42631399109546e-26	1.12684445566624e-24	49.6738763660799
202874_s_at	1.25469613983033	8.66429259968396	12.3010537313287	1.42826375450701e-26	1.12684445566624e-24	49.6725233296903
209292_at	-2.52925878020186	6.43414714331604	-12.2961754092116	1.47938962431498e-26	1.16549895834901e-24	49.6376886630987
209140_x_at	1.13763991309114	13.6715042664151	12.2928903428855	1.51484318160195e-26	1.19110251407717e-24	49.6142322024867
201474_s_at	2.26419779384364	6.55278433878774	12.2927619691268	1.51624572436709e-26	1.19110251407717e-24	49.6133155915654
238689_at	-3.47100053559295	4.70624173486321	-12.2825464932362	1.63211275062049e-26	1.28028356729089e-24	49.540380202907
213746_s_at	1.5224075214966	9.94012681808962	12.2807590800113	1.65327620319814e-26	1.29502688266272e-24	49.5276196101176
235391_at	1.65019307990964	7.06183974328774	12.2784912668484	1.680522452425e-26	1.31448590967578e-24	49.5114298021206
223541_at	3.00490151617897	8.98892538140094	12.2744070536656	1.7307269936034e-26	1.35182140536094e-24	49.482274009272
202795_x_at	-0.8590977793839	8.6596058325566	-12.2723053623866	1.7571423488437e-26	1.3704958334241e-24	49.4672713639216
226303_at	-2.1624448666487	4.98104771159906	-12.2719293324162	1.76191079509159e-26	1.37225744617711e-24	49.4645871671472
211986_at	-1.04097509240186	11.5547106739623	-12.269546658248	1.79242724817728e-26	1.39403925738397e-24	49.447579344837
221665_s_at	-3.03367812693174	6.43801292971698	-12.2645876709543	1.85764250459285e-26	1.44270744230986e-24	49.4121831836743
234359_at	-1.28385404255356	4.83997834261321	-12.2611040705504	1.90486633247803e-26	1.47728463444307e-24	49.3873193877212
200060_s_at	0.713755631213044	10.555768238217	12.2533010650167	2.01503804630845e-26	1.56051282127357e-24	49.3316304748685
200859_x_at	1.45247624710472	9.95700288216981	12.2471619607792	2.10616929721024e-26	1.62878085325275e-24	49.2878206186321
211023_at	-0.76230727173613	9.68566042752358	-12.2469498242042	2.10939082477977e-26	1.62896812633946e-24	49.2863068339728
215646_s_at	3.49654202717565	8.68844004787264	12.2355519101074	2.28991028285589e-26	1.76587933307681e-24	49.20497877463
211676_s_at	1.30656448027412	10.0790792376604	12.2306724460825	2.37183011740037e-26	1.82647622068824e-24	49.1701658901533
224839_s_at	-2.73682528957419	6.80129228957547	-12.2302402629538	2.37922542603954e-26	1.82959423584686e-24	49.1670825583305
232797_at	1.70167686078243	9.49320807741509	12.2250577313744	2.46971985390744e-26	1.89394628406901e-24	49.1301101221613
220108_at	-1.15838862550991	2.70908846645755	-12.2250511131575	2.46983758672374e-26	1.89394628406901e-24	49.1300629091186
226063_at	1.53796322208489	7.67215716081132	12.222678153542	2.51241381932233e-26	1.92389671668695e-24	49.1131349582403
201441_at	-0.758607683035262	11.7230145144811	-12.2150901410143	2.65353890420453e-26	2.02912223199136e-24	49.0590080830115
229930_at	-2.2892096586986	4.60501959616981	-12.2145623654838	2.66364402001612e-26	2.03400470383215e-24	49.0552435562503
211945_s_at	1.04929871969926	12.7373444663208	12.2137882532476	2.67853518080018e-26	2.04252316611227e-24	49.0497220031984
228232_s_at	-1.48357460629368	3.55162325756132	-12.2122251865354	2.70885678675695e-26	2.06276803364813e-24	49.0385732072146
232313_at	-0.912592736642849	2.91132027026887	-12.2031352373702	2.89210493401921e-26	2.19924669356746e-24	48.9737425299266
221476_s_at	-0.915971838942109	11.8916595924057	-12.2016526601298	2.92314496722854e-26	2.21976320948917e-24	48.9631693591222
1552487_a_at	3.16940857795795	8.67771591600943	12.1912840152432	3.14972476401151e-26	2.38850487478959e-24	48.8892301458503
200770_s_at	1.45840084103766	7.66144112180189	12.1908973490241	3.15850527210662e-26	2.39184592454889e-24	48.8864730165553
211926_s_at	1.19026276137672	8.90556922631132	12.1898715345459	3.18191828243903e-26	2.40624318246686e-24	48.8791585017466
202872_at	1.25381011820492	7.67889235857547	12.1876159319948	3.23401079863061e-26	2.44225884551282e-24	48.8630754111545
204484_at	-1.48447718991298	7.71166240213208	-12.1873619485468	3.23992954252576e-26	2.44335376189788e-24	48.8612644677819
231280_at	-0.765509767817432	2.84581385150943	-12.1798650536071	3.41958989585091e-26	2.57529032445797e-24	48.8078132321822
218373_at	-0.917990351492485	7.83757728633019	-12.1778133980899	3.47046733763691e-26	2.61001102730809e-24	48.7931863347005
214039_s_at	1.43632256705855	11.7162520933255	12.176558131067	3.501967587567e-26	2.63008348695365e-24	48.7842373454309
204753_s_at	-3.4049666547509	5.83929909041038	-12.1744845608414	3.55462902963523e-26	2.66597177222642e-24	48.7694548881431
226485_at	-2.26947131489527	6.12032879827358	-12.1680258847047	3.72377577351947e-26	2.78900603311201e-24	48.7234137810703
206482_at	-2.444213271433	7.30735517217453	-12.1672300746203	3.74516565847653e-26	2.80118922540635e-24	48.7177410805798
218404_at	2.34882646143406	7.8183615563066	12.163602860254	3.84422230859141e-26	2.87135047434748e-24	48.6918863331368
202393_s_at	1.31195685954132	10.4563589044764	12.1594833910513	3.95989722563702e-26	2.95371597287454e-24	48.6625243802559
235095_at	-2.4819083543682	5.65611918676887	-12.1573360520645	4.02156553773195e-26	2.99562800784053e-24	48.6472196626223
205680_at	5.93239405230272	7.47376225961792	12.1564495599892	4.04730294460424e-26	3.01069780266989e-24	48.640901506159
224061_at	-1.43592158129434	3.62195624289151	-12.155430397498	4.0770953730305e-26	3.02873898804949e-24	48.6336378852229
201469_s_at	1.62902872114664	6.84166700521226	12.1513303663991	4.19917654060881e-26	3.11331136156382e-24	48.6044178086618
204068_at	1.24696192433852	8.7006677209434	12.1512260510596	4.20232973906557e-26	3.11331136156382e-24	48.603674396609
214274_s_at	-1.09040080865177	9.12231528027358	-12.1456684189415	4.37378545027405e-26	3.2359501961263e-24	48.5640690351855
210598_at	-1.03652994989115	4.39356345309434	-12.1385715422286	4.60291546374846e-26	3.40087031054658e-24	48.5134990496291
1552928_s_at	-1.46614630760173	3.36159694711792	-12.1350722439088	4.72026551454416e-26	3.48286797581244e-24	48.4885660744332
204249_s_at	-1.52698900672189	8.21156192640094	-12.1331466529536	4.78610966242212e-26	3.52669199181845e-24	48.4748465034343
227295_at	1.62027732418776	7.07741540316509	12.1320376259767	4.82444722879835e-26	3.54650349957818e-24	48.4669450081784
224605_at	-1.16084330134863	9.40132328383491	-12.1319937831879	4.82596909681969e-26	3.54650349957818e-24	48.4666326435847
212297_at	1.13836720357392	9.8271727195566	12.1308651609783	4.86531111796249e-26	3.57061591106844e-24	48.458591670328
212255_s_at	1.15521380838669	8.31514312023585	12.1296868410428	4.90672712946255e-26	3.59618372390569e-24	48.4501967581948
231022_at	-1.78450561419428	4.44685149874528	-12.1290552836084	4.92906999143646e-26	3.60772291541886e-24	48.445697300101
201559_s_at	2.26046208389568	7.45869341196226	12.1264642607198	5.02180151407071e-26	3.67068178852695e-24	48.4272382782751
222871_at	-1.92245356156021	3.21092726052358	-12.1140050320773	5.49261481289956e-26	4.00946214813463e-24	48.3384854706299
1560848_at	-0.874494913241385	2.99202442384434	-12.1016623333127	6.00244464336941e-26	4.37219955718199e-24	48.2505783457021
204777_s_at	-6.45194206130486	9.43913841489623	-12.1015909401782	6.00552696377444e-26	4.37219955718199e-24	48.250069915103
226486_at	-0.918340438659745	5.35800746358491	-12.0961954018338	6.24310324685702e-26	4.53911795241899e-24	48.2116467702082
222839_s_at	0.937563030097541	7.25993610858019	12.0931736779224	6.3802298233359e-26	4.62735157247503e-24	48.1901295319243
216834_at	2.64524516925668	10.904345501434	12.0931484653531	6.3813865306743e-26	4.62735157247503e-24	48.1899500009904
202121_s_at	-0.666637570693942	10.8610619450142	-12.0891888383165	6.56566926009302e-26	4.75467505689518e-24	48.1617555304274
227249_at	1.6361283672656	7.61194665704245	12.0885559282887	6.59561356471498e-26	4.7700419530528e-24	48.1572490530511
230422_at	2.54575270988436	6.36475243223113	12.0807751337921	6.97506983415776e-26	5.03780638286097e-24	48.101851237266
209546_s_at	2.58485808926068	7.98156969736792	12.0782281072226	7.10395767150022e-26	5.12412777954188e-24	48.0837182418682
242143_at	-1.36514597552854	7.00062512101415	-12.0698896784088	7.54277083248027e-26	5.43347819849616e-24	48.0243593474572
223382_s_at	-1.15493526574398	7.61630182412264	-12.0649724330701	7.81411730380809e-26	5.6215376787593e-24	47.9893582771624
204503_at	-2.39804137800239	7.83504590122642	-12.0619658911522	7.98480325879685e-26	5.73678210479261e-24	47.9679588842588
225474_at	-1.62792169110193	5.8831337323066	-12.0580746182511	8.21125282092242e-26	5.89173553784689e-24	47.9402637264212
1569961_at	-1.3883476175312	3.45022066774057	-12.0571925724639	8.26346741112098e-26	5.92142962913551e-24	47.9339862077131
222235_s_at	1.48869759334012	8.1887392922783	12.0557349118317	8.35048405690419e-26	5.97595177763399e-24	47.9236122178943
208926_at	1.02519005279254	7.41448267616981	12.0544902731699	8.42550753877376e-26	6.02175979977066e-24	47.914754455623
226448_at	2.77491200359681	6.05347015387736	12.0450554795697	9.01652295239626e-26	6.43574924833245e-24	47.8476148416592
216565_x_at	1.40731147368902	9.18734719808019	12.0448096314798	9.03246430914351e-26	6.43872211346051e-24	47.845865469851
203430_at	-1.21228992411896	10.2329270142547	-12.0395239320824	9.38208729617741e-26	6.6792398817513e-24	47.808255767318
214453_s_at	2.83940842082954	8.46410316493396	12.0381825222906	9.47294323824175e-26	6.73515177569399e-24	47.7987116119338
205081_at	-2.05345504729141	10.3139591101557	-12.029763273185	1.00635875576021e-25	7.14580064560901e-24	47.7388128601046
222877_at	1.94879301832455	6.38907837632547	12.0196783339456	1.08196560876855e-25	7.67269385984701e-24	47.6670734916645
228785_at	1.30224384866933	8.20698159625472	12.0148491478479	1.12015157830075e-25	7.93319786834114e-24	47.6327248535505
232164_s_at	3.14199035969194	8.96265953460849	12.012997392037	1.13514820423752e-25	8.02900751186114e-24	47.6195545002828
207038_at	-2.19427853853306	6.25376205322642	-12.0128120367121	1.13666031036453e-25	8.02931556449361e-24	47.6182362068234
225623_at	-1.22204173567319	7.43708278581132	-12.0123137688416	1.14073509117763e-25	8.04770207872733e-24	47.6146924193183
205097_at	-2.21337819068702	8.54518631054245	-12.0087509260969	1.1702995544972e-25	8.24563506986267e-24	47.589353498461
204519_s_at	-2.49906628695396	5.21422663041981	-11.9949939610718	1.29180976590304e-25	9.09005134501272e-24	47.4915268725084
202411_at	2.72791523716394	12.1252403351462	11.9904863673282	1.33430083259317e-25	9.37697918020971e-24	47.459477550544
225927_at	-1.17819625634757	8.89391483733962	-11.9851508931902	1.38640199231827e-25	9.73061988831857e-24	47.4215447915328
226806_s_at	-1.84128048140558	8.12653519149528	-11.9832066204648	1.40588849135736e-25	9.85473759807224e-24	47.4077226801795
216526_x_at	0.993292160541577	13.2499917365566	11.9801938202281	1.43662561718375e-25	1.00572990549963e-23	47.386305069221
204527_at	2.16171799003527	7.34012363952358	11.9764485616898	1.47577201992362e-25	1.03181374922409e-23	47.3596818883769
226688_at	-1.38652030999601	4.79811609003774	-11.9731133469406	1.51152766775e-25	1.05546328523922e-23	47.3359747969172
228450_at	-1.75939405567798	5.31883819416981	-11.9684865680065	1.56256559673458e-25	1.08971012756968e-23	47.3030891375509
203414_at	1.58382367443646	6.98266175816038	11.9674909690908	1.57377091652086e-25	1.09612643134749e-23	47.2960130473874
202896_s_at	1.59990497025256	5.31960813039623	11.966729966815	1.58238992617342e-25	1.10072734368361e-23	47.2906043958855
231270_at	-2.39984281930379	6.367069057	-11.9618997783459	1.63820506358253e-25	1.13810497905178e-23	47.2562764101186
202307_s_at	1.99734439552082	10.0752925681085	11.9561252840302	1.70751612025475e-25	1.18475182582397e-23	47.2152406505939
210198_s_at	-2.29742823532615	3.53931174013208	-11.9542640233981	1.73047451937624e-25	1.19915962416852e-23	47.2020146076357
206656_s_at	1.12696170519255	8.33856354878302	11.9521033808261	1.7575123707012e-25	1.2160772986557e-23	47.1866616495596
215313_x_at	1.08386775234996	13.5858520012736	11.9519588208767	1.7593363387959e-25	1.2160772986557e-23	47.1856344630178
202988_s_at	3.1490179715473	8.54743751231132	11.9492545184297	1.793807887745e-25	1.23833896796032e-23	47.1664191729892
228220_at	-1.07111520445935	8.959739238	-11.9482902666722	1.80626146009794e-25	1.24536374944331e-23	47.1595679250154
213929_at	-2.8388325577127	7.54954154266509	-11.9480578410295	1.80927618230931e-25	1.24587122503478e-23	47.157916498593
201310_s_at	2.02353869334171	9.25083602316509	11.9452169469968	1.84653284469166e-25	1.26992683375492e-23	47.1377319151561
218756_s_at	-1.9254922410994	4.69748180540566	-11.9424346554356	1.8837628899006e-25	1.29390371865974e-23	47.1179645725988
232726_at	-1.85555902538469	6.47089874795283	-11.9419132877162	1.89082223050529e-25	1.29712302952166e-23	47.1142605080108
204533_at	4.89612627410353	8.42963680164151	11.9394114762529	1.92506587169862e-25	1.31895960570328e-23	47.0964867731488
231577_s_at	2.42425576512788	10.8393918759623	11.9299732803848	2.05991611080306e-25	1.40958589935115e-23	47.0294408517554
238983_at	-1.14660404916061	3.04867083004717	-11.9245529565528	2.14157957643441e-25	1.46363579176939e-23	46.9909411151513
208483_x_at	-1.7194880375521	2.81587197639623	-11.9242965071975	2.14552233263626e-25	1.46449979446801e-23	46.989119676045
204334_at	2.07562349712121	6.60525929153774	11.9227934940346	2.16877632906724e-25	1.47852675550812e-23	46.9784446293328
205114_s_at	3.24584116961584	6.51162131956132	11.9216309685288	2.18693479071249e-25	1.4890493111109e-23	46.970188046778
212936_at	-1.53065540027785	6.78723302584906	-11.9109209511803	2.36152579991569e-25	1.60592566057699e-23	46.894129660339
200765_x_at	-0.741414300487028	10.9081424511698	-11.9097075121715	2.38216403800361e-25	1.61794805935214e-23	46.8855131043869
239585_at	-1.29480864429075	4.83779017433491	-11.9074289592622	2.42140530522955e-25	1.64255998837997e-23	46.8693336902975
223158_s_at	1.89678787118416	6.22181216447642	11.8988085432685	2.57579192139813e-25	1.74512296533387e-23	46.8081276770831
224790_at	1.11300764543886	7.62107022260849	11.8917483303218	2.70952437155156e-25	1.83345600265571e-23	46.7580055943675
201300_s_at	1.16704832901264	12.7448165021226	11.8833561513274	2.87752668733936e-25	1.94473141693794e-23	46.6984349825439
218432_at	-1.15998428739588	8.79996202369811	-11.8776195868446	2.99830849551099e-25	2.02385823446992e-23	46.6577194929587
213428_s_at	2.29938668227465	10.6885259235377	11.8772534217535	3.00618754548332e-25	2.02667452588533e-23	46.6551207503438
214845_s_at	1.97182382487691	7.98543345599057	11.8736924420686	3.08389748922966e-25	2.07650363575901e-23	46.6298486114526
223894_s_at	-1.23027431925282	6.55005230099528	-11.8727277091781	3.10529342179214e-25	2.08833847277349e-23	46.6230021898208
225941_at	-1.59122112766973	6.15092251804717	-11.8724743726529	3.11093645510396e-25	2.08956327620159e-23	46.6212043538311
241925_x_at	-1.59859994245762	3.64552028707075	-11.8707521440566	3.14957101584968e-25	2.11291773363904e-23	46.6089825281189
204493_at	1.74000797102581	6.22838316459906	11.866816158475	3.23967337396034e-25	2.17070026619218e-23	46.5810520220358
201091_s_at	1.10677214946707	10.7588308448726	11.8661003631933	3.2563335851561e-25	2.17919264098421e-23	46.5759727942484
209190_s_at	-0.890152975925083	8.83740375229717	-11.8643600776154	3.29719637066904e-25	2.2038412171923e-23	46.5636241099876
239567_at	-1.30032196173426	5.81159097207075	-11.8639086768575	3.3078787992105e-25	2.20828172584657e-23	46.5604211265871
214459_x_at	1.04064161738123	13.0093560866981	11.8636910074751	3.31304229369319e-25	2.20903155375214e-23	46.5588766284862
232366_at	-1.38941019421144	4.33034673379717	-11.8475525900261	3.71914916246187e-25	2.47679026135935e-23	46.4443799547561
1570005_at	-2.66052924307185	4.07248811476887	-11.841946316385	3.87155287169616e-25	2.57514784987819e-23	46.4046124195537
1570511_at	-1.38398130432721	5.47670040664623	-11.8410838305266	3.89554588756417e-25	2.58795834024995e-23	46.3984947895144
235849_at	-2.90573320976886	4.82608063807075	-11.8403940347116	3.91484166678099e-25	2.59762097246663e-23	46.3936021162001
230986_at	-2.06798695131963	6.92658737241981	-11.8367872856832	4.0172976571955e-25	2.66237272008684e-23	46.3680206062417
214919_s_at	-1.2067231171352	7.43286944570283	-11.8342245392635	4.09171866976423e-25	2.70841063280096e-23	46.3498447980203
204241_at	-1.62490205481916	6.17988280461321	-11.8329729955704	4.12856128859365e-25	2.72949320984108e-23	46.3409687345824
210844_x_at	-0.738656286408521	11.3955185415094	-11.8302692618403	4.20928691528942e-25	2.77950195765035e-23	46.3217942339052
224963_at	-2.15715016354745	7.54917368541981	-11.8294608396548	4.23372850922926e-25	2.79226907409059e-23	46.3160611840924
240188_at	-1.24352154678908	3.74429655207547	-11.828623127554	4.25920504894984e-25	2.80568718134136e-23	46.3101205015339
212788_x_at	0.867991290114436	13.8344533496698	11.8280644159445	4.2762815854475e-25	2.81354627778992e-23	46.3061584126218
211883_x_at	-2.90273293079521	6.02702081257547	-11.8264598318166	4.32570507015662e-25	2.84065378537206e-23	46.294779750338
224950_at	1.9611878398817	8.44900617991981	11.826389864815	4.32787307400992e-25	2.84065378537206e-23	46.2942835969807
225647_s_at	2.08548871257605	10.7021356480991	11.8233887803416	4.42189266187473e-25	2.89888466772183e-23	46.2730027064505
219476_at	-2.67444253354385	7.98348052833019	-11.8156251960801	4.67467753895518e-25	3.06093406517814e-23	46.2179555496583
204103_at	2.82676615225815	7.26717789181132	11.8076847392807	4.94814080757423e-25	3.23611960112585e-23	46.1616616805251
226406_at	-1.07065717452801	8.58164676233019	-11.8036566733485	5.0929085690888e-25	3.32681930722736e-23	46.1331075730147
202894_at	1.22000202637472	7.11927134314151	11.8001776873796	5.2213389328174e-25	3.40664327150109e-23	46.1084473338417
243690_at	-1.13667750605869	5.96697908406132	-11.7985110346058	5.28400495066626e-25	3.44342038948364e-23	46.0966340424054
226644_at	-1.13710921342395	4.1619382596934	-11.7928863173276	5.50108605627432e-25	3.58061762055713e-23	46.0567683076007
201227_s_at	-0.571731832783092	11.0379031068255	-11.7789435527574	6.0783342610687e-25	3.95164002049859e-23	45.9579639660303
226722_at	1.65038066057671	6.35579457010377	11.7761107751315	6.20280399495803e-25	4.02730600998645e-23	45.9378925639714
214866_at	1.6806904436656	5.74116622873113	11.7759610297841	6.20945398521917e-25	4.02730600998645e-23	45.936831583165
201649_at	1.77338897081184	9.84507869967453	11.768513820013	6.54930544927817e-25	4.24269283695834e-23	45.8840697816766
213588_x_at	-0.70614031007984	13.5816410899528	-11.7633971993733	6.79349479197219e-25	4.39567251776425e-23	45.8478235739227
204041_at	-2.65200037633653	4.97517989044811	-11.762739369579	6.82554150201947e-25	4.41118772603918e-23	45.8431637296939
218552_at	-2.02336004800812	7.74606010214623	-11.7615399553629	6.88436062771494e-25	4.44394825643819e-23	45.8346676196375
211208_s_at	1.05258813233772	8.85856533793396	11.7602156627712	6.94989136000444e-25	4.48095884561607e-23	45.8252871306917
217827_s_at	0.63428442284046	9.51831207485849	11.7595244303642	6.98434282716178e-25	4.49786742137892e-23	45.8203909425532
219109_at	-1.8927072790527	7.59693335991981	-11.7576590706781	7.07816623310894e-25	4.55292633876743e-23	45.8071783802446
1555501_s_at	1.50176643644618	7.29765222147642	11.7501185084008	7.47042980175933e-25	4.7995975253959e-23	45.7537720153199
224798_s_at	-1.24420090510366	5.4712071124434	-11.7482668467573	7.57002556848485e-25	4.8578773234379e-23	45.740658602598
1556656_at	1.70983134953839	5.88264180825	11.7466519762872	7.65796579781987e-25	4.90854958963425e-23	45.7292224805405
212344_at	3.12020996189167	7.6244555609434	11.7449183202582	7.75350939747094e-25	4.96397103403658e-23	45.7169455034724
238134_at	-1.12718963883247	3.57287077265094	-11.7445975020759	7.77131998373487e-25	4.96955462117783e-23	45.7146736529039
214909_s_at	-1.1871491190841	6.15236436241038	-11.7437177760056	7.82036867688558e-25	4.99507777346634e-23	45.7084440016348
218026_at	-0.914751902265472	10.3597961722594	-11.7361556026904	8.2549366663767e-25	5.26649547531092e-23	45.654897499136
225898_at	1.76169372387971	6.48795588573585	11.7348132711857	8.33455534365412e-25	5.31109339643694e-23	45.6453934061088
209321_s_at	1.00344599261184	7.21672079721698	11.7311417929464	8.55625949528873e-25	5.44602430622714e-23	45.6193994187465
203744_at	1.73137033237751	7.61424413611792	11.7294034048863	8.66327583729957e-25	5.50772798144598e-23	45.6070922485822
201214_s_at	-0.724044052984697	8.5877514350566	-11.7212075516559	9.18608591567279e-25	5.83332459279222e-23	45.5490735510335
242853_at	1.53876351830393	7.78977910187736	11.7184580403781	9.36843459083802e-25	5.94221764795903e-23	45.529611539978
232136_s_at	-1.90840283599574	4.93065582062264	-11.7116740073601	9.8339504289278e-25	6.22459305045878e-23	45.4815957774167
233386_at	-1.22791710877099	4.13081649046226	-11.7116392494367	9.83639395628054e-25	6.22459305045878e-23	45.4813497838935
200764_s_at	-0.744417028722019	10.549436061783	-11.7106845204564	9.90374999261864e-25	6.25997145487196e-23	45.4745929043832
217497_at	1.44769305876368	6.24643246555189	11.7104810992274	9.91816069818407e-25	6.26184106435582e-23	45.4731532510869
201309_x_at	2.52033682443207	7.28248952339151	11.7069132843261	1.01743390453034e-24	6.41617055711604e-23	45.4479039401394
224609_at	-1.06201457172402	8.15646955025472	-11.7056824234566	1.02642409502626e-24	6.46375114017171e-23	45.4391935459559
209106_at	-1.27711842214039	7.6242924152783	-11.7055571740871	1.02734334536977e-24	6.46375114017171e-23	45.4383072083087
242029_at	1.82914354721703	5.49178485292453	11.7051766416867	1.03014125136929e-24	6.47390493317427e-23	45.4356143509447
226933_s_at	-1.90010509669142	3.33315156709434	-11.7047346376362	1.03340067875219e-24	6.48693250410744e-23	45.4324865089528
1569847_at	-0.740390284529475	2.98104019362736	-11.7044834999993	1.03525720001836e-24	6.49113387740872e-23	45.4307093441523
AFFX-HUMISGF3A/M97935_MB_at	2.47303186834252	8.12748915995283	11.7031250842791	1.04535703995872e-24	6.54695259561779e-23	45.421096709749
217750_s_at	0.621620138349698	9.38565981427358	11.7009552636751	1.06169398330304e-24	6.64166115985051e-23	45.4057427635073
229369_at	-1.21976752390605	3.31896582772641	-11.6971759676961	1.0907594247829e-24	6.81568817714345e-23	45.3790013576254
203585_at	-2.38791855380332	10.1162251934528	-11.6948200493336	1.10927836344041e-24	6.92349252524025e-23	45.3623323415929
220858_at	-1.29494966637764	3.34799348760377	-11.6925974698626	1.1270366133732e-24	7.02630864722686e-23	45.3466073874438
240100_at	-0.565725748509115	2.61855045500943	-11.6918155695536	1.13335114423025e-24	7.05762799667297e-23	45.3410755184114
200757_s_at	1.39484946920812	9.0955074462217	11.6902007496474	1.14650416670414e-24	7.13141243623993e-23	45.3296510670946
223126_s_at	-1.65440150734079	6.2902571845566	-11.6890987785652	1.15556724361433e-24	7.17961807325156e-23	45.32185508261
240432_x_at	1.69091931534292	7.18603367742453	11.6822015630967	1.21393902865227e-24	7.53372490256104e-23	45.2730636431032
214894_x_at	1.02118258808317	9.16997467428774	11.6815998244338	1.2191690074508e-24	7.55760379618735e-23	45.2688071815217
219201_s_at	1.46813600469142	6.15376774545283	11.6796668857169	1.23612159225465e-24	7.65401450243748e-23	45.2551346461054
243754_at	2.78158589599215	5.50702277032547	11.6762005927329	1.26711336296148e-24	7.83703881447047e-23	45.2306171970254
205660_at	3.65002055600585	5.63303200160377	11.6735821477036	1.29103748000259e-24	7.97598578747365e-23	45.2120976727953
202313_at	-1.07733182917378	9.65026033667453	-11.6699128454168	1.32532307331577e-24	8.17855971033179e-23	45.1861471937468
202089_s_at	1.49822284893506	9.46561570607076	11.669539029852	1.32886654831623e-24	8.19118134489173e-23	45.1835035464541
208812_x_at	0.983520825361273	13.5421396497642	11.6688023675749	1.33587721024349e-24	8.22512235023231e-23	45.1782938762367
201506_at	2.56858432040945	11.7263087911557	11.6681991102035	1.34164575529122e-24	8.25134776946538e-23	45.1740276958801
214734_at	-2.54839733080905	8.52926874110377	-11.6667194299984	1.35590038727976e-24	8.32964648028326e-23	45.1635637301383
214235_at	-3.21623123234185	6.2272865218066	-11.6613668329032	1.4087385535392e-24	8.63692005353639e-23	45.1257136935967
206658_at	-1.43369893257991	5.30513691614151	-11.6613331210814	1.40907776639313e-24	8.63692005353639e-23	45.1254753173913
208178_x_at	1.69196916340479	7.51263520071226	11.6555270583203	1.46873140108024e-24	8.99248481008535e-23	45.0844228257326
212335_at	1.01542775817432	8.61000939401887	11.6548362807665	1.47599435192788e-24	9.02684465231058e-23	45.0795388834055
217892_s_at	1.35171666872269	10.3937296065425	11.6545389695441	1.47913135022904e-24	9.03592252220924e-23	45.077436849427
209107_x_at	-1.05072402646361	7.43887727093396	-11.6471591234702	1.55916547403845e-24	9.51421565770675e-23	45.0252638812631
221305_s_at	-3.68116203681743	4.45077679083491	-11.6468862028004	1.56220671662097e-24	9.52214629110945e-23	45.0233345600538
201601_x_at	1.7356889525501	11.0350826758019	11.6465748691315	1.56568323377619e-24	9.53270944395469e-23	45.0211337026935
202382_s_at	0.695791115524684	7.89466891650943	11.6425927345625	1.61083647767893e-24	9.79671684283598e-23	44.9929845840905
1552777_a_at	-3.0536236972853	5.16848543360849	-11.6407890213249	1.63171390541535e-24	9.91266197539825e-23	44.9802350735187
235076_at	-0.682951757275716	4.6548933413066	-11.635347916516	1.69634245114195e-24	1.029384278759e-22	44.9417772721419
219773_at	2.56459384572096	5.15687342934434	11.632194811544	1.73495666220115e-24	1.05164917412248e-22	44.9194928316211
230734_x_at	-1.1935788611525	9.18882439212736	-11.6207528086019	1.88259113878969e-24	1.1398745350313e-22	44.8386377454967
211571_s_at	3.22896697464471	8.19104959801415	11.6148832768365	1.96312216949359e-24	1.18726573693246e-22	44.7971672039414
213689_x_at	1.48337131104085	7.70605960892453	11.614734719963	1.96520437480362e-24	1.18726573693246e-22	44.7961176495904
240361_at	-0.984659995213305	3.19223506728302	-11.6126224197186	1.99505030373621e-24	1.20396661541697e-22	44.7811945588738
221541_at	2.04772109336939	8.22210267493868	11.6120586330751	2.0030925387246e-24	1.20748715054871e-22	44.7772115874334
207511_s_at	-0.590366327038317	5.54867250031604	-11.6088321129527	2.04974385672687e-24	1.23424829698834e-22	44.7544180574052
206790_s_at	-0.603242892324676	11.3269555104717	-11.6078028019445	2.06485318693672e-24	1.241978525806e-22	44.7471468463399
207279_s_at	-1.38309680300625	4.56067942324528	-11.6053569217133	2.10120358500023e-24	1.26245391219657e-22	44.7298693280654
206300_s_at	4.88308402959455	6.96340084608962	11.6038876324808	2.1233461763392e-24	1.27376969259647e-22	44.7194907530042
227272_at	-1.50140425740505	5.14231309600472	-11.603798507893	2.12469677118973e-24	1.27376969259647e-22	44.7188612153669
210613_s_at	-2.07713096015582	6.08429484634434	-11.5958623081625	2.24846223321367e-24	1.34649148522407e-22	44.6628074974094
205382_s_at	-2.68530743629409	8.11087026991509	-11.5955549071122	2.25339820697806e-24	1.34797097337555e-22	44.6606364768947
1558837_a_at	1.441179588402	6.79197832764623	11.5773254627001	2.56628266517725e-24	1.53345906796247e-22	44.5319132474392
228504_at	-1.65035087210499	3.52692620578774	-11.5760513054224	2.58970657433784e-24	1.54576645144019e-22	44.5229177065535
223623_at	-2.19207238621371	2.75977336483019	-11.5751847631095	2.60575867120119e-24	1.55365163956298e-22	44.5168000472034
210355_at	3.9165768166676	7.37153993749528	11.5607812602856	2.88758556907043e-24	1.71981199334342e-22	44.4151280783283
1554271_a_at	1.48608047506254	5.16109178090094	11.5598587838805	2.90663787556477e-24	1.72927558048426e-22	44.4086174098175
240288_at	-0.695697538012111	3.48495601105189	-11.554408280504	3.02179622270129e-24	1.79583378778471e-22	44.3701510814462
222625_s_at	1.24343164689341	5.66610792250943	11.548688893005	3.14753129806918e-24	1.86852631619905e-22	44.3297914079735
202361_at	-0.794318007348368	9.00851965381604	-11.5436207520983	3.26330301024396e-24	1.93515284257146e-22	44.2940310163777
200823_x_at	-0.746113477823014	12.9278870509434	-11.540833031585	3.32878367235804e-24	1.97184449930851e-22	44.2743625583198
1554899_s_at	2.00346920311604	7.84778658941981	11.5397624176934	3.35427814840002e-24	1.98479607969449e-22	44.2668092367874
232056_at	-4.07254868271085	8.74466380562264	-11.5385155754043	3.38421471917555e-24	2.00034529482079e-22	44.2580127954025
200644_at	2.10529323609142	9.13479342271226	11.5380238529683	3.39609407069712e-24	2.00519917187219e-22	44.2545437634342
1564308_a_at	-1.81515567338324	5.81136215045755	-11.5354979294819	3.45777571732888e-24	2.03747346092639e-22	44.2367242458275
215177_s_at	2.48432546410606	10.4176886777783	11.5354803751727	3.45820827021434e-24	2.03747346092639e-22	44.2366004092528
230479_at	-1.18446419534425	6.08575324198113	-11.5341986158815	3.48993817169203e-24	2.05395446218796e-22	44.2275583725654
210825_s_at	-0.985309488064544	10.5913240273915	-11.5291791280089	3.61701539483343e-24	2.12645501841417e-22	44.1921510578314
201561_s_at	1.03055484285283	9.73613114108962	11.522857373345	3.78364823487538e-24	2.22202972332773e-22	44.1475624455159
214028_x_at	-0.664488649227407	5.94860543886792	-11.5183932100042	3.90590902896012e-24	2.29136884290123e-22	44.1160790665782
202769_at	-1.15617905300466	10.6221814535755	-11.5176422710826	3.92685884733062e-24	2.30118979075886e-22	44.110783358351
231205_at	1.17032683745536	7.90932637828774	11.5172875376703	3.93679419765994e-24	2.30454199954023e-22	44.1082817639283
208745_at	-0.888805909829673	9.29549825108491	-11.5169860015365	3.94525931355013e-24	2.30702730447437e-22	44.106155332336
214168_s_at	-1.63415386797486	7.6429685097217	-11.5165943534572	3.95628127880968e-24	2.31100084315084e-22	44.1033934501402
213187_x_at	1.02181286094345	13.1729896744811	11.5149583982567	4.00265424265677e-24	2.33559360423969e-22	44.0918570036252
1568765_at	3.62884962811563	6.55266413508019	11.5115582135399	4.10077781511797e-24	2.3902987957524e-22	44.0678807108106
241455_at	-2.30754253111045	6.33583246191038	-11.5079450417892	4.20767831393652e-24	2.44999799589435e-22	44.0424042751113
203789_s_at	3.17435821264631	8.39106496938208	11.4997877747433	4.45935331877448e-24	2.59377811387228e-22	43.9848940348551
205259_at	-1.963933102602	3.53354825119811	-11.4935390511228	4.66225219706523e-24	2.7089122090812e-22	43.9408455481341
218871_x_at	1.31500378568783	8.57509425269811	11.4918997154113	4.71698999502364e-24	2.73780709106069e-22	43.9292904353439
235386_at	-0.698848103882501	2.89901330888208	-11.4887676739372	4.82335796884716e-24	2.79657578946679e-22	43.9072147820717
202270_at	2.35630701002182	10.2626017746887	11.4843147123494	4.97871711318186e-24	2.8835948957968e-22	43.8758311788049
202087_s_at	1.58202820796315	9.20603621054245	11.483593854247	5.00433227670323e-24	2.89536367437829e-22	43.8707509690294
227194_at	-4.81062111975928	6.84587969213679	-11.478401677533	5.19275666955098e-24	3.00120476646617e-22	43.8341614963852
224788_at	-0.809966124401855	11.8905825415094	-11.477439343941	5.22844922185446e-24	3.01864267375811e-22	43.8273803034904
204067_at	-1.26895240640186	5.92412589195283	-11.4770299601245	5.24370718423537e-24	3.02425833647752e-22	43.8244955728307
235295_at	1.9029432732833	6.25054515226415	11.4737395835186	5.36796521586275e-24	3.09266067626234e-22	43.8013107163342
223318_s_at	-1.07063080434904	8.41427577728774	-11.4722796160733	5.42403599896583e-24	3.12167545519428e-22	43.7910238836236
220026_at	-5.18378973674717	8.03303427594811	-11.4702770072598	5.50189852780288e-24	3.16315774981727e-22	43.7769141174141
233040_at	-0.985015126575786	3.63699684484434	-11.4669720295108	5.63284324125263e-24	3.23503890982655e-22	43.7536294784338
202638_s_at	2.69370859411045	6.10404160760377	11.4634846279208	5.77438715563221e-24	3.31285013362215e-22	43.7290612519092
1553072_at	-2.36018687958177	4.51567740139151	-11.4614557562642	5.85835980834382e-24	3.35750338072535e-22	43.7147689316629
227107_at	1.52160455994424	8.3854927557783	11.4577560801538	6.01463272323962e-24	3.44345595961389e-22	43.6887081618321
215239_x_at	-1.40748859254491	6.67265184551415	-11.4574087496375	6.02951560307751e-24	3.4483657489358e-22	43.68626164019
218171_at	-1.06816912770911	9.98344672629245	-11.4483253187431	6.43204760077592e-24	3.67126104398979e-22	43.6222858920134
203064_s_at	0.993405104042445	6.97214202771226	11.4483114874222	6.43268053066706e-24	3.67126104398979e-22	43.6221884850891
203066_at	1.38853309313107	8.69756513328302	11.4437733782936	6.64373687232484e-24	3.78776135030616e-22	43.5902303510229
209682_at	1.30671871023912	8.6831961122217	11.4411377056799	6.76947122737685e-24	3.85542540996697e-22	43.5716708255068
230866_at	-1.71475793262023	4.91822019697642	-11.4374479331362	6.94948759804692e-24	3.95383178380037e-22	43.5456903224705
222774_s_at	2.32621800701823	5.96948629316038	11.4366024349001	6.99140547186803e-24	3.9735456774884e-22	43.5397372527618
1570596_at	-4.41924668027904	5.16501056991981	-11.4357316811966	7.03483903226487e-24	3.99407917018777e-22	43.5336064671155
242075_at	-1.00343019255396	5.8329589857217	-11.4339274991123	7.1256906806388e-24	4.04146408676272e-22	43.5209039574637
209013_x_at	1.69007150186001	6.72370983983962	11.4314039904688	7.25473104073779e-24	4.11038776841802e-22	43.5031377337192
218539_at	-0.961465110604125	8.50389122553774	-11.4308238159482	7.28472639875499e-24	4.12310989494751e-22	43.4990532660446
203044_at	1.1460710062966	9.95858174195755	11.4269773352641	7.48674412336518e-24	4.23306861370208e-22	43.4719749866531
216244_at	-2.93784163477099	7.16294618415094	-11.4263318187241	7.52119005684778e-24	4.24815151196438e-22	43.4674309138438
203124_s_at	-1.26079197426773	9.00969771468868	-11.424541302985	7.61756466703607e-24	4.29814600794837e-22	43.4548270004789
225303_at	1.94955972637778	5.74397839696698	11.423271799721	7.68664095960077e-24	4.33020386013396e-22	43.4458909067615
203935_at	1.15526974575369	8.64718583912736	11.4232063280565	7.69022029847292e-24	4.33020386013396e-22	43.4454300548022
228221_at	-1.86567872622462	4.59946713195283	-11.4199501835099	7.87034674302475e-24	4.42707004295142e-22	43.4225109738657
211911_x_at	1.32876318901529	13.273348227783	11.419359072868	7.9034947336598e-24	4.44114670670966e-22	43.4183504745287
208634_s_at	0.864171074268263	10.1898730185189	11.418913071225	7.92859750308357e-24	4.45067832116113e-22	43.4152113496406
217875_s_at	2.02740777452521	5.45255383762736	11.415271325814	8.13656742062666e-24	4.5627366535668e-22	43.3895804531346
228980_at	-0.999397973651094	9.16682302654717	-11.4139229200219	8.21494361075235e-24	4.60196764260128e-22	43.3800907433639
222717_at	-1.88591697620479	6.24342147609906	-11.4125486307702	8.29559902501157e-24	4.64239382489772e-22	43.3704191391978
1559413_at	-0.959029923087958	3.8366325654434	-11.4116946173772	8.3461174196214e-24	4.66588926296319e-22	43.3644091283764
201417_at	1.52418530108131	9.92713456631132	11.4106130496901	8.4105371317742e-24	4.69710028273498e-22	43.3567978822325
220911_s_at	-1.86004020280945	4.18721342231604	-11.4049616190674	8.75529669812136e-24	4.88465149969169e-22	43.3170301495844
241607_at	-1.43385069339348	4.29789271264151	-11.4039268745353	8.8199298342599e-24	4.91569483881916e-22	43.3097493997655
227739_at	-1.32096678280466	6.52040829512736	-11.4037194919959	8.8329406730543e-24	4.9179331089536e-22	43.3082902170481
209360_s_at	1.29605209890632	8.37628280504245	11.3965938312468	9.29181224525788e-24	5.1681570143385e-22	43.2581564607798
229055_at	2.32410019907412	6.43565899225472	11.3923265069118	9.57791784465634e-24	5.32187660728237e-22	43.2281364840158
202730_s_at	-1.36976731943247	8.41519348706132	-11.3921365609068	9.59085514712125e-24	5.3236548748107e-22	43.2268003035772
225390_s_at	0.886931299179107	9.40069775839151	11.387872787263	9.88589297076953e-24	5.48185799367976e-22	43.196808034558
227092_at	-1.27581281637871	5.68144029114151	-11.3869993118484	9.94744231817125e-24	5.51039927807511e-22	43.1906641499166
226106_at	-1.18581264160945	9.74754276749528	-11.3866183442898	9.97440669723258e-24	5.5197437871578e-22	43.1879845201945
213995_at	-0.965454324432471	8.17038201446226	-11.3846715592258	1.0113339693245e-23	5.59096913779749e-22	43.1742916514256
209684_at	1.04181264702049	10.9655074460142	11.38105454009	1.03766132099735e-23	5.73072047732625e-22	43.1488525080254
217519_at	1.91816637573653	5.12886706162264	11.3801390499836	1.04443262563397e-23	5.76229604505926e-22	43.14241400151
207480_s_at	-1.75401945504219	7.87538461900943	-11.3780248141889	1.06023915633509e-23	5.8436064387723e-22	43.1275453564423
202497_x_at	2.29645169215782	6.3169182510283	11.3753997821049	1.08019687438678e-23	5.94760967845894e-22	43.1090853675045
242304_at	-1.33239964358683	5.67315664247641	-11.3723962438774	1.10349226171493e-23	6.0697625160225e-22	43.0879648364605
203726_s_at	3.08177801638576	9.11891704329717	11.371684842513	1.10908285969687e-23	6.09132424365663e-22	43.0829625362961
1555420_a_at	2.12997630239122	5.97912626836792	11.3716140905433	1.10964041091577e-23	6.09132424365663e-22	43.0824650397287
220120_s_at	-0.628269392069062	2.45088401526887	-11.3664223479926	1.15132527232037e-23	6.31381236350214e-22	43.0459609829349
242794_at	-1.9269350517654	5.74477436516509	-11.3654623076662	1.15920285572935e-23	6.3506428994992e-22	43.0392111988794
231941_s_at	-3.31676304280413	5.88981994133491	-11.3627081308985	1.18210171306139e-23	6.46961072689007e-22	43.0198480698389
210249_s_at	-1.05760453776367	7.10563727374528	-11.3577324747225	1.22461998444229e-23	6.6956097649382e-22	42.984869717638
201105_at	1.70968965195743	12.6843107078302	11.3518354835907	1.27699017434836e-23	6.97496880944022e-22	42.9434191494771
212353_at	3.19429192592069	8.19702112868868	11.3512596594434	1.28222214168401e-23	6.99655644676381e-22	42.9393718934103
212013_at	2.818290448802	5.51375120810849	11.3473194510569	1.31860120834035e-23	7.18788844127702e-22	42.911678919637
207573_x_at	-0.691370255956086	11.5966225617453	-11.3466756907378	1.3246419530073e-23	7.21362537656115e-22	42.90715459377
215138_s_at	-1.08167756398603	4.87199867206132	-11.3420213207913	1.36914518183348e-23	7.44855848922843e-22	42.8744456452987
233527_at	-0.79591352443992	2.98449709078302	-11.3397682139861	1.39122095827931e-23	7.56113378667208e-22	42.8586129028043
204049_s_at	-1.02986395150991	9.64953258965566	-11.3370194867984	1.41863396766077e-23	7.7024639703925e-22	42.8392984103611
1558815_at	-1.51129536468037	3.49841526937264	-11.3348870467327	1.44027121140296e-23	7.81218536542231e-22	42.8243151504585
226013_at	-1.39294716887944	6.07059605416509	-11.3316787730114	1.47344616830443e-23	7.98420904381016e-22	42.8017739732537
242881_x_at	3.51868541538695	6.85940319060849	11.3290677774986	1.50100657338215e-23	8.12549845541279e-22	42.7834303637745
202952_s_at	3.24197282092282	5.13289652048585	11.3286086283894	1.50590600319221e-23	8.14395753951872e-22	42.7802047050402
208729_x_at	1.30024892611844	12.9714599542453	11.3274836565089	1.51797771557317e-23	8.20112960464064e-22	42.772301575292
213056_at	-1.10879657057578	9.19182054095755	-11.3267477362067	1.52592679972454e-23	8.235937588839e-22	42.7671317039395
205464_at	-2.63775137803859	4.46223364650943	-11.3265253703674	1.52833685261247e-23	8.2408103961131e-22	42.7655695902179
225664_at	2.41500264560718	11.3458446443113	11.3248118753016	1.54703587231494e-23	8.33341737131223e-22	42.7535325809718
241750_x_at	-1.41656101893134	3.6545632852783	-11.3150671041995	1.65779960447616e-23	8.92127887546593e-22	42.6850854958104
1554018_at	1.86805253071644	7.99708876887736	11.3143190623616	1.66662202942143e-23	8.95993701657979e-22	42.6798318460839
37590_g_at	-1.43315125252336	4.26497792346698	-11.310686459296	1.71013526979258e-23	9.18483751236832e-22	42.6543205189449
221020_s_at	1.19508927494598	8.55869346954245	11.308533499129	1.73645731435524e-23	9.31705629660181e-22	42.6392014688826
211833_s_at	1.03422583926134	6.37329303511792	11.306977773674	1.75572864186825e-23	9.41122191119086e-22	42.6282768976516
240242_at	-3.04927083795144	5.25230090924057	-11.3057267131789	1.77138056362947e-23	9.48582099083656e-22	42.6194919975474
223234_at	1.20461236622183	7.29172042340094	11.2985080140233	1.86444920461859e-23	9.97443838185139e-22	42.568807120572
225478_at	1.23418291206427	7.90584784325943	11.2953681025322	1.90643793881126e-23	1.01891001275176e-21	42.5467631915504
1554006_a_at	-1.26207630589222	4.71611286860377	-11.2944385991645	1.91904772351935e-23	1.02464779573653e-21	42.540237842706
221704_s_at	-1.23375600997711	8.20278398570755	-11.2890877815244	1.99327202438803e-23	1.06324046764308e-21	42.5026762659884
224937_at	1.36651698267904	9.82897709440094	11.2886945717085	1.99883804378515e-23	1.06517027333288e-21	42.4999161878864
213738_s_at	-0.729354274762478	12.9245570437736	-11.2831607019914	2.078835718267e-23	1.10672193667233e-21	42.4610744714044
232165_at	2.93524430473001	7.75332865295283	11.2826853299749	2.08585480759253e-23	1.10937851755955e-21	42.4577380941584
211474_s_at	-1.12497421398909	8.76504682913207	-11.2818252238218	2.09861478733848e-23	1.1150803061004e-21	42.4517015639848
212792_at	1.17632728378749	7.38293475524057	11.2812804725705	2.10673659239285e-23	1.11830896300077e-21	42.4478783639958
216005_at	3.23788248317206	6.10596315716038	11.2809145840009	2.11220928497266e-23	1.1201265049067e-21	42.4453104919431
238178_at	-1.33160755290765	3.85227503965566	-11.2800947160197	2.12452379110081e-23	1.1255652933957e-21	42.4395565835887
221039_s_at	1.29416808929754	6.89232230446698	11.2794014886174	2.13499197868022e-23	1.13001632559865e-21	42.434691529367
242722_at	-2.74997327766228	8.99692750503774	-11.2789521325885	2.1418050061867e-23	1.13252600302957e-21	42.4315379975989
213224_s_at	-1.11998135134119	8.01883423342925	-11.2777618359656	2.15995694226724e-23	1.14024640027112e-21	42.4231847723322
1553959_a_at	1.20058716068117	7.10109870067453	11.2777213769971	2.16057662675973e-23	1.14024640027112e-21	42.4229008444402
238066_at	-2.4020722145002	5.19570956988208	-11.2744650191309	2.21103791783143e-23	1.16575215195211e-21	42.4000495928318
202269_x_at	2.3127958475996	10.1041207296368	11.2729074724341	2.23558779344978e-23	1.17756033339948e-21	42.3891201893573
207643_s_at	0.908458054399199	9.06438245948113	11.2720629239847	2.24901291800263e-23	1.18349163899705e-21	42.3831940927956
1555137_a_at	2.01859014655196	6.02671356323585	11.2704478992239	2.27490994149988e-23	1.1959682793414e-21	42.3718619552603
213668_s_at	2.11230235880931	6.24314190816981	11.2618578323276	2.41773159838485e-23	1.26983165361856e-21	42.3115947027308
204719_at	-3.67787171034771	6.42922939006132	-11.2582325213427	2.48065814746813e-23	1.30163132641862e-21	42.2861631558636
1555173_at	-1.95587797383979	5.06004891091509	-11.2571673082026	2.49945615301095e-23	1.31023744166706e-21	42.2786910680714
216245_at	-0.562463544997471	2.34750039377358	-11.2559069829307	2.52188085195294e-23	1.32072639444949e-21	42.2698505615373
213358_at	1.87202082739348	6.81136542489623	11.2532322841816	2.57013798983633e-23	1.34471095305551e-21	42.2510897835499
208911_s_at	-0.787935407241122	8.47008999910849	-11.2488951322912	2.65035376418068e-23	1.3853546085715e-21	42.2206706013834
229648_at	-1.52559576678323	6.51020315473585	-11.2465310947672	2.69512284300586e-23	1.40690014765268e-21	42.2040913230671
218336_at	0.987415186935731	8.99132177251887	11.2464475109504	2.69671944168268e-23	1.40690014765268e-21	42.2035051553642
235705_at	1.43220177059881	7.30037870078302	11.2449948871091	2.72461822151167e-23	1.42010010735129e-21	42.1933181721981
202637_s_at	2.36102979313506	6.57703766263208	11.2443567730163	2.73696449880092e-23	1.42517651401848e-21	42.1888432976424
225940_at	-1.11779294804591	6.85053134533491	-11.2441499549759	2.74097798599915e-23	1.42590838615132e-21	42.1873929672458
203713_s_at	-1.39229455875942	6.26992351286321	-11.2438207757082	2.74737810714085e-23	1.42787925863048e-21	42.1850845810539
229887_at	-1.71773609508596	6.3252842121934	-11.2413847094647	2.79520715669005e-23	1.45135756212752e-21	42.1680020589222
218257_s_at	0.870436955159279	6.73155190212264	11.2360884814896	2.90207556312909e-23	1.50541728096853e-21	42.130866248148
205122_at	2.13576761960772	5.57874097564151	11.2334178993074	2.9574983712952e-23	1.53271301848877e-21	42.112142432418
212323_s_at	-0.823011686146375	7.32089316451887	-11.2328722216144	2.96895205323692e-23	1.53719179460917e-21	42.1083167464185
226739_at	-0.922715702228481	7.6384435397783	-11.2270513014037	3.09391870404827e-23	1.60037847818202e-21	42.0675097658176
208502_s_at	-2.98580279475342	7.18744785560377	-11.2265744250364	3.10438601603938e-23	1.60427509855343e-21	42.0641669025955
226622_at	-3.49160334206693	6.42546608252358	-11.2254092412641	3.13011026276813e-23	1.61604134671244e-21	42.0559992096679
216954_x_at	-0.512163600827545	8.52222191864623	-11.2239257347437	3.16317002526899e-23	1.63156906727908e-21	42.0456004439493
236383_at	-1.27939498833373	4.02304222845283	-11.2213765665641	3.22079300941684e-23	1.65972533260948e-21	42.0277326241386
205073_at	-2.36230264765442	4.85658496109906	-11.2180270759234	3.29810091692433e-23	1.69796297206062e-21	42.0042566488319
229400_at	3.14352710310047	5.93889506003774	11.2165011581787	3.33393057448774e-23	1.71479448880637e-21	41.9935623413762
226861_at	-0.771514241572324	7.46616162381132	-11.2153370951781	3.36152433669808e-23	1.72736224726473e-21	41.9854043142923
212657_s_at	-2.2861907961545	12.0999087124858	-11.2141033076192	3.39101949947072e-23	1.74088254585504e-21	41.9767578699205
222126_at	-2.00940207871138	4.60812778283019	-11.2106396542421	3.47520842911709e-23	1.78242983923055e-21	41.9524856746965
203490_at	0.974234580526682	5.29515493616038	11.2103443492014	3.48248191461583e-23	1.78448639814078e-21	41.9504163556781
222610_s_at	0.970587151727211	6.61989886216038	11.2092953850691	3.50844126065109e-23	1.79610511166759e-21	41.9430659591173
213294_at	1.09864435297551	8.90584306958019	11.2072774475492	3.55892416029559e-23	1.8202448874103e-21	41.9289261642719
202770_s_at	-1.37378793908636	8.46869141742453	-11.2046031451844	3.62694493478486e-23	1.8533010683118e-21	41.9101881600308
208089_s_at	-0.902534839552623	6.51751574983962	-11.2011563999536	3.71652792425386e-23	1.89730312099514e-21	41.886039528054
218078_s_at	-0.948343673586558	7.76049117940094	-11.2001757773833	3.74241561890014e-23	1.90873669741945e-21	41.8791694148485
218035_s_at	-1.67630236609075	9.04332357528302	-11.1992971585358	3.76576315309454e-23	1.91885461691933e-21	41.873014053475
212944_at	1.1101559233203	8.29188069626415	11.1978037533949	3.80578105938843e-23	1.93744021808252e-21	41.8625519446333
1565598_at	-1.68095229708476	5.7034287979434	-11.1931230669998	3.93397417429652e-23	2.00083756260151e-21	41.8297634627649
216570_x_at	-0.662468045805724	10.8867972025755	-11.1920446397221	3.96411475855681e-23	2.0142934426031e-21	41.8222095010905
209460_at	-1.90524033359774	5.87159107140094	-11.1913225302624	3.98442532219858e-23	2.022734024988e-21	41.8171515080026
204620_s_at	2.72870828536513	9.75336920084434	11.19098976505	3.99381980129197e-23	2.02562242704674e-21	41.8148206919108
214106_s_at	-1.45395147045562	6.60910639531132	-11.1864534009032	4.12411277529919e-23	2.08976706199707e-21	41.7830479713183
1554016_a_at	1.53389135013519	5.98781028810377	11.1842862296034	4.18784539698672e-23	2.12009673222453e-21	41.7678702275239
1555460_a_at	2.07107238872189	6.94882279047641	11.1828945659144	4.22928848647718e-23	2.13909665123164e-21	41.7581241246827
228128_x_at	2.21804257247837	6.71740211029717	11.1815386240134	4.27006102137141e-23	2.15772260945917e-21	41.7486284807177
232484_at	-0.937697266255887	3.45942243267453	-11.176122075246	4.43688089025362e-23	2.23994887049507e-21	41.7106993361398
200818_at	-0.731860343248163	11.8635756640094	-11.1747458540244	4.4802911916044e-23	2.25977786809013e-21	41.7010631417421
208156_x_at	1.9667867089139	6.05577434341509	11.1740005499169	4.50397688514573e-23	2.26963074834417e-21	41.6958447044177
219410_at	2.93866275716102	9.94455698932547	11.1738633121577	4.50835187822099e-23	2.26974345250214e-21	41.6948838086722
203356_at	-0.758876827037531	8.17640835445755	-11.1731035584485	4.53264877673062e-23	2.27987646612462e-21	41.689564305101
224880_at	-0.772993068229146	10.642250415217	-11.1711008362275	4.59732319015555e-23	2.31028166747937e-21	41.6755424489081
237183_at	-2.12483188134504	3.93970387449057	-11.1693556600506	4.6544302535241e-23	2.33683171819495e-21	41.6633242901793
209459_s_at	-2.15877619092508	7.11400711089623	-11.1663706689969	4.75375155528934e-23	2.38450794757288e-21	41.6424271721315
202235_at	2.25518268001371	5.90751768224057	11.1650600671739	4.79802480636732e-23	2.4045096818344e-21	41.6332524459524
211072_x_at	0.599886857494337	13.2872779839151	11.1616137306042	4.91641650214153e-23	2.4615849107563e-21	41.6091280342655
219386_s_at	2.25183418064245	6.33050377924528	11.1608849080672	4.94182434654826e-23	2.47204250821158e-21	41.6040265051588
225175_s_at	-0.977341351960481	7.51539200349528	-11.1575848480491	5.05851754548125e-23	2.52810280438014e-21	41.580928171923
220364_at	-0.493987704518828	2.67390096964623	-11.1572563673403	5.0702821982647e-23	2.52961241912354e-21	41.578629109011
225299_at	-2.14879445278856	5.86539557846226	-11.1572421664027	5.07079142452566e-23	2.52961241912354e-21	41.5785297158914
206874_s_at	-1.08377491731165	9.17948984501415	-11.1507759574423	5.30803896223958e-23	2.6455517799494e-21	41.5332756953484
219253_at	1.18734198960014	6.89894478285377	11.1485382193896	5.39269379569963e-23	2.68529629580945e-21	41.5176163419506
230192_at	-1.22556292851883	6.90938150241981	-11.1481368848023	5.40801822255458e-23	2.69047676358664e-21	41.5148079471752
213932_x_at	0.900651703076502	13.1762444504717	11.144911469249	5.53276334346354e-23	2.74793767794215e-21	41.4922385817602
226105_at	-0.885990004932133	6.13413417954245	-11.1448908497519	5.53356997423741e-23	2.74793767794215e-21	41.4920943052211
227422_at	-1.22267558325284	7.41635451975	-11.1444519609177	5.55076705368653e-23	2.75397630363259e-21	41.4890233752719
206359_at	1.4182197029674	6.64083921675472	11.1412605028162	5.67743139261448e-23	2.81426619574975e-21	41.4666934852294
202054_s_at	-1.74764419713107	9.16744251030189	-11.1393445541687	5.75485252499617e-23	2.85005943663193e-21	41.4532888178472
211799_x_at	1.34025570701051	11.3074911506038	11.1358828286192	5.89741496521676e-23	2.91801957668078e-21	41.42907082301
208746_x_at	-0.66204911425681	12.1725769426415	-11.1329080568653	6.02273264383699e-23	2.97733189242122e-21	41.4082610526005
209498_at	-3.78981735277538	6.85659902941981	-11.1286574029041	6.20641947973842e-23	3.06536571865129e-21	41.3785284095801
228889_at	-1.56317649339973	4.00640063445755	-11.1242312002155	6.40362988272384e-23	3.15991393355529e-21	41.3475709074396
214835_s_at	-0.942677717713767	9.13126820025	-11.119057123339	6.64209446942947e-23	3.27463043386886e-21	41.3113866508588
218355_at	1.80754899995848	6.37388409366038	11.1178252440192	6.70016224645893e-23	3.30028262004633e-21	41.3027722917417
204972_at	2.52363660378909	7.79954120324057	11.1141937467405	6.87430354678705e-23	3.38301121890713e-21	41.2773791622907
221686_s_at	-0.779151720195872	5.76017338016981	-11.1128088506686	6.94189555307665e-23	3.41320269212649e-21	41.2676958799386
208767_s_at	1.61453138347638	9.51783743108019	11.1123846266384	6.96273271948287e-23	3.42037207041982e-21	41.2647297401028
201011_at	0.864570211174593	10.2246113354575	11.1075661984561	7.20382702840059e-23	3.53563054558171e-21	41.2310417206629
224701_at	1.70215473687465	7.93277867534434	11.1063874386032	7.26406332316111e-23	3.56199697034828e-21	41.2228009970367
212543_at	-1.35264392249568	10.5683926637972	-11.1060597255978	7.28089893999727e-23	3.56705331132931e-21	41.2205099915525
219087_at	3.24026268835675	9.80754495402359	11.1023049516568	7.4765914025329e-23	3.65964758221563e-21	41.1942620203656
201244_s_at	-0.642149051272122	8.81689423376415	-11.0977085719997	7.72329818877386e-23	3.77702440493033e-21	41.1621338613691
201487_at	1.40430797490673	10.9416570259057	11.0938221055863	7.93822144605708e-23	3.87866181915256e-21	41.1349705863425
212659_s_at	-2.43806029929968	9.51703683976887	-11.0913897818829	8.07575258844944e-23	3.94233725690601e-21	41.1179718474566
205612_at	-2.46181433065908	4.71986857355189	-11.0907717895192	8.11107257533902e-23	3.95604721727619e-21	41.1136530480381
211776_s_at	-1.86629942584405	7.1996532325	-11.0846291675888	8.47062167877932e-23	4.12772941432495e-21	41.070729113433
237452_at	1.73305004953121	5.96024952820283	11.0824902851578	8.59951158095983e-23	4.18680583872644e-21	41.0557842923124
242394_at	-0.911613267682104	2.4773298651934	-11.0807971281995	8.7029266954425e-23	4.23338538321458e-21	41.0439543780049
228256_s_at	-1.99506176080612	6.19883027857547	-11.0799410063172	8.75568809350382e-23	4.25526441344286e-21	41.037972920208
234276_at	-1.871731509765	4.58549905466038	-11.0792488604607	8.79857691350103e-23	4.27231077038782e-21	41.0331371994983
211058_x_at	0.589559825592811	13.276151697783	11.0747570029332	9.08204992395043e-23	4.40604329717826e-21	41.0017564563158
212354_at	2.97725095946041	8.48643033062736	11.0716553346774	9.28308620654238e-23	4.49958101367646e-21	40.9800896961058
232417_x_at	-1.78612153152615	5.1777541187783	-11.0702490529795	9.37569072486919e-23	4.54044189886823e-21	40.9702666088793
217788_s_at	1.23483288066986	8.42441341776415	11.0684196836971	9.49753521437561e-23	4.59537821102643e-21	40.9574886770489
212632_at	-0.883950287973657	7.76418945117925	-11.0650310318413	9.72742010462078e-23	4.70244645641151e-21	40.9338207883982
212396_s_at	1.21269302711563	7.05438308153774	11.0635269401246	9.83122644448955e-23	4.74843026371437e-21	40.9233161308052
201276_at	-0.795800397478773	8.44367353952359	-11.0569995407989	1.02946669133779e-22	4.9678809663631e-21	40.8777327336719
228993_s_at	-1.25419204533399	9.55872241784434	-11.0534359679563	1.05568019953303e-22	5.08988667631995e-21	40.8528498646072
243184_at	-1.44813366887625	7.80629040746698	-11.0481694844812	1.09564325348501e-22	5.27791144355005e-21	40.8160801541101
210962_s_at	-0.780891243508979	8.86221644727359	-11.0477989966144	1.09851069917817e-22	5.28706623922238e-21	40.8134936420974
223906_s_at	-1.07949067062622	3.01516086198113	-11.0463700164751	1.10964074211598e-22	5.33593734170548e-21	40.8035176190348
220610_s_at	-0.858003068790292	7.28492627526887	-11.0448630329993	1.12150013198315e-22	5.38822668859217e-21	40.7929974037023
223213_s_at	-1.17928174287438	7.65181330084434	-11.0427518277331	1.13832728950487e-22	5.46241513418927e-21	40.7782597630779
1569144_a_at	-3.96425221422741	8.1360271383066	-11.0426755699933	1.13893978106553e-22	5.46241513418927e-21	40.7777274462969
209906_at	1.71597797127572	7.67829479547641	11.0411645965135	1.15114367439434e-22	5.51610695858988e-21	40.7671803020502
233642_s_at	-0.655129864783364	7.79299979696698	-11.0355356924346	1.19776579814375e-22	5.73448730416021e-21	40.7278918389744
221564_at	-1.04321649056487	7.1186866837217	-11.0333489899383	1.21638087854366e-22	5.81851483240374e-21	40.7126305751367
204287_at	-0.953884698602264	3.493382909	-11.0328702462883	1.22049467584532e-22	5.83308972044082e-21	40.7092894708224
218986_s_at	2.19236590867372	9.37312304508962	11.025157578436	1.28871288883674e-22	6.15374473337544e-21	40.6554687890786
209011_at	1.6397319345674	6.78885034799057	11.0248567526835	1.29144934245898e-22	6.16143043620807e-21	40.6533697621663
220751_s_at	-1.19731154199241	3.05437917075	-11.0138329371319	1.39582396113971e-22	6.65358980604306e-21	40.5764609624993
226627_at	-1.03823990119628	3.48305676046226	-11.0131640055573	1.40242143740946e-22	6.67921533888175e-21	40.5717947461231
224596_at	1.03157511014504	10.8641561948113	11.0120428362595	1.41354897828194e-22	6.72630267293901e-21	40.5639740568373
212692_s_at	-0.934240059146773	8.12610190120755	-11.0118592984281	1.41537894440618e-22	6.72630267293901e-21	40.5626938132174
227531_at	-0.99275509706627	8.45705876224057	-11.0117971659868	1.41599897147742e-22	6.72630267293901e-21	40.5622604179551
214889_at	-1.17445852085283	3.19941445393868	-11.0069287973418	1.46543217403876e-22	6.95507848225427e-21	40.5283038775514
206884_s_at	-4.36146712033107	9.87707588281132	-11.0000463422847	1.53826462609541e-22	7.29441616927726e-21	40.4803060184524
208741_at	-1.11479860225695	6.22473223614623	-10.9965385001994	1.57676261335397e-22	7.47049357756745e-21	40.4558455919788
217973_at	-1.22934373807558	8.50046484234906	-10.9938470281761	1.60695085377658e-22	7.60692969092941e-21	40.4370791781056
219863_at	2.52309636516141	7.29431563415094	10.9934576118235	1.61136609194932e-22	7.6212319271046e-21	40.4343640557625
233770_at	1.63806849916354	4.86037336517925	10.9900071100759	1.65102020561636e-22	7.80203368557257e-21	40.4103072888698
211734_s_at	-2.94553397001796	6.57569948220283	-10.9889410346861	1.66346739875897e-22	7.85406563274152e-21	40.4028750589241
202348_s_at	0.855937938192556	8.24094263157076	10.9859577595759	1.69879856980918e-22	8.01396132910412e-21	40.3820779399843
212797_at	-1.3535985079312	4.17058113149528	-10.9831977234832	1.7321515793181e-22	8.16425755165665e-21	40.3628384159586
208336_s_at	-1.31404201627265	9.75347975488208	-10.9826281808213	1.73911489815927e-22	8.19001783435471e-21	40.3588684367072
218482_at	0.860349612144505	9.78432691214151	10.9793241262556	1.7800647206796e-22	8.37564876102902e-21	40.3358387139624
206976_s_at	1.41296716559601	9.83426598161321	10.9772684318198	1.80602611450053e-22	8.4904968022628e-21	40.3215111715927
236034_at	1.49350480626454	5.46415303587736	10.9725644722935	1.86686101322123e-22	8.76895411493736e-21	40.2887287595693
225698_at	-1.09163279782967	8.40827954225472	-10.9722005111287	1.87165226809367e-22	8.7839131122765e-21	40.2861924310934
201658_at	-0.816498450622621	8.53087781890094	-10.9705684374367	1.89328834294538e-22	8.87783363212169e-21	40.274819311116
232267_at	-1.38565554089608	3.20776014948113	-10.9702444737356	1.89761262476294e-22	8.89048588336881e-21	40.2725618211843
206554_x_at	-1.10621892963526	5.53436742459906	-10.9664323453299	1.94924255726789e-22	9.12455794679984e-21	40.2459989502455
202025_x_at	-1.02664403443873	6.24453511398585	-10.9653620306678	1.96398855829152e-22	9.18572065223173e-21	40.2385414546995
223463_at	1.23764777343048	7.82728223885849	10.9652228835904	1.96591377212021e-22	9.18686628125404e-21	40.2375719516468
202262_x_at	-1.50078765119255	5.48161436424528	-10.9646184144809	1.97429895396741e-22	9.21817210146613e-21	40.2333603697944
206875_s_at	-1.11822025685376	10.0758486434906	-10.9630547687888	1.99615554683985e-22	9.31227001053489e-21	40.2224661046035
226192_at	-1.55223475517964	2.8482647981934	-10.9628058544986	1.99965704443019e-22	9.3206520804962e-21	40.2207319022688
205428_s_at	-2.18400343655662	5.09646221487264	-10.9620275478226	2.01064509141105e-22	9.36388589206979e-21	40.2153094564798
206179_s_at	-1.19220250241743	3.44773892053302	-10.9575011527161	2.07575135737353e-22	9.65886855016152e-21	40.1837762133493
221731_x_at	2.79246637651537	9.88239072253302	10.9569248498677	2.08419010150273e-22	9.68988892854267e-21	40.1797616370596
228726_at	-2.03960442627957	9.86382247370283	-10.9555747047521	2.10409426307959e-22	9.774116723354e-21	40.1703566303489
228084_at	-1.22967874567824	6.93741296833962	-10.9533430541588	2.13740999348414e-22	9.92044918452846e-21	40.1548118096234
232151_at	-2.22195233198683	4.48286603859906	-10.9530225181082	2.14223817761067e-22	9.93442513662964e-21	40.1525791487854
203695_s_at	2.63917177621557	8.1941745199434	10.952034206087	2.15719349771305e-22	9.99530122775091e-21	40.1456952742013
219871_at	-1.798897096167	3.62396249536321	-10.9510663674662	2.17193984690765e-22	1.00551067849006e-20	40.1389541651568
210130_s_at	-2.96033444437658	6.01062023574528	-10.9490800150203	2.20252007845235e-22	1.0188052900963e-20	40.1251194921984
238699_s_at	1.31452294538629	4.68570615706604	10.9478160782337	2.22220160674556e-22	1.02704034529851e-20	40.1163166983755
209373_at	-2.09884943469781	10.159767672783	-10.9469367921541	2.23599679212428e-22	1.03202074481139e-20	40.1101929986632
209104_s_at	-0.731286254878247	10.8270364984434	-10.9468887629011	2.23675278024965e-22	1.03202074481139e-20	40.1098585075769
226625_at	-2.39061677647305	7.24131840181604	-10.9457918975003	2.25408712459561e-22	1.03914176675603e-20	40.1022196939564
244065_at	-1.72806889390539	4.14627851623113	-10.943441560457	2.29168286156508e-22	1.05558349162654e-20	40.0858521232515
204079_at	0.901047126636056	8.21621169289623	10.9422536228704	2.31092208117338e-22	1.06354936690366e-20	40.0775797769465
200920_s_at	1.25479710267997	12.2472263939623	10.9385873739409	2.37131962723144e-22	1.09042809603767e-20	40.052050944954
239624_at	-2.90795733195449	5.31607576729245	-10.9376859186211	2.38640953120813e-22	1.0964448833513e-20	40.0457742845072
202786_at	-1.50861514351563	8.42815524024528	-10.9342969915452	2.44399957189367e-22	1.12196202009477e-20	40.0221790905097
201250_s_at	2.31905746713826	8.83525285450943	10.9307933561213	2.50499539234539e-22	1.14899851574232e-20	39.9977873333649
211733_x_at	-0.640181656839662	11.2912930234434	-10.9273709789828	2.5660409203114e-22	1.17601246704129e-20	39.9739633343616
210453_x_at	-0.664731616070529	12.1066738995755	-10.9247838706503	2.61316959736457e-22	1.19660843999923e-20	39.9559551912518
226277_at	-0.725181172526143	7.80820411127358	-10.923248501388	2.6415458776445e-22	1.20859013272145e-20	39.9452684607291
237836_at	-1.20654133801237	2.85882973521226	-10.9176250071525	2.74812503496529e-22	1.25630214286561e-20	39.9061303829978
203659_s_at	-0.864378249363537	7.53428191785377	-10.9140058756921	2.81897211533873e-22	1.28761320305886e-20	39.8809450640426
216650_at	-0.58018482663473	5.29398752698113	-10.9127333198415	2.84431342976308e-22	1.29810381279045e-20	39.8720899660007
1555497_a_at	-2.29992064848144	3.21369626040566	-10.9116608837165	2.86584581179793e-22	1.30582020669613e-20	39.8646276230013
222594_s_at	1.2468419182998	5.52646057561792	10.9116533468651	2.86599771016984e-22	1.30582020669613e-20	39.8645751799622
228776_at	1.86358816810472	6.69949938731604	10.9108821340847	2.88158329221456e-22	1.31134156031646e-20	39.8592089672928
244379_at	-1.32161709167931	3.60145328104717	-10.91081654094	2.8829127672618e-22	1.31134156031646e-20	39.8587525652688
215537_x_at	-1.54580823792002	5.38534351271226	-10.9103364705194	2.89266170442828e-22	1.31468228337171e-20	39.8554122220857
206030_at	-1.49149970015981	2.51894724150472	-10.9088850638016	2.92233613323319e-22	1.32706584787811e-20	39.8453135387126
214632_at	1.69656992833892	4.52770370318396	10.9080598292004	2.93934337268594e-22	1.33368131868551e-20	39.8395718365657
226356_at	-0.940063238921095	6.47393038656604	-10.9056469133236	2.98963903462744e-22	1.35537739816132e-20	39.8227842692074
207630_s_at	1.19666375087452	7.28426690214151	10.8977361055885	3.16062771255205e-22	1.43170936357733e-20	39.7677529297801
216380_x_at	-0.622790191383238	9.0437531728066	-10.8913131415472	3.30659954819901e-22	1.49659213822666e-20	39.723079802872
219281_at	-1.05791494800932	6.11736489531132	-10.8900399063879	3.33632398914779e-22	1.50879664273495e-20	39.7142250324743
228865_at	-2.2848259184503	8.07027189178302	-10.8893752857762	3.35194558119155e-22	1.51460846819544e-20	39.7096030121047
220945_x_at	-2.2307336390193	8.43346384929245	-10.8889573696061	3.36180580833541e-22	1.51780951751229e-20	39.7066967064755
221524_s_at	-2.1700032311179	7.99125081545755	-10.8881856463879	3.38008971728951e-22	1.52480532419805e-20	39.7013300086388
223383_at	-1.06769591290366	7.00280644813679	-10.8860086784251	3.43220292906368e-22	1.54627913971597e-20	39.6861915583224
235392_at	1.89464942753772	5.58055567906604	10.8859612260119	3.43334773775068e-22	1.54627913971597e-20	39.6858615875579
202807_s_at	-1.48321942329355	4.00098394609906	-10.8857039776993	3.43956058390766e-22	1.54780226275845e-20	39.684072761882
204686_at	2.05755501647891	7.74708516073113	10.8846800490484	3.46440089611116e-22	1.55769834699735e-20	39.6769527923116
203968_s_at	1.85384967174225	5.65951047988208	10.8801208013541	3.57719555703459e-22	1.60709258077951e-20	39.6452519418722
212219_at	0.83565886806813	8.73421377860377	10.8794730944116	3.59351381382947e-22	1.61309825756261e-20	39.6407486758032
210653_s_at	-1.65288185001943	4.27722696677358	-10.8788559154498	3.60913196551428e-22	1.61878006738715e-20	39.6364577283255
219454_at	2.52046009697272	7.25471459161321	10.8752832302056	3.70087962131744e-22	1.65857043684861e-20	39.6116198932853
201470_at	0.860722359754091	11.1193923453962	10.8695215834615	3.85376172560153e-22	1.72567094469503e-20	39.5715688280859
204619_s_at	2.86317883340519	7.683145475	10.8678566361321	3.89910090665425e-22	1.7445445341352e-20	39.5599963364198
204140_at	2.09367770808463	6.07404525496226	10.8670607930101	3.92096036745817e-22	1.75289049951574e-20	39.5544648707324
223164_at	1.1344414548322	7.7292538444717	10.8568356631858	4.2129210133625e-22	1.88187464383656e-20	39.4834056442086
228707_at	-1.83257849073373	4.72681964090566	-10.8527757890308	4.33476376698871e-22	1.93472007314374e-20	39.4551968290188
227550_at	-1.91917677703021	4.09744152674528	-10.8501583165644	4.4151732311886e-22	1.96900160208187e-20	39.4370116654747
205248_at	-1.5915040623348	5.14853349680189	-10.8495397203347	4.43439279754331e-22	1.97596109377083e-20	39.4327140820162
201792_at	2.19244627925802	8.98182742492453	10.8481802408646	4.47692478800864e-22	1.99328878488903e-20	39.423269588529
242979_at	2.0567046535678	5.01700143929245	10.8472833706793	4.50520612086639e-22	2.00424853261489e-20	39.4170390868832
1557918_s_at	2.62721748218882	5.9757069057217	10.8446368909328	4.5897004703147e-22	2.04017783101184e-20	39.3986549934283
201162_at	1.37903423586853	11.6534931939811	10.8423556228201	4.66380078265383e-22	2.07143223226319e-20	39.3828088917005
238778_at	-2.18113557761943	8.08887961274528	-10.8420383967521	4.67419891871733e-22	2.07436546981226e-20	39.3806054556633
216210_x_at	-0.807117124697006	9.18566657668868	-10.8408013889435	4.7149670995226e-22	2.09076095836495e-20	39.3720134347401
242172_at	-1.78851327661691	4.92069537133962	-10.8404522526061	4.7265375995367e-22	2.09419321924367e-20	39.3695884497177
202529_at	-0.838252876776846	9.13743353225472	-10.8389289362419	4.77735277164366e-22	2.11499403068516e-20	39.3590082556409
225000_at	-0.759454769196671	9.59065058065566	-10.8383422144943	4.7970696803568e-22	2.12200473117725e-20	39.3549332905121
219554_at	-4.61105549018257	9.7127092049717	-10.8329238990693	4.98302881270567e-22	2.20248262194569e-20	39.3173043203527
1555250_a_at	-1.30508925038563	4.19271431745283	-10.8321402543294	5.01051195886512e-22	2.21284120638894e-20	39.3118625216323
225327_at	-1.34047563005922	9.4803135671934	-10.8298774425672	5.09072153275738e-22	2.24645036161025e-20	39.2961496860146
211905_s_at	2.09108809931164	5.39233952967453	10.8282766651875	5.1482355551416e-22	2.26999821755941e-20	39.285034535113
209826_at	-1.42276560025256	5.97583032963208	-10.8263102254719	5.21977433505685e-22	2.29968704084797e-20	39.2713810036174
229775_s_at	-1.12936221649102	2.6387351445	-10.8229223954674	5.34535401440898e-22	2.35311779982134e-20	39.247860001274
229506_at	-1.73322822356141	4.59544979241509	-10.8200688526224	5.45346147553668e-22	2.39877720172943e-20	39.2280500487074
224602_at	-1.05293020416833	11.5796033958443	-10.8176729380419	5.54591219090958e-22	2.43748190545001e-20	39.2114181914926
226770_at	-1.56747933377845	6.54383838112736	-10.8173998621674	5.55654796658864e-22	2.44019486002598e-20	39.2095226308655
222127_s_at	-0.695565658206782	9.59386966692453	-10.8164731415034	5.59279369051689e-22	2.45414121211084e-20	39.2030898846903
226594_at	-1.0098590153678	6.76135287614623	-10.8154191709791	5.6343028014307e-22	2.47037294040276e-20	39.1957740338779
227865_at	-0.969081971302859	4.87063020848585	-10.8145729934448	5.66785033358416e-22	2.48132138802714e-20	39.1899006670767
213960_at	-1.02215966353427	2.50592227201887	-10.8145604256398	5.6683500935453e-22	2.48132138802714e-20	39.1898134341971
215223_s_at	1.85808438631976	9.93161781647641	10.8117721653519	5.78031804455755e-22	2.52831111268947e-20	39.1704608820905
219901_at	1.63543005638828	6.92072585295283	10.8091523979752	5.88752699869602e-22	2.57314579259556e-20	39.1522790750375
64440_at	-0.778477120807453	5.10877078035849	-10.8070702562434	5.97414593132871e-22	2.60891716290253e-20	39.1378294040738
212895_s_at	-0.874655436734271	7.9125794675566	-10.8065582387028	5.9956401146468e-22	2.61621407237281e-20	39.1342762192626
202153_s_at	0.924426378914708	7.67629580077358	10.801029366995	6.23270489584241e-22	2.71748915614181e-20	39.0959112215679
221646_s_at	-2.43445802825974	7.7220071884717	-10.7960876615398	6.45248607863934e-22	2.81107311832355e-20	39.0616252870169
1553686_at	-1.01403973873693	4.19654185596226	-10.7951109346481	6.4968312221686e-22	2.82813890980946e-20	39.0548492061299
242769_at	-1.94474145314438	4.15035572643396	-10.7949323958122	6.50496996989196e-22	2.82942906208308e-20	39.0536106047715
203812_at	-1.27119293151218	3.91467158004717	-10.7925666392265	6.61377775648548e-22	2.87446978406871e-20	39.0371988731739
226408_at	1.81160872344019	4.32551816349528	10.7918168283861	6.64864068577058e-22	2.88704238203299e-20	39.0319974966515
218677_at	-2.0198338720684	10.7420266558774	-10.7917176359316	6.65326639480854e-22	2.88704238203299e-20	39.0313094143767
200756_x_at	1.63315321901543	7.92031202566509	10.7914664192559	6.66499590234337e-22	2.88983862776069e-20	39.0295667722908
214953_s_at	1.60679153894437	10.0234843971651	10.7912220562154	6.67642517655431e-22	2.89250036868547e-20	39.0278716836022
225864_at	-1.50537977337991	9.01748421295283	-10.7884904410773	6.80552444102701e-22	2.94609698189352e-20	39.0089238560042
215780_s_at	1.06929449573546	9.93912823024528	10.7870377253004	6.87519152039537e-22	2.97390107893684e-20	38.9988476587323
48031_r_at	-1.06276256571151	5.55614417319811	-10.7867494629944	6.88909981522428e-22	2.97756152092796e-20	38.9968482853189
213125_at	2.20975425524271	7.4648471211934	10.7831609266529	7.0646070691208e-22	3.05100625200774e-20	38.9719596417468
220330_s_at	2.31384165200147	8.11403177103302	10.7830221316573	7.07148398408202e-22	3.05156579976073e-20	38.9709970628109
210895_s_at	2.28380743794185	6.28025322323113	10.7814696723321	7.14886016628157e-22	3.08252310403348e-20	38.9602305988722
203823_at	1.39236294060586	7.24059554945755	10.7810961449162	7.16760271371969e-22	3.08680936788839e-20	38.9576402139167
204731_at	-2.53356958046201	6.08262683430189	-10.7810466047005	7.17009217598218e-22	3.08680936788839e-20	38.9572966581089
224898_at	-1.09618733274811	7.48714526617925	-10.7784981797282	7.29932275775287e-22	3.13997224059904e-20	38.9396242244402
212639_x_at	0.598056227378573	13.5164181456132	10.773946856956	7.53592038711701e-22	3.23920162866055e-20	38.9080653572828
225274_at	-0.965097065646313	9.46419066103774	-10.7722574990134	7.62567192653656e-22	3.27520512634239e-20	38.896352318102
208964_s_at	1.81802818165323	6.01612325790566	10.7718492139349	7.64752245764553e-22	3.28201169836554e-20	38.8935215821206
204800_s_at	-1.06102083717232	4.40962386651887	-10.7706466587205	7.71224373355582e-22	3.30495776192891e-20	38.8851841633264
AFFX-HUMISGF3A/M97935_5_at	2.21933847617432	6.42627132265094	10.7706311993951	7.71307929441479e-22	3.30495776192891e-20	38.8850769842224
227080_at	1.82172221001677	4.65174028345283	10.7684181665328	7.83362687970786e-22	3.35398237782324e-20	38.8697345376699
1569433_at	-1.56729503248942	3.43697686872642	-10.7679114012413	7.8614943154555e-22	3.36328013847832e-20	38.8662213774436
218909_at	1.00835274374211	6.55964631827359	10.7645461334524	8.04907570551474e-22	3.44083826582501e-20	38.8428927917497
212631_at	-0.831956224935857	7.73763924075	-10.7632957724669	8.11990193900332e-22	3.46840342589849e-20	38.8342256164785
212266_s_at	-0.685022485660676	11.1576105133019	-10.7560021409611	8.54559762002116e-22	3.64738914812378e-20	38.783673815028
235896_s_at	-0.925257780299137	2.92647462615094	-10.7539361512427	8.67017138770709e-22	3.69514356335093e-20	38.7693563265849
242323_at	-1.02195501376461	7.54879383271226	-10.7539225101521	8.67099989351486e-22	3.69514356335093e-20	38.7692617952616
204069_at	-2.13634209256899	7.15875126967925	-10.7537494287871	8.68151902251588e-22	3.69674495760168e-20	38.7680623625952
224753_at	1.6465882680141	5.54353424783962	10.7442507758524	9.27872941937831e-22	3.94797300392614e-20	38.7022463621148
212717_at	-1.15958642311817	8.37391612229717	-10.7436155025546	9.3201010037799e-22	3.96249239799118e-20	38.6978451610065
200977_s_at	-0.737211057882904	11.2132313962736	-10.7395682795198	9.58802213516281e-22	4.07323317979819e-20	38.66980758227
203870_at	-1.26707669369301	7.19037300874057	-10.733312625977	1.00173117155929e-21	4.2523021587736e-20	38.626476850417
209667_at	-1.88522802480546	9.56742474163679	-10.7313140835855	1.01584558833066e-21	4.30887180310156e-20	38.6126351792394
201315_x_at	1.20249291992682	11.3012317157075	10.7304509141211	1.02200270146016e-21	4.33162772886313e-20	38.606657198513
200705_s_at	-0.654056959800396	13.0396502787736	-10.7286348434584	1.03507866987367e-21	4.3836503698949e-20	38.5940802431224
204232_at	1.72696344747558	8.27303120554245	10.7281284170426	1.03875464190603e-21	4.39581347106907e-20	38.5905731641595
205185_at	-4.34491162204884	10.2010242272406	-10.7263381185818	1.05185436524462e-21	4.44780645164345e-20	38.5781754622253
203380_x_at	-0.684678244174322	10.660672964217	-10.7174775398703	1.119151016525e-21	4.72871575181642e-20	38.51682534174
206253_at	-0.833090569626878	2.9865400129717	-10.7164480587868	1.12724302487411e-21	4.75922875559783e-20	38.5096982286311
225021_at	1.20972296929168	6.75952978931604	10.7156780453677	1.13333362682604e-21	4.78125123817236e-20	38.5043675439137
208636_at	1.53539089148397	11.2128827942925	10.7152940061345	1.13638351765006e-21	4.79042165208303e-20	38.5017089407819
218854_at	1.3148188662684	9.73886736673113	10.7147334139065	1.14085020970659e-21	4.80554585637194e-20	38.4978281571008
209072_at	-1.23166111924591	2.47222544601415	-10.7136153051414	1.14981138929831e-21	4.83956410391725e-20	38.490088057659
202733_at	1.64823339128557	9.05531570775	10.7130044622378	1.15473662791136e-21	4.85655577931182e-20	38.485859601346
220090_at	-6.98620110347438	8.76197953351887	-10.7126817043192	1.157347512793e-21	4.86379517770618e-20	38.4836253927091
224461_s_at	-1.94662228654384	5.48211674056132	-10.707392172495	1.20098383281833e-21	5.04330192468066e-20	38.4470127568359
206710_s_at	-1.89479448630645	7.36125951729717	-10.7056554201565	1.21566572682459e-21	5.10103788289597e-20	38.4349925974361
201832_s_at	-0.686699775191624	10.5095104635425	-10.7042706219658	1.22750034494291e-21	5.14674703679094e-20	38.4254087388445
213509_x_at	-1.74700681227052	8.82070464018396	-10.7036870189804	1.23252218638421e-21	5.16384295329936e-20	38.4213698696262
222404_x_at	0.974086697816499	10.3427958094481	10.7027633163299	1.24051241734761e-21	5.19333969513633e-20	38.41497744566
200885_at	1.16788252440985	8.93074100507547	10.7025273831436	1.24256155189064e-21	5.19793824404138e-20	38.4133447111883
238654_at	-3.7990029126314	7.30032358393868	-10.7009622370086	1.25624086006261e-21	5.25114442078924e-20	38.4025136558144
224975_at	-1.34860808611776	8.46817569057075	-10.7004687645216	1.26058481814735e-21	5.26527692377437e-20	38.3990988449447
228278_at	-1.27878507552336	5.7264884789717	-10.6986381247637	1.27683077660032e-21	5.3290628023376e-20	38.3864312883718
201087_at	1.56633642325416	6.56344857939151	10.6973700933571	1.28820599990771e-21	5.37243806597668e-20	38.3776572074943
229544_at	-1.75961749713733	5.31600997534434	-10.6955283723953	1.30490770756898e-21	5.43794427677851e-20	38.3649140503856
209294_x_at	1.58076391714677	4.89930114200943	10.6952666654584	1.30729844613996e-21	5.44375800020582e-20	38.3631033108742
202395_at	-0.654199421660417	8.99241883510377	-10.6948857557935	1.31078592226884e-21	5.45412635464605e-20	38.3604678357128
211529_x_at	1.07724853203793	11.2818128793632	10.6933072007975	1.32533769139455e-21	5.51048199825073e-20	38.3495462666643
213646_x_at	0.616089706170325	13.2170434608962	10.6925417441723	1.33245181660811e-21	5.53585129734411e-20	38.3442504614394
202731_at	-1.34887053747625	8.95227051016038	-10.6923089939713	1.33462252146315e-21	5.5406595566437e-20	38.3426402030875
225831_at	0.948350460630739	7.57485944164151	10.6892564226505	1.36342004161187e-21	5.65591735774876e-20	38.3215222502831
225465_at	-0.924648426048438	4.96791067740566	-10.6880103812902	1.37535217452034e-21	5.70109023062164e-20	38.3129025349486
219622_at	1.64267441543752	5.56668866983491	10.6865772904677	1.38920418143e-21	5.75414686512766e-20	38.302989234779
203510_at	2.04268371502741	9.39554237265566	10.6849567338725	1.40503571489041e-21	5.81531625371941e-20	38.2917796226661
226117_at	-1.38261940409661	8.33080341585849	-10.6832044003653	1.42235691281249e-21	5.88255402481261e-20	38.2796590517409
226197_at	-1.70688281883047	2.95726564264623	-10.6774031751222	1.48123214315055e-21	6.12141855077524e-20	38.2395371934785
207691_x_at	1.5723168592483	6.36587757437264	10.6756740113895	1.49924617585275e-21	6.19118464235266e-20	38.227579359699
221972_s_at	0.742551625956756	8.23583762198585	10.6745468049855	1.51110649439991e-21	6.23545264764641e-20	38.2197845990323
216950_s_at	2.50976174684883	4.73795037787264	10.6740977897144	1.51585696538529e-21	6.25033782673008e-20	38.2166796746139
223411_at	-0.856869854143183	8.51083227353774	-10.6732585517415	1.52477582238982e-21	6.28237513859558e-20	38.2108764771433
201900_s_at	-0.85132488022489	10.0826645537642	-10.6713508819797	1.54524420615086e-21	6.36191468157367e-20	38.197685742102
215062_at	1.73120811515342	4.35194341983962	10.6710601139673	1.54838795694428e-21	6.37006106440394e-20	38.1956752643077
211752_s_at	-0.984298513453759	7.89453746033491	-10.6655251912656	1.6094608103027e-21	6.61633607543611e-20	38.1574078307032
225301_s_at	-1.88731083939308	8.55958053998585	-10.6638662967268	1.6282283420828e-21	6.68845864788708e-20	38.1459396785534
220375_s_at	-0.784677864279441	4.39825137167925	-10.6624890796352	1.64397469230079e-21	6.74807179441035e-20	38.136419198251
216693_x_at	1.51517820304298	7.33441721149057	10.6617608916086	1.65236161406297e-21	6.777409696091e-20	38.1313854979795
215963_x_at	-0.553502119447773	13.1675331235377	-10.6603570234159	1.66865118301069e-21	6.83909321072784e-20	38.1216813513354
223533_at	1.6067815275477	6.40241508611792	10.6583236879851	1.69252873785022e-21	6.93176095445401e-20	38.107626722063
202661_at	-1.21191740053692	4.01644266483491	-10.6577047099584	1.69986478042891e-21	6.95659482559511e-20	38.1033484376226
231879_at	2.79856066708942	7.34338968475943	10.6558010196123	1.72262616680411e-21	7.04447162827335e-20	38.0901908715976
224657_at	1.64169383392921	9.14858714540566	10.6537474074062	1.74752061293223e-21	7.14093344634302e-20	38.0759978824038
207358_x_at	0.839140184884364	9.48014986683962	10.6522978878357	1.76530752917097e-21	7.20822921265294e-20	38.065980403843
228108_at	-2.39532743347319	5.72393288726887	-10.650281864083	1.79034619949269e-21	7.30501331770619e-20	38.0520485439658
201339_s_at	-0.682696700135066	11.1571781643821	-10.6496448710972	1.79833085698262e-21	7.33212077595263e-20	38.04764672572
201911_s_at	1.86421911981863	6.47108383915566	10.6474082821846	1.82664830975407e-21	7.44202655259343e-20	38.0321918226324
223078_s_at	-1.45565466586707	7.66103898325	-10.6451049948637	1.85627454010112e-21	7.55709683395598e-20	38.0162770358066
200863_s_at	-0.99334217275582	12.1538246485849	-10.6390495157761	1.93646700111029e-21	7.87770336947209e-20	37.9744409848866
203961_at	-2.63367013791111	7.94825881568868	-10.6367583705114	1.96770044001461e-21	7.99881201173225e-20	37.9586137783874
213811_x_at	1.02980686997512	7.55416817799528	10.6275646130832	2.09816049812108e-21	8.52280276632765e-20	37.8951135921852
226907_at	2.28730252200253	8.35897231717453	10.6255063616929	2.128527829854e-21	8.63973712674591e-20	37.8808997338681
225150_s_at	1.72242775752801	6.71658180325943	10.6239911507653	2.15116259435692e-21	8.72513463252704e-20	37.8704365248128
222368_at	-1.76250538213573	6.25855557366981	-10.622802907648	2.16908060477419e-21	8.79128851490208e-20	37.8622314858595
225636_at	1.09628463356061	10.0313595119811	10.6224289966017	2.17474965793237e-21	8.80337577679822e-20	37.8596496173829
201413_at	-0.805820627949164	9.86477958487736	-10.6223938586929	2.17528315947954e-21	8.80337577679822e-20	37.8594069903217
202458_at	2.23831496056061	8.71632294626887	10.6217675171257	2.18481485508306e-21	8.83541066580374e-20	37.8550821455105
221203_s_at	0.937721805792546	7.54017841735377	10.620539026485	2.20363107826322e-21	8.90491716216123e-20	37.8465997242794
229521_at	1.87220201692029	5.89285859822642	10.6164790397667	2.26697182525258e-21	9.15411259569311e-20	37.8185686124585
241764_at	-0.73136185409195	2.46404195041038	-10.6066477062433	2.42796669381104e-21	9.79697999882793e-20	37.7507040259667
201859_at	1.51810225442767	12.1737658823019	10.6053940992708	2.44929762164148e-21	9.87576308726018e-20	37.7420518714209
227419_x_at	-1.88085277186001	5.12141267745283	-10.6042084643151	2.46964369557062e-21	9.95046197902164e-20	37.7338691286727
244693_at	-0.886685352228612	4.5979473439717	-10.6036240880247	2.47973372861929e-21	9.9837585870589e-20	37.7298361156369
228841_at	-0.986529365051636	8.21262397664623	-10.6020905193654	2.50640853608577e-21	1.00837297064378e-19	37.7192526657542
239673_at	-1.59842528637365	3.59378207908491	-10.5991209443141	2.55887643136101e-21	1.02872477121076e-19	37.6987603674614
244663_at	-1.4120622961469	5.95405952249057	-10.596877127821	2.59924564568662e-21	1.04418630182157e-19	37.6832774914027
218196_at	0.915717003827143	7.93559960443868	10.596204684444	2.6114668786378e-21	1.04832563575273e-19	37.6786376613492
209243_s_at	-2.28904118506826	3.82606431375472	-10.5933536596024	2.66392144198958e-21	1.06859798122362e-19	37.6589666969011
200771_at	1.18811834390619	9.71234115775	10.5928541347277	2.67321940214045e-21	1.07154157486825e-19	37.6555203330621
1555638_a_at	2.16234425890526	6.43655654598585	10.5896525394638	2.73358499471147e-21	1.0949359676619e-19	37.6334327798806
207253_s_at	0.775216396843112	6.83002053616981	10.5846849009262	2.82994775154277e-21	1.13270419703954e-19	37.5991654134105
212091_s_at	2.3430271866153	7.0290576835	10.5815017460901	2.89346603015734e-21	1.15728057936249e-19	37.5772101774622
212039_x_at	-0.516617279889564	13.8249840475	-10.578743120736	2.94966041848663e-21	1.17889388436226e-19	37.5581846687269
224575_at	-0.557698133306719	10.7156371998868	-10.5768524205283	2.98880133751173e-21	1.19366481467095e-19	37.5451458751079
219479_at	1.56057047033572	5.81750477592924	10.5739765230961	3.0493317755201e-21	1.21695047318658e-19	37.525314238232
1559361_at	-2.00540581635489	4.05470098568396	-10.5732956669	3.06383993327325e-21	1.22184863859748e-19	37.5206194232449
204469_at	2.29739964853041	9.12598056780189	10.570995443738	3.11336510652714e-21	1.24069414868346e-19	37.5047590084896
208892_s_at	1.56574988852136	8.90892607631132	10.5699888463561	3.1352878048555e-21	1.24852047145284e-19	37.4978186834611
228013_at	-1.25123279460666	6.26295197099528	-10.5693805130016	3.14861117596437e-21	1.25255573418369e-19	37.4936244210392
201978_s_at	-0.584223689280241	6.24317097748585	-10.5693171120009	3.15000298948802e-21	1.25255573418369e-19	37.4931872957787
235651_at	-2.06256968946188	8.9687264915	-10.564641706669	3.25434699965343e-21	1.29310626603235e-19	37.4609543822104
202201_at	-1.21655665714066	9.32245319733962	-10.5632266917585	3.2866002404386e-21	1.30497362488003e-19	37.4511999190518
213240_s_at	-6.92442903902196	9.54657617904717	-10.5602151929879	3.35630679944062e-21	1.33168413831216e-19	37.4304413486585
227597_at	-0.967220413327881	2.6465928831934	-10.5571535377384	3.42868393738513e-21	1.35941475182402e-19	37.409338886688
219235_s_at	-1.52706267270446	6.3460444294434	-10.5565469930961	3.44320601178736e-21	1.36418325140923e-19	37.4051584977206
208632_at	-0.86634785325522	6.47903066888208	-10.5546686185949	3.48856839160213e-21	1.38115479225812e-19	37.392212945817
218644_at	2.4732814306004	8.0541164995566	10.5528091568288	3.53406026973625e-21	1.39815300468762e-19	37.3793984283595
207335_x_at	-0.734243663385231	11.8387243870755	-10.552014395107	3.55368397035064e-21	1.40490000780131e-19	37.3739215217806
206364_at	1.57466183716035	7.16968743271698	10.5486897957202	3.63695611126756e-21	1.43678161404302e-19	37.3510122170678
221477_s_at	1.37935557116607	9.77769047713679	10.5454685184071	3.7194935604163e-21	1.46832715101632e-19	37.3288169864466
202145_at	1.78662138135063	8.77856907866981	10.5443505673675	3.74857229321633e-21	1.47873874553826e-19	37.32111456815
209763_at	-3.61538991373307	5.82351344367925	-10.5438652187613	3.76126695397098e-21	1.48263154098436e-19	37.3177707085451
231839_at	-0.655610751456424	8.32824774249528	-10.5437661326597	3.76386388456569e-21	1.48263154098436e-19	37.3170880503322
213626_at	-0.950776890260414	6.97771797766509	-10.5396737525179	3.87269486520029e-21	1.52387001283769e-19	37.2888951208887
1559360_at	-1.17018625553666	2.66079139408491	-10.5396206410783	3.87412769610314e-21	1.52387001283769e-19	37.2885292513592
202422_s_at	1.37758880663752	6.14715712651415	10.5381321634726	3.91449904493897e-21	1.53864295673644e-19	37.2782757835203
201667_at	1.72292280950498	13.2874891335377	10.5355488420178	3.98556253998512e-21	1.56544994162131e-19	37.2604814681016
201185_at	2.14792342502396	8.93504366291981	10.5352862351916	3.99285803827516e-21	1.56718961408969e-19	37.2586726665685
201060_x_at	1.11157150996539	9.70025785074528	10.5298935875386	4.14564757053682e-21	1.62599197215998e-19	37.2215318633487
200833_s_at	0.694110416946637	10.7878237772547	10.5284600783145	4.18723371441999e-21	1.64112547194203e-19	37.2116598290471
234312_s_at	-0.929789114419294	7.01042248035377	-10.5258513679592	4.26398137302268e-21	1.67000846396859e-19	37.1936956868611
224820_at	-0.860854259819289	8.2595787729717	-10.5204792680035	4.42646864083086e-21	1.73240639182124e-19	37.1567065482877
213572_s_at	-1.87171945307717	11.2937749792123	-10.5171366386626	4.53066882365921e-21	1.77191929852337e-19	37.133694083229
225227_at	1.12890125071537	9.9314215585	10.5148014807735	4.60490895852227e-21	1.7996668856841e-19	37.1176189289309
234000_s_at	0.957762466515627	10.373847752533	10.5122436121089	4.68762065833966e-21	1.83068328210515e-19	37.1000119004361
203791_at	-0.913818092832338	8.57621988575943	-10.5078097249956	4.834516040924e-21	1.8867035298895e-19	37.0694944672549
200602_at	1.09328118723566	10.8735958147736	10.5055638566413	4.91066219835941e-21	1.91505317899644e-19	37.0540381812519
205681_at	2.96039248578417	7.40020166701887	10.5053605601802	4.91761363961102e-21	1.91639718991969e-19	37.0526391253608
223822_at	-2.72386272171311	4.92731018257547	-10.501746849184	5.04282782808347e-21	1.96379352920558e-19	37.0277714994242
207655_s_at	-2.37034615678895	8.77375321233491	-10.5000330111777	5.10331697727313e-21	1.9859349162449e-19	37.0159787061272
213797_at	3.69186070594664	6.56248670541981	10.4836241557456	5.72031045990233e-21	2.22445216497269e-19	36.9031007169537
1559051_s_at	1.9720907880177	4.66146250300472	10.4799091366159	5.87000598861575e-21	2.28104177276166e-19	36.8775523629882
226218_at	2.70563465605535	8.70983921473585	10.4783385839361	5.9344582970206e-21	2.3044496263466e-19	36.8667524469961
225439_at	1.18031225535661	8.38200922851415	10.4768542772667	5.9960188802951e-21	2.32670214535227e-19	36.8565460644952
202450_s_at	1.86374477499455	9.74923715837736	10.4760010955402	6.0316914100365e-21	2.33888459463649e-19	36.8506796237305
202820_at	1.05916991335515	10.7222771861698	10.4752121351034	6.06486683396373e-21	2.35008216971628e-19	36.8452548979616
228538_at	-1.37986779873959	2.84684364139623	-10.4741027662215	6.11182291551345e-21	2.36659998516783e-19	36.8376273261377
229964_at	-1.780152111233	3.15878986383019	-10.472093050908	6.19781176107488e-21	2.39819786296369e-19	36.82380997634
1556427_s_at	-1.86702595205669	3.53219897817925	-10.4715514823354	6.22118900318556e-21	2.40554108026288e-19	36.8200866834305
204030_s_at	1.9114875323847	7.99639228799528	10.4700618584375	6.28594374956165e-21	2.42886201065218e-19	36.8098458036493
208613_s_at	1.33316312255542	7.77220278456604	10.4694500817401	6.31273205556514e-21	2.43749029052277e-19	36.8056400871176
228961_at	-0.631753608723082	7.55075073834906	-10.4690712084219	6.32937902975747e-21	2.4421933553422e-19	36.8030355251819
210541_s_at	0.898456585485697	6.75506509298585	10.4688975700478	6.33702297264622e-21	2.44341841346567e-19	36.8018418592226
226006_at	-0.610175245004125	10.2256867714811	-10.4669802879737	6.42203960402262e-21	2.47445394890723e-19	36.7886620356268
223079_s_at	1.68581498647292	6.82409902656604	10.4664301976646	6.44664088479089e-21	2.48218373504184e-19	36.7848807313216
1553768_a_at	2.35748705750739	6.25652549801887	10.4647445957053	6.5226107462568e-21	2.50966743526806e-19	36.7732943397414
212681_at	-1.77159915828423	7.28333312559434	-10.4633310272803	6.58700698230412e-21	2.53266249477832e-19	36.7635782849355
225631_at	-0.727641979335594	3.00565437728774	-10.4621015800019	6.64353001181964e-21	2.55260016441489e-19	36.7551281057536
1557418_at	1.45671609535555	6.20729695785377	10.4591591304606	6.7807762653185e-21	2.60350380833068e-19	36.7349054586649
222344_at	1.91227271080532	6.06092819489623	10.4588683531953	6.79449150323035e-21	2.6069391083447e-19	36.7329071228732
220974_x_at	1.10971867400014	7.26894805803302	10.4564518736034	6.90954483963084e-21	2.64922415222171e-19	36.7163007957477
1564307_a_at	-3.49657377763965	9.16419176672641	-10.456346555434	6.9146031298115e-21	2.64930571914817e-19	36.7155770643837
213969_x_at	-0.516780360994018	13.4069636315566	-10.4546039880652	6.99883360674668e-21	2.67970047233106e-19	36.7036027220125
235305_s_at	-1.77384269169102	6.37269199836792	-10.4483879223022	7.30770930889158e-21	2.79600424397234e-19	36.6608930762588
201207_at	0.983059732568194	8.22117301533019	10.4471407026855	7.3712996692965e-21	2.81836230362788e-19	36.6523245774802
231773_at	-2.82459922806294	4.67759606925943	-10.4469656938807	7.38026659197693e-21	2.81981883938741e-19	36.6511222786021
228617_at	1.92540414859827	9.42396786215094	10.4420207286197	7.63817097575519e-21	2.91631981912999e-19	36.617153305678
200078_s_at	0.745897303339053	9.48163589191038	10.4399765296817	7.74739014531305e-21	2.95595642843678e-19	36.6031123479467
202053_s_at	-1.42441566112495	9.89546760170755	-10.4365642638189	7.93317907198013e-21	3.02473197880414e-19	36.5796764935364
225506_at	-1.18799450062102	7.82341229440094	-10.4358202921924	7.97427183938268e-21	3.0382809255627e-19	36.57456712615
205725_at	-3.05115523310645	3.04710094140094	-10.4349469870686	8.02277877461434e-21	3.05463391018133e-19	36.568569682342
205999_x_at	-0.652435060339851	2.5508138855	-10.4318749843854	8.19575691509091e-21	3.11832295986497e-19	36.5474738848934
243276_at	-1.92214847869834	6.43868570076415	-10.430362607657	8.28227501708148e-21	3.14904997607044e-19	36.5370889371468
222619_at	1.38493835074238	7.49930305645755	10.4255167093393	8.56566585428174e-21	3.25453634873422e-19	36.503817088394
210552_s_at	-0.482107624180572	3.26931278524057	-10.4166391243932	9.11011221860828e-21	3.45899573300283e-19	36.4428764060145
211048_s_at	1.07098069360039	9.17690080686321	10.41484803244	9.2240651391953e-21	3.49983179379253e-19	36.4305833423225
208771_s_at	-0.953879137465734	10.2832461093066	-10.4124073249536	9.38163616585518e-21	3.5571494963116e-19	36.4138327533698
1553333_at	-2.26476367603633	4.2822670172783	-10.4114599660735	9.44351683526767e-21	3.5781308591009e-19	36.4073313587706
225841_at	1.79419594177512	5.77815997767925	10.4109298236034	9.47832247513978e-21	3.5888315881459e-19	36.4036932570241
215103_at	-2.9346250636499	5.67545237408962	-10.4077728663703	9.68824863229055e-21	3.66577850498606e-19	36.3820298583922
210797_s_at	2.95531315432854	6.42961824891981	10.4033139500554	9.99266103419104e-21	3.77834538066663e-19	36.351435815876
217797_at	-0.601337485210255	10.3878869297406	-10.4020782796603	1.00786936234581e-20	3.80824169911937e-19	36.3429582241479
1566163_at	-1.26162366329701	3.84035812320283	-10.4009916032558	1.01549619293598e-20	3.83440983071648e-19	36.3355031029144
200805_at	-0.718500682829539	9.51893356783019	-10.4001429840855	1.02149216212473e-20	3.85438812727187e-19	36.3296813403738
212947_at	-0.74841770397445	3.20034479337736	-10.3992985667907	1.02749343365916e-20	3.87435886105618e-19	36.3238885535553
232595_at	-1.04672620937379	4.24418015477359	-10.397800937886	1.03822355718305e-20	3.912120812473e-19	36.3136150373736
208876_s_at	1.09410133791337	7.67912009410849	10.3960702857214	1.0507622744662e-20	3.95664100250962e-19	36.3017436010494
210205_at	-0.919015884520024	6.409862311	-10.3953153740506	1.05627879652585e-20	3.97467606332078e-19	36.2965654690378
215904_at	-0.640904872491018	3.13779036910377	-10.3945815825051	1.06166862153745e-20	3.99220989563687e-19	36.2915323199312
208498_s_at	-2.81516637013693	6.14885377211792	-10.3936743745601	1.06837009305177e-20	4.01464844244711e-19	36.2853098466911
222333_at	-1.49845308889435	6.51979018425943	-10.3917623372808	1.08263241377103e-20	4.06544829827822e-19	36.2721958879422
218927_s_at	0.968399277652559	7.19940755905189	10.3901643143735	1.09469775875052e-20	4.10793410842034e-19	36.2612362269691
211597_s_at	-3.13344288776381	11.6501860734481	-10.3845314308664	1.13830468422538e-20	4.26864256584517e-19	36.2226087131084
203442_x_at	-1.01065074500838	6.97954331448113	-10.3808629838078	1.16762961542433e-20	4.37560995362066e-19	36.1974559184476
225300_at	1.32721349707891	7.11483860124528	10.3768620841771	1.20047027978486e-20	4.49559674981076e-19	36.1700268888809
203083_at	2.44661494919229	9.54299553809434	10.376457395051	1.20384288990591e-20	4.50514099969922e-19	36.1672526434559
202052_s_at	1.74761013217738	9.00011878864623	10.374928385013	1.21667078074743e-20	4.55003248545594e-19	36.1567712084056
203967_at	2.03514474416074	5.03622836590566	10.3737604589165	1.22656090563316e-20	4.58388363058734e-19	36.1487653532259
212268_at	-1.91496425142515	11.6896335654906	-10.3721910769932	1.23997677032243e-20	4.63085586867343e-19	36.1380080678556
209825_s_at	1.18108054482435	7.60186531644811	10.3678437457499	1.27790776272121e-20	4.76925644551416e-19	36.1082121247901
223344_s_at	1.86512722915289	7.40438322218868	10.3647973193903	1.30517453528686e-20	4.86769561506202e-19	36.0873347688057
1553030_a_at	-0.98651975239907	4.0942308237217	-10.3613506804408	1.33672241094834e-20	4.98054113387465e-19	36.0637171017757
204199_at	-1.92324227897632	4.18286925911792	-10.361206745408	1.33805627102237e-20	4.98054113387465e-19	36.0627308595779
224927_at	1.34181856467559	7.98773155008019	10.3611950625381	1.33816459545713e-20	4.98054113387465e-19	36.0626508087991
208820_at	1.00102187260027	9.38075543944811	10.3569530480174	1.37807969308523e-20	5.125612736016e-19	36.0335865297646
204875_s_at	-1.47114448369608	7.35774556133962	-10.3545325130834	1.40138456445107e-20	5.20874922239037e-19	36.0170038812832
204567_s_at	1.33873696962994	7.72119520983491	10.3529263722418	1.41706462565899e-20	5.26345165814572e-19	36.0060011875723
1553505_at	-3.27029902267438	5.10042405434906	-10.3501405401072	1.44467687842473e-20	5.36236987969262e-19	35.9869184484763
221875_x_at	1.24965404274837	11.5175830132358	10.3491045713991	1.45508115176751e-20	5.39732442149854e-19	35.9798225628524
216915_s_at	1.55905067275848	7.24974965509434	10.348124144502	1.46499631970888e-20	5.43041856136157e-19	35.9731073224267
224374_s_at	1.65844737029142	5.72151998801887	10.3444671496692	1.50257700254266e-20	5.56500114388312e-19	35.9480612662586
238617_at	2.29326863494664	5.06699188288679	10.3443939325746	1.50333912931237e-20	5.56500114388312e-19	35.9475598455501
209898_x_at	-0.858201493237791	10.0476114750849	-10.3436644826903	1.51095312379674e-20	5.58940203271901e-19	35.9425643358899
209224_s_at	-0.60127064975782	10.3531851073113	-10.3409971790641	1.53912276758168e-20	5.68975911545154e-19	35.9242987417415
203962_s_at	-2.4666957322664	7.9496222245566	-10.340124225948	1.54845520590424e-20	5.72039110694692e-19	35.9183211219466
201416_at	1.54404340957791	6.93104576880189	10.3370995298946	1.58122914567979e-20	5.83752218366257e-19	35.8976105216395
233110_s_at	0.970518588931472	5.89829596556604	10.3368436888673	1.58403277525875e-20	5.84392658483617e-19	35.8958588250335
208875_s_at	1.3821840103835	6.90661147028302	10.3363552906226	1.58939862929116e-20	5.85976871587957e-19	35.8925148906826
239809_at	1.90560357835409	5.1182547576934	10.33556744149	1.59809261122143e-20	5.88785131526496e-19	35.8871208024251
225963_at	1.30895478772136	5.63151697334906	10.3343172833605	1.61198549212002e-20	5.93503749371462e-19	35.878561741835
202119_s_at	-0.913137701494602	10.5172821852075	-10.3340416713311	1.61506448201526e-20	5.94237217726677e-19	35.8766748415094
1555756_a_at	2.29802723945894	7.11534195114151	10.3339046827269	1.61659702307935e-20	5.94401091034723e-19	35.8757369935695
218137_s_at	-0.806117524879845	9.29756797556604	-10.3327210951571	1.62989868909462e-20	5.9888918566027e-19	35.8676341134725
202660_at	-1.35788985482142	8.14525279304245	-10.3315090319687	1.64363331790814e-20	6.03530232751024e-19	35.8593365993751
243786_at	-0.946537872943713	3.21136109179245	-10.3290204395137	1.67219531681067e-20	6.13605898970625e-19	35.8423012378338
205355_at	-1.25988137734212	5.54450546257547	-10.3260950006836	1.70640357426159e-20	6.25738534022486e-19	35.8222771955328
208637_x_at	1.68989163322595	9.31055094064623	10.3249256003104	1.72027193787328e-20	6.30401261415694e-19	35.8142733983941
241726_at	-3.29935955361291	5.23447669320283	-10.3235905120154	1.73624250288412e-20	6.35827587710578e-19	35.8051359325869
229839_at	-3.09913407388996	5.34661156260849	-10.319413944024	1.78716279228262e-20	6.54036985729936e-19	35.7765535952919
214022_s_at	1.55085604958098	10.9785271571368	10.3119710107614	1.88161951552121e-20	6.88144127164696e-19	35.7256272004472
214626_s_at	0.59722445708117	9.86347848166509	10.3083275394071	1.92965392704055e-20	7.04966724719637e-19	35.7007020211799
229225_at	1.80098087129315	5.5118418674717	10.3082868680691	1.93019695821728e-20	7.04966724719637e-19	35.7004238025925
204222_s_at	1.7920215063127	8.39045102335849	10.3072441128413	1.94417158040709e-20	7.09596669951652e-19	35.6932907959456
207801_s_at	-0.624016903067332	8.98819084632547	-10.3067584168837	1.95071504108916e-20	7.11509972458639e-19	35.6899684545406
228376_at	-1.88411892502661	7.35819300075943	-10.3055528476631	1.96705179190487e-20	7.16990378149326e-19	35.6817221319959
207124_s_at	1.51551087293267	6.33367071553302	10.3032005558258	1.99932106582373e-20	7.28267017147984e-19	35.6656329136417
238451_at	-2.2018110063682	5.91125462901415	-10.3029189194427	2.0032197771279e-20	7.29201340309374e-19	35.6637066558258
244172_at	-1.96234080922555	5.72642459183962	-10.3019417304725	2.01680585540209e-20	7.33658417459143e-19	35.6570232849278
211528_x_at	0.946228489064541	11.5719756686792	10.3014306781057	2.02394762579783e-20	7.35766864630958e-19	35.6535280837043
222690_s_at	0.821044113521625	7.28320570265566	10.3012217533721	2.026874518392e-20	7.36341290983938e-19	35.6520992170929
205796_at	1.87556122217179	4.96604094062736	10.3006513657759	2.03488673332623e-20	7.38761169618936e-19	35.6481983015619
205119_s_at	2.48783086545695	6.55291040328774	10.2969161698352	2.08813992721773e-20	7.57591576115656e-19	35.6226548107671
223069_s_at	1.04530089095968	5.88590478772641	10.2943722829928	2.12520048496658e-20	7.70526104214509e-19	35.6052599313347
218847_at	1.90235173186094	7.95314786814623	10.2910948434191	2.17391467774921e-20	7.87665904611914e-19	35.5828511516489
201090_x_at	0.562739989289415	13.0082530825943	10.2871366782977	2.23423104503448e-20	8.08983989319603e-19	35.5557911702196
212861_at	-0.925916274497808	7.71617965841981	-10.2846628082954	2.27277213201403e-20	8.22394548761528e-19	35.5388802972818
202192_s_at	-1.65660354247292	6.26772400507547	-10.2831483479295	2.29669220983418e-20	8.30437560226578e-19	35.5285284111842
211549_s_at	-2.21113671360971	5.00374390776887	-10.283063637219	2.29803754663523e-20	8.30437560226578e-19	35.5279493974927
221881_s_at	1.83576244293919	7.11604177456604	10.281413016716	2.32440909601891e-20	8.39412597918323e-19	35.516667406884
204806_x_at	1.2081828648785	10.8075840708585	10.2800805268102	2.34591756603924e-20	8.46620745367627e-19	35.5075602719323
203650_at	1.72567260861357	7.5381297928066	10.2790016406342	2.36347755038309e-20	8.52336363580439e-19	35.500186719567
1560916_a_at	1.38819837880333	5.26188776767453	10.2789162522357	2.36487291001651e-20	8.52336363580439e-19	35.4996031509326
206558_at	-3.30318010903154	4.43462719535849	-10.2782680567953	2.37549206083623e-20	8.55599660251783e-19	35.4951732505475
205542_at	1.59575623227359	8.50994873933962	10.277311200798	2.39125470862457e-20	8.60710014444033e-19	35.4886340682377
211750_x_at	0.607827142847643	13.3218019293396	10.2771867889709	2.39331182631116e-20	8.60883711207649e-19	35.487783848793
1555841_at	1.18850772239295	7.58085153916509	10.2765740018162	2.40346984364857e-20	8.63969189358879e-19	35.4835961647647
206004_at	-5.66664813870286	9.00644108250943	-10.273079729347	2.46221913926898e-20	8.84506119839233e-19	35.4597184630768
201163_s_at	1.03377755454292	12.8118026503302	10.2716809383045	2.48613579059963e-20	8.92511322068516e-19	35.4501607360135
61734_at	2.08956455650419	6.80810620847642	10.2666350288817	2.57434921708071e-20	9.23573119710552e-19	35.4156863586047
227198_at	-2.28705044045176	4.13498426034434	-10.264217503821	2.61771006864697e-20	9.38513429529661e-19	35.399171455598
211934_x_at	0.686668536152228	9.95108894130189	10.2611391602196	2.67397728636774e-20	9.58058375702203e-19	35.3781441395899
219787_s_at	1.482514952499	8.91028739417925	10.2592084845704	2.70987968160135e-20	9.70285996015416e-19	35.3649572875628
200074_s_at	-0.665657448114427	12.3199187791509	-10.2586492386554	2.72036863922052e-20	9.73404158045695e-19	35.3611376930794
210220_at	1.54981424325509	4.95157102299057	10.2573448112128	2.74499122336033e-20	9.8157223765354e-19	35.3522288491347
205694_at	-3.04831579140918	3.2353979395283	-10.2524164521895	2.84003901609724e-20	1.01489629545828e-18	35.3185730265715
218711_s_at	-1.46642427568117	4.22922078183019	-10.2515807334633	2.85647840958347e-20	1.02010422628332e-18	35.3128664231584
210764_s_at	2.73369451518749	8.27112490716038	10.2505723407447	2.87644062810745e-20	1.02656260666955e-18	35.3059809410947
214771_x_at	-0.814609916234726	8.62514786458491	-10.2501577930224	2.88468727213662e-20	1.02883415919158e-18	35.3031504015874
218834_s_at	1.37177491505203	6.27263253024528	10.2485290992772	2.91731558034265e-20	1.03979289019058e-18	35.2920300170471
200919_at	1.0377195564004	8.24890045791038	10.2481901389685	2.92415216468284e-20	1.04155061631293e-18	35.2897157395217
224774_s_at	1.72717902792601	6.76036651254717	10.2470701690878	2.94685476001657e-20	1.04895367190043e-18	35.2820692392271
202954_at	1.44716771145283	9.09163854426415	10.2463160455744	2.96224015325709e-20	1.05374417943612e-18	35.2769206800357
230104_s_at	-2.28762109134691	5.93052165375472	-10.2435226121588	3.01993087212331e-20	1.07356775314267e-18	35.2578504176831
201217_x_at	-0.460549004061212	13.9413361716981	-10.241021277707	3.07253754955583e-20	1.09155939260536e-18	35.2407757232015
243491_at	-1.00041679929408	3.64884964641981	-10.2386983610275	3.12220843835792e-20	1.1084853660209e-18	35.2249201877219
241815_at	-1.28438020461198	5.21816948560849	-10.2370668593805	3.15757190332757e-20	1.11984737277358e-18	35.2137847577175
222496_s_at	-1.503870169	8.33341997055189	-10.2370331139656	3.15830754241766e-20	1.11984737277358e-18	35.2135544425531
227572_at	-0.833277012778042	6.1415382953066	-10.2360882538247	3.17897459869947e-20	1.12644482296755e-18	35.2071057985413
222411_s_at	0.814183875088085	10.9061230391085	10.2346267964326	3.21120672829255e-20	1.13712906651163e-18	35.1971317817671
204442_x_at	-1.23411861134119	6.24584154801415	-10.2322214995331	3.26496487461925e-20	1.15541718135798e-18	35.1807173673851
228852_at	-1.10374071380106	6.07320434623113	-10.2317852587548	3.2748103517468e-20	1.1581517204512e-18	35.1777404763588
214775_at	-0.755677307611045	3.24920143816509	-10.2309320259407	3.29415239669576e-20	1.16423905810822e-18	35.171918168893
216470_x_at	-1.85095797215369	4.62317122457076	-10.2296475050762	3.32348605231416e-20	1.17384754464003e-18	35.1631531335107
64942_at	1.6509003712994	5.8306873286934	10.2258071290124	3.41274576872547e-20	1.2045957062948e-18	35.1369501889982
227807_at	1.74791529100878	5.69051386910849	10.2237748901651	3.46094140880018e-20	1.22081917113645e-18	35.1230855166359
219508_at	-3.33754244747518	5.45282131988679	-10.2233480708408	3.47114943297884e-20	1.2236305302909e-18	35.1201737165557
213338_at	2.19838863378576	5.54113207254717	10.2217821037842	3.50885925883305e-20	1.23612680397356e-18	35.1094908941634
201243_s_at	-1.23208957959547	11.4211360257925	-10.2211534187649	3.52411300837941e-20	1.24070108649803e-18	35.1052022405301
201069_at	2.11179759909846	9.63811204187264	10.2180623800923	3.60007624256762e-20	1.26662914132809e-18	35.084117611321
202026_at	-0.778883295557558	11.0339012680802	-10.2169457479453	3.6279167493476e-20	1.27560352585582e-18	35.0765013497144
223239_at	-0.876963047435538	10.2430902471038	-10.2147035874499	3.68446845366459e-20	1.29465496596473e-18	35.0612089861664
1557915_s_at	0.906708284203992	10.3898956265708	10.2135987403181	3.71265675406946e-20	1.30372195265734e-18	35.0536739321136
224941_at	2.02134329139268	6.98099593392453	10.2133278867677	3.71959982447587e-20	1.30532169706815e-18	35.0518267532473
219681_s_at	-1.83968960922289	8.97571406512264	-10.2090629009368	3.83064842378089e-20	1.34342977915472e-18	35.0227423735264
201389_at	1.94538066119468	8.22628919046226	10.2075099575144	3.87189725958388e-20	1.35702552992147e-18	35.0121533354963
213657_s_at	-1.49409643000785	5.06988382795755	-10.2063035867851	3.90424542217582e-20	1.36748634501898e-18	35.0039278404887
214598_at	-2.33282602018297	3.45259797240094	-10.2019708368796	4.02265975585122e-20	1.40805968086534e-18	34.9743881834026
224578_at	0.74793114894864	10.1110921576085	10.1991933142822	4.10044316885351e-20	1.43436807586095e-18	34.9554539044398
236919_at	-0.652736564456422	3.98499953663208	-10.1988920694199	4.10896889156745e-20	1.43643142037372e-18	34.9534004320645
225325_at	-1.31445176533813	9.05897955832075	-10.1961299544236	4.18796853595173e-20	1.46311296934927e-18	34.9345730857057
235458_at	1.84013595633599	5.0736502897217	10.1949722788218	4.22152733316271e-20	1.47389531890595e-18	34.9266825543198
221280_s_at	-1.23003214820359	3.69450092736792	-10.1935747766175	4.26239503070619e-20	1.48721409255814e-18	34.9171578035954
227782_at	-2.27144137540718	6.85820515356132	-10.1919231591114	4.31120193816865e-20	1.50328422174344e-18	34.9059016813663
227847_at	-0.86295480584644	6.85744593583019	-10.1878570628009	4.43374268078574e-20	1.5450279227021e-18	34.878192985773
237302_at	-0.951024486773255	3.34211750250472	-10.1858898738225	4.4942665717165e-20	1.56512117712484e-18	34.8647887733264
215428_at	-1.41480209230525	6.02372873672642	-10.1838663475128	4.55738189969816e-20	1.5860907407129e-18	34.8510015924528
1556551_s_at	1.72659439448143	7.00453990211321	10.1828100837811	4.59067724923973e-20	1.59666207762203e-18	34.8438051658763
202191_s_at	-1.77719698718776	7.35951487386792	-10.1825865034848	4.59775589630469e-20	1.59810746109637e-18	34.8422819239809
225076_s_at	0.942756886826078	8.29960510138679	10.1810177308308	4.64773040827175e-20	1.61445146170431e-18	34.8315942672703
208813_at	-1.16517327620759	8.34326589130189	-10.1802839284398	4.67129151564694e-20	1.62160548328887e-18	34.8265952449284
204575_s_at	1.95342803319215	5.92543311491981	10.1781292582025	4.74116349051772e-20	1.64481671220848e-18	34.8119172740831
200086_s_at	-0.5399852681863	12.5555042165094	-10.176710009828	4.78775439771503e-20	1.65992689724204e-18	34.8022496906357
213737_x_at	-0.821673536066264	9.58926051795283	-10.1764086994225	4.79770427321482e-20	1.66232244067187e-18	34.8001972940511
226867_at	-1.00678773893905	8.77276500989151	-10.1754800941482	4.82849833331142e-20	1.6719325292831e-18	34.7938721640834
227853_at	0.933539149073052	6.56484826262264	10.1753047200776	4.83433607051907e-20	1.67289445984576e-18	34.7926776376927
220289_s_at	-2.17647281180958	6.96023131324057	-10.1750649728842	4.84232798645219e-20	1.67460014332241e-18	34.7910446575199
212711_at	-0.967343620436595	7.85688692244811	-10.1696533738863	5.02626249993506e-20	1.73711063327402e-18	34.7541883093958
226997_at	2.489375363095	6.51392169233491	10.1686420862296	5.06139846077999e-20	1.74814883665917e-18	34.7473015466519
208837_at	-1.27400882118909	9.67708796249057	-10.1675125856947	5.10093067201053e-20	1.76069055866273e-18	34.7396100400516
204211_x_at	1.17116862393613	8.43626135469811	10.1642757671551	5.21592893183118e-20	1.79924867096448e-18	34.7175700283666
215684_s_at	-0.841430885175244	7.80665973037736	-10.1640017253187	5.22578281733734e-20	1.80151119506885e-18	34.7157041428792
243509_at	1.92925976175715	5.77307658158962	10.1619037004198	5.30183925913629e-20	1.82657883738675e-18	34.7014197555699
204122_at	1.49895292342049	8.62968236938208	10.1602730578875	5.36171251435194e-20	1.84604302092061e-18	34.6903182267179
219529_at	-3.16497357070393	9.56228875715094	-10.1587887650386	5.41679705155773e-20	1.86383498296991e-18	34.6802135810165
208891_at	1.4746950921823	9.61885330065094	10.157938869281	5.44859130676785e-20	1.87359578426121e-18	34.6744279562264
205364_at	-1.16741223733959	3.32724508304245	-10.1569189743526	5.48699045031913e-20	1.88561409724198e-18	34.6674852865925
231867_at	3.3240891451312	7.76994918845755	10.1530699468414	5.634348838026e-20	1.93503783114995e-18	34.6412861601392
205412_at	-1.15401281751671	8.19225968634906	-10.1522165063337	5.66755227083306e-20	1.94521921159948e-18	34.6354775134907
235264_at	-0.721136856299931	7.08351047059434	-10.1511954188828	5.70753406618926e-20	1.95771282979233e-18	34.6285280537
223279_s_at	-1.10863385620826	7.08661943854245	-10.1467405108844	5.88528092117505e-20	2.01741526247803e-18	34.5982109929898
211724_x_at	-0.788783659978705	7.97907780877359	-10.1424355346099	6.06227772259286e-20	2.07678593034314e-18	34.5689185598091
217436_x_at	1.06055599097592	10.9615454128679	10.1370908502373	6.28941023460792e-20	2.15324674124726e-18	34.5325575031028
227947_at	-0.925496152684229	9.0381404455	-10.1332793417155	6.45654244806545e-20	2.20908296838535e-18	34.5066309632227
242245_at	-1.26816878442222	3.6646158692783	-10.1327194530729	6.48146277293749e-20	2.21622249599973e-18	34.5028227837336
201135_at	-0.72200752237578	9.97563976504717	-10.1320062922776	6.51334383266227e-20	2.22573171281756e-18	34.49797220104
207132_x_at	-0.479358147751162	11.6405249213679	-10.1307877396128	6.56817946836384e-20	2.24306816010489e-18	34.4896844510606
201118_at	-1.84171461794159	10.1325009060047	-10.1291718005269	6.64160705348969e-20	2.26672824999718e-18	34.4786944786416
227998_at	-1.23587722582702	12.3008918104057	-10.1288183385671	6.65777679624502e-20	2.27082935954271e-18	34.4762906699789
242196_at	-1.4423341939002	4.91696251381132	-10.1281645572234	6.68778851191788e-20	2.27964362150318e-18	34.4718445377952
225415_at	1.05886657714025	9.92264328713679	10.1266848992357	6.75621009828337e-20	2.30153138394793e-18	34.4617822767819
200744_s_at	0.953989169713775	10.2585379859953	10.1264300624229	6.76806426248784e-20	2.30413395735693e-18	34.4600493360689
214328_s_at	0.607162748252822	14.012761390566	10.1232449858668	6.91798138679527e-20	2.35370648614208e-18	34.4383914421015
222043_at	-2.72686372551763	6.7299134788066	-10.1224219734898	6.95725385106651e-20	2.36460182201782e-18	34.4327954982879
213658_at	-1.35949300896461	3.80748778067453	-10.1223927069133	6.95865447028197e-20	2.36460182201782e-18	34.4325965076458
239297_at	-0.971441353843779	2.8128124159434	-10.1206380759094	7.04314116476959e-20	2.39055064759975e-18	34.4206666998042
214830_at	1.30924646009887	6.46460358044811	10.120625251709	7.04376240198115e-20	2.39055064759975e-18	34.4205795101448
223356_s_at	-0.712914743143191	8.70892516412736	-10.1187430733277	7.1355338711249e-20	2.4201942580878e-18	34.4077832941802
1554679_a_at	1.77563390158976	9.09840287450472	10.1182514811993	7.15969834277268e-20	2.42688472964102e-18	34.4044412800864
201460_at	0.810307806424484	8.10720390811321	10.1141776699496	7.36310842991763e-20	2.49428719582247e-18	34.3767482342195
227143_s_at	1.34694001472454	6.68602633112736	10.1090064800565	7.62961598558149e-20	2.58296751710011e-18	34.3416009057634
244665_at	1.60802126603273	6.80504552056604	10.1078130583212	7.69247227782112e-20	2.60263565464028e-18	34.3334903817741
1556773_at	4.74279501557658	6.68359602151887	10.1072296162218	7.7233888764509e-20	2.61147981954207e-18	34.3295254142071
221698_s_at	1.76599066030193	8.38396608417453	10.1055676611223	7.8121353980205e-20	2.63836448414169e-18	34.3182314967609
202698_x_at	-0.524832623965393	12.2757987917925	-10.1054907117172	7.81626890296765e-20	2.63836448414169e-18	34.3177085978155
219633_at	1.52227563870167	7.26460908999528	10.1054701042153	7.81737624930871e-20	2.63836448414169e-18	34.317568562644
201765_s_at	0.855168826395215	8.25043939154717	10.0968047132974	8.29712409050668e-20	2.79855187938589e-18	34.2586928999105
206695_x_at	-0.847311114111782	6.5834655754434	-10.0938831233597	8.46539075400832e-20	2.85354648258573e-18	34.2388465228137
209012_at	1.33295109869182	6.82274960321226	10.0933346969115	8.49735346369011e-20	2.86255576480133e-18	34.2351212792158
201837_s_at	0.605258196174448	8.37886369999528	10.0931512429513	8.50807208529812e-20	2.86440173191918e-18	34.2338751646971
221561_at	1.66481465838284	6.63338052097641	10.0930399529468	8.51458095674655e-20	2.86482900806226e-18	34.2331192290222
213419_at	2.32299564697858	4.12102968728302	10.0910196920422	8.63360255304346e-20	2.90308868135087e-18	34.21939713641
205891_at	2.13746864820758	6.66862020609434	10.0886050105779	8.77803512415077e-20	2.94984062945878e-18	34.2029972872394
209102_s_at	-0.698818433264265	9.61359102920283	-10.0883679863539	8.79234152803937e-20	2.95283337251568e-18	34.2013875571281
218124_at	-0.85278247561916	7.33454159070755	-10.0817366776379	9.20214098337272e-20	3.08856389359057e-18	34.1563568698167
213391_at	1.11926465681477	7.3995414922217	10.080334725762	9.29118307162397e-20	3.11653640761374e-18	34.1468380584944
218060_s_at	1.0912602316668	5.76034452462264	10.0770768332768	9.50142681260808e-20	3.18510429785007e-18	34.1247197620175
220800_s_at	-1.36530489147598	7.53736701666981	-10.0760963863737	9.56562059480468e-20	3.20465873787344e-18	34.1180638520746
200713_s_at	0.688559740021825	10.0018938189434	10.075009544879	9.63728499130415e-20	3.2266904892808e-18	34.1106859283438
239066_at	-2.33923536747944	4.19851552518868	-10.0740029565394	9.70413413413836e-20	3.24708405008577e-18	34.103853041362
218065_s_at	-0.636513473825948	9.70529783672641	-10.0678619114722	1.01220838276682e-19	3.38486197723399e-18	34.0621717386023
229307_at	1.34142440767612	7.16104629510377	10.0661754635305	1.02399637008812e-19	3.42218835785868e-18	34.050726800157
225100_at	1.51736525221943	7.48859885679717	10.0659351711188	1.02568705648412e-19	3.42574464344957e-18	34.0490961298251
1561777_at	-0.904414230328673	2.95323523615094	-10.0647949149206	1.03374779234706e-19	3.45055925192769e-18	34.0413583168609
226554_at	-0.723049840256285	8.88428488557547	-10.0631948731631	1.0451652661861e-19	3.4865412403127e-18	34.0305008978896
202662_s_at	-1.19197889053613	6.57406600187264	-10.0621734510996	1.05251940104496e-19	3.50893282025202e-18	34.0235701374308
205290_s_at	2.71681638824711	5.5963442951934	10.0610676615787	1.06053903501452e-19	3.53351442653376e-18	34.0160671850192
223119_s_at	-1.02130580342728	5.10476857130189	-10.0602618047052	1.06642171474204e-19	3.55095050265048e-18	34.0105995021946
227862_at	-2.47046622402275	7.51079110285377	-10.0572573907632	1.08864129682214e-19	3.62273054800672e-18	33.9902161033112
225756_at	0.734169249305385	6.84026812995283	10.0564874860724	1.09440901578461e-19	3.63970881618147e-18	33.984993037599
203379_at	1.09202291688369	6.53003255766509	10.0524765493786	1.12495234584713e-19	3.73901334402381e-18	33.9577849235708
219296_at	-1.2329839374451	8.60519034483019	-10.04597621761	1.17626390141604e-19	3.90718279525648e-18	33.9136980668592
209389_x_at	-1.18664753120692	11.5866635285849	-10.0455090282182	1.18004021346589e-19	3.9173466102761e-18	33.9105298555622
204639_at	1.62688406955315	7.60252487149057	10.0435081643201	1.19635023854738e-19	3.96908066095739e-18	33.8969617218075
229426_at	-0.887270363145174	3.09202825943396	-10.0432557440852	1.19842371162425e-19	3.97354860115559e-18	33.8952500923586
209244_s_at	-0.950130108559547	7.37232196710849	-10.0425845374269	1.20395466552987e-19	3.98946795986942e-18	33.8906987985205
225655_at	1.6486406242845	7.84883502153774	10.04226971572	1.20655763973481e-19	3.99567165066632e-18	33.8885641034237
214433_s_at	-2.27028370475622	5.20023015621226	-10.0416597341778	1.21161697011118e-19	4.00999744799205e-18	33.8844280998889
214511_x_at	2.43992527487252	4.48983494301415	10.0408663453534	1.21822912389338e-19	4.02944206587238e-18	33.8790486272982
216231_s_at	0.522093166862271	14.7906364160849	10.0396348644558	1.228563560186e-19	4.0611676332025e-18	33.8706990205968
238846_at	-1.84185504820293	5.25360441854245	-10.0379265312997	1.24304428861519e-19	4.10655265740397e-18	33.8591168831566
202428_x_at	-0.976007920813046	12.4741441813679	-10.0375182706787	1.24652999026558e-19	4.11558135373012e-18	33.85634906439
223233_s_at	-1.46908816570579	4.52099438138208	-10.0371356287967	1.24980579075363e-19	4.12390655458388e-18	33.8537549645522
209087_x_at	1.25983679843938	7.81924030173585	10.0368987940154	1.25183762601075e-19	4.12811955380807e-18	33.8521493733325
205145_s_at	-1.1720229174817	4.18817913987264	-10.0352861686601	1.26576020564033e-19	4.17151532509856e-18	33.8412171371001
1555486_a_at	1.17685441670845	5.51623716933962	10.0350440588147	1.26786371939937e-19	4.17593065410605e-18	33.8395758900723
223474_at	0.671368936383368	10.3613880462877	10.0337409355691	1.27924548975302e-19	4.21088182734777e-18	33.8307423393256
218795_at	-1.50171369901796	5.61851848026415	-10.0326900830589	1.28849788297858e-19	4.23878590564706e-18	33.8236191616914
225827_at	0.977728907771258	9.50487234891038	10.0319803355231	1.29478461201031e-19	4.25690611314875e-18	33.8188083032449
202729_s_at	1.79867238595795	9.2443438559717	10.0248575608279	1.35959105717659e-19	4.46693947977402e-18	33.770534828774
202090_s_at	-0.572575632210242	11.224362344434	-10.0247812506113	1.36030255762666e-19	4.46693947977402e-18	33.7700177134007
212116_at	0.750779618894342	7.75733684903302	10.02136610088	1.39252692463217e-19	4.56737856549979e-18	33.7468763999255
221528_s_at	-0.815723209063739	6.54623725580189	-10.0213626692707	1.39255968334488e-19	4.56737856549979e-18	33.7468531484706
227134_at	-1.61671756276619	8.70962994432075	-10.0204533301359	1.40126746719692e-19	4.59318337943595e-18	33.7406918643323
218357_s_at	-0.883024781629683	10.808323446816	-10.0200810032098	1.40484846546791e-19	4.60216236365834e-18	33.7381691965565
201412_at	-0.934195918015837	9.89865961182547	-10.0194307347834	1.41112452817188e-19	4.61995410645493e-18	33.7337634398728
225043_at	0.740621891672518	7.86404581084434	10.0086225051606	1.51962145675658e-19	4.97219049360658e-18	33.6605492634603
209925_at	-1.87575474859215	4.81238154327358	-10.0080176178058	1.52593306555815e-19	4.98985588273876e-18	33.6564526204602
202108_at	-0.792866248408382	7.3363233132217	-10.0058159855133	1.54912673077293e-19	5.06267208637239e-18	33.641542643508
210078_s_at	-1.39696247023553	4.91791628907547	-10.0054343430903	1.55318276743498e-19	5.0728953291223e-18	33.6389581877695
212400_at	-1.10828043784923	8.14000003954245	-10.004876076226	1.55913498392979e-19	5.08929583560365e-18	33.6351777062109
210505_at	-3.87894675920519	7.43018304032547	-10.0047304845928	1.56069100353448e-19	5.09133535908398e-18	33.6341917983895
201370_s_at	-0.98342390594158	6.82316253775943	-10.0017206856794	1.5932068377379e-19	5.19431030729396e-18	33.6138113726491
206094_x_at	-3.52240424519934	7.52251230516509	-9.99921301354248	1.62081218651819e-19	5.28116247305614e-18	33.5968326772922
202953_at	1.93293454542528	8.61043108346698	9.99744206744509	1.64059363891078e-19	5.34243342510105e-18	33.5848430372615
220750_s_at	1.51371913930646	6.68099842467925	9.99685023475125	1.64725781568377e-19	5.36094173050656e-18	33.5808363849865
201393_s_at	0.674675377445377	8.75848637493396	9.9922313070323	1.7002019656687e-19	5.52842796878854e-18	33.5495695504917
238028_at	-2.05028801053214	7.82126071114623	-9.99214773094353	1.70117538490511e-19	5.52842796878854e-18	33.5490038471896
221926_s_at	-0.740011846516167	3.90115033837264	-9.99209800748767	1.70175478216207e-19	5.52842796878854e-18	33.5486672837381
206539_s_at	-2.17557793250167	5.67014648370755	-9.99030758971446	1.72274877837803e-19	5.59330697492986e-18	33.5365488665471
218056_at	0.882867442551164	7.97854994277358	9.99011431958532	1.72503037077626e-19	5.59739083217757e-18	33.5352407663181
238742_x_at	-1.1577600646149	4.86768973567453	-9.99001366248896	1.72621983836163e-19	5.59792821248054e-18	33.5345594976355
213701_at	-0.888064194996138	9.18126363684906	-9.98940561876715	1.73342248232244e-19	5.61795342151628e-18	33.5304441797175
200965_s_at	-1.57065206450566	10.905164259283	-9.9883796928511	1.74564304922449e-19	5.65420815855149e-18	33.5235007822323
200901_s_at	0.590221801771653	8.80073446821698	9.98744570830974	1.75684296368016e-19	5.68711598811205e-18	33.5171798570354
224793_s_at	0.931333213548237	9.26852599561792	9.9869480066355	1.76284034698345e-19	5.70315360777041e-18	33.5138116478425
213227_at	-0.821724529845778	8.11533076108019	-9.98564279802488	1.77866525581347e-19	5.75094753764645e-18	33.5049788961969
1559391_s_at	-1.1162268009457	8.11261625068396	-9.98402383625758	1.7984907812791e-19	5.81161249801624e-18	33.4940234471488
207620_s_at	1.23146378959521	6.22516016367925	9.98178119124565	1.82631757901968e-19	5.89804569597763e-18	33.4788485975221
218113_at	1.44479261627651	6.67165463553774	9.98016509700298	1.84663531410988e-19	5.96014083819112e-18	33.4679140499419
222155_s_at	1.63612962419694	5.88777529990566	9.97901765448459	1.86119748454231e-19	6.00359719571392e-18	33.460150796353
205337_at	-2.3031146816177	3.03445570671226	-9.97556669784032	1.905685672751e-19	6.14347666023943e-18	33.4368045605716
1553395_a_at	-1.0275133338857	3.01414498913679	-9.97346851875466	1.93325004632495e-19	6.22866507264681e-18	33.4226114665231
201858_s_at	1.86676841816074	10.736366235783	9.97100039469165	1.96618268032608e-19	6.33103875423019e-18	33.405917242768
208025_s_at	3.78286443481876	5.29669770756132	9.96984079029714	1.98184764936733e-19	6.37772338017414e-18	33.3980742638634
235276_at	2.16894232273426	6.98332609750943	9.96637421499573	2.029421604686e-19	6.52697801389453e-18	33.3746300305843
226553_at	-2.73682570755356	5.15073121242925	-9.96448205522954	2.05586649791587e-19	6.60814231472957e-18	33.3618346944284
222680_s_at	1.72825430956913	6.77678503324528	9.96089779649273	2.10690368394789e-19	6.76821145240015e-18	33.3375992608034
209251_x_at	0.575102131792413	13.5142078114151	9.9601149260112	2.1182178436572e-19	6.80056139764871e-18	33.33230619272
203642_s_at	-1.36870570422808	9.19016340234906	-9.95918835976502	2.1316868548094e-19	6.83978748748263e-18	33.3260417741593
205392_s_at	-2.57974508160585	5.85152597154717	-9.95773148416895	2.15303722910749e-19	6.90424108512914e-18	33.3161924086963
203020_at	-0.918837541714701	8.2710392624434	-9.95655353458219	2.17045542689277e-19	6.95408475840864e-18	33.3082291281033
203915_at	4.03162844547611	8.64495938815566	9.95650848104593	2.17112440468286e-19	6.95408475840864e-18	33.3079245598063
1559477_s_at	-2.03594177419454	5.53624205945283	-9.95580531883065	2.18159194175269e-19	6.98352104305202e-18	33.303171147126
228974_at	-1.2479031730805	3.46945158030189	-9.95502647452312	2.19324473056756e-19	7.01671478313526e-18	33.2979062592911
233392_at	-0.928464090192684	3.03192390634906	-9.95314978421211	2.22157812080277e-19	7.09970974736672e-18	33.285220676259
219930_at	-0.690753255368596	4.38340522900472	-9.95313624266178	2.22178388253214e-19	7.09970974736672e-18	33.2851291445643
230561_s_at	-0.709982917631005	4.15961144091981	-9.95298601322884	2.22406786760563e-19	7.10285693115292e-18	33.2841136984816
222553_x_at	-0.918111444949965	9.11124940887264	-9.95127298049489	2.25027741879347e-19	7.18236531655185e-18	33.2725351798087
227032_at	-1.35377520528077	6.06604339101415	-9.94514441502295	2.34658661782916e-19	7.48479814188175e-18	33.2311175654576
211070_x_at	-1.08045273039389	12.2695471306132	-9.94507071991119	2.34776933028389e-19	7.48479814188175e-18	33.2306195801058
219210_s_at	1.28833397451417	5.08021832834906	9.9449084712838	2.3503753043268e-19	7.48781071334349e-18	33.2295232102743
210405_x_at	1.5601083094853	4.43932742610377	9.94484140644152	2.35145331409434e-19	7.48781071334349e-18	33.2290700319143
208796_s_at	-0.826698215922159	10.062807658967	-9.94347299157514	2.37355715020877e-19	7.55379727518419e-18	33.2198234582142
207008_at	-1.9587224711175	6.68279983779245	-9.94281766138015	2.3842157038267e-19	7.58330387473675e-18	33.2153954600559
1569207_s_at	-0.698071269427677	2.40370739491981	-9.94216126552918	2.39493932629765e-19	7.6129830037979e-18	33.2109603659829
236703_at	-1.21629645620732	4.99975940400943	-9.94139452940664	2.40752637304644e-19	7.64854761454468e-18	33.2057798643289
232032_x_at	0.582655388375512	9.91587136704717	9.94111437410841	2.41214191454765e-19	7.65876069558029e-18	33.2038870127858
224125_at	-0.468492810602394	5.44432520586321	-9.94050395097063	2.42222911075452e-19	7.68632481894971e-18	33.1997627935734
229764_at	-3.17662777315276	7.55643316440094	-9.93939707542927	2.4406273149156e-19	7.74021452685674e-18	33.1922846099908
208978_at	-1.67195725089315	7.91458720329245	-9.93788386773329	2.46600463648027e-19	7.81616252171355e-18	33.1820616800033
222892_s_at	-2.07910516732349	9.57076582958491	-9.93659807955846	2.48777420846422e-19	7.88059413950066e-18	33.1733755889595
202839_s_at	-0.557926676970457	9.67173940493868	-9.93633688376658	2.49221980374e-19	7.89010525590529e-18	33.1716111403253
209774_x_at	2.58468637704258	7.86751500354245	9.93490273865581	2.51677040442825e-19	7.96321885776126e-18	33.1619233959748
207181_s_at	0.848535328776977	8.36470870695755	9.92862802907247	2.6270453662156e-19	8.30732824741689e-18	33.119543215376
218174_s_at	-1.31014724294891	6.90300106691981	-9.92732431215281	2.65055383209492e-19	8.37682258784911e-18	33.1107389518449
217746_s_at	-0.742689460292754	10.7104236111887	-9.92413922802734	2.7088708903697e-19	8.55618231836876e-18	33.089231181623
208740_at	-1.15266773325123	7.4241928777783	-9.92069435057937	2.77338230060749e-19	8.75387413189652e-18	33.0659719082568
203724_s_at	-1.19575634057405	4.09973376072641	-9.92062683054009	2.77466188762262e-19	8.75387413189652e-18	33.0655160525223
224339_s_at	-2.16981658630765	3.8890978884434	-9.91851516531751	2.81497832838244e-19	8.87594810290136e-18	33.0512598895928
223666_at	1.59886782101743	5.31834504389623	9.91663338194725	2.85139662305902e-19	8.98559713923643e-18	33.0385566128482
200021_at	0.523594197454422	13.4280124439151	9.91469514691761	2.88939752162177e-19	9.10010423356396e-18	33.025473157179
203918_at	-1.22469151579601	6.02773825243868	-9.91385924459547	2.90594127372484e-19	9.14693950149139e-18	33.0198309414567
205916_at	3.69527363161491	13.4521590865189	9.91224337791327	2.93818931374198e-19	9.24312432271824e-18	33.0089245686298
227725_at	-3.18651209641211	6.56376653044811	-9.91203142139941	2.94244568386174e-19	9.25119136084765e-18	33.0074940050731
217982_s_at	0.459278107115104	12.687320347217	9.9111464094331	2.96028428961156e-19	9.30192778933976e-18	33.0015208901171
219689_at	-1.53562384044604	3.96518942479245	-9.90950514201278	2.99365150772746e-19	9.40137255514067e-18	32.990444171313
222912_at	-1.13863909028556	4.26876354562264	-9.90936061848116	2.99660755698919e-19	9.40525362677289e-18	32.9894688308492
243626_at	-1.19922661301823	3.6996541594717	-9.9070383573827	3.04450671123088e-19	9.55010926199358e-18	32.9737973790896
201188_s_at	1.08386615219374	7.99006626215094	9.90599914716527	3.06618752192211e-19	9.61260336932863e-18	32.966784844501
236534_at	-3.0685792415529	7.14454747742453	-9.90428086793818	3.10237306256037e-19	9.72047261865263e-18	32.9551905711388
209545_s_at	1.10512413506174	6.63540348102358	9.90236112077294	3.1433040500842e-19	9.84307840425852e-18	32.9422377300464
244476_at	-1.34619367387279	5.7752938640283	-9.9018842378261	3.15355471530563e-19	9.86952513218864e-18	32.9390202651464
212144_at	-0.672179116052433	8.19253416000943	-9.90139680708083	3.16406647607362e-19	9.89675827112846e-18	32.9357316935126
207375_s_at	1.44282296065828	6.27539579048585	9.90014139044224	3.19130114074693e-19	9.97623727103134e-18	32.9272619851053
216243_s_at	-2.41316127761237	10.3493450962028	-9.89929449221607	3.20980512353163e-19	1.0028348293091e-17	32.9215485783983
201458_s_at	0.694547939941309	9.24081373658019	9.89587582866113	3.28559131122592e-19	1.02592635603242e-17	32.8984871368023
229513_at	-1.88851813427092	7.35737951033019	-9.89543592098468	3.29547173717511e-19	1.02842418510302e-17	32.8955198398283
236291_at	-0.512635103580839	3.10595275342453	-9.89280158774533	3.35526104377155e-19	1.04648543963611e-17	32.8777515441018
209492_x_at	-0.694425677539588	11.8453284955189	-9.8910682399001	3.39518882020559e-19	1.0578810659281e-17	32.8660612325425
202728_s_at	2.28762371918323	7.09194415895283	9.89101277829525	3.39647415621577e-19	1.0578810659281e-17	32.86568719209
209472_at	-0.769334380433133	9.18141048628774	-9.89096410922581	3.39760247237264e-19	1.0578810659281e-17	32.865358962027
1556123_a_at	-0.816913981262809	4.25832357714151	-9.89038275762073	3.41110906395527e-19	1.0614820038233e-17	32.861438302045
213992_at	3.1751308286652	5.1048751288066	9.88942931419785	3.4333762336398e-19	1.06780344467722e-17	32.8550084197125
227238_at	-3.04771283172136	7.0387086845566	-9.88860490841933	3.45274633551861e-19	1.07295353403845e-17	32.8494489293376
213149_at	-0.774016428789221	7.75657089168396	-9.88855762945921	3.45386048451335e-19	1.07295353403845e-17	32.8491301024529
209427_at	1.70375893033919	6.79464391408962	9.88419488687395	3.55822471653373e-19	1.10474694137695e-17	32.8197122138314
1563881_at	-1.02554571239521	4.2141915195	-9.87828551631473	3.70460644336342e-19	1.14954232287682e-17	32.7798729543518
226521_s_at	-0.744036256611581	6.58817260473585	-9.8769640775607	3.73815093083804e-19	1.15929326230045e-17	32.7709653819914
221523_s_at	-2.24037275793014	6.15231379599528	-9.8765242380131	3.74938306995499e-19	1.16211745663146e-17	32.7680006016282
224970_at	-1.48813405983314	8.23907899193396	-9.87595945774824	3.76385505657582e-19	1.1659420692254e-17	32.764193716828
217807_s_at	-0.852931460357949	12.4936087634434	-9.872484111408	3.85413877602552e-19	1.19323350837596e-17	32.7407699889617
219026_s_at	-1.38227456721012	5.42577777054717	-9.87065466798711	3.90252690387527e-19	1.20753060820249e-17	32.7284408012194
209466_x_at	-2.64872671389687	7.73176597466509	-9.87049722894651	3.90671924544545e-19	1.20814408792268e-17	32.7273798094562
208864_s_at	-1.08769576216368	13.5623743559434	-9.86986703211254	3.92354525344747e-19	1.21266159826026e-17	32.7231329343648
219558_at	1.61496733836727	6.39875096682075	9.86854113815274	3.95918186652375e-19	1.22298456809145e-17	32.7141981022695
206173_x_at	1.45162326353453	5.46695737487736	9.86818630823301	3.96877327521154e-19	1.22525510345675e-17	32.711807075871
243584_at	-1.56509775384471	2.98020693055189	-9.86648470430888	4.01509152884126e-19	1.23885513171217e-17	32.7003412290695
219597_s_at	-2.25413515324272	9.00275916843868	-9.86400078490904	4.08367177769721e-19	1.25930487560967e-17	32.6836052319522
203857_s_at	1.14889405545549	7.73997686871698	9.86340292400897	4.10035177425851e-19	1.26373581317691e-17	32.6795772314288
201289_at	2.41374128662528	9.5776474077783	9.86102678486007	4.16731742892796e-19	1.28365115733316e-17	32.6635692209374
225575_at	-2.39130226577326	6.45487982738679	-9.86041258357149	4.18480342987237e-19	1.28831152887541e-17	32.6594315857528
205242_at	4.30948518268769	8.72896553729245	9.85863569510332	4.23580263816832e-19	1.3032780486317e-17	32.6474619088677
208877_at	0.698542460691023	9.06164588217453	9.85609483717498	4.30980480220002e-19	1.32530133610959e-17	32.6303472627625
233579_at	-0.541109602377511	3.04472019262736	-9.85563283716296	4.32339802316236e-19	1.32873404674762e-17	32.6272355079507
211148_s_at	1.6917788416004	5.87423212207075	9.85367039023157	4.38161517882089e-19	1.34548343976008e-17	32.6140182371336
226104_at	-0.948960313782035	7.43777720730189	-9.85363010208042	4.38281848415674e-19	1.34548343976008e-17	32.6137469025951
227814_at	1.00116664062648	5.9142619730566	9.84850492035328	4.53860652288695e-19	1.39252700134032e-17	32.5792328953684
206201_s_at	-2.11608977824018	4.96266224008019	-9.84653864378975	4.59982602165943e-19	1.41051871976573e-17	32.5659933361568
218414_s_at	0.94600613235183	7.29415029116981	9.84606782670751	4.61460626293658e-19	1.4142578331057e-17	32.5628233200944
217226_s_at	1.09356549812522	7.71145286254245	9.84573036283831	4.6252292383731e-19	1.41671937595546e-17	32.560551206677
226656_at	-0.866137610370993	7.06607867240566	-9.84444685856803	4.66585516291191e-19	1.42836299570106e-17	32.5519097501204
214660_at	1.38105288382036	4.8640862500283	9.84212993524688	4.74009202446084e-19	1.44994201322553e-17	32.5363116320923
236388_at	-1.18162932454225	6.97890552687264	-9.84208174498425	4.74164850415591e-19	1.44994201322553e-17	32.5359872172497
231403_at	1.19371297764032	7.19778376250472	9.84083957771352	4.78194473564027e-19	1.4614467770885e-17	32.5276251997915
212723_at	0.623588594740654	8.00261467496226	9.83870674653346	4.85193051443708e-19	1.48200726746842e-17	32.5132683166523
201189_s_at	1.02583685164724	8.84009358794811	9.83746780792426	4.89305135963807e-19	1.4937330155679e-17	32.5049290822881
212969_x_at	-1.00956252978377	6.79097863120283	-9.83668467495898	4.91922247498521e-19	1.50088442421773e-17	32.4996580518654
213607_x_at	0.787653493233135	6.20906582978774	9.83592001200087	4.94491069895514e-19	1.50788060493794e-17	32.494511486043
236931_at	-1.03321760730872	7.65298459595755	-9.83340595664002	5.03031258660236e-19	1.53306767375967e-17	32.4775916658357
219431_at	-0.677337000779242	5.73959259766038	-9.83235261072816	5.06652918039502e-19	1.5425942741674e-17	32.4705030246321
221486_at	-0.811651310366868	7.97930996102358	-9.83233276196153	5.06721411322296e-19	1.5425942741674e-17	32.4703694522101
213702_x_at	-0.977788199277441	11.4992387073113	-9.82959231824104	5.16266986095062e-19	1.57077893515568e-17	32.4519285670924
220985_s_at	-0.910124871791218	7.26332340743868	-9.82843849090539	5.2033933743639e-19	1.58228883616989e-17	32.4441648432154
1554795_a_at	1.74417287549674	5.66207477766981	9.82499973773876	5.32666668159834e-19	1.6188743791906e-17	32.4210285945866
226711_at	0.883940380685296	8.80197376240566	9.82488852378693	5.33070163578978e-19	1.61920062187115e-17	32.4202803865814
218489_s_at	-1.11735302960891	4.02994415770283	-9.82432349785634	5.35124835540339e-19	1.62453916619478e-17	32.4164791407558
235513_at	-1.2142177206342	5.41876563351887	-9.82312705282487	5.39501651326504e-19	1.63691746871679e-17	32.4084302506698
228891_at	-1.08572451288503	3.32033653740094	-9.82296201813294	5.40108166665534e-19	1.63784880823284e-17	32.4073200348432
213333_at	-1.07306142198762	5.12936449312736	-9.81895510034493	5.55043850925958e-19	1.68220745839117e-17	32.3803669406099
224901_at	1.70908178021744	7.42467423942453	9.8173385683793	5.61185097064197e-19	1.69939792057186e-17	32.3694942588766
226615_at	1.33825945105123	5.44639352482075	9.81729868273302	5.61337474998223e-19	1.69939792057186e-17	32.3692259991318
221902_at	1.67574351634132	5.69570312464623	9.81406558014245	5.73826988781612e-19	1.73624740518177e-17	32.3474823886388
222434_at	1.22047443161876	6.33425145197642	9.81074776156315	5.86931157121148e-19	1.77491487918135e-17	32.3251717845879
221753_at	0.998666562207585	7.9609076249717	9.81023163163217	5.88996264512035e-19	1.78017527706996e-17	32.3217013296145
207704_s_at	-1.14955232575356	3.58277575972641	-9.80984423149145	5.90551053076233e-19	1.78388833298028e-17	32.3190964973804
205120_s_at	1.5019680797686	7.03098184506132	9.80869804114463	5.95175112234166e-19	1.79686357048057e-17	32.3113898730182
202273_at	1.44634030438643	7.44427496243396	9.80840914426838	5.96346276294635e-19	1.79940577574002e-17	32.309447473532
201418_s_at	1.46881825114797	6.76902605715566	9.8072802595529	6.00944702729731e-19	1.81228083958897e-17	32.3018576146056
228481_at	3.79981392468316	6.15903344583962	9.80523959658307	6.09346874188347e-19	1.83636343127853e-17	32.2881383934622
222457_s_at	1.45063348835569	9.46766180141981	9.80517804152087	6.09602126707001e-19	1.83636343127853e-17	32.2877245798833
226041_at	1.2701383385666	5.70318394290566	9.80502509776933	6.10236804405896e-19	1.83726306612843e-17	32.2866963956373
202826_at	-1.30440223521131	9.47998652771226	-9.80460478150369	6.11984397279563e-19	1.84151056253495e-17	32.2838707954615
218869_at	-0.656700748371791	5.88763810778302	-9.80017995179353	6.30686760998523e-19	1.89674360052774e-17	32.2541273432793
227999_at	-0.910237143790687	6.79281353138208	-9.79897532779819	6.35876052853047e-19	1.91129869102476e-17	32.2460307902854
204532_x_at	-3.32010205803979	7.60241875884434	-9.79584381359153	6.49565582083102e-19	1.95037957603397e-17	32.2249848928336
209440_at	0.799004859811437	7.5828545902217	9.7958379604589	6.49591441784702e-19	1.95037957603397e-17	32.2249455581497
1555461_at	-1.24009547852961	5.77544628819811	-9.79123773289434	6.70235646572365e-19	2.01125872537563e-17	32.1940334403656
205943_at	3.46848130200812	5.27796884186321	9.7910912261463	6.70903730975376e-19	2.0121591602347e-17	32.1930490484523
1563841_at	-0.998118038644446	3.60115390601415	-9.78756563247976	6.87182048890367e-19	2.05985079622154e-17	32.1693619185975
224481_s_at	-0.712653842509916	10.0438455891981	-9.78518865300928	6.98378120100807e-19	2.09226431323351e-17	32.1533936806343
212348_s_at	0.775854926984831	7.96350179491981	9.78442120304388	7.02031574101107e-19	2.10205784852015e-17	32.1482383595857
229450_at	2.54637890124524	9.77290495348113	9.78338879932992	7.06976348000736e-19	2.11570508083964e-17	32.1413034570738
219725_at	2.05365718265589	5.60047148418396	9.7829163883495	7.09250532935098e-19	2.1213497203625e-17	32.138130250303
227252_at	-0.933688464530805	6.86603829512736	-9.78229020739888	7.12276184214187e-19	2.12923457473541e-17	32.1339242511994
218700_s_at	1.43674376590219	7.28892190197642	9.78127413627816	7.1721309121798e-19	2.14282107990946e-17	32.1270996091379
226011_at	-0.620705788094879	8.47343743708962	-9.78106169209205	7.18249613484214e-19	2.14474591028123e-17	32.1256727191854
221951_at	-1.01494114665549	6.42519607483019	-9.78025321028513	7.22207865782283e-19	2.15538837672742e-17	32.1202426238869
230440_at	1.47001909604631	6.44911038488679	9.76579380872355	7.96778497385824e-19	2.37664289932187e-17	32.0231555883494
213353_at	-1.04002321209807	7.07538694133491	-9.76479311244422	8.0221396821745e-19	2.39155118387618e-17	32.0164384376603
221741_s_at	0.486059279000134	8.91515248799057	9.76434410747548	8.04664794511762e-19	2.39755028010521e-17	32.0134245856834
213085_s_at	-1.42591348447971	6.55350571984434	-9.76398381756592	8.0663676714015e-19	2.40211684332177e-17	32.0110062524115
212862_at	0.959540898446968	6.62831962285377	9.7622454734347	8.16218986330755e-19	2.42932896448743e-17	31.9993386296973
209288_s_at	1.62169012727971	7.98086624329717	9.76040820444231	8.26469587896462e-19	2.45849971263542e-17	31.9870078750496
205042_at	-1.56740120434026	7.11125938873113	-9.75403206043472	8.63047110775333e-19	2.56591086360203e-17	31.944221380676
213905_x_at	2.01747533947851	8.39683084587264	9.7523657997739	8.7286830389712e-19	2.59369970193343e-17	31.9330418247926
209668_x_at	-1.89209739088237	8.3630189538066	-9.75097230355974	8.81167076179551e-19	2.61693698479723e-17	31.9236928950806
227562_at	-1.02173773783832	6.55888017657075	-9.74831106348251	8.97234364244055e-19	2.66320786455178e-17	31.9058400954294
219231_at	0.828289104736259	6.81555162987264	9.74663500208029	9.0750281816069e-19	2.6922255335288e-17	31.8945972563464
224280_s_at	-0.583449458956483	6.95358309893396	-9.74653657374236	9.08109463552885e-19	2.69256425812115e-17	31.8939370322038
224396_s_at	3.19491259157911	6.69984872496698	9.74573163726108	9.13085705014426e-19	2.70585154046958e-17	31.8885378831951
205977_s_at	-1.38046337876327	6.6390708039717	-9.74506406271419	9.17233320227706e-19	2.71667019411971e-17	31.8840602226286
240436_at	-1.47726095497245	3.6154653365566	-9.74411165377581	9.23183056366726e-19	2.73192006884307e-17	31.8776722753743
225365_at	-0.698339128833005	11.4883508476415	-9.74407999491647	9.23381488289346e-19	2.73192006884307e-17	31.8774599387563
239590_x_at	-0.775012381804789	3.04101501458962	-9.73782448671603	9.63433851555686e-19	2.84887754644712e-17	31.8355091983656
213159_at	1.11930058265482	5.50108070531604	9.73766366416636	9.64486021300712e-19	2.85044720079008e-17	31.8344308222669
214091_s_at	-2.18419280560254	9.11448094841981	-9.73737694305234	9.6636470893244e-19	2.85445653489363e-17	31.8325082652171
1559917_a_at	-0.713913765948106	2.37741585109434	-9.73711566569978	9.68079850129032e-19	2.85797871521624e-17	31.8307563352742
207463_x_at	-3.13045758661837	7.19452197220283	-9.73669642215282	9.70838280589437e-19	2.86457544475054e-17	31.8279452394365
243158_at	-1.14025105309821	6.65442280575	-9.7354678995825	9.78966492094565e-19	2.88700069877402e-17	31.8197080587372
218170_at	-1.05855401997631	8.51576436799057	-9.73426428501691	9.86995536352269e-19	2.90910948517845e-17	31.8116382638757
200674_s_at	-0.419814345507652	14.0622431416509	-9.73384235060955	9.89825642176969e-19	2.91587914795397e-17	31.8088094370115
225624_at	-1.05799084589141	7.22081114265094	-9.73181110229642	1.00356350437761e-18	2.95475684447205e-17	31.7951917340019
205930_at	0.689329671273851	7.66283991101415	9.72886167483131	1.02384949951322e-18	3.01286175381515e-17	31.775420364985
217100_s_at	1.24517728701637	7.20302332154717	9.72723474569837	1.03521341169475e-18	3.0446634364933e-17	31.7645152762237
226555_at	-0.672567085297273	6.89168693850472	-9.72683241616055	1.0380429288668e-18	3.05134393203185e-17	31.7618186209835
200838_at	1.03429233242316	12.5221354513208	9.72333247314924	1.06298419323303e-18	3.1229801593238e-17	31.7383616649516
1553286_at	-0.970686972534132	4.58132553612264	-9.71885208227165	1.09578392875893e-18	3.21761473173441e-17	31.7083382984646
225392_at	-0.717785332621025	7.98199645758962	-9.71869240349329	1.09697128683879e-18	3.21937225485298e-17	31.707268377797
210480_s_at	-1.41497038123313	7.26299986181604	-9.71760072380072	1.10512327429627e-18	3.24155659990067e-17	31.6999538035311
227874_at	-1.55721848119774	4.31997875439151	-9.71667176805427	1.11210756749243e-18	3.26029390094631e-17	31.6937297717406
218158_s_at	-0.97543225079747	6.92303218347642	-9.71453346126594	1.12835155301062e-18	3.30614261312195e-17	31.679403905071
200739_s_at	0.801569274961943	8.37494057690094	9.71246074761326	1.14432241649132e-18	3.35114237395088e-17	31.6655186251868
201266_at	1.48070514089661	8.6254614515	9.71200422704005	1.14787013975089e-18	3.35973232820556e-17	31.6624605066549
209834_at	1.27037418306707	5.50602511911792	9.71164051578935	1.1507044481639e-18	3.36622609434785e-17	31.6600241337355
209165_at	0.686285436004127	8.18258582044811	9.71153414603881	1.15153467493854e-18	3.36685338782163e-17	31.6593116069492
207206_s_at	-3.08357260356128	5.87867112187264	-9.7097730097942	1.16536742521695e-18	3.40547642831302e-17	31.6475149154863
232375_at	1.93849386678816	7.03870155640094	9.70838321525288	1.17640004592064e-18	3.43587994181149e-17	31.6382061686922
207126_x_at	-3.59245705116447	7.57241400233491	-9.70422138386215	1.21006305337625e-18	3.53231166275208e-17	31.6103335287656
223065_s_at	1.20180338374704	8.00893743518396	9.70133763980061	1.23394839481311e-18	3.60011357985094e-17	31.5910231567807
229211_at	-0.853249351706321	5.66481059878774	-9.69692231797317	1.27143097442144e-18	3.70749272141292e-17	31.5614611189916
239965_at	-1.20179595591218	4.6002652959434	-9.69677982195895	1.27265933013938e-18	3.70909642192807e-17	31.5605071461302
240861_at	-1.62753525681184	4.93752089456132	-9.69593946186636	1.27992751090174e-18	3.7282917772271e-17	31.5548812673123
202580_x_at	1.66362414781823	5.25041114710377	9.69425566564148	1.29461492276294e-18	3.7690666082036e-17	31.5436094735806
65630_at	-1.0953546227497	5.95114914583019	-9.6934382805042	1.30180511677859e-18	3.78798269078602e-17	31.5381379412039
223468_s_at	-1.7319481654986	6.26648573946226	-9.69057277520345	1.32732683907507e-18	3.86019121949092e-17	31.5189577857244
209652_s_at	1.81178466812349	6.07849860120755	9.68829264985617	1.34798983770814e-18	3.91820012635262e-17	31.5036973888971
1553678_a_at	1.2991408120507	10.7746393318915	9.68644351963973	1.36498171740889e-18	3.96548222100589e-17	31.4913225537625
213421_x_at	-2.96323278775849	7.73540637131604	-9.68389885036772	1.38871375293871e-18	4.03228488804695e-17	31.4742944686638
226368_at	2.03582597097352	6.07486710582076	9.68085633778616	1.4176278995776e-18	4.11405548882194e-17	31.4539372156141
205093_at	-0.642699025180439	2.8787783557783	-9.6776438216759	1.44880760506856e-18	4.2023106528978e-17	31.4324451240986
37892_at	4.76674239436181	6.18208149321226	9.67755056533679	1.44972283623201e-18	4.20273574077333e-17	31.4318212693662
218338_at	-1.26192787228889	5.64169925036321	-9.67539716341365	1.4710172897744e-18	4.26220828396477e-17	31.4174163446344
222654_at	0.99768230790419	8.19825728990566	9.67251784431981	1.49997690423349e-18	4.34381553172489e-17	31.3981573936914
227103_s_at	1.35139736604577	4.90571482806604	9.67042314167697	1.52140059152788e-18	4.40352447547838e-17	31.384147894473
218797_s_at	-0.871611361193352	7.83475652532075	-9.66994484967531	1.52633486272489e-18	4.41546871002558e-17	31.3809492107556
213386_at	-1.65009010180532	3.43163772321226	-9.66959245172959	1.52998053411624e-18	4.42367454800664e-17	31.3785925100688
238907_at	-0.934753439475449	3.73304512589623	-9.66659699571218	1.56132119519572e-18	4.51190466952039e-17	31.3585613871226
226613_at	-1.89485613201623	3.7678135820283	-9.66575513623634	1.57024370431023e-18	4.53529184010363e-17	31.352932156656
225743_at	-1.0125093492632	5.98843818839151	-9.66479890945886	1.58043986198024e-18	4.56233101656651e-17	31.3465384178579
204588_s_at	1.58879551390419	6.59109017812264	9.66367789264544	1.59247702169588e-18	4.59367463747942e-17	31.3390431306822
223108_s_at	0.621749934293943	6.98701051801415	9.66363142126847	1.5929779812823e-18	4.59367463747942e-17	31.3387324232345
205672_at	-1.04124246510938	7.6846623658066	-9.66066595670654	1.62527175462813e-18	4.68432963543981e-17	31.3189065201718
232594_at	-0.921121698932533	6.41272423027358	-9.65791421599726	1.65582006158949e-18	4.76986100460512e-17	31.3005115712412
244455_at	-1.34099287298763	3.75541102108491	-9.65701067024983	1.66597471879262e-18	4.79658597946217e-17	31.2944719491009
203123_s_at	-1.0700585883811	8.72112539383019	-9.65637645716508	1.67313939863381e-18	4.81467876948967e-17	31.2902327718019
235252_at	-1.17360955006733	7.12086807890566	-9.65559031468552	1.68206296049605e-18	4.83781127643984e-17	31.2849782231759
211073_x_at	-0.491363206793089	13.8628556559906	-9.6549152264733	1.68976369648559e-18	4.85740431679021e-17	31.2804660881312
202695_s_at	1.52257911416913	5.85744013996698	9.65273759793573	1.71484364585657e-18	4.92690889843446e-17	31.2659121413938
200861_at	-0.870278723695147	7.43770364305189	-9.65057488670472	1.74011810498189e-18	4.99689902257799e-17	31.2514591383351
213006_at	1.46254114817764	4.9193801848066	9.64960351660597	1.75159020876011e-18	5.02720181963038e-17	31.2449680540088
216836_s_at	-1.20170968155343	8.30150912772642	-9.64810517225804	1.76943364149147e-18	5.07574944116192e-17	31.2349560080017
212867_at	-0.849458035034599	9.51638002608962	-9.64795681585497	1.77121018728846e-18	5.07818127897202e-17	31.2339647121705
243729_at	-1.47022288728317	4.36134977056132	-9.64684084638287	1.78463072832517e-18	5.1139772049884e-17	31.226508154533
227641_at	-1.937959357736	5.78100165351887	-9.64506045916197	1.80625113308794e-18	5.1732205710625e-17	31.2146128515276
208241_at	2.14028575799814	5.15167631862264	9.64315314716583	1.82970189372009e-18	5.23764141566209e-17	31.2018704612437
201568_at	-0.605717647578176	11.5310858157075	-9.64226301093768	1.84074965905626e-18	5.26650903238622e-17	31.1959239609507
205466_s_at	-2.16499753728051	7.66874897885377	-9.64091182671875	1.8576465258444e-18	5.31207237450536e-17	31.1868978610082
223056_s_at	0.80096672530965	7.65757259840566	9.63959405048997	1.87427415301114e-18	5.35681857375244e-17	31.1780953994048
200067_x_at	-0.539306351059224	11.6501582454245	-9.63706109364986	1.90665158929768e-18	5.44650865438091e-17	31.1611770921685
235937_at	-0.524017331722688	2.62912378345283	-9.63651297277847	1.91373079025627e-18	5.46387629019643e-17	31.1575162689478
220753_s_at	-1.20924293519149	5.62562478188679	-9.63506536969408	1.9325530759074e-18	5.51473587814391e-17	31.1478483140677
229821_at	-1.26016674331324	4.57061202232547	-9.63496050746616	1.93392366276849e-18	5.51576819310732e-17	31.1471480034151
210776_x_at	0.943640918074246	7.54243126460377	9.63467586465549	1.93764892076273e-18	5.52351171755485e-17	31.1452470630503
211530_x_at	0.809844500211977	10.3953629567783	9.63340759218953	1.95433432865456e-18	5.56817245540323e-17	31.136777375967
233280_at	-1.83862364157339	4.52373967532075	-9.63302011629757	1.95946040045007e-18	5.57986965596916e-17	31.1341898475948
220253_s_at	1.91944904906693	5.68312477463208	9.63168353753615	1.97724534128959e-18	5.62758402056263e-17	31.1252646051003
212197_x_at	-0.775295479181507	8.98772395925943	-9.62997048267005	2.00027467123154e-18	5.69016741152885e-17	31.1138260739294
209474_s_at	1.38531944978256	6.55417989281132	9.6295558373549	2.00588889816371e-18	5.70317085320337e-17	31.111057492721
205480_s_at	-0.591349031563547	11.0342187707547	-9.62454061426972	2.07504780706641e-18	5.89673798603721e-17	31.0775745550628
210544_s_at	-1.58547101624471	7.11088904979717	-9.61945901003652	2.14754017878667e-18	6.09957191039798e-17	31.0436553040707
223246_s_at	-1.35850177789528	5.79272530196698	-9.61812496931752	2.16698486898422e-18	6.15093747749097e-17	31.0347518486747
214104_at	1.3834030859819	6.23752847636792	9.61806418594833	2.16787499206678e-18	6.15093747749097e-17	31.0343461887499
214560_at	1.76917198015383	5.15690272073585	9.61782414053222	2.17139381652345e-18	6.15772598124583e-17	31.0327441680267
225856_at	-0.868721071298337	8.42976354955189	-9.61673111821637	2.18748836410138e-18	6.20015170073837e-17	31.0254497254242
218205_s_at	-0.940792179466406	11.7147054775	-9.61661238895614	2.18924375631055e-18	6.20191204022174e-17	31.0246573878149
232878_at	-1.0756338691678	4.17144806564151	-9.61645008354862	2.1916456808084e-18	6.2055011702848e-17	31.0235742516774
208949_s_at	-0.781751073305388	13.3105523405189	-9.61521209501869	2.21005284096722e-18	6.25438090475583e-17	31.0153128363755
214508_x_at	1.33037948183886	5.41866982631604	9.61484894146166	2.21548152823464e-18	6.26650039090681e-17	31.0128894974536
218717_s_at	3.13399602129834	7.32303527453302	9.61272759358347	2.24745897613831e-18	6.35251933847527e-17	30.998734361334
204007_at	1.92747208457285	6.61267710774057	9.61267769045973	2.24821672061265e-18	6.35251933847527e-17	30.9984013868775
235667_at	-0.659192185625949	3.19984323723113	-9.61113858750145	2.27171208208086e-18	6.41559184337659e-17	30.9881321783646
203913_s_at	-2.74117343602834	6.85847281582547	-9.61098490864878	2.27407144867563e-18	6.41893941436965e-17	30.9871068366865
201348_at	-2.25658733331656	9.60826089095283	-9.6100665567913	2.28822138551413e-18	6.45554717507663e-17	30.9809797470191
202012_s_at	1.21383144495422	7.93832212539151	9.60401777924959	2.38363311593945e-18	6.72125531789528e-17	30.9406289822298
230393_at	-0.563197703218232	3.27027474695755	-9.60073709182292	2.43702563996194e-18	6.86826684870716e-17	30.9187479767631
224189_x_at	-2.0680760624515	7.82213154923113	-9.59770436599658	2.48743961954124e-18	7.00673679538471e-17	30.8985233655699
229553_at	1.62174402100412	7.14160055716038	9.59667193443105	2.50483756448514e-18	7.05211090825052e-17	30.8916388622769
221588_x_at	-1.32315625941916	6.90186976855189	-9.59631644417899	2.51085604081609e-18	7.06541708860627e-17	30.889268433877
225078_at	-1.35642722857233	9.77831952137264	-9.59617826971237	2.51319922317971e-18	7.06837281519293e-17	30.8883470881952
228725_x_at	-0.733719434513239	8.7530992023066	-9.59553011347225	2.52421980165986e-18	7.09571813140118e-17	30.8840252589419
212200_at	0.977997563415562	7.68411515379245	9.5944891617364	2.54201970350852e-18	7.14208259451841e-17	30.8770845529785
243774_at	-0.977590462579373	4.07132454864151	-9.59252320919193	2.57597789092077e-18	7.23377458582913e-17	30.8639770596797
213693_s_at	-2.54998225229834	8.10354387165094	-9.59192736221226	2.58635883074253e-18	7.25919759090595e-17	30.8600046061799
232360_at	-1.85377732514092	7.50915300808491	-9.59174009181496	2.58963006766751e-18	7.26464976653265e-17	30.8587561125775
228457_at	-1.37903929156141	5.81306015449057	-9.58769585732077	2.66128703891015e-18	7.46183942832883e-17	30.8317963373747
222545_s_at	-1.27174774402488	6.01947587798585	-9.58735182997306	2.66747283824949e-18	7.4753499452225e-17	30.8295031779308
227241_at	-3.10419788587	5.26527463171226	-9.58723649421855	2.66954983594974e-18	7.47733797543811e-17	30.8287343994859
223837_at	-0.876724312817299	3.54799703363208	-9.58695683581031	2.67459267931586e-18	7.4876269708958e-17	30.8268703319745
230609_at	-1.51371230822435	5.47673099738679	-9.58530802079627	2.70451748289076e-18	7.5675278084469e-17	30.8158805597932
211432_s_at	-1.48465792892921	5.36105061455189	-9.58492978110891	2.71142906594698e-18	7.58298640310237e-17	30.8133595996555
227809_at	-1.18976987957592	4.99210147848585	-9.58400322686432	2.72843430370577e-18	7.62664343328798e-17	30.8071842973359
230454_at	-0.878903732760878	4.55123143836792	-9.5828498226079	2.7497511915663e-18	7.6823018088343e-17	30.7994974089907
208633_s_at	1.02408775140346	8.72204867100472	9.58244818846267	2.75721288106639e-18	7.69921421206868e-17	30.7968207938692
205180_s_at	1.50852391200466	5.52579972008962	9.58203889142307	2.76483764526191e-18	7.71637904881597e-17	30.7940931557893
201521_s_at	1.0020575373175	7.31417422311792	9.58196681497014	2.76618252138625e-18	7.71637904881597e-17	30.7936128284598
233571_x_at	-1.02254769313227	9.76686864112736	-9.57457820068364	2.90755432766737e-18	8.10660544952643e-17	30.7443815664463
205520_at	-0.964894066042716	2.55491504770283	-9.57125778819859	2.97340372119323e-18	8.28597596616921e-17	30.7222620679689
214042_s_at	-0.600232611469064	11.5108721468396	-9.57007352877393	2.99724654982696e-18	8.34816378562349e-17	30.7143736450702
224772_at	1.23153407780705	7.26501072486792	9.5635905427297	3.13117758991131e-18	8.71675838739313e-17	30.6711968477518
207847_s_at	-2.79418790507651	7.30727670472641	-9.56177888373013	3.1696567068865e-18	8.81938831801626e-17	30.6591332137437
1566140_at	-2.79547390756966	6.7841595819717	-9.55828763243992	3.24514069767827e-18	9.02482541432144e-17	30.6358878864251
205289_at	2.13583406878695	7.40443357057547	9.55517189290284	3.31401347211314e-18	9.21167699988744e-17	30.6151455863119
201769_at	-0.719759640496997	10.3425782064764	-9.55484041444303	3.32142572058857e-18	9.22320570432934e-17	30.6129390027234
212955_s_at	-0.609509513529874	8.97575041742924	-9.55483553767506	3.32153489379506e-18	9.22320570432934e-17	30.6129065393111
207821_s_at	1.12606104411045	8.02402371478302	9.54629955256238	3.51819779006757e-18	9.76433828283982e-17	30.5560946059935
201614_s_at	1.1228065484773	8.34597338276887	9.54283174732835	3.6013616854998e-18	9.990078648133e-17	30.5330200455343
226396_at	-1.03018479386214	5.93043576787736	-9.54185383221983	3.62516502519915e-18	1.00510090138318e-16	30.5265136547637
204019_s_at	-1.22584386016248	10.2561745460708	-9.54165687376855	3.62997806189365e-18	1.00592524345684e-16	30.5252032571383
239017_at	-1.37114668483167	4.57648867282075	-9.5408317643151	3.65021025379142e-18	1.01101948138828e-16	30.5197137810949
236889_at	-1.18787399398656	7.35579585048585	-9.53910706698999	3.69286368096766e-18	1.02231555319953e-16	30.5082399250124
238806_at	-0.735462935839921	4.98585798191981	-9.53778770883373	3.72582685559086e-18	1.03091894397485e-16	30.4994632108195
209772_s_at	-1.88323997404458	11.1395833929575	-9.53574807024147	3.77736222523412e-18	1.04464987184965e-16	30.4858959437169
211737_x_at	-3.01961786873999	7.90827663329717	-9.53520562877193	3.79118693399629e-18	1.0479431022055e-16	30.4822879240713
204137_at	0.975369569791617	8.37498623760377	9.53434402948271	3.81324919561521e-18	1.05350884168904e-16	30.4765572098476
230404_at	-0.478383329280108	3.52908508849057	-9.53307016538427	3.8461020403855e-18	1.06204863160645e-16	30.4680847920555
202007_at	1.86970581560333	8.36851461642924	9.53116226194148	3.8958337292002e-18	1.07523830966189e-16	30.4553962388406
214624_at	-2.17720219727625	2.76096853462736	-9.52956548409985	3.93794659553844e-18	1.08631296726067e-16	30.4447776025695
218943_s_at	2.32850734865297	7.20819221263679	9.52781469186737	3.98464165957041e-18	1.09859456740518e-16	30.4331355706511
230003_at	-1.89397557949009	6.01867036888679	-9.52774593194047	3.98648673384889e-18	1.09859456740518e-16	30.4326783632748
217266_at	-0.637559146825682	8.80772553892925	-9.52719852465533	4.00120595321174e-18	1.10209539290605e-16	30.4290385185577
209465_x_at	-2.90844107890553	7.0249982287217	-9.52683884088338	4.01090688005625e-18	1.1042111463599e-16	30.4266469382307
224865_at	-0.83313557692269	8.50363819731132	-9.5267182649948	4.01416412739514e-18	1.10455170440528e-16	30.4258452227285
236279_at	-1.49013769474171	5.45618805775472	-9.52533174297688	4.05180926013301e-18	1.11434945320811e-16	30.4166264517219
210785_s_at	1.7343021834845	6.18793324940566	9.52480196729904	4.06628556107775e-18	1.11776854224196e-16	30.4131041947685
215203_at	-0.703818097228875	7.83021767004245	-9.52347043050124	4.10289767418016e-18	1.12726598158694e-16	30.4042517047953
234970_at	-1.51913475450392	7.09623484624057	-9.5229736434479	4.1166411776001e-18	1.13047391454187e-16	30.400949027935
201261_x_at	1.84762243640572	8.14477046996698	9.52082512441147	4.17660836822557e-18	1.14636577576673e-16	30.386666298788
211375_s_at	0.739168441013836	8.47738063265566	9.51794838581498	4.25826270706994e-18	1.1681912368743e-16	30.3675445716534
205577_at	-3.34445003968636	3.27174853400472	-9.51786724328125	4.26058875176e-18	1.16824317955104e-16	30.3670052490591
222716_s_at	-0.938159842078912	7.59578690300472	-9.51693689877884	4.28734858655913e-18	1.17499139834647e-16	30.3608217439609
211032_at	-0.744802357262011	3.42598617143396	-9.51599698073175	4.31455345322503e-18	1.1813734069454e-16	30.3545748512895
1558152_at	1.56108632466068	6.24876127374057	9.51598308563146	4.31495691572011e-18	1.1813734069454e-16	30.3544825033658
202506_at	1.11860464529222	9.36425260661792	9.51279385438659	4.40855965987033e-18	1.20639639341046e-16	30.3332880341066
225079_at	-1.25636785642355	9.85611451675943	-9.51269462102565	4.41150427565753e-18	1.20659828049813e-16	30.3326286104245
[truncated: 52,676 more rows]
