# Supplementary material for: Identification and validation of key modules and hub genes associated with the pathological stage of oral squamous cell carcinoma by weighted gene co-expression network analysis
Source: PeerJ. 2020 Feb 4;8:e8505. doi: 10.7717/peerj.8505 (PMC7006519; doi:10.7717/peerj.8505)
Supplement: File S4 [file peerj-08-8505-s004.zip › GSE30784/08ovarian.cancer.diff.gene.FDR0.01.txt]

id	logFC	AveExpr	t	P.Value	adj.P.Val	B
1559170_at	-4.180280831	3.664715878	-25.85372666	2.52E-67	1.38E-62	142.4820223
237351_at	-3.103800549	2.959970728	-24.46110182	1.63E-63	4.44E-59	133.8403861
1556499_s_at	2.958336236	13.1425428	24.08845331	1.77E-62	3.23E-58	131.4852749
1563894_at	-5.562068278	3.83504112	-24.00775122	2.98E-62	4.07E-58	130.9728737
1559028_at	-4.485072956	3.829202719	-23.64226159	3.17E-61	3.46E-57	128.6417334
220197_at	-4.074823676	3.772960966	-23.33225326	2.38E-60	2.17E-56	126.650965
241233_x_at	-4.520731929	7.010038055	-23.30648346	2.82E-60	2.20E-56	126.4849242
223739_at	-5.245118133	4.378049746	-23.17090691	6.84E-60	4.68E-56	125.6099711
211980_at	3.531965936	10.21618123	22.70178714	1.50E-58	9.10E-55	122.5643609
204475_at	9.08019428	10.24835233	22.20942213	3.93E-57	2.15E-53	119.3378492
222362_at	-3.568928356	3.321677727	-21.71284694	1.09E-55	5.43E-52	116.0530391
211981_at	4.160709132	7.6878932	21.10981192	6.45E-54	2.94E-50	112.0232887
220149_at	-3.133319476	5.828618597	-20.48734239	4.54E-52	1.91E-48	107.8179998
218468_s_at	5.356027977	8.060864311	20.46585331	5.26E-52	2.06E-48	107.6720132
1558920_at	-3.907235151	3.460830974	-20.43620977	6.45E-52	2.28E-48	107.4705416
227985_at	-4.539405168	3.939528926	-20.43149795	6.67E-52	2.28E-48	107.4385085
1561685_a_at	-5.757149993	5.009572664	-20.34543868	1.21E-51	3.69E-48	106.8529883
1553861_at	-3.097148777	4.206088781	-20.34413041	1.22E-51	3.69E-48	106.8440808
211964_at	3.239418525	10.32695043	20.15250297	4.56E-51	1.31E-47	105.5372368
202404_s_at	4.189961438	12.53495931	20.03772873	1.01E-50	2.76E-47	104.752517
202311_s_at	5.174856943	9.144512131	19.89271268	2.75E-50	6.87E-47	103.7589212
230740_at	-2.426006225	6.163046346	-19.89213635	2.76E-50	6.87E-47	103.7549678
226311_at	5.136250243	7.712370839	19.78562733	5.79E-50	1.38E-46	103.0237143
205157_s_at	4.955655717	13.01462765	19.74743066	7.55E-50	1.72E-46	102.7611651
1552367_a_at	-3.842174212	4.616011868	-19.65704415	1.41E-49	3.09E-46	102.1392474
221003_s_at	-1.818799825	2.996881605	-19.63734746	1.62E-49	3.41E-46	102.0036033
230193_at	4.827602454	6.786541094	19.61907065	1.84E-49	3.73E-46	101.8776998
1553924_at	-4.018120488	3.447128387	-19.60536248	2.03E-49	3.96E-46	101.7832446
218469_at	5.142881684	8.501396027	19.57111274	2.57E-49	4.85E-46	101.5471602
220962_s_at	-2.409897826	5.221422343	-19.55615438	2.86E-49	5.15E-46	101.4440121
215311_at	-2.463870672	3.058554367	-19.55298646	2.92E-49	5.15E-46	101.422164
219268_at	-3.739187231	3.495130096	-19.52739307	3.49E-49	5.97E-46	101.2456156
234233_s_at	-2.169278889	3.827328774	-19.51757368	3.74E-49	6.19E-46	101.1778607
202310_s_at	4.737734917	11.77228398	19.46634444	5.35E-49	8.57E-46	100.8242058
211966_at	3.880059262	7.040743952	19.46262667	5.49E-49	8.57E-46	100.7985297
229838_at	-2.345254676	4.099846029	-19.43097532	6.84E-49	1.04E-45	100.5798757
202998_s_at	4.24763835	7.36727366	19.30211185	1.68E-48	2.49E-45	99.68856309
1570255_s_at	-2.644772395	4.425320729	-19.29269873	1.80E-48	2.59E-45	99.62338647
227899_at	-2.965716371	3.366502431	-19.26316662	2.21E-48	3.10E-45	99.41884541
226292_at	-2.456185912	4.417273273	-19.24177231	2.57E-48	3.42E-45	99.27061013
207714_s_at	3.68848773	8.563884674	19.24054289	2.59E-48	3.42E-45	99.26209037
222692_s_at	2.925437015	7.357266912	19.23846468	2.63E-48	3.42E-45	99.2476882
212236_x_at	4.007834765	13.45896624	19.18687014	3.77E-48	4.80E-45	98.88998972
1561368_at	-3.770966088	3.899948229	-19.17906629	3.99E-48	4.95E-45	98.83586256
1569065_s_at	-3.447652833	3.925042749	-19.1547099	4.73E-48	5.75E-45	98.66688693
241014_at	-2.978501373	4.057543902	-18.96853105	1.75E-47	2.08E-44	97.37323111
225915_at	-3.238192539	3.667096733	-18.80899269	5.37E-47	6.25E-44	96.26188853
215076_s_at	3.009031486	14.21023404	18.78976878	6.15E-47	7.01E-44	96.12780319
210845_s_at	3.728529168	7.048118132	18.74390136	8.50E-47	9.49E-44	95.80773353
238763_at	-3.262366527	3.648238144	-18.70560182	1.11E-46	1.22E-43	95.54031462
223074_s_at	-2.335308495	2.91643765	-18.5704904	2.89E-46	3.10E-43	94.59578181
205479_s_at	4.647154714	8.629701661	18.52394798	4.02E-46	4.23E-43	94.2700055
201438_at	3.315252063	11.82198979	18.48952816	5.13E-46	5.29E-43	94.02894854
229011_at	-3.187250401	7.376677479	-18.45354437	6.61E-46	6.70E-43	93.77681776
227969_at	-1.835972938	5.035308163	-18.40031519	9.64E-46	9.59E-43	93.40362734
210409_at	-1.717928498	3.162604027	-18.3656335	1.23E-45	1.20E-42	93.16033005
203476_at	2.042811888	10.35124365	18.36017777	1.28E-45	1.23E-42	93.12204697
204580_at	6.530658198	9.306195603	18.19417191	4.16E-45	3.92E-42	91.95585875
1569608_x_at	-2.992685171	5.645166591	-18.10200994	8.01E-45	7.43E-42	91.30733421
230451_at	-1.651488179	3.215742395	-17.98545667	1.84E-44	1.67E-41	90.48608291
211161_s_at	3.250417607	12.4856571	17.91349105	3.07E-44	2.75E-41	89.97840422
225914_s_at	-2.784504832	5.548585344	-17.89843963	3.41E-44	3.01E-41	89.87216751
207833_s_at	-2.754822511	3.157685221	-17.89258231	3.56E-44	3.09E-41	89.83081977
203256_at	3.71456384	9.857999095	17.84241634	5.09E-44	4.35E-41	89.47656889
240000_at	-2.227161764	4.420793473	-17.81786656	6.07E-44	5.10E-41	89.30312999
203224_at	-1.775794472	8.763684481	-17.77137153	8.45E-44	7.00E-41	88.97451184
242009_at	-2.442934015	4.214006716	-17.76268353	8.99E-44	7.34E-41	88.91308638
244276_at	-1.676056334	2.831342944	-17.73143888	1.12E-43	9.04E-41	88.69212934
227826_s_at	-3.298653172	3.606876052	-17.70542447	1.35E-43	1.07E-40	88.50809713
227827_at	-2.919392103	3.832487176	-17.58535939	3.19E-43	2.49E-40	87.65800028
203675_at	-2.452820068	10.08188831	-17.52029323	5.09E-43	3.92E-40	87.19681976
210419_at	-2.534023016	3.552448478	-17.50177325	5.81E-43	4.41E-40	87.06549013
225681_at	4.60658731	10.02139977	17.49372332	6.15E-43	4.61E-40	87.00839757
203225_s_at	-1.850056965	8.25153163	-17.45911445	7.89E-43	5.83E-40	86.76288207
205794_s_at	-2.480473169	3.06539896	-17.44336992	8.83E-43	6.44E-40	86.65115881
201534_s_at	-1.537135815	9.847353345	-17.44018231	9.03E-43	6.50E-40	86.62853711
228568_at	-3.837010009	5.83477773	-17.43042538	9.69E-43	6.88E-40	86.55928961
217551_at	-2.72209091	3.391635267	-17.3868906	1.32E-42	9.28E-40	86.25022068
1552365_at	-4.774449726	5.029784902	-17.37635716	1.43E-42	9.88E-40	86.17541777
218024_at	-1.67119413	8.099162604	-17.36648706	1.53E-42	1.05E-39	86.1053177
201535_at	-1.718531815	8.400702531	-17.35730223	1.64E-42	1.10E-39	86.0400778
241412_at	-2.548560725	3.621164943	-17.31580387	2.20E-42	1.47E-39	85.74523353
201744_s_at	2.365560815	12.70704384	17.28776632	2.69E-42	1.78E-39	85.54595297
1565525_a_at	-2.401120755	3.635589681	-17.26619343	3.15E-42	2.05E-39	85.39258002
1560767_at	-3.251523666	3.59337265	-17.2389164	3.83E-42	2.46E-39	85.19860292
202734_at	-1.801161863	7.833790324	-17.19846898	5.12E-42	3.25E-39	84.91086324
225354_s_at	-4.61052146	5.978251626	-17.13393207	8.14E-42	5.11E-39	84.45150099
222693_at	2.350810526	6.652922073	17.12963529	8.39E-42	5.21E-39	84.4209064
201852_x_at	3.324077308	13.05958223	17.06766839	1.31E-41	8.05E-39	83.97953039
1565660_at	-2.297987629	3.739749718	-17.05671345	1.42E-41	8.61E-39	83.90147194
202628_s_at	6.048931901	7.617065362	17.0527648	1.46E-41	8.76E-39	83.87333407
218935_at	-2.62358971	6.385554302	-17.04664103	1.52E-41	9.06E-39	83.82969425
202027_at	1.343952998	7.178924404	17.04063891	1.59E-41	9.36E-39	83.78691875
1565661_x_at	-2.07347036	4.250397872	-16.89992685	4.38E-41	2.55E-38	82.78337197
212501_at	1.786012314	11.81212374	16.85531392	6.04E-41	3.48E-38	82.46490977
211668_s_at	4.393635316	7.755762406	16.85249453	6.17E-41	3.51E-38	82.44477943
204754_at	-3.003291875	5.415909899	-16.81689803	7.97E-41	4.49E-38	82.19057592
242849_at	-2.033519314	3.9494803	-16.71132606	1.71E-40	9.53E-38	81.43616484
1564190_x_at	-1.374437242	3.404647525	-16.70560798	1.78E-40	9.83E-38	81.39528292
203417_at	4.058948836	7.923692304	16.70112887	1.84E-40	1.00E-37	81.36325769
209585_s_at	1.812827998	7.043214924	16.68521266	2.06E-40	1.12E-37	81.24944768
1566402_at	-2.208727763	2.75662741	-16.66142643	2.45E-40	1.31E-37	81.07933228
212364_at	2.902207378	10.13333041	16.65393634	2.58E-40	1.37E-37	81.02575687
218262_at	-2.247959098	6.966623616	-16.64343843	2.79E-40	1.47E-37	80.950661
227140_at	5.752832783	8.919657945	16.6172247	3.37E-40	1.75E-37	80.76311299
224954_at	-1.700709299	8.15602793	-16.60667811	3.64E-40	1.88E-37	80.68764447
203759_at	-1.674819681	4.954444049	-16.5670647	4.84E-40	2.47E-37	80.40411982
219100_at	-1.946529178	8.218091932	-16.56468501	4.92E-40	2.49E-37	80.38708456
221729_at	3.763599927	10.40972818	16.55679322	5.21E-40	2.61E-37	80.33058802
218473_s_at	1.126252312	6.839006098	16.44788385	1.15E-39	5.69E-37	79.5505304
227703_s_at	-2.929046676	4.336556944	-16.43151196	1.29E-39	6.35E-37	79.43320636
229802_at	4.305187972	6.523738655	16.42805193	1.32E-39	6.46E-37	79.40840919
226777_at	4.857779988	6.435707415	16.36545701	2.08E-39	1.01E-36	78.95968593
221856_s_at	-1.888547733	6.412502378	-16.35710614	2.21E-39	1.06E-36	78.89980415
225032_at	1.823305477	9.019963553	16.35372969	2.26E-39	1.08E-36	78.87559144
212012_at	3.543116845	8.146582438	16.34720796	2.37E-39	1.12E-36	78.82882187
220794_at	-3.521584348	3.466488702	-16.33525254	2.59E-39	1.21E-36	78.74307921
218928_s_at	-1.81889673	5.549364574	-16.31078797	3.09E-39	1.43E-36	78.56759764
204415_at	4.887878205	8.286140702	16.27445301	4.02E-39	1.84E-36	78.30690954
201325_s_at	-2.980022558	11.45140686	-16.27370765	4.04E-39	1.84E-36	78.30156113
202267_at	5.004287752	9.034871417	16.19281495	7.26E-39	3.28E-36	77.72092764
221204_s_at	-2.049286265	3.776420693	-16.18111575	7.90E-39	3.54E-36	77.63692383
222686_s_at	-1.608689428	7.985364622	-16.13358598	1.12E-38	4.96E-36	77.29557184
35148_at	-2.732464228	4.645657398	-16.12392165	1.20E-38	5.28E-36	77.22614966
225810_at	-1.552092819	7.765073463	-16.07506838	1.71E-38	7.46E-36	76.87514701
33494_at	-1.668490985	7.1090532	-16.06426732	1.84E-38	8.00E-36	76.79752694
227626_at	-2.471826142	5.280460343	-16.03628284	2.26E-38	9.73E-36	76.59639398
206214_at	3.599324445	6.908346533	16.02554443	2.44E-38	1.04E-35	76.51920351
1553213_a_at	-6.257503029	5.880696453	-16.01126105	2.71E-38	1.15E-35	76.41652217
218618_s_at	2.091299237	9.953025731	16.00803242	2.77E-38	1.17E-35	76.39331055
241417_at	-1.586925213	3.068733113	-15.99272474	3.10E-38	1.29E-35	76.28325227
202627_s_at	5.690606672	7.376670612	15.92560301	5.04E-38	2.09E-35	75.80053219
222449_at	3.583284759	8.23482164	15.8862468	6.71E-38	2.76E-35	75.51739604
242626_at	-2.496206741	3.945655295	-15.86201335	8.00E-38	3.27E-35	75.3430208
202369_s_at	1.950503208	7.616717922	15.85682115	8.31E-38	3.35E-35	75.30565618
222433_at	2.571442175	9.974346027	15.85666329	8.32E-38	3.35E-35	75.30452017
212488_at	4.119227283	8.675537786	15.82527697	1.05E-37	4.17E-35	75.07862901
229732_at	-1.77619404	6.513001577	-15.81830631	1.10E-37	4.36E-35	75.0284544
230319_at	-2.652272682	3.950198318	-15.79987306	1.26E-37	4.95E-35	74.89576234
213869_x_at	2.985719734	6.957781299	15.7822716	1.43E-37	5.57E-35	74.76904417
212272_at	-2.124044421	2.982198769	-15.78153953	1.44E-37	5.57E-35	74.7637735
217508_s_at	-2.574339737	5.290721596	-15.73333114	2.04E-37	7.85E-35	74.41663832
217846_at	-1.154443717	10.57196193	-15.7214418	2.22E-37	8.50E-35	74.33101157
210398_x_at	-3.41833372	4.470431221	-15.71817252	2.28E-37	8.64E-35	74.30746523
204647_at	2.483657496	6.802263052	15.71373998	2.35E-37	8.86E-35	74.27554011
203467_at	-1.498242509	6.696532232	-15.69676461	2.66E-37	9.96E-35	74.15326854
227491_at	-1.389152006	2.99383641	-15.66579577	3.33E-37	1.24E-34	73.93017374
224685_at	-1.510844864	9.788412528	-15.65252866	3.67E-37	1.36E-34	73.83458785
232859_s_at	-1.302328332	4.009461714	-15.64905005	3.76E-37	1.38E-34	73.80952423
226597_at	-1.949782871	2.84798136	-15.648229	3.79E-37	1.38E-34	73.80360848
228346_at	-2.277912257	3.462910054	-15.64523128	3.87E-37	1.40E-34	73.78200926
1557016_a_at	-2.412090845	3.264365065	-15.6306101	4.30E-37	1.55E-34	73.67665551
1569607_s_at	-5.375005921	6.763817542	-15.62934012	4.34E-37	1.55E-34	73.66750423
209955_s_at	4.736069766	6.644794945	15.62829561	4.38E-37	1.55E-34	73.65997755
214665_s_at	-1.02582225	10.48384984	-15.62608689	4.45E-37	1.57E-34	73.64406159
202727_s_at	1.282603759	11.66558024	15.59236934	5.68E-37	1.99E-34	73.40107067
219824_at	-1.616961311	2.976130178	-15.58247334	6.11E-37	2.13E-34	73.32974545
200665_s_at	2.669295701	12.14269091	15.57510875	6.44E-37	2.23E-34	73.2766629
208850_s_at	3.410877253	6.79563497	15.5687327	6.75E-37	2.32E-34	73.23070398
241782_at	-1.598047205	3.28425785	-15.56809496	6.78E-37	2.32E-34	73.22610702
209613_s_at	-4.249259376	4.42643631	-15.55443944	7.49E-37	2.54E-34	73.12767183
212489_at	4.020035146	8.284387294	15.54886258	7.80E-37	2.63E-34	73.08746933
202643_s_at	2.680100112	9.123205398	15.53589504	8.57E-37	2.87E-34	72.99398452
201560_at	1.520389489	10.80208783	15.51988155	9.63E-37	3.21E-34	72.87853268
212510_at	-3.428484239	6.730467243	-15.50735492	1.05E-36	3.49E-34	72.78821356
209935_at	1.746837216	6.946653694	15.4978112	1.13E-36	3.72E-34	72.71939798
209612_s_at	-4.155046176	4.022375424	-15.49428857	1.16E-36	3.80E-34	72.69399703
1553212_at	-5.172720213	8.624192397	-15.48994298	1.20E-36	3.90E-34	72.66266131
211725_s_at	2.261862303	6.938612117	15.48005558	1.29E-36	4.16E-34	72.59136158
213895_at	-3.489317791	5.955936474	-15.47822671	1.30E-36	4.19E-34	72.57817293
203908_at	-2.203781538	3.051686512	-15.47294817	1.35E-36	4.33E-34	72.54010675
217914_at	-1.61227214	7.510720916	-15.47028265	1.38E-36	4.39E-34	72.52088405
214364_at	-1.163909048	5.236574444	-15.46092034	1.48E-36	4.67E-34	72.45336455
229740_at	-3.510180212	4.949604412	-15.4580509	1.51E-36	4.74E-34	72.43267003
244620_at	-2.507442678	2.899640729	-15.4489778	1.61E-36	5.04E-34	72.36723262
227697_at	3.092479005	8.728438715	15.43568699	1.78E-36	5.52E-34	72.27137103
203085_s_at	2.577980704	7.575549041	15.42626635	1.90E-36	5.88E-34	72.20341993
216010_x_at	-3.153327789	3.886554894	-15.42323455	1.95E-36	5.98E-34	72.18155095
226184_at	2.003291427	8.712414293	15.41053292	2.13E-36	6.52E-34	72.08992826
204345_at	2.083977385	8.145415725	15.40490948	2.22E-36	6.75E-34	72.04936214
200600_at	1.76425552	11.6602578	15.39227762	2.44E-36	7.36E-34	71.95823517
211924_s_at	3.025376457	7.385859758	15.38652616	2.54E-36	7.63E-34	71.91674213
207467_x_at	-1.251562107	11.32802745	-15.3834914	2.60E-36	7.76E-34	71.8948479
205530_at	-1.667494397	7.313377088	-15.37980345	2.67E-36	7.93E-34	71.86824088
239349_at	-2.408412713	3.670410242	-15.36219082	3.03E-36	8.97E-34	71.74116698
228400_at	-3.288638272	5.318043813	-15.34582519	3.42E-36	1.00E-33	71.62308146
217312_s_at	2.692754892	7.424880851	15.33951692	3.58E-36	1.04E-33	71.57756219
209600_s_at	-1.405499474	8.416199242	-15.33902765	3.59E-36	1.04E-33	71.57403171
202234_s_at	3.553313718	6.44979029	15.33863096	3.60E-36	1.04E-33	71.5711692
204817_at	-2.149692672	6.44393789	-15.33756695	3.63E-36	1.04E-33	71.56349137
244119_at	-1.538805786	3.405724369	-15.33667289	3.65E-36	1.04E-33	71.55703988
226423_at	-1.712247595	5.69950135	-15.33661119	3.66E-36	1.04E-33	71.55659463
221730_at	3.758072782	10.21080736	15.33395828	3.73E-36	1.06E-33	71.53745118
208908_s_at	-1.401702427	11.22692892	-15.32529281	3.97E-36	1.12E-33	71.47491937
209900_s_at	2.98098902	7.42780696	15.3217902	4.07E-36	1.14E-33	71.44964323
242417_at	-2.518569028	5.305989743	-15.32151905	4.08E-36	1.14E-33	71.44768643
229554_at	2.960285372	7.345445571	15.30747532	4.52E-36	1.25E-33	71.34633773
234998_at	-1.880580618	6.96996213	-15.30379078	4.64E-36	1.28E-33	71.3197467
242766_at	-1.747429456	2.882988385	-15.26820203	6.02E-36	1.65E-33	71.06288539
225795_at	-1.371421505	9.678016568	-15.26134695	6.32E-36	1.73E-33	71.01340477
228885_at	-4.344211024	6.73482124	-15.25828906	6.47E-36	1.76E-33	70.99133223
212365_at	3.144679767	8.648184241	15.24920601	6.91E-36	1.87E-33	70.92576712
202897_at	1.937197183	7.504742812	15.23820815	7.48E-36	2.01E-33	70.84637711
1553991_s_at	-1.82782965	3.072408271	-15.23800053	7.50E-36	2.01E-33	70.84487828
210809_s_at	5.038863266	11.29399714	15.23314521	7.77E-36	2.06E-33	70.80982819
219747_at	-2.503314113	3.494402617	-15.23303047	7.77E-36	2.06E-33	70.80899991
203693_s_at	1.341122146	7.146173006	15.22519882	8.23E-36	2.17E-33	70.75246258
207519_at	-1.910596896	2.643272876	-15.22348961	8.33E-36	2.19E-33	70.74012341
1555778_a_at	5.352861388	9.736868156	15.21124605	9.11E-36	2.38E-33	70.65173229
225059_at	1.567649119	7.760643197	15.20098371	9.82E-36	2.56E-33	70.5776413
202088_at	1.44316977	11.30708983	15.18155064	1.13E-35	2.93E-33	70.43733285
240113_at	-2.247647129	4.214325127	-15.174985	1.19E-35	3.06E-33	70.38992617
222647_at	-1.657357622	6.536185881	-15.16770593	1.25E-35	3.21E-33	70.33736692
215489_x_at	2.924564411	5.479918154	15.16045044	1.32E-35	3.37E-33	70.28497658
202859_x_at	5.573189555	9.17712823	15.14155618	1.51E-35	3.85E-33	70.14853903
225102_at	-2.528908475	7.764236154	-15.12476612	1.71E-35	4.33E-33	70.02728873
211882_x_at	-3.256828649	4.080646901	-15.12000353	1.77E-35	4.46E-33	69.99289421
215516_at	-2.613885459	3.651030117	-15.11696142	1.81E-35	4.54E-33	69.97092445
210399_x_at	-3.460052766	5.804556505	-15.09976115	2.05E-35	5.12E-33	69.84670165
238440_at	-1.771317222	4.192737127	-15.09576457	2.11E-35	5.25E-33	69.81783673
205200_at	-3.713788552	7.261495515	-15.06127017	2.72E-35	6.72E-33	69.56868956
209980_s_at	-2.151075908	6.586728145	-15.05540774	2.84E-35	6.98E-33	69.52634359
206605_at	-5.275231543	5.653005041	-15.05112826	2.93E-35	7.17E-33	69.49543126
214858_at	-2.007160844	3.252359279	-15.02877386	3.44E-35	8.37E-33	69.33395021
201505_at	2.130148884	9.703742357	15.02867117	3.45E-35	8.37E-33	69.33320837
1569064_at	-1.363656041	2.790784477	-15.02668794	3.50E-35	8.44E-33	69.31888163
211885_x_at	-3.200518269	4.773442408	-15.0264428	3.50E-35	8.44E-33	69.31711077
205969_at	-3.491901887	3.782383939	-15.01497447	3.81E-35	9.13E-33	69.23426257
225288_at	2.698683097	7.246927685	15.01274401	3.87E-35	9.24E-33	69.21814923
225817_at	-4.077809494	4.961690732	-15.01222749	3.89E-35	9.24E-33	69.21441778
210933_s_at	2.280376867	8.857965838	15.00371895	4.13E-35	9.78E-33	69.1529491
218843_at	-1.534904329	3.425386002	-14.9999664	4.25E-35	1.00E-32	69.12583886
221404_at	-4.334650597	4.688317558	-14.99150473	4.52E-35	1.06E-32	69.06470676
41644_at	-2.557818744	8.086665407	-14.95688856	5.82E-35	1.36E-32	68.81460425
218485_s_at	-2.093087086	4.56242983	-14.95034277	6.10E-35	1.42E-32	68.76730822
202368_s_at	2.272371907	6.524104829	14.94225555	6.47E-35	1.50E-32	68.70887363
55616_at	-1.635311903	6.068047615	-14.93052221	7.05E-35	1.62E-32	68.62409163
203574_at	2.043234623	8.338860207	14.93040532	7.05E-35	1.62E-32	68.62324704
212110_at	2.469246324	8.691850154	14.91752791	7.75E-35	1.77E-32	68.53019543
225794_s_at	-1.256321321	9.102172031	-14.91639857	7.81E-35	1.78E-32	68.52203476
213050_at	-3.115285899	3.29184529	-14.90382714	8.56E-35	1.94E-32	68.43119112
202351_at	1.671193082	11.84742399	14.8978648	8.94E-35	2.02E-32	68.38810512
205765_at	-3.633321864	5.627730611	-14.8818942	1.00E-34	2.26E-32	68.27269293
201645_at	3.199227435	10.71123923	14.88152367	1.01E-34	2.26E-32	68.27001526
228653_at	-2.902650489	5.028193243	-14.87892655	1.03E-34	2.29E-32	68.25124665
211465_x_at	-2.920836582	7.221656619	-14.84519365	1.31E-34	2.92E-32	68.00745925
201020_at	1.300315597	8.297606871	14.84270644	1.34E-34	2.96E-32	67.98948352
244604_at	-1.411273376	2.768247917	-14.8343298	1.42E-34	3.13E-32	67.92894258
218368_s_at	3.605431079	7.646071748	14.83415892	1.42E-34	3.13E-32	67.92770755
205828_at	6.655994856	8.432631208	14.83269065	1.44E-34	3.14E-32	67.91709577
222581_at	1.868694832	8.150542894	14.83255088	1.44E-34	3.14E-32	67.91608555
205319_at	-3.90467621	6.144326985	-14.79610608	1.88E-34	4.08E-32	67.65267319
224818_at	-2.105362234	8.122842326	-14.79512876	1.89E-34	4.09E-32	67.64560913
226022_at	-2.405472933	9.402603561	-14.78332405	2.06E-34	4.44E-32	67.56028407
236225_at	-3.072803225	4.854174634	-14.78099971	2.10E-34	4.50E-32	67.54348334
210868_s_at	-2.491300328	5.17682363	-14.77815802	2.14E-34	4.57E-32	67.52294308
208851_s_at	2.76187478	7.287861955	14.77592158	2.18E-34	4.63E-32	67.50677762
222773_s_at	-3.291400716	5.582702286	-14.76278932	2.40E-34	5.08E-32	67.4118535
225548_at	-2.560605262	5.739928613	-14.73847861	2.86E-34	6.04E-32	67.23612235
224773_at	2.854393756	5.99545905	14.73568959	2.92E-34	6.14E-32	67.2159613
236444_x_at	-3.269968324	5.904698554	-14.7245916	3.17E-34	6.63E-32	67.13573623
209155_s_at	-1.335280158	10.39122737	-14.70909878	3.54E-34	7.40E-32	67.02373956
221656_s_at	-1.433941173	6.637579959	-14.70556322	3.64E-34	7.56E-32	66.99818079
224859_at	1.891444897	7.229655522	14.6836891	4.27E-34	8.83E-32	66.84004884
202582_s_at	-1.362388286	10.89019263	-14.67165536	4.66E-34	9.61E-32	66.75305278
206025_s_at	4.131558288	7.141337392	14.66601897	4.85E-34	9.97E-32	66.71230484
213236_at	-2.2379934	8.268177626	-14.65232762	5.36E-34	1.10E-31	66.61332296
204168_at	-1.701276963	9.092907707	-14.64215646	5.78E-34	1.18E-31	66.53978922
236251_at	1.877138607	8.944219152	14.63605536	6.04E-34	1.23E-31	66.4956801
203561_at	2.317638849	7.742302292	14.62706299	6.45E-34	1.31E-31	66.43066743
225520_at	2.543493407	7.434211916	14.62017698	6.78E-34	1.37E-31	66.38088276
212473_s_at	2.798492367	8.360554817	14.61711795	6.93E-34	1.39E-31	66.35876635
203313_s_at	1.908916829	8.822754662	14.60642382	7.50E-34	1.50E-31	66.28144866
212441_at	-1.232077542	8.599796308	-14.57307885	9.56E-34	1.91E-31	66.04036211
226237_at	4.172116676	7.549306803	14.56851095	9.88E-34	1.97E-31	66.00733532
240120_at	-2.446486486	4.240610559	-14.56261183	1.03E-33	2.04E-31	65.96468333
214156_at	-2.162151852	4.001304469	-14.56252467	1.03E-33	2.04E-31	65.96405313
244056_at	-2.586948019	3.458290114	-14.53131116	1.30E-33	2.55E-31	65.73836911
237030_at	-2.139218513	2.894205747	-14.52293172	1.38E-33	2.70E-31	65.67778214
228335_at	-2.917452745	5.725032861	-14.50450739	1.58E-33	3.08E-31	65.54456524
205622_at	-1.344783713	5.417241	-14.50064565	1.62E-33	3.16E-31	65.51664281
212586_at	-1.355489209	11.31046335	-14.4964713	1.67E-33	3.24E-31	65.48645996
202236_s_at	3.184302811	8.673905817	14.49020852	1.75E-33	3.38E-31	65.44117648
210511_s_at	5.503128634	7.295136243	14.48478317	1.82E-33	3.51E-31	65.40194801
211689_s_at	-3.492563827	4.207301091	-14.48111411	1.87E-33	3.59E-31	65.37541856
202644_s_at	2.14801883	9.973518749	14.47856949	1.91E-33	3.64E-31	65.35701939
221898_at	3.117124163	8.57365539	14.445635	2.42E-33	4.62E-31	65.11888141
215237_at	-1.699882119	3.35603911	-14.44117259	2.50E-33	4.75E-31	65.08661511
209934_s_at	1.443039108	7.060649866	14.43334703	2.65E-33	5.01E-31	65.03003078
201761_at	1.278082577	9.910174214	14.42767609	2.76E-33	5.21E-31	64.98902584
240734_at	-1.863781204	3.162348275	-14.41089325	3.12E-33	5.86E-31	64.86767375
205483_s_at	3.981798961	10.67420682	14.3851506	3.77E-33	7.05E-31	64.68153549
226658_at	3.793917737	5.796734985	14.38428938	3.79E-33	7.07E-31	64.67530827
220137_at	-1.462298866	3.271080218	-14.37716552	3.99E-33	7.42E-31	64.62379756
225958_at	-1.351089294	6.286443139	-14.37052118	4.19E-33	7.77E-31	64.57575415
204284_at	-4.69115222	7.417276191	-14.36426867	4.39E-33	8.10E-31	64.53054397
224836_at	-2.441879176	8.426291668	-14.34695726	4.98E-33	9.16E-31	64.40537023
206858_s_at	3.717555474	5.685786145	14.33558602	5.41E-33	9.92E-31	64.3231484
226372_at	2.822254728	6.737354457	14.33321353	5.50E-33	1.01E-30	64.3059937
218885_s_at	-3.60166168	6.808047871	-14.31790572	6.15E-33	1.12E-30	64.19530838
229130_at	-2.409409267	4.88903873	-14.30059043	6.98E-33	1.27E-30	64.07010836
203643_at	1.489224104	6.052017684	14.29561266	7.24E-33	1.31E-30	64.0341163
227357_at	-1.154878072	8.558806231	-14.29096918	7.49E-33	1.35E-30	64.00054136
221538_s_at	1.762743773	8.654890933	14.273776	8.49E-33	1.53E-30	63.87622598
239135_at	-1.359270278	6.410458851	-14.2677308	8.87E-33	1.59E-30	63.83251645
213174_at	-2.883470558	5.977833285	-14.25703433	9.59E-33	1.71E-30	63.75517647
232802_at	-1.668965336	4.621779964	-14.25678463	9.61E-33	1.71E-30	63.7533711
204470_at	4.181510716	7.789203366	14.25155725	9.98E-33	1.77E-30	63.71557512
229860_x_at	2.003102483	6.44413226	14.23155365	1.16E-32	2.04E-30	63.57094292
217820_s_at	2.458748033	9.214678323	14.23125893	1.16E-32	2.04E-30	63.56881206
1559942_at	-1.501363649	3.516416188	-14.22386977	1.22E-32	2.15E-30	63.51538674
223266_at	-1.247914652	6.549343205	-14.19417011	1.52E-32	2.65E-30	63.30065497
55093_at	1.475995378	6.31492408	14.17115718	1.79E-32	3.12E-30	63.13427342
200941_at	-1.118333886	9.929563537	-14.17046932	1.80E-32	3.12E-30	63.12930025
227750_at	-1.67073494	5.911652846	-14.16432105	1.89E-32	3.25E-30	63.08484954
202246_s_at	1.059337844	9.083410738	14.15334227	2.04E-32	3.51E-30	63.005476
204214_s_at	1.773868096	7.318843894	14.14483552	2.17E-32	3.73E-30	62.94397527
214234_s_at	-3.834707386	5.588598532	-14.14121561	2.23E-32	3.82E-30	62.91780482
242542_at	-1.537279681	2.923203945	-14.13769346	2.29E-32	3.90E-30	62.89234125
204715_at	2.36076632	6.343911837	14.12971985	2.43E-32	4.12E-30	62.83469608
225105_at	2.774952627	8.675645907	14.11610355	2.68E-32	4.54E-30	62.73625852
209368_at	-2.855352507	4.54796812	-14.11012527	2.80E-32	4.73E-30	62.69303981
223075_s_at	-3.457698379	6.651052513	-14.08976184	3.25E-32	5.44E-30	62.54582951
38158_at	-2.044500803	6.897974051	-14.08967435	3.25E-32	5.44E-30	62.54519704
204393_s_at	-3.812513909	6.460600017	-14.08762232	3.30E-32	5.50E-30	62.53036286
230043_at	-2.046494477	3.44425187	-14.08586598	3.34E-32	5.56E-30	62.51766627
215446_s_at	3.28590706	7.979865802	14.08126572	3.46E-32	5.73E-30	62.4844111
209295_at	1.475158598	9.242967163	14.07680867	3.57E-32	5.89E-30	62.4521915
202185_at	1.805366361	7.614198696	14.07666054	3.58E-32	5.89E-30	62.4511207
237077_at	-1.884705825	3.688303931	-14.07054932	3.74E-32	6.14E-30	62.40694354
201324_at	-2.001476859	13.35125535	-14.05914865	4.06E-32	6.64E-30	62.32453096
207802_at	-7.343616493	6.633337813	-14.05900428	4.07E-32	6.64E-30	62.32348733
206026_s_at	3.611418165	7.005368924	14.03206689	4.95E-32	8.06E-30	62.12877025
235546_at	-1.540423501	4.151154371	-14.02485328	5.22E-32	8.47E-30	62.07662826
224905_at	-1.120620479	7.899047948	-14.0227318	5.30E-32	8.57E-30	62.06129376
209365_s_at	-3.158897051	10.27355566	-14.02115953	5.36E-32	8.65E-30	62.04992908
219066_at	-1.486277836	4.688344756	-14.00717548	5.94E-32	9.55E-30	61.9488512
211712_s_at	-4.158632518	4.691502124	-14.00402932	6.07E-32	9.74E-30	61.92611087
212594_at	-1.642098418	8.720985503	-13.9917959	6.64E-32	1.06E-29	61.83768954
216333_x_at	-3.595643483	5.593832575	-13.97003212	7.78E-32	1.24E-29	61.68038981
226893_at	1.907394608	6.881900427	13.9597459	8.39E-32	1.33E-29	61.60604773
207059_at	-3.15142134	4.508526275	-13.95699511	8.56E-32	1.36E-29	61.58616712
216074_x_at	-1.198463208	2.616819278	-13.95157998	8.91E-32	1.41E-29	61.54703103
200039_s_at	1.17194607	10.57447109	13.94957961	9.04E-32	1.42E-29	61.53257416
225671_at	-3.180103929	5.888478849	-13.94807987	9.14E-32	1.44E-29	61.5217354
222234_s_at	-1.543375148	3.032794462	-13.94408811	9.41E-32	1.47E-29	61.4928868
210155_at	-2.192684571	3.191792046	-13.93950224	9.73E-32	1.52E-29	61.45974486
221799_at	1.290393117	6.269176128	13.92073189	1.12E-31	1.74E-29	61.32409599
218684_at	1.545125682	9.107363801	13.9150568	1.16E-31	1.81E-29	61.28308467
224674_at	2.001134253	5.187617716	13.90973843	1.21E-31	1.87E-29	61.24465178
222450_at	3.242096789	8.299557069	13.90075833	1.29E-31	1.99E-29	61.17975864
211356_x_at	-2.594655641	4.055785677	-13.88992751	1.40E-31	2.15E-29	61.10149368
213900_at	-2.239890526	3.336729754	-13.884341	1.45E-31	2.23E-29	61.06112564
219230_at	-2.451794063	3.720979161	-13.87496876	1.56E-31	2.38E-29	60.9934033
211343_s_at	2.399490048	5.28366248	13.87399265	1.57E-31	2.39E-29	60.9863502
226823_at	-1.196676038	8.720138068	-13.87088375	1.60E-31	2.44E-29	60.96388626
227599_at	1.692247443	6.658943933	13.86945601	1.62E-31	2.46E-29	60.95356987
228600_x_at	-2.204314333	4.599099359	-13.86173063	1.71E-31	2.60E-29	60.89774965
228469_at	-2.47866102	4.856330868	-13.85882834	1.75E-31	2.65E-29	60.8767793
206093_x_at	-3.29280725	5.682087463	-13.85376571	1.82E-31	2.74E-29	60.84019988
211026_s_at	-2.562473028	8.524529168	-13.84969417	1.87E-31	2.81E-29	60.81078184
205489_at	-3.642127481	4.199401243	-13.84896131	1.88E-31	2.82E-29	60.80548671
210085_s_at	-4.008022411	4.717150892	-13.84655883	1.92E-31	2.86E-29	60.7881283
223612_s_at	-1.3072485	2.72555831	-13.84387415	1.95E-31	2.91E-29	60.76873108
201612_at	-1.46256196	10.06627405	-13.84102872	1.99E-31	2.96E-29	60.74817258
241987_x_at	-3.700544086	5.078391046	-13.83666513	2.06E-31	3.05E-29	60.71664557
232472_at	2.183143522	5.220499278	13.82839002	2.19E-31	3.23E-29	60.65685884
1555736_a_at	1.599549973	7.449684319	13.82210156	2.29E-31	3.37E-29	60.6114264
230147_at	3.148530548	6.808894057	13.81661261	2.38E-31	3.50E-29	60.57177093
204858_s_at	2.472142199	8.22174967	13.81593381	2.39E-31	3.51E-29	60.56686692
227534_at	1.662089654	7.117032499	13.81455207	2.42E-31	3.54E-29	60.55688457
224681_at	1.474556249	7.713738369	13.81266344	2.45E-31	3.58E-29	60.54324018
211355_x_at	-2.301490346	3.593351554	-13.81004649	2.50E-31	3.63E-29	60.52433422
236449_at	-3.453678063	6.518482277	-13.80916892	2.52E-31	3.65E-29	60.51799426
218364_at	-1.185459262	7.787852591	-13.80891518	2.52E-31	3.65E-29	60.51616121
1552463_at	-4.924735428	5.025789077	-13.80855075	2.53E-31	3.65E-29	60.51352838
231823_s_at	1.854381832	7.812647053	13.79566191	2.78E-31	3.99E-29	60.42041653
204867_at	-2.786376128	5.694670184	-13.79444428	2.80E-31	4.02E-29	60.41162033
208301_at	-1.144111492	3.878264616	-13.791373	2.86E-31	4.10E-29	60.3894333
225258_at	2.327428328	8.381607931	13.77861433	3.14E-31	4.49E-29	60.29726681
237737_at	-1.661141618	2.910222317	-13.77469128	3.23E-31	4.61E-29	60.26892814
1558836_at	1.632095942	4.938415466	13.76604799	3.44E-31	4.89E-29	60.20649334
204242_s_at	-1.287797573	5.854310786	-13.762557	3.53E-31	5.01E-29	60.18127673
233330_s_at	-1.74258361	4.17297764	-13.76000115	3.60E-31	5.09E-29	60.16281513
212593_s_at	-1.363893818	11.12442243	-13.75339618	3.78E-31	5.32E-29	60.11510631
202403_s_at	2.504805964	13.18462994	13.75043299	3.86E-31	5.43E-29	60.09370307
201564_s_at	2.477260707	8.455917668	13.74742321	3.95E-31	5.53E-29	60.07196353
218231_at	-1.365835132	10.45139509	-13.74188107	4.11E-31	5.75E-29	60.03193335
231120_x_at	-1.620530182	3.321751053	-13.73499862	4.32E-31	6.03E-29	59.98222335
200827_at	1.608228	7.655326836	13.72553894	4.63E-31	6.44E-29	59.91390073
212276_at	-2.281873483	7.591529192	-13.72121853	4.78E-31	6.63E-29	59.88269726
230475_at	-1.57762067	3.871487514	-13.7081953	5.25E-31	7.27E-29	59.78864202
222644_s_at	1.79818444	4.638224952	13.70675838	5.31E-31	7.33E-29	59.7782647
220048_at	-1.646576531	3.551897958	-13.70536109	5.36E-31	7.38E-29	59.76817364
200942_s_at	-1.088531612	11.42895922	-13.702459	5.48E-31	7.52E-29	59.74721525
209242_at	-3.892888212	5.100159591	-13.69952132	5.59E-31	7.66E-29	59.726
201109_s_at	3.473470207	7.955912668	13.69930508	5.60E-31	7.66E-29	59.72443839
225293_at	2.064479679	8.262353244	13.68263183	6.33E-31	8.61E-29	59.60403281
200844_s_at	-1.061398679	11.54707297	-13.67016951	6.93E-31	9.40E-29	59.51404126
218627_at	1.850306304	7.103531383	13.66559047	7.16E-31	9.70E-29	59.48097669
201656_at	1.863441641	11.04744414	13.65311587	7.85E-31	1.06E-28	59.39090238
211651_s_at	2.08531795	8.949441976	13.64956231	8.05E-31	1.08E-28	59.36524428
220907_at	-1.620250775	3.340553726	-13.63086759	9.23E-31	1.24E-28	59.23026713
218610_s_at	-1.314205516	6.917490957	-13.62942802	9.32E-31	1.25E-28	59.21987376
213172_at	-3.035725143	4.932072182	-13.62657195	9.52E-31	1.27E-28	59.19925372
208966_x_at	1.178070824	11.73916993	13.62492079	9.64E-31	1.28E-28	59.18733297
226168_at	-1.112542594	7.185235037	-13.62470174	9.65E-31	1.28E-28	59.18575153
214890_s_at	-1.622671833	3.934365267	-13.61154179	1.06E-30	1.41E-28	59.09074429
213412_at	-2.014622142	3.359010837	-13.60593494	1.11E-30	1.46E-28	59.05026767
230670_at	-2.678755522	4.558155146	-13.60531252	1.11E-30	1.47E-28	59.0457744
220037_s_at	-2.834549917	5.015648418	-13.59388856	1.21E-30	1.59E-28	58.96330649
225891_at	-1.137664722	4.322119979	-13.59294357	1.22E-30	1.60E-28	58.95648491
219059_s_at	-2.905631344	4.375579037	-13.57198701	1.42E-30	1.86E-28	58.80521365
226621_at	1.656817701	9.217951398	13.57162562	1.42E-30	1.86E-28	58.80260514
207173_x_at	3.149921461	9.146820568	13.5693933	1.44E-30	1.88E-28	58.78649235
213846_at	-1.050105757	8.211049825	-13.55873769	1.56E-30	2.03E-28	58.70958288
212285_s_at	1.871453722	6.679442408	13.55087253	1.65E-30	2.15E-28	58.65281657
212807_s_at	-2.285239969	6.690861232	-13.54978013	1.67E-30	2.16E-28	58.64493235
202850_at	-1.045512868	9.809064707	-13.54661062	1.70E-30	2.20E-28	58.62205727
205752_s_at	-1.109889811	3.637938444	-13.54204499	1.76E-30	2.27E-28	58.58910669
206144_at	-1.18273512	3.155031616	-13.53589812	1.84E-30	2.37E-28	58.54474524
206200_s_at	-1.225618783	10.61555099	-13.53533213	1.85E-30	2.38E-28	58.54066057
238751_at	-3.041648798	4.763062175	-13.5308565	1.91E-30	2.45E-28	58.50836113
1559571_a_at	-2.436982734	3.7366065	-13.51675117	2.12E-30	2.71E-28	58.40657122
204755_x_at	-3.642857961	5.211523899	-13.50836464	2.25E-30	2.87E-28	58.34605379
225688_s_at	2.223222931	9.497246534	13.50309814	2.34E-30	2.98E-28	58.30805177
223019_at	-1.725595756	9.736590188	-13.50035986	2.39E-30	3.03E-28	58.28829328
201853_s_at	1.628925136	8.724042813	13.4970589	2.45E-30	3.09E-28	58.26447502
203656_at	-1.085531587	6.683157037	-13.49654062	2.45E-30	3.10E-28	58.26073539
227676_at	-5.198498569	6.206717371	-13.48272528	2.71E-30	3.42E-28	58.16105452
238715_at	-1.584857578	4.366423348	-13.47915056	2.79E-30	3.50E-28	58.13526314
201110_s_at	2.73564323	9.639639334	13.46746752	3.03E-30	3.80E-28	58.05097408
201422_at	2.299754952	10.60573737	13.45580685	3.30E-30	4.12E-28	57.96685131
217764_s_at	1.743216035	10.18011066	13.45038683	3.43E-30	4.28E-28	57.92775177
213854_at	-1.013767737	2.555213085	-13.44604797	3.55E-30	4.40E-28	57.89645239
211354_s_at	-2.22466276	3.878254524	-13.43530334	3.83E-30	4.74E-28	57.81894647
221641_s_at	1.649185811	8.480320628	13.4307428	3.96E-30	4.89E-28	57.78605048
205574_x_at	2.332602954	6.374702769	13.42866481	4.02E-30	4.95E-28	57.77106189
213451_x_at	-3.618862665	5.608175501	-13.4245533	4.15E-30	5.09E-28	57.74140583
213501_at	-1.501057881	7.575874358	-13.42127673	4.25E-30	5.20E-28	57.71777263
1552277_a_at	1.910596942	7.585958421	13.41908579	4.31E-30	5.28E-28	57.70197011
226001_at	1.515445946	8.908929379	13.41336285	4.50E-30	5.49E-28	57.66069321
203845_at	-1.987391986	8.433318301	-13.41062987	4.59E-30	5.59E-28	57.64098196
204256_at	-2.377566496	5.87483047	-13.4060614	4.74E-30	5.75E-28	57.60803315
206332_s_at	1.146561216	11.72389268	13.40595877	4.75E-30	5.75E-28	57.60729296
212450_at	-1.093112853	8.195046438	-13.40491107	4.78E-30	5.79E-28	57.59973684
204990_s_at	1.905235028	9.02452928	13.40156018	4.90E-30	5.92E-28	57.57557011
231118_at	-2.823309729	6.388915124	-13.38359808	5.59E-30	6.73E-28	57.44603451
225292_at	2.047349751	6.006832473	13.37854622	5.79E-30	6.96E-28	57.40960476
203325_s_at	3.43873382	9.195620711	13.37320859	6.02E-30	7.22E-28	57.37111538
223077_at	-1.217128608	9.838734112	-13.372503	6.06E-30	7.24E-28	57.36602749
213909_at	4.063734617	6.606134619	13.37171324	6.09E-30	7.27E-28	57.3603327
208478_s_at	1.246490256	6.121372043	13.36831573	6.24E-30	7.44E-28	57.33583429
219634_at	2.609059571	5.900977633	13.36595698	6.35E-30	7.55E-28	57.3188263
226010_at	-2.116414468	6.560415792	-13.36214324	6.53E-30	7.74E-28	57.29132747
205729_at	2.387540599	6.543508542	13.36184527	6.54E-30	7.74E-28	57.289179
1555480_a_at	2.810183474	6.545230277	13.35623497	6.82E-30	8.05E-28	57.24872725
225646_at	2.499719325	9.527473761	13.35221322	7.02E-30	8.27E-28	57.21973013
231766_s_at	3.589135359	7.96435015	13.34366506	7.47E-30	8.78E-28	57.15809957
202583_s_at	-1.579221534	8.196013934	-13.34216761	7.55E-30	8.86E-28	57.14730361
211889_x_at	-3.202304987	5.87700742	-13.33923411	7.71E-30	9.03E-28	57.12615449
221868_at	-2.374614121	4.682747405	-13.3256375	8.52E-30	9.95E-28	57.02813438
212472_at	2.964290604	6.800885855	13.30094487	1.02E-29	1.19E-27	56.85014144
224604_at	-1.212688985	11.08517219	-13.29507836	1.06E-29	1.24E-27	56.80785746
209894_at	-2.874667744	8.793510873	-13.29414087	1.07E-29	1.24E-27	56.80110049
204136_at	1.998987573	7.610025287	13.29328769	1.08E-29	1.25E-27	56.7949512
217762_s_at	1.790048473	10.14977359	13.29267466	1.08E-29	1.25E-27	56.79053277
214088_s_at	-2.922662595	7.016287617	-13.29023353	1.10E-29	1.27E-27	56.77293857
203038_at	1.358848736	9.869473885	13.28752035	1.12E-29	1.29E-27	56.75338391
218929_at	-1.481955835	7.384414472	-13.27196534	1.26E-29	1.44E-27	56.64128085
202238_s_at	3.30861111	8.783272567	13.26675806	1.31E-29	1.49E-27	56.60375498
240509_s_at	-1.617037042	3.096981639	-13.26665217	1.31E-29	1.49E-27	56.60299188
233974_s_at	-1.249970581	6.413418414	-13.25871543	1.39E-29	1.58E-27	56.54579883
213457_at	2.143509599	7.468395376	13.25223995	1.45E-29	1.65E-27	56.49913789
233720_at	-1.934001567	3.565702882	-13.24266377	1.56E-29	1.76E-27	56.43013739
204114_at	2.8342902	7.694329184	13.23979072	1.59E-29	1.80E-27	56.40943672
223482_at	-1.427672538	6.443529287	-13.23809834	1.61E-29	1.81E-27	56.39724307
238164_at	-2.630854879	5.028161511	-13.23695874	1.62E-29	1.83E-27	56.38903222
230748_at	-2.822125674	6.431029403	-13.23527584	1.64E-29	1.84E-27	56.37690714
207172_s_at	3.137358691	7.241436055	13.23270565	1.67E-29	1.88E-27	56.35838941
220617_s_at	1.342779941	7.672124429	13.2173999	1.87E-29	2.09E-27	56.24812084
203936_s_at	3.957231168	8.514588964	13.21261207	1.94E-29	2.16E-27	56.21362969
225618_at	-1.615166253	7.648018549	-13.2106798	1.96E-29	2.19E-27	56.19971016
203973_s_at	1.391764816	11.36440238	13.20589634	2.03E-29	2.26E-27	56.16525203
220088_at	2.593295842	5.764697482	13.20501128	2.05E-29	2.27E-27	56.15887652
209800_at	4.096903964	12.58217356	13.19807009	2.15E-29	2.38E-27	56.10887724
200755_s_at	1.792906635	8.432795747	13.18775716	2.32E-29	2.56E-27	56.03459462
232074_at	-4.636770328	6.142821302	-13.18464954	2.37E-29	2.61E-27	56.01221186
213139_at	2.111421143	10.48627166	13.18438116	2.38E-29	2.61E-27	56.01027885
223551_at	-2.421941505	5.25659374	-13.18331962	2.40E-29	2.63E-27	56.00263325
206581_at	2.19832308	4.914603022	13.17332621	2.58E-29	2.82E-27	55.93065917
221752_at	1.227569552	7.049586779	13.16754964	2.69E-29	2.93E-27	55.88905764
205353_s_at	-1.126545617	9.906531174	-13.15460814	2.95E-29	3.21E-27	55.79586204
207011_s_at	1.910348364	7.847659268	13.15148019	3.02E-29	3.28E-27	55.773338
206453_s_at	-2.595611158	8.226642897	-13.14676233	3.13E-29	3.39E-27	55.73936607
201954_at	1.585872398	9.907783894	13.1421962	3.23E-29	3.49E-27	55.70648774
244022_at	2.012072597	5.233929036	13.13456913	3.42E-29	3.68E-27	55.65157166
240892_at	-1.025816063	3.576985191	-13.1318401	3.49E-29	3.75E-27	55.63192286
242108_at	-1.588208145	6.898875686	-13.12025054	3.79E-29	4.06E-27	55.5484835
217419_x_at	1.63895007	6.087056541	13.1198761	3.80E-29	4.07E-27	55.54578775
219932_at	-2.168558306	3.020802897	-13.11362224	3.98E-29	4.25E-27	55.50076592
235971_at	-1.038712981	3.211176127	-13.11320438	3.99E-29	4.25E-27	55.49775776
209679_s_at	-2.29831676	8.059537603	-13.1040957	4.26E-29	4.53E-27	55.43218771
205166_at	-1.578076357	2.93665288	-13.10317088	4.29E-29	4.55E-27	55.42553053
205773_at	-1.656602086	5.049258537	-13.09633635	4.51E-29	4.76E-27	55.37633445
202600_s_at	1.579011677	10.97476692	13.09413233	4.58E-29	4.83E-27	55.36047005
227542_at	-1.360088682	8.174151567	-13.08989894	4.73E-29	4.97E-27	55.3299991
227846_at	2.458134393	5.764617588	13.08271738	4.98E-29	5.23E-27	55.27831013
226609_at	2.441969589	7.262972338	13.07725025	5.18E-29	5.43E-27	55.23896253
222546_s_at	-1.818619956	3.763974195	-13.06812622	5.54E-29	5.79E-27	55.17329927
213134_x_at	1.423623824	9.798289032	13.06739055	5.57E-29	5.81E-27	55.16800507
225728_at	-2.934010325	7.4069919	-13.06402246	5.70E-29	5.94E-27	55.14376713
223611_s_at	-2.508677569	8.090028367	-13.04897503	6.36E-29	6.61E-27	55.03548792
1554079_at	2.204069774	6.299117777	13.04099531	6.74E-29	6.97E-27	54.9780721
1557283_a_at	-1.419976644	3.414381612	-13.038724	6.85E-29	7.05E-27	54.96173013
231711_at	-1.328771957	2.751503093	-13.03854638	6.86E-29	7.05E-27	54.96045217
227878_s_at	-1.095228404	7.441575979	-13.03166963	7.22E-29	7.39E-27	54.91097615
1566766_a_at	-2.255190491	3.877586453	-13.02387391	7.64E-29	7.80E-27	54.85489158
211756_at	5.367211528	7.913739662	13.01971655	7.87E-29	8.03E-27	54.8249838
241769_at	1.723554516	8.652540389	13.00563698	8.72E-29	8.87E-27	54.72370344
208609_s_at	-2.628037371	4.429710244	-13.00531472	8.74E-29	8.88E-27	54.72138545
239262_at	-2.171417271	3.290968765	-13.00204116	8.95E-29	9.08E-27	54.69783902
220276_at	-1.445531022	3.04649902	-13.00082764	9.03E-29	9.14E-27	54.68911038
224917_at	1.891840608	11.7901396	12.98616717	1.00E-28	1.01E-26	54.58366746
1554921_a_at	-4.242539274	8.245118115	-12.97626905	1.08E-28	1.09E-26	54.51248386
221655_x_at	-2.934924215	6.176471744	-12.97602216	1.08E-28	1.09E-26	54.51070837
231907_at	1.875874907	6.585300977	12.97507484	1.09E-28	1.09E-26	54.50389591
212658_at	1.705101903	7.368547846	12.96370643	1.18E-28	1.19E-26	54.42214644
214076_at	-2.083873598	6.210942075	-12.95773933	1.23E-28	1.24E-26	54.3792404
216044_x_at	1.489751946	7.700070408	12.95374683	1.27E-28	1.27E-26	54.3505338
212203_x_at	1.477616795	12.04584471	12.95068371	1.30E-28	1.29E-26	54.32851019
217763_s_at	1.778388799	10.65340179	12.94606215	1.34E-28	1.34E-26	54.2952826
212274_at	-2.630109395	6.484418266	-12.93309101	1.48E-28	1.46E-26	54.2020308
224791_at	1.093645647	9.201641857	12.92656758	1.55E-28	1.53E-26	54.15513661
244474_at	-1.538018369	6.373295678	-12.91698623	1.66E-28	1.64E-26	54.08626489
217430_x_at	3.043801143	8.638429028	12.90821785	1.77E-28	1.74E-26	54.02324186
212046_x_at	-1.006115866	7.230661874	-12.89967313	1.88E-28	1.84E-26	53.96183088
204761_at	-1.749135069	7.755874546	-12.89958671	1.88E-28	1.84E-26	53.96120982
203882_at	1.485802226	9.09739005	12.89624923	1.93E-28	1.89E-26	53.93722454
204048_s_at	-1.174209576	9.248742136	-12.89361242	1.97E-28	1.92E-26	53.91827527
236249_at	1.676534751	6.201975011	12.8873961	2.06E-28	2.00E-26	53.87360368
241811_x_at	-1.069958979	3.306318871	-12.87180034	2.30E-28	2.24E-26	53.76154051
204924_at	2.311118348	7.974829274	12.87142374	2.31E-28	2.24E-26	53.75883459
227609_at	3.439628209	7.774247548	12.86401636	2.44E-28	2.36E-26	53.70561451
218779_x_at	-2.955686376	7.434245701	-12.86049074	2.50E-28	2.41E-26	53.68028502
204989_s_at	2.239808133	6.54517149	12.85959624	2.52E-28	2.42E-26	53.67385873
202237_at	2.869093503	10.10715127	12.8594389	2.52E-28	2.42E-26	53.67272834
209109_s_at	-1.927129532	9.277230128	-12.85570746	2.59E-28	2.49E-26	53.64592131
212459_x_at	-1.006020784	8.785613006	-12.84304348	2.84E-28	2.72E-26	53.55494869
223276_at	2.033989651	7.410765156	12.83749923	2.95E-28	2.83E-26	53.5151244
201108_s_at	2.973713764	7.538265799	12.83684935	2.97E-28	2.84E-26	53.51045643
202919_at	-1.005486045	8.526564711	-12.83193009	3.07E-28	2.93E-26	53.47512329
200070_at	-1.143944331	7.114285832	-12.83113089	3.09E-28	2.94E-26	53.46938314
224804_s_at	-1.242516026	7.282561291	-12.82819843	3.16E-28	3.00E-26	53.44832133
228368_at	-1.692481147	3.488094553	-12.82532968	3.22E-28	3.06E-26	53.42771764
209672_s_at	-1.039431082	3.854211619	-12.80782191	3.66E-28	3.46E-26	53.30198658
201818_at	1.981930832	7.513104291	12.80495493	3.74E-28	3.53E-26	53.28139948
235821_at	2.807653088	5.652969186	12.79088835	4.14E-28	3.89E-26	53.18039846
206335_at	1.298679702	7.259653659	12.7863342	4.28E-28	4.02E-26	53.14770157
212443_at	-1.583293234	7.321445665	-12.77555178	4.63E-28	4.34E-26	53.07029386
223991_s_at	1.578174704	7.362443697	12.77305016	4.71E-28	4.41E-26	53.05233566
204378_at	-1.703166886	4.421755043	-12.76689979	4.92E-28	4.60E-26	53.00818633
202011_at	-1.000909638	11.02999887	-12.76413938	5.02E-28	4.69E-26	52.98837201
232939_at	-1.125656825	3.980440238	-12.76375294	5.04E-28	4.69E-26	52.98559817
209875_s_at	5.274243134	8.36241841	12.7598929	5.18E-28	4.82E-26	52.95789171
205572_at	2.516446721	5.788128459	12.75965739	5.19E-28	4.82E-26	52.95620128
1558281_a_at	-2.52709884	5.246716165	-12.75326991	5.44E-28	5.03E-26	52.91035579
201920_at	1.492070463	9.17779083	12.75046897	5.55E-28	5.12E-26	52.89025321
203989_x_at	1.64932192	8.527455223	12.74933855	5.59E-28	5.15E-26	52.88214025
AFFX-HUMISGF3A/M97935_3_at	2.046529785	9.749330359	12.74933286	5.59E-28	5.15E-26	52.88209937
218543_s_at	1.785052745	8.409676085	12.74734497	5.67E-28	5.21E-26	52.86783263
203921_at	2.731817791	7.583041523	12.74334026	5.84E-28	5.36E-26	52.8390923
218180_s_at	-2.204967886	8.122510598	-12.73006629	6.43E-28	5.89E-26	52.74383782
202599_s_at	1.545220556	9.720814029	12.72123865	6.86E-28	6.27E-26	52.68049717
201641_at	3.252767182	8.699983261	12.71600292	7.12E-28	6.50E-26	52.64293203
201976_s_at	1.847270537	8.990453169	12.70165252	7.90E-28	7.20E-26	52.53998115
215772_x_at	-1.030508734	8.74081481	-12.69279658	8.42E-28	7.65E-26	52.47645533
218888_s_at	2.438070168	7.227606967	12.69022347	8.58E-28	7.78E-26	52.45799879
226837_at	1.151921736	8.401766213	12.68541884	8.89E-28	8.04E-26	52.42353725
1552496_a_at	-1.51938036	3.264382768	-12.67291077	9.73E-28	8.79E-26	52.33383005
206576_s_at	-3.638102991	6.320449228	-12.65929377	1.07E-27	9.67E-26	52.23618263
207543_s_at	1.793795784	8.420242806	12.6518398	1.13E-27	1.02E-25	52.18273599
221811_at	-1.428934783	5.56617824	-12.65000001	1.15E-27	1.03E-25	52.1695449
203407_at	-3.061936112	10.90649904	-12.6421135	1.22E-27	1.09E-25	52.11300245
240824_at	-1.692196701	5.894875845	-12.64186828	1.22E-27	1.09E-25	52.11124439
209969_s_at	3.021069284	8.688559135	12.63951688	1.24E-27	1.11E-25	52.09438692
209291_at	-2.429112229	8.617910167	-12.6393382	1.24E-27	1.11E-25	52.09310594
210001_s_at	2.197964637	6.82232428	12.6272463	1.35E-27	1.21E-25	52.00642432
212538_at	-1.165557629	10.28213185	-12.61900695	1.44E-27	1.27E-25	51.94736626
219165_at	-1.78102042	7.993275183	-12.61774632	1.45E-27	1.28E-25	51.93833073
200887_s_at	1.931382616	11.24224501	12.60900475	1.54E-27	1.36E-25	51.87567929
208029_s_at	1.63921438	10.25707448	12.60497942	1.59E-27	1.40E-25	51.84683143
1557136_at	-3.110694796	5.445263604	-12.59866117	1.66E-27	1.47E-25	51.80155362
231145_at	-3.733853293	6.689433041	-12.5983699	1.67E-27	1.47E-25	51.79946636
215222_x_at	1.127262954	9.083239729	12.59582858	1.70E-27	1.49E-25	51.78125569
214279_s_at	-2.857155255	6.592464855	-12.58483308	1.84E-27	1.61E-25	51.7024695
204879_at	2.884620793	7.004990674	12.58064741	1.90E-27	1.66E-25	51.67248035
200864_s_at	-1.135818869	9.502635249	-12.57785107	1.94E-27	1.69E-25	51.65244606
220073_s_at	-1.82568783	4.696867702	-12.57295954	2.00E-27	1.75E-25	51.61740239
220182_at	-1.367201327	3.279114365	-12.56929544	2.06E-27	1.79E-25	51.5911534
231929_at	-2.714676682	7.793779489	-12.56904475	2.06E-27	1.79E-25	51.58935757
200615_s_at	2.049932207	6.295566154	12.56590715	2.11E-27	1.83E-25	51.56688124
207517_at	3.412185275	7.583818712	12.56185453	2.17E-27	1.88E-25	51.53785123
216125_s_at	-1.783035112	6.860919181	-12.54537931	2.45E-27	2.12E-25	51.41984824
1560712_at	-7.097183384	8.127120318	-12.54378006	2.48E-27	2.14E-25	51.40839484
209417_s_at	2.466272556	7.260924603	12.54181293	2.51E-27	2.16E-25	51.39430703
AFFX-HUMISGF3A/M97935_MA_at	2.832628075	7.815330967	12.54039512	2.54E-27	2.18E-25	51.38415346
204788_s_at	-1.128868945	5.327190304	-12.53442604	2.65E-27	2.27E-25	51.34140784
220016_at	-2.473006825	5.979997226	-12.53334197	2.67E-27	2.29E-25	51.33364488
204298_s_at	3.007517368	6.136866822	12.52967012	2.74E-27	2.35E-25	51.30735189
218487_at	-1.084904378	7.604943054	-12.52663074	2.80E-27	2.39E-25	51.2855886
204288_s_at	-2.872114486	6.197588358	-12.52236043	2.89E-27	2.47E-25	51.25501255
228775_at	-1.279205357	6.077015246	-12.51721048	3.00E-27	2.55E-25	51.21814019
241560_at	-1.100960565	2.756953191	-12.50075204	3.38E-27	2.87E-25	51.10031603
215059_at	-1.087795703	3.34224402	-12.4987497	3.43E-27	2.91E-25	51.08598297
1566901_at	1.897676549	5.751118266	12.49871008	3.43E-27	2.91E-25	51.08569936
209587_at	-3.006750016	6.532792856	-12.49007221	3.65E-27	3.09E-25	51.02387208
228067_at	-2.662230305	7.269163701	-12.48804334	3.70E-27	3.13E-25	51.00935094
214752_x_at	1.546457337	8.918523053	12.48387545	3.82E-27	3.22E-25	50.97952126
31845_at	1.128092257	7.800187016	12.47773127	3.99E-27	3.36E-25	50.93554991
205730_s_at	-2.01738625	5.306716712	-12.47167534	4.17E-27	3.51E-25	50.89221316
212624_s_at	1.873726682	7.518923352	12.4715064	4.17E-27	3.51E-25	50.89100427
1559606_at	-3.712335441	8.758866686	-12.46801607	4.28E-27	3.58E-25	50.86602863
204006_s_at	3.359023821	6.044337948	12.46591896	4.35E-27	3.63E-25	50.85102285
205548_s_at	1.561184298	8.566969314	12.462969	4.44E-27	3.71E-25	50.8299152
91826_at	-3.039520738	8.214014752	-12.45590057	4.67E-27	3.89E-25	50.77934194
236725_at	-1.626844126	5.652180734	-12.4515236	4.82E-27	4.01E-25	50.74802763
232231_at	2.30311665	8.005257176	12.43869906	5.29E-27	4.40E-25	50.65628585
1552334_at	-1.030394385	5.776977981	-12.40272583	6.86E-27	5.67E-25	50.39902198
1553114_a_at	-1.994750138	6.068856101	-12.39955388	7.02E-27	5.80E-25	50.37634303
213902_at	-1.118625298	8.868225013	-12.38787573	7.64E-27	6.30E-25	50.29285347
227917_at	-1.941849399	7.125457019	-12.38719018	7.67E-27	6.32E-25	50.28795267
230398_at	2.250016971	7.861696195	12.38384983	7.86E-27	6.46E-25	50.26407421
210096_at	-4.223497244	5.04127256	-12.38053411	8.05E-27	6.60E-25	50.24037275
209108_at	-1.995120409	8.870230693	-12.38050448	8.05E-27	6.60E-25	50.24016092
209949_at	2.165673814	7.042694932	12.37622087	8.31E-27	6.80E-25	50.20954228
224796_at	1.04399639	8.397386777	12.37165912	8.58E-27	7.01E-25	50.17693722
217787_s_at	1.655683322	7.737401275	12.37158001	8.59E-27	7.01E-25	50.17637179
1557321_a_at	-4.739853966	6.245326639	-12.37111925	8.62E-27	7.02E-25	50.17307863
214930_at	-1.918974669	3.426479637	-12.3696404	8.71E-27	7.08E-25	50.16250905
205402_x_at	-1.546313395	3.771720037	-12.36954239	8.72E-27	7.08E-25	50.16180856
1552283_s_at	-2.457138735	5.799673544	-12.35598981	9.61E-27	7.80E-25	50.06495514
223095_at	1.392605283	8.25162812	12.35499969	9.68E-27	7.84E-25	50.05787989
1559607_s_at	-4.039824213	8.380531544	-12.35455728	9.71E-27	7.85E-25	50.0547185
1556579_s_at	-2.119862928	4.029473144	-12.35420073	9.74E-27	7.86E-25	50.05217067
225959_s_at	-1.084677032	6.555420407	-12.34880676	1.01E-26	8.16E-25	50.01362813
211506_s_at	4.983026966	8.13222803	12.34145576	1.07E-26	8.59E-25	49.96110579
242714_at	-2.108938548	3.133464903	-12.32172499	1.23E-26	9.89E-25	49.82015491
224959_at	-2.063228949	8.411900933	-12.32160581	1.23E-26	9.89E-25	49.81930359
227481_at	-1.698501124	7.721028576	-12.31926607	1.25E-26	1.00E-24	49.80259152
214853_s_at	1.227799727	10.12615065	12.31803963	1.26E-26	1.01E-24	49.79383164
213110_s_at	2.844482854	7.740897134	12.31790166	1.26E-26	1.01E-24	49.7928462
218542_at	1.902694722	7.83748932	12.31579078	1.28E-26	1.02E-24	49.77776952
41037_at	2.074722634	6.23516682	12.31393285	1.30E-26	1.04E-24	49.76449979
223113_at	1.066842904	8.136126792	12.3095038	1.34E-26	1.07E-24	49.73286796
235193_at	-2.101394341	4.55150461	-12.30925915	1.35E-26	1.07E-24	49.73112076
219722_s_at	-3.545978117	6.221426813	-12.30898323	1.35E-26	1.07E-24	49.72915021
204790_at	1.400585623	6.102455989	12.30410045	1.40E-26	1.11E-24	49.69428015
201579_at	1.949048768	10.01958058	12.30124321	1.43E-26	1.13E-24	49.67387637
202874_s_at	1.25469614	8.6642926	12.30105373	1.43E-26	1.13E-24	49.67252333
209292_at	-2.52925878	6.434147143	-12.29617541	1.48E-26	1.17E-24	49.63768866
209140_x_at	1.137639913	13.67150427	12.29289034	1.51E-26	1.19E-24	49.6142322
201474_s_at	2.264197794	6.552784339	12.29276197	1.52E-26	1.19E-24	49.61331559
238689_at	-3.471000536	4.706241735	-12.28254649	1.63E-26	1.28E-24	49.5403802
213746_s_at	1.522407521	9.940126818	12.28075908	1.65E-26	1.30E-24	49.52761961
235391_at	1.65019308	7.061839743	12.27849127	1.68E-26	1.31E-24	49.5114298
223541_at	3.004901516	8.988925381	12.27440705	1.73E-26	1.35E-24	49.48227401
226303_at	-2.162444867	4.981047712	-12.27192933	1.76E-26	1.37E-24	49.46458717
211986_at	-1.040975092	11.55471067	-12.26954666	1.79E-26	1.39E-24	49.44757934
221665_s_at	-3.033678127	6.43801293	-12.26458767	1.86E-26	1.44E-24	49.41218318
234359_at	-1.283854043	4.839978343	-12.26110407	1.90E-26	1.48E-24	49.38731939
200859_x_at	1.452476247	9.957002882	12.24716196	2.11E-26	1.63E-24	49.28782062
215646_s_at	3.496542027	8.688440048	12.23555191	2.29E-26	1.77E-24	49.20497877
211676_s_at	1.30656448	10.07907924	12.23067245	2.37E-26	1.83E-24	49.17016589
224839_s_at	-2.73682529	6.80129229	-12.23024026	2.38E-26	1.83E-24	49.16708256
232797_at	1.701676861	9.493208077	12.22505773	2.47E-26	1.89E-24	49.13011012
220108_at	-1.158388626	2.709088466	-12.22505111	2.47E-26	1.89E-24	49.13006291
226063_at	1.537963222	7.672157161	12.22267815	2.51E-26	1.92E-24	49.11313496
229930_at	-2.289209659	4.605019596	-12.21456237	2.66E-26	2.03E-24	49.05524356
211945_s_at	1.04929872	12.73734447	12.21378825	2.68E-26	2.04E-24	49.049722
228232_s_at	-1.483574606	3.551623258	-12.21222519	2.71E-26	2.06E-24	49.03857321
1552487_a_at	3.169408578	8.677715916	12.19128402	3.15E-26	2.39E-24	48.88923015
200770_s_at	1.458400841	7.661441122	12.19089735	3.16E-26	2.39E-24	48.88647302
211926_s_at	1.190262761	8.905569226	12.18987153	3.18E-26	2.41E-24	48.8791585
202872_at	1.253810118	7.678892359	12.18761593	3.23E-26	2.44E-24	48.86307541
204484_at	-1.48447719	7.711662402	-12.18736195	3.24E-26	2.44E-24	48.86126447
214039_s_at	1.436322567	11.71625209	12.17655813	3.50E-26	2.63E-24	48.78423735
204753_s_at	-3.404966655	5.83929909	-12.17448456	3.55E-26	2.67E-24	48.76945489
226485_at	-2.269471315	6.120328798	-12.16802588	3.72E-26	2.79E-24	48.72341378
206482_at	-2.444213271	7.307355172	-12.16723007	3.75E-26	2.80E-24	48.71774108
218404_at	2.348826461	7.818361556	12.16360286	3.84E-26	2.87E-24	48.69188633
202393_s_at	1.31195686	10.4563589	12.15948339	3.96E-26	2.95E-24	48.66252438
235095_at	-2.481908354	5.656119187	-12.15733605	4.02E-26	3.00E-24	48.64721966
205680_at	5.932394052	7.47376226	12.15644956	4.05E-26	3.01E-24	48.64090151
224061_at	-1.435921581	3.621956243	-12.1554304	4.08E-26	3.03E-24	48.63363789
201469_s_at	1.629028721	6.841667005	12.15133037	4.20E-26	3.11E-24	48.60441781
204068_at	1.246961924	8.700667721	12.15122605	4.20E-26	3.11E-24	48.6036744
214274_s_at	-1.090400809	9.12231528	-12.14566842	4.37E-26	3.24E-24	48.56406904
210598_at	-1.03652995	4.393563453	-12.13857154	4.60E-26	3.40E-24	48.51349905
1552928_s_at	-1.466146308	3.361596947	-12.13507224	4.72E-26	3.48E-24	48.48856607
204249_s_at	-1.526989007	8.211561926	-12.13314665	4.79E-26	3.53E-24	48.4748465
227295_at	1.620277324	7.077415403	12.13203763	4.82E-26	3.55E-24	48.46694501
224605_at	-1.160843301	9.401323284	-12.13199378	4.83E-26	3.55E-24	48.46663264
212297_at	1.138367204	9.82717272	12.13086516	4.87E-26	3.57E-24	48.45859167
212255_s_at	1.155213808	8.31514312	12.12968684	4.91E-26	3.60E-24	48.45019676
231022_at	-1.784505614	4.446851499	-12.12905528	4.93E-26	3.61E-24	48.4456973
201559_s_at	2.260462084	7.458693412	12.12646426	5.02E-26	3.67E-24	48.42723828
222871_at	-1.922453562	3.210927261	-12.11400503	5.49E-26	4.01E-24	48.33848547
204777_s_at	-6.451942061	9.439138415	-12.10159094	6.01E-26	4.37E-24	48.25006992
216834_at	2.645245169	10.9043455	12.09314847	6.38E-26	4.63E-24	48.18995
227249_at	1.636128367	7.611946657	12.08855593	6.60E-26	4.77E-24	48.15724905
230422_at	2.54575271	6.364752432	12.08077513	6.98E-26	5.04E-24	48.10185124
209546_s_at	2.584858089	7.981569697	12.07822811	7.10E-26	5.12E-24	48.08371824
242143_at	-1.365145976	7.000625121	-12.06988968	7.54E-26	5.43E-24	48.02435935
223382_s_at	-1.154935266	7.616301824	-12.06497243	7.81E-26	5.62E-24	47.98935828
204503_at	-2.398041378	7.835045901	-12.06196589	7.98E-26	5.74E-24	47.96795888
225474_at	-1.627921691	5.883133732	-12.05807462	8.21E-26	5.89E-24	47.94026373
1569961_at	-1.388347618	3.450220668	-12.05719257	8.26E-26	5.92E-24	47.93398621
222235_s_at	1.488697593	8.188739292	12.05573491	8.35E-26	5.98E-24	47.92361222
208926_at	1.025190053	7.414482676	12.05449027	8.43E-26	6.02E-24	47.91475446
226448_at	2.774912004	6.053470154	12.04505548	9.02E-26	6.44E-24	47.84761484
216565_x_at	1.407311474	9.187347198	12.04480963	9.03E-26	6.44E-24	47.84586547
203430_at	-1.212289924	10.23292701	-12.03952393	9.38E-26	6.68E-24	47.80825577
214453_s_at	2.839408421	8.464103165	12.03818252	9.47E-26	6.74E-24	47.79871161
205081_at	-2.053455047	10.31395911	-12.02976327	1.01E-25	7.15E-24	47.73881286
222877_at	1.948793018	6.389078376	12.01967833	1.08E-25	7.67E-24	47.66707349
228785_at	1.302243849	8.206981596	12.01484915	1.12E-25	7.93E-24	47.63272485
232164_s_at	3.14199036	8.962659535	12.01299739	1.14E-25	8.03E-24	47.6195545
207038_at	-2.194278539	6.253762053	-12.01281204	1.14E-25	8.03E-24	47.61823621
225623_at	-1.222041736	7.437082786	-12.01231377	1.14E-25	8.05E-24	47.61469242
205097_at	-2.213378191	8.545186311	-12.00875093	1.17E-25	8.25E-24	47.5893535
204519_s_at	-2.499066287	5.21422663	-11.99499396	1.29E-25	9.09E-24	47.49152687
202411_at	2.727915237	12.12524034	11.99048637	1.33E-25	9.38E-24	47.45947755
225927_at	-1.178196256	8.893914837	-11.98515089	1.39E-25	9.73E-24	47.42154479
226806_s_at	-1.841280481	8.126535191	-11.98320662	1.41E-25	9.85E-24	47.40772268
204527_at	2.16171799	7.34012364	11.97644856	1.48E-25	1.03E-23	47.35968189
226688_at	-1.38652031	4.79811609	-11.97311335	1.51E-25	1.06E-23	47.3359748
228450_at	-1.759394056	5.318838194	-11.96848657	1.56E-25	1.09E-23	47.30308914
203414_at	1.583823674	6.982661758	11.96749097	1.57E-25	1.10E-23	47.29601305
202896_s_at	1.59990497	5.31960813	11.96672997	1.58E-25	1.10E-23	47.2906044
231270_at	-2.399842819	6.367069057	-11.96189978	1.64E-25	1.14E-23	47.25627641
202307_s_at	1.997344396	10.07529257	11.95612528	1.71E-25	1.18E-23	47.21524065
210198_s_at	-2.297428235	3.53931174	-11.95426402	1.73E-25	1.20E-23	47.20201461
206656_s_at	1.126961705	8.338563549	11.95210338	1.76E-25	1.22E-23	47.18666165
215313_x_at	1.083867752	13.585852	11.95195882	1.76E-25	1.22E-23	47.18563446
202988_s_at	3.149017972	8.547437512	11.94925452	1.79E-25	1.24E-23	47.16641917
228220_at	-1.071115204	8.959739238	-11.94829027	1.81E-25	1.25E-23	47.15956793
213929_at	-2.838832558	7.549541543	-11.94805784	1.81E-25	1.25E-23	47.1579165
201310_s_at	2.023538693	9.250836023	11.94521695	1.85E-25	1.27E-23	47.13773192
218756_s_at	-1.925492241	4.697481805	-11.94243466	1.88E-25	1.29E-23	47.11796457
232726_at	-1.855559025	6.470898748	-11.94191329	1.89E-25	1.30E-23	47.11426051
204533_at	4.896126274	8.429636802	11.93941148	1.93E-25	1.32E-23	47.09648677
231577_s_at	2.424255765	10.83939188	11.92997328	2.06E-25	1.41E-23	47.02944085
238983_at	-1.146604049	3.04867083	-11.92455296	2.14E-25	1.46E-23	46.99094112
208483_x_at	-1.719488038	2.815871976	-11.92429651	2.15E-25	1.46E-23	46.98911968
204334_at	2.075623497	6.605259292	11.92279349	2.17E-25	1.48E-23	46.97844463
205114_s_at	3.24584117	6.51162132	11.92163097	2.19E-25	1.49E-23	46.97018805
212936_at	-1.5306554	6.787233026	-11.91092095	2.36E-25	1.61E-23	46.89412966
239585_at	-1.294808644	4.837790174	-11.90742896	2.42E-25	1.64E-23	46.86933369
223158_s_at	1.896787871	6.221812164	11.89880854	2.58E-25	1.75E-23	46.80812768
224790_at	1.113007645	7.621070223	11.89174833	2.71E-25	1.83E-23	46.75800559
201300_s_at	1.167048329	12.7448165	11.88335615	2.88E-25	1.94E-23	46.69843498
218432_at	-1.159984287	8.799962024	-11.87761959	3.00E-25	2.02E-23	46.65771949
213428_s_at	2.299386682	10.68852592	11.87725342	3.01E-25	2.03E-23	46.65512075
214845_s_at	1.971823825	7.985433456	11.87369244	3.08E-25	2.08E-23	46.62984861
223894_s_at	-1.230274319	6.550052301	-11.87272771	3.11E-25	2.09E-23	46.62300219
225941_at	-1.591221128	6.150922518	-11.87247437	3.11E-25	2.09E-23	46.62120435
241925_x_at	-1.598599942	3.645520287	-11.87075214	3.15E-25	2.11E-23	46.60898253
204493_at	1.740007971	6.228383165	11.86681616	3.24E-25	2.17E-23	46.58105202
201091_s_at	1.106772149	10.75883084	11.86610036	3.26E-25	2.18E-23	46.57597279
239567_at	-1.300321962	5.811590972	-11.86390868	3.31E-25	2.21E-23	46.56042113
214459_x_at	1.040641617	13.00935609	11.86369101	3.31E-25	2.21E-23	46.55887663
232366_at	-1.389410194	4.330346734	-11.84755259	3.72E-25	2.48E-23	46.44437995
1570005_at	-2.660529243	4.072488115	-11.84194632	3.87E-25	2.58E-23	46.40461242
1570511_at	-1.383981304	5.476700407	-11.84108383	3.90E-25	2.59E-23	46.39849479
235849_at	-2.90573321	4.826080638	-11.84039403	3.91E-25	2.60E-23	46.39360212
230986_at	-2.067986951	6.926587372	-11.83678729	4.02E-25	2.66E-23	46.36802061
214919_s_at	-1.206723117	7.432869446	-11.83422454	4.09E-25	2.71E-23	46.3498448
204241_at	-1.624902055	6.179882805	-11.832973	4.13E-25	2.73E-23	46.34096873
224963_at	-2.157150164	7.549173685	-11.82946084	4.23E-25	2.79E-23	46.31606118
240188_at	-1.243521547	3.744296552	-11.82862313	4.26E-25	2.81E-23	46.3101205
211883_x_at	-2.902732931	6.027020813	-11.82645983	4.33E-25	2.84E-23	46.29477975
224950_at	1.96118784	8.44900618	11.82638986	4.33E-25	2.84E-23	46.2942836
225647_s_at	2.085488713	10.70213565	11.82338878	4.42E-25	2.90E-23	46.27300271
219476_at	-2.674442534	7.983480528	-11.8156252	4.67E-25	3.06E-23	46.21795555
204103_at	2.826766152	7.267177892	11.80768474	4.95E-25	3.24E-23	46.16166168
226406_at	-1.070657175	8.581646762	-11.80365667	5.09E-25	3.33E-23	46.13310757
202894_at	1.220002026	7.119271343	11.80017769	5.22E-25	3.41E-23	46.10844733
243690_at	-1.136677506	5.966979084	-11.79851103	5.28E-25	3.44E-23	46.09663404
226644_at	-1.137109213	4.16193826	-11.79288632	5.50E-25	3.58E-23	46.05676831
226722_at	1.650380661	6.35579457	11.77611078	6.20E-25	4.03E-23	45.93789256
214866_at	1.680690444	5.741166229	11.77596103	6.21E-25	4.03E-23	45.93683158
201649_at	1.773388971	9.8450787	11.76851382	6.55E-25	4.24E-23	45.88406978
204041_at	-2.652000376	4.97517989	-11.76273937	6.83E-25	4.41E-23	45.84316373
218552_at	-2.023360048	7.746060102	-11.76153996	6.88E-25	4.44E-23	45.83466762
211208_s_at	1.052588132	8.858565338	11.76021566	6.95E-25	4.48E-23	45.82528713
219109_at	-1.892707279	7.59693336	-11.75765907	7.08E-25	4.55E-23	45.80717838
1555501_s_at	1.501766436	7.297652221	11.75011851	7.47E-25	4.80E-23	45.75377202
224798_s_at	-1.244200905	5.471207112	-11.74826685	7.57E-25	4.86E-23	45.7406586
1556656_at	1.70983135	5.882641808	11.74665198	7.66E-25	4.91E-23	45.72922248
212344_at	3.120209962	7.624455561	11.74491832	7.75E-25	4.96E-23	45.7169455
238134_at	-1.127189639	3.572870773	-11.7445975	7.77E-25	4.97E-23	45.71467365
214909_s_at	-1.187149119	6.152364362	-11.74371778	7.82E-25	5.00E-23	45.708444
225898_at	1.761693724	6.487955886	11.73481327	8.33E-25	5.31E-23	45.64539341
209321_s_at	1.003445993	7.216720797	11.73114179	8.56E-25	5.45E-23	45.61939942
203744_at	1.731370332	7.614244136	11.7294034	8.66E-25	5.51E-23	45.60709225
242853_at	1.538763518	7.789779102	11.71845804	9.37E-25	5.94E-23	45.52961154
232136_s_at	-1.908402836	4.930655821	-11.71167401	9.83E-25	6.22E-23	45.48159578
233386_at	-1.227917109	4.13081649	-11.71163925	9.84E-25	6.22E-23	45.48134978
217497_at	1.447693059	6.246432466	11.7104811	9.92E-25	6.26E-23	45.47315325
201309_x_at	2.520336824	7.282489523	11.70691328	1.02E-24	6.42E-23	45.44790394
224609_at	-1.062014572	8.15646955	-11.70568242	1.03E-24	6.46E-23	45.43919355
209106_at	-1.277118422	7.624292415	-11.70555717	1.03E-24	6.46E-23	45.43830721
242029_at	1.829143547	5.491784853	11.70517664	1.03E-24	6.47E-23	45.43561435
226933_s_at	-1.900105097	3.333151567	-11.70473464	1.03E-24	6.49E-23	45.43248651
AFFX-HUMISGF3A/M97935_MB_at	2.473031868	8.12748916	11.70312508	1.05E-24	6.55E-23	45.42109671
229369_at	-1.219767524	3.318965828	-11.69717597	1.09E-24	6.82E-23	45.37900136
203585_at	-2.387918554	10.11622519	-11.69482005	1.11E-24	6.92E-23	45.36233234
220858_at	-1.294949666	3.347993488	-11.69259747	1.13E-24	7.03E-23	45.34660739
200757_s_at	1.394849469	9.095507446	11.69020075	1.15E-24	7.13E-23	45.32965107
223126_s_at	-1.654401507	6.290257185	-11.68909878	1.16E-24	7.18E-23	45.32185508
240432_x_at	1.690919315	7.186033677	11.68220156	1.21E-24	7.53E-23	45.27306364
214894_x_at	1.021182588	9.169974674	11.68159982	1.22E-24	7.56E-23	45.26880718
219201_s_at	1.468136005	6.153767745	11.67966689	1.24E-24	7.65E-23	45.25513465
243754_at	2.781585896	5.50702277	11.67620059	1.27E-24	7.84E-23	45.2306172
205660_at	3.650020556	5.633032002	11.67358215	1.29E-24	7.98E-23	45.21209767
202313_at	-1.077331829	9.650260337	-11.66991285	1.33E-24	8.18E-23	45.18614719
202089_s_at	1.498222849	9.465615706	11.66953903	1.33E-24	8.19E-23	45.18350355
201506_at	2.56858432	11.72630879	11.66819911	1.34E-24	8.25E-23	45.1740277
214734_at	-2.548397331	8.529268741	-11.66671943	1.36E-24	8.33E-23	45.16356373
214235_at	-3.216231232	6.227286522	-11.66136683	1.41E-24	8.64E-23	45.12571369
206658_at	-1.433698933	5.305136916	-11.66133312	1.41E-24	8.64E-23	45.12547532
208178_x_at	1.691969163	7.512635201	11.65552706	1.47E-24	8.99E-23	45.08442283
212335_at	1.015427758	8.610009394	11.65483628	1.48E-24	9.03E-23	45.07953888
217892_s_at	1.351716669	10.39372961	11.65453897	1.48E-24	9.04E-23	45.07743685
209107_x_at	-1.050724026	7.438877271	-11.64715912	1.56E-24	9.51E-23	45.02526388
221305_s_at	-3.681162037	4.450776791	-11.6468862	1.56E-24	9.52E-23	45.02333456
201601_x_at	1.735688953	11.03508268	11.64657487	1.57E-24	9.53E-23	45.0211337
1552777_a_at	-3.053623697	5.168485434	-11.64078902	1.63E-24	9.91E-23	44.98023507
219773_at	2.564593846	5.156873429	11.63219481	1.73E-24	1.05E-22	44.91949283
230734_x_at	-1.193578861	9.188824392	-11.62075281	1.88E-24	1.14E-22	44.83863775
211571_s_at	3.228966975	8.191049598	11.61488328	1.96E-24	1.19E-22	44.7971672
213689_x_at	1.483371311	7.706059609	11.61473472	1.97E-24	1.19E-22	44.79611765
221541_at	2.047721093	8.222102675	11.61205863	2.00E-24	1.21E-22	44.77721159
207279_s_at	-1.383096803	4.560679423	-11.60535692	2.10E-24	1.26E-22	44.72986933
206300_s_at	4.88308403	6.963400846	11.60388763	2.12E-24	1.27E-22	44.71949075
227272_at	-1.501404257	5.142313096	-11.60379851	2.12E-24	1.27E-22	44.71886122
210613_s_at	-2.07713096	6.084294846	-11.59586231	2.25E-24	1.35E-22	44.6628075
205382_s_at	-2.685307436	8.11087027	-11.59555491	2.25E-24	1.35E-22	44.66063648
1558837_a_at	1.441179588	6.791978328	11.57732546	2.57E-24	1.53E-22	44.53191325
228504_at	-1.650350872	3.526926206	-11.57605131	2.59E-24	1.55E-22	44.52291771
223623_at	-2.192072386	2.759773365	-11.57518476	2.61E-24	1.55E-22	44.51680005
210355_at	3.916576817	7.371539937	11.56078126	2.89E-24	1.72E-22	44.41512808
1554271_a_at	1.486080475	5.161091781	11.55985878	2.91E-24	1.73E-22	44.40861741
222625_s_at	1.243431647	5.666107923	11.54868889	3.15E-24	1.87E-22	44.32979141
1554899_s_at	2.003469203	7.847786589	11.53976242	3.35E-24	1.98E-22	44.26680924
232056_at	-4.072548683	8.744663806	-11.53851558	3.38E-24	2.00E-22	44.2580128
200644_at	2.105293236	9.134793423	11.53802385	3.40E-24	2.01E-22	44.25454376
1564308_a_at	-1.815155673	5.81136215	-11.53549793	3.46E-24	2.04E-22	44.23672425
215177_s_at	2.484325464	10.41768868	11.53548038	3.46E-24	2.04E-22	44.23660041
230479_at	-1.184464195	6.085753242	-11.53419862	3.49E-24	2.05E-22	44.22755837
201561_s_at	1.030554843	9.736131141	11.52285737	3.78E-24	2.22E-22	44.14756245
202769_at	-1.156179053	10.62218145	-11.51764227	3.93E-24	2.30E-22	44.11078336
231205_at	1.170326837	7.909326378	11.51728754	3.94E-24	2.30E-22	44.10828176
214168_s_at	-1.634153868	7.64296851	-11.51659435	3.96E-24	2.31E-22	44.10339345
213187_x_at	1.021812861	13.17298967	11.5149584	4.00E-24	2.34E-22	44.091857
1568765_at	3.628849628	6.552664135	11.51155821	4.10E-24	2.39E-22	44.06788071
241455_at	-2.307542531	6.335832462	-11.50794504	4.21E-24	2.45E-22	44.04240428
203789_s_at	3.174358213	8.391064969	11.49978777	4.46E-24	2.59E-22	43.98489403
205259_at	-1.963933103	3.533548251	-11.49353905	4.66E-24	2.71E-22	43.94084555
218871_x_at	1.315003786	8.575094253	11.49189972	4.72E-24	2.74E-22	43.92929044
202270_at	2.35630701	10.26260177	11.48431471	4.98E-24	2.88E-22	43.87583118
202087_s_at	1.582028208	9.206036211	11.48359385	5.00E-24	2.90E-22	43.87075097
227194_at	-4.81062112	6.845879692	-11.47840168	5.19E-24	3.00E-22	43.8341615
204067_at	-1.268952406	5.924125892	-11.47702996	5.24E-24	3.02E-22	43.82449557
235295_at	1.902943273	6.250545152	11.47373958	5.37E-24	3.09E-22	43.80131072
223318_s_at	-1.070630804	8.414275777	-11.47227962	5.42E-24	3.12E-22	43.79102388
220026_at	-5.183789737	8.033034276	-11.47027701	5.50E-24	3.16E-22	43.77691412
202638_s_at	2.693708594	6.104041608	11.46348463	5.77E-24	3.31E-22	43.72906125
1553072_at	-2.36018688	4.515677401	-11.46145576	5.86E-24	3.36E-22	43.71476893
227107_at	1.52160456	8.385492756	11.45775608	6.01E-24	3.44E-22	43.68870816
215239_x_at	-1.407488593	6.672651846	-11.45740875	6.03E-24	3.45E-22	43.68626164
218171_at	-1.068169128	9.983446726	-11.44832532	6.43E-24	3.67E-22	43.62228589
203066_at	1.388533093	8.697565133	11.44377338	6.64E-24	3.79E-22	43.59023035
209682_at	1.30671871	8.683196112	11.44113771	6.77E-24	3.86E-22	43.57167083
230866_at	-1.714757933	4.918220197	-11.43744793	6.95E-24	3.95E-22	43.54569032
222774_s_at	2.326218007	5.969486293	11.43660243	6.99E-24	3.97E-22	43.53973725
1570596_at	-4.41924668	5.16501057	-11.43573168	7.03E-24	3.99E-22	43.53360647
242075_at	-1.003430193	5.832958986	-11.4339275	7.13E-24	4.04E-22	43.52090396
209013_x_at	1.690071502	6.72370984	11.43140399	7.25E-24	4.11E-22	43.50313773
203044_at	1.146071006	9.958581742	11.42697734	7.49E-24	4.23E-22	43.47197499
216244_at	-2.937841635	7.162946184	-11.42633182	7.52E-24	4.25E-22	43.46743091
203124_s_at	-1.260791974	9.009697715	-11.4245413	7.62E-24	4.30E-22	43.454827
225303_at	1.949559726	5.743978397	11.4232718	7.69E-24	4.33E-22	43.44589091
203935_at	1.155269746	8.647185839	11.42320633	7.69E-24	4.33E-22	43.44543005
228221_at	-1.865678726	4.599467132	-11.41995018	7.87E-24	4.43E-22	43.42251097
211911_x_at	1.328763189	13.27334823	11.41935907	7.90E-24	4.44E-22	43.41835047
217875_s_at	2.027407775	5.452553838	11.41527133	8.14E-24	4.56E-22	43.38958045
222717_at	-1.885916976	6.243421476	-11.41254863	8.30E-24	4.64E-22	43.37041914
201417_at	1.524185301	9.927134566	11.41061305	8.41E-24	4.70E-22	43.35679788
220911_s_at	-1.860040203	4.187213422	-11.40496162	8.76E-24	4.88E-22	43.31703015
241607_at	-1.433850693	4.297892713	-11.40392687	8.82E-24	4.92E-22	43.3097494
227739_at	-1.320966783	6.520408295	-11.40371949	8.83E-24	4.92E-22	43.30829022
209360_s_at	1.296052099	8.376282805	11.39659383	9.29E-24	5.17E-22	43.25815646
229055_at	2.324100199	6.435658992	11.39232651	9.58E-24	5.32E-22	43.22813648
202730_s_at	-1.369767319	8.415193487	-11.39213656	9.59E-24	5.32E-22	43.2268003
227092_at	-1.275812816	5.681440291	-11.38699931	9.95E-24	5.51E-22	43.19066415
226106_at	-1.185812642	9.747542767	-11.38661834	9.97E-24	5.52E-22	43.18798452
209684_at	1.041812647	10.96550745	11.38105454	1.04E-23	5.73E-22	43.14885251
217519_at	1.918166376	5.128867062	11.38013905	1.04E-23	5.76E-22	43.142414
207480_s_at	-1.754019455	7.875384619	-11.37802481	1.06E-23	5.84E-22	43.12754536
202497_x_at	2.296451692	6.316918251	11.37539978	1.08E-23	5.95E-22	43.10908537
242304_at	-1.332399644	5.673156642	-11.37239624	1.10E-23	6.07E-22	43.08796484
203726_s_at	3.081778016	9.118917043	11.37168484	1.11E-23	6.09E-22	43.08296254
1555420_a_at	2.129976302	5.979126268	11.37161409	1.11E-23	6.09E-22	43.08246504
242794_at	-1.926935052	5.744774365	-11.36546231	1.16E-23	6.35E-22	43.0392112
231941_s_at	-3.316763043	5.889819941	-11.36270813	1.18E-23	6.47E-22	43.01984807
210249_s_at	-1.057604538	7.105637274	-11.35773247	1.22E-23	6.70E-22	42.98486972
201105_at	1.709689652	12.68431071	11.35183548	1.28E-23	6.97E-22	42.94341915
212353_at	3.194291926	8.197021129	11.35125966	1.28E-23	7.00E-22	42.93937189
212013_at	2.818290449	5.513751208	11.34731945	1.32E-23	7.19E-22	42.91167892
215138_s_at	-1.081677564	4.871998672	-11.34202132	1.37E-23	7.45E-22	42.87444565
204049_s_at	-1.029863952	9.64953259	-11.33701949	1.42E-23	7.70E-22	42.83929841
1558815_at	-1.511295365	3.498415269	-11.33488705	1.44E-23	7.81E-22	42.82431515
226013_at	-1.392947169	6.070596054	-11.33167877	1.47E-23	7.98E-22	42.80177397
242881_x_at	3.518685415	6.859403191	11.32906778	1.50E-23	8.13E-22	42.78343036
202952_s_at	3.241972821	5.13289652	11.32860863	1.51E-23	8.14E-22	42.78020471
208729_x_at	1.300248926	12.97145995	11.32748366	1.52E-23	8.20E-22	42.77230158
213056_at	-1.108796571	9.191820541	-11.32674774	1.53E-23	8.24E-22	42.7671317
205464_at	-2.637751378	4.462233647	-11.32652537	1.53E-23	8.24E-22	42.76556959
225664_at	2.415002646	11.34584464	11.32481188	1.55E-23	8.33E-22	42.75353258
241750_x_at	-1.416561019	3.654563285	-11.3150671	1.66E-23	8.92E-22	42.6850855
1554018_at	1.868052531	7.997088769	11.31431906	1.67E-23	8.96E-22	42.67983185
37590_g_at	-1.433151253	4.264977923	-11.31068646	1.71E-23	9.18E-22	42.65432052
221020_s_at	1.195089275	8.55869347	11.3085335	1.74E-23	9.32E-22	42.63920147
211833_s_at	1.034225839	6.373293035	11.30697777	1.76E-23	9.41E-22	42.6282769
240242_at	-3.049270838	5.252300909	-11.30572671	1.77E-23	9.49E-22	42.619492
223234_at	1.204612366	7.291720423	11.29850801	1.86E-23	9.97E-22	42.56880712
225478_at	1.234182912	7.905847843	11.2953681	1.91E-23	1.02E-21	42.54676319
1554006_a_at	-1.262076306	4.716112869	-11.2944386	1.92E-23	1.02E-21	42.54023784
221704_s_at	-1.23375601	8.202783986	-11.28908778	1.99E-23	1.06E-21	42.50267627
224937_at	1.366516983	9.828977094	11.28869457	2.00E-23	1.07E-21	42.49991619
232165_at	2.935244305	7.753328653	11.28268533	2.09E-23	1.11E-21	42.45773809
211474_s_at	-1.124974214	8.765046829	-11.28182522	2.10E-23	1.12E-21	42.45170156
212792_at	1.176327284	7.382934755	11.28128047	2.11E-23	1.12E-21	42.44787836
216005_at	3.237882483	6.105963157	11.28091458	2.11E-23	1.12E-21	42.44531049
238178_at	-1.331607553	3.85227504	-11.28009472	2.12E-23	1.13E-21	42.43955658
221039_s_at	1.294168089	6.892322304	11.27940149	2.13E-23	1.13E-21	42.43469153
242722_at	-2.749973278	8.996927505	-11.27895213	2.14E-23	1.13E-21	42.431538
213224_s_at	-1.119981351	8.018834233	-11.27776184	2.16E-23	1.14E-21	42.42318477
1553959_a_at	1.200587161	7.101098701	11.27772138	2.16E-23	1.14E-21	42.42290084
238066_at	-2.402072215	5.19570957	-11.27446502	2.21E-23	1.17E-21	42.40004959
202269_x_at	2.312795848	10.10412073	11.27290747	2.24E-23	1.18E-21	42.38912019
1555137_a_at	2.018590147	6.026713563	11.2704479	2.27E-23	1.20E-21	42.37186196
213668_s_at	2.112302359	6.243141908	11.26185783	2.42E-23	1.27E-21	42.3115947
204719_at	-3.67787171	6.42922939	-11.25823252	2.48E-23	1.30E-21	42.28616316
1555173_at	-1.955877974	5.060048911	-11.25716731	2.50E-23	1.31E-21	42.27869107
213358_at	1.872020827	6.811365425	11.25323228	2.57E-23	1.34E-21	42.25108978
229648_at	-1.525595767	6.510203155	-11.24653109	2.70E-23	1.41E-21	42.20409132
235705_at	1.432201771	7.300378701	11.24499489	2.72E-23	1.42E-21	42.19331817
202637_s_at	2.361029793	6.577037663	11.24435677	2.74E-23	1.43E-21	42.1888433
225940_at	-1.117792948	6.850531345	-11.24414995	2.74E-23	1.43E-21	42.18739297
203713_s_at	-1.392294559	6.269923513	-11.24382078	2.75E-23	1.43E-21	42.18508458
229887_at	-1.717736095	6.325284212	-11.24138471	2.80E-23	1.45E-21	42.16800206
205122_at	2.13576762	5.578740976	11.2334179	2.96E-23	1.53E-21	42.11214243
208502_s_at	-2.985802795	7.187447856	-11.22657443	3.10E-23	1.60E-21	42.0641669
226622_at	-3.491603342	6.425466083	-11.22540924	3.13E-23	1.62E-21	42.05599921
236383_at	-1.279394988	4.023042228	-11.22137657	3.22E-23	1.66E-21	42.02773262
205073_at	-2.362302648	4.856584961	-11.21802708	3.30E-23	1.70E-21	42.00425665
229400_at	3.143527103	5.93889506	11.21650116	3.33E-23	1.71E-21	41.99356234
212657_s_at	-2.286190796	12.09990871	-11.21410331	3.39E-23	1.74E-21	41.97675787
222126_at	-2.009402079	4.608127783	-11.21063965	3.48E-23	1.78E-21	41.95248567
213294_at	1.098644353	8.90584307	11.20727745	3.56E-23	1.82E-21	41.92892616
202770_s_at	-1.373787939	8.468691417	-11.20460315	3.63E-23	1.85E-21	41.91018816
218035_s_at	-1.676302366	9.043323575	-11.19929716	3.77E-23	1.92E-21	41.87301405
212944_at	1.110155923	8.291880696	11.19780375	3.81E-23	1.94E-21	41.86255194
1565598_at	-1.680952297	5.703428798	-11.19312307	3.93E-23	2.00E-21	41.82976346
209460_at	-1.905240334	5.871591071	-11.19132253	3.98E-23	2.02E-21	41.81715151
204620_s_at	2.728708285	9.753369201	11.19098977	3.99E-23	2.03E-21	41.81482069
214106_s_at	-1.45395147	6.609106395	-11.1864534	4.12E-23	2.09E-21	41.78304797
1554016_a_at	1.53389135	5.987810288	11.18428623	4.19E-23	2.12E-21	41.76787023
1555460_a_at	2.071072389	6.94882279	11.18289457	4.23E-23	2.14E-21	41.75812412
228128_x_at	2.218042572	6.71740211	11.18153862	4.27E-23	2.16E-21	41.74862848
208156_x_at	1.966786709	6.055774343	11.17400055	4.50E-23	2.27E-21	41.6958447
219410_at	2.938662757	9.944556989	11.17386331	4.51E-23	2.27E-21	41.69488381
237183_at	-2.124831881	3.939703874	-11.16935566	4.65E-23	2.34E-21	41.66332429
209459_s_at	-2.158776191	7.114007111	-11.16637067	4.75E-23	2.38E-21	41.64242717
202235_at	2.25518268	5.907517682	11.16506007	4.80E-23	2.40E-21	41.63325245
219386_s_at	2.251834181	6.330503779	11.16088491	4.94E-23	2.47E-21	41.60402651
225299_at	-2.148794453	5.865395578	-11.15724217	5.07E-23	2.53E-21	41.57852972
206874_s_at	-1.083774917	9.179489845	-11.15077596	5.31E-23	2.65E-21	41.5332757
219253_at	1.18734199	6.898944783	11.14853822	5.39E-23	2.69E-21	41.51761634
230192_at	-1.225562929	6.909381502	-11.14813688	5.41E-23	2.69E-21	41.51480795
227422_at	-1.222675583	7.41635452	-11.14445196	5.55E-23	2.75E-21	41.48902338
206359_at	1.418219703	6.640839217	11.1412605	5.68E-23	2.81E-21	41.46669349
202054_s_at	-1.747644197	9.16744251	-11.13934455	5.75E-23	2.85E-21	41.45328882
211799_x_at	1.340255707	11.30749115	11.13588283	5.90E-23	2.92E-21	41.42907082
209498_at	-3.789817353	6.856599029	-11.1286574	6.21E-23	3.07E-21	41.37852841
228889_at	-1.563176493	4.006400634	-11.1242312	6.40E-23	3.16E-21	41.34757091
218355_at	1.807549	6.373884094	11.11782524	6.70E-23	3.30E-21	41.30277229
204972_at	2.523636604	7.799541203	11.11419375	6.87E-23	3.38E-21	41.27737916
208767_s_at	1.614531383	9.517837431	11.11238463	6.96E-23	3.42E-21	41.26472974
224701_at	1.702154737	7.932778675	11.10638744	7.26E-23	3.56E-21	41.222801
212543_at	-1.352643922	10.56839266	-11.10605973	7.28E-23	3.57E-21	41.22050999
219087_at	3.240262688	9.807544954	11.10230495	7.48E-23	3.66E-21	41.19426202
201487_at	1.404307975	10.94165703	11.09382211	7.94E-23	3.88E-21	41.13497059
212659_s_at	-2.438060299	9.51703684	-11.09138978	8.08E-23	3.94E-21	41.11797185
205612_at	-2.461814331	4.719868574	-11.09077179	8.11E-23	3.96E-21	41.11365305
211776_s_at	-1.866299426	7.199653233	-11.08462917	8.47E-23	4.13E-21	41.07072911
237452_at	1.73305005	5.960249528	11.08249029	8.60E-23	4.19E-21	41.05578429
228256_s_at	-1.995061761	6.198830279	-11.07994101	8.76E-23	4.26E-21	41.03797292
234276_at	-1.87173151	4.585499055	-11.07924886	8.80E-23	4.27E-21	41.0331372
212354_at	2.977250959	8.486430331	11.07165533	9.28E-23	4.50E-21	40.9800897
232417_x_at	-1.786121532	5.177754119	-11.07024905	9.38E-23	4.54E-21	40.97026661
217788_s_at	1.234832881	8.424413418	11.06841968	9.50E-23	4.60E-21	40.95748868
212396_s_at	1.212693027	7.054383082	11.06352694	9.83E-23	4.75E-21	40.92331613
228993_s_at	-1.254192045	9.558722418	-11.05343597	1.06E-22	5.09E-21	40.85284986
243184_at	-1.448133669	7.806290407	-11.04816948	1.10E-22	5.28E-21	40.81608015
223906_s_at	-1.079490671	3.015160862	-11.04637002	1.11E-22	5.34E-21	40.80351762
223213_s_at	-1.179281743	7.651813301	-11.04275183	1.14E-22	5.46E-21	40.77825976
1569144_a_at	-3.964252214	8.136027138	-11.04267557	1.14E-22	5.46E-21	40.77772745
209906_at	1.715977971	7.678294795	11.0411646	1.15E-22	5.52E-21	40.7671803
221564_at	-1.043216491	7.118686684	-11.03334899	1.22E-22	5.82E-21	40.71263058
218986_s_at	2.192365909	9.373123045	11.02515758	1.29E-22	6.15E-21	40.65546879
209011_at	1.639731935	6.788850348	11.02485675	1.29E-22	6.16E-21	40.65336976
220751_s_at	-1.197311542	3.054379171	-11.01383294	1.40E-22	6.65E-21	40.57646096
226627_at	-1.038239901	3.48305676	-11.01316401	1.40E-22	6.68E-21	40.57179475
224596_at	1.03157511	10.86415619	11.01204284	1.41E-22	6.73E-21	40.56397406
214889_at	-1.174458521	3.199414454	-11.0069288	1.47E-22	6.96E-21	40.52830388
206884_s_at	-4.36146712	9.877075883	-11.00004634	1.54E-22	7.29E-21	40.48030602
208741_at	-1.114798602	6.224732236	-10.9965385	1.58E-22	7.47E-21	40.45584559
217973_at	-1.229343738	8.500464842	-10.99384703	1.61E-22	7.61E-21	40.43707918
219863_at	2.523096365	7.294315634	10.99345761	1.61E-22	7.62E-21	40.43436406
233770_at	1.638068499	4.860373365	10.99000711	1.65E-22	7.80E-21	40.41030729
211734_s_at	-2.94553397	6.575699482	-10.98894103	1.66E-22	7.85E-21	40.40287506
212797_at	-1.353598508	4.170581131	-10.98319772	1.73E-22	8.16E-21	40.36283842
208336_s_at	-1.314042016	9.753479755	-10.98262818	1.74E-22	8.19E-21	40.35886844
206976_s_at	1.412967166	9.834265982	10.97726843	1.81E-22	8.49E-21	40.32151117
236034_at	1.493504806	5.464153036	10.97256447	1.87E-22	8.77E-21	40.28872876
225698_at	-1.091632798	8.408279542	-10.97220051	1.87E-22	8.78E-21	40.28619243
232267_at	-1.385655541	3.207760149	-10.97024447	1.90E-22	8.89E-21	40.27256182
206554_x_at	-1.10621893	5.534367425	-10.96643235	1.95E-22	9.12E-21	40.24599895
202025_x_at	-1.026644034	6.244535114	-10.96536203	1.96E-22	9.19E-21	40.23854145
223463_at	1.237647773	7.827282239	10.96522288	1.97E-22	9.19E-21	40.23757195
202262_x_at	-1.500787651	5.481614364	-10.96461841	1.97E-22	9.22E-21	40.23336037
206875_s_at	-1.118220257	10.07584864	-10.96305477	2.00E-22	9.31E-21	40.2224661
226192_at	-1.552234755	2.848264798	-10.96280585	2.00E-22	9.32E-21	40.2207319
205428_s_at	-2.184003437	5.096462215	-10.96202755	2.01E-22	9.36E-21	40.21530946
206179_s_at	-1.192202502	3.447738921	-10.95750115	2.08E-22	9.66E-21	40.18377621
221731_x_at	2.792466377	9.882390723	10.95692485	2.08E-22	9.69E-21	40.17976164
228726_at	-2.039604426	9.863822474	-10.9555747	2.10E-22	9.77E-21	40.17035663
228084_at	-1.229678746	6.937412968	-10.95334305	2.14E-22	9.92E-21	40.15481181
232151_at	-2.221952332	4.482866039	-10.95302252	2.14E-22	9.93E-21	40.15257915
203695_s_at	2.639171776	8.19417452	10.95203421	2.16E-22	1.00E-20	40.14569527
219871_at	-1.798897096	3.623962495	-10.95106637	2.17E-22	1.01E-20	40.13895417
210130_s_at	-2.960334444	6.010620236	-10.94908002	2.20E-22	1.02E-20	40.12511949
238699_s_at	1.314522945	4.685706157	10.94781608	2.22E-22	1.03E-20	40.1163167
209373_at	-2.098849435	10.15976767	-10.94693679	2.24E-22	1.03E-20	40.110193
226625_at	-2.390616776	7.241318402	-10.9457919	2.25E-22	1.04E-20	40.10221969
244065_at	-1.728068894	4.146278516	-10.94344156	2.29E-22	1.06E-20	40.08585212
200920_s_at	1.254797103	12.24722639	10.93858737	2.37E-22	1.09E-20	40.05205094
239624_at	-2.907957332	5.316075767	-10.93768592	2.39E-22	1.10E-20	40.04577428
202786_at	-1.508615144	8.42815524	-10.93429699	2.44E-22	1.12E-20	40.02217909
201250_s_at	2.319057467	8.835252855	10.93079336	2.50E-22	1.15E-20	39.99778733
237836_at	-1.206541338	2.858829735	-10.91762501	2.75E-22	1.26E-20	39.90613038
1555497_a_at	-2.299920648	3.21369626	-10.91166088	2.87E-22	1.31E-20	39.86462762
222594_s_at	1.246841918	5.526460576	10.91165335	2.87E-22	1.31E-20	39.86457518
228776_at	1.863588168	6.699499387	10.91088213	2.88E-22	1.31E-20	39.85920897
244379_at	-1.321617092	3.601453281	-10.91081654	2.88E-22	1.31E-20	39.85875257
215537_x_at	-1.545808238	5.385343513	-10.91033647	2.89E-22	1.31E-20	39.85541222
206030_at	-1.4914997	2.518947242	-10.90888506	2.92E-22	1.33E-20	39.84531354
214632_at	1.696569928	4.527703703	10.90805983	2.94E-22	1.33E-20	39.83957184
207630_s_at	1.196663751	7.284266902	10.89773611	3.16E-22	1.43E-20	39.76775293
219281_at	-1.057914948	6.117364895	-10.89003991	3.34E-22	1.51E-20	39.71422503
228865_at	-2.284825918	8.070271892	-10.88937529	3.35E-22	1.51E-20	39.70960301
220945_x_at	-2.230733639	8.433463849	-10.88895737	3.36E-22	1.52E-20	39.70669671
221524_s_at	-2.170003231	7.991250815	-10.88818565	3.38E-22	1.52E-20	39.70133001
223383_at	-1.067695913	7.002806448	-10.88600868	3.43E-22	1.55E-20	39.68619156
235392_at	1.894649428	5.580555679	10.88596123	3.43E-22	1.55E-20	39.68586159
202807_s_at	-1.483219423	4.000983946	-10.88570398	3.44E-22	1.55E-20	39.68407276
204686_at	2.057555016	7.747085161	10.88468005	3.46E-22	1.56E-20	39.67695279
203968_s_at	1.853849672	5.65951048	10.8801208	3.58E-22	1.61E-20	39.64525194
210653_s_at	-1.65288185	4.277226967	-10.87885592	3.61E-22	1.62E-20	39.63645773
219454_at	2.520460097	7.254714592	10.87528323	3.70E-22	1.66E-20	39.61161989
204619_s_at	2.863178833	7.683145475	10.86785664	3.90E-22	1.74E-20	39.55999634
204140_at	2.093677708	6.074045255	10.86706079	3.92E-22	1.75E-20	39.55446487
223164_at	1.134441455	7.729253844	10.85683566	4.21E-22	1.88E-20	39.48340564
228707_at	-1.832578491	4.726819641	-10.85277579	4.33E-22	1.93E-20	39.45519683
227550_at	-1.919176777	4.097441527	-10.85015832	4.42E-22	1.97E-20	39.43701167
205248_at	-1.591504062	5.148533497	-10.84953972	4.43E-22	1.98E-20	39.43271408
201792_at	2.192446279	8.981827425	10.84818024	4.48E-22	1.99E-20	39.42326959
242979_at	2.056704654	5.017001439	10.84728337	4.51E-22	2.00E-20	39.41703909
1557918_s_at	2.627217482	5.975706906	10.84463689	4.59E-22	2.04E-20	39.39865499
201162_at	1.379034236	11.65349319	10.84235562	4.66E-22	2.07E-20	39.38280889
238778_at	-2.181135578	8.088879613	-10.8420384	4.67E-22	2.07E-20	39.38060546
242172_at	-1.788513277	4.920695371	-10.84045225	4.73E-22	2.09E-20	39.36958845
219554_at	-4.61105549	9.712709205	-10.8329239	4.98E-22	2.20E-20	39.31730432
1555250_a_at	-1.30508925	4.192714317	-10.83214025	5.01E-22	2.21E-20	39.31186252
225327_at	-1.34047563	9.480313567	-10.82987744	5.09E-22	2.25E-20	39.29614969
211905_s_at	2.091088099	5.39233953	10.82827667	5.15E-22	2.27E-20	39.28503454
209826_at	-1.4227656	5.97583033	-10.82631023	5.22E-22	2.30E-20	39.271381
229775_s_at	-1.129362216	2.638735145	-10.8229224	5.35E-22	2.35E-20	39.24786
229506_at	-1.733228224	4.595449792	-10.82006885	5.45E-22	2.40E-20	39.22805005
224602_at	-1.052930204	11.5796034	-10.81767294	5.55E-22	2.44E-20	39.21141819
226770_at	-1.567479334	6.543838381	-10.81739986	5.56E-22	2.44E-20	39.20952263
226594_at	-1.009859015	6.761352876	-10.81541917	5.63E-22	2.47E-20	39.19577403
213960_at	-1.022159664	2.505922272	-10.81456043	5.67E-22	2.48E-20	39.18981343
215223_s_at	1.858084386	9.931617816	10.81177217	5.78E-22	2.53E-20	39.17046088
219901_at	1.635430056	6.920725853	10.8091524	5.89E-22	2.57E-20	39.15227908
221646_s_at	-2.434458028	7.722007188	-10.79608766	6.45E-22	2.81E-20	39.06162529
1553686_at	-1.014039739	4.196541856	-10.79511093	6.50E-22	2.83E-20	39.05484921
242769_at	-1.944741453	4.150355726	-10.7949324	6.50E-22	2.83E-20	39.0536106
203812_at	-1.271192932	3.91467158	-10.79256664	6.61E-22	2.87E-20	39.03719887
226408_at	1.811608723	4.325518163	10.79181683	6.65E-22	2.89E-20	39.0319975
218677_at	-2.019833872	10.74202666	-10.79171764	6.65E-22	2.89E-20	39.03130941
200756_x_at	1.633153219	7.920312026	10.79146642	6.66E-22	2.89E-20	39.02956677
214953_s_at	1.606791539	10.0234844	10.79122206	6.68E-22	2.89E-20	39.02787168
225864_at	-1.505379773	9.017484213	-10.78849044	6.81E-22	2.95E-20	39.00892386
215780_s_at	1.069294496	9.93912823	10.78703773	6.88E-22	2.97E-20	38.99884766
48031_r_at	-1.062762566	5.556144173	-10.78674946	6.89E-22	2.98E-20	38.99684829
213125_at	2.209754255	7.464847121	10.78316093	7.06E-22	3.05E-20	38.97195964
220330_s_at	2.313841652	8.114031771	10.78302213	7.07E-22	3.05E-20	38.97099706
210895_s_at	2.283807438	6.280253223	10.78146967	7.15E-22	3.08E-20	38.9602306
203823_at	1.392362941	7.240595549	10.78109614	7.17E-22	3.09E-20	38.95764021
204731_at	-2.53356958	6.082626834	-10.7810466	7.17E-22	3.09E-20	38.95729666
224898_at	-1.096187333	7.487145266	-10.77849818	7.30E-22	3.14E-20	38.93962422
208964_s_at	1.818028182	6.016123258	10.77184921	7.65E-22	3.28E-20	38.89352158
204800_s_at	-1.061020837	4.409623867	-10.77064666	7.71E-22	3.30E-20	38.88518416
AFFX-HUMISGF3A/M97935_5_at	2.219338476	6.426271323	10.7706312	7.71E-22	3.30E-20	38.88507698
227080_at	1.82172221	4.651740283	10.76841817	7.83E-22	3.35E-20	38.86973454
1569433_at	-1.567295032	3.436976869	-10.7679114	7.86E-22	3.36E-20	38.86622138
218909_at	1.008352744	6.559646318	10.76454613	8.05E-22	3.44E-20	38.84289279
242323_at	-1.021955014	7.548793833	-10.75392251	8.67E-22	3.70E-20	38.7692618
204069_at	-2.136342093	7.15875127	-10.75374943	8.68E-22	3.70E-20	38.76806236
224753_at	1.646588268	5.543534248	10.74425078	9.28E-22	3.95E-20	38.70224636
212717_at	-1.159586423	8.373916122	-10.7436155	9.32E-22	3.96E-20	38.69784516
203870_at	-1.267076694	7.190373009	-10.73331263	1.00E-21	4.25E-20	38.62647685
209667_at	-1.885228025	9.567424742	-10.73131408	1.02E-21	4.31E-20	38.61263518
201315_x_at	1.20249292	11.30123172	10.73045091	1.02E-21	4.33E-20	38.6066572
204232_at	1.726963447	8.273031206	10.72812842	1.04E-21	4.40E-20	38.59057316
205185_at	-4.344911622	10.20102423	-10.72633812	1.05E-21	4.45E-20	38.57817546
225021_at	1.209722969	6.759529789	10.71567805	1.13E-21	4.78E-20	38.50436754
208636_at	1.535390891	11.21288279	10.71529401	1.14E-21	4.79E-20	38.50170894
218854_at	1.314818866	9.738867367	10.71473341	1.14E-21	4.81E-20	38.49782816
209072_at	-1.231661119	2.472225446	-10.71361531	1.15E-21	4.84E-20	38.49008806
202733_at	1.648233391	9.055315708	10.71300446	1.15E-21	4.86E-20	38.4858596
220090_at	-6.986201103	8.761979534	-10.7126817	1.16E-21	4.86E-20	38.48362539
224461_s_at	-1.946622287	5.482116741	-10.70739217	1.20E-21	5.04E-20	38.44701276
206710_s_at	-1.894794486	7.361259517	-10.70565542	1.22E-21	5.10E-20	38.4349926
213509_x_at	-1.747006812	8.82070464	-10.70368702	1.23E-21	5.16E-20	38.42136987
200885_at	1.167882524	8.930741005	10.70252738	1.24E-21	5.20E-20	38.41334471
238654_at	-3.799002913	7.300323584	-10.70096224	1.26E-21	5.25E-20	38.40251366
224975_at	-1.348608086	8.468175691	-10.70046876	1.26E-21	5.27E-20	38.39909884
228278_at	-1.278785076	5.726488479	-10.69863812	1.28E-21	5.33E-20	38.38643129
201087_at	1.566336423	6.563448579	10.69737009	1.29E-21	5.37E-20	38.37765721
229544_at	-1.759617497	5.316009975	-10.69552837	1.30E-21	5.44E-20	38.36491405
209294_x_at	1.580763917	4.899301142	10.69526667	1.31E-21	5.44E-20	38.36310331
211529_x_at	1.077248532	11.28181288	10.6933072	1.33E-21	5.51E-20	38.34954627
202731_at	-1.348870537	8.95227051	-10.69230899	1.33E-21	5.54E-20	38.3426402
219622_at	1.642674415	5.56668867	10.68657729	1.39E-21	5.75E-20	38.30298923
203510_at	2.042683715	9.395542373	10.68495673	1.41E-21	5.82E-20	38.29177962
226117_at	-1.382619404	8.330803416	-10.6832044	1.42E-21	5.88E-20	38.27965905
226197_at	-1.706882819	2.957265643	-10.67740318	1.48E-21	6.12E-20	38.23953719
207691_x_at	1.572316859	6.365877574	10.67567401	1.50E-21	6.19E-20	38.22757936
216950_s_at	2.509761747	4.737950378	10.67409779	1.52E-21	6.25E-20	38.21667967
215062_at	1.731208115	4.35194342	10.67106011	1.55E-21	6.37E-20	38.19567526
225301_s_at	-1.887310839	8.55958054	-10.6638663	1.63E-21	6.69E-20	38.14593968
216693_x_at	1.515178203	7.334417211	10.66176089	1.65E-21	6.78E-20	38.1313855
223533_at	1.606781528	6.402415086	10.65832369	1.69E-21	6.93E-20	38.10762672
202661_at	-1.211917401	4.016442665	-10.65770471	1.70E-21	6.96E-20	38.10334844
231879_at	2.798560667	7.343389685	10.65580102	1.72E-21	7.04E-20	38.09019087
224657_at	1.641693834	9.148587145	10.65374741	1.75E-21	7.14E-20	38.07599788
228108_at	-2.395327433	5.723932887	-10.65028186	1.79E-21	7.31E-20	38.05204854
201911_s_at	1.86421912	6.471083839	10.64740828	1.83E-21	7.44E-20	38.03219182
223078_s_at	-1.455654666	7.661038983	-10.64510499	1.86E-21	7.56E-20	38.01627704
203961_at	-2.633670138	7.948258816	-10.63675837	1.97E-21	8.00E-20	37.95861378
213811_x_at	1.02980687	7.554168178	10.62756461	2.10E-21	8.52E-20	37.89511359
226907_at	2.287302522	8.358972317	10.62550636	2.13E-21	8.64E-20	37.88089973
225150_s_at	1.722427758	6.716581803	10.62399115	2.15E-21	8.73E-20	37.87043652
222368_at	-1.762505382	6.258555574	-10.62280291	2.17E-21	8.79E-20	37.86223149
225636_at	1.096284634	10.03135951	10.622429	2.17E-21	8.80E-20	37.85964962
202458_at	2.238314961	8.716322946	10.62176752	2.18E-21	8.84E-20	37.85508215
229521_at	1.872202017	5.892858598	10.61647904	2.27E-21	9.15E-20	37.81856861
201859_at	1.518102254	12.17376588	10.6053941	2.45E-21	9.88E-20	37.74205187
227419_x_at	-1.880852772	5.121412677	-10.60420846	2.47E-21	9.95E-20	37.73386913
239673_at	-1.598425286	3.593782079	-10.59912094	2.56E-21	1.03E-19	37.69876037
244663_at	-1.412062296	5.954059522	-10.59687713	2.60E-21	1.04E-19	37.68327749
209243_s_at	-2.289041185	3.826064314	-10.59335366	2.66E-21	1.07E-19	37.6589667
200771_at	1.188118344	9.712341158	10.59285413	2.67E-21	1.07E-19	37.65552033
1555638_a_at	2.162344259	6.436556546	10.58965254	2.73E-21	1.09E-19	37.63343278
212091_s_at	2.343027187	7.029057684	10.58150175	2.89E-21	1.16E-19	37.57721018
219479_at	1.56057047	5.817504776	10.57397652	3.05E-21	1.22E-19	37.52531424
1559361_at	-2.005405816	4.054700986	-10.57329567	3.06E-21	1.22E-19	37.52061942
204469_at	2.297399649	9.125980568	10.57099544	3.11E-21	1.24E-19	37.50475901
208892_s_at	1.565749889	8.908926076	10.56998885	3.14E-21	1.25E-19	37.49781868
228013_at	-1.251232795	6.262951971	-10.56938051	3.15E-21	1.25E-19	37.49362442
235651_at	-2.062569689	8.968726492	-10.56464171	3.25E-21	1.29E-19	37.46095438
202201_at	-1.216556657	9.322453197	-10.56322669	3.29E-21	1.30E-19	37.45119992
213240_s_at	-6.924429039	9.546576179	-10.56021519	3.36E-21	1.33E-19	37.43044135
219235_s_at	-1.527062673	6.346044429	-10.55654699	3.44E-21	1.36E-19	37.4051585
218644_at	2.473281431	8.0541165	10.55280916	3.53E-21	1.40E-19	37.37939843
206364_at	1.574661837	7.169687433	10.5486898	3.64E-21	1.44E-19	37.35101222
221477_s_at	1.379355571	9.777690477	10.54546852	3.72E-21	1.47E-19	37.32881699
202145_at	1.786621381	8.778569079	10.54435057	3.75E-21	1.48E-19	37.32111457
209763_at	-3.615389914	5.823513444	-10.54386522	3.76E-21	1.48E-19	37.31777071
1559360_at	-1.170186256	2.660791394	-10.53962064	3.87E-21	1.52E-19	37.28852925
202422_s_at	1.377588807	6.147157127	10.53813216	3.91E-21	1.54E-19	37.27827578
201667_at	1.72292281	13.28748913	10.53554884	3.99E-21	1.57E-19	37.26048147
201185_at	2.147923425	8.935043663	10.53528624	3.99E-21	1.57E-19	37.25867267
201060_x_at	1.11157151	9.700257851	10.52989359	4.15E-21	1.63E-19	37.22153186
213572_s_at	-1.871719453	11.29377498	-10.51713664	4.53E-21	1.77E-19	37.13369408
225227_at	1.128901251	9.931421559	10.51480148	4.60E-21	1.80E-19	37.11761893
200602_at	1.093281187	10.87359581	10.50556386	4.91E-21	1.92E-19	37.05403818
205681_at	2.960392486	7.400201667	10.50536056	4.92E-21	1.92E-19	37.05263913
223822_at	-2.723862722	4.927310183	-10.50174685	5.04E-21	1.96E-19	37.0277715
207655_s_at	-2.370346157	8.773753212	-10.50003301	5.10E-21	1.99E-19	37.01597871
213797_at	3.691860706	6.562486705	10.48362416	5.72E-21	2.22E-19	36.90310072
1559051_s_at	1.972090788	4.661462503	10.47990914	5.87E-21	2.28E-19	36.87755236
226218_at	2.705634656	8.709839215	10.47833858	5.93E-21	2.30E-19	36.86675245
225439_at	1.180312255	8.382009229	10.47685428	6.00E-21	2.33E-19	36.85654606
202450_s_at	1.863744775	9.749237158	10.4760011	6.03E-21	2.34E-19	36.85067962
202820_at	1.059169913	10.72227719	10.47521214	6.06E-21	2.35E-19	36.8452549
228538_at	-1.379867799	2.846843641	-10.47410277	6.11E-21	2.37E-19	36.83762733
229964_at	-1.780152111	3.158789864	-10.47209305	6.20E-21	2.40E-19	36.82380998
1556427_s_at	-1.867025952	3.532198978	-10.47155148	6.22E-21	2.41E-19	36.82008668
204030_s_at	1.911487532	7.996392288	10.47006186	6.29E-21	2.43E-19	36.8098458
208613_s_at	1.333163123	7.772202785	10.46945008	6.31E-21	2.44E-19	36.80564009
223079_s_at	1.685814986	6.824099027	10.4664302	6.45E-21	2.48E-19	36.78488073
1553768_a_at	2.357487058	6.256525498	10.4647446	6.52E-21	2.51E-19	36.77329434
212681_at	-1.771599158	7.283333126	-10.46333103	6.59E-21	2.53E-19	36.76357828
1557418_at	1.456716095	6.207296958	10.45915913	6.78E-21	2.60E-19	36.73490546
222344_at	1.912272711	6.060928195	10.45886835	6.79E-21	2.61E-19	36.73290712
220974_x_at	1.109718674	7.268948058	10.45645187	6.91E-21	2.65E-19	36.7163008
1564307_a_at	-3.496573778	9.164191767	-10.45634656	6.91E-21	2.65E-19	36.71557706
235305_s_at	-1.773842692	6.372691998	-10.44838792	7.31E-21	2.80E-19	36.66089308
231773_at	-2.824599228	4.677596069	-10.44696569	7.38E-21	2.82E-19	36.65112228
228617_at	1.925404149	9.423967862	10.44202073	7.64E-21	2.92E-19	36.61715331
202053_s_at	-1.424415661	9.895467602	-10.43656426	7.93E-21	3.02E-19	36.57967649
225506_at	-1.187994501	7.823412294	-10.43582029	7.97E-21	3.04E-19	36.57456713
205725_at	-3.051155233	3.047100941	-10.43494699	8.02E-21	3.05E-19	36.56856968
243276_at	-1.922148479	6.438685701	-10.43036261	8.28E-21	3.15E-19	36.53708894
222619_at	1.384938351	7.499303056	10.42551671	8.57E-21	3.25E-19	36.50381709
211048_s_at	1.070980694	9.176900807	10.41484803	9.22E-21	3.50E-19	36.43058334
1553333_at	-2.264763676	4.282267017	-10.41145997	9.44E-21	3.58E-19	36.40733136
225841_at	1.794195942	5.778159978	10.41092982	9.48E-21	3.59E-19	36.40369326
215103_at	-2.934625064	5.675452374	-10.40777287	9.69E-21	3.67E-19	36.38202986
210797_s_at	2.955313154	6.429618249	10.40331395	9.99E-21	3.78E-19	36.35143582
1566163_at	-1.261623663	3.840358123	-10.4009916	1.02E-20	3.83E-19	36.3355031
232595_at	-1.046726209	4.244180155	-10.39780094	1.04E-20	3.91E-19	36.31361504
208876_s_at	1.094101338	7.679120094	10.39607029	1.05E-20	3.96E-19	36.3017436
208498_s_at	-2.81516637	6.148853772	-10.39367437	1.07E-20	4.01E-19	36.28530985
222333_at	-1.498453089	6.519790184	-10.39176234	1.08E-20	4.07E-19	36.27219589
211597_s_at	-3.133442888	11.65018607	-10.38453143	1.14E-20	4.27E-19	36.22260871
203442_x_at	-1.010650745	6.979543314	-10.38086298	1.17E-20	4.38E-19	36.19745592
225300_at	1.327213497	7.114838601	10.37686208	1.20E-20	4.50E-19	36.17002689
203083_at	2.446614949	9.542995538	10.3764574	1.20E-20	4.51E-19	36.16725264
202052_s_at	1.747610132	9.000118789	10.37492839	1.22E-20	4.55E-19	36.15677121
203967_at	2.035144744	5.036228366	10.37376046	1.23E-20	4.58E-19	36.14876535
212268_at	-1.914964251	11.68963357	-10.37219108	1.24E-20	4.63E-19	36.13800807
209825_s_at	1.181080545	7.601865316	10.36784375	1.28E-20	4.77E-19	36.10821212
223344_s_at	1.865127229	7.404383222	10.36479732	1.31E-20	4.87E-19	36.08733477
204199_at	-1.923242279	4.182869259	-10.36120675	1.34E-20	4.98E-19	36.06273086
224927_at	1.341818565	7.98773155	10.36119506	1.34E-20	4.98E-19	36.06265081
208820_at	1.001021873	9.380755439	10.35695305	1.38E-20	5.13E-19	36.03358653
204875_s_at	-1.471144484	7.357745561	-10.35453251	1.40E-20	5.21E-19	36.01700388
204567_s_at	1.33873697	7.72119521	10.35292637	1.42E-20	5.26E-19	36.00600119
1553505_at	-3.270299023	5.100424054	-10.35014054	1.44E-20	5.36E-19	35.98691845
221875_x_at	1.249654043	11.51758301	10.34910457	1.46E-20	5.40E-19	35.97982256
216915_s_at	1.559050673	7.249749655	10.34812414	1.46E-20	5.43E-19	35.97310732
224374_s_at	1.65844737	5.721519988	10.34446715	1.50E-20	5.57E-19	35.94806127
238617_at	2.293268635	5.066991883	10.34439393	1.50E-20	5.57E-19	35.94755985
203962_s_at	-2.466695732	7.949622225	-10.34012423	1.55E-20	5.72E-19	35.91832112
201416_at	1.54404341	6.931045769	10.33709953	1.58E-20	5.84E-19	35.89761052
208875_s_at	1.38218401	6.90661147	10.33635529	1.59E-20	5.86E-19	35.89251489
239809_at	1.905603578	5.118254758	10.33556744	1.60E-20	5.89E-19	35.8871208
225963_at	1.308954788	5.631516973	10.33431728	1.61E-20	5.94E-19	35.87856174
1555756_a_at	2.298027239	7.115341951	10.33390468	1.62E-20	5.94E-19	35.87573699
202660_at	-1.357889855	8.145252793	-10.33150903	1.64E-20	6.04E-19	35.8593366
205355_at	-1.259881377	5.544505463	-10.326095	1.71E-20	6.26E-19	35.8222772
208637_x_at	1.689891633	9.310550941	10.3249256	1.72E-20	6.30E-19	35.8142734
241726_at	-3.299359554	5.234476693	-10.32359051	1.74E-20	6.36E-19	35.80513593
229839_at	-3.099134074	5.346611563	-10.31941394	1.79E-20	6.54E-19	35.7765536
214022_s_at	1.55085605	10.97852716	10.31197101	1.88E-20	6.88E-19	35.7256272
229225_at	1.800980871	5.511841867	10.30828687	1.93E-20	7.05E-19	35.7004238
204222_s_at	1.792021506	8.390451023	10.30724411	1.94E-20	7.10E-19	35.6932908
228376_at	-1.884118925	7.358193001	-10.30555285	1.97E-20	7.17E-19	35.68172213
207124_s_at	1.515510873	6.333670716	10.30320056	2.00E-20	7.28E-19	35.66563291
238451_at	-2.201811006	5.911254629	-10.30291892	2.00E-20	7.29E-19	35.66370666
244172_at	-1.962340809	5.726424592	-10.30194173	2.02E-20	7.34E-19	35.65702328
205796_at	1.875561222	4.966040941	10.30065137	2.03E-20	7.39E-19	35.6481983
205119_s_at	2.487830865	6.552910403	10.29691617	2.09E-20	7.58E-19	35.62265481
223069_s_at	1.045300891	5.885904788	10.29437228	2.13E-20	7.71E-19	35.60525993
218847_at	1.902351732	7.953147868	10.29109484	2.17E-20	7.88E-19	35.58285115
202192_s_at	-1.656603542	6.267724005	-10.28314835	2.30E-20	8.30E-19	35.52852841
211549_s_at	-2.211136714	5.003743908	-10.28306364	2.30E-20	8.30E-19	35.5279494
221881_s_at	1.835762443	7.116041775	10.28141302	2.32E-20	8.39E-19	35.51666741
204806_x_at	1.208182865	10.80758407	10.28008053	2.35E-20	8.47E-19	35.50756027
203650_at	1.725672609	7.538129793	10.27900164	2.36E-20	8.52E-19	35.50018672
1560916_a_at	1.388198379	5.261887768	10.27891625	2.36E-20	8.52E-19	35.49960315
206558_at	-3.303180109	4.434627195	-10.27826806	2.38E-20	8.56E-19	35.49517325
205542_at	1.595756232	8.509948739	10.2773112	2.39E-20	8.61E-19	35.48863407
1555841_at	1.188507722	7.580851539	10.276574	2.40E-20	8.64E-19	35.48359616
206004_at	-5.666648139	9.006441083	-10.27307973	2.46E-20	8.85E-19	35.45971846
201163_s_at	1.033777555	12.81180265	10.27168094	2.49E-20	8.93E-19	35.45016074
61734_at	2.089564557	6.808106208	10.26663503	2.57E-20	9.24E-19	35.41568636
227198_at	-2.28705044	4.13498426	-10.2642175	2.62E-20	9.39E-19	35.39917146
219787_s_at	1.482514952	8.910287394	10.25920848	2.71E-20	9.70E-19	35.36495729
210220_at	1.549814243	4.951571023	10.25734481	2.74E-20	9.82E-19	35.35222885
205694_at	-3.048315791	3.23539794	-10.25241645	2.84E-20	1.01E-18	35.31857303
218711_s_at	-1.466424276	4.229220782	-10.25158073	2.86E-20	1.02E-18	35.31286642
210764_s_at	2.733694515	8.271124907	10.25057234	2.88E-20	1.03E-18	35.30598094
218834_s_at	1.371774915	6.27263253	10.2485291	2.92E-20	1.04E-18	35.29203002
200919_at	1.037719556	8.248900458	10.24819014	2.92E-20	1.04E-18	35.28971574
224774_s_at	1.727179028	6.760366513	10.24707017	2.95E-20	1.05E-18	35.28206924
202954_at	1.447167711	9.091638544	10.24631605	2.96E-20	1.05E-18	35.27692068
230104_s_at	-2.287621091	5.930521654	-10.24352261	3.02E-20	1.07E-18	35.25785042
243491_at	-1.000416799	3.648849646	-10.23869836	3.12E-20	1.11E-18	35.22492019
241815_at	-1.284380205	5.218169486	-10.23706686	3.16E-20	1.12E-18	35.21378476
222496_s_at	-1.503870169	8.333419971	-10.23703311	3.16E-20	1.12E-18	35.21355444
204442_x_at	-1.234118611	6.245841548	-10.2322215	3.26E-20	1.16E-18	35.18071737
228852_at	-1.103740714	6.073204346	-10.23178526	3.27E-20	1.16E-18	35.17774048
216470_x_at	-1.850957972	4.623171225	-10.22964751	3.32E-20	1.17E-18	35.16315313
64942_at	1.650900371	5.830687329	10.22580713	3.41E-20	1.20E-18	35.13695019
227807_at	1.747915291	5.690513869	10.22377489	3.46E-20	1.22E-18	35.12308552
219508_at	-3.337542447	5.45282132	-10.22334807	3.47E-20	1.22E-18	35.12017372
213338_at	2.198388634	5.541132073	10.2217821	3.51E-20	1.24E-18	35.10949089
201243_s_at	-1.23208958	11.42113603	-10.22115342	3.52E-20	1.24E-18	35.10520224
201069_at	2.111797599	9.638112042	10.21806238	3.60E-20	1.27E-18	35.08411761
224941_at	2.021343291	6.980995934	10.21332789	3.72E-20	1.31E-18	35.05182675
219681_s_at	-1.839689609	8.975714065	-10.2090629	3.83E-20	1.34E-18	35.02274237
201389_at	1.945380661	8.22628919	10.20750996	3.87E-20	1.36E-18	35.01215334
213657_s_at	-1.49409643	5.069883828	-10.20630359	3.90E-20	1.37E-18	35.00392784
214598_at	-2.33282602	3.452597972	-10.20197084	4.02E-20	1.41E-18	34.97438818
225325_at	-1.314451765	9.058979558	-10.19612995	4.19E-20	1.46E-18	34.93457309
235458_at	1.840135956	5.07365029	10.19497228	4.22E-20	1.47E-18	34.92668255
221280_s_at	-1.230032148	3.694500927	-10.19357478	4.26E-20	1.49E-18	34.9171578
227782_at	-2.271441375	6.858205154	-10.19192316	4.31E-20	1.50E-18	34.90590168
215428_at	-1.414802092	6.023728737	-10.18386635	4.56E-20	1.59E-18	34.85100159
1556551_s_at	1.726594394	7.004539902	10.18281008	4.59E-20	1.60E-18	34.84380517
202191_s_at	-1.777196987	7.359514874	-10.1825865	4.60E-20	1.60E-18	34.84228192
208813_at	-1.165173276	8.343265891	-10.18028393	4.67E-20	1.62E-18	34.82659524
204575_s_at	1.953428033	5.925433115	10.17812926	4.74E-20	1.64E-18	34.81191727
226867_at	-1.006787739	8.77276501	-10.17548009	4.83E-20	1.67E-18	34.79387216
220289_s_at	-2.176472812	6.960231313	-10.17506497	4.84E-20	1.67E-18	34.79104466
226997_at	2.489375363	6.513921692	10.16864209	5.06E-20	1.75E-18	34.74730155
208837_at	-1.274008821	9.677087962	-10.16751259	5.10E-20	1.76E-18	34.73961004
204211_x_at	1.171168624	8.436261355	10.16427577	5.22E-20	1.80E-18	34.71757003
243509_at	1.929259762	5.773076582	10.1619037	5.30E-20	1.83E-18	34.70141976
204122_at	1.498952923	8.629682369	10.16027306	5.36E-20	1.85E-18	34.69031823
219529_at	-3.164973571	9.562288757	-10.15878877	5.42E-20	1.86E-18	34.68021358
208891_at	1.474695092	9.618853301	10.15793887	5.45E-20	1.87E-18	34.67442796
205364_at	-1.167412237	3.327245083	-10.15691897	5.49E-20	1.89E-18	34.66748529
231867_at	3.324089145	7.769949188	10.15306995	5.63E-20	1.94E-18	34.64128616
205412_at	-1.154012818	8.192259686	-10.15221651	5.67E-20	1.95E-18	34.63547751
223279_s_at	-1.108633856	7.086619439	-10.14674051	5.89E-20	2.02E-18	34.59821099
217436_x_at	1.060555991	10.96154541	10.13709085	6.29E-20	2.15E-18	34.5325575
242245_at	-1.268168784	3.664615869	-10.13271945	6.48E-20	2.22E-18	34.50282278
201118_at	-1.841714618	10.13250091	-10.1291718	6.64E-20	2.27E-18	34.47869448
227998_at	-1.235877226	12.30089181	-10.12881834	6.66E-20	2.27E-18	34.47629067
242196_at	-1.442334194	4.916962514	-10.12816456	6.69E-20	2.28E-18	34.47184454
225415_at	1.058866577	9.922643287	10.1266849	6.76E-20	2.30E-18	34.46178228
222043_at	-2.726863726	6.729913479	-10.12242197	6.96E-20	2.36E-18	34.4327955
213658_at	-1.359493009	3.807487781	-10.12239271	6.96E-20	2.36E-18	34.43259651
214830_at	1.30924646	6.46460358	10.12062525	7.04E-20	2.39E-18	34.42057951
1554679_a_at	1.775633902	9.098402875	10.11825148	7.16E-20	2.43E-18	34.40444128
227143_s_at	1.346940015	6.686026331	10.10900648	7.63E-20	2.58E-18	34.34160091
244665_at	1.608021266	6.805045521	10.10781306	7.69E-20	2.60E-18	34.33349038
1556773_at	4.742795016	6.683596022	10.10722962	7.72E-20	2.61E-18	34.32952541
221698_s_at	1.76599066	8.383966084	10.10556766	7.81E-20	2.64E-18	34.3182315
219633_at	1.522275639	7.26460909	10.1054701	7.82E-20	2.64E-18	34.31756856
209012_at	1.332951099	6.822749603	10.0933347	8.50E-20	2.86E-18	34.23512128
221561_at	1.664814658	6.633380521	10.09303995	8.51E-20	2.86E-18	34.23311923
213419_at	2.322995647	4.121029687	10.09101969	8.63E-20	2.90E-18	34.21939714
205891_at	2.137468648	6.668620206	10.08860501	8.78E-20	2.95E-18	34.20299729
213391_at	1.119264657	7.399541492	10.08033473	9.29E-20	3.12E-18	34.14683806
218060_s_at	1.091260232	5.760344525	10.07707683	9.50E-20	3.19E-18	34.12471976
220800_s_at	-1.365304891	7.537367017	-10.07609639	9.57E-20	3.20E-18	34.11806385
239066_at	-2.339235367	4.198515525	-10.07400296	9.70E-20	3.25E-18	34.10385304
229307_at	1.341424408	7.161046295	10.06617546	1.02E-19	3.42E-18	34.0507268
225100_at	1.517365252	7.488598857	10.06593517	1.03E-19	3.43E-18	34.04909613
202662_s_at	-1.191978891	6.574066002	-10.06217345	1.05E-19	3.51E-18	34.02357014
205290_s_at	2.716816388	5.596344295	10.06106766	1.06E-19	3.53E-18	34.01606719
223119_s_at	-1.021305803	5.104768571	-10.0602618	1.07E-19	3.55E-18	34.0105995
227862_at	-2.470466224	7.510791103	-10.05725739	1.09E-19	3.62E-18	33.9902161
203379_at	1.092022917	6.530032558	10.05247655	1.12E-19	3.74E-18	33.95778492
219296_at	-1.232983937	8.605190345	-10.04597622	1.18E-19	3.91E-18	33.91369807
209389_x_at	-1.186647531	11.58666353	-10.04550903	1.18E-19	3.92E-18	33.91052986
204639_at	1.62688407	7.602524871	10.04350816	1.20E-19	3.97E-18	33.89696172
225655_at	1.648640624	7.848835022	10.04226972	1.21E-19	4.00E-18	33.8885641
214433_s_at	-2.270283705	5.200230156	-10.04165973	1.21E-19	4.01E-18	33.8844281
214511_x_at	2.439925275	4.489834943	10.04086635	1.22E-19	4.03E-18	33.87904863
238846_at	-1.841855048	5.253604419	-10.03792653	1.24E-19	4.11E-18	33.85911688
223233_s_at	-1.469088166	4.520994381	-10.03713563	1.25E-19	4.12E-18	33.85375496
209087_x_at	1.259836798	7.819240302	10.03689879	1.25E-19	4.13E-18	33.85214937
205145_s_at	-1.172022917	4.18817914	-10.03528617	1.27E-19	4.17E-18	33.84121714
1555486_a_at	1.176854417	5.516237169	10.03504406	1.27E-19	4.18E-18	33.83957589
218795_at	-1.501713699	5.61851848	-10.03269008	1.29E-19	4.24E-18	33.82361916
202729_s_at	1.798672386	9.244343856	10.02485756	1.36E-19	4.47E-18	33.77053483
227134_at	-1.616717563	8.709629944	-10.02045333	1.40E-19	4.59E-18	33.74069186
209925_at	-1.875754749	4.812381543	-10.00801762	1.53E-19	4.99E-18	33.65645262
210078_s_at	-1.39696247	4.917916289	-10.00543434	1.55E-19	5.07E-18	33.63895819
212400_at	-1.108280438	8.14000004	-10.00487608	1.56E-19	5.09E-18	33.63517771
210505_at	-3.878946759	7.43018304	-10.00473048	1.56E-19	5.09E-18	33.6341918
206094_x_at	-3.522404245	7.522512305	-9.999213014	1.62E-19	5.28E-18	33.59683268
202953_at	1.932934545	8.610431083	9.997442067	1.64E-19	5.34E-18	33.58484304
220750_s_at	1.513719139	6.680998425	9.996850235	1.65E-19	5.36E-18	33.58083638
238028_at	-2.050288011	7.821260711	-9.992147731	1.70E-19	5.53E-18	33.54900385
206539_s_at	-2.175577933	5.670146484	-9.99030759	1.72E-19	5.59E-18	33.53654887
238742_x_at	-1.157760065	4.867689736	-9.990013662	1.73E-19	5.60E-18	33.5345595
200965_s_at	-1.570652065	10.90516426	-9.988379693	1.75E-19	5.65E-18	33.52350078
1559391_s_at	-1.116226801	8.112616251	-9.984023836	1.80E-19	5.81E-18	33.49402345
207620_s_at	1.23146379	6.225160164	9.981781191	1.83E-19	5.90E-18	33.4788486
218113_at	1.444792616	6.671654636	9.980165097	1.85E-19	5.96E-18	33.46791405
222155_s_at	1.636129624	5.8877753	9.979017654	1.86E-19	6.00E-18	33.4601508
205337_at	-2.303114682	3.034455707	-9.975566698	1.91E-19	6.14E-18	33.43680456
1553395_a_at	-1.027513334	3.014144989	-9.973468519	1.93E-19	6.23E-18	33.42261147
201858_s_at	1.866768418	10.73636624	9.971000395	1.97E-19	6.33E-18	33.40591724
208025_s_at	3.782864435	5.296697708	9.96984079	1.98E-19	6.38E-18	33.39807426
235276_at	2.168942323	6.983326098	9.966374215	2.03E-19	6.53E-18	33.37463003
226553_at	-2.736825708	5.150731212	-9.964482055	2.06E-19	6.61E-18	33.36183469
222680_s_at	1.72825431	6.776785033	9.960897796	2.11E-19	6.77E-18	33.33759926
203642_s_at	-1.368705704	9.190163402	-9.95918836	2.13E-19	6.84E-18	33.32604177
205392_s_at	-2.579745082	5.851525972	-9.957731484	2.15E-19	6.90E-18	33.31619241
203915_at	4.031628445	8.644959388	9.956508481	2.17E-19	6.95E-18	33.30792456
1559477_s_at	-2.035941774	5.536242059	-9.955805319	2.18E-19	6.98E-18	33.30317115
228974_at	-1.247903173	3.46945158	-9.955026475	2.19E-19	7.02E-18	33.29790626
227032_at	-1.353775205	6.066043391	-9.945144415	2.35E-19	7.48E-18	33.23111757
211070_x_at	-1.08045273	12.26954713	-9.94507072	2.35E-19	7.48E-18	33.23061958
219210_s_at	1.288333975	5.080218328	9.944908471	2.35E-19	7.49E-18	33.22952321
210405_x_at	1.560108309	4.439327426	9.944841406	2.35E-19	7.49E-18	33.22907003
207008_at	-1.958722471	6.682799838	-9.942817661	2.38E-19	7.58E-18	33.21539546
236703_at	-1.216296456	4.999759404	-9.941394529	2.41E-19	7.65E-18	33.20577986
229764_at	-3.176627773	7.556433164	-9.939397075	2.44E-19	7.74E-18	33.19228461
208978_at	-1.671957251	7.914587203	-9.937883868	2.47E-19	7.82E-18	33.18206168
222892_s_at	-2.079105167	9.57076583	-9.93659808	2.49E-19	7.88E-18	33.17337559
209774_x_at	2.584686377	7.867515004	9.934902739	2.52E-19	7.96E-18	33.1619234
218174_s_at	-1.310147243	6.903001067	-9.927324312	2.65E-19	8.38E-18	33.11073895
208740_at	-1.152667733	7.424192878	-9.920694351	2.77E-19	8.75E-18	33.06597191
203724_s_at	-1.195756341	4.099733761	-9.920626831	2.77E-19	8.75E-18	33.06551605
224339_s_at	-2.169816586	3.889097888	-9.918515165	2.81E-19	8.88E-18	33.05125989
223666_at	1.598867821	5.318345044	9.916633382	2.85E-19	8.99E-18	33.03855661
203918_at	-1.224691516	6.027738252	-9.913859245	2.91E-19	9.15E-18	33.01983094
205916_at	3.695273632	13.45215909	9.912243378	2.94E-19	9.24E-18	33.00892457
227725_at	-3.186512096	6.56376653	-9.912031421	2.94E-19	9.25E-18	33.00749401
219689_at	-1.53562384	3.965189425	-9.909505142	2.99E-19	9.40E-18	32.99044417
222912_at	-1.13863909	4.268763546	-9.909360618	3.00E-19	9.41E-18	32.98946883
243626_at	-1.199226613	3.699654159	-9.907038357	3.04E-19	9.55E-18	32.97379738
201188_s_at	1.083866152	7.990066262	9.905999147	3.07E-19	9.61E-18	32.96678484
236534_at	-3.068579242	7.144547477	-9.904280868	3.10E-19	9.72E-18	32.95519057
209545_s_at	1.105124135	6.635403481	9.902361121	3.14E-19	9.84E-18	32.94223773
244476_at	-1.346193674	5.775293864	-9.901884238	3.15E-19	9.87E-18	32.93902027
207375_s_at	1.442822961	6.27539579	9.90014139	3.19E-19	9.98E-18	32.92726199
216243_s_at	-2.413161278	10.3493451	-9.899294492	3.21E-19	1.00E-17	32.92154858
229513_at	-1.888518134	7.35737951	-9.895435921	3.30E-19	1.03E-17	32.89551984
202728_s_at	2.287623719	7.091944159	9.891012778	3.40E-19	1.06E-17	32.86568719
213992_at	3.175130829	5.104875129	9.889429314	3.43E-19	1.07E-17	32.85500842
227238_at	-3.047712832	7.038708685	-9.888604908	3.45E-19	1.07E-17	32.84944893
209427_at	1.70375893	6.794643914	9.884194887	3.56E-19	1.10E-17	32.81971221
1563881_at	-1.025545712	4.21419152	-9.878285516	3.70E-19	1.15E-17	32.77987295
221523_s_at	-2.240372758	6.152313796	-9.876524238	3.75E-19	1.16E-17	32.7680006
224970_at	-1.48813406	8.239078992	-9.875959458	3.76E-19	1.17E-17	32.76419372
219026_s_at	-1.382274567	5.425777771	-9.870654668	3.90E-19	1.21E-17	32.7284408
209466_x_at	-2.648726714	7.731765975	-9.870497229	3.91E-19	1.21E-17	32.72737981
208864_s_at	-1.087695762	13.56237436	-9.869867032	3.92E-19	1.21E-17	32.72313293
219558_at	1.614967338	6.398750967	9.868541138	3.96E-19	1.22E-17	32.7141981
206173_x_at	1.451623264	5.466957375	9.868186308	3.97E-19	1.23E-17	32.71180708
243584_at	-1.565097754	2.980206931	-9.866484704	4.02E-19	1.24E-17	32.70034123
219597_s_at	-2.254135153	9.002759168	-9.864000785	4.08E-19	1.26E-17	32.68360523
203857_s_at	1.148894055	7.739976869	9.863402924	4.10E-19	1.26E-17	32.67957723
201289_at	2.413741287	9.577647408	9.861026785	4.17E-19	1.28E-17	32.66356922
225575_at	-2.391302266	6.454879827	-9.860412584	4.18E-19	1.29E-17	32.65943159
205242_at	4.309485183	8.728965537	9.858635695	4.24E-19	1.30E-17	32.64746191
211148_s_at	1.691778842	5.874232122	9.85367039	4.38E-19	1.35E-17	32.61401824
227814_at	1.001166641	5.914261973	9.84850492	4.54E-19	1.39E-17	32.5792329
206201_s_at	-2.116089778	4.96266224	-9.846538644	4.60E-19	1.41E-17	32.56599334
217226_s_at	1.093565498	7.711452863	9.845730363	4.63E-19	1.42E-17	32.56055121
214660_at	1.381052884	4.86408625	9.842129935	4.74E-19	1.45E-17	32.53631163
236388_at	-1.181629325	6.978905527	-9.842081745	4.74E-19	1.45E-17	32.53598722
231403_at	1.193712978	7.197783763	9.840839578	4.78E-19	1.46E-17	32.5276252
201189_s_at	1.025836852	8.840093588	9.837467808	4.89E-19	1.49E-17	32.50492908
212969_x_at	-1.00956253	6.790978631	-9.836684675	4.92E-19	1.50E-17	32.49965805
236931_at	-1.033217607	7.652984596	-9.833405957	5.03E-19	1.53E-17	32.47759167
1554795_a_at	1.744172875	5.662074778	9.824999738	5.33E-19	1.62E-17	32.42102859
218489_s_at	-1.11735303	4.029944158	-9.824323498	5.35E-19	1.62E-17	32.41647914
235513_at	-1.214217721	5.418765634	-9.823127053	5.40E-19	1.64E-17	32.40843025
228891_at	-1.085724513	3.320336537	-9.822962018	5.40E-19	1.64E-17	32.40732003
213333_at	-1.073061422	5.129364493	-9.8189551	5.55E-19	1.68E-17	32.38036694
224901_at	1.70908178	7.424674239	9.817338568	5.61E-19	1.70E-17	32.36949426
226615_at	1.338259451	5.446393525	9.817298683	5.61E-19	1.70E-17	32.369226
221902_at	1.675743516	5.695703125	9.81406558	5.74E-19	1.74E-17	32.34748239
222434_at	1.220474432	6.334251452	9.810747762	5.87E-19	1.77E-17	32.32517178
207704_s_at	-1.149552326	3.58277576	-9.809844231	5.91E-19	1.78E-17	32.3190965
205120_s_at	1.50196808	7.030981845	9.808698041	5.95E-19	1.80E-17	32.31138987
202273_at	1.446340304	7.444274962	9.808409144	5.96E-19	1.80E-17	32.30944747
201418_s_at	1.468818251	6.769026057	9.80728026	6.01E-19	1.81E-17	32.30185761
228481_at	3.799813925	6.159033446	9.805239597	6.09E-19	1.84E-17	32.28813839
222457_s_at	1.450633488	9.467661801	9.805178042	6.10E-19	1.84E-17	32.28772458
226041_at	1.270138339	5.703183943	9.805025098	6.10E-19	1.84E-17	32.2866964
202826_at	-1.304402235	9.479986528	-9.804604782	6.12E-19	1.84E-17	32.2838708
204532_x_at	-3.320102058	7.602418759	-9.795843814	6.50E-19	1.95E-17	32.22498489
1555461_at	-1.240095479	5.775446288	-9.791237733	6.70E-19	2.01E-17	32.19403344
205943_at	3.468481302	5.277968842	9.791091226	6.71E-19	2.01E-17	32.19304905
229450_at	2.546378901	9.772904953	9.783388799	7.07E-19	2.12E-17	32.14130346
219725_at	2.053657183	5.600471484	9.782916388	7.09E-19	2.12E-17	32.13813025
218700_s_at	1.436743766	7.288921902	9.781274136	7.17E-19	2.14E-17	32.12709961
221951_at	-1.014941147	6.425196075	-9.78025321	7.22E-19	2.16E-17	32.12024262
230440_at	1.470019096	6.449110385	9.765793809	7.97E-19	2.38E-17	32.02315559
213353_at	-1.040023212	7.075386941	-9.764793112	8.02E-19	2.39E-17	32.01643844
213085_s_at	-1.425913484	6.55350572	-9.763983818	8.07E-19	2.40E-17	32.01100625
209288_s_at	1.621690127	7.980866243	9.760408204	8.26E-19	2.46E-17	31.98700788
205042_at	-1.567401204	7.111259389	-9.75403206	8.63E-19	2.57E-17	31.94422138
213905_x_at	2.017475339	8.396830846	9.7523658	8.73E-19	2.59E-17	31.93304182
209668_x_at	-1.892097391	8.363018954	-9.750972304	8.81E-19	2.62E-17	31.9236929
227562_at	-1.021737738	6.558880177	-9.748311063	8.97E-19	2.66E-17	31.9058401
224396_s_at	3.194912592	6.699848725	9.745731637	9.13E-19	2.71E-17	31.88853788
205977_s_at	-1.380463379	6.639070804	-9.745064063	9.17E-19	2.72E-17	31.88406022
240436_at	-1.477260955	3.615465337	-9.744111654	9.23E-19	2.73E-17	31.87767228
213159_at	1.119300583	5.501080705	9.737663664	9.64E-19	2.85E-17	31.83443082
214091_s_at	-2.184192806	9.114480948	-9.737376943	9.66E-19	2.85E-17	31.83250827
207463_x_at	-3.130457587	7.194521972	-9.736696422	9.71E-19	2.86E-17	31.82794524
243158_at	-1.140251053	6.654422806	-9.7354679	9.79E-19	2.89E-17	31.81970806
218170_at	-1.05855402	8.515764368	-9.734264285	9.87E-19	2.91E-17	31.81163826
225624_at	-1.057990846	7.220811143	-9.731811102	1.00E-18	2.95E-17	31.79519173
217100_s_at	1.245177287	7.203023322	9.727234746	1.04E-18	3.04E-17	31.76451528
200838_at	1.034292332	12.52213545	9.723332473	1.06E-18	3.12E-17	31.73836166
210480_s_at	-1.414970381	7.262999862	-9.717600724	1.11E-18	3.24E-17	31.6999538
227874_at	-1.557218481	4.319978754	-9.716671768	1.11E-18	3.26E-17	31.69372977
201266_at	1.480705141	8.625461452	9.712004227	1.15E-18	3.36E-17	31.66246051
209834_at	1.270374183	5.506025119	9.711640516	1.15E-18	3.37E-17	31.66002413
207206_s_at	-3.083572604	5.878671122	-9.70977301	1.17E-18	3.41E-17	31.64751492
232375_at	1.938493867	7.038701556	9.708383215	1.18E-18	3.44E-17	31.63820617
207126_x_at	-3.592457051	7.572414002	-9.704221384	1.21E-18	3.53E-17	31.61033353
223065_s_at	1.201803384	8.008937435	9.70133764	1.23E-18	3.60E-17	31.59102316
239965_at	-1.201795956	4.600265296	-9.696779822	1.27E-18	3.71E-17	31.56050715
240861_at	-1.627535257	4.937520895	-9.695939462	1.28E-18	3.73E-17	31.55488127
202580_x_at	1.663624148	5.250411147	9.694255666	1.29E-18	3.77E-17	31.54360947
65630_at	-1.095354623	5.951149146	-9.693438281	1.30E-18	3.79E-17	31.53813794
223468_s_at	-1.731948165	6.266485739	-9.690572775	1.33E-18	3.86E-17	31.51895779
209652_s_at	1.811784668	6.078498601	9.68829265	1.35E-18	3.92E-17	31.50369739
1553678_a_at	1.299140812	10.77463933	9.68644352	1.36E-18	3.97E-17	31.49132255
213421_x_at	-2.963232788	7.735406371	-9.68389885	1.39E-18	4.03E-17	31.47429447
226368_at	2.035825971	6.074867106	9.680856338	1.42E-18	4.11E-17	31.45393722
37892_at	4.766742394	6.182081493	9.677550565	1.45E-18	4.20E-17	31.43182127
218338_at	-1.261927872	5.64169925	-9.675397163	1.47E-18	4.26E-17	31.41741634
227103_s_at	1.351397366	4.905714828	9.670423142	1.52E-18	4.40E-17	31.38414789
213386_at	-1.650090102	3.431637723	-9.669592452	1.53E-18	4.42E-17	31.37859251
226613_at	-1.894856132	3.767813582	-9.665755136	1.57E-18	4.54E-17	31.35293216
225743_at	-1.012509349	5.988438188	-9.664798909	1.58E-18	4.56E-17	31.34653842
204588_s_at	1.588795514	6.591090178	9.663677893	1.59E-18	4.59E-17	31.33904313
205672_at	-1.041242465	7.684662366	-9.660665957	1.63E-18	4.68E-17	31.31890652
244455_at	-1.340992873	3.755411021	-9.65701067	1.67E-18	4.80E-17	31.29447195
203123_s_at	-1.070058588	8.721125394	-9.656376457	1.67E-18	4.81E-17	31.29023277
235252_at	-1.17360955	7.120868079	-9.655590315	1.68E-18	4.84E-17	31.28497822
202695_s_at	1.522579114	5.85744014	9.652737598	1.71E-18	4.93E-17	31.26591214
213006_at	1.462541148	4.919380185	9.649603517	1.75E-18	5.03E-17	31.24496805
216836_s_at	-1.201709682	8.301509128	-9.648105172	1.77E-18	5.08E-17	31.23495601
243729_at	-1.470222887	4.361349771	-9.646840846	1.78E-18	5.11E-17	31.22650815
227641_at	-1.937959358	5.781001654	-9.645060459	1.81E-18	5.17E-17	31.21461285
208241_at	2.140285758	5.151676319	9.643153147	1.83E-18	5.24E-17	31.20187046
205466_s_at	-2.164997537	7.668748979	-9.640911827	1.86E-18	5.31E-17	31.18689786
220753_s_at	-1.209242935	5.625624782	-9.63506537	1.93E-18	5.51E-17	31.14784831
229821_at	-1.260166743	4.570612022	-9.634960507	1.93E-18	5.52E-17	31.147148
233280_at	-1.838623642	4.523739675	-9.633020116	1.96E-18	5.58E-17	31.13418985
220253_s_at	1.919449049	5.683124775	9.631683538	1.98E-18	5.63E-17	31.12526461
209474_s_at	1.38531945	6.554179893	9.629555837	2.01E-18	5.70E-17	31.11105749
210544_s_at	-1.585471016	7.11088905	-9.61945901	2.15E-18	6.10E-17	31.0436553
223246_s_at	-1.358501778	5.792725302	-9.618124969	2.17E-18	6.15E-17	31.03475185
214104_at	1.383403086	6.237528476	9.618064186	2.17E-18	6.15E-17	31.03434619
214560_at	1.76917198	5.156902721	9.617824141	2.17E-18	6.16E-17	31.03274417
232878_at	-1.075633869	4.171448066	-9.616450084	2.19E-18	6.21E-17	31.02357425
214508_x_at	1.330379482	5.418669826	9.614848941	2.22E-18	6.27E-17	31.0128895
218717_s_at	3.133996021	7.323035275	9.612727594	2.25E-18	6.35E-17	30.99873436
204007_at	1.927472085	6.612677108	9.61267769	2.25E-18	6.35E-17	30.99840139
203913_s_at	-2.741173436	6.858472816	-9.610984909	2.27E-18	6.42E-17	30.98710684
201348_at	-2.256587333	9.608260891	-9.610066557	2.29E-18	6.46E-17	30.98097975
202012_s_at	1.213831445	7.938322125	9.604017779	2.38E-18	6.72E-17	30.94062898
224189_x_at	-2.068076062	7.822131549	-9.597704366	2.49E-18	7.01E-17	30.89852337
229553_at	1.621744021	7.141600557	9.596671934	2.50E-18	7.05E-17	30.89163886
221588_x_at	-1.323156259	6.901869769	-9.596316444	2.51E-18	7.07E-17	30.88926843
225078_at	-1.356427229	9.778319521	-9.59617827	2.51E-18	7.07E-17	30.88834709
213693_s_at	-2.549982252	8.103543872	-9.591927362	2.59E-18	7.26E-17	30.86000461
232360_at	-1.853777325	7.509153008	-9.591740092	2.59E-18	7.26E-17	30.85875611
228457_at	-1.379039292	5.813060154	-9.587695857	2.66E-18	7.46E-17	30.83179634
222545_s_at	-1.271747744	6.019475878	-9.58735183	2.67E-18	7.48E-17	30.82950318
227241_at	-3.104197886	5.265274632	-9.587236494	2.67E-18	7.48E-17	30.8287344
230609_at	-1.513712308	5.476730997	-9.585308021	2.70E-18	7.57E-17	30.81588056
211432_s_at	-1.484657929	5.361050615	-9.584929781	2.71E-18	7.58E-17	30.8133596
227809_at	-1.18976988	4.992101478	-9.584003227	2.73E-18	7.63E-17	30.8071843
208633_s_at	1.024087751	8.722048671	9.582448188	2.76E-18	7.70E-17	30.79682079
205180_s_at	1.508523912	5.52579972	9.582038891	2.76E-18	7.72E-17	30.79409316
201521_s_at	1.002057537	7.314174223	9.581966815	2.77E-18	7.72E-17	30.79361283
233571_x_at	-1.022547693	9.766868641	-9.574578201	2.91E-18	8.11E-17	30.74438157
224772_at	1.231534078	7.265010725	9.563590543	3.13E-18	8.72E-17	30.67119685
207847_s_at	-2.794187905	7.307276705	-9.561778884	3.17E-18	8.82E-17	30.65913321
1566140_at	-2.795473908	6.784159582	-9.558287632	3.25E-18	9.02E-17	30.63588789
205289_at	2.135834069	7.404433571	9.555171893	3.31E-18	9.21E-17	30.61514559
207821_s_at	1.126061044	8.024023715	9.546299553	3.52E-18	9.76E-17	30.55609461
201614_s_at	1.122806548	8.345973383	9.542831747	3.60E-18	9.99E-17	30.53302005
226396_at	-1.030184794	5.930435768	-9.541853832	3.63E-18	1.01E-16	30.52651365
204019_s_at	-1.22584386	10.25617455	-9.541656874	3.63E-18	1.01E-16	30.52520326
239017_at	-1.371146685	4.576488673	-9.540831764	3.65E-18	1.01E-16	30.51971378
236889_at	-1.187873994	7.35579585	-9.539107067	3.69E-18	1.02E-16	30.50823993
209772_s_at	-1.883239974	11.13958339	-9.53574807	3.78E-18	1.04E-16	30.48589594
211737_x_at	-3.019617869	7.908276633	-9.535205629	3.79E-18	1.05E-16	30.48228792
202007_at	1.869705816	8.368514616	9.531162262	3.90E-18	1.08E-16	30.45539624
214624_at	-2.177202197	2.760968535	-9.529565484	3.94E-18	1.09E-16	30.4447776
218943_s_at	2.328507349	7.208192213	9.527814692	3.98E-18	1.10E-16	30.43313557
230003_at	-1.893975579	6.018670369	-9.527745932	3.99E-18	1.10E-16	30.43267836
209465_x_at	-2.908441079	7.024998229	-9.526838841	4.01E-18	1.10E-16	30.42664694
236279_at	-1.490137695	5.456188058	-9.525331743	4.05E-18	1.11E-16	30.41662645
210785_s_at	1.734302183	6.187933249	9.524801967	4.07E-18	1.12E-16	30.41310419
234970_at	-1.519134755	7.096234846	-9.522973643	4.12E-18	1.13E-16	30.40094903
201261_x_at	1.847622436	8.14477047	9.520825124	4.18E-18	1.15E-16	30.3866663
205577_at	-3.34445004	3.271748534	-9.517867243	4.26E-18	1.17E-16	30.36700525
1558152_at	1.561086325	6.248761274	9.515983086	4.31E-18	1.18E-16	30.3544825
202506_at	1.118604645	9.364252607	9.512793854	4.41E-18	1.21E-16	30.33328803
225079_at	-1.256367856	9.856114517	-9.512694621	4.41E-18	1.21E-16	30.33262861
32094_at	1.236354921	5.243558691	9.512131876	4.43E-18	1.21E-16	30.32888912
206245_s_at	1.035472185	10.47987419	9.508428781	4.54E-18	1.24E-16	30.3042839
200923_at	1.124474862	10.25886253	9.506535688	4.60E-18	1.25E-16	30.29170671
202693_s_at	1.29077996	9.990077838	9.505508304	4.63E-18	1.26E-16	30.28488147
244457_at	-1.157401252	7.241959424	-9.505085531	4.64E-18	1.26E-16	30.28207294
209156_s_at	2.150691686	10.17629371	9.499525462	4.82E-18	1.31E-16	30.24514134
225067_at	-1.415029973	6.118434187	-9.498972959	4.84E-18	1.31E-16	30.24147192
235492_at	1.585828284	5.386718212	9.498431554	4.86E-18	1.32E-16	30.23787629
215440_s_at	-1.86253049	7.447994465	-9.498343038	4.86E-18	1.32E-16	30.23728844
208965_s_at	1.163011962	10.66604111	9.497653744	4.88E-18	1.32E-16	30.23271077
226702_at	2.526284565	8.914548038	9.494923639	4.97E-18	1.35E-16	30.21458118
221510_s_at	1.303271563	9.472101156	9.493171903	5.03E-18	1.36E-16	30.20294966
228485_s_at	1.266209852	5.81723037	9.493170757	5.03E-18	1.36E-16	30.20294205
232361_s_at	-2.020308483	7.548833807	-9.492528356	5.05E-18	1.37E-16	30.19867672
212942_s_at	1.973096973	6.678464807	9.490547672	5.12E-18	1.39E-16	30.18552636
225990_at	-1.619506275	7.608365811	-9.489639681	5.15E-18	1.39E-16	30.1794983
223454_at	1.37362077	6.845550457	9.489288833	5.16E-18	1.40E-16	30.17716912
223392_s_at	1.898322008	5.602830127	9.485971006	5.28E-18	1.43E-16	30.15514468
203766_s_at	-1.554285177	3.522764115	-9.483243875	5.38E-18	1.45E-16	30.1370437
1553105_s_at	2.569366901	7.127205981	9.483167609	5.38E-18	1.45E-16	30.13653752
214169_at	-1.508351179	3.829062075	-9.477928794	5.57E-18	1.50E-16	30.10177149
225645_at	-1.884867568	11.65390535	-9.476323284	5.63E-18	1.52E-16	30.09111847
206569_at	3.392226836	5.412714932	9.475382889	5.67E-18	1.53E-16	30.08487902
217591_at	1.329535841	8.650329876	9.475294768	5.67E-18	1.53E-16	30.08429436
205798_at	2.552660367	8.936249486	9.472465927	5.78E-18	1.55E-16	30.06552676
217428_s_at	3.552212753	6.318222771	9.458571765	6.35E-18	1.70E-16	29.97338017
202833_s_at	2.333390467	7.596161329	9.456558995	6.43E-18	1.72E-16	29.96003589
204975_at	-1.311511456	9.856139272	-9.453268056	6.58E-18	1.76E-16	29.93822006
1555929_s_at	-1.834815413	4.575274994	-9.45289117	6.59E-18	1.76E-16	29.93572186
229114_at	-1.229922412	6.918973324	-9.452449109	6.61E-18	1.77E-16	29.93279169
202790_at	-2.393513827	8.270819461	-9.452041628	6.63E-18	1.77E-16	29.93009077
227417_at	-1.288400004	3.141436358	-9.449310301	6.75E-18	1.80E-16	29.9119879
218400_at	1.781900601	8.508604733	9.441828357	7.10E-18	1.89E-16	29.86240932
215125_s_at	-3.9454361	7.099183362	-9.437832046	7.29E-18	1.94E-16	29.83593451
221589_s_at	-1.474357348	6.929203062	-9.437214426	7.33E-18	1.95E-16	29.8318433
224907_s_at	-1.220545245	5.485191182	-9.436514201	7.36E-18	1.95E-16	29.82720502
223599_at	-1.455758789	5.93524108	-9.436424651	7.36E-18	1.95E-16	29.82661186
222218_s_at	1.152525958	5.89012554	9.432510215	7.56E-18	2.00E-16	29.80068539
239979_at	1.935334634	7.467814986	9.431796084	7.60E-18	2.01E-16	29.79595595
209526_s_at	1.4588823	7.400742481	9.430606934	7.66E-18	2.03E-16	29.78808096
209589_s_at	1.481351811	4.254694701	9.42202623	8.11E-18	2.14E-16	29.73126821
225353_s_at	1.590509582	9.635564384	9.421940137	8.12E-18	2.14E-16	29.73069829
227660_at	1.607323368	3.848547921	9.42175889	8.13E-18	2.15E-16	29.72949848
208083_s_at	2.820343376	6.015500936	9.416842551	8.40E-18	2.21E-16	29.69695724
219973_at	1.958759255	4.706878413	9.415800421	8.46E-18	2.23E-16	29.69006027
206307_s_at	1.831770075	4.67885675	9.414681086	8.52E-18	2.24E-16	29.68265268
228559_at	1.141037289	6.930934695	9.412564926	8.64E-18	2.27E-16	29.66864923
228806_at	-1.294235901	2.943960149	-9.41195428	8.68E-18	2.28E-16	29.66460858
206513_at	2.801078247	7.882569443	9.410925883	8.74E-18	2.30E-16	29.65780393
205155_s_at	-1.147167973	5.117848868	-9.409723048	8.81E-18	2.32E-16	29.64984543
226876_at	1.575778709	7.725671924	9.409335575	8.83E-18	2.32E-16	29.64728182
204793_at	-1.158675962	3.951602984	-9.408978159	8.85E-18	2.32E-16	29.64491712
223395_at	-3.025265066	7.963579347	-9.406323621	9.01E-18	2.36E-16	29.62735553
203119_at	1.26568501	7.056383369	9.405016615	9.09E-18	2.38E-16	29.61870952
236641_at	1.524929376	4.427426401	9.402362404	9.25E-18	2.42E-16	29.60115309
228045_at	-1.158114273	6.148332509	-9.398718317	9.48E-18	2.48E-16	29.57705235
225508_at	-1.302121749	8.482112332	-9.397912386	9.53E-18	2.49E-16	29.57172271
205569_at	2.171598172	8.686749521	9.39693136	9.60E-18	2.51E-16	29.56523541
224184_s_at	-1.251933505	6.051943513	-9.396868772	9.60E-18	2.51E-16	29.56482154
221750_at	-1.376928085	8.892694962	-9.387996989	1.02E-17	2.66E-16	29.50616716
240458_at	-1.254321882	6.568394642	-9.383689877	1.05E-17	2.73E-16	29.4776995
223821_s_at	-2.336230338	6.147599311	-9.381256955	1.07E-17	2.77E-16	29.46162156
208893_s_at	1.747562247	7.90952753	9.37918196	1.08E-17	2.81E-16	29.44791033
226810_at	-1.577067816	10.02167812	-9.376687271	1.10E-17	2.86E-16	29.43142745
209524_at	1.17147877	8.746841498	9.375914911	1.10E-17	2.87E-16	29.4263247
209747_at	1.725300492	5.809559242	9.373689145	1.12E-17	2.91E-16	29.41162065
227492_at	-1.954150477	7.992448651	-9.372811236	1.13E-17	2.92E-16	29.40582132
241872_at	2.032530384	5.878943943	9.37258315	1.13E-17	2.93E-16	29.40431466
214059_at	2.30750537	6.220039156	9.366786826	1.17E-17	3.04E-16	29.36603103
234343_s_at	-1.087104385	5.365674874	-9.366398774	1.18E-17	3.05E-16	29.36346837
227926_s_at	1.276356158	5.616673878	9.36572902	1.18E-17	3.06E-16	29.35904547
214974_x_at	3.856884974	6.211984379	9.36445384	1.19E-17	3.08E-16	29.35062483
203728_at	1.104870031	5.981612169	9.360245712	1.23E-17	3.17E-16	29.32283984
211340_s_at	1.030574232	8.077698581	9.357627501	1.25E-17	3.22E-16	29.30555516
229943_at	-1.393567003	8.038515803	-9.354463883	1.27E-17	3.29E-16	29.28467251
219103_at	-1.420539783	5.577589498	-9.349980073	1.31E-17	3.38E-16	29.2550804
204747_at	2.551083144	7.65457906	9.349109885	1.32E-17	3.40E-16	29.24933803
205478_at	-1.851289771	3.022322739	-9.348721976	1.32E-17	3.41E-16	29.24677829
221667_s_at	-2.156354866	9.80735331	-9.347572833	1.34E-17	3.43E-16	29.23919557
216841_s_at	1.37371876	9.184800597	9.347495786	1.34E-17	3.43E-16	29.23868718
241140_at	-2.263739723	5.064362103	-9.345563911	1.35E-17	3.48E-16	29.22594043
238608_at	1.438998959	4.409862942	9.342470717	1.38E-17	3.55E-16	29.20553341
209605_at	-1.446780409	8.55396689	-9.341075109	1.39E-17	3.58E-16	29.19632695
238933_at	1.607846937	3.607737519	9.340248935	1.40E-17	3.60E-16	29.19087716
223895_s_at	-1.603660491	7.027722024	-9.339890351	1.41E-17	3.60E-16	29.18851184
223312_at	-1.038606652	5.476778158	-9.337728526	1.43E-17	3.65E-16	29.1742527
233252_s_at	-1.201584472	7.427592614	-9.328643925	1.52E-17	3.88E-16	29.1143466
204779_s_at	2.293854605	5.328833978	9.327261167	1.53E-17	3.91E-16	29.10523046
201743_at	1.211256407	9.194035816	9.323620372	1.57E-17	4.00E-16	29.08123037
206133_at	1.952438123	7.90230132	9.323051866	1.57E-17	4.02E-16	29.07748313
215626_at	-1.031191634	6.133925208	-9.321526064	1.59E-17	4.06E-16	29.06742646
205443_at	1.348174648	8.500729644	9.321144678	1.59E-17	4.07E-16	29.06491282
204023_at	1.328593722	8.398085985	9.318759784	1.62E-17	4.13E-16	29.04919544
204237_at	-2.140658685	7.532875167	-9.318674825	1.62E-17	4.13E-16	29.04863556
229865_at	1.389054937	3.668222119	9.31474681	1.66E-17	4.24E-16	29.02275213
1553530_a_at	1.309999247	10.1706932	9.312109097	1.69E-17	4.31E-16	29.0053736
36830_at	-1.059795896	5.581087956	-9.310423697	1.71E-17	4.35E-16	28.99427044
224770_s_at	1.88597141	5.405075301	9.309740766	1.72E-17	4.37E-16	28.98977163
226275_at	-1.384509713	9.206515556	-9.297458972	1.87E-17	4.74E-16	28.90888861
211160_x_at	1.343309266	8.965236956	9.297072547	1.87E-17	4.75E-16	28.90634448
1558154_at	-1.095735788	4.875528722	-9.296795585	1.87E-17	4.75E-16	28.90452107
243739_at	-1.745821387	5.748295975	-9.296573662	1.88E-17	4.76E-16	28.90306001
221606_s_at	-1.503830261	5.133555592	-9.296008831	1.88E-17	4.77E-16	28.89934147
1570165_at	1.948145479	5.791515074	9.294701054	1.90E-17	4.81E-16	28.89073214
224940_s_at	1.863177603	6.925626914	9.293475437	1.92E-17	4.85E-16	28.88266414
210138_at	2.986930012	5.776249721	9.292236706	1.93E-17	4.89E-16	28.87451026
200924_s_at	1.120590068	9.158451457	9.288747755	1.98E-17	5.00E-16	28.85154685
40148_at	1.587770875	5.334291976	9.281504692	2.07E-17	5.24E-16	28.80388626
236143_at	-1.024520006	5.225429594	-9.281159438	2.08E-17	5.24E-16	28.80161481
204748_at	3.078681466	7.539043732	9.278640279	2.11E-17	5.32E-16	28.78504221
220431_at	-4.101360488	8.767230203	-9.278257899	2.12E-17	5.33E-16	28.78252683
242541_at	-1.238978447	3.302892385	-9.278184868	2.12E-17	5.33E-16	28.78204642
228399_at	-1.295699338	3.048479151	-9.276668352	2.14E-17	5.39E-16	28.77207093
213434_at	1.015373506	6.384283479	9.270961794	2.23E-17	5.59E-16	28.73453987
216228_s_at	1.292473179	5.304414989	9.266240696	2.30E-17	5.76E-16	28.7034973
204420_at	2.534940349	5.825646986	9.25888797	2.41E-17	6.04E-16	28.65516418
225822_at	-1.360135282	4.536684708	-9.251121949	2.54E-17	6.35E-16	28.6041317
210237_at	1.683134047	4.669879056	9.238232172	2.77E-17	6.91E-16	28.51946938
217944_at	1.101999824	6.176249482	9.237504339	2.78E-17	6.94E-16	28.51469032
225503_at	1.049596408	4.813140917	9.234721803	2.83E-17	7.06E-16	28.49642125
228116_at	2.103993962	5.614281976	9.233178599	2.86E-17	7.13E-16	28.48629016
235247_at	-1.644239079	5.572867455	-9.230292698	2.92E-17	7.26E-16	28.4673462
205746_s_at	1.300196796	6.398507065	9.229909622	2.93E-17	7.28E-16	28.46483176
209293_x_at	-1.416003142	4.614100903	-9.228214966	2.96E-17	7.36E-16	28.45370887
209692_at	-2.431018017	4.352347428	-9.226683801	2.99E-17	7.43E-16	28.44365979
219390_at	1.3386657	7.74591925	9.223070059	3.06E-17	7.60E-16	28.41994549
228416_at	-1.569409794	5.866306438	-9.220860223	3.11E-17	7.71E-16	28.40544591
210461_s_at	-1.798623839	7.364734011	-9.219112938	3.14E-17	7.80E-16	28.39398234
201141_at	1.401071967	12.10984574	9.217206239	3.18E-17	7.89E-16	28.38147394
219850_s_at	-2.101664899	8.00188475	-9.215425806	3.22E-17	7.97E-16	28.36979485
211559_s_at	-1.607504373	7.331084064	-9.214304971	3.25E-17	8.02E-16	28.36244302
206295_at	-2.046628497	8.483105354	-9.208487534	3.37E-17	8.32E-16	28.32429106
200706_s_at	1.02343659	8.958626824	9.205778964	3.43E-17	8.47E-16	28.30653118
208650_s_at	-1.535378173	12.89669582	-9.203876395	3.48E-17	8.57E-16	28.2940575
228266_s_at	1.280609381	5.949202716	9.200338499	3.56E-17	8.76E-16	28.27086515
1562921_at	-1.580351039	5.310550563	-9.196641749	3.65E-17	8.96E-16	28.24663548
208596_s_at	-3.501567869	7.269186389	-9.194486869	3.70E-17	9.08E-16	28.23251362
229584_at	-1.423443295	5.044310251	-9.194180034	3.71E-17	9.09E-16	28.23050291
238477_at	-1.251005648	5.718618572	-9.194163346	3.71E-17	9.09E-16	28.23039355
1559132_at	-1.605918885	4.052786086	-9.192594385	3.75E-17	9.19E-16	28.22011251
204290_s_at	-1.495197612	6.414394522	-9.189966269	3.81E-17	9.34E-16	28.20289274
232101_s_at	-1.320056662	5.710531222	-9.189809909	3.82E-17	9.34E-16	28.20186831
210095_s_at	1.745415188	11.072347	9.184694803	3.95E-17	9.66E-16	28.16835967
209082_s_at	1.202151129	7.711874703	9.184544947	3.95E-17	9.66E-16	28.1673781
226364_at	1.04572008	5.649708715	9.181018854	4.05E-17	9.88E-16	28.14428374
203344_s_at	1.121413345	8.881401749	9.17719389	4.15E-17	1.01E-15	28.11923617
224976_at	-1.377604771	6.924692905	-9.176387924	4.17E-17	1.02E-15	28.1139589
236453_at	-1.255788741	4.158792932	-9.176193451	4.18E-17	1.02E-15	28.11268557
212143_s_at	1.915812721	8.843942577	9.174921006	4.21E-17	1.03E-15	28.10435441
209162_s_at	1.048371255	8.376708943	9.171015145	4.33E-17	1.05E-15	28.07878437
223220_s_at	1.416846795	9.052375253	9.167091202	4.44E-17	1.08E-15	28.05310063
220322_at	3.478004913	7.814332501	9.164883716	4.50E-17	1.09E-15	28.03865384
1552634_a_at	-1.194881093	5.812138656	-9.161200205	4.62E-17	1.12E-15	28.01455057
219631_at	1.675737592	5.941658031	9.159920601	4.66E-17	1.13E-15	28.00617837
224932_at	-1.306501347	8.317859495	-9.159667995	4.66E-17	1.13E-15	28.00452568
203914_x_at	-2.757914149	6.884241618	-9.15930596	4.67E-17	1.13E-15	28.00215707
231851_at	-1.243701415	5.025969225	-9.158297161	4.71E-17	1.14E-15	27.99555724
224873_s_at	-1.002103304	6.255774755	-9.149994501	4.97E-17	1.20E-15	27.94125086
242625_at	2.983404639	7.991301183	9.148218807	5.03E-17	1.21E-15	27.92963906
216971_s_at	1.499015902	8.091902345	9.148080113	5.04E-17	1.21E-15	27.92873213
211113_s_at	1.035273486	5.205788765	9.146037395	5.10E-17	1.23E-15	27.91537546
211067_s_at	-1.379530282	4.811793784	-9.145403041	5.13E-17	1.23E-15	27.91122789
201497_x_at	-2.457680514	6.989516997	-9.13936416	5.34E-17	1.28E-15	27.87175027
211548_s_at	-2.683572389	6.783630602	-9.138410601	5.37E-17	1.29E-15	27.86551765
1557389_at	-1.878565416	4.941033806	-9.137849592	5.39E-17	1.29E-15	27.86185093
213661_at	-1.5084353	4.028167184	-9.137414623	5.40E-17	1.30E-15	27.85900806
1560332_at	1.637137994	5.808846771	9.13004059	5.67E-17	1.36E-15	27.81082183
201897_s_at	1.044809091	10.07521931	9.129819135	5.68E-17	1.36E-15	27.80937497
228033_at	1.83771225	5.775050144	9.12768159	5.76E-17	1.38E-15	27.79541028
52164_at	1.115430505	6.925496891	9.126557874	5.81E-17	1.39E-15	27.78806955
225571_at	-2.246796711	6.291057124	-9.125161282	5.86E-17	1.40E-15	27.77894678
226030_at	-1.58304817	4.925533785	-9.122953088	5.95E-17	1.42E-15	27.76452373
208126_s_at	-3.256388202	6.774173698	-9.121333422	6.01E-17	1.44E-15	27.75394566
227334_at	-1.281613301	6.830556584	-9.114449696	6.29E-17	1.50E-15	27.70899696
236565_s_at	2.040853494	4.659350512	9.114209223	6.30E-17	1.50E-15	27.707427
1558101_at	-1.13146673	2.98815865	-9.112608567	6.37E-17	1.52E-15	27.69697741
1552486_s_at	1.09625652	6.610748907	9.111886609	6.40E-17	1.52E-15	27.69226449
243018_at	1.773018858	4.170421097	9.110837499	6.44E-17	1.53E-15	27.68541622
218361_at	-1.014217986	8.054339031	-9.10377354	6.75E-17	1.61E-15	27.63931377
212937_s_at	1.867360208	6.546217748	9.09684264	7.07E-17	1.68E-15	27.59409475
208078_s_at	1.608781316	8.925534966	9.095573301	7.13E-17	1.69E-15	27.58581486
207826_s_at	1.157015388	9.106834691	9.094910879	7.16E-17	1.70E-15	27.58149408
204320_at	4.15399356	5.311451062	9.094258111	7.19E-17	1.70E-15	27.57723641
224595_at	1.260800744	8.222349663	9.09410265	7.20E-17	1.70E-15	27.57622244
206677_at	-2.345205543	4.903814279	-9.088871438	7.45E-17	1.76E-15	27.54210696
218807_at	-1.656428485	9.103047289	-9.087216697	7.53E-17	1.78E-15	27.53131729
1566764_at	-2.139637587	5.685123093	-9.081258955	7.84E-17	1.85E-15	27.49247717
218705_s_at	-1.126438495	6.135193602	-9.08105006	7.85E-17	1.85E-15	27.49111553
224771_at	1.690344335	8.358865674	9.078394707	7.98E-17	1.88E-15	27.47380831
226731_at	1.196473284	6.964440877	9.073501449	8.25E-17	1.94E-15	27.44192049
217943_s_at	1.030196192	8.807692128	9.071022897	8.38E-17	1.97E-15	27.4257714
203627_at	1.158014449	7.987775743	9.070236463	8.43E-17	1.98E-15	27.42064777
219522_at	1.736991291	6.533262684	9.069655884	8.46E-17	1.99E-15	27.41686541
207063_at	-1.723415469	3.131736753	-9.069336627	8.48E-17	1.99E-15	27.41478555
1559696_at	-1.274769284	3.513173516	-9.067982437	8.55E-17	2.01E-15	27.40596381
209863_s_at	1.212305236	11.30884381	9.067375128	8.59E-17	2.02E-15	27.40200774
225710_at	1.019125065	9.484892381	9.067066687	8.61E-17	2.02E-15	27.39999857
212710_at	-1.070556045	6.37017959	-9.065831789	8.68E-17	2.03E-15	27.3919548
209086_x_at	1.001487339	5.229264671	9.063387447	8.82E-17	2.07E-15	27.37603446
203431_s_at	-1.757094414	5.663314524	-9.061656244	8.92E-17	2.09E-15	27.36476003
205687_at	1.174984856	5.895702321	9.055786342	9.27E-17	2.17E-15	27.32653937
227401_at	-1.373670653	2.716714157	-9.054047922	9.38E-17	2.19E-15	27.31522208
201012_at	-1.107782107	14.54711447	-9.053003791	9.44E-17	2.20E-15	27.30842515
224336_s_at	-1.287861394	4.829479551	-9.047572002	9.79E-17	2.28E-15	27.27307156
228040_at	-1.517681173	5.376472106	-9.047532106	9.79E-17	2.28E-15	27.27281193
219799_s_at	-2.224044427	8.205680652	-9.039104417	1.03E-16	2.40E-15	27.21797758
1555007_s_at	2.705357325	4.688811454	9.037511031	1.05E-16	2.43E-15	27.2076128
210819_x_at	-2.089393073	5.017051397	-9.037427534	1.05E-16	2.43E-15	27.20706969
228080_at	1.811138967	6.23714539	9.027793857	1.11E-16	2.58E-15	27.14442117
223571_at	1.481891235	3.742543584	9.021015813	1.17E-16	2.69E-15	27.10036064
1559052_s_at	1.172432061	6.451272976	9.018508302	1.19E-16	2.73E-15	27.0840643
218858_at	-2.23315672	6.295173525	-9.01184527	1.24E-16	2.85E-15	27.04077089
227400_at	-1.235975266	6.838504457	-9.005929462	1.29E-16	2.96E-15	27.00234441
207390_s_at	2.131688255	5.721073729	9.005799953	1.29E-16	2.96E-15	27.0015033
213176_s_at	-1.054021617	3.724109131	-9.002842894	1.31E-16	3.02E-15	26.98229985
1559190_s_at	-1.529265017	6.879455889	-9.002106723	1.32E-16	3.03E-15	26.97751952
201329_s_at	1.339876264	8.480503172	9.000991444	1.33E-16	3.05E-15	26.97027776
205987_at	-1.555108291	4.346790904	-8.998345837	1.35E-16	3.10E-15	26.95310083
229223_at	-1.39539012	5.802101518	-8.995127443	1.38E-16	3.17E-15	26.93220802
208963_x_at	1.618331021	6.91647299	8.990356993	1.43E-16	3.27E-15	26.90124582
1557527_at	1.650318623	6.405917015	8.986390944	1.46E-16	3.35E-15	26.87551005
204457_s_at	1.758625243	10.00641145	8.980891536	1.52E-16	3.47E-15	26.83983261
207057_at	-1.756423758	8.241947828	-8.974735185	1.58E-16	3.60E-15	26.79990474
227900_at	1.185224908	5.416968001	8.969738065	1.63E-16	3.72E-15	26.76750416
213800_at	-1.880248372	8.318593514	-8.966557276	1.67E-16	3.80E-15	26.74688457
230006_s_at	-1.958265943	4.788172222	-8.965689043	1.68E-16	3.82E-15	26.74125679
229625_at	2.576698828	6.205121433	8.96225839	1.72E-16	3.90E-15	26.71902205
46947_at	1.008449863	5.653539801	8.95966496	1.75E-16	3.96E-15	26.70221604
201201_at	-1.156006029	14.60640806	-8.958222793	1.76E-16	4.00E-15	26.69287141
202701_at	1.107400775	6.243670518	8.955609706	1.79E-16	4.07E-15	26.67594142
205205_at	1.446083388	4.736449157	8.955449567	1.79E-16	4.07E-15	26.67490396
204033_at	1.643988624	7.201110676	8.953788107	1.81E-16	4.11E-15	26.66414072
223393_s_at	1.677327723	5.469331927	8.953448949	1.82E-16	4.12E-15	26.6619437
225177_at	-1.721550134	7.951226246	-8.951823763	1.84E-16	4.16E-15	26.65141649
207610_s_at	1.823108762	4.695603867	8.95146352	1.84E-16	4.16E-15	26.64908311
220651_s_at	1.675891694	5.166611597	8.950818516	1.85E-16	4.18E-15	26.64490538
223915_at	-1.231579318	5.946591323	-8.947282949	1.89E-16	4.27E-15	26.62200768
230424_at	1.681288818	6.687223507	8.946615877	1.90E-16	4.29E-15	26.61768792
221489_s_at	1.480912266	4.328056056	8.939286625	2.00E-16	4.49E-15	26.57023531
201666_at	1.552529475	10.73009945	8.939021134	2.00E-16	4.50E-15	26.56851674
209270_at	1.990048342	9.392658434	8.936485604	2.03E-16	4.57E-15	26.55210493
210916_s_at	1.147459785	8.538202413	8.93587151	2.04E-16	4.58E-15	26.54813038
214109_at	-1.307167232	6.585177064	-8.935434459	2.05E-16	4.59E-15	26.54530176
206336_at	3.124282335	6.194539127	8.929183923	2.13E-16	4.78E-15	26.50485474
209457_at	-1.627997046	8.054807783	-8.929110297	2.13E-16	4.78E-15	26.50437838
204416_x_at	2.604838844	7.07418633	8.928609676	2.14E-16	4.80E-15	26.50113944
203456_at	1.008461092	5.777309009	8.919638554	2.27E-16	5.08E-15	26.44311145
238805_at	-1.234711776	3.433190139	-8.918285391	2.29E-16	5.12E-15	26.43436104
1431_at	-2.495979539	4.36130985	-8.917998716	2.29E-16	5.12E-15	26.4325073
206898_at	-1.623491248	4.096140173	-8.916441254	2.32E-16	5.17E-15	26.42243665
215199_at	1.867834857	4.995607116	8.915478748	2.33E-16	5.20E-15	26.41621342
206877_at	-2.241555353	4.999797294	-8.911587692	2.39E-16	5.33E-15	26.39105828
203196_at	1.012465995	7.288322934	8.909818858	2.42E-16	5.39E-15	26.37962465
218699_at	1.081904702	7.907531731	8.905651816	2.49E-16	5.53E-15	26.35269317
205328_at	-4.123567457	5.096558995	-8.904083388	2.51E-16	5.59E-15	26.34255794
216379_x_at	-1.29705255	13.54077657	-8.903907205	2.52E-16	5.59E-15	26.34141949
226959_at	-1.21570802	6.543179765	-8.898825833	2.60E-16	5.77E-15	26.3085893
1569003_at	1.583083619	8.973432206	8.898724264	2.60E-16	5.77E-15	26.30793316
235369_at	-1.108620749	5.030621198	-8.898273955	2.61E-16	5.79E-15	26.30502418
216973_s_at	2.016359851	5.1480494	8.896892831	2.63E-16	5.84E-15	26.2961026
242457_at	1.305467981	5.350023499	8.892041257	2.72E-16	6.02E-15	26.26476807
220017_x_at	-1.567472113	3.210089145	-8.890844426	2.74E-16	6.06E-15	26.25703937
228863_at	1.489136464	4.965241704	8.890822497	2.74E-16	6.06E-15	26.25689776
220092_s_at	1.292892584	5.119333181	8.889064382	2.77E-16	6.13E-15	26.24554535
231697_s_at	1.481896229	7.964545863	8.884511074	2.86E-16	6.30E-15	26.21614868
205338_s_at	-1.658290396	2.252799194	-8.882981274	2.89E-16	6.36E-15	26.20627364
211919_s_at	2.649486164	7.915099497	8.88144122	2.91E-16	6.42E-15	26.19633319
227719_at	-1.87192309	6.298317054	-8.88002196	2.94E-16	6.48E-15	26.18717311
219684_at	2.297998768	6.549630759	8.878083309	2.98E-16	6.56E-15	26.17466188
232544_at	1.491311409	5.840218999	8.876292456	3.01E-16	6.63E-15	26.16310558
219593_at	1.413848778	6.191961748	8.874237406	3.06E-16	6.71E-15	26.14984573
213241_at	1.323296845	8.175653301	8.87338857	3.07E-16	6.75E-15	26.14436917
208651_x_at	-1.44091404	11.53812017	-8.871285056	3.12E-16	6.84E-15	26.13079865
238049_at	-1.100179133	4.163143068	-8.869278004	3.16E-16	6.93E-15	26.11785179
229947_at	2.560881438	6.295847185	8.862157377	3.31E-16	7.25E-15	26.07192959
205623_at	-3.53921671	8.66767028	-8.861464599	3.32E-16	7.27E-15	26.06746263
243999_at	1.735012043	6.476731796	8.861003464	3.33E-16	7.29E-15	26.06448938
214939_x_at	-1.059662222	3.772552972	-8.859233788	3.37E-16	7.37E-15	26.0530797
212728_at	-1.109400327	4.872091761	-8.858588339	3.38E-16	7.39E-15	26.04891853
208836_at	1.040036735	12.53393132	8.855818989	3.45E-16	7.52E-15	26.03106629
213478_at	-1.090882555	9.570474504	-8.854022327	3.49E-16	7.60E-15	26.01948571
239999_at	-1.705245343	4.249072907	-8.853514029	3.50E-16	7.62E-15	26.01620961
223832_s_at	-2.723456863	8.732396257	-8.851958985	3.53E-16	7.69E-15	26.00618753
219557_s_at	1.930444093	4.845832122	8.843108666	3.75E-16	8.14E-15	25.94916348
203453_at	-2.890485508	8.585777183	-8.840172449	3.82E-16	8.29E-15	25.9302507
266_s_at	-1.393241781	12.504176	-8.835837624	3.93E-16	8.51E-15	25.90233443
208510_s_at	-1.057161217	2.682473915	-8.835395033	3.94E-16	8.53E-15	25.8994845
235165_at	-1.369185983	6.762879194	-8.833906329	3.98E-16	8.61E-15	25.88989891
204844_at	1.971810432	4.918532552	8.833614004	3.98E-16	8.62E-15	25.88801675
200629_at	2.054663303	9.623891147	8.830084137	4.08E-16	8.81E-15	25.86529164
219856_at	-2.026618102	6.905026111	-8.82681422	4.17E-16	8.99E-15	25.84424377
221304_at	-1.567140008	2.671836871	-8.825102231	4.21E-16	9.08E-15	25.83322544
208744_x_at	1.405420304	9.091004595	8.825073892	4.21E-16	9.08E-15	25.83304306
214399_s_at	-1.738052247	4.02449647	-8.821828263	4.30E-16	9.27E-15	25.81215694
211719_x_at	2.255077538	12.10767051	8.821331417	4.32E-16	9.29E-15	25.80895997
211013_x_at	1.138893759	6.137163997	8.820492966	4.34E-16	9.34E-15	25.80356512
213790_at	2.412368447	5.301637167	8.820324287	4.35E-16	9.35E-15	25.80247982
221078_s_at	1.113567377	4.498162588	8.81975513	4.36E-16	9.38E-15	25.79881785
209771_x_at	-1.230870658	13.53051444	-8.817267187	4.43E-16	9.52E-15	25.78281167
208626_s_at	-1.112532331	8.465016801	-8.817170889	4.44E-16	9.53E-15	25.78219218
206420_at	1.541262643	6.048150417	8.817063639	4.44E-16	9.53E-15	25.78150224
201616_s_at	1.547516367	9.507237649	8.814164636	4.52E-16	9.70E-15	25.7628543
212479_s_at	-1.064131047	8.165387488	-8.812709139	4.57E-16	9.79E-15	25.75349283
229635_at	1.432635343	4.236508148	8.809307798	4.67E-16	1.00E-14	25.73161883
225685_at	1.549138311	7.453916625	8.802961552	4.87E-16	1.04E-14	25.69081652
204728_s_at	1.190748467	5.398106794	8.80159718	4.91E-16	1.05E-14	25.68204625
223842_s_at	-1.240587054	4.149272918	-8.800160994	4.96E-16	1.06E-14	25.67281502
221870_at	1.353260566	7.759496076	8.799580231	4.98E-16	1.06E-14	25.66908231
226213_at	-1.612906066	8.858591411	-8.799408166	4.98E-16	1.06E-14	25.66797642
230792_at	-1.398613398	4.44219445	-8.799267178	4.99E-16	1.06E-14	25.66707028
218516_s_at	1.107601549	7.545395045	8.799144154	4.99E-16	1.06E-14	25.66627961
206343_s_at	2.212570454	4.321589833	8.798010153	5.03E-16	1.07E-14	25.65899158
206796_at	1.846640593	3.804201221	8.797804623	5.03E-16	1.07E-14	25.65767072
201884_at	-3.757792545	8.992761351	-8.790292488	5.29E-16	1.12E-14	25.60940298
211429_s_at	1.799359411	8.374367175	8.789188104	5.32E-16	1.13E-14	25.60230857
213279_at	-1.471176413	9.715157339	-8.786724119	5.41E-16	1.15E-14	25.58648178
202094_at	1.654282819	4.798316043	8.784246928	5.50E-16	1.16E-14	25.57057222
209933_s_at	1.650135109	5.474659645	8.782955314	5.54E-16	1.17E-14	25.56227775
214536_at	-4.583015106	7.930439862	-8.782858889	5.55E-16	1.17E-14	25.56165855
217315_s_at	-3.029692632	5.998628141	-8.78100411	5.62E-16	1.19E-14	25.5497486
208002_s_at	1.135759267	8.589282559	8.780127935	5.65E-16	1.19E-14	25.54412289
211695_x_at	-1.161984202	2.934492029	-8.779506036	5.67E-16	1.20E-14	25.54012998
217369_at	1.37051736	6.298438738	8.779141779	5.68E-16	1.20E-14	25.53779132
223487_x_at	1.065163617	7.516333826	8.776349864	5.79E-16	1.22E-14	25.51986776
200790_at	1.964149308	10.98864929	8.77608084	5.80E-16	1.22E-14	25.51814082
242354_at	-1.322745611	6.17233928	-8.77602987	5.80E-16	1.22E-14	25.51781363
204638_at	1.520304088	8.329149159	8.775657805	5.81E-16	1.23E-14	25.51542528
232852_at	-1.485069252	4.878526456	-8.775169982	5.83E-16	1.23E-14	25.51229394
219195_at	-1.402322802	3.885939363	-8.774633575	5.85E-16	1.23E-14	25.50885082
242546_at	2.193981159	4.969483493	8.763912563	6.28E-16	1.32E-14	25.44005467
39402_at	2.710251447	7.439260491	8.762340892	6.34E-16	1.33E-14	25.42997261
233109_at	1.943781952	5.703784745	8.7622365	6.34E-16	1.33E-14	25.42930298
226388_at	-2.124601264	7.428038661	-8.757004413	6.56E-16	1.38E-14	25.39574607
203423_at	2.339831391	9.186200372	8.755545221	6.63E-16	1.39E-14	25.38638894
221653_x_at	1.076131933	6.484040619	8.754704673	6.66E-16	1.39E-14	25.38099922
1558486_at	-1.491947738	7.357092415	-8.752245509	6.77E-16	1.41E-14	25.36523207
214421_x_at	-1.377090931	2.786698208	-8.751701421	6.79E-16	1.42E-14	25.36174388
229218_at	2.281963551	9.764761524	8.750295558	6.86E-16	1.43E-14	25.35273125
243030_at	-1.026356366	7.42642191	-8.748790048	6.92E-16	1.44E-14	25.34308055
232440_at	-1.004065461	7.274197801	-8.745339907	7.08E-16	1.47E-14	25.32096717
223245_at	-1.335531118	7.173061443	-8.736338363	7.51E-16	1.56E-14	25.26329168
228152_s_at	1.550987942	8.178240168	8.735198026	7.56E-16	1.57E-14	25.25598718
202893_at	-1.228077954	7.127091109	-8.727039846	7.98E-16	1.66E-14	25.20374242
204682_at	1.278184375	8.092016924	8.726824978	7.99E-16	1.66E-14	25.20236672
203878_s_at	2.895085088	5.303901649	8.726181821	8.02E-16	1.66E-14	25.19824897
1557078_at	1.905620109	5.745008437	8.725169344	8.07E-16	1.67E-14	25.19176698
209975_at	-2.771711584	5.75549244	-8.722856615	8.20E-16	1.70E-14	25.17696195
204309_at	-1.045276779	2.339729806	-8.72127232	8.28E-16	1.72E-14	25.16682107
222025_s_at	-1.160079257	4.854643191	-8.720468635	8.32E-16	1.72E-14	25.16167711
210869_s_at	1.236858196	7.186024095	8.718383826	8.44E-16	1.75E-14	25.14833439
227747_at	-1.802443669	7.958992462	-8.713784347	8.69E-16	1.80E-14	25.11890313
215268_at	1.042823196	6.314679767	8.710219127	8.90E-16	1.84E-14	25.0960949
217777_s_at	1.100128438	6.57076318	8.707133093	9.08E-16	1.87E-14	25.07635576
1564796_at	-2.233390663	7.257751356	-8.704608855	9.23E-16	1.90E-14	25.06021245
235311_at	1.309809153	4.82302135	8.703987398	9.26E-16	1.91E-14	25.05623837
216442_x_at	2.28421435	11.39449921	8.702578559	9.35E-16	1.93E-14	25.04722965
241866_at	-1.297394381	4.03208869	-8.700174825	9.49E-16	1.95E-14	25.03186072
1556425_a_at	1.240356523	5.813831139	8.696617208	9.72E-16	2.00E-14	25.00911779
208018_s_at	1.409061803	7.506126377	8.696558106	9.72E-16	2.00E-14	25.00874
207850_at	2.550079108	6.094375693	8.695354874	9.80E-16	2.01E-14	25.00104906
215395_x_at	-1.538942753	5.239031003	-8.690900649	1.01E-15	2.06E-14	24.97258242
219104_at	-1.110680345	7.378509848	-8.690465432	1.01E-15	2.07E-14	24.96980135
222118_at	1.151373888	4.322564204	8.688147927	1.03E-15	2.10E-14	24.95499339
235296_at	1.814172475	4.084921332	8.688049182	1.03E-15	2.10E-14	24.95436249
232277_at	2.109615477	6.50849021	8.686694608	1.04E-15	2.12E-14	24.94570819
223712_at	-1.288458351	4.488916627	-8.685830926	1.04E-15	2.13E-14	24.94019051
244888_at	-1.398019354	3.626817997	-8.684931769	1.05E-15	2.14E-14	24.93444647
209201_x_at	2.668521134	7.170762868	8.681978841	1.07E-15	2.18E-14	24.91558438
230958_s_at	-1.467070215	8.240612768	-8.678233435	1.09E-15	2.23E-14	24.89166461
217977_at	1.167203457	8.404863235	8.677557335	1.10E-15	2.24E-14	24.88734727
40837_at	-1.322255343	4.922902868	-8.677177775	1.10E-15	2.24E-14	24.88492359
1553672_at	1.850116654	4.92821905	8.673842658	1.13E-15	2.29E-14	24.86362941
205067_at	3.046130451	7.316699077	8.673681176	1.13E-15	2.29E-14	24.86259847
232338_at	-1.325254818	8.064293602	-8.673158445	1.13E-15	2.30E-14	24.8592613
227197_at	-2.551841487	5.995566602	-8.668810158	1.16E-15	2.36E-14	24.83150502
222803_at	1.433884407	6.795686842	8.659506395	1.24E-15	2.50E-14	24.77213866
203711_s_at	-1.016273054	7.802487973	-8.656785007	1.26E-15	2.54E-14	24.75477944
1557905_s_at	1.152829912	8.716137214	8.655398214	1.27E-15	2.57E-14	24.74593435
216614_at	-1.20236315	5.945717385	-8.653489936	1.28E-15	2.60E-14	24.73376427
232834_at	-1.210612788	4.37122016	-8.65213161	1.30E-15	2.62E-14	24.7251023
228202_at	-1.775749407	3.846536757	-8.650561256	1.31E-15	2.64E-14	24.71508903
206134_at	3.021413699	6.886642168	8.650040084	1.31E-15	2.65E-14	24.711766
[truncated: 1,891 more rows]
