# Supplementary material for: Identification and validation of key modules and hub genes associated with the pathological stage of oral squamous cell carcinoma by weighted gene co-expression network analysis
Source: PeerJ. 2020 Feb 4;8:e8505. doi: 10.7717/peerj.8505 (PMC7006519; doi:10.7717/peerj.8505)
Supplement: File S4 [file peerj-08-8505-s004.zip › GSE30784/09ovarian.cancer.gene.FDR0.01.exprs.txt]

genesymbol	GSM764916	GSM764917	GSM764918	GSM764919	GSM764920	GSM764921	GSM764922	GSM764923	GSM764924	GSM764925	GSM764926	GSM764927	GSM764928	GSM764929	GSM764930	GSM764931	GSM764932	GSM764933	GSM764934	GSM764935	GSM764936	GSM764937	GSM764938	GSM764939	GSM764940	GSM764941	GSM764942	GSM764943	GSM764944	GSM764945	GSM764946	GSM764947	GSM764948	GSM764949	GSM764950	GSM764951	GSM764952	GSM764953	GSM764954	GSM764955	GSM764956	GSM764957	GSM764958	GSM764959	GSM764960	GSM764749	GSM764750	GSM764751	GSM764752
1559170_at	6.7908	6.1456	8.2178	5.5724	8.0233	5.452	4.4372	8.7063	8.233	7.9663	6.2746	6.3478	8.3877	8.0661	6.6632	7.6923	6.9883	3.9018	2.627	9.1821	6.7513	8.106	7.964	8.4106	7.8451	6.1799	2.9534	8.2825	7.8618	8.9884	7.3864	8.05	7.3254	7.666	3.6934	8.93459142	8.459190785	8.272210083	7.063558494	2.678260774	7.365191971	4.341471866	8.593049162	8.128870962	6.119087148	2.552	2.5848	2.562	2.6194
237351_at	7.4937	5.1958	5.4664	4.3579	6.5834	5.2772	2.516	6.188	5.6285	5.9372	4.3879	6.1247	3.1194	6.7837	4.3919	6.2233	2.842	2.2361	4.2877	7.0091	5.2683	5.64	3.6814	6.3036	7.0649	5.0013	5.7195	7.5957	6.8866	7.5487	6.9612	5.7519	5.9667	7.7245	3.2421	7.417403372	5.735343377	5.747517111	4.544301246	2.245986889	6.326736445	3.742963728	5.285332411	5.313299635	4.457371811	2.2059	2.2271	2.2139	2.2399
1556499_s_at	10.806	11.382	11.383	10.321	11.321	11.149	12.318	11.834	11.198	11.329	11.457	11.675	10.416	9.2226	11.186	9.6891	10.672	11.15	10.69	9.9371	10.553	9.5666	9.9112	10.634	9.968	11.102	9.8849	9.4418	9.8656	9.5078	10.01	10.711	10.55	11.025	11.658	10.87142589	12.16014946	11.68427441	10.2965756	12.0131587	10.22443524	12.03065896	11.15442307	11.37718102	11.21000569	14.244	14.163	14.287	13.533
1563894_at	8.6662	9.4565	8.0337	2.4499	8.2748	7.8694	4.086	8.3584	9.8084	8.7876	8.9644	9.0266	9.0454	8.5586	9.6109	9.6862	6.4237	6.2146	8.289	9.2073	7.7973	8.7021	8.1725	9.458	9.5027	6.8835	7.848	9.0191	8.8928	9.0167	9.1153	8.6054	8.4796	8.1633	8.0754	9.258690649	8.824383625	8.805663316	7.897854891	2.030354153	9.622474282	6.377409576	9.701894272	9.699545273	8.974106357	2.1016	2.1339	2.1006	2.137
1559028_at	7.0728	6.5082	7.116	5.6715	8.4659	7.8791	5.939	7.53	8.2245	9.1241	7.9558	6.323	8.1922	9.7864	9.2329	8.4658	6.2738	5.8228	3.4414	8.901	7.4514	8.8868	8.2584	8.3957	5.4548	5.894	2.5995	8.8839	7.1507	9.079	8.3985	8.5674	8.5677	8.107	3.6228	10.62715466	9.228404356	8.957257741	6.457128726	2.577710224	7.352408784	4.815917502	8.944994651	8.265798462	6.830921122	2.489	2.5908	2.5929	2.5052
220197_at	8.0049	7.1503	6.0296	5.4544	7.4403	7.1204	2.6067	7.596	7.8069	8.4714	7.1406	6.2554	8.0903	7.8224	7.8201	8.5636	6.2241	5.5755	6.8953	8.4007	7.3494	7.6817	7.1959	6.7381	7.1396	5.683	6.4715	8.1158	7.8684	7.9605	8.2247	7.3678	7.8748	7.9812	6.5038	7.694541422	7.184529809	6.749492809	6.162413133	2.379639736	7.777391521	4.440846547	7.608311392	7.773502787	5.83228531	2.5345	3.0308	2.5928	2.5672
241233_x_at	10.533	9.4413	10.534	9.6004	11.277	9.8941	9.5716	10.654	10.885	11.038	10.405	9.8245	10.664	12.101	11.804	11.959	10.466	9.6826	7.4825	12.354	9.9402	12.172	11.572	12.169	9.8244	10.075	8.3031	11.43	10.954	11.731	10.903	12.132	11.347	11.681	7.8243	11.87920683	11.02469958	11.856397	9.53939875	7.69925756	10.00663745	9.308308688	11.29835382	10.50307613	10.35879387	5.5999	5.3196	5.1962	4.7663
223739_at	9.0908	8.2428	7.3497	6.6264	9.0636	8.1112	6.1788	9.028	10.281	10.488	7.6912	9.2939	9.6092	8.9263	9.5501	9.8112	7.6226	6.7008	5.4993	9.3942	8.5936	9.7977	7.9851	8.3756	9.6495	7.3998	6.9681	8.2799	9.7712	9.2195	9.0396	7.8702	9.7797	9.3295	6.9623	9.167076256	10.18271484	9.706538597	7.885359264	4.863997826	9.522271653	6.217392867	9.262266489	10.69973599	7.854026174	2.5173	4.3776	3.0163	2.3989
211980_at	6.6901	8.054	7.7093	6.6446	7.1407	6.8815	8.7132	7.1514	7.3911	6.6917	6.7994	7.9072	7.1797	7.256	7.2085	6.7494	8.6947	7.7492	9.9848	5.9936	7.199	7.2693	7.9741	7.6153	7.332	7.4269	7.4705	6.8005	6.8026	7.0903	7.104	7.3096	7.3053	7.57	8.2792	6.91089248	7.439181589	7.608635548	7.074420042	9.011240123	6.952411146	8.280865957	7.390719897	7.200248638	7.519311483	11.509	10.582	9.7562	10.99
204475_at	2.6397	6.4319	2.5142	3.1333	2.6862	3.0178	2.6938	2.7211	2.6221	2.7481	2.6243	2.6628	2.5965	2.6836	2.3646	2.6328	2.9772	3.701	9.5965	2.6505	2.6194	2.6461	2.584	2.9386	2.9238	2.6245	3.0025	3.773	2.4786	2.6326	2.7088	2.9637	2.5976	2.5978	4.9447	2.582428804	2.456674651	2.592091208	4.188865388	2.557220191	2.456381684	4.143552551	3.535472393	2.485566474	2.56814659	15.12	12.671	8.1625	14.15
222362_at	5.9507	5.6964	6.4557	3.1006	6.9539	4.9003	4.2993	6.9536	8.0569	7.9984	6.1205	5.8722	7.2913	6.5417	7.5162	7.5208	5.569	2.6792	2.4031	6.8985	6.5257	6.9357	7.0495	6.7787	7.7366	5.809	6.0237	3.3862	7.7278	6.7566	6.5259	5.3975	7.3568	7.2494	4.0186	6.58336671	7.814132749	5.981919439	4.929399739	6.935916862	6.346524004	3.855509133	6.057031239	7.682060206	5.745414019	2.3501	2.3462	2.3773	2.3469
211981_at	4.2162	5.5736	5.2129	4.1356	4.2275	3.9074	6.1965	4.0032	4.5486	2.6484	3.458	5.3879	3.6518	3.8449	3.4567	3.8276	5.398	4.9437	7.6951	3.7801	3.8918	4.9496	5.2359	4.2852	4.006	4.541	3.8292	4.6294	3.9132	3.0562	3.6794	4.1282	3.8538	4.1607	5.5324	3.893007645	3.741766594	4.942129531	3.75431856	6.392210032	3.63992293	4.895244645	4.730701968	3.860313337	4.810590419	9.3261	8.5738	7.2998	9.2359
220149_at	8.925	7.9159	8.3609	7.2773	9.2809	9.2579	5.4909	9.0394	8.5368	9.5548	8.9862	8.2193	8.5185	8.6712	8.8567	8.7103	6.4827	7.3565	7.8768	8.9441	7.9721	8.8877	7.4279	8.0928	7.5739	6.7657	8.5289	8.3047	9.5535	8.4028	8.9009	8.4696	8.9296	8.6226	7.3459	9.594864874	8.849875621	8.65306662	8.56337401	5.001879173	9.516124074	7.1207449	8.832958454	9.355518899	7.828993735	4.0317	5.7191	4.8194	4.8727
218468_s_at	4.9961	3.5112	3.2201	3.6227	3.3126	4.5989	3.2117	2.7036	5.3313	2.7035	3.6143	5.2372	3.1864	4.0448	2.6761	3.8965	3.2	5.3533	6.3557	3.7981	2.6433	3.145	2.6522	2.6479	3.1939	3.4292	2.8931	3.1995	3.6181	2.7069	2.6953	5.3975	2.9405	3.7101	7.2931	5.662589774	2.27734887	5.169639582	4.484433253	2.544995903	2.821219341	5.600082297	3.760551529	4.580500351	5.236747006	9.8079	11.252	9.4926	7.2773
1558920_at	4.7011	9.9724	8.1549	3.1421	7.0239	2.5265	3.6595	7.573	8.1084	6.7812	2.4844	2.7491	6.4392	7.9333	6.4076	9.3433	3.0702	3.7142	7.0334	8.4225	7.1195	7.2745	4.6321	8.5855	7.9471	5.4011	7.6064	4.6489	7.9824	7.45	6.0679	7.1611	5.236	6.3881	6.8176	9.50968013	8.579602714	9.017374732	6.614782682	2.439386293	8.113618641	5.618477815	7.755113873	8.226413919	8.808656994	2.4077	2.4586	2.437	2.4857
227985_at	7.0202	7.1261	6.8858	7.2677	7.992	7.5373	4.0488	7.9509	10.274	6.6998	7.921	7.3506	10.207	8.4528	6.4888	8.4361	8.124	6.9624	4.9977	10.331	6.0746	10.016	8.4285	6.5632	7.3011	7.5123	4.3619	6.2304	7.1644	10.207	9.9593	8.2169	9.8338	7.2529	8.6736	5.584055207	7.160219992	7.294946387	7.206405349	4.732206994	5.712030691	7.500184355	8.75979591	7.332512708	7.039892367	2.2171	3.4762	2.2396	2.2615
1561685_a_at	9.9855	10.598	9.638	6.6679	9.0982	9.5566	7.1259	10.089	10.859	9.9175	10.412	10.495	10.993	10.339	10.463	10.236	8.444	8.0799	9.2418	9.8518	9.1855	9.9932	9.5524	10.426	9.8784	8.034	8.8383	10.259	9.7308	10.123	9.535	10.135	9.3112	9.0334	8.8826	10.89205237	10.2794345	9.96190569	9.205831529	2.88947036	10.60479717	8.818675162	10.97116308	11.08290302	9.795741687	2.3983	2.3965	3.9492	2.9672
1553861_at	8.2977	6.5217	3.6717	4.0198	6.673	8.4254	3.4661	7.4495	7.4261	5.9555	8.913	7.6597	7.7394	8.3526	6.2261	7.0347	5.2753	6.1265	4.7862	8.9937	5.4598	7.5039	5.2787	8.0152	8.0118	6.4706	6.2559	7.0243	8.9029	7.3931	7.5525	7.5125	9.1083	5.6861	6.7943	5.504658815	6.504175743	6.878501469	5.842958421	2.992397736	6.207198084	4.213098636	6.980916049	7.493839711	6.460730961	3.4296	3.4515	3.4221	3.4618
211964_at	7.5475	8.4908	8.7984	7.4187	7.5834	6.4812	9.6194	7.795	7.9731	8.0391	7.1926	8.6077	7.3162	7.3134	8.1133	7.0274	8.6795	7.861	9.6753	6.1129	7.8857	7.5795	8.7158	7.6239	7.7393	7.7967	7.8379	6.6362	6.9532	7.4762	7.0618	7.3588	7.4884	7.5509	8.4083	6.745115042	8.043733304	7.493121014	7.299419152	9.410674738	6.977884499	8.122785182	8.157913543	7.954597243	7.917751144	10.972	10.482	10.04	10.9
202404_s_at	9.3661	10.1	9.6402	8.0852	9.9123	9.3159	10.246	9.7722	9.332	8.5508	9.6735	10.306	9.286	8.3496	9.3424	8.864	9.389	8.7981	8.4775	7.9306	9.4587	9.0331	8.777	9.0381	8.8295	8.6372	8.4105	7.8138	8.477	8.4225	8.507	8.7689	8.876	9.7255	9.9125	9.525534273	10.33442744	10.10837785	8.731130887	10.41319529	9.066629965	10.00215738	9.480902376	10.6204006	9.839485382	14.05	13.978	14.595	13.229
202311_s_at	4.7638	5.9284	6.5584	4.4876	5.9478	4.9737	5.3265	6.2449	5.405	4.7303	5.4675	5.7273	4.756	4.2591	4.3318	4.717	4.6314	4.6123	4.5656	4.4601	4.4949	4.492	4.0405	4.3196	4.7334	4.5223	4.64	4.1082	4.6966	4.3655	4.3157	4.0743	4.621	4.5899	6.0689	5.464980228	6.552839806	6.098618348	5.414255094	6.600277715	5.259125847	6.307868553	4.987824784	5.571187211	5.829853545	10.717	10.933	11.686	10.107
230740_at	8.7361	8.3738	7.412	7.4294	8.8366	7.7814	5.5995	8.2985	9.4264	8.642	8.4438	8.5655	8.4235	8.3188	9.0383	9.1863	6.2706	5.869	6.1766	9.0351	8.102	8.7165	8.6096	7.7443	9.1948	6.3339	6.2361	8.2292	8.842	9.32	8.8668	8.2833	9.7613	8.7639	7.4293	7.872513413	8.914598589	8.838485816	6.681347993	5.453528311	8.732945552	6.493472885	8.981755862	9.322248116	7.747332349	4.9166	6.9887	5.6415	4.7887
226311_at	3.1294	6.0936	3.3303	2.8638	3.106	3.3427	3.7936	3.3588	3.7384	3.365	3.3297	4.2584	3.8253	3.3154	3.0651	2.8628	4.2438	3.7833	4.1787	3.297	3.9948	3.3031	3.6552	2.9137	3.3097	3.7656	3.0326	3.0336	3.0631	2.7097	3.1038	3.4328	3.7767	4.3098	4.8492	3.795904402	4.083821053	4.969535138	3.896376647	5.170149946	3.000306899	3.193857302	3.41599872	4.997939845	3.927917756	9.1881	9.0241	10.262	7.6733
205157_s_at	6.5919	11.034	8.2922	6.7824	7.0164	11.222	7.0633	7.6488	9.7081	9.5888	11.292	8.0661	10.323	8.5115	6.6925	8.0196	9.8657	9.259	14.044	8.7065	9.5048	9.0494	9.4843	9.4462	8.3685	7.3395	12.357	9.2507	7.5678	10.244	9.4705	7.5863	10.538	7.2031	12.051	4.691221441	8.935741231	10.36334802	9.645300454	8.143533049	8.66068609	9.073622912	10.22023875	10.55500861	10.5119987	15.457	12.522	12.578	15.55
1552367_a_at	7.5898	4.7379	8.2279	5.4994	8.6863	6.3109	4.7729	7.7791	9.0104	9.2493	6.6545	7.3223	7.9469	8.3925	8.0997	9.6194	7.9485	6.6855	5.5324	8.9264	8.784	9.232	8.6474	7.4501	9.1491	8.1064	4.0552	7.3279	9.0089	8.5423	7.5056	7.9173	8.698	8.8485	5.4261	9.428642538	7.536398918	8.33477934	7.611469363	5.630567051	7.905509792	6.307841392	7.486002407	8.712958998	7.273390696	3.3094	5.4771	3.2316	3.3934
221003_s_at	5.8442	4.107	5.327	2.5687	5.1943	4.3568	2.5948	4.8919	4.9448	4.3842	5.1471	5.7292	4.8966	3.74	4.6622	4.8765	4.4185	2.5267	3.2438	4.571	4.9587	5.0635	5.48	5.701	5.8222	4.1072	4.2241	5.5695	5.267	3.2027	4.0717	4.457	5.9277	5.7031	2.5451	4.391796823	4.861052819	4.165118697	3.695947843	4.295728564	4.568551004	2.589381892	2.772035752	4.521394091	3.345886823	2.2121	2.6318	2.5213	2.5742
230193_at	1.9451	5.0336	2.0928	2.0455	1.9375	3.2675	2.0329	2.0964	3.6448	3.2165	2.0118	1.9813	3.1997	3.2435	3.0539	2.6726	2.0314	2.0345	6.2139	3.7138	4.6775	2.0819	2.1238	3.9943	2.0233	2.2922	5.5367	3.0461	2.0862	2.0683	3.9885	3.1652	2.0192	4.6741	3.2955	2.043233622	2.407506775	4.63685462	2.535630002	2.26035739	5.606642139	2.410667596	2.357723324	2.068510081	3.39602538	9.6247	7.4931	6.705	8.9521
1553924_at	8.8188	3.2312	4.8427	7.8801	10.528	6.7937	2.5833	9.2206	7.2227	8.75	5.9624	7.1962	7.3209	7.2855	9.6423	8.5921	4.4869	2.4368	2.4614	9.532	8.583	8.0219	6.9771	8.8503	10.12	6.6311	2.5105	5.4149	10.036	5.097	8.3827	7.9272	7.8652	6.3272	2.4151	6.927145581	7.643152941	6.917462275	6.101445995	2.41869423	7.940486598	3.185256791	6.519448425	6.53700974	3.418664802	2.4756	2.4423	2.3958	2.466
218469_at	5.0798	3.6548	3.9981	3.1522	2.919	4.8928	5.0191	3.7038	5.6556	2.8487	5.245	5.6906	3.1837	5.1967	2.7287	4.9013	2.9578	6.6642	6.2462	4.1178	2.8762	4.1214	2.8113	2.6073	3.4507	4.7739	3.9887	2.6336	4.2101	5.0828	4.1917	5.8391	4.0396	4.3727	7.2038	6.502973161	2.936112997	6.807751797	5.759331651	3.646832463	2.715704301	5.944455785	5.18322082	4.894184271	5.808001826	10.066	11.559	9.9791	7.3906
220962_s_at	7.4469	7.2089	6.8387	6.3516	7.6229	7.4221	5.5564	6.8024	9.2913	9.3205	6.5521	7.2091	8.0936	7.2982	8.0817	7.9979	6.5296	6.6746	6.0795	8.2024	7.6697	8.633	7.4479	7.2442	8.7083	7.3421	5.9636	7.3721	8.2375	8.4957	8.503	6.5236	8.3688	8.3813	6.3246	6.505913629	6.551441531	6.377852399	4.987006124	4.317415713	6.251421001	4.693511196	6.946907442	6.874157067	5.088910277	4.7296	5.6225	4.5035	4.7897
215311_at	6.3326	6.9104	4.507	2.3079	6.1131	4.7791	6.1195	6.1857	5.6507	5.3473	3.9483	3.5249	4.4479	5.5664	5.0863	4.4054	4.0302	4.0172	3.7242	4.9554	5.787	4.3089	5.8572	4.937	5.951	5.4579	6.1172	4.1701	6.0977	4.1544	5.0457	4.6077	4.9705	4.8152	5.0071	3.776814942	6.367614019	4.778385641	4.213288148	6.085710883	5.286503351	5.526164785	4.756896528	4.840809335	4.09822538	2.2611	2.4729	2.2627	2.3108
219268_at	8.6071	5.1763	7.5551	3.4492	8.4391	6.0138	3.8855	8.0268	8.3834	7.9787	8.3486	8.7556	7.7984	7.0854	7.7774	7.654	5.826	2.3259	2.2772	7.3547	6.3849	7.926	6.5932	7.3753	7.1918	3.809	3.2778	5.7817	8.259	8.0062	6.2452	5.9408	7.6387	6.4232	3.2159	7.276117166	8.14835603	4.644270794	5.896941968	2.744019231	6.852795624	5.210767476	7.268516443	8.671051412	6.328250449	2.1786	2.6383	3.569	2.2203
234233_s_at	7.8118	4.9324	3.7479	3.7906	6.855	5.1	3.7115	6.6535	6.2231	4.0201	7.033	5.3036	6.2237	6.123	4.681	6.7368	4.8787	3.1759	4.3202	7.108	6.2915	6.5917	5.7832	6.1848	6.8542	3.4768	5.1104	5.6619	6.9651	6.0563	6.2589	6.7655	7.3106	5.9443	4.2961	6.284264736	5.518475613	5.651866447	4.51550916	3.518933242	6.429314545	3.207316844	4.598630742	6.042562865	5.378664298	3.7303	4.8409	3.0889	3.2813
202310_s_at	8.0625	8.8059	8.7637	6.5007	9.2565	8.5454	8.8913	9.1022	8.4849	9.3044	8.8726	9.7153	8.4028	7.3719	8.5087	7.6755	7.8181	7.5223	7.443	6.5658	8.4206	7.3966	7.6038	7.3919	6.8238	7.672	6.8871	6.3006	6.9581	6.7345	6.5439	7.2604	7.5953	7.5725	8.2882	7.989428396	9.446283448	8.895337679	7.581990957	8.838460434	7.746940876	9.133017778	9.127726875	9.31011768	8.676911171	13.411	13.323	14.311	11.96
211966_at	2.5949	5.7906	5.2373	3.3851	4.0048	2.725	5.4905	4.9449	4.2934	4.0329	3.2313	4.2778	4.2596	3.5512	5.3502	2.1534	3.3733	3.3783	6.5492	2.6475	4.69	4.2758	5.4625	3.1187	3.7225	4.576	3.365	2.715	3.3938	2.6546	2.6303	3.35	3.3607	4.3358	3.6324	3.51213162	4.85967264	4.687091727	3.607773897	6.317494423	3.625656008	3.665525951	5.1931554	3.655020147	3.614876033	7.6419	7.5715	7.4445	7.8664
229838_at	6.1951	6.2907	5.7778	3.7061	6.6668	5.4252	3.7701	6.6202	6.5226	6.4318	6.6382	6.3114	6.2931	6.8808	5.3584	6.8631	6.0906	4.6404	4.4066	6.6792	6.7209	6.9384	5.9328	7.172	6.9581	5.4831	6.0013	6.2158	7.2089	6.9032	6.5668	6.4113	6.7526	6.4583	5.6462	6.170795257	5.277718135	5.83125399	5.111181343	3.785601096	5.806609816	4.032839941	4.599933742	5.997657788	6.076433459	3.5024	4.0658	4.6232	4.1962
202998_s_at	3.561	5.5804	3.6806	3.5409	3.4779	3.9909	5.3895	2.0791	3.9131	1.9012	4.7709	4.6107	3.5142	3.5283	3.3103	2.9497	4.2994	5.9955	5.2185	3.3983	3.7212	3.2562	4.0972	3.515	3.5232	4.3078	4.0233	3.2679	3.9422	3.6213	3.2868	5.0028	2.9203	3.5978	6.0512	4.211206073	4.318681297	3.775528695	6.115405182	5.445275135	3.068938903	4.926856991	4.667909936	4.226314541	3.355832847	10.026	8.3733	7.9134	7.5157
1570255_s_at	6.2552	5.8551	6.8852	4.024	6.5837	6.8211	5.8591	8.4459	6.8387	7.6727	6.2837	5.2729	6.0933	6.6627	6.7422	7.2958	6.4411	4.6778	3.6275	7.3989	5.7729	7.4346	5.8189	7.662	7.0499	4.8308	5.6635	6.8801	8.0339	7.2352	6.8347	7.4362	6.515	7.7699	4.9404	7.88463048	7.695085585	6.98964005	6.190885663	6.105561244	6.803493315	5.725381777	5.675792167	7.266560952	6.939992829	3.1602	3.498	3.149	3.3777
227899_at	6.3554	6.6565	7.8056	3.7248	6.257	2.7321	6.3966	7.0359	6.393	5.2559	4.8775	5.7101	6.5241	5.1235	6.5003	5.6626	6.3562	2.792	2.3583	5.4618	7.0209	6.6388	6.5067	7.1512	6.9176	5.5696	5.908	5.9405	5.8342	5.0582	5.8294	5.7876	6.5598	6.445	3.231	6.235513452	7.07814023	5.851247109	4.321901521	8.433639903	5.671040869	3.713092144	4.801673645	6.148087532	3.989622653	2.3212	2.3059	2.9819	2.3317
226292_at	6.2853	7.2652	5.8584	4.748	7.0504	5.5967	4.2695	5.5109	7.202	8.2786	5.407	5.2212	6.5667	6.8648	7.8359	7.8982	4.8479	4.0801	5.3003	7.4333	6.6882	6.6248	6.6848	6.6264	7.437	5.8754	6.4582	7.3924	7.1978	5.712	6.1154	6.3813	5.2586	8.2442	3.9138	8.203867667	7.589103802	7.387448392	5.703103783	5.218797449	8.020548889	4.506543783	6.485522867	7.231543807	5.367273119	3.5901	3.3995	3.8822	3.881
207714_s_at	5.7672	6.8818	7.2556	4.0479	5.6467	5.3854	6.129	5.3004	5.6425	4.9705	6.3776	6.9166	6.2055	5.2906	6.0088	3.7143	5.9409	5.8607	7.432	3.2318	6.1391	6.2393	5.8139	5.5299	4.5693	5.2586	5.7159	5.3457	4.3859	3.4155	4.727	6.1025	5.3565	5.4746	5.6379	6.008796553	5.707520755	7.195423982	5.887386045	6.569019345	5.616412056	6.295388235	7.019880693	5.036640199	5.571011855	9.8211	9.0786	9.2509	9.5471
222692_s_at	2.7447	4.3943	4.5843	6.9802	3.69	4.706	7.0401	5.57	4.4299	3.969	5.1723	4.6925	5.7061	5.1092	5.3392	3.2439	5.6264	5.6742	7.0537	3.7085	5.7119	3.8332	7.0007	5.3872	6.553	6.4373	5.6987	3.1381	4.3272	4.7569	5.5568	5.6712	4.3617	4.3959	6.0977	4.296625376	4.70956503	5.039424825	5.629173372	6.68141777	4.056260209	6.200349497	4.294978288	2.687304957	5.418689204	8.8955	8.1742	7.5515	8.1431
212236_x_at	9.0995	12.355	9.5794	7.9503	8.9903	12.125	8.9038	8.8656	10.412	10.269	13	9.7945	11.488	9.942	8.8204	9.0581	11.198	10.102	14.402	9.747	10.406	10.174	10.53	10.668	9.1946	8.784	13.36	10.688	8.8924	11.031	10.434	8.6112	11.548	8.8379	12.734	7.687890568	9.912921885	11.0491246	10.03744983	9.279561666	9.900801873	9.726096387	11.22171605	11.48526067	11.28747697	15.437	13.198	13.143	15.516
1561368_at	7.5221	4.2944	7.2882	5.7818	7.9742	4.8875	3.4606	7.9497	8.0423	6.1165	6.6496	6.5071	7.9384	6.8693	8.4333	8.1038	5.1022	5.7882	2.6036	7.1647	7.9192	7.6067	7.4313	7.5338	7.4987	5.3561	5.2732	7.1314	7.4495	7.714	7.493	7.1483	7.9008	8.1757	6.4997	8.422838894	8.430807541	7.19724292	7.360958559	6.884570386	8.4220989	6.54824177	5.555004847	7.630898075	6.109741207	2.5768	5.2412	2.5764	2.6112
1569065_s_at	5.7478	7.3201	5.4029	6.6198	7.2606	4.7082	2.7829	7.0901	7.1393	8.0802	4.4914	3.4513	7.6555	7.6241	6.7592	8.4425	4.203	5.1624	6.4631	7.9953	6.1392	7.1608	4.9214	6.644	7.433	5.3945	7.6437	7.542	7.8373	8.0076	7.1303	6.8678	7.3977	7.7178	6.6078	8.37536689	7.356341198	8.270816956	6.822846986	2.769420335	6.469116336	6.491439385	7.423929324	9.434311415	6.581522796	2.6586	2.7665	3.2413	2.7766
241014_at	3.5322	7.3086	4.3449	4.4751	6.5347	6.1864	3.6462	7.456	6.5137	4.8424	6.8279	6.6578	6.8299	8.6437	5.7342	6.7741	4.5021	4.7697	5.4135	8.9558	5.5319	8.463	5.6955	6.7751	5.9028	5.6167	5.4891	7.581	6.9826	7.9046	8.2703	7.7642	7.629	9.2573	6.6998	6.799481302	6.938684318	7.918860139	7.352253529	3.067085671	6.454148541	5.136425182	5.70361793	5.957451247	7.331921571	3.0971	3.1186	2.8767	3.3529
225915_at	6.9709	6.2125	7.0461	2.6952	6.4201	4.8529	5.8487	6.8371	6.485	5.9289	6.8427	6.78	7.0712	5.8823	6.4511	6.646	6.3876	2.8455	4.4561	6.0554	7.2179	6.7118	7.2529	7.2617	7.3436	6.2042	5.8721	6.2401	6.9214	6.4848	6.2567	5.957	7.0119	6.9264	4.6997	5.531877362	7.637603647	6.435009449	5.408224809	7.656423885	6.757000011	4.723318257	5.77647843	6.891715306	5.912017542	2.4791	2.254	2.6854	3.0722
215076_s_at	11.405	12.52	12.443	11.246	12.342	11.922	13.014	12.632	11.48	11.382	12.32	12.689	11.98	11.519	11.986	11.004	12.345	12.241	10.782	11.183	11.894	11.78	11.494	12.08	11.481	12.023	11.219	10.999	10.803	11.622	11.297	12.006	11.413	12.026	12.725	11.55229582	12.43966753	12.30664481	11.60583598	11.38912173	11.08851371	12.51122345	12.17355484	12.22158492	12.21060016	15.346	15.321	15.777	14.6
210845_s_at	3.1749	5.7458	4.6256	4.0814	3.8641	3.3443	3.7689	3.8455	3.3463	2.8192	3.8068	4.0554	4.822	4.3095	5.1131	4.1806	3.3222	5.1852	8.0597	4.0778	3.7082	3.9197	4.8082	3.3545	4.2017	4.4325	4.6166	4.2806	3.2991	3.2831	3.5309	3.3011	3.4189	3.8749	5.1706	4.328993587	4.031380285	4.878874741	4.448324771	4.576497859	2.589182029	3.824330627	3.210856858	4.633295492	3.72535565	9.2432	8.8743	5.3126	7.657
238763_at	7.5842	5.1764	3.1821	2.8373	7.277	5.6182	7.5912	7.6655	8.722	8.4552	7.7883	8.2445	4.2756	7.2054	6.3741	8.4224	7.4948	3.9563	2.5959	7.8591	7.3118	6.8757	5.4401	6.7103	5.6102	5.5657	3.5169	5.3229	7.8739	7.7169	7.6125	6.2998	7.0096	8.244	3.8739	7.155734374	7.707955157	4.094694808	6.206404501	4.190615568	7.61388826	2.855401175	6.099647941	4.190028209	6.391384447	2.6624	2.7087	2.6779	2.6754
223074_s_at	4.1231	4.8692	2.8473	2.3033	5.8552	5.2668	2.2808	5.4608	4.1455	6.6389	6.0794	6.476	6.5635	6.0958	4.896	4.3668	4.5451	2.4865	3.0235	6.2323	4.3273	6.3628	2.7271	5.6706	5.5624	2.3069	2.8075	5.3032	5.5471	4.9182	6.02	4.547	4.8192	4.5504	2.276	4.829602821	6.743556238	6.748433752	4.297491672	2.908647072	6.750708592	2.470482106	5.784612949	6.841217385	4.345721544	2.2702	2.2674	2.2607	2.286
205479_s_at	4.7962	6.6397	3.4238	4.3523	5.209	4.4737	5.248	4.5506	5.1899	4.5975	3.3523	5.8663	5.1776	4.9382	5.5148	5.4709	2.3459	4.9614	8.4297	4.5147	5.2091	4.532	2.4276	3.4674	3.7827	5.4294	6.6785	4.9416	4.9997	4.8312	5.4841	4.4691	4.1166	5.7539	5.5534	4.864334324	5.352523794	6.003956221	5.125769604	6.068684855	5.957693	4.53690013	4.888784073	4.633344266	5.442918071	11.948	9.7821	7.1254	9.5839
201438_at	9.454	10.349	9.2673	9.0194	9.0569	9.2958	10.248	9.1543	9.056	8.48	9.6086	10.191	8.8253	8.4654	8.7204	8.3503	10.189	9.9353	9.2988	8.2506	9.0839	9.7326	9.62	8.5287	8.6176	8.7873	8.6412	8.1018	8.3024	9.2254	8.5554	8.7989	8.994	8.899	10.255	8.334881763	9.638160334	9.117586534	9.026539263	10.86343581	8.76106948	10.31949608	9.025644899	9.965490155	10.0592057	13.239	12.884	13.281	11.73
229011_at	11.403	9.0438	8.8235	8.1746	10.874	9.732	8.3447	10.421	9.9444	10.437	11.185	10.092	10.725	10.193	10.083	11.067	10.398	8.1944	7.843	10.888	9.4628	10.401	10.027	10.503	10.468	8.189	9.6739	9.112	11.041	10.873	10.606	10.386	11.212	9.9854	8.8539	10.2097039	10.39269541	10.01205904	9.863753282	7.634788546	10.28042315	7.260771808	10.71567968	10.33129811	9.570926659	7.39	8.5269	6.7593	6.8994
227969_at	6.398	7.5095	5.9227	4.6423	5.8684	5.553	4.455	7.6243	8.0734	7.4762	6.4142	6.8154	7.8474	6.6736	7.3904	6.5486	6.0207	5.9383	5.9179	8.3515	6.0096	6.9945	6.3494	6.4762	7.0398	5.8945	4.9553	5.8729	7.9324	6.2739	6.7014	6.5181	6.5701	6.585	5.5411	6.191192559	6.720507802	7.357496273	6.180878806	4.958882885	7.333005533	5.708029716	6.698096529	6.997128973	6.370424807	4.5371	4.0253	4.3351	4.7314
210409_at	6.3589	4.5508	2.9343	2.8069	4.5613	2.9269	2.4837	5.3394	5.3052	5.9181	5.6327	5.4169	4.8599	5.0481	3.708	5.5333	3.6056	3.0976	2.4493	5.1528	3.5654	4.3834	2.7651	4.8935	5.1216	4.3519	4.1927	4.2756	5.4739	4.4362	5.3557	5.2483	5.5683	4.8992	4.3329	4.901753336	5.072803091	4.546110031	4.376916932	4.18621637	5.88276149	3.543454499	4.52019962	5.010010557	4.620879159	2.545	2.5748	2.5453	2.6023
203476_at	8.9422	9.5447	9.2795	7.97	8.7958	8.7557	8.6248	8.9617	8.9091	8.9824	8.8868	9.3083	9.1297	8.4675	8.5441	8.6166	8.5395	8.381	9.6196	8.0031	8.8463	8.6657	8.5841	8.7891	8.1243	8.0897	9.8069	8.3917	7.8341	8.3161	8.7879	7.9805	8.7411	8.5678	8.5851	8.907364435	8.72624821	9.144911508	8.152484821	9.904877437	9.356176527	8.431857682	8.781104361	8.926247056	8.688364979	10.984	10.323	10.209	11.662
204580_at	2.0348	6.4029	2.1171	6.7946	1.9218	2.7504	2.8371	1.9148	1.9129	2.0347	2.1155	2.0692	2.0749	2.8711	2.7745	1.9188	7.0913	10.287	9.823	3.063	2.6098	2.2011	1.8848	2.6713	1.8978	9.1751	8.7903	5.6427	1.9175	1.9705	5.2375	7.4894	2.0761	2.6946	10.347	4.21967113	2.361475097	1.877511807	7.810806292	1.919312904	2.910913734	7.697595432	7.040410303	2.157608351	7.869085933	12.029	8.7411	9.9131	11.183
1569608_x_at	7.848	6.6188	7.3266	7.5446	8.417	7.8251	8.6106	8.8442	8.3075	8.7718	6.8586	7.3609	7.7878	8.8385	9.2225	8.7106	9.0971	7.0838	5.3611	9.4582	8.0469	8.8468	8.5445	8.778	8.1562	7.7593	6.983	8.0574	8.5586	9.7321	8.2826	9.4203	7.8901	8.6872	7.1002	8.894381254	8.516954289	8.168466747	7.059354491	7.14653528	6.858334234	6.074549633	7.775279266	8.491451217	6.395732923	4.6717	4.9979	4.6585	3.8951
230451_at	5.7605	4.4139	3.7627	3.334	4.5622	5.9644	2.8892	5.3365	4.8236	4.812	5.4396	7.062	5.6359	3.4244	5.0432	6.7232	4.789	3.3213	2.9082	4.4144	3.37	5.7412	4.5399	4.5256	5.6221	3.0138	2.8675	5.011	7.3688	4.1751	5.5709	3.8914	6.4025	4.4546	3.7434	3.1180807	4.197017859	5.304917942	4.610387606	2.836775035	3.712844476	3.627955562	3.477414572	3.985737251	3.661416726	2.8515	2.7325	2.8503	3.3532
211161_s_at	9.8532	10.612	10.639	9.152	10.64	10.308	11.45	11.027	10.043	9.1645	10.037	10.395	9.9299	8.8197	9.9081	8.5484	10.604	10.192	8.8776	8.958	9.82	9.4159	8.7747	10.02	9.4913	9.8475	9.5377	8.8233	9.1757	9.522	9.4184	10.136	9.5086	10.13	10.623	9.891317476	11.18019937	10.77839309	9.634416196	10.28982708	9.278585055	10.72689707	10.04600263	10.85721793	10.54804234	13.706	13.611	14.204	12.723
225914_s_at	8.6439	7.9349	7.729	5.0155	8.6412	8.4839	7.1262	8.239	7.6859	8.0494	8.5006	7.8607	8.4796	7.5277	7.7795	7.9745	7.3217	5.6922	7.8148	7.7849	7.9095	8.0392	8.0338	8.4543	8.6636	6.6862	8.1341	8.69	9.1563	7.884	7.7105	7.4101	8.5417	8.329	6.7714	7.6719425	7.700175053	7.883416186	6.964958453	7.21627351	8.415787096	5.60139079	7.173146722	8.046931449	7.018961219	4.4241	4.2943	4.2471	6.5734
207833_s_at	4.4173	5.97	4.2415	4.8548	6.1929	5.2468	2.3179	6.0452	7.6953	6.3748	5.177	5.5859	8.2604	7.4013	3.4836	6.4041	3.3883	4.1138	3.1266	8.6759	3.6754	6.5449	5.2053	5.8184	5.8716	6.1028	2.2246	3.5968	5.9912	6.7644	7.7377	6.4917	6.2463	2.4431	4.9545	5.952345122	4.647869678	7.157011929	3.605716574	2.1668786	3.647028156	3.296401157	6.739555189	7.0023676	6.891821168	2.569	2.6012	2.1976	2.5065
203256_at	7.1402	7.1964	7.1704	6.5371	6.635	7.5951	5.6668	6.0654	6.6137	7.604	7.5819	7.1995	7.8173	6.8111	6.23	6.051	6.7762	7.6997	11.53	6.6015	6.1945	5.4969	6.2338	6.833	5.6252	6.2016	9.0227	8.1061	6.3392	6.3432	6.417	6.8705	6.7594	6.1477	8.6454	7.109049959	5.562301561	7.450684379	7.33858816	4.034667285	8.225987923	7.24430607	7.239583485	6.814654778	7.157356151	11.919	10.91	9.0037	12.445
240000_at	5.2378	4.7011	4.8945	4.1736	7.7421	5.1799	6.1046	7.3816	7.998	6.1895	4.6897	4.3874	6.8816	6.6177	6.6899	6.4299	6.4804	4.3518	3.7497	6.9374	6.6163	7.4721	6.9849	4.5763	6.8812	4.9958	4.3674	6.3541	7.9119	7.1169	7.0375	7.265	5.0028	6.5851	4.6803	7.999673516	6.787529711	7.052965031	7.136052155	4.131807349	7.44369086	4.797022695	7.498763759	7.090910698	7.280172856	3.6998	4.5881	3.7294	3.3899
203224_at	9.6425	9.6124	10.125	9.6276	10.583	9.8435	8.8497	11.099	10.964	10.355	9.5812	9.5272	10.945	10.353	10.142	10.811	9.4938	9.6925	9.3658	11.506	9.7603	10.701	9.8676	10.18	10.467	9.3576	8.3098	9.4923	11.35	10.874	10.395	10.155	11.296	10.009	9.4418	10.56748518	11.10881862	11.25463215	10.61875214	9.049681364	10.31091578	9.659577516	9.705041922	10.61926516	10.64459527	7.8252	8.4253	8.4883	8.0423
242009_at	7.7543	6.8704	7.211	3.6709	7.906	5.8864	4.3355	7.3233	6.9633	6.3314	7.1154	6.7709	6.856	7.5155	7.5405	7.5383	5.7949	4.0774	3.4965	6.7371	6.84	7.0965	5.971	7.4428	6.862	4.9874	5.4921	7.7976	7.1138	7.0354	6.5542	3.8837	7.4095	6.9879	3.5635	6.94739003	5.985437973	5.590810075	4.70839929	3.492673013	6.571718599	3.797537615	5.293545043	6.257656208	4.850135883	3.3691	3.4929	6.7616	3.4317
244276_at	5.511	4.7128	4.9275	2.6653	5.0142	5.5333	2.3621	4.8152	4.127	4.5946	3.8991	5.7692	4.1543	5.3111	4.3429	3.5254	2.7007	2.5605	4.3324	5.1062	4.2142	4.0167	2.9316	4.8668	4.5974	3.2421	4.0339	5.4161	5.1662	4.5227	2.7713	3.2643	5.5073	4.5944	4.1811	4.313176053	3.669134385	3.885225562	3.563695575	2.353635427	4.999117716	3.6689902	3.332377791	3.696654986	4.050559461	2.1443	2.3189	3.0584	2.2709
227826_s_at	5.3437	8.0448	7.3407	2.7374	6.4145	4.6473	7.5086	7.2009	7.629	5.8112	6.2264	7.5934	6.2567	6.4983	7.6285	5.7507	6.1373	2.6298	2.4591	4.203	7.5606	6.4277	7.3772	6.3119	8.0844	6.0697	6.6877	4.3938	7.7575	6.3628	7.0312	7.3512	7.0777	7.7609	3.0517	5.705690358	7.97509306	6.276573445	5.33830591	8.799737934	6.262632058	3.754611225	6.912327774	6.696827513	4.151354141	2.4315	2.4774	2.4929	2.4792
227827_at	6.1455	7.1013	6.8867	2.788	5.9616	4.5988	7.4032	6.6984	7.2611	6.5983	5.2487	6.9841	6.5994	6.3125	7.6348	6.3966	6.1547	2.9201	2.7178	5.5745	7.1538	6.348	7.2685	6.4945	7.7308	6.0021	6.3618	5.3042	7.1972	5.4371	6.4331	6.4251	6.4774	7.369	3.7958	5.720888087	8.277822399	6.168582347	5.082051432	8.214425387	6.643703635	4.431734394	6.654391101	6.637485184	4.333280702	2.6266	3.5498	2.8139	2.7267
203675_at	12.234	11.611	12.006	11.272	12.432	11.442	11.801	12.702	12.241	12.597	12.053	11.834	12.182	12.367	12.111	12.547	11.83	11.199	10.926	12.708	12.387	12.259	12.125	12.833	13.195	11.588	11.676	11.741	12.841	12.347	12.252	11.727	12.308	12.334	11.032	12.17969396	12.13522498	11.83613702	11.26938493	11.82290851	11.77736157	10.97979112	12.10519677	12.29759003	11.48952838	9.8081	9.6462	11.124	9.6638
210419_at	6.8912	6.168	5.6638	4.2154	6.8949	6.2785	3.0551	6.702	5.9652	5.8272	5.8838	5.8101	5.1293	4.6228	5.3262	5.1708	4.0952	2.6031	2.4597	6.6844	5.4575	4.5407	5.1372	5.7282	6.114	5.2469	4.8208	5.615	6.2107	5.47	5.9394	5.324	5.8802	6.8583	3.7894	7.755513879	7.087204705	6.555342543	6.191371977	4.12661608	6.78839217	4.516778253	6.349571411	7.527651374	5.209073876	2.6474	2.6624	2.4732	3.0601
225681_at	6.9949	7.3375	5.4332	8.7692	5.1151	5.0162	6.7596	6.6483	5.6518	3.3921	4.8626	7.997	5.0574	5.643	5.9375	6.2498	6.8711	8.5086	5.8813	5.941	5.888	5.8929	6.1093	3.9647	6.6496	7.3721	6.4499	4.0779	6.2871	4.9032	6.3503	7.1744	4.9674	7.3545	8.642	7.529474435	6.207915021	5.920949748	7.666117809	8.44903088	5.200125171	8.834744713	6.889375865	7.155916718	7.664010641	11.894	11.64	11.61	10.679
203225_s_at	9.6539	9.1547	9.115	9.1797	10.501	10.137	8.0196	10.575	10.349	10.688	9.5933	9.385	10.548	10.275	9.791	10.238	8.9404	9.2177	9.0086	11.241	8.8875	10.16	9.1918	9.8371	10.035	9.0416	8.0821	9.1972	10.803	10.734	9.8957	9.9489	10.71	9.0999	9.0753	9.641948306	10.41938258	10.55377758	10.45728097	7.526982432	9.879605984	8.01548412	10.01017933	10.06783556	10.01747522	7.6603	8.1905	7.3969	7.7218
205794_s_at	5.5449	6.3582	5.517	3.0054	5.9346	2.2214	5.6709	5.7906	4.997	3.7038	2.9883	5.2178	5.7828	4.5199	5.1594	5.0956	5.0347	4.6052	2.2091	5.035	5.8248	5.8402	5.6156	4.8056	6.0733	5.4603	5.5131	2.3441	5.6212	5.4495	5.2715	5.9496	5.1966	4.4267	3.6656	4.632163316	6.628206152	5.108870341	5.078037388	6.346580651	4.52274994	5.556697431	5.007549061	6.102450141	5.438442499	2.1095	2.2028	2.1889	1.9377
201534_s_at	11.799	11.602	10.97	10.307	11.343	11.713	9.68	11.766	11.979	10.703	11.774	10.857	11.173	11.298	11.031	11.322	10.336	10.424	10.397	11.196	11.219	11.037	10.718	11.644	11.652	10.766	10.227	11.684	11.667	11.522	11.138	10.625	11.582	11.31	10.38	11.1433767	11.33072394	11.31983555	10.44272036	9.868739634	11.26645141	10.43376933	10.5306317	11.62950669	10.8127096	9.5233	9.7865	10.22	9.6335
228568_at	10.103	9.1259	8.2383	7.6383	9.478	9.7603	7.1865	9.4134	9.3661	8.9258	10.077	9.5041	9.6574	9.4459	8.8211	9.6864	8.1037	7.5733	7.834	9.2832	8.7218	9.4056	7.9968	9.4763	9.3082	7.7176	8.6905	9.0122	9.7734	10.091	9.2215	8.7402	9.3224	9.1282	8.5119	8.939518856	9.288956177	9.353348837	8.67943844	4.856772758	8.944139969	7.499286308	8.802728652	9.261207101	8.615065944	4.0805	4.6294	6.5729	5.9323
217551_at	6.8621	6.3059	5.4058	2.5306	7.527	4.361	2.5676	7.0491	6.6118	7.6816	5.8431	5.0621	6.3983	4.4936	6.1038	6.917	3.0503	4.2145	6.8764	5.7155	6.9827	5.7886	5.864	5.4644	6.385	2.5021	6.6937	5.3644	7.6515	6.1033	4.6792	3.6523	5.7144	6.9535	3.8289	7.401987263	6.501277548	6.593299348	4.438698106	3.440018201	7.199620791	2.832378827	3.014086579	7.023275605	5.466831514	2.4789	3.9349	2.4583	2.5106
1552365_at	8.3216	6.5325	9.2165	7.228	10.017	7.0561	7.5498	9.4568	9.6082	9.832	8.0009	8.2606	9.5307	8.9083	9.31	10.134	8.6899	7.9417	6.1039	9.8686	9.3379	9.6308	8.8909	8.5376	10.001	8.9857	5.2427	8.3328	9.7326	9.0321	8.5182	8.7492	9.4872	9.7337	7.4414	10.95428852	10.17332546	9.607726907	9.439998605	6.507228907	9.767479999	8.153799156	8.947516594	9.93429347	8.878997338	3.0961	6.1133	3.4368	3.1729
218024_at	9.3991	9.2186	9.6027	8.6743	9.4997	10.066	10.678	9.4613	9.4847	8.9319	8.9558	9.238	9.2869	9.0028	9.2607	9.3729	10.368	8.4559	9.1146	9.3764	9.796	9.8749	9.4765	9.6929	9.8015	9.1243	9.4623	9.6652	9.5427	10.1	9.6523	9.1095	9.4046	10.024	9.0601	9.200320738	9.77811957	9.255266233	8.664471644	9.828322695	9.528497775	8.674503346	9.01249525	9.341731115	9.184167517	7.8696	8.3163	8.4617	7.4663
201535_at	10.569	9.9294	9.6726	9.1109	9.9213	10.121	9.0414	10.217	10.555	9.5248	10.519	10.05	9.5894	9.6254	9.7414	10.106	9.4347	8.7918	8.5762	9.7031	9.7254	9.6276	9.4817	10.503	10.124	9.4583	9.1074	10.326	10.264	10.621	9.8562	9.5094	10.518	9.9941	9.3273	9.904355692	10.15860535	9.604076662	9.07142138	8.962207644	9.939175517	8.84005423	9.714798299	10.03217596	9.480653509	8.2329	8.3881	8.8941	7.9182
241412_at	5.1381	4.4728	5.5487	2.8318	6.7198	4.0455	6.2497	7.4265	6.5034	5.6603	6.0814	6.9054	5.8144	5.9359	5.7063	6.0557	5.0736	2.7519	4.912	6.7042	6.1269	7.491	6.4144	5.8316	6.3715	5.3702	4.6248	5.4385	7.4381	5.8652	5.5672	6.2676	6.4498	7.3977	2.7815	5.942681833	6.734843008	6.577908069	3.808920091	5.770148708	6.303325027	2.840590016	4.075679255	6.430862926	4.835732589	2.7046	3.504	3.0578	2.8351
201744_s_at	11.321	10.788	10.928	11.84	10.157	11.226	12.429	11.32	10.376	9.1029	11.562	11.882	10.6	10.35	10.019	9.5899	11.185	12.199	8.0536	10.862	11.101	10.711	10.986	10.885	10.227	11.443	10.175	9.5656	10.057	10.17	10.797	11.6	9.6794	10.078	11.969	10.16426169	11.39470048	10.14381243	11.91015747	11.94884102	9.899825592	12.63862175	11.20685719	11.44526081	11.97556698	13.439	13.383	13.724	12.578
1565525_a_at	7.3813	6.7691	3.2992	3.4757	6.1615	7.4097	3.1404	7.1174	6.8522	5.7768	7.1725	5.5396	6.5068	6.3401	3.0604	5.7995	3.2728	4.948	4.3761	7.1148	4.9324	6.6312	5.3009	6.6714	6.3388	5.0385	4.2948	6.7434	6.2531	6.5749	5.152	6.1821	7.3131	4.5836	5.33	4.129370196	5.126064654	6.742262735	5.246634496	2.798972603	6.010778073	3.535570893	4.548471033	4.463074488	7.261436798	3.0544	3.0733	3.034	3.1057
1560767_at	8.4981	7.0395	4.1317	4.4045	7.6346	7.48	2.6481	7.3236	7.3337	6.6129	9.2589	8.6866	7.2046	7.9783	3.8797	6.6955	3.8136	5.6638	3.9597	8.7925	4.057	5.6032	3.8106	6.9195	5.9071	5.412	3.3354	5.1475	4.1724	7.4041	7.382	7.9058	7.9808	6.5926	6.9788	5.673710534	5.669667551	7.533548331	5.870973957	2.685349192	6.891413838	3.763859039	7.481700637	5.868234904	7.874990273	2.5211	2.5773	2.5431	2.5421
202734_at	9.8462	9.1371	8.8362	7.456	9.7842	9.2681	8.7177	9.3083	10.057	11.273	9.9023	10.098	10.185	9.841	9.7916	10.135	8.4069	7.4458	8.3862	8.7909	9.3433	9.9852	8.9344	9.0026	9.1784	8.0907	8.4928	8.9236	10.13	9.3147	9.2604	8.8738	9.4213	9.1966	7.9428	9.741140319	10.18483052	9.493048272	8.880876904	8.043652149	9.722572317	8.081509664	9.987048957	10.52598617	8.950588943	7.3812	7.3681	6.6827	6.9036
225354_s_at	10.409	9.3457	9.6722	7.852	9.9272	9.4024	7.7303	10.5	10.186	10.066	10.089	9.604	10.29	10.046	9.6044	10.538	9.3209	7.919	7.0587	10.07	9.5274	10.444	10.27	10.251	10.366	8.7932	8.4396	9.8354	10.685	10.36	9.8415	9.6663	10.931	10.047	8.8258	9.762384752	10.33059016	9.296159577	8.815196592	9.68050037	9.839363682	7.88657126	8.944861539	10.37227167	9.613710204	3.148	6.6569	7.3281	3.1963
222693_at	4.1697	3.7201	5.2189	5.9303	3.7153	4.6176	5.8737	5.3177	3.9586	4.7591	4.0954	4.3495	4.6166	4.5582	3.8966	3.3863	4.6593	5.3847	6.3539	3.8263	4.8885	4.6552	5.6176	4.8954	5.5682	6.1999	4.6913	3.2197	4.4062	4.2016	4.9439	4.8593	4.2432	4.8881	5.4836	5.06328972	4.788736655	5.436216058	5.371637039	6.40783887	4.356051992	6.2827222	3.815615627	3.828542884	5.529544551	8.3817	7.5762	6.5297	7.0324
201852_x_at	10.163	11.151	11.241	9.7862	11.191	10.686	11.508	11.473	10.15	9.9325	10.623	11.376	10.567	9.8644	10.184	9.3426	10.935	10.771	9.5093	9.5566	10.591	10.396	10.031	10.709	9.9729	10.478	9.7408	9.4338	9.3356	9.9781	10.086	10.548	10.291	10.514	11.307	10.26324889	11.00613054	11.13119467	10.19921466	10.20569069	9.879684384	10.87564713	11.056096	11.02834603	10.78087887	14.472	14.252	14.78	13.447
1565660_at	7.5892	7.1124	5.5535	2.9875	6.3865	5.0721	3.6484	5.5763	5.4214	7.4724	6.5686	3.8835	6.2077	4.0139	4.7458	4.125	2.9865	3.6179	3.1652	6.4677	5.6348	5.6467	5.7321	6.5874	6.3683	4.2368	6.1707	5.4222	7.4651	6.546	7.0216	6.3021	7.2944	5.9915	4.0882	4.728664577	7.120230813	5.625440408	5.488352876	3.677403274	7.001886227	4.397265408	6.10740131	7.353648547	5.138369484	2.6977	3.0531	2.6446	2.9902
202628_s_at	2.2929	4.519	2.1999	2.2733	2.6252	2.9535	3.7856	2.2778	2.2749	3.7227	2.3878	2.1684	4.4569	2.3429	5.3076	2.2093	3.2657	3.1015	5.1128	2.0797	2.0132	3.1587	2.6381	4.2801	3.2565	2.7457	3.9959	3.1339	2.3707	2.2721	2.2751	2.4227	2.9469	2.248	3.2002	2.228473352	2.313519465	2.251754962	2.274070089	2.377041254	2.352561996	2.364978842	3.1256902	2.403483313	2.337945	10.714	10.743	4.666	9.213
218935_at	9.1221	8.6593	7.5873	7.1284	9.0796	8.3911	4.6169	8.9194	9.6932	9.4108	8.8162	8.6406	8.9816	9.169	8.9911	9.7582	6.2072	5.8249	7.0163	9.5712	8.5312	9.7982	8.8447	8.5014	8.8196	7.4146	6.8802	9.0559	8.9597	9.5459	8.9725	8.1617	10.156	8.7558	8.4717	8.602173334	9.436838297	9.353278772	7.651065023	5.547865502	9.384247838	6.579766734	9.556933319	9.31114662	8.474433196	4.496	7.6941	6.8264	4.7398
202027_at	5.8925	6.5442	6.2402	5.7404	5.5964	5.9196	6.8486	5.8063	6.3398	6.1238	6.5204	6.0239	6.1575	6.2903	6.1746	5.5208	6.15	5.7253	6.9721	5.2305	6.3267	5.8119	6.4162	5.6234	5.6047	6.2003	6.5337	6.0316	5.1673	5.6643	6.4212	6.0196	6.0723	5.6954	6.4417	6.226429901	6.505510695	6.298208708	6.214816352	7.403252505	5.827026944	6.226544756	6.504543236	6.080577373	6.27658969	7.5589	7.3253	7.1164	7.2852
1565661_x_at	7.5983	6.5275	6.096	3.7949	6.5918	5.6172	4.8435	6.8423	6.8296	7.3262	6.8812	3.567	6.5567	5.0945	5.3936	4.1391	3.5137	4.7783	3.5366	6.899	6.1967	6.2628	6.2699	6.68	7.1292	5.0231	6.4073	4.7132	7.3535	6.8289	7.2378	6.7475	7.2308	6.1964	5.3206	5.315152215	6.694051006	5.957112908	5.487487346	4.087083338	6.638424666	4.271240431	5.722487813	7.173099039	5.397677511	3.0975	3.4503	3.3545	3.3968
212501_at	9.7181	10.639	10.383	9.7405	9.7916	11.159	11.033	9.7661	10.07	10.614	10.385	10.084	10.424	10.278	10.256	10.36	11.356	10.681	12.081	9.4609	10.201	10.931	10.811	10.148	9.9836	10.018	10.893	9.8658	9.3604	9.9946	10.165	9.8998	10.221	9.9753	10.694	10.62518848	10.26821638	11.06386647	10.59599933	10.87248469	10.36976534	10.63238801	10.6237961	11.31438824	10.42700867	12.273	12.12	12.191	12.729
211668_s_at	3.4297	5.7049	4.6356	5.3084	3.8848	4.5148	3.9977	3.4354	4.0669	3.0326	3.8487	4.7256	3.8016	2.6998	4.2348	3.859	3.1677	4.5805	7.8237	4.4618	4.2561	3.7877	2.6642	3.835	3.9898	4.4678	5.4379	4.7265	3.5639	4.7581	3.8395	4.3772	4.5283	4.7123	4.6995	5.147039652	3.984257067	5.049499459	4.05576064	6.119217729	4.901559898	3.409633682	3.974952825	2.741534684	5.021970523	10.879	9.3212	5.9654	9.1201
204754_at	7.7468	7.7794	8.6543	7.1122	8.4294	8.0595	6.7771	8.0997	9.01	8.0532	7.6406	8.0189	7.8037	7.6731	8.6317	8.415	8.2891	6.8425	4.942	8.7559	8.5045	7.6682	8.4551	8.7956	8.6469	7.731	7.3863	8.9865	7.7766	8.715	7.2455	7.5797	8.9852	8.3478	7.4331	7.885807428	7.245753491	6.473225937	6.787452441	7.466637015	7.554979873	6.554538167	6.717958917	7.590515951	6.909006633	3.9882	5.4699	6.617	4.098
242849_at	5.9506	5.4618	3.3622	3.3865	5.5525	4.1498	4.3245	5.0841	5.9302	6.1034	5.5928	6.4707	6.1935	6.5772	6.1344	6.218	4.7019	3.574	4.9157	6.963	5.2437	5.2245	5.1063	5.7713	7.205	4.805	5.6655	6.9057	7.1302	5.9753	6.442	5.5109	6.8217	6.0646	4.6066	6.442379514	5.652939195	6.029200452	4.936608245	4.842895652	5.735085511	4.124907672	4.609755659	6.318225044	5.993939407	2.4539	3.2925	5.2444	3.2215
1564190_x_at	3.2621	3.011	3.152	4.0572	5.6112	3.2877	4.4084	4.4501	4.2988	4.9351	3.8434	3.0049	3.0065	4.3891	5.3228	4.6794	5.6663	3.8724	2.9826	5.6096	4.0666	4.951	4.1888	4.093	5.2691	5.0021	3.117	4.124	5.0453	5.3691	5.4449	6.2163	4.4796	4.639	4.1587	5.758589387	5.932806854	5.075446564	5.37322839	3.045565837	4.163549781	3.967390901	6.269778681	3.957608745	5.371280445	2.9713	3.0142	2.9998	3.0296
203417_at	5.3878	5.9057	6.267	3.6905	4.9125	4.5184	3.2636	5.6024	4.9818	4.51	3.3774	6.6578	5.6259	4.8789	5.6139	4.9516	4.7921	2.4381	5.1221	2.9491	5.5492	5.772	6.6187	4.3591	4.5161	3.9637	3.3243	3.7794	3.7202	4.7896	2.8502	4.8303	4.432	4.5914	4.4513	4.723649842	5.898475156	5.192117058	4.021896349	6.310006934	4.15891393	4.329690777	5.738193674	6.175165343	3.141866769	9.6562	8.3468	8.6379	8.5116
209585_s_at	4.4169	5.3218	6.0588	6.6214	5.2569	5.555	6.3652	5.7305	5.3968	4.6055	4.9414	5.7542	5.3276	5.0045	5.3017	5.5854	5.5963	6.5483	6.4505	5.5319	6.0468	5.483	5.8338	5.0983	5.2062	6.593	6.1669	4.765	4.5821	4.076	5.4103	6.231	5.5437	4.8231	6.5704	5.306654438	5.922298447	6.550026848	6.285971682	6.914445362	4.671052956	6.807046949	5.469227549	4.725442852	6.230972395	7.6257	7.3435	8.2231	7.389
1566402_at	6.4239	4.5863	5.533	2.7513	6.4347	4.8265	2.6513	5.8712	5.0174	5.6716	7.158	6.1882	4.2654	4.1033	3.4561	4.2456	2.2052	2.7611	3.4481	5.5627	4.1502	5.2686	2.7781	4.6523	3.9414	2.1809	5.0865	4.4513	6.4957	5.392	6.1665	2.1971	5.2762	3.6043	2.9529	4.627398465	5.695585932	5.949878356	3.636900013	2.289583703	5.047142858	2.213455999	5.128220991	6.378198085	3.62220087	2.1934	2.367	2.4342	2.2273
212364_at	7.7767	8.5953	7.6206	7.3078	6.6567	8.7649	8.5433	7.6308	8.0166	6.9914	8.0423	7.5243	7.1303	6.8092	7.0746	7.1635	8.0772	8.3263	11.623	7.3233	7.8447	7.0942	6.6679	7.6627	7.5917	7.532	9.9048	8.6319	7.3732	7.8085	7.9089	8.0283	7.2358	8.4101	9.2061	7.149974191	7.518106585	8.891048693	7.313408572	8.878663879	7.854629373	7.71980081	7.336011264	6.967909949	7.593639391	11.635	10.411	10.228	11.821
218262_at	9.5061	8.5588	8.7941	7.8361	9.2281	8.558	7.2324	8.7958	9.134	9.7012	9.253	9.2821	9.1865	8.851	9.1384	9.2724	7.7774	7.8225	8.0456	8.9261	8.7478	9.3759	8.4793	8.8226	8.5551	7.8494	8.2279	8.8128	9.0614	8.793	8.8395	8.5935	9.1033	8.6365	8.1509	9.602261551	9.06525901	8.88578731	8.690044034	7.061817502	9.252015651	7.992748397	9.520721018	9.733808972	8.431007865	5.3542	6.6873	6.7444	6.6707
227140_at	2.7689	5.3052	5.6579	3.9268	3.0402	3.5968	8.0839	6.2752	3.5436	2.8159	2.2354	2.2207	5.2519	4.2154	4.8766	3.0953	5.3229	3.1668	5.4337	2.7746	6.725	6.2265	6.1439	4.8669	5.8528	6.4716	5.3384	3.2	3.2492	3.1275	6.0265	4.3111	5.4719	3.7787	4.4253	2.617412549	4.827727564	3.158996387	2.946855518	7.198193965	3.011643664	3.547926303	2.647411892	5.593768228	3.084603713	11.135	10.089	9.0477	10.315
224954_at	10.217	9.8228	8.8875	8.8821	9.8358	9.2378	8.1085	9.2222	9.9124	9.2246	9.739	9.927	9.4401	9.5439	9.5569	10.178	8.9754	8.6869	8.3918	9.8371	9.6731	9.6332	9.9145	9.8939	9.5833	8.5953	9.3048	10.222	9.6305	10.018	9.8282	9.6274	10.057	9.8918	8.7994	10.15059897	9.746348895	9.488185003	8.933353615	9.18766642	9.847142522	8.800713133	9.526666443	10.06481159	9.263506033	6.2206	8.4057	7.7232	8.0758
203759_at	5.2812	6.2494	5.8021	4.4874	6.7822	5.4999	4.5168	6.1914	7.4078	7.5727	6.568	6.0334	7.2803	7.0056	7.2879	5.9989	4.4652	5.5155	5.4573	6.4024	6.6032	5.7855	5.8484	6.4384	7.1236	5.4898	5.7893	6.3662	6.2328	6.6116	6.9538	6.0971	6.5472	6.9917	5.0209	7.645304088	7.581895376	7.07050718	5.556693408	5.425021412	7.716088225	5.016561026	7.377429374	6.715696954	6.509082824	4.3081	4.1472	4.183	4.4744
219100_at	10.715	10.231	9.1796	8.3108	10.558	10.001	8.2457	10.169	10.13	10.152	10.249	10.384	10.077	10.224	10.023	10.636	9.1378	8.662	8.8389	10.082	9.7086	9.7931	9.4527	9.8819	10.436	8.9009	9.188	10.239	10.634	10.299	10.194	9.6964	10.031	10.358	9.1131	10.19171454	10.03124041	9.49755075	8.697858012	7.526493767	10.09328186	8.641371198	10.23400352	10.65469718	9.315212388	7.4466	8.421	7.5381	8.4997
221729_at	7.5381	8.3716	7.8297	5.7304	7.3237	7.4536	8.5579	8.1608	7.2437	6.8108	7.8129	8.2357	7.8493	7.0547	7.0845	7.0881	8.1892	6.8636	6.7594	6.8246	7.4613	7.7976	8.0533	7.6392	6.988	6.8047	7.1925	6.9177	6.7954	7.3846	7.1982	7.1408	7.103	7.3065	7.4808	7.073385084	8.325009112	8.134159889	7.161936677	8.212791205	7.533245081	7.827833718	7.408597892	7.398607375	7.903785572	12.788	11.448	11.894	10.464
218473_s_at	6.0592	6.4886	5.9798	5.9898	6.2644	6.122	5.9098	5.7365	5.7471	6.6563	6.0574	6.1689	6.1595	5.9125	5.7681	5.3553	6.091	6.0165	6.4797	5.3768	5.7981	5.68	5.9975	5.742	5.2273	5.6182	6.1401	6.0597	5.4639	5.5499	5.2094	5.887	5.5877	5.8773	6.0927	5.96192522	5.597774384	6.062404783	6.147709198	5.886331843	6.372313305	6.104974674	6.797514146	6.165620795	6.465186631	6.9475	6.5337	6.5434	7.2837
227703_s_at	6.8904	5.0698	6.8525	3.5639	7.3606	6.1607	3.6213	7.062	7.134	7.4972	7.1964	7.5271	7.7667	7.9533	6.6694	8.3721	6.9667	4.5416	3.0175	7.5335	7.157	8.1097	7.6054	6.8744	7.6305	6.036	6.1097	5.8603	8.0689	7.3464	7.0391	6.3083	7.6678	6.9672	4.8725	7.416931444	7.260492355	7.341441511	6.674152987	6.461374316	7.265150351	3.667953234	6.504628092	7.6198667	6.352349648	2.776	3.4799	2.9711	2.8143
229802_at	2.4196	2.5981	3.46	3.3135	2.4178	2.4135	2.519	2.7945	2.634	2.7334	2.634	2.9934	2.412	2.3852	3.0532	2.4081	4.213	5.6239	2.931	2.8585	2.5273	2.395	2.5828	2.41	2.6054	4.0698	2.8379	2.4323	2.8467	2.4084	2.4032	4.7649	3.5956	2.7897	6.5676	2.210278849	2.735124674	2.63496338	4.768181484	3.018625806	2.790101463	5.905904247	3.051025928	2.563253631	5.227689398	7.5104	8.1355	7.7965	7.0835
226777_at	2.3559	2.1866	2.476	3.1778	2.3209	2.539	2.3351	2.2978	2.4947	2.5197	2.2576	2.5023	2.4615	2.9835	2.1988	2.2733	2.2402	3.9084	2.4575	2.3355	2.3115	2.4345	2.4244	2.4269	2.4471	3.4916	2.4815	2.2204	2.4754	2.2528	2.4696	3.0829	2.204	2.2001	4.5771	2.368434519	2.276995007	2.333818933	3.343564418	2.346896281	2.271770556	4.091910531	2.299044407	2.336088659	3.917275388	9.2106	7.8006	8.5658	7.1729
221856_s_at	8.0692	8.6549	7.7075	6.2853	8.6456	8.0117	6.4764	8.4519	8.3908	9.4488	8.3443	8.1249	7.9503	7.7237	8.2937	8.047	7.2555	5.8442	7.126	7.4531	8.0367	7.502	7.6533	8.6705	8.5998	6.9136	8.0831	8.7014	9.0039	8.2179	8.4649	7.3359	8.6123	8.6312	6.8136	7.872116398	8.81145349	8.657220555	7.043194693	6.790262221	8.801058597	6.440933619	8.08866774	8.08480101	7.373452527	5.803	5.3489	6.1981	6.8384
225032_at	7.1202	7.5525	8.2039	8.7219	6.987	7.3143	8.7783	8.16	6.9848	6.6749	7.0107	7.7123	7.3169	6.8932	6.8776	6.9221	8.1872	7.8737	8.4111	6.4776	8.1664	7.6218	8.8681	7.7366	8.2927	8.3208	7.5131	6.4316	6.7768	7.4156	7.6121	7.6208	7.7308	7.1585	7.8876	7.433229135	8.055951474	7.704339091	7.544129668	8.955726821	6.407706784	8.123957056	6.984184939	7.121554566	7.601341395	9.8497	9.671	8.8478	9.4615
212012_at	3.353	5.9565	5.6535	3.0894	4.1239	4.2893	7.8255	5.2691	3.4857	4.6797	4.3221	5.4051	6.1436	5.6148	4.8662	5.5063	6.7352	5.4992	6.4701	3.4601	5.6714	5.7582	6.7951	6.1701	5.5201	5.6891	6.0114	4.3715	4.7915	5.9397	6.1719	5.6226	5.2694	4.3807	5.3937	4.243591501	5.648766922	6.383009897	5.853257567	7.325476264	4.23516093	4.846029928	5.837742412	6.454817337	4.866849914	9.252	8.7202	7.3959	8.3649
220794_at	5.427	9.1119	8.0861	2.3373	7.2396	5.3565	6.685	8.901	7.0379	6.0523	5.4579	4.7683	8.1875	6.5586	7.9073	6.222	3.6081	2.3305	6.0171	4.4882	8.624	6.2456	8.5019	8.2161	8.4487	7.9823	8.0464	4.9191	6.8162	5.5515	7.2914	5.1186	7.8049	8.6144	2.3089	6.901241902	5.906475238	6.373368487	2.616936885	6.836386307	7.260245279	2.893760474	5.315784857	6.277290828	4.173921991	2.3138	2.5978	2.7129	2.3386
218928_s_at	6.7361	7.392	7.1612	5.745	7.5973	6.1519	5.5034	7.077	7.2199	7.0173	6.6356	6.9659	7.8198	7.139	7.5372	8.4282	5.9344	5.8169	6.5299	7.2494	7.873	7.2685	7.1516	7.5066	7.5667	6.2363	6.9952	7.5242	8.0847	6.4053	6.7305	6.541	7.6982	7.8622	6.5981	7.645793767	7.074233007	7.27100911	6.852817918	5.383351582	7.582549681	5.992201803	6.875606099	7.731559665	6.08924039	4.6849	5.4932	5.1324	5.138
204415_at	3.0903	4.5737	3.7653	4.6324	3.4183	3.4175	3.5894	4.8907	3.6961	3.7144	3.5278	3.4008	3.5	5.9518	3.4114	3.5361	3.4118	4.9058	8.0141	3.2082	4.4102	3.4068	5.2818	3.4095	5.0923	4.6451	3.9928	3.2132	3.2224	3.2201	6.0355	3.404	3.2094	3.41	4.0241	4.070322042	4.627019196	11.08893062	4.39312071	9.261020205	3.957525757	5.790094674	5.19000697	4.453096688	5.146034778	9.5109	8.9428	9.3158	9.5482
201325_s_at	14.558	13.964	13.57	12.809	14.246	14.178	10.911	14.362	14.46	13.864	14.405	14.037	14.082	13.984	13.651	14.221	12.946	12.803	13.309	14.329	13.546	14.212	13.705	14.124	14.069	13.063	13.017	13.922	14.413	14.185	14.214	13.763	14.43	13.995	13.519	14.44517811	14.52784654	14.60322954	13.96735639	10.16595404	14.32319217	13.12410025	14.12889431	14.68298977	14.11474478	10.377	11.982	10.643	10.524
202267_at	4.6799	4.8777	4.5085	4.3713	4.3186	3.9708	4.5139	4.8339	4.9084	5.1629	5.1685	4.832	6.0738	5.3569	5.0581	3.8728	4.8197	5.5086	8.2298	4.6961	4.9417	5.193	5.0596	4.9524	4.8245	5.1244	6.8783	4.628	3.7371	5.0717	5.3112	5.0698	5.0015	5.0031	6.1519	4.961052359	4.799564468	5.704148972	5.610093247	4.174241712	5.668830269	5.174466634	5.345749731	5.776694688	5.251412924	12.519	10.202	6.2998	10.404
221204_s_at	6.7504	5.9559	5.6272	3.45	6.1703	4.2527	6.0116	5.7587	5.9366	4.7427	5.3591	5.9337	5.7245	6.0195	5.871	6.5735	4.4177	3.3385	4.9194	5.7496	5.0831	6.1753	5.7456	5.9849	5.5801	4.411	3.0126	4.3397	5.6653	6.4084	6.3303	7.2201	4.6932	5.6774	2.9883	5.431687851	6.768649298	6.116937617	5.635888389	4.292357921	5.029493469	3.292770301	6.475481964	6.151448867	5.509647044	2.9854	3.7871	2.9819	3.0115
222686_s_at	9.1208	9.3518	9.5942	8.4475	10.015	9.2097	7.0788	9.9708	9.8	9.7217	8.8578	8.9008	9.6348	9.7325	9.3638	10.089	8.4602	8.1018	8.7035	9.6305	9.4041	9.8351	9.2874	9.1425	9.5592	9.0061	7.8497	10.136	9.9103	9.4402	9.4061	9.1649	9.7976	9.6599	8.6805	10.33439345	9.483216491	9.85171522	8.856694777	7.861445284	9.548607192	7.917039612	9.070041059	9.951291028	9.427368842	7.9361	6.7902	7.0217	8.6013
35148_at	7.2221	5.4822	6.3301	4.3925	7.8639	5.2177	5.6786	7.661	8.0096	9.5299	7.447	6.4484	7.3853	7.0231	7.7241	7.8467	5.6011	4.2729	5.0153	6.5996	7.0878	7.7641	7.214	5.9804	7.3468	5.2513	5.6977	6.7103	8.1778	7.776	6.4912	6.2036	7.7605	8.1459	4.4506	7.26521744	8.41939735	7.497876572	5.728442246	6.656815354	8.186921364	4.757087103	8.009576373	9.050644456	5.53420594	3.2632	3.7686	3.3369	3.2282
225810_at	10.158	8.6397	9.035	8.0736	9.4108	9.1789	8.8547	9.316	9.3973	8.3806	9.3055	9.9705	9.0488	9.4546	9.4182	9.6494	9.251	8.0549	7.377	9.7366	9.6371	9.6929	9.0856	9.5149	9.4224	8.822	8.2726	9.2992	10.045	9.4557	9.1507	9.3114	9.1991	9.4396	8.3506	8.365688597	8.84925528	8.006226893	8.486391997	8.043064646	8.88672466	7.945348539	8.445542147	8.464295924	8.544629086	6.2834	7.4187	7.2989	7.6215
33494_at	8.752	8.5474	8.4303	6.7976	8.5514	8.7616	8.7451	8.1539	8.6726	7.5247	7.8765	8.5966	8.4034	8.7023	8.1248	8.7903	8.8683	7.6749	7.7835	8.7117	8.8876	8.8934	8.0438	8.8087	9.222	7.9125	8.7833	8.8804	9.4693	8.8109	8.8062	8.0855	8.8724	9.1221	8.3501	8.518347275	8.488216184	8.806861974	7.748896686	7.134667374	8.669298404	7.347144503	7.5290529	9.153189951	8.239476082	5.9344	7.7153	8.1346	7.2652
227626_at	8.6201	5.4641	6.4263	6.5918	7.3636	7.1485	5.5982	7.8044	7.6824	6.1386	8.2076	8.8003	7.8996	7.2005	6.6902	8.3101	6.8392	6.0227	5.1437	7.589	5.7114	8.3347	6.7121	8.311	8.0649	6.0906	5.0829	6.6468	8.8788	7.4384	8.2019	8.5365	7.8799	8.7068	6.364	7.277262882	7.146343618	8.836395458	6.871283335	5.56633786	6.825558257	7.578493642	8.048370254	7.108490574	7.482152465	4.8493	5.7489	5.2188	3.6015
206214_at	3.0202	4.3698	3.5966	6.9003	3.0927	5.9933	3.0696	3.5998	2.988	3.6412	3.5962	3.5543	3.56	3.576	3.8413	3.0509	4.7181	8.4718	6.3763	3.777	3.5326	3.0154	4.4138	2.9206	3.3738	5.3864	2.9446	3.171	2.9837	3.7188	3.5896	5.4549	3.1605	2.9238	6.9755	2.937308766	2.914897361	3.91641954	7.09590517	2.947766947	2.909212605	5.790005198	3.809162624	2.624659872	5.982595506	7.3768	7.7963	8.056	7.347
1553213_a_at	12.143	10.723	10.644	10.271	11.647	11.434	5.3293	11.717	12.067	11.639	11.519	11.433	11.737	11.65	10.756	11.752	10.149	9.3275	8.1718	11.59	10.18	12.265	10.713	10.983	11.084	9.6686	8.8912	10.658	11.391	11.849	11.437	11.272	12.194	10.805	9.6253	11.63819504	11.7009532	11.9829767	11.22252534	3.845208595	11.45040954	10.15547241	12.17764879	12.34638118	11.21254533	2.8453	4.7784	6.0246	6.7282
218618_s_at	7.8733	8.7769	9.1931	10.203	7.8813	8.0988	9.3943	9.206	7.8375	7.4984	7.6576	7.4751	7.8702	8.0784	7.729	7.2027	8.646	8.7262	9.3907	7.1874	9.0452	8.3603	9.8413	8.3633	8.8667	9.6996	8.6033	6.8364	7.2507	8.0977	8.0085	8.177	8.1125	7.7526	8.7869	7.949993037	8.278020095	8.026714286	8.117197974	9.9283732	6.795622461	9.172557471	7.995301635	7.5472012	8.214664435	10.581	10.623	9.912	10.906
241417_at	5.8325	3.9745	4.5023	3.3284	4.0323	3.783	3.8437	4.0087	4.7385	4.1236	6.0295	6.7275	5.3584	5.5629	4.6682	5.178	3.2846	2.8095	2.6543	4.7921	4.9894	5.3981	4.1535	5.5503	4.0203	3.0768	3.7915	4.9455	4.4167	5.6703	4.1283	4.3911	4.9115	5.0061	2.635	4.166471981	3.473868913	3.913834267	3.877746574	2.879315921	4.609702477	2.765925182	3.758280734	4.580161542	4.004287082	4.3146	2.5461	2.4052	2.6579
202627_s_at	2.3944	4.4795	2.7092	2.1979	2.2622	2.4215	3.9028	2.2932	2.2509	2.7365	2.9222	2.2606	3.8055	2.4335	3.8216	2.3011	3.0195	2.283	4.0009	2.1117	2.2533	2.4827	3.5402	2.9011	2.9035	2.0795	2.9064	2.5243	2.2955	2.9295	2.2946	2.2631	2.9009	2.2277	2.962	3.345763643	3.596500771	3.617889764	2.524717192	3.597526489	3.952209179	3.617152554	3.630176828	3.644197998	2.630773622	10.698	10.361	3.797	8.4893
222449_at	4.536	5.5952	6.3341	6.1722	2.2795	5.4266	7.1753	5.49	5.2068	3.6941	4.7315	5.323	6.6664	4.7213	5.2262	3.7559	5.7123	6.6442	7.669	4.2022	6.0507	5.3256	7.2415	5.3304	6.0643	6.6889	5.5939	3.6167	3.6283	3.7717	5.1023	6.1331	5.4438	5.2634	6.364	4.635644249	5.293750272	4.721368386	5.807120326	6.837662086	3.551426031	7.124682915	6.355307935	5.722971864	5.315955929	9.7254	9.337	8.701	7.9154
242626_at	7.11	5.8208	6.6104	3.3322	5.9141	5.81	3.6711	4.9331	7.3538	6.8324	7.217	6.2325	6.1182	7.3139	6.5876	7.1411	4.902	3.3655	3.0651	7.1384	7.1263	6.3461	5.6719	7.2071	7.7706	5.5004	4.5338	5.4136	8.452	6.9243	6.359	7.5008	6.0865	6.7001	4.6187	5.716577274	5.467486379	6.771190444	4.935639771	3.307253915	5.161940179	4.093962078	6.099409791	6.158816783	5.647630799	2.8278	3.4824	3.3101	3.9004
202369_s_at	5.4924	6.3353	6.1398	8.1674	5.4939	5.0004	6.1178	6.0355	6.0362	5.4755	5.5828	6.7387	6.1371	5.7637	5.3738	5.6818	6.0625	7.2531	6.2472	5.7085	5.8701	5.6064	6.1194	5.0727	5.7735	6.9616	6.1655	4.9963	4.6938	3.0649	5.6692	6.561	5.7044	5.6816	7.3118	6.50227617	6.585455429	6.030775357	7.383804138	7.210164712	6.134527345	7.812013374	6.82576761	5.686705246	7.343558578	7.6463	7.8329	7.6183	8.0045
222433_at	7.5041	8.6903	8.4311	6.9871	7.0447	8.1862	10.139	8.157	7.9414	7.0789	8.1945	8.1594	8.066	7.4659	7.7829	6.5167	8.7681	7.4926	9.1488	6.5323	8.5325	8.1493	8.695	8.5365	8.3454	8.3755	8.8006	7.8088	7.5333	8.6106	8.3967	7.4414	8.4057	8.2634	8.4438	6.749630214	8.297562802	7.802800076	7.221974556	8.983576662	6.929392013	7.056304932	7.125792624	7.606933399	7.293330596	11.952	10.015	10.191	11.822
212488_at	5.1238	6.583	5.7242	4.0893	5.2633	5.308	6.661	6.282	5.485	5.1503	6.1113	6.4902	5.8021	4.0753	5.885	5.0513	6.3812	4.0906	4.3801	4.9957	5.2182	5.8485	5.2047	6.2273	4.6003	4.4025	4.6688	4.4357	4.6866	5.139	5.0629	4.9858	5.242	5.8091	5.4283	6.10455212	6.776156447	5.401951406	4.822250862	7.001676	5.074622421	5.356037527	6.005307555	7.204597085	4.74081391	10.364	9.751	10.44	8.7264
229732_at	8.5487	8.4685	7.856	5.8705	8.2363	7.796	6.0202	8.2635	8.9331	8.1591	8.2108	8.2452	8.0819	8.2331	8.0143	8.8368	7.399	6.7134	6.8416	8.2752	8.259	8.3402	7.5356	8.243	8.3604	6.5958	8.0029	8.6038	8.5057	8.0538	8.0975	7.7144	8.4467	8.3842	7.1338	8.241594501	8.085962208	8.458279134	7.403725673	6.999659743	8.42283889	6.903139128	7.506127979	8.778626939	7.967844144	5.6309	4.1414	5.4801	7.3893
230319_at	6.254	7.4992	7.5433	3.0766	7.2249	7.038	7.2662	7.9299	6.913	5.7272	6.7258	7.2726	6.7925	4.4308	6.5785	6.137	5.6759	2.9835	3.0531	4.3818	7.1958	6.6292	7.3362	7.3433	7.3821	4.854	6.1427	5.0704	6.9551	6.2389	7.0194	5.4698	7.1388	6.8914	2.9816	4.725514564	8.474887836	7.460317356	4.096887226	8.245038279	5.695583733	2.950769198	4.763919384	7.177488922	3.034080107	2.9195	3.0646	4.0986	3.1455
213869_x_at	4.1784	5.1407	4.0352	6.0469	3.561	3.5052	4.98	4.4919	4.229	3.5932	4.5349	4.9406	3.7457	4.4186	5.1016	4.2279	4.6005	6.6315	5.1847	4.1367	3.7505	3.4986	4.2348	3.7335	3.5605	5.3387	3.9773	4.0075	3.7672	3.1272	4.5371	5.2069	3.6988	4.3783	5.5355	5.482367601	4.231345484	4.387199166	5.969513341	4.237905328	4.739841834	6.823745772	5.554258064	5.848308657	6.35094207	7.7285	7.7884	7.5964	7.0056
212272_at	6.7963	3.5249	2.3809	2.4769	4.3875	5.4926	2.3974	3.7208	7.5089	2.4428	6.7205	6.1295	5.3324	4.8293	2.4733	5.9551	2.8176	4.2683	2.9459	6.3223	3.8423	6.6981	5.7332	5.8427	5.4231	4.1932	2.7577	3.4021	5.939	5.7777	5.869	5.5224	7.3258	3.0303	5.6057	5.608632754	4.858341935	6.279426305	5.233047239	2.293935047	3.416849251	3.371495271	2.40143356	4.551578492	5.592071847	2.3695	2.4569	2.3298	2.3652
217508_s_at	9.1813	8.3417	4.5644	5.8658	7.4336	8.413	3.7038	7.824	7.9174	6.557	8.9744	8.9668	7.6096	8.2456	7.2679	7.8476	6.7582	6.0726	6.5943	8.8773	6.4711	8.2338	6.5233	8.4583	7.8739	6.2906	6.9867	7.939	9.1349	7.941	8.5167	7.3491	8.4586	7.9429	7.1369	7.064819577	7.794617911	8.466727213	6.761423947	2.181987761	7.854748823	5.053135391	6.600051513	8.052421609	7.234924523	4.5336	5.5825	4.5677	3.743
217846_at	11.686	11.335	11.55	11.113	11.86	11.486	10.926	11.553	11.734	12.121	11.336	11.506	11.736	11.719	11.633	11.834	11.18	11.346	10.821	11.729	11.585	11.501	11.619	11.589	11.62	11.34	11.346	11.652	11.481	11.745	11.645	11.456	11.651	11.702	11.295	11.46196392	11.39101339	10.99110074	11.35342459	10.67797797	11.55314621	11.09683836	11.62821436	11.6587868	11.4176719	10.067	10.384	10.31	10.111
210398_x_at	8.5941	8.1261	7.6457	4.581	8.0271	8.2174	3.5436	8.6651	8.5863	9.6386	7.4203	6.6967	7.6663	6.7024	6.8253	7.5338	5.0456	5.1468	6.4141	7.7081	7.7233	7.5452	7.9724	6.4903	7.6463	6.8143	6.7059	7.0079	7.16	7.2742	7.2934	6.6773	7.908	7.4824	6.0847	7.953668409	7.850340742	7.296771353	6.590304748	6.389852292	8.277428234	4.967737288	6.719506422	8.568378553	7.158897594	2.6734	3.9393	2.8489	3.5888
204647_at	4.7444	5.2869	5.3091	5.3076	4.0454	4.3208	6.6552	4.4266	5.2874	5.2656	5.6083	5.4237	5.3835	4.7742	5.2889	4.0542	5.2938	3.7179	6.0482	4.6627	5.0643	5.4713	4.9141	4.894	4.8678	4.7884	6.0205	3.7239	3.3043	4.5612	5.2794	4.7889	4.3046	4.8785	4.5444	4.771986391	5.001190531	4.999899099	4.314654175	5.210326088	4.772287639	4.527353425	4.109817554	3.702484472	4.340865871	8.6334	6.1585	5.6585	8.4159
203467_at	8.0759	8.0123	7.1587	6.202	8.3275	7.4156	5.6873	8.3417	9.2632	8.6646	8.1398	7.8797	8.454	8.3314	8.5246	9.0845	7.0074	6.4319	6.119	8.7751	7.9756	8.6581	8.1263	8.3668	8.2436	7.4351	6.6989	7.4028	8.4234	8.4612	7.9608	7.9788	8.3394	8.0018	6.8783	8.755114456	8.423978903	8.422984076	7.097927429	6.245772915	7.858273207	6.83304651	9.125900746	8.701096834	8.142625428	6.0275	5.8984	6.6325	6.4513
227491_at	5.2091	4.9528	3.6885	2.6297	3.5574	5.3591	2.6467	3.5306	3.703	3.8481	5.4252	5.1489	3.7548	4.3649	3.7994	4.292	2.7464	2.6253	3.943	5.0467	5.3651	4.8459	3.9337	4.2704	4.0152	2.6528	4.2713	4.3639	4.2752	4.4882	3.7912	3.8798	6.492	6.1797	3.0191	4.424811679	3.771900728	3.601075096	2.717945026	2.652427872	5.697435743	2.639827765	3.256693728	5.662321961	3.425916439	2.5524	2.5237	2.5078	3.4478
224685_at	11.36	10.761	10.601	9.4663	11.142	10.748	9.4289	11.119	11.549	10.883	11.468	11.187	11.553	11.256	11.144	11.658	10.304	9.7289	10.519	11.33	11.039	11.412	11.025	11.154	10.979	10.031	11.058	11.258	11.729	11.084	10.992	10.958	11.689	11.343	10.527	11.63755905	11.40025403	11.30097725	10.966522	10.27588898	11.76439566	9.992225907	10.72833327	11.49613111	10.98877628	8.9151	9.6487	9.9265	9.38
232859_s_at	5.8272	5.2206	4.574	3.7432	5.4173	4.4873	4.4681	5.8434	4.2071	5.141	5.3431	4.7509	5.771	5.928	5.1029	4.6403	5.0738	4.5239	3.836	6.6361	5.2216	5.5798	4.4711	6.0727	6.3694	4.4126	4.6446	6.6738	4.2414	5.6329	4.9242	4.3068	6.7246	6.0133	3.8817	4.741777396	5.020409467	5.628336048	3.765651033	3.781466765	5.931799132	3.767847507	4.100524199	4.824217431	5.32313028	3.7022	3.7077	3.991	3.7487
226597_at	5.5766	4.2651	4.0128	2.1776	5.6872	6.4976	3.2161	5.1982	6.258	6.5242	4.8753	5.4752	4.7117	4.5965	5.7413	4.8277	3.7364	2.5097	3.7175	4.2772	5.3084	4.859	4.2484	4.2121	3.9336	2.4816	3.5056	5.0994	5.9158	4.1342	4.1356	3.3881	4.4026	5.5822	2.518	4.632234793	5.249947744	4.054250832	2.891004484	2.251022996	5.564586646	2.012809982	4.342270655	5.634944515	3.035712528	2.4931	2.1341	2.1493	3.1514
228346_at	6.5616	4.6604	5.1466	3.9046	5.5852	5.1679	4.5428	5.7009	5.3838	5.5837	4.9901	6.0524	5.1233	5.6614	5.5421	5.7648	5.7441	4.2106	2.3806	5.9016	5.6514	5.9357	5.0503	4.4843	6.0781	5.1309	2.9424	5.1523	5.6585	5.4543	5.5462	6.1476	5.5352	5.5284	5.2614	5.534067856	6.054729582	4.805620773	5.439286963	5.809504515	5.615277956	4.607333269	5.544218139	5.377361082	4.625743864	2.2453	2.2771	3.4522	2.4684
1557016_a_at	6.2741	5.2394	2.6686	3.0976	6.4647	4.5135	2.4072	4.4886	6.4269	7.2964	6.0881	6.6179	4.8898	5.6592	6.5913	6.1358	3.3462	4.4453	6.1572	6.6658	5.2398	4.5347	3.4641	5.3679	6.6713	3.9347	5.4493	6.502	6.1016	5.9516	6.1642	6.0764	5.4407	5.5476	3.9341	6.046244479	5.807546333	5.641588189	4.835917913	2.588614898	7.087879467	3.242885559	4.608781871	2.795266299	3.892172247	2.3847	2.3873	2.2615	2.4011
1569607_s_at	10.74	10.159	10.815	10.182	11.714	10.447	10.75	11.361	11.171	11.798	10.662	9.9473	10.799	12.316	12.138	12.142	11.029	9.9016	8.4612	12.566	10.349	12.328	11.957	12.32	10.265	10.315	8.917	11.689	11.349	12.512	11.422	12.481	11.534	11.893	8.4926	12.3196422	11.46115213	12.04406457	9.911583075	8.83948434	10.11425851	9.535661259	12.16322931	11.12204231	10.47179007	3.1899	4.6414	5.263	4.3749
209955_s_at	3.2844	3.5109	2.5803	2.8492	2.8545	2.8543	4.1001	2.9614	2.5791	2.6095	2.5803	2.5467	2.5525	2.8355	2.8314	2.8473	3.2457	2.8418	3.3525	2.5507	2.8196	2.8303	2.5394	2.5543	2.5609	2.6502	2.5896	2.84	2.5828	2.5893	2.8516	2.5484	2.8297	3.2343	3.1169	3.553336561	2.478773203	2.479727836	2.458449347	3.713401041	2.46831906	3.596003843	3.686950149	3.611151134	3.579523143	9.2185	8.0841	7.0607	7.5883
214665_s_at	11.616	11.186	11.342	10.324	11.327	11.594	11.1	11.345	11.391	11.368	12.012	11.842	11.631	11.42	11.561	11.521	11.178	10.583	10.849	11.557	11.074	11.296	11.248	11.722	11.613	10.523	11.501	11.344	12.049	11.402	11.381	11.121	11.59	11.389	10.988	11.3498787	11.46933649	11.05781015	10.78013406	10.46504026	11.4553708	10.50573284	11.28378466	11.58335196	11.19826601	9.7705	10.687	10.458	10.614
202727_s_at	10.11	10.809	10.845	11.731	10.419	10.962	10.634	10.324	10.149	10.582	9.6505	10.424	10.112	10.336	10.504	10.202	11.03	11.938	11.908	10.554	10.532	10.096	10.935	10.482	10.056	11.175	10.555	10.86	9.7618	9.9105	10.479	11.031	9.9435	10.37	11.51	10.55401335	10.27097979	10.56031306	11.45687098	10.91017727	10.74756537	11.69133415	10.57987742	10.21542973	11.57836652	12.279	12.004	12.412	12.027
219824_at	2.8933	3.9951	2.4952	2.5509	4.3656	3.9307	2.5483	3.644	5.8593	6.2427	4.6245	3.8764	5.1639	3.6985	4.9298	5.4585	2.4896	3.0252	4.6638	5.1267	5.2984	3.35	4.2853	4.4326	4.5467	3.7172	4.1627	6.7643	4.3456	3.0671	4.1856	3.5258	4.4263	3.8196	4.3901	6.260893651	4.438492797	4.410334048	3.852471779	2.548828014	6.949130764	3.717690941	4.805935812	4.52757457	3.833433257	2.4229	2.4452	2.4734	2.4656
200665_s_at	10.05	11.018	10.757	9.7299	10.194	9.7583	10.736	10.632	10.088	9.5692	10.041	11.332	9.9135	9.4703	9.6326	9.5315	10.946	10.099	9.9953	9.0817	10.207	10.273	10.196	9.9939	9.9662	9.7731	9.9163	9.158	9.7569	9.3345	9.5002	9.8534	10.105	10.158	10.516	9.51352737	10.57299643	10.39845871	9.736526709	11.09246827	9.298071004	9.661760415	9.887588578	10.40053895	9.954858427	13.186	13.051	13.517	12.499
208850_s_at	3.8566	5.0572	3.6691	6.5556	3.6835	2.7314	5.253	3.5447	3.668	3.6205	4.4246	4.4743	3.3656	3.319	3.8693	2.3611	4.0855	6.8206	5.5043	4.1341	4.2305	2.2264	3.7768	3.5244	4.2165	5.3068	2.2282	3.5298	3.4214	3.264	3.669	5.2034	3.0867	5.4362	6.0367	5.450360836	3.870349166	3.634688658	4.788692333	2.053239049	2.980362656	5.884486153	4.10349367	3.730569087	5.243369074	8.2494	8.03	8.008	7.0729
241782_at	5.5686	4.4789	4.9464	2.8308	3.0802	5.342	3.3096	6.0786	5.7279	4.0065	5.8365	4.7944	3.8877	5.3203	4.4423	4.0732	3.9094	2.7246	2.7392	5.3638	5.3536	5.4122	4.4766	4.8997	4.9135	3.1622	4.0838	5.5728	4.6063	5.192	4.6318	4.7055	6.2437	5.9145	4.0057	4.773180188	5.641925475	4.404018691	3.179713297	4.19015833	5.49552426	3.082482426	2.877244471	5.299252801	3.861061536	2.7053	2.8552	2.8325	2.8861
209613_s_at	10.107	6.9596	10.949	7.1337	6.5826	9.0985	7.6048	9.4535	7.6187	4.326	9.2114	11.341	8.6096	4.6655	8.6101	9.0773	8.5611	6.3621	2.7286	7.1727	7.0323	8.7274	7.7046	9.8882	7.6179	7.3465	5.0189	7.8617	6.5838	7.5437	6.2415	7.6135	10.611	8.3605	5.8112	7.773935989	9.40040246	10.98071928	4.939834521	10.60082341	8.713806558	7.198905666	4.11611653	8.249861046	7.707955883	2.6007	2.6933	2.5848	2.7228
212489_at	5.3496	5.9902	5.8757	4.5176	6.0457	5.4033	6.7876	6.2089	5.7258	5.6315	5.4087	6.352	4.7212	3.9377	5.3015	5.1759	5.5417	3.794	3.9921	3.7584	4.538	5.4254	5.1669	4.9563	4.185	4.5792	3.8512	5.0373	4.0863	4.3411	4.4255	4.5982	5.3856	5.3491	4.8356	5.585130961	6.783414242	5.455635821	4.244024587	6.814321584	4.42860147	5.400278206	4.595520085	6.150805521	4.557234799	9.7576	9.6687	10.185	8.3492
202643_s_at	5.4495	7.5864	7.0057	8.8044	4.7002	6.3111	7.5235	6.9	5.7397	6.6838	7.2342	5.6033	7.13	7.3171	6.7923	5.7941	7.6218	9.7508	9.3611	7.4027	6.3381	6.339	8.3532	7.4558	6.4134	8.413	6.5169	6.3173	4.9071	5.1836	6.8458	8.2101	5.9832	5.1547	8.7988	6.137397414	6.901936009	6.880989572	8.942936866	6.731529596	6.190210523	8.883320815	7.754691697	6.162643686	9.012394565	10.542	10.281	9.4059	9.4339
201560_at	9.7948	10.514	10.186	10.254	9.1134	9.5864	10.438	9.883	9.4309	8.5971	9.2622	9.5943	9.1693	9.1375	8.9155	8.7792	9.5722	10.042	10.334	8.9775	9.4985	9.0797	9.8574	9.8199	9.9523	10.17	9.8539	9.2992	9.0315	8.9975	9.5207	9.8728	9.7302	9.6315	10.303	8.59442119	9.883960883	9.711634006	10.2450981	11.31093937	8.383128365	9.82083037	9.265832783	9.383896012	9.399872342	12.093	10.675	10.599	10.553
212510_at	9.0547	8.4654	10.108	7.9311	10.125	8.7067	10.641	9.6361	9.9902	9.8429	9.0423	9.5861	9.5794	9.6714	9.8831	10.301	11.118	7.8265	6.7347	9.7879	9.679	10.521	9.9551	9.7462	9.3352	8.8859	8.1679	9.9128	10.302	10.638	10.03	9.1263	9.8775	10.132	7.927	9.720572918	9.715805682	9.451863216	8.414516945	9.375195631	9.598535729	8.467525536	9.414613857	9.534132343	8.444161491	5.056	6.9808	7.2559	5.3879
209935_at	5.7096	5.3853	6.0003	5.2248	4.6096	6.2521	5.2466	5.1437	5.3887	5.1569	5.1411	5.7022	5.3478	5.228	4.7891	4.7677	5.3027	5.8704	6.7876	5.1327	5.131	5.3117	5.3442	6.3419	5.5914	5.744	6.1384	6.5941	5.1414	5.1399	6.0022	6.4143	5.6989	5.8326	6.2399	5.880781491	5.42260767	6.180405011	5.988425952	5.621325422	6.268520086	6.038086657	4.812608857	3.846174273	5.765597425	8.3143	6.823	6.2591	7.1876
209612_s_at	9.7533	7.0863	10.396	5.975	5.8884	8.931	7.3564	8.5757	7.7477	4.3077	8.5974	11.315	8.0272	2.9306	7.8053	8.6425	8.3682	5.5902	2.3856	6.1991	6.6192	8.7598	7.2281	9.1149	6.7442	7.2603	4.1921	7.6367	5.5964	6.753	6.7138	6.951	10.167	7.6588	6.0572	7.410982918	8.225738752	10.48041	4.995209531	10.02354378	8.398941113	6.177351964	4.584583454	7.783039016	6.884540757	2.3648	2.3834	2.3632	2.3805
1553212_at	13.402	12.024	12.43	12.061	13.081	12.859	8.4409	13.397	13.792	12.938	13.434	13.121	13.082	13.096	13.241	13.402	12.25	11.698	10.558	13.595	12.318	13.472	12.302	13.214	13.159	12.06	11.433	12.836	13.443	13.799	13.285	13.207	13.476	12.946	11.856	12.98686853	13.51081594	13.5605285	12.91227027	8.500415353	12.99511176	12.37669963	13.49825662	13.4973492	12.90561373	6.7644	7.8966	8.5635	8.9875
211725_s_at	4.1208	5.1292	5.0853	7.3174	4.9563	5.0404	4.9647	3.4314	4.8276	5.4684	4.044	4.87	4.8774	3.8627	4.9309	5.1635	4.9412	7.0341	7.4923	3.9744	5.4452	4.5989	4.857	4.2493	5.1217	6.0765	6.0251	4.9407	4.3318	3.068	5.1987	5.9206	5.0162	4.4455	7.061	5.382941931	4.27189643	5.571878996	6.683151881	4.691228401	5.369456825	6.059515203	5.849894919	4.265302162	6.02532754	6.2649	8.4998	7.363	7.1918
213895_at	9.8352	8.3185	9.1393	6.2519	9.6305	9.3033	6.2321	9.5484	9.213	9.6624	10.26	9.6307	9.6153	8.5898	9.0014	9.4619	8.3811	6.3156	7.1188	9.0384	8.3201	10.112	8.3042	10.113	9.1497	6.6321	8.2765	8.6952	9.8819	10.203	9.2965	9.3102	10.28	8.6694	7.9358	9.083264115	9.388733702	8.420149474	8.099725993	4.841442849	9.480589596	6.36865464	8.853102579	10.02687741	7.41713308	6.7787	8.0138	4.423	5.6642
203908_at	6.633	2.92	5.2278	2.4725	6.4488	4.8174	6.9948	7.0551	6.4856	5.318	5.4063	6.6258	6.2274	3.5512	6.3355	6.3422	4.4361	2.4534	2.4589	3.7828	6.1103	5.5938	6.862	4.209	6.6847	2.9437	2.6063	5.6584	6.2314	4.6133	4.1145	2.4939	6.0713	6.3133	2.4355	3.686211792	6.309636279	3.906750888	3.024497011	4.718357846	5.342128505	2.459177555	2.488749387	5.695994993	2.880286249	2.3735	2.6815	2.4979	2.4749
217914_at	8.5994	8.2875	8.4707	7.78	8.7886	7.6687	8.1146	8.4879	9.9253	9.4234	9.0712	9.0652	8.8702	8.4053	9.3107	9.2818	8.5323	8.4073	6.8485	9.3363	8.9103	8.9842	9.0073	8.8279	8.8994	8.0905	8.0543	8.8419	9.3267	8.9434	8.5921	8.7859	9.1054	8.9312	7.9621	9.726705949	9.364489489	8.842645682	8.979380346	8.452862411	9.344692768	8.185961873	9.797678001	9.852401446	8.650128603	7.4822	6.9578	6.7966	6.354
214364_at	6.9956	6.1481	4.9975	5.7853	6.0225	6.0633	5.0836	6.1295	6.4629	5.1723	6.8965	6.7802	6.1657	6.8599	5.9926	6.6885	5.6692	6.2161	6.3407	6.9052	6.3366	6.7234	6.4466	6.6875	6.5416	6.3282	5.8432	7.0788	7.2708	5.7095	6.0272	6.6489	6.7505	6.391	6.7619	5.106532	5.50416664	5.731821994	6.025783385	5.479029447	6.47212116	4.999805621	4.983499541	5.9522323	5.728337578	4.769	4.7688	4.7453	5.2624
229740_at	8.6607	7.8249	7.5462	5.8948	8.6911	7.93	4.1112	8.4229	8.5032	8.782	8.3686	7.9454	8.3774	8.3907	7.9448	8.409	7.1522	5.6979	6.8324	8.2754	7.7124	8.0375	7.06	8.059	8.088	5.6166	7.823	8.448	8.7387	8.306	7.7178	7.7517	9.1627	8.2691	7.5357	8.352644209	8.065684802	7.524979706	6.91537027	4.609563259	8.310600891	6.241007006	7.783654889	9.485609368	7.785349679	2.7785	4.661	5.167	3.0514
244620_at	4.4253	8.6113	5.7607	2.3154	5.3765	2.3127	2.4429	5.0006	6.7421	2.9364	2.2842	2.2496	2.6577	6.1842	3.4553	7.5315	3.538	2.3306	5.6132	6.8042	6.2113	5.8349	2.4737	6.78	5.9459	3.2181	6.4671	3.2874	6.7153	7.1542	3.529	5.8198	3.1505	3.9564	3.5197	7.753227493	6.030218778	7.325392934	4.496762473	2.322021821	6.251583126	2.360426595	5.991551797	6.862990709	7.338069005	2.2433	2.272	2.248	2.3017
227697_at	4.7112	8.3477	6.9857	6.9302	4.8315	5.4667	7.6726	4.6735	3.8489	6.0465	4.0285	3.2356	7.6366	6.2475	8.6471	6.5787	5.3975	7.9729	11.06	5.2109	5.3214	5.8144	8.2174	4.3801	6.8723	6.6053	7.0111	8.183	4.6463	5.2996	5.183	6.712	3.4872	4.3571	7.4003	6.71257982	5.903668398	6.648840287	7.55503812	6.265021886	6.18481507	7.494160571	7.828352096	6.281683555	7.262736498	9.0792	10.169	6.8109	9.2846
203085_s_at	4.8486	6.3809	4.5093	7.3001	5.2741	5.8713	4.2481	4.6396	4.6481	7.0268	6.2464	6.7051	4.5814	5.3975	6.039	4.791	5.145	6.2857	7.5882	4.504	5.6165	5.2331	5.8294	4.5092	3.6327	6.1493	4.7676	3.8949	4.2366	3.653	4.781	5.9434	3.022	4.2978	6.1509	5.91798877	5.660906484	6.203409483	7.608659716	5.924502422	6.400622803	7.883838025	6.842143814	5.755344326	7.570139159	8.9919	7.4293	7.4909	7.7381
216010_x_at	7.4167	6.8551	6.7544	4.3616	7.024	6.9413	3.049	7.6798	7.9106	8.1217	6.2796	6.3958	7.3799	6.2298	6.0437	6.4213	3.8469	4.6457	5.6594	6.9476	7.1795	6.9333	7.189	6.0085	6.6882	6.0792	5.6341	6.2823	6.2267	6.4019	6.5478	5.8984	7.2495	6.2987	5.4538	7.287173226	7.279704943	6.805930936	5.570855913	4.870712967	7.859461522	4.244057221	6.548684133	7.766900539	6.406209285	2.3543	3.8595	2.9001	3.5865
226184_at	6.522	7.3549	7.0764	7.087	6.4082	7.0821	7.4201	6.9097	6.6109	5.7349	5.7578	6.5561	6.6499	6.4265	6.712	6.276	8.0209	7.7235	8.5132	6.8327	7.2337	7.0343	7.6222	6.9867	7.8273	6.9328	8.4872	6.1628	6.253	7.1968	7.0119	7.4363	7.3652	6.8922	7.9601	6.509536949	8.195066721	8.064577705	7.579182683	9.665683686	6.893256467	7.157240007	7.287002051	6.300980349	7.315915271	9.3145	7.9864	8.2324	9.4217
204345_at	6.5999	6.421	6.5169	5.6614	5.9087	6.5879	7.0686	5.6083	6.7749	6.3366	6.1097	6.6348	6.6129	6.424	6.6429	5.8152	7.2624	6.7728	5.4224	6.534	6.3087	6.648	6.2949	6.3584	6.7196	6.9678	6.2344	6.127	6.037	6.8484	6.8161	6.8885	6.5889	6.5083	6.5048	6.159732832	6.578187366	6.613333691	6.89958247	7.291098223	6.120124755	6.804981982	7.390895104	6.853162409	6.393442534	9.6635	7.8499	8.9274	8.6073
200600_at	9.4229	10.682	10.145	11.54	9.7227	9.6961	10.215	9.9219	9.496	9.8778	10.109	10.211	9.5958	10.283	9.5078	9.1637	10.44	11.476	12.155	10.154	9.8892	9.631	9.9997	9.3937	9.1516	10.736	10.483	10.036	9.0214	9.5452	9.6668	10.957	9.2285	9.7237	11.244	9.983862348	10.27482804	10.92218348	11.73181797	11.35910906	10.56202488	12.1804344	10.99872021	10.00003418	11.63755707	12.671	11.329	11.503	12.249
211924_s_at	4.1272	6.1909	4.7313	4.5094	4.073	5.2997	5.0222	4.8179	4.747	5.0735	4.9867	5.1918	5.9376	4.8675	5.734	4.8028	4.8322	4.8972	8.1083	4.1587	4.3172	4.4787	5.5836	4.1806	4.1618	5.0791	4.6008	4.992	4.4979	5.3637	5.845	3.4542	4.2341	3.9599	5.5931	5.373491186	5.258717374	5.484342507	5.218565653	5.569709517	5.033815098	5.180859659	5.570950736	5.407116153	4.571634054	9.4363	9.0355	5.5955	7.9529
207467_x_at	12.649	12.215	12.013	11.323	12.71	12.31	11.94	12.6	12.604	12.443	12.784	12.319	12.688	12.517	12.607	12.707	12.111	11.357	11.792	12.77	12.103	12.463	12.054	12.736	12.854	11.507	12.261	12.336	12.921	12.567	12.408	12.198	12.816	12.941	11.869	12.69689595	12.6805384	12.40050964	12.0123716	10.52747295	12.80134299	11.51047355	12.14098059	12.8804926	11.98267224	10.436	11.544	10.999	11.343
205530_at	9.2653	8.5634	8.3889	6.8118	9.0127	9.1841	8.8856	8.675	8.9806	7.7733	8.2818	8.9319	8.7932	8.7941	8.4661	8.9639	8.9483	7.6892	7.7609	8.886	9.2447	8.9924	8.1737	9.2203	9.4685	8.22	9.0525	9.0724	9.695	8.8332	9.1325	8.2503	9.1988	9.1816	8.4075	8.515452933	8.67093165	8.943219042	7.957263446	7.261256389	8.982705328	7.37275449	7.487987173	9.339449103	8.480979554	5.6952	7.6557	8.5458	7.4145
239349_at	5.6498	6.9431	5.934	3.381	5.4412	4.9216	6.8021	6.6161	5.9598	4.6198	5.13	5.9714	5.8603	4.663	5.5928	7.0668	6.2951	2.9313	2.8851	4.3736	6.4824	7.0805	6.2913	6.5068	7.5107	5.6265	4.8896	4.9709	6.8023	6.5481	6.5931	5.407	5.5558	7.0162	2.7863	5.028172681	6.437692421	6.424269008	3.446454971	8.317886299	5.00142225	3.069556331	4.98844441	7.600926359	3.121922656	2.8196	2.8886	5.7989	2.8698
228400_at	8.89	8.2048	8.0271	5.9275	8.4569	7.9155	5.2368	8.4209	8.6577	7.4165	8.2359	7.7606	8.6857	7.0441	8.3075	8.1347	6.8386	5.9715	5.6581	7.8439	8.6178	7.3856	8.052	8.4021	9.2813	7.5423	8.5008	8.5839	9.5684	8.1238	8.6133	7.4519	9.3422	8.5362	7.4043	8.332863865	9.572524165	8.161301313	7.413769954	8.309353397	9.573349135	6.671930462	7.124477659	7.305677824	6.38254556	5.1624	4.8897	4.6394	3.4966
217312_s_at	6.1847	5.453	6.1084	3.9298	4.6954	5.4475	3.953	5.0884	5.0876	5.5906	6.6102	7.4506	5.9026	5.659	5.9852	5.5192	5.0484	4.8996	4.8562	5.3662	5.0949	5.8651	5.564	5.7174	4.2272	4.1162	5.7753	5.7512	4.8652	6.1027	4.9376	4.4846	4.9978	4.6082	4.9494	5.210811862	4.649555638	5.977769168	4.64229905	4.320037597	6.154483954	4.809523306	6.064480966	5.765421372	5.179775125	8.2565	7.824	6.9924	6.9396
209600_s_at	9.6335	9.7543	9.2845	8.5163	9.9375	9.9427	8.5197	9.8785	9.7678	10.049	9.6268	8.6955	9.8806	9.8827	9.6793	9.7444	8.7122	9.0025	9.7713	10.087	9.4152	9.6503	8.7693	9.861	10.061	8.971	9.872	10.173	10.18	9.8091	10.105	9.3268	9.994	9.8507	9.1947	9.739558173	9.640012202	9.903585707	8.882190064	7.591490055	10.00765329	8.459863057	9.703946802	9.830136788	9.19363421	8.0317	8.0541	8.2863	8.1378
202234_s_at	2.2788	4.3646	2.1244	3.5279	2.9356	2.3007	7.6382	2.8607	2.2646	3.0311	2.9161	3.1196	3.3252	3.1445	2.4113	2.8211	6.1498	3.8494	5.0874	2.6268	2.9922	3.8508	2.0504	3.1632	3.6426	3.1007	6.3719	3.7907	2.3346	5.8253	3.7346	3.7712	3.1255	3.0382	5.3432	3.912981692	3.421064128	4.480876131	4.415860211	4.502165695	4.698567969	3.221930538	4.114583252	3.085964056	3.515402475	9.9733	6.4595	6.6788	8.656
204817_at	8.154	8.3839	7.8591	6.1039	8.1708	7.8323	5.3579	8.9184	9.2993	9.9401	8.8811	9.4691	9.5382	9.4342	9.2446	9.9454	7.744	6.473	5.7786	8.6294	9.0791	8.9153	8.2554	8.9042	8.8075	6.9696	7.1729	7.9787	9.1626	7.503	7.904	7.5998	8.8246	8.6191	7.2328	9.22760523	7.867432997	7.901617577	7.640977211	5.457647265	9.034804346	5.947645502	8.950763364	8.793856047	7.271504715	5.9558	6.1053	5.6139	5.3045
244119_at	4.2354	5.4268	4.4782	3.1614	4.7534	3.272	3.2745	3.8372	5.1686	3.8049	6.1393	6.4432	5.9089	3.5682	3.5831	5.8074	3.0177	3.3813	3.4111	4.1392	4.8649	4.3044	3.7477	5.7539	5.3548	2.969	3.3351	6.6262	6.7677	4.8752	3.0848	5.8094	6.174	6.0666	4.8095	4.072203058	6.284136863	6.279656558	4.925954866	3.085198045	4.658935542	4.138024523	4.277318069	3.337344498	5.391586284	2.9517	3.0256	2.9671	3.0779
226423_at	8.4576	6.7814	6.9445	5.241	7.976	6.7586	5.8271	7.9538	7.0556	5.3041	8.2075	8.2384	7.4548	7.7142	6.7464	7.9899	6.6512	5.8374	5.0528	7.6511	6.5532	8.0013	6.731	7.91	7.7016	5.319	5.2287	6.1453	8.8625	7.5211	7.3234	7.825	7.2393	8.5496	6.1825	7.406913667	7.481944133	8.571019655	7.085365151	5.173736255	6.673641774	6.710902312	6.788716086	7.057682184	7.286686139	5.2116	6.3033	5.5237	5.0953
221730_at	6.6697	8.4057	7.8147	5.6456	7.6014	6.8616	8.1914	7.8788	6.6516	7.1712	7.3744	7.5268	7.2676	7.0794	6.7542	5.7891	8.1056	7.4809	7.2879	7.0466	7.2413	7.2397	7.5563	8.2042	7.5807	7.1341	7.7035	6.9039	7.0581	6.3893	7.0813	7.349	7.3279	7.537	7.8096	6.614249124	7.72473975	7.685620933	6.438436477	6.962273814	6.749730684	6.597970991	7.984625018	7.642130326	7.149864567	12.506	11.195	11.58	10.529
208908_s_at	12.88	12.332	11.957	11.241	12.716	12.508	11.464	12.647	12.621	12.78	12.993	12.402	12.726	12.73	12.731	12.765	12.038	11.326	11.703	12.948	12.179	12.872	12.128	12.713	12.915	11.548	12.258	12.4	13.019	12.967	12.607	12.242	12.8	12.937	11.897	12.52553317	12.53444545	12.18724846	11.68327144	10.18743754	12.47269907	11.01777723	12.38342466	13.14922836	11.76844237	10.089	11.543	10.78	11.385
209900_s_at	3.4695	6.2792	4.5918	5.4823	3.3778	4.5277	8.1913	4.3163	4.602	4.8574	4.063	4.5076	4.1278	4.0825	4.4229	3.0295	6.7314	5.9252	6.7285	4.3851	4.5057	5.6441	3.8365	4.7688	4.0318	4.1486	7.4869	5.3763	4.3374	5.7554	5.9855	5.1821	4.0364	4.6591	6.3412	5.176657692	5.081968793	6.455432876	6.004666171	4.839385228	5.556063495	5.128106901	5.824026166	5.235398914	5.484570727	9.7834	7.3809	7.1929	9.3727
242417_at	7.5843	5.9519	6.7252	4.4157	7.894	5.7854	4.6944	7.5248	8.0076	8.0492	7.2722	7.4133	7.8683	7.2137	8.302	8.4635	5.7755	5.412	6.9971	7.6159	7.7876	7.6158	6.9689	7.9964	8.1124	5.6948	7.2864	8.2518	8.6347	7.8365	7.6491	7.2663	8.3093	8.5019	6.1011	8.602562611	8.36161209	7.82176199	7.555944033	6.118826566	8.734713342	5.750297161	6.873758183	8.718339736	6.531242735	3.813	5.7832	4.3548	3.907
229554_at	3.7717	5.8437	4.6268	4.588	3.9346	4.6508	7.2369	5.4337	4.9638	4.0872	4.6234	5.8641	4.7459	4.476	5.539	3.6028	4.5949	7.9905	4.5956	5.4035	5.0378	4.6295	4.8661	5.1049	5.3445	5.7738	5.7286	3.8468	3.8493	4.4215	4.641	5.9972	4.64	4.4055	6.6009	4.154649045	5.41428812	4.179995513	6.529841075	4.363764714	3.477366654	6.81445073	4.381223714	4.6763593	6.156280843	8.2462	7.8726	9.5029	7.3961
234998_at	9.4777	8.5414	8.9319	6.9984	8.7306	8.4601	7.2439	8.7019	9.1349	8.2339	8.9075	8.6551	8.6572	8.5108	8.438	8.7661	7.6201	7.0787	7.5541	8.6212	8.7973	8.4508	8.2448	9.0711	9.0492	7.7036	8.6977	8.633	9.1735	8.7593	8.4637	8.3489	9.5479	8.914	8.4476	8.743179065	8.798818946	8.519821246	7.784786876	7.986645354	8.822997529	7.227103172	7.908324306	9.000515325	7.953238709	5.3295	6.6873	7.7211	7.2921
242766_at	3.6919	2.4618	2.7632	2.497	6.9895	2.8605	3.5488	5.8824	6.5395	2.8951	2.4937	3.0884	4.9632	5.2285	3.7909	4.6432	3.0504	2.4368	2.4662	6.7769	3.031	5.7864	5.1338	4.0536	4.4488	2.4247	2.4599	3.7612	6.6715	6.0024	4.4649	3.7731	2.8746	4.518	3.0111	5.987650547	5.94756347	3.528597286	4.354242013	2.881779519	5.561236752	4.02983323	5.842778389	6.415999278	5.644974019	2.4338	2.4643	2.4284	2.5017
225795_at	10.867	10.328	10.765	11.341	10.867	10.39	9.925	10.922	10.765	10.746	10.948	10.65	10.704	10.995	10.381	10.72	10.844	10.904	10.26	10.695	11.021	11.006	10.881	10.865	10.944	10.85	10.309	10.603	10.608	10.514	10.882	11.123	10.629	10.808	10.378	10.96078038	10.74340983	10.3659307	10.9154214	10.87823701	10.97209204	11.11673467	10.89372508	10.73656135	11.10415788	8.5931	9.8459	10.058	9.6323
228885_at	11.631	10.693	10.779	8.2449	11.029	9.9191	10.432	11.642	10.068	8.3207	11.304	11.714	11.005	11.508	10.02	11.412	10.698	5.9025	5.3781	10.849	10.086	11.802	10.507	11.018	10.287	9.6425	9.6971	9.8582	10.568	10.735	10.773	10.26	10.936	10.704	7.2224	9.757747093	10.65655682	10.03652854	8.980506395	10.84904065	9.719559102	8.394597814	10.5776132	11.63658247	9.806807914	7.5428	6.6434	7.4715	3.7464
212365_at	6.6868	7.2812	5.9076	4.5521	5.6542	7.6599	6.8252	5.8378	6.287	4.6646	6.5695	5.594	5.273	5.0007	5.0273	4.8115	5.513	6.7456	10.554	5.1264	6.2986	5.0247	5.4418	6.5869	5.8973	6.2405	8.386	7.993	5.4467	5.669	6.5633	6.5052	5.7154	6.4822	7.7432	6.003401718	5.60264661	7.345906731	5.72786149	6.968146603	7.226950282	5.59592827	4.070913019	5.192705368	6.395666348	10.236	9.0569	8.3265	10.795
202897_at	6.2021	7.0167	6.1877	6.3993	5.2793	6.8391	5.7126	5.4346	4.5334	5.4359	6.3676	6.6322	5.8683	5.5026	6.1243	5.62	5.7586	6.7292	7.5254	5.3719	5.9299	5.4597	5.7884	5.654	5.7319	5.6379	6.544	6.1772	4.792	5.0193	5.8011	5.7619	5.2939	5.6121	6.4811	5.795145173	5.957854451	6.767727973	6.219196749	6.848381481	6.247006941	6.398946033	6.120761001	5.997356823	6.465864854	8.0795	7.7838	8.1552	8.6748
1553991_s_at	6.6497	5.985	3.7287	2.556	6.007	6.18	2.6395	4.9685	4.7953	4.539	6.5659	5.4863	4.3786	4.982	3.9671	5.6382	4.0175	2.5488	2.7393	4.7896	4.375	4.5936	3.299	4.7131	5.7746	2.8047	3.6858	5.239	6.3277	5.0262	4.8582	3.0195	6.0291	4.512	3.2188	4.477122758	4.348032101	6.004010249	2.650772529	2.659959176	5.359986885	2.644765173	3.323743381	6.116527034	4.82826526	2.4234	3.1488	4.2966	2.5596
210809_s_at	6.9983	10.053	9.3342	3.0156	8.6764	6.8538	9.0342	9.5376	7.3046	8.1246	6.0998	7.2814	8.9295	6.9863	6.8652	4.338	8.8302	6.2446	7.0528	3.6245	8.2951	7.2919	9.5065	9.3102	7.7992	6.6773	8.4196	7.6701	8.4966	5.411	7.5708	6.4399	7.8037	8.2322	7.0692	6.533155615	8.746317419	8.367901158	4.318444928	7.53090001	7.208089788	6.306778002	5.044926214	7.661435784	6.715827004	13.85	13.489	13.599	12.303
219747_at	5.7814	7.164	7.1875	2.3438	6.8108	6.305	5.0712	6.9008	6.2493	4.8544	5.9562	6.8423	6.412	5.4629	5.4903	4.9484	5.2997	2.8247	2.8301	3.9687	6.5137	6.5433	7.0403	6.6672	6.2685	4.1206	5.0698	4.0858	6.0773	5.9264	6.1727	4.5198	6.2528	5.2888	2.47	5.247432161	7.061671123	6.673163169	4.219818213	7.725147028	5.605892879	2.639347758	4.936539259	6.906508526	3.249859747	2.3247	2.3363	3.5715	2.5324
203693_s_at	5.3168	5.7822	5.3964	6.9497	5.5061	6.0251	6.9571	4.7758	5.3954	6.4561	6.153	5.7496	6.391	6.2484	5.9456	6.0207	6.1189	7.248	6.7837	6.3287	5.8426	6.3168	5.571	5.7873	6.1309	6.4739	6.7983	5.2813	6.3408	5.6789	6.2677	6.7278	6.0726	6.0835	6.7411	6.379613201	5.380387487	6.094363573	7.240458947	4.805635562	5.756146299	7.204349274	5.499032739	5.199353121	6.815395434	7.8682	7.5622	6.8728	7.2581
207519_at	5.8638	4.707	5.1784	2.1745	4.8108	3.2876	2.1591	5.034	5.4121	3.0423	4.7974	4.621	5.8335	5.8957	3.8848	4.5225	5.2036	2.1385	2.1458	3.8436	4.9748	6.2075	3.8367	5.3612	4.3626	3.019	2.3279	5.7146	4.8441	4.5606	4.7161	2.1315	5.2836	5.246	2.1304	6.747769753	4.305320538	3.360924077	3.365006565	2.136048117	4.503505182	2.137839549	2.367347591	5.934481242	2.543491851	2.1344	2.1335	5.0461	2.1466
1555778_a_at	5.5112	8.2943	7.7562	3.8309	6.9436	5.8703	7.3692	7.5565	5.4693	5.5378	4.6992	5.0596	6.5117	5.8099	5.3496	3.3281	6.1048	4.5927	5.5699	3.0781	6.9896	5.2131	7.1035	7.2298	6.3631	4.3538	6.8019	6.1316	6.8249	3.7054	4.411	4.5064	5.4652	5.9866	3.8228	5.201834029	6.60057047	6.430791214	3.173075214	4.958780712	4.752333145	4.004558223	3.713714836	5.920636862	4.502335872	12.662	12.276	12.24	10.772
225059_at	6.2481	6.823	6.2609	6.5036	7.0434	6.8843	6.2862	6.5307	6.4476	7.853	6.6909	6.305	6.6492	6.2703	6.9629	6.8553	6.3576	6.4583	7.5477	6.1183	6.7562	5.7902	6.4888	6.2373	6.4429	6.2297	6.6315	7.1543	6.3139	6.569	6.4045	6.3794	5.9367	6.4334	5.7761	6.96481217	6.883898714	7.307928472	6.638753001	5.944838891	6.805570342	5.444622993	6.302433079	6.645429798	6.080252964	8.2612	7.7241	7.5457	8.4275
202088_at	9.6613	10.855	10.416	10.349	9.6293	10.39	9.8721	10.049	10.056	9.7739	9.9639	10.259	10.198	9.8721	9.8815	9.952	10.11	10.544	10.69	10.03	10.433	9.8287	10.564	10.153	10.344	10.549	10.989	10.379	9.8234	9.401	10.131	9.7952	10.272	10.11	10.693	9.814680825	9.945646127	10.65387514	10.33856965	10.57381484	10.20871416	10.27384069	9.736229633	9.467933006	10.63069305	11.668	10.933	11.984	11.593
240113_at	6.0166	6.7839	5.1019	3.9291	6.5929	5.8042	4.0032	5.7534	6.1481	7.7911	7.1689	6.6814	6.0915	6.9499	6.541	6.6893	5.2954	3.6446	3.8989	6.9787	6.2235	6.6862	5.6185	6.959	7.2495	5.0696	5.3694	6.7432	7.5163	7.2875	6.7021	6.1414	7.1472	6.7695	3.4535	5.80799088	6.238480034	6.344833369	4.856039716	4.268059444	6.516183667	4.134217834	6.162945866	6.458310389	5.732019384	3.1414	3.7508	6.0633	3.1774
222647_at	8.2042	7.3502	7.5803	6.9749	8.1877	6.6624	6.1365	8.2706	8.5299	8.3151	8.0759	8.118	8.8301	8.3084	8.0908	8.8525	6.6328	6.6766	7.4133	8.4073	8.1021	8.1646	8.0074	7.6626	8.3417	7.0337	7.0249	8.0783	8.7235	7.8715	7.8763	7.4236	8.4864	8.4113	7.2189	8.681805059	8.212859657	7.778991728	7.593346315	6.620848627	8.560916887	6.963652171	7.946760426	9.13537691	7.339707499	6.83	6.1511	6.4941	6.1802
215489_x_at	3.0283	4.1563	4.1647	3.0088	3.1332	2.3709	4.0937	2.234	3.4646	3.5444	3.4498	4.3308	3.2182	3.4031	2.676	2.0093	3.7514	2.6587	4.9335	3.1092	3.0982	3.9751	3.695	2.9734	2.8904	2.7036	4.4375	2.883	2.4701	3.1293	3.6078	3.1212	3.7082	3.1396	2.6616	2.631340189	3.192818515	3.376221654	2.081854624	3.159209775	2.729952461	2.813142161	2.914506827	2.717063738	2.077016687	7.6045	5.4027	4.1625	7.6131
202859_x_at	3.4043	5.2836	3.7714	7.7568	3.822	5.1143	3.649	4.3033	1.9798	2.4723	3.3987	1.9625	2.8703	7.0618	5.3897	1.9798	5.3022	8.2443	10.979	6.7877	3.2173	4.8035	4.1417	3.6477	1.9922	6.4373	9.0599	4.9152	4.1709	6.1634	4.9548	6.2855	3.3677	1.9661	9.5035	4.554602102	3.068296385	3.311916296	6.867564003	3.374495919	3.153505857	7.412114271	3.990739898	2.495634616	7.023346755	12.246	10.597	6.0994	11.375
225102_at	10.756	9.7218	10.053	8.3589	10.426	10.014	8.9038	10.269	10.941	10.579	10.267	10.474	9.8877	9.6984	10.334	10.552	9.4743	7.7232	7.5773	10.457	9.7629	9.9031	9.851	9.9478	10.389	8.3039	8.8221	8.506	10.764	10.087	9.866	10.11	10.456	9.9008	8.6328	9.587160549	10.42787163	10.03285876	9.068699769	9.847321903	9.740881948	8.486209087	10.20838545	10.54808303	9.318388724	6.8874	5.9785	9.6622	6.2024
211882_x_at	7.9581	7.6958	7.2293	4.3679	6.9295	6.6013	3.0185	8.0852	8.1344	8.9581	6.8436	6.2835	7.0729	6.4252	5.8994	6.6141	4.5319	4.9739	5.4424	6.9734	7.3172	6.9452	7.0946	5.8923	7.151	6.0846	5.9781	6.2822	6.525	6.6166	6.8308	5.6161	7.2018	6.546	5.5709	8.104852179	7.936528766	7.214336195	6.4682163	5.559326417	8.404819245	4.875971998	7.172496196	8.692013908	6.958179968	1.9716	3.2531	2.9332	3.0375
215516_at	7.3792	7.3397	6.4817	2.9163	6.3145	7.4495	3.3862	6.3116	5.8119	5.4613	7.9634	7.4434	7.8654	8.3961	6.3922	6.2068	5.5394	2.8086	2.85	6.5755	5.9348	7.3456	5.1804	8.0245	7.4404	4.8379	5.9497	7.4938	7.1969	6.7304	5.9132	3.6768	6.9132	6.1482	2.8153	4.115988994	3.672481783	3.649568308	4.174821956	2.949986878	6.368630318	2.883326645	6.238405625	6.786322082	3.620330344	2.8203	2.8533	2.7907	2.8938
210399_x_at	9.5095	9.0207	8.6709	6.78	8.9567	8.5718	6.204	9.4681	9.4936	10.455	8.9546	8.3991	9.2143	8.6324	8.5315	8.4986	6.8286	6.7533	7.51	8.7904	8.6231	8.6771	8.8622	8.2308	8.901	7.9328	8.0115	7.8825	8.7256	8.5442	8.805	7.8237	9.1058	8.5471	7.1138	9.164849259	9.908548335	9.067371118	8.34804319	7.956541694	9.830126451	7.392520922	8.675043991	10.00931475	8.475725193	3.6893	4.2296	4.1786	3.8251
238440_at	5.6317	5.0634	4.8623	5.8047	5.8965	6.467	5.056	5.5709	5.5157	5.2339	4.7411	5.9748	5.5467	5.7175	5.6231	5.2258	6.2767	5.4035	5.4278	6.374	5.9197	6.1053	5.9519	5.7567	6.0452	5.7111	5.5972	6.7815	6.1666	6.1596	6.1789	6.1541	6.0608	6.3452	5.2888	5.576097785	5.413963457	4.26029207	4.254292683	4.552384676	5.538371271	5.051903249	5.372724332	5.008649565	4.798645031	3.6381	5.3287	4.6146	3.2628
205200_at	11.585	11.403	10.868	8.0013	11.251	9.7039	10.2	10.928	10.494	10.451	10.944	12.031	11.132	10.002	10.652	11.111	10.938	6.7161	7.5122	10.002	10.815	11.076	10.678	10.689	10.514	9.8742	10.013	8.4982	10.087	10.918	10.328	10.274	10.383	10.77	6.9539	10.33086001	10.95231012	10.64477982	8.452365927	12.06171145	9.489287571	7.769306622	10.83839691	11.47888715	8.59938961	5.0541	6.5698	6.9238	5.0482
209980_s_at	9.6383	9.0881	7.7663	7.0828	9.1863	8.6631	6.1965	8.3261	9.1896	8.7038	9.0496	8.7119	8.4458	8.7505	8.4293	8.7825	7.0329	7.0579	7.4812	8.7039	8.8949	8.6261	8.9223	8.6022	8.413	7.442	7.8382	9.7831	8.3144	8.3887	8.1695	8.4575	8.8461	8.7058	7.4972	8.996107635	7.728876659	8.395241646	7.382909404	6.570110275	8.638390397	6.65052366	7.915857091	8.973524236	8.215407815	3.4366	7.6415	6.5332	7.1949
206605_at	11.202	10.979	10.256	6.1361	10.643	10.742	6.563	10.086	10.427	9.9	11.184	10.799	10.221	10.541	10.113	10.654	9.2262	8.0216	7.6383	10.357	10.376	10.377	9.7645	10.934	10.907	8.5534	10.682	10.168	11.513	10.749	10.142	9.5646	11.519	10.093	9.8302	10.05166782	10.63768444	9.48687417	9.002539888	2.573260084	10.58624408	8.13404752	9.637533092	10.55792639	9.852554298	3.0416	2.3941	6.5785	6.9173
214858_at	2.7523	5.6722	3.0576	3.0909	5.2133	2.7433	2.8472	4.8623	6.4421	4.6768	4.1972	2.6916	5.3608	7.3467	4.7117	8.1924	5.7576	3.8476	2.6992	4.2187	5.3165	6.6171	4.0516	5.0067	6.8257	5.278	5.1702	3.8206	6.527	3.3595	3.9465	4.8122	6.7209	5.3221	4.8244	5.686246405	4.864253622	5.236077381	5.005517935	4.958939269	3.84273902	3.309333556	4.499657523	7.616938224	4.50602945	2.6627	2.7078	2.6169	2.6469
201505_at	8.2133	7.7076	8.5271	6.6112	8.0157	8.7861	9.1961	8.8111	8.3765	7.4823	7.4794	9.0535	7.8773	7.6182	8.3082	8.29	8.8825	7.1269	7.4067	7.7413	8.5039	7.7124	8.5745	8.2314	9.1224	7.9989	8.8132	6.9802	8.7325	8.4059	7.9574	7.7928	8.21	8.2985	7.4517	7.23910166	8.483227037	7.915040084	6.898770535	8.347300778	7.527673012	7.610546563	7.288816264	8.102054516	7.449416844	10.986	9.3931	10.039	10.26
1569064_at	2.5099	3.4975	2.7552	2.5913	3.3433	2.5304	2.5608	3.5173	4.8107	5.7733	2.468	2.4463	5.1539	4.3519	3.5788	5.5213	2.4682	3.0179	3.3828	4.8731	3.0989	5.0793	2.454	2.9163	3.6168	2.7917	4.001	4.6749	5.2139	5.4313	3.4005	3.7283	3.2555	4.7896	3.9288	6.182941808	4.776040435	4.740482988	4.298954941	2.489410827	4.645884545	3.373188384	3.777550994	6.47704243	3.630137834	2.4472	2.4513	2.4449	2.4857
211885_x_at	8.9639	8.4138	7.8659	5.7491	8.29	7.508	3.8288	9.1493	9.1707	9.9668	7.3091	7.254	8.0799	7.3434	7.1318	8.0245	4.4917	5.8696	6.1727	7.9893	8.573	7.7947	8.5478	7.1138	8.05	6.9404	6.1615	7.0163	7.2242	7.5395	7.2882	6.5545	8.1943	7.0182	5.5996	7.768003863	7.840026323	7.39363156	6.381685108	5.668889853	8.352004805	5.153033669	6.748532679	7.783979426	6.979154969	3.2458	4.322	3.808	3.825
205969_at	9.2206	9.6612	5.5807	4.6732	7.2735	4.8757	2.4249	4.9011	5.2666	5.9883	6.2997	7.1466	4.593	6.0909	6.6519	7.8906	7.99	2.6938	4.5978	8.2278	9.7516	8.304	4.0084	7.2145	6.7479	2.6035	8.3912	7.7097	7.5651	6.7845	8.5611	6.6149	8.7893	9.4037	7.1101	6.73350784	5.726672817	7.651168311	5.284100782	2.811820359	8.635592941	3.583705807	5.751662087	7.545414663	8.657565047	2.3406	2.4046	5.4868	2.6479
225288_at	4.0103	5.4526	4.5111	3.9012	4.0426	4.422	4.424	3.5863	3.0472	5.4047	6.1542	5.4946	5.1799	5.7553	5.7261	3.9783	5.3216	6.2865	5.9476	4.7109	4.8857	4.7638	5.0875	5.2877	3.4533	4.9973	6.4245	5.6473	5.3872	5.5849	5.9881	5.5189	4.4614	5.9269	5.8258	3.792923296	3.556311473	6.334484282	6.136744519	5.722811067	6.760944958	5.81635248	5.848144946	4.569032931	5.31347191	7.7603	7.2942	7.9594	7.8723
225817_at	8.7631	7.8487	8.8685	6.6138	8.3403	7.8448	8.2026	8.9566	8.4219	7.2957	8.9822	8.6103	9.1065	7.2293	7.8892	8.4422	7.4165	6.3655	6.8171	8.7913	8.5337	8.5847	9.4587	9.2712	9.3468	8.9799	8.1626	8.3172	8.649	8.7108	8.1274	8.712	9.3679	8.0929	7.9939	7.666858377	8.667945296	7.392435428	7.362939911	8.170628064	7.58208953	6.71052908	8.516388204	7.157873515	7.484248092	1.6255	3.1387	4.8513	3.266
210933_s_at	5.9807	7.9485	7.2157	7.3566	7.2427	6.9808	6.6063	6.3554	7.4422	7.5778	6.5284	6.3762	5.9018	7.0469	6.7667	7.1438	6.5934	7.6301	9.2045	6.9855	7.194	6.8221	6.3278	6.7534	6.159	7.3249	8.2828	6.8749	6.2283	6.0894	6.8196	6.8645	6.0486	7.4163	7.9241	7.714172151	6.635845729	8.24765304	7.575717979	6.530589687	7.759774167	6.823426878	7.410845429	7.358516523	7.703163766	10.116	8.6213	7.8703	9.5725
218843_at	6.9756	5.0572	3.8677	3.0424	5.6859	6.2038	3.4535	5.3716	5.6018	6.0467	5.3077	5.557	5.0667	4.5045	5.4169	6.0696	3.2861	3.2172	3.0455	4.3953	4.4548	4.8132	4.3577	5.2589	5.9313	3.0123	3.5278	4.0648	6.2139	5.4313	4.8324	3.7114	6.1027	3.0666	3.7297	4.646142795	5.845957738	3.338923773	3.72605647	3.454551668	5.920917986	2.925697187	4.76716657	4.932634025	3.312284299	3.0395	3.0304	2.984	3.0369
221404_at	4.3277	9.1281	7.744	7.9763	8.782	9.0758	3.0097	8.0472	9.0114	7.3457	7.1843	5.9577	8.1996	10.028	7.7408	7.9379	5.8031	7.9138	10.39	10.932	8.2119	8.0205	3.1867	7.5004	6.7116	8.8423	9.5617	9.3847	8.4647	9.4806	9.8618	9.6642	6.8471	8.0102	10.243	9.125077962	7.685018446	9.315689964	8.576168666	2.655967727	9.185493549	8.310356053	9.808188768	8.825309048	10.61570503	2.5331	5.8083	2.5723	3.4311
41644_at	11.003	10.695	9.6234	8.7987	10.795	9.9036	9.0394	10.46	10.43	11.709	11.016	10.463	10.544	10.589	10.469	10.576	9.2987	7.8284	9.0532	10.385	9.9944	10.438	9.7389	10.426	10.624	8.8871	9.5076	10.252	11.03	10.784	10.406	10.106	10.941	10.452	8.7664	10.23718763	10.65035658	10.58100024	9.473158289	8.627123682	10.46078744	8.598397051	10.63547217	10.57382619	9.699682445	6.4528	8.0368	10.086	7.9856
218485_s_at	7.5153	7.0209	5.8512	5.0065	7.3361	5.8023	3.8745	7.5259	7.132	7.6681	5.8613	6.0484	7.3628	7.2619	6.2496	7.1169	3.9241	3.7132	6.3486	7.1579	7.1128	6.2084	6.8066	6.5028	6.5113	5.5737	5.9184	6.4822	6.2371	6.0196	5.1324	5.7883	7.0833	7.2887	5.2223	6.925282948	6.182256966	6.792732886	5.319702539	4.551729293	6.862094179	3.78927968	6.009011108	7.38448006	6.023360672	3.7896	4.5318	4.4996	3.9259
202368_s_at	4.998	5.7216	4.4643	6.7607	2.55	3.2933	5.5479	4.2084	4.861	3.712	4.1583	4.8053	4.7155	5.8361	4.47	4.2082	3.8963	6.5752	5.0688	4.2948	5.1963	4.7835	5.6907	4.1332	4.5457	5.4535	4.9401	3.2891	3.1774	3.9937	4.1549	5.9746	4.1087	3.3311	5.714	4.836164405	4.569940683	5.444280472	6.248551577	5.543742747	2.997088541	5.256681162	4.666129787	3.960412831	6.878228503	7.1051	6.2495	6.2746	7.247
55616_at	7.9084	7.4895	7.3112	5.9572	7.7068	7.2215	6.0431	7.6775	7.4704	7.6162	7.8887	7.4618	7.4733	7.5207	8.0393	8.0467	6.5078	5.6865	6.3297	8.2344	7.5527	7.3788	7.5815	7.8264	7.9558	6.7609	7.4407	7.9221	8.3592	7.6991	7.6001	6.9591	8.2497	8.0886	6.7403	7.753887548	7.730083009	7.579469634	6.258817161	6.480715896	7.65166015	6.462034973	6.827856312	8.060834096	6.519805382	5.823	5.5055	6.1857	5.2734
203574_at	6.4872	7.3407	5.3033	6.2106	5.7357	6.4508	7.2355	6.5784	5.2301	6.9904	6.3099	7.2025	7.2217	7.3716	6.7892	5.7427	7.2064	7.7753	8.016	6.6009	7.5242	7.1135	8.1157	7.8312	6.1086	7.4001	7.4432	7.174	7.1709	5.1286	7.5261	6.4761	4.5742	7.3628	6.9796	6.123066648	6.486768944	7.637631013	6.787720592	4.783417123	6.891772861	6.620425124	5.838992335	6.798799188	7.123603291	9.2155	8.8672	8.4166	8.8038
212110_at	6.853	6.8019	7.0109	6.9527	5.6543	6.7731	7.6766	7.2304	6.535	6.205	7.5133	7.4697	7.18	6.6732	6.2631	6.0581	7.3991	6.4315	9.072	5.5607	6.9476	6.4912	7.992	6.8221	6.807	6.9465	7.1214	5.4398	5.8357	6.353	6.6822	6.586	6.8871	6.3644	6.8178	5.827715074	6.697074926	7.531678328	6.609646841	8.011863278	6.154751258	6.285986848	6.240180341	6.208188985	6.628647819	9.2537	9.6649	7.6809	9.3262
225794_s_at	10.121	9.9515	10.051	10.623	10.098	9.5981	9.9107	9.9564	9.9656	10.137	10.338	9.8823	10.003	10.267	10.221	10.147	10.333	10.137	9.4063	10.243	9.8919	10.262	9.9397	10.29	10.354	9.8168	9.7655	9.7936	10.09	10.325	10.283	10.524	9.9611	10.269	9.8514	9.945919074	10.02691209	9.527802419	10.00034597	10.25021954	10.14015192	10.2979792	10.611323	10.270228	10.25418058	7.9709	9.3125	9.6088	9.0631
213050_at	6.6091	4.8683	6.7424	2.0881	5.6234	3.3066	3.2504	6.3742	6.0468	6.0154	7.4836	6.8647	7.537	6.8835	6.4727	6.4924	5.8895	2.1087	3.2059	6.0196	7.0098	6.2526	6.7244	7.0764	6.8609	6.3732	5.9925	6.0237	6.3047	6.8188	5.7096	4.9458	7.5398	6.5976	2.4461	6.047371441	6.480533856	5.856075264	4.540306953	6.446448428	6.770901242	2.066523039	5.94062123	6.896183714	4.960880106	2.067	2.0871	2.0694	2.457
202351_at	10.299	10.397	10.571	10.515	10.218	10.602	11.323	10.714	10.06	9.5718	10.204	10.646	10.513	9.9352	10.383	10.051	10.984	10.947	11.105	10.556	10.685	10.525	10.705	10.581	10.312	10.952	10.678	10.475	10.362	10.07	10.731	10.698	10.461	10.596	11.049	9.911660981	10.58230084	10.50766649	11.01658126	10.72499285	10.52762005	10.87977236	10.14593097	10.07011284	11.05179917	13.211	12.315	11.354	12.181
205765_at	7.9144	6.2799	10.528	7.5988	8.3982	6.639	5.6545	8.2479	8.8776	10.399	7.2178	8.4719	9.0747	9.1691	8.5166	10.008	8.4684	7.3602	6.4704	9.586	7.5828	10.531	7.9267	9.392	8.691	7.9027	8.2175	8.8773	9.1354	8.9814	10.92	9.3063	8.9417	8.3538	7.975	11.0916222	8.160699438	7.766564241	8.332315764	6.984348572	8.196882163	8.434285235	7.065966794	10.27108792	8.123509928	4.0228	5.4102	3.3634	3.4058
201645_at	7.2868	9.3762	8.2637	8.9804	7.0574	8.3608	8.404	7.5124	7.2155	6.8965	7.9985	8.0781	8.2024	9.0786	7.2065	7.6186	8.7458	8.9659	11.666	8.1645	8.3063	7.6956	8.286	7.2258	7.0404	9.0299	9.781	7.4376	7.1105	6.9421	7.4913	9.113	7.8606	7.8796	9.9382	7.184863703	6.874651904	9.615889255	8.326460652	7.581327028	7.571657386	10.30027593	8.592284823	7.020108676	9.315169574	13.87	11.102	10.771	10.133
228653_at	9.1588	6.8325	7.8804	4.6496	8.0273	7.7199	6.714	6.7329	8.59	7.7633	8.4679	8.3838	7.1156	8.4655	7.505	8.5168	6.6288	4.3272	3.6798	8.1038	8.4348	7.7636	6.7128	8.047	8.6952	6.3289	5.5758	6.3524	9.1848	8.4666	7.7355	8.69	7.3551	7.3948	5.4026	7.809142064	7.655264771	8.357633031	7.193993768	4.189332408	7.094321939	6.197908593	7.69756994	8.218044391	7.346168189	3.5203	5.0182	5.0759	4.9869
211465_x_at	10.654	9.8591	9.6507	8.4471	9.7406	9.5609	7.9424	10.569	10.287	11.373	10.068	9.5008	10.238	9.6529	9.4538	9.7008	8.426	8.5015	8.8603	10.033	9.8041	9.8396	10.005	9.1714	10.217	9.0812	9.3658	9.1648	9.9434	9.8319	10.014	9.2297	10.307	9.709	8.7374	9.486066204	10.09473268	9.301297024	8.806042295	8.233480952	10.11607396	7.599233053	8.994828653	10.00904574	8.931693109	6.0952	7.1628	6.2174	6.7874
201020_at	7.3922	7.7768	7.4794	7.6949	7.4385	7.4685	7.0948	7.3849	7.23	6.4303	7.1773	7.0121	7.6967	7.9095	6.9327	6.8657	6.7429	7.3846	8.2926	6.8638	7.1272	7.3029	7.2294	6.277	6.4962	6.9601	6.906	6.7859	6.679	7.0917	7.0692	7.1495	6.8054	7.2391	7.6731	7.658916879	7.052296505	7.909628993	8.000318088	8.021041928	7.746437327	7.688970717	7.546497901	7.143568456	7.470997935	8.661	9.3723	8.2327	8.5913
244604_at	4.1965	5.9232	2.7359	2.4634	2.6914	6.4571	2.4956	3.4635	4.7843	2.7581	3.5918	5.7241	4.5583	3.5322	5.851	4.3124	2.4173	3.1144	3.4007	4.8525	3.6402	3.7842	2.3893	3.7917	2.8471	2.3875	4.9725	5.0314	4.3381	5.0432	3.1831	5.077	5.3774	5.8008	3.5612	3.884676407	3.764736012	4.922282319	2.579383171	2.514647559	5.253242523	2.500553081	2.535915962	3.185296872	2.909000738	2.3944	2.2867	2.3804	2.4379
218368_s_at	4.4412	4.4235	5.5793	3.8004	5.8315	4.441	6.4375	3.807	4.4371	2.3868	5.944	4.4217	6.6908	4.4305	4.4295	4.4373	4.4318	4.1622	7.6018	3.2199	5.3357	4.4263	3.4116	3.5657	4.4288	4.4172	5.8045	4.4292	5.0224	5.4068	5.5051	4.4252	4.4759	4.4298	4.4277	5.46167992	5.458133907	5.52709039	4.644920941	5.46273702	5.420323067	4.867113951	3.644504959	5.46354603	5.450749426	9.6246	10.17	6.7801	9.6844
205828_at	4.1767	6.1017	3.0887	2.4869	2.5332	3.1129	2.5462	3.0909	2.5081	2.559	2.4754	2.5703	2.7633	2.4728	2.4852	2.4961	3.0557	2.4177	9.0516	2.3882	6.3814	3.2431	7.2334	2.4039	4.5268	2.4417	4.2936	2.4702	2.4894	2.4717	2.4863	2.45	2.5588	2.4591	2.3805	2.388443014	4.783031369	3.156084994	2.203018818	4.251972491	2.75419263	2.145573403	2.313404119	2.184446798	2.67527756	13.597	10.196	3.0183	10.814
222581_at	6.5695	7.083	7.1516	6.3712	6.5689	6.7946	6.8473	6.8637	6.4195	6.9424	6.1735	6.3595	6.1436	6.2506	6.3629	6.1763	6.3698	6.5358	8.5054	6.2076	6.9711	6.3654	6.8769	6.2528	6.6508	6.8283	7.361	6.8188	6.3731	6.3717	6.444	6.1325	6.4452	6.6271	6.6677	6.984772241	6.689873405	7.482506485	6.808056726	7.080010852	7.109775842	6.508204856	6.713961755	6.529019735	6.743442367	9.1905	8.305	7.7563	8.6124
205319_at	9.9657	8.5932	8.0032	8.163	10.757	9.8492	6.7683	9.8382	9.8731	11.584	9.6866	9.5787	10.082	9.98	10.395	9.318	8.3206	7.3145	6.1603	10.207	8.3238	10.376	7.5947	7.2227	10.811	5.8345	7.3686	8.2751	9.9015	10.382	9.2252	10.594	8.0785	10.769	7.2809	9.248444602	10.98097282	10.72747549	10.3192892	7.725955097	9.500118807	8.938569762	11.04748906	11.89815441	8.046549445	4.1772	5.8293	5.0847	3.8421
224818_at	10.052	9.6214	9.57	8.1655	10.249	9.5048	9.2901	10.221	10.237	10.271	9.8917	9.8297	10.15	9.7754	9.8155	10.645	9.1168	8.598	9.2879	10.306	9.7451	9.9248	10.098	9.8435	10.131	8.9943	9.6285	9.6694	10.527	10.311	10.099	9.6302	10.624	10.196	9.0321	10.5808836	10.04063205	9.651585828	9.143639341	9.074577922	10.27297875	8.397265705	9.864206424	10.58964048	9.491913373	7.2805	7.6632	7.9868	8.0904
226022_at	11.958	11.429	10.703	9.9251	11.697	11.494	9.6715	11.561	11.848	11.215	11.959	11.801	11.316	11.65	11.453	11.941	10.628	9.7758	10.15	11.725	11.393	11.62	11.04	11.644	11.776	10.426	10.754	11.864	12.036	11.825	11.538	11.445	12.212	11.87	10.474	11.72605556	11.88991233	11.96566439	11.03080373	10.21567367	11.70554885	9.990657694	11.0869543	11.76683837	11.19112821	8.0457	9.1572	10.986	9.0831
236225_at	7.1841	7.1717	6.9416	4.51	8.0639	7.0279	4.2109	7.3866	7.744	8.3952	7.1452	7.4796	8.0305	7.5731	8.2288	7.9849	6.3039	5.585	6.9664	7.5096	7.7616	6.844	6.9919	7.4918	7.5524	5.9161	7.9228	7.5533	8.1758	6.7268	7.0843	6.622	7.3035	8.0423	6.5758	8.742151627	8.342220561	7.793085673	6.889582076	6.14988733	8.38647145	6.736358375	7.880478868	9.183511608	7.251887562	3.2454	5.6381	5.6851	2.9997
210868_s_at	7.6574	6.3906	7.2494	5.6535	7.7508	9.9187	4.7798	6.7395	7.3093	7.7027	8.1713	6.8426	7.6676	7.8733	7.6687	7.6663	4.9816	4.6862	8.5312	7.6542	7.9931	6.8653	5.7137	7.1285	7.642	5.7552	8.5803	8.9314	7.7878	6.5371	7.3663	6.9381	7.9515	8.0963	6.9868	8.294674527	6.716729404	7.986412673	6.681417891	3.893836805	9.07969177	5.508078098	6.1178185	6.972143958	6.850055794	3.661	4.6979	3.694	5.7179
208851_s_at	5.2455	5.9714	4.7321	5.5236	4.236	5.4661	5.8933	5.0466	4.4613	5.6536	6.3567	5.619	5.5146	4.5251	5.0551	4.5913	5.8672	6.12	5.6131	3.7729	4.311	3.3883	4.0787	4.5936	4.071	4.7906	5.0357	4.0437	4.1194	4.9417	4.2835	6.2481	3.7887	5.5756	5.8567	6.356409806	4.382230523	4.192129446	5.854329482	4.663044861	4.404608178	7.087610933	6.282547022	5.985542654	6.451285229	7.8317	8.0908	8.0407	7.3441
222773_s_at	8.9441	7.8558	9.4931	5.9687	8.8213	7.6428	7.604	9.5569	8.9341	7.4122	8.2651	7.8566	8.4612	8.3555	8.051	8.9695	6.186	6.7828	7.1172	8.2572	9.4775	8.5185	9.6843	8.6061	9.1633	9.1458	7.8945	9.5365	8.5106	7.9305	8.3961	7.5427	9.0636	8.9633	7.4408	9.182397077	7.937134818	8.40897967	7.314863472	7.307243946	8.493417239	6.146950722	7.02272476	8.294412797	7.378223581	3.4611	6.4732	5.6348	3.7376
225548_at	8.6722	8.2327	7.5196	6.3559	8.5761	7.9169	5.2381	8.089	8.2756	7.548	8.529	7.7273	8.615	7.4801	8.338	7.7953	6.25	5.0855	7.1234	7.4441	8.5252	7.6655	8.0105	7.8053	8.7834	6.4739	8.2007	8.3237	9.0632	7.2732	8.0876	7.3046	8.6498	7.9741	7.494	8.830823924	9.012922501	8.562730076	7.59661768	7.487676854	9.667283226	6.337777829	7.16935353	7.18972442	6.764002744	5.1581	5.1871	5.3741	3.7835
224773_at	2.7799	4.7165	4.1485	2.8376	2.8359	2.7463	3.8688	2.7433	2.7528	3.4079	3.0788	3.2702	3.3026	3.2798	3.9303	4.1729	2.7821	2.7337	6.237	3.4443	4.4728	3.6329	3.276	4.2297	2.4902	3.1743	5.8736	6.3822	2.743	2.1359	3.0789	4.2853	2.7263	3.4987	4.5571	4.973193838	3.632973088	4.967573559	3.757181457	5.900172256	5.631170731	2.977588606	3.715969993	3.721268859	3.709591865	8.4069	5.849	6.5918	6.8487
236444_x_at	9.0523	9.4255	8.3642	5.2901	9.4895	9.0818	5.0998	8.5796	8.8349	9.6461	9.4129	8.6617	9.5103	9.1894	8.807	9.7826	6.4825	7.2338	7.9048	9.7833	8.5495	8.6825	8.773	8.9977	9.2689	7.837	8.5988	9.3538	10.002	8.3841	8.3313	8.1112	8.7154	9.3669	8.0085	8.769854196	9.676870616	8.259621534	7.650378344	4.895795774	9.406313863	6.133030839	8.925583424	9.18769363	8.107800049	4.5097	5.6593	4.2605	3.0557
209155_s_at	11.63	11.548	11.466	10.629	11.811	11.498	10.25	11.703	12.139	12.047	11.363	11.479	11.497	11.517	11.322	11.964	11.147	10.783	11.281	11.984	11.148	11.692	11.169	11.394	11.693	10.609	11.375	11.809	11.902	11.806	11.813	11.326	12.189	11.808	11.159	11.50797018	11.78446634	11.99618493	11.03112718	10.49876283	11.91385414	10.57491585	10.66570756	11.95527405	11.06013063	9.7936	9.9081	9.4535	10.185
221656_s_at	8.1523	7.7179	7.4991	6.3719	8.2601	7.027	7.0134	7.911	8.2751	8.3866	7.9871	7.9278	8.1637	7.963	8.2115	7.8938	7.3499	7.01	7.0853	8.1011	7.4799	7.9834	7.435	8.0828	8.1331	6.6883	7.8971	7.5031	8.3972	8.0411	8.1063	7.6538	8.3495	8.3149	7.0464	8.227438817	8.245576272	8.231631239	7.662974462	7.209917739	8.04270188	6.808492089	8.066707881	8.579096329	7.027570512	5.6748	6.7805	6.6892	6.586
224859_at	5.5772	5.7744	5.8848	5.6683	5.9082	4.7427	6.1299	5.796	5.6124	5.6343	5.8067	6.7596	6.0707	5.4964	5.7371	5.5642	6.2482	5.4999	6.2666	5.4821	6.3548	6.0244	6.2177	5.4098	6.3309	5.485	5.9367	5.3364	5.0804	6.1525	5.7496	5.3756	6.5225	5.4838	5.4854	5.029157967	5.858060543	5.879358003	4.313726209	6.99563562	5.860239328	5.878912433	4.999355355	6.371147624	4.495552591	9.5546	7.1606	7.534	7.8013
202582_s_at	12.778	12.085	11.523	11.003	11.762	12.183	10.533	12.293	12.609	11.419	12.543	12.245	12.087	11.883	12.001	12.061	11.219	11.298	11.403	12.452	11.895	12.045	11.432	12.779	12.276	11.562	11.956	12.449	12.787	12.055	12.254	12.121	12.401	11.941	12.026	12.23763202	12.37612867	12.42504378	11.86656177	10.28776165	12.33310668	11.63580137	11.69159343	12.16434826	11.97578478	10.371	10.588	10.979	10.347
206025_s_at	3.2331	5.4866	3.1354	2.8229	3.2295	3.1529	6.6674	4.4501	2.9078	5.7142	2.9067	4.9582	4.5943	4.0494	3.0993	3.1387	5.9867	3.7428	6.2007	3.2473	3.1057	5.3827	3.6207	4.0004	3.319	2.9209	4.6549	3.1049	2.9051	3.5505	3.8504	3.2042	3.0896	3.2046	3.0305	2.830715232	3.812134791	6.302464226	2.562369906	6.022283982	2.855238262	3.072728302	2.866835017	5.965802157	2.945564821	9.062	8.2228	6.4637	7.8762
213236_at	10.696	10.628	9.6173	8.77	10.733	9.9597	8.9115	10.327	10.375	11.403	10.649	10.357	10.39	10.561	10.123	10.422	9.254	8.2123	8.9766	10.32	9.8564	10.446	9.7413	10.212	10.452	8.9563	9.2554	10.304	10.727	10.706	10.31	9.8231	10.795	10.246	8.7423	10.35902783	10.3541551	10.64532034	9.423979872	9.185196207	10.42342819	8.720659472	10.66480898	10.74740517	9.618455414	6.7776	8.2036	10.032	8.1473
204168_at	11.007	10.304	10.935	9.1903	11.173	10.897	9.4368	10.971	10.958	10.923	10.704	10.886	10.76	10.315	10.798	11.095	10.013	9.4449	9.2277	10.631	10.429	10.885	10.523	10.796	10.825	9.6368	10.152	10.855	11.431	10.93	10.688	10.509	11.032	10.759	9.7005	10.59036075	10.32186382	10.40134641	10.09720204	8.784049699	10.7281533	8.89180945	10.34431093	10.54276232	9.96504649	8.8946	9.2518	9.915	9.0856
236251_at	7.4302	7.6122	7.8938	8.2076	7.1377	7.3262	7.6918	7.4361	7.1544	7.4555	7.1518	7.1218	7.7005	7.5924	7.7134	7.1965	7.5213	8.0958	7.9653	7.6381	7.2802	6.8986	7.1078	7.8192	7.0802	7.6064	7.4687	7.4594	7.0745	6.3569	7.208	7.6235	7.1635	6.9842	7.4087	6.925774985	7.106986023	7.708758181	7.934133944	7.85130714	7.294539498	8.650358374	6.99201575	7.373822296	8.528943828	9.8078	10	8.6592	9.4286
203561_at	5.057	7.669	6.0636	5.3363	5.8574	5.6105	5.8958	6.1041	5.4203	5.8636	4.5354	5.2267	5.6494	6.2696	5.6569	6.1319	6.5843	6.1492	9.0048	6.2762	5.4826	5.7451	6.1538	5.5844	5.1925	6.7433	6.4456	5.6618	4.8778	5.3883	6.3325	5.4675	5.5479	5.4327	6.6373	5.164155319	5.655015783	7.684565483	5.961714823	5.900238065	5.397770231	5.387605705	5.573238851	5.720147801	6.748126787	8.7224	7.8977	7.5873	8.2184
225520_at	3.124	6.3501	3.8938	5.831	3.4764	3.9015	3.8608	4.0042	3.8937	6.0453	3.893	4.4175	4.6175	5.0927	3.9269	6.2483	4.5804	7.3846	8.5268	5.5845	5.9069	3.9777	4.6921	3.8779	3.8795	5.4305	8.0215	6.4848	3.8972	4.7496	5.6841	6.5054	5.2756	6.6008	8.0198	6.096158384	4.501361997	7.566181511	6.925781071	5.214224211	6.455979414	6.861518568	6.222338036	5.92438789	6.953162876	9.695	8.001	7.1243	8.8037
212473_s_at	4.7826	6.5315	4.9341	5.474	5.1562	6.1647	7.4034	5.7358	4.9075	6.5614	6.0887	6.0938	5.349	6.3694	6.0211	4.8246	6.918	6.8491	8.309	5.9062	6.0085	6.0105	6.1979	5.4192	6.1893	6.6445	7.4122	5.0498	5.0683	6.409	6.2901	6.4311	6.0657	6.0198	7.0043	5.722241031	6.00571495	6.409372569	6.426302779	7.318222998	6.632184069	6.994060366	6.426805468	5.841146947	6.647341336	9.9362	8.8327	7.2246	8.4088
203313_s_at	7.3205	8.0005	7.535	7.0941	7.5124	6.8724	7.4061	7.6466	6.4868	7.3911	6.8802	7.0662	8.4633	7.0954	8.5623	7.7472	6.7744	6.8533	8.0214	6.6403	7.5641	7.5927	8.653	7.5832	6.6394	7.2801	6.0868	7.3171	6.5706	6.6414	6.9414	6.4355	7.0516	6.8077	6.1363	7.875964743	7.035375621	8.296980783	7.402566281	7.729070442	7.292348576	7.408009342	7.07597401	9.028802763	7.540967377	9.7988	9.7106	8.685	9.4208
212441_at	9.8116	9.7649	9.2835	8.3772	9.3375	9.7192	10.612	9.2887	10.171	9.4155	10.107	10.093	9.7392	9.6476	9.758	9.7415	10.121	8.6289	8.7085	9.5322	9.3101	10.247	9.1774	9.8105	9.8641	8.8354	9.4252	9.5875	9.9362	10.195	9.8114	9.4728	10.301	9.6193	8.9915	9.742953041	10.02072693	9.317269265	8.969468593	9.04099948	9.553830544	8.696370007	9.621151622	10.22372164	9.036766944	7.9893	8.4354	8.4339	9.1257
226237_at	3.7961	6.2401	4.5942	3.7235	3.2398	4.2128	7.2497	4.3797	3.77	3.5645	4.1713	5.4589	4.5323	3.7026	3.9761	2.9236	4.8982	3.6303	3.9486	3.8859	5.6345	4.5933	6.1923	5.0018	5.5391	4.4331	6.1906	4.4739	4.5857	4.5851	4.0482	3.0589	3.7386	3.7703	3.7031	3.020642065	4.727762264	3.024702688	3.478536216	4.849147707	3.625430173	2.897239524	3.160083702	3.743064777	3.851832763	8.9347	8.6722	9.7479	8.6058
240120_at	5.9743	6.2346	7.1145	4.8459	6.9499	5.997	6.722	7.1439	6.9958	7.374	4.2604	4.491	6.4369	6.2908	6.8437	7.586	5.9214	3.9537	4.6337	6.9816	7.4534	6.4697	8.0889	5.9674	7.5486	6.6764	5.5528	5.7573	6.3304	5.226	6.8281	6.4501	7.5884	7.4428	5.3179	7.409263701	5.964395429	4.346324098	5.428339178	5.647155943	6.763826467	4.7826457	4.721667271	6.142682167	4.89520512	3.2617	6.0115	3.6979	3.7167
214156_at	6.5332	5.5193	6.494	4.1518	5.6986	4.0777	6.2231	6.8868	5.9376	5.0365	5.6201	5.5301	6.3217	5.3697	6.6764	5.8225	4.9688	5.7523	3.0924	4.9837	7.1104	5.0048	7.3657	6.8106	7.0828	7.3895	5.8667	4.2804	5.8161	5.3411	5.7945	5.5371	4.9935	5.8378	4.8543	5.960043595	6.868005744	5.815088221	6.112451058	7.295899623	3.863270956	4.638893863	5.428591014	5.943903322	4.995157311	2.9771	3.176	3.1246	3.1773
244056_at	9.0581	6.5139	3.8453	2.7315	4.455	8.4356	2.7534	5.3845	7.2005	5.9393	9.6999	9.4197	6.1681	6.1839	3.4653	3.8111	3.4593	3.0779	5.4954	7.2487	2.95	6.5197	3.5044	7.1257	5.2973	3.124	3.1702	6.9073	7.1001	8.0742	7.3954	5.7004	7.9153	4.6748	3.3205	6.71502924	7.741187273	6.50712956	3.075862051	2.659364451	5.856416144	3.194400959	5.333865254	4.94698697	4.169539456	2.6693	2.705	2.6968	2.7314
237030_at	6.2733	4.907	3.833	2.1414	5.3379	4.0712	2.0692	5.1995	5.1065	4.6138	4.8997	5.6224	5.5403	5.2137	5.7965	6.1592	3.9541	3.0144	5.3538	5.1006	5.4723	5.2718	3.9477	5.0862	5.0814	3.4163	4.3773	5.9028	5.6226	5.1395	4.6881	3.4001	5.262	5.5769	3.6989	4.715091385	4.139871301	4.926892759	3.45882875	1.903856012	5.498392889	2.147477227	4.543117762	4.03236372	4.553226823	3.0161	4.3703	6.2244	2.3326
228335_at	7.2043	9.4143	8.8681	5.0573	8.0047	6.5736	9.5831	9.2556	8.0558	6.9732	6.7453	6.6426	8.5329	7.6021	8.1564	7.9406	8.9096	4.5291	6.0956	8.4994	7.307	8.7336	7.5291	9.1301	8.2802	8.3681	7.7833	7.1595	6.9341	9.4645	10.14	9.0163	8.1276	8.9629	6.2706	8.849852312	9.444721639	9.311906137	7.77162399	10.02271257	6.808083402	6.452494832	8.585804349	9.867905803	8.079068899	4.1462	5.6988	6.5031	4.3593
205622_at	7.5135	7.115	6.3779	5.1175	7.3064	5.6867	4.9263	6.594	6.8772	7.8816	8.5278	8.0592	8.3122	7.8567	7.3665	7.3916	5.0337	5.1129	5.4921	6.4337	7.0355	6.7665	6.2911	7.9662	6.1554	5.4436	6.1509	6.6285	6.4069	5.564	5.5261	5.6369	6.547	7.1232	5.3167	6.143658909	6.364845494	5.676925398	5.741601607	5.329860092	7.909479269	5.941043811	6.152195924	6.376684304	6.268595501	4.6324	5.0413	5.1008	5.5021
212586_at	12.808	12.43	12.759	11.682	12.855	12.451	11.988	12.886	12.673	11.843	12.675	12.536	12.535	12.636	12.489	13.063	12.158	11.67	11.682	12.632	12.613	12.653	12.608	12.419	12.538	12.089	12.278	12.387	12.79	12.664	12.333	12.138	12.822	12.778	11.887	12.47304483	12.62626584	12.03008438	11.84837587	11.71793096	12.63990983	11.65006584	11.79816344	12.67724979	12.11129474	11.535	11.68	11.118	11.089
202236_s_at	4.7977	7.7265	6.7314	7.0158	4.7914	5.2853	8.4705	5.6938	5.0577	5.2722	5.6356	4.5598	5.0299	6.1677	5.0785	3.4511	7.0639	6.7637	8.7878	5.4041	5.7713	7.1543	4.9031	6.1499	4.5675	5.9491	8.2778	6.7964	3.6802	7.2356	6.9884	6.7912	5.1285	5.464	7.7049	6.834658212	5.941194449	7.632969856	7.247179669	5.53254074	7.231954148	6.146474298	6.895749116	5.713132745	6.925781997	11.003	9.1729	8.2882	11.067
210511_s_at	2.2498	2.5682	2.6919	2.3204	2.3404	2.3359	5.3789	2.6018	2.6476	2.6354	2.598	2.5629	2.8948	2.5475	2.7519	2.5959	3.3582	2.3604	4.3305	2.564	3.1598	3.9122	3.9262	2.5691	2.7329	4.198	2.2986	2.5804	2.5996	2.3301	3.3016	3.2946	3.135	2.5696	2.5993	2.277001899	2.973569103	2.975829055	2.240414864	6.111724785	2.961401503	2.893450444	3.221624271	3.621957014	2.38723118	9.6632	8.2874	7.0464	8.2662
211689_s_at	6.8081	6.0775	6.0898	6.7701	8.189	7.8548	2.7082	7.7108	8.0629	7.5383	5.3888	6.9422	7.2986	7.428	7.0144	7.4353	4.5141	6.0205	8.2719	8.6782	7.5984	7.7755	6.3741	5.4322	7.0318	6.2411	7.8503	7.9685	7.5012	6.8857	7.524	7.3292	6.9507	7.5836	7.0254	6.785926187	7.935369503	7.68859084	6.742616156	4.789985974	7.962412623	4.923170013	7.12338599	7.367623525	7.941066179	2.3944	5.9253	2.4759	2.5088
202644_s_at	6.8914	8.4024	7.8642	9.49	6.9153	7.4944	8.4452	7.5921	7.0569	7.4813	8.0324	7.3467	8.3134	8.2879	8.0965	7.2967	8.8714	10.631	10.126	8.4702	7.6434	7.7879	9.4367	8.7592	8.0923	9.5566	7.8625	7.6599	7.0202	6.8841	7.8318	9.2438	7.2096	6.9797	9.8394	7.836719755	8.171847509	8.15628717	10.05130176	8.271011538	7.69165167	10.19950424	9.49787836	8.23835293	9.638074093	11.356	10.739	10.185	9.8774
221898_at	6.263	5.897	4.6751	6.091	5.5295	6.7282	4.8989	5.5153	5.7974	7.2198	6.5081	6.2728	4.8268	5.3246	6.2199	5.2225	6.5203	7.2471	7.8258	6.5836	5.8894	5.924	6.0337	6.64	5.92	6.1196	6.7278	6.5544	5.2934	5.6666	6.4665	6.0966	6.0911	6.5944	7.1446	5.347530459	5.457867913	7.407333986	6.748996657	5.390221851	6.542874425	6.304090518	6.525161226	5.24181771	6.0236276	8.8959	8.5201	7.6602	9.7791
215237_at	5.2751	4.8247	2.583	2.6657	4.4371	4.0143	2.802	4.6806	4.9381	5.5854	6.1848	4.6079	4.8213	5.6351	5.4074	6.0693	2.7413	3.81	3.7696	5.9915	3.5647	5.5127	2.682	5.6133	5.6056	3.989	5.1735	5.3336	6.2255	5.5369	4.8918	5.3505	5.3458	4.876	3.493	5.795773801	5.729586599	4.923693424	3.873285611	2.94528304	4.865908793	3.189664288	6.001181072	4.209680493	5.707216656	3.1113	2.5702	3.9005	2.7844
209934_s_at	5.9114	5.6854	5.8279	5.9627	4.9269	6.7686	6.1001	6.3432	4.9564	5.5558	5.8028	6.3676	5.5807	5.8306	6.0961	4.8522	5.5816	6.003	7.0221	5.6209	5.6485	6.246	6.0518	6.6321	6.1883	6.0414	6.152	6.8962	5.4889	5.625	5.9304	6.6574	5.6868	5.9178	6.4671	5.800147508	5.578722803	5.7095341	6.236620885	5.395097579	6.401430264	6.401842684	6.059656618	5.105612458	5.461865391	8.1099	7.0453	6.9322	6.955
201761_at	7.9579	8.3661	8.9775	9.8024	8.0969	8.4436	9.118	8.7123	8.3362	9.108	8.146	8.4275	8.5023	8.6986	8.894	8.3911	8.9693	10.07	10.654	8.0718	9.1922	8.2996	9.2426	8.4656	9.2879	9.5011	9.505	9.0784	8.4174	8.0615	8.8009	9.0707	8.5124	8.4481	9.8592	9.056649268	9.10088531	9.364996298	9.824600032	9.435200061	9.145062779	9.092072662	8.435764593	8.470238946	9.240653804	10.309	10.427	9.5874	10.171
240734_at	4.6086	4.7339	2.7894	2.9256	3.7386	5.3258	2.7912	7.7529	8.3712	6.2345	7.0438	6.6286	4.5132	6.2468	5.4921	4.0563	4.2807	2.7021	2.7011	7.0395	5.6886	4.8186	3.1735	2.9996	3.0244	3.4731	2.6878	3.7641	6.3486	5.5065	7.16	5.7902	3.6822	2.804	2.99	6.274902806	6.863708011	4.097698064	3.664066281	2.727522609	3.47570423	3.43282811	6.056646436	3.974284302	3.918738661	2.6726	2.6754	2.9914	2.7418
205483_s_at	4.895	7.1287	6.5089	8.8257	7.2666	6.8233	6.6178	7.5469	7.6582	8.3094	7.8233	6.442	8.7971	8.6037	7.228	7.241	7.3886	9.2358	11.267	8.269	5.7964	8.0253	6.6565	6.0546	7.0441	7.802	6.5522	5.4343	6.2835	7.1774	8.5372	7.9921	7.2674	6.0458	8.5178	5.796902525	7.563861186	12.52384886	7.898178595	8.833414245	6.124006283	9.025303493	7.554539727	7.115158839	7.694232688	10.853	11.286	11.156	11.545
226658_at	2.3887	2.7881	2.861	3.7459	2.1736	2.3903	2.1031	2.0931	2.5672	2.1417	2.7586	2.3648	2.8372	2.8497	2.8443	2.3791	3.1417	4.4453	5.4083	2.2191	2.914	2.7152	3.8168	2.401	2.0763	3.153	3.1169	2.5379	2.8647	2.1333	2.3592	2.4273	2.8412	2.6793	3.7406	2.786814013	2.731412957	3.123276114	3.045908803	2.191636013	3.05249726	3.067921528	3.068384418	1.989802088	3.030695686	6.3716	6.5438	4.9388	7.8971
220137_at	6.1994	5.0513	3.5272	2.8802	4.9908	5.3147	3.0838	4.7923	5.4766	4.7569	6.3261	5.4284	5.1159	4.5037	3.3452	3.2102	4.1477	2.6379	2.9107	5.1176	3.4235	3.8542	4.1742	5.2024	5.1731	2.8806	3.229	4.9382	5.9402	5.627	4.4546	2.9256	6.2182	4.9681	3.1839	4.480088925	5.402726334	5.166546136	3.279250609	3.47147116	5.090786534	3.046377571	3.874775022	5.677818746	4.535104545	2.4147	2.9081	3.1303	2.9373
225958_at	8.8928	7.0327	7.3526	6.8386	7.8621	7.7116	6.0664	7.6002	7.3361	6.9965	8.6918	8.7248	7.3499	7.0267	7.0788	7.6443	7.7725	6.6252	5.7698	7.8084	7.0429	7.6349	7.2015	7.8453	7.59	6.7601	6.3112	7.4086	8.336	8.036	7.0022	7.5535	8.1184	7.3105	6.666	6.872272399	7.582831992	6.90477743	6.801332999	7.095902232	7.21737041	7.320599403	7.022232765	7.986451617	6.980836259	5.8147	6.0497	6.4968	5.9128
204284_at	11.738	9.5427	10.889	9.4169	12.471	12.117	12.211	11.645	12.66	12.912	10.998	11.3	11.103	11.287	11.465	10.787	10.827	9.9801	10.368	11.823	11.281	11.438	11.949	9.1795	11.313	10.198	8.4475	11.982	12.382	11.699	11.84	10.971	10.325	11.02	8.4943	11.39675005	12.61664954	12.07691614	11.08782756	10.07312493	12.03022009	9.643062641	10.7725841	11.13689848	11.17589002	7.5936	5.1631	9.0164	4.0819
224836_at	11.078	11.274	9.2927	8.4383	10.512	10.409	9.8929	10.307	11.444	11.68	11.342	10.393	10.593	11.098	10.652	11.397	9.8312	8.8352	8.6453	10.68	10.064	10.732	9.5004	10.077	10.922	9.2202	10.02	9.9578	11.286	11.044	9.9861	9.438	11.404	10.405	9.3268	10.07619167	11.67731083	10.88217287	9.795721154	8.327548512	11.65829903	8.858041056	10.59688905	11.92293607	10.7701243	6.604	7.9729	10.43	7.0044
206858_s_at	4.0825	2.8777	3.0121	2.8	2.5126	2.4809	2.7222	2.9964	2.4201	3.2228	2.4274	3.5069	2.9572	2.5589	2.4651	3.0068	2.3517	2.3339	2.3481	2.2967	2.2232	2.2798	2.2552	2.4514	2.3076	3.2688	2.8572	2.8887	3.0658	2.4141	2.3859	2.3447	2.3114	2.8305	2.8102	2.966098063	3.040235824	3.276335771	2.851314221	3.026321511	2.895242396	2.902183247	2.90310599	3.257775324	2.886936875	8.7609	5.546	5.7883	6.4948
226372_at	3.8786	4.9427	4.4003	7.8924	3.9155	4.2027	3.3326	3.4354	4.4278	4.0498	3.531	3.8848	4.1178	4.948	3.6672	3.1283	5.4033	7.3928	7.2461	5.3039	2.5391	2.7739	4.1104	3.0429	3.9548	6.8327	4.1449	3.3292	3.4792	3.4331	3.4174	5.9119	3.3654	4.2551	7.1238	4.037967304	3.266135132	4.443065232	6.455855549	4.030274963	3.725962703	7.417252943	5.237354853	2.604525381	7.104151384	7.0286	7.1987	7.1981	7.6708
218885_s_at	9.8827	9.1501	10.476	7.5777	9.8046	9.009	8.9879	10.565	10.053	9.8014	9.8596	9.5392	10.103	9.9144	10.006	10.427	8.295	8.2833	8.0923	9.5174	10.941	9.4883	10.909	10.31	10.64	10.392	9.5173	10.75	10.011	9.4344	9.7578	8.8377	10.288	10.415	8.7805	10.67818899	9.770298095	9.678471198	8.985950007	9.115460632	10.0007652	8.603564259	8.19965628	10.16757997	9.017730535	4.3998	7.3942	7.0113	3.7862
229130_at	7.5514	7.0766	5.7288	5.5187	6.7877	7.0366	5.8212	6.1235	7.0499	6.6345	8.6042	7.5621	7.2342	7.0427	6.8749	7.3963	7.7441	6.1697	5.7735	5.9359	8.0386	7.113	7.5133	6.202	7.1176	6.0561	5.3537	6.8225	7.4128	7.1435	6.3926	6.1316	8.0865	8.6301	5.3188	6.232956451	7.844401992	6.991561115	7.01116107	5.461035449	7.380688889	6.476863255	6.708533228	5.967748412	6.341605445	3.5296	3.6936	6.5426	4.2499
203643_at	4.9127	5.6512	5.513	5.1148	4.9854	4.6351	4.3785	4.6206	4.9063	4.6644	4.745	4.9347	5.9942	4.7412	5.5417	3.8459	4.4622	5.3224	4.587	4.5538	5.6037	5.102	5.5792	4.3685	4.1835	5.8037	4.579	4.8984	4.8741	4.2321	4.6287	4.8183	5.3022	4.3097	4.6848	4.548019223	4.729516895	4.548447156	4.727118546	4.730933977	4.995431186	5.065270202	4.505673995	5.346312878	5.275887126	6.1788	5.4619	5.9825	5.4439
227357_at	9.7744	9.4015	9.076	8.8549	9.4505	8.9736	8.0802	9.3765	10.345	9.0054	9.8188	9.6593	9.6653	9.4331	9.2684	9.6128	9.3066	9.0101	9.1396	9.8107	9.202	9.8343	9.1517	9.7898	9.5538	9.0631	9.2887	9.3407	10.329	9.9923	9.7267	9.3984	10.559	9.4977	9.1114	9.595914194	10.01806687	9.736795233	9.388987225	7.847788827	9.687479688	9.21354358	9.710874641	10.43428127	9.549497495	8.8141	8.5063	8.4071	8.3532
221538_s_at	6.7705	6.2864	7.2876	6.6948	6.784	6.7375	7.1586	6.3476	6.9508	7.8477	7.821	7.7772	7.3897	7.2804	7.1944	7.4492	7.5413	7.71	7.1809	6.4926	7.1832	6.968	7.6542	7.3768	6.8724	7.0581	7.8115	6.3741	6.741	6.8899	7.5405	7.4139	7.4117	7.4736	7.8063	7.252733767	7.404340575	8.066079977	8.269230184	7.566873964	7.363130983	7.466689007	7.690905366	7.319013862	7.307753441	9.5596	8.8837	9.5104	7.7339
239135_at	7.1362	7.3527	7.5206	6.6465	7.8046	5.9298	6.3637	7.6438	7.8561	7.2338	6.2749	7.3449	8.1074	7.6455	7.1782	7.9078	7.046	6.7694	6.3683	8.1654	7.466	7.8939	7.5581	7.503	7.8607	6.796	6.5572	7.684	7.777	7.403	7.478	7.1848	8.2961	8.0984	7.0099	8.405496494	8.502674627	7.841667102	7.283480367	7.737255548	8.394712739	7.4101636	7.40457034	9.024851749	7.787642417	5.7738	5.0236	6.0159	6.7439
213174_at	8.6398	8.1641	7.3278	7.1386	8.6762	8.6686	4.9281	8.6843	8.7417	9.2977	8.8163	8.6813	8.6224	8.779	8.1554	9.1112	7.8295	7.0764	7.5361	8.7112	7.6785	8.989	7.4318	8.265	8.6731	7.2535	8.1671	8.5709	9.4049	8.7175	8.3034	8.2343	9.326	8.5246	7.7036	8.631464445	9.077901441	8.95994239	8.202256622	4.46406827	9.170321421	7.251541052	8.786865534	9.400609106	8.442218302	4.8735	6.6348	5.1807	5.4182
232802_at	5.4098	6.2041	7.509	4.4534	6.2992	5.3802	5.5257	5.8608	6.9549	8.0755	5.9849	6.7927	6.4517	6.5774	6.6798	6.9266	5.3723	4.0936	4.3871	5.8712	5.2589	6.541	5.5646	5.9934	5.5679	5.1035	5.1504	5.4683	7.1008	6.3195	6.8439	5.1852	5.9209	7.1038	4.3453	7.036249235	7.164810296	6.275076182	4.630973482	5.029441645	6.288778365	4.071626592	6.652506864	7.31386519	4.401142704	4.0883	4.3514	4.0739	4.5777
204470_at	2.8038	4.7461	3.5297	6.2902	2.8144	4.4994	3.1634	2.7814	2.816	4.5322	3.4743	3.3084	3.121	4.5793	3.3343	3.9213	3.7929	8.6268	10.443	3.3028	4.1732	3.6253	3.609	4.244	3.3113	6.894	6.9264	5.041	3.4527	3.492	5.3179	4.7692	3.0331	3.9912	7.8074	3.340702151	3.072171724	3.627987037	7.177552631	4.011557786	4.354966684	6.217746513	3.936657053	3.895493075	7.08425156	10.235	9.4037	4.299	9.1646
229860_x_at	4.375	5.1847	3.8701	6.4931	4.3909	4.0462	4.4055	4.3846	4.0529	4.4102	4.0054	4.46	3.7669	4.3395	4.3279	4.3694	5.0742	6.4017	6.0125	4.925	4.2064	3.2307	4.8975	4.2332	5.138	5.9622	5.1768	4.4396	3.8191	4.3687	4.9993	5.5507	3.9723	4.4377	6.1736	4.797914524	5.313338445	5.207834862	6.047207602	6.24314686	4.319051272	6.654755864	6.125558076	4.375494879	5.993945722	4.8944	5.5786	6.2761	7.2266
217820_s_at	6.8665	8.0561	7.8246	5.6854	5.9628	7.5274	9.4746	7.3712	7.1595	5.6878	6.9621	7.4129	6.8751	6.6737	6.1855	5.9236	7.9227	6.1932	8.3695	6.5561	7.911	7.3595	7.748	7.6186	7.2515	7.9369	7.8762	7.474	7.1035	8.1103	7.672	7.108	7.65	7.427	7.5488	6.1624224	7.714376462	7.407910279	6.688906378	8.418034905	7.03316568	7.78501239	7.490731545	7.310202071	7.006183813	11.123	9.9569	9.4976	10.918
1559942_at	6.0961	4.9611	3.4744	3.5705	3.92	5.5733	2.9906	6.4817	4.0965	3.4996	6.3734	4.4824	5.2972	5.829	3.7937	4.726	2.9468	3.9494	4.1073	5.8598	4.2341	5.9544	5.2212	4.9408	5.626	3.3795	4.7065	4.989	6.3335	4.6352	3.3974	4.0914	6.6327	4.1539	4.7167	3.700530322	6.323828357	4.432400264	4.959479946	3.161500743	5.786558586	3.731491637	3.10977029	5.293828205	5.918748684	2.8811	2.9278	2.8388	2.9239
223266_at	7.8521	7.2967	6.997	6.6326	7.8582	7.77	8.0227	7.9148	8.0052	7.7079	7.5195	8.0633	7.2801	7.0702	7.4441	8.3791	8.4182	6.5406	6.3233	8.1497	7.1433	8.2823	7.8752	7.5825	7.9766	6.958	6.0163	7.2187	8.2218	8.1835	7.7744	7.9523	8.2104	7.4648	6.5806	7.359678242	8.072884761	7.778050165	6.972220869	7.897902278	7.237507372	6.736246337	7.759218626	7.680142555	6.776812866	6.9496	6.1694	6.3781	5.8187
55093_at	5.2063	3.7328	5.2153	6.0481	4.9235	4.2446	4.4563	5.0767	5.5647	5.3681	4.8243	5.1381	5.4302	5.0286	5.7203	4.4164	4.5481	5.3684	6.1106	5.097	5.916	4.5636	6.3054	5.2048	5.2616	5.3801	5.6668	5.2769	4.3486	4.1352	4.4636	5.0324	5.6494	5.0743	5.3482	5.037008276	5.225774511	4.895556784	5.807435825	4.836314091	5.370708394	5.996064048	5.079071533	4.616760851	5.84033805	6.3457	6.481	6.381	6.4433
200941_at	11.071	10.777	11.121	9.4313	11.133	10.262	10.565	10.892	10.767	10.923	11.03	10.887	11.219	11.349	11.03	11.478	10.5	9.7668	10.4	11.192	10.836	10.743	10.748	11.067	11.129	10.576	11.323	11.177	11.331	10.639	11.118	10.735	11.283	11.132	10.269	10.67901294	10.82534247	10.90776821	10.18292243	10.17912178	11.13286221	9.725176302	10.99690163	11.33965115	10.60432624	10.252	9.7045	9.578	10.626
227750_at	8.0574	7.5688	6.5486	5.482	7.3046	6.9202	8.8629	6.6074	7.1179	6.9549	8.1262	7.494	7.3659	6.9993	8.188	7.8619	8.2848	5.4731	7.1449	6.8778	7.0583	8.1043	6.6201	6.8773	7.2466	5.4114	7.2908	6.3319	7.6151	7.777	7.081	6.5883	8.3497	6.9993	7.1916	7.968881164	7.596963372	8.135928805	6.727258498	6.000531819	8.31639108	5.928174329	7.127044249	9.046316644	6.617989409	5.5019	5.4943	5.4909	5.7473
202246_s_at	8.1741	8.3756	8.8372	8.4374	8.3068	8.4513	7.8945	8.1251	8.493	8.1929	8.0575	8.6028	8.1544	8.4365	8.1182	8.3967	7.9791	8.3089	8.2901	7.8785	8.4333	8.3114	8.3993	8.0834	8.0091	8.3196	8.2493	8.1525	7.6278	8.4116	8.1324	8.2609	8.2022	8.2343	8.5248	8.408850382	7.484503785	8.664602708	8.461045963	8.093884548	8.214575992	8.15990659	8.394070571	8.350038434	8.107976436	9.4037	9.6985	8.8381	9.0099
204214_s_at	5.4955	7.1389	6.3526	5.9762	5.3766	5.3512	4.3945	5.7003	5.9526	5.4919	5.1913	6.1891	6.4301	5.8412	5.6136	5.077	6.2337	6.7395	7.0798	6.1752	5.5395	5.2468	5.1215	5.6893	6.1911	6.5177	5.9924	5.5747	5.1627	5.7503	6.2315	6.183	4.9147	5.7424	6.8373	5.478963402	5.484970168	6.672046814	6.319240529	7.036649131	5.458955234	6.703292019	5.993610402	6.041215998	6.783054447	8.0716	7.5964	7.9284	7.7457
214234_s_at	8.4823	7.3185	10.182	7.898	9.1515	7.9918	6.7347	8.9145	9.2266	9.8941	7.8469	9.1381	8.7193	9.406	8.5178	9.9225	8.5984	7.7721	7.0422	9.6902	8.3404	10.689	7.957	8.9268	8.9018	8.1181	8.0394	8.4262	8.9869	9.3654	10.754	9.4525	9.2237	8.4539	7.9489	10.80784411	8.085072947	7.944204998	8.107901307	5.640274399	8.095427881	7.329991595	8.061005118	9.424931734	7.891921409	4.5536	6.3986	4.027	3.9381
242542_at	4.9211	5.4545	3.1171	3.9331	4.5944	4.371	2.4363	4.8903	5.9174	2.3345	3.8649	2.5408	4.6729	4.4703	2.7489	4.2578	2.3361	3.0272	3.553	6.0968	4.7563	4.4138	3.3995	4.7378	4.476	4.0679	3.5672	4.0146	3.8883	5.3867	3.6803	4.5532	6.3359	4.0942	4.2714	5.433752975	4.27742679	5.734304199	2.656633826	3.492950772	3.850273966	4.11128013	2.305727008	4.117318706	4.876673317	2.841	3.7346	2.4569	2.3439
204715_at	4.2797	4.1829	3.8695	4.1938	3.9688	5.2519	5.6083	4.3914	3.512	3.8385	4.2963	4.8829	4.187	4.554	3.8175	4.6125	4.1937	5.5117	6.3008	4.2141	4.5978	4.3863	4.3842	3.7848	4.193	4.45	5.9212	3.8366	4.1944	5.5133	4.1975	4.0176	4.7141	4.6275	5.671	3.724722115	3.673675988	5.36550223	4.41438298	4.425162159	4.657578388	4.868150981	3.497164602	4.333955804	4.674425674	7.1034	7.1712	5.9701	7.8876
225105_at	5.3202	7.5145	5.8905	8.4902	4.4597	5.4797	7.1256	4.835	5.8333	4.1776	6.229	6.3987	5.9139	6.876	6.0773	5.9528	7.2539	8.5045	7.6427	6.9704	5.1465	6.6665	4.9465	6.3113	6.0091	7.2384	6.396	7.6551	5.9113	5.8767	6.6214	7.3113	5.0601	5.7993	8.1096	6.174789292	5.459347337	7.132201036	8.712813819	7.013213392	6.660718551	7.903083553	6.424363403	6.589336903	7.96276363	11.996	9.0072	9.9994	9.7098
209368_at	7.2275	6.4344	7.4718	6.6069	7.5195	7.5344	4.0569	6.9303	7.6143	7.8345	6.3667	7.0492	7.1387	7.1479	7.0854	6.9519	7.0842	5.7711	4.9108	7.0698	6.851	6.7427	7.4358	7.8868	7.4697	6.6086	4.9184	6.7374	7.3617	6.9604	6.6461	6.0837	7.7199	7.0606	5.7837	7.994804216	6.959284169	6.663968926	7.110243696	4.439727149	7.423480976	6.631300808	7.073439493	7.351996624	6.154478274	2.5258	2.9334	4.95	5.2682
223075_s_at	10.089	9.4641	9.5901	6.2872	9.8812	9.8275	7.0371	10.415	9.655	10.677	10.614	10.247	10.559	9.7444	9.7773	8.9704	9.1828	6.5728	7.0795	10.212	9.0063	9.6231	9.3661	10.936	9.5033	6.8352	8.7791	9.4054	10.338	10.234	10.232	9.9569	9.6961	9.3823	7.4885	9.500339327	10.30639807	9.586601201	9.040797646	8.859576067	10.70004938	7.078459453	10.60128806	10.77123853	8.756798907	3.4775	4.5144	7.6284	7.2256
38158_at	8.8999	8.6122	8.172	7.2814	8.7882	8.4931	5.2693	9.489	9.7067	10.054	8.8737	9.4429	9.5107	9.5787	9.3429	9.857	8.2312	6.7818	6.3741	8.9611	9.3885	9.1532	8.3902	9.2972	9.0865	7.0422	7.5815	8.4403	9.5586	7.9349	8.4769	8.559	9.1599	8.9474	7.4676	9.388219702	8.333889311	8.351519185	8.19648288	5.5610758	9.233258392	6.627742554	9.494406944	9.512663405	7.979470077	6.5311	6.3282	6.0135	5.4081
204393_s_at	10.159	9.9513	10.131	6.8314	10.514	9.9481	6.6604	10.184	9.7567	10.392	9.7461	9.7861	9.9941	10.333	9.7478	10.748	7.8988	7.4949	10.23	10.34	9.9052	10.001	9.3693	10.069	10.043	8.2765	9.1769	10.917	10.32	9.8981	9.4778	9.0841	10.578	10.03	8.2536	9.901718204	10.02191977	9.312460175	7.879435974	4.998083309	10.67498053	8.575519206	8.494816572	9.958312471	9.809979206	5.9255	5.7156	9.8794	4.6937
230043_at	5.1216	3.4807	4.7348	4.3229	5.5331	5.8971	2.695	4.9378	6.6762	4.4116	5.9016	5.2022	6.1396	5.4756	4.6329	5.7584	3.2422	2.8637	2.6713	7.0505	4.7629	5.8417	4.7777	5.2014	5.0336	4.537	4.1691	5.8832	6.1832	6.0223	5.2082	4.1382	6.6175	6.9443	4.0842	5.768580918	5.683097228	6.594531068	4.018614361	3.503037438	5.509017303	5.141101928	4.218299287	5.900285188	5.045837333	3.1356	3.2644	3.7652	2.432
215446_s_at	5.7238	7.1718	5.1337	5.3829	5.4279	5.2287	4.5209	5.7081	5.9449	3.5274	5.5726	5.6691	5.1186	4.0647	5.6829	5.7123	3.4002	4.8212	7.4767	3.4476	7.2055	4.7947	5.9222	6.1673	5.6916	5.6271	6.4388	8.5666	5.1942	3.6263	5.0479	3.9287	5.7832	5.9479	6.0252	4.633652261	5.070033658	5.376205212	3.435654451	7.409379755	5.897685276	5.06757273	3.874005982	5.483467475	5.663898814	8.8748	10.134	9.0423	8.2662
209295_at	7	8.3847	7.7747	8.6415	7.3029	7.7195	7.5928	7.4961	7.4138	7.5975	7.984	7.9356	8.1394	8.2198	8.0708	8.2881	8.2414	9.0542	9.046	7.8948	8.2035	7.7654	8.4813	7.6201	7.7344	8.3653	8.5978	8.0286	7.6152	7.467	8.2299	8.2167	7.4661	7.9165	8.726	7.766180853	7.762391803	9.156818962	8.40409522	8.219400069	8.146213346	8.793453486	8.451711223	7.847182327	8.863086041	9.3609	10.344	8.4834	9.8769
202185_at	5.787	6.5403	6.4875	6.3511	5.713	5.478	6.8418	5.97	5.8165	6.2124	6.4483	6.6286	6.5223	5.6418	6.3661	5.6986	6.7108	5.8085	6.9864	5.2973	6.2436	6.4291	6.7988	5.6228	5.672	6.677	5.8941	5.317	5.578	5.8012	5.9972	6.0913	5.8013	5.7716	6.2746	6.132254924	6.429770241	6.510718872	6.534251693	7.462270135	5.437189906	7.033259945	7.130990008	6.076669198	6.618835228	9.6741	6.8663	6.9824	7.697
237077_at	6.0791	5.7946	5.6489	3.3914	5.2387	5.1038	3.2431	6.5072	5.2339	7.3789	5.6685	3.8851	4.0843	6.2413	4.8538	5.9301	4.703	3.2099	7.1053	7.0394	6.4358	4.9349	3.536	5.7033	5.3086	4.1806	6.3924	6.5139	5.3737	4.8294	5.5409	6.0401	6.3073	6.4105	6.0709	5.388937222	6.024095576	3.006076566	4.62312576	2.944484665	6.500237688	2.889273037	3.836245676	3.084401928	4.567464216	3.4131	2.9828	5.8693	3.0288
201324_at	15.269	14.911	14.761	14.315	15.007	15.085	13.465	15.476	15.484	15.019	15.535	15.161	15.333	15.088	15.275	15.259	14.727	14.458	14.561	15.23	15.202	15.065	14.699	15.229	15.171	14.545	14.743	15.187	15.503	14.52	15.237	15.029	15.178	15.199	14.851	15.05722332	15.23951193	15.3893509	14.85357077	12.19757134	15.0136621	14.39042675	14.62128979	15.29960843	14.9158535	12.68	14.102	13.093	12.45
207802_at	13.454	12.715	13.89	5.8497	13.531	13.074	12.294	13.916	13.417	12.843	12.543	13.207	13.31	12.505	13.492	13.778	12.444	7.8962	9.8373	12.089	13.991	13.204	13.928	13.647	14.5	13.723	11.783	10.852	14.409	13.117	12.744	9.794	14.097	12.886	10.126	11.20560024	13.70220628	12.53452006	11.17004514	14.0847269	12.10283864	9.465071461	11.56607206	12.87631765	11.22395195	2.7195	6.0877	2.9302	4.0802
206026_s_at	3.8533	5.4353	3.4803	2.665	4.4374	3.9436	7.2084	4.8049	3.4793	4.8285	3.6011	4.8119	4.3949	4.5969	3.4635	3.211	5.0575	3.4559	6.0593	2.4748	3.3702	4.4802	3.6156	3.8923	4.2132	3.0887	5.2571	3.4149	3.0295	3.4887	4.9225	3.0545	3.4607	3.4619	3.1154	4.007122802	5.686057934	6.799165473	3.414409733	7.023777982	3.617101483	2.468319733	3.728222166	5.919158147	3.432106184	8.938	7.7716	6.3429	7.4268
235546_at	6.5773	5.7345	5.0783	3.9205	5.5803	4.754	3.3999	5.8685	6.013	7.9355	6.1638	5.522	6.346	6.1694	6.2269	6.327	5.0557	3.9138	3.9625	5.2973	5.1898	6.3876	5.2246	6.112	5.7079	4.0935	5.1662	3.9631	6.1159	5.2028	4.6943	4.7674	6.6709	5.9329	3.9282	5.558948951	6.410005247	5.683129153	4.704592669	3.620242509	5.384460901	3.858127334	5.359641001	6.822307895	5.002297689	2.8198	3.9086	3.7399	3.9401
224905_at	9.7392	8.932	8.4981	7.8436	9.1618	9.1509	7.83	9.2928	9.3243	8.6611	9.3424	8.8251	8.7263	8.7704	8.595	9.1705	7.9723	8.3989	7.8228	9.2786	8.4711	8.4195	8.2416	9.4167	9.2292	8.1649	8.5823	9.5202	9.5633	9.1247	8.6332	8.7526	9.3692	9.1296	8.8202	8.939079618	9.13732615	8.808340249	8.299089544	7.306185068	9.25199145	8.059659269	8.712718304	9.02769293	8.864556676	7.9154	7.4755	8.0135	7.5316
209365_s_at	13.423	12.635	12.07	11.642	13.544	12.811	7.4573	13.033	13.976	14.057	13.713	13.143	13.632	12.804	13.924	13.447	11.739	10.811	12.016	13.555	12.669	13.342	13.092	13.187	12.939	11.517	11.929	12.1	13.69	13.335	13.06	12.744	13.245	13.129	11.912	13.58503313	13.91737801	13.88415083	12.81848847	7.796285716	13.29930729	12.42949896	14.09695725	14.08263901	13.05490631	8.517	10.058	8.1206	8.8257
219066_at	5.3663	5.9039	4.4338	5.7288	6.3651	5.2333	3.993	6.1545	7.1749	6.6674	5.163	5.692	6.4261	6.7405	5.8544	6.435	4.1228	5.1872	5.0194	7.0196	5.8731	6.3209	5.3263	5.2879	6.3547	5.307	5.1882	5.6558	6.5942	6.0629	6.2928	5.5466	6.2719	6.5265	5.6784	6.4253929	6.285756167	6.549471933	5.528396223	4.762016866	6.575147206	5.260764207	6.463532434	7.511855159	5.330725942	3.8539	4.66	4.1192	3.9323
211712_s_at	7.0265	7.956	6.7018	7.2058	9.2346	7.1108	2.6962	8.0974	9.0882	10.015	7.4387	5.8736	9.0235	8.0278	8.4418	8.9691	7.0671	7.8217	4.6585	9.0556	7.7497	8.8288	7.0253	7.8567	8.8219	7.165	6.597	8.7605	8.7454	8.4043	9.441	8.4616	9.3417	8.9651	7.0517	9.378683694	9.111624751	9.402837525	7.630133795	2.77906865	9.306839065	7.897698404	9.10172542	10.33206068	8.867199859	2.4639	2.6701	7.975	2.3891
212594_at	10.444	9.875	10.18	10.409	10.632	9.9918	8.9082	10.312	10.392	10.555	10.574	10.393	9.8284	10.124	10.476	10.359	9.8889	9.8879	7.9638	10.623	10.074	9.9763	9.8461	10.428	10.504	9.8838	8.9049	9.7659	10.123	10.67	10.172	9.9579	9.9017	10.27	9.3065	9.482538935	10.36929921	8.974344361	9.790675769	10.34571395	10.02562028	10.19347219	9.613150077	10.28336563	9.974357861	7.5172	8.1958	8.8218	8.1922
216333_x_at	8.3107	9.4945	8.4416	5.274	8.5506	6.6949	10.941	8.5561	8.0397	8.8423	8.2776	9.5579	9.1495	8.64	8.4911	9.2751	9.7859	4.5308	6.7934	8.3861	8.4827	9.7043	8.7532	8.8688	7.8458	8.054	7.3789	6.7795	7.7008	9.5263	9.1785	8.7358	7.9114	8.9654	4.9207	9.232547792	9.550826818	8.793233378	7.079885401	11.42750871	8.097949816	6.877288873	10.26372386	11.06538207	7.953996399	2.8914	4.5862	6.3999	2.9
226893_at	5.2454	5.7388	5.5431	5.1162	5.0085	5.6981	6.0273	4.2814	4.2018	5.0333	5.7733	5.9795	5.5741	5.8528	5.2495	5.0709	4.68	5.2927	6.5127	5.5127	5.2637	5.2373	6.1307	5.7336	5.6809	5.3806	5.7353	5.3909	4.7737	5.5577	5.4269	5.4591	5.0928	5.0615	5.763	4.26980855	5.606360822	5.700874868	5.54413945	5.351518578	5.474808423	4.929003503	5.416927377	4.985304166	5.713433452	7.6314	7.8595	6.6339	7.3547
207059_at	7.2418	7.6747	7.1772	4.4671	7.658	7.2329	3.6034	7.7499	8.5296	7.7867	7.0498	6.0439	7.8439	7.7159	7.7704	7.4623	5.142	4.7969	7.1259	7.2931	7.6327	8.1865	8.204	7.1265	7.1714	6.6602	6.5602	8.0691	7.2966	7.1735	7.3707	6.7554	7.5946	7.2794	6.4664	7.71007875	7.070839197	7.677303578	6.639956365	4.374564438	7.678912658	4.982387602	6.791738289	7.475279571	7.281962316	2.6874	6.2507	3.3504	2.2284
216074_x_at	4.7782	2.6051	3.6904	2.2266	3.4051	3.6341	2.25	3.6927	4.8648	2.955	3.8086	2.7799	4.7205	3.7149	3.8161	3.3824	2.7282	2.2477	2.2268	3.5232	3.7258	4.2978	3.272	4.5067	5.0431	3.9216	3.2449	2.2228	4.1747	4.4025	3.6706	3.5347	4.7186	3.7898	2.2742	3.684439892	4.314164782	4.358688889	2.955262287	3.565889467	3.527016979	2.223846668	4.144828419	4.451225646	3.164663965	2.1893	2.2048	2.2028	2.8124
200039_s_at	9.3858	9.9203	9.5824	9.6413	9.7867	9.8087	9.3077	9.3987	9.7814	9.8972	9.4774	9.3239	9.6884	9.7496	9.5719	9.6814	9.5325	9.9181	10.823	9.3082	9.8677	9.6576	9.5785	9.6107	9.2904	9.4536	10.067	10.117	9.4797	9.3959	9.5127	9.6305	9.6213	9.7412	10.012	9.707880827	9.21737084	10.2641451	9.700150812	9.137802217	9.656105514	9.186979886	9.812685387	9.328422826	9.675978607	10.509	11.143	10.435	11.504
225671_at	9.7286	8.2373	7.2943	6.9885	8.756	8.8756	4.9589	8.2735	9.3804	9.5127	9.1336	8.9523	9.3857	8.397	8.498	9.1117	7.7368	6.9042	7.3153	8.4637	7.716	8.759	6.8135	8.4942	9.1334	6.7196	7.6673	7.9172	9.0466	8.7324	8.4943	7.9378	9.1606	8.5075	7.5522	9.605276611	9.714515211	9.490816157	8.840414514	6.262255939	9.221616551	8.219912203	9.666336892	9.393184638	8.740203569	4.0826	4.6218	7.6812	5.9933
222234_s_at	5.0087	3.5357	3.3108	2.6215	5.3242	3.2866	2.5711	4.977	5.7031	5.9601	6.3957	4.56	5.2272	5.3053	5.4655	4.2833	2.3594	2.5072	2.9106	4.2064	4.5984	4.0852	4.1354	4.2109	3.8765	2.3575	4.1917	4.8052	4.1714	4.1133	4.536	3.282	4.0656	4.6483	2.5014	5.424237205	5.490338818	4.922661521	3.750804875	2.464634393	5.425733193	3.457853405	4.634709253	5.850014775	4.666300306	2.3635	2.3894	2.3414	2.494
210155_at	3.2359	4.7459	5.5642	2.895	3.9201	3.5419	7.5784	5.573	4.1945	4.3025	2.6462	7.9764	6.1699	2.926	4.2214	3.8377	6.2702	2.6415	2.6496	3.8935	7.1207	8.5982	6.8202	5.1126	6.7039	6.506	4.0796	2.6403	4.4523	7.0542	6.6967	6.5783	4.7443	4.0751	2.6311	2.971566481	6.789159827	5.789323121	2.876633399	9.772986241	2.894114072	2.676726872	6.944017426	5.382634398	2.662711148	2.6342	2.6056	2.6247	2.6505
221799_at	5.4391	4.1519	5.9196	5.7741	4.6386	4.7362	4.586	5.7543	5.6302	5.9069	5.3374	4.9639	5.2296	4.6062	4.602	4.6379	5.4487	5.3738	6.1038	4.7862	5.7262	5.358	6.0702	4.615	4.7891	5.1833	5.5084	4.5977	5.6421	4.0761	5.3235	4.9698	5.311	4.9814	5.3585	5.180516053	5.654888448	4.171342621	5.983714727	5.664554961	5.143983575	5.890418599	6.560401994	5.336496629	5.647906876	6.3443	6.4961	6.2187	6.2959
218684_at	6.9053	8.4245	8.1425	9.0413	6.9131	7.3034	7.9121	7.5559	7.2531	7.2579	7.072	6.5267	7.2472	7.9085	7.1336	7.6963	8.295	9.0689	8.3704	7.9424	7.5289	7.2396	8.384	7.8423	7.5077	8.4031	8.6256	7.6398	6.9128	7.2145	7.7188	8.2175	7.6468	7.961	9.065	7.469731431	7.989641232	8.356901935	8.807488469	8.962651136	8.011594936	9.052010995	8.119269587	7.725397413	8.687393801	9.9155	9.647	10.428	9.923
224674_at	3.2504	4.2583	3.5668	3.829	3.1031	3.7577	2.0388	2.8521	3.8236	2.7623	3.9013	3.8023	3.4767	3.8131	3.5374	4.0072	4.2564	3.9287	4.1193	2.0791	2.7489	3.3896	3.8469	2.6354	4.3295	2.7094	3.8104	3.5007	4.306	4.4134	2.7457	3.8014	2.7176	4.3692	3.8082	3.681905709	3.024942375	4.483504032	4.486201125	3.607474357	4.37642408	3.918862758	4.48346096	3.263397567	3.884290709	5.2016	3.9861	4.7637	5.7838
222450_at	4.7015	5.3074	6.2967	6.6333	2.4775	4.9313	7.3325	5.8779	5.836	4.0023	5.3637	6.4555	6.7548	5.3037	4.8217	4.0878	6.8187	6.8913	6.0875	4.0466	6.8089	6.2433	7.9132	5.4767	6.3801	6.9467	5.1335	3.6196	3.9945	4.3175	5.7358	6.692	6.0777	6.2051	7.0834	4.791918775	5.709620614	4.018624635	6.979162906	7.804560211	5.383452933	7.148207496	6.318360323	5.800038473	5.944207735	10.006	9.3506	9.6388	8.0828
211356_x_at	6.7203	7.7287	7.5869	4.9947	6.7741	4.9317	7.2468	7.1597	6.3419	3.0254	5.7179	4.9785	6.3493	6.203	6.0896	6.9312	6.0247	2.9781	6.0207	6.5444	7.4338	7.5691	6.8035	7.1713	6.5606	7.4186	5.3899	6.7354	6.2149	7.2981	7.3271	6.446	6.5772	7.4715	4.2602	6.408426153	5.552939394	7.098407114	3.88713925	7.315141143	4.24003062	3.466402762	4.983333404	6.38108021	4.128302323	2.9387	5.3112	2.9317	4.8399
213900_at	5.9991	3.7253	4.7769	2.469	4.8002	3.6523	5.5106	5.7023	4.5941	4.9353	5.725	6.9886	6.3273	6.4355	5.2311	5.8222	6.3916	2.3498	3.6032	4.9352	4.8089	6.4002	4.9062	5.6405	5.2896	4.3701	5.2594	3.2086	5.7553	6.1898	5.8985	4.7888	5.5509	5.0897	3.4572	5.241198399	5.267211674	6.026170806	3.891668181	6.424778356	4.803608909	3.340444509	6.722686252	7.038843902	4.207820878	2.1254	3.382	2.3105	2.1203
219230_at	7.696	8.3546	6.9876	3.3787	7.2494	5.6416	7.4033	8.4505	7.2012	4.1553	5.5613	7.4582	6.8723	3.3039	5.8635	4.7773	4.5456	2.9151	4.2764	3.1154	7.4912	6.285	7.124	7.0379	6.7288	5.2562	7.2803	3.0194	7.3685	3.177	4.8297	5.0316	6.5205	5.3756	2.9626	4.67145985	7.649875387	7.795222229	3.730350334	7.176766033	5.422924991	2.93130936	4.919592002	6.316471029	3.046064561	2.9194	2.9439	3.0187	3.0536
211343_s_at	3.7569	3.6479	3.1367	3.0727	2.6596	3.4603	3.5398	2.7926	3.0794	3.1023	3.0693	4.0547	3.6311	3.0317	3.2178	4.0132	3.234	2.8416	3.5591	2.6233	2.969	4.1773	2.9832	3.0055	3.6179	4.3842	4.6631	3.5068	3.452	2.9648	3.0659	4.4506	3.1194	3.2443	3.1745	2.90098091	3.292035743	3.237217017	3.587920102	2.912441578	3.456863915	4.614337993	3.917444471	3.525720223	2.959954786	7.809	5.1827	4.7878	5.4993
226823_at	10.377	9.3801	8.9961	8.3906	10.426	9.9955	7.6663	9.4249	11.103	9.8475	10.117	10.348	10.079	9.5151	10.212	10.029	8.9294	8.986	8.7457	9.6294	9.5893	10.094	9.3055	9.9878	10.016	9.0549	9.3211	10.366	10.281	9.5221	9.9588	9.4412	10.352	9.7125	9.5623	10.44809331	9.907477892	9.752837724	9.24864552	8.303833246	10.1825616	8.766245309	9.826304189	10.20773271	9.420289238	8.4939	8.5669	8.4076	8.3771
227599_at	5.6436	5.5163	5.7103	5.3878	4.5707	6.0818	6.326	5.3021	4.5629	5.1864	5.5895	5.4636	4.6531	5.2566	5.0872	4.563	5.8028	5.6725	6.0186	4.8727	4.9089	5.0501	5.0875	5.5016	5.1877	5.3004	5.4825	5.243	5.7146	5.8268	5.6814	5.3111	4.5539	4.7242	5.1606	5.575426666	5.336744261	5.484492935	5.637323206	5.621532677	5.521051504	5.029022568	4.473862645	5.502094719	5.482146844	6.6916	6.8934	7.4641	7.6078
228600_x_at	6.317	5.8699	6.2682	5.2155	6.2782	5.7906	6.1932	6.6167	7.1091	5.4169	7.1729	6.2289	7.0302	6.3165	6.6493	6.6626	5.5025	5.1355	4.6065	6.2295	6.7043	6.5784	6.2473	6.5091	6.7432	5.6715	4.8767	6.2269	6.7815	6.1463	6.7784	6.3977	7.1585	6.4644	5.1017	7.065852487	6.989722564	6.83251913	6.547600471	7.59827862	6.660873676	6.844394813	5.739061796	7.311699805	6.512651807	3.5053	5.7382	4.133	3.2466
228469_at	7.3667	6.4628	6.4426	2.9546	7.1511	7.6384	7.3106	7.0591	7.6479	6.8383	7.2363	7.1009	7.0027	6.9238	6.1545	7.8083	8.0349	5.3579	4.1319	7.0147	7.4783	7.9059	6.9372	6.7358	7.4901	5.9226	5.9842	7.3911	7.5007	7.9274	7.9178	7.1123	7.3376	7.353	6.4103	6.775663004	7.687083236	7.362103486	5.650544931	6.765144236	6.795863559	4.625200564	6.78520262	6.011918003	6.897721867	2.8926	4.1207	6.7217	4.2777
206093_x_at	7.9859	9.5551	8.2778	5.1502	8.6951	6.2817	11.083	8.3001	8.2443	8.8025	8.125	9.0462	8.6744	8.1032	8.459	9.2189	9.8433	4.9712	7.0077	8.2032	8.4883	9.4855	8.5416	8.319	7.803	7.6088	7.3544	6.3771	7.7175	9.5234	8.8756	8.563	7.8149	8.7388	5.627	8.874279294	9.359236306	8.88042889	6.746091618	11.22719174	7.471643353	6.512679699	10.0762788	10.85716507	7.547045228	3.4751	5.133	6.2418	3.4624
211026_s_at	11.329	11.251	10.779	8.9917	11.442	10.354	9.7155	11.071	11.787	11.794	11.127	11.132	10.961	10.233	10.917	11.432	9.7908	8.3612	8.6791	10.947	10.78	11.191	10.877	10.643	11.204	9.2751	9.4646	9.3577	11.353	10.409	10.315	10.742	11.055	10.768	9.3609	10.45892604	11.19606416	11.08666601	9.651326911	10.88906739	10.51288439	9.444705077	11.08428193	11.11373932	10.1113853	7.7007	7.5209	10.201	7.1137
205489_at	5.5307	3.5994	8.4429	7.0803	6.576	8.2041	6.9887	8.1813	6.1682	6.8718	4.9093	7.3612	7.4564	7.7969	7.5289	8.0595	4.7344	6.961	6.2252	8.1497	9.0911	7.7251	8.5271	8.3572	8.9149	8.7915	7.5662	6.9724	4.7973	7.6678	7.7115	7.0384	8.5549	6.6474	6.2041	6.34628296	7.812515551	7.576809187	7.090546964	7.994254542	5.818842376	6.748659468	6.929934915	4.136866874	6.23209035	2.3227	3.4509	3.0694	2.5597
210085_s_at	7.0727	8.4575	6.7443	7.6127	8.9609	7.2927	2.5736	7.926	9.3034	10.182	7.2044	4.8776	9.1205	7.8794	8.0296	8.8584	5.874	7.2735	4.8069	8.6496	7.8565	8.7556	6.9746	7.5549	8.6344	7.4403	6.5249	9.013	8.4637	8.9116	9.4234	8.3581	9.3427	8.7542	6.9709	9.290255663	8.329758511	8.711169993	7.627484803	3.147656379	9.048749901	7.590841789	9.516860515	10.75590374	8.651441019	2.8166	2.7278	7.7073	2.3528
223612_s_at	3.8734	2.5693	3.9334	2.3568	4.5374	4.1001	2.699	4.2125	5.4809	3.9931	2.4079	2.404	2.3618	2.3403	3.7264	4.6473	3.4499	3.1836	2.8944	5.8303	2.9819	3.9743	4.3842	4.8158	5.4281	3.3275	2.3156	4.1862	3.8921	4.1578	4.3799	4.8342	5.4963	4.4892	2.3406	5.426761719	4.120899143	3.411675516	3.391299776	3.931907843	3.036914647	3.629152318	2.557310303	4.304009845	3.174185684	2.7595	2.6059	2.7922	2.2839
201612_at	11.948	10.544	11.254	10.194	11.456	11.538	10.485	11.521	11.513	11.81	11.752	12.262	11.903	11.235	11.445	11.715	10.829	9.5452	9.9417	11.228	11.381	11.33	11.357	11.658	11.687	10.685	10.647	11.592	12.128	11.584	11.042	11.331	11.59	11.265	10.44	11.36926441	11.67876295	11.20658605	10.64169106	10.81062353	11.62682681	10.68552838	10.89100583	11.04862548	11.03257958	10.208	9.3509	9.874	10.217
241987_x_at	6.6571	5.2905	6.8739	6.3019	10.001	5.1402	6.1263	9.3981	9.738	10.667	3.8842	5.8032	7.7682	8.0316	9.6846	8.94	7.6583	7.7826	4.1959	8.5633	8.1979	8.2701	8.8773	8.8757	9.8184	7.6577	4.1867	8.9683	10.094	8.4944	8.8104	8.5633	8.0867	9.9751	5.4547	10.34923525	9.140823386	9.33148162	8.169814431	7.518228596	9.564529121	8.424365227	8.384502108	9.291718208	6.693604821	2.9234	3.8762	5.7373	2.9599
232472_at	2.7628	2.7464	3.4511	5.6068	2.7649	2.763	3.6935	3.5649	2.6024	3.4641	2.7582	3.5345	4.8944	3.1441	2.5523	2.567	4.1305	4.6156	4.3373	2.9637	3.6311	3.3625	4.4291	3.9958	4.0669	4.4599	2.9832	2.4498	2.7588	3.46	3.7906	3.3217	3.7349	3.0456	4.1358	2.908297094	3.209428065	3.252490017	3.777175315	5.351400778	2.154032608	5.100545835	2.507247703	2.259059484	4.471271914	5.5544	5.8964	5.1324	5.4681
1555736_a_at	6.8161	6.3425	6.017	5.6471	6.507	7.2825	5.0167	6.2343	6.7135	7.5487	6.3523	6.0652	6.3678	6.0458	6.6891	5.7642	5.4145	5.9204	7.4556	5.8502	6.7208	5.9026	6.1356	5.7243	5.4005	6.1209	6.138	7.2004	5.0819	6.3616	6.5642	5.4313	5.6634	6.2177	5.7167	6.6411033	6.095481923	7.064071802	5.844362838	6.058134023	6.377982838	6.02323242	6.04886287	5.89653165	6.054602177	8.1802	7.787	7.4451	8.5205
230147_at	3.9489	5.3298	5.4985	3.0108	4.6214	3.7978	6.1858	4.7919	3.4077	3.0719	4.5031	3.8669	4.5109	3.1014	3.1451	3.2089	4.7045	2.9311	4.871	4.0047	4.6842	4.575	5.7275	4.6081	4.666	3.1013	5.6486	4.5903	4.6081	4.6147	5.8055	4.0194	4.7998	4.3075	4.3285	3.161095213	4.151588273	4.447513898	3.432918459	4.801230465	4.883248831	3.992056841	4.703431769	4.733401445	3.887680032	7.1389	6.9278	9.6232	7.1393
204858_s_at	5.2241	6.4729	6.1142	6.7566	6.4374	6.4421	5.5162	6.0663	5.8555	8.4235	6.8448	5.8783	6.219	7.1552	7.1557	6.0788	6.1404	5.8109	9.6045	5.8007	5.8322	5.8875	5.8975	4.7997	5.4414	6.076	7.3537	5.9971	5.706	5.2198	6.1414	5.8022	5.4555	5.9875	7.0226	5.908520917	5.026200419	8.75583662	7.166794632	4.683460356	6.858038799	6.502150262	7.25831589	5.025641772	6.543798971	7.8662	8.9804	10.467	9.2247
227534_at	4.9766	6.4439	4.7112	6.3084	4.979	5.4419	7.0869	5.1601	5.0707	5.8091	5.5464	5.7811	5.9813	6.1952	6.3263	4.9087	6.409	6.3626	6.6923	5.5004	5.7636	6.2018	5.7946	5.1178	6.3202	5.8483	6.557	5.3376	5.02	6.1994	5.8787	5.5952	5.4717	5.1041	6.2885	5.549601214	5.632103136	6.407262606	5.50697762	6.90846333	5.527385602	6.154093266	6.045743013	5.583671655	5.843618813	7.8274	7.3663	6.3691	7.6492
224681_at	6.3062	7.0562	6.9149	7.4557	6.4014	6.3896	6.5509	6.7642	6.1322	5.8166	5.9308	6.7426	6.556	6.3299	6.167	5.9417	6.8441	7.1058	7.0696	6.4269	6.2604	6.4267	7.0086	6.3425	6.4828	6.9676	6.3879	5.6439	5.9093	6.1827	5.9937	7.0498	5.9758	6.2325	7.4487	5.973338546	6.669708331	6.527266013	7.063200193	7.413692581	6.278914458	7.277784787	7.201213928	6.158484367	7.069186556	8.8813	7.6003	7.4768	8.2864
211355_x_at	6.1447	7.0812	6.674	3.7985	5.842	5.3416	5.9631	6.38	5.5767	2.8682	4.2671	3.8299	5.3009	5.011	4.3732	6.2887	5.1457	2.5427	4.6603	5.8767	6.6049	6.9893	6.3891	6.6795	5.4328	6.3047	5.4156	5.8912	5.4073	5.8116	6.3775	6.1368	5.7791	6.8438	3.4186	6.246726439	4.515048639	6.899124556	3.705909508	7.629892226	3.566636049	3.231031502	4.702129047	5.953356512	4.386455804	2.4966	4.7314	2.0353	3.0844
236449_at	10.415	9.1746	9.8983	6.9799	9.749	9.3472	6.5422	9.8395	9.9608	9.6537	10.686	10.234	10.056	9.5065	10	10.201	8.4474	7.763	7.982	8.9524	9.8295	9.2575	8.8253	10.038	10.058	7.3607	9.7463	9.617	10.391	9.1317	8.9792	8.6153	9.9368	9.4831	8.7091	9.631691716	10.55910827	9.440457582	8.869654788	4.771640298	10.03430672	8.543192296	9.179341883	10.21429999	9.147379882	5.4684	6.8249	6.0664	8.8382
218364_at	9.6709	8.8965	8.8772	7.3534	8.6871	9.2376	8.892	8.7381	8.8589	8.264	9.9972	9.3793	8.9431	8.7772	8.7223	8.7421	8.3696	7.9811	8.2389	8.7309	8.2645	8.9229	8.1267	9.2441	8.9762	7.8392	9.2349	8.9091	9.2745	9.1207	8.8189	8.3622	9.3704	9.0487	8.4943	8.687187071	8.784774965	8.802759063	7.97664435	7.451580602	8.93826937	7.905655234	8.896012374	9.105564807	8.562512886	6.8804	7.7206	7.0336	7.1403
1552463_at	10.359	10.633	11.396	8.7896	5.8184	5.2653	7.2201	5.7043	11.439	10.133	10.148	10.398	12.14	11.381	6.5149	6.8926	4.5546	9.2099	10.788	10.969	10.757	10.425	7.3327	11.994	7.8086	4.3983	10.661	7.6234	8.0611	10.037	11.96	6.5492	8.1227	11.862	11.192	6.511828657	5.898608394	10.62283819	9.145637807	6.845327356	6.683577407	8.641390218	9.777468554	7.477554652	10.59115618	2.4148	8.4152	5.2067	2.482
231823_s_at	6.0468	6.2546	6.6953	5.2421	6.5727	6.7068	6.7176	6.6964	6.1966	6.9561	7.0749	6.7766	7.0228	5.6724	6.6769	6.6197	6.6233	5.9176	7.0471	5.1619	6.6134	5.7006	7.5138	6.6048	6.3778	5.7286	6.4312	6.4115	6.699	6.0216	6.1967	5.6932	7.0117	6.6721	6.3773	6.294974874	6.7243988	5.513297526	5.498710851	7.267580345	6.03182264	5.656139871	6.24115086	6.236646247	5.638558264	7.9668	8.3849	8.144	8.3707
204867_at	6.6393	7.8391	6.8896	7.6712	9.0264	6.7432	4.0908	8.0793	9.5844	9.421	5.6543	6.8845	8.7728	7.5472	8.8004	8.3893	7.162	6.8916	6.9673	9.1851	7.7894	8.5268	8.0012	8.0485	8.2821	7.4054	6.7835	8.7387	8.84	8.7557	8.7365	8.3096	8.4444	8.5267	7.273	8.671849389	8.500194904	8.869494721	7.670799923	5.398421754	8.777176052	6.738600501	8.900317164	9.324608873	7.480171436	3.6446	7.3195	3.6339	4.233
208301_at	5.907	5.0181	4.3087	4.4805	5.7864	4.3252	3.6942	4.5591	4.2107	6.0304	5.0727	3.6362	5.6051	4.6502	4.6632	4.2903	4.028	3.748	3.6624	5.386	4.129	4.2736	3.9463	4.8834	5.0924	4.2012	5.91	4.5355	5.5095	4.3752	4.2902	4.5727	5.3313	5.3682	4.1559	5.44464223	5.286231451	5.261937297	4.71127118	3.725430873	5.656750132	4.758783803	5.953469425	5.958946673	4.684238334	3.5287	3.4388	3.5364	3.8523
225258_at	6.7195	7.0202	6.5251	4.4927	6.2625	5.8458	6.8035	6.2407	6.6011	6.2366	6.8058	7.1251	6.9044	5.6144	6.4825	5.9336	5.8249	6.1553	7.6309	5.73	7.1596	5.6919	7.4756	6.6002	6.6623	6.2222	8.0716	7.0758	5.814	5.9948	6.368	6.1801	6.9105	6.6749	6.8868	6.839206769	7.047241805	6.500860031	5.864452917	7.119657326	7.246817802	6.583441888	7.36845531	6.693363264	6.663016924	9.7694	8.1421	8.2358	10.338
237737_at	3.5082	2.2847	4.1214	2.6906	4.4973	4.1687	4.7443	3.7505	4.4161	4.2973	2.9861	4.0419	4.0851	5.9242	3.7929	4.8351	4.6946	4.1252	2.0737	4.3467	4.2344	4.5645	3.718	5.4925	3.9975	3.3297	3.0367	3.9046	5.286	5.3539	3.2356	4.7932	4.719	5.6633	2.9403	6.205867605	5.073042968	5.04964835	3.728043465	5.636727787	4.490204786	4.391000257	4.416161175	3.172293699	4.027550313	2.1815	2.2069	2.1796	2.2397
1558836_at	2.5564	3.773	3.2715	4.6124	3.2565	2.5483	3.7933	3.7857	3.2473	3.7959	3.7825	2.4416	4.5524	3.7727	4.1988	3.3328	3.1795	3.7787	6.0866	3.7674	3.2309	3.1335	2.518	3.5594	2.4411	3.7579	3.7419	3.8405	2.7887	2.9763	4.2263	2.9915	3.297	3.8557	4.3471	3.943186568	3.264903594	4.740096085	4.674591165	2.768237339	4.339503947	3.727813398	4.25519355	3.91623551	4.505113073	5.006	7.0895	5.3761	4.6366
204242_s_at	7.9019	6.879	6.6311	5.6305	7.771	6.3155	5.4694	6.7569	7.5866	7.347	7.7178	7.6967	7.4316	7.5157	6.7442	7.9969	6.605	5.977	6.6649	7.4091	7.3432	7.2543	7.3151	7.1465	6.4209	5.3939	7.3119	7.699	7.8182	6.7879	7.0121	5.8831	7.3592	7.6149	6.4645	7.028098566	6.91555935	6.313186088	5.620593642	5.463206015	7.685205485	5.669539983	6.183622715	7.591467704	5.750999982	5.5069	5.466	6.3366	6.4964
233330_s_at	6.2169	5.7996	3.8936	3.8013	6.4914	6.3139	4.6446	7.2156	6.6393	6.0396	4.8294	3.7434	3.7091	6.2359	3.8924	5.3082	5.7239	3.7666	3.9895	7.207	5.2645	6.4185	5.2171	5.9874	6.2993	5.5215	4.4311	6.4896	6.382	6.9038	6.8527	7.4469	6.1572	6.9104	3.6946	6.778771277	5.528924706	6.715682334	4.400102676	5.589315273	5.850915695	3.636903389	4.663468866	5.838756562	5.114654098	3.4078	5.5929	3.6904	3.5624
212593_s_at	12.428	11.556	12.103	11.801	12.497	11.964	11.82	12.559	12.453	12.429	12.83	12.691	12.044	12.359	12.597	12.622	12.055	11.889	10.549	12.879	11.982	12.25	12.278	12.545	12.426	12.14	11.04	12.417	12.649	12.283	12.074	12.333	12.388	12.537	11.494	12.21594275	12.53125216	11.70766299	11.96840536	12.42006159	12.33965372	12.18432447	12.264638	12.27088203	12.08264866	10.108	10.828	11.536	10.728
202403_s_at	11.144	12.128	11.669	10.325	11.761	11.371	12.184	11.835	11.236	11.281	11.378	12.277	11.307	10.282	11.294	10.606	11.402	11.115	10.387	10.558	11.227	11.084	11.13	11.612	11.34	11.272	10.596	9.7356	10.605	10.797	10.572	11.476	10.927	11.66	11.781	10.83051077	11.89060325	11.66316178	10.44296947	12.39879781	10.23212595	11.41577103	11.61517476	11.81614295	10.85784424	14.182	14.161	14.845	13.637
201564_s_at	5.744	7.7854	6.954	6.7184	6.7598	6.6521	5.5357	6.0079	6.976	7.4012	6.1506	6.3977	6.3487	7.1922	6.8946	6.1526	5.5925	6.2269	8.2182	6.2165	6.4762	6.5301	6.07	5.5707	5.1778	6.1629	7.9524	6.1492	6.0888	5.4913	6.0531	5.8226	4.5869	6.3409	7.0347	7.31665095	5.431262639	7.879881706	7.064478318	5.671684997	7.476755949	6.477358796	7.784411834	7.23516906	6.93182281	10.024	8.2562	8.3697	9.2779
218231_at	11.867	10.832	11.783	10.569	12.085	11.855	9.013	11.668	11.879	11.807	12.321	12.082	12.2	11.535	12.125	12.202	10.42	10.891	11.161	11.934	11.857	12.092	11.295	11.394	12.041	11.099	11.009	11.653	12.347	11.838	11.706	11.591	12.162	11.243	10.77	12.08971047	11.76361233	11.93373098	11.39140233	9.451854192	11.95868243	11.00720107	11.86418076	11.68773036	11.25495262	10.035	10.323	9.7726	11.041
231120_x_at	6.4889	2.8935	5.8687	2.9477	5.52	3.8033	3.2908	7.3759	5.8657	3.3021	5.2294	6.1676	4.9047	4.9864	5.8243	6.8255	3.4515	2.9443	2.9346	5.945	4.4417	3.296	4.3663	5.9033	3.7227	2.9056	2.9937	5.07	6.8838	5.6789	3.7132	4.4301	5.2199	6.0577	3.6049	5.942306118	4.934263171	5.5499947	3.541295311	2.74490825	5.655617376	3.3478499	2.79562069	3.748504834	3.805474366	3.262	2.925	2.9327	2.9387
200827_at	6.6166	6.664	6.9666	6.156	6.3225	5.9748	7.464	6.7676	6.3103	7.6191	6.6233	6.9326	6.6949	6.3202	6.6987	6.0504	6.5166	5.6089	6.212	5.666	6.4993	6.3362	6.7685	6.643	6.2698	6.0637	6.2507	5.8469	6.6265	6.3277	6.6086	6.2071	5.8492	5.9767	5.6596	5.98639553	6.461594359	6.19443604	5.798620464	7.486956873	6.631191192	5.887410815	6.98224446	6.22599821	5.707611472	8.6307	7.9091	7.452	8.3463
212276_at	9.9036	8.4158	7.5144	8.5441	9.2477	9.4122	7.52	9.0695	10.742	9.7501	10.263	10.107	10.108	9.4343	9.058	9.555	9.5377	9.4175	7.7954	10.412	8.1624	9.9665	9.9032	9.626	10.048	9.0948	8.2415	8.2003	10.217	10.06	9.9888	9.7052	10.565	8.93	9.4994	9.25165386	9.976144997	9.577190685	9.839994695	7.452186443	9.042430902	9.308091013	10.1736847	10.2614128	9.608733097	7.4046	7.3967	6.8524	6.4376
230475_at	5.889	3.6293	3.8491	3.5596	5.5165	4.3648	3.675	4.9327	6.7969	5.5259	5.1033	6.6553	7.2671	5.5432	6.7604	6.682	3.7706	3.2958	3.3158	5.4421	6.0893	5.9508	5.4127	4.723	5.2678	3.482	3.2504	4.3434	6.0414	5.4885	6.679	3.3559	6.6224	5.968	3.2206	6.462508028	6.16260196	3.907618741	4.939385184	4.306652829	6.671980304	3.906941342	5.963256187	6.465672675	3.884396977	3.2787	3.235	4.3551	3.3089
222644_s_at	4.0475	4.6813	3.8119	3.1267	4.2341	3.6103	2.1731	3.1287	3.1647	2.8664	2.9232	3.0955	3.1723	3.0042	2.9066	2.1624	2.6778	3.6869	4.1195	2.1366	3.4057	2.1339	2.8902	3.2112	2.848	3.3529	3.6457	3.4533	2.8217	2.1647	3.4576	2.7651	3.1014	3.2144	3.5194	3.648146889	2.73810526	3.964567735	3.705960955	3.339937058	3.900618105	3.435645963	2.193387529	3.436144783	3.900462957	4.8129	4.7201	4.0089	6.3381
220048_at	3.4171	4.2697	3.4567	2.8685	5.1631	2.9693	3.2043	4.866	5.1499	5.8185	4.3831	3.7866	4.6099	5.2646	5.4272	6.7568	4.7348	3.1028	3.2687	5.6005	5.3231	5.676	5.7725	6.1881	5.4873	4.6377	5.1962	6.4289	5.7721	6.2725	5.2972	5.7772	5.4294	6.4385	3.8568	5.617542589	4.457127767	5.153694767	3.838456134	3.014127999	5.238121789	3.33927175	4.852289403	6.27555005	4.745657162	2.8583	3.1364	2.8504	2.8713
200942_s_at	12.847	12.844	12.931	11.289	12.934	12.685	11.078	12.52	12.307	12.021	12.437	12.543	12.482	13.01	12.414	12.672	11.85	11.317	12.277	12.489	12.512	12.618	12.193	12.52	12.258	11.811	12.512	12.784	12.663	12.493	12.666	12.19	12.606	12.45	11.873	12.40890762	11.926304	12.45047358	11.54120983	11.07456561	12.36471365	10.88125815	12.28799837	12.82144208	12.03668396	11.238	11.702	11.17	12.601
209242_at	7.36	8.6957	7.0877	8.2597	9.5132	7.7989	8.2728	9.3894	6.7843	6.8275	9.2953	6.757	7.871	9.4759	7.0761	9.005	9.1093	9.1678	5.6713	9.6678	7.1793	8.9477	7.6623	8.3101	8.605	8.7145	6.7523	7.5534	8.8031	9.3943	9.6348	9.7034	5.472	9.1649	9.2761	7.701370058	9.473354045	5.218073781	7.839007771	6.978411776	5.040401893	8.8526465	9.42072184	9.085834955	9.634001035	3.5508	3.5007	4.275	3.0328
201109_s_at	5.085	6.5121	6.1244	4.2736	3.5397	3.2887	6.9914	6.7296	3.153	2.9529	3.0293	3.1158	7.5599	6.0199	4.4694	3.1598	4.2472	3.9322	9.2175	4.8343	7.2479	6.0332	7.6613	4.9701	6.3261	7.2853	5.3047	3.4578	3.1465	3.4487	5.6107	5.2234	4.8936	3.1974	6.2942	4.815552575	5.532290745	6.497450473	5.412145739	8.039615026	3.234297936	6.649037862	5.013234762	5.018396466	6.339483344	8.2376	10.236	7.4403	8.6343
225293_at	5.5966	6.9472	6.8626	5.5484	5.2059	6.0064	7.241	4.8173	4.5568	6.6543	7.6346	5.9776	6.4451	6.3115	7.0136	5.6544	7.1605	7.2882	7.8222	6.7946	6.0552	6.0227	5.7349	6.7768	5.4405	6.1914	7.9528	7.1692	7.165	7.2102	6.8381	6.9589	6.0127	6.9849	7.0003	5.871520479	6.075290599	7.823221975	7.369997633	7.683842534	7.934409082	7.973556605	7.393340496	6.334228338	7.112178838	8.4276	8.1751	8.7763	8.5888
200844_s_at	12.809	12.754	12.731	11.072	13.066	12.298	11.423	12.8	12.967	12.833	12.922	12.707	12.781	12.694	12.595	12.958	12.453	11.262	11.756	12.505	12.443	12.876	12.479	12.799	12.922	11.794	11.642	12.685	13.058	12.754	12.148	12.274	13.207	12.457	11.647	12.42039568	12.43410916	12.3763324	11.72634312	11.07299038	12.17903598	11.11567404	12.39794805	12.93328698	12.01574838	11.471	11.563	11.122	11.745
218627_at	5.4672	5.9501	4.8518	4.6846	4.4878	4.9917	5.7715	5.6064	5.0347	5.022	5.0834	4.674	5.492	5.5418	5.3351	4.9965	6.1684	6.9519	6.9442	5.0261	4.9615	5.2411	5.9166	5.2097	5.9876	6.1796	5.5946	4.6799	5.3042	5.7698	6.1616	5.486	5.4584	6.1109	6.9534	5.180610831	6.138840145	7.357361777	6.6042313	6.894245627	5.207510107	6.63180511	5.578087797	4.939513444	6.440738755	7.5056	7.5352	7.1408	7.2272
201656_at	9.7855	10.04	10.122	9.3436	9.4438	9.9522	9.6755	9.5021	9.2146	8.4523	10.186	9.8029	9.7286	9.771	9.3409	9.1821	9.4414	8.745	10.912	9.3892	9.7718	9.4007	9.7703	9.8531	9.6202	9.3639	10.418	9.7009	9.3002	9.2995	9.5299	9.0524	9.809	9.7836	9.4916	9.472043142	9.702823697	9.557923565	8.960455606	10.64106011	9.813603603	9.292090598	8.39371382	9.478256305	9.571725587	12.624	11.399	9.7876	11.866
211651_s_at	7.4209	7.5004	7.7527	5.4863	7.3632	8.1593	8.3514	7.7434	7.2289	6.0483	7.2498	8.3293	7.0432	6.5542	7.3013	7.4969	8.2923	6.6495	6.9612	7.2597	8.0539	7.5109	8.1243	7.6531	8.3724	7.6995	8.1615	6.2927	8.0835	7.2865	7.4669	7.2381	8.0219	7.7647	7.1505	6.603329082	7.40826341	6.837244086	5.974188949	7.52796921	6.849647916	6.446007013	6.431058953	6.993372521	6.660621007	10.431	8.9963	9.2479	9.5748
220907_at	6.1044	5.4607	4.0813	3.6138	5.0658	6.8889	2.9565	5.2513	4.8059	3.1684	6.5638	4.2188	5.1468	6.2461	5.4982	5.2229	3.6677	2.8939	3.924	4.7832	3.4347	4.8001	3.9236	4.4082	5.0713	3.1222	3.1728	5.1211	7.6644	4.8701	3.0401	3.7808	6.0872	5.0434	3.3917	3.657277081	5.128133999	6.673621267	3.599130946	2.934490806	7.221125087	2.926167164	3.024942123	7.209521385	2.891240699	3.569	2.8996	2.7686	3.1336
218610_s_at	7.7393	8.2275	8.3259	7.6835	8.7154	7.3623	6.8479	8.8402	8.3285	8.9702	7.2742	6.7119	8.3106	7.6822	7.7529	8.3379	7.6145	7.2163	6.8748	8.7349	7.6765	7.8712	7.8223	8.2244	8.7544	7.8293	7.4326	8.5932	8.9544	7.7842	7.9886	8.352	8.9135	8.1744	7.5555	8.547040824	8.326557021	8.046811145	7.334172888	6.467199396	8.270140753	7.38867384	7.039427071	8.77885121	8.196924831	6.5186	5.7456	6.3975	6.9894
213172_at	7.0929	7.3844	6.7839	6.5331	7.8838	6.822	5.4632	8.1085	8.4944	7.4721	7.539	6.5917	8.1297	7.2436	6.8323	8.4325	5.9512	6.0095	5.825	7.727	7.0571	7.5759	6.8771	7.4945	7.8739	6.6226	7.4244	7.3104	8.0003	7.3873	7.4111	6.9951	8.2388	7.3722	7.0088	8.204768817	8.57798226	8.594314216	7.884579328	4.327241828	8.385243375	6.754076188	7.242101033	8.622849074	7.991520583	3.7788	6.3446	5.4	3.1757
208966_x_at	10.496	11.174	11.003	11.615	10.767	10.932	10.334	10.71	10.428	10.907	10.133	11.012	10.395	10.968	10.741	10.854	10.594	11.544	12.217	10.781	10.698	10.202	10.576	10.629	10.06	11.193	11.106	11.235	10.541	10.289	10.676	10.916	10.303	10.945	11.384	10.42781383	9.994042208	11.50405946	10.99386947	10.89287386	10.96633681	11.32727056	10.93467884	10.19745219	10.90586146	12.256	12.198	11.739	11.868
226168_at	8.3632	7.9764	8.3305	7.7135	8.1986	7.537	7.0059	8.0947	8.2851	8.8239	8.2027	8.4952	8.9359	8.8057	8.7353	8.7098	7.2788	7.2746	7.5067	8.3809	8.248	8.3479	7.6722	7.8642	7.7002	7.4986	7.7121	8.2637	7.8871	8.1985	8.2198	7.6986	8.4287	8.1684	7.4481	8.617059717	8.20540451	7.788359985	7.739795973	6.426991491	8.188575153	7.83909369	8.718114258	8.977340508	8.261877207	7.213	7.3289	7.1533	6.6243
214890_s_at	5.6875	4.6408	5.25	5.8311	4.624	4.6557	5.1219	5.7639	6.6092	6.7	3.6288	6.8052	5.9552	4.2474	5.9981	7.0607	6.0508	3.3075	3.4463	4.93	5.681	4.2749	6.8688	5.0279	7.142	5.088	4.4226	3.3291	6.3327	4.3605	3.5656	3.9196	5.1867	6.0911	3.42	6.271644674	6.510666316	5.878893021	5.008830174	6.51187844	5.941074931	4.331286707	4.045278617	5.443950163	3.598988803	3.3141	3.4565	5.2455	3.3525
213412_at	4.5761	2.9358	4.2546	3.8803	6.2109	4.1486	3.5413	5.8373	6.3494	8.1507	4.5389	4.4612	5.7576	4.8534	6.3676	6.0017	3.2663	2.5639	3.5133	5.4098	5.631	6.2054	5.2408	3.4162	5.378	3.7189	4.2615	5.3432	6.238	4.9734	4.7839	4.1358	5.7142	5.7677	2.7309	5.850213565	6.586438122	5.710825418	3.854045381	4.016052955	6.349485805	2.889537471	6.390185885	7.103745032	3.661911799	2.5264	2.7321	2.2155	2.7446
230670_at	7.1079	5.9349	6.2993	5.092	6.6158	6.1954	5.9413	6.2921	7.2928	4.4628	6.6385	8.8337	5.8684	6.2855	6.2024	8.0798	6.7393	5.9389	4.0655	6.7195	7.0503	7.5293	6.8471	6.2308	6.965	7.578	5.3647	5.4572	6.523	7.2704	7.3145	7.4631	7.7488	7.3432	5.8523	8.066534594	7.502045832	7.845083904	5.898639567	8.846904416	5.872565355	5.78320549	6.978574222	7.900117823	6.236639352	3.2483	4.6408	4.1657	3.2975
220037_s_at	7.2674	8.9738	8.2839	4.5751	8.3081	7.6246	8.0483	8.8277	7.3273	5.4757	7.2732	8.6195	7.8675	6.9896	6.8157	8.2021	8.0268	3.6382	7.4696	7.4154	8.0097	9.4086	8.039	8.4081	7.4999	6.975	7.2607	6.6902	7.023	8.86	8.6147	7.5677	7.3447	8.5405	4.4749	6.498362086	7.773344323	8.296896356	3.881233897	8.428480384	5.713026101	3.014391688	7.50415257	8.438373039	4.889164686	3.6224	4.4526	3.4787	5.8214
225891_at	5.7347	5.076	5.2308	4.1394	5.3783	4.5575	4.1472	5.3414	5.5558	6.1669	5.4128	5.4022	5.6552	5.5877	5.7001	6.0005	4.4395	4.1341	4.5179	5.3388	5.0562	5.0562	5.3437	5.8307	5.6568	4.0979	4.9537	5.7456	5.7936	5.8709	5.2523	4.9073	5.8993	5.832	4.177	5.721746961	5.929675522	5.04735272	4.909180229	4.092668231	5.306953957	4.268067382	5.27315236	6.056848445	5.22782112	4.0806	4.129	3.7681	4.219
219059_s_at	6.6485	8.3054	7.2917	4.7849	8.3094	6.6838	7.6529	7.8747	6.7006	6.2564	6.4285	7.9879	7.4071	6.1177	6.7701	8.0395	7.4169	3.3458	6.5998	6.9723	7.0273	9.0483	7.7446	7.787	7.0444	6.2781	5.8085	5.6674	6.6711	8.2636	7.8074	7.2307	7.0768	7.9017	3.7937	5.494980462	6.963496802	6.721215702	4.440348433	7.082542021	5.03474086	2.509341434	6.737949314	7.73441893	4.4366715	2.3073	4.1162	3.2886	4.118
226621_at	7.2641	8.2062	7.7873	7.8385	7.5867	7.9058	7.7209	7.444	7.7166	7.7238	7.7144	6.6351	8.1556	7.9145	7.771	7.7782	8.0253	8.6267	9.7762	8.0252	7.7375	7.5868	8.4176	7.4712	7.6791	7.7807	8.5306	8.2935	7.3924	7.4657	8.0072	8.3606	7.5172	7.8002	8.7627	7.951363933	7.558450238	8.330571367	7.824708706	8.28159541	8.14945906	8.081795345	7.716248909	7.528461586	8.234996895	11.096	9.7607	8.217	9.5071
207173_x_at	6.9841	8.2223	7.8916	8.1807	6.1168	6.9366	7.4245	6.87	7.6424	5.1922	6.1486	7.4869	5.5089	5.6928	6.7416	5.1044	6.7732	8.5787	7.4467	6.2096	7.4223	5.3603	7.1211	6.6375	6.9938	8.0473	6.6072	3.9836	5.8844	4.3024	5.4041	7.7103	7.143	6.0261	8.4973	4.752889528	6.295194809	6.478248947	7.407647457	7.678539933	5.00671705	8.747007275	6.120149203	5.365781646	7.80267718	9.4722	9.7271	10.711	10.069
213846_at	8.8939	8.9175	9.1854	9.0749	8.9863	9.1686	8.8551	8.6558	9.0311	8.9449	8.6649	9.0386	9.122	9.0182	9.0425	9.2378	9.6978	9.0153	8.4083	9.3529	9.3614	9.5668	9.0515	9.1884	9.3297	9.2122	8.9647	9.0352	9.45	9.19	9.0707	9.0678	9.0463	9.1446	9.0658	9.187431053	8.988902612	8.430943896	8.891719329	8.467236462	8.983785502	8.801733757	9.051081585	8.878048324	8.983727347	7.1918	8.5794	8.2494	8.1981
212285_s_at	4.7619	5.3642	4.7012	4.4008	4.998	4.6194	5.5546	5.0619	5.4786	5.9514	5.5599	5.3448	5.4512	5.0842	5.5957	4.4667	4.8963	5.0881	5.3752	4.2838	5.4562	5.3722	5.5417	5.0185	4.0297	4.5898	5.6371	4.0925	5.1745	5.4228	5.7085	4.1557	4.0789	5.2833	4.4241	5.01850652	5.876928505	6.645966822	5.517436305	6.161307564	6.183566881	5.803847449	6.016102297	5.889791101	5.098551524	7.9926	6.5804	6.4447	5.9003
212807_s_at	8.98	8.2341	7.9057	7.3272	9.4296	8.8006	7.0875	9.1079	8.5787	9.6046	8.6534	8.3941	8.7965	8.8355	8.696	9.264	7.614	7.2043	8.2805	9.2937	7.9414	8.4141	7.9432	8.7008	9.3157	7.889	8.1759	8.3777	9.6839	8.7735	9.1275	8.5763	9.5129	8.6863	7.6232	9.627298934	8.467639936	8.832779476	8.025304998	6.125425617	8.882228559	7.147228983	9.014679368	9.172122789	7.972191883	5.9324	6.7521	6.5819	6.9582
202850_at	10.994	10.6	10.605	10.38	10.594	11.122	10.515	11.041	10.911	10.182	10.745	10.727	10.463	10.313	10.467	11.006	10.43	10.381	9.275	11.099	10.532	10.812	10.476	10.807	10.713	10.369	10.096	10.982	10.962	11.025	11.086	10.584	11.024	11.028	10.29	11.17190478	10.54358303	10.81618406	10.7774453	10.03217442	11.03257104	10.267317	10.08369607	10.56046671	10.54802788	10.287	9.7882	10.154	9.8648
205752_s_at	5.5072	5.0133	5.5574	3.2681	4.9853	3.2733	3.4193	5.4358	5.1377	5.5033	4.5279	5.7276	4.627	4.0157	5.0461	4.3185	4.2531	3.5573	3.24	4.8186	4.4266	4.7557	4.1962	5.448	4.4368	4.227	4.3844	3.2574	3.6988	4.2365	4.4998	4.52	4.3043	3.8066	3.7349	5.158947132	6.03120325	4.723650385	4.172652793	4.541708368	4.840673349	4.350466202	4.69255407	5.759605302	3.613768821	3.2116	2.7422	3.24	3.2351
206144_at	2.9316	3.989	3.5418	2.736	3.6188	3.1179	3.0978	4.4753	4.2298	2.8553	4.7814	4.1681	4.3465	5.197	4.0528	4.5641	4.9202	2.7193	2.7825	4.6548	4.7723	4.8506	4.355	5.3961	5.52	2.8688	3.8563	4.882	4.8271	4.9744	3.0015	4.3819	4.912	4.6551	3.2493	4.986124415	4.34228067	4.688263269	3.351794558	4.619304829	4.676069943	2.934481686	2.93454418	3.760393072	4.326494509	2.4865	2.7129	2.6987	2.7024
206200_s_at	11.612	11.271	11.31	10.988	11.948	10.919	10.92	11.772	12.206	12.614	11.698	11.587	12.166	11.358	11.773	12.004	11.344	10.646	11.399	11.837	11.266	12.072	11.512	11.194	11.662	10.904	11.399	11.645	11.996	11.38	11.662	11.473	12.289	11.897	10.933	12.03907535	12.0475473	11.73054947	11.06499301	10.61670707	12.09742792	10.92406373	12.28920422	12.47607822	11.20402161	9.7608	11.186	10.37	10.431
238751_at	6.5779	7.9946	8.1771	5.6028	7.8688	6.4138	8.2478	8.2404	7.8355	8.2987	6.5055	6.3764	8.0261	7.401	8.0019	8.0202	7.551	6.1312	4.3744	8.0242	8.4276	7.1879	8.7306	7.6026	9.3819	8.0335	7.8059	6.728	7.5867	6.9398	7.797	7.7935	7.5301	8.7113	6.5735	6.995232343	6.503607351	5.734351407	5.772475627	7.582414337	6.462377389	3.334477932	6.739125592	7.128380022	3.406866822	3.5872	5.6374	4.4305	2.7773
1559571_a_at	7.1994	4.7008	5.9194	3.7086	6.7273	7.3419	2.7668	7.0085	7.1985	4.5996	4.9262	4.6396	7.0767	5.9089	5.6604	6.1754	3.3729	4.9174	5.7533	6.3438	6.3392	6.4753	5.6168	6.4161	6.6233	4.9523	4.9341	8.2108	5.5952	4.217	4.7299	6.2616	7.3255	6.4121	6.1493	7.647480391	4.439999656	6.584136029	4.501171711	2.973261408	7.520979715	3.74506492	3.142791518	5.90428032	5.870666661	2.6739	3.1421	4.9976	2.744
204755_x_at	7.6127	7.8276	8.6134	6.8138	8.6042	8.0287	8.0578	8.5862	9.0018	8.3911	7.9486	7.4888	8.2545	8.0722	9.0668	8.0132	8.0784	7.0411	6.181	8.8052	7.9801	7.7337	8.5997	8.873	8.9306	7.5169	7.4789	8.9905	8.5964	8.6289	7.8585	7.7948	8.777	8.3567	7.4116	9.27353433	8.754302304	7.359421137	7.413892993	7.538783835	8.856391457	7.209850015	7.797471668	8.190278513	7.242690594	2.3983	5.6014	6.5474	2.4224
225688_s_at	7.7224	8.6614	8.118	6.9626	7.7022	7.0971	8.4768	8.167	7.5184	6.4209	7.9743	7.9463	9.1641	7.7265	7.8373	7.7338	7.2078	6.6534	8.0478	7.6069	7.9167	7.496	7.9524	8.0453	7.7912	7.6481	8.8485	6.8551	7.7672	7.4544	8.2492	7.5025	7.4618	8.1782	7.7599	6.657212149	7.993146518	8.31635465	6.8089178	9.044965121	7.408666121	7.65376908	7.513786215	8.20650514	7.292213116	10.897	10.529	11.009	9.7263
223019_at	11.567	11.155	10.664	9.6918	11.766	10.833	8.8262	11.383	11.723	12.602	12.17	11.628	12.056	11.723	11.828	11.946	10.443	9.4821	10.189	11.444	10.926	11.573	11.135	11.203	11.003	9.7603	10.572	10.901	11.687	11.138	11.207	11.167	11.819	11.251	10.146	11.44412866	11.5141136	11.32420422	10.99111068	8.88820591	11.40637839	10.09993257	11.85483504	12.19202669	10.99233642	8.4282	9.3907	9.5168	9.5272
201853_s_at	7.195	7.4352	7.4999	8.257	7.2927	7.0338	7.1761	6.6923	7.35	7.6132	7.618	7.3432	7.4774	7.6863	7.2299	7.4008	7.4199	8.4336	7.8879	7.524	5.809	7.1885	6.1636	7.0264	6.0401	7.5095	7.391	7.1688	6.7077	8.006	7.1115	8.165	7.5185	6.7448	8.2434	7.488408597	7.258102503	7.314063627	8.442370931	7.50236636	7.701110561	9.05500876	8.294769867	6.860645611	8.562757152	9.6288	8.634	8.2229	8.8799
203656_at	7.8111	7.3675	7.2698	7.3494	7.8139	7.603	7.0285	7.7092	8.3732	8.0729	7.331	7.6028	7.7186	7.4073	7.857	7.5801	7.1977	7.3907	6.767	7.623	7.5768	7.243	7.7661	7.8392	7.9271	7.3966	7.1162	7.7195	8.0635	7.7535	7.6949	7.7571	8.1328	7.9216	7.3965	7.446900104	7.460505554	7.478625774	7.387014335	6.743684627	7.445018215	7.000531887	7.354075483	7.516303528	7.211353758	7.2531	6.5986	6.8569	6.5061
227676_at	9.7979	8.8094	10.772	9.1018	10.902	9.8728	9.1358	11.197	10.919	11.364	8.5348	9.8068	10.498	10.356	10.734	11.382	9.2794	8.5482	8.8171	10.661	10.587	10.523	11.108	10.519	11.334	10.742	9.7276	10.066	10.869	10.366	10.6	10.364	10.782	10.626	8.7139	11.46154458	10.93360886	10.4373187	10.32879376	10.86845102	10.58734666	9.75143681	11.07564384	10.92448803	9.79411524	2.7336	6.9492	5.3847	2.8651
238715_at	4.5873	5.0062	3.5685	4.0753	5.3651	4.0682	4.9998	4.4697	5.5872	6.8194	6.5345	5.5759	6.6783	6.9534	7.4784	6.8786	5.7382	4.6661	5.2596	6.1038	5.5961	6.3165	4.714	7.362	6.5434	4.3815	6.355	5.2845	6.3311	5.7598	5.884	5.1326	6.5144	6.2515	4.8426	6.390128946	5.433365932	5.942071953	3.983529603	4.394559967	5.681081408	6.311730995	5.920798178	5.658417841	5.271076714	3.9789	3.3834	4.4798	3.678
201110_s_at	7.0382	8.3574	7.9456	7.2289	6.7757	6.2425	9.0272	8.7741	6.0164	5.9822	5.8139	5.8608	9.4138	8.016	7.6608	6.7658	6.333	6.9337	10.225	6.9663	8.9536	7.727	9.1199	7.6022	8.2396	8.5638	6.7548	6.4244	6.1729	7.3065	7.6686	7.3412	7.1373	6.3481	7.765	6.550776169	8.162205037	8.170216291	7.46238771	9.407461221	5.1458408	8.849024694	7.181783262	7.301867285	8.076616667	9.5397	11.54	9.1479	9.5993
201422_at	7.5786	9.4234	8.1542	10.926	8.4861	8.2929	7.1428	8.2816	8.1695	9.1626	6.9677	7.5955	7.6836	9.2353	8.3898	8.2262	9.1394	11.355	12.657	8.9463	8.0155	7.726	7.9885	7.1775	7.4746	10.151	9.1149	8.2832	7.6087	7.8897	8.509	10.012	7.4633	7.8162	11.004	8.201384509	7.776146783	11.1516027	10.99907018	8.730056923	8.219668728	10.47496613	10.23202074	7.613873106	10.28981777	10.714	10.86	11.113	10.464
217764_s_at	8.7404	10.16	8.7845	8.459	8.6204	8.811	8.4962	8.3882	9.1295	9.127	9.5662	8.9053	8.8397	8.0781	8.9437	8.1398	8.5007	8.8097	11.4	8.4515	8.6078	8.6023	8.5101	8.8525	7.6826	8.4297	10.501	9.7559	8.4429	8.5972	9.1162	8.6152	8.4519	8.7195	9.4057	8.149336275	8.558663627	8.648002593	8.289588596	8.153134379	9.789635926	8.37343876	8.508141008	8.515434518	8.684484527	11.719	9.9465	10.104	10.569
213854_at	2.7439	3.3743	3.6364	2.3544	4.3976	3.3316	2.2666	4.1412	4.4204	3.9924	4.6785	4.2174	2.4177	3.8632	3.957	3.738	2.4816	2.3081	2.3685	4.6557	3.6467	3.1977	3.4824	3.6446	3.4802	2.5938	4.0442	2.2576	4.4788	3.3948	2.7631	2.8054	2.7787	3.8556	2.3274	4.160127595	3.277083859	2.46655604	3.137516028	2.42674354	4.005671663	2.648106545	3.331824972	4.473628875	2.897983245	2.1403	2.259	3.1663	2.1924
211354_s_at	6.4234	7.5011	6.9755	3.612	6.1398	4.5566	6.9625	6.8709	6.1979	3.3866	5.1315	4.3308	5.851	5.2957	5.3292	6.7762	4.8584	2.45	5.2195	5.9889	6.8106	7.2607	6.5138	7.2888	6.0021	6.9981	5.416	6.4136	5.4774	6.674	6.7658	6.3243	6.3222	7.483	3.859	6.184381187	4.305687285	6.497337735	3.134334336	6.80011778	2.89174051	2.987360906	4.632647193	6.051841285	4.429202707	3.1712	5.0819	2.9791	4.5299
221641_s_at	6.6	7.1018	6.7902	7.3973	6.6493	6.5199	7.6639	6.7332	6.7567	6.1062	6.6564	7.1135	7.3373	7.1756	6.3468	6.8962	6.9528	8.2518	8.9055	6.7823	6.9488	7.0661	7.534	7.0325	7.0602	7.8386	8.1318	7.119	6.6309	6.323	7.0921	7.4299	7.3941	7.2735	8.2457	7.377552762	6.81828063	7.671975293	7.332249866	8.18982565	6.864712745	7.805031095	6.551777054	7.094618776	7.590979048	9.3217	9.0709	7.7557	9.1317
205574_x_at	3.7887	5.8266	3.924	5.3932	3.9094	4.7742	4.4744	5.6688	4.3468	5.4978	4.0365	4.4727	5.3844	4.0819	4.3968	4.9944	3.8252	5.2952	4.6383	5.1053	5.014	5.3243	4.854	3.8386	4.3029	3.8064	5.3433	4.9378	3.5878	4.0083	3.835	3.8161	3.9042	4.682	4.2093	4.218517924	3.846532225	4.766627712	4.050486015	3.815873081	5.410281007	3.817668856	5.063646044	5.280342205	4.606675985	7.5535	7.0997	6.2488	7.4842
213451_x_at	8.1389	9.5748	8.3897	4.4416	8.7505	6.6867	11.05	8.5597	8.4345	9.1316	8.2184	9.7038	9.3446	8.6101	8.6763	9.2421	9.9341	4.7177	7.1066	8.3476	8.5026	9.7792	8.8103	8.9073	8.1024	7.9093	7.5863	6.5527	7.7039	9.6567	8.998	8.5481	7.7014	9.0481	5.5081	8.956367357	9.579323588	8.903757233	7.400337362	11.45618401	7.989077165	6.666780345	10.4662896	11.02388653	7.834047776	3.202	5.1475	6.4557	3.218
213501_at	8.8143	8.9833	8.306	7.7079	9.0619	9.3174	7.0012	9.0963	9.014	9.0488	9.0425	8.0685	9.2364	9.1285	8.6934	8.9118	7.68	8.0912	9.1172	9.2624	8.9031	9.0343	8.1915	9.0518	9.2113	8.5342	9.1857	9.5928	9.2908	9.485	9.2846	8.6566	9.548	9.4062	8.5939	9.017898773	8.840371656	9.165247592	8.132653336	6.441899413	9.259154548	7.736333343	8.470197341	8.859247243	8.648212552	7.0145	7.2537	7.6603	7.1243
1552277_a_at	6.1523	6.5539	6.5006	6.0577	6.6292	6.7589	7.9294	6.0882	6.162	5.7329	5.9844	6.4881	6.4842	6.4754	5.6036	6.2356	5.7181	6.2756	7.0337	5.7027	6.2073	5.6275	5.4961	6.2618	5.8019	4.821	5.8589	6.6423	5.2984	6.2644	6.1112	5.2413	5.8764	5.808	5.9065	5.600541384	6.146821051	6.439994701	6.133842137	5.857091331	6.219779776	5.933379006	4.888502488	6.623602311	6.008018057	8.0198	8.0565	7.5109	8.2114
226001_at	7.236	7.7389	7.8933	9.5339	6.2672	7.5206	7.9053	7.439	7.8135	7.3522	6.99	7.4493	7.367	7.7683	7.1495	6.9937	8.1174	9.4099	7.7531	7.9171	7.3734	6.9404	7.5853	7.5308	7.2713	9.0626	7.9934	7.5612	6.8906	6.8438	7.6234	8.6718	6.8156	7.0689	8.8061	6.895652696	7.397224878	7.061195311	9.466364123	8.732054729	7.718040495	9.199891753	8.258854148	6.00703991	8.79200456	9.4356	9.9767	8.6528	8.7203
203845_at	10.64	10.046	9.873	9.7175	10.314	9.9879	9.9687	10.621	10.081	9.2512	10.199	10.019	10.207	10.124	9.7105	10.346	9.8418	9.2837	9.3841	10.022	10.041	10.3	9.9141	9.9292	10.067	9.5927	9.051	9.8967	10.369	9.7536	9.6613	9.8528	10.175	10.186	9.4277	10.2216203	10.58194897	11.07756637	10.12485376	9.561711689	10.21470163	9.986916462	9.383804165	10.65271457	10.28828175	7.2438	8.0445	8.819	7.5716
204256_at	8.0259	7.7673	7.6669	6.2318	8.2571	9.8213	5.8349	7.4391	7.5104	8.8062	8.3857	7.6869	8.1612	8.0597	8.1923	8.2771	6.1667	6.3392	8.9902	8.1685	8.2437	7.2423	6.717	8.2735	8.0844	6.7716	9.1983	9.2528	8.3393	7.5261	7.9659	8.0285	8.3043	8.3733	7.2387	8.527411414	7.440170789	8.585163433	7.296121276	4.659577465	9.082640889	6.23013723	6.688456349	7.462524044	7.327314548	3.5994	5.6525	5.4309	6.8938
206332_s_at	10.716	11.093	10.936	11.474	10.801	10.977	10.105	10.921	10.423	10.64	10.004	10.828	10.394	10.919	10.77	10.725	10.518	11.602	12.424	10.877	10.704	10.129	10.22	10.52	10.02	11.117	11.035	11.339	10.368	10.226	10.784	10.862	10.224	10.961	11.328	10.60172172	10.2677209	11.7938176	11.25019697	10.93836241	11.17902205	11.57572081	10.83832286	10.3671156	11.13573804	12.128	12.186	11.567	11.894
212450_at	9.4354	8.8244	8.9494	8.7074	9.1323	10.205	9.0492	9.5205	9.5425	9.0295	8.8187	8.6478	9.0817	8.6269	8.7299	8.6519	8.749	8.54	8.4795	9.0929	8.9156	8.9436	8.9119	9.1996	9.5919	8.9466	8.3609	8.839	9.4563	8.6772	9.0579	9.0467	9.5566	9.0757	8.3477	8.88178694	9.843386562	9.484431359	9.022750686	10.29520845	9.178353805	8.910341028	8.368345809	9.831396029	8.968777206	6.725	7.8251	8.154	7.6013
204990_s_at	7.002	8.2104	7.6584	6.5426	7.6237	7.06	7.6665	7.4357	7.783	8.6	8.0461	7.8638	7.8008	7.7399	7.9183	7.538	6.6331	6.4669	8.3983	6.5728	7.7552	7.9728	8.2936	7.0056	7.1863	6.9484	7.6754	6.7897	7.3784	6.9185	7.4638	6.4484	7.145	7.5193	6.6238	7.946699259	8.15448142	7.819437979	7.505552194	8.599814836	8.339625527	6.680154117	8.473069507	8.279398784	7.084097045	9.9557	8.7073	8.6246	8.9672
231118_at	10.669	8.0972	9.21	7.1373	8.5089	9.2118	7.783	9.3234	9.2353	8.8621	9.257	10.176	9.0827	8.6721	9.1052	9.5502	7.812	7.4721	6.3113	9.3215	8.6496	8.2981	8.6541	8.9059	8.5591	7.8911	8.3979	9.3734	9.2334	9.2618	7.6367	8.0918	9.3377	9.0688	7.859	9.18066094	8.744067364	7.773080614	7.859985897	7.898049274	8.751901751	7.639077033	8.680918668	8.80169578	8.236246144	3.693	6.3225	7.5193	5.7546
225292_at	4.2751	4.7133	4.4098	4.1906	4.176	3.9172	5.786	3.8277	3.7197	5.6255	4.944	4.6271	4.2034	4.3	5.3343	3.5416	4.4618	4.8203	4.5273	3.6477	4.4342	3.8323	4.4215	3.8289	3.7166	4.2208	4.2368	4.2444	3.4933	4.7622	4.1172	3.8955	4.232	4.4436	4.6343	5.076047854	4.13509165	4.279031943	4.97395956	4.145715123	4.950952005	5.019757316	4.862883341	4.616151002	4.111185748	6.0763	5.9668	6.6811	6.487
203325_s_at	6.4649	7.1099	7.4424	4.0761	7.0384	6.735	7.7474	7.4073	6.1542	6.1554	6.9296	7.0244	6.9824	4.676	6.2459	6.4153	6.5638	5.1047	5.5513	5.6057	6.2062	6.7812	6.6805	6.848	6.0521	6.0818	5.6819	5.8732	5.9614	6.368	5.1947	6.4703	6.6716	6.924	6.2546	7.28184014	7.685727041	7.454930307	6.191749086	8.369019238	6.252079883	6.172410853	7.066535364	7.89713002	6.055284314	10.593	10.128	10.733	9.4052
223077_at	11.688	10.79	10.577	9.8081	11.348	10.99	8.8692	11.415	11.375	10.861	11.52	11.085	11.193	11.362	10.87	11.505	10.26	9.8774	10.15	11.392	10.719	10.931	10.434	10.972	11.081	10.073	10.703	10.996	11.567	10.741	10.932	10.819	11.462	11.198	10.368	10.82981057	11.11449937	11.24237503	10.6923466	8.509146173	11.12027147	10.10532015	10.22473602	11.13004903	10.98769331	9.1416	9.9142	9.1771	10.048
213909_at	2.7255	2.2793	2.7965	3.8192	2.7232	3.5175	2.6246	2.7953	2.708	2.7384	3.4923	4.2673	3.7718	2.7695	2.7204	4.1136	3.5567	6.3401	2.7256	4.2684	2.6582	3.2067	2.6385	2.6958	2.7939	3.9619	2.663	2.7252	2.7117	2.7866	2.7919	4.2637	3.1225	2.9715	6.08	3.552744664	3.406897907	2.965679414	5.236013513	2.975829774	2.954395335	5.731886366	4.538122671	2.995673615	4.042789856	8.3719	7.619	9.578	8.0326
208478_s_at	5.0032	4.6102	4.8519	5.2345	4.477	4.8206	5.0811	4.787	5.0772	5.294	4.8792	4.7524	4.7337	4.94	4.6256	3.7265	4.8704	5.3909	6.6295	4.5347	5.3817	5.0109	5.4157	5.0923	4.7294	5.8759	5.1507	4.9426	4.7841	4.9876	4.776	5.7922	5.1642	5.2155	5.6305	5.317059919	4.806611796	5.411865035	6.247393226	4.662813752	6.044294148	6.292625469	5.223219753	5.503298768	5.497932383	6.664	6.5693	5.4952	6.9181
219634_at	3.188	3.5955	3.4317	6.3009	3.5171	3.2872	2.9286	3.5102	3.1666	3.2095	3.5355	3.373	3.3881	3.5211	3.4931	3.7251	4.0729	5.8515	6.7298	3.8136	3.1368	3.3513	4.0631	3.4912	3.4934	4.4121	3.8121	3.1616	3.5128	3.1736	3.6345	4.3132	3.1325	3.2753	6.3936	3.220595511	2.940479803	3.55699361	4.96383125	3.058908603	3.309925083	5.37409387	4.721052546	2.963939317	4.95183483	6.5006	6.5397	5.7476	6.6764
226010_at	7.3621	7.1905	7.0009	7.3419	8.5197	6.7288	7.9146	7.777	8.8369	9.9418	8.3191	8.2064	9.0698	8.0064	9.6935	8.7277	8.5703	7.7117	6.9454	8.0635	8.2122	8.2822	8.4963	8.0523	8.3496	7.5236	7.5013	7.8436	8.7546	8.5879	8.6959	8.4816	8.2681	8.5018	7.5803	8.808681996	8.619957052	8.247819167	8.006520836	7.392257445	9.043425517	8.187009228	8.950943513	9.7189075	8.20678805	4.2341	5.921	6.2908	5.14
205729_at	3.6267	5.5068	5.4212	5.5781	3.632	5.0892	3.6436	5.1293	4.9041	3.7576	3.793	2.9626	4.2616	4.0449	3.5257	4.3075	3.4046	5.2525	7.0112	5.5035	5.4932	5.0267	5.9588	3.8592	3.5026	5.3324	4.6356	5.9928	3.5749	2.9347	4.1173	5.3817	4.1469	4.6493	5.7951	5.072206957	3.762304574	6.092168002	4.941438089	5.51532177	5.708194271	5.459608532	2.922606744	3.584609053	6.008716959	8.6974	7.6268	4.6874	7.5752
1555480_a_at	3.3121	5.2178	5.5028	4.6727	4.7248	3.6929	2.2128	5.359	4.0049	6.507	2.7435	4.6815	5.6033	4.339	3.5633	5.1706	2.187	4.2632	5.5438	2.833	5.5517	3.9536	5.4469	4.6794	5.4471	4.3802	6.2042	3.6804	2.6626	4.2975	3.3096	4.652	5.2923	3.5469	3.1341	4.210395545	4.095823261	3.922786268	4.562725752	4.563568534	4.470308285	5.008221382	2.282046641	4.930076847	4.500208034	7.7582	6.8435	6.7572	8.4575
225646_at	7.0776	8.1142	7.484	8.8471	7.4805	7.7291	6.8019	6.5529	7.4635	7.5738	6.3137	7.8214	6.9032	7.4209	7.6934	7.7333	7.2411	8.7532	9.5443	7.2535	7.5407	7.0441	6.5469	6.6841	6.9363	8.0903	7.9655	7.2669	7.0378	6.6724	7.9376	7.731	6.3854	7.5607	7.9117	7.958384507	6.678932749	8.611743949	8.17138798	8.378068754	7.6850585	8.315208997	8.093375331	6.667559637	8.452265221	9.0789	8.0539	10.15	11.007
231766_s_at	5.9374	6.1885	8.0537	2.9717	5.2413	6.0135	4.7149	6.4174	5.4309	2.7357	5.9965	6.5798	5.3608	4.7396	4.375	5.8775	4.3648	3.3837	6.7854	4.7807	6.0164	5.3504	4.9584	5.7495	3.7017	4.5475	5.1929	5.6823	3.112	5.1206	3.4436	3.365	6.6613	6.194	4.531	6.87921823	4.645268774	6.76592989	3.602412535	7.821343442	4.420402062	3.036906674	3.801642243	6.315294481	4.303861897	9.4293	8.8971	8.4681	8.9794
202583_s_at	10.629	9.9912	9.1141	8.3334	9.2833	10.044	6.8352	9.7989	10.297	8.1616	10.204	10.2	9.7619	9.5893	9.2556	9.6096	8.5025	8.6266	9.211	10.201	9.6419	10.023	9.4902	10.261	9.6689	9.2351	9.4539	10.126	10.567	9.6997	9.7254	9.7058	10.161	9.5578	9.585	9.560608261	9.296630641	9.401919495	9.038703999	6.817396123	9.789943019	8.086861756	9.273074549	9.607053247	9.377959673	7.6827	7.8963	8.3892	8.1495
211889_x_at	6.6335	7.9563	7.7179	6.9824	9.3161	7.5482	5.0653	8.3845	9.663	9.8655	7.3342	6.8121	9.1008	8.7139	8.6735	8.5662	7.3463	7.5844	10.84	9.4446	8.5861	9.2344	8.652	8.2012	7.9652	7.8331	9.159	9.0286	7.3051	8.7746	10.122	8.8181	8.3824	9.2246	8.6409	9.566209745	8.467632964	9.689665215	7.948646268	6.078779339	9.457744115	6.760848466	9.06722726	9.269672271	8.198577946	3.4901	6.3687	3.4877	3.5709
221868_at	8	5.3686	6.2311	6.6716	7.3436	6.9615	7.4303	7.0913	7.0919	7.9058	7.1491	7.9515	7.0811	7.1462	7.5978	7.3359	7.3876	5.2151	3.671	6.881	6.714	7.1761	7.4116	7.1631	7.4193	5.9582	5.798	6.585	7.5922	6.9484	5.341	6.7609	7.2065	6.6282	4.7687	5.940570666	6.727822525	4.946806574	5.668737608	7.312092489	6.351012831	4.846009494	5.214415883	5.643534455	5.265020891	3.8393	3.6702	4.7424	4.3913
212472_at	4.1831	5.2873	4.1792	4.1786	4.5629	4.1853	4.1866	4.1824	4.1816	4.3907	4.1804	3.8753	4.1686	4.175	4.2045	3.9177	4.1761	4.9982	6.9261	3.8795	4.1656	4.1241	4.8807	4.176	4.1065	4.1661	4.1719	4.1662	3.9651	4.1789	4.1824	4.1692	4.1733	4.174	4.9936	4.747011164	4.743946136	4.691413434	4.737048788	5.811869609	4.382172795	4.930984706	5.302731784	4.930127687	4.871348447	8.6178	7.4091	5.9895	6.524
224604_at	12.495	12.077	12.03	11.42	12.08	11.906	10.816	12.331	12.454	12.042	12.322	12.55	12.254	11.937	12.215	12.64	11.241	11.127	10.736	12.14	12.065	12.008	11.846	12.432	12.535	11.51	11.554	11.876	12.517	11.799	11.98	12.243	12.499	12.248	11.591	12.37939044	12.78911407	12.33303011	11.89321156	12.01582047	12.18026264	11.96336909	12.05139256	12.52598116	12.17271275	10.051	10.412	11.514	10.91
209894_at	11.58	12.097	11.797	9.6056	11.335	10.415	12.214	11.913	10.891	10.361	10.849	10.961	11.288	10.614	10.98	11.961	11.345	8.5748	9.3158	11.14	11.375	11.698	11.069	11.499	11.025	10.966	10.44	10.6	11.076	11.528	11.805	11.257	10.779	11.801	8.8904	11.30783349	11.55662894	12.14870001	10.55673861	12.63131276	10.24653524	10.0148924	11.39824347	12.15860662	10.54444537	6.7339	9.4331	7.1199	8.5071
204136_at	6.0159	6.1512	5.9778	4.1907	5.4578	6.1878	5.6035	5.4131	6.1213	5.924	7.1124	7.291	6.2753	6.4215	6.7396	6.1251	6.402	5.2457	5.8494	6.4238	6.2509	6.233	5.9096	6.6167	5.5224	5.5675	6.7686	6.6955	6.366	6.4375	5.9041	5.3979	6.2842	6.3586	5.5125	5.86701624	5.939205154	6.099742111	6.060501942	4.675439803	6.634755803	5.301146257	6.325775973	6.349555851	5.583760976	8.4354	7.6717	6.9037	6.8906
217762_s_at	8.7549	9.743	8.8188	8.2976	8.501	8.7319	9.0533	8.1142	9.0397	10.075	9.6593	8.7911	9.0513	8.2732	8.7318	8.0158	8.7402	8.6037	11.097	8.326	8.1374	8.2788	8.5215	8.7488	7.7652	8.0891	10.493	9.4183	8.7649	8.83	9.1291	8.3926	8.416	8.2816	9.1152	7.642482597	8.025391777	8.506881368	8.050622772	8.006014651	9.371499923	9.045739016	8.673226396	8.382212331	8.781599755	11.12	10.131	10.525	10.329
214088_s_at	10.049	9.256	9.3208	7.8628	9.349	9.2234	7.2422	9.7482	10.156	10.446	9.6126	9.5036	10.255	9.3751	9.5034	9.5797	8.4492	8.4841	8.4517	10.597	9.2512	9.3771	9.6224	8.9748	9.9746	8.9073	9.2028	9.0198	9.4871	9.6137	9.5781	9.4393	9.4895	9.4569	8.6689	10.24317621	9.682074421	9.582838116	8.579328076	8.019752185	10.03071727	7.752016686	9.582454336	10.58700947	8.748150561	5.1361	7.1498	6.5132	7.2553
203038_at	8.3513	9.2349	9.1593	8.1797	8.7288	8.9497	9.5038	9.0876	8.6478	8.1618	8.4423	8.5541	8.7331	9.1833	8.429	8.7358	9.1167	8.9773	8.9738	8.8848	9.0994	8.7155	9.5121	9.0404	8.8516	9.116	8.9648	8.3808	8.6415	9.0106	8.8893	9.0261	9.0514	9.2713	9.0383	7.855565097	8.590335267	8.975945966	8.280365491	9.626942104	8.295291265	8.202513294	8.424456452	8.749689824	8.312596242	10.996	10.659	10.25	9.7859
218929_at	8.1305	8.4654	8.3146	8.1439	8.7124	8.1608	6.954	8.7605	9.9956	8.5772	8.0345	7.3967	9.0027	8.7141	8.4929	8.8571	7.5479	8.5364	7.9459	9.5686	7.8758	8.0789	8.2531	8.3819	8.4916	8.4947	8.3921	8.2139	8.6854	9.0145	9.0394	9.0658	8.7164	8.3874	8.5314	8.961264538	9.035549696	9.086174086	8.922451937	7.378852565	9.191589622	8.453589166	8.547162827	10.27156061	9.048994407	6.3723	7.2046	5.966	7.1615
202238_s_at	4.9609	6.4665	5.6686	7.0034	4.305	6.5622	10.998	5.1325	5.156	5.3373	5.316	6.7108	3.0221	6.3136	4.6531	5.7898	8.6016	7.7778	9.5931	5.3054	5.1166	7.4685	7.47	5.552	5.5436	6.2792	6.4193	4.2064	4.2438	6.3595	7.0775	6.8275	5.9994	4.8954	8.1533	4.327906289	2.90628733	7.775159601	6.392508519	6.918736457	4.192645572	7.34674938	6.74478276	7.853598554	7.219169841	10.544	10.496	9.3846	9.1626
240509_s_at	4.9179	5.4832	7.102	2.9395	5.3864	4.1937	5.3546	6.7717	5.6183	4.1406	3.7527	4.7306	5.3059	2.6897	4.468	3.3113	3.0625	2.5941	2.9065	2.8446	4.7542	2.5508	4.7405	5.6285	5.7831	5.787	4.6281	4.1889	4.2675	3.1761	3.6491	3.2198	6.3389	5.2792	2.5088	4.827819433	6.021033646	5.374079634	2.578089496	5.248280025	4.122419561	2.585219005	3.084716262	5.8840925	2.885036292	2.4904	2.6243	2.4806	2.7425
233974_s_at	7.5773	7.5128	7.0609	6.2441	7.5334	7.3319	5.8278	7.4982	7.7444	8.1274	8.0063	7.499	8.3967	7.7659	7.6792	8.4329	6.3602	6.5538	6.9198	7.7078	7.244	8.1026	7.2237	7.5194	7.5244	6.69	6.9434	7.5429	7.7565	7.8447	7.536	7.495	7.8118	7.6318	7.1227	7.47724878	7.373159849	7.472205916	7.098221797	6.040518318	7.344196961	6.466979521	8.115954032	8.667314173	7.088427976	5.3387	6.08	6.0308	6.3278
213457_at	6.1397	7.7295	6.129	7.4317	6.4297	6.3426	6.6187	5.1539	3.9949	6.0455	6.8778	5.0814	6.314	6.268	5.7968	4.9625	5.5233	7.8242	7.8118	4.6993	5.3027	5.1673	5.5019	5.2634	5.965	7.2026	7.6983	6.3607	3.6955	2.8484	5.784	6.5949	5.3719	5.6528	7.1982	4.784903723	3.82924552	5.910326132	6.261990105	4.660987601	5.346193165	5.465595537	5.847442578	3.095847602	6.109989044	6.8325	8.8404	8.2629	8.3931
233720_at	4.5445	3.4471	6.2151	2.894	4.9366	3.3969	4.7835	6.1252	5.6339	5.9776	3.2128	4.0408	6.5074	5.0032	5.0553	6.8108	3.6945	2.8854	2.9289	5.5967	6.8378	5.2311	7.3988	5.4039	6.8213	5.4288	4.8695	5.0568	5.9082	2.9029	5.3237	5.4985	5.8743	6.7557	3.7186	5.926183879	6.32142614	5.126273058	5.424242264	6.49463961	5.815870842	4.24904551	2.930534222	5.129030421	4.875990206	2.7085	4.767	2.6793	2.7977
204114_at	5.3451	6.3349	6.3919	4.0826	5.5781	5.3452	6.5952	6.4321	6.4915	5.0753	5.3122	6.5717	5.3647	4.5768	5.7299	4.6931	5.6861	4.5564	5.0803	4.9803	5.7525	5.1431	5.3951	5.6132	5.3637	5.5233	5.3307	4.7789	5.3413	4.322	4.6932	5.6053	5.4828	6.1627	5.332	4.594420694	6.793090055	6.43066692	4.376315108	8.094261418	4.284321	5.641835147	4.936003518	5.631444576	4.929014967	8.8845	8.9509	7.9308	8.2287
223482_at	7.9087	7.5603	7.484	7.0494	8.3263	7.6461	7.7502	8.0571	8.3002	8.6459	7.7426	7.8917	7.937	7.4156	7.8368	7.6181	7.7765	6.6376	6.7695	7.7659	7.7678	8.0731	7.6724	7.7797	7.4805	6.6236	6.7329	7.1632	7.9301	7.1931	7.6851	7.2391	7.5479	7.7981	6.4927	8.205435514	7.906812244	7.217346535	7.099787395	7.431790923	7.782966499	6.923381178	7.837370389	7.768600957	7.094824044	7.4495	6.3902	5.7759	6.0498
238164_at	6.7978	6.9417	6.1776	5.5813	8.0216	6.9273	2.7334	7.3696	8.2368	7.2823	7.5516	7.2093	7.3399	7.2175	7.3001	7.0897	5.8575	6.6527	6.5613	7.8057	6.7503	8.2078	7.0144	7.0676	7.9845	6.8221	6.3703	7.6644	8.174	7.5508	8.1615	7.4332	8.4912	7.3614	7.6568	7.390806647	7.23648452	7.928889141	6.919857148	3.035107926	7.624908742	5.993374002	7.93770258	8.601576343	7.492402541	3.0926	4.245	3.106	5.1689
230748_at	9.6342	9.4573	9.0001	7.159	9.1761	9.3269	5.9415	8.748	9.5139	8.744	9.5209	9.6511	8.1804	9.1481	9.1077	9.2166	7.7331	7.4058	8.7226	9.2644	9.5786	8.6464	8.4466	9.138	8.97	7.9033	9.1039	9.7523	9.6699	9.4517	8.65	8.4517	9.3678	9.6012	8.5508	8.828268936	8.381976997	8.412905168	8.04205918	3.963656208	9.284053085	7.961540271	7.874077594	8.235032665	8.517883413	4.7945	7.4751	7.2855	3.821
207172_s_at	5.1259	5.5913	5.7051	6.0417	4.1102	4.7761	5.1326	4.6523	5.3808	3.8528	4.3488	5.5611	4.0739	3.8564	4.0814	4.7539	4.7476	6.2574	5.5093	4.0768	5.9249	4.0737	5.7704	3.6204	4.3526	5.8426	4.0402	4.0896	2.956	3.7174	4.3415	4.8627	5.0036	4.256	6.1091	4.254136397	5.143609001	4.349960346	5.4281334	5.800592345	4.220287837	5.6514778	3.785898133	3.967856819	5.453124321	7.7647	7.95	8.901	8.1993
220617_s_at	6.899	6.7553	6.6864	6.7805	6.2857	6.496	7.6578	7.0619	5.8919	5.9391	6.7292	7.2536	6.6679	6.3357	6.2354	6.6309	7.1316	6.549	6.1186	5.9336	6.2152	7.0012	6.4622	5.966	6.2367	6.9241	5.4511	5.529	5.952	6.4107	6.5445	6.7306	6.7482	6.7195	6.9522	6.789866468	6.846530716	7.152890242	7.171364264	7.569859809	6.371649561	6.980357971	6.776818347	7.014382286	7.090564276	8.5776	8.4553	8.3443	7.485
203936_s_at	4.0176	4.3894	3.1737	10.498	3.6449	4.3532	2.1066	3.86	3.0682	4.8396	3.6604	4.5984	3.3027	6.8752	4.705	4.7348	8.244	11.051	7.3503	6.9866	3.6097	3.9192	4.5851	3.5407	2.3231	9.2899	5.0623	4.3376	3.9521	3.6146	4.6742	8.7294	3.9226	3.54	9.6144	5.532829548	4.255115361	3.557342189	9.875280816	3.56444588	3.882282004	10.05592891	9.117718745	3.639527375	9.225154135	10.088	9.2619	8.7302	8.4494
225618_at	9.6757	8.5974	8.4558	8.1556	9.0259	8.9399	6.2969	9.0481	9.6983	9.2607	9.5108	9.7142	9.4808	9.0507	9.7109	10.015	8.3856	8.2542	7.8093	9.0722	8.8598	9.273	8.3146	9.4052	8.9738	8.1338	8.3384	9.1011	9.5781	9.5513	8.8592	8.7961	9.4107	9.2941	8.657	9.53407346	9.54907738	8.959542148	8.890827692	7.350725706	8.796527593	8.36077657	9.168377349	9.573775161	8.527527833	6.7607	7.723	7.4351	7.2927
203973_s_at	9.2987	10.822	9.7686	8.6007	10.359	9.8909	10.897	9.7469	9.8057	11.926	10.18	10.075	10.835	10.432	10.875	10.391	10.844	10.441	12.084	9.9897	10.036	10.795	11.559	10.8	10.038	9.3076	10.703	9.9889	9.4555	9.4555	9.8235	9.963	9.8426	9.6658	10.22	10.06150499	9.894568261	10.5725674	9.62454747	10.93821039	10.35249316	9.477754728	9.992764076	11.92290945	10.30975025	11.536	11.497	12.036	11.266
220088_at	3.5599	5.8856	3.2304	3.716	3.393	3.5131	3.5871	3.8198	3.1383	3.6819	3.0409	3.5026	3.8452	3.801	5.1909	4.2081	5.056	4.1968	5.3907	3.1347	2.7366	3.7891	4.4298	3.2125	3.4763	2.7935	3.6896	2.8899	3.3545	3.0886	2.9337	3.5404	2.8341	3.0737	4.2355	2.920870852	2.824155372	4.750965252	4.135973356	4.507865847	3.355200308	3.957226805	3.593528137	4.343587278	4.124768915	6.2893	7.192	4.5491	5.3045
209800_at	9.9335	13.806	9.1175	8.3429	7.0549	11.666	6.2912	7.5013	7.8036	9.8439	14.079	11.355	9.5317	9.6205	7.9524	6.57	9.3607	8.8448	14.046	8.484	9.4258	8.3276	7.8112	9.7902	8.1283	6.9644	13.943	11.951	7.7795	8.715	10.125	7.4398	9.1388	8.3983	12.127	8.095693	8.067587071	11.48730137	9.260513921	2.813637049	9.600587034	9.450224065	9.532082115	9.81905598	11.57381304	14.096	11.758	13.287	15.202
200755_s_at	6.8776	7.2315	7.8715	7.1464	7.2083	7.2353	7.8519	7.7997	7.5408	7.4347	6.2257	6.2185	7.0755	6.6038	6.5826	6.565	6.4692	6.2261	8.8251	5.9443	7.7086	7.3755	7.9356	6.6214	6.9754	7.6151	7.079	6.5886	6.2806	6.8849	6.9079	6.3039	7.2073	6.5712	6.5491	7.035894926	6.958215478	7.567773459	6.453430797	8.554255347	6.42293962	7.031374429	6.621241509	6.52178976	7.216135948	8.8575	9.1694	8.3383	9.0866
232074_at	10.723	9.9909	9.4937	8.8823	10.813	9.8756	3.0003	10.369	11.009	11.869	10.522	10.594	10.856	10.645	10.938	10.859	7.8686	8.2415	9.8279	10.303	9.7498	10.537	9.5801	9.6453	9.9751	8.2263	9.7572	10.287	10.395	10.081	10.02	9.8582	10.36	9.9154	9.2488	11.10631161	10.443131	10.35490496	9.930843232	3.750881728	10.73522061	8.836569222	10.74241623	11.08773301	9.486706465	2.8582	6.2718	5.934	6.437
213139_at	9.1044	9.7103	9.5058	7.6336	9.1556	9.2562	8.5203	9.1083	9.5827	8.7844	9.0045	9.6474	7.8772	8.6929	8.8748	9.0596	8.6661	7.4643	9.4252	8.493	9.2458	8.8657	9.4061	9.2902	8.3579	8.1845	9.2487	8.4934	8.4456	8.6513	8.5606	8.4841	8.7222	9.2108	8.0493	9.051455758	9.075636912	9.639136291	8.172148029	9.230454322	9.283570184	7.798865674	8.469756379	8.999336692	8.533168544	13.004	9.622	10.51	11.594
223551_at	7.7664	6.5934	7.5607	5.353	7.9022	7.0782	4.5209	8.3842	8.4455	7.1026	6.5537	7.3825	6.604	7.1992	7.139	8.3208	6.3311	5.4219	5.3774	9.1438	7.7866	8.1599	7.8593	7.7548	7.8927	7.2862	5.867	6.7349	8.639	8.2412	7.472	7.0856	7.9576	8.3235	6.2559	7.705582331	7.714184827	8.276888916	7.191005078	4.216561232	7.181907373	5.387723986	6.860083915	7.633608352	6.735728957	5.965	5.1437	5.4833	3.3382
206581_at	3.2648	3.6096	2.7427	2.631	2.7603	3.8961	2.7107	2.7157	2.9405	3.4036	3.7413	3.7866	2.8298	4.0866	2.8409	2.6479	2.7109	2.5688	4.1167	3.0366	3.0388	2.5281	2.7346	4.2524	3.1672	2.5025	4.1577	3.7836	3.8069	2.6274	2.6085	2.5564	2.7586	3.7623	3.0512	3.180214349	3.430849116	4.805062836	2.548389906	2.626167978	4.290971167	2.718012982	2.831317389	3.680794973	2.741649884	6.0689	5.3054	4.9006	6.2929
221752_at	6.1628	6.1925	6.7619	6.6969	6.35	3.8744	7.1692	5.7894	5.999	4.8375	4.5177	5.8388	6.2888	6.5212	6.1773	6.0872	5.4915	6.4087	6.9211	5.8777	5.8764	6.857	5.8466	5.9682	5.5627	5.9723	5.6874	5.7012	5.6505	6.35	6.1605	6.3131	5.52	5.9738	6.0207	6.465112459	6.295979598	7.010531311	6.696819812	5.634991389	6.185041723	6.590329279	6.574036139	6.387686471	6.451852408	7.5783	7.3924	7.3601	7.3339
205353_s_at	11.27	10.582	11.161	9.7062	10.596	11.324	10.861	10.769	11.021	11.206	11.397	11.948	11.235	10.879	11.384	10.731	11.218	9.9152	9.7266	10.688	10.917	10.976	10.891	11.247	11.054	10.176	10.648	10.834	11.249	11.12	10.784	10.505	10.954	10.972	10.033	10.32770649	11.19452615	10.43982468	9.916160282	10.84037245	10.79662033	10.23108891	10.88982475	10.95713659	10.15655876	9.218	8.8306	10.007	9.4001
207011_s_at	6.6879	6.7302	6.6814	5.3857	7.3017	6.8133	5.435	6.6846	6.6834	6.6521	7.0683	6.7163	6.6613	6.6759	7.2762	6.414	6.6769	5.8976	5.7594	6.0502	6.3311	6.6477	6.9378	6.3891	5.4539	5.413	6.3109	6.4435	6.3382	6.1641	5.5722	6.3539	6.6525	6.4523	5.6331	6.587503285	6.782314991	6.16206907	5.825224425	5.664712891	6.914986327	5.666795828	6.249510123	6.31932327	5.909281775	8.4446	7.7349	8.0206	8.6623
206453_s_at	9.782	9.7656	10.028	9.4395	10.326	9.7535	10.447	10.296	10.497	10.719	9.6186	10.369	11.068	10.872	10.613	10.91	10.645	9.0245	9.6005	10.726	10.325	11.49	11.305	9.9381	10.517	9.8633	9.5929	9.8016	10.259	10.618	10.437	10.144	10.709	10.367	9.2679	10.00770177	11.10649744	10.106877	9.514564351	11.18104175	10.46047186	9.477029574	10.44824085	10.65401967	10.11700427	7.5927	8.3923	8.516	6.7864
201954_at	7.3119	9.1303	7.7927	9.9254	8.1471	7.9665	8.7211	8.1381	7.8965	8.7202	7.8778	8.0219	7.9634	8.8178	8.5138	8.2018	8.9653	10.663	10.438	8.9644	8.0812	8.3009	8.2725	7.72	7.8782	9.8127	8.8475	8.0594	7.9486	7.9276	8.4331	9.6219	7.8905	8.208	10.12	8.108990887	7.827266327	8.793256318	10.37593793	8.697323912	8.391414593	10.41846064	9.67261461	8.188717035	9.86100871	12.158	9.8788	9.638	10.312
244022_at	3.244	3.9616	3.5087	5.0996	3.4764	3.5211	3.9751	4.6494	3.2837	3.4567	3.2144	2.726	3.1213	3.2003	2.7765	2.7864	4.2412	3.4786	5.173	3.3797	4.8629	3.1058	6.1567	3.6418	4.3005	4.3522	3.7416	2.5551	3.2547	2.7645	2.8052	3.5168	3.5498	3.1398	3.6097	3.501086176	3.382111121	4.292113344	3.797274906	4.15807832	3.437542531	3.642247693	3.738010016	3.096585346	3.526779965	5.706	5.6084	5.5636	6.1041
240892_at	4.7109	3.2373	3.8179	4.4103	3.5578	3.3714	3.4315	4.3774	4.0417	3.2128	4.3114	3.7047	4.4401	4.0849	3.8775	3.2353	3.1741	5.08	4.3302	4.3917	4.114	4.8148	5.022	3.5671	4.7688	4.8541	4.5855	5.3659	4.3009	4.3402	4.336	4.6383	6.1922	4.3004	4.743	6.218278998	4.014907202	4.34976737	4.629816619	4.122904388	4.89532707	5.907103594	4.462029781	4.735236138	5.25010635	3.3805	3.1717	3.8846	3.1845
242108_at	8.7441	8.0629	7.3769	8.7624	8.4063	7.9711	8.4266	8.3961	8.401	8.9776	7.9818	7.2119	7.2791	7.7536	7.6043	8.6156	7.353	7.9415	6.5893	8.532	7.2674	7.5241	6.9687	7.686	8.1925	7.8318	7.6123	7.7039	8.2935	7.6416	7.9956	8.374	8.4911	8.3941	8.2212	9.522337528	9.176671987	8.431378215	9.003757443	8.114113809	8.981312183	8.783612925	8.839742214	8.51106745	8.79949426	5.8868	5.7984	6.274	5.8697
217419_x_at	3.9197	4.9242	4.2636	5.3527	4.4845	4.7294	4.2953	4.3471	5.0868	5.861	5.2016	4.6496	5.1224	4.9958	5.1495	4.117	4.0081	4.3343	5.2749	4.0541	5.2788	5.3883	5.6844	4.3343	3.7228	4.0601	5.1166	4.069	4.8056	5.3095	5.2651	4.0767	4.4384	4.8194	4.7157	4.462915554	5.242286206	5.903708431	4.57701138	5.094247793	5.152993011	4.56351173	5.972035026	5.122531488	4.472316102	7.3562	6.3846	6.0725	5.5316
219932_at	6.0705	4.1178	5.7459	3.2046	5.2139	5.7429	2.5141	4.2464	5.4963	2.655	5.2986	5.9325	5.9911	5.5572	5.1991	5.6454	5.3998	5.3133	2.3132	6.5324	5.8506	5.208	5.3484	3.3544	4.783	5.5927	2.4127	5.268	4.4021	5.568	5.3498	5.4904	5.1065	3.6298	5.5459	5.240676156	3.118020985	2.240622774	5.922477312	2.338908617	6.122816505	4.725765347	3.297806423	2.704106692	5.995929884	2.2161	2.2397	2.49	2.2626
235971_at	5.6748	3.9727	3.9191	4.0881	3.8928	4.3628	3.1084	4.2607	3.9817	3.3741	3.4713	4.5773	4.546	4.7617	5.0632	5.026	3.3597	3.8954	4.2556	4.0922	3.7926	4.8693	3.755	5.3873	4.0017	3.6706	3.6166	3.1149	4.4222	4.0223	4.3377	3.4257	5.8025	4.5628	3.9575	3.124754631	4.179748824	3.207659509	4.349371281	3.500856698	4.707268933	2.640272501	3.477008357	3.068204845	2.645895487	2.6247	3.1026	3.1454	3.1185
209679_s_at	10.065	10.067	9.8892	8.6476	10.783	9.653	6.4805	10.295	10.872	11.011	9.8231	9.7733	10.518	10.53	10.136	10.952	8.8456	8.3572	9.2899	10.245	10.074	10.571	9.7065	9.8698	10.079	8.9861	9.8274	10.02	10.786	10.197	10.237	9.9438	10.49	10.424	9.306	10.65764449	10.22541311	10.02503886	9.433166575	6.530949679	10.4993793	8.742514804	10.68439754	11.09229329	9.508387172	7.3862	7.6983	8.5424	8.4134
205166_at	4.4059	2.4462	2.9273	2.5815	6.0555	2.8046	2.5773	3.8017	5.0122	7.4511	2.5	3.827	3.2091	3.5514	5.7988	5.1238	2.9318	2.4613	4.1849	4.8037	4.8821	4.9132	3.3008	2.5436	4.7504	3.6137	3.6285	5.9282	5.2074	4.4984	3.0142	2.8973	4.5143	5.3597	2.4371	6.684283663	5.758352441	6.604305585	3.967070515	3.203132179	6.488934459	2.980176144	3.700064535	5.55205155	3.206837865	2.564	2.462	2.414	2.4924
205773_at	7.0352	6.1825	6.3345	5.0738	6.6512	6.3322	6.6362	7.0837	6.5405	6.4239	7.1393	6.7824	6.5241	5.8127	7.0823	6.6415	6.8059	4.8002	5.555	6.3545	6.8834	6.9064	5.6012	6.3739	6.9975	4.7076	5.7565	6.7767	6.9584	6.2115	6.1577	5.9547	6.6309	6.407	4.6978	6.768764429	7.327780687	7.343957727	6.177584866	6.38317433	7.104725854	5.318406696	5.414872666	6.655866709	6.632118491	4.0436	5.0971	5.7876	4.176
202600_s_at	9.9822	10.52	9.9091	10.04	9.3403	9.9768	10.547	10.309	9.2401	9.6251	9.6482	7.2601	8.86	9.4282	9.2472	9.1652	9.6196	10.411	10.994	9.8165	9.5357	9.5337	9.6223	10.131	9.6074	10.093	10.912	9.1866	8.9768	9.6733	9.9167	10.016	9.1919	9.3655	10.448	8.556612945	10.32045562	10.57973664	9.943913655	10.25749865	9.393044669	10.07030507	9.614911943	9.307771952	9.697775786	11.02	11.176	11.265	11.949
227542_at	10.344	9.3814	9.8523	7.398	9.1857	9.3519	9.2954	9.7398	9.6335	8.7861	10.156	9.8062	9.9081	9.2444	9.0957	9.7405	8.9222	7.855	7.8936	9.5316	9.464	9.448	9.0287	9.4386	9.92	8.6208	9.2754	9.1707	9.6934	9.2998	9.4947	9.214	9.7043	9.5702	8.231	9.13420383	9.604634089	9.696860426	8.708181917	9.210701688	9.226465982	8.007374039	8.848544347	9.817280955	9.100150825	7.5682	7.9685	8.4756	7.4722
227846_at	4.6728	2.9141	3.7339	4.2118	2.7904	2.9888	3.3294	3.2583	3.591	2.7897	2.8245	3.6359	3.2059	3.6637	3.3545	3.5612	4.1409	5.5211	5.1604	4.2508	3.0637	2.8049	3.8841	2.3703	3.597	4.1285	3.7062	3.6134	3.5126	2.8874	3.1685	5.1309	3.0996	4.1046	5.6726	4.003724821	3.603708514	4.216062321	4.785474724	5.172016656	3.445874816	5.468363413	3.924467741	4.45744533	4.851026874	7.5434	5.8843	6.6407	5.5899
226609_at	4.651	5.0359	5.8232	4.5829	5.1943	5.5311	5.4616	4.8144	5.7203	3.8042	5.0442	5.3992	5.4527	5.2235	5.7206	5.6683	4.9874	5.0517	6.2956	4.9174	5.9844	5.4648	5.7661	5.2949	5.6517	5.2319	6.204	5.3395	5.2995	3.9375	5.2875	5.1599	5.0752	5.3941	5.9222	5.872170183	5.613113146	6.17756845	5.529929186	5.898951944	5.431991675	5.829757888	3.994762435	5.122940737	5.406655101	8.8529	7.1415	7.4304	8.9273
222546_s_at	6.6695	5.2347	6.3023	4.364	6.6085	6.6728	2.4131	6.3934	7.0995	7.4092	6.1237	5.3818	5.5764	5.8258	4.6956	6.6462	3.3461	2.9257	3.7663	5.3232	5.9272	5.5291	5.6055	5.4472	5.4905	3.3831	4.9226	6.1576	4.749	4.4924	4.9523	4.4022	5.7818	5.2694	3.6214	6.586911489	4.577459235	5.793605811	4.655441586	2.367726916	5.480823133	3.194545913	5.306779054	6.276891681	5.096200044	2.8383	4.3746	2.9141	3.7738
213134_x_at	8.7019	9.1632	8.6502	8.452	7.9615	8.9527	7.622	8.2501	8.5607	7.9466	9.3618	9.288	9.1639	8.7283	8.6686	8.5912	8.1777	8.9305	9.9055	8.3178	8.6289	7.9212	8.5635	8.9874	8.4852	9.0065	9.4082	9.7195	8.2534	8.3114	9.0355	8.4394	8.9483	8.6391	8.9431	8.420133226	8.132620964	9.36270669	8.935648287	8.399053607	8.753443149	8.488274597	8.362002253	8.140355027	8.779190144	9.9012	10.295	10.02	10.682
225728_at	9.0986	8.2825	9.9556	8.206	9.8119	8.5705	10.089	10.386	10.147	10.045	8.395	9.1478	10.643	9.5142	10.137	10.824	9.523	8.8291	6.4026	9.6513	10.52	9.3643	11.252	9.6452	10.996	10.573	8.9657	9.4001	9.555	9.2753	9.7126	9.842	10.605	10.983	8.4451	10.86294493	10.68687667	9.991790804	9.551522642	11.25237337	10.39268389	9.079002092	9.18872926	10.63815093	8.882291096	6.0531	8.3472	6.3492	5.2409
223611_s_at	10.499	9.6835	9.2445	9.2082	10.584	10.502	8.7028	10.455	10.927	10.685	9.5882	9.8346	10.025	9.9636	10.071	11.007	9.8885	9.0541	8.5002	11.212	9.2478	10.212	9.6463	10.46	10.801	9.6358	8.9652	10.029	10.681	10.952	10.693	10.65	10.283	10.478	9.2786	10.65051097	10.58466673	10.70242048	9.736857958	9.15979344	10.14082029	8.924212945	10.80147699	10.95581467	9.674688489	7.191	8.9823	8.9626	7.4149
1554079_at	4.103	5.4745	5.7213	4.0666	5.0649	3.8835	4.435	3.8996	3.8695	4.7345	4.7081	3.6427	4.4874	5.4676	5.3949	4.0154	5.5363	4.4032	5.9256	3.9569	5.4641	4.3857	5.4612	4.2812	2.4187	4.0056	6.2758	3.8049	4.4378	2.6078	4.4571	5.0684	5.1532	4.5468	5.1702	4.350080606	4.142947302	4.909580707	4.886955242	5.324742617	4.680387173	2.940573544	4.902207757	3.618901156	5.244808967	6.3784	5.9674	6.5058	8.2537
1557283_a_at	3.7353	3.0652	3.1346	4.6598	5.448	3.167	3.2177	4.7096	4.0671	5.8433	3.3225	3.3212	3.75	4.7903	5.4316	3.8784	5.3903	4.8687	3.0256	5.6231	4.2985	5.7773	4.1023	4.8366	5.4651	5.4009	3.0734	3.0761	4.9792	6.083	5.6541	6.1551	4.0365	4.7052	4.0222	5.105179107	5.82819174	4.898317838	5.44840048	3.133612656	4.250534138	4.30403026	6.270099016	3.434593771	5.194906376	2.9321	2.5611	3.0707	2.4744
231711_at	5.0345	3.9418	5.4331	2.5679	5.5042	5.8808	2.4803	3.1992	2.447	2.8496	3.9713	2.7606	3.238	4.1991	4.5775	4.5572	2.4251	2.4252	5.0812	4.5755	2.6906	3.7555	2.6439	4.4682	5.7768	2.435	2.5463	6.6881	5.9486	4.2999	3.5975	3.5387	4.8122	4.119	2.6445	3.384902511	2.955083525	2.979518732	2.408267009	2.409315732	6.292621383	2.430740385	2.530492831	4.504591478	3.910664347	2.4016	2.4137	2.4127	2.4373
227878_s_at	8.5471	8.4786	8.6136	7.8733	8.9179	8.2177	7.6417	8.9903	8.9622	9.2834	8.6362	8.7562	9.0262	8.5164	9.169	8.982	8.1249	7.4227	7.1771	8.212	9.0006	8.7599	8.8668	8.2754	8.5397	8.0578	7.4625	7.9963	8.6051	7.9531	8.0482	7.718	8.2783	8.3136	7.5089	8.425451648	8.399686599	7.77291591	7.815639	7.955444157	8.302009173	7.569894934	7.939467096	8.614603254	7.966887736	6.9002	7.1719	6.722	6.8782
1566766_a_at	6.7453	5.956	5.5481	3.7967	6.7189	6.499	4.8726	6.7469	6.0422	4.1455	6.595	6.3208	6.8365	6.0672	5.9075	6.7196	5.5336	4.4352	4.3714	6.0691	5.8868	6.7566	5.8014	6.0192	6.1953	5.1359	5.3498	6.6435	6.7563	6.4545	6.4832	5.928	7.357	6.3916	5.2357	5.789044069	4.42551671	4.152911076	3.858477213	3.262390455	6.207050932	3.005193294	5.011137366	5.838212088	4.561805006	2.603	5.9626	2.7218	2.8815
211756_at	3.0277	3.394	3.558	2.6192	3.0812	3.2578	3.139	4.6705	3.5693	3.1279	2.9305	2.8135	4.1248	3.8216	3.1172	3.1038	4.5273	2.8373	4.4301	4.0441	3.7934	3.4258	3.4973	3.3773	3.4643	3.772	5.4337	3.6124	3.4064	4.204	5.5236	3.4077	3.4576	4.4721	2.9844	2.662205451	4.296687452	3.47396068	2.520272883	7.010164597	3.419116308	2.920471236	3.490410437	6.412434158	2.628239711	12.444	8.7129	6.1854	11.452
241769_at	6.9984	7.8614	7.3941	7.5994	7.2738	7.2294	8.4558	7.2854	6.5641	7.8285	7.1079	6.3639	7.571	7.3322	7.6494	6.6345	7.5544	7.8182	7.7346	7.2396	7.2455	7.1068	7.1646	7.5649	7.0488	7.2685	7.5415	6.5893	6.9702	7.0658	7.3139	7.4224	7.0879	7.1227	7.1714	6.465252285	7.293420215	7.025021939	7.383526178	7.74116264	7.203526933	7.694374544	7.212276293	7.470481528	7.598319348	9.4848	9.7681	8.5254	9.1501
208609_s_at	6.6909	7.8443	6.9858	3.417	7.0597	4.0317	8.4084	7.1169	5.7699	7.4858	6.6854	7.876	7.7501	7.3472	5.9562	7.472	7.3698	3.9325	4.7808	6.9124	7.2446	7.8283	7.375	6.862	5.3605	5.79	4.9593	4.2736	6.0144	7.0564	6.9146	6.2577	5.1837	7.3373	3.6871	7.120275318	7.146721223	6.928510173	4.918425742	9.875064012	5.201916491	4.413510411	8.68139591	9.249908565	5.922899357	3.2751	4.1331	4.5178	3.1144
239262_at	6.5981	5.1564	7.4983	2.5941	5.7741	2.6833	6.5701	6.1351	5.3041	2.8413	2.99	7.9292	5.8325	3.2543	5.8747	5.0904	6.886	2.5545	2.4838	2.5858	7.0792	7.0373	6.7751	5.4961	6.57	4.7064	3.4412	3.1803	4.9678	5.0911	5.2826	4.0132	6.4087	5.7248	2.5239	4.342626998	7.378965562	5.905978149	3.007153837	8.287833585	3.708524314	3.669855843	4.308584973	5.933702713	3.589213724	2.4973	2.531	2.5292	2.5793
220276_at	3.8985	4.7147	4.6023	3.1233	3.5589	2.8601	6.8625	5.7354	5.6236	2.9574	2.7149	5.9138	3.4902	4.2296	6.4175	5.3322	4.1122	2.6779	2.687	2.6801	5.522	4.5575	3.7953	3.1502	6.2452	2.8511	5.0072	2.6962	6.2533	3.2952	4.3755	4.513	3.2271	4.8707	2.6517	3.149741546	6.187123309	3.739827071	3.476198267	6.476145697	3.729709952	2.68619156	4.732594059	4.276355859	2.67661588	2.636	2.6829	2.6507	2.7201
224917_at	8.4027	11.163	9.9303	10.576	10.464	9.4026	10.337	9.1606	9.0022	10.068	9.4033	9.368	11.299	11.98	12.042	10.838	8.4824	11.482	12.025	10.705	11.099	10.632	10.958	10.704	10.165	11.079	11.603	11.977	10.201	9.3754	10.271	10.309	9.3668	10.301	10.865	10.65265643	9.068613076	11.02175872	10.57539047	7.210662183	10.16412589	9.909984381	9.771977755	10.08938545	9.992247661	12.301	13.488	12.286	11.674
1554921_a_at	12.75	11.98	11.277	10.254	12.089	12.771	7.6254	12.239	12.714	10.677	12.396	11.87	11.59	12.071	11.171	12.386	10.7	10.658	11.255	12.581	11.853	12.261	11.321	12.215	12.311	11.202	11.388	12.732	12.585	12.263	11.965	11.96	12.88	11.835	11.336	12.14205636	11.49637131	12.37427421	11.26708043	6.180074877	11.75383629	10.00395835	10.99113453	12.08037783	11.96976349	5.2558	8.3444	8.581	9.1576
221655_x_at	9.1971	8.0326	7.473	6.2607	8.8567	8.1357	5.0121	8.3408	9.4937	10.609	9.4195	9.0074	9.5438	9.1226	9.3143	9.5376	7.78	6.7924	7.8701	9.1604	7.9083	9.3587	8.0113	8.868	8.7945	6.9737	7.9646	8.559	9.5098	9.1535	8.8719	8.5701	9.4559	8.6072	7.2069	9.337674415	9.412576444	9.175967802	8.429066092	4.718125672	9.232483749	6.914077462	9.796130923	10.10529103	8.08446072	4.1516	5.0668	6.6961	5.721
231907_at	4.5608	6.1697	5.1008	5.4771	5.81	5.7255	4.1024	4.9467	5.2255	5.2081	4.9453	5.7075	5.8345	4.5149	4.1475	4.9084	4.3984	4.8838	6.3036	4.5807	5.1103	4.9917	5.0899	4.0313	4.8783	5.1201	4.482	5.9114	3.9844	4.9085	5.3079	5.5316	4.1699	4.8703	4.9063	5.835959791	5.277107325	5.262617039	5.559464585	5.789108682	5.00165537	5.748075232	4.84180194	5.001432201	5.679995756	7.108	7.6436	4.8629	6.8073
212658_at	5.0733	6.3168	6.0817	6.6986	5.3135	5.6471	6.163	5.5105	5.1043	4.7097	5.6564	6.0444	5.8294	5.942	4.7644	4.4994	6.3244	7.3479	7.2971	5.64	5.3571	6.1099	6.392	4.3827	6.0584	6.937	7.0993	5.4628	4.9797	6.0115	6.5357	6.6438	6.4856	5.1911	7.1468	5.827672638	5.977747341	6.313305606	7.454340852	7.431165618	5.589289712	6.261114745	6.795555651	6.719558055	6.014957589	7.5021	8.288	7.4711	7.3859
214076_at	8.1794	8.5187	6.657	6.1011	7.6913	8.3134	4.8671	7.5046	8.6258	7.774	8.8713	7.6622	8.7151	8.6665	7.9203	8.4932	5.9724	7.4736	8.2202	8.5963	7.9764	8.4274	6.8317	8.5167	8.6274	7.8169	8.77	7.8236	8.9152	8.8923	8.6831	8.1838	9.3812	8.2114	8.4243	7.795455419	8.140703826	6.79712513	6.870011749	4.856799454	8.426543133	5.658716506	8.031348194	8.012213966	8.467963216	4.7902	4.4392	6.1696	7.8364
216044_x_at	6.288	7.3028	6.3138	8.8345	5.3893	6.5751	6.3666	6.8166	5.9967	6.1355	6.1472	6.9851	6.4301	6.0851	5.7036	4.3241	6.8138	7.6191	6.4934	6.5485	6.0996	5.8427	6.3616	6.248	6.3118	7.7763	6.5481	5.9193	4.9671	6.0628	7.5849	7.2767	6.4581	5.6371	7.7269	6.782104427	6.51198027	6.774607091	7.143290718	7.313316866	5.297059433	7.828795012	6.735186528	5.930729304	7.387303076	9.3708	7.9656	8.2502	8.5419
212203_x_at	10.557	11.241	11.337	10.716	11.067	10.387	10.846	10.692	10.795	10.792	10.398	11.235	10.996	11.439	10.727	10.5	11.007	10.736	12.745	10.002	10.822	10.869	11.127	10.389	10.026	10.628	10.379	10.356	10.133	10.584	10.847	10.592	10.061	10.453	10.749	10.91231094	10.89096239	13.01945972	10.78040841	12.68454076	10.88358463	11.06131585	11.21071426	11.12848417	10.88250326	12.59	12.081	12.046	12.464
217763_s_at	9.2829	10.802	9.8501	9.3004	9.3573	9.5833	9.483	9.0843	9.4716	10.47	9.7455	8.9374	9.0793	8.349	8.7583	8.1469	8.4539	9.0587	11.854	8.9979	8.2126	8.5152	8.5808	9.146	8.1028	8.7545	10.885	10.413	8.9623	9.1674	9.3939	9.0699	8.8577	8.8762	9.7241	8.617548654	9.036831013	9.487704911	8.519867932	8.790715592	10.1524251	9.213469931	9.215488355	9.138888747	9.462412883	11.142	11.057	10.7	11.47
212274_at	8.6748	6.8887	5.8637	6.8595	7.8156	8.5109	6.3952	7.4182	9.7843	8.5593	9.4092	9.2404	9.3062	8.5649	8.5051	9.2151	8.9743	8.5869	7.1419	9.7182	7.2659	9.1302	9.2482	9.1667	9.6281	8.0109	7.8219	7.2964	9.4007	9.5043	9.2349	8.958	10.158	7.8448	8.2936	8.483469983	9.774282362	8.895515111	9.248956766	7.170869615	8.294589774	8.653315921	9.348787769	9.279986693	9.48646355	5.8372	6.1006	5.9408	4.6901
224791_at	7.5854	8.8984	7.7824	8.8814	7.6395	8.0366	8.3174	7.7276	8.2202	8.0569	8.1756	8.5851	8.1462	8.2446	8.5585	8.0779	8.6633	9.3091	8.9992	8.4994	7.9989	7.9596	8.1812	7.9708	8.0616	8.6837	8.6252	7.9511	7.9786	8.0625	7.9739	8.8034	7.9882	8.1351	9.1102	8.040836718	8.366067134	8.585090185	9.270766861	8.613743368	8.215853952	9.02666884	8.408545349	8.177227829	8.712708632	9.9596	9.3235	9.8139	8.8502
244474_at	8.2277	8.0288	6.9917	6.9069	7.2545	7.3696	4.496	7.4035	8.4689	7.1628	8.1795	8.1348	7.8586	7.7498	8.1344	8.0031	7.2797	7.0536	6.8582	8.1248	7.2321	8.0636	7.046	8.5906	7.8678	7.1357	7.7961	7.6958	8.6411	8.742	7.8099	7.8494	8.1391	7.3338	7.4419	7.837997859	7.88901809	7.584908351	7.313793033	6.12321038	7.560174354	7.399101754	7.560332138	7.344423307	7.633395495	5.6679	6.4799	6.6643	5.4796
217430_x_at	6.8192	6.2707	6.6493	5.8971	7.0206	5.9102	7.3997	7.5447	6.5595	6.7152	6.58	6.872	6.1853	5.958	5.6419	6.5646	5.6452	6.2414	6.1942	5.6748	6.4989	5.8664	5.7191	6.2611	5.7547	4.8339	5.8265	6.0681	5.8591	6.493	5.8791	5.7464	6.6648	6.2827	5.6046	6.769969751	6.483202871	6.61669859	6.177237916	7.030858004	6.278889246	5.855243327	5.86426886	6.586931058	5.466999138	9.6952	10.183	10.354	8.5069
212046_x_at	8.1892	7.9055	7.9965	7.0097	8.4978	7.6278	7.0553	8.5931	8.8356	8.8315	8.5594	8.3962	8.6059	8.661	8.769	8.6407	7.5395	7.002	7.4236	8.0218	8.3015	8.2294	8.3539	7.3448	7.9652	7.2862	7.4969	8.1228	8.0484	7.8766	7.9565	7.4521	8.4803	8.1322	7.2738	8.672724783	8.381643594	8.273990044	7.630105171	7.11398749	8.41659688	7.291059077	8.197976568	8.489574534	8.095335312	7.2923	7.0148	7.1502	7.7307
204761_at	9.7669	8.9412	8.6781	8.6702	9.1968	9.5302	6.2865	9.2022	9.7762	8.5589	9.4899	8.8473	9.5779	9.4467	8.9046	9.4211	7.7676	9.0114	8.1916	9.717	8.6772	9.1038	8.0054	9.498	9.5498	8.6994	9.344	9.8418	9.9724	10.003	9.6378	9.4154	10.045	9.3115	9.6398	9.606391099	9.190326935	9.647277812	9.576078715	6.665597169	9.974476364	8.64370095	8.525318776	9.77225369	9.689871001	7.1016	7.7241	6.7518	7.5606
203882_at	6.7822	7.6608	7.6921	8.7857	7.6358	7.498	7.0078	8.2724	7.6026	8.364	7.463	7.5559	7.4395	8.941	8.1488	7.6032	7.6563	8.7013	9.7166	7.9363	7.8456	7.0882	8.0157	6.8381	6.4554	8.5867	7.9034	7.5507	6.4317	7.0799	8.547	8.0198	7.3915	7.5642	8.43	8.127223549	7.51645354	10.10463919	8.767262431	8.981793467	7.936537297	8.732977694	8.268516098	7.731436958	8.335626515	9.0244	9.1679	10.045	9.5937
204048_s_at	10.771	10.644	9.7167	9.022	10.389	10.259	9.005	10.823	10.6	10.354	10.873	9.0557	10.575	10.574	9.7909	10.238	9.3894	9.3587	9.4303	10.731	9.8342	10.098	9.5203	10.697	11.187	9.8269	10.183	9.646	11.186	10.16	10.192	9.7828	10.713	10.16	9.6361	10.20357919	10.91432087	11.28127148	9.531061881	9.934107733	10.06337638	9.78694498	10.51301793	10.93624824	10.23098143	8.8392	9.1034	9.5239	9.3651
236249_at	4.8562	5.4906	6.27	5.4636	4.4649	4.2384	4.8728	5.1755	4.8513	5.6027	4.2091	4.6946	4.6885	5.0499	4.7086	5.472	4.7171	5.4002	4.9846	4.5441	5.2775	4.2954	4.6384	4.0609	4.7941	4.6219	5.3912	4.7142	4.5016	5.1071	5.3753	5.0555	4.4781	4.8696	5.2807	4.237161804	3.821512256	5.293122943	4.971387626	5.004175981	4.639149174	5.588038231	4.366224951	4.458518196	5.063390659	7.2893	6.52	5.4933	6.3869
241811_x_at	5.646	5.2831	3.6363	3.2298	5.2293	4.6686	3.4186	4.2677	5.375	4.0966	3.4821	5.7242	4.1582	3.9892	4.3504	4.5905	3.0721	2.9848	2.954	5.4788	3.675	4.6907	3.4768	3.0125	5.2989	3.9986	3.9081	5.7592	3.1757	4.4059	4.4414	2.9644	6.2153	4.6954	3.4925	5.645793911	3.909601494	3.321762439	3.034080511	3.074293896	5.963529925	3.060770853	3.360131597	3.444933338	3.051778244	2.9324	3.0414	3.013	3.0834
204924_at	4.6758	6.3031	6.0081	7.2548	4.8849	5.6943	4.9412	4.8184	5.3849	6.5179	3.8119	4.669	5.2602	5.4216	6.3435	6.4125	7.8951	8.1573	8.0508	6.4262	6.5761	4.844	6.8482	4.4526	5.8166	6.714	7.2381	6.561	4.4529	4.8417	6.5153	7.3015	5.6244	5.7596	8.3454	5.871078349	5.205066589	7.343222068	7.72187446	6.345639988	6.50499818	7.253261334	6.272301969	5.823558188	7.778631351	8.6817	9.7727	7.2289	8.625
227609_at	3.8761	3.9422	3.6988	7.6015	4.1818	5.6247	3.6461	5.2474	3.8259	5.1604	5.6804	5.1633	3.716	6.8502	3.0122	4.4673	5.8137	7.6784	9.9781	5.1299	3.8436	3.2709	3.9243	4.201	3.8891	6.9604	5.553	3.418	4.2401	3.4516	5.3528	6.5923	3.8472	3.1272	7.2353	3.973164213	2.821277064	9.685248028	7.427071899	4.636454232	3.379095164	7.543854216	4.701586	4.000953339	6.542905359	8.1923	8.6205	9.2738	9.158
218779_x_at	10.508	9.525	8.5601	7.4911	10.392	9.6034	6.1767	9.8238	10.797	11.945	10.646	10.102	10.709	10.237	10.457	10.827	9.2493	8.1859	9.0165	10.221	9.0958	10.551	9.1696	10.176	10.214	8.2442	9.1513	9.8509	10.776	10.636	10.023	9.8461	10.581	9.8669	8.6367	10.60831879	10.79759092	10.41287484	9.504120401	6.081845458	10.48037684	8.291663459	11.06844716	11.46842871	9.309595234	5.3626	6.4188	7.8984	6.8523
204989_s_at	4.2935	5.2893	5.7882	3.8376	5.4599	4.5784	4.8364	5.8583	6.0185	6.3154	4.5986	5.0471	5.2697	4.3842	4.5602	4.9438	3.1743	3.9132	5.6027	3.1013	5.3412	5.5573	5.8523	4.2311	3.9043	3.9224	4.9595	4.1594	3.5673	5.0641	4.5424	2.9722	5.248	4.3463	4.7794	5.817370728	5.183196997	5.262653643	4.985060988	6.229089509	5.483589881	3.54739324	4.535820111	4.436290962	4.33747875	7.5826	6.9492	5.9459	6.6758
202237_at	6.6208	7.8855	7.3873	8.0587	6.1977	7.4998	12.185	6.5441	6.4241	7.3913	7.4021	7.8719	5.9341	7.8893	6.6187	7.4492	10.14	9.0784	10.544	7.2689	6.9576	8.6994	8.8341	7.226	6.9144	8.0569	7.9988	6.304	6.3789	8.2574	8.293	8.2977	7.5155	6.9009	9.4606	6.446877403	6.020299619	9.096125464	7.872545316	9.002227506	6.390845337	8.947167667	8.161380185	9.856059631	8.838227779	11.515	11.256	10.611	10.193
209109_s_at	10.793	10.588	10.558	10.142	11.892	10.696	8.5076	11.526	11.38	11.16	10.15	10.043	10.654	11.15	10.463	11.864	9.5135	9.3393	10.057	11.416	11.392	11.481	11.217	10.369	11.368	10.363	10.426	11.026	11.751	11.702	11.3	10.726	11.322	11.853	10.133	11.46397847	11.13329528	11.81281311	10.09629889	9.899713526	11.08682113	9.525159768	9.870371681	11.56856226	11.01004745	10.482	9.4346	8.5916	8.6849
212459_x_at	9.1972	8.9794	9.4086	9.0111	9.5338	9.8075	9.786	9.8769	10.159	9.5998	9.1033	9.57	9.4501	9.5255	9.8115	9.5382	9.7664	9.2983	9.105	9.2391	9.9363	9.7426	9.9048	9.6966	9.916	9.5935	9.0608	9.8052	9.725	10.087	9.5971	9.4377	9.5966	9.9867	9.4009	9.821192712	9.914693972	9.878386602	9.237344808	9.706129227	9.909467296	9.318286607	9.238396882	9.165344854	9.571380952	8.7959	8.3079	9.1947	7.8895
223276_at	5.6136	5.7839	5.6337	5.1706	5.6459	5.5062	6.0726	5.4901	5.7609	6.5454	5.1659	6.7078	5.4451	5.5369	5.6685	5.7794	7.2105	5.5834	6.3324	5.8912	4.882	5.6046	6.7271	6.565	6.0235	5.588	5.5698	5.3977	5.5723	6.0108	5.8194	5.868	5.5656	5.6847	5.8479	5.305535559	5.704528905	6.195612092	5.741798987	7.008308856	5.311711353	5.569517608	5.804203754	6.302065848	5.169653666	7.4415	7.9147	7.1242	7.7794
201108_s_at	5.3283	6.0391	6.0565	5.1009	3.6499	4.1051	5.9205	6.7093	5.3249	4.1167	3.6526	4.0647	6.5998	4.7054	4.1258	4.1027	4.1433	4.7673	8.5798	4.4488	6.5368	5.7917	7.35	5.3688	6.1597	6.7841	5.0382	4.0831	3.2701	4.1023	4.8428	5.1458	5.192	4.78	5.9024	4.994723352	5.722476603	5.713778601	4.676835747	6.593200565	4.179501802	5.118937274	4.373618798	4.762016866	5.785129193	7.6701	9.8467	6.5269	8.3251
202919_at	9.8918	9.3737	9.4949	8.2186	10.066	9.3844	8.7695	9.5005	9.6734	8.8451	9.5837	9.0258	9.544	9.5907	9.2584	9.6131	8.9479	8.7588	8.9952	9.411	9.5747	9.5944	9.0524	9.5994	9.327	9.0147	9.1498	9.7271	9.5467	9.8785	9.6028	9.1322	9.6711	9.5614	9.1916	9.7291475	9.46063961	9.358519964	9.036931684	8.29471621	9.501059756	8.171462403	9.313874983	9.584687128	9.31665592	7.9576	8.5528	8.9077	9.148
200070_at	8.0477	7.5306	7.424	6.9938	7.7155	7.2412	6.8311	8.1	7.9752	8.2723	8.5656	7.925	8.103	8.5823	7.8775	8.4902	7.7369	7.7736	7.2978	8.4502	8.0406	8.2264	7.8403	7.987	8.0171	7.5809	7.6665	7.5605	8.3884	8.3485	7.8744	7.8981	8.3077	8.1417	8.0237	8.649368834	8.46103612	8.331896688	8.34023914	7.270582624	8.54300428	8.025460357	8.95312906	8.752181808	8.531331665	7.0938	6.7908	6.6018	6.2623
224804_s_at	8.5774	7.825	7.6687	7.1193	7.7928	8.0009	7.9156	7.8073	8.2579	8.3249	8.9068	9.3822	8.3333	8.9384	8.6324	8.9532	8.1187	7.3882	7.0532	8.4998	8.4985	8.3506	8.4231	8.292	8.2275	7.803	8.0314	8.3814	9.1112	8.586	8.3524	8.3365	8.3185	8.6846	7.6962	8.76452591	8.69464188	7.59573268	8.071372321	7.86843959	8.998303972	7.880017248	8.625781599	8.537822959	8.134568699	6.5696	6.2076	7.1411	6.8204
228368_at	5.3645	4.9258	6.3174	2.6488	6.6823	3.8041	3.1735	7.0326	4.6263	3.244	5.5029	6.572	5.8926	6.0126	4.468	3.8936	3.0135	3.2667	5.5687	5.0922	6.0251	5.7872	4.4162	4.9891	5.317	4.6711	4.8755	4.3681	5.3746	4.367	4.514	4.9802	5.0113	4.4146	2.9951	5.248708395	6.532322106	7.314618074	3.988239444	4.778124935	4.736769474	3.197779576	3.003413005	4.755474755	4.195868416	2.8451	2.953	3.9879	2.9407
209672_s_at	5.1378	4.3497	4.3639	4.0393	5.482	4.0221	3.9283	5.4649	5.2773	3.9667	4.0557	4.927	4.9083	4.5803	4.8335	5.0583	4.5348	3.6286	3.6627	5.1224	5.0032	5.407	3.7513	4.7581	5.179	3.7842	5.2135	5.4606	5.4546	4.5984	3.7302	5.1392	5.9645	5.1146	3.8375	5.760988873	4.867922415	4.68758134	3.831050409	3.996309369	5.421387108	4.129983305	4.423281546	5.199077441	4.228311701	3.6195	3.7454	4.0098	3.6105
201818_at	3.6503	5.6896	5.7007	7.6727	5.0211	5.1509	6.0181	5.7042	4.9374	5.7971	5.4157	5.8332	5.7303	6.3098	5.6895	5.061	6.0023	8.2728	6.6891	5.9731	5.4389	5.4483	6.1695	5.264	5.4393	7.046	5.7062	4.7799	5.3885	5.5754	6.0065	7.232	4.764	4.9514	7.7475	5.293170238	5.850048536	5.795307107	8.220515655	6.452978304	5.242456407	7.810249093	7.208594738	5.706297831	6.97806667	8.7402	7.1648	7.7595	7.5169
235821_at	3.6526	3.0225	3.6313	3.0421	3.0986	3.0739	3.6916	3.6321	3.4485	3.6806	3.0414	2.7751	3.0171	2.962	3.1961	3.6375	3.9865	5.0213	3.5207	3.4837	3.5222	3.3555	3.0042	3.5825	3.0204	3.5562	3.5991	3.6026	3.042	3.7283	3.0442	3.5867	3.5867	2.8005	5.622	2.864442425	3.347310857	2.86886607	3.499039304	3.415527645	2.938553929	4.23970555	3.249252362	3.39867284	3.767937887	6.514	7.1551	6.3884	5.9576
206335_at	6.0817	6.0635	6.0741	5.8501	6.0821	5.8132	5.2229	6.2231	6.1448	6.138	6.3393	6.3079	6.4094	5.8171	6.865	6.0741	6.069	6.2081	5.8962	5.8524	6.4623	5.8003	6.0984	5.976	6.2097	6.0529	6.4724	6.3268	6.4272	6.0713	6.1004	6.3815	5.7196	6.5324	6.8999	6.909079797	6.163453406	6.660445379	6.869166567	6.185143957	6.434273455	6.798789627	6.501896242	6.306305766	6.757015369	7.5895	6.827	7.3419	8.5051
212443_at	8.6693	8.6394	8.4025	7.3364	9.0386	7.899	6.4773	8.3832	9.4645	10.318	9.1768	9.3227	9.4063	9.1078	9.3396	9.4771	7.7124	7.4594	8.2415	8.7465	8.523	9.0627	8.8285	8.174	7.9562	7.3327	8.255	8.6819	8.7757	8.7077	8.5106	8.2972	8.6911	8.9416	8.0036	8.982447226	8.660768701	8.232119826	8.438692233	6.896648453	9.319464802	8.337269126	9.58286911	9.588088999	8.191644254	5.7159	7.3173	7.1783	6.5358
223991_s_at	6.3238	6.2066	6.1365	6.9609	5.5514	6.7282	6.3595	6.052	5.9853	6.0458	6.7414	6.3848	6.4606	5.9132	6.0507	5.21	5.968	5.9175	7.339	5.8302	6.0878	5.9075	6.6679	6.2215	5.8481	6.0668	6.1609	6.7335	5.3362	5.3849	5.83	5.8783	5.9021	5.8045	6.1774	6.050347023	5.730210064	5.881892668	5.496016943	6.686591856	6.680891225	6.294537868	6.2506177	5.95920346	6.163541993	8.9036	8.3834	6.6451	7.7352
204378_at	4.8119	4.8502	6.086	5.5403	5.9245	5.134	5.9474	6.5292	7.0261	7.7673	4.8814	4.0907	5.5862	5.8106	5.716	7.5622	6.0521	5.6378	3.7449	5.8689	5.7283	5.3969	5.6552	6.2385	6.9883	6.845	5.5712	4.9974	5.6545	5.7984	6.4741	5.7459	5.8953	6.9295	3.7052	5.974485024	6.579721667	5.724376004	5.417324987	5.727157898	6.028554085	5.135903421	5.35827446	6.173434349	5.042397597	3.7304	4.696	5.6393	3.1435
202011_at	12.205	11.666	11.868	10.633	12.113	11.814	10.833	12.123	11.953	11.685	12.479	12.092	12.191	11.927	11.855	12.35	11.38	10.936	10.793	12.127	11.87	12.017	11.713	12.221	12.12	11.112	11.834	12.121	12.475	12.377	12.021	11.883	12.471	12.102	11.551	12.16476042	12.00998091	11.90428419	11.67119349	11.36806507	12.27599132	10.48966313	11.35092505	12.22929501	11.45514862	10.174	11.381	10.792	11.297
232939_at	4.0523	5.0981	5.4653	3.9612	5.5207	4.7798	5.2474	5.1053	5.0971	5.1304	5.2923	4.123	5.4166	4.8005	4.9542	4.5995	3.9133	3.4865	4.625	5.8753	4.2499	4.5677	3.8233	6.1729	5.5546	4.4436	4.7305	4.1977	6.029	4.7028	4.7043	5.2052	3.8084	6.5774	3.7458	4.810044541	4.77361765	4.90988205	4.394815593	5.479924139	5.207967809	4.305411112	5.73809685	5.177934076	5.167627451	3.5911	3.6891	3.6184	3.4655
209875_s_at	2.7089	5.9493	3.4656	5.0352	3.4344	3.2652	2.7476	7.3855	3.2369	2.763	2.662	2.865	2.4488	4.8172	4.5924	2.6789	6.5194	3.9831	6.9949	3.7212	4.5268	3.4271	7.5075	2.5816	5.1335	6.2305	5.1245	3.8541	2.6584	2.6008	4.6163	7.4783	2.7546	2.6837	5.9903	4.372293802	3.971047956	2.038672177	5.203292859	5.220143325	2.506878122	4.790176009	4.812090101	2.528531431	5.461234979	10.035	10.852	4.0362	8.3403
205572_at	3.4824	5.2007	3.2472	3.4053	3.7609	3.7459	4.5204	3.5813	4.8859	3.8909	3.0151	3.6844	4.3955	3.0379	3.7034	3.3363	4.4566	4.9136	4.947	3.817	4.0319	3.6359	4.367	3.3247	4.9465	3.9704	3.6765	3.6783	3.9558	2.7393	3.7017	3.6355	3.8654	4.0546	4.8566	3.479222467	3.136066101	3.536882975	2.890638979	4.368702652	2.772629135	3.720173412	3.418874052	3.000819183	3.470683446	7.1734	6.9256	4.7268	8.0896
1558281_a_at	7.5193	7.0325	6.8278	4.9145	7.7677	6.7111	6.7785	6.4611	7.8959	9.1905	8.2539	7.0204	8.3093	7.9652	8.6794	8.3206	6.8296	5.6219	6.9703	7.9563	8.2943	7.745	7.2132	8.2736	7.7577	5.9633	7.8424	6.4643	8.1994	7.8488	7.275	7.1564	7.3794	8.0506	6.117	8.508191689	7.169069602	6.220682461	6.647585112	3.911571036	7.704088351	5.067625974	7.840620569	8.669029336	5.338449058	4.3712	5.4225	5.2815	5.3062
201920_at	7.1978	7.9691	7.545	8.7235	7.1683	6.9433	8.0522	6.8234	8.7995	6.8288	7.9982	7.7024	8.428	7.932	8.2932	8.02	7.862	9.2534	8.8109	7.6217	7.3459	7.9868	8.3736	7.5107	7.8772	8.4508	8.133	7.3291	7.2595	8.1447	7.7581	8.0526	8.3114	7.2532	9.174	7.357759344	8.210155965	8.248597852	9.256337938	7.851952173	7.421372256	9.047996385	8.855201677	8.062159387	8.8646717	8.7719	9.7708	8.2029	9.9511
203989_x_at	6.595	8.042	8.695	6.933	6.0251	6.4502	7.4893	8.3044	7.3988	7.0107	6.5926	6.8591	7.2445	6.8609	6.8804	6.8183	7.3248	6.879	6.715	6.4358	7.4726	7.1462	7.7508	7.9469	8.8621	7.9739	7.365	6.9321	6.4558	6.9297	7.0911	6.5796	7.8419	7.26	7.0637	5.934683677	7.692830015	7.658723012	6.680108133	8.583688114	7.04797625	7.806225986	6.640202433	7.002750636	7.997646659	9.0784	8.4604	7.8166	8.5909
AFFX-HUMISGF3A/M97935_3_at	7.6844	7.8233	7.6504	9.2164	7.6645	8.2048	8.0364	8.1643	7.4716	8.6019	7.8645	7.823	7.0105	8.5061	7.5922	7.6074	8.1204	9.3097	11.103	8.0663	7.6847	7.2959	7.5189	7.5384	7.3716	8.5035	8.4004	7.9071	7.4288	7.1075	8.4022	8.1253	7.6818	8.0774	9.081	7.729519743	7.305375008	11.61090264	8.555423922	8.559316328	7.709467693	9.03456743	7.506353259	7.768316963	8.74940368	8.7039	9.4133	11.644	9.8153
218543_s_at	5.8654	6.2673	6.4912	7.558	5.8613	5.0834	6.1764	5.84	6.5741	7.1989	6.5049	7.078	6.8937	7.7531	7.0699	6.7838	7.597	7.9225	9.3638	7.2809	6.6555	6.7785	6.8803	6.3368	6.586	7.5135	6.9359	6.6677	6.7827	6.386	7.1645	7.7038	7.0713	6.6366	7.8864	6.796134405	6.362155738	9.074195335	7.532792282	7.158374947	6.864023882	8.439225366	7.608311	6.828417592	7.345941463	7.9587	8.7953	8.784	8.8938
203921_at	4.124	4.871	5.4099	7.8456	4.0536	4.5438	4.4039	5.8833	4.5104	4.8171	4.5473	4.8683	5.1122	5.0021	4.711	3.939	5.804	8.358	7.1039	5.8135	5.6099	3.8579	5.679	4.4877	5.3446	7.5383	6.2448	3.7007	3.9137	4.0838	5.7668	7.208	4.6914	4.8655	7.8446	5.861113937	5.212877724	4.22014237	6.995810911	5.853188102	4.440148346	7.51089641	6.508096927	3.747997564	7.490209891	9.6344	6.4662	8.8642	8.9656
218180_s_at	10.908	10.259	9.7619	8.2276	10.526	9.7103	7.6142	9.9658	10.98	11.305	11.056	10.78	10.428	10.556	10.929	10.84	8.756	7.8043	8.8225	10.058	10.051	10.363	9.8845	9.9594	10.018	8.3549	9.4971	10.01	10.652	10.318	9.8281	9.6374	10.202	10.363	8.6657	10.48435883	10.2682187	10.05044722	9.256792499	7.468043662	10.47218583	8.005435336	10.44693551	10.99692538	9.133885199	6.6944	8.5419	8.2005	8.2375
202599_s_at	8.4847	8.764	8.6376	8.6121	7.8203	8.7472	9.275	8.8727	8.0455	8.0446	8.6765	8.8706	7.6956	8.2891	7.5632	8.257	8.7095	8.7136	9.8753	8.406	8.3654	8.6065	8.6466	8.8517	7.9263	8.5998	9.5562	8.0637	7.6935	8.233	8.4169	8.6159	7.9633	8.1865	9.1835	7.748360442	9.154760521	9.39084715	8.789564171	8.923036406	8.418699774	8.736493006	7.764759269	7.955808932	8.510248434	9.9152	9.8034	9.7065	10.486
201641_at	3.9101	6.0891	5.583	7.7072	5.7596	5.377	6.0468	6.4021	6.2897	7.0813	4.8551	5.646	4.7867	6.9844	5.3944	4.8211	6.7792	7.889	8.8193	5.9383	5.1107	5.9121	5.9694	4.2913	5.4525	7.6194	4.7216	3.9055	4.6	4.9529	7.6929	7.4296	4.4261	5.3964	7.6353	5.983031917	5.594889529	10.5646078	7.524113962	6.663814103	4.415634515	7.540985511	7.449776525	6.067101459	7.115732143	8.5009	9.0698	10.329	10.552
201976_s_at	7.7872	8.2178	7.7646	4.8067	7.7436	8.6037	7.2567	7.6028	8.0023	8.1859	8.0691	7.6611	7.4691	7.2448	7.9402	7.6885	7.423	6.7536	8.6548	7.2076	7.652	7.2343	7.7923	7.8135	7.7763	6.5986	8.7325	7.8245	7.8241	7.7635	7.34	7.2682	8.0678	8.0332	7.6167	7.504589117	7.528996712	8.084859666	6.272224425	7.657313521	7.787840592	5.153088663	6.990501062	7.551793317	7.136330417	9.3657	10.135	9.0774	9.3694
215772_x_at	8.957	8.858	9.6989	9.2846	9.5355	9.6999	9.7687	9.9029	10.157	9.5772	9.068	9.4531	9.4384	9.428	9.647	9.632	9.6474	9.2072	9.0899	9.3944	9.917	9.6877	9.8952	9.7083	9.8739	9.5158	9.1592	9.9366	9.6514	10.029	9.5543	9.5645	9.6174	9.8576	9.3614	9.770965749	9.833165422	9.902091665	9.110901872	9.683221916	9.782656386	9.265974819	8.993879995	9.264630491	9.48436837	8.836	8.4259	9.1543	7.7771
218888_s_at	7.4167	6.5464	5.805	5.1907	5.7749	6.7428	3.7953	4.9682	4.6862	4.1288	7.612	7.457	4.49	4.9646	5.9502	5.1664	4.1409	5.1449	6.9488	3.6845	5.0533	5.69	5.8176	6.1837	4.2471	4.1831	7.5191	5.9327	6.2746	5.0807	5.7301	5.0339	4.5076	4.7263	6.2277	3.971851729	3.839179872	5.822729495	5.213678426	2.169913394	5.950852874	4.560563258	4.644787063	4.139948175	5.682021928	8.5928	7.7064	7.1244	9.536
226837_at	7.7683	7.7231	7.9785	7.4608	6.933	7.4394	7.5188	7.821	7.5315	6.4947	6.7944	7.7729	7.3102	7.0612	7.0093	7.6742	7.2093	7.8656	9.1282	7.7331	7.8159	7.4681	7.1225	7.5682	7.756	7.601	7.6854	7.3943	7.273	6.7208	7.4322	7.4311	7.4642	7.485	7.6065	7.530908224	7.739453182	8.380253315	7.576734355	8.056120494	7.335411783	7.851489602	6.405848921	6.694499649	7.623607993	8.779	8.3949	8.9519	8.0708
1552496_a_at	5.6677	4.5772	5.228	2.7253	4.7922	3.0514	3.1027	4.9126	5.3968	4.8587	5.9033	5.0077	5.8319	4.9336	4.3126	4.0278	3.3456	2.6947	3.8449	4.9855	4.8922	5.5576	4.8644	6.1363	4.4322	4.5829	4.1161	5.2937	4.7986	5.1589	4.1659	3.4138	5.9718	4.8511	2.8971	3.586287863	3.604399117	4.290563627	2.855407798	4.484095831	5.043422578	2.738534598	4.461809975	5.89717929	3.461890876	2.6289	2.6786	2.6086	2.8543
206576_s_at	6.9928	9.0681	8.7198	8.5563	10.265	8.5259	6.5759	9.2339	10.542	10.609	8.4003	8.064	9.8655	9.5175	9.5235	9.1959	8.1	8.2384	11.969	10.401	9.3322	10.112	9.4264	9.1285	8.5388	8.9893	9.9547	10.422	7.8803	9.5605	10.982	9.2058	9.7852	9.9217	9.7216	9.821956971	8.25873494	9.821393229	8.405526566	6.312644189	9.661827119	7.728585968	9.998836379	9.251092938	8.798703671	3.3546	7.2489	3.2121	4.2256
207543_s_at	6.5688	7.3585	7.4018	8.0251	6.7455	7.3449	9.0091	7.3493	7.1151	7.2847	5.8379	7.1134	6.8843	6.7665	6.9543	5.8369	7.9828	6.9088	6.6972	6.1268	7.2379	7.0763	7.5566	6.407	7.2421	7.1355	5.9049	5.3046	6.4958	7.7118	7.2899	7.2724	6.2342	5.8907	7.0768	6.736302257	7.191360658	7.230842634	7.785954192	8.024651609	6.473278425	7.35914826	7.519798058	6.563654362	7.291059789	9.8021	8.7418	8.1553	9.2661
221811_at	7.3447	6.6985	6.5256	5.6576	7.5164	6.6257	5.4549	6.9918	7.055	6.9539	6.8549	6.9272	6.9063	6.6663	7.1833	7.2188	6.1743	5.8907	6.0595	7.4991	6.7395	6.9214	6.7473	6.6463	6.4323	6.4608	5.2065	7.0898	7.5783	7.1156	7.0193	5.7426	7.7233	6.9401	5.2701	7.432318776	7.050176	7.00100273	5.929197262	6.506027579	7.136571914	6.237167369	6.490853144	7.400078458	6.109969503	4.296	5.0437	5.9937	4.8352
203407_at	14.438	13.751	13.55	11.992	13.235	13.811	10.958	13.954	14.244	13.925	14.062	13.982	13.814	13.369	13.184	13.943	12.848	12.088	12.45	13.994	12.751	13.662	12.933	13.862	13.426	12.295	13.039	13.673	13.609	13.509	13.634	13.65	13.909	13.825	12.938	13.70615386	13.61427773	13.47081744	13.23838116	10.6344175	13.57538312	12.14464175	13.33007352	14.04711493	13.26405379	7.7703	11.389	11.662	11.457
240824_at	8.1453	7.8845	6.8296	7.6159	7.7796	6.612	7.1361	7.6598	7.8596	7.7669	7.5469	7.7783	6.4786	7.5286	7.4991	8.0965	6.431	7.0962	6.3832	7.8269	6.7276	6.712	5.5498	7.0304	7.6046	7.2322	6.9636	7.1823	7.5706	7.2749	7.6729	7.4029	7.376	8.0097	7.2182	7.357144494	7.233527328	7.488555093	6.889646076	6.00980136	7.250307817	7.512656711	5.942387706	6.706347865	7.381918792	5.1132	5.4092	6.3003	5.7668
209969_s_at	5.3267	5.317	4.0209	7.3134	5.5711	5.3848	5.2219	5.9131	5.0727	7.1661	5.6943	4.676	5.6218	7.088	6.0572	6.0806	6.0487	8.3184	10.291	6.7276	5.0687	4.8787	4.9613	5.346	5.2248	7.3171	7.0208	6.326	5.5646	5.2647	6.4511	5.8957	5.5692	5.5465	7.8439	5.934117844	5.707155053	11.3854948	7.249615439	6.961433493	6.847961416	8.311191543	6.256541439	5.862452121	8.187591909	7.2701	8.1819	10.963	8.8792
209291_at	11.338	10.655	11.033	8.2342	11.655	10.959	9.8721	11.105	11.235	10.283	11.433	11.913	12.188	11.445	11.143	11.342	9.423	7.046	8.7258	10.662	11.635	11.389	10.743	11.266	11.109	9.8512	10.521	10.65	11.706	11.072	10.509	9.8755	11.162	11.586	8.2536	11.04646983	11.54145251	9.908829542	8.868375978	10.87067641	10.05507605	8.109184031	9.78993258	11.54417351	9.160832379	7.3124	9.1264	8.8824	7.4896
210001_s_at	4.0661	4.4812	5.2623	6.156	4.4647	5.7054	4.1591	4.1242	4.3944	5.5777	4.0347	4.8104	3.9419	5.9058	4.5093	4.1268	6.1871	6.9505	8.7508	5.249	4.8461	4.3168	5.6036	5.6202	4.0672	5.8414	4.0938	4.0973	4.1199	4.1264	4.1846	5.6	4.0834	4.3148	7.0329	4.149500146	4.495933482	5.961308439	6.931105095	3.950405245	3.617592525	6.699686415	5.95433537	5.740583442	6.784643172	7.5104	6.8946	7.5913	8.1833
212538_at	11.948	11.63	11.392	10.471	11.695	11.853	10.318	11.7	11.45	10.497	11.664	11.428	10.958	11.325	11.14	11.675	10.811	10.587	10.571	11.321	11.224	11.362	10.901	11.235	11.242	10.583	10.834	11.268	11.688	11.215	11.461	11.35	11.509	11.353	10.936	11.56227892	11.35404645	11.27793104	11.23017532	10.60085265	11.44363915	10.55725891	11.00058487	11.19876481	11.19221974	10.208	10.182	11.302	10.389
219165_at	9.6206	9.7303	9.2581	7.847	9.7831	8.9424	6.8663	9.5666	10.204	9.7037	10.96	9.8744	10.256	10.288	10.217	10.256	8.9572	8.1789	8.7254	9.8151	9.7552	9.9618	9.1774	9.3992	9.6072	8.322	9.2127	9.8279	9.8206	9.334	9.0554	8.9512	10.167	9.9689	8.7458	9.622483942	9.474946304	9.61225579	9.012426321	7.084731678	10.34817233	8.467308111	9.509191486	10.06380649	9.279474255	6.8584	7.6818	7.2117	7.7924
200887_s_at	9.3391	9.3521	9.4081	10.868	9.4522	9.7672	9.6946	9.6434	9.1571	10.385	9.4677	9.4642	8.9031	10.204	9.2946	9.1528	9.893	10.928	12.551	9.3308	9.3819	8.8951	9.2439	9.2181	8.8981	10.216	9.9039	9.4526	8.9009	8.8425	10.102	9.8008	9.3484	9.4156	10.518	9.277098144	8.971349931	12.86845195	10.20319962	10.04213235	9.412659331	10.0947648	9.197776596	8.982060289	9.993862954	10.362	11.043	13.154	11.389
208029_s_at	8.5731	9.6065	9.2115	8.4749	8.9463	8.8517	10.42	8.7816	9.145	8.5551	8.7269	8.8725	9.452	9.313	8.9351	8.9056	9.1872	8.4086	9.3727	8.5325	9.0587	9.2486	9.2498	8.6276	8.7552	8.1997	9.6206	9.6107	8.8185	8.8736	9.5779	8.7253	8.7933	9.3756	9.0666	8.542696476	8.762923815	9.166458341	8.418011308	8.946824617	9.003216436	8.628029744	8.525464572	8.915021307	8.679148069	11.586	11.216	11.008	10.55
1557136_at	8.6438	7.9724	7.4767	6.6615	8.7639	8.2562	4.7058	8.07	8.5522	7.7751	7.8454	8.452	8.7385	8.2335	8.7267	8.9354	6.6233	7.0015	7.6213	8.476	7.7394	7.8929	7.2912	8.0003	8.6351	6.6974	7.6908	9.2336	8.6325	7.895	8.3934	8.2648	8.3259	8.922	7.7595	9.203369746	7.968614743	8.252519952	7.61711693	4.149834116	8.782075768	6.982838182	7.405350791	8.751611045	7.286792197	3.9727	5.0836	8.2792	3.946
231145_at	9.5393	9.4814	10.204	8.1606	10.151	8.8132	8.9388	10.395	10.219	10.039	9.6131	8.8737	10.381	10.132	10.272	10.585	9.0221	8.0733	8.8254	10.249	9.9628	10.132	9.9801	10.429	10.074	9.4231	9.1957	10.311	10.269	9.8925	10.184	9.6019	10.173	10.162	8.845	9.695151547	10.09451848	9.499610377	9.08753491	8.378954991	9.966370233	7.913648585	9.011835881	9.94247181	9.189444278	2.8827	8.8465	6.8031	3.1637
215222_x_at	7.5696	8.7291	8.3476	8.444	7.885	8.2581	8.652	8.1647	7.4178	7.8744	8.4564	7.4448	7.8713	7.5095	7.8094	7.4942	7.9385	8.719	9.3824	7.9871	8.185	7.9437	8.4172	8.3041	8.1761	9.033	8.6303	8.2807	7.5848	7.8204	8.2371	8.3552	7.8116	8.1238	9.0725	8.050548338	8.044840086	7.934247931	8.195621419	8.329964598	8.311497289	8.708853352	8.826759771	8.049560785	8.404149406	10.553	8.5562	9.0072	9.923
214279_s_at	8.6563	8.5452	9.2569	8.0818	9.2315	8.9965	9.0904	9.3409	9.9302	8.3677	8.3448	8.8934	9.3545	9.3656	8.6676	9.6918	8.7628	6.8782	8.8787	9.0406	10.047	10.332	10.308	8.3076	8.9755	8.9421	8.0064	9.4122	8.3588	9.1559	8.8774	8.3925	9.5125	8.762	7.66	8.983552144	8.940292886	8.933690193	7.53302544	9.634315035	8.767022362	7.171989396	8.072937661	8.880370259	8.599186022	6.7484	7.5567	6.2914	5.2204
204879_at	4.9191	4.4456	4.8202	4.9101	4.6716	5.1742	3.455	3.4045	4.5192	4.451	3.7059	4.4084	4.458	4.1821	4.9348	6.0567	5.0423	5.6819	7.1109	4.298	5.3431	5.3899	5.0952	4.3987	4.5475	5.0656	5.4717	4.4091	3.4816	4.9549	4.4364	3.9449	4.6249	5.0155	5.7067	4.946720619	3.935569852	6.048634122	4.252294533	5.042457496	5.21162308	4.068372418	3.550419145	5.12113262	4.257792025	7.1047	7.2648	5.7974	8.0611
200864_s_at	10.85	10.331	10.773	9.7272	10.812	10.723	9.1742	10.857	10.821	9.9111	10.565	10.195	10.579	10.432	10.034	10.705	9.6042	9.6486	9.7035	10.318	10.386	10.116	9.9046	10.588	10.745	9.7031	10.606	10.587	11.066	10.599	10.453	10.01	10.924	10.771	10.237	11.14042244	10.70096013	11.10042375	10.3277514	9.73416421	11.00993514	10.10754585	10.1445076	10.71163519	10.44437631	8.2531	9.9116	10.073	9.6689
220073_s_at	7.3584	6.4236	5.662	4.0612	6.9762	6.1833	4.1484	6.1035	6.9687	7.2296	7.5817	7.3131	7.9365	7.2612	6.8834	6.6097	5.2662	3.8841	4.5259	6.5901	5.6446	7.1131	5.5435	6.1671	5.9628	4.231	5.9725	6.4395	6.3519	6.8345	5.9274	5.855	7.0377	6.1411	4.4336	6.951021157	6.601785176	6.82738499	5.239876314	3.89475587	7.13106064	4.338760095	7.009331243	7.850161168	5.609998804	3.8048	4.7863	2.9903	3.4364
220182_at	4.5209	4.448	4.7722	2.8807	4.7734	4.3637	2.8174	5.0701	5.627	5.4907	3.5083	4.1262	5.4328	2.9278	5.2786	5.4675	4.0821	3.2556	2.764	5.0747	3.5914	3.9997	3.1577	4.9948	4.9348	2.7459	2.7615	4.8773	4.2335	5.5861	4.8008	3.0542	5.4408	5.1174	3.0962	5.058059586	4.336538841	4.858367178	4.527155943	4.788908396	5.314729246	4.116670366	3.509733089	6.143490547	4.297400643	2.746	2.7688	2.7539	2.7877
231929_at	10.436	10.208	9.9385	8.2081	10.739	9.7906	8.6265	10.397	10.555	10.34	10.004	10.289	10.09	10.418	10.677	10.958	9.044	8.9678	8.9624	10.468	10.173	10.382	9.942	10.462	10.402	9.2204	9.9303	10.47	10.782	10.502	10.369	9.8033	10.462	10.513	9.0928	10.21400872	9.814174911	10.02533837	9.649331291	6.816805631	10.26188897	8.252412931	10.16716903	10.56410897	9.562304534	4.735	8.802	7.9401	5.257
200615_s_at	2.8238	4.8717	4.6506	6.2036	3.0807	2.8201	6.7941	3.7654	5.0522	2.8259	3.528	5.2487	4.0608	5.0886	3.589	3.2601	6.412	5.9746	6.7201	4.1443	5.5802	5.7832	6.2634	4.8851	4.5977	6.1422	2.8041	5.056	2.6943	5.4563	4.7194	5.8141	4.7082	3.2541	5.5241	4.631087971	4.196428111	5.220438495	5.400563915	4.756446284	3.588818198	4.879018736	4.727933195	4.311238609	4.725574465	7.5081	6.2729	5.6219	7.5265
207517_at	4.9385	5.3642	5.1093	5.4017	4.9249	4.7236	5.214	4.7142	4.7584	4.7313	4.7692	3.9683	6.1162	4.7013	4.7544	5.1189	4.7051	4.9835	6.5362	4.6924	4.2206	5.0037	4.5327	4.5752	4.5662	4.6843	4.893	5.2799	4.7168	5.7784	4.7194	4.6922	4.9526	4.6928	4.7937	5.08310581	4.482269935	4.513390918	5.062463202	3.988943744	4.47720611	4.855241446	4.796447537	5.75129373	4.978849692	10.052	10.171	4.9931	8.861
216125_s_at	9.7056	8.935	7.9473	7.2308	8.1229	9.0319	5.4852	8.754	9.3322	6.8928	9.2549	8.8583	8.3693	8.4641	8.4543	8.255	7.1099	7.1492	8.0897	9.0954	8.4156	8.6643	8.1471	9.0906	8.56	7.9671	8.3065	9.2783	9.3849	8.5007	8.4666	8.6744	9.1742	8.207	8.5557	8.581325074	7.950925182	8.436134164	7.774230124	5.120469735	8.632525105	6.601784469	7.959837955	8.490134989	8.468426856	6.4615	6.6735	7.2464	6.6962
1560712_at	14.079	13.898	13.31	13.3	13.932	13.889	10.063	13.801	14.362	13.637	14.21	14.131	14.325	14.157	13.851	14.42	13.629	13.621	11.823	14.511	13.518	14.107	13.387	14.181	14.118	13.583	12.708	14.245	14.174	14.595	14.482	14.308	14.399	14.231	13.82	14.20145634	14.00526056	14.25841517	13.8716295	8.52728804	13.91090457	13.52433612	14.10333524	14.18813754	13.90641129	2.7193	8.1201	10.475	3.8165
209417_s_at	2.1684	6.7071	5.5984	6.8551	5.0367	2.8369	3.3107	6.1727	5.0445	6.1037	4.746	6.1256	4.9506	6.3969	5.9139	5.2357	5.2346	6.092	9.3868	5.1791	5.0114	4.316	5.8819	5.0303	4.8634	6.4335	5.4661	3.7283	3.1484	4.3443	3.1194	5.6165	3.5159	4.9049	6.2563	4.567432665	5.194459341	8.539836042	5.959072235	6.848637104	5.297784912	6.858952959	5.097871763	4.456933288	5.763918051	7.1101	8.2053	7.8316	8.5613
AFFX-HUMISGF3A/M97935_MA_at	4.6221	5.3992	4.8373	7.5601	5.4255	6.2764	5.0082	5.7315	5.2631	5.0614	4.9381	5.3301	4.6376	6.1491	4.3999	4.9419	5.3296	6.9229	10.089	5.3537	5.6954	4.9875	5.33	4.2443	4.4562	6.4244	5.3728	6.5939	4.0253	4.539	5.3985	5.3728	5.2897	5.0848	7.1112	5.502951658	4.236995444	10.16256551	6.000352463	5.922151701	4.908832789	6.137358411	4.123799513	4.134980756	6.94608458	7.476	8.1221	9.7529	8.4621
204788_s_at	6.5206	5.8287	5.5057	4.8133	5.9225	4.8352	4.8258	6.2285	6.558	6.1423	7.2052	6.9059	7.286	7.3133	6.1642	6.4119	5.7963	5.3714	4.7986	6.772	6.1768	6.7252	6.5294	6.3739	6.0316	5.7423	6.0003	6.5639	6.615	6.9167	6.4052	5.71	6.959	6.4925	5.6522	6.015271169	6.415435517	6.126070421	6.060980809	5.886856197	7.106287688	6.207033636	6.610367864	7.058789859	6.153344668	5.3457	4.6624	5.1208	4.618
220016_at	8.7064	8.9728	8.2631	5.3566	8.4023	7.8134	5.6189	8.3163	9.2492	8.2949	8.9253	8.5902	8.5901	8.4235	8.9522	9.0361	7.5948	5.6415	8.1667	8.9666	8.6612	8.9256	7.9207	8.1079	7.7789	5.514	8.1928	8.5027	8.9809	8.2314	6.9655	6.7756	8.653	8.5924	6.844	7.932629005	8.813909601	7.585743612	5.907193042	5.983550064	8.806903441	6.306324221	7.284236836	9.60798972	8.007321526	6.6927	5.3037	6.4732	6.0882
204298_s_at	3.7036	4.3829	3.8743	3.8787	2.782	3.9892	3.4376	3.6847	3.8029	3.4405	3.6806	3.8554	3.644	3.4258	3.6525	3.8405	3.7097	3.8979	5.7824	3.6334	4.753	3.3028	3.624	3.4934	3.646	4.314	3.7647	7.2246	3.6469	2.7004	2.8089	3.0098	3.4236	3.0563	4.4837	3.846988812	3.963210582	4.028004926	2.696175763	4.075847874	4.048537529	4.017151215	2.951490259	2.579082619	3.991001249	6.9276	8.2096	6.9595	6.4653
218487_at	9.157	8.6001	9.1879	7.6732	9.2099	8.4552	7.8697	8.653	9.4724	8.2869	8.4003	8.9735	8.1382	8.3571	9.1148	9.117	8.1055	7.823	7.1706	8.8547	9.0419	8.8237	8.4895	8.8938	8.5594	7.9376	7.7441	9.0726	9.0001	8.7522	8.6943	8.1898	9.0604	9.0475	7.5483	8.35649679	8.662782064	7.949997015	7.584891539	8.177543173	8.58972437	7.812590017	7.869334453	8.372898324	7.82879288	6.8341	7.3955	7.9496	7.5011
204288_s_at	8.1524	7.3297	8.9788	7.1505	8.9239	7.6808	8.8265	9.1952	9.0348	9.9223	7.2063	7.6248	9.5215	8.3883	8.6097	9.4813	7.7543	7.5129	6.021	8.0525	9.2305	8.2898	10.013	8.025	9.6418	9.2006	7.4947	8.1222	8.0949	7.4589	8.1996	8.0411	9.1122	9.6849	6.7022	9.47291166	8.870511075	8.940308249	8.135165132	9.971434628	8.761780728	8.053548163	8.538589662	9.177311641	8.102054603	3.8035	7.6162	4.8964	4.5795
228775_at	6.865	7.4573	7.0082	5.9762	7.2388	7.337	7.3882	7.332	7.9741	7.6186	6.5407	7.123	7.2673	7.4078	7.1073	7.7541	7.2095	5.8966	6.7244	7.1842	6.8803	7.0051	6.4749	7.177	7.4877	6.2823	7.0139	7.4679	7.3202	7.647	7.3304	6.5645	7.7164	7.5996	6.8442	6.970403459	7.153902332	7.402442799	6.09559693	7.298520009	7.378956743	6.054515228	7.190083104	7.722072579	6.322909176	5.9799	5.4349	6.2828	6.0746
241560_at	3.0242	5.1355	4.4777	2.4658	3.7508	2.5048	4.9688	4.9866	3.7666	2.7488	3.2278	2.8825	3.7895	3.4732	2.8067	2.5977	2.4666	2.4092	2.4238	2.7391	4.9289	4.9888	3.9716	4.9278	5.8311	2.4455	4.0392	2.7163	4.3485	2.5257	4.5783	3.5106	3.7775	4.9011	2.3722	2.635519439	5.108094874	5.049341056	2.569500033	5.079451909	3.31613171	2.540958948	2.622853521	5.133204464	2.526012391	2.4036	2.4338	2.4509	2.48
215059_at	3.4976	6.4356	4.6252	3.0479	4.6503	5.0659	6.14	5.3959	4.6569	4.5518	4.552	4.3646	3.2677	3.1412	3.0036	3.2798	4.1945	2.998	3.0126	3.0312	4.0238	4.1816	4.4498	5.5705	2.98	3.7437	4.386	3.0644	4.977	3.4126	4.5848	5.0116	5.7743	5.0365	2.9595	3.296278987	5.949453564	4.70328266	3.020134033	4.629888373	4.165331654	2.978235483	4.879355591	5.252469959	3.018455826	2.8857	3.0698	3.0305	3.0727
1566901_at	2.6365	5.4791	5.0412	3.5492	3.8965	2.2435	3.4973	3.0056	2.7464	5.4922	3.0038	3.3919	5.7282	5.7616	5.9081	6.0977	3.6076	4.3581	4.0146	3.4701	4.6989	4.0594	6.5572	5.371	4.0776	3.5464	4.4034	5.2798	4.7084	2.5095	4.3613	4.2508	4.7397	4.5134	2.9696	5.159679646	3.978253935	3.865524397	4.09529902	3.491151391	3.47227424	4.991207597	2.574694849	6.438019477	4.489564268	6.1198	5.9171	5.3027	5.8337
209587_at	9.6849	9.4745	9.0151	6.35	9.703	9.1324	5.9618	9.435	10.038	10.193	10.238	10.16	9.9495	9.9255	10.108	10.103	7.6301	6.8895	8.0118	8.9445	9.4081	9.6593	9.1319	8.824	8.6577	7.2448	8.9334	9.2215	9.9425	8.5801	8.989	8.3925	9.0921	9.2179	8.0877	9.614605128	9.671703631	8.938969484	8.506691528	4.064370041	9.866748728	7.383771615	9.288987476	10.22791728	8.665428565	4.9433	7.0894	7.004	5.2129
228067_at	10.238	8.9564	9.3308	7.536	9.9938	9.2546	8.6167	10.094	10.092	9.528	10.489	10.293	9.8256	10.103	10.146	10.435	9.374	6.9595	6.8489	9.9967	9.421	10.089	9.8789	9.816	9.9581	8.1532	8.4957	9.743	9.9076	10.274	9.4637	9.4761	9.7815	10.143	7.5536	9.718210126	9.269494731	9.997518158	8.212608167	8.062623715	9.520799073	7.860543345	9.786843638	10.14527529	8.644091528	5.7182	8.5202	7.1787	6.3119
214752_x_at	7.0373	8.9658	8.1079	7.9564	7.8287	6.9797	8.0282	7.4339	7.7404	8.5845	8.2211	8.1113	8.0866	7.9869	8.2898	7.3117	7.4343	7.3899	8.6762	7.0612	7.8224	7.2774	8.0668	6.6274	7.1056	7.1323	8.1784	7.1654	7.2583	6.2173	6.9152	6.7897	7.1784	7.5144	8.0176	6.96369701	7.852151523	7.920862381	7.947137293	8.098904275	7.767426637	8.47801786	8.872407599	7.861244825	8.254293242	11.243	8.8964	8.6378	8.6263
31845_at	6.8402	7.0888	6.8462	7.567	6.9085	6.4468	5.2889	6.4716	6.5126	7.2547	7.3257	6.9117	7.1776	6.9626	6.8996	6.8581	5.9975	7.5202	7.5072	6.7242	6.3298	6.5913	6.2546	6.0104	6.2208	7.0729	7.1261	6.9024	6.5566	6.1604	7.1163	7.0116	6.802	6.9362	7.623	7.308056001	6.749991635	7.407448746	7.813885777	6.11545969	7.229470789	7.855252327	7.321920755	7.628985217	7.765102749	9.6232	8.2774	7.5638	8.0549
205730_s_at	6.652	6.0265	6.2271	4.7296	7.2821	4.8574	6.8865	7.4485	7.0803	7.708	6.9691	8.1548	7.7627	7.9986	7.3504	6.5547	7.5395	5.136	4.4301	7.35	6.5355	7.9722	7.0688	7.6487	7.6963	5.3342	6.8183	6.8831	8.1898	7.3615	7.119	8.0987	6.6948	7.2302	6.7531	7.05255409	7.330280442	7.639560755	6.072469626	7.371969085	6.76450995	5.312874858	7.956005473	7.166419745	6.100044215	5.3344	5.9942	5.4387	5.1343
212624_s_at	5.5871	6.3709	5.7442	7.5236	5.64	5.8933	6.3016	5.5817	5.6828	5.5891	5.3686	5.7146	5.5638	5.5873	5.2289	3.4598	6.3291	7.7407	7.1886	5.5661	5.8064	6.0612	5.2717	5.5199	5.6069	7.118	5.2825	4.8206	5.4314	5.579	6.0148	7.4646	5.9253	6.1831	7.6552	5.966766045	6.019607249	6.717928514	7.254434246	6.810222096	5.392371944	7.756254006	5.730975655	5.636806473	7.243709053	7.823	8.5274	7.6772	8.1105
1559606_at	12.336	11.605	11.78	10.178	12.238	11.687	10.323	12.158	12.329	12.048	12.646	11.416	12.372	12.317	12.191	12.515	11.477	10.688	9.9913	11.714	12.108	11.824	11.446	12.648	12.433	10.682	11.972	12.23	12.848	12.469	11.999	11.638	12.337	12.321	10.981	11.66669862	11.64727373	11.81211704	11.32801986	7.48497263	12.12454955	10.25002509	11.75999617	12.11647809	11.60885707	5.5375	9.2353	10.087	7.5598
204006_s_at	2.1411	7.0378	3.3359	2.7131	3.2731	2.1408	3.7778	4.2341	2.8663	2.4204	2.1157	2.0626	4.7519	3.6546	3.2775	3.4006	6.5053	3.2966	8.1379	2.0565	2.6051	2.632	5.1179	2.2323	2.6445	3.0134	2.8432	3.2865	2.1135	3.2434	2.603	3.2762	2.2696	2.2796	4.0056	2.536406977	2.179734328	8.217321939	2.887142327	5.542893232	3.125751774	2.264663602	2.187869636	3.341735267	3.275231876	7.5336	7.5117	5.8732	7.3046
205548_s_at	7.5719	8.1393	7.3569	7.2192	6.5617	7.5846	5.8272	7.0964	6.9859	6.1001	8.0759	8.0311	7.6259	7.478	7.2833	7.0851	7.0142	7.546	9.0733	6.8099	7.3016	6.7039	7.3279	7.6179	7.067	7.4832	8.2317	8.4459	6.8658	7.0466	7.65	7.0718	7.7054	7.4322	7.497	7.174160095	6.411756887	8.024199148	7.52422623	7.510103321	7.527648018	7.247637464	6.549552819	6.933847191	7.355650255	8.8143	9.266	8.8002	9.6549
91826_at	11.329	10.176	9.4789	8.6154	10.726	10.178	7.8945	10.424	11.404	12.05	11.34	11	11.451	11.013	11.35	11.499	10.118	9.1595	9.6868	11.085	9.991	11.302	9.9767	10.967	11.192	9.4698	9.9275	10.578	11.594	11.526	10.808	10.706	11.575	10.742	9.5833	11.38778613	11.69788539	11.402272	10.47160746	7.525774329	11.36809085	9.372112954	11.80384211	12.07622974	10.3539381	5.5708	7.3975	8.755	7.7161
236725_at	6.8932	7.0005	6.9662	5.4045	7.0653	6.9519	6.4167	6.8859	8.1977	7.755	7.0521	6.9009	7.4199	7.268	6.869	6.9218	6.3213	5.6113	6.9732	6.7515	7.1232	7.3005	6.51	7.4621	7.2712	7.0298	6.23	6.7904	7.5706	7.7426	7.169	6.0985	7.7553	6.253	5.4797	6.736128771	7.807012273	7.528615985	6.539480688	7.329695936	6.481731964	6.12728909	7.850654585	7.444460925	6.759817529	4.6301	5.1106	5.3756	5.9625
232231_at	5.1087	5.5562	6.614	8.0472	4.9418	5.9881	7.1336	6.917	4.866	5.7056	3.3218	5.0298	5.3625	5.3127	5.6489	3.3947	7.7552	8.1152	8.1247	6.4674	5.9628	5.2463	7.9215	5.0349	6.645	8.5542	6.2676	4.7804	2.8152	3.1695	6.7499	7.0321	6.026	6.1136	7.6829	7.510903444	7.080829127	5.795702988	7.769533518	8.698062196	6.644632417	8.17974708	6.056493394	3.106819557	8.339709457	8.8811	8.2082	8.2423	7.822
1552334_at	7.2465	6.7777	6.3578	6.1951	6.967	6.2304	5.6577	7.0252	7.0315	6.511	6.8948	7.1051	6.9464	6.9713	6.0361	7.1358	5.6127	5.7681	5.7374	6.9056	6.666	7.0084	6.3885	7.1112	6.4438	6.4651	6.3284	6.3428	7.1793	6.3146	7.0852	6.5917	6.6812	7.282	5.898	6.7745999	6.962737886	6.497866736	6.453022249	5.700531252	6.8934921	6.735358702	6.393595678	6.143499442	7.03544201	5.6427	5.6379	4.6601	5.6473
1553114_a_at	8.7743	7.853	6.6875	5.4058	7.9259	8.01	5.5277	7.6343	8.1503	9.1697	9.3771	8.0653	7.582	8.1792	8.3275	8.3243	6.4339	5.854	7.1591	7.7654	7.6521	7.5548	6.9347	8.2257	8.3098	6.2111	8.0004	8.4199	8.3764	8.0879	7.7305	7.7916	8.1358	8.2684	6.871	7.815137579	8.257906389	7.873444429	7.098828265	4.961113081	9.1164425	6.010127536	8.012774445	8.39993747	7.48654153	4.502	5.4634	5.595	6.7417
213902_at	10.358	9.853	9.3603	8.9984	10.052	9.3544	9.7731	10.295	9.9323	9.8875	10.08	9.6512	9.837	10.003	9.5972	10.169	9.883	9.0324	8.9618	10.14	9.5226	9.9164	9.7941	10.071	10.234	9.2472	9.6053	9.6594	10.238	9.723	10.263	9.733	10.572	9.7551	9.3343	9.295362442	9.809786099	10.20475005	9.252749683	9.226267042	9.835697152	8.99539025	9.650657437	10.11551076	9.450110875	8.7659	8.7181	7.8919	8.8573
227917_at	8.6478	9.2086	9.1836	7.7577	9.0856	8.6203	7.7984	8.984	8.9924	8.1924	9.5422	8.534	9.2732	9.4802	9.2688	9.5902	8.5306	7.9307	7.0869	9.0082	9.2124	9.408	9.164	8.7053	8.5468	8.6612	8.3463	8.7803	8.5105	7.4196	8.2676	8.5784	9.2079	8.2594	7.4622	7.8806117	8.056393824	8.665142401	8.039876878	9.406079054	9.18348131	7.773330801	9.242371932	8.933613983	9.053861275	6.8397	7.6628	5.8994	5.4938
230398_at	5.0353	6.0842	5.9315	5.2596	5.9905	6.1656	5.8087	5.7426	6.3085	7.1024	6.1039	6.3269	6.9909	5.8239	7.0251	6.4521	6.0414	5.5034	6.7042	4.7905	5.4051	6.4824	7.553	6.1945	6.323	5.8068	6.2882	6.02	5.5689	5.6481	6.344	5.0567	5.8608	5.8591	5.9151	6.568651172	6.269612804	6.380269518	5.711333772	5.893153845	6.178175616	6.071765773	6.131948286	7.474618275	5.821043395	8.3045	8.3692	7.381	8.2069
210096_at	9.3486	5.8832	7.4319	5.7029	9.4581	10.113	6.7324	7.9928	8.995	9.8601	9.7413	10.617	8.105	8.462	8.5789	8.3502	9.1771	8.4011	4.7416	7.9377	7.9983	8.7523	9.1987	9.0998	8.7047	7.9967	5.6252	9.8247	9.8248	8.8133	9.5689	8.7611	9.3248	9.7393	5.1497	8.445133888	8.957524254	9.047125557	7.102930263	6.986027148	8.700857043	7.900937924	8.258255096	9.311214619	7.85006785	2.5246	5.9026	7.9296	2.6128
209108_at	10.347	10.292	10.264	9.1694	11.521	10.123	8.3241	11.049	10.963	10.613	9.5904	9.7073	10.348	10.573	10.38	11.581	9.4642	8.9029	9.5184	10.962	11.003	10.881	10.96	10.123	11.245	9.8391	10.145	10.717	11.382	11.013	10.676	10.05	11.068	11.73	9.6306	11.09148366	11.16612032	11.47657466	9.66338496	10.09551415	10.88213178	9.038590192	10.15522317	11.49654552	10.66266692	9.958	8.7721	8.1328	8.378
209949_at	4.0988	7.4051	4.2445	5.9271	4.6577	4.4421	4.152	4.509	4.3618	4.6287	4.2963	4.6432	5.329	4.7691	5.4871	4.7787	6.351	6.1906	7.7702	4.7679	4.6721	4.6107	5.4328	4.5461	5.1592	5.9513	6.0458	5.0503	5.2579	4.839	5.8901	5.9588	5.2205	5.4195	6.6406	4.25876388	4.229736881	6.577465339	6.237179489	6.549551517	5.883342019	6.209964136	4.538049242	5.448759137	6.714809764	8.1996	7.0269	7.1745	7.6247
224796_at	6.9891	7.8731	7.1556	8.0927	7.112	7.2238	8.0997	7.0401	7.4428	7.8769	6.9258	6.9332	7.2433	7.4332	7.6745	7.286	7.8261	8.538	8.6313	7.4524	7.2163	7.1003	7.5277	7.4338	7.3134	7.9439	7.6376	7.1858	7.1334	7.4179	7.2777	7.8115	6.842	7.2388	8.1964	7.361058023	7.2124704	7.823949318	8.164777543	8.390430531	7.097204851	8.653490881	8.216901262	7.614625333	8.213694602	8.9962	8.7907	9.1916	8.0554
217787_s_at	6.1445	7.0776	6.876	7.4581	5.9783	6.8516	6.5479	6.3529	6.6963	5.8262	7.1146	6.4911	6.3917	6.6948	6.042	5.9761	4.9846	6.1988	7.6368	6.2744	6.5851	6.0476	7.1318	6.7045	5.4626	6.3511	6.4541	7.0183	5.8119	5.8303	5.835	6.3422	5.881	6.4665	6.8112	6.424097199	6.058842572	6.517792803	5.646115381	6.778089434	6.864446883	6.900013587	6.908421632	6.213295706	6.833592327	9.4278	8.6992	6.7066	8.3879
1557321_a_at	7.7319	10.227	7.6841	9.1479	10.156	8.9143	6.0981	9.2334	9.7561	10.492	8.4588	8.9356	9.7001	9.3204	10.67	11.786	9.3325	8.5618	10.396	10.867	10.84	10.968	9.661	9.4558	10.336	10.08	8.0645	11.414	10.981	11.208	10.429	11.009	10.85	11.367	9.6867	11.76978787	10.70985739	11.13354103	11.29015213	6.437130813	12.03293792	9.327760757	10.88337921	11.66243619	9.992595422	2.7114	10.021	3.5002	3.1746
214930_at	7.1172	2.8759	7.3569	2.81	6.0885	5.6761	4.6959	6.0136	5.5984	6.05	6.5722	7.3258	4.836	3.7078	5.5549	6.2571	5.0091	2.7106	3.8537	4.5743	6.2499	5.8856	6.6707	4.5679	6.207	5.3131	2.8054	3.0599	5.7579	3.0513	5.2518	4.3095	6.5688	5.7551	3	3.70924438	6.003271073	2.918150168	4.337530022	6.340520427	2.888403846	3.333262861	5.088985466	5.554818375	2.903528339	2.6511	2.7321	2.6902	3.1405
205402_x_at	4.0995	6.8655	4.6867	3.4446	5.5569	4.2609	3.2081	4.4337	6.3416	6.0438	5.1543	4.715	5.7105	5.6488	5.9624	5.8903	3.6736	4.2599	6.0927	4.7312	5.5605	4.9703	4.5322	5.4949	4.8762	3.608	7.1174	6.6178	5.1199	4.9434	6.0001	3.8334	5.9764	5.7613	6.1916	4.263289361	4.892918474	4.146150024	3.39077694	2.678307344	5.64378357	3.166559294	5.130811165	4.562038017	5.283259751	3.1367	3.3277	3.5289	3.1492
1552283_s_at	7.94	6.4438	6.6693	6.1255	8.2161	6.9375	8.3054	8.3646	8.891	5.4782	9.6839	8.9266	9.8266	8.2426	7.7416	8.0482	10.037	4.5552	6.571	8.9025	8.5585	8.3775	7.8534	8.4397	8.2392	6.674	7.3451	8.0508	8.9532	8.287	8.3572	7.6351	9.832	7.4841	5.2665	7.2018973	7.788894689	8.558228107	6.6538558	9.237124643	7.550075764	5.098202938	7.661476472	7.189084999	5.887500806	4.7191	6.1955	4.9987	4.343
223095_at	7.0212	7.6111	7.4186	6.2474	6.774	6.3849	7.53	6.522	7.3084	6.2548	7.3503	7.561	7.0819	7.2122	6.9772	7.1137	7.5187	6.8934	6.5491	6.7825	7.4752	6.9836	7.5073	7.2688	7.1595	7.1085	7.4739	6.5246	6.9647	6.9529	7.2221	6.9838	6.998	7.371	6.9703	6.836113557	7.600329952	7.890991782	7.189034393	8.533002903	7.488487585	7.388919565	7.506356061	7.509475302	6.938724594	9.153	7.8534	8.203	8.5231
1559607_s_at	12.492	11.909	11.924	9.8987	12.382	11.633	9.9393	11.914	12.177	12.075	12.495	11.769	12.236	11.911	12.314	12.125	10.975	10.32	9.9107	11.842	12.114	11.623	11.225	12.692	12.356	10.523	11.79	12.642	12.884	12.391	12.065	11.436	12.316	12.437	10.888	11.55432324	11.68438412	11.59468625	10.85307311	6.692696745	12.21609914	9.693180384	11.28427368	12.05466471	11.07698412	4.6509	8.6472	9.8821	7.5847
1556579_s_at	5.7278	3.5716	4.7957	5.9406	5.9043	5.8253	6.1065	5.9387	5.5835	3.611	5.7217	7.2868	4.4145	4.8896	5.3769	6.8671	5.2478	5.9909	3.4202	6.2548	5.8539	6.2952	4.786	6.1595	6.457	6.373	5.2049	4.6122	6.2596	7.4203	6.4267	6.9641	6.1147	6.4798	5.8017	5.881899137	5.136238709	6.830475624	6.239056126	7.16036729	4.019974501	4.791622159	5.747688379	6.100730858	4.879479754	3.1622	3.4121	4.6072	2.9373
225959_s_at	7.6522	7.2388	7.0417	6.3923	7.6941	6.4919	6.8228	7.9489	8.0112	7.8003	7.1925	7.1691	7.8513	8.0548	7.8435	8.0492	6.9742	6.9097	7.0529	7.7809	7.3537	7.3643	7.1783	7.4262	7.8431	6.8832	6.9558	7.4167	8.0842	7.4408	7.5218	7.1955	7.7964	8.1326	6.9726	7.687925089	7.896860006	7.46336498	7.210875851	6.823211428	7.7674624	6.866321983	7.181655288	7.935797337	7.072698204	6.3055	6.6798	6.9399	7.0931
211506_s_at	3.6257	4.5708	3.8043	6.1019	3.3442	4.6727	3.0916	3.7386	2.9498	3.4986	2.8788	2.6156	2.7016	5.7305	4.583	2.856	3.5277	6.5405	10.475	6.0219	3.3432	4.5316	3.3009	3.6785	3.4785	5.4308	7.4869	3.9296	2.8387	5.014	3.4806	4.3577	3.3743	2.7028	8.2038	3.459191882	2.709017714	2.655985308	4.892927574	3.714581496	2.88820649	5.525020659	2.935111822	2.944213053	5.106401332	11.809	9.8148	4.333	11.332
242714_at	2.4985	5.22	2.9729	5.69	8.1148	7.345	2.5065	7.5784	5.3608	7.6936	3.4863	3.7018	6.867	3.1871	2.5997	7.4076	2.3638	3.7125	4.655	7.4907	2.6691	4.855	3.3509	2.4724	8.0236	5.0517	4.3922	6.9388	7.8283	2.5249	5.7121	5.8864	6.409	3.441	4.2425	4.861974035	2.527966394	7.311255237	3.936016689	2.512555105	6.781403796	3.885566122	2.518540395	2.769633839	4.409001414	2.4596	2.4855	2.4603	2.5235
224959_at	10.019	8.4383	10.939	8.9736	11.271	8.8186	9.9844	11.171	11.25	10.542	8.8857	8.9148	10.559	10.144	10.896	11.483	9.2153	8.2649	7.868	10.732	11.324	10.853	11.639	10.198	11.204	10.449	8.5471	9.0933	10.462	10.388	10.275	9.6302	10.429	10.828	7.7009	10.22165111	10.87668733	9.154056076	9.416200521	10.93657711	10.51177145	9.216850838	9.98488207	10.34177596	9.622562892	6.8643	8.8459	7.2514	6.7079
227481_at	9.8804	8.8283	8.7499	7.1669	9.1764	8.6882	7.1665	9.3915	8.717	9.0671	9.6084	9.1334	10.108	10.086	8.7282	9.7842	8.4915	8.3532	8.028	10.069	8.6543	9.8168	9.4047	10.002	9.5006	8.313	8.994	9.348	9.8136	9.625	9.3295	9.6083	9.6758	9.0973	8.7143	9.494833956	8.843046568	9.599624274	8.55725703	6.571303498	9.28074393	7.933082173	8.742873929	9.935071296	9.577809381	7.4447	7.526	8.4016	8.4219
214853_s_at	8.8335	8.9565	9.117	8.8108	9.236	8.9797	8.8479	9.0877	9.5855	9.636	9.1671	9.3182	9.4607	9.1337	9.4722	9.3474	8.9159	8.8293	10.154	8.8278	9.285	9.1339	9.4516	9.1205	8.7495	8.7297	9.5143	8.9082	9.1706	8.868	9.0941	8.9288	9.1	9.3185	9.1682	9.265868051	9.184364829	9.248179322	8.961429635	8.921869148	9.431577843	9.083745352	9.302760686	9.422072911	9.073927893	10.9	9.9993	9.7017	10.8
213110_s_at	5.7975	6.4506	6.5879	3.8897	5.4203	6.7157	5.907	6.2068	6.2399	4.2213	5.71	6.9814	5.4851	4.6145	6.0112	5.8033	5.3154	3.8699	4.0128	4.2839	6.7687	6.1619	6.9785	5.7059	5.7693	4.7552	5.7567	4.5844	5.4575	4.4194	5.6653	5.1631	5.533	6.0656	4.3737	5.755613934	6.885809684	7.010583719	4.9552732	7.458788077	5.263587322	4.715662907	3.933345223	4.804524001	4.043232728	11.934	7.503	7.8167	9.4602
218542_at	6.1366	7.1974	5.9509	6.6468	7.089	5.9439	5.0843	6.6633	6.0509	6.5691	6.8783	5.5205	6.3471	7.2183	5.7815	5.9902	4.8425	6.5601	6.9695	6.3675	6.5107	5.8859	5.2498	5.784	5.6406	5.7778	7.2146	7.0661	6.8133	6.4797	5.9508	5.961	5.9853	7.0466	7.0829	7.454879104	5.774721523	7.25353541	7.485898713	4.134861422	7.76077612	5.77801109	6.531396403	5.627966445	7.181235282	7.7025	8.0193	7.1888	8.2569
41037_at	3.5063	4.7066	4.8395	3.5443	4.1652	4.0204	9.1602	4.143	3.9916	5.3817	4.302	5.1136	4.3708	4.1969	4.2418	4.3158	6.6701	3.6572	6.2101	4.0486	4.0578	5.7844	4.0016	5.1125	3.9316	3.8192	5.6436	4.4515	4.44	4.669	4.8746	4.3455	4.3826	4.1112	4.0537	4.083083071	4.216341364	5.073035946	4.077627944	4.744731138	4.937145111	3.861563848	4.657835003	5.155734305	3.965906359	7.5665	6.9849	6.8046	6.5076
223113_at	7.2416	6.8021	7.0991	7.6561	6.8077	7.6371	6.5143	6.6779	7.1664	6.6072	7.3803	7.9638	7.232	7.6858	7.2078	7.5735	7.2554	8.225	7.8637	7.2928	7.5784	7.4214	7.2901	7.2983	6.7498	7.7051	6.9203	7.428	7.5213	7.0119	7.0842	7.481	7.2285	7.3464	8.0727	6.984703861	6.940328602	7.252034445	7.906545702	6.470848133	7.189765983	7.794428835	7.381826864	6.630486299	7.730168885	9.6814	8.0167	8.06	8.6384
235193_at	7.0384	6.8649	5.4808	5.3586	7.4797	6.7568	5.4897	6.7622	7.0531	6.6337	6.5293	5.8209	5.4047	6.2868	7.2068	7.0686	5.9855	6.7176	4.3136	7.8354	6.0633	7.068	4.9548	7.0628	8.0932	5.3331	5.2876	5.5918	7.6012	6.9532	7.2869	6.0644	7.7381	6.6985	6.3786	5.818612796	7.324176229	5.904991584	6.348357173	2.595997154	5.490425897	2.935600699	5.282504508	5.486250308	5.858655619	3.4548	4.0674	5.571	4.9008
219722_s_at	8.6875	9.6436	8.6097	7.3353	9.7883	8.804	5.5224	9.5522	10.413	10.287	8.3561	8.0452	9.7226	9.7001	9.4144	9.9613	8.2027	7.9821	7.8885	9.6336	9.0779	9.3226	8.4873	9.2121	9.7038	7.9525	8.9392	8.9517	9.6201	9.2602	8.9331	8.8592	9.7485	9.4881	8.8253	10.11958282	9.476017797	9.693459561	8.519743494	6.575476094	9.573209242	8.257922801	9.722732344	10.60128728	9.191808842	4.7837	5.1634	7.3623	9.6657
204790_at	4.9769	5.7018	4.9805	5.8848	4.2258	3.9113	5.0306	4.125	4.4952	4.7081	5.2705	5.25	5.3519	4.7276	5.6254	5.0391	4.4589	5.1529	6.102	4.3501	4.802	4.8525	5.1549	3.784	5.1354	5.1829	4.8738	4.857	4.0838	3.4531	5.1395	5.335	4.3446	4.9284	5.0718	4.389344914	4.836358856	5.582934464	5.784929623	5.949271462	4.673959116	6.15826764	5.657583606	5.799204684	5.763447421	6.9684	6.1228	6.1061	5.0407
201579_at	8.0326	9.6109	9.0806	6.9752	8.1672	8.4053	8.1392	8.9172	8.3572	6.8028	8.6605	8.2023	9.607	8.9548	8.5748	8.3191	7.5292	7.9047	9.6224	7.824	9.5625	7.816	9.5767	8.8209	8.4441	8.6929	9.8634	8.0885	8.5209	7.6907	8.9412	7.083	8.8831	9.3135	9.0258	7.674197346	8.647538278	10.13516834	7.788784946	8.43860421	9.118985423	7.501013666	7.447391491	8.68466195	8.34447904	11.218	10.059	8.445	11.473
202874_s_at	7.4856	7.5514	7.6527	7.981	7.9045	8.2513	8.1858	7.7728	7.486	6.8815	7.4245	7.316	7.5919	7.5636	7.3241	7.1403	7.5674	8.0889	8.4753	7.6918	7.9984	7.8518	7.8202	7.4188	7.5786	8.2141	7.4642	8.2417	7.3317	7.8245	7.6047	7.9705	7.4475	7.5924	8.0801	7.971687596	6.996638568	8.197972736	8.215174653	7.282622268	7.715618332	7.644375879	6.578102534	6.999249416	8.039514198	9.0556	8.9167	8.7349	9.0766
209292_at	8.9461	8.7117	9.2788	5.7637	9.3854	7.9924	7.6215	9.3625	9.3229	8.0447	8.948	9.3462	9.4934	9.1357	8.6996	8.9887	7.6988	4.8278	6.514	8.7376	9.6302	9.4335	8.6104	8.9205	9.2283	8.1156	8.4139	8.3651	9.2827	8.7281	8.3892	7.7821	9.3889	9.0149	5.9947	9.508318616	9.859686564	8.171468126	7.355008853	9.628279445	8.037536653	5.560408886	8.0059468	9.57407093	7.375748148	5.1741	6.0609	6.6753	4.9098
209140_x_at	12.138	12.662	12.994	14.051	12.081	12.058	12.216	12.747	12.153	13.069	11.75	12.941	12.935	13.263	12.945	12.635	13.008	13.8	13.832	12.787	12.772	12.609	12.816	11.735	11.688	13.733	12.014	12.047	11.665	12.149	12.87	13.041	12.1	12.02	13.492	13.21722671	12.25528127	14.11451459	13.56478759	13.71044135	12.34127257	13.75846405	13.36121003	12.39901982	13.35228558	13.651	14.286	14.242	13.919
201474_s_at	4.0563	4.553	4.5208	4.5649	4.5855	5.0106	4.2189	4.1834	4.3314	5.5382	5.2591	5.0376	5.0246	4.6231	5.4399	4.6524	4.7996	4.8549	6.9477	4.1569	5.1137	4.4957	5.0834	4.1385	4.5156	4.1163	6.0269	4.7728	4.1791	4.3564	4.8719	4.1181	4.9567	4.9248	4.8739	4.499755369	5.002422288	5.960882227	4.508221225	4.727458818	5.730661095	4.31239265	4.381203308	4.316502914	4.271655631	8.3967	6.1486	5.9292	6.778
238689_at	6.5527	7.2434	6.2028	6.5117	8.5831	7.0999	2.8822	8.48	9.0426	9.1285	6.4432	6.3763	8.4665	8.9718	7.4486	7.3266	5.5254	6.7878	8.8346	8.8266	8.0298	7.7123	7.4522	6.7778	7.6874	7.672	8.5695	9.1675	7.8187	7.5553	8.0007	7.4121	8.8528	8.7669	7.163	7.918763195	7.377385683	9.028612451	6.468158633	3.392159807	8.888747408	4.07318663	6.703020346	8.376907173	7.222056672	6.4471	6.8437	2.3294	4.9158
213746_s_at	8.4157	10.048	9.481	8.9464	8.92	8.0749	9.1037	8.8385	8.9077	9.6379	9.2318	9.374	9.2152	8.929	9.0939	8.2883	8.4131	8.6073	9.4712	7.822	9.0026	8.7848	8.9757	7.9207	8.47	8.3071	9.0901	8.222	8.2433	7.4501	7.6664	7.9012	8.1292	8.545	8.8163	7.701649936	8.768416123	8.80533957	8.889067688	9.211248825	8.584510298	9.307020416	9.488444972	9.206802674	9.032632142	12.195	10.083	9.6644	9.7624
235391_at	5.8506	6.2573	5.7756	5.1278	5.4229	5.7596	6.6863	5.8363	5.4905	4.3616	5.7204	6.1128	5.6352	5.4911	5.4807	5.8901	6.2432	5.5591	5.149	5.393	6.3338	5.6576	5.8201	6.2943	6.6336	5.5778	6.6563	4.764	5.7146	5.5089	6.3393	6.1528	5.8998	5.1552	6.5456	4.96511213	6.258746418	6.514315808	5.824934311	7.525674432	4.635598533	5.411277614	5.656723989	4.649905101	5.547469001	7.5951	6.0753	7.5872	6.5818
223541_at	7	7.6488	6.6169	4.7769	6.5767	7.4141	5.1947	5.6013	5.5958	6.7481	6.3075	6.3299	8.5603	6.4259	8.3051	7.0389	5.1424	5.9815	10.582	5.3715	7.5555	6.0729	6.3514	7.1233	5.2055	5.747	8.9727	8.2537	5.9864	5.5912	6.0746	5.3436	5.9832	6.9842	6.1782	7.239967995	6.171671087	8.37935794	6.468082758	4.799798545	8.023773628	6.936023366	6.331393089	7.192707851	5.799076781	11.261	10.315	9.8304	10.554
226303_at	7.0031	7.541	7.4443	4.8125	6.5666	5.5546	9.2282	6.5895	6.8472	5.6946	6.1846	7.3452	7.2694	7.0083	6.8552	6.5211	8.5192	4.1023	4.2488	6.0484	6.6763	7.49	6.7995	6.8613	7.155	6.9005	6.9844	4.6852	7.4007	7.8397	7.451	6.7267	6.9032	7.6188	5.7071	6.202980521	7.437422371	7.611942277	5.479520324	8.698074265	5.521131678	5.621625455	6.637369581	7.37630924	5.631861748	4.8216	4.5429	5.9799	4.8944
211986_at	13.045	12.371	12.493	11.261	12.887	12.463	11.948	12.692	12.482	12.609	13.318	13.154	12.943	12.929	12.734	12.985	12.492	10.931	12.089	12.366	12.526	13.157	12.744	12.339	12.167	11.882	11.956	12.506	12.617	12.868	12.194	12.609	12.386	12.488	11.359	12.53092642	12.35890143	11.69700459	11.74802359	11.79542538	12.3917871	11.40651392	12.54870057	12.73853552	11.65676473	12.122	11.65	11.606	11.578
221665_s_at	9.7694	8.7698	7.678	6.8184	9.436	8.5417	5.014	9.0558	10.031	10.86	9.7376	9.3177	9.632	9.1993	9.3109	9.6648	7.9801	7.0585	7.7015	9.2074	8.0245	9.4346	8.0582	9.0518	9.1738	7.062	8.0098	8.5584	9.8259	9.4322	8.8161	8.7356	9.608	8.7918	7.4541	10.04683496	10.23249568	10.00441209	9.071161493	4.868495632	10.02576634	7.393332546	10.68068514	10.90772699	9.197136645	4.0715	5.2941	6.8284	5.9125
234359_at	6.5898	5.4704	5.4503	5.0099	4.8893	5.0095	4.704	5.0678	5.8607	5.111	7.6099	6.8499	6.4868	6.8566	6.9298	6.5797	4.6997	4.9051	4.7005	6.7299	5.1832	6.2603	5.7049	7.3611	5.6787	4.9383	4.6931	5.778	6.1722	5.9679	5.5332	5.5714	6.8599	5.9667	5.6332	6.766579223	6.745729724	6.582356677	5.764637858	4.871553681	5.24536526	6.107850679	6.023150227	6.645199838	5.744105693	3.4892	4.6952	4.2741	3.9992
200859_x_at	8.3335	10.126	9.4808	9.0791	8.9872	8.7761	9.0372	8.8656	8.8926	9.4504	9.2704	9.2856	9.252	8.8939	9.3252	8.3208	8.2774	8.6841	9.8811	8.2401	9.1234	8.7567	9.1371	7.7103	8.1187	8.5931	9.1627	8.202	8.4391	7.9136	8.0297	8.2785	8.0477	8.6697	8.5752	7.868370051	8.738506739	8.938435719	8.966789748	8.985195005	8.481821012	9.421458168	9.750682492	9.120121798	9.089606527	12.138	10.129	9.6759	9.8134
215646_s_at	7.7377	8.6883	6.1892	3.7467	6.211	6.7673	7.8794	7.0281	5.3958	2.642	6.6262	7.9244	5.2844	4.5328	4.9933	4.1252	6.9405	4.7069	9.937	4.7918	6.0358	6.6352	6.7744	6.6269	6.4329	6.1004	6.2167	5.3264	3.7387	6.1203	6.1726	5.7022	5.837	6.423	4.719	4.530124247	6.082219865	6.819019672	3.724213005	8.327192229	5.499915316	5.051915588	3.889366561	6.304073935	5.796444122	9.8098	9.9457	10.136	9.2991
211676_s_at	8.5145	9.4754	9.2181	10.144	8.783	9.4272	8.5417	8.5573	8.4603	8.4413	8.0544	8.5688	8.7282	8.8725	8.717	8.3482	9.5106	10.329	10.833	8.9053	9.2004	8.9966	9.4362	8.7386	7.9553	9.6863	8.8196	9.7547	8.1013	8.6469	8.9265	9.258	8.6135	8.6667	10.083	9.239219966	8.195647163	9.223714079	9.608091749	9.272998781	9.131929248	9.876252805	8.833550161	8.528950173	10.01956596	10.873	10.649	10.567	10.884
224839_s_at	8.7706	8.5745	8.3529	6.4862	9.3897	8.4982	8.3536	9.4006	9.987	10.367	6.8975	7.2792	9.247	8.9051	9.5713	9.6475	8.791	7.9427	8.4134	9.9039	9.0454	9.3391	9.4289	8.6124	9.9273	8.3515	8.5471	9.7768	9.8421	9.3991	9.1163	8.9321	9.245	9.143	7.8005	9.964445559	9.971043797	9.798763541	8.678237173	6.972865659	10.04629332	7.699350271	9.788042738	10.16839784	8.700505827	4.7731	6.3928	8.8022	5.892
232797_at	8.6575	8.6904	8.5804	9.0006	8.3626	8.4933	8.7165	8.7836	7.5926	7.5711	7.422	7.6143	7.7807	7.9172	7.5642	8.0561	8.2802	8.8218	8.7558	8.2543	8.2436	7.9018	7.857	8.0409	7.6807	8.4923	8.1304	7.838	8.0164	8.0121	7.8878	8.2948	7.9024	7.8914	8.3735	7.561189331	7.973063543	8.106345915	8.472719943	8.679469044	7.796243273	8.50788903	7.665883749	7.904394059	8.727631593	10.412	11.061	9.3455	9.986
220108_at	2.393	3.1423	5.0844	3.4701	4.2135	2.7901	2.3926	5.3741	3.6107	2.5279	2.3677	2.8792	3.4586	3.6094	3.5897	5.7758	2.3587	3.4298	4.1092	3.9909	3.1476	4.467	3.7214	2.6177	3.2054	3.6786	2.4682	4.0076	5.1179	2.6341	2.7077	3.4862	4.1832	5.9658	3.2158	5.348659561	3.17734304	4.515972052	2.985794178	4.64352388	5.635122031	3.066995674	2.470565087	2.683651154	3.252145469	2.3637	2.3573	2.6562	2.3886
226063_at	6.1422	6.4535	6.2622	7.6837	6.7255	6.3524	6.0171	5.6002	6.1925	6.0374	6.319	6.0167	6.3451	6.7051	6.089	5.6043	6.7479	7.5994	6.4475	6.2438	5.7841	5.8563	5.9846	5.9257	5.5039	7.3075	6.5609	6.228	5.568	6.1281	6.2226	6.9252	5.8948	6.0208	7.3397	6.660475253	6.223870785	6.66343868	7.363502309	7.375778993	6.484783076	7.750555645	7.518803762	6.849600266	7.003669062	7.5892	7.5945	7.111	7.962
229930_at	6.6633	5.9678	7.1203	4.3968	6.3416	5.7533	4.42	6.8931	7.1026	6.983	6.0696	6.4572	6.4871	6.6394	7.8215	7.2436	5.8725	4.9003	4.7176	6.9972	7.3299	6.6227	7.2209	7.571	7.2069	7.297	5.99	7.018	7.3502	5.4653	7.5529	6.5373	7.5026	6.9339	5.8064	6.662428501	6.75342946	5.178025496	5.053376116	6.283498771	6.760338963	5.003756806	6.352246715	6.341144787	5.73299935	2.9253	4.2084	3.8609	3.1581
211945_s_at	11.69	12.007	12.217	11.952	11.871	11.679	12.38	12.256	12.13	11.155	11.863	11.913	12	11.671	11.627	11.525	11.918	11.655	12.589	11.698	12.16	12.072	12.332	11.816	11.793	12.155	11.899	11.401	11.711	11.596	11.74	11.734	11.963	11.854	11.965	11.64871093	12.22062583	12.19012975	11.81390381	12.62854169	11.7310962	11.95587791	11.72857087	12.04084885	12.03953534	14.079	12.983	12.052	13.162
228232_s_at	3.219	3.8831	5.3056	4.5311	5.944	3.5931	3.1024	6.1711	4.0673	6.4357	3.072	3.2724	5.7413	5.636	3.5745	6.7789	4.033	3.0592	3.0682	5.0089	5.0102	6.2231	5.4899	3.4807	6.0323	4.6538	4.2518	4.9418	5.3456	5.8483	5.3718	4.8619	4.4607	6.2583	3.9023	5.384564702	5.736798082	4.4383921	4.537367562	4.241651009	4.752471513	3.366876192	4.132809478	6.07644743	4.116289118	2.9767	3.0598	2.9713	3.0735
1552487_a_at	7.585	7.2189	6.6013	4.3982	5.9838	7.2973	5.132	5.6397	5.8338	5.8685	8.0376	7.5663	6.2959	6.2163	6.1123	5.6476	5.83	5.4294	8.3287	6.2035	6.7872	5.89	6.0799	7.7564	5.2977	4.2004	8.5476	7.6042	5.6421	5.0543	6.2167	6.0964	6.8574	7.5618	6.7449	6.082087099	5.415511321	7.870700558	4.974224679	2.91635955	7.832674183	4.683039978	3.590733125	5.335644675	5.88358698	10.605	9.7183	9.3181	11.187
200770_s_at	6.7605	6.92	7.2389	6.4091	6.7612	6.7447	7.2084	7.0991	6.9335	6.216	6.4591	7.2617	6.4575	6.255	6.2815	6.0887	6.5361	5.8566	6.9449	6.4636	6.5787	6.81	6.9716	6.5636	6.5892	6.2879	5.6589	6.1061	6.3376	6.1772	6.3339	6.3957	6.1858	6.2716	6.431	6.305101362	6.281637499	6.906320591	5.680004252	7.780326238	6.177175448	6.073913022	6.481745609	6.87979018	5.906378165	8.5595	8.2896	6.6247	8.3914
211926_s_at	7.8116	8.6485	8.2852	8.3014	8.4689	7.7374	7.3812	7.72	8.1498	8.3604	8.0001	7.9065	8.5068	8.0985	8.2649	7.755	7.4795	7.9857	9.2967	7.3512	8.3665	7.3949	8.3196	7.3237	7.0476	8.0364	8.0277	7.7908	7.4578	7.3388	7.3009	7.844	7.4006	8.0473	8.3564	7.910835907	7.761877194	7.874427663	8.248201356	7.980013413	7.973515954	8.438189169	8.572765308	7.917005236	8.318914872	9.3715	9.2998	8.7414	9.4336
202872_at	6.6985	6.4382	6.7905	6.8238	6.7435	6.7657	7.5048	6.9061	6.7789	6.8309	6.7268	6.5695	6.419	6.6015	5.9906	6.5965	6.3471	6.8668	7.4417	6.2229	6.7815	6.7308	6.3982	6.7743	6.6348	6.8166	6.39	6.9964	6.346	6.9397	6.8207	7.2431	6.1666	6.4423	6.9251	6.957778163	6.408877095	7.439244139	7.285334701	6.440154877	7.025416669	7.210140484	4.795044409	6.087265568	6.98629702	7.9575	7.8176	8.0923	7.737
204484_at	8.5048	8.3233	8.4691	8.9136	8.8314	8.088	8.5792	8.2468	8.9905	8.4808	8.8356	9.06	8.5306	9.6108	9.1619	9.1998	8.4658	9.392	8.3362	8.9798	9.0169	9.1887	8.8869	8.7245	8.5159	8.97	8.3112	9.0852	8.6698	8.4162	8.8504	9.4603	9.0973	9.6223	9.2784	9.07372015	8.745388331	8.643600691	9.742606813	8.659636319	9.125176418	9.446580811	9.187307143	8.86632055	9.062386352	7.998	7.32	7.6739	7.0807
214039_s_at	10.225	11.282	11.019	10.121	10.689	10.229	12.348	10.613	10.984	10.137	10.091	10.482	10.834	10.626	10.6	10.397	10.819	9.8839	10.669	10.221	10.456	10.75	10.699	10.281	10.195	9.7243	10.919	10.982	10.425	10.255	11.061	10.322	10.435	11.01	10.753	10.32152661	10.68465239	11.00294612	10.0820734	11.47128838	10.71382191	10.28512286	10.31684903	10.57584012	10.32509842	12.753	12.471	12.435	11.843
204753_s_at	8.345	8.6369	9.053	7.6893	8.9473	8.7413	7.6909	9.0769	9.7735	9.0246	8.2676	8.385	8.3751	8.5248	9.2891	8.829	8.7044	7.8841	7.2161	9.0037	8.8576	8.6434	9.4233	8.9331	9.1153	8.1628	7.4923	9.6999	8.884	8.6855	8.0571	8.0851	9.3693	8.4601	8.0688	9.142592322	8.561390008	7.733047132	7.772859364	8.448807748	9.067343971	7.528657926	7.751970009	8.342549189	7.723684845	3.0914	6.7232	7.3318	3.0999
226485_at	8.7716	8.8323	7.5459	5.069	8.0524	8.5062	7.2003	8.0234	7.9465	8.4314	9.7285	8.6736	8.4259	8.3147	8.2674	8.0244	7.7308	6.0267	4.9656	8.1149	7.8599	7.8243	7.5363	8.4671	9.2579	5.89	8.3875	8.0429	9.5651	8.538	8.3137	7.0563	8.8417	8.2847	6.5429	7.457883921	8.792019573	8.477376307	6.405090623	7.632323317	8.335680354	6.277502027	8.249596057	9.157973284	8.018026551	3.2687	5.7255	7.1264	5.8139
206482_at	10.435	9.0433	8.3851	6.9453	9.7696	9.4109	7.2027	9.5198	9.9841	10.266	10.484	9.6453	9.2444	9.8874	9.7203	10.385	8.0552	7.2922	8.222	9.6647	9.4965	9.4013	9.0604	9.6902	9.718	7.6712	8.7742	9.5192	9.6958	9.5648	9.1488	9.0657	9.62	9.8045	8.1332	10.11929854	10.12056217	9.993849538	9.606118622	6.788112215	10.26103496	7.6015218	9.484811067	10.20357919	9.368743395	5.3861	6.1928	6.7699	7.877
218404_at	5.1189	6.5425	4.8906	8.7608	4.9863	6.0415	4.9648	5.8046	4.7787	5.3125	4.7499	6.1029	4.7963	6.2333	5.4558	5.6731	7.4691	8.9388	8.5131	6.8593	5.0757	4.9161	5.1103	4.2626	4.3811	7.998	5.4215	5.2503	4.4409	4.1536	6.232	7.7841	5.022	4.3356	8.318	4.859905549	4.479962893	7.501990204	8.192312744	6.239184684	5.128386771	8.126634128	6.592814878	4.893707515	7.855304358	9.4956	8.2424	8.1385	8.9558
202393_s_at	9.5125	9.7527	9.731	9.5605	8.6943	9.5016	9.9177	9.0569	8.2986	8.7507	9.4266	9.2192	9.5787	9.3061	9.6407	9.1241	9.3183	9.4993	10.715	9.0325	9.1825	9.6912	9.3936	9.2645	9.4115	9.2626	10.018	10.049	9.066	9.1132	9.6666	9.224	9.1336	9.4902	9.6226	9.592743118	9.204768254	10.15691472	9.46568078	9.936922394	9.54270026	9.517355337	8.748916731	9.032950522	9.604703305	11.201	11.123	9.611	10.703
235095_at	7.6686	7.5578	7.3199	5.5692	7.5226	7.5317	5.9954	7.3162	8.0277	8.3591	8.3431	7.8234	8.271	8.5109	8.1355	8.7514	6.7767	6.1651	7.553	8.1038	7.8233	7.8974	7.9325	7.4676	7.7573	6.567	7.5702	8.4555	8.2737	7.5021	7.6094	7.4072	8.533	8.2465	7.0777	8.482025004	7.829654764	8.059788212	7.147346325	5.897338321	8.423352432	5.960805953	7.672222757	8.365920821	7.243377132	4.4608	5.5886	7.2371	6.4411
205680_at	2.7126	2.5072	2.6901	2.571	2.626	2.7825	2.7359	2.6871	2.5723	2.8052	2.5707	2.6432	2.6506	2.525	2.6143	2.7774	2.7516	4.2372	5.9444	2.881	2.4484	2.7359	2.4663	2.5025	2.7486	2.7248	2.6518	2.5271	2.6838	2.7632	2.5522	2.5016	2.6362	2.6363	2.8328	2.518690172	2.499984394	2.56061904	2.906760677	2.567052429	2.499016422	4.011391582	2.911314568	2.627118855	3.228377586	11.93	8.3694	3.4074	10.857
224061_at	3.8765	5.925	5.7048	3.7339	5.151	3.5619	6.0706	4.8574	5.8051	6.3459	3.239	4.1923	5.6089	4.1206	5.397	5.3537	5.829	3.0731	3.1065	3.1315	6.0198	4.9507	6.6059	5.3382	6.5708	4.6891	5.3127	3.1332	5.1225	3.746	3.1809	5.1058	4.6969	5.6646	3.8589	3.858606793	6.009235317	4.493000894	3.102376473	6.333459414	4.274634995	3.195112349	5.263214157	5.134054153	4.145347156	3.0335	3.0947	3.0893	3.1085
201469_s_at	4.3912	5.6506	5.5538	5.9273	6.0082	5.649	5.1017	5.6275	6.3963	5.5534	5.5866	5.3912	5.4021	5.4408	5.0966	5.029	4.2849	5.0161	7.2821	5.2547	5.9392	5.8036	6.1135	5.586	4.9245	5.6677	5.63	5.2608	5.4872	4.7235	4.8552	5.1916	5.5142	5.5852	5.4641	6.755257693	5.873852842	6.457442836	6.206414775	3.837499617	6.338744166	5.971227949	5.079357911	6.072731568	6.147091352	7.9557	6.6348	6.1807	7.6134
204068_at	7.9793	8.2199	7.8418	6.8521	7.891	8.3048	8.7526	8.2258	7.4041	6.962	7.6725	7.8354	7.6056	7.3898	7.8911	7.8188	7.808	7.1776	7.8777	7.6488	7.5462	7.2809	7.7246	8.1831	7.9861	7.2206	8.0516	7.7665	7.6522	7.9638	7.7962	7.7379	7.8293	8.1054	7.3434	7.008383165	7.973366729	8.098817662	6.978562528	8.403986835	7.781429818	6.821327599	7.627490511	8.210422711	7.077312425	8.8559	8.643	9.3975	9.4004
214274_s_at	10.285	10.218	9.8337	9.299	10.055	10.472	9.1939	10.2	10.82	10.345	10.711	10.618	10.252	9.8809	10.423	9.9833	9.5718	9.6718	9.9802	10.191	10.022	9.9933	9.8049	10.195	10.318	9.4416	9.7139	10.189	10.301	9.8771	9.8438	9.6637	10.298	9.865	9.8337	9.445006746	10.10981371	9.830772429	9.462849036	9.162098924	10.11095469	9.674884012	9.992633105	10.13615861	9.867067657	8.4608	7.9658	8.9622	8.9165
210598_at	5.3446	5.4412	4.4919	4.2216	4.3532	4.0294	4.8991	4.3883	6.0376	4.9475	6.4046	5.4023	6.2673	5.8458	5.3381	5.6324	5.1398	4.0301	5.5259	5.2849	4.9494	5.9573	4.3919	5.8992	5.9203	4.9265	4.7366	5.5089	4.678	6.1444	4.9607	5.6074	5.8344	5.3591	4.0435	6.081733393	5.75350622	6.206861639	4.758363341	4.839358685	5.048812165	5.298629915	4.241789441	5.074398775	5.206732822	3.8389	4.1378	4.066	4.3785
1552928_s_at	5.3635	4.9705	3.5063	2.7979	4.1325	4.7702	2.5161	4.2338	6.4306	3.3067	4.4315	4.4723	5.368	5.2194	2.9531	2.8223	2.6413	3.1355	5.9621	5.0327	5.2843	5.5457	3.7515	5.5278	5.0558	4.3282	3.6086	6.1276	5.4858	4.4297	4.3013	4.5013	6.8552	4.4817	4.0958	5.484803388	4.923813123	6.011626779	3.317700343	2.701753685	5.214775665	3.204027657	3.301218339	6.043920093	5.593743839	3.6521	3.6584	2.4364	2.7978
204249_s_at	9.069	9.5044	8.8803	9.8022	9.7953	9.1482	8.6434	9.5702	9.159	9.5309	8.372	9.3255	9.0463	9.3942	9.3175	9.8885	8.8327	10.034	10.207	9.4495	9.0892	9.1085	8.5878	8.4122	9.1986	9.0168	9.4516	9.0148	9.2953	9.3829	9.4585	9.8884	8.804	9.8523	9.98	9.97348724	9.745028352	10.49027152	10.43838116	9.947116833	9.652237619	9.034683576	9.845962561	9.810718385	9.200278619	6.947	7.7591	7.9659	7.9619
227295_at	5.3568	6.1308	6.5298	7.5074	4.5434	5.0556	5.9567	6.0964	4.8832	4.5019	4.5565	5.3932	5.4354	5.787	6.3293	5.3517	5.3973	7.0137	6.2269	5.2652	6.6142	4.9314	5.9202	5.1861	6.134	6.6303	6.2954	5.5572	5.4569	5.2857	5.9597	6.2885	5.782	5.5203	6.9684	4.927114569	5.352252095	6.504338768	6.43955135	6.701344412	5.717430662	6.70222697	4.977357723	5.266050622	6.611751956	8.0971	7.2818	6.6875	6.94
224605_at	11.188	10.905	10.407	9.679	10.416	10.962	8.2008	10.838	10.831	10.598	10.527	10.601	10.668	10.288	10.302	10.978	9.6264	9.7159	9.3158	10.56	10.362	10.404	10.056	11.114	11.147	10.319	10.085	10.408	10.864	10.958	10.531	10.86	10.96	10.8	10.129	10.23419978	10.45183052	9.770433699	9.623794438	9.566921792	9.895117308	9.041144308	9.954176058	10.17857955	9.889155082	8.3788	8.7606	9.4613	9.6493
212297_at	8.717	9.1173	9.0302	9.1627	8.7315	9.1264	9.0343	8.7588	9.1115	8.0656	8.5789	8.8862	8.9173	8.6754	8.8157	8.6877	8.6722	9.1858	10.615	8.6922	8.9491	8.5315	8.4527	8.8062	8.7317	8.6997	9.5888	8.881	9.016	9.0549	8.8204	8.9275	8.9229	8.9703	9.5178	8.825438935	8.997737752	9.083748721	9.291355794	8.889813648	9.308266249	9.127536878	8.302428584	8.490225205	9.10105111	10.473	10.611	9.5646	8.8487
212255_s_at	7.5949	7.3234	7.8575	7.4697	7.6439	8.1085	7.4632	7.6888	7.5879	7.1489	7.4382	7.6732	7.437	7.1702	7.5118	7.0973	6.9947	7.2243	7.4449	7.2823	7.5291	7.1779	7.4881	7.1636	6.9852	7.3579	7.0263	7.7119	7.1735	7.6055	7.1854	7.1958	7.2294	7.3821	6.9447	7.64643125	7.622050835	7.603604781	7.817304287	7.005955723	7.902247302	7.562258905	6.967437408	7.427923094	7.359076967	9.1458	9.1967	8.7185	7.3454
231022_at	6.2162	4.8995	5.9592	4.1632	6.1813	5.2249	4.188	6.0417	5.9448	5.8263	6.9683	6.4876	6.8601	6.2852	6.2338	6.7995	5.9599	4.141	3.7745	5.9128	5.855	6.5104	5.8968	6.3045	6.1094	6.0995	4.663	5.8119	6.1941	5.8871	6.4922	5.9903	6.9379	5.8467	4.8811	6.721696212	5.911961585	5.703881625	6.458335191	4.628362591	6.793705996	4.634236339	5.733600824	7.161256626	6.070937486	2.3471	4.1521	3.6335	3.8292
201559_s_at	6.6067	6.3906	6.8909	7.253	5.0884	6.1223	6.704	6.5133	5.8906	3.0177	5.7764	5.558	5.305	5.6446	3.9244	3.3435	5.2332	5.8871	8.0932	3.3216	6.89	5.4831	6.4263	5.8721	4.962	7.2671	5.3025	6.4451	3.3365	4.6751	5.2809	5.8739	5.6009	5.3412	6.9179	5.627891447	4.981549715	6.743865921	6.462758028	7.841606629	4.15126667	5.621935547	4.664126969	4.824926594	6.353060167	9.9843	8.2814	6.6114	8.1997
222871_at	4.8876	6.888	3.77	2.7592	3.2574	5.3834	2.6789	2.6872	7.5311	4.2514	5.7121	6.5022	6.873	2.9033	3.3725	5.2387	3.1143	3.4822	3.6183	7.1712	3.7545	2.6662	2.7784	6.4349	5.0095	5.6284	5.5348	8.5602	7.1908	5.4396	5.129	3.0328	4.3007	4.749	4.3576	5.872467576	5.621683587	3.096929542	2.618739822	3.655343809	7.005557859	4.373683083	2.955071901	4.078928383	6.712272648	2.6693	2.6463	2.6439	2.6704
204777_s_at	15.034	14.681	14.457	13.529	14.828	14.698	12.129	14.799	15.097	15.068	15.178	15.085	15.073	14.952	15.056	15.024	14.559	13.703	13.332	14.942	14.556	15.074	14.506	15.04	14.822	13.871	14.041	14.554	15	15.117	14.969	14.691	15.091	14.877	14.231	14.82443099	14.96454997	14.96109732	14.36017056	9.682213218	14.78207227	13.90312538	14.9811676	14.95674157	14.39083239	3.884	9.8356	9.6905	7.1575
216834_at	5.4965	9.1247	9.5953	10.144	8.8184	6.964	9.1003	8.6974	5.6669	8.6436	7.9564	8.1599	8.5234	11.065	10.597	9.9433	10.563	11.337	10.878	9.359	7.9132	9.4903	11.704	8.928	9.0147	9.8973	8.1265	9.8779	5.8258	6.1781	7.7137	9.3565	8.1134	5.424	10.227	8.969480707	4.758144874	8.492893851	10.41507995	7.310780184	8.092873994	10.76627228	8.230753622	9.923374201	11.54344368	11.072	12.609	11.93	10.784
227249_at	5.6939	6.9641	6.4256	7.1303	6.1477	5.5146	5.4898	5.3921	5.9342	6.881	6.3745	6.3252	6.6212	6.8203	6.6427	6.2194	5.9609	6.9347	7.2862	6.0719	6.4573	5.6576	5.7091	6.6572	6.0865	6.6784	7.3805	6.3138	6.1318	5.6049	5.8267	6.6995	5.8362	6.4393	7.414	6.516530558	4.923362737	6.112537396	7.269885352	5.07081701	6.183780064	6.541996229	6.737059743	6.741221429	6.719645464	7.7446	8.2266	7.7452	8.0423
230422_at	3.3025	6.8436	4.8691	5.5003	3.3146	6.1839	3.775	4.767	3.6757	3.3331	3.5213	4.4042	3.0689	6.1315	4.2876	4.1738	4.5678	5.4603	7.804	4.1873	2.9342	3.2123	2.9557	2.904	3.0065	5.1539	4.0757	2.5602	2.4897	2.4917	4.1529	5.0308	3.2429	3.5235	6.0183	3.426799799	3.281501685	7.540030872	5.72384738	4.664972073	4.610961374	5.737624506	4.221186521	3.42993432	6.611070662	7.2396	6.6837	7.3361	7.1164
209546_s_at	5.4191	5.9544	5.3841	6.6306	6.2633	6.5001	5.6785	4.7584	5.3645	6.9567	5.12	6.0233	5.1928	5.3434	5.7506	5.6122	6.242	6.5282	9.629	5.1291	5.0909	5.4656	5.5886	4.2823	4.8271	5.2544	7.324	6.4215	5.5354	5.1802	5.6231	5.7531	5.1364	6.0528	6.3636	6.345107237	5.379568362	8.509143551	6.15489164	6.682213269	6.292099903	6.385411292	6.401618798	6.510898627	5.502041529	5.5276	9.8499	10.101	8.2024
242143_at	8.8688	8.611	7.8399	7.6121	8.109	8.4829	7.3854	7.9996	8.6493	8.4617	8.5729	8.3616	8.2437	8.3829	8.3364	8.8943	7.8011	7.8057	7.678	8.8121	7.8327	8.4124	6.8856	8.8355	7.7279	8.0124	8.1376	7.9639	8.9735	7.9642	8.3074	8.4233	8.1669	7.8833	8.0307	8.229573589	7.673326245	7.973889012	7.66984898	7.074835254	7.717229919	7.463828872	8.16856596	6.867300065	8.115881635	6.2064	6.8849	7.4985	6.3739
223382_s_at	8.6509	8.712	7.8612	7.6822	9.1456	7.3946	8.8714	9.03	9.5288	10.15	8.6839	8.0262	9.2064	9.1326	9.1759	9.2723	8.2566	7.8319	7.8512	8.8267	8.3967	8.7484	8.1288	8.4311	8.9027	7.6477	7.8296	7.9415	9.133	8.4827	8.3109	8.292	8.5952	8.7467	7.8364	8.949890113	9.187976733	8.699567289	8.225576978	6.452680094	8.928773165	7.701650719	9.150191013	9.673194299	7.99055773	7.3182	7.7172	7.6954	7.9328
204503_at	10.595	10.393	9.9634	7.7403	10.601	9.6163	7.275	10.268	10.725	11.434	11.108	10.801	10.533	10.369	10.816	10.612	8.8134	7.7391	9.0921	9.9518	10.076	10.635	9.7254	9.9335	9.733	7.8443	9.4782	9.8551	10.279	9.8409	9.7099	9.3215	10.034	10.158	8.6069	10.24078352	10.01755233	9.605594693	9.219742349	5.681824911	10.28007344	8.349205649	10.44408731	10.91285493	9.154288667	5.8023	7.2871	8.2439	8.3457
225474_at	7.0815	6.4213	7.2533	5.335	6.5369	5.4211	7.1541	7.22	7.4015	6.9373	7.6774	7.8916	7.8504	7.9554	8.0188	7.8158	8.1304	6.3082	5.7926	7.1059	7.5739	7.6514	7.8257	7.9998	7.9374	6.7986	6.7745	7.581	7.0962	7.734	7.7275	7.2438	7.8789	7.3215	5.8691	7.249455958	7.495486474	7.205779977	6.941433981	7.534676328	7.771286522	5.736869554	6.360006828	7.380815742	6.450158989	4.6604	5.2488	6.0446	4.956
1569961_at	6.8494	3.6725	6.6128	2.9765	4.8202	6.2845	3.4275	5.8768	5.3834	3.5253	3.7949	5.7787	5.3197	3.5173	4.7655	4.128	3.1196	3.4075	2.9169	4.4969	5.1805	4.6922	6.2218	4.316	5.2379	3.2786	4.2431	3.0491	6.7559	5.2612	4.3426	3.2877	5.8245	3.0925	4.2454	4.411336429	5.691685207	3.55435674	3.897739563	3.40347379	5.106970021	3.402325807	4.812592196	6.772428725	3.718425088	2.8894	2.9175	2.8683	2.8988
222235_s_at	6.6843	7.1783	7.0882	8.1102	5.9781	6.8922	7.4606	6.8453	6.8694	4.6803	6.0431	7.3366	6.3429	6.5047	6.1726	6.5762	7.6137	8.6804	8.0465	7.4004	6.7199	6.6764	6.8058	6.9124	6.7636	8.2521	6.7594	6.8301	5.8022	6.3871	7.1212	7.6424	6.7181	6.6526	8.2372	6.348664492	7.037919858	7.213810794	7.942843508	7.764043453	6.286595866	8.7951698	6.824757697	6.584361196	8.139080668	8.6305	8.2743	8.5125	8.2393
208926_at	5.862	6.3863	6.2203	7.7344	5.8971	6.4811	6.7096	7.3674	7.4946	5.9581	5.9609	6.3716	7.1519	6.1034	6.7624	5.6957	6.4115	6.6858	7.0003	6.515	7.298	6.8601	7.8341	6.6156	7.2441	7.2885	6.6991	5.775	6.036	6.1081	6.6561	6.3252	6.9953	6.5546	6.6373	6.688077418	6.798304256	6.020622419	6.511925148	6.993088941	6.783859795	6.848293209	6.176501748	6.155206883	6.63828756	7.9829	7.7735	8.1418	7.648
226448_at	4.3635	5.5654	4.9918	3.3542	3.5736	4.0248	3.2685	3.3605	3.3788	4.263	4.9232	4.9236	3.8087	3.8505	3.5808	3.0993	3.7256	3.8389	5.7218	2.8876	3.3453	3.0606	3.994	4.6028	3.3508	3.6199	5.8424	4.8042	3.1732	3.2526	3.3587	3.3471	4.0597	3.3517	4.5654	3.051470192	3.546685449	4.031625193	3.000556531	4.344344006	3.773939067	3.14734662	3.618821582	3.620004068	3.673469372	7.2629	5.5179	6.4319	8.8614
216565_x_at	7.6733	8.4333	8.2278	8.0067	8.0383	7.4287	7.9658	7.7991	7.842	7.7466	7.3177	8.539	8.1739	8.723	7.9422	7.9107	8.5546	8.402	9.5849	7.724	8.0766	8.1203	8.4171	7.5827	7.3278	8.1057	7.6886	7.8202	7.5094	7.3594	8.085	8.1312	7.4345	7.5757	8.1683	8.07595874	8.008433413	10.13790629	7.970210954	9.259344853	7.871503378	8.385329487	8.073007051	8.193905793	8.132387517	9.926	9.1134	9.1543	9.454
203430_at	11.893	11.282	11.392	9.8333	11.454	11.616	10.151	11.47	11.389	11.177	11.905	11.542	11.272	11.367	11.154	11.529	10.997	10.079	10.438	11.607	11.144	11.497	11.051	11.469	11.379	10.263	10.831	11.388	11.635	11.597	11.413	11.159	11.882	11.474	10.627	11.74222843	11.47443853	11.5624011	10.76671684	10.14138669	11.60150401	9.479615582	11.34005982	11.86798165	11.12247346	10.759	10.112	10.557	10.133
214453_s_at	4.9973	6.0553	6.2934	5.7801	4.7097	5.948	6.3004	6.7401	6.4519	5.4279	5.1948	7.206	6.1684	8.3863	5.9895	6.5987	5.9988	7.3927	9.3791	6.3913	5.9665	5.6531	6.2994	5.5126	5.7712	6.486	5.4195	5.5728	5.3988	5.3749	7.5134	6.0213	5.8142	6.8498	6.0647	6.202835036	5.000279997	10.17530675	5.893532963	7.813096838	4.827912704	6.973081989	4.318071777	5.764281405	6.136671819	9.2775	9.3857	9.004	8.9317
205081_at	12.881	12.892	12.035	10.872	12.49	10.819	10.927	12.331	11.204	11.945	12.347	12.634	12.395	13.303	12.367	12.816	11.595	9.96	11.597	11.527	11.591	12.238	12.219	11.296	10.969	11.476	11.882	11.443	11.407	12.278	11.919	12.096	11.808	11.915	11.176	12.04105507	12.02321072	12.38389295	11.73491103	11.83708227	12.63123121	11.72511641	12.9340604	13.01245979	11.94624709	11.297	10.874	8.7168	7.7934
222877_at	3.3632	5.5795	3.8495	4.7504	4.7125	3.6862	5.1133	5.5166	4.9568	3.6916	4.304	4.3498	5.6281	4.0974	4.9184	4.967	4.5452	5.2297	7.2146	4.8539	4.9943	5.0938	3.6935	4.8976	4.3569	4.9786	6.4706	4.4881	5.0573	4.8109	5.8169	4.8856	4.7964	5.4148	5.7744	3.918384057	4.912760995	6.228978268	4.972618069	5.31914611	4.993442678	4.036199903	4.042913	4.354914932	4.790733391	6.6538	8.0969	6.0558	6.5935
228785_at	6.5805	7.401	7.0367	8.4115	6.7809	6.7033	8.1669	7.0511	7.0331	6.9875	6.6598	6.9245	6.7329	6.9735	6.8477	6.5638	7.6026	8.5122	7.258	7.185	6.8578	7.1009	6.812	6.7673	7.0166	7.9689	6.5599	6.3503	6.3071	6.279	7.4009	7.9754	6.8699	7.0009	8.2743	6.512619084	7.203544303	7.511955492	8.293805578	7.721941043	6.82290893	8.565533477	7.085006025	6.541536437	7.939534091	9.555	8.3054	7.6475	8.0423
232164_s_at	2.6404	8.1382	6.6758	5.6121	3.2931	5.1523	7.1848	5.4292	3.4468	6.6285	7.2058	3.1853	7.1647	7.2594	6.669	2.6296	4.4546	6.7571	10.061	5.9974	6.54	4.5152	6.8186	5.1086	5.5713	6.3669	9.747	9.2918	4.8253	5.2927	7.6305	7.2948	6.7652	7.8374	8.8039	6.300833373	7.422076997	9.410349978	7.264892247	7.061965272	8.249801721	5.972297787	6.193324638	8.370726924	7.701480153	10.099	10.341	9.9988	10.265
207038_at	8.6622	9.468	8.0091	6.9852	8.8729	8.6903	5.542	8.4311	8.012	8.7925	8.7097	7.4203	7.6521	8.1637	8.0556	7.9082	6.1551	6.8756	8.5731	8.2391	8.3465	7.3883	7.2079	8.6163	8.5025	7.3276	8.5893	8.7881	8.6011	7.7269	7.6629	7.6444	8.5161	8.8061	7.9683	8.623419124	8.111104344	8.268535337	7.741469669	4.739226882	9.055982033	7.675648914	7.71425826	7.890917824	8.471664051	4.1692	7.1946	6.944	4.427
225623_at	8.8099	7.5009	8.4164	7.6193	8.3072	8.2784	9.3012	8.6571	8.7564	8.3379	8.8869	8.8088	9.0735	8.283	8.2143	8.9946	9.2793	7.3185	7.1585	8.3605	8.2995	9.0168	8.5316	8.5012	9.0802	7.7105	8.0662	7.8764	8.5076	8.7063	8.5815	7.809	8.8586	8.3244	7.6074	8.650908777	8.873810443	8.575984359	8.104496307	8.473229596	8.535913789	7.750933294	7.631960251	9.503195425	8.047566911	6.1572	7.4621	7.7506	7.2488
205097_at	10.399	9.0247	11.356	9.4854	11.375	9.1846	10.213	11.819	11.499	11.295	8.6625	8.5511	10.776	10.597	11.16	11.679	9.1937	8.4869	8.1541	11.033	11.736	11.043	11.812	10.662	11.651	11.077	8.9147	9.3833	10.689	10.546	10.637	9.8743	10.582	11.297	7.8026	10.02017218	10.69852435	9.375425902	9.181434741	11.46776664	10.31964769	9.198003136	10.57798799	10.41137091	10.09223111	6.7093	9.2153	7.5721	7.1862
204519_s_at	7.1794	6.9488	7.0297	5.2755	8.1212	6.0873	4.8992	7.1438	8.3324	8.8584	6.2964	7.2932	7.4541	7.8247	8.2847	8.2719	7.1944	5.2512	4.2993	8.0047	7.7465	7.5217	7.7884	7.389	7.749	6.3066	5.1262	6.831	7.788	7.483	7.6482	7.2206	7.1102	7.9813	5.792	8.105358593	7.845972342	7.090131151	6.650343514	7.263831771	7.828833865	6.459690885	8.355393178	8.29313236	7.802695363	3.9745	6.4534	5.7858	3.999
202411_at	7.7901	8.5973	9.404	9.7695	8.5004	10.089	9.0201	11.125	9.05	11.67	9.6435	10.844	9.7876	12.244	9.7169	11.119	10.022	10.818	12.82	10.521	9.4871	10.076	8.5026	8.7284	8.5207	10.408	10.963	9.5232	7.8002	9.8763	12.919	8.8898	9.4017	10.898	11.434	9.071393342	8.989090471	13.73561998	10.50696042	10.56678299	9.195830259	8.815692158	9.577692379	9.456335155	9.04156978	12.681	13.132	13.187	13.762
225927_at	10.468	9.8384	9.7857	9.9655	10.236	10.193	8.9267	10.282	9.776	10.047	10.21	10.342	9.7284	9.9104	10.126	10.121	9.319	9.6916	10.05	10.208	9.641	9.8724	9.5168	9.6422	9.4604	9.7705	8.9159	9.9975	9.9172	9.3146	9.4515	9.7085	9.4347	9.6794	9.3015	9.873383198	9.517994035	9.951772688	9.683847464	9.950509393	10.17935169	10.67279869	9.633761625	9.167221753	10.51156142	8.8874	8.7182	9.0977	8.7444
226806_s_at	10.159	9.7573	10.078	8.5399	9.82	9.7708	10.499	10.058	9.5092	9.9516	9.3105	9.665	9.4625	9.1745	9.4999	9.4938	9.7643	8.6233	7.2919	9.7598	9.6253	9.5928	9.7103	10.045	10.033	9.5303	9.3965	9.0163	9.6433	9.6751	9.698	9.9098	9.5889	9.7484	8.7429	9.3475961	10.39170965	9.400237099	9.199606044	10.77445622	9.845417409	9.14855407	9.820011108	9.886506062	9.005708807	9.1748	8.0382	8.3875	7.9102
204527_at	4.9189	7.4531	5.4758	7.228	4.4798	4.4061	4.8513	4.0655	4.7701	3.4761	5.5335	5.7746	5.7586	6.3031	5.1991	5.5035	4.9686	7.6851	7.6867	5.6924	5.3298	5.0276	5.5191	6.179	4.965	6.658	7.8503	6.2162	4.4805	5.2203	4.9227	6.7038	5.3375	5.8652	7.3915	4.741360496	3.9958439	6.543203944	6.258341103	5.134056736	5.262516071	6.807319743	5.210736318	3.987368372	6.839593062	7.9088	6.7353	6.9555	9.2492
226688_at	6.6228	6.3613	5.6792	5.0652	6.0237	5.6984	7.1826	6.7476	5.5909	4.9126	5.876	6.3292	5.7296	5.6092	6.1771	6.3506	6.6327	5.1609	5.7573	5.9332	6.5332	6.7789	6.1328	6.1642	5.3998	5.8109	5.9921	6.2308	6.2407	6.1408	6.1206	5.9161	6.047	6.5267	5.3529	5.682508045	5.821595195	5.589592974	5.23184137	5.192971568	5.923124075	4.918287833	5.088461003	5.233266009	5.555504893	4.1835	4.4624	4.5719	3.9859
228450_at	7.4343	6.8225	7.2093	5.15	7.7278	6.3028	5.0207	6.8988	8.0986	7.681	6.0569	7.4966	7.1626	6.9736	7.4232	7.6299	5.6061	5.1395	6.7696	7.1725	7.3302	7.3685	6.9356	6.8918	6.86	5.6817	6.3418	7.397	7.56	6.7755	7.3278	6.828	7.2887	7.6593	5.784	7.454346769	6.873531853	6.0441825	5.553951362	5.355213235	7.301444607	5.069451507	5.699099188	7.379712888	5.177784491	4.7803	6.476	5.2722	5.1934
203414_at	5.2825	6.3291	6.0872	7.3374	4.6885	6.5512	5.0785	5.5943	5.3459	5.1705	5.0202	7.1681	5.5448	5.6313	4.8452	4.7736	5.7287	7.0453	6.387	4.7579	4.8137	5.4324	5.5567	5.4367	4.6196	6.6497	5.9586	4.678	5.4083	5.6971	5.6582	6.8208	5.5427	5.0347	7.1161	4.955907036	5.412351232	6.097720046	7.595443288	5.998748365	4.73348992	6.980402627	6.056992097	4.868281294	6.5863823	7.7377	7.1487	6.5727	6.8545
202896_s_at	4.5814	4.702	4.1771	4.105	4.1383	4.903	3.4886	3.1582	4.3925	3.0418	4.5954	4.7993	3.6356	4.2909	3.729	3.3699	3.1375	4.2159	5.7472	3.5114	4.1052	4.2754	4.3007	3.4907	3.6156	4.0264	4.9765	4.3986	4.3083	3.141	3.9132	4.0961	4.2792	3.8127	5.0857	4.178564625	3.672263991	4.008739675	3.788979651	3.755272055	3.780695835	4.347372284	3.140831243	4.255812606	4.194921396	6.6059	5.2152	5.6715	5.9808
231270_at	7.7133	7.9984	8.4989	7.1997	8.6106	7.9033	6.5053	8.077	8.9475	8.4338	7.5826	7.6999	8.5522	8.4405	8.4361	9.1436	7.2021	8.1913	7.7405	8.5015	8.778	8.096	7.9322	8.7662	8.8025	7.7466	8.4339	8.5014	8.9078	7.876	8.1918	8.1714	8.9127	9.0953	7.8797	9.355605353	8.393157002	8.283621681	8.379002963	7.094636989	8.976736157	8.071275702	7.802870021	9.164204216	8.59729742	4.5303	6.6392	6.9493	3.4615
202307_s_at	7.46	8.3959	8.1085	9.4667	7.6016	8.2928	7.5398	8.0183	7.3765	9.5652	7.7181	8.4163	8.101	8.9356	8.5146	8.3114	8.8576	9.8213	12.029	8.6558	7.9218	7.8137	8.2061	7.7539	7.5123	8.8961	9.4327	8.3313	7.4408	7.3219	8.5361	8.4902	8.0103	8.2761	9.4449	8.261118522	7.831136555	11.11593564	9.228366873	8.028276984	8.585920604	9.337161071	9.001350102	7.896702556	8.725906411	9.7857	10.424	12.526	10.698
210198_s_at	6.3421	7.6673	7.1829	2.7134	6.2685	4.7106	6.4335	7.3133	6.3951	6.4483	5.7562	6.3789	6.2986	3.093	6.383	4.2391	6.5828	2.6292	4.3057	2.9321	6.4777	4.5106	5.0939	6.7804	6.475	4.1753	5.8559	4.4174	5.8459	4.7865	4.8918	4.4963	6.9144	6.0319	2.6729	4.680337678	6.986565445	7.131125574	2.722539604	8.725774486	6.040123299	2.572674602	3.334042482	6.492171608	2.5236697	2.634	2.6916	4.9524	2.6843
206656_s_at	7.0417	7.1922	7.8618	7.5593	7.1298	10.881	6.8685	7.4325	7.4107	7.2309	6.957	8.0162	7.4351	7.3119	7.3216	7.1589	7.567	7.7251	7.448	7.078	7.5235	7.1633	7.96	7.2133	7.3391	7.6441	7.1561	7.2844	7.1737	7.0627	7.3581	7.5106	7.4381	7.3877	7.3514	7.427042479	7.435793411	7.190307462	7.075191253	7.562201177	7.338221666	7.705537484	7.696177521	7.195661124	7.467260012	8.8622	8.5831	8.2626	8.6502
215313_x_at	12.102	12.512	12.903	13.859	12.087	12.534	12.003	12.502	12.48	13.368	11.595	12.867	12.886	13.012	12.721	12.293	12.556	13.596	13.827	12.969	12.437	12.323	12.698	11.602	11.783	13.518	12.342	12.235	12.435	11.73	13.137	12.984	11.907	11.889	13.516	12.71254537	12.24092364	14.06394584	13.62482313	13.61193223	12.73923962	13.5203504	13.46039085	12.50182634	13.25829585	13.373	14.226	14.134	14.206
202988_s_at	3.2022	6.4121	7.1453	7.8104	5.9136	4.0781	6.6078	5.9328	3.2397	5.3944	5.697	5.9293	5.4976	8.4014	7.746	7.412	7.9711	8.774	8.5662	6.7894	5.1806	6.6624	9.2827	5.9549	6.1703	6.8691	4.558	7.7828	4.1085	3.0973	4.085	6.2587	4.0249	2.7754	7.5696	6.11148352	3.023124252	6.256575463	7.777652621	3.806926782	5.026638963	7.419640315	4.418450256	7.188946157	9.077904177	8.9953	10.621	9.6997	8.4155
228220_at	10.283	10.426	9.4345	9.0746	10.165	9.6078	8.2925	10.29	10.235	9.4805	10.236	10.027	10.026	9.8116	9.9161	10.422	8.8234	8.8477	9.5069	9.9312	9.6043	9.7009	9.7812	9.7085	9.8225	9.391	9.6174	10.042	10.089	9.5523	10.19	9.6372	10.148	9.9603	9.5047	10.35143875	10.29081173	10.46321032	9.658222911	8.898942174	10.50687953	8.962473523	9.954504548	10.38455381	10.10014144	8.3283	8.8134	8.6514	9.1817
213929_at	10.245	9.6844	9.46	7.5759	9.9406	9.5415	7.9733	10.068	10.413	9.49	10.44	10.364	10.266	10.129	10.237	10.228	9.672	7.7934	8.675	10.915	9.0886	10.595	9.3419	10.5	9.745	8.5681	9.2436	9.9701	10.416	11.134	10.548	9.827	10.631	10.387	8.8633	9.896580444	10.29493996	10.1333355	9.841150691	7.823459457	10.427276	8.492159649	10.89001909	10.80007105	9.791935462	4.8696	7.3362	7.9786	7.5879
201310_s_at	8.3974	8.2364	8.059	6.8812	7.644	7.5737	9.7197	7.8814	7.2067	6.1783	8.4037	9.2383	7.4201	7.3484	7.5183	6.9538	9.0525	7.3863	6.5277	6.8611	7.7273	8.4029	7.9036	8.2248	7.3548	8.0288	7.2359	7.5372	7.5526	8.2838	7.8996	7.8891	7.1165	7.4939	7.7288	6.9623572	8.158543759	6.964756906	6.803060366	8.021492438	7.288809652	7.286761858	7.933076667	7.50889757	6.761635945	10.676	10.119	11.409	9.3716
218756_s_at	6.9026	6.0178	6.7273	4.6581	6.8035	6.9636	4.6209	7.1136	7.1521	6.9904	7.2905	7.0652	6.8983	6.5302	7.081	7.374	4.6715	3.8103	4.6949	6.2606	6.6657	7.4727	6.2093	6.0897	6.1048	4.9472	5.3322	6.3042	6.6582	5.705	6.0032	5.3681	6.5718	6.3815	4.8912	7.314655374	6.962869228	6.658783069	5.669424213	5.087888084	7.381242938	4.515978343	5.938693514	7.619287946	6.161725477	3.6708	3.2521	3.525	4.8969
232726_at	8.3741	8.1593	8.2823	6.9031	8.1782	8.0856	7.6322	8.5202	8.0756	8.6002	8.1928	7.707	6.9303	8.0763	8.0499	8.6609	6.7651	7.1823	7.3484	8.3409	7.7696	7.9178	7.5716	8.336	8.1339	7.4292	7.5753	8.3535	8.2562	7.3283	7.8489	8.3589	8.1944	8.412	7.5499	8.078952653	8.342974282	7.664074623	8.335364139	8.203767236	8.418059121	7.124047146	8.24823978	7.717997682	7.732833391	5.6941	6.472	6.8446	6.0685
204533_at	2.6931	3.8523	2.6815	7.0053	2.458	4.015	3.1425	2.8024	3.2492	3.0934	6.4785	3.7722	2.4083	4.5247	3.6485	2.5679	6.6851	8.5752	12.914	3.9912	2.8204	3.0191	2.8863	2.5433	2.4727	6.5921	5.752	2.6749	3.7797	2.6833	5.3261	5.4525	2.9692	2.6707	7.6223	5.01126882	3.930227317	10.18407997	6.547581707	3.971680466	3.686435147	8.376118209	2.278381509	5.747484736	6.21905975	8.7543	9.4332	12.317	9.2607
231577_s_at	7.8842	10.246	8.3256	10.287	8.9504	8.7699	8.9413	8.621	7.8693	9.6913	8.4349	7.7714	10.295	8.6807	9.2293	8.4999	8.725	10.281	12.953	8.687	7.6098	8.0474	7.5593	8.007	8.5968	9.3659	9.9798	8.2357	8.2709	7.3489	8.2979	8.7901	7.9962	8.5965	9.8727	8.103843582	8.106297404	12.60410916	9.178844569	8.640323424	7.745214292	10.05096371	8.962122816	9.639375776	9.088146879	11.205	10.882	13.937	11.319
238983_at	5.005	2.6356	3.2832	2.6789	2.7088	2.7927	2.7673	5.7587	5.2193	2.9359	3.2617	3.2121	4.6048	4.2333	3.8864	4.8022	3.321	2.6085	2.7578	5.1585	4.88	2.6995	5.4385	3.8073	4.2379	4.5717	4.5355	5.0177	4.927	2.6737	5.0788	3.5903	5.4863	4.9288	3.061	4.611645058	4.706782603	3.19100235	3.591431365	5.164151985	4.569250083	2.676228152	2.701371565	5.005324129	3.052250201	2.5918	3.9101	2.5781	2.662
208483_x_at	6.3041	6.272	5.4922	2.3612	5.9261	3.123	2.3927	4.4818	4.2583	6.0111	4.3342	5.4916	7.6713	4.2201	4.8565	4.9477	2.4235	2.3392	2.71	3.6994	6.0105	4.9487	4.7892	5.2521	3.1549	2.2949	4.2469	5.2182	6.1718	2.4307	3.6495	2.3201	6.8007	5.0365	2.3206	2.357769001	5.80492437	4.603089072	2.319444525	2.360706113	3.558731107	2.349038622	3.323356239	4.722617406	2.305869097	2.3298	2.3454	2.3159	2.3661
204334_at	3.8187	6.0463	3.8713	4.4372	4.3534	4.8553	4.9515	3.1583	5.033	5.0745	5.0633	5.0486	6.566	4.263	5.1691	4.1096	5.8718	5.0576	6.4062	4.8555	5.2084	4.8357	6.1204	5.8019	5.055	5.2069	6.0494	3.9503	2.9507	4.5705	5.0676	5.0924	3.861	4.9583	5.1813	4.796114934	4.321938973	5.20569813	3.827179408	6.884643797	4.250273738	6.403883137	5.010396307	5.444549775	5.595053218	8.3033	5.8893	7.4846	7.0942
205114_s_at	2.6428	4.0715	3.7817	5.9709	2.6927	3.3198	2.6675	3.2513	2.7714	5.0539	2.6241	3.3013	4.7423	6.3726	7.8696	5.3303	2.6569	5.3719	6.0189	3.8784	2.8799	3.5541	3.3532	2.8195	3.6641	4.348	2.6759	3.5704	3.2104	3.5928	3.5599	3.4859	2.5952	2.8948	4.3607	4.853911292	2.878159611	6.387742435	4.650731338	4.551094657	2.671162783	6.040607615	3.305997295	3.010105052	4.659902068	8.0475	5.4893	5.8913	7.2558
212936_at	7.8835	8.1604	7.8094	7.1341	8.3608	7.8348	8.0043	8.4565	8.3691	7.8079	7.7764	7.5296	7.7582	8.0045	8.1765	8.5188	7.8918	7.4531	6.248	8.4565	8.14	8.0008	7.9793	8.6604	8.4364	7.8893	7.834	8.4497	8.5582	8.4792	8.0925	7.9489	8.0381	8.6083	7.5676	8.208683	8.341834624	7.709617207	7.670907568	7.534875524	8.723338286	7.395230926	7.603272265	8.138732691	8.040939983	6.9989	6.9893	7.4557	6.6325
239585_at	6.7578	5.9504	5.1968	6.1131	6.0023	6.0937	4.9254	5.9284	5.3396	5.5072	5.9547	6.1761	5.3294	6.2834	5.7292	6.4276	5.4479	5.9123	6.0899	5.4524	6.1791	6.4214	5.313	5.6994	5.84	5.5142	4.8721	4.7745	5.7045	4.7847	4.7819	6.0568	5.668	5.8377	5.7624	6.92702393	5.979657202	6.684788941	6.391047301	4.932127682	6.456109397	7.275187483	6.002487699	6.247180568	6.876171047	3.9601	4.5858	6.0188	4.0547
223158_s_at	2.4287	4.7947	5.2967	5.9592	2.926	4.4816	2.2797	4.5684	4.7167	4.6193	3.9589	4.3475	5.247	4.5361	4.5301	4.41	3.8152	6.6185	6.0257	4.1661	6.1393	3.9988	6.1165	4.5338	5.542	7.0846	5.0365	4.089	2.4668	2.145	4.3821	5.5672	4.901	4.5203	6.8227	3.459635069	4.568891508	4.4738234	6.674390393	6.687269568	3.348073232	6.1719097	5.227847884	3.306696799	5.75375866	7.348	6.9078	5.7376	6.1461
224790_at	6.1805	6.9531	7.2919	7.3954	6.5296	6.7531	6.9736	6.1251	6.5951	5.5597	6.1259	6.3523	6.2838	6.4317	6.1882	7.098	6.6115	7.3435	7.588	6.8836	6.7451	6.6365	6.5768	6.8493	5.9183	7.4064	6.7828	7.0114	6.1022	6.8647	6.4698	7.1051	6.0827	6.4676	7.508	7.338484524	6.376697335	7.557393753	7.3763312	7.637611547	6.049028344	7.623431829	6.689947791	5.316745126	7.738167552	8.3677	8.1049	8.1322	7.5171
201300_s_at	11.693	11.848	12.296	11.399	11.671	12.171	11.322	11.891	11.714	11.063	11.869	11.696	12.119	11.749	11.672	11.953	11.842	11.882	12.634	12.098	11.687	11.851	11.718	11.881	11.828	11.793	12.403	12.417	11.726	11.297	11.758	11.757	12.012	12.05	12.03	11.65714632	11.57584773	12.26844212	11.80699214	11.97285567	11.98966054	11.56715326	11.01800529	11.53707767	11.96390057	13.372	12.684	12.614	13.529
218432_at	10.287	9.6359	9.6819	8.6265	9.8739	9.8269	9.8548	10.138	10.192	9.0441	10.78	10.385	9.7083	9.7224	9.3669	9.9403	9.9633	8.7201	8.7589	9.9076	9.8377	10.171	9.4585	9.9385	9.5225	9.2582	9.2538	9.9867	9.7331	10.266	10.326	9.8192	10.1	9.7932	9.0845	9.786455492	10.05640727	9.925984894	9.428054635	9.389628662	10.07632852	8.945956693	9.150464038	9.674306988	9.721258213	8.5121	8.4156	8.4756	9.0041
213428_s_at	8.914	9.1575	9.4927	8.6483	9.1291	9.0064	9.6847	9.2258	8.9759	9.1383	9.139	10.094	9.2174	7.8709	8.8103	8.5932	9.5284	8.8561	8.0992	7.5814	9.1384	9.1066	9.3858	8.9605	8.517	8.8619	7.998	7.8362	8.4824	8.6298	8.4723	8.6875	8.8396	8.5995	8.9363	8.605387556	9.147460444	8.917462265	8.75036571	10.20274632	7.609888641	9.152157447	9.283193684	9.449390587	8.742294484	11.872	11.059	12.213	10.482
214845_s_at	6.4919	7.4036	7.6159	6.9161	6.6513	7.1202	7.19	7.4634	7.1383	4.4699	5.8514	6.0701	6.3269	4.8201	4.662	6.0898	4.3975	6.0673	8.3612	5.9271	7.5316	6.721	7.3288	6.4068	6.7558	7.3601	6.6595	6.8517	5.6918	5.7443	6.0125	5.9421	6.7696	6.2279	6.9148	6.672411893	6.193373714	7.55429129	6.215904127	7.227675911	5.959535458	5.982730151	5.085713305	5.745701963	6.857433538	8.589	8.8524	7.4336	9.1884
223894_s_at	7.9471	8.1519	7.5698	6.7866	7.8636	7.5698	7.1941	7.7839	8.2177	6.5452	7.4758	7.9407	7.3074	7.9903	7.1043	7.9449	7.0967	6.6321	7.8932	7.7663	8.289	8.4194	6.8481	7.6169	7.5012	8.0873	7.5147	8.1239	8.1178	7.9348	7.799	7.5029	8.0439	7.4528	7.6785	7.455990871	7.129660336	7.174276731	6.666445181	6.57418645	7.392072492	6.638846648	6.097962677	8.058943043	7.463272461	6.2565	5.9239	6.6961	7.4622
225941_at	7.7727	7.3898	7.7803	6.801	7.1928	7.6381	8.0485	7.4823	7.0982	6.6414	8.0071	7.9801	7.3538	7.3856	7.1485	7.4301	8.0572	6.288	7.794	7.36	7.4561	7.6702	7.3354	7.4548	7.172	7.3546	7.2231	7.751	7.5034	7.1248	7.4256	7.1776	7.4103	7.7193	6.6434	7.8355608	7.973652601	7.82375933	6.991989925	7.740280444	7.427181451	7.182658688	6.674717759	7.216077848	7.260321138	5.1877	6.0188	6.4743	5.5792
241925_x_at	5.5915	4.6578	5.223	3.7507	5.1952	7.3271	7.0857	5.1522	5.94	3.8801	5.7177	5.8564	3.9998	4.6231	4.7548	5.234	3.6753	4.5374	5.7292	5.1013	5.2708	5.1754	3.9468	5.5725	4.7123	4.4308	5.0755	5.924	5.2378	4.7872	5.4087	4.7632	4.2568	5.3818	4.2994	5.063923988	4.031589675	5.539320571	4.863580661	2.796095897	5.546162648	4.168763571	3.404598427	3.434688097	4.591741117	2.8676	3.0876	4.543	3.2192
204493_at	4.1956	4.4458	4.4118	5.6563	4.9576	5.9199	4.0193	3.4091	4.761	3.333	4.3088	4.8749	4.3743	3.6516	4.6277	4.5795	4.9428	6.5955	6.8056	4.394	5.3068	3.611	4.5421	4.5339	4.8449	5.7936	6.7177	4.8947	4.6553	4.3692	4.9039	5.6517	4.4369	5.2357	6.8086	5.196163032	4.251639186	4.766758405	5.899020017	5.121015547	4.074415324	5.653237208	4.478243986	3.394103215	5.192546948	5.9088	7.7188	6.9718	6.5842
201091_s_at	9.8141	9.9879	9.9195	10.813	9.9793	9.9818	10.346	9.8315	10.126	9.4038	9.3347	9.2156	9.665	9.8547	9.5461	9.4987	9.6873	10.872	10.703	9.9249	9.8484	9.3648	9.2517	9.5795	9.6769	10.262	10.166	10.135	9.6764	9.343	9.9205	10.018	9.6509	10.102	10.665	10.02003127	9.401424967	10.09829284	10.68837702	9.309052167	9.666758216	10.46138567	9.488430803	9.392387127	10.22326349	10.977	11.315	10.577	10.695
239567_at	8.2685	7.3771	5.6357	5.6754	6.9897	6.7057	5.9929	6.5207	6.7852	8.1731	7.5285	8.0082	6.9382	7.149	7.0486	7.5344	7.4279	6.4101	6.3705	7.245	6.0257	6.9184	5.7874	7.5732	7.3386	5.7881	6.9701	6.092	8.1719	6.5148	7.1485	6.736	7.1932	6.4421	5.9313	6.794441591	6.589655444	7.490947329	6.815364029	6.34369012	6.81579111	6.166587802	7.147805887	6.616618069	6.418952468	5.147	5.3792	7.1172	6.4251
214459_x_at	11.454	11.737	12.34	13.361	11.444	11.651	11.674	12.103	11.808	12.541	11.183	12.214	12.373	12.49	12.505	11.948	12.086	12.868	13.17	12.062	12.34	11.913	12.36	11.318	11.354	12.912	11.667	11.692	11.19	11.257	12.222	12.326	11.633	11.669	12.719	12.68670116	12.02643244	13.52496308	12.81940716	13.60202276	11.91706954	13.20819204	12.55529677	11.86200156	12.74615553	12.902	13.36	13.467	13.178
232366_at	6.1821	5.0902	5.0403	4.824	4.9612	5.1509	5.7702	5.8258	6.6843	4.9062	6.4604	6.1851	5.4812	3.9755	4.6665	5.4528	5.4005	4.0066	3.6295	6.0765	4.7091	6.272	4.8588	6.1254	6.3988	4.5016	4.8845	5.167	6.2927	6.2684	5.9972	5.8929	7.0922	6.0195	5.1184	6.073836303	6.231042545	6.228757985	5.389414231	3.81729946	6.257853995	3.996891317	3.943598692	5.507977728	5.302600621	3.952	3.188	4.141	5.1424
1570005_at	7.6264	7.8632	6.2465	4.7696	7.7442	7.1857	2.7469	7.224	6.18	7.6655	7.8233	7.1699	6.4606	5.5606	6.04	6.0755	4.5803	2.5713	4.0803	6.71	6.1559	5.4295	5.157	7.6266	7.875	4.532	7.1895	6.9139	7.8381	6.495	7.1007	6.1762	8.0592	6.9878	4.9268	6.01221861	6.888029996	6.244946434	5.511675281	2.262720063	7.132347612	4.819103519	6.014035713	6.315038082	5.585591655	2.0993	2.547	5.8125	5.0373
1570511_at	6.8705	7.126	5.4429	5.509	6.9919	5.6455	7.0646	6.2189	6.8559	7.9633	7.3797	6.3878	6.9444	7.0831	7.0268	7.6803	6.7174	5.2494	6.2901	6.8786	5.8342	6.725	5.3732	6.4642	6.6284	5.1785	6.9089	6.1112	7.0172	7.2374	6.809	6.1085	7.4267	6.8928	6.3063	7.524816488	6.603683812	6.82520232	5.892370058	5.586088743	6.694318893	5.195936883	7.277609408	7.808432717	5.75498493	4.9216	4.8027	5.4139	5.2451
235849_at	8.3133	8.6296	7.5168	3.3282	8.4723	5.9101	7.0085	8.218	7.9428	8.2357	7.5891	9.3321	7.5511	5.2382	7.6374	7.4556	7.3105	3.0173	3.5522	6.1462	8.4219	8.2808	8.6469	7.6264	8.2858	6.7372	7.5569	5.0192	7.9248	7.6095	7.3306	7.1312	7.3178	8.0946	3.3048	7.578105888	9.211681611	8.31383103	5.220783523	10.42550199	6.627327196	3.955509138	8.379834546	8.619710047	4.150703515	3.8965	2.8545	3.3079	3.55
230986_at	9.6683	8.9232	8.8902	7.6893	9.1182	8.8689	6.3692	8.9217	8.8699	8.7671	9.2715	9.3254	9.0324	8.717	8.9604	8.8903	7.5732	7.66	6.8336	9.1866	8.939	9.0378	8.5366	9.1427	8.977	8.1701	8.6649	9.1076	9.5927	9.2102	8.7543	8.7878	9.166	9.3817	7.5605	8.737350266	8.293221347	7.808995612	7.624333855	6.608977815	8.953281424	7.563209189	7.957507339	8.688196561	8.202293913	7.6629	6.0033	6.8961	7.4229
214919_s_at	8.5672	8.3226	8.614	7.7829	8.0822	8.0397	8.1577	8.0489	8.835	9.0481	8.4361	8.7082	8.5366	8.3543	8.8551	8.8412	8.3037	7.2563	7.8171	8.6084	8.9774	8.6231	8.6791	8.3463	8.3377	7.989	8.2212	8.2143	8.5231	8.1646	8.3191	8.06	8.2322	8.6892	7.5593	8.332112746	8.91917403	8.286400214	8.038886934	8.742655747	8.885716143	7.909786335	8.702838464	8.784306819	8.502405291	6.2534	6.9575	7.8793	6.8025
204241_at	7.9747	7.6533	6.9236	5.2218	7.6681	6.6992	5.6365	7.6758	8.4081	8.2322	7.8596	7.9703	8.0335	8.231	8.0543	8.4516	6.0406	6.145	6.6713	8.418	7.4181	7.7716	6.6826	7.8935	8.0814	6.1575	7.8759	8.376	8.8008	7.4902	7.8145	7.4371	7.1196	8.2694	7.4287	8.201530612	7.251528497	7.337425088	6.547822478	5.637863016	8.451023587	6.740920357	7.011715417	8.532721958	7.396487188	6.0111	5.5665	6.6429	6.2309
224963_at	9.2429	8.2668	9.9854	7.8692	10.461	8.2398	8.8097	10.519	10.29	10.554	7.1033	7.1528	9.9595	9.6197	10.057	10.672	8.5316	7.8128	7.4448	10.477	11.008	10.178	11.052	9.8751	11.057	10.349	8.5176	8.3892	9.9519	9.6403	9.7935	8.8652	9.9626	10.447	7.512	8.905919908	9.533802615	7.61022206	7.978717305	9.528106757	9.37538815	7.652905785	8.857361979	9.21654901	7.854045478	6.4627	7.9907	6.5146	6.5228
240188_at	5.3273	3.9699	5.2298	3.3643	5.0548	5.0913	5.2081	5.8309	5.0443	4.8627	5.1942	5.8399	3.9544	5.2442	4.515	5.7207	5.6521	3.5079	4.0943	4.6363	4.8684	5.8352	5.6456	5.979	4.8952	4.9379	3.5625	4.8563	5.1854	5.0222	4.3475	4.7677	4.2207	5.4456	3.457	4.067495256	4.18683368	4.181240428	3.122241311	6.016353649	3.167436361	3.80955073	4.124895876	6.277670395	3.251519724	3.2084	3.7759	4.3055	3.4242
211883_x_at	6.437	8.2031	8.004	7.1998	9.297	7.9042	5.8812	8.9554	9.9609	9.5908	7.0529	6.6927	8.5013	8.4114	8.0474	8.521	6.9991	7.3082	11.026	9.3171	8.8627	9.2668	8.7573	8.1663	7.674	8.1545	8.7297	9.3933	7.3283	8.6529	9.9936	8.6476	8.5842	8.7269	8.6383	9.299630899	7.721540994	9.279833955	7.844409953	6.222151569	9.294835787	6.515835276	8.489611358	8.510396645	8.047195672	3.1149	6.709	3.9353	4.5342
224950_at	7.601	7.618	7.4423	4.8837	7.5068	7.4226	6.6878	6.9379	7.3922	6.9274	7.4691	7.4632	7.2765	6.834	6.8285	7.0868	5.94	5.5227	8.152	6.7826	7.1642	6.9865	7.0179	7.0557	6.8956	6.6622	8.1359	7.758	6.9087	6.7807	7.1187	6.4238	7.2403	7.01	6.911	7.078431353	6.402228769	7.53336433	6.252969449	5.604208924	7.764804126	4.840475612	6.545256747	6.270503654	6.548326563	10.154	8.2887	8.2995	9.6077
225647_s_at	9.0707	9.85	9.3968	10.46	9.0313	10.019	7.9334	8.9269	9.511	8.1125	7.3589	8.7239	8.1639	8.3488	8.2864	8.8731	8.5593	10.32	11.282	8.7717	9.8847	8.7755	8.6751	8.237	8.8395	10.161	9.3059	9.8435	8.3842	7.9103	9.1229	9.116	8.5223	9.3023	9.9552	9.586188066	8.022226574	10.34064949	9.35654754	9.4766676	9.180624687	9.259359585	7.940636529	7.317067967	10.15449615	11.084	10.07	11.399	12.331
219476_at	10.39	10.092	9.5744	8.1167	10.691	9.5686	8.0637	10.647	10.973	10.388	10.772	10.153	10.621	10.318	10.67	10.915	9.2288	8.9549	8.1173	10.985	9.6082	10.626	10.191	10.483	10.583	9.4287	9.86	10.281	11.244	10.664	10.486	10.125	11.065	10.482	9.0631	10.6328049	10.80704269	10.89493377	10.08315175	7.002481686	10.78753623	8.901032311	10.34137335	11.37380312	9.807005664	6.5421	8.2596	8.0076	8.3257
204103_at	3.6967	4.9441	5.4326	7.2131	4.3553	3.9439	4.3319	4.3092	4.3471	3.4662	3.6837	4.2792	4.2204	6.1236	7.4665	5.9996	4.3413	6.6407	7.8776	5.1566	3.7932	5.4247	5.7774	3.6735	4.2871	5.6119	4.073	4.5419	3.7022	4.3149	4.4826	6.4821	4.3306	3.7405	6.7776	5.784380272	4.236902959	6.909882457	6.384444796	4.335915933	4.304212444	7.4162768	4.333942223	4.376153128	5.894867543	8.2135	7.6483	7.9175	7.7399
226406_at	10.237	9.1635	8.9617	8.7149	9.4929	9.8674	8.9193	9.7386	9.6759	8.9042	10.425	9.5748	9.5227	9.7176	9.32	9.9981	8.6948	8.8133	8.7419	9.4673	9.1694	9.6826	8.9521	9.6716	9.2991	8.9025	8.987	9.6288	9.9334	9.9134	9.8	9.3137	10.005	9.5157	9.0499	10.07131938	9.79238057	10.1199412	9.433863154	7.8045164	9.587311514	8.912064404	8.822287698	10.15079609	9.657300624	8.5276	9.0468	8.3656	7.3935
202894_at	6.4489	6.6434	6.1253	4.9532	6.7126	6.1693	6.4971	5.5953	6.6036	7.2033	6.2864	6.058	6.1928	6.3416	6.9394	6.1482	5.9306	4.8243	6.3307	5.7519	5.673	6.3445	6.4339	5.6551	6.1975	5.6595	6.5712	5.5995	5.635	6.0333	6.2324	5.3988	6.0526	6.1475	4.9703	6.307442636	6.595583404	6.270068782	6.516241493	7.238742082	6.244948807	5.683107273	7.297757533	6.956187338	5.650361149	7.5913	6.8977	6.8331	7.1775
243690_at	7.1091	6.771	7.2421	5.8086	8.0333	5.7971	5.8735	7.4061	8.0497	7.8277	7.2158	6.8005	7.5879	6.6343	7.5025	7.0111	5.8922	5.7582	6.4688	6.1181	6.8128	7.1984	6.8461	7.1188	6.9383	5.881	5.7659	6.9798	6.4669	6.9245	6.2401	6.4812	7.028	7.1018	6.0346	7.784600813	7.619876721	7.256976596	6.446519255	7.126620609	6.78485075	7.24891686	6.963789223	8.242703374	6.606477497	5.2391	5.7751	4.5373	5.8015
226644_at	6.0546	4.8833	4.971	3.4199	4.6311	5.7833	4.3468	4.7232	5.3441	5.789	6.3703	5.7734	5.423	5.0957	5.273	5.4383	4.8437	3.5084	4.346	4.7305	5.7338	5.441	5.1162	6.0642	5.169	4.3127	5.0834	6.2136	5.3981	4.9356	4.3284	4.3805	5.2614	5.0829	4.2766	5.670071282	5.46758937	4.890497388	4.166944881	4.652641852	5.990264719	4.211542018	4.201219172	5.842477359	4.956349772	3.2757	3.5823	4.5366	3.8341
226722_at	4.5066	5.3204	5.1989	2.5667	4.3425	4.2954	7.0144	4.5509	4.9775	5.65	5.3003	5.5736	4.9688	4.5377	5.7231	4.9207	6.2384	4.0101	5.5503	4.6304	4.8084	5.4594	5.2162	4.7624	5.3122	4.7197	5.1269	4.6151	5.0394	5.9182	5.0876	4.6908	4.8137	4.5704	4.5325	5.130237353	6.04876371	5.334723689	4.437545126	5.88846813	5.140736123	4.473324039	5.70945701	6.170355814	4.624664169	5.5721	6.3173	6.39	5.8335
214866_at	4.5329	4.684	4.5637	3.4771	4.7497	4.2911	4.7241	4.7421	4.2301	3.8396	4.0317	3.5666	4.5573	3.465	4.7696	4.9642	3.6181	4.4038	6.4421	4.6939	4.4012	3.7861	4.4097	3.4516	4.703	4.5579	4.7278	4.1546	4.7449	4.7497	3.4787	4.0329	4.5044	4.273	4.5948	4.275009245	4.788118435	5.119792012	4.704267666	5.804706686	4.775259367	4.384536541	4.316409224	4.422093268	3.267982735	6.976	6.398	4.6858	6.1692
201649_at	7.7695	8.317	8.2557	9.3574	8.1409	8.2598	7.662	8.385	7.937	9.0028	8.1713	8.4745	7.8655	8.4828	8.0911	7.9086	8.9416	9.4149	11.5	8.3842	7.9668	8.1823	8.0111	7.6481	7.5191	8.7485	8.3876	7.8263	7.5332	7.9961	8.59	8.5245	8.0077	7.8848	8.8673	8.170956383	8.07026939	11.37074482	8.959400449	9.268010316	8.075842031	8.998264793	8.942915756	7.662294944	8.631549605	8.2114	9.8064	11.111	10.117
204041_at	9.5403	6.5876	8.533	3.649	7.9423	8.0173	8.4594	7.9903	7.3938	7.1526	8.6968	9.6112	7.5527	6.6357	7.9155	6.6304	7.4705	4.6822	6.5607	6.7932	8.0457	8.278	7.2056	8.2695	8.0598	6.4689	7.367	7.5742	8.1659	7.1882	7.1024	6.6666	8.2975	6.8768	5.7945	6.462876236	6.824171241	5.613164613	5.182687205	6.662932126	7.1111889	4.07160757	5.416932087	6.514624236	4.856220423	5.0737	3.4258	5.2544	3.4214
218552_at	9.779	9.0137	9.0717	7.7707	9.3991	9.389	8.3733	9.2048	9.799	9.6954	9.8831	10.471	9.9092	9.5263	9.6347	10.068	9.1571	8.2925	7.8653	9.5905	9.5578	10.033	9.6731	9.6705	8.9654	8.8616	8.585	8.9959	10.038	9.7777	9.4608	9.5882	9.8165	9.2392	8.5846	9.602042929	9.698293705	9.226312683	8.939982562	8.54240829	9.537097571	8.807722965	10.05235241	10.09027641	9.059811113	7.6861	7.0641	8.1363	5.9363
211208_s_at	7.8397	8.0557	8.0943	7.9472	7.703	8.6134	8.2184	8.2793	7.6948	7.7936	8.2337	7.8935	8.2317	7.6744	8.1407	7.5247	7.5775	8.1397	8.6006	8.0681	8.7443	7.732	8.5057	8.2491	8.5457	8.3817	8.9681	8.0231	8.1046	7.3107	7.9294	8.265	8.363	8.0017	8.1913	7.493014688	7.920188269	7.662458878	7.541190357	8.302984045	8.114202898	7.965525561	7.726834809	7.388594621	7.568782805	9.299	8.6172	10.281	9.3271
219109_at	9.8326	8.8824	9.8466	8.1823	9.1118	9.1863	8.7434	9.687	9.7523	8.5206	9.3044	9.685	9.4765	9.2464	9.0364	9.3189	8.5796	8.1085	6.7162	9.4154	9.5765	9.3624	9.1081	10.026	9.5233	8.8285	8.6307	9.6379	9.5472	9.7169	9.0817	9.0127	9.4834	9.7394	8.5864	9.557763191	9.132495125	9.34706139	8.876996373	7.877065718	9.118854889	8.488612482	8.291830726	9.050892109	8.71963109	7.6751	7.7555	7.7735	4.5263
1555501_s_at	6.1956	5.9368	6.2381	6.0921	6.1201	5.395	5.8167	5.8796	5.8994	5.992	6.4647	6.1236	6.3292	6.0135	5.9177	5.6581	5.2784	6.3932	6.3551	6.6929	6.1824	5.8719	5.7918	6.2542	6.3566	5.9841	6.2303	6.8792	6.4954	6.1873	6.7149	5.8777	6.606	6.765	6.613	5.999274706	5.699660045	6.813214028	6.173613424	6.128064543	6.677781693	5.938201317	4.786316278	5.554517758	5.787319524	7.5532	8.79	7.5117	8.4808
224798_s_at	7.33	6.2669	6.2708	5.0617	6.2917	7.0987	4.921	6.4622	7.0467	6.2331	7.2606	7.6902	6.9687	6.8727	6.5362	7.249	6.3164	5.2441	5.0845	6.7092	6.8065	7.3206	6.4516	6.3349	6.3138	5.8463	5.7634	7.2121	6.7888	6.4548	6.3909	6.8045	7.0317	6.9346	5.9393	7.518232217	6.475420339	6.111601726	5.856142438	5.792939296	7.110235447	5.736779659	5.550090859	6.560695384	6.288557232	4.9896	4.8562	5.2973	5.4566
1556656_at	4.2985	4.7908	4.5863	4.8652	4.3458	3.9414	5.4971	4.3317	4.2722	4.8655	4.1397	4.2676	4.2736	4.2902	4.2929	3.8969	5.8893	4.8072	5.5473	4.0339	4.3794	4.4507	5.2406	4.8211	4.8223	4.0003	4.8247	3.9051	4.311	5.1244	4.3074	4.6784	4.2746	3.9111	4.2071	4.305020054	4.378658057	5.162509389	4.280514833	5.991444656	4.293057983	4.306328856	4.418582072	4.216492336	4.264677891	6.5502	5.6732	5.5959	6.9289
212344_at	5.3579	6.5807	4.3041	4.0619	5.164	4.0799	6.6961	5.0207	5.3007	3.8947	4.1684	6.0837	4.5681	5.4387	4.142	4.8635	5.4361	4.7706	5.689	4.2064	5.8058	6.1394	6.4744	6.1513	5.1533	5.8301	4.4602	4.0377	5.1415	4.6362	5.1192	5.3351	4.0819	5.3898	5.5899	5.777125889	4.782658585	5.956571146	4.485384509	6.548768078	3.715008959	4.254260398	6.240618543	6.204178427	5.357369748	8.7277	9.7087	7.487	7.9494
238134_at	3.3635	3.6211	3.9779	4.2706	5.5942	4.6048	4.2565	4.5386	5.1001	5.7244	3.7503	4.2386	5.4365	5.7176	4.7675	4.9296	4.8958	3.3168	3.3671	4.5197	5.2139	4.9203	3.5083	4.7753	6.2808	4.3585	5.0716	4.6136	6.666	5.3245	4.523	4.3929	6.7987	6.1931	3.7273	4.015178969	3.055373623	3.048333839	3.033906832	3.077542339	4.036833595	3.069688599	3.1389323	4.923025802	2.978114795	3.8054	3.1948	3.0666	3.3059
214909_s_at	7.6535	7.8311	7.6762	6.3578	7.3647	6.9963	6.4965	7.1584	7.8337	6.8532	6.6695	8.0459	7.388	7.2006	7.6247	7.3444	7.0739	6.9568	5.669	6.8686	6.8355	7.4316	6.9526	7.3879	7.585	6.4264	6.7974	7.4536	7.4376	7.2017	7.3741	7.7211	7.6932	6.9723	7.3601	6.255375733	6.442494199	6.256081596	6.827301729	6.318011952	6.911407152	6.480740001	7.61735051	6.899071825	7.237857979	6.1725	5.7651	6.4602	5.8217
225898_at	4.4779	5.5435	4.2803	6.0844	4.9257	4.5579	3.632	4.802	4.9165	4.7937	5.3859	5.5639	5.1932	5.1347	4.4507	4.6739	5.1543	6.0926	5.133	5.3508	4.9181	4.5508	4.3688	4.5676	4.8409	5.7808	5.0452	4.8142	4.4696	4.4724	5.2096	5.6424	5.175	4.7913	5.9165	5.570500482	4.242293792	5.463273616	6.025365081	5.673546369	4.499134554	6.966862297	5.198671337	4.543501274	6.616047495	6.9797	6.4649	6.1839	7.235
209321_s_at	5.9154	6.7316	6.5607	6.0251	6.6436	6.8543	5.4073	6.3012	6.456	6.542	6.0766	7.0577	6.152	6.3539	5.6233	6.6723	5.674	6.3535	7.0908	5.9069	6.4501	6.4528	6.6212	6.1087	5.8033	6.3225	7.1596	6.2042	6.1918	6.1672	6.3563	6.6415	5.9125	6.5341	6.8987	6.804690111	6.787610443	6.557106369	7.023653191	6.96717616	6.73225118	6.308056502	6.717284464	6.512760511	6.5488798	7.7563	7.205	7.5905	7.166
203744_at	7.1434	6.6426	6.4676	5.8714	6.9814	6.6341	5.802	6.2227	6.0631	6.4155	6.5468	6.2742	6.4708	6.9573	6.4332	6.0772	5.4588	6.2908	6.0108	6.1777	6.4056	5.7469	6.1362	6.4025	3.3177	5.4371	7.0072	6.8191	6.798	6.4788	6.4342	6.0994	6.4068	6.2772	6.2762	6.824779019	6.128766111	6.645599294	6.978911876	5.154831361	7.089884819	5.21839622	5.582609624	6.442633966	6.216462289	9.8864	7.8969	7.8619	7.4272
242853_at	6.6313	7.442	6.9367	6.0705	6.956	6.7128	7.4422	6.7438	6.1384	6.7229	5.817	5.5807	6.818	6.5774	7.2293	6.7383	5.658	7.2558	8.4469	6.4821	6.2006	6.6609	6.5012	6.7582	6.8941	6.7443	6.8136	6.2942	5.9466	6.5411	6.1648	6.9298	6.2315	5.8643	7.0676	4.783081676	5.972169406	6.9380831	6.818612727	6.679706515	6.029469813	6.793457902	6.494528105	6.932334709	6.539452235	7.8002	9.445	7.9812	7.4987
232136_s_at	8.2239	7.2354	7.28	4.4182	6.9703	7.6456	5.0069	7.0432	7.0867	5.6064	7.9087	8.6862	6.2311	6.0571	7.4389	5.6845	4.8265	4.2144	5.0196	6.9295	7.4549	5.8005	6.1696	8.1497	6.4435	5.6652	4.7875	8.3513	7.5841	5.697	6.1953	6.8158	7.1838	7.5685	4.9505	6.797932431	5.70913877	7.104377216	6.246771107	5.896005251	7.302792865	4.95939148	5.52545492	5.814994703	5.841632961	4.1445	4.4659	4.5421	3.923
233386_at	5.4221	4.3942	5.8428	3.7819	6.1304	3.9229	6.1778	5.7295	5.5699	5.1011	3.8231	4.9061	5.0434	5.8955	5.5104	4.3777	3.7807	4.3328	3.7773	5.8826	5.7928	4.724	5.5954	5.7879	6.6079	5.2271	5.1924	5.5045	6.1549	4.3959	4.5856	5.8335	5.989	5.0998	4.7287	4.207185066	5.758060946	6.395228845	4.396588072	5.997660596	4.599150067	3.715651848	5.218358463	4.179438914	4.325163935	3.4994	4.23	5.2734	3.5708
217497_at	4.391	5.1934	4.9031	5.8053	5.5338	3.8658	5.7574	4.9872	4.9222	5.705	4.4602	4.4106	5.3935	4.9386	5.3204	4.6055	4.2116	5.6595	7.2035	5.0793	4.0913	3.9999	4.3295	4.7894	5.106	4.5511	5.6645	4.7725	4.4871	4.6222	5.6892	4.857	4.369	5.058	5.6328	5.178630119	5.539287683	6.688155451	5.668164524	5.247685439	4.831810095	6.008360012	5.572621498	5.312924113	5.357434579	6.2704	6.1136	6.6203	5.6682
201309_x_at	6.2861	6.5285	5.9375	4.8514	5.1038	5.7644	7.5536	6.2096	5.266	3.5062	5.9685	6.4102	4.949	4.4178	4.8378	4.7249	5.7947	5.2495	5.0582	4.9491	6.1348	5.8245	5.3463	5.7714	5.3121	5.7445	4.8298	5.7919	4.5407	4.9847	4.9675	5.2692	4.9447	5.4161	6.0612	5.155607054	5.030408948	5.061707624	5.041455946	5.700020623	5.195643897	4.291453023	3.913085387	4.582602857	4.09265812	9.6953	8.775	9.6389	7.5399
224609_at	9.5069	9.1943	8.9053	8.5233	9.7288	8.7627	8.142	9.7041	9.8498	9.5541	9.4061	8.8143	9.446	9.2607	9.2042	9.3282	8.2918	8.1501	8.7649	9.1565	9.1464	9.134	8.919	8.785	8.5427	8.0971	8.6513	9.3436	9.1407	8.9328	8.6514	8.5488	9.1248	9.3446	8.4263	9.591122536	9.342168397	8.807933159	8.844018692	8.256646096	9.473252848	8.375561057	9.077195591	9.470134311	8.966909841	7.9131	7.9489	7.8307	7.9692
209106_at	8.9283	8.648	8.6887	7.6416	8.3023	8.6449	8.6891	8.8747	8.7007	8.7603	9.2349	9.0685	8.7557	8.291	8.6928	8.7715	8.5791	8.4041	8.584	8.4674	8.7654	8.7632	8.5805	8.6346	8.424	8.3197	8.6081	8.9113	8.4947	8.7254	8.5585	8.5783	8.6086	8.9706	8.4618	8.662614395	9.204134326	8.40514625	8.288291915	8.73707628	9.006064169	8.314981978	8.498597326	8.70868506	8.406705396	7.2011	7.2627	8.1095	7.1709
242029_at	3.1928	3.8283	3.838	5.0748	2.9664	3.198	3.8473	3.1571	2.9572	3.1722	2.7104	4.0392	4.3725	3.8282	3.8962	4.6381	4.6911	4.0174	5.0531	3.137	4.9258	4.059	6.6075	4.6547	4.8035	4.4812	4.3151	3.1492	2.1032	3.0942	4.1442	3.6742	3.1716	3.1374	4.417	4.298874356	4.811368359	3.294722125	5.046028135	6.058399605	3.543665712	6.538370544	3.50873614	3.092315599	5.745050272	6.7933	5.4994	4.7108	5.3738
226933_s_at	6.1892	6.3022	5.5146	2.3352	7.3247	6.172	3.0353	5.9681	5.4931	4.3629	6.0057	6.2996	6.9064	6.872	6.4316	5.8874	3.2696	2.1504	3.5048	5.5185	6.0022	5.0417	5.287	5.1629	4.8811	3.6599	3.15	5.493	6.8433	4.5072	4.5181	2.8722	5.4613	5.9274	2.6851	6.123387687	4.496799414	4.203407794	2.611189661	3.709316883	4.327476723	2.445187024	2.683046558	6.103990165	3.607459184	2.2545	3.5942	2.6874	2.2982
AFFX-HUMISGF3A/M97935_MB_at	6.0528	5.9486	6.0246	7.7721	5.5364	6.8463	5.9737	6.8523	6.027	4.2815	5.5564	6.3351	5.2481	6.5154	4.8609	5.6975	5.582	7.3135	10.184	6.0424	6.2885	5.3442	5.5143	5.5823	5.1338	7.0561	6.2873	6.7935	5.2095	4.8994	5.8651	6.413	6.0496	5.9853	7.5362	6.177686964	4.507689949	10.59464712	6.96251173	6.246887081	6.000998524	6.733266201	3.828218333	5.056898361	7.3551943	7.6658	8.1348	10.037	8.6818
229369_at	3.3642	2.9192	3.6052	3.7931	4.4439	3.7933	2.9387	4.2056	4.2242	5.4344	2.9288	2.9124	4.7441	5.9247	4.6971	6.1133	2.8251	2.9274	2.8217	3.9115	4.826	5.7013	3.7386	3.834	5.9164	4.6365	3.4084	4.7345	5.1995	4.4125	3.4901	4.5922	5.0179	6.4039	3.5252	4.732090421	5.350639626	4.332304882	3.410871116	2.995246867	4.511566285	3.296011878	4.634084659	6.631137537	4.733066251	2.9168	2.8473	2.9176	2.9328
203585_at	12.434	12.673	12.028	10.394	12.28	12.077	9.1462	12.373	12.613	12.65	12.435	12.394	12.388	12.204	12.231	12.681	11.364	10.695	12.54	12.621	11.927	12.389	11.761	12.338	12.091	10.829	12.24	12.411	12.751	12.804	12.179	12.116	12.724	12.643	11.671	12.31394755	12.07054557	12.39204119	11.68434073	8.425431871	12.48956648	10.70808965	12.26040124	12.60556077	11.83221588	10.605	9.8745	10.003	10.61
220858_at	4.4965	2.8561	5.266	3.4653	3.8743	3.43	3.1215	5.5447	5.2656	3.83	3.0431	3.3263	4.8441	4.3225	3.3408	6.4946	3.8742	3.683	2.8868	5.1293	5.1738	4.7723	5.5543	4.0696	5.3796	4.8657	4.0251	3.6863	3.0908	3.4932	5.5377	4.5681	5.5388	6.0118	3.4064	5.635750948	5.157729206	4.139851631	4.605236963	5.963973662	4.712324335	2.972855064	3.503241486	4.53617336	4.067892659	2.8212	3.2388	2.5779	2.9431
200757_s_at	7.7396	8.0157	8.758	7.0281	8.1345	7.5082	8.9709	8.4687	8.3349	7.9902	7.9841	8.0774	8.4341	8.0215	7.9878	7.4038	8.2991	7.3084	8.7802	7.4016	8.3986	8.1831	8.6474	8.0096	8.2633	8.2049	8.0007	7.1367	7.8041	7.7726	8.1711	7.4373	7.9197	7.8381	7.7391	7.769754821	8.278749278	8.111741996	7.580816413	9.015053748	7.766623205	7.734084933	7.955442494	7.630416625	7.837269675	9.3187	9.1594	9.1209	9.4905
223126_s_at	8.2984	8.2344	7.8652	6.0178	8.1541	7.1845	7.7255	7.8121	7.9714	8.0638	8.177	8.2406	7.7703	7.7639	8.0775	8.3441	7.6227	5.7377	7.0261	8.0729	7.7018	8.1174	7.5288	7.9388	8.1752	6.6068	7.8579	7.7272	8.3992	8.5629	7.6933	7.3498	8.2999	8.2025	6.7001	7.341256611	7.702888295	6.992438983	5.871964161	7.284791445	7.662406616	6.070363693	7.11300359	8.490392874	6.15587896	7.496	5.4158	6.0786	7.603
240432_x_at	5.8203	6.8536	5.576	5.8315	5.1315	5.4833	6.4417	6.2516	5.3089	5.4263	6.3869	5.9847	6.7914	5.9152	6.1055	5.8354	6.6402	5.8336	6.1066	5.6536	5.7884	5.7594	6.727	6.3356	5.178	5.7752	6.1992	5.1714	5.0892	5.8309	5.6378	5.53	5.7132	5.8031	5.7494	5.246255102	5.383774475	6.261961522	5.386704579	6.435776111	5.278023094	6.598379792	5.049696368	5.962293859	6.163151267	8.576	7.4115	8.1651	7.6977
214894_x_at	7.9279	8.7579	8.3974	8.5153	7.9806	8.6088	8.8026	8.2338	7.8012	8.0002	8.4686	8.0476	8.1164	7.7465	8.0671	7.7541	8.1817	8.544	9.5464	8.0075	8.4182	7.9815	8.4582	8.2413	8.1538	8.7541	8.8879	8.381	7.5602	8.2039	8.433	8.4896	8.1095	8.1654	9.0122	8.272717606	8.258546683	8.19495876	8.609354372	9.149994622	8.552901534	8.94487509	8.741902289	8.20085252	8.768360879	10.404	8.6354	8.8628	9.6753
219201_s_at	4.3833	5.948	5.0486	4.8714	5.1571	5.6832	5.1532	4.7833	5.4536	3.0865	4.5727	5.2007	4.9483	5.1678	4.3153	5.4998	5.2323	5.0883	5.773	4.4035	5.5592	5.7398	5.0865	4.362	5.0329	5.7593	4.8918	3.8719	4.9563	5.1367	5.1414	5.0323	4.6699	4.3649	5.257	5.118679433	4.928986021	5.001582819	4.962733705	5.41614052	4.524718082	5.000320398	4.881255573	4.988218389	5.422462307	7.218	6.0636	5.9747	7.7828
243754_at	3.1624	3.4646	3.2773	3.1493	3.1976	3.481	3.483	3.1395	3.1101	3.14	3.1379	3.1251	3.5461	3.1347	3.0378	3.4794	3.1361	3.9527	5.4797	2.9929	3.1321	2.9782	3.1306	3.1332	3.1538	3.5152	3.832	3.6121	3.1353	3.1438	3.1397	3.5142	3.1615	3.1342	4.1925	3.01372152	2.979330144	4.19487747	2.931020819	3.265851421	3.033139061	2.931999866	2.949170379	3.19252852	3.186813727	6.444	5.568	8.2438	6.1772
205660_at	2.1283	2.7468	2.4824	2.8876	3.3261	2.728	2.2689	2.379	2.3762	3.0469	2.3787	2.5729	2.7732	2.3658	2.6807	2.386	2.61	2.3744	7.2875	2.3563	2.3453	2.5946	2.081	2.3567	2.0396	2.4166	2.361	2.3691	2.3444	2.6342	2.6171	2.5935	2.0345	2.357	3.5407	2.70044416	2.758345254	6.926020302	2.706267689	2.461415033	2.740243634	3.173752461	2.702622992	2.541425035	2.548561633	6.791	7.3504	7.774	6.9772
202313_at	10.118	10.592	10.191	9.5426	10.462	9.7886	9.2053	10.154	10.854	10.583	10.821	9.8388	11.302	11.099	10.703	10.909	9.995	9.9543	10.231	11.036	10.396	10.781	10.087	10.758	10.508	10.074	10.73	10.71	10.986	10.953	10.976	10.554	10.762	10.768	10.525	11.00210204	10.72035153	10.68324442	10.54516786	8.979780495	11.1016452	9.910524738	10.69612997	11.06055494	10.8039946	8.8309	9.8075	8.8405	9.3924
202089_s_at	8.1116	9.0568	8.7366	8.6987	7.7255	8.6074	7.9316	8.0617	8.121	6.4402	7.8713	8.0346	8.1842	7.9263	7.6129	8.1945	7.9097	8.8571	9.5438	8.445	8.8264	8.1075	8.8033	8.7138	8.7868	9.1263	9.0604	8.9569	7.9641	7.6241	8.4317	8.2021	8.6587	8.4283	8.9875	8.137094745	7.425164036	8.725310287	8.243771736	8.520060565	8.29064693	7.823682126	6.651188354	7.461355694	8.816859141	10.056	9.4027	10.009	10.186
201506_at	9.4048	11.292	9.78	9.3414	10.089	8.8593	10.469	10.003	9.5557	9.5255	8.334	9.5822	9.2091	9.2253	9.4948	9.5173	10.014	9.9065	10.628	9.2738	9.4598	10.02	9.5251	9.3551	9.7332	9.6766	9.4073	8.953	9.1503	10.153	10.006	9.7955	9.2368	9.676	9.7313	9.284025634	9.97154173	10.11186149	9.523096174	11.09107619	9.00023978	9.76280082	10.27756887	10.34309742	9.883419721	13.78	11.386	10.775	12.45
214734_at	11.499	11.084	10.891	9.1781	11.328	10.855	8.6675	11.338	11.254	11.266	11.153	10.05	11.009	11.006	10.881	10.572	10.31	8.5906	9.9448	11.658	9.9511	11.79	10.524	11.275	10.533	9.5816	9.9692	11.125	10.959	11.567	11.274	10.621	11.657	11.01	9.9723	10.39479397	10.04063689	10.27944839	9.672364918	8.475877257	10.33467805	8.920207938	11.31458672	10.58458589	9.791590407	5.9435	8.6344	9.0702	9.4829
214235_at	9.5255	8.0194	8.2436	7.4409	9.9757	8.4731	8.1872	9.5675	9.6292	9.5631	8.8627	9.5708	7.2948	9.9942	9.3579	10.403	9.5072	8.277	7.3654	10.141	7.9973	9.3566	7.6343	7.3652	9.2378	8.0957	8.507	6.2671	9.4658	9.8572	9.8675	9.9968	9.6156	9.1344	8.2173	9.047581948	8.746126415	8.584336618	9.119845679	6.065079055	8.819278788	7.581173551	9.049996256	8.520475731	8.688528266	5.6963	7.3152	5.0965	4.7146
206658_at	7.0408	4.8892	5.1451	4.9211	7.9879	5.932	4.9551	7.036	8.3636	4.9735	7.5691	7.3741	7.1128	6.5524	6.5368	7.7168	5.3644	4.9037	5.6986	5.4596	6.9671	6.708	6.3092	6.4365	5.8947	4.8647	5.1494	5.8658	8.0068	6.0812	6.4013	6.4823	6.9444	6.4579	5.1158	6.933617918	7.004714471	7.767543703	6.946617595	5.026872697	7.589845752	6.555570475	6.89016186	9.120734207	6.499704616	4.89	4.7678	4.9824	4.5174
208178_x_at	4.4837	5.8892	5.7661	6.6501	5.4327	4.8421	7.693	6.179	5.1082	6.7938	6.6645	4.4812	5.8183	6.0851	5.5548	4.4762	6.6671	7.0294	6.5818	6.1262	6.2934	5.6978	6.2987	6.1923	7.208	6.6899	6.7573	5.7512	5.0016	6.26	6.119	6.5313	5.484	5.7852	7.047	6.205761734	6.387930347	6.017699386	7.088095455	7.630230566	5.70460873	7.119143993	7.090890341	7.046712028	6.361197004	8.516	8.0882	7.1457	7.5266
212335_at	7.637	8.3164	8.0396	8.6092	7.7913	7.8487	7.4559	8.1656	8.0445	6.992	6.8717	7.8283	7.5206	7.1202	6.72	7.3653	7.5078	8.3361	8.0657	7.9832	8.0256	7.6916	8.2266	7.7561	8.0474	8.2062	7.8007	8.0273	7.3665	6.9607	7.8129	8.0302	7.9768	7.9264	8.141	7.706450319	7.878740046	8.811693497	7.964813847	8.783873196	7.846012622	7.955617025	6.693376565	7.340010379	8.259737109	8.6884	8.9136	9.2007	9.1528
217892_s_at	9.0884	9.3206	9.232	9.0075	9.1714	8.952	9.1054	9.3346	9.4342	8.8479	8.8314	9.7617	9.9326	9.1397	9.3987	9.2564	9.1649	8.9992	10.337	8.9341	9.3019	9.2392	9.6287	9.1966	9.0668	9.2217	9.4687	9.1898	9.0224	9.4631	9.365	9.1638	9.2948	9.6184	9.2172	9.439273722	9.495368351	9.970919192	8.996065742	10.57268899	9.335249554	9.384847638	8.922268671	9.720964731	9.256580206	11.987	10.438	9.862	10.901
209107_x_at	8.143	8.7416	7.8552	7.7116	8.0549	8.0913	7.9048	7.8516	8.3893	8.8955	8.5871	8.3983	8.3593	7.9663	8.1281	8.5733	8.0297	8.0496	8.9782	8.2347	8.2967	8.1889	8.2046	8.2887	8.0287	8.0454	8.113	8.6907	8.237	8.4475	8.5875	8.1691	8.4529	8.3375	7.943	8.33953673	8.201033507	8.400657397	7.865303782	8.566407249	8.534819935	8.424855033	8.321532867	8.025951271	8.340963661	7.0925	6.9006	7.6213	6.9721
221305_s_at	7.1903	7.3132	8.1951	6.7589	9.0693	6.5085	5.4904	8.4988	9.0998	8.3362	2.57	5.1131	8.0426	7.0492	7.86	8.0889	6.176	5.3785	5.9212	8.8657	8.5224	7.807	8.2355	8.9995	8.1354	6.9517	4.9661	9.6773	8.9725	8.5308	8.3786	8.4962	7.6024	8.0235	5.2717	10.12267149	6.989720947	8.153129808	7.167476648	3.856346382	8.727112445	4.044125992	6.674447131	7.970645085	6.973228276	2.2451	4.8	7.6503	6.0013
201601_x_at	9.3084	9.8987	9.2483	10.185	8.9609	9.2726	9.5008	9.3347	9.2362	9.35	8.933	10.202	9.2869	10.593	9.1947	9.1386	9.8998	10.489	11.798	9.2154	9.4593	9.4836	9.7163	8.7825	8.8743	10.219	9.439	9.1336	8.8336	9.0744	10.007	10.194	8.9254	9.0907	10.149	9.018178669	9.127127805	12.18863579	9.594814967	11.35948261	9.416083675	10.4064985	10.17516156	9.336008532	10.00212982	11.476	10.948	11.145	11.095
1552777_a_at	9.5265	8.3433	8.427	3.0892	8.4484	8.156	5.6339	8.7181	8.0204	8.7782	9.3514	8.2843	8.6091	6.9289	7.6249	8.1406	6.7627	5.7616	6.1202	7.4983	8.419	7.6364	7.8653	8.8142	8.2986	6.8403	8.7789	8.6152	8.5146	7.5447	7.3749	7.8561	8.6957	8.7641	5.8188	8.335192999	7.45427789	7.074412203	6.08109204	2.881868623	8.454473912	4.86526475	7.386707258	8.412244361	7.821708991	2.9306	4.6469	8.1848	6.7076
219773_at	3.1202	3.0824	3.1022	2.9638	3.24	2.9694	4.2027	3.2591	3.097	3.2598	3.0957	3.0439	3.0715	3.0129	3.2216	3.1053	3.1918	2.9304	3.0719	2.9457	3.2925	3.3871	2.9289	3.2049	3.0604	2.9322	3.8216	3.1215	3.0937	3.0997	3.1052	3.0252	3.0109	3.0514	3.0316	3.045010181	2.973381189	3.128141689	2.947091303	3.634842826	3.020256718	3.055208265	3.028319591	3.170710109	2.992229475	5.7833	5.8725	6.0083	5.7842
230734_x_at	10.463	10.718	10.485	9.468	10.296	10.016	9.7714	10.375	10.837	10.276	10.884	10.051	11.016	10.198	10.331	10.105	9.1421	9.4186	10.037	10.417	10.314	10.161	9.6073	10.547	10.486	9.3646	10.146	10.563	10.744	10.222	10.617	9.6336	10.815	10.488	9.9705	10.51079148	10.19007724	10.34134678	9.640188713	7.452103617	10.47590951	9.269946093	9.492286315	10.32245188	10.12801461	8.6398	8.7855	9.0724	10.107
211571_s_at	7.2903	8.0691	4.9103	4.7412	5.0323	6.1947	7.4256	6.2915	5.0927	3.1594	6.406	7.1262	5.6046	4.6569	4.8992	4.8999	5.6723	4.9041	9.2673	4.5272	5.6382	6.3863	6.4202	6.1487	5.8132	6.3381	6.7119	4.6665	5.0466	6.0285	5.0292	5.0466	4.9674	6.0163	4.6988	4.305619403	5.203371015	6.697725324	3.769313224	7.371244179	5.198861205	3.910400216	5.20594894	6.170687107	5.175974437	9.363	9.5996	9.5701	8.781
213689_x_at	6.0193	7.0156	6.4711	8.8365	4.9366	6.5958	7.0643	6.4024	6.0766	6.128	6.3881	7.1371	6.4903	5.0849	5.6323	4.2821	6.832	7.7866	6.4309	6.4542	5.3711	5.541	6.1837	6.7463	6.495	7.9795	6.0005	4.8327	5.7652	5.9074	7.795	7.6253	6.5023	6.1542	7.6852	6.659947902	6.898190463	6.742158946	7.235255746	7.564812244	5.377573902	8.188954067	7.411321508	6.03873627	7.423917191	9.0809	7.7488	8.331	8.5311
221541_at	6.5361	7.6352	6.286	4.8561	6.8877	7.1668	6.7051	7.3467	6.9119	6.8405	6.0736	7.2732	7.4594	4.923	6.1988	6.8684	7.8501	5.6344	9.3496	4.0605	6.5812	6.474	7.7402	6.6638	6.8218	5.9804	6.7306	5.3071	5.8495	5.9441	5.8447	6.1168	6.8237	6.9869	6.6483	6.654157107	7.289250092	7.873028281	6.180429846	8.428523137	6.159700219	6.03957864	6.255731366	7.25016943	5.900003119	8.1037	8.7946	8.6221	8.8049
207279_s_at	6.2311	5.1386	5.4008	4.2161	5.7674	6.309	3.789	6.0566	6.3664	6.5951	6.5127	4.9545	5.1107	6.6813	4.6822	5.81	4.5253	4.5795	5.3033	6.3327	6.3996	5.9897	5.6345	5.9004	4.8568	4.371	6.1576	7.4581	5.7625	5.6058	6.1435	5.7499	6.1071	6.5752	4.5852	6.662641976	5.229852596	6.18787869	5.367711296	4.088503838	7.018991287	4.10749742	5.025285189	6.548424505	6.362759299	3.5865	4.6224	3.9606	4.1573
206300_s_at	2.8127	3.351	2.9172	2.9155	3.0449	2.9283	3.1171	2.9644	2.7622	2.9477	2.9169	2.8831	2.8914	3.3432	2.9037	3.0262	2.9048	2.905	2.9106	3.1059	3.3922	2.8863	3.3931	2.8906	3.0085	3.0417	4.2814	2.69	2.9813	3.0235	4.4608	2.6763	3.0959	3.3991	2.6808	2.845656056	3.328893703	2.840422929	2.904230057	6.375669772	2.828578491	2.639537741	3.063193383	3.162978653	2.814461806	11.642	7.8553	4.4653	10.533
227272_at	7.0363	6.2782	5.5268	4.0693	5.8013	4.9053	7.3721	5.6686	7.1834	6.6442	6.9804	7.5417	6.3358	6.1336	6.3538	7.47	7.7679	4.804	4.3329	6.4984	6.8064	6.7777	5.4941	6.911	6.8916	5.2162	5.5315	6.1947	7.2693	6.7596	6.7664	6.7221	7.1298	6.8077	5.6265	6.18761353	6.488156078	6.652667408	5.512051009	5.856988026	6.592888078	4.985629785	6.59954277	7.74665699	6.395243733	4.4166	3.5853	5.5959	4.3879
210613_s_at	8.0045	7.8253	6.8785	6.3612	8.2298	7.9793	6.5859	7.4807	8.1371	8.2313	8.3145	8.1132	7.9578	8.0269	8.48	8.4515	7.3947	6.6941	7.4149	7.9575	8.0255	7.4628	7.4433	7.8781	7.5621	7.5877	7.9065	8.3388	8.462	7.2141	6.7548	7.7834	7.5892	8.3771	6.8724	8.769722096	7.679538834	7.970161844	7.0479241	6.613165168	8.371911989	7.452759781	7.940327892	8.390304043	7.411325761	4.0276	5.4516	7.3424	5.9651
205382_s_at	11.5	11.642	11.807	7.0006	11.718	9.9752	10.427	11.152	10.68	10.973	10.036	12.664	11.103	8.8282	10.767	11.355	10.499	5.3129	9.0672	8.9911	11.58	10.729	11.428	11.052	11.04	9.6804	10.109	8.5152	10.472	10.387	10.08	9.8515	10.249	11.12	6.1141	10.81406009	11.83337897	11.70790326	8.495512042	12.63724815	9.512911931	6.081596674	11.27743831	11.76991224	8.142882478	5.8855	6.9065	7.9395	8.7045
1558837_a_at	4.6987	4.8008	4.5636	7.458	6.2343	4.7178	6.2593	5.5995	5.5799	5.713	5.1533	5.3986	6.2006	5.771	5.1364	5.984	4.6558	6.7505	7.8473	5.744	4.52	5.4993	5.1494	3.9991	4.7037	5.2863	5.0716	5.9511	5.2667	5.917	6.5878	5.5432	4.0627	5.8522	6.2922	6.590407394	4.163661615	6.51855666	6.583024534	5.665791832	5.535541531	6.702581906	6.188873514	6.246921761	6.387866795	6.8884	8.8956	6.9683	6.6884
228504_at	4.2291	5.565	6.3901	3.0491	5.245	3.2829	6.5308	6.5623	5.3286	4.5455	4.1544	4.891	4.5201	3.0403	4.753	4.9845	7.1823	3.0234	3.3867	3.0257	6.4607	6.4649	6.8508	5.6651	4.9711	4.0599	5.9347	3.0356	6.0654	5.8477	4.6062	3.9947	5.5562	4.9614	3.0239	4.004015603	6.250221753	4.763551651	2.959107388	8.9018512	4.28924969	3.054962133	3.231519136	5.648164246	2.922761007	2.9031	3.1506	2.979	3.0019
223623_at	2.9781	2.9583	7.1145	2.1714	5.0191	3.0398	5.7706	5.6477	6.0746	4.8295	2.015	4.3029	5.9114	3.165	6.4464	6.8786	5.0873	2.0057	2.0083	4.4123	6.9317	6.6236	6.7119	6.1871	6.9749	6.5311	2.6628	2.0028	3.1562	5.8448	5.3964	4.9909	5.6007	2.2089	1.9978	3.788016635	6.46522658	4.865975179	3.264896444	6.065350029	1.987573201	1.995313599	3.991688028	5.829528162	1.982963666	2.0039	2.8091	2.1284	2.015
210355_at	4.4123	5.3742	4.836	3.892	4.4817	4.9828	4.491	5.1128	4.1983	2.9566	3.4847	4.1252	4.1622	4.6255	4.1316	4.5942	4.1962	3.2444	4.1687	4.4317	4.7167	4.1065	3.7474	3.7611	4.5653	4.0079	4.2414	5.1817	3.9243	3.5175	5.7694	3.9424	4.1233	4.1413	3.1505	3.1679452	4.627731785	3.837805864	3.696005349	6.466418954	5.328273992	3.024291408	5.098323228	5.209704905	3.628738119	10.258	8.6916	5.7336	10.73
1554271_a_at	3.9956	3.8217	3.987	4.0395	3.8611	3.7015	3.1754	3.8883	3.3575	3.6975	3.5781	4.3401	3.2678	5.1349	2.5927	4.504	4.2711	4.61	3.4175	4.1263	4.1577	3.3367	3.3175	4.4373	3.3702	4.1769	4.5498	4.601	3.9363	3.9405	3.5148	4.707	3.954	3.6641	5.1435	4.362916577	3.597003094	4.251181991	5.216584062	3.483571819	4.255426018	3.78907758	4.558012638	3.177977438	4.703730008	5.8734	5.8362	3.2019	5.1572
222625_s_at	5.279	4.5833	3.5505	5.5887	4.7274	5.0872	4.0679	4.8247	4.1979	5.0169	3.6161	4.7883	4.4116	4.4999	3.9526	5.5912	3.7907	5.2338	5.1957	4.4179	4.7641	5.2039	4.5901	4.7923	4.7917	4.6571	4.9513	4.2957	3.7759	4.2908	4.3339	4.7915	3.7787	4.0931	5.205	4.170326904	3.833852177	4.049109768	5.840917195	3.733751801	5.292776077	6.39359252	5.55955519	5.376307661	5.910961435	5.5657	5.6116	5.2438	6.6229
1554899_s_at	5.1221	7.9063	6.3351	6.3056	6.7166	6.4248	4.0628	6.5498	6.1758	5.7157	5.1694	7.2649	5.9127	5.7107	6.5403	5.1656	6.3315	7.5584	9.7488	5.7585	6.15	5.6833	5.85	4.5484	5.2222	7.3163	6.4053	5.6289	4.9041	5.0067	6.014	6.1797	5.1732	5.9014	7.423	6.160239859	6.129353631	8.813524793	7.40969018	7.169373504	5.808794861	7.187565686	6.725715079	5.709194972	7.135840839	8.3049	7.9456	8.1874	8.0812
232056_at	12.645	11.963	11.737	10.538	12.255	12.623	8.992	12.431	12.738	11.237	12.801	12.236	12.041	12.208	11.659	12.739	11.4	11.126	11.088	12.863	11.695	12.386	11.628	12.315	12.396	11.45	11.631	12.584	12.963	12.108	12.257	12.354	12.78	12.428	11.771	12.33828904	12.59292705	12.7995828	12.13386386	7.347355551	12.46156188	11.35697279	11.84020921	12.75339548	12.18388034	5.6491	8.1245	9.7082	9.5255
200644_at	5.9511	7.3364	8.104	10.368	6.2682	7.2434	7.0297	7.8553	7.3978	6.7253	5.9247	6.0613	7.7876	6.9786	7.1547	5.0841	7.5293	9.8273	9.2277	6.8606	8.4489	6.7332	8.8409	5.7386	7.4187	8.8816	6.2637	4.4412	4.3552	5.8103	6.5557	9.1331	6.1903	5.8334	9.4544	7.010914864	8.792278687	7.768507965	11.25517073	10.2110915	6.466996374	9.872364835	9.750390172	5.317901177	9.17711475	9.8611	9.1776	8.8951	9.1689
1564308_a_at	6.7414	6.707	6.8637	5.9596	7.8361	6.695	6.3051	7.2843	7.9082	7.6163	8.7959	6.522	8.2675	8.0525	8.9663	7.1093	6.4035	6.196	7.0009	7.8525	7.8563	7.198	7.0625	8.0766	7.8714	6.2776	7.8378	8.1522	8.2502	6.9851	7.3924	6.8005	7.6897	8.028	6.6137	8.102573074	7.37007188	7.563360937	6.567490513	5.3337089	7.676133413	5.693192405	6.639874818	6.842126421	6.891508209	3.927	5.9763	5.1071	6.4214
215177_s_at	9.1923	9.2838	9.7394	8.2656	8.8671	9.5763	8.7318	8.9359	8.4953	5.4078	8.9936	8.7048	8.4467	8.7767	7.874	7.4987	8.0315	7.3426	11	8.1036	9.3875	8.7099	9.0891	8.5061	8.0831	8.6421	8.9933	8.7923	7.3288	7.9755	8.4413	7.9323	8.6483	8.4032	8.5471	8.852401181	7.677581694	8.669905291	7.286019444	9.944487072	8.3569142	7.260217007	7.606446399	7.783415793	8.546552123	12.614	11.305	8.8692	12.134
230479_at	7.1034	6.4474	7.9284	7.9004	6.9083	7.4155	7.8092	7.3074	7.3831	6.3207	6.1859	6.8385	6.918	6.1435	6.8691	6.0229	7.7372	7.3113	5.9805	7.0565	7.6334	6.9817	6.9891	7.5327	7.6673	7.654	7.5978	6.5783	6.3549	7.5896	7.0116	7.0675	7.7183	7.7297	7.6669	5.920598821	7.257384508	6.472310774	6.414890375	7.334778589	6.836373528	7.11411914	5.487325305	6.872583362	6.775552374	5.8612	4.7981	7.1816	5.523
201561_s_at	9.2349	9.2995	9.2031	8.303	8.8847	8.7759	8.8635	9.1438	8.9674	9.3293	9.4442	9.2365	9.075	8.9992	9.0811	8.8438	8.9912	8.5433	8.7527	8.5432	9.2045	8.9844	9.5087	8.7081	8.517	8.7648	8.9296	8.4342	8.3865	8.2719	9.1933	8.667	8.6352	8.5301	8.4585	8.892139888	9.055030625	8.829717903	8.813510245	9.481172108	9.196762307	8.845884015	9.677528162	9.244643736	8.849187624	10.1	9.8388	10.102	9.8183
202769_at	12.31	11.98	10.593	11.715	11.676	12.182	9.5868	11.707	11.555	12.213	11.554	11.732	11.347	11.426	11.345	11.956	10.509	11.471	10.85	11.136	11.658	10.763	10.883	12.288	12.419	11.489	12.264	11.398	12.42	10.576	11.182	11.668	11.495	12.111	11.815	11.93044756	11.9347934	11.87995038	12.04282574	10.44814363	12.1515577	11.47844539	10.91809325	11.13460239	11.79087193	10.697	10.07	10.646	9.5905
231205_at	7.0164	7.9532	7.0884	9.11	6.4491	7.1587	7.3149	7.1593	6.3756	6.6219	6.0677	5.4132	6.2649	6.6296	6.1424	6.5021	6.6175	8.3617	7.719	7.4642	6.4521	6.099	6.4205	6.6351	6.6474	7.5865	7.05	6.6664	6.6521	6.1256	6.7428	7.7362	6.6936	6.5182	8.1809	6.722043917	6.358050165	7.203831	8.37496049	7.364881839	6.660798436	8.425256495	6.960228138	6.763701401	7.963856918	8.2477	8.7743	9.2642	8.0992
214168_s_at	10.155	9.012	8.5852	7.4649	9.0979	9.4323	6.2768	9.5261	9.2193	8.8271	10.102	9.3309	9.7227	9.2943	8.6037	9.2408	7.6082	7.5264	8.2816	9.7507	8.9258	9.1756	8.3208	9.805	9.529	7.8979	8.5588	9.5651	10.062	9.3812	8.9229	8.9906	9.8712	8.8156	8.4852	9.474642393	9.043486598	9.302656319	8.970774719	6.930581116	9.668961735	7.239677699	8.965517711	9.914372996	8.985982962	5.9244	8.2366	6.7238	8.2867
213187_x_at	12.066	12.77	12.702	12.898	12.145	11.746	11.751	12.6	12.843	12.254	11.473	12.991	12.494	12.011	12.289	12.208	12.367	12.84	12.465	11.959	12.692	12.729	12.856	11.942	12.29	13.038	11.647	11.437	11.682	12.253	12.115	12.401	12.471	11.834	12.576	12.57321606	12.1851577	12.61527474	12.71028287	13.18690088	11.980092	12.81560595	12.58531218	12.28556896	12.79078604	13.351	13.27	13.657	13.968
1568765_at	3.5607	5.3338	3.5505	3.487	3.6159	3.5366	5.6102	3.5542	3.4668	6.3266	3.5498	3.5351	5.0971	3.6373	5.8229	3.5506	3.5495	3.373	3.3926	3.5678	3.6073	3.4005	4.3058	3.5388	4.4694	3.527	3.5411	3.6114	3.5539	3.1757	3.4291	3.3037	3.3486	3.401	3.3542	2.649682023	3.387189123	3.281937419	3.03117943	3.150025854	3.096336751	3.122743688	3.389975001	3.399529743	3.039914616	8.4824	10.229	3.6989	7.582
241455_at	9.3711	7.5688	7.3065	5.3471	8.1304	8.3361	6.264	7.7602	8.3339	8.7599	9.4957	9.8382	8.9245	10.069	10.25	10.2	9.3667	5.9338	9.2272	8.6931	7.6014	8.8356	7.3258	8.7506	8.442	6.2787	7.6931	8.0456	8.4415	8.321	8.2232	7.3868	8.709	7.9617	7.2305	9.653165974	8.087743735	9.161193761	6.890721625	5.322169554	8.400911053	6.30638395	7.638320279	9.50009623	7.527083499	5.481	6.2417	5.7884	6.9436
203789_s_at	7.4674	7.482	6.9644	2.764	5.2235	6.9667	10.141	6.8114	5.9698	4.7102	6.0823	7.5673	5.7034	4.3161	5.2758	5.1201	8.3265	3.2908	6.7526	3.7646	6.8868	7.1536	6.9123	6.0725	7.0212	7.0622	6.296	4.7066	5.0639	6.9273	6.9695	5.1589	6.6793	6.4404	3.719	3.522691897	6.232684117	7.123168639	3.365940642	8.555902845	5.103481831	3.328493889	3.785367713	5.904137107	4.381645659	10.273	8.6814	9.3796	10.066
205259_at	5.0437	5.1258	6.1258	4.6178	5.4236	3.9924	6.7214	5.8698	5.2236	3.0417	3.1338	5.6513	5.7401	3.415	5.9424	4.4475	6.7568	4.7859	2.6642	4.8614	5.9506	5.8803	6.7756	5.4864	6.2826	6.6891	4.3978	3.2502	5.062	5.3666	4.8094	5.4021	6.1481	5.6622	3.5515	3.930902029	6.641988592	4.686602695	4.468986429	7.276250073	4.402196244	5.838066323	3.204567559	4.205612114	4.673722199	2.6242	2.8385	2.9639	2.6638
218871_x_at	7.0017	7.6061	7.3718	8.4636	6.6991	7.2285	8.2831	7.3271	7.1773	6.3616	7.3087	7.7464	7.0459	7.4297	7.1906	7.1289	8.2624	8.8738	8.3083	7.6705	7.1845	7.2581	6.9839	7.0693	7.3428	8.2354	7.4184	6.87	6.7832	7.0287	7.3826	8.3129	7.2656	7.3321	8.494	7.148190497	7.838777424	8.29649561	8.16613059	8.284675505	6.964672877	9.1534297	6.228295156	7.236930279	8.50064067	9.2076	8.3619	8.7068	8.1238
202270_at	7.6718	8.7774	7.8757	9.7082	8.0017	7.4012	7.6993	8.0073	7.8394	8.6243	8.1522	7.7575	9.3954	8.2004	8.067	7.7063	7.748	9.7511	12.285	8.1942	7.5617	7.24	7.3541	7.1862	7.4585	9.0097	9.2536	8.2796	7.6187	7.7139	8.1394	8.538	7.8344	8.2119	9.3266	7.954200334	7.569532903	12.74125727	9.315240843	8.331650409	7.937763298	9.620126472	7.271990078	8.559225537	9.399755074	10.97	10.204	12.893	10.427
202087_s_at	7.2697	8.0254	8.2393	8.2631	7.7244	7.5506	8.6051	8.0523	7.7942	7.3393	6.9369	7.813	7.8328	7.1522	7.6945	7.6603	8.1606	8.4216	10.138	7.5591	8.4144	7.8028	8.5479	7.8618	8.3584	8.0651	8.4463	7.1594	7.2333	7.5925	7.9785	8.0947	7.7656	7.7772	8.6565	7.353587723	8.255471639	8.892794203	8.073768131	8.808812954	6.786064287	7.949478658	8.193152075	7.805141148	8.086643643	9.5938	9.3605	8.0513	10.193
227194_at	9.9273	10.05	11.209	8.9707	11.301	9.2551	10.25	11.125	11.326	11.41	9.1157	10.027	10.789	10.666	11.505	11.519	10.281	9.478	10.069	11.43	11.636	11.143	11.31	10.208	11.561	11.039	10.363	10.538	11.447	10.891	11.266	10.402	11.279	10.606	9.8081	11.35093801	10.84952823	10.21770646	10.21974341	9.936698814	11.08279496	9.640622074	10.52354282	11.06628756	10.50326586	3.4116	9.9436	6.2325	2.7766
204067_at	6.895	6.0667	6.2715	5.7574	7.3337	7.4197	6.4762	7.0227	7.8032	8.138	6.4944	6.8781	7.0003	7.0344	7.2039	7.5071	6.3954	6.251	5.476	7.0772	7.5028	7.2235	7.3115	6.9517	6.3643	6.4286	5.7509	6.9754	7.4329	6.7696	7.3256	6.7064	7.0382	7.0292	6.0594	7.93071482	7.327880396	7.249400258	7.067570917	7.226767438	7.845683284	6.413424027	7.450861048	6.955064904	6.728366603	5.4466	5.902	5.8007	5.8294
235295_at	4.7647	4.4249	4.3114	4.2929	4.079	4.9084	7.1141	4.2978	4.2791	2.4551	4.3856	5.1515	5.0868	4.8006	4.2785	4.5289	5.2538	5.2041	7.0724	3.7396	4.4276	5.5962	4.2388	3.8531	4.7608	4.751	6.2579	4.7367	4.2758	4.9061	4.7603	4.1944	4.6789	4.267	5.4691	4.750187798	4.192720078	6.152884032	4.871743712	4.342265033	4.725917519	4.881047231	4.596545186	4.575390252	5.127182432	7.5988	6.7151	6.3851	7.7467
223318_s_at	9.8043	9.572	9.7631	9.1703	10.178	9.4917	8.0236	9.9943	9.8213	10.019	9.2856	9.561	9.7012	9.5435	9.6608	9.7348	8.6652	8.1444	8.2422	9.0209	10.223	9.7396	9.8123	9.3641	9.4301	9.2697	8.5662	9.1031	9.3303	8.811	8.6023	8.6333	9.3754	9.3686	8.4815	9.365858055	9.396771207	8.805301367	8.918194827	8.616630196	9.284368712	8.557228477	9.296276116	9.560018833	9.285904144	7.8556	8.3561	7.0397	8.3417
220026_at	12.066	11.542	10.766	11.362	12.941	12.614	9.3483	12.84	13.133	12.49	11.888	12.031	12.295	12.072	12.301	12.235	10.812	11.489	11.835	12.357	12.435	12.039	12.471	12.137	12.435	11.155	11.701	12.666	12.331	12.02	13.11	12.941	12.511	12.906	12.17	12.88975646	12.18274424	13.01166024	12.68295031	10.34904452	12.84223455	10.93962608	11.74613642	13.07561047	12.07704456	8.2865	12.121	7.4316	5.6626
202638_s_at	3.0075	5.2829	4.2014	5.5051	3.8628	3.0594	3.076	3.4012	3.0473	3.4929	3.2035	3.0894	3.2254	4.6893	3.0272	2.9122	2.8775	5.9413	7.747	3.2285	3.2268	2.8617	2.8524	3.384	3.0282	5.32	3.7548	2.8835	3.2537	3.809	3.6122	4.2121	3.338	3.0069	5.7244	3.459852018	4.478069452	4.847714033	6.961758589	3.40701562	3.687188706	6.472225272	4.600745143	3.596744369	5.538171948	6.2951	6.3516	4.7944	5.0064
1553072_at	8.1714	7.3028	6.7572	3.8644	7.275	7.9475	2.6743	7.5527	7.5067	6.8429	7.7555	7.0346	6.7721	7.334	6.1006	6.3547	4.2268	3.8541	5.6841	6.9843	6.6264	6.966	6.1069	6.8161	6.784	5.1079	5.8999	7.9531	7.2502	6.3558	6.1635	6.3918	7.8785	7.2581	5.5565	7.505128686	6.327375753	7.146200611	5.650769108	2.669007463	7.46994955	4.165672776	5.216221536	7.13330786	6.475621418	3.8483	3.5225	3.9196	6.6369
227107_at	7.1705	7.1635	7.2412	6.8961	7.0597	7.4271	9.613	6.1194	6.7846	5.9363	7.7079	7.6093	7.0932	7.3217	6.3737	7.3349	8.0969	7.6447	8.8638	7.263	6.449	7.4586	6.8369	6.9865	7.2304	6.5359	8.6579	6.6685	6.653	7.9483	7.5072	6.8673	7.1055	7.0899	7.9735	5.816506705	6.869993043	7.886969828	6.738369736	6.96887493	6.970979637	6.655512941	6.833888531	7.080641514	6.898526447	8.8736	8.848	8.5878	9.507
215239_x_at	8.9713	7.5745	7.7737	7.0217	7.5691	9.1877	6.5912	7.8805	7.9957	6.358	8.4779	9.7651	7.8396	8.035	8.2047	7.9101	7.2439	7.3091	6.7529	8.2707	8.2873	8.3436	8.0839	8.8048	8.0805	7.1055	7.6666	8.6166	8.8325	8.0455	7.8738	7.6115	8.6812	8.4667	7.5354	6.908873006	7.583781765	7.477204085	6.984383227	6.515271486	7.34718545	7.000399978	6.727157308	7.268870693	7.581221017	6.7186	6.6146	6.3197	7.5767
218171_at	11.049	10.87	10.72	10.118	11.174	10.599	9.059	10.954	11.52	10.761	11.265	10.646	10.949	10.961	10.973	11.123	10.036	10.238	10.464	11.434	10.64	10.991	10.296	10.857	11.07	10.13	10.627	11.071	11.139	11.158	11.122	10.74	11.169	11.049	10.601	11.41067278	11.20477268	11.66159314	10.88014587	9.335119357	11.41727588	10.49222156	10.67922549	11.30416354	11.16149255	9.7924	9.9638	9.7603	9.4167
203066_at	6.9441	7.2617	7.3471	9.3958	6.9423	7.5707	7.7226	7.1693	7.3801	6.042	7.1462	7.0133	7.5737	7.7079	7.2689	7.1728	7.848	8.7918	6.9011	7.4644	7.3337	7.1424	7.6053	7.117	7.6742	8.629	7.4967	7.1088	7.2835	6.8242	8.1037	8.2131	7.507	7.4063	8.8067	8.083201362	7.538151825	7.924345442	8.280174473	8.287720857	7.034201274	8.752982297	7.240670474	7.871752844	8.240951872	8.9586	9.06	8.3594	9.0368
209682_at	7.4644	7.381	7.3065	8.6802	7.1757	6.6992	8.1443	7.7589	6.7292	7.7865	7.0611	7.2457	7.3849	7.1943	7.6277	7.165	7.9325	9.1795	7.6931	7.7968	7.5019	7.414	7.8904	7.5823	7.8177	8.4902	7.5481	6.7422	6.6094	6.8145	7.2169	8.5414	7.3758	7.189	8.811	6.608819969	7.799032761	7.376381257	8.690437304	9.222108702	7.060779891	9.326320231	7.819159276	6.925861279	8.642911609	9.1614	8.9601	9.5827	8.1801
230866_at	7.5142	5.7272	6.1409	7.1735	7.4438	6.6463	5.1133	6.805	6.7429	4.8241	7.4709	7.7459	5.1408	6.2347	7.1368	6.956	6.6766	6.8979	4.7723	6.8877	5.8231	6.6613	6.0985	5.1637	6.8078	6.8595	4.6583	6.082	6.9002	6.3642	5.6659	6.4681	6.4047	6.8357	6.3604	4.21800227	6.136586291	5.31208277	6.440255193	5.706577146	5.777870467	7.067475292	5.44563064	6.383786737	6.412375377	4.3744	4.198	5.6065	4.013
222774_s_at	6.3295	5.2708	3.9491	3.9509	4.3039	5.1016	2.7558	3.7156	3.9464	3.2918	6.4066	6.4424	3.2859	3.6505	3.907	3.1585	3.4521	4.0356	5.656	3.5198	3.8763	3.8808	3.8698	5.4344	3.8926	2.9833	6.5797	4.2657	5.1053	3.692	3.9266	3.8781	3.5313	3.8992	4.7538	3.420262028	2.75089849	4.206037091	3.862725411	1.81275288	4.46574219	3.983527149	3.733794013	3.573775458	4.658629224	7.25	6.286	5.1972	8.4138
1570596_at	7.7457	10.177	8.8947	5.7515	8.8284	6.836	6.2878	8.776	8.8391	8.8976	8.1179	7.7135	9.9476	10.032	10.7	10.562	6.4651	5.9955	9.4538	8.5619	8.0262	9.7392	8.6888	10.394	10.289	7.0046	9.4995	9.3978	9.122	9.5579	8.9539	8.9578	8.8078	8.0519	7.3863	8.410084094	9.321675075	9.84668047	8.631721352	2.62542941	9.715632162	8.877965164	9.626226166	10.22692317	9.337295198	2.1842	2.8381	6.5175	2.7772
242075_at	7.0798	6.9148	6.4584	5.7849	7.0458	6.5489	6.5803	7.3616	7.5652	7.3346	5.6943	5.3948	6.2242	5.5994	5.9463	6.8786	5.7037	6.2957	7.2801	6.9943	6.5407	7.074	6.1932	6.7178	6.7299	6.2736	6.8274	6.6528	7.6013	7.1504	7.3665	6.7855	7.4701	7.0849	5.7378	7.369841803	6.595357718	7.326417959	6.008951167	5.652830341	7.534360282	5.875242588	5.781081982	6.524381426	6.492796153	5.4868	5.6246	5.1229	4.7292
209013_x_at	4.2589	5.7747	4.9146	5.5823	4.7923	4.7935	7.048	4.784	3.9736	5.8808	5.0155	4.2618	4.7585	4.7712	5.2636	4.7909	5.5966	6.4841	5.3845	5.1959	4.7508	4.7598	5.5172	5.9416	6.0141	6.2323	6.1243	3.9694	4.7866	5.6329	5.5291	5.6544	4.7624	5.3338	6.5532	5.538481191	5.787078464	5.283845426	6.231117834	6.360391291	4.541591797	6.098851539	6.202357597	5.90004855	5.826133177	7.5258	7.4385	6.5652	6.5738
203044_at	9.3471	8.9526	9.3629	9.168	8.9671	8.7982	9.4767	9.0137	8.6776	8.569	8.932	9.4802	9.0629	8.9312	8.7556	8.872	9.1716	9.4686	9.721	8.8759	8.4823	9.1304	9.3179	9.1048	9.2148	9.1649	8.8584	8.858	8.7296	8.5992	8.9971	9.1938	9.2541	8.762	9.4977	8.650173781	9.031401014	9.126218765	9.169203612	9.719922982	8.775155256	9.331884153	8.794907086	8.949573161	9.192783803	10.839	10.739	10.298	10.237
216244_at	10.554	11.108	10.258	8.8879	10.754	9.8179	6.3566	10.703	11.263	10.034	9.7451	8.7642	10.069	10.166	9.5346	9.6925	6.7887	8.3813	10.419	9.3361	10.141	10.089	10.158	9.373	10.262	8.6691	9.3208	9.1939	9.1619	8.8401	9.0838	8.8003	9.9533	8.7845	10.026	9.85532542	9.939078989	10.12423655	8.834563544	5.376086155	9.686244792	7.775744919	9.267704173	10.35812518	10.76681142	5.2957	9.211	5.6847	8.3634
203124_s_at	10.336	9.7698	9.5788	9.0539	9.8353	10.751	8.4128	10.387	9.9251	9.8	10.164	10.149	10.028	10.276	9.8397	10.479	9.0342	9.3931	9.506	9.7018	9.5734	9.66	9.7319	10.004	10.319	9.6634	10.376	10.416	10.079	10.003	10.277	10.505	10.791	10.201	10.136	10.75785468	10.58707762	10.31391125	9.639831982	10.07564753	10.81649053	9.337200888	9.840943386	10.23255124	10.37138469	8.2036	8.9134	9.1632	8.2376
225303_at	4.0125	4.7768	5.0963	2.4615	3.9747	3.5597	5.7788	4.3201	4.0679	4.1474	3.7067	5.2891	4.4926	4.014	4.549	4.6474	5.0749	4.0166	4.519	3.9492	4.7818	4.4941	5.0112	4.4962	4.9048	4.5708	4.5651	3.8083	3.823	3.7026	4.2536	4.0744	3.907	4.7419	3.8592	3.123244959	4.165770629	4.106710331	2.795993975	5.358452003	3.205278835	3.535041367	3.852088176	4.821275777	2.958757926	6.3745	5.3261	6.8505	6.8236
203935_at	8.0833	7.7054	8.6569	7.1623	7.234	7.7998	8.567	8.2172	7.641	5.8806	7.8628	8.2405	7.5929	7.2327	7.2915	7.2499	7.952	7.1415	7.9351	7.5654	8.6	7.9405	8.1707	8.2333	7.8122	8.4534	7.9271	7.4302	7.3031	7.6279	7.8299	7.4419	7.7722	7.745	7.5631	7.439112088	7.995917295	7.926337548	7.349252071	9.008498306	7.530543482	7.557973805	6.85504051	7.830981042	7.815273881	9.861	9.1292	8.7416	8.7873
228221_at	5.5622	6.1327	6.3699	3.6589	6.2474	6.561	3.7577	7.0757	6.529	6.9679	6.4658	5.6582	6.719	5.8537	6.4157	6.7179	5.0839	3.6637	5.7483	5.7718	6.7242	5.7431	6.8753	5.7413	7.7043	6.4714	5.8759	6.3003	7.4352	5.6511	5.7737	5.9906	6.2945	7.0516	4.7709	6.923790782	6.551737014	6.306755534	6.019144241	6.743011486	7.030739345	5.43576384	4.993559117	6.607837236	5.134673039	3.9973	4.3368	3.7597	5.2883
211911_x_at	11.261	12.133	12.617	13.976	11.283	11.845	11.769	12.397	11.912	12.782	10.604	12.336	12.484	12.683	12.196	11.881	12.203	13.128	13.762	12.244	12.217	11.891	12.112	11.103	10.887	13.037	11.436	11.787	11.23	11.183	12.251	12.162	11.521	10.95	12.823	13.03916844	11.48753012	13.89929636	13.39265217	13.51046965	11.85207321	13.45143097	12.64415571	11.86120062	12.97454505	13.214	13.815	13.785	13.865
217875_s_at	3.8582	3.0133	3.0431	3.134	4.8415	3.2687	4.7093	4.0017	4.0586	3.5746	4.6664	3.0337	4.1152	3.7764	2.9776	4.6748	3.8567	3.8379	4.5298	2.9931	3.9518	4.0545	3.9758	2.9591	3.864	4.2405	3.6921	3.3193	4.2662	3.7829	3.249	4.1364	4.3035	2.9579	3.4113	4.241846737	3.873684133	3.943196025	3.894401926	4.92253008	3.761702464	4.769511417	3.991573957	3.542910793	4.426884852	6.6322	5.7755	5.5474	4.6067
222717_at	6.6944	8.0624	7.8055	6.1571	8.5308	7.3899	8.5668	8.438	8.1372	7.4761	6.7429	8.0586	8.0677	8.0776	7.712	8.6764	8.862	5.9478	5.782	7.5264	7.816	9.0935	8.7511	9.1351	7.9053	7.0045	6.6444	7.0314	7.7783	7.1911	7.8912	8.1812	7.3716	8.1362	6.4089	8.266113377	8.600057789	9.080632145	6.525802636	9.865939289	7.351858406	6.174798363	6.7059353	9.119475578	7.064152014	4.6998	6.4442	6.7399	5.8992
201417_at	9.3258	9.5452	9.6045	8.8942	8.5515	9.6598	9.1018	8.81	8.5214	7.9632	8.7294	8.8794	8.8902	8.5859	8.5491	8.2832	8.3225	9.3004	8.092	8.4475	8.9583	8.0466	8.8967	8.9628	8.4401	9.4268	8.69	8.7974	8.2576	7.3381	8.9657	8.9975	8.4861	8.9127	8.8439	8.490414969	8.910541572	9.003397439	9.311401313	8.965359894	8.393449374	8.911987114	8.241075507	7.811149029	8.575486171	10.5	10.449	9.7356	8.7984
220911_s_at	6.3242	5.1386	5.5545	3.8401	6.4879	4.4814	3.7322	5.8318	6.6529	7.6464	6.9771	6.776	6.1825	6.1982	6.3565	6.5822	4.8556	3.3977	3.8385	5.4763	5.4713	6.1269	5.8959	5.7532	5.7092	4.058	3.8209	5.3781	6.3648	6.7027	5.8635	5.3315	5.8519	6.1422	3.8191	6.223833504	6.313615004	6.155387341	5.088558995	5.387890589	6.11571056	5.352895748	6.86326128	7.26055133	4.978015333	2.9609	4.1701	4.9382	3.0502
241607_at	6.1227	4.5542	7.1672	3.8504	5.6828	4.9501	5.2083	5.1813	6.3006	4.1052	4.3304	6.4781	5.0836	4.4304	5.3034	6.1828	5.7923	3.8602	4.6134	5.5875	6.1888	5.8878	5.5381	4.9607	6.613	5.5821	5.8807	6.2227	5.9787	5.4254	5.9731	5.0056	6.3349	5.9714	4.5137	4.695417212	6.30018665	5.561523896	4.109195659	6.77831762	5.96465659	5.452102631	4.418880105	5.893168001	4.197425407	3.5028	4.0162	4.099	2.9446
227739_at	7.8522	8.0914	7.5541	5.8027	8.5769	7.2427	6.1826	7.3703	8.4952	8.9256	7.9019	7.6228	7.6975	7.4813	7.7301	7.9719	6.7963	6.3312	7.4994	7.6107	7.2428	7.2086	7.0659	7.309	6.9953	6.0318	8.1697	7.9559	8.5061	7.6992	7.7939	7.1644	7.8136	7.7444	6.5917	8.32901005	8.219557438	8.181944373	7.419228572	5.560307404	8.366223978	6.748748504	8.764385183	9.3271733	7.298474539	4.922	5.7593	6.1676	7.0668
209360_s_at	6.4412	6.0035	7.7035	7.3332	7.5741	7.0472	8.393	7.43	7.333	6.9766	6.2099	7.0581	7.6589	6.3955	7.2003	7.4103	7.0728	7.5552	8.3865	7.1869	8.0613	7.2718	8.7233	7.4398	7.635	7.7024	7.3665	6.7846	7.2709	6.9609	7.7086	7.1522	7.5438	7.5669	7.339	6.874921174	7.914548788	7.255570873	7.577855737	8.045169915	6.96388195	7.792128254	6.560287495	7.519135431	7.589925085	8.7384	9.2822	9.1669	7.7796
229055_at	4.4154	5.4809	4.5416	4.9883	3.5228	4.9587	3.635	3.9754	4.469	4.6992	4.1049	5.1267	3.2075	4.1314	4.457	3.5094	3.829	5.2578	8.8202	4.1556	3.447	3.4651	3.1967	3.1395	3.9586	5.0742	6.938	6.5235	3.5104	3.8446	4.4849	5.2517	3.9753	3.8293	5.0571	5.511263198	3.809777207	4.570604264	4.79015621	5.762632696	6.776680356	5.691980519	4.573830972	3.873561507	4.87750076	8.2589	6.8897	6.0664	8.3959
202730_s_at	10.443	9.6351	9.7595	9.5881	10.395	10.312	7.8091	10.215	9.7804	9.1677	10.329	9.6052	9.3737	10.059	9.4411	9.4414	8.7452	8.667	7.5935	10.017	9.7224	9.4506	9.7764	9.5645	9.4239	9.1624	7.8343	9.9589	9.5669	9.6805	9.2816	9.4329	9.7941	9.6761	8.6368	10.14616415	9.91574444	9.169949363	9.520353066	9.698998931	10.02875786	9.133995474	9.067636899	9.388618788	9.829854954	7.216	8.5072	8.5814	8.5339
227092_at	7.6863	6.3853	6.8186	5.6958	7.1947	6.8451	5.6329	6.7176	6.7731	6.9978	7.2038	7.185	6.6503	6.7435	6.7599	5.6024	6.3227	5.6411	5.5828	7.4069	7.0333	7.374	6.4337	6.9707	7.096	6.5129	6.1634	7.0902	6.8177	7.0949	7.4091	6.2291	6.8729	6.711	6.8323	6.674703115	6.760642404	6.268001039	6.567982134	5.84676319	6.916427722	6.183095311	6.506797781	7.686630147	6.992127405	5.5791	5.7047	5.6032	5.6637
226106_at	10.713	10.68	10.817	10.009	10.628	10.657	9.6685	10.988	11.573	10.531	10.364	10.47	11.095	10.843	10.738	11.094	10.097	9.9155	10.306	11.174	10.931	11.005	10.763	11.086	11.036	10.297	10.598	11.323	10.774	10.198	10.999	10.716	11.323	10.819	10.621	10.95109218	10.58375346	11.05275063	10.29786621	10.35620892	11.24500129	10.01139398	10.18301706	10.6341968	10.50896477	8.9677	9.864	10.411	10.223
209684_at	10.493	10.58	10.601	9.2327	10.442	10.568	10.212	10.707	9.964	10.628	10.451	10.625	10.11	9.5645	10.66	10.514	10.118	9.225	10.157	9.8607	10.78	9.4254	10.437	10.348	10.295	9.708	10.539	10.202	10.138	10.157	10.204	9.9362	10.134	10.752	9.4405	10.17474365	10.26666107	10.39690883	9.546255585	10.3403448	10.06036491	9.224137145	9.652210179	10.08289421	9.564022039	11.474	11.573	11.315	11.501
217519_at	3.891	3.9806	3.6995	3.7157	3.5033	3.2483	3.1509	3.3764	3.201	3.3015	4.2611	3.9686	4.3986	3.1872	3.7568	3.2156	3.2986	3.9423	5.1685	3.7126	3.9911	3.6921	3.9061	3.2366	3.2228	3.3127	3.8859	3.9956	3.1945	3.1937	3.223	3.0388	3.6724	3.1633	3.7802	2.887986688	2.972814461	3.997681475	3.693346073	4.092116096	3.764143763	4.108087561	3.955682493	3.207745947	3.637134378	6.0393	3.8361	5.0108	6.366
207480_s_at	9.0907	9.2133	9.8804	8.2907	10.158	8.2031	9.6172	10.235	9.4268	8.9821	7.4196	8.5407	9.6277	9.129	9.7074	9.5804	9.0354	8.4809	7.6951	9.7393	9.9792	9.5574	10.084	10.039	10.369	9.2683	9.2789	9.2612	9.6644	9.6092	9.4984	9.5427	9.795	9.4921	8.3841	9.160103315	10.0876141	9.207262884	8.676226386	10.45184717	9.080389049	8.141449834	8.560027374	8.901947702	8.426420252	7.8368	8.8476	8.7661	7.4511
202497_x_at	3.5383	6.0537	3.5526	7.2412	2.3886	4.4549	5.3019	3.0516	2.673	2.9621	3.2338	3.5139	4.8609	4.6541	4.5341	3.8927	4.3001	7.1936	8.2253	4.6468	4.1854	4.2334	4.7649	3.1582	3.4851	6.0045	2.8908	3.706	3.7593	2.8772	4.3281	5.3939	2.9044	3.0772	6.7042	4.381938727	3.135918352	5.125349187	7.376891234	4.399566117	3.379317722	6.798388116	5.445339506	4.296975356	6.77095742	7.1867	7.7394	4.8178	6.8024
242304_at	7.5525	7.1644	7.2414	5.4843	6.8519	6.7429	6.1399	7.1472	6.8187	6.471	6.7627	6.8122	6.8416	7.177	6.094	6.8105	5.6157	5.6922	5.9254	7.135	7.1774	6.5508	6.9313	6.5819	6.7333	6.5103	6.5774	7.68	7.5272	6.3223	6.7383	6.4535	7.6474	6.6795	6.5922	6.881727111	7.054348854	6.132787873	6.196677272	6.950558043	7.795857823	6.316352812	5.579576932	7.076106989	7.355808606	6.5583	4.6698	4.9287	5.1576
203726_s_at	6.4603	7.5821	7.1872	5.7152	6.1189	6.3717	5.4485	6.5261	6.5594	7.1421	6.9282	6.9954	6.5885	6.9642	6.7573	6.8424	7.4173	6.0987	8.231	6.582	7.3852	7.0816	8.2271	7.5781	6.9709	6.8464	8.0553	7.2041	6.6467	6.8442	6.5539	6.2397	6.6176	7.1875	6.5545	5.319946185	6.175092918	6.865024856	5.417523452	6.080736738	6.768968215	4.900059732	6.360542768	6.395656787	6.315199292	11.615	9.14	7.0623	10.027
1555420_a_at	4.1055	4.1533	3.9728	4.5626	3.8636	3.6155	3.8477	4.1267	3.9445	4.6517	4.4696	4.1052	5.89	5.3014	3.7314	3.6174	4.4409	3.8491	5.5101	3.8443	4.6621	3.9466	5.5912	4.4433	3.5214	4.652	4.4346	3.5937	3.6076	3.855	4.0583	4.1207	3.8464	3.8481	4.1884	4.649473687	4.045236619	4.691156307	4.200690542	4.964789281	4.27429479	4.945382395	4.454824809	4.538543898	4.819948652	8.023	6.0013	6.0574	6.1681
242794_at	7.9275	7.2798	7.4144	5.4765	8.0063	6.8356	6.5853	7.3913	7.8818	7.8794	8.0218	7.6667	7.7373	7.1714	8.002	7.7172	5.9496	5.4773	5.8583	7.625	7.6242	7.1317	7.218	7.5417	7.5421	6.0801	6.1299	7.6925	7.9278	7.0935	7.2763	7.1854	7.668	7.9149	6.2355	8.015537562	7.96713206	6.855620479	7.351440077	7.375405883	8.108661655	6.320245901	7.280852028	8.136930514	7.243132132	4.8476	5.4566	6.0097	5.2894
231941_s_at	8.0633	7.0064	8.283	8.2825	8.5962	8.5696	6.3838	9.7353	9.3866	10.204	9.0979	8.9351	8.6183	8.9869	8.1401	9.677	6.5007	6.0479	6.4727	9.0061	8.4519	9.3576	9.1117	8.5846	8.1179	7.6299	7.4032	8.9583	8.553	8.6466	8.3944	8.4641	9.871	9.0751	7.5114	9.45363124	9.655669331	9.75907019	7.392593375	7.954758145	9.46488116	7.961553057	8.686973108	9.530536329	8.631123249	5.4119	8.8179	6.7751	2.5186
210249_s_at	8.0314	8.335	7.4508	7.1276	7.3554	7.9026	7.5035	7.6799	7.917	8.3205	8.2883	8.1295	8.1213	7.7716	7.8983	8.1957	7.7849	7.7935	8.6516	8.0363	7.9631	8.1078	8.2098	7.9605	7.761	7.8864	7.9893	8.4441	7.7359	8.0724	8.1736	8.008	8.1976	8.0811	7.7074	7.930689127	7.922149609	8.008536531	7.32057704	8.309569697	8.058198719	7.901358497	7.801565633	7.403600654	7.994817195	7.1099	6.6221	7.4005	6.3815
201105_at	10.971	12.342	11.796	11.489	11.149	11.128	11.6	11.401	11.04	10.874	10.781	12.138	11.008	10.69	11.246	10.545	12.152	11.155	12.077	11.102	11.07	11.572	11.268	11.32	11.764	12.089	11.119	9.9357	10.869	12.057	11.34	11.725	11.034	11.254	11.432	10.81886604	11.74620402	11.44526295	10.77319611	12.81427606	10.49614842	11.05934268	11.86401037	11.57886421	11.05983866	13.443	13.372	11.977	13.232
212353_at	4.554	7.2456	4.1586	5.1572	6.3414	3.3014	7.6006	7.0885	5.4679	3.4474	4.4295	5.9926	5.2582	5.0992	5.6422	6.2123	5.9769	5.1356	5.0965	5.4922	6.659	5.8917	6.8702	6.2885	6.682	5.8586	5.8954	3.7773	6.0315	5.4294	6.2507	6.3594	4.4805	6.5462	5.1059	6.382340769	6.424079964	6.023533185	5.375722317	7.654192816	4.537280924	4.991284573	5.421042288	6.212113028	5.788639119	9.6988	9.7149	8.0766	8.1837
212013_at	2.8008	3.3714	3.3844	2.9151	2.9305	3.222	3.4338	3.3634	3.3866	3.4323	3.0533	3.3307	3.392	3.3931	3.1952	3.3906	3.8193	3.3936	3.4429	2.887	3.3854	3.2438	3.9994	3.8074	3.2074	3.3813	3.4034	3.2053	3.384	3.3876	3.3938	3.3827	3.1922	3.2878	3.1955	3.159493605	3.20771535	3.198832051	3.197174577	4.525889353	2.944002104	2.812551598	3.161085555	2.472101807	3.141879484	6.8743	4.8948	4.4036	5.1173
215138_s_at	5.7179	5.7731	5.9162	4.8376	6.5756	5.6537	4.5789	5.7058	5.8949	7.5477	6.1475	5.79	6.4006	5.7934	6.7072	6.0389	4.5903	4.8394	5.6275	6.3487	5.9467	6.3575	5.8547	5.5737	6.1783	4.5671	5.0754	5.9998	6.8739	5.7624	5.9204	4.9782	5.842	6.4544	4.8395	6.434055686	5.437117107	6.260397655	5.129933567	3.757265737	6.571055713	4.359075297	5.819952044	5.967127372	5.138488807	4.7935	4.7669	4.7435	4.7161
204049_s_at	11.389	10.863	10.597	9.9288	10.985	10.92	9.7185	11.437	11.25	10.115	11.081	10.3	10.532	10.699	9.8029	10.771	9.4472	9.7153	9.882	10.851	10.138	10.55	9.8782	10.843	10.899	10.103	10.188	10.157	11.372	10.717	10.494	10.34	10.897	10.477	9.7862	10.20154064	10.97555099	11.14692718	9.8851496	10.21438396	10.10390426	9.868298464	9.983594632	10.72890262	10.50334813	9.3098	9.8687	10.248	10.094
1558815_at	2.9314	3.1188	3.8628	3.0213	3.0668	3.057	5.5225	5.0041	5.5831	5.966	3.8117	4.1544	6.1049	4.7396	3.9549	6.8989	3.6259	3.1774	4.0347	3.4227	6.7514	5.7855	6.933	4.9371	5.5711	5.9433	3.643	4.6982	5.6992	3.0585	4.4437	5.6612	5.3289	6.3179	2.963	6.430559342	4.16282395	4.646294147	5.267783821	6.11763271	5.1007557	3.076082349	4.517548656	5.260359546	3.627516078	2.8688	3.0238	3.057	3.0226
226013_at	7.7769	6.2871	6.9881	6.0376	7.331	6.947	6.6486	7.4569	7.3663	6.9143	7.3417	7.9465	7.4966	7.6293	7.6321	8.1103	7.0234	6.6455	5.4188	7.4228	7.0365	7.4416	7.5402	7.3636	7.5489	7.0171	7.1239	6.6625	7.5997	7.6	7.7842	7.1704	7.9387	7.8331	6.5021	7.350096798	7.500537273	6.979438862	6.965925602	6.70528486	7.537972767	5.996156718	6.174248761	7.894880032	6.866329699	4.2882	5.9784	6.1582	5.6048
242881_x_at	3.8593	3.8551	2.8945	4.856	3.1467	4.124	5.6561	3.5211	3.5222	3.1343	3.5146	3.4133	3.5623	3.8834	3.0296	3.7898	3.1959	5.4339	4.326	4.8852	3.5344	3.6325	2.5325	3.5949	3.0037	4.8467	3.4608	3.0893	3.5156	2.9538	4.3518	5.6016	3.0042	4.4935	4.5353	4.218332148	3.33541666	4.460350441	6.082974023	6.016119477	3.339708285	6.25868768	5.968816504	4.834899987	5.673179426	9.9714	7.8363	8.9001	7.0214
202952_s_at	2.4756	2.4251	2.5668	2.4542	2.6168	2.4696	2.5037	2.6689	2.4561	2.4935	2.5628	2.42	2.4971	2.7652	2.3445	2.3535	2.3759	2.9309	2.4199	2.3419	2.4053	2.4211	2.451	2.3825	2.3445	2.9944	3.0681	2.5202	2.4569	2.9207	2.4537	2.4694	2.4251	2.4267	3.1516	2.551925433	2.727157123	2.665615547	2.651891015	2.782595913	2.655765787	3.060003248	2.661872621	2.618075633	2.65042153	7.4153	6.3332	7.021	5.1443
208729_x_at	11.491	11.901	12.327	13.407	11.273	11.653	11.405	12.006	11.424	12.561	10.326	12.116	11.953	12.43	11.716	11.608	11.877	12.965	13.571	11.948	11.851	11.615	11.879	10.534	10.488	12.992	11.34	11.263	10.965	11.003	11.906	12.034	11.175	10.944	12.71	12.49313249	11.11100556	13.75446825	13.04081141	13.25398556	11.50924777	13.02552075	12.72133308	11.59236309	12.46545885	12.926	13.709	13.531	13.433
213056_at	10.416	10.228	9.9722	8.1925	10.685	10.227	8.7916	10.702	10.368	10.21	10.399	9.9611	10.019	9.803	10.503	10.679	9.1559	9.3837	9.8201	10.536	10.208	10.196	10.018	10.408	10.614	9.3498	10.181	10.513	10.819	10.265	10.288	9.8282	10.6	10.421	9.6277	10.4853655	10.38928249	10.40869535	9.448569222	9.751731125	10.48459406	8.821382546	9.468789854	10.57983343	9.709627124	8.6764	8.7998	9.5264	9.0867
205464_at	8.4166	6.8125	6.2393	4.4741	7.471	7.3967	3.2849	7.5079	8.0111	8.5232	8.3784	8.4319	7.6162	5.9328	7.8883	7.0617	6.1066	3.6006	4.9443	6.2402	6.5325	6.4673	6.6197	7.7528	6.9532	4.8651	5.0247	6.8053	7.7942	6.5126	6.7683	5.5283	7.442	6.9586	4.3219	6.99513097	7.098657739	6.532913684	5.761582018	4.209729271	7.501601798	5.78908098	6.958075106	7.648256289	5.1239957	2.4079	6.0686	7.0784	4.2376
225664_at	9.7479	9.9483	11.094	6.3582	9.1704	8.988	9.4324	10.211	9.2885	8.1334	10.222	11.272	9.7955	9.0572	9.1299	10.921	9.8617	7.6971	9.8321	8.8184	9.5962	9.7916	9.2834	10.072	8.8069	8.9499	9.1176	8.6042	8.4701	9.8137	8.362	8.9763	10.343	10.421	9.1575	10.27706571	10.03064898	9.913351338	8.307639893	11.79255905	8.776604171	8.473156553	9.328193344	10.79222626	8.519876517	12.458	11.917	12.137	11.808
241750_x_at	3.7586	5.3304	3.3703	5.2208	4.683	3.8953	3.3102	5.0119	4.5681	5.2615	6.1694	3.2161	5.5884	5.527	5.9895	3.9249	3.3477	6.2644	3.6417	6.034	4.3507	5.4409	3.3255	5.7579	5.9991	4.8231	5.8386	5.8724	4.9586	4.8433	5.0084	6.3514	5.0026	5.0496	6.1585	4.734100309	4.721372076	4.134196553	5.296597491	2.539943536	4.417708378	3.157375951	4.417789033	4.880822528	3.476057347	3.1957	3.4688	3.2196	3.2768
1554018_at	7.1678	7.6017	6.2998	5.9392	7.1427	6.5613	6.223	6.6316	6.9079	6.6981	6.9882	7.2149	5.8838	6.4329	6.4565	6.7342	5.8079	7.3014	5.5233	7.3635	7.1274	6.0375	6.1706	6.8665	6.486	6.4269	6.8415	6.5321	6.8423	6.6008	6.7746	6.3563	6.8931	7.4249	7.0363	5.472221192	6.401255719	7.069849139	7.263828638	5.630861146	6.802221393	4.832451806	4.776379031	5.973674674	6.130814275	10.056	8.6745	7.7185	6.3194
37590_g_at	5.7819	4.0926	6.335	4.3569	4.3768	4.4654	8.6363	5.672	4.9688	5.3794	4.5948	6.3882	5.5885	4.0689	6.0726	4.6638	7.7023	3.9962	4.3251	4.4191	6.2431	7.3053	6.4853	6.3341	5.6545	4.7937	4.704	6.0506	5.3192	6.4393	4.471	4.8191	5.5211	4.9073	4.3192	5.758117452	7.265895549	5.085849433	4.301832209	6.152274794	5.157509035	4.99414783	4.87921072	5.139360693	4.740916684	6.4285	3.8471	5.123	4.0715
221020_s_at	7.5569	7.8718	7.1183	8.4925	7.5123	7.673	6.8905	7.3802	8.0033	6.5077	7.0496	7.2604	7.6458	7.2685	7.1785	7.2475	6.8952	8.2467	8.4018	7.2094	7.9327	7.5511	7.8686	7.2527	7.5263	8.083	8.13	7.6111	7.3361	6.6193	7.208	8.0103	7.8422	7.6903	8.5363	8.054140495	7.635787536	7.784883616	8.453507143	7.797436494	7.38191799	8.41128259	7.015034818	7.385186065	8.250469471	9.0998	8.8495	8.2585	9.1531
211833_s_at	5.144	6.3519	5.1748	6.2678	5.5613	5.1092	3.9011	5.1339	4.8787	5.1459	5.9764	4.7099	5.3928	5.5546	5.5173	4.4682	5.1286	6.2934	6.2983	5.8339	5.8206	5.6205	6.0486	5.6007	4.9941	5.7807	5.58	5.796	6.0658	5.3338	5.1379	6.1002	5.37	5.5263	6.0621	5.732644935	5.717745289	5.337649778	6.25257942	4.190838371	6.25287312	6.433823925	5.982169559	5.647742694	5.909464857	6.7363	6.5499	6.1533	6.8673
240242_at	7.7851	7.45	7.8927	6.5937	7.6244	7.0566	5.9858	7.6488	8.2635	7.1421	7.4294	8.0292	8.7435	7.7846	8.3985	9.0219	6.5131	6.3141	6.7244	8.0835	7.623	7.5528	7.1798	8.0516	8.0196	6.4938	7.9225	8.9884	8.3856	8.2088	7.799	7.8428	8.0715	8.4856	7.5668	8.707330425	7.714304133	7.213884551	7.211709178	5.719730438	8.931504991	6.784705206	7.744149473	8.621405876	7.119214509	3.1809	4.5784	8.0423	3.0148
223234_at	5.874	6.7586	6.8267	7.3551	6.1981	5.7745	7.2299	5.9197	6.1151	6.6301	6.1112	6.0952	5.9827	6.5549	6.1843	6.2004	6.1445	6.9672	7.5084	6.7889	6.2709	5.8616	6.1743	5.4901	6.4832	6.6847	6.3345	6.7296	4.4494	6.4823	6.2397	6.4904	5.4984	6.2662	6.9142	5.933187564	5.759996315	6.524490756	6.736283717	6.50993668	6.396686714	6.748116635	6.773949319	5.801553069	6.652982755	8.1398	7.288	6.9112	7.3423
225478_at	7.0575	6.8744	7.2263	7.9857	6.432	6.6649	7.1845	6.4973	5.8985	6.477	7.3057	7.2496	6.6922	7.3026	6.5155	6.2933	6.7707	7.9938	8.2346	7.3059	6.5533	6.2979	6.4257	6.7173	6.83	7.4183	7.9914	7.4482	6.6891	6.2509	6.6699	7.5658	6.9236	6.5882	7.9697	6.05477644	6.682321539	6.637190907	8.033409464	6.480398706	6.905568044	7.30579405	6.447043979	5.957656559	7.208237673	6.9701	9.0669	8.3684	8.4306
1554006_a_at	6.2897	6.5188	5.9116	4.6321	6.3293	6.078	4.2625	6.4087	6.9497	7.2722	6.6766	5.1746	6.7999	6.4006	6.133	5.5611	4.7455	3.7246	4.6411	5.9363	6.1142	6.4057	6.0285	6.0743	5.6459	4.6319	5.3104	6.5266	6.1912	5.6989	5.6175	4.6696	6.4925	6.1393	4.6326	6.265056827	5.414119711	5.064001366	4.49217271	4.448263089	5.932854424	4.339370528	6.48575541	6.381771172	5.514937618	4.2314	4.8054	4.307	5.1001
221704_s_at	9.7883	8.8063	8.3986	7.7957	9.6038	8.4326	7.5744	9.4599	9.6737	9.8143	9.9337	9.6642	10.699	9.4369	9.6299	10.024	8.153	8.2816	8.3767	9.681	8.7133	9.8566	9.2008	9.0967	9.3249	8.0772	8.9508	8.9132	9.8563	9.4879	9.1847	8.9238	9.5407	9.2846	8.4599	9.681908363	9.616342629	9.387757869	9.09715923	7.2069497	9.540076594	8.403842956	10.00668712	10.82476458	8.995113028	8.2863	8.2743	7.1872	8.0463
224937_at	9.1173	9.0194	9.1956	6.9438	9.0881	9.0031	8.4135	9.0664	9.1301	9.0791	9.218	9.5777	9.1484	8.8289	9.0319	8.934	8.3722	7.8181	8.5502	8.7512	9.1894	8.9451	8.9389	8.875	8.6586	8.2606	9.3111	8.7839	8.7629	8.7961	9.0439	8.393	8.8497	8.9487	8.0988	8.540389867	8.67540243	9.137354246	8.350931606	8.278592691	9.117311122	7.426715542	8.79566825	9.143710468	8.254744324	11.562	9.9397	10.141	10.354
232165_at	2.4362	6.7219	5.8111	3.3562	3.7177	3.482	6.1573	4.2392	3.4186	5.9712	6.0156	3.114	6.8093	6.5622	5.6748	3.2975	4.4304	4.8269	9.1258	4.2962	5.4572	4.5628	5.8961	3.4576	4.5279	5.0098	8.6913	7.8417	3.1494	4.9657	6.7603	6.3551	5.9871	6.8689	7.7412	4.582224125	5.631475192	8.06313069	5.124567122	4.97081807	6.435004123	5.064584903	5.082870892	7.310846733	5.849195127	8.9454	8.8816	8.9484	8.9442
211474_s_at	9.7268	9.6553	9.6121	8.4772	10.143	9.1823	9.8644	9.4791	9.5078	10.303	9.3799	9.8944	9.7763	9.9975	10.008	9.9757	9.8422	8.6446	9.5022	10.04	9.497	10.144	9.6357	9.8056	9.6796	9.213	9.6073	9.9269	10.122	10.126	10.075	9.8573	9.722	9.7939	9.0309	9.826616578	9.735913858	9.404193204	9.06202168	8.948198275	9.731475702	8.885750501	10.10816411	10.16282972	9.192156976	8.482	8.4576	7.5807	9.1514
212792_at	6.5864	6.6492	6.9237	7.1293	6.4107	6.11	6.389	6.5002	6.48	4.9143	5.5237	7.1255	6.4719	6.8377	6.0709	6.5366	6.1311	7.3193	7.2126	6.4007	6.1885	6.2275	6.735	5.8815	6.4133	6.5834	6.6646	6.3388	6.2516	5.797	5.866	6.6057	6.0826	6.5074	6.7923	6.399771425	6.332607199	6.329965668	7.071240075	6.627327876	6.286258447	7.341790004	6.683603592	6.034807703	6.768109272	8.0265	7.9601	7.197	7.3269
216005_at	3.2972	4.3049	3.3156	3.2635	3.3053	3.3019	3.4356	2.5327	2.5101	2.5177	3.5855	3.3031	6.1886	4.3128	3.2114	2.508	3.3368	4.8308	6.5017	3.3512	3.2488	3.2884	2.5573	2.4991	3.3021	4.1078	4.3199	3.3329	3.2601	3.3001	3.2921	3.6481	3.6804	2.8929	4.1179	2.886224765	2.803264689	5.774633849	3.550240048	2.806643394	2.79930579	6.100593372	3.161928141	3.362593994	2.983789214	9.4031	9.5124	8.1302	6.9198
238178_at	5.9682	5.9386	6.6289	3.265	6.0897	3.8102	3.8923	5.8956	6.2159	5.1306	4.1677	6.6569	4.3108	4.1826	5.483	4.5577	4.2896	3.3517	3.581	4.4917	6.215	5.4429	5.7379	6.2866	6.3011	4.7529	4.5784	3.2462	5.078	3.2741	4.2481	5.0051	4.8349	5.343	3.1974	4.774987254	7.032365724	5.61406268	4.119524129	6.323598975	4.875741706	3.66831362	4.267878249	4.723514674	3.706065057	3.8386	3.1824	3.5137	3.1957
221039_s_at	5.5632	6.5991	5.8827	6.7298	5.4075	6.1184	5.1868	5.5118	5.7394	5.7042	5.0584	5.2517	5.4476	5.586	5.0369	4.9737	5.6092	6.6315	6.9365	5.3944	5.6172	5.5892	5.5314	5.1388	5.3131	6.645	5.7289	5.8225	5.2278	5.6118	5.9286	6.1241	5.4245	5.4762	7.0251	5.661533114	4.719101139	6.968981507	6.950287706	7.216202374	5.889282874	7.508433023	5.780637299	5.705138098	7.306089628	7.8782	7.5374	7.6313	6.6664
242722_at	11.722	11.7	10.519	10.073	11.53	11.55	9.1736	11.374	10.487	12.049	11.368	10.37	11.881	11.499	10.884	11.726	10.392	11.366	10.871	12.473	10.412	11.278	10.764	12.204	12.585	11.286	12.216	12.073	12.459	12.005	11.565	11.946	12.372	12.079	11.602	11.29935183	11.00991578	10.63252697	10.94520749	6.589453437	11.62477215	8.690561867	10.21631623	11.53158636	9.949809677	7.5849	9.551	10.044	8.2444
213224_s_at	10.149	9.1773	10.004	9.4915	9.5817	9.5024	7.9164	9.4219	8.504	8.1611	8.3821	9.0497	8.2137	8.2119	7.8675	8.9968	8.5458	8.8868	7.7876	9.6864	8.7937	8.958	8.5989	9.4123	9.3203	9.2895	8.1693	9.3147	9.2415	9.1752	8.7874	9.005	9.2189	9.279	8.523	8.729834757	9.091095096	8.618272509	8.681500902	9.249412417	8.746765375	9.104775878	7.75490453	8.721469165	9.226435608	6.9196	8.2413	8.1612	8.3064
1553959_a_at	6.0952	6.2635	6.335	6.688	6.0242	5.7921	5.7745	5.9788	5.7373	5.9779	5.9302	5.9657	5.9727	5.8521	5.5729	5.9782	5.9756	6.6813	6.9777	6.1666	5.9918	5.6309	6.2428	6.2044	5.9755	6.6575	6.6813	6.3116	6.1126	5.9748	6.4303	6.1595	6.3722	6.4078	7.1623	6.409146049	5.562622204	6.139228716	6.316782712	5.679452823	6.242093745	6.677072585	5.754598142	5.777397822	6.377697145	7.2276	7.104	6.971	7.0356
238066_at	8.5558	8.006	7.488	4.2398	7.8639	6.0809	5.3985	7.95	8.8345	8.357	8.1374	8.588	8.063	7.4721	7.7244	7.8026	6.8669	4.2992	4.4213	7.0351	7.7473	7.0754	7.0331	7.7933	8.1614	5.2484	6.8698	6.726	8.8518	7.2581	7.0765	6.4268	7.9353	7.3716	4.7283	7.700782106	7.658947452	6.678547316	5.352052645	7.182556218	8.389710116	5.08732135	7.070283318	8.190888413	6.157269503	2.7722	3.8515	5.498	3.1884
202269_x_at	7.3177	9.3583	7.7394	9.163	8.2019	7.8529	8.0667	7.8531	6.9702	8.896	7.6167	7.2309	9.5003	8.1094	8.671	7.6429	7.9084	9.327	12.573	7.9096	7.3337	7.602	7.185	7.8224	7.6638	8.8	9.0904	8.0605	7.4942	7.3872	8.0512	7.9817	7.549	7.9031	9.149	8.098855054	7.188000463	12.02324339	8.281607745	8.027028954	7.471484813	9.034494112	8.433743186	8.747298249	8.413827836	10.501	10.172	13.271	10.597
1555137_a_at	5.2747	5.9385	4.4079	5.5089	4.6248	4.3459	2.4758	4.1546	4.4717	2.9878	4.3098	3.9247	4.571	4.6434	4.7614	2.8052	4.0112	6.5121	5.6747	5.5811	5.0202	3.8514	3.0119	5.5597	3.32	4.2517	4.4162	5.9012	4.2803	3.0828	4.2786	5.2033	4.8509	4.2047	5.9346	3.425768926	2.925606088	5.437132391	6.428282656	2.936621625	4.160270599	3.962863903	4.305742976	2.973491177	4.93841797	7.8874	6.6386	5.3153	7.2078
213668_s_at	3.966	4.6828	5.4019	4.8282	4.6104	4.8016	5.5817	4.1554	4.901	6.6402	4.0247	5.2269	5.5196	4.4582	5.3367	4.3429	5.3289	3.3082	3.4254	4.111	5.3191	3.7642	5.2734	3.9906	4.0348	3.6793	3.6268	4.3115	3.8662	3.2922	3.6525	3.8198	4.3945	4.3679	3.0663	5.692352465	5.70055793	4.761098142	5.822273403	5.911356053	4.541962463	5.216623011	5.048244336	3.904324787	4.354660134	7.4013	6.6652	6.0904	3.3672
204719_at	9.8697	9.8487	10.379	7.0013	9.6579	9.3705	10.151	10.45	9.6861	8.7274	9.0381	10.518	9.6879	8.972	9.3915	10.368	9.9648	6.48	6.3408	8.9165	10.165	10.494	9.9005	9.8153	9.8491	9.7081	8.7065	8.0737	8.9821	10.035	10.077	9.2204	9.7601	9.9404	7.214	9.224330871	10.20991457	9.857166689	7.973202395	11.75606899	8.599628789	8.156218298	9.126726302	10.27146013	7.75381827	3.2948	5.6376	6.7821	4.5329
1555173_at	7.1757	6.877	6.8324	3.5882	7.5641	7.6734	5.4009	7.5873	7.2772	7.4735	7.0925	6.2728	6.3385	6.9579	7.1711	7.1424	5.9083	4.1864	6.9911	7.5374	7.2566	6.7839	6.6108	7.0991	7.3227	5.6218	7.0183	7.0257	7.6766	6.7742	6.6025	6.2395	7.2958	7.4632	5.1126	6.90455716	6.845419361	6.631413174	5.881087052	4.890134027	7.499025204	4.615922472	5.797593081	7.185657808	5.832175489	3.7815	6.1184	5.9801	5.3493
213358_at	6.6319	6.8883	5.037	3.8671	5.1497	5.8593	5.0436	3.7183	6.3705	4.9459	7.2425	7.5666	5.4244	5.1572	6.4434	5.9573	5.0361	5.1795	6.4284	3.4592	4.6713	5.0414	4.2575	5.296	5.3255	4.0869	6.0839	5.7821	5.1233	5.2583	5.6849	4.8175	5.3516	5.6273	5.3399	3.324384969	5.096756603	6.171262761	5.011768038	4.523781695	6.265675934	5.100002526	4.544027714	5.10181358	5.858764084	8.1527	7.4613	7.4378	7.9119
229648_at	8.539	7.7698	7.8312	5.4658	8.3039	7.7456	6.0344	8.1434	8.0212	7.5537	8.4649	7.5666	8.4434	7.8912	8.3939	8.2635	6.7583	6.3499	7.4299	8.1424	8.2999	7.8741	7.5761	7.9787	8.0219	6.6944	7.9646	8.3725	8.4879	8.0693	7.5382	7.3481	8.236	8.4888	6.8564	8.604322278	8.359206633	7.773751803	7.166272888	5.947864077	8.584161894	6.675340097	7.236843451	8.723089431	7.048880861	5.5163	7.0128	6.9552	7.6651
235705_at	5.8836	6.1038	5.826	7.2863	5.4159	6.669	6.5099	5.7228	5.3876	5.5078	6.0171	6.3591	4.6053	6.4902	5.4032	5.8084	6.7798	7.0509	5.7113	6.0802	5.7339	6.0401	6.2666	5.9262	5.5302	6.9544	6.2489	4.9332	5.7746	5.8444	6.7722	6.6888	5.9331	5.5719	6.9165	6.232305187	6.35640243	6.406641717	7.164728811	7.368333792	5.89582023	7.777424567	6.124561918	5.562385757	7.106386626	8.2213	8.0987	7.3592	7.1335
202637_s_at	4.6066	5.3466	5.0315	6.7497	2.9577	4.2078	4.8403	3.3566	3.6806	3.1686	3.9924	3.6574	3.8598	4.6726	4.7397	4.7975	4.0689	6.4843	8.3234	3.4189	3.7527	4.7081	3.5513	2.6705	4.2775	5.7647	4.7781	3.2538	4.0489	3.286	4.2937	5.2868	3.9846	4.7277	6.0788	5.146809377	5.159260243	6.323288946	6.812195084	5.96973506	3.169063734	6.68317558	5.872400253	4.735260781	5.977354367	7.4293	7.0896	5.6565	5.1222
225940_at	8.4337	8.1335	8.0577	6.6361	7.995	8.2914	8.2995	8.0754	7.5424	6.749	8.321	8.2629	7.5952	7.6748	7.423	7.8765	8.1505	6.7633	8.2431	7.7844	8.1071	8.2403	7.7932	7.3093	7.5516	7.6229	7.3277	8.043	7.2858	7.7043	7.3803	7.4686	7.9986	8.4074	7.157	7.94007086	7.861893381	8.208812865	7.237929363	7.579782325	7.753471901	7.343534868	6.628564754	7.842862963	7.795138225	6.5923	6.6197	6.6881	6.3632
203713_s_at	7.2561	7.2557	7.2455	6.456	7.4298	6.8095	5.3578	7.6019	8.27	7.6201	7.6486	7.1332	8.1037	7.6366	7.9013	7.8731	6.695	6.4682	6.8104	7.5481	7.4324	7.8938	7.6592	7.9285	7.5253	7.0757	7.4163	7.9931	7.8382	7.6577	7.3648	7.0522	8.0389	8.0449	6.7823	8.074531802	7.566841546	7.008455145	6.803836797	6.255093518	7.974461871	6.222917775	7.72707408	8.45211794	6.591542742	5.9629	6.2977	5.4928	6.614
229887_at	8.6787	7.2981	7.312	5.4784	7.8246	6.8792	5.7869	7.2848	8.8386	8.5463	9.1493	8.6005	8.8889	8.5716	8.5514	8.5459	7.3319	5.5132	6.6437	7.7818	7.4507	7.9745	7.6973	8.0064	7.2295	5.8439	7.7709	7.6318	8.7004	8.4401	7.8008	7.5193	8.7738	8.2221	6.2544	8.447003613	8.122309176	7.965374432	6.889846974	6.177109618	8.864688411	6.079778494	8.008588722	9.357836924	6.794056744	5.7939	5.7462	5.3988	5.5469
205122_at	3.9242	3.8486	4.2025	3.5887	3.825	3.3987	5.929	3.8172	3.912	3.3094	3.693	4.7842	2.9559	3.505	4.0447	3.4558	3.9295	4.1702	3.7087	3.3407	4.2603	3.9201	4.1414	4.181	3.959	4.1702	4.0348	3.7759	3.6062	4.6715	4.2122	3.2125	3.2561	4.6196	3.9586	3.278336127	3.581503008	4.722095994	4.123572155	4.164039451	3.413858654	4.079209149	3.615182363	3.220291376	3.813923262	7.0263	6.5888	6.2646	5.2514
208502_s_at	9.6916	9.7971	10.092	6.9181	9.7625	9.6785	6.5449	9.8993	10.924	11.573	10.978	10.224	10.673	10.648	10.751	10.821	8.1236	7.4163	8.9492	9.9463	9.9567	10.264	10.211	9.7128	9.2477	8.2569	9.4522	9.838	10.255	8.6382	9.3079	8.7896	9.5918	9.4371	8.1464	10.34510662	10.26006631	9.593845551	9.323639829	5.181022744	10.59777294	8.701473298	10.38264284	10.52955158	9.844407274	5.605	7.7651	7.7559	5.1318
226622_at	8.5628	8.0473	8.3794	8.8347	9.0223	9.1613	7.3883	10.126	9.5455	10.089	10.351	9.7673	9.5618	9.4084	9.2846	9.9371	6.9343	7.429	7.2807	9.6505	8.9952	10	9.3488	9.7069	9.1273	8.2974	8.0499	9.4021	9.9945	10.075	9.5863	9.0421	10.683	9.6719	8.5889	9.767375413	10.12771128	10.3143021	8.065491515	8.574970481	10.06857454	8.249024449	9.052957253	10.24396486	9.121752368	5.1704	9.3846	7.9341	3.4604
236383_at	4.9336	6.998	5.4498	4.0662	4.942	3.7571	5.5236	5.5186	5.2284	4.7517	4.5238	5.7696	5.7235	4.8482	5.0088	5.4397	5.1669	3.7032	4.8855	4.07	4.8787	6.2375	5.224	5.2731	4.9383	4.7384	4.9817	4.7842	4.8852	6.3783	6.6694	5.354	4.4519	5.6149	3.3495	3.940012294	6.375103659	4.910944425	3.674075636	5.236171687	4.754506684	3.267024937	5.407524154	6.61385118	4.142524008	3.5823	3.4104	3.3458	4.6433
205073_at	8.1588	6.4562	6.5874	3.0094	7.3777	7.3564	6.8606	7.7604	7.9283	7.9415	8.5681	8.2727	7.4215	6.0555	7.4458	7.5152	7.1367	2.9482	4.5416	7.3894	6.9405	7.6642	7.5895	7.4078	8.4235	5.9986	6.2222	7.7184	8.0588	7.8826	6.6213	5.7003	7.9373	7.3245	4.4996	6.297887497	6.752640093	6.906796291	5.296955223	6.729451058	6.608084587	4.184550931	6.265499442	6.4506002	4.072529612	7.095	4.5052	4.5506	2.951
229400_at	4.1412	4.3546	2.6152	2.923	3.2349	2.9392	2.9584	3.9341	3.9361	2.7029	2.9666	3.3514	4.3466	3.6757	3.0129	3.4836	2.9011	2.9006	4.3332	3.5759	2.8604	2.8804	2.5802	3.423	3.1958	3.7051	3.9368	3.773	4.0206	2.9422	3.4787	3.7606	2.8866	5.3766	2.886	4.080993351	3.442275523	4.142474696	2.883418063	3.867352954	2.908045183	3.612510698	3.907103112	2.994841493	3.985958007	6.5707	6.5458	4.7298	8.6041
212657_s_at	14.562	14.062	13.878	12.827	14.389	14.159	11.917	14.371	14.566	14.485	14.717	14.565	14.518	14.285	14.455	14.354	13.672	13.35	13.665	13.999	14.064	14.496	14.026	14.149	14.166	12.929	13.822	13.43	14.538	14.366	14.12	14.071	14.376	13.627	13.691	13.71900241	14.22677327	14.34026915	13.70842784	9.645496698	14.11296328	12.84387083	14.01580595	14.35092575	13.90650704	11.48	12.395	11.091	12.551
222126_at	5.9142	7.0685	7.4469	4.1945	6.8623	5.7742	3.9668	7.876	7.2111	7.185	5.8608	5.1437	7.1526	5.8476	7.1393	5.7743	4.0386	3.8996	4.3473	6.3363	7.269	6.0361	7.694	5.2393	7.1843	6.6571	5.5935	4.846	5.5296	6.0029	6.1512	5.4421	6.7475	6.2904	4.8144	6.811147182	8.595281513	6.870218489	5.601363154	9.058299574	6.611080941	5.864068894	5.950340675	6.741554538	5.954907633	3.0793	3.9065	3.8888	3.9238
213294_at	7.7847	7.7789	8.2151	7.769	7.9579	7.4212	7.7474	8.3069	8.2898	7.2165	7.5436	8.2556	7.6527	8.5805	7.9482	8.0509	8.0196	8.0745	8.9169	7.8726	8.0696	7.8211	8.3172	7.8056	7.6391	8.0824	7.7619	7.6283	7.8425	7.771	8.1369	8.323	7.9268	8.1289	7.9639	7.985121875	8.116447456	10.21304092	8.194674562	9.046806432	7.988220188	8.325564434	7.624297747	7.646502871	8.056692247	9.0724	8.7518	8.8193	8.9602
202770_s_at	10.595	10.097	8.4985	9.9177	9.9279	10.648	7.0918	9.9745	9.8832	8.4632	9.5472	9.8033	9.362	9.6743	9.0983	9.8725	7.9652	9.2292	9.2785	9.3251	10.043	9.1497	8.7529	10.099	10.262	9.5622	10.076	9.7655	10.535	9.2777	9.2082	9.6496	9.8029	10.082	9.9377	10.18593716	9.960142383	10.09761297	10.1723713	8.328909628	10.09040159	9.156605706	8.302996916	9.110785308	9.927741211	8.7233	8.1832	8.3963	7.6057
218035_s_at	9.9258	10.08	9.997	9.1766	10.225	10.27	8.5472	10.163	10.657	10.291	10.276	10.078	10.853	10.265	10.821	10.737	9.5017	9.5249	11.044	10.444	10.707	10.431	10.918	10.384	10.551	10.239	10.778	10.805	10.174	10.783	10.648	10.176	10.653	10.691	9.9827	10.84607518	10.82449695	10.92108069	9.948170557	10.69622354	11.06289143	9.913896174	10.29379144	10.35186096	10.71493001	7.9841	9.5792	8.9411	8.528
212944_at	6.8246	7.4779	7.5471	7.5993	6.7457	7.2784	7.6084	7.2006	7.1026	6.7875	7.6619	7.5298	7.648	7.7047	7.3545	7.1051	7.8707	8.6125	7.7468	7.2756	7.428	7.5113	7.4618	7.4864	7.3407	7.7885	7.3803	7.2718	7.2529	7.8571	7.7039	7.7982	7.3683	7.1342	8.1087	6.927436796	6.886734434	7.511364089	8.221256343	6.717935955	7.136904335	7.651137581	7.130666186	6.370459242	7.654003523	8.3228	8.5748	10.304	8.6223
1565598_at	6.4755	7.3705	6.7711	5.2976	6.5492	6.6804	4.5663	7.1947	7.5767	7.6839	7.2945	6.7526	7.6078	7.0724	7.1873	7.4981	6.2774	7.1087	7.9035	7.8143	7.1385	6.9456	6.7401	7.1313	7.2444	6.8474	7.9749	7.603	7.3631	7.1816	7.6383	7.0833	7.7001	7.5756	7.0384	7.435799116	7.061245945	7.396435826	6.852700981	6.1612459	7.587051591	6.173233691	6.121907936	6.623576579	6.939585666	5.3995	6.5153	5.919	5.3554
209460_at	7.2011	6.4285	6.3145	6.4522	8.1946	7.2047	6.3729	7.9306	9.4309	7.603	6.9905	6.8174	7.4378	7.5064	7.7129	7.8973	6.4509	6.7812	5.1981	7.6301	8.4218	7.7858	8.39	6.6345	7.9099	7.5532	5.7973	6.3491	7.439	8.0598	8.3385	7.1254	7.7128	7.539	7.0021	8.174551428	8.429363418	7.854859742	7.000186534	6.612952116	7.514117698	6.909263137	7.550496797	8.918587373	7.180595003	5.475	6.8775	5.6568	5.1085
204620_s_at	8.7883	9.5263	7.1772	5.327	7.0286	7.9839	9.1566	7.6608	6.5589	6.6428	8.3205	9.3056	7.829	7.096	7.3764	6.707	8.5961	6.8302	10.276	6.5809	7.1197	8.0796	7.7036	7.8195	7.7263	7.4652	8.0875	6.3012	6.2744	8.2329	7.5199	7.2027	7.0855	8.1336	6.5514	6.733066902	7.750213594	8.224305694	6.37429529	9.149972592	7.30830204	7.154948072	7.827521906	8.459156603	7.121171135	10.379	10.635	11.224	9.8285
214106_s_at	7.3805	6.1272	7.7303	6.9973	6.8075	7.2618	7.0646	7.8611	7.8505	7.9649	6.1575	6.8588	8.2769	7.2915	8.0789	8.2197	7.1913	7.5804	6.2952	8.0414	7.7901	7.496	8.5293	8.0793	8.6189	8.3323	6.8724	7.3017	7.6497	7.6329	8.2261	8.0125	7.761	7.8651	7.6386	9.216065911	9.151807336	8.769881884	8.980903571	8.364032333	8.131654774	7.660201062	8.135356318	8.015979482	7.680541441	6.2777	6.6596	5.4598	6.4252
1554016_a_at	3.8048	4.4879	3.8561	4.6763	4.9943	4.5319	4.8253	3.9597	4.8227	4.9342	4.2588	5.1092	4.7889	5.2782	5.293	4.5105	4.0403	5.2565	6.2702	4.4814	4.3409	4.1734	4.4114	4.404	4.2241	4.4733	6.1235	4.9314	4.5422	4.5114	4.999	5.379	4.7352	4.7291	5.5602	4.567602596	4.465071675	4.747000018	4.907324519	4.662738468	5.459938319	5.331059626	5.261145167	5.158306761	4.799421588	6.622	5.8004	6.3221	7.3125
1555460_a_at	5.5659	6.5217	6.0947	6.2881	3.8645	6.5408	3.8748	5.7533	5.3307	2.7755	5.2503	5.3607	5.1591	4.5215	4.0726	4.8893	3.8074	6.0194	7.1662	5.1597	6.1667	4.9118	6.264	5.7391	5.6553	6.7574	6.5143	6.7803	4.1103	4.5309	5.6362	5.4681	6.1686	5.1363	6.4628	5.636773598	3.686544612	6.537632885	5.132718821	4.843467948	4.641750247	5.068478505	3.889059755	3.199600804	6.3270899	7.8511	7.2063	7.6524	8.0941
228128_x_at	4.3756	6.4005	5.48	5.6627	4.5427	5.2135	4.4584	5.8359	4.1926	5.726	4.0126	4.9925	3.8058	4.1766	4.9199	4.5852	4.6078	5.5964	4.1959	5.0648	4.7572	5.3738	4.8527	4.5109	6.2817	4.5228	5.6227	4.3455	5.0651	5.4293	5.4185	5.9453	4.4151	4.4629	5.1012	5.703249817	5.16414869	4.649737465	6.771250489	4.870443036	5.075668685	6.186341666	4.372549206	2.555934765	4.358246936	6.9691	6.3307	6.4163	5.9762
208156_x_at	4.0381	4.9483	4.0675	4.0401	4.0454	4.0449	4.6849	4.0199	4.0212	4.044	4.35	3.9772	4.8509	4.4797	4.0395	4.0231	4.0401	4.0947	7.0549	3.977	4.1723	4.0345	4.5153	4.0366	4.1097	4.0298	6.076	5.9091	4.0057	4.0236	4.3483	4.6103	4.0391	4.8139	5.9195	5.069655271	4.335270958	5.331950324	4.271661873	4.651009316	4.626373501	4.607154591	4.640628037	5.135194344	4.636969326	7.2965	6.0275	6.5666	6.5985
219410_at	5.8115	7.3045	7.9692	10.187	5.5864	13.045	7.3248	7.4137	5.964	5.2398	6.7392	8.1336	6.9582	5.5175	6.7025	5.3272	9.0935	11.054	9.1922	6.4652	7.7715	5.6124	7.8135	7.2797	7.2129	9.0173	8.503	6.9715	5.3127	4.6356	7.0707	8.9921	8.3304	5.7989	10.504	6.477402941	7.431201588	7.848981655	10.37310452	8.89144362	8.464533477	10.37776356	7.278841601	4.849223408	9.487318055	10.206	10.263	13.735	12.061
237183_at	6.1642	3.2525	5.5557	4.7313	5.2995	5.6356	5.8913	6.6767	6.8234	3.2493	5.688	6.31	7.3164	5.5094	5.7323	6.9268	3.1089	5.0634	2.9795	6.3148	6.5313	5.632	6.1891	5.77	6.5539	6.2999	5.735	5.4654	6.0995	4.3729	6.205	5.3734	7.0484	5.9606	4.7312	7.665015795	5.707872603	6.026545512	5.77672359	5.92118477	5.949593888	4.545203057	5.545855904	4.938952709	4.334407601	2.5714	5.459	2.945	2.4543
209459_s_at	8.5559	7.7837	7.7751	7.9487	9.7012	8.7091	8.188	9.3553	10.674	9.4537	8.4313	8.0739	8.6912	8.5107	9.3506	9.2092	7.7604	8.4932	6.4562	9.3441	9.6391	9.0263	9.7179	8.2877	9.634	9.1604	7.6636	8.2763	9.3031	9.9822	10.198	9.1071	9.225	9.1521	8.6527	9.167211114	9.513734425	9.050728735	8.241019778	7.943833815	8.953061961	8.022691993	8.297568166	9.58557142	8.388441389	6.8372	8.7901	6.5815	6.6334
202235_at	3.6537	4.3761	3.9468	4.4636	3.9961	3.9953	6.8627	3.2032	3.3875	3.9946	3.2647	3.9789	4.0512	3.9887	3.8922	4.1777	5.8543	3.309	4.437	3.5995	3.9317	5.1832	3.2293	3.2387	3.9448	3.2299	6.0235	4	3.6879	4.7222	3.9941	3.9822	3.1247	3.602	4.1743	4.111715278	3.933042352	4.779202903	4.152440322	4.184315044	4.140301068	3.944766546	4.753061273	4.730115056	4.666064914	8.9958	5.736	5.8153	8.2458
219386_s_at	3.2316	4.3297	3.4952	6.2915	3.1847	4.4849	3.4309	4.0598	2.9418	6.0216	3.1098	4.6447	3.5369	4.428	4.2406	3.7488	6.637	7.2572	6.9741	4.9752	2.8896	3.6945	4.2194	3.1179	3.7974	5.7447	4.3601	4.9179	3.3414	3.0841	4.3868	5.7147	3.7624	2.9116	6.8092	4.595585582	3.261874011	5.71890246	6.07770004	3.352915417	4.372892581	6.500982016	6.319304945	4.320311434	6.75322862	6.4788	6.6468	7.5862	6.2623
225299_at	8.0199	6.5453	8.1205	6.2881	7.5199	7.4608	6.2848	8.2241	8.3955	7.0262	7.6033	6.9996	8.2159	7.8164	7.3632	8.1432	7.0785	6.9564	6.75	7.6038	8.0117	7.9501	8.0469	7.9718	7.7093	6.7076	7.0851	7.6004	7.8336	8.2944	8.0971	7.8148	8.4458	7.8257	7.4776	7.598331795	7.754474491	7.443883343	7.224525226	7.148831994	7.8999569	6.682911285	7.509429765	8.409953557	7.153911697	5.6031	6.9091	5.1373	4.9425
206874_s_at	10.548	9.8514	10.265	8.9864	10.349	9.8291	9.6245	10.245	10.368	9.3862	10.782	10.724	10.178	10.173	9.8068	10.824	10.259	9.3629	8.9829	10.233	9.9527	10.355	9.8506	10.44	10.426	9.8431	9.6315	9.7981	10.516	10.772	10.206	10.009	10.673	10.176	9.2742	10.38584385	10.41703284	9.576095086	9.647999095	9.572275266	10.03856858	9.188433729	10.11325162	10.50052041	9.35339851	9.5398	8.9081	9.1373	9.5394
219253_at	5.5162	6.0579	6.2621	4.8969	6.4815	6.0247	4.769	5.9159	6.4954	5.5669	5.9768	6.4328	6.086	6.4909	5.9429	5.9719	5.5395	5.3556	6.5575	5.6737	6.1148	5.7062	6.2986	5.8734	5.8953	5.3344	6.8218	6.4651	6.0767	5.6781	5.7763	5.7345	6.1518	6.1646	6.0702	6.356794544	5.93532304	6.528321427	5.86374297	5.403943115	6.675164023	6.141762825	5.785146789	5.664684787	5.832698445	7.4646	7.8662	5.9514	6.9318
[truncated: 2,898 more rows]
[truncated: 163 more columns]
