# Supplementary material for: Identification and validation of key modules and hub genes associated with the pathological stage of oral squamous cell carcinoma by weighted gene co-expression network analysis
Source: PeerJ. 2020 Feb 4;8:e8505. doi: 10.7717/peerj.8505 (PMC7006519; doi:10.7717/peerj.8505)
Supplement: File S4 [file peerj-08-8505-s004.zip › GSE30784/FC-sym.txt]

id	Gene.Symbol	ENTREZ_GENE_ID	logFC	AveExpr	t	P.Value	adj.P.Val	B
207802_at	CRISP3	10321	-7.343616493	6.633337813	-14.05900428	4.07E-32	6.64E-30	62.32348733
1560712_at	TMPRSS11B	132724	-7.097183384	8.127120318	-12.54378006	2.48E-27	2.14E-25	51.40839484
220090_at	CRNN	49860	-6.986201103	8.761979534	-10.7126817	1.16E-21	4.86E-20	38.48362539
213240_s_at	KRT4	3851	-6.924429039	9.546576179	-10.56021519	3.36E-21	1.33E-19	37.43044135
204777_s_at	MAL	4118	-6.451942061	9.439138415	-12.10159094	6.01E-26	4.37E-24	48.25006992
1553213_a_at	KRT78	196374	-6.257503029	5.880696453	-16.01126105	2.71E-38	1.15E-35	76.41652217
1561685_a_at	LOC441178	441178	-5.757149993	5.009572664	-20.34543868	1.21E-51	3.69E-48	106.8529883
206004_at	TGM3	7053	-5.666648139	9.006441083	-10.27307973	2.46E-20	8.85E-19	35.45971846
1569607_s_at	ANKRD20A1 /// ANKRD20A11P /// ANKRD20A2 /// ANKRD20A3 /// ANKRD20A4 /// ANKRD20A5P /// ANKRD20A9P /// LOC102723891 /// LOC102725051	84210 /// 284232 /// 391267 /// 440482 /// 441425 /// 441430 /// 728747 /// 102723891 /// 102725051	-5.375005921	6.763817542	-15.62934012	4.34E-37	1.55E-34	73.66750423
206605_at	ENDOU	8909	-5.275231543	5.653005041	-15.05112826	2.93E-35	7.17E-33	69.49543126
223739_at	PADI1	29943	-5.245118133	4.378049746	-23.17090691	6.84E-60	4.68E-56	125.6099711
227676_at	FAM3D	131177	-5.198498569	6.206717371	-13.48272528	2.71E-30	3.42E-28	58.16105452
220026_at	CLCA4	22802	-5.183789737	8.033034276	-11.47027701	5.50E-24	3.16E-22	43.77691412
1552463_at	SERPINB11	89778	-4.924735428	5.025789077	-13.80855075	2.53E-31	3.65E-29	60.51352838
227194_at	FAM3B	54097	-4.81062112	6.845879692	-11.47840168	5.19E-24	3.00E-22	43.8341615
1552365_at	SCIN	85477	-4.774449726	5.029784902	-17.37635716	1.43E-42	9.88E-40	86.17541777
1557321_a_at	CAPN14	440854	-4.739853966	6.245326639	-12.37111925	8.62E-27	7.02E-25	50.17307863
204284_at	PPP1R3C	5507	-4.69115222	7.417276191	-14.36426867	4.39E-33	8.10E-31	64.53054397
232074_at	PRSS27	83886	-4.636770328	6.142821302	-13.18464954	2.37E-29	2.61E-27	56.01221186
219554_at	RHCG	51458	-4.61105549	9.712709205	-10.8329239	4.98E-22	2.20E-20	39.31730432
225354_s_at	SH3BGRL2	83699	-4.61052146	5.978251626	-17.13393207	8.14E-42	5.11E-39	84.45150099
207935_s_at	KRT13	3860	-4.601536109	12.3092861	-7.786252225	3.06E-13	4.58E-12	19.3439875
214536_at	SLURP1	57152	-4.583015106	7.930439862	-8.782858889	5.55E-16	1.17E-14	25.56165855
227985_at	LOC100506098	100506098	-4.539405168	3.939528926	-20.43149795	6.67E-52	2.28E-48	107.4385085
241233_x_at	ANKRD20A11P	391267	-4.520731929	7.010038055	-23.30648346	2.82E-60	2.20E-56	126.4849242
1559028_at	C21orf15	54094	-4.485072956	3.829202719	-23.64226159	3.17E-61	3.46E-57	128.6417334
206884_s_at	SCEL	8796	-4.36146712	9.877075883	-11.00004634	1.54E-22	7.29E-21	40.48030602
205185_at	SPINK5	11005	-4.344911622	10.20102423	-10.72633812	1.05E-21	4.45E-20	38.57817546
228885_at	MAMDC2	256691	-4.344211024	6.73482124	-15.25828906	6.47E-36	1.76E-33	70.99133223
221404_at	IL36A	27179	-4.334650597	4.688317558	-14.99150473	4.52E-35	1.06E-32	69.06470676
223720_at	SPINK7	84651	-4.301650959	8.050243221	-8.067205856	5.36E-14	8.89E-13	21.05779427
209613_s_at	ADH1B	125	-4.249259376	4.42643631	-15.55443944	7.49E-37	2.54E-34	73.12767183
210096_at	CYP4B1	1580	-4.223497244	5.04127256	-12.38053411	8.05E-27	6.60E-25	50.24037275
1559170_at	ANKRD20A5P /// ANKRD20A5P	440482	-4.180280831	3.664715878	-25.85372666	2.52E-67	1.38E-62	142.4820223
211712_s_at	ANXA9	8416	-4.158632518	4.691502124	-14.00402932	6.07E-32	9.74E-30	61.92611087
205328_at	CLDN10	9071	-4.123567457	5.096558995	-8.904083388	2.51E-16	5.59E-15	26.34255794
220431_at	TMPRSS11E	28983	-4.101360488	8.767230203	-9.278257899	2.12E-17	5.33E-16	28.78252683
225817_at	CGNL1 /// LOC101930344 /// LOC101930349	84952 /// 101930344 /// 101930349	-4.077809494	4.961690732	-15.01222749	3.89E-35	9.24E-33	69.21441778
220197_at	ATP6V0A4	50617	-4.074823676	3.772960966	-23.33225326	2.38E-60	2.17E-56	126.650965
1559607_s_at	GBP6	163351	-4.039824213	8.380531544	-12.35455728	9.71E-27	7.85E-25	50.0547185
1553924_at	FMO9P	116123	-4.018120488	3.447128387	-19.60536248	2.03E-49	3.96E-46	101.7832446
1569144_a_at	CYSRT1	375791	-3.964252214	8.136027138	-11.04267557	1.14E-22	5.46E-21	40.77772745
215125_s_at	UGT1A1 /// UGT1A10 /// UGT1A3 /// UGT1A4 /// UGT1A5 /// UGT1A6 /// UGT1A7 /// UGT1A8 /// UGT1A9	54575 /// 54576 /// 54577 /// 54578 /// 54579 /// 54600 /// 54657 /// 54658 /// 54659	-3.9454361	7.099183362	-9.437832046	7.29E-18	1.94E-16	29.83593451
228058_at	ZG16B	124220	-3.92395669	5.996433688	-6.382722778	1.09E-09	1.01E-08	11.33047834
215704_at	FLG	2312	-3.922140797	6.128835551	-8.642614388	1.38E-15	2.77E-14	24.66442951
1558920_at	SLC8A1-AS1	100128590	-3.907235151	3.460830974	-20.43620977	6.45E-52	2.28E-48	107.4705416
205319_at	PSCA	8000	-3.90467621	6.144326985	-14.79610608	1.88E-34	4.08E-32	67.65267319
209242_at	PEG3	5178	-3.892888212	5.100159591	-13.69952132	5.59E-31	7.66E-29	59.726
210505_at	ADH7	131	-3.878946759	7.43018304	-10.00473048	1.56E-19	5.09E-18	33.6341918
228568_at	MYZAP	100820829	-3.837010009	5.83477773	-17.43042538	9.69E-43	6.88E-40	86.55928961
214234_s_at	CYP3A5	1577	-3.834707386	5.588598532	-14.14121561	2.23E-32	3.82E-30	62.91780482
204393_s_at	ACPP	55	-3.812513909	6.460600017	-14.08762232	3.30E-32	5.50E-30	62.53036286
238654_at	VSIG10L	147645	-3.799002913	7.300323584	-10.70096224	1.26E-21	5.25E-20	38.40251366
209498_at	CEACAM1	634	-3.789817353	6.856599029	-11.1286574	6.21E-23	3.07E-21	41.37852841
201884_at	CEACAM5	1048	-3.757792545	8.992761351	-8.790292488	5.29E-16	1.12E-14	25.60940298
219268_at	ETNK2	55224	-3.739187231	3.495130096	-19.52739307	3.49E-49	5.97E-46	101.2456156
231145_at	PAX9	5083	-3.733853293	6.689433041	-12.5983699	1.67E-27	1.47E-25	51.79946636
205200_at	CLEC3B /// EXOSC7	7123 /// 23016	-3.713788552	7.261495515	-15.06127017	2.72E-35	6.72E-33	69.56868956
241987_x_at	SNX31	169166	-3.700544086	5.078391046	-13.83666513	2.06E-31	3.05E-29	60.71664557
221305_s_at	UGT1A1 /// UGT1A3 /// UGT1A5 /// UGT1A8 /// UGT1A9	54576 /// 54579 /// 54600 /// 54658 /// 54659	-3.681162037	4.450776791	-11.6468862	1.56E-24	9.52E-23	45.02333456
204719_at	ABCA8	10351	-3.67787171	6.42922939	-11.25823252	2.48E-23	1.30E-21	42.28616316
204755_x_at	HLF	3131	-3.642857961	5.211523899	-13.50836464	2.25E-30	2.87E-28	58.34605379
205489_at	CRYM	1428	-3.642127481	4.199401243	-13.84896131	1.88E-31	2.82E-29	60.80548671
213451_x_at	TNXA /// TNXB	7146 /// 7148	-3.618862665	5.608175501	-13.4245533	4.15E-30	5.09E-28	57.74140583
209763_at	CHRDL1	91851	-3.615389914	5.823513444	-10.54386522	3.76E-21	1.48E-19	37.31777071
218885_s_at	GALNT12	79695	-3.60166168	6.808047871	-14.31790572	6.15E-33	1.12E-30	64.19530838
203400_s_at	TF	7018	-3.594620294	5.383995653	-8.461663459	4.42E-15	8.32E-14	23.51696602
207126_x_at	UGT1A1 /// UGT1A10 /// UGT1A4 /// UGT1A6 /// UGT1A8 /// UGT1A9	54575 /// 54576 /// 54578 /// 54600 /// 54657 /// 54658	-3.592457051	7.572414002	-9.704221384	1.21E-18	3.53E-17	31.61033353
222362_at	AGFG2	3268	-3.568928356	3.321677727	-21.71284694	1.09E-55	5.43E-52	116.0530391
220620_at	CRCT1	54544	-3.559927296	8.827144292	-8.168312852	2.84E-14	4.87E-13	21.68240064
206835_at	STATH	6779	-3.55315757	4.83535085	-5.999652118	8.50E-09	6.99E-08	9.325078293
219722_s_at	GDPD3	79153	-3.545978117	6.221426813	-12.30898323	1.35E-26	1.07E-24	49.72915021
205623_at	ALDH3A1	218	-3.53921671	8.66767028	-8.861464599	3.32E-16	7.27E-15	26.06746263
220794_at	GREM2	64388	-3.521584348	3.466488702	-16.33525254	2.59E-39	1.21E-36	78.74307921
213432_at	MUC5B	727897	-3.510442622	4.546404126	-5.919533	1.29E-08	1.04E-07	8.916659078
229740_at	SMIM5	643008	-3.510180212	4.949604412	-15.4580509	1.51E-36	4.74E-34	72.43267003
1564307_a_at	A2ML1	144568	-3.496573778	9.164191767	-10.45634656	6.91E-21	2.65E-19	36.71557706
211689_s_at	TMPRSS2	7113	-3.492563827	4.207301091	-14.48111411	1.87E-33	3.59E-31	65.37541856
205969_at	AADAC	13	-3.491901887	3.782383939	-15.01497447	3.81E-35	9.13E-33	69.23426257
226622_at	MUC20	200958	-3.491603342	6.425466083	-11.22540924	3.13E-23	1.62E-21	42.05599921
213895_at	EMP1	2012	-3.489317791	5.955936474	-15.47822671	1.30E-36	4.19E-34	72.57817293
238689_at	GPR110	266977	-3.471000536	4.706241735	-12.28254649	1.63E-26	1.28E-24	49.5403802
210399_x_at	FUT6	2528	-3.460052766	5.804556505	-15.09976115	2.05E-35	5.12E-33	69.84670165
223075_s_at	AIF1L	83543	-3.457698379	6.651052513	-14.08976184	3.25E-32	5.44E-30	62.54582951
204631_at	MYH2	4620	-3.456534022	6.45964074	-5.363749931	2.13E-07	1.43E-06	6.194366711
236449_at	CSTB	1476	-3.453678063	6.518482277	-13.80916892	2.52E-31	3.65E-29	60.51799426
1569065_s_at	C15orf62	643338	-3.447652833	3.925042749	-19.1547099	4.73E-48	5.75E-45	98.66688693
212510_at	GPD1L	23171	-3.428484239	6.730467243	-15.50735492	1.05E-36	3.49E-34	72.78821356
206199_at	CEACAM7	1087	-3.426894476	5.930921586	-7.233529289	8.56E-12	1.06E-10	16.07287968
218990_s_at	SPRR3	6707	-3.410275238	13.06098174	-6.08024785	5.55E-09	4.71E-08	9.739835694
205783_at	KLK13	26085	-3.407925886	7.555308859	-7.611019502	8.93E-13	1.25E-11	18.29202831
226067_at	BPIFB1	92747	-3.3959866	4.462626549	-5.187213436	5.00E-07	3.15E-06	5.371990957
209173_at	AGR2	10551	-3.347606461	7.515384453	-6.893826835	6.19E-11	6.84E-10	14.13426531
205577_at	PYGM	5837	-3.34445004	3.271748534	-9.517867243	4.26E-18	1.17E-16	30.36700525
219508_at	GCNT3	9245	-3.337542447	5.45282132	-10.22334807	3.47E-20	1.22E-18	35.12017372
206558_at	SIM2	6493	-3.303180109	4.434627195	-10.27826806	2.38E-20	8.56E-19	35.49517325
217109_at	MUC4	4585	-3.298462261	6.635550309	-7.198938472	1.05E-11	1.28E-10	15.87287657
228400_at	SHROOM3	57619	-3.288638272	5.318043813	-15.34582519	3.42E-36	1.00E-33	71.62308146
204810_s_at	CKM	1158	-3.281138446	5.651750161	-5.666754502	4.74E-08	3.51E-07	7.654059315
236444_x_at	C5orf66-AS1	101927953	-3.269968324	5.904698554	-14.7245916	3.17E-34	6.63E-32	67.13573623
238763_at	RBM20	282996	-3.262366527	3.648238144	-18.70560182	1.11E-46	1.22E-43	95.54031462
208126_s_at	CYP2C18	1562	-3.256388202	6.774173698	-9.121333422	6.01E-17	1.44E-15	27.75394566
1560767_at	HCG22	285834	-3.251523666	3.59337265	-17.2389164	3.83E-42	2.46E-39	85.19860292
203872_at	ACTA1	58	-3.248332798	7.111325458	-4.914320452	1.79E-06	1.03E-05	4.142944041
225915_at	CAB39L	81617	-3.238192539	3.667096733	-18.80899269	5.37E-47	6.25E-44	96.26188853
203649_s_at	PLA2G2A	5320	-3.220599875	7.260621586	-7.015761403	3.06E-11	3.52E-10	14.82350007
227725_at	ST6GALNAC1	55808	-3.186512096	6.56376653	-9.912031421	2.94E-19	9.25E-18	33.00749401
225671_at	SPNS2	124976	-3.180103929	5.888478849	-13.94807987	9.14E-32	1.44E-29	61.5217354
229764_at	TPRG1	285386	-3.176627773	7.556433164	-9.939397075	2.44E-19	7.74E-18	33.19228461
219529_at	CLIC3	9022	-3.164973571	9.562288757	-10.15878877	5.42E-20	1.86E-18	34.68021358
209365_s_at	ECM1	1893	-3.158897051	10.27355566	-14.02115953	5.36E-32	8.65E-30	62.04992908
216010_x_at	FUT3	2525	-3.153327789	3.886554894	-15.42323455	1.95E-36	5.98E-34	72.18155095
211597_s_at	HOPX	84525	-3.133442888	11.65018607	-10.38453143	1.14E-20	4.27E-19	36.22260871
220149_at	C2orf54	79919	-3.133319476	5.828618597	-20.48734239	4.54E-52	1.91E-48	107.8179998
207463_x_at	PRSS3	5646	-3.130457587	7.194521972	-9.736696422	9.71E-19	2.86E-17	31.82794524
213050_at	COBL	23242	-3.115285899	3.29184529	-14.90382714	8.56E-35	1.94E-32	68.43119112
1557136_at	ATP13A4	84239	-3.110694796	5.445263604	-12.59866117	1.66E-27	1.47E-25	51.80155362
227241_at	MUC15	143662	-3.104197886	5.265274632	-9.587236494	2.67E-18	7.48E-17	30.8287344
237351_at	LOC284825	284825	-3.103800549	2.959970728	-24.46110182	1.63E-63	4.44E-59	133.8403861
229839_at	SCARA5	286133	-3.099134074	5.346611563	-10.31941394	1.79E-20	6.54E-19	35.7765536
1553861_at	TCP11L2	255394	-3.097148777	4.206088781	-20.34413041	1.22E-51	3.69E-48	106.8440808
207206_s_at	ALOX12	239	-3.083572604	5.878671122	-9.70977301	1.17E-18	3.41E-17	31.64751492
236225_at	GGT6	124975	-3.072803225	4.854174634	-14.78099971	2.10E-34	4.50E-32	67.54348334
236534_at	BNIPL /// C1orf56	54964 /// 149428	-3.068579242	7.144547477	-9.904280868	3.10E-19	9.72E-18	32.95519057
205272_s_at	PRH1 /// PRH1-PRR4 /// PRH2	5554 /// 5555 /// 100533464	-3.063311972	3.840928862	-7.003690026	3.28E-11	3.77E-10	14.75493094
203407_at	PPL	5493	-3.061936112	10.90649904	-12.6421135	1.22E-27	1.09E-25	52.11300245
204919_at	PRH1-PRR4 /// PRR4	11272 /// 100533464	-3.056051297	6.248227011	-5.881774137	1.57E-08	1.25E-07	8.72553553
1552777_a_at	RAET1E	135250	-3.053623697	5.168485434	-11.64078902	1.63E-24	9.91E-23	44.98023507
205725_at	SCGB1A1	7356	-3.051155233	3.047100941	-10.43494699	8.02E-21	3.05E-19	36.56856968
205694_at	TYRP1	7306	-3.048315791	3.23539794	-10.25241645	2.84E-20	1.01E-18	35.31857303
91826_at	EPS8L1	54869	-3.039520738	8.214014752	-12.45590057	4.67E-27	3.89E-25	50.77934194
213172_at	TTC9	23508	-3.035725143	4.932072182	-13.62657195	9.52E-31	1.27E-28	59.19925372
212224_at	ALDH1A1	216	-3.031995093	7.360094033	-8.552924014	2.46E-15	4.81E-14	24.09421369
223395_at	ABI3BP	25890	-3.025265066	7.963579347	-9.406323621	9.01E-18	2.36E-16	29.62735553
211737_x_at	PTN	5764	-3.019617869	7.908276633	-9.535205629	3.79E-18	1.05E-16	30.48228792
219014_at	PLAC8	51316	-3.01630727	7.905763099	-7.046166317	2.57E-11	2.97E-10	14.99653303
209587_at	PITX1	5307	-3.006750016	6.532792856	-12.49007221	3.65E-27	3.09E-25	51.02387208
205044_at	GABRP	2568	-2.9926541	5.792359404	-6.584494469	3.56E-10	3.57E-09	12.42045877
241014_at	FLG-AS1	339400	-2.978501373	4.057543902	-18.96853105	1.75E-47	2.08E-44	97.37323111
227899_at	VIT	5212	-2.965716371	3.366502431	-19.26316662	2.21E-48	3.10E-45	99.41884541
210130_s_at	TM7SF2	7108	-2.960334444	6.010620236	-10.94908002	2.20E-22	1.02E-20	40.12511949
203824_at	TSPAN8	7103	-2.955766698	4.741095254	-7.368845732	3.84E-12	4.97E-11	16.86076172
211734_s_at	FCER1A	2205	-2.94553397	6.575699482	-10.98894103	1.66E-22	7.85E-21	40.40287506
224329_s_at	CNFN	84518	-2.942684959	12.05008442	-7.431590131	2.64E-12	3.51E-11	17.22901054
216244_at	IL1RN	3557	-2.937841635	7.162946184	-11.42633182	7.52E-24	4.25E-22	43.46743091
227662_at	SYNPO2	171024	-2.936096804	6.327966622	-7.800022731	2.81E-13	4.24E-12	19.42721766
225728_at	SORBS2	8470	-2.934010325	7.4069919	-13.06402246	5.70E-29	5.94E-27	55.14376713
227703_s_at	SYTL4	94121	-2.929046676	4.336556944	-16.43151196	1.29E-39	6.35E-37	79.43320636
228335_at	CLDN11	5010	-2.917452745	5.725032861	-14.50450739	1.58E-33	3.08E-31	65.54456524
239624_at	LOC102724689	102724689	-2.907957332	5.316075767	-10.93768592	2.39E-22	1.10E-20	40.04577428
219059_s_at	LYVE1	10894	-2.905631344	4.375579037	-13.57198701	1.42E-30	1.86E-28	58.80521365
201650_at	KRT19	3880	-2.903921194	9.404576094	-4.919652713	1.74E-06	1.01E-05	4.166458065
228653_at	SAMD5	389432	-2.902650489	5.028193243	-14.87892655	1.03E-34	2.29E-32	68.25124665
203453_at	SCNN1A	6337	-2.890485508	8.585777183	-8.840172449	3.82E-16	8.29E-15	25.9302507
209894_at	LEPR /// LEPROT	3953 /// 54741	-2.874667744	8.793510873	-13.29414087	1.07E-29	1.24E-27	56.80110049
208195_at	TTN	7273	-2.866337834	6.554916771	-4.5842937	7.80E-06	4.07E-05	2.727571707
219106_s_at	KLHL41	10324	-2.861600138	6.149371019	-4.958544437	1.46E-06	8.55E-06	4.338572172
214279_s_at	NDRG2	57447	-2.857155255	6.592464855	-12.58483308	1.84E-27	1.61E-25	51.7024695
209368_at	EPHX2	2053	-2.855352507	4.54796812	-14.11012527	2.80E-32	4.73E-30	62.69303981
214401_at	PAX1	5075	-2.842641774	3.975025366	-7.938392575	1.20E-13	1.90E-12	20.26798196
213929_at	EXPH5	23086	-2.838832558	7.549541543	-11.94805784	1.81E-25	1.25E-23	47.1579165
231773_at	ANGPTL1	9068	-2.824599228	4.677596069	-10.44696569	7.38E-21	2.82E-19	36.65112228
231118_at	ANKRD35	148741	-2.823309729	6.388915124	-13.38359808	5.59E-30	6.73E-28	57.44603451
230748_at	SLC16A6	9120	-2.822125674	6.431029403	-13.23527584	1.64E-29	1.84E-27	56.37690714
208498_s_at	ACTG1P4 /// AMY1A /// AMY1B /// AMY1C /// AMY2A /// AMY2B	276 /// 277 /// 278 /// 279 /// 280 /// 648740	-2.81516637	6.148853772	-10.39367437	1.07E-20	4.01E-19	36.28530985
229290_at	DAPL1	92196	-2.802667507	8.062829442	-6.680125699	2.08E-10	2.15E-09	12.9448599
233586_s_at	KLK12	43849	-2.801650514	7.664159188	-7.02801792	2.85E-11	3.29E-10	14.89319568
207847_s_at	MUC1	4582	-2.794187905	7.307276705	-9.561778884	3.17E-18	8.82E-17	30.65913321
204867_at	GCHFR	2644	-2.786376128	5.694670184	-13.79444428	2.80E-31	4.02E-29	60.41162033
224009_x_at	DHRS9	10170	-2.774739795	6.772338434	-8.406237797	6.29E-15	1.16E-13	23.16786491
209975_at	CYP2E1	1571	-2.771711584	5.75549244	-8.722856615	8.20E-16	1.70E-14	25.17696195
205388_at	TNNC2	7125	-2.769830544	4.654406973	-5.892979085	1.48E-08	1.18E-07	8.782160164
203914_x_at	HPGD	3248	-2.757914149	6.884241618	-9.15930596	4.67E-17	1.13E-15	28.00215707
207833_s_at	HLCS	3141	-2.754822511	3.157685221	-17.89258231	3.56E-44	3.09E-41	89.83081977
210065_s_at	UPK1B	7348	-2.754099622	4.973476835	-6.186477097	3.15E-09	2.76E-08	10.29240657
242722_at	LMO7	4008	-2.749973278	8.996927505	-11.27895213	2.14E-23	1.13E-21	42.431538
228241_at	AGR3	155465	-2.745355352	4.324715192	-7.048085504	2.54E-11	2.95E-10	15.00747054
226960_at	CXCL17	284340	-2.736853641	7.569733124	-7.878175054	1.74E-13	2.69E-12	19.90110078
224839_s_at	GPT2	84706	-2.73682529	6.80129229	-12.23024026	2.38E-26	1.83E-24	49.16708256
35148_at	TJP3	27134	-2.732464228	4.645657398	-16.12392165	1.20E-38	5.28E-36	77.22614966
222043_at	CLU	1191	-2.726863726	6.729913479	-10.12242197	6.96E-20	2.36E-18	34.4327955
223822_at	SUSD4	55061	-2.723862722	4.927310183	-10.50174685	5.04E-21	1.96E-19	37.0277715
223832_s_at	CAPNS2	84290	-2.723456863	8.732396257	-8.851958985	3.53E-16	7.69E-15	26.00618753
217551_at	OR7E14P	10819	-2.72209091	3.391635267	-17.3868906	1.32E-42	9.28E-40	86.25022068
230378_at	SCGB3A1	92304	-2.719988358	4.359323582	-5.607133049	6.40E-08	4.64E-07	7.362129295
231929_at	IKZF2	22807	-2.714676682	7.793779489	-12.56904475	2.06E-27	1.79E-25	51.58935757
205382_s_at	CFD	1675	-2.685307436	8.11087027	-11.59555491	2.25E-24	1.35E-22	44.66063648
230670_at	IGSF10	285313	-2.678755522	4.558155146	-13.60531252	1.11E-30	1.47E-28	59.0457744
203296_s_at	ATP1A2	477	-2.677855699	5.030711043	-7.801336472	2.79E-13	4.21E-12	19.43516226
219476_at	C1orf116	79098	-2.674442534	7.983480528	-11.8156252	4.67E-25	3.06E-23	46.21795555
204179_at	MB	4151	-2.664284366	6.037608065	-5.07670868	8.42E-07	5.12E-06	4.868044667
228067_at	KIAA1211L	343990	-2.662230305	7.269163701	-12.48804334	3.70E-27	3.13E-25	51.00935094
204041_at	MAOB	4129	-2.652000376	4.97517989	-11.76273937	6.83E-25	4.41E-23	45.84316373
206393_at	TNNI2	7136	-2.651390857	5.133804344	-6.530693148	4.81E-10	4.72E-09	12.12761921
206008_at	TGM1	7051	-2.651148497	9.15553763	-7.604442551	9.30E-13	1.30E-11	18.25280779
1570255_s_at	ANKRD20A1 /// ANKRD20A12P /// ANKRD20A2 /// ANKRD20A3 /// ANKRD20A4 /// ANKRD20A5P /// ANKRD20A8P	84210 /// 440482 /// 441425 /// 441430 /// 728747 /// 729171 /// 100874392	-2.644772395	4.425320729	-19.29269873	1.80E-48	2.59E-45	99.62338647
205464_at	SCNN1B	6338	-2.637751378	4.462233647	-11.32652537	1.53E-23	8.24E-22	42.76556959
203961_at	NEBL	10529	-2.633670138	7.948258816	-10.63675837	1.97E-21	8.00E-20	37.95861378
220013_at	EPHX3	79852	-2.6322111	6.00474854	-7.850496496	2.06E-13	3.17E-12	19.73297467
238164_at	USP6NL /// USP6NL-IT1	9712 /// 100507213	-2.630854879	5.028161511	-13.23695874	1.62E-29	1.83E-27	56.38903222
212274_at	LPIN1	23175	-2.630109395	6.484418266	-12.93309101	1.48E-28	1.46E-26	54.2020308
226147_s_at	PIGR	5284	-2.624473787	4.858313783	-4.317151624	2.43E-05	0.000116493	1.641037875
218935_at	EHD3	30845	-2.62358971	6.385554302	-17.04664103	1.52E-41	9.06E-39	83.82969425
215516_at	LAMB4	22798	-2.613885459	3.651030117	-15.11696142	1.81E-35	4.54E-33	69.97092445
205470_s_at	KLK11	11012	-2.604863227	9.125860593	-8.312623304	1.14E-14	2.05E-13	22.58082152
206509_at	PIP	5304	-2.603716791	4.85506597	-5.002002763	1.19E-06	7.09E-06	4.532161239
209888_s_at	MYL1	4632	-2.591156433	6.006560806	-3.957235505	0.000103583	0.000445246	0.264228789
244056_at	SFTA2	389376	-2.586948019	3.458290114	-14.53131116	1.30E-33	2.55E-31	65.73836911
204483_at	ENO3	2027	-2.583300539	4.476005881	-6.887645088	6.41E-11	7.08E-10	14.09952499
205392_s_at	CCL14 /// CCL15-CCL14	6358 /// 348249	-2.579745082	5.851525972	-9.957731484	2.15E-19	6.90E-18	33.31619241
217508_s_at	C18orf25	147339	-2.574339737	5.290721596	-15.73333114	2.04E-37	7.85E-35	74.41663832
211026_s_at	MGLL	11343	-2.562473028	8.524529168	-13.84969417	1.87E-31	2.81E-29	60.81078184
41644_at	SASH1	23328	-2.557818744	8.086665407	-14.95688856	5.82E-35	1.36E-32	68.81460425
227197_at	ARHGEF26	26084	-2.551841487	5.995566602	-8.668810158	1.16E-15	2.36E-14	24.83150502
241412_at	BTC	685	-2.548560725	3.621164943	-17.31580387	2.20E-42	1.47E-39	85.74523353
210419_at	BARX2	8538	-2.534023016	3.552448478	-17.50177325	5.81E-43	4.41E-40	87.06549013
204731_at	TGFBR3	7049	-2.53356958	6.082626834	-10.7810466	7.17E-22	3.09E-20	38.95729666
209292_at	ID4	3400	-2.52925878	6.434147143	-12.29617541	1.48E-26	1.17E-24	49.63768866
1558281_a_at	TMEM184A	202915	-2.52709884	5.246716165	-12.75326991	5.44E-28	5.03E-26	52.91035579
206227_at	CILP	8483	-2.525791276	3.927069502	-8.132460968	3.56E-14	6.03E-13	21.46045588
214087_s_at	MYBPC1	4604	-2.524044618	5.33378697	-5.048349271	9.61E-07	5.80E-06	4.740079123
242417_at	LOC283278 /// PLEKHA7	144100 /// 283278	-2.518569028	5.305989743	-15.32151905	4.08E-36	1.14E-33	71.44768643
203757_s_at	CEACAM6	4680	-2.511302555	9.154994101	-7.152782015	1.38E-11	1.65E-10	15.60690371
223611_s_at	LNX1	84708	-2.508677569	8.090028367	-13.04897503	6.36E-29	6.61E-27	55.03548792
219747_at	NDNF	79625	-2.503314113	3.494402617	-15.23303047	7.77E-36	2.06E-33	70.80899991
204519_s_at	PLLP	51090	-2.499066287	5.21422663	-11.99499396	1.29E-25	9.09E-24	47.49152687
210868_s_at	ELOVL6	79071	-2.491300328	5.17682363	-14.77815802	2.14E-34	4.57E-32	67.52294308
235095_at	CCDC64B	146439	-2.481908354	5.656119187	-12.15733605	4.02E-26	3.00E-24	48.64721966
205794_s_at	NOVA1	4857	-2.480473169	3.06539896	-17.44336992	8.83E-43	6.44E-40	86.65115881
206023_at	NMU	10874	-2.480322423	7.933584986	-8.408557636	6.20E-15	1.15E-13	23.18245381
220016_at	AHNAK	79026	-2.473006825	5.979997226	-12.53334197	2.67E-27	2.29E-25	51.33364488
227626_at	PAQR8	85315	-2.471826142	5.280460343	-16.03628284	2.26E-38	9.73E-36	76.59639398
219509_at	MYOZ1	58529	-2.470646491	3.776004455	-7.222158729	9.15E-12	1.12E-10	16.00707179
227862_at	TRNP1	388610	-2.470466224	7.510791103	-10.05725739	1.09E-19	3.62E-18	33.9902161
232698_at	BPIFB2	80341	-2.470151315	4.106714169	-5.26765464	3.40E-07	2.21E-06	5.744103051
215311_at	NTRK3	4916	-2.463870672	3.058554367	-19.55298646	2.92E-49	5.15E-46	101.422164
205612_at	MMRN1	22915	-2.461814331	4.719868574	-11.09077179	8.11E-23	3.96E-21	41.11365305
204737_s_at	MYH6 /// MYH7	4624 /// 4625	-2.45848614	4.394094025	-5.488721102	1.16E-07	8.05E-07	6.789136548
201497_x_at	MYH11	4629	-2.457680514	6.989516997	-9.13936416	5.34E-17	1.28E-15	27.87175027
1552283_s_at	ZDHHC11 /// ZDHHC11B	79844 /// 653082	-2.457138735	5.799673544	-12.35598981	9.61E-27	7.80E-25	50.06495514
226292_at	CAPN5	726	-2.456185912	4.417273273	-19.24177231	2.57E-48	3.42E-45	99.27061013
203675_at	NUCB2	4925	-2.452820068	10.08188831	-17.52029323	5.09E-43	3.92E-40	87.19681976
219230_at	TMEM100	55273	-2.451794063	3.720979161	-13.87496876	1.56E-31	2.38E-29	60.9934033
206482_at	PTK6	5753	-2.444213271	7.307355172	-12.16723007	3.75E-26	2.80E-24	48.71774108
242009_at	SLC6A4	6532	-2.442934015	4.214006716	-17.76268353	8.99E-44	7.34E-41	88.91308638
224836_at	TP53INP2	58476	-2.441879176	8.426291668	-14.34695726	4.98E-33	9.16E-31	64.40537023
209692_at	EYA2	2139	-2.431018017	4.352347428	-9.226683801	2.99E-17	7.43E-16	28.44365979
223551_at	PKIB	5570	-2.421941505	5.25659374	-13.18331962	2.40E-29	2.63E-27	56.00263325
1557016_a_at	C1orf177	163747	-2.412090845	3.264365065	-15.6306101	4.30E-37	1.55E-34	73.67665551
229130_at	AX746755 /// RP11-774O3.3		-2.409409267	4.88903873	-14.30059043	6.98E-33	1.27E-30	64.07010836
239349_at	C1QTNF7	114905	-2.408412713	3.670410242	-15.36219082	3.03E-36	8.97E-34	71.74116698
238066_at	RBP7	116362	-2.402072215	5.19570957	-11.27446502	2.21E-23	1.17E-21	42.40004959
231270_at	CA13 /// LOC100507258	377677 /// 100507258	-2.399842819	6.367069057	-11.96189978	1.64E-25	1.14E-23	47.25627641
204503_at	EVPL	2125	-2.398041378	7.835045901	-12.06196589	7.98E-26	5.74E-24	47.96795888
228108_at	PPM1L	151742	-2.395327433	5.723932887	-10.65028186	1.79E-21	7.31E-20	38.05204854
202790_at	CLDN7	1366	-2.393513827	8.270819461	-9.452041628	6.63E-18	1.77E-16	29.93009077
225575_at	LIFR	3977	-2.391302266	6.454879827	-9.860412584	4.18E-19	1.29E-17	32.65943159
216258_s_at	SERPINB13	5275	-2.390697488	8.027542231	-6.47408254	6.58E-10	6.33E-09	11.82120827
203585_at	ZNF185	7739	-2.387918554	10.11622519	-11.69482005	1.11E-24	6.92E-23	45.36233234
221868_at	PAIP2B	400961	-2.374614121	4.682747405	-13.3256375	8.52E-30	9.95E-28	57.02813438
207655_s_at	BLNK	29760	-2.370346157	8.773753212	-10.50003301	5.10E-21	1.99E-19	37.01597871
204939_s_at	PLN	5350	-2.366644542	4.821985314	-7.589429559	1.02E-12	1.42E-11	18.16335249
224997_x_at	H19 /// MIR675	283120 /// 100033819	-2.362517853	5.973364056	-5.702698944	3.95E-08	2.96E-07	7.831152899
205073_at	CYP2J2	1573	-2.362302648	4.856584961	-11.21802708	3.30E-23	1.70E-21	42.00425665
1553072_at	BNIPL	149428	-2.36018688	4.515677401	-11.46145576	5.86E-24	3.36E-22	43.71476893
219983_at	HRASLS	57110	-2.357128461	4.697452726	-8.305405394	1.20E-14	2.14E-13	22.53569592
206677_at	KRT31	3881	-2.345205543	4.903814279	-9.088871438	7.45E-17	1.76E-15	27.54210696
214598_at	CLDN8	9073	-2.33282602	3.452597972	-10.20197084	4.02E-20	1.41E-18	34.97438818
209616_s_at	CES1 /// LOC100653057	1066 /// 100653057	-2.327425609	6.130898951	-5.919668638	1.29E-08	1.04E-07	8.917347208
213371_at	LDB3	11155	-2.327217152	4.051064607	-6.817445382	9.57E-11	1.03E-09	13.70640034
220267_at	KRT24	192666	-2.31362796	6.743569016	-4.609869952	6.98E-06	3.67E-05	2.834408754
205444_at	ATP2A1	487	-2.30962624	3.182431432	-7.103893609	1.83E-11	2.17E-10	15.32632314
241455_at	C6orf132	647024	-2.307542531	6.335832462	-11.50794504	4.21E-24	2.45E-22	44.04240428
205337_at	DCT	1638	-2.303114682	3.034455707	-9.975566698	1.91E-19	6.14E-18	33.43680456
209904_at	TNNC1	7134	-2.300576036	5.644061151	-4.106378597	5.75E-05	0.000259004	0.82239811
209679_s_at	SMAGP	57228	-2.29831676	8.059537603	-13.1040957	4.26E-29	4.53E-27	55.43218771
210198_s_at	PLP1	5354	-2.297428235	3.53931174	-11.95426402	1.73E-25	1.20E-23	47.20201461
222722_at	OGN	4969	-2.294056567	4.970062002	-7.148400741	1.41E-11	1.69E-10	15.58171089
229930_at	LINC01315	102723775	-2.289209659	4.605019596	-12.21456237	2.66E-26	2.03E-24	49.05524356
230104_s_at	TPPP	11076	-2.287621091	5.930521654	-10.24352261	3.02E-20	1.07E-18	35.25785042
227198_at	AFF3	3899	-2.28705044	4.13498426	-10.2642175	2.62E-20	9.39E-19	35.39917146
212807_s_at	SORT1	6272	-2.285239969	6.690861232	-13.54978013	1.67E-30	2.16E-28	58.64493235
228346_at	ZNF844	284391	-2.277912257	3.462910054	-15.64523128	3.87E-37	1.40E-34	73.78200926
227782_at	ZBTB7C	201501	-2.271441375	6.858205154	-10.19192316	4.31E-20	1.50E-18	34.90590168
214433_s_at	SELENBP1	8991	-2.270283705	5.200230156	-10.04165973	1.21E-19	4.01E-18	33.8844281
226485_at	LOC101928274 /// VSIG10	54621 /// 101928274	-2.269471315	6.120328798	-12.16802588	3.72E-26	2.79E-24	48.72341378
1553333_at	MAB21L3	126868	-2.264763676	4.282267017	-10.41145997	9.44E-21	3.58E-19	36.40733136
201348_at	GPX3	2878	-2.256587333	9.608260891	-9.610066557	2.29E-18	6.46E-17	30.98097975
206378_at	SCGB2A2	4250	-2.255300661	3.528593266	-7.117015328	1.70E-11	2.02E-10	15.40151611
1566766_a_at	MACC1	346389	-2.255190491	3.877586453	-13.02387391	7.64E-29	7.80E-27	54.85489158
219597_s_at	DUOX1	53905	-2.254135153	9.002759168	-9.864000785	4.08E-19	1.26E-17	32.68360523
218963_s_at	KRT23	25984	-2.253557905	7.844773598	-6.192434901	3.05E-09	2.68E-08	10.32359371
218262_at	RMND5B	64777	-2.247959098	6.966623616	-16.64343843	2.79E-40	1.47E-37	80.950661
202920_at	ANK2	287	-2.246801883	5.091648073	-7.950338934	1.11E-13	1.77E-12	20.34094508
204235_s_at	GULP1	51454	-2.245329046	6.52196062	-8.637025762	1.43E-15	2.87E-14	24.62881648
230323_s_at	TMEM45B	120224	-2.244749284	7.25111501	-7.3110554	5.41E-12	6.87E-11	16.52321568
206877_at	MXD1	4084	-2.241555353	4.999797294	-8.911587692	2.39E-16	5.33E-15	26.39105828
221523_s_at	RRAGD	58528	-2.240372758	6.152313796	-9.876524238	3.75E-19	1.16E-17	32.7680006
213900_at	FAM189A2	9413	-2.239890526	3.336729754	-13.884341	1.45E-31	2.23E-29	61.06112564
218858_at	DEPTOR	64798	-2.23315672	6.295173525	-9.01184527	1.24E-16	2.85E-15	27.04077089
220945_x_at	MANSC1	54682	-2.230733639	8.433463849	-10.88895737	3.36E-22	1.52E-20	39.70669671
213071_at	DPT	1805	-2.228932367	6.814803145	-8.335236112	9.89E-15	1.80E-13	22.72232198
206515_at	CYP4F3	4051	-2.225199793	4.279584503	-7.699856694	5.20E-13	7.55E-12	18.82366473
201525_at	APOD	347	-2.213662636	7.202743909	-6.252120603	2.21E-09	1.98E-08	10.63716934
205097_at	SLC26A2	1836	-2.213378191	8.545186311	-12.00875093	1.17E-25	8.25E-24	47.5893535
219728_at	MYOT	9499	-2.209550823	5.100052502	-4.65401893	5.75E-06	3.07E-05	3.019967558
1566402_at	SNORA68	26780	-2.208727763	2.75662741	-16.66142643	2.45E-40	1.31E-37	81.07933228
205190_at	PLS1	5357	-2.207512563	6.189160117	-7.804133338	2.74E-13	4.14E-12	19.45207821
205759_s_at	SULT2B1	6820	-2.207428338	7.920359629	-8.444058569	4.94E-15	9.23E-14	23.40595842
218180_s_at	EPS8L2	64787	-2.204967886	8.122510598	-12.73006629	6.43E-28	5.89E-26	52.74383782
228600_x_at	FAM221A	340277	-2.204314333	4.599099359	-13.86173063	1.71E-31	2.60E-29	60.89774965
203908_at	SLC4A4	8671	-2.203781538	3.051686512	-15.47294817	1.35E-36	4.33E-34	72.54010675
238451_at	MPP7	143098	-2.201811006	5.911254629	-10.30291892	2.00E-20	7.29E-19	35.66370666
232116_at	GRHL3	57822	-2.199465042	8.194924285	-7.977599028	9.38E-14	1.50E-12	20.50765773
210155_at	MYOC	4653	-2.192684571	3.191792046	-13.93950224	9.73E-32	1.52E-29	61.45974486
228268_at	FMO2	2327	-2.192490437	5.993039595	-5.758196415	2.98E-08	2.27E-07	8.106187296
223623_at	C2orf40	84417	-2.192072386	2.759773365	-11.57518476	2.61E-24	1.55E-22	44.51680005
201539_s_at	FHL1	2273	-2.184907153	6.759796491	-6.459081727	7.15E-10	6.84E-09	11.74031254
205428_s_at	CALB2	794	-2.184003437	5.096462215	-10.96202755	2.01E-22	9.36E-21	40.21530946
214624_at	UPK1A	11045	-2.177202197	2.760968535	-9.529565484	3.94E-18	1.09E-16	30.4447776
220289_s_at	AIM1L	55057	-2.176472812	6.960231313	-10.17506497	4.84E-20	1.67E-18	34.79104466
206539_s_at	CYP4F12	66002	-2.175577933	5.670146484	-9.99030759	1.72E-19	5.59E-18	33.53654887
220723_s_at	CWH43	80157	-2.173885527	5.963987936	-6.074904078	5.71E-09	4.84E-08	9.712215567
208250_s_at	DMBT1	1755	-2.171869624	4.243889166	-4.563213265	8.55E-06	4.43E-05	2.639880179
219932_at	SLC27A6	28965	-2.168558306	3.020802897	-13.11362224	3.98E-29	4.25E-27	55.50076592
212713_at	MFAP4	4239	-2.166237069	6.485307334	-8.048338537	6.04E-14	9.91E-13	20.94168934
205466_s_at	HS3ST1	9957	-2.164997537	7.668748979	-9.640911827	1.86E-18	5.31E-17	31.18689786
226303_at	PGM5	5239	-2.162444867	4.981047712	-12.27192933	1.76E-26	1.37E-24	49.46458717
214156_at	MYRIP	25924	-2.162151852	4.001304469	-14.56252467	1.03E-33	2.04E-31	65.96405313
209459_s_at	ABAT	18	-2.158776191	7.114007111	-11.16637067	4.75E-23	2.38E-21	41.64242717
221667_s_at	HSPB8	26353	-2.156354866	9.80735331	-9.347572833	1.34E-17	3.43E-16	29.23919557
203924_at	GSTA1	2938	-2.151791242	4.854625089	-5.56720028	7.82E-08	5.59E-07	7.167879643
209980_s_at	MIR6778 /// SHMT1	6470 /// 102466733	-2.151075908	6.586728145	-15.05540774	2.84E-35	6.98E-33	69.52634359
204817_at	ESPL1	9700	-2.149692672	6.44393789	-15.33756695	3.63E-36	1.04E-33	71.56349137
227892_at	PRKAA2	5563	-2.149057009	4.037574605	-8.515576478	3.12E-15	6.01E-14	23.85761688
225299_at	MYO5B	4645	-2.148794453	5.865395578	-11.15724217	5.07E-23	2.53E-21	41.57852972
205979_at	SCGB2A1	4246	-2.141843836	3.108743131	-6.842909932	8.28E-11	9.01E-10	13.84870888
204069_at	MEIS1	4211	-2.136342093	7.15875127	-10.75374943	8.68E-22	3.70E-20	38.76806236
205054_at	NEB	4703	-2.130207927	5.951906736	-3.661683404	0.000316776	0.001245346	-0.78892793
237183_at	GALNT5	11227	-2.124831881	3.939703874	-11.16935566	4.65E-23	2.34E-21	41.66332429
226388_at	TCEA3	6920	-2.124601264	7.428038661	-8.757004413	6.56E-16	1.38E-14	25.39574607
226010_at	SLC25A23	79085	-2.116414468	6.560415792	-13.36214324	6.53E-30	7.74E-28	57.29132747
206201_s_at	MEOX2	4223	-2.116089778	4.96266224	-9.846538644	4.60E-19	1.41E-17	32.56599334
204623_at	TFF3	7033	-2.112347365	4.875196954	-5.370872053	2.06E-07	1.38E-06	6.227984482
211699_x_at	HBA1 /// HBA2	3039 /// 3040	-2.109214508	10.19524887	-6.507881096	5.46E-10	5.32E-09	12.00393346
242714_at	LOC101928429	101928429	-2.108938548	3.133464903	-12.32172499	1.23E-26	9.89E-25	49.82015491
229566_at	WFDC21P	645638	-2.10216025	8.342250437	-7.059363659	2.38E-11	2.77E-10	15.07178219
219850_s_at	EHF	26298	-2.101664899	8.00188475	-9.215425806	3.22E-17	7.97E-16	28.36979485
235193_at	FAM214A	56204	-2.101394341	4.55150461	-12.30925915	1.35E-26	1.07E-24	49.73112076
209373_at	MALL	7851	-2.098849435	10.15976767	-10.94693679	2.24E-22	1.03E-20	40.110193
218485_s_at	SLC35C1	55343	-2.093087086	4.56242983	-14.95034277	6.10E-35	1.42E-32	68.76730822
210819_x_at	DIO2	1734	-2.089393073	5.017051397	-9.037427534	1.05E-16	2.43E-15	27.20706969
220428_at	CD207	50489	-2.086736916	4.176857967	-8.57996778	2.07E-15	4.07E-14	24.26584746
214076_at	GFOD2	81577	-2.083873598	6.210942075	-12.95773933	1.23E-28	1.24E-26	54.3792404
222892_s_at	TMEM40	55287	-2.079105167	9.57076583	-9.93659808	2.49E-19	7.88E-18	33.17337559
210613_s_at	SYNGR1	9145	-2.07713096	6.084294846	-11.59586231	2.25E-24	1.35E-22	44.6628075
217232_x_at	HBB	3043	-2.074886316	10.46299323	-6.653248151	2.42E-10	2.48E-09	12.79697658
212531_at	LCN2	3934	-2.074413157	11.05185719	-6.049307767	6.54E-09	5.47E-08	9.58015326
230986_at	KLF8	11279	-2.067986951	6.926587372	-11.83678729	4.02E-25	2.66E-23	46.36802061
235651_at	TTC22	55001	-2.062569689	8.968726492	-10.56464171	3.25E-21	1.29E-19	37.46095438
205081_at	CRIP1	1396	-2.053455047	10.31395911	-12.02976327	1.01E-25	7.15E-24	47.73881286
229252_at	ATG9B	285973	-2.052433163	3.534859843	-8.051759345	5.91E-14	9.71E-13	20.96272953
209074_s_at	FAM107A	11170	-2.052401499	6.216231904	-7.972918201	9.66E-14	1.54E-12	20.47900983
221204_s_at	CRTAC1	55118	-2.049286265	3.776420693	-16.18111575	7.90E-39	3.54E-36	77.63692383
235313_at	NRAP	4892	-2.048996573	4.08366356	-6.19222912	3.05E-09	2.68E-08	10.32251617
210827_s_at	ELF3	1999	-2.047576261	8.187804398	-8.467188831	4.26E-15	8.06E-14	23.55182962
206295_at	IL18	3606	-2.046628497	8.483105354	-9.208487534	3.37E-17	8.32E-16	28.32429106
228726_at	SERPINB1	1992	-2.039604426	9.863822474	-10.9555747	2.10E-22	9.77E-21	40.17035663
214070_s_at	ATP10B	23120	-2.038715716	6.217999675	-7.829384125	2.35E-13	3.58E-12	19.60495008
202018_s_at	LTF	4057	-2.025980176	6.689853405	-3.143637041	0.001908826	0.006366829	-2.459304794
1553989_a_at	ATP6V1C2	245973	-2.023522425	3.519983591	-7.488097109	1.88E-12	2.54E-11	17.56220668
218552_at	ECHDC2	55268	-2.023360048	7.746060102	-11.76153996	6.88E-25	4.44E-23	45.83466762
218876_at	TPPP3	51673	-2.022812418	6.957116758	-6.331653186	1.44E-09	1.32E-08	11.05821284
218677_at	S100A14	57402	-2.019833872	10.74202666	-10.79171764	6.65E-22	2.89E-20	39.03130941
205730_s_at	ABLIM3	22885	-2.01738625	5.306716712	-12.47167534	4.17E-27	3.51E-25	50.89221316
232306_at	CDH26	60437	-2.009525958	5.212810474	-7.626379858	8.14E-13	1.15E-11	18.38370194
214858_at	PP14571	100130449	-2.007160844	3.252359279	-15.02877386	3.44E-35	8.37E-33	69.33395021
204865_at	CA3	761	-2.006966154	4.481059893	-6.181033778	3.24E-09	2.84E-08	10.26393074
1559361_at	LOC101927668 /// MACC1	346389 /// 101927668	-2.005405816	4.054700986	-10.57329567	3.06E-21	1.22E-19	37.52061942
210521_s_at	FETUB	26998	-2.001274294	3.478752891	-7.794654502	2.91E-13	4.37E-12	19.39476199
209108_at	TSPAN6	7105	-1.995120409	8.870230693	-12.38050448	8.05E-27	6.60E-25	50.24016092
228256_s_at	EPB41L4A	64097	-1.995061761	6.198830279	-11.07994101	8.76E-23	4.26E-21	41.03797292
222830_at	GRHL1	29841	-1.994284211	9.759214231	-8.48659277	3.76E-15	7.18E-14	23.67435137
203845_at	KAT2B	8850	-1.987391986	8.433318301	-13.41062987	4.59E-30	5.59E-28	57.64098196
208335_s_at	ACKR1	2532	-1.973501768	5.764219655	-6.99636068	3.43E-11	3.92E-10	14.71333375
223484_at	C15orf48	84419	-1.971599052	10.18847753	-8.556325825	2.40E-15	4.71E-14	24.11578902
205830_at	CLGN	1047	-1.969227131	3.896892868	-8.251926736	1.68E-14	2.96E-13	22.20197124
205259_at	NR3C2	4306	-1.963933103	3.533548251	-11.49353905	4.66E-24	2.71E-22	43.94084555
217059_at	MUC7	4589	-1.95927197	4.467256108	-3.290505164	0.001172075	0.004112908	-2.008961684
207008_at	CXCR2	3579	-1.958722471	6.682799838	-9.942817661	2.38E-19	7.58E-18	33.21539546
230006_s_at	SVIP	258010	-1.958265943	4.788172222	-8.965689043	1.68E-16	3.82E-15	26.74125679
1555173_at	STX19	415117	-1.955877974	5.060048911	-11.25716731	2.50E-23	1.31E-21	42.27869107
227492_at	OCLN	100506658	-1.954150477	7.992448651	-9.372811236	1.13E-17	2.92E-16	29.40582132
218087_s_at	SORBS1	10580	-1.950512697	5.067264678	-7.529650065	1.46E-12	2.00E-11	17.80815542
226597_at	REEP6	92840	-1.949782871	2.84798136	-15.648229	3.79E-37	1.38E-34	73.80360848
224461_s_at	AIFM2	84883	-1.946622287	5.482116741	-10.70739217	1.20E-21	5.04E-20	38.44701276
219100_at	OBFC1	79991	-1.946529178	8.218091932	-16.56468501	4.92E-40	2.49E-37	80.38708456
227917_at	LOC100506990	100506990	-1.941849399	7.125457019	-12.38719018	7.67E-27	6.32E-25	50.28795267
227641_at	FBXL16	146330	-1.937959358	5.781001654	-9.645060459	1.81E-18	5.17E-17	31.21461285
205163_at	MYLPF	29895	-1.93588518	5.770835221	-4.051611617	7.15E-05	0.000316897	0.615379717
242794_at	MAML3	55534	-1.926935052	5.744774365	-11.36546231	1.16E-23	6.35E-22	43.0392112
218756_s_at	DHRS11	79154	-1.925492241	4.697481805	-11.94243466	1.88E-25	1.29E-23	47.11796457
204199_at	RALGPS1	9649	-1.923242279	4.182869259	-10.36120675	1.34E-20	4.98E-19	36.06273086
222871_at	KLHDC8A	55220	-1.922453562	3.210927261	-12.11400503	5.49E-26	4.01E-24	48.33848547
205158_at	RNASE4	6038	-1.922449662	5.472362761	-7.960576823	1.04E-13	1.66E-12	20.40352042
243276_at	ALS2CL	259173	-1.922148479	6.438685701	-10.43036261	8.28E-21	3.15E-19	36.53708894
214365_at	TPM3	7170	-1.920655145	4.970071893	-5.325283676	2.57E-07	1.70E-06	6.013384736
227550_at	GFRA1	2674	-1.919176777	4.097441527	-10.85015832	4.42E-22	1.97E-20	39.43701167
214930_at	SLITRK5	26050	-1.918974669	3.426479637	-12.3696404	8.71E-27	7.08E-25	50.16250905
205589_at	MYL3	4634	-1.914761334	2.881764495	-6.521161149	5.07E-10	4.96E-09	12.07590233
230269_at	B3GALT5	10317	-1.909710798	4.227403926	-8.461020863	4.43E-15	8.35E-14	23.51291214
232136_s_at	CTTNBP2	83992	-1.908402836	4.930655821	-11.71167401	9.83E-25	6.22E-23	45.48159578
204614_at	SERPINB2	5055	-1.900415719	10.26297657	-6.555037346	4.20E-10	4.16E-09	12.25992791
214774_x_at	TOX3	27324	-1.899468716	3.840645951	-6.319505852	1.54E-09	1.41E-08	10.99367058
226613_at	GATSL3	652968	-1.894856132	3.767813582	-9.665755136	1.57E-18	4.54E-17	31.35293216
206710_s_at	EPB41L3	23136	-1.894794486	7.361259517	-10.70565542	1.22E-21	5.10E-20	38.4349926
230003_at	SLC16A7	9194	-1.893975579	6.018670369	-9.527745932	3.99E-18	1.10E-16	30.43267836
212654_at	TPM2	7169	-1.89337582	5.812307977	-3.97386538	9.71E-05	0.000420015	0.325588597
219109_at	SPAG16	79582	-1.892707279	7.59693336	-11.75765907	7.08E-25	4.55E-23	45.80717838
209668_x_at	CES2	8824	-1.892097391	8.363018954	-9.750972304	8.81E-19	2.62E-17	31.9236929
205736_at	PGAM2	5224	-1.890285555	2.940339915	-8.410504627	6.12E-15	1.13E-13	23.1946995
221856_s_at	FAM63A	55793	-1.888547733	6.412502378	-16.35710614	2.21E-39	1.06E-36	78.89980415
229513_at	STRBP	55342	-1.888518134	7.35737951	-9.895435921	3.30E-19	1.03E-17	32.89551984
221328_at	CLDN17	26285	-1.88763059	3.793897572	-5.769137905	2.81E-08	2.15E-07	8.160639881
218966_at	MYO5C	55930	-1.887215075	6.075069985	-6.49363878	5.90E-10	5.72E-09	11.92685805
205374_at	SLN	6588	-1.886849005	5.488162942	-3.264916614	0.001277599	0.004444528	-2.088762156
222717_at	SDPR	8436	-1.885916976	6.243421476	-11.41254863	8.30E-24	4.64E-22	43.37041914
228376_at	GGTA1P	2681	-1.884118925	7.358193001	-10.30555285	1.97E-20	7.17E-19	35.68172213
209772_s_at	CD24	100133941	-1.883239974	11.13958339	-9.53574807	3.78E-18	1.04E-16	30.48589594
1554179_s_at	LYNX1	66004	-1.880981214	10.08075112	-4.065849254	6.76E-05	0.000300677	0.668969574
227419_x_at	PLAC9	219348	-1.880852772	5.121412677	-10.60420846	2.47E-21	9.95E-20	37.73386913
234998_at	RAB11A	8766	-1.880580618	6.96996213	-15.30379078	4.64E-36	1.28E-33	71.3197467
213800_at	CFH	3075	-1.880248372	8.318593514	-8.966557276	1.67E-16	3.80E-15	26.74688457
1557389_at	SH3PXD2A-AS1	100505839	-1.878565416	4.941033806	-9.137849592	5.39E-17	1.29E-15	27.86185093
229254_at	MFSD4	148808	-1.876346984	5.018660664	-5.70292679	3.94E-08	2.96E-07	7.832278084
227719_at	SMAD9	4093	-1.87192309	6.298317054	-8.88002196	2.94E-16	6.48E-15	26.18717311
1556427_s_at	LRRN4CL	221091	-1.867025952	3.532198978	-10.47155148	6.22E-21	2.41E-19	36.82008668
228221_at	SLC44A3	126969	-1.865678726	4.599467132	-11.41995018	7.87E-24	4.43E-22	43.42251097
212148_at	PBX1	5087	-1.864472913	7.012238262	-7.313979153	5.32E-12	6.75E-11	16.54025518
240734_at	LOC100507221	100507221	-1.863781204	3.162348275	-14.41089325	3.12E-33	5.86E-31	64.86767375
215440_s_at	BEX4	56271	-1.86253049	7.447994465	-9.498343038	4.86E-18	1.32E-16	30.23728844
220911_s_at	NYNRIN	57523	-1.860040203	4.187213422	-11.40496162	8.76E-24	4.88E-22	43.31703015
205478_at	PPP1R1A	5502	-1.851289771	3.022322739	-9.348721976	1.32E-17	3.41E-16	29.24677829
216470_x_at	PRSS2	5645	-1.850957972	4.623171225	-10.22964751	3.32E-20	1.17E-18	35.16315313
242874_at	RP11-747H7.3		-1.850092498	5.069926349	-8.60513307	1.76E-15	3.49E-14	24.42579264
203225_s_at	RFK	55312	-1.850056965	8.25153163	-17.45911445	7.89E-43	5.83E-40	86.76288207
39249_at	AQP3	360	-1.845523103	9.69956975	-6.297223996	1.73E-09	1.58E-08	10.87549997
238846_at	TNFRSF11A	8792	-1.841855048	5.253604419	-10.03792653	1.24E-19	4.11E-18	33.85911688
201118_at	PGD	5226	-1.841714618	10.13250091	-10.1291718	6.64E-20	2.27E-18	34.47869448
226806_s_at	NFIA	4774	-1.841280481	8.126535191	-11.98320662	1.41E-25	9.85E-24	47.40772268
207602_at	TMPRSS11D	9407	-1.84045796	9.480250545	-5.077767183	8.38E-07	5.10E-06	4.872831776
219681_s_at	RAB11FIP1	80223	-1.839689609	8.975714065	-10.2090629	3.83E-20	1.34E-18	35.02274237
206121_at	AMPD1	270	-1.83686018	3.360513544	-7.201095591	1.04E-11	1.26E-10	15.88533209
227969_at	PCBP1-AS1	400960	-1.835972938	5.035308163	-18.40031519	9.64E-46	9.59E-43	93.40362734
228707_at	CLDN23	137075	-1.832578491	4.726819641	-10.85277579	4.33E-22	1.93E-20	39.45519683
238029_s_at	SLC16A14	151473	-1.829668389	5.916483092	-7.720616256	4.58E-13	6.71E-12	18.94839607
220073_s_at	PLEKHG6	55200	-1.82568783	4.696867702	-12.57295954	2.00E-27	1.75E-25	51.61740239
204454_at	LDOC1	23641	-1.825621441	5.257942886	-8.476941236	4.00E-15	7.61E-14	23.61339183
219995_s_at	ZNF750	79755	-1.825539588	10.14851636	-7.304560657	5.62E-12	7.12E-11	16.4853791
218928_s_at	SLC37A1	54020	-1.81889673	5.549364574	-16.31078797	3.09E-39	1.43E-36	78.56759764
209687_at	CXCL12	6387	-1.81836141	9.432259078	-5.529810675	9.42E-08	6.66E-07	6.986936183
204734_at	KRT15	3866	-1.813058519	10.89439233	-5.749764376	3.11E-08	2.36E-07	8.064274782
218186_at	RAB25	57111	-1.80585726	9.868140862	-8.453617961	4.65E-15	8.73E-14	23.46622107
227747_at	MPZL3	196264	-1.802443669	7.958992462	-8.713784347	8.69E-16	1.80E-14	25.11890313
202734_at	TRIP10	9322	-1.801161863	7.833790324	-17.19846898	5.12E-42	3.25E-39	84.91086324
219871_at	KLF3-AS1	79667	-1.798897096	3.623962495	-10.95106637	2.17E-22	1.01E-20	40.13895417
210461_s_at	ABLIM1	3983	-1.798623839	7.364734011	-9.219112938	3.14E-17	7.80E-16	28.39398234
228143_at	CP	1356	-1.794227739	4.748774781	-7.611767435	8.89E-13	1.25E-11	18.29648969
209283_at	CRYAB	1410	-1.793494641	9.183324609	-7.158903429	1.33E-11	1.60E-10	15.64211823
216265_x_at	MYH7	4625	-1.788726802	2.68607898	-6.609376857	3.10E-10	3.13E-09	12.55642732
232417_x_at	ZDHHC11	79844	-1.786121532	5.177754119	-11.07024905	9.38E-23	4.54E-21	40.97026661
216125_s_at	RANBP9	10048	-1.783035112	6.860919181	-12.54537931	2.45E-27	2.12E-25	51.41984824
219165_at	PDLIM2	64236	-1.78102042	7.993275183	-12.61774632	1.45E-27	1.28E-25	51.93833073
229964_at	C9orf152	401546	-1.780152111	3.158789864	-10.47209305	6.20E-21	2.40E-19	36.82380998
204712_at	WIF1	11197	-1.7785651	4.340042039	-5.900302532	1.43E-08	1.14E-07	8.819211166
202191_s_at	GAS7	8522	-1.777196987	7.359514874	-10.1825865	4.60E-20	1.60E-18	34.84228192
229732_at	ZNF823	55552	-1.77619404	6.513001577	-15.81830631	1.10E-37	4.36E-35	75.0284544
221994_at	PDLIM5	10611	-1.772579801	3.957494636	-6.148956825	3.85E-09	3.34E-08	10.09647812
216733_s_at	GATM	2628	-1.771850718	6.208857508	-6.733764551	1.54E-10	1.61E-09	13.24114067
238440_at	CLYBL	171425	-1.771317222	4.192737127	-15.09576457	2.11E-35	5.25E-33	69.81783673
203697_at	FRZB	2487	-1.766179198	5.428574944	-7.391328978	3.35E-12	4.38E-11	16.9925063
224221_s_at	VAV3	10451	-1.762291977	6.052630074	-7.638964649	7.54E-13	1.07E-11	18.45888829
229544_at	RP11-391M1.4		-1.759617497	5.316009975	-10.69552837	1.30E-21	5.44E-20	38.36491405
228450_at	PLEKHA7	144100	-1.759394056	5.318838194	-11.96848657	1.56E-25	1.09E-23	47.30308914
204674_at	LRMP	4033	-1.758569148	5.325706433	-5.897956703	1.45E-08	1.15E-07	8.807339493
203431_s_at	ARHGAP32	9743	-1.757094414	5.663314524	-9.061656244	8.92E-17	2.09E-15	27.36476003
228224_at	PRELP	5549	-1.754817495	4.655150705	-8.250164288	1.70E-14	2.99E-13	22.19099161
207480_s_at	MEIS2	4212	-1.754019455	7.875384619	-11.37802481	1.06E-23	5.84E-22	43.12754536
202054_s_at	ALDH3A2	224	-1.747644197	9.16744251	-11.13934455	5.75E-23	2.85E-21	41.45328882
242871_at	PAQR5	54852	-1.747511637	6.317575573	-5.794598629	2.47E-08	1.90E-07	8.287640653
242766_at	AP001347.6 /// BC024173 /// BC048201		-1.747429456	2.882988385	-15.26820203	6.02E-36	1.65E-33	71.06288539
227702_at	CYP4X1	260293	-1.746788015	6.174591286	-5.231865997	4.04E-07	2.58E-06	5.578004791
219450_at	C4orf19	55286	-1.739250526	3.596197329	-7.999070786	8.21E-14	1.32E-12	20.63918543
229302_at	TMEM178A	130733	-1.732731291	3.335633813	-5.414329824	1.67E-07	1.13E-06	6.433844804
238383_at	C6orf58	352999	-1.732287874	3.467542392	-3.557894321	0.000461674	0.001759148	-1.141736766
223468_s_at	RGMA	56963	-1.731948165	6.266485739	-9.690572775	1.33E-18	3.86E-17	31.51895779
210262_at	CRISP2	7180	-1.731859539	3.175916542	-8.154076399	3.11E-14	5.30E-13	21.59420788
244065_at	CNTNAP3 /// CNTNAP3B	79937 /// 728577	-1.728068894	4.146278516	-10.94344156	2.29E-22	1.06E-20	40.08585212
223019_at	FAM129B	64855	-1.725595756	9.736590188	-13.50035986	2.39E-30	3.03E-28	58.28829328
219127_at	PRR15L	79170	-1.72371271	3.636260752	-8.50728896	3.30E-15	6.33E-14	23.80518344
207063_at	NCRNA00185 /// TTTY14	55410 /// 83869	-1.723415469	3.131736753	-9.069336627	8.48E-17	1.99E-15	27.41478555
226864_at	PKIA	5569	-1.721919153	4.259298473	-6.587911101	3.50E-10	3.50E-09	12.43910885
208483_x_at	KRT33A	3883	-1.719488038	2.815871976	-11.92429651	2.15E-25	1.46E-23	46.98911968
205009_at	TFF1	7031	-1.718820753	3.438776907	-4.607885935	7.04E-06	3.70E-05	2.826103757
201535_at	UBL3	5412	-1.718531815	8.400702531	-17.35730223	1.64E-42	1.10E-39	86.0400778
210409_at	MLLT4-AS1	653483	-1.717928498	3.162604027	-18.3656335	1.23E-45	1.20E-42	93.16033005
230866_at	CYSLTR1	10800	-1.714757933	4.918220197	-11.43744793	6.95E-24	3.95E-22	43.54569032
233520_s_at	CMYA5	202333	-1.707041844	5.11050379	-4.019231551	8.12E-05	0.000356323	0.494101464
226197_at	AR	367	-1.706882819	2.957265643	-10.67740318	1.48E-21	6.12E-20	38.23953719
239999_at	LINC00478	388815	-1.705245343	4.249072907	-8.853514029	3.50E-16	7.62E-15	26.01620961
218792_s_at	BSPRY	54836	-1.704985459	5.957931046	-7.730350541	4.32E-13	6.34E-12	19.00694777
204378_at	BCAS1	8537	-1.703166886	4.421755043	-12.76689979	4.92E-28	4.60E-26	53.00818633
204168_at	MGST2	4258	-1.701276963	9.092907707	-14.64215646	5.78E-34	1.18E-31	66.53978922
215237_at	DOCK9	23348	-1.699882119	3.35603911	-14.44117259	2.50E-33	4.75E-31	65.08661511
227481_at	CNKSR3	154043	-1.698501124	7.721028576	-12.31926607	1.25E-26	1.00E-24	49.80259152
228368_at	ARHGAP20	57569	-1.692481147	3.488094553	-12.82532968	3.22E-28	3.06E-26	53.42771764
207911_s_at	TGM5	9333	-1.691628971	5.312811031	-6.958810592	4.26E-11	4.81E-10	14.50064622
218657_at	RAPGEFL1	51195	-1.686825952	7.752950708	-7.419083036	2.84E-12	3.76E-11	17.15546033
233011_at	ANXA1	301	-1.679908443	7.88830983	-5.665428134	4.77E-08	3.53E-07	7.647540191
235272_at	SBSN	374897	-1.678988286	10.84588954	-4.071011883	6.62E-05	0.000295142	0.688441153
209742_s_at	MYL2	4633	-1.676574365	5.058880708	-2.821880711	0.005230507	0.015737285	-3.380041721
218035_s_at	RBM47	54502	-1.676302366	9.043323575	-11.19929716	3.77E-23	1.92E-21	41.87301405
244276_at	KLB	152831	-1.676056334	2.831342944	-17.73143888	1.12E-43	9.04E-41	88.69212934
203759_at	ST3GAL4	6484	-1.674819681	4.954444049	-16.5670647	4.84E-40	2.47E-37	80.40411982
208978_at	CRIP2	1397	-1.671957251	7.914587203	-9.937883868	2.47E-19	7.82E-18	33.18206168
211959_at	IGFBP5	3488	-1.671423681	10.28722812	-7.234309485	8.52E-12	1.05E-10	16.0773974
218024_at	MPC1	51660	-1.67119413	8.099162604	-17.36648706	1.53E-42	1.05E-39	86.1053177
227750_at	KALRN	8997	-1.67073494	5.911652846	-14.16432105	1.89E-32	3.25E-30	63.08484954
232802_at	SYT8	90019	-1.668965336	4.621779964	-14.25678463	9.61E-33	1.71E-30	63.7533711
33494_at	ETFDH	2110	-1.668490985	7.1090532	-16.06426732	1.84E-38	8.00E-36	76.79752694
205766_at	TCAP	8557	-1.66835349	4.101971854	-5.836119889	1.99E-08	1.55E-07	8.495620292
210652_s_at	TTC39A	22996	-1.665332913	5.792305833	-7.401922316	3.15E-12	4.14E-11	17.05466141
207367_at	ATP12A	479	-1.661507634	3.012524516	-6.917592191	5.40E-11	6.02E-10	14.26800502
237737_at	ANKRD20A12P /// LOC101059949 /// LOC101060632 /// LOC101927345	100874392 /// 101059949 /// 101060632 /// 101927345	-1.661141618	2.910222317	-13.77469128	3.23E-31	4.61E-29	60.26892814
227530_at	AKAP12	9590	-1.65866784	5.867170929	-7.993332534	8.51E-14	1.37E-12	20.60401668
205295_at	CKMT2	1160	-1.658583742	3.772223909	-5.941896685	1.15E-08	9.30E-08	9.030268563
205773_at	CPEB3	22849	-1.656602086	5.049258537	-13.09633635	4.51E-29	4.76E-27	55.37633445
226096_at	FNDC5	252995	-1.655462906	2.679720367	-8.198368504	2.35E-14	4.06E-13	21.86885159
223126_s_at	C1orf21	81563	-1.654401507	6.290257185	-11.68909878	1.16E-24	7.18E-23	45.32185508
210653_s_at	BCKDHB	594	-1.65288185	4.277226967	-10.87885592	3.61E-22	1.62E-20	39.63645773
236573_at	MIR1-2 /// MIR133A1 /// MIR133A1HG	406905 /// 406922 /// 102723167	-1.652538447	3.204697509	-7.519843695	1.55E-12	2.12E-11	17.75004168
230451_at	COX10-AS1 /// LOC100506974	100506974 /// 100874058	-1.651488179	3.215742395	-17.98545667	1.84E-44	1.67E-41	90.48608291
228504_at	SCN7A	6332	-1.650350872	3.526926206	-11.57605131	2.59E-24	1.55E-22	44.52291771
213386_at	TMEM246	84302	-1.650090102	3.431637723	-9.669592452	1.53E-18	4.42E-17	31.37859251
239430_at	IGFL1	374918	-1.648763385	6.671129601	-3.708054825	0.000266993	0.00106375	-0.628412556
57588_at	SLC24A3	57419	-1.648751346	6.600748387	-7.934558783	1.23E-13	1.94E-12	20.24457933
210608_s_at	FUT2	2524	-1.648743131	7.905953333	-7.9388406	1.19E-13	1.89E-12	20.27071723
202454_s_at	ERBB3	2065	-1.647594535	8.090197737	-8.516411669	3.11E-15	5.99E-14	23.86290233
220048_at	EDAR	10913	-1.646576531	3.551897958	-13.70536109	5.36E-31	7.38E-29	59.76817364
219836_at	ZBED2	79413	-1.645479527	6.727203642	-5.703130255	3.94E-08	2.95E-07	7.833282893
212594_at	MIR4680 /// PDCD4	27250 /// 100616113	-1.642098418	8.720985503	-13.9917959	6.64E-32	1.06E-29	61.83768954
1568932_at	BC034636 /// CTB-113P19.4		-1.638614753	4.929768644	-8.54678396	2.56E-15	5.00E-14	24.05528206
55616_at	PGAP3	93210	-1.635311903	6.068047615	-14.93052221	7.05E-35	1.62E-32	68.62409163
214168_s_at	TJP1	7082	-1.634153868	7.64296851	-11.51659435	3.96E-24	2.31E-22	44.10339345
244353_s_at	SLC2A12	154091	-1.633728651	5.455753592	-7.18530639	1.14E-11	1.38E-10	15.79421509
206637_at	P2RY14	9934	-1.629031761	5.910066031	-7.793046777	2.94E-13	4.41E-12	19.38504427
209457_at	DUSP5	1847	-1.627997046	8.054807783	-8.929110297	2.13E-16	4.78E-15	26.50437838
225474_at	MAGI1	9223	-1.627921691	5.883133732	-12.05807462	8.21E-26	5.89E-24	47.94026373
236725_at	WWC1	23286	-1.626844126	5.652180734	-12.4515236	4.82E-27	4.01E-25	50.74802763
204241_at	ACOX3	8310	-1.624902055	6.179882805	-11.832973	4.13E-25	2.73E-23	46.34096873
206898_at	CDH19	28513	-1.623491248	4.096140173	-8.916441254	2.32E-16	5.17E-15	26.42243665
214890_s_at	FAM149A	25854	-1.622671833	3.934365267	-13.61154179	1.06E-30	1.41E-28	59.09074429
203895_at	PLCB4	5332	-1.622087836	4.123939167	-6.123249709	4.42E-09	3.80E-08	9.962715137
219532_at	ELOVL4	6785	-1.621203933	6.272221624	-5.645784557	5.27E-08	3.88E-07	7.551122981
225990_at	BOC	91653	-1.619506275	7.608365811	-9.489639681	5.15E-18	1.39E-16	30.1794983
1555383_a_at	POF1B	79983	-1.618745477	6.010630183	-5.221809029	4.24E-07	2.70E-06	5.531486192
205384_at	FXYD1	5348	-1.618129451	3.025632843	-7.497078124	1.78E-12	2.41E-11	17.61529818
204570_at	COX7A1	1346	-1.618030696	7.360197993	-6.733117808	1.55E-10	1.62E-09	13.2375592
219824_at	SLC13A4	26266	-1.616961311	2.976130178	-15.58247334	6.11E-37	2.13E-34	73.32974545
227134_at	SYTL1	84958	-1.616717563	8.709629944	-10.02045333	1.40E-19	4.59E-18	33.74069186
225618_at	ARHGAP27	201176	-1.615166253	7.648018549	-13.2106798	1.96E-29	2.19E-27	56.19971016
243313_at	SYNPO2L	79933	-1.612890795	3.393958796	-6.028105497	7.32E-09	6.08E-08	9.471058551
217914_at	TPCN1	53373	-1.61227214	7.510720916	-15.47028265	1.38E-36	4.39E-34	72.52088405
235068_at	ZDHHC21	340481	-1.610040085	6.521585018	-8.464230576	4.34E-15	8.19E-14	23.53316245
204607_at	HMGCS2	3158	-1.609781059	3.174410052	-6.473677687	6.59E-10	6.34E-09	11.81902335
222686_s_at	CPPED1	55313	-1.608689428	7.985364622	-16.13358598	1.12E-38	4.96E-36	77.29557184
219645_at	CASQ1	844	-1.608363127	2.858660488	-6.507435448	5.47E-10	5.33E-09	12.00152004
219313_at	GRAMD1C	54762	-1.608063784	6.446054872	-7.457862508	2.25E-12	3.02E-11	17.38374473
211559_s_at	CCNG2	901	-1.607504373	7.331084064	-9.214304971	3.25E-17	8.02E-16	28.36244302
219727_at	DUOX2	50506	-1.607320724	6.293868791	-5.141353905	6.21E-07	3.86E-06	5.161830094
1559132_at	TMEM80	283232	-1.605918885	4.052786086	-9.192594385	3.75E-17	9.19E-16	28.22011251
223895_s_at	EPN3	55040	-1.603660491	7.027722024	-9.339890351	1.41E-17	3.60E-16	29.18851184
231925_at	RP11-38P22.2		-1.601453422	8.005503636	-6.116597808	4.58E-09	3.92E-08	9.928166549
225165_at	PPP1R1B	84152	-1.601422471	2.545060739	-6.977173237	3.83E-11	4.35E-10	14.60456504
205248_at	DOPEY2	9980	-1.591504062	5.148533497	-10.84953972	4.43E-22	1.98E-20	39.43271408
228038_at	SOX2	6657	-1.591287018	9.414188063	-5.294116436	2.99E-07	1.96E-06	5.867472389
225941_at	EIF4E3	317649	-1.591221128	6.150922518	-11.87247437	3.11E-25	2.09E-23	46.62120435
1552502_s_at	RHBDL2	54933	-1.585358849	5.680308857	-8.467006617	4.27E-15	8.07E-14	23.55067972
238715_at	LOC646014	646014	-1.584857578	4.366423348	-13.47915056	2.79E-30	3.50E-28	58.13526314
212443_at	NBEAL2	23218	-1.583293234	7.321445665	-12.77555178	4.63E-28	4.34E-26	53.07029386
226030_at	ACADSB	36	-1.58304817	4.925533785	-9.122953088	5.95E-17	1.42E-15	27.76452373
209706_at	NKX3-1	4824	-1.582199806	5.314086728	-4.056502137	7.01E-05	0.000311188	0.633769312
206160_at	APOBEC2	10930	-1.581096767	3.925066325	-6.309318656	1.62E-09	1.48E-08	10.93960808
1562921_at	EP300-AS1	101927279	-1.580351039	5.310550563	-9.196641749	3.65E-17	8.96E-16	28.24663548
230475_at	C15orf59	388135	-1.57762067	3.871487514	-13.7081953	5.25E-31	7.27E-29	59.78864202
226810_at	OGFRL1	79627	-1.577067816	10.02167812	-9.376687271	1.10E-17	2.86E-16	29.43142745
226145_s_at	FRAS1	80144	-1.576394371	4.300210388	-5.831223416	2.04E-08	1.59E-07	8.471038165
1553986_at	RASEF	158158	-1.575731616	5.97384686	-5.962464842	1.03E-08	8.39E-08	9.135025665
223796_at	CNTNAP3 /// CNTNAP3B /// CNTNAP3P2	79937 /// 643827 /// 728577	-1.573956562	5.28047305	-7.982185198	9.12E-14	1.46E-12	20.53573501
222919_at	TRDN	10345	-1.573569427	4.283810244	-4.121827949	5.40E-05	0.000244206	0.881224528
228416_at	ACVR2A	92	-1.569409794	5.866306438	-9.220860223	3.11E-17	7.71E-16	28.40544591
226770_at	MAGI3	260425	-1.567479334	6.543838381	-10.81739986	5.56E-22	2.44E-20	39.20952263
220017_x_at	CYP2C9	1559	-1.567472113	3.210089145	-8.890844426	2.74E-16	6.06E-15	26.25703937
205042_at	GNE	10020	-1.567401204	7.111259389	-9.75403206	8.63E-19	2.57E-17	31.94422138
229518_at	FAM46B	115572	-1.565255422	8.000705247	-5.992488306	8.83E-09	7.24E-08	9.288401208
1557146_a_at	SSTR5-AS1	146336	-1.564791027	2.510222667	-5.486087622	1.17E-07	8.15E-07	6.776496961
213456_at	SOSTDC1	25928	-1.564512293	5.047512558	-4.672535198	5.30E-06	2.84E-05	3.098219717
230560_at	STXBP6	29091	-1.56410562	4.028633512	-7.745517031	3.93E-13	5.80E-12	19.09825586
218312_s_at	ZSCAN18	65982	-1.563609771	5.405937972	-8.50170912	3.42E-15	6.54E-14	23.76989491
228889_at	ARHGAP5-AS1	84837	-1.563176493	4.006400634	-11.1242312	6.40E-23	3.16E-21	41.34757091
238692_at	BTBD11	121551	-1.559509503	5.503669053	-6.926600712	5.12E-11	5.73E-10	14.31877613
227874_at	EMCN	51705	-1.557218481	4.319978754	-9.716671768	1.11E-18	3.26E-17	31.69372977
244692_at	CYP4F22	126410	-1.555177841	3.50335235	-6.225681559	2.55E-09	2.27E-08	10.49800904
205987_at	CD1C	911	-1.555108291	4.346790904	-8.998345837	1.35E-16	3.10E-15	26.95310083
203766_s_at	LMOD1	25802	-1.554285177	3.522764115	-9.483243875	5.38E-18	1.45E-16	30.1370437
225810_at	MTMR10	54893	-1.552092819	7.765073463	-16.07506838	1.71E-38	7.46E-36	76.87514701
1553970_s_at	CEL	1056	-1.550435564	3.650464401	-5.863270565	1.73E-08	1.36E-07	8.632196237
209309_at	AZGP1	563	-1.55031956	6.051710867	-2.759684808	0.006294623	0.018543025	-3.547431964
202575_at	CRABP2	1382	-1.54969613	9.908999589	-6.486736474	6.13E-10	5.93E-09	11.88954511
215537_x_at	DDAH2	23564	-1.545808238	5.385343513	-10.91033647	2.89E-22	1.31E-20	39.85541222
222234_s_at	DBNDD1	79007	-1.543375148	3.032794462	-13.94408811	9.41E-32	1.47E-29	61.4928868
235546_at	SPINT1	6692	-1.540423501	4.151154371	-14.02485328	5.22E-32	8.47E-30	62.07662826
223544_at	TMEM79	84283	-1.539769917	8.50784896	-6.599174634	3.28E-10	3.30E-09	12.5006371
215395_x_at	PRSS3P2	154754	-1.538942753	5.239031003	-8.690900649	1.01E-15	2.06E-14	24.97258242
244119_at	LINC00551	283483	-1.538805786	3.405724369	-15.33667289	3.65E-36	1.04E-33	71.55703988
229127_at	JAM2	58494	-1.537907868	5.662428945	-8.606361831	1.74E-15	3.46E-14	24.43360811
239057_at	LMOD2	442721	-1.536632169	4.576696159	-4.188982687	4.12E-05	0.000189769	1.139106856
219689_at	SEMA3G	56920	-1.53562384	3.965189425	-9.909505142	2.99E-19	9.40E-18	32.99044417
218843_at	FNDC4	64838	-1.534904329	3.425386002	-14.9999664	4.25E-35	1.00E-32	69.12583886
212936_at	FAM172A	83989	-1.5306554	6.787233026	-11.91092095	2.36E-25	1.61E-23	46.89412966
1559190_s_at	RDH13	112724	-1.529265017	6.879455889	-9.002106723	1.32E-16	3.03E-15	26.97751952
235201_at	FOXP2	93986	-1.527883016	5.511182341	-5.532615718	9.29E-08	6.57E-07	7.000479421
203641_s_at	COBLL1	22837	-1.527489221	6.411242118	-7.58570925	1.04E-12	1.45E-11	18.14120047
219235_s_at	PHACTR4	65979	-1.527062673	6.346044429	-10.55654699	3.44E-21	1.36E-19	37.4051585
204249_s_at	LMO2	4005	-1.526989007	8.211561926	-12.13314665	4.79E-26	3.53E-24	48.4748465
202712_s_at	CKMT1A /// CKMT1B	1159 /// 548596	-1.526969249	9.403304993	-7.77573945	3.27E-13	4.88E-12	19.28050191
223836_at	FGFBP2	83888	-1.523588965	3.00837097	-5.441499141	1.46E-07	1.00E-06	6.563182387
226769_at	FIBIN	387758	-1.52284323	6.139471728	-5.630545777	5.69E-08	4.17E-07	7.47649581
209505_at	NR2F1	7025	-1.519310534	6.583300434	-8.538522158	2.70E-15	5.25E-14	24.00291858
234970_at	TC2N	123036	-1.519134755	7.096234846	-9.522973643	4.12E-18	1.13E-16	30.40094903
204955_at	SRPX	8406	-1.518529808	8.023982583	-5.298714075	2.93E-07	1.92E-06	5.888955553
228040_at	GLIDR	389741	-1.517681173	5.376472106	-9.047532106	9.79E-17	2.28E-15	27.27281193
239587_at	TLR3	7098	-1.515200458	5.1537293	-7.499666858	1.75E-12	2.38E-11	17.63060836
230609_at	CLINT1	9685	-1.513712308	5.476730997	-9.585308021	2.70E-18	7.57E-17	30.81588056
212187_x_at	PTGDS	5730	-1.512013183	8.641717902	-5.703691716	3.93E-08	2.95E-07	7.836055796
224685_at	MLLT4	4301	-1.510844864	9.788412528	-15.65252866	3.67E-37	1.36E-34	73.83458785
207558_s_at	PITX2	5308	-1.510060255	6.891195877	-4.847127773	2.43E-06	1.37E-05	3.848379157
207002_s_at	PLAGL1	5325	-1.509538134	8.536272524	-8.526968374	2.90E-15	5.63E-14	23.92973149
202786_at	STK39	27347	-1.508615144	8.42815524	-10.93429699	2.44E-22	1.12E-20	40.02217909
213661_at	PAMR1	25891	-1.5084353	4.028167184	-9.137414623	5.40E-17	1.30E-15	27.85900806
214169_at	SUN1	23353	-1.508351179	3.829062075	-9.477928794	5.57E-18	1.50E-16	30.10177149
225864_at	FAM84B	157638	-1.505379773	9.017484213	-10.78849044	6.81E-22	2.95E-20	39.00892386
221606_s_at	HMGN5	79366	-1.503830261	5.133555592	-9.296008831	1.88E-17	4.77E-16	28.89934147
218795_at	ACP6	51205	-1.501713699	5.61851848	-10.03269008	1.29E-19	4.24E-18	33.82361916
227272_at	C15orf52	388115	-1.501404257	5.142313096	-11.60379851	2.12E-24	1.27E-22	44.71886122
1559942_at	MDFIC	29969	-1.501363649	3.516416188	-14.22386977	1.22E-32	2.15E-30	63.51538674
227337_at	ANKRD37	353322	-1.50116254	7.645151426	-7.291650138	6.07E-12	7.65E-11	16.41022532
213501_at	ACOX1	51	-1.501057881	7.575874358	-13.42127673	4.25E-30	5.20E-28	57.71777263
203180_at	ALDH1A3	220	-1.499251267	8.287554958	-6.420161501	8.85E-10	8.36E-09	11.53101085
203467_at	PMM1	5372	-1.498242509	6.696532232	-15.69676461	2.66E-37	9.96E-35	74.15326854
227061_at	LINC01279	100506621	-1.498242433	6.540412967	-4.857828335	2.31E-06	1.31E-05	3.895072836
204072_s_at	FRY	10129	-1.495531576	5.623765081	-7.6429157	7.36E-13	1.04E-11	18.48250781
204290_s_at	ALDH6A1	4329	-1.495197612	6.414394522	-9.189966269	3.81E-17	9.34E-16	28.20289274
213657_s_at	AK055981 /// RP11-617F23.1		-1.49409643	5.069883828	-10.20630359	3.90E-20	1.37E-18	35.00392784
228648_at	LRG1	116844	-1.492307373	5.690483858	-5.919553698	1.29E-08	1.04E-07	8.916764085
1558486_at	ZNF493	284443	-1.491947738	7.357092415	-8.752245509	6.77E-16	1.41E-14	25.36523207
206030_at	ASPA	443	-1.4914997	2.518947242	-10.90888506	2.92E-22	1.33E-20	39.84531354
224480_s_at	AGPAT9	84803	-1.486625744	6.658044548	-7.495032138	1.80E-12	2.44E-11	17.60320005
219066_at	PPCDC	60490	-1.486277836	4.688344756	-14.00717548	5.94E-32	9.55E-30	61.9488512
211432_s_at	TYRO3	7301	-1.484657929	5.361050615	-9.584929781	2.71E-18	7.58E-17	30.8133596
204484_at	PIK3C2B	5287	-1.48447719	7.711662402	-12.18736195	3.24E-26	2.44E-24	48.86126447
228232_s_at	VSIG2	23584	-1.483574606	3.551623258	-12.21222519	2.71E-26	2.06E-24	49.03857321
202807_s_at	TOM1	10043	-1.483219423	4.000983946	-10.88570398	3.44E-22	1.55E-20	39.68407276
218929_at	CDKN2AIP	55602	-1.481955835	7.384414472	-13.27196534	1.26E-29	1.44E-27	56.64128085
228794_at	XIRP2	129446	-1.477947762	5.079627842	-2.888095649	0.004279769	0.013171021	-3.198038134
240436_at	MIPEPP3	650794	-1.477260955	3.615465337	-9.744111654	9.23E-19	2.73E-17	31.87767228
218546_at	C1orf115	79762	-1.475525824	5.085333866	-7.232080387	8.63E-12	1.07E-10	16.06449061
204351_at	S100P	6286	-1.475304096	9.618031578	-4.183193767	4.22E-05	0.000193943	1.116737667
204606_at	CCL21	6366	-1.475196946	7.484629625	-4.93612014	1.62E-06	9.41E-06	4.239203163
209821_at	IL33	90865	-1.474245133	5.623770611	-5.375124979	2.02E-07	1.36E-06	6.248075232
220664_at	SPRR2C	6702	-1.473964253	8.969588208	-3.234208412	0.00141588	0.004875811	-2.18378545
220542_s_at	BPIFA1	51297	-1.471293951	3.44474903	-2.861255647	0.004644315	0.014159814	-3.272283306
213279_at	DHRS1	115817	-1.471176413	9.715157339	-8.786724119	5.41E-16	1.15E-14	25.58648178
204875_s_at	GMDS	2762	-1.471144484	7.357745561	-10.35453251	1.40E-20	5.21E-19	36.01700388
1559078_at	AL833181		-1.470945706	6.74859622	-6.604234151	3.19E-10	3.21E-09	12.52829769
223233_s_at	CGN	57530	-1.469088166	4.520994381	-10.03713563	1.25E-19	4.12E-18	33.85375496
219288_at	C3orf14	57415	-1.466874878	7.475196076	-6.498106056	5.76E-10	5.59E-09	11.95102161
1552928_s_at	TAB3	257397	-1.466146308	3.361596947	-12.13507224	4.72E-26	3.48E-24	48.48856607
201612_at	ALDH9A1	223	-1.46256196	10.06627405	-13.84102872	1.99E-31	2.96E-29	60.74817258
226382_at	LOC283070	283070	-1.461870717	6.02299621	-8.445079198	4.91E-15	9.18E-14	23.41239089
236266_at	RORA	6095	-1.461590788	6.185471284	-8.047430504	6.07E-14	9.96E-13	20.93610513
203861_s_at	ACTN2	88	-1.457974261	4.332037379	-3.316485642	0.001073279	0.003802833	-1.927364319
233565_s_at	FKBP1A-SDCBP2 /// SDCBP2	27111 /// 100528031	-1.455779177	8.381738777	-6.823009638	9.28E-11	1.00E-09	13.73746735
223599_at	TRIM6	117854	-1.455758789	5.93524108	-9.436424651	7.36E-18	1.95E-16	29.82661186
223078_s_at	TMOD3	29766	-1.455654666	7.661038983	-10.64510499	1.86E-21	7.56E-20	38.01627704
206117_at	TPM1	7168	-1.453802396	5.471916938	-3.313212842	0.001085283	0.003840885	-1.937675091
211276_at	TCEAL2	140597	-1.452336916	2.748410846	-8.167803894	2.85E-14	4.88E-13	21.67924634
209605_at	TST	7263	-1.446780409	8.55396689	-9.341075109	1.39E-17	3.58E-16	29.19632695
220276_at	RERGL	79785	-1.445531022	3.04649902	-13.00082764	9.03E-29	9.14E-27	54.68911038
203571_s_at	ADIRF	10974	-1.443432401	10.0933511	-6.914329765	5.50E-11	6.12E-10	14.24962855
208131_s_at	PTGIS	5740	-1.442296442	5.443660378	-5.102594638	7.46E-07	4.58E-06	4.985337911
231849_at	KRT80	144501	-1.440798228	7.031204764	-5.27420747	3.29E-07	2.14E-06	5.774609362
212327_at	LIMCH1	22998	-1.440336841	6.586902997	-6.035970567	7.02E-09	5.84E-08	9.511496234
236313_at	CDKN2B	1030	-1.438583647	8.154806892	-4.151606699	4.79E-05	0.000218629	0.99514239
218736_s_at	PALMD	54873	-1.438276395	7.922094504	-7.726800028	4.41E-13	6.47E-12	18.98558669
224061_at	INMT	11185	-1.435921581	3.621956243	-12.1554304	4.08E-26	3.03E-24	48.63363789
210372_s_at	TPD52L1	7164	-1.434124848	8.306779928	-7.182086597	1.16E-11	1.41E-10	15.77564901
221656_s_at	ARHGEF10L	55160	-1.433941173	6.637579959	-14.70556322	3.64E-34	7.56E-32	66.99818079
241607_at	LOC730102	730102	-1.433850693	4.297892713	-11.40392687	8.82E-24	4.92E-22	43.3097494
206658_at	UPK3B	80761	-1.433698933	5.305136916	-11.66133312	1.41E-24	8.64E-23	45.12547532
204304_s_at	PROM1	8842	-1.432224619	4.171409235	-3.195245992	0.001611338	0.005470344	-2.303179958
219772_s_at	SMPX	23676	-1.431661413	4.904149479	-2.946788488	0.00357194	0.011202651	-3.033453173
203108_at	GPRC5A	9052	-1.42886393	7.759149311	-4.953041251	1.50E-06	8.75E-06	4.31415287
223482_at	TMEM120A	83862	-1.427672538	6.443529287	-13.23809834	1.61E-29	1.81E-27	56.39724307
229584_at	LRRK2	120892	-1.423443295	5.044310251	-9.194180034	3.71E-17	9.09E-16	28.23050291
209826_at	EGFL8 /// PPT2 /// PPT2-EGFL8	9374 /// 80864 /// 100532746	-1.4227656	5.97583033	-10.82631023	5.22E-22	2.30E-20	39.271381
219103_at	ASAP3	55616	-1.420539783	5.577589498	-9.349980073	1.31E-17	3.38E-16	29.2550804
1557283_a_at	ZNF519	162655	-1.419976644	3.414381612	-13.038724	6.85E-29	7.05E-27	54.96173013
219403_s_at	HPSE	10855	-1.418203132	7.19388364	-6.330195709	1.45E-09	1.33E-08	11.0504644
226177_at	GLTP	51228	-1.415967344	11.66100808	-8.056276089	5.74E-14	9.46E-13	20.99051767
225067_at	ULK3	25989	-1.415029973	6.118434187	-9.498972959	4.84E-18	1.31E-16	30.24147192
210480_s_at	MYO6	4646	-1.414970381	7.262999862	-9.717600724	1.11E-18	3.24E-17	31.6999538
215428_at	RP11-680F8.4		-1.414802092	6.023728737	-10.18386635	4.56E-20	1.59E-18	34.85100159
213927_at	MAP3K9	4293	-1.413558537	6.402557706	-7.950580634	1.11E-13	1.76E-12	20.34242188
209493_at	PDZD2	23037	-1.412637876	7.355791756	-8.374053374	7.73E-15	1.42E-13	22.96567103
244663_at	ZNF431	170959	-1.412062296	5.954059522	-10.59687713	2.60E-21	1.04E-19	37.68327749
244604_at	RP11-250B2.3		-1.411273376	2.768247917	-14.8343298	1.42E-34	3.13E-32	67.92894258
215239_x_at	ZNF273	10793	-1.407488593	6.672651846	-11.45740875	6.03E-24	3.45E-22	43.68626164
1557197_a_at	LGALS3	3958	-1.406177871	6.301532522	-8.395015592	6.76E-15	1.24E-13	23.09731934
226248_s_at	KIAA1324	57535	-1.404821969	3.2780823	-3.74397313	0.00023361	0.000940284	-0.502863728
232158_x_at	LOC101927157 /// NIPAL1	152519 /// 101927157	-1.404439379	7.071483011	-7.773211257	3.32E-13	4.95E-12	19.26524146
235182_at	ISM1	140862	-1.403795367	4.59628837	-6.658509211	2.35E-10	2.42E-09	12.82589301
206353_at	COX6A2	1339	-1.403484381	3.023357	-6.461973849	7.03E-10	6.74E-09	11.7558993
230367_at	SMTNL1	219537	-1.402829607	2.973815232	-7.049442849	2.52E-11	2.93E-10	15.0152072
219195_at	PPARGC1A	10891	-1.402322802	3.885939363	-8.774633575	5.85E-16	1.23E-14	25.50885082
208908_s_at	CAST	831	-1.401702427	11.22692892	-15.32529281	3.97E-36	1.12E-33	71.47491937
230792_at	FAAH2	158584	-1.398613398	4.44219445	-8.799267178	4.99E-16	1.06E-14	25.66707028
210078_s_at	KCNAB1	7881	-1.39696247	4.917916289	-10.00543434	1.55E-19	5.07E-18	33.63895819
224400_s_at	CHST9	83539	-1.395926282	3.389802902	-5.517389844	1.00E-07	7.05E-07	6.927027799
229223_at	RP11-96D1.11		-1.39539012	5.802101518	-8.995127443	1.38E-16	3.17E-15	26.93220802
235981_at	C8orf22	492307	-1.394742416	2.869359434	-7.680951031	5.84E-13	8.41E-12	18.71023563
229943_at	TRIM13	10206	-1.393567003	8.038515803	-9.354463883	1.27E-17	3.29E-16	29.28467251
226013_at	TRAK1	22906	-1.392947169	6.070596054	-11.33167877	1.47E-23	7.98E-22	42.80177397
203713_s_at	LLGL2	3993	-1.392294559	6.269923513	-11.24382078	2.75E-23	1.43E-21	42.18508458
203632_s_at	GPRC5B	51704	-1.390675107	4.413638433	-7.934275167	1.23E-13	1.95E-12	20.24284829
232366_at	KIAA0232	9778	-1.389410194	4.330346734	-11.84755259	3.72E-25	2.48E-23	46.44437995
1569961_at	LOC101928844	101928844	-1.388347618	3.450220668	-12.05719257	8.26E-26	5.92E-24	47.93398621
226688_at	TCAIM	285343	-1.38652031	4.79811609	-11.97311335	1.51E-25	1.06E-23	47.3359748
232267_at	GPR133	283383	-1.385655541	3.207760149	-10.97024447	1.90E-22	8.89E-21	40.27256182
219497_s_at	BCL11A	53335	-1.385421548	7.881489241	-6.022912181	7.52E-09	6.24E-08	9.44437786
203498_at	RCAN2	10231	-1.385076905	7.262026474	-6.91824575	5.38E-11	6.00E-10	14.27168701
222646_s_at	ERO1L	30001	-1.385032326	11.10919921	-7.449724542	2.36E-12	3.17E-11	17.33578131
212730_at	SYNM	23336	-1.383550138	6.781413642	-5.941305363	1.15E-08	9.33E-08	9.027260666
226117_at	TIFA	92610	-1.382619404	8.330803416	-10.6832044	1.42E-21	5.88E-20	38.27965905
219026_s_at	RASAL2	9462	-1.382274567	5.425777771	-9.870654668	3.90E-19	1.21E-17	32.7284408
212451_at	SECISBP2L	9728	-1.381838485	7.947187871	-8.594765651	1.88E-15	3.72E-14	24.35987241
205977_s_at	EPHA1	2041	-1.380463379	6.639070804	-9.745064063	9.17E-19	2.72E-17	31.88406022
202992_at	C7	730	-1.379870997	4.156507297	-6.758972508	1.34E-10	1.41E-09	13.38090737
228538_at	ZNF662	389114	-1.379867799	2.846843641	-10.47410277	6.11E-21	2.37E-19	36.83762733
205898_at	CX3CR1	1524	-1.378418044	5.241828689	-8.622453231	1.57E-15	3.13E-14	24.53600572
221750_at	HMGCS1	3157	-1.376928085	8.892694962	-9.387996989	1.02E-17	2.66E-16	29.50616716
227155_at	LMO4	8543	-1.376104828	4.030380114	-8.482867389	3.85E-15	7.34E-14	23.65081767
213664_at	SLC1A1	6505	-1.374360357	5.120546184	-6.455048046	7.31E-10	6.98E-09	11.71858126
227401_at	IL17D	53342	-1.373670653	2.716714157	-9.054047922	9.38E-17	2.19E-15	27.31522208
226992_at	NOSTRIN	115677	-1.372849185	4.07259416	-7.969153105	9.89E-14	1.58E-12	20.45597296
1554690_a_at	TACC1	6867	-1.372265037	6.3640681	-8.292607134	1.30E-14	2.32E-13	22.4557312
209621_s_at	PDLIM3	27295	-1.371980471	6.815950397	-3.585113492	0.000418587	0.001607188	-1.050078328
225795_at	SMDT1	91689	-1.371421505	9.678016568	-15.26134695	6.32E-36	1.73E-33	71.01340477
227646_at	EBF1	1879	-1.371183146	6.737470647	-6.857324701	7.62E-11	8.34E-10	13.92941502
235165_at	PARD6B	84612	-1.369185983	6.762879194	-8.833906329	3.98E-16	8.61E-15	25.88989891
226420_at	MECOM	2122	-1.366503925	4.986135922	-6.648749515	2.49E-10	2.54E-09	12.77226248
218231_at	NAGK	55577	-1.365835132	10.45139509	-13.74188107	4.11E-31	5.75E-29	60.03193335
206059_at	ZNF91	7644	-1.364788141	8.337184503	-7.355072657	4.16E-12	5.37E-11	16.78017255
204894_s_at	AOC3	8639	-1.363624416	5.863545754	-6.825913038	9.12E-11	9.87E-10	13.75368436
225822_at	TMEM125	128218	-1.360135282	4.536684708	-9.251121949	2.54E-17	6.35E-16	28.6041317
227542_at	SOCS6	9306	-1.360088682	8.174151567	-13.08989894	4.73E-29	4.97E-27	55.3299991
228370_at	IPW /// LOC101930404 /// PWARSN /// SNORD107 /// SNORD115-13 /// SNORD115-26 /// SNORD115-7 /// SNORD116-22 /// SNORD116-28 /// SNORD116-4	3653 /// 91380 /// 347746 /// 100033416 /// 100033433 /// 100033444 /// 100033450 /// 100033802 /// 100033820 /// 101930404	-1.360056347	5.405623744	-7.232131265	8.63E-12	1.07E-10	16.06478517
230769_at	DENND2C	163259	-1.359605333	7.978570085	-7.508066947	1.66E-12	2.27E-11	17.6803088
213658_at	AK055981		-1.359493009	3.807487781	-10.12239271	6.96E-20	2.36E-18	34.43259651
202660_at	ITPR2	3709	-1.357889855	8.145252793	-10.33150903	1.64E-20	6.04E-19	35.8593366
206163_at	MAB21L1 /// MIR548F5	4081 /// 100302239	-1.357668876	2.857318013	-8.314404415	1.13E-14	2.03E-13	22.59195987
49452_at	ACACB	32	-1.356602268	4.920744795	-7.311505629	5.40E-12	6.85E-11	16.52583933
225078_at	EMP2	2013	-1.356427229	9.778319521	-9.59617827	2.51E-18	7.07E-17	30.88834709
226064_s_at	DGAT2	84649	-1.356258899	5.239842014	-5.421158405	1.61E-07	1.10E-06	6.466305853
227032_at	PLXNA2	5362	-1.353775205	6.066043391	-9.945144415	2.35E-19	7.48E-18	33.23111757
212543_at	AIM1	202	-1.352643922	10.56839266	-11.10605973	7.28E-23	3.57E-21	41.22050999
202242_at	TSPAN7	7102	-1.351703907	6.077465883	-4.760267969	3.59E-06	1.97E-05	3.472405848
209869_at	ADRA2A	150	-1.351615451	4.314763164	-5.283649474	3.15E-07	2.05E-06	5.818617105
225958_at	PHC1	1911	-1.351089294	6.286443139	-14.37052118	4.19E-33	7.77E-31	64.57575415
205768_s_at	SLC27A2	11001	-1.349049545	4.230281842	-8.486202919	3.77E-15	7.20E-14	23.67188839
218342_s_at	ERMP1	79956	-1.348770523	7.292571438	-7.353184628	4.21E-12	5.43E-11	16.76913222
207761_s_at	METTL7A	25840	-1.34654888	9.79440633	-6.301791164	1.69E-09	1.54E-08	10.89969853
1558444_at	DQ592442		-1.345849614	3.863987017	-7.875489739	1.77E-13	2.73E-12	19.88477546
204047_s_at	PHACTR2	9749	-1.345725673	5.298640449	-8.395999669	6.72E-15	1.24E-13	23.10350363
205622_at	SMPD2	6610	-1.344783713	5.417241	-14.50064565	1.62E-33	3.16E-31	65.51664281
205229_s_at	COCH	1690	-1.341760549	3.523375316	-5.59523508	6.79E-08	4.91E-07	7.304145076
244455_at	KCNT2	343450	-1.340992873	3.755411021	-9.65701067	1.67E-18	4.80E-17	31.29447195
213317_at	CLIC5	53405	-1.339872359	3.912817069	-5.796451538	2.45E-08	1.89E-07	8.29689897
218168_s_at	ADCK3	56997	-1.339735501	6.777219664	-8.038190729	6.43E-14	1.05E-12	20.87930146
235871_at	LIPH	200879	-1.336118643	4.17528104	-7.602406233	9.41E-13	1.32E-11	18.24066845
213796_at	SPRR1A	6698	-1.33532423	13.69767071	-3.635111676	0.000349122	0.001360433	-0.88010526
209155_s_at	NT5C2	22978	-1.335280158	10.39122737	-14.70909878	3.54E-34	7.40E-32	67.02373956
232034_at	LINC00537	203274	-1.334622568	6.985421381	-7.194840741	1.08E-11	1.31E-10	15.84922189
1557948_at	PHLDB3	653583	-1.334442	6.810689647	-8.465294882	4.31E-15	8.15E-14	23.53987806
207980_s_at	CITED2	10370	-1.333092492	7.298083955	-8.213089046	2.14E-14	3.72E-13	21.96029925
242304_at	LOC102724112 /// WIBG	84305 /// 102724112	-1.332399644	5.673156642	-11.37239624	1.10E-23	6.07E-22	43.08796484
227970_at	GPR157	80045	-1.331688024	8.059537495	-8.583157262	2.02E-15	3.99E-14	24.28610671
204952_at	LYPD3	27076	-1.329418639	10.70252928	-5.896810719	1.46E-08	1.16E-07	8.801541175
206002_at	GPR64	10149	-1.325001513	2.805282826	-7.475753149	2.02E-12	2.73E-11	17.48929507
242354_at	RP11-532F12.5		-1.322745611	6.17233928	-8.77602987	5.80E-16	1.22E-14	25.51781363
40837_at	TLE2	7089	-1.322255343	4.922902868	-8.677177775	1.10E-15	2.24E-14	24.88492359
206277_at	P2RY2	5029	-1.322068675	4.459987772	-6.153983035	3.75E-09	3.25E-08	10.12267673
213611_at	AQP5	362	-1.321639684	3.177882427	-5.540163593	8.95E-08	6.35E-07	7.036947294
244379_at	LOC101927507	101927507	-1.321617092	3.601453281	-10.91081654	2.88E-22	1.31E-20	39.85875257
227739_at	NDOR1	27158	-1.320966783	6.520408295	-11.40371949	8.83E-24	4.92E-22	43.30829022
228051_at	KIAA1244	57221	-1.320193912	2.96184869	-4.847637799	2.42E-06	1.37E-05	3.850602876
232101_s_at	PIGN	23556	-1.320056662	5.710531222	-9.189809909	3.82E-17	9.34E-16	28.20186831
205666_at	FMO1	2326	-1.319793905	6.579017252	-4.481439016	1.22E-05	6.15E-05	2.30285486
217623_at	MYLK3	91807	-1.315467569	3.490771638	-7.901352026	1.51E-13	2.35E-12	20.0421301
227997_at	IL17RD	54756	-1.315395107	5.059999962	-6.108801479	4.77E-09	4.08E-08	9.887707372
225325_at	MFSD6	54842	-1.314451765	9.058979558	-10.19612995	4.19E-20	1.46E-18	34.93457309
226988_s_at	MYH14	79784	-1.314170493	4.271971007	-7.885400694	1.66E-13	2.58E-12	19.94504392
208336_s_at	TECR	9524	-1.314042016	9.753479755	-10.98262818	1.74E-22	8.19E-21	40.35886844
228528_at	MIR29B2 /// MIR29C	407025 /// 407026	-1.311395178	5.770072516	-6.831627481	8.83E-11	9.57E-10	13.78561533
207175_at	ADIPOQ	9370	-1.311238737	2.954684138	-6.340137179	1.37E-09	1.27E-08	11.10334063
218174_s_at	TMEM254	80195	-1.310147243	6.903001067	-9.927324312	2.65E-19	8.38E-18	33.11073895
205014_at	FGFBP1	9982	-1.307871361	10.64687085	-5.696213502	4.08E-08	3.05E-07	7.799139327
214109_at	LRBA	987	-1.307167232	6.585177064	-8.935434459	2.05E-16	4.59E-15	26.54530176
205407_at	RECK	8434	-1.307069617	6.681564006	-7.464291143	2.17E-12	2.92E-11	17.42165521
205554_s_at	DNASE1L3	1776	-1.306909603	7.117953627	-4.353168804	2.09E-05	0.000101411	1.784368513
224932_at	CHCHD10	400916	-1.306501347	8.317859495	-9.159667995	4.66E-17	1.13E-15	28.00452568
217897_at	FXYD6	53826	-1.305383257	4.095244712	-5.926654536	1.25E-08	1.00E-07	8.952803965
213106_at	ATP8A1	10396	-1.304266139	5.743154625	-6.219049067	2.64E-09	2.34E-08	10.46316294
202825_at	SLC25A4	291	-1.303833113	7.51501478	-8.057210625	5.71E-14	9.41E-13	20.9962682
215303_at	DCLK1	9201	-1.302977093	3.377786739	-8.635346887	1.44E-15	2.90E-14	24.61812013
225508_at	KIAA1468	57614	-1.302121749	8.482112332	-9.397912386	9.53E-18	2.49E-16	29.57172271
236496_at	DEGS2	123099	-1.301986369	4.97952591	-8.012922321	7.53E-14	1.22E-12	20.72413434
213094_at	GPR126	57211	-1.301309631	6.341687548	-6.53467102	4.70E-10	4.62E-09	12.14921638
227109_at	CYP2R1	120227	-1.301267656	6.974305736	-6.930845279	5.00E-11	5.60E-10	14.34271244
229498_at	MBNL3	55796	-1.298531	8.010429802	-8.219638968	2.06E-14	3.58E-13	22.00101602
228399_at	OSR1	130497	-1.295699338	3.048479151	-9.276668352	2.14E-17	5.39E-16	28.77207093
219270_at	CHAC1	79094	-1.295654598	4.974945075	-7.797863089	2.85E-13	4.29E-12	19.41415925
228806_at	RORC	6097	-1.294235901	2.943960149	-9.41195428	8.68E-18	2.28E-16	29.66460858
1554648_a_at	DUOXA1	90527	-1.293012064	8.485413129	-6.24309418	2.32E-09	2.08E-08	10.58961378
214599_at	IVL	3713	-1.292997334	10.44924762	-4.192176496	4.06E-05	0.000187551	1.151459378
230130_at	SLIT2	9353	-1.289237225	5.631999851	-5.151337428	5.92E-07	3.70E-06	5.207458529
202967_at	GSTA4	2941	-1.289181117	9.428451714	-6.586637792	3.52E-10	3.53E-09	12.4321576
223712_at	PCBD2	84105	-1.288458351	4.488916627	-8.685830926	1.04E-15	2.13E-14	24.94019051
227417_at	2-Mar	54996	-1.288400004	3.141436358	-9.449310301	6.75E-18	1.80E-16	29.9119879
207993_s_at	CHP1	11261	-1.288117051	5.422075916	-8.32961728	1.03E-14	1.85E-13	22.68714391
224336_s_at	DUSP16	80824	-1.287861394	4.829479551	-9.047572002	9.79E-17	2.28E-15	27.27307156
204540_at	EEF1A2	1917	-1.287207199	5.431967497	-4.740305679	3.92E-06	2.15E-05	3.386771443
1554547_at	FAM13C	220965	-1.286377021	5.545290884	-6.320641802	1.53E-09	1.40E-08	10.99970263
213005_s_at	KANK1	23189	-1.285690173	9.03316525	-7.575041187	1.11E-12	1.54E-11	18.07771338
218820_at	C14orf132	56967	-1.285461762	5.881314514	-6.528594157	4.86E-10	4.77E-09	12.11622662
218813_s_at	SH3GLB2	56904	-1.281884644	6.788071267	-8.057656753	5.69E-14	9.40E-13	20.9990135
227334_at	USP54	159195	-1.281613301	6.830556584	-9.114449696	6.29E-17	1.50E-15	27.70899696
220030_at	STYK1	55359	-1.281408195	5.238456645	-7.29272598	6.03E-12	7.60E-11	16.41648491
228775_at	EMC3	55831	-1.279205357	6.077015246	-12.51721048	3.00E-27	2.55E-25	51.21814019
228278_at	NFIX	4784	-1.278785076	5.726488479	-10.69863812	1.28E-21	5.33E-20	38.38643129
205553_s_at	CSRP3	8048	-1.277196536	4.761581606	-2.49497193	0.013363566	0.036203199	-4.220827194
209106_at	NCOA1	8648	-1.277118422	7.624292415	-11.70555717	1.03E-24	6.46E-23	45.43830721
231897_at	PTGR1	22949	-1.27609375	10.19869559	-7.069032848	2.25E-11	2.63E-10	15.12696939
227092_at	LOC101927752	101927752	-1.275812816	5.681440291	-11.38699931	9.95E-24	5.51E-22	43.19066415
221675_s_at	CHPT1	56994	-1.274801834	8.200237152	-6.436773888	8.08E-10	7.68E-09	11.62024381
223631_s_at	C19orf33	64073	-1.274620846	11.22082157	-6.00260521	8.37E-09	6.89E-08	9.340206467
208837_at	TMED3	23423	-1.274008821	9.677087962	-10.16751259	5.10E-20	1.76E-18	34.73961004
202037_s_at	SFRP1	6422	-1.273713319	7.107972118	-3.648262123	0.000332744	0.001302273	-0.835054361
203812_at	SLIT3	6586	-1.271192932	3.91467158	-10.79256664	6.61E-22	2.87E-20	39.03719887
205083_at	AOX1	316	-1.269141703	4.484979188	-5.684394879	4.33E-08	3.22E-07	7.740868598
204067_at	SUOX	6821	-1.268952406	5.924125892	-11.47702996	5.24E-24	3.02E-22	43.82449557
206998_x_at	PRB3	5544	-1.268724748	4.965365394	-4.227946422	3.51E-05	0.000163793	1.290347776
237086_at	FOXA1	3169	-1.268440944	3.823470289	-4.857267992	2.32E-06	1.32E-05	3.89262565
229309_at	ADRB1	153	-1.268101829	3.238664779	-8.589777222	1.94E-15	3.83E-14	24.32816751
238063_at	TMEM154	201799	-1.267112565	9.306821406	-7.600324597	9.53E-13	1.33E-11	18.22826086
203870_at	USP46	64854	-1.267076694	7.190373009	-10.73331263	1.00E-21	4.25E-20	38.62647685
219274_at	TSPAN12	23554	-1.26657151	5.262818435	-6.376045057	1.13E-09	1.05E-08	11.29479362
230026_at	MRPL43	84545	-1.264885746	5.979051462	-6.068205652	5.92E-09	5.00E-08	9.677617739
219295_s_at	PCOLCE2	26577	-1.263184854	4.18801817	-5.278246375	3.23E-07	2.10E-06	5.79342671
241990_at	RHOV	171177	-1.262703741	7.204084149	-6.804629896	1.03E-10	1.11E-09	13.63490887
212841_s_at	PPFIBP2	8495	-1.262024602	7.402196342	-7.702578106	5.11E-13	7.44E-12	18.84000534
203124_s_at	SLC11A2	4891	-1.260791974	9.009697715	-11.4245413	7.62E-24	4.30E-22	43.454827
229821_at	LRRC37A4P	55073	-1.260166743	4.570612022	-9.634960507	1.93E-18	5.52E-17	31.147148
228406_at	SMYD1	150572	-1.255122223	3.111337343	-5.418246755	1.64E-07	1.11E-06	6.452460957
205610_at	MYOM1	8736	-1.254387551	2.690359161	-6.132288634	4.21E-09	3.63E-08	10.00970334
228993_s_at	BBIP1	92482	-1.254192045	9.558722418	-11.05343597	1.06E-22	5.09E-21	40.85284986
203662_s_at	TMOD1	7111	-1.253090274	4.180169603	-7.645871722	7.23E-13	1.03E-11	18.50018352
224918_x_at	MGST1	4257	-1.25298844	7.904495646	-2.661735135	0.008372448	0.023926595	-3.80400156
228013_at	PPP2R2A	5520	-1.251232795	6.262951971	-10.56938051	3.15E-21	1.25E-19	37.49362442
238477_at	KIF1C	10749	-1.251005648	5.718618572	-9.194163346	3.71E-17	9.09E-16	28.23039355
226403_at	TMC4	147798	-1.249177749	5.064550556	-5.157264551	5.76E-07	3.60E-06	5.23458017
223266_at	STRADB	55437	-1.247914652	6.549343205	-14.19417011	1.52E-32	2.65E-30	63.30065497
228974_at	ZNF677	342926	-1.247903173	3.46945158	-9.955026475	2.19E-19	7.02E-18	33.29790626
230076_at	PITPNM3	83394	-1.247496353	6.458120865	-7.292433165	6.04E-12	7.61E-11	16.41478117
231969_at	STOX2	56977	-1.245000132	6.019414008	-6.761333167	1.32E-10	1.39E-09	13.39401334
224798_s_at	FAM219B	57184	-1.244200905	5.471207112	-11.74826685	7.57E-25	4.86E-23	45.7406586
228708_at	RAB27B	5874	-1.243990292	9.956338086	-7.987411533	8.83E-14	1.42E-12	20.56774198
231851_at	RAVER2	55225	-1.243701415	5.025969225	-9.158297161	4.71E-17	1.14E-15	27.99555724
239694_at	TRIM7	81786	-1.241574559	5.950592153	-7.373383136	3.73E-12	4.85E-11	16.88733045
226726_at	MBOAT2	129642	-1.240593708	9.545977135	-6.831815063	8.82E-11	9.56E-10	13.78666378
223842_s_at	SCARA3	51435	-1.240587054	4.149272918	-8.800160994	4.96E-16	1.06E-14	25.67281502
1555461_at	TXNL4A	10907	-1.240095479	5.775446288	-9.791237733	6.70E-19	2.01E-17	32.19403344
242541_at	ABCA9	10350	-1.238978447	3.302892385	-9.278184868	2.12E-17	5.33E-16	28.78204642
227998_at	S100A16	140576	-1.235877226	12.30089181	-10.12881834	6.66E-20	2.27E-18	34.47629067
238805_at	C11orf52 /// HSPB2 /// HSPB2-C11orf52	3316 /// 91894 /// 100528019	-1.234711776	3.433190139	-8.918285391	2.29E-16	5.12E-15	26.43436104
222896_at	TMEM38A	79041	-1.234136894	2.452819263	-7.225763933	8.96E-12	1.10E-10	16.02793042
204442_x_at	LTBP4	8425	-1.234118611	6.245841548	-10.2322215	3.26E-20	1.16E-18	35.18071737
221704_s_at	VPS37B	79720	-1.23375601	8.202783986	-11.28908778	1.99E-23	1.06E-21	42.50267627
219296_at	ZDHHC13	54503	-1.232983937	8.605190345	-10.04597622	1.18E-19	3.91E-18	33.91369807
201243_s_at	ATP1B1	481	-1.23208958	11.42113603	-10.22115342	3.52E-20	1.24E-18	35.10520224
209072_at	MBP	4155	-1.231661119	2.472225446	-10.71361531	1.15E-21	4.84E-20	38.49008806
223915_at	BCOR	54880	-1.231579318	5.946591323	-8.947282949	1.89E-16	4.27E-15	26.62200768
205544_s_at	CR2	1380	-1.231306369	2.870714241	-4.336654396	2.24E-05	0.000108074	1.718525786
223894_s_at	AKTIP	64400	-1.230274319	6.550052301	-11.87272771	3.11E-25	2.09E-23	46.62300219
221280_s_at	PARD3	56288	-1.230032148	3.694500927	-10.19357478	4.26E-20	1.49E-18	34.9171578
229114_at	GAB1	2549	-1.229922412	6.918973324	-9.452449109	6.61E-18	1.77E-16	29.93279169
228084_at	PLA2G12A	81579	-1.229678746	6.937412968	-10.95334305	2.14E-22	9.92E-21	40.15481181
217973_at	DCXR	51181	-1.229343738	8.500464842	-10.99384703	1.61E-22	7.61E-21	40.43707918
202893_at	UNC13B	10497	-1.228077954	7.127091109	-8.727039846	7.98E-16	1.66E-14	25.20374242
228494_at	PPP1R9A	55607	-1.226617984	2.88986099	-5.753324653	3.05E-08	2.32E-07	8.081966138
210117_at	SPAG1	6674	-1.226401113	7.537513456	-7.791996153	2.96E-13	4.44E-12	19.37869448
204019_s_at	SH3YL1	26751	-1.22584386	10.25617455	-9.541656874	3.63E-18	1.01E-16	30.52520326
206200_s_at	ANXA11	311	-1.225618783	10.61555099	-13.53533213	1.85E-30	2.38E-28	58.54066057
1568617_a_at	CAMSAP3	57662	-1.224992957	4.259370655	-7.643573097	7.33E-13	1.04E-11	18.48643842
203918_at	PCDH1	5097	-1.224691516	6.027738252	-9.913859245	2.91E-19	9.15E-18	33.01983094
206799_at	SCGB1D2	10647	-1.224462001	2.735047629	-6.572672785	3.81E-10	3.80E-09	12.35597787
205184_at	GNG4	2786	-1.223350615	2.773959816	-6.545320616	4.43E-10	4.37E-09	12.20707929
227422_at	STRN	6801	-1.222675583	7.41635452	-11.14445196	5.55E-23	2.75E-21	41.48902338
1554053_at	SPTLC1	10558	-1.222319724	5.127438354	-8.644699527	1.36E-15	2.74E-14	24.67771968
225623_at	CIPC	85457	-1.222041736	7.437082786	-12.01231377	1.14E-25	8.05E-24	47.61469242
238827_at	SH3RF2	153769	-1.220812212	7.168378965	-6.753470581	1.38E-10	1.45E-09	13.35037304
209343_at	EFHD1	80303	-1.218383617	4.224816635	-7.640093222	7.49E-13	1.06E-11	18.46563424
202201_at	BLVRB	645	-1.216556657	9.322453197	-10.56322669	3.29E-21	1.30E-19	37.45119992
224870_at	DANCR	57291	-1.213553531	8.488744514	-7.137928814	1.50E-11	1.79E-10	15.52153417
223597_at	ITLN1	55600	-1.213426636	2.798279465	-4.670597972	5.34E-06	2.86E-05	3.090020934
219115_s_at	IL20RA	53832	-1.213216313	4.576932516	-6.070398399	5.85E-09	4.94E-08	9.688940482
224604_at	C4orf3	401152	-1.212688985	11.08517219	-13.29507836	1.06E-29	1.24E-27	56.80785746
203430_at	HEBP2	23593	-1.212289924	10.23292701	-12.03952393	9.38E-26	6.68E-24	47.80825577
218211_s_at	MLPH	79083	-1.211496942	5.850170109	-4.570542967	8.28E-06	4.30E-05	2.670333142
205559_s_at	PCSK5	5125	-1.211487787	6.891238974	-4.91796302	1.76E-06	1.02E-05	4.159004724
239086_at	IDNK	414328	-1.21143242	5.211107476	-7.054746792	2.44E-11	2.84E-10	15.04544767
228057_at	DDIT4L	115265	-1.211292646	3.977637429	-4.025733398	7.92E-05	0.00034803	0.518387012
220753_s_at	CRYL1	51084	-1.209242935	5.625624782	-9.63506537	1.93E-18	5.51E-17	31.14784831
214919_s_at	ANKHD1 /// ANKHD1-EIF4EBP3 /// EIF4EBP3	8637 /// 54882 /// 404734	-1.206723117	7.432869446	-11.83422454	4.09E-25	2.71E-23	46.3498448
238017_at	SDR16C5	195814	-1.20481316	10.68760842	-5.952647173	1.09E-08	8.81E-08	9.084990515
218960_at	TMPRSS4	56649	-1.204387741	7.616829322	-5.090751625	7.88E-07	4.82E-06	4.931617648
230518_at	MPZL2	10205	-1.203974241	8.191301158	-7.213664872	9.62E-12	1.18E-10	15.95795365
230788_at	GCNT2	2651	-1.202341615	5.062037771	-5.388750331	1.89E-07	1.28E-06	6.312522269
216836_s_at	ERBB2	2064	-1.201709682	8.301509128	-9.648105172	1.77E-18	5.08E-17	31.23495601
229720_at	BAG1	573	-1.201321346	6.506550111	-6.160151533	3.63E-09	3.15E-08	10.1548497
227498_at	SOX6	55553	-1.20073511	4.505963516	-4.816896624	2.78E-06	1.56E-05	3.716905324
228338_at	COLCA2	120376	-1.198763005	4.579481242	-5.226111566	4.15E-07	2.65E-06	5.551379185
220751_s_at	FAXDC2	10826	-1.197311542	3.054379171	-11.01383294	1.40E-22	6.65E-21	40.57646096
219263_at	RNF128	79589	-1.196837903	6.955151244	-3.682262101	0.00029369	0.001162072	-0.717913488
203724_s_at	RUFY3	22902	-1.195756341	4.099733761	-9.920626831	2.77E-19	8.75E-18	33.06551605
232315_at	ZNF880	400713	-1.194906561	3.723251513	-7.196906469	1.06E-11	1.29E-10	15.86114555
1552634_a_at	ZNF101	94039	-1.194881093	5.812138656	-9.161200205	4.62E-17	1.12E-15	28.01455057
235079_at	ZNF704	619279	-1.190751808	5.512065919	-5.405583257	1.74E-07	1.18E-06	6.392311338
204942_s_at	ALDH3B2	222	-1.190183349	8.708267016	-4.378031561	1.88E-05	9.21E-05	1.883889549
201428_at	CLDN4	1364	-1.189961939	8.073556638	-5.893374882	1.48E-08	1.18E-07	8.78416175
227809_at	ZC3H6	376940	-1.18976988	4.992101478	-9.584003227	2.73E-18	7.63E-17	30.8071843
205141_at	ANG	283	-1.189043856	4.714386779	-6.22499745	2.56E-09	2.28E-08	10.49441365
228434_at	BTNL9	153579	-1.188277658	5.317960955	-4.204565965	3.86E-05	0.000178931	1.199452733
236001_at	LINC00675	100289255	-1.187173955	3.95395972	-8.209932186	2.19E-14	3.79E-13	21.94068096
226856_at	MUSTN1 /// TMEM110 /// TMEM110-MUSTN1	375346 /// 389125 /// 100526772	-1.187017807	5.38969544	-3.159055742	0.001815016	0.0060825	-2.412902958
209389_x_at	DBI	1622	-1.186647531	11.58666353	-10.04550903	1.18E-19	3.92E-18	33.91052986
209581_at	PLA2G16	11145	-1.186165635	5.090539026	-5.975674995	9.64E-09	7.86E-08	9.202442754
227148_at	PLEKHH2	130271	-1.186100831	5.197236433	-7.900743906	1.51E-13	2.36E-12	20.0384269
226106_at	RNF141	50862	-1.185812642	9.747542767	-11.38661834	9.97E-24	5.52E-22	43.18798452
227848_at	PEBP4	157310	-1.185546986	2.870568958	-7.339466217	4.57E-12	5.86E-11	16.68896344
218364_at	LRRFIP2	9209	-1.185459262	7.787852591	-13.80891518	2.52E-31	3.65E-29	60.51616121
230479_at	EIF3F	8665	-1.184464195	6.085753242	-11.53419862	3.49E-24	2.05E-22	44.22755837
229385_s_at	TINCR	257000	-1.179906984	5.703904483	-5.136444143	6.36E-07	3.95E-06	5.139415848
228124_at	ABHD12	26090	-1.179714606	7.071663693	-8.048485491	6.03E-14	9.90E-13	20.9425931
223213_s_at	ZHX1	11244	-1.179281743	7.651813301	-11.04275183	1.14E-22	5.46E-21	40.77825976
218454_at	PLBD1	79887	-1.178587083	9.265585392	-6.297451013	1.73E-09	1.57E-08	10.87670251
225927_at	MAP3K1	4214	-1.178196256	8.893914837	-11.98515089	1.39E-25	9.73E-24	47.42154479
212727_at	DLG3	1741	-1.177727192	5.391072541	-8.304955769	1.20E-14	2.15E-13	22.53288557
227955_s_at	EFNA5	1946	-1.177496696	4.927069271	-7.657791647	6.72E-13	9.59E-12	18.57149845
215342_s_at	RABGAP1L	9910	-1.175810835	6.602108647	-7.681158695	5.83E-13	8.40E-12	18.71148072
235252_at	KSR1	8844	-1.17360955	7.120868079	-9.655590315	1.68E-18	4.84E-17	31.28497822
242539_at	DIS3L2	129563	-1.173164974	6.050964405	-6.952396598	4.42E-11	4.99E-10	14.46438811
224821_at	ABHD14B	84836	-1.172760703	6.744314845	-8.519191821	3.05E-15	5.89E-14	23.88049818
205145_s_at	MYL5	4636	-1.172022917	4.18817914	-10.03528617	1.27E-19	4.17E-18	33.84121714
205316_at	SLC15A2	6565	-1.171990806	6.632141396	-5.679137223	4.45E-08	3.31E-07	7.714974675
210258_at	RGS13	6003	-1.170179476	3.481437711	-4.781671836	3.26E-06	1.80E-05	3.564546028
234192_s_at	GKAP1	80318	-1.170148992	5.062630121	-7.399232421	3.20E-12	4.20E-11	17.03887385
227506_at	SLC16A9	220963	-1.170007122	5.820097672	-4.427830689	1.53E-05	7.60E-05	2.084643387
226188_at	LGALSL	29094	-1.16916514	9.551854863	-5.383675445	1.94E-07	1.31E-06	6.288503945
239398_at	KLHL31	401265	-1.167582097	3.493983184	-4.645776552	5.96E-06	3.17E-05	2.985215428
205364_at	ACOX2	8309	-1.167412237	3.327245083	-10.15691897	5.49E-20	1.89E-18	34.66748529
205030_at	FABP7	2173	-1.166750752	2.622225666	-5.626344573	5.81E-08	4.25E-07	7.455947876
229331_at	SPATA18	132671	-1.16589428	4.584340789	-7.292395152	6.04E-12	7.61E-11	16.41455999
1552732_at	ABRA	137735	-1.165841505	3.363069553	-5.08443652	8.12E-07	4.95E-06	4.903011953
208813_at	GOT1	2805	-1.165173276	8.343265891	-10.18028393	4.67E-20	1.62E-18	34.82659524
210829_s_at	SSBP2	23635	-1.165023841	6.905192785	-8.614131503	1.66E-15	3.30E-14	24.48303903
225687_at	FAM83D	81610	-1.164789274	8.712432614	-6.12386605	4.40E-09	3.78E-08	9.96591761
214364_at	MTERF4	130916	-1.163909048	5.236574444	-15.46092034	1.48E-36	4.67E-34	72.45336455
226325_at	ADSSL1	122622	-1.161129949	5.76588726	-4.705506254	4.58E-06	2.48E-05	3.238183289
222025_s_at	OPLAH	26873	-1.160079257	4.854643191	-8.720468635	8.32E-16	1.72E-14	25.16167711
218432_at	FBXO3	26273	-1.159984287	8.799962024	-11.87761959	3.00E-25	2.02E-23	46.65771949
212717_at	PLEKHM1	9842	-1.159586423	8.373916122	-10.7436155	9.32E-22	3.96E-20	38.69784516
204793_at	GPRASP1	9737	-1.158675962	3.951602984	-9.408978159	8.85E-18	2.32E-16	29.64491712
220108_at	GNA14	9630	-1.158388626	2.709088466	-12.22505111	2.47E-26	1.89E-24	49.13006291
228045_at	SUGT1	10910	-1.158114273	6.148332509	-9.398718317	9.48E-18	2.48E-16	29.57705235
219963_at	DUSP13	51207	-1.157777475	3.105072247	-7.198227448	1.05E-11	1.28E-10	15.86877151
238742_x_at	LOC102724362	102724362	-1.157760065	4.867689736	-9.990013662	1.73E-19	5.60E-18	33.5345595
201349_at	SLC9A3R1	9368	-1.157500986	9.478882806	-7.929660355	1.26E-13	2.00E-12	20.21468668
235377_at	MLIP	90523	-1.155832277	2.957555951	-5.93162177	1.21E-08	9.79E-08	8.978033177
210058_at	MAPK13	5603	-1.155108718	8.337171009	-6.960907465	4.20E-11	4.76E-10	14.51250431
223382_s_at	ZNRF1	84937	-1.154935266	7.616301824	-12.06497243	7.81E-26	5.62E-24	47.98935828
204058_at	ME1	4199	-1.154926104	8.493952747	-5.51838115	9.97E-08	7.02E-07	6.931805392
217846_at	MIR6890 /// QARS	5859 /// 102465536	-1.154443717	10.57196193	-15.7214418	2.22E-37	8.50E-35	74.33101157
205412_at	ACAT1	38	-1.154012818	8.192259686	-10.15221651	5.67E-20	1.95E-18	34.63547751
208740_at	SAP18	10284	-1.152667733	7.424192878	-9.920694351	2.77E-19	8.75E-18	33.06597191
207981_s_at	ESRRG	2104	-1.151934127	3.519255461	-6.431626614	8.31E-10	7.88E-09	11.59257884
235199_at	RNF125	54941	-1.151528803	5.614421328	-7.166715181	1.27E-11	1.53E-10	15.68708326
205208_at	ALDH1L1	10840	-1.151399048	4.419578172	-6.581228596	3.63E-10	3.63E-09	12.40263758
213228_at	PDE8B	8622	-1.150714802	3.154881854	-5.867784316	1.69E-08	1.33E-07	8.654945909
219749_at	SH2D4A	63898	-1.150714604	5.528045751	-7.201710343	1.03E-11	1.26E-10	15.88888216
236523_at	LOC285556	285556	-1.149944986	3.233977509	-4.60321543	7.18E-06	3.77E-05	2.806564778
220625_s_at	ELF5	2001	-1.149389489	4.112492663	-3.453272363	0.000669193	0.002473007	-1.488262812
222256_s_at	JMJD7 /// JMJD7-PLA2G4B	8681 /// 100137047	-1.148027417	5.490649511	-8.113798131	4.01E-14	6.73E-13	21.34512248
230087_at	PRIMA1	145270	-1.147344185	4.064613863	-5.480667221	1.20E-07	8.36E-07	6.750495642
205155_s_at	SPTBN2	6712	-1.147167973	5.117848868	-9.409723048	8.81E-18	2.32E-16	29.64984543
238983_at	NSUN7	79730	-1.146604049	3.04867083	-11.92455296	2.14E-25	1.46E-23	46.99094112
209488_s_at	RBPMS	11030	-1.146239219	6.288775862	-7.293556526	6.00E-12	7.57E-11	16.42131767
202341_s_at	TRIM2	23321	-1.145973545	5.777889312	-6.761414943	1.32E-10	1.39E-09	13.3944674
214621_at	GYS2	2998	-1.145940937	2.656456868	-8.245297814	1.75E-14	3.08E-13	22.16068083
208301_at	AC007292.3		-1.144111492	3.878264616	-13.791373	2.86E-31	4.10E-29	60.3894333
240890_at	LOC643733	643733	-1.143964138	5.5967377	-7.348409787	4.33E-12	5.57E-11	16.74121859
200070_at	CNPPD1	27013	-1.143944331	7.114285832	-12.83113089	3.09E-28	2.94E-26	53.46938314
223315_at	NTN4	59277	-1.143854466	7.014433945	-7.22771181	8.86E-12	1.09E-10	16.03920286
219188_s_at	MACROD1	28992	-1.142942765	5.350422622	-7.391092812	3.36E-12	4.39E-11	16.99112122
221081_s_at	DENND2D	79961	-1.139143154	7.826884239	-6.803715093	1.04E-10	1.11E-09	13.6298089
222912_at	ARRB1	408	-1.13863909	4.268763546	-9.909360618	3.00E-19	9.41E-18	32.98946883
220987_s_at	AKIP1 /// NUAK2	56672 /// 81788	-1.138157022	7.012796472	-7.790318562	2.99E-13	4.48E-12	19.36855639
229158_at	WNK4	65266	-1.13807655	2.663191478	-8.395943463	6.72E-15	1.24E-13	23.1031504
225891_at	TPRN	286262	-1.137664722	4.322119979	-13.59294357	1.22E-30	1.60E-28	58.95648491
226644_at	MIB2	142678	-1.137109213	4.16193826	-11.79288632	5.50E-25	3.58E-23	46.05676831
243690_at	TRIOBP	11078	-1.136677506	5.966979084	-11.79851103	5.28E-25	3.44E-23	46.09663404
205358_at	GRIA2	2891	-1.135544982	2.5429374	-6.423656456	8.69E-10	8.22E-09	11.54977105
228599_at	MS4A1	931	-1.135295016	3.609000649	-3.528464431	0.000512932	0.001937446	-1.24014273
227742_at	CLIC6	54102	-1.134923003	4.811666775	-4.416609808	1.60E-05	7.94E-05	2.039244407
241470_x_at	RASSF9	9182	-1.132645034	6.257261115	-4.639977385	6.11E-06	3.24E-05	2.960794577
218918_at	MAN1C1	57134	-1.132619483	3.808599276	-6.963215004	4.15E-11	4.70E-10	14.52555631
204788_s_at	PPOX	5498	-1.128868945	5.327190304	-12.53442604	2.65E-27	2.27E-25	51.34140784
203029_s_at	PTPRN2	5799	-1.127164564	3.762340598	-6.38686139	1.06E-09	9.93E-09	11.35260709
205353_s_at	PEBP1	5037	-1.126545617	9.906531174	-13.15460814	2.95E-29	3.21E-27	55.79586204
218705_s_at	SNX24	28966	-1.126438495	6.135193602	-9.08105006	7.85E-17	1.85E-15	27.49111553
242998_at	RDH12	145226	-1.126251374	4.918388119	-3.180036258	0.00169421	0.005718666	-2.349431694
211474_s_at	SERPINB6	5269	-1.124974214	8.765046829	-11.28182522	2.10E-23	1.12E-21	42.45170156
225191_at	CIRBP	1153	-1.124335523	6.786258083	-6.710763018	1.75E-10	1.83E-09	13.11390131
229084_at	CNTN4	152330	-1.124231038	3.21192367	-6.743434035	1.46E-10	1.53E-09	13.29471387
234700_s_at	RNASE7	84659	-1.123310027	6.719343449	-3.032996179	0.002725144	0.008776936	-2.786193989
225280_x_at	ARSD	414	-1.122002274	6.058752417	-8.386684486	7.13E-15	1.31E-13	23.04497819
210145_at	PLA2G4A	5321	-1.121892492	7.119578846	-4.449218415	1.39E-05	6.99E-05	2.171441137
202746_at	ITM2A	9452	-1.121644853	7.904360097	-5.092999096	7.80E-07	4.77E-06	4.94180476
205363_at	BBOX1	8424	-1.121007366	5.990830191	-3.559170503	0.000459564	0.001752085	-1.137453149
224905_at	WDR26	80232	-1.120620479	7.899047948	-14.0227318	5.30E-32	8.57E-30	62.06129376
206177_s_at	ARG1	383	-1.120346794	4.512021851	-2.792400412	0.005712621	0.017009995	-3.459814953
204437_s_at	FOLR1	2348	-1.119722349	3.209111199	-3.83342751	0.000166787	0.000690998	-0.185594509
213902_at	ASAH1	427	-1.118625298	8.868225013	-12.38787573	7.64E-27	6.30E-25	50.29285347
200941_at	HSBP1	3281	-1.118333886	9.929563537	-14.17046932	1.80E-32	3.12E-30	63.12930025
206875_s_at	SLK	9748	-1.118220257	10.07584864	-10.96305477	2.00E-22	9.31E-21	40.2224661
223522_at	MIR600 /// MIR600HG	81571 /// 693185	-1.118166382	5.095897762	-8.441126815	5.04E-15	9.40E-14	23.38748329
238439_at	ANKRD22	118932	-1.118011564	9.145277319	-5.262009801	3.49E-07	2.26E-06	5.717847143
218489_s_at	ALAD	210	-1.11735303	4.029944158	-9.824323498	5.35E-19	1.62E-17	32.41647914
219908_at	DKK2	27123	-1.115526716	3.44419594	-7.791109998	2.97E-13	4.46E-12	19.37333907
221207_s_at	NBEA	26960	-1.114884227	3.853694529	-7.832329017	2.31E-13	3.52E-12	19.62279649
229876_at	PHKA1	5255	-1.114708146	4.128492698	-6.936084984	4.85E-11	5.45E-10	14.3722733
226431_at	FAM117B	150864	-1.113199369	7.231743061	-6.768447664	1.27E-10	1.34E-09	13.43352955
235570_at	RBMS3	27303	-1.113141318	6.113206985	-5.236820909	3.94E-07	2.53E-06	5.600949096
230195_at	LINC01405	100131138	-1.113097631	2.972648882	-4.582854126	7.85E-06	4.09E-05	2.721572768
219395_at	ESRP2 /// MIR6773	80004 /// 102466194	-1.112770566	8.660149631	-7.892754645	1.59E-13	2.47E-12	19.98978981
226168_at	ZFAND2B	130617	-1.112542594	7.185235037	-13.62470174	9.65E-31	1.28E-28	59.18575153
208626_s_at	VAT1	10493	-1.112532331	8.465016801	-8.817170889	4.44E-16	9.53E-15	25.78219218
235956_at	KIAA1377	57562	-1.112334314	4.105798163	-7.56009567	1.22E-12	1.68E-11	17.98885625
224367_at	BEX2	84707	-1.112009408	6.153471573	-4.119135981	5.46E-05	0.000246799	0.870960817
220591_s_at	EFHC2	80258	-1.111540592	2.998168252	-8.122226103	3.80E-14	6.39E-13	21.39718894
205752_s_at	GSTM5	2949	-1.109889811	3.637938444	-13.54204499	1.76E-30	2.27E-28	58.58910669
213056_at	FRMD4B	23150	-1.108796571	9.191820541	-11.32674774	1.53E-23	8.24E-22	42.7671317
215784_at	CD1E	913	-1.108640425	4.247861552	-5.874377709	1.64E-08	1.29E-07	8.688199725
223279_s_at	UACA	55075	-1.108633856	7.086619439	-10.14674051	5.89E-20	2.02E-18	34.59821099
235369_at	C14orf28	122525	-1.108620749	5.030621198	-8.898273955	2.61E-16	5.79E-15	26.30502418
212400_at	FAM102A	399665	-1.108280438	8.14000004	-10.00487608	1.56E-19	5.09E-18	33.63517771
235561_at	TXNL1	9352	-1.106847472	4.113976459	-8.281009875	1.40E-14	2.48E-13	22.38332429
206554_x_at	SETMAR	6419	-1.10621893	5.534367425	-10.96643235	1.95E-22	9.12E-21	40.24599895
203892_at	WFDC2	10406	-1.105985173	5.786292749	-2.705803249	0.007371195	0.021328328	-3.689639232
228852_at	ENSA	2029	-1.103740714	6.073204346	-10.23178526	3.27E-20	1.16E-18	35.17774048
210944_s_at	CAPN3	825	-1.103612987	6.894485297	-6.231217341	2.48E-09	2.21E-08	10.52711275
207414_s_at	LOC100507472 /// PCSK6	5046 /// 100507472	-1.102317212	5.321836654	-5.450323184	1.40E-07	9.61E-07	6.605293457
221833_at	LOC100507577 /// LONP2 /// SIAH1	6477 /// 83752 /// 100507577	-1.102280446	6.145813356	-7.768283831	3.42E-13	5.09E-12	19.23550686
210325_at	CD1A	909	-1.102191996	3.980763806	-4.978232876	1.33E-06	7.86E-06	4.426111063
211002_s_at	TRIM29	23650	-1.101198996	10.71761158	-6.622322435	2.88E-10	2.92E-09	12.62730063
238049_at	GRAMD3	65983	-1.100179133	4.163143068	-8.869278004	3.16E-16	6.93E-15	26.11785179
231540_at	LOC100130691	100130691	-1.099678983	4.540709711	-6.968602171	4.02E-11	4.56E-10	14.55603797
241705_at	ABCA5	23461	-1.098987324	3.962455089	-7.704008438	5.07E-13	7.37E-12	18.848595
201957_at	PPP1R12B	4660	-1.097870194	6.185420561	-6.753119132	1.38E-10	1.46E-09	13.34842313
212230_at	PPAP2B	8613	-1.096344855	8.920107251	-6.929031328	5.05E-11	5.66E-10	14.33248193
1558154_at	AF289551		-1.095735788	4.875528722	-9.296795585	1.87E-17	4.75E-16	28.90452107
205125_at	PLCD1	5333	-1.09560822	6.661576641	-8.287631958	1.34E-14	2.39E-13	22.42466266
224391_s_at	SIAE	54414	-1.095527396	6.681019371	-8.530322205	2.84E-15	5.52E-14	23.95097129
227878_s_at	ALKBH7	84266	-1.095228404	7.441575979	-13.03166963	7.22E-29	7.39E-27	54.91097615
227297_at	ITGA9	3680	-1.092945377	6.003793071	-6.231977378	2.47E-09	2.20E-08	10.53110994
226187_at	CDS1	1040	-1.09220681	6.61079838	-7.146082231	1.43E-11	1.72E-10	15.568383
225698_at	EPB41L4A-AS1	114915	-1.091632798	8.408279542	-10.97220051	1.87E-22	8.78E-21	40.28619243
213478_at	KAZN	23254	-1.090882555	9.570474504	-8.854022327	3.49E-16	7.60E-15	26.01948571
214274_s_at	ACAA1	30	-1.090400809	9.12231528	-12.14566842	4.37E-26	3.24E-24	48.56406904
204364_s_at	REEP1	65055	-1.090041831	5.806446652	-3.888814759	0.00013497	0.00056879	0.014110893
221215_s_at	RIPK4	54101	-1.087764487	9.146989015	-6.515767027	5.22E-10	5.10E-09	12.04665811
208864_s_at	TXN	7295	-1.087695762	13.56237436	-9.869867032	3.92E-19	1.21E-17	32.72313293
205824_at	HSPB2	3316	-1.086893494	4.269729089	-6.1302248	4.26E-09	3.67E-08	9.998970399
228891_at	SEMA4D	10507	-1.085724513	3.320336537	-9.822962018	5.40E-19	1.64E-17	32.40732003
203656_at	FIG4	9896	-1.085531587	6.683157037	-13.49654062	2.45E-30	3.10E-28	58.26073539
232608_x_at	CARD14	79092	-1.084986809	5.689074753	-8.266760008	1.53E-14	2.70E-13	22.29442625
206624_at	USP9Y	8287	-1.08354755	4.442457483	-3.838992931	0.000163295	0.000677606	-0.165640095
227135_at	NAAA	27163	-1.083175386	6.900080994	-7.100788211	1.87E-11	2.20E-10	15.30854032
209193_at	PIM1	5292	-1.081663495	7.876839864	-7.884632377	1.67E-13	2.59E-12	19.94037032
230660_at	SERTAD4	56256	-1.081197106	6.550382641	-6.713745491	1.72E-10	1.80E-09	13.13038383
222304_x_at	OR7E47P	26628	-1.080638103	2.688587773	-7.799153589	2.83E-13	4.26E-12	19.4219621
228766_at	CD36	948	-1.079590136	5.424710745	-4.294465196	2.67E-05	0.000127018	1.551268672
223906_s_at	TEX101	83639	-1.079490671	3.015160862	-11.04637002	1.11E-22	5.34E-21	40.80351762
223322_at	RASSF5	83593	-1.078774216	8.585256505	-8.153029777	3.13E-14	5.33E-13	21.58772735
1555153_s_at	FCHO2	115548	-1.078187873	4.434673971	-8.407318883	6.25E-15	1.16E-13	23.17466335
227001_at	NIPAL2	79815	-1.077623748	8.783480395	-7.561062862	1.21E-12	1.67E-11	17.99460357
230710_at	MIR210HG	100506211	-1.077048357	5.148288891	-6.054434098	6.37E-09	5.34E-08	9.606570843
215513_at	HYMAI	57061	-1.075836339	5.923445481	-7.428214799	2.69E-12	3.58E-11	17.20915418
232878_at	NR2F2-AS1	644192	-1.075633869	4.171448066	-9.616450084	2.19E-18	6.21E-17	31.02357425
206276_at	LY6D	8581	-1.074614602	11.84809042	-3.304034233	0.001119618	0.003950891	-1.966542849
206167_s_at	ARHGAP6	395	-1.074272456	4.776703182	-7.016586037	3.05E-11	3.51E-10	14.82818692
222954_at	FBXO40	51725	-1.073101562	3.091410722	-6.363123228	1.21E-09	1.12E-08	11.22581299
213333_at	MDH2	4191	-1.073061422	5.129364493	-9.8189551	5.55E-19	1.68E-17	32.38036694
219077_s_at	WWOX	51741	-1.073052575	6.208501092	-7.24522707	7.99E-12	9.92E-11	16.14064621
212710_at	CAMSAP1	157922	-1.070556045	6.37017959	-9.065831789	8.68E-17	2.03E-15	27.3919548
227163_at	GSTO2	119391	-1.07010985	6.35456726	-4.036739601	7.58E-05	0.000334435	0.559573742
213955_at	MYOZ3	91977	-1.068328107	2.523646962	-5.383651926	1.94E-07	1.31E-06	6.288392673
218171_at	VPS4B	9525	-1.068169128	9.983446726	-11.44832532	6.43E-24	3.67E-22	43.62228589
212741_at	MAOA	4128	-1.068156572	8.237625478	-4.816937992	2.78E-06	1.56E-05	3.717084784
226198_at	TOM1L2	146691	-1.067875633	6.195325676	-8.622448552	1.57E-15	3.13E-14	24.53597593
242093_at	SYTL5	94122	-1.064721954	3.954020296	-4.646076523	5.95E-06	3.16E-05	2.986479308
212479_s_at	RMND5A	64795	-1.064131047	8.165387488	-8.812709139	4.57E-16	9.79E-15	25.75349283
209822_s_at	VLDLR	7436	-1.062288393	7.391072458	-5.39233615	1.86E-07	1.26E-06	6.329503487
224609_at	SLC44A2	57153	-1.062014572	8.15646955	-11.70568242	1.03E-24	6.46E-23	45.43919355
223199_at	MKNK2	2872	-1.061677849	8.000426777	-8.417032163	5.87E-15	1.09E-13	23.23576498
200844_s_at	PRDX6	9588	-1.061398679	11.54707297	-13.67016951	6.93E-31	9.40E-29	59.51404126
204800_s_at	DHRS12	79758	-1.061020837	4.409623867	-10.77064666	7.71E-22	3.30E-20	38.88518416
209560_s_at	DLK1	8788	-1.060682118	3.157132126	-3.802170095	0.000187757	0.000769246	-0.29719775
228098_s_at	MYLIP	29116	-1.0605878	8.771191407	-6.791070381	1.11E-10	1.19E-09	13.55936029
209590_at	BMP7	655	-1.060272598	5.383038346	-4.854049293	2.35E-06	1.33E-05	3.878572972
36830_at	MIPEP	4285	-1.059795896	5.581087956	-9.310423697	1.71E-17	4.35E-16	28.99427044
218170_at	ISOC1	51015	-1.05855402	8.515764368	-9.734264285	9.87E-19	2.91E-17	31.81163826
203851_at	IGFBP6	3489	-1.058194841	9.806428727	-3.448706031	0.000679991	0.00250935	-1.503177417
225624_at	LOC101929304 /// SNX29	92017 /// 101929304	-1.057990846	7.220811143	-9.731811102	1.00E-18	2.95E-17	31.79519173
219281_at	MSRA	4482	-1.057914948	6.117364895	-10.89003991	3.34E-22	1.51E-20	39.71422503
208510_s_at	PPARG	5468	-1.057161217	2.682473915	-8.835395033	3.94E-16	8.53E-15	25.8994845
202129_s_at	RIOK3	8780	-1.056812739	9.488703067	-8.616260588	1.63E-15	3.25E-14	24.49658805
218149_s_at	ZNF395	55893	-1.055078217	8.488175762	-8.293347017	1.29E-14	2.31E-13	22.46035236
218309_at	CAMK2N1	55450	-1.053185942	7.028877662	-4.701426721	4.66E-06	2.52E-05	3.220822285
223596_at	SLC12A6	9990	-1.050695587	5.815322387	-5.449078667	1.41E-07	9.67E-07	6.599351128
209757_s_at	MYCN	4613	-1.050134939	4.550783248	-5.908309332	1.37E-08	1.10E-07	8.859757063
213846_at	COX7C	1350	-1.050105757	8.211049825	-13.55873769	1.56E-30	2.03E-28	58.70958288
223535_at	NUDT12	83594	-1.049462974	5.828157575	-7.922508855	1.32E-13	2.08E-12	20.17106251
230252_at	LPAR5	57121	-1.048177784	8.039373966	-7.930625114	1.26E-13	1.99E-12	20.22057334
203240_at	FCGBP	8857	-1.04728811	6.069977671	-3.487552993	0.000593111	0.002212329	-1.375733179
202850_at	ABCD3	5825	-1.045512868	9.809064707	-13.54661062	1.70E-30	2.20E-28	58.62205727
204309_at	CYP11A1	1583	-1.045276779	2.339729806	-8.72127232	8.28E-16	1.72E-14	25.16682107
202291_s_at	MGP	4256	-1.044203374	9.885876928	-4.205583433	3.85E-05	0.000178276	1.203399439
221564_at	PRMT2	3275	-1.043216491	7.118686684	-11.03334899	1.22E-22	5.82E-21	40.71263058
223762_at	TMOD4 /// VPS72	6944 /// 29765	-1.042925088	3.074600932	-4.382031822	1.85E-05	9.07E-05	1.899945946
214468_at	MYH6	4624	-1.042633843	4.438803586	-5.873054629	1.65E-08	1.30E-07	8.681524615
1553177_at	SH2D1B	117157	-1.042416109	2.495642776	-7.910538154	1.42E-13	2.23E-12	20.09808868
228027_at	ARMCX5-GPRASP2 /// GPRASP2	114928 /// 100528062	-1.041884359	5.853199985	-7.407137717	3.05E-12	4.02E-11	17.08528128
205672_at	XPA	7507	-1.041242465	7.684662366	-9.660665957	1.63E-18	4.68E-17	31.31890652
219440_at	RAI2	10742	-1.040963976	4.783379542	-7.82378432	2.43E-13	3.70E-12	19.57102471
224650_at	MAL2	114569	-1.039704301	12.36329834	-4.964199902	1.42E-06	8.35E-06	4.363689506
209995_s_at	TCL1A	8115	-1.039691216	2.79143572	-4.211402379	3.76E-05	0.000174334	1.225986314
209016_s_at	KRT7	3855	-1.039639547	6.264884577	-3.14023137	0.001930143	0.006429301	-2.469526139
209672_s_at	MIOS	54468	-1.039431082	3.854211619	-12.80782191	3.66E-28	3.46E-26	53.30198658
223312_at	PRADC1	84279	-1.038606652	5.476778158	-9.337728526	1.43E-17	3.65E-16	29.1742527
226627_at	8-Sep	23176	-1.038239901	3.48305676	-11.01316401	1.40E-22	6.68E-21	40.57179475
237885_at	SOX21-AS1	100507533	-1.037944059	3.00347901	-8.517211369	3.09E-15	5.96E-14	23.86796343
215228_at	NHLH2	4808	-1.037940049	3.706146339	-4.790615012	3.13E-06	1.74E-05	3.603143342
219990_at	E2F8	79733	-1.037768527	7.066258806	-6.05874509	6.22E-09	5.23E-08	9.628798897
204971_at	CSTA	1475	-1.034325127	14.74122284	-6.159769059	3.63E-09	3.16E-08	10.15285417
206698_at	XK	7504	-1.033124667	4.472166018	-4.757283219	3.64E-06	2.00E-05	3.459583409
213587_s_at	ATP6V0E2	155066	-1.031919875	4.420029173	-6.538299717	4.61E-10	4.54E-09	12.16892534
209885_at	RHOD	29984	-1.030611491	8.284683166	-4.298799962	2.62E-05	0.000124985	1.568390526
201733_at	CLCN3	1182	-1.030549272	7.216990606	-5.973978948	9.73E-09	7.93E-08	9.193781177
215772_x_at	SUCLG2	8801	-1.030508734	8.74081481	-12.69279658	8.42E-28	7.65E-26	52.47645533
226396_at	TEN1 /// TEN1-CDK3	100134934 /// 100529145	-1.030184794	5.930435768	-9.541853832	3.63E-18	1.01E-16	30.52651365
209994_s_at	ABCB1 /// ABCB4	5243 /// 5244	-1.030164631	4.092367242	-8.04029548	6.35E-14	1.04E-12	20.89223788
210166_at	TLR5	7100	-1.029681928	6.213681465	-5.980422317	9.40E-09	7.69E-08	9.226696215
213029_at	NFIB	4781	-1.029029907	8.449876723	-5.598324344	6.69E-08	4.84E-07	7.319191705
1553395_a_at	CD200R1	131450	-1.027513334	3.014144989	-9.973468519	1.93E-19	6.23E-18	33.42261147
224516_s_at	CXXC5	51523	-1.026312241	7.888999498	-8.332999727	1.00E-14	1.82E-13	22.70831912
219680_at	NLRX1	79671	-1.024739898	7.315899947	-6.922940449	5.23E-11	5.85E-10	14.29814225
1553929_at	ACER1	125981	-1.023064548	2.787288631	-7.246170131	7.94E-12	9.86E-11	16.14611232
233571_x_at	PPDPF	79144	-1.022547693	9.766868641	-9.574578201	2.91E-18	8.11E-17	30.74438157
219895_at	TMEM255A	55026	-1.022187784	3.904484272	-4.871999232	2.17E-06	1.24E-05	3.957036277
227562_at	LAMTOR3	8649	-1.021737738	6.558880177	-9.748311063	8.97E-19	2.66E-17	31.9058401
213540_at	HSD17B8	7923	-1.02134948	7.205072361	-7.959304425	1.05E-13	1.67E-12	20.395741
223119_s_at	USP47	55031	-1.021305803	5.104768571	-10.0602618	1.07E-19	3.55E-18	34.0105995
203608_at	ALDH5A1	7915	-1.020783792	5.318646821	-4.154191488	4.74E-05	0.000216536	1.005063258
205379_at	CBR3	874	-1.020281873	7.96803279	-5.546888417	8.65E-08	6.15E-07	7.069469746
205913_at	PLIN1	5346	-1.019970603	2.228274374	-6.579602912	3.66E-10	3.66E-09	12.39376873
227556_at	NME7	29922	-1.019064338	11.50208211	-5.275811536	3.27E-07	2.13E-06	5.782081419
217504_at	ABCA6	23460	-1.018002375	3.752092649	-7.435496288	2.57E-12	3.43E-11	17.2519962
205637_s_at	SH3GL3	6457	-1.017353693	4.512666132	-3.776125903	0.00020711	0.000842354	-0.389579292
218922_s_at	CERS4	79603	-1.016740758	5.818451714	-7.271915498	6.82E-12	8.55E-11	16.2955005
205964_at	ZNF426	79088	-1.016603374	8.037073572	-6.395179691	1.02E-09	9.51E-09	11.39711348
209220_at	GPC3	2719	-1.016515312	4.629573	-4.062773487	6.84E-05	0.000304102	0.65737892
203711_s_at	HIBCH	26275	-1.016273054	7.802487973	-8.656785007	1.26E-15	2.54E-14	24.75477944
227224_at	RALGPS2	55103	-1.014815284	7.795466257	-6.916806898	5.42E-11	6.04E-10	14.26358115
226344_at	ZMAT1	84460	-1.01449318	4.030234378	-5.911790747	1.35E-08	1.08E-07	8.87739897
218361_at	GOLPH3L	55204	-1.014217986	8.054339031	-9.10377354	6.75E-17	1.61E-15	27.63931377
226649_at	PANK1	53354	-1.012565561	5.80904852	-6.539528655	4.58E-10	4.51E-09	12.17560185
225743_at	RPUSD3	285367	-1.012509349	5.988438188	-9.664798909	1.58E-18	4.56E-17	31.34653842
223327_x_at	LOC80154	80154	-1.012481014	6.202170227	-6.00616651	8.21E-09	6.77E-08	9.35845738
238043_at	ARID1B	57492	-1.012008679	6.424143231	-8.329736655	1.02E-14	1.85E-13	22.68789116
209907_s_at	ITSN2	50618	-1.011889329	7.260194547	-8.486087799	3.78E-15	7.20E-14	23.67116111
203442_x_at	EML3	256364	-1.010650745	6.979543314	-10.38086298	1.17E-20	4.38E-19	36.19745592
212771_at	FAM171A1	221061	-1.009873117	6.069280492	-5.309950596	2.77E-07	1.83E-06	5.941519822
226594_at	ENTPD5	957	-1.009859015	6.761352876	-10.81541917	5.63E-22	2.47E-20	39.19577403
232693_s_at	FBXO16 /// ZNF395	55893 /// 157574	-1.009592924	7.073047468	-7.578446437	1.09E-12	1.51E-11	18.09797295
215779_s_at	HIST1H2BG /// HIST1H2BJ	8339 /// 8970	-1.009204192	5.72503297	-4.164280334	4.55E-05	0.000208421	1.043836094
235174_s_at	LINC01003	100128822	-1.008861454	6.537429959	-7.402695054	3.13E-12	4.12E-11	17.0591974
226867_at	DENND4C	55667	-1.006787739	8.77276501	-10.17548009	4.83E-20	1.67E-18	34.79387216
212046_x_at	MAPK3	5595	-1.006115866	7.230661874	-12.89967313	1.88E-28	1.84E-26	53.96183088
202919_at	MOB4	25843	-1.005486045	8.526564711	-12.83193009	3.07E-28	2.93E-26	53.47512329
226413_at	LINC00938	400027	-1.005083969	6.762715857	-8.135269173	3.50E-14	5.93E-13	21.47782209
210020_x_at	CALML3	810	-1.00401501	10.56507719	-4.824443564	2.69E-06	1.51E-05	3.74966498
219298_at	ECHDC3	79746	-1.003671286	5.622144918	-3.890862091	0.000133912	0.000564811	0.021540366
219949_at	LRRC2	79442	-1.003528557	3.667431142	-5.482786568	1.19E-07	8.28E-07	6.760659722
204671_s_at	ANKRD6	22881	-1.002275161	5.696128229	-5.349823944	2.28E-07	1.52E-06	6.128731244
224873_s_at	MRPS25	64432	-1.002103304	6.255774755	-9.149994501	4.97E-17	1.20E-15	27.94125086
204226_at	STAU2	27067	-1.001522158	6.699489562	-8.641130732	1.39E-15	2.80E-14	24.65497398
220789_s_at	SNORA5B /// TBRG4	9238 /// 677795	1.000100632	5.86742293	7.407331245	3.05E-12	4.02E-11	17.08641774
208820_at	PTK2	5747	1.001021873	9.380755439	10.35695305	1.38E-20	5.13E-19	36.03358653
227814_at	WDR53	348793	1.001166641	5.914261973	9.84850492	4.54E-19	1.39E-17	32.5792329
226980_at	DEPDC1B	55789	1.001213955	5.944923133	7.31742328	5.21E-12	6.62E-11	16.56033257
209086_x_at	MCAM /// MIR6756	4162 /// 102465453	1.001487339	5.229264671	9.063387447	8.82E-17	2.07E-15	27.37603446
201521_s_at	NCBP2	22916	1.002057537	7.314174223	9.581966815	2.77E-18	7.72E-17	30.79361283
210503_at	MAGEA11	4110	1.002830417	3.382479684	3.369819472	0.000894293	0.003214482	-1.758049422
209321_s_at	ADCY3	109	1.003445993	7.216720797	11.73114179	8.56E-25	5.45E-23	45.61939942
219987_at	ERVMER34-1	100288413	1.00367894	3.822678275	5.819277267	2.17E-08	1.69E-07	8.411126478
200879_s_at	EPAS1	2034	1.004429404	4.970083233	6.448818234	7.56E-10	7.21E-09	11.68503625
204490_s_at	CD44	960	1.005267662	10.37437561	7.635427549	7.70E-13	1.09E-11	18.43774924
202796_at	SYNPO	11346	1.005653532	7.157857128	8.363754333	8.25E-15	1.51E-13	22.90105034
237261_at	ANGPT2	285	1.005871377	4.202812636	8.36471886	8.20E-15	1.50E-13	22.90710052
213553_x_at	APOC1	341	1.005950021	7.601868214	6.335625656	1.41E-09	1.29E-08	11.07933797
208677_s_at	BSG	682	1.00607564	9.370902962	8.379079955	7.48E-15	1.37E-13	22.99722437
216952_s_at	LMNB2	84823	1.006472151	6.859538616	7.882696543	1.69E-13	2.62E-12	19.92859592
218982_s_at	MRPS17	51373	1.007199229	8.466577249	7.671728144	6.17E-13	8.85E-12	18.6549574
227410_at	FAM43A	131583	1.007444175	6.857195343	4.603596014	7.17E-06	3.76E-05	2.808156341
222484_s_at	CXCL14	9547	1.008148229	12.2388115	3.634838178	0.00034947	0.001361624	-0.881040689
218909_at	RPS6KC1	26750	1.008352744	6.559646318	10.76454613	8.05E-22	3.44E-20	38.84289279
230464_at	S1PR5	53637	1.008362311	6.155668839	6.547826635	4.37E-10	4.32E-09	12.2207044
46947_at	GNL3L	54552	1.008449863	5.653539801	8.95966496	1.75E-16	3.96E-15	26.70221604
203456_at	PRAF2	11230	1.008461092	5.777309009	8.919638554	2.27E-16	5.08E-15	26.44311145
226858_at	CSNK1E	1454	1.009603509	6.631963927	6.993902961	3.47E-11	3.98E-10	14.6993912
1569599_at	SAMSN1	64092	1.009626936	4.190818686	4.951296793	1.51E-06	8.82E-06	4.306416657
1554414_a_at	OSGIN2	734	1.00971156	6.162504813	8.437833872	5.14E-15	9.58E-14	23.3667358
229404_at	TWIST2	117581	1.009902816	6.737984458	5.490444362	1.15E-07	7.99E-07	6.797409924
227345_at	TNFRSF10D	8793	1.010063848	5.540783771	5.938156277	1.17E-08	9.47E-08	9.011245709
228273_at	PRR11	55771	1.010177639	9.114199506	7.634358137	7.75E-13	1.10E-11	18.43135911
213293_s_at	TRIM22	10346	1.010186236	10.47789409	5.577540394	7.42E-08	5.33E-07	7.218079537
1554807_a_at	SPIRE1	56907	1.0105344	5.899170961	7.195484089	1.07E-11	1.30E-10	15.85293516
222939_s_at	SLC16A10	117247	1.010946892	3.141398722	4.886395367	2.03E-06	1.16E-05	4.02013179
218084_x_at	FXYD5	53827	1.011051493	8.846418727	6.213100738	2.73E-09	2.41E-08	10.43193308
203196_at	ABCC4	10257	1.012465995	7.288322934	8.909818858	2.42E-16	5.39E-15	26.37962465
209651_at	TGFB1I1	7041	1.012637599	6.869920859	5.629259788	5.73E-08	4.19E-07	7.470204886
1569410_at	FLG2	388698	1.012684651	4.251976461	2.400286296	0.017250702	0.045286508	-4.446183534
1553021_s_at	BICD2	23299	1.012932586	4.419469539	6.577548203	3.70E-10	3.70E-09	12.38256141
242579_at	BMPR1B	658	1.013117154	4.428997108	3.900683294	0.000128946	0.000545213	0.057227132
209040_s_at	PSMB8	5696	1.014632581	8.903308209	7.889048121	1.63E-13	2.53E-12	19.96723425
228031_at	TTPAL	79183	1.014742917	7.166461996	8.577553809	2.10E-15	4.13E-14	24.25051657
213434_at	STX2	2054	1.015373506	6.384283479	9.270961794	2.23E-17	5.59E-16	28.73453987
225283_at	ARRDC4	91947	1.01541414	8.026320004	5.202717304	4.64E-07	2.94E-06	5.44336695
212335_at	GNS	2799	1.015427758	8.610009394	11.65483628	1.48E-24	9.03E-23	45.07953888
209053_s_at	WHSC1	7468	1.01553307	6.081199074	7.473029354	2.06E-12	2.77E-11	17.4732159
227262_at	HAPLN3	145864	1.01561649	5.671657901	7.812484012	2.61E-13	3.95E-12	19.50260442
211080_s_at	NEK2	4751	1.016130918	4.846562829	6.465326789	6.90E-10	6.62E-09	11.77397542
205034_at	CCNE2	9134	1.016764103	6.83956623	6.393052054	1.03E-09	9.62E-09	11.38572602
204463_s_at	EDNRA	1909	1.016815844	8.147804635	4.486843926	1.19E-05	6.02E-05	2.324975807
214604_at	HOXD11	3237	1.017391944	3.406283779	6.719479814	1.67E-10	1.74E-09	13.16208762
230183_at	EXT1	2131	1.017398684	7.321151519	6.783231596	1.16E-10	1.24E-09	13.51572944
241879_at	LPP	4026	1.01760055	8.932843175	6.568635273	3.89E-10	3.87E-09	12.33397289
227565_at	KLHL5	51088	1.017725641	6.851625172	7.609958398	8.99E-13	1.26E-11	18.2856993
219555_s_at	CENPN	55839	1.017996915	7.567156002	6.205100971	2.85E-09	2.51E-08	10.38996526
225710_at	GNB4	59345	1.019125065	9.484892381	9.067066687	8.61E-17	2.02E-15	27.39999857
32137_at	JAG2	3714	1.020019549	7.159449881	7.582690756	1.06E-12	1.47E-11	18.12323185
205285_s_at	FYB	2533	1.020078967	5.946059058	4.464761364	1.31E-05	6.57E-05	2.234736183
214931_s_at	SRPK2	6733	1.020492701	5.753443535	7.234854077	8.49E-12	1.05E-10	16.08055102
233002_at	PPP4R4	57718	1.020551335	3.562818449	4.973047625	1.36E-06	8.03E-06	4.403029802
234605_at	CDC14B	8555	1.020925674	5.718148958	5.628184526	5.76E-08	4.21E-07	7.464945624
200632_s_at	NDRG1	10397	1.021021388	11.99224465	6.444080079	7.76E-10	7.39E-09	11.65953772
214894_x_at	MACF1	23499	1.021182588	9.169974674	11.68159982	1.22E-24	7.56E-23	45.26880718
223861_at	HORMAD1	84072	1.021302046	5.320233118	2.903692955	0.004080122	0.012616259	-3.154598544
231932_at	C1orf74	148304	1.021508536	4.811226283	5.63198609	5.65E-08	4.14E-07	7.483542934
1556051_a_at	BICD1	636	1.021518367	4.962204416	6.071544302	5.81E-09	4.92E-08	9.694858751
213187_x_at	FTL	2512	1.021812861	13.17298967	11.5149584	4.00E-24	2.34E-22	44.091857
215706_x_at	ZYX	7791	1.021905799	7.691991652	8.295983843	1.27E-14	2.27E-13	22.47682315
217445_s_at	GART	2618	1.022524085	5.198518442	8.017920516	7.30E-14	1.18E-12	20.7548065
202570_s_at	DLGAP4	22839	1.023084612	6.399830235	7.799454412	2.82E-13	4.25E-12	19.4237811
200706_s_at	LITAF	9516	1.02343659	8.958626824	9.205778964	3.43E-17	8.47E-16	28.30653118
205895_s_at	NOLC1	9221	1.023464746	7.165129637	8.458837024	4.50E-15	8.46E-14	23.4991363
208926_at	NEU1	4758	1.025190053	7.414482676	12.05449027	8.43E-26	6.02E-24	47.91475446
201373_at	PLEC	5339	1.02564426	7.846562492	7.736254998	4.16E-13	6.13E-12	19.04248305
201189_s_at	ITPR3	3710	1.025836852	8.840093588	9.837467808	4.89E-19	1.49E-17	32.50492908
225626_at	PAG1	55824	1.02596104	7.920350579	6.702518938	1.84E-10	1.91E-09	13.06836536
212949_at	NCAPH	23397	1.026143198	4.856979978	6.935441635	4.87E-11	5.47E-10	14.36864296
211804_s_at	CDK2	1017	1.026798511	4.937822378	6.671693091	2.19E-10	2.25E-09	12.89842103
238794_at	SFR1	119392	1.026875457	5.534286017	6.464787949	6.93E-10	6.64E-09	11.77107004
205347_s_at	TMSB15A /// TMSB15B	11013 /// 286527	1.027554732	3.448517156	3.728759189	0.000247238	0.000990382	-0.556171936
227461_at	STON2	85439	1.028761679	9.095280773	5.444771702	1.44E-07	9.86E-07	6.578794074
228284_at	TLE1	7088	1.029118297	6.793697148	7.218816682	9.34E-12	1.15E-10	15.98774131
228314_at	LOC101927933 /// LRRC8C	84230 /// 101927933	1.029366855	7.101529477	8.159413874	3.01E-14	5.13E-13	21.62726343
47069_at	PRR5	55615	1.029428533	5.542302436	7.257579577	7.43E-12	9.26E-11	16.21227684
213811_x_at	TCF3	6929	1.02980687	7.554168178	10.62756461	2.10E-21	8.52E-20	37.89511359
217943_s_at	MAP7D1	55700	1.030196192	8.807692128	9.071022897	8.38E-17	1.97E-15	27.4257714
210026_s_at	CARD10	29775	1.030424307	8.091845982	4.928961411	1.67E-06	9.70E-06	4.207555703
212142_at	MCM4	4173	1.03045441	5.471154404	6.764120414	1.30E-10	1.37E-09	13.40949143
201561_s_at	CLSTN1	22883	1.030554843	9.736131141	11.52285737	3.78E-24	2.22E-22	44.14756245
235911_at	MFI2	4241	1.03092756	6.398778778	4.999430859	1.21E-06	7.17E-06	4.520667406
241966_at	MYO5A	4644	1.031214298	4.769865285	5.624497775	5.86E-08	4.28E-07	7.446918833
224596_at	SLC44A1	23446	1.03157511	10.86415619	11.01204284	1.41E-22	6.73E-21	40.56397406
223204_at	FAM198B	51313	1.031743923	9.431486017	6.339996264	1.37E-09	1.27E-08	11.10259074
224848_at	CDK6	1021	1.031795574	8.807248053	5.891950557	1.49E-08	1.18E-07	8.77695924
238584_at	IQCA1	79781	1.032601994	3.943241491	5.352320261	2.26E-07	1.51E-06	6.140487264
228121_at	TGFB2	7042	1.032851501	5.415043022	6.810070816	9.99E-11	1.07E-09	13.66525068
202437_s_at	CYP1B1	1545	1.033319338	6.304869343	3.101108389	0.002191318	0.007208803	-2.586220701
201163_s_at	IGFBP7	3490	1.033777555	12.81180265	10.27168094	2.49E-20	8.93E-19	35.45016074
211833_s_at	BAX	581	1.034225839	6.373293035	11.30697777	1.76E-23	9.41E-22	42.6282769
200838_at	CTSB	1508	1.034292332	12.52213545	9.723332473	1.06E-18	3.12E-17	31.73836166
221920_s_at	SLC25A37	51312	1.034672845	6.491512962	7.583174478	1.06E-12	1.47E-11	18.12611109
211113_s_at	ABCG1	9619	1.035273486	5.205788765	9.146037395	5.10E-17	1.23E-15	27.91537546
233555_s_at	SULF2	55959	1.035377187	8.219180481	5.604278798	6.49E-08	4.71E-07	7.348210925
206245_s_at	IVNS1ABP	10625	1.035472185	10.47987419	9.508428781	4.54E-18	1.24E-16	30.3042839
205241_at	SCO2	9997	1.035636144	8.769651791	7.130781387	1.57E-11	1.87E-10	15.48049246
219594_at	NINJ2	4815	1.036654831	4.661816554	7.295612115	5.93E-12	7.48E-11	16.43328008
206337_at	CCR7	1236	1.0372429	5.263133242	3.397178076	0.000813689	0.002949379	-1.670255524
212651_at	RHOBTB1	9886	1.037648146	5.373139828	5.832451012	2.03E-08	1.58E-07	8.477199761
33304_at	ISG20	3669	1.037673702	8.385567729	5.479200135	1.21E-07	8.41E-07	6.743461432
218788_s_at	SMYD3	64754	1.037675377	6.599819888	7.337049956	4.64E-12	5.93E-11	16.67485226
200919_at	PHC2	1912	1.037719556	8.248900458	10.24819014	2.92E-20	1.04E-18	35.28971574
232748_at	PAPPA	5069	1.037784519	3.307142306	6.188933931	3.11E-09	2.73E-08	10.30526477
215891_s_at	GM2A	2760	1.037950885	6.424562538	5.374940065	2.02E-07	1.36E-06	6.247201449
222222_s_at	HOMER3	9454	1.038262999	3.080747639	6.275946063	1.94E-09	1.76E-08	10.7629194
206115_at	EGR3	1960	1.039729986	7.132481599	4.618060476	6.73E-06	3.55E-05	2.868724751
208370_s_at	RCAN1	1827	1.039996792	9.563875373	8.307774523	1.18E-14	2.11E-13	22.55050528
208836_at	ATP1B3	483	1.040036735	12.53393132	8.855818989	3.45E-16	7.52E-15	26.03106629
210861_s_at	WISP3	8838	1.040283911	3.342742336	4.265926685	3.01E-05	0.000141821	1.438906596
208092_s_at	FAM49A	81553	1.040495592	4.642924875	6.961462304	4.19E-11	4.75E-10	14.51564236
214459_x_at	HLA-C	3107	1.040641617	13.00935609	11.86369101	3.31E-25	2.21E-23	46.55887663
227475_at	FOXQ1	94234	1.040732304	9.253436795	4.870274403	2.18E-06	1.25E-05	3.949486627
209684_at	RIN2	54453	1.041812647	10.96550745	11.38105454	1.04E-23	5.73E-22	43.14885251
215268_at	KIAA0754	643314	1.042823196	6.314679767	8.710219127	8.90E-16	1.84E-14	25.0960949
225871_at	STEAP2	261729	1.04314107	6.005630152	6.838407338	8.50E-11	9.23E-10	13.82352161
204358_s_at	FLRT2 /// LOC100506718	23768 /// 100506718	1.043172353	6.448562067	4.763288635	3.54E-06	1.95E-05	3.485389169
224796_at	ASAP1	50807	1.04399639	8.397386777	12.37165912	8.58E-27	7.01E-25	50.17693722
201897_s_at	CKS1B	1163	1.044809091	10.07521931	9.129819135	5.68E-17	1.36E-15	27.80937497
223069_s_at	EML4	27436	1.045300891	5.885904788	10.29437228	2.13E-20	7.71E-19	35.60525993
209824_s_at	ARNTL	406	1.045351945	6.694089685	7.554052057	1.26E-12	1.74E-11	17.952953
226364_at	HIP1	3092	1.04572008	5.649708715	9.181018854	4.05E-17	9.88E-16	28.14428374
223582_at	GPR98	84059	1.045811182	4.822531918	5.45798081	1.35E-07	9.28E-07	6.641879591
209732_at	CLEC2B	9976	1.046249725	10.47178789	7.5475426	1.31E-12	1.80E-11	17.91430067
201809_s_at	ENG	2022	1.047499411	7.388877848	7.96227974	1.03E-13	1.64E-12	20.41393305
209162_s_at	PRPF4	9128	1.048371255	8.376708943	9.171015145	4.33E-17	1.05E-15	28.07878437
203887_s_at	THBD	7056	1.0489508	8.66154989	5.372317984	2.05E-07	1.37E-06	6.234813682
204324_s_at	GOLIM4	27333	1.049044186	6.74066517	5.382378533	1.95E-07	1.31E-06	6.282368695
211945_s_at	ITGB1	3688	1.04929872	12.73734447	12.21378825	2.68E-26	2.04E-24	49.049722
225503_at	DHRSX	207063	1.049596408	4.813140917	9.234721803	2.83E-17	7.06E-16	28.49642125
204983_s_at	GPC4	2239	1.049672841	3.892918782	4.004184103	8.62E-05	0.000376458	0.438025672
202150_s_at	NEDD9	4739	1.049685882	5.982630277	6.740722222	1.48E-10	1.56E-09	13.27968424
209356_x_at	EFEMP2	30008	1.05021465	6.422582764	5.530300982	9.40E-08	6.64E-07	6.989303103
232278_s_at	DEPDC1	55635	1.050435205	6.184772252	5.612994219	6.21E-08	4.52E-07	7.39072692
226545_at	CD109	135228	1.051066936	9.091597659	7.407812916	3.04E-12	4.01E-11	17.08924634
204209_at	PCYT1A	5130	1.051413307	5.994047724	7.337105531	4.63E-12	5.93E-11	16.67517679
209761_s_at	SP110	3431	1.051828588	8.31179404	6.977596763	3.82E-11	4.35E-10	14.60696389
211208_s_at	CASK	8573	1.052588132	8.858565338	11.76021566	6.95E-25	4.48E-23	45.82528713
211767_at	GINS4	84296	1.052609248	4.82457847	5.30954317	2.78E-07	1.83E-06	5.939612404
219938_s_at	PSTPIP2	9050	1.05313336	5.518759877	7.041476463	2.64E-11	3.05E-10	14.96981313
202957_at	HCLS1	3059	1.053518146	8.189105972	5.212071074	4.44E-07	2.82E-06	5.486508872
208691_at	TFRC	7037	1.054884894	11.59854131	7.98888449	8.75E-14	1.41E-12	20.57676463
211075_s_at	CD47	961	1.055466135	10.97084774	8.244176634	1.76E-14	3.10E-13	22.15369887
209215_at	MFSD10	10227	1.055631978	6.576132736	8.37840136	7.52E-15	1.38E-13	22.99296408
205206_at	KAL1	3730	1.055910533	5.376854442	4.27471656	2.90E-05	0.000137173	1.473447135
1556221_a_at	RP11-757F18.5		1.056672318	5.880728194	6.743565487	1.46E-10	1.53E-09	13.29544251
224795_x_at	IGK /// IGKC	3514 /// 50802	1.057937093	14.49104242	4.789513478	3.15E-06	1.74E-05	3.598386172
224553_s_at	TNFRSF18	8784	1.058306529	3.781494893	6.705343888	1.81E-10	1.88E-09	13.08396482
209596_at	MXRA5	25878	1.058584058	10.26627742	4.957253805	1.47E-06	8.59E-06	4.332843322
230000_at	RNF213	57674	1.058677522	9.197619634	6.50491891	5.55E-10	5.39E-09	11.98789371
204078_at	LEPREL4	10609	1.05877162	5.637676185	8.582632157	2.03E-15	4.01E-14	24.28277105
202768_at	FOSB	2354	1.058787981	6.897844616	2.631238953	0.009135403	0.025838195	-3.882115169
225415_at	DTX3L	151636	1.058866577	9.922643287	10.1266849	6.76E-20	2.30E-18	34.46178228
202820_at	AHR	196	1.059169913	10.72227719	10.47521214	6.06E-21	2.35E-19	36.8452549
202246_s_at	CDK4	1019	1.059337844	9.083410738	14.15334227	2.04E-32	3.51E-30	63.005476
226828_s_at	HEYL	26508	1.059882721	4.163900986	6.701680864	1.85E-10	1.92E-09	13.06373831
202558_s_at	HSPA13	6782	1.059993941	7.395246322	7.186551835	1.13E-11	1.37E-10	15.80139797
219714_s_at	CACNA2D3	55799	1.060088732	4.348271817	6.541039253	4.54E-10	4.47E-09	12.18380968
238741_at	FAM83A	84985	1.060293532	7.219122589	4.241099418	3.33E-05	0.000155819	1.341668775
217436_x_at	HLA-J	3137	1.060555991	10.96154541	10.13709085	6.29E-20	2.15E-18	34.5325575
208091_s_at	VOPP1	81552	1.06061759	9.088220618	8.446256647	4.87E-15	9.12E-14	23.41981219
203416_at	CD53	963	1.061535918	9.182512427	5.109338896	7.22E-07	4.45E-06	5.015973529
203987_at	FZD6	8323	1.061576477	9.567878365	7.223008313	9.11E-12	1.12E-10	16.01198667
1552612_at	CDC42SE2	56990	1.061835347	5.23182578	5.488560331	1.16E-07	8.06E-07	6.788364783
211071_s_at	MLLT11	10962	1.062220041	7.357335965	3.935611053	0.000112664	0.000481054	0.184771886
225601_at	HMGB3	3149	1.062679727	6.175320404	7.973215408	9.64E-14	1.54E-12	20.48082855
219420_s_at	COA7	65260	1.063616912	6.432201707	7.696714591	5.30E-13	7.68E-12	18.80480212
226925_at	PXYLP1	92370	1.063750021	6.4722619	4.547901148	9.13E-06	4.71E-05	2.576391701
1555728_a_at	MS4A4A	51338	1.064822594	6.675732048	5.446568	1.42E-07	9.78E-07	6.587366281
243084_at	CALD1	800	1.06486012	3.726663219	6.221373559	2.61E-09	2.32E-08	10.47537255
220559_at	EN1	2019	1.0650411	3.372694641	4.749176523	3.77E-06	2.07E-05	3.424789866
217023_x_at	TPSAB1 /// TPSB2	7177 /// 64499	1.065770868	7.636211827	5.196602978	4.78E-07	3.02E-06	5.415198461
206110_at	HIST1H3A /// HIST1H3B /// HIST1H3C /// HIST1H3D /// HIST1H3E /// HIST1H3F /// HIST1H3G /// HIST1H3H /// HIST1H3I /// HIST1H3J	8350 /// 8351 /// 8352 /// 8353 /// 8354 /// 8355 /// 8356 /// 8357 /// 8358 /// 8968	1.065979027	3.151526997	5.266074909	3.43E-07	2.22E-06	5.736753052
228873_at	COL22A1	169044	1.066335201	3.080716816	4.269887911	2.96E-05	0.000139728	1.454465167
221036_s_at	APH1B	83464	1.066376703	4.789254608	7.932596554	1.24E-13	1.96E-12	20.23260363
223113_at	TMEM138	51524	1.066842904	8.136126792	12.3095038	1.34E-26	1.07E-24	49.73286796
227289_at	PCDH17	27253	1.067087397	3.766443207	7.355872646	4.14E-12	5.35E-11	16.78485102
220694_at	ASAP1-IT1	29065	1.067565757	5.279048278	8.421955188	5.69E-15	1.06E-13	23.26674671
204891_s_at	LCK	3932	1.067859998	6.260434941	3.476373546	0.000616983	0.002295267	-1.412539707
212372_at	MYH10	4628	1.068236406	8.911023354	6.50648924	5.50E-10	5.35E-09	11.99639618
235266_at	ATAD2	29028	1.068580922	6.315647424	7.093612272	1.95E-11	2.29E-10	15.26746608
215780_s_at	SET /// SETP4 /// SETSIP	6418 /// 642869 /// 646817	1.069294496	9.93912823	10.78703773	6.88E-22	2.97E-20	38.99884766
202665_s_at	WIPF1	7456	1.070615336	6.077140397	6.119594277	4.50E-09	3.87E-08	9.943726346
203388_at	ARRB2	409	1.07092952	5.247172343	6.833904959	8.72E-11	9.46E-10	13.79834608
211048_s_at	PDIA4	9601	1.070980694	9.176900807	10.41484803	9.22E-21	3.50E-19	36.43058334
226743_at	SLFN11	91607	1.072104531	6.383133473	7.075508439	2.16E-11	2.53E-10	15.16395501
201272_at	AKR1B1	231	1.072714453	8.819789647	8.506179824	3.32E-15	6.37E-14	23.79816805
211538_s_at	HSPA2	3306	1.072997712	9.469580501	5.095586639	7.71E-07	4.72E-06	4.95353766
224807_at	GRAMD1A	57655	1.073475516	5.787790384	7.591029027	1.01E-12	1.40E-11	18.17287819
221653_x_at	APOL2	23780	1.076131933	6.484040619	8.754704673	6.66E-16	1.39E-14	25.38099922
204556_s_at	DZIP1	22873	1.076224073	5.673531349	7.22715826	8.89E-12	1.09E-10	16.03599926
211868_x_at	IGH /// IGHA1 /// IGHA2 /// IGHD /// IGHG1 /// IGHG2 /// IGHG3 /// IGHM /// IGHV4-31	3492 /// 3493 /// 3494 /// 3495 /// 3500 /// 3501 /// 3502 /// 3507 /// 28396	1.076574717	7.500694688	3.856816624	0.000152569	0.000636919	-0.101565377
211529_x_at	HLA-G	3135	1.077248532	11.28181288	10.6933072	1.33E-21	5.51E-20	38.34954627
219232_s_at	EGLN3	112399	1.077641184	5.256561867	4.562526523	8.57E-06	4.44E-05	2.637029
204146_at	RAD51AP1	10635	1.078504535	7.720225616	7.431424029	2.64E-12	3.51E-11	17.22803328
227210_at	SFMBT2	57713	1.079261862	5.53056684	5.697819503	4.05E-08	3.03E-07	7.807064421
202803_s_at	ITGB2	3689	1.079319281	8.327002261	5.40006938	1.79E-07	1.21E-06	6.366154513
208451_s_at	C4A /// C4B /// C4B_2	720 /// 721 /// 100293534	1.07980642	6.082394288	4.440332318	1.45E-05	7.24E-05	2.135336649
226435_at	PAPLN	89932	1.080470262	7.298216718	5.537427421	9.07E-08	6.43E-07	7.023723086
213993_at	SPON1	10418	1.081045708	5.107153713	5.299527714	2.92E-07	1.92E-06	5.892758889
202855_s_at	MIR6787 /// SLC16A3	9123 /// 102465472	1.081352124	3.519822169	5.416543458	1.65E-07	1.12E-06	6.444364383
218699_at	RAB29	8934	1.081904702	7.907531731	8.905651816	2.49E-16	5.53E-15	26.35269317
1555565_s_at	TAPBP	6892	1.082380072	5.322946609	7.997472224	8.29E-14	1.34E-12	20.62938677
219256_s_at	SH3TC1	54436	1.082469876	6.487892072	6.469223056	6.76E-10	6.49E-09	11.79498854
202626_s_at	LYN	4067	1.08382534	8.055642839	6.152047868	3.79E-09	3.28E-08	10.11258811
215313_x_at	HLA-A	3105	1.083867752	13.585852	11.95195882	1.76E-25	1.22E-23	47.18563446
204281_at	TEAD4	7004	1.084114624	5.515013745	8.246723948	1.73E-14	3.05E-13	22.16956255
206561_s_at	AKR1B10	57016	1.085105762	10.14778212	2.882921729	0.004347941	0.013359014	-3.21240014
210567_s_at	SKP2	6502	1.086052699	5.726438288	6.584439561	3.56E-10	3.57E-09	12.42015911
221004_s_at	ITM2C	81618	1.086350622	7.656344325	7.223275262	9.09E-12	1.12E-10	16.01353105
204603_at	EXO1	9156	1.088435538	5.883713916	7.754345603	3.73E-13	5.52E-12	19.15145295
236561_at	TGFBR1	7046	1.089308605	7.495720473	7.981264953	9.17E-14	1.47E-12	20.53010044
234106_s_at	FLYWCH1	84256	1.090438378	3.996959077	8.393336719	6.83E-15	1.26E-13	23.08676955
206467_x_at	RTEL1-TNFRSF6B /// TNFRSF6B	8771 /// 100533107	1.090568606	5.69486219	8.228666534	1.94E-14	3.40E-13	22.05716199
228325_at	SPIDR	23514	1.090650153	4.923368925	7.295661064	5.93E-12	7.48E-11	16.43356497
236293_at	RHOH	399	1.090730232	6.740629985	3.568220095	0.00044486	0.001699343	-1.107038349
223779_at	AFAP1-AS1	84740	1.090896807	3.27569	3.784747373	0.000200504	0.000817429	-0.359059327
218060_s_at	USB1	79650	1.091260232	5.760344525	10.07707683	9.50E-20	3.19E-18	34.12471976
1552701_a_at	CARD16	114769	1.091830965	8.082830857	7.876831805	1.75E-13	2.71E-12	19.89293415
203379_at	RPS6KA1	6195	1.092022917	6.530032558	10.05247655	1.12E-19	3.74E-18	33.95778492
1555773_at	BPIFC	254240	1.092430283	3.489928177	3.695102944	0.000280099	0.001111915	-0.673424223
210772_at	FPR2	2358	1.092702718	3.872090056	4.639682074	6.12E-06	3.25E-05	2.959551657
213038_at	RNF19B	127544	1.092782581	6.931274209	7.787740544	3.04E-13	4.55E-12	19.35297913
207595_s_at	BMP1	649	1.093148145	5.908816888	7.612706672	8.84E-13	1.24E-11	18.30209256
200602_at	APP	351	1.093281187	10.87359581	10.50556386	4.91E-21	1.92E-19	37.05403818
217226_s_at	SFXN3	81855	1.093565498	7.711452863	9.845730363	4.63E-19	1.42E-17	32.56055121
208876_s_at	PAK2	5062	1.094101338	7.679120094	10.39607029	1.05E-20	3.96E-19	36.3017436
1555483_x_at	FBLIM1	54751	1.094167445	3.698857596	7.683330523	5.75E-13	8.30E-12	18.72450338
226474_at	NLRC5	84166	1.094290099	8.022016145	6.317437904	1.55E-09	1.42E-08	10.98269137
214895_s_at	ADAM10	102	1.095076322	7.087135978	7.17557123	1.20E-11	1.46E-10	15.73809528
213502_x_at	GUSBP11	91316	1.096235994	9.538452663	4.366054294	1.98E-05	9.64E-05	1.835887787
1552486_s_at	LACTB	114294	1.09625652	6.610748907	9.111886609	6.40E-17	1.52E-15	27.69226449
225636_at	STAT2	6773	1.096284634	10.03135951	10.622429	2.17E-21	8.80E-20	37.85964962
213832_at	KCND3	3752	1.096821712	5.087760915	5.489539857	1.15E-07	8.02E-07	6.793067148
234863_x_at	FBXO5	26271	1.09684174	6.733620231	8.104878408	4.24E-14	7.09E-13	21.29004878
212619_at	TMEM194A	23306	1.09722142	3.854149724	6.700770312	1.86E-10	1.93E-09	13.05871153
203022_at	RNASEH2A	10535	1.097420851	7.501324274	8.251020995	1.69E-14	2.98E-13	22.19632854
202013_s_at	EXT2	2132	1.098220138	7.092644806	8.558467411	2.37E-15	4.64E-14	24.12937373
214804_at	CENPI	2491	1.098538421	5.200647535	8.363646438	8.26E-15	1.51E-13	22.90037357
219301_s_at	CNTNAP2	26047	1.098613596	5.091035031	5.300995185	2.89E-07	1.90E-06	5.899619672
213294_at	EIF2AK2	5610	1.098644353	8.90584307	11.20727745	3.56E-23	1.82E-21	41.92892616
204563_at	SELL	6402	1.098886702	6.27650332	3.144631188	0.001902645	0.006349698	-2.456319185
217777_s_at	PTPLAD1	51495	1.100128438	6.57076318	8.707133093	9.08E-16	1.87E-14	25.07635576
202431_s_at	MYC	4609	1.10094895	10.55504136	7.600234324	9.54E-13	1.33E-11	18.22772284
224694_at	ANTXR1	84168	1.101627261	9.732531573	7.914452589	1.39E-13	2.18E-12	20.12194467
229441_at	PRSS23	11098	1.101883519	2.930660938	4.650368182	5.84E-06	3.11E-05	3.004568822
204736_s_at	CSPG4	1464	1.10193145	4.926062965	6.122744988	4.43E-09	3.81E-08	9.960092805
217944_at	POMGNT1	55624	1.101999824	6.176249482	9.237504339	2.78E-17	6.94E-16	28.51469032
212590_at	RRAS2	22800	1.102248945	7.715335795	6.563580651	4.00E-10	3.98E-09	12.30643708
200730_s_at	PTP4A1	7803	1.103176181	8.209067561	6.834646148	8.68E-11	9.42E-10	13.80248979
224759_s_at	TMEM263	90488	1.103294173	8.916048841	8.112771209	4.03E-14	6.77E-13	21.33878027
223343_at	MS4A7	58475	1.103460086	8.844367941	7.013094772	3.11E-11	3.58E-10	14.80834649
1556643_at	LOC100507535	100507535	1.10414443	4.176831093	6.661591713	2.31E-10	2.38E-09	12.84284231
222895_s_at	BCL11B	64919	1.104669666	9.017633	7.385037128	3.48E-12	4.54E-11	16.95561434
203728_at	BAK1	578	1.104870031	5.981612169	9.360245712	1.23E-17	3.17E-16	29.32283984
209545_s_at	RIPK2	8767	1.105124135	6.635403481	9.902361121	3.14E-19	9.84E-18	32.94223773
221031_s_at	APOLD1	81575	1.106057667	6.940242066	6.807499406	1.01E-10	1.09E-09	13.65090904
226756_at	CCDC71L	168455	1.106510174	6.995306854	7.302308864	5.70E-12	7.21E-11	16.47226544
201091_s_at	CBX3	11335	1.106772149	10.75883084	11.86610036	3.26E-25	2.18E-23	46.57597279
218516_s_at	IMPAD1	54928	1.107601549	7.545395045	8.799144154	4.99E-16	1.06E-14	25.66627961
219118_at	FKBP11	51303	1.108730331	8.213559103	6.108138824	4.79E-09	4.09E-08	9.88427017
211395_x_at	FCGR2C	9103	1.108802713	7.217153267	7.401247712	3.16E-12	4.15E-11	17.05070171
210984_x_at	EGFR	1956	1.109093466	5.558670689	4.313649907	2.47E-05	0.000118109	1.627155888
219358_s_at	ADAP2	55803	1.110154323	7.097651676	7.597429433	9.70E-13	1.35E-11	18.21100745
212944_at	SLC5A3	6526	1.110155923	8.291880696	11.19780375	3.81E-23	1.94E-21	41.86255194
206108_s_at	SRSF6	6431	1.110156934	5.617757615	4.531882529	9.79E-06	5.03E-05	2.510161323
204092_s_at	AURKA	6790	1.110441406	6.432679782	8.368483339	8.01E-15	1.47E-13	22.93071727
210559_s_at	CDK1	983	1.110743076	8.003850919	6.634171405	2.70E-10	2.74E-09	12.6922498
1552478_a_at	IRF6	3664	1.11139554	6.142631205	5.192710145	4.87E-07	3.08E-06	5.397277635
201060_x_at	STOM	2040	1.11157151	9.700257851	10.52989359	4.15E-21	1.63E-19	37.22153186
210538_s_at	BIRC3	330	1.112068796	8.670178905	4.576726782	8.06E-06	4.19E-05	2.696056373
205683_x_at	TPSAB1	7177	1.112425867	7.571651491	4.39481343	1.76E-05	8.63E-05	1.951331007
204017_at	KDELR3	11015	1.112850079	8.359806265	5.232738276	4.02E-07	2.57E-06	5.58204277
221078_s_at	CCDC88A	55704	1.113567377	4.498162588	8.81975513	4.36E-16	9.38E-15	25.79881785
52164_at	C11orf24	53838	1.115430505	6.925496891	9.126557874	5.81E-17	1.39E-15	27.78806955
216542_x_at	IGHA1 /// IGHG1 /// IGHM	3493 /// 3500 /// 3507	1.115739497	7.591473555	3.987269345	9.21E-05	0.000399953	0.3752067
244780_at	SGPP2	130367	1.115993681	8.322179516	3.699780659	0.000275297	0.001094442	-0.657183706
243938_x_at	DNAH5	1767	1.117470523	4.204126894	4.355312005	2.07E-05	0.000100568	1.792928738
228501_at	GALNT15	117248	1.11754566	3.594883442	4.962508361	1.43E-06	8.41E-06	4.356174578
202506_at	SSFA2	6744	1.118604645	9.364252607	9.512793854	4.41E-18	1.21E-16	30.33328803
213391_at	DPY19L4	286148	1.119264657	7.399541492	10.08033473	9.29E-20	3.12E-18	34.14683806
213159_at	PCNX	22990	1.119300583	5.501080705	9.737663664	9.64E-19	2.85E-17	31.83443082
213413_at	STON1	11037	1.119698847	6.222650891	6.328253666	1.46E-09	1.34E-08	11.04014173
225202_at	RHOBTB3	22836	1.120015545	7.944991175	5.397171363	1.81E-07	1.23E-06	6.352414942
213599_at	OIP5	11339	1.120341171	5.897832635	6.116883822	4.57E-09	3.92E-08	9.92965151
229538_s_at	IQGAP3	128239	1.120344868	5.200680683	6.837254666	8.55E-11	9.29E-10	13.81707532
200924_s_at	SLC3A2	6520	1.120590068	9.158451457	9.288747755	1.98E-17	5.00E-16	28.85154685
210004_at	OLR1	4973	1.12064949	3.685081017	4.936987447	1.61E-06	9.37E-06	4.243039841
203344_s_at	RBBP8	5932	1.121413345	8.881401749	9.17719389	4.15E-17	1.01E-15	28.11923617
213479_at	NPTX2	4885	1.121547095	3.333913196	5.201324908	4.67E-07	2.96E-06	5.436949983
226021_at	RDH10	157506	1.122630977	8.921333446	6.550773946	4.30E-10	4.25E-09	12.2367332
201614_s_at	RUVBL1	8607	1.122806548	8.345973383	9.542831747	3.60E-18	9.99E-17	30.53302005
202779_s_at	UBE2S	27338	1.123537917	8.204903737	8.274243919	1.46E-14	2.59E-13	22.34110508
208097_s_at	TMX1	81542	1.123721558	8.457506893	7.591725842	1.00E-12	1.40E-11	18.17702845
214580_x_at	KRT6A /// KRT6B /// KRT6C	3853 /// 3854 /// 286887	1.12393363	13.92117243	7.080047094	2.11E-11	2.47E-10	15.18989013
214680_at	NTRK2	4915	1.124157595	3.38787985	3.834277958	0.000166249	0.000688977	-0.182546917
200923_at	LGALS3BP	3959	1.124474862	10.25886253	9.506535688	4.60E-18	1.25E-16	30.29170671
204269_at	PIM2	11040	1.124782149	4.665717209	5.223383037	4.20E-07	2.68E-06	5.538762232
224469_s_at	INF2	64423	1.125219432	4.683498917	7.619564534	8.48E-13	1.19E-11	18.34301383
214642_x_at	MAGEA10-MAGEA5 /// MAGEA5	4104 /// 100533997	1.126028312	3.362855455	3.642805552	0.00033945	0.001325956	-0.853764919
218473_s_at	COLGALT1	79709	1.126252312	6.839006098	16.44788385	1.15E-39	5.69E-37	79.5505304
223313_s_at	MAGED4 /// MAGED4B /// SNORA11D /// SNORA11E	81557 /// 728239 /// 100124541 /// 101340250	1.126503049	5.194120901	7.347336348	4.36E-12	5.60E-11	16.73494476
214329_x_at	TNFSF10	8743	1.126719868	10.37007065	7.59051492	1.01E-12	1.41E-11	18.16981628
202095_s_at	BIRC5	332	1.1268508	7.545680441	7.386439255	3.45E-12	4.51E-11	16.96383405
223229_at	UBE2T	29089	1.126952378	6.765957585	7.300583415	5.76E-12	7.28E-11	16.46221864
206656_s_at	APMAP	57136	1.126961705	8.338563549	11.95210338	1.76E-25	1.22E-23	47.18666165
230369_at	GPR161	23432	1.127370618	6.188467908	8.214412254	2.13E-14	3.70E-13	21.96852347
204845_s_at	ENPEP	2028	1.127784792	3.82838153	6.559514595	4.10E-10	4.06E-09	12.28429677
214290_s_at	HIST2H2AA3 /// HIST2H2AA4	8337 /// 723790	1.127915086	10.47056633	6.362587522	1.21E-09	1.13E-08	11.22295528
31845_at	ELF4	2000	1.128092257	7.800187016	12.47773127	3.99E-27	3.36E-25	50.93554991
206407_s_at	CCL13	6357	1.128262662	5.943413906	4.828832361	2.64E-06	1.48E-05	3.768734679
225227_at	SKIL	6498	1.128901251	9.931421559	10.51480148	4.60E-21	1.80E-19	37.11761893
209081_s_at	COL18A1	80781	1.129737594	7.112170669	8.271262227	1.48E-14	2.63E-13	22.32250503
219878_s_at	KLF13	51621	1.130486533	5.711218334	7.164811469	1.28E-11	1.55E-10	15.67612261
1555464_at	IFIH1	64135	1.130973951	4.589795583	6.345657425	1.33E-09	1.23E-08	11.13272575
204105_s_at	NRCAM	4897	1.132842038	6.117439083	5.039701461	1.00E-06	6.02E-06	4.701169483
1555827_at	CCNL1	57018	1.133888356	5.523801416	6.496295331	5.82E-10	5.64E-09	11.94122604
227290_at	CDYL2	124359	1.134377993	5.356462076	7.924234747	1.31E-13	2.06E-12	20.18158851
223164_at	CCM2	83605	1.134441455	7.729253844	10.85683566	4.21E-22	1.88E-20	39.48340564
202805_s_at	ABCC1	4363	1.134825519	5.923581545	7.925714647	1.30E-13	2.04E-12	20.19061523
208002_s_at	ACOT7	11332	1.135759267	8.589282559	8.780127935	5.65E-16	1.19E-14	25.54412289
1552807_a_at	SIGLEC10	89790	1.135882702	5.856866813	5.278465393	3.23E-07	2.10E-06	5.794447434
205733_at	BLM	641	1.136145649	4.64308681	6.874559089	6.91E-11	7.61E-10	14.02604892
227452_at	LINC00511 /// LINC00673	400619 /// 100499467	1.136156577	7.109078789	6.860840846	7.47E-11	8.19E-10	13.94911772
204126_s_at	CDC45	8318	1.136359154	5.353574925	7.898360041	1.53E-13	2.39E-12	20.0239116
204035_at	SCG2	7857	1.136456988	3.559481876	5.211194976	4.46E-07	2.83E-06	5.482465554
202478_at	TRIB2	28951	1.136820285	7.398909918	7.660013168	6.63E-13	9.48E-12	18.58479635
216412_x_at	CKAP2 /// IGLC1 /// IGLV1-40 /// IGLV1-40 /// IGLV1-50 /// IGLV1-50	3537 /// 26586	1.137007357	7.491846142	3.636073531	0.000347899	0.001356247	-0.876814987
1555600_s_at	APOL4	80832	1.137184663	3.90413311	6.102949468	4.92E-09	4.20E-08	9.857361919
209140_x_at	HLA-B	3106	1.137639913	13.67150427	12.29289034	1.51E-26	1.19E-24	49.6142322
231769_at	FBXO6	26270	1.137679251	6.827949138	6.4834126	6.25E-10	6.02E-09	11.87158611
212297_at	ATP13A3	79572	1.138367204	9.82717272	12.13086516	4.87E-26	3.57E-24	48.45859167
225807_at	AJUBA	84962	1.138535645	5.971012305	6.762814711	1.31E-10	1.38E-09	13.40224012
211013_x_at	PML	5371	1.138893759	6.137163997	8.820492966	4.34E-16	9.34E-15	25.80356512
219514_at	ANGPTL2	23452	1.13906641	3.728777458	5.62369829	5.89E-08	4.30E-07	7.443010809
211871_x_at	GNB5	10681	1.139654027	4.812325943	8.164854341	2.91E-14	4.96E-13	21.66096834
214229_at	DNAH17	8632	1.139977893	3.298854043	5.217564401	4.32E-07	2.76E-06	5.511873303
206715_at	TFEC	22797	1.140235234	4.158218616	5.089631408	7.92E-07	4.84E-06	4.926541351
213416_at	ITGA4	3676	1.142328687	6.043029259	4.915600702	1.78E-06	1.02E-05	4.148587797
216092_s_at	SLC7A8	23428	1.143444255	7.625334666	6.009807249	8.06E-09	6.65E-08	9.377123311
227711_at	GTSF1	121355	1.143741919	3.311122697	3.264770144	0.001278228	0.004445744	-2.08921732
242204_at	WFDC5	149708	1.145924842	6.591399752	3.813402027	0.00017995	0.000739811	-0.257186156
203044_at	CHSY1	22856	1.146071006	9.958581742	11.42697734	7.49E-24	4.23E-22	43.47197499
202338_at	TK1	7083	1.146433207	7.946773769	8.27776813	1.42E-14	2.53E-13	22.36309379
206332_s_at	IFI16	3428	1.146561216	11.72389268	13.40595877	4.75E-30	5.75E-28	57.60729296
222934_s_at	CLEC4E	26253	1.14657078	4.649045476	5.718239926	3.65E-08	2.75E-07	7.907974981
219507_at	RSRC1	51319	1.146816744	7.156142444	7.046205439	2.56E-11	2.97E-10	14.99675597
203857_s_at	MIR7110 /// PDIA5	10954 /// 102465667	1.148894055	7.739976869	9.863402924	4.10E-19	1.26E-17	32.67957723
229271_x_at	COL11A1	1301	1.149586058	4.071996503	4.807113051	2.91E-06	1.62E-05	3.674498076
206102_at	GINS1	9837	1.150152	8.103044907	8.277834607	1.42E-14	2.53E-13	22.3635086
37512_at	HSD17B6	8630	1.150596381	4.201961881	8.044665699	6.18E-14	1.01E-12	20.91910424
1552946_at	ZNF114	163071	1.151220818	3.869665614	5.67115674	4.63E-08	3.43E-07	7.675704436
226837_at	SPRED1	161742	1.151921736	8.401766213	12.68541884	8.89E-28	8.04E-26	52.42353725
221258_s_at	KIF18A	81930	1.151923773	5.526800091	8.191118857	2.46E-14	4.24E-13	21.82384597
222218_s_at	PILRA	29992	1.152525958	5.89012554	9.432510215	7.56E-18	2.00E-16	29.80068539
231647_s_at	FCRL5	83416	1.153168278	5.55904997	3.242679106	0.001376409	0.004752457	-2.157654891
219763_at	DENND1A	57706	1.153210861	4.023175084	6.018610917	7.69E-09	6.37E-08	9.422292365
213422_s_at	MXRA8	54587	1.153336344	7.158572384	5.772307466	2.77E-08	2.12E-07	8.176427875
219561_at	COPZ2	51226	1.153402523	7.381051752	7.749363664	3.84E-13	5.68E-12	19.12142985
235733_at	GXYLT2	727936	1.153475008	4.205399375	4.469779013	1.28E-05	6.44E-05	2.255208349
221436_s_at	CDCA3	83461	1.154291353	5.872033155	7.546940039	1.32E-12	1.81E-11	17.9107237
204959_at	MNDA	4332	1.154554483	8.216724421	6.538133948	4.61E-10	4.54E-09	12.16802482
219493_at	SHCBP1	79801	1.155212655	7.179385491	7.802217587	2.78E-13	4.19E-12	19.44049104
212255_s_at	ATP2C1	27032	1.155213808	8.31514312	12.12968684	4.91E-26	3.60E-24	48.45019676
203935_at	ACVR1	90	1.155269746	8.647185839	11.42320633	7.69E-24	4.33E-22	43.44543005
207826_s_at	ID3	3399	1.157015388	9.106834691	9.094910879	7.16E-17	1.70E-15	27.58149408
203627_at	IGF1R	3480	1.158014449	7.987775743	9.070236463	8.43E-17	1.98E-15	27.42064777
219855_at	NUDT11	55190	1.159833983	4.457939839	5.571000159	7.67E-08	5.49E-07	7.18631952
210357_s_at	SMOX	54498	1.160786519	5.272444469	7.611565222	8.90E-13	1.25E-11	18.29528348
204597_x_at	STC1	6781	1.16155318	5.171205758	5.601508382	6.58E-08	4.77E-07	7.334706377
225099_at	FBXO45	200933	1.162381187	9.315729672	8.534761794	2.76E-15	5.37E-14	23.97909341
201313_at	ENO2	2026	1.162469644	4.503434664	5.655815488	5.01E-08	3.69E-07	7.600327362
209806_at	HIST1H2BK	85236	1.163157089	10.88937179	7.082443378	2.08E-11	2.44E-10	15.20358726
204455_at	DST	667	1.164453857	11.3604654	5.297205198	2.95E-07	1.94E-06	5.881903526
209959_at	NR4A3	8013	1.165073841	4.222211028	5.278735024	3.22E-07	2.10E-06	5.795704082
206584_at	LY96	23643	1.166183975	8.337082423	7.699394513	5.21E-13	7.56E-12	18.8208899
209374_s_at	IGHM	3507	1.166374501	9.046186624	2.794438602	0.005678033	0.016913453	-3.45432466
211363_s_at	MTAP	4507	1.1667853	4.276439693	5.561165173	8.06E-08	5.75E-07	7.13861196
218585_s_at	DTL	51514	1.166948599	7.888759392	7.201267852	1.04E-11	1.26E-10	15.88632684
201300_s_at	PRNP	5621	1.167048329	12.7448165	11.88335615	2.88E-25	1.94E-23	46.69843498
217977_at	MSRB1	51734	1.167203457	8.404863235	8.677557335	1.10E-15	2.24E-14	24.88734727
200885_at	RHOC	389	1.167882524	8.930741005	10.70252738	1.24E-21	5.20E-20	38.41334471
212185_x_at	MT2A	4502	1.167970025	12.01345077	6.975350148	3.87E-11	4.40E-10	14.59424008
216222_s_at	MYO10	4651	1.168979366	4.203185922	4.877583729	2.11E-06	1.21E-05	3.981494463
239336_at	THBS1	7057	1.171453775	4.465259165	3.839393331	0.000163046	0.000676728	-0.16420352
209524_at	HDGFRP3	50810	1.17147877	8.746841498	9.375914911	1.10E-17	2.87E-16	29.4263247
218232_at	C1QA	712	1.171934155	9.297758166	6.165160957	3.53E-09	3.07E-08	10.18099374
200039_s_at	PSMB2	5690	1.17194607	10.57447109	13.94957961	9.04E-32	1.42E-29	61.53257416
203879_at	PIK3CD	5293	1.172055459	7.277889159	5.962705336	1.03E-08	8.39E-08	9.136252065
204221_x_at	GLIPR1	11010	1.172181098	6.882962339	8.031697898	6.70E-14	1.09E-12	20.83940589
227048_at	LAMA1	284217	1.172648725	3.132864068	4.540258574	9.44E-06	4.86E-05	2.544768875
205687_at	UBFD1	56061	1.174984856	5.895702321	9.055786342	9.27E-17	2.17E-15	27.32653937
238075_at	CHEK1	1111	1.175033018	4.67696998	8.209639992	2.19E-14	3.80E-13	21.93886532
1554768_a_at	MAD2L1	4085	1.175069245	6.85359359	5.767925839	2.83E-08	2.17E-07	8.154604087
212792_at	DPY19L1	23333	1.176327284	7.382934755	11.28128047	2.11E-23	1.12E-21	42.44787836
219305_x_at	FBXO2	26232	1.176566195	4.858370202	5.803659143	2.36E-08	1.82E-07	8.332933148
205282_at	LRP8	7804	1.176572777	5.150748633	7.739128354	4.09E-13	6.03E-12	19.05978146
229125_at	KANK4	163782	1.176759453	3.581724541	3.994670366	8.95E-05	0.000389477	0.402664929
1555486_a_at	PRR5L	79899	1.176854417	5.516237169	10.03504406	1.27E-19	4.18E-18	33.83957589
218975_at	COL5A3	50509	1.176946826	4.626794167	6.563594424	4.00E-10	3.98E-09	12.30651209
207675_x_at	ARTN	9048	1.177720402	3.366021976	5.823295181	2.13E-08	1.66E-07	8.431267014
212256_at	GALNT10	55568	1.178020886	5.969635942	6.730517861	1.57E-10	1.64E-09	13.22316368
203988_s_at	FUT8	2530	1.178515551	7.434093692	7.665760015	6.40E-13	9.16E-12	18.61920672
45297_at	EHD2	30846	1.178593446	7.255913618	7.848014979	2.09E-13	3.21E-12	19.71791709
227376_at	GLI3	2737	1.178843098	7.580110373	8.529856291	2.85E-15	5.53E-14	23.94802041
221011_s_at	LBH	81606	1.179297582	6.78787238	6.424649948	8.64E-10	8.17E-09	11.55510516
228439_at	BATF2	116071	1.179583447	3.629739818	5.33146242	2.50E-07	1.66E-06	6.042388644
219934_s_at	SULT1E1	6783	1.180139473	3.590260967	4.606982144	7.06E-06	3.71E-05	2.822321501
225439_at	NUDCD1	84955	1.180312255	8.382009229	10.47685428	6.00E-21	2.33E-19	36.85654606
226489_at	TMCC3	57458	1.180400623	6.749184766	7.633805774	7.78E-13	1.10E-11	18.42805873
216365_x_at	CKAP2 /// IGLJ3 /// IGLV3-19 /// IGLV3-19	26586 /// 28831	1.18061877	5.273421608	3.569491532	0.00044283	0.001692298	-1.10275969
209825_s_at	MIR3658 /// UCK2	7371 /// 100500832	1.181080545	7.601865316	10.36784375	1.28E-20	4.77E-19	36.10821212
207134_x_at	TPSB2	64499	1.182109075	7.636410359	4.731421014	4.08E-06	2.23E-05	3.348751256
203438_at	STC2	8614	1.183783916	3.445091494	6.51627891	5.21E-10	5.08E-09	12.0494326
212154_at	SDC2	6383	1.184119543	6.701297667	5.320512566	2.63E-07	1.74E-06	5.991006002
205568_at	AQP9	366	1.185029707	5.281583727	5.078285907	8.36E-07	5.09E-06	4.875178003
227900_at	CBLB	868	1.185224908	5.416968001	8.969738065	1.63E-16	3.72E-15	26.76750416
226390_at	STARD4	134429	1.185283817	6.088703081	7.347793103	4.35E-12	5.59E-11	16.73761425
222608_s_at	ANLN	54443	1.185377126	8.804375682	6.687522195	2.00E-10	2.07E-09	12.98562418
233487_s_at	LRRC8A	56262	1.185621484	7.486129936	8.239363099	1.82E-14	3.19E-13	22.12372888
240259_at	FLRT2 /// LOC100506718 /// LOC102724348	23768 /// 100506718 /// 102724348	1.185626953	4.922820251	4.50042406	1.12E-05	5.71E-05	2.38065292
210042_s_at	CTSZ	1522	1.186423434	6.474429535	6.433210013	8.24E-10	7.82E-09	11.60108753
223358_s_at	PDE7A	5150	1.186501298	7.850956327	7.011767909	3.13E-11	3.60E-10	14.8008077
219253_at	TMEM185B	79134	1.18734199	6.898944783	11.14853822	5.39E-23	2.69E-21	41.51761634
202066_at	PPFIA1	8500	1.187359585	9.641892032	6.620792592	2.91E-10	2.94E-09	12.61892045
226029_at	VANGL2	57216	1.187529099	5.714286106	7.39636828	3.25E-12	4.26E-11	17.02206729
200771_at	LAMC1	3915	1.188118344	9.712341158	10.59285413	2.67E-21	1.07E-19	37.65552033
1555841_at	MSANTD3	91283	1.188507722	7.580851539	10.276574	2.40E-20	8.64E-19	35.48359616
220301_at	CCDC102B	79839	1.189037188	4.629523817	8.281178938	1.39E-14	2.48E-13	22.38437946
210467_x_at	MAGEA12	4111	1.18960689	3.143830342	3.262500969	0.001288004	0.004476046	-2.096266529
237563_s_at	RP11-295G20.2		1.190029489	6.298872227	5.721824	3.58E-08	2.70E-07	7.925713419
211926_s_at	MYH9	4627	1.190262761	8.905569226	12.18987153	3.18E-26	2.41E-24	48.8791585
203504_s_at	ABCA1	19	1.190639784	8.229172454	7.991997211	8.58E-14	1.38E-12	20.59583464
204728_s_at	WDHD1	11169	1.190748467	5.398106794	8.80159718	4.91E-16	1.05E-14	25.68204625
226944_at	HTRA3	94031	1.192131808	5.86303516	6.821770194	9.34E-11	1.01E-09	13.73054574
37117_at	ARHGAP8 /// PRR5-ARHGAP8	23779 /// 553158	1.192241751	5.246920568	5.27359178	3.30E-07	2.15E-06	5.771741816
231403_at	TRIO	7204	1.193712978	7.197783763	9.840839578	4.78E-19	1.46E-17	32.5276252
1555758_a_at	CDKN3	1033	1.194000241	7.628343337	6.842632008	8.29E-11	9.02E-10	13.84715388
221020_s_at	SLC25A32	81034	1.195089275	8.55869347	11.3085335	1.74E-23	9.32E-22	42.63920147
203324_s_at	CAV2	858	1.195095543	11.10125986	7.307739383	5.52E-12	6.99E-11	16.50389498
214474_at	PRKAB2	5565	1.19521419	4.193456134	6.162357978	3.58E-09	3.12E-08	10.16636325
223094_s_at	ANKH	56172	1.195582608	5.153238281	7.007291886	3.21E-11	3.69E-10	14.77538295
226799_at	FGD6	55785	1.196049276	4.815001273	8.630672905	1.49E-15	2.98E-14	24.58834671
226731_at	ITGA1	3672	1.196473284	6.964440877	9.073501449	8.25E-17	1.94E-15	27.44192049
207630_s_at	CREM	1390	1.196663751	7.284266902	10.89773611	3.16E-22	1.43E-20	39.76775293
225566_at	NRP2	8828	1.196816753	5.472246468	8.034964324	6.56E-14	1.07E-12	20.8594745
213170_at	GPX7	2882	1.197348926	4.243751254	6.00771709	8.15E-09	6.72E-08	9.366406167
224794_s_at	CERCAM	51148	1.197740186	5.495344176	7.22944096	8.77E-12	1.08E-10	16.04921104
228462_at	IRX2	153572	1.197808075	6.294622151	3.67474745	0.00030193	0.00119226	-0.743886142
209408_at	KIF2C	11004	1.199163384	6.819511307	7.240198918	8.23E-12	1.02E-10	16.11150952
230494_at	SLC20A1	6574	1.199310217	8.547630279	7.787380969	3.04E-13	4.56E-12	19.35080669
1553959_a_at	B3GALT6	126792	1.200587161	7.101098701	11.27772138	2.16E-23	1.14E-21	42.42290084
219947_at	CLEC4A	50856	1.201053238	6.525824829	6.53499634	4.69E-10	4.62E-09	12.15098303
204702_s_at	NFE2L3	9603	1.201375721	5.410983581	5.544047825	8.78E-08	6.23E-07	7.055728554
1554519_at	CD80	941	1.201679045	4.49314397	5.650867851	5.13E-08	3.78E-07	7.576049856
223065_s_at	STARD3NL	83930	1.201803384	8.008937435	9.70133764	1.23E-18	3.60E-17	31.59102316
1555551_at	SERPINB5	5268	1.201931396	6.644904354	4.41580898	1.61E-05	7.96E-05	2.03600796
201315_x_at	IFITM2	10581	1.20249292	11.30123172	10.73045091	1.02E-21	4.33E-20	38.6066572
219102_at	RCN3	57333	1.203393273	4.733081078	6.429637324	8.41E-10	7.96E-09	11.58189101
223234_at	MAD2L2	10459	1.204612366	7.291720423	11.29850801	1.86E-23	9.97E-22	42.56880712
202391_at	BASP1	10409	1.205038381	9.921934863	6.911335994	5.59E-11	6.22E-10	14.23277015
229761_at	LOC440173	440173	1.205265534	4.556506386	5.695987387	4.09E-08	3.05E-07	7.798023655
204797_s_at	EML1	2009	1.205561882	5.859210595	5.549197788	8.55E-08	6.08E-07	7.080645049
207710_at	LCE2B	26239	1.205730451	3.674019352	3.381572861	0.000858793	0.003097874	-1.720410722
204914_s_at	SOX11	6664	1.206385925	3.372557427	4.867517634	2.21E-06	1.26E-05	3.937424558
204806_x_at	HLA-F	3134	1.208182865	10.80758407	10.28008053	2.35E-20	8.47E-19	35.50756027
215121_x_at	CYAT1 /// IGLC1 /// IGLV1-44	3537 /// 28823 /// 100290481	1.209218638	13.72865848	4.539285078	9.48E-06	4.88E-05	2.540743958
234552_at	EPPK1	83481	1.209545324	3.568796437	4.661809604	5.55E-06	2.97E-05	3.052861209
225021_at	ZNF532	55205	1.209722969	6.759529789	10.71567805	1.13E-21	4.78E-20	38.50436754
1554835_a_at	B3GNT5	84002	1.210186251	6.282186991	4.763245061	3.54E-06	1.95E-05	3.485201833
228365_at	CPNE8	144402	1.210272751	6.139643285	7.581092342	1.07E-12	1.49E-11	18.11371838
201801_s_at	SLC29A1	2030	1.210629293	4.795471915	7.341150533	4.52E-12	5.80E-11	16.69880163
201743_at	CD14	929	1.211256407	9.194035816	9.323620372	1.57E-17	4.00E-16	29.08123037
207526_s_at	IL1RL1	9173	1.211344339	3.328193873	4.567610427	8.38E-06	4.35E-05	2.658144412
212940_at	COL6A1	1291	1.211935691	3.63391478	6.640857395	2.60E-10	2.65E-09	12.72893197
209863_s_at	TP63	8626	1.212305236	11.30884381	9.067375128	8.59E-17	2.02E-15	27.40200774
212396_s_at	EMC1	23065	1.212693027	7.054383082	11.06352694	9.83E-23	4.75E-21	40.92331613
1560275_at	TMEM44	93109	1.213285305	4.942962644	8.451015292	4.73E-15	8.86E-14	23.44981046
1555229_a_at	C1S	716	1.214010819	8.878336504	7.257707672	7.42E-12	9.25E-11	16.21302002
209228_x_at	TUSC3	7991	1.216209777	7.475357046	5.93388187	1.20E-08	9.68E-08	8.9895175
208443_x_at	SHOX2	6474	1.217030836	3.901210426	7.392547571	3.33E-12	4.35E-11	16.99965359
1563111_a_at	PIGX	54965	1.219273634	6.873887138	7.65048442	7.03E-13	1.00E-11	18.52777311
202894_at	EPHB4	2050	1.220002026	7.119271343	11.80017769	5.22E-25	3.41E-23	46.10844733
1558139_at	LINC01296 /// LOC100653149 /// LOC102725127	642477 /// 100653149 /// 102725127	1.220314355	5.221348971	5.611555487	6.26E-08	4.55E-07	7.383705062
222434_at	ENAH	55740	1.220474432	6.334251452	9.810747762	5.87E-19	1.77E-17	32.32517178
202888_s_at	ANPEP	290	1.222095746	6.484519466	6.46011844	7.11E-10	6.80E-09	11.74589925
201462_at	SCRN1	9805	1.222635719	8.632863742	8.461495326	4.42E-15	8.33E-14	23.51590532
221520_s_at	CDCA8	55143	1.222709789	6.360168322	8.001881917	8.07E-14	1.30E-12	20.65641926
205100_at	GFPT2	9945	1.22341642	5.301636396	5.577043584	7.44E-08	5.34E-07	7.215666011
1557578_at	PHLDB2	90102	1.223627538	4.344393828	6.678873526	2.10E-10	2.17E-09	12.9379617
217502_at	IFIT2	3433	1.225305674	5.470668628	4.883536881	2.06E-06	1.18E-05	4.007591801
229796_at	SIX4	51804	1.226013985	6.188893155	6.341833556	1.36E-09	1.25E-08	11.11236886
214669_x_at	IGKC	3514	1.226155462	12.81753197	4.796947163	3.04E-06	1.69E-05	3.630506897
207746_at	POLQ	10721	1.226914242	3.809975731	5.983540782	9.25E-09	7.57E-08	9.242635482
221752_at	SSH1	54434	1.227569552	7.049586779	13.16754964	2.69E-29	2.93E-27	55.88905764
214853_s_at	SHC1	6464	1.227799727	10.12615065	12.31803963	1.26E-26	1.01E-24	49.79383164
224772_at	NAV1	89796	1.231534078	7.265010725	9.563590543	3.13E-18	8.72E-17	30.67119685
160020_at	MMP14	4323	1.231974728	6.069391934	8.626645642	1.53E-15	3.06E-14	24.56269907
201710_at	MYBL2	4605	1.232849401	5.853123609	8.457224116	4.54E-15	8.54E-14	23.48896305
204994_at	MX2	4600	1.233543679	7.520993192	4.905194774	1.86E-06	1.07E-05	4.102748894
222757_s_at	ZAK	51776	1.233747762	7.07024024	7.615990135	8.67E-13	1.22E-11	18.32168257
231578_at	GBP1	2633	1.233861722	4.61764307	5.378072594	1.99E-07	1.34E-06	6.262006785
225478_at	MFHAS1	9258	1.234182912	7.905847843	11.2953681	1.91E-23	1.02E-21	42.54676319
217788_s_at	GALNT2	2590	1.234832881	8.424413418	11.06841968	9.50E-23	4.60E-21	40.95748868
1555705_a_at	CMTM3	123920	1.235665507	5.199339399	7.399475314	3.19E-12	4.19E-11	17.0402993
205419_at	GPR183	1880	1.236082494	7.457804933	6.003967334	8.31E-09	6.85E-08	9.347186161
32094_at	CHST3	9469	1.236354921	5.243558691	9.512131876	4.43E-18	1.21E-16	30.32888912
223463_at	RAB23	51715	1.237647773	7.827282239	10.96522288	1.97E-22	9.19E-21	40.23757195
213577_at	SQLE	6713	1.240307297	8.280534803	7.089722429	1.99E-11	2.34E-10	15.2452117
1556425_a_at	LOC284219	284219	1.240356523	5.813831139	8.696617208	9.72E-16	2.00E-14	25.00911779
204197_s_at	RUNX3	864	1.242425788	6.33843705	6.490677376	6.00E-10	5.81E-09	11.91084586
202284_s_at	CDKN1A	1026	1.243023332	9.386543776	8.593374584	1.89E-15	3.76E-14	24.35103034
201910_at	FARP1	10160	1.243387614	6.487170893	8.578146747	2.09E-15	4.12E-14	24.25428207
222625_s_at	NDE1	54820	1.243431647	5.666107923	11.54868889	3.15E-24	1.87E-22	44.32979141
238587_at	UBASH3B	84959	1.243480215	4.481385052	7.930609208	1.26E-13	1.99E-12	20.22047628
208579_x_at	H2BFS	54145	1.2436587	9.336868828	7.062153552	2.34E-11	2.73E-10	15.08770082
222838_at	SLAMF7	57823	1.244076734	6.988251183	4.244217039	3.29E-05	0.000153996	1.353852945
227654_at	FAM65C	140876	1.244779421	4.825925841	7.790010997	2.99E-13	4.49E-12	19.36669782
216541_x_at	IGHG1 /// IGHM	3500 /// 3507	1.245015111	5.491205303	3.990879942	9.08E-05	0.000394743	0.388596768
217100_s_at	UBXN7	26043	1.245177287	7.203023322	9.727234746	1.04E-18	3.04E-17	31.76451528
222594_s_at	SPATS2	65244	1.246841918	5.526460576	10.91165335	2.87E-22	1.31E-20	39.86457518
206082_at	HCP5	10866	1.246860298	7.313474099	6.996814461	3.42E-11	3.91E-10	14.71590837
204068_at	STK3	6788	1.246961924	8.700667721	12.15122605	4.20E-26	3.11E-24	48.6036744
229256_at	PGM2L1	283209	1.248182224	5.116516443	6.964599358	4.12E-11	4.67E-10	14.53338786
228082_at	CLMP	79827	1.248696517	4.524905014	5.572846843	7.60E-08	5.45E-07	7.195284395
213435_at	SATB2	23314	1.251530022	4.644900933	7.122308305	1.65E-11	1.96E-10	15.43187108
203570_at	LOXL1	4016	1.25164678	6.984549813	6.190981553	3.07E-09	2.70E-08	10.315984
218959_at	HOXC10	3226	1.253042196	3.20682764	6.206484207	2.83E-09	2.50E-08	10.39721923
202872_at	ATP6V1C1	528	1.253810118	7.678892359	12.18761593	3.23E-26	2.44E-24	48.86307541
200920_s_at	BTG1	694	1.254797103	12.24722639	10.93858737	2.37E-22	1.09E-20	40.05205094
218718_at	PDGFC	56034	1.256368251	9.063212396	7.22650392	8.92E-12	1.10E-10	16.03221254
205624_at	CPA3	1359	1.256547789	7.850615428	5.411308441	1.69E-07	1.15E-06	6.419491899
204825_at	MELK	9833	1.258380624	8.551423737	8.219116167	2.06E-14	3.59E-13	21.99776549
241813_at	MBD1	4152	1.25898175	5.025895785	5.876699705	1.62E-08	1.28E-07	8.699917105
202535_at	FADD	8772	1.259528412	8.351455831	6.478339874	6.43E-10	6.19E-09	11.84418983
221059_s_at	COTL1	23406	1.259704193	8.788634022	7.85711666	1.98E-13	3.05E-12	19.77315781
209087_x_at	MCAM	4162	1.259836798	7.819240302	10.03689879	1.25E-19	4.13E-18	33.85214937
218401_s_at	ZNF281	23528	1.259947234	5.874987938	8.269089862	1.51E-14	2.66E-13	22.30895577
202498_s_at	SLC2A3	6515	1.259972299	4.662823402	6.86700031	7.21E-11	7.91E-10	13.98364765
206471_s_at	PLXNC1	10154	1.260037779	5.43624955	8.123405954	3.77E-14	6.35E-13	21.40448009
208425_s_at	TANC2	26115	1.260170105	4.687731555	6.95931877	4.24E-11	4.80E-10	14.50351983
1555292_at	STRIP2	57464	1.260399551	3.565137627	6.304321915	1.67E-09	1.52E-08	10.91311254
237322_at	MIAT	440823	1.263816397	4.431103494	6.256267407	2.16E-09	1.94E-08	10.65903249
205488_at	GZMA	3001	1.264476842	7.018860771	4.281078774	2.82E-05	0.000133811	1.498485229
215946_x_at	IGLL3P	91353	1.264761656	11.18254486	4.481658774	1.21E-05	6.15E-05	2.303753847
231733_at	CARD18	59082	1.264962997	3.691761884	4.010142338	8.42E-05	0.000368389	0.460208049
203119_at	CCDC86	79080	1.26568501	7.056383369	9.405016615	9.09E-18	2.38E-16	29.61870952
209126_x_at	KRT6B	3854	1.266523918	14.01078807	6.525904083	4.94E-10	4.84E-09	12.10162937
223122_s_at	SFRP2	6423	1.267791869	10.04029564	3.869563659	0.000145312	0.00060925	-0.055582913
226041_at	NAPEPLD	222236	1.270138339	5.703183943	9.805025098	6.10E-19	1.84E-17	32.2866964
206785_s_at	KLRC1 /// KLRC2	3821 /// 3822	1.274175841	5.404659919	5.17654045	5.26E-07	3.30E-06	5.322950815
219511_s_at	SNCAIP	9627	1.275095453	4.504061854	7.037285593	2.70E-11	3.13E-10	14.94594544
201720_s_at	LAPTM5	7805	1.275113171	9.767869019	6.672413422	2.18E-10	2.24E-09	12.90238644
227926_s_at	NBPF20	100288142	1.276356158	5.616673878	9.36572902	1.18E-17	3.06E-16	29.35904547
206028_s_at	MERTK	10461	1.276501553	4.894835276	5.724666232	3.53E-08	2.67E-07	7.939786076
221268_s_at	SGPP1	81537	1.276699029	6.023770528	6.324590562	1.49E-09	1.37E-08	11.02067685
201761_at	MTHFD2	10797	1.278082577	9.910174214	14.42767609	2.76E-33	5.21E-31	64.98902584
218796_at	FERMT1	55612	1.278108541	9.561030881	7.992376775	8.56E-14	1.38E-12	20.5981603
204682_at	LTBP2	4053	1.278184375	8.092016924	8.726824978	7.99E-16	1.66E-14	25.20236672
221900_at	COL8A2	1296	1.278198625	5.417392485	6.315028529	1.57E-09	1.44E-08	10.96990253
206118_at	STAT4	6775	1.278454388	4.628082012	5.649598785	5.17E-08	3.81E-07	7.569825212
230381_at	C1orf186 /// LOC101929219	440712 /// 101929219	1.281875778	5.914472428	5.920199389	1.29E-08	1.03E-07	8.920039977
202727_s_at	IFNGR1	3459	1.282603759	11.66558024	15.59236934	5.68E-37	1.99E-34	73.40107067
226592_at	ZNF618	114991	1.283449709	4.619986045	6.531252151	4.79E-10	4.71E-09	12.1306537
216250_s_at	LPXN	9404	1.283492485	6.782745761	5.481159757	1.20E-07	8.34E-07	6.752857511
210423_s_at	SLC11A1	6556	1.284127988	3.937411862	6.651827316	2.44E-10	2.50E-09	12.78916978
91816_f_at	MEX3D	399664	1.285690176	4.578101719	6.849432902	7.98E-11	8.70E-10	13.88521668
230372_at	HAS2	3037	1.286115767	5.740862322	5.613902828	6.19E-08	4.50E-07	7.39516215
229442_at	C18orf54	162681	1.286249231	5.496257892	8.535753854	2.74E-15	5.34E-14	23.98537847
204338_s_at	RGS4	5999	1.28761468	3.831052266	5.63298556	5.62E-08	4.12E-07	7.488433894
219210_s_at	RAB8B	51762	1.288333975	5.080218328	9.944908471	2.35E-19	7.49E-18	33.22952321
221799_at	CHPF2	54480	1.290393117	6.269176128	13.92073189	1.12E-31	1.74E-29	61.32409599
202693_s_at	STK17A	9263	1.29077996	9.990077838	9.505508304	4.63E-18	1.26E-16	30.28488147
228167_at	KLHL6	89857	1.290915928	5.861212575	4.654618917	5.73E-06	3.06E-05	3.022499227
215379_x_at	IGLV1-44	28823	1.290918119	12.74282592	4.674787136	5.25E-06	2.81E-05	3.107753903
225946_at	RASSF8	11228	1.294133981	6.491406102	7.141187043	1.47E-11	1.76E-10	15.54025177
229927_at	LEMD1	93273	1.295281226	3.749968919	5.393987867	1.84E-07	1.25E-06	6.337328334
203903_s_at	HEPH	9843	1.295493943	5.658753178	5.909610823	1.36E-08	1.09E-07	8.866351441
209360_s_at	LOC100506403 /// LOC101928269 /// RUNX1	861 /// 100506403 /// 101928269	1.296052099	8.376282805	11.39659383	9.29E-24	5.17E-22	43.25815646
226829_at	AFAP1L2	84632	1.296640998	6.006516017	7.278467234	6.56E-12	8.24E-11	16.33356763
203820_s_at	IGF2BP3	10643	1.297128338	6.869017354	4.142619837	4.97E-05	0.000226099	0.960690022
205844_at	VNN1	8876	1.298265742	4.594248066	4.945949962	1.55E-06	9.02E-06	4.282718287
206335_at	GALNS	2588	1.298679702	7.259653659	12.7863342	4.28E-28	4.02E-26	53.14770157
229549_at	CALU	813	1.298717664	4.95786724	8.156230747	3.07E-14	5.23E-13	21.60754864
205746_s_at	ADAM17	6868	1.300196796	6.398507065	9.229909622	2.93E-17	7.28E-16	28.46483176
201020_at	YWHAH	7533	1.300315597	8.297606871	14.84270644	1.34E-34	2.96E-32	67.98948352
204768_s_at	FEN1	2237	1.300464379	6.646471764	8.624115011	1.55E-15	3.10E-14	24.54658564
211709_s_at	CLEC11A	6320	1.300869063	5.833683628	6.924984829	5.17E-11	5.78E-10	14.30966612
229105_at	GPR39	2863	1.301649757	4.360399963	6.844591018	8.20E-11	8.93E-10	13.85811548
211527_x_at	VEGFA	7422	1.302271552	5.77167989	6.346151828	1.33E-09	1.23E-08	11.13535838
221510_s_at	GLS	2744	1.303271563	9.472101156	9.493171903	5.03E-18	1.36E-16	30.20294966
212563_at	BOP1 /// MIR7112	23246 /// 102465906	1.30446592	6.515560223	7.761191617	3.57E-13	5.31E-12	19.19272712
239433_at	LRRC8E	80131	1.30470148	5.149611153	6.77557881	1.22E-10	1.29E-09	13.47316497
232090_at	DNM3OS	100628315	1.305778568	5.053496605	5.816898903	2.20E-08	1.71E-07	8.399209223
210999_s_at	GRB10	2887	1.307076174	6.299960346	7.785496104	3.08E-13	4.60E-12	19.33941979
227566_at	LOC102725271 /// NTM	50863 /// 102725271	1.307592215	6.927741801	5.251603554	3.67E-07	2.37E-06	5.669501037
225963_at	KLHL42	57542	1.308954788	5.631516973	10.33431728	1.61E-20	5.94E-19	35.87856174
214830_at	SLC38A6	145389	1.30924646	6.46460358	10.12062525	7.04E-20	2.39E-18	34.42057951
223499_at	C1QTNF5 /// MFRP	83552 /// 114902	1.309406042	6.207097237	7.358869081	4.07E-12	5.26E-11	16.80237736
235311_at	FKBP14	55033	1.309809153	4.82302135	8.703987398	9.26E-16	1.91E-14	25.05623837
230835_at	KRTDAP	388533	1.311599428	11.16979661	2.435335316	0.015708515	0.041702503	-4.36372533
202393_s_at	KLF10	7071	1.31195686	10.4563589	12.15948339	3.96E-26	2.95E-24	48.66252438
228640_at	PCDH7	5099	1.313319275	6.998520137	4.397017552	1.74E-05	8.56E-05	1.960204677
218854_at	DSE	29940	1.314818866	9.738867367	10.71473341	1.14E-21	4.81E-20	38.49782816
218871_x_at	CSGALNACT2	55454	1.315003786	8.575094253	11.49189972	4.72E-24	2.74E-22	43.92929044
204604_at	CDK14	5218	1.315270245	6.726139056	7.489068852	1.87E-12	2.53E-11	17.5679494
214567_s_at	XCL1 /// XCL2	6375 /// 6846	1.316312667	4.733906766	6.627852629	2.80E-10	2.84E-09	12.6576045
231726_at	PCDHB14	56122	1.31686607	5.650130292	7.085692205	2.04E-11	2.39E-10	15.22216208
214677_x_at	IGLC1	3537	1.317495322	14.25328185	4.46220455	1.32E-05	6.64E-05	2.224311612
202465_at	PCOLCE	5118	1.317537928	8.478321419	6.191954229	3.06E-09	2.69E-08	10.32107678
223687_s_at	LY6K	54742	1.318456098	8.17050835	5.335950112	2.44E-07	1.62E-06	6.063470558
218980_at	FHOD3	80206	1.319221216	3.978082742	5.517250421	1.00E-07	7.06E-07	6.926355903
202240_at	PLK1	5347	1.321283186	4.403091024	7.398223661	3.22E-12	4.22E-11	17.03295408
230258_at	GLIS3	169792	1.322550389	3.836729935	5.498942108	1.10E-07	7.69E-07	6.838236042
206429_at	F2RL1	2150	1.322721936	5.457419932	5.594468163	6.82E-08	4.93E-07	7.300410667
205099_s_at	CCR1	1230	1.323432913	5.381319517	6.914827839	5.48E-11	6.11E-10	14.25243373
235016_at	REEP3	221035	1.324090061	5.179782271	7.614525163	8.74E-13	1.23E-11	18.31294157
210115_at	RPL39L	116832	1.325782129	4.518302666	5.738699184	3.29E-08	2.49E-07	8.00934168
235088_at	C4orf46	201725	1.325925866	5.605242817	8.376507961	7.61E-15	1.40E-13	22.98107803
209642_at	BUB1	699	1.326956562	6.369605636	7.779189753	3.20E-13	4.78E-12	19.30133273
225300_at	KNSTRN	90417	1.327213497	7.114838601	10.37686208	1.20E-20	4.50E-19	36.17002689
202363_at	SPOCK1	6695	1.328264473	5.25156256	4.096611256	5.98E-05	0.000268553	0.785304087
204023_at	RFC4	5984	1.328593722	8.398085985	9.318759784	1.62E-17	4.13E-16	29.04919544
202870_s_at	CDC20	991	1.32862417	8.132371874	7.796698681	2.87E-13	4.32E-12	19.40711941
210146_x_at	LILRB2	10288	1.328683236	4.746665517	6.690487523	1.97E-10	2.04E-09	13.00197519
203890_s_at	DAPK3 /// MIR637	1613 /// 693222	1.329464738	4.587228689	8.27982299	1.41E-14	2.50E-13	22.37591692
235740_at	MCTP1	79772	1.329811207	5.555755554	8.172729999	2.77E-14	4.74E-13	21.70978038
208613_s_at	FLNB	2317	1.333163123	7.772202785	10.46945008	6.31E-21	2.44E-19	36.80564009
214247_s_at	DKK3	27122	1.333483496	10.30109962	8.32476663	1.06E-14	1.91E-13	22.65678481
201387_s_at	UCHL1	7345	1.3359466	5.079291142	4.427514782	1.53E-05	7.61E-05	2.083363942
230973_at	SH2D5	400745	1.336364187	3.386766113	5.725571608	3.51E-08	2.66E-07	7.944269902
207147_at	DLX2	1746	1.336728476	3.53164682	5.350956385	2.27E-07	1.52E-06	6.134063784
201042_at	TGM2	7052	1.336809649	5.218268126	6.85400801	7.77E-11	8.50E-10	13.91083583
238320_at	MIR612 /// NEAT1	283131 /// 693197	1.337664697	10.53465773	5.670476694	4.65E-08	3.44E-07	7.672359952
219215_s_at	SLC39A4	55630	1.337666119	7.059592834	6.850374634	7.93E-11	8.66E-10	13.89048919
226615_at	XPR1	9213	1.338259451	5.446393525	9.817298683	5.61E-19	1.70E-17	32.369226
239798_at	PDK1	5163	1.339755277	5.35975585	5.676630252	4.51E-08	3.35E-07	7.702634045
201329_s_at	ETS2	2114	1.339876264	8.480503172	9.000991444	1.33E-16	3.05E-15	26.97027776
219888_at	SPAG4	6676	1.339917939	4.423891634	5.278781502	3.22E-07	2.10E-06	5.795920706
203693_s_at	E2F3	1871	1.341122146	7.146173006	15.22519882	8.23E-36	2.17E-33	70.75246258
229307_at	ANKRD28	23243	1.341424408	7.161046295	10.06617546	1.02E-19	3.42E-18	34.0507268
224927_at	PPP1R18	170954	1.341818565	7.98773155	10.36119506	1.34E-20	4.98E-19	36.06265081
243611_at	MICALCL	84953	1.341992749	3.682147055	6.87411498	6.93E-11	7.62E-10	14.02355686
211160_x_at	ACTN1	87	1.343309266	8.965236956	9.297072547	1.87E-17	4.75E-16	28.90634448
202027_at	TMEM184B	25829	1.343952998	7.178924404	17.04063891	1.59E-41	9.36E-39	83.78691875
1567628_at	CD74	972	1.344188867	7.617281771	6.714180525	1.72E-10	1.79E-09	13.13278842
220153_at	ENTPD7	57089	1.344312708	4.337050522	8.213999	2.13E-14	3.71E-13	21.96595488
221901_at	KIAA1644	85352	1.344768201	4.545157373	7.118717263	1.68E-11	2.00E-10	15.41127513
213524_s_at	G0S2	50486	1.345762122	7.401161338	4.727513483	4.15E-06	2.26E-05	3.332047971
227143_s_at	BID	637	1.346940015	6.686026331	10.10900648	7.63E-20	2.58E-18	34.34160091
205443_at	SNAPC1	6617	1.348174648	8.500729644	9.321144678	1.59E-17	4.07E-16	29.06491282
204783_at	MLF1	4291	1.34935809	4.628545717	5.358520242	2.19E-07	1.47E-06	6.169703135
231192_at	LPAR3	23566	1.34944735	7.242665773	6.719326628	1.67E-10	1.74E-09	13.16124046
215407_s_at	ASTN2	23245	1.350466567	4.354954766	6.474652638	6.56E-10	6.31E-09	11.82428514
227103_s_at	ECE2	9718	1.351397366	4.905714828	9.670423142	1.52E-18	4.40E-17	31.38414789
217892_s_at	LIMA1	51474	1.351716669	10.39372961	11.65453897	1.48E-24	9.04E-23	45.07743685
234792_x_at	IGHA1 /// IGHV4-31	3493 /// 28396	1.352740274	5.645748318	3.599714857	0.000397061	0.001530657	-1.000654722
202107_s_at	MCM2	4171	1.353935114	8.347240627	7.926164684	1.29E-13	2.04E-12	20.19336043
227399_at	VGLL3	389136	1.354557957	6.956845323	6.125181035	4.37E-09	3.76E-08	9.972750945
222088_s_at	SLC2A14 /// SLC2A3	6515 /// 144195	1.3572794	6.715341895	7.443652974	2.45E-12	3.28E-11	17.30001662
216984_x_at	CKAP2 /// IGLC1 /// IGLJ2 /// IGLJ2 /// IGLJ3 /// IGLJ3 /// IGLJ3 /// IGLV1-44 /// IGLV2-14 /// IGLV@	3537 /// 3546 /// 26586 /// 28823 /// 28831	1.357389984	10.31387017	3.504713597	0.000558145	0.002092756	-1.319029992
203038_at	PTPRK	5796	1.358848736	9.869473885	13.28752035	1.12E-29	1.29E-27	56.75338391
212985_at	APBB2	323	1.361603801	6.743524923	8.407172161	6.26E-15	1.16E-13	23.17374065
209576_at	GNAI1	2770	1.36183075	8.948366865	8.518962925	3.06E-15	5.90E-14	23.87904936
225767_at	RNA45S5	100861532	1.3634502	6.235581482	8.488357378	3.72E-15	7.11E-14	23.68550038
209604_s_at	GATA3	2625	1.363992297	6.345948258	6.203143962	2.88E-09	2.54E-08	10.37970421
224840_at	FKBP5	2289	1.366491873	10.00530787	6.009908957	8.05E-09	6.65E-08	9.377644879
224937_at	PTGFRN	5738	1.366516983	9.828977094	11.28869457	2.00E-23	1.07E-21	42.49991619
1555355_a_at	ETS1	2113	1.367409589	5.67779208	7.160133786	1.32E-11	1.59E-10	15.64919828
207651_at	GPR171	29909	1.37021551	4.243606286	4.86500042	2.24E-06	1.27E-05	3.926415396
203817_at	GUCY1B3	2983	1.370215672	7.247641311	8.083095808	4.86E-14	8.08E-13	21.15568803
217369_at	IGHG1 /// LOC101930405	3500 /// 101930405	1.37051736	6.298438738	8.779141779	5.68E-16	1.20E-14	25.53779132
218834_s_at	TMEM132A	54972	1.371774915	6.27263253	10.2485291	2.92E-20	1.04E-18	35.29203002
1553605_a_at	ABCA13	154664	1.371933857	4.696631472	5.022358086	1.09E-06	6.49E-06	4.623293055
228438_at	LOC100132891	100132891	1.372509998	4.754737029	7.046808754	2.56E-11	2.96E-10	15.00019409
223454_at	CXCL16	58191	1.37362077	6.845550457	9.489288833	5.16E-18	1.40E-16	30.17716912
216841_s_at	LOC100129518 /// SOD2	6648 /// 100129518	1.37371876	9.184800597	9.347495786	1.34E-17	3.43E-16	29.23868718
210644_s_at	LAIR1	3903	1.375686822	5.477311892	6.948605135	4.51E-11	5.09E-10	14.44296491
205204_at	NMB	4828	1.377335917	6.583812292	7.543096919	1.35E-12	1.85E-11	17.88791374
202422_s_at	ACSL4	2182	1.377588807	6.147157127	10.53813216	3.91E-21	1.54E-19	37.27827578
219385_at	SLAMF8	56833	1.377989385	4.901896439	8.318414579	1.10E-14	1.98E-13	22.61704222
205267_at	LOC101928620 /// POU2AF1	5450 /// 101928620	1.38023782	7.507979228	3.457349344	0.000659688	0.002441676	-1.47493165
1405_i_at	CCL5	6352	1.380289861	8.034309358	5.223540759	4.20E-07	2.68E-06	5.539491415
210052_s_at	TPX2	22974	1.382125512	7.858993531	8.473419327	4.10E-15	7.76E-14	23.59115572
209474_s_at	ENTPD1	953	1.38531945	6.554179893	9.629555837	2.01E-18	5.70E-17	31.11105749
202912_at	ADM	133	1.387370392	11.01996242	8.256257494	1.63E-14	2.88E-13	22.2289559
214770_at	MSR1	4481	1.38823583	4.334000352	7.757437727	3.66E-13	5.43E-12	19.17009267
207426_s_at	TNFSF4	7292	1.388402029	3.666773718	6.57244106	3.81E-10	3.80E-09	12.35471469
203066_at	CHST15	51363	1.388533093	8.697565133	11.44377338	6.64E-24	3.79E-22	43.59023035
201308_s_at	11-Sep	55752	1.38855969	5.849933446	8.63140938	1.48E-15	2.97E-14	24.59303757
229865_at	FNDC3B /// LOC101928615	64778 /// 101928615	1.389054937	3.668222119	9.31474681	1.66E-17	4.24E-16	29.02275213
209278_s_at	TFPI2	7980	1.389493023	3.195265509	4.045037943	7.34E-05	0.000324366	0.590690916
204709_s_at	KIF23	9493	1.389929801	7.010236246	8.625698655	1.54E-15	3.07E-14	24.556669
1555742_at	ERVH-6	51581	1.391192492	4.329933556	5.545923971	8.70E-08	6.18E-07	7.06480371
203973_s_at	CEBPD	1052	1.391764816	11.36440238	13.20589634	2.03E-29	2.26E-27	56.16525203
203823_at	RGS3	5998	1.392362941	7.240595549	10.78109614	7.17E-22	3.09E-20	38.95764021
223095_at	MARVELD1	83742	1.392605283	8.25162812	12.35499969	9.68E-27	7.84E-25	50.05787989
213537_at	HLA-DPA1	3113	1.400404914	6.784641263	5.191968399	4.88E-07	3.09E-06	5.393864151
204790_at	SMAD7	4092	1.400585623	6.102455989	12.30410045	1.40E-26	1.11E-24	49.69428015
201141_at	GPNMB	10457	1.401071967	12.10984574	9.217206239	3.18E-17	7.89E-16	28.38147394
226885_at	RNF217	154214	1.402478505	7.674364253	8.22095637	2.04E-14	3.56E-13	22.0092075
218182_s_at	CLDN1	9076	1.403067809	8.633631369	5.600907691	6.60E-08	4.78E-07	7.331778927
201487_at	CTSC	1075	1.404307975	10.94165703	11.09382211	7.94E-23	3.88E-21	41.13497059
208744_x_at	HSPH1	10808	1.405420304	9.091004595	8.825073892	4.21E-16	9.08E-15	25.83304306
220445_s_at	CSAG2 /// CSAG3	389903 /// 102723547	1.405689655	3.623391511	4.654858017	5.73E-06	3.06E-05	3.023508191
1552656_s_at	UHMK1	127933	1.407097648	5.010873124	7.604595883	9.29E-13	1.30E-11	18.25372193
216565_x_at	RP4-781L3.1		1.407311474	9.187347198	12.04480963	9.03E-26	6.44E-24	47.84586547
203370_s_at	PDLIM7	9260	1.407832074	5.667136999	7.764695575	3.50E-13	5.20E-12	19.21386005
222108_at	AMIGO2	347902	1.408865938	8.508543247	6.488998401	6.06E-10	5.86E-09	11.90176988
208018_s_at	HCK	3055	1.409061803	7.506126377	8.696558106	9.72E-16	2.00E-14	25.00874
209287_s_at	CDC42EP3	10602	1.409471415	4.569866682	8.323884043	1.06E-14	1.92E-13	22.65126185
215708_s_at	PRIM2 /// PRIM2B	5558 /// 100996481	1.411832143	5.512889399	8.626774858	1.53E-15	3.06E-14	24.56352189
205625_s_at	CALB1	793	1.412295324	3.629010766	3.608506242	0.000384608	0.001486843	-0.970811481
221286_s_at	MZB1	51237	1.413797788	6.957910497	4.219016236	3.64E-05	0.000169426	1.255580138
219593_at	SLC15A3	51296	1.413848778	6.191961748	8.874237406	3.06E-16	6.71E-15	26.14984573
203381_s_at	APOE	348	1.414830189	7.873760426	6.102211386	4.94E-09	4.21E-08	9.85353606
223220_s_at	PARP9	83666	1.416846795	9.052375253	9.167091202	4.44E-17	1.08E-15	28.05310063
206247_at	MICB	4277	1.417683579	7.102593897	7.320048855	5.13E-12	6.53E-11	16.57564201
206359_at	SOCS3	9021	1.418219703	6.640839217	11.1412605	5.68E-23	2.81E-21	41.46669349
213134_x_at	BTG3	10950	1.423623824	9.798289032	13.06739055	5.57E-29	5.81E-27	55.16800507
227677_at	JAK3	3718	1.424921727	5.648636919	5.534142035	9.22E-08	6.53E-07	7.007850899
200951_s_at	CCND2	894	1.425868678	4.93886012	5.994930746	8.71E-09	7.16E-08	9.300902461
217626_at	AKR1C1	1645	1.426194081	5.255841096	4.247871745	3.24E-05	0.000151844	1.368145726
226905_at	FAM101B	359845	1.427582699	7.632721991	7.968938403	9.90E-14	1.58E-12	20.45465948
229721_x_at	DERL3	91319	1.428545609	6.012401128	4.92167576	1.73E-06	9.99E-06	4.175384518
207571_x_at	THEMIS2	9473	1.428856648	6.095025069	8.430461769	5.39E-15	1.00E-13	23.32030165
229610_at	CKAP2L	150468	1.429802814	5.042761392	8.524173463	2.96E-15	5.72E-14	23.91203442
1554676_at	SRGN	5552	1.430313209	5.400585276	6.894467131	6.16E-11	6.82E-10	14.13786477
223501_at	TNFSF13B	10673	1.430516158	6.954167581	6.303137612	1.68E-09	1.53E-08	10.9068348
226955_at	AFAP1L1	134265	1.431817852	5.400123817	6.929245357	5.05E-11	5.65E-10	14.33368895
205463_s_at	PDGFA	5154	1.431876368	5.700759703	7.716226725	4.70E-13	6.88E-12	18.92200649
229635_at	LINC01094	100505702	1.432635343	4.236508148	8.809307798	4.67E-16	1.00E-14	25.73161883
203922_s_at	CYBB	1536	1.433166665	5.386621988	6.890038726	6.32E-11	6.98E-10	14.11297448
222803_at	PRTFDC1	56952	1.433884407	6.795686842	8.659506395	1.24E-15	2.50E-14	24.77213866
214039_s_at	LAPTM4B	55353	1.436322567	11.71625209	12.17655813	3.50E-26	2.63E-24	48.78423735
220254_at	LRP12	29967	1.438407529	5.051082028	8.00428642	7.95E-14	1.28E-12	20.67116279
203592_s_at	FSTL3	10272	1.438718868	4.216307512	5.931589428	1.21E-08	9.79E-08	8.977868862
202672_s_at	ATF3	467	1.442379273	7.880410553	4.804437376	2.94E-06	1.64E-05	3.662912298
1554314_at	C6orf141	135398	1.442428532	4.27603241	7.125859008	1.61E-11	1.92E-10	15.45224191
207375_s_at	IL15RA	3601	1.442822961	6.27539579	9.90014139	3.19E-19	9.98E-18	32.92726199
202088_at	SLC39A6	25800	1.44316977	11.30708983	15.18155064	1.13E-35	2.93E-33	70.43733285
218113_at	TMEM2	23670	1.444792616	6.671654636	9.980165097	1.85E-19	5.96E-18	33.46791405
208962_s_at	FADS1 /// MIR1908	3992 /// 100302263	1.445014838	6.179539269	7.28499302	6.31E-12	7.95E-11	16.37150431
205205_at	RELB	5971	1.446083388	4.736449157	8.955449567	1.79E-16	4.07E-15	26.67490396
219474_at	C3orf52	79669	1.446095384	4.635073686	8.335451048	9.88E-15	1.79E-13	22.72366787
228141_at	GPX8	493869	1.446174094	7.138238121	7.584634421	1.05E-12	1.46E-11	18.13480171
202273_at	PDGFRB	5159	1.446340304	7.444274962	9.808409144	5.96E-19	1.80E-17	32.30944747
202887_s_at	DDIT4	54541	1.446459219	10.61316277	8.488328101	3.72E-15	7.11E-14	23.68531539
202954_at	UBE2C	11065	1.447167711	9.091638544	10.24631605	2.96E-20	1.05E-18	35.27692068
217497_at	TYMP	1890	1.447693059	6.246432466	11.7104811	9.92E-25	6.26E-23	45.47315325
216080_s_at	FADS3	3995	1.448714874	5.501841516	5.942954449	1.14E-08	9.25E-08	9.035649654
215074_at	MYO1B	4430	1.449317518	4.414265959	8.455965466	4.58E-15	8.61E-14	23.48102492
225911_at	NPNT	255743	1.450673026	7.85271994	7.263197331	7.18E-12	8.97E-11	16.24487763
206173_x_at	GABPB1	2553	1.451623264	5.466957375	9.868186308	3.97E-19	1.23E-17	32.71180708
200859_x_at	FLNA	2316	1.452476247	9.957002882	12.24716196	2.11E-26	1.63E-24	49.28782062
217235_x_at	IGLL5	100423062	1.454719783	9.662408493	3.850104944	0.000156527	0.000651857	-0.125723561
[truncated: 559 more rows]
