# Supplementary material for: Identification and validation of key modules and hub genes associated with the pathological stage of oral squamous cell carcinoma by weighted gene co-expression network analysis
Source: PeerJ. 2020 Feb 4;8:e8505. doi: 10.7717/peerj.8505 (PMC7006519; doi:10.7717/peerj.8505)
Supplement: File S4 [file peerj-08-8505-s004.zip › GSE30784/GPL570-55999.txt]

id	Gene Symbol	ENTREZ_GENE_ID
1562338_at	1-Mar	55016
218865_at	1-Mar	64757
219574_at	1-Mar	55016
229383_at	1-Mar	55016
235385_at	1-Mar	55016
210075_at	2-Mar	51257
219527_at	2-Mar	54996
221636_s_at	2-Mar	54996
227417_at	2-Mar	54996
213256_at	3-Mar	115123
230385_at	3-Mar	115123
230112_at	4-Mar	57574
218582_at	5-Mar	54708
226394_at	5-Mar	54708
201736_s_at	6-Mar	10299
201737_s_at	6-Mar	10299
212498_at	6-Mar	10299
215422_at	6-Mar	10299
215423_at	6-Mar	10299
215512_at	6-Mar	10299
1557703_at	7-Mar	64844
1557704_a_at	7-Mar	64844
202653_s_at	7-Mar	64844
202654_x_at	7-Mar	64844
232371_at	7-Mar	64844
221824_s_at	8-Mar	220972
231933_at	8-Mar	220972
236056_s_at	8-Mar	220972
226454_at	9-Mar	92979
230001_at	9-Mar	92979
230824_at	10-Mar	162333
237724_at	10-Mar	162333
239359_at	11-Mar	441061
227552_at	1-Sep	1731
1554747_a_at	2-Sep	4735
1559038_at	2-Sep	4735
200015_s_at	2-Sep	4735
200778_s_at	2-Sep	4735
232637_at	2-Sep	4735
223362_s_at	3-Sep	55964
210348_at	4-Sep	5414
210657_s_at	4-Sep	5414
233006_at	4-Sep	5414
1555526_a_at	6-Sep	23157
212413_at	6-Sep	23157
212415_at	6-Sep	23157
213666_at	6-Sep	23157
214298_x_at	6-Sep	23157
1565823_at	7-Sep	989
213151_s_at	7-Sep	989
217721_at	7-Sep	989
244508_at	7-Sep	989
208999_at	8-Sep	23176
209000_s_at	8-Sep	23176
226627_at	8-Sep	23176
1559025_at	9-Sep	10801
207425_s_at	9-Sep	10801
208657_s_at	9-Sep	10801
41220_at	9-Sep	10801
212698_s_at	10-Sep	151011
214720_x_at	10-Sep	151011
201307_at	11-Sep	55752
201308_s_at	11-Sep	55752
214293_at	11-Sep	55752
230071_at	11-Sep	55752
230947_at	12-Sep	124404
200902_at	15-Sep	9403
220781_at	1-Dec	50514
229819_at	A1BG	1
232462_s_at	A1BG-AS1	503538
220951_s_at	A1CF	29974
241547_at	A1CF	29974
1558450_at	A2M	2
217757_at	A2M	2
1564139_at	A2M-AS1	144571
1553505_at	A2ML1	144568
1564307_a_at	A2ML1	144568
236394_at	A2MP1	3
219488_at	A4GALT	53947
221131_at	A4GNT	51146
241552_at	AA06	100506677
218075_at	AAAS	8086
218434_s_at	AACS	65985
1570020_at	AACSP1	729522
205969_at	AADAC	13
240420_at	AADACL2	344752
1569582_at	AADACP1	201651
223593_at	AADAT	51166
227534_at	AAED1	195827
202851_at	AAGAB	79719
202852_s_at	AAGAB	79719
243284_at	AAGAB	79719
205434_s_at	AAK1	22848
205435_s_at	AAK1	22848
211186_s_at	AAK1	22848
214956_at	AAK1	22848
214998_at	AAK1	22848
225522_at	AAK1	22848
238100_at	AAK1	22848
220268_at	AAMDC	28971
221599_at	AAMDC	28971
221600_s_at	AAMDC	28971
201511_at	AAMP	14
207225_at	AANAT	15
218089_at	AAR2	25980
201000_at	AARS	16
230024_at	AARS2	57505
231845_at	AARS2	57505
222064_s_at	AARSD1 /// PTGES3L /// PTGES3L-AARSD1	80755 /// 100885848 /// 100885850
228041_at	AASDH	132949
235435_at	AASDH	132949
202169_s_at	AASDHPPT	60496
202170_s_at	AASDHPPT	60496
224313_at	AASDHPPT	60496
210852_s_at	AASS	10157
214829_at	AASS	10157
209165_at	AATF	26574
205986_at	AATK	9625
232478_at	AB074162 /// MIR181A2HG	100379345
231086_at	AB488780
206527_at	ABAT	18
209459_s_at	ABAT	18
209460_at	ABAT	18
1570279_at	ABCA1	19
203504_s_at	ABCA1	19
203505_at	ABCA1	19
216066_at	ABCA1	19
220159_at	ABCA11P	79963
215465_at	ABCA12	26154
1553295_at	ABCA13	154664
1553604_at	ABCA13	154664
1553605_a_at	ABCA13	154664
231164_at	ABCA17P	650655
210099_at	ABCA2	20
210100_s_at	ABCA2	20
212772_s_at	ABCA2	20
204343_at	ABCA3	21
1569102_at	ABCA4	24
210082_at	ABCA4	24
213353_at	ABCA5	23461
241705_at	ABCA5	23461
217504_at	ABCA6	23460
219577_s_at	ABCA7	10347
1565778_at	ABCA8	10351
1565780_at	ABCA8	10351
204719_at	ABCA8	10351
235335_at	ABCA9	10350
239185_at	ABCA9	10350
242541_at	ABCA9	10350
209993_at	ABCB1	5243
243951_at	ABCB1	5243
209994_s_at	ABCB1 /// ABCB4	5243 /// 5244
223320_s_at	ABCB10	23456
208288_at	ABCB11	8647
211224_s_at	ABCB11	8647
1570505_at	ABCB4	5244
207819_s_at	ABCB4	5244
1555371_at	ABCB5	340273
1569072_s_at	ABCB5	340273
240717_at	ABCB5	340273
243167_at	ABCB5	340273
203191_at	ABCB6	10058
203192_at	ABCB6	10058
209620_s_at	ABCB7	22
206317_s_at	ABCB8	11194
229539_at	ABCB8	11194
207561_s_at	ABCB8 /// ASIC3	9311 /// 11194
1555323_at	ABCB9	23457
207321_s_at	ABCB9	23457
214209_s_at	ABCB9	23457
202804_at	ABCC1	4363
202805_s_at	ABCC1	4363
213485_s_at	ABCC10	89845
215873_x_at	ABCC10	89845
1554911_at	ABCC11	85320
224146_s_at	ABCC11	85320
1552590_a_at	ABCC12	94160
1553410_a_at	ABCC12	94160
1552582_at	ABCC13	150000
1552583_s_at	ABCC13	150000
1555265_at	ABCC13	150000
233371_at	ABCC13	150000
206155_at	ABCC2	1244
208161_s_at	ABCC3	8714
209641_s_at	ABCC3	8714
230682_x_at	ABCC3	8714
239217_x_at	ABCC3	8714
242553_at	ABCC3	8714
1554918_a_at	ABCC4	10257
1555039_a_at	ABCC4	10257
203196_at	ABCC4	10257
243928_s_at	ABCC4	10257
1558460_at	ABCC5	10057
209380_s_at	ABCC5	10057
226363_at	ABCC5	10057
214033_at	ABCC6 /// ABCC6P1 /// ABCC6P2 /// LOC101930322	368 /// 653190 /// 730013 /// 101930322
208480_s_at	ABCC6 /// LOC101930322	368 /// 101930322
215559_at	ABCC6 /// LOC101930322	368 /// 101930322
236205_at	ABCC6P1	653190
210245_at	ABCC8	6833
210246_s_at	ABCC8	6833
1557374_at	ABCC9	10060
208462_s_at	ABCC9	10060
208561_at	ABCC9	10060
208562_s_at	ABCC9	10060
235578_at	ABCC9	10060
205142_x_at	ABCD1	215
216418_at	ABCD1P2 /// ABCD1P2
207583_at	ABCD2	225
1554878_a_at	ABCD3	5825
202850_at	ABCD3	5825
203981_s_at	ABCD4	5826
203982_s_at	ABCD4	5826
201872_s_at	ABCE1	6059
201873_s_at	ABCE1	6059
200045_at	ABCF1	23
207622_s_at	ABCF2	10061
207623_at	ABCF2	10061
209246_at	ABCF2	10061
209247_s_at	ABCF2	10061
214232_at	ABCF2	10061
202394_s_at	ABCF3	55324
204567_s_at	ABCG1	9619
211113_s_at	ABCG1	9619
230913_at	ABCG1	9619
232081_at	ABCG1	9619
209735_at	ABCG2	9429
207593_at	ABCG4	64137
220383_at	ABCG5	64240
231751_at	ABCG8	64241
1560117_at	ABHD1	84696
232550_at	ABHD1	84696
236461_at	ABHD1	84696
218633_x_at	ABHD10	55347
222697_s_at	ABHD10	55347
1552470_a_at	ABHD11	83451
1552800_at	ABHD11	83451
221927_s_at	ABHD11	83451
224742_at	ABHD12	26090
228123_s_at	ABHD12	26090
228124_at	ABHD12	26090
1564357_at	ABHD12B /// MIR4454	145447 /// 100616234
237974_at	ABHD12B /// MIR4454	145447 /// 100616234
234993_at	ABHD13	84945
235348_at	ABHD13	84945
210006_at	ABHD14A /// ACY1	95 /// 25864
202740_at	ABHD14A-ACY1 /// ACY1	95 /// 100526760
224821_at	ABHD14B	84836
226796_at	ABHD15	116236
224756_s_at	ABHD16A	7920
230221_at	ABHD16A	7920
234002_at	ABHD16B	140701
221267_s_at	ABHD17A	81926
220285_at	ABHD17B	51104
227551_at	ABHD17B	51104
228872_at	ABHD17B	51104
225436_at	ABHD17C	58489
205566_at	ABHD2	11057
221815_at	ABHD2	11057
225337_at	ABHD2	11057
228490_at	ABHD2	11057
63825_at	ABHD2	11057
87100_at	ABHD2	11057
213017_at	ABHD3	171586
218581_at	ABHD4	63874
242023_at	ABHD4	63874
213805_at	ABHD5	51099
213935_at	ABHD5	51099
218739_at	ABHD5	51099
232862_at	ABHD5	51099
221552_at	ABHD6	57406
221678_at	ABHD6	57406
221679_s_at	ABHD6	57406
45288_at	ABHD6	57406
219101_x_at	ABHD8	79575
1559890_a_at	ABI1	10006
209027_s_at	ABI1	10006
209028_s_at	ABI1	10006
207268_x_at	ABI2	10152
209856_x_at	ABI2	10152
211793_s_at	ABI2	10152
216113_at	ABI2	10152
225098_at	ABI2	10152
225112_at	ABI2	10152
231075_x_at	ABI2	10152
227631_at	ABI2 /// RP11-363J17.1	10152
223615_at	ABI3	51225
1559077_at	ABI3BP	25890
220518_at	ABI3BP	25890
223395_at	ABI3BP	25890
202123_s_at	ABL1	25
206411_s_at	ABL2	27
226893_at	ABL2	27
231907_at	ABL2	27
200965_s_at	ABLIM1	3983
210461_s_at	ABLIM1	3983
1567622_at	ABLIM2	84448
1567623_at	ABLIM2	84448
228132_at	ABLIM2	84448
236087_at	ABLIM2	84448
242624_at	ABLIM2	84448
205730_s_at	ABLIM3	22885
214504_at	ABO	28
216929_x_at	ABO	28
214777_at	abParts /// IGKC /// IGKV4-1 /// IGKV4-1	3514
212895_s_at	ABR	29
214671_s_at	ABR	29
1552731_at	ABRA	137735
1552732_at	ABRA	137735
223361_at	ABRACL	58527
218405_at	ABT1	29777
226442_at	ABTB1	80325
228848_at	ABTB1	80325
229162_s_at	ABTB1	80325
229164_s_at	ABTB1	80325
242567_at	ABTB1	80325
213497_at	ABTB2	25841
232624_at	ABTB2	25841
234706_x_at	AC000111.3
243343_at	AC002059.10
1564872_at	AC002064.5
1557135_at	AC002310.12 /// AK056973
213525_at	AC002310.7 /// ZNF785
234546_at	AC003973.4
1562810_at	AC003986.5 /// BC043576
216564_at	AC003989.4
1558724_at	AC004158.3 /// AK055364
214854_at	AC004490.1 /// AX746733
1562610_at	AC004538.3 /// BC040327
217313_at	AC004692.5
217027_x_at	AC004941.5
1557996_at	AC004951.6 /// AX747182
243698_at	AC005162.4
1569685_at	AC005224.2
239925_at	AC005256.1
229607_at	AC005306.3
243104_at	AC005498.3
228435_at	AC005523.2
239112_at	AC005523.3
1560523_at	AC005537.2
234509_at	AC005592.3
228514_at	AC005606.14
231394_at	AC005754.7 /// BC016751
1570133_at	AC005785.2
216003_at	AC005838.2
230301_at	AC006026.13
239317_at	AC006129.2
232713_at	AC006538.1
1556422_at	AC007228.11 /// BX647249
1557769_at	AC007255.8 /// BC038570
208301_at	AC007292.3
1569716_at	AC007349.5
228102_at	AC007362.3
228103_s_at	AC007362.3
230410_at	AC007362.3
242295_at	AC007364.1 /// FLJ32955	150596
241053_at	AC007365.3
216849_at	AC007389.3
244549_at	AC007401.2
1560634_a_at	AC007557.2 /// BC031974
240678_at	AC007680.2
1570167_at	AC007787.2
216842_x_at	AC007967.3 /// RBMY2TP /// RBMY2TP
224172_at	AC008088.4
235752_at	AC008746.12
237882_at	AC008753.4
228688_at	AC009120.6
229807_s_at	AC009133.15
206659_at	AC009237.8 /// AK055967
1564336_at	AC009502.4
207916_at	AC009947.3 /// RBMY2AP /// RBMY2AP /// RBMY2BP /// RBMY2BP /// RBMY2DP /// RBMY2DP
1566127_at	AC010095.5 /// RP13-1039J1.3
244438_at	AC010145.3 /// MYCNUN
241282_at	AC010145.4
1555616_at	AC010524.4
1555617_x_at	AC010524.4
230844_at	AC010980.2 /// LOC440934 /// LOC440934	440934
1570261_at	AC011997.1 /// BC021693
214238_at	AC012065.7
1557274_at	AC012360.6
237375_at	AC012499.1
1556753_s_at	AC012531.25
232512_at	AC013463.2
1561575_at	AC013733.4
1561576_a_at	AC013733.4
239751_at	AC016831.7
228895_s_at	AC016999.2
1562056_at	AC017002.2
1568691_at	AC017104.6
234020_x_at	AC018462.2 /// BC071802
231056_at	AC018755.16
1569835_at	AC018755.17
235665_at	AC018766.6
243837_x_at	AC018816.3
238804_at	AC024560.2
242184_s_at	AC025442.3
242185_at	AC025442.3
244582_at	AC064852.4
1559288_at	AC067956.1
216110_x_at	AC068039.4
1564701_at	AC068138.1
244127_at	AC068831.3
1567183_s_at	AC069277.2 /// AF279782
237772_at	AC073283.7
1560588_at	AC073321.4
217062_at	AC074212.6
241822_at	AC074212.6
1561889_at	AC078842.4 /// AK094915
229643_at	AC078883.3 /// AC078883.4
236213_at	AC079305.10
237829_at	AC079741.2
239287_at	AC079767.4
1570116_at	AC079807.4
1558821_s_at	AC083843.1
229455_at	AC083843.1
228673_s_at	AC083949.1
216991_at	AC084219.3
243190_at	AC087501.1
1560861_at	AC090627.1
242790_at	AC091133.1
241235_at	AC091633.3
1556775_at	AC092155.4 /// BC038779
1569609_at	AC092192.1
243170_at	AC092620.2
243663_at	AC092660.1
1561086_at	AC092667.2
243975_at	AC099684.1 /// BC040634
1569114_at	AC099850.1 /// BC017255
238024_at	AC100830.4
217327_at	AC104537.2 /// TCEB1P28
1557774_at	AC104667.3
234208_at	AC106801.1
238251_at	AC108056.1
237117_at	AC112198.1
228672_at	AC114730.11
1563397_at	AC114752.3
1560717_at	AC124997.1
217480_x_at	AC128677.4 /// CH17-132F21.1 /// IGKV1OR-1 /// IGKV1OR-1 /// IGKV1OR10-1 /// IGKV1OR10-1 /// IGKV1OR2-2
244483_at	AC136289.1
230477_at	AC139100.2 /// PARD6G-AS1	100130522
1558845_at	AC139100.3
1559713_at	AC141928.1
244884_at	AC141928.1
229370_at	AC144652.1
242971_at	AC145343.2
202025_x_at	ACAA1	30
214274_s_at	ACAA1	30
202002_at	ACAA2	10449
202003_s_at	ACAA2	10449
241114_s_at	ACAA2	10449
212186_at	ACACA	31
214358_at	ACACA	31
1552615_at	ACACB	32
1552616_a_at	ACACB	32
214584_x_at	ACACB	32
221928_at	ACACB	32
43427_at	ACACB	32
49452_at	ACACB	32
219986_s_at	ACAD10	80724
237481_at	ACAD10	80724
237482_s_at	ACAD10	80724
238655_at	ACAD10	80724
225573_at	ACAD11 /// NPHP3 /// NPHP3-ACAD11	27031 /// 84129 /// 100532724
221669_s_at	ACAD8	27034
224160_s_at	ACAD9	28976
206068_s_at	ACADL	33
206069_s_at	ACADL	33
202502_at	ACADM	34
202366_at	ACADS	35
205355_at	ACADSB	36
226030_at	ACADSB	36
200710_at	ACADVL	37
1554950_at	ACAN	176
205679_x_at	ACAN	176
207692_s_at	ACAN	176
217161_x_at	ACAN	176
205212_s_at	ACAP1	9744
205213_at	ACAP1	9744
242081_at	ACAP1	9744
1552472_a_at	ACAP2	23527
212476_at	ACAP2	23527
212477_at	ACAP2	23527
225529_at	ACAP3	116983
225542_at	ACAP3	116983
1554947_at	ACAT1	38
1559239_s_at	ACAT1	38
205412_at	ACAT1	38
209608_s_at	ACAT2	39
202323_s_at	ACBD3	64746
202324_s_at	ACBD3	64746
219413_at	ACBD4	79777
1568877_a_at	ACBD5	91452
225663_at	ACBD5	91452
225317_at	ACBD6	84320
228264_at	ACCS	84680
204617_s_at	ACD	65057
209749_s_at	ACE	1636
227463_at	ACE	1636
219962_at	ACE2	59272
222257_s_at	ACE2	59272
1553929_at	ACER1	125981
222687_s_at	ACER3	55331
222688_at	ACER3	55331
222689_at	ACER3	55331
227776_at	ACER3	55331
231321_s_at	ACER3	55331
238945_at	ACER3	55331
205377_s_at	ACHE	43
205378_s_at	ACHE	43
210332_at	ACHE	43
201715_s_at	ACIN1	22985
208335_s_at	ACKR1	2532
226953_at	ACKR1 /// CADM3	2532 /// 57863
1559432_at	ACKR2	1238
1568850_at	ACKR2	1238
206887_at	ACKR2	1238
1559114_a_at	ACKR3	57007
212977_at	ACKR3	57007
232746_at	ACKR3 /// AK023507	57007
220351_at	ACKR4	51554
201127_s_at	ACLY	47
201128_s_at	ACLY	47
210337_s_at	ACLY	47
230602_at	ACMSD	130013
218981_at	ACN9	57001
207071_s_at	ACO1	48
237622_at	ACO1	48
200793_s_at	ACO2	50
217307_at	ACO2	50
202982_s_at	ACOT1 /// ACOT2	10965 /// 641371
1554938_a_at	ACOT11	26027
1555321_at	ACOT11	26027
214763_at	ACOT11	26027
216103_at	ACOT11	26027
238160_at	ACOT12	134526
204565_at	ACOT13	55856
229534_at	ACOT4	122970
241949_at	ACOT6	641372
208002_s_at	ACOT7	11332
215728_s_at	ACOT7	11332
204212_at	ACOT8	10005
236514_at	ACOT8	10005
221641_s_at	ACOT9	23597
207656_s_at	ACOX1	51
209600_s_at	ACOX1	51
209601_at	ACOX1	51
213501_at	ACOX1	51
227962_at	ACOX1	51
205364_at	ACOX2	8309
204241_at	ACOX3	8310
204242_s_at	ACOX3	8310
220845_at	ACOXL	55289
240189_at	ACOXL	55289
1554808_at	ACP1	52
201629_s_at	ACP1	52
201630_s_at	ACP1	52
215227_x_at	ACP1	52
202767_at	ACP2	53
204638_at	ACP5	54
218795_at	ACP6	51205
242270_at	ACP6	51205
204393_s_at	ACPP	55
231711_at	ACPP	55
237030_at	ACPP	55
241715_x_at	ACPT	93650
207427_at	ACR	49
223717_s_at	ACRBP	84519
223718_at	ACRBP	84519
230833_at	ACRBP	84519
238825_at	ACRC	93953
206776_x_at	ACRV1	56
207969_x_at	ACRV1	56
207973_x_at	ACRV1	56
207990_x_at	ACRV1	56
207991_x_at	ACRV1	56
208013_s_at	ACRV1	56
206465_at	ACSBG1	23205
206466_at	ACSBG1	23205
221716_s_at	ACSBG2	81616
218844_at	ACSF2	80221
1556552_a_at	ACSF3	197322
227464_at	ACSF3	197322
235823_at	ACSF3	197322
201963_at	ACSL1	2180
207275_s_at	ACSL1	2180
201660_at	ACSL3	2181
201661_s_at	ACSL3	2181
201662_s_at	ACSL3	2181
1557418_at	ACSL4	2182
1557419_a_at	ACSL4	2182
202422_s_at	ACSL4	2182
218322_s_at	ACSL5	51703
222592_s_at	ACSL5	51703
211207_s_at	ACSL6	23305
213683_at	ACSL6	23305
216409_at	ACSL6	23305
223918_at	ACSL6	23305
229725_at	ACSL6	23305
215432_at	ACSM1	116285
234197_at	ACSM1	116285
230554_at	ACSM2A	123876
244723_at	ACSM2A	123876
214069_at	ACSM2A /// ACSM2B	123876 /// 348158
241914_s_at	ACSM2A /// ACSM2B	123876 /// 348158
241915_at	ACSM2B	348158
205942_s_at	ACSM3	6296
210377_at	ACSM3	6296
1554514_at	ACSM5	54988
220061_at	ACSM5	54988
89977_at	ACSM5	54988
224882_at	ACSS1	84532
234483_at	ACSS1	84532
234484_s_at	ACSS1	84532
234801_s_at	ACSS1	84532
235724_at	ACSS1	84532
234312_s_at	ACSS2	55902
219616_at	ACSS3	79611
229222_at	ACSS3	79611
203872_at	ACTA1	58
200974_at	ACTA2	59
215787_at	ACTA2	59
243140_at	ACTA2 /// ACTA2	59
1564257_at	ACTA2-AS1	100132116
200801_x_at	ACTB	60
213867_x_at	ACTB	60
224594_x_at	ACTB	60
AFFX-HSAC07/X00351_3_at	ACTB	60
AFFX-HSAC07/X00351_5_at	ACTB	60
AFFX-HSAC07/X00351_M_at	ACTB	60
201550_x_at	ACTB /// ACTG1	60 /// 71
211970_x_at	ACTB /// ACTG1	60 /// 71
211983_x_at	ACTB /// ACTG1	60 /// 71
211995_x_at	ACTB /// ACTG1	60 /// 71
212363_x_at	ACTB /// ACTG1	60 /// 71
212988_x_at	ACTB /// ACTG1	60 /// 71
213214_x_at	ACTB /// ACTG1	60 /// 71
221607_x_at	ACTB /// ACTG1	60 /// 71
224585_x_at	ACTB /// ACTG1	60 /// 71
217211_at	ACTBP9 /// ACTBP9
205132_at	ACTC1	70
208498_s_at	ACTG1P4 /// AMY1A /// AMY1B /// AMY1C /// AMY2A /// AMY2B	276 /// 277 /// 278 /// 279 /// 280 /// 648740
228023_x_at	ACTG1P4 /// AMY2B /// RNPC3	280 /// 55599 /// 648740
202274_at	ACTG2	72
241148_at	ACTG2	72
232619_at	ACTL10	170487
202666_s_at	ACTL6A	86
206013_s_at	ACTL6B	51412
206014_at	ACTL6B	51412
220501_at	ACTL7A	10881
220498_at	ACTL7B	10880
214957_at	ACTL8	81569
243208_x_at	ACTL9	284382
208636_at	ACTN1	87
208637_x_at	ACTN1	87
211160_x_at	ACTN1	87
237401_at	ACTN1	87
203861_s_at	ACTN2	88
203862_s_at	ACTN2	88
203863_at	ACTN2	88
203864_s_at	ACTN2	88
206891_at	ACTN3	89
200601_at	ACTN4	81
222230_s_at	ACTR10	55860
200720_s_at	ACTR1A	10121
200721_s_at	ACTR1A	10121
202135_s_at	ACTR1B	10120
1554390_s_at	ACTR2	10097
1558015_s_at	ACTR2	10097
200727_s_at	ACTR2	10097
200728_at	ACTR2	10097
200729_s_at	ACTR2	10097
234210_x_at	ACTR2	10097
234212_at	ACTR2	10097
200996_at	ACTR3	10096
213101_s_at	ACTR3	10096
213102_at	ACTR3	10096
228603_at	ACTR3	10096
239170_at	ACTR3	10096
1555487_a_at	ACTR3B	57180
218868_at	ACTR3B	57180
224425_x_at	ACTR3BP2	440888
224424_x_at	ACTR3BP2 /// ACTR3BP5	399746 /// 440888
224426_s_at	ACTR3BP2 /// ACTR3BP5	399746 /// 440888
223874_at	ACTR3C	653857
216814_at	ACTR3P2 /// ACTR3P2
219623_at	ACTR5	79913
222147_s_at	ACTR5	79913
218395_at	ACTR6	64431
241794_at	ACTR6	64431
218658_s_at	ACTR8	93973
222707_s_at	ACTR8	93973
237360_at	ACTRT2	140625
223665_at	ACTRT3	84517
203935_at	ACVR1	90
205209_at	ACVR1B	91
208218_s_at	ACVR1B	91
208219_at	ACVR1B	91
208222_at	ACVR1B	91
208223_s_at	ACVR1B	91
213198_at	ACVR1B	91
1552519_at	ACVR1C	130399
1563182_at	ACVR1C	130399
205327_s_at	ACVR2A	92
228416_at	ACVR2A	92
1559548_at	ACVR2B	93
220028_at	ACVR2B	93
236126_at	ACVR2B	93
215590_x_at	ACVR2B-AS1	100128640
210838_s_at	ACVRL1	94
226950_at	ACVRL1	94
238849_at	ACY1	95
1554974_at	ACY3	91703
230481_at	ACY3	91703
205260_s_at	ACYP1	97
206833_s_at	ACYP2 /// LOC101927144	98 /// 101927144
204639_at	ADA	100
216705_s_at	ADA	100
231448_at	ADAD1	132612
240299_at	ADAD1	132612
236463_at	ADAD2	161931
236018_at	ADAL	161823
238424_at	ADAL	161823
239711_at	ADAL	161823
202603_at	ADAM10	102
202604_x_at	ADAM10	102
214895_s_at	ADAM10	102
207880_at	ADAM11	4185
239837_at	ADAM11	4185
202952_s_at	ADAM12	8038
204943_at	ADAM12	8038
213790_at	ADAM12	8038
215613_at	ADAM12	8038
226777_at	ADAM12	8038
1555896_a_at	ADAM15	8751
217007_s_at	ADAM15	8751
205745_x_at	ADAM17	6868
205746_s_at	ADAM17	6868
213532_at	ADAM17	6868
1568970_at	ADAM18	8749
207597_at	ADAM18	8749
209765_at	ADAM19	8728
221128_at	ADAM19	8728
228925_at	ADAM1A /// ADAM1A
207664_at	ADAM2	2515
207422_at	ADAM20	8748
207423_s_at	ADAM20	8748
1552579_a_at	ADAM21	8747
207665_at	ADAM21	8747
1555024_at	ADAM22	53616
206615_s_at	ADAM22	53616
206616_s_at	ADAM22	53616
208226_x_at	ADAM22	53616
208227_x_at	ADAM22	53616
208237_x_at	ADAM22	53616
213411_at	ADAM22	53616
244194_at	ADAM22	53616
1559268_at	ADAM23	8745
206046_at	ADAM23	8745
213808_at	ADAM23	8745
244463_at	ADAM23	8745
205997_at	ADAM28	10863
208268_at	ADAM28	10863
208269_s_at	ADAM28	10863
241446_at	ADAM28	10863
221337_s_at	ADAM29 /// LOC101928551	11086 /// 101928551
221446_at	ADAM30	11085
243520_x_at	ADAM30	11085
1552266_at	ADAM32	203102
232570_s_at	ADAM33	80332
233868_x_at	ADAM33	80332
216276_s_at	ADAM3A	1587
217237_at	ADAM3B /// ADAM3B
216998_s_at	ADAM5	255926
217003_s_at	ADAM5	255926
237909_at	ADAM6	8755
211238_at	ADAM7	8756
211239_s_at	ADAM7	8756
239079_at	ADAM7	8756
205179_s_at	ADAM8	101
205180_s_at	ADAM8	101
1555326_a_at	ADAM9	8754
1570042_a_at	ADAM9	8754
202381_at	ADAM9	8754
206134_at	ADAMDEC1	27299
222162_s_at	ADAMTS1	9510
222486_s_at	ADAMTS1	9510
230341_x_at	ADAMTS10	81794
232133_at	ADAMTS10	81794
221421_s_at	ADAMTS12	81792
226997_at	ADAMTS12	81792
220208_at	ADAMTS13	11093
223844_at	ADAMTS13	11093
230167_at	ADAMTS14	140766
1553427_at	ADAMTS15	170689
229004_at	ADAMTS15	170689
238125_at	ADAMTS16	170690
1552725_s_at	ADAMTS17	170691
1552726_at	ADAMTS17	170691
1552727_s_at	ADAMTS17	170691
1553234_at	ADAMTS18	170692
230040_at	ADAMTS18	170692
1553179_at	ADAMTS19	171019
1553180_at	ADAMTS19	171019
214454_at	ADAMTS2	9509
214535_s_at	ADAMTS2	9509
226311_at	ADAMTS2	9509
1553409_at	ADAMTS20	80070
220717_at	ADAMTS20	80070
214913_at	ADAMTS3	9508
1555380_at	ADAMTS4	9507
1558636_s_at	ADAMTS5	11096
219935_at	ADAMTS5	11096
229357_at	ADAMTS5	11096
235368_at	ADAMTS5	11096
1570351_at	ADAMTS6	11174
220866_at	ADAMTS6	11174
237411_at	ADAMTS6	11174
220705_s_at	ADAMTS7	11173
220706_at	ADAMTS7	11173
228911_at	ADAMTS7	11173
220676_at	ADAMTS8	11095
220677_s_at	ADAMTS8	11095
235649_at	ADAMTS8	11095
1554697_at	ADAMTS9	56999
220287_at	ADAMTS9	56999
226814_at	ADAMTS9	56999
233785_at	ADAMTS9	56999
1556364_at	ADAMTS9-AS2	100507098
1559296_at	ADAMTS9-AS2	100507098
1562295_at	ADAMTS9-AS2	100507098
233113_at	ADAMTS9-AS2	100507098
234078_at	ADAMTS9-AS2	100507098
1552457_a_at	ADAMTSL1	92949
1552808_at	ADAMTSL1	92949
224371_at	ADAMTSL1	92949
229585_at	ADAMTSL1	92949
237217_at	ADAMTSL1	92949
239909_at	ADAMTSL1	92949
206629_at	ADAMTSL2	9719
1559748_at	ADAMTSL3	57188
213974_at	ADAMTSL3	57188
220578_at	ADAMTSL4	54507
226071_at	ADAMTSL4	54507
242200_at	ADAMTSL5	339366
219150_s_at	ADAP1	11033
90265_at	ADAP1	11033
219358_s_at	ADAP2	55803
222876_s_at	ADAP2	55803
201786_s_at	ADAR	103
203865_s_at	ADARB1	104
207999_s_at	ADARB1	104
209979_at	ADARB1	104
234539_at	ADARB1	104
234799_at	ADARB1	104
220648_at	ADARB2	105
237437_s_at	ADARB2	105
1561127_at	ADARB2-AS1	642394
219384_s_at	ADAT1	23536
227213_at	ADAT2	134637
236817_at	ADAT2	134637
1553967_at	ADAT3	113179
1553968_a_at	ADAT3	113179
230634_x_at	ADAT3 /// SCAMP4	113178 /// 113179
227482_at	ADCK1	57143
221893_s_at	ADCK2	90956
221894_at	ADCK2	90956
222117_s_at	ADCK2	90956
44120_at	ADCK2	90956
218168_s_at	ADCK3	56997
222542_x_at	ADCK3	56997
220434_at	ADCK4	79934
227324_at	ADCK4	79934
228524_at	ADCK5	203054
213245_at	ADCY1	107
215340_at	ADCY1	107
215348_at	ADCY1	107
232062_at	ADCY1	107
235049_at	ADCY1	107
214547_at	ADCY10	55811
217305_s_at	ADCY10	55811
233959_at	ADCY10P1	221442
236832_at	ADCY10P1	221442
213217_at	ADCY2	108
213219_at	ADCY2	108
217687_at	ADCY2	108
209320_at	ADCY3	109
209321_s_at	ADCY3	109
230800_at	ADCY4	196883
228182_at	ADCY5	111
242891_at	ADCY5	111
209195_s_at	ADCY6	112
1554827_a_at	ADCY7	113
203741_s_at	ADCY7	113
206811_at	ADCY8	114
204497_at	ADCY9	115
204498_s_at	ADCY9	115
215400_x_at	ADCY9	115
206281_at	ADCYAP1	116
230237_at	ADCYAP1	116
207151_at	ADCYAP1R1	117
226690_at	ADCYAP1R1	117
208030_s_at	ADD1	118
214726_x_at	ADD1	118
214736_s_at	ADD1	118
238939_at	ADD1	118
205268_s_at	ADD2	119
206807_s_at	ADD2	119
213484_at	ADD2	119
230988_at	ADD2	119
237336_at	ADD2	119
239530_at	ADD2	119
201034_at	ADD3	120
201752_s_at	ADD3	120
201753_s_at	ADD3	120
205882_x_at	ADD3	120
217380_s_at	ADD3-AS1	100505933
222072_at	ADD3-AS1	100505933
228215_at	ADD3-AS1	100505933
220614_s_at	ADGB	79747
207820_at	ADH1A	124
209612_s_at	ADH1B	125
209613_s_at	ADH1B	125
209614_at	ADH1B	125
243544_at	ADH1B	125
206262_at	ADH1C	126
223781_x_at	ADH4	127
231675_s_at	ADH4	127
231678_s_at	ADH4	127
231703_s_at	ADH4	127
208847_s_at	ADH5	128
208848_at	ADH5	128
207544_s_at	ADH6	130
214261_s_at	ADH6	130
210505_at	ADH7	131
227113_at	ADHFE1	137872
217761_at	ADI1	55256
222400_s_at	ADI1	55256
241443_at	ADI1	55256
1554128_at	ADIG	149685
1554129_a_at	ADIG	149685
207175_at	ADIPOQ	9370
217748_at	ADIPOR1	51094
201346_at	ADIPOR2	79602
203571_s_at	ADIRF	10974
232300_at	ADIRF-AS1	100133190
204119_s_at	ADK	132
204120_s_at	ADK	132
202912_at	ADM	133
220538_at	ADM2	79924
232154_at	ADM5	199800
201773_at	ADNP	23394
226426_at	ADNP	23394
203321_s_at	ADNP2	22850
203322_at	ADNP2	22850
212500_at	ADO	84890
212502_at	ADO	84890
205481_at	ADORA1	134
216220_s_at	ADORA1	134
205013_s_at	ADORA2A /// SPECC1L-ADORA2A	135 /// 101730217
237447_at	ADORA2A-AS1	646023
239513_at	ADORA2A-AS1	646023
205891_at	ADORA2B	136
206171_at	ADORA3	140
223660_at	ADORA3	140
220980_s_at	ADPGK	83440
224455_s_at	ADPGK	83440
207863_at	ADPRH	141
228042_at	ADPRH	141
238505_at	ADPRH	141
1553163_at	ADPRHL1	113622
238054_at	ADPRHL1	113622
223097_at	ADPRHL2	54936
220606_s_at	ADPRM	56985
223401_at	ADPRM	56985
211489_at	ADRA1A	148
211490_at	ADRA1A	148
211491_at	ADRA1A	148
211492_s_at	ADRA1A	148
207589_at	ADRA1B	147
210960_at	ADRA1D	146
210961_s_at	ADRA1D	146
209869_at	ADRA2A	150
208544_at	ADRA2B	151
206128_at	ADRA2C	152
208214_at	ADRB1	153
229277_at	ADRB1	153
229309_at	ADRB1	153
206170_at	ADRB2	154
206812_at	ADRB3	155
217303_s_at	ADRB3	155
201401_s_at	ADRBK1	156
201402_at	ADRBK1	156
38447_at	ADRBK1	156
204183_s_at	ADRBK2	157
204184_s_at	ADRBK2	157
228771_at	ADRBK2	157
201281_at	ADRM1	11047
202144_s_at	ADSL	158
210250_x_at	ADSL	158
221761_at	ADSS	159
227310_at	ADSS	159
226325_at	ADSSL1	122622
238259_at	ADSSL1	122622
215100_at	ADTRP	84830
229070_at	ADTRP	84830
201792_at	AEBP1	165
225889_at	AEBP2	121536
235184_at	AEBP2	121536
219361_s_at	AEN	64782
217729_s_at	AES	166
239307_at	AF001548.5
215147_at	AF007147
234424_at	AF067845.1
214078_at	AF070581
236277_at	AF070581
1556776_a_at	AF075036 /// OR7D2
1556777_a_at	AF075036 /// OR7D2
236142_at	AF086102 /// RP5-994D16.3
1556256_a_at	AF086125 /// RP11-61A14.1
244835_at	AF086126 /// C16orf52	730094
1557149_at	AF086154 /// RP11-432J24.5
1556409_a_at	AF086184
1561052_s_at	AF086219 /// CTD-2647L4.1
237421_at	AF086288 /// RP11-768F21.1
1556161_a_at	AF086294 /// RP11-485M7.3
220612_at	AF090939
240626_at	AF131215.3 /// C8orf15
1552563_a_at	AF131215.4
239209_at	AF131215.8
241422_at	AF186192.1
222168_at	AF198444
1570362_at	AF213884.2
233205_at	AF279780
1558154_at	AF289551
1556306_at	AF520793
203563_at	AFAP1	60312
1558216_at	AFAP1-AS1	84740
223779_at	AFAP1-AS1	84740
1555542_at	AFAP1L1	134265
226955_at	AFAP1L1	134265
226829_at	AFAP1L2	84632
201924_at	AFF1	4299
211826_s_at	AFF1	4299
215451_s_at	AFF1	4299
206105_at	AFF2	2334
210957_s_at	AFF2	2334
216364_s_at	AFF2	2334
1565034_s_at	AFF3	3899
205734_s_at	AFF3	3899
205735_s_at	AFF3	3899
227198_at	AFF3	3899
242078_at	AFF3	3899
243967_at	AFF3	3899
1555435_at	AFF4	27125
1555436_a_at	AFF4	27125
219199_at	AFF4	27125
225229_at	AFF4	27125
232864_s_at	AFF4	27125
232865_at	AFF4	27125
239439_at	AFF4	27125
243487_at	AFF4	27125
1552287_s_at	AFG3L1P	172
1559863_a_at	AFG3L1P	172
236250_at	AFG3L1P	172
1557820_at	AFG3L2	10939
202486_at	AFG3L2	10939
232919_at	AFG3L2	10939
206840_at	AFM	173
240318_at	AFMID	125061
204694_at	AFP	174
217939_s_at	AFTPH	54812
222472_at	AFTPH	54812
204332_s_at	AGA	175
204333_s_at	AGA	175
216064_s_at	AGA	175
204066_s_at	AGAP1	116987
228240_at	AGAP1	116987
235968_at	AGAP1	116987
221971_x_at	AGAP10 /// AGAP11 /// AGAP4 /// AGAP5 /// AGAP9 /// BMS1P5 /// CTGLF12P /// LOC101060581	119016 /// 119385 /// 399761 /// 414224 /// 642517 /// 728127 /// 729092 /// 101060581
1557380_at	AGAP11	119385
1557382_x_at	AGAP11	119385
221850_x_at	AGAP11 /// AGAP4 /// AGAP6 /// AGAP7P /// CTGLF12P /// LOC101060581	119016 /// 119385 /// 414189 /// 414224 /// 653268 /// 101060581
206152_at	AGAP2	116986
215080_s_at	AGAP2	116986
229917_at	AGAP2	116986
1555907_at	AGAP2-AS1	100130776
225789_at	AGAP3	116988
231299_at	AGAP3	116988
239026_x_at	AGAP3	116988
1565620_at	AGAP4	119016
242393_x_at	AGAP6	414189
243937_x_at	AGAP6	414189
238553_at	AGAP6 /// AGAP9 /// BMS1P5	399761 /// 414189 /// 642517
240230_s_at	AGAP9	642517
1553447_at	AGBL1	123624
220390_at	AGBL2	79841
1554820_at	AGBL3	340351
220649_at	AGBL3	340351
232395_x_at	AGBL3	340351
1553412_at	AGBL4	84871
1569570_at	AGBL4	84871
218480_at	AGBL5	60509
231857_s_at	AGBL5	60509
238889_at	AGBL5	60509
210081_at	AGER	177
217046_s_at	AGER	177
213926_s_at	AGFG1	3267
213928_s_at	AGFG1	3267
218091_at	AGFG1	3267
218092_s_at	AGFG1	3267
226561_at	AGFG1	3267
1554618_at	AGFG2	3268
206820_at	AGFG2	3268
206821_x_at	AGFG2	3268
217450_at	AGFG2	3268
222126_at	AGFG2	3268
222362_at	AGFG2	3268
208042_at	AGGF1	55109
210710_at	AGGF1	55109
218534_s_at	AGGF1	55109
222661_at	AGGF1	55109
1555610_at	AGK	55750
218568_at	AGK	55750
222132_s_at	AGK	55750
203566_s_at	AGL	178
219792_at	AGMAT	79814
221648_s_at	AGMAT	79814
222930_s_at	AGMAT	79814
218287_s_at	AGO1	26523
222576_s_at	AGO1	26523
228120_at	AGO1	26523
239036_at	AGO1	26523
225827_at	AGO2	27161
1561042_at	AGO2 /// CASC7 /// CASC7	27161 /// 286109
225569_at	AGO2 /// CASC7 /// CASC7	27161 /// 286109
213310_at	AGO2 /// CASC7 /// CASC7 /// DQ574852	27161 /// 286109
219426_at	AGO3	192669
228932_at	AGO3	192669
235782_at	AGO3	192669
241091_at	AGO3	192669
1569408_at	AGO4	192670
219190_s_at	AGO4	192670
222842_at	AGO4	192670
227930_at	AGO4	192670
215535_s_at	AGPAT1	10554
32836_at	AGPAT1	10554
210678_s_at	AGPAT2	10555
32837_at	AGPAT2	10555
219723_x_at	AGPAT3	56894
223182_s_at	AGPAT3	56894
223183_at	AGPAT3	56894
223184_s_at	AGPAT3	56894
224282_s_at	AGPAT3	56894
225440_at	AGPAT3	56894
219693_at	AGPAT4	56895
228667_at	AGPAT4	56895
223740_at	AGPAT4-IT1	79992
218096_at	AGPAT5	55326
232007_at	AGPAT5	55326
224776_at	AGPAT6	137964
229577_at	AGPAT6	137964
236743_at	AGPAT6	137964
224480_s_at	AGPAT9	84803
205401_at	AGPS	8540
225108_at	AGPS	8540
225113_at	AGPS	8540
225114_at	AGPS	8540
209173_at	AGR2	10551
228969_at	AGR2	10551
228241_at	AGR3	155465
212283_at	AGRN	375790
212285_s_at	AGRN	375790
217410_at	AGRN	375790
217419_x_at	AGRN	375790
207193_at	AGRP	181
202834_at	AGT	183
204499_at	AGTPBP1	23287
204500_s_at	AGTPBP1	23287
205357_s_at	AGTR1	185
208016_s_at	AGTR1	185
207293_s_at	AGTR2	186
207294_at	AGTR2	186
222321_at	AGTR2	186
1555736_a_at	AGTRAP	57085
225059_at	AGTRAP	57085
238135_at	AGTRAP	57085
206957_at	AGXT	189
210326_at	AGXT	189
210327_s_at	AGXT	189
229229_at	AGXT2	64902
214766_s_at	AHCTF1	25909
226115_at	AHCTF1	25909
1560224_at	AHCTF1 /// AHCTF1P1	25909 /// 285116
200903_s_at	AHCY	191
200848_at	AHCYL1	10768
200849_s_at	AHCYL1	10768
200850_s_at	AHCYL1	10768
207464_at	AHCYL1	10768
212814_at	AHCYL2	23382
215672_s_at	AHCYL2	23382
205002_at	AHDC1	27245
229379_at	AHDC1	27245
243793_at	AHDC1	27245
220841_s_at	AHI1	54806
220842_at	AHI1	54806
221569_at	AHI1	54806
232461_at	AHI1	54806
244699_at	AHI1	54806
211986_at	AHNAK	79026
220016_at	AHNAK	79026
235281_x_at	AHNAK	79026
238855_at	AHNAK	79026
1558378_a_at	AHNAK2	113146
212992_at	AHNAK2	113146
202820_at	AHR	196
229354_at	AHRR	57491
201491_at	AHSA1	10598
212980_at	AHSA2	130872
226334_s_at	AHSA2	130872
226665_at	AHSA2	130872
230148_at	AHSA2	130872
204551_s_at	AHSG	197
210929_s_at	AHSG	197
219672_at	AHSP	51327
219841_at	AICDA	57379
224499_s_at	AICDA	57379
220199_s_at	AIDA	64853
226801_s_at	AIDA	64853
207823_s_at	AIF1	199
209901_x_at	AIF1	199
213095_x_at	AIF1	199
215051_x_at	AIF1	199
223074_s_at	AIF1L	83543
223075_s_at	AIF1L	83543
205512_s_at	AIFM1	9131
224461_s_at	AIFM2	84883
228445_at	AIFM2	84883
244084_at	AIFM3	150209
223136_at	AIG1	51390
230520_at	AIG1	51390
232810_at	AIG1	51390
212543_at	AIM1	202
220289_s_at	AIM1L	55057
220290_at	AIM1L	55057
206513_at	AIM2	9447
202541_at	AIMP1	9255
202542_s_at	AIMP1	9255
227605_at	AIMP1	9255
202138_x_at	AIMP2	7965
209971_x_at	AIMP2	7965
209972_s_at	AIMP2	7965
201781_s_at	AIP	9049
201782_s_at	AIP	9049
219977_at	AIPL1	23746
235731_at	AIPL1	23746
208090_s_at	AIRE	326
215433_at	AJ011981 /// DPY19L1	23333
236862_at	AJ420595 /// GOPC	57120
240581_at	AJ606316 /// LOC644135	644135
206460_at	AJAP1	55966
215149_at	AJAP1	55966
215789_s_at	AJAP1	55966
215790_at	AJAP1	55966
1553764_a_at	AJUBA	84962
225806_at	AJUBA	84962
225807_at	AJUBA	84962
243446_at	AJUBA	84962
233225_at	AK000798
215608_at	AK021537
232113_at	AK021804
233364_s_at	AK021804
220914_at	AK021933
220915_s_at	AK021933
232935_at	AK021977
213027_at	AK022030 /// TROVE2	6738
233142_at	AK022793 /// BC043213 /// CTB-175P5.4
1557945_at	AK023627 /// TCTE3	6991
230041_at	AK024119 /// CTC-378H22.2
1558654_at	AK024134 /// PPM1H	57460
233755_at	AK024242 /// RP11-758M4.4
234217_at	AK024936
231970_at	AK025117 /// GPATCH2L	55668
232174_at	AK025288
230088_at	AK025975 /// RP1-74M1.3
232304_at	AK026714 /// PELI1	57162
234156_at	AK026905
1556400_at	AK054708 /// RP11-547D24.1
1556401_a_at	AK054708 /// RP11-547D24.1
1562582_at	AK054988
1562583_s_at	AK054988 /// TPTE2P1 /// TPTE2P1
1561314_at	AK055055 /// RP11-752D24.2
1560108_at	AK055458
1560109_s_at	AK055458
1557036_at	AK055910 /// ZBTB1	22890
213658_at	AK055981
213657_s_at	AK055981 /// RP11-617F23.1
37590_g_at	AK055981 /// RP11-617F23.1
237166_at	AK056098
1559867_at	AK056982
1561421_a_at	AK057259 /// AK096803
1556944_at	AK057554 /// RP11-144L1.4
1556945_a_at	AK057554 /// RP11-144L1.4
225199_at	AK057657 /// RP11-473I1.9
1560145_at	AK057978 /// MKLN1	4289
235636_at	AK074476
235637_s_at	AK074476
236537_at	AK074476
242235_x_at	AK090844
232335_at	AK091028 /// GMDS-AS1	100508120
244082_at	AK091729
1561415_at	AK093205
1561417_x_at	AK093205
1557560_at	AK093256 /// RP3-486I3.7
1562670_at	AK093301 /// RP11-862G15.1
1562671_s_at	AK093301 /// RP11-862G15.1
230171_at	AK093356 /// RP11-10L12.4
1559316_at	AK093362 /// RP11-774D14.1
1559804_at	AK093370 /// CTD-3046C4.1
1560025_at	AK094644
1562058_at	AK094733 /// RP11-114G22.1
1560431_at	AK096159
1566152_a_at	AK096335 /// AP000662.4
1557065_at	AK096592 /// YLPM1	56252
217054_at	AK096803 /// RP11-395B7.2
239793_at	AK097119 /// RP11-73M18.6
1566126_at	AK097242 /// CTB-127C13.1
236445_at	AK097370
1558525_at	AK097453
1562693_at	AK097836 /// RP5-971N18.3
1560424_at	AK098263
202587_s_at	AK1	203
202588_at	AK1	203
237861_at	AK123826 /// RP11-510M2.2
209697_at	AK125860 /// RP11-582J16.4
232466_at	AK126278 /// CUL4A	8451
240613_at	AK128734 /// JAK1	3716
1556584_at	AK130486
1556586_x_at	AK130486
231673_at	AK131021
205996_s_at	AK2	204
208967_s_at	AK2	204
212172_at	AK2	204
212173_at	AK2	204
212174_at	AK2	204
212175_s_at	AK2	204
215345_x_at	AK291611 /// TRGV7 /// TRGV7
224151_s_at	AK3	50808
224655_at	AK3	50808
1570190_at	AK311120 /// LSAMP	4045
204347_at	AK4 /// LOC100507855	205 /// 100507855
204348_s_at	AK4 /// LOC100507855	205 /// 100507855
225342_at	AK4 /// LOC100507855	205 /// 100507855
230630_at	AK4 /// LOC100507855	205 /// 100507855
219308_s_at	AK5	26289
222862_s_at	AK5	26289
203893_at	AK6	102157402
202168_at	AK6 /// TAF9	6880 /// 102157402
1553734_at	AK7	122481
1569699_at	AK7	122481
1569700_s_at	AK7	122481
241326_at	AK7	122481
1557666_s_at	AK8	158067
230976_at	AK8	158067
1552299_at	AK9	221264
1564002_a_at	AK9	221264
239828_at	AK9	221264
201674_s_at	AKAP1	8165
201675_at	AKAP1	8165
210625_s_at	AKAP1	8165
210626_at	AKAP1	8165
205045_at	AKAP10	11216
213396_s_at	AKAP10	11216
236006_s_at	AKAP10	11216
236007_at	AKAP10	11216
203156_at	AKAP11	11215
215336_at	AKAP11	11215
1555395_at	AKAP12	9590
210517_s_at	AKAP12	9590
227529_s_at	AKAP12	9590
227530_at	AKAP12	9590
231067_s_at	AKAP12	9590
208325_s_at	AKAP13	11214
209534_x_at	AKAP13	11214
221718_s_at	AKAP13	11214
222023_at	AKAP13	11214
222024_s_at	AKAP13	11214
224884_at	AKAP13	11214
227039_at	AKAP13	11214
229783_at	AKAP13	11214
232188_at	AKAP13	11214
237281_at	AKAP14	158798
237282_s_at	AKAP14	158798
242698_at	AKAP14	158798
203624_at	AKAP17A	8227
210269_s_at	AKAP17A	8227
228447_at	AKAP17A	8227
1553502_a_at	AKAP2 /// PALM2 /// PALM2-AKAP2	11217 /// 114299 /// 445815
202759_s_at	AKAP2 /// PALM2-AKAP2	11217 /// 445815
202760_s_at	AKAP2 /// PALM2-AKAP2	11217 /// 445815
226694_at	AKAP2 /// PALM2-AKAP2	11217 /// 445815
207344_at	AKAP3	10566
207019_s_at	AKAP4	8852
207800_at	AKAP5	9495
230846_at	AKAP5	9495
205359_at	AKAP6	9472
217669_s_at	AKAP6	9472
205771_s_at	AKAP7	9465
211172_x_at	AKAP7	9465
203847_s_at	AKAP8	10270
203848_at	AKAP8	10270
215741_x_at	AKAP8L	26993
218064_s_at	AKAP8L	26993
222160_at	AKAP8L	26993
227691_at	AKAP8L	26993
240554_at	AKAP8L	26993
207870_at	AKAP9	10142
210962_s_at	AKAP9	10142
215483_at	AKAP9	10142
219953_s_at	AKIP1	56672
242515_x_at	AKIP1	56672
220987_s_at	AKIP1 /// NUAK2	56672 /// 81788
217893_s_at	AKIRIN1	79647
222458_s_at	AKIRIN1	79647
222459_at	AKIRIN1	79647
223143_s_at	AKIRIN2	55122
223144_s_at	AKIRIN2	55122
223145_s_at	AKIRIN2	55122
1558565_at	AKNA	80709
225701_at	AKNA	80709
1552933_at	AKNAD1	254268
1558834_s_at	AKNAD1	254268
1563834_a_at	AKNAD1	254268
201900_s_at	AKR1A1	10327
201272_at	AKR1B1	231
206561_s_at	AKR1B10	57016
1555855_at	AKR1C1	1645
1555856_s_at	AKR1C1	1645
204151_x_at	AKR1C1	1645
216594_x_at	AKR1C1	1645
217626_at	AKR1C1	1645
1555854_at	AKR1C1 /// AKR1C2 /// LOC101930400	1645 /// 1646 /// 101930400
209699_x_at	AKR1C2 /// LOC101930400	1646 /// 101930400
211653_x_at	AKR1C2 /// LOC101930400	1646 /// 101930400
244266_at	AKR1C2 /// LOC101930400	1646 /// 101930400
209160_at	AKR1C3	8644
210558_at	AKR1C4	1109
224070_at	AKR1C6P	389932
207102_at	AKR1D1	6718
1555220_a_at	AKR1E2	83592
1559982_s_at	AKR1E2	83592
223856_at	AKR1E2	83592
202139_at	AKR7A2	8574
214259_s_at	AKR7A2	8574
206469_x_at	AKR7A3	22977
216381_x_at	AKR7A3	22977
207163_s_at	AKT1	207
1555821_a_at	AKT1S1	84335
224982_at	AKT1S1	84335
1560689_s_at	AKT2	208
203809_s_at	AKT2	208
211453_s_at	AKT2	208
225471_s_at	AKT2	208
226156_at	AKT2	208
236664_at	AKT2	208
212607_at	AKT3	10000
212609_s_at	AKT3	10000
219393_s_at	AKT3	10000
222880_at	AKT3	10000
224229_s_at	AKT3	10000
242876_at	AKT3	10000
242879_x_at	AKT3	10000
218373_at	AKTIP	64400
223894_s_at	AKTIP	64400
231516_at	AL022341.3
1561212_at	AL022344.5
215679_at	AL109706
227010_at	AL110181 /// RP11-390E23.6
242856_at	AL132709.8
1568817_at	AL133493.2
217205_at	AL590762.11
1563707_at	AL831948 /// RP1-197B17.3
1556439_at	AL832163
1561313_at	AL832615 /// AX747639
225567_at	AL832909 /// LINC00984	100505573
231431_s_at	AL832909 /// LINC00984 /// LINC00984 /// LINC00984	100505573
1559078_at	AL833181
234373_x_at	AL928742.12
215118_s_at	AL928768.3 /// Ig alpha 1-[alpha]2m /// IGH	3492
218487_at	ALAD	210
218489_s_at	ALAD	210
205633_s_at	ALAS1	211
211560_s_at	ALAS2	212
244205_at	ALAS2	212
1565228_s_at	ALB	213
211298_s_at	ALB	213
214837_at	ALB	213
214842_s_at	ALB	213
1569362_at	ALCAM	214
201951_at	ALCAM	214
201952_at	ALCAM	214
227592_at	ALDH16A1	126133
217791_s_at	ALDH18A1	5832
222416_at	ALDH18A1	5832
212224_at	ALDH1A1	216
207015_s_at	ALDH1A2	8854
207016_s_at	ALDH1A2 /// LOC101928635	8854 /// 101928635
1558649_at	ALDH1A3	220
203180_at	ALDH1A3	220
209645_s_at	ALDH1B1	219
209646_x_at	ALDH1B1	219
205208_at	ALDH1L1	10840
215798_at	ALDH1L1	10840
1559766_at	ALDH1L1-AS2	100862662
1556841_a_at	ALDH1L2	160428
1559393_at	ALDH1L2	160428
231202_at	ALDH1L2	160428
201425_at	ALDH2	217
205623_at	ALDH3A1	218
202053_s_at	ALDH3A2	224
202054_s_at	ALDH3A2	224
210544_s_at	ALDH3A2	224
1565731_at	ALDH3B1	221
205640_at	ALDH3B1	221
211004_s_at	ALDH3B1	221
204941_s_at	ALDH3B2	222
204942_s_at	ALDH3B2	222
203722_at	ALDH4A1	8659
211552_s_at	ALDH4A1	8659
203608_at	ALDH5A1	7915
203609_s_at	ALDH5A1	7915
204289_at	ALDH6A1	4329
204290_s_at	ALDH6A1	4329
221588_x_at	ALDH6A1	4329
221589_s_at	ALDH6A1	4329
221590_s_at	ALDH6A1	4329
208950_s_at	ALDH7A1	501
208951_at	ALDH7A1	501
213591_at	ALDH7A1	501
220148_at	ALDH8A1	64577
201612_at	ALDH9A1	223
200966_x_at	ALDOA	226
214687_x_at	ALDOA	226
238996_x_at	ALDOA	226
211617_at	ALDOAP2	228
204704_s_at	ALDOB	229
204705_x_at	ALDOB	229
211357_s_at	ALDOB	229
214423_x_at	ALDOB	229
214424_s_at	ALDOB	229
216600_x_at	ALDOB	229
217238_s_at	ALDOB	229
241280_at	ALDOB	229
243901_at	ALDOB	229
202022_at	ALDOC	230
223355_at	ALG1	56052
236626_at	ALG1 /// NAGPA-AS1	56052 /// 100507589
1552304_at	ALG10	84920
1552306_at	ALG10	84920
228941_at	ALG10 /// ALG10B	84920 /// 144245
238475_at	ALG10 /// ALG10B	84920 /// 144245
242900_at	ALG10 /// ALG10B	84920 /// 144245
221513_s_at	ALG11 /// UTP14A /// UTP14C	9724 /// 10813 /// 440138
203614_at	ALG11 /// UTP14C	9724 /// 440138
218444_at	ALG12	79087
205583_s_at	ALG13	79868
205584_at	ALG13	79868
219015_s_at	ALG13	79868
222808_at	ALG13	79868
232435_at	ALG13	79868
1553954_at	ALG14	199857
228871_at	ALG14	199857
225621_at	ALG2	85365
228166_at	ALG2	85365
207396_s_at	ALG3	10195
1560733_at	ALG5	29880
218203_at	ALG5	29880
222556_at	ALG5	29880
219649_at	ALG6	29929
203545_at	ALG8	79053
219374_s_at	ALG9	79796
228817_at	ALG9	79796
208211_s_at	ALK	238
208212_s_at	ALK	238
205621_at	ALKBH1	8846
236721_at	ALKBH1	8846
225625_at	ALKBH2	121642
226127_at	ALKBH3	221120
1557564_at	ALKBH3-AS1	100507300
1557565_a_at	ALKBH3-AS1	100507300
222228_s_at	ALKBH4	54784
1553101_a_at	ALKBH5	54890
228034_x_at	ALKBH5	54890
234302_s_at	ALKBH5	54890
225969_at	ALKBH6	84964
223317_at	ALKBH7	84266
223318_s_at	ALKBH7	84266
227878_s_at	ALKBH7	84266
227879_at	ALKBH7	84266
235610_at	ALKBH8	91801
235713_at	ALKBH8	91801
220365_at	ALLC	55821
214220_s_at	ALMS1	7840
214221_at	ALMS1	7840
214707_x_at	ALMS1	7840
1556911_at	ALMS1-IT1	100874291
1552576_at	ALMS1P	200420
207206_s_at	ALOX12	239
207381_at	ALOX12B	242
214340_at	ALOX12P2	245
207328_at	ALOX15	246
1555416_a_at	ALOX15B	247
206714_at	ALOX15B	247
204445_s_at	ALOX5	240
204446_s_at	ALOX5	240
213952_s_at	ALOX5	240
214366_s_at	ALOX5	240
204174_at	ALOX5AP	241
207708_at	ALOXE3	59344
222383_s_at	ALOXE3	59344
207140_at	ALPI	248
211618_s_at	ALPI	248
207133_x_at	ALPK1	80216
227438_at	ALPK1	80216
243222_at	ALPK1	80216
243352_at	ALPK1	80216
228367_at	ALPK2	115701
214846_s_at	ALPK3	57538
228342_s_at	ALPK3	57538
1557924_s_at	ALPL	249
215783_s_at	ALPL	249
204664_at	ALPP	250
211619_s_at	ALPP /// ALPPL2	250 /// 251
210431_at	ALPPL2	251
216377_x_at	ALPPL2	251
1555284_at	ALS2	57679
226291_at	ALS2	57679
232184_at	ALS2	57679
222333_at	ALS2CL	259173
229887_at	ALS2CL	259173
243276_at	ALS2CL	259173
1553260_s_at	ALS2CR11	151254
1553261_x_at	ALS2CR11	151254
1554831_x_at	ALS2CR11	151254
1556757_a_at	ALS2CR11	151254
1558428_at	ALS2CR11	151254
1563673_a_at	ALS2CR11	151254
239458_at	ALS2CR12	130540
242661_x_at	ALS2CR12	130540
206837_at	ALX1	8092
207690_at	ALX3	257
208330_at	ALX4	60529
226319_s_at	ALYREF	10189
226320_at	ALYREF	10189
217111_at	AMACR	23600
217113_at	AMACR	23600
236365_at	AMACR	23600
209424_s_at	AMACR /// C1QTNF3-AMACR	23600 /// 100534612
209425_at	AMACR /// C1QTNF3-AMACR	23600 /// 100534612
209426_s_at	AMACR /// C1QTNF3-AMACR	23600 /// 100534612
221114_at	AMBN	258
205477_s_at	AMBP	259
214425_at	AMBP	259
219141_s_at	AMBRA1	55626
234236_at	AMBRA1	55626
234237_s_at	AMBRA1	55626
52731_at	AMBRA1	55626
201196_s_at	AMD1	262
201197_at	AMD1	262
229596_at	AMDHD1	144193
219082_at	AMDHD2 /// CEMP1	51005 /// 752014
227841_at	AMDHD2 /// CEMP1	51005 /// 752014
208410_x_at	AMELX	265
208220_x_at	AMELY	266
1552882_a_at	AMER1	139285
1553720_a_at	AMER2	219287
230496_at	AMER2	219287
235465_at	AMER2	219287
1553350_at	AMER3	205147
236638_at	AMER3	205147
244709_at	AMER3	205147
202203_s_at	AMFR	267
202204_s_at	AMFR	267
206516_at	AMH /// MIR4321	268 /// 100423031
206892_at	AMHR2	269
228094_at	AMICA1	120425
226718_at	AMIGO1	57463
222108_at	AMIGO2	347902
219920_s_at	AMIGO3 /// GMPPB	29925 /// 386724
222710_at	AMIGO3 /// GMPPB	29925 /// 386724
229717_at	AMIGO3 /// GMPPB	29925 /// 386724
1553219_a_at	AMMECR1	9949
204976_s_at	AMMECR1	9949
226421_at	AMMECR1	9949
236760_at	AMMECR1	9949
223297_at	AMMECR1L	83607
1563792_at	AMN	81693
220989_s_at	AMN	81693
223587_s_at	AMN	81693
226258_at	AMN1	196394
209521_s_at	AMOT	154796
225450_at	AMOTL1	154810
225459_at	AMOTL1	154810
228840_at	AMOTL1	154810
235277_at	AMOTL1	154810
203002_at	AMOTL2	51421
206121_at	AMPD1	270
212360_at	AMPD2	271
207992_s_at	AMPD3	272
209491_s_at	AMPD3 /// CAND1.11	272 /// 100130460
205257_s_at	AMPH	273
204294_at	AMT	275
1561179_s_at	AMZ1	155185
1562261_at	AMZ1	155185
218167_at	AMZ2	51321
223443_s_at	AMZ2P1	201283
231973_s_at	ANAPC1 /// LOC101930107 /// LOC285074 /// LOC730268	64682 /// 285074 /// 730268 /// 101930107
218575_at	ANAPC1 /// LOC730268	64682 /// 730268
229267_at	ANAPC1 /// LOC730268	64682 /// 730268
207845_s_at	ANAPC10	10393
241959_at	ANAPC10	10393
224010_at	ANAPC11	51529
226414_s_at	ANAPC11	51529
209001_s_at	ANAPC13	25847
215282_at	ANAPC13	25847
204218_at	ANAPC15	25906
224664_at	ANAPC16	119504
224665_at	ANAPC16	119504
224667_x_at	ANAPC16	119504
229145_at	ANAPC16	119504
218555_at	ANAPC2	29882
226917_s_at	ANAPC4	29945
232524_x_at	ANAPC4	29945
200098_s_at	ANAPC5	51433
208721_s_at	ANAPC5	51433
208722_s_at	ANAPC5	51433
211036_x_at	ANAPC5	51433
235926_at	ANAPC5	51433
239651_at	ANAPC5	51433
225521_at	ANAPC7	51434
225554_s_at	ANAPC7	51434
205141_at	ANG	283
213099_at	ANGEL1	23357
244685_at	ANGEL1	23357
36865_at	ANGEL1	23357
217630_at	ANGEL2	90806
221825_at	ANGEL2	90806
221826_at	ANGEL2	90806
1552939_at	ANGPT1	284
205608_s_at	ANGPT1	284
205609_at	ANGPT1	284
205572_at	ANGPT2	285
211148_s_at	ANGPT2	285
236034_at	ANGPT2	285
237261_at	ANGPT2	285
221134_at	ANGPT4	51378
224339_s_at	ANGPTL1	9068
231773_at	ANGPTL1	9068
239183_at	ANGPTL1	9068
213001_at	ANGPTL2	23452
213004_at	ANGPTL2	23452
219514_at	ANGPTL2	23452
219803_at	ANGPTL3	27329
231684_at	ANGPTL3	27329
243799_x_at	ANGPTL3	27329
221009_s_at	ANGPTL4	51129
223333_s_at	ANGPTL4	51129
223967_at	ANGPTL6	83854
206423_at	ANGPTL7	10218
1556959_at	ANHX	647589
1556960_a_at	ANHX	647589
205389_s_at	ANK1	286
205390_s_at	ANK1	286
205391_x_at	ANK1	286
207087_x_at	ANK1	286
208352_x_at	ANK1	286
208353_x_at	ANK1	286
240363_at	ANK1	286
202920_at	ANK2	287
202921_s_at	ANK2	287
216195_at	ANK2	287
232606_at	ANK2	287
206385_s_at	ANK3	288
207950_s_at	ANK3	288
209442_x_at	ANK3	288
238786_at	ANK3	288
239726_at	ANK3	288
1552438_a_at	ANKAR	150709
1556653_at	ANKAR	150709
229497_at	ANKDD1A	348094
237316_at	ANKDD1A	348094
220144_s_at	ANKEF1	63926
222951_s_at	ANKEF1	63926
1553211_at	ANKFN1	162282
244095_at	ANKFN1	162282
1559640_at	ANKFN1 /// BC037494	162282
1562495_at	ANKFY1	51479
219868_s_at	ANKFY1	51479
224900_at	ANKFY1	51479
239073_at	ANKFY1	51479
1560369_at	ANKH	56172
1560370_x_at	ANKH	56172
220076_at	ANKH	56172
223092_at	ANKH	56172
223093_at	ANKH	56172
223094_s_at	ANKH	56172
229176_at	ANKH	56172
229457_at	ANKHD1	54882
208772_at	ANKHD1 /// ANKHD1-EIF4EBP3	54882 /// 404734
208773_s_at	ANKHD1 /// ANKHD1-EIF4EBP3	54882 /// 404734
219081_at	ANKHD1 /// ANKHD1-EIF4EBP3	54882 /// 404734
233292_s_at	ANKHD1 /// ANKHD1-EIF4EBP3	54882 /// 404734
214919_s_at	ANKHD1 /// ANKHD1-EIF4EBP3 /// EIF4EBP3	8637 /// 54882 /// 404734
224682_at	ANKIB1	54467
224687_at	ANKIB1	54467
243181_at	ANKIB1	54467
1553138_a_at	ANKLE1	126549
212200_at	ANKLE2	23141
212201_at	ANKLE2	23141
213962_s_at	ANKLE2	23141
1554610_at	ANKMY1	51281
210486_at	ANKMY1	51281
220280_s_at	ANKMY1	51281
212798_s_at	ANKMY2	57037
218769_s_at	ANKRA2	57763
206029_at	ANKRD1	27063
218093_s_at	ANKRD10	55608
223251_s_at	ANKRD10	55608
239116_at	ANKRD10	55608
241414_at	ANKRD10	55608
215504_x_at	ANKRD10-IT1	100505494
226663_at	ANKRD10-IT1	100505494
219437_s_at	ANKRD11	29123
226012_at	ANKRD11	29123
228356_at	ANKRD11	29123
231999_at	ANKRD11	29123
234701_at	ANKRD11	29123
238538_at	ANKRD11	29123
212286_at	ANKRD12	23253
212289_at	ANKRD12	23253
216550_x_at	ANKRD12	23253
216563_at	ANKRD12	23253
224810_s_at	ANKRD13A	88455
238851_at	ANKRD13A	88455
227720_at	ANKRD13B	124930
1554471_a_at	ANKRD13C	81573
1556361_s_at	ANKRD13C	81573
223418_x_at	ANKRD13C	81573
227375_at	ANKRD13C	81573
238597_at	ANKRD13C	81573
226205_at	ANKRD13D	338692
238642_at	ANKRD13D	338692
244756_at	ANKRD13D	338692
229058_at	ANKRD16	54522
231423_s_at	ANKRD16	54522
212211_at	ANKRD17	26057
225852_at	ANKRD17	26057
1559406_at	ANKRD18A	253650
244297_at	ANKRD18A	253650
233592_at	ANKRD18B	441459
232926_x_at	ANKRD19P	138649
221232_s_at	ANKRD2	26287
1569607_s_at	ANKRD20A1 /// ANKRD20A11P /// ANKRD20A2 /// ANKRD20A3 /// ANKRD20A4 /// ANKRD20A5P /// ANKRD20A9P /// LOC102723891 /// LOC102725051	84210 /// 284232 /// 391267 /// 440482 /// 441425 /// 441430 /// 728747 /// 102723891 /// 102725051
1570255_s_at	ANKRD20A1 /// ANKRD20A12P /// ANKRD20A2 /// ANKRD20A3 /// ANKRD20A4 /// ANKRD20A5P /// ANKRD20A8P	84210 /// 440482 /// 441425 /// 441430 /// 728747 /// 729171 /// 100874392
224012_at	ANKRD20A1 /// ANKRD20A2 /// ANKRD20A3 /// ANKRD20A4	84210 /// 441425 /// 441430 /// 728747
241233_x_at	ANKRD20A11P	391267
1558982_at	ANKRD20A12P	100874392
1566147_a_at	ANKRD20A12P	100874392
237737_at	ANKRD20A12P /// LOC101059949 /// LOC101060632 /// LOC101927345	100874392 /// 101059949 /// 101060632 /// 101927345
1559170_at	ANKRD20A5P /// ANKRD20A5P	440482
238439_at	ANKRD22	118932
239196_at	ANKRD22	118932
230384_at	ANKRD23	200539
1553366_s_at	ANKRD23 /// ANKRD39	51239 /// 200539
229052_at	ANKRD23 /// ANKRD39	51239 /// 200539
1558398_at	ANKRD24	170961
1558400_x_at	ANKRD24	170961
233895_at	ANKRD24	170961
205705_at	ANKRD26	22852
205706_s_at	ANKRD26	22852
1569996_at	ANKRD26P3	100101938
221522_at	ANKRD27	84079
1561079_at	ANKRD28	23243
213035_at	ANKRD28	23243
226025_at	ANKRD28	23243
229307_at	ANKRD28	23243
229308_at	ANKRD29	147463
238332_at	ANKRD29	147463
223864_at	ANKRD30A	91074
1562292_at	ANKRD30B	374860
1562294_x_at	ANKRD30B	374860
237794_at	ANKRD30BL /// ANKRD30BP2 /// LOC100132004 /// LOC100132154	149992 /// 554226 /// 100132004 /// 100132154
1552895_a_at	ANKRD30BP2	149992
1561225_at	ANKRD30BP3	338579
1570473_at	ANKRD30BP3	338579
1570474_s_at	ANKRD30BP3	338579
1564000_at	ANKRD31	256006
1558076_at	ANKRD32	84250
223542_at	ANKRD32	84250
242209_at	ANKRD33	341405
231963_at	ANKRD33B	651746
232735_at	ANKRD34A	284615
216073_at	ANKRD34C	390616
231118_at	ANKRD35	148741
214723_x_at	ANKRD36	375248
238464_at	ANKRD36	375248
220940_at	ANKRD36B	57730
1556183_at	ANKRD36BP2	645784
1569040_s_at	ANKRD36BP2	645784
216686_at	ANKRD36BP2	645784
1555898_at	ANKRD36C	400986
227337_at	ANKRD37	353322
242548_x_at	ANKRD37	353322
223532_at	ANKRD39	51239
211717_at	ANKRD40	91369
227064_at	ANKRD40	91369
241032_at	ANKRD40	91369
226641_at	ANKRD44	91526
228471_at	ANKRD44	91526
233361_at	ANKRD44	91526
235777_at	ANKRD44	91526
235778_s_at	ANKRD44	91526
1557486_at	ANKRD44-IT1	101927547
236421_at	ANKRD45	339416
212731_at	ANKRD46	157567
238807_at	ANKRD46 /// GAPDHP62	157567 /// 100128961
219069_at	ANKRD49	54851
225731_at	ANKRD50	57182
225735_at	ANKRD50	57182
236189_at	ANKRD50	57182
228257_at	ANKRD52	283373
215759_at	ANKRD53	79998
244453_at	ANKRD53	79998
1558193_at	ANKRD54	129138
231847_at	ANKRD54	129138
220112_at	ANKRD55	79722
204671_s_at	ANKRD6	22881
204672_s_at	ANKRD6	22881
234511_at	ANKRD60	140731
1556181_at	ANKRD65	441869
1556182_x_at	ANKRD65	441869
206112_at	ANKRD7	56311
227959_at	ANKRD9	122416
230972_at	ANKRD9	122416
244245_at	ANKRD9	122416
212747_at	ANKS1A	23294
219989_s_at	ANKS1B	56899
227439_at	ANKS1B	56899
227440_at	ANKS1B	56899
227441_s_at	ANKS1B	56899
240292_x_at	ANKS1B	56899
227303_at	ANKS3	124401
239087_at	ANKS4B	257629
1554923_at	ANKS6	203286
226586_at	ANKS6	203286
235903_at	ANKS6	203286
238626_at	ANKS6	203286
1561927_at	ANKUB1	389161
1561928_s_at	ANKUB1	389161
1562562_at	ANKUB1	389161
218274_s_at	ANKZF1	55139
1552619_a_at	ANLN	54443
222608_s_at	ANLN	54443
1555269_a_at	ANO1	55107
218804_at	ANO1	55107
218910_at	ANO10	55129
220111_s_at	ANO2	57101
234718_at	ANO2	57101
215241_at	ANO3	63982
229749_at	ANO4	121601
236420_s_at	ANO4	121601
239883_s_at	ANO4	121601
229313_at	ANO5	203859
224906_at	ANO6	196527
240947_at	ANO6	196527
241918_at	ANO7	50636
1563549_a_at	ANO8	57719
227393_at	ANO9	338440
201038_s_at	ANP32A	8125
201043_s_at	ANP32A	8125
201051_at	ANP32A	8125
220710_at	ANP32A-IT1	80035
201305_x_at	ANP32B	10541
201306_s_at	ANP32B	10541
208538_at	ANP32C	23520
208571_at	ANP32D	23519
208103_s_at	ANP32E	81611
221505_at	ANP32E	81611
229128_s_at	ANP32E	81611
202888_s_at	ANPEP	290
234458_at	ANPEP	290
234576_at	ANPEP	290
220092_s_at	ANTXR1	84168
220093_at	ANTXR1	84168
224694_at	ANTXR1	84168
227660_at	ANTXR1	84168
234430_at	ANTXR1	84168
234832_at	ANTXR1	84168
1555536_at	ANTXR2	118429
225524_at	ANTXR2	118429
[truncated: 52,676 more rows]
