# Supplementary material for: Identification and validation of key modules and hub genes associated with the pathological stage of oral squamous cell carcinoma by weighted gene co-expression network analysis
Source: PeerJ. 2020 Feb 4;8:e8505. doi: 10.7717/peerj.8505 (PMC7006519; doi:10.7717/peerj.8505)
Supplement: File S4 [file peerj-08-8505-s004.zip › GSE30784/GPL570-lncrna.txt]

id	Gene Symbol	ENTREZ_GENE_ID
242881_x_at	DUXAP10	503639
242546_at	DUXAP10 /// LINC01296	503639 /// 642477
231882_at	DUXAP8	503637
224646_x_at	H19	283120
224997_x_at	H19	283120
231365_at	HOXA10-AS	442920
215973_at	HCG4B	80868
214408_s_at	RFPL1S /// RFPL3S	10737 /// 10740
214409_at	RFPL3S	10737
234913_at	TTTY4 /// TTTY4B /// TTTY4C	114761 /// 474149 /// 474150
224041_at	TTTY6 /// TTTY6B	84672 /// 441543
211460_at	TTTY9A /// TTTY9B	83864 /// 425057
224142_s_at	TTTY8 /// TTTY8B	84673 /// 100101118
224143_at	TTTY8 /// TTTY8B	84673 /// 100101118
1561185_at	TTTY7	246122
233151_s_at	TTTY7 /// TTTY7B	246122 /// 100101120
234309_at	TTTY7 /// TTTY7B	246122 /// 100101120
217261_at	TTTY2 /// TTTY2B	60439 /// 100101117
224292_at	TTTY13	83868
216673_at	TTTY1 /// TTTY1B	50858 /// 100101116
224040_at	TTTY5	83863
224293_at	TTTY10	246119
207063_at	NCRNA00185 /// TTTY14	55410 /// 83869
224003_at	NCRNA00185 /// TTTY14	55410 /// 83869
214983_at	TTTY15	64595
224174_at	TTTY11	83866
224195_at	TTTY12	83867
228004_at	LINC00261	140828
214218_s_at	XIST	7503
221728_x_at	XIST	7503
224588_at	XIST	7503
224589_at	XIST	7503
224590_at	XIST	7503
227671_at	XIST	7503
243712_at	XIST	7503
206685_at	HCG4	54435
235941_s_at	FAM224A /// FAM224B	401629 /// 401630
235942_at	FAM224A /// FAM224B	401629 /// 401630
216786_at	FAM224A	401630
217308_at	OR1F2P	26184
220654_at	PPY2	23614
213546_at	DKFZP586I1420	222161
239061_at	TPRXL	348825
1556684_at	RPPH1	85495
212337_at	TUG1	55000
212725_s_at	TUG1	55000
222244_s_at	TUG1	55000
228397_at	TUG1	55000
230635_at	TUG1	55000
1559208_at	ST7-OT4	338069
1555912_at	ST7-AS1	93653
1564790_at	ST7-AS2	93654
237808_at	ST7-AS2	93654
1560402_at	GAS5	60674
1556820_a_at	DLEU2	8847
1556821_x_at	DLEU2	8847
1564443_at	DLEU2	8847
1569600_at	DLEU2	8847
216870_x_at	DLEU2	8847
242854_x_at	DLEU2	8847
216404_at	ATXN8OS	6315
214120_at	RFPL1S	10740
204486_at	KCNQ1OT1 /// LOC101927338	10984 /// 101927338
237249_at	KCNQ1OT1 /// LOC101927338	10984 /// 101927338
243428_at	KCNQ1OT1 /// LOC101927338	10984 /// 101927338
243435_at	KCNQ1OT1 /// LOC101927338	10984 /// 101927338
244727_at	KCNQ1OT1 /// LOC101927338	10984 /// 101927338
1558118_at	DGCR5 /// LOC100287576	26220 /// 100287576
215244_at	DGCR5	26220
228804_at	DGCR5	26220
220479_at	CPS1-IT1	29034
220694_at	ASAP1-IT1	29065
1558144_at	MEG3	55384
210794_s_at	MEG3	55384
212732_at	MEG3	55384
226210_s_at	MEG3	55384
226211_at	MEG3	55384
227390_at	MEG3	55384
229557_at	MEG3	55384
231529_at	MEG3	55384
235077_at	MEG3	55384
242246_x_at	MEG3	55384
215513_at	HYMAI	57061
234515_at	PCGEM1	64002
234529_at	PCGEM1	64002
1559326_at	DIO3OS	64150
223757_at	DIO3OS	64150
1560542_at	MCM3AP-AS1	114044
220459_at	MCM3AP-AS1	114044
232740_at	MCM3AP-AS1	114044
230488_s_at	DBH-AS1	138948
232881_at	GNAS-AS1	149775
230963_at	EMX2OS	196047
232531_at	EMX2OS	196047
230666_at	HOXA11-AS	221883
239950_at	HOXA11-AS	221883
203245_s_at	LINC00094	266655
1558711_at	FAM13A-AS1	285512
243020_at	FAM13A-AS1	285512
1563524_a_at	ITPK1-AS1	319085
234594_at	ITPK1-AS1	319085
1556042_s_at	LINC01089	338799
226369_at	LINC01089	338799
241886_x_at	LINC01089	338799
1556887_at	NPHP3-AS1	348808
1569882_at	NPHP3-AS1	348808
214186_s_at	HCG26	352961
1558678_s_at	MALAT1	378938
223577_x_at	MALAT1	378938
223578_x_at	MALAT1	378938
223940_x_at	MALAT1	378938
224558_s_at	MALAT1	378938
224559_at	MALAT1	378938
224567_x_at	MALAT1	378938
224568_x_at	MALAT1	378938
226675_s_at	MALAT1	378938
227510_x_at	MALAT1	378938
228582_x_at	MALAT1	378938
231735_s_at	MALAT1	378938
1567359_at	BDNF-AS	497258
1567361_at	BDNF-AS	497258
224078_at	HIATL2	84278
240830_at	SCARNA17	677769
228930_at	SCARNA15	677778
237137_at	SCARNA2	677766
1557098_s_at	HAR1A	768096
231592_at	TSIX	9383
227168_at	MIAT	440823
228658_at	MIAT	440823
237322_at	MIAT	440823
1559884_at	CDKN2B-AS1	100048912
224915_x_at	ZFAS1	441951
226227_x_at	ZFAS1	441951
226835_s_at	ZFAS1	441951
229899_s_at	ZFAS1	441951
219791_s_at	HAND2-AS1	79804
236141_at	HAND2-AS1	79804
239153_at	HOTAIR	100124700
230736_at	LOC102724316	102724316
1560767_at	HCG22	285834
231898_x_at	SOX2-OT	347689
222314_x_at	EGOT	100126791
240475_at	EGOT	100126791
239617_at	GHRLOS	100126793
244695_at	GHRLOS	100126793
232572_at	PCA3	50652
232575_at	PCA3	50652
243048_at	CECR7	100130418
212957_s_at	LINC01278	92249
216838_at	LINC01278	92249
228686_at	LINC01184 /// LOC101929964	644873 /// 101929964
230685_at	LINC01184 /// LOC101929964	644873 /// 101929964
235628_x_at	LINC01184 /// LOC101929964	644873 /// 101929964
244769_at	LINC01184 /// LOC101929964	644873 /// 101929964
215297_at	LOC441204	441204
240194_at	LOC441204	441204
240423_at	LOC441204	441204
240424_s_at	LOC441204	441204
225028_at	LINC01420	550643
225029_at	LINC01420	550643
1557055_s_at	LINC01128	643837
227201_at	LINC01128	643837
231942_at	LINC01128	643837
235497_at	LINC01128	643837
236624_at	LINC01128	643837
237011_at	LINC01128	643837
1556695_a_at	NR2F1-AS1	441094
1556696_s_at	NR2F1-AS1	441094
229014_at	NR2F1-AS1	441094
1563927_a_at	LOC401463	401463
243820_at	LOC401463	401463
1558212_at	LOC101930048 /// LOC101930053 /// VLDLR-AS1	401491 /// 101930048 /// 101930053
227474_at	PAX8-AS1	654433
228425_at	PAX8-AS1	654433
244524_at	LOC101927382 /// PAX8-AS1	654433 /// 101927382
241972_at	ZNF674-AS1	401588
227919_at	UCA1	652995
232462_s_at	A1BG-AS1	503538
1562924_at	LOC340357	340357
236102_at	LOC100126784	100126784
239141_at	LOC100126784	100126784
240407_at	LOC100126784	100126784
215283_at	LINC00667	339290
226235_at	LINC00667	339290
228160_at	LINC00667	339290
243426_at	LINC00667	339290
239506_s_at	LINC00608	151300
239507_at	LINC00608	151300
1558601_at	TUSC7	285194
1558602_a_at	TUSC7	285194
1560514_at	LINC00636	285205
240537_s_at	CDIPT-AS1	440356
1561294_a_at	LOC100128554	100128554
230495_at	LINC01102	150568
1556406_at	LINC00879	255025
1558123_at	LINC00957	255031
1564207_at	LINC00957	255031
1564208_x_at	LINC00957	255031
1569089_a_at	LINC00957	255031
1569090_x_at	LINC00957	255031
1560413_at	LINC00298	339788
229992_at	LINC00654	149837
235599_at	LINC01139	339535
1562469_at	CASC15	401237
229280_s_at	CASC15	401237
241047_at	CASC15	401237
241671_x_at	CASC15	401237
235936_at	LINC00925	254559
238603_at	LINC00925	254559
231421_at	LINC00710	254312
238283_at	LINC00635	151658
1564855_at	LOC101927079 /// LOC727924	727924 /// 101927079
1564856_s_at	LOC101927079 /// LOC727924	727924 /// 101927079
1558849_at	LINC00908	284276
1558850_s_at	LINC00908	284276
241821_at	LINC00908 /// LINC00908	284276
230595_at	PGM5-AS1	572558
231024_at	LOC101929886 /// PGM5-AS1	572558 /// 101929886
1560472_at	LINC00705	338588
1563745_a_at	ZMIZ1-AS1	283050
1559097_at	C14orf64	388011
1560499_at	C14orf64	388011
1564211_at	C14orf64	388011
226236_at	LINC00493	388789
225920_at	LOC148413	148413
1556992_at	LOC550113 /// UBA6-AS1	550112 /// 550113
224723_x_at	LINC00998	401397
232645_at	LOC153684	153684
230882_at	DLX6-AS1	285987
236112_at	LINC01096	285548
226793_at	LINC00294	283267
214123_s_at	NOP14-AS1	317648
214685_at	NOP14-AS1	317648
215141_at	NOP14-AS1	317648
1559352_a_at	MAFG-AS1	92659
1561666_a_at	PSMG3-AS1	114796
1562681_at	KRTAP5-AS1	338651
1566219_at	KRTAP5-AS1	338651
238557_at	CHKB-AS1	100144603
240954_at	CHKB-AS1	100144603
1556768_at	LINC00930	100144604
214834_at	PWAR5	8123
1556133_s_at	TEX36-AS1	100169752
239799_at	LINC00476	100128782
1557788_a_at	LINC00476 /// LOC101930476	100128782 /// 101930476
227893_at	LINC00476 /// LOC101930476	100128782 /// 101930476
234429_at	LINC00476 /// LOC101930476	100128782 /// 101930476
230068_s_at	PEG3-AS1	100169890
219865_at	LINC00339	29092
223777_at	DDX11L2	84771
214344_at	LINC00950	92973
1556661_at	GTSE1-AS1	150384
229015_at	LOC286367	286367
223896_at	FKSG29	100131561
214858_at	PP14571	100130449
230236_at	TDRG1	732253
1560881_a_at	LINC00112	54089
224870_at	DANCR	57291
1560834_a_at	RMST	196475
1562633_at	RMST	196475
229782_at	RMST	196475
230854_at	BCAR4	400500
1558967_s_at	HCG18	414777
216527_at	HCG18	414777
225577_at	HCG18	414777
225584_at	HCG18	414777
232975_at	HCG18	414777
235788_at	HCG18	414777
241846_at	HCG18	414777
242618_at	HCG18	414777
242812_at	HCG18	414777
242972_at	HCG18	414777
236311_at	LOH12CR2	503693
1560432_at	CLRN1-AS1	116933
213486_at	COPG2IT1	53844
1559254_at	LINC00162	378825
1557481_a_at	LINC00320	387486
1564392_at	LINC00320	387486
1556414_at	LINC00515	282566
240068_at	LINC00323	284835
237088_at	LINC00244	64433
1562733_at	LINC00092	100188953
215725_at	DGCR11	25786
225458_at	PP7080	25845
225457_s_at	LINC00263 /// PP7080	25845 /// 90271
215003_at	DGCR9	25787
224020_at	LINC00626	79100
208136_s_at	ZNF205-AS1	81854
234017_at	LINC00923	91948
1564060_at	LINC00934	144742
1559276_at	PCAT18	728606
1564697_a_at	LINC01144	400752
1560006_a_at	LOC646762	646762
1568597_at	LOC646762	646762
227593_at	FLJ37453	729614
227596_at	FLJ37453	729614
227664_at	FLJ37453	729614
1557371_a_at	LINC00961	158376
229090_at	ZEB1-AS1	220930
235014_at	ILF3-AS1	147727
236835_at	FUT8-AS1	645431
242889_x_at	FUT8-AS1	645431
1562914_a_at	LINC00905	148231
230121_at	SERTAD4-AS1	574036
238096_at	LOC284023	284023
236318_x_at	FBLL1 /// FBLL1	345630
244071_at	FBLL1	345630
231491_at	LINC00113	54088
233812_at	LINC00028	140875
1559965_at	ZFHX4-AS1	100192378
1559966_a_at	ZFHX4-AS1	100192378
1569670_at	PP12613	100192379
229059_at	FAM225A /// FAM225B	286333 /// 100128385
1556771_a_at	CNTFR-AS1	415056
1561590_a_at	CNTFR-AS1	415056
1554976_a_at	LINC00051	619434
1561707_at	LINC00895	150185
225657_at	NCBP2-AS2	152217
239509_at	FLJ16779	100192386
240365_at	LINC00669	647946
1553780_at	LINC00638	196872
1558794_at	NUTM2A-AS1	728190
227724_at	LOC101060691 /// NUTM2A-AS1	728190 /// 101060691
229609_at	LOC101060691 /// NUTM2A-AS1	728190 /// 101060691
1564474_at	ZBED3-AS1	728723
1564475_s_at	ZBED3-AS1	728723
1570204_at	ZBED3-AS1	728723
241423_at	ZBED3-AS1	728723
213248_at	LOC730101	730101
234925_at	LINC00917	732275
232259_s_at	ZBTB11-AS1	100009676
232260_at	ZBTB11-AS1	100009676
1555892_s_at	PSMD5-AS1	253039
231828_at	PSMD5-AS1	253039
239958_at	PSMD5-AS1	253039
241249_at	PSMD5-AS1	253039
237450_at	LOC389332	389332
228048_at	ZNF503-AS2	100131213
235928_at	ZNF503-AS2	100131213
235929_s_at	ZNF503-AS2	100131213
237044_s_at	ZNF503-AS2	100131213
1559033_at	LINC01018	255167
230245_s_at	LINC00926	283663
230648_at	LINC00926	283663
1557783_at	MAP3K14-AS1	100133991
1558623_at	RGPD4-AS1	729121
1569297_at	LINC01300	731779
1564280_x_at	LOC100133920	100133920
1556704_s_at	LOC100133920 /// LOC100996643 /// LOC101928195 /// LOC101929583 /// LOC286297	286297 /// 100133920 /// 100996643 /// 101928195 /// 101929583
1564277_a_at	LOC100133920 /// LOC100996643 /// LOC101928195 /// LOC101929583 /// LOC286297	286297 /// 100133920 /// 100996643 /// 101928195 /// 101929583
230325_at	LOC100133985	100133985
1559045_at	LOC100128288	100128288
232579_at	JHDM1D-AS1	100134229
230799_at	LINC01119	100134259
1569270_at	LOC100134368	100134368
222090_at	NDUFB2-AS1	100134713
1569604_at	LINC01134	100133612
1569895_at	LINC01134	100133612
235060_at	LOC100190986	100190986
235167_at	LOC100190986	100190986
1563983_at	TPT1-AS1	100190939
226407_at	TPT1-AS1	100190939
227709_at	TPT1-AS1	100190939
227710_s_at	TPT1-AS1	100190939
228913_at	TPT1-AS1	100190939
1564670_at	RAMP2-AS1	100190938
232731_x_at	RAMP2-AS1	100190938
1557617_at	DCTN1-AS1	100189589
235990_at	LOC100130987	100130987
1554332_a_at	SLCO4A1-AS1	100127888
1558527_at	PAXIP1OS	100132707
1569898_a_at	PAXIP1OS	100132707
1564012_at	LOC100132354	100132354
1564485_at	LINC00887	100131551
1559920_a_at	CECR5-AS1	100130717
1568983_a_at	GABPB1-AS1	100129387
226900_at	GABPB1-AS1	100129387
227406_at	GABPB1-AS1	100129387
231979_at	GABPB1-AS1	100129387
235172_at	GABPB1-AS1	100129387
235274_at	GABPB1-AS1	100129387
220352_x_at	FLJ42627	645644
221944_at	FLJ42627	645644
232050_at	FLJ42627	645644
1554927_at	LINC00598	646982
1555264_a_at	LINC00598	646982
233432_at	LINC00598	646982
222001_x_at	LINC00623 /// LINC00869	57234 /// 728855
229429_x_at	LINC00623	728855
1563367_at	MAPT-AS1	100128977
237331_s_at	MAPT-AS1	100128977
237536_at	MAPT-AS1	100128977
1564444_at	LOC100130264	100130264
1558782_a_at	NFYC-AS1	100130557
1569496_s_at	LOC100130872	100130872
1554447_at	JPX	554203
1562598_at	DLG5-AS1	100128292
239565_at	DLG5-AS1	100128292
238473_at	KMT2E-AS1	100216545
1558477_at	LOC100131496	100131496
208247_at	ERC2-IT1	711
229699_at	LOC100129550	100129550
241947_at	PCED1B-AS1	100233209
1552466_x_at	LINC00161	118421
1554405_a_at	LINC00161	118421
1554591_at	PCAT4	118425
231096_at	PCAT4	118425
232434_at	DIRC3	729582
240441_at	FAM99B	100132464
1556262_at	LOC101928818 /// PWRN1	791114 /// 101928818
1556263_s_at	LOC101928818 /// PWRN1	791114 /// 101928818
1562873_at	LOC101928818 /// PWRN1	791114 /// 101928818
1569819_at	LOC101928818 /// PWRN1	791114 /// 101928818
1568662_at	PWRN2	791115
1568663_a_at	PWRN2	791115
1557451_at	DGCR10	26222
1557296_at	FLJ12825	440101
226582_at	LOC400043	400043
239612_at	LOC100240734	100240734
240767_x_at	VPS13A-AS1	100286938
234493_at	LINC01257 /// LOC101929974	116437 /// 101929974
1559291_at	LINC00032	158035
1559292_s_at	LINC00032	158035
1559293_x_at	LINC00032	158035
1563728_at	LINC00032	158035
1559171_at	MGC57346	401884
1560278_at	LOC221122	221122
1560279_a_at	LOC221122	221122
233491_at	LOC100268168	100268168
1566916_at	HPYR1	93668
1566917_at	HPYR1	93668
243061_at	C14orf23	387978
1556801_at	LOC400794	400794
1557761_s_at	LOC400794	400794
1561693_at	LOC400794	400794
234445_at	ZNRD1-AS1	80862
234866_s_at	ZNRD1-AS1	80862
242557_at	ZNRD1-AS1	80862
215985_at	HCG8 /// ZNRD1-AS1	80862 /// 100507399
234097_s_at	HCG8 /// ZNRD1-AS1	80862 /// 100507399
234457_at	HCG8 /// ZNRD1-AS1	80862 /// 100507399
1559028_at	C21orf15	54094
1558589_at	C21orf15 /// LINC00417	54094 /// 100874164
225225_at	OIP5-AS1	729082
225332_at	OIP5-AS1	729082
231808_at	OIP5-AS1	729082
239590_x_at	FAM95B1 /// LOC101928261 /// LOC102724314	100133036 /// 101928261 /// 102724314
232230_at	LINC00263	90271
1554715_at	LINC00593	414926
1554716_s_at	LINC00593	414926
232718_at	LINC00589	619351
221129_at	FAM215A	23591
1569476_at	DKFZP434L187	26082
216596_at	DKFZP434L187	26082
230861_at	DKFZP434L187 /// DKFZP434L187	26082
1568854_at	LINC00240	100133205
225786_at	HNRNPU-AS1	284702
1559950_at	FAM66B /// FAM66C /// FAM66D /// LOC101928910 /// LOC102725108	440078 /// 100128890 /// 100132923 /// 101928910 /// 102725108
1559952_x_at	FAM66B /// FAM66C /// FAM66D /// LOC101928910 /// LOC102725108	440078 /// 100128890 /// 100132923 /// 101928910 /// 102725108
1570395_a_at	FAM66C /// LOC101928910	440078 /// 101928910
1570396_at	FAM66C /// LOC101928910	440078 /// 101928910
1570397_x_at	FAM66C /// LOC101928910	440078 /// 101928910
1557167_at	HCG11	493812
1557169_x_at	HCG11	493812
1559050_at	HCG27	253018
237236_x_at	LINC00202-2	731789
243971_x_at	LINC00202-2	731789
231196_x_at	LINC00202-1	387644
1555786_s_at	LINC00520	645687
1561106_at	LINC00271	100131814
220324_at	LINC00472	79940
235771_at	LINC00472	79940
1555822_at	FAM138A /// FAM138B /// FAM138C /// FAM138D /// FAM138E /// FAM138F	641702 /// 645520 /// 654412 /// 654835 /// 677784 /// 100124412
1555988_a_at	LINC00661	126536
237242_at	LINC00661	126536
1553796_at	LINC01105	150622
1553797_a_at	LINC01105	150622
236739_at	LINC01105	150622
1561059_a_at	LINC00691	152024
230251_at	LINC00473	90632
1563496_at	STL	7955
1554880_at	DKFZP434K028	26070
234356_at	DKFZP434K028	26070
229722_at	LOC100270804	100270804
234905_at	DKFZP434H168	26077
1561850_at	LOC100133669	100133669
231135_at	LOC151174	151174
232190_x_at	LOC100133445 /// LOC115110	115110 /// 100133445
233960_s_at	LOC100133445 /// LOC115110	115110 /// 100133445
215105_at	N4BP2L2-IT2	116828
1553898_a_at	DKFZp434L192	222029
233511_at	DKFZp434L192 /// LOC100653233	222029 /// 100653233
222307_at	PDCD4-AS1	282997
1562048_at	LOC152225	152225
1553357_at	LINC00889	158696
1559957_a_at	LOC642852	642852
1569032_at	LOC642852	642852
226995_at	LOC642852	642852
228908_s_at	LOC642852	642852
228909_at	LOC642852	642852
243656_at	LOC642852	642852
1560320_a_at	C1RL-AS1	283314
1564224_x_at	C1RL-AS1	283314
233830_at	LOC90246	90246
233835_at	LOC90246	90246
232318_s_at	LINC00284	121838
1555363_s_at	LINC00663	284440
1560390_s_at	LINC00663	284440
1569318_at	LINC00663	284440
1557682_a_at	LINC01142	284688
236854_at	LINC00494	284749
1555871_at	TTC28-AS1	284900
232246_at	TTC28-AS1	284900
244189_at	TTC28-AS1	284900
216608_at	DKFZP434A062	26102
217219_at	DKFZP434A062	26102
1564139_at	A2M-AS1	144571
1558791_at	FIRRE	286467
239594_at	LOC145837	145837
240838_s_at	LOC145837	145837
1560823_at	LOC340017	340017
1557876_at	LINC01020	340094
1557877_s_at	LINC01020	340094
1563528_at	RAPGEF4-AS1	91149
233418_at	LOC91450	91450
232832_at	DKFZp434J0226	93429
1557211_a_at	FAM181A-AS1	283592
240682_at	LINC00293	497634
1554203_at	GRIK1-AS1	642976
1565554_at	LINC00628	127841
1565556_at	LINC00628	127841
1554057_at	ASH1L-AS1	645676
1552899_at	LINC01312	154089
1552900_a_at	LINC01312	154089
1555907_at	AGAP2-AS1	100130776
238058_at	PRR34-AS1	150381
237021_at	CEP83-AS1	144486
1556304_s_at	LINC00899	100271722
232088_x_at	LINC00899	100271722
232298_at	MBNL1-AS1	401093
235173_at	MBNL1-AS1	401093
1564287_at	LINC00410	144776
1553508_at	MDS2	259283
1562731_s_at	MDS2	259283
230505_at	LOC145474	145474
236403_at	THAP7-AS1	439931
239015_at	THAP7-AS1	439931
228614_at	LINC00116	205251
1560723_at	LOC283731	283731
1556452_a_at	LINC00928	283761
1560707_at	LOC283856	283856
1561518_at	LOC283914	283914
1563802_at	LINC01226	284551
1557474_at	LOC284578	284578
1562716_at	LOC284632	284632
1561383_at	LOC284661	284661
1561384_a_at	LOC284661	284661
1557483_at	LOC284788	284788
1561978_at	LOC284798	284798
1556999_at	LOC100271832	100271832
1563082_at	LINC00486	285045
1563083_s_at	LINC00486	285045
1564309_at	LINC00486	285045
1556447_at	LINC00606	285370
1556448_a_at	LINC00606	285370
1563043_at	LINC00620	285375
1557369_a_at	LINC00698	285401
1561096_at	LINC01091	285419
1560260_at	LOC285593	285593
1562739_at	LOC285593	285593
1561401_at	LOC285627	285627
1561650_s_at	LOC285692	285692
1568739_at	LOC285692	285692
1556859_a_at	LOC285740	285740
237614_at	LOC285740	285740
1557618_at	LOC285768	285768
1557723_at	LOC285847	285847
1557724_a_at	LOC285847	285847
1570131_at	LOC285847	285847
1557850_at	INHBA-AS1	285954
1559163_at	INHBA-AS1	285954
1562829_at	LOC339568	339568
1562617_at	LOC340074	340074
229700_at	ZNF738	148203
241826_x_at	ZNF738	148203
1558881_at	LINC00924	145820
227578_at	TMPO-AS1	100128191
1556180_at	LINC00847	729678
232463_at	LINC00685	283981
235083_at	LINC01106 /// LINC01123	151009 /// 440894
242222_at	LINC01106 /// LINC01123	151009 /// 440894
1562930_at	SRRM2-AS1	100128788
238872_at	LOC100128239	100128239
237047_at	FAM230C	26080
235126_at	FLVCR1-AS1	642946
1557014_a_at	FAM201A	158228
1557541_at	FAM201A	158228
1558256_at	LINC00662	148189
232281_at	LINC00662	148189
235191_at	LINC00662	148189
236653_at	LINC00662	148189
242663_at	LINC00662	148189
232452_at	GCSAML-AS1	148824
1561085_at	LOC153910	153910
1560806_at	LOC646743 /// TISP43	150527 /// 646743
1562694_at	C3orf65	646600
1562832_at	C3orf65	646600
1563207_at	C3orf65	646600
1563208_s_at	C3orf65	646600
1557550_at	LINC00906	148145
1562703_at	LINC00964	157381
236950_s_at	LINC00964	157381
226382_at	LOC283070	283070
226959_at	LOC283070	283070
1568864_at	LOC100131691	100131691
233524_at	LINC00475	158314
233525_s_at	LINC00475	158314
235776_x_at	LINC00475	158314
1558195_at	LINC00592	283404
239656_at	LHFPL3-AS2	723809
235174_s_at	LINC01003	100128822
225214_at	LOC100129034	100129034
244823_at	LOC100129034	100129034
1559144_x_at	LINC00910	100130581
1570049_at	LINC00910	100130581
1566987_s_at	LINC00674	100499466
225054_x_at	LINC00674	100499466
225055_at	LINC00674	100499466
227567_at	LINC00674	100499466
222194_at	FAM66D	100132923
1561252_at	LOC648691	648691
232294_at	TMEM254-AS1	219347
221186_at	LOC100131532	100131532
239395_at	ARRDC3-AS1	100129716
213089_at	LOC100272216	100272216
243784_s_at	LOC100272217	100272217
243785_at	LOC100272217	100272217
232420_x_at	MAN1B1-AS1	100289341
1558028_x_at	LINC00657	647979
224597_at	LINC00657	647979
241533_at	LINC01348	731656
1562839_at	LINC00894	100272228
1569315_s_at	LINC00894	100272228
215057_at	LINC00894	100272228
232241_at	LINC00894	100272228
1564601_at	LINC00221	338005
229761_at	LOC440173	440173
244542_at	BCDIN3D-AS1	100286844
244543_s_at	BCDIN3D-AS1	100286844
220364_at	EPB41L4A-AS2	54508
1556829_at	TIPARP-AS1	100287227
1568974_at	NHEG1	100294720
1561390_at	FAM41AY1 /// FAM41AY2	340618 /// 100302526
235587_at	PAXIP1-AS1	202781
1557107_at	SLC26A4-AS1	286002
238893_at	LINC00936	338758
235606_at	LINC00883	344595
239466_at	LINC00883	344595
1569885_at	LINC00882	100302640
1568768_s_at	BRE-AS1	100302650
234664_at	LINC01001 /// LINC01347 /// LOC101060494 /// LOC101926894 /// LOC101929038 /// LOC101929819 /// LOC101930127 /// LOC101930567 /// LOC388572	388572 /// 731275 /// 100133161 /// 101060494 /// 101926894 /// 101929038 /// 101929819 /// 101930127 /// 101930567
1557133_at	LINC00632	286411
237522_at	FAS-AS1	100302740
1558515_at	FTX	100302692
1556244_s_at	LOC375196	375196
215590_x_at	ACVR2B-AS1	100128640
1561373_at	PACRG-AS1	285796
226413_at	LINC00938	400027
238916_at	LINC00938	400027
242523_at	LINC00938	400027
1558308_at	LINC00942	100292680
1569378_at	LINC00942	100292680
239125_at	SLC25A5-AS1	100303728
239242_at	SLC25A5-AS1	100303728
228972_at	PITPNA-AS1	100306951
232586_x_at	LOC100133315	100133315
233512_at	SH3RF3-AS1	100287216
243362_s_at	LEF1-AS1	641518
243363_at	LEF1-AS1	641518
1569078_at	LOC100294362	100294362
244209_at	LBX1-AS1	399806
243092_at	PAN3-AS1	100288730
1561319_at	OTX2-AS1	100309464
230552_at	LOC100134317 /// LOC284412	284412 /// 100134317
228839_s_at	LOC439994 /// LOC642361	439994 /// 642361
1555865_at	TOLLIP-AS1	255512
225724_at	FLJ31306	379025
239432_at	FLJ31306	379025
241774_at	FLJ31306	379025
1560619_at	LINC00935	255411
1562805_at	TLR8-AS1	349408
1560213_at	HCP5B	352990
230743_at	HOXB-AS3	404266
236892_s_at	HOXB-AS3	404266
236893_at	HOXB-AS3	404266
239791_at	HOXB-AS3	404266
240151_at	HOXB-AS3	404266
230307_at	SLC25A21-AS1	100129794
222947_at	LOC100379224	100379224
1560378_at	GRIK1-AS2	100379661
1557892_at	LINC01056	100144597
1557893_a_at	LINC01056	100144597
1557613_at	KIF9-AS1	285352
1560089_at	LOC100289019	100289019
238380_s_at	LINC00226	338004
238387_s_at	LINC00226	338004
230432_at	LOC100422737	100422737
235774_at	LOC100422737	100422737
228438_at	LOC100132891	100132891
233013_x_at	WAC-AS1	220906
1561371_at	FLJ39080	441355
1562601_at	LINC01121	400952
1559579_at	LINC00927	283688
1566526_at	LINC00927	283688
239569_at	FZD10-AS1	440119
243351_at	FZD10-AS1	440119
234847_at	LINC00309	150992
227925_at	ST3GAL4-AS1	399972
1562034_at	LINC00163	727699
241525_at	LOC200772	200772
1563632_at	TMEM72-AS1	220980
1556920_s_at	LINC01330	646168
1560168_at	LINC01330	646168
1557871_at	LOC253573	253573
1564459_at	DDC-AS1	100129427
1564178_at	LINC00841	283033
1560714_at	FLJ37035	399821
1565806_at	FLJ37035	399821
239483_at	FLJ37035	399821
1557591_at	LOC283038	283038
1562831_a_at	WDR11-AS1	283089
1563916_at	WDR11-AS1	283089
1557207_s_at	LOC283177	283177
238112_at	LOC283177	283177
1563867_at	LOC283194	283194
243285_at	LOC283335	283335
1561222_at	LINC00485	283432
1561423_at	LINC00535	642924
238244_at	LINC00535	642924
1562251_a_at	LOC574538	574538
1564122_at	LINC00514	283875
1563511_at	DKFZp451B082	401282
1562475_at	TEX41	401014
231337_at	LOC100505498 /// TEX41	401014 /// 100505498
230452_at	FLJ42351 /// LOC101930279	400999 /// 101930279
1557727_at	PCBP1-AS1	400960
1568640_at	PCBP1-AS1	400960
227969_at	PCBP1-AS1	400960
235137_at	PCBP1-AS1	400960
235482_at	PCBP1-AS1	400960
235909_at	PCBP1-AS1	400960
240017_at	PCBP1-AS1	400960
1557472_a_at	LINC01122	400955
1562326_at	LINC01122	400955
228832_at	FLJ20021	90024
232664_at	LINC00954	400946
227452_at	LINC00511 /// LINC00673	400619 /// 100499467
230812_at	LINC00511 /// LINC00673	400619 /// 100499467
1560573_at	LINC00944	387895
1560818_at	LINC00944	387895
1560819_a_at	LINC00944	387895
243905_at	LINC00944	387895
240590_at	SPATA3-AS1	348761
1562844_at	LINC01115	339822
1561455_at	LOC284294	284294
1558653_at	MLK7-AS1	339751
1557373_at	LINC01141	339505
1557826_at	LINC01252	338817
1562724_at	LOC286114	286114
244255_at	LOC286114	286114
1561257_at	LOC286083	286083
1562249_at	EPHA1-AS1	285965
238263_at	EPHA1-AS1	285965
1561251_at	LINC01019	285577
1557233_at	F11-AS1	285441
211050_x_at	LOC100134822 /// LOC100288069 /// LOC100996442 /// LOC101927270 /// LOC101928344 /// LOC101928670 /// LOC101929540 /// LOC102724409	100134822 /// 100288069 /// 100996442 /// 101927270 /// 101928344 /// 101928670 /// 101929540 /// 102724409
1557070_at	TFAP2A-AS1	100130275
1560503_a_at	TFAP2A-AS1	100130275
1556099_at	LINC00290	728081
238211_at	CASC16	643714
1562558_at	LOC440704	440704
1560851_at	LINC00619	414260
242332_at	FENDRR	400550
243059_at	FENDRR	400550
1559645_at	LINC00184	100302691
1559646_a_at	LINC00184	100302691
244886_at	LOC389641	389641
1566760_at	LINC00884	401106
1566761_a_at	LINC00884	401106
240167_at	LINC01085	152742
1558899_s_at	RGMB-AS1	503569
1559514_at	LOC100132077	100132077
1556505_at	LINC00605	100131366
1556736_at	SCOC-AS1	100129858
235869_at	SCOC-AS1	100129858
1563904_at	LOC100129620	100129620
1564539_at	LOC647323	647323
1561492_at	LINC01192	647107
240371_at	LINC01192	647107
1568745_at	LOC646268	646268
1568746_a_at	LOC646268	646268
233541_at	LIMD1-AS1	644714
1563742_at	LINC00842	643650
1562983_at	LOC441025	441025
1556248_at	EIF1B-AS1	440952
1556249_a_at	EIF1B-AS1	440952
1557212_at	EIF1B-AS1	440952
1558832_at	SLC2A1-AS1	440584
240268_at	LOC440117	440117
1562606_a_at	LOC440028	440028
1566830_at	LOC440028	440028
1557822_at	LOC401134	401134
1557823_s_at	LOC401134	401134
233604_at	FLJ22763	401081
228601_at	HAGLR	401022
239182_at	HAGLR	401022
242042_s_at	HAGLR	401022
231313_at	FLJ27354	400761
1561090_at	LOC400654	400654
1562659_at	LOC400548	400548
1557656_at	LINC00642	400238
1557657_a_at	LINC00642	400238
1561728_a_at	LINC00642	400238
233077_at	NAV2-AS4	399876
221979_at	TOPORS-AS1	100129250
78383_at	TOPORS-AS1	100129250
1560841_at	LOC389247	389247
237111_at	LOC388942	388942
1556797_at	RNF144A-AS1	386597
1556798_a_at	RNF144A-AS1	386597
1559145_at	RNF144A-AS1	386597
230433_at	LOC729970	729970
235362_at	LOC729970	729970
235691_at	LOC729970	729970
220354_at	MCF2L-AS1	100289410
1561402_at	LINC00880	339894
243687_at	LINC00881	100498859
1560147_at	WDR86-AS1	100131176
237730_at	LOC100130700	100130700
1562776_at	LOC339807	339807
237980_at	LINC00347	338864
1555196_at	LINC00421	100287114
1560202_at	CSTF3-AS1	338739
229338_at	LOC100289361	100289361
1560762_at	LINC00996	285972
244518_at	LOC100130452	100130452
236986_at	LINC00582	100287814
234611_at	LGALS8-AS1	100287902
1562683_a_at	LINC01097	285547
1556528_at	LINC00692	285326
1556529_a_at	LINC00692	285326
215009_s_at	THAP9-AS1	100499177
1562738_a_at	USP3-AS1	100130855
1557395_at	IGFBP7-AS1	255130
1554666_at	LOC100130950	100130950
233840_at	LOC100130950	100130950
1564158_a_at	VAC14-AS1	100130894
226596_x_at	RPA3OS	729852
227901_at	LOC648987	648987
227074_at	LOC100131564	100131564
230073_at	LOC100131564	100131564
231595_at	MRVI1-AS1	100129827
1562901_at	LINC01197	400456
1556667_at	FTCDNL1	348751
243744_at	FTCDNL1	348751
1559650_at	JAZF1-AS1	100128081
237840_at	LINC01118	388948
238021_s_at	CRNDE	643911
238022_at	CRNDE	643911
236076_at	LOC257396	257396
1562566_at	TRAF3IP2-AS1	643749
230589_at	TRAF3IP2-AS1	643749
236555_at	TRAF3IP2-AS1	643749
240577_at	TRAF3IP2-AS1	643749
243553_x_at	TRAF3IP2-AS1	643749
1566646_at	LINC01225	149086
1566647_s_at	LINC01225	149086
239325_at	DNAJC27-AS1	729723
230940_at	LOC100288123	100288123
1557890_at	STXBP5-AS1	729178
1557891_s_at	STXBP5-AS1	729178
238685_at	STXBP5-AS1	729178
236758_at	LINC00684 /// LOC100132304	100129407 /// 100132304
228117_at	LOC102723722 /// NDUFA6-AS1	100132273 /// 102723722
1558930_at	LINC00460	728192
1563062_at	LINC00460	728192
235443_at	CKMT2-AS1	100131067
242585_at	CKMT2-AS1	100131067
229323_at	LINC00959	387723
230796_at	LINC01191	440900
230797_s_at	LINC01191	440900
243795_s_at	LINC01191	440900
242350_s_at	ST8SIA6-AS1	100128098
231637_at	LOC100499194	100499194
216209_at	LINC00939	400084
1561514_at	LOC400655	400655
1569264_at	LOC400655	400655
1560911_at	LOC100133461	100133461
235010_at	ZBED5-AS1	729013
238241_at	EPHA5-AS1	100144602
1554301_at	LHFPL3-AS1	645591
1554302_s_at	LHFPL3-AS1	645591
240366_at	LHFPL3-AS1	645591
241670_x_at	CASC14	729177
1556900_at	APCDD1L-AS1	149773
1556901_s_at	APCDD1L-AS1	149773
1559433_at	APCDD1L-AS1	149773
239675_at	LINC00900	283143
239685_at	LINC00900	283143
215756_at	LINC01136	730227
1559093_at	FLJ30403	729975
1564449_at	USP2-AS1	100499227
231586_at	SPATA42	642864
235124_at	EIF3J-AS1	645212
229857_s_at	KANSL1-AS1	644246
230388_s_at	KANSL1-AS1	644246
1557557_at	MATN1-AS1	100129196
1557558_s_at	MATN1-AS1	100129196
1558728_at	VPS9D1-AS1	100128881
1566831_at	SBF2-AS1	283104
242786_at	SBF2-AS1	283104
237392_at	FGF14-IT1	283480
230351_at	FGF14-AS2	283481
243225_at	FGF14-AS2	283481
230858_at	LINC00673	100499467
231427_at	LOC284648	284648
227940_at	LOC339803	339803
227941_at	LOC339803	339803
1556827_at	LPP-AS2	339929
1560912_at	LINC01120	389043
240546_at	LINC01120	389043
227885_at	FOXN3-AS1	400236
227887_at	FOXN3-AS1	400236
1560371_at	LINC00997	401321
232255_at	LINC00997	401321
232256_s_at	LINC00997	401321
1561004_at	PRKCQ-AS1	439949
232001_at	PRKCQ-AS1	439949
240015_at	PRKCQ-AS1	439949
1559528_at	LOC100129917	100129917
230195_at	LINC01405	100131138
238456_at	LOC100289230	100289230
1557037_a_at	UBAC2-AS1	100289373
1557038_s_at	UBAC2-AS1	100289373
228207_at	LOC100499489	100499489
235323_at	LOC100499489	100499489
1558234_at	KCNJ2-AS1	400617
237116_at	LOC646903	646903
229870_at	LOC644656	644656
1558404_at	LINC00622	644242
236387_at	CCNT2-AS1	100129961
236351_at	DPP10-AS1	389023
215658_at	LINC00675	100289255
236001_at	LINC00675	100289255
1570006_at	LOC400958	400958
225635_s_at	EBLN3	100506710
225640_at	EBLN3	100506710
226635_at	EBLN3	100506710
232492_at	BVES-AS1	154442
1559443_s_at	IL21R-AS1	283888
231260_at	ZNF582-AS1	386758
238708_at	ZNF582-AS1	386758
1555852_at	PSMB8-AS1	100507463
1555853_at	PSMB8-AS1	100507463
214809_at	LOC100294145	100294145
231571_at	LINC01015	100507362
1564491_at	SPANXA2-OT1	619455
234216_at	FLJ21408	400512
234627_at	FLJ21408	400512
1562348_at	LINC00664	400680
231470_at	LINC00664	400680
231581_at	LINC00664	400680
1564200_at	LINC00607	646324
241552_at	AA06	100506677
235829_at	CAHM	100526820
236632_at	HHIP-AS1	646576
231821_x_at	LINC01061 /// LOC441124 /// LOC729218	401149 /// 441124 /// 729218
225951_s_at	LOC100507217	100507217
226830_x_at	LOC100507217	100507217
230156_x_at	LOC100507217	100507217
244443_at	LOC100507217	100507217
235712_at	GAS5-AS1	100506046
209768_s_at	SEPT5-GP1BB	100526833
209769_s_at	SEPT5-GP1BB	100526833
1556257_at	LOC645513	645513
1561759_at	LOC645513	645513
1561760_s_at	LOC645513	645513
1561761_x_at	LOC645513	645513
239556_at	LOC645513	645513
242305_at	LOC645513	645513
236656_s_at	LOC100288911	100288911
236657_at	LOC100288911	100288911
228209_at	LHX4-AS1	100527964
233106_at	FRMD6-AS1	145438
1562214_at	LINC01107	151171
1562943_at	MACROD2-AS1	100379174
1562916_at	LINC00102	100359394
1564069_at	HOTTIP	100316868
1564070_s_at	HOTTIP	100316868
244553_at	HOTTIP	100316868
1562012_at	LOC100506730	100506730
1562013_a_at	LOC100506730	100506730
1559483_at	PROX1-AS1	100505832
1559522_at	LOC100505918	100505918
1557059_at	NIFK-AS1	254128
235132_at	NIFK-AS1	254128
1561098_at	LINC00616	641365
1559777_at	LOC731424	731424
1569095_at	LOC731424	731424
232671_at	SLFNL1-AS1	100507178
236246_x_at	LOC653160	653160
217442_at	CADM3-AS1	100131825
242313_at	LOC728730	728730
242835_s_at	LOC728730	728730
241432_at	SLIT2-IT1	100505893
239174_at	LOC100505912	100505912
1564381_s_at	CEBPZOS	100505876
229746_x_at	CEBPZOS	100505876
231819_at	CEBPZOS	100505876
237343_at	LINC01304	100505964
230184_at	LINC01158	100506421
1559240_at	LOC100507053	100507053
1563099_at	LOC100507053	100507053
1568812_at	LOC100507140	100507140
1569330_at	STX18-AS1	100507266
1562740_at	DNAJB8-AS1	285224
1559715_at	LOC100507391	100507391
1558480_at	TMCC1-AS1	100507032
1558481_s_at	TMCC1-AS1	100507032
1557008_at	LOC340107	340107
1557009_a_at	LOC340107	340107
241899_at	LOC553103	553103
236575_at	ARHGEF26-AS1	100507524
235617_x_at	LOC100507537	100507537
1559479_at	SEPSECS-AS1	285540
1568615_a_at	SRD5A3-AS1	100506462
231051_at	LINC00948	100507027
237731_at	LINC01010	154092
1563821_at	LINC00858	170425
1557602_at	LINC00870	201617
1557208_at	PROSER2-AS1	219731
1569722_s_at	PROSER2-AS1	219731
232684_at	ZNF503-AS1	253264
235161_at	RASSF8-AS1	100506451
242358_at	RASSF8-AS1	100506451
231469_at	NTRK3-AS1	283738
1557607_at	LOC284080	284080
1557608_a_at	LOC284080	284080
239879_at	LINC01114	284998
1562424_at	LOC285889	285889
231627_at	LINC00919	100505619
1561303_at	LOC100506172	100506172
1568660_a_at	LOC100506172	100506172
243813_at	LINC00968	100507632
1556122_at	RAB11B-AS1	100507567
1556123_a_at	RAB11B-AS1	100507567
1562689_at	LOC151484	151484
231458_at	LINC00658	100507629
241745_at	LOC100507557	100507557
229328_at	ZNF571-AS1	100507433
240523_at	DPH6-AS1	100507466
242284_at	LINC00466	199899
231440_at	LINC00943	100507206
1559315_s_at	SOCS2-AS1	144481
1556364_at	ADAMTS9-AS2	100507098
1559296_at	ADAMTS9-AS2	100507098
1562295_at	ADAMTS9-AS2	100507098
233113_at	ADAMTS9-AS2	100507098
234078_at	ADAMTS9-AS2	100507098
230460_at	MYLK-AS1	100506826
1559492_at	LOC100506844	100506844
226546_at	LOC100506844	100506844
1556043_a_at	TTN-AS1	100506866
242679_at	TTN-AS1	100506866
232131_at	LINC00933	100506874
1569659_at	LOC100506895	100506895
1561558_at	PRKG1-AS1	100506939
1557044_at	LINC00665	100506930
1557046_x_at	LINC00665	100506930
242462_at	LINC00665	100506930
243924_at	LINC00665	100506930
213685_at	TCEB3-AS1	100506963
232242_at	PTPRG-AS1	100506994
1557610_at	PITRM1-AS1	100507034
239521_at	MFI2-AS1	100507057
242087_x_at	MFI2-AS1	100507057
243629_x_at	MFI2-AS1	100507057
232284_at	PSMD6-AS2	100507062
232527_at	PSMD6-AS2	100507062
1560842_a_at	TEX26-AS1	100507064
1562631_at	TEX26-AS1	100507064
1565763_at	TEX26-AS1	100507064
1556518_at	DLG1-AS1	100507086
1568826_at	LINC01012	100507173
1569372_at	LOC100507194	100507194
224006_at	LOC100507377	100507377
228275_at	LINC00888	100505687
236798_at	LINC00888	100505687
229635_at	LINC01094	100505702
229040_at	ITGB2-AS1	100505746
229041_s_at	ITGB2-AS1	100505746
1561370_at	LOC100505716	100505716
1557566_at	LOC100507634	100507634
1557567_a_at	LOC100507634	100507634
1562263_at	LOC100507156	100507156
237760_at	LINC01364	100505768
241291_at	LOC100505776	100505776
231485_at	LOC100505540	100505540
240685_at	LINC01095	100505545
243961_at	LOC100505622	100505622
1557865_at	LOC100505658	100505658
238944_at	LOC100505715	100505715
1558906_a_at	OSER1-AS1	100505783
1569745_at	OSER1-AS1	100505783
1569746_s_at	OSER1-AS1	100505783
237552_at	LOC100505817	100505817
236695_at	STK4-AS1	100505826
1560890_at	LINC01088	100505875
1560891_a_at	LINC01088	100505875
230781_at	LINC01088	100505875
227554_at	MAGI2-AS3	100505881
229480_at	MAGI2-AS3	100505881
235267_at	MAGI2-AS3	100505881
237028_at	ENO1-AS1	100505975
1562827_at	DIO2-AS1	100628307
1560038_at	LOC100506071	100506071
1554222_at	MGC45922	284365
1558262_at	SPTY2D1-AS1	100506540
231404_at	SPTY2D1-AS1	100506540
227431_at	APTR	100505854
238126_at	APTR	100505854
1557050_at	HOTAIRM1	100506311
1557051_s_at	HOTAIRM1	100506311
228642_at	HOTAIRM1	100506311
1569696_at	CSMD2-AS1	402779
1557827_at	DNAJC9-AS1	414245
215929_at	LINC00837	100507605
240814_at	MGC39584	441058
1562253_at	SLC7A11-AS1	641364
229990_at	TSC22D1-AS1	641467
237745_at	TSC22D1-AS1	641467
232239_at	LINC00865	643529
1561437_at	MCHR2-AS1	728012
231129_at	MCHR2-AS1	728012
1559595_at	LOC728084	728084
230941_at	LINC01125	728537
230780_at	LINC00886	730091
1566906_at	LOC100129722	100129722
238093_at	LOC100129722	100129722
1563246_at	LINC01432	100270679
1558381_a_at	LOC100506469	100506469
222280_at	LOC100506469	100506469
232090_at	DNM3OS	100628315
235891_at	DNM3OS	100628315
1564352_at	CECR3	27442
1557161_at	LOC100132735	100132735
1552604_at	LINC00308	54143
1552605_s_at	LINC00308	54143
240810_at	MKNK1-AS1	100507423
1560537_at	FGF13-AS1	100129662
1561391_at	STAU2-AS1	100128126
1553708_at	LINC00525	84847
1557741_at	LOC100128176	100128176
1557742_a_at	LOC100128176	100128176
234016_at	FAM95A	90499
228826_at	BZRAP1-AS1	100506779
228828_at	BZRAP1-AS1	100506779
231030_at	ZRANB2-AS1	100132618
1563373_at	LINC01220	731223
1557597_at	LINC00624	100289211
1561280_at	LEMD1-AS1	284576
1561281_a_at	LEMD1-AS1	284576
239822_at	LINC01354	100506795
1556670_at	GTF3C2-AS1	100505624
1556671_s_at	GTF3C2-AS1	100505624
232790_at	RNASEH1-AS1	100506054
1556453_at	LOC100506274	100506274
1556454_a_at	LOC100506274	100506274
1564263_at	LINC00330	144817
229493_at	HOXD-AS2	100506783
240740_at	LOC100507443	100507443
1562623_at	LOC146513	146513
1559061_at	CACNA1G-AS1	253962
233947_s_at	TBX5-AS1	255480
233948_at	TBX5-AS1	255480
233965_at	TBX5-AS1	255480
239919_at	TBX5-AS1	255480
1558920_at	SLC8A1-AS1	100128590
244620_at	SLC8A1-AS1	100128590
219731_at	ENTPD1-AS1	728558
1560352_at	ENTPD1-AS1 /// LOC101927104	728558 /// 101927104
232502_at	ENTPD1-AS1 /// LOC101927104	728558 /// 101927104
1561442_at	LOC283585	283585
238511_at	UBL7-AS1	440288
239792_at	UBL7-AS1	440288
235934_at	NAPA-AS1	100505681
239362_at	NAPA-AS1	100505681
239136_at	UNC5B-AS1	728978
1556387_at	LOC100507389	100507389
1556388_a_at	LOC100507389	100507389
241405_at	TOB1-AS1	400604
1564109_at	LOC284865	284865
1559648_at	LINC00892	100128420
1569322_at	LINC00857	439990
1559280_a_at	APELA	100506013
239915_at	HOXA-AS3	100133311
236071_at	C9orf135-AS1	494558
238103_at	LINC01207	100505989
236967_at	MNX1-AS1	645249
1561228_at	LOC100506122	100506122
233610_at	LOC645355	645355
229678_at	LINC01137	728431
238360_s_at	LINC00672	100505576
1557765_at	LINC01021	643401
238901_at	LINC01133	100505633
239370_at	LINC01133	100505633
1555224_at	CCDC148-AS1	554201
1562972_at	LINC00929	503519
1558688_at	LOC441461	441461
1558689_a_at	LOC441461	441461
227437_at	DYNLL1-AS1	100506668
238854_at	DYNLL1-AS1	100506668
1563385_at	LINC00307	266919
1561471_at	CPEB2-AS1	441009
232111_at	TUNAR	100507043
1557359_at	LINC01268	285758
1563586_at	LOC401324	401324
1564131_a_at	BSN-AS2	100132677
1557881_at	ZNF32-AS3	414201
1562812_at	ZNF32-AS3	414201
1562788_at	LINC01342	254099
1560633_a_at	C21orf91-OT1	246312
1563346_at	C21orf91-OT1	246312
1554983_at	LINC00317	378828
1562365_at	LOC286177	286177
1560337_at	LINC01289	286184
1556421_at	LOC286189	286189
1557717_at	LINC00550	338862
1556789_a_at	PAXBP1-AS1	100506215
239407_at	PAXBP1-AS1	100506215
1559264_at	LOC286190	286190
1561289_at	LOC286370	286370
232804_at	LINC01426	100506385
1563680_at	LOC284950	284950
233732_at	LOC401320	401320
1558458_at	LOC101928623 /// LOC401320	401320 /// 101928623
1558459_s_at	LOC101928623 /// LOC401320	401320 /// 101928623
1558859_at	LOC101928623 /// LOC401320	401320 /// 101928623
1563781_at	LOC101928623 /// LOC401320	401320 /// 101928623
238540_at	LOC101928623 /// LOC401320	401320 /// 101928623
239313_at	LOC101928623 /// LOC401320	401320 /// 101928623
239640_at	LOC101928623 /// LOC401320	401320 /// 101928623
240428_at	LOC285000	285000
1559501_at	CBR3-AS1	100506428
1559917_a_at	CBR3-AS1	100506428
1560522_at	DLGAP1-AS3	201477
1562821_a_at	DSCAM-AS1	100506492
1557570_a_at	LINC01305	285084
1561101_at	JAKMIP2-AS1	153469
228612_at	RAB30-AS1	100506233
228643_at	RAB30-AS1	100506233
231924_at	LINC00958	100506305
1561539_at	LOC100506368	100506368
1557564_at	ALKBH3-AS1	100507300
1557565_a_at	ALKBH3-AS1	100507300
239641_at	SENCR	100507392
1560939_at	PCOLCE-AS1	100129845
1556316_s_at	LOC284889	284889
237260_at	LOC100505978	100505978
1560448_at	PRR7-AS1	340037
240754_at	LOC284933	284933
1562841_at	LOC339666	339666
1560595_at	LOC100128993	100128993
1559976_at	LOC100506314	100506314
235373_at	LOC100506314	100506314
1558977_at	LOC100130992	100130992
1562264_at	LOC339685	339685
1557131_at	SSSCA1-AS1	254100
227332_at	PXN-AS1	100506649
230910_s_at	LOC100288181	100288181
229156_s_at	PRKAG2-AS1	100505483
229157_at	PRKAG2-AS1	100505483
230373_at	PRKAG2-AS1	100505483
1557139_at	DDX11-AS1	100506660
1562510_at	LINC01343	339442
1557021_s_at	LOC100507250	100507250
1561323_at	LOC339975	339975
1561984_at	LINC00838	100505583
213964_x_at	RPARP-AS1	100505761
214857_at	RPARP-AS1	100505761
1557389_at	SH3PXD2A-AS1	100505839
238887_at	LOC100630918	100630918
217380_s_at	ADD3-AS1	100505933
222072_at	ADD3-AS1	100505933
228215_at	ADD3-AS1	100505933
1557588_at	LINC01310	100128946
1568872_at	ISPD-AS1	100506025
233594_at	ISPD-AS1	100506025
1562449_s_at	LARGE-AS1	100506195
1563039_at	LARGE-AS1	100506195
1563040_s_at	LARGE-AS1	100506195
1564244_a_at	LARGE-AS1	100506195
236036_at	FAM212B-AS1	100506343
1556048_at	LOC100507564	100507564
215185_at	LINC00963	100506190
217625_x_at	LINC00963	100506190
240233_at	NUP50-AS1	100506714
237365_at	ELOVL2-AS1	100506409
1557434_at	LOC100506497	100506497
1560131_at	LOC100506497	100506497
1570375_at	LOC100506585	100506585
1564165_at	LOC100630923	100630923
1564166_s_at	LOC100630923	100630923
1564460_at	LINC01281	286442
1559026_at	PPP1R26-AS1	100506599
1562447_a_at	PPP1R26-AS1	100506599
240902_at	LINC00641	283624
1564049_at	LOC339593	339593
1557660_s_at	FAM170B-AS1	100506733
1563254_a_at	FAM170B-AS1	100506733
1563255_at	FAM170B-AS1	100506733
230631_s_at	IL10RB-AS1	100288432
230632_at	IL10RB-AS1	100288432
1561348_at	LOC339874	339874
1562638_at	LOC339874	339874
1559002_at	MORF4L2-AS1	340544
231088_at	MORF4L2-AS1	340544
1558661_at	LOC100506207	100506207
242382_at	LOC100506207	100506207
1559221_at	LINC01013	100507254
244280_at	LINC01013	100507254
1556754_at	LINC00856	100132987
1557874_at	GRID1-AS1	100507470
1559510_at	LINC00630	100287765
1569674_at	LINC00630	100287765
1556675_s_at	LINC01016	100507584
1557276_at	LINC01016	100507584
1557277_a_at	LINC01016	100507584
234267_at	LINC01016	100507584
1568807_a_at	RBM26-AS1	100505538
233021_at	RBM26-AS1	100505538
1562388_at	LOC285819	285819
231497_at	ZBTB20-AS1	100131117
240219_at	LINC00327	100506697
228675_at	USP30-AS1	100131733
232822_x_at	LINC00629	100506757
1557646_at	VWA8-AS1	100507240
1557647_a_at	VWA8-AS1	100507240
1559573_at	LINC01093	100506229
1569713_at	SEC24B-AS1	100533182
230978_at	LINC00967	100505659
239762_at	LOC286437	286437
235217_at	LINC01004	100216546
235319_at	LINC01004	100216546
239323_at	LINC01004	100216546
1557821_at	LINC00639	283547
1561061_at	LOC729506	729506
1561881_at	LOC100505718	100505718
1557693_at	SMC5-AS1	100507299
1560797_s_at	LOC101927830 /// TMLHE-AS1	100507404 /// 101927830
1559992_a_at	LINC00645	100505967
229815_at	TMEM161B-AS1	100505894
235406_x_at	TMEM161B-AS1	100505894
1557215_at	LINC00648	100506433
1568787_at	LOC100506083	100506083
1558007_s_at	LOC100506655	100506655
229049_at	LOC100506655	100506655
229592_at	LOC100507501	100507501
228564_at	LINC01116	375295
1563074_at	LOC255654	255654
1559826_a_at	LINC00960	401074
1559827_at	LINC00960	401074
1564175_at	LINC00960	401074
231541_s_at	SPAG5-AS1	100506436
231542_at	SPAG5-AS1	100506436
1568689_at	LOC100631378	100631378
1568690_a_at	LOC100631378	100631378
230776_at	RNF157-AS1	100507218
237313_at	C1QTNF1-AS1	100507410
1557731_at	LOC400620	400620
1562000_at	LOC400620	400620
239215_at	LOC100289495	100289495
1569832_at	LOC100131655	100131655
237344_at	LOC100505474	100505474
1558809_s_at	ZNF790-AS1	284408
235779_at	ZNF790-AS1	284408
1563872_at	LOC284395	284395
1556924_at	CFLAR-AS1	65072
1560181_at	LDLRAD4-AS1	100288122
1561277_at	LOC339298	339298
1552955_at	LINC00208	83655
1559303_at	LOC100505835	100505835
233745_at	PTOV1-AS1	100506033
240615_at	PTOV1-AS1	100506033
1563610_at	LOC157273	157273
1556301_at	LOC100287015	100287015
233174_at	LOC100287015	100287015
1561532_at	DACT3-AS1	100506068
240719_at	ISM1-AS1	100505536
236669_at	SDCBP2-AS1	100507495
239248_at	SDCBP2-AS1	100507495
1559017_at	LOC100507351	100507351
238485_at	IQCH-AS1	100506686
1560081_at	RAD51-AS1	100505648
242518_at	RAD51-AS1	100505648
215953_at	SMG7-AS1	284649
222384_at	SMG7-AS1	284649
1562909_at	LINC00862	554279
1566737_at	LINC01346	728716
232752_at	LOXL1-AS1	100287616
230526_at	TNRC6C-AS1	100131096
239062_at	TNRC6C-AS1	100131096
242364_x_at	TNRC6C-AS1	100131096
1559655_at	MAMDC2-AS1	100507244
1559656_a_at	MAMDC2-AS1	100507244
239237_at	TRG-AS1	100506776
229833_at	LOC100506713	100506713
236433_at	LOC100506713	100506713
227917_at	LOC100506990	100506990
238716_at	LOC100506990	100506990
221973_at	LOC100506076 /// LOC100506123	100506076 /// 100506123
1556558_s_at	ENTPD3-AS1	285266
1564881_at	LOC152578	152578
1554732_at	LOC728175	728175
1554733_at	LOC728175	728175
230132_at	PCAT19	100505495
1557068_at	LOC100505782	100505782
1553024_at	DAOA-AS1	282706
1562765_at	WWTR1-AS1	100128025
228629_s_at	WWTR1-AS1	100128025
1564209_at	LINC00700	282980
1559470_at	D21S2088E	266917
1559471_s_at	D21S2088E	266917
232953_at	LINC00266-1	140849
233679_at	LOC100506472	100506472
235480_at	LOC100506472	100506472
1569004_at	LOC100505812	100505812
242521_at	LOC100505812	100505812
206082_at	HCP5	10866
1559403_at	HMGN3-AS1	100288198
1559404_a_at	HMGN3-AS1	100288198
235886_at	LOC100505666	100505666
236323_at	PVRL3-AS1	100506555
237266_at	KCNIP2-AS1	100289509
232605_s_at	SPG20OS	100507135
232248_at	LOC100652768	100652768
1556834_at	LOC100652770	100652770
1556835_s_at	LOC100652770	100652770
243081_at	LOC100652770	100652770
1559678_s_at	GS1-24F4.2	100652791
236747_at	CLIP1-AS1	100507066
1557685_at	ASAP1-IT2	100507117
244619_at	LOC646626	646626
1557386_at	LOC100507600	100507600
228430_at	BOLA3-AS1	100507171
236336_at	BOLA3-AS1	100507171
226146_at	HEIH	100859930
227591_at	SH3BP5-AS1	100505696
1556844_at	LOC100132078	100132078
1557879_at	LOC100129175	100129175
216543_at	GS1-600G8.3	100093698
1561491_at	LOC283214	283214
1559363_at	LINC01146	283587
1560030_at	LOC283692	283692
1563327_a_at	CXorf31	724087
1570289_at	LOC646736	646736
1562223_at	LOC642426	642426
1558588_at	LINC00869 /// LOC100996741	57234 /// 100996741
1563483_at	LINC00869	57234
1564204_at	LINC00869	57234
1558903_at	LINC00907	284260
1561587_at	LINC00907	284260
1570208_at	LINC00907	284260
1561290_at	LOC339622	339622
232965_at	LOC400684	400684
1560833_at	LINC01189 /// LOC101927827	643648 /// 101927827
1561414_at	LINC01242	401497
240929_at	RBPMS-AS1	100128750
1561288_at	LINC00536	100859921
1563316_at	NEGR1-IT1	100852409
1570163_at	EGFLAM-AS4	100852408
232732_at	LOC100652999	100652999
1562478_at	LINC00659	100652730
232335_at	AK091028 /// GMDS-AS1	100508120
233062_at	GMDS-AS1 /// RP1-80B9.2	100508120
233063_s_at	GMDS-AS1 /// RP1-80B9.2	100508120
237253_at	IGSF11-AS1	100506765
225762_x_at	RNA45S5	100861532
225767_at	RNA45S5	100861532
228773_at	LOC100506100	100506100
229363_at	LINC00920	100505865
238237_at	LOC100130964	100130964
1561546_at	FGD5-AS1	100505641
224644_at	FGD5-AS1	100505641
1559441_s_at	FLJ38576	651430
236497_at	LOC729683	729683
236614_at	LOC729683	729683
239894_at	NEBL-AS1	100128511
236228_at	LOC100130744	100130744
230696_at	LOC100289092	100289092
1569365_a_at	KIAA1656	85371
232933_at	KIAA1656	85371
1553943_at	NS3BP	171391
231233_at	PCAT6	100506696
231046_at	LINC01023	100652853
240380_at	LOC728040	728040
1555188_at	MTUS2-AS1	100874107
1559766_at	ALDH1L1-AS2	100862662
241587_at	NAALADL2-AS3	100862679
1561540_at	LINC00343	144920
1557475_at	LINC00507	100862680
244175_at	LINC00577	100113403
1559543_at	LINC00441	100862704
1559544_s_at	LINC00441	100862704
236400_at	IDH1-AS1	100507475
243384_at	LINC00280	100873964
244486_at	PINK1-AS	100861548
237885_at	SOX21-AS1	100507533
1566176_at	CLYBL-AS1	101927465
1563245_at	CLYBL-AS2	100874063
1570291_at	CLDN10-AS1	100874194
1555994_at	DIAPH3-AS1	100874195
1555995_a_at	DIAPH3-AS1	100874195
242102_at	DIAPH3-AS1	100874195
1559653_at	GRTP1-AS1	100874068
1559654_s_at	GRTP1-AS1 /// LOC101930007 /// LOC101930262	100874068 /// 101930007 /// 101930262
1569987_at	DLEU7-AS1	100874074
235445_at	LOC100508046 /// LOC101929572 /// POTEH-AS1	100508046 /// 100852406 /// 101929572
241839_at	DLG3-AS1	100873930
1558666_at	PHEX-AS1	100873942
236658_at	RPS6KA2-AS1	100861523
1556854_at	ATP11A-AS1	100874205
1556855_a_at	ATP11A-AS1	100874205
1561699_a_at	ATP11A-AS1	100874205
237512_at	NAV2-AS2	100874014
240184_at	SYNPR-AS1	100874016
1560856_at	ARHGAP26-AS1	100874239
238165_at	PDZRN3-AS1	101927249
241146_at	MAGI2-AS2	100874021
233159_at	STARD13-AS	100874241
233194_at	STARD13-AS	100874241
233567_at	IPO9-AS1	100873949
1561676_at	PRICKLE2-AS3	100874243
242692_at	GLYCTK-AS1	100874110
231512_at	ATP13A4-AS1	101929198
1557652_a_at	CCDC13-AS1	100874114
242888_at	PRRT3-AS1	100874032
237942_at	SNRK-AS1	100873954
1556911_at	ALMS1-IT1	100874291
1557486_at	ANKRD44-IT1	101927547
1562696_at	FAM155A-IT1	100874375
1569646_a_at	KIRREL3-AS2	100874251
1568635_at	LINC00354	101928616
1568636_a_at	LINC00354	101928616
1562949_at	LINC00358	100874143
1569728_at	LINC00423	100874167
1562080_at	LINC00424	100874182
1562081_a_at	LINC00424	100874182
231062_at	DOCK9-AS2	100861541
239356_at	DOCK9-AS2	100861541
1556884_a_at	LINC00558	100861552
1563568_at	LINC00559	100874187
215738_at	LINC00563	100861554
1558847_at	LINC00565	100861555
237224_at	LINC00853	100874253
1563296_at	LINC00572	100861573
1561273_at	HOXC-AS3	100874365
1559880_at	LZTS1-AS1	100874051
231028_at	LOC100506082	100506082
237170_at	LOC100507384	100507384
229754_at	TMEM44-AS1	100507297
1564426_x_at	LOC729732	729732
228632_at	MEG9	100507257
239239_at	BANCR	100885775
232828_at	NALCN-AS1	100885778
233170_at	LINC00348	100885781
1562802_at	LINC00210	100885798
1561545_at	EPN2-AS1	100874018
1557192_at	COX10-AS1	100874058
230451_at	COX10-AS1 /// LOC100506974	100506974 /// 100874058
1562320_at	NAV2-AS5	100874012
243871_at	LOC100130476	100130476
1556936_at	LOC100506834	100506834
238463_at	LOC100506834	100506834
241943_at	C18orf61	497259
243721_at	C18orf61	497259
244119_at	LINC00551	283483
241118_at	LINC00462	100129597
1554781_at	MGC32805	153163
233475_at	MGC32805	153163
1558801_at	NNT-AS1	100652772
240818_at	OVCH1-AS1	101055625
1556639_at	LOC100996455	100996455
243703_x_at	LIPE-AS1	100996307
241904_at	LIPE-AS1 /// LOC101930071	100996307 /// 101930071
236731_at	LRRC2-AS1	83598
1554978_at	ERICH1-AS1	619343
1557679_at	ERICH1-AS1	619343
244701_at	LINC00595	414243
242954_at	LOC101059948	101059948
237189_at	HOXB-AS1	100874362
244512_at	HOXB-AS1	100874362
1557862_at	LOC654841	654841
244497_at	PYCARDOS	100652740
1569925_at	DNAH17-AS1	100996295
231071_at	YTHDF3-AS1	101410533
237065_s_at	LAMTOR5-AS1	101410535
221953_s_at	MMP24-AS1	101410538
225860_at	MMP24-AS1	101410538
49679_s_at	MMP24-AS1	101410538
78047_s_at	MMP24-AS1	101410538
241312_at	LINC00911	100996280
232878_at	NR2F2-AS1	644192
1556740_at	EGFLAM-AS2	100506475
240225_at	EGFLAM-AS2	100506475
215229_at	LOC100129973	100129973
232070_at	LOC100506639	100506639
1557466_at	FLJ31104	441072
234423_x_at	LOC100996255	100996255
1557507_at	TRIM52-AS1	100507602
228664_at	TRIM52-AS1	100507602
236118_at	GATA6-AS1	100128893
220837_at	LOC100996325	100996325
1558628_at	RBFADN	100506070
215683_at	RBFADN	100506070
227298_at	TRAM2-AS1	401264
1560940_at	SACS-AS1	100506680
1560941_a_at	SACS-AS1	100506680
1557062_at	ZSCAN16-AS1	100129195
236777_at	ZSCAN16-AS1	100129195
244730_x_at	ZSCAN16-AS1	100129195
242754_at	LOC101559451	101559451
243272_at	LOC101593348	101593348
238188_at	IBA57-AS1	574432
236579_at	NKX2-1-AS1	100506237
1553457_at	LINC00269	100996279
1556072_at	LINC00528	200298
1560659_at	LINC00342	150759
1560661_x_at	LINC00342	150759
213703_at	LINC00342	150759
1564466_at	SOX9-AS1	400618
230419_at	SOX9-AS1	400618
1560579_s_at	SLC16A1-AS1	100506392
1568799_at	SLC16A1-AS1	100506392
1568813_at	SLC16A1-AS1	100506392
1564413_at	LINC01356	100996702
233135_at	LINC01007	100506527
1564281_at	LINC00491	285708
1564282_a_at	LINC00491	285708
1569923_s_at	LINC00491	285708
1560412_at	LOC100507506	100507506
237915_at	CAND1.11	100130460
1558685_a_at	LOC158960	158960
1557733_a_at	CHRM3-AS2	100506915
1568892_at	LOC100996251	100996251
1570423_at	FLG-AS1	339400
241014_at	FLG-AS1	339400
232105_at	BLACAT1	101669762
240398_at	ITPKB-IT1	100506443
243440_at	SIX3-AS1	100506108
237272_at	CCDC37-AS1	100506907
237734_s_at	CCDC37-AS1	100506907
237735_at	CCDC37-AS1	100506907
1560679_at	LINC01127	100506328
232571_at	CAPN10-AS1	101752400
1569426_at	LOC100996342	100996342
1558587_at	LOC100996385	100996385
1566039_a_at	LOC100996385	100996385
1562011_at	DOCK4-AS1	100506413
1561367_a_at	LINC00540	100506622
1557117_at	INTS6-AS1	100507398
1557118_a_at	INTS6-AS1	100507398
239781_at	LINC00545	440132
1569755_at	LINC00276	100499171
1569878_at	CCNYL2	414194
1563260_at	LINC00587	414319
1560932_at	FLJ31356	403150
1558793_at	FRY-AS1	100507099
244325_at	LINC00690	100996597
228723_at	NPTN-IT1	101241892
1568791_s_at	EDNRB-AS1	100505518
1557177_at	LOC100506258	100506258
238216_at	LOC100506258	100506258
238953_at	LOC100506325	100506325
235282_at	LOC100506325 /// LOC102724532	100506325 /// 102724532
231580_at	LINC01082	100506542
1557410_at	LOC100506606	100506606
1563776_at	LOC100507283	100507283
1568888_at	LOC100507283	100507283
1564421_at	DLGAP2-AS1	100507435
237425_at	SORCS3-AS1	100505890
233522_at	MEF2C-AS1	101929423
237339_at	LINC00993	101929520
237540_at	LINC00644	101954204
238113_at	SMIM2-AS1	101929212
1561555_at	LINC00970	101978719
243954_at	LINC00877	285286
1556206_at	LINC00408	100652856
1556207_a_at	LINC00408	100652856
1560832_at	LINC01029	101927715
1568905_at	LINC01057	101928079
1569418_at	LINC00682	101927074
1561398_at	LOC100996590	100996590
1569817_at	LOC100996590	100996590
1561983_at	LINC01206	100996490
231482_at	LINC01206	100996490
1557875_at	CASC17	101928165
1561476_at	CASC6	101929083
1563168_at	NRG1-IT1	100856811
1563042_at	LOC338694	338694
1563853_at	LOC283045	283045
1563854_s_at	LOC283045	283045
1562496_at	LOC339539	339539
1561757_a_at	LOC283352	283352
1569454_a_at	LOC283352	283352
1569436_at	TUSC8	400128
233775_x_at	LOC100289333	100289333
1556662_at	LOC100506142	100506142
1556663_s_at	LOC100506142	100506142
213569_at	LOC100506603	100506603
1560099_at	LOC440416	440416
1564359_a_at	LOC440416	440416
1564360_a_at	LOC440416	440416
229669_at	LOC440416	440416
1563571_at	CTBP1-AS	285463
1557895_at	FLJ35934	400579
1564383_s_at	FLJ35934	400579
232799_at	GPR1-AS	101669764
1569259_at	DAB1-AS1	101926890
244366_at	LOC100506371	100506371
240817_at	LOC101929034	101929034
1561554_at	LOC101928418	101928418
1557443_s_at	LOC100505811	100505811
239440_at	LOC100506858	100506858
1557787_at	LOC101929153	101929153
230431_at	LOC100506022	100506022
1561732_at	LOC101929181	101929181
1562597_at	LOC101929505	101929505
244422_at	LOC101928370	101928370
241945_at	LOC101929681	101929681
231284_at	LOC100506406	100506406
1557832_at	LOC101926960	101926960
235291_s_at	FLJ32255	643977
235292_at	FLJ32255	643977
1561352_at	LINC01204	101927528
1561528_at	LOC101927592	101927592
236914_at	LOC100506790	100506790
240894_at	LOC102467079	102467079
230548_at	LOC100505942	100505942
237381_at	LOC101928035	101928035
240938_at	LINC01227	101928276
1560241_at	LOC101928682	101928682
237754_at	LOC101928682	101928682
1559336_at	LOC101928505	101928505
1562078_at	LOC101929172	101929172
1559540_at	LOC100506526	100506526
1563993_at	LOC101929268	101929268
1568844_at	LOC101929528	101929528
1570155_at	LINC01111	101926978
1560565_at	LINC01333	101929082
244138_at	LOC101929154	101929154
238039_at	SCAMP1-AS1	728769
1557424_at	LOC100505878	100505878
1561473_at	LOC102546226	102546226
233163_at	LOC731157	731157
1568643_a_at	LOC101927934	101927934
236444_x_at	C5orf66-AS1	101927953
1557873_at	LOC102546294	102546294
1560491_at	LOC102546299	102546299
231503_at	LOC102546299	102546299
240610_at	LOC102546299	102546299
239420_at	LINC01187	100507267
240807_at	LINC01187	100507267
1562691_at	FGF10-AS1	101927075
237244_at	C10orf71-AS1	100506769
236304_at	LINC00702	100652988
1561335_at	LOC440602	440602
230545_at	PARD3-AS1	100505601
237385_at	LINC00867	100506126
230577_at	LINC00844	100507008
227745_at	RNF139-AS1	101927612
238298_at	LINC00845	100507058
1558660_at	LINC00703	100507059
237529_at	LINC00708	100507143
1569023_a_at	LINC00458	100507428
1569287_at	LINC00458	100507428
237275_at	LINC00458	100507428
233176_at	LOC100507642	100507642
216460_at	LOC101927181	101927181
240578_at	LINC00836	101929052
239764_at	ITPR1-AS1	100996539
1561298_at	LINC01069	101927176
244446_at	SMAD1-AS2	101927659
1561726_s_at	CD81-AS1	101927682
229781_at	LOC100506725	100506725
234443_at	CLSTN2-AS1	101927808
230617_at	OVOL1-AS1	101927828
1557843_at	LINC01087	101927994
1560725_at	IL12A-AS1	101928376
1561450_at	LOC101928618	101928618
1557491_at	LOC100240728	100240728
1557493_x_at	LOC100240728	100240728
1569486_at	LOC101928401	101928401
239113_at	LOC100507468	100507468
240617_at	LOC100287098	100287098
1561322_at	LOC101927450	101927450
1562895_at	LOC101927502	101927502
227061_at	LINC01279	100506621
238874_at	LOC100506860	100506860
239814_at	LOC100506860	100506860
1563119_at	HP09025	100652929
237329_at	RBMS3-AS3	100873979
1570206_at	LOC101928797	101928797
233962_at	FAM83C-AS1	140846
240278_at	RASSF1-AS1	102060282
228661_s_at	LOC102606465	102606465
232589_at	LOC102606465	102606465
1559252_a_at	LOC101929125	101929125
1562653_at	LOC101929413	101929413
1561678_at	LOC101929486	101929486
231333_at	LOC100505515	100505515
1561413_at	CTB-113P19.1	101927096
233237_at	CTB-12O2.1	101927115
233238_s_at	CTB-12O2.1	101927115
1562801_at	LOC101927379	101927379
230366_at	LINC01431	100505683
230294_at	RALY-AS1	101926888
1562934_at	LOC101927460	101927460
1558354_s_at	PLCG1-AS1	101927117
1563484_at	LOC101927766	101927766
1557029_at	HMMR-AS1	101927813
239974_at	CTB-174D11.1	728095
1561210_at	LOC101928539	101928539
219880_at	CTC-338M12.4	101928649
219881_s_at	CTC-338M12.4	101928649
1556916_a_at	LOC101928651	101928651
1556917_a_at	LOC101928651	101928651
1562630_at	LOC101928651	101928651
1558402_at	CTD-3080P12.3	101928857
1562811_at	CTD-2194D22.4	101929081
1562701_at	CTD-2297D10.2	101929176
237805_at	LOC729296	729296
240887_at	LOC100506470	100506470
242987_x_at	LAMA5-AS1	101928158
242798_at	LINC01424	101928689
1561572_at	LOC101929284	101929284
1558630_at	LOC101926987	101926987
231492_at	LOC101060004	101060004
233680_at	LOC101929454	101929454
240707_at	CTD-2350J17.1	101929472
1560246_at	LOC101929524	101929524
234821_at	LOC101929645	101929645
1563265_at	HNF4A-AS1	101927219
1562549_at	LINC01271	101927586
1561419_at	LOC101927051	101927051
1561420_a_at	LOC101927051	101927051
215799_at	LOC101927051	101927051
1561459_at	LOC101929526	101929526
1560673_at	LOC101929591	101929591
1569698_s_at	LOC101929591	101929591
1561029_at	LINC01425	101927821
1563107_at	LOC101927843	101927843
1569828_at	LOC101928107	101928107
1561481_at	LOC101928435	101928435
1562634_at	LOC101927869	101927869
1564242_at	TRPM2-AS	101928607
1564338_at	LOC101927257	101927257
1563247_at	LOC101927526	101927526
1560550_at	LOC101927722	101927722
237274_at	LINC01208	100505547
1563101_at	ARNTL2-AS1	101928646
1564300_at	IQCF5-AS1	101928999
1556507_at	LINC01210	100507274
1556508_s_at	LINC01210	100507274
237514_at	LINC01210	100507274
240549_at	LOC100507459	100507459
1557336_at	SUCLG2-AS1	101927111
1557338_x_at	SUCLG2-AS1	101927111
1564097_at	SUCLG2-AS1	101927111
243680_at	LOC100506476	100506476
237027_at	LSAMP-AS1	101926903
1569544_at	LINC01212	101927152
1562052_at	LOC101927159	101927159
236161_at	LOC102659288	102659288
1569786_at	LOC101929694	101929694
231232_at	LOC100506125	100506125
1554946_at	LINC01234	100506465
1564220_a_at	LINC01234	100506465
236198_at	LINC01215	101929623
237848_at	LOC100996671	100996671
1557017_at	LOC101929607	101929607
1557018_a_at	LOC101929607	101929607
240609_at	LOC100996654	100996654
244608_at	LOC101927081	101927081
1561544_at	LOC101927058	101927058
229896_at	LOC101926943	101926943
1570226_at	LOC101927124	101927124
1569756_at	LOC101927292	101927292
215861_at	LOC101927770	101927770
229972_at	LOC101926963	101926963
1563135_at	LOC101927616	101927616
1560810_at	LOC101927735	101927735
240708_at	LOC101928790	101928790
233444_at	LOC101927620	101927620
1561253_at	LOC101927901	101927901
241847_at	LOC101927021	101927021
1557606_at	LOC101928002	101928002
1570234_at	LOC101928559	101928559
229716_at	UBXN10-AS1	101928017
224119_at	ZBTB46-AS1	101928604
244116_at	LOC101927391	101927391
1562923_at	LOC101928449	101928449
1569838_at	LOC101928597	101928597
242638_at	LOC101928731	101928731
1562984_at	LOC101928937	101928937
1557334_a_at	LOC101929225	101929225
220687_at	LOC101927550	101927550
1557848_at	LOC101929084	101929084
1570391_at	LOC101926928	101926928
233190_at	CASC18	101929110
1559538_at	LOC101929549	101929549
1564595_at	LINC01103	101927360
237192_at	LOC101927668	101927668
237193_s_at	LOC101927668	101927668
1554887_at	LOC101927746	101927746
233784_at	LOC101927769	101927769
230446_at	LOC101927811	101927811
1568722_at	LOC101928909	101928909
234171_at	LINC01267	101927565
234573_at	LOC101929718	101929718
1557598_at	LOC101927870	101927870
1557599_a_at	LOC101927870	101927870
1570292_at	LOC101927123	101927123
233928_at	LOC101929335	101929335
241369_at	LOC101929335	101929335
229756_at	LOC100506299	100506299
236719_at	LOC100506299	100506299
243923_at	LOC101928767	101928767
233249_at	LOC100507073	100507073
1562272_at	LOC101927914	101927914
1561550_at	LOC101928012	101928012
237668_at	LOC100507201	100507201
236451_at	LOC100996579	100996579
236598_at	LOC100996579	100996579
1563007_at	LOC101929241	101929241
241247_at	LINC01213	101927992
244372_at	LOC101060019	101060019
237075_at	LOC101060091	101060091
228799_at	NCK1-AS1	101927597
1559930_at	LOC101928211	101928211
235152_at	LOC101927204	101927204
244749_at	LOC101927204	101927204
215627_at	LOC101926913	101926913
244174_at	LOC101926913	101926913
239736_at	LINC01214	101928022
1562850_at	LOC101928283	101928283
1562029_at	LOC101927495	101927495
1561427_at	LOC101928333	101928333
233590_at	LOC100506457	100506457
237321_at	LOC100506457	100506457
237880_at	LOC100506457	100506457
243355_at	LOC101928243	101928243
228620_at	LOC101927027	101927027
228714_at	LOC101927027	101927027
235813_at	LOC101927027	101927027
237105_at	LOC101927027	101927027
1562604_at	LOC101927043	101927043
237501_at	LOC101927043	101927043
1560288_at	LOC101927196	101927196
1563027_at	LOC101927406	101927406
1559787_at	LOC101927438	101927438
232397_at	LOC101927482	101927482
230390_at	LOC101928222	101928222
1568804_at	LOC101928371	101928371
1560538_at	LOC101928386	101928386
1562116_at	LOC101928537	101928537
1562463_at	LOC101929260	101929260
1562690_at	LOC101929319	101929319
1569681_at	LOC101929378	101929378
237608_at	LOC101929570	101929570
1562523_at	LOC101927641	101927641
1569727_at	LOC101927701	101927701
234833_at	LOC101927709	101927709
1570230_at	LOC101927884	101927884
1563044_at	LOC101927865	101927865
1570273_at	LOC101927907	101927907
1561559_at	LOC101927948	101927948
1557778_at	LOC101927967	101927967
1558595_at	LOC101928020	101928020
1560506_at	LOC101928161	101928161
1561237_at	LOC101929657	101929657
240101_at	STAM-AS1	102723166
1563132_at	LINC01169	102723165
244797_at	LINC01159	102682016
1563073_at	LINC01282	101927449
1559929_at	LINC01186	101927574
1562973_at	LOC101928201	101928201
237219_at	LOC101928259	101928259
1556903_at	LOC101928335	101928335
[truncated: 1,282 more rows]
