# Supplementary material for: Identification and validation of key modules and hub genes associated with the pathological stage of oral squamous cell carcinoma by weighted gene co-expression network analysis
Source: PeerJ. 2020 Feb 4;8:e8505. doi: 10.7717/peerj.8505 (PMC7006519; doi:10.7717/peerj.8505)
Supplement: File S4 [file peerj-08-8505-s004.zip › GSE30784/GPL570-mrna.txt]

id	Gene Symbol	ENTREZ_GENE_ID
1558450_at	A2M	2
217757_at	A2M	2
206797_at	NAT2	10
202502_at	ACADM	34
202366_at	ACADS	35
200710_at	ACADVL	37
1554947_at	ACAT1	38
1559239_s_at	ACAT1	38
205412_at	ACAT1	38
210838_s_at	ACVRL1	94
226950_at	ACVRL1	94
1559206_at	PSEN1	5663
1567440_at	PSEN1	5663
1567443_x_at	PSEN1	5663
203460_s_at	PSEN1	5663
207782_s_at	PSEN1	5663
226577_at	PSEN1	5663
238816_at	PSEN1	5663
204639_at	ADA	100
216705_s_at	ADA	100
210632_s_at	SGCA	6442
206170_at	ADRB2	154
206812_at	ADRB3	155
217303_s_at	ADRB3	155
202144_s_at	ADSL	158
210250_x_at	ADSL	158
204332_s_at	AGA	175
204333_s_at	AGA	175
216064_s_at	AGA	175
203566_s_at	AGL	178
202834_at	AGT	183
206957_at	AGXT	189
210326_at	AGXT	189
210327_s_at	AGXT	189
218487_at	ALAD	210
218489_s_at	ALAD	210
211560_s_at	ALAS2	212
244205_at	ALAS2	212
205142_x_at	ABCD1	215
200966_x_at	ALDOA	226
214687_x_at	ALDOA	226
238996_x_at	ALDOA	226
204704_s_at	ALDOB	229
204705_x_at	ALDOB	229
211357_s_at	ALDOB	229
214423_x_at	ALDOB	229
214424_s_at	ALDOB	229
216600_x_at	ALDOB	229
217238_s_at	ALDOB	229
241280_at	ALDOB	229
243901_at	ALDOB	229
206121_at	AMPD1	270
205389_s_at	ANK1	286
205390_s_at	ANK1	286
205391_x_at	ANK1	286
207087_x_at	ANK1	286
208352_x_at	ANK1	286
208353_x_at	ANK1	286
240363_at	ANK1	286
203525_s_at	APC	324
203526_s_at	APC	324
203527_s_at	APC	324
215310_at	APC	324
216933_x_at	APC	324
204450_x_at	APOA1	335
217073_x_at	APOA1	335
205820_s_at	APOC3	345
231587_at	APOC3	345
203381_s_at	APOE	348
203382_s_at	APOE	348
212884_x_at	APOE	348
205216_s_at	APOH	350
231359_at	APOH	350
204780_s_at	FAS	355
204781_s_at	FAS	355
215719_x_at	FAS	355
216252_x_at	FAS	355
211110_s_at	AR	367
211621_at	AR	367
226192_at	AR	367
226197_at	AR	367
206177_s_at	ARG1	383
231662_at	ARG1	383
231663_s_at	ARG1	383
231665_at	ARG1	383
1554030_at	ARSB	411
1554032_at	ARSB	411
206129_s_at	ARSB	411
232197_x_at	ARSB	411
205894_at	ARSE	415
204608_at	ASL	435
206030_at	ASPA	443
228807_at	ASPA	443
207076_s_at	ASS1	445
1553387_at	ATM	472
1554631_at	ATM	472
1570352_at	ATM	472
208442_s_at	ATM	472
210858_x_at	ATM	472
212672_at	ATM	472
205197_s_at	ATP7A	538
205198_s_at	ATP7A	538
204624_at	ATP7B	540
208108_s_at	AVPR2	554
208111_at	AVPR2	554
205433_at	BCHE	590
210653_s_at	BCKDHB	594
213321_at	BCKDHB	594
205733_at	BLM	641
208368_s_at	BRCA2	675
214727_at	BRCA2	675
204167_at	BTD	686
214116_at	BTD	686
214117_s_at	BTD	686
237190_at	BTD	686
205504_at	BTK	695
200986_at	SERPING1	710
1554533_at	C2	717
203052_at	C2	717
217767_at	C3	718
210168_at	C6	729
206979_at	C8B	732
209301_at	CA2	760
1558944_at	CACNA1A /// LOC100507353	773 /// 100507353
1558945_s_at	CACNA1A /// LOC100507353	773 /// 100507353
206399_x_at	CACNA1A /// LOC100507353	773 /// 100507353
210770_s_at	CACNA1A /// LOC100507353	773 /// 100507353
214933_at	CACNA1A /// LOC100507353	773 /// 100507353
217515_s_at	CACNA1S	779
210944_s_at	CAPN3	825
211890_x_at	CAPN3	825
214475_x_at	CAPN3	825
1553972_a_at	CBS	875
212816_s_at	CBS	875
240517_at	CBS	875
206488_s_at	CD36	948
209554_at	CD36	948
209555_s_at	CD36	948
228766_at	CD36	948
242197_x_at	CD36	948
206804_at	CD3G	917
207892_at	CD40LG	959
202246_s_at	CDK4	1019
213182_x_at	CDKN1C	1028
213348_at	CDKN1C	1028
216894_x_at	CDKN1C	1028
219534_x_at	CDKN1C	1028
207039_at	CDKN2A	1029
209644_x_at	CDKN2A	1029
211156_at	CDKN2A	1029
206210_s_at	CETP	1071
206633_at	CHRNA1	1134
211039_at	CHRNA1	1134
207274_at	CHRNE	1145
215916_at	CHRNE	1145
1562511_at	LYST	1130
203518_at	LYST	1130
210943_s_at	LYST	1130
215415_s_at	LYST	1130
1554882_at	ERCC8	1161
1554883_a_at	ERCC8	1161
205162_at	ERCC8	1161
220716_at	ERCC8	1161
208437_at	CLCN1	1180
206704_at	CLCN5	1184
226273_at	CLCN5	1184
226274_at	CLCN5	1184
232127_at	CLCN5	1184
232128_s_at	CLCN5	1184
207047_s_at	CLCNKA /// CLCNKB	1187 /// 1188
1554748_at	CLCNKB	1188
1554749_s_at	CLCNKB	1188
205985_x_at	CLCNKB	1188
209275_s_at	CLN3	1201
210859_x_at	CLN3	1201
206417_at	CNGA1	1259
1556499_s_at	COL1A1	1277
202310_s_at	COL1A1	1277
202311_s_at	COL1A1	1277
202312_s_at	COL1A1	1277
217430_x_at	COL1A1	1277
202403_s_at	COL1A2	1278
202404_s_at	COL1A2	1278
229218_at	COL1A2	1278
201852_x_at	COL3A1	1281
211161_s_at	COL3A1	1281
215076_s_at	COL3A1	1281
232458_at	COL3A1	1281
214641_at	COL4A3	1285
216367_at	COL4A3	1285
216368_s_at	COL4A3	1285
216893_s_at	COL4A3	1285
216896_at	COL4A3	1285
216898_s_at	COL4A3	1285
222073_at	COL4A3	1285
214602_at	COL4A4	1286
229779_at	COL4A4	1286
241565_at	COL4A4	1286
203325_s_at	COL5A1	1289
212488_at	COL5A1	1289
212489_at	COL5A1	1289
204136_at	COL7A1	1294
217312_s_at	COL7A1	1294
205713_s_at	COMP	1311
1558034_s_at	CP	1356
204846_at	CP	1356
227253_at	CP	1356
228143_at	CP	1356
204172_at	CPOX	1371
204263_s_at	CPT2	1376
204264_at	CPT2	1376
201360_at	CST3	1471
230343_at	CST3	1471
237623_at	CST3	1471
201201_at	CSTB	1476
236449_at	CSTB	1476
203028_s_at	CYBA	1535
229445_at	CYBA	1535
1562573_at	CYP17A1	1586
205502_at	CYP17A1	1586
1554296_at	CYP19A1	1588
1560295_at	CYP19A1	1588
203475_at	CYP19A1	1588
239459_s_at	CYP19A1	1588
239460_at	CYP19A1	1588
240705_at	CYP19A1	1588
240863_at	CYP19A1	1588
202434_s_at	CYP1B1	1545
202435_s_at	CYP1B1	1545
202436_s_at	CYP1B1	1545
202437_s_at	CYP1B1	1545
207498_s_at	CYP2D6 /// CYP2D7P /// LOC101929829	1564 /// 1565 /// 101929829
215809_at	CYP2D6	1565
217468_at	CYP2D6	1565
203409_at	DDB2	1643
209095_at	DLD	1738
230426_at	DLD	1738
203881_s_at	DMD	1756
207660_at	DMD	1756
208086_s_at	DMD	1756
234752_x_at	DMD	1756
1554534_at	DPYD	1806
1554536_at	DPYD	1806
204646_at	DPYD	1806
206143_at	SLC26A3	1811
215657_at	SLC26A3	1811
205097_at	SLC26A2	1836
224959_at	SLC26A2	1836
224963_at	SLC26A2	1836
1554849_at	TOR1A	1861
202348_s_at	TOR1A	1861
202349_at	TOR1A	1861
208399_s_at	EDN3	1908
217154_s_at	EDN3	1908
204271_s_at	EDNRB	1910
204273_at	EDNRB	1910
206701_x_at	EDNRB	1910
203977_at	TAZ	6901
37278_at	TAZ	6901
209477_at	EMD	2010
201808_s_at	ENG	2022
201809_s_at	ENG	2022
210746_s_at	EPB42	2038
202017_at	EPHX1	2052
215054_at	EPOR /// RGL3	2057 /// 57139
209962_at	EPOR	2057
209963_s_at	EPOR	2057
216999_at	EPOR	2057
37986_at	EPOR	2057
396_f_at	EPOR	2057
202176_at	ERCC3	2071
202414_at	ERCC5	2073
207347_at	ERCC6	2074
230108_at	ERCC6	2074
232287_at	ERCC6 /// ERCC6-PGBD3 /// PGBD3	2074 /// 267004 /// 101243544
205225_at	ESR1	2099
211233_x_at	ESR1	2099
211234_x_at	ESR1	2099
211235_s_at	ESR1	2099
211627_x_at	ESR1	2099
215551_at	ESR1	2099
215552_s_at	ESR1	2099
217163_at	ESR1	2099
217190_x_at	ESR1	2099
201931_at	ETFA	2108
201995_at	EXT1	2131
214985_at	EXT1	2131
230183_at	EXT1	2131
1563160_at	F11	2160
1569591_at	F11	2160
1569592_a_at	F11	2160
206610_s_at	F11	2160
203305_at	F13A1	2162
204713_s_at	F5	2153
204714_s_at	F5	2153
231029_at	F5	2153
207300_s_at	F7	2155
237414_at	F7	2155
205756_s_at	F8	2157
207218_at	F9	2158
207475_at	FABP2	2169
203805_s_at	FANCA	2175
203806_s_at	FANCA	2175
215530_at	FANCA	2175
236976_at	FANCA	2175
1559513_a_at	FANCC	2176
205189_s_at	FANCC	2176
242654_at	FANCC	2176
202862_at	FAH	2184
236481_at	FAH	2184
202765_s_at	FBN1	2200
202766_s_at	FBN1	2200
235318_at	FBN1	2200
207496_at	MS4A2	2206
207497_s_at	MS4A2	2206
203115_at	FECH	2235
203116_s_at	FECH	2235
229696_at	FECH	2235
203638_s_at	FGFR2	2263
203639_s_at	FGFR2	2263
208225_at	FGFR2	2263
208228_s_at	FGFR2	2263
208229_at	FGFR2	2263
208234_x_at	FGFR2	2263
211398_at	FGFR2	2263
211399_at	FGFR2	2263
211400_at	FGFR2	2263
211401_s_at	FGFR2	2263
240913_at	FGFR2	2263
204379_s_at	FGFR3	2261
204380_s_at	FGFR3	2261
203032_s_at	FH	2271
203033_x_at	FH	2271
214170_x_at	FH	2271
205565_s_at	FXN	2395
230234_at	FXN	2395
211201_at	FSHR	2492
212788_x_at	FTL	2512
213187_x_at	FTL	2512
202838_at	FUCA1	2517
229137_at	FUCA1	2517
206109_at	FUT1	2523
214088_s_at	FUT3	2525
216010_x_at	FUT3	2525
1565660_at	FUT6	2528
1565661_x_at	FUT6	2528
210398_x_at	FUT6	2528
210399_x_at	FUT6	2528
211465_x_at	FUT6	2528
211882_x_at	FUT6	2528
211885_x_at	FUT6	2528
1555612_s_at	G6PC	2538
206952_at	G6PC	2538
202812_at	GAA	2548
204417_at	GALC	2581
211810_s_at	GALC	2581
204374_s_at	GALK1	2584
229458_s_at	GALK1	2584
203179_at	GALT	2592
232708_at	GALT	2592
242734_x_at	GALT	2592
1552473_at	GAMT	2593
1552474_a_at	GAMT	2593
205354_at	GAMT	2593
209093_s_at	GBA /// GBAP1	2629 /// 2630
203282_at	GBE1	2632
203500_at	GCDH	2639
208369_s_at	GCDH	2639
210565_at	GCGR	2642
204224_s_at	GCH1	2643
211167_s_at	GCK	2645
205498_at	GHR	2690
208105_at	GIPR	2696
231291_at	GIPR	2696
201667_at	GJA1	2697
204973_at	GJB1	2705
207387_s_at	GK	2710
214681_at	GK	2710
215977_x_at	GK	2710
217167_x_at	GK	2710
1569342_at	GLI3	2737
205201_at	GLI3	2737
227376_at	GLI3	2737
214430_at	GLA	2717
204836_at	GLDC	2731
207972_at	GLRA1	2741
207514_s_at	GNAT1	2779
214286_at	GNAT1	2779
207389_at	GP1BA	2811
206883_x_at	GP9	2815
208308_s_at	GPI	2821
201865_x_at	NR3C1	2908
201866_s_at	NR3C1	2908
211671_s_at	NR3C1	2908
216321_s_at	NR3C1	2908
232431_at	NR3C1	2908
1564525_at	GSN	2934
200696_s_at	GSN	2934
214040_s_at	GSN	2934
227957_at	GSN	2934
227958_s_at	GSN	2934
234431_at	GSN	2934
201415_at	GSS	2937
211630_s_at	GSS	2937
202911_at	MSH6	2956
211449_at	MSH6	2956
211450_s_at	MSH6	2956
1569034_a_at	LOC440864 /// MSH6	2956 /// 440864
207884_at	GUCY2D	3000
202605_at	GUSB	2990
230125_at	GUSB	2990
208629_s_at	HADHA	3030
208630_at	HADHA	3030
208631_s_at	HADHA	3030
201007_at	HADHB	3032
204419_x_at	HBG1 /// HBG2	3047 /// 3048
204848_x_at	HBG1 /// HBG2	3047 /// 3048
213515_x_at	HBG1 /// HBG2	3047 /// 3048
205576_at	SERPIND1	3053
215388_s_at	CFH /// CFHR1	3075 /// 3078
213800_at	CFH	3075
205221_at	HGD	3081
214307_at	HGD	3081
214308_s_at	HGD	3081
237029_at	HGD	3081
200697_at	HK1	3098
202934_at	HK2	3099
222305_at	HK2 /// RP11-259N19.1	3099
239410_at	HK2 /// RP11-259N19.1	3099
203040_s_at	HMBS	3145
202772_at	HMGCL	3155
1563018_at	TBX5	6910
207155_at	TBX5	6910
211886_s_at	TBX5	6910
240715_at	TBX5	6910
207586_at	SHH	6469
236263_at	SHH	6469
1565446_at	HPRT1	3251
202854_at	HPRT1	3251
203308_x_at	HPS1	3257
203309_s_at	HPS1	3257
210112_at	HPS1	3257
217354_s_at	HPS1	3257
239382_at	HPS1	3257
204130_at	HSD11B2	3291
206985_at	HSD17B3	3293
206294_at	HSD3B2	3284
204293_at	SGSH	6448
35626_at	SGSH	6448
206786_at	HTN3	3347
202637_s_at	ICAM1	3383
202638_s_at	ICAM1	3383
215485_s_at	ICAM1	3383
202438_x_at	IDS	3423
202439_s_at	IDS	3423
206342_x_at	IDS	3423
210666_at	IDS	3423
211782_at	IDS	3423
212221_x_at	IDS	3423
212223_at	IDS	3423
213821_s_at	IDS	3423
217432_s_at	IDS	3423
236823_at	IDS	3423
205057_s_at	IDUA	3425
205059_s_at	IDUA	3425
213723_s_at	IDUA	3425
1555564_a_at	CFI	3426
203854_at	CFI	3426
204116_at	IL2RG	3561
206598_at	INS	3630
207851_s_at	INSR	3643
213792_s_at	INSR	3643
226212_s_at	INSR	3643
226216_at	INSR	3643
226450_at	INSR	3643
208559_at	PDX1	3651
210937_s_at	PDX1	3651
210938_at	PDX1	3651
201656_at	ITGA6	3655
215177_s_at	ITGA6	3655
1555349_a_at	ITGB2	3689
202803_s_at	ITGB2	3689
236988_x_at	ITGB2	3689
204625_s_at	ITGB3	3690
204626_s_at	ITGB3	3690
204627_s_at	ITGB3	3690
204628_s_at	ITGB3	3690
211579_at	ITGB3	3690
215240_at	ITGB3	3690
216261_at	ITGB3	3690
204989_s_at	ITGB4	3691
204990_s_at	ITGB4	3691
211905_s_at	ITGB4	3691
214292_at	ITGB4	3691
230704_s_at	ITGB4	3691
209097_s_at	JAG1	182
209098_s_at	JAG1	182
209099_x_at	JAG1	182
216268_s_at	JAG1	182
229924_s_at	JAG1	182
207187_at	JAK3	3718
211108_s_at	JAK3	3718
211109_at	JAK3	3718
227677_at	JAK3	3718
205206_at	KAL1	3730
229853_at	KAL1	3730
208479_at	KCNA1	3736
230849_at	KCNA1	3736
204487_s_at	KCNQ1	3784
211217_s_at	KCNQ1	3784
208514_at	KCNE1	3753
236407_at	KCNE1	3753
210402_at	KCNJ1	3758
210403_s_at	KCNJ1	3758
205175_s_at	KHK	3795
211028_s_at	KHK	3795
205051_s_at	KIT	3815
207811_at	KRT12	3859
201596_x_at	KRT18	3875
208188_at	KRT9	3857
1560078_at	LAMA3	3909
1563772_a_at	LAMA3	3909
1568879_a_at	LAMA3	3909
203726_s_at	LAMA3	3909
234608_at	LAMA3	3909
234719_at	LAMA3	3909
209270_at	LAMB3	3914
204428_s_at	LCAT	3931
216390_at	LCAT	3931
207092_at	LEP	3952
207302_at	SGCG	6445
205120_s_at	SGCB	6443
205121_at	SGCB	6443
226112_at	SGCB	6443
228584_at	SGCB	6443
207240_s_at	LHCGR	3973
202726_at	LIG1	3978
201847_at	LIPA	3988
236156_at	LIPA /// LOC101926887	3988 /// 101926887
206606_at	LIPC	3990
203548_s_at	LPL	4023
203549_s_at	LPL	4023
205262_at	KCNH2	3757
210036_s_at	KCNH2	3757
1555745_a_at	LYZ	4069
213975_s_at	LYZ	4069
204388_s_at	MAOA	4128
204389_at	MAOA	4128
212741_at	MAOA	4128
207256_at	MBL2	4153
208262_x_at	MEFV	4210
202645_s_at	MEN1	4221
203510_at	MET	4233
211599_x_at	MET	4233
213807_x_at	MET	4233
213816_s_at	MET	4233
205101_at	CIITA	4261
210925_at	CIITA	4261
211884_s_at	CIITA	4261
205904_at	MICA	100507436
205905_s_at	MICA /// MICB	4277 /// 100507436
1554874_at	MITF	4286
207233_s_at	MITF	4286
226066_at	MITF	4286
202520_s_at	MLH1	4292
203948_s_at	MPO	4353
203949_at	MPO	4353
209421_at	MSH2	4436
204101_at	MTM1	4534
36920_at	MTM1	4534
205675_at	MTTP	4547
203774_at	MTR	4548
226969_at	MTR	4548
202959_at	MUT	4594
202960_s_at	MUT	4594
208040_s_at	MYBPC3	4607
204737_s_at	MYH6 /// MYH7	4624 /// 4625
216265_x_at	MYH7	4625
205589_at	MYL3	4634
204527_at	MYO5A	4644
217417_at	MYO5A	4644
227761_at	MYO5A	4644
241966_at	MYO5A	4644
208189_s_at	MYO7A	4647
211103_at	MYO7A	4647
211104_s_at	MYO7A	4647
33197_at	MYO7A	4647
210155_at	MYOC	4653
1555041_a_at	NAGA	4668
202943_s_at	NAGA	4668
202944_at	NAGA	4668
204360_s_at	NAGLU	4669
215880_at	NAGLU	4669
1555520_at	PTCH1	5727
208522_s_at	PTCH1	5727
209815_at	PTCH1	5727
209816_at	PTCH1	5727
204961_s_at	NCF1 /// NCF1B /// NCF1C	653361 /// 654816 /// 654817
214084_x_at	NCF1	653361
206022_at	NDP	4693
204323_x_at	LOC101930150 /// NF1	4763 /// 101930150
204325_s_at	LOC101930150 /// NF1	4763 /// 101930150
210631_at	LOC101930150 /// NF1	4763 /// 101930150
211094_s_at	LOC101930150 /// NF1	4763 /// 101930150
211095_at	NF1	4763
211914_x_at	LOC101930150 /// NF1	4763 /// 101930150
212676_at	LOC101930150 /// NF1	4763 /// 101930150
212678_at	LOC101930150 /// NF1	4763 /// 101930150
216115_at	LOC101930150 /// NF1	4763 /// 101930150
243476_at	LOC101930150 /// NF1	4763 /// 101930150
204991_s_at	NF2	4771
210767_at	NF2	4771
211017_s_at	NF2	4771
211091_s_at	NF2	4771
211092_s_at	NF2	4771
217150_s_at	NF2	4771
218915_at	NF2	4771
238618_at	NF2	4771
201577_at	NME1	4830
201695_s_at	PNP	4860
202679_at	NPC1	4864
217584_at	NPC1	4864
238568_s_at	NPC1	4864
238873_at	NPC1	4864
206285_at	NPHP1	4867
238843_at	NPHP1	4867
238844_s_at	NPHP1	4867
206696_at	GPR143	4935
201599_at	OAT	4942
206498_at	OCA2	4948
203446_s_at	OCRL	4952
208316_s_at	OCRL	4952
205719_s_at	LOC101929036 /// PAH	5053 /// 101929036
209986_at	LOC101929036 /// PAH	5053 /// 101929036
217583_at	LOC101929036 /// PAH	5053 /// 101929036
242375_x_at	LOC101929036 /// PAH	5053 /// 101929036
244742_at	LOC101929036 /// PAH	5053 /// 101929036
206228_at	PAX2	5076
206229_x_at	PAX2	5076
205646_s_at	PAX6	5080
235795_at	PAX6	5080
203557_s_at	PCBD1	5092
203860_at	PCCA	5095
216533_at	PCCA	5095
232376_at	PCCA	5095
1557777_at	PDE6B	5158
210304_at	PDE6B	5158
1555864_s_at	PDHA1	5160
200979_at	PDHA1	5160
200980_s_at	PDHA1	5160
202108_at	PEPD	5184
205094_at	PEX12	5193
204545_at	PEX6	5190
320_at	PEX6	5190
205420_at	PEX7	5191
211033_s_at	PEX7	5191
210976_s_at	PFKM	5213
205736_at	PGAM2	5224
1558365_at	PGK1	5230
200737_at	PGK1	5230
200738_s_at	PGK1	5230
217356_s_at	PGK1	5230
217383_at	PGK1	5230
227068_at	PGK1	5230
1559705_s_at	PHKA2	5256
209438_at	PHKA2	5256
209439_s_at	PHKA2	5256
202738_s_at	PHKB	5257
202739_s_at	PHKB	5257
238601_at	PHKB	5257
242248_at	PHKB	5257
1556368_at	PHKG2	5261
1556369_a_at	PHKG2	5261
203709_at	PHKG2	5261
202833_s_at	SERPINA1	5265
211428_at	SERPINA1	5265
211429_s_at	SERPINA1	5265
230318_at	SERPINA1	5265
240377_at	LOC101060429 /// LOC101930013 /// LOC101930075 /// LOC399491 /// NPIPA1 /// NPIPA2 /// NPIPA3 /// NPIPA5 /// NPIPA7 /// NPIPA8 /// PKD1 /// PKD1P1	5310 /// 9284 /// 339044 /// 399491 /// 642778 /// 642799 /// 100288332 /// 101059938 /// 101059953 /// 101060429 /// 101930013 /// 101930075
202327_s_at	LOC101930075 /// PKD1	5310 /// 101930075
202328_s_at	LOC101930075 /// PKD1	5310 /// 101930075
216949_s_at	LOC101930075 /// PKD1	5310 /// 101930075
203688_at	PKD2	5311
207858_s_at	PKLR	5313
210451_at	PKLR	5313
222078_at	PKLR	5313
205724_at	PKP1	5317
221854_at	PKP1	5317
203649_s_at	PLA2G2A	5320
209977_at	PLG	5340
230931_at	PLG	5340
240033_at	PLG	5340
209978_s_at	LPA /// PLG	4018 /// 5340
200827_at	PLOD1	5351
203201_at	PMM2	5373
1565637_at	PMP22	5376
1565638_at	PMP22	5376
1565639_a_at	PMP22	5376
210139_s_at	PMP22	5376
201876_at	PON2	5445
210830_s_at	PON2	5445
242700_at	PON2	5445
207846_at	POU1F1	5449
207694_at	POU3F4	5456
200661_at	CTSA	5476
204788_s_at	PPOX	5498
238117_at	PPOX	5498
238118_s_at	PPOX	5498
200975_at	PPT1	5538
201300_s_at	PRNP	5621
215707_s_at	PRNP	5621
206259_at	PROC	5624
207808_s_at	PROS1	5627
217492_s_at	PTEN /// PTENP1	5728 /// 11191
204053_x_at	PTEN	5728
204054_at	PTEN	5728
211711_s_at	PTEN	5728
225363_at	PTEN	5728
228006_at	PTEN	5728
233254_x_at	PTEN	5728
242622_x_at	PTEN	5728
206977_at	PTH	5741
205911_at	PTH1R	5745
209694_at	PTS	5805
1561238_at	PEX2	5828
210296_s_at	PEX2	5828
228225_at	PEX2	5828
203244_at	PEX5	5830
215481_s_at	PEX5	5830
209123_at	QDPR	5860
238616_at	QDPR	5860
203132_at	RB1	5925
211540_s_at	RB1	5925
206625_at	PRPH2	5961
205879_x_at	RET	5979
211421_s_at	RET	5979
215771_x_at	RET	5979
206145_at	RHAG	6005
206146_s_at	RHAG	6005
211254_x_at	RHAG	6005
207558_s_at	PITX2	5308
206154_at	RLBP1	6017
205806_at	ROM1	6094
207624_s_at	RPGR	6103
207107_at	RPE65	6121
207363_at	RS1	6247
216937_s_at	RS1	6247
208607_s_at	SAA1 /// SAA2 /// SAA2-SAA4	6288 /// 6289 /// 100528017
214456_x_at	SAA1 /// SAA2	6288 /// 6289
1559249_at	ATXN1	6310
203231_s_at	ATXN1	6310
203232_s_at	ATXN1	6310
230507_at	ATXN1	6310
242230_at	ATXN1	6310
204516_at	ATXN7	6314
209964_s_at	ATXN7	6314
243259_at	ATXN7	6314
206981_at	SCN4A	6329
207413_s_at	SCN5A	6331
205464_at	SCNN1B	6338
210329_s_at	SGCD	6444
210330_at	SGCD	6444
213543_at	SGCD	6444
214492_at	SGCD	6444
228602_at	SGCD	6444
230730_at	SGCD	6444
1554842_at	SLC12A1	6557
220281_at	SLC12A1	6557
208354_s_at	SLC12A3	6559
215274_at	SLC12A3	6559
231634_at	SLC12A3	6559
206535_at	SLC2A2	6514
205799_s_at	SLC3A1	6519
239667_at	SLC3A1	6519
1552713_a_at	SLC4A1	6521
205592_at	SLC4A1	6521
206628_at	SLC5A1	6523
242773_at	SLC5A1	6523
203852_s_at	SMN1 /// SMN2	6606 /// 6607
204466_s_at	SNCA	6622
204467_s_at	SNCA	6622
207827_x_at	SNCA	6622
211546_x_at	SNCA	6622
236081_at	SNCA	6622
202935_s_at	SOX9	6662
202936_s_at	SOX9	6662
208416_s_at	SPTB	6710
214145_s_at	SPTB	6710
206938_at	SRD5A2	6716
204548_at	STAR	6770
1569102_at	ABCA4	24
210082_at	ABCA4	24
203767_s_at	STS	412
203768_s_at	STS	412
203769_s_at	STS	412
203770_s_at	STS	412
210245_at	ABCC8	6833
210246_s_at	ABCC8	6833
1555189_a_at	TAT	6898
206916_x_at	TAT	6898
214413_at	TAT	6898
206386_at	SERPINA7	6906
204043_at	TCN2	6948
202384_s_at	TCOF1	6949
202385_s_at	TCOF1	6949
244686_at	TCOF1	6949
201506_at	TGFBI	7045
206008_at	TGM1	7051
208291_s_at	TH	7054
203887_s_at	THBD	7056
203888_at	THBD	7056
237252_at	THBD	7056
201147_s_at	TIMP3	7078
201148_s_at	TIMP3	7078
201149_s_at	TIMP3	7078
201150_s_at	TIMP3	7078
205742_at	TNNI3	7137
1563655_at	TNNT2	7139
215389_s_at	TNNT2	7139
200822_x_at	TPI1	7167
210050_at	TPI1	7167
213011_s_at	TPI1	7167
1558532_at	TPM1	7168
206116_s_at	TPM1	7168
206117_at	TPM1	7168
210986_s_at	TPM1	7168
210987_x_at	TPM1	7168
238688_at	TPM1	7168
203671_at	TPMT	7172
203672_x_at	TPMT	7172
238272_at	TPMT	7172
209390_at	TSC1	7248
210055_at	TSHR	7253
215442_s_at	TSHR	7253
215443_at	TSHR	7253
210614_at	TTPA	7274
209660_at	TTR	7276
1555504_at	TYR	7299
1555505_a_at	TYR	7299
206630_at	TYR	7299
202706_s_at	UMPS	7372
202707_at	UMPS	7372
215165_x_at	UMPS	7372
239800_at	UMPS	7372
208970_s_at	UROD	7389
208971_at	UROD	7389
222074_at	UROD	7389
1568781_at	UROS	7390
203031_s_at	UROS	7390
232560_at	UROS	7390
204253_s_at	VDR	7421
204254_s_at	VDR	7421
204255_s_at	VDR	7421
213692_s_at	VDR	7421
205400_at	WAS	7454
38964_r_at	WAS	7454
206067_s_at	WT1	7490
216953_s_at	WT1	7490
210301_at	XDH	7498
241994_at	XDH	7498
205672_at	XPA	7507
203636_at	MID1	4281
203637_s_at	MID1	4281
210694_s_at	MID1	4281
202053_s_at	ALDH3A2	224
202054_s_at	ALDH3A2	224
210544_s_at	ALDH3A2	224
208090_s_at	AIRE	326
205108_s_at	APOB	338
223579_s_at	APOB	338
207542_s_at	AQP1	358
209047_at	AQP1	358
202179_at	BLMH	642
203658_at	SLC25A20	788
210577_at	CASR	846
211384_s_at	CASR	846
240886_at	CASR	846
242744_s_at	CASR	846
242745_at	CASR	846
202284_s_at	CDKN1A	1026
1569183_a_at	CHM	1121
207099_s_at	CHM	1121
227871_at	CHM	1121
200742_s_at	TPP1	1200
200743_s_at	TPP1	1200
214195_at	TPP1	1200
214196_s_at	TPP1	1200
206155_at	ABCC2	1244
221729_at	COL5A2	1290
221730_at	COL5A2	1290
210199_at	CRYAA	1409
205159_at	CSF2RB	1439
202450_s_at	CTSK	1513
203922_s_at	CYBB	1536
203923_s_at	CYBB	1536
217431_x_at	CYBB	1536
233538_s_at	CYBB	1536
1554574_a_at	CYB5R3	1727
201885_s_at	CYB5R3	1727
205249_at	EGR2	1959
213468_at	ERCC2	2068
235399_at	ERCC2	2068
202012_s_at	EXT2	2132
202013_s_at	EXT2	2132
202275_at	G6PD	2539
1557649_at	GALE	2582
1557651_x_at	GALE	2582
202528_at	GALE	2582
201576_s_at	GLB1 /// TMPPE	2720 /// 643853
209727_at	GM2A	2760
212737_at	GM2A	2760
215890_at	GM2A	2760
215891_s_at	GM2A	2760
235678_at	GM2A	2760
33646_g_at	GM2A	2760
35820_at	GM2A	2760
211522_s_at	GNRHR	2798
211523_at	GNRHR	2798
216341_s_at	GNRHR	2798
206655_s_at	GP1BB /// SEPT5 /// SEPT5-GP1BB	2812 /// 5413 /// 100526833
209767_s_at	GP1BB /// SEPT5 /// SEPT5-GP1BB	2812 /// 5413 /// 100526833
210007_s_at	GPD2	2820
211613_s_at	GPD2	2820
225447_at	GPD2	2820
1255_g_at	GUCA1A	2978
206062_at	GUCA1A	2978
231700_at	GUCA1A	2978
1553402_a_at	HFE	3077
206086_x_at	HFE	3077
206087_x_at	HFE	3077
210864_x_at	HFE	3077
211326_x_at	HFE	3077
211327_x_at	HFE	3077
211328_x_at	HFE	3077
211329_x_at	HFE	3077
211330_s_at	HFE	3077
211331_x_at	HFE	3077
211332_x_at	HFE	3077
211863_x_at	HFE	3077
211866_x_at	HFE	3077
214647_s_at	HFE	3077
235754_at	HFE	3077
207833_s_at	HLCS	3141
209399_at	HLCS	3141
206226_at	HRG	3273
31835_at	HRG	3273
205829_at	HSD17B1	3292
228595_at	HSD17B1	3292
1563696_at	HSD17B4	3295
201413_at	HSD17B4	3295
207062_at	IAPP	3375
202727_s_at	IFNGR1	3459
211676_s_at	IFNGR1	3459
242903_at	IFNGR1	3459
206341_at	IL2RA	3559
211269_s_at	IL2RA	3559
203233_at	IL4R	3566
206493_at	ITGA2B	3674
206494_s_at	ITGA2B	3674
216956_s_at	ITGA2B	3674
216966_at	ITGA2B	3674
206077_at	KEL	3792
207023_x_at	KRT10	3858
210633_x_at	KRT10	3858
213287_s_at	KRT10	3858
205157_s_at	JUP /// KRT17	3728 /// 3872
212236_x_at	JUP /// KRT17	3728 /// 3872
207908_at	KRT2	3849
201820_at	KRT5	3852
204584_at	L1CAM	3897
204585_s_at	L1CAM	3897
205116_at	LAMA2	3908
213519_s_at	LAMA2	3908
216839_at	LAMA2	3908
216840_s_at	LAMA2	3908
207720_at	LOR	4014
204682_at	LTBP2	4053
223690_at	LTBP2	4053
205813_s_at	MAT1A	4143
200813_s_at	PAFAH1B1	5048
200815_s_at	PAFAH1B1	5048
200816_s_at	PAFAH1B1	5048
211547_s_at	PAFAH1B1	5048
204056_s_at	MVK	4598
215649_s_at	MVK	4598
236686_at	MVK	4598
36907_at	MVK	4598
209742_s_at	MYL2	4633
209949_at	NCF2	4688
208926_at	NEU1	4758
203237_s_at	NOTCH3	4854
203238_s_at	NOTCH3	4854
202780_at	OXCT1	5019
205232_s_at	PAFAH2	5051
205233_s_at	PAFAH2	5051
207679_at	PAX3	5077
207680_x_at	PAX3	5077
216059_at	PAX3	5077
231666_at	PAX3	5077
205825_at	PCSK1	5122
206623_at	PDE6A	5145
206529_x_at	SLC26A4	5172
1558397_at	PECAM1	5175
1559921_at	PECAM1	5175
208981_at	PECAM1	5175
208982_at	PECAM1	5175
208983_s_at	PECAM1	5175
209994_s_at	ABCB1 /// ABCB4	5243 /// 5244
1570505_at	ABCB4	5244
207819_s_at	ABCB4	5244
210617_at	PHEX	5251
239229_at	PHEX	5251
201373_at	PLEC	5339
216971_s_at	PLEC	5339
206344_at	PON1	5444
206345_s_at	PON1	5444
204261_s_at	PSEN2	5664
204262_s_at	PSEN2	5664
211373_s_at	PSEN2	5664
1554994_at	RAG1	5896
206591_at	RAG1	5896
202963_at	RFX5	5993
202964_s_at	RFX5	5993
206211_at	SELE	6401
207570_at	SHOX	6473
207095_at	SLC10A2	6555
211123_at	SLC5A5	6528
200642_at	SOD1	6647
204292_x_at	STK11	6794
231017_at	STK11	6794
41657_at	STK11	6794
1553030_a_at	SUOX	6821
204067_at	SUOX	6821
208429_x_at	HNF4A	3172
214832_at	HNF4A	3172
214851_at	HNF4A	3172
216889_s_at	HNF4A	3172
230772_at	HNF4A	3172
230914_at	HNF4A	3172
205313_at	HNF1B	6928
208135_at	HNF1B	6928
206702_at	TEK	7010
217711_at	TEK	7010
211154_at	THPO	7066
211155_s_at	THPO	7066
211831_s_at	THPO	7066
207044_at	THRB	7068
228716_at	THRB	7068
229657_at	THRB	7068
211285_s_at	UBE3A	7337
211575_s_at	UBE3A	7337
212278_x_at	UBE3A	7337
213128_s_at	UBE3A	7337
213291_s_at	UBE3A	7337
214980_at	UBE3A	7337
234163_at	UBE3A	7337
234166_at	RP13-487P22.1 /// UBE3A	7337
232655_at	UGT1A1	54658
206094_x_at	UGT1A1 /// UGT1A10 /// UGT1A3 /// UGT1A4 /// UGT1A5 /// UGT1A6 /// UGT1A7 /// UGT1A8 /// UGT1A9	54575 /// 54576 /// 54577 /// 54578 /// 54579 /// 54600 /// 54657 /// 54658 /// 54659
208596_s_at	UGT1A1 /// UGT1A10 /// UGT1A3 /// UGT1A4 /// UGT1A5 /// UGT1A6 /// UGT1A7 /// UGT1A8 /// UGT1A9	54575 /// 54576 /// 54577 /// 54578 /// 54579 /// 54600 /// 54657 /// 54658 /// 54659
215125_s_at	UGT1A1 /// UGT1A10 /// UGT1A3 /// UGT1A4 /// UGT1A5 /// UGT1A6 /// UGT1A7 /// UGT1A8 /// UGT1A9	54575 /// 54576 /// 54577 /// 54578 /// 54579 /// 54600 /// 54657 /// 54658 /// 54659
204532_x_at	UGT1A1 /// UGT1A10 /// UGT1A4 /// UGT1A6 /// UGT1A8 /// UGT1A9	54575 /// 54576 /// 54578 /// 54600 /// 54657 /// 54658
207126_x_at	UGT1A1 /// UGT1A10 /// UGT1A4 /// UGT1A6 /// UGT1A8 /// UGT1A9	54575 /// 54576 /// 54578 /// 54600 /// 54657 /// 54658
221304_at	UGT1A1 /// UGT1A3 /// UGT1A5 /// UGT1A8 /// UGT1A9	54576 /// 54579 /// 54600 /// 54658 /// 54659
221305_s_at	UGT1A1 /// UGT1A3 /// UGT1A5 /// UGT1A8 /// UGT1A9	54576 /// 54579 /// 54600 /// 54658 /// 54659
205345_at	BARD1	580
227545_at	BARD1	580
242655_at	BARD1	580
204873_at	PEX1	5189
215023_s_at	PEX1	5189
213943_at	TWIST1	7291
206644_at	NR0B1	190
206645_s_at	NR0B1	190
202587_s_at	AK1	203
202588_at	AK1	203
1565228_s_at	ALB	213
211298_s_at	ALB	213
214837_at	ALB	213
214842_s_at	ALB	213
1557924_s_at	ALPL	249
215783_s_at	ALPL	249
207992_s_at	AMPD3	272
209491_s_at	AMPD3 /// CAND1.11	272 /// 100130460
204294_at	AMT	275
206894_at	APOA4	337
231561_s_at	APOC2	344
231562_at	APOC2	344
204561_x_at	APOC2 /// APOC4 /// APOC4-APOC2	344 /// 346 /// 100533990
206738_at	APOC2 /// APOC4 /// APOC4-APOC2	344 /// 346 /// 100533990
200602_at	APP	351
211277_x_at	APP	351
214953_s_at	APP	351
203219_s_at	APRT	353
213892_s_at	APRT	353
206672_at	AQP2	359
236630_at	AQP2	359
240285_at	AQP2	359
204443_at	ARSA	410
236541_at	ARSA	410
1554491_a_at	SERPINC1	462
210049_at	SERPINC1	462
208859_s_at	ATRX	546
208860_s_at	ATRX	546
208861_s_at	ATRX	546
211022_s_at	ATRX	546
207848_at	AVP	551
202953_at	C1QB	713
205043_at	CFTR	1080
215702_s_at	CFTR	1080
215703_at	CFTR	1080
217026_at	CFTR	1080
234702_x_at	CFTR	1080
205941_s_at	COL10A1	1300
217428_s_at	COL10A1	1300
204636_at	COL17A1	1308
213110_s_at	COL4A5	1287
234387_at	COL4A5	1287
206777_s_at	CRYBB2 /// CRYBB2P1	1415 /// 1416
206778_at	CRYBB2	1415
1552493_s_at	CYP11B1	1584
214610_at	CYP11B1	1584
214630_at	CYP11B2	1585
205749_at	CYP1A1	1543
214622_at	CYP21A1P /// CYP21A2	1589 /// 1590
212670_at	ELN	2006
216269_s_at	ELN	2006
214627_at	EPX	8288
214608_s_at	EYA1	2138
205620_at	F10	2159
205774_at	F12	2161
215961_at	F12	2161
205754_at	F2	2147
209696_at	FBP1	2203
205649_s_at	FGA	2243
205650_s_at	FGA	2243
231671_at	FGA	2243
219612_s_at	FGG	2266
214489_at	FSHB	2488
208505_s_at	FUT2	2524
210608_s_at	FUT2	2524
206335_at	GALNS	2588
236866_at	GALNS	2588
221327_s_at	LOC101060233 /// OPN1LW /// OPN1MW /// OPN1MW2	2652 /// 5956 /// 728458 /// 101060233
221359_at	GDNF	2668
230090_at	GDNF	2668
208068_x_at	CSH1 /// CSHL1 /// GH1 /// GH2	1442 /// 1444 /// 2688 /// 2689
208069_x_at	CSH1 /// CSHL1 /// GH1 /// GH2	1442 /// 1444 /// 2688 /// 2689
203807_x_at	CSH1 /// CSH2 /// CSHL1 /// GH1	1442 /// 1443 /// 1444 /// 2688
211739_x_at	CSH1 /// CSH2 /// CSHL1 /// GH1	1442 /// 1443 /// 1444 /// 2688
202493_x_at	CSH1 /// CSHL1 /// GH1	1442 /// 1444 /// 2688
206475_x_at	CSH1 /// CSHL1 /// GH1	1442 /// 1444 /// 2688
208356_x_at	CSH1 /// CSHL1 /// GH1	1442 /// 1444 /// 2688
205840_x_at	GH1	2688
206885_x_at	GH1	2688
206886_x_at	GH1	2688
211151_x_at	GH1	2688
200780_x_at	GNAS	2778
200981_x_at	GNAS	2778
211858_x_at	GNAS	2778
212273_x_at	GNAS	2778
214157_at	GNAS	2778
214548_x_at	GNAS	2778
217057_s_at	GNAS	2778
217058_at	GNAS	2778
217673_x_at	GNAS	2778
228173_at	GNAS	2778
229274_at	GNAS	2778
239037_at	GNAS	2778
204018_x_at	HBA1 /// HBA2	3039 /// 3040
209458_x_at	HBA1 /// HBA2	3039 /// 3040
211699_x_at	HBA1 /// HBA2	3039 /// 3040
211745_x_at	HBA1 /// HBA2	3039 /// 3040
214414_x_at	HBA1 /// HBA2	3039 /// 3040
217414_x_at	HBA1 /// HBA2	3039 /// 3040
1562981_at	HBB	3043
209116_x_at	HBB	3043
211696_x_at	HBB	3043
217232_x_at	HBB	3043
206834_at	HBD	3045
1556426_at	HEXA	3073
201765_s_at	HEXA	3073
215155_at	HEXA	3073
243511_at	HEXA	3073
201944_at	HEXB	3074
231786_at	HOXA13	3209
238571_at	HOXA13	3209
238808_at	HOXA13	3209
207397_s_at	HOXD13	3239
207398_at	HOXD13	3239
236681_at	HOXD13	3239
221351_at	HTR1A	3350
231740_at	KCNJ11	3767
209351_at	KRT14	3861
202067_s_at	LDLR	3949
202068_s_at	LDLR	3949
217005_at	LDLR	3949
217103_at	LDLR	3949
217173_s_at	LDLR	3949
209166_s_at	MAN2B1	4125
208568_at	MC2R	4158
217425_at	MC2R	4158
217434_at	MC2R	4158
210280_at	MPZ	4359
207200_at	OTC	5009
1557502_at	PCCB	5096
212694_s_at	PCCB	5096
210198_s_at	PLP1	5354
1554742_at	PMS1	5378
1554743_x_at	PMS1	5378
213677_s_at	PMS1	5378
228803_at	PMS1	5378
236609_at	PMS1	5378
209805_at	PMS2 /// PMS2CL	5395 /// 441194
221206_at	PMS2 /// PMS2CL	5395 /// 441194
215117_at	RAG2	5897
206367_at	REN	5972
208492_at	RFXAP	5994
229431_at	RFXAP	5994
206454_s_at	RHO	6010
206455_s_at	RHO	6010
205485_at	RYR1	6261
206671_at	SAG	6295
209810_at	SFTPB	6439
213936_x_at	SFTPB	6439
214354_x_at	SFTPB	6439
37004_at	SFTPB	6439
209420_s_at	SMPD1	6609
216230_x_at	SMPD1	6609
217171_at	SMPD1	6609
204769_s_at	TAP2	6891
204770_at	TAP2	6891
208428_at	TAP2	6891
225973_at	TAP2	6891
210515_at	HNF1A	6927
216930_at	HNF1A	6927
201746_at	TP53	7157
211300_s_at	TP53	7157
210342_s_at	TPO	7173
215624_at	TSC2	7249
215735_s_at	TSC2	7249
214529_at	TSHB	7252
205694_at	TYRP1	7306
1559227_s_at	VHL	7428
203844_at	VHL	7428
202112_at	VWF	7450
233980_s_at	VWF	7450
205667_at	WRN	7486
217510_at	CRX	1406
231742_at	CRX	1406
204850_s_at	DCX	1641
204851_s_at	DCX	1641
206614_at	GDF5	8200
203416_at	CD53	963
237606_at	CD53	963
242946_at	CD53	963
204550_x_at	GSTM1	2944
215333_x_at	GSTM1	2944
206305_s_at	C8A	731
207902_at	IL5RA	3568
210744_s_at	IL5RA	3568
211516_at	IL5RA	3568
211517_s_at	IL5RA	3568
205945_at	IL6R	3570
217489_s_at	IL6R	3570
226333_at	IL6R	3570
216950_s_at	FCGR1A /// FCGR1B /// FCGR1C	2209 /// 2210 /// 100132417
216951_at	FCGR1A	2209
205753_at	CRP	1401
37020_at	CRP	1401
204006_s_at	FCGR3A /// FCGR3B	2214 /// 2215
204007_at	FCGR3B	2215
207433_at	IL10	3586
239205_s_at	CR1 /// CR1L	1378 /// 1379
206244_at	CR1	1378
208488_s_at	CR1	1378
217484_at	CR1	1378
217552_x_at	CR1	1378
244313_at	CR1	1378
1555950_a_at	CD55	1604
201925_s_at	CD55	1604
201926_s_at	CD55	1604
208200_at	IL1A	3552
210118_s_at	IL1A	3552
205067_at	IL1B	3553
39402_at	IL1B	3553
212657_s_at	IL1RN	3557
212659_s_at	IL1RN	3557
216243_s_at	IL1RN	3557
216244_at	IL1RN	3557
216245_at	IL1RN	3557
1555116_s_at	SLC11A1	6556
210422_x_at	SLC11A1	6556
210423_s_at	SLC11A1	6556
217473_x_at	SLC11A1	6556
217507_at	SLC11A1	6556
230382_at	SLC11A1	6556
206991_s_at	CCR5	1234
200736_s_at	GPX1	2876
1568574_x_at	SPP1	6696
209875_s_at	SPP1	6696
204965_at	GC	2638
202859_x_at	CXCL8	3576
211506_s_at	CXCL8	3576
205992_s_at	IL15	3600
217371_s_at	IL15	3600
207849_at	IL2	3558
202992_at	C7	730
235979_at	C7	730
207906_at	IL3	3562
207538_at	IL4	3565
207539_s_at	IL4	3565
208193_at	IL9	3578
201743_at	CD14	929
202307_s_at	TAP1	6890
207113_s_at	TNF	7124
206975_at	LTA	4049
205302_at	IGFBP1	3484
237989_at	IGFBP1	3484
202718_at	IGFBP2	3485
210095_s_at	IGFBP3	3486
212143_s_at	IGFBP3	3486
1555997_s_at	IGFBP5	3488
203424_s_at	IGFBP5	3488
203425_s_at	IGFBP5	3488
203426_s_at	IGFBP5	3488
211958_at	IGFBP5	3488
211959_at	IGFBP5	3488
205207_at	IL6	3569
209960_at	HGF	3082
209961_s_at	HGF	3082
210755_at	HGF	3082
210997_at	HGF	3082
210998_s_at	HGF	3082
1568765_at	SERPINE1	5054
202627_s_at	SERPINE1	5054
202628_s_at	SERPINE1	5054
205581_s_at	NOS3	4846
229093_at	NOS3	4846
211338_at	IFNA2	3440
210324_at	C8G	733
205040_at	ORM1	5004
205041_s_at	ORM1 /// ORM2	5004 /// 5005
214465_at	ORM1 /// ORM2	5004 /// 5005
203666_at	CXCL12	6387
209687_at	CXCL12	6387
1557905_s_at	CD44	960
1565868_at	CD44	960
204489_s_at	CD44	960
204490_s_at	CD44	960
209835_x_at	CD44	960
210916_s_at	CD44	960
212014_x_at	CD44	960
212063_at	CD44	960
216056_at	CD44	960
217523_at	CD44	960
229221_at	CD44	960
234411_x_at	CD44	960
234418_x_at	CD44	960
200983_x_at	CD59	966
200984_s_at	CD59	966
200985_s_at	CD59	966
212463_at	CD59	966
228748_at	CD59	966
202409_at	IGF2 /// INS-IGF2	3481 /// 723961
202410_x_at	IGF2 /// INS-IGF2	3481 /// 723961
210881_s_at	IGF2 /// INS-IGF2	3481 /// 723961
210013_at	HPX	3263
39763_at	HPX	3263
208597_at	CNTF	1270
209968_s_at	NCAM1	4684
212843_at	NCAM1	4684
214952_at	NCAM1	4684
217359_s_at	NCAM1	4684
227394_at	NCAM1	4684
229799_s_at	NCAM1	4684
231532_at	NCAM1	4684
203547_at	CD4	920
216424_at	CD4	920
203123_s_at	SLC11A2	4891
203124_s_at	SLC11A2	4891
203125_x_at	SLC11A2	4891
210047_at	SLC11A2	4891
237106_at	SLC11A2	4891
209540_at	IGF1	3479
209541_at	IGF1	3479
209542_x_at	IGF1	3479
211577_s_at	IGF1	3479
241072_s_at	IGF1	3479
210354_at	IFNG	3458
1560974_s_at	NOS1	4842
207309_at	NOS1	4842
207310_s_at	NOS1	4842
231916_at	NOS1	4842
239132_at	NOS1	4842
240911_at	NOS1	4842
207135_at	HTR2A	3356
211616_s_at	HTR2A	3356
244130_at	HTR2A	3356
205870_at	BDKRB2	624
209443_at	SERPINA5	5104
210037_s_at	NOS2	4843
1555746_at	CD79B	974
1555748_x_at	CD79B	974
205297_s_at	CD79B	974
202728_s_at	LTBP1	4052
202729_s_at	LTBP1	4052
209575_at	IL10RB	3588
204191_at	IFNAR1	3454
225661_at	IFNAR1	3454
225669_at	IFNAR1	3454
236478_at	IFNAR1	3454
205147_x_at	NCF4	4689
207677_s_at	NCF4	4689
205786_s_at	ITGAM	3684
203684_s_at	BCL2	596
203685_at	BCL2	596
207004_at	BCL2	596
207005_s_at	BCL2	596
207094_at	CXCR1	3577
208031_s_at	RFX2	5990
226872_at	RFX2	5990
242966_x_at	RFX2	5990
1566342_at	SOD2	6648
215078_at	LOC100129518 /// SOD2	6648 /// 100129518
215223_s_at	LOC100129518 /// SOD2	6648 /// 100129518
216841_s_at	LOC100129518 /// SOD2	6648 /// 100129518
221477_s_at	LOC100129518 /// SOD2	6648 /// 100129518
205770_at	GSR	2936
225609_at	GSR	2936
204534_at	SEBOX /// VTN	7448 /// 645832
234256_at	SEBOX /// VTN	7448 /// 645832
210865_at	FASLG	356
211333_s_at	FASLG	356
206172_at	IL13RA2	3598
206924_at	IL11	3589
206926_s_at	IL11	3589
204563_at	SELL	6402
203084_at	TGFB1	7040
203085_s_at	TGFB1	7040
200032_s_at	RPL9	6133
214440_at	NAT1	9
206527_at	ABAT	18
209459_s_at	ABAT	18
209460_at	ABAT	18
212186_at	ACACA	31
214358_at	ACACA	31
205377_s_at	ACHE	43
205378_s_at	ACHE	43
210332_at	ACHE	43
238849_at	ACY1	95
210006_at	ABHD14A /// ACY1	95 /// 25864
202740_at	ABHD14A-ACY1 /// ACY1	95 /// 100526760
207820_at	ADH1A	124
209612_s_at	ADH1B	125
209613_s_at	ADH1B	125
209614_at	ADH1B	125
243544_at	ADH1B	125
206262_at	ADH1C	126
223781_x_at	ADH4	127
231675_s_at	ADH4	127
231678_s_at	ADH4	127
231703_s_at	ADH4	127
208847_s_at	ADH5	128
208848_at	ADH5	128
207544_s_at	ADH6	130
214261_s_at	ADH6	130
210505_at	ADH7	131
205481_at	ADORA1	134
216220_s_at	ADORA1	134
205013_s_at	ADORA2A /// SPECC1L-ADORA2A	135 /// 101730217
205891_at	ADORA2B	136
206171_at	ADORA3	140
223660_at	ADORA3	140
210960_at	ADRA1D	146
210961_s_at	ADRA1D	146
207589_at	ADRA1B	147
211489_at	ADRA1A	148
211490_at	ADRA1A	148
211491_at	ADRA1A	148
211492_s_at	ADRA1A	148
209869_at	ADRA2A	150
208544_at	ADRA2B	151
206128_at	ADRA2C	152
208214_at	ADRB1	153
229277_at	ADRB1	153
229309_at	ADRB1	153
205357_s_at	AGTR1	185
208016_s_at	AGTR1	185
207293_s_at	AGTR2	186
207294_at	AGTR2	186
222321_at	AGTR2	186
200903_s_at	AHCY	191
205633_s_at	ALAS1	211
212224_at	ALDH1A1	216
201425_at	ALDH2	217
205623_at	ALDH3A1	218
209645_s_at	ALDH1B1	219
209646_x_at	ALDH1B1	219
1558649_at	ALDH1A3	220
203180_at	ALDH1A3	220
1565731_at	ALDH3B1	221
205640_at	ALDH3B1	221
211004_s_at	ALDH3B1	221
204941_s_at	ALDH3B2	222
204942_s_at	ALDH3B2	222
201612_at	ALDH9A1	223
207206_s_at	ALOX12	239
204445_s_at	ALOX5	240
204446_s_at	ALOX5	240
213952_s_at	ALOX5	240
214366_s_at	ALOX5	240
208498_s_at	ACTG1P4 /// AMY1A /// AMY1B /// AMY1C /// AMY2A /// AMY2B	276 /// 277 /// 278 /// 279 /// 280 /// 648740
201012_at	ANXA1	301
233011_at	ANXA1	301
220948_s_at	ATP1A1	476
203295_s_at	ATP1A2	477
203296_s_at	ATP1A2	477
207139_at	ATP4A	495
1563405_at	ATP4B	496
1563407_x_at	ATP4B	496
207546_at	ATP4B	496
206250_x_at	AVPR1A	552
206251_s_at	AVPR1A	552
206252_s_at	AVPR1A	552
238835_at	AVPR1A	552
242680_at	AVPR1A	552
208260_at	AVPR1B	553
202331_at	BCKDHA	593
207510_at	BDKRB1	623
203771_s_at	BLVRA	644
203772_at	BLVRA	644
203773_x_at	BLVRA	644
211729_x_at	BLVRA	644
229109_s_at	BLVRA	644
202201_at	BLVRB	645
202096_s_at	TSPO	706
205654_at	C4BPA	722
208209_s_at	C4BPB	725
206208_at	CA4	762
206209_s_at	CA4	762
207162_s_at	CACNA1B	774
235781_at	CACNA1B	774
208020_s_at	CACNA1C	775
211592_s_at	CACNA1C	775
238636_at	CACNA1C	775
242973_at	CACNA1C	775
1555993_at	CACNA1D	776
207998_s_at	CACNA1D	776
210108_at	CACNA1D	776
243334_at	CACNA1D	776
208432_s_at	CACNA1E	777
236013_at	CACNA1E	777
238747_at	CACNA1E	777
240650_at	CACNA1E	777
242410_s_at	CACNA1E	777
244256_at	CACNA1E	777
207050_at	CACNA2D1	781
227623_at	CACNA2D1	781
206996_x_at	CACNB1	782
210185_at	CACNB1	782
210967_x_at	CACNB1	782
1555098_a_at	CACNB2	783
1559419_at	CACNB2	783
1559420_x_at	CACNB2	783
207776_s_at	CACNB2	783
213714_at	CACNB2	783
215365_at	CACNB2	783
209530_at	CACNB3	784
34726_at	CACNB3	784
207693_at	CACNB4	785
243244_at	CACNB4	785
206612_at	CACNG1	786
214636_at	CALCB	797
205827_at	CCK	885
211173_at	CCKAR	886
211174_s_at	CCKAR	886
213539_at	CD3D	915
205456_at	CD3E	916
210031_at	CD247	919
204637_at	CGA	1081
233615_at	CGA	1081
205387_s_at	CGB /// CGB1 /// CGB5 /// CGB7 /// CGB8	1082 /// 93659 /// 94027 /// 94115 /// 114335
231783_at	CHRM1	1128
221330_at	CHRM2	1129
1553705_a_at	CHRM3	1131
1559633_a_at	CHRM3	1131
1559634_at	CHRM3	1131
1564339_a_at	CHRM3	1131
214596_at	CHRM3	1131
242488_at	CHRM3	1131
221357_at	CHRM4	1132
207868_at	CHRNA2	1135
210221_at	CHRNA3	1136
211587_x_at	CHRNA3	1136
211772_x_at	CHRNA3	1136
206735_at	CHRNA4	1137
206736_x_at	CHRNA4	1137
216886_at	CHRNA4	1137
216900_s_at	CHRNA4	1137
206533_at	CHRNA5	1138
210123_s_at	CHRFAM7A /// CHRNA7 /// LOC101929970 /// LOC101930361	1139 /// 89832 /// 101929970 /// 101930361
206703_at	CHRNB1	1140
206635_at	CHRNB2	1141
241389_at	CHRNB2	1141
207859_s_at	CHRNB3	1142
217086_at	CHRNB3	1142
207516_at	CHRNB4	1143
207024_at	CHRND	1144
208817_at	COMT	1312
208818_s_at	COMT	1312
213981_at	COMT	1312
216204_at	COMT	1312
205843_x_at	CRAT	1384
209522_s_at	CRAT	1384
205629_s_at	CRH	1392
205630_at	CRH	1392
207082_at	CSF1	1435
209716_at	CSF1	1435
210557_x_at	CSF1	1435
211839_s_at	CSF1	1435
210228_at	CSF2	1437
210229_s_at	CSF2	1437
207442_at	CSF3	1440
1553297_a_at	CSF3R	1441
203591_s_at	CSF3R	1441
207608_x_at	CYP1A2	1544
207609_s_at	CYP1A2	1544
1494_f_at	CYP2A6	1548
207244_x_at	CYP2A6	1548
211295_x_at	CYP2A6	1548
214320_x_at	CYP2A6	1548
207718_x_at	CYP2A7	1549
205939_at	CYP3A7 /// CYP3A7-CYP3AP1	1551 /// 100861540
243609_at	CYP3A7 /// CYP3A7-CYP3AP1	1551 /// 100861540
208327_at	CYP2A13	1553
206754_s_at	CYP2B6 /// CYP2B7P	1555 /// 1556
206755_at	CYP2B6	1555
217133_x_at	CYP2B6	1555
216058_s_at	CYP2C19	1557
208147_s_at	CYP2C8	1558
219903_s_at	CYP2C8	1558
214419_s_at	CYP2C9	1559
214420_s_at	CYP2C9	1559
214421_x_at	CYP2C9	1559
216025_x_at	CYP2C9	1559
216661_x_at	CYP2C9	1559
217558_at	CYP2C9	1559
220017_x_at	CYP2C9	1559
208126_s_at	CYP2C18	1562
215103_at	CYP2C18	1562
1431_at	CYP2E1	1571
209975_at	CYP2E1	1571
209976_s_at	CYP2E1	1571
207913_at	CYP2F1	1572
205073_at	CYP2J2	1573
205765_at	CYP3A5	1577
214234_s_at	CYP3A5	1577
214235_at	CYP3A5	1577
243015_at	CYP3A5	1577
1554837_a_at	CYP4A11 /// CYP4A22	1579 /// 284541
1554931_at	CYP4A11 /// CYP4A22	1579 /// 284541
217319_x_at	CYP4A11 /// CYP4A22	1579 /// 284541
207407_x_at	CYP4A11	1579
211231_x_at	CYP4A11	1579
1555497_a_at	CYP4B1	1580
210096_at	CYP4B1	1580
207406_at	CYP7A1	1581
204309_at	CYP11A1	1583
206504_at	CYP24A1	1591
206424_at	CYP26A1	1592
203979_at	CYP27A1	1593
205676_at	CYP27B1	1594
202314_at	CYP51A1 /// LRRD1	1595 /// 401387
216607_s_at	CYP51A1 /// LRRD1	1595 /// 401387
206450_at	DBH	1621
234916_at	DBH	1621
203302_at	DCK	1633
209749_s_at	ACE	1636
227463_at	ACE	1636
205311_at	DDC	1644
214347_s_at	DDC	1644
202532_s_at	DHFR	1719
202533_s_at	DHFR	1719
202534_x_at	DHFR	1719
48808_at	DHFR	1719
206457_s_at	DIO1	1733
203699_s_at	DIO2	1734
203700_s_at	DIO2	1734
210819_x_at	DIO2	1734
211215_x_at	DIO2	1734
231240_at	DIO2	1734
214652_at	DRD1	1812
206590_x_at	DRD2	1813
211624_s_at	DRD2	1813
216924_s_at	DRD2	1813
216938_x_at	DRD2	1813
211625_s_at	DRD3	1814
214559_at	DRD3	1814
208215_x_at	DRD4	1815
208486_at	DRD5	1816
207257_at	EPO	2056
217254_s_at	EPO	2056
1552721_a_at	FGF1	2246
205117_at	FGF1	2246
208240_s_at	FGF1	2246
200709_at	FKBP1A /// LOC101929368	2280 /// 101929368
210186_s_at	FKBP1A /// LOC101929368	2280 /// 101929368
210187_at	FKBP1A /// LOC101929368	2280 /// 101929368
214119_s_at	FKBP1A /// LOC101929368	2280 /// 101929368
204437_s_at	FOLR1	2348
204829_s_at	FOLR2	2350
229619_at	FOLR2	2350
206371_at	FOLR3	2352
208138_at	GAST	2520
206678_at	GABRA1	2554
244118_at	GABRA1	2554
1554308_s_at	GABRA2	2555
207014_at	GABRA2	2555
216039_at	GABRA2	2555
207210_at	GABRA3	2556
208463_at	GABRA4	2557
233437_at	GABRA4	2557
206456_at	GABRA5	2558
215531_s_at	GABRA5	2558
217280_x_at	GABRA5	2558
207182_at	GABRA6	2559
1557256_a_at	GABRB1	2560
207010_at	GABRB1	2560
1557122_s_at	GABRB2	2561
207352_s_at	GABRB2	2561
242344_at	GABRB2	2561
1569689_s_at	GABRB3	2562
205850_s_at	GABRB3	2562
227690_at	GABRB3	2562
227830_at	GABRB3	2562
229724_at	GABRB3	2562
208457_at	GABRD	2563
230255_at	GABRD	2563
1568612_at	GABRG2	2566
206849_at	GABRG2	2566
205278_at	GAD1	2571
206669_at	GAD1	2571
206670_s_at	GAD1	2571
1568601_at	GAD2	2572
206780_at	GAD2	2572
211264_at	GAD2	2572
216651_s_at	GAD2	2572
243265_at	GAD2	2572
210005_at	GART	2618
212378_at	GART	2618
212379_at	GART	2618
216990_at	GART	2618
217445_s_at	GART	2618
230097_at	GART	2618
230766_at	GART	2618
236969_at	GART	2618
244822_at	GART	2618
1598_g_at	GAS6	2621
202177_at	GAS6	2621
205351_at	GGCX	2677
213705_at	GGCX	2677
214005_at	GGCX	2677
214006_s_at	GGCX	2677
235413_at	GGCX	2677
207825_s_at	GHRHR	2692
211544_s_at	GHRHR	2692
211545_at	GHRHR	2692
205279_s_at	GLRB	2743
205280_at	GLRB	2743
244680_at	GLRB	2743
207987_s_at	GNRH1	2796
235540_at	GNRH1	2796
205358_at	GRIA2	2891
236538_at	GRIA2	2891
241172_at	GRIA2	2891
209793_at	GRIA1	2890
211520_s_at	GRIA1	2890
1569290_s_at	GRIA3	2892
206730_at	GRIA3	2892
208032_s_at	GRIA3	2892
217565_at	GRIA3	2892
230144_at	GRIA3	2892
1569178_at	GRIA4	2893
208464_at	GRIA4	2893
238663_x_at	GRIA4	2893
207242_s_at	GRIK1	2897
214611_at	GRIK1	2897
207454_at	GRIK3	2899
230593_at	GRIK3	2899
205914_s_at	GRIN1	2902
205915_x_at	GRIN1	2902
210781_x_at	GRIN1	2902
210782_x_at	GRIN1	2902
211125_x_at	GRIN1	2902
206534_at	GRIN2A	2903
231384_at	GRIN2A	2903
242286_at	GRIN2A	2903
210411_s_at	GRIN2B	2904
210412_at	GRIN2B	2904
239095_at	GRIN2B	2904
1569268_at	GRIN2C	2905
210400_at	GRIN2C	2905
217573_at	GRIN2C	2905
207036_x_at	GRIN2D	2906
229883_at	GRIN2D	2906
212090_at	GRINA	2907
207299_s_at	GRM1	2911
210939_s_at	GRM1	2911
210940_s_at	GRM1	2911
208465_at	GRM2	2912
241802_x_at	GRM2	2912
205814_at	GRM3	2913
210234_at	GRM4	2914
1565389_s_at	GRM5	2915
207235_s_at	GRM5	2915
214217_at	GRM5	2915
208035_at	GRM6	2916
207548_at	GRM7 /// LOC100996542	2917 /// 100996542
217008_s_at	GRM7 /// LOC100996542	2917 /// 100996542
216255_s_at	GRM8	2918
216256_at	GRM8	2918
216992_s_at	GRM8	2918
222102_at	GSTA3	2940
204418_x_at	GSTM2	2946
202554_s_at	GSTM3	2947
235867_at	GSTM3	2947
204149_s_at	GSTM4	2948
210912_x_at	GSTM4	2948
205752_s_at	GSTM5	2949
200824_at	GSTP1	2950
203815_at	GSTT1	2952
232193_at	GSTT1	2952
205439_at	GSTT2	2953
206927_s_at	GUCY1A2	2977
228731_at	GUCY1A2	2977
228732_at	GUCY1A2	2977
230665_at	GUCY1A2	2977
236335_at	GUCY1A2	2977
242342_at	GUCY1A2	2977
221942_s_at	GUCY1A3	2982
227235_at	GUCY1A3	2982
229530_at	GUCY1A3	2982
239580_at	GUCY1A3	2982
203817_at	GUCY1B3	2983
211555_s_at	GUCY1B3	2983
200075_s_at	GUK1	2987
213621_s_at	GUK1	2987
202539_s_at	HMGCR	3156
202540_s_at	HMGCR	3156
203913_s_at	HPGD	3248
203914_x_at	HPGD	3248
211548_s_at	HPGD	3248
211549_s_at	HPGD	3248
205579_at	HRH1	3269
205580_s_at	HRH1	3269
204515_at	HSD3B1	3283
241111_at	HSD3B1	3283
210799_at	HTR1B	3351
207368_at	HTR1D	3352
207404_s_at	HTR1E	3354
221458_at	HTR1F	3355
206638_at	HTR2B	3357
207307_at	HTR2C	3358
211479_s_at	HTR2C	3358
216615_s_at	HTR3A	3359
217002_s_at	HTR3A	3359
207577_at	HTR4	3360
207578_s_at	HTR4	3360
216939_s_at	HTR4	3360
1552857_a_at	HTR6	3362
206944_at	HTR6	3362
207818_s_at	HTR7	3363
207927_at	HTR7	3363
236281_x_at	HTR7	3363
216098_s_at	HTR7 /// HTR7P1	3363 /// 93164
204683_at	ICAM2	3384
213620_s_at	ICAM2	3384
204785_x_at	IFNAR2	3455
204786_s_at	IFNAR2	3455
227125_at	IFNAR2	3455
203627_at	IGF1R	3480
203628_at	IGF1R	3480
208441_at	IGF1R	3480
225330_at	IGF1R	3480
243358_at	IGF1R	3480
201392_s_at	IGF2R	3482
201393_s_at	IGF2R	3482
202948_at	IL1R1	3554
215561_s_at	IL1R1	3554
205291_at	IL2RB	3560
207952_at	IL5	3567
206693_at	IL7	3574
207160_at	IL12A	3592
204169_at	IMPDH1	3614
201892_s_at	IMPDH2	3615
205884_at	ITGA4	3676
205885_s_at	ITGA4	3676
213416_at	ITGA4	3676
1563003_at	ITGAX	3687
210184_at	ITGAX	3687
208083_s_at	ITGB6 /// LOC100505984	3694 /// 100505984
208084_at	ITGB6 /// LOC100505984	3694 /// 100505984
226535_at	ITGB6 /// LOC100505984	3694 /// 100505984
239517_at	ITGB6 /// LOC100505984	3694 /// 100505984
205718_at	ITGB7	3695
208397_x_at	KCNJ5	3762
208404_x_at	KCNJ5	3762
211304_x_at	KCNJ5	3762
211817_s_at	KCNJ5	3762
237186_at	KCNJ5	3762
238780_s_at	KCNJ5	3762
206765_at	KCNJ2	3759
206541_at	KLKB1	3818
206054_at	KNG1	3827
217512_at	KNG1	3827
243562_at	KNG1	3827
214471_x_at	CGB1 /// LHB	3972 /// 114335
208771_s_at	LOC101928830 /// LTA4H	4048 /// 101928830
206514_s_at	CYP4F2 /// CYP4F3	4051 /// 8529
206515_at	CYP4F3	4051
1561009_at	MAOB	4129
1561010_a_at	MAOB	4129
204041_at	MAOB	4129
207029_at	KITLG	4254
211124_s_at	KITLG	4254
226534_at	KITLG	4254
202291_s_at	MGP	4256
238481_at	MGP	4256
205259_at	NR3C2	4306
203434_s_at	MME	4311
203435_s_at	MME	4311
201467_s_at	NQO1	1728
201468_s_at	NQO1	1728
210519_s_at	NQO1	1728
203814_s_at	NQO2	4835
237870_at	NQO2	4835
206001_at	NPY	4852
204648_at	NPR1	4881
32625_at	NPR1	4881
204310_s_at	NPR2	4882
214066_x_at	NPR2	4882
219054_at	NPR3	4883
219789_at	NPR3	4883
219790_s_at	NPR3	4883
205440_s_at	NPY1R	4886
208379_x_at	NPY2R	4887
210729_at	NPY2R	4887
210730_s_at	NPY2R	4887
207792_at	OPRD1	4985
207553_at	OPRK1	4986
229944_at	OPRK1	4986
206563_s_at	OPRL1	4987
206564_at	OPRL1	4987
207989_at	OPRM1	4988
207994_s_at	OPRM1	4988
211359_s_at	OPRM1	4988
207576_x_at	OXT	5020
206825_at	OXTR	5021
207543_s_at	P4HA1	5033
243335_at	P4HA1	5033
1564494_s_at	P4HB	5034
200654_at	P4HB	5034
200656_s_at	P4HB	5034
202336_s_at	PAM	5066
212958_x_at	PAM	5066
214620_x_at	PAM	5066
204476_s_at	PC	5091
206388_at	PDE3A	5139
206389_s_at	PDE3A	5139
228507_at	PDE3A	5139
236300_at	PDE3A	5139
208591_s_at	PDE3B	5140
214582_at	PDE3B	5140
222317_at	PDE3B	5140
206791_s_at	LOC729966 /// PDE4C	5143 /// 729966
206792_x_at	LOC729966 /// PDE4C	5143 /// 729966
211818_s_at	LOC729966 /// PDE4C	5143 /// 729966
231478_at	LOC729966 /// PDE4C	5143 /// 729966
206444_at	PDE1B	5153
208911_s_at	PDHB	5162
211023_at	PDHB	5162
208305_at	PGR	5241
228554_at	PGR	5241
209993_at	ABCB1	5243
243951_at	ABCB1	5243
206311_s_at	PLA2G1B	5319
206178_at	PLA2G5	5322
215870_s_at	PLA2G5	5322
215871_at	PLA2G5	5322
201860_s_at	PLAT	5327
213384_x_at	PLCB3	5331
203895_at	PLCB4	5332
203896_s_at	PLCB4	5332
205075_at	SERPINF2	5345
202619_s_at	PLOD2	5352
202620_s_at	PLOD2	5352
205912_at	PNLIP	5406
202725_at	POLR2A	5430
217415_at	POLR2A	5430
[truncated: 48,389 more rows]
