# Supplementary material for: Identification and validation of key modules and hub genes associated with the pathological stage of oral squamous cell carcinoma by weighted gene co-expression network analysis
Source: PeerJ. 2020 Feb 4;8:e8505. doi: 10.7717/peerj.8505 (PMC7006519; doi:10.7717/peerj.8505)
Supplement: File S4 [file peerj-08-8505-s004.zip › GSE30784/GSE30784-lncRNA.txt]

id	Gene.Symbol.x	ENTREZ_GENE_ID.x	logFC	AveExpr	t	P.Value	adj.P.Val	B	Gene.Symbol.y	ENTREZ_GENE_ID.y
227985_at	LOC100506098	100506098	-4.539405168	3.939528926	-20.43149795	6.67E-52	2.28E-48	107.4385085	LOC100506098	100506098
1559028_at	C21orf15	54094	-4.485072956	3.829202719	-23.64226159	3.17E-61	3.46E-57	128.6417334	C21orf15	54094
1558920_at	SLC8A1-AS1	100128590	-3.907235151	3.460830974	-20.43620977	6.45E-52	2.28E-48	107.4705416	SLC8A1-AS1	100128590
236444_x_at	C5orf66-AS1	101927953	-3.269968324	5.904698554	-14.7245916	3.17E-34	6.63E-32	67.13573623	C5orf66-AS1	101927953
1560767_at	HCG22	285834	-3.251523666	3.59337265	-17.2389164	3.83E-42	2.46E-39	85.19860292	HCG22	285834
237351_at	LOC284825	284825	-3.103800549	2.959970728	-24.46110182	1.63E-63	4.44E-59	133.8403861	LOC284825	284825
241014_at	FLG-AS1	339400	-2.978501373	4.057543902	-18.96853105	1.75E-47	2.08E-44	97.37323111	FLG-AS1	339400
239624_at	LOC102724689	102724689	-2.907957332	5.316075767	-10.93768592	2.39E-22	1.10E-20	40.04577428	LOC102724689	102724689
238164_at	USP6NL-IT1	9712 /// 100507213	-2.630854879	5.028161511	-13.23695874	1.62E-29	1.83E-27	56.38903222	USP6NL /// USP6NL-IT1	9712 /// 100507213
224997_x_at	H19	283120 /// 100033819	-2.362517853	5.973364056	-5.702698944	3.95E-08	2.96E-07	7.831152899	H19	283120
229930_at	LINC01315	102723775	-2.289209659	4.605019596	-12.21456237	2.66E-26	2.03E-24	49.05524356	LINC01315	102723775
242714_at	LOC101928429	101928429	-2.108938548	3.133464903	-12.32172499	1.23E-26	9.89E-25	49.82015491	LOC101928429	101928429
214858_at	PP14571	100130449	-2.007160844	3.252359279	-15.02877386	3.44E-35	8.37E-33	69.33395021	PP14571	100130449
227917_at	LOC100506990	100506990	-1.941849399	7.125457019	-12.38719018	7.67E-27	6.32E-25	50.28795267	LOC100506990	100506990
1557389_at	SH3PXD2A-AS1	100505839	-1.878565416	4.941033806	-9.137849592	5.39E-17	1.29E-15	27.86185093	SH3PXD2A-AS1	100505839
240734_at	LOC100507221	100507221	-1.863781204	3.162348275	-14.41089325	3.12E-33	5.86E-31	64.86767375	LOC100507221	100507221
227969_at	PCBP1-AS1	400960	-1.835972938	5.035308163	-18.40031519	9.64E-46	9.59E-43	93.40362734	PCBP1-AS1	400960
219871_at	KLF3-AS1	79667	-1.798897096	3.623962495	-10.95106637	2.17E-22	1.01E-20	40.13895417	KLF3-AS1	79667
207063_at	TTTY14	55410 /// 83869	-1.723415469	3.131736753	-9.069336627	8.48E-17	1.99E-15	27.41478555	NCRNA00185 /// TTTY14	55410 /// 83869
210409_at	MLLT4-AS1	653483	-1.717928498	3.162604027	-18.3656335	1.23E-45	1.20E-42	93.16033005	MLLT4-AS1	653483
230451_at	COX10-AS1	100506974 /// 100874058	-1.651488179	3.215742395	-17.98545667	1.84E-44	1.67E-41	90.48608291	COX10-AS1 /// LOC100506974	100506974 /// 100874058
1562921_at	EP300-AS1	101927279	-1.580351039	5.310550563	-9.196641749	3.65E-17	8.96E-16	28.24663548	EP300-AS1	101927279
1557146_a_at	SSTR5-AS1	146336	-1.564791027	2.510222667	-5.486087622	1.17E-07	8.15E-07	6.776496961	SSTR5-AS1	146336
228889_at	ARHGAP5-AS1	84837	-1.563176493	4.006400634	-11.1242312	6.40E-23	3.16E-21	41.34757091	ARHGAP5-AS1	84837
244119_at	LINC00551	283483	-1.538805786	3.405724369	-15.33667289	3.65E-36	1.04E-33	71.55703988	LINC00551	283483
227061_at	LINC01279	100506621	-1.498242433	6.540412967	-4.857828335	2.31E-06	1.31E-05	3.895072836	LINC01279	100506621
226382_at	LOC283070	283070	-1.461870717	6.02299621	-8.445079198	4.91E-15	9.18E-14	23.41239089	LOC283070	283070
1569961_at	LOC101928844	101928844	-1.388347618	3.450220668	-12.05719257	8.26E-26	5.92E-24	47.93398621	LOC101928844	101928844
232034_at	LINC00537	203274	-1.334622568	6.985421381	-7.194840741	1.08E-11	1.31E-10	15.84922189	LINC00537	203274
244379_at	LOC101927507	101927507	-1.321617092	3.601453281	-10.91081654	2.88E-22	1.31E-20	39.85875257	LOC101927507	101927507
227092_at	LOC101927752	101927752	-1.275812816	5.681440291	-11.38699931	9.95E-24	5.51E-22	43.19066415	LOC101927752	101927752
224870_at	DANCR	57291	-1.213553531	8.488744514	-7.137928814	1.50E-11	1.79E-10	15.52153417	DANCR	57291
236001_at	LINC00675	100289255	-1.187173955	3.95395972	-8.209932186	2.19E-14	3.79E-13	21.94068096	LINC00675	100289255
238742_x_at	LOC102724362	102724362	-1.157760065	4.867689736	-9.990013662	1.73E-19	5.60E-18	33.5345595	LOC102724362	102724362
230195_at	LINC01405	100131138	-1.113097631	2.972648882	-4.582854126	7.85E-06	4.09E-05	2.721572768	LINC01405	100131138
225698_at	EPB41L4A-AS1	114915	-1.091632798	8.408279542	-10.97220051	1.87E-22	8.78E-21	40.28619243	EPB41L4A-AS1	114915
215513_at	HYMAI	57061	-1.075836339	5.923445481	-7.428214799	2.69E-12	3.58E-11	17.20915418	HYMAI	57061
232878_at	NR2F2-AS1	644192	-1.075633869	4.171448066	-9.616450084	2.19E-18	6.21E-17	31.02357425	NR2F2-AS1	644192
237885_at	SOX21-AS1	100507533	-1.037944059	3.00347901	-8.517211369	3.09E-15	5.96E-14	23.86796343	SOX21-AS1	100507533
235174_s_at	LINC01003	100128822	-1.008861454	6.537429959	-7.402695054	3.13E-12	4.12E-11	17.0591974	LINC01003	100128822
226413_at	LINC00938	400027	-1.005083969	6.762715857	-8.135269173	3.50E-14	5.93E-13	21.47782209	LINC00938	400027
220694_at	ASAP1-IT1	29065	1.067565757	5.279048278	8.421955188	5.69E-15	1.06E-13	23.26674671	ASAP1-IT1	29065
223779_at	AFAP1-AS1	84740	1.090896807	3.27569	3.784747373	0.000200504	0.000817429	-0.359059327	AFAP1-AS1	84740
1556643_at	LOC100507535	100507535	1.10414443	4.176831093	6.661591713	2.31E-10	2.38E-09	12.84284231	LOC100507535	100507535
227452_at	LINC00511 /// LINC00673	400619 /// 100499467	1.136156577	7.109078789	6.860840846	7.47E-11	8.19E-10	13.94911772	LINC00511 /// LINC00673	400619 /// 100499467
229761_at	LOC440173	440173	1.205265534	4.556506386	5.695987387	4.09E-08	3.05E-07	7.798023655	LOC440173	440173
1558139_at	LINC01296 /// LOC100653149 /// LOC102725127	642477 /// 100653149 /// 102725127	1.220314355	5.221348971	5.611555487	6.26E-08	4.55E-07	7.383705062	DUXAP8	503637
206082_at	HCP5	10866	1.246860298	7.313474099	6.996814461	3.42E-11	3.91E-10	14.71590837	HCP5	10866
237322_at	MIAT	440823	1.263816397	4.431103494	6.256267407	2.16E-09	1.94E-08	10.65903249	MIAT	440823
232090_at	DNM3OS	100628315	1.305778568	5.053496605	5.816898903	2.20E-08	1.71E-07	8.399209223	DNM3OS	100628315
225767_at	RNA45S5	100861532	1.3634502	6.235581482	8.488357378	3.72E-15	7.11E-14	23.68550038	RNA45S5	100861532
228438_at	LOC100132891	100132891	1.372509998	4.754737029	7.046808754	2.56E-11	2.96E-10	15.00019409	LOC100132891	100132891
229635_at	LINC01094	100505702	1.432635343	4.236508148	8.809307798	4.67E-16	1.00E-14	25.73161883	LINC01094	100505702
228564_at	LINC01116	375295	1.471761481	4.567668745	7.261836891	7.24E-12	9.03E-11	16.23698138	LINC01116	375295
1558152_at	LOC100131262	100131262	1.561086325	6.248761274	9.515983086	4.31E-18	1.18E-16	30.3544825	LOC100131262	100131262
220918_at	RUNX1-IT1	80215	1.764669768	5.090870011	7.5595478	1.22E-12	1.68E-11	17.98560085	RUNX1-IT1	80215
217281_x_at	IGH /// IGHA1 /// IGHA2 /// IGHG1 /// IGHG2 /// IGHG3 /// IGHM /// IGHV4-31 /// LOC102725526	3492 /// 3493 /// 3494 /// 3500 /// 3501 /// 3502 /// 3507 /// 28396 /// 102725526	1.95795659	9.073749631	5.19416145	4.83E-07	3.06E-06	5.403957567	IGH /// IGHA1 /// IGHA2 /// IGHG1 /// IGHG2 /// IGHG3 /// IGHM /// IGHV4-31 /// LOC102725526	3492 /// 3493 /// 3494 /// 3500 /// 3501 /// 3502 /// 3507 /// 28396 /// 102725526
231882_at	AP000525.9		2.077921171	6.294617603	8.066488289	5.39E-14	8.93E-13	21.05337592	DUXAP8	503637
242546_at	DUXAP10 /// LINC01296	503639 /// 642477	2.193981159	4.969483493	8.763912563	6.28E-16	1.32E-14	25.44005467	DUXAP10 /// LINC01296	503639 /// 642477
242881_x_at	BC017398 /// CTD-2314B22.3 /// DQ786293 /// DUXAP10 /// LL22NC03-N64E9.1	503639	3.518685415	6.859403191	11.32906778	1.50E-23	8.13E-22	42.78343036	DUXAP10	503639
