# Supplementary material for: Identification and validation of key modules and hub genes associated with the pathological stage of oral squamous cell carcinoma by weighted gene co-expression network analysis
Source: PeerJ. 2020 Feb 4;8:e8505. doi: 10.7717/peerj.8505 (PMC7006519; doi:10.7717/peerj.8505)
Supplement: File S4 [file peerj-08-8505-s004.zip › GSE30784/GSE30784-mRNA.txt]

id	Gene.Symbol.x	ENTREZ_GENE_ID.x	logFC	AveExpr	t	P.Value	adj.P.Val	B	Gene.Symbol.y	ENTREZ_GENE_ID.y
1405_i_at	CCL5	6352	1.380289861	8.034309358	5.223540759	4.2e-07	2.68e-06	5.539491415	CCL5	6352
1552283_s_at	ZDHHC11 /// ZDHHC11B	79844 /// 653082	-2.457138735	5.799673544	-12.35598981	9.61e-27	7.8e-25	50.06495514	ZDHHC11 /// ZDHHC11B	79844 /// 653082
1552365_at	SCIN	85477	-4.774449726	5.029784902	-17.37635716	1.43e-42	9.88e-40	86.17541777	SCIN	85477
1552463_at	SERPINB11	89778	-4.924735428	5.025789077	-13.80855075	2.53e-31	3.65e-29	60.51352838	SERPINB11	89778
1552478_a_at	IRF6	3664	1.11139554	6.142631205	5.192710145	4.87e-07	3.08e-06	5.397277635	IRF6	3664
1552486_s_at	LACTB	114294	1.09625652	6.610748907	9.111886609	6.4e-17	1.52e-15	27.69226449	LACTB	114294
1552502_s_at	RHBDL2	54933	-1.585358849	5.680308857	-8.467006617	4.27e-15	8.07e-14	23.55067972	RHBDL2	54933
1552519_at	ACVR1C	130399	1.515140208	3.816644447	7.184682571	1.14e-11	1.39e-10	15.79061761	ACVR1C	130399
1552612_at	CDC42SE2	56990	1.061835347	5.23182578	5.488560331	1.16e-07	8.06e-07	6.788364783	CDC42SE2	56990
1552634_a_at	ZNF101	94039	-1.194881093	5.812138656	-9.161200205	4.62e-17	1.12e-15	28.01455057	ZNF101	94039
1552656_s_at	UHMK1	127933	1.407097648	5.010873124	7.604595883	9.29e-13	1.3e-11	18.25372193	UHMK1	127933
1552701_a_at	CARD16	114769	1.091830965	8.082830857	7.876831805	1.75e-13	2.71e-12	19.89293415	CARD16	114769
1552732_at	ABRA	137735	-1.165841505	3.363069553	-5.08443652	8.12e-07	4.95e-06	4.903011953	ABRA	137735
1552777_a_at	RAET1E	135250	-3.053623697	5.168485434	-11.64078902	1.63e-24	9.91e-23	44.98023507	RAET1E	135250
1552807_a_at	SIGLEC10	89790	1.135882702	5.856866813	5.278465393	3.23e-07	2.1e-06	5.794447434	SIGLEC10	89790
1552928_s_at	TAB3	257397	-1.466146308	3.361596947	-12.13507224	4.72e-26	3.48e-24	48.48856607	TAB3	257397
1552946_at	ZNF114	163071	1.151220818	3.869665614	5.67115674	4.63e-08	3.43e-07	7.675704436	ZNF114	163071
1553021_s_at	BICD2	23299	1.012932586	4.419469539	6.577548203	3.7e-10	3.7e-09	12.38256141	BICD2	23299
1553055_a_at	SLFN5	162394	1.621356043	5.185260966	8.127825357	3.67e-14	6.19e-13	21.43179567	SLFN5	162394
1553072_at	BNIPL	149428	-2.36018688	4.515677401	-11.46145576	5.86e-24	3.36e-22	43.71476893	BNIPL	149428
1553081_at	WFDC12	128488	2.129806913	5.826346019	5.048887453	9.59e-07	5.78e-06	4.742502327	WFDC12	128488
1553177_at	SH2D1B	117157	-1.042416109	2.495642776	-7.910538154	1.42e-13	2.23e-12	20.09808868	SH2D1B	117157
1553213_a_at	KRT78	196374	-6.257503029	5.880696453	-16.01126105	2.71e-38	1.15e-35	76.41652217	KRT78	196374
1553333_at	MAB21L3	126868	-2.264763676	4.282267017	-10.41145997	9.44e-21	3.58e-19	36.40733136	MAB21L3	126868
1553395_a_at	CD200R1	131450	-1.027513334	3.014144989	-9.973468519	1.93e-19	6.23e-18	33.42261147	CD200R1	131450
1553602_at	MUCL1	118430	2.084203399	4.035746875	5.277562905	3.24e-07	2.11e-06	5.790241631	MUCL1	118430
1553605_a_at	ABCA13	154664	1.371933857	4.696631472	5.022358086	1.09e-06	6.49e-06	4.623293055	ABCA13	154664
1553768_a_at	DCBLD1	285761	2.357487058	6.256525498	10.4647446	6.52e-21	2.51e-19	36.77329434	DCBLD1	285761
1553861_at	TCP11L2	255394	-3.097148777	4.206088781	-20.34413041	1.22e-51	3.69e-48	106.8440808	TCP11L2	255394
1553924_at	FMO9P	116123	-4.018120488	3.447128387	-19.60536248	2.03e-49	3.96e-46	101.7832446	FMO9P	116123
1553929_at	ACER1	125981	-1.023064548	2.787288631	-7.246170131	7.94e-12	9.86e-11	16.14611232	ACER1	125981
1553959_a_at	B3GALT6	126792	1.200587161	7.101098701	11.27772138	2.16e-23	1.14e-21	42.42290084	B3GALT6	126792
1553970_s_at	CEL	1056	-1.550435564	3.650464401	-5.863270565	1.73e-08	1.36e-07	8.632196237	CEL	1056
1553973_a_at	SPINK6	404203	2.303785585	4.097930192	5.181615848	5.13e-07	3.23e-06	5.346261471	SPINK6	404203
1553986_at	RASEF	158158	-1.575731616	5.97384686	-5.962464842	1.03e-08	8.39e-08	9.135025665	RASEF	158158
1553989_a_at	ATP6V1C2	245973	-2.023522425	3.519983591	-7.488097109	1.88e-12	2.54e-11	17.56220668	ATP6V1C2	245973
1554053_at	SPTLC1	10558	-1.222319724	5.127438354	-8.644699527	1.36e-15	2.74e-14	24.67771968	SPTLC1	10558
1554079_at	GALNT18	374378	2.204069774	6.299117777	13.04099531	6.74e-29	6.97e-27	54.9780721	GALNT18	374378
1554179_s_at	LYNX1	66004	-1.880981214	10.08075112	-4.065849254	6.76e-05	0.000300677	0.668969574	LYNX1	66004
1554220_a_at	BC027448		2.048659548	4.432781667	7.812932383	2.6e-13	3.94e-12	19.50531815	BC027448
1554271_a_at	CENPL	91687	1.486080475	5.161091781	11.55985878	2.91e-24	1.73e-22	44.40861741	CENPL	91687
1554314_at	C6orf141	135398	1.442428532	4.27603241	7.125859008	1.61e-11	1.92e-10	15.45224191	C6orf141	135398
1554406_a_at	CLEC7A	64581	1.466423772	6.158151864	8.151084189	3.17e-14	5.39e-13	21.5756817	CLEC7A	64581
1554414_a_at	OSGIN2	734	1.00971156	6.162504813	8.437833872	5.14e-15	9.58e-14	23.3667358	OSGIN2	734
1554519_at	CD80	941	1.201679045	4.49314397	5.650867851	5.13e-08	3.78e-07	7.576049856	CD80	941
1554547_at	FAM13C	220965	-1.286377021	5.545290884	-6.320641802	1.53e-09	1.4e-08	10.99970263	FAM13C	220965
1554648_a_at	DUOXA1	90527	-1.293012064	8.485413129	-6.24309418	2.32e-09	2.08e-08	10.58961378	DUOXA1	90527
1554676_at	SRGN	5552	1.430313209	5.400585276	6.894467131	6.16e-11	6.82e-10	14.13786477	SRGN	5552
1554690_a_at	TACC1	6867	-1.372265037	6.3640681	-8.292607134	1.3e-14	2.32e-13	22.4557312	TACC1	6867
1554768_a_at	MAD2L1	4085	1.175069245	6.85359359	5.767925839	2.83e-08	2.17e-07	8.154604087	MAD2L1	4085
1554807_a_at	SPIRE1	56907	1.0105344	5.899170961	7.195484089	1.07e-11	1.3e-10	15.85293516	SPIRE1	56907
1554835_a_at	B3GNT5	84002	1.210186251	6.282186991	4.763245061	3.54e-06	1.95e-05	3.485201833	B3GNT5	84002
1554997_a_at	PTGS2	5743	2.346008753	4.832361626	6.752409718	1.39e-10	1.46e-09	13.34448735	PTGS2	5743
1555007_s_at	WDR66	144406	2.705357325	4.688811454	9.037511031	1.05e-16	2.43e-15	27.2076128	WDR66	144406
1555153_s_at	FCHO2	115548	-1.078187873	4.434673971	-8.407318883	6.25e-15	1.16e-13	23.17466335	FCHO2	115548
1555173_at	STX19	415117	-1.955877974	5.060048911	-11.25716731	2.5e-23	1.31e-21	42.27869107	STX19	415117
1555229_a_at	C1S	716	1.214010819	8.878336504	7.257707672	7.42e-12	9.25e-11	16.21302002	C1S	716
1555269_a_at	ANO1	55107	1.926243105	5.149812069	6.938384735	4.79e-11	5.38e-10	14.38525223	ANO1	55107
1555292_at	STRIP2	57464	1.260399551	3.565137627	6.304321915	1.67e-09	1.52e-08	10.91311254	STRIP2	57464
1555355_a_at	ETS1	2113	1.367409589	5.67779208	7.160133786	1.32e-11	1.59e-10	15.64919828	ETS1	2113
1555383_a_at	POF1B	79983	-1.618745477	6.010630183	-5.221809029	4.24e-07	2.7e-06	5.531486192	POF1B	79983
1555461_at	TXNL4A	10907	-1.240095479	5.775446288	-9.791237733	6.7e-19	2.01e-17	32.19403344	TXNL4A	10907
1555464_at	IFIH1	64135	1.130973951	4.589795583	6.345657425	1.33e-09	1.23e-08	11.13272575	IFIH1	64135
1555483_x_at	FBLIM1	54751	1.094167445	3.698857596	7.683330523	5.75e-13	8.3e-12	18.72450338	FBLIM1	54751
1555486_a_at	PRR5L	79899	1.176854417	5.516237169	10.03504406	1.27e-19	4.18e-18	33.83957589	PRR5L	79899
1555551_at	SERPINB5	5268	1.201931396	6.644904354	4.41580898	1.61e-05	7.96e-05	2.03600796	SERPINB5	5268
1555565_s_at	TAPBP	6892	1.082380072	5.322946609	7.997472224	8.29e-14	1.34e-12	20.62938677	TAPBP	6892
1555600_s_at	APOL4	80832	1.137184663	3.90413311	6.102949468	4.92e-09	4.2e-08	9.857361919	APOL4	80832
1555705_a_at	CMTM3	123920	1.235665507	5.199339399	7.399475314	3.19e-12	4.19e-11	17.0402993	CMTM3	123920
1555728_a_at	MS4A4A	51338	1.064822594	6.675732048	5.446568	1.42e-07	9.78e-07	6.587366281	MS4A4A	51338
1555742_at	ERVH-6	51581	1.391192492	4.329933556	5.545923971	8.7e-08	6.18e-07	7.06480371	ERVH-6	51581
1555758_a_at	CDKN3	1033	1.194000241	7.628343337	6.842632008	8.29e-11	9.02e-10	13.84715388	CDKN3	1033
1555773_at	BPIFC	254240	1.092430283	3.489928177	3.695102944	0.000280099	0.001111915	-0.673424223	BPIFC	254240
1555827_at	CCNL1	57018	1.133888356	5.523801416	6.496295331	5.82e-10	5.64e-09	11.94122604	CCNL1	57018
1555841_at	MSANTD3	91283	1.188507722	7.580851539	10.276574	2.4e-20	8.64e-19	35.48359616	MSANTD3	91283
1555938_x_at	VIM	7431	1.604915509	5.858137577	8.07837395	5e-14	8.31e-13	21.12658737	VIM	7431
1556051_a_at	BICD1	636	1.021518367	4.962204416	6.071544302	5.81e-09	4.92e-08	9.694858751	BICD1	636
1556221_a_at	RP11-757F18.5		1.056672318	5.880728194	6.743565487	1.46e-10	1.53e-09	13.29544251	RP11-757F18.5
1556425_a_at	LOC284219	284219	1.240356523	5.813831139	8.696617208	9.72e-16	2e-14	25.00911779	LOC284219	284219
1556427_s_at	LRRN4CL	221091	-1.867025952	3.532198978	-10.47155148	6.22e-21	2.41e-19	36.82008668	LRRN4CL	221091
1556499_s_at	COL1A1	1277	2.958336236	13.1425428	24.08845331	1.77e-62	3.23e-58	131.4852749	COL1A1	1277
1557016_a_at	C1orf177	163747	-2.412090845	3.264365065	-15.6306101	4.3e-37	1.55e-34	73.67665551	C1orf177	163747
1557136_at	ATP13A4	84239	-3.110694796	5.445263604	-12.59866117	1.66e-27	1.47e-25	51.80155362	ATP13A4	84239
1557197_a_at	LGALS3	3958	-1.406177871	6.301532522	-8.395015592	6.76e-15	1.24e-13	23.09731934	LGALS3	3958
1557283_a_at	ZNF519	162655	-1.419976644	3.414381612	-13.038724	6.85e-29	7.05e-27	54.96173013	ZNF519	162655
1557321_a_at	CAPN14	440854	-4.739853966	6.245326639	-12.37111925	8.62e-27	7.02e-25	50.17307863	CAPN14	440854
1557527_at	AX746823		1.650318623	6.405917015	8.986390944	1.46e-16	3.35e-15	26.87551005	AX746823
1557578_at	PHLDB2	90102	1.223627538	4.344393828	6.678873526	2.1e-10	2.17e-09	12.9379617	PHLDB2	90102
1557948_at	PHLDB3	653583	-1.334442	6.810689647	-8.465294882	4.31e-15	8.15e-14	23.53987806	PHLDB3	653583
1558154_at	AF289551		-1.095735788	4.875528722	-9.296795585	1.87e-17	4.75e-16	28.90452107	AF289551
1558281_a_at	TMEM184A	202915	-2.52709884	5.246716165	-12.75326991	5.44e-28	5.03e-26	52.91035579	TMEM184A	202915
1558444_at	DQ592442		-1.345849614	3.863987017	-7.875489739	1.77e-13	2.73e-12	19.88477546	DQ592442
1558486_at	ZNF493	284443	-1.491947738	7.357092415	-8.752245509	6.77e-16	1.41e-14	25.36523207	ZNF493	284443
1558846_at	PNLIPRP3	119548	1.99572704	5.389897463	5.055391181	9.3e-07	5.63e-06	4.771801831	PNLIPRP3	119548
1559051_s_at	MB21D1	115004	1.972090788	4.661462503	10.47990914	5.87e-21	2.28e-19	36.87755236	MB21D1	115004
1559078_at	AL833181		-1.470945706	6.74859622	-6.604234151	3.19e-10	3.21e-09	12.52829769	AL833181
1559132_at	TMEM80	283232	-1.605918885	4.052786086	-9.192594385	3.75e-17	9.19e-16	28.22011251	TMEM80	283232
1559170_at	ANKRD20A5P /// ANKRD20A5P	440482	-4.180280831	3.664715878	-25.85372666	2.52e-67	1.38e-62	142.4820223	ANKRD20A5P /// ANKRD20A5P	440482
1559190_s_at	RDH13	112724	-1.529265017	6.879455889	-9.002106723	1.32e-16	3.03e-15	26.97751952	RDH13	112724
1559361_at	LOC101927668 /// MACC1	346389 /// 101927668	-2.005405816	4.054700986	-10.57329567	3.06e-21	1.22e-19	37.52061942	LOC101927668 /// MACC1	346389 /// 101927668
1559607_s_at	GBP6	163351	-4.039824213	8.380531544	-12.35455728	9.71e-27	7.85e-25	50.0547185	GBP6	163351
1559942_at	MDFIC	29969	-1.501363649	3.516416188	-14.22386977	1.22e-32	2.15e-30	63.51538674	MDFIC	29969
1560275_at	TMEM44	93109	1.213285305	4.942962644	8.451015292	4.73e-15	8.86e-14	23.44981046	TMEM44	93109
1560712_at	TMPRSS11B	132724	-7.097183384	8.127120318	-12.54378006	2.48e-27	2.14e-25	51.40839484	TMPRSS11B	132724
1561685_a_at	LOC441178	441178	-5.757149993	5.009572664	-20.34543868	1.21e-51	3.69e-48	106.8529883	LOC441178	441178
1561937_x_at	IGHA1 /// IGHG1 /// IGHM /// IGHV4-31	3493 /// 3500 /// 3507 /// 28396	1.852859424	5.050719343	4.746199322	3.82e-06	2.09e-05	3.412023868	IGHA1 /// IGHG1 /// IGHM /// IGHV4-31	3493 /// 3500 /// 3507 /// 28396
1563111_a_at	PIGX	54965	1.219273634	6.873887138	7.65048442	7.03e-13	1e-11	18.52777311	PIGX	54965
1563900_at	FAM83B	222584	1.520706921	4.840533829	6.868469517	7.15e-11	7.85e-10	13.99188692	FAM83B	222584
1564307_a_at	A2ML1	144568	-3.496573778	9.164191767	-10.45634656	6.91e-21	2.65e-19	36.71557706	A2ML1	144568
1566766_a_at	MACC1	346389	-2.255190491	3.877586453	-13.02387391	7.64e-29	7.8e-27	54.85489158	MACC1	346389
1566901_at	TGIF1	7050	1.897676549	5.751118266	12.49871008	3.43e-27	2.91e-25	51.08569936	TGIF1	7050
1567224_at	HMGA2	8091	1.5850227	4.042822095	6.787440043	1.14e-10	1.21e-09	13.53914974	HMGA2	8091
1567628_at	CD74	972	1.344188867	7.617281771	6.714180525	1.72e-10	1.79e-09	13.13278842	CD74	972
1568617_a_at	CAMSAP3	57662	-1.224992957	4.259370655	-7.643573097	7.33e-13	1.04e-11	18.48643842	CAMSAP3	57662
1568765_at	SERPINE1	5054	3.628849628	6.552664135	11.51155821	4.1e-24	2.39e-22	44.06788071	SERPINE1	5054
1568868_at	CYP27C1	339761	1.963911311	4.837538893	8.525979034	2.92e-15	5.66e-14	23.92346677	CYP27C1	339761
1568932_at	BC034636 /// CTB-113P19.4		-1.638614753	4.929768644	-8.54678396	2.56e-15	5e-14	24.05528206	BC034636 /// CTB-113P19.4
1569003_at	VMP1	81671	1.583083619	8.973432206	8.898724264	2.6e-16	5.77e-15	26.30793316	VMP1	81671
1569065_s_at	C15orf62	643338	-3.447652833	3.925042749	-19.1547099	4.73e-48	5.75e-45	98.66688693	C15orf62	643338
1569144_a_at	CYSRT1	375791	-3.964252214	8.136027138	-11.04267557	1.14e-22	5.46e-21	40.77772745	CYSRT1	375791
1569410_at	FLG2	388698	1.012684651	4.251976461	2.400286296	0.017250702	0.045286508	-4.446183534	FLG2	388698
1569599_at	SAMSN1	64092	1.009626936	4.190818686	4.951296793	1.51e-06	8.82e-06	4.306416657	SAMSN1	64092
1569607_s_at	ANKRD20A1 /// ANKRD20A11P /// ANKRD20A2 /// ANKRD20A3 /// ANKRD20A4 /// ANKRD20A5P /// ANKRD20A9P /// LOC102723891 /// LOC102725051	84210 /// 284232 /// 391267 /// 440482 /// 441425 /// 441430 /// 728747 /// 102723891 /// 102725051	-5.375005921	6.763817542	-15.62934012	4.34e-37	1.55e-34	73.66750423	ANKRD20A1 /// ANKRD20A11P /// ANKRD20A2 /// ANKRD20A3 /// ANKRD20A4 /// ANKRD20A5P /// ANKRD20A9P /// LOC102723891 /// LOC102725051	84210 /// 284232 /// 391267 /// 440482 /// 441425 /// 441430 /// 728747 /// 102723891 /// 102725051
1570255_s_at	ANKRD20A1 /// ANKRD20A12P /// ANKRD20A2 /// ANKRD20A3 /// ANKRD20A4 /// ANKRD20A5P /// ANKRD20A8P	84210 /// 440482 /// 441425 /// 441430 /// 728747 /// 729171 /// 100874392	-2.644772395	4.425320729	-19.29269873	1.8e-48	2.59e-45	99.62338647	ANKRD20A1 /// ANKRD20A12P /// ANKRD20A2 /// ANKRD20A3 /// ANKRD20A4 /// ANKRD20A5P /// ANKRD20A8P	84210 /// 440482 /// 441425 /// 441430 /// 728747 /// 729171 /// 100874392
160020_at	MMP14	4323	1.231974728	6.069391934	8.626645642	1.53e-15	3.06e-14	24.56269907	MMP14	4323
200039_s_at	PSMB2	5690	1.17194607	10.57447109	13.94957961	9.04e-32	1.42e-29	61.53257416	PSMB2	5690
200070_at	CNPPD1	27013	-1.143944331	7.114285832	-12.83113089	3.09e-28	2.94e-26	53.46938314	CNPPD1	27013
200600_at	MSN	4478	1.76425552	11.6602578	15.39227762	2.44e-36	7.36e-34	71.95823517	MSN	4478
200602_at	APP	351	1.093281187	10.87359581	10.50556386	4.91e-21	1.92e-19	37.05403818	APP	351
200615_s_at	AP2B1	163	2.049932207	6.295566154	12.56590715	2.11e-27	1.83e-25	51.56688124	AP2B1	163
200628_s_at	WARS	7453	1.688176787	8.897204575	7.376993114	3.65e-12	4.75e-11	16.90847551	WARS	7453
200632_s_at	NDRG1	10397	1.021021388	11.99224465	6.444080079	7.76e-10	7.39e-09	11.65953772	NDRG1	10397
200644_at	MARCKSL1	65108	2.105293236	9.134793423	11.53802385	3.4e-24	2.01e-22	44.25454376	MARCKSL1	65108
200665_s_at	SPARC	6678	2.669295701	12.14269091	15.57510875	6.44e-37	2.23e-34	73.2766629	SPARC	6678
200706_s_at	LITAF	9516	1.02343659	8.958626824	9.205778964	3.43e-17	8.47e-16	28.30653118	LITAF	9516
200730_s_at	PTP4A1	7803	1.103176181	8.209067561	6.834646148	8.68e-11	9.42e-10	13.80248979	PTP4A1	7803
200771_at	LAMC1	3915	1.188118344	9.712341158	10.59285413	2.67e-21	1.07e-19	37.65552033	LAMC1	3915
200790_at	ODC1	4953	1.964149308	10.98864929	8.77608084	5.8e-16	1.22e-14	25.51814082	ODC1	4953
200827_at	PLOD1	5351	1.608228	7.655326836	13.72553894	4.63e-31	6.44e-29	59.91390073	PLOD1	5351
200838_at	CTSB	1508	1.034292332	12.52213545	9.723332473	1.06e-18	3.12e-17	31.73836166	CTSB	1508
200844_s_at	PRDX6	9588	-1.061398679	11.54707297	-13.67016951	6.93e-31	9.4e-29	59.51404126	PRDX6	9588
200859_x_at	FLNA	2316	1.452476247	9.957002882	12.24716196	2.11e-26	1.63e-24	49.28782062	FLNA	2316
200879_s_at	EPAS1	2034	1.004429404	4.970083233	6.448818234	7.56e-10	7.21e-09	11.68503625	EPAS1	2034
200885_at	RHOC	389	1.167882524	8.930741005	10.70252738	1.24e-21	5.2e-20	38.41334471	RHOC	389
200887_s_at	STAT1	6772	1.931382616	11.24224501	12.60900475	1.54e-27	1.36e-25	51.87567929	STAT1	6772
200919_at	PHC2	1912	1.037719556	8.248900458	10.24819014	2.92e-20	1.04e-18	35.28971574	PHC2	1912
200920_s_at	BTG1	694	1.254797103	12.24722639	10.93858737	2.37e-22	1.09e-20	40.05205094	BTG1	694
200923_at	LGALS3BP	3959	1.124474862	10.25886253	9.506535688	4.6e-18	1.25e-16	30.29170671	LGALS3BP	3959
200924_s_at	SLC3A2	6520	1.120590068	9.158451457	9.288747755	1.98e-17	5e-16	28.85154685	SLC3A2	6520
200941_at	HSBP1	3281	-1.118333886	9.929563537	-14.17046932	1.8e-32	3.12e-30	63.12930025	HSBP1	3281
200951_s_at	CCND2	894	1.425868678	4.93886012	5.994930746	8.71e-09	7.16e-08	9.300902461	CCND2	894
201020_at	YWHAH	7533	1.300315597	8.297606871	14.84270644	1.34e-34	2.96e-32	67.98948352	YWHAH	7533
201042_at	TGM2	7052	1.336809649	5.218268126	6.85400801	7.77e-11	8.5e-10	13.91083583	TGM2	7052
201060_x_at	STOM	2040	1.11157151	9.700257851	10.52989359	4.15e-21	1.63e-19	37.22153186	STOM	2040
201069_at	MMP2	4313	2.111797599	9.638112042	10.21806238	3.6e-20	1.27e-18	35.08411761	MMP2	4313
201087_at	PXN	5829	1.566336423	6.563448579	10.69737009	1.29e-21	5.37e-20	38.37765721	PXN	5829
201091_s_at	CBX3	11335	1.106772149	10.75883084	11.86610036	3.26e-25	2.18e-23	46.57597279	CBX3	11335
201105_at	LGALS1	3956	1.709689652	12.68431071	11.35183548	1.28e-23	6.97e-22	42.94341915	LGALS1	3956
201118_at	PGD	5226	-1.841714618	10.13250091	-10.1291718	6.64e-20	2.27e-18	34.47869448	PGD	5226
201141_at	GPNMB	10457	1.401071967	12.10984574	9.217206239	3.18e-17	7.89e-16	28.38147394	GPNMB	10457
201163_s_at	IGFBP7	3490	1.033777555	12.81180265	10.27168094	2.49e-20	8.93e-19	35.45016074	IGFBP7	3490
201185_at	HTRA1	5654	2.147923425	8.935043663	10.53528624	3.99e-21	1.57e-19	37.25867267	HTRA1	5654
201189_s_at	ITPR3	3710	1.025836852	8.840093588	9.837467808	4.89e-19	1.49e-17	32.50492908	ITPR3	3710
201243_s_at	ATP1B1	481	-1.23208958	11.42113603	-10.22115342	3.52e-20	1.24e-18	35.10520224	ATP1B1	481
201249_at	SLC2A1	6513	1.545692213	3.782635018	7.076742865	2.15e-11	2.52e-10	15.17100784	SLC2A1	6513
201262_s_at	BGN	633	1.640435514	4.910881377	7.893656081	1.58e-13	2.46e-12	19.99527625	BGN	633
201266_at	TXNRD1	7296	1.480705141	8.625461452	9.712004227	1.15e-18	3.36e-17	31.66246051	TXNRD1	7296
201272_at	AKR1B1	231	1.072714453	8.819789647	8.506179824	3.32e-15	6.37e-14	23.79816805	AKR1B1	231
201289_at	CYR61	3491	2.413741287	9.577647408	9.861026785	4.17e-19	1.28e-17	32.66356922	CYR61	3491
201300_s_at	PRNP	5621	1.167048329	12.7448165	11.88335615	2.88e-25	1.94e-23	46.69843498	PRNP	5621
201308_s_at	11-Sep	55752	1.38855969	5.849933446	8.63140938	1.48e-15	2.97e-14	24.59303757	11-Sep	55752
201313_at	ENO2	2026	1.162469644	4.503434664	5.655815488	5.01e-08	3.69e-07	7.600327362	ENO2	2026
201315_x_at	IFITM2	10581	1.20249292	11.30123172	10.73045091	1.02e-21	4.33e-20	38.6066572	IFITM2	10581
201329_s_at	ETS2	2114	1.339876264	8.480503172	9.000991444	1.33e-16	3.05e-15	26.97027776	ETS2	2114
201348_at	GPX3	2878	-2.256587333	9.608260891	-9.610066557	2.29e-18	6.46e-17	30.98097975	GPX3	2878
201349_at	SLC9A3R1	9368	-1.157500986	9.478882806	-7.929660355	1.26e-13	2e-12	20.21468668	SLC9A3R1	9368
201373_at	PLEC	5339	1.02564426	7.846562492	7.736254998	4.16e-13	6.13e-12	19.04248305	PLEC	5339
201387_s_at	UCHL1	7345	1.3359466	5.079291142	4.427514782	1.53e-05	7.61e-05	2.083363942	UCHL1	7345
201389_at	ITGA5	3678	1.945380661	8.22628919	10.20750996	3.87e-20	1.36e-18	35.01215334	ITGA5	3678
201418_s_at	SOX4	6659	1.468818251	6.769026057	9.80728026	6.01e-19	1.81e-17	32.30185761	SOX4	6659
201422_at	IFI30 /// PIK3R2	5296 /// 10437	2.299754952	10.60573737	13.45580685	3.3e-30	4.12e-28	57.96685131	IFI30 /// PIK3R2	5296 /// 10437
201428_at	CLDN4	1364	-1.189961939	8.073556638	-5.893374882	1.48e-08	1.18e-07	8.78416175	CLDN4	1364
201438_at	COL6A3	1293	3.315252063	11.82198979	18.48952816	5.13e-46	5.29e-43	94.02894854	COL6A3	1293
201462_at	SCRN1	9805	1.222635719	8.632863742	8.461495326	4.42e-15	8.33e-14	23.51590532	SCRN1	9805
201474_s_at	ITGA3	3675	2.264197794	6.552784339	12.29276197	1.52e-26	1.19e-24	49.61331559	ITGA3	3675
201487_at	CTSC	1075	1.404307975	10.94165703	11.09382211	7.94e-23	3.88e-21	41.13497059	CTSC	1075
201497_x_at	MYH11	4629	-2.457680514	6.989516997	-9.13936416	5.34e-17	1.28e-15	27.87175027	MYH11	4629
201506_at	TGFBI	7045	2.56858432	11.72630879	11.66819911	1.34e-24	8.25e-23	45.1740277	TGFBI	7045
201521_s_at	NCBP2	22916	1.002057537	7.314174223	9.581966815	2.77e-18	7.72e-17	30.79361283	NCBP2	22916
201525_at	APOD	347	-2.213662636	7.202743909	-6.252120603	2.21e-09	1.98e-08	10.63716934	APOD	347
201535_at	UBL3	5412	-1.718531815	8.400702531	-17.35730223	1.64e-42	1.1e-39	86.0400778	UBL3	5412
201539_s_at	FHL1	2273	-2.184907153	6.759796491	-6.459081727	7.15e-10	6.84e-09	11.74031254	FHL1	2273
201560_at	CLIC4	25932	1.520389489	10.80208783	15.51988155	9.63e-37	3.21e-34	72.87853268	CLIC4	25932
201561_s_at	CLSTN1	22883	1.030554843	9.736131141	11.52285737	3.78e-24	2.22e-22	44.14756245	CLSTN1	22883
201579_at	FAT1	2195	1.949048768	10.01958058	12.30124321	1.43e-26	1.13e-24	49.67387637	FAT1	2195
201601_x_at	IFITM1 /// IFITM2	8519 /// 10581	1.735688953	11.03508268	11.64657487	1.57e-24	9.53e-23	45.0211337	IFITM1 /// IFITM2	8519 /// 10581
201612_at	ALDH9A1	223	-1.46256196	10.06627405	-13.84102872	1.99e-31	2.96e-29	60.74817258	ALDH9A1	223
201614_s_at	RUVBL1	8607	1.122806548	8.345973383	9.542831747	3.6e-18	9.99e-17	30.53302005	RUVBL1	8607
201641_at	BST2	684	3.252767182	8.699983261	12.71600292	7.12e-28	6.5e-26	52.64293203	BST2	684
201645_at	TNC	3371	3.199227435	10.71123923	14.88152367	1.01e-34	2.26e-32	68.27001526	TNC	3371
201649_at	UBE2L6	9246	1.773388971	9.8450787	11.76851382	6.55e-25	4.24e-23	45.88406978	UBE2L6	9246
201650_at	KRT19	3880	-2.903921194	9.404576094	-4.919652713	1.74e-06	1.01e-05	4.166458065	KRT19	3880
201656_at	ITGA6	3655	1.863441641	11.04744414	13.65311587	7.85e-31	1.06e-28	59.39090238	ITGA6	3655
201666_at	TIMP1	7076	1.552529475	10.73009945	8.939021134	2e-16	4.5e-15	26.56851674	TIMP1	7076
201667_at	GJA1	2697	1.72292281	13.28748913	10.53554884	3.99e-21	1.57e-19	37.26048147	GJA1	2697
201710_at	MYBL2	4605	1.232849401	5.853123609	8.457224116	4.54e-15	8.54e-14	23.48896305	MYBL2	4605
201720_s_at	LAPTM5	7805	1.275113171	9.767869019	6.672413422	2.18e-10	2.24e-09	12.90238644	LAPTM5	7805
201733_at	CLCN3	1182	-1.030549272	7.216990606	-5.973978948	9.73e-09	7.93e-08	9.193781177	CLCN3	1182
201743_at	CD14	929	1.211256407	9.194035816	9.323620372	1.57e-17	4e-16	29.08123037	CD14	929
201744_s_at	LUM	4060	2.365560815	12.70704384	17.28776632	2.69e-42	1.78e-39	85.54595297	LUM	4060
201761_at	MTHFD2	10797	1.278082577	9.910174214	14.42767609	2.76e-33	5.21e-31	64.98902584	MTHFD2	10797
201792_at	AEBP1	165	2.192446279	8.981827425	10.84818024	4.48e-22	1.99e-20	39.42326959	AEBP1	165
201801_s_at	SLC29A1	2030	1.210629293	4.795471915	7.341150533	4.52e-12	5.8e-11	16.69880163	SLC29A1	2030
201809_s_at	ENG	2022	1.047499411	7.388877848	7.96227974	1.03e-13	1.64e-12	20.41393305	ENG	2022
201818_at	LPCAT1	79888	1.981930832	7.513104291	12.80495493	3.74e-28	3.53e-26	53.28139948	LPCAT1	79888
201853_s_at	CDC25B	994	1.628925136	8.724042813	13.4970589	2.45e-30	3.09e-28	58.26447502	CDC25B	994
201860_s_at	PLAT	5327	1.785287957	8.002282651	7.171637794	1.23e-11	1.49e-10	15.71543346	PLAT	5327
201884_at	CEACAM5	1048	-3.757792545	8.992761351	-8.790292488	5.29e-16	1.12e-14	25.60940298	CEACAM5	1048
201897_s_at	CKS1B	1163	1.044809091	10.07521931	9.129819135	5.68e-17	1.36e-15	27.80937497	CKS1B	1163
201910_at	FARP1	10160	1.243387614	6.487170893	8.578146747	2.09e-15	4.12e-14	24.25428207	FARP1	10160
201954_at	ARPC1B	10095	1.585872398	9.907783894	13.1421962	3.23e-29	3.49e-27	55.70648774	ARPC1B	10095
201957_at	PPP1R12B	4660	-1.097870194	6.185420561	-6.753119132	1.38e-10	1.46e-09	13.34842313	PPP1R12B	4660
202008_s_at	NID1	4811	1.5152519	5.915103768	8.074253648	5.13e-14	8.52e-13	21.10120136	NID1	4811
202013_s_at	EXT2	2132	1.098220138	7.092644806	8.558467411	2.37e-15	4.64e-14	24.12937373	EXT2	2132
202016_at	MEST	4232	1.556259461	7.651262127	8.239009492	1.82e-14	3.19e-13	22.1215276	MEST	4232
202018_s_at	LTF	4057	-2.025980176	6.689853405	-3.143637041	0.001908826	0.006366829	-2.459304794	LTF	4057
202027_at	TMEM184B	25829	1.343952998	7.178924404	17.04063891	1.59e-41	9.36e-39	83.78691875	TMEM184B	25829
202037_s_at	SFRP1	6422	-1.273713319	7.107972118	-3.648262123	0.000332744	0.001302273	-0.835054361	SFRP1	6422
202052_s_at	RAI14	26064	1.747610132	9.000118789	10.37492839	1.22e-20	4.55e-19	36.15677121	RAI14	26064
202054_s_at	ALDH3A2	224	-1.747644197	9.16744251	-11.13934455	5.75e-23	2.85e-21	41.45328882	ALDH3A2	224
202066_at	PPFIA1	8500	1.187359585	9.641892032	6.620792592	2.91e-10	2.94e-09	12.61892045	PPFIA1	8500
202086_at	MX1	4599	1.554226558	9.928360527	6.601271483	3.24e-10	3.27e-09	12.51209897	MX1	4599
202087_s_at	CTSL	1514	1.582028208	9.206036211	11.48359385	5e-24	2.9e-22	43.87075097	CTSL	1514
202088_at	SLC39A6	25800	1.44316977	11.30708983	15.18155064	1.13e-35	2.93e-33	70.43733285	SLC39A6	25800
202095_s_at	BIRC5	332	1.1268508	7.545680441	7.386439255	3.45e-12	4.51e-11	16.96383405	BIRC5	332
202107_s_at	MCM2	4171	1.353935114	8.347240627	7.926164684	1.29e-13	2.04e-12	20.19336043	MCM2	4171
202129_s_at	RIOK3	8780	-1.056812739	9.488703067	-8.616260588	1.63e-15	3.25e-14	24.49658805	RIOK3	8780
202145_at	LY6E	4061	1.786621381	8.778569079	10.54435057	3.75e-21	1.48e-19	37.32111457	LY6E	4061
202150_s_at	NEDD9	4739	1.049685882	5.982630277	6.740722222	1.48e-10	1.56e-09	13.27968424	NEDD9	4739
202185_at	PLOD3	8985	1.805366361	7.614198696	14.07666054	3.58e-32	5.89e-30	62.4511207	PLOD3	8985
202191_s_at	GAS7	8522	-1.777196987	7.359514874	-10.1825865	4.6e-20	1.6e-18	34.84228192	GAS7	8522
202201_at	BLVRB	645	-1.216556657	9.322453197	-10.56322669	3.29e-21	1.3e-19	37.45119992	BLVRB	645
202235_at	SLC16A1	6566	2.25518268	5.907517682	11.16506007	4.8e-23	2.4e-21	41.63325245	SLC16A1	6566
202237_at	LOC101928916 /// NNMT	4837 /// 101928916	2.869093503	10.10715127	12.8594389	2.52e-28	2.42e-26	53.67272834	LOC101928916 /// NNMT	4837 /// 101928916
202240_at	PLK1	5347	1.321283186	4.403091024	7.398223661	3.22e-12	4.22e-11	17.03295408	PLK1	5347
202242_at	TSPAN7	7102	-1.351703907	6.077465883	-4.760267969	3.59e-06	1.97e-05	3.472405848	TSPAN7	7102
202246_s_at	CDK4	1019	1.059337844	9.083410738	14.15334227	2.04e-32	3.51e-30	63.005476	CDK4	1019
202273_at	PDGFRB	5159	1.446340304	7.444274962	9.808409144	5.96e-19	1.8e-17	32.30944747	PDGFRB	5159
202284_s_at	CDKN1A	1026	1.243023332	9.386543776	8.593374584	1.89e-15	3.76e-14	24.35103034	CDKN1A	1026
202291_s_at	MGP	4256	-1.044203374	9.885876928	-4.205583433	3.85e-05	0.000178276	1.203399439	MGP	4256
202307_s_at	TAP1	6890	1.997344396	10.07529257	11.95612528	1.71e-25	1.18e-23	47.21524065	TAP1	6890
202338_at	TK1	7083	1.146433207	7.946773769	8.27776813	1.42e-14	2.53e-13	22.36309379	TK1	7083
202341_s_at	TRIM2	23321	-1.145973545	5.777889312	-6.761414943	1.32e-10	1.39e-09	13.3944674	TRIM2	23321
202351_at	ITGAV	3685	1.671193082	11.84742399	14.8978648	8.94e-35	2.02e-32	68.38810512	ITGAV	3685
202357_s_at	CFB	629	1.476167354	7.812323095	6.907889154	5.71e-11	6.35e-10	14.21336613	CFB	629
202363_at	SPOCK1	6695	1.328264473	5.25156256	4.096611256	5.98e-05	0.000268553	0.785304087	SPOCK1	6695
202369_s_at	TRAM2	9697	1.950503208	7.616717922	15.85682115	8.31e-38	3.35e-35	75.30565618	TRAM2	9697
202376_at	SERPINA3	12	2.351596528	5.482441224	5.458607361	1.34e-07	9.25e-07	6.644874797	SERPINA3	12
202391_at	BASP1	10409	1.205038381	9.921934863	6.911335994	5.59e-11	6.22e-10	14.23277015	BASP1	10409
202393_s_at	KLF10	7071	1.31195686	10.4563589	12.15948339	3.96e-26	2.95e-24	48.66252438	KLF10	7071
202411_at	IFI27	3429	2.727915237	12.12524034	11.99048637	1.33e-25	9.38e-24	47.45947755	IFI27	3429
202422_s_at	ACSL4	2182	1.377588807	6.147157127	10.53813216	3.91e-21	1.54e-19	37.27827578	ACSL4	2182
202431_s_at	MYC	4609	1.10094895	10.55504136	7.600234324	9.54e-13	1.33e-11	18.22772284	MYC	4609
202437_s_at	CYP1B1	1545	1.033319338	6.304869343	3.101108389	0.002191318	0.007208803	-2.586220701	CYP1B1	1545
202450_s_at	CTSK	1513	1.863744775	9.749237158	10.4760011	6.03e-21	2.34e-19	36.85067962	CTSK	1513
202454_s_at	ERBB3	2065	-1.647594535	8.090197737	-8.516411669	3.11e-15	5.99e-14	23.86290233	ERBB3	2065
202465_at	PCOLCE	5118	1.317537928	8.478321419	6.191954229	3.06e-09	2.69e-08	10.32107678	PCOLCE	5118
202478_at	TRIB2	28951	1.136820285	7.398909918	7.660013168	6.63e-13	9.48e-12	18.58479635	TRIB2	28951
202498_s_at	SLC2A3	6515	1.259972299	4.662823402	6.86700031	7.21e-11	7.91e-10	13.98364765	SLC2A3	6515
202506_at	SSFA2	6744	1.118604645	9.364252607	9.512793854	4.41e-18	1.21e-16	30.33328803	SSFA2	6744
202535_at	FADD	8772	1.259528412	8.351455831	6.478339874	6.43e-10	6.19e-09	11.84418983	FADD	8772
202558_s_at	HSPA13	6782	1.059993941	7.395246322	7.186551835	1.13e-11	1.37e-10	15.80139797	HSPA13	6782
202570_s_at	DLGAP4	22839	1.023084612	6.399830235	7.799454412	2.82e-13	4.25e-12	19.4237811	DLGAP4	22839
202575_at	CRABP2	1382	-1.54969613	9.908999589	-6.486736474	6.13e-10	5.93e-09	11.88954511	CRABP2	1382
202580_x_at	FOXM1	2305	1.663624148	5.250411147	9.694255666	1.29e-18	3.77e-17	31.54360947	FOXM1	2305
202599_s_at	NRIP1	8204	1.545220556	9.720814029	12.72123865	6.86e-28	6.27e-26	52.68049717	NRIP1	8204
202620_s_at	PLOD2	5352	1.554252483	9.070434542	8.341617413	9.5e-15	1.73e-13	22.7622881	PLOD2	5352
202626_s_at	LYN	4067	1.08382534	8.055642839	6.152047868	3.79e-09	3.28e-08	10.11258811	LYN	4067
202637_s_at	ICAM1	3383	2.361029793	6.577037663	11.24435677	2.74e-23	1.43e-21	42.1888433	ICAM1	3383
202644_s_at	TNFAIP3	7128	2.14801883	9.973518749	14.47856949	1.91e-33	3.64e-31	65.35701939	TNFAIP3	7128
202660_at	ITPR2	3709	-1.357889855	8.145252793	-10.33150903	1.64e-20	6.04e-19	35.8593366	ITPR2	3709
202665_s_at	WIPF1	7456	1.070615336	6.077140397	6.119594277	4.5e-09	3.87e-08	9.943726346	WIPF1	7456
202672_s_at	ATF3	467	1.442379273	7.880410553	4.804437376	2.94e-06	1.64e-05	3.662912298	ATF3	467
202693_s_at	STK17A	9263	1.29077996	9.990077838	9.505508304	4.63e-18	1.26e-16	30.28488147	STK17A	9263
202712_s_at	CKMT1A /// CKMT1B	1159 /// 548596	-1.526969249	9.403304993	-7.77573945	3.27e-13	4.88e-12	19.28050191	CKMT1A /// CKMT1B	1159 /// 548596
202727_s_at	IFNGR1	3459	1.282603759	11.66558024	15.59236934	5.68e-37	1.99e-34	73.40107067	IFNGR1	3459
202729_s_at	LTBP1	4052	1.798672386	9.244343856	10.02485756	1.36e-19	4.47e-18	33.77053483	LTBP1	4052
202733_at	LOC101927705 /// P4HA2	8974 /// 101927705	1.648233391	9.055315708	10.71300446	1.15e-21	4.86e-20	38.4858596	LOC101927705 /// P4HA2	8974 /// 101927705
202734_at	TRIP10	9322	-1.801161863	7.833790324	-17.19846898	5.12e-42	3.25e-39	84.91086324	TRIP10	9322
202746_at	ITM2A	9452	-1.121644853	7.904360097	-5.092999096	7.8e-07	4.77e-06	4.94180476	ITM2A	9452
202768_at	FOSB	2354	1.058787981	6.897844616	2.631238953	0.009135403	0.025838195	-3.882115169	FOSB	2354
202779_s_at	UBE2S	27338	1.123537917	8.204903737	8.274243919	1.46e-14	2.59e-13	22.34110508	UBE2S	27338
202786_at	STK39	27347	-1.508615144	8.42815524	-10.93429699	2.44e-22	1.12e-20	40.02217909	STK39	27347
202790_at	CLDN7	1366	-2.393513827	8.270819461	-9.452041628	6.63e-18	1.77e-16	29.93009077	CLDN7	1366
202796_at	SYNPO	11346	1.005653532	7.157857128	8.363754333	8.25e-15	1.51e-13	22.90105034	SYNPO	11346
202803_s_at	ITGB2	3689	1.079319281	8.327002261	5.40006938	1.79e-07	1.21e-06	6.366154513	ITGB2	3689
202805_s_at	ABCC1	4363	1.134825519	5.923581545	7.925714647	1.3e-13	2.04e-12	20.19061523	ABCC1	4363
202807_s_at	TOM1	10043	-1.483219423	4.000983946	-10.88570398	3.44e-22	1.55e-20	39.68407276	TOM1	10043
202820_at	AHR	196	1.059169913	10.72227719	10.47521214	6.06e-21	2.35e-19	36.8452549	AHR	196
202825_at	SLC25A4	291	-1.303833113	7.51501478	-8.057210625	5.71e-14	9.41e-13	20.9962682	SLC25A4	291
202850_at	ABCD3	5825	-1.045512868	9.809064707	-13.54661062	1.7e-30	2.2e-28	58.62205727	ABCD3	5825
202870_s_at	CDC20	991	1.32862417	8.132371874	7.796698681	2.87e-13	4.32e-12	19.40711941	CDC20	991
202872_at	ATP6V1C1	528	1.253810118	7.678892359	12.18761593	3.23e-26	2.44e-24	48.86307541	ATP6V1C1	528
202887_s_at	DDIT4	54541	1.446459219	10.61316277	8.488328101	3.72e-15	7.11e-14	23.68531539	DDIT4	54541
202888_s_at	ANPEP	290	1.222095746	6.484519466	6.46011844	7.11e-10	6.8e-09	11.74589925	ANPEP	290
202893_at	UNC13B	10497	-1.228077954	7.127091109	-8.727039846	7.98e-16	1.66e-14	25.20374242	UNC13B	10497
202894_at	EPHB4	2050	1.220002026	7.119271343	11.80017769	5.22e-25	3.41e-23	46.10844733	EPHB4	2050
202896_s_at	SIRPA	140885	1.59990497	5.31960813	11.96672997	1.58e-25	1.1e-23	47.2906044	SIRPA	140885
202912_at	ADM	133	1.387370392	11.01996242	8.256257494	1.63e-14	2.88e-13	22.2289559	ADM	133
202919_at	MOB4	25843	-1.005486045	8.526564711	-12.83193009	3.07e-28	2.93e-26	53.47512329	MOB4	25843
202920_at	ANK2	287	-2.246801883	5.091648073	-7.950338934	1.11e-13	1.77e-12	20.34094508	ANK2	287
202953_at	C1QB	713	1.932934545	8.610431083	9.997442067	1.64e-19	5.34e-18	33.58484304	C1QB	713
202954_at	UBE2C	11065	1.447167711	9.091638544	10.24631605	2.96e-20	1.05e-18	35.27692068	UBE2C	11065
202957_at	HCLS1	3059	1.053518146	8.189105972	5.212071074	4.44e-07	2.82e-06	5.486508872	HCLS1	3059
202967_at	GSTA4	2941	-1.289181117	9.428451714	-6.586637792	3.52e-10	3.53e-09	12.4321576	GSTA4	2941
202992_at	C7	730	-1.379870997	4.156507297	-6.758972508	1.34e-10	1.41e-09	13.38090737	C7	730
202998_s_at	LOXL2	4017	4.24763835	7.36727366	19.30211185	1.68e-48	2.49e-45	99.68856309	LOXL2	4017
203022_at	RNASEH2A	10535	1.097420851	7.501324274	8.251020995	1.69e-14	2.98e-13	22.19632854	RNASEH2A	10535
203029_s_at	PTPRN2	5799	-1.127164564	3.762340598	-6.38686139	1.06e-09	9.93e-09	11.35260709	PTPRN2	5799
203038_at	PTPRK	5796	1.358848736	9.869473885	13.28752035	1.12e-29	1.29e-27	56.75338391	PTPRK	5796
203044_at	CHSY1	22856	1.146071006	9.958581742	11.42697734	7.49e-24	4.23e-22	43.47197499	CHSY1	22856
203066_at	CHST15	51363	1.388533093	8.697565133	11.44377338	6.64e-24	3.79e-22	43.59023035	CHST15	51363
203083_at	THBS2	7058	2.446614949	9.542995538	10.3764574	1.2e-20	4.51e-19	36.16725264	THBS2	7058
203085_s_at	TGFB1	7040	2.577980704	7.575549041	15.42626635	1.9e-36	5.88e-34	72.20341993	TGFB1	7040
203108_at	GPRC5A	9052	-1.42886393	7.759149311	-4.953041251	1.5e-06	8.75e-06	4.31415287	GPRC5A	9052
203119_at	CCDC86	79080	1.26568501	7.056383369	9.405016615	9.09e-18	2.38e-16	29.61870952	CCDC86	79080
203124_s_at	SLC11A2	4891	-1.260791974	9.009697715	-11.4245413	7.62e-24	4.3e-22	43.454827	SLC11A2	4891
203153_at	IFIT1	3434	2.199612889	9.000010467	6.987708688	3.6e-11	4.11e-10	14.66426482	IFIT1	3434
203180_at	ALDH1A3	220	-1.499251267	8.287554958	-6.420161501	8.85e-10	8.36e-09	11.53101085	ALDH1A3	220
203184_at	FBN2	2201	2.337866483	5.404530218	8.315609195	1.12e-14	2.02e-13	22.59949476	FBN2	2201
203196_at	ABCC4	10257	1.012465995	7.288322934	8.909818858	2.42e-16	5.39e-15	26.37962465	ABCC4	10257
203225_s_at	RFK	55312	-1.850056965	8.25153163	-17.45911445	7.89e-43	5.83e-40	86.76288207	RFK	55312
203240_at	FCGBP	8857	-1.04728811	6.069977671	-3.487552993	0.000593111	0.002212329	-1.375733179	FCGBP	8857
203256_at	CDH3	1001	3.71456384	9.857999095	17.84241634	5.09e-44	4.35e-41	89.47656889	CDH3	1001
203296_s_at	ATP1A2	477	-2.677855699	5.030711043	-7.801336472	2.79e-13	4.21e-12	19.43516226	ATP1A2	477
203324_s_at	CAV2	858	1.195095543	11.10125986	7.307739383	5.52e-12	6.99e-11	16.50389498	CAV2	858
203325_s_at	COL5A1	1289	3.43873382	9.195620711	13.37320859	6.02e-30	7.22e-28	57.37111538	COL5A1	1289
203344_s_at	RBBP8	5932	1.121413345	8.881401749	9.17719389	4.15e-17	1.01e-15	28.11923617	RBBP8	5932
203370_s_at	PDLIM7	9260	1.407832074	5.667136999	7.764695575	3.5e-13	5.2e-12	19.21386005	PDLIM7	9260
203379_at	RPS6KA1	6195	1.092022917	6.530032558	10.05247655	1.12e-19	3.74e-18	33.95778492	RPS6KA1	6195
203381_s_at	APOE	348	1.414830189	7.873760426	6.102211386	4.94e-09	4.21e-08	9.85353606	APOE	348
203388_at	ARRB2	409	1.07092952	5.247172343	6.833904959	8.72e-11	9.46e-10	13.79834608	ARRB2	409
203400_s_at	TF	7018	-3.594620294	5.383995653	-8.461663459	4.42e-15	8.32e-14	23.51696602	TF	7018
203407_at	PPL	5493	-3.061936112	10.90649904	-12.6421135	1.22e-27	1.09e-25	52.11300245	PPL	5493
203413_at	NELL2	4753	2.361515339	7.767906393	6.740748017	1.48e-10	1.56e-09	13.27982718	NELL2	4753
203414_at	MMD	23531	1.583823674	6.982661758	11.96749097	1.57e-25	1.1e-23	47.29601305	MMD	23531
203416_at	CD53	963	1.061535918	9.182512427	5.109338896	7.22e-07	4.45e-06	5.015973529	CD53	963
203417_at	MFAP2	4237	4.058948836	7.923692304	16.70112887	1.84e-40	1e-37	81.36325769	MFAP2	4237
203423_at	RBP1	5947	2.339831391	9.186200372	8.755545221	6.63e-16	1.39e-14	25.38638894	RBP1	5947
203430_at	HEBP2	23593	-1.212289924	10.23292701	-12.03952393	9.38e-26	6.68e-24	47.80825577	HEBP2	23593
203431_s_at	ARHGAP32	9743	-1.757094414	5.663314524	-9.061656244	8.92e-17	2.09e-15	27.36476003	ARHGAP32	9743
203434_s_at	MME	4311	1.671847283	4.522275535	6.439141318	7.98e-10	7.58e-09	11.63297297	MME	4311
203438_at	STC2	8614	1.183783916	3.445091494	6.51627891	5.21e-10	5.08e-09	12.0494326	STC2	8614
203442_x_at	EML3	256364	-1.010650745	6.979543314	-10.38086298	1.17e-20	4.38e-19	36.19745592	EML3	256364
203453_at	SCNN1A	6337	-2.890485508	8.585777183	-8.840172449	3.82e-16	8.29e-15	25.9302507	SCNN1A	6337
203456_at	PRAF2	11230	1.008461092	5.777309009	8.919638554	2.27e-16	5.08e-15	26.44311145	PRAF2	11230
203467_at	PMM1	5372	-1.498242509	6.696532232	-15.69676461	2.66e-37	9.96e-35	74.15326854	PMM1	5372
203476_at	TPBG	7162	2.042811888	10.35124365	18.36017777	1.28e-45	1.23e-42	93.12204697	TPBG	7162
203498_at	RCAN2	10231	-1.385076905	7.262026474	-6.91824575	5.38e-11	6e-10	14.27168701	RCAN2	10231
203504_s_at	ABCA1	19	1.190639784	8.229172454	7.991997211	8.58e-14	1.38e-12	20.59583464	ABCA1	19
203561_at	FCGR2A	2212	2.317638849	7.742302292	14.62706299	6.45e-34	1.31e-31	66.43066743	FCGR2A	2212
203562_at	FEZ1	9638	1.873234928	6.816068728	8.197441717	2.37e-14	4.09e-13	21.86309698	FEZ1	9638
203570_at	LOXL1	4016	1.25164678	6.984549813	6.190981553	3.07e-09	2.7e-08	10.315984	LOXL1	4016
203571_s_at	ADIRF	10974	-1.443432401	10.0933511	-6.914329765	5.5e-11	6.12e-10	14.24962855	ADIRF	10974
203574_at	NFIL3	4783	2.043234623	8.338860207	14.93040532	7.05e-35	1.62e-32	68.62324704	NFIL3	4783
203585_at	ZNF185	7739	-2.387918554	10.11622519	-11.69482005	1.11e-24	6.92e-23	45.36233234	ZNF185	7739
203592_s_at	FSTL3	10272	1.438718868	4.216307512	5.931589428	1.21e-08	9.79e-08	8.977868862	FSTL3	10272
203608_at	ALDH5A1	7915	-1.020783792	5.318646821	-4.154191488	4.74e-05	0.000216536	1.005063258	ALDH5A1	7915
203627_at	IGF1R	3480	1.158014449	7.987775743	9.070236463	8.43e-17	1.98e-15	27.42064777	IGF1R	3480
203632_s_at	GPRC5B	51704	-1.390675107	4.413638433	-7.934275167	1.23e-13	1.95e-12	20.24284829	GPRC5B	51704
203641_s_at	COBLL1	22837	-1.527489221	6.411242118	-7.58570925	1.04e-12	1.45e-11	18.14120047	COBLL1	22837
203643_at	ERF	2077	1.489224104	6.052017684	14.29561266	7.24e-33	1.31e-30	64.0341163	ERF	2077
203645_s_at	CD163	9332	1.502465436	8.673098641	6.764577434	1.29e-10	1.37e-09	13.41202974	CD163	9332
203649_s_at	PLA2G2A	5320	-3.220599875	7.260621586	-7.015761403	3.06e-11	3.52e-10	14.82350007	PLA2G2A	5320
203650_at	PROCR	10544	1.725672609	7.538129793	10.27900164	2.36e-20	8.52e-19	35.50018672	PROCR	10544
203656_at	FIG4	9896	-1.085531587	6.683157037	-13.49654062	2.45e-30	3.1e-28	58.26073539	FIG4	9896
203662_s_at	TMOD1	7111	-1.253090274	4.180169603	-7.645871722	7.23e-13	1.03e-11	18.50018352	TMOD1	7111
203675_at	NUCB2	4925	-2.452820068	10.08188831	-17.52029323	5.09e-43	3.92e-40	87.19681976	NUCB2	4925
203691_at	PI3	5266	1.663492094	12.35290896	5.56120334	8.06e-08	5.75e-07	7.138796976	PI3	5266
203693_s_at	E2F3	1871	1.341122146	7.146173006	15.22519882	8.23e-36	2.17e-33	70.75246258	E2F3	1871
203695_s_at	DFNA5	1687	2.639171776	8.19417452	10.95203421	2.16e-22	1e-20	40.14569527	DFNA5	1687
203697_at	FRZB	2487	-1.766179198	5.428574944	-7.391328978	3.35e-12	4.38e-11	16.9925063	FRZB	2487
203711_s_at	HIBCH	26275	-1.016273054	7.802487973	-8.656785007	1.26e-15	2.54e-14	24.75477944	HIBCH	26275
203713_s_at	LLGL2	3993	-1.392294559	6.269923513	-11.24382078	2.75e-23	1.43e-21	42.18508458	LLGL2	3993
203724_s_at	RUFY3	22902	-1.195756341	4.099733761	-9.920626831	2.77e-19	8.75e-18	33.06551605	RUFY3	22902
203728_at	BAK1	578	1.104870031	5.981612169	9.360245712	1.23e-17	3.17e-16	29.32283984	BAK1	578
203757_s_at	CEACAM6	4680	-2.511302555	9.154994101	-7.152782015	1.38e-11	1.65e-10	15.60690371	CEACAM6	4680
203759_at	ST3GAL4	6484	-1.674819681	4.954444049	-16.5670647	4.84e-40	2.47e-37	80.40411982	ST3GAL4	6484
203761_at	SLA	6503	1.537948226	7.425132264	7.425553107	2.73e-12	3.63e-11	17.19349972	SLA	6503
203766_s_at	LMOD1	25802	-1.554285177	3.522764115	-9.483243875	5.38e-18	1.45e-16	30.1370437	LMOD1	25802
203788_s_at	SEMA3C	10512	1.971498133	4.79732714	8.196790006	2.38e-14	4.1e-13	21.85905058	SEMA3C	10512
203812_at	SLIT3	6586	-1.271192932	3.91467158	-10.79256664	6.61e-22	2.87e-20	39.03719887	SLIT3	6586
203817_at	GUCY1B3	2983	1.370215672	7.247641311	8.083095808	4.86e-14	8.08e-13	21.15568803	GUCY1B3	2983
203820_s_at	IGF2BP3	10643	1.297128338	6.869017354	4.142619837	4.97e-05	0.000226099	0.960690022	IGF2BP3	10643
203823_at	RGS3	5998	1.392362941	7.240595549	10.78109614	7.17e-22	3.09e-20	38.95764021	RGS3	5998
203824_at	TSPAN8	7103	-2.955766698	4.741095254	-7.368845732	3.84e-12	4.97e-11	16.86076172	TSPAN8	7103
203828_s_at	IL32	9235	1.663581598	8.820357906	8.406715884	6.27e-15	1.16e-13	23.17087132	IL32	9235
203845_at	KAT2B	8850	-1.987391986	8.433318301	-13.41062987	4.59e-30	5.59e-28	57.64098196	KAT2B	8850
203851_at	IGFBP6	3489	-1.058194841	9.806428727	-3.448706031	0.000679991	0.00250935	-1.503177417	IGFBP6	3489
203861_s_at	ACTN2	88	-1.457974261	4.332037379	-3.316485642	0.001073279	0.003802833	-1.927364319	ACTN2	88
203870_at	USP46	64854	-1.267076694	7.190373009	-10.73331263	1e-21	4.25e-20	38.62647685	USP46	64854
203872_at	ACTA1	58	-3.248332798	7.111325458	-4.914320452	1.79e-06	1.03e-05	4.142944041	ACTA1	58
203876_s_at	MMP11	4320	1.574202804	3.453395053	5.628509038	5.75e-08	4.21e-07	7.466532783	MMP11	4320
203879_at	PIK3CD	5293	1.172055459	7.277889159	5.962705336	1.03e-08	8.39e-08	9.136252065	PIK3CD	5293
203882_at	IRF9	10379	1.485802226	9.09739005	12.89624923	1.93e-28	1.89e-26	53.93722454	IRF9	10379
203887_s_at	THBD	7056	1.0489508	8.66154989	5.372317984	2.05e-07	1.37e-06	6.234813682	THBD	7056
203889_at	SCG5	6447	2.342111393	4.695498616	7.797283339	2.86e-13	4.31e-12	19.41065409	SCG5	6447
203892_at	WFDC2	10406	-1.105985173	5.786292749	-2.705803249	0.007371195	0.021328328	-3.689639232	WFDC2	10406
203895_at	PLCB4	5332	-1.622087836	4.123939167	-6.123249709	4.42e-09	3.8e-08	9.962715137	PLCB4	5332
203903_s_at	HEPH	9843	1.295493943	5.658753178	5.909610823	1.36e-08	1.09e-07	8.866351441	HEPH	9843
203908_at	SLC4A4	8671	-2.203781538	3.051686512	-15.47294817	1.35e-36	4.33e-34	72.54010675	SLC4A4	8671
203914_x_at	HPGD	3248	-2.757914149	6.884241618	-9.15930596	4.67e-17	1.13e-15	28.00215707	HPGD	3248
203915_at	CXCL9	4283	4.031628445	8.644959388	9.956508481	2.17e-19	6.95e-18	33.30792456	CXCL9	4283
203918_at	PCDH1	5097	-1.224691516	6.027738252	-9.913859245	2.91e-19	9.15e-18	33.01983094	PCDH1	5097
203921_at	CHST2	9435	2.731817791	7.583041523	12.74334026	5.84e-28	5.36e-26	52.8390923	CHST2	9435
203922_s_at	CYBB	1536	1.433166665	5.386621988	6.890038726	6.32e-11	6.98e-10	14.11297448	CYBB	1536
203924_at	GSTA1	2938	-2.151791242	4.854625089	-5.56720028	7.82e-08	5.59e-07	7.167879643	GSTA1	2938
203935_at	ACVR1	90	1.155269746	8.647185839	11.42320633	7.69e-24	4.33e-22	43.44543005	ACVR1	90
203936_s_at	MMP9	4318	3.957231168	8.514588964	13.21261207	1.94e-29	2.16e-27	56.21362969	MMP9	4318
203961_at	NEBL	10529	-2.633670138	7.948258816	-10.63675837	1.97e-21	8e-20	37.95861378	NEBL	10529
203968_s_at	CDC6	990	1.853849672	5.65951048	10.8801208	3.58e-22	1.61e-20	39.64525194	CDC6	990
203973_s_at	CEBPD	1052	1.391764816	11.36440238	13.20589634	2.03e-29	2.26e-27	56.16525203	CEBPD	1052
203987_at	FZD6	8323	1.061576477	9.567878365	7.223008313	9.11e-12	1.12e-10	16.01198667	FZD6	8323
203988_s_at	FUT8	2530	1.178515551	7.434093692	7.665760015	6.4e-13	9.16e-12	18.61920672	FUT8	2530
203989_x_at	F2R	2149	1.64932192	8.527455223	12.74933855	5.59e-28	5.15e-26	52.88214025	F2R	2149
204006_s_at	FCGR3A /// FCGR3B	2214 /// 2215	3.359023821	6.044337948	12.46591896	4.35e-27	3.63e-25	50.85102285	FCGR3A /// FCGR3B	2214 /// 2215
204007_at	FCGR3B	2215	1.927472085	6.612677108	9.61267769	2.25e-18	6.35e-17	30.99840139	FCGR3B	2215
204017_at	KDELR3	11015	1.112850079	8.359806265	5.232738276	4.02e-07	2.57e-06	5.58204277	KDELR3	11015
204019_s_at	SH3YL1	26751	-1.22584386	10.25617455	-9.541656874	3.63e-18	1.01e-16	30.52520326	SH3YL1	26751
204023_at	RFC4	5984	1.328593722	8.398085985	9.318759784	1.62e-17	4.13e-16	29.04919544	RFC4	5984
204030_s_at	IQCJ-SCHIP1 /// SCHIP1	29970 /// 100505385	1.911487532	7.996392288	10.47006186	6.29e-21	2.43e-19	36.8098458	IQCJ-SCHIP1 /// SCHIP1	29970 /// 100505385
204033_at	TRIP13	9319	1.643988624	7.201110676	8.953788107	1.81e-16	4.11e-15	26.66414072	TRIP13	9319
204035_at	SCG2	7857	1.136456988	3.559481876	5.211194976	4.46e-07	2.83e-06	5.482465554	SCG2	7857
204041_at	MAOB	4129	-2.652000376	4.97517989	-11.76273937	6.83e-25	4.41e-23	45.84316373	MAOB	4129
204047_s_at	PHACTR2	9749	-1.345725673	5.298640449	-8.395999669	6.72e-15	1.24e-13	23.10350363	PHACTR2	9749
204052_s_at	SFRP4	6424	1.779139257	4.009685522	4.889061996	2.01e-06	1.15e-05	4.031835378	SFRP4	6424
204058_at	ME1	4199	-1.154926104	8.493952747	-5.51838115	9.97e-08	7.02e-07	6.931805392	ME1	4199
204067_at	SUOX	6821	-1.268952406	5.924125892	-11.47702996	5.24e-24	3.02e-22	43.82449557	SUOX	6821
204068_at	STK3	6788	1.246961924	8.700667721	12.15122605	4.2e-26	3.11e-24	48.6036744	STK3	6788
204069_at	MEIS1	4211	-2.136342093	7.15875127	-10.75374943	8.68e-22	3.7e-20	38.76806236	MEIS1	4211
204072_s_at	FRY	10129	-1.495531576	5.623765081	-7.6429157	7.36e-13	1.04e-11	18.48250781	FRY	10129
204078_at	LEPREL4	10609	1.05877162	5.637676185	8.582632157	2.03e-15	4.01e-14	24.28277105	LEPREL4	10609
204092_s_at	AURKA	6790	1.110441406	6.432679782	8.368483339	8.01e-15	1.47e-13	22.93071727	AURKA	6790
204103_at	CCL4	6351	2.826766152	7.267177892	11.80768474	4.95e-25	3.24e-23	46.16166168	CCL4	6351
204105_s_at	NRCAM	4897	1.132842038	6.117439083	5.039701461	1e-06	6.02e-06	4.701169483	NRCAM	4897
204114_at	NID2	22795	2.8342902	7.694329184	13.23979072	1.59e-29	1.8e-27	56.40943672	NID2	22795
204122_at	TYROBP	7305	1.498952923	8.629682369	10.16027306	5.36e-20	1.85e-18	34.69031823	TYROBP	7305
204126_s_at	CDC45	8318	1.136359154	5.353574925	7.898360041	1.53e-13	2.39e-12	20.0239116	CDC45	8318
204136_at	COL7A1	1294	1.998987573	7.610025287	13.29328769	1.08e-29	1.25e-27	56.7949512	COL7A1	1294
204140_at	TPST1	8460	2.093677708	6.074045255	10.86706079	3.92e-22	1.75e-20	39.55446487	TPST1	8460
204146_at	RAD51AP1	10635	1.078504535	7.720225616	7.431424029	2.64e-12	3.51e-11	17.22803328	RAD51AP1	10635
204163_at	EMILIN1	11117	1.561152833	5.038701592	8.004916688	7.91e-14	1.28e-12	20.67502775	EMILIN1	11117
204168_at	MGST2	4258	-1.701276963	9.092907707	-14.64215646	5.78e-34	1.18e-31	66.53978922	MGST2	4258
204179_at	MB	4151	-2.664284366	6.037608065	-5.07670868	8.42e-07	5.12e-06	4.868044667	MB	4151
204197_s_at	RUNX3	864	1.242425788	6.33843705	6.490677376	6e-10	5.81e-09	11.91084586	RUNX3	864
204199_at	RALGPS1	9649	-1.923242279	4.182869259	-10.36120675	1.34e-20	4.98e-19	36.06273086	RALGPS1	9649
204209_at	PCYT1A	5130	1.051413307	5.994047724	7.337105531	4.63e-12	5.93e-11	16.67517679	PCYT1A	5130
204214_s_at	RAB32	10981	1.773868096	7.318843894	14.14483552	2.17e-32	3.73e-30	62.94397527	RAB32	10981
204221_x_at	GLIPR1	11010	1.172181098	6.882962339	8.031697898	6.7e-14	1.09e-12	20.83940589	GLIPR1	11010
204226_at	STAU2	27067	-1.001522158	6.699489562	-8.641130732	1.39e-15	2.8e-14	24.65497398	STAU2	27067
204232_at	FCER1G	2207	1.726963447	8.273031206	10.72812842	1.04e-21	4.4e-20	38.59057316	FCER1G	2207
204235_s_at	GULP1	51454	-2.245329046	6.52196062	-8.637025762	1.43e-15	2.87e-14	24.62881648	GULP1	51454
204241_at	ACOX3	8310	-1.624902055	6.179882805	-11.832973	4.13e-25	2.73e-23	46.34096873	ACOX3	8310
204249_s_at	LMO2	4005	-1.526989007	8.211561926	-12.13314665	4.79e-26	3.53e-24	48.4748465	LMO2	4005
204259_at	MMP7	4316	1.966435773	5.159079529	5.200299144	4.69e-07	2.97e-06	5.432223513	MMP7	4316
204269_at	PIM2	11040	1.124782149	4.665717209	5.223383037	4.2e-07	2.68e-06	5.538762232	PIM2	11040
204279_at	PSMB9	5698	1.709789543	8.94841206	8.452581897	4.68e-15	8.78e-14	23.45968808	PSMB9	5698
204281_at	TEAD4	7004	1.084114624	5.515013745	8.246723948	1.73e-14	3.05e-13	22.16956255	TEAD4	7004
204284_at	PPP1R3C	5507	-4.69115222	7.417276191	-14.36426867	4.39e-33	8.1e-31	64.53054397	PPP1R3C	5507
204290_s_at	ALDH6A1	4329	-1.495197612	6.414394522	-9.189966269	3.81e-17	9.34e-16	28.20289274	ALDH6A1	4329
204298_s_at	LOX	4015	3.007517368	6.136866822	12.52967012	2.74e-27	2.35e-25	51.30735189	LOX	4015
204304_s_at	PROM1	8842	-1.432224619	4.171409235	-3.195245992	0.001611338	0.005470344	-2.303179958	PROM1	8842
204309_at	CYP11A1	1583	-1.045276779	2.339729806	-8.72127232	8.28e-16	1.72e-14	25.16682107	CYP11A1	1583
204324_s_at	GOLIM4	27333	1.049044186	6.74066517	5.382378533	1.95e-07	1.31e-06	6.282368695	GOLIM4	27333
204338_s_at	RGS4	5999	1.28761468	3.831052266	5.63298556	5.62e-08	4.12e-07	7.488433894	RGS4	5999
204345_at	COL16A1	1307	2.083977385	8.145415725	15.40490948	2.22e-36	6.75e-34	72.04936214	COL16A1	1307
204351_at	S100P	6286	-1.475304096	9.618031578	-4.183193767	4.22e-05	0.000193943	1.116737667	S100P	6286
204358_s_at	FLRT2 /// LOC100506718	23768 /// 100506718	1.043172353	6.448562067	4.763288635	3.54e-06	1.95e-05	3.485389169	FLRT2 /// LOC100506718	23768 /// 100506718
204364_s_at	REEP1	65055	-1.090041831	5.806446652	-3.888814759	0.00013497	0.00056879	0.014110893	REEP1	65055
204378_at	BCAS1	8537	-1.703166886	4.421755043	-12.76689979	4.92e-28	4.6e-26	53.00818633	BCAS1	8537
204385_at	KYNU	8942	1.494183651	6.458209569	6.238599889	2.38e-09	2.12e-08	10.56595327	KYNU	8942
204393_s_at	ACPP	55	-3.812513909	6.460600017	-14.08762232	3.3e-32	5.5e-30	62.53036286	ACPP	55
204415_at	IFI6	2537	4.887878205	8.286140702	16.27445301	4.02e-39	1.84e-36	78.30690954	IFI6	2537
204420_at	FOSL1	8061	2.534940349	5.825646986	9.25888797	2.41e-17	6.04e-16	28.65516418	FOSL1	8061
204437_s_at	FOLR1	2348	-1.119722349	3.209111199	-3.83342751	0.000166787	0.000690998	-0.185594509	FOLR1	2348
204439_at	IFI44L	10964	2.832314164	7.734041311	8.25556984	1.64e-14	2.89e-13	22.22467069	IFI44L	10964
204442_x_at	LTBP4	8425	-1.234118611	6.245841548	-10.2322215	3.26e-20	1.16e-18	35.18071737	LTBP4	8425
204454_at	LDOC1	23641	-1.825621441	5.257942886	-8.476941236	4e-15	7.61e-14	23.61339183	LDOC1	23641
204455_at	DST	667	1.164453857	11.3604654	5.297205198	2.95e-07	1.94e-06	5.881903526	DST	667
204457_s_at	GAS1	2619	1.758625243	10.00641145	8.980891536	1.52e-16	3.47e-15	26.83983261	GAS1	2619
204463_s_at	EDNRA	1909	1.016815844	8.147804635	4.486843926	1.19e-05	6.02e-05	2.324975807	EDNRA	1909
204469_at	PTPRZ1	5803	2.297399649	9.125980568	10.57099544	3.11e-21	1.24e-19	37.50475901	PTPRZ1	5803
204470_at	CXCL1	2919	4.181510716	7.789203366	14.25155725	9.98e-33	1.77e-30	63.71557512	CXCL1	2919
204472_at	GEM	2669	1.510165446	8.278056952	7.955166641	1.08e-13	1.72e-12	20.37044729	GEM	2669
204475_at	MMP1	4312	9.08019428	10.24835233	22.20942213	3.93e-57	2.15e-53	119.3378492	MMP1	4312
204483_at	ENO3	2027	-2.583300539	4.476005881	-6.887645088	6.41e-11	7.08e-10	14.09952499	ENO3	2027
204484_at	PIK3C2B	5287	-1.48447719	7.711662402	-12.18736195	3.24e-26	2.44e-24	48.86126447	PIK3C2B	5287
204490_s_at	CD44	960	1.005267662	10.37437561	7.635427549	7.7e-13	1.09e-11	18.43774924	CD44	960
204503_at	EVPL	2125	-2.398041378	7.835045901	-12.06196589	7.98e-26	5.74e-24	47.96795888	EVPL	2125
204519_s_at	PLLP	51090	-2.499066287	5.21422663	-11.99499396	1.29e-25	9.09e-24	47.49152687	PLLP	51090
204533_at	CXCL10	3627	4.896126274	8.429636802	11.93941148	1.93e-25	1.32e-23	47.09648677	CXCL10	3627
204540_at	EEF1A2	1917	-1.287207199	5.431967497	-4.740305679	3.92e-06	2.15e-05	3.386771443	EEF1A2	1917
204556_s_at	DZIP1	22873	1.076224073	5.673531349	7.22715826	8.89e-12	1.09e-10	16.03599926	DZIP1	22873
204563_at	SELL	6402	1.098886702	6.27650332	3.144631188	0.001902645	0.006349698	-2.456319185	SELL	6402
204570_at	COX7A1	1346	-1.618030696	7.360197993	-6.733117808	1.55e-10	1.62e-09	13.2375592	COX7A1	1346
204575_s_at	MMP19	4327	1.953428033	5.925433115	10.17812926	4.74e-20	1.64e-18	34.81191727	MMP19	4327
204580_at	MMP12	4321	6.530658198	9.306195603	18.19417191	4.16e-45	3.92e-42	91.95585875	MMP12	4321
204588_s_at	SLC7A7	9056	1.588795514	6.591090178	9.663677893	1.59e-18	4.59e-17	31.33904313	SLC7A7	9056
204589_at	NUAK1	9891	1.588743231	8.200574075	8.088757686	4.69e-14	7.82e-13	21.19059376	NUAK1	9891
204597_x_at	STC1	6781	1.16155318	5.171205758	5.601508382	6.58e-08	4.77e-07	7.334706377	STC1	6781
204602_at	DKK1	22943	1.858177451	5.108994717	4.927413331	1.68e-06	9.76e-06	4.200716704	DKK1	22943
204603_at	EXO1	9156	1.088435538	5.883713916	7.754345603	3.73e-13	5.52e-12	19.15145295	EXO1	9156
204604_at	CDK14	5218	1.315270245	6.726139056	7.489068852	1.87e-12	2.53e-11	17.5679494	CDK14	5218
204606_at	CCL21	6366	-1.475196946	7.484629625	-4.93612014	1.62e-06	9.41e-06	4.239203163	CCL21	6366
204607_at	HMGCS2	3158	-1.609781059	3.174410052	-6.473677687	6.59e-10	6.34e-09	11.81902335	HMGCS2	3158
204614_at	SERPINB2	5055	-1.900415719	10.26297657	-6.555037346	4.2e-10	4.16e-09	12.25992791	SERPINB2	5055
204620_s_at	VCAN	1462	2.728708285	9.753369201	11.19098977	3.99e-23	2.03e-21	41.81482069	VCAN	1462
204623_at	TFF3	7033	-2.112347365	4.875196954	-5.370872053	2.06e-07	1.38e-06	6.227984482	TFF3	7033
204631_at	MYH2	4620	-3.456534022	6.45964074	-5.363749931	2.13e-07	1.43e-06	6.194366711	MYH2	4620
204636_at	COL17A1	1308	2.03423063	8.41035438	7.172861743	1.22e-11	1.48e-10	15.72248422	COL17A1	1308
204638_at	ACP5	54	1.520304088	8.329149159	8.775657805	5.81e-16	1.23e-14	25.51542528	ACP5	54
204639_at	ADA	100	1.62688407	7.602524871	10.04350816	1.2e-19	3.97e-18	33.89696172	ADA	100
204671_s_at	ANKRD6	22881	-1.002275161	5.696128229	-5.349823944	2.28e-07	1.52e-06	6.128731244	ANKRD6	22881
204674_at	LRMP	4033	-1.758569148	5.325706433	-5.897956703	1.45e-08	1.15e-07	8.807339493	LRMP	4033
204682_at	LTBP2	4053	1.278184375	8.092016924	8.726824978	7.99e-16	1.66e-14	25.20236672	LTBP2	4053
204702_s_at	NFE2L3	9603	1.201375721	5.410983581	5.544047825	8.78e-08	6.23e-07	7.055728554	NFE2L3	9603
204709_s_at	KIF23	9493	1.389929801	7.010236246	8.625698655	1.54e-15	3.07e-14	24.556669	KIF23	9493
204712_at	WIF1	11197	-1.7785651	4.340042039	-5.900302532	1.43e-08	1.14e-07	8.819211166	WIF1	11197
204719_at	ABCA8	10351	-3.67787171	6.42922939	-11.25823252	2.48e-23	1.3e-21	42.28616316	ABCA8	10351
204728_s_at	WDHD1	11169	1.190748467	5.398106794	8.80159718	4.91e-16	1.05e-14	25.68204625	WDHD1	11169
204730_at	RIMS3	9783	1.506114987	4.978169789	6.546418781	4.41e-10	4.35e-09	12.21304954	RIMS3	9783
204731_at	TGFBR3	7049	-2.53356958	6.082626834	-10.7810466	7.17e-22	3.09e-20	38.95729666	TGFBR3	7049
204734_at	KRT15	3866	-1.813058519	10.89439233	-5.749764376	3.11e-08	2.36e-07	8.064274782	KRT15	3866
204736_s_at	CSPG4	1464	1.10193145	4.926062965	6.122744988	4.43e-09	3.81e-08	9.960092805	CSPG4	1464
204737_s_at	MYH6 /// MYH7	4624 /// 4625	-2.45848614	4.394094025	-5.488721102	1.16e-07	8.05e-07	6.789136548	MYH6 /// MYH7	4624 /// 4625
204755_x_at	HLF	3131	-3.642857961	5.211523899	-13.50836464	2.25e-30	2.87e-28	58.34605379	HLF	3131
204768_s_at	FEN1	2237	1.300464379	6.646471764	8.624115011	1.55e-15	3.1e-14	24.54658564	FEN1	2237
204777_s_at	MAL	4118	-6.451942061	9.439138415	-12.10159094	6.01e-26	4.37e-24	48.25006992	MAL	4118
204783_at	MLF1	4291	1.34935809	4.628545717	5.358520242	2.19e-07	1.47e-06	6.169703135	MLF1	4291
204788_s_at	PPOX	5498	-1.128868945	5.327190304	-12.53442604	2.65e-27	2.27e-25	51.34140784	PPOX	5498
204790_at	SMAD7	4092	1.400585623	6.102455989	12.30410045	1.4e-26	1.11e-24	49.69428015	SMAD7	4092
204793_at	GPRASP1	9737	-1.158675962	3.951602984	-9.408978159	8.85e-18	2.32e-16	29.64491712	GPRASP1	9737
204797_s_at	EML1	2009	1.205561882	5.859210595	5.549197788	8.55e-08	6.08e-07	7.080645049	EML1	2009
204800_s_at	DHRS12	79758	-1.061020837	4.409623867	-10.77064666	7.71e-22	3.3e-20	38.88518416	DHRS12	79758
204806_x_at	HLA-F	3134	1.208182865	10.80758407	10.28008053	2.35e-20	8.47e-19	35.50756027	HLA-F	3134
204810_s_at	CKM	1158	-3.281138446	5.651750161	-5.666754502	4.74e-08	3.51e-07	7.654059315	CKM	1158
204817_at	ESPL1	9700	-2.149692672	6.44393789	-15.33756695	3.63e-36	1.04e-33	71.56349137	ESPL1	9700
204825_at	MELK	9833	1.258380624	8.551423737	8.219116167	2.06e-14	3.59e-13	21.99776549	MELK	9833
204845_s_at	ENPEP	2028	1.127784792	3.82838153	6.559514595	4.1e-10	4.06e-09	12.28429677	ENPEP	2028
204865_at	CA3	761	-2.006966154	4.481059893	-6.181033778	3.24e-09	2.84e-08	10.26393074	CA3	761
204867_at	GCHFR	2644	-2.786376128	5.694670184	-13.79444428	2.8e-31	4.02e-29	60.41162033	GCHFR	2644
204875_s_at	GMDS	2762	-1.471144484	7.357745561	-10.35453251	1.4e-20	5.21e-19	36.01700388	GMDS	2762
204879_at	PDPN	10630	2.884620793	7.004990674	12.58064741	1.9e-27	1.66e-25	51.67248035	PDPN	10630
204891_s_at	LCK	3932	1.067859998	6.260434941	3.476373546	0.000616983	0.002295267	-1.412539707	LCK	3932
204894_s_at	AOC3	8639	-1.363624416	5.863545754	-6.825913038	9.12e-11	9.87e-10	13.75368436	AOC3	8639
204914_s_at	SOX11	6664	1.206385925	3.372557427	4.867517634	2.21e-06	1.26e-05	3.937424558	SOX11	6664
204919_at	PRH1-PRR4 /// PRR4	11272 /// 100533464	-3.056051297	6.248227011	-5.881774137	1.57e-08	1.25e-07	8.72553553	PRH1-PRR4 /// PRR4	11272 /// 100533464
204924_at	TLR2	7097	2.311118348	7.974829274	12.87142374	2.31e-28	2.24e-26	53.75883459	TLR2	7097
204939_s_at	PLN	5350	-2.366644542	4.821985314	-7.589429559	1.02e-12	1.42e-11	18.16335249	PLN	5350
204942_s_at	ALDH3B2	222	-1.190183349	8.708267016	-4.378031561	1.88e-05	9.21e-05	1.883889549	ALDH3B2	222
204944_at	PTPRG	5793	1.533221717	4.824746183	8.590145347	1.93e-15	3.83e-14	24.3305069	PTPRG	5793
204948_s_at	FST	10468	1.914877268	8.122616959	7.298160219	5.84e-12	7.38e-11	16.44811145	FST	10468
204952_at	LYPD3	27076	-1.329418639	10.70252928	-5.896810719	1.46e-08	1.16e-07	8.801541175	LYPD3	27076
204955_at	SRPX	8406	-1.518529808	8.023982583	-5.298714075	2.93e-07	1.92e-06	5.888955553	SRPX	8406
204959_at	MNDA	4332	1.154554483	8.216724421	6.538133948	4.61e-10	4.54e-09	12.16802482	MNDA	4332
204971_at	CSTA	1475	-1.034325127	14.74122284	-6.159769059	3.63e-09	3.16e-08	10.15285417	CSTA	1475
204983_s_at	GPC4	2239	1.049672841	3.892918782	4.004184103	8.62e-05	0.000376458	0.438025672	GPC4	2239
204990_s_at	ITGB4	3691	1.905235028	9.02452928	13.40156018	4.9e-30	5.92e-28	57.57557011	ITGB4	3691
204992_s_at	PFN2	5217	1.827264745	9.794619824	7.230341891	8.72e-12	1.08e-10	16.05442613	PFN2	5217
204994_at	MX2	4600	1.233543679	7.520993192	4.905194774	1.86e-06	1.07e-05	4.102748894	MX2	4600
205009_at	TFF1	7031	-1.718820753	3.438776907	-4.607885935	7.04e-06	3.7e-05	2.826103757	TFF1	7031
205014_at	FGFBP1	9982	-1.307871361	10.64687085	-5.696213502	4.08e-08	3.05e-07	7.799139327	FGFBP1	9982
205030_at	FABP7	2173	-1.166750752	2.622225666	-5.626344573	5.81e-08	4.25e-07	7.455947876	FABP7	2173
205034_at	CCNE2	9134	1.016764103	6.83956623	6.393052054	1.03e-09	9.62e-09	11.38572602	CCNE2	9134
205042_at	GNE	10020	-1.567401204	7.111259389	-9.75403206	8.63e-19	2.57e-17	31.94422138	GNE	10020
205044_at	GABRP	2568	-2.9926541	5.792359404	-6.584494469	3.56e-10	3.57e-09	12.42045877	GABRP	2568
205054_at	NEB	4703	-2.130207927	5.951906736	-3.661683404	0.000316776	0.001245346	-0.78892793	NEB	4703
205073_at	CYP2J2	1573	-2.362302648	4.856584961	-11.21802708	3.3e-23	1.7e-21	42.00425665	CYP2J2	1573
205081_at	CRIP1	1396	-2.053455047	10.31395911	-12.02976327	1.01e-25	7.15e-24	47.73881286	CRIP1	1396
205083_at	AOX1	316	-1.269141703	4.484979188	-5.684394879	4.33e-08	3.22e-07	7.740868598	AOX1	316
205097_at	SLC26A2	1836	-2.213378191	8.545186311	-12.00875093	1.17e-25	8.25e-24	47.5893535	SLC26A2	1836
205099_s_at	CCR1	1230	1.323432913	5.381319517	6.914827839	5.48e-11	6.11e-10	14.25243373	CCR1	1230
205100_at	GFPT2	9945	1.22341642	5.301636396	5.577043584	7.44e-08	5.34e-07	7.215666011	GFPT2	9945
205114_s_at	CCL3 /// CCL3L1 /// CCL3L3	6348 /// 6349 /// 414062	3.24584117	6.51162132	11.92163097	2.19e-25	1.49e-23	46.97018805	CCL3 /// CCL3L1 /// CCL3L3	6348 /// 6349 /// 414062
205119_s_at	FPR1	2357	2.487830865	6.552910403	10.29691617	2.09e-20	7.58e-19	35.62265481	FPR1	2357
205120_s_at	SGCB	6443	1.50196808	7.030981845	9.808698041	5.95e-19	1.8e-17	32.31138987	SGCB	6443
205122_at	MSANTD3-TMEFF1 /// TMEFF1	8577 /// 100526694	2.13576762	5.578740976	11.2334179	2.96e-23	1.53e-21	42.11214243	MSANTD3-TMEFF1 /// TMEFF1	8577 /// 100526694
205125_at	PLCD1	5333	-1.09560822	6.661576641	-8.287631958	1.34e-14	2.39e-13	22.42466266	PLCD1	5333
205141_at	ANG	283	-1.189043856	4.714386779	-6.22499745	2.56e-09	2.28e-08	10.49441365	ANG	283
205145_s_at	MYL5	4636	-1.172022917	4.18817914	-10.03528617	1.27e-19	4.17e-18	33.84121714	MYL5	4636
205155_s_at	SPTBN2	6712	-1.147167973	5.117848868	-9.409723048	8.81e-18	2.32e-16	29.64984543	SPTBN2	6712
205158_at	RNASE4	6038	-1.922449662	5.472362761	-7.960576823	1.04e-13	1.66e-12	20.40352042	RNASE4	6038
205163_at	MYLPF	29895	-1.93588518	5.770835221	-4.051611617	7.15e-05	0.000316897	0.615379717	MYLPF	29895
205180_s_at	ADAM8	101	1.508523912	5.52579972	9.582038891	2.76e-18	7.72e-17	30.79409316	ADAM8	101
205184_at	GNG4	2786	-1.223350615	2.773959816	-6.545320616	4.43e-10	4.37e-09	12.20707929	GNG4	2786
205185_at	SPINK5	11005	-4.344911622	10.20102423	-10.72633812	1.05e-21	4.45e-20	38.57817546	SPINK5	11005
205190_at	PLS1	5357	-2.207512563	6.189160117	-7.804133338	2.74e-13	4.14e-12	19.45207821	PLS1	5357
205200_at	CLEC3B /// EXOSC7	7123 /// 23016	-3.713788552	7.261495515	-15.06127017	2.72e-35	6.72e-33	69.56868956	CLEC3B /// EXOSC7	7123 /// 23016
205204_at	NMB	4828	1.377335917	6.583812292	7.543096919	1.35e-12	1.85e-11	17.88791374	NMB	4828
205205_at	RELB	5971	1.446083388	4.736449157	8.955449567	1.79e-16	4.07e-15	26.67490396	RELB	5971
205206_at	KAL1	3730	1.055910533	5.376854442	4.27471656	2.9e-05	0.000137173	1.473447135	KAL1	3730
205207_at	IL6	3569	2.82549433	5.844651012	8.306209843	1.19e-14	2.13e-13	22.54072427	IL6	3569
205208_at	ALDH1L1	10840	-1.151399048	4.419578172	-6.581228596	3.63e-10	3.63e-09	12.40263758	ALDH1L1	10840
205214_at	STK17B	9262	1.495856687	6.010424033	8.148916897	3.21e-14	5.46e-13	21.56226518	STK17B	9262
205229_s_at	COCH	1690	-1.341760549	3.523375316	-5.59523508	6.79e-08	4.91e-07	7.304145076	COCH	1690
205241_at	SCO2	9997	1.035636144	8.769651791	7.130781387	1.57e-11	1.87e-10	15.48049246	SCO2	9997
205242_at	CXCL13	10563	4.309485183	8.728965537	9.858635695	4.24e-19	1.3e-17	32.64746191	CXCL13	10563
205248_at	DOPEY2	9980	-1.591504062	5.148533497	-10.84953972	4.43e-22	1.98e-20	39.43271408	DOPEY2	9980
205259_at	NR3C2	4306	-1.963933103	3.533548251	-11.49353905	4.66e-24	2.71e-22	43.94084555	NR3C2	4306
205267_at	LOC101928620 /// POU2AF1	5450 /// 101928620	1.38023782	7.507979228	3.457349344	0.000659688	0.002441676	-1.47493165	LOC101928620 /// POU2AF1	5450 /// 101928620
205269_at	LCP2	3937	1.536257084	7.266587834	7.360681192	4.03e-12	5.2e-11	16.81297855	LCP2	3937
205272_s_at	PRH1 /// PRH1-PRR4 /// PRH2	5554 /// 5555 /// 100533464	-3.063311972	3.840928862	-7.003690026	3.28e-11	3.77e-10	14.75493094	PRH1 /// PRH1-PRR4 /// PRH2	5554 /// 5555 /// 100533464
205282_at	LRP8	7804	1.176572777	5.150748633	7.739128354	4.09e-13	6.03e-12	19.05978146	LRP8	7804
205285_s_at	FYB	2533	1.020078967	5.946059058	4.464761364	1.31e-05	6.57e-05	2.234736183	FYB	2533
205289_at	BMP2	650	2.135834069	7.404433571	9.555171893	3.31e-18	9.21e-17	30.61514559	BMP2	650
205291_at	IL2RB	3560	1.612885256	6.211913021	6.863280963	7.37e-11	8.08e-10	13.96279466	IL2RB	3560
205295_at	CKMT2	1160	-1.658583742	3.772223909	-5.941896685	1.15e-08	9.3e-08	9.030268563	CKMT2	1160
205316_at	SLC15A2	6565	-1.171990806	6.632141396	-5.679137223	4.45e-08	3.31e-07	7.714974675	SLC15A2	6565
205319_at	PSCA	8000	-3.90467621	6.144326985	-14.79610608	1.88e-34	4.08e-32	67.65267319	PSCA	8000
205328_at	CLDN10	9071	-4.123567457	5.096558995	-8.904083388	2.51e-16	5.59e-15	26.34255794	CLDN10	9071
205337_at	DCT	1638	-2.303114682	3.034455707	-9.975566698	1.91e-19	6.14e-18	33.43680456	DCT	1638
205347_s_at	TMSB15A /// TMSB15B	11013 /// 286527	1.027554732	3.448517156	3.728759189	0.000247238	0.000990382	-0.556171936	TMSB15A /// TMSB15B	11013 /// 286527
205353_s_at	PEBP1	5037	-1.126545617	9.906531174	-13.15460814	2.95e-29	3.21e-27	55.79586204	PEBP1	5037
205358_at	GRIA2	2891	-1.135544982	2.5429374	-6.423656456	8.69e-10	8.22e-09	11.54977105	GRIA2	2891
205363_at	BBOX1	8424	-1.121007366	5.990830191	-3.559170503	0.000459564	0.001752085	-1.137453149	BBOX1	8424
205364_at	ACOX2	8309	-1.167412237	3.327245083	-10.15691897	5.49e-20	1.89e-18	34.66748529	ACOX2	8309
205374_at	SLN	6588	-1.886849005	5.488162942	-3.264916614	0.001277599	0.004444528	-2.088762156	SLN	6588
205379_at	CBR3	874	-1.020281873	7.96803279	-5.546888417	8.65e-08	6.15e-07	7.069469746	CBR3	874
205382_s_at	CFD	1675	-2.685307436	8.11087027	-11.59555491	2.25e-24	1.35e-22	44.66063648	CFD	1675
205384_at	FXYD1	5348	-1.618129451	3.025632843	-7.497078124	1.78e-12	2.41e-11	17.61529818	FXYD1	5348
205388_at	TNNC2	7125	-2.769830544	4.654406973	-5.892979085	1.48e-08	1.18e-07	8.782160164	TNNC2	7125
205392_s_at	CCL14 /// CCL15-CCL14	6358 /// 348249	-2.579745082	5.851525972	-9.957731484	2.15e-19	6.9e-18	33.31619241	CCL14 /// CCL15-CCL14	6358 /// 348249
205407_at	RECK	8434	-1.307069617	6.681564006	-7.464291143	2.17e-12	2.92e-11	17.42165521	RECK	8434
205412_at	ACAT1	38	-1.154012818	8.192259686	-10.15221651	5.67e-20	1.95e-18	34.63547751	ACAT1	38
205419_at	GPR183	1880	1.236082494	7.457804933	6.003967334	8.31e-09	6.85e-08	9.347186161	GPR183	1880
205428_s_at	CALB2	794	-2.184003437	5.096462215	-10.96202755	2.01e-22	9.36e-21	40.21530946	CALB2	794
205443_at	SNAPC1	6617	1.348174648	8.500729644	9.321144678	1.59e-17	4.07e-16	29.06491282	SNAPC1	6617
205444_at	ATP2A1	487	-2.30962624	3.182431432	-7.103893609	1.83e-11	2.17e-10	15.32632314	ATP2A1	487
205463_s_at	PDGFA	5154	1.431876368	5.700759703	7.716226725	4.7e-13	6.88e-12	18.92200649	PDGFA	5154
205464_at	SCNN1B	6338	-2.637751378	4.462233647	-11.32652537	1.53e-23	8.24e-22	42.76556959	SCNN1B	6338
205466_s_at	HS3ST1	9957	-2.164997537	7.668748979	-9.640911827	1.86e-18	5.31e-17	31.18689786	HS3ST1	9957
205470_s_at	KLK11	11012	-2.604863227	9.125860593	-8.312623304	1.14e-14	2.05e-13	22.58082152	KLK11	11012
205476_at	CCL20	6364	3.250150707	7.367563515	7.628415205	8.04e-13	1.13e-11	18.39585713	CCL20	6364
205478_at	PPP1R1A	5502	-1.851289771	3.022322739	-9.348721976	1.32e-17	3.41e-16	29.24677829	PPP1R1A	5502
205483_s_at	ISG15	9636	3.981798961	10.67420682	14.3851506	3.77e-33	7.05e-31	64.68153549	ISG15	9636
205488_at	GZMA	3001	1.264476842	7.018860771	4.281078774	2.82e-05	0.000133811	1.498485229	GZMA	3001
205489_at	CRYM	1428	-3.642127481	4.199401243	-13.84896131	1.88e-31	2.82e-29	60.80548671	CRYM	1428
205542_at	STEAP1	26872	1.595756232	8.509948739	10.2773112	2.39e-20	8.61e-19	35.48863407	STEAP1	26872
205544_s_at	CR2	1380	-1.231306369	2.870714241	-4.336654396	2.24e-05	0.000108074	1.718525786	CR2	1380
205553_s_at	CSRP3	8048	-1.277196536	4.761581606	-2.49497193	0.013363566	0.036203199	-4.220827194	CSRP3	8048
205554_s_at	DNASE1L3	1776	-1.306909603	7.117953627	-4.353168804	2.09e-05	0.000101411	1.784368513	DNASE1L3	1776
205559_s_at	PCSK5	5125	-1.211487787	6.891238974	-4.91796302	1.76e-06	1.02e-05	4.159004724	PCSK5	5125
205568_at	AQP9	366	1.185029707	5.281583727	5.078285907	8.36e-07	5.09e-06	4.875178003	AQP9	366
205569_at	LAMP3	27074	2.171598172	8.686749521	9.39693136	9.6e-18	2.51e-16	29.56523541	LAMP3	27074
205577_at	PYGM	5837	-3.34445004	3.271748534	-9.517867243	4.26e-18	1.17e-16	30.36700525	PYGM	5837
205589_at	MYL3	4634	-1.914761334	2.881764495	-6.521161149	5.07e-10	4.96e-09	12.07590233	MYL3	4634
205610_at	MYOM1	8736	-1.254387551	2.690359161	-6.132288634	4.21e-09	3.63e-08	10.00970334	MYOM1	8736
205612_at	MMRN1	22915	-2.461814331	4.719868574	-11.09077179	8.11e-23	3.96e-21	41.11365305	MMRN1	22915
205622_at	SMPD2	6610	-1.344783713	5.417241	-14.50064565	1.62e-33	3.16e-31	65.51664281	SMPD2	6610
205623_at	ALDH3A1	218	-3.53921671	8.66767028	-8.861464599	3.32e-16	7.27e-15	26.06746263	ALDH3A1	218
205624_at	CPA3	1359	1.256547789	7.850615428	5.411308441	1.69e-07	1.15e-06	6.419491899	CPA3	1359
205625_s_at	CALB1	793	1.412295324	3.629010766	3.608506242	0.000384608	0.001486843	-0.970811481	CALB1	793
205637_s_at	SH3GL3	6457	-1.017353693	4.512666132	-3.776125903	0.00020711	0.000842354	-0.389579292	SH3GL3	6457
205648_at	WNT2	7472	1.680709361	3.938305489	6.924285778	5.19e-11	5.8e-10	14.30572543	WNT2	7472
205666_at	FMO1	2326	-1.319793905	6.579017252	-4.481439016	1.22e-05	6.15e-05	2.30285486	FMO1	2326
205672_at	XPA	7507	-1.041242465	7.684662366	-9.660665957	1.63e-18	4.68e-17	31.31890652	XPA	7507
205676_at	CYP27B1	1594	1.906177704	4.320971384	7.835872703	2.26e-13	3.45e-12	19.64427652	CYP27B1	1594
205680_at	MMP10	4319	5.932394052	7.47376226	12.15644956	4.05e-26	3.01e-24	48.64090151	MMP10	4319
205681_at	BCL2A1	597	2.960392486	7.400201667	10.50536056	4.92e-21	1.92e-19	37.05263913	BCL2A1	597
205683_x_at	TPSAB1	7177	1.112425867	7.571651491	4.39481343	1.76e-05	8.63e-05	1.951331007	TPSAB1	7177
205687_at	UBFD1	56061	1.174984856	5.895702321	9.055786342	9.27e-17	2.17e-15	27.32653937	UBFD1	56061
205692_s_at	CD38	952	1.518717942	5.128881863	5.321849514	2.62e-07	1.73e-06	5.997275369	CD38	952
205694_at	TYRP1	7306	-3.048315791	3.23539794	-10.25241645	2.84e-20	1.01e-18	35.31857303	TYRP1	7306
205713_s_at	COMP	1311	2.086984477	5.424556778	5.897074682	1.45e-08	1.16e-07	8.802876675	COMP	1311
205725_at	SCGB1A1	7356	-3.051155233	3.047100941	-10.43494699	8.02e-21	3.05e-19	36.56856968	SCGB1A1	7356
205730_s_at	ABLIM3	22885	-2.01738625	5.306716712	-12.47167534	4.17e-27	3.51e-25	50.89221316	ABLIM3	22885
205733_at	BLM	641	1.136145649	4.64308681	6.874559089	6.91e-11	7.61e-10	14.02604892	BLM	641
205736_at	PGAM2	5224	-1.890285555	2.940339915	-8.410504627	6.12e-15	1.13e-13	23.1946995	PGAM2	5224
205746_s_at	ADAM17	6868	1.300196796	6.398507065	9.229909622	2.93e-17	7.28e-16	28.46483176	ADAM17	6868
205752_s_at	GSTM5	2949	-1.109889811	3.637938444	-13.54204499	1.76e-30	2.27e-28	58.58910669	GSTM5	2949
205759_s_at	SULT2B1	6820	-2.207428338	7.920359629	-8.444058569	4.94e-15	9.23e-14	23.40595842	SULT2B1	6820
205766_at	TCAP	8557	-1.66835349	4.101971854	-5.836119889	1.99e-08	1.55e-07	8.495620292	TCAP	8557
205768_s_at	SLC27A2	11001	-1.349049545	4.230281842	-8.486202919	3.77e-15	7.2e-14	23.67188839	SLC27A2	11001
205773_at	CPEB3	22849	-1.656602086	5.049258537	-13.09633635	4.51e-29	4.76e-27	55.37633445	CPEB3	22849
205783_at	KLK13	26085	-3.407925886	7.555308859	-7.611019502	8.93e-13	1.25e-11	18.29202831	KLK13	26085
205794_s_at	NOVA1	4857	-2.480473169	3.06539896	-17.44336992	8.83e-43	6.44e-40	86.65115881	NOVA1	4857
205796_at	TCP11L1	55346	1.875561222	4.966040941	10.30065137	2.03e-20	7.39e-19	35.6481983	TCP11L1	55346
205798_at	IL7R	3575	2.552660367	8.936249486	9.472465927	5.78e-18	1.55e-16	30.06552676	IL7R	3575
205824_at	HSPB2	3316	-1.086893494	4.269729089	-6.1302248	4.26e-09	3.67e-08	9.998970399	HSPB2	3316
205828_at	MMP3	4314	6.655994856	8.432631208	14.83269065	1.44e-34	3.14e-32	67.91709577	MMP3	4314
205830_at	CLGN	1047	-1.969227131	3.896892868	-8.251926736	1.68e-14	2.96e-13	22.20197124	CLGN	1047
205844_at	VNN1	8876	1.298265742	4.594248066	4.945949962	1.55e-06	9.02e-06	4.282718287	VNN1	8876
205890_s_at	GABBR1 /// UBD	2550 /// 10537	2.417618401	7.922823066	6.225341002	2.56e-09	2.27e-08	10.49621918	GABBR1 /// UBD	2550 /// 10537
205891_at	ADORA2B	136	2.137468648	6.668620206	10.08860501	8.78e-20	2.95e-18	34.20299729	ADORA2B	136
205895_s_at	NOLC1	9221	1.023464746	7.165129637	8.458837024	4.5e-15	8.46e-14	23.4991363	NOLC1	9221
205898_at	CX3CR1	1524	-1.378418044	5.241828689	-8.622453231	1.57e-15	3.13e-14	24.53600572	CX3CR1	1524
205899_at	CCNA1	8900	1.689913314	4.037957947	4.941708514	1.58e-06	9.19e-06	4.263933638	CCNA1	8900
205900_at	KRT1	3848	2.663614897	7.649546573	3.891464483	0.000133602	0.000563548	0.023727003	KRT1	3848
205913_at	PLIN1	5346	-1.019970603	2.228274374	-6.579602912	3.66e-10	3.66e-09	12.39376873	PLIN1	5346
205916_at	S100A7	6278	3.695273632	13.45215909	9.912243378	2.94e-19	9.24e-18	33.00892457	S100A7	6278
205941_s_at	COL10A1	1300	2.783758852	5.128793531	8.101027918	4.34e-14	7.25e-13	21.2662842	COL10A1	1300
205943_at	TDO2	6999	3.468481302	5.277968842	9.791091226	6.71e-19	2.01e-17	32.19304905	TDO2	6999
205959_at	MMP13	4322	4.126321603	5.612500898	8.190141065	2.48e-14	4.26e-13	21.81777742	MMP13	4322
205964_at	ZNF426	79088	-1.016603374	8.037073572	-6.395179691	1.02e-09	9.51e-09	11.39711348	ZNF426	79088
205969_at	AADAC	13	-3.491901887	3.782383939	-15.01497447	3.81e-35	9.13e-33	69.23426257	AADAC	13
205977_s_at	EPHA1	2041	-1.380463379	6.639070804	-9.745064063	9.17e-19	2.72e-17	31.88406022	EPHA1	2041
205979_at	SCGB2A1	4246	-2.141843836	3.108743131	-6.842909932	8.28e-11	9.01e-10	13.84870888	SCGB2A1	4246
205987_at	CD1C	911	-1.555108291	4.346790904	-8.998345837	1.35e-16	3.1e-15	26.95310083	CD1C	911
206002_at	GPR64	10149	-1.325001513	2.805282826	-7.475753149	2.02e-12	2.73e-11	17.48929507	GPR64	10149
206004_at	TGM3	7053	-5.666648139	9.006441083	-10.27307973	2.46e-20	8.85e-19	35.45971846	TGM3	7053
206008_at	TGM1	7051	-2.651148497	9.15553763	-7.604442551	9.3e-13	1.3e-11	18.25280779	TGM1	7051
206023_at	NMU	10874	-2.480322423	7.933584986	-8.408557636	6.2e-15	1.15e-13	23.18245381	NMU	10874
206026_s_at	TNFAIP6	7130	3.611418165	7.005368924	14.03206689	4.95e-32	8.06e-30	62.12877025	TNFAIP6	7130
206028_s_at	MERTK	10461	1.276501553	4.894835276	5.724666232	3.53e-08	2.67e-07	7.939786076	MERTK	10461
206030_at	ASPA	443	-1.4914997	2.518947242	-10.90888506	2.92e-22	1.33e-20	39.84531354	ASPA	443
206059_at	ZNF91	7644	-1.364788141	8.337184503	-7.355072657	4.16e-12	5.37e-11	16.78017255	ZNF91	7644
206102_at	GINS1	9837	1.150152	8.103044907	8.277834607	1.42e-14	2.53e-13	22.3635086	GINS1	9837
206108_s_at	SRSF6	6431	1.110156934	5.617757615	4.531882529	9.79e-06	5.03e-05	2.510161323	SRSF6	6431
206110_at	HIST1H3A /// HIST1H3B /// HIST1H3C /// HIST1H3D /// HIST1H3E /// HIST1H3F /// HIST1H3G /// HIST1H3H /// HIST1H3I /// HIST1H3J	8350 /// 8351 /// 8352 /// 8353 /// 8354 /// 8355 /// 8356 /// 8357 /// 8358 /// 8968	1.065979027	3.151526997	5.266074909	3.43e-07	2.22e-06	5.736753052	HIST1H3A /// HIST1H3B /// HIST1H3C /// HIST1H3D /// HIST1H3E /// HIST1H3F /// HIST1H3G /// HIST1H3H /// HIST1H3I /// HIST1H3J	8350 /// 8351 /// 8352 /// 8353 /// 8354 /// 8355 /// 8356 /// 8357 /// 8358 /// 8968
206115_at	EGR3	1960	1.039729986	7.132481599	4.618060476	6.73e-06	3.55e-05	2.868724751	EGR3	1960
206117_at	TPM1	7168	-1.453802396	5.471916938	-3.313212842	0.001085283	0.003840885	-1.937675091	TPM1	7168
206118_at	STAT4	6775	1.278454388	4.628082012	5.649598785	5.17e-08	3.81e-07	7.569825212	STAT4	6775
206121_at	AMPD1	270	-1.83686018	3.360513544	-7.201095591	1.04e-11	1.26e-10	15.88533209	AMPD1	270
206134_at	ADAMDEC1	27299	3.021413699	6.886642168	8.650040084	1.31e-15	2.65e-14	24.711766	ADAMDEC1	27299
206157_at	PTX3	5806	1.47613127	4.617801865	5.125254988	6.7e-07	4.15e-06	5.088396816	PTX3	5806
206160_at	APOBEC2	10930	-1.581096767	3.925066325	-6.309318656	1.62e-09	1.48e-08	10.93960808	APOBEC2	10930
206167_s_at	ARHGAP6	395	-1.074272456	4.776703182	-7.016586037	3.05e-11	3.51e-10	14.82818692	ARHGAP6	395
206173_x_at	GABPB1	2553	1.451623264	5.466957375	9.868186308	3.97e-19	1.23e-17	32.71180708	GABPB1	2553
206177_s_at	ARG1	383	-1.120346794	4.512021851	-2.792400412	0.005712621	0.017009995	-3.459814953	ARG1	383
206192_at	CDSN	1041	2.160330712	4.207116973	5.332100338	2.49e-07	1.65e-06	6.045384578	CDSN	1041
206199_at	CEACAM7	1087	-3.426894476	5.930921586	-7.233529289	8.56e-12	1.06e-10	16.07287968	CEACAM7	1087
206200_s_at	ANXA11	311	-1.225618783	10.61555099	-13.53533213	1.85e-30	2.38e-28	58.54066057	ANXA11	311
206201_s_at	MEOX2	4223	-2.116089778	4.96266224	-9.846538644	4.6e-19	1.41e-17	32.56599334	MEOX2	4223
206214_at	PLA2G7	7941	3.599324445	6.908346533	16.02554443	2.44e-38	1.04e-35	76.51920351	PLA2G7	7941
206224_at	CST1	1469	1.815826863	4.303461486	4.833996945	2.58e-06	1.45e-05	3.79119301	CST1	1469
206227_at	CILP	8483	-2.525791276	3.927069502	-8.132460968	3.56e-14	6.03e-13	21.46045588	CILP	8483
206237_s_at	NRG1	3084	1.885055504	4.260584764	8.129377196	3.63e-14	6.13e-13	21.44138915	NRG1	3084
206245_s_at	IVNS1ABP	10625	1.035472185	10.47987419	9.508428781	4.54e-18	1.24e-16	30.3042839	IVNS1ABP	10625
206247_at	MICB	4277	1.417683579	7.102593897	7.320048855	5.13e-12	6.53e-11	16.57564201	MICB	4277
206276_at	LY6D	8581	-1.074614602	11.84809042	-3.304034233	0.001119618	0.003950891	-1.966542849	LY6D	8581
206277_at	P2RY2	5029	-1.322068675	4.459987772	-6.153983035	3.75e-09	3.25e-08	10.12267673	P2RY2	5029
206291_at	NTS	4922	1.457537262	4.143890492	2.721194078	0.007047854	0.020500156	-3.64928538	NTS	4922
206295_at	IL18	3606	-2.046628497	8.483105354	-9.208487534	3.37e-17	8.32e-16	28.32429106	IL18	3606
206307_s_at	FOXD1	2297	1.831770075	4.67885675	9.414681086	8.52e-18	2.24e-16	29.68265268	FOXD1	2297
206332_s_at	IFI16	3428	1.146561216	11.72389268	13.40595877	4.75e-30	5.75e-28	57.60729296	IFI16	3428
206335_at	GALNS	2588	1.298679702	7.259653659	12.7863342	4.28e-28	4.02e-26	53.14770157	GALNS	2588
206336_at	CXCL6	6372	3.124282335	6.194539127	8.929183923	2.13e-16	4.78e-15	26.50485474	CXCL6	6372
206337_at	CCR7	1236	1.0372429	5.263133242	3.397178076	0.000813689	0.002949379	-1.670255524	CCR7	1236
206353_at	COX6A2	1339	-1.403484381	3.023357	-6.461973849	7.03e-10	6.74e-09	11.7558993	COX6A2	1339
206354_at	SLCO1B3	28234	1.83758342	4.295867648	5.506956201	1.06e-07	7.4e-07	6.876781788	SLCO1B3	28234
206359_at	SOCS3	9021	1.418219703	6.640839217	11.1412605	5.68e-23	2.81e-21	41.46669349	SOCS3	9021
206366_x_at	XCL1	6375	1.505823696	4.710942389	7.223700671	9.07e-12	1.11e-10	16.01599224	XCL1	6375
206376_at	SLC6A15	55117	1.59473097	4.768346033	5.578471075	7.39e-08	5.31e-07	7.222601261	SLC6A15	55117
206378_at	SCGB2A2	4250	-2.255300661	3.528593266	-7.117015328	1.7e-11	2.02e-10	15.40151611	SCGB2A2	4250
206393_at	TNNI2	7136	-2.651390857	5.133804344	-6.530693148	4.81e-10	4.72e-09	12.12761921	TNNI2	7136
206407_s_at	CCL13	6357	1.128262662	5.943413906	4.828832361	2.64e-06	1.48e-05	3.768734679	CCL13	6357
206420_at	IGSF6	10261	1.541262643	6.048150417	8.817063639	4.44e-16	9.53e-15	25.78150224	IGSF6	10261
206429_at	F2RL1	2150	1.322721936	5.457419932	5.594468163	6.82e-08	4.93e-07	7.300410667	F2RL1	2150
206467_x_at	RTEL1-TNFRSF6B /// TNFRSF6B	8771 /// 100533107	1.090568606	5.69486219	8.228666534	1.94e-14	3.4e-13	22.05716199	RTEL1-TNFRSF6B /// TNFRSF6B	8771 /// 100533107
206471_s_at	PLXNC1	10154	1.260037779	5.43624955	8.123405954	3.77e-14	6.35e-13	21.40448009	PLXNC1	10154
206482_at	PTK6	5753	-2.444213271	7.307355172	-12.16723007	3.75e-26	2.8e-24	48.71774108	PTK6	5753
206504_at	CYP24A1	1591	1.926336697	5.508680173	7.118234813	1.69e-11	2e-10	15.40850858	CYP24A1	1591
206509_at	PIP	5304	-2.603716791	4.85506597	-5.002002763	1.19e-06	7.09e-06	4.532161239	PIP	5304
206513_at	AIM2	9447	2.801078247	7.882569443	9.410925883	8.74e-18	2.3e-16	29.65780393	AIM2	9447
206515_at	CYP4F3	4051	-2.225199793	4.279584503	-7.699856694	5.2e-13	7.55e-12	18.82366473	CYP4F3	4051
206539_s_at	CYP4F12	66002	-2.175577933	5.670146484	-9.99030759	1.72e-19	5.59e-18	33.53654887	CYP4F12	66002
206553_at	OAS2	4939	1.497019063	6.305958446	8.094244321	4.53e-14	7.56e-13	21.22443133	OAS2	4939
206554_x_at	SETMAR	6419	-1.10621893	5.534367425	-10.96643235	1.95e-22	9.12e-21	40.24599895	SETMAR	6419
206558_at	SIM2	6493	-3.303180109	4.434627195	-10.27826806	2.38e-20	8.56e-19	35.49517325	SIM2	6493
206561_s_at	AKR1B10	57016	1.085105762	10.14778212	2.882921729	0.004347941	0.013359014	-3.21240014	AKR1B10	57016
206569_at	IL24	11009	3.392226836	5.412714932	9.475382889	5.67e-18	1.53e-16	30.08487902	IL24	11009
206581_at	BNC1	646	2.19832308	4.914603022	13.17332621	2.58e-29	2.82e-27	55.93065917	BNC1	646
206584_at	LY96	23643	1.166183975	8.337082423	7.699394513	5.21e-13	7.56e-12	18.8208899	LY96	23643
206605_at	ENDOU	8909	-5.275231543	5.653005041	-15.05112826	2.93e-35	7.17e-33	69.49543126	ENDOU	8909
206624_at	USP9Y	8287	-1.08354755	4.442457483	-3.838992931	0.000163295	0.000677606	-0.165640095	USP9Y	8287
206632_s_at	APOBEC3B	9582	1.577722715	8.62964839	6.717778058	1.69e-10	1.76e-09	13.15267717	APOBEC3B	9582
206637_at	P2RY14	9934	-1.629031761	5.910066031	-7.793046777	2.94e-13	4.41e-12	19.38504427	P2RY14	9934
206656_s_at	APMAP	57136	1.126961705	8.338563549	11.95210338	1.76e-25	1.22e-23	47.18666165	APMAP	57136
206658_at	UPK3B	80761	-1.433698933	5.305136916	-11.66133312	1.41e-24	8.64e-23	45.12547532	UPK3B	80761
206677_at	KRT31	3881	-2.345205543	4.903814279	-9.088871438	7.45e-17	1.76e-15	27.54210696	KRT31	3881
206698_at	XK	7504	-1.033124667	4.472166018	-4.757283219	3.64e-06	2e-05	3.459583409	XK	7504
206710_s_at	EPB41L3	23136	-1.894794486	7.361259517	-10.70565542	1.22e-21	5.1e-20	38.4349926	EPB41L3	23136
206715_at	TFEC	22797	1.140235234	4.158218616	5.089631408	7.92e-07	4.84e-06	4.926541351	TFEC	22797
206785_s_at	KLRC1 /// KLRC2	3821 /// 3822	1.274175841	5.404659919	5.17654045	5.26e-07	3.3e-06	5.322950815	KLRC1 /// KLRC2	3821 /// 3822
206796_at	WISP1	8840	1.846640593	3.804201221	8.797804623	5.03e-16	1.07e-14	25.65767072	WISP1	8840
206799_at	SCGB1D2	10647	-1.224462001	2.735047629	-6.572672785	3.81e-10	3.8e-09	12.35597787	SCGB1D2	10647
206835_at	STATH	6779	-3.55315757	4.83535085	-5.999652118	8.5e-09	6.99e-08	9.325078293	STATH	6779
206858_s_at	HOXC6	3223	3.717555474	5.685786145	14.33558602	5.41e-33	9.92e-31	64.3231484	HOXC6	3223
206875_s_at	SLK	9748	-1.118220257	10.07584864	-10.96305477	2e-22	9.31e-21	40.2224661	SLK	9748
206877_at	MXD1	4084	-2.241555353	4.999797294	-8.911587692	2.39e-16	5.33e-15	26.39105828	MXD1	4084
206884_s_at	SCEL	8796	-4.36146712	9.877075883	-11.00004634	1.54e-22	7.29e-21	40.48030602	SCEL	8796
206898_at	CDH19	28513	-1.623491248	4.096140173	-8.916441254	2.32e-16	5.17e-15	26.42243665	CDH19	28513
206924_at	IL11	3589	1.457632179	3.710456101	5.30960432	2.78e-07	1.83e-06	5.93989868	IL11	3589
206998_x_at	PRB3	5544	-1.268724748	4.965365394	-4.227946422	3.51e-05	0.000163793	1.290347776	PRB3	5544
206999_at	IL12RB2	3595	1.748040525	4.627137791	7.459440823	2.23e-12	3e-11	17.3930505	IL12RB2	3595
207002_s_at	PLAGL1	5325	-1.509538134	8.536272524	-8.526968374	2.9e-15	5.63e-14	23.92973149	PLAGL1	5325
207008_at	CXCR2	3579	-1.958722471	6.682799838	-9.942817661	2.38e-19	7.58e-18	33.21539546	CXCR2	3579
207011_s_at	PTK7	5754	1.910348364	7.847659268	13.15148019	3.02e-29	3.28e-27	55.773338	PTK7	5754
207065_at	KRT75	9119	2.724459406	5.29438634	6.851294885	7.89e-11	8.62e-10	13.89564188	KRT75	9119
207126_x_at	UGT1A1 /// UGT1A10 /// UGT1A4 /// UGT1A6 /// UGT1A8 /// UGT1A9	54575 /// 54576 /// 54578 /// 54600 /// 54657 /// 54658	-3.592457051	7.572414002	-9.704221384	1.21e-18	3.53e-17	31.61033353	UGT1A1 /// UGT1A10 /// UGT1A4 /// UGT1A6 /// UGT1A8 /// UGT1A9	54575 /// 54576 /// 54578 /// 54600 /// 54657 /// 54658
207134_x_at	TPSB2	64499	1.182109075	7.636410359	4.731421014	4.08e-06	2.23e-05	3.348751256	TPSB2	64499
207147_at	DLX2	1746	1.336728476	3.53164682	5.350956385	2.27e-07	1.52e-06	6.134063784	DLX2	1746
207175_at	ADIPOQ	9370	-1.311238737	2.954684138	-6.340137179	1.37e-09	1.27e-08	11.10334063	ADIPOQ	9370
207206_s_at	ALOX12	239	-3.083572604	5.878671122	-9.70977301	1.17e-18	3.41e-17	31.64751492	ALOX12	239
207324_s_at	DSC1	1823	2.541019103	5.941614557	4.972277981	1.37e-06	8.06e-06	4.399605479	DSC1	1823
207356_at	DEFB4A /// DEFB4B	1673 /// 100289462	1.883145526	9.345894863	3.707347864	0.000267693	0.00106613	-0.630873025	DEFB4A /// DEFB4B	1673 /// 100289462
207367_at	ATP12A	479	-1.661507634	3.012524516	-6.917592191	5.4e-11	6.02e-10	14.26800502	ATP12A	479
207375_s_at	IL15RA	3601	1.442822961	6.27539579	9.90014139	3.19e-19	9.98e-18	32.92726199	IL15RA	3601
207381_at	ALOX12B	242	1.61112206	4.778876951	3.925081536	0.000117354	0.000499599	0.146218164	ALOX12B	242
207414_s_at	LOC100507472 /// PCSK6	5046 /// 100507472	-1.102317212	5.321836654	-5.450323184	1.4e-07	9.61e-07	6.605293457	LOC100507472 /// PCSK6	5046 /// 100507472
207426_s_at	TNFSF4	7292	1.388402029	3.666773718	6.57244106	3.81e-10	3.8e-09	12.35471469	TNFSF4	7292
207463_x_at	PRSS3	5646	-3.130457587	7.194521972	-9.736696422	9.71e-19	2.86e-17	31.82794524	PRSS3	5646
207480_s_at	MEIS2	4212	-1.754019455	7.875384619	-11.37802481	1.06e-23	5.84e-22	43.12754536	MEIS2	4212
207517_at	LAMC2	3918	3.412185275	7.583818712	12.56185453	2.17e-27	1.88e-25	51.53785123	LAMC2	3918
207526_s_at	IL1RL1	9173	1.211344339	3.328193873	4.567610427	8.38e-06	4.35e-05	2.658144412	IL1RL1	9173
207536_s_at	TNFRSF9	3604	1.479709167	5.246333445	6.959886599	4.23e-11	4.79e-10	14.5067309	TNFRSF9	3604
207543_s_at	P4HA1	5033	1.793795784	8.420242806	12.6518398	1.13e-27	1.02e-25	52.18273599	P4HA1	5033
207558_s_at	PITX2	5308	-1.510060255	6.891195877	-4.847127773	2.43e-06	1.37e-05	3.848379157	PITX2	5308
207571_x_at	THEMIS2	9473	1.428856648	6.095025069	8.430461769	5.39e-15	1e-13	23.32030165	THEMIS2	9473
207595_s_at	BMP1	649	1.093148145	5.908816888	7.612706672	8.84e-13	1.24e-11	18.30209256	BMP1	649
207602_at	TMPRSS11D	9407	-1.84045796	9.480250545	-5.077767183	8.38e-07	5.1e-06	4.872831776	TMPRSS11D	9407
207610_s_at	EMR2	30817	1.823108762	4.695603867	8.95146352	1.84e-16	4.16e-15	26.64908311	EMR2	30817
207630_s_at	CREM	1390	1.196663751	7.284266902	10.89773611	3.16e-22	1.43e-20	39.76775293	CREM	1390
207651_at	GPR171	29909	1.37021551	4.243606286	4.86500042	2.24e-06	1.27e-05	3.926415396	GPR171	29909
207655_s_at	BLNK	29760	-2.370346157	8.773753212	-10.50003301	5.1e-21	1.99e-19	37.01597871	BLNK	29760
207675_x_at	ARTN	9048	1.177720402	3.366021976	5.823295181	2.13e-08	1.66e-07	8.431267014	ARTN	9048
207710_at	LCE2B	26239	1.205730451	3.674019352	3.381572861	0.000858793	0.003097874	-1.720410722	LCE2B	26239
207714_s_at	SERPINH1	871	3.68848773	8.563884674	19.24054289	2.59e-48	3.42e-45	99.26209037	SERPINH1	871
207746_at	POLQ	10721	1.226914242	3.809975731	5.983540782	9.25e-09	7.57e-08	9.242635482	POLQ	10721
207761_s_at	METTL7A	25840	-1.34654888	9.79440633	-6.301791164	1.69e-09	1.54e-08	10.89969853	METTL7A	25840
207802_at	CRISP3	10321	-7.343616493	6.633337813	-14.05900428	4.07e-32	6.64e-30	62.32348733	CRISP3	10321
207826_s_at	ID3	3399	1.157015388	9.106834691	9.094910879	7.16e-17	1.7e-15	27.58149408	ID3	3399
207833_s_at	HLCS	3141	-2.754822511	3.157685221	-17.89258231	3.56e-44	3.09e-41	89.83081977	HLCS	3141
207847_s_at	MUC1	4582	-2.794187905	7.307276705	-9.561778884	3.17e-18	8.82e-17	30.65913321	MUC1	4582
207850_at	CXCL3	2921	2.550079108	6.094375693	8.695354874	9.8e-16	2.01e-14	25.00104906	CXCL3	2921
207911_s_at	TGM5	9333	-1.691628971	5.312811031	-6.958810592	4.26e-11	4.81e-10	14.50064622	TGM5	9333
207935_s_at	KRT13	3860	-4.601536109	12.3092861	-7.786252225	3.06e-13	4.58e-12	19.3439875	KRT13	3860
207980_s_at	CITED2	10370	-1.333092492	7.298083955	-8.213089046	2.14e-14	3.72e-13	21.96029925	CITED2	10370
207981_s_at	ESRRG	2104	-1.151934127	3.519255461	-6.431626614	8.31e-10	7.88e-09	11.59257884	ESRRG	2104
207993_s_at	CHP1	11261	-1.288117051	5.422075916	-8.32961728	1.03e-14	1.85e-13	22.68714391	CHP1	11261
208002_s_at	ACOT7	11332	1.135759267	8.589282559	8.780127935	5.65e-16	1.19e-14	25.54412289	ACOT7	11332
208018_s_at	HCK	3055	1.409061803	7.506126377	8.696558106	9.72e-16	2e-14	25.00874	HCK	3055
208078_s_at	SIK1	150094	1.608781316	8.925534966	9.095573301	7.13e-17	1.69e-15	27.58581486	SIK1	150094
208091_s_at	VOPP1	81552	1.06061759	9.088220618	8.446256647	4.87e-15	9.12e-14	23.41981219	VOPP1	81552
208092_s_at	FAM49A	81553	1.040495592	4.642924875	6.961462304	4.19e-11	4.75e-10	14.51564236	FAM49A	81553
208097_s_at	TMX1	81542	1.123721558	8.457506893	7.591725842	1e-12	1.4e-11	18.17702845	TMX1	81542
208126_s_at	CYP2C18	1562	-3.256388202	6.774173698	-9.121333422	6.01e-17	1.44e-15	27.75394566	CYP2C18	1562
208131_s_at	PTGIS	5740	-1.442296442	5.443660378	-5.102594638	7.46e-07	4.58e-06	4.985337911	PTGIS	5740
208195_at	TTN	7273	-2.866337834	6.554916771	-4.5842937	7.8e-06	4.07e-05	2.727571707	TTN	7273
208250_s_at	DMBT1	1755	-2.171869624	4.243889166	-4.563213265	8.55e-06	4.43e-05	2.639880179	DMBT1	1755
208301_at	AC007292.3		-1.144111492	3.878264616	-13.791373	2.86e-31	4.1e-29	60.3894333	AC007292.3
208335_s_at	ACKR1	2532	-1.973501768	5.764219655	-6.99636068	3.43e-11	3.92e-10	14.71333375	ACKR1	2532
208336_s_at	TECR	9524	-1.314042016	9.753479755	-10.98262818	1.74e-22	8.19e-21	40.35886844	TECR	9524
208370_s_at	RCAN1	1827	1.039996792	9.563875373	8.307774523	1.18e-14	2.11e-13	22.55050528	RCAN1	1827
208425_s_at	TANC2	26115	1.260170105	4.687731555	6.95931877	4.24e-11	4.8e-10	14.50351983	TANC2	26115
208436_s_at	IRF7	3665	1.469384927	7.250310324	8.246634408	1.74e-14	3.05e-13	22.16900489	IRF7	3665
208443_x_at	SHOX2	6474	1.217030836	3.901210426	7.392547571	3.33e-12	4.35e-11	16.99965359	SHOX2	6474
208451_s_at	C4A /// C4B /// C4B_2	720 /// 721 /// 100293534	1.07980642	6.082394288	4.440332318	1.45e-05	7.24e-05	2.135336649	C4A /// C4B /// C4B_2	720 /// 721 /// 100293534
208483_x_at	KRT33A	3883	-1.719488038	2.815871976	-11.92429651	2.15e-25	1.46e-23	46.98911968	KRT33A	3883
208498_s_at	ACTG1P4 /// AMY1A /// AMY1B /// AMY1C /// AMY2A /// AMY2B	276 /// 277 /// 278 /// 279 /// 280 /// 648740	-2.81516637	6.148853772	-10.39367437	1.07e-20	4.01e-19	36.28530985	ACTG1P4 /// AMY1A /// AMY1B /// AMY1C /// AMY2A /// AMY2B	276 /// 277 /// 278 /// 279 /// 280 /// 648740
208510_s_at	PPARG	5468	-1.057161217	2.682473915	-8.835395033	3.94e-16	8.53e-15	25.8994845	PPARG	5468
208579_x_at	H2BFS	54145	1.2436587	9.336868828	7.062153552	2.34e-11	2.73e-10	15.08770082	H2BFS	54145
208607_s_at	SAA1 /// SAA2 /// SAA2-SAA4	6288 /// 6289 /// 100528017	1.816752163	5.882586294	6.265206458	2.06e-09	1.86e-08	10.70619555	SAA1 /// SAA2 /// SAA2-SAA4	6288 /// 6289 /// 100528017
208613_s_at	FLNB	2317	1.333163123	7.772202785	10.46945008	6.31e-21	2.44e-19	36.80564009	FLNB	2317
208626_s_at	VAT1	10493	-1.112532331	8.465016801	-8.817170889	4.44e-16	9.53e-15	25.78219218	VAT1	10493
208677_s_at	BSG	682	1.00607564	9.370902962	8.379079955	7.48e-15	1.37e-13	22.99722437	BSG	682
208691_at	TFRC	7037	1.054884894	11.59854131	7.98888449	8.75e-14	1.41e-12	20.57676463	TFRC	7037
208740_at	SAP18	10284	-1.152667733	7.424192878	-9.920694351	2.77e-19	8.75e-18	33.06597191	SAP18	10284
208744_x_at	HSPH1	10808	1.405420304	9.091004595	8.825073892	4.21e-16	9.08e-15	25.83304306	HSPH1	10808
208813_at	GOT1	2805	-1.165173276	8.343265891	-10.18028393	4.67e-20	1.62e-18	34.82659524	GOT1	2805
208820_at	PTK2	5747	1.001021873	9.380755439	10.35695305	1.38e-20	5.13e-19	36.03358653	PTK2	5747
208836_at	ATP1B3	483	1.040036735	12.53393132	8.855818989	3.45e-16	7.52e-15	26.03106629	ATP1B3	483
208837_at	TMED3	23423	-1.274008821	9.677087962	-10.16751259	5.1e-20	1.76e-18	34.73961004	TMED3	23423
208851_s_at	THY1	7070	2.76187478	7.287861955	14.77592158	2.18e-34	4.63e-32	67.50677762	THY1	7070
208864_s_at	TXN	7295	-1.087695762	13.56237436	-9.869867032	3.92e-19	1.21e-17	32.72313293	TXN	7295
208876_s_at	PAK2	5062	1.094101338	7.679120094	10.39607029	1.05e-20	3.96e-19	36.3017436	PAK2	5062
208891_at	DUSP6	1848	1.474695092	9.618853301	10.15793887	5.45e-20	1.87e-18	34.67442796	DUSP6	1848
208908_s_at	CAST	831	-1.401702427	11.22692892	-15.32529281	3.97e-36	1.12e-33	71.47491937	CAST	831
208926_at	NEU1	4758	1.025190053	7.414482676	12.05449027	8.43e-26	6.02e-24	47.91475446	NEU1	4758
208978_at	CRIP2	1397	-1.671957251	7.914587203	-9.937883868	2.47e-19	7.82e-18	33.18206168	CRIP2	1397
209016_s_at	KRT7	3855	-1.039639547	6.264884577	-3.14023137	0.001930143	0.006429301	-2.469526139	KRT7	3855
209035_at	MDK	4192	1.550506038	7.257405236	7.268737181	6.95e-12	8.7e-11	16.2770411	MDK	4192
209040_s_at	PSMB8	5696	1.014632581	8.903308209	7.889048121	1.63e-13	2.53e-12	19.96723425	PSMB8	5696
209053_s_at	WHSC1	7468	1.01553307	6.081199074	7.473029354	2.06e-12	2.77e-11	17.4732159	WHSC1	7468
209072_at	MBP	4155	-1.231661119	2.472225446	-10.71361531	1.15e-21	4.84e-20	38.49008806	MBP	4155
209074_s_at	FAM107A	11170	-2.052401499	6.216231904	-7.972918201	9.66e-14	1.54e-12	20.47900983	FAM107A	11170
209081_s_at	COL18A1	80781	1.129737594	7.112170669	8.271262227	1.48e-14	2.63e-13	22.32250503	COL18A1	80781
209087_x_at	MCAM	4162	1.259836798	7.819240302	10.03689879	1.25e-19	4.13e-18	33.85214937	MCAM	4162
209101_at	CTGF	1490	1.728078512	9.745848946	7.598788352	9.62e-13	1.34e-11	18.21910532	CTGF	1490
209106_at	NCOA1	8648	-1.277118422	7.624292415	-11.70555717	1.03e-24	6.46e-23	45.43830721	NCOA1	8648
209108_at	TSPAN6	7105	-1.995120409	8.870230693	-12.38050448	8.05e-27	6.6e-25	50.24016092	TSPAN6	7105
209126_x_at	KRT6B	3854	1.266523918	14.01078807	6.525904083	4.94e-10	4.84e-09	12.10162937	KRT6B	3854
209140_x_at	HLA-B	3106	1.137639913	13.67150427	12.29289034	1.51e-26	1.19e-24	49.6142322	HLA-B	3106
209155_s_at	NT5C2	22978	-1.335280158	10.39122737	-14.70909878	3.54e-34	7.4e-32	67.02373956	NT5C2	22978
209156_s_at	COL6A2	1292	2.150691686	10.17629371	9.499525462	4.82e-18	1.31e-16	30.24514134	COL6A2	1292
209162_s_at	PRPF4	9128	1.048371255	8.376708943	9.171015145	4.33e-17	1.05e-15	28.07878437	PRPF4	9128
209173_at	AGR2	10551	-3.347606461	7.515384453	-6.893826835	6.19e-11	6.84e-10	14.13426531	AGR2	10551
209189_at	FOS	2353	1.779673885	10.00168062	5.654276791	5.05e-08	3.72e-07	7.592775473	FOS	2353
209193_at	PIM1	5292	-1.081663495	7.876839864	-7.884632377	1.67e-13	2.59e-12	19.94037032	PIM1	5292
209215_at	MFSD10	10227	1.055631978	6.576132736	8.37840136	7.52e-15	1.38e-13	22.99296408	MFSD10	10227
209220_at	GPC3	2719	-1.016515312	4.629573	-4.062773487	6.84e-05	0.000304102	0.65737892	GPC3	2719
209228_x_at	TUSC3	7991	1.216209777	7.475357046	5.93388187	1.2e-08	9.68e-08	8.9895175	TUSC3	7991
209242_at	PEG3	5178	-3.892888212	5.100159591	-13.69952132	5.59e-31	7.66e-29	59.726	PEG3	5178
209270_at	LAMB3	3914	1.990048342	9.392658434	8.936485604	2.03e-16	4.57e-15	26.55210493	LAMB3	3914
209278_s_at	TFPI2	7980	1.389493023	3.195265509	4.045037943	7.34e-05	0.000324366	0.590690916	TFPI2	7980
209283_at	CRYAB	1410	-1.793494641	9.183324609	-7.158903429	1.33e-11	1.6e-10	15.64211823	CRYAB	1410
209287_s_at	CDC42EP3	10602	1.409471415	4.569866682	8.323884043	1.06e-14	1.92e-13	22.65126185	CDC42EP3	10602
209292_at	ID4	3400	-2.52925878	6.434147143	-12.29617541	1.48e-26	1.17e-24	49.63768866	ID4	3400
209295_at	TNFRSF10B	8795	1.475158598	9.242967163	14.07680867	3.57e-32	5.89e-30	62.4521915	TNFRSF10B	8795
209301_at	CA2	760	2.619527345	8.606174437	7.819802605	2.49e-13	3.78e-12	19.54691033	CA2	760
209309_at	AZGP1	563	-1.55031956	6.051710867	-2.759684808	0.006294623	0.018543025	-3.547431964	AZGP1	563
209321_s_at	ADCY3	109	1.003445993	7.216720797	11.73114179	8.56e-25	5.45e-23	45.61939942	ADCY3	109
209343_at	EFHD1	80303	-1.218383617	4.224816635	-7.640093222	7.49e-13	1.06e-11	18.46563424	EFHD1	80303
209351_at	KRT14	3861	1.556459607	15.06914584	8.647586262	1.33e-15	2.69e-14	24.69612153	KRT14	3861
209356_x_at	EFEMP2	30008	1.05021465	6.422582764	5.530300982	9.4e-08	6.64e-07	6.989303103	EFEMP2	30008
209360_s_at	LOC100506403 /// LOC101928269 /// RUNX1	861 /// 100506403 /// 101928269	1.296052099	8.376282805	11.39659383	9.29e-24	5.17e-22	43.25815646	LOC100506403 /// LOC101928269 /// RUNX1	861 /// 100506403 /// 101928269
209365_s_at	ECM1	1893	-3.158897051	10.27355566	-14.02115953	5.36e-32	8.65e-30	62.04992908	ECM1	1893
209368_at	EPHX2	2053	-2.855352507	4.54796812	-14.11012527	2.8e-32	4.73e-30	62.69303981	EPHX2	2053
209373_at	MALL	7851	-2.098849435	10.15976767	-10.94693679	2.24e-22	1.03e-20	40.110193	MALL	7851
209374_s_at	IGHM	3507	1.166374501	9.046186624	2.794438602	0.005678033	0.016913453	-3.45432466	IGHM	3507
209389_x_at	DBI	1622	-1.186647531	11.58666353	-10.04550903	1.18e-19	3.92e-18	33.91052986	DBI	1622
209396_s_at	CHI3L1	1116	2.301118112	6.810037913	7.158695928	1.33e-11	1.6e-10	15.64092424	CHI3L1	1116
209406_at	BAG2	9532	1.803261052	6.258451169	8.061459001	5.56e-14	9.19e-13	21.02241435	BAG2	9532
209408_at	KIF2C	11004	1.199163384	6.819511307	7.240198918	8.23e-12	1.02e-10	16.11150952	KIF2C	11004
209417_s_at	IFI35	3430	2.466272556	7.260924603	12.54181293	2.51e-27	2.16e-25	51.39430703	IFI35	3430
209427_at	SMTN	6525	1.70375893	6.794643914	9.884194887	3.56e-19	1.1e-17	32.81971221	SMTN	6525
209457_at	DUSP5	1847	-1.627997046	8.054807783	-8.929110297	2.13e-16	4.78e-15	26.50437838	DUSP5	1847
209459_s_at	ABAT	18	-2.158776191	7.114007111	-11.16637067	4.75e-23	2.38e-21	41.64242717	ABAT	18
209474_s_at	ENTPD1	953	1.38531945	6.554179893	9.629555837	2.01e-18	5.7e-17	31.11105749	ENTPD1	953
209488_s_at	RBPMS	11030	-1.146239219	6.288775862	-7.293556526	6e-12	7.57e-11	16.42131767	RBPMS	11030
209493_at	PDZD2	23037	-1.412637876	7.355791756	-8.374053374	7.73e-15	1.42e-13	22.96567103	PDZD2	23037
209498_at	CEACAM1	634	-3.789817353	6.856599029	-11.1286574	6.21e-23	3.07e-21	41.37852841	CEACAM1	634
209505_at	NR2F1	7025	-1.519310534	6.583300434	-8.538522158	2.7e-15	5.25e-14	24.00291858	NR2F1	7025
209524_at	HDGFRP3	50810	1.17147877	8.746841498	9.375914911	1.1e-17	2.87e-16	29.4263247	HDGFRP3	50810
209545_s_at	RIPK2	8767	1.105124135	6.635403481	9.902361121	3.14e-19	9.84e-18	32.94223773	RIPK2	8767
209546_s_at	APOL1	8542	2.584858089	7.981569697	12.07822811	7.1e-26	5.12e-24	48.08371824	APOL1	8542
209560_s_at	DLK1	8788	-1.060682118	3.157132126	-3.802170095	0.000187757	0.000769246	-0.29719775	DLK1	8788
209576_at	GNAI1	2770	1.36183075	8.948366865	8.518962925	3.06e-15	5.9e-14	23.87904936	GNAI1	2770
209581_at	PLA2G16	11145	-1.186165635	5.090539026	-5.975674995	9.64e-09	7.86e-08	9.202442754	PLA2G16	11145
209585_s_at	MINPP1	9562	1.812827998	7.043214924	16.68521266	2.06e-40	1.12e-37	81.24944768	MINPP1	9562
209587_at	PITX1	5307	-3.006750016	6.532792856	-12.49007221	3.65e-27	3.09e-25	51.02387208	PITX1	5307
209589_s_at	EPHB2	2048	1.481351811	4.254694701	9.42202623	8.11e-18	2.14e-16	29.73126821	EPHB2	2048
209590_at	BMP7	655	-1.060272598	5.383038346	-4.854049293	2.35e-06	1.33e-05	3.878572972	BMP7	655
209596_at	MXRA5	25878	1.058584058	10.26627742	4.957253805	1.47e-06	8.59e-06	4.332843322	MXRA5	25878
209604_s_at	GATA3	2625	1.363992297	6.345948258	6.203143962	2.88e-09	2.54e-08	10.37970421	GATA3	2625
209605_at	TST	7263	-1.446780409	8.55396689	-9.341075109	1.39e-17	3.58e-16	29.19632695	TST	7263
209606_at	CYTIP	9595	1.471313605	8.221990228	6.328090285	1.47e-09	1.35e-08	11.0392734	CYTIP	9595
209613_s_at	ADH1B	125	-4.249259376	4.42643631	-15.55443944	7.49e-37	2.54e-34	73.12767183	ADH1B	125
209616_s_at	CES1 /// LOC100653057	1066 /// 100653057	-2.327425609	6.130898951	-5.919668638	1.29e-08	1.04e-07	8.917347208	CES1 /// LOC100653057	1066 /// 100653057
209621_s_at	PDLIM3	27295	-1.371980471	6.815950397	-3.585113492	0.000418587	0.001607188	-1.050078328	PDLIM3	27295
209642_at	BUB1	699	1.326956562	6.369605636	7.779189753	3.2e-13	4.78e-12	19.30133273	BUB1	699
209644_x_at	CDKN2A	1029	2.033637939	7.084586739	5.532493895	9.3e-08	6.57e-07	6.999891134	CDKN2A	1029
209651_at	TGFB1I1	7041	1.012637599	6.869920859	5.629259788	5.73e-08	4.19e-07	7.470204886	TGFB1I1	7041
209652_s_at	PGF	5228	1.811784668	6.078498601	9.68829265	1.35e-18	3.92e-17	31.50369739	PGF	5228
209668_x_at	CES2	8824	-1.892097391	8.363018954	-9.750972304	8.81e-19	2.62e-17	31.9236929	CES2	8824
209672_s_at	MIOS	54468	-1.039431082	3.854211619	-12.80782191	3.66e-28	3.46e-26	53.30198658	MIOS	54468
209679_s_at	SMAGP	57228	-2.29831676	8.059537603	-13.1040957	4.26e-29	4.53e-27	55.43218771	SMAGP	57228
209684_at	RIN2	54453	1.041812647	10.96550745	11.38105454	1.04e-23	5.73e-22	43.14885251	RIN2	54453
209687_at	CXCL12	6387	-1.81836141	9.432259078	-5.529810675	9.42e-08	6.66e-07	6.986936183	CXCL12	6387
209692_at	EYA2	2139	-2.431018017	4.352347428	-9.226683801	2.99e-17	7.43e-16	28.44365979	EYA2	2139
209706_at	NKX3-1	4824	-1.582199806	5.314086728	-4.056502137	7.01e-05	0.000311188	0.633769312	NKX3-1	4824
209732_at	CLEC2B	9976	1.046249725	10.47178789	7.5475426	1.31e-12	1.8e-11	17.91430067	CLEC2B	9976
209742_s_at	MYL2	4633	-1.676574365	5.058880708	-2.821880711	0.005230507	0.015737285	-3.380041721	MYL2	4633
209747_at	TGFB3	7043	1.725300492	5.809559242	9.373689145	1.12e-17	2.91e-16	29.41162065	TGFB3	7043
209757_s_at	MYCN	4613	-1.050134939	4.550783248	-5.908309332	1.37e-08	1.1e-07	8.859757063	MYCN	4613
209761_s_at	SP110	3431	1.051828588	8.31179404	6.977596763	3.82e-11	4.35e-10	14.60696389	SP110	3431
209763_at	CHRDL1	91851	-3.615389914	5.823513444	-10.54386522	3.76e-21	1.48e-19	37.31777071	CHRDL1	91851
209772_s_at	CD24	100133941	-1.883239974	11.13958339	-9.53574807	3.78e-18	1.04e-16	30.48589594	CD24	100133941
209774_x_at	CXCL2	2920	2.584686377	7.867515004	9.934902739	2.52e-19	7.96e-18	33.1619234	CXCL2	2920
209795_at	CD69	969	1.549195856	6.682784788	5.772556866	2.76e-08	2.12e-07	8.177670438	CD69	969
209800_at	KRT16	3868	4.096903964	12.58217356	13.19807009	2.15e-29	2.38e-27	56.10887724	KRT16	3868
209806_at	HIST1H2BK	85236	1.163157089	10.88937179	7.082443378	2.08e-11	2.44e-10	15.20358726	HIST1H2BK	85236
209821_at	IL33	90865	-1.474245133	5.623770611	-5.375124979	2.02e-07	1.36e-06	6.248075232	IL33	90865
209822_s_at	VLDLR	7436	-1.062288393	7.391072458	-5.39233615	1.86e-07	1.26e-06	6.329503487	VLDLR	7436
209824_s_at	ARNTL	406	1.045351945	6.694089685	7.554052057	1.26e-12	1.74e-11	17.952953	ARNTL	406
209826_at	EGFL8 /// PPT2 /// PPT2-EGFL8	9374 /// 80864 /// 100532746	-1.4227656	5.97583033	-10.82631023	5.22e-22	2.3e-20	39.271381	EGFL8 /// PPT2 /// PPT2-EGFL8	9374 /// 80864 /// 100532746
209863_s_at	TP63	8626	1.212305236	11.30884381	9.067375128	8.59e-17	2.02e-15	27.40200774	TP63	8626
209869_at	ADRA2A	150	-1.351615451	4.314763164	-5.283649474	3.15e-07	2.05e-06	5.818617105	ADRA2A	150
209875_s_at	SPP1	6696	5.274243134	8.36241841	12.7598929	5.18e-28	4.82e-26	52.95789171	SPP1	6696
209885_at	RHOD	29984	-1.030611491	8.284683166	-4.298799962	2.62e-05	0.000124985	1.568390526	RHOD	29984
209888_s_at	MYL1	4632	-2.591156433	6.006560806	-3.957235505	0.000103583	0.000445246	0.264228789	MYL1	4632
209894_at	LEPR /// LEPROT	3953 /// 54741	-2.874667744	8.793510873	-13.29414087	1.07e-29	1.24e-27	56.80110049	LEPR /// LEPROT	3953 /// 54741
209904_at	TNNC1	7134	-2.300576036	5.644061151	-4.106378597	5.75e-05	0.000259004	0.82239811	TNNC1	7134
209906_at	C3AR1	719	1.715977971	7.678294795	11.0411646	1.15e-22	5.52e-21	40.7671803	C3AR1	719
209907_s_at	ITSN2	50618	-1.011889329	7.260194547	-8.486087799	3.78e-15	7.2e-14	23.67116111	ITSN2	50618
209924_at	CCL18	6362	1.950703855	8.86295979	7.136800318	1.51e-11	1.8e-10	15.51505249	CCL18	6362
209933_s_at	CD300A	11314	1.650135109	5.474659645	8.782955314	5.54e-16	1.17e-14	25.56227775	CD300A	11314
209942_x_at	MAGEA3 /// MAGEA6	4102 /// 4105	2.972827569	4.566677597	5.265059883	3.44e-07	2.23e-06	5.732031346	MAGEA3 /// MAGEA6	4102 /// 4105
209946_at	VEGFC	7424	1.456997762	6.242432883	5.321066832	2.63e-07	1.73e-06	5.993604983	VEGFC	7424
209949_at	NCF2	4688	2.165673814	7.042694932	12.37622087	8.31e-27	6.8e-25	50.20954228	NCF2	4688
209955_s_at	FAP	2191	4.736069766	6.644794945	15.62829561	4.38e-37	1.55e-34	73.65997755	FAP	2191
209959_at	NR4A3	8013	1.165073841	4.222211028	5.278735024	3.22e-07	2.1e-06	5.795704082	NR4A3	8013
209975_at	CYP2E1	1571	-2.771711584	5.75549244	-8.722856615	8.2e-16	1.7e-14	25.17696195	CYP2E1	1571
209994_s_at	ABCB1 /// ABCB4	5243 /// 5244	-1.030164631	4.092367242	-8.04029548	6.35e-14	1.04e-12	20.89223788	ABCB1 /// ABCB4	5243 /// 5244
209995_s_at	TCL1A	8115	-1.039691216	2.79143572	-4.211402379	3.76e-05	0.000174334	1.225986314	TCL1A	8115
210001_s_at	SOCS1	8651	2.197964637	6.82232428	12.6272463	1.35e-27	1.21e-25	52.00642432	SOCS1	8651
210004_at	OLR1	4973	1.12064949	3.685081017	4.936987447	1.61e-06	9.37e-06	4.243039841	OLR1	4973
210020_x_at	CALML3	810	-1.00401501	10.56507719	-4.824443564	2.69e-06	1.51e-05	3.74966498	CALML3	810
210026_s_at	CARD10	29775	1.030424307	8.091845982	4.928961411	1.67e-06	9.7e-06	4.207555703	CARD10	29775
210029_at	IDO1	3620	2.910962941	5.779651294	8.004652823	7.93e-14	1.28e-12	20.67340964	IDO1	3620
210042_s_at	CTSZ	1522	1.186423434	6.474429535	6.433210013	8.24e-10	7.82e-09	11.60108753	CTSZ	1522
210052_s_at	TPX2	22974	1.382125512	7.858993531	8.473419327	4.1e-15	7.76e-14	23.59115572	TPX2	22974
210058_at	MAPK13	5603	-1.155108718	8.337171009	-6.960907465	4.2e-11	4.76e-10	14.51250431	MAPK13	5603
210065_s_at	UPK1B	7348	-2.754099622	4.973476835	-6.186477097	3.15e-09	2.76e-08	10.29240657	UPK1B	7348
210074_at	CTSV	1515	1.66698865	9.240413846	5.958945092	1.05e-08	8.54e-08	9.117080739	CTSV	1515
210078_s_at	KCNAB1	7881	-1.39696247	4.917916289	-10.00543434	1.55e-19	5.07e-18	33.63895819	KCNAB1	7881
210095_s_at	IGFBP3	3486	1.745415188	11.072347	9.184694803	3.95e-17	9.66e-16	28.16835967	IGFBP3	3486
210096_at	CYP4B1	1580	-4.223497244	5.04127256	-12.38053411	8.05e-27	6.6e-25	50.24037275	CYP4B1	1580
210115_at	RPL39L	116832	1.325782129	4.518302666	5.738699184	3.29e-08	2.49e-07	8.00934168	RPL39L	116832
210117_at	SPAG1	6674	-1.226401113	7.537513456	-7.791996153	2.96e-13	4.44e-12	19.37869448	SPAG1	6674
210130_s_at	TM7SF2	7108	-2.960334444	6.010620236	-10.94908002	2.2e-22	1.02e-20	40.12511949	TM7SF2	7108
210133_at	CCL11	6356	2.521241947	4.965502772	8.579879762	2.07e-15	4.07e-14	24.26528843	CCL11	6356
210138_at	RGS20	8601	2.986930012	5.776249721	9.292236706	1.93e-17	4.89e-16	28.87451026	RGS20	8601
210140_at	CST7	8530	1.589726849	5.941008856	7.664854516	6.44e-13	9.21e-12	18.61378391	CST7	8530
210145_at	PLA2G4A	5321	-1.121892492	7.119578846	-4.449218415	1.39e-05	6.99e-05	2.171441137	PLA2G4A	5321
210146_x_at	LILRB2	10288	1.328683236	4.746665517	6.690487523	1.97e-10	2.04e-09	13.00197519	LILRB2	10288
210155_at	MYOC	4653	-2.192684571	3.191792046	-13.93950224	9.73e-32	1.52e-29	61.45974486	MYOC	4653
210163_at	CXCL11	6373	3.157030363	5.725427994	7.708597342	4.93e-13	7.18e-12	18.87615903	CXCL11	6373
210164_at	GZMB	3002	2.241957489	7.29506537	8.061083825	5.57e-14	9.21e-13	21.02010508	GZMB	3002
210166_at	TLR5	7100	-1.029681928	6.213681465	-5.980422317	9.4e-09	7.69e-08	9.226696215	TLR5	7100
210198_s_at	PLP1	5354	-2.297428235	3.53931174	-11.95426402	1.73e-25	1.2e-23	47.20201461	PLP1	5354
210220_at	FZD2	2535	1.549814243	4.951571023	10.25734481	2.74e-20	9.82e-19	35.35222885	FZD2	2535
210258_at	RGS13	6003	-1.170179476	3.481437711	-4.781671836	3.26e-06	1.8e-05	3.564546028	RGS13	6003
210262_at	CRISP2	7180	-1.731859539	3.175916542	-8.154076399	3.11e-14	5.3e-13	21.59420788	CRISP2	7180
210325_at	CD1A	909	-1.102191996	3.980763806	-4.978232876	1.33e-06	7.86e-06	4.426111063	CD1A	909
210355_at	PTHLH	5744	3.916576817	7.371539937	11.56078126	2.89e-24	1.72e-22	44.41512808	PTHLH	5744
210357_s_at	SMOX	54498	1.160786519	5.272444469	7.611565222	8.9e-13	1.25e-11	18.29528348	SMOX	54498
210372_s_at	TPD52L1	7164	-1.434124848	8.306779928	-7.182086597	1.16e-11	1.41e-10	15.77564901	TPD52L1	7164
210399_x_at	FUT6	2528	-3.460052766	5.804556505	-15.09976115	2.05e-35	5.12e-33	69.84670165	FUT6	2528
210419_at	BARX2	8538	-2.534023016	3.552448478	-17.50177325	5.81e-43	4.41e-40	87.06549013	BARX2	8538
210423_s_at	SLC11A1	6556	1.284127988	3.937411862	6.651827316	2.44e-10	2.5e-09	12.78916978	SLC11A1	6556
210461_s_at	ABLIM1	3983	-1.798623839	7.364734011	-9.219112938	3.14e-17	7.8e-16	28.39398234	ABLIM1	3983
210467_x_at	MAGEA12	4111	1.18960689	3.143830342	3.262500969	0.001288004	0.004476046	-2.096266529	MAGEA12	4111
210480_s_at	MYO6	4646	-1.414970381	7.262999862	-9.717600724	1.11e-18	3.24e-17	31.6999538	MYO6	4646
210503_at	MAGEA11	4110	1.002830417	3.382479684	3.369819472	0.000894293	0.003214482	-1.758049422	MAGEA11	4110
210505_at	ADH7	131	-3.878946759	7.43018304	-10.00473048	1.56e-19	5.09e-18	33.6341918	ADH7	131
210511_s_at	INHBA	3624	5.503128634	7.295136243	14.48478317	1.82e-33	3.51e-31	65.40194801	INHBA	3624
210521_s_at	FETUB	26998	-2.001274294	3.478752891	-7.794654502	2.91e-13	4.37e-12	19.39476199	FETUB	26998
210538_s_at	BIRC3	330	1.112068796	8.670178905	4.576726782	8.06e-06	4.19e-05	2.696056373	BIRC3	330
210559_s_at	CDK1	983	1.110743076	8.003850919	6.634171405	2.7e-10	2.74e-09	12.6922498	CDK1	983
210567_s_at	SKP2	6502	1.086052699	5.726438288	6.584439561	3.56e-10	3.57e-09	12.42015911	SKP2	6502
210608_s_at	FUT2	2524	-1.648743131	7.905953333	-7.9388406	1.19e-13	1.89e-12	20.27071723	FUT2	2524
210613_s_at	SYNGR1	9145	-2.07713096	6.084294846	-11.59586231	2.25e-24	1.35e-22	44.6628075	SYNGR1	9145
210644_s_at	LAIR1	3903	1.375686822	5.477311892	6.948605135	4.51e-11	5.09e-10	14.44296491	LAIR1	3903
210652_s_at	TTC39A	22996	-1.665332913	5.792305833	-7.401922316	3.15e-12	4.14e-11	17.05466141	TTC39A	22996
210653_s_at	BCKDHB	594	-1.65288185	4.277226967	-10.87885592	3.61e-22	1.62e-20	39.63645773	BCKDHB	594
210772_at	FPR2	2358	1.092702718	3.872090056	4.639682074	6.12e-06	3.25e-05	2.959551657	FPR2	2358
210797_s_at	OASL	8638	2.955313154	6.429618249	10.40331395	9.99e-21	3.78e-19	36.35143582	OASL	8638
210819_x_at	DIO2	1734	-2.089393073	5.017051397	-9.037427534	1.05e-16	2.43e-15	27.20706969	DIO2	1734
210827_s_at	ELF3	1999	-2.047576261	8.187804398	-8.467188831	4.26e-15	8.06e-14	23.55182962	ELF3	1999
210829_s_at	SSBP2	23635	-1.165023841	6.905192785	-8.614131503	1.66e-15	3.3e-14	24.48303903	SSBP2	23635
210861_s_at	WISP3	8838	1.040283911	3.342742336	4.265926685	3.01e-05	0.000141821	1.438906596	WISP3	8838
210868_s_at	ELOVL6	79071	-2.491300328	5.17682363	-14.77815802	2.14e-34	4.57e-32	67.52294308	ELOVL6	79071
210873_x_at	APOBEC3A /// APOBEC3A_B	200315 /// 100913187	2.060457112	8.788249603	6.576095196	3.73e-10	3.73e-09	12.37463743	APOBEC3A /// APOBEC3A_B	200315 /// 100913187
210895_s_at	CD86	942	2.283807438	6.280253223	10.78146967	7.15e-22	3.08e-20	38.9602306	CD86	942
210933_s_at	FSCN1	6624	2.280376867	8.857965838	15.00371895	4.13e-35	9.78e-33	69.1529491	FSCN1	6624
210944_s_at	CAPN3	825	-1.103612987	6.894485297	-6.231217341	2.48e-09	2.21e-08	10.52711275	CAPN3	825
210984_x_at	EGFR	1956	1.109093466	5.558670689	4.313649907	2.47e-05	0.000118109	1.627155888	EGFR	1956
210999_s_at	GRB10	2887	1.307076174	6.299960346	7.785496104	3.08e-13	4.6e-12	19.33941979	GRB10	2887
211002_s_at	TRIM29	23650	-1.101198996	10.71761158	-6.622322435	2.88e-10	2.92e-09	12.62730063	TRIM29	23650
211013_x_at	PML	5371	1.138893759	6.137163997	8.820492966	4.34e-16	9.34e-15	25.80356512	PML	5371
211026_s_at	MGLL	11343	-2.562473028	8.524529168	-13.84969417	1.87e-31	2.81e-29	60.81078184	MGLL	11343
211048_s_at	PDIA4	9601	1.070980694	9.176900807	10.41484803	9.22e-21	3.5e-19	36.43058334	PDIA4	9601
211071_s_at	MLLT11	10962	1.062220041	7.357335965	3.935611053	0.000112664	0.000481054	0.184771886	MLLT11	10962
211075_s_at	CD47	961	1.055466135	10.97084774	8.244176634	1.76e-14	3.1e-13	22.15369887	CD47	961
211080_s_at	NEK2	4751	1.016130918	4.846562829	6.465326789	6.9e-10	6.62e-09	11.77397542	NEK2	4751
211113_s_at	ABCG1	9619	1.035273486	5.205788765	9.146037395	5.1e-17	1.23e-15	27.91537546	ABCG1	9619
211160_x_at	ACTN1	87	1.343309266	8.965236956	9.297072547	1.87e-17	4.75e-16	28.90634448	ACTN1	87
211208_s_at	CASK	8573	1.052588132	8.858565338	11.76021566	6.95e-25	4.48e-23	45.82528713	CASK	8573
211276_at	TCEAL2	140597	-1.452336916	2.748410846	-8.167803894	2.85e-14	4.88e-13	21.67924634	TCEAL2	140597
211302_s_at	PDE4B	5142	1.466779545	6.106769616	7.049774936	2.51e-11	2.92e-10	15.01710018	PDE4B	5142
211343_s_at	COL13A1	1305	2.399490048	5.28366248	13.87399265	1.57e-31	2.39e-29	60.9863502	COL13A1	1305
211363_s_at	MTAP	4507	1.1667853	4.276439693	5.561165173	8.06e-08	5.75e-07	7.13861196	MTAP	4507
211395_x_at	FCGR2C	9103	1.108802713	7.217153267	7.401247712	3.16e-12	4.15e-11	17.05070171	FCGR2C	9103
211429_s_at	SERPINA1	5265	1.799359411	8.374367175	8.789188104	5.32e-16	1.13e-14	25.60230857	SERPINA1	5265
211432_s_at	TYRO3	7301	-1.484657929	5.361050615	-9.584929781	2.71e-18	7.58e-17	30.8133596	TYRO3	7301
211474_s_at	SERPINB6	5269	-1.124974214	8.765046829	-11.28182522	2.1e-23	1.12e-21	42.45170156	SERPINB6	5269
211506_s_at	CXCL8	3576	4.983026966	8.13222803	12.34145576	1.07e-26	8.59e-25	49.96110579	CXCL8	3576
211527_x_at	VEGFA	7422	1.302271552	5.77167989	6.346151828	1.33e-09	1.23e-08	11.13535838	VEGFA	7422
211529_x_at	HLA-G	3135	1.077248532	11.28181288	10.6933072	1.33e-21	5.51e-20	38.34954627	HLA-G	3135
211538_s_at	HSPA2	3306	1.072997712	9.469580501	5.095586639	7.71e-07	4.72e-06	4.95353766	HSPA2	3306
211559_s_at	CCNG2	901	-1.607504373	7.331084064	-9.214304971	3.25e-17	8.02e-16	28.36244302	CCNG2	901
211597_s_at	HOPX	84525	-3.133442888	11.65018607	-10.38453143	1.14e-20	4.27e-19	36.22260871	HOPX	84525
211599_x_at	MET	4233	1.542666864	5.896267778	7.766938052	3.45e-13	5.13e-12	19.22738756	MET	4233
211635_x_at	IGHA1 /// IGHA2 /// IGHD /// IGHG1 /// IGHG3 /// IGHG4 /// IGHM /// IGHV4-31	3493 /// 3494 /// 3495 /// 3500 /// 3502 /// 3503 /// 3507 /// 28396	1.908354061	7.160514473	4.955334147	1.48e-06	8.66e-06	4.324324538	IGHA1 /// IGHA2 /// IGHD /// IGHG1 /// IGHG3 /// IGHG4 /// IGHM /// IGHV4-31	3493 /// 3494 /// 3495 /// 3500 /// 3502 /// 3503 /// 3507 /// 28396
211637_x_at	IGH /// IGHA1 /// IGHA2 /// IGHD /// IGHG1 /// IGHG3 /// IGHG4 /// IGHM /// IGHV3-23 /// IGHV4-31	3492 /// 3493 /// 3494 /// 3495 /// 3500 /// 3502 /// 3503 /// 3507 /// 28396 /// 28442	1.99126776	8.16337532	5.090262167	7.9e-07	4.83e-06	4.92939955	IGH /// IGHA1 /// IGHA2 /// IGHD /// IGHG1 /// IGHG3 /// IGHG4 /// IGHM /// IGHV3-23 /// IGHV4-31	3492 /// 3493 /// 3494 /// 3495 /// 3500 /// 3502 /// 3503 /// 3507 /// 28396 /// 28442
211639_x_at	IGH /// IGHA1 /// IGHA2 /// IGHD /// IGHG1 /// IGHG3 /// IGHG4 /// IGHM /// IGHV4-31	3492 /// 3493 /// 3494 /// 3495 /// 3500 /// 3502 /// 3503 /// 3507 /// 28396	1.64085412	6.985378821	5.171205278	5.39e-07	3.38e-06	5.2984661	IGH /// IGHA1 /// IGHA2 /// IGHD /// IGHG1 /// IGHG3 /// IGHG4 /// IGHM /// IGHV4-31	3492 /// 3493 /// 3494 /// 3495 /// 3500 /// 3502 /// 3503 /// 3507 /// 28396
211641_x_at	IGHA1 /// IGHA2 /// IGHD /// IGHG1 /// IGHG3 /// IGHM /// IGHV4-31	3493 /// 3494 /// 3495 /// 3500 /// 3502 /// 3507 /// 28396	1.605940505	7.857902461	4.822512183	2.71e-06	1.52e-05	3.741277355	IGHA1 /// IGHA2 /// IGHD /// IGHG1 /// IGHG3 /// IGHM /// IGHV4-31	3493 /// 3494 /// 3495 /// 3500 /// 3502 /// 3507 /// 28396
211645_x_at	IGKV1-17 /// IGKV1-17		1.861494355	9.9801722	4.416155166	1.6e-05	7.95e-05	2.037406965	IGKV1-17 /// IGKV1-17
211650_x_at	IGH /// IGHA1 /// IGHD /// IGHG1 /// IGHG3 /// IGHM /// IGHV3-23 /// IGHV4-31	3492 /// 3493 /// 3495 /// 3500 /// 3502 /// 3507 /// 28396 /// 28442	1.716230768	8.148574417	4.817067076	2.78e-06	1.56e-05	3.717644769	IGH /// IGHA1 /// IGHD /// IGHG1 /// IGHG3 /// IGHM /// IGHV3-23 /// IGHV4-31	3492 /// 3493 /// 3495 /// 3500 /// 3502 /// 3507 /// 28396 /// 28442
211651_s_at	LAMB1	3912	2.08531795	8.949441976	13.64956231	8.05e-31	1.08e-28	59.36524428	LAMB1	3912
211668_s_at	PLAU	5328	4.393635316	7.755762406	16.85249453	6.17e-41	3.51e-38	82.44477943	PLAU	5328
211689_s_at	TMPRSS2	7113	-3.492563827	4.207301091	-14.48111411	1.87e-33	3.59e-31	65.37541856	TMPRSS2	7113
211699_x_at	HBA1 /// HBA2	3039 /// 3040	-2.109214508	10.19524887	-6.507881096	5.46e-10	5.32e-09	12.00393346	HBA1 /// HBA2	3039 /// 3040
211709_s_at	CLEC11A	6320	1.300869063	5.833683628	6.924984829	5.17e-11	5.78e-10	14.30966612	CLEC11A	6320
211712_s_at	ANXA9	8416	-4.158632518	4.691502124	-14.00402932	6.07e-32	9.74e-30	61.92611087	ANXA9	8416
211734_s_at	FCER1A	2205	-2.94553397	6.575699482	-10.98894103	1.66e-22	7.85e-21	40.40287506	FCER1A	2205
211737_x_at	PTN	5764	-3.019617869	7.908276633	-9.535205629	3.79e-18	1.05e-16	30.48228792	PTN	5764
211767_at	GINS4	84296	1.052609248	4.82457847	5.30954317	2.78e-07	1.83e-06	5.939612404	GINS4	84296
211804_s_at	CDK2	1017	1.026798511	4.937822378	6.671693091	2.19e-10	2.25e-09	12.89842103	CDK2	1017
211806_s_at	KCNJ15	3772	1.501868182	6.286938701	7.844296563	2.14e-13	3.28e-12	19.695359	KCNJ15	3772
211833_s_at	BAX	581	1.034225839	6.373293035	11.30697777	1.76e-23	9.41e-22	42.6282769	BAX	581
211868_x_at	IGH /// IGHA1 /// IGHA2 /// IGHD /// IGHG1 /// IGHG2 /// IGHG3 /// IGHM /// IGHV4-31	3492 /// 3493 /// 3494 /// 3495 /// 3500 /// 3501 /// 3502 /// 3507 /// 28396	1.076574717	7.500694688	3.856816624	0.000152569	0.000636919	-0.101565377	IGH /// IGHA1 /// IGHA2 /// IGHD /// IGHG1 /// IGHG2 /// IGHG3 /// IGHM /// IGHV4-31	3492 /// 3493 /// 3494 /// 3495 /// 3500 /// 3501 /// 3502 /// 3507 /// 28396
211871_x_at	GNB5	10681	1.139654027	4.812325943	8.164854341	2.91e-14	4.96e-13	21.66096834	GNB5	10681
211881_x_at	IGLJ3	28831	1.929127048	9.003339407	5.002787365	1.19e-06	7.06e-06	4.535668547	IGLJ3	28831
211906_s_at	SERPINB4	6318	1.479751013	8.898254853	3.005152565	0.002975974	0.009503059	-2.86676997	SERPINB4	6318
211908_x_at	IGK	50802	1.513053018	7.308571117	4.527141262	9.99e-06	5.12e-05	2.490594965	IGK	50802
211926_s_at	MYH9	4627	1.190262761	8.905569226	12.18987153	3.18e-26	2.41e-24	48.8791585	MYH9	4627
211945_s_at	ITGB1	3688	1.04929872	12.73734447	12.21378825	2.68e-26	2.04e-24	49.049722	ITGB1	3688
211959_at	IGFBP5	3488	-1.671423681	10.28722812	-7.234309485	8.52e-12	1.05e-10	16.0773974	IGFBP5	3488
211964_at	COL4A2	1284	3.239418525	10.32695043	20.15250297	4.56e-51	1.31e-47	105.5372368	COL4A2	1284
211980_at	COL4A1	1282	3.531965936	10.21618123	22.70178714	1.5e-58	9.1e-55	122.5643609	COL4A1	1282
212013_at	PXDN	7837	2.818290449	5.513751208	11.34731945	1.32e-23	7.19e-22	42.91167892	PXDN	7837
212046_x_at	MAPK3	5595	-1.006115866	7.230661874	-12.89967313	1.88e-28	1.84e-26	53.96183088	MAPK3	5595
212097_at	CAV1	857	1.482326462	11.75810399	7.36186447	4e-12	5.17e-11	16.81990178	CAV1	857
212099_at	RHOB	388	1.478268368	9.953963368	8.505519655	3.33e-15	6.39e-14	23.79399262	RHOB	388
212110_at	SLC39A14	23516	2.469246324	8.691850154	14.91752791	7.75e-35	1.77e-32	68.53019543	SLC39A14	23516
212142_at	MCM4	4173	1.03045441	5.471154404	6.764120414	1.3e-10	1.37e-09	13.40949143	MCM4	4173
212148_at	PBX1	5087	-1.864472913	7.012238262	-7.313979153	5.32e-12	6.75e-11	16.54025518	PBX1	5087
212154_at	SDC2	6383	1.184119543	6.701297667	5.320512566	2.63e-07	1.74e-06	5.991006002	SDC2	6383
212185_x_at	MT2A	4502	1.167970025	12.01345077	6.975350148	3.87e-11	4.4e-10	14.59424008	MT2A	4502
212187_x_at	PTGDS	5730	-1.512013183	8.641717902	-5.703691716	3.93e-08	2.95e-07	7.836055796	PTGDS	5730
212190_at	SERPINE2	5270	1.893151831	9.340984265	7.810079247	2.65e-13	4e-12	19.48805122	SERPINE2	5270
212203_x_at	IFITM3	10410	1.477616795	12.04584471	12.95068371	1.3e-28	1.29e-26	54.32851019	IFITM3	10410
212224_at	ALDH1A1	216	-3.031995093	7.360094033	-8.552924014	2.46e-15	4.81e-14	24.09421369	ALDH1A1	216
212230_at	PPAP2B	8613	-1.096344855	8.920107251	-6.929031328	5.05e-11	5.66e-10	14.33248193	PPAP2B	8613
212236_x_at	JUP /// KRT17	3728 /// 3872	4.007834765	13.45896624	19.18687014	3.77e-48	4.8e-45	98.88998972	JUP /// KRT17	3728 /// 3872
212255_s_at	ATP2C1	27032	1.155213808	8.31514312	12.12968684	4.91e-26	3.6e-24	48.45019676	ATP2C1	27032
212256_at	GALNT10	55568	1.178020886	5.969635942	6.730517861	1.57e-10	1.64e-09	13.22316368	GALNT10	55568
212274_at	LPIN1	23175	-2.630109395	6.484418266	-12.93309101	1.48e-28	1.46e-26	54.2020308	LPIN1	23175
212297_at	ATP13A3	79572	1.138367204	9.82717272	12.13086516	4.87e-26	3.57e-24	48.45859167	ATP13A3	79572
212327_at	LIMCH1	22998	-1.440336841	6.586902997	-6.035970567	7.02e-09	5.84e-08	9.511496234	LIMCH1	22998
212335_at	GNS	2799	1.015427758	8.610009394	11.65483628	1.48e-24	9.03e-23	45.07953888	GNS	2799
212354_at	SULF1	23213	2.977250959	8.486430331	11.07165533	9.28e-23	4.5e-21	40.9800897	SULF1	23213
212372_at	MYH10	4628	1.068236406	8.911023354	6.50648924	5.5e-10	5.35e-09	11.99639618	MYH10	4628
212396_s_at	EMC1	23065	1.212693027	7.054383082	11.06352694	9.83e-23	4.75e-21	40.92331613	EMC1	23065
212400_at	FAM102A	399665	-1.108280438	8.14000004	-10.00487608	1.56e-19	5.09e-18	33.63517771	FAM102A	399665
212443_at	NBEAL2	23218	-1.583293234	7.321445665	-12.77555178	4.63e-28	4.34e-26	53.07029386	NBEAL2	23218
212451_at	SECISBP2L	9728	-1.381838485	7.947187871	-8.594765651	1.88e-15	3.72e-14	24.35987241	SECISBP2L	9728
212473_s_at	MICAL2	9645	2.798492367	8.360554817	14.61711795	6.93e-34	1.39e-31	66.35876635	MICAL2	9645
212479_s_at	RMND5A	64795	-1.064131047	8.165387488	-8.812709139	4.57e-16	9.79e-15	25.75349283	RMND5A	64795
212501_at	CEBPB	1051	1.786012314	11.81212374	16.85531392	6.04e-41	3.48e-38	82.46490977	CEBPB	1051
212510_at	GPD1L	23171	-3.428484239	6.730467243	-15.50735492	1.05e-36	3.49e-34	72.78821356	GPD1L	23171
212531_at	LCN2	3934	-2.074413157	11.05185719	-6.049307767	6.54e-09	5.47e-08	9.58015326	LCN2	3934
212543_at	AIM1	202	-1.352643922	10.56839266	-11.10605973	7.28e-23	3.57e-21	41.22050999	AIM1	202
212590_at	RRAS2	22800	1.102248945	7.715335795	6.563580651	4e-10	3.98e-09	12.30643708	RRAS2	22800
212619_at	TMEM194A	23306	1.09722142	3.854149724	6.700770312	1.86e-10	1.93e-09	13.05871153	TMEM194A	23306
212624_s_at	CHN1	1123	1.873726682	7.518923352	12.4715064	4.17e-27	3.51e-25	50.89100427	CHN1	1123
212651_at	RHOBTB1	9886	1.037648146	5.373139828	5.832451012	2.03e-08	1.58e-07	8.477199761	RHOBTB1	9886
212654_at	TPM2	7169	-1.89337582	5.812307977	-3.97386538	9.71e-05	0.000420015	0.325588597	TPM2	7169
212658_at	LHFPL2	10184	1.705101903	7.368547846	12.96370643	1.18e-28	1.19e-26	54.42214644	LHFPL2	10184
212710_at	CAMSAP1	157922	-1.070556045	6.37017959	-9.065831789	8.68e-17	2.03e-15	27.3919548	CAMSAP1	157922
212713_at	MFAP4	4239	-2.166237069	6.485307334	-8.048338537	6.04e-14	9.91e-13	20.94168934	MFAP4	4239
212717_at	PLEKHM1	9842	-1.159586423	8.373916122	-10.7436155	9.32e-22	3.96e-20	38.69784516	PLEKHM1	9842
212727_at	DLG3	1741	-1.177727192	5.391072541	-8.304955769	1.2e-14	2.15e-13	22.53288557	DLG3	1741
212730_at	SYNM	23336	-1.383550138	6.781413642	-5.941305363	1.15e-08	9.33e-08	9.027260666	SYNM	23336
212741_at	MAOA	4128	-1.068156572	8.237625478	-4.816937992	2.78e-06	1.56e-05	3.717084784	MAOA	4128
212771_at	FAM171A1	221061	-1.009873117	6.069280492	-5.309950596	2.77e-07	1.83e-06	5.941519822	FAM171A1	221061
212792_at	DPY19L1	23333	1.176327284	7.382934755	11.28128047	2.11e-23	1.12e-21	42.44787836	DPY19L1	23333
212807_s_at	SORT1	6272	-2.285239969	6.690861232	-13.54978013	1.67e-30	2.16e-28	58.64493235	SORT1	6272
212841_s_at	PPFIBP2	8495	-1.262024602	7.402196342	-7.702578106	5.11e-13	7.44e-12	18.84000534	PPFIBP2	8495
212936_at	FAM172A	83989	-1.5306554	6.787233026	-11.91092095	2.36e-25	1.61e-23	46.89412966	FAM172A	83989
212940_at	COL6A1	1291	1.211935691	3.63391478	6.640857395	2.6e-10	2.65e-09	12.72893197	COL6A1	1291
212942_s_at	CEMIP	57214	1.973096973	6.678464807	9.490547672	5.12e-18	1.39e-16	30.18552636	CEMIP	57214
212944_at	SLC5A3	6526	1.110155923	8.291880696	11.19780375	3.81e-23	1.94e-21	41.86255194	SLC5A3	6526
212949_at	NCAPH	23397	1.026143198	4.856979978	6.935441635	4.87e-11	5.47e-10	14.36864296	NCAPH	23397
212977_at	ACKR3	57007	1.516011325	10.00560396	7.657070173	6.75e-13	9.63e-12	18.56718021	ACKR3	57007
212985_at	APBB2	323	1.361603801	6.743524923	8.407172161	6.26e-15	1.16e-13	23.17374065	APBB2	323
213005_s_at	KANK1	23189	-1.285690173	9.03316525	-7.575041187	1.11e-12	1.54e-11	18.07771338	KANK1	23189
213010_at	PRKCDBP	112464	1.465057045	7.324100935	8.140045366	3.4e-14	5.76e-13	21.50736565	PRKCDBP	112464
213029_at	NFIB	4781	-1.029029907	8.449876723	-5.598324344	6.69e-08	4.84e-07	7.319191705	NFIB	4781
213038_at	RNF19B	127544	1.092782581	6.931274209	7.787740544	3.04e-13	4.55e-12	19.35297913	RNF19B	127544
213050_at	COBL	23242	-3.115285899	3.29184529	-14.90382714	8.56e-35	1.94e-32	68.43119112	COBL	23242
213056_at	FRMD4B	23150	-1.108796571	9.191820541	-11.32674774	1.53e-23	8.24e-22	42.7671317	FRMD4B	23150
213071_at	DPT	1805	-2.228932367	6.814803145	-8.335236112	9.89e-15	1.8e-13	22.72232198	DPT	1805
213094_at	GPR126	57211	-1.301309631	6.341687548	-6.53467102	4.7e-10	4.62e-09	12.14921638	GPR126	57211
213106_at	ATP8A1	10396	-1.304266139	5.743154625	-6.219049067	2.64e-09	2.34e-08	10.46316294	ATP8A1	10396
213110_s_at	COL4A5	1287	2.844482854	7.740897134	12.31790166	1.26e-26	1.01e-24	49.7928462	COL4A5	1287
213125_at	OLFML2B	25903	2.209754255	7.464847121	10.78316093	7.06e-22	3.05e-20	38.97195964	OLFML2B	25903
213134_x_at	BTG3	10950	1.423623824	9.798289032	13.06739055	5.57e-29	5.81e-27	55.16800507	BTG3	10950
213139_at	SNAI2	6591	2.111421143	10.48627166	13.18438116	2.38e-29	2.61e-27	56.01027885	SNAI2	6591
213159_at	PCNX	22990	1.119300583	5.501080705	9.737663664	9.64e-19	2.85e-17	31.83443082	PCNX	22990
213170_at	GPX7	2882	1.197348926	4.243751254	6.00771709	8.15e-09	6.72e-08	9.366406167	GPX7	2882
213172_at	TTC9	23508	-3.035725143	4.932072182	-13.62657195	9.52e-31	1.27e-28	59.19925372	TTC9	23508
213187_x_at	FTL	2512	1.021812861	13.17298967	11.5149584	4e-24	2.34e-22	44.091857	FTL	2512
213228_at	PDE8B	8622	-1.150714802	3.154881854	-5.867784316	1.69e-08	1.33e-07	8.654945909	PDE8B	8622
213240_s_at	KRT4	3851	-6.924429039	9.546576179	-10.56021519	3.36e-21	1.33e-19	37.43044135	KRT4	3851
213279_at	DHRS1	115817	-1.471176413	9.715157339	-8.786724119	5.41e-16	1.15e-14	25.58648178	DHRS1	115817
213293_s_at	TRIM22	10346	1.010186236	10.47789409	5.577540394	7.42e-08	5.33e-07	7.218079537	TRIM22	10346
213294_at	EIF2AK2	5610	1.098644353	8.90584307	11.20727745	3.56e-23	1.82e-21	41.92892616	EIF2AK2	5610
213317_at	CLIC5	53405	-1.339872359	3.912817069	-5.796451538	2.45e-08	1.89e-07	8.29689897	CLIC5	53405
213333_at	MDH2	4191	-1.073061422	5.129364493	-9.8189551	5.55e-19	1.68e-17	32.38036694	MDH2	4191
213338_at	TMEM158	25907	2.198388634	5.541132073	10.2217821	3.51e-20	1.24e-18	35.10949089	TMEM158	25907
213358_at	MTCL1	23255	1.872020827	6.811365425	11.25323228	2.57e-23	1.34e-21	42.25108978	MTCL1	23255
213371_at	LDB3	11155	-2.327217152	4.051064607	-6.817445382	9.57e-11	1.03e-09	13.70640034	LDB3	11155
213386_at	TMEM246	84302	-1.650090102	3.431637723	-9.669592452	1.53e-18	4.42e-17	31.37859251	TMEM246	84302
213391_at	DPY19L4	286148	1.119264657	7.399541492	10.08033473	9.29e-20	3.12e-18	34.14683806	DPY19L4	286148
213413_at	STON1	11037	1.119698847	6.222650891	6.328253666	1.46e-09	1.34e-08	11.04014173	STON1	11037
213416_at	ITGA4	3676	1.142328687	6.043029259	4.915600702	1.78e-06	1.02e-05	4.148587797	ITGA4	3676
213422_s_at	MXRA8	54587	1.153336344	7.158572384	5.772307466	2.77e-08	2.12e-07	8.176427875	MXRA8	54587
213432_at	MUC5B	727897	-3.510442622	4.546404126	-5.919533	1.29e-08	1.04e-07	8.916659078	MUC5B	727897
213434_at	STX2	2054	1.015373506	6.384283479	9.270961794	2.23e-17	5.59e-16	28.73453987	STX2	2054
213435_at	SATB2	23314	1.251530022	4.644900933	7.122308305	1.65e-11	1.96e-10	15.43187108	SATB2	23314
213451_x_at	TNXA /// TNXB	7146 /// 7148	-3.618862665	5.608175501	-13.4245533	4.15e-30	5.09e-28	57.74140583	TNXA /// TNXB	7146 /// 7148
213456_at	SOSTDC1	25928	-1.564512293	5.047512558	-4.672535198	5.3e-06	2.84e-05	3.098219717	SOSTDC1	25928
213478_at	KAZN	23254	-1.090882555	9.570474504	-8.854022327	3.49e-16	7.6e-15	26.01948571	KAZN	23254
213479_at	NPTX2	4885	1.121547095	3.333913196	5.201324908	4.67e-07	2.96e-06	5.436949983	NPTX2	4885
213501_at	ACOX1	51	-1.501057881	7.575874358	-13.42127673	4.25e-30	5.2e-28	57.71777263	ACOX1	51
213524_s_at	G0S2	50486	1.345762122	7.401161338	4.727513483	4.15e-06	2.26e-05	3.332047971	G0S2	50486
213537_at	HLA-DPA1	3113	1.400404914	6.784641263	5.191968399	4.88e-07	3.09e-06	5.393864151	HLA-DPA1	3113
213540_at	HSD17B8	7923	-1.02134948	7.205072361	-7.959304425	1.05e-13	1.67e-12	20.395741	HSD17B8	7923
213553_x_at	APOC1	341	1.005950021	7.601868214	6.335625656	1.41e-09	1.29e-08	11.07933797	APOC1	341
213577_at	SQLE	6713	1.240307297	8.280534803	7.089722429	1.99e-11	2.34e-10	15.2452117	SQLE	6713
213587_s_at	ATP6V0E2	155066	-1.031919875	4.420029173	-6.538299717	4.61e-10	4.54e-09	12.16892534	ATP6V0E2	155066
213599_at	OIP5	11339	1.120341171	5.897832635	6.116883822	4.57e-09	3.92e-08	9.92965151	OIP5	11339
213603_s_at	RAC2	5880	1.4838178	9.160856816	7.20069042	1.04e-11	1.27e-10	15.8829924	RAC2	5880
213611_at	AQP5	362	-1.321639684	3.177882427	-5.540163593	8.95e-08	6.35e-07	7.036947294	AQP5	362
213657_s_at	AK055981 /// RP11-617F23.1		-1.49409643	5.069883828	-10.20630359	3.9e-20	1.37e-18	35.00392784	AK055981 /// RP11-617F23.1
213658_at	AK055981		-1.359493009	3.807487781	-10.12239271	6.96e-20	2.36e-18	34.43259651	AK055981
213661_at	PAMR1	25891	-1.5084353	4.028167184	-9.137414623	5.4e-17	1.3e-15	27.85900806	PAMR1	25891
213664_at	SLC1A1	6505	-1.374360357	5.120546184	-6.455048046	7.31e-10	6.98e-09	11.71858126	SLC1A1	6505
213689_x_at	FAM69A	388650	1.483371311	7.706059609	11.61473472	1.97e-24	1.19e-22	44.79611765	FAM69A	388650
213707_s_at	DLX5	1749	1.630912857	3.64208782	7.702029317	5.13e-13	7.46e-12	18.83670989	DLX5	1749
213790_at	ADAM12	8038	2.412368447	5.301637167	8.820324287	4.35e-16	9.35e-15	25.80247982	ADAM12	8038
213796_at	SPRR1A	6698	-1.33532423	13.69767071	-3.635111676	0.000349122	0.001360433	-0.88010526	SPRR1A	6698
213800_at	CFH	3075	-1.880248372	8.318593514	-8.966557276	1.67e-16	3.8e-15	26.74688457	CFH	3075
213811_x_at	TCF3	6929	1.02980687	7.554168178	10.62756461	2.1e-21	8.52e-20	37.89511359	TCF3	6929
213832_at	KCND3	3752	1.096821712	5.087760915	5.489539857	1.15e-07	8.02e-07	6.793067148	KCND3	3752
213846_at	COX7C	1350	-1.050105757	8.211049825	-13.55873769	1.56e-30	2.03e-28	58.70958288	COX7C	1350
213895_at	EMP1	2012	-3.489317791	5.955936474	-15.47822671	1.3e-36	4.19e-34	72.57817293	EMP1	2012
213900_at	FAM189A2	9413	-2.239890526	3.336729754	-13.884341	1.45e-31	2.23e-29	61.06112564	FAM189A2	9413
213902_at	ASAH1	427	-1.118625298	8.868225013	-12.38787573	7.64e-27	6.3e-25	50.29285347	ASAH1	427
213909_at	LRRC15	131578	4.063734617	6.606134619	13.37171324	6.09e-30	7.27e-28	57.3603327	LRRC15	131578
213927_at	MAP3K9	4293	-1.413558537	6.402557706	-7.950580634	1.11e-13	1.76e-12	20.34242188	MAP3K9	4293
213929_at	EXPH5	23086	-2.838832558	7.549541543	-11.94805784	1.81e-25	1.25e-23	47.1579165	EXPH5	23086
213955_at	MYOZ3	91977	-1.068328107	2.523646962	-5.383651926	1.94e-07	1.31e-06	6.288392673	MYOZ3	91977
213992_at	COL4A6	1288	3.175130829	5.104875129	9.889429314	3.43e-19	1.07e-17	32.85500842	COL4A6	1288
213993_at	SPON1	10418	1.081045708	5.107153713	5.299527714	2.92e-07	1.92e-06	5.892758889	SPON1	10418
214022_s_at	IFITM1	8519	1.55085605	10.97852716	10.31197101	1.88e-20	6.88e-19	35.7256272	IFITM1	8519
214038_at	CCL8	6355	2.036681157	5.562719456	7.5478978	1.31e-12	1.8e-11	17.91640931	CCL8	6355
214039_s_at	LAPTM4B	55353	1.436322567	11.71625209	12.17655813	3.5e-26	2.63e-24	48.78423735	LAPTM4B	55353
214059_at	IFI44	10561	2.30750537	6.220039156	9.366786826	1.17e-17	3.04e-16	29.36603103	IFI44	10561
214070_s_at	ATP10B	23120	-2.038715716	6.217999675	-7.829384125	2.35e-13	3.58e-12	19.60495008	ATP10B	23120
214076_at	GFOD2	81577	-2.083873598	6.210942075	-12.95773933	1.23e-28	1.24e-26	54.3792404	GFOD2	81577
214087_s_at	MYBPC1	4604	-2.524044618	5.33378697	-5.048349271	9.61e-07	5.8e-06	4.740079123	MYBPC1	4604
214109_at	LRBA	987	-1.307167232	6.585177064	-8.935434459	2.05e-16	4.59e-15	26.54530176	LRBA	987
214156_at	MYRIP	25924	-2.162151852	4.001304469	-14.56252467	1.03e-33	2.04e-31	65.96405313	MYRIP	25924
214168_s_at	TJP1	7082	-1.634153868	7.64296851	-11.51659435	3.96e-24	2.31e-22	44.10339345	TJP1	7082
214169_at	SUN1	23353	-1.508351179	3.829062075	-9.477928794	5.57e-18	1.5e-16	30.10177149	SUN1	23353
214229_at	DNAH17	8632	1.139977893	3.298854043	5.217564401	4.32e-07	2.76e-06	5.511873303	DNAH17	8632
214234_s_at	CYP3A5	1577	-3.834707386	5.588598532	-14.14121561	2.23e-32	3.82e-30	62.91780482	CYP3A5	1577
214247_s_at	DKK3	27122	1.333483496	10.30109962	8.32476663	1.06e-14	1.91e-13	22.65678481	DKK3	27122
214254_at	MAGEA4	4103	1.785761749	4.168254138	4.281080566	2.82e-05	0.000133811	1.498492284	MAGEA4	4103
214274_s_at	ACAA1	30	-1.090400809	9.12231528	-12.14566842	4.37e-26	3.24e-24	48.56406904	ACAA1	30
214279_s_at	NDRG2	57447	-2.857155255	6.592464855	-12.58483308	1.84e-27	1.61e-25	51.7024695	NDRG2	57447
214290_s_at	HIST2H2AA3 /// HIST2H2AA4	8337 /// 723790	1.127915086	10.47056633	6.362587522	1.21e-09	1.13e-08	11.22295528	HIST2H2AA3 /// HIST2H2AA4	8337 /// 723790
214329_x_at	TNFSF10	8743	1.126719868	10.37007065	7.59051492	1.01e-12	1.41e-11	18.16981628	TNFSF10	8743
214364_at	MTERF4	130916	-1.163909048	5.236574444	-15.46092034	1.48e-36	4.67e-34	72.45336455	MTERF4	130916
214365_at	TPM3	7170	-1.920655145	4.970071893	-5.325283676	2.57e-07	1.7e-06	6.013384736	TPM3	7170
214401_at	PAX1	5075	-2.842641774	3.975025366	-7.938392575	1.2e-13	1.9e-12	20.26798196	PAX1	5075
214433_s_at	SELENBP1	8991	-2.270283705	5.200230156	-10.04165973	1.21e-19	4.01e-18	33.8844281	SELENBP1	8991
214452_at	BCAT1	586	1.509967865	4.027151703	6.379694973	1.11e-09	1.03e-08	11.31429509	BCAT1	586
214454_at	ADAMTS2	9509	1.456533282	4.685159635	8.39408426	6.8e-15	1.25e-13	23.09146686	ADAMTS2	9509
214456_x_at	SAA1 /// SAA2	6288 /// 6289	1.580397337	6.90117629	6.066988325	5.96e-09	5.02e-08	9.671333035	SAA1 /// SAA2	6288 /// 6289
214459_x_at	HLA-C	3107	1.040641617	13.00935609	11.86369101	3.31e-25	2.21e-23	46.55887663	HLA-C	3107
214468_at	MYH6	4624	-1.042633843	4.438803586	-5.873054629	1.65e-08	1.3e-07	8.681524615	MYH6	4624
214474_at	PRKAB2	5565	1.19521419	4.193456134	6.162357978	3.58e-09	3.12e-08	10.16636325	PRKAB2	5565
214511_x_at	FCGR1B	2210	2.439925275	4.489834943	10.04086635	1.22e-19	4.03e-18	33.87904863	FCGR1B	2210
214536_at	SLURP1	57152	-4.583015106	7.930439862	-8.782858889	5.55e-16	1.17e-14	25.56165855	SLURP1	57152
214560_at	FPR3	2359	1.76917198	5.156902721	9.617824141	2.17e-18	6.16e-17	31.03274417	FPR3	2359
214567_s_at	XCL1 /// XCL2	6375 /// 6846	1.316312667	4.733906766	6.627852629	2.8e-10	2.84e-09	12.6576045	XCL1 /// XCL2	6375 /// 6846
214580_x_at	KRT6A /// KRT6B /// KRT6C	3853 /// 3854 /// 286887	1.12393363	13.92117243	7.080047094	2.11e-11	2.47e-10	15.18989013	KRT6A /// KRT6B /// KRT6C	3853 /// 3854 /// 286887
214598_at	CLDN8	9073	-2.33282602	3.452597972	-10.20197084	4.02e-20	1.41e-18	34.97438818	CLDN8	9073
214599_at	IVL	3713	-1.292997334	10.44924762	-4.192176496	4.06e-05	0.000187551	1.151459378	IVL	3713
214604_at	HOXD11	3237	1.017391944	3.406283779	6.719479814	1.67e-10	1.74e-09	13.16208762	HOXD11	3237
214612_x_at	MAGEA6	4105	2.958230204	4.666258594	5.321339406	2.62e-07	1.73e-06	5.994883171	MAGEA6	4105
214621_at	GYS2	2998	-1.145940937	2.656456868	-8.245297814	1.75e-14	3.08e-13	22.16068083	GYS2	2998
214624_at	UPK1A	11045	-2.177202197	2.760968535	-9.529565484	3.94e-18	1.09e-16	30.4447776	UPK1A	11045
214642_x_at	MAGEA10-MAGEA5 /// MAGEA5	4104 /// 100533997	1.126028312	3.362855455	3.642805552	0.00033945	0.001325956	-0.853764919	MAGEA10-MAGEA5 /// MAGEA5	4104 /// 100533997
214669_x_at	IGKC	3514	1.226155462	12.81753197	4.796947163	3.04e-06	1.69e-05	3.630506897	IGKC	3514
214677_x_at	IGLC1	3537	1.317495322	14.25328185	4.46220455	1.32e-05	6.64e-05	2.224311612	IGLC1	3537
214680_at	NTRK2	4915	1.124157595	3.38787985	3.834277958	0.000166249	0.000688977	-0.182546917	NTRK2	4915
214701_s_at	FN1	2335	1.460784205	6.027808238	6.88254245	6.6e-11	7.28e-10	14.0708639	FN1	2335
214768_x_at	IGKC /// IGKV2-28 /// IGKV2-28 /// IGKV2D-28 /// IGKV2D-28	3514	2.081411327	9.779303508	4.726310643	4.17e-06	2.27e-05	3.326908507	IGKC /// IGKV2-28 /// IGKV2-28 /// IGKV2D-28 /// IGKV2D-28	3514
214770_at	MSR1	4481	1.38823583	4.334000352	7.757437727	3.66e-13	5.43e-12	19.17009267	MSR1	4481
214774_x_at	TOX3	27324	-1.899468716	3.840645951	-6.319505852	1.54e-09	1.41e-08	10.99367058	TOX3	27324
214777_at	abParts /// IGKC /// IGKV4-1 /// IGKV4-1	3514	1.986598134	10.27141887	4.607582742	7.05e-06	3.7e-05	2.824834865	abParts /// IGKC /// IGKV4-1 /// IGKV4-1	3514
214804_at	CENPI	2491	1.098538421	5.200647535	8.363646438	8.26e-15	1.51e-13	22.90037357	CENPI	2491
214830_at	SLC38A6	145389	1.30924646	6.46460358	10.12062525	7.04e-20	2.39e-18	34.42057951	SLC38A6	145389
214853_s_at	SHC1	6464	1.227799727	10.12615065	12.31803963	1.26e-26	1.01e-24	49.79383164	SHC1	6464
214866_at	PLAUR	5329	1.680690444	5.741166229	11.77596103	6.21e-25	4.03e-23	45.93683158	PLAUR	5329
214890_s_at	FAM149A	25854	-1.622671833	3.934365267	-13.61154179	1.06e-30	1.41e-28	59.09074429	FAM149A	25854
214894_x_at	MACF1	23499	1.021182588	9.169974674	11.68159982	1.22e-24	7.56e-23	45.26880718	MACF1	23499
214895_s_at	ADAM10	102	1.095076322	7.087135978	7.17557123	1.2e-11	1.46e-10	15.73809528	ADAM10	102
214916_x_at	IGHA1 /// IGHA2 /// IGHG1 /// IGHG3 /// IGHM /// IGHV3-23 /// IGHV4-31	3493 /// 3494 /// 3500 /// 3502 /// 3507 /// 28396 /// 28442	1.855091002	7.947527101	5.193091543	4.86e-07	3.07e-06	5.399032958	IGHA1 /// IGHA2 /// IGHG1 /// IGHG3 /// IGHM /// IGHV3-23 /// IGHV4-31	3493 /// 3494 /// 3500 /// 3502 /// 3507 /// 28396 /// 28442
214919_s_at	ANKHD1 /// ANKHD1-EIF4EBP3 /// EIF4EBP3	8637 /// 54882 /// 404734	-1.206723117	7.432869446	-11.83422454	4.09e-25	2.71e-23	46.3498448	ANKHD1 /// ANKHD1-EIF4EBP3 /// EIF4EBP3	8637 /// 54882 /// 404734
214930_at	SLITRK5	26050	-1.918974669	3.426479637	-12.3696404	8.71e-27	7.08e-25	50.16250905	SLITRK5	26050
214931_s_at	SRPK2	6733	1.020492701	5.753443535	7.234854077	8.49e-12	1.05e-10	16.08055102	SRPK2	6733
214973_x_at	IGHD	3495	1.89372757	8.187380321	4.680393531	5.12e-06	2.75e-05	3.131506276	IGHD	3495
214981_at	POSTN	10631	1.615655682	5.201703627	5.866557858	1.7e-08	1.34e-07	8.648763216	POSTN	10631
215074_at	MYO1B	4430	1.449317518	4.414265959	8.455965466	4.58e-15	8.61e-14	23.48102492	MYO1B	4430
215101_s_at	CXCL5	6374	1.568134745	4.082977463	5.314064705	2.72e-07	1.79e-06	5.960786812	CXCL5	6374
215121_x_at	CYAT1 /// IGLC1 /// IGLV1-44	3537 /// 28823 /// 100290481	1.209218638	13.72865848	4.539285078	9.48e-06	4.88e-05	2.540743958	CYAT1 /// IGLC1 /// IGLV1-44	3537 /// 28823 /// 100290481
215125_s_at	UGT1A1 /// UGT1A10 /// UGT1A3 /// UGT1A4 /// UGT1A5 /// UGT1A6 /// UGT1A7 /// UGT1A8 /// UGT1A9	54575 /// 54576 /// 54577 /// 54578 /// 54579 /// 54600 /// 54657 /// 54658 /// 54659	-3.9454361	7.099183362	-9.437832046	7.29e-18	1.94e-16	29.83593451	UGT1A1 /// UGT1A10 /// UGT1A3 /// UGT1A4 /// UGT1A5 /// UGT1A6 /// UGT1A7 /// UGT1A8 /// UGT1A9	54575 /// 54576 /// 54577 /// 54578 /// 54579 /// 54600 /// 54657 /// 54658 /// 54659
215214_at	IGLC1 /// IGLV3-25 /// IGLV3-25	3537	1.75417381	9.443992916	4.309989355	2.5e-05	0.000119732	1.612654303	IGLC1 /// IGLV3-25 /// IGLV3-25	3537
215228_at	NHLH2	4808	-1.037940049	3.706146339	-4.790615012	3.13e-06	1.74e-05	3.603143342	NHLH2	4808
215237_at	DOCK9	23348	-1.699882119	3.35603911	-14.44117259	2.5e-33	4.75e-31	65.08661511	DOCK9	23348
215239_x_at	ZNF273	10793	-1.407488593	6.672651846	-11.45740875	6.03e-24	3.45e-22	43.68626164	ZNF273	10793
215268_at	KIAA0754	643314	1.042823196	6.314679767	8.710219127	8.9e-16	1.84e-14	25.0960949	KIAA0754	643314
215303_at	DCLK1	9201	-1.302977093	3.377786739	-8.635346887	1.44e-15	2.9e-14	24.61812013	DCLK1	9201
215311_at	NTRK3	4916	-2.463870672	3.058554367	-19.55298646	2.92e-49	5.15e-46	101.422164	NTRK3	4916
215313_x_at	HLA-A	3105	1.083867752	13.585852	11.95195882	1.76e-25	1.22e-23	47.18563446	HLA-A	3105
215342_s_at	RABGAP1L	9910	-1.175810835	6.602108647	-7.681158695	5.83e-13	8.4e-12	18.71148072	RABGAP1L	9910
215379_x_at	IGLV1-44	28823	1.290918119	12.74282592	4.674787136	5.25e-06	2.81e-05	3.107753903	IGLV1-44	28823
215407_s_at	ASTN2	23245	1.350466567	4.354954766	6.474652638	6.56e-10	6.31e-09	11.82428514	ASTN2	23245
215428_at	RP11-680F8.4		-1.414802092	6.023728737	-10.18386635	4.56e-20	1.59e-18	34.85100159	RP11-680F8.4
215440_s_at	BEX4	56271	-1.86253049	7.447994465	-9.498343038	4.86e-18	1.32e-16	30.23728844	BEX4	56271
215465_at	ABCA12	26154	2.263813781	5.896698836	7.29587744	5.92e-12	7.48e-11	16.43482428	ABCA12	26154
215516_at	LAMB4	22798	-2.613885459	3.651030117	-15.11696142	1.81e-35	4.54e-33	69.97092445	LAMB4	22798
215537_x_at	DDAH2	23564	-1.545808238	5.385343513	-10.91033647	2.89e-22	1.31e-20	39.85541222	DDAH2	23564
215704_at	FLG	2312	-3.922140797	6.128835551	-8.642614388	1.38e-15	2.77e-14	24.66442951	FLG	2312
215706_x_at	ZYX	7791	1.021905799	7.691991652	8.295983843	1.27e-14	2.27e-13	22.47682315	ZYX	7791
215708_s_at	PRIM2 /// PRIM2B	5558 /// 100996481	1.411832143	5.512889399	8.626774858	1.53e-15	3.06e-14	24.56352189	PRIM2 /// PRIM2B	5558 /// 100996481
215772_x_at	SUCLG2	8801	-1.030508734	8.74081481	-12.69279658	8.42e-28	7.65e-26	52.47645533	SUCLG2	8801
215779_s_at	HIST1H2BG /// HIST1H2BJ	8339 /// 8970	-1.009204192	5.72503297	-4.164280334	4.55e-05	0.000208421	1.043836094	HIST1H2BG /// HIST1H2BJ	8339 /// 8970
215780_s_at	SET /// SETP4 /// SETSIP	6418 /// 642869 /// 646817	1.069294496	9.93912823	10.78703773	6.88e-22	2.97e-20	38.99884766	SET /// SETP4 /// SETSIP	6418 /// 642869 /// 646817
215784_at	CD1E	913	-1.108640425	4.247861552	-5.874377709	1.64e-08	1.29e-07	8.688199725	CD1E	913
215891_s_at	GM2A	2760	1.037950885	6.424562538	5.374940065	2.02e-07	1.36e-06	6.247201449	GM2A	2760
215946_x_at	IGLL3P	91353	1.264761656	11.18254486	4.481658774	1.21e-05	6.15e-05	2.303753847	IGLL3P	91353
216010_x_at	FUT3	2525	-3.153327789	3.886554894	-15.42323455	1.95e-36	5.98e-34	72.18155095	FUT3	2525
216080_s_at	FADS3	3995	1.448714874	5.501841516	5.942954449	1.14e-08	9.25e-08	9.035649654	FADS3	3995
216092_s_at	SLC7A8	23428	1.143444255	7.625334666	6.009807249	8.06e-09	6.65e-08	9.377123311	SLC7A8	23428
216125_s_at	RANBP9	10048	-1.783035112	6.860919181	-12.54537931	2.45e-27	2.12e-25	51.41984824	RANBP9	10048
216222_s_at	MYO10	4651	1.168979366	4.203185922	4.877583729	2.11e-06	1.21e-05	3.981494463	MYO10	4651
216244_at	IL1RN	3557	-2.937841635	7.162946184	-11.42633182	7.52e-24	4.25e-22	43.46743091	IL1RN	3557
216250_s_at	LPXN	9404	1.283492485	6.782745761	5.481159757	1.2e-07	8.34e-07	6.752857511	LPXN	9404
216258_s_at	SERPINB13	5275	-2.390697488	8.027542231	-6.47408254	6.58e-10	6.33e-09	11.82120827	SERPINB13	5275
216265_x_at	MYH7	4625	-1.788726802	2.68607898	-6.609376857	3.1e-10	3.13e-09	12.55642732	MYH7	4625
216365_x_at	CKAP2 /// IGLJ3 /// IGLV3-19 /// IGLV3-19	26586 /// 28831	1.18061877	5.273421608	3.569491532	0.00044283	0.001692298	-1.10275969	CKAP2 /// IGLJ3 /// IGLV3-19 /// IGLV3-19	26586 /// 28831
216401_x_at	IGKV1-37 /// IGKV1-37 /// IGKV1D-37 /// IGKV1D-37		1.615441613	10.6626127	4.28864745	2.74e-05	0.000129991	1.528311975	IGKV1-37 /// IGKV1-37 /// IGKV1D-37 /// IGKV1D-37
216412_x_at	CKAP2 /// IGLC1 /// IGLV1-40 /// IGLV1-40 /// IGLV1-50 /// IGLV1-50	3537 /// 26586	1.137007357	7.491846142	3.636073531	0.000347899	0.001356247	-0.876814987	CKAP2 /// IGLC1 /// IGLV1-40 /// IGLV1-40 /// IGLV1-50 /// IGLV1-50	3537 /// 26586
216470_x_at	PRSS2	5645	-1.850957972	4.623171225	-10.22964751	3.32e-20	1.17e-18	35.16315313	PRSS2	5645
216510_x_at	IGHA1 /// IGHG1 /// IGHM /// IGHV3-23 /// IGHV4-31	3493 /// 3500 /// 3507 /// 28396 /// 28442	1.949371029	8.818091183	5.045855471	9.73e-07	5.86e-06	4.728853247	IGHA1 /// IGHG1 /// IGHM /// IGHV3-23 /// IGHV4-31	3493 /// 3500 /// 3507 /// 28396 /// 28442
216541_x_at	IGHG1 /// IGHM	3500 /// 3507	1.245015111	5.491205303	3.990879942	9.08e-05	0.000394743	0.388596768	IGHG1 /// IGHM	3500 /// 3507
216542_x_at	IGHA1 /// IGHG1 /// IGHM	3493 /// 3500 /// 3507	1.115739497	7.591473555	3.987269345	9.21e-05	0.000399953	0.3752067	IGHA1 /// IGHG1 /// IGHM	3493 /// 3500 /// 3507
216557_x_at	IGHA1 /// IGHD /// IGHG1 /// IGHG3 /// IGHM /// IGHV4-31	3493 /// 3495 /// 3500 /// 3502 /// 3507 /// 28396	1.982601294	8.386300209	5.475712468	1.23e-07	8.55e-07	6.726744859	IGHA1 /// IGHD /// IGHG1 /// IGHG3 /// IGHM /// IGHV4-31	3493 /// 3495 /// 3500 /// 3502 /// 3507 /// 28396
216560_x_at	IGLC1 /// IGLV3-10 /// IGLV3-10	3537	1.998423042	9.003860618	4.597946645	7.35e-06	3.85e-05	2.784542328	IGLC1 /// IGLV3-10 /// IGLV3-10	3537
216565_x_at	RP4-781L3.1		1.407311474	9.187347198	12.04480963	9.03e-26	6.44e-24	47.84586547	RP4-781L3.1
216598_s_at	CCL2	6347	1.512568929	7.85118971	6.737248415	1.51e-10	1.59e-09	13.2604371	CCL2	6347
216733_s_at	GATM	2628	-1.771850718	6.208857508	-6.733764551	1.54e-10	1.61e-09	13.24114067	GATM	2628
216834_at	RGS1	5996	2.645245169	10.9043455	12.09314847	6.38e-26	4.63e-24	48.18995	RGS1	5996
216836_s_at	ERBB2	2064	-1.201709682	8.301509128	-9.648105172	1.77e-18	5.08e-17	31.23495601	ERBB2	2064
216841_s_at	LOC100129518 /// SOD2	6648 /// 100129518	1.37371876	9.184800597	9.347495786	1.34e-17	3.43e-16	29.23868718	LOC100129518 /// SOD2	6648 /// 100129518
216853_x_at	IGLJ3 /// IGLV3-19 /// IGLV3-19	28831	1.612511138	7.716301976	4.149121872	4.84e-05	0.000220667	0.985610128	IGLJ3 /// IGLV3-19 /// IGLV3-19	28831
216915_s_at	PTPN12	5782	1.559050673	7.249749655	10.34812414	1.46e-20	5.43e-19	35.97310732	PTPN12	5782
216950_s_at	FCGR1A /// FCGR1B /// FCGR1C	2209 /// 2210 /// 100132417	2.509761747	4.737950378	10.67409779	1.52e-21	6.25e-20	38.21667967	FCGR1A /// FCGR1B /// FCGR1C	2209 /// 2210 /// 100132417
216952_s_at	LMNB2	84823	1.006472151	6.859538616	7.882696543	1.69e-13	2.62e-12	19.92859592	LMNB2	84823
216973_s_at	HOXB7	3217	2.016359851	5.1480494	8.896892831	2.63e-16	5.84e-15	26.2961026	HOXB7	3217
216984_x_at	CKAP2 /// IGLC1 /// IGLJ2 /// IGLJ2 /// IGLJ3 /// IGLJ3 /// IGLJ3 /// IGLV1-44 /// IGLV2-14 /// IGLV@	3537 /// 3546 /// 26586 /// 28823 /// 28831	1.357389984	10.31387017	3.504713597	0.000558145	0.002092756	-1.319029992	CKAP2 /// IGLC1 /// IGLJ2 /// IGLJ2 /// IGLJ3 /// IGLJ3 /// IGLJ3 /// IGLV1-44 /// IGLV2-14 /// IGLV@	3537 /// 3546 /// 26586 /// 28823 /// 28831
217023_x_at	TPSAB1 /// TPSB2	7177 /// 64499	1.065770868	7.636211827	5.196602978	4.78e-07	3.02e-06	5.415198461	TPSAB1 /// TPSB2	7177 /// 64499
217028_at	CXCR4	7852	2.194111466	10.38769417	8.468006361	4.24e-15	8.02e-14	23.55698896	CXCR4	7852
217059_at	MUC7	4589	-1.95927197	4.467256108	-3.290505164	0.001172075	0.004112908	-2.008961684	MUC7	4589
217100_s_at	UBXN7	26043	1.245177287	7.203023322	9.727234746	1.04e-18	3.04e-17	31.76451528	UBXN7	26043
217109_at	MUC4	4585	-3.298462261	6.635550309	-7.198938472	1.05e-11	1.28e-10	15.87287657	MUC4	4585
217148_x_at	IGLC1 /// IGLJ3 /// IGLV2-14 /// IGLV@	3537 /// 3546 /// 28831	1.630857519	10.33069502	3.619107834	0.000370079	0.001435039	-0.934737814	IGLC1 /// IGLJ3 /// IGLV2-14 /// IGLV@	3537 /// 3546 /// 28831
217226_s_at	SFXN3	81855	1.093565498	7.711452863	9.845730363	4.63e-19	1.42e-17	32.56055121	SFXN3	81855
217232_x_at	HBB	3043	-2.074886316	10.46299323	-6.653248151	2.42e-10	2.48e-09	12.79697658	HBB	3043
217235_x_at	IGLL5	100423062	1.454719783	9.662408493	3.850104944	0.000156527	0.000651857	-0.125723561	IGLL5	100423062
217369_at	IGHG1 /// LOC101930405	3500 /// 101930405	1.37051736	6.298438738	8.779141779	5.68e-16	1.2e-14	25.53779132	IGHG1 /// LOC101930405	3500 /// 101930405
217378_x_at	IGKV1OR2-108 /// IGKV1OR2-108		1.635805131	11.0793572	4.386990814	1.81e-05	8.9e-05	1.919867474	IGKV1OR2-108 /// IGKV1OR2-108
217419_x_at	AGRN	375790	1.63895007	6.087056541	13.1198761	3.8e-29	4.07e-27	55.54578775	AGRN	375790
217445_s_at	GART	2618	1.022524085	5.198518442	8.017920516	7.3e-14	1.18e-12	20.7548065	GART	2618
217480_x_at	AC128677.4 /// CH17-132F21.1 /// IGKV1OR-1 /// IGKV1OR-1 /// IGKV1OR10-1 /// IGKV1OR10-1 /// IGKV1OR2-2		1.56811463	10.03783872	4.52299444	1.02e-05	5.21e-05	2.473495577	AC128677.4 /// CH17-132F21.1 /// IGKV1OR-1 /// IGKV1OR-1 /// IGKV1OR10-1 /// IGKV1OR10-1 /// IGKV1OR2-2
217497_at	TYMP	1890	1.447693059	6.246432466	11.7104811	9.92e-25	6.26e-23	45.47315325	TYMP	1890
217502_at	IFIT2	3433	1.225305674	5.470668628	4.883536881	2.06e-06	1.18e-05	4.007591801	IFIT2	3433
217504_at	ABCA6	23460	-1.018002375	3.752092649	-7.435496288	2.57e-12	3.43e-11	17.2519962	ABCA6	23460
217508_s_at	C18orf25	147339	-2.574339737	5.290721596	-15.73333114	2.04e-37	7.85e-35	74.41663832	C18orf25	147339
217553_at	STEAP1B	256227	1.493317912	4.28895633	5.279495979	3.21e-07	2.09e-06	5.799250876	STEAP1B	256227
217623_at	MYLK3	91807	-1.315467569	3.490771638	-7.901352026	1.51e-13	2.35e-12	20.0421301	MYLK3	91807
217626_at	AKR1C1	1645	1.426194081	5.255841096	4.247871745	3.24e-05	0.000151844	1.368145726	AKR1C1	1645
217678_at	SLC7A11	23657	1.842649253	7.047867303	6.175565295	3.34e-09	2.92e-08	10.23534072	SLC7A11	23657
217764_s_at	RAB31	11031	1.743216035	10.18011066	13.45038683	3.43e-30	4.28e-28	57.92775177	RAB31	11031
217777_s_at	PTPLAD1	51495	1.100128438	6.57076318	8.707133093	9.08e-16	1.87e-14	25.07635576	PTPLAD1	51495
217788_s_at	GALNT2	2590	1.234832881	8.424413418	11.06841968	9.5e-23	4.6e-21	40.95748868	GALNT2	2590
217875_s_at	PMEPA1	56937	2.027407775	5.452553838	11.41527133	8.14e-24	4.56e-22	43.38958045	PMEPA1	56937
217892_s_at	LIMA1	51474	1.351716669	10.39372961	11.65453897	1.48e-24	9.04e-23	45.07743685	LIMA1	51474
217897_at	FXYD6	53826	-1.305383257	4.095244712	-5.926654536	1.25e-08	1e-07	8.952803965	FXYD6	53826
217901_at	DSG2	1829	1.612005324	9.648508533	7.661775426	6.56e-13	9.38e-12	18.59534667	DSG2	1829
217914_at	TPCN1	53373	-1.61227214	7.510720916	-15.47028265	1.38e-36	4.39e-34	72.52088405	TPCN1	53373
217943_s_at	MAP7D1	55700	1.030196192	8.807692128	9.071022897	8.38e-17	1.97e-15	27.4257714	MAP7D1	55700
217944_at	POMGNT1	55624	1.101999824	6.176249482	9.237504339	2.78e-17	6.94e-16	28.51469032	POMGNT1	55624
217973_at	DCXR	51181	-1.229343738	8.500464842	-10.99384703	1.61e-22	7.61e-21	40.43707918	DCXR	51181
217977_at	MSRB1	51734	1.167203457	8.404863235	8.677557335	1.1e-15	2.24e-14	24.88734727	MSRB1	51734
218024_at	MPC1	51660	-1.67119413	8.099162604	-17.36648706	1.53e-42	1.05e-39	86.1053177	MPC1	51660
218035_s_at	RBM47	54502	-1.676302366	9.043323575	-11.19929716	3.77e-23	1.92e-21	41.87301405	RBM47	54502
218060_s_at	USB1	79650	1.091260232	5.760344525	10.07707683	9.5e-20	3.19e-18	34.12471976	USB1	79650
218084_x_at	FXYD5	53827	1.011051493	8.846418727	6.213100738	2.73e-09	2.41e-08	10.43193308	FXYD5	53827
218087_s_at	SORBS1	10580	-1.950512697	5.067264678	-7.529650065	1.46e-12	2e-11	17.80815542	SORBS1	10580
218113_at	TMEM2	23670	1.444792616	6.671654636	9.980165097	1.85e-19	5.96e-18	33.46791405	TMEM2	23670
218149_s_at	ZNF395	55893	-1.055078217	8.488175762	-8.293347017	1.29e-14	2.31e-13	22.46035236	ZNF395	55893
218168_s_at	ADCK3	56997	-1.339735501	6.777219664	-8.038190729	6.43e-14	1.05e-12	20.87930146	ADCK3	56997
218170_at	ISOC1	51015	-1.05855402	8.515764368	-9.734264285	9.87e-19	2.91e-17	31.81163826	ISOC1	51015
218171_at	VPS4B	9525	-1.068169128	9.983446726	-11.44832532	6.43e-24	3.67e-22	43.62228589	VPS4B	9525
218174_s_at	TMEM254	80195	-1.310147243	6.903001067	-9.927324312	2.65e-19	8.38e-18	33.11073895	TMEM254	80195
218180_s_at	EPS8L2	64787	-2.204967886	8.122510598	-12.73006629	6.43e-28	5.89e-26	52.74383782	EPS8L2	64787
218182_s_at	CLDN1	9076	1.403067809	8.633631369	5.600907691	6.6e-08	4.78e-07	7.331778927	CLDN1	9076
218186_at	RAB25	57111	-1.80585726	9.868140862	-8.453617961	4.65e-15	8.73e-14	23.46622107	RAB25	57111
218211_s_at	MLPH	79083	-1.211496942	5.850170109	-4.570542967	8.28e-06	4.3e-05	2.670333142	MLPH	79083
218231_at	NAGK	55577	-1.365835132	10.45139509	-13.74188107	4.11e-31	5.75e-29	60.03193335	NAGK	55577
218232_at	C1QA	712	1.171934155	9.297758166	6.165160957	3.53e-09	3.07e-08	10.18099374	C1QA	712
218262_at	RMND5B	64777	-2.247959098	6.966623616	-16.64343843	2.79e-40	1.47e-37	80.950661	RMND5B	64777
218309_at	CAMK2N1	55450	-1.053185942	7.028877662	-4.701426721	4.66e-06	2.52e-05	3.220822285	CAMK2N1	55450
218312_s_at	ZSCAN18	65982	-1.563609771	5.405937972	-8.50170912	3.42e-15	6.54e-14	23.76989491	ZSCAN18	65982
218342_s_at	ERMP1	79956	-1.348770523	7.292571438	-7.353184628	4.21e-12	5.43e-11	16.76913222	ERMP1	79956
218355_at	KIF4A	24137	1.807549	6.373884094	11.11782524	6.7e-23	3.3e-21	41.30277229	KIF4A	24137
218361_at	GOLPH3L	55204	-1.014217986	8.054339031	-9.10377354	6.75e-17	1.61e-15	27.63931377	GOLPH3L	55204
218364_at	LRRFIP2	9209	-1.185459262	7.787852591	-13.80891518	2.52e-31	3.65e-29	60.51616121	LRRFIP2	9209
218368_s_at	TNFRSF12A	51330	3.605431079	7.646071748	14.83415892	1.42e-34	3.13e-32	67.92770755	TNFRSF12A	51330
218400_at	OAS3	4940	1.781900601	8.508604733	9.441828357	7.1e-18	1.89e-16	29.86240932	OAS3	4940
218401_s_at	ZNF281	23528	1.259947234	5.874987938	8.269089862	1.51e-14	2.66e-13	22.30895577	ZNF281	23528
218404_at	SNX10	29887	2.348826461	7.818361556	12.16360286	3.84e-26	2.87e-24	48.69188633	SNX10	29887
218432_at	FBXO3	26273	-1.159984287	8.799962024	-11.87761959	3e-25	2.02e-23	46.65771949	FBXO3	26273
218454_at	PLBD1	79887	-1.178587083	9.265585392	-6.297451013	1.73e-09	1.57e-08	10.87670251	PLBD1	79887
218469_at	GREM1	26585	5.142881684	8.501396027	19.57111274	2.57e-49	4.85e-46	101.5471602	GREM1	26585
218473_s_at	COLGALT1	79709	1.126252312	6.839006098	16.44788385	1.15e-39	5.69e-37	79.5505304	COLGALT1	79709
218485_s_at	SLC35C1	55343	-2.093087086	4.56242983	-14.95034277	6.1e-35	1.42e-32	68.76730822	SLC35C1	55343
218489_s_at	ALAD	210	-1.11735303	4.029944158	-9.824323498	5.35e-19	1.62e-17	32.41647914	ALAD	210
218516_s_at	IMPAD1	54928	1.107601549	7.545395045	8.799144154	4.99e-16	1.06e-14	25.66627961	IMPAD1	54928
218542_at	CEP55	55165	1.902694722	7.83748932	12.31579078	1.28e-26	1.02e-24	49.77776952	CEP55	55165
218543_s_at	PARP12	64761	1.785052745	8.409676085	12.74734497	5.67e-28	5.21e-26	52.86783263	PARP12	64761
218546_at	C1orf115	79762	-1.475525824	5.085333866	-7.232080387	8.63e-12	1.07e-10	16.06449061	C1orf115	79762
218552_at	ECHDC2	55268	-2.023360048	7.746060102	-11.76153996	6.88e-25	4.44e-23	45.83466762	ECHDC2	55268
218585_s_at	DTL	51514	1.166948599	7.888759392	7.201267852	1.04e-11	1.26e-10	15.88632684	DTL	51514
218627_at	DRAM1	55332	1.850306304	7.103531383	13.66559047	7.16e-31	9.7e-29	59.48097669	DRAM1	55332
218644_at	PLEK2	26499	2.473281431	8.0541165	10.55280916	3.53e-21	1.4e-19	37.37939843	PLEK2	26499
218657_at	RAPGEFL1	51195	-1.686825952	7.752950708	-7.419083036	2.84e-12	3.76e-11	17.15546033	RAPGEFL1	51195
218677_at	S100A14	57402	-2.019833872	10.74202666	-10.79171764	6.65e-22	2.89e-20	39.03130941	S100A14	57402
218684_at	LRRC8D	55144	1.545125682	9.107363801	13.9150568	1.16e-31	1.81e-29	61.28308467	LRRC8D	55144
218699_at	RAB29	8934	1.081904702	7.907531731	8.905651816	2.49e-16	5.53e-15	26.35269317	RAB29	8934
218705_s_at	SNX24	28966	-1.126438495	6.135193602	-9.08105006	7.85e-17	1.85e-15	27.49111553	SNX24	28966
218717_s_at	LEPREL1	55214	3.133996021	7.323035275	9.612727594	2.25e-18	6.35e-17	30.99873436	LEPREL1	55214
218718_at	PDGFC	56034	1.256368251	9.063212396	7.22650392	8.92e-12	1.1e-10	16.03221254	PDGFC	56034
218736_s_at	PALMD	54873	-1.438276395	7.922094504	-7.726800028	4.41e-13	6.47e-12	18.98558669	PALMD	54873
218756_s_at	DHRS11	79154	-1.925492241	4.697481805	-11.94243466	1.88e-25	1.29e-23	47.11796457	DHRS11	79154
218788_s_at	SMYD3	64754	1.037675377	6.599819888	7.337049956	4.64e-12	5.93e-11	16.67485226	SMYD3	64754
218792_s_at	BSPRY	54836	-1.704985459	5.957931046	-7.730350541	4.32e-13	6.34e-12	19.00694777	BSPRY	54836
218795_at	ACP6	51205	-1.501713699	5.61851848	-10.03269008	1.29e-19	4.24e-18	33.82361916	ACP6	51205
218796_at	FERMT1	55612	1.278108541	9.561030881	7.992376775	8.56e-14	1.38e-12	20.5981603	FERMT1	55612
218813_s_at	SH3GLB2	56904	-1.281884644	6.788071267	-8.057656753	5.69e-14	9.4e-13	20.9990135	SH3GLB2	56904
218820_at	C14orf132	56967	-1.285461762	5.881314514	-6.528594157	4.86e-10	4.77e-09	12.11622662	C14orf132	56967
218834_s_at	TMEM132A	54972	1.371774915	6.27263253	10.2485291	2.92e-20	1.04e-18	35.29203002	TMEM132A	54972
218843_at	FNDC4	64838	-1.534904329	3.425386002	-14.9999664	4.25e-35	1e-32	69.12583886	FNDC4	64838
218847_at	IGF2BP2	10644	1.902351732	7.953147868	10.29109484	2.17e-20	7.88e-19	35.58285115	IGF2BP2	10644
218854_at	DSE	29940	1.314818866	9.738867367	10.71473341	1.14e-21	4.81e-20	38.49782816	DSE	29940
218858_at	DEPTOR	64798	-2.23315672	6.295173525	-9.01184527	1.24e-16	2.85e-15	27.04077089	DEPTOR	64798
218871_x_at	CSGALNACT2	55454	1.315003786	8.575094253	11.49189972	4.72e-24	2.74e-22	43.92929044	CSGALNACT2	55454
218876_at	TPPP3	51673	-2.022812418	6.957116758	-6.331653186	1.44e-09	1.32e-08	11.05821284	TPPP3	51673
218885_s_at	GALNT12	79695	-3.60166168	6.808047871	-14.31790572	6.15e-33	1.12e-30	64.19530838	GALNT12	79695
218909_at	RPS6KC1	26750	1.008352744	6.559646318	10.76454613	8.05e-22	3.44e-20	38.84289279	RPS6KC1	26750
218918_at	MAN1C1	57134	-1.132619483	3.808599276	-6.963215004	4.15e-11	4.7e-10	14.52555631	MAN1C1	57134
218922_s_at	CERS4	79603	-1.016740758	5.818451714	-7.271915498	6.82e-12	8.55e-11	16.2955005	CERS4	79603
218928_s_at	SLC37A1	54020	-1.81889673	5.549364574	-16.31078797	3.09e-39	1.43e-36	78.56759764	SLC37A1	54020
218929_at	CDKN2AIP	55602	-1.481955835	7.384414472	-13.27196534	1.26e-29	1.44e-27	56.64128085	CDKN2AIP	55602
218935_at	EHD3	30845	-2.62358971	6.385554302	-17.04664103	1.52e-41	9.06e-39	83.82969425	EHD3	30845
218959_at	HOXC10	3226	1.253042196	3.20682764	6.206484207	2.83e-09	2.5e-08	10.39721923	HOXC10	3226
218960_at	TMPRSS4	56649	-1.204387741	7.616829322	-5.090751625	7.88e-07	4.82e-06	4.931617648	TMPRSS4	56649
218963_s_at	KRT23	25984	-2.253557905	7.844773598	-6.192434901	3.05e-09	2.68e-08	10.32359371	KRT23	25984
218966_at	MYO5C	55930	-1.887215075	6.075069985	-6.49363878	5.9e-10	5.72e-09	11.92685805	MYO5C	55930
218975_at	COL5A3	50509	1.176946826	4.626794167	6.563594424	4e-10	3.98e-09	12.30651209	COL5A3	50509
218980_at	FHOD3	80206	1.319221216	3.978082742	5.517250421	1e-07	7.06e-07	6.926355903	FHOD3	80206
218982_s_at	MRPS17	51373	1.007199229	8.466577249	7.671728144	6.17e-13	8.85e-12	18.6549574	MRPS17	51373
218986_s_at	DDX60	55601	2.192365909	9.373123045	11.02515758	1.29e-22	6.15e-21	40.65546879	DDX60	55601
218990_s_at	SPRR3	6707	-3.410275238	13.06098174	-6.08024785	5.55e-09	4.71e-08	9.739835694	SPRR3	6707
219014_at	PLAC8	51316	-3.01630727	7.905763099	-7.046166317	2.57e-11	2.97e-10	14.99653303	PLAC8	51316
219026_s_at	RASAL2	9462	-1.382274567	5.425777771	-9.870654668	3.9e-19	1.21e-17	32.7284408	RASAL2	9462
219059_s_at	LYVE1	10894	-2.905631344	4.375579037	-13.57198701	1.42e-30	1.86e-28	58.80521365	LYVE1	10894
219066_at	PPCDC	60490	-1.486277836	4.688344756	-14.00717548	5.94e-32	9.55e-30	61.9488512	PPCDC	60490
219077_s_at	WWOX	51741	-1.073052575	6.208501092	-7.24522707	7.99e-12	9.92e-11	16.14064621	WWOX	51741
219100_at	OBFC1	79991	-1.946529178	8.218091932	-16.56468501	4.92e-40	2.49e-37	80.38708456	OBFC1	79991
219102_at	RCN3	57333	1.203393273	4.733081078	6.429637324	8.41e-10	7.96e-09	11.58189101	RCN3	57333
219103_at	ASAP3	55616	-1.420539783	5.577589498	-9.349980073	1.31e-17	3.38e-16	29.2550804	ASAP3	55616
219106_s_at	KLHL41	10324	-2.861600138	6.149371019	-4.958544437	1.46e-06	8.55e-06	4.338572172	KLHL41	10324
219109_at	SPAG16	79582	-1.892707279	7.59693336	-11.75765907	7.08e-25	4.55e-23	45.80717838	SPAG16	79582
219115_s_at	IL20RA	53832	-1.213216313	4.576932516	-6.070398399	5.85e-09	4.94e-08	9.688940482	IL20RA	53832
219118_at	FKBP11	51303	1.108730331	8.213559103	6.108138824	4.79e-09	4.09e-08	9.88427017	FKBP11	51303
219127_at	PRR15L	79170	-1.72371271	3.636260752	-8.50728896	3.3e-15	6.33e-14	23.80518344	PRR15L	79170
219165_at	PDLIM2	64236	-1.78102042	7.993275183	-12.61774632	1.45e-27	1.28e-25	51.93833073	PDLIM2	64236
219179_at	DACT1	51339	1.669660968	3.391890952	5.867250741	1.7e-08	1.34e-07	8.65225599	DACT1	51339
219181_at	LIPG	9388	1.477227336	4.117874079	6.040294205	6.86e-09	5.72e-08	9.533741713	LIPG	9388
219188_s_at	MACROD1	28992	-1.142942765	5.350422622	-7.391092812	3.36e-12	4.39e-11	16.99112122	MACROD1	28992
219195_at	PPARGC1A	10891	-1.402322802	3.885939363	-8.774633575	5.85e-16	1.23e-14	25.50885082	PPARGC1A	10891
219201_s_at	TWSG1	57045	1.468136005	6.153767745	11.67966689	1.24e-24	7.65e-23	45.25513465	TWSG1	57045
219210_s_at	RAB8B	51762	1.288333975	5.080218328	9.944908471	2.35e-19	7.49e-18	33.22952321	RAB8B	51762
219211_at	USP18	11274	2.010315708	5.774155949	8.514516159	3.15e-15	6.05e-14	23.85090707	USP18	11274
219215_s_at	SLC39A4	55630	1.337666119	7.059592834	6.850374634	7.93e-11	8.66e-10	13.89048919	SLC39A4	55630
219225_at	PGBD5	79605	1.737926621	5.047274048	7.605702839	9.22e-13	1.29e-11	18.26032181	PGBD5	79605
219230_at	TMEM100	55273	-2.451794063	3.720979161	-13.87496876	1.56e-31	2.38e-29	60.9934033	TMEM100	55273
219232_s_at	EGLN3	112399	1.077641184	5.256561867	4.562526523	8.57e-06	4.44e-05	2.637029	EGLN3	112399
219235_s_at	PHACTR4	65979	-1.527062673	6.346044429	-10.55654699	3.44e-21	1.36e-19	37.4051585	PHACTR4	65979
219253_at	TMEM185B	79134	1.18734199	6.898944783	11.14853822	5.39e-23	2.69e-21	41.51761634	TMEM185B	79134
219256_s_at	SH3TC1	54436	1.082469876	6.487892072	6.469223056	6.76e-10	6.49e-09	11.79498854	SH3TC1	54436
219263_at	RNF128	79589	-1.196837903	6.955151244	-3.682262101	0.00029369	0.001162072	-0.717913488	RNF128	79589
219268_at	ETNK2	55224	-3.739187231	3.495130096	-19.52739307	3.49e-49	5.97e-46	101.2456156	ETNK2	55224
219270_at	CHAC1	79094	-1.295654598	4.974945075	-7.797863089	2.85e-13	4.29e-12	19.41415925	CHAC1	79094
219274_at	TSPAN12	23554	-1.26657151	5.262818435	-6.376045057	1.13e-09	1.05e-08	11.29479362	TSPAN12	23554
219281_at	MSRA	4482	-1.057914948	6.117364895	-10.89003991	3.34e-22	1.51e-20	39.71422503	MSRA	4482
219288_at	C3orf14	57415	-1.466874878	7.475196076	-6.498106056	5.76e-10	5.59e-09	11.95102161	C3orf14	57415
219295_s_at	PCOLCE2	26577	-1.263184854	4.18801817	-5.278246375	3.23e-07	2.1e-06	5.79342671	PCOLCE2	26577
219296_at	ZDHHC13	54503	-1.232983937	8.605190345	-10.04597622	1.18e-19	3.91e-18	33.91369807	ZDHHC13	54503
219298_at	ECHDC3	79746	-1.003671286	5.622144918	-3.890862091	0.000133912	0.000564811	0.021540366	ECHDC3	79746
219301_s_at	CNTNAP2	26047	1.098613596	5.091035031	5.300995185	2.89e-07	1.9e-06	5.899619672	CNTNAP2	26047
219305_x_at	FBXO2	26232	1.176566195	4.858370202	5.803659143	2.36e-08	1.82e-07	8.332933148	FBXO2	26232
219313_at	GRAMD1C	54762	-1.608063784	6.446054872	-7.457862508	2.25e-12	3.02e-11	17.38374473	GRAMD1C	54762
219358_s_at	ADAP2	55803	1.110154323	7.097651676	7.597429433	9.7e-13	1.35e-11	18.21100745	ADAP2	55803
219385_at	SLAMF8	56833	1.377989385	4.901896439	8.318414579	1.1e-14	1.98e-13	22.61704222	SLAMF8	56833
219403_s_at	HPSE	10855	-1.418203132	7.19388364	-6.330195709	1.45e-09	1.33e-08	11.0504644	HPSE	10855
219410_at	TMEM45A	55076	2.938662757	9.944556989	11.17386331	4.51e-23	2.27e-21	41.69488381	TMEM45A	55076
219420_s_at	COA7	65260	1.063616912	6.432201707	7.696714591	5.3e-13	7.68e-12	18.80480212	COA7	65260
219434_at	TREM1	54210	2.102657143	4.985134919	7.511786421	1.63e-12	2.22e-11	17.70232588	TREM1	54210
219440_at	RAI2	10742	-1.040963976	4.783379542	-7.82378432	2.43e-13	3.7e-12	19.57102471	RAI2	10742
219450_at	C4orf19	55286	-1.739250526	3.596197329	-7.999070786	8.21e-14	1.32e-12	20.63918543	C4orf19	55286
219454_at	EGFL6	25975	2.520460097	7.254714592	10.87528323	3.7e-22	1.66e-20	39.61161989	EGFL6	25975
219463_at	LAMP5	24141	1.492317262	3.437817878	5.904102626	1.4e-08	1.12e-07	8.838449689	LAMP5	24141
219474_at	C3orf52	79669	1.446095384	4.635073686	8.335451048	9.88e-15	1.79e-13	22.72366787	C3orf52	79669
219476_at	C1orf116	79098	-2.674442534	7.983480528	-11.8156252	4.67e-25	3.06e-23	46.21795555	C1orf116	79098
219479_at	KDELC1	79070	1.56057047	5.817504776	10.57397652	3.05e-21	1.22e-19	37.52531424	KDELC1	79070
219493_at	SHCBP1	79801	1.155212655	7.179385491	7.802217587	2.78e-13	4.19e-12	19.44049104	SHCBP1	79801
219497_s_at	BCL11A	53335	-1.385421548	7.881489241	-6.022912181	7.52e-09	6.24e-08	9.44437786	BCL11A	53335
219507_at	RSRC1	51319	1.146816744	7.156142444	7.046205439	2.56e-11	2.97e-10	14.99675597	RSRC1	51319
219508_at	GCNT3	9245	-3.337542447	5.45282132	-10.22334807	3.47e-20	1.22e-18	35.12017372	GCNT3	9245
219509_at	MYOZ1	58529	-2.470646491	3.776004455	-7.222158729	9.15e-12	1.12e-10	16.00707179	MYOZ1	58529
219511_s_at	SNCAIP	9627	1.275095453	4.504061854	7.037285593	2.7e-11	3.13e-10	14.94594544	SNCAIP	9627
219514_at	ANGPTL2	23452	1.13906641	3.728777458	5.62369829	5.89e-08	4.3e-07	7.443010809	ANGPTL2	23452
219522_at	FJX1	24147	1.736991291	6.533262684	9.069655884	8.46e-17	1.99e-15	27.41686541	FJX1	24147
219523_s_at	TENM3	55714	2.311614924	4.392709596	8.476150644	4.02e-15	7.64e-14	23.60839991	TENM3	55714
219529_at	CLIC3	9022	-3.164973571	9.562288757	-10.15878877	5.42e-20	1.86e-18	34.68021358	CLIC3	9022
219532_at	ELOVL4	6785	-1.621203933	6.272221624	-5.645784557	5.27e-08	3.88e-07	7.551122981	ELOVL4	6785
219554_at	RHCG	51458	-4.61105549	9.712709205	-10.8329239	4.98e-22	2.2e-20	39.31730432	RHCG	51458
219555_s_at	CENPN	55839	1.017996915	7.567156002	6.205100971	2.85e-09	2.51e-08	10.38996526	CENPN	55839
219557_s_at	NRIP3	56675	1.930444093	4.845832122	8.843108666	3.75e-16	8.14e-15	25.94916348	NRIP3	56675
219561_at	COPZ2	51226	1.153402523	7.381051752	7.749363664	3.84e-13	5.68e-12	19.12142985	COPZ2	51226
219593_at	SLC15A3	51296	1.413848778	6.191961748	8.874237406	3.06e-16	6.71e-15	26.14984573	SLC15A3	51296
219594_at	NINJ2	4815	1.036654831	4.661816554	7.295612115	5.93e-12	7.48e-11	16.43328008	NINJ2	4815
219597_s_at	DUOX1	53905	-2.254135153	9.002759168	-9.864000785	4.08e-19	1.26e-17	32.68360523	DUOX1	53905
219622_at	RAB20	55647	1.642674415	5.56668867	10.68657729	1.39e-21	5.75e-20	38.30298923	RAB20	55647
219645_at	CASQ1	844	-1.608363127	2.858660488	-6.507435448	5.47e-10	5.33e-09	12.00152004	CASQ1	844
219655_at	SUGCT	79783	1.643183685	4.578942657	7.922104918	1.32e-13	2.08e-12	20.16859913	SUGCT	79783
219680_at	NLRX1	79671	-1.024739898	7.315899947	-6.922940449	5.23e-11	5.85e-10	14.29814225	NLRX1	79671
219681_s_at	RAB11FIP1	80223	-1.839689609	8.975714065	-10.2090629	3.83e-20	1.34e-18	35.02274237	RAB11FIP1	80223
219684_at	RTP4	64108	2.297998768	6.549630759	8.878083309	2.98e-16	6.56e-15	26.17466188	RTP4	64108
219689_at	SEMA3G	56920	-1.53562384	3.965189425	-9.909505142	2.99e-19	9.4e-18	32.99044417	SEMA3G	56920
219714_s_at	CACNA2D3	55799	1.060088732	4.348271817	6.541039253	4.54e-10	4.47e-09	12.18380968	CACNA2D3	55799
219722_s_at	GDPD3	79153	-3.545978117	6.221426813	-12.30898323	1.35e-26	1.07e-24	49.72915021	GDPD3	79153
219725_at	TREM2	54209	2.053657183	5.600471484	9.782916388	7.09e-19	2.12e-17	32.13813025	TREM2	54209
219727_at	DUOX2	50506	-1.607320724	6.293868791	-5.141353905	6.21e-07	3.86e-06	5.161830094	DUOX2	50506
219728_at	MYOT	9499	-2.209550823	5.100052502	-4.65401893	5.75e-06	3.07e-05	3.019967558	MYOT	9499
219747_at	NDNF	79625	-2.503314113	3.494402617	-15.23303047	7.77e-36	2.06e-33	70.80899991	NDNF	79625
219749_at	SH2D4A	63898	-1.150714604	5.528045751	-7.201710343	1.03e-11	1.26e-10	15.88888216	SH2D4A	63898
219763_at	DENND1A	57706	1.153210861	4.023175084	6.018610917	7.69e-09	6.37e-08	9.422292365	DENND1A	57706
219772_s_at	SMPX	23676	-1.431661413	4.904149479	-2.946788488	0.00357194	0.011202651	-3.033453173	SMPX	23676
219773_at	NOX4	50507	2.564593846	5.156873429	11.63219481	1.73e-24	1.05e-22	44.91949283	NOX4	50507
219787_s_at	ECT2	1894	1.482514952	8.910287394	10.25920848	2.71e-20	9.7e-19	35.36495729	ECT2	1894
219795_at	SLC6A14	11254	1.636120886	6.391302486	4.555248726	8.85e-06	4.58e-05	2.606835052	SLC6A14	11254
219824_at	SLC13A4	26266	-1.616961311	2.976130178	-15.58247334	6.11e-37	2.13e-34	73.32974545	SLC13A4	26266
219825_at	CYP26B1	56603	1.649036754	5.784666393	8.097923717	4.43e-14	7.39e-13	21.24712988	CYP26B1	56603
219836_at	ZBED2	79413	-1.645479527	6.727203642	-5.703130255	3.94e-08	2.95e-07	7.833282893	ZBED2	79413
219850_s_at	EHF	26298	-2.101664899	8.00188475	-9.215425806	3.22e-17	7.97e-16	28.36979485	EHF	26298
219855_at	NUDT11	55190	1.159833983	4.457939839	5.571000159	7.67e-08	5.49e-07	7.18631952	NUDT11	55190
219863_at	HERC5	51191	2.523096365	7.294315634	10.99345761	1.61e-22	7.62e-21	40.43436406	HERC5	51191
219878_s_at	KLF13	51621	1.130486533	5.711218334	7.164811469	1.28e-11	1.55e-10	15.67612261	KLF13	51621
219888_at	SPAG4	6676	1.339917939	4.423891634	5.278781502	3.22e-07	2.1e-06	5.795920706	SPAG4	6676
219895_at	TMEM255A	55026	-1.022187784	3.904484272	-4.871999232	2.17e-06	1.24e-05	3.957036277	TMEM255A	55026
219908_at	DKK2	27123	-1.115526716	3.44419594	-7.791109998	2.97e-13	4.46e-12	19.37333907	DKK2	27123
219926_at	POPDC3	64208	1.793914937	4.710347259	4.919612811	1.74e-06	1.01e-05	4.166282031	POPDC3	64208
219932_at	SLC27A6	28965	-2.168558306	3.020802897	-13.11362224	3.98e-29	4.25e-27	55.50076592	SLC27A6	28965
219934_s_at	SULT1E1	6783	1.180139473	3.590260967	4.606982144	7.06e-06	3.71e-05	2.822321501	SULT1E1	6783
219938_s_at	PSTPIP2	9050	1.05313336	5.518759877	7.041476463	2.64e-11	3.05e-10	14.96981313	PSTPIP2	9050
219947_at	CLEC4A	50856	1.201053238	6.525824829	6.53499634	4.69e-10	4.62e-09	12.15098303	CLEC4A	50856
219949_at	LRRC2	79442	-1.003528557	3.667431142	-5.482786568	1.19e-07	8.28e-07	6.760659722	LRRC2	79442
219963_at	DUSP13	51207	-1.157777475	3.105072247	-7.198227448	1.05e-11	1.28e-10	15.86877151	DUSP13	51207
219973_at	ARSJ	79642	1.958759255	4.706878413	9.415800421	8.46e-18	2.23e-16	29.69006027	ARSJ	79642
219983_at	HRASLS	57110	-2.357128461	4.697452726	-8.305405394	1.2e-14	2.14e-13	22.53569592	HRASLS	57110
219987_at	ERVMER34-1	100288413	1.00367894	3.822678275	5.819277267	2.17e-08	1.69e-07	8.411126478	ERVMER34-1	100288413
219990_at	E2F8	79733	-1.037768527	7.066258806	-6.05874509	6.22e-09	5.23e-08	9.628798897	E2F8	79733
219995_s_at	ZNF750	79755	-1.825539588	10.14851636	-7.304560657	5.62e-12	7.12e-11	16.4853791	ZNF750	79755
220013_at	EPHX3	79852	-2.6322111	6.00474854	-7.850496496	2.06e-13	3.17e-12	19.73297467	EPHX3	79852
220016_at	AHNAK	79026	-2.473006825	5.979997226	-12.53334197	2.67e-27	2.29e-25	51.33364488	AHNAK	79026
220017_x_at	CYP2C9	1559	-1.567472113	3.210089145	-8.890844426	2.74e-16	6.06e-15	26.25703937	CYP2C9	1559
220026_at	CLCA4	22802	-5.183789737	8.033034276	-11.47027701	5.5e-24	3.16e-22	43.77691412	CLCA4	22802
220030_at	STYK1	55359	-1.281408195	5.238456645	-7.29272598	6.03e-12	7.6e-11	16.41648491	STYK1	55359
220048_at	EDAR	10913	-1.646576531	3.551897958	-13.70536109	5.36e-31	7.38e-29	59.76817364	EDAR	10913
220073_s_at	PLEKHG6	55200	-1.82568783	4.696867702	-12.57295954	2e-27	1.75e-25	51.61740239	PLEKHG6	55200
220088_at	C5AR1	728	2.593295842	5.764697482	13.20501128	2.05e-29	2.27e-27	56.15887652	C5AR1	728
220090_at	CRNN	49860	-6.986201103	8.761979534	-10.7126817	1.16e-21	4.86e-20	38.48362539	CRNN	49860
220108_at	GNA14	9630	-1.158388626	2.709088466	-12.22505111	2.47e-26	1.89e-24	49.13006291	GNA14	9630
220149_at	C2orf54	79919	-3.133319476	5.828618597	-20.48734239	4.54e-52	1.91e-48	107.8179998	C2orf54	79919
220153_at	ENTPD7	57089	1.344312708	4.337050522	8.213999	2.13e-14	3.71e-13	21.96595488	ENTPD7	57089
220161_s_at	EPB41L4B	54566	1.688985658	7.192271216	7.673466545	6.11e-13	8.77e-12	18.66537382	EPB41L4B	54566
220197_at	ATP6V0A4	50617	-4.074823676	3.772960966	-23.33225326	2.38e-60	2.17e-56	126.650965	ATP6V0A4	50617
220225_at	IRX4	50805	1.501785656	5.14118386	7.561973688	1.2e-12	1.66e-11	18.00001633	IRX4	50805
220254_at	LRP12	29967	1.438407529	5.051082028	8.00428642	7.95e-14	1.28e-12	20.67116279	LRP12	29967
220267_at	KRT24	192666	-2.31362796	6.743569016	-4.609869952	6.98e-06	3.67e-05	2.834408754	KRT24	192666
220276_at	RERGL	79785	-1.445531022	3.04649902	-13.00082764	9.03e-29	9.14e-27	54.68911038	RERGL	79785
220289_s_at	AIM1L	55057	-2.176472812	6.960231313	-10.17506497	4.84e-20	1.67e-18	34.79104466	AIM1L	55057
220301_at	CCDC102B	79839	1.189037188	4.629523817	8.281178938	1.39e-14	2.48e-13	22.38437946	CCDC102B	79839
220322_at	IL36G	56300	3.478004913	7.814332501	9.164883716	4.5e-17	1.09e-15	28.03865384	IL36G	56300
220428_at	CD207	50489	-2.086736916	4.176857967	-8.57996778	2.07e-15	4.07e-14	24.26584746	CD207	50489
220431_at	TMPRSS11E	28983	-4.101360488	8.767230203	-9.278257899	2.12e-17	5.33e-16	28.78252683	TMPRSS11E	28983
220445_s_at	CSAG2 /// CSAG3	389903 /// 102723547	1.405689655	3.623391511	4.654858017	5.73e-06	3.06e-05	3.023508191	CSAG2 /// CSAG3	389903 /// 102723547
220475_at	SLC28A3	64078	1.566080207	4.640957901	7.378995669	3.61e-12	4.7e-11	16.92020789	SLC28A3	64078
220513_at	KHDC1L	100129128	2.050609613	3.648032873	6.116779185	4.57e-09	3.92e-08	9.929108237	KHDC1L	100129128
220542_s_at	BPIFA1	51297	-1.471293951	3.44474903	-2.861255647	0.004644315	0.014159814	-3.272283306	BPIFA1	51297
220559_at	EN1	2019	1.0650411	3.372694641	4.749176523	3.77e-06	2.07e-05	3.424789866	EN1	2019
220591_s_at	EFHC2	80258	-1.111540592	2.998168252	-8.122226103	3.8e-14	6.39e-13	21.39718894	EFHC2	80258
220620_at	CRCT1	54544	-3.559927296	8.827144292	-8.168312852	2.84e-14	4.87e-13	21.68240064	CRCT1	54544
220625_s_at	ELF5	2001	-1.149389489	4.112492663	-3.453272363	0.000669193	0.002473007	-1.488262812	ELF5	2001
220651_s_at	MCM10	55388	1.675891694	5.166611597	8.950818516	1.85e-16	4.18e-15	26.64490538	MCM10	55388
220668_s_at	DNMT3B	1789	1.536542718	4.84363602	8.425479789	5.57e-15	1.03e-13	23.28893333	DNMT3B	1789
220723_s_at	CWH43	80157	-2.173885527	5.963987936	-6.074904078	5.71e-09	4.84e-08	9.712215567	CWH43	80157
220750_s_at	LEPRE1	64175	1.513719139	6.680998425	9.996850235	1.65e-19	5.36e-18	33.58083638	LEPRE1	64175
220751_s_at	FAXDC2	10826	-1.197311542	3.054379171	-11.01383294	1.4e-22	6.65e-21	40.57646096	FAXDC2	10826
220753_s_at	CRYL1	51084	-1.209242935	5.625624782	-9.63506537	1.93e-18	5.51e-17	31.14784831	CRYL1	51084
220789_s_at	SNORA5B /// TBRG4	9238 /// 677795	1.000100632	5.86742293	7.407331245	3.05e-12	4.02e-11	17.08641774	SNORA5B /// TBRG4	9238 /// 677795
220794_at	GREM2	64388	-3.521584348	3.466488702	-16.33525254	2.59e-39	1.21e-36	78.74307921	GREM2	64388
220911_s_at	NYNRIN	57523	-1.860040203	4.187213422	-11.40496162	8.76e-24	4.88e-22	43.31703015	NYNRIN	57523
220945_x_at	MANSC1	54682	-2.230733639	8.433463849	-10.88895737	3.36e-22	1.52e-20	39.70669671	MANSC1	54682
220987_s_at	AKIP1 /// NUAK2	56672 /// 81788	-1.138157022	7.012796472	-7.790318562	2.99e-13	4.48e-12	19.36855639	AKIP1 /// NUAK2	56672 /// 81788
221004_s_at	ITM2C	81618	1.086350622	7.656344325	7.223275262	9.09e-12	1.12e-10	16.01353105	ITM2C	81618
221011_s_at	LBH	81606	1.179297582	6.78787238	6.424649948	8.64e-10	8.17e-09	11.55510516	LBH	81606
221020_s_at	SLC25A32	81034	1.195089275	8.55869347	11.3085335	1.74e-23	9.32e-22	42.63920147	SLC25A32	81034
221031_s_at	APOLD1	81575	1.106057667	6.940242066	6.807499406	1.01e-10	1.09e-09	13.65090904	APOLD1	81575
221036_s_at	APH1B	83464	1.066376703	4.789254608	7.932596554	1.24e-13	1.96e-12	20.23260363	APH1B	83464
221059_s_at	COTL1	23406	1.259704193	8.788634022	7.85711666	1.98e-13	3.05e-12	19.77315781	COTL1	23406
221078_s_at	CCDC88A	55704	1.113567377	4.498162588	8.81975513	4.36e-16	9.38e-15	25.79881785	CCDC88A	55704
221081_s_at	DENND2D	79961	-1.139143154	7.826884239	-6.803715093	1.04e-10	1.11e-09	13.6298089	DENND2D	79961
221185_s_at	IQCG	84223	2.270644071	5.033131222	6.976822298	3.83e-11	4.36e-10	14.60257739	IQCG	84223
221204_s_at	CRTAC1	55118	-2.049286265	3.776420693	-16.18111575	7.9e-39	3.54e-36	77.63692383	CRTAC1	55118
221207_s_at	NBEA	26960	-1.114884227	3.853694529	-7.832329017	2.31e-13	3.52e-12	19.62279649	NBEA	26960
221215_s_at	RIPK4	54101	-1.087764487	9.146989015	-6.515767027	5.22e-10	5.1e-09	12.04665811	RIPK4	54101
221258_s_at	KIF18A	81930	1.151923773	5.526800091	8.191118857	2.46e-14	4.24e-13	21.82384597	KIF18A	81930
221268_s_at	SGPP1	81537	1.276699029	6.023770528	6.324590562	1.49e-09	1.37e-08	11.02067685	SGPP1	81537
221280_s_at	PARD3	56288	-1.230032148	3.694500927	-10.19357478	4.26e-20	1.49e-18	34.9171578	PARD3	56288
221286_s_at	MZB1	51237	1.413797788	6.957910497	4.219016236	3.64e-05	0.000169426	1.255580138	MZB1	51237
221305_s_at	UGT1A1 /// UGT1A3 /// UGT1A5 /// UGT1A8 /// UGT1A9	54576 /// 54579 /// 54600 /// 54658 /// 54659	-3.681162037	4.450776791	-11.6468862	1.56e-24	9.52e-23	45.02333456	UGT1A1 /// UGT1A3 /// UGT1A5 /// UGT1A8 /// UGT1A9	54576 /// 54579 /// 54600 /// 54658 /// 54659
221328_at	CLDN17	26285	-1.88763059	3.793897572	-5.769137905	2.81e-08	2.15e-07	8.160639881	CLDN17	26285
221404_at	IL36A	27179	-4.334650597	4.688317558	-14.99150473	4.52e-35	1.06e-32	69.06470676	IL36A	27179
221436_s_at	CDCA3	83461	1.154291353	5.872033155	7.546940039	1.32e-12	1.81e-11	17.9107237	CDCA3	83461
221489_s_at	SPRY4	81848	1.480912266	4.328056056	8.939286625	2e-16	4.49e-15	26.57023531	SPRY4	81848
221510_s_at	GLS	2744	1.303271563	9.472101156	9.493171903	5.03e-18	1.36e-16	30.20294966	GLS	2744
221520_s_at	CDCA8	55143	1.222709789	6.360168322	8.001881917	8.07e-14	1.3e-12	20.65641926	CDCA8	55143
221523_s_at	RRAGD	58528	-2.240372758	6.152313796	-9.876524238	3.75e-19	1.16e-17	32.7680006	RRAGD	58528
221538_s_at	PLXNA1	5361	1.762743773	8.654890933	14.273776	8.49e-33	1.53e-30	63.87622598	PLXNA1	5361
221541_at	CRISPLD2	83716	2.047721093	8.222102675	11.61205863	2e-24	1.21e-22	44.77721159	CRISPLD2	83716
221561_at	SOAT1	6646	1.664814658	6.633380521	10.09303995	8.51e-20	2.86e-18	34.23311923	SOAT1	6646
221564_at	PRMT2	3275	-1.043216491	7.118686684	-11.03334899	1.22e-22	5.82e-21	40.71263058	PRMT2	3275
221606_s_at	HMGN5	79366	-1.503830261	5.133555592	-9.296008831	1.88e-17	4.77e-16	28.89934147	HMGN5	79366
221641_s_at	ACOT9	23597	1.649185811	8.480320628	13.4307428	3.96e-30	4.89e-28	57.78605048	ACOT9	23597
221653_x_at	APOL2	23780	1.076131933	6.484040619	8.754704673	6.66e-16	1.39e-14	25.38099922	APOL2	23780
221656_s_at	ARHGEF10L	55160	-1.433941173	6.637579959	-14.70556322	3.64e-34	7.56e-32	66.99818079	ARHGEF10L	55160
221667_s_at	HSPB8	26353	-2.156354866	9.80735331	-9.347572833	1.34e-17	3.43e-16	29.23919557	HSPB8	26353
221675_s_at	CHPT1	56994	-1.274801834	8.200237152	-6.436773888	8.08e-10	7.68e-09	11.62024381	CHPT1	56994
221704_s_at	VPS37B	79720	-1.23375601	8.202783986	-11.28908778	1.99e-23	1.06e-21	42.50267627	VPS37B	79720
221730_at	COL5A2	1290	3.758072782	10.21080736	15.33395828	3.73e-36	1.06e-33	71.53745118	COL5A2	1290
221750_at	HMGCS1	3157	-1.376928085	8.892694962	-9.387996989	1.02e-17	2.66e-16	29.50616716	HMGCS1	3157
221752_at	SSH1	54434	1.227569552	7.049586779	13.16754964	2.69e-29	2.93e-27	55.88905764	SSH1	54434
221799_at	CHPF2	54480	1.290393117	6.269176128	13.92073189	1.12e-31	1.74e-29	61.32409599	CHPF2	54480
221833_at	LOC100507577 /// LONP2 /// SIAH1	6477 /// 83752 /// 100507577	-1.102280446	6.145813356	-7.768283831	3.42e-13	5.09e-12	19.23550686	LOC100507577 /// LONP2 /// SIAH1	6477 /// 83752 /// 100507577
221856_s_at	FAM63A	55793	-1.888547733	6.412502378	-16.35710614	2.21e-39	1.06e-36	78.89980415	FAM63A	55793
221868_at	PAIP2B	400961	-2.374614121	4.682747405	-13.3256375	8.52e-30	9.95e-28	57.02813438	PAIP2B	400961
221900_at	COL8A2	1296	1.278198625	5.417392485	6.315028529	1.57e-09	1.44e-08	10.96990253	COL8A2	1296
221901_at	KIAA1644	85352	1.344768201	4.545157373	7.118717263	1.68e-11	2e-10	15.41127513	KIAA1644	85352
221916_at	NEFL	4747	2.003437091	6.364178858	5.474947555	1.24e-07	8.58e-07	6.723079656	NEFL	4747
221920_s_at	SLC25A37	51312	1.034672845	6.491512962	7.583174478	1.06e-12	1.47e-11	18.12611109	SLC25A37	51312
221994_at	PDLIM5	10611	-1.772579801	3.957494636	-6.148956825	3.85e-09	3.34e-08	10.09647812	PDLIM5	10611
222025_s_at	OPLAH	26873	-1.160079257	4.854643191	-8.720468635	8.32e-16	1.72e-14	25.16167711	OPLAH	26873
222043_at	CLU	1191	-2.726863726	6.729913479	-10.12242197	6.96e-20	2.36e-18	34.4327955	CLU	1191
222088_s_at	SLC2A14 /// SLC2A3	6515 /// 144195	1.3572794	6.715341895	7.443652974	2.45e-12	3.28e-11	17.30001662	SLC2A14 /// SLC2A3	6515 /// 144195
222108_at	AMIGO2	347902	1.408865938	8.508543247	6.488998401	6.06e-10	5.86e-09	11.90176988	AMIGO2	347902
222155_s_at	SLC52A2	79581	1.636129624	5.8877753	9.979017654	1.86e-19	6e-18	33.4601508	SLC52A2	79581
222218_s_at	PILRA	29992	1.152525958	5.89012554	9.432510215	7.56e-18	2e-16	29.80068539	PILRA	29992
222222_s_at	HOMER3	9454	1.038262999	3.080747639	6.275946063	1.94e-09	1.76e-08	10.7629194	HOMER3	9454
222234_s_at	DBNDD1	79007	-1.543375148	3.032794462	-13.94408811	9.41e-32	1.47e-29	61.4928868	DBNDD1	79007
222256_s_at	JMJD7 /// JMJD7-PLA2G4B	8681 /// 100137047	-1.148027417	5.490649511	-8.113798131	4.01e-14	6.73e-13	21.34512248	JMJD7 /// JMJD7-PLA2G4B	8681 /// 100137047
222362_at	AGFG2	3268	-3.568928356	3.321677727	-21.71284694	1.09e-55	5.43e-52	116.0530391	AGFG2	3268
222434_at	ENAH	55740	1.220474432	6.334251452	9.810747762	5.87e-19	1.77e-17	32.32517178	ENAH	55740
222484_s_at	CXCL14	9547	1.008148229	12.2388115	3.634838178	0.00034947	0.001361624	-0.881040689	CXCL14	9547
222594_s_at	SPATS2	65244	1.246841918	5.526460576	10.91165335	2.87e-22	1.31e-20	39.86457518	SPATS2	65244
222608_s_at	ANLN	54443	1.185377126	8.804375682	6.687522195	2e-10	2.07e-09	12.98562418	ANLN	54443
222625_s_at	NDE1	54820	1.243431647	5.666107923	11.54868889	3.15e-24	1.87e-22	44.32979141	NDE1	54820
222646_s_at	ERO1L	30001	-1.385032326	11.10919921	-7.449724542	2.36e-12	3.17e-11	17.33578131	ERO1L	30001
222686_s_at	CPPED1	55313	-1.608689428	7.985364622	-16.13358598	1.12e-38	4.96e-36	77.29557184	CPPED1	55313
222717_at	SDPR	8436	-1.885916976	6.243421476	-11.41254863	8.3e-24	4.64e-22	43.37041914	SDPR	8436
222722_at	OGN	4969	-2.294056567	4.970062002	-7.148400741	1.41e-11	1.69e-10	15.58171089	OGN	4969
222757_s_at	ZAK	51776	1.233747762	7.07024024	7.615990135	8.67e-13	1.22e-11	18.32168257	ZAK	51776
222774_s_at	NETO2	81831	2.326218007	5.969486293	11.43660243	6.99e-24	3.97e-22	43.53973725	NETO2	81831
222793_at	DDX58	23586	1.650296945	6.665452073	7.867792917	1.85e-13	2.86e-12	19.83799951	DDX58	23586
222803_at	PRTFDC1	56952	1.433884407	6.795686842	8.659506395	1.24e-15	2.5e-14	24.77213866	PRTFDC1	56952
222830_at	GRHL1	29841	-1.994284211	9.759214231	-8.48659277	3.76e-15	7.18e-14	23.67435137	GRHL1	29841
222838_at	SLAMF7	57823	1.244076734	6.988251183	4.244217039	3.29e-05	0.000153996	1.353852945	SLAMF7	57823
222853_at	FLRT3	23767	2.127396065	6.908806092	5.02657407	1.06e-06	6.37e-06	4.642204578	FLRT3	23767
222871_at	KLHDC8A	55220	-1.922453562	3.210927261	-12.11400503	5.49e-26	4.01e-24	48.33848547	KLHDC8A	55220
222892_s_at	TMEM40	55287	-2.079105167	9.57076583	-9.93659808	2.49e-19	7.88e-18	33.17337559	TMEM40	55287
222895_s_at	BCL11B	64919	1.104669666	9.017633	7.385037128	3.48e-12	4.54e-11	16.95561434	BCL11B	64919
222896_at	TMEM38A	79041	-1.234136894	2.452819263	-7.225763933	8.96e-12	1.1e-10	16.02793042	TMEM38A	79041
222912_at	ARRB1	408	-1.13863909	4.268763546	-9.909360618	3e-19	9.41e-18	32.98946883	ARRB1	408
222919_at	TRDN	10345	-1.573569427	4.283810244	-4.121827949	5.4e-05	0.000244206	0.881224528	TRDN	10345
222934_s_at	CLEC4E	26253	1.14657078	4.649045476	5.718239926	3.65e-08	2.75e-07	7.907974981	CLEC4E	26253
222939_s_at	SLC16A10	117247	1.010946892	3.141398722	4.886395367	2.03e-06	1.16e-05	4.02013179	SLC16A10	117247
222954_at	FBXO40	51725	-1.073101562	3.091410722	-6.363123228	1.21e-09	1.12e-08	11.22581299	FBXO40	51725
223019_at	FAM129B	64855	-1.725595756	9.736590188	-13.50035986	2.39e-30	3.03e-28	58.28829328	FAM129B	64855
223065_s_at	STARD3NL	83930	1.201803384	8.008937435	9.70133764	1.23e-18	3.6e-17	31.59102316	STARD3NL	83930
223069_s_at	EML4	27436	1.045300891	5.885904788	10.29437228	2.13e-20	7.71e-19	35.60525993	EML4	27436
223075_s_at	AIF1L	83543	-3.457698379	6.651052513	-14.08976184	3.25e-32	5.44e-30	62.54582951	AIF1L	83543
223078_s_at	TMOD3	29766	-1.455654666	7.661038983	-10.64510499	1.86e-21	7.56e-20	38.01627704	TMOD3	29766
223094_s_at	ANKH	56172	1.195582608	5.153238281	7.007291886	3.21e-11	3.69e-10	14.77538295	ANKH	56172
223095_at	MARVELD1	83742	1.392605283	8.25162812	12.35499969	9.68e-27	7.84e-25	50.05787989	MARVELD1	83742
223113_at	TMEM138	51524	1.066842904	8.136126792	12.3095038	1.34e-26	1.07e-24	49.73286796	TMEM138	51524
223119_s_at	USP47	55031	-1.021305803	5.104768571	-10.0602618	1.07e-19	3.55e-18	34.0105995	USP47	55031
223122_s_at	SFRP2	6423	1.267791869	10.04029564	3.869563659	0.000145312	0.00060925	-0.055582913	SFRP2	6423
223126_s_at	C1orf21	81563	-1.654401507	6.290257185	-11.68909878	1.16e-24	7.18e-23	45.32185508	C1orf21	81563
223158_s_at	NEK6	10783	1.896787871	6.221812164	11.89880854	2.58e-25	1.75e-23	46.80812768	NEK6	10783
223164_at	CCM2	83605	1.134441455	7.729253844	10.85683566	4.21e-22	1.88e-20	39.48340564	CCM2	83605
223199_at	MKNK2	2872	-1.061677849	8.000426777	-8.417032163	5.87e-15	1.09e-13	23.23576498	MKNK2	2872
223204_at	FAM198B	51313	1.031743923	9.431486017	6.339996264	1.37e-09	1.27e-08	11.10259074	FAM198B	51313
223213_s_at	ZHX1	11244	-1.179281743	7.651813301	-11.04275183	1.14e-22	5.46e-21	40.77825976	ZHX1	11244
223220_s_at	PARP9	83666	1.416846795	9.052375253	9.167091202	4.44e-17	1.08e-15	28.05310063	PARP9	83666
223229_at	UBE2T	29089	1.126952378	6.765957585	7.300583415	5.76e-12	7.28e-11	16.46221864	UBE2T	29089
223233_s_at	CGN	57530	-1.469088166	4.520994381	-10.03713563	1.25e-19	4.12e-18	33.85375496	CGN	57530
223234_at	MAD2L2	10459	1.204612366	7.291720423	11.29850801	1.86e-23	9.97e-22	42.56880712	MAD2L2	10459
223266_at	STRADB	55437	-1.247914652	6.549343205	-14.19417011	1.52e-32	2.65e-30	63.30065497	STRADB	55437
223276_at	SMIM3	85027	2.033989651	7.410765156	12.83749923	2.95e-28	2.83e-26	53.5151244	SMIM3	85027
223279_s_at	UACA	55075	-1.108633856	7.086619439	-10.14674051	5.89e-20	2.02e-18	34.59821099	UACA	55075
223312_at	PRADC1	84279	-1.038606652	5.476778158	-9.337728526	1.43e-17	3.65e-16	29.1742527	PRADC1	84279
223313_s_at	MAGED4 /// MAGED4B /// SNORA11D /// SNORA11E	81557 /// 728239 /// 100124541 /// 101340250	1.126503049	5.194120901	7.347336348	4.36e-12	5.6e-11	16.73494476	MAGED4 /// MAGED4B /// SNORA11D /// SNORA11E	81557 /// 728239 /// 100124541 /// 101340250
223315_at	NTN4	59277	-1.143854466	7.014433945	-7.22771181	8.86e-12	1.09e-10	16.03920286	NTN4	59277
223322_at	RASSF5	83593	-1.078774216	8.585256505	-8.153029777	3.13e-14	5.33e-13	21.58772735	RASSF5	83593
223327_x_at	LOC80154	80154	-1.012481014	6.202170227	-6.00616651	8.21e-09	6.77e-08	9.35845738	LOC80154	80154
223343_at	MS4A7	58475	1.103460086	8.844367941	7.013094772	3.11e-11	3.58e-10	14.80834649	MS4A7	58475
223358_s_at	PDE7A	5150	1.186501298	7.850956327	7.011767909	3.13e-11	3.6e-10	14.8008077	PDE7A	5150
223382_s_at	ZNRF1	84937	-1.154935266	7.616301824	-12.06497243	7.81e-26	5.62e-24	47.98935828	ZNRF1	84937
223393_s_at	TSHZ3	57616	1.677327723	5.469331927	8.953448949	1.82e-16	4.12e-15	26.6619437	TSHZ3	57616
223395_at	ABI3BP	25890	-3.025265066	7.963579347	-9.406323621	9.01e-18	2.36e-16	29.62735553	ABI3BP	25890
223454_at	CXCL16	58191	1.37362077	6.845550457	9.489288833	5.16e-18	1.4e-16	30.17716912	CXCL16	58191
223463_at	RAB23	51715	1.237647773	7.827282239	10.96522288	1.97e-22	9.19e-21	40.23757195	RAB23	51715
223468_s_at	RGMA	56963	-1.731948165	6.266485739	-9.690572775	1.33e-18	3.86e-17	31.51895779	RGMA	56963
223482_at	TMEM120A	83862	-1.427672538	6.443529287	-13.23809834	1.61e-29	1.81e-27	56.39724307	TMEM120A	83862
223484_at	C15orf48	84419	-1.971599052	10.18847753	-8.556325825	2.4e-15	4.71e-14	24.11578902	C15orf48	84419
223499_at	C1QTNF5 /// MFRP	83552 /// 114902	1.309406042	6.207097237	7.358869081	4.07e-12	5.26e-11	16.80237736	C1QTNF5 /// MFRP	83552 /// 114902
223501_at	TNFSF13B	10673	1.430516158	6.954167581	6.303137612	1.68e-09	1.53e-08	10.9068348	TNFSF13B	10673
223535_at	NUDT12	83594	-1.049462974	5.828157575	-7.922508855	1.32e-13	2.08e-12	20.17106251	NUDT12	83594
223541_at	HAS3	3038	3.004901516	8.988925381	12.27440705	1.73e-26	1.35e-24	49.48227401	HAS3	3038
223544_at	TMEM79	84283	-1.539769917	8.50784896	-6.599174634	3.28e-10	3.3e-09	12.5006371	TMEM79	84283
223551_at	PKIB	5570	-2.421941505	5.25659374	-13.18331962	2.4e-29	2.63e-27	56.00263325	PKIB	5570
223571_at	C1QTNF6	114904	1.481891235	3.742543584	9.021015813	1.17e-16	2.69e-15	27.10036064	C1QTNF6	114904
223582_at	GPR98	84059	1.045811182	4.822531918	5.45798081	1.35e-07	9.28e-07	6.641879591	GPR98	84059
223596_at	SLC12A6	9990	-1.050695587	5.815322387	-5.449078667	1.41e-07	9.67e-07	6.599351128	SLC12A6	9990
223597_at	ITLN1	55600	-1.213426636	2.798279465	-4.670597972	5.34e-06	2.86e-05	3.090020934	ITLN1	55600
223599_at	TRIM6	117854	-1.455758789	5.93524108	-9.436424651	7.36e-18	1.95e-16	29.82661186	TRIM6	117854
223611_s_at	LNX1	84708	-2.508677569	8.090028367	-13.04897503	6.36e-29	6.61e-27	55.03548792	LNX1	84708
223623_at	C2orf40	84417	-2.192072386	2.759773365	-11.57518476	2.61e-24	1.55e-22	44.51680005	C2orf40	84417
223631_s_at	C19orf33	64073	-1.274620846	11.22082157	-6.00260521	8.37e-09	6.89e-08	9.340206467	C19orf33	64073
223642_at	ZIC2	7546	1.862136678	4.298689058	8.251285227	1.68e-14	2.97e-13	22.19797465	ZIC2	7546
223666_at	SNX5	27131	1.598867821	5.318345044	9.916633382	2.85e-19	8.99e-18	33.03855661	SNX5	27131
223687_s_at	LY6K	54742	1.318456098	8.17050835	5.335950112	2.44e-07	1.62e-06	6.063470558	LY6K	54742
223712_at	PCBD2	84105	-1.288458351	4.488916627	-8.685830926	1.04e-15	2.13e-14	24.94019051	PCBD2	84105
223720_at	SPINK7	84651	-4.301650959	8.050243221	-8.067205856	5.36e-14	8.89e-13	21.05779427	SPINK7	84651
223739_at	PADI1	29943	-5.245118133	4.378049746	-23.17090691	6.84e-60	4.68e-56	125.6099711	PADI1	29943
223762_at	TMOD4 /// VPS72	6944 /// 29765	-1.042925088	3.074600932	-4.382031822	1.85e-05	9.07e-05	1.899945946	TMOD4 /// VPS72	6944 /// 29765
223796_at	CNTNAP3 /// CNTNAP3B /// CNTNAP3P2	79937 /// 643827 /// 728577	-1.573956562	5.28047305	-7.982185198	9.12e-14	1.46e-12	20.53573501	CNTNAP3 /// CNTNAP3B /// CNTNAP3P2	79937 /// 643827 /// 728577
223822_at	SUSD4	55061	-2.723862722	4.927310183	-10.50174685	5.04e-21	1.96e-19	37.0277715	SUSD4	55061
223832_s_at	CAPNS2	84290	-2.723456863	8.732396257	-8.851958985	3.53e-16	7.69e-15	26.00618753	CAPNS2	84290
223836_at	FGFBP2	83888	-1.523588965	3.00837097	-5.441499141	1.46e-07	1e-06	6.563182387	FGFBP2	83888
223842_s_at	SCARA3	51435	-1.240587054	4.149272918	-8.800160994	4.96e-16	1.06e-14	25.67281502	SCARA3	51435
223861_at	HORMAD1	84072	1.021302046	5.320233118	2.903692955	0.004080122	0.012616259	-3.154598544	HORMAD1	84072
223894_s_at	AKTIP	64400	-1.230274319	6.550052301	-11.87272771	3.11e-25	2.09e-23	46.62300219	AKTIP	64400
223895_s_at	EPN3	55040	-1.603660491	7.027722024	-9.339890351	1.41e-17	3.6e-16	29.18851184	EPN3	55040
223906_s_at	TEX101	83639	-1.079490671	3.015160862	-11.04637002	1.11e-22	5.34e-21	40.80351762	TEX101	83639
223915_at	BCOR	54880	-1.231579318	5.946591323	-8.947282949	1.89e-16	4.27e-15	26.62200768	BCOR	54880
224009_x_at	DHRS9	10170	-2.774739795	6.772338434	-8.406237797	6.29e-15	1.16e-13	23.16786491	DHRS9	10170
224061_at	INMT	11185	-1.435921581	3.621956243	-12.1554304	4.08e-26	3.03e-24	48.63363789	INMT	11185
224221_s_at	VAV3	10451	-1.762291977	6.052630074	-7.638964649	7.54e-13	1.07e-11	18.45888829	VAV3	10451
224328_s_at	LCE3D	84648	1.938139708	9.20921798	3.878857067	0.000140229	0.000589273	-0.021975851	LCE3D	84648
224329_s_at	CNFN	84518	-2.942684959	12.05008442	-7.431590131	2.64e-12	3.51e-11	17.22901054	CNFN	84518
224336_s_at	DUSP16	80824	-1.287861394	4.829479551	-9.047572002	9.79e-17	2.28e-15	27.27307156	DUSP16	80824
224342_x_at	BMS1P20	96610	1.689949759	8.420843657	4.136167705	5.1e-05	0.000231573	0.935993974	BMS1P20	96610
224367_at	BEX2	84707	-1.112009408	6.153471573	-4.119135981	5.46e-05	0.000246799	0.870960817	BEX2	84707
224374_s_at	EMILIN2	84034	1.65844737	5.721519988	10.34446715	1.5e-20	5.57e-19	35.94806127	EMILIN2	84034
224391_s_at	SIAE	54414	-1.095527396	6.681019371	-8.530322205	2.84e-15	5.52e-14	23.95097129	SIAE	54414
224396_s_at	ASPN	54829	3.194912592	6.699848725	9.745731637	9.13e-19	2.71e-17	31.88853788	ASPN	54829
224400_s_at	CHST9	83539	-1.395926282	3.389802902	-5.517389844	1e-07	7.05e-07	6.927027799	CHST9	83539
224461_s_at	AIFM2	84883	-1.946622287	5.482116741	-10.70739217	1.2e-21	5.04e-20	38.44701276	AIFM2	84883
224469_s_at	INF2	64423	1.125219432	4.683498917	7.619564534	8.48e-13	1.19e-11	18.34301383	INF2	64423
224480_s_at	AGPAT9	84803	-1.486625744	6.658044548	-7.495032138	1.8e-12	2.44e-11	17.60320005	AGPAT9	84803
224516_s_at	CXXC5	51523	-1.026312241	7.888999498	-8.332999727	1e-14	1.82e-13	22.70831912	CXXC5	51523
224553_s_at	TNFRSF18	8784	1.058306529	3.781494893	6.705343888	1.81e-10	1.88e-09	13.08396482	TNFRSF18	8784
224596_at	SLC44A1	23446	1.03157511	10.86415619	11.01204284	1.41e-22	6.73e-21	40.56397406	SLC44A1	23446
224604_at	C4orf3	401152	-1.212688985	11.08517219	-13.29507836	1.06e-29	1.24e-27	56.80785746	C4orf3	401152
224609_at	SLC44A2	57153	-1.062014572	8.15646955	-11.70568242	1.03e-24	6.46e-23	45.43919355	SLC44A2	57153
224650_at	MAL2	114569	-1.039704301	12.36329834	-4.964199902	1.42e-06	8.35e-06	4.363689506	MAL2	114569
224657_at	ERRFI1	54206	1.641693834	9.148587145	10.65374741	1.75e-21	7.14e-20	38.07599788	ERRFI1	54206
224674_at	TTYH3	80727	2.001134253	5.187617716	13.90973843	1.21e-31	1.87e-29	61.24465178	TTYH3	80727
224681_at	GNA12	2768	1.474556249	7.713738369	13.81266344	2.45e-31	3.58e-29	60.54324018	GNA12	2768
224685_at	MLLT4	4301	-1.510844864	9.788412528	-15.65252866	3.67e-37	1.36e-34	73.83458785	MLLT4	4301
224694_at	ANTXR1	84168	1.101627261	9.732531573	7.914452589	1.39e-13	2.18e-12	20.12194467	ANTXR1	84168
224701_at	PARP14	54625	1.702154737	7.932778675	11.10638744	7.26e-23	3.56e-21	41.222801	PARP14	54625
224753_at	CDCA5	113130	1.646588268	5.543534248	10.74425078	9.28e-22	3.95e-20	38.70224636	CDCA5	113130
224759_s_at	TMEM263	90488	1.103294173	8.916048841	8.112771209	4.03e-14	6.77e-13	21.33878027	TMEM263	90488
224772_at	NAV1	89796	1.231534078	7.265010725	9.563590543	3.13e-18	8.72e-17	30.67119685	NAV1	89796
224794_s_at	CERCAM	51148	1.197740186	5.495344176	7.22944096	8.77e-12	1.08e-10	16.04921104	CERCAM	51148
224795_x_at	IGK /// IGKC	3514 /// 50802	1.057937093	14.49104242	4.789513478	3.15e-06	1.74e-05	3.598386172	IGK /// IGKC	3514 /// 50802
224796_at	ASAP1	50807	1.04399639	8.397386777	12.37165912	8.58e-27	7.01e-25	50.17693722	ASAP1	50807
224798_s_at	FAM219B	57184	-1.244200905	5.471207112	-11.74826685	7.57e-25	4.86e-23	45.7406586	FAM219B	57184
224807_at	GRAMD1A	57655	1.073475516	5.787790384	7.591029027	1.01e-12	1.4e-11	18.17287819	GRAMD1A	57655
224821_at	ABHD14B	84836	-1.172760703	6.744314845	-8.519191821	3.05e-15	5.89e-14	23.88049818	ABHD14B	84836
224836_at	TP53INP2	58476	-2.441879176	8.426291668	-14.34695726	4.98e-33	9.16e-31	64.40537023	TP53INP2	58476
224839_s_at	GPT2	84706	-2.73682529	6.80129229	-12.23024026	2.38e-26	1.83e-24	49.16708256	GPT2	84706
224840_at	FKBP5	2289	1.366491873	10.00530787	6.009908957	8.05e-09	6.65e-08	9.377644879	FKBP5	2289
224848_at	CDK6	1021	1.031795574	8.807248053	5.891950557	1.49e-08	1.18e-07	8.77695924	CDK6	1021
224859_at	CD276	80381	1.891444897	7.229655522	14.6836891	4.27e-34	8.83e-32	66.84004884	CD276	80381
224873_s_at	MRPS25	64432	-1.002103304	6.255774755	-9.149994501	4.97e-17	1.2e-15	27.94125086	MRPS25	64432
224901_at	SCD5	79966	1.70908178	7.424674239	9.817338568	5.61e-19	1.7e-17	32.36949426	SCD5	79966
224905_at	WDR26	80232	-1.120620479	7.899047948	-14.0227318	5.3e-32	8.57e-30	62.06129376	WDR26	80232
224911_s_at	DCBLD2	131566	1.637021983	7.146204249	7.847715857	2.1e-13	3.22e-12	19.71610223	DCBLD2	131566
224918_x_at	MGST1	4257	-1.25298844	7.904495646	-2.661735135	0.008372448	0.023926595	-3.80400156	MGST1	4257
224927_at	PPP1R18	170954	1.341818565	7.98773155	10.36119506	1.34e-20	4.98e-19	36.06265081	PPP1R18	170954
224932_at	CHCHD10	400916	-1.306501347	8.317859495	-9.159667995	4.66e-17	1.13e-15	28.00452568	CHCHD10	400916
224937_at	PTGFRN	5738	1.366516983	9.828977094	11.28869457	2e-23	1.07e-21	42.49991619	PTGFRN	5738
225021_at	ZNF532	55205	1.209722969	6.759529789	10.71567805	1.13e-21	4.78e-20	38.50436754	ZNF532	55205
225059_at	AGTRAP	57085	1.567649119	7.760643197	15.20098371	9.82e-36	2.56e-33	70.5776413	AGTRAP	57085
225067_at	ULK3	25989	-1.415029973	6.118434187	-9.498972959	4.84e-18	1.31e-16	30.24147192	ULK3	25989
225078_at	EMP2	2013	-1.356427229	9.778319521	-9.59617827	2.51e-18	7.07e-17	30.88834709	EMP2	2013
225099_at	FBXO45	200933	1.162381187	9.315729672	8.534761794	2.76e-15	5.37e-14	23.97909341	FBXO45	200933
225105_at	C12orf75	387882	2.774952627	8.675645907	14.11610355	2.68e-32	4.54e-30	62.73625852	C12orf75	387882
225150_s_at	RTKN	6242	1.722427758	6.716581803	10.62399115	2.15e-21	8.73e-20	37.87043652	RTKN	6242
225165_at	PPP1R1B	84152	-1.601422471	2.545060739	-6.977173237	3.83e-11	4.35e-10	14.60456504	PPP1R1B	84152
225191_at	CIRBP	1153	-1.124335523	6.786258083	-6.710763018	1.75e-10	1.83e-09	13.11390131	CIRBP	1153
225202_at	RHOBTB3	22836	1.120015545	7.944991175	5.397171363	1.81e-07	1.23e-06	6.352414942	RHOBTB3	22836
225227_at	SKIL	6498	1.128901251	9.931421559	10.51480148	4.6e-21	1.8e-19	37.11761893	SKIL	6498
225275_at	EDIL3	10085	1.946086361	8.616390656	7.741022477	4.04e-13	5.96e-12	19.07118656	EDIL3	10085
225280_x_at	ARSD	414	-1.122002274	6.058752417	-8.386684486	7.13e-15	1.31e-13	23.04497819	ARSD	414
225283_at	ARRDC4	91947	1.01541414	8.026320004	5.202717304	4.64e-07	2.94e-06	5.44336695	ARRDC4	91947
225292_at	COL27A1	85301	2.047349751	6.006832473	13.37854622	5.79e-30	6.96e-28	57.40960476	COL27A1	85301
225299_at	MYO5B	4645	-2.148794453	5.865395578	-11.15724217	5.07e-23	2.53e-21	41.57852972	MYO5B	4645
225300_at	KNSTRN	90417	1.327213497	7.114838601	10.37686208	1.2e-20	4.5e-19	36.17002689	KNSTRN	90417
225303_at	KIRREL	55243	1.949559726	5.743978397	11.4232718	7.69e-24	4.33e-22	43.44589091	KIRREL	55243
225325_at	MFSD6	54842	-1.314451765	9.058979558	-10.19612995	4.19e-20	1.46e-18	34.93457309	MFSD6	54842
225353_s_at	C1QC	714	1.590509582	9.635564384	9.421940137	8.12e-18	2.14e-16	29.73069829	C1QC	714
225354_s_at	SH3BGRL2	83699	-4.61052146	5.978251626	-17.13393207	8.14e-42	5.11e-39	84.45150099	SH3BGRL2	83699
225415_at	DTX3L	151636	1.058866577	9.922643287	10.1266849	6.76e-20	2.3e-18	34.46178228	DTX3L	151636
225439_at	NUDCD1	84955	1.180312255	8.382009229	10.47685428	6e-21	2.33e-19	36.85654606	NUDCD1	84955
225474_at	MAGI1	9223	-1.627921691	5.883133732	-12.05807462	8.21e-26	5.89e-24	47.94026373	MAGI1	9223
225478_at	MFHAS1	9258	1.234182912	7.905847843	11.2953681	1.91e-23	1.02e-21	42.54676319	MFHAS1	9258
225503_at	DHRSX	207063	1.049596408	4.813140917	9.234721803	2.83e-17	7.06e-16	28.49642125	DHRSX	207063
225508_at	KIAA1468	57614	-1.302121749	8.482112332	-9.397912386	9.53e-18	2.49e-16	29.57172271	KIAA1468	57614
225520_at	LOC100996643 /// LOC101928195 /// MTHFD1L	25902 /// 100996643 /// 101928195	2.543493407	7.434211916	14.62017698	6.78e-34	1.37e-31	66.38088276	LOC100996643 /// LOC101928195 /// MTHFD1L	25902 /// 100996643 /// 101928195
225566_at	NRP2	8828	1.196816753	5.472246468	8.034964324	6.56e-14	1.07e-12	20.8594745	NRP2	8828
225575_at	LIFR	3977	-2.391302266	6.454879827	-9.860412584	4.18e-19	1.29e-17	32.65943159	LIFR	3977
225601_at	HMGB3	3149	1.062679727	6.175320404	7.973215408	9.64e-14	1.54e-12	20.48082855	HMGB3	3149
225618_at	ARHGAP27	201176	-1.615166253	7.648018549	-13.2106798	1.96e-29	2.19e-27	56.19971016	ARHGAP27	201176
225623_at	CIPC	85457	-1.222041736	7.437082786	-12.01231377	1.14e-25	8.05e-24	47.61469242	CIPC	85457
225624_at	LOC101929304 /// SNX29	92017 /// 101929304	-1.057990846	7.220811143	-9.731811102	1e-18	2.95e-17	31.79519173	LOC101929304 /// SNX29	92017 /// 101929304
225626_at	PAG1	55824	1.02596104	7.920350579	6.702518938	1.84e-10	1.91e-09	13.06836536	PAG1	55824
225636_at	STAT2	6773	1.096284634	10.03135951	10.622429	2.17e-21	8.8e-20	37.85964962	STAT2	6773
225655_at	UHRF1	29128	1.648640624	7.848835022	10.04226972	1.21e-19	4e-18	33.8885641	UHRF1	29128
225671_at	SPNS2	124976	-3.180103929	5.888478849	-13.94807987	9.14e-32	1.44e-29	61.5217354	SPNS2	124976
225681_at	CTHRC1	115908	4.60658731	10.02139977	17.49372332	6.15e-43	4.61e-40	87.00839757	CTHRC1	115908
225687_at	FAM83D	81610	-1.164789274	8.712432614	-6.12386605	4.4e-09	3.78e-08	9.96591761	FAM83D	81610
225710_at	GNB4	59345	1.019125065	9.484892381	9.067066687	8.61e-17	2.02e-15	27.39999857	GNB4	59345
225728_at	SORBS2	8470	-2.934010325	7.4069919	-13.06402246	5.7e-29	5.94e-27	55.14376713	SORBS2	8470
225743_at	RPUSD3	285367	-1.012509349	5.988438188	-9.664798909	1.58e-18	4.56e-17	31.34653842	RPUSD3	285367
225795_at	SMDT1	91689	-1.371421505	9.678016568	-15.26134695	6.32e-36	1.73e-33	71.01340477	SMDT1	91689
225807_at	AJUBA	84962	1.138535645	5.971012305	6.762814711	1.31e-10	1.38e-09	13.40224012	AJUBA	84962
225810_at	MTMR10	54893	-1.552092819	7.765073463	-16.07506838	1.71e-38	7.46e-36	76.87514701	MTMR10	54893
225817_at	CGNL1 /// LOC101930344 /// LOC101930349	84952 /// 101930344 /// 101930349	-4.077809494	4.961690732	-15.01222749	3.89e-35	9.24e-33	69.21441778	CGNL1 /// LOC101930344 /// LOC101930349	84952 /// 101930344 /// 101930349
225822_at	TMEM125	128218	-1.360135282	4.536684708	-9.251121949	2.54e-17	6.35e-16	28.6041317	TMEM125	128218
225841_at	HENMT1	113802	1.794195942	5.778159978	10.41092982	9.48e-21	3.59e-19	36.40369326	HENMT1	113802
225864_at	FAM84B	157638	-1.505379773	9.017484213	-10.78849044	6.81e-22	2.95e-20	39.00892386	FAM84B	157638
225871_at	STEAP2	261729	1.04314107	6.005630152	6.838407338	8.5e-11	9.23e-10	13.82352161	STEAP2	261729
225891_at	TPRN	286262	-1.137664722	4.322119979	-13.59294357	1.22e-30	1.6e-28	58.95648491	TPRN	286262
225898_at	WDR54	84058	1.761693724	6.487955886	11.73481327	8.33e-25	5.31e-23	45.64539341	WDR54	84058
225911_at	NPNT	255743	1.450673026	7.85271994	7.263197331	7.18e-12	8.97e-11	16.24487763	NPNT	255743
225915_at	CAB39L	81617	-3.238192539	3.667096733	-18.80899269	5.37e-47	6.25e-44	96.26188853	CAB39L	81617
225927_at	MAP3K1	4214	-1.178196256	8.893914837	-11.98515089	1.39e-25	9.73e-24	47.42154479	MAP3K1	4214
225941_at	EIF4E3	317649	-1.591221128	6.150922518	-11.87247437	3.11e-25	2.09e-23	46.62120435	EIF4E3	317649
225946_at	RASSF8	11228	1.294133981	6.491406102	7.141187043	1.47e-11	1.76e-10	15.54025177	RASSF8	11228
225958_at	PHC1	1911	-1.351089294	6.286443139	-14.37052118	4.19e-33	7.77e-31	64.57575415	PHC1	1911
225963_at	KLHL42	57542	1.308954788	5.631516973	10.33431728	1.61e-20	5.94e-19	35.87856174	KLHL42	57542
225990_at	BOC	91653	-1.619506275	7.608365811	-9.489639681	5.15e-18	1.39e-16	30.1794983	BOC	91653
226010_at	SLC25A23	79085	-2.116414468	6.560415792	-13.36214324	6.53e-30	7.74e-28	57.29132747	SLC25A23	79085
226013_at	TRAK1	22906	-1.392947169	6.070596054	-11.33167877	1.47e-23	7.98e-22	42.80177397	TRAK1	22906
226021_at	RDH10	157506	1.122630977	8.921333446	6.550773946	4.3e-10	4.25e-09	12.2367332	RDH10	157506
226029_at	VANGL2	57216	1.187529099	5.714286106	7.39636828	3.25e-12	4.26e-11	17.02206729	VANGL2	57216
226030_at	ACADSB	36	-1.58304817	4.925533785	-9.122953088	5.95e-17	1.42e-15	27.76452373	ACADSB	36
226041_at	NAPEPLD	222236	1.270138339	5.703183943	9.805025098	6.1e-19	1.84e-17	32.2866964	NAPEPLD	222236
226063_at	VAV2	7410	1.537963222	7.672157161	12.22267815	2.51e-26	1.92e-24	49.11313496	VAV2	7410
226064_s_at	DGAT2	84649	-1.356258899	5.239842014	-5.421158405	1.61e-07	1.1e-06	6.466305853	DGAT2	84649
226067_at	BPIFB1	92747	-3.3959866	4.462626549	-5.187213436	5e-07	3.15e-06	5.371990957	BPIFB1	92747
226096_at	FNDC5	252995	-1.655462906	2.679720367	-8.198368504	2.35e-14	4.06e-13	21.86885159	FNDC5	252995
226106_at	RNF141	50862	-1.185812642	9.747542767	-11.38661834	9.97e-24	5.52e-22	43.18798452	RNF141	50862
226117_at	TIFA	92610	-1.382619404	8.330803416	-10.6832044	1.42e-21	5.88e-20	38.27965905	TIFA	92610
226145_s_at	FRAS1	80144	-1.576394371	4.300210388	-5.831223416	2.04e-08	1.59e-07	8.471038165	FRAS1	80144
226147_s_at	PIGR	5284	-2.624473787	4.858313783	-4.317151624	2.43e-05	0.000116493	1.641037875	PIGR	5284
226152_at	TTC7B	145567	1.600046709	5.860790749	8.449500099	4.77e-15	8.94e-14	23.44025786	TTC7B	145567
226168_at	ZFAND2B	130617	-1.112542594	7.185235037	-13.62470174	9.65e-31	1.28e-28	59.18575153	ZFAND2B	130617
226177_at	GLTP	51228	-1.415967344	11.66100808	-8.056276089	5.74e-14	9.46e-13	20.99051767	GLTP	51228
226187_at	CDS1	1040	-1.09220681	6.61079838	-7.146082231	1.43e-11	1.72e-10	15.568383	CDS1	1040
226188_at	LGALSL	29094	-1.16916514	9.551854863	-5.383675445	1.94e-07	1.31e-06	6.288503945	LGALSL	29094
226197_at	AR	367	-1.706882819	2.957265643	-10.67740318	1.48e-21	6.12e-20	38.23953719	AR	367
226198_at	TOM1L2	146691	-1.067875633	6.195325676	-8.622448552	1.57e-15	3.13e-14	24.53597593	TOM1L2	146691
226237_at	COL8A1	1295	4.172116676	7.549306803	14.56851095	9.88e-34	1.97e-31	66.00733532	COL8A1	1295
226248_s_at	KIAA1324	57535	-1.404821969	3.2780823	-3.74397313	0.00023361	0.000940284	-0.502863728	KIAA1324	57535
226292_at	CAPN5	726	-2.456185912	4.417273273	-19.24177231	2.57e-48	3.42e-45	99.27061013	CAPN5	726
226303_at	PGM5	5239	-2.162444867	4.981047712	-12.27192933	1.76e-26	1.37e-24	49.46458717	PGM5	5239
226325_at	ADSSL1	122622	-1.161129949	5.76588726	-4.705506254	4.58e-06	2.48e-05	3.238183289	ADSSL1	122622
226344_at	ZMAT1	84460	-1.01449318	4.030234378	-5.911790747	1.35e-08	1.08e-07	8.87739897	ZMAT1	84460
226364_at	HIP1	3092	1.04572008	5.649708715	9.181018854	4.05e-17	9.88e-16	28.14428374	HIP1	3092
226368_at	CHST11	50515	2.035825971	6.074867106	9.680856338	1.42e-18	4.11e-17	31.45393722	CHST11	50515
226388_at	TCEA3	6920	-2.124601264	7.428038661	-8.757004413	6.56e-16	1.38e-14	25.39574607	TCEA3	6920
226390_at	STARD4	134429	1.185283817	6.088703081	7.347793103	4.35e-12	5.59e-11	16.73761425	STARD4	134429
226396_at	TEN1 /// TEN1-CDK3	100134934 /// 100529145	-1.030184794	5.930435768	-9.541853832	3.63e-18	1.01e-16	30.52651365	TEN1 /// TEN1-CDK3	100134934 /// 100529145
226403_at	TMC4	147798	-1.249177749	5.064550556	-5.157264551	5.76e-07	3.6e-06	5.23458017	TMC4	147798
226408_at	TEAD2	8463	1.811608723	4.325518163	10.79181683	6.65e-22	2.89e-20	39.0319975	TEAD2	8463
226420_at	MECOM	2122	-1.366503925	4.986135922	-6.648749515	2.49e-10	2.54e-09	12.77226248	MECOM	2122
226431_at	FAM117B	150864	-1.113199369	7.231743061	-6.768447664	1.27e-10	1.34e-09	13.43352955	FAM117B	150864
226435_at	PAPLN	89932	1.080470262	7.298216718	5.537427421	9.07e-08	6.43e-07	7.023723086	PAPLN	89932
226474_at	NLRC5	84166	1.094290099	8.022016145	6.317437904	1.55e-09	1.42e-08	10.98269137	NLRC5	84166
226485_at	LOC101928274 /// VSIG10	54621 /// 101928274	-2.269471315	6.120328798	-12.16802588	3.72e-26	2.79e-24	48.72341378	LOC101928274 /// VSIG10	54621 /// 101928274
226489_at	TMCC3	57458	1.180400623	6.749184766	7.633805774	7.78e-13	1.1e-11	18.42805873	TMCC3	57458
226535_at	ITGB6 /// LOC100505984	3694 /// 100505984	2.227831265	9.306704184	8.407240216	6.25e-15	1.16e-13	23.17416863	ITGB6 /// LOC100505984	3694 /// 100505984
226545_at	CD109	135228	1.051066936	9.091597659	7.407812916	3.04e-12	4.01e-11	17.08924634	CD109	135228
226592_at	ZNF618	114991	1.283449709	4.619986045	6.531252151	4.79e-10	4.71e-09	12.1306537	ZNF618	114991
226594_at	ENTPD5	957	-1.009859015	6.761352876	-10.81541917	5.63e-22	2.47e-20	39.19577403	ENTPD5	957
226597_at	REEP6	92840	-1.949782871	2.84798136	-15.648229	3.79e-37	1.38e-34	73.80360848	REEP6	92840
226613_at	GATSL3	652968	-1.894856132	3.767813582	-9.665755136	1.57e-18	4.54e-17	31.35293216	GATSL3	652968
226615_at	XPR1	9213	1.338259451	5.446393525	9.817298683	5.61e-19	1.7e-17	32.369226	XPR1	9213
226621_at	OSMR	9180	1.656817701	9.217951398	13.57162562	1.42e-30	1.86e-28	58.80260514	OSMR	9180
226622_at	MUC20	200958	-3.491603342	6.425466083	-11.22540924	3.13e-23	1.62e-21	42.05599921	MUC20	200958
226627_at	8-Sep	23176	-1.038239901	3.48305676	-11.01316401	1.4e-22	6.68e-21	40.57179475	8-Sep	23176
226644_at	MIB2	142678	-1.137109213	4.16193826	-11.79288632	5.5e-25	3.58e-23	46.05676831	MIB2	142678
226649_at	PANK1	53354	-1.012565561	5.80904852	-6.539528655	4.58e-10	4.51e-09	12.17560185	PANK1	53354
226688_at	TCAIM	285343	-1.38652031	4.79811609	-11.97311335	1.51e-25	1.06e-23	47.3359748	TCAIM	285343
226702_at	CMPK2	129607	2.526284565	8.914548038	9.494923639	4.97e-18	1.35e-16	30.21458118	CMPK2	129607
226722_at	FAM20C	56975	1.650380661	6.35579457	11.77611078	6.2e-25	4.03e-23	45.93789256	FAM20C	56975
226726_at	MBOAT2	129642	-1.240593708	9.545977135	-6.831815063	8.82e-11	9.56e-10	13.78666378	MBOAT2	129642
226731_at	ITGA1	3672	1.196473284	6.964440877	9.073501449	8.25e-17	1.94e-15	27.44192049	ITGA1	3672
226743_at	SLFN11	91607	1.072104531	6.383133473	7.075508439	2.16e-11	2.53e-10	15.16395501	SLFN11	91607
226756_at	CCDC71L	168455	1.106510174	6.995306854	7.302308864	5.7e-12	7.21e-11	16.47226544	CCDC71L	168455
226769_at	FIBIN	387758	-1.52284323	6.139471728	-5.630545777	5.69e-08	4.17e-07	7.47649581	FIBIN	387758
226770_at	MAGI3	260425	-1.567479334	6.543838381	-10.81739986	5.56e-22	2.44e-20	39.20952263	MAGI3	260425
226799_at	FGD6	55785	1.196049276	4.815001273	8.630672905	1.49e-15	2.98e-14	24.58834671	FGD6	55785
226806_s_at	NFIA	4774	-1.841280481	8.126535191	-11.98320662	1.41e-25	9.85e-24	47.40772268	NFIA	4774
226810_at	OGFRL1	79627	-1.577067816	10.02167812	-9.376687271	1.1e-17	2.86e-16	29.43142745	OGFRL1	79627
226828_s_at	HEYL	26508	1.059882721	4.163900986	6.701680864	1.85e-10	1.92e-09	13.06373831	HEYL	26508
226829_at	AFAP1L2	84632	1.296640998	6.006516017	7.278467234	6.56e-12	8.24e-11	16.33356763	AFAP1L2	84632
226837_at	SPRED1	161742	1.151921736	8.401766213	12.68541884	8.89e-28	8.04e-26	52.42353725	SPRED1	161742
226856_at	MUSTN1 /// TMEM110 /// TMEM110-MUSTN1	375346 /// 389125 /// 100526772	-1.187017807	5.38969544	-3.159055742	0.001815016	0.0060825	-2.412902958	MUSTN1 /// TMEM110 /// TMEM110-MUSTN1	375346 /// 389125 /// 100526772
226858_at	CSNK1E	1454	1.009603509	6.631963927	6.993902961	3.47e-11	3.98e-10	14.6993912	CSNK1E	1454
226864_at	PKIA	5569	-1.721919153	4.259298473	-6.587911101	3.5e-10	3.5e-09	12.43910885	PKIA	5569
226867_at	DENND4C	55667	-1.006787739	8.77276501	-10.17548009	4.83e-20	1.67e-18	34.79387216	DENND4C	55667
226885_at	RNF217	154214	1.402478505	7.674364253	8.22095637	2.04e-14	3.56e-13	22.0092075	RNF217	154214
226905_at	FAM101B	359845	1.427582699	7.632721991	7.968938403	9.9e-14	1.58e-12	20.45465948	FAM101B	359845
226907_at	PPP1R14C	81706	2.287302522	8.358972317	10.62550636	2.13e-21	8.64e-20	37.88089973	PPP1R14C	81706
226925_at	PXYLP1	92370	1.063750021	6.4722619	4.547901148	9.13e-06	4.71e-05	2.576391701	PXYLP1	92370
226930_at	FNDC1	84624	1.798335627	6.228939441	6.589504097	3.47e-10	3.47e-09	12.44780656	FNDC1	84624
226944_at	HTRA3	94031	1.192131808	5.86303516	6.821770194	9.34e-11	1.01e-09	13.73054574	HTRA3	94031
226955_at	AFAP1L1	134265	1.431817852	5.400123817	6.929245357	5.05e-11	5.65e-10	14.33368895	AFAP1L1	134265
226960_at	CXCL17	284340	-2.736853641	7.569733124	-7.878175054	1.74e-13	2.69e-12	19.90110078	CXCL17	284340
226980_at	DEPDC1B	55789	1.001213955	5.944923133	7.31742328	5.21e-12	6.62e-11	16.56033257	DEPDC1B	55789
226988_s_at	MYH14	79784	-1.314170493	4.271971007	-7.885400694	1.66e-13	2.58e-12	19.94504392	MYH14	79784
226992_at	NOSTRIN	115677	-1.372849185	4.07259416	-7.969153105	9.89e-14	1.58e-12	20.45597296	NOSTRIN	115677
226997_at	ADAMTS12	81792	2.489375363	6.513921692	10.16864209	5.06e-20	1.75e-18	34.74730155	ADAMTS12	81792
227001_at	NIPAL2	79815	-1.077623748	8.783480395	-7.561062862	1.21e-12	1.67e-11	17.99460357	NIPAL2	79815
227032_at	PLXNA2	5362	-1.353775205	6.066043391	-9.945144415	2.35e-19	7.48e-18	33.23111757	PLXNA2	5362
227048_at	LAMA1	284217	1.172648725	3.132864068	4.540258574	9.44e-06	4.86e-05	2.544768875	LAMA1	284217
227059_at	GPC6	10082	1.498101628	5.990646548	4.858675469	2.3e-06	1.31e-05	3.898772959	GPC6	10082
227080_at	ZNF697	90874	1.82172221	4.651740283	10.76841817	7.83e-22	3.35e-20	38.86973454	ZNF697	90874
227099_s_at	C11orf96	387763	1.463657764	8.47518546	6.366734841	1.19e-09	1.1e-08	11.24508335	C11orf96	387763
227103_s_at	ECE2	9718	1.351397366	4.905714828	9.670423142	1.52e-18	4.4e-17	31.38414789	ECE2	9718
227107_at	PANX1	24145	1.52160456	8.385492756	11.45775608	6.01e-24	3.44e-22	43.68870816	PANX1	24145
227109_at	CYP2R1	120227	-1.301267656	6.974305736	-6.930845279	5e-11	5.6e-10	14.34271244	CYP2R1	120227
227134_at	SYTL1	84958	-1.616717563	8.709629944	-10.02045333	1.4e-19	4.59e-18	33.74069186	SYTL1	84958
227135_at	NAAA	27163	-1.083175386	6.900080994	-7.100788211	1.87e-11	2.2e-10	15.30854032	NAAA	27163
227143_s_at	BID	637	1.346940015	6.686026331	10.10900648	7.63e-20	2.58e-18	34.34160091	BID	637
227148_at	PLEKHH2	130271	-1.186100831	5.197236433	-7.900743906	1.51e-13	2.36e-12	20.0384269	PLEKHH2	130271
227155_at	LMO4	8543	-1.376104828	4.030380114	-8.482867389	3.85e-15	7.34e-14	23.65081767	LMO4	8543
227163_at	GSTO2	119391	-1.07010985	6.35456726	-4.036739601	7.58e-05	0.000334435	0.559573742	GSTO2	119391
227194_at	FAM3B	54097	-4.81062112	6.845879692	-11.47840168	5.19e-24	3e-22	43.8341615	FAM3B	54097
227197_at	ARHGEF26	26084	-2.551841487	5.995566602	-8.668810158	1.16e-15	2.36e-14	24.83150502	ARHGEF26	26084
227198_at	AFF3	3899	-2.28705044	4.13498426	-10.2642175	2.62e-20	9.39e-19	35.39917146	AFF3	3899
227210_at	SFMBT2	57713	1.079261862	5.53056684	5.697819503	4.05e-08	3.03e-07	7.807064421	SFMBT2	57713
227224_at	RALGPS2	55103	-1.014815284	7.795466257	-6.916806898	5.42e-11	6.04e-10	14.26358115	RALGPS2	55103
227241_at	MUC15	143662	-3.104197886	5.265274632	-9.587236494	2.67e-18	7.48e-17	30.8287344	MUC15	143662
227262_at	HAPLN3	145864	1.01561649	5.671657901	7.812484012	2.61e-13	3.95e-12	19.50260442	HAPLN3	145864
227272_at	C15orf52	388115	-1.501404257	5.142313096	-11.60379851	2.12e-24	1.27e-22	44.71886122	C15orf52	388115
227289_at	PCDH17	27253	1.067087397	3.766443207	7.355872646	4.14e-12	5.35e-11	16.78485102	PCDH17	27253
227290_at	CDYL2	124359	1.134377993	5.356462076	7.924234747	1.31e-13	2.06e-12	20.18158851	CDYL2	124359
227295_at	IKBIP	121457	1.620277324	7.077415403	12.13203763	4.82e-26	3.55e-24	48.46694501	IKBIP	121457
227297_at	ITGA9	3680	-1.092945377	6.003793071	-6.231977378	2.47e-09	2.2e-08	10.53110994	ITGA9	3680
227334_at	USP54	159195	-1.281613301	6.830556584	-9.114449696	6.29e-17	1.5e-15	27.70899696	USP54	159195
[truncated: 462 more rows]
