# Supplementary material for: Identification and validation of key modules and hub genes associated with the pathological stage of oral squamous cell carcinoma by weighted gene co-expression network analysis
Source: PeerJ. 2020 Feb 4;8:e8505. doi: 10.7717/peerj.8505 (PMC7006519; doi:10.7717/peerj.8505)
Supplement: File S4 [file peerj-08-8505-s004.zip › lncRNA.txt]

id
FALEC
HCG22
BCAS1
UG0898H09
PP14571
DLGAP1-AS5
PART1
WFDC21P
RMST
PCAT18
TLX1NB
TUSC8
EMX2OS
FLJ36000
MGC27382
HSD52
PACERR
DIRAS1
HOTAIR
PICSAR
MGC32805
TTTY16
MAS1
RP11-369C8.1
LINC00314
LINC01829
RP11-255P5.3
RP11-1096D5.2
LINC01889
SRGAP3-AS2
CTD-2380F24.1
SLC8A1-AS1
LINC00443
LINC02160
MUC19
RP11-356K23.1
LINC01765
MIR133A1HG
RP11-351J23.1
AC003090.1
RP11-351J23.2
AC005532.5
RP1-193H18.3
HCG22
RP11-268F1.3
RP11-469H8.6
LINC00551
RP11-60L3.6
IL12A-AS1
DLGAP1-AS5
RP11-424M24.5
AC107218.3
LINC01482
LINC01983
RP11-434I12.3
LINC00330
RP11-6I2.4
LINC01497
RP4-539M6.14
AL161668.5
AC103563.9
RP11-875H7.5
C10orf71-AS1
RP11-930P14.1
AC013264.2
AC002398.12
ALDH1L1-AS2
FALEC
RP11-237N19.3
RP11-184I16.4
RP11-296E23.1
LINC01207
CTC-239J10.1
LINC01913
UG0898H09
LINC01697
AC147651.5
FOXCUT
MIR1-1HG
RP5-978I12.1
AC103563.8
LINC01513
RP11-56L13.1
AQP4-AS1
LINC02095
LINC01489
RP11-989E6.3
RP11-17M24.3
RP11-362K2.2
AC024592.9
CTC-264K15.6
FAM167A-AS1
CTA-363E6.2
PANCR
UMODL1-AS1
AC079630.2
LINC01405
MYHAS
RP11-281P23.1
RMST
LINC01996
HOXB-AS2
CTD-2083E4.7
RP4-651E10.4
RP11-60A8.1
CTC-297N7.7
RP11-739N20.2
RP11-180K7.1
RP11-10H3.1
RP11-641D5.2
RP11-120J1.1
C8orf34-AS1
RP4-547N15.3
TUSC8
RP11-594N15.3
RP11-863K10.2
LINC01798
PCAT18
RP11-412H8.2
RP11-390E23.3
ZFY-AS1
CTC-490G23.2
RP1-8B1.4
RP11-760H22.2
RP11-110L15.2
CLDN10-AS1
LINC02036
RP11-963H4.3
DIO2-AS1
LINC01395
LINC01894
LINC02038
RP11-150O12.3
IDI2-AS1
PP14571
AC016768.1
RP11-380D23.1
CTD-3064M3.4
LINC02147
HHATL-AS1
RP11-141J13.3
ADARB2-AS1
RP11-503C24.6
RP11-122M14.1
RP11-757G1.6
PGM5-AS1
BCAS1
RP11-108K14.12
LINC01101
AF064858.6
SOX2-OT
C5orf66-AS1
RP5-875H18.4
AL121578.2
CTD-2626G11.2
RP11-422N16.3
AC107072.2
AC011286.1
CTB-51J22.1
RP11-678G14.3
RP3-414A15.10
ATP13A5-AS1
AC093159.1
SALRNA1
LINC01634
LLNLR-268E12.1
RP11-991C1.1
ADAMTS9-AS1
WDR86-AS1
RP11-88H10.2
ERVH48-1
AC005616.2
RP11-235G24.3
C15orf59-AS1
CTA-363E6.6
RP11-146D12.2
RP11-68I18.10
CTD-2540L5.6
AC097713.3
RP11-677M14.3
RP11-742D12.2
MEOX2-AS1
RP11-115H13.1
RP11-700H6.1
ACBD3-AS1
RP3-428L16.1
LINC01206
RP11-274H24.1
RP1-232P20.1
RP11-739N10.1
CTC-327F10.4
RP1-127D3.4
RP11-831A10.1
CTD-2589M5.4
LINC01170
TTC39A-AS1
RP11-10L7.1
RP11-575H3.1
DSG1-AS1
FLG-AS1
AC002463.3
LINC00525
ABHD11-AS1
RP11-208N14.4
AC104389.28
LINC01228
MEIS1-AS3
WI2-87327B8.1
RP11-432J24.5
AC053503.6
LINC01978
RP11-128P17.4
LINC00675
RP5-1065P14.2
SLC26A4-AS1
RP11-225N10.1
RP11-193M21.1
RP11-964E11.2
RP4-536B24.2
LINC00492
RP11-321G12.1
RP11-168O16.2
DRAIC
LINC01266
AC005237.4
RP11-114G11.5
LINC01091
RP11-680C21.1
CTC-327F10.5
RP3-473B4.3
LA16c-380A1.1
AC118754.4
RP11-68I3.5
LINC01158
RP11-510M2.5
LINC01230
LANCL1-AS1
RP11-700N1.1
LINC01754
AP000438.2
AP001347.6
PART1
TLX1NB
LINC01269
AC011513.4
RP11-250B2.3
LINC01372
RP11-227F19.5
RP11-483P21.2
RP6-159A1.3
RP11-57H12.3
AC013275.2
LINC01625
LINC01554
AC004947.2
LINC01644
CTD-2547H18.1
AC005162.5
RP11-1036E20.9
SMC2-AS1
RP11-297J22.1
RP11-503C24.2
ZNF503-AS1
RP11-219B17.3
LINC00284
AC002451.3
AF186192.1
LINC01612
LINC01954
RP13-379O24.2
RP11-701H24.3
AC005281.2
RP1-56K13.5
LINC02243
LINC00950
SLCO4A1-AS1
LINC01320
RP11-281P23.2
LINC02028
RP11-4B16.3
RP11-295M18.6
RP11-736K20.5
RP5-875H18.10
RP11-107M16.2
AC098617.1
LINC01352
SOX9-AS1
AC068138.1
CCAT1
AP000439.3
RP11-7K24.3
RP11-486A14.2
RP1-46F2.3
LINC01778
LINC01606
CADM3-AS1
LINC00278
RP13-895J2.6
RP11-93B14.10
RP11-799N11.1
DNMBP-AS1
RP5-965F6.2
RP11-131H24.4
RP11-320N7.2
HSD52
AL163953.2
RP5-1185I7.1
RP11-66B24.1
RP11-617F23.1
LINC00472
LINC01886
LHFPL3-AS1
LINC01254
CTD-2376I4.1
RP11-532N4.2
WFDC21P
RP11-308D13.3
ARHGEF26-AS1
LINC01985
RP1-122P22.4
LINC01587
LINC00327
RBPMS-AS1
RP11-93B14.6
LINC01600
LINC01563
CTA-221G9.12
ZNF710-AS1
TTTY14
CTD-2008P7.9
CTC-297N7.9
RP11-449D8.5
RP11-713N11.6
RP4-663N10.1
CTB-113D17.1
AF131216.5
AC002511.3
RP11-536I6.2
AC005083.1
AC090616.2
RP11-141M1.3
RP11-650K20.3
RP11-281A20.1
LINC02188
KB-1471A8.1
RP11-63E9.1
FAM181A-AS1
RP11-307C19.2
C20orf166-AS1
KCCAT333
RP11-161M6.2
AC012354.6
CTD-2376I4.2
RP11-428C19.4
LINC01992
RP11-93B14.9
TMEM220-AS1
FGF12-AS2
MGC27382
LINC00403
CTC-559E9.4
RP4-601P9.2
CEBPB-AS1
HLX-AS1
CTD-2325P2.4
RP11-145H9.3
RP11-330M19.1
SAMD12-AS1
AFDN-AS1
RP11-887P2.5
CTD-2126E3.1
MGC32805
LINC00628
CTD-2566J3.1
RP11-863K10.7
RP5-826L7.1
AC079610.1
RP11-350J20.12
CH17-437K3.1
RP11-774O3.3
LINC00521
AC006026.13
RP11-728F11.4
RP11-239E10.3
TTLL10-AS1
PRKAG2-AS1
EPB41L4A-AS2
RP11-209D14.2
RP11-402J6.1
RP11-159H10.3
TPRG1-AS2
RP11-1143G9.5
RP11-394B2.6
AC106869.2
RP11-344B5.2
LINC01940
SMILR
RP1-193H18.2
CTD-2315E11.1
AADACL2-AS1
RP11-7F17.5
PLBD1-AS1
MCF2L-AS1
RP11-390D11.1
RP11-161H23.9
RP11-486M23.1
RP11-486O13.2
LINC00992
CTB-119C2.1
RP11-71L14.4
RP11-701H24.5
RP11-16N11.2
RP11-46H11.3
GLIS2-AS1
RP11-123B3.2
ACVR2B-AS1
AP001065.15
MESTIT1
RP11-710C12.1
RP11-968O1.5
AC005062.2
ADAMTS9-AS2
RP11-123K19.1
RP4-568C11.4
EMX2OS
RP11-536O18.1
PWAR6
RP4-613B23.1
CTC-276P9.4
CTD-2313J23.1
CTD-3193K9.11
RP11-701H24.4
RP11-128M1.1
LINC01354
RP11-69I8.3
CTD-2314G24.2
AF131215.8
LIFR-AS1
RP11-440I14.2
AC005013.5
KCNJ2-AS1
RP11-311F12.2
JAKMIP2-AS1
RP11-105N14.1
CHL1-AS1
RP11-351A11.1
LINC02099
DIRAS1
RP11-798G7.7
AC007249.3
RP11-426C22.6
RP11-299L17.3
RP11-713M15.2
MEF2C-AS1
OVAAL
RP11-44B19.1
AC195454.1
RP11-797H7.5
CTD-2339F6.1
RP11-467C18.1
RP11-423H2.3
LINC02006
ARHGAP26-AS1
KCNH1-IT1
AC104667.3
KB-1562D12.1
AC073842.19
AC079305.11
RP4-550H1.7
RP3-525N10.2
RP11-626E13.1
FAM222A-AS1
LINC01344
AC137932.6
AC004231.2
LINC01701
RP11-149I9.2
RP11-1102P16.1
LINC00840
RP11-624M8.1
SOX21-AS1
RP11-250B2.5
RP11-109D9.4
RP11-881M11.2
RP11-442J21.2
LINC01479
HCG14
CTD-2008P7.1
RP11-1000B6.3
RP11-116D17.3
CTD-2547L16.1
CH17-302M23.1
CTD-2515H24.2
RP11-504A18.1
AC073283.4
DEPDC1-AS1
CTD-2263F21.1
FAM95B1
AC128709.3
MAS1
HAGLROS
CTA-384D8.35
RP11-572O17.1
RP1-32I10.10
RP11-598F7.6
CTD-2371O3.3
RP11-190C22.8
TM4SF19-AS1
CTD-2240E14.4
AC002454.1
RP11-626H12.2
RP1-124C6.1
RP11-57C13.6
CTB-40H15.4
FOXP4-AS1
LINC01429
DBH-AS1
HOTAIR
CTD-2095E4.5
RP11-680F8.1
RP11-331F9.3
FOXD3-AS1
LINC01971
MKRN3-AS1
SLC12A5-AS1
MIR181A2HG
AC079354.5
LINC00601
TMEM92-AS1
AP000487.4
LINC00839
LINC01929
RP11-227D13.4
RP11-46F15.2
LINC00896
RP11-14C10.3
RP3-416J7.4
RP11-493L12.3
GATA3-AS1
CTB-92J24.3
PLA2G4E-AS1
RP11-568J23.8
AC012531.25
AP000593.7
LL22NC03-N14H11.1
AC004988.1
LINC02081
RP11-352D3.2
CTD-2616J11.3
LINC01914
CTD-2015A6.2
ATP6V1B1-AS1
LINC01204
CTA-384D8.31
TTLL11-IT1
LINC01460
AC112721.2
INHBA-AS1
RP13-463N16.6
RAPGEF4-AS1
LINC00158
RP11-676J12.7
LINC00635
FOXC2-AS1
MIR4432HG
RP4-568F9.6
LINC00567
LINC01050
LINC01561
RP11-399K21.13
RP11-837J7.4
RP11-883A18.3
CTD-2545H1.2
RP11-65J21.4
RP11-284F21.9
LINC00634
RP11-659E9.4
RP11-445F12.2
LINC02015
RP11-485G7.6
RP11-37C7.3
LINC01108
LINC01702
RP11-1C8.7
CH507-42P11.7
RP11-439M11.1
RP11-785D18.3
PICSAR
RP11-1055B8.2
CTC-241F20.4
LINC01583
LINC01711
RP11-285J16.1
LINC01529
RP11-431J24.2
LINC01882
RP11-54O7.11
RP11-383C6.2
CTD-2649C14.2
RP11-631N16.4
RP11-25I15.3
LINC01343
LINC01356
CDKN2B-AS1
RP11-615I2.1
RP11-100E13.1
RP11-408H20.3
LINC01191
RP3-495K2.2
CDIPT-AS1
RP11-2N1.2
PACERR
RP3-522D1.1
RP11-283G6.5
RP11-65D17.1
RP11-499O7.7
AP001271.3
KB-1991G8.1
HOXC-AS1
LINC01910
TOB1-AS1
RP1-205F14P.1
AC006262.4
COL5A1-AS1
NRIR
RP11-638I2.9
RP11-173C1.1
RP11-624C23.1
CTA-797E19.1
RP4-665J23.4
RP11-968A15.2
RP5-1186N24.3
RP11-733O18.1
ANO1-AS2
FOXG1-AS1
LINC01435
C12orf80
LINC00028
AC005863.1
LINC01527
RFPL1S
CTD-2382E5.2
RP11-445F12.1
LINC01363
AC144835.1
LINC02201
AC093627.7
RP13-631K18.5
RP11-702F3.3
LINCR-0001
RP11-753N8.1
RP11-44K6.4
AC015849.2
RP11-6N13.1
RP11-221N13.4
RP11-509A17.3
CTD-2532K18.2
KIF25-AS1
RP11-12M5.3
RP11-662I13.2
CTD-2195M15.3
LINC00514
RP11-109M17.2
RP11-805J14.3
RP6-91H8.3
RP11-459E5.1
RP11-677M24.1
RP11-462L8.1
RP11-367F23.2
LINC01819
TRHDE-AS1
RP11-11N5.1
LINC00165
LINC00452
AC003092.1
AP000221.1
AF121898.3
LCMT1-AS2
RP11-44K6.2
RP11-256I9.2
RP11-11N5.3
LINC02042
LINC02247
FARSA-AS1
RP11-255H23.4
LINC00461
RP11-642C5.1
MIR137HG
LINC01446
XXbac-BPG254F23.7
LINC01664
TTTY16
RP11-138E9.2
LINC00355
LINC01087
LINC00303
AC000032.2
LINC01297
AC004448.5
LINC00302
RP3-326I13.1
RP11-178F10.2
RP11-722M1.1
RP11-202K23.1
RP11-122C21.1
LINC01305
LINC01193
LINC01419
LINC00973
CTD-2354A18.1
LINC01639
RP11-536K17.1
LINC01413
RP11-865I6.2
RP11-962G15.1
LINC01930
RP11-706D8.3
RP11-315F22.1
RP11-702B10.2
LINC01370
AC007126.1
AC092484.1
RP11-431J17.1
ERVMER61-1
LINC01667
RP11-802F5.1
LINC01795
AC005307.4
RP11-548L20.1
RP11-459O1.2
RP11-206M11.7
AP001255.2
RP11-408N14.1
RP11-665I14.1
XXyac-YM21GA2.7
RP11-161D15.3
RP11-61O11.1
LINC01095
LINC01210
FLJ36000
RP11-260A9.6
AC007950.1
RP11-232D9.3
RP11-490O24.2
LINC01287
RP11-2A4.4
