# Supplementary material for: Identification and validation of key modules and hub genes associated with the pathological stage of oral squamous cell carcinoma by weighted gene co-expression network analysis
Source: PeerJ. 2020 Feb 4;8:e8505. doi: 10.7717/peerj.8505 (PMC7006519; doi:10.7717/peerj.8505)
Supplement: File S4 [file peerj-08-8505-s004.zip › mRNA.txt]

id
3-Sep
14-Sep
A2ML1
A4GNT
AACSP1
AADAC
AADACL3
ABCA17P
ABCA4
ABCA8
ABCC6P1
ABCC6P2
ABHD1
ABI3BP
ABLIM2
ABO
ABRA
ACACB
ACADL
ACADSB
ACHE
ACKR1
ACOD1
ACOX2
ACP7
ACPP
ACSM3
ACSM5
ACSS3
ACTA1
ACTG2
ACTN2
ACTN3
ADAMDEC1
ADAMTS8
ADCY2
ADCY8
ADGB
ADGRA1
ADGRB3
ADGRD1
ADGRF1
ADGRG7
ADH1A
ADH1B
ADH4
ADH7
ADHFE1
ADIPOQ
ADPRHL1
ADRA1A
ADRA1B
ADRA2A
ADSSL1
ADTRP
AGBL1
AGFG2
AGR2
AGR3
AGT
AGTR2
AHSP
AIF1L
AIRE
AK7
AKAP14
AKAP6
AKR1C4
ALAS2
ALB
ALDH1A1
ALDH1L1
ALDH3A1
ALDH8A1
ALDOB
ALKAL1
ALKAL2
ALOX12
ALOX15
ALPK3
ALPP
ALS2CR12
AMBP
AMHR2
AMPD1
AMTN
AMY1A
AMY1B
AMY2A
AMY2B
ANGPTL1
ANGPTL3
ANGPTL5
ANGPTL7
ANK1
ANK2
ANKRD1
ANKRD2
ANKRD20A1
ANKRD20A11P
ANKRD20A4
ANKRD23
ANKRD35
ANKRD53
ANKRD62
ANKRD66
ANKS1B
ANO5
ANXA1
ANXA10
ANXA9
AOX1
APOA1
APOA2
APOA4
APOBEC2
APOBEC4
APOC3
APOC4
APOD
APOH
AQP2
AQP4
AQP5
AQP7
AR
ARFGEF3
ARG1
ARHGAP20
ARHGAP36
ARHGEF26
ARHGEF38
ARMC3
ARMC4
ARMS2
ARPP21
ARSF
ARSH
ART1
ART3
ART4
ART5
ARX
ASB10
ASB11
ASB12
ASB14
ASB15
ASB16
ASB18
ASB2
ASB4
ASB5
ASCL1
ASCL3
ASCL4
ASIC2
ASIC4
ASPA
ASPG
ATOH8
ATP12A
ATP13A4
ATP13A5
ATP1A2
ATP1A3
ATP1B4
ATP2A1
ATP2A3
ATP2B2
ATP4A
ATP6V0A4
ATP6V1B1
ATP7B
ATP8A1
AZGP1
AZGP1P1
B3GALT1
B3GALT5
B3GNT6
B4GALNT2
BARX2
BCHE
BCL2L15
BEND4
BEND7
BEST2
BEST3
BEX4
BHLHA15
BHMG1
BHMT2
BIN1
BLACE
BMP3
BMP5
BOLL
BPIFA2
BPIFA4P
BPIFB1
BPIFB2
BPIFB4
BRINP1
BSND
BST2
BTC
C10orf107
C10orf71
C10orf90
C11orf16
C11orf52
C11orf86
C11orf88
C11orf97
C12orf74
C14orf180
C15orf59
C15orf62
C16orf71
C16orf89
C16orf90
C1orf105
C1orf115
C1orf127
C1orf141
C1orf158
C1orf168
C1orf186
C1orf189
C1orf194
C1orf61
C1orf68
C1orf87
C1QL2
C1QL4
C1QTNF3
C1QTNF7
C1QTNF9
C20orf141
C20orf85
C22orf15
C2orf40
C2orf50
C2orf54
C2orf61
C2orf71
C2orf73
C2orf88
C4BPA
C4BPB
C4orf19
C4orf22
C4orf26
C5orf46
C5orf49
C6
C6orf118
C6orf58
C7
C7orf33
C8G
C8orf22
C8orf34
C8orf74
C9orf135
C9orf152
C9orf24
CA1
CA10
CA13
CA3
CA4
CA6
CA7
CA8
CAB39L
CACNA1S
CACNA2D1
CACNB1
CACNB4
CACNG1
CACNG5
CACNG6
CACNG7
CADM2
CALCA
CALML6
CALN1
CAMK2A
CAMK2B
CAND2
CAP2
CAPN13
CAPN14
CAPN3
CAPN5
CAPN6
CAPN8
CAPN9
CAPS
CAPSL
CARD18
CARNS1
CASC1
CASC8
CASP14
CASP5
CASQ1
CATIP
CATSPERD
CAV3
CBLN2
CCDC110
CCDC114
CCDC129
CCDC150
CCDC155
CCDC160
CCDC162P
CCDC17
CCDC170
CCDC173
CCDC178
CCDC181
CCDC33
CCDC38
CCDC60
CCDC65
CCDC78
CCDC81
CCDC85A
CCER2
CCL14
CCL2
CCL23
CCL25
CCL28
CD177
CD200R1
CD300LG
CDC20B
CDH10
CDH15
CDH18
CDH20
CDH26
CDHR3
CDHR4
CDNF
CDO1
CDSN
CEACAM1
CEACAM22P
CEACAM5
CEACAM6
CEACAM7
CFAP100
CFAP161
CFAP221
CFAP43
CFAP45
CFAP46
CFAP47
CFAP52
CFAP61
CFAP65
CFAP73
CFAP74
CFAP77
CFD
CFL2
CFTR
CGA
CGB7
CGB8
CGN
CGNL1
CH25H
CHDH
CHEK2P2
CHGA
CHI3L2
CHL1
CHRDL1
CHRM1
CHRNA10
CHRNA9
CHST4
CHST6
CHST9
CIDEA
CIDEC
CILP
CKM
CKMT2
CLCA4
CLCN1
CLCN4
CLCNKA
CLCNKB
CLDN10
CLDN17
CLDN23
CLDN4
CLDN8
CLDN9
CLEC17A
CLEC18A
CLEC3B
CLEC4G
CLIC5
CLIC6
CLUL1
CLVS1
CLYBL
CMA1
CMYA5
CNGA3
CNGA4
CNKSR2
CNMD
CNPY1
CNTFR
COBL
COCH
COL22A1
COL25A1
COL26A1
COLGALT2
COQ10A
COQ8A
CORO6
COX6A2
COX7A1
COX7B2
CP
CPA1
CPB1
CPB2
CPEB3
CPLX2
CPNE4
CRACR2A
CRACR2B
CRAT
CRB2
CRCT1
CREB3L3
CRHBP
CRHR1
CRHR2
CRISP2
CRISP3
CRNN
CROCC2
CRP
CRTAC1
CRYAB
CRYBA2
CRYGC
CRYM
CSF2
CSN2
CSN3
CSRP3
CST1
CST2
CST4
CST5
CSTB
CT55
CT83
CTLA4
CTNNA3
CTSG
CTTNBP2
CX3CR1
CXCL10
CXCL11
CXCL17
CXCR2
CXXC1P1
CYP11A1
CYP11B1
CYP1A1
CYP1A2
CYP27C1
CYP2A6
CYP2B6
CYP2B7P
CYP2C18
CYP2C19
CYP2E1
CYP2F1
CYP3A4
CYP3A5
CYP4B1
CYP4F12
CYP4F29P
CYP4F35P
CYP4X1
CYSRT1
DACH1
DAGLA
DAW1
DCAF4L1
DCD
DCDC2B
DCDC5
DCT
DDIT4L
DDO
DDX4
DEFB124
DEFB4A
DEPTOR
DES
DEUP1
DGKB
DHRS2
DHRS7C
DIO1
DIO3
DISP2
DISP3
DKK4
DLG2
DLK1
DMBT1
DMD
DMP1
DMRT1
DMRTC2
DNAAF1
DNAH10
DNAH12
DNAH3
DNAH6
DNAH7
DNAH9
DNAI1
DNAI2
DNAJB13
DNALI1
DNASE1L3
DNASE2B
DNMT3L
DOC2B
DOK5
DPCR1
DPF3
DPP10
DPP4
DPP6
DPPA4
DPT
DRC1
DRC7
DRD2
DRD5
DRGX
DSC1
DSCAM
DTHD1
DTNA
DUPD1
DUSP13
DUSP26
DUSP27
DYDC1
DYDC2
DYNAP
DYNLRB2
E2F1
ECM1
ECT2L
EDN3
EEF1A2
EFCAB12
EFCAB6
EFHB
EFHC2
EGF
EHD3
EHF
ELANE
ELAVL2
ELF5
ELOVL3
ELOVL6
EMP1
EN1
ENAM
ENDOU
ENKUR
ENO3
ENO4
ENPP3
ENPP4
ENPP5
ENTPD8
EPB41L4A
EPDR1
EPHX3
EPM2A
EPPIN
EPS8L1
EPS8L3
EQTN
ERAS
ERBB4
ERICH3
ERN2
ERVV-1
ESRRG
ETNPPL
ETV1
EXOC3L4
EXTL1
EYA1
EYA2
EYA4
F10
F11
FABP3
FABP7
FADD
FAIM2
FAM107A
FAM134B
FAM13C
FAM149A
FAM163A
FAM166B
FAM174B
FAM178B
FAM180B
FAM184A
FAM189A2
FAM216B
FAM221A
FAM25A
FAM3B
FAM3D
FAM47E
FAM57B
FAM71F1
FAM81B
FAM92B
FAM9C
FAR2P1
FBP2
FBXO15
FBXO2
FBXO40
FBXO43
FCER1A
FCGBP
FCGR3B
FCN2
FEZF2
FFAR1
FGF10
FGF12
FGF14
FGF18
FGF20
FGF3
FGF5
FGF6
FGF7
FGFBP2
FGL1
FHL1
FILIP1
FITM1
FLJ22763
FLNC
FMO2
FMO5
FMO6P
FMO9P
FMR1NB
FNDC4
FNDC5
FOLH1
FOLR1
FOLR3
FOXA1
FOXD3
FOXI1
FOXI2
FOXJ1
FOXN4
FRG2B
FRG2C
FRMD1
FRMD3
FRMD5
FRMPD1
FRMPD2
FRRS1L
FRY
FRZB
FSD1
FSD2
FTLP10
FUT2
FUT3
FUT6
FXYD1
FXYD2
FXYD4
FZD2
GABRP
GADD45B
GADD45G
GADL1
GAGE1
GAL
GALNT12
GALNT13
GALNT16
GALNT5
GALNTL6
GALR1
GAMT
GAS2
GAS2L2
GAST
GATM
GBP5
GBP6
GBX2
GC
GCKR
GCNT3
GDF10
GDF5
GDF7
GDPD3
GFRA1
GGT2
GGT6
GGTA1P
GHSR
GJB1
GJD4
GLRB
GLYATL2
GMPR
GNA14
GNE
GNG4
GNG7
GNG8
GNLY
GNMT
GOLGA8A
GOLGA8B
GP2
GPC3
GPD1
GPD1L
GPIHBP1
GPR12
GPR158
GPR39
GPR50
GPRASP1
GPRC5B
GPRC6A
GPT
GPX3
GRB14
GREB1L
GREM2
GRIA4
GRIK3
GRIN2C
GRM1
GSDMA
GSTA2
GSX2
GUCY2C
GULP1
GYS2
HAGHL
HAL
HAO1
HAPLN1
HBA1
HBA2
HBB
HBD
HBG2
HCAR1
HDGFL1
HEPACAM2
HFE2
HGD
HHATL
HHIPL2
HHLA2
HID1
HIST1H1B
HIST1H2AB
HIST1H2AJ
HIST1H2BI
HIST1H3B
HIST1H3C
HIST1H3G
HIST1H3J
HLA-G
HLF
HMCN2
HMGCLL1
HMGCS2
HMSD
HMX2
HNF1A
HNF1B
HNF4A
HOPX
HOXA2
HOXB13
HOXB2
HOXB3
HOXB4
HOXB9
HOXC11
HOXC6
HOXC9
HOXD10
HOXD11
HP
HPGD
HPSE2
HRASLS
HRASLS5
HRC
HS3ST1
HS3ST2
HSD17B13
HSPB2
HSPB6
HSPB7
HSPB8
HTN1
HTN3
HTR3B
HYDIN
IBSP
ICA1
ID4
IDI2
IDO1
IFI44
IFITM5
IFNB1
IFNE
IFNG
IFNK
IFNL1
IFNL2
IFNL3
IGF1
IGFL2
IGFL3
IGSF10
IKZF2
IL12A
IL13
IL17A
IL17B
IL17C
IL17D
IL17F
IL17REL
IL19
IL1B
IL1F10
IL1RN
IL21
IL22
IL24
IL33
IL36A
IL37
IL5
IL5RA
IL6
INMT
INSM1
IP6K3
IQCD
IQUB
ISG15
ITGB1BP2
ITM2A
IYD
JAML
JCHAIN
JPH1
JPH2
KAT2B
KBTBD12
KBTBD13
KCNA4
KCNA5
KCNA7
KCNB1
KCNC1
KCNC2
KCNE1
KCNE1B
KCNE3
KCNH1
KCNH5
KCNIP2
KCNJ11
KCNJ16
KCNQ4
KCNRG
KCNT1
KCTD8
KHDC1L
KHDRBS2
KIAA0408
KIAA1211L
KIAA1324
KIAA1456
KIAA2012
KIAA2022
KIF12
KIF19
KIF25
KLB
KLF15
KLF17
KLHDC7A
KLHDC7B
KLHDC8A
KLHL14
KLHL30
KLHL31
KLHL32
KLHL33
KLHL34
KLHL38
KLHL40
KLHL41
KLK1
KLK12
KLK13
KLK14
KLK15
KLK5
KNG1
KREMEN2
KRT1
KRT10
KRT13
KRT20
KRT222
KRT24
KRT3
KRT31
KRT32
KRT33A
KRT33B
KRT35
KRT36
KRT37
KRT38
KRT4
KRT40
KRT73
KRT76
KRT78
KRT79
KRT81
KRT84
KRT85
KRT9
KRTAP10-2
KRTAP11-1
KRTAP13-1
KRTAP13-2
KRTAP3-1
KRTAP3-2
KRTAP3-3
KRTAP4-8
KRTDAP
KY
LACRT
LAG3
LAIR2
LAMB4
LBP
LBX1
LCE1A
LCE1B
LCE1C
LCE1D
LCE1E
LCE1F
LCE2A
LCE2B
LCE2C
LCE2D
LCE6A
LCN1
LCN10
LCN8
LDB3
LDHD
LDLRAD1
LEXM
LGALS12
LGALS14
LGALS4
LGI1
LGSN
LHB
LHFPL4
LHX2
LHX9
LIMCH1
LIN28A
LINGO4
LIPC
LIPI
LIX1
LL22NC03-63E9.3
LMAN1L
LMNTD1
LMO7
LMO7DN
LMOD1
LMOD2
LMOD3
LNX1
LONRF2
LOR
LPA
LPIN1
LPL
LPO
LRFN2
LRG1
LRMP
LRP1B
LRRC10B
LRRC14B
LRRC18
LRRC2
LRRC26
LRRC30
LRRC31
LRRC39
LRRC3B
LRRC4
LRRC43
LRRC46
LRRC55
LRRC71
LRRC74B
LRRIQ1
LRRN4CL
LRRTM1
LRRTM3
LRTM1
LSMEM1
LSMEM2
LTF
LUZP2
LVCAT1
LVRN
LYPD2
LYPD4
LYVE1
LYZ
MAATS1
MAB21L3
MACC1
MAGEA8
MAGEA9
MAGEB1
MAGEB17
MAGEC3
MAJIN
MAL
MALL
MAML3
MANSC1
MAOB
MAP1LC3C
MAP3K19
MAP6
MAPT
MB
MC5R
MCF2
MDH1B
MED15P9
MEF2C
MEI1
MEI4
MEOX2
METTL21C
METTL21EP
METTL24
METTL7A
MFAP4
MFSD6L
MGAM2
MGLL
MGP
MIA
MITF
MKRN2OS
MLANA
MLIP
MLPH
MLXIPL
MMEL1
MMP1
MMP10
MMP27
MMP3
MMP8
MMRN1
MOBP
MORC1
MORN5
MPO
MPZ
MRAP
MRGPRE
MRGPRX1
MROH9
MS4A12
MS4A8
MSMB
MSTN
MT1A
MT1JP
MT1M
MT3
MT4
MUC1
MUC13
MUC15
MUC16
MUC20
MUC21
MUC22
MUC4
MUC5AC
MUC5B
MUC6
MUC7
MUM1L1
MURC
MUSTN1
MYADML2
MYBPC1
MYBPC2
MYF6
MYH1
MYH11
MYH13
MYH14
MYH15
MYH2
MYH4
MYH6
MYH7
MYH7B
MYL1
MYL2
MYL3
MYL7
MYLK2
MYLK3
MYLK4
MYLPF
MYO18B
MYO5B
MYO5C
MYO7B
MYOC
MYOD1
MYOM1
MYOM2
MYOM3
MYOT
MYOZ1
MYOZ2
MYOZ3
MYPN
MYRIP
MYZAP
N4BP3
NAALADL2
NBEA
NCAN
NCCRP1
NCMAP
NDNF
NEB
NECAB2
NEFH
NEK10
NEK5
NELL1
NEU4
NEURL1
NEXN
NFIX
NGB
NHLRC4
NIPSNAP3B
NKAIN3
NKAIN4
NKAPL
NKILA
NKX2-1
NKX6-2
NLRP10
NLRP14
NME5
NME9
NMRK2
NNAT
NOS1
NOSTRIN
NOVA1
NPHS2
NPW
NPY1R
NPY5R
NPY6R
NR0B1
NR2E1
NR3C2
NR4A1
NR4A2
NR4A3
NRAP
NRG2
NRG3
NRXN3
NSUN7
NT5C1A
NTF3
NTRK3
NTSR1
NWD1
NXPE2
NXPE4
NXPH1
NXPH2
NYAP2
OBP2A
OBP2B
OBSCN
OCLN
OCSTAMP
ODF4
OGN
OLFM4
OLIG2
OMP
ONECUT3
OPRPN
OR10AC1
OR13A1
OR1N2
OR2B6
OR51E2
OR7D4
OR7E14P
OR7E47P
ORAOV1
ORM1
ORM2
OSM
OSR1
OSTN
OTOP1
OTOP2
OVOS2
OXGR1
PABPN1L
PACRG
PADI1
PADI2
PADI4
PAEP
PAGE2
PAGE2B
PAGE4
PAGE5
PAIP2B
PAK5
PAPPA2
PAQR9
PASD1
PAX9
PCDHA11
PCDHA12
PCDHAC1
PCDHAC2
PCK1
PCP4
PCP4L1
PCSK2
PDE11A
PDE4DIP
PDE6A
PDGFD
PDK4
PDLIM3
PEBP4
PERM1
PFKFB1
PFKM
PGLYRP2
PGM5
PGPEP1L
PGR
PHKG1
PHOX2A
PHOX2B
PHYH
PI16
PI3
PIF1
PIFO
PIGR
PIH1D3
PIP
PIP5K1B
PITX1
PKHD1
PKHD1L1
PKIA
PKNOX2
PLA2G2A
PLA2G2F
PLA2G7
PLAC8
PLAC9
PLCB4
PLCXD3
PLD5
PLEKHA6
PLEKHA7
PLEKHB1
PLEKHG7
PLEKHS1
PLIN1
PLIN4
PLIN5
PLN
PLP1
PLPP4
PLPP7
PLPPR3
PMEL
PMP2
PNPLA1
PNPLA7
PODN
POLR2F
POPDC2
PPARG
PPARGC1A
PPEF1
PPIL6
PPL
PPM1E
PPM1H
PPM1L
PPP1R12B
PPP1R1A
PPP1R1B
PPP1R27
PPP1R36
PPP1R3A
PPP1R3C
PPP1R42
PPP1R9A
PPP4R3CP
PPY
PRAMENP
PRB1
PRB3
PRG4
PRH1
PRH1-PRR4
PRH2
PRKAA2
PRKAG3
PRKCG
PRKN
PRL
PROC
PROM1
PRPH2
PRR15
PRR15L
PRR27
PRR29
PRR32
PRR36
PRR4
PRSS27
PRSS3
PRSS53
PRUNE2
PSAPL1
PSCA
PSG5
PTCHD3
PTGDS
PTGES3L
PTGIS
PTN
PTPN5
PTPRN2
PTPRT
PWAR5
PYDC1
PYGM
PZP
QRFPR
RAB11FIP1
RAB3C
RAB9B
RAET1E
RALYL
RAPSN
RARRES1
RASL10B
RBFOX1
RBM20
RBM24
RBM46
RBP1
RBP4
RCAN2
RDH8
REN
RERG
RERGL
RGN
RGPD3
RGS22
RGS7BP
RGS8
RGS9BP
RHBDL3
RHBG
RHCG
RIC3
RIIAD1
RIMS1
RIMS4
RIPPLY3
RLBP1
RNF150
RNF157
RNF180
RNF224
RNU4-1
ROBO2
ROPN1
ROPN1B
ROPN1L
RORC
RPL10L
RPL3L
RPRM
RPRML
RPS6KA6
RPSAP52
RPTN
RRAD
RRAGD
RSPH1
RSPH10B
RSPH10B2
RSPH14
RSPH4A
RSPH9
RSPO1
RSPO3
RXFP1
RYR1
S100A1
S100A12
S100A7A
SAMD13
SAMD5
SASH1
SATL1
SAXO2
SBK2
SCARA5
SCEL
SCGB2A2
SCGB3A1
SCGB3A2
SCGN
SCIN
SCN11A
SCN1B
SCN2B
SCN4A
SCN7A
SCNN1A
SCNN1B
SCNN1D
SCRG1
SCT
SDPR
SEC14L4
SEC14L5
SELENBP1
SEMA3E
SEMA3G
SEMA6C
SERPINA10
SERPINA12
SERPINA3
SERPINA5
SERPINA6
SERPINA9
SERPINB11
SERPINB2
SERPINI2
SERTM1
SFRP5
SFTA1P
SFTA2
SFTA3
SFTPA2
SGCA
SGCG
SH2D1B
SH3BGR
SH3BGRL2
SHCBP1L
SHISA3
SHISA4
SHISA6
SHISA9
SHOX
SHROOM3
SIAH3
SIGLEC12
SIGLEC15
SIX3
SLAIN1
SLC13A2
SLC13A4
SLC13A5
SLC15A2
SLC16A6
SLC16A7
SLC16A9
SLC19A3
SLC1A1
SLC1A6
SLC1A7
SLC22A16
SLC22A31
SLC22A9
SLC25A23
SLC25A25
SLC25A34
SLC25A4
SLC26A4
SLC26A9
SLC27A2
SLC27A6
SLC28A1
SLC2A14
SLC2A4
SLC30A2
SLC30A3
SLC34A2
SLC34A3
SLC36A2
SLC37A1
SLC38A11
SLC38A3
SLC44A4
SLC46A2
SLC4A4
SLC5A5
SLC5A8
SLC6A1
SLC6A13
SLC6A4
SLC6A7
SLC7A14
SLC8A3
SLC9A2
SLC9A4
SLCO1B1
SLCO5A1
SLCO6A1
SLITRK1
SLITRK4
SLITRK5
SLN
SLURP1
SMAD9
SMC1B
SMCO1
SMIM10L2A
SMIM5
SMIM6
SMPX
SMR3A
SMR3B
SMTNL1
SMTNL2
SMYD1
SNAP91
SNORA69
SNORA74A
SNORD116-4
SNORD14E
SNORD60
SNORD7
SNORD88A
SNORD93
SNTG2
SNTN
SNX31
SORBS1
SORBS2
SORCS1
SORCS3
SOST
SOWAHA
SOWAHB
SOX17
SOX5
SPAG17
SPAG6
SPAG8
SPANXN3
SPANXN5
SPATA18
SPATA31D3
SPATA4
SPATA6
SPDEF
SPEF1
SPHKAP
SPIB
SPINK5
SPINK6
SPINK7
SPINK8
SPINK9
SPNS2
SPNS3
SPOCD1
SPP1
SPRR2F
SPRR3
SPRR4
SPTBN4
SPX
SRD5A2
SRL
SRPK3
SSTR1
SSX1
ST6GALNAC1
STAC3
STATH
STBD1
STK33
STMND1
STOML3
STXBP6
SULT1B1
SULT1C3
SULT2A1
SUN3
SUSD2
SVIP
SYCP2
SYN2
SYNGR1
SYNM
SYNPO2
SYNPO2L
SYPL2
SYT9
SYTL4
SYTL5
TAC1
TAC3
TACR1
TAF7L
TAS2R20
TBATA
TBL1Y
TBX15
TCAM1P
TCAP
TCEA3
TCEAL2
TCEAL5
TCEAL6
TCF21
TCHH
TCHHL1
TCN1
TCP11L2
TCTE1
TCTEX1D4
TDRD12
TDRD9
TECRL
TEKT1
TEKT2
TEKT3
TEKT4
TERT
TESC
TEX11
TEX13B
TEX26
TEX29
TF
TFF1
TFF3
TFPI2
TGFBR3
TGM3
TGM7
TH
THRSP
THSD4
THSD7B
TIMP4
TJP3
TKTL1
TLE2
TMC5
TMEFF2
TMEM100
TMEM114
TMEM132C
TMEM143
TMEM151A
TMEM163
TMEM178A
TMEM182
TMEM190
TMEM202
TMEM210
TMEM211
TMEM212
TMEM213
TMEM232
TMEM233
TMEM249
TMEM252
TMEM35A
TMEM38A
TMEM52
TMEM52B
TMEM56
TMEM61
TMOD1
TMPRSS11A
TMPRSS11B
TMPRSS11BNL
TMPRSS11E
TMPRSS15
TMPRSS2
TMSB15A
TNFRSF11A
TNFRSF19
TNFRSF4
TNMD
TNNC1
TNNC2
TNNI1
TNNI2
TNNT1
TNNT3
TNXB
TOGARAM2
TOX3
TP53INP2
TPM2
TPO
TPPP
TPPP2
TPRG1
TPTE
TPTEP1
TRDN
TREH
TREM1
TREM2
TREML3P
TREML4
TREX2
TRH
TRIL
TRIM31
TRIM40
TRIM54
TRIM55
TRIM63
TRIM72
TRIML1
TRIML2
TRNP1
TRPM1
TRPV3
TRPV6
TSPAN1
TSPAN12
TSPAN19
TSPAN6
TSPAN8
TSPY1
TSPY10
TSPY2
TTC25
TTC29
TTC9
TTLL10
TTLL6
TTN
TTYH1
TUBA3E
TUBA4B
TUNAR
TUSC5
TXLNB
TYR
TYRP1
UBD
UBL3
UBXN10
UCN2
UCP3
UGT1A10
UGT1A7
UGT1A8
UGT2B11
UGT2B28
UGT3A1
UNC13C
UNC45B
UPB1
UPK1A
UPK1B
UPK3A
UPK3B
USP13
USP32P1
UTS2
VCX3A
VEGFD
VGLL2
VIP
VIPR2
VIT
VSIG10L
VSIG2
VSIG8
VSTM2B
VTCN1
VWA2
VWA3A
VWA3B
VWA5B1
VWA5B2
VWDE
WDR38
WDR49
WDR63
WDR78
WDR93
WFDC12
WFDC2
WFDC5
WFDC6
WFIKKN2
WIF1
WNK4
WNT6
XAGE3
XAGE5
XIRP1
XIRP2
XK
XKR4
XPNPEP2
YIPF7
YWHAEP7
ZAN
ZBBX
ZBP1
ZBTB16
ZBTB7C
ZBTB8B
ZDHHC15
ZFR2
ZG16
ZG16B
ZMYND10
ZMYND12
ZNF106
ZNF385D
ZNF418
ZNF471
ZNF486
ZNF492
ZNF534
ZNF541
ZNF626
ZNF648
ZNF676
ZNF677
ZNF727
ZNF735
ZNF835
ZNF844
ZNF853
ZNF98
ZP2
ZP4
ZPBP2
ZSCAN1
