# Supplementary material for: Identification and validation of key modules and hub genes associated with the pathological stage of oral squamous cell carcinoma by weighted gene co-expression network analysis
Source: PeerJ. 2020 Feb 4;8:e8505. doi: 10.7717/peerj.8505 (PMC7006519; doi:10.7717/peerj.8505)
Supplement: File S4 [file peerj-08-8505-s004.zip › tur-sym-down-miRNA.txt]

id
hsa-mir-885
hsa-mir-135a-2
hsa-mir-381
hsa-mir-499a
hsa-mir-1-1
hsa-mir-1-2
hsa-mir-133a-2
hsa-mir-133a-1
hsa-mir-208b
hsa-mir-449a
hsa-mir-133b
hsa-mir-378c
hsa-mir-378d-1
hsa-mir-411
hsa-mir-299
hsa-mir-378d-2
hsa-mir-378f
hsa-mir-378a
hsa-mir-216a
hsa-mir-206
hsa-mir-30a
hsa-mir-410
hsa-mir-486-2
hsa-mir-486-1
hsa-mir-204
hsa-mir-100
hsa-mir-379
hsa-mir-376c
hsa-mir-337
hsa-mir-495
hsa-mir-101-2
hsa-mir-101-1
hsa-mir-127
hsa-mir-139
hsa-mir-433
hsa-mir-654
hsa-mir-377
hsa-mir-217
hsa-mir-136
hsa-mir-10a
hsa-mir-487b
hsa-mir-195
hsa-mir-504
