# Supplementary material for: Identification and validation of key modules and hub genes associated with the pathological stage of oral squamous cell carcinoma by weighted gene co-expression network analysis
Source: PeerJ. 2020 Feb 4;8:e8505. doi: 10.7717/peerj.8505 (PMC7006519; doi:10.7717/peerj.8505)
Supplement: File S4 [file peerj-08-8505-s004.zip › tur-sym-down-mRNA.txt]

id
MYOC
ADIPOQ
PYGM
ADH1B
ATP2A1
PLIN1
PEBP4
DLK1
FBXO40
CA3
ENO3
MYLK3
CASQ1
ABRA
FNDC5
MYOZ1
CKM
LDB3
MYH7
C8orf22
TNNC2
MB
MYL3
MYH2
HMGCS2
MYOM1
SMYD1
COX6A2
ESRRG
ATP1A2
ACTA1
MYBPC1
AMPD1
MYOZ3
TRDN
CMYA5
CKMT2
MYLPF
PLN
MYL1
C2orf40
MYOT
TNNI2
NRAP
KLHL41
LRRC2
PPP1R1A
TCAP
LMOD2
ASPA
DUSP13
SMTNL1
TTN
NEB
ANGPTL1
PPP1R3C
COX7A1
MYL2
SCN7A
EEF1A2
MYH6
ACTN2
CLIC5
FHL1
TNNC1
CAPN3
XIRP2
PPARGC1A
FXYD1
FABP7
SLC25A4
SYNPO2L
RORC
PKIA
APOBEC2
DEPTOR
PRKAA2
SLN
TMOD1
KLHL31
RERGL
COBL
IL17D
MLIP
DDIT4L
TPM2
LAMB4
TMEM38A
RRAGD
CFD
SORBS1
PGM5
CRYAB
GPX3
SYNM
SMPX
LRRN4CL
RBM20
ACACB
TMEM100
PLA2G2A
FAM189A2
HSPB2
CSRP3
LIMCH1
ADSSL1
VIT
PDLIM3
SYNPO2
AOX1
HSPB8
KIAA1211L
RCAN2
PPP1R12B
GNG4
TCEA3
FAM13C
CILP
ATP8A1
GPRC5B
ELOVL6
MUC1
NOVA1
