# Supplementary material for: Identification and validation of key modules and hub genes associated with the pathological stage of oral squamous cell carcinoma by weighted gene co-expression network analysis
Source: PeerJ. 2020 Feb 4;8:e8505. doi: 10.7717/peerj.8505 (PMC7006519; doi:10.7717/peerj.8505)
Supplement: File S4 [file peerj-08-8505-s004.zip › tur-symbol-lncRNA.txt]

id
ACVR2B-AS1
ADARB2-AS1
ALDH1L1-AS2
ATP13A5-AS1
C10orf71-AS1
C20orf166-AS1
CADM3-AS1
CDIPT-AS1
CEBPB-AS1
DEPDC1-AS1
DIO2-AS1
DIRAS1
DIRAS1
EMX2OS
EMX2OS
ERVMER61-1
FAM181A-AS1
FLJ36000
FLJ36000
FOXD3-AS1
FOXP4-AS1
GLIS2-AS1
HAGLROS
HHATL-AS1
HOTAIR
HOTAIR
HOXC-AS1
HSD52
HSD52
IDI2-AS1
KCNJ2-AS1
LANCL1-AS1
LCMT1-AS2
LINC00327
LINC00355
LINC00521
LINC00634
LINC00839
LINC00840
LINC00950
LINC01050
LINC01091
LINC01170
LINC01230
LINC01305
LINC01352
LINC01363
LINC01372
LINC01405
LINC01419
LINC01446
LINC01479
LINC01497
LINC01529
LINC01554
LINC01563
LINC01606
LINC01634
LINC01664
LINC01667
LINC01701
LINC01754
LINC01819
LINC01882
LINC01886
LINC01894
LINC01954
LINC01985
LINC01996
LINC02042
MEF2C-AS1
MEOX2-AS1
MGC32805
MGC32805
MIR1-1HG
MIR133A1HG
MIR137HG
MKRN3-AS1
MYHAS
OVAAL
PANCR
PGM5-AS1
PWAR6
SALRNA1
SMC2-AS1
TOB1-AS1
TRHDE-AS1
TTLL10-AS1
ZNF503-AS1
ZNF710-AS1
