# Supplementary material for: Identification and validation of key modules and hub genes associated with the pathological stage of oral squamous cell carcinoma by weighted gene co-expression network analysis
Source: PeerJ. 2020 Feb 4;8:e8505. doi: 10.7717/peerj.8505 (PMC7006519; doi:10.7717/peerj.8505)
Supplement: File S4 [file peerj-08-8505-s004.zip › tur-symbol.txt]

id
AACSP1
ABHD1
ABLIM2
ABO
ABRA
AC000032-2
AC002398-12
AC002451-3
AC003090-1
AC004448-5
AC004947-2
AC004988-1
AC012531-25
AC013275-2
AC053503-6
AC068138-1
AC079305-11
AC090616-2
AC104389-28
AC104667-3
AC106869-2
AC112721-2
AC137932-6
AC147651-5
AC195454-1
ACACB
ACADL
ACHE
ACSM5
ACTA1
ACTG2
ACTN2
ACTN3
ACVR2B-AS1
ADAMTS8
ADARB2-AS1
ADCY2
ADGRA1
ADH1A
ADH1B
ADH4
ADHFE1
ADIPOQ
ADPRHL1
ADSSL1
AGBL1
AGT
AGTR2
AIRE
AKAP6
AL161668-5
ALB
ALDH1L1-AS2
ALPK3
ALS2CR12
AMHR2
AMPD1
AMTN
AMY2B
ANGPTL1
ANGPTL5
ANGPTL7
ANK1
ANKRD1
ANKRD2
ANKRD23
ANO5
AOX1
APOA1
APOBEC2
AQP4
AQP7
ARHGAP36
ARMS2
ARPP21
ART1
ART3
ART5
ARX
ASB10
ASB11
ASB12
ASB14
ASB15
ASB16
ASB18
ASB2
ASB4
ASB5
ASIC2
ASIC4
ASPA
ATOH8
ATP13A5-AS1
ATP1A2
ATP1B4
ATP2A1
ATP2B2
ATP8A1
B3GALT1
BEST3
BHMT2
BIN1
BLACE
BMP5
BOLL
BRINP1
C10orf71
C10orf71-AS1
C11orf16
C11orf52
C14orf180
C16orf90
C1orf105
C1orf127
C1orf158
C1orf61
C1QTNF3
C1QTNF9
C20orf166-AS1
C2orf40
C2orf71
C4orf26
C6
C8G
C8orf22
C9orf135
CA3
CA7
CACNA1S
CACNA2D1
CACNB1
CACNG1
CACNG6
CADM2
CADM3-AS1
CALCA
CALML6
CAMK2A
CAMK2B
CAND2
CAP2
CAPN3
CAPN6
CARNS1
CASC8
CASQ1
CAV3
CCDC150
CCDC162P
CCDC38
CCDC78
CCDC81
CCER2
CD300LG
CDH15
CDH18
CDH20
CDIPT-AS1
CDNF
CEBPB-AS1
CFAP46
CFAP47
CFAP52
CFAP61
CFD
CFL2
CH17-437K3-1
CHEK2P2
CHRNA10
CIDEC
CILP
CKM
CKMT2
CLCN1
CLCN4
CLDN9
CLEC18A
CLEC4G
CLIC5
CMA1
CMYA5
CNGA3
CNKSR2
CNTFR
COBL
COL22A1
COL25A1
COLGALT2
COQ10A
COQ8A
CORO6
COX6A2
COX7A1
COX7B2
CPA1
CPB2
CRHR2
CRP
CRYAB
CSRP3
CST1
CST2
CTA-221G9-12
CTA-797E19-1
CTB-119C2-1
CTC-264K15-6
CTC-297N7-7
CTD-2008P7-1
CTD-2083E4-7
CTD-2195M15-3
CTD-2263F21-1
CTD-2313J23-1
CTD-2315E11-1
CTD-2354A18-1
CTD-2547L16-1
CTD-3064M3-4
CTNNA3
DAW1
DCAF4L1
DCDC5
DDIT4L
DDO
DEPDC1-AS1
DEPTOR
DES
DHRS7C
DIO2-AS1
DIO3
DIRAS1
DLK1
DMD
DMP1
DNAH3
DNAI2
DOK5
DPF3
DPP6
DTNA
DUPD1
DUSP13
DUSP26
DUSP27
EDN3
EEF1A2
EGF
ELANE
ELOVL6
EMX2OS
EN1
ENAM
ENKUR
ENO3
EPDR1
EPM2A
ERBB4
ERVMER61-1
ESRRG
ETNPPL
EXTL1
EYA1
EYA4
FABP3
FABP7
FAM134B
FAM13C
FAM166B
FAM180B
FAM181A-AS1
FAM189A2
FAM47E
FAM57B
FAM9C
FAR2P1
FBP2
FBXO40
FGF6
FHL1
FILIP1
FITM1
FLJ36000
FLNC
FNDC5
FOLH1
FOXD3-AS1
FOXP4-AS1
FRG2C
FRMD1
FRMD3
FSD2
FXYD1
FXYD4
GADD45B
GADD45G
GADL1
GAL
GALNTL6
GAMT
GDF5
GJD4
GLIS2-AS1
GMPR
GNG4
GPD1
GPR50
GPRC5B
GPT
GPX3
GRB14
GREB1L
HAGLROS
HAPLN1
HFE2
HHATL
HHATL-AS1
HHLA2
HIST1H1B
HIST1H2AB
HIST1H2AJ
HIST1H2BI
HIST1H3B
HIST1H3C
HIST1H3G
HIST1H3J
HLA-G
HMCN2
HMGCLL1
HMGCS2
HMSD
HMX2
HNF1A
HOTAIR
HOXA2
HOXB13
HOXB9
HOXC-AS1
HOXC-AS3
HOXC6
HOXC9
HP
HPSE2
HRASLS5
HRC
hsa-mir-1-1
hsa-mir-1-2
hsa-mir-100
hsa-mir-101-1
hsa-mir-101-2
hsa-mir-10a
hsa-mir-127
hsa-mir-1304
hsa-mir-133a-1
hsa-mir-133a-2
hsa-mir-133b
hsa-mir-135a-2
hsa-mir-136
hsa-mir-139
hsa-mir-195
hsa-mir-196b
hsa-mir-204
hsa-mir-206
hsa-mir-208b
hsa-mir-210
hsa-mir-216a
hsa-mir-217
hsa-mir-299
hsa-mir-30a
hsa-mir-3161
hsa-mir-337
hsa-mir-3607
hsa-mir-3662
hsa-mir-376c
hsa-mir-377
hsa-mir-378a
hsa-mir-378c
hsa-mir-378d-1
hsa-mir-378d-2
hsa-mir-378f
hsa-mir-379
hsa-mir-381
hsa-mir-410
hsa-mir-411
hsa-mir-433
hsa-mir-449a
hsa-mir-4784
hsa-mir-486-1
hsa-mir-486-2
hsa-mir-487b
hsa-mir-495
hsa-mir-499a
hsa-mir-504
hsa-mir-5683
hsa-mir-573
hsa-mir-592
hsa-mir-654
hsa-mir-885
hsa-mir-9-1
hsa-mir-9-2
hsa-mir-9-3
HSD52
HSPB2
HSPB6
HSPB7
HSPB8
id
IDI2
IDI2-AS1
IL17B
IL17D
IL1B
IP6K3
IQUB
ITGB1BP2
JPH1
JPH2
KB-1471A8-1
KB-1991G8-1
KBTBD12
KBTBD13
KCNA4
KCNA5
KCNA7
KCNB1
KCNC1
KCNIP2
KCNJ11
KCNJ2-AS1
KCNQ4
KCNT1
KCTD8
KIAA0408
KIAA1211L
KIAA1456
KLF15
KLHL30
KLHL31
KLHL33
KLHL34
KLHL38
KLHL40
KLHL41
KNG1
KRT38
KRTAP11-1
KY
LAMB4
LANCL1-AS1
LBP
LBX1
LCMT1-AS2
LCN1
LCN10
LCN8
LDB3
LGALS12
LGALS4
LGI1
LHX2
LHX9
LIMCH1
LINC00327
LINC00355
LINC00521
LINC00634
LINC00839
LINC00840
LINC00950
LINC01050
LINC01091
LINC01170
LINC01230
LINC01305
LINC01352
LINC01363
LINC01372
LINC01405
LINC01419
LINC01446
LINC01479
LINC01497
LINC01529
LINC01554
LINC01563
LINC01606
LINC01634
LINC01664
LINC01667
LINC01701
LINC01754
LINC01819
LINC01882
LINC01886
LINC01894
LINC01954
LINC01985
LINC01996
LINC02042
LINGO4
LIPC
LLNLR-268E12-1
LMOD2
LMOD3
LOC100128531
LOC100505588
LOC100505817
LOC100506289
LOC100506700
LOC100506869
LOC100507537
LOC100653233
LOC100996693
LOC100996694
LOC101060498
LOC101927000
LOC101927057
LOC101927267
LOC101927657
LOC101928307
LOC101928336
LOC101928731
LOC101928894
LOC101929460
LOC101929536
LOC101929592
LOC101929759
LOC102723701
LOC102724555
LOC102725191
LOC105369980
LOC105371083
LOC105371730
LOC105372028
LOC105372240
LOC107985126
LOC107985579
LOC285095
LOC285556
LOC286178
LOC440910
LOC643711
LOC646588
LOC729652
LONRF2
LPL
LRP1B
LRRC14B
LRRC2
LRRC30
LRRC39
LRRC3B
LRRC74B
LRRN4CL
LRTM1
LSMEM1
LSMEM2
LVRN
LYPD4
MAGEA9
MAGEB1
MAJIN
MAP1LC3C
MAPT
MB
MED15P9
MEF2C
MEF2C-AS1
MEOX2-AS1
METTL21EP
MGC32805
MIR1-1HG
MIR133A1HG
MIR133A2
MIR137HG
MIR2682
MIR4329
MIR6717
MIR7855
MKRN3-AS1
MLIP
MLXIPL
MPO
MPZ
MRAP
MSTN
MT1A
MT1JP
MT1M
MUC1
MUM1L1
MURC
MUSTN1
MYADML2
MYBPC1
MYBPC2
MYF6
MYH1
MYH13
MYH15
MYH2
MYH4
MYH6
MYH7
MYH7B
MYHAS
MYL1
MYL2
MYL3
MYLK2
MYLK3
MYLK4
MYLPF
MYO18B
MYOC
MYOD1
MYOM1
MYOM2
MYOM3
MYOT
MYOZ1
MYOZ2
MYOZ3
MYPN
NCAN
NEB
NECAB2
NEK10
NEU4
NEURL1
NEXN
NHLRC4
NIPSNAP3B
NKAIN4
NKAPL
NKX2-1
NME9
NMRK2
NNAT
NOS1
NOVA1
NPW
NPY6R
NR2E1
NRAP
NT5C1A
OBSCN
ONECUT3
OR10AC1
OR2B6
OR51E2
OR7E47P
OSTN
OVAAL
OVOS2
PADI2
PANCR
PAPPA2
PAQR9
PCK1
PDE11A
PDE4DIP
PDK4
PDLIM3
PEBP4
PFKFB1
PFKM
PGM5
PGM5-AS1
PGPEP1L
PGR
PHKG1
PHYH
PI16
PIP5K1B
PKIA
PKNOX2
PLA2G2A
PLIN1
PLIN4
PLIN5
PLN
PLPP7
PMP2
PNPLA7
POPDC2
PPARGC1A
PPIL6
PPM1E
PPP1R12B
PPP1R1A
PPP1R27
PPP1R36
PPP1R3A
PPP1R3C
PRG4
PRH1-PRR4
PRKAA2
PRKAG3
PRKCG
PRKN
PRL
PRPH2
PRR32
PRUNE2
PTGES3L
PTPN5
PWAR6
PYDC1
PYGM
PZP
QRFPR
RAB9B
RAPSN
RBFOX1
RBM20
RBM24
RBM46
RCAN2
RERGL
RGPD3
RGS9BP
RIIAD1
RLBP1
RNF157
RORC
RP1-205F14P-1
RP1-46F2-3
RP1-56K13-5
RP11-1055B8-2
RP11-109M17-2
RP11-1143G9-5
RP11-114G11-5
RP11-116D17-3
RP11-120J1-1
RP11-122C21-1
RP11-122M14-1
RP11-131H24-4
RP11-150O12-3
RP11-159H10-3
RP11-161H23-9
RP11-168O16-2
RP11-16N11-2
RP11-184I16-4
RP11-206M11-7
RP11-227F19-5
RP11-255P5-3
RP11-284F21-9
RP11-285J16-1
RP11-295M18-6
RP11-296E23-1
RP11-297J22-1
RP11-299L17-3
RP11-331F9-3
RP11-362K2-2
RP11-380D23-1
RP11-390E23-3
RP11-426C22-6
RP11-428C19-4
RP11-431J24-2
RP11-432J24-5
RP11-442J21-2
RP11-449D8-5
RP11-44B19-1
RP11-467C18-1
RP11-485G7-6
RP11-486A14-2
RP11-486O13-2
RP11-499O7-7
RP11-4B16-3
RP11-504A18-1
RP11-509A17-3
RP11-532N4-2
RP11-536I6-2
RP11-594N15-3
RP11-60A8-1
RP11-617F23-1
RP11-624M8-1
RP11-626E13-1
RP11-63E9-1
RP11-650K20-3
RP11-65D17-1
RP11-68I18-10
RP11-68I3-5
RP11-69I8-3
RP11-6I2-4
RP11-6N13-1
RP11-700N1-1
RP11-701H24-3
RP11-701H24-4
RP11-701H24-5
RP11-702F3-3
RP11-713M15-2
RP11-71L14-4
RP11-733O18-1
RP11-736K20-5
RP11-739N10-1
RP11-742D12-2
RP11-753N8-1
RP11-760H22-2
RP11-797H7-5
RP11-802F5-1
RP11-837J7-4
RP11-863K10-7
RP11-881M11-2
RP11-883A18-3
RP11-887P2-5
RP11-930P14-1
RP11-962G15-1
RP11-991C1-1
RP13-379O24-2
RP3-414A15-10
RP3-495K2-2
RP3-525N10-2
RP4-539M6-14
RP4-601P9-2
RP4-613B23-1
RP4-663N10-1
RP5-1186N24-3
RP5-826L7-1
RP5-875H18-10
RP5-875H18-4
RPL3L
RRAD
RRAGD
RSPH10B
RYR1
S100A1
SALRNA1
SATL1
SBK2
SCN11A
SCN1B
SCN2B
SCN4A
SCN7A
SCRG1
SCT
SEC14L4
SEC14L5
SEMA6C
SERPINA5
SFRP5
SFTA3
SGCA
SGCG
SH3BGR
SHISA3
SHISA4
SIX3
SLC13A5
SLC1A7
SLC22A9
SLC25A34
SLC25A4
SLC28A1
SLC2A14
SLC2A4
SLC30A2
SLC30A3
SLC36A2
SLC38A11
SLC6A13
SLC7A14
SLC8A3
SLCO1B1
SLCO5A1
SLCO6A1
SLITRK4
SLN
SMC2-AS1
SMCO1
SMPX
SMTNL1
SMTNL2
SMYD1
SNAP91
SNORD116-4
SNORD93
SORBS1
SORCS1
SOST
SPAG8
SPATA4
SPTBN4
SPX
SRD5A2
SRL
SRPK3
SSTR1
STAC3
STBD1
STK33
SUSD2
SYNM
SYNPO2
SYNPO2L
SYPL2
TBX15
TCAP
TCEA3
TCF21
TCTEX1D4
TECRL
TEKT1
TEKT2
TEX13B
THRSP
THSD4
TIMP4
TMEM100
TMEM132C
TMEM143
TMEM151A
TMEM182
TMEM233
TMEM252
TMEM38A
TMEM52
TMEM52B
TMOD1
TNMD
TNNC1
TNNC2
TNNI1
TNNI2
TNNT1
TNNT3
TOB1-AS1
TOGARAM2
TPM2
TPO
TPPP2
TRDN
TREML3P
TRHDE-AS1
TRIM40
TRIM54
TRIM55
TRIM63
TRIM72
TTLL10-AS1
TTN
TUSC5
TXLNB
UBXN10
UCP3
UGT3A1
UNC45B
UPK3A
USP13
VCX3A
VEGFD
VGLL2
VIP
VIPR2
VIT
WDR78
WFIKKN2
WI2-87327B8-1
WNT6
X14-Sep
XIRP1
XIRP2
XXyacM21GA2-7
YIPF7
ZBTB16
ZNF106
ZNF385D
ZNF503-AS1
ZNF534
ZNF676
ZNF710-AS1
ZNF727
ZNF835
ZP4
