# Supplementary material for: Identification and validation of key modules and hub genes associated with the pathological stage of oral squamous cell carcinoma by weighted gene co-expression network analysis
Source: PeerJ. 2020 Feb 4;8:e8505. doi: 10.7717/peerj.8505 (PMC7006519; doi:10.7717/peerj.8505)
Supplement: File S4 [file peerj-08-8505-s004.zip › tur.txt]

probes	moduleColor	GS.futime	p.GS.futime	GS.fustat	p.GS.fustat	GS.Age	p.GS.Age	GS.gender	p.GS.gender	GS.Grade	p.GS.Grade	GS.Stage	p.GS.Stage	GS.M	p.GS.M	GS.N	p.GS.N	GS.T	p.GS.T	MMblack	p.MMblack	MMred	p.MMred	MMturquoise	p.MMturquoise	MMblue	p.MMblue	MMyellow	p.MMyellow	MMbrown	p.MMbrown	MMgreen	p.MMgreen	MMgrey	p.MMgrey
AACSP1	turquoise	0.008890591	0.878733776	-0.148240447	0.010524419	-0.121151555	0.036908379	-0.0183644	0.752626268	-0.074966484	0.197636511	0.077877196	0.180738284	0.031133823	0.593052665	-0.01588644	0.785126398	0.017675038	0.761626732	-0.030796101	0.597070652	-0.04343415	0.455832896	-0.164620362	0.004448345	-0.05023947	0.388299566	0.047502391	0.414700466	0.035875504	0.537988015	0.200271668	0.000516391	0.093809438	0.106652222
ABHD1	turquoise	-0.063864548	0.272597343	0.058724389	0.313146929	-0.00321389	0.956015965	0.098486447	0.090218057	0.139299673	0.016294691	0.057341453	0.324698703	-0.031296417	0.59112264	-0.005633485	0.922982837	0.021719847	0.709313233	0.057779882	0.321006962	-0.249690313	1.34E-05	0.401333684	6.39E-13	0.456636875	1.05E-16	0.464628022	2.61E-17	-0.01543411	0.791101315	-0.291953565	3.02E-07	0.049821433	0.39226457
ABLIM2	turquoise	-0.000225058	0.996918397	0.04964019	0.393991198	-0.161162267	0.005370479	0.011468502	0.843970274	1.53E-05	0.999790743	-0.073460134	0.206820478	-0.107874549	0.063359806	-0.013259583	0.819989954	-0.034430294	0.554497607	-0.005686549	0.922259663	-0.060354004	0.29988442	0.576404396	1.08E-27	0.216747791	0.00016691	-0.010630665	0.85523889	0.205021192	0.000376227	0.047053247	0.419131421	-0.1090955	0.06040882
ABO	turquoise	-0.047948732	0.410324584	0.037622096	0.518368704	-0.170858512	0.003138306	0.068621428	0.238396745	0.036489863	0.531044911	-0.137586062	0.017672485	0.004487602	0.938613842	-0.092636376	0.111123921	-0.068953108	0.236129814	-0.020870032	0.720201167	-0.289192266	3.94E-07	0.251330729	1.17E-05	0.346025105	8.87E-10	0.27762274	1.17E-06	0.349887462	5.59E-10	-0.161262181	0.005341593	0.022267872	0.702322898
ABRA	turquoise	-0.099831811	0.085886352	0.075829695	0.192509364	-0.080413767	0.166903796	-0.040169509	0.490428193	0.105305665	0.069956255	-0.213423305	0.000211106	-0.065182942	0.262800408	-0.035846591	0.538315884	-0.244883079	1.98E-05	0.053150701	0.361365984	-0.01185856	0.83873481	0.908037678	1.69E-113	0.39514851	1.54E-12	0.100542786	0.083665657	0.047333115	0.416367186	-0.081771731	0.159830786	-0.005727468	0.92170205
AC000032.2	turquoise	-0.023362572	0.688434714	-0.013863453	0.811941321	0.013056527	0.822700648	0.064749979	0.265990705	0.047288065	0.416811413	0.072876006	0.210463496	-0.042552087	0.465043087	0.021683808	0.709773794	0.112681787	0.052389853	0.019959996	0.731923547	-0.120377554	0.038140073	-0.116415186	0.045003302	-0.035270076	0.544874258	0.075909614	0.192039642	0.079454774	0.172037995	0.039914388	0.493189631	0.073545114	0.206294303
AC002398.12	turquoise	-0.109546736	0.059347293	0.09492196	0.102543576	-0.073137135	0.208829253	0.016891015	0.771902201	0.188798855	0.001077637	-0.172220248	0.002903685	-0.062458072	0.283319701	-0.03284798	0.572851549	-0.182047418	0.001629993	0.039949972	0.492803967	-0.053336933	0.359683653	0.86137992	8.93E-89	0.46647736	1.88E-17	0.139717086	0.015973655	0.072448561	0.213158443	-0.167146187	0.003867799	-0.040140537	0.490741369
AC002451.3	turquoise	-0.011547958	0.842903232	0.015933694	0.784502933	-0.053552618	0.357741371	-0.012100221	0.83549471	0.06151723	0.290648885	-0.028279507	0.627391121	0.017885149	0.758880011	0.038645747	0.507043591	-0.034339125	0.555547305	0.063821324	0.272922692	0.04578155	0.431826414	0.513839371	2.06E-21	0.418631199	4.96E-14	0.276169298	1.34E-06	0.014430321	0.804403789	-0.112691134	0.052370172	-0.036767087	0.527926778
AC003090.1	turquoise	-0.066448657	0.253625105	0.121009174	0.037132391	-0.03151734	0.588504852	0.005308458	0.927413796	0.109138884	0.060306083	-0.133737693	0.021141922	-0.030432507	0.601410155	-0.067367573	0.247104395	-0.133685113	0.021193149	-0.022878834	0.694559233	-0.096277602	0.097707535	0.692613544	9.34E-44	0.568175842	8.66E-27	0.378311144	1.54E-11	0.128614108	0.026666765	-0.158134579	0.006315131	-0.03216067	0.580912339
AC004448.5	turquoise	-0.04049937	0.486870069	-0.025103989	0.666557192	0.017237895	0.767350937	0.030866171	0.596235987	-0.006661427	0.908985619	0.045002975	0.43970688	0.038133715	0.512692216	-0.115564838	0.046603973	0.11240165	0.052982599	0.063041083	0.278841073	-0.106414569	0.067043044	-0.041484383	0.476328074	0.099590397	0.086651083	0.073421877	0.207057674	0.074091697	0.202933107	0.077880378	0.180720417	0.055542497	0.340133162
AC004947.2	turquoise	-0.052492298	0.367352964	0.025825424	0.657574483	-0.031471451	0.58904817	-0.056078748	0.335484127	0.055114598	0.34387217	-0.17113626	0.0030891	-0.078101732	0.179480514	-0.050334123	0.387405186	-0.141464465	0.014689031	-0.019398489	0.739187808	0.009625203	0.868800668	0.64443772	3.01E-36	0.612115535	6.34E-32	0.267710631	2.87E-06	0.294452242	2.36E-07	-0.031977105	0.583074101	-0.016129527	0.781920585
AC004988.1	turquoise	0.035692279	0.540067451	-0.038746843	0.505932187	-0.030673248	0.598535322	-0.000517396	0.992915642	-0.06429871	0.269344012	0.091225761	0.116694678	0.044338074	0.446501314	0.127525308	0.027988818	0.040109943	0.491072193	-0.043650534	0.453589195	0.373255548	2.99E-11	0.081037838	0.163624766	-0.0179587	0.757919215	-0.21323608	0.000213895	-0.156671625	0.00682282	0.250213213	1.28E-05	-0.035827409	0.538533463
AC012531.25	turquoise	0.012718815	0.827213606	-0.102581102	0.077554554	0.13599941	0.019037684	-0.050509972	0.385746903	0.064721327	0.266202762	0.067096445	0.249016071	-0.015162463	0.794695459	0.05173887	0.374278988	0.018332563	0.753041215	-0.061439298	0.291261622	0.083500925	0.151153615	-0.14399623	0.01298864	-0.076288135	0.189826282	-0.100330456	0.084323959	-0.257632661	6.88E-06	-0.030879217	0.596080643	-0.027257102	0.639894384
AC013275.2	turquoise	-0.060189806	0.301203599	0.146940216	0.011231254	-0.055045388	0.34447938	-0.011930305	0.837772587	0.108791801	0.061132044	-0.028967505	0.619036639	-0.053144745	0.361419871	-0.04218543	0.468901672	-0.026879127	0.644542875	-0.01847573	0.75117581	-0.061218814	0.29299983	0.555024165	2.14E-25	0.322629077	1.27E-08	0.123164162	0.033862399	0.017311897	0.766381008	-0.118170073	0.041845441	0.017498715	0.763934066
AC053503.6	turquoise	-0.119698634	0.039248919	0.077509518	0.182811939	-0.107673869	0.063855999	0.004490205	0.938578308	0.120620348	0.037750018	-0.13558855	0.019405812	-0.058689243	0.313437129	0.017298834	0.7665522	-0.165446244	0.004250409	0.107134965	0.065204285	0.010683591	0.85452615	0.85218215	5.67E-85	0.315030019	2.89E-08	0.029494823	0.612666238	-0.039888727	0.493467848	-0.059534819	0.306504008	0.079141435	0.173740761
AC068138.1	turquoise	0.054243784	0.351561682	0.034574466	0.55283963	-0.055057809	0.344370353	0.043207841	0.458186151	0.043569173	0.454432106	-0.060762504	0.296619167	-0.017489278	0.764057623	0.016659166	0.774948557	-0.053480809	0.358387292	0.231352904	5.70E-05	-0.019961829	0.731899865	0.136968108	0.018193692	-0.085750563	0.140405295	-0.065087461	0.263501695	-0.10305531	0.076185987	0.083105909	0.153103647	0.058831833	0.312260853
AC079305.11	turquoise	0.070731717	0.224232334	-0.063388502	0.276195145	-0.042137963	0.469402482	0.059698464	0.305174002	-0.045343971	0.436245381	0.009092821	0.87599734	-0.063767622	0.273327275	-0.024300902	0.676612769	0.008905991	0.878525335	-0.01627008	0.780068654	-0.079768811	0.170343939	-0.083772054	0.149826094	0.037243467	0.522590361	0.012467278	0.830578669	0.105643	0.069059299	0.129549867	0.025573768	0.061623656	0.289813519
AC090616.2	turquoise	-0.006149685	0.915950633	0.052770501	0.364815753	0.047249189	0.417194983	-0.06230117	0.284533241	0.068650905	0.238194661	-0.027267402	0.639767911	-0.003970927	0.945669888	-0.047427542	0.415436961	-0.015674623	0.787922789	0.028102485	0.629548491	0.086595672	0.13652221	0.252077298	1.10E-05	0.155246451	0.007352171	0.2234818	0.000102576	0.212656221	0.000222751	-0.122621863	0.034661316	-0.000720987	0.990128128
AC104389.28	turquoise	0.012070388	0.835894553	0.039803569	0.494391709	0.026496862	0.649258237	-0.01252826	0.829762565	-0.006782516	0.907338556	0.077036917	0.18550304	0.014711081	0.800677224	-0.048555995	0.404415085	0.162872796	0.004894818	0.245041878	1.95E-05	-0.171040761	0.003105939	-0.13552696	0.019461527	-0.046842249	0.421222503	0.010743526	0.853719174	-0.019553239	0.737183452	0.07096807	0.222683993	-0.008659481	0.881862744
AC104667.3	turquoise	-0.058600134	0.314173692	0.028041594	0.63029131	-0.02406351	0.679596311	0.053183108	0.361072879	0.195253484	0.000716021	0.03286523	0.572649926	-0.055864828	0.337333807	0.041896347	0.471956268	0.014591063	0.802269689	0.10429758	0.072693528	-0.033929753	0.56027255	0.204868699	0.000380114	0.201393663	0.000479479	0.24736979	1.62E-05	-0.060062766	0.302226874	-0.217905276	0.000153673	0.040338025	0.488608714
AC106869.2	turquoise	-0.011290993	0.846355134	-0.022731488	0.696428725	-0.080764858	0.165053078	0.059941741	0.303203845	0.183293257	0.001511756	-0.174357364	0.002567431	-0.056799505	0.329299951	-0.011817403	0.839286891	-0.211823579	0.000236069	0.027890094	0.632141069	-0.028965319	0.619063115	0.643387618	4.23E-36	0.277212506	1.22E-06	0.104298881	0.072689941	-0.134911703	0.020025763	-0.111235869	0.055509474	-0.072953024	0.209980535
AC112721.2	turquoise	0.079073099	0.174113773	-0.047659612	0.413155966	-0.050769288	0.383309383	-0.02417909	0.678143073	0.135292649	0.019674757	0.046002789	0.429602056	-0.021053443	0.717846412	0.164955115	0.004367135	-0.007544478	0.896983596	0.004995393	0.931683793	0.206814964	0.000333195	0.212612186	0.000223438	0.128129665	0.027248213	-0.194519755	0.000750572	-0.329562907	5.92E-09	-0.029988582	0.606727528	-0.057043823	0.327220461
AC137932.6	turquoise	-0.033176246	0.569020367	0.006871935	0.906122509	-0.103038398	0.076234456	0.0502846	0.387872975	0.071943038	0.216377538	-0.033104838	0.569852727	-0.011350699	0.845552815	0.061265949	0.292627655	-0.040765965	0.484004549	0.096475065	0.0970185	0.051958971	0.372247407	0.375434176	2.25E-11	-0.04386727	0.451348064	-0.184354153	0.001417325	-0.241525622	2.58E-05	-0.100705003	0.083165517	0.000859221	0.988235527
AC147651.5	turquoise	0.00250835	0.96566494	0.106999879	0.065545895	-0.124163183	0.032431612	0.081133735	0.163125212	0.137132827	0.018053469	-0.038905815	0.504187085	0.005241319	0.928329351	0.019884798	0.732895018	-0.077557749	0.182538927	0.059395471	0.307639549	-0.058328167	0.316428739	0.595684857	6.53E-30	0.268597246	2.65E-06	0.188143662	0.001122485	0.041530795	0.475834448	-0.100885861	0.082610749	-0.004811564	0.934192031
AC195454.1	turquoise	-0.087433052	0.132756498	-0.009257303	0.873772779	0.018385527	0.752350945	-0.075791673	0.192733133	0.082340289	0.156937329	-0.001029835	0.985899704	0.065052576	0.263758239	-0.001703837	0.9766735	-0.045739026	0.432254718	0.026885355	0.644466172	0.203187722	0.000425509	-0.138496067	0.016928665	-0.134750144	0.020176259	0.083914541	0.149131996	-0.196424896	0.000663893	-0.027386759	0.638303032	0.097900073	0.092159952
ACACB	turquoise	-0.101138361	0.08184122	0.005530838	0.924381936	-0.073266416	0.208023555	0.128956092	0.02626275	0.18992	0.001004702	-0.11941405	0.039721751	-0.011897182	0.838216787	-0.042431998	0.466304925	-0.169383379	0.003411758	-0.043276754	0.457468849	-0.0514221	0.377214789	0.744708379	9.67E-54	0.784226651	4.22E-63	0.455699996	1.24E-16	0.170129247	0.003270906	-0.326107564	8.69E-09	-0.059781564	0.304500078
ACADL	turquoise	-0.040371735	0.488245186	0.111785072	0.054306876	-0.113845873	0.049985531	0.019864076	0.733162796	0.093471633	0.107925133	-0.127538664	0.027972267	-0.086396735	0.137428774	-0.100329355	0.084327383	-0.113000681	0.051721827	0.011037879	0.84975819	-0.297504245	1.75E-07	0.652407416	2.14E-37	0.634928784	6.36E-35	0.46555806	2.21E-17	0.252817064	1.03E-05	-0.154394565	0.007685815	-0.029348218	0.614434451
ACHE	turquoise	-0.039888975	0.493465148	0.025494352	0.661690712	-0.132541635	0.022334097	0.081954837	0.158894591	0.217625452	0.000156779	-0.117796189	0.042502118	-0.006699237	0.908471287	0.029149596	0.616833587	-0.1766539	0.002245908	0.014693951	0.800904472	0.026105259	0.654103322	0.850239974	3.34E-84	0.460367562	5.51E-17	0.209586265	0.000275628	-0.078410993	0.177758753	-0.241504561	2.59E-05	0.027189144	0.640729135
ACSM5	turquoise	0.001686227	0.976914523	0.017281961	0.766773324	-0.038859493	0.504695253	-0.017999142	0.757391084	0.147898916	0.010706164	-0.091385412	0.116053444	-0.045113404	0.438584183	-0.002460318	0.966322028	-0.136674648	0.018445864	-0.010264054	0.860179068	0.224605507	9.44E-05	0.681675762	6.33E-42	0.586049606	8.76E-29	0.212827776	0.000220096	0.057254721	0.325432264	-0.129624676	0.025488077	0.049819992	0.392278286
ACTA1	turquoise	-0.075587401	0.19393858	0.111948402	0.053953431	-0.150923923	0.009188887	-0.010928676	0.851227257	0.069720516	0.230943082	-0.177986188	0.002076653	-0.047137416	0.418298963	0.043066099	0.459663486	-0.211653753	0.000238875	0.115221402	0.047263826	-0.012057732	0.836064185	0.875104267	5.45E-95	0.300837524	1.25E-07	-0.016896914	0.771824734	-0.025215258	0.665168615	-0.04507033	0.439021914	0.010272116	0.860070366
ACTG2	turquoise	0.047252984	0.417157536	0.034805542	0.550187304	-0.059817804	0.304206483	0.024406674	0.675285049	0.161662811	0.005227163	0.045461264	0.435058332	-0.07603101	0.191327745	0.062075893	0.286281723	0.012514802	0.829942658	0.051417562	0.377256944	-0.117928177	0.042269314	0.451187812	2.67E-16	0.459818384	6.06E-17	0.342443772	1.35E-09	-0.136009856	0.019028404	-0.151206541	0.00905739	-0.008054769	0.890058449
ACTN2	turquoise	-0.067029334	0.249490847	0.108297739	0.062323832	-0.143279193	0.01345169	-0.008529217	0.883627192	0.078513886	0.177188631	-0.186624612	0.001233145	-0.068178301	0.24144917	0.043333622	0.456877398	-0.217794445	0.000154896	0.112896363	0.05193957	-0.001555495	0.978703884	0.871151462	3.97E-93	0.311182297	4.33E-08	-0.018196946	0.754809568	-0.072509946	0.21276991	-0.062369711	0.284002691	0.018205926	0.75469243
ACTN3	turquoise	-0.016842653	0.772537353	-0.025570729	0.660740202	-0.053469949	0.358485042	0.044416993	0.445691768	0.208510739	0.00029677	-0.099257256	0.087715356	-0.096276131	0.097712681	-0.04896592	0.400454744	-0.059233056	0.308966555	0.085864058	0.139878951	0.025372428	0.663209167	0.538153429	1.07E-23	0.348578395	6.54E-10	0.237449086	3.56E-05	0.017443427	0.764657987	-0.106902878	0.0657921	0.068567717	0.238765279
ACVR2B.AS1	turquoise	-0.032080683	0.581853858	0.068804241	0.237145392	-0.009790947	0.866562346	0.041907247	0.471840891	0.198868457	0.000566262	0.051124505	0.3799857	-0.002372489	0.967523596	0.020667286	0.722807235	0.033778373	0.562024784	-0.113206847	0.051293731	-0.23726333	3.61E-05	0.364649534	9.03E-11	0.490222388	2.32E-19	0.434125323	4.42E-15	0.101661535	0.080265186	-0.386118607	5.37E-12	0.010954137	0.850884685
ADAMTS8	turquoise	-0.063726075	0.273640573	0.101987825	0.079294738	-0.118851868	0.040669953	0.003768703	0.94843277	0.163662105	0.004688395	-0.124217383	0.032355484	-0.053118174	0.361660326	-0.020807391	0.721006003	-0.15748128	0.00653751	-0.011933748	0.837726422	0.001116705	0.984710434	0.689589404	3.05E-43	0.694529346	4.38E-44	0.315612619	2.71E-08	0.178612848	0.002001139	-0.205217824	0.000371269	0.01113208	0.848491346
ADARB2.AS1	turquoise	-0.116599232	0.044663	0.049507682	0.39525643	-0.056849719	0.328871864	0.173770417	0.002656063	0.094193363	0.105219927	-0.009763056	0.866938936	0.153803959	0.007924986	-0.022632664	0.697683609	-0.018383637	0.75237557	-0.095079287	0.101972801	-0.118697047	0.040934408	0.279032683	1.03E-06	0.298472917	1.59E-07	0.236808619	3.75E-05	0.130904383	0.024060053	-0.21302258	0.000217117	-0.046939745	0.420255517
ADCY2	turquoise	-0.102909075	0.076605916	0.110602828	0.056922958	-0.126798696	0.028902036	0.059765433	0.304630815	0.189011167	0.001063462	-0.068199732	0.241300922	-0.049163613	0.398553117	0.082561713	0.155821227	-0.131675475	0.023233352	0.05795952	0.319502255	-0.155699377	0.007180098	0.857116581	5.58E-87	0.58569436	9.63E-29	0.228114504	7.28E-05	-0.007534268	0.897122241	-0.13840242	0.017003927	0.020367751	0.726663274
ADGRA1	turquoise	-0.039021729	0.502916656	0.080104237	0.168548264	-0.125402697	0.030728305	0.023481466	0.686932505	0.171698177	0.002991685	-0.040736238	0.484323621	-0.100514827	0.083752103	-0.017661531	0.761803415	-0.021768975	0.708685581	0.041996929	0.470892232	-0.194822294	0.000736143	0.606826044	2.90E-31	0.408700372	2.19E-13	0.316034389	2.59E-08	0.022770914	0.695928314	-0.136208879	0.01885235	0.057362528	0.324520612
ADH1A	turquoise	-0.134710992	0.020212877	0.056637411	0.330684289	-0.156577596	0.006856665	0.09725983	0.094318242	0.124612173	0.03180555	-0.080246068	0.167793252	0.013273801	0.819800221	-0.011965192	0.837304786	-0.140900606	0.015093294	-0.120426925	0.038060483	-0.116753513	0.044379399	0.262616791	4.48E-06	0.286635176	5.04E-07	0.30780346	6.16E-08	0.127510145	0.02800762	-0.218800953	0.000144111	0.376741401	1.89E-11
ADH1B	turquoise	-0.085110352	0.143402757	0.126833231	0.028858061	-0.064286801	0.269432898	-0.076270307	0.189930104	0.153442936	0.00807443	-0.167637721	0.003763125	-0.059206268	0.309185786	-0.011324467	0.845905297	-0.263592714	4.12E-06	-0.067743943	0.244467656	0.008678118	0.881610357	0.728635214	2.06E-50	0.65549166	7.53E-38	0.402577117	5.34E-13	0.303441325	9.63E-08	-0.145896896	0.011828426	0.101097814	0.081964403
ADH4	turquoise	-0.119042872	0.040345678	0.005575583	0.923772027	-0.191528016	0.000908007	0.055918493	0.336869175	0.059398477	0.307615022	-0.11972766	0.039200961	-0.043904431	0.450964426	-0.020958469	0.719065428	-0.187188961	0.001190913	-0.019453374	0.73847672	-0.219811868	0.00013399	0.533990473	2.71E-23	0.484501415	6.89E-19	0.297234409	1.80E-07	0.375555547	2.21E-11	-0.163714903	0.004674871	0.197796464	0.000607328
ADHFE1	turquoise	-0.103924291	0.073728997	0.085716082	0.140565501	-0.024398756	0.675384408	0.029453891	0.613159693	0.095639372	0.09996124	-0.089647996	0.123181518	0.067927648	0.243187834	-0.162603964	0.004966969	-0.094045666	0.105769126	-0.062390961	0.283838339	-0.128532954	0.026763419	0.458006554	8.30E-17	0.403105881	4.95E-13	0.377338217	1.75E-11	0.154709885	0.007560777	-0.153630548	0.007996459	0.015105799	0.795445728
ADIPOQ	turquoise	-0.057876667	0.320195684	0.135349766	0.019622592	0.021551781	0.711461922	-0.058001072	0.319154853	0.163472482	0.004737257	-0.110792313	0.056496777	-0.029274904	0.615319522	-0.056247141	0.334032672	-0.135060166	0.019888327	-0.051446608	0.376987141	-0.012785593	0.826320779	0.660519505	1.34E-38	0.541320706	5.21E-24	0.371099572	3.95E-11	0.230321477	6.16E-05	-0.132768264	0.022103838	-0.028691659	0.622380487
ADPRHL1	turquoise	-0.122601312	0.034691903	0.107479463	0.064339719	-0.027174018	0.640914988	-0.03182902	0.584820738	0.092713325	0.11082615	-0.129573476	0.025546698	-0.043086127	0.459454581	-0.074447609	0.20076588	-0.163499449	0.00473028	0.143569657	0.013262393	-0.093063112	0.109480466	0.7006473	3.73E-45	0.279061968	1.03E-06	0.115799139	0.046158244	-0.060093321	0.30198055	-0.190086212	0.000994285	-0.065609737	0.259681386
ADSSL1	turquoise	-0.070538158	0.22550602	0.109648466	0.059110116	-0.069474137	0.232599448	0.023927897	0.68130294	-0.004197775	0.942571345	-0.018971911	0.744722055	-0.022501842	0.699346074	-0.06576383	0.258561561	0.069208323	0.234395857	-0.102215488	0.078623263	-0.268878453	2.59E-06	0.396578131	1.26E-12	0.243468412	2.21E-05	0.158203827	0.006291962	0.114201883	0.049268863	-0.134248474	0.020649851	-0.043588102	0.454235916
AGBL1	turquoise	-0.067402253	0.246860611	0.098350791	0.090664368	-0.106168107	0.067681789	-0.044723575	0.442554773	0.04423267	0.447583835	-0.104928565	0.07097018	-0.073638136	0.205719444	0.098659793	0.089650301	-0.152003728	0.008695438	0.055919601	0.336859587	0.061205137	0.29310788	0.773711991	1.99E-60	0.229983798	6.32E-05	-0.067590301	0.245541639	-0.084862872	0.144574457	-0.04706154	0.419049356	-0.023105753	0.691683754
AGT	turquoise	-0.108443113	0.06197119	0.07150953	0.219165659	-0.093607601	0.107411349	0.005495442	0.924864432	0.197384367	0.000623836	-0.106527045	0.066753191	-0.052233913	0.369719207	0.02155216	0.711457075	-0.153487786	0.008055729	0.076525459	0.188448124	-0.033377802	0.566674058	0.786369235	1.15E-63	0.600497141	1.73E-30	0.283166272	7.00E-07	0.004400341	0.939805219	-0.162942111	0.004876368	0.082632356	0.155466412
AGTR2	turquoise	-0.08057676	0.166042686	0.148716898	0.01027544	0.101654094	0.080287427	-0.048680291	0.403211785	0.093657005	0.107225145	-0.027253884	0.639933905	0.052621691	0.366171543	-0.051379986	0.377606156	-0.014539785	0.802950334	0.036392085	0.53214691	-0.063268922	0.277103929	0.271471351	2.05E-06	0.24386877	2.14E-05	0.140645934	0.015279057	0.084254331	0.147486637	0.018962151	0.744848834	0.011643081	0.841626157
AIRE	turquoise	-0.098934657	0.088755921	-0.057143214	0.326376938	-0.0510702	0.380492673	0.05632442	0.333367923	0.072098872	0.215381523	-0.022723737	0.69652712	0.010800838	0.85294766	0.079963019	0.169302529	-0.096870638	0.095649803	-0.05572548	0.33854219	0.06519562	0.262707391	0.220266862	0.000129656	0.290909088	3.34E-07	0.191430828	0.000913599	0.0550367	0.344555645	-0.034457452	0.554185105	0.130971812	0.023986762
AKAP6	turquoise	-0.004463043	0.938949132	0.057608231	0.322449066	-0.132247795	0.02263573	0.006732217	0.908022681	0.04438057	0.446065294	-0.202739831	0.000438427	0.050452549	0.386287935	-0.004883338	0.933212641	-0.254020586	9.33E-06	0.073393116	0.207236124	-0.126819865	0.028875074	0.760777853	2.51E-57	0.329468361	5.98E-09	0.020915163	0.7196215	-0.004253072	0.941816179	0.002370346	0.967552914	-0.053619816	0.357137594
AL161668.5	turquoise	-0.059181125	0.309391651	0.106882072	0.065845006	-0.016927665	0.771420961	-0.021074133	0.717580945	0.105519273	0.069387183	-0.074669399	0.199423873	-0.078101489	0.179481868	-0.069471074	0.232620091	-0.070860158	0.223389973	-0.069928473	0.229551524	-0.154460131	0.007659664	0.586465698	7.85E-29	0.546965872	1.42E-24	0.453480941	1.81E-16	0.369122457	5.10E-11	-0.048695179	0.403067802	-0.090995918	0.117622693
ALB	turquoise	-0.111939732	0.053972145	0.0650347	0.26388976	-0.055743035	0.338389808	0.060576544	0.298102654	0.048932178	0.400779854	0.09512969	0.101790473	0.035892987	0.537789814	0.126603493	0.029151675	-0.004717393	0.935477188	-0.0577067	0.321621281	0.082855479	0.154349747	0.091579712	0.115276765	0.049159951	0.3985883	0.002574395	0.964761486	-0.112607417	0.052546673	0.02244383	0.700083738	0.661671922	8.95E-39
ALDH1L1.AS2	turquoise	-0.053837582	0.355185322	-0.007521827	0.89729118	-0.080764156	0.165056767	0.049177639	0.398418412	0.160701291	0.005505577	-0.049464037	0.395673709	-0.061691482	0.289281971	-0.040025077	0.491990518	-0.046045582	0.429172571	-0.070211865	0.22766476	-0.159444521	0.005889535	0.48525668	5.98E-19	0.523562692	2.64E-22	0.535754929	1.83E-23	0.15648299	0.00689087	-0.267522079	2.92E-06	-0.044398176	0.445884715
ALPK3	turquoise	-0.051472868	0.376743323	0.047342923	0.416270505	-0.134690332	0.020232224	-0.002387847	0.967313486	0.084045308	0.148497142	-0.109162684	0.060249785	-0.100270783	0.084509718	0.0323149	0.57909894	-0.14506384	0.012325187	0.068900037	0.236491515	-0.081866422	0.159346128	0.866410866	5.67E-91	0.497963668	5.13E-20	0.052859211	0.364009015	0.108312805	0.06228721	-0.051353392	0.377853422	-0.093186917	0.109007264
ALS2CR12	turquoise	-0.060803634	0.296291719	0.033780507	0.562000062	-0.055521886	0.340312673	-0.020540409	0.724439731	-0.029152592	0.616797369	-0.018925157	0.745329419	-0.011437202	0.844390692	-0.027162621	0.641055048	-0.024954143	0.668428992	0.015990776	0.783749971	-0.113355557	0.050986778	0.101924462	0.079482446	-0.001023305	0.985989098	0.138913559	0.016596663	-0.074318818	0.201548165	0.018466357	0.751297889	0.022512385	0.699212047
AMHR2	turquoise	-0.046528989	0.424338277	-0.116515932	0.044816753	-0.113803867	0.050070661	0.02172695	0.70922247	0.002692272	0.963149081	-0.053409501	0.359029425	0.025130189	0.66623013	0.017839485	0.759476709	-0.060631342	0.297664989	0.006638106	0.909302888	0.012208406	0.834045095	0.460495158	5.39E-17	0.286045931	5.33E-07	0.11299954	0.051724204	0.124152527	0.032446597	0.009166308	0.875003338	0.078664169	0.176358367
AMPD1	turquoise	-0.070496874	0.225778344	0.054556885	0.348784529	-0.100994024	0.082280397	-0.018717353	0.748030853	0.107595093	0.064051647	-0.163625359	0.004697828	-0.064557768	0.267415484	-0.006565933	0.910284819	-0.201397571	0.000479355	0.028179758	0.628606377	0.029304099	0.614966998	0.896032905	4.88E-106	0.542708893	3.79E-24	0.232030406	5.41E-05	0.165616747	0.004210548	-0.119483388	0.039606107	0.027905276	0.6319556
AMTN	turquoise	0.074319944	0.201541318	-0.04377779	0.452272555	-0.044854597	0.441217977	-0.001787858	0.975523554	-0.073160822	0.208681461	-0.017159405	0.768380076	-0.044291618	0.446978242	-0.053803118	0.35549385	-0.010227943	0.860665974	0.011003462	0.850221132	0.098203496	0.091150975	0.052749641	0.365005614	0.029260756	0.61549039	-0.061477958	0.290957552	-0.138495858	0.016928833	-0.004705784	0.935635623	-0.053083568	0.361973638
AMY2B	turquoise	-0.04301462	0.460200697	-0.047475375	0.414966206	-0.054224902	0.351729604	0.001470736	0.979864066	0.098497176	0.090182831	-0.027022875	0.642773368	0.055501209	0.340492811	-0.119141068	0.040179818	-0.027169018	0.64097643	-0.064240261	0.26978044	-0.020021556	0.731128574	0.264773388	3.72E-06	0.347177729	7.73E-10	0.449863372	3.34E-16	0.161785634	0.005192526	-0.21820677	0.00015039	0.070922506	0.222981886
ANGPTL1	turquoise	-0.048943483	0.400670904	0.078595877	0.176735299	-0.102401656	0.078077604	-0.024316924	0.676411586	0.174101157	0.002605783	-0.157561491	0.006509835	-0.05404918	0.353294785	-0.027006951	0.642969286	-0.177117858	0.002185589	0.024307546	0.676529339	0.075615923	0.193769937	0.799257842	3.38E-67	0.662217252	7.40E-39	0.246638442	1.71E-05	0.13126205	0.023673488	-0.170942585	0.003123337	-0.05198274	0.372028427
ANGPTL5	turquoise	-0.108561994	0.061684034	0.133064081	0.021806376	-0.043901595	0.450993695	-0.018323879	0.753154401	0.182566611	0.001579726	-0.116863991	0.044177247	-0.028478331	0.624971811	-0.069385618	0.233196586	-0.152954458	0.008280629	-0.078784715	0.175694475	-0.069757268	0.23069672	0.571519248	3.75E-27	0.616777816	1.62E-32	0.440451334	1.59E-15	0.226717803	8.08E-05	-0.247964604	1.54E-05	-0.018277423	0.753760042
ANGPTL7	turquoise	-0.010325213	0.859354556	0.021257891	0.715224718	-0.135558309	0.019433151	-0.06293775	0.279631354	0.108130803	0.062730817	-0.169193825	0.003448418	-0.050934565	0.381760726	-0.046164998	0.427975406	-0.16010284	0.005685516	0.117207286	0.043554018	-0.025175365	0.665666332	0.68471865	2.00E-42	0.532115181	4.10E-23	0.165782227	0.004172185	0.120423408	0.038066147	-0.07125076	0.220842126	-0.068110724	0.241917063
ANK1	turquoise	-0.052783814	0.364694613	-0.027835072	0.632813437	-0.150357766	0.009457418	0.044128468	0.44865548	0.130353625	0.024665955	-0.08089294	0.16438176	-0.02866614	0.622690228	0.050142204	0.389219949	-0.090421439	0.119967408	0.173360874	0.002719544	0.110828604	0.056415456	0.471198308	8.05E-18	0.1023592	0.078201772	-0.068098146	0.242004216	-0.131492754	0.023426999	-0.003168162	0.956641171	0.011073025	0.84928549
ANKRD1	turquoise	-0.065847348	0.257956012	0.071200712	0.22116742	-0.190050778	0.000996497	-0.021660527	0.710071366	0.048541769	0.404552935	-0.137015322	0.018153404	-0.052828237	0.364290564	0.104712783	0.071555737	-0.168311671	0.003623767	0.176767309	0.002231025	-0.00330931	0.954711466	0.764572515	3.24E-58	0.170356168	0.003229111	-0.084744949	0.145135326	-0.157837413	0.006415431	0.038280711	0.511067254	0.054323202	0.350855941
ANKRD2	turquoise	-0.0870701	0.134378755	0.080596558	0.16593832	-0.074956853	0.197694272	0.010136798	0.861895166	0.141801817	0.014451732	-0.212256512	0.000229055	-0.006174521	0.915612457	-0.032350175	0.578684551	-0.201141395	0.000487559	0.088715182	0.127146452	-0.04101766	0.481307555	0.72880161	1.91E-50	0.200679814	0.000502669	0.042807584	0.462364733	-0.016822092	0.772807446	-0.183703564	0.001474571	-0.033790931	0.561879319
ANKRD23	turquoise	-0.14582914	0.011868159	0.028799137	0.621076701	-0.077913514	0.180534403	0.076406252	0.189139447	0.186323538	0.001256233	-0.161929762	0.005152144	0.007614377	0.896034517	-0.063878946	0.272489021	-0.215187599	0.000186446	0.039146779	0.501547979	-0.025217428	0.665141554	0.793020431	1.86E-65	0.356105159	2.62E-10	0.214550032	0.000195029	-0.03114914	0.592870728	-0.193568411	0.000797666	0.046759292	0.422046319
ANO5	turquoise	-0.058032506	0.318892213	0.085890712	0.139755559	-0.132623343	0.022250843	-0.031020906	0.594394698	0.131397249	0.023528769	-0.126599399	0.029156932	-0.104742274	0.071475477	0.032204338	0.580398632	-0.152251639	0.008585529	0.130086897	0.024964086	-0.038296435	0.510893595	0.890003046	1.26E-102	0.527263202	1.19E-22	0.211391723	0.000243266	-0.019868066	0.73311123	-0.055866084	0.33732293	0.018613889	0.749377028
AOX1	turquoise	0.041251568	0.478808462	-0.080987811	0.163885827	-0.147855303	0.010729572	-0.118444638	0.041368665	0.064260825	0.269626838	-0.139782643	0.015923741	-0.081788169	0.159746574	-0.057816018	0.320703904	-0.149947637	0.009656271	0.073711344	0.20526785	0.000526443	0.992791769	0.534620781	2.35E-23	0.546359709	1.64E-24	0.180798525	0.001756964	0.259629999	5.80E-06	0.059392747	0.307661774	-0.030987018	0.59479774
APOA1	turquoise	-0.057927061	0.319773805	-0.058846964	0.312136195	-0.036614099	0.529646396	0.146437775	0.011515431	0.06128325	0.292491129	0.045319847	0.436489751	0.004278054	0.941475019	0.109463769	0.05954131	-0.007436678	0.898447557	-0.056752342	0.32970235	0.048981542	0.400304277	0.073824655	0.204570284	0.0484798	0.405153773	0.131955791	0.022938962	-0.102105191	0.078948	-0.086146249	0.138576811	0.671081436	3.17E-40
APOBEC2	turquoise	-0.048593735	0.404049494	0.092700371	0.110876236	-0.178594499	0.002003314	0.018605462	0.74948671	0.094277981	0.104906297	-0.205842684	0.000355916	-0.092959035	0.109879517	0.014513948	0.803293333	-0.236848492	3.73E-05	0.103332432	0.075395326	-0.049979999	0.390757741	0.889146455	3.69E-102	0.35923826	1.78E-10	0.045043314	0.439296579	0.001943826	0.973389054	-0.05665905	0.33049927	0.041461451	0.476572079
AQP4	turquoise	-0.112775371	0.052193071	0.109975906	0.058352015	-0.038960067	0.503592269	-0.040795946	0.483682859	0.157704873	0.006460624	-0.054899151	0.34576461	-0.029779295	0.609241608	-0.032106922	0.581544915	-0.087807626	0.131098156	0.066146599	0.25579433	-0.149451369	0.00990184	0.573308537	2.38E-27	0.567106864	1.13E-26	0.515072921	1.59E-21	0.264763094	3.72E-06	-0.178562711	0.002007087	0.057245564	0.325509775
AQP7	turquoise	-0.070724973	0.224276626	0.027618854	0.635458545	-0.149115378	0.010071227	-0.021785918	0.708469163	0.087360689	0.133078724	-0.123581426	0.033258396	-0.090093216	0.121323296	-0.084482878	0.146387737	-0.120148383	0.038511367	0.06452355	0.267669676	-0.056692025	0.330217454	0.617029016	1.50E-32	0.409190861	2.04E-13	0.337430673	2.42E-09	0.316121334	2.57E-08	-0.013909734	0.811325261	0.008960196	0.877791765
ARHGAP36	turquoise	-0.034277174	0.556261134	0.021149045	0.716620064	-0.098282012	0.090891329	0.036288845	0.533311703	0.236418373	3.86E-05	-0.136517114	0.018582484	0.020691269	0.722498794	0.006048603	0.917327178	-0.22516414	9.06E-05	0.078406371	0.177784394	-0.157576163	0.006504784	0.677924296	2.58E-41	0.45724551	9.47E-17	0.184136121	0.001436279	-0.009055421	0.876503307	-0.231098943	5.81E-05	0.05124208	0.378889469
ARMS2	turquoise	-0.101819897	0.079792994	0.048798715	0.402067328	-0.015295139	0.792939481	0.053108521	0.3617477	-0.018600422	0.749552308	0.024708789	0.671498247	-0.077917312	0.180513095	-0.014618518	0.801905334	0.058165061	0.31778621	0.004482922	0.938677741	0.015038967	0.796330863	0.150019761	0.009621034	0.000269227	0.996313624	0.007714531	0.894674913	-0.182096745	0.001625155	-0.009672538	0.868161312	0.132874967	0.021996139
ARPP21	turquoise	-0.081742799	0.159979095	0.081188743	0.162839176	-0.171445122	0.003035205	-0.01067699	0.854615036	0.087198503	0.133803108	-0.164195945	0.004553263	-0.075600347	0.193862021	0.070553263	0.225406434	-0.203295652	0.000422449	0.121061661	0.037049678	-0.01661436	0.775537676	0.859716771	4.56E-88	0.31189147	4.02E-08	-0.026142595	0.65364075	-0.078341136	0.178146594	-0.025460408	0.662113319	0.023089051	0.691895246
ART1	turquoise	-0.084862906	0.144574297	0.064895342	0.264916653	-0.054762127	0.346971622	-0.008256548	0.887322386	0.167102647	0.003877197	-0.157540539	0.006517054	-0.057764346	0.321137314	0.012266594	0.833265647	-0.196773568	0.000649069	0.040384716	0.488105239	0.015514298	0.790041199	0.872613687	8.26E-94	0.442963263	1.05E-15	0.128322479	0.027015499	0.021847825	0.707678599	-0.118872838	0.040634243	-0.048383308	0.406090389
ART3	turquoise	0.009525148	0.870152401	0.056035084	0.33586114	-0.043143423	0.458857235	-0.075717193	0.193172019	0.168389323	0.003608015	-0.150450365	0.009413027	-0.048429192	0.405644849	0.002122488	0.970944206	-0.221957268	0.000114678	0.06233372	0.284281196	0.417457718	5.93E-14	0.555446041	1.93E-25	0.175880905	0.002349783	0.056332493	0.333298529	-0.142836708	0.013744626	-0.184834646	0.001376363	0.029493607	0.612680901
ART5	turquoise	-0.084404877	0.146762077	0.028858348	0.620358927	-0.088772623	0.126899478	0.054409124	0.350093411	0.130775092	0.024201123	-0.021370258	0.713785217	-0.036286555	0.533337559	-0.008294901	0.88680247	-0.032037962	0.582357006	0.027484531	0.637104114	-0.269557189	2.44E-06	0.578049001	7.09E-28	0.586082088	8.69E-29	0.386561223	5.06E-12	0.022477235	0.699658934	-0.209022839	0.000286522	-0.046245932	0.42716513
ARX	turquoise	-0.054588563	0.348504333	0.068074715	0.242166642	-0.128703517	0.026560625	-0.056660555	0.330486405	0.132797667	0.022074115	-0.141339867	0.014777537	-0.032547643	0.576367415	-0.005505437	0.924728189	-0.180272276	0.001813125	0.102580383	0.077556645	-0.006033755	0.917529398	0.811750094	7.07E-71	0.355133211	2.96E-10	0.093564146	0.107575344	-0.036519508	0.530711034	-0.038281408	0.511059563	0.070335967	0.226841982
ASB10	turquoise	-0.087991995	0.130287797	0.102069915	0.079052088	-0.112981595	0.051761609	-0.017935811	0.758218176	0.143220847	0.01349	-0.130196094	0.024841659	-0.070791345	0.223840993	0.033224505	0.568458167	-0.169181908	0.003450735	0.084724187	0.145234245	-0.015347898	0.792241509	0.935187804	5.09E-135	0.415731201	7.69E-14	0.087245482	0.13359297	0.012514201	0.829950703	-0.092150076	0.113020322	-0.010473863	0.857351158
ASB11	turquoise	-0.102093549	0.07898234	0.07689669	0.186307105	-0.073904327	0.204080833	-0.05137726	0.3776315	0.151150064	0.009083534	-0.178779855	0.001981441	-0.069925836	0.229569134	-0.013474454	0.817123855	-0.226549664	8.18E-05	0.045082752	0.438895652	-0.015915402	0.784744251	0.918136931	1.28E-120	0.458987529	7.00E-17	0.164286649	0.004530655	0.076619853	0.187902013	-0.130665619	0.024321127	-0.008371938	0.885758326
ASB12	turquoise	-0.073858701	0.204361025	0.116233195	0.045341942	-0.037651575	0.518040752	-0.0417232	0.473791038	0.196122794	0.00067699	-0.195486239	0.000705371	-0.100385786	0.084152016	-0.046985206	0.419805066	-0.216261839	0.000172779	0.049232308	0.397893609	-0.088293396	0.128971378	0.839012489	5.89E-80	0.517648747	9.28E-22	0.25474111	8.78E-06	0.149208184	0.010024185	-0.218962606	0.000142446	-0.02729779	0.639394823
ASB14	turquoise	-0.014745308	0.800223234	0.006318359	0.913654183	-0.007447959	0.898294345	-0.040027078	0.491968852	0.077756741	0.181415709	-0.042521796	0.465361196	-0.04062366	0.48553299	-0.024023347	0.68010157	-0.09412369	0.105478721	0.049357886	0.396689679	-0.064571418	0.26731413	0.635687742	5.01E-35	0.33893174	2.04E-09	0.157562777	0.006509392	0.123109417	0.033942331	-0.04974023	0.393037592	-0.004889642	0.933126619
ASB15	turquoise	-0.070766301	0.2240053	0.074584219	0.199938505	-0.105858838	0.068490343	-0.005973431	0.918351047	0.157711908	0.006458218	-0.129448762	0.025689973	-0.076452191	0.188872809	0.004903766	0.932933906	-0.174709601	0.002515542	0.052211754	0.369922579	-0.034330183	0.555650303	0.914608446	4.96E-118	0.428519525	1.08E-14	0.135690056	0.019314292	0.055441477	0.341013539	-0.083942509	0.148996046	0.053136193	0.361497246
ASB16	turquoise	-0.075497923	0.194468334	0.018450304	0.751506995	-0.006592437	0.909924211	0.035672057	0.540297203	0.163935796	0.00461867	-0.091002941	0.117594249	-0.015403828	0.791501752	-0.075261026	0.195875987	-0.126717069	0.029006204	-0.036046524	0.536050716	0.017730879	0.760896449	0.701688119	2.44E-45	0.424175163	2.12E-14	0.217583876	0.000157246	0.018409465	0.752039032	-0.256158725	7.79E-06	-0.015742548	0.787025748
ASB18	turquoise	-0.047292481	0.416767857	0.048978392	0.400334617	-0.064286479	0.269435299	0.038624704	0.507275094	0.197607529	0.000614846	-0.07514591	0.196562687	-0.016356013	0.778937016	0.017833637	0.759553135	-0.11793704	0.042253721	0.051305396	0.37829994	0.013630225	0.815047583	0.605903644	3.77E-31	0.202333151	0.000450471	0.154287916	0.007728521	-0.101876414	0.079625022	-0.116204051	0.045396368	-0.000564653	0.9922686
ASB2	turquoise	-0.133871051	0.021012478	0.101302806	0.08134317	-0.056771437	0.329539393	0.068561058	0.238810994	0.113614384	0.050456178	-0.018429672	0.751775773	0.058821791	0.312343598	0.11256475	0.052636818	-0.083787945	0.149748563	-0.019228438	0.741392392	0.088445136	0.128312533	0.350773855	5.02E-10	0.063841117	0.272773678	0.011111492	0.848768193	-0.095629171	0.099997593	-0.109343229	0.059824118	-0.063015318	0.27903798
ASB4	turquoise	-0.109363708	0.059775993	0.123847399	0.032878199	-0.098801746	0.089187504	0.004848107	0.933693371	0.247636329	1.58E-05	-0.06271961	0.281304637	-0.102633745	0.07740165	0.057876062	0.320200755	-0.115845909	0.046069698	0.059085873	0.310172358	-0.157732619	0.00645114	0.733053507	2.65E-51	0.483818962	7.84E-19	0.304412819	8.72E-08	-0.015127605	0.795156981	-0.224923916	9.22E-05	-0.017517778	0.763684511
ASB5	turquoise	-0.05973269	0.304896313	0.108008719	0.063029835	-0.184129968	0.001436817	-0.012927608	0.824422765	0.057925164	0.319789678	-0.170622783	0.003180625	-0.061655249	0.289565846	0.047912855	0.410675304	-0.207193044	0.000324731	0.146165699	0.011671949	-0.037104033	0.524149446	0.835364594	1.20E-78	0.283597683	6.72E-07	-0.004860042	0.933530511	-0.079220803	0.173308275	-0.018870762	0.746036261	0.03831042	0.510739172
ASIC2	turquoise	0.067319361	0.247443575	-0.096004855	0.098665658	-0.113123198	0.051467068	-0.016734704	0.77395565	0.026765817	0.645939119	-0.113681358	0.050319632	-0.082408847	0.156591115	-0.044413226	0.445730389	-0.097180866	0.094587204	0.009838489	0.865920492	0.071796873	0.217314749	0.169182872	0.003450547	0.067157195	0.248586845	0.012804184	0.826072246	-0.141365538	0.014759264	0.109532153	0.059381359	0.105252233	0.070099197
ASIC4	turquoise	-0.045425713	0.435417927	-0.012927699	0.824421542	-0.013492267	0.816886359	0.089365792	0.124370763	-0.013369072	0.818529208	0.090543443	0.119466432	-0.018666721	0.748689535	0.019071324	0.743431133	0.07242092	0.213333563	-0.021339419	0.714180187	-0.14201523	0.014303356	-0.082256825	0.157359598	0.038062724	0.513477949	0.226359374	8.29E-05	-0.068564555	0.238786984	-0.053603277	0.357286136	0.159585802	0.005845206
ASPA	turquoise	-0.072587862	0.212277475	0.068986188	0.235904555	-0.05139992	0.377420874	-0.133453324	0.021420254	0.153444715	0.008073688	-0.17312381	0.002756918	-0.03343208	0.566043003	-0.077754582	0.18142787	-0.195668712	0.000697125	0.051260482	0.378718075	-0.008220728	0.887807996	0.692898081	8.35E-44	0.642744758	5.22E-36	0.331045465	5.01E-09	0.244021132	2.12E-05	-0.108513917	0.06180003	0.009299196	0.873206345
ATOH8	turquoise	-0.074367278	0.201253555	-0.062787341	0.280784369	-0.074677936	0.199372348	0.006261236	0.914431818	0.193178343	0.000817752	-0.103098584	0.07606208	-0.053637337	0.356980268	0.002818651	0.961420569	-0.144066802	0.012943833	0.053263509	0.360346338	0.109816926	0.05871908	0.702926687	1.47E-45	0.581852107	2.64E-28	0.280086781	9.34E-07	0.074670414	0.199417749	-0.202462436	0.00044661	-0.010678226	0.854598396
ATP13A5.AS1	turquoise	-0.042623912	0.464289284	0.054104771	0.352799154	-0.094296248	0.10483869	0.010812796	0.852786708	0.043883394	0.451181583	-0.008967083	0.877698567	0.074906444	0.197996787	-0.038639052	0.50711724	-0.025382408	0.663084826	-0.039197183	0.500996853	-0.13919988	0.016372273	0.521180137	4.39E-22	0.34153456	1.51E-09	0.154454805	0.007661785	0.122680334	0.034574412	-0.106117372	0.067813893	-0.087906424	0.130663427
ATP1A2	turquoise	-0.079899321	0.169643576	0.103788948	0.074107378	-0.141996839	0.014316089	-0.016580225	0.775986587	0.123069046	0.03400138	-0.174479286	0.002549361	-0.080033089	0.168927961	0.04634405	0.426184	-0.215880139	0.000177524	0.077528431	0.182704846	-0.024347005	0.676033926	0.920545136	1.88E-122	0.499816716	3.55E-20	0.137947967	0.017373326	0.043567284	0.45445168	-0.080429072	0.166822799	0.031117273	0.593249277
ATP1B4	turquoise	-0.048382845	0.406094879	0.066314113	0.25458975	-0.195696088	0.000695896	0.003776248	0.948329676	0.056653984	0.330542581	-0.169535628	0.003382568	-0.084021835	0.148610952	0.057152566	0.326297638	-0.196880298	0.000644593	0.113903421	0.049869097	0.008334555	0.886264982	0.827938587	4.47E-76	0.250133768	1.29E-05	-0.086371022	0.137546288	-0.093685939	0.107116211	0.000995783	0.986365886	0.02753344	0.636504738
ATP2A1	turquoise	-0.10137629	0.081121403	0.080320352	0.167398821	-0.098179566	0.091230227	0.018799645	0.746960697	0.121703514	0.036050758	-0.183745737	0.001470797	-0.035238387	0.54523588	-0.038253724	0.51136538	-0.201024723	0.000491338	0.053121861	0.361626948	0.00511125	0.930103347	0.89065914	5.46E-103	0.436557348	2.99E-15	0.149111783	0.010073053	0.089353728	0.124421799	-0.14699056	0.011203124	0.025251415	0.66471764
ATP2B2	turquoise	0.002741515	0.962475552	-0.007372945	0.899313246	-0.130465913	0.024541367	-0.016829094	0.772715463	0.182563192	0.001580053	-0.078724991	0.176023168	-0.05169099	0.374721828	-0.009994828	0.863810449	-0.167209912	0.003854082	-0.096498644	0.096936482	-0.007944321	0.891556646	0.590850094	2.43E-29	0.569182933	6.74E-27	0.398330269	9.81E-13	0.101678636	0.080214086	-0.211568497	0.000240296	0.069046582	0.235493697
ATP8A1	turquoise	0.001308215	0.982088756	0.029800523	0.608986394	-0.012511426	0.829987828	-0.068122472	0.241835677	0.101867854	0.079650446	-0.151354974	0.008988999	-0.097978409	0.091898611	-0.038338768	0.510426211	-0.177757867	0.002104806	0.000731846	0.989979455	0.198205161	0.000591357	0.61626449	1.88E-32	0.691521319	1.44E-43	0.271678709	2.01E-06	0.191148694	0.000930011	-0.150446311	0.009414966	-0.06866153	0.238121854
B3GALT1	turquoise	-0.085181972	0.143065026	0.066838518	0.250844199	-0.117448642	0.04312029	-0.000924802	0.987337672	0.163529419	0.004722537	-0.11978799	0.03910144	-0.110329865	0.05754157	0.013972538	0.810489469	-0.140095487	0.015687418	0.072742667	0.211301526	-0.067553701	0.24579797	0.874055886	1.72E-94	0.553565447	3.02E-25	0.24103955	2.69E-05	0.042739718	0.463075337	-0.151821601	0.008776977	-0.02662599	0.647663833
BEST3	turquoise	-0.058715186	0.3132229	0.078853209	0.175318083	-0.110554893	0.057031194	-0.032009651	0.582690554	0.10074549	0.083041066	-0.152137827	0.008635832	-0.060404928	0.299476078	0.066009873	0.25678043	-0.202927421	0.000432973	0.151611147	0.008872045	0.043109147	0.459214529	0.885104474	5.32E-100	0.346182139	8.71E-10	0.023571693	0.685793328	-0.101923309	0.079485863	-0.078935575	0.174866253	0.041544395	0.475689853
BHMT2	turquoise	-0.018272807	0.753820228	-0.05010702	0.389553196	-0.138478054	0.016943119	0.014643966	0.801567647	0.143147696	0.013538165	-0.057728056	0.321441932	-0.034678537	0.551644306	0.051359352	0.377797999	-0.111453331	0.055030681	0.034482104	0.553901508	-0.008698639	0.881332459	0.657695486	3.54E-38	0.643520905	4.05E-36	0.233212675	4.94E-05	0.014989147	0.796990862	-0.141409859	0.014727762	0.00699625	0.904432277
BIN1	turquoise	-0.05650278	0.331836929	0.026059368	0.654672064	-0.077808989	0.181121645	0.011509195	0.843423755	0.108135651	0.062718968	-0.13607119	0.018973996	-0.099706925	0.086281275	0.011058214	0.849484687	-0.160795331	0.005477772	0.152201766	0.00860754	0.166852901	0.003931502	0.699005652	7.27E-45	0.145189663	0.012248998	-0.071245666	0.220875217	-0.261578833	4.91E-06	-0.062088024	0.286187384	-0.005787593	0.920882775
BLACE	turquoise	0.091049039	0.117407699	-0.108301718	0.062314158	0.055966447	0.336454333	-0.056319678	0.33340869	-0.162719987	0.004935713	0.140442218	0.01542909	0.019842394	0.733443015	0.028834234	0.620651194	0.121806062	0.035893299	-0.081617774	0.160621156	-0.111371636	0.055210149	-0.199010566	0.000561015	-0.154411091	0.007679216	-0.044212134	0.447794919	0.048900956	0.401080819	0.317607605	2.19E-08	0.038004231	0.514125813
BMP5	turquoise	-0.056258952	0.333931022	0.096231151	0.097870186	-0.027709925	0.634343863	-0.043518047	0.454962222	0.144258332	0.012822913	-0.044173958	0.448187468	-0.091099264	0.117204713	0.027377939	0.638411232	-0.052001703	0.371853775	0.065315736	0.261827203	-0.052668911	0.365740988	0.626010314	1.01E-33	0.562993859	3.12E-26	0.254535644	8.94E-06	-0.067603855	0.245446761	-0.165162458	0.004317508	-0.042672635	0.463778322
BOLL	turquoise	-0.099648896	0.086465276	0.059273608	0.308634871	-0.02969384	0.610269478	0.066032911	0.256614089	0.130173386	0.024867075	-0.122078367	0.03547801	-0.034287609	0.556140868	-0.051738729	0.374280293	-0.081945803	0.158940683	-0.053569196	0.357592359	-0.031093656	0.593529897	0.547112678	1.37E-24	0.289354115	3.88E-07	0.170770485	0.003154049	0.076511007	0.188531838	-0.148849413	0.010207126	0.084020053	0.148619592
BRINP1	turquoise	-0.081857483	0.159391832	0.048203769	0.407836533	-0.191420417	0.0009142	-0.016833347	0.772659598	0.069491627	0.232481588	-0.175062863	0.002464462	0.014060935	0.809313439	-0.017359275	0.765760228	-0.194377992	0.000757423	0.061863804	0.287934435	-0.16465476	0.004439938	0.476073424	3.31E-18	0.508029085	6.81E-21	0.258744302	6.26E-06	0.247160169	1.64E-05	0.012986223	0.823639673	-0.036235061	0.533919027
C10orf71	turquoise	-0.076353504	0.189445943	0.086938685	0.134969875	-0.147303612	0.011029599	-0.004429472	0.939407474	0.075886355	0.192176261	-0.169715543	0.003348366	-0.078447954	0.177553796	0.055435025	0.341069819	-0.209031574	0.00028635	0.094672856	0.103452477	-0.018911083	0.745512287	0.889957001	1.33E-102	0.352817681	3.92E-10	-0.015441459	0.791004144	-0.039422795	0.49853393	-0.061554611	0.290355288	0.011127871	0.848547943
C10orf71.AS1	turquoise	-0.063795935	0.273113921	0.054712794	0.347406836	-0.112112274	0.053600734	0.005172648	0.929265908	0.136325995	0.018749413	-0.193692805	0.000791357	-0.057575672	0.322723079	-0.019678493	0.735562437	-0.225438329	8.88E-05	0.040637876	0.485380187	0.022037934	0.70525287	0.911515733	7.46E-116	0.412848834	1.19E-13	0.059227759	0.309009897	0.049747482	0.392968516	-0.09982837	0.085897212	-0.031512539	0.588561679
C11orf16	turquoise	0.042537555	0.465195685	-0.033076641	0.570181569	-0.007789247	0.893660828	0.017212618	0.767682316	0.164884881	0.004384062	0.030629118	0.599061832	-0.035623196	0.540852525	-0.051039166	0.380782587	0.088214936	0.129313075	0.032494605	0.576989347	0.013379523	0.818389804	-0.093091833	0.109370547	0.030423472	0.60151817	0.294716174	2.30E-07	0.037218138	0.5228734	-0.106854378	0.065915482	0.145340409	0.012158264
C11orf52	turquoise	0.033844608	0.561257788	-0.027432895	0.637737185	-0.156897335	0.006742185	0.096506136	0.096910431	0.014096249	0.808843731	-0.108828223	0.061044935	-0.061682423	0.289352929	-0.070070803	0.228602542	-0.082927301	0.153991589	-0.008297921	0.886761538	-0.186171192	0.001268067	0.450281668	3.11E-16	0.299571504	1.42E-07	0.190034005	0.000997546	0.184957778	0.001366042	-0.022323757	0.701611455	0.066083323	0.256250363
C14orf180	turquoise	-0.108978984	0.060685451	0.153293208	0.008137143	-0.006638433	0.909298429	-0.038837723	0.50493417	0.145746792	0.011916608	-0.032445919	0.577560526	-0.035384123	0.543573747	-0.051954783	0.372286003	-0.059858073	0.303880471	0.026026758	0.655076327	-0.135900655	0.019125609	0.559309756	7.64E-26	0.493761604	1.17E-19	0.465018957	2.43E-17	0.178395064	0.002027093	-0.103899462	0.073798295	-0.032172971	0.580767615
C16orf90	turquoise	-0.013529212	0.816393841	0.066299573	0.254694153	0.012666362	0.827915064	0.048501633	0.404942022	0.06769788	0.244789302	0.050599455	0.384904719	-0.061099616	0.293942418	-0.057200012	0.325895533	0.113862739	0.049951383	0.021245451	0.715384142	0.01460834	0.802040406	-0.068198593	0.241308797	0.01981636	0.733779536	0.171841547	0.00296728	0.025317464	0.663894156	-0.164661234	0.004438357	0.116869618	0.044166972
C1orf105	turquoise	-0.051883989	0.37293874	0.059295441	0.308456392	-0.172185351	0.002909493	-0.019682901	0.735505405	0.119676922	0.039284825	-0.12868371	0.026584107	-0.094813989	0.102936749	-0.009270103	0.873599703	-0.130523056	0.024478174	0.137807417	0.017488979	0.039791466	0.494523096	0.778471788	1.28E-61	0.257459391	6.98E-06	0.040607042	0.485711652	-0.05369376	0.356473932	0.051153059	0.379719296	0.035270412	0.544870418
C1orf127	turquoise	-0.052287807	0.369224882	-0.02876554	0.621484128	-0.02323555	0.690040977	-0.02658027	0.648228173	0.250386949	1.26E-05	-0.114465148	0.048744433	-0.023903462	0.681610611	-0.030464068	0.601032911	-0.137045682	0.018127537	0.08068861	0.165453697	0.266349652	3.24E-06	0.728260705	2.44E-50	0.463709996	3.06E-17	0.213606714	0.000208407	0.013344203	0.818860942	-0.15990767	0.005745329	0.047664046	0.413112453
C1orf158	turquoise	-0.030276709	0.603273932	0.061259253	0.292680507	0.012200172	0.834155415	-0.002574393	0.964761512	0.176597623	0.002253327	0.048700446	0.403016871	0.071025603	0.222308252	0.091088021	0.117250126	0.008956661	0.877839605	0.004952715	0.932266055	0.074429105	0.200878139	0.140970917	0.015042358	0.178949782	0.001961582	0.378998609	1.40E-11	0.134051124	0.020838782	-0.050009839	0.39047456	0.087312262	0.1332947
C1orf61	turquoise	0.019179919	0.742021792	0.072891141	0.210368524	0.026921524	0.644020766	0.025132898	0.666196319	0.149839134	0.009709495	0.088656728	0.127398161	0.032074322	0.581928763	-0.039595323	0.496654821	0.044763892	0.442143176	0.035167402	0.546046386	0.01495539	0.797438152	-0.048954998	0.40055996	0.121905738	0.035740808	0.289122387	3.97E-07	0.005216633	0.928666016	-0.023845704	0.682338089	0.126218377	0.029649608
C1QTNF3	turquoise	0.051862632	0.373135798	0.011565786	0.842663846	-0.067842422	0.243780994	0.058197668	0.317514537	0.106755819	0.066166802	0.027443379	0.637608623	-0.006422462	0.912237194	0.033690872	0.563038799	-0.011364375	0.845369066	-0.104581333	0.071914371	-0.184156705	0.00143448	0.428621067	1.06E-14	0.531785583	4.41E-23	0.307301898	6.48E-08	-0.068840866	0.236895252	-0.228517679	7.06E-05	-0.001084772	0.985147597
C1QTNF9	turquoise	-0.05867955	0.313517193	0.109966331	0.058374066	0.002308245	0.968402563	-0.071355556	0.220162094	0.181866375	0.001647863	-0.038312678	0.510714237	0.032250025	0.579861404	-0.004208056	0.942430938	-0.056915587	0.328310873	0.049839159	0.39209595	-0.064855693	0.265209317	0.608364101	1.87E-31	0.419817977	4.14E-14	0.260421263	5.42E-06	0.096477269	0.09701083	-0.184775834	0.001381318	-0.011215035	0.847376069
C20orf166.AS1	turquoise	-0.020948507	0.71919333	0.095535233	0.100332854	-0.131089412	0.0238594	-0.02244652	0.70004953	0.100005675	0.085338966	-0.125385293	0.030751682	-0.072872235	0.210487163	0.047920258	0.410602926	-0.148718517	0.010274603	0.078762504	0.175816662	0.029661899	0.610653859	0.845158486	3.07E-82	0.384970806	6.28E-12	0.067664943	0.245019472	-0.090334292	0.120326257	-0.111607559	0.054693192	0.02836498	0.626350591
C2orf40	turquoise	-0.017347806	0.765910496	0.069327247	0.233590946	-0.09175933	0.114562399	-0.00714239	0.902445851	0.23399018	4.66E-05	-0.083892514	0.149239141	-0.114731708	0.048218196	-0.013888818	0.811603662	-0.110908731	0.056236247	-0.021534147	0.711687494	-0.137748523	0.01753764	0.735815609	7.19E-52	0.670621445	3.74E-40	0.528446929	9.18E-23	0.124189691	0.03239436	-0.256368184	7.66E-06	-0.009816803	0.866213264
C2orf71	turquoise	-0.017271606	0.766909043	0.088525223	0.127965849	-0.058088011	0.318428791	0.042132987	0.469454999	-0.009296771	0.87323914	-0.099396067	0.087270633	0.024023032	0.680105532	-0.170938256	0.003124107	-0.038071034	0.513385935	-0.114809783	0.048064964	-0.264575725	3.78E-06	0.419193884	4.55E-14	0.423241586	2.45E-14	0.301099665	1.22E-07	0.403296974	4.82E-13	-0.097428388	0.093746153	0.043247551	0.457772742
C4orf26	turquoise	0.043730618	0.452760363	-0.04041625	0.487765348	-0.039744706	0.495030847	-0.01044789	0.857701134	-0.101519636	0.080690205	0.033410556	0.566293209	-0.022468982	0.699763879	0.048656527	0.403441672	0.029047662	0.618066436	0.132320184	0.022561097	0.079770822	0.170333131	0.089533545	0.12366276	-0.029742804	0.609680436	-0.14989687	0.009681141	-0.156015151	0.007062268	0.090196804	0.120894091	0.005772993	0.921081703
C6	turquoise	-0.129869566	0.025209293	0.123095982	0.033961973	-0.001361842	0.981354656	-0.011756556	0.840103251	0.199816355	0.000532108	-0.085399352	0.142043667	-0.034397635	0.554873518	0.010931541	0.851188707	-0.173359973	0.002719685	-0.022935541	0.693840238	-0.011005797	0.850189722	0.700965072	3.28E-45	0.595803775	6.32E-30	0.415828535	7.58E-14	0.172600962	0.002841001	-0.173456472	0.002704604	0.132276058	0.022606565
C8G	turquoise	-0.106244685	0.067482795	-0.109088423	0.060425591	0.028161411	0.628830016	0.095197274	0.101546403	0.103117817	0.076007063	0.01286078	0.825315775	0.041655717	0.474507181	-0.014982558	0.797078162	-0.04792399	0.410566436	-0.055812688	0.337785628	0.088967058	0.126066239	0.083273989	0.152271594	0.14491967	0.012412999	0.293724104	2.54E-07	0.082753903	0.154857352	-0.243156848	2.27E-05	0.11198781	0.053868439
C8orf22	turquoise	-0.078871474	0.175217812	0.118695456	0.040937134	-0.06673378	0.251589214	-0.02528631	0.664282522	0.132081757	0.022807725	-0.1653128	0.004281843	-0.058567195	0.314446255	-0.005198371	0.928915084	-0.206293931	0.000345197	0.024805579	0.670286799	-0.118454873	0.041350981	0.849075216	9.55E-84	0.45043034	3.03E-16	0.209643312	0.000274547	0.107615706	0.064000404	-0.185782137	0.001298755	-0.008976145	0.877575939
C9orf135	turquoise	-0.036754619	0.528066819	0.080088432	0.168632556	-0.017204876	0.767783822	-7.78E-05	0.998935171	0.240381469	2.83E-05	-0.06815637	0.241600944	-0.038543641	0.508167402	-0.007230189	0.901252724	-0.090914579	0.117952481	-0.094369127	0.104569299	-0.084096866	0.148247405	0.398331474	9.81E-13	0.372476432	3.31E-11	0.469640554	1.07E-17	0.151416742	0.008960675	-0.157337525	0.006587374	-0.020380285	0.726501784
CA3	turquoise	-0.067654472	0.245092673	0.146433249	0.011518019	-0.126176084	0.029704732	-0.052120176	0.370763773	0.11188469	0.054091076	-0.224675578	9.39E-05	-0.112384651	0.053018745	-0.028138119	0.629113966	-0.234135567	4.61E-05	0.075875759	0.192238523	-0.070269183	0.227284491	0.880468496	1.27E-97	0.463744395	3.05E-17	0.190697858	0.000956801	0.054726583	0.347285155	-0.132922518	0.021948292	0.015721337	0.787305832
CA7	turquoise	0.00161845	0.977842192	0.002456916	0.96636857	0.042705451	0.463434362	0.15048171	0.009398042	0.211777713	0.000236824	0.06452307	0.267673243	-0.037300943	0.521948384	0.07916933	0.173588665	0.051574091	0.375804388	0.057566977	0.322796279	-0.063075959	0.278574687	0.276247398	1.33E-06	0.332830468	4.10E-09	0.423063736	2.52E-14	0.045396553	0.435713001	-0.240506356	2.80E-05	0.127476924	0.02804885
CACNA1S	turquoise	-0.063193277	0.277679866	0.078361933	0.178031065	-0.156278844	0.006965199	-0.022025133	0.705416114	0.082381393	0.156729689	-0.168667867	0.003552016	-0.069978087	0.229220405	0.049907073	0.39145031	-0.223946252	9.91E-05	0.107015396	0.065506582	-0.021632015	0.710435865	0.877762813	2.80E-96	0.341501558	1.51E-09	-0.008921685	0.878312937	-0.02961627	0.611203157	-0.052105504	0.370898659	0.04094733	0.482060337
CACNA2D1	turquoise	-0.085089526	0.143501075	0.067201721	0.248272572	-0.043777762	0.452272852	0.092510679	0.111611682	0.16726377	0.003842523	-0.061433306	0.291308763	-0.022598058	0.698123235	0.017069354	0.769561308	-0.082428007	0.156494461	-0.091777032	0.114492183	-0.066026962	0.256657037	0.567345147	1.07E-26	0.679594642	1.38E-41	0.230183801	6.23E-05	0.091030219	0.117483834	-0.240798462	2.74E-05	-0.065617318	0.259626217
CACNB1	turquoise	-0.121268836	0.036724718	0.080019275	0.169001755	-0.117386518	0.043231583	0.059850749	0.30393975	0.188951771	0.00106741	-0.119312657	0.039891373	-0.054326131	0.35082993	0.036054032	0.53596574	-0.168864201	0.003513019	0.064460786	0.26813635	-0.000650782	0.991089347	0.861676996	6.66E-89	0.34175224	1.47E-09	0.092501045	0.111649137	-0.178923874	0.001964598	-0.209351118	0.000280127	0.026929368	0.643924193
CACNG1	turquoise	-0.067968611	0.242903094	0.067645157	0.245157813	-0.2039977	0.000403041	0.033301688	0.567559561	0.075969743	0.191686787	-0.138410191	0.016997671	-0.089463385	0.123958487	0.082052077	0.158399098	-0.178924568	0.001964517	0.109645876	0.059116145	-0.0028325	0.961231154	0.833249833	6.69E-78	0.260535026	5.37E-06	-0.039723693	0.495259119	-0.096569211	0.096691347	-0.063995153	0.271615872	0.066949801	0.25005431
CACNG6	turquoise	-0.045371864	0.435962926	0.102570785	0.077584549	-0.146658124	0.011390031	-0.035022785	0.547699456	0.145476197	0.012077041	-0.159664132	0.005820757	-0.096400396	0.097278597	0.037510209	0.519614397	-0.194937935	0.000730696	0.110936692	0.056173822	0.017111131	0.769013234	0.885589356	2.96E-100	0.393024696	2.07E-12	0.113083462	0.05154958	-0.023523409	0.686402857	-0.083383308	0.151732264	0.074093906	0.202919607
CADM2	turquoise	-0.040628336	0.485482732	0.109472393	0.059521118	-0.1209594	0.037210973	0.025415884	0.662667809	0.150518078	0.009380683	-0.10985757	0.058625058	-0.090570486	0.119355608	0.004989592	0.931762943	-0.137997971	0.01733234	0.086226907	0.13820634	-0.150375316	0.00944899	0.76711094	8.07E-59	0.588687663	4.34E-29	0.297071505	1.83E-07	0.081120644	0.163193336	-0.158405786	0.006224822	0.027342077	0.638851254
CADM3.AS1	turquoise	-0.0500781	0.389827246	-0.058859772	0.312030709	-0.009191147	0.874667401	-0.089698505	0.122969604	0.097704929	0.092813567	-0.116327763	0.045165707	-0.00961795	0.868898643	-0.068591305	0.238603386	-0.147450451	0.010949027	-0.024148832	0.678523408	0.119184642	0.040106403	0.566807284	1.22E-26	0.578587129	6.17E-28	0.277817437	1.15E-06	0.327035313	7.85E-09	-0.01695021	0.771124966	0.001154999	0.9841862
CALCA	turquoise	-0.102486515	0.077829901	0.048510355	0.404857452	0.000971985	0.9866917	0.079485475	0.171871832	0.145118821	0.012291843	0.030106275	0.605315758	-0.047950907	0.410303325	0.052373759	0.368437354	-0.039028079	0.502847109	0.065696853	0.259047886	-0.058539478	0.314675715	0.295235992	2.19E-07	0.297813977	1.70E-07	0.22833677	7.15E-05	-0.020923869	0.719509695	-0.168581439	0.003569307	0.029590813	0.611509718
CALML6	turquoise	-0.104906351	0.07103028	-0.014806758	0.799408314	-0.057929609	0.319752477	0.106289278	0.067367135	0.162369629	0.005030641	-0.023146014	0.691174027	-0.0096861	0.867978153	-0.029314342	0.614843346	-0.042183546	0.468921535	-0.045452301	0.435148975	-0.140482017	0.015399677	0.415571943	7.88E-14	0.336804704	2.60E-09	0.401217655	6.50E-13	0.104151332	0.073097788	-0.236958193	3.70E-05	0.122167889	0.035342375
CAMK2A	turquoise	-0.122498537	0.034845218	0.047109036	0.418579533	-0.065136723	0.263139714	-0.070005171	0.229039799	0.027511424	0.636774508	-0.124847921	0.031480976	0.00939673	0.871887851	-0.014302389	0.80610333	-0.134182126	0.020713202	0.125464417	0.030645527	0.086501859	0.136949147	0.68556646	1.44E-42	0.192407982	0.000858799	-0.078622964	0.176585724	-0.215250245	0.000185622	-0.05327301	0.360260545	-0.014067508	0.809225999
CAMK2B	turquoise	-0.101834564	0.079749375	0.071868494	0.216855152	-0.165476478	0.004243316	0.089308692	0.124612468	0.169671522	0.003356705	-0.101181751	0.081709569	-0.065903602	0.257548696	0.021166585	0.716395144	-0.141542304	0.014633977	0.067399734	0.246878308	-0.094027045	0.10583853	0.806648442	2.42E-69	0.427376397	1.29E-14	0.167314778	0.003831604	-0.017168149	0.768265412	-0.251057532	1.19E-05	0.04144407	0.476757066
CAND2	turquoise	-0.064427883	0.268381217	0.052270549	0.369383135	-0.087375704	0.133011812	0.019376791	0.739468991	0.194971951	0.000729101	-0.158820746	0.006088881	-0.135660737	0.019340689	-0.066774775	0.251297429	-0.163709407	0.004676277	0.088642369	0.127460054	-0.159420958	0.005896958	0.755390159	4.29E-56	0.589802686	3.22E-29	0.273419531	1.72E-06	0.112449586	0.052880776	-0.223726319	0.000100751	-0.065526924	0.260284582
CAP2	turquoise	-0.057372894	0.324433046	0.087531809	0.132317712	-0.165739517	0.004182056	0.002471876	0.966163911	0.07387207	0.204278895	-0.12339295	0.033530075	-0.032732719	0.574199642	-0.010049675	0.863070425	-0.135080029	0.019870001	0.121412741	0.036500424	-0.066452555	0.253597193	0.713219716	1.94E-47	0.251293091	1.17E-05	-0.056925723	0.328224601	-0.110433224	0.057306678	0.015510839	0.790086908	-0.073731341	0.20514462
CAPN3	turquoise	-0.16357964	0.004709588	0.028347959	0.626557737	-0.070518269	0.225637183	-0.04126376	0.478678402	0.079706561	0.17067875	-0.190042857	0.000996993	0.000416917	0.994291406	-0.102427423	0.078002323	-0.177623496	0.002121537	0.006590277	0.9099536	0.034864281	0.549514081	0.656813025	4.80E-38	0.185741317	0.001302013	0.040832997	0.48328548	0.028393113	0.626008263	-0.000478982	0.993441615	0.034200573	0.557144389
CAPN6	turquoise	-0.035263069	0.544954202	0.086615482	0.136432187	-0.151661917	0.008849028	0.001963707	0.973116982	0.131605202	0.023307663	-0.189738742	0.001016177	-0.107838684	0.063448252	-0.039700148	0.495514955	-0.23123902	5.75E-05	0.030627849	0.599076977	-0.089345327	0.12445735	0.573612468	2.21E-27	0.689323135	3.39E-43	0.385680512	5.70E-12	0.263754344	4.06E-06	-0.21675695	0.000166801	-0.084092325	0.148269389
CARNS1	turquoise	-0.078009998	0.179993592	0.001455867	0.980067585	-0.148648846	0.01031068	0.018526643	0.750512781	0.192692854	0.000843404	-0.109950478	0.058410597	-0.090629399	0.119114456	-0.000694622	0.990489108	-0.132113251	0.022775014	0.066196519	0.255434948	0.054858394	0.34612335	0.862901021	1.98E-89	0.461607836	4.43E-17	0.175692954	0.002375692	-0.05448283	0.349440135	-0.172724961	0.002820852	0.049243503	0.397786188
CASC8	turquoise	-0.093626468	0.10734021	0.156454944	0.006901039	0.091510765	0.115551901	-0.023676922	0.684465624	-0.011387217	0.845062173	0.082186074	0.157718217	0.082706558	0.155094378	-0.066180873	0.25554755	0.129634604	0.025476724	0.045083403	0.438889038	-0.228441688	7.10E-05	-0.189842725	0.001009579	-0.124591599	0.031834011	0.145941842	0.011802133	-0.064252966	0.269685535	-0.15161794	0.008868962	0.027570588	0.636049641
CASQ1	turquoise	-0.070381405	0.22654127	0.049010107	0.400029239	-0.09798262	0.091884577	-0.026549306	0.648610493	0.107129017	0.065219297	-0.238192044	3.36E-05	-0.06998523	0.229172765	-0.049449295	0.395814704	-0.255336141	8.35E-06	0.048528644	0.404680144	0.029871693	0.608131101	0.91372961	2.10E-117	0.415637847	7.80E-14	0.087930977	0.130555562	0.080445915	0.166733692	-0.095658208	0.09989414	0.008436193	0.884887566
CAV3	turquoise	-0.043730364	0.452762993	0.065868747	0.257801014	-0.195575597	0.000701322	0.0086113	0.882515294	0.070567012	0.225315826	-0.140870954	0.015114821	-0.068253317	0.240930518	0.077050212	0.185426938	-0.195123351	0.00072204	0.133976912	0.020910215	0.008678948	0.881599114	0.845144591	3.11E-82	0.272006912	1.96E-06	-0.015520655	0.789957166	-0.090647174	0.119041771	-0.041402592	0.47719867	0.070145898	0.228102965
CCDC150	turquoise	-0.072580844	0.212321792	-0.043563167	0.454494361	0.078895977	0.175083366	0.108990521	0.060658013	0.152419144	0.008511969	0.120132788	0.038536744	0.051589118	0.37566512	0.025839222	0.657403153	0.083493418	0.151190498	-0.075626166	0.193709397	-0.055562673	0.339957506	-0.307401664	6.42E-08	-0.193530192	0.000799613	0.151396688	0.008969862	-0.142279499	0.014121476	-0.264097306	3.94E-06	0.147507822	0.010917689
CCDC162P	turquoise	-0.080253124	0.167755756	0.051447098	0.376982595	0.166643149	0.003977641	-0.016433956	0.777910992	-0.020032859	0.730982633	0.083240484	0.152437178	0.098509226	0.090143284	-0.106936073	0.065707758	0.115656325	0.046429502	-0.017481844	0.764154951	-0.073321136	0.207683207	-0.1384248	0.016985914	-0.061392264	0.291631834	0.090824435	0.118318818	-0.148972138	0.010144217	-0.04883416	0.401725155	-0.009224047	0.874222481
CCDC38	turquoise	-0.030243096	0.603676372	-0.057840164	0.320501508	0.048677895	0.403234959	-0.026851071	0.644888479	-0.1153937	0.046931815	0.070913485	0.2230409	-0.031255293	0.591610519	-0.121304085	0.036669671	0.133215722	0.02165524	0.039112121	0.501927113	-0.161820037	0.005182861	-0.211500475	0.000241435	-0.047987704	0.409943806	-0.009561225	0.869664961	-0.031664361	0.586765715	0.161015301	0.005413223	0.051328338	0.378086461
CCDC78	turquoise	-0.104283681	0.07273187	-0.042403262	0.46660715	0.058441089	0.315491158	0.093895529	0.106329716	0.098480724	0.090236849	0.138772334	0.016708327	0.106828641	0.065981036	0.021703776	0.7095186	0.093082584	0.109405936	-0.007444335	0.898343562	-0.0145231	0.803171831	-0.218551468	0.000146717	-0.042747809	0.462990586	0.29245602	2.87E-07	-0.060128811	0.301694613	-0.145771101	0.011902288	0.197255787	0.000629071
CCDC81	turquoise	-0.031849993	0.584573226	-0.07758233	0.182399901	-0.15406311	0.007819235	0.022693555	0.696910299	0.05039987	0.38678468	-0.070874166	0.223298241	0.007818606	0.893262409	-0.08139993	0.161744516	-0.056072985	0.335533869	0.093495184	0.107836003	-0.132858727	0.022012502	0.150231467	0.009518264	0.033728838	0.56259872	0.142716559	0.013825129	-0.163322005	0.004776358	-0.022225187	0.702866483	0.069067689	0.235350226
CCER2	turquoise	-0.148554872	0.010359519	-0.012449626	0.830814946	0.060506514	0.298662589	0.051611797	0.375454991	0.157346223	0.006584348	-0.073072737	0.209231428	0.024774985	0.670669627	-0.05837229	0.316062173	-0.097076417	0.094943908	-0.072408276	0.213413705	-0.034343213	0.555500209	0.156430326	0.006909977	0.272492243	1.87E-06	0.338628829	2.11E-09	0.217417064	0.000159131	-0.301029309	1.23E-07	0.147076938	0.011155005
CD300LG	turquoise	-0.01683033	0.772699221	0.092336987	0.112288454	-0.028206482	0.6282807	-0.063329945	0.276639917	0.164251852	0.004539316	-0.089257864	0.124827929	-0.023245581	0.689914069	-0.042037475	0.470463671	-0.090365749	0.120196629	0.036998201	0.525334393	0.03887999	0.504470364	0.575358181	1.41E-27	0.616918303	1.55E-32	0.367077431	6.63E-11	0.249609505	1.35E-05	-0.100556523	0.083623208	0.018547411	0.750242384
CDH15	turquoise	-0.053769674	0.3557934	0.060187465	0.301222429	-0.163868109	0.004635826	-0.012901403	0.824772908	0.075605351	0.19383243	-0.064219154	0.269938167	-0.029801853	0.608970409	0.088660777	0.127380714	-0.101185873	0.08169707	0.152291613	0.008567923	-0.036398871	0.532070393	0.768439575	3.87E-59	0.276116091	1.35E-06	-0.024569167	0.673247286	-0.229060302	6.78E-05	-0.059688334	0.305256222	0.014887262	0.798341044
CDH18	turquoise	0.151537011	0.008905751	-0.061824734	0.288239586	0.001663808	0.97722138	-0.029840657	0.608504022	-0.032334531	0.578868313	-0.027888718	0.632157884	-0.025185542	0.665539346	-0.091059575	0.117365095	0.013425806	0.817772538	0.196993801	0.000639864	-0.110752284	0.056586587	-0.052049879	0.371410295	0.001104504	0.984877473	0.071101303	0.221814555	-0.003255398	0.955448491	0.113970557	0.049733552	0.054556839	0.348784943
CDH20	turquoise	-0.038943723	0.503771423	0.029556745	0.611920066	-0.10346195	0.075028091	-0.010875712	0.851939943	0.169475347	0.003394098	-0.12264129	0.034632421	-0.087345893	0.133144682	0.030111541	0.605252624	-0.178060663	0.002067544	-0.025994345	0.655478256	-0.019988393	0.731556792	0.611683766	7.18E-32	0.4547168	1.46E-16	0.163607652	0.00470238	0.069346243	0.233462558	-0.162801351	0.0049139	0.033594298	0.564158995
CDIPT.AS1	turquoise	-0.000472153	0.993535108	0.000736092	0.98992132	-0.019044034	0.743785433	0.073833508	0.204515855	0.066181217	0.25554507	0.119010636	0.040400253	-0.014057314	0.809361598	-0.008796778	0.880003674	0.123976053	0.032695626	-0.006454268	0.911804334	-0.268174171	2.75E-06	-0.150492022	0.009393117	0.089323782	0.124548554	0.261747725	4.84E-06	0.180954949	0.001740579	-0.14196948	0.014335051	0.140659289	0.015269266
CDNF	turquoise	-0.085722314	0.140536538	0.099262724	0.087697805	-0.05696085	0.327925724	0.007803384	0.893468976	0.186406289	0.001249848	-0.137417688	0.017813193	0.010226551	0.860684746	-0.099347471	0.087426118	-0.170841705	0.003141307	-0.021555771	0.711410877	-0.111642351	0.054617295	0.648983199	6.73E-37	0.494434999	1.02E-19	0.408833081	2.15E-13	0.149339021	0.009958196	-0.298287244	1.62E-07	-0.023337976	0.688745639
CEBPB.AS1	turquoise	-0.026227714	0.65258668	0.004225724	0.942189647	-0.065108803	0.263344835	0.11463714	0.048404344	0.181155666	0.001719761	-0.027152338	0.641181416	0.064936601	0.264612344	-0.082706309	0.155095625	-0.049987869	0.39068304	-0.063290251	0.276941685	-0.199015062	0.00056085	0.447833836	4.69E-16	0.469346472	1.12E-17	0.384960455	6.29E-12	0.101022549	0.082193452	-0.331670862	4.67E-09	0.008607383	0.882568353
CFAP46	turquoise	0.024219997	0.677629013	0.067836511	0.243822173	-0.109243507	0.060058923	0.000380336	0.994792277	0.049075957	0.399395618	-0.012239452	0.833629206	-0.078643584	0.17647192	-0.076905889	0.186254282	0.000625662	0.991433278	0.031086721	0.593612311	-0.25763366	6.88E-06	0.36909469	5.12E-11	0.287537876	4.62E-07	0.297718055	1.71E-07	0.296071032	2.02E-07	0.083347644	0.151908056	0.109072523	0.060463289
CFAP47	turquoise	0.041204667	0.479308989	0.055379124	0.34155766	0.134388904	0.020516319	-0.08502328	0.14381417	0.010193197	0.861134524	0.060982504	0.29487048	0.009970061	0.864144645	-0.052479637	0.367468692	0.089814919	0.122482254	-0.103208273	0.075748738	-0.226462601	8.23E-05	-0.094078204	0.105647942	0.146391225	0.011542077	0.225238077	9.01E-05	0.092956046	0.109890995	-0.080136116	0.168378341	0.001943477	0.97339383
CFAP52	turquoise	-0.020328827	0.727164866	0.120468001	0.037994371	0.036867811	0.526796163	-0.021166186	0.716400268	-0.070491886	0.225811261	0.118464712	0.041333987	0.063542695	0.275026294	-0.029175826	0.616516529	0.140905766	0.015089551	-0.012292792	0.832914769	-0.168587915	0.003568009	-0.194961162	0.000729606	-0.07656318	0.18822975	0.182630449	0.001573645	0.081512166	0.161165012	0.003412987	0.953294209	0.096848755	0.095725116
CFAP61	turquoise	-0.079037273	0.174309564	0.016114339	0.782120776	-0.091087863	0.117250767	0.074587295	0.199919908	0.231252292	5.74E-05	-0.028003158	0.630760378	-0.032801163	0.573398947	0.050642834	0.384496853	-0.098636863	0.08972524	0.004542589	0.937863179	0.011074789	0.849261769	0.741490667	4.69E-53	0.481035534	1.32E-18	0.269871934	2.37E-06	-0.00341881	0.953214622	-0.218730595	0.000144842	0.048007291	0.409752509
CFD	turquoise	-0.043325329	0.456963612	0.082907187	0.154091831	0.051246545	0.378847881	-0.010215324	0.860836131	0.008977308	0.877560207	-0.006653057	0.909099492	0.014716362	0.800607174	-0.024033722	0.679971034	0.000676908	0.990731641	-0.062337002	0.284255792	-0.133849786	0.021033073	0.242559426	2.38E-05	0.251501754	1.15E-05	0.263341872	4.21E-06	0.393815787	1.85E-12	-0.00881657	0.879735729	0.016178969	0.781268987
CFL2	turquoise	-0.06414076	0.270524507	0.061456519	0.291126143	-0.043149906	0.458789672	-0.000954144	0.986935958	0.155562096	0.007231869	-0.127554184	0.027953044	-0.00571695	0.921845372	-0.024143434	0.678591265	-0.138828861	0.016663553	0.108229428	0.062490109	0.04712945	0.418377701	0.691139282	1.67E-43	0.254957606	8.62E-06	0.000316242	0.995669871	-0.161518812	0.005268037	-0.129831201	0.025252793	-0.040619071	0.485582324
CH17.437K3.1	turquoise	0.005299671	0.927533615	0.055689308	0.338856323	-0.141462601	0.014690352	0.065995995	0.256880667	0.117347036	0.043302438	-0.097035577	0.095083671	-0.039029912	0.502827028	0.04106109	0.480843011	-0.100335718	0.084307595	0.071116414	0.221716098	0.099937077	0.0855546	0.76026122	3.30E-57	0.427452312	1.27E-14	0.024421366	0.675100705	-0.178398423	0.00202669	-0.131925188	0.022970944	-0.035021928	0.547709264
CHEK2P2	turquoise	-0.013507495	0.816683343	-0.043610547	0.454003347	0.014822206	0.799203488	-0.063134825	0.278125457	0.000644227	0.991179089	0.009154881	0.875157894	0.023690184	0.68429837	-0.11235875	0.05307386	0.054403453	0.35014371	0.187615531	0.001159878	0.072604519	0.212172308	-0.111368624	0.055216775	-0.0665272	0.25306314	0.069949753	0.22940946	-0.012367723	0.831911386	0.16392174	0.004622228	0.051631953	0.375268312
CHRNA10	turquoise	-0.108536294	0.061746019	-0.049292248	0.397318688	-0.077544412	0.182614391	0.055215653	0.3429868	0.138954027	0.016564786	-0.115137435	0.047426338	0.079914176	0.169563997	-0.054953203	0.345289209	-0.156893379	0.006743591	0.062740947	0.281140665	0.120536248	0.037884743	0.526658568	1.35E-22	0.149631553	0.009812046	0.17479168	0.002503588	-0.00765546	0.895476779	-0.114880208	0.047927096	0.099724497	0.086225621
CIDEC	turquoise	-0.074588563	0.199912241	0.109347896	0.059813149	-0.039944429	0.492864033	-0.065996223	0.256879023	0.155019962	0.007439591	-0.102138946	0.078848503	-0.036086921	0.535593603	0.023236844	0.690024604	-0.11757234	0.042899411	0.053704751	0.356375351	-0.067333774	0.247342144	0.540318865	6.54E-24	0.397830279	1.05E-12	0.380165652	1.20E-11	0.17529931	0.002430802	-0.087756651	0.131322892	0.101937532	0.079443698
CILP	turquoise	-0.010168869	0.86146261	0.028496124	0.624755508	-0.095570494	0.100206904	-0.034880114	0.549332691	0.12467508	0.031718662	-0.028899324	0.61986242	-0.026429765	0.650087355	0.104347548	0.072555824	-0.122239126	0.035234758	-0.057444658	0.323827207	-0.021258026	0.715222981	0.722430645	3.43E-49	0.636299886	4.12E-35	0.211122767	0.000247851	0.044627595	0.443535498	-0.091395293	0.11601385	-0.005050518	0.930931782
CKM	turquoise	-0.059694405	0.305206943	0.113450342	0.050791928	-0.115070257	0.047556693	-0.038395882	0.509795975	0.07288139	0.21042971	-0.147460148	0.010943725	-0.072339865	0.213847685	0.02422423	0.677575834	-0.156157454	0.007009735	0.144559926	0.012634522	-0.023856133	0.682206711	0.858856595	1.05E-87	0.286712238	5.00E-07	-0.023600578	0.685428783	0.000825495	0.988697283	-0.030550649	0.599998576	0.05069124	0.38404203
CKMT2	turquoise	-0.071635393	0.218353537	0.098851397	0.089026084	-0.163060267	0.004845062	0.016204548	0.780931944	0.117962151	0.042209564	-0.168329901	0.003620064	-0.065766394	0.258542953	-0.002929642	0.959902663	-0.187371499	0.00117754	0.083321549	0.152036774	-0.099224707	0.087819897	0.927316575	6.19E-128	0.426331828	1.52E-14	0.153940617	0.007869063	0.02741757	0.637925117	-0.097545753	0.09334945	-0.003570226	0.951145058
CLCN1	turquoise	0.05877109	0.31276159	0.013007699	0.823352805	-0.098303904	0.090819041	0.010525851	0.856650714	-0.058615291	0.314048326	-0.101329684	0.081261997	0.043446723	0.455702352	-0.04553415	0.434321646	-0.081494852	0.161254308	0.060860336	0.295840694	-0.167309887	0.00383265	0.365094081	8.54E-11	0.115406449	0.046907326	0.058373002	0.316056264	0.225901909	8.58E-05	0.06307851	0.278555212	0.000245042	0.996644775
CLCN4	turquoise	-0.08391734	0.149118387	-0.006244436	0.914660541	-0.076465148	0.188797653	-0.047523937	0.414488599	0.149436733	0.009909166	-0.03948459	0.497860451	-0.058203033	0.317469849	0.020060996	0.730619403	-0.065434809	0.260956664	0.016091787	0.782418056	-0.007923826	0.891834696	0.597846542	3.60E-30	0.601293897	1.38E-30	0.258825202	6.21E-06	0.033291102	0.567682773	-0.169999718	0.003294982	-0.135497401	0.019488315
CLDN9	turquoise	-0.085921495	0.139613158	-0.02527457	0.6644289	-0.116280749	0.045253249	0.064946522	0.264539201	0.270429798	2.25E-06	0.025137767	0.666135546	0.058921742	0.311520643	0.087316828	0.133274323	-0.052960921	0.363085412	0.07669386	0.18747467	-0.047315714	0.416538741	0.152535726	0.008461103	0.069301941	0.233762058	0.231845045	5.49E-05	-0.235687371	4.09E-05	-0.120439351	0.038040473	0.11104522	0.05593207
CLEC18A	turquoise	-0.010104553	0.862330101	0.044849724	0.44126765	0.011970916	0.837228043	0.045305388	0.436636253	0.079517256	0.171699944	0.076467256	0.188785431	0.035491671	0.542348752	0.046883551	0.420812712	0.065466176	0.260727672	-0.027504153	0.636863619	0.02840376	0.625878729	0.078266804	0.178559973	0.037429849	0.520510039	0.091270091	0.116516352	-0.155492174	0.007258366	-0.065253809	0.262280742	0.156186551	0.006999036
CLEC4G	turquoise	-0.046691207	0.422723136	-0.070749091	0.224118253	0.049799112	0.392476973	0.010160207	0.86157944	0.057679186	0.321852442	-0.130576269	0.024419453	-0.035001077	0.547947802	-0.039840307	0.493993032	-0.103803769	0.074065866	0.111169627	0.055656005	0.247128987	1.65E-05	0.294645332	2.32E-07	0.167980861	0.003691577	-0.032954185	0.571610706	-0.029195078	0.616283852	0.05031361	0.387598906	0.012314516	0.832623838
CLIC5	turquoise	-0.091434578	0.115856526	0.064454755	0.26818122	0.04124902	0.478835654	-0.076463594	0.188806665	0.199249713	0.000552288	-0.15532802	0.007320913	-0.039535075	0.497310594	-0.016943081	0.771218558	-0.195869943	0.000688134	-0.009506377	0.870406028	0.28739169	4.69E-07	0.753264522	1.29E-55	0.601406934	1.34E-30	0.215188624	0.000186433	0.106734513	0.066221235	-0.186318005	0.001256661	-0.079597492	0.171266563
CMA1	turquoise	0.101965185	0.079361767	-0.097683934	0.092884111	-0.045714405	0.43250281	-0.058201974	0.317478672	-0.000434896	0.994045236	-0.106165993	0.06768729	-0.073012645	0.209607214	-0.048586624	0.40411837	-0.098282315	0.090890329	0.0558579	0.337393817	0.109813429	0.058727177	0.510901932	3.78E-21	0.45108612	2.71E-16	0.138359841	0.017038244	0.254565515	8.91E-06	0.130802052	0.024171648	-0.054805804	0.346586592
CMYA5	turquoise	-0.091283543	0.116462278	0.097494193	0.093523562	-0.094543833	0.10392574	-0.023964185	0.680846105	0.135227847	0.019734086	-0.195149839	0.000720811	-0.036688512	0.528809629	-0.022249373	0.702558459	-0.229189418	6.71E-05	0.028622647	0.623218276	-0.000716829	0.990185061	0.90446202	3.57E-111	0.467702405	1.51E-17	0.111858754	0.054147191	-0.004535555	0.937959202	-0.144179048	0.012872847	-0.066976808	0.249862881
CNGA3	turquoise	0.035666556	0.540359704	-0.004461134	0.938975192	0.019833113	0.733562977	-0.038340638	0.510405563	0.197356903	0.000624951	-0.010771806	0.85333847	-0.04913483	0.398829654	0.043357412	0.456630094	-0.018446207	0.751560368	-0.058734235	0.313065663	0.030567203	0.599800898	0.396664998	1.24E-12	0.428535612	1.07E-14	0.294496935	2.35E-07	-0.021920457	0.706751497	-0.164745026	0.004417944	0.011602194	0.842175031
CNKSR2	turquoise	-0.043035519	0.459982563	0.027095409	0.641881254	0.020118365	0.729878986	0.040240193	0.489664577	0.156574541	0.006857767	-0.128013686	0.02738902	-0.088253206	0.129146321	-0.034679043	0.551638507	-0.166277077	0.004059339	-0.066110517	0.256054305	-0.036477703	0.531181905	0.568433053	8.12E-27	0.714245201	1.25E-47	0.396020544	1.36E-12	0.171144517	0.003087648	-0.236238479	3.91E-05	-0.048306917	0.406832804
CNTFR	turquoise	-0.041197688	0.479383499	0.013778752	0.813069082	-0.026004739	0.655349355	0.031901593	0.583964447	0.095877013	0.099117315	-0.091380109	0.116074698	-0.126998209	0.028648778	0.004695178	0.93578037	-0.127864277	0.027571333	-0.065348421	0.261588042	-0.152990653	0.008265191	0.361296452	1.38E-10	0.439346626	1.90E-15	0.272810571	1.82E-06	0.206712049	0.000335535	-0.127473426	0.028053194	0.015702545	0.787554004
COBL	turquoise	-0.040593824	0.485853783	0.053328675	0.359758142	-0.088601683	0.127635547	-0.023216863	0.690277397	0.030505816	0.600534074	-0.105070608	0.070586864	-0.073394399	0.207228162	-0.070896626	0.223151214	-0.100277426	0.084489021	0.078480671	0.177372526	-0.140000421	0.015758904	0.588233061	4.90E-29	0.495175508	8.87E-20	0.220493095	0.00012755	0.320556393	1.60E-08	0.071146585	0.221519609	-0.048450571	0.405437351
COL22A1	turquoise	-0.096562542	0.096714494	-0.03889478	0.504308127	-0.141452099	0.014697795	0.101540079	0.08062886	0.0727087	0.211515385	-0.031695965	0.586392166	-0.056227253	0.334203885	0.133595987	0.021280226	-0.090153108	0.121074995	-0.035092161	0.546906138	0.102063246	0.079071777	0.133141614	0.021728988	0.029663146	0.610638859	-0.084819519	0.144780461	-0.317504399	2.22E-08	0.007413987	0.898755762	-0.089238599	0.124909674
COL25A1	turquoise	-0.005183757	0.929114395	0.032959878	0.571544228	-0.143938486	0.013025403	-0.083593964	0.150697072	0.092013044	0.113559253	-0.021448245	0.712786738	-0.086771985	0.135722588	0.064883803	0.265001799	-0.088543386	0.127887327	0.057826627	0.320614968	-0.126246323	0.029613232	0.644892536	2.59E-36	0.535920062	1.76E-23	0.229792124	6.41E-05	-0.037267164	0.522325623	-0.040256337	0.489490254	0.000886149	0.987866859
COLGALT2	turquoise	0.011108475	0.84880876	0.125817982	0.030174994	0.021697492	0.709598905	0.035355928	0.54389511	0.077011008	0.185651413	-0.056742976	0.329782307	-0.084476007	0.146420681	-0.053369367	0.359391152	-0.068981709	0.235935052	-0.04020033	0.490095152	-0.123827594	0.032906381	0.458100925	8.17E-17	0.598427513	3.07E-30	0.336997515	2.55E-09	0.03831498	0.510688819	-0.227786522	7.46E-05	-0.053865625	0.354934405
COQ10A	turquoise	-0.125409022	0.030719813	0.048065555	0.409183789	-0.018126196	0.755732596	0.113155983	0.051399073	0.266495263	3.20E-06	-0.042483346	0.465765153	0.003653913	0.950001363	-0.002765456	0.962148101	-0.077533439	0.182676497	0.04515356	0.43817634	-0.051811854	0.373604569	0.554692812	2.31E-25	0.397522236	1.10E-12	0.401613807	6.14E-13	-0.022276569	0.702212169	-0.361277015	1.38E-10	0.065575459	0.259930945
COQ8A	turquoise	-0.075017646	0.19732988	0.081791835	0.159727795	-0.008937908	0.878093379	0.017881433	0.758928568	0.239545214	3.02E-05	-0.063058905	0.278704924	-0.042122271	0.469568107	-0.00230711	0.968418084	-0.124923888	0.03137699	-0.012269636	0.833224906	-0.07313802	0.208823729	0.778128088	1.56E-61	0.519657429	6.07E-22	0.349191717	6.08E-10	0.087071952	0.134370439	-0.353408365	3.65E-10	0.002077122	0.971564983
CORO6	turquoise	-0.068731295	0.237644151	0.06229115	0.284610855	-0.195619307	0.000699349	0.083824165	0.149571962	0.116147074	0.045502935	-0.117887131	0.042341597	-0.017287828	0.766696434	0.043590392	0.454212188	-0.148137613	0.010578853	0.063438869	0.275812968	-0.03695604	0.525806818	0.682681728	4.33E-42	0.078598437	0.176721159	-0.038365864	0.51012716	-0.232002795	5.42E-05	-0.074760038	0.198877316	0.108919495	0.060827092
COX6A2	turquoise	-0.047544108	0.41429032	0.092477943	0.11173899	-0.176245069	0.002300313	0.010277142	0.860002613	0.094837601	0.102850666	-0.156972283	0.006715599	-0.085552638	0.141326811	0.063992824	0.271633356	-0.203780586	0.000408953	0.089705214	0.122941475	-0.028005922	0.630726639	0.883219227	5.07E-99	0.351740886	4.47E-10	0.04798859	0.409935155	-0.01692623	0.771439803	-0.111277619	0.055417284	0.032867216	0.572626714
COX7A1	turquoise	-0.028952111	0.61922305	0.050872751	0.382339488	-0.136911096	0.018242447	0.055475584	0.34071614	0.150647293	0.009319236	-0.100428897	0.08401824	-0.068577131	0.238700657	-0.006156358	0.915859775	-0.113273125	0.051156736	0.099356588	0.087396931	-0.116976126	0.043972856	0.811236821	1.01E-70	0.498299786	4.80E-20	0.272702723	1.84E-06	0.018044115	0.75680391	-0.184620822	0.001394455	0.027301861	0.639344854
COX7B2	turquoise	0.003496976	0.952146205	-0.091026489	0.117498924	0.024723806	0.671310227	-0.016922544	0.771488195	-0.057535063	0.323065058	0.042108326	0.469715324	-0.031215654	0.59208096	-0.071653685	0.218235689	0.083983719	0.148795893	0.144694609	0.012551182	-0.147650954	0.010839851	-0.116975362	0.043974245	-0.040582018	0.485980742	0.020052276	0.730731971	-0.118389174	0.041464605	0.021857959	0.707549222	0.014742592	0.80025926
CPA1	turquoise	0.021546359	0.711531277	0.00273195	0.962606382	-0.085536932	0.141400138	0.035335012	0.544133582	0.248297317	1.50E-05	-0.005759298	0.921268307	-0.074748068	0.198949434	-0.030393347	0.601878377	-0.015793796	0.786349135	-0.017414888	0.765031744	-0.18299131	0.001539668	0.325633222	9.16E-09	0.294547142	2.34E-07	0.354755012	3.10E-10	0.014731219	0.800410099	-0.166989977	0.003901612	0.202010862	0.000460234
CPB2	turquoise	-0.076896092	0.186310541	-0.024563137	0.673322868	-0.06245278	0.283360578	0.02423997	0.677378079	0.078189944	0.17898815	0.03530636	0.544460329	-0.074669116	0.199425583	-0.001667383	0.977172448	0.062811663	0.280597704	0.148208919	0.010541082	-0.151230753	0.009046203	-0.10957739	0.059275743	-0.03979219	0.494515233	0.125061535	0.031189321	-0.125563396	0.030513176	0.069234807	0.234216433	0.327123903	7.77E-09
CRHR2	turquoise	-0.122810372	0.034381806	0.058224057	0.317294775	-0.088891836	0.126388092	0.079827479	0.170028836	0.065112725	0.26331601	-0.041490416	0.476263896	0.02721624	0.640396252	0.025061142	0.667092204	-0.087108488	0.134206459	-0.162711704	0.004937939	-0.15213864	0.008635472	0.549701526	7.52E-25	0.543036616	3.52E-24	0.308438973	5.76E-08	0.178524416	0.002011641	-0.134414445	0.020492113	0.083623514	0.150552288
CRP	turquoise	-0.150681194	0.009303174	0.012722467	0.827164776	0.034456731	0.554193399	0.013921901	0.811163334	0.061491374	0.290852077	0.058673899	0.313563884	-0.029624508	0.611103969	0.106838042	0.065957084	-0.015213699	0.794017229	0.047187283	0.417806219	0.113569537	0.050547784	0.195968894	0.000683753	0.124760719	0.031600704	0.03883611	0.504951876	0.011459991	0.844084593	0.082447661	0.156395365	0.5482775	1.05E-24
CRYAB	turquoise	-0.042854597	0.461872838	0.059296483	0.308447881	-0.187283572	0.001183964	0.002742268	0.962465258	-0.016712599	0.774246178	-0.101466804	0.080848913	-0.087704626	0.131552564	-0.02114623	0.716656161	-0.072299887	0.21410159	0.070797372	0.223801461	-0.198066299	0.000596739	0.679911267	1.23E-41	0.415913294	7.49E-14	0.106023734	0.06805826	0.271514658	2.04E-06	0.068721439	0.2377116	-0.04064986	0.485251394
CSRP3	turquoise	-0.063040632	0.27884452	0.096153296	0.098143284	-0.161946081	0.005147589	-0.013590641	0.815575069	0.056540984	0.331509584	-0.189212391	0.001050186	-0.044049127	0.449472414	0.04324485	0.457800857	-0.221274581	0.00012052	0.132315035	0.022566398	0.006205627	0.915188919	0.829465267	1.36E-76	0.234801641	4.38E-05	-0.069482226	0.232544936	-0.063943761	0.272001782	-0.019380389	0.739422367	0.062941441	0.279603103
CST1	turquoise	0.040407315	0.487861646	0.04049586	0.486907857	0.01738917	0.765368606	0.06658337	0.252661782	0.120088155	0.03860945	0.017777494	0.76028698	0.040310535	0.488905287	0.021466602	0.712551786	-0.058252505	0.317057975	0.011769619	0.839927975	0.071006474	0.222433134	0.244538006	2.03E-05	0.222935104	0.000106771	0.129473745	0.025661217	-0.219393872	0.000138092	-0.109708878	0.058969638	0.005061302	0.930784679
CST2	turquoise	0.030914916	0.595655666	0.094480597	0.104158318	-0.082436372	0.156452281	0.051480171	0.376675534	0.148932497	0.010164499	0.073807292	0.204677061	-0.076194561	0.190371694	0.042513542	0.465447895	0.021906925	0.70692419	0.023503997	0.686647978	-0.037166121	0.523454915	0.381095137	1.06E-11	0.435368811	3.62E-15	0.320834803	1.55E-08	-0.165563607	0.004222935	-0.224866137	9.26E-05	0.047624958	0.41349611
CTA.221G9.12	turquoise	-0.035510548	0.542133877	0.037778112	0.516634267	-0.127179427	0.028420394	0.102450443	0.077935119	0.196816905	0.000647248	-0.158955955	0.006045165	-0.102259371	0.078494367	-0.00604781	0.917337985	-0.191585218	0.000904731	-0.070600527	0.225095047	-0.096225114	0.097891341	0.629799649	3.16E-34	0.496182444	7.28E-20	0.231655171	5.57E-05	0.165645896	0.004203768	-0.226839958	8.00E-05	-0.05636547	0.333015159
CTA.797E19.1	turquoise	-0.05566319	0.339083246	0.067672435	0.244967103	-0.029326345	0.614698451	0.133292939	0.021578629	0.033807856	0.561683304	0.100263795	0.084531493	-0.067018525	0.249567374	0.04904426	0.39970054	0.106022235	0.068062179	-0.022733202	0.696406966	-0.121635469	0.036155564	-0.149159426	0.010048875	-0.130649742	0.024338575	-0.032008916	0.582699208	-0.085441234	0.141847529	0.093975954	0.10602913	0.093996326	0.105953099
CTB.119C2.1	turquoise	-0.057265544	0.325340666	-0.03732359	0.521695538	-0.021687123	0.709731418	0.07312331	0.20891554	0.180267861	0.001813603	-0.015676076	0.787903598	-0.022771999	0.695914542	0.068010147	0.24261461	-0.116037649	0.045708182	0.069718195	0.230958649	0.123460576	0.03343238	0.624728046	1.50E-33	0.392663333	2.18E-12	0.151075703	0.009118057	0.044458361	0.445267753	-0.132675915	0.022197417	-0.045405183	0.435625666
CTC.264K15.6	turquoise	-0.074136749	0.20265784	0.086830043	0.135460071	-0.089249858	0.124861895	0.030936546	0.595398237	0.153391057	0.00809611	-0.092561066	0.111415957	-0.01735839	0.765771834	0.061222719	0.292968986	-0.1471552	0.011111565	0.016094516	0.78238208	-0.021558814	0.711371954	0.828144282	3.81E-76	0.403633032	4.59E-13	0.056675188	0.330361325	0.005145372	0.929637929	-0.086134415	0.138631231	-0.092145651	0.11303769
CTC.297N7.7	turquoise	-0.040361357	0.48835709	0.03295739	0.571573281	-0.212040755	0.000232526	0.018874924	0.745982161	0.060361904	0.299821051	-0.152337643	0.00854769	-0.069690343	0.231145479	-0.030506554	0.60052525	-0.167677758	0.003754712	0.027524747	0.636611256	0.024701943	0.67158396	0.728241322	2.46E-50	0.314251018	3.14E-08	0.057253007	0.325446773	-0.01387833	0.811743272	-0.047440661	0.415307812	-0.032000424	0.582799275
CTD.2008P7.1	turquoise	0.106265092	0.067429846	-0.048788839	0.402162693	0.081417508	0.161653654	-0.043033448	0.46000417	0.032396077	0.578145536	0.055000078	0.344877265	0.033207025	0.568661778	-0.015110955	0.795377451	0.02645968	0.64971764	0.06846872	0.23944558	-0.029519247	0.612371877	-0.140835224	0.015140795	-0.117701206	0.042670317	-0.086973721	0.134812085	-0.040612723	0.485650568	0.112523367	0.052724374	-0.006525653	0.9108329
CTD.2083E4.7	turquoise	-0.048706853	0.402954921	0.085126344	0.143327292	-0.128146466	0.027227867	0.05096743	0.381453238	0.150419356	0.009427871	-0.086509357	0.136914987	-0.070497332	0.225775321	0.077212721	0.184498584	-0.162801448	0.004913874	0.069808205	0.230355579	-0.022208816	0.703074999	0.837431058	2.20E-79	0.395965301	1.37E-12	0.097946587	0.092004701	-0.011872824	0.838543486	-0.172859082	0.002799204	0.054972503	0.34511956
CTD.2195M15.3	turquoise	-0.006123886	0.91630195	-0.134565396	0.020349558	-0.125064494	0.031185297	0.057947422	0.31960345	0.055309653	0.342164547	-0.020392568	0.72634353	-0.000750572	0.989723069	0.048877348	0.40130848	-0.053553765	0.357731064	-0.006572487	0.910195645	-0.011550207	0.842873024	0.224037926	9.85E-05	0.221122408	0.00012186	0.120876803	0.037341686	-0.048605889	0.403931809	-0.080353273	0.16722424	0.032979907	0.571310377
CTD.2263F21.1	turquoise	-0.027976744	0.631082822	0.06107726	0.294119431	-0.120512289	0.037923198	0.04102072	0.48127481	0.158721087	0.006121284	-0.07706211	0.185358853	-0.026045021	0.654849912	0.099301632	0.087572986	-0.125943667	0.030009224	0.180890543	0.001747308	-0.00771262	0.894700854	0.693607594	6.31E-44	0.152233756	0.008593416	-0.051912718	0.372673767	-0.172841488	0.002802035	-0.06312453	0.278203983	0.06448959	0.267922114
CTD.2313J23.1	turquoise	0.052669607	0.365734641	-0.001540504	0.978909074	0.033912027	0.560477596	0.038039162	0.513738859	0.079110145	0.173911484	0.022275495	0.702225846	-0.001342698	0.981616716	0.019902668	0.732664114	-0.010295256	0.859758404	-0.072013305	0.215928016	0.044160275	0.448328215	-0.068486114	0.239325951	0.036030497	0.536232113	0.186511211	0.001241795	-0.011540785	0.842999552	-0.03440349	0.554806115	0.14780292	0.010757745
CTD.2315E11.1	turquoise	0.052421857	0.36799712	0.050815188	0.382878919	-0.01743478	0.764771231	-0.006445102	0.91192907	0.024056048	0.679690172	-0.010728218	0.853925272	-0.073029114	0.209504176	-0.041700809	0.47402859	-0.014970318	0.797240346	0.000181659	0.997512634	0.045808808	0.431551997	0.324284752	1.06E-08	0.137376346	0.01784789	0.133445803	0.021427658	0.091260002	0.116556915	0.146362965	0.011558281	0.060934588	0.295250756
CTD.2354A18.1	turquoise	0.017801692	0.75997066	-0.018599724	0.749561394	-0.077373658	0.183582588	0.066784753	0.251226449	-0.13652643	0.018574381	0.08050886	0.166401003	-0.07272946	0.211384658	0.023670186	0.684550595	0.105841487	0.06853594	0.129540366	0.025584668	-0.187286002	0.001183786	-0.172019785	0.002937193	-0.159725333	0.005801719	0.003120328	0.957295192	0.046547496	0.424153829	0.24952251	1.35E-05	0.129131841	0.026057177
CTD.2547L16.1	turquoise	0.011695984	0.840916092	0.021640307	0.710329853	-0.045809557	0.431544463	-0.070439684	0.226155978	0.05113694	0.379869668	-0.184413059	0.001412244	-0.152650037	0.008411491	-0.066638221	0.252270272	-0.186300088	0.001258048	-0.024360388	0.675865935	-0.099412339	0.087218622	0.369327569	4.97E-11	0.34460328	1.05E-09	0.206126044	0.000349149	0.342586851	1.33E-09	-0.04615454	0.428080166	-0.013384038	0.818329584
CTD.3064M3.4	turquoise	-0.069694365	0.231118491	0.045280441	0.436889091	-0.123552778	0.03329957	0.146637177	0.011401899	0.146494042	0.011483294	-0.077930249	0.180440514	-0.070678168	0.224584189	0.075281777	0.195752386	-0.109515673	0.059419872	0.02537971	0.663118444	-0.056992187	0.327659247	0.715979371	5.89E-48	0.394891466	1.59E-12	0.176325663	0.002289494	0.041785322	0.473132305	-0.208596723	0.000295025	-0.008942051	0.87803732
CTNNA3	turquoise	-0.037053458	0.524715536	0.061666172	0.289480244	-0.119724164	0.039206735	-0.006377031	0.912855546	0.148042213	0.010629574	-0.147722405	0.010801178	-0.058208205	0.317426771	0.041914825	0.471760693	-0.203806723	0.000408237	0.081048931	0.163566919	-0.014324661	0.805807385	0.9184572	7.38E-121	0.485023654	6.25E-19	0.12594089	0.030012877	-0.016712099	0.774252743	-0.102430986	0.077991917	-0.001058198	0.985511402
DAW1	turquoise	-0.016029711	0.783236506	0.008776693	0.880275599	-0.010320144	0.859422888	0.056356184	0.333094941	0.20827395	0.000301623	0.160252679	0.005639975	0.001669328	0.977145823	0.12249197	0.034855034	0.129167733	0.026015365	-0.040315058	0.488856478	0.020944592	0.719243605	-0.072307205	0.214055095	0.033149861	0.569327852	0.194443745	0.000754239	-0.027728398	0.63411785	-0.048157278	0.408289413	0.161515905	0.005268865
DCAF4L1	turquoise	-0.089874976	0.122231422	-0.126300862	0.029542352	0.002774755	0.962020918	0.044863629	0.44112591	-0.0797014	0.170706527	-0.041590885	0.475195751	0.010814303	0.852766422	-0.190190246	0.000987815	0.002815168	0.961468198	0.008235123	0.887612836	0.049854913	0.39194613	-0.073435564	0.206972794	-0.092046169	0.113428793	0.022485946	0.699548175	0.075629425	0.193690136	0.104726593	0.071518142	0.096489329	0.096968876
DCDC5	turquoise	0.082758332	0.154835192	0.071503102	0.219207192	0.093760791	0.106834799	-0.070837756	0.223536729	0.141100411	0.014948941	0.115581597	0.046571971	-0.034273199	0.55630695	-0.059454778	0.307155919	0.131533943	0.023383226	-0.059487907	0.306885979	-0.212455964	0.000225889	-0.103582855	0.074686586	0.185077846	0.001356047	0.33098523	5.05E-09	-0.041986843	0.470998865	-0.095168798	0.101649182	0.060976327	0.294919488
DDIT4L	turquoise	-0.07199553	0.216041666	0.099651881	0.086455804	-0.15854355	0.006179392	-0.030576705	0.599687456	0.115415928	0.046889125	-0.179587774	0.001888631	-0.079722263	0.170594252	-0.016510196	0.776907764	-0.216355222	0.000171636	0.15241363	0.008514381	-0.021714866	0.709376887	0.852124683	5.98E-85	0.506649573	9.02E-21	0.221994064	0.00011437	0.013636591	0.814962763	-0.075361038	0.195280806	0.01703979	0.769949214
DDO	turquoise	-0.095507182	0.10043314	0.103703765	0.074346335	0.020210518	0.72869016	-0.001689385	0.976871305	0.181301026	0.001704826	-0.078250911	0.17864845	0.00570456	0.922014208	-0.010438179	0.857832001	-0.076602553	0.188002019	0.112762415	0.052220277	0.22649254	8.21E-05	0.516455951	1.19E-21	0.470419326	9.26E-18	0.280678106	8.84E-07	-0.062413422	0.283664686	-0.241084041	2.68E-05	-0.01838592	0.752345831
DEPDC1.AS1	turquoise	-0.039831481	0.494088795	-0.007497328	0.897623871	0.033935355	0.560207756	0.035198063	0.54569623	-0.019311096	0.740320532	0.021617937	0.710615863	-0.017537743	0.763423171	0.0873812	0.132987329	-0.033471793	0.5655815	-0.005635615	0.92295381	0.163733769	0.004670047	-0.254642295	8.86E-06	-0.334211633	3.50E-09	-0.262538404	4.52E-06	-0.233035235	5.01E-05	-0.056497256	0.331884282	0.025239223	0.664869699
DEPTOR	turquoise	-0.03799728	0.514202826	0.047916243	0.410642179	-0.08681085	0.135546811	0.052729096	0.36519267	0.230830883	5.93E-05	-0.069276704	0.233932795	-0.027406752	0.638057797	-0.003727445	0.948996531	-0.093822282	0.10660406	-0.048156867	0.408293414	-0.151868831	0.008755767	0.629137011	3.88E-34	0.693000519	8.02E-44	0.476142123	3.27E-18	0.273971467	1.64E-06	-0.293817512	2.52E-07	0.028560392	0.623974457
DES	turquoise	-0.047862284	0.411169976	0.125685169	0.030351015	-0.155544202	0.007238642	-0.026933842	0.643869109	0.038053012	0.513585489	-0.168922957	0.003501424	-0.057781064	0.320997049	0.055146957	0.343588512	-0.201716566	0.000469319	0.133811205	0.021070483	-0.002218884	0.969625211	0.834870518	1.80E-78	0.288865709	4.07E-07	0.003130995	0.957149341	-0.035188759	0.545802476	-0.014339844	0.805605652	0.052068662	0.371237483
DHRS7C	turquoise	-0.081094484	0.16332954	0.088741524	0.127033147	-0.054876404	0.345964792	-0.020063021	0.730593265	0.145834108	0.011865242	-0.177487563	0.002138586	-0.051701092	0.374628369	-0.018045159	0.75679027	-0.215619826	0.00018083	0.035975764	0.53685185	-0.010534935	0.856528337	0.858146556	2.08E-87	0.435111884	3.78E-15	0.184170985	0.001433233	0.139134326	0.016423413	-0.134382067	0.020522802	0.023370996	0.688328246
DIO2.AS1	turquoise	-0.073580208	0.206077297	0.030029005	0.606242473	-0.02723122	0.640212251	0.013867247	0.811890813	0.097930665	0.092057822	-0.081098399	0.163309151	-0.058824459	0.312321613	-0.057947701	0.31960111	-0.038513257	0.508502072	0.104099983	0.07324016	-0.136802114	0.018335961	0.513627229	2.15E-21	0.37205873	3.49E-11	0.176099697	0.002319946	0.318982605	1.89E-08	0.041194347	0.479419171	0.010364278	0.858827973
DIO3	turquoise	0.061450927	0.291170134	-0.024651278	0.67221847	-0.037015684	0.525138548	-0.116411229	0.045010641	0.093195736	0.108973617	-0.137043503	0.018129393	0.0192427	0.741207408	-0.009083079	0.876129129	-0.124380399	0.032127432	0.00960729	0.869042649	0.162797811	0.004914847	0.382241264	9.08E-12	0.253410723	9.82E-06	0.042779341	0.462660382	-0.160114554	0.005681944	-0.092226383	0.112721082	0.00958824	0.869299996
DIRAS1	turquoise	0.010355391	0.858947754	0.032146006	0.581084893	-0.149516609	0.009869245	-0.029960922	0.607059535	0.052756395	0.364944137	-0.035792778	0.538926382	-0.059635337	0.305686607	0.012610866	0.828657361	-0.061088522	0.294030248	0.022147363	0.703857931	-0.165911093	0.004142529	0.604368263	5.83E-31	0.403614813	4.60E-13	0.178145968	0.002057155	-0.086809939	0.13555093	-0.041379827	0.477441142	-0.059703769	0.305130946
DLK1	turquoise	-0.047834507	0.411441829	0.039917744	0.493153249	-0.09721018	0.094487285	-0.036523908	0.530661486	0.195722904	0.000694693	-0.151493022	0.008925805	-0.036594544	0.529866407	-0.011786395	0.839702901	-0.211218251	0.000246214	0.037632884	0.518248678	-0.05081417	0.382888465	0.775230349	8.37E-61	0.581668744	2.77E-28	0.441847206	1.27E-15	0.218591893	0.000146292	-0.138143141	0.017213831	0.003715777	0.949155978
DMD	turquoise	0.004021913	0.944973392	-0.047307836	0.416616424	-0.132375081	0.022504639	-0.046821468	0.421428783	0.07760602	0.182265987	-0.127644467	0.027841444	-0.105719212	0.068857961	-0.017105742	0.769083931	-0.142214887	0.014165756	0.106720682	0.066256589	0.014993113	0.796938317	0.551945692	4.44E-25	0.455464369	1.29E-16	0.202887709	0.000434122	-0.0241417	0.678613067	-0.107372282	0.064607691	-0.127190045	0.028407061
DMP1	turquoise	0.024350157	0.675994368	0.073562395	0.206187426	0.21660874	0.00016857	0.002280511	0.968782012	0.110590778	0.056950152	0.14695626	0.011222282	0.040978515	0.481726468	0.044752346	0.442261032	0.149503071	0.009876001	-0.005108441	0.930141663	-0.019751548	0.7346175	-0.144674175	0.012563795	-0.042308936	0.467599962	-0.021547784	0.711513045	-0.237040539	3.68E-05	-0.118781576	0.040789842	0.025076376	0.666901973
DNAH3	turquoise	-0.021364353	0.713860828	0.035488946	0.542379773	0.049965716	0.390893329	-0.093300521	0.108574466	-0.171230321	0.003072596	0.134323851	0.020578083	-0.027907699	0.631925998	0.007073398	0.90338356	0.180869823	0.001749478	0.002987445	0.959112199	-0.182830664	0.00155471	-0.269785111	2.39E-06	-0.099512369	0.086899424	-0.00942166	0.871550902	0.329589344	5.90E-09	0.369393953	4.93E-11	0.016619982	0.775463752
DNAI2	turquoise	0.002521875	0.965479922	-0.100773951	0.082953672	-0.059008484	0.310807609	0.052620712	0.366180475	0.045611818	0.433537405	-0.018968594	0.744765133	0.074533969	0.200242555	-0.043586401	0.454253546	0.002120259	0.970974708	0.015367461	0.79198274	0.031036902	0.5942045	-0.093113479	0.109287763	0.04126186	0.478698673	0.273288419	1.74E-06	0.045072217	0.43900273	0.080001095	0.169098913	0.186335611	0.0012553
DOK5	turquoise	-0.022228284	0.702827041	0.040680069	0.484926815	-0.096415818	0.097224831	0.070384505	0.226520762	0.152800744	0.008346478	-0.006367037	0.912991572	-0.032987292	0.571224158	0.105201528	0.070235062	-0.084309503	0.147220787	0.040682851	0.484896923	0.018735979	0.7477886	0.768957938	2.90E-59	0.591139732	2.25E-29	0.195249923	0.000716185	-0.112937224	0.051854191	-0.164354751	0.004513747	0.013621847	0.815159225
DPF3	turquoise	-0.012794795	0.826197763	0.017497325	0.763952267	-0.095072916	0.101995865	-0.056909492	0.328362755	0.135962608	0.019070409	-0.213795443	0.000205664	-0.083975864	0.148834026	-0.005967963	0.918425518	-0.215859259	0.000177787	0.184510959	0.001403836	0.187221446	0.001188523	0.647796622	9.97E-37	0.243975915	2.13E-05	0.014547487	0.802848091	-0.141798115	0.014454318	-0.10094483	0.082430511	-0.004722717	0.935404522
DPP6	turquoise	-0.003722563	0.949063239	-0.006429941	0.912135413	-0.153719946	0.007959541	0.012355499	0.832075053	0.115653852	0.046434211	-0.037914411	0.515121479	-0.049757538	0.392872747	0.033781965	0.561983169	-0.027577696	0.635962576	0.104782765	0.0713654	-0.280406909	9.06E-07	0.439353138	1.90E-15	0.280445147	9.03E-07	0.287779408	4.52E-07	-0.022772562	0.695907406	-0.011990226	0.83696914	0.104814083	0.071280355
DTNA	turquoise	-0.055212838	0.343011448	0.120702288	0.037619143	-0.166374889	0.004037363	0.032222007	0.580190839	0.131936476	0.022959143	-0.088065991	0.129963649	-0.086390894	0.137455464	0.07345224	0.206869409	-0.105222051	0.070180043	0.103644092	0.074514101	-0.188772068	0.001079438	0.800026023	2.04E-67	0.535107858	2.11E-23	0.224918449	9.23E-05	-0.0547415	0.347153545	-0.143486123	0.013316591	0.015338532	0.792365406
DUPD1	turquoise	-0.086054419	0.138999528	0.080992942	0.163859038	-0.062447221	0.283403515	0.004862684	0.933494461	0.158229195	0.006283493	-0.18682657	0.001217876	-0.067568808	0.245692143	-0.033355729	0.566930783	-0.201808667	0.000466458	0.07644216	0.188931007	0.003563352	0.951239002	0.904108773	5.98E-111	0.373085055	3.05E-11	0.06092055	0.295362231	-0.004857875	0.933560076	-0.125008698	0.031261246	-0.010661023	0.854830055
DUSP13	turquoise	-0.080434206	0.166795631	0.095529995	0.100351576	-0.147982643	0.010661354	0.017241031	0.76730982	0.073428203	0.20701844	-0.152682763	0.008397335	-0.109184158	0.060199025	-0.004584425	0.937292087	-0.149809619	0.009724018	0.112814552	0.052110867	-0.076436806	0.188962075	0.824008252	9.15E-75	0.335935217	2.88E-09	0.057744658	0.321302547	0.093197854	0.108965536	-0.083123608	0.153015872	0.044809996	0.441672779
DUSP26	turquoise	-0.046355999	0.426064604	0.091618032	0.11512407	-0.16975933	0.00334009	0.011616424	0.841984006	0.114007859	0.049658373	-0.150051305	0.00960566	-0.078227256	0.178780194	0.032466972	0.577313506	-0.180892828	0.001747069	0.079947019	0.16938815	-0.042616729	0.464364638	0.911813502	4.64E-116	0.464652108	2.59E-17	0.142869641	0.013722632	0.041707658	0.473955916	-0.076958606	0.185951761	0.054375702	0.350389894
DUSP27	turquoise	-0.068538568	0.238965445	0.112297442	0.05320451	-0.164624542	0.004447323	-0.001359591	0.981385467	0.055070549	0.344258551	-0.13330734	0.021564368	-0.087829367	0.131002397	0.051447987	0.37697434	-0.155519946	0.007247832	0.142961212	0.01366164	-0.050056274	0.390034149	0.859127388	8.07E-88	0.307366761	6.44E-08	-0.026822471	0.64524086	-0.031448934	0.589314844	0.002193826	0.969968075	0.033423696	0.566140455
EDN3	turquoise	0.018682988	0.7484779	0.055044138	0.344490354	-0.158065008	0.006338486	0.004974766	0.931965204	0.160454311	0.005579209	-0.157367986	0.00657678	-0.077418266	0.183329295	-0.058484277	0.315133049	-0.215439706	0.000183151	-0.006083992	0.91684522	-0.090489036	0.119689637	0.703947996	9.64E-46	0.639869258	1.32E-35	0.501924803	2.34E-20	0.162852422	0.004900253	-0.156749635	0.006794854	0.031573777	0.58783697
EEF1A2	turquoise	-0.050990212	0.381240173	0.087192911	0.133828138	-0.146575059	0.01143716	0.051435771	0.377087788	-0.001084528	0.985150946	-0.062977413	0.27932784	-0.011009499	0.850139914	0.03914139	0.501606911	-0.073967971	0.203690459	0.114191164	0.049290316	-0.235377765	4.18E-05	0.723009808	2.64E-49	0.317710109	2.17E-08	0.092940774	0.109949653	0.096444977	0.097123241	0.111509698	0.054907135	0.042474983	0.465853043
EGF	turquoise	-0.074846789	0.198355226	0.143431076	0.013352413	-0.152979134	0.008270101	-0.032048108	0.582237495	0.05016787	0.388976952	-0.115470879	0.046783727	-0.016420296	0.778090781	-0.05732626	0.324827122	-0.097344392	0.09403089	0.052812763	0.364431277	-0.161430356	0.005293287	0.641942796	6.77E-36	0.393339888	1.98E-12	0.259598728	5.82E-06	0.06392798	0.272120359	-0.043025343	0.460088764	-0.043189732	0.45837475
ELANE	turquoise	-0.020507071	0.724868892	-0.049746541	0.392977484	-0.02841931	0.625689568	0.11671144	0.044456587	0.211544709	0.000240693	-0.124309802	0.032226024	-0.047270887	0.41698088	-0.026752588	0.646102209	-0.094220222	0.105120298	-0.030913829	0.595668602	-0.022016407	0.705527395	0.517637944	9.30E-22	0.545214835	2.13E-24	0.309001261	5.44E-08	0.195794318	0.000691501	-0.158862069	0.00607549	0.082286877	0.157207454
ELOVL6	turquoise	-0.118150291	0.04187997	0.12555268	0.030527481	0.061735962	0.288933737	0.048990591	0.400217133	0.002323272	0.968196956	-0.063952943	0.271932805	-0.035280356	0.544756967	-0.051725324	0.374404238	-0.008312957	0.886557733	-0.056469395	0.332123154	-0.18386531	0.001460144	-0.111180305	0.055632364	0.101423506	0.080979168	0.053914657	0.354495957	0.281772291	7.98E-07	-0.12626795	0.029585108	-0.05473769	0.347187157
EMX2OS	turquoise	-0.035340748	0.544068182	-0.037676379	0.517764903	-0.142881491	0.013714726	0.028097705	0.629606799	0.036076184	0.535715085	-0.043876096	0.45125693	-0.07474289	0.198980636	0.050259943	0.388106011	-0.083241161	0.152433834	0.105708236	0.068886928	-0.129142673	0.026044552	0.633859269	8.91E-35	0.470557097	9.04E-18	0.113150674	0.051410079	-0.021040747	0.718009329	0.032777661	0.573673822	-0.027529184	0.636556877
EN1	turquoise	0.033556871	0.564593404	-0.053883597	0.354773664	0.114105246	0.049462544	-0.07654231	0.188350545	-0.179129228	0.001940807	0.026164502	0.653369403	0.054497665	0.349308737	0.001501928	0.979437106	0.030272769	0.603321097	0.017593577	0.762692457	0.088465212	0.128225561	-0.249560243	1.35E-05	-0.223762525	0.000100483	-0.223496884	0.000102463	-0.282601702	7.38E-07	0.228384972	7.13E-05	-0.116424427	0.044986163
ENAM	turquoise	-0.064591183	0.267167417	-0.028887822	0.620001774	-0.111184344	0.055623424	0.003224618	0.9558693	0.151962624	0.008713781	-0.145179109	0.012255372	-0.02727968	0.639617151	-0.078326176	0.178229735	-0.126465956	0.029328675	0.109408474	0.059670905	0.014741994	0.800267189	0.780823133	3.21E-62	0.562605804	3.43E-26	0.290506164	3.47E-07	0.13644824	0.018642492	-0.059254843	0.308788328	0.038351781	0.510282576
ENKUR	turquoise	0.062534874	0.282726961	-0.12353567	0.033324179	0.009450948	0.871155068	-0.079559052	0.171474086	-0.164122113	0.00457174	0.070515686	0.225654226	0.011559274	0.842751279	0.005551962	0.92409399	0.076438712	0.188951014	0.019473675	0.738213765	0.07325597	0.208088573	-0.341975523	1.43E-09	-0.38234541	8.95E-12	-0.183751299	0.0014703	-0.087390445	0.132946149	0.388907969	3.66E-12	0.029704768	0.610137993
ENO3	turquoise	-0.09690905	0.09551772	0.065658241	0.259328537	-0.140031305	0.015735649	0.036968645	0.525665559	0.126592706	0.029165525	-0.156110672	0.007026967	-0.038029516	0.513845702	0.029574596	0.611705032	-0.201955524	0.00046193	0.071316138	0.220417703	-0.021450821	0.712753769	0.911231711	1.17E-115	0.365420158	8.19E-11	0.092211608	0.112778976	-0.039284083	0.500047437	-0.14022868	0.01558774	0.027643337	0.635158797
EPDR1	turquoise	-0.090599154	0.119238213	0.087893904	0.130718454	-0.06821985	0.24116181	0.002622291	0.964106309	0.138313491	0.017075668	0.01530357	0.792827936	-0.058307822	0.316597861	0.058569546	0.314426792	-0.005616753	0.923210877	0.025025429	0.667538271	-0.091565331	0.115334111	0.591421972	2.08E-29	0.613466643	4.28E-32	0.21959211	0.000136132	-0.160393947	0.005597339	-0.166264709	0.004062125	-0.061045673	0.294369653
EPM2A	turquoise	-0.026243112	0.652396073	0.03446926	0.554049259	-0.039185781	0.501121502	-0.084742346	0.145147726	0.113664809	0.050353343	-0.120513824	0.037920733	-0.079028622	0.174356873	-0.063898	0.272345725	-0.096470268	0.097035193	0.000149576	0.997951928	-0.041408346	0.4771374	0.664296453	3.57E-39	0.478194263	2.24E-18	0.231124095	5.80E-05	0.063443818	0.275775442	-0.206896685	0.000331349	-0.078608708	0.176664432
ERBB4	turquoise	-0.036513057	0.530783678	0.069553066	0.232067906	-0.104696673	0.071599609	-0.011534432	0.843084859	0.197679122	0.000611987	-0.115545665	0.046640606	-0.035253252	0.545066237	0.012813347	0.825949759	-0.154363759	0.007698129	0.077218087	0.184467988	-0.101293537	0.081371178	0.785557559	1.89E-63	0.620124735	5.99E-33	0.510047834	4.51E-21	0.119559632	0.039479272	-0.16232341	0.005043285	0.027247474	0.640012627
ERVMER61.1	turquoise	-0.073950463	0.203797798	-0.033207848	0.568652191	0.00381665	0.947777632	-0.016174474	0.781328219	0.094604694	0.103702289	0.092698553	0.110883266	0.05241661	0.36804513	0.049008223	0.400047369	0.041830418	0.472654426	0.200605111	0.000505155	-0.135303611	0.019664736	-0.075086481	0.196917882	0.013105628	0.82204498	0.06336119	0.27640253	-0.040043483	0.491791269	-0.055281035	0.342414746	0.066609347	0.252476317
ESRRG	turquoise	-0.101001732	0.082256895	0.131869694	0.023029037	-0.062338109	0.284247224	0.040874767	0.482837701	0.216746476	0.000166925	-0.178679751	0.001993226	-0.078603455	0.176693441	0.00089516	0.9877435	-0.250116767	1.29E-05	-0.048808974	0.401968271	-0.202674129	0.000440353	0.785133539	2.44E-63	0.648372525	8.24E-37	0.497267425	5.88E-20	0.138317976	0.017072044	-0.257833429	6.76E-06	-0.02041169	0.726097198
ETNPPL	turquoise	-0.038929729	0.503924853	0.090781537	0.11849346	-0.121820354	0.0358714	0.06290943	0.279848206	0.104384502	0.072454121	-0.023997628	0.680425196	-0.051381723	0.377590011	0.025980777	0.655646527	-0.082565952	0.15579992	0.031686318	0.586506183	-0.164870556	0.004387522	0.494111465	1.09E-19	0.471319852	7.87E-18	0.40948175	1.95E-13	0.133864561	0.021018762	-0.196677309	0.00065313	0.191013179	0.00093799
EXTL1	turquoise	-0.075056975	0.197094409	0.100115132	0.084995799	-0.109355581	0.059795087	0.027724944	0.634160107	0.169297639	0.003428296	-0.137356115	0.017864891	0.001348276	0.981540357	0.021341602	0.714152215	-0.200030459	0.000524663	0.051450679	0.376949341	-0.04049954	0.486868242	0.867509982	1.82E-91	0.570467642	4.88E-27	0.274618597	1.54E-06	0.010084748	0.862597261	-0.201251872	0.000484005	-0.015382096	0.791789162
EYA1	turquoise	-0.047603466	0.413707138	0.058635447	0.313881662	-0.08204009	0.158460116	0.106622566	0.066507839	0.229053844	6.78E-05	-0.08511047	0.143402202	-0.030684883	0.598396538	-0.021776169	0.708593679	-0.087090286	0.134288134	0.032805635	0.573346642	-0.15191084	0.00873694	0.525663764	1.68E-22	0.652872992	1.83E-37	0.331193795	4.93E-09	0.052435857	0.367869043	-0.266699778	3.14E-06	0.078727943	0.17600691
EYA4	turquoise	-0.081763912	0.159870858	0.071887234	0.216735012	-0.02433814	0.676145215	0.000120995	0.998343278	0.12282598	0.034358749	-0.004778457	0.934643826	-0.003672281	0.949750353	0.005813364	0.920531635	0.045244826	0.437250198	-0.003477722	0.952409373	-0.105228125	0.070163769	0.554543033	2.40E-25	0.480278321	1.52E-18	0.179179405	0.001935034	-0.064713369	0.266261681	-0.115121878	0.047456499	-0.0101556	0.861641576
FABP3	turquoise	-0.029336678	0.614573727	0.072307791	0.214051374	-0.051286318	0.378477512	0.025617189	0.660162283	0.199352325	0.000548582	-0.083209218	0.152591823	-0.059434392	0.307322108	0.027544937	0.636363874	-0.118517493	0.041242925	0.015356757	0.792124316	-0.021064835	0.717700239	0.808436226	7.11E-70	0.402300535	5.56E-13	0.175678202	0.002377737	-0.044884652	0.44091166	-0.145424341	0.012108003	-0.009196445	0.874595756
FABP7	turquoise	-0.123569746	0.033275179	0.027201942	0.640571893	-0.081141086	0.163086962	-0.04484276	0.44133865	0.073659426	0.205588044	-0.022101587	0.704441344	-0.024484168	0.674312927	-0.072844069	0.210664001	-0.000104729	0.998565992	0.037113186	0.524047023	-0.140262495	0.015562522	0.315598805	2.72E-08	0.373578496	2.86E-11	0.471866454	7.13E-18	0.137188583	0.018006219	-0.045807895	0.431561196	0.031081142	0.593678611
FAM134B	turquoise	-0.054774279	0.346864463	0.055622556	0.339436499	-0.128435276	0.026880153	0.016675827	0.774729525	0.090353073	0.120248849	-0.062181247	0.285463124	-0.042061152	0.470213517	0.048100846	0.408839534	-0.130169712	0.02487119	-0.00681081	0.906953746	-0.083089312	0.153185996	0.734336906	1.45E-51	0.476566374	3.02E-18	0.142744902	0.013806101	-0.138567546	0.016871415	-0.164588193	0.00445622	-0.011848934	0.838863925
FAM13C	turquoise	0.009502714	0.870455532	-0.00288392	0.96052793	-0.128206576	0.027155181	-0.032439582	0.577634896	0.08038337	0.167064757	-0.090176907	0.120976442	-0.123261227	0.033721067	-0.01433512	0.805668416	-0.091280171	0.116475831	0.041125462	0.480154916	-0.057703756	0.321646005	0.636471682	3.91E-35	0.62102424	4.58E-33	0.137177502	0.018015601	0.125338263	0.030814928	-0.029771998	0.609329358	-0.066446039	0.253643852
FAM166B	turquoise	-0.164382281	0.004506928	0.030990194	0.59475996	-0.007704176	0.894815468	-0.017921074	0.75841068	0.186290284	0.001258808	-0.111676188	0.054543566	0.06964708	0.231435903	-0.033621056	0.563848515	-0.146022567	0.011755041	0.03003773	0.606137805	0.051628254	0.375302569	0.448098612	4.49E-16	0.364458814	9.25E-11	0.380128797	1.21E-11	0.106987631	0.065576942	-0.251807712	1.12E-05	0.066701212	0.251821186
FAM180B	turquoise	0.00251411	0.965586148	0.038399512	0.509755933	-0.026912332	0.644133948	-0.013974469	0.810463776	0.185296964	0.001337978	-0.186975111	0.001206757	-0.024003573	0.680350384	-0.099587662	0.08665978	-0.18055009	0.001783275	-0.078830293	0.175443949	0.013112253	0.821956526	0.672244488	2.08E-40	0.607698332	2.26E-31	0.40849729	2.26E-13	0.187523498	0.00116651	-0.257765397	6.80E-06	0.0448006	0.441768621
FAM181A.AS1	turquoise	-0.057109753	0.326660762	0.128109356	0.027272825	0.058359171	0.31617114	0.096046819	0.098517762	0.229158354	6.73E-05	0.030455792	0.601131825	-0.011859256	0.838725469	0.076505478	0.188563871	-0.01724421	0.76726815	-0.09207233	0.11332584	-0.183424113	0.001499805	0.119721166	0.039211687	0.172295013	0.002891276	0.306751418	6.86E-08	0.056617159	0.330857513	-0.165925127	0.004139311	0.126499534	0.029285378
FAM189A2	turquoise	-0.056891149	0.32851894	0.012199104	0.834169725	-0.043383218	0.45636192	-0.052678173	0.365656571	0.02487247	0.669450075	-0.204846774	0.000380676	-0.089310734	0.124603819	-0.135101071	0.019850604	-0.258645351	6.31E-06	0.027943107	0.631493534	-0.027291156	0.639476265	0.602574818	9.66E-31	0.595385571	7.09E-30	0.329473413	5.98E-09	0.346606679	8.28E-10	-0.157572492	0.006506047	-0.068924818	0.236322572
FAM47E	turquoise	-0.143557694	0.013270142	0.104364262	0.072509811	-0.018108118	0.755968509	0.039965435	0.492636436	0.171483449	0.003028577	-0.050877553	0.382294502	0.001053601	0.985574339	-0.020128685	0.729745823	-0.083837204	0.149508427	-0.08418162	0.147837557	-0.24187385	2.51E-05	0.415975443	7.42E-14	0.504963387	1.27E-20	0.582003362	2.54E-28	0.094632366	0.103600814	-0.282597383	7.39E-07	-0.014484859	0.803679555
FAM57B	turquoise	-0.121964119	0.035651748	0.040708593	0.48462044	-0.03865295	0.506964368	0.026357471	0.650981164	0.207693891	0.000313826	-0.117813128	0.04247218	-0.021840427	0.707773058	0.048016627	0.40966135	-0.227655829	7.53E-05	0.009268802	0.873617296	0.057075367	0.326952598	0.755109309	4.96E-56	0.450185335	3.16E-16	0.169422589	0.003404218	-0.051259625	0.378726057	-0.232489203	5.23E-05	0.045457133	0.43510011
FAM9C	turquoise	0.037727425	0.517197429	-0.00908092	0.876158342	-0.052685322	0.365591423	0.060096424	0.301955542	0.152080304	0.008661356	0.024572694	0.673203084	-0.006732803	0.908014703	-0.081363771	0.161931548	0.062437161	0.283481231	0.112936802	0.051855071	-0.05838154	0.315985364	0.163471262	0.004737573	0.144906957	0.012420769	0.159763595	0.005789845	-0.07710241	0.185128379	-0.098254159	0.09098337	-0.011496305	0.843596861
FAR2P1	turquoise	-0.083526975	0.151025683	0.019097033	0.743097404	0.069677851	0.231229314	0.106303889	0.067329276	0.02515324	0.665942434	0.19628433	0.000669957	0.018642278	0.749007582	0.003621129	0.950449396	0.204384796	0.000392697	0.078199602	0.178934306	-0.221207189	0.000121112	-0.152665562	0.008404773	0.015085332	0.795716771	0.111311181	0.055343267	-0.070401323	0.226409538	-0.009527721	0.870117634	0.03913139	0.501716305
FBP2	turquoise	-0.066539098	0.252978087	0.067770912	0.244279478	-0.081391211	0.161789605	0.048992888	0.400195021	0.204075502	0.000400942	-0.055340214	0.341897485	-0.03258858	0.575887597	0.03282819	0.573082911	-0.087612745	0.131958942	0.019432359	0.738748973	-0.111436113	0.055068465	0.710431976	6.38E-47	0.398163118	1.00E-12	0.207619964	0.000315414	0.080217827	0.167943385	-0.225797447	8.65E-05	-0.022127743	0.704107967
FBXO40	turquoise	-0.084079942	0.148329348	0.084607982	0.145788852	-0.10054326	0.083664191	0.000942664	0.987093128	0.158374402	0.006235213	-0.199311943	0.000550037	-0.060545857	0.298347929	-0.0201374	0.729633378	-0.204181892	0.000398088	0.040092444	0.49126147	0.016828149	0.772727874	0.890939093	3.82E-103	0.399195466	8.68E-13	0.098250193	0.09099648	0.034807429	0.550165666	-0.133137672	0.021732917	0.002122061	0.970950056
FGF6	turquoise	-0.13279567	0.022076133	0.007133088	0.902572267	-0.099443824	0.087118051	0.027501717	0.63689347	0.11749503	0.043037346	-0.189632152	0.001022981	-0.051177261	0.379493587	-0.028134412	0.629159162	-0.20096359	0.000493329	0.025935819	0.656204229	-0.001474491	0.979812665	0.766843083	9.35E-59	0.36532577	8.29E-11	0.160069463	0.005695705	0.064833714	0.265371647	-0.098240347	0.091029037	0.055448861	0.340949142
FHL1	turquoise	-0.092664388	0.111015451	0.076030131	0.191332895	-0.17937283	0.001912927	0.045147734	0.438235501	0.114862536	0.04796166	-0.167320457	0.00383039	-0.075217158	0.196137463	0.00107583	0.985270025	-0.164794686	0.004405886	0.157191149	0.006638497	-0.088355236	0.128702558	0.820304379	1.47E-73	0.354122258	3.35E-10	0.020105797	0.730041169	-0.045168668	0.438022954	-0.063612175	0.274500703	-0.054876983	0.345959697
FILIP1	turquoise	-0.042908278	0.461311524	0.00882397	0.879635552	-0.055989098	0.336258501	0.017871425	0.759059334	0.138993943	0.016533396	-0.040517013	0.486680153	-0.100033286	0.085252298	0.076752769	0.187135014	-0.09258343	0.11132917	0.048109042	0.408759608	-0.118442644	0.04137211	0.733679551	1.97E-51	0.608489653	1.80E-31	0.198173787	0.000592569	-0.036599073	0.529815449	-0.148230758	0.010529538	-0.055334619	0.341946368
FITM1	turquoise	-0.070985297	0.222571442	0.088837276	0.126621942	-0.102527208	0.077711345	-0.030424806	0.60150222	0.159643713	0.005827122	-0.168375717	0.00361077	-0.025570505	0.660742992	-0.019890652	0.732819368	-0.1968305	0.000646678	0.061974629	0.287070033	0.05104661	0.380713039	0.875311458	4.33E-95	0.372948812	3.11E-11	0.135531713	0.019457222	0.028735374	0.62185005	-0.128892921	0.02633698	0.037462624	0.520144649
FLJ36000	turquoise	-0.023551538	0.686047738	0.000236846	0.996756992	0.078465546	0.17745631	0.070326551	0.226904336	-0.079978784	0.169218203	0.061466549	0.291047262	-0.032787669	0.573556767	-0.076576615	0.188152018	0.107776616	0.063601553	0.0371737	0.523370162	-0.222144952	0.000113119	-0.08100745	0.163783304	0.092602664	0.111254575	0.119989611	0.03877039	0.028057631	0.63009563	0.034139496	0.557849129	0.021748073	0.708952594
FLNC	turquoise	-0.025810591	0.657758684	0.081265559	0.162440368	-0.108720931	0.061301836	-0.038725002	0.506172183	0.046292018	0.426704128	-0.093240749	0.108802009	-0.122022134	0.035563434	0.015830102	0.785869899	-0.089707929	0.122930096	0.15213358	0.008637714	-0.061287481	0.292457745	0.798516455	5.48E-67	0.287308965	4.73E-07	-0.060240683	0.300794442	0.006315548	0.913692447	0.10533313	0.069882873	-0.016852796	0.772404135
FNDC5	turquoise	0.000466593	0.99361124	0.059003944	0.310844898	-0.14869774	0.01028535	0.043512576	0.455018976	0.197342128	0.000625551	-0.10131428	0.081308509	-0.077363427	0.183640721	0.035714093	0.539819674	-0.140110118	0.015676441	0.040996097	0.481538291	-0.156975022	0.006714629	0.841871867	5.25E-81	0.600717636	1.62E-30	0.353095985	3.79E-10	0.014117439	0.808561935	-0.281066864	8.52E-07	-0.004766744	0.934803665
FOLH1	turquoise	0.049998724	0.39058003	0.013053821	0.822736795	0.127778301	0.027676715	0.033847833	0.56122045	0.015461239	0.790742615	0.017114268	0.768972079	0.030455305	0.601137647	-0.143430014	0.013353104	0.091690938	0.114833994	-0.005800567	0.920705996	-0.210143313	0.000265238	-0.110337786	0.057523542	0.275367683	1.44E-06	0.339779646	1.85E-09	0.180610795	0.001776813	-0.042579724	0.464752959	-0.019875631	0.733013477
FOXD3.AS1	turquoise	-0.037268907	0.522306162	-0.01851177	0.750706454	-0.01871033	0.748122215	0.157159377	0.00664964	0.174343869	0.002569438	0.100335991	0.084306747	0.009669129	0.868207366	0.021956714	0.706288845	0.065569938	0.259971154	-0.073067341	0.209265148	-0.029216158	0.616029136	0.034990007	0.548074473	0.080534427	0.166266016	0.209521414	0.000276862	-0.080377724	0.167094665	-0.218877961	0.000143316	0.110814154	0.056447823
FOXP4.AS1	turquoise	-0.084149103	0.147994697	-0.0514575	0.376885998	0.050224715	0.388439108	0.156330028	0.006946496	0.190401957	0.000974769	0.177378164	0.002152398	0.017250771	0.767182149	0.097690799	0.09286104	0.0771313	0.184963287	-0.097691447	0.09285886	-0.205939964	0.000353579	-0.160287653	0.005629392	0.090303969	0.120451314	0.31382545	3.28E-08	-0.077021084	0.1855937	-0.261265313	5.04E-06	0.059639396	0.30565363
FRG2C	turquoise	0.002031462	0.9721898	-0.092880102	0.110182921	-0.069855156	0.23004145	0.100236012	0.084618108	-0.047757999	0.412191161	0.065228955	0.262462914	0.000523996	0.992825273	-0.037369158	0.521186974	0.12525341	0.030929317	-0.052125927	0.370710911	-0.125651399	0.030395912	-0.066396658	0.253997619	0.046394508	0.425679955	0.117530802	0.042973477	0.046026865	0.429360388	0.197142528	0.000633716	0.145599379	0.012003773
FRMD1	turquoise	-0.065488503	0.260564763	-0.017633514	0.76216992	-0.066828838	0.25091299	0.0662616	0.254966944	0.211981968	0.00023348	-0.00031007	0.995754385	-0.077225899	0.184423457	0.14045341	0.015420814	-0.081126085	0.163165017	-0.102888378	0.076665502	-0.022252431	0.702519525	0.442059331	1.22E-15	0.363370296	1.06E-10	0.258208672	6.55E-06	0.007801614	0.893492999	-0.198954316	0.000563087	0.10949007	0.059479748
FRMD3	turquoise	0.040050112	0.491719514	0.052413502	0.368073568	0.099588015	0.086658658	-0.153279533	0.008142892	0.056229187	0.334187239	-0.148108633	0.010594238	-0.088963655	0.126080784	-0.094196449	0.105208478	-0.121991371	0.035610241	-0.085342789	0.14230889	0.153067789	0.008232376	0.501721575	2.43E-20	0.507948226	6.92E-21	0.169907184	0.00331228	0.068879092	0.236634372	-0.130250692	0.024780641	-0.15470976	0.007560826
FSD2	turquoise	-0.080305793	0.167476069	0.054763602	0.346958615	-0.028992122	0.618738614	-0.010359903	0.858886949	0.167954865	0.003696954	-0.183567995	0.001486764	-0.010244533	0.860442281	-0.068025475	0.242508212	-0.193744235	0.000788762	0.059270996	0.308656229	-0.073198933	0.208443839	0.832860158	9.15E-78	0.467202477	1.65E-17	0.224321987	9.64E-05	0.124279256	0.032268763	-0.122785836	0.034418078	0.03556862	0.541473128
FXYD1	turquoise	-0.063181128	0.277772441	0.059972818	0.302952781	-0.113374256	0.050948288	0.014116917	0.80856887	0.15725605	0.006615786	-0.135895901	0.019129851	-0.082694251	0.155156034	-0.000411302	0.994368295	-0.169507251	0.003387991	0.077648251	0.182027451	-0.040417547	0.487751373	0.870554349	7.50E-93	0.470723546	8.77E-18	0.227208125	7.79E-05	0.045145441	0.438258785	-0.173635024	0.002676899	0.01803395	0.756936609
FXYD4	turquoise	-0.022119663	0.704210938	-0.018163842	0.755241404	0.011958388	0.837396016	0.002145507	0.970629223	0.126211558	0.02965849	-0.009580273	0.869407617	-0.064593889	0.267147336	-0.01170855	0.840747456	0.037686122	0.517656558	0.053722457	0.356216582	-0.200880596	0.000496044	0.301181053	1.21E-07	0.335406745	3.06E-09	0.43217311	6.04E-15	0.089102034	0.125490307	-0.201412858	0.00047887	0.044330521	0.446578834
GADD45B	turquoise	-0.009827442	0.86606963	0.074332331	0.201465984	0.007119775	0.902753215	-0.053657994	0.356794841	-0.013753641	0.813403498	0.038425853	0.50946542	-0.037457964	0.520196597	-0.054993882	0.344931702	0.067998	0.242698955	-0.062918491	0.27977881	-0.019375675	0.739483458	0.28348674	6.79E-07	0.271971262	1.96E-06	0.117668784	0.042727858	0.129857338	0.025223151	0.03732041	0.521731039	-0.029406375	0.61373275
GADD45G	turquoise	-0.050957589	0.381545296	0.002213839	0.969694239	0.027336096	0.638924654	-0.022234171	0.702752066	0.107951047	0.063171497	-0.046211711	0.427507622	0.045572885	0.433930424	0.038368974	0.510092847	-0.166831824	0.003936117	-0.076606564	0.187978828	0.162195269	0.005078492	0.464004135	2.91E-17	0.362533399	1.18E-10	0.284515313	6.16E-07	-0.072896992	0.210331818	-0.147422473	0.010964339	0.019020993	0.74408461
GADL1	turquoise	-0.084725896	0.145226101	0.022184823	0.703380646	-0.088761887	0.126945611	-0.000966361	0.9867687	0.106276699	0.067399745	-0.151011324	0.009148041	-0.069447924	0.232776164	-0.011046806	0.849638114	-0.177282989	0.00216448	0.08729709	0.133362421	-0.057838042	0.320519293	0.741328127	5.08E-53	0.336760596	2.62E-09	0.053031723	0.362443343	-0.036466449	0.531308695	-0.09771579	0.092777095	0.044055612	0.449405603
GAL	turquoise	0.047012559	0.419534177	-0.070851432	0.223447134	-0.014898588	0.798190929	0.042113636	0.46965926	0.003191287	0.956324994	0.240397098	2.83E-05	0.070283239	0.227191304	0.106395168	0.067093145	0.187879074	0.001141077	0.020111109	0.729972625	-0.118940547	0.040519127	-0.115665794	0.046411477	-0.014688065	0.800982554	0.053620313	0.357133124	-0.090213154	0.120826457	-0.034414528	0.554679064	0.115988655	0.045800331
GALNTL6	turquoise	-0.061583814	0.290126058	0.03855519	0.508040224	-0.110804238	0.056470044	0.023777824	0.68319343	0.161020324	0.005411757	-0.149153147	0.010052058	-0.047263081	0.417057901	-0.007796335	0.893564643	-0.181509465	0.001683618	0.070949018	0.222808523	-0.146055988	0.011735592	0.706533514	3.30E-46	0.502957155	1.90E-20	0.33536344	3.07E-09	0.135537519	0.019451966	-0.122079653	0.035476058	0.077952831	0.18031388
GAMT	turquoise	-0.08363118	0.150514745	0.048287503	0.407021601	-0.018330995	0.753061644	0.043982801	0.450155982	0.074613104	0.199763887	-0.027377942	0.638411194	-0.003605196	0.950667138	-0.100070841	0.085134525	-0.005178941	0.929180072	-0.027232557	0.640195833	-0.245786629	1.84E-05	0.315291973	2.81E-08	0.324384348	1.05E-08	0.30850309	5.73E-08	0.202017607	0.000460027	-0.25401486	9.33E-06	-0.094870837	0.102729587
GDF5	turquoise	0.003118997	0.957313387	-0.024980072	0.66810495	-0.089218294	0.124995871	0.01792839	0.758315113	0.303492317	9.58E-08	-0.042925205	0.461134614	-0.036918096	0.526232184	0.012954644	0.824061538	-0.10961924	0.059178173	0.05073436	0.383637155	-0.084115005	0.148159617	0.432674333	5.58E-15	0.488247561	3.38E-19	0.500170747	3.31E-20	-0.065026472	0.263950314	-0.280580738	8.92E-07	0.071869757	0.216847054
GJD4	turquoise	-0.068113625	0.241896961	-0.005952728	0.918633049	-0.013894085	0.811533564	0.088726106	0.127099452	0.001937631	0.97347384	-0.059188111	0.309334443	0.002724268	0.962711458	-0.00525612	0.928127504	-0.071708634	0.217881944	-0.056226595	0.334209552	-0.195386545	0.000709915	0.294538577	2.34E-07	0.267461757	2.93E-06	0.106297006	0.06734711	-0.016302361	0.779643495	-0.00192877	0.973595091	0.114985601	0.047721389
GLIS2.AS1	turquoise	0.001980249	0.972890616	-0.060269878	0.300559816	-0.092663195	0.111020069	0.129620205	0.025493191	0.101521642	0.080684183	-0.039364532	0.499169351	0.04206476	0.470175398	-0.020351983	0.72686645	-0.044180505	0.448120131	0.014362458	0.805305216	-0.273287523	1.74E-06	0.252290414	1.08E-05	0.262624769	4.48E-06	0.427546445	1.25E-14	-0.000933969	0.987212161	-0.206037393	0.000351253	0.013411113	0.817968482
GMPR	turquoise	-0.091170213	0.11691843	0.020160626	0.729333712	-0.00770473	0.894807946	-0.016825395	0.772764051	0.210742503	0.000254471	-0.081157966	0.162999167	0.011909917	0.838046	-0.02152482	0.711806824	-0.124970612	0.031313179	-0.028046811	0.630227646	0.321491741	1.44E-08	0.602537523	9.76E-31	0.424767074	1.93E-14	0.20317464	0.000425881	-0.135181613	0.01977651	-0.283338379	6.89E-07	-0.032194315	0.580516527
GNG4	turquoise	0.097256583	0.09432929	-0.023350701	0.688584769	-0.086160422	0.138511661	0.016329937	0.779280359	-0.021431438	0.713001878	0.029284027	0.615209363	0.05649072	0.331940309	0.004869723	0.933398415	-0.00240284	0.967108368	-0.060489936	0.298795244	-0.168915584	0.003502877	-0.115104905	0.047489424	-0.038607317	0.507466412	0.024212294	0.677725809	0.090527405	0.119532194	-0.018654896	0.748843402	0.011825231	0.839181882
GPD1	turquoise	-0.095691998	0.099773862	0.07112245	0.221676781	-0.073302569	0.207798646	0.002158757	0.970447921	0.157780467	0.006434814	-0.189647672	0.001021988	-0.020969604	0.71892247	-0.040626378	0.485503769	-0.238306207	3.33E-05	0.0301184	0.60517039	-0.061318997	0.292209169	0.846328263	1.10E-82	0.616308861	1.86E-32	0.444307935	8.44E-16	0.175466705	0.002407226	-0.226604907	8.14E-05	0.020460678	0.725466246
GPR50	turquoise	0.093820391	0.106611148	0.052295758	0.369151991	-0.003585874	0.950931209	-0.069891256	0.229800125	-0.069716016	0.230973258	0.012180882	0.83441385	-0.006021201	0.917700383	-0.004171159	0.942934863	0.030788277	0.597163876	0.0215416	0.711592153	0.095523626	0.100374341	-0.061284333	0.292482578	-0.035169426	0.546023274	-0.097768477	0.092600317	-0.179078924	0.00194661	0.110296043	0.057618606	-0.031848396	0.584592072
GPRC5B	turquoise	-0.101279595	0.08141332	0.045769476	0.431947994	-0.1154838	0.046758974	0.149529025	0.009863052	0.20996003	0.000268616	-0.07960557	0.171222975	-0.084375728	0.146902158	0.05147333	0.37673903	-0.117955578	0.04222112	-0.036951676	0.52585573	-0.12834801	0.026984812	0.605930211	3.75E-31	0.712137957	3.09E-47	0.38905498	3.59E-12	0.087571359	0.132142304	-0.340888529	1.62E-09	-0.021556182	0.711405622
GPT	turquoise	-0.094519289	0.104015964	0.070355545	0.226712379	-0.088541754	0.127894381	0.048599775	0.403991005	0.145367965	0.012141742	-0.025306115	0.664035622	-0.039893601	0.493414992	-0.046067628	0.428951417	-0.018444156	0.751587082	-0.054392585	0.350240112	-0.214775024	0.000191959	0.505124732	1.23E-20	0.461047478	4.89E-17	0.530405121	5.98E-23	0.260193913	5.53E-06	-0.228340547	7.15E-05	0.017728655	0.760925538
GPX3	turquoise	-0.05736241	0.324521609	0.017538154	0.763417793	-0.16466475	0.004437499	0.036747744	0.528144046	0.033053972	0.570445997	-0.065871882	0.257778316	-0.010020369	0.863465823	0.006965578	0.904849261	-0.069278985	0.23391736	0.013344336	0.818859169	-0.17358126	0.002685214	0.522985266	2.99E-22	0.503793689	1.61E-20	0.195576679	0.000701273	0.41179185	1.39E-13	-0.057535045	0.323065208	-0.047199286	0.417687668
GRB14	turquoise	-0.121774101	0.035942312	0.159696583	0.005810656	-0.109932362	0.058452364	0.084899517	0.144400502	0.171773239	0.002978885	-0.016324696	0.779349374	0.056392993	0.332778776	-0.01920381	0.741711842	-0.004142654	0.943324169	0.073473619	0.206736923	-0.210885367	0.000251965	0.510084004	4.47E-21	0.25698221	7.27E-06	0.158444759	0.006211939	-0.048553217	0.404441999	-0.191055268	0.000935505	0.012252665	0.833452222
GREB1L	turquoise	-0.041179753	0.479574987	0.086953995	0.134900907	-0.145315064	0.012173477	0.115979218	0.045818097	0.134632887	0.020286101	0.032731992	0.574208157	0.031191863	0.592363385	0.106458282	0.066930273	0.010118243	0.862145441	0.068576892	0.238702296	-0.081697713	0.160210407	0.582567637	2.19E-28	0.368397286	5.60E-11	0.191630864	0.000902125	-0.163533857	0.004721392	-0.10104159	0.082135455	0.090933866	0.117874219
HAGLROS	turquoise	-0.006489103	0.911330272	-0.042436352	0.466259148	0.067236019	0.248030679	0.028290857	0.6272529	0.105450437	0.069570155	0.106102959	0.067851459	0.132749717	0.022122605	0.094389813	0.104492934	0.018299387	0.753473685	-0.036116876	0.535254781	0.079898663	0.169647103	-0.18301682	0.001537292	-0.126391614	0.02942473	-0.095452252	0.100629754	-0.271016533	2.14E-06	-0.19024777	0.000984255	-0.050297079	0.387755066
HAPLN1	turquoise	0.065476124	0.26065508	-0.081256429	0.162487728	0.022516001	0.699166077	0.093634693	0.107309209	-0.1771055	0.002187176	0.056132634	0.335019219	0.020693933	0.722464537	0.075650502	0.193565623	-0.016389839	0.778491691	0.023049239	0.692399474	0.146336217	0.011573636	-0.221866531	0.000115439	-0.215699984	0.000179806	-0.250315344	1.27E-05	-0.245378941	1.90E-05	0.215717663	0.000179581	0.006316162	0.913684086
HFE2	turquoise	-0.069516006	0.232317376	0.082843506	0.154409515	-0.156155613	0.007010412	-0.017577857	0.762898167	0.092996868	0.109734326	-0.174304744	0.002575265	-0.075290829	0.195698486	0.049353345	0.396733172	-0.207357089	0.000321121	0.113704194	0.050273146	-0.016729155	0.774028577	0.903761945	9.93E-111	0.328638264	6.56E-09	0.00309925	0.957583396	-0.040297623	0.489044614	-0.064526612	0.26764692	0.052828421	0.364288896
HHATL	turquoise	-0.068851704	0.236821265	0.101908533	0.079529688	-0.12710923	0.028508676	-0.002118792	0.970994777	0.087078595	0.134340611	-0.145397364	0.012124137	-0.074151421	0.202568256	0.010933151	0.851167043	-0.169448378	0.003399268	0.15060677	0.009338468	-0.022314707	0.701726651	0.898349243	2.10E-107	0.348136359	6.90E-10	0.066824016	0.250947261	-0.026283382	0.651897687	-0.049439367	0.395909678	0.031113596	0.593292968
HHATL.AS1	turquoise	-0.035658032	0.540456572	0.114290314	0.049092184	-0.034751979	0.550801554	-0.019250543	0.741105689	0.108767735	0.061189659	0.051643876	0.375157898	-0.052934917	0.363321412	-0.043088491	0.459429929	0.069089115	0.235204648	0.058511874	0.314904362	-0.061081865	0.294082962	0.427224056	1.32E-14	0.274207949	1.60E-06	0.266478416	3.20E-06	0.134711229	0.020212655	-0.041238538	0.478947498	0.062773156	0.280893276
HHLA2	turquoise	-0.033717336	0.562732022	0.133844559	0.021038138	0.085557897	0.14130227	0.052078259	0.371149201	0.065541668	0.26017712	0.041896483	0.471954828	0.069464255	0.232666055	-0.016406649	0.77827041	0.095456944	0.100612948	0.004071267	0.944299229	-0.058209695	0.317414361	-0.102776027	0.076989608	0.06081593	0.29619387	0.149319729	0.009967902	0.05095426	0.381576438	-0.020838275	0.72060916	0.04960338	0.394342428
HIST1H1B	turquoise	-0.00054901	0.992482787	0.050538024	0.38548276	0.07807312	0.179640423	0.098589292	0.089880865	-0.004544968	0.93783071	0.187620081	0.001159551	0.000249603	0.996582315	0.125376487	0.030763515	0.156528906	0.00687425	0.002378886	0.967436076	0.128610506	0.026671048	-0.315456005	2.76E-08	-0.345030753	9.98E-10	-0.17030674	0.003238174	-0.151022781	0.009142698	-0.026703982	0.646701593	0.092271942	0.112542718
HIST1H2AB	turquoise	0.033493171	0.565333132	0.045695471	0.432693657	0.079678569	0.170829467	0.114441478	0.048791391	0.006425598	0.912194523	0.157712498	0.006458017	0.041930592	0.471593848	0.112983023	0.05175863	0.170915054	0.003128232	0.051892872	0.372856804	0.146329971	0.011577224	-0.248409311	1.48E-05	-0.233129572	4.98E-05	-0.077863287	0.180816412	-0.165271158	0.004291694	0.000631199	0.99135747	0.067152597	0.248619311
HIST1H2AJ	turquoise	0.044650376	0.443302608	0.008587033	0.882843998	0.063598088	0.274607208	0.006438273	0.912022019	-0.004951164	0.932287215	0.172856161	0.002799674	0.020445981	0.725655524	0.136933771	0.018223043	0.138719935	0.016749925	0.008380547	0.885641654	0.165087403	0.004335413	-0.329928635	5.68E-09	-0.380835153	1.10E-11	-0.08954545	0.123612635	-0.240612772	2.78E-05	-0.074423226	0.200913813	0.209745309	0.000272623
HIST1H2BI	turquoise	-0.105852477	0.068507055	0.069487475	0.23250956	0.079754826	0.170419114	0.047368823	0.416015274	0.061642218	0.289667984	0.180961659	0.00173988	-0.025957297	0.655937771	0.13982192	0.015893901	0.160831967	0.005466974	0.06749273	0.24622539	0.098294274	0.090850833	-0.240454463	2.81E-05	-0.216554804	0.000169218	-0.038987185	0.503295085	-0.140861279	0.01512185	0.024930681	0.668722249	0.10564063	0.069065568
HIST1H3B	turquoise	-0.045640527	0.433247728	0.034586541	0.552700867	0.041928634	0.47161456	0.031724249	0.586057965	0.052217581	0.369869098	0.209657507	0.000274278	0.003833534	0.947546947	0.133002463	0.02186805	0.192893187	0.00083273	0.00455741	0.937660854	-0.042228176	0.468450917	-0.265311681	3.55E-06	-0.221771335	0.000116242	-0.001265525	0.982673145	-0.123079572	0.033985976	-0.100033409	0.085251909	0.168656019	0.003554382
HIST1H3C	turquoise	-0.043434992	0.45582415	-0.014392331	0.804908377	0.012752809	0.826759067	0.01941243	0.73900717	-0.053920901	0.354440153	0.1395843	0.016075176	-0.088463153	0.128234476	0.088054171	0.13001539	0.144944841	0.012397628	0.006009634	0.917857932	0.178733565	0.001986883	-0.293071914	2.71E-07	-0.277156811	1.22E-06	-0.118249843	0.041706448	-0.155528231	0.007244692	-0.022307427	0.701819317	0.120098102	0.038593237
HIST1H3G	turquoise	-0.023410234	0.687832368	0.041722341	0.473800152	-0.019135333	0.742600315	0.126325952	0.029509794	-0.031792838	0.585247868	0.102990728	0.076371209	0.007354717	0.899560857	0.046775866	0.42188165	0.106913444	0.065765243	0.036448231	0.531513982	0.028137931	0.629116261	-0.279655145	9.72E-07	-0.288341312	4.28E-07	-0.10491253	0.07101356	-0.101569246	0.080541406	0.038298736	0.510868189	0.143653558	0.013208152
HIST1H3J	turquoise	-0.067538476	0.245904651	0.136036503	0.019004749	0.086796398	0.135612151	-0.000667803	0.990856296	0.051728457	0.374375269	0.14857857	0.010347184	0.087558659	0.132198611	0.103740016	0.074244565	0.110959377	0.056123219	0.033320714	0.567338148	0.136268824	0.018799601	-0.263777974	4.05E-06	-0.206389468	0.000342967	-0.061252875	0.292730852	-0.125976575	0.029965949	-0.005435684	0.925679096	0.107219507	0.064991236
HLA.G	turquoise	0.088174976	0.129487367	0.063396125	0.276137282	0.001854948	0.974605373	-0.043958455	0.450407038	-0.00153845	0.978937197	-0.009843068	0.865858685	0.066334239	0.254445287	0.020026293	0.731067414	0.023507193	0.68660761	0.074363263	0.201277955	0.320790839	1.56E-08	-0.138122221	0.017230865	-0.18160892	0.001673584	-0.092941434	0.109947116	-0.125115626	0.031115837	0.039166153	0.501336096	0.002388545	0.967303939
HMCN2	turquoise	-0.07177946	0.217426592	0.032661658	0.575031518	0.001192636	0.983670954	-0.030220325	0.603949075	0.173021658	0.002773166	-0.058280633	0.316823956	-0.063755404	0.273419388	0.027362043	0.638606259	-0.116567364	0.044721768	-0.103651688	0.074492731	0.037502355	0.519701897	0.653008877	1.75E-37	0.694487409	4.45E-44	0.345335644	9.63E-10	0.271402297	2.07E-06	-0.180507026	0.001787873	-0.007432382	0.898505914
HMGCLL1	turquoise	-0.107297985	0.064793983	0.087884085	0.130761627	-0.092062348	0.113365113	0.00159729	0.978131813	0.245099398	1.94E-05	-0.073275347	0.207967976	-0.028718203	0.622058375	-0.011591372	0.842320328	-0.121778808	0.03593509	0.060063333	0.302222302	-0.060055532	0.302285215	0.670299495	4.20E-40	0.637587593	2.74E-35	0.387665721	4.35E-12	0.047767981	0.412093352	-0.207300425	0.000322364	0.00694227	0.905166152
HMGCS2	turquoise	-0.094524621	0.103996361	0.061263018	0.292650784	-0.146040935	0.011744349	0.04541626	0.435513569	0.130725076	0.024255887	-0.144822909	0.012472243	-0.039912814	0.493206688	0.008135798	0.888959563	-0.172065792	0.002929472	-0.013744487	0.813525408	-0.20198353	0.000461071	0.462191878	4.00E-17	0.564150846	2.35E-26	0.578800679	5.84E-28	0.365827174	7.78E-11	-0.122813346	0.034377411	0.171019339	0.003109728
HMSD	turquoise	-0.021707587	0.709469898	-0.077261922	0.184218197	0.057855998	0.320368824	0.075614538	0.193778122	0.090018574	0.121633298	0.092027944	0.113500556	-0.05655459	0.331393055	0.059433005	0.307333412	0.024043288	0.679850692	-0.107286809	0.064822044	-0.004028167	0.944887968	-0.158512366	0.006189649	0.084561408	0.146011588	0.168059904	0.003675271	0.179730309	0.001872675	-0.095363377	0.100948512	0.040863281	0.482960811
HMX2	turquoise	-0.036087338	0.535588891	-0.012115596	0.835288659	-0.094121569	0.105486605	0.158376793	0.00623442	0.144886694	0.012433161	0.165205907	0.004307173	-0.011677037	0.84117039	0.076915195	0.186200854	0.105480825	0.069489332	-0.132937364	0.021933371	-0.09663559	0.09646121	-0.073425369	0.207036016	0.174174725	0.002594717	0.253432922	9.80E-06	0.134969276	0.019972369	-0.210708482	0.000255071	0.105556196	0.069289201
HNF1A	turquoise	0.107852489	0.063414195	-0.015263886	0.793353022	-0.006128908	0.91623356	0.107316121	0.064748468	0.150846554	0.009225179	0.087478193	0.132555793	0.028387209	0.6260801	0.055482943	0.340651992	0.031967916	0.583182415	-0.037544835	0.519228728	-0.02074585	0.721797007	-0.023144205	0.691196932	0.052804293	0.364508313	0.148037326	0.010632178	-0.014803591	0.799450308	-0.122012805	0.035577623	0.270946629	2.15E-06
HOTAIR	turquoise	-0.043587532	0.454241826	-0.023415011	0.687772009	0.126245154	0.029614753	-0.052974218	0.362964771	0.063284396	0.276986217	0.084683482	0.145428335	0.037211663	0.522945773	-0.00250019	0.965776572	0.057279599	0.325221735	0.052741778	0.365077198	0.194770165	0.000738611	-0.272337201	1.90E-06	-0.251691244	1.13E-05	-0.115109803	0.047479922	-0.383491937	7.67E-12	0.041027241	0.481205054	-0.001627669	0.977716006
HOXA2	turquoise	-0.062688483	0.281543947	0.103146314	0.075925604	0.000530533	0.992735774	0.142504442	0.013968265	0.137825937	0.017473701	-0.034500925	0.553685049	0.055974309	0.336386357	0.003572061	0.951119985	-0.041775159	0.473240037	0.001841702	0.97478665	-0.013969595	0.810528619	0.13960482	0.016059451	-0.028310536	0.627013292	-0.028900245	0.619851262	-0.137726826	0.017555597	-0.192879884	0.000833435	0.038652711	0.506966999
HOXB13	turquoise	-0.052777148	0.364755262	0.023365067	0.688403179	0.03260022	0.5757512	0.134868161	0.020066227	0.056773561	0.329521273	0.119263713	0.03997347	-0.020278945	0.727807834	0.020332864	0.727112833	0.091183077	0.116866583	0.036514985	0.530761968	-0.081269669	0.16241905	-0.176749022	0.002233419	0.038212868	0.511816893	0.121902565	0.035745653	-0.058180395	0.317658436	-0.112107929	0.053610061	0.019306802	0.740376193
HOXB9	turquoise	-0.060319085	0.300164644	0.069096314	0.235155752	0.17299519	0.00277739	-0.011144877	0.848319281	0.031815784	0.584976982	0.218713826	0.000145016	0.067858854	0.243666554	0.162447333	0.005009447	0.160899737	0.005447049	-0.051779148	0.373906704	0.21446019	0.000196268	-0.268775981	2.61E-06	-0.177010811	0.002199374	-0.121531522	0.036316164	-0.315400859	2.78E-08	-0.092595674	0.11128168	0.06132474	0.29216389
HOXC.AS1	turquoise	-0.004510034	0.9383076	-0.056646666	0.330605148	0.121566989	0.036261299	0.035567426	0.541486715	0.02823914	0.627882797	0.089809056	0.122506765	0.076437566	0.188957663	0.031976421	0.583082158	0.011614771	0.84200619	-0.029267682	0.615406739	0.050320825	0.387530767	-0.356577868	2.48E-10	-0.313736095	3.31E-08	-0.049068747	0.399464964	-0.301150347	1.21E-07	-0.030871363	0.596174161	0.104850022	0.071182864
HOXC.AS3	turquoise	-0.050608998	0.384814966	-0.062194989	0.285356464	-0.027051268	0.642424091	0.063939041	0.272037246	0.051644806	0.375149293	0.132795355	0.022076452	-0.008466787	0.884473014	0.04363797	0.453719293	0.071363713	0.220109225	-0.002266285	0.968976657	-0.073760964	0.204962168	-0.20185965	0.000464881	-0.090011773	0.121661575	0.04911169	0.399052051	-0.20639388	0.000342864	-0.078223426	0.178801535	0.141479817	0.014678159
HOXC6	turquoise	-0.033462796	0.565686033	-0.006118929	0.916369451	0.10348605	0.074959917	0.05363963	0.35695968	0.030379114	0.602048593	0.099329284	0.087484368	0.087266094	0.133500852	0.084498029	0.146315106	0.029983957	0.606783033	0.001108424	0.984823811	0.152333125	0.008549674	-0.298381134	1.60E-07	-0.298296155	1.62E-07	-0.177191456	0.002176158	-0.488077317	3.50E-19	-0.023118877	0.691517579	0.074830488	0.198453257
HOXC9	turquoise	-0.005602926	0.92339934	-0.0857549	0.140385152	0.146176954	0.011665437	-0.03726363	0.522365104	0.004440439	0.93925775	0.079285674	0.172955378	0.065383879	0.261328766	0.059857677	0.303883673	-0.002399014	0.967160716	0.016224899	0.780663828	0.240411409	2.82E-05	-0.354018821	3.39E-10	-0.396581321	1.26E-12	-0.197798643	0.000607242	-0.442126076	1.21E-15	0.001660815	0.977262338	0.062953184	0.279513223
HP	turquoise	-0.158319539	0.006253415	0.084263325	0.147443273	-0.090441357	0.11988551	0.082791629	0.154668674	0.165519311	0.004233285	-0.068613017	0.238454434	-0.094548343	0.10390917	-0.00965178	0.868441691	-0.078087845	0.179558115	0.06913544	0.234890115	-0.020735408	0.721931251	0.441700253	1.30E-15	0.435375076	3.62E-15	0.352172908	4.24E-10	0.2266634	8.11E-05	-0.050437476	0.386430027	0.429793045	8.81E-15
HPSE2	turquoise	-0.110611819	0.056902676	0.04039714	0.487971309	-0.031367881	0.590275263	0.035759943	0.53929906	0.059994825	0.302775071	-0.050321892	0.387520693	-0.05608603	0.335421272	0.033824991	0.561484893	-0.10555565	0.06929065	-0.044757018	0.442213339	-0.085039836	0.143735877	0.534899999	2.21E-23	0.633597342	9.67E-35	0.336111517	2.82E-09	0.212487386	0.000225394	-0.047340522	0.416294167	0.019479126	0.738143166
HRASLS5	turquoise	0.001302894	0.982161585	-0.001232586	0.98312406	-0.098313852	0.090786205	0.020082622	0.730340271	0.14644049	0.011513878	-0.134536311	0.020376958	-0.077540655	0.182635654	-0.095682635	0.099807178	-0.144286859	0.012804989	-0.09364571	0.107267693	-0.193321338	0.000810335	0.532115107	4.10E-23	0.641469563	7.89E-36	0.43149025	6.73E-15	0.269668248	2.41E-06	-0.188671609	0.001086216	-0.014954869	0.797445046
HRC	turquoise	-0.074394741	0.201086736	0.080505654	0.166417939	-0.156245937	0.006977247	0.005582626	0.923676025	0.115861142	0.046040891	-0.159136822	0.005987126	-0.071497583	0.219242858	0.046683076	0.42280401	-0.202017514	0.00046003	0.122605251	0.034686039	0.013256123	0.820036127	0.905830663	4.71E-112	0.388764447	3.74E-12	0.052873315	0.363880847	-0.037992588	0.514254822	-0.086257603	0.138065546	0.024956082	0.668404762
hsa.mir.1.1	turquoise	-0.019334908	0.740011847	0.111147195	0.0557057	-0.186698994	0.001227501	0.030843985	0.596500202	0.060668238	0.297370551	-0.215231089	0.000185874	-0.041506033	0.476097778	0.008321921	0.886436223	-0.239316694	3.08E-05	0.158913371	0.006058903	-0.040981576	0.481693708	0.783873986	5.21E-63	0.23368404	4.77E-05	-0.038739997	0.506007402	-0.028651656	0.622866058	0.000942583	0.987094228	0.040574013	0.486066838
hsa.mir.1.2	turquoise	-0.014687107	0.800995262	0.101438805	0.080933123	-0.191538703	0.000907394	0.02911051	0.617306194	0.058599924	0.31417543	-0.224002908	9.87E-05	-0.041742527	0.473586041	-0.001243502	0.982974621	-0.239847595	2.95E-05	0.156651776	0.006829952	-0.02600188	0.655384803	0.782816361	9.82E-63	0.227086319	7.86E-05	-0.042402252	0.46661777	-0.030269742	0.603357333	0.010895149	0.851678377	0.035776835	0.539107325
hsa.mir.100	turquoise	0.038720902	0.506217247	0.142574938	0.013920551	-0.04028593	0.489170808	-0.072018809	0.215892837	0.160000707	0.005716746	-0.136108946	0.018940571	-0.05352027	0.358032253	-0.069631274	0.231542073	-0.098725866	0.089434651	-0.017000741	0.770461671	-0.048541598	0.404554596	0.45825783	7.95E-17	0.512217991	2.88E-21	0.168446653	0.003596424	0.013196289	0.820834663	-0.209389171	0.000279394	-0.065722141	0.258864195
hsa.mir.101.1	turquoise	0.049551372	0.394838991	0.109841439	0.058662359	0.017646405	0.762001276	-0.018482985	0.751081324	0.150319811	0.009475667	-0.123246116	0.033743037	-0.0094364	0.871351684	-0.036289983	0.533298867	-0.191293651	0.000921545	-0.044919654	0.440555066	0.07290039	0.210310504	0.477005244	2.79E-18	0.528212036	9.66E-23	0.301665774	1.15E-07	0.204937819	0.000378348	-0.143768722	0.013134017	-0.034472857	0.554007876
hsa.mir.101.2	turquoise	0.048292304	0.406974908	0.111609693	0.054688533	0.016636615	0.775245045	-0.016021698	0.783342165	0.153872123	0.007897048	-0.123055927	0.034020587	-0.009377563	0.872146935	-0.03506073	0.547265485	-0.191764082	0.000894557	-0.045956062	0.430071301	0.073151664	0.208738591	0.479762995	1.67E-18	0.529353244	7.53E-23	0.30221094	1.09E-07	0.200392082	0.000512307	-0.149677179	0.009789424	-0.034006368	0.559386736
hsa.mir.10a	turquoise	0.048029681	0.409533907	-0.004140405	0.943354889	0.01477809	0.799788467	-0.02098836	0.71868169	0.024650367	0.672229884	-0.105607337	0.069153679	-0.060430873	0.299268171	-0.066421409	0.253820259	-0.109522537	0.059403829	-0.099075008	0.088301998	0.127028603	0.028610364	0.19400043	0.000775952	0.206766359	0.000334298	0.095198673	0.101541356	-0.006842339	0.906524978	-0.140524894	0.015368045	-0.019427255	0.738815091
hsa.mir.127	turquoise	0.032825493	0.573114447	0.201382338	0.000479839	-0.0083812	0.885632799	0.019818738	0.733748792	0.10759931	0.064041161	-0.066517359	0.253133502	-0.061258442	0.292686907	0.005510572	0.924658188	-0.043732192	0.452744088	-0.005861316	0.919878327	-0.075996303	0.191531081	0.496024906	7.51E-20	0.416219665	7.15E-14	0.115368483	0.046980285	-0.149112496	0.01007269	-0.181367698	0.001698016	-0.081329719	0.162107832
hsa.mir.1304	turquoise	0.050355612	0.387202314	0.055164821	0.34343197	0.032027707	0.582477809	0.032386248	0.578260939	-0.097124641	0.094779083	-0.032824513	0.573125903	0.020838087	0.720611578	0.015836648	0.785783496	-0.0360893	0.535566699	0.076610951	0.187953465	-0.036481752	0.531136281	-0.140263175	0.015562015	-0.174464895	0.002551488	-0.16545432	0.004248513	-0.027301935	0.639343947	0.080991769	0.163865161	-0.12240939	0.034978669
hsa.mir.133a.1	turquoise	-0.023244438	0.689928536	0.109327694	0.059860648	-0.196789298	0.000648407	0.020241392	0.728292015	0.051117013	0.380055618	-0.234532021	4.47E-05	-0.047022129	0.41943943	-0.006971155	0.904773445	-0.260071543	5.59E-06	0.161867118	0.005169661	-0.041888782	0.472036347	0.776811577	3.36E-61	0.205911128	0.00035427	-0.048790028	0.40215121	-0.020020354	0.731144092	0.033645023	0.563570482	0.070624319	0.224938412
hsa.mir.133a.2	turquoise	-0.028008622	0.630693684	0.084826665	0.144746489	-0.200181717	0.000519462	0.018806403	0.746872837	0.039840139	0.493994853	-0.224638844	9.42E-05	-0.035578067	0.541365676	-0.004966106	0.93208335	-0.254758356	8.77E-06	0.172204153	0.002906362	-0.051293204	0.378413412	0.771983497	5.32E-60	0.20141045	0.000478946	-0.0487262	0.402767886	-0.030238272	0.603734145	0.045036648	0.439364369	0.063188755	0.277714325
hsa.mir.133b	turquoise	-0.019918547	0.732458963	0.122345271	0.035074923	-0.197196097	0.000631515	0.017834282	0.759544714	0.062139988	0.285783518	-0.220288111	0.000129457	-0.036718925	0.528467828	0.01294351	0.824210291	-0.259323053	5.96E-06	0.168024024	0.003682665	-0.041370277	0.477542875	0.763629581	5.41E-58	0.215966636	0.000176438	-0.054077436	0.353042809	-0.031868811	0.584351178	0.020248242	0.728203693	0.051847665	0.373273931
hsa.mir.135a.2	turquoise	0.023164645	0.690938211	0.052694746	0.36550556	-0.040369383	0.488270545	0.038594862	0.507603484	0.072336409	0.213869628	-0.05987305	0.30375928	0.004161827	0.943062306	-0.036673582	0.52897746	-0.082125353	0.158026485	0.042620517	0.464324902	-0.088240498	0.129201672	0.283955964	6.50E-07	0.340104665	1.78E-09	0.350106489	5.45E-10	0.128727689	0.026531994	-0.169471006	0.00339493	-0.089049663	0.125713526
hsa.mir.136	turquoise	0.018085769	0.75626019	0.173379346	0.002716652	0.017263577	0.767014283	-0.028225566	0.628048166	0.040135254	0.49079849	-0.043098328	0.459327341	-0.025881542	0.65687779	-0.062886182	0.280026308	-0.00736449	0.899428094	0.081429336	0.161592536	-0.075043961	0.197172308	0.467937205	1.45E-17	0.297578813	1.74E-07	0.169666757	0.003357609	-0.097515852	0.093450391	-0.053118558	0.361656845	0.031829133	0.584819409
hsa.mir.139	turquoise	0.028310449	0.627014348	-0.088448447	0.128298185	-0.155180558	0.007377509	-0.00833676	0.886235097	-0.046112775	0.42849871	-0.235477549	4.15E-05	-0.061050658	0.294330156	-0.177556293	0.00212995	-0.180169604	0.001824271	0.134530865	0.020382093	0.031792647	0.585250128	0.49907172	4.12E-20	0.307401749	6.42E-08	0.063825663	0.272890017	0.207287666	0.000322644	0.05227277	0.369362765	-0.04598068	0.429824045
hsa.mir.195	turquoise	0.073820914	0.204593289	0.176476412	0.002269381	0.029197416	0.616255602	0.065582254	0.259881456	0.134861865	0.020072084	-0.129222905	0.025951205	-0.107076591	0.065351723	-0.027107429	0.641733463	-0.111497844	0.054933098	0.008003144	0.890758685	0.024794498	0.670425448	0.469581643	1.08E-17	0.447683029	4.81E-16	0.166685978	0.003968181	-0.003972749	0.945644989	-0.180000277	0.001842792	-0.024635156	0.672420423
hsa.mir.196b	turquoise	-0.03055981	0.599889172	-0.022791078	0.695672438	0.122393947	0.035001831	-0.013242016	0.820224377	0.044620379	0.443609281	0.186562411	0.001237882	0.085712245	0.14058334	0.080739763	0.16518485	0.167844096	0.003719945	-0.035944444	0.537206653	0.048160005	0.408262839	-0.404786845	3.88E-13	-0.256287588	7.71E-06	-0.098265378	0.090946287	-0.177203233	0.002174652	-0.052567893	0.366662461	0.128220454	0.027138423
hsa.mir.204	turquoise	-0.067884527	0.243487821	0.116343344	0.045136726	-0.01758985	0.762741227	-0.031267764	0.591462543	0.09375982	0.106838448	-0.21742357	0.000159057	-0.035933987	0.537325133	-0.125633881	0.030419223	-0.206010173	0.000351902	-0.006349039	0.913236562	-0.117877756	0.04235812	0.429029897	9.93E-15	0.481182844	1.29E-18	0.296593753	1.91E-07	0.108858634	0.06097228	-0.214783063	0.00019185	-0.008874861	0.878946678
hsa.mir.206	turquoise	-0.019880566	0.732949701	0.090977098	0.117698933	-0.208053282	0.000306212	0.016552818	0.776347072	0.026952399	0.643640669	-0.230656237	6.01E-05	-0.025803807	0.65784293	0.02686166	0.644758033	-0.255836767	8.01E-06	0.15257189	0.008445379	-0.038799457	0.505354268	0.727760421	3.07E-50	0.180512121	0.001787328	-0.090765996	0.118556779	-0.017785288	0.760185098	0.037848323	0.5158547	0.049434587	0.39595541
hsa.mir.208b	turquoise	-0.056467095	0.33214288	0.066374278	0.254158066	-0.101500425	0.080747885	-0.024583885	0.673062836	0.13694384	0.018214432	-0.202164311	0.000455561	-0.067606421	0.245428806	0.00962477	0.868806525	-0.239455508	3.04E-05	0.064352027	0.268946329	0.033996618	0.559499427	0.773682648	2.03E-60	0.250001901	1.30E-05	-0.021329482	0.714307467	-0.036138068	0.53501514	-0.064690351	0.266432144	0.008125121	0.889104344
hsa.mir.210	turquoise	-0.054598505	0.348416422	-0.015745339	0.786988887	0.050796947	0.383049956	-0.091138551	0.117046121	-0.162302531	0.005049007	0.101781785	0.079906428	0.069703863	0.231054771	0.039760437	0.494860001	0.121507443	0.036353453	-0.052073238	0.371195389	-0.116133431	0.045528482	-0.453272366	1.87E-16	-0.469241285	1.14E-17	-0.201307437	0.000482227	0.005060313	0.930798168	0.268599063	2.65E-06	0.054549905	0.348846295
hsa.mir.216a	turquoise	-0.054485265	0.349418559	0.094362762	0.104592806	0.082991624	0.153671367	0.009143024	0.875318263	0.21544776	0.000183046	-0.047439085	0.415323326	-0.032911298	0.572111629	0.040684378	0.484880526	-0.123386847	0.033538904	0.028362703	0.626378302	-0.103031857	0.076253209	0.420831104	3.55E-14	0.460845799	5.07E-17	0.35007508	5.47E-10	0.095908796	0.099004874	-0.230603888	6.03E-05	-0.005855667	0.919955285
hsa.mir.217	turquoise	-0.081714453	0.160124495	0.055454304	0.340901674	-0.009878927	0.865374627	-0.013588827	0.815599246	0.187228012	0.00118804	-0.159908666	0.005745022	-0.031867733	0.584363895	-0.050035013	0.390235762	-0.199011749	0.000560972	0.058817012	0.31238298	-0.037263687	0.522364469	0.508292072	6.45E-21	0.435489099	3.55E-15	0.317002072	2.34E-08	0.005842719	0.920131692	-0.202463683	0.000446573	0.030017034	0.606386094
hsa.mir.299	turquoise	0.047537016	0.414360026	0.135056207	0.019891981	-0.072358858	0.213727136	-0.011426939	0.844528554	-0.063051687	0.27876006	-0.048891355	0.401173391	-0.046375726	0.425867539	-0.012427979	0.831104695	-0.028261541	0.627609933	0.051239819	0.378910537	-0.10546689	0.069526385	0.480433182	1.48E-18	0.240055962	2.90E-05	-0.056809894	0.329211357	-0.07419169	0.202322523	0.104520173	0.072081732	-0.075375521	0.195194729
hsa.mir.30a	turquoise	-0.042009972	0.470754347	0.016120793	0.782035697	-0.112019862	0.053799393	0.111025873	0.055975102	0.252396597	1.07E-05	-0.161582912	0.005249807	-0.078094371	0.17952164	-0.039031041	0.502814668	-0.190920232	0.000943499	0.017292195	0.766639203	-0.054321328	0.350872584	0.494800613	9.54E-20	0.477950443	2.34E-18	0.367552032	6.24E-11	0.038088874	0.513188446	-0.276548731	1.29E-06	-0.026531924	0.648825148
hsa.mir.3161	turquoise	0.014494586	0.803550401	-0.001840073	0.974808947	0.071384201	0.219976473	-0.007499679	0.897591934	0.06786276	0.243639353	-0.012198311	0.83418034	0.0008868	0.98785795	-0.076433955	0.188978623	0.038789943	0.505458748	0.026797974	0.64554275	-0.089363291	0.124381338	-0.036127203	0.535138	0.011608381	0.842091972	0.050250012	0.388199898	-0.061846101	0.288072676	-0.028916377	0.619655831	-0.08996829	0.121842487
hsa.mir.337	turquoise	-0.033724403	0.56265012	0.211272085	0.000245296	-0.032173851	0.580757258	0.00063933	0.991246148	0.070815149	0.2236849	-0.011945207	0.837572755	-0.07673589	0.187232289	-0.000381126	0.994781466	0.026668931	0.647133968	0.026364932	0.650888903	-0.293383206	2.63E-07	0.489891193	2.47E-19	0.381380646	1.02E-11	0.145803968	0.01188295	-0.051754681	0.374132821	-0.063679512	0.273991977	-0.045484323	0.434825193
hsa.mir.3607	turquoise	-0.062622191	0.282054084	-0.052758357	0.364926273	0.059623553	0.30578236	-0.018810516	0.746819359	0.054859716	0.346111703	0.068604662	0.238511744	0.053949594	0.354183755	-0.033117576	0.569704206	0.091277963	0.116484708	0.005918228	0.919103008	0.064855962	0.265207331	-0.152484671	0.008483345	-0.128968248	0.026248486	-0.008294496	0.886807971	-0.036435293	0.531659793	0.011478349	0.843838024	0.225429181	8.89E-05
hsa.mir.3662	turquoise	-0.047465908	0.415059348	-0.12071108	0.037605123	0.001452882	0.980108447	-0.000538016	0.992633316	-0.124156528	0.03244097	0.053650624	0.356860987	0.047248527	0.417201522	0.0014358	0.980342269	0.0586306	0.313921738	0.004157793	0.943117412	0.09821642	0.091108197	-0.340847565	1.63E-09	-0.363755238	1.01E-10	-0.129129826	0.026059526	-0.004281026	0.941434429	0.113164745	0.051380915	0.10235489	0.078214386
hsa.mir.376c	turquoise	-0.00804654	0.890170053	0.196469607	0.000661975	0.002324856	0.968175295	0.004011425	0.945116658	0.107214199	0.065004596	-0.065958493	0.257151671	-0.080179862	0.168145372	-0.046320186	0.426422505	-0.006622201	0.909519266	0.090079673	0.121379497	-0.154890569	0.007489948	0.464656476	2.59E-17	0.233635982	4.79E-05	0.11538977	0.046939366	-0.144504975	0.012668665	-0.110197945	0.057842527	0.006681499	0.908712574
hsa.mir.377	turquoise	-0.001400942	0.980819422	0.181442793	0.001690375	-0.001051277	0.985606158	0.02634017	0.651195146	0.132446116	0.022431766	-0.052179855	0.370215456	-0.033262794	0.568012298	-0.022606853	0.698011502	-0.031978927	0.58305263	0.080893156	0.164380626	-0.082415005	0.156560045	0.431201674	7.05E-15	0.277758753	1.16E-06	0.112351604	0.053089075	-0.183248051	0.001515905	-0.142981918	0.013647881	-0.008561506	0.883189773
hsa.mir.378a	turquoise	0.010258057	0.860259924	0.020446058	0.725654523	-0.05227812	0.369313708	0.114974138	0.047743727	0.039866294	0.49371113	-0.137038894	0.018133318	-0.002940031	0.959760581	0.017221522	0.767565584	-0.192850786	0.000834979	-0.018668075	0.748671919	-0.186729392	0.001225201	0.376465895	1.96E-11	0.315059178	2.88E-08	0.141309444	0.014799218	0.319193225	1.85E-08	-0.094537529	0.103948911	-0.155602671	0.007216533
hsa.mir.378c	turquoise	0.016133367	0.781869966	0.04700494	0.419609624	-0.027274887	0.63967601	0.047045466	0.419208425	0.158142865	0.006312355	-0.174662209	0.002522467	0.02623078	0.652548732	-0.022608294	0.697993194	-0.22237184	0.000111261	-0.013430696	0.817707333	0.131965326	0.022929005	0.5192761	6.58E-22	0.366788704	6.88E-11	0.147480035	0.010932858	0.116714126	0.044451656	-0.217728007	0.000155634	-0.08877949	0.126869978
hsa.mir.378d.1	turquoise	0.017193788	0.767929198	0.112897123	0.051937981	-0.070379343	0.226554907	0.14055791	0.015343728	0.12699907	0.028647689	-0.182968212	0.001541823	-0.021855602	0.70757932	0.023497827	0.686725886	-0.246399994	1.75E-05	-0.026720184	0.646501779	-0.004782142	0.934593528	0.413783414	1.03E-13	0.265263487	3.56E-06	0.121463882	0.036420994	0.084647015	0.145602384	-0.167456246	0.003801469	-0.008594326	0.882745213
hsa.mir.378d.2	turquoise	-0.01937176	0.739534188	0.015526215	0.789883682	-0.05572797	0.338520578	0.002863435	0.96080809	0.182169286	0.001618065	-0.18806374	0.001128071	-0.015405311	0.791482138	-0.011231239	0.847158264	-0.23530884	4.21E-05	-0.053457493	0.358597179	0.01870865	0.74814406	0.483954745	7.64E-19	0.289269502	3.92E-07	0.126732675	0.028986263	0.089619411	0.123301577	-0.144124184	0.0129075	-0.053120967	0.36163504
hsa.mir.378f	turquoise	0.033598613	0.564108921	0.03575744	0.53932748	-0.070361191	0.226675014	0.059388455	0.307696793	0.106051579	0.067985519	-0.062239178	0.285013672	-0.006977409	0.904688415	0.009275819	0.873522423	-0.098651506	0.089677379	-0.000366797	0.994977659	0.02733276	0.638965597	0.324726327	1.01E-08	0.222796035	0.000107863	0.083114571	0.153060683	0.057605597	0.322471229	-0.0971983	0.094527767	0.035276338	0.544802809
hsa.mir.379	turquoise	0.044844882	0.441317014	0.194288347	0.000761785	-0.030775818	0.597312348	0.027842118	0.632727317	0.125343105	0.03080841	-0.046804773	0.421594554	-0.070337474	0.226832004	0.03787545	0.515553672	-0.028521001	0.624453123	0.017308882	0.76642052	-0.093171252	0.109067047	0.479337273	1.81E-18	0.393198055	2.02E-12	0.095631573	0.09998903	-0.151008017	0.009149583	-0.171023779	0.003108943	-0.114550506	0.048575402
hsa.mir.381	turquoise	0.01322032	0.820513933	0.167804064	0.003728286	-0.04179089	0.473073293	0.017000796	0.770460949	0.117250205	0.043476625	-0.115929705	0.045911411	-0.029519319	0.612371009	-0.025253043	0.664697342	-0.111035951	0.055952684	0.066486264	0.253355925	-0.064788612	0.265704968	0.605828075	3.86E-31	0.348464176	6.63E-10	0.116313233	0.045192747	-0.107189549	0.065066666	-0.177087188	0.00218953	-0.126749378	0.028964934
hsa.mir.410	turquoise	0.005247578	0.928243995	0.152188187	0.008613542	-0.030142891	0.604876833	0.007338789	0.899777238	0.056201999	0.33442138	-0.075868842	0.192279177	-0.031298487	0.591098087	-0.009783828	0.866658462	-0.06046023	0.299033045	0.005723544	0.921755519	-0.204679432	0.00038499	0.465558573	2.21E-17	0.373327166	2.96E-11	0.119847928	0.039002778	-0.105609228	0.069148671	-0.174401483	0.002560878	-0.152174736	0.00861949
hsa.mir.411	turquoise	0.063818906	0.272940898	0.167162013	0.003864388	-0.033355157	0.566937447	0.042175432	0.469007125	0.151662382	0.008848817	-0.049820132	0.392276952	-0.047937283	0.410436483	0.035747517	0.539440132	-0.054006369	0.353676773	0.028755794	0.621602344	-0.138394699	0.017010146	0.531932533	4.27E-23	0.400903492	6.80E-13	0.116119418	0.045554734	-0.135838877	0.019180791	-0.177033813	0.002196405	-0.125897217	0.030070398
hsa.mir.433	turquoise	0.000820614	0.988764099	0.093728991	0.106954282	-0.055406495	0.341318742	-0.002762549	0.962187869	0.061623971	0.289811049	-0.006243372	0.914675026	-0.05152688	0.37624213	0.022182231	0.703413659	0.006906972	0.905646099	-0.022964545	0.693472603	-0.168513467	0.003582959	0.341053945	1.59E-09	0.316321698	2.52E-08	0.15395169	0.007864547	-0.125582502	0.030487684	-0.111885454	0.054089424	-0.12044181	0.038036513
hsa.mir.449a	turquoise	-0.015136345	0.795041255	0.004963659	0.932116742	-0.037268825	0.522307079	0.093082497	0.10940627	0.10648467	0.066862273	0.067470079	0.246384307	-0.026293606	0.65177118	0.04843285	0.405609342	0.040019682	0.492048927	-0.078721697	0.176041311	-0.095783179	0.099449863	-0.092798396	0.110497682	0.112829628	0.052079265	0.249558885	1.35E-05	0.028906273	0.619778233	-0.228590595	7.02E-05	0.015955352	0.784217221
hsa.mir.4784	turquoise	-0.007301317	0.900286301	0.065120684	0.263257534	-0.01907886	0.743333292	-0.01146345	0.844038131	0.009041214	0.876695513	-0.010044968	0.863133933	-0.087668408	0.131712636	-0.007244951	0.901052138	0.038273452	0.51114744	0.044858157	0.441181691	0.04921779	0.398032935	-0.0936934	0.107088132	-0.064393907	0.268634232	0.04726792	0.417010153	-0.109197986	0.060166359	-0.056958956	0.327941837	-0.015687218	0.787756433
hsa.mir.486.1	turquoise	0.013828323	0.812409007	-0.07792636	0.18046233	-0.089286863	0.124704965	0.007656979	0.895456158	-0.041577373	0.475339328	-0.121183541	0.036858213	0.025668618	0.65952278	-0.008946078	0.877982821	-0.15872104	0.0061213	0.062608893	0.282156488	-0.082336145	0.156958274	0.2335664	4.81E-05	0.070266088	0.22730501	0.027518609	0.636686468	0.151929992	0.008728369	0.141856727	0.014413427	-0.078067258	0.179673203
hsa.mir.486.2	turquoise	0.01771007	0.761168564	-0.072685862	0.211659269	-0.081052528	0.163548169	0.002666412	0.963502798	-0.036383737	0.532241041	-0.113562634	0.050561897	0.028941216	0.61935499	-9.83E-05	0.998653597	-0.156530148	0.006873801	0.06968208	0.231200931	-0.085529306	0.141435747	0.230171642	6.23E-05	0.07200882	0.215956691	0.031119205	0.593226326	0.157219629	0.006628522	0.131547833	0.023368481	-0.086533793	0.136803704
hsa.mir.487b	turquoise	0.009920962	0.864807267	0.173163321	0.002750657	0.000452137	0.993809175	0.01352835	0.816405329	0.082118744	0.158060065	-0.079803278	0.170158766	-0.03588848	0.537840908	-0.061182364	0.293287855	-0.029060543	0.61791058	0.032128384	0.581292288	-0.168277206	0.003630779	0.50079929	2.92E-20	0.342808179	1.30E-09	0.157196511	0.006636618	-0.146798268	0.011310904	-0.133474008	0.021399902	-0.065962449	0.257123076
hsa.mir.495	turquoise	0.006547508	0.910535519	0.136867306	0.018279972	-0.030053198	0.605952254	-0.002116299	0.971028891	0.089068828	0.125631805	-0.076911124	0.186224224	-0.047690174	0.412856129	-0.085166928	0.143135919	0.005659936	0.922622342	0.058812876	0.312417065	-0.09301138	0.109678674	0.424547786	2.00E-14	0.262732762	4.44E-06	0.102953792	0.076477308	-0.151056027	0.009127212	-0.112974319	0.051776781	-0.046521912	0.424408817
hsa.mir.499a	turquoise	-0.059968252	0.302989659	0.166744472	0.003955293	-0.05320263	0.360896393	0.006660773	0.908994525	0.177770198	0.002103276	-0.215981714	0.00017625	-0.052505164	0.367235384	-0.003241884	0.955633246	-0.2573526	7.04E-06	0.026319393	0.651452147	-0.003836405	0.947507717	0.741835102	3.97E-53	0.319707946	1.75E-08	0.076437805	0.188956275	0.049850496	0.391988128	-0.134718859	0.020205515	-0.0228215	0.695286449
hsa.mir.504	turquoise	0.029274306	0.615326753	0.077199903	0.184571685	-0.069757451	0.230695492	-0.008897655	0.878638163	0.080454484	0.166688373	-0.020916067	0.719609894	-0.078808541	0.17556348	-0.042597433	0.464567104	-0.00124995	0.982886355	0.076816783	0.186766441	-0.17509184	0.002460314	0.355610927	2.79E-10	0.29348973	2.60E-07	0.20412986	0.000399481	0.118244735	0.041715337	-0.098220034	0.091096238	-0.003493728	0.952190599
hsa.mir.5683	turquoise	-0.04950861	0.395247565	0.062412141	0.283674589	0.03018326	0.60439308	-0.082881613	0.15421935	0.083583931	0.150746252	-0.077680369	0.181846192	0.054841173	0.346274999	0.036255557	0.533687549	-0.150935219	0.009183599	-0.012931832	0.824366327	-0.09561054	0.100064014	0.449988776	3.27E-16	0.326110988	8.69E-09	0.193514949	0.000800392	-0.034182132	0.557357134	-0.15811954	0.006320174	0.022852768	0.694889823
hsa.mir.573	turquoise	-0.018235456	0.754307292	-0.089375448	0.124329923	0.034483866	0.553881249	-0.043315341	0.45706748	-0.170502662	0.003202388	0.017024218	0.770153566	0.065888798	0.257655842	-0.082005703	0.158635254	0.009862826	0.865591966	0.026409607	0.650336523	0.191487487	0.000910335	-0.302382962	1.07E-07	-0.351132126	4.81E-10	-0.12474118	0.031627584	0.017642	0.762058906	0.160757038	0.005489079	0.141695441	0.014526193
hsa.mir.592	turquoise	-0.037393607	0.520914221	-0.058895562	0.311736065	0.088585683	0.127704613	-0.002050292	0.971932121	0.152988811	0.008265975	0.084492237	0.14634287	0.018747599	0.747637471	-0.039659531	0.495956458	0.056570927	0.331253166	-0.142480608	0.013984429	0.064356881	0.268910147	-0.125826111	0.030164248	-0.024832945	0.669944435	0.07033018	0.226880306	-0.140639836	0.015283529	-0.234040127	4.64E-05	0.057092844	0.326804249
hsa.mir.654	turquoise	0.007781622	0.89376431	0.204956315	0.000377876	-0.024179693	0.678135491	0.061398773	0.291580582	0.12678189	0.028923456	0.010632389	0.855215664	-0.07054233	0.225478512	0.03646176	0.531361525	0.032376546	0.578374854	0.042097713	0.46982738	-0.237887429	3.44E-05	0.419280577	4.49E-14	0.382852434	8.36E-12	0.134530664	0.020382282	-0.128571485	0.026717491	-0.167531367	0.003785554	-0.104039293	0.073408721
hsa.mir.885	turquoise	0.04209205	0.46988718	-0.064513116	0.267747213	-0.106160959	0.067700386	-0.032231001	0.580085079	0.183521296	0.001490985	-0.081315819	0.162179833	-0.053098933	0.361834507	-0.050031072	0.390273141	-0.16710995	0.003875619	-0.006418611	0.912289606	-0.002763117	0.962180092	0.345484481	9.46E-10	0.351232575	4.75E-10	0.279847547	9.55E-07	0.056534088	0.33156866	-0.150797432	0.009248287	0.066373154	0.254166128
hsa.mir.9.1	turquoise	-0.032338062	0.578826837	-0.060847595	0.295941998	0.02596871	0.655796193	0.15109811	0.009107642	0.189410947	0.001037235	0.195652385	0.000697859	0.018289257	0.753605755	0.053000537	0.362726069	0.138599303	0.016846033	-0.162618225	0.004963118	-0.196335448	0.000667746	-0.134230693	0.020666812	0.195974499	0.000683506	0.369976805	4.57E-11	0.156709758	0.006809137	-0.256014147	7.89E-06	0.03318346	0.568936309
hsa.mir.9.2	turquoise	-0.036905413	0.526374411	-0.056525694	0.331640565	0.030561161	0.599873045	0.148503877	0.010386107	0.195048139	0.000725539	0.193473464	0.000802513	0.018389601	0.752297857	0.048269709	0.407194698	0.138681552	0.016780452	-0.164267572	0.004535401	-0.194405811	0.000756074	-0.133491689	0.021382519	0.194560258	0.000748626	0.369566634	4.82E-11	0.154704818	0.007562772	-0.257882442	6.73E-06	0.034590374	0.552656831
hsa.mir.9.3	turquoise	-0.036392194	0.532145684	-0.056570818	0.331254103	0.02863269	0.623096329	0.149508162	0.009873459	0.191804222	0.000892289	0.193237347	0.000814684	0.020487305	0.725123374	0.048512853	0.404833237	0.13779594	0.017498453	-0.168264192	0.00363343	-0.196582894	0.000657137	-0.131781303	0.023121829	0.193981715	0.000776881	0.369207817	5.05E-11	0.159243127	0.005953247	-0.254425241	9.02E-06	0.030519116	0.600375193
HSD52	turquoise	0.038289588	0.510969216	0.019123033	0.742759941	-0.133069831	0.021800629	-0.012466414	0.830590243	0.116664634	0.044542591	-0.098536336	0.090054363	0.1019833	0.07930813	-0.055456255	0.340884658	-0.119417526	0.039715948	-0.025328725	0.663753784	-0.007254427	0.900923392	0.269614432	2.42E-06	0.216929359	0.000164765	0.1863189	0.001256592	0.016742829	0.773848876	-0.139048369	0.01649068	0.084166531	0.147910461
HSPB2	turquoise	-0.040039592	0.491833385	0.023022359	0.692739995	-0.190742438	0.000954121	0.060846989	0.295946817	0.130808661	0.024164428	-0.105316136	0.06992827	-0.072208267	0.214684288	0.051319049	0.378172886	-0.127301907	0.028266921	0.118361303	0.041512888	-0.095998143	0.098689331	0.802126519	5.09E-68	0.412699393	1.21E-13	0.141524611	0.014646475	-0.019551144	0.737210576	-0.081783591	0.159770027	0.06577438	0.258485013
HSPB6	turquoise	-0.032715057	0.574406356	0.098497169	0.090182856	-0.143095564	0.013572584	0.017516078	0.763706761	0.155377057	0.007302179	-0.17964008	0.001882761	-0.095753693	0.099554547	-0.008509886	0.883889085	-0.19697103	0.00064081	0.071717236	0.217826606	-0.079609851	0.171199881	0.918645046	5.33E-121	0.514985207	1.62E-21	0.177970772	0.002078543	0.080019719	0.168999385	-0.157620217	0.006489639	0.001823831	0.975031233
HSPB7	turquoise	-0.044753092	0.442253418	0.121203306	0.036827242	-0.164159186	0.004562454	-0.016833844	0.772653069	0.095505833	0.100437966	-0.155364538	0.007306957	-0.077762866	0.181381219	0.048396588	0.40596141	-0.183567401	0.001486817	0.121003027	0.037142089	-0.059120801	0.309885931	0.888371734	9.71E-102	0.371361249	3.82E-11	0.039573445	0.496892901	-0.038151692	0.512493349	-0.031851571	0.5845546	0.043457264	0.455592926
HSPB8	turquoise	0.018195405	0.754829664	-0.058974483	0.311086979	-0.170875736	0.003135234	-0.059589504	0.306059134	-0.011950622	0.837500144	-0.133103492	0.02176701	-0.088846469	0.126582513	-0.023209252	0.690373695	-0.116641533	0.044585091	0.134111309	0.020781007	-0.100070581	0.08513534	0.511165798	3.58E-21	0.309448168	5.19E-08	0.038811392	0.505223222	0.345430744	9.52E-10	0.194906882	0.000732155	-0.003884198	0.946854742
IDI2	turquoise	-0.085059118	0.143644729	0.049512613	0.395209302	-0.085241609	0.142784267	-0.021115148	0.717054798	0.132738996	0.022133459	0.058149365	0.317917048	-0.002578569	0.964704378	0.024302784	0.676589131	0.039698884	0.495528687	-0.033966119	0.559852012	-0.091658974	0.114961101	0.496206485	7.25E-20	0.320515408	1.60E-08	0.271397345	2.07E-06	0.204668815	0.000385266	-0.127506148	0.028012578	0.01344889	0.817464715
IDI2.AS1	turquoise	-0.087988069	0.130305011	0.053731818	0.356132656	-0.111166478	0.05566298	0.016097764	0.782339267	0.035237395	0.545247205	-0.057991966	0.319230964	-0.007041842	0.903812495	-0.032183283	0.580646303	-0.064639676	0.2668077	0.081844436	0.159458561	-0.115807895	0.046141656	0.396717931	1.23E-12	0.130260799	0.02476936	0.154102998	0.007803071	0.089863079	0.122281081	-0.067829711	0.243869547	0.094782996	0.103049827
IL17B	turquoise	-0.026535776	0.648777579	-0.055328446	0.342000301	-0.065514813	0.260372878	0.088741698	0.127032397	0.177521523	0.002134315	-0.038331179	0.510509986	0.028334852	0.626717274	-0.063947894	0.271970732	-0.05502054	0.344697545	0.08401162	0.148660498	0.010771758	0.853339107	0.242415761	2.41E-05	0.22297614	0.000106451	0.303002821	1.01E-07	-0.178197021	0.002050961	-0.028537936	0.624247315	0.096786915	0.095938198
IL17D	turquoise	-0.129794582	0.025294376	0.09447709	0.104171229	-0.042097687	0.469827648	0.012785166	0.826326476	0.162260508	0.00506054	-0.093759589	0.106839316	0.00801258	0.890630689	-0.035112198	0.546677119	-0.10498809	0.070809342	-0.011199883	0.847579757	-0.122327122	0.035102207	0.721287587	5.70E-49	0.574067892	1.97E-27	0.291010412	3.31E-07	0.053683217	0.356568512	-0.253340176	9.88E-06	-0.049562958	0.394728341
IL1B	turquoise	-0.038051816	0.513598728	-0.029729177	0.609844345	0.027521108	0.636655845	-0.063419988	0.275956196	-0.116116454	0.045560289	-0.015846802	0.785649484	0.031493726	0.588784412	0.023453955	0.687280002	0.019838101	0.733498506	0.126257243	0.029599029	0.216986496	0.000164095	-0.316130304	2.57E-08	-0.358809709	1.88E-10	-0.291702846	3.09E-07	-0.046060912	0.429018784	0.271410208	2.06E-06	-0.004891624	0.933099582
IP6K3	turquoise	-0.102164817	0.078772314	0.108247215	0.062446779	-0.180273284	0.001813016	0.021706762	0.709480441	0.131162558	0.023780477	-0.101590167	0.080478722	-0.116743995	0.044396851	0.073838528	0.204484997	-0.122365	0.035045283	0.135383023	0.019592275	-0.028649061	0.622897563	0.798991596	4.02E-67	0.315334605	2.80E-08	0.062358471	0.284089645	-0.080913105	0.16427625	-0.077819933	0.181060095	0.063676162	0.274017268
IQUB	turquoise	-0.004935941	0.932494914	-0.05192565	0.372554535	0.0464317	0.425308657	-0.096542966	0.096782457	-0.055320622	0.342068679	0.033140032	0.569442428	0.063685014	0.273950439	-0.024548646	0.673504505	0.013542939	0.816210858	-0.042830078	0.462129347	-0.073295435	0.20784301	-0.088844055	0.126592868	0.049079002	0.399366333	0.19661195	0.000655902	0.014460459	0.804003553	0.125861867	0.030117023	-0.128077364	0.027311633
ITGB1BP2	turquoise	-0.091030732	0.117481756	0.034742565	0.550909547	-0.10891573	0.060836063	0.055059909	0.344351919	0.142036093	0.014288923	-0.064117763	0.270696677	0.001361317	0.981361836	0.047771192	0.412061887	-0.116760092	0.044367339	0.039221278	0.500733511	-0.009331851	0.872764869	0.788464856	3.19E-64	0.307569227	6.31E-08	0.137706535	0.017572405	-0.075225165	0.196089719	-0.132386139	0.022493282	0.090843996	0.118239249
JPH1	turquoise	-0.115474344	0.046777088	0.129422538	0.025720189	-0.055451074	0.340929841	0.044500698	0.444834031	0.108524939	0.061773422	-0.001571107	0.978490194	0.023019858	0.692771688	0.044788478	0.441892286	-0.04819344	0.407937122	-0.054893404	0.345815172	-0.239313817	3.08E-05	0.500501012	3.10E-20	0.396993747	1.19E-12	0.207004447	0.000328928	0.150677944	0.009304713	-0.231963455	5.44E-05	-0.074192442	0.202317935
JPH2	turquoise	-0.01814851	0.755441443	0.039697697	0.495541593	-0.164381335	0.004507162	-0.037221911	0.522831233	0.171890551	0.00295898	-0.084673088	0.145477929	-0.097650427	0.092996779	0.039084552	0.502228811	-0.078346318	0.178117805	0.156824618	0.006768069	0.03305775	0.570401929	0.689989954	2.61E-43	0.147017656	0.01118801	-0.008329125	0.886338588	-0.220510703	0.000127388	0.024582202	0.673083926	0.045966424	0.429967215
KB.1471A8.1	turquoise	-0.035967051	0.536950541	0.086695486	0.136069084	-0.06885678	0.236786621	0.057563262	0.322827565	0.175204477	0.002444252	-0.004218175	0.942292744	-0.055681641	0.338922923	0.037690036	0.517613043	-0.038254844	0.511353007	-0.123223595	0.033775802	-0.176306951	0.002292002	0.383693246	7.46E-12	0.325993389	8.81E-09	0.309142159	5.36E-08	0.071909994	0.216589166	-0.270516566	2.24E-06	0.070984102	0.222579245
KB.1991G8.1	turquoise	0.009883862	0.865308019	-0.07072174	0.22429786	-0.024252437	0.677221462	-0.043144618	0.458844776	-0.007548406	0.896930258	0.04618702	0.427754836	0.006360297	0.91308331	0.003629173	0.950339465	0.000814555	0.98884706	-0.130388291	0.024627434	-0.068579982	0.23868109	-0.078136862	0.179284313	0.085771495	0.140308107	0.075660271	0.193507929	0.118048978	0.042057185	0.150389807	0.009442037	0.107916104	0.063257456
KBTBD12	turquoise	-0.051407911	0.377346618	0.049850174	0.391991193	-0.15592711	0.007094945	0.051633591	0.375253138	0.197831979	0.000605925	-0.149670719	0.009792624	-0.089561247	0.123546145	0.058189132	0.317585643	-0.209197731	0.000283098	0.048587851	0.404106478	-0.000929972	0.987266887	0.842160874	4.10E-81	0.464896838	2.48E-17	0.213190781	0.000214575	0.043878211	0.451235089	-0.195637809	0.000698515	0.014616196	0.801936153
KBTBD13	turquoise	-0.067838431	0.243808793	0.11581897	0.046120683	-0.084534916	0.146138397	0.086481721	0.137040925	0.191650366	0.000901013	-0.071963108	0.216249073	-0.039432893	0.498423843	0.010504847	0.856933696	-0.109219599	0.06011533	-0.025335904	0.663664318	-0.078990565	0.174565081	0.718648105	1.83E-48	0.414562011	9.17E-14	0.243626379	2.19E-05	0.088477525	0.128172241	-0.194734377	0.00074031	-0.017230941	0.767442096
KCNA4	turquoise	-0.081993689	0.158696476	0.042838824	0.462037839	-0.076803519	0.186842767	0.03349492	0.565312823	0.107603537	0.064030651	-0.066782578	0.251241919	-0.009311355	0.873041962	0.003909436	0.946509936	-0.125399727	0.030732294	0.013822901	0.812481202	-0.071750494	0.217612739	0.631371289	1.94E-34	0.399534667	8.27E-13	0.239672926	2.99E-05	0.029914801	0.607613308	-0.15008757	0.009588011	0.076707952	0.187393375
KCNA5	turquoise	-0.057509959	0.323276573	-0.053483034	0.358367269	-0.079402394	0.172321776	-0.090236308	0.120730726	0.115217827	0.047270737	-0.103666042	0.074452354	-0.040913746	0.482420035	0.001498681	0.979481544	-0.186753368	0.00122339	0.009617455	0.868905336	0.150098835	0.009582534	0.58131009	3.05E-28	0.605980819	3.69E-31	0.289442213	3.85E-07	0.167233719	0.003848968	-0.042187974	0.468874833	0.015620502	0.788637727
KCNA7	turquoise	-0.072734444	0.211353286	0.023978332	0.680668049	-0.130556554	0.024441194	0.062817441	0.280553373	0.16550139	0.004237479	-0.103111844	0.076024146	-0.025307944	0.664012818	0.062683588	0.281581595	-0.144444492	0.012706338	0.053862018	0.354966676	-0.076143079	0.190672261	0.825722093	2.48E-75	0.361992688	1.26E-10	0.081482667	0.161317172	-0.051036387	0.380808558	-0.152560127	0.008450491	-0.00802858	0.890413662
KCNB1	turquoise	-0.053316529	0.359867727	0.018357654	0.752714185	-0.10900051	0.060634265	0.008047896	0.890151664	0.152329346	0.008551334	-0.111016943	0.055994974	-0.08720489	0.133774523	0.010849333	0.852294949	-0.118586055	0.041124887	0.063325587	0.276673036	-0.042517746	0.465403727	0.754294017	7.58E-56	0.616126278	1.96E-32	0.390454836	2.96E-12	0.030728451	0.597876975	-0.129232584	0.025939964	0.012198847	0.834173164
KCNC1	turquoise	-0.064665704	0.266614758	-0.09265163	0.111064841	-0.172972196	0.002781064	0.075602788	0.193847586	0.090319201	0.12038848	-0.093157713	0.109118741	-0.036629712	0.529470767	-0.038643814	0.507064861	-0.08866002	0.127383978	-0.029215289	0.616039632	-0.053418148	0.358951522	0.573817583	2.09E-27	0.445692586	6.70E-16	0.281614258	8.10E-07	0.024906134	0.669029127	-0.073277993	0.207951512	0.090008593	0.121674797
KCNIP2	turquoise	-0.075905689	0.19206269	-0.00479773	0.934380802	-0.061499244	0.290790224	0.050847301	0.382577925	0.105989819	0.068146946	-0.037096114	0.524238058	0.005029036	0.931224839	-0.117848876	0.042409057	-0.022603034	0.698060019	-0.031809956	0.585045777	-0.076886274	0.186366933	0.262626375	4.48E-06	0.212121896	0.000231215	0.381904281	9.50E-12	0.137245163	0.017958381	-0.078834103	0.175423017	0.132069697	0.022820262
KCNJ11	turquoise	-0.070050544	0.228737446	0.072867299	0.210518146	-0.085591489	0.141145564	0.090294149	0.120491833	0.097623844	0.093086243	-0.020985592	0.718717222	-0.10659007	0.066591225	-0.005947147	0.918709066	-0.053558405	0.357689353	-0.060702114	0.297100384	-0.112669601	0.052415523	0.717987482	2.45E-48	0.500578934	3.05E-20	0.291332537	3.21E-07	0.227139584	7.83E-05	-0.134980697	0.019961792	0.001087223	0.98511405
KCNJ2.AS1	turquoise	0.056853258	0.328841708	0.112817974	0.052103694	0.118997446	0.040422601	-0.081349984	0.162002904	0.007328472	0.89991739	-0.068296171	0.24063458	0.025347358	0.663521569	-0.095988475	0.098723436	-0.035156904	0.546166303	-0.049541997	0.394928544	-0.075684863	0.193362751	0.433480112	4.90E-15	0.500988724	2.82E-20	0.250143329	1.29E-05	0.30528121	7.98E-08	-0.100776052	0.082947221	-0.041513297	0.476020522
KCNQ4	turquoise	-0.011206251	0.847494162	0.022047036	0.705136805	-0.120460554	0.038006349	0.092908473	0.110073792	0.136158778	0.018896534	0.003274475	0.955187685	-0.071280335	0.220650058	0.026333286	0.651280291	0.000325468	0.995543551	0.016449648	0.777704468	-0.217465136	0.000158586	0.655561171	7.36E-38	0.4930496	1.34E-19	0.30828672	5.86E-08	0.090783997	0.118483441	-0.196151912	0.000675717	0.066895335	0.250440694
KCNT1	turquoise	-0.09648934	0.096968837	0.031370753	0.590241215	-0.084604069	0.145807557	0.095734994	0.099620979	0.135895242	0.019130439	0.003799403	0.948013286	-0.021193859	0.71604546	0.037384633	0.521014325	-0.024715679	0.671411981	0.059297057	0.308443185	-0.072700109	0.211569502	0.701813497	2.32E-45	0.456085252	1.16E-16	0.235186777	4.25E-05	0.06474785	0.266006461	-0.145535291	0.012041843	0.056327437	0.33334199
KCTD8	turquoise	0.03365101	0.563501043	0.011106313	0.848837827	-0.175101374	0.002458951	0.1004954	0.083812212	0.099760767	0.086110833	-0.025888104	0.656796342	-0.06614811	0.255783448	-0.014689324	0.800965854	-0.068020854	0.242540288	0.044957346	0.440171256	-0.233330798	4.90E-05	0.548643028	9.63E-25	0.467303815	1.62E-17	0.31808634	2.08E-08	0.03676075	0.527997951	-0.130809737	0.024163253	0.002139997	0.970704625
KIAA0408	turquoise	-0.078630742	0.176542788	0.090881663	0.118086147	-0.040410674	0.487825439	0.037385454	0.521005175	0.166684975	0.003968402	-0.033311764	0.567442296	-0.063666586	0.274089584	0.039034337	0.502778564	-0.068022492	0.242528916	-0.034848979	0.549689425	-0.042440823	0.466212134	0.732318389	3.73E-51	0.434201919	4.37E-15	0.121253313	0.036748982	-0.05737818	0.32438839	-0.127595272	0.027902207	-0.074858123	0.198287093
KIAA1211L	turquoise	-0.066205358	0.255371351	0.036687497	0.528821031	-0.091349197	0.116198657	-0.027076067	0.642119087	0.046732334	0.422314231	-0.134531163	0.020381812	-0.02889181	0.619953454	-0.04185129	0.472433338	-0.146758388	0.011333371	0.017390252	0.765354432	-0.040063066	0.491579334	0.269629417	2.42E-06	0.300935541	1.24E-07	0.232545838	5.20E-05	0.332485496	4.26E-09	-0.109376366	0.059746262	-0.030256861	0.603511555
KIAA1456	turquoise	-0.008545298	0.883409346	-0.080759512	0.165081144	-0.080804097	0.164847197	0.015815344	0.786064689	0.26506662	3.62E-06	-0.142975841	0.013651918	-0.004970461	0.932023943	-0.092364076	0.112182693	-0.144858999	0.012450117	-0.089433197	0.1240859	-0.12749208	0.028030033	0.447479136	4.98E-16	0.539610351	7.68E-24	0.359019894	1.83E-10	0.152962028	0.008277398	-0.304866255	8.32E-08	-0.008346542	0.886102515
KLF15	turquoise	-0.094985779	0.102311738	0.084230282	0.147602631	-0.099973886	0.085438838	0.120964278	0.037203265	0.199797714	0.000532761	-0.003683925	0.949591238	-0.035172871	0.545983924	0.010735961	0.853821028	-0.049355988	0.39670786	-0.047867021	0.411123627	-0.266145603	3.30E-06	0.54839226	1.02E-24	0.665416125	2.40E-39	0.524444058	2.18E-22	0.239630258	3.00E-05	-0.273551763	1.70E-06	-0.04168698	0.474175336
KLHL30	turquoise	-0.063967878	0.271820636	0.068372258	0.240109771	-0.101794794	0.079867696	0.046926942	0.420382431	0.132329266	0.022551748	-0.058514005	0.314886703	-0.042991817	0.460438763	0.077767652	0.181354273	-0.093511029	0.10777607	0.118705022	0.040920749	-0.001104305	0.984880189	0.779644043	6.44E-62	0.225870458	8.60E-05	-0.047563612	0.414098647	-0.124437641	0.032047678	-0.083735601	0.150004061	0.002602309	0.964379636
KLHL31	turquoise	-0.090142979	0.121116962	0.113430414	0.050832843	-0.081572553	0.160853864	-0.021128882	0.716878652	0.007100209	0.903019145	-0.173131885	0.002755637	-0.01821323	0.754597156	-0.113277363	0.051147988	-0.172237985	0.002900736	0.031173462	0.592581878	-0.090467006	0.119780108	0.80520637	6.46E-69	0.325440431	9.36E-09	0.04215252	0.46924886	0.062045955	0.286514631	-0.034598025	0.552568929	-0.071928032	0.216473624
KLHL33	turquoise	-0.064022107	0.271413619	0.090827137	0.118307822	-0.118728444	0.040880661	0.010589443	0.855794084	0.178718723	0.001988631	-0.140107424	0.015678462	-0.084224089	0.147632514	0.0321653	0.58085787	-0.150651662	0.009317164	0.055341682	0.34188466	0.029000217	0.618640618	0.85244985	4.43E-85	0.512255597	2.86E-21	0.168810277	0.003523691	0.033644257	0.563579375	-0.141357409	0.014765047	-0.018210183	0.754636906
KLHL34	turquoise	-0.053862692	0.354960648	0.07737244	0.183589511	-0.087763419	0.131293036	0.074980976	0.197549622	0.221864554	0.000115455	-0.123334231	0.033615101	-0.103604007	0.074626972	0.065172801	0.262874836	-0.166368943	0.004038696	-0.015882796	0.78517448	-0.006021881	0.917691123	0.789665859	1.52E-64	0.514939157	1.64E-21	0.13915182	0.016409752	0.020808369	0.720993436	-0.172462778	0.002863609	-0.036345771	0.532669286
KLHL38	turquoise	-0.064996217	0.26417306	0.096268608	0.097739011	-0.197233099	0.000629999	0.046271253	0.426911807	0.210046993	0.000267008	-0.086461428	0.137133463	-0.067614965	0.245369013	0.067983885	0.242796982	-0.124999429	0.031273879	0.054569398	0.348673836	-0.151048192	0.00913086	0.746748952	3.51E-54	0.379528951	1.31E-11	0.133703613	0.021175112	-0.095427453	0.100718617	-0.143018122	0.013623854	-0.062185977	0.285426412
KLHL40	turquoise	-0.048287518	0.407021458	0.092759307	0.110648511	-0.147961152	0.01067284	-0.030717442	0.598008242	0.07759942	0.182303287	-0.179905482	0.001853235	-0.065834799	0.25804694	0.029879035	0.608042897	-0.20449164	0.000389886	0.103888925	0.073827718	0.007805528	0.893439876	0.881375387	4.44E-98	0.291382432	3.19E-07	-0.015606313	0.788825193	-0.04622192	0.427405432	-0.051498491	0.376505511	0.030537041	0.60016109
KLHL41	turquoise	-0.084873566	0.144523673	0.125241495	0.030945409	-0.166073341	0.004105461	-0.014475166	0.803808262	0.074539774	0.200207412	-0.169194562	0.003448275	-0.053167013	0.361218432	0.059752997	0.304731635	-0.226046798	8.49E-05	0.115218196	0.047270022	-0.04206012	0.470224417	0.877771056	2.78E-96	0.346702116	8.19E-10	0.006261181	0.914432569	-0.021978122	0.706015732	-0.064822256	0.265456298	0.016564274	0.776196384
KNG1	turquoise	-0.099574355	0.086702094	0.01727598	0.766851716	-0.070093128	0.22845394	0.126189705	0.029686969	-0.014753843	0.80011003	-0.056165329	0.334737342	0.005332213	0.927089871	0.068724287	0.237692105	-0.123038227	0.034046517	-0.020083425	0.730329903	0.059013738	0.310764448	0.097286593	0.094227223	0.101662402	0.080262595	0.052272058	0.36936929	-0.031956803	0.583313412	0.012635998	0.828321185	0.686628936	9.60E-43
KRT38	turquoise	-0.05201219	0.371757205	-0.037539808	0.519284703	-0.052253353	0.369540853	0.095631104	0.099990702	0.037532396	0.519367253	-0.005646738	0.922802211	-0.061740205	0.288900535	0.021026306	0.718194653	-0.055737783	0.338435396	-0.023666628	0.684595463	-0.101124907	0.081882077	-0.055188629	0.343223429	0.142736674	0.013811623	0.210107889	0.000265888	0.139241892	0.016339573	-0.003111039	0.957422195	0.039440572	0.498340132
KRTAP11.1	turquoise	-0.064363358	0.268861867	0.013080278	0.822383486	-0.085821631	0.140075533	-0.066981457	0.249829931	-0.039964076	0.492651157	0.020828188	0.72073876	-0.013383414	0.818337906	-0.015110828	0.79537913	0.06432245	0.269166895	-0.013132177	0.821690507	-0.114100748	0.049471576	0.089858077	0.122301963	0.060387102	0.299618978	0.032786251	0.573573346	0.085697303	0.140652813	0.196273586	0.000670423	0.054411521	0.350072154
KY	turquoise	-0.027126899	0.641494097	0.036910701	0.526315109	-0.11319633	0.051315498	-0.010355029	0.858952637	0.002632839	0.96396203	-0.085404199	0.142020958	-0.077091593	0.185190221	-0.037396462	0.520882372	-0.062616946	0.282094472	-2.48E-05	0.999660027	-0.08918863	0.125121884	0.480773316	1.39E-18	0.349903972	5.58E-10	0.191498241	0.000909717	0.080805538	0.164839637	0.027059162	0.642326993	-0.062155627	0.285662043
LAMB4	turquoise	0.03681604	0.527377136	-0.153958036	0.00786196	-0.169936847	0.003306726	-0.12698283	0.028668233	-0.064286048	0.269438519	-0.230643845	6.01E-05	-0.051619565	0.375383039	-0.161690119	0.005219444	-0.152661488	0.008406535	0.033256288	0.568088054	-0.064995305	0.264179777	0.208735235	0.000292236	0.198070204	0.000596587	-0.02939927	0.613818456	0.271776032	2.00E-06	0.168101953	0.003666623	-0.008193144	0.888181981
LANCL1.AS1	turquoise	-0.061258525	0.292686252	0.030389776	0.601921078	-0.189858059	0.00100861	-0.014649317	0.80149664	0.005244189	0.928290216	-0.086212261	0.138273554	-0.158354526	0.006241802	0.080547766	0.166195622	-0.109965165	0.058376753	0.05638637	0.332835648	-0.026250734	0.652301731	0.816050397	3.30E-72	0.293808645	2.52E-07	-0.03983441	0.49405702	-0.071362484	0.22011719	-0.021038794	0.718034393	-0.019417224	0.738945059
LBP	turquoise	-0.130032828	0.025024896	-0.002123739	0.970927094	0.053799426	0.355526905	-0.061554491	0.29035623	0.079199883	0.173422193	0.000501155	0.993138021	-0.058853991	0.312078316	0.033687565	0.563077145	-0.069939523	0.229477747	0.102399138	0.078084964	0.145478022	0.012075953	0.529558637	7.20E-23	0.298273124	1.62E-07	0.067398253	0.246888722	0.005640199	0.922891327	0.06469912	0.266367195	0.18091309	0.00174495
LBX1	turquoise	-0.072903247	0.21029258	0.054329676	0.350798453	-0.09466736	0.103472604	-0.071308001	0.220470495	0.121680304	0.036086479	-0.123645963	0.033165801	-0.069119386	0.234999082	0.021994235	0.705810192	-0.15570424	0.00717827	0.048972368	0.400392632	-0.02490067	0.669097448	0.658989163	2.27E-38	0.223876101	9.96E-05	0.00416459	0.943024581	-0.080957571	0.164043783	-0.166390481	0.00403387	-0.037796653	0.516428345
LCMT1.AS2	turquoise	-0.081463845	0.161414317	0.028845637	0.620512986	0.026972185	0.643397124	0.019621746	0.736296695	-0.052763089	0.364883209	0.136001744	0.01903561	0.051052182	0.380660975	0.03555248	0.541656729	0.131594086	0.023319437	-0.018032427	0.756956495	-0.054447015	0.349757478	-0.117443657	0.043129213	-0.076854628	0.186548791	-0.003775215	0.948343795	0.005065279	0.930730424	0.212396097	0.000226835	0.034799608	0.550255335
LCN1	turquoise	-0.034441996	0.554362947	-0.086169437	0.138470229	-0.069486857	0.232513726	0.047736116	0.412405631	0.032012772	0.582653779	-0.02760763	0.635595974	0.015811764	0.786111942	0.009413876	0.871656097	-0.094527997	0.103983947	0.096245979	0.097818242	-0.017079948	0.769422303	0.188393645	0.001105175	0.043534152	0.4547952	0.044246886	0.447437749	-0.285797543	5.46E-07	-0.046182623	0.42779887	0.038123469	0.512805585
LCN10	turquoise	-0.04469508	0.442845811	-0.04603472	0.429281562	0.018603083	0.749517677	-0.003853702	0.947271398	0.147150355	0.01111425	-0.103661306	0.074465675	0.018318455	0.753225104	-0.036139355	0.535000597	-0.145279295	0.012194977	0.010487499	0.857167425	0.123681313	0.033115176	0.414947286	8.66E-14	0.397961111	1.03E-12	0.270783768	2.18E-06	0.173116902	0.002758014	-0.087823168	0.131029697	0.114847629	0.047990834
LCN8	turquoise	0.026319177	0.651454821	-0.03026398	0.603426318	-0.112251195	0.053303241	0.045232989	0.437370257	0.095973582	0.098775993	-0.026081819	0.654393798	-0.057001567	0.32757951	0.01301134	0.823304171	-0.074065557	0.203092948	-0.009288689	0.87334841	0.034217077	0.556954039	0.596521568	5.19E-30	0.364749272	8.92E-11	0.228597452	7.02E-05	0.082826539	0.15449424	-0.08243071	0.156480829	0.121584014	0.036234987
LDB3	turquoise	-0.075461505	0.19468425	0.107361888	0.064633725	-0.111279444	0.055413258	-0.046973138	0.419924616	0.149391513	0.00993183	-0.200170619	0.000519842	-0.085123287	0.143341715	-0.028854286	0.62040816	-0.217765518	0.000155217	0.104120718	0.073182642	-0.022615925	0.697896249	0.947484789	4.26E-148	0.463440326	3.21E-17	0.118029891	0.042090643	0.014133908	0.808342923	-0.099468517	0.08703924	0.004896826	0.933028605
LGALS12	turquoise	-0.059767028	0.304617888	-0.02214611	0.703873906	0.012740981	0.826917212	-0.063228209	0.277413803	0.063387838	0.276200185	0.027040799	0.642552863	-0.074392251	0.20110186	-0.016331421	0.779260808	-0.028222941	0.628080149	0.005594455	0.923514793	0.100492929	0.083819858	0.327984536	7.06E-09	0.321369933	1.46E-08	0.313270837	3.48E-08	0.135274502	0.019691356	0.023135355	0.691308969	0.032312509	0.579127027
LGALS4	turquoise	-0.007247166	0.901022039	-0.032612081	0.575612221	-0.035923428	0.537444789	0.043022203	0.460121535	0.105708396	0.068886506	0.010608216	0.855541227	0.026562241	0.648450763	-0.045988825	0.429742249	0.007988087	0.890962929	-0.017764446	0.760457563	-0.056404592	0.332679189	-0.065743034	0.258712498	0.042640435	0.464115968	0.282061378	7.77E-07	0.123611657	0.033214995	-0.065204553	0.262641858	0.277738369	1.16E-06
LGI1	turquoise	-0.064921471	0.264723905	0.023280303	0.689474891	-0.168286827	0.003628821	-0.058473893	0.31521913	0.15243503	0.008505022	-0.198031212	0.000598106	-0.007357328	0.899525389	-0.068642831	0.238250004	-0.228392275	7.13E-05	0.010003735	0.863690255	-0.070839167	0.223527485	0.727390976	3.64E-50	0.567161951	1.11E-26	0.291425239	3.18E-07	0.231179994	5.77E-05	-0.141774501	0.01447082	-0.000461384	0.993682555
LHX2	turquoise	0.033428812	0.566080986	-0.033011962	0.570936197	0.127023646	0.028616626	0.050400586	0.386777922	0.087712838	0.131516292	0.172524043	0.002853565	0.048790048	0.402151017	0.068019694	0.242548337	0.105201369	0.07023549	-0.151164531	0.00907683	0.146400969	0.011536495	-0.265506907	3.49E-06	-0.092379664	0.11212187	-0.015058902	0.796066816	-0.183931509	0.001454277	-0.169151008	0.003456748	-0.04598851	0.429745419
LHX9	turquoise	0.125408909	0.030719965	-0.114905088	0.047878468	-0.02567616	0.659429016	0.004908906	0.93286377	-0.082808691	0.154583404	0.048425091	0.405684651	0.02511536	0.66641524	-0.00379899	0.948018928	0.077761634	0.18138816	-0.000110482	0.998487219	0.026684483	0.64694211	-0.324607936	1.03E-08	-0.255959041	7.93E-06	-0.133815037	0.021066764	-0.009568568	0.869565755	0.182239396	0.001611238	0.116033749	0.045715511
LIMCH1	turquoise	0.023990399	0.680516172	0.039304394	0.499825672	-0.123901399	0.032801463	-0.042193423	0.46881736	0.042195094	0.468799737	-0.167983244	0.003691084	-0.162382641	0.005027086	-0.086904509	0.135123929	-0.17864715	0.001997078	-0.010518177	0.856754095	-0.229114846	6.75E-05	0.641124675	8.81E-36	0.472262539	6.64E-18	0.171580999	0.003011766	0.073005127	0.209654259	0.012339385	0.832290815	-0.111975556	0.053894854
LINC00327	turquoise	0.022544174	0.698807972	-0.008416192	0.885158602	-0.072260772	0.214350218	0.044018761	0.449785294	0.139215545	0.016360074	-0.125925304	0.030033394	-0.152446318	0.008500088	-0.060796503	0.296348473	-0.105778312	0.068702161	0.009397734	0.871874286	-0.098963285	0.08866318	0.618620741	9.38E-33	0.651535233	2.87E-37	0.360423069	1.54E-10	0.018025712	0.757044156	-0.179749629	0.001870522	-0.051349924	0.377885673
LINC00355	turquoise	0.054629088	0.348146079	-0.061541922	0.29045493	-0.011379194	0.845169967	-0.019576871	0.736877515	-0.044592938	0.44388993	0.118110286	0.041949872	0.032841841	0.572923323	-0.065897002	0.257596461	0.159190411	0.005970026	0.122910418	0.034234243	-0.101829403	0.079764722	-0.137740561	0.017544228	-0.082577487	0.155741947	-0.059930313	0.303296208	-0.079874914	0.169774386	0.114474681	0.048725529	0.018610031	0.749427247
LINC00521	turquoise	-0.04510315	0.438688364	0.017643649	0.762037333	0.011493006	0.843641171	0.003492921	0.95220163	0.244988646	1.96E-05	-0.056407449	0.33265466	-0.028348765	0.626547934	0.048605227	0.403938215	-0.109409827	0.059667731	-0.064573894	0.267295752	-0.018449602	0.751516141	0.556245221	1.60E-25	0.2617365	4.84E-06	0.210053873	0.000266881	-0.012854118	0.825404819	-0.180985641	0.001737381	0.092316601	0.112368096
LINC00634	turquoise	-0.029973325	0.606910649	-0.044137384	0.44856373	0.06532937	0.261727427	0.148282411	0.010502278	0.185699592	0.001305352	0.124314476	0.032219489	0.131732112	0.02317361	0.077164625	0.184772981	0.028532741	0.624310444	-0.082462373	0.156321214	-0.123172437	0.033850331	-0.212528017	0.000224755	0.032113211	0.581470888	0.226475124	8.22E-05	-0.100417024	0.084055064	-0.348356743	6.72E-10	0.089057716	0.125679182
LINC00839	turquoise	-0.025933695	0.65623058	-0.079674056	0.170853774	0.071944033	0.216371166	0.01144961	0.844224023	0.049505343	0.395278791	0.099817244	0.085932341	0.084557196	0.146031745	0.007102942	0.902981999	0.109634245	0.059143223	-0.039693365	0.495588667	0.061294792	0.292400063	-0.057236112	0.32558979	0.096974068	0.095294482	0.013538716	0.816267152	-0.135459441	0.019522764	-0.097368443	0.093949289	-0.056458747	0.33221448
LINC00840	turquoise	-0.019378491	0.739446958	0.03206923	0.581988724	-0.009097814	0.875929797	-0.021017727	0.718304748	0.076658181	0.187680605	-0.156976943	0.006713949	-0.065920231	0.257428378	-0.071438714	0.219623536	-0.129418556	0.025724779	0.083851122	0.14944063	0.043316696	0.457053384	0.577757932	7.64E-28	0.600156555	1.90E-30	0.24108591	2.68E-05	0.135899877	0.019126303	-0.084450921	0.146541017	-0.026751079	0.646120815
LINC00950	turquoise	-0.11663915	0.044589476	0.111850482	0.054165099	0.040330627	0.488688519	-0.022663842	0.697287617	0.245845585	1.83E-05	-0.116812365	0.044271616	-0.073636045	0.205732353	-0.065173604	0.262868937	-0.169659816	0.003358926	-0.053489489	0.358309183	-0.177340214	0.002157208	0.557327339	1.23E-25	0.625707682	1.11E-33	0.444592773	8.05E-16	0.048657057	0.403436545	-0.358836173	1.87E-10	-0.103095523	0.07607084
LINC01050	turquoise	0.019563965	0.737044593	-0.085419778	0.141947987	-0.008599177	0.8826795	0.141202551	0.014875616	0.134402266	0.020503652	0.020325975	0.727201618	0.010611416	0.855498138	0.097313669	0.09413521	0.020991926	0.718635919	0.052841438	0.364170548	-0.048757642	0.40246404	0.121316553	0.036650216	0.058931314	0.311441911	-0.025750723	0.658502343	-0.358962475	1.84E-10	-0.078715447	0.176075733	0.084380523	0.146879106
LINC01091	turquoise	-0.051092501	0.38028443	-0.064026283	0.271382293	-0.137620473	0.017643848	0.070867994	0.223338656	0.166867426	0.003928325	-0.143093927	0.013573666	-0.036697482	0.528708806	-0.006898179	0.905765655	-0.184510887	0.001403842	0.075757928	0.19293189	-0.0534542	0.358626826	0.732615702	3.25E-51	0.496958407	6.25E-20	0.225386163	8.91E-05	0.066627677	0.2523455	-0.131443556	0.023479377	-0.063677584	0.274006535
LINC01170	turquoise	0.002934673	0.959833856	0.04270562	0.463432583	-0.040458294	0.487312384	-0.099029663	0.088448448	-0.089588532	0.123431368	-0.121575692	0.036247847	-0.069062043	0.235388595	-0.020267376	0.727956994	-0.112099726	0.053627673	0.124196088	0.032385375	-0.014442074	0.804247704	0.304184375	8.92E-08	0.158952872	0.006046158	0.060560534	0.298230599	0.27927051	1.01E-06	0.104965319	0.070870834	-0.060593907	0.297963931
LINC01230	turquoise	-0.040581544	0.485985846	-0.011809915	0.839387347	0.008883535	0.878829275	0.042929235	0.461092494	0.138160622	0.017199608	0.023377424	0.688247002	-0.069686858	0.231168862	0.079250342	0.173147514	0.011706293	0.840777745	0.020337627	0.72705145	0.068051685	0.242326355	0.270147898	2.31E-06	0.23325863	4.93E-05	0.151135859	0.009090119	-0.124751582	0.031613271	-0.158107576	0.006324187	0.051006808	0.381085009
LINC01305	turquoise	-0.05556766	0.339914103	-0.120342259	0.038197059	-0.048423956	0.405695669	0.232110119	5.38E-05	0.196469112	0.000661996	0.112882525	0.051968512	0.037221738	0.522833163	0.071080459	0.221950415	0.044961665	0.440127287	-0.146653821	0.011392468	-0.149834196	0.009711924	-0.11186892	0.054125191	0.112109394	0.053606917	0.220925374	0.000123615	0.018089256	0.756214671	-0.243969094	2.13E-05	0.094060925	0.105712283
LINC01352	turquoise	0.032406868	0.578018861	-0.0780904	0.179543834	-0.026974447	0.643369283	-0.079641079	0.171031473	0.175851159	0.002353866	-0.017304706	0.766475244	-0.100075855	0.085118813	0.045084587	0.438877002	-0.056999964	0.327593141	-0.035713054	0.539831478	0.043664347	0.453446177	0.536169452	1.67E-23	0.583444215	1.74E-28	0.249629428	1.34E-05	0.022387035	0.700806213	-0.141204101	0.014874506	-0.006722074	0.908160642
LINC01363	turquoise	0.010066833	0.862838936	0.01001906	0.863483478	-0.012093101	0.835590126	-0.079344096	0.172638023	-0.121169672	0.036879957	0.05471806	0.347360362	0.04493786	0.440369658	0.002156008	0.97048554	0.087077929	0.134343605	0.14021441	0.015598393	0.035377182	0.54365285	-0.116992835	0.043942467	-0.144548436	0.012641654	-0.137407486	0.017821749	0.02591645	0.656444553	0.285335686	5.70E-07	0.002425412	0.96679956
LINC01372	turquoise	-0.10539075	0.069729126	0.039416671	0.498600689	-0.083587524	0.15072864	0.019976685	0.731707997	0.135787865	0.019226461	-0.135786585	0.019227608	-0.008837296	0.879455163	-0.042553999	0.465023013	-0.172713094	0.002822774	0.078392569	0.177860981	0.004110757	0.943759833	0.7991809	3.55E-67	0.26837587	2.71E-06	0.103291791	0.075510862	-0.061319581	0.292204565	-0.100296343	0.08443011	0.040954765	0.481980731
LINC01405	turquoise	-0.086766136	0.135749056	0.020033484	0.730974576	-0.129168682	0.02601426	-0.030780277	0.597259214	-0.007068751	0.903446718	-0.116160395	0.045478001	-0.088730979	0.127078493	-0.027589031	0.63582375	-0.090184827	0.120943656	0.122455036	0.034910284	0.001327201	0.981828849	0.719130334	1.48E-48	0.240594653	2.78E-05	0.034547353	0.553151244	0.181158215	0.001719498	0.154756798	0.00754233	0.01767083	0.761681777
LINC01419	turquoise	0.059015826	0.3107473	-0.065915641	0.257461581	0.019693484	0.735368495	-0.018756234	0.74752518	-0.074043617	0.203227174	0.121511025	0.036347904	-0.020258111	0.728076443	0.097653615	0.092986053	0.104427385	0.072336247	0.082359345	0.156841041	-0.095762748	0.099522391	-0.081515207	0.161149333	-0.021593791	0.710924614	0.00268288	0.963277544	-0.082600787	0.155624899	0.046849973	0.421145854	-0.007450798	0.898255791
LINC01446	turquoise	0.02099511	0.718595043	-0.132943676	0.02192703	-0.004712333	0.935546238	-0.027674226	0.63478071	-0.034534511	0.553298866	0.067005287	0.249661117	-0.042618585	0.464345167	-0.049971914	0.390834486	0.120324697	0.03822544	0.155983497	0.007074001	-0.044304857	0.446842296	-0.052396889	0.368225613	0.036251507	0.533733289	0.043175077	0.458527403	-0.078246372	0.178673724	0.020537854	0.724472616	0.032645519	0.575220534
LINC01479	turquoise	-0.086639672	0.136322322	0.022846253	0.694972448	-0.141639806	0.01456527	0.011996492	0.836885136	0.075135885	0.196622572	-0.068757094	0.237467671	-0.019838388	0.733494798	-0.01021388	0.86085561	-0.081527315	0.161086914	0.07325092	0.208120009	0.079152419	0.173680858	0.72052466	8.00E-49	0.230055561	6.29E-05	0.002554813	0.965029347	-0.110885744	0.056287611	-0.025690689	0.659248407	0.083872554	0.149336277
LINC01497	turquoise	-0.100605322	0.083472561	0.090414523	0.119995856	-0.085679013	0.140737894	-0.07584483	0.192420347	0.115147123	0.047407565	-0.122894232	0.03425808	-0.039080703	0.502270939	-0.010305422	0.859621344	-0.117132119	0.043689844	-0.039387156	0.498922552	-0.035045249	0.547442513	0.676446078	4.46E-41	0.454412527	1.54E-16	0.166982987	0.003903131	0.198968858	0.00056255	-0.141980337	0.014327524	-0.008583342	0.882893999
LINC01529	turquoise	-0.018176144	0.755080924	-0.054576984	0.348606735	0.088225871	0.129265407	0.064082659	0.270959629	0.154641534	0.007587726	0.008342985	0.886150729	-0.053659381	0.356782395	0.001493091	0.97955807	0.045352275	0.43616128	-0.016861084	0.772295272	0.161600599	0.005244787	0.026313861	0.651520589	0.071925882	0.216487391	0.150695751	0.009296284	-0.036002744	0.536546322	-0.042435479	0.46626832	0.22398648	9.88E-05
LINC01554	turquoise	-0.036379003	0.532294429	-0.046482238	0.424804417	-0.095713676	0.099696756	0.018596357	0.749605223	0.068447222	0.239593493	0.090013329	0.121655104	-0.022489177	0.699507093	-0.076670811	0.187607689	0.088592718	0.127674241	0.100109083	0.085014735	-0.084427283	0.146654472	0.293195301	2.67E-07	0.258692856	6.29E-06	0.409155325	2.05E-13	0.137238707	0.017963833	0.251985909	1.11E-05	0.029440324	0.613323293
LINC01563	turquoise	-0.011892928	0.838273848	-0.013641418	0.81489844	-0.157075163	0.006679257	0.037898736	0.515295336	0.194911005	0.000731961	-0.063615892	0.274472605	-0.048616369	0.403830342	0.022595217	0.698159333	-0.105275621	0.0700366	0.06924236	0.234165282	-0.103407412	0.075182551	0.761753669	1.49E-57	0.385583241	5.78E-12	0.109468476	0.059530288	-0.023182766	0.690708863	-0.134941128	0.019998458	0.022294231	0.701987309
LINC01606	turquoise	0.064060366	0.271126715	0.053171657	0.361176431	0.003062736	0.958082659	-0.017544446	0.763335433	0.027621552	0.635425507	0.008998334	0.877275694	-0.052471721	0.367541063	0.033084694	0.570087647	-0.028287923	0.627288628	0.054049102	0.353295484	-0.107105553	0.065278538	0.237126191	3.65E-05	0.273540516	1.70E-06	0.192796773	0.000837851	-0.037481611	0.519933036	-0.046530955	0.424318674	0.029525796	0.612292956
LINC01634	turquoise	-0.010113427	0.862210392	0.05990395	0.303509343	-0.094858276	0.102775333	0.017628135	0.762240293	-0.039490293	0.497798313	0.114308609	0.049055697	0.019473849	0.738211512	0.068235049	0.241056751	0.140311162	0.01552629	0.010774188	0.853306396	-0.156783387	0.006782786	0.298171298	1.64E-07	0.069864226	0.229980799	-0.037748059	0.516968137	0.062761636	0.28098174	0.082824752	0.154503166	-0.087564814	0.132171317
LINC01664	turquoise	-0.129110847	0.026081661	0.027282303	0.639584949	0.010631701	0.85522493	0.041477036	0.476406245	0.079875918	0.169769006	0.102890031	0.076660741	-0.074420193	0.20093222	0.129570354	0.025550276	0.074328071	0.201491889	-0.096466017	0.097049989	0.014705686	0.800748792	0.140993324	0.015026157	0.142422803	0.014023701	0.113845187	0.049986919	-0.03223468	0.580041821	-0.107803383	0.063535403	0.117143037	0.043670093
LINC01667	turquoise	-0.059395038	0.307643082	-0.019462228	0.73836203	0.073169489	0.208627406	-0.032989642	0.571196727	-0.007361203	0.899472754	0.107336448	0.064697486	-0.038884213	0.504424042	-0.061260879	0.292667671	0.1858978	0.001289561	0.095971878	0.098782007	-0.065871316	0.257782416	-0.129633963	0.025477457	-0.041428356	0.476924338	0.015627566	0.788544396	-0.047925929	0.410547476	0.02617058	0.653294129	-0.014824045	0.799179102
LINC01701	turquoise	-0.005184628	0.929102517	0.016854321	0.772384099	0.104721103	0.071533085	-0.053031097	0.362449017	0.002832119	0.961236373	0.02611591	0.653971355	-0.050326582	0.387476399	-0.025771975	0.658238323	0.01357654	0.81576301	-0.124787871	0.031563383	-0.098600031	0.089845714	-0.149813913	0.009721904	-0.091584832	0.115256355	-0.06736359	0.247132405	-0.116021008	0.045739464	-0.049280343	0.397432837	-0.056919934	0.328273872
LINC01754	turquoise	0.033474195	0.56555359	0.049058308	0.399565386	-0.020008476	0.731297457	0.041284641	0.478455682	0.213925058	0.0002038	-0.009093598	0.87598683	-0.051181005	0.379458669	0.007468863	0.898010437	-0.017625769	0.762271252	-0.027058397	0.642336403	-0.057063398	0.327054221	0.207835347	0.000310808	0.230671566	6.00E-05	0.175469623	0.002406817	0.164038599	0.004592723	-0.060611387	0.297824321	0.158905146	0.006061559
LINC01819	turquoise	-0.04652873	0.424340853	-0.032877622	0.572505101	-0.106463288	0.066917369	-0.01865401	0.748854931	0.129195214	0.02598339	0.057452726	0.323759146	-0.047433275	0.415380518	0.061590409	0.29007431	0.047001142	0.419647234	0.132280422	0.022602065	-0.081774734	0.159815399	0.08316682	0.152801722	0.04914659	0.398716652	0.157061725	0.006683994	-0.055461283	0.340840816	0.094665352	0.103479955	0.172642956	0.002834162
LINC01882	turquoise	0.044856482	0.441198766	-0.038568119	0.507897877	0.045595367	0.433703454	-0.009421742	0.871549793	-0.084598495	0.145834202	0.069836092	0.230168963	-0.046562434	0.424004978	-0.013732307	0.813687642	0.085370622	0.142178334	0.094449264	0.104273714	0.266880996	3.09E-06	-0.151571755	0.008889941	-0.174250549	0.002583357	-0.113684465	0.050313306	-0.099184856	0.087948032	0.075783691	0.192780131	0.122161917	0.035351409
LINC01886	turquoise	0.017614718	0.76241584	0.011050616	0.849586871	-0.019643827	0.73601096	-0.082040948	0.15845575	-0.128575348	0.02671289	-0.008614569	0.882471019	-0.002831175	0.961249278	-0.074806477	0.19859771	0.04322221	0.458036534	0.067667562	0.245001162	-0.163755933	0.004664385	0.307766097	6.18E-08	0.279536999	9.83E-07	0.124585605	0.031842307	0.426532556	1.47E-14	0.352041418	4.31E-10	0.056903386	0.328414738
LINC01894	turquoise	-0.020856222	0.720378576	0.079611855	0.171189066	-0.066814832	0.251012546	-0.035256978	0.545023707	0.114656753	0.048365689	-0.058705167	0.313305623	-0.024011013	0.680256769	-0.003277612	0.955144799	-0.103154615	0.075901888	-0.025269753	0.664488972	-0.040547535	0.486351688	0.592108955	1.73E-29	0.512075377	2.97E-21	0.255915348	7.96E-06	0.068733129	0.237631605	-0.155637368	0.007203442	-0.029598271	0.611419893
LINC01954	turquoise	-0.069439161	0.232835263	0.064249129	0.269714195	-0.065763117	0.258566735	-0.034995093	0.548016272	0.052737523	0.365115944	-0.029618447	0.611176947	-0.060940352	0.295204995	0.021275354	0.715000929	-0.004884929	0.93319093	-0.060854342	0.295888347	0.005602664	0.923402901	0.404372625	4.12E-13	0.275412623	1.44E-06	0.127388806	0.028158464	0.120485298	0.03796656	0.139015928	0.01651613	0.03599345	0.53665156
LINC01985	turquoise	0.021646349	0.710252612	0.012126989	0.83513598	-0.139126098	0.016429841	-0.0496203	0.394180957	-0.022395559	0.700697761	-0.011241422	0.847021387	-0.029530275	0.612238984	-0.052302838	0.369087087	-0.006516252	0.910960825	0.058980614	0.311036588	-0.118224182	0.041751118	0.281665552	8.06E-07	0.216781704	0.000166507	0.204270111	0.000395736	0.236130322	3.95E-05	0.158746816	0.006112904	0.056755914	0.329671863
LINC01996	turquoise	-0.099185761	0.08794512	0.080885251	0.164422002	-0.080412552	0.166910226	0.040338048	0.488608471	0.175493117	0.002403526	-0.113392763	0.05091022	-0.007830287	0.893103886	-0.019585637	0.736764044	-0.149727032	0.009764758	0.009614572	0.868944276	0.010632234	0.855217761	0.780155906	4.76E-62	0.405834288	3.33E-13	0.250596855	1.24E-05	0.076076331	0.191062466	-0.128444	0.026869709	0.092139675	0.113061154
LINC02042	turquoise	-0.006129118	0.916230696	-0.012306244	0.832734621	0.030510832	0.600474143	0.027580517	0.635928028	0.022653307	0.697421407	0.141533986	0.014639852	0.072444117	0.213186596	0.03974049	0.495076648	0.140413261	0.01545052	-0.15932846	0.005926176	-0.040761054	0.484057245	-0.08039638	0.166995853	0.005508481	0.924686688	0.101058043	0.08208537	-0.030919878	0.595596603	-0.057407548	0.324140402	0.225158817	9.07E-05
LINGO4	turquoise	-0.023700599	0.684167026	0.068872033	0.23668253	-0.048139969	0.408458097	-0.033097611	0.569937001	0.184697218	0.001387966	-0.16671235	0.003962365	-0.099787462	0.086026428	-0.036364959	0.532452832	-0.195615309	0.000699529	0.013413939	0.817930795	0.063752333	0.273442537	0.746455483	4.06E-54	0.524760393	2.04E-22	0.31711069	2.31E-08	0.133563468	0.021312074	-0.205643228	0.000360751	-0.03441685	0.55465233
LIPC	turquoise	0.01890287	0.74561901	-0.116715303	0.044449496	-0.03750361	0.519687915	0.045952169	0.430110409	0.019927353	0.732345205	-0.143056923	0.013598145	-0.058802518	0.31250244	-0.014808595	0.799383959	-0.151483704	0.008930058	0.097949121	0.091996251	0.203859341	0.000406799	0.206608146	0.000337912	0.127116078	0.028500052	-0.152986375	0.008267014	-0.111266131	0.055442639	0.096844712	0.095739037	-0.015603674	0.788860059
LLNLR.268E12.1	turquoise	-0.194806141	0.000736907	0.13974276	0.01595409	-0.034168877	0.557510065	0.098859384	0.089000139	0.197806766	0.000606921	-0.077542596	0.182624668	-0.023730076	0.683795342	0.008472131	0.884400613	-0.122263989	0.035197264	-0.090444426	0.119872892	-0.05956068	0.306293574	0.520790855	4.77E-22	0.295696859	2.09E-07	0.251127078	1.19E-05	0.049014481	0.399987127	-0.321328141	1.47E-08	0.088588365	0.127693031
LMOD2	turquoise	-0.085436054	0.141871778	0.109332302	0.059849809	-0.157603596	0.006495349	-0.013437544	0.817616007	0.073512371	0.20649693	-0.175267125	0.002435359	-0.067215942	0.248172257	0.039068654	0.502402824	-0.203069985	0.00042887	0.106823733	0.065993541	-0.017102039	0.769132502	0.874244908	1.40E-94	0.312149746	3.91E-08	-0.028904374	0.619801237	-0.028130553	0.629206215	-0.047155599	0.418119252	0.039110507	0.501944773
LMOD3	turquoise	-0.065823307	0.258130224	0.104567505	0.071952182	-0.160146799	0.005672121	-0.02055194	0.724291311	0.090540752	0.119477463	-0.158195887	0.006294614	-0.059943254	0.303191616	0.057808003	0.32077111	-0.197389627	0.000623623	0.122818227	0.0343702	-0.014538525	0.80296706	0.891299235	2.41E-103	0.356358335	2.54E-10	0.046958319	0.420071441	-0.054743132	0.347139155	-0.081911458	0.15911601	0.028177369	0.628635492
LOC100128531	turquoise	-0.041582943	0.475280137	0.018905407	0.745586042	-0.132573523	0.022301573	0.118628723	0.041051575	0.205196196	0.000371812	-0.161998117	0.005133091	-0.095442106	0.100666104	-0.022576052	0.698402845	-0.197017552	0.000638878	-0.074139074	0.202643642	-0.133908667	0.020976091	0.645748348	1.96E-36	0.516346511	1.22E-21	0.2939417	2.49E-07	0.168442103	0.003597343	-0.245374497	1.90E-05	-0.022974313	0.693348799
LOC100505588	turquoise	0.008649786	0.881994046	-0.044055327	0.449408543	-0.004072663	0.944280164	0.118190846	0.041809208	0.091215133	0.116737461	0.104705712	0.07157499	0.031609441	0.58741509	0.095304711	0.10115936	0.057528313	0.323121917	-0.110218793	0.057794879	-0.050424792	0.386549625	-0.072352598	0.213766861	0.101445439	0.080913165	0.145364991	0.012143524	0.004156237	0.943138654	-0.208109989	0.000305027	-0.023015305	0.692829372
LOC100505817	turquoise	0.014575966	0.802470071	-0.022932788	0.693875143	-0.07440414	0.201029669	0.071456412	0.219509046	-0.133902074	0.020982464	0.077949013	0.180335287	-0.070534414	0.225530703	0.013861758	0.811963875	0.105089178	0.070536877	0.127231085	0.028355577	-0.200933671	0.000494306	-0.171692063	0.002992729	-0.15577684	0.007151032	0.026702341	0.646721842	0.046832306	0.421321195	0.244310894	2.07E-05	0.14509393	0.012306929
LOC100506289	turquoise	-0.0553475	0.341833832	0.00408718	0.944081877	-0.03647524	0.531209645	-0.045696946	0.43267878	0.062198544	0.285328876	-0.16876276	0.003533119	-0.075399932	0.195049704	-0.059595878	0.306007312	-0.142431464	0.01401781	-0.015380159	0.791814789	-0.022874437	0.694614997	0.647415023	1.13E-36	0.619907682	6.39E-33	0.316033858	2.59E-08	0.292788747	2.78E-07	-0.0410341	0.481131676	0.012114255	0.835306628
LOC100506700	turquoise	0.033319144	0.567356423	-0.038400316	0.509747073	-0.190315007	0.000980108	0.1062691	0.067419449	0.07008303	0.228521151	-0.071037786	0.222228746	-0.092794198	0.11051387	-0.013318438	0.819204665	-0.082318995	0.15704498	0.041615881	0.474930206	-0.124017811	0.032636553	0.4726615	6.17E-18	0.295379768	2.16E-07	0.184582183	0.001397748	0.099717725	0.086247066	-0.044192402	0.447997788	0.121810113	0.035887091
LOC100506869	turquoise	-0.089605835	0.123358626	0.086121685	0.13868979	-0.069831799	0.230197685	0.054474438	0.349514475	0.069108966	0.235069831	-0.125856231	0.030124464	-0.032236637	0.580018814	-0.018199743	0.754773082	-0.146042383	0.011743506	0.045425024	0.435424895	-0.02952633	0.61228653	0.800222919	1.79E-67	0.377841545	1.63E-11	0.131728847	0.02317705	0.03257699	0.576023419	-0.111424955	0.055092962	0.031139614	0.592983875
LOC100507537	turquoise	-0.082646194	0.155396978	0.100619803	0.083427902	-0.110062075	0.058153852	-0.044725794	0.442532111	0.120272083	0.038310575	-0.195267684	0.000715367	-0.071828403	0.217112334	-0.018911079	0.745512339	-0.213862195	0.000204702	0.121036607	0.037089141	-0.04707502	0.418915983	0.911867798	4.25E-116	0.386705205	4.96E-12	0.100340884	0.084291532	0.057851021	0.320410526	-0.093391029	0.108230626	0.006257533	0.914482233
LOC100653233	turquoise	-0.102544486	0.077661051	-0.015493678	0.790313761	-0.017764592	0.760455653	-0.045217682	0.437525536	0.061829656	0.288201137	-0.019115469	0.742858115	-0.061893413	0.287703324	0.018141594	0.755531682	-0.042490458	0.465690424	0.09784795	0.092334171	-0.138945499	0.016571499	0.473572783	5.23E-18	0.369149342	5.09E-11	0.213012605	0.000217268	0.037889766	0.515394844	-0.044979095	0.439949878	-0.055281171	0.342413556
LOC100996693	turquoise	-0.075912583	0.192022209	0.120397845	0.038107345	-0.055960633	0.336504613	0.002266884	0.968968453	0.091225317	0.116696466	-0.129619579	0.025493908	-0.02998965	0.606714708	-0.103702825	0.074348974	-0.095268436	0.101289911	0.059817425	0.304209549	-0.137636167	0.017630801	0.54156213	4.93E-24	0.125281324	0.030891647	0.077413137	0.183358402	-0.218124566	0.000151278	-0.10574553	0.068788546	-0.035998706	0.536592037
LOC100996694	turquoise	-0.084534101	0.146142302	0.084520298	0.146208408	-0.055077361	0.344198782	0.046246606	0.427158376	0.104022551	0.073455278	-0.131575387	0.023339253	-0.054880837	0.345925772	-0.088001348	0.13024679	-0.14311926	0.01355693	-0.048094273	0.408903636	-0.192603944	0.000848181	0.605603015	4.11E-31	0.39878122	9.20E-13	0.263911951	4.01E-06	0.065083159	0.263533319	-0.226646226	8.12E-05	-0.074157593	0.202530581
LOC101060498	turquoise	-0.090028914	0.12159032	-0.03555748	0.541599848	0.011504577	0.843485775	-0.046477634	0.424850342	0.088997764	0.125935038	0.003963735	0.945768142	0.075462952	0.194675668	-0.018636863	0.749078057	-0.041762053	0.473378992	0.02728241	0.639583633	0.160410894	0.005592244	-0.137217353	0.01798188	-0.130315691	0.024708167	0.139871026	0.015856663	-0.201830966	0.000465768	-0.038306226	0.510785475	0.135130111	0.019823861
LOC101927000	turquoise	-0.00046487	0.993634829	0.091032615	0.117474136	-0.11865065	0.041013941	0.085690828	0.140682928	0.139250965	0.016332518	-0.04047618	0.48711976	0.013127512	0.821752789	-0.000736094	0.989921293	-0.074704555	0.199211751	0.060047756	0.302347932	-0.080847711	0.164618586	0.593227138	1.28E-29	0.27791183	1.14E-06	0.21782911	0.000154512	0.047739654	0.412370957	-0.107947707	0.063179708	0.007982506	0.89103863
LOC101927057	turquoise	-0.094253928	0.104995374	0.014318255	0.8058925	-0.085374106	0.142161999	-0.009690393	0.86792017	0.23603818	3.98E-05	-0.117651417	0.042758708	-0.011865642	0.838639818	-0.100751045	0.083024004	-0.08733217	0.133205881	0.087393158	0.13293407	0.00901891	0.87699728	0.353933075	3.42E-10	0.408928966	2.12E-13	0.325129507	9.69E-09	0.116213736	0.045378276	-0.127333592	0.028227334	0.103571234	0.074719356
LOC101927267	turquoise	0.010052245	0.863035748	-0.014827368	0.799135056	0.050459925	0.386218413	0.090669831	0.118949173	0.027667419	0.634864024	0.06041101	0.299427328	0.026316209	0.651491533	0.022178778	0.703457653	0.065239477	0.262385781	-0.024340223	0.676119069	-0.128999716	0.026211592	-0.15858629	0.006165358	-0.029771511	0.609335206	0.224345868	9.63E-05	-0.105831263	0.068562818	-0.011191484	0.847692665	0.102190414	0.078696992
LOC101927657	turquoise	-0.040310253	0.488908327	-0.089847963	0.122344195	-0.067358234	0.24717007	0.050590988	0.384984358	0.122949426	0.034176855	0.056451317	0.332278208	0.004846505	0.93371523	0.089387626	0.124278431	0.036177872	0.534565188	0.048200833	0.407865126	-0.075380173	0.195167086	0.192392595	0.000859638	0.145617877	0.011992805	0.100664854	0.083289076	-0.160491758	0.005567988	-0.067326262	0.247395007	0.022367743	0.701051676
LOC101928307	turquoise	-0.025033435	0.667438265	-0.084813089	0.144811034	-0.08327234	0.15227974	0.058413897	0.315716764	0.063900086	0.272330045	-0.078845574	0.175360009	-0.045056258	0.439164967	-0.072873617	0.210478492	-0.061506148	0.290735961	0.053056561	0.362218272	-0.161393008	0.00530398	0.531367347	4.84E-23	0.477513086	2.54E-18	0.372385118	3.35E-11	0.145269956	0.012200595	-0.023695312	0.684233695	0.117077986	0.043787881
LOC101928336	turquoise	0.05518177	0.343283497	-0.102336615	0.078267889	0.000912509	0.987505975	-0.027877066	0.632300249	0.062738852	0.281156761	0.190540178	0.000966338	-0.00610836	0.916513375	0.062361215	0.284068417	0.151515999	0.008915325	0.007035236	0.9039023	-0.075061776	0.197065676	-0.17930191	0.001921006	-0.078657333	0.17639607	-0.005412721	0.925992166	-0.015421065	0.791273816	0.021331523	0.714281322	0.073550228	0.206262669
LOC101928731	turquoise	-0.019876599	0.733000962	0.061156004	0.293496264	-0.023641212	0.684916086	0.060328722	0.300087287	0.134676598	0.020245094	-0.049593086	0.394440681	0.014802513	0.799464607	0.008120112	0.889172269	-0.091662529	0.11494696	-0.096893931	0.095569692	-0.178330631	0.00203483	0.377712872	1.66E-11	0.440949095	1.47E-15	0.307546412	6.32E-08	0.054793442	0.346695541	-0.208044088	0.000306405	0.024124032	0.678835194
LOC101928894	turquoise	-0.014544924	0.802882115	-0.017259242	0.767071111	0.0258929	0.65673681	0.059568263	0.306231885	-0.024998995	0.667868511	0.029192519	0.616314784	-0.047791758	0.411860424	-0.04180053	0.472971118	0.105610555	0.069145158	0.148491606	0.010392514	-0.144659497	0.012572862	-0.130594664	0.024399182	-0.093652262	0.107243009	0.026241062	0.65242145	-0.045782119	0.431820682	0.053728777	0.356159923	0.066972817	0.249891159
LOC101929460	turquoise	0.120574006	0.037824206	-0.137329832	0.017886999	-0.099253941	0.087725997	0.039448729	0.498251223	0.082479334	0.156235763	-0.169948639	0.00330452	-0.02366202	0.68465359	-0.037085988	0.524351388	-0.15212818	0.008640108	0.003460734	0.952641566	0.088248502	0.129166807	0.197848219	0.000605284	0.012546249	0.829521855	-0.121451494	0.036440221	-0.413936978	1.01E-13	0.02612737	0.653829367	0.058970157	0.311122529
LOC101929536	turquoise	-0.005462366	0.925315347	-0.004381922	0.940056708	0.109674999	0.059048384	0.027146259	0.641256138	0.14056404	0.015339216	0.081223655	0.162657831	0.100251168	0.084570851	0.007122209	0.902720121	0.047344539	0.416254577	-0.090570985	0.119353563	0.010262653	0.860197954	-0.20595542	0.000353209	-0.129237267	0.025934527	0.199411852	0.000546442	-0.021877252	0.70730293	-0.116463834	0.044913139	0.221408096	0.000119356
LOC101929592	turquoise	-0.073319693	0.20769218	0.084288895	0.147320045	-0.06532087	0.261789629	0.022552271	0.698705059	0.163502891	0.00472939	-0.114222082	0.04922846	-0.052858951	0.364011372	0.047329856	0.416399309	-0.147265686	0.011050494	-0.025559257	0.66088294	-0.037022613	0.525060934	0.689172006	3.59E-43	0.370075258	4.51E-11	0.154357158	0.00770077	0.078777506	0.175734129	-0.224742517	9.35E-05	0.057168565	0.326162015
LOC101929759	turquoise	-0.080573019	0.166062415	0.090147484	0.121098297	-0.025179978	0.665608776	0.102007443	0.079236693	0.166526015	0.004003619	-0.00739682	0.898988936	-0.032774463	0.573711238	0.137392789	0.017834083	-0.092095357	0.113235282	-0.063886355	0.272433296	-0.021679358	0.709830666	0.558484568	9.32E-26	0.494996585	9.18E-20	0.290589096	3.45E-07	0.048795689	0.402096543	-0.174281205	0.002578777	0.124194089	0.032388183
LOC102723701	turquoise	-0.008706656	0.881223898	-0.035930476	0.537364918	0.00029398	0.995974693	-0.009771177	0.866829277	0.164349105	0.004515146	-0.047756419	0.412206646	-0.007442897	0.89836309	-0.039969408	0.492593396	-0.07526509	0.195851777	0.052179445	0.370219222	0.050581204	0.385076402	0.456366053	1.10E-16	0.487992113	3.55E-19	0.348411532	6.67E-10	0.201894913	0.000463794	-0.175372449	0.002420476	-0.05705598	0.32711721
LOC102724555	turquoise	-0.095464312	0.100586561	0.062991623	0.279219153	-0.067636635	0.245217409	0.040136842	0.490781322	0.167609926	0.003768975	-0.080762762	0.165064085	-0.044986413	0.439875402	0.043915904	0.450846025	-0.130135545	0.024909479	0.091057593	0.117373109	-0.020726527	0.722045437	0.751002353	4.11E-55	0.339433438	1.92E-09	0.165458619	0.004247504	0.051972053	0.372126876	-0.091788298	0.114447513	0.01937237	0.739526284
LOC102725191	turquoise	-0.130957297	0.024002523	0.076547218	0.188322133	0.055924493	0.336817247	0.064768309	0.265855107	0.027727303	0.634131253	0.121244532	0.036762714	0.047874161	0.411053768	0.001650477	0.977403837	0.129695631	0.02540703	-0.114998625	0.04769602	-0.220174546	0.000130525	-0.113226431	0.051253221	0.074636227	0.199624175	0.164922729	0.004374933	-0.076134648	0.190721515	-0.14510826	0.012298242	-0.033425069	0.566124495
LOC105369980	turquoise	-0.03700722	0.525233352	0.05428273	0.351215482	-0.00647351	0.911542468	0.028109158	0.629467112	-0.004020996	0.944985914	-0.080746	0.165152093	-0.061613172	0.289895739	-0.087041912	0.134505379	-0.013663363	0.814606055	0.022673882	0.697160114	-0.20971872	0.000273124	0.333224121	3.92E-09	0.246782123	1.69E-05	0.104729511	0.071510201	-0.014428628	0.804426273	-0.076981393	0.185821112	-0.059746053	0.304787939
LOC105371083	turquoise	0.03074096	0.597727845	-0.039516704	0.497510648	-0.007730825	0.894453748	0.147171359	0.011102615	0.18671909	0.00122598	0.100970237	0.082352954	0.030151883	0.604769062	0.068874037	0.236668862	0.035864706	0.538110452	-0.063860923	0.272624614	0.022327997	0.701557496	-0.192450476	0.000856486	-0.0993124	0.08753847	0.155766363	0.007154957	-0.111625531	0.054653976	-0.240400649	2.83E-05	0.087673777	0.131688897
LOC105371730	turquoise	-0.012375419	0.831808344	0.016627322	0.77536724	0.044922863	0.440522382	-0.043173385	0.458545031	0.07240623	0.213426674	-0.032094731	0.581688441	0.010751324	0.853614203	-0.0694748	0.232594981	-0.024925261	0.668789999	0.026274075	0.652012868	0.037843137	0.515912258	0.2409799	2.70E-05	0.155901386	0.007104519	0.29099794	3.31E-07	0.200690472	0.000502315	-0.134100706	0.020791175	0.050788008	0.383133785
LOC105372028	turquoise	-0.019883543	0.732911229	0.025963195	0.655864602	-0.027929981	0.631653843	-0.000811911	0.988883258	0.129639981	0.025470577	-0.002515519	0.965566869	-0.045841679	0.431221213	-0.003630695	0.950318666	-0.034493118	0.553774826	-0.047354879	0.416152667	-0.152257442	0.008582971	0.46247457	3.81E-17	0.446855468	5.52E-16	0.32252169	1.29E-08	-0.00279495	0.961744713	-0.172750999	0.002816637	0.02330305	0.68918723
LOC105372240	turquoise	-0.087690426	0.131615307	0.017955753	0.757957702	-0.038625	0.507271839	-0.05833597	0.316363894	0.118804635	0.04075048	-0.031419931	0.589658429	-0.034354148	0.555374267	0.053943562	0.35423765	-0.075196048	0.196263383	0.071858461	0.216919492	0.147404729	0.010974059	0.723661477	1.97E-49	0.383224485	7.95E-12	0.137976001	0.017350337	0.041253411	0.478788808	-0.030074165	0.605700786	0.083658995	0.150378582
LOC107985126	turquoise	-0.054171512	0.352204696	0.027698912	0.634478613	-0.059330345	0.308171207	0.063096204	0.278420135	0.163009407	0.004858515	-0.033464885	0.565661763	-0.044130348	0.448636133	0.06182998	0.288198602	-0.121865521	0.035802268	-0.031776969	0.585435251	-0.06353582	0.275078334	0.47633639	3.15E-18	0.34145754	1.52E-09	0.317704675	2.17E-08	0.029435455	0.613382014	-0.192137804	0.000873639	0.121415572	0.036496024
LOC107985579	turquoise	-0.042251016	0.468210172	-0.066894782	0.250444623	0.040806022	0.483574779	0.05894985	0.31128947	0.165037121	0.004347446	0.052401241	0.368185775	-0.049304775	0.397198595	-0.000879161	0.987962537	0.047395665	0.41575085	-0.083772263	0.149825078	-0.035718605	0.539768436	-0.089443386	0.124042886	0.139939419	0.015804926	0.33860888	2.12E-09	0.009892631	0.865189649	-0.109231575	0.060087069	0.177682293	0.002114201
LOC285095	turquoise	-0.069293571	0.233818677	0.053968727	0.354012856	-0.085453321	0.14179096	0.089713391	0.122907203	0.172428728	0.002869205	-0.091120819	0.117117679	-0.09133582	0.116252333	-0.072074258	0.215538621	-0.083403381	0.151633391	-0.030766799	0.597419839	-0.175031178	0.002469004	0.556763418	1.41E-25	0.440553837	1.56E-15	0.332515611	4.25E-09	0.275512372	1.42E-06	-0.251959116	1.11E-05	-0.020808247	0.720995003
LOC285556	turquoise	-0.071809541	0.217233407	0.064987488	0.264237348	-0.164934039	0.004372209	-0.025961592	0.655884484	0.098185722	0.091209835	-0.116832769	0.044234298	-0.081529923	0.161073474	0.085651907	0.14086405	-0.179009641	0.001954629	0.057266725	0.325330668	0.017808368	0.759883399	0.861073728	1.21E-88	0.332336126	4.33E-09	-0.005538534	0.924277027	-0.0485697	0.404282296	-0.050192516	0.38874371	0.029100642	0.617425532
LOC286178	turquoise	-0.078365912	0.178008967	-0.004645662	0.936456212	0.007556123	0.896825468	0.053458753	0.358585831	0.122696933	0.034549776	-0.056378752	0.332901073	-0.010895835	0.851669157	-0.021358286	0.71393854	-0.068598086	0.238556852	0.020190263	0.728951406	-0.084268641	0.147417646	0.35298933	3.84E-10	0.378999244	1.40E-11	0.285966274	5.37E-07	0.075031163	0.197248928	-0.098360925	0.090630968	0.076848918	0.186581615
LOC440910	turquoise	-0.0220365	0.705271155	0.052041999	0.371482816	0.108145748	0.062694292	0.021701969	0.709541688	-0.006106704	0.91653593	0.163285417	0.004785909	-0.007920433	0.891880737	-0.030739037	0.597750769	0.232011949	5.42E-05	0.089970122	0.121834861	-0.227063415	7.87E-05	-0.128714753	0.026547313	0.035751571	0.539394104	0.095850938	0.099209636	-0.045788173	0.431759731	0.008863193	0.87910462	0.005530571	0.924385571
LOC643711	turquoise	-0.064505716	0.267802222	0.070342904	0.226796054	-0.039818299	0.494231844	0.069047879	0.235484876	0.122762736	0.034452256	-0.055945357	0.33663674	-0.050442982	0.386378121	0.029158423	0.616726884	-0.072798809	0.210948383	-0.026502773	0.649185215	-0.118820322	0.040723721	0.596323735	5.48E-30	0.421818545	3.05E-14	0.281939057	7.86E-07	0.06992755	0.229557686	-0.1794973	0.001898823	0.006817905	0.906857259
LOC646588	turquoise	-0.070070037	0.228607639	0.106240591	0.067493419	-0.031616586	0.58733059	0.009407867	0.871737327	0.112563031	0.052640453	-0.12908501	0.02611182	-0.023219565	0.690243212	-0.078525864	0.177122353	-0.132270913	0.022611873	-0.022398521	0.700660075	-0.119937064	0.03885644	0.678902502	1.79E-41	0.565707852	1.60E-26	0.411747799	1.40E-13	0.125259883	0.030920579	-0.164237524	0.004542887	-0.005210208	0.928753645
LOC729652	turquoise	-0.017878835	0.758962516	-0.064330557	0.269106422	0.004769033	0.934772428	0.127287427	0.028285028	0.154299666	0.007723806	0.089085114	0.12556239	0.011637772	0.84169743	0.055931599	0.336755762	0.003026246	0.958581629	-0.053125825	0.36159107	0.010588927	0.855801037	-0.079377634	0.172456037	0.120098059	0.038593308	0.269961445	2.35E-06	-0.055465608	0.340803113	-0.244479151	2.04E-05	0.1644829	0.004482085
LONRF2	turquoise	-0.052233199	0.369725765	0.095746856	0.099578831	-0.112238733	0.053329871	0.07168143	0.218057021	0.143921743	0.01303608	-0.102040378	0.079139327	-0.099409697	0.087227064	-0.019564131	0.737042447	-0.149005676	0.010127085	-0.075652354	0.193554687	-0.235840883	4.04E-05	0.676071631	5.12E-41	0.737714478	2.91E-52	0.488816853	3.03E-19	0.189755746	0.001015095	-0.199904897	0.000529017	0.037792808	0.516471042
LPL	turquoise	-0.043393701	0.456253007	0.057475944	0.323563327	-0.077615785	0.182210812	-0.071995674	0.216040744	0.056672469	0.330384563	0.030721241	0.597962945	-0.109686756	0.059021048	0.034374671	0.555137921	0.008655231	0.881920308	-0.103191487	0.075796624	-0.022629	0.697730154	0.566259431	1.39E-26	0.611141966	8.40E-32	0.227774322	7.46E-05	0.100768036	0.082971829	-0.014191734	0.807574078	-0.100231191	0.084633148
LRP1B	turquoise	-0.059360077	0.307928411	0.0515606	0.375929446	-0.029476756	0.61288403	0.081170249	0.162935301	0.165989816	0.004124506	-0.085842558	0.139978544	-0.082238061	0.157454645	-0.054603196	0.348374939	-0.099528013	0.086849586	-0.054171977	0.352200556	-0.261923572	4.76E-06	0.511296574	3.49E-21	0.595945916	6.08E-30	0.421637769	3.13E-14	0.162274522	0.005056691	-0.310855075	4.48E-08	-0.026739248	0.646266696
LRRC14B	turquoise	-0.066544764	0.252937587	0.092636832	0.111122154	-0.155416028	0.007287321	0.001755388	0.975967953	0.158270907	0.00626959	-0.09749059	0.093535739	-0.071614884	0.218485718	0.067731822	0.244552264	-0.166257207	0.004063817	0.053310246	0.359924423	-0.043630009	0.453801747	0.860159538	2.96E-88	0.445298503	7.16E-16	0.118336631	0.041555667	0.000967628	0.986751352	-0.158313541	0.006255408	0.047372183	0.41598217
LRRC2	turquoise	-0.080233107	0.167862142	0.086186318	0.138392675	-0.163022617	0.004855018	0.00843441	0.884911731	0.179669476	0.00187947	-0.181600331	0.001674448	-0.087386025	0.132965835	0.009660154	0.868328576	-0.222164015	0.000112961	0.048750009	0.402537792	0.023527008	0.686357417	0.905595579	6.69E-112	0.561803806	4.17E-26	0.212543503	0.000224512	0.103830054	0.073992292	-0.132218201	0.022666304	-0.011145163	0.848315443
LRRC30	turquoise	-0.073922134	0.20397156	0.070135019	0.228175294	-0.127299329	0.028270145	0.030671622	0.598554713	0.147037558	0.01117692	-0.085478085	0.141675118	0.002072551	0.971627524	0.008662228	0.881825548	-0.128726062	0.02653392	0.045366262	0.436019644	-0.031781082	0.585386688	0.871025241	4.54E-93	0.469521677	1.09E-17	0.215109782	0.000187474	0.068892319	0.236544151	-0.152914315	0.00829778	0.021109218	0.717130865
LRRC39	turquoise	-0.138308199	0.017079946	0.044514856	0.444689052	-0.132518697	0.022357517	0.024391243	0.675478681	0.13563419	0.019364616	-0.178271131	0.002042	-0.028178051	0.628627184	-0.048117206	0.408680004	-0.199196833	0.000554207	0.091453182	0.115782083	-0.023482748	0.686916315	0.867595897	1.67E-91	0.339083868	2.00E-09	0.089421381	0.124135799	-0.062869475	0.280154347	-0.110324271	0.057554307	-0.004637745	0.936564272
LRRC3B	turquoise	-0.031134361	0.59304628	0.063064637	0.278661146	-0.037900563	0.515275069	-0.026189982	0.653053855	0.172349739	0.002882225	-0.069109073	0.235069098	-0.0475801	0.413936651	-0.024772233	0.67070407	-0.151673849	0.008843626	0.00910854	0.87578471	-0.057154108	0.326284569	0.655869456	6.62E-38	0.476389944	3.12E-18	0.395603434	1.44E-12	0.032220239	0.58021163	-0.146049063	0.01173962	0.041755903	0.473444194
LRRC74B	turquoise	-0.020058073	0.730657131	-0.092425305	0.111943933	0.021693609	0.709648528	-0.020410974	0.726106414	-0.000395499	0.994584663	0.035548655	0.541700246	-0.052446002	0.367776245	-0.038525739	0.508364566	0.072817451	0.210831214	-0.028137792	0.629117961	-0.021184502	0.716165426	-0.135430447	0.019549112	-0.048681481	0.403200271	0.210296336	0.000262449	0.155158987	0.007385821	0.149127441	0.010065101	0.096631344	0.096475917
LRRN4CL	turquoise	0.028497574	0.624737884	-0.086432772	0.137264213	-0.182496357	0.001586444	0.063372502	0.276316624	0.123543159	0.033313405	-0.113176186	0.051357211	-0.063603619	0.274565386	0.000668245	0.990850256	-0.188263541	0.001114153	0.018339515	0.752950591	-0.115682481	0.046379723	0.677710652	2.79E-41	0.659909137	1.65E-38	0.290930935	3.33E-07	0.226541715	8.18E-05	-0.090418854	0.11997804	0.004533744	0.937983923
LRTM1	turquoise	-0.043042882	0.459905724	0.041424599	0.476964341	-0.131854922	0.023044522	0.103962415	0.073622699	0.097703056	0.092819859	-0.108803499	0.061104055	-0.059750377	0.304752878	0.008516985	0.883792906	-0.113153305	0.051404626	-0.001381616	0.981083981	-0.168662565	0.003553075	0.72735232	3.70E-50	0.4665034	1.87E-17	0.264429599	3.83E-06	0.13728438	0.017925287	-0.110247386	0.057729581	0.004537465	0.937933133
LSMEM1	turquoise	-0.140928375	0.015073159	-0.000730607	0.989996418	-0.081088071	0.163362942	0.057407145	0.324143807	0.055060693	0.344345046	0.045569727	0.43396231	0.060707972	0.297053679	0.009396918	0.871885312	0.009354715	0.87245578	0.01669544	0.774471709	-0.118749123	0.040845292	0.409604444	1.92E-13	0.080022394	0.168985095	0.190481823	0.000969889	0.038235919	0.511562123	0.002677861	0.963346205	0.135568633	0.019423814
LSMEM2	turquoise	-0.091502131	0.115586394	0.03793438	0.514900024	-0.067065571	0.24923441	-0.038226572	0.511665427	0.156887801	0.006745573	-0.145149358	0.012273358	-0.041247415	0.478852775	-0.046533777	0.424290546	-0.150615147	0.009334489	0.063115363	0.278273927	-0.063015449	0.27903698	0.67130422	2.92E-40	0.307067432	6.64E-08	0.183132552	0.001526554	0.039208758	0.50087034	-0.132455996	0.022421647	-0.04644784	0.425147586
LVRN	turquoise	-0.070009801	0.229008932	0.02035068	0.726883246	-0.118557255	0.041174436	0.083794072	0.149718679	0.069134662	0.234895391	0.024442421	0.674836558	-0.0746209	0.199716772	0.006612467	0.909651693	0.029433569	0.613404756	0.018597551	0.749589675	-0.108313573	0.062285342	0.34020367	1.76E-09	0.263073917	4.31E-06	0.121083815	0.037014812	0.047477607	0.41494425	0.003580108	0.951010005	0.014880803	0.79842666
LYPD4	turquoise	0.027750648	0.633845683	-0.107784334	0.063582474	0.114218964	0.049234696	0.004359447	0.940363583	0.206854908	0.000332291	0.017702254	0.761270784	-0.043585407	0.454263844	0.036355498	0.532559549	-0.000710234	0.990275353	-0.004743531	0.935120458	0.125303565	0.030861659	-0.037306256	0.521889056	0.030156991	0.604707852	0.199933458	0.000528024	0.028789272	0.621196323	-0.05063176	0.384600945	0.275351817	1.44E-06
MAGEA9	turquoise	-0.045081028	0.438913178	-0.002205434	0.969809249	-0.02510448	0.666551062	0.015722572	0.787289526	-0.091277901	0.116484954	0.126363723	0.029460836	0.135643047	0.01935663	-0.001638725	0.977564691	0.152089673	0.008657194	0.079375168	0.172469413	-0.140500102	0.015386328	-0.132661478	0.022212077	-0.060880237	0.295682499	-0.015390792	0.791674155	0.01492376	0.797857307	0.098940054	0.08873843	-0.026114545	0.653988266
MAGEB1	turquoise	0.097999862	0.091827141	-0.116727278	0.044427518	0.01959909	0.736589918	-0.141359941	0.014763246	-0.096299202	0.097631974	0.043633057	0.453770181	-0.024896954	0.669143899	-0.016239355	0.780473376	0.070507151	0.225710532	0.126332725	0.02950101	-0.083812777	0.14962747	-0.10320014	0.075771937	-0.03841769	0.509555439	0.027225695	0.640280113	-0.011549952	0.842876455	0.107805967	0.063529021	-0.039319574	0.499659953
MAJIN	turquoise	-0.022341527	0.701385283	-0.071676344	0.218089767	0.033640153	0.563626981	0.087669546	0.131707607	0.23205909	5.40E-05	0.01990965	0.732573914	0.038139227	0.512631241	0.12721563	0.028374956	-0.082812479	0.154564475	-0.051310894	0.378248772	0.233305088	4.91E-05	-0.082843404	0.154410021	0.04611619	0.428464484	0.240194307	2.87E-05	0.032856456	0.572752479	-0.214947759	0.000189632	0.137797591	0.01749709
MAP1LC3C	turquoise	-0.02704808	0.642463302	0.036129955	0.535106876	-0.029448246	0.613227765	-0.023529707	0.686323349	0.176574388	0.002256396	-0.111254759	0.055467747	-0.047832505	0.411461421	-0.008227809	0.887711996	-0.124106136	0.032511904	0.026340758	0.651187874	0.09716842	0.094629652	0.583896678	1.55E-28	0.600004588	1.98E-30	0.22475523	9.34E-05	0.213209834	0.000214289	-0.054557116	0.348782492	0.025263969	0.664561096
MAPT	turquoise	-0.060071181	0.302159021	0.114317124	0.049038724	-0.155540831	0.007239919	0.107548705	0.064167086	0.139773845	0.015930431	-0.135664732	0.01933709	-0.104816697	0.071273262	0.006887344	0.905912987	-0.159731862	0.005799692	0.030404131	0.601749415	-0.234076381	4.63E-05	0.809647488	3.07E-70	0.536229798	1.64E-23	0.275364436	1.44E-06	0.130441626	0.024568269	-0.160910476	0.005443898	0.064712843	0.266265575
MB	turquoise	-0.066015964	0.256736444	0.103706498	0.074338658	-0.170751879	0.003157386	-0.007500798	0.897576741	0.095068255	0.10201274	-0.139716677	0.015973967	-0.070999875	0.222476223	0.036964537	0.525711593	-0.177540408	0.002131943	0.090476306	0.119741911	0.003449727	0.952792019	0.87326123	4.10E-94	0.399571661	8.22E-13	0.136865166	0.018281807	0.110501413	0.057152149	-0.006394579	0.912616692	0.026540356	0.648721019
MED15P9	turquoise	-0.035666538	0.54035991	0.014679652	0.801094164	0.00952077	0.870211548	0.138123086	0.017230161	0.03684649	0.527035393	0.177527208	0.002133601	0.013364818	0.818585945	0.025866933	0.657059133	0.225868777	8.60E-05	-0.01854633	0.750256451	-0.117071639	0.043799389	-0.082984947	0.153704582	0.088434839	0.128357159	0.113529916	0.050628831	-0.074425081	0.200902559	-0.068365374	0.240157223	0.05750239	0.323340367
MEF2C	turquoise	-0.007293397	0.900393913	0.002538365	0.965254345	-0.112441577	0.052897777	-0.016332092	0.779251979	0.118890918	0.040603478	-0.15408962	0.007808489	-0.101882989	0.0796055	0.022730267	0.696444225	-0.195976019	0.000683439	0.090238954	0.120719789	0.111584984	0.054742483	0.876475426	1.19E-95	0.525280356	1.82E-22	0.061167979	0.293401571	-0.071688592	0.218010918	-0.103153519	0.07590502	-0.015878767	0.785227645
MEF2C.AS1	turquoise	-0.040144231	0.490701437	-0.013406601	0.818028653	-0.088513409	0.128016946	-0.004332719	0.940728543	0.159333199	0.005924677	-0.109852295	0.058637253	-0.073554746	0.206234729	0.04189057	0.472017415	-0.169766939	0.003338653	0.034094131	0.558372862	0.044236902	0.447540349	0.776362542	4.36E-61	0.607012529	2.75E-31	0.277773236	1.16E-06	0.018629667	0.749171696	-0.177531586	0.002133051	0.0018239	0.975030292
MEOX2.AS1	turquoise	-0.005701408	0.922057169	0.090078545	0.12138418	-0.057058456	0.327096185	0.017473532	0.764263784	0.109871218	0.058593513	-0.092778733	0.110573535	-0.070570747	0.225291209	0.01616763	0.781418415	-0.087333159	0.13320147	0.027786913	0.633402184	-0.026219351	0.652690216	0.698134849	1.03E-44	0.608414392	1.84E-31	0.198000151	0.000599319	0.083481806	0.15124756	-0.12606364	0.029851714	-0.039148079	0.501533759
METTL21EP	turquoise	-0.065648809	0.259397123	0.063789781	0.273160284	-0.097320025	0.094113618	0.01963744	0.736093608	0.130465197	0.024542161	-0.147959362	0.010673797	-0.028571648	0.623837706	-0.008782915	0.880191352	-0.170331331	0.003233662	-0.006289375	0.914048744	-0.023138851	0.691264711	0.807012437	1.89E-69	0.403797096	4.48E-13	0.178884158	0.00196923	0.087723891	0.131467482	-0.115583485	0.046568367	-0.019662168	0.735773645
MGC32805	turquoise	-0.059421368	0.307428305	0.090336883	0.120315574	0.11453365	0.048608741	-0.073211163	0.208367624	0.051966454	0.37217846	0.004793059	0.934444558	-0.035119218	0.546596888	-0.06495927	0.264445245	0.014215826	0.807253796	-0.148098324	0.010599715	-0.073840294	0.204474139	-0.050463038	0.386189075	0.194605037	0.000746479	0.1075603	0.064138215	0.251619831	1.14E-05	-0.017994763	0.757448255	0.07983427	0.169992393
MIR1.1HG	turquoise	-0.07651765	0.188493351	0.072681289	0.211688089	-0.141674265	0.014541056	0.010987718	0.850432919	0.096951804	0.095370877	-0.194386439	0.000757013	-0.057655563	0.322050992	-0.005355804	0.926768202	-0.224886858	9.25E-05	0.086062244	0.138963471	-0.007090474	0.903151452	0.912454652	1.66E-116	0.332818035	4.10E-09	0.016904856	0.771720443	-0.020249634	0.728185747	-0.087568493	0.13215501	0.027024424	0.642754311
MIR133A1HG	turquoise	-0.071065339	0.22204901	0.054419058	0.350005322	-0.124840836	0.031490689	-0.032187577	0.580595783	0.116682988	0.044508851	-0.218406065	0.000148256	-0.063314185	0.276759702	-0.051923647	0.372572999	-0.232635196	5.17E-05	0.050721253	0.383760194	-0.034870555	0.549442198	0.883101696	5.83E-99	0.415959304	7.43E-14	0.137355587	0.017865335	0.122520026	0.034813115	-0.061620175	0.289840816	-0.003227655	0.95582778
MIR133A2	turquoise	-0.076758277	0.187103282	0.061622713	0.289820909	-0.143762687	0.013137893	0.018620451	0.749291628	0.094695256	0.103370487	-0.195171316	0.000719816	-0.053572711	0.357560773	-0.013730003	0.813718328	-0.224314875	9.65E-05	0.089074364	0.125608206	-0.024222145	0.677602032	0.910145042	6.49E-115	0.331313315	4.86E-09	0.041980212	0.471068987	-0.017674207	0.761637609	-0.08961257	0.123330322	0.045638835	0.433264802
MIR137HG	turquoise	0.000488274	0.993314379	0.06362603	0.274395978	-0.01298318	0.823680329	-0.0276425	0.635169041	0.025579342	0.660633044	0.048850034	0.401571977	0.04362294	0.453874971	-0.009365731	0.872306864	0.118224786	0.041750066	0.07225859	0.214364091	0.179678796	0.001878427	-0.192513552	0.000853064	-0.187929839	0.001137488	-0.11638589	0.045057671	-0.207889766	0.000309655	-0.064559248	0.267404496	-0.070194272	0.227781566
MIR2682	turquoise	-0.000360169	0.99506841	0.046313644	0.4264879	-0.018601776	0.749534683	-0.01476177	0.800004897	0.026339337	0.651205441	0.056242535	0.334072324	0.049682199	0.393590585	-0.016408812	0.778241936	0.123123842	0.033921254	0.071803993	0.217269032	0.16016744	0.005665841	-0.196354127	0.00066694	-0.186137789	0.001270676	-0.081976734	0.158782914	-0.21651377	0.000169713	-0.073276207	0.207962626	-0.048012956	0.409697196
MIR4329	turquoise	-0.065721229	0.25887082	0.060896967	0.295549563	-0.063852724	0.272686315	0.034434643	0.554447561	0.205805213	0.000356819	-0.115151664	0.047398768	-0.112806846	0.052127026	0.016086895	0.78248255	-0.182992727	0.001539536	-0.004513839	0.938255664	-0.198567932	0.000577507	0.759438968	5.11E-57	0.76431814	3.72E-58	0.417437994	5.95E-14	0.217521327	0.00015795	-0.267677051	2.88E-06	-0.04916254	0.398563423
MIR6717	turquoise	-0.025244901	0.664798879	0.095489189	0.100497509	-0.066524016	0.253085904	-0.055720555	0.338584949	0.018911382	0.745508398	-0.064412273	0.26849744	-0.051307833	0.378277261	-0.084466583	0.146465875	-0.037752505	0.516918738	-0.071393434	0.219916672	-0.145301344	0.01218172	0.49961893	3.70E-20	0.558035153	1.04E-25	0.421950288	2.99E-14	0.577511076	8.15E-28	0.093351142	0.108382052	-0.152517238	0.008469151
MIR7855	turquoise	-0.083491407	0.15120038	0.079249536	0.173151904	-0.045194169	0.437764113	0.00106329	0.985441702	0.135764832	0.019247113	-0.094586307	0.103769757	-0.094439489	0.104309734	0.027482024	0.637134851	-0.141764908	0.014477529	0.078089492	0.179548909	-0.040271863	0.489322636	0.858713445	1.21E-87	0.372197275	3.43E-11	0.046705583	0.422580178	-0.027447586	0.637557043	-0.092854653	0.110280886	-0.043272495	0.457513157
MKRN3.AS1	turquoise	-0.106145245	0.06774129	-0.072360351	0.213717664	0.081087973	0.163363456	0.012900649	0.82478299	0.009132478	0.87546091	0.034735113	0.550995036	-0.035981399	0.536788027	-0.039950662	0.49279649	0.044479142	0.445054836	-0.075931032	0.191913901	-0.093757309	0.106847878	-0.130004831	0.025056435	0.011963271	0.837330541	0.045723074	0.43241545	-0.012939091	0.824269339	0.077021668	0.185590355	0.01367294	0.814478457
MLIP	turquoise	-0.03311323	0.569754877	0.113263977	0.051175627	-0.038324177	0.510587276	-0.036769526	0.527899387	-0.052861639	0.363986941	-0.146206038	0.011648625	-0.06056855	0.298166535	-0.091504354	0.115577512	-0.127287142	0.028285384	0.044524332	0.444592022	-0.067204065	0.248256032	0.630594253	2.47E-34	0.23905272	3.14E-05	-0.044024091	0.449730365	0.254152206	9.23E-06	0.185236353	0.001342954	-0.089093795	0.125525405
MLXIPL	turquoise	-0.179749134	0.001870577	0.104121283	0.073181075	-0.035705535	0.539916873	0.066144606	0.255808681	0.126388226	0.029429113	0.053989735	0.353825265	0.039030734	0.502818027	0.006564812	0.910300074	0.033949726	0.56004156	0.017859334	0.759217328	-0.293557791	2.58E-07	0.502477065	2.09E-20	0.447923742	4.62E-16	0.407646602	2.56E-13	0.102909408	0.076604959	-0.171731491	0.002985998	0.0734656	0.20678661
MPO	turquoise	0.03956222	0.497015072	0.058985085	0.310999849	0.004960047	0.932166013	-0.056634794	0.330706673	0.139698995	0.015987453	-0.002927554	0.959931208	-0.065974614	0.257035156	-0.000582897	0.992018809	-0.009500485	0.870485642	0.087884755	0.130758681	0.103613238	0.074600967	0.506880239	8.60E-21	0.435044169	3.82E-15	0.342525145	1.34E-09	-0.073367661	0.207394148	-0.113370121	0.050956798	-0.068704624	0.237826694
MPZ	turquoise	-0.122028453	0.035553826	0.065647898	0.259403748	-0.101497798	0.080755775	-0.033851016	0.561183605	0.273681732	1.68E-06	-0.128659945	0.026612305	-0.009964103	0.86422505	-0.008969623	0.877664202	-0.188992803	0.001064681	-0.005736719	0.921575982	-0.01622227	0.780698466	0.585781468	9.41E-29	0.538016913	1.10E-23	0.358869945	1.86E-10	0.075025295	0.19728407	-0.275007456	1.49E-06	0.056512878	0.331750385
MRAP	turquoise	-0.108248061	0.062444718	0.006057922	0.917200263	-0.009466842	0.870940269	-0.06455555	0.267431959	0.118804765	0.040750257	0.01297189	0.823831146	0.024942916	0.668569319	-0.044283375	0.447062904	-0.03456949	0.552896804	-0.05104847	0.380695662	-0.111570541	0.054774038	0.437273813	2.67E-15	0.443264459	1.00E-15	0.352502334	4.08E-10	0.143974488	0.013002472	-0.16206227	0.005115267	0.045074242	0.438982147
MSTN	turquoise	-0.047028809	0.4193733	0.036552848	0.530335668	-0.052881729	0.363804409	0.018452091	0.751483711	0.068417428	0.239798592	-0.122703149	0.034540554	-0.050247295	0.38822558	-0.142057558	0.014274086	-0.113405997	0.050883011	-0.064128637	0.27061526	-0.115872854	0.04601875	0.46806357	1.41E-17	0.438724425	2.11E-15	0.411266484	1.50E-13	0.140861275	0.015121853	-0.168007542	0.003686066	0.068446814	0.2395963
MT1A	turquoise	-0.109362476	0.059778888	0.017941486	0.758144052	-0.071515713	0.219125712	0.010890771	0.851737293	0.205630802	0.000361054	0.008423384	0.885061144	-0.04932575	0.396997559	0.017278416	0.766819791	0.002006782	0.972527523	0.049656174	0.39383874	-0.122483279	0.034868029	0.490595794	2.16E-19	0.377681608	1.67E-11	0.144774425	0.012502022	-0.026060514	0.654657861	-0.20852764	0.000296426	0.01365507	0.814716546
MT1JP	turquoise	0.011323887	0.845913099	-0.063735061	0.273572791	0.018605467	0.74948665	0.011075027	0.84925857	0.188050836	0.001128976	-0.055221229	0.34293799	-0.059499195	0.306794044	-0.06663277	0.252309163	-0.010287901	0.859857563	-0.018530004	0.750469026	-0.013408125	0.818008337	0.251702997	1.13E-05	0.153736223	0.007952836	0.142154376	0.014207335	0.024631413	0.67246732	-0.163192077	0.004810353	0.01620919	0.780870788
MT1M	turquoise	-0.014274289	0.806476746	-0.018034015	0.756935755	-0.013964565	0.810595555	-0.007125481	0.902675651	0.157364221	0.006578089	0.024406579	0.675286246	-0.070068579	0.228617348	-0.054791006	0.346717005	0.027582916	0.635898638	0.025943817	0.656104998	0.05007853	0.389823177	0.285214375	5.77E-07	0.193485022	0.000801921	0.075063158	0.19705741	-0.055647572	0.339218996	-0.13482817	0.020103454	-0.015276829	0.793181762
MUC1	turquoise	0.027135628	0.6413868	0.032803462	0.573372056	0.154516587	0.007637211	-0.10885237	0.060987238	0.070143438	0.228119322	0.077910463	0.180551526	-0.031552487	0.588088873	-0.013529693	0.816387423	0.120429204	0.038056812	-0.105333402	0.069882146	0.187353925	0.001178821	-0.14913541	0.010061056	-0.030703544	0.598173972	0.182964914	0.00154213	0.261109557	5.11E-06	-0.146714084	0.011358376	-0.043264919	0.457591995
MUM1L1	turquoise	-0.11242596	0.05293094	0.115422082	0.046877311	-0.034798796	0.550264646	0.034187064	0.557300235	0.063439744	0.275806333	-0.014901794	0.798148436	-0.01062703	0.855287843	0.071399097	0.219879992	-0.097031779	0.095096679	0.052428021	0.367940724	-0.323630225	1.14E-08	0.514519313	1.79E-21	0.286095818	5.31E-07	0.068712116	0.237775408	-0.05492943	0.345498244	-0.105645689	0.069052185	-0.102098469	0.078967825
MURC	turquoise	-0.077541784	0.18262926	0.070167597	0.227958756	-0.155087201	0.007413542	-0.002782129	0.961920072	0.08366906	0.150329337	-0.125989409	0.029949086	-0.054676149	0.347730337	0.080813722	0.164796725	-0.175483365	0.002404891	0.102863171	0.076738121	0.017655789	0.761878523	0.85809313	2.19E-87	0.269839001	2.38E-06	-0.099001657	0.088538998	-0.179359416	0.001914452	-0.014444172	0.804219835	0.0013577	0.981411348
MUSTN1	turquoise	-0.112792041	0.052158085	0.06495062	0.264508998	-0.098576986	0.089921158	-0.00767736	0.895179485	0.114592456	0.048492508	-0.203780977	0.000408942	-0.068754402	0.237486078	-0.059711036	0.305071977	-0.217309294	0.00016036	0.083423765	0.151533035	0.025010872	0.667720119	0.889567757	2.17E-102	0.349595969	5.79E-10	0.091260035	0.116556786	-0.018345879	0.752867654	-0.109394805	0.059702976	0.04471489	0.442643467
MYADML2	turquoise	-0.037701061	0.517490472	0.044059451	0.449366059	-0.157169457	0.006646103	0.02997448	0.606896784	0.103003633	0.076334169	-0.208884811	0.000289251	-0.100281381	0.084476704	-0.034032696	0.55908249	-0.218728503	0.000144863	0.079418894	0.172232346	-0.037312701	0.521817099	0.863421666	1.17E-89	0.331151295	4.95E-09	0.040460687	0.487286613	0.008583793	0.882887885	-0.093125167	0.109243083	0.012231309	0.833738285
MYBPC1	turquoise	-0.070273006	0.227259144	0.121263231	0.036733477	-0.138083851	0.017262146	0.003133135	0.95712008	0.107310984	0.064761357	-0.174599735	0.002531623	-0.066719381	0.251691754	0.07765985	0.181961973	-0.251596128	1.14E-05	0.076288224	0.18982576	0.006989962	0.904517763	0.864453308	4.16E-90	0.405082968	3.72E-13	0.108913725	0.060840844	-0.005066231	0.930717443	-0.117082119	0.043780389	0.018537457	0.750371984
MYBPC2	turquoise	-0.039461699	0.498109872	0.08374125	0.149976471	-0.126084041	0.029825001	-0.004708476	0.935598879	0.12585511	0.030125943	-0.1756089	0.002387363	-0.089107194	0.125468329	0.058875056	0.311904861	-0.24075326	2.75E-05	0.096145613	0.098170267	0.024438556	0.674885037	0.857653542	3.34E-87	0.340468113	1.70E-09	0.008198526	0.888109006	-0.05602998	0.33590523	-0.087988357	0.130303752	0.064567621	0.267342325
MYF6	turquoise	-0.082770929	0.15477218	0.104640917	0.071751627	-0.192783911	0.000838537	-0.01220102	0.834144047	0.065792391	0.258354367	-0.166235697	0.004068669	-0.053558534	0.357688191	0.060697812	0.297134684	-0.201251969	0.000484002	0.149374354	0.009940442	-0.020617186	0.72345171	0.839315845	4.57E-80	0.255995117	7.90E-06	-0.062392941	0.283823022	-0.072187141	0.21481881	-0.026084556	0.654359873	0.054518755	0.349121994
MYH1	turquoise	-0.050777456	0.383232763	0.109031635	0.060560319	-0.17958082	0.001889412	0.023913988	0.681478067	0.02745111	0.637513831	-0.170676999	0.003170846	-0.050373047	0.387037756	0.050315624	0.387579883	-0.209065806	0.000285677	0.135041094	0.019905936	-0.017943618	0.7581162	0.798787361	4.59E-67	0.235487818	4.15E-05	-0.076339488	0.189527443	-0.088145356	0.129616677	-0.01871809	0.748021273	0.039330172	0.499544281
MYH13	turquoise	0.024748093	0.671006199	0.004589363	0.937224687	-0.165338623	0.004275743	0.061094154	0.293985661	-0.078831626	0.175436625	-0.102680829	0.077265099	-0.04422767	0.447635227	0.042033242	0.470508402	-0.076575917	0.188156057	0.016345319	0.779077813	-0.178613906	0.002001013	0.414639925	9.07E-14	0.379869098	1.25E-11	0.134474266	0.020435516	0.261310725	5.02E-06	0.088207449	0.129345717	0.073504829	0.20654362
MYH15	turquoise	-0.043651974	0.453574275	0.034094063	0.558373651	-0.151661272	0.008849319	0.013904153	0.811399548	0.11661594	0.044632213	-0.100238323	0.084610903	-0.078129787	0.179323812	0.000159362	0.997817938	-0.082278628	0.157249204	0.200486596	0.000509122	0.008728581	0.880927014	0.407094511	2.77E-13	0.123885475	0.032824075	0.006486242	0.911369202	-0.187451058	0.001171755	-0.120267381	0.038318192	-0.095697604	0.099753916
MYH2	turquoise	-0.044569189	0.444132899	0.09901088	0.088509169	-0.15786793	0.006405066	0.001719258	0.976462441	0.052212426	0.369916413	-0.241565482	2.58E-05	-0.032487465	0.577073096	-0.014334131	0.805681559	-0.260752639	5.27E-06	0.089351709	0.12443034	-0.017752032	0.760619861	0.852095803	6.14E-85	0.31292027	3.61E-08	0.007975141	0.891138536	0.023019844	0.692771862	-0.04757212	0.414015043	0.037605959	0.518548274
MYH4	turquoise	-0.062465217	0.283264522	0.042882443	0.461581625	-0.107232257	0.064959156	0.07926789	0.173052072	0.053420315	0.358931999	-0.048039872	0.409434426	0.05218493	0.370168854	0.061776384	0.288617523	-0.123367415	0.033567028	0.075173787	0.196396229	-0.07216429	0.214964378	0.686099248	1.18E-42	0.345263359	9.71E-10	0.098763154	0.089313134	-0.028744308	0.621741674	-0.047324304	0.416454051	0.098607438	0.089821478
MYH6	turquoise	-0.021398272	0.713426488	0.064546874	0.267496395	-0.105697882	0.068914261	-0.025643592	0.659833942	0.096699612	0.09623966	-0.187741874	0.00115083	-0.067102374	0.248974159	-0.008577125	0.8829782	-0.201345099	0.000481025	0.080117679	0.168476596	0.020100803	0.730105616	0.880744095	9.24E-98	0.344437618	1.07E-09	0.041641173	0.474661603	-0.030824448	0.596732916	-0.077683372	0.181829249	-0.009054322	0.876518169
MYH7	turquoise	-0.053044436	0.362328135	0.089787432	0.122597187	-0.1426546	0.013866805	-0.048586338	0.404121137	0.052617418	0.36621052	-0.206623835	0.000337552	-0.062598774	0.282234434	0.016966559	0.770910345	-0.222339553	0.000111523	0.098477443	0.090247626	0.030135784	0.60496201	0.857669279	3.29E-87	0.326024533	8.77E-09	-0.007698172	0.894896974	0.007596063	0.896283172	-0.042819841	0.462236461	0.003133359	0.95711701
MYH7B	turquoise	-0.112097293	0.053632897	-0.003528931	0.951709451	-0.088523226	0.127974487	0.05429786	0.351081041	0.137514057	0.01773254	-0.013034708	0.822992047	0.004131178	0.943480921	-0.02333203	0.688820805	-0.032929043	0.571904343	0.003906497	0.94655009	-0.137112256	0.01807093	0.624515439	1.60E-33	0.316860666	2.38E-08	0.240897611	2.72E-05	0.058598626	0.31418617	-0.137468051	0.017771003	0.023869408	0.682039498
MYHAS	turquoise	-0.079708166	0.170670108	0.015561352	0.789419293	-0.2168041	0.000166242	0.03139576	0.589944835	0.109344742	0.059820563	-0.128749354	0.026506353	-0.057428442	0.323964042	0.073502923	0.206555421	-0.170708657	0.003165149	0.044962179	0.440122054	0.057417015	0.324060486	0.791520005	4.78E-65	0.319239986	1.84E-08	0.005981782	0.91823729	-0.064211516	0.269995253	-0.072863991	0.210538914	-0.017385356	0.765418574
MYL1	turquoise	-0.063271969	0.277080748	0.116784048	0.044323449	-0.172191647	0.002908444	-0.010412087	0.858183613	0.039322009	0.499633379	-0.181520388	0.001682513	-0.057699987	0.321677671	0.052921819	0.363440311	-0.206176332	0.000347961	0.135589028	0.01940538	-0.020554405	0.724259587	0.826449435	1.42E-75	0.256112708	7.82E-06	-0.054460813	0.349635196	-0.046845221	0.421193011	-0.019152453	0.742378158	0.048527589	0.404690378
MYL2	turquoise	-0.069603452	0.231729038	0.120328651	0.038219049	-0.149563914	0.009845669	-0.025316599	0.663904934	0.050379986	0.386972276	-0.165783844	0.004171812	-0.05981035	0.304266852	0.037583804	0.518794853	-0.17496681	0.002478256	0.108163538	0.062650838	-0.006314936	0.91370078	0.835561226	1.02E-78	0.26390495	4.01E-06	-0.050779726	0.383211469	-0.051409578	0.37733113	-0.03311496	0.56973471	0.023758827	0.683432882
MYL3	turquoise	-0.042620686	0.464323123	0.08185503	0.159404378	-0.078308477	0.17832813	0.004536144	0.93795116	0.11134129	0.055276935	-0.163703904	0.004677685	-0.102350446	0.078227396	0.037439634	0.52040094	-0.179067213	0.001947964	0.059017943	0.310729919	-0.046859269	0.421053604	0.902005719	1.25E-109	0.450621811	2.93E-16	0.06485726	0.265197745	-0.033969243	0.559815887	-0.113281792	0.051138844	-0.021105504	0.717178499
MYLK2	turquoise	-0.078900792	0.175056956	0.05398262	0.353888787	-0.085036073	0.143753669	0.007483624	0.89780998	0.131031486	0.023922061	-0.120958135	0.037212973	-0.045508463	0.434581191	0.052407609	0.3681275	-0.175224179	0.002441452	0.028011145	0.630662895	0.057295932	0.32508357	0.861644316	6.88E-89	0.353888845	3.44E-10	0.074330632	0.201476317	-0.090230945	0.120752893	-0.138201653	0.017166265	0.017051184	0.769799706
MYLK3	turquoise	-0.091495316	0.115613625	0.095258424	0.101325965	-0.066100908	0.256123569	-0.022288737	0.702057254	0.174483066	0.002548802	-0.164452968	0.004489462	-0.050092938	0.38968663	-0.053477903	0.358413453	-0.18051288	0.001787247	0.047487683	0.414845129	-0.064137535	0.270548648	0.884708115	8.58E-100	0.526479906	1.41E-22	0.244720337	2.00E-05	0.154633884	0.007590748	-0.128379352	0.026947183	-0.044752715	0.442257258
MYLK4	turquoise	-0.07928855	0.172939744	0.017543746	0.7633446	-0.027535966	0.636473781	-0.013190135	0.820916814	-0.075650269	0.193566997	-0.042449284	0.466123181	0.016610793	0.775584592	-0.134594497	0.020322176	0.019372075	0.739530108	0.023506795	0.686612639	-0.080621129	0.165808855	0.328514286	6.66E-09	0.25517062	8.47E-06	0.12317524	0.033846244	0.289303635	3.90E-07	0.286339301	5.18E-07	-0.037235953	0.522674318
MYLPF	turquoise	-0.047464658	0.415071646	0.078537396	0.177058555	-0.2155122	0.000182213	0.018660177	0.748774683	0.084881018	0.144488297	-0.15029165	0.009489227	-0.06102413	0.294540389	0.077959206	0.180278143	-0.180264352	0.001813983	0.132120588	0.0227674	-0.045059605	0.439130944	0.832163398	1.60E-77	0.289218504	3.93E-07	0.010405603	0.858271007	-0.04609609	0.428665987	-0.042959775	0.460773408	0.068643098	0.238248171
MYO18B	turquoise	-0.062112677	0.285995735	0.083512529	0.151096615	-0.123334849	0.033614206	-0.025421638	0.662596131	0.068507107	0.239181627	-0.14066606	0.015264304	-0.089931983	0.121993702	0.034583469	0.552736166	-0.180291902	0.001811001	0.053961454	0.354077814	-0.044695129	0.442845312	0.823941214	9.63E-75	0.335518975	3.02E-09	0.020990283	0.718657007	-0.063490831	0.275419067	-0.052790422	0.364634494	0.043348053	0.456727371
MYOC	turquoise	-0.037299725	0.521961983	0.101517702	0.080696011	-0.07822398	0.178798449	0.003762123	0.948522681	0.19015624	0.000989926	-0.092730619	0.110759315	-0.053502451	0.358192551	-0.024736287	0.671153989	-0.117236385	0.043501533	-0.015136919	0.795033647	-0.13710236	0.018079335	0.671367128	2.86E-40	0.597120458	4.40E-30	0.435574856	3.51E-15	0.331910692	4.55E-09	-0.164181053	0.004556984	-0.01454852	0.802834374
MYOD1	turquoise	-0.072305449	0.214066249	0.073131732	0.208862973	-0.173603885	0.002681712	0.01258389	0.829018252	0.082926965	0.153993266	-0.13795381	0.017368532	-0.084715534	0.145275487	0.064874506	0.26507042	-0.19282318	0.000836446	0.131106044	0.023841435	-0.02867903	0.622533771	0.846236354	1.19E-82	0.30950269	5.16E-08	-0.009967395	0.864180625	-0.120138206	0.038527925	-0.111141429	0.05571848	0.04482518	0.441517916
MYOM1	turquoise	-0.086707509	0.136014582	0.104721929	0.071530838	-0.107205341	0.065026896	-0.027049883	0.642441126	0.162797702	0.004914876	-0.159678432	0.005816304	-0.089913316	0.122071504	-0.00695598	0.904979755	-0.193687639	0.000791618	0.057979334	0.319336568	-0.054838745	0.34629638	0.945074756	2.66E-145	0.477213557	2.68E-18	0.157827409	0.006418832	0.042577076	0.464780755	-0.129633664	0.025477799	-0.035007493	0.547874396
MYOM2	turquoise	-0.096558786	0.096727528	0.080810464	0.16481381	-0.066201656	0.255397982	-0.00371345	0.949187767	0.115801566	0.046153646	-0.145793872	0.011888887	-0.00827226	0.887109386	0.037934145	0.514902634	-0.204849212	0.000380613	0.133937806	0.020947941	-0.046940061	0.420252387	0.808242555	8.12E-70	0.36798334	5.91E-11	0.101326639	0.081271189	0.049700591	0.39341527	-0.120013926	0.038730626	-0.01082878	0.85257157
MYOM3	turquoise	-0.018401479	0.752143083	0.018488389	0.751010941	-0.130068478	0.024984787	-0.088113712	0.129754933	-0.016865997	0.772230748	-0.141745633	0.014491017	-0.072146095	0.215080341	-0.031702653	0.58631314	-0.08981225	0.12249341	0.160536472	0.005554617	0.114408646	0.048856591	0.576948522	9.41E-28	0.004148151	0.943249099	-0.247296755	1.63E-05	-0.0934948	0.107837458	0.197225482	0.000630311	-0.061422516	0.291393675
MYOT	turquoise	-0.103194351	0.07578845	0.11460241	0.048472857	-0.144276878	0.012811257	-0.030860333	0.596305507	0.101692287	0.080173315	-0.180321546	0.001807798	-0.077746566	0.181473022	0.02333132	0.688829789	-0.210352005	0.000261441	0.10536564	0.069796093	-0.026821148	0.645257159	0.891215817	2.69E-103	0.353616933	3.56E-10	0.011292858	0.846330073	-0.042225422	0.468479952	-0.079125469	0.173827855	-0.004192348	0.942645473
MYOZ1	turquoise	-0.050180352	0.388858815	0.086873261	0.135264906	-0.138608651	0.016838569	-0.023310094	0.689098151	0.105558236	0.069283792	-0.207918242	0.000309053	-0.065960106	0.257140012	-0.018832968	0.746527487	-0.237941614	3.43E-05	0.101400547	0.081048305	-0.01225864	0.833372189	0.922121901	1.10E-123	0.435541506	3.52E-15	0.108853328	0.060984951	0.06604458	0.256529866	-0.090094444	0.121318201	0.034794412	0.550314906
MYOZ2	turquoise	-0.058602531	0.314153869	0.071365539	0.22009739	-0.1176885	0.042692858	-0.002119622	0.970983429	0.12982391	0.025261069	-0.184134238	0.001436444	-0.072385377	0.213558897	0.031083863	0.593646277	-0.236248115	3.91E-05	0.095736879	0.09961428	0.001547973	0.978806848	0.89307101	2.45E-104	0.365098872	8.53E-11	0.040000823	0.492253132	-0.026029368	0.655043969	-0.080259956	0.167719454	0.042059483	0.470231143
MYOZ3	turquoise	-0.074501546	0.200438913	0.076323412	0.189620958	-0.117540398	0.042956357	0.0274765	0.637202566	0.171333059	0.00305466	-0.221290417	0.000120381	-0.079388662	0.17239623	-0.045508605	0.434579762	-0.235780755	4.06E-05	0.078310639	0.178316108	-0.044246011	0.447446743	0.924252185	2.17E-125	0.484573681	6.80E-19	0.156819646	0.006769843	0.006091685	0.916740454	-0.139511019	0.016131445	0.0104604	0.857532557
MYPN	turquoise	-0.079170569	0.173581911	0.08629033	0.137915561	-0.151269844	0.009028167	-0.012180295	0.834421712	0.090767802	0.118549418	-0.147909382	0.010700554	-0.053090647	0.361909535	0.063943172	0.272006211	-0.183465662	0.001496028	0.126327083	0.029508326	0.007077916	0.903322153	0.867490093	1.86E-91	0.280392362	9.08E-07	-0.044113509	0.448809444	-0.077031998	0.185531204	0.004522874	0.938132317	0.036512873	0.530785749
NCAN	turquoise	-0.066537167	0.252991889	0.017129114	0.768777352	0.029083975	0.617627125	0.060070486	0.302164626	0.155356556	0.007310006	0.001323121	0.981884708	-0.084316846	0.147185431	-0.006654848	0.909075122	0.03106475	0.593873442	0.041539712	0.475739642	-0.123513791	0.033355672	-0.085222397	0.142874667	0.127312257	0.028253985	0.310593564	4.61E-08	0.0597241	0.304965991	-0.05063807	0.384541631	0.1719492	0.002949075
NEB	turquoise	-0.097870229	0.092259671	0.097485301	0.093553614	-0.09998053	0.085417958	-0.033359618	0.566885555	0.048570471	0.404274831	-0.134328615	0.020573555	-0.0645337	0.267594257	-0.008254331	0.887352433	-0.147333766	0.01101301	0.070858474	0.223401001	-0.087802973	0.13111866	0.872138501	1.38E-93	0.377140003	1.79E-11	0.000995386	0.986371334	0.019904247	0.732643722	0.022020983	0.705469039	-0.032159271	0.580928804
NECAB2	turquoise	-0.031015572	0.594458135	-0.049046331	0.399680608	0.093616683	0.107377099	-0.005407327	0.926065708	-0.021731142	0.709168906	0.085306933	0.142477215	0.069667324	0.231299973	-0.110593415	0.0569442	0.142257967	0.014136219	0.004756843	0.934938792	-0.128459632	0.026851005	-0.146989542	0.011203692	-0.021756655	0.708842956	0.017416756	0.765007279	-0.029484277	0.612793357	0.030738642	0.597755477	0.054057245	0.353222854
NEK10	turquoise	-0.068309634	0.24054166	0.08118914	0.162837112	0.013271835	0.819826455	-0.014523874	0.803161554	0.178004977	0.002074351	0.008634683	0.882198593	-0.082926669	0.153994739	-0.014438804	0.804291133	-0.047673408	0.4130206	0.077107759	0.185097804	-0.12540992	0.030718608	0.488908052	2.98E-19	0.37637971	1.98E-11	0.302350578	1.08E-07	0.05509452	0.344048253	-0.079360895	0.17254685	-0.021219366	0.71571847
NEU4	turquoise	-0.129242513	0.025928437	0.002724096	0.962713798	-0.019304346	0.740408036	-0.003437032	0.952965543	0.128938827	0.026283019	-0.044723594	0.442554579	-0.009989546	0.863881713	-0.0618656	0.287920413	-0.013719806	0.813854145	-0.012780293	0.82639163	0.041537613	0.475761959	0.527926048	1.03E-22	0.345890096	9.01E-10	0.280326084	9.13E-07	0.149663028	0.009796435	-0.179530121	0.001895119	0.085297956	0.14251938
NEURL1	turquoise	-0.037203282	0.523039442	0.071218974	0.221048681	-0.055547254	0.340091746	0.073644783	0.205678417	0.280514005	8.97E-07	-0.015006009	0.796767463	-0.034750856	0.550814429	0.124568052	0.031866612	-0.065862412	0.257846893	0.074231522	0.202079669	-0.051881358	0.372963014	0.50964875	4.89E-21	0.238721086	3.23E-05	0.177272751	0.002165783	-0.0689305	0.236283848	-0.314387879	3.09E-08	-0.001228623	0.983178311
NEXN	turquoise	-0.072407664	0.213417583	0.076538206	0.188374309	-0.059215179	0.309112852	-0.024065223	0.679574765	0.132515867	0.022360409	-0.134879607	0.020055583	0.050632408	0.384594853	0.013721067	0.813837356	-0.14332778	0.013419861	0.089518408	0.123726517	0.317533758	2.21E-08	0.692009225	1.18E-43	0.205695816	0.00035947	-0.055474417	0.340726312	-0.246392958	1.75E-05	-0.081287128	0.16232852	-0.042984843	0.460511588
NHLRC4	turquoise	0.047394734	0.415760023	-0.116191885	0.045419106	-0.099845954	0.085841721	0.026320609	0.651437109	0.218428957	0.000148013	-0.021991897	0.705840019	-0.027279275	0.639622126	0.010789216	0.853104106	-0.069019897	0.235675175	0.076060278	0.191156401	0.133042622	0.021827838	0.308278063	5.86E-08	0.31883844	1.92E-08	0.280077593	9.35E-07	-0.180246573	0.001815909	-0.167875037	0.00371351	0.049608366	0.394294838
NIPSNAP3B	turquoise	-0.143737733	0.01315393	0.055156114	0.343508264	-0.018834671	0.746505354	0.072344164	0.213820397	0.256373367	7.65E-06	-0.078511161	0.177203716	-0.027373434	0.638466501	-0.002151486	0.970547412	-0.144385813	0.012742983	-0.018041605	0.756836676	-0.123910032	0.032789209	0.710947351	5.13E-47	0.64592356	1.85E-36	0.422134862	2.90E-14	0.110048152	0.058185833	-0.335492498	3.03E-09	0.025285971	0.664286757
NKAIN4	turquoise	0.000978878	0.986597338	-0.097950533	0.09199154	-0.066746879	0.251495955	0.055465419	0.340804761	0.020084642	0.730314198	-0.050929373	0.381809317	-0.017632602	0.762181853	0.007055802	0.903622743	-0.035725845	0.539686213	-0.01294001	0.824257056	-0.100789702	0.082905338	0.228860273	6.88E-05	0.293083728	2.70E-07	0.170221455	0.003253864	-0.126289034	0.029557712	-0.100354695	0.0842486	0.070548497	0.225437853
NKAPL	turquoise	-0.021121156	0.716977744	0.003289434	0.954983184	-0.150580172	0.00935111	0.033412867	0.566266339	0.111088642	0.055835586	-0.145037613	0.01234112	-0.016029596	0.783238025	-0.022444026	0.700081245	-0.170758384	0.003156219	0.044125177	0.448689342	-0.027215926	0.640400104	0.711532171	4.00E-47	0.588636877	4.40E-29	0.261364576	5.00E-06	0.096823619	0.095811682	-0.157665539	0.006474091	-0.088925966	0.126241982
NKX2.1	turquoise	0.004145032	0.94329169	0.013059421	0.822661999	0.056386616	0.332833536	-0.031145187	0.592917677	-0.091873048	0.114111923	0.052883889	0.363784779	0.189033989	0.001061949	-0.036949866	0.525876022	0.035318088	0.544326566	-0.068678591	0.238004966	-0.089505885	0.123779281	-0.14395977	0.013011842	0.058465178	0.315291378	0.077253297	0.184267326	0.027909894	0.631899187	-0.009817224	0.866207573	0.040630944	0.485454696
NME9	turquoise	-0.130362256	0.02465636	-0.052867455	0.363934096	-0.063230474	0.277396562	0.050757519	0.383419806	0.198831398	0.000567637	0.038981526	0.503357096	-0.018071355	0.756448315	-0.037259049	0.52241628	0.045064408	0.439082112	0.011002598	0.850232744	-0.150149362	0.009558005	0.195036092	0.000726102	0.245963877	1.81E-05	0.432152832	6.06E-15	0.020429446	0.725868476	-0.1494263	0.009914391	0.026531374	0.648831945
NMRK2	turquoise	-0.062081761	0.286236089	0.091500452	0.1155931	-0.162877897	0.004893458	0.001387672	0.981001082	0.095205481	0.101516795	-0.152299864	0.008564293	-0.088727181	0.127094831	0.052397808	0.368217195	-0.186548601	0.001238937	0.125909605	0.030054071	0.006551462	0.910481722	0.8696453	1.96E-92	0.301707033	1.15E-07	-0.014024923	0.80979249	-0.064757054	0.265938362	-0.067387456	0.246964603	0.073478336	0.206707694
NNAT	turquoise	-0.054530409	0.349018829	-0.044118872	0.448754234	-0.24035287	2.84E-05	0.018070544	0.756458902	0.046606559	0.423565493	-0.125208877	0.030989497	-0.041657142	0.474492051	0.010374712	0.858687333	-0.125452179	0.030661925	0.004291728	0.941288292	-0.19709149	0.00063582	0.571948949	3.36E-27	0.386561157	5.06E-12	0.176045899	0.00232725	0.116393245	0.045044016	-0.088582053	0.127720283	0.079271263	0.173033729
NOS1	turquoise	0.017912839	0.75851826	-0.000838119	0.988524437	-0.130988102	0.023969085	-0.016094225	0.782385919	-0.060458171	0.299049527	-0.101614407	0.080406142	0.069375461	0.233265172	-0.056168164	0.334712903	-0.065355573	0.261535734	-0.059394293	0.307649161	-0.135431266	0.019548367	0.284929127	5.93E-07	0.240565703	2.79E-05	0.147679899	0.01082417	0.22654385	8.18E-05	0.121036282	0.037089652	0.00391876	0.946382552
NOVA1	turquoise	-0.089951349	0.121913027	0.037564571	0.519008965	-0.046318887	0.426435486	0.144525866	0.012655675	0.20571241	0.000359067	-0.120677886	0.037658077	-0.03232055	0.579032561	0.022067247	0.704879101	-0.196427435	0.000663784	0.025605453	0.660308243	-0.184785361	0.001380514	0.602705176	9.31E-31	0.720205905	9.22E-49	0.40773427	2.52E-13	0.162722077	0.004935152	-0.210128826	0.000265504	0.066341082	0.254396183
NPW	turquoise	-0.073729719	0.205154615	-0.063097815	0.278407839	-0.002101301	0.971234123	0.119910635	0.03889978	-0.025427881	0.662518381	0.15771559	0.006456959	0.025462668	0.662085174	0.118112322	0.041946311	0.125325357	0.030832303	-0.024146455	0.67855329	-0.121946766	0.0356782	-0.203177563	0.000425798	-0.048412067	0.405811096	0.141388749	0.014742759	0.086277596	0.137973907	0.06571655	0.258904796	0.192046965	0.000878682
NPY6R	turquoise	-0.059547254	0.30640281	0.070008728	0.229016083	-0.168222155	0.003642004	-0.002560682	0.96494906	0.08233441	0.156967046	-0.159767335	0.005788686	-0.060656559	0.297463735	0.028396119	0.625971688	-0.194720979	0.000740947	0.085520268	0.141477961	-0.029751284	0.609578448	0.906036899	3.47E-112	0.375343105	2.27E-11	0.054789362	0.346731496	-0.016538378	0.776537015	-0.066333529	0.254450385	0.004004958	0.945204994
NR2E1	turquoise	-0.05822145	0.317316477	-0.046145782	0.428167919	-0.01029465	0.859766566	-0.003197379	0.956241713	-0.040581853	0.485982521	0.038937702	0.503837437	0.029271902	0.615355778	-0.029967393	0.606981854	0.051896901	0.372819636	0.052674309	0.365691787	0.055068077	0.344280248	-0.079038173	0.174304646	-0.06821119	0.241221682	-0.044026076	0.449709909	-0.077030594	0.185539241	0.1419449	0.014352105	0.082876293	0.154245889
NRAP	turquoise	-0.045803427	0.43160616	0.110361414	0.05746979	-0.157156701	0.006650579	-0.015212751	0.794029773	0.071643581	0.218300779	-0.203450054	0.000418108	-0.046684774	0.422787128	0.016667095	0.774844314	-0.231179345	5.77E-05	0.085500203	0.141571718	-0.011045133	0.849660613	0.87491374	6.72E-95	0.340427608	1.71E-09	0.024607765	0.6727636	-0.005766665	0.921167934	-0.072765944	0.211155054	0.027261554	0.639839719
NT5C1A	turquoise	-0.111580661	0.054751927	0.092092805	0.113245317	-0.067224847	0.248109451	0.041229555	0.479043358	0.152257983	0.008582733	-0.151622279	0.008866994	-0.058056273	0.318693724	-0.008287312	0.886905349	-0.164780058	0.004409435	0.053779405	0.355706223	-0.004889257	0.933131875	0.787892929	4.53E-64	0.438496946	2.19E-15	0.144132948	0.012901959	0.041581574	0.475294689	-0.114238436	0.049195769	-0.057882659	0.320145502
OBSCN	turquoise	-0.146924626	0.011239977	0.102464379	0.077894454	-0.076007484	0.191465559	0.04895873	0.400524009	0.203462088	0.000417771	-0.067375714	0.24704715	0.00888712	0.878780755	0.009964	0.864226436	-0.110920399	0.05621019	-0.007111661	0.902863489	-0.149843948	0.009707128	0.757351477	1.54E-56	0.407746354	2.52E-13	0.225469851	8.86E-05	-0.039720219	0.495296862	-0.258082348	6.62E-06	-0.0925071	0.111625598
ONECUT3	turquoise	0.019557559	0.737127523	-0.127525677	0.027988361	-0.014214234	0.807274957	0.120673811	0.037664582	-0.048374904	0.406172021	0.008016621	0.890575872	-0.065991815	0.256910867	-0.027961487	0.631269104	0.029511531	0.612464866	-0.013734607	0.813656999	-0.229883359	6.37E-05	-0.138809122	0.016679177	-0.088256882	0.129130312	0.067252112	0.247917238	0.007567367	0.8966728	0.081997781	0.158675623	0.134965788	0.0199756
OR10AC1	turquoise	0.068124088	0.24182448	-0.183441653	0.001498209	-0.125444125	0.030672721	0.061324233	0.292167885	0.063156768	0.27795812	0.010532432	0.85656205	-0.012425685	0.831135402	0.126641818	0.029102518	-0.050162293	0.389029747	-0.120263802	0.038323989	0.089024524	0.125820785	0.215020498	0.000188661	0.227621342	7.55E-05	0.023922153	0.681375259	-0.155005162	0.007445335	-0.046054703	0.429081063	0.12954558	0.025578686
OR2B6	turquoise	0.009668997	0.868209141	-0.033554678	0.564618867	-0.029570132	0.611758809	0.161373036	0.005309707	0.099398807	0.087261873	0.10050639	0.083778204	0.009559053	0.869694305	0.040207721	0.490015301	0.05767919	0.321852402	-0.067260339	0.247859258	0.076070844	0.191094568	-0.231694214	5.55E-05	-0.17208857	0.002925656	0.040867173	0.48291909	-0.108319456	0.062271047	-0.120152963	0.038503917	0.141904605	0.0143801
OR51E2	turquoise	-0.010217757	0.860803325	-0.095080771	0.101967427	0.080551968	0.166173451	-0.018417952	0.751928459	-0.015415423	0.791348418	0.018200362	0.754764999	-0.079007203	0.174474033	0.053724782	0.356195736	-0.019806476	0.733907301	0.085310467	0.14246062	-0.0412405	0.47892656	0.184487108	0.00140588	0.193845003	0.0007837	0.026975827	0.643352292	0.005317489	0.927290647	0.082520985	0.156026069	-0.132844905	0.022026436
OR7E47P	turquoise	-0.023380622	0.68820658	-0.006612827	0.909646796	-0.071072544	0.222002023	0.053939158	0.354276992	0.286435855	5.14E-07	-0.020242864	0.728273042	-0.067165865	0.248525629	0.086148991	0.138564206	-0.126211158	0.029659011	-0.046518989	0.424437952	-0.091533843	0.115459751	0.465167442	2.37E-17	0.547447179	1.27E-24	0.532339333	3.90E-23	0.062417174	0.283635685	-0.186460372	0.001245691	0.019942262	0.732152606
OSTN	turquoise	-0.089753741	0.122738181	0.119919752	0.038884825	-0.014940905	0.797630099	0.027069711	0.642197261	0.056910657	0.328352839	-0.031450861	0.589292023	-0.00786193	0.892674514	-0.005012365	0.931452261	-0.042022392	0.470623075	0.013731029	0.813704654	-0.188143464	0.001122499	0.550686508	5.97E-25	0.382363935	8.93E-12	0.230413519	6.12E-05	0.138257779	0.017120746	-0.094430196	0.104343984	-0.000911325	0.987522174
OVAAL	turquoise	-0.008426767	0.885015298	-0.051432238	0.377120605	-0.076422417	0.189045589	0.080119902	0.168464748	0.112917519	0.051895349	-0.114467863	0.048739047	-0.082731842	0.154967764	0.013021041	0.823174593	-0.117469742	0.043082547	0.095695432	0.099761643	-0.036950895	0.525864487	0.374837671	2.43E-11	0.097291903	0.09420917	-0.036522432	0.530678103	-0.15891183	0.0060594	-0.073135821	0.208837453	0.079654219	0.170960651
OVOS2	turquoise	-0.038192558	0.512041421	-0.204314706	0.000394552	0.061614171	0.289887898	0.032954563	0.571606293	0.045915112	0.430482774	-0.022410171	0.700511873	-0.008194187	0.88816784	0.019519656	0.737618271	-0.073942938	0.203843939	-0.027884451	0.632210016	0.030437037	0.601356006	-0.093821876	0.106605582	0.079874102	0.169778739	0.111569488	0.054776341	-0.144784387	0.012495899	-0.068397256	0.239937525	0.035476065	0.542526417
PADI2	turquoise	-0.062456569	0.283331308	0.063720087	0.273685744	-0.091445715	0.115811958	-0.012575529	0.829130102	0.188490707	0.00109852	-0.124364813	0.032149177	-0.111792078	0.054291677	0.025533932	0.66119807	-0.198800492	0.000568787	0.028989552	0.618769724	0.158608299	0.006158142	0.865199324	1.95E-90	0.532842515	3.49E-23	0.213384945	0.000211675	0.044010061	0.449874957	-0.152210467	0.008603696	-0.038516832	0.508462688
PANCR	turquoise	-0.042236376	0.468364471	0.048189481	0.407975679	-0.168079529	0.003671233	-0.002094525	0.971326844	0.075386166	0.195131474	-0.154939909	0.007470711	-0.055680514	0.338932719	-0.021094405	0.717320886	-0.102024363	0.07918666	-0.029161422	0.616690633	-0.153128681	0.008206553	0.582793387	2.07E-28	0.489435581	2.70E-19	0.212321131	0.000228024	0.406375299	3.08E-13	-0.09560794	0.100073288	0.031383273	0.590092814
PAPPA2	turquoise	-0.046476942	0.424857245	0.040580793	0.485993923	-0.012797151	0.82616626	0.000895357	0.987740801	0.009180186	0.874815638	0.068297437	0.240625844	0.004862557	0.933496193	0.008154948	0.888699879	0.091250012	0.116597097	0.07176197	0.217538978	-0.227199321	7.79E-05	0.346148282	8.74E-10	0.323872255	1.11E-08	0.131941041	0.022954372	-0.088825573	0.126672144	0.004353959	0.940438525	-0.037543737	0.519240949
PAQR9	turquoise	-0.069425149	0.232929779	0.03840462	0.5096996	-0.072087581	0.215453576	0.105545614	0.069317273	0.185996658	0.001281751	0.07884745	0.17534971	0.115070429	0.047556359	0.071205342	0.221137312	0.004232402	0.942098459	-0.025416022	0.662666081	-0.164717642	0.004424606	0.257639603	6.88E-06	0.288417822	4.25E-07	0.250660069	1.23E-05	0.016890286	0.771911771	-0.235513175	4.14E-05	0.032392154	0.578191598
PCK1	turquoise	-0.09782406	0.092414111	0.099152968	0.088050669	-0.007729294	0.894474525	0.050538379	0.385479421	0.16224438	0.005064973	-0.000457137	0.993740708	-0.059286269	0.308531369	-0.014987355	0.79701461	-0.062666399	0.281713825	-0.070473422	0.225933149	-0.173917805	0.002633549	0.504609675	1.36E-20	0.544318681	2.62E-24	0.400161107	7.56E-13	0.282940936	7.15E-07	-0.174031007	0.002616374	0.121946779	0.035678181
PDE11A	turquoise	-0.073027871	0.209511947	0.081495884	0.161248985	-0.078628896	0.176552977	0.08975373	0.122738224	0.166056349	0.004109329	0.032913563	0.572085162	-0.096128801	0.098229334	0.036672853	0.528985655	0.022909193	0.694174267	0.070381503	0.226540619	-0.328650597	6.56E-09	0.467154503	1.66E-17	0.48329197	8.66E-19	0.393038037	2.07E-12	0.022017869	0.705508752	-0.099119574	0.088158256	-0.031053709	0.594004689
PDE4DIP	turquoise	-0.092188262	0.112870495	0.031719552	0.586113461	-0.069418822	0.23297247	0.035546647	0.541723098	0.234824862	4.37E-05	-0.108735777	0.061266235	-0.05147934	0.376683244	0.054423382	0.349966979	-0.161121567	0.005382286	0.042494756	0.465645254	0.049721992	0.393211338	0.791122568	6.13E-65	0.441064086	1.44E-15	0.098250578	0.090995208	-0.193914012	0.000780251	-0.284132149	6.39E-07	-0.116481599	0.044880253
PDK4	turquoise	-0.099440246	0.087129476	0.073021524	0.209551658	-0.127926291	0.027495536	-0.013277873	0.819745888	0.144269538	0.012815869	-0.041158153	0.479805667	-0.083536157	0.150980609	0.066421724	0.253818003	-0.096990009	0.095239811	0.057856958	0.320360789	-0.008548334	0.883368217	0.826303002	1.59E-75	0.563016273	3.10E-26	0.203704444	0.000411045	0.128380759	0.026945495	-0.096256435	0.097781625	-0.048427877	0.40565761
PDLIM3	turquoise	-0.06432172	0.269172336	0.058385562	0.315951966	-0.118905554	0.040578586	0.053382884	0.359269305	0.187153998	0.00119349	-0.139427934	0.016195449	-0.066133373	0.255889606	0.075652339	0.193554771	-0.216544248	0.000169345	0.03157286	0.587847816	-0.033541135	0.564776099	0.861140588	1.13E-88	0.537410231	1.26E-23	0.164803364	0.004403782	-0.088966592	0.126068233	-0.200157883	0.000520278	0.042948609	0.460890058
PEBP4	turquoise	-0.070571656	0.225285219	0.087751953	0.13134362	-0.078506141	0.177231497	0.06069354	0.297168748	0.190611898	0.000961989	-0.170143466	0.003268273	-0.064045293	0.271239717	0.008717136	0.881081985	-0.205098587	0.000374268	0.0151627	0.794692317	-0.055701037	0.33875444	0.856236758	1.29E-86	0.55962331	7.08E-26	0.328973766	6.32E-09	0.046052979	0.429098364	-0.257538057	6.93E-06	0.017016025	0.770261083
PFKFB1	turquoise	-0.100844684	0.082736793	-0.010432424	0.857909547	0.023047594	0.692420314	0.001274927	0.982544443	0.056613015	0.330892963	-0.14196244	0.014339933	-0.004986263	0.931808353	-0.10601735	0.068074948	-0.159131129	0.005988945	-0.078855141	0.175307478	-0.048143818	0.408420587	0.344568274	1.05E-09	0.220086679	0.000131356	0.189394505	0.001038302	0.134307209	0.020593909	-0.1398323	0.015886023	0.003467697	0.952546399
PFKM	turquoise	-0.162871209	0.004895241	0.173270054	0.002733808	-0.047573811	0.413998429	0.085139912	0.143263292	0.045232213	0.437378121	0.009583284	0.869366949	0.067291953	0.247636549	0.025161418	0.665840367	0.015273255	0.793229052	0.011587734	0.842369168	-0.131962274	0.022932192	0.537618941	1.20E-23	0.178092871	0.002063616	0.020785585	0.721286252	-0.049206732	0.398139078	-0.090576829	0.119329624	-0.054243573	0.351563559
PGM5	turquoise	-0.025434754	0.66243278	0.01550836	0.790119681	-0.082972076	0.15376863	-0.02303482	0.692582129	0.096895118	0.095565612	-0.147693868	0.010816609	-0.078627153	0.1765626	-0.028592047	0.62358991	-0.192741043	0.000840825	0.079260374	0.173092945	0.040207371	0.490019077	0.817404483	1.24E-72	0.683893776	2.73E-42	0.254721002	8.80E-06	0.188157144	0.001121545	-0.09358217	0.107507301	-0.033732729	0.562553629
PGM5.AS1	turquoise	-0.013782765	0.813015634	-0.016834956	0.772638455	-0.088269782	0.129074146	0.015637322	0.78841551	0.094003048	0.105928019	-0.137763154	0.01752554	-0.006147976	0.915973904	-0.058352066	0.316230156	-0.108070121	0.062879298	-0.00594666	0.918715697	-0.05912751	0.309830932	0.644734999	2.73E-36	0.49066757	2.13E-19	0.282544871	7.42E-07	0.186196375	0.001266104	-0.08831682	0.128869505	0.031747896	0.585778612
PGPEP1L	turquoise	-0.06569747	0.259043403	0.044719018	0.442601312	-0.112705231	0.052340499	0.116513524	0.044821205	0.192082642	0.000876698	-0.117652863	0.042756138	-0.002940161	0.959758812	0.01785136	0.759321523	-0.167815269	0.003725949	-0.03453869	0.553250821	-0.10509783	0.070513597	0.698967372	7.39E-45	0.394691325	1.64E-12	0.200850054	0.000497046	0.108357796	0.062177949	-0.249160739	1.40E-05	0.044485257	0.44499219
PGR	turquoise	-0.004949471	0.932310308	0.043738549	0.452678327	-0.004447019	0.939167905	-0.108968624	0.060710097	0.186263273	0.001260903	-0.072027093	0.215839889	-0.097807033	0.092471119	0.006790027	0.907236393	-0.070948954	0.222808938	-0.064748584	0.266001027	0.052084482	0.371091967	0.562246374	3.74E-26	0.541378401	5.14E-24	0.185126313	0.001352031	-0.042388785	0.46675945	-0.184043778	0.001444376	-0.065304845	0.26190693
PHKG1	turquoise	-0.114517018	0.048641658	0.062342529	0.284213014	-0.091405793	0.115971786	0.006277693	0.914207778	0.16159454	0.005246506	-0.123357469	0.033581431	-0.016639867	0.775202288	0.002357988	0.967721999	-0.159202653	0.005966126	0.087824919	0.131021982	-0.061983353	0.287002065	0.877724377	2.93E-96	0.418115287	5.37E-14	0.164472265	0.004484705	-0.034354397	0.555371394	-0.153320412	0.008125716	0.028283347	0.627344362
PHYH	turquoise	-0.063638755	0.274299815	0.076421224	0.189052515	-0.074813881	0.198553162	0.001867698	0.974430881	0.098332534	0.090724571	-0.004772602	0.934723725	-0.052773916	0.364784671	0.016210677	0.780851203	-0.031743447	0.58583117	0.045168672	0.43802291	-0.230065469	6.28E-05	0.603556673	7.33E-31	0.460375672	5.50E-17	0.320752988	1.56E-08	-0.022493551	0.699451482	-0.223214399	0.000104608	-0.045653191	0.433119991
PI16	turquoise	-0.039865127	0.49372379	0.111060742	0.055897565	0.00527956	0.927807854	-0.058747121	0.312959319	0.15783506	0.006416231	-0.166938327	0.00391285	-0.007406373	0.898859182	-0.028599542	0.623498878	-0.234761532	4.39E-05	-0.033459006	0.565730079	0.10110417	0.081945083	0.671268041	2.96E-40	0.659087643	2.19E-38	0.383382181	7.79E-12	0.210235149	0.000263561	-0.189848229	0.001009231	0.001946922	0.973346691
PIP5K1B	turquoise	-0.059045991	0.310499623	0.094781834	0.103054071	-0.047853107	0.411259778	0.110925767	0.056198206	0.121015736	0.037122041	-0.069791686	0.230466174	-0.078313255	0.178301563	0.013585	0.815650252	-0.135573503	0.019419411	-0.041825507	0.472706458	-0.032708818	0.574479378	0.585043522	1.14E-28	0.663667743	4.45E-39	0.412907723	1.17E-13	0.188479879	0.001099261	-0.167962196	0.003695437	0.011105317	0.84885122
PKIA	turquoise	-0.050053712	0.390058442	0.066339349	0.254408622	-0.07180512	0.217261793	0.026957304	0.64358029	0.157298827	0.006600855	-0.177250094	0.00216867	-0.147375786	0.010989931	-0.023244476	0.689928049	-0.218840802	0.000143699	0.00892112	0.878320589	-0.119915974	0.038891022	0.739737548	1.10E-52	0.561054824	5.00E-26	0.192565636	0.000850247	0.106899954	0.065799533	-0.225788277	8.65E-05	-0.101551015	0.080596062
PKNOX2	turquoise	-0.077691229	0.181784932	0.027859149	0.632519182	-0.11729244	0.043400577	-0.045834821	0.431290213	0.065216749	0.26255241	-0.123466189	0.033424282	-0.081517925	0.161135323	-0.03368805	0.563071526	-0.130267352	0.024762047	0.124143454	0.03245936	-0.119544713	0.039504063	0.775213888	8.45E-61	0.445626766	6.78E-16	0.098543182	0.090031918	0.075337501	0.195420758	0.083058661	0.153338162	-0.041028774	0.481188647
PLA2G2A	turquoise	0.017116479	0.768943087	0.103611331	0.074606338	0.035132253	0.546447942	-0.130936109	0.024025544	0.103416206	0.075157628	-0.187048333	0.00120131	-0.041896436	0.471955324	-0.074445647	0.200777776	-0.213646395	0.000207828	-0.012117102	0.835268478	0.091961392	0.113762919	0.612562748	5.57E-32	0.564102342	2.37E-26	0.316908721	2.36E-08	0.247321199	1.62E-05	-0.093530673	0.107701801	-0.011732455	0.840426658
PLIN1	turquoise	-0.108895392	0.060884555	0.14781617	0.010750613	0.027444228	0.637598213	-0.040909693	0.482463458	0.145747368	0.011916269	-0.094413616	0.104405121	0.013185152	0.820983318	-0.073244447	0.208160308	-0.11346163	0.050768766	-0.068345363	0.240295183	-0.106334798	0.067249241	0.619112486	8.10E-33	0.597280308	4.21E-30	0.449686362	3.44E-16	0.238436897	3.30E-05	-0.131819789	0.023081388	-0.044415875	0.445703225
PLIN4	turquoise	-0.097156315	0.09467095	0.089994734	0.12173244	-0.000287566	0.996062521	-0.037627378	0.518309936	0.230039766	6.29E-05	-0.149862719	0.009697904	-0.081399964	0.16174434	-0.071245037	0.220879305	-0.150984705	0.009160464	0.045429143	0.435383225	-0.02945794	0.613110872	0.727687501	3.18E-50	0.509432517	5.11E-21	0.384559582	6.64E-12	0.190891837	0.000945188	-0.266801399	3.11E-06	-0.012393795	0.831562311
PLIN5	turquoise	-0.108110009	0.062781664	0.062949196	0.279543739	0.014026316	0.809773955	-0.018358035	0.752709217	0.086707709	0.136013676	-0.042875068	0.461658745	-0.015058801	0.796068147	-0.124308449	0.032227917	0.019076536	0.74336346	0.074261058	0.201899726	0.004011335	0.94511789	0.334216759	3.50E-09	0.324916683	9.92E-09	0.401927802	5.87E-13	0.373492371	2.90E-11	0.068993543	0.235854494	0.012764502	0.826602737
PLN	turquoise	-0.047709029	0.412671206	0.106819758	0.066003673	-0.076845322	0.186602295	-0.024579791	0.673114133	0.095924742	0.0989485	-0.167881112	0.003712248	-0.064535913	0.267577819	6.76E-05	0.999073858	-0.206855857	0.00033227	0.096889506	0.095584907	-0.0386202	0.507324649	0.885151938	5.02E-100	0.542483437	3.99E-24	0.17133828	0.003053751	-0.007431912	0.89851229	-0.103270425	0.075571659	-0.015598864	0.788923612
PLPP7	turquoise	-0.053139542	0.361466944	0.047298034	0.416713085	-0.104892168	0.071068673	0.047386425	0.415841859	0.164809219	0.004402363	-0.055810842	0.337801627	-0.069883073	0.229854812	0.085724172	0.140527901	-0.074539246	0.200210609	0.092468984	0.111773851	-0.028204289	0.628307422	0.827622042	5.72E-76	0.483785355	7.89E-19	0.095790074	0.099425399	-0.097114109	0.094815062	-0.120469733	0.037991585	0.037770407	0.516719855
PMP2	turquoise	0.042825846	0.46217363	0.118100407	0.041967148	-0.093745757	0.106891273	-0.089115776	0.125431785	0.03813109	0.512721263	-0.158830652	0.006085669	0.001525811	0.979110196	-0.083740802	0.149978662	-0.138934621	0.016580066	0.042252079	0.468198963	-0.032162807	0.580887197	0.448044462	4.53E-16	0.454747768	1.45E-16	0.252346617	1.07E-05	0.201939367	0.000462426	0.059734631	0.304880568	0.020456906	0.725514816
PNPLA7	turquoise	-0.06124169	0.292819165	0.052142979	0.37055421	-0.007806902	0.893421234	0.077346471	0.183737095	0.236824521	3.74E-05	-0.025272531	0.664454331	-0.075677622	0.193405489	-0.074795423	0.198664239	0.026531819	0.648826447	-0.053504931	0.358170234	-0.072272961	0.214272718	0.509209742	5.35E-21	0.590106818	2.97E-29	0.56561945	1.63E-26	0.256768112	7.40E-06	-0.208049209	0.000306297	0.097566605	0.093279111
POPDC2	turquoise	-0.037969409	0.514511698	0.032688768	0.574714092	-0.076465239	0.188797128	0.008677307	0.881621339	0.215517164	0.000182149	-0.086888132	0.135197799	-0.042068049	0.470140661	0.012722414	0.82716548	-0.115237882	0.047231984	-0.007259476	0.900854782	0.01905088	0.743696544	0.811294144	9.74E-71	0.529938423	6.62E-23	0.241712371	2.55E-05	-0.092837078	0.110348576	-0.293155902	2.68E-07	-0.040621677	0.485554305
PPARGC1A	turquoise	-0.080420321	0.166869108	0.004173121	0.942908059	-0.081902036	0.159164133	0.034707395	0.551313081	0.114191138	0.049290369	-0.05009684	0.389649656	-0.102341394	0.078253897	0.009923937	0.86476711	-0.069750056	0.230745048	-0.015256859	0.79344601	-0.145030078	0.012345701	0.596860282	4.73E-30	0.616829733	1.59E-32	0.360839739	1.46E-10	0.080075685	0.168700563	-0.172433937	0.002868348	-0.020656353	0.722947857
PPIL6	turquoise	-0.082498058	0.156141467	0.022868154	0.694694674	-0.034356522	0.55534692	-0.01918265	0.741986354	0.210133097	0.000265425	0.032132022	0.581249472	0.045073635	0.438988316	0.027916869	0.631813995	-0.035374058	0.54368846	-0.13006326	0.024990654	-0.219383582	0.000138194	0.283816673	6.58E-07	0.406236409	3.14E-13	0.41738223	6.00E-14	0.113425655	0.050842618	-0.341859401	1.45E-09	0.023905956	0.681579206
PPM1E	turquoise	-0.064998989	0.264152644	-0.032550238	0.576336988	-0.105216229	0.070195648	0.082258006	0.157353616	0.163702808	0.004677966	0.054139469	0.352490022	-0.060072303	0.302149976	0.04837714	0.406150297	-0.037742356	0.5170315	-0.018903372	0.745612478	-0.102520774	0.077730082	0.437575147	2.54E-15	0.468500924	1.31E-17	0.376872722	1.86E-11	-0.086448298	0.13719336	-0.149860736	0.009698878	0.046685221	0.422782678
PPP1R12B	turquoise	-0.073920166	0.203983633	-0.017890963	0.758804053	-0.120961226	0.037208088	0.026803163	0.645478797	0.243434433	2.22E-05	-0.119061167	0.040314732	-0.057928923	0.31975822	-0.012265077	0.833285964	-0.162486877	0.004998692	-0.067296944	0.247601399	-0.02094184	0.719278932	0.674868145	7.97E-41	0.580227592	4.04E-28	0.327576251	7.39E-09	0.141319238	0.014792234	-0.24663242	1.72E-05	-0.09960746	0.086596856
PPP1R1A	turquoise	-0.04908167	0.399340676	0.070156508	0.22803245	-0.123376676	0.033553622	-0.009428304	0.871461097	0.143472062	0.013325733	-0.191579079	0.000905082	-0.113150149	0.051411167	-0.001477332	0.979773773	-0.256839579	7.36E-06	0.073426385	0.207029716	-0.0365363	0.530521959	0.900680203	8.20E-109	0.494747935	9.64E-20	0.267793533	2.85E-06	0.079825608	0.17003888	-0.138847838	0.016648546	0.034352118	0.555397639
PPP1R27	turquoise	-0.08329897	0.152148221	0.099613814	0.086576666	-0.127487605	0.028035588	0.021615845	0.710642611	0.06264429	0.281883956	-0.127142814	0.02846641	-0.046710885	0.422527464	0.070381096	0.22654331	-0.171628243	0.003003655	0.12786823	0.027566496	-0.020120543	0.729850878	0.819815891	2.11E-73	0.235111974	4.27E-05	-0.045638058	0.43327264	-0.096275369	0.097715347	-0.041545551	0.475677562	0.061098124	0.293954228
PPP1R36	turquoise	0.056584129	0.331140155	-0.040187384	0.490235028	-0.159184947	0.005971768	-0.07482665	0.19847634	0.004311384	0.941019882	-0.060623075	0.29773099	-0.068254836	0.240920025	-0.039670208	0.495840385	-0.003726052	0.94901557	0.122235918	0.035239598	-0.146963865	0.011218032	0.160039588	0.005704839	0.064719732	0.26621457	0.236202811	3.93E-05	-0.142668223	0.013857633	0.045298765	0.436703368	0.075047442	0.197151469
PPP1R3A	turquoise	-0.090502278	0.11963528	0.108362557	0.062166396	-0.163788355	0.004656115	-0.010472538	0.857369003	0.108572877	0.0616578	-0.155268713	0.007343629	-0.075222383	0.196106306	0.052061366	0.3713046	-0.200213785	0.000518365	0.113257654	0.051188688	-0.028332384	0.626747314	0.922580799	4.78E-124	0.385913789	5.52E-12	0.029889127	0.607921668	0.000610985	0.991634229	-0.066444837	0.253652458	0.001295646	0.982260809
PPP1R3C	turquoise	-0.061253294	0.292727547	0.104522807	0.072074517	-0.209205405	0.000282948	0.047554471	0.414188467	0.08119821	0.162789984	-0.117369454	0.043262194	-0.055394807	0.341420751	0.020906463	0.719733229	-0.123708328	0.033076531	0.035097526	0.546844811	-0.224735883	9.35E-05	0.544763645	2.37E-24	0.415956812	7.44E-14	0.152650198	0.008411421	0.271555804	2.04E-06	-0.080131949	0.168400544	0.005006103	0.931537682
PRG4	turquoise	-0.089280347	0.124732587	0.052171059	0.370296237	0.03596151	0.537013313	-0.051594391	0.375616256	0.223237185	0.000104434	-0.147748085	0.010787309	-0.026676324	0.647042764	-0.010479835	0.857270687	-0.215723595	0.000179505	-0.039717077	0.495330995	0.10127053	0.081440729	0.674723372	8.41E-41	0.599307584	2.40E-30	0.273720385	1.68E-06	0.10200292	0.079250075	-0.127799507	0.02765069	-0.008559626	0.883215246
PRH1.PRR4	turquoise	-0.054044303	0.353338294	0.08073165	0.165227471	-0.081672018	0.16034235	0.049546962	0.394881114	0.052477224	0.367490748	0.067696173	0.244801226	0.122359379	0.035053725	0.058916306	0.311565365	0.00637348	0.91290387	0.085454834	0.141783883	-0.08536249	0.142216471	0.112801879	0.052137444	0.115205888	0.047293817	0.155605496	0.007215467	-0.198752032	0.000570594	-0.219774496	0.000134352	-0.102656524	0.077335564
PRKAA2	turquoise	-0.05281514	0.364409662	0.102722521	0.077144349	-0.093102451	0.109329932	0.057521882	0.323176104	0.222890857	0.000107117	-0.113024094	0.051673061	0.008975636	0.877582832	0.043657346	0.453518658	-0.205803656	0.000356857	-0.029855803	0.60832202	-0.242857021	2.32E-05	0.752371283	2.04E-55	0.647881775	9.69E-37	0.359276686	1.77E-10	0.086352053	0.137633029	-0.267514366	2.92E-06	-0.011015459	0.850059745
PRKAG3	turquoise	-0.067875221	0.243552596	0.034801754	0.550230729	-0.196310136	0.00066884	-0.013415182	0.817914225	0.094781115	0.103056695	-0.154966916	0.007460199	-0.063921584	0.272168433	0.070225451	0.227574583	-0.214821326	0.000191333	0.15012926	0.009567757	0.006645361	0.909204191	0.819463586	2.74E-73	0.28085772	8.69E-07	-0.008957584	0.877827108	-0.10826738	0.062397684	0.001797517	0.975391363	0.069479152	0.232565645
PRKCG	turquoise	-0.030411654	0.601659465	-0.130400956	0.024613373	0.006849862	0.906422668	0.076781118	0.186971721	0.176081122	0.002322466	0.030126539	0.60507283	0.000495888	0.993210137	0.047333071	0.416367615	-0.003302108	0.954809924	0.046611119	0.423520094	0.028898291	0.61987493	-0.08364936	0.15042574	0.039564496	0.4969903	0.188591781	0.00109163	-0.038652213	0.506972475	-0.041870568	0.472229194	0.170228711	0.003252527
PRKN	turquoise	0.002118998	0.970991959	0.097577338	0.09324292	-0.072461704	0.213075215	0.016607609	0.775626452	0.14158049	0.014607035	-0.060700262	0.297115145	-0.072412357	0.213387837	-0.022556139	0.698655897	-0.08286768	0.154288861	-0.042420078	0.466430277	-0.261016774	5.15E-06	0.695006574	3.62E-44	0.683857189	2.77E-42	0.320217867	1.66E-08	0.148309224	0.010488152	-0.170143721	0.003268225	-0.083647475	0.150434964
PRL	turquoise	-0.020819819	0.720846307	-0.060659891	0.297437143	0.013393425	0.818204381	0.065409822	0.261139176	0.048005715	0.409767904	-0.038762461	0.505760594	-0.009663376	0.86828506	-0.005201694	0.928869759	-0.084043284	0.148506955	0.149287518	0.009984126	-0.044584125	0.443980086	0.209603715	0.000275297	0.069017348	0.235692511	-0.048312674	0.406776817	-0.153665067	0.007982185	0.007101832	0.902997086	-0.060256997	0.300663316
PRPH2	turquoise	0.007881424	0.892409997	-0.046481502	0.424811756	-0.140458141	0.015417316	0.109544585	0.059352318	0.176872004	0.002217366	-0.039368913	0.499121556	-0.114408717	0.04885645	0.041477473	0.476401596	-0.043696094	0.453117562	0.023192974	0.690579679	-0.06355348	0.274944666	0.6393042	1.58E-35	0.593790639	1.10E-29	0.231051254	5.83E-05	0.022759156	0.696077533	-0.121877434	0.035784054	0.059713823	0.305049366
PRR32	turquoise	-0.039673631	0.495803165	0.038587155	0.507688317	-0.214215346	0.000199681	0.016953298	0.771084435	0.10287806	0.076695219	-0.091445908	0.115811187	-0.076009343	0.191454662	0.087803399	0.131116782	-0.129375939	0.025773954	0.075544982	0.194189588	-0.057715108	0.32155066	0.768416714	3.92E-59	0.342064321	1.42E-09	0.091419942	0.115915118	0.014377054	0.805111311	-0.098277814	0.090905196	-0.02170009	0.7095657
PRUNE2	turquoise	-0.023519678	0.686449966	0.083954974	0.148935484	-0.087952688	0.130460238	-0.022300383	0.701908988	0.141348852	0.014771139	-0.123860416	0.032859688	-0.100122584	0.084972476	0.032838729	0.572959702	-0.151500478	0.008922403	0.099331023	0.087478794	-0.005082043	0.930501748	0.84599638	1.47E-82	0.452617767	2.09E-16	0.057163324	0.326206435	-0.129948016	0.025120542	-0.113756176	0.05016746	-0.03987115	0.493658458
PTGES3L	turquoise	-0.097241726	0.094379853	0.054103216	0.352813015	-0.011865576	0.838640705	-0.002562346	0.964926295	0.078075866	0.179625074	-0.102668019	0.077302231	-0.038137041	0.512655422	-0.082310167	0.157089624	-0.091592331	0.115226463	0.093263685	0.108714652	0.058961939	0.311190083	0.632530983	1.35E-34	0.090242261	0.120706121	0.015327546	0.792510728	-0.180609562	0.001776944	0.003266507	0.955296624	0.075645282	0.193596453
PTPN5	turquoise	-0.047382268	0.415882809	-0.060087846	0.302024681	-0.019242167	0.741214322	-0.024663209	0.672069034	0.15416389	0.007778452	-0.12519617	0.031006687	-0.069658601	0.231358537	-0.076395889	0.189199633	-0.156119526	0.007023703	-0.054524994	0.349066763	0.072907479	0.210266038	0.603127207	8.27E-31	0.650816468	3.65E-37	0.27350529	1.71E-06	0.222976843	0.000106445	-0.080165515	0.168221748	0.055156965	0.343500804
PWAR6	turquoise	-0.052803433	0.364516137	-0.018749941	0.747607013	-0.173592165	0.002683525	0.01400689	0.810032392	0.164973119	0.004362806	-0.131320829	0.023610476	-0.109340629	0.059830232	-0.025027124	0.667517089	-0.147425808	0.010962512	0.019999904	0.731408148	-0.215579592	0.000181346	0.609130536	1.50E-31	0.628271083	5.06E-34	0.364900503	8.75E-11	0.110558644	0.057022717	-0.164269102	0.00453502	0.023096128	0.69180563
PYDC1	turquoise	-0.083238022	0.152449352	-0.064996685	0.264169616	-0.158256069	0.006274532	0.108074323	0.062869007	0.054751858	0.347062183	-0.017336579	0.766057593	-0.01846191	0.751355819	0.093473868	0.107916674	-0.099932856	0.085567884	-0.034735628	0.550989128	-0.102320389	0.078315421	0.313379779	3.44E-08	0.273443098	1.72E-06	0.2318351	5.49E-05	0.091184462	0.116861003	0.062804974	0.280649029	0.106222699	0.067539878
PYGM	turquoise	-0.1067845	0.066093586	0.114602281	0.048473111	-0.088603945	0.127625783	-0.01987269	0.733051482	0.14170274	0.014521073	-0.180477619	0.001791018	-0.058035926	0.318863648	-0.026991893	0.643154584	-0.205977503	0.000352681	0.059630335	0.305727243	-0.015116717	0.795301143	0.929681487	5.62E-130	0.508143045	6.65E-21	0.191367774	0.000917243	0.12054482	0.037870991	-0.139658561	0.016018331	-0.019579423	0.73684449
PZP	turquoise	-0.021227252	0.715617398	-0.039987337	0.492399186	-0.118900696	0.040586847	-0.021501492	0.712105302	0.094707082	0.103327223	-0.09210393	0.113201582	-0.069248104	0.234126391	0.005368772	0.926591384	-0.118626177	0.041055946	0.076260476	0.189987375	0.146478203	0.011492332	0.597455127	4.01E-30	0.372757958	3.19E-11	0.210437224	0.000259905	-0.075230251	0.196059397	-0.112790229	0.052161885	0.114057978	0.049557513
QRFPR	turquoise	-9.14E-06	0.999874805	0.039239498	0.500534423	0.101029039	0.08217368	-0.070542055	0.225480323	-0.022196299	0.703234451	0.171858126	0.00296447	-0.0504298	0.3865024	0.056035467	0.335857831	0.170958361	0.003120536	-0.098492476	0.09019826	-0.229037874	6.79E-05	-0.116059334	0.045667446	0.160953621	0.005431254	0.17744032	0.00214454	0.144965949	0.012384751	-0.018917623	0.745427307	-0.097452132	0.093665789
RAB9B	turquoise	-0.059161526	0.309552178	0.080645675	0.165679601	-0.078930248	0.17489545	0.034206484	0.55707621	0.195769154	0.000692624	-0.074640844	0.19959629	-0.090382767	0.120126547	0.033953189	0.560001519	-0.146379326	0.011548898	0.015787064	0.78643801	-0.069265882	0.234006035	0.708359741	1.53E-46	0.695243275	3.29E-44	0.331384007	4.83E-09	0.016070145	0.782703364	-0.310351579	4.72E-08	-0.017699163	0.761311201
RAPSN	turquoise	-0.039114446	0.501901677	0.027687014	0.634624211	-0.194405748	0.000756077	0.020946172	0.719223307	0.079337564	0.172673485	-0.100877325	0.082636864	-0.071872909	0.216826843	0.0824026	0.156622637	-0.121140663	0.036925475	0.138388006	0.017015538	-0.055127346	0.343760403	0.792514064	2.56E-65	0.261302033	5.02E-06	0.020957612	0.719076434	-0.093422064	0.108112922	-0.032408916	0.577994822	0.097818644	0.092432243
RBFOX1	turquoise	-0.05232205	0.368911015	0.075024605	0.197288201	-0.191665196	0.000900169	0.002369478	0.967564792	0.110885228	0.056288764	-0.146622493	0.011410226	-0.074222109	0.202137039	0.049147909	0.398703978	-0.195654322	0.000697772	0.124165114	0.032428897	-0.10201328	0.07921943	0.896370001	3.10E-106	0.433585402	4.82E-15	0.102403031	0.078073587	-0.03114739	0.592891508	-0.096056611	0.098483277	0.041332019	0.477950556
RBM20	turquoise	-0.025459436	0.662125422	-0.00734958	0.899630642	-0.073146052	0.208773609	0.008303344	0.886688034	0.080039584	0.168893272	-0.124716422	0.031661672	-0.043886261	0.45115198	-0.111276403	0.055419969	-0.129433155	0.025707952	0.035076655	0.547083396	-0.110821846	0.05643059	0.629183261	3.82E-34	0.633455638	1.01E-34	0.342921615	1.28E-09	0.334096466	3.55E-09	-0.17322854	0.00274035	-0.063255984	0.277202378
RBM24	turquoise	-0.082687526	0.155189736	0.078522988	0.177138264	-0.200697102	0.000502095	0.028054236	0.630137059	0.103499537	0.074921789	-0.105923427	0.068320831	-0.082686605	0.155194352	0.103460388	0.075032509	-0.155004526	0.007445582	0.161669588	0.005225247	-0.11576395	0.046224957	0.842301855	3.64E-81	0.348209264	6.84E-10	0.029542985	0.612085849	-0.13355968	0.021315787	-0.05354211	0.357835849	-0.000102704	0.99859372
RBM46	turquoise	-0.040736275	0.484323219	-0.004772794	0.934721098	-0.062016111	0.286746934	0.146656549	0.011390922	0.067095957	0.249019525	0.041730497	0.473713639	0.043434722	0.455826963	0.043900723	0.451002699	0.003633558	0.950279535	-0.078432418	0.177639928	-0.083486913	0.151222465	-0.079209189	0.173371512	0.016748183	0.773778518	0.085349653	0.142276688	-0.189047838	0.001061031	-0.033239245	0.568286508	0.017798006	0.76001884
RCAN2	turquoise	0.037636054	0.518213406	-0.003693826	0.949455937	-0.109411045	0.059664874	-0.022046887	0.705138703	0.09990131	0.085667205	-0.06100739	0.294673104	-0.070171255	0.227934456	0.084864753	0.144565522	-0.08869434	0.127236154	0.047046117	0.419201976	0.017419813	0.764967247	0.754011816	8.77E-56	0.622447019	2.98E-33	0.174765563	0.002507386	-0.060948238	0.295142394	-0.098534063	0.090061814	-0.05813963	0.317998209
RERGL	turquoise	0.029064202	0.61786632	0.132388843	0.022490505	-0.086510045	0.136911851	-0.043407217	0.456112601	0.10167019	0.080239322	-0.13359023	0.021285861	-0.007010756	0.904235078	-0.048335341	0.40655646	-0.134272865	0.020626604	0.045011581	0.439619333	-0.056422305	0.332527148	0.659098936	2.19E-38	0.491862898	1.69E-19	0.313628632	3.35E-08	0.058422695	0.315643755	-0.123508046	0.033363947	-0.02729091	0.639479286
RGPD3	turquoise	-0.093320711	0.10849769	-0.067658693	0.24506316	-0.086071275	0.138921864	0.127851458	0.027587024	0.006548791	0.910518073	0.02942559	0.613500985	-0.079227984	0.173269182	0.090279258	0.120553303	-0.007287053	0.900480098	-0.095841867	0.099241768	0.040020099	0.492044408	0.148923494	0.01016911	0.209491287	0.000277437	0.071305371	0.22048756	-0.053149591	0.361376028	-0.07600271	0.191493533	0.072104826	0.21534353
RGS9BP	turquoise	-0.019442597	0.738616329	-0.003448753	0.952805338	-0.116116275	0.045560625	0.16052722	0.005557381	0.114828197	0.048028884	-0.077029358	0.185546317	-0.050083505	0.389776024	-0.061870992	0.287878317	-0.04588489	0.430786593	0.035778367	0.539089937	-0.272928289	1.80E-06	0.282810491	7.24E-07	0.294383016	2.38E-07	0.305572164	7.74E-08	0.321738664	1.40E-08	-0.08615598	0.138532075	0.044446657	0.445387688
RIIAD1	turquoise	0.004448726	0.939144599	0.030310324	0.60287159	-0.060190982	0.301194134	0.009419619	0.871578487	0.133548839	0.021326414	-0.066957548	0.249999391	-0.073235532	0.208215826	0.01658069	0.775980469	-0.103198496	0.075776626	0.034482906	0.553892285	-0.069614253	0.231656447	0.536291237	1.62E-23	0.377621991	1.68E-11	0.309099538	5.38E-08	0.164089065	0.004580033	-0.190631141	0.000960825	0.042769822	0.462760055
RLBP1	turquoise	-0.021644336	0.71027834	-0.076479723	0.188713143	-0.046448387	0.425142124	-0.018141031	0.755539029	0.049001884	0.400108402	0.144432663	0.012713718	-0.032457596	0.577423507	0.139467598	0.016164866	0.09105116	0.117399122	0.117508942	0.043012499	0.063136658	0.278111475	-0.166387335	0.004034574	-0.143543215	0.013279528	0.048291768	0.40698012	-0.063061195	0.278687438	0.01333501	0.818983579	0.195060143	0.00072498
RNF157	turquoise	-0.048572637	0.404253849	0.017931124	0.758279392	0.014038848	0.809607243	0.019634055	0.736137411	0.245010404	1.96E-05	-0.002896572	0.960354905	-0.001133002	0.984487337	0.041145364	0.479942285	-0.073403465	0.2071719	-0.052211656	0.369923482	0.156877151	0.00674936	0.554487515	2.43E-25	0.592211937	1.68E-29	0.25664887	7.48E-06	-0.017793784	0.760074031	-0.303787899	9.29E-08	-0.02414363	0.678588798
RORC	turquoise	0.009547647	0.869848404	0.013143698	0.821536706	-0.044690321	0.44289442	-0.074243807	0.202004811	0.147189286	0.011092693	-0.151021401	0.009143342	-0.045310045	0.436589061	-0.097370703	0.093941623	-0.127626865	0.027863173	-0.005704292	0.922017869	0.085980603	0.139340037	0.513982942	2.00E-21	0.447861293	4.67E-16	0.334638156	3.34E-09	0.308072148	5.99E-08	-0.113821639	0.050034628	-0.030231301	0.603817629
RP1.205F14P.1	turquoise	0.048161208	0.408251116	-0.129111285	0.02608115	-0.220284471	0.000129491	0.01950735	0.737777635	-0.046115008	0.428476324	-0.11308416	0.051548129	0.043926587	0.450735784	0.055608096	0.339562263	-0.126031197	0.029894238	0.126068867	0.029844868	0.156290042	0.006961103	0.061732273	0.288962608	-0.206815617	0.000333181	-0.251596256	1.14E-05	-0.339370618	1.94E-09	0.095164069	0.10166626	0.009145714	0.875281874
RP1.46F2.3	turquoise	-0.034679536	0.551632847	0.06824704	0.240973883	-0.013826481	0.812433537	0.024379226	0.675629499	-0.005661847	0.922596301	-0.079727647	0.170565282	-0.066716852	0.251709771	-0.072317889	0.21398723	-0.014404945	0.804740834	0.02798479	0.630984595	-0.192883533	0.000833241	0.350747924	5.04E-10	0.247765746	1.56E-05	0.071870381	0.216843052	-0.021946283	0.706421944	-0.076592693	0.188059027	-0.08155326	0.160953226
RP1.56K13.5	turquoise	-0.078445522	0.177567278	0.027501118	0.636900823	-0.085516036	0.141497732	0.080922588	0.164226655	0.23163132	5.58E-05	-0.062969116	0.279391308	-0.029036761	0.618198338	0.031868026	0.584360434	-0.067604838	0.245439882	-0.030389937	0.601919152	-0.120211406	0.038408955	0.524656245	2.09E-22	0.54181186	4.66E-24	0.266765768	3.12E-06	0.117122307	0.0437076	-0.224268428	9.68E-05	0.019478905	0.738146028
RP11.1055B8.2	turquoise	-0.084430058	0.146641148	-0.05998352	0.302866351	-0.127467756	0.028060238	0.014998696	0.796864352	-0.004540319	0.937894169	0.087930915	0.130555832	-0.003593103	0.950832407	0.104784259	0.07136134	0.049059154	0.399557246	0.055281035	0.342414746	-0.118777613	0.040796609	-0.124601969	0.031819663	-0.063992048	0.271639174	0.128900374	0.026328213	0.063853199	0.272682743	0.187538547	0.001165423	0.123302063	0.033661759
RP11.109M17.2	turquoise	-0.009166791	0.874996801	0.024059558	0.679646015	0.105131838	0.070422151	-0.029989914	0.606711539	-0.020904099	0.719763591	0.046151245	0.428113185	0.006848685	0.906438673	-0.040819969	0.483425184	0.091168761	0.116924286	0.012162009	0.834666718	0.037072054	0.52450735	-0.215600659	0.000181076	-0.19819385	0.000591794	-0.062197203	0.285339285	-0.083758751	0.149891025	0.069762866	0.230659212	-0.011681289	0.841113319
RP11.1143G9.5	turquoise	0.014969068	0.797256904	-0.029858445	0.608290277	0.048830361	0.401761821	0.009461847	0.871007773	0.14209881	0.014245612	-0.025086968	0.666769713	-0.034270308	0.556340274	0.054044054	0.353340511	-0.020209581	0.72870225	-0.0386217	0.507308145	0.18689888	0.001212451	0.267914768	2.82E-06	0.266194747	3.28E-06	0.197730285	0.000609952	0.104381587	0.07246214	-0.074990023	0.197495391	0.080243263	0.167808158
RP11.114G11.5	turquoise	-0.104952857	0.070904506	-0.000798133	0.989071903	-0.017889635	0.7588214	-0.053715246	0.356281241	0.064672313	0.266565786	-0.020153071	0.729431191	-0.066019516	0.256710797	0.029651581	0.610778059	-0.04848508	0.405102555	0.095984154	0.098738682	-0.114410562	0.048852783	0.485035204	6.23E-19	0.372468151	3.31E-11	0.17538553	0.002418633	0.039714018	0.495364236	-0.037984517	0.51434426	-0.080682093	0.16548797
RP11.116D17.3	turquoise	-0.062553601	0.282582555	-0.043955195	0.45044066	-0.135127412	0.019826346	0.064535847	0.267578307	0.074299775	0.201664024	-0.191637821	0.000901728	0.038005332	0.51411361	-0.078400519	0.177816861	-0.217279973	0.000160696	0.015559335	0.789445952	0.048310186	0.406801013	0.556761357	1.41E-25	0.211551089	0.000240587	0.091745251	0.114618268	-0.120786992	0.037484256	-0.060988697	0.294821357	0.018910263	0.745522944
RP11.120J1.1	turquoise	0.027234233	0.640175242	0.065325167	0.261758179	-0.0726675	0.211774999	0.000112655	0.998457473	0.177485231	0.00213888	-0.093666072	0.107190997	-0.030544472	0.600072344	-0.045979044	0.429840469	-0.140630348	0.01529049	0.042439252	0.466228655	-0.042992668	0.460429878	0.52546107	1.75E-22	0.536234082	1.64E-23	0.532760044	3.56E-23	0.117564418	0.042913529	-0.195736237	0.000694096	0.037654416	0.518009153
RP11.122C21.1	turquoise	0.026032087	0.655010255	0.091302444	0.116386339	0.024910331	0.668976652	0.08370651	0.150146202	0.008663897	0.881802944	0.097466392	0.093617551	-0.037557458	0.51908816	0.072302775	0.214083239	0.094825632	0.102894292	-0.02673423	0.646328574	-0.137390766	0.017835781	-0.092380585	0.112118276	0.084822609	0.144765768	0.180260587	0.001814391	0.039947154	0.492834506	0.000773075	0.989414969	0.120722406	0.037587068
RP11.122M14.1	turquoise	-0.040493271	0.486935732	0.032542062	0.576432845	0.087005988	0.134666891	-0.031311998	0.590937838	0.276017893	1.36E-06	0.081440662	0.161534029	-0.023230032	0.690110779	0.05366869	0.35669885	0.045663601	0.433014998	-0.062643772	0.281887942	0.093692094	0.107093047	-0.102559864	0.077616311	0.008884995	0.878809512	0.240059746	2.90E-05	-0.150504065	0.009387369	-0.204779548	0.000382404	0.118189082	0.041812285
RP11.131H24.4	turquoise	-0.065165438	0.262928876	0.061363134	0.291861283	0.02509169	0.666710754	-0.023655175	0.684739935	0.126924674	0.028741899	-0.137324908	0.017891143	0.031328032	0.590747697	-0.02417759	0.678161929	-0.194775945	0.000738337	-0.011552115	0.842847407	0.079937569	0.169438729	0.434213923	4.36E-15	0.275773625	1.39E-06	0.095821985	0.099312227	0.087678529	0.13166789	-0.113517923	0.050653384	-0.004087011	0.944084187
RP11.150O12.3	turquoise	-0.029906825	0.607709092	0.048452527	0.405418369	-0.0283776	0.626197023	0.030383632	0.601994561	0.244762609	2.00E-05	-0.01775619	0.760565503	-0.054309188	0.350980408	0.002912841	0.960132417	-0.049125073	0.398923417	-0.009191633	0.874660829	-0.053155568	0.361321959	0.481611469	1.19E-18	0.444518779	8.15E-16	0.421153214	3.38E-14	0.059718047	0.305015095	-0.220517267	0.000127327	0.132607502	0.022266963
RP11.159H10.3	turquoise	-0.071318247	0.220404023	0.111795059	0.05428521	-0.026263253	0.652146785	0.093135225	0.109204642	0.163838493	0.004643351	-0.004561256	0.937608355	-0.043604855	0.454062324	0.153774052	0.007937271	-0.084428276	0.146649703	-0.062555931	0.282564591	0.00943772	0.871333836	0.569173512	6.75E-27	0.487665479	3.78E-19	0.228502989	7.07E-05	0.046418772	0.425437696	-0.168686089	0.00354838	0.085216605	0.142901929
RP11.161H23.9	turquoise	0.01330361	0.819402495	0.009746233	0.867166084	0.056153017	0.334843472	0.075230757	0.196056382	0.024217847	0.677656029	0.062558052	0.282548243	0.014869374	0.798578169	0.045392689	0.435752109	0.07297373	0.209850828	-0.030035815	0.606160778	-0.099951316	0.085509805	-0.161675348	0.005223618	-0.039977068	0.492510412	0.173252945	0.002736502	-0.106932533	0.065716749	-0.003170249	0.956612636	0.065032435	0.263906427
RP11.168O16.2	turquoise	-0.043282872	0.457405194	-0.001637472	0.977581832	-0.100783559	0.082924184	-0.026058202	0.654686509	0.128032713	0.027365878	-0.120618127	0.03775357	-0.061955195	0.287221486	0.03002362	0.606307076	-0.151867334	0.008756439	0.08425212	0.1474973	0.009320846	0.872913647	0.841944748	4.94E-81	0.366780602	6.89E-11	0.072163474	0.21496958	0.010127505	0.862020505	-0.07312441	0.208908675	0.030296418	0.603038015
RP11.16N11.2	turquoise	-0.113105141	0.05150455	0.077834186	0.180979956	0.020514056	0.724778966	0.041088784	0.480546918	0.136331507	0.018744581	-0.040933806	0.482205165	0.040954287	0.481985851	-0.041583679	0.475272326	-0.123995449	0.032668176	-0.107688948	0.063818604	-0.167919236	0.003704335	0.443300397	9.96E-16	0.558612219	9.04E-26	0.417286363	6.08E-14	0.198727034	0.000571528	-0.321885968	1.38E-08	0.003628767	0.950345004
RP11.184I16.4	turquoise	-0.070100771	0.228403083	0.10351424	0.07488024	-0.056167861	0.334715522	0.013147001	0.8214926	0.169123965	0.003462019	-0.118020535	0.042107053	-0.058309198	0.316586416	0.060787412	0.296420838	-0.152019013	0.008688626	-0.020259671	0.728056329	-0.003782768	0.948240584	0.692763556	8.80E-44	0.363847454	1.00E-10	0.111368845	0.055216288	0.073980749	0.203612149	-0.216564125	0.000169106	0.024500436	0.674108923
RP11.206M11.7	turquoise	-0.054578558	0.34859281	0.030500261	0.600600439	-0.026789015	0.645653173	0.155982385	0.007074414	0.082881748	0.154218679	0.185041294	0.001359082	-0.021123456	0.716948242	0.163022883	0.004854948	0.12014328	0.038519669	-0.010891432	0.851728397	-0.05010681	0.389555191	-0.156796415	0.006778132	-0.101838747	0.07973694	0.044251886	0.447386372	0.007441553	0.898381346	-0.0689964	0.235835049	0.087415461	0.132834772
RP11.227F19.5	turquoise	0.020450664	0.725595202	0.079786215	0.170250415	-0.065590864	0.259818766	-0.054309624	0.350976541	0.07781738	0.181074453	-0.040421452	0.487709296	-0.065617092	0.259627859	-0.033166153	0.569137978	-0.061586456	0.290105326	0.009640883	0.86858887	-0.035600772	0.541107475	0.366342668	7.28E-11	0.296485194	1.93E-07	0.075788616	0.192751134	-0.020625533	0.72334433	-0.065725723	0.258838178	-0.068685113	0.237960297
RP11.255P5.3	turquoise	-0.120377061	0.038140869	0.097178587	0.094594975	-0.072760514	0.211189221	-0.018948814	0.745022081	0.142605792	0.013899713	-0.105452583	0.069564446	-0.040357892	0.488394456	0.010157884	0.861610767	-0.110227277	0.057775499	0.004440079	0.939262659	-0.041477863	0.47639744	0.727223274	3.93E-50	0.389698749	3.29E-12	0.222659101	0.000108949	0.144135497	0.012900348	-0.136206832	0.018854153	0.02133745	0.714205406
RP11.284F21.9	turquoise	-0.080665472	0.165575412	0.107383978	0.064578403	0.127722848	0.027744867	0.019501067	0.737858993	0.076691087	0.18749067	0.093228048	0.108850411	0.016306896	0.779583776	-0.024948013	0.6685056	0.099592865	0.08664324	-0.047437867	0.415335319	-0.020193341	0.72891171	-0.176777266	0.002229723	-0.065487427	0.260572606	0.071724408	0.21778047	0.013647158	0.814821961	-0.289883389	3.69E-07	-0.034769489	0.550600709
RP11.285J16.1	turquoise	-0.121783343	0.035928133	-0.055759279	0.338248848	-0.024040015	0.679891873	0.087460424	0.132634772	0.13004652	0.025009486	-0.074744601	0.19897033	0.064317338	0.269205025	-0.072977932	0.209824512	-0.12165067	0.036132129	-0.045004507	0.439691293	0.04747409	0.414978849	0.100015793	0.085307198	-0.074410697	0.200989858	0.127247709	0.028334746	-0.166352565	0.004042369	-0.196178858	0.000674541	0.187263501	0.001185435
RP11.295M18.6	turquoise	0.018754871	0.747542894	0.051007738	0.381076314	0.008038322	0.890281521	-0.137324392	0.017891578	0.168312631	0.003623572	-0.026644007	0.647441483	-0.049794286	0.392522899	-0.008447327	0.8847367	-0.031095064	0.593513165	-0.045315709	0.436531668	0.048073912	0.409102255	0.476490592	3.07E-18	0.396262438	1.31E-12	0.096629163	0.096483475	-0.030112785	0.605237706	-0.195204684	0.000718272	-0.047410522	0.415604534
RP11.296E23.1	turquoise	-0.113192417	0.051323599	0.08668447	0.136119039	-0.101330187	0.081260479	-0.002767854	0.962115309	0.137348193	0.017871552	-0.169359552	0.003416346	-0.057547834	0.322957484	-0.011959049	0.837387152	-0.196551467	0.000658476	0.071648398	0.218269746	0.008750401	0.880631572	0.917311107	5.30E-120	0.403467354	4.70E-13	0.080364139	0.167166649	0.054019327	0.353561124	-0.093572859	0.107542447	-0.007258569	0.900867106
RP11.297J22.1	turquoise	-0.081591034	0.160758733	-0.023369235	0.688350492	-0.006780318	0.907368443	-0.000339713	0.995348509	0.095741093	0.099599304	0.011220957	0.847296464	-0.064963531	0.264413845	0.025807607	0.657795745	-0.017818441	0.759751744	-0.040344997	0.488533515	-0.001294015	0.982283132	0.324827298	1.00E-08	0.216522579	0.000169606	0.011157324	0.848151927	-0.020122417	0.7298267	-0.047715915	0.412603685	0.06976024	0.230676806
RP11.299L17.3	turquoise	0.043045285	0.459880646	-0.016295006	0.779740357	-0.190127991	0.000991682	0.096291835	0.097657739	0.07006176	0.228662753	-0.070208592	0.227686487	-0.097286144	0.094228749	0.003463763	0.95260017	-0.080343387	0.167276652	0.044341253	0.446468683	-0.091119783	0.117121861	0.480278292	1.52E-18	0.301171371	1.21E-07	0.139341443	0.016262313	0.097520481	0.09343476	-0.035545382	0.541737483	0.091601015	0.115191859
RP11.331F9.3	turquoise	-0.065834741	0.258047358	-0.033410719	0.566291318	0.049653268	0.39386645	-0.086932307	0.134998617	0.052207285	0.369963601	-0.126887271	0.028789365	-0.02276012	0.696065302	-0.049068105	0.399471145	-0.113747375	0.05018534	-0.111009766	0.05601095	0.135351324	0.019621171	0.132777302	0.022094698	0.130623197	0.024367768	0.084948558	0.144167953	-0.007303583	0.900255516	-0.012931072	0.824376478	0.13332688	0.02154503
RP11.362K2.2	turquoise	-0.094511051	0.104046259	0.104500351	0.072136041	-0.06279216	0.280747381	0.044978788	0.439953005	0.069478093	0.232572784	-0.128752682	0.026502416	-0.036736232	0.528273366	-0.007481128	0.897843873	-0.148471776	0.010402875	0.045970051	0.42993079	-0.00992243	0.864787458	0.809641741	3.09E-70	0.379410209	1.33E-11	0.097272175	0.094276249	0.033898968	0.56062868	-0.105965987	0.068209323	0.010093444	0.862479951
RP11.380D23.1	turquoise	-0.066885676	0.250509261	0.124846758	0.03148257	-0.125839161	0.030147005	0.013684977	0.814318108	0.05623984	0.334095523	-0.089252027	0.124852693	-0.050193828	0.38873129	-0.019318286	0.740227316	-0.052061665	0.371301851	-0.083810883	0.149636704	-0.228122326	7.27E-05	0.401619293	6.13E-13	0.443550972	9.56E-16	0.184196056	0.001431046	0.358726419	1.90E-10	-0.128374516	0.026952987	0.025871977	0.656996512
RP11.390E23.3	turquoise	-0.096981511	0.095268951	0.087202291	0.133786156	-0.065659591	0.259318721	0.032770381	0.573758983	0.157875675	0.006402438	-0.083773661	0.149818256	-0.047775606	0.412018641	0.051168998	0.379570633	-0.128406144	0.026915053	0.087229913	0.133662582	-0.005133118	0.929805069	0.765606366	1.84E-58	0.340437409	1.71E-09	0.128068583	0.027322293	0.04838273	0.406095997	-0.089979367	0.121796381	-0.006022774	0.917678959
RP11.426C22.6	turquoise	0.015242726	0.79363305	-0.067705915	0.244733174	-0.150906102	0.009197235	0.038918656	0.504046265	0.080609287	0.165871242	0.10131122	0.081317751	-0.020799207	0.721111186	0.10112891	0.081869919	0.053095442	0.361866117	0.045626831	0.433385914	0.07540598	0.195013784	0.163772566	0.004660141	0.141103469	0.014946741	-0.043042237	0.459912451	-0.142852229	0.013734257	-0.019280235	0.740720657	0.015609402	0.788784375
RP11.428C19.4	turquoise	-0.008488409	0.884180067	-0.051895838	0.372829445	-0.00392244	0.94633228	0.047960299	0.410211546	0.176008394	0.002332355	0.01546858	0.790645554	-0.014033664	0.809676194	-0.029975844	0.606880413	0.006705394	0.908387538	-0.066604112	0.252513683	-0.000725027	0.990072822	0.301191976	1.21E-07	0.179395312	0.001910372	0.182346568	0.001600854	0.057496001	0.323394221	-0.185193883	0.00134645	0.065603478	0.259726944
RP11.431J24.2	turquoise	0.038514454	0.508488883	-0.057703063	0.321651832	-0.066980564	0.249836261	-0.060354785	0.299878155	-0.006658548	0.909024794	0.041784459	0.473141452	-0.04387215	0.451297671	0.065415236	0.261099627	0.011147786	0.848280173	0.097506999	0.093480294	0.018208745	0.754655661	0.100390231	0.084138216	0.049323667	0.39701752	-0.10108686	0.081997704	-0.147110612	0.011136296	0.017178161	0.76813412	-0.109657952	0.05908804
RP11.432J24.5	turquoise	-0.078852599	0.175321431	0.095651166	0.09991922	-0.047005342	0.41960564	0.040446664	0.487437665	0.169352955	0.003417618	-0.027290955	0.639478729	-0.052498829	0.367293278	-0.064077212	0.271000445	-0.030937462	0.595387333	0.032417304	0.577896359	-0.119397108	0.039750052	0.534895596	2.21E-23	0.2949437	2.25E-07	0.202320271	0.000450858	0.026987903	0.643203676	-0.161660101	0.00522793	0.025775876	0.658189865
RP11.442J21.2	turquoise	-0.056519381	0.331694663	-0.037632021	0.518258277	-0.129751214	0.025343697	0.020801284	0.721084483	-0.042410823	0.46652762	-0.009650838	0.868454416	-0.034955844	0.54846547	-0.042958365	0.460788143	0.071891073	0.216710407	0.111601935	0.054705468	-0.138015559	0.017317944	0.152129969	0.008639315	0.076479065	0.188716957	0.021347585	0.714075593	0.155666288	0.007192546	0.177861006	0.002092045	0.038579221	0.507775647
RP11.449D8.5	turquoise	-0.02355802	0.685965916	0.04474777	0.442307743	-0.030000882	0.606579915	-0.009028298	0.876870267	0.140632818	0.015288678	-0.009405326	0.871771666	-0.050236332	0.388329244	0.004781564	0.934601418	-0.03606096	0.535887343	-0.048837145	0.401696345	-0.129929589	0.025141365	0.486026415	5.17E-19	0.459806304	6.07E-17	0.296359015	1.96E-07	-0.001324647	0.98186381	-0.175152766	0.002451614	0.001337896	0.981682454
RP11.44B19.1	turquoise	0.026180134	0.653175803	0.045965297	0.429978537	-0.155076549	0.007417663	-0.042596072	0.464581387	-0.05457624	0.348613318	-0.101269176	0.081444825	-0.027711815	0.634320735	-0.059063322	0.310357375	-0.069078445	0.235277138	-0.005645226	0.922822825	-0.012714061	0.827277181	0.196569513	0.000657707	0.078169988	0.179099451	0.012168902	0.834574367	0.181890292	0.001645492	-0.005462871	0.925308462	-0.062262111	0.284835878
RP11.467C18.1	turquoise	0.003747303	0.948725186	-0.002939328	0.959770194	-0.073372696	0.207362887	-0.082067469	0.158320772	0.131060531	0.023890624	-0.086864769	0.135303238	0.053227942	0.360667632	-0.035274384	0.544825103	-0.119280645	0.039945053	0.122673572	0.034584452	0.028852659	0.620427878	0.461112103	4.84E-17	0.273862599	1.65E-06	0.116368226	0.045090478	-0.093942356	0.106154622	-0.082981384	0.153722309	-0.041555323	0.475573679
RP11.485G7.6	turquoise	-0.077343325	0.183754977	-0.122878958	0.034280587	0.028193772	0.628435577	0.030804764	0.596967428	0.058269507	0.316916507	0.112727466	0.052293726	0.054802712	0.34661384	0.058873923	0.311914187	0.070170777	0.227937633	-0.066366164	0.254216259	0.04546666	0.435003773	-0.181841175	0.001650365	-0.110198136	0.05784209	-0.004222414	0.942234862	-0.055986586	0.33628021	-0.030109341	0.605279002	0.061506813	0.290730738
RP11.486A14.2	turquoise	0.00860184	0.882643434	0.141702753	0.014521064	-0.042560477	0.464954997	-0.052402573	0.36817359	0.150823078	0.009236217	-0.004299866	0.941177168	0.068932452	0.236270551	0.077081392	0.185248555	-0.065986362	0.256950266	0.056848017	0.328886366	-0.064153618	0.270428275	0.456414416	1.09E-16	0.370598623	4.22E-11	0.276294647	1.33E-06	-0.053513912	0.358089442	-0.259708522	5.76E-06	-0.007419711	0.898678012
RP11.486O13.2	turquoise	0.055152646	0.343538652	-0.004459423	0.938998555	-0.135110682	0.01984175	-0.013438769	0.817599667	0.102986989	0.076381946	-0.104499763	0.072137655	-0.023484285	0.686896902	0.005835444	0.920230799	-0.12547006	0.030637968	0.038485393	0.508809079	0.035643591	0.540620685	0.741368011	4.98E-53	0.29784026	1.69E-07	0.024738424	0.671127234	-0.032675486	0.574869592	-0.016980723	0.770724422	0.011809898	0.839387581
RP11.499O7.7	turquoise	-0.095500735	0.100456202	0.03494601	0.548578044	0.038273721	0.51114447	0.048329644	0.406611842	0.004406284	0.939724075	0.056339601	0.333237438	0.091844257	0.114225842	-0.056047539	0.335753571	0.068053369	0.242314677	-0.09020965	0.12084095	-0.270667691	2.21E-06	-0.14147375	0.014682455	-0.016016259	0.7834139	0.152280489	0.00857282	0.086884157	0.135215736	-0.076306271	0.189720704	0.039553222	0.49711302
RP11.4B16.3	turquoise	-0.068265514	0.240846264	0.009189234	0.874693271	-0.051994367	0.371921334	-0.021128687	0.716881147	0.104285496	0.072726861	-0.096411315	0.097240528	0.013162364	0.821287515	0.025221844	0.665086463	-0.129535153	0.025590652	0.020821897	0.720819607	0.009881744	0.865336608	0.39687256	1.21E-12	0.21885108	0.000143593	0.092572889	0.111370069	-0.022151879	0.703800387	-0.25882267	6.22E-06	0.010413532	0.858164142
RP11.504A18.1	turquoise	-0.017483685	0.764130848	0.014977907	0.797139791	-0.095685162	0.099798184	0.039481458	0.497894575	0.101387232	0.081088423	-0.117321182	0.043348887	0.01305078	0.822777406	-0.032959959	0.571543287	-0.182481756	0.001587843	0.028322886	0.62686294	0.016543291	0.776472387	0.652627375	1.99E-37	0.429837158	8.74E-15	0.197401526	0.000623141	0.004924363	0.932652875	-0.106161958	0.067697787	-0.032895571	0.572295365
RP11.509A17.3	turquoise	-0.016353756	0.778966731	-0.046925465	0.420397069	0.124875413	0.03144331	-0.127675339	0.027803372	-0.170866141	0.003136945	0.040457605	0.487319808	0.030115218	0.605208538	-0.106872151	0.065870246	0.115720533	0.046307382	0.02228495	0.702105467	0.061070821	0.294170428	-0.278769477	1.06E-06	-0.252593618	1.05E-05	-0.14602622	0.011752914	0.018534166	0.750414836	0.28681396	4.95E-07	0.069565346	0.231985288
RP11.532N4.2	turquoise	-0.049349117	0.396773672	0.057353479	0.324597069	-0.099375666	0.087335882	0.099483008	0.086993018	0.165117179	0.004328302	0.044840532	0.441361373	-0.004413856	0.939620692	0.085323791	0.142398059	-0.018556402	0.750125332	-0.013279893	0.819718944	0.007448254	0.898290344	0.63036665	2.65E-34	0.43345468	4.92E-15	0.254624958	8.87E-06	0.031755314	0.585690999	-0.1808325	0.001753393	-3.82E-06	0.999947642
RP11.536I6.2	turquoise	0.050463442	0.386185266	-0.02478622	0.670529033	0.019441473	0.738630896	0.061831743	0.28818483	0.214728103	0.000192595	-0.000814781	0.988843964	0.050526007	0.385595902	-0.050773408	0.383270735	-0.033604577	0.564039708	0.002535611	0.965292017	-0.095036754	0.102126859	0.26155881	4.91E-06	0.184864638	0.001373842	0.270441513	2.25E-06	0.075632984	0.193669108	-0.133103856	0.021766646	-0.025140675	0.666099243
RP11.594N15.3	turquoise	-0.009987043	0.863915487	0.087851634	0.130904376	-0.10859076	0.061614713	0.001709997	0.976589196	0.139189849	0.01638009	-0.150040345	0.009610999	-0.113425743	0.050842438	-0.01085743	0.852185977	-0.200678318	0.000502719	-0.015994928	0.783695205	-0.083048312	0.153389568	0.789250182	1.96E-64	0.541011911	5.59E-24	0.127540691	0.027969756	0.091519268	0.115517945	-0.144742195	0.012521853	-0.110172968	0.057899655
RP11.60A8.1	turquoise	0.056767978	0.329568909	-0.009329184	0.872800919	-0.111152699	0.055693504	-0.088708129	0.1271768	-0.026506679	0.64913696	-0.121633147	0.036159145	-0.031186971	0.592421473	-0.041669594	0.474359864	-0.135710284	0.0192961	0.034466242	0.554083978	0.003474588	0.952452209	0.404907136	3.81E-13	0.380123974	1.21E-11	0.145765543	0.011905561	0.407531389	2.60E-13	0.243662734	2.18E-05	-0.106053914	0.067979421
RP11.617F23.1	turquoise	-0.030780932	0.597251404	0.001368535	0.981263035	-0.050299509	0.38773211	-0.058825572	0.312312435	0.142653863	0.013867302	-0.134655444	0.02026493	-0.060573055	0.298130533	-0.073000764	0.209681565	-0.171370653	0.003048121	-0.013823607	0.812471795	-0.141235136	0.01485229	0.562570323	3.46E-26	0.529671705	7.02E-23	0.256922154	7.31E-06	0.262671563	4.46E-06	-0.166020802	0.004117431	-0.127442726	0.028091347
RP11.624M8.1	turquoise	-0.089795882	0.122561848	0.05562404	0.339423587	-0.013278107	0.819742766	0.071197606	0.221187616	0.071163853	0.221407211	0.029702001	0.610171285	-0.076315226	0.18966859	-0.035610071	0.541001737	0.070876171	0.223285114	-0.131031886	0.023921628	-0.21557754	0.000181372	0.420529691	3.71E-14	0.47130579	7.89E-18	0.27854129	1.08E-06	0.16317956	0.004813639	-0.1889001	0.001070856	-0.056538657	0.331529516
RP11.626E13.1	turquoise	0.027450332	0.637523375	0.005556902	0.924026651	0.026343235	0.65115723	0.022382455	0.700864477	0.032462573	0.577365108	-0.027110204	0.641699344	-0.067679002	0.244921205	0.043533056	0.454806565	-0.047541024	0.414320635	-0.037491479	0.519823083	-0.029954071	0.607141772	0.297230327	1.80E-07	0.304343827	8.78E-08	0.053313283	0.35989702	0.001651046	0.97739605	0.004625305	0.93673407	-0.094387913	0.104499947
RP11.63E9.1	turquoise	-0.117905104	0.042309934	0.056167318	0.334720198	-0.098080498	0.091558911	0.073048533	0.209382725	0.153951972	0.007864432	-0.091395954	0.116011202	-0.033222567	0.568480743	0.018064377	0.756539411	-0.152437089	0.008504121	0.033913113	0.560465031	-0.08864821	0.127434872	0.634909656	6.40E-35	0.254820025	8.72E-06	0.049102284	0.399142471	-0.155004406	0.007445629	-0.195824314	0.000690164	-0.03099463	0.594707192
RP11.650K20.3	turquoise	-0.082489304	0.156185548	0.110146463	0.057960328	-0.009034513	0.876786183	0.05412976	0.352576509	0.176448937	0.002273035	0.089309461	0.124609211	0.040757603	0.48409429	0.080864394	0.164531202	0.039572339	0.496904938	0.009178918	0.874832784	-0.19554792	0.000702574	0.316736139	2.41E-08	0.250585113	1.24E-05	0.228345902	7.15E-05	-0.064598446	0.267113521	-0.235437321	4.17E-05	-0.119879174	0.038951427
RP11.65D17.1	turquoise	-0.039378299	0.499019168	-0.073531821	0.206376546	-0.065245388	0.262342453	0.040178456	0.4903315	0.12951114	0.025618226	0.053477192	0.358419844	-0.001116138	0.9847182	0.102004395	0.079245709	0.036607018	0.529726053	0.04769443	0.412814378	-0.049484468	0.395478336	0.194188248	0.000766683	0.141013993	0.015011226	0.054600974	0.348394589	-0.161417371	0.005297002	-0.057093298	0.326800394	-0.004795595	0.934409942
RP11.68I18.10	turquoise	-0.127721442	0.027746598	0.038813192	0.50520346	-0.026187199	0.653088316	0.029122227	0.617164502	0.123172815	0.033849779	-0.189064473	0.00105993	-0.051079866	0.380402407	-0.061133678	0.293672856	-0.21429808	0.000198521	0.051913783	0.372663944	-0.022625528	0.697774259	0.811828384	6.69E-71	0.461407955	4.59E-17	0.149272321	0.009991788	0.020264249	0.72799731	-0.178283264	0.002040536	-0.023660965	0.684666904
RP11.68I3.5	turquoise	-0.00692578	0.90539036	-0.033246542	0.568201536	-0.091648736	0.115001837	0.073814163	0.204634804	0.055636619	0.339314215	-0.010079305	0.862670688	-0.012086932	0.835672812	0.007491027	0.897709435	-0.022135775	0.704005607	0.000681472	0.990669157	-0.220253175	0.000129784	0.497292456	5.85E-20	0.159330214	0.005925621	0.097376186	0.093923028	0.026985475	0.643233554	0.034441519	0.554368437	-0.057784644	0.320967018
RP11.69I8.3	turquoise	0.047121999	0.418451361	-0.033808814	0.561672215	-0.11134928	0.055259344	0.030678	0.598478638	0.064633492	0.266853551	-0.092562607	0.111409974	-0.033642056	0.563604904	0.009011618	0.877095949	-0.064820766	0.265467304	-0.032393715	0.578173267	-0.039287426	0.500010935	0.426492363	1.48E-14	0.421254433	3.32E-14	0.155735811	0.007166414	-0.071687235	0.218019654	-0.173736113	0.002661328	-0.155652923	0.00719758
RP11.6I2.4	turquoise	-0.03755442	0.519121989	0.036929868	0.526100196	-0.116569806	0.044717263	0.016999526	0.770477624	0.13714933	0.018039473	-0.077884363	0.180698037	0.014202448	0.807431642	0.009460279	0.871028963	-0.163395983	0.004757099	0.018917151	0.745433443	0.008512267	0.883856821	0.827612823	5.76E-76	0.417118842	6.24E-14	0.188945652	0.001067818	0.072258662	0.214363635	-0.155415068	0.007287686	0.014160172	0.807993699
RP11.6N13.1	turquoise	-0.007831004	0.893094162	-0.094257774	0.104981125	0.088146559	0.129611423	-0.035601763	0.541096198	-0.05610525	0.335255425	0.141125191	0.014931123	-0.014161752	0.80797269	-0.067977934	0.24283832	0.212599367	0.000223638	0.062039293	0.286566474	-0.043357931	0.456624698	-0.098915988	0.088816441	-0.021378297	0.713682272	0.003808748	0.947885611	0.05516608	0.343420944	0.07846733	0.177446426	0.026348779	0.651088668
RP11.700N1.1	turquoise	-0.087260515	0.13352578	0.102959591	0.076460642	-0.056011308	0.336066547	0.049298147	0.397262131	0.112010012	0.053820605	-0.134608101	0.020309386	-0.058290985	0.316737863	-0.076256684	0.190009471	-0.144090164	0.01292903	-0.048023402	0.409595202	-0.168552877	0.003575038	0.629313997	3.67E-34	0.403016244	5.02E-13	0.231342896	5.70E-05	0.065396327	0.26123779	-0.225055023	9.14E-05	-0.088945411	0.126158796
RP11.701H24.3	turquoise	-0.024234978	0.677440797	-0.022735854	0.696373306	-0.15517637	0.007379123	0.034942753	0.548615325	0.171338583	0.003053698	-0.045230809	0.437392365	-0.076378954	0.189298016	0.026387353	0.65061165	-0.086478165	0.137057139	0.014715346	0.800620649	-0.195209391	0.000718055	0.526525415	1.39E-22	0.539773154	7.40E-24	0.33436343	3.44E-09	0.132199343	0.022685804	-0.180854225	0.001751113	-0.046052324	0.429104937
RP11.701H24.4	turquoise	-0.024151906	0.67848476	-0.047436673	0.415347068	-0.152415505	0.008513561	0.084655373	0.14556248	0.173030283	0.00277179	-0.094758694	0.103138565	-0.072014704	0.215919074	-0.012602823	0.828764956	-0.094770642	0.10309493	0.046618391	0.423447694	-0.210636077	0.000256353	0.482245476	1.05E-18	0.544322421	2.62E-24	0.273065497	1.78E-06	0.051200443	0.379277461	-0.159384838	0.005908352	-0.079739768	0.170500086
RP11.701H24.5	turquoise	-0.029600163	0.611397113	0.016008232	0.783519756	-0.032558605	0.576238906	-0.003108897	0.957451483	0.161571447	0.005253063	0.010865275	0.852080397	-0.062816033	0.280564177	0.05780773	0.320773398	-0.03886291	0.504657767	-0.030030223	0.606227858	-0.127572706	0.027930117	0.443827554	9.13E-16	0.494766913	9.60E-20	0.307294224	6.49E-08	0.126552022	0.029217808	-0.09917787	0.087970507	0.000177231	0.997573262
RP11.702F3.3	turquoise	-0.008568815	0.883090767	-0.007509182	0.897462885	0.018044495	0.756798943	0.049038269	0.399758184	-0.028554521	0.624045795	0.0299482	0.607212261	-0.051484549	0.376634896	-0.033290612	0.567688469	0.110420001	0.057336686	0.15150787	0.008919032	-0.138380741	0.017021392	-0.129054078	0.026147964	-0.101385869	0.081092529	-0.003270988	0.955235362	-0.046969462	0.419961034	0.063662568	0.274119926	0.050362351	0.387138703
RP11.713M15.2	turquoise	0.076844151	0.186609025	0.057894223	0.320048675	-0.088938114	0.126190007	0.026000245	0.655405086	0.154622073	0.007595415	-0.039484657	0.497859723	-0.051353307	0.377854216	0.083163004	0.152820622	-0.098562525	0.089968528	0.021342535	0.714140267	0.03123673	0.591830803	0.511732056	3.19E-21	0.590317666	2.80E-29	0.287524723	4.63E-07	0.057694255	0.321725825	-0.296911855	1.85E-07	-0.021460095	0.712635064
RP11.71L14.4	turquoise	-0.077003131	0.185696538	0.062116654	0.285964821	0.027539161	0.636434635	0.050117923	0.389449907	0.084958892	0.144118982	-0.0469524	0.420130105	-0.05922336	0.309045892	-0.004797117	0.934389168	-0.062769326	0.280922686	0.021459164	0.712646983	-0.06195394	0.287231266	0.296713877	1.89E-07	0.299392602	1.45E-07	0.277415501	1.20E-06	-0.004261815	0.941696774	-0.039646782	0.49609508	0.111378705	0.055194601
RP11.733O18.1	turquoise	0.073394474	0.207227694	-0.060634971	0.297636021	-0.083871403	0.149341879	-0.151241152	0.009041402	-0.117741037	0.042599714	-0.122494055	0.034851917	-0.030448794	0.601215469	0.005803939	0.92066005	-0.118741694	0.040857996	0.057598597	0.322530127	0.243261457	2.25E-05	0.120017609	0.038724608	-0.11440864	0.048856602	-0.262186797	4.66E-06	-0.193181246	0.000817601	0.260697087	5.29E-06	-0.026734556	0.646324544
RP11.736K20.5	turquoise	-0.049183993	0.398357391	-0.002337716	0.96799934	-0.117451918	0.043114429	0.038417613	0.509556294	0.206038524	0.000351226	-0.080669023	0.165556725	-0.024517357	0.673896763	0.017088034	0.769316229	-0.109916916	0.058487992	0.028292181	0.627236782	-0.004224211	0.942210318	0.625951973	1.03E-33	0.478167232	2.25E-18	0.206740537	0.000334886	-0.071847421	0.216990308	-0.252339184	1.07E-05	-0.044837247	0.441394868
RP11.739N10.1	turquoise	-0.053030795	0.362451754	0.042933863	0.461044137	-0.06215162	0.285693165	0.057284489	0.325180369	0.159189799	0.005970221	-0.039357002	0.4992515	-0.046855942	0.421086618	0.072929933	0.21012525	-0.129107547	0.026085511	-0.031227907	0.591935513	-0.049886703	0.391643897	0.50680524	8.74E-21	0.348291907	6.77E-10	0.283426836	6.83E-07	0.039571171	0.496917647	-0.186626847	0.001232975	0.099489973	0.086970807
RP11.742D12.2	turquoise	-0.133627585	0.021249318	0.069727641	0.230895304	-0.021372998	0.71375012	0.01115354	0.848202799	0.143408496	0.013367131	-0.080889731	0.164398554	-0.054037718	0.353397031	0.05226098	0.369470893	-0.106887352	0.065831575	0.019773452	0.734334262	-0.010613675	0.855467702	0.747907189	1.96E-54	0.342189084	1.39E-09	0.141708148	0.014517281	-0.012587269	0.828973046	-0.112578447	0.052607865	-0.020687354	0.722549143
RP11.753N8.1	turquoise	0.025679875	0.659382838	0.051162434	0.379631852	-0.113619174	0.050446403	0.106706824	0.066292028	0.139083717	0.016462989	0.101147045	0.081814857	-0.010992532	0.850368164	0.180826802	0.001753991	0.0731791	0.208567471	0.080515005	0.166368553	-0.071494861	0.21926045	0.116087295	0.045614965	-0.034703584	0.551356827	-0.11254679	0.052674802	-0.244826442	1.98E-05	0.035034886	0.547561034	0.076623099	0.187883257
RP11.760H22.2	turquoise	-0.02375253	0.683512259	0.058270686	0.316906702	-0.072576616	0.212348498	-0.002428633	0.966755497	0.236567804	3.82E-05	-0.084201542	0.147741348	-0.044318106	0.446706277	0.011060378	0.849455579	-0.101899334	0.079556984	-0.004745942	0.935087553	-0.068942289	0.236203522	0.692867954	8.45E-44	0.675751397	5.76E-41	0.392355645	2.27E-12	0.212582046	0.000223909	-0.286592234	5.06E-07	-0.021695784	0.709620737
RP11.797H7.5	turquoise	-0.07019542	0.227773942	-0.036126556	0.535145314	-0.108921532	0.060822236	-0.011252037	0.846878708	-0.012059095	0.836045915	-0.10429001	0.072714409	-0.033759798	0.562239967	-0.066912695	0.250317498	-0.117724756	0.042628561	-0.020590693	0.72379259	-0.211076272	0.000248652	0.311897943	4.02E-08	0.260265853	5.49E-06	0.137316997	0.017897804	0.292852368	2.77E-07	0.096507701	0.096904992	0.034702368	0.551370777
RP11.802F5.1	turquoise	0.032807553	0.573324214	-0.002358005	0.967721764	0.065793555	0.258345929	0.040819052	0.483435024	-0.075440439	0.194809229	0.114268802	0.049135115	-0.030104588	0.605335975	0.007588154	0.896390556	0.166342336	0.004044665	-0.036134893	0.535051049	-0.149618742	0.009818407	-0.168545907	0.003576437	-0.126539184	0.029234323	-0.037567167	0.518980062	0.01979221	0.734091734	0.124882954	0.031432985	0.08155804	0.160928602
RP11.837J7.4	turquoise	-0.084719651	0.145255864	-0.040079662	0.491399752	0.130154602	0.024888117	0.046044586	0.429182572	0.041601248	0.475085655	0.048963486	0.400478185	0.033051364	0.570476424	0.001014236	0.986113266	0.080798135	0.164878468	0.099131265	0.088120576	0.190082584	0.000994511	-0.063793228	0.273134312	-0.059527395	0.306564432	-0.020571754	0.724036308	-0.10544428	0.069586541	-0.04940202	0.396267077	-0.021125089	0.716927298
RP11.863K10.7	turquoise	0.001093456	0.985028714	-0.002190666	0.970011315	0.003164326	0.95669361	-0.028912209	0.619706324	0.152949272	0.008282843	-0.050650827	0.38442173	-0.02226036	0.702418561	-0.017187912	0.768006256	-0.073266912	0.208020465	0.054122269	0.352643241	0.099753749	0.086133036	0.453257666	1.88E-16	0.469503347	1.09E-17	0.25829785	6.50E-06	0.202962068	0.000431973	-0.149834105	0.009711969	-0.105119346	0.070455729
RP11.881M11.2	turquoise	0.013614915	0.815251596	0.076233764	0.190143053	-0.036492694	0.531013032	0.004258941	0.94173603	0.189695387	0.001018939	-0.077984007	0.180139158	-0.055891571	0.33710221	0.009562039	0.869653959	-0.102109737	0.078934595	-0.028650967	0.622874419	-0.033567136	0.564474247	0.28838738	4.26E-07	0.353608707	3.56E-10	0.221111481	0.000121956	0.025910001	0.656524584	-0.268119974	2.77E-06	-0.09862652	0.089759058
RP11.883A18.3	turquoise	-0.04074312	0.484249737	-0.172887045	0.00279471	0.04811777	0.40867451	-0.017297119	0.766574668	0.05898307	0.311016405	0.041499984	0.47616212	0.063999011	0.271586918	0.0186911	0.74837236	-0.015002958	0.796807882	-0.056612279	0.330899263	0.014177481	0.807763557	-0.114365843	0.048941701	0.052450464	0.36773544	0.065712427	0.258934747	-0.100513705	0.083755573	-0.129475258	0.025659476	0.027804505	0.633187094
RP11.887P2.5	turquoise	-0.016051695	0.78294663	0.081764388	0.159868419	-0.021946982	0.706413019	0.047759613	0.41217535	0.140126208	0.015664378	-0.05178602	0.373843204	0.003011861	0.958778329	0.028578367	0.623756091	-0.09646932	0.097038492	-0.093328672	0.108467426	-0.141884996	0.014393742	0.385094272	6.17E-12	0.435729472	3.42E-15	0.25374321	9.55E-06	0.054620933	0.348218148	-0.196159557	0.000675383	-0.007554534	0.896847046
RP11.930P14.1	turquoise	-0.055282533	0.342401644	0.068685337	0.237958765	-0.06061123	0.297825569	0.030253615	0.603550428	0.121171031	0.036877826	-0.100613612	0.083446991	-0.041896112	0.471958753	-0.005172501	0.929267915	-0.169415878	0.003405508	0.047133594	0.418336742	-0.030649965	0.598813078	0.74671839	3.56E-54	0.375244657	2.30E-11	0.144024108	0.012970923	0.094879328	0.102698675	-0.126434972	0.029368675	-0.032341301	0.578788785
RP11.962G15.1	turquoise	-0.012178286	0.834448628	-0.002925595	0.959957997	0.020107497	0.730019227	-0.040269985	0.489342915	-0.141873321	0.014401868	0.097868291	0.092266152	0.114465788	0.048743162	-0.047996483	0.409858056	0.155886604	0.007110025	0.193135051	0.00082001	-0.144936238	0.01240288	-0.097766526	0.092606855	0.014554533	0.802754561	-0.005188297	0.929052467	0.055659335	0.339116748	0.10290804	0.076608896	-0.012887645	0.824956757
RP11.991C1.1	turquoise	-0.071628527	0.218397778	0.087331373	0.133209436	-0.096830541	0.095787835	0.003060714	0.958110316	0.138066029	0.017276693	-0.167589894	0.003773196	-0.045403577	0.43564191	-0.072940629	0.210058206	-0.163912328	0.004624612	0.066018424	0.256718682	0.002844575	0.961066013	0.798159901	6.91E-67	0.342433309	1.36E-09	0.103558281	0.074755894	0.03493218	0.548736376	-0.085121056	0.143352242	-0.036939818	0.525988654
RP13.379O24.2	turquoise	-0.063333863	0.276610143	0.042640309	0.464117292	-0.13226015	0.022622977	-0.010151781	0.861693074	0.095468578	0.100571286	-0.194675268	0.000743123	-0.042056751	0.470260014	-0.017083256	0.769378906	-0.208463808	0.000297726	0.082157635	0.157862536	0.057470846	0.323606313	0.863279268	1.35E-89	0.284559691	6.14E-07	-0.0525527	0.366801169	-0.071026876	0.222299943	-0.058488979	0.315094076	0.010173016	0.861406683
RP3.414A15.10	turquoise	-0.014069158	0.80920406	0.077498607	0.182873739	-0.114977655	0.047736874	0.050066128	0.389940733	0.176916198	0.002211623	-0.042542833	0.465140259	-0.042593989	0.464603244	0.115473849	0.046778036	-0.131641553	0.023269198	0.041308134	0.478205172	-0.009030795	0.876836476	0.609073385	1.53E-31	0.426431818	1.49E-14	0.226954633	7.93E-05	0.022267895	0.702322606	-0.18831899	0.001110318	-0.029558882	0.61189432
RP3.495K2.2	turquoise	0.122777158	0.034430915	-0.120433227	0.038050333	-0.09774257	0.092687207	0.023918573	0.681420336	0.082895441	0.15415039	-0.171678452	0.002995056	-0.029953312	0.607150889	-0.023572446	0.685783816	-0.154502825	0.007642679	-0.002268957	0.9689401	0.117683369	0.042701965	0.204031009	0.000402141	0.012627824	0.828430525	-0.164513049	0.004474665	-0.408161123	2.37E-13	0.035046387	0.547429499	0.028762014	0.621526899
RP3.525N10.2	turquoise	-0.028552069	0.624075588	-0.071425655	0.219708049	-0.082459652	0.156334928	0.055414571	0.341248267	0.063984454	0.271696182	-0.093622946	0.107353488	-0.054162923	0.352281163	-0.073546026	0.206288667	-0.069190122	0.234519218	0.052384753	0.368336706	-0.138938343	0.016577134	0.570877755	4.40E-27	0.505717569	1.09E-20	0.34327102	1.23E-09	0.160575781	0.005542886	-0.017823858	0.759680943	0.087510776	0.132411069
RP4.539M6.14	turquoise	-0.040298521	0.489034926	-0.050277717	0.387938024	0.044731703	0.442471779	0.045096803	0.438752857	0.170630336	0.003179261	0.040165335	0.490473308	-0.053503193	0.358185877	0.007689477	0.895015001	0.036065069	0.535840842	-0.072437791	0.213226664	-0.011201251	0.847561369	-0.089139032	0.125332796	0.137996722	0.017333363	0.314750486	2.97E-08	0.01304983	0.822790093	-0.110288199	0.057636485	0.159221642	0.005960081
RP4.601P9.2	turquoise	-0.066043059	0.256540841	0.036725861	0.528389891	-0.009776536	0.866756917	0.033309483	0.567468846	0.214960843	0.000189457	-0.052878662	0.363832272	0.011655625	0.841457787	0.021163507	0.716434619	-0.06753802	0.245907849	-0.076369471	0.189353126	-0.14557373	0.012018997	0.391005133	2.74E-12	0.424843787	1.91E-14	0.328893193	6.38E-09	0.135770975	0.019241604	-0.207762297	0.000312363	-0.003262102	0.955356845
RP4.613B23.1	turquoise	0.024389226	0.675504001	0.032361036	0.578556999	0.034441977	0.554363159	-0.094209219	0.105161102	0.142694575	0.013839904	-0.03351375	0.565094107	-0.125025341	0.031238575	0.023335127	0.688781653	0.001258668	0.982767006	0.007016847	0.904152275	0.014219528	0.807204587	0.509445852	5.10E-21	0.411008471	1.56E-13	0.12007394	0.038632631	-0.002596343	0.964461255	-0.152108552	0.008648813	-0.114030663	0.049612459
RP4.663N10.1	turquoise	-0.077176233	0.184706729	0.061568903	0.290243091	-0.023430677	0.687574074	-0.022306064	0.70183667	0.157930608	0.006383824	-0.226381883	8.28E-05	-0.064106542	0.270780714	-0.104569991	0.071945384	-0.253627603	9.64E-06	-0.043665794	0.453431196	-0.058201599	0.317481788	0.489106442	2.87E-19	0.41331668	1.11E-13	0.202219938	0.000453879	0.114010174	0.04965371	-0.051399624	0.377423622	-0.001408124	0.980721116
RP5.1186N24.3	turquoise	-0.085345565	0.142295866	0.037495308	0.51978041	0.072103866	0.215349659	-0.049187723	0.398321578	0.033752576	0.562323647	0.062246365	0.284957943	-0.028083514	0.62977989	-0.00027385	0.996250325	0.06741617	0.246762825	-0.020993394	0.718617073	-0.024881596	0.669335941	-0.131164549	0.023778332	0.034716085	0.551213358	0.164278284	0.004532735	-0.049635219	0.394038619	-0.028829356	0.620710336	0.121344732	0.036606279
RP5.826L7.1	turquoise	-0.061237184	0.292854739	0.078955333	0.174757996	-0.11942794	0.039698562	0.057166538	0.326179192	0.122683019	0.034570426	0.00672506	0.908120021	-0.029977079	0.606865582	0.076205294	0.190309078	-0.048172141	0.408144596	0.061956317	0.287212737	-0.003621807	0.95044012	0.756479936	2.43E-56	0.387403621	4.51E-12	0.133603762	0.021272617	-0.07662042	0.187898738	-0.14125043	0.014841354	-0.028738345	0.621814003
RP5.875H18.10	turquoise	-0.05198451	0.372012119	-0.002714577	0.962844004	-0.11688414	0.044140462	0.055530785	0.340235159	-0.002262341	0.969030613	0.014072606	0.809158189	-0.031908421	0.583883923	0.025849467	0.657275955	-0.029068532	0.617813933	0.056709019	0.33007227	-0.100254303	0.084561078	0.353177443	3.75E-10	0.101353158	0.081191161	0.108541776	0.061732792	0.035009067	0.547856394	0.024335167	0.676182547	-0.021991384	0.705846561
RP5.875H18.4	turquoise	0.022305628	0.701842226	0.017191235	0.767962683	-0.09009622	0.121310832	0.064744207	0.266033414	0.017433368	0.764789724	-0.085975575	0.139363252	-0.062311411	0.284453928	0.011364127	0.845372396	-0.089842107	0.122368654	0.024480861	0.674354409	-0.079099527	0.173969446	0.464996166	2.44E-17	0.221855019	0.000115535	0.134288787	0.020611441	0.07741334	0.18335725	-0.019400336	0.73916388	-0.017624592	0.762286652
RPL3L	turquoise	-0.085115926	0.143376451	0.098595979	0.089858976	-0.139390737	0.016224176	0.006221104	0.9149782	0.044101864	0.448929313	-0.104867768	0.071134766	-0.039943412	0.492875058	-0.027043739	0.642516694	-0.081035718	0.163635823	0.16851199	0.003583256	-0.080269845	0.167666923	0.693496129	6.59E-44	0.12180467	0.035895432	0.018625616	0.749224419	-0.040990551	0.481597643	0.098972738	0.088632577	0.025360948	0.663352219
RRAD	turquoise	-0.027763117	0.633693186	-0.020631763	0.723264172	-0.120401737	0.038101071	-0.008635668	0.882185252	0.121882879	0.035775731	-0.099142229	0.088085254	-0.028882655	0.620064379	-0.004324052	0.940846894	-0.120832473	0.037412001	0.12763065	0.0278585	0.098097856	0.091501255	0.469522238	1.09E-17	-0.019804138	0.733937532	-0.124687435	0.031701622	0.02801896	0.630567515	0.041988902	0.470977098	0.056155351	0.334823349
RRAGD	turquoise	0.025250825	0.664725006	0.093002163	0.109714019	-0.011367952	0.845321003	-0.036946435	0.525914478	0.084450658	0.146542275	-0.068705401	0.237821379	-0.06712935	0.248783519	-0.040050888	0.491711118	-0.080019286	0.169001699	-0.053673666	0.356654201	-0.142456712	0.014000652	0.506317744	9.64E-21	0.641214099	8.56E-36	0.370689138	4.17E-11	0.425655223	1.68E-14	-0.171375079	0.003047352	-0.12430169	0.03223737
RSPH10B	turquoise	-0.027968996	0.63117742	-0.020351444	0.726873404	0.018720528	0.747989555	0.02363485	0.684996346	0.11638617	0.045057151	-0.037819996	0.516169153	0.160933187	0.005437239	-0.030628646	0.599067466	-0.038656127	0.506929417	-0.011991716	0.836949155	-0.003594606	0.950811859	-0.042474568	0.465857408	0.043569846	0.454425127	0.233979347	4.66E-05	0.092635183	0.111128543	-0.039816942	0.494246576	0.181118478	0.001723601
RYR1	turquoise	-0.094279447	0.104900873	0.032130293	0.581269824	-0.114326818	0.049019405	0.085118539	0.143364119	0.170705307	0.003165752	-0.096407549	0.097253658	-0.037731396	0.517153295	0.031018687	0.594421091	-0.141105747	0.014945103	-0.011534745	0.843080647	-0.109183169	0.060201362	0.769683836	1.94E-59	0.403758389	4.51E-13	0.121438394	0.036460563	0.073928284	0.203933827	-0.170944973	0.003122913	-0.055472468	0.3407433
S100A1	turquoise	-0.06119859	0.293159614	0.071504805	0.219196184	-0.143187957	0.013511637	0.038799447	0.505354384	0.150869494	0.009214405	-0.131949773	0.022945248	-0.027145008	0.641271513	0.012581462	0.829050733	-0.170588136	0.003186888	0.112778355	0.052186807	-0.05468743	0.347630732	0.871952906	1.68E-93	0.414603904	9.11E-14	0.247200858	1.64E-05	-0.034758936	0.550721753	-0.13003705	0.025020144	0.069959149	0.22934676
SALRNA1	turquoise	0.035376311	0.54366278	0.134994909	0.019948636	-0.045330504	0.436381784	0.086755412	0.135797598	0.258285251	6.51E-06	-0.022041251	0.705210575	0.053502478	0.358192301	-0.046091093	0.428716086	-0.063267033	0.277118309	0.040813154	0.483498276	-0.058075785	0.31853083	0.353321742	3.69E-10	0.3701488	4.47E-11	0.341437949	1.52E-09	-0.041507652	0.476080558	-0.365047026	8.59E-11	-0.072038783	0.215765189
SATL1	turquoise	0.010223404	0.86072718	-0.092587168	0.11131467	0.069701736	0.231069041	-0.046222226	0.427402372	-0.001785302	0.975558544	-0.051478969	0.376686691	0.001651233	0.977393485	-0.055298488	0.342262147	-0.057703129	0.321651271	0.077049744	0.185429617	0.030453747	0.60115627	-0.132968672	0.021901935	-0.187701968	0.001153681	-0.121100648	0.036988341	-0.088840618	0.126607605	0.160630172	0.00552669	-0.011945254	0.837572124
SBK2	turquoise	0.001041057	0.985746068	0.026545922	0.648652283	-0.090261212	0.120627825	0.005157098	0.92947799	0.233125594	4.98E-05	-0.110628501	0.056865061	-0.038746586	0.505935007	0.041574694	0.475367801	-0.138793115	0.016691854	0.045423808	0.435437196	0.057961514	0.319485579	0.773877221	1.82E-60	0.293132597	2.69E-07	0.056623536	0.33080296	-0.094434063	0.104329732	-0.09195325	0.113795047	0.056432701	0.33243793
SCN11A	turquoise	-0.003779647	0.948283232	-0.020109375	0.729995003	0.03254763	0.576367566	0.026450419	0.649832079	0.26507322	3.62E-06	-0.118911195	0.040568996	-0.070091384	0.228465551	-0.032586723	0.575909353	-0.165401786	0.004260858	-0.054199356	0.351956879	0.022225989	0.702856265	0.465659528	2.17E-17	0.594338094	9.44E-30	0.361412285	1.36E-10	0.157012859	0.006701244	-0.261188181	5.07E-06	0.047668615	0.413067626
SCN1B	turquoise	-0.079312613	0.172808988	0.073416623	0.207090265	-0.078010067	0.179993205	0.063242552	0.277304615	0.141913659	0.014373806	-0.063130973	0.278154834	-0.070330043	0.226881211	0.060765994	0.296591374	-0.097540501	0.093367176	0.084657111	0.145554182	0.001947833	0.973334224	0.853951465	1.10E-85	0.503471549	1.71E-20	0.145744934	0.011917703	-0.131345508	0.023584063	-0.183441191	0.001498251	-0.005173456	0.929254887
SCN2B	turquoise	-0.017015249	0.770271266	0.078071645	0.179648673	-0.110924524	0.056200983	-0.027452108	0.637501603	0.002507577	0.965675526	-0.132965969	0.021904647	-0.125372652	0.030768671	-0.018506558	0.750774329	-0.117122628	0.043707018	0.024264939	0.677064425	-0.191923146	0.000885598	0.572064727	3.27E-27	0.403004101	5.02E-13	0.131283578	0.023650393	0.039671272	0.495828818	0.045875345	0.430882576	0.021152095	0.716580952
SCN4A	turquoise	-0.060838553	0.296013905	0.097451006	0.093669596	-0.127953696	0.027462097	0.019384803	0.739365159	0.141419733	0.014720752	-0.130978768	0.023979213	-0.067209556	0.248217296	0.046819464	0.421448681	-0.184447891	0.001409247	0.090991825	0.117639271	-0.039658871	0.49596364	0.90474627	2.35E-111	0.43429907	4.30E-15	0.094265787	0.10495145	-0.044142297	0.448513177	-0.111211837	0.055562598	0.028846364	0.620504169
SCN7A	turquoise	-0.005453234	0.925439836	0.062708648	0.281388898	-0.151708684	0.008827872	-0.071258792	0.220789953	0.129451704	0.025686586	-0.1386383	0.016814912	-0.048628156	0.403716237	-0.01870033	0.748252291	-0.188373567	0.001106556	0.007218254	0.901414895	0.027222764	0.640316116	0.666909148	1.42E-39	0.649810128	5.11E-37	0.369277157	5.00E-11	0.207406769	0.000320035	-0.061362261	0.291868165	-0.008226584	0.887728596
SCRG1	turquoise	-0.106625566	0.066500144	0.063742067	0.273519949	-0.02385608	0.682207383	-0.027128931	0.641469124	0.231827618	5.50E-05	-0.024728624	0.671249911	-0.066622474	0.252382627	0.002274532	0.96886382	-0.053506498	0.358156138	-0.037088746	0.524320524	-0.059955986	0.303088741	0.560231542	6.11E-26	0.584454363	1.34E-28	0.437890089	2.41E-15	0.059070924	0.310294996	-0.202164244	0.000455563	0.064435955	0.268321132
SCT	turquoise	0.003610208	0.950598636	-0.012353259	0.832105048	-0.133331137	0.021540819	-0.011061879	0.849435385	-0.004693209	0.935807255	-0.039948408	0.492820916	0.011016536	0.850045259	0.10233439	0.078274408	-0.097670313	0.092929897	0.096535354	0.096808897	0.148329915	0.010477263	0.572641309	2.82E-27	0.159250159	0.005951012	-0.09884692	0.089040628	-0.249167886	1.39E-05	-0.004391539	0.939925395	0.041938326	0.471512021
SEC14L4	turquoise	-0.08783743	0.130966896	-0.003047889	0.958285681	0.021795466	0.708347216	0.008355786	0.885977223	0.032231652	0.58007742	0.124182922	0.032403869	0.06346866	0.275587093	0.050604385	0.384858349	0.133567146	0.021308469	0.000447571	0.993871687	-0.156763997	0.006789716	-0.095876574	0.099118869	0.104015503	0.073474883	0.070540829	0.22548841	-0.166931641	0.003914307	-0.110648774	0.056819375	0.025803078	0.657851993
SEC14L5	turquoise	-0.051626869	0.375315394	0.093849957	0.106500339	-0.091483421	0.115661162	0.027598358	0.635709527	0.085858576	0.13990434	-0.047220109	0.417482039	-0.001146603	0.984301142	-0.025792844	0.657979091	-0.089159315	0.125246509	-0.133200596	0.021670275	-0.248383672	1.49E-05	0.442371673	1.16E-15	0.493702454	1.18E-19	0.409817965	1.86E-13	0.453115327	1.92E-16	-0.067541467	0.245883691	-0.073300437	0.207811907
SEMA6C	turquoise	-0.06887777	0.236643393	0.032249511	0.579867444	-0.103979455	0.073575228	0.040480921	0.487068702	0.170904157	0.003130171	-0.128291923	0.027052264	-0.065325801	0.261753539	-0.013827724	0.812416985	-0.174228931	0.002586592	0.019640081	0.736059429	-0.191446913	0.000912671	0.836613635	4.32E-79	0.515629281	1.42E-21	0.2281044	7.28E-05	-0.014632586	0.801718646	-0.212622749	0.000223273	-0.036932525	0.52607041
SERPINA5	turquoise	-0.05434732	0.3506418	0.112833544	0.05207106	-0.041073003	0.480715623	0.035273591	0.544834147	0.213853906	0.000204821	-0.063500466	0.275346072	-0.058346905	0.316273037	0.005729146	0.921679184	-0.07486105	0.198269495	0.139030986	0.016504312	-0.053147746	0.361392716	0.564599664	2.10E-26	0.481979323	1.11E-18	0.305242032	8.01E-08	-0.136587182	0.01852161	-0.216171756	0.000173888	0.055818706	0.337733455
SFRP5	turquoise	0.023542478	0.686162105	0.078113885	0.179412621	-0.080849858	0.164607338	0.057378148	0.324388667	0.151935942	0.008725707	-0.038426325	0.509460223	-0.037746068	0.516990256	0.020233375	0.728395399	-0.091537486	0.115445209	-0.074720428	0.199116032	-0.130065296	0.024988364	0.571873533	3.43E-27	0.561068433	4.99E-26	0.287399046	4.69E-07	0.055861242	0.337364867	-0.198094156	0.000595656	-0.034532567	0.553321212
SFTA3	turquoise	0.033122642	0.569645151	0.050740592	0.383578661	0.067991506	0.242744052	-0.01768606	0.761482576	0.101809535	0.079823824	0.053310924	0.35991831	0.057858773	0.320345576	0.083144946	0.152910095	0.00370487	0.949305022	-0.022805032	0.695495378	0.027835839	0.63280407	-0.068276492	0.240770449	0.052898425	0.363652751	0.181533117	0.001681227	0.03006832	0.605770877	-0.060329522	0.300080865	0.251525273	1.15E-05
SGCA	turquoise	-0.073684212	0.205435137	0.113870465	0.049935746	-0.176050639	0.002326606	-0.025060258	0.66710325	0.132348069	0.022532403	-0.119270248	0.039962499	-0.052209835	0.369940191	0.080387089	0.167045057	-0.169713478	0.003348757	0.134906078	0.020030987	-0.051258949	0.378732349	0.886853016	6.34E-101	0.430065486	8.43E-15	0.123800176	0.032945431	-0.021543055	0.711573545	-0.06987272	0.229924015	0.058637668	0.313863305
SGCG	turquoise	-0.072706652	0.211528286	0.031885476	0.584154563	-0.174527185	0.002542294	0.052964482	0.363053103	0.081963537	0.158850213	-0.158997718	0.006031719	-0.111548651	0.054821894	0.011234116	0.84711958	-0.209085527	0.00028529	0.046109663	0.42852991	-0.070292146	0.22713227	0.881958847	2.24E-98	0.463634763	3.11E-17	0.086312402	0.137814477	0.0281939	0.628434018	-0.078367264	0.178001458	0.011028648	0.849882342
SH3BGR	turquoise	-0.12420205	0.032377004	0.079271513	0.173032369	-0.088532915	0.127932592	0.002741635	0.962473909	0.185236953	0.001342905	-0.182842468	0.0015536	-0.008239331	0.887555785	-0.024392477	0.675463201	-0.241573694	2.57E-05	0.070413143	0.226331388	-0.018600088	0.749556653	0.861689379	6.58E-89	0.480569351	1.44E-18	0.241551463	2.58E-05	-0.019091873	0.743164379	-0.25509117	8.53E-06	-0.056769433	0.329556499
SHISA3	turquoise	-0.063372243	0.276318591	0.16172929	0.00520839	-0.051581893	0.375732072	0.000806115	0.988962609	0.261081288	5.12E-06	-0.04409051	0.449046207	-0.046082766	0.428799589	0.038936435	0.503851321	-0.118960394	0.040485435	-0.00562099	0.92315313	-0.118347301	0.041537162	0.570510513	4.83E-27	0.637865249	2.51E-35	0.410508343	1.68E-13	0.091018271	0.117532186	-0.337937622	2.29E-09	-0.01279983	0.82613045
SHISA4	turquoise	-0.025513507	0.661452273	0.017314188	0.766350986	-0.143461083	0.013332875	0.013158508	0.821338982	0.136202863	0.018857651	-0.052276414	0.369329345	0.007883485	0.892382034	-0.024762814	0.67082195	-0.057576181	0.322718798	0.140811604	0.015157988	-0.143478953	0.013321252	0.665958731	1.98E-39	0.396932663	1.20E-12	0.112573899	0.052617477	-0.200174112	0.000519722	-0.161478876	0.005279423	-0.06037982	0.299677362
SIX3	turquoise	-0.050974349	0.381388519	0.097129004	0.094764182	0.020346646	0.726935224	0.036942326	0.525960538	0.180157395	0.001825601	0.075729305	0.193100598	0.012423094	0.831170084	0.072170552	0.214924481	0.078117964	0.179389839	0.083889988	0.149251427	-0.114200232	0.049272167	0.215230289	0.000185884	0.25343522	9.80E-06	0.242500519	2.39E-05	-0.130596799	0.02439683	-0.176041273	0.002327879	0.01866015	0.748775042
SLC13A5	turquoise	-0.012687438	0.827633196	0.027899558	0.63202545	-0.229423715	6.59E-05	0.087948583	0.13047826	-0.055587406	0.339742257	0.001438553	0.980304591	-0.083214905	0.152563687	0.02179157	0.708396972	-0.002411114	0.966995165	0.010729475	0.853908356	-0.230776243	5.95E-05	0.081371531	0.161891398	0.116550785	0.044752369	0.132375578	0.022504128	0.065295202	0.261977525	-0.01169212	0.840967962	0.089415267	0.124161625
SLC1A7	turquoise	-0.043245673	0.457792283	0.052121441	0.370752148	-0.062742267	0.281130523	-0.018846834	0.746347259	0.177064695	0.002192425	-0.02079392	0.721179121	-0.081073001	0.16344146	0.021023546	0.718230073	-0.044842674	0.44133953	-0.016967671	0.770895745	-0.029680152	0.610434192	0.704990543	6.26E-46	0.688324774	4.99E-43	0.276578359	1.29E-06	0.075126958	0.19667591	-0.146368327	0.011555205	0.047969851	0.41011821
SLC22A9	turquoise	-0.064715038	0.266249321	0.017960531	0.757895297	0.049365866	0.396613249	0.035095747	0.546865148	-0.005877886	0.91965258	0.059032867	0.310607368	0.036733432	0.528304822	-0.001644178	0.977490047	0.017977824	0.757669455	-0.12320928	0.033796642	-0.055713742	0.338644109	-0.081543288	0.161004598	0.042643165	0.464087346	0.190632525	0.000960742	0.015095725	0.795579132	-0.033046554	0.570532542	0.216750914	0.000166873
SLC25A34	turquoise	-0.023096864	0.691796308	0.029647592	0.610826077	-0.052524813	0.367055864	-0.029656994	0.610712897	0.04788906	0.410908021	-0.068291914	0.240663968	0.005647296	0.922794607	-0.114180689	0.049311287	-0.061862693	0.287943112	0.085524871	0.14145646	-0.02278601	0.695736741	0.670535547	3.86E-40	0.339098846	2.00E-09	0.246224014	1.77E-05	0.105819436	0.068593921	-0.094637648	0.103581454	-0.011534676	0.843081583
SLC25A4	turquoise	-0.11274815	0.052250246	0.129057992	0.026143388	-0.061178191	0.293320841	0.124813751	0.031527845	0.151439733	0.008950152	-0.006513512	0.910998114	0.021067973	0.717659987	0.030931002	0.595464213	-0.055066795	0.344291493	-0.055898509	0.337042148	-0.196866899	0.000645153	0.61301543	4.88E-32	0.454215916	1.59E-16	0.361624426	1.32E-10	0.17716464	0.00217959	-0.27297348	1.79E-06	-0.00080632	0.988959809
SLC28A1	turquoise	-0.028783057	0.621271686	0.038808836	0.505251283	-0.030635163	0.598989703	0.004915444	0.932774569	0.186148131	0.001269868	0.009440205	0.871300254	-0.000209497	0.997131462	0.045367704	0.436005044	-0.055410761	0.34128151	-0.010410137	0.858209897	-0.066153821	0.255742318	0.410823951	1.60E-13	0.36368548	1.02E-10	0.351030119	4.87E-10	0.067033344	0.249462462	-0.191264324	0.000923252	0.152086231	0.008658723
SLC2A14	turquoise	-0.112284919	0.053231231	0.115208996	0.047287808	0.086263105	0.138040321	0.002086601	0.971435275	0.089424909	0.1241209	0.158718366	0.006122171	-0.010133811	0.861935453	0.117332198	0.043329092	0.085446811	0.141821425	-0.00909885	0.875915788	0.050458583	0.386231064	-0.078971663	0.174668559	0.000783131	0.98927729	0.020738034	0.721897495	-0.189452585	0.001034538	-0.014475618	0.803802261	0.094185304	0.105249837
SLC2A4	turquoise	-0.083480638	0.151253301	0.067615714	0.245363772	-0.037779241	0.516621727	0.0412286	0.479053543	0.240469408	2.81E-05	-0.075053213	0.197116927	-0.137652867	0.017616927	0.032732634	0.574200635	-0.132471843	0.022405424	-0.021458531	0.712655086	-0.117223893	0.043524058	0.777716983	1.99E-61	0.652261467	2.25E-37	0.459954643	5.92E-17	0.212589057	0.000223799	-0.310170283	4.81E-08	-0.019030612	0.743959706
SLC30A2	turquoise	-0.091947912	0.113816117	0.096172312	0.098076525	-0.072920118	0.210186783	0.034711309	0.551268174	0.182065719	0.001628197	0.006163178	0.915766908	-0.062321557	0.284375361	0.040162181	0.490507399	-0.015975095	0.783956793	0.083169048	0.152790685	-0.047638208	0.413366032	0.767949639	5.08E-59	0.412677326	1.22E-13	0.21343882	0.000210877	-0.038936525	0.503850334	-0.100742407	0.083050537	0.010936779	0.851118232
SLC30A3	turquoise	-0.06591673	0.257453706	-0.051937534	0.372444977	-0.007781751	0.893762565	0.108400051	0.062075476	0.071975438	0.216170184	0.112343279	0.053106804	-0.057366191	0.324489664	0.066189386	0.255486276	0.081046472	0.163579741	-0.093651679	0.107245205	-0.22694377	7.94E-05	-0.064188651	0.270166203	0.176563886	0.002257785	0.188260398	0.001114371	-0.003375528	0.953806253	-0.168104018	0.003666199	0.109035916	0.060550153
SLC36A2	turquoise	-0.119978753	0.038788157	0.110653904	0.056807821	-0.089293345	0.124677494	0.026203814	0.652882585	0.163091503	0.004836817	-0.180887067	0.001747672	-0.057038449	0.327266107	-0.030624487	0.599117104	-0.239390603	3.06E-05	0.107194126	0.065055138	-0.019470431	0.738255779	0.820742145	1.06E-73	0.395813202	1.40E-12	0.185763985	0.001300203	0.098251018	0.090993752	-0.060744999	0.296758598	0.027471161	0.637268008
SLC38A11	turquoise	-0.035727689	0.539665266	-0.078356796	0.178059596	-0.013525588	0.81644215	-0.010232367	0.860606317	0.068779832	0.237312203	-0.19361729	0.000795181	-0.083956062	0.148930199	-0.056713264	0.330036012	-0.212415721	0.000226524	0.03648386	0.531112537	-0.0759269	0.191938158	0.425286557	1.78E-14	0.412390444	1.27E-13	0.167390558	0.003815435	0.020907011	0.719726198	-0.098998429	0.088549439	-0.025098312	0.666628068
SLC6A13	turquoise	-0.0825303	0.155979202	-0.015589262	0.789050487	-0.034184101	0.557334409	0.105135501	0.070412308	0.072144364	0.215091381	0.05819824	0.317509768	0.038011791	0.51404205	0.027610538	0.635560372	0.059643241	0.305622392	0.09320555	0.108936184	-0.044752624	0.442258188	0.333197256	3.93E-09	0.18408698	0.001440583	0.129511149	0.025618215	-0.115805521	0.046146153	-0.023623514	0.685139372	0.144794309	0.012489802
SLC7A14	turquoise	-0.036080176	0.535669919	0.071240695	0.220907517	-0.022992391	0.693119703	0.073271364	0.207992765	0.207454384	0.000318997	-0.017051526	0.769795226	-0.023212885	0.690327722	0.044676526	0.443035366	-0.051071325	0.380482165	0.001301721	0.982177644	-0.209069714	0.0002856	0.450289486	3.10E-16	0.435210017	3.72E-15	0.4181646	5.33E-14	0.212880604	0.000219284	-0.157670326	0.006472451	0.078473633	0.177411505
SLC8A3	turquoise	-0.087898877	0.130696596	0.019959402	0.731931213	-0.100033061	0.085253001	0.001961928	0.973141329	0.14955926	0.009847986	-0.129678092	0.025427043	-0.122830706	0.034351771	0.072794785	0.21097368	-0.19092772	0.000943054	0.072621858	0.212062871	0.0350244	0.547680983	0.826813657	1.07E-75	0.468907	1.22E-17	0.043876231	0.451255538	-0.052278969	0.369305919	-0.088753889	0.126979987	0.013226076	0.820437103
SLCO1B1	turquoise	-0.065400029	0.261210731	0.019544745	0.737293424	0.148593206	0.010339572	0.010164767	0.86151793	-0.059924893	0.303340012	0.100918497	0.08251096	0.004199466	0.942548261	0.017994479	0.757451974	0.128472931	0.0268351	-0.039392669	0.498862424	0.068300049	0.240607813	-0.227134864	7.83E-05	-0.184351719	0.001417536	-0.06071093	0.297030101	-0.134081776	0.020809339	0.053612891	0.357199782	0.20569305	0.000359538
SLCO5A1	turquoise	-0.089275858	0.12475162	0.019000091	0.744356044	-0.072348528	0.213792693	0.032160039	0.580919762	0.150399088	0.009437585	-0.130678931	0.024306508	-0.049693145	0.393486246	0.078335345	0.178178773	-0.202240256	0.000453265	0.002566046	0.964875686	0.096579414	0.096655945	0.835817023	8.31E-79	0.563950572	2.46E-26	0.112603794	0.052554324	0.006792855	0.907197934	-0.131151826	0.023792043	0.002564311	0.964899425
SLCO6A1	turquoise	-0.046509656	0.424531001	-0.045026408	0.439468512	0.138006241	0.01732557	-0.099249199	0.087741225	-0.110115159	0.058032055	0.047256423	0.417123598	-0.032545824	0.576388742	-0.144006119	0.012982353	0.103175781	0.075841448	-0.065703013	0.259003135	0.149077099	0.010090687	-0.223968049	9.90E-05	-0.192525603	0.000852411	-0.076562586	0.188233189	-0.090949669	0.11781012	0.143927669	0.0130323	0.009405319	0.871771764
SLITRK4	turquoise	-0.014855001	0.7987687	0.080935654	0.164158336	-0.102965559	0.076443496	0.096978813	0.095278205	0.075181092	0.196352632	-0.049182919	0.398367706	-0.074100178	0.202881269	0.045737943	0.43226563	-0.070017994	0.228954317	0.083893909	0.149232354	-0.128115317	0.027265599	0.658560169	2.63E-38	0.481595151	1.19E-18	0.097166314	0.094636835	-0.014525991	0.803133456	-0.048780897	0.402239396	0.003724315	0.949039306
SLN	turquoise	-0.058197634	0.317514818	0.10390794	0.073774628	-0.132314456	0.022566994	-0.025947247	0.656062448	0.083194176	0.152666266	-0.203564098	0.000414928	-0.07224762	0.214433865	-0.00832952	0.886333229	-0.221619325	0.000117536	0.124159117	0.032437329	-0.00608927	0.916773347	0.863942299	6.96E-90	0.29152435	3.15E-07	-0.014989881	0.796981134	-0.046609084	0.423540355	-0.029868876	0.608164945	0.04912394	0.398934304
SMC2.AS1	turquoise	-0.159933188	0.005737477	0.011886152	0.838364719	0.02501652	0.667649558	0.171832344	0.002968841	0.217399178	0.000159335	0.016146253	0.781700134	0.081519521	0.161127091	-0.006028365	0.917602818	-0.005223717	0.928569408	-0.034673149	0.551706166	-0.138447706	0.016967495	0.252417259	1.07E-05	0.205234235	0.000370858	0.355570986	2.80E-10	-0.067347205	0.247247646	-0.240642105	2.77E-05	0.157695698	0.006463763
SMCO1	turquoise	-0.059794033	0.304399037	0.036067029	0.535818666	-0.052996	0.362767214	-0.007989174	0.890948177	0.024907189	0.66901594	-0.118266773	0.041676998	0.025464037	0.662068131	-0.053172647	0.361167476	-0.145360641	0.012146132	0.015525142	0.789897859	-0.114268241	0.049136235	0.666526353	1.62E-39	0.316403646	2.49E-08	0.170258988	0.00324695	0.204161965	0.000398621	0.065369801	0.26143169	-0.019100465	0.743052856
SMPX	turquoise	-0.079439391	0.172121303	0.113156974	0.051397019	-0.153832501	0.007913277	-0.039515314	0.497525777	0.058616004	0.314042433	-0.203700291	0.00041116	-0.038200582	0.511952708	0.022522059	0.699089064	-0.233191261	4.95E-05	0.129963987	0.025102507	0.023451808	0.687307116	0.866860066	3.57E-91	0.310792284	4.51E-08	0.036019329	0.536358539	-0.071044315	0.222186149	-0.049211717	0.398091226	0.041260344	0.478714838
SMTNL1	turquoise	-0.118039203	0.042074317	0.054597838	0.348422318	-0.019237267	0.741277872	-0.056993194	0.327650687	0.086171993	0.138458484	-0.186691316	0.001228082	0.069981408	0.229198257	-0.064642149	0.266789362	-0.204857864	0.000380392	0.062712882	0.281356352	0.315865229	2.64E-08	0.690325745	2.29E-43	0.227361382	7.70E-05	0.033924424	0.56033419	0.019718639	0.735043116	-0.080883459	0.164431382	0.003459763	0.952654838
SMTNL2	turquoise	-0.081263006	0.162453612	0.10268988	0.077238873	-0.052136498	0.370613765	0.011794861	0.839589315	0.092865712	0.110238306	-0.158561399	0.006173528	-0.102916737	0.076583869	-0.032472822	0.577244874	-0.145933692	0.011806897	0.071828492	0.217111765	0.034465603	0.554091327	0.857719783	3.13E-87	0.4140196	9.95E-14	0.057552734	0.322916213	0.011051917	0.849569376	-0.069063741	0.235377053	-0.021340237	0.714169697
SMYD1	turquoise	-0.069998527	0.229084095	0.104860207	0.071155256	-0.174255143	0.00258267	-0.035023756	0.547688342	0.079363303	0.172533784	-0.167773093	0.00373475	-0.074570878	0.200019198	0.064200496	0.270077638	-0.216881125	0.000165332	0.119110757	0.040230954	-0.021115331	0.717052461	0.876980055	6.76E-96	0.318106729	2.08E-08	-0.021489416	0.712259821	-0.044950514	0.440240814	-0.038590062	0.507656318	0.021350589	0.714037118
SNAP91	turquoise	0.023490533	0.686817997	0.079781557	0.17027544	-0.103339312	0.075375784	0.049278083	0.397454505	0.157504561	0.006529467	-0.102631626	0.077407801	-0.062997996	0.279170418	-0.034937153	0.548679446	-0.12730717	0.028260342	0.011666066	0.841317648	-0.24881731	1.44E-05	0.43675109	2.90E-15	0.575349717	1.42E-27	0.429006643	9.97E-15	0.13667122	0.018448827	-0.228193636	7.23E-05	0.052193575	0.370089469
SNORD116.4	turquoise	-0.070153386	0.228053194	-0.010163704	0.86153227	-0.132663052	0.022210479	0.055563157	0.339953294	0.112268866	0.053265499	-0.015682462	0.787819247	-0.015522682	0.789930377	0.038951687	0.503684119	-0.078385461	0.177900431	0.101738301	0.08003601	-0.211882714	0.000235099	0.37731902	1.75E-11	0.389653704	3.31E-12	0.192326808	0.000863233	-0.005539616	0.924262277	-0.147485451	0.0109299	-0.082272595	0.157279745
SNORD93	turquoise	-0.13326249	0.021608812	0.026628912	0.647627762	0.042187619	0.46887858	0.023233304	0.690069381	-0.081952635	0.158905827	0.068720568	0.237717562	0.157198015	0.006636091	-0.018321455	0.753185998	0.090586091	0.119291696	0.090784476	0.118481487	0.033027367	0.570756424	-0.192153096	0.000872793	-0.191360315	0.000917675	-0.094368742	0.104570722	-0.120923702	0.037267419	0.070661173	0.224695941	0.09457616	0.103807006
SORBS1	turquoise	-0.070763909	0.224020992	0.042755716	0.462907766	-0.126647535	0.029095191	-0.006346639	0.913269228	0.133676417	0.021201631	-0.106659661	0.066412756	-0.107434583	0.064451814	-0.002930185	0.959895232	-0.13987826	0.015851183	0.035836689	0.538428202	-0.040052216	0.491696752	0.787338067	6.37E-64	0.661483929	9.56E-39	0.266088042	3.31E-06	0.196496747	0.000660813	-0.066676148	0.251999811	-0.087456054	0.1326542
SORCS1	turquoise	-0.043239682	0.457854644	0.055036501	0.344557396	-0.129766104	0.025326753	-0.068205525	0.241260857	0.216618741	0.00016845	-0.124974501	0.031307872	-0.059266051	0.308696668	-0.032283621	0.579466498	-0.173629886	0.002677692	-0.048898797	0.40110163	-0.023368359	0.688361569	0.62317927	2.39E-33	0.666233575	1.80E-39	0.35914836	1.80E-10	0.222490145	0.000110303	-0.154820086	0.007517507	0.018305357	0.753395851
SOST	turquoise	0.093013754	0.109669574	-0.074148021	0.202589013	-0.021753989	0.708877017	-0.099795169	0.086002073	-0.205742722	0.000358331	0.064554092	0.267442786	-0.037708664	0.517405948	0.011383596	0.845110824	0.037750138	0.516945035	-0.006528538	0.910793655	-0.055666542	0.339054116	-0.239048975	3.14E-05	-0.073691556	0.205389844	-0.076790639	0.186916906	-0.01519208	0.794303379	0.325876501	8.92E-09	-0.013611601	0.815295748
SPAG8	turquoise	-0.069467261	0.23264579	-0.058705596	0.313302082	-0.063702313	0.273819861	0.061465042	0.291059115	0.218381133	0.000148521	-0.112389294	0.053008871	-0.096543623	0.096780176	-0.037075737	0.524466125	-0.138840666	0.016654216	0.00370444	0.9493109	-0.094874421	0.10271654	0.340765608	1.65E-09	0.390079165	3.12E-12	0.435421737	3.59E-15	-0.094790741	0.103021561	-0.330865616	5.11E-09	0.058683101	0.313487864
SPATA4	turquoise	-0.031035631	0.59421961	0.107363924	0.064628626	-0.085871015	0.139846735	0.08382809	0.149552835	0.215727051	0.000179461	-0.051416129	0.377270257	-0.073764305	0.204941599	0.013697362	0.814153116	-0.040153474	0.490601518	0.079936043	0.169446899	-0.105635338	0.069079566	0.341644617	1.49E-09	0.310722197	4.54E-08	0.405600667	3.45E-13	-0.112480624	0.052814934	-0.208953505	0.000287889	0.014300458	0.806128986
SPTBN4	turquoise	-0.055249783	0.342688108	0.020805441	0.721031066	-0.07538359	0.19514678	0.046114741	0.428479001	0.189856018	0.001008739	0.011397275	0.844927053	-0.055210039	0.343035952	0.028711954	0.622134209	0.000885939	0.987869732	0.028354928	0.626472923	-0.282903237	7.18E-07	0.498720905	4.42E-20	0.583834085	1.57E-28	0.486634074	4.60E-19	0.189627724	0.001023265	-0.235823451	4.04E-05	0.099344272	0.087436361
SPX	turquoise	-0.056684178	0.330284498	0.06504911	0.263783732	-0.17835804	0.002031536	0.03333095	0.567219058	0.214220091	0.000199614	-0.103262266	0.075594885	-0.044046373	0.449500784	0.0316247	0.587234637	-0.132166914	0.022719372	0.103508199	0.074897308	-0.117426906	0.043159201	0.795430162	4.02E-66	0.566861832	1.20E-26	0.36739774	6.37E-11	0.057785144	0.320962822	-0.144395525	0.012736911	0.053278278	0.360212983
SRD5A2	turquoise	-0.079288587	0.172939544	0.053460058	0.358574089	-0.023689769	0.684303595	0.004027496	0.944897125	0.178729101	0.001987409	-0.054571291	0.348657089	-0.017956903	0.757942683	-0.01797578	0.757696147	-0.095721293	0.099669674	0.002988815	0.959093471	-0.111694005	0.054504777	0.253851089	9.46E-06	0.258805125	6.23E-06	0.292499457	2.86E-07	-0.032998928	0.571088331	-0.11073054	0.056635423	0.163505375	0.004728748
SRL	turquoise	-0.032238151	0.580001011	0.017569559	0.763006764	-0.150284275	0.009492781	0.015566507	0.78935117	0.173238961	0.002738706	-0.18210803	0.00162405	-0.096245377	0.097820349	-0.027355257	0.638689529	-0.187575173	0.001162782	0.090708013	0.118793256	-0.010336697	0.859199739	0.859218993	7.39E-88	0.418394792	5.14E-14	0.104996665	0.070786196	0.057760402	0.321170407	-0.08598018	0.139341991	0.045612214	0.433533408
SRPK3	turquoise	-0.084703021	0.145335145	0.031273274	0.591397179	-0.137354357	0.017866369	0.04538246	0.435855655	0.210137567	0.000265343	-0.110591077	0.056949476	-0.046290339	0.42672092	0.030046784	0.606029192	-0.174528403	0.002542114	0.064047018	0.271226789	-0.098004701	0.091811028	0.809058223	4.62E-70	0.384037732	7.12E-12	0.214313217	0.00019831	-0.053717579	0.356260319	-0.21193184	0.000234297	0.092912557	0.110058091
SSTR1	turquoise	0.008289716	0.886872753	0.021038137	0.718042817	-0.110588651	0.056954952	0.030525575	0.600298032	0.055636512	0.339315147	-0.084002519	0.148704653	-0.099946927	0.085523613	0.060182975	0.30125856	-0.120591287	0.037796525	-0.022599725	0.698102053	-0.123621914	0.03320028	0.640859847	9.60E-36	0.629426517	3.54E-34	0.267891094	2.82E-06	0.165285351	0.004288334	-0.052762625	0.364887427	0.028859779	0.620341581
STAC3	turquoise	-0.076635153	0.187813611	0.063442114	0.275788361	-0.090150125	0.121087353	-0.021331348	0.714283567	0.124952702	0.031337626	-0.180631702	0.001774592	-0.036493055	0.531008965	-0.01763443	0.762157939	-0.210118975	0.000265684	0.104811219	0.071288128	0.167200349	0.003856137	0.889646155	1.97E-102	0.321930757	1.37E-08	0.015749516	0.786933745	-0.085629778	0.140967108	-0.109883596	0.058564915	0.02920718	0.616137613
STBD1	turquoise	-0.024574461	0.673180932	0.063249604	0.277250935	-0.000883861	0.987898185	-0.060828914	0.296090576	0.14498327	0.012374193	-0.119081818	0.040279827	-0.011637227	0.841704748	-0.039920232	0.493126279	-0.119480581	0.039610782	-0.022467313	0.699785109	-0.078560649	0.176929973	0.528260178	9.56E-23	0.321684621	1.41E-08	0.121442627	0.036453989	-0.062363606	0.284049916	-0.243957946	2.13E-05	-0.111037811	0.055948547
STK33	turquoise	-0.092554209	0.111442578	0.012180629	0.834417244	-0.105645084	0.069053785	0.057553034	0.32291369	0.218207708	0.00015038	-0.003611134	0.950585986	-0.064028166	0.271368172	0.051026776	0.380898372	-0.070271147	0.227271465	0.087283103	0.133424877	-0.133150959	0.021719677	0.521128488	4.44E-22	0.654637428	1.01E-37	0.546442075	1.61E-24	0.048028828	0.409542226	-0.285683637	5.52E-07	0.00078167	0.989297299
SUSD2	turquoise	-0.03762773	0.518306023	-0.085624483	0.140991778	0.01820844	0.754659634	0.025685878	0.659308213	0.102180526	0.078726082	-0.013379636	0.818388305	-0.086691558	0.136086894	0.039228343	0.500656312	-0.06196266	0.287163302	0.0607582	0.296653447	0.18597393	0.001283542	0.33698148	2.55E-09	0.323905293	1.11E-08	0.05563702	0.339310732	-0.182583668	0.001578099	-0.095207065	0.101511083	0.052302147	0.369093422
SYNM	turquoise	-0.123309365	0.033651162	0.060136217	0.301634967	-0.104810884	0.071289037	0.034731133	0.551040703	0.132289457	0.022592751	-0.11813101	0.041913647	-0.069361641	0.233358522	0.01814541	0.755481892	-0.196920929	0.000642896	-0.005374039	0.926519564	-0.015525072	0.789898779	0.725829175	7.41E-50	0.453207771	1.89E-16	0.215055419	0.000188196	0.060678036	0.297292397	-0.189503751	0.001031233	-0.062392336	0.283827705
SYNPO2	turquoise	-0.073283346	0.20791821	0.025782669	0.658105486	-0.135100231	0.019851379	0.0098841	0.865304801	0.181643842	0.001670074	-0.153766312	0.007940454	-0.081163944	0.162968079	0.074175176	0.202423266	-0.243050172	2.29E-05	0.043409811	0.456085656	0.049241168	0.397808597	0.868823188	4.65E-92	0.535010538	2.16E-23	0.142621005	0.013889449	0.00656104	0.910351404	-0.162556943	0.004979687	-0.022961621	0.693509657
SYNPO2L	turquoise	-0.047519876	0.41452853	0.040369499	0.488269298	-0.172616824	0.002838416	0.010980434	0.850530904	-0.002130877	0.970829417	-0.170077199	0.003280561	-0.009103281	0.875855843	0.015120023	0.795257377	-0.176716786	0.002237644	0.154167893	0.007776836	-0.026909276	0.644171583	0.802718671	3.43E-68	0.296084459	2.01E-07	-0.038186728	0.512105882	0.146524771	0.011465777	0.09318519	0.109013854	0.019217148	0.74153883
SYPL2	turquoise	-0.085375484	0.142155539	0.103169045	0.075860678	-0.159362524	0.005915401	0.044443115	0.445423993	0.159666894	0.005819897	-0.133485163	0.021388933	-0.119811839	0.039062157	0.054942602	0.345382414	-0.162244621	0.005064906	0.108635669	0.061506623	-0.062038089	0.286575848	0.92726893	6.79E-128	0.491077262	1.97E-19	0.150606895	0.009338409	-0.017674815	0.76162965	-0.118973673	0.040462906	-0.014615406	0.801946629
TBX15	turquoise	-0.080633992	0.165741113	0.023947063	0.681061647	-0.111200646	0.05558735	0.030720862	0.597967462	0.147025508	0.011183634	-0.041201555	0.479342218	-0.041281379	0.478490475	0.085672715	0.140767196	-0.085761294	0.140355463	0.020504028	0.724908068	0.023682175	0.68439938	0.728649683	2.04E-50	0.397086372	1.17E-12	0.008596406	0.882717031	-0.237347409	3.59E-05	-0.206667365	0.000336555	-0.034719278	0.551176721
TCAP	turquoise	-0.077135175	0.184941148	0.078305899	0.178342467	-0.132450951	0.022426813	0.003416365	0.953248043	0.097802815	0.092485246	-0.191033597	0.000936784	-0.054131465	0.352561315	-0.001505798	0.979384135	-0.225698723	8.71E-05	0.098667385	0.089625502	0.003641716	0.950168054	0.899927525	2.36E-108	0.335753849	2.94E-09	0.041170809	0.479670498	-0.022233198	0.702764455	-0.107853223	0.063412385	0.03393635	0.560196254
TCEA3	turquoise	-0.012251453	0.833468455	0.013348953	0.818797578	-0.05350208	0.358195888	0.060760598	0.296634348	0.238192794	3.36E-05	-0.040918785	0.48236606	0.021488209	0.712275274	-0.048054064	0.409295911	-0.061513947	0.290674682	-0.088489695	0.128119558	-0.233005997	5.02E-05	0.409163354	2.05E-13	0.45897549	7.02E-17	0.477919477	2.36E-18	0.335236043	3.12E-09	-0.288469365	4.23E-07	-0.002860042	0.960854483
TCF21	turquoise	-0.062032528	0.286619128	0.074524243	0.200301444	0.142712316	0.01382798	-0.032642025	0.575261453	0.08881973	0.126697212	0.079728183	0.170562399	0.023316539	0.689016668	0.073241955	0.208175824	0.009621979	0.86884422	0.141965875	0.01433755	-0.012825287	0.825790166	0.367944144	5.94E-11	0.262829237	4.40E-06	0.016372435	0.778720804	-0.14501265	0.012356303	-0.081705709	0.160169367	-0.006713179	0.908281634
TCTEX1D4	turquoise	-0.033864707	0.56102514	-0.124319927	0.032211868	-0.037958149	0.514636506	0.030074418	0.605697746	0.059090564	0.310133879	-0.02143803	0.712917501	0.052701023	0.365448367	-0.051690492	0.374726433	-0.036148999	0.534891561	0.094840216	0.102841134	0.0639238	0.272151779	0.075422946	0.194913051	0.020987964	0.718686778	0.18458736	0.001397306	0.027745372	0.633910224	-0.046398657	0.42563853	0.011194067	0.847657942
TECRL	turquoise	-0.102296352	0.078385873	0.072728376	0.211391487	0.051186211	0.379410135	-0.044777033	0.442009076	0.107142904	0.065184254	-0.17713394	0.002183525	-0.054654874	0.347918243	-0.032032387	0.582422674	-0.215577045	0.000181379	0.003912968	0.946461682	0.011236745	0.847084254	0.734287047	1.48E-51	0.294069783	2.46E-07	0.081476639	0.161348279	0.042336501	0.467309714	-0.093203493	0.10894403	-0.004687982	0.935878595
TEKT1	turquoise	0.014981332	0.797094407	-0.025500185	0.661618104	0.068484078	0.239339953	-0.027512089	0.636766369	-0.008322119	0.886433544	0.014257264	0.806703017	0.03465003	0.551971605	-0.041603352	0.475063304	0.005159723	0.929442188	-0.068931188	0.236279161	0.128257123	0.027094188	-0.162487569	0.004998504	-0.009749173	0.867126386	0.140312589	0.015525229	0.007302523	0.90026992	-0.034202545	0.557121643	0.027267799	0.639763034
TEKT2	turquoise	0.033888913	0.560745019	-0.063475786	0.275533077	-0.045048285	0.439246034	0.041099079	0.480436868	0.146338791	0.011572158	0.058730065	0.313100079	-0.054594805	0.34844913	0.073430927	0.207001547	0.02349366	0.686778516	0.003137049	0.957066559	-0.078034943	0.179853964	-0.104941185	0.070936057	0.051523207	0.376276203	0.367878081	5.99E-11	-0.063537095	0.275068688	-0.121976599	0.035632735	0.173500791	0.002697703
TEX13B	turquoise	-0.092850459	0.110297034	0.041673633	0.474316997	0.025094443	0.666676382	0.105821994	0.068587192	0.012214424	0.833964484	0.147780517	0.010769815	-0.005093389	0.930346982	0.165457137	0.004247852	0.176524589	0.002262988	0.140412099	0.015451381	-0.127142802	0.028466426	-0.173371969	0.002717807	-0.09440182	0.104448631	0.026537646	0.648754484	-0.06554821	0.260129448	-0.024717645	0.67138736	0.002007471	0.972518089
THRSP	turquoise	0.014998154	0.796871528	0.090407351	0.120025362	-0.085098314	0.143459582	-0.022485172	0.699558019	0.151291948	0.009017983	-0.010325113	0.859355902	-0.07171184	0.21786132	-0.00828704	0.886909039	-0.047584907	0.413889421	-0.046132941	0.428296597	-0.004217005	0.94230872	0.549264446	8.33E-25	0.456541019	1.07E-16	0.441180213	1.41E-15	0.180147999	0.001826625	-0.117464741	0.04309149	0.103121271	0.075997185
THSD4	turquoise	-0.05887313	0.311920713	0.029598085	0.611422134	-0.135489403	0.019495569	-0.009655011	0.868398051	0.011305546	0.84615956	-0.160623804	0.005528584	-0.026480481	0.649460612	-0.045671882	0.432931488	-0.06869967	0.237860611	0.021729361	0.709191672	-0.16705043	0.003888495	0.104573895	0.071934709	0.077419224	0.183323855	-0.062813614	0.280582731	0.135418576	0.019559909	-0.05314706	0.361398925	-0.103691234	0.074381538
TIMP4	turquoise	-0.136375965	0.018705643	0.153502049	0.00804979	-0.049273844	0.39749516	-0.045672155	0.432928727	0.145151047	0.012272336	-0.043850043	0.451525967	-0.006920939	0.905456187	0.034726657	0.551092049	-0.035463272	0.542672086	0.052466141	0.367592078	-0.239873113	2.95E-05	0.602536911	9.76E-31	0.499171718	4.04E-20	0.265645261	3.44E-06	0.022444529	0.700074846	-0.204575541	0.000387692	-0.076821241	0.18674079
TMEM100	turquoise	0.014541034	0.802933756	0.053943362	0.354239434	-0.130342637	0.024678175	-0.069084556	0.23523562	0.070716801	0.224330305	-0.186627669	0.001232912	-0.012487956	0.830301919	-0.036537071	0.530513274	-0.2087501	0.000291938	0.083014897	0.153555626	-0.013559187	0.815994289	0.700386859	4.15E-45	0.630083716	2.89E-34	0.22994834	6.34E-05	0.151720927	0.008822341	-0.040389021	0.488058822	-0.011977767	0.837136173
TMEM132C	turquoise	-0.003412532	0.953300437	-0.06037238	0.299737025	-0.190154868	0.000990011	-0.025198936	0.665372238	0.118305988	0.041608852	-0.194084997	0.000771766	-0.031847365	0.584604239	-0.042465499	0.465952725	-0.212143286	0.00023087	-0.020689293	0.72252421	-0.18131065	0.001703842	0.635924667	4.64E-35	0.661495991	9.52E-39	0.365222222	8.40E-11	0.268837641	2.60E-06	-0.10002306	0.085284386	-0.015457273	0.790795047
TMEM143	turquoise	-0.048486786	0.405086013	0.056902788	0.328419834	-0.01649732	0.777077173	0.024024272	0.680089938	0.176589695	0.002254373	-0.055716349	0.338621472	-0.034979313	0.548196853	-0.009129102	0.875506566	-0.067074283	0.249172788	-0.096387223	0.097324541	-0.078035157	0.179852762	0.469741802	1.05E-17	0.287485457	4.65E-07	0.268016758	2.79E-06	-0.029423697	0.613523809	-0.417506235	5.88E-14	-0.072055605	0.215657735
TMEM151A	turquoise	0.075201812	0.196228996	-0.154729941	0.007552885	0.001568598	0.978524541	-0.009544334	0.869893169	0.006052608	0.917272641	0.029417772	0.613595279	-0.043383734	0.456356559	-0.078852883	0.175319874	0.048282156	0.40707361	0.01686758	0.772209959	-0.259584956	5.82E-06	-0.080790445	0.164918804	0.09125758	0.116566655	0.19829924	0.000587736	-0.005848575	0.92005191	-0.011869329	0.838590367	0.073517955	0.206462365
TMEM182	turquoise	-0.092664892	0.111013499	0.109009264	0.060613459	-0.182081145	0.001626684	0.107040911	0.065441977	0.149155856	0.010050685	-0.06836288	0.240174409	-0.027718686	0.634236664	0.065267027	0.262183888	-0.120369765	0.038152642	0.032999884	0.571077173	-0.198762114	0.000570218	0.751885434	2.62E-55	0.410829476	1.60E-13	0.15336812	0.008105712	-0.048474067	0.40520938	-0.228613019	7.01E-05	-0.027409434	0.638024897
TMEM233	turquoise	-0.082903308	0.154111164	0.064906652	0.264833207	-0.074714145	0.19915392	0.046882033	0.420827761	0.177805255	0.002098934	-0.10688706	0.065832318	-0.035270687	0.544867279	0.068361823	0.240181699	-0.172198357	0.002907327	0.043863209	0.451389998	0.006151264	0.91592914	0.848302849	1.91E-83	0.456730048	1.03E-16	0.125055941	0.031196929	-0.176984707	0.002202747	-0.201841829	0.000465432	0.039311139	0.499752033
TMEM252	turquoise	0.017463567	0.764394257	0.026401418	0.650437763	-0.024694352	0.671679013	-0.019240713	0.741233178	0.102513863	0.077750209	-0.095638185	0.099965467	-0.069845187	0.230108124	0.008892139	0.878712824	-0.149388609	0.009933287	0.026819058	0.645282913	-0.007763922	0.894004532	0.609563822	1.33E-31	0.591250536	2.18E-29	0.274284764	1.59E-06	0.160048318	0.005702169	-0.03357156	0.564422889	-0.065599129	0.259758597
TMEM38A	turquoise	-0.058518784	0.31484711	0.065242048	0.262366934	-0.076147414	0.190646938	0.097093063	0.094886989	0.15877882	0.006102494	-0.093634133	0.107311318	-0.034011686	0.559325274	0.021608133	0.710741214	-0.140818631	0.015152871	0.019699262	0.735293756	0.001192953	0.983666618	0.782543318	1.16E-62	0.461420994	4.58E-17	0.259991412	5.62E-06	0.093921627	0.106232103	-0.255338512	8.35E-06	-0.023648023	0.684830154
TMEM52	turquoise	-0.069900763	0.229736603	0.098299082	0.09083496	-0.087207592	0.133762432	0.145381099	0.012133874	0.205843571	0.000355894	0.038147662	0.512537928	-0.035614454	0.540951902	0.042355269	0.467112149	0.004242853	0.941955731	-0.004178065	0.942840539	-0.292695907	2.81E-07	0.406757944	2.91E-13	0.363905687	9.92E-11	0.425421831	1.75E-14	0.162444452	0.005010231	-0.327952364	7.09E-09	0.009615798	0.868927716
TMEM52B	turquoise	-0.003454585	0.952725621	0.056907539	0.328379382	-0.011423259	0.844577986	-0.073024812	0.209531084	0.06758543	0.245575743	0.106049969	0.067989722	0.035688387	0.540111673	0.011415579	0.844681151	0.11105575	0.05590866	0.164250614	0.004539624	0.275153423	1.47E-06	0.051135299	0.379884985	-0.015939689	0.784423842	-0.01906451	0.743519593	-0.171977595	0.002944289	0.068970599	0.23601069	0.075869899	0.192272963
TMOD1	turquoise	-0.043590345	0.454212668	0.132730353	0.022142213	-0.125885557	0.03008577	0.019602486	0.736545971	0.19220819	0.00086975	-0.145801827	0.011884209	-0.033796884	0.561810372	0.070285991	0.227173062	-0.218458953	0.000147694	0.059608621	0.305903718	-0.058916752	0.311561695	0.819325465	3.03E-73	0.409888187	1.84E-13	0.102631768	0.077407386	-0.050225414	0.388432488	-0.204145136	0.000399072	-0.024638833	0.672374363
TNMD	turquoise	-0.014603874	0.802099666	0.064134239	0.270573321	-0.022544703	0.698801248	-0.031044993	0.594108305	0.083774284	0.149815217	-0.146281317	0.011605209	-0.050820348	0.382830548	-0.07375559	0.20499526	-0.135027426	0.019918564	-0.046529521	0.424332972	-0.164041812	0.004591914	0.631743746	1.73E-34	0.600230717	1.86E-30	0.401116784	6.59E-13	0.285193565	5.78E-07	-0.141156519	0.014908623	-0.091723585	0.114704285
TNNC1	turquoise	-0.061255364	0.292711207	0.098362144	0.090626949	-0.160756368	0.005489277	-0.002391447	0.967264235	0.086987481	0.134750151	-0.154854962	0.007503859	-0.07085272	0.223438694	0.050781707	0.383192889	-0.185618904	0.001311832	0.120196887	0.038432529	-0.029771762	0.609332186	0.85237721	4.74E-85	0.314081832	3.19E-08	0.027523659	0.63662458	-0.00224799	0.969226973	-0.054893838	0.345811357	0.055212731	0.343012383
TNNC2	turquoise	-0.054630878	0.348130259	0.083972991	0.148847976	-0.184489177	0.001405703	0.038865459	0.504629798	0.115724877	0.04629913	-0.155970156	0.007078952	-0.068603604	0.238519003	0.057251616	0.32545854	-0.208605493	0.000294848	0.122604519	0.034687129	-0.053113394	0.361703591	0.880851954	8.16E-98	0.385734872	5.66E-12	0.106722293	0.066252471	0.021659936	0.710078916	-0.108463447	0.061921994	0.069672124	0.231267753
TNNI1	turquoise	-0.054248421	0.351520455	0.078803979	0.175588553	-0.158264172	0.006271833	-0.01367541	0.814445559	0.063221846	0.277462255	-0.146018504	0.011757407	-0.085482013	0.141656753	0.044684107	0.442957912	-0.184525309	0.001402608	0.104560275	0.071971958	-0.014698959	0.800838027	0.860159863	2.96E-88	0.267474824	2.93E-06	-0.049078026	0.399375721	-0.066688427	0.251912293	-0.024165071	0.678319281	0.014730727	0.800416635
TNNI2	turquoise	-0.098379062	0.090571212	0.087492073	0.132494131	-0.148463725	0.010407084	0.028809172	0.620955025	0.097223357	0.094442396	-0.175948671	0.002340504	-0.069042821	0.235519272	-0.01451731	0.803248692	-0.177459376	0.002142137	0.112930912	0.051867372	0.001405328	0.980759387	0.859601732	5.10E-88	0.293928396	2.49E-07	0.033232355	0.568366737	-0.008292656	0.8868329	-0.059892443	0.3036024	0.064587978	0.267191209
TNNT1	turquoise	-0.0584603	0.315331828	0.084518685	0.146216135	-0.063357448	0.276430955	-0.000829966	0.98863606	0.004116416	0.943682544	-0.086262384	0.138043626	-0.003308393	0.954724005	0.021584528	0.711043076	-0.105483723	0.069481628	0.111680207	0.054534815	0.030414695	0.601623109	0.599854535	2.07E-30	-0.004105398	0.943833032	-0.144093155	0.012927136	-0.123675101	0.033124067	0.065953109	0.257190595	0.012360283	0.832010997
TNNT3	turquoise	-0.059661213	0.305476421	0.093289061	0.108618064	-0.199925647	0.000528296	0.01727063	0.766921837	0.088330305	0.128810883	-0.135028984	0.019917124	-0.070549707	0.225429881	0.034176673	0.557420108	-0.145045755	0.012336172	0.101901417	0.079550802	-0.052583487	0.366520115	0.804583089	9.84E-69	0.28888276	4.06E-07	0.031358874	0.59038203	0.007588967	0.896379518	-0.05045378	0.386276329	0.097603177	0.093155843
TOB1.AS1	turquoise	-0.084241816	0.147546993	0.039460398	0.498124044	-0.098215023	0.091112819	0.098891285	0.088896571	0.056789345	0.32938661	-0.045251983	0.437177617	0.026598255	0.64800615	-0.063618839	0.27445033	-0.070148859	0.228083286	-0.047604389	0.41369808	-0.122379351	0.035023735	0.152353638	0.008540669	0.139280447	0.016309613	0.303368424	9.70E-08	0.164697952	0.004429402	0.020535552	0.724502254	0.027679339	0.634718126
TOGARAM2	turquoise	-0.130870074	0.024097418	-0.023543412	0.686150323	-0.014949512	0.797516032	0.038551171	0.508084481	0.165833196	0.004160433	-0.083563878	0.150844587	-0.038420293	0.50952674	-0.041953089	0.471355841	-0.090846213	0.118230231	0.001232617	0.983123639	0.250365795	1.26E-05	0.585045958	1.14E-28	0.345442248	9.51E-10	0.243224101	2.26E-05	0.109535384	0.059373809	-0.123626835	0.033193223	0.153194771	0.008178608
TPM2	turquoise	-0.099880369	0.085733191	0.073176445	0.208584028	-0.09305102	0.109526774	0.015026087	0.796501483	0.170015773	0.003291989	-0.104122119	0.073178758	-0.045576006	0.433898907	0.064900679	0.264877273	-0.131301486	0.023631196	0.113677865	0.050326746	0.036775077	0.527837043	0.763407504	6.10E-58	0.29969595	1.41E-07	0.1039427	0.073677652	-0.284092143	6.42E-07	-0.181150761	0.001720267	0.013006559	0.823368033
TPO	turquoise	-0.061943185	0.287315107	-0.077384054	0.183523536	-0.032929272	0.571901666	-0.01653726	0.77655172	0.160594667	0.005537257	-0.158078965	0.006333795	-0.007104232	0.902964461	-0.111983818	0.053877044	-0.173364974	0.002718902	0.011226681	0.847219523	-0.016162306	0.781488568	0.556284112	1.58E-25	0.539493028	7.88E-24	0.310148064	4.83E-08	0.101477065	0.080818069	-0.137996107	0.017333866	-0.024665392	0.672041689
TPPP2	turquoise	-0.057977227	0.319354184	0.053708745	0.356339535	-0.108793558	0.06112784	0.022657806	0.697364272	0.150434509	0.009420615	-0.126036372	0.029887451	-0.069553332	0.232066117	-0.103385263	0.075245353	-0.093021998	0.109637972	0.059865305	0.303821947	-0.115015349	0.047663462	0.616920096	1.55E-32	0.436796474	2.88E-15	0.454324262	1.56E-16	0.277039676	1.24E-06	-0.045243958	0.437259002	-0.03801224	0.514037078
TRDN	turquoise	-0.080844841	0.164633621	0.114417657	0.04883869	-0.155111746	0.007404053	-0.027377698	0.638414191	0.055888674	0.337127292	-0.153679183	0.007976356	-0.066569428	0.252761363	0.032679005	0.574828396	-0.185897588	0.001289578	0.160477494	0.00557226	-0.050436215	0.386441912	0.860478036	2.17E-88	0.34795357	7.05E-10	0.020289739	0.727668689	-0.0279495	0.631415465	-0.035428888	0.543063696	0.020799644	0.721105565
TREML3P	turquoise	-0.072241503	0.214472774	0.031884266	0.584168842	0.15319245	0.008179588	-0.000533822	0.992690744	0.053901247	0.354615835	0.191284637	0.000922069	0.013328102	0.819075734	0.130153354	0.024889515	0.202271609	0.000452321	0.003493631	0.952191924	-0.040626607	0.485501308	-0.114276652	0.049119444	-0.074165675	0.202481249	-0.07428419	0.20175888	-0.196785917	0.000648549	-0.073004469	0.209658381	0.032331304	0.578906218
[truncated: 41 more rows]
