# Supplementary material for: Identification and validation of key modules and hub genes associated with the pathological stage of oral squamous cell carcinoma by weighted gene co-expression network analysis
Source: PeerJ. 2020 Feb 4;8:e8505. doi: 10.7717/peerj.8505 (PMC7006519; doi:10.7717/peerj.8505)
Supplement: File S5 [file peerj-08-8505-s005.zip]

Archive with 5 entries (5 files):
- GO.txt
- ID.txt
- KEGG-DISEASE.txt
- KEGG.txt
- REACTOME.txt
