# Supplementary material for: Identification and validation of key modules and hub genes associated with the pathological stage of oral squamous cell carcinoma by weighted gene co-expression network analysis
Source: PeerJ. 2020 Feb 4;8:e8505. doi: 10.7717/peerj.8505 (PMC7006519; doi:10.7717/peerj.8505)
Supplement: File S5 [file peerj-08-8505-s005.zip › GO.txt]

##Databases: Gene Ontology
##Statistical test method: hypergeometric test / Fisher's exact test
##FDR correction method: Benjamini and Hochberg
#Term	Database	ID	Input number	Background number	P-Value	Corrected P-Value	Input	Hyperlink
--------------------
#Term	Database	ID	Input number	Background number	P-Value	Corrected P-Value	Input	Hyperlink
--------------------
#Term	Database	ID	Input number	Background number	P-Value	Corrected P-Value	Input	Hyperlink
myofibril	Gene Ontology	GO:0030016	81	204	1.79417697339e-58	1.09552445995e-54	ENSG00000109846|ENSG00000144821|ENSG00000029534|ENSG00000175084|ENSG00000214872|ENSG00000174429|ENSG00000130037|ENSG00000159173|ENSG00000105048|ENSG00000101306|ENSG00000172403|ENSG00000154553|ENSG00000160808|ENSG00000130595|ENSG00000138347|ENSG00000138100|ENSG00000130598|ENSG00000136717|ENSG00000173991|ENSG00000164309|ENSG00000143632|ENSG00000196296|ENSG00000172399|ENSG00000183091|ENSG00000196218…	http://amigo.geneontology.org/cgi-bin/amigo/term_details?term=GO:0030016
contractile fiber	Gene Ontology	GO:0043292	82	215	4.44359020107e-58	1.35662808839e-54	ENSG00000109846|ENSG00000144821|ENSG00000029534|ENSG00000175084|ENSG00000214872|ENSG00000174429|ENSG00000130037|ENSG00000159173|ENSG00000105048|ENSG00000101306|ENSG00000172403|ENSG00000154553|ENSG00000160808|ENSG00000130595|ENSG00000138347|ENSG00000138100|ENSG00000130598|ENSG00000136717|ENSG00000173991|ENSG00000164309|ENSG00000143632|ENSG00000196296|ENSG00000172399|ENSG00000183091|ENSG00000196218…	http://amigo.geneontology.org/cgi-bin/amigo/term_details?term=GO:0043292
contractile fiber part	Gene Ontology	GO:0044449	77	200	8.77559069227e-55	1.78612522557e-51	ENSG00000109846|ENSG00000105048|ENSG00000029534|ENSG00000175084|ENSG00000214872|ENSG00000174429|ENSG00000130037|ENSG00000159173|ENSG00000172403|ENSG00000154553|ENSG00000160808|ENSG00000130595|ENSG00000138347|ENSG00000138100|ENSG00000130598|ENSG00000136717|ENSG00000173991|ENSG00000164309|ENSG00000143632|ENSG00000196296|ENSG00000172399|ENSG00000183091|ENSG00000196218|ENSG00000182533|ENSG00000197616…	http://amigo.geneontology.org/cgi-bin/amigo/term_details?term=GO:0044449
sarcomere	Gene Ontology	GO:0030017	74	183	6.9857435648e-54	1.06637375517e-50	ENSG00000109846|ENSG00000105048|ENSG00000029534|ENSG00000175084|ENSG00000214872|ENSG00000174429|ENSG00000130037|ENSG00000159173|ENSG00000172403|ENSG00000154553|ENSG00000160808|ENSG00000130595|ENSG00000138347|ENSG00000138100|ENSG00000130598|ENSG00000136717|ENSG00000173991|ENSG00000164309|ENSG00000143632|ENSG00000196296|ENSG00000172399|ENSG00000183091|ENSG00000196218|ENSG00000182533|ENSG00000197616…	http://amigo.geneontology.org/cgi-bin/amigo/term_details?term=GO:0030017
muscle system process	Gene Ontology	GO:0003012	91	390	3.80495692552e-49	4.64661339745e-46	ENSG00000109846|ENSG00000159173|ENSG00000130595|ENSG00000163884|ENSG00000130598|ENSG00000183230|ENSG00000196091|ENSG00000091482|ENSG00000165887|ENSG00000092054|ENSG00000185482|ENSG00000198125|ENSG00000124205|ENSG00000125538|ENSG00000239474|ENSG00000136546|ENSG00000101306|ENSG00000151320|ENSG00000163017|ENSG00000086967|ENSG00000198523|ENSG00000134769|ENSG00000109061|ENSG00000160808|ENSG00000197616…	http://amigo.geneontology.org/cgi-bin/amigo/term_details?term=GO:0003012
muscle contraction	Gene Ontology	GO:0006936	79	325	9.05474089193e-44	9.21470798102e-41	ENSG00000118804|ENSG00000185482|ENSG00000105048|ENSG00000186439|ENSG00000160808|ENSG00000175084|ENSG00000197616|ENSG00000105711|ENSG00000162004|ENSG00000159173|ENSG00000153956|ENSG00000130037|ENSG00000149575|ENSG00000130595|ENSG00000130598|ENSG00000110680|ENSG00000114854|ENSG00000173991|ENSG00000120729|ENSG00000143632|ENSG00000183091|ENSG00000196218|ENSG00000196091|ENSG00000198125|ENSG00000136842…	http://amigo.geneontology.org/cgi-bin/amigo/term_details?term=GO:0006936
I band	Gene Ontology	GO:0031674	49	126	2.84489572125e-35	2.48156189628e-32	ENSG00000109846|ENSG00000029534|ENSG00000175084|ENSG00000214872|ENSG00000160678|ENSG00000172403|ENSG00000154553|ENSG00000160808|ENSG00000154330|ENSG00000138347|ENSG00000138100|ENSG00000130037|ENSG00000136717|ENSG00000173991|ENSG00000120729|ENSG00000196296|ENSG00000172399|ENSG00000183091|ENSG00000196218|ENSG00000182533|ENSG00000197616|ENSG00000174611|ENSG00000092529|ENSG00000128591|ENSG00000130957…	http://amigo.geneontology.org/cgi-bin/amigo/term_details?term=GO:0031674
muscle structure development	Gene Ontology	GO:0061061	77	563	1.00318766642e-27	7.65682986392e-25	ENSG00000109846|ENSG00000129910|ENSG00000160808|ENSG00000214872|ENSG00000022267|ENSG00000173714|ENSG00000159173|ENSG00000144821|ENSG00000160539|ENSG00000143632|ENSG00000170162|ENSG00000162614|ENSG00000138347|ENSG00000136717|ENSG00000173991|ENSG00000178568|ENSG00000104369|ENSG00000089250|ENSG00000183091|ENSG00000196218|ENSG00000182533|ENSG00000197616|ENSG00000122756|ENSG00000248746|ENSG00000177238…	http://amigo.geneontology.org/cgi-bin/amigo/term_details?term=GO:0061061
regulation of system process	Gene Ontology	GO:0044057	73	510	2.10900106389e-27	1.43084005512e-24	ENSG00000173641|ENSG00000105048|ENSG00000149575|ENSG00000175084|ENSG00000214872|ENSG00000105711|ENSG00000130037|ENSG00000159173|ENSG00000146147|ENSG00000132693|ENSG00000160808|ENSG00000130595|ENSG00000130598|ENSG00000110680|ENSG00000114854|ENSG00000101470|ENSG00000185739|ENSG00000187486|ENSG00000058404|ENSG00000196218|ENSG00000182533|ENSG00000197616|ENSG00000150201|ENSG00000120049|ENSG00000121577…	http://amigo.geneontology.org/cgi-bin/amigo/term_details?term=GO:0044057
Z disc	Gene Ontology	GO:0030018	39	111	5.7617255019e-27	3.51810959146e-24	ENSG00000109846|ENSG00000029534|ENSG00000175084|ENSG00000197616|ENSG00000160678|ENSG00000172403|ENSG00000154553|ENSG00000154330|ENSG00000138347|ENSG00000138100|ENSG00000130037|ENSG00000136717|ENSG00000173991|ENSG00000120729|ENSG00000172399|ENSG00000183091|ENSG00000182533|ENSG00000174611|ENSG00000092529|ENSG00000128591|ENSG00000130957|ENSG00000077522|ENSG00000077157|ENSG00000092054|ENSG00000162614…	http://amigo.geneontology.org/cgi-bin/amigo/term_details?term=GO:0030018
system process	Gene Ontology	GO:0003008	145	1949	2.12876075848e-25	1.18165574466e-22	ENSG00000109846|ENSG00000173641|ENSG00000112425|ENSG00000214872|ENSG00000112782|ENSG00000160678|ENSG00000172901|ENSG00000170373|ENSG00000130595|ENSG00000163884|ENSG00000239474|ENSG00000130598|ENSG00000183230|ENSG00000196091|ENSG00000186326|ENSG00000091482|ENSG00000165887|ENSG00000160460|ENSG00000102683|ENSG00000092054|ENSG00000120057|ENSG00000185482|ENSG00000198125|ENSG00000140795|ENSG00000078295…	http://amigo.geneontology.org/cgi-bin/amigo/term_details?term=GO:0003008
actin-mediated cell contraction	Gene Ontology	GO:0070252	34	95	7.01020386831e-24	3.22603494985e-21	ENSG00000105048|ENSG00000160808|ENSG00000175084|ENSG00000197616|ENSG00000105711|ENSG00000159173|ENSG00000143632|ENSG00000130037|ENSG00000149575|ENSG00000130595|ENSG00000130598|ENSG00000114854|ENSG00000173991|ENSG00000183091|ENSG00000183230|ENSG00000196091|ENSG00000136842|ENSG00000198467|ENSG00000077522|ENSG00000092054|ENSG00000125414|ENSG00000018625|ENSG00000168530|ENSG00000086967|ENSG00000155657…	http://amigo.geneontology.org/cgi-bin/amigo/term_details?term=GO:0070252
actin-myosin filament sliding	Gene Ontology	GO:0033275	26	39	7.39673915785e-24	3.22603494985e-21	ENSG00000105048|ENSG00000160808|ENSG00000175084|ENSG00000197616|ENSG00000159173|ENSG00000143632|ENSG00000130595|ENSG00000130598|ENSG00000114854|ENSG00000173991|ENSG00000183091|ENSG00000196091|ENSG00000136842|ENSG00000198467|ENSG00000077522|ENSG00000092054|ENSG00000125414|ENSG00000168530|ENSG00000264424|ENSG00000155657|ENSG00000198947|ENSG00000101306|ENSG00000101470|ENSG00000111245|ENSG00000248746…	http://amigo.geneontology.org/cgi-bin/amigo/term_details?term=GO:0033275
muscle filament sliding	Gene Ontology	GO:0030049	26	39	7.39673915785e-24	3.22603494985e-21	ENSG00000105048|ENSG00000160808|ENSG00000175084|ENSG00000197616|ENSG00000159173|ENSG00000143632|ENSG00000130595|ENSG00000130598|ENSG00000114854|ENSG00000173991|ENSG00000183091|ENSG00000196091|ENSG00000136842|ENSG00000198467|ENSG00000077522|ENSG00000092054|ENSG00000125414|ENSG00000168530|ENSG00000264424|ENSG00000155657|ENSG00000198947|ENSG00000101306|ENSG00000101470|ENSG00000111245|ENSG00000248746…	http://amigo.geneontology.org/cgi-bin/amigo/term_details?term=GO:0030049
heart contraction	Gene Ontology	GO:0060047	49	256	1.91346539385e-23	7.78907979657e-21	ENSG00000173641|ENSG00000160808|ENSG00000175084|ENSG00000197616|ENSG00000105711|ENSG00000159173|ENSG00000130037|ENSG00000149575|ENSG00000130598|ENSG00000110680|ENSG00000114854|ENSG00000173991|ENSG00000187486|ENSG00000196218|ENSG00000182533|ENSG00000150201|ENSG00000120049|ENSG00000121577|ENSG00000081248|ENSG00000160460|ENSG00000102683|ENSG00000266964|ENSG00000092054|ENSG00000143318|ENSG00000130528…	http://amigo.geneontology.org/cgi-bin/amigo/term_details?term=GO:0060047
heart process	Gene Ontology	GO:0003015	49	259	2.9834649222e-23	1.13856480094e-20	ENSG00000173641|ENSG00000160808|ENSG00000175084|ENSG00000197616|ENSG00000105711|ENSG00000159173|ENSG00000130037|ENSG00000149575|ENSG00000130598|ENSG00000110680|ENSG00000114854|ENSG00000173991|ENSG00000187486|ENSG00000196218|ENSG00000182533|ENSG00000150201|ENSG00000120049|ENSG00000121577|ENSG00000081248|ENSG00000160460|ENSG00000102683|ENSG00000266964|ENSG00000092054|ENSG00000143318|ENSG00000130528…	http://amigo.geneontology.org/cgi-bin/amigo/term_details?term=GO:0003015
cytoskeletal protein binding	Gene Ontology	GO:0008092	84	823	2.08480384889e-22	7.48812488314e-20	ENSG00000121769|ENSG00000109846|ENSG00000144821|ENSG00000029534|ENSG00000175084|ENSG00000197616|ENSG00000092054|ENSG00000174429|ENSG00000130037|ENSG00000159173|ENSG00000105048|ENSG00000173641|ENSG00000172403|ENSG00000154553|ENSG00000163995|ENSG00000160808|ENSG00000130595|ENSG00000138347|ENSG00000138100|ENSG00000130598|ENSG00000136717|ENSG00000173991|ENSG00000120729|ENSG00000187486|ENSG00000058404…	http://amigo.geneontology.org/cgi-bin/amigo/term_details?term=GO:0008092
actin filament-based movement	Gene Ontology	GO:0030048	34	114	8.92112719647e-22	3.02624459231e-19	ENSG00000105048|ENSG00000160808|ENSG00000175084|ENSG00000197616|ENSG00000105711|ENSG00000159173|ENSG00000143632|ENSG00000130037|ENSG00000149575|ENSG00000130595|ENSG00000130598|ENSG00000114854|ENSG00000173991|ENSG00000183091|ENSG00000183230|ENSG00000196091|ENSG00000136842|ENSG00000198467|ENSG00000077522|ENSG00000092054|ENSG00000125414|ENSG00000018625|ENSG00000168530|ENSG00000086967|ENSG00000155657…	http://amigo.geneontology.org/cgi-bin/amigo/term_details?term=GO:0030048
muscle organ development	Gene Ontology	GO:0007517	53	347	2.87115498328e-21	9.16190051434e-19	ENSG00000109846|ENSG00000144821|ENSG00000160808|ENSG00000214872|ENSG00000022267|ENSG00000159173|ENSG00000163092|ENSG00000170162|ENSG00000114854|ENSG00000173991|ENSG00000178568|ENSG00000183091|ENSG00000196218|ENSG00000182533|ENSG00000197616|ENSG00000122756|ENSG00000143632|ENSG00000177238|ENSG00000092529|ENSG00000184343|ENSG00000138379|ENSG00000165887|ENSG00000102683|ENSG00000092054|ENSG00000124743…	http://amigo.geneontology.org/cgi-bin/amigo/term_details?term=GO:0007517
striated muscle cell development	Gene Ontology	GO:0055002	35	129	3.00095005383e-21	9.16190051434e-19	ENSG00000197616|ENSG00000173714|ENSG00000140795|ENSG00000138347|ENSG00000173991|ENSG00000196218|ENSG00000182533|ENSG00000136842|ENSG00000143632|ENSG00000092529|ENSG00000128591|ENSG00000077522|ENSG00000177791|ENSG00000143318|ENSG00000185482|ENSG00000133454|ENSG00000122367|ENSG00000157119|ENSG00000165410|ENSG00000155657|ENSG00000239474|ENSG00000148677|ENSG00000111046|ENSG00000154358|ENSG00000180772…	http://amigo.geneontology.org/cgi-bin/amigo/term_details?term=GO:0055002
structural constituent of muscle	Gene Ontology	GO:0008307	24	41	3.88339391232e-21	1.12914301089e-18	ENSG00000160808|ENSG00000154553|ENSG00000173991|ENSG00000120729|ENSG00000183091|ENSG00000196091|ENSG00000198467|ENSG00000092529|ENSG00000165887|ENSG00000077522|ENSG00000180209|ENSG00000162614|ENSG00000182253|ENSG00000104369|ENSG00000036448|ENSG00000168530|ENSG00000155657|ENSG00000154358|ENSG00000198947|ENSG00000111245|ENSG00000248746|ENSG00000086967|ENSG00000101605|ENSG00000129170	http://amigo.geneontology.org/cgi-bin/amigo/term_details?term=GO:0008307
muscle cell development	Gene Ontology	GO:0055001	36	142	5.49915445051e-21	1.52626532158e-18	ENSG00000197616|ENSG00000173714|ENSG00000140795|ENSG00000138347|ENSG00000173991|ENSG00000196218|ENSG00000182533|ENSG00000136842|ENSG00000143632|ENSG00000092529|ENSG00000128591|ENSG00000077522|ENSG00000102683|ENSG00000177791|ENSG00000143318|ENSG00000185482|ENSG00000133454|ENSG00000122367|ENSG00000157119|ENSG00000165410|ENSG00000155657|ENSG00000239474|ENSG00000148677|ENSG00000111046|ENSG00000154358…	http://amigo.geneontology.org/cgi-bin/amigo/term_details?term=GO:0055001
striated muscle contraction	Gene Ontology	GO:0006941	36	153	4.53385114463e-20	1.20363891692e-17	ENSG00000105048|ENSG00000160808|ENSG00000197616|ENSG00000105711|ENSG00000162004|ENSG00000159173|ENSG00000130037|ENSG00000149575|ENSG00000130595|ENSG00000130598|ENSG00000114854|ENSG00000173991|ENSG00000183230|ENSG00000182533|ENSG00000198125|ENSG00000091482|ENSG00000092054|ENSG00000143318|ENSG00000130528|ENSG00000185482|ENSG00000196296|ENSG00000018625|ENSG00000168530|ENSG00000155657|ENSG00000239474…	http://amigo.geneontology.org/cgi-bin/amigo/term_details?term=GO:0006941
blood circulation	Gene Ontology	GO:0008015	60	496	2.09610679023e-19	5.33284502548e-17	ENSG00000173641|ENSG00000149575|ENSG00000175084|ENSG00000214872|ENSG00000105711|ENSG00000130037|ENSG00000159173|ENSG00000132693|ENSG00000160808|ENSG00000130598|ENSG00000110680|ENSG00000114854|ENSG00000173991|ENSG00000187486|ENSG00000124205|ENSG00000183230|ENSG00000182533|ENSG00000136352|ENSG00000150201|ENSG00000120049|ENSG00000121577|ENSG00000092009|ENSG00000081248|ENSG00000160460|ENSG00000102683…	http://amigo.geneontology.org/cgi-bin/amigo/term_details?term=GO:0008015
circulatory system process	Gene Ontology	GO:0003013	60	500	2.97972120556e-19	7.17277445675e-17	ENSG00000173641|ENSG00000149575|ENSG00000175084|ENSG00000214872|ENSG00000105711|ENSG00000130037|ENSG00000159173|ENSG00000132693|ENSG00000160808|ENSG00000130598|ENSG00000110680|ENSG00000114854|ENSG00000173991|ENSG00000187486|ENSG00000124205|ENSG00000183230|ENSG00000182533|ENSG00000136352|ENSG00000150201|ENSG00000120049|ENSG00000121577|ENSG00000092009|ENSG00000081248|ENSG00000160460|ENSG00000102683…	http://amigo.geneontology.org/cgi-bin/amigo/term_details?term=GO:0003013
actin binding	Gene Ontology	GO:0003779	53	390	3.05424395472e-19	7.17277445675e-17	ENSG00000197893|ENSG00000144821|ENSG00000160808|ENSG00000136717|ENSG00000197616|ENSG00000174429|ENSG00000159173|ENSG00000172403|ENSG00000109061|ENSG00000138347|ENSG00000112186|ENSG00000130598|ENSG00000114854|ENSG00000101470|ENSG00000058404|ENSG00000172399|ENSG00000183091|ENSG00000183230|ENSG00000185345|ENSG00000136842|ENSG00000185100|ENSG00000185271|ENSG00000120729|ENSG00000128591|ENSG00000163995…	http://amigo.geneontology.org/cgi-bin/amigo/term_details?term=GO:0003779
regulation of heart contraction	Gene Ontology	GO:0008016	41	225	3.95058607672e-19	8.9341772535e-17	ENSG00000173641|ENSG00000160808|ENSG00000175084|ENSG00000197616|ENSG00000105711|ENSG00000160678|ENSG00000149575|ENSG00000130037|ENSG00000110680|ENSG00000187486|ENSG00000196218|ENSG00000182533|ENSG00000150201|ENSG00000120049|ENSG00000121577|ENSG00000081248|ENSG00000160460|ENSG00000266964|ENSG00000092054|ENSG00000143318|ENSG00000130528|ENSG00000157087|ENSG00000106113|ENSG00000196296|ENSG00000018625…	http://amigo.geneontology.org/cgi-bin/amigo/term_details?term=GO:0008016
muscle tissue development	Gene Ontology	GO:0060537	49	339	7.37932334294e-19	1.60921958328e-16	ENSG00000144821|ENSG00000160808|ENSG00000197616|ENSG00000159173|ENSG00000162614|ENSG00000170162|ENSG00000114854|ENSG00000173991|ENSG00000178568|ENSG00000196218|ENSG00000182533|ENSG00000100628|ENSG00000143632|ENSG00000092529|ENSG00000184343|ENSG00000138379|ENSG00000165887|ENSG00000109819|ENSG00000077522|ENSG00000102683|ENSG00000092054|ENSG00000124743|ENSG00000143318|ENSG00000185482|ENSG00000106113…	http://amigo.geneontology.org/cgi-bin/amigo/term_details?term=GO:0060537
muscle cell differentiation	Gene Ontology	GO:0042692	49	340	8.22708673349e-19	1.73222729637e-16	ENSG00000129910|ENSG00000197616|ENSG00000173714|ENSG00000140795|ENSG00000160539|ENSG00000138347|ENSG00000136717|ENSG00000173991|ENSG00000089250|ENSG00000196218|ENSG00000182533|ENSG00000100628|ENSG00000136842|ENSG00000143632|ENSG00000177238|ENSG00000092529|ENSG00000128591|ENSG00000138379|ENSG00000165887|ENSG00000077522|ENSG00000102683|ENSG00000177791|ENSG00000143318|ENSG00000185482|ENSG00000077009…	http://amigo.geneontology.org/cgi-bin/amigo/term_details?term=GO:0042692
striated muscle tissue development	Gene Ontology	GO:0014706	48	326	8.68054376147e-19	1.76678000692e-16	ENSG00000144821|ENSG00000160808|ENSG00000197616|ENSG00000159173|ENSG00000162614|ENSG00000170162|ENSG00000114854|ENSG00000173991|ENSG00000178568|ENSG00000196218|ENSG00000182533|ENSG00000100628|ENSG00000143632|ENSG00000092529|ENSG00000184343|ENSG00000138379|ENSG00000165887|ENSG00000077522|ENSG00000102683|ENSG00000092054|ENSG00000124743|ENSG00000143318|ENSG00000185482|ENSG00000106113|ENSG00000180209…	http://amigo.geneontology.org/cgi-bin/amigo/term_details?term=GO:0014706
striated muscle cell differentiation	Gene Ontology	GO:0051146	41	231	9.09936054693e-19	1.79228049999e-16	ENSG00000197616|ENSG00000173714|ENSG00000140795|ENSG00000160539|ENSG00000138347|ENSG00000173991|ENSG00000196218|ENSG00000182533|ENSG00000136842|ENSG00000143632|ENSG00000177238|ENSG00000092529|ENSG00000128591|ENSG00000165887|ENSG00000077522|ENSG00000177791|ENSG00000143318|ENSG00000185482|ENSG00000133454|ENSG00000122367|ENSG00000157119|ENSG00000165410|ENSG00000155657|ENSG00000239474|ENSG00000115593…	http://amigo.geneontology.org/cgi-bin/amigo/term_details?term=GO:0051146
regulation of blood circulation	Gene Ontology	GO:1903522	46	301	1.28534558093e-18	2.45260003661e-16	ENSG00000173641|ENSG00000160808|ENSG00000175084|ENSG00000214872|ENSG00000105711|ENSG00000160678|ENSG00000132693|ENSG00000149575|ENSG00000130037|ENSG00000110680|ENSG00000187486|ENSG00000196218|ENSG00000182533|ENSG00000197616|ENSG00000150201|ENSG00000120049|ENSG00000121577|ENSG00000081248|ENSG00000160460|ENSG00000266964|ENSG00000167332|ENSG00000143318|ENSG00000130528|ENSG00000157087|ENSG00000106113…	http://amigo.geneontology.org/cgi-bin/amigo/term_details?term=GO:1903522
actin cytoskeleton	Gene Ontology	GO:0015629	56	453	1.44802051914e-18	2.67927675451e-16	ENSG00000109846|ENSG00000173641|ENSG00000144821|ENSG00000160808|ENSG00000197616|ENSG00000092054|ENSG00000174429|ENSG00000112782|ENSG00000159173|ENSG00000105048|ENSG00000172403|ENSG00000154553|ENSG00000130595|ENSG00000130598|ENSG00000136717|ENSG00000101470|ENSG00000143632|ENSG00000172399|ENSG00000183091|ENSG00000114854|ENSG00000196091|ENSG00000136842|ENSG00000248746|ENSG00000185271|ENSG00000120729…	http://amigo.geneontology.org/cgi-bin/amigo/term_details?term=GO:0015629
sarcoplasm	Gene Ontology	GO:0016528	25	68	3.89507176037e-18	6.9950906379e-16	ENSG00000121769|ENSG00000029534|ENSG00000162004|ENSG00000160678|ENSG00000068976|ENSG00000185739|ENSG00000104369|ENSG00000129744|ENSG00000128591|ENSG00000184544|ENSG00000170290|ENSG00000058404|ENSG00000143318|ENSG00000130528|ENSG00000196296|ENSG00000196218|ENSG00000239474|ENSG00000151320|ENSG00000186439|ENSG00000153956|ENSG00000149596|ENSG00000072954|ENSG00000089250|ENSG00000198523|ENSG00000100678	http://amigo.geneontology.org/cgi-bin/amigo/term_details?term=GO:0016528
sarcolemma	Gene Ontology	GO:0042383	31	125	5.08787445147e-18	8.8761604002e-16	ENSG00000029534|ENSG00000175084|ENSG00000105711|ENSG00000162004|ENSG00000136717|ENSG00000120729|ENSG00000187486|ENSG00000158445|ENSG00000196218|ENSG00000182533|ENSG00000177238|ENSG00000092529|ENSG00000128591|ENSG00000121577|ENSG00000081248|ENSG00000102683|ENSG00000266964|ENSG00000181856|ENSG00000143318|ENSG00000018625|ENSG00000067191|ENSG00000198947|ENSG00000111241|ENSG00000151320|ENSG00000153956…	http://amigo.geneontology.org/cgi-bin/amigo/term_details?term=GO:0042383
myofibril assembly	Gene Ontology	GO:0030239	22	53	5.12765105634e-17	8.69706593057e-15	ENSG00000197616|ENSG00000140795|ENSG00000138347|ENSG00000173991|ENSG00000182533|ENSG00000136842|ENSG00000143632|ENSG00000092529|ENSG00000077522|ENSG00000177791|ENSG00000143318|ENSG00000122367|ENSG00000165410|ENSG00000155657|ENSG00000239474|ENSG00000148677|ENSG00000154358|ENSG00000111245|ENSG00000170807|ENSG00000163380|ENSG00000129170|ENSG00000081189	http://amigo.geneontology.org/cgi-bin/amigo/term_details?term=GO:0030239
A band	Gene Ontology	GO:0031672	19	34	9.93343601009e-17	1.63928541291e-14	ENSG00000158022|ENSG00000154358|ENSG00000029534|ENSG00000196296|ENSG00000214872|ENSG00000111245|ENSG00000036448|ENSG00000160678|ENSG00000091482|ENSG00000163380|ENSG00000157119|ENSG00000160808|ENSG00000155657|ENSG00000239474|ENSG00000077157|ENSG00000101605|ENSG00000142661|ENSG00000164309|ENSG00000109061	http://amigo.geneontology.org/cgi-bin/amigo/term_details?term=GO:0031672
regulation of ion transport	Gene Ontology	GO:0043269	59	559	1.37615731097e-16	2.21126751073e-14	ENSG00000158445|ENSG00000149575|ENSG00000070808|ENSG00000105711|ENSG00000117013|ENSG00000112782|ENSG00000160678|ENSG00000101198|ENSG00000130037|ENSG00000187486|ENSG00000138798|ENSG00000058404|ENSG00000182533|ENSG00000092529|ENSG00000184544|ENSG00000120049|ENSG00000081248|ENSG00000109819|ENSG00000077522|ENSG00000073464|ENSG00000022267|ENSG00000130226|ENSG00000143318|ENSG00000130528|ENSG00000157087…	http://amigo.geneontology.org/cgi-bin/amigo/term_details?term=GO:0043269
actin filament-based process	Gene Ontology	GO:0030029	62	624	3.05798268257e-16	4.78770314352e-14	ENSG00000105048|ENSG00000149575|ENSG00000175084|ENSG00000197616|ENSG00000105711|ENSG00000130037|ENSG00000159173|ENSG00000153956|ENSG00000154553|ENSG00000160808|ENSG00000130595|ENSG00000138347|ENSG00000239474|ENSG00000130598|ENSG00000114854|ENSG00000173991|ENSG00000143632|ENSG00000183091|ENSG00000183230|ENSG00000185345|ENSG00000167549|ENSG00000198523|ENSG00000248746|ENSG00000092529|ENSG00000163995…	http://amigo.geneontology.org/cgi-bin/amigo/term_details?term=GO:0030029
sarcoplasmic reticulum	Gene Ontology	GO:0016529	22	61	5.57767955683e-16	8.51432784349e-14	ENSG00000029534|ENSG00000162004|ENSG00000160678|ENSG00000068976|ENSG00000185739|ENSG00000104369|ENSG00000129744|ENSG00000184544|ENSG00000170290|ENSG00000058404|ENSG00000143318|ENSG00000130528|ENSG00000196296|ENSG00000196218|ENSG00000239474|ENSG00000151320|ENSG00000186439|ENSG00000153956|ENSG00000149596|ENSG00000072954|ENSG00000089250|ENSG00000198523	http://amigo.geneontology.org/cgi-bin/amigo/term_details?term=GO:0016529
regulation of ion transmembrane transport	Gene Ontology	GO:0034765	47	387	1.6836775815e-15	2.50744763723e-13	ENSG00000158445|ENSG00000149575|ENSG00000104848|ENSG00000105711|ENSG00000117013|ENSG00000112782|ENSG00000160678|ENSG00000130037|ENSG00000187486|ENSG00000170290|ENSG00000182533|ENSG00000092529|ENSG00000184544|ENSG00000120049|ENSG00000022267|ENSG00000081248|ENSG00000109819|ENSG00000077522|ENSG00000073464|ENSG00000266964|ENSG00000130226|ENSG00000143318|ENSG00000130528|ENSG00000104369|ENSG00000018625…	http://amigo.geneontology.org/cgi-bin/amigo/term_details?term=GO:0034765
regulation of transmembrane transport	Gene Ontology	GO:0034762	47	401	5.66081639084e-15	8.22974878154e-13	ENSG00000158445|ENSG00000149575|ENSG00000104848|ENSG00000105711|ENSG00000117013|ENSG00000112782|ENSG00000160678|ENSG00000130037|ENSG00000187486|ENSG00000170290|ENSG00000182533|ENSG00000092529|ENSG00000184544|ENSG00000120049|ENSG00000022267|ENSG00000081248|ENSG00000109819|ENSG00000077522|ENSG00000073464|ENSG00000266964|ENSG00000130226|ENSG00000143318|ENSG00000130528|ENSG00000104369|ENSG00000018625…	http://amigo.geneontology.org/cgi-bin/amigo/term_details?term=GO:0034762
regulation of muscle system process	Gene Ontology	GO:0090257	33	197	1.01560841455e-14	1.44216394867e-12	ENSG00000105048|ENSG00000170290|ENSG00000159173|ENSG00000160808|ENSG00000130595|ENSG00000130598|ENSG00000110680|ENSG00000114854|ENSG00000185739|ENSG00000058404|ENSG00000183230|ENSG00000182533|ENSG00000109819|ENSG00000077157|ENSG00000092054|ENSG00000143318|ENSG00000130528|ENSG00000196296|ENSG00000018625|ENSG00000138379|ENSG00000158022|ENSG00000198947|ENSG00000101306|ENSG00000146147|ENSG00000151320…	http://amigo.geneontology.org/cgi-bin/amigo/term_details?term=GO:0090257
inorganic ion transmembrane transport	Gene Ontology	GO:0098660	63	702	1.37699392089e-14	1.9108920184e-12	ENSG00000158445|ENSG00000149575|ENSG00000104848|ENSG00000105711|ENSG00000072182|ENSG00000117013|ENSG00000112782|ENSG00000160678|ENSG00000144191|ENSG00000130037|ENSG00000187486|ENSG00000170290|ENSG00000196218|ENSG00000182533|ENSG00000107147|ENSG00000196296|ENSG00000092529|ENSG00000184544|ENSG00000120049|ENSG00000129749|ENSG00000158014|ENSG00000156885|ENSG00000077522|ENSG00000073464|ENSG00000022267…	http://amigo.geneontology.org/cgi-bin/amigo/term_details?term=GO:0098660
ion transmembrane transport	Gene Ontology	GO:0034220	73	937	7.97106459126e-14	1.08158489765e-11	ENSG00000158445|ENSG00000149575|ENSG00000104848|ENSG00000105711|ENSG00000072182|ENSG00000117013|ENSG00000112782|ENSG00000160678|ENSG00000144191|ENSG00000069482|ENSG00000130037|ENSG00000187486|ENSG00000170290|ENSG00000076555|ENSG00000196218|ENSG00000182533|ENSG00000107147|ENSG00000196296|ENSG00000149742|ENSG00000092529|ENSG00000184544|ENSG00000120049|ENSG00000129749|ENSG00000158014|ENSG00000156885…	http://amigo.geneontology.org/cgi-bin/amigo/term_details?term=GO:0034220
inorganic cation transmembrane transport	Gene Ontology	GO:0098662	57	616	8.24175791402e-14	1.09400377876e-11	ENSG00000158445|ENSG00000149575|ENSG00000104848|ENSG00000105711|ENSG00000072182|ENSG00000117013|ENSG00000160678|ENSG00000144191|ENSG00000130037|ENSG00000187486|ENSG00000170290|ENSG00000196218|ENSG00000182533|ENSG00000107147|ENSG00000196296|ENSG00000092529|ENSG00000184544|ENSG00000120049|ENSG00000129749|ENSG00000158014|ENSG00000156885|ENSG00000077522|ENSG00000022267|ENSG00000130226|ENSG00000143318…	http://amigo.geneontology.org/cgi-bin/amigo/term_details?term=GO:0098662
skeletal muscle contraction	Gene Ontology	GO:0003009	17	39	9.85971893627e-14	1.2809243367e-11	ENSG00000185482|ENSG00000105048|ENSG00000182533|ENSG00000198125|ENSG00000198947|ENSG00000173991|ENSG00000101470|ENSG00000159173|ENSG00000248746|ENSG00000130595|ENSG00000162004|ENSG00000130598|ENSG00000092054|ENSG00000114854|ENSG00000143318|ENSG00000100678|ENSG00000196296	http://amigo.geneontology.org/cgi-bin/amigo/term_details?term=GO:0003009
skeletal muscle organ development	Gene Ontology	GO:0060538	29	171	3.22696521563e-13	4.02784435092e-11	ENSG00000144821|ENSG00000170162|ENSG00000160808|ENSG00000196218|ENSG00000100628|ENSG00000143632|ENSG00000092529|ENSG00000184343|ENSG00000138379|ENSG00000122756|ENSG00000180209|ENSG00000124743|ENSG00000143318|ENSG00000185482|ENSG00000165887|ENSG00000106113|ENSG00000157119|ENSG00000239474|ENSG00000115593|ENSG00000148677|ENSG00000118526|ENSG00000107954|ENSG00000111046|ENSG00000198947|ENSG00000101306…	http://amigo.geneontology.org/cgi-bin/amigo/term_details?term=GO:0060538
ion transport	Gene Ontology	GO:0006811	93	1415	3.23230221413e-13	4.02784435092e-11	ENSG00000158445|ENSG00000112782|ENSG00000160678|ENSG00000138798|ENSG00000161281|ENSG00000160460|ENSG00000141485|ENSG00000104369|ENSG00000107147|ENSG00000124205|ENSG00000076555|ENSG00000125538|ENSG00000069482|ENSG00000067191|ENSG00000136546|ENSG00000127325|ENSG00000151320|ENSG00000146469|ENSG00000010379|ENSG00000168356|ENSG00000198523|ENSG00000162383|ENSG00000070808|ENSG00000072182|ENSG00000205359…	http://amigo.geneontology.org/cgi-bin/amigo/term_details?term=GO:0006811
sarcoplasmic reticulum membrane	Gene Ontology	GO:0033017	16	38	8.05628542948e-13	9.83833576648e-11	ENSG00000196296|ENSG00000196218|ENSG00000104369|ENSG00000198523|ENSG00000151320|ENSG00000186439|ENSG00000184544|ENSG00000149596|ENSG00000072954|ENSG00000089250|ENSG00000129744|ENSG00000170290|ENSG00000239474|ENSG00000143318|ENSG00000130528|ENSG00000058404	http://amigo.geneontology.org/cgi-bin/amigo/term_details?term=GO:0033017
cation transmembrane transport	Gene Ontology	GO:0098655	58	678	1.02591014376e-12	1.22827594859e-10	ENSG00000158445|ENSG00000149575|ENSG00000104848|ENSG00000105711|ENSG00000072182|ENSG00000117013|ENSG00000160678|ENSG00000144191|ENSG00000069482|ENSG00000130037|ENSG00000187486|ENSG00000170290|ENSG00000196218|ENSG00000182533|ENSG00000107147|ENSG00000196296|ENSG00000092529|ENSG00000184544|ENSG00000120049|ENSG00000129749|ENSG00000158014|ENSG00000156885|ENSG00000077522|ENSG00000022267|ENSG00000130226…	http://amigo.geneontology.org/cgi-bin/amigo/term_details?term=GO:0098655
myosin complex	Gene Ontology	GO:0016459	19	66	1.54880081973e-12	1.81864957794e-10	ENSG00000144821|ENSG00000125414|ENSG00000196091|ENSG00000180209|ENSG00000197616|ENSG00000133454|ENSG00000006788|ENSG00000111245|ENSG00000036448|ENSG00000168530|ENSG00000086967|ENSG00000163017|ENSG00000160808|ENSG00000155657|ENSG00000078814|ENSG00000264424|ENSG00000101605|ENSG00000092054|ENSG00000109061	http://amigo.geneontology.org/cgi-bin/amigo/term_details?term=GO:0016459
sarcomere organization	Gene Ontology	GO:0045214	15	33	1.75460189061e-12	2.02143380076e-10	ENSG00000154358|ENSG00000092529|ENSG00000182533|ENSG00000197616|ENSG00000173991|ENSG00000122367|ENSG00000140795|ENSG00000081189|ENSG00000165410|ENSG00000155657|ENSG00000138347|ENSG00000239474|ENSG00000143318|ENSG00000148677|ENSG00000077522	http://amigo.geneontology.org/cgi-bin/amigo/term_details?term=GO:0045214
cardiac conduction	Gene Ontology	GO:0061337	25	133	1.91421135174e-12	2.13176904838e-10	ENSG00000149575|ENSG00000105711|ENSG00000130037|ENSG00000187486|ENSG00000196218|ENSG00000135744|ENSG00000081248|ENSG00000160460|ENSG00000266964|ENSG00000143318|ENSG00000130528|ENSG00000157087|ENSG00000196296|ENSG00000018625|ENSG00000108878|ENSG00000183230|ENSG00000067191|ENSG00000150201|ENSG00000186439|ENSG00000153956|ENSG00000089250|ENSG00000120049|ENSG00000130433|ENSG00000198523|ENSG00000100678	http://amigo.geneontology.org/cgi-bin/amigo/term_details?term=GO:0061337
musculoskeletal movement	Gene Ontology	GO:0050881	17	49	1.95511082066e-12	2.13176904838e-10	ENSG00000185482|ENSG00000105048|ENSG00000182533|ENSG00000198125|ENSG00000198947|ENSG00000173991|ENSG00000101470|ENSG00000159173|ENSG00000248746|ENSG00000130595|ENSG00000162004|ENSG00000130598|ENSG00000092054|ENSG00000114854|ENSG00000143318|ENSG00000100678|ENSG00000196296	http://amigo.geneontology.org/cgi-bin/amigo/term_details?term=GO:0050881
multicellular organismal movement	Gene Ontology	GO:0050879	17	49	1.95511082066e-12	2.13176904838e-10	ENSG00000185482|ENSG00000105048|ENSG00000182533|ENSG00000198125|ENSG00000198947|ENSG00000173991|ENSG00000101470|ENSG00000159173|ENSG00000248746|ENSG00000130595|ENSG00000162004|ENSG00000130598|ENSG00000092054|ENSG00000114854|ENSG00000143318|ENSG00000100678|ENSG00000196296	http://amigo.geneontology.org/cgi-bin/amigo/term_details?term=GO:0050879
muscle adaptation	Gene Ontology	GO:0043500	20	77	2.00633803491e-12	2.14924562125e-10	ENSG00000158022|ENSG00000105048|ENSG00000182533|ENSG00000143632|ENSG00000146147|ENSG00000151320|ENSG00000159173|ENSG00000138379|ENSG00000248746|ENSG00000135744|ENSG00000109819|ENSG00000034971|ENSG00000163884|ENSG00000125538|ENSG00000129152|ENSG00000092054|ENSG00000114854|ENSG00000173991|ENSG00000081189|ENSG00000058404	http://amigo.geneontology.org/cgi-bin/amigo/term_details?term=GO:0043500
actomyosin structure organization	Gene Ontology	GO:0031032	26	146	2.04477842878e-12	2.1526581183e-10	ENSG00000197616|ENSG00000140795|ENSG00000138347|ENSG00000173991|ENSG00000182533|ENSG00000136842|ENSG00000143632|ENSG00000092529|ENSG00000077522|ENSG00000064042|ENSG00000177791|ENSG00000143318|ENSG00000122367|ENSG00000165410|ENSG00000095637|ENSG00000155657|ENSG00000239474|ENSG00000148677|ENSG00000154358|ENSG00000034971|ENSG00000111245|ENSG00000170807|ENSG00000118137|ENSG00000163380|ENSG00000129170…	http://amigo.geneontology.org/cgi-bin/amigo/term_details?term=GO:0031032
multicellular organismal signaling	Gene Ontology	GO:0035637	29	188	2.6296372548e-12	2.72127972926e-10	ENSG00000149575|ENSG00000105711|ENSG00000130037|ENSG00000187486|ENSG00000196218|ENSG00000120049|ENSG00000081248|ENSG00000160460|ENSG00000266964|ENSG00000143318|ENSG00000130528|ENSG00000157087|ENSG00000196296|ENSG00000018625|ENSG00000108878|ENSG00000183230|ENSG00000067191|ENSG00000136546|ENSG00000150201|ENSG00000186439|ENSG00000153956|ENSG00000089250|ENSG00000135744|ENSG00000007314|ENSG00000130433…	http://amigo.geneontology.org/cgi-bin/amigo/term_details?term=GO:0035637
skeletal muscle tissue development	Gene Ontology	GO:0007519	27	161	2.67403838447e-12	2.72127972926e-10	ENSG00000144821|ENSG00000170162|ENSG00000160808|ENSG00000196218|ENSG00000100628|ENSG00000143632|ENSG00000092529|ENSG00000184343|ENSG00000138379|ENSG00000165887|ENSG00000180209|ENSG00000124743|ENSG00000143318|ENSG00000185482|ENSG00000106113|ENSG00000157119|ENSG00000239474|ENSG00000115593|ENSG00000148677|ENSG00000118526|ENSG00000107954|ENSG00000111046|ENSG00000101306|ENSG00000248746|ENSG00000129152…	http://amigo.geneontology.org/cgi-bin/amigo/term_details?term=GO:0007519
M band	Gene Ontology	GO:0031430	13	21	2.75366586147e-12	2.73419010549e-10	ENSG00000158022|ENSG00000154358|ENSG00000029534|ENSG00000214872|ENSG00000036448|ENSG00000160678|ENSG00000091482|ENSG00000163380|ENSG00000155657|ENSG00000239474|ENSG00000101605|ENSG00000142661|ENSG00000164309	http://amigo.geneontology.org/cgi-bin/amigo/term_details?term=GO:0031430
regulation of metal ion transport	Gene Ontology	GO:0010959	38	326	2.7762821248e-12	2.73419010549e-10	ENSG00000149575|ENSG00000070808|ENSG00000105711|ENSG00000022267|ENSG00000160678|ENSG00000101198|ENSG00000130037|ENSG00000138798|ENSG00000058404|ENSG00000182533|ENSG00000092529|ENSG00000184544|ENSG00000120049|ENSG00000170290|ENSG00000077522|ENSG00000266964|ENSG00000130226|ENSG00000143318|ENSG00000130528|ENSG00000157087|ENSG00000160460|ENSG00000106113|ENSG00000104369|ENSG00000018625|ENSG00000124205…	http://amigo.geneontology.org/cgi-bin/amigo/term_details?term=GO:0010959
metal ion transport	Gene Ontology	GO:0030001	63	800	2.95932051243e-12	2.86819222998e-10	ENSG00000158445|ENSG00000149575|ENSG00000070808|ENSG00000105711|ENSG00000072182|ENSG00000117013|ENSG00000160678|ENSG00000101198|ENSG00000144191|ENSG00000130037|ENSG00000187486|ENSG00000185739|ENSG00000138798|ENSG00000058404|ENSG00000196218|ENSG00000182533|ENSG00000107147|ENSG00000196296|ENSG00000092529|ENSG00000184544|ENSG00000120049|ENSG00000129749|ENSG00000158014|ENSG00000081248|ENSG00000170290…	http://amigo.geneontology.org/cgi-bin/amigo/term_details?term=GO:0030001
myosin filament	Gene Ontology	GO:0032982	13	22	4.27038627987e-12	4.07421541013e-10	ENSG00000144821|ENSG00000125414|ENSG00000196091|ENSG00000197616|ENSG00000006788|ENSG00000036448|ENSG00000086967|ENSG00000163017|ENSG00000109061|ENSG00000078814|ENSG00000264424|ENSG00000101605|ENSG00000092054	http://amigo.geneontology.org/cgi-bin/amigo/term_details?term=GO:0032982
multicellular organismal process	Gene Ontology	GO:0032501	280	6820	5.13177578817e-12	4.82071122501e-10	ENSG00000109846|ENSG00000173641|ENSG00000117115|ENSG00000112425|ENSG00000214872|ENSG00000092054|ENSG00000112782|ENSG00000160678|ENSG00000004799|ENSG00000116183|ENSG00000125538|ENSG00000170162|ENSG00000129152|ENSG00000130595|ENSG00000163884|ENSG00000069482|ENSG00000130598|ENSG00000197561|ENSG00000178568|ENSG00000138798|ENSG00000157150|ENSG00000239474|ENSG00000101134|ENSG00000168874|ENSG00000183230…	http://amigo.geneontology.org/cgi-bin/amigo/term_details?term=GO:0032501
regulation of cation transmembrane transport	Gene Ontology	GO:1904062	30	210	6.26562807391e-12	5.79665530595e-10	ENSG00000149575|ENSG00000105711|ENSG00000022267|ENSG00000124205|ENSG00000187486|ENSG00000170290|ENSG00000182533|ENSG00000092529|ENSG00000184544|ENSG00000120049|ENSG00000077522|ENSG00000266964|ENSG00000130226|ENSG00000143318|ENSG00000130528|ENSG00000104369|ENSG00000018625|ENSG00000160678|ENSG00000069482|ENSG00000067191|ENSG00000150201|ENSG00000198947|ENSG00000151320|ENSG00000186439|ENSG00000153956…	http://amigo.geneontology.org/cgi-bin/amigo/term_details?term=GO:1904062
cardiac muscle contraction	Gene Ontology	GO:0060048	23	118	7.70092041268e-12	7.0181820955e-10	ENSG00000160808|ENSG00000197616|ENSG00000105711|ENSG00000159173|ENSG00000130037|ENSG00000149575|ENSG00000130598|ENSG00000114854|ENSG00000173991|ENSG00000183230|ENSG00000182533|ENSG00000092054|ENSG00000130528|ENSG00000018625|ENSG00000168530|ENSG00000155657|ENSG00000198947|ENSG00000101306|ENSG00000129170|ENSG00000111245|ENSG00000153956|ENSG00000089250|ENSG00000198523	http://amigo.geneontology.org/cgi-bin/amigo/term_details?term=GO:0060048
striated muscle adaptation	Gene Ontology	GO:0014888	15	38	8.82165359042e-12	7.88927091226e-10	ENSG00000158022|ENSG00000105048|ENSG00000034971|ENSG00000143632|ENSG00000159173|ENSG00000138379|ENSG00000248746|ENSG00000109819|ENSG00000163884|ENSG00000129152|ENSG00000092054|ENSG00000114854|ENSG00000173991|ENSG00000081189|ENSG00000058404	http://amigo.geneontology.org/cgi-bin/amigo/term_details?term=GO:0014888
cation transport	Gene Ontology	GO:0006812	69	952	8.91516038234e-12	7.88927091226e-10	ENSG00000158445|ENSG00000149575|ENSG00000070808|ENSG00000105711|ENSG00000072182|ENSG00000117013|ENSG00000160678|ENSG00000101198|ENSG00000144191|ENSG00000069482|ENSG00000130037|ENSG00000187486|ENSG00000185739|ENSG00000138798|ENSG00000058404|ENSG00000196218|ENSG00000182533|ENSG00000175564|ENSG00000196296|ENSG00000092529|ENSG00000184544|ENSG00000120049|ENSG00000129749|ENSG00000158014|ENSG00000156885…	http://amigo.geneontology.org/cgi-bin/amigo/term_details?term=GO:0006812
myofilament	Gene Ontology	GO:0036379	13	24	9.79167540314e-12	8.54113857308e-10	ENSG00000105048|ENSG00000136842|ENSG00000198467|ENSG00000101470|ENSG00000159173|ENSG00000170807|ENSG00000143632|ENSG00000163380|ENSG00000155657|ENSG00000130598|ENSG00000101605|ENSG00000114854|ENSG00000130595	http://amigo.geneontology.org/cgi-bin/amigo/term_details?term=GO:0036379
striated muscle thin filament	Gene Ontology	GO:0005865	12	21	3.87432547033e-11	3.31844336986e-09	ENSG00000105048|ENSG00000136842|ENSG00000198467|ENSG00000101470|ENSG00000159173|ENSG00000170807|ENSG00000143632|ENSG00000163380|ENSG00000130595|ENSG00000130598|ENSG00000114854|ENSG00000155657	http://amigo.geneontology.org/cgi-bin/amigo/term_details?term=GO:0005865
muscle fiber development	Gene Ontology	GO:0048747	16	52	3.9130023359e-11	3.31844336986e-09	ENSG00000185482|ENSG00000196218|ENSG00000198947|ENSG00000197616|ENSG00000162614|ENSG00000133454|ENSG00000128591|ENSG00000173714|ENSG00000111245|ENSG00000143632|ENSG00000157119|ENSG00000129152|ENSG00000155657|ENSG00000239474|ENSG00000173991|ENSG00000111046	http://amigo.geneontology.org/cgi-bin/amigo/term_details?term=GO:0048747
transmembrane transport	Gene Ontology	GO:0055085	81	1274	6.01838656292e-11	4.99282640386e-09	ENSG00000158445|ENSG00000149575|ENSG00000104848|ENSG00000105711|ENSG00000072182|ENSG00000117013|ENSG00000112782|ENSG00000160678|ENSG00000144191|ENSG00000069482|ENSG00000130037|ENSG00000130433|ENSG00000118137|ENSG00000187486|ENSG00000170290|ENSG00000076555|ENSG00000196218|ENSG00000182533|ENSG00000107147|ENSG00000196296|ENSG00000149742|ENSG00000173262|ENSG00000092529|ENSG00000184544|ENSG00000120049…	http://amigo.geneontology.org/cgi-bin/amigo/term_details?term=GO:0055085
single-multicellular organism process	Gene Ontology	GO:0044707	244	5839	6.05091965092e-11	4.99282640386e-09	ENSG00000109846|ENSG00000117115|ENSG00000112425|ENSG00000214872|ENSG00000092054|ENSG00000112782|ENSG00000160678|ENSG00000004799|ENSG00000116183|ENSG00000170162|ENSG00000130595|ENSG00000163884|ENSG00000069482|ENSG00000130598|ENSG00000178568|ENSG00000138798|ENSG00000157150|ENSG00000101134|ENSG00000168874|ENSG00000183230|ENSG00000134240|ENSG00000159184|ENSG00000162614|ENSG00000150201|ENSG00000188517…	http://amigo.geneontology.org/cgi-bin/amigo/term_details?term=GO:0044707
single-organism process	Gene Ontology	GO:0044699	451	12786	7.57379650962e-11	6.16608019836e-09	ENSG00000121769|ENSG00000112425|ENSG00000198099|ENSG00000172348|ENSG00000102195|ENSG00000112782|ENSG00000185499|ENSG00000171033|ENSG00000163884|ENSG00000170522|ENSG00000116996|ENSG00000186326|ENSG00000143355|ENSG00000165887|ENSG00000160460|ENSG00000106078|ENSG00000124205|ENSG00000116194|ENSG00000172901|ENSG00000069482|ENSG00000067191|ENSG00000130528|ENSG00000163017|ENSG00000010379|ENSG00000198523…	http://amigo.geneontology.org/cgi-bin/amigo/term_details?term=GO:0044699
regulation of multicellular organismal process	Gene Ontology	GO:0051239	132	2588	8.58269929201e-11	6.86741664181e-09	ENSG00000214872|ENSG00000160678|ENSG00000004799|ENSG00000130595|ENSG00000069482|ENSG00000130598|ENSG00000197561|ENSG00000178568|ENSG00000138798|ENSG00000168874|ENSG00000183230|ENSG00000009950|ENSG00000144771|ENSG00000167191|ENSG00000127743|ENSG00000165887|ENSG00000160460|ENSG00000106078|ENSG00000120057|ENSG00000159173|ENSG00000000005|ENSG00000076555|ENSG00000125538|ENSG00000204632|ENSG00000186868…	http://amigo.geneontology.org/cgi-bin/amigo/term_details?term=GO:0051239
skeletal muscle adaptation	Gene Ontology	GO:0043501	12	23	8.66018803503e-11	6.86741664181e-09	ENSG00000158022|ENSG00000105048|ENSG00000034971|ENSG00000143632|ENSG00000159173|ENSG00000248746|ENSG00000109819|ENSG00000129152|ENSG00000092054|ENSG00000114854|ENSG00000138379|ENSG00000058404	http://amigo.geneontology.org/cgi-bin/amigo/term_details?term=GO:0043501
regulation of muscle contraction	Gene Ontology	GO:0006937	24	149	9.17920849803e-11	7.18567270372e-09	ENSG00000105048|ENSG00000160808|ENSG00000159173|ENSG00000130595|ENSG00000130598|ENSG00000110680|ENSG00000114854|ENSG00000183230|ENSG00000182533|ENSG00000077157|ENSG00000092054|ENSG00000143318|ENSG00000130528|ENSG00000196296|ENSG00000018625|ENSG00000198947|ENSG00000101306|ENSG00000101470|ENSG00000111245|ENSG00000004776|ENSG00000089250|ENSG00000248746|ENSG00000198523|ENSG00000100678	http://amigo.geneontology.org/cgi-bin/amigo/term_details?term=GO:0006937
regulation of ion transmembrane transporter activity	Gene Ontology	GO:0032412	26	179	1.16082200296e-10	8.97212550645e-09	ENSG00000149575|ENSG00000105711|ENSG00000022267|ENSG00000160678|ENSG00000187486|ENSG00000170290|ENSG00000182533|ENSG00000120049|ENSG00000109819|ENSG00000077522|ENSG00000266964|ENSG00000130528|ENSG00000104369|ENSG00000018625|ENSG00000069482|ENSG00000067191|ENSG00000150201|ENSG00000198947|ENSG00000151320|ENSG00000186439|ENSG00000153956|ENSG00000149596|ENSG00000089250|ENSG00000135744|ENSG00000198523…	http://amigo.geneontology.org/cgi-bin/amigo/term_details?term=GO:0032412
regulation of heart rate	Gene Ontology	GO:0002027	19	90	1.56228331346e-10	1.192412739e-08	ENSG00000106113|ENSG00000183230|ENSG00000182533|ENSG00000180772|ENSG00000198947|ENSG00000105711|ENSG00000124205|ENSG00000092054|ENSG00000197616|ENSG00000121577|ENSG00000135744|ENSG00000149575|ENSG00000160460|ENSG00000153956|ENSG00000130037|ENSG00000110680|ENSG00000198523|ENSG00000130528|ENSG00000134548	http://amigo.geneontology.org/cgi-bin/amigo/term_details?term=GO:0002027
cardiac muscle tissue development	Gene Ontology	GO:0048738	25	168	1.67538336124e-10	1.26294948194e-08	ENSG00000160808|ENSG00000197616|ENSG00000159173|ENSG00000163092|ENSG00000114854|ENSG00000173991|ENSG00000178568|ENSG00000182533|ENSG00000077522|ENSG00000102683|ENSG00000092054|ENSG00000162614|ENSG00000133454|ENSG00000140795|ENSG00000155657|ENSG00000148677|ENSG00000180772|ENSG00000101306|ENSG00000129170|ENSG00000151320|ENSG00000111245|ENSG00000149596|ENSG00000135744|ENSG00000198523|ENSG00000081189	http://amigo.geneontology.org/cgi-bin/amigo/term_details?term=GO:0048738
regulation of transmembrane transporter activity	Gene Ontology	GO:0022898	26	184	1.98703649714e-10	1.4796152258e-08	ENSG00000149575|ENSG00000105711|ENSG00000022267|ENSG00000160678|ENSG00000187486|ENSG00000170290|ENSG00000182533|ENSG00000120049|ENSG00000109819|ENSG00000077522|ENSG00000266964|ENSG00000130528|ENSG00000104369|ENSG00000018625|ENSG00000069482|ENSG00000067191|ENSG00000150201|ENSG00000198947|ENSG00000151320|ENSG00000186439|ENSG00000153956|ENSG00000149596|ENSG00000089250|ENSG00000135744|ENSG00000198523…	http://amigo.geneontology.org/cgi-bin/amigo/term_details?term=GO:0022898
muscle myosin complex	Gene Ontology	GO:0005859	11	19	2.30677306182e-10	1.697006785e-08	ENSG00000125414|ENSG00000197616|ENSG00000006788|ENSG00000168530|ENSG00000160808|ENSG00000155657|ENSG00000180209|ENSG00000264424|ENSG00000101605|ENSG00000092054|ENSG00000109061	http://amigo.geneontology.org/cgi-bin/amigo/term_details?term=GO:0005859
transmembrane transporter complex	Gene Ontology	GO:1902495	33	311	6.98563459052e-10	5.07789104878e-08	ENSG00000149575|ENSG00000104848|ENSG00000105711|ENSG00000117013|ENSG00000112782|ENSG00000144191|ENSG00000130037|ENSG00000187486|ENSG00000158445|ENSG00000107147|ENSG00000129749|ENSG00000081248|ENSG00000266964|ENSG00000130226|ENSG00000196296|ENSG00000018625|ENSG00000182255|ENSG00000108878|ENSG00000101892|ENSG00000007314|ENSG00000067191|ENSG00000136546|ENSG00000127325|ENSG00000151320|ENSG00000186439…	http://amigo.geneontology.org/cgi-bin/amigo/term_details?term=GO:1902495
regulation of transporter activity	Gene Ontology	GO:0032409	26	199	9.04330566107e-10	6.49628521959e-08	ENSG00000149575|ENSG00000105711|ENSG00000022267|ENSG00000160678|ENSG00000187486|ENSG00000170290|ENSG00000182533|ENSG00000120049|ENSG00000109819|ENSG00000077522|ENSG00000266964|ENSG00000130528|ENSG00000104369|ENSG00000018625|ENSG00000069482|ENSG00000067191|ENSG00000150201|ENSG00000198947|ENSG00000151320|ENSG00000186439|ENSG00000153956|ENSG00000149596|ENSG00000089250|ENSG00000135744|ENSG00000198523…	http://amigo.geneontology.org/cgi-bin/amigo/term_details?term=GO:0032409
transporter complex	Gene Ontology	GO:1990351	33	318	1.16903376021e-09	8.30013969747e-08	ENSG00000149575|ENSG00000104848|ENSG00000105711|ENSG00000117013|ENSG00000112782|ENSG00000144191|ENSG00000130037|ENSG00000187486|ENSG00000158445|ENSG00000107147|ENSG00000129749|ENSG00000081248|ENSG00000266964|ENSG00000130226|ENSG00000196296|ENSG00000018625|ENSG00000182255|ENSG00000108878|ENSG00000101892|ENSG00000007314|ENSG00000067191|ENSG00000136546|ENSG00000127325|ENSG00000151320|ENSG00000186439…	http://amigo.geneontology.org/cgi-bin/amigo/term_details?term=GO:1990351
chemical homeostasis	Gene Ontology	GO:0048878	66	1005	1.22572938715e-09	8.6026478597e-08	ENSG00000121769|ENSG00000113889|ENSG00000149575|ENSG00000158445|ENSG00000105711|ENSG00000022267|ENSG00000124205|ENSG00000004799|ENSG00000135100|ENSG00000130037|ENSG00000166035|ENSG00000110680|ENSG00000197561|ENSG00000080618|ENSG00000068976|ENSG00000187486|ENSG00000196296|ENSG00000196218|ENSG00000185345|ENSG00000100373|ENSG00000092529|ENSG00000184544|ENSG00000129749|ENSG00000158014|ENSG00000109819…	http://amigo.geneontology.org/cgi-bin/amigo/term_details?term=GO:0048878
cation channel complex	Gene Ontology	GO:0034703	24	173	1.37471816613e-09	9.53866945729e-08	ENSG00000149575|ENSG00000104848|ENSG00000105711|ENSG00000117013|ENSG00000130037|ENSG00000187486|ENSG00000158445|ENSG00000081248|ENSG00000130226|ENSG00000196296|ENSG00000107147|ENSG00000182255|ENSG00000108878|ENSG00000007314|ENSG00000067191|ENSG00000136546|ENSG00000151320|ENSG00000186439|ENSG00000153956|ENSG00000089250|ENSG00000120049|ENSG00000130433|ENSG00000168356|ENSG00000129159	http://amigo.geneontology.org/cgi-bin/amigo/term_details?term=GO:0034703
monovalent inorganic cation transport	Gene Ontology	GO:0015672	42	495	1.89609568736e-09	1.3008494682e-07	ENSG00000149575|ENSG00000104848|ENSG00000105711|ENSG00000072182|ENSG00000022267|ENSG00000124205|ENSG00000101198|ENSG00000144191|ENSG00000130037|ENSG00000187486|ENSG00000158445|ENSG00000161281|ENSG00000182533|ENSG00000018625|ENSG00000120049|ENSG00000156885|ENSG00000077522|ENSG00000266964|ENSG00000130226|ENSG00000186335|ENSG00000169507|ENSG00000072954|ENSG00000160460|ENSG00000175564|ENSG00000182255…	http://amigo.geneontology.org/cgi-bin/amigo/term_details?term=GO:0015672
myosin II complex	Gene Ontology	GO:0016460	11	25	2.18044890816e-09	1.47931344813e-07	ENSG00000125414|ENSG00000197616|ENSG00000006788|ENSG00000168530|ENSG00000160808|ENSG00000155657|ENSG00000180209|ENSG00000264424|ENSG00000101605|ENSG00000092054|ENSG00000109061	http://amigo.geneontology.org/cgi-bin/amigo/term_details?term=GO:0016460
inorganic cation transmembrane transporter activity	Gene Ontology	GO:0022890	42	500	2.49503370219e-09	1.67414019622e-07	ENSG00000149575|ENSG00000104848|ENSG00000105711|ENSG00000072182|ENSG00000117013|ENSG00000144191|ENSG00000130037|ENSG00000187486|ENSG00000158445|ENSG00000196218|ENSG00000018625|ENSG00000129749|ENSG00000158014|ENSG00000156885|ENSG00000081248|ENSG00000072954|ENSG00000157087|ENSG00000141485|ENSG00000196296|ENSG00000107147|ENSG00000182255|ENSG00000108878|ENSG00000101892|ENSG00000130433|ENSG00000161281…	http://amigo.geneontology.org/cgi-bin/amigo/term_details?term=GO:0022890
substrate-specific transmembrane transporter activity	Gene Ontology	GO:0022891	61	915	3.18425727698e-09	2.11337771013e-07	ENSG00000149575|ENSG00000104848|ENSG00000105711|ENSG00000072182|ENSG00000117013|ENSG00000112782|ENSG00000205359|ENSG00000144191|ENSG00000130037|ENSG00000130433|ENSG00000187486|ENSG00000158445|ENSG00000196218|ENSG00000107147|ENSG00000134538|ENSG00000149742|ENSG00000173262|ENSG00000129749|ENSG00000158014|ENSG00000156885|ENSG00000073464|ENSG00000266964|ENSG00000081248|ENSG00000169507|ENSG00000181856…	http://amigo.geneontology.org/cgi-bin/amigo/term_details?term=GO:0022891
regulation of ion homeostasis	Gene Ontology	GO:2000021	25	199	3.91430855203e-09	2.56997505577e-07	ENSG00000149575|ENSG00000105711|ENSG00000022267|ENSG00000196218|ENSG00000182533|ENSG00000092529|ENSG00000184544|ENSG00000158014|ENSG00000143318|ENSG00000130528|ENSG00000113889|ENSG00000104369|ENSG00000018625|ENSG00000168748|ENSG00000115194|ENSG00000134548|ENSG00000034971|ENSG00000180772|ENSG00000198947|ENSG00000151320|ENSG00000186439|ENSG00000149596|ENSG00000089250|ENSG00000135744|ENSG00000198523	http://amigo.geneontology.org/cgi-bin/amigo/term_details?term=GO:2000021
T-tubule	Gene Ontology	GO:0030315	13	45	5.0774270083e-09	3.29816694815e-07	ENSG00000196218|ENSG00000182533|ENSG00000018625|ENSG00000105711|ENSG00000151320|ENSG00000092529|ENSG00000153956|ENSG00000089250|ENSG00000081248|ENSG00000136717|ENSG00000143318|ENSG00000187486|ENSG00000181856	http://amigo.geneontology.org/cgi-bin/amigo/term_details?term=GO:0030315
titin binding	Gene Ontology	GO:0031432	9	14	5.26828601535e-09	3.36047268142e-07	ENSG00000158022|ENSG00000154358|ENSG00000196091|ENSG00000092529|ENSG00000163126|ENSG00000165887|ENSG00000077522|ENSG00000173991|ENSG00000148677	http://amigo.geneontology.org/cgi-bin/amigo/term_details?term=GO:0031432
metal ion transmembrane transporter activity	Gene Ontology	GO:0046873	37	415	5.28341594196e-09	3.36047268142e-07	ENSG00000149575|ENSG00000104848|ENSG00000105711|ENSG00000072182|ENSG00000117013|ENSG00000144191|ENSG00000130037|ENSG00000187486|ENSG00000158445|ENSG00000196218|ENSG00000018625|ENSG00000129749|ENSG00000158014|ENSG00000081248|ENSG00000072954|ENSG00000157087|ENSG00000141485|ENSG00000196296|ENSG00000107147|ENSG00000182255|ENSG00000108878|ENSG00000130433|ENSG00000007314|ENSG00000067191|ENSG00000136546…	http://amigo.geneontology.org/cgi-bin/amigo/term_details?term=GO:0046873
voltage-gated channel activity	Gene Ontology	GO:0022832	24	190	7.26853212421e-09	4.52874052556e-07	ENSG00000149575|ENSG00000104848|ENSG00000105711|ENSG00000117013|ENSG00000112782|ENSG00000144191|ENSG00000130037|ENSG00000187486|ENSG00000158445|ENSG00000196218|ENSG00000081248|ENSG00000073464|ENSG00000107147|ENSG00000182255|ENSG00000108878|ENSG00000007314|ENSG00000067191|ENSG00000136546|ENSG00000153956|ENSG00000120049|ENSG00000130433|ENSG00000168356|ENSG00000129159|ENSG00000188037	http://amigo.geneontology.org/cgi-bin/amigo/term_details?term=GO:0022832
voltage-gated ion channel activity	Gene Ontology	GO:0005244	24	190	7.26853212421e-09	4.52874052556e-07	ENSG00000149575|ENSG00000104848|ENSG00000105711|ENSG00000117013|ENSG00000112782|ENSG00000144191|ENSG00000130037|ENSG00000187486|ENSG00000158445|ENSG00000196218|ENSG00000081248|ENSG00000073464|ENSG00000107147|ENSG00000182255|ENSG00000108878|ENSG00000007314|ENSG00000067191|ENSG00000136546|ENSG00000153956|ENSG00000120049|ENSG00000130433|ENSG00000168356|ENSG00000129159|ENSG00000188037	http://amigo.geneontology.org/cgi-bin/amigo/term_details?term=GO:0005244
ion channel complex	Gene Ontology	GO:0034702	29	277	9.92876290941e-09	6.11533721552e-07	ENSG00000149575|ENSG00000104848|ENSG00000105711|ENSG00000117013|ENSG00000112782|ENSG00000130037|ENSG00000187486|ENSG00000158445|ENSG00000129749|ENSG00000081248|ENSG00000266964|ENSG00000130226|ENSG00000196296|ENSG00000107147|ENSG00000182255|ENSG00000108878|ENSG00000007314|ENSG00000067191|ENSG00000136546|ENSG00000127325|ENSG00000151320|ENSG00000186439|ENSG00000153956|ENSG00000089250|ENSG00000120049…	http://amigo.geneontology.org/cgi-bin/amigo/term_details?term=GO:0034702
regulation of striated muscle contraction	Gene Ontology	GO:0006942	16	81	1.00152918695e-08	6.11533721552e-07	ENSG00000183230|ENSG00000182533|ENSG00000018625|ENSG00000198947|ENSG00000198523|ENSG00000159173|ENSG00000111245|ENSG00000089250|ENSG00000248746|ENSG00000160808|ENSG00000130595|ENSG00000092054|ENSG00000143318|ENSG00000130528|ENSG00000100678|ENSG00000196296	http://amigo.geneontology.org/cgi-bin/amigo/term_details?term=GO:0006942
ion transmembrane transporter activity	Gene Ontology	GO:0015075	54	791	1.26035248099e-08	7.61951707815e-07	ENSG00000149575|ENSG00000104848|ENSG00000105711|ENSG00000072182|ENSG00000117013|ENSG00000112782|ENSG00000205359|ENSG00000144191|ENSG00000130037|ENSG00000187486|ENSG00000158445|ENSG00000161281|ENSG00000107147|ENSG00000134538|ENSG00000149742|ENSG00000129749|ENSG00000158014|ENSG00000156885|ENSG00000073464|ENSG00000266964|ENSG00000081248|ENSG00000072954|ENSG00000157087|ENSG00000141485|ENSG00000196296…	http://amigo.geneontology.org/cgi-bin/amigo/term_details?term=GO:0015075
regulation of transport	Gene Ontology	GO:0051049	94	1779	1.42790132749e-08	8.54780931926e-07	ENSG00000109846|ENSG00000158445|ENSG00000112782|ENSG00000160678|ENSG00000171033|ENSG00000178568|ENSG00000138798|ENSG00000196091|ENSG00000126583|ENSG00000160460|ENSG00000120057|ENSG00000104369|ENSG00000124205|ENSG00000125538|ENSG00000069482|ENSG00000186868|ENSG00000067191|ENSG00000136546|ENSG00000127325|ENSG00000101306|ENSG00000070031|ENSG00000151320|ENSG00000053438|ENSG00000146469|ENSG00000168356…	http://amigo.geneontology.org/cgi-bin/amigo/term_details?term=GO:0051049
transmembrane transporter activity	Gene Ontology	GO:0022857	62	989	2.03991919603e-08	1.20929578747e-06	ENSG00000149575|ENSG00000104848|ENSG00000105711|ENSG00000072182|ENSG00000117013|ENSG00000112782|ENSG00000205359|ENSG00000144191|ENSG00000130037|ENSG00000130433|ENSG00000187486|ENSG00000158445|ENSG00000196218|ENSG00000175564|ENSG00000134538|ENSG00000149742|ENSG00000173262|ENSG00000129749|ENSG00000158014|ENSG00000156885|ENSG00000073464|ENSG00000266964|ENSG00000081248|ENSG00000169507|ENSG00000181856…	http://amigo.geneontology.org/cgi-bin/amigo/term_details?term=GO:0022857
sarcoplasmic reticulum calcium ion transport	Gene Ontology	GO:0070296	11	33	2.27488425537e-08	1.33561954455e-06	ENSG00000196218|ENSG00000018625|ENSG00000198947|ENSG00000108878|ENSG00000151320|ENSG00000186439|ENSG00000184544|ENSG00000198523|ENSG00000143318|ENSG00000130528|ENSG00000170290	http://amigo.geneontology.org/cgi-bin/amigo/term_details?term=GO:0070296
regulation of muscle adaptation	Gene Ontology	GO:0043502	14	63	2.31007948288e-08	1.34336622119e-06	ENSG00000158022|ENSG00000105048|ENSG00000182533|ENSG00000146147|ENSG00000151320|ENSG00000159173|ENSG00000248746|ENSG00000135744|ENSG00000109819|ENSG00000092054|ENSG00000114854|ENSG00000143318|ENSG00000185739|ENSG00000058404	http://amigo.geneontology.org/cgi-bin/amigo/term_details?term=GO:0043502
cardiac muscle cell development	Gene Ontology	GO:0055013	13	54	3.24660172576e-08	1.87016510731e-06	ENSG00000182533|ENSG00000180772|ENSG00000197616|ENSG00000162614|ENSG00000133454|ENSG00000173991|ENSG00000151320|ENSG00000140795|ENSG00000111245|ENSG00000135744|ENSG00000077522|ENSG00000129170|ENSG00000155657	http://amigo.geneontology.org/cgi-bin/amigo/term_details?term=GO:0055013
cardiac cell development	Gene Ontology	GO:0055006	13	56	4.70049104275e-08	2.68235498197e-06	ENSG00000182533|ENSG00000180772|ENSG00000197616|ENSG00000162614|ENSG00000133454|ENSG00000173991|ENSG00000151320|ENSG00000140795|ENSG00000111245|ENSG00000135744|ENSG00000077522|ENSG00000129170|ENSG00000155657	http://amigo.geneontology.org/cgi-bin/amigo/term_details?term=GO:0055006
regulation of cardiac conduction	Gene Ontology	GO:1903779	14	68	5.32203402825e-08	3.00892034967e-06	ENSG00000196218|ENSG00000196296|ENSG00000018625|ENSG00000198523|ENSG00000186439|ENSG00000089250|ENSG00000100678|ENSG00000135744|ENSG00000150201|ENSG00000187486|ENSG00000266964|ENSG00000143318|ENSG00000130528|ENSG00000157087	http://amigo.geneontology.org/cgi-bin/amigo/term_details?term=GO:1903779
animal organ development	Gene Ontology	GO:0048513	139	3095	6.73828806851e-08	3.77467770149e-06	ENSG00000109846|ENSG00000117115|ENSG00000214872|ENSG00000092054|ENSG00000112782|ENSG00000160678|ENSG00000163092|ENSG00000116183|ENSG00000170689|ENSG00000163884|ENSG00000069482|ENSG00000178568|ENSG00000138798|ENSG00000134240|ENSG00000159184|ENSG00000143355|ENSG00000165887|ENSG00000102683|ENSG00000106078|ENSG00000141161|ENSG00000185482|ENSG00000104369|ENSG00000198125|ENSG00000133454|ENSG00000159173…	http://amigo.geneontology.org/cgi-bin/amigo/term_details?term=GO:0048513
plasma membrane protein complex	Gene Ontology	GO:0098797	39	505	7.53235007114e-08	4.17929280692e-06	ENSG00000149575|ENSG00000104848|ENSG00000105711|ENSG00000117013|ENSG00000168509|ENSG00000177291|ENSG00000168243|ENSG00000130037|ENSG00000187486|ENSG00000158445|ENSG00000182533|ENSG00000018625|ENSG00000129749|ENSG00000122756|ENSG00000102683|ENSG00000266964|ENSG00000130226|ENSG00000039537|ENSG00000107147|ENSG00000182255|ENSG00000108878|ENSG00000101892|ENSG00000130433|ENSG00000007314|ENSG00000095637…	http://amigo.geneontology.org/cgi-bin/amigo/term_details?term=GO:0098797
single-organism developmental process	Gene Ontology	GO:0044767	222	5610	7.59746972761e-08	4.17929280692e-06	ENSG00000109846|ENSG00000117115|ENSG00000112425|ENSG00000214872|ENSG00000092054|ENSG00000112782|ENSG00000160678|ENSG00000163092|ENSG00000116183|ENSG00000125538|ENSG00000170162|ENSG00000171595|ENSG00000163884|ENSG00000069482|ENSG00000178568|ENSG00000138798|ENSG00000101134|ENSG00000168874|ENSG00000134240|ENSG00000185559|ENSG00000159184|ENSG00000162614|ENSG00000188816|ENSG00000111046|ENSG00000188517…	http://amigo.geneontology.org/cgi-bin/amigo/term_details?term=GO:0044767
regulation of calcium ion transmembrane transporter activity	Gene Ontology	GO:1901019	14	71	8.51921506759e-08	4.60339178785e-06	ENSG00000170290|ENSG00000182533|ENSG00000018625|ENSG00000198947|ENSG00000151320|ENSG00000186439|ENSG00000160678|ENSG00000153956|ENSG00000149596|ENSG00000089250|ENSG00000198523|ENSG00000130528|ENSG00000067191|ENSG00000104369	http://amigo.geneontology.org/cgi-bin/amigo/term_details?term=GO:1901019
response to activity	Gene Ontology	GO:0014823	14	71	8.51921506759e-08	4.60339178785e-06	ENSG00000162409|ENSG00000138379|ENSG00000175564|ENSG00000214872|ENSG00000185100|ENSG00000092529|ENSG00000160097|ENSG00000089250|ENSG00000135744|ENSG00000109819|ENSG00000264424|ENSG00000124253|ENSG00000181092|ENSG00000185739	http://amigo.geneontology.org/cgi-bin/amigo/term_details?term=GO:0014823
cation transmembrane transporter activity	Gene Ontology	GO:0008324	43	594	8.87945643336e-08	4.75596148966e-06	ENSG00000149575|ENSG00000104848|ENSG00000105711|ENSG00000072182|ENSG00000117013|ENSG00000144191|ENSG00000130037|ENSG00000187486|ENSG00000158445|ENSG00000196218|ENSG00000018625|ENSG00000129749|ENSG00000158014|ENSG00000156885|ENSG00000081248|ENSG00000072954|ENSG00000157087|ENSG00000141485|ENSG00000196296|ENSG00000107147|ENSG00000182255|ENSG00000108878|ENSG00000101892|ENSG00000130433|ENSG00000161281…	http://amigo.geneontology.org/cgi-bin/amigo/term_details?term=GO:0008324
developmental process	Gene Ontology	GO:0032502	224	5698	1.08261466248e-07	5.74821315574e-06	ENSG00000109846|ENSG00000117115|ENSG00000112425|ENSG00000214872|ENSG00000092054|ENSG00000112782|ENSG00000160678|ENSG00000163092|ENSG00000116183|ENSG00000125538|ENSG00000170162|ENSG00000171595|ENSG00000163884|ENSG00000069482|ENSG00000178568|ENSG00000138798|ENSG00000101134|ENSG00000168874|ENSG00000134240|ENSG00000185559|ENSG00000159184|ENSG00000162614|ENSG00000188816|ENSG00000111046|ENSG00000188517…	http://amigo.geneontology.org/cgi-bin/amigo/term_details?term=GO:0032502
substrate-specific transporter activity	Gene Ontology	GO:0022892	64	1089	1.11944444115e-07	5.89252392903e-06	ENSG00000121769|ENSG00000149575|ENSG00000104848|ENSG00000105711|ENSG00000072182|ENSG00000117013|ENSG00000112782|ENSG00000205359|ENSG00000144191|ENSG00000130037|ENSG00000130433|ENSG00000187486|ENSG00000158445|ENSG00000196218|ENSG00000107147|ENSG00000134538|ENSG00000149742|ENSG00000173262|ENSG00000129749|ENSG00000158014|ENSG00000156885|ENSG00000073464|ENSG00000266964|ENSG00000081248|ENSG00000169507…	http://amigo.geneontology.org/cgi-bin/amigo/term_details?term=GO:0022892
transporter activity	Gene Ontology	GO:0005215	71	1264	1.14779435653e-07	5.99011311195e-06	ENSG00000121769|ENSG00000149575|ENSG00000104848|ENSG00000105711|ENSG00000072182|ENSG00000117013|ENSG00000112782|ENSG00000164434|ENSG00000205359|ENSG00000144191|ENSG00000130037|ENSG00000130433|ENSG00000187486|ENSG00000158445|ENSG00000196218|ENSG00000175564|ENSG00000134538|ENSG00000149742|ENSG00000173262|ENSG00000150201|ENSG00000081248|ENSG00000147588|ENSG00000129749|ENSG00000158014|ENSG00000156885…	http://amigo.geneontology.org/cgi-bin/amigo/term_details?term=GO:0005215
substrate-specific channel activity	Gene Ontology	GO:0022838	35	432	1.21856477574e-07	6.30555637345e-06	ENSG00000149575|ENSG00000104848|ENSG00000105711|ENSG00000072182|ENSG00000117013|ENSG00000112782|ENSG00000144191|ENSG00000130037|ENSG00000187486|ENSG00000158445|ENSG00000196218|ENSG00000129749|ENSG00000081248|ENSG00000073464|ENSG00000266964|ENSG00000072954|ENSG00000107147|ENSG00000182255|ENSG00000108878|ENSG00000130433|ENSG00000007314|ENSG00000067191|ENSG00000136546|ENSG00000127325|ENSG00000150201…	http://amigo.geneontology.org/cgi-bin/amigo/term_details?term=GO:0022838
intercalated disc	Gene Ontology	GO:0014704	12	51	1.3617588925e-07	6.9873107543e-06	ENSG00000197893|ENSG00000183230|ENSG00000182533|ENSG00000175084|ENSG00000018625|ENSG00000105711|ENSG00000151320|ENSG00000154330|ENSG00000163126|ENSG00000109061|ENSG00000130037|ENSG00000187486	http://amigo.geneontology.org/cgi-bin/amigo/term_details?term=GO:0014704
heart development	Gene Ontology	GO:0007507	38	497	1.40366295967e-07	7.14230502647e-06	ENSG00000203867|ENSG00000160808|ENSG00000197616|ENSG00000159173|ENSG00000163092|ENSG00000154553|ENSG00000114854|ENSG00000173991|ENSG00000178568|ENSG00000196218|ENSG00000138136|ENSG00000129170|ENSG00000077522|ENSG00000102683|ENSG00000092054|ENSG00000162614|ENSG00000198125|ENSG00000133454|ENSG00000140795|ENSG00000076555|ENSG00000136383|ENSG00000175262|ENSG00000155657|ENSG00000182533|ENSG00000115593…	http://amigo.geneontology.org/cgi-bin/amigo/term_details?term=GO:0007507
regulation of calcium ion transport	Gene Ontology	GO:0051924	23	209	1.47571303646e-07	7.44686264514e-06	ENSG00000170290|ENSG00000070808|ENSG00000160678|ENSG00000138798|ENSG00000058404|ENSG00000182533|ENSG00000092529|ENSG00000184544|ENSG00000143318|ENSG00000130528|ENSG00000157087|ENSG00000106113|ENSG00000104369|ENSG00000018625|ENSG00000067191|ENSG00000198947|ENSG00000151320|ENSG00000186439|ENSG00000153956|ENSG00000149596|ENSG00000089250|ENSG00000135744|ENSG00000198523	http://amigo.geneontology.org/cgi-bin/amigo/term_details?term=GO:0051924
cytoskeleton	Gene Ontology	GO:0005856	98	1988	1.65800398613e-07	8.29817404863e-06	ENSG00000163491|ENSG00000109846|ENSG00000172159|ENSG00000112782|ENSG00000159173|ENSG00000130595|ENSG00000130598|ENSG00000183230|ENSG00000196091|ENSG00000092850|ENSG00000153303|ENSG00000160460|ENSG00000102683|ENSG00000092054|ENSG00000165495|ENSG00000197769|ENSG00000133454|ENSG00000140795|ENSG00000137098|ENSG00000239474|ENSG00000186868|ENSG00000154330|ENSG00000163017|ENSG00000086967|ENSG00000129170…	http://amigo.geneontology.org/cgi-bin/amigo/term_details?term=GO:0005856
cellular component assembly involved in morphogenesis	Gene Ontology	GO:0010927	27	282	1.69612472502e-07	8.41994924469e-06	ENSG00000197616|ENSG00000140795|ENSG00000138347|ENSG00000173991|ENSG00000171811|ENSG00000182533|ENSG00000136842|ENSG00000143632|ENSG00000092529|ENSG00000171595|ENSG00000077522|ENSG00000177791|ENSG00000143318|ENSG00000122367|ENSG00000165410|ENSG00000155657|ENSG00000239474|ENSG00000148677|ENSG00000154358|ENSG00000107954|ENSG00000092850|ENSG00000198947|ENSG00000111245|ENSG00000170807|ENSG00000163380…	http://amigo.geneontology.org/cgi-bin/amigo/term_details?term=GO:0010927
regulation of calcium ion transmembrane transport	Gene Ontology	GO:1903169	17	117	1.90167818815e-07	9.36423146518e-06	ENSG00000186439|ENSG00000182533|ENSG00000198947|ENSG00000018625|ENSG00000184544|ENSG00000151320|ENSG00000092529|ENSG00000160678|ENSG00000153956|ENSG00000149596|ENSG00000089250|ENSG00000198523|ENSG00000170290|ENSG00000143318|ENSG00000130528|ENSG00000067191|ENSG00000104369	http://amigo.geneontology.org/cgi-bin/amigo/term_details?term=GO:1903169
monovalent inorganic cation transmembrane transporter activity	Gene Ontology	GO:0015077	30	341	1.93880472926e-07	9.47067334149e-06	ENSG00000149575|ENSG00000104848|ENSG00000105711|ENSG00000072182|ENSG00000117013|ENSG00000144191|ENSG00000130037|ENSG00000187486|ENSG00000158445|ENSG00000161281|ENSG00000107147|ENSG00000156885|ENSG00000072954|ENSG00000141485|ENSG00000018625|ENSG00000182255|ENSG00000101892|ENSG00000007314|ENSG00000170516|ENSG00000136546|ENSG00000150201|ENSG00000108684|ENSG00000156222|ENSG00000120049|ENSG00000186335…	http://amigo.geneontology.org/cgi-bin/amigo/term_details?term=GO:0015077
regulation of cation channel activity	Gene Ontology	GO:2001257	15	90	2.07098206478e-07	1.00360448314e-05	ENSG00000104369|ENSG00000198947|ENSG00000151320|ENSG00000186439|ENSG00000160678|ENSG00000153956|ENSG00000149596|ENSG00000089250|ENSG00000120049|ENSG00000077522|ENSG00000069482|ENSG00000198523|ENSG00000130528|ENSG00000187486|ENSG00000067191	http://amigo.geneontology.org/cgi-bin/amigo/term_details?term=GO:2001257
single-organism cellular process	Gene Ontology	GO:0044763	398	11549	2.12982952252e-07	1.02399520193e-05	ENSG00000121769|ENSG00000112425|ENSG00000198099|ENSG00000172348|ENSG00000102195|ENSG00000112782|ENSG00000185499|ENSG00000171033|ENSG00000163884|ENSG00000170522|ENSG00000116996|ENSG00000186326|ENSG00000143355|ENSG00000165887|ENSG00000160460|ENSG00000106078|ENSG00000124205|ENSG00000116194|ENSG00000172901|ENSG00000069482|ENSG00000067191|ENSG00000149926|ENSG00000010379|ENSG00000198523|ENSG00000188488…	http://amigo.geneontology.org/cgi-bin/amigo/term_details?term=GO:0044763
regulation of calcium ion import	Gene Ontology	GO:0090279	16	104	2.17227913525e-07	1.03624503124e-05	ENSG00000106113|ENSG00000186439|ENSG00000182533|ENSG00000018625|ENSG00000198947|ENSG00000198523|ENSG00000151320|ENSG00000092529|ENSG00000184544|ENSG00000149596|ENSG00000089250|ENSG00000170290|ENSG00000143318|ENSG00000130528|ENSG00000138798|ENSG00000104369	http://amigo.geneontology.org/cgi-bin/amigo/term_details?term=GO:0090279
potassium ion transport	Gene Ontology	GO:0006813	23	216	2.52304213105e-07	1.19423994203e-05	ENSG00000158445|ENSG00000117013|ENSG00000124205|ENSG00000144191|ENSG00000130037|ENSG00000187486|ENSG00000104848|ENSG00000182533|ENSG00000107147|ENSG00000077522|ENSG00000022267|ENSG00000130226|ENSG00000072954|ENSG00000018625|ENSG00000182255|ENSG00000007314|ENSG00000069482|ENSG00000150201|ENSG00000151320|ENSG00000089250|ENSG00000120049|ENSG00000146469|ENSG00000129159	http://amigo.geneontology.org/cgi-bin/amigo/term_details?term=GO:0006813
system development	Gene Ontology	GO:0048731	174	4215	2.7104033346e-07	1.27305559701e-05	ENSG00000109846|ENSG00000117115|ENSG00000112425|ENSG00000214872|ENSG00000092054|ENSG00000112782|ENSG00000160678|ENSG00000163092|ENSG00000116183|ENSG00000170162|ENSG00000170689|ENSG00000163884|ENSG00000069482|ENSG00000178568|ENSG00000138798|ENSG00000101134|ENSG00000168874|ENSG00000134240|ENSG00000159184|ENSG00000188517|ENSG00000143355|ENSG00000144771|ENSG00000167191|ENSG00000165887|ENSG00000160460…	http://amigo.geneontology.org/cgi-bin/amigo/term_details?term=GO:0048731
calcium ion transmembrane transport	Gene Ontology	GO:0070588	25	253	2.81268771056e-07	1.3110130657e-05	ENSG00000170290|ENSG00000160678|ENSG00000104369|ENSG00000196218|ENSG00000182533|ENSG00000092529|ENSG00000184544|ENSG00000129749|ENSG00000081248|ENSG00000143318|ENSG00000130528|ENSG00000157087|ENSG00000196296|ENSG00000018625|ENSG00000108878|ENSG00000067191|ENSG00000198947|ENSG00000151320|ENSG00000186439|ENSG00000153956|ENSG00000149596|ENSG00000089250|ENSG00000130433|ENSG00000198523|ENSG00000100678	http://amigo.geneontology.org/cgi-bin/amigo/term_details?term=GO:0070588
regulation of skeletal muscle contraction	Gene Ontology	GO:0014819	7	11	2.96212996521e-07	1.37020951269e-05	ENSG00000182533|ENSG00000196296|ENSG00000198947|ENSG00000248746|ENSG00000092054|ENSG00000143318|ENSG00000100678	http://amigo.geneontology.org/cgi-bin/amigo/term_details?term=GO:0014819
calcium ion import	Gene Ontology	GO:0070509	19	154	3.67654572607e-07	1.68789384988e-05	ENSG00000106113|ENSG00000196218|ENSG00000182533|ENSG00000198947|ENSG00000018625|ENSG00000196296|ENSG00000198523|ENSG00000151320|ENSG00000092529|ENSG00000184544|ENSG00000149596|ENSG00000186439|ENSG00000089250|ENSG00000170290|ENSG00000100678|ENSG00000143318|ENSG00000130528|ENSG00000138798|ENSG00000104369	http://amigo.geneontology.org/cgi-bin/amigo/term_details?term=GO:0070509
calcium ion transport	Gene Ontology	GO:0006816	31	373	3.84874952037e-07	1.75376601279e-05	ENSG00000196296|ENSG00000170290|ENSG00000070808|ENSG00000160678|ENSG00000185739|ENSG00000138798|ENSG00000058404|ENSG00000196218|ENSG00000182533|ENSG00000092529|ENSG00000184544|ENSG00000129749|ENSG00000081248|ENSG00000143318|ENSG00000130528|ENSG00000157087|ENSG00000106113|ENSG00000104369|ENSG00000018625|ENSG00000108878|ENSG00000067191|ENSG00000198947|ENSG00000151320|ENSG00000186439|ENSG00000153956…	http://amigo.geneontology.org/cgi-bin/amigo/term_details?term=GO:0006816
cation channel activity	Gene Ontology	GO:0005261	27	299	4.92871953147e-07	2.22924158957e-05	ENSG00000149575|ENSG00000104848|ENSG00000105711|ENSG00000072182|ENSG00000117013|ENSG00000144191|ENSG00000130037|ENSG00000187486|ENSG00000158445|ENSG00000196218|ENSG00000129749|ENSG00000081248|ENSG00000072954|ENSG00000107147|ENSG00000182255|ENSG00000108878|ENSG00000007314|ENSG00000067191|ENSG00000136546|ENSG00000150201|ENSG00000108684|ENSG00000153956|ENSG00000149596|ENSG00000120049|ENSG00000130433…	http://amigo.geneontology.org/cgi-bin/amigo/term_details?term=GO:0005261
divalent metal ion transport	Gene Ontology	GO:0070838	33	419	5.04974877173e-07	2.26718867649e-05	ENSG00000196296|ENSG00000170290|ENSG00000070808|ENSG00000160678|ENSG00000185739|ENSG00000138798|ENSG00000058404|ENSG00000196218|ENSG00000182533|ENSG00000092529|ENSG00000184544|ENSG00000129749|ENSG00000158014|ENSG00000081248|ENSG00000143318|ENSG00000130528|ENSG00000157087|ENSG00000106113|ENSG00000104369|ENSG00000018625|ENSG00000108878|ENSG00000067191|ENSG00000115194|ENSG00000198947|ENSG00000151320…	http://amigo.geneontology.org/cgi-bin/amigo/term_details?term=GO:0070838
muscle organ morphogenesis	Gene Ontology	GO:0048644	13	71	5.19884463658e-07	2.31709090153e-05	ENSG00000160808|ENSG00000197616|ENSG00000214872|ENSG00000101306|ENSG00000111245|ENSG00000159173|ENSG00000163092|ENSG00000155657|ENSG00000092054|ENSG00000114854|ENSG00000173991|ENSG00000148677|ENSG00000111046	http://amigo.geneontology.org/cgi-bin/amigo/term_details?term=GO:0048644
ion channel activity	Gene Ontology	GO:0005216	33	420	5.30641289184e-07	2.34612895308e-05	ENSG00000149575|ENSG00000104848|ENSG00000105711|ENSG00000072182|ENSG00000117013|ENSG00000112782|ENSG00000144191|ENSG00000130037|ENSG00000187486|ENSG00000158445|ENSG00000196218|ENSG00000129749|ENSG00000081248|ENSG00000073464|ENSG00000266964|ENSG00000072954|ENSG00000107147|ENSG00000182255|ENSG00000108878|ENSG00000007314|ENSG00000067191|ENSG00000136546|ENSG00000127325|ENSG00000150201|ENSG00000108684…	http://amigo.geneontology.org/cgi-bin/amigo/term_details?term=GO:0005216
channel activity	Gene Ontology	GO:0015267	35	462	5.34084383358e-07	2.34612895308e-05	ENSG00000149575|ENSG00000104848|ENSG00000105711|ENSG00000072182|ENSG00000117013|ENSG00000112782|ENSG00000144191|ENSG00000130037|ENSG00000187486|ENSG00000158445|ENSG00000196218|ENSG00000129749|ENSG00000081248|ENSG00000073464|ENSG00000266964|ENSG00000072954|ENSG00000107147|ENSG00000182255|ENSG00000108878|ENSG00000130433|ENSG00000007314|ENSG00000067191|ENSG00000136546|ENSG00000127325|ENSG00000150201…	http://amigo.geneontology.org/cgi-bin/amigo/term_details?term=GO:0015267
passive transmembrane transporter activity	Gene Ontology	GO:0022803	35	463	5.59674717514e-07	2.44098130367e-05	ENSG00000149575|ENSG00000104848|ENSG00000105711|ENSG00000072182|ENSG00000117013|ENSG00000112782|ENSG00000144191|ENSG00000130037|ENSG00000187486|ENSG00000158445|ENSG00000196218|ENSG00000129749|ENSG00000081248|ENSG00000073464|ENSG00000266964|ENSG00000072954|ENSG00000107147|ENSG00000182255|ENSG00000108878|ENSG00000130433|ENSG00000007314|ENSG00000067191|ENSG00000136546|ENSG00000127325|ENSG00000150201…	http://amigo.geneontology.org/cgi-bin/amigo/term_details?term=GO:0022803
divalent inorganic cation transport	Gene Ontology	GO:0072511	33	422	5.85650893559e-07	2.53615911778e-05	ENSG00000196296|ENSG00000170290|ENSG00000070808|ENSG00000160678|ENSG00000185739|ENSG00000138798|ENSG00000058404|ENSG00000196218|ENSG00000182533|ENSG00000092529|ENSG00000184544|ENSG00000129749|ENSG00000158014|ENSG00000081248|ENSG00000143318|ENSG00000130528|ENSG00000157087|ENSG00000106113|ENSG00000104369|ENSG00000018625|ENSG00000108878|ENSG00000067191|ENSG00000115194|ENSG00000198947|ENSG00000151320…	http://amigo.geneontology.org/cgi-bin/amigo/term_details?term=GO:0072511
response to muscle activity	Gene Ontology	GO:0014850	8	20	6.3379708181e-07	2.72532745178e-05	ENSG00000162409|ENSG00000138379|ENSG00000185100|ENSG00000092529|ENSG00000160097|ENSG00000135744|ENSG00000109819|ENSG00000185739	http://amigo.geneontology.org/cgi-bin/amigo/term_details?term=GO:0014850
calmodulin binding	Gene Ontology	GO:0005516	20	178	7.04686665284e-07	3.00621629177e-05	ENSG00000154358|ENSG00000089250|ENSG00000144821|ENSG00000196218|ENSG00000197616|ENSG00000151023|ENSG00000101306|ENSG00000006788|ENSG00000109061|ENSG00000166592|ENSG00000070808|ENSG00000100678|ENSG00000125414|ENSG00000155657|ENSG00000172995|ENSG00000264424|ENSG00000092054|ENSG00000058404|ENSG00000157087|ENSG00000164776	http://amigo.geneontology.org/cgi-bin/amigo/term_details?term=GO:0005516
cellular homeostasis	Gene Ontology	GO:0019725	49	784	7.11963088894e-07	3.00621629177e-05	ENSG00000009950|ENSG00000158445|ENSG00000080618|ENSG00000124205|ENSG00000168509|ENSG00000130037|ENSG00000110680|ENSG00000197561|ENSG00000068976|ENSG00000187486|ENSG00000196296|ENSG00000196218|ENSG00000185345|ENSG00000092529|ENSG00000184544|ENSG00000181322|ENSG00000129749|ENSG00000158014|ENSG00000109819|ENSG00000092009|ENSG00000082196|ENSG00000143318|ENSG00000130528|ENSG00000157087|ENSG00000113889…	http://amigo.geneontology.org/cgi-bin/amigo/term_details?term=GO:0019725
calcium ion transport from endoplasmic reticulum to cytosol	Gene Ontology	GO:1903514	9	29	7.24349357504e-07	3.00621629177e-05	ENSG00000196218|ENSG00000018625|ENSG00000198947|ENSG00000198523|ENSG00000151320|ENSG00000186439|ENSG00000184544|ENSG00000143318|ENSG00000130528	http://amigo.geneontology.org/cgi-bin/amigo/term_details?term=GO:1903514
release of sequestered calcium ion into cytosol by sarcoplasmic reticulum	Gene Ontology	GO:0014808	9	29	7.24349357504e-07	3.00621629177e-05	ENSG00000196218|ENSG00000018625|ENSG00000198947|ENSG00000198523|ENSG00000151320|ENSG00000186439|ENSG00000184544|ENSG00000143318|ENSG00000130528	http://amigo.geneontology.org/cgi-bin/amigo/term_details?term=GO:0014808
actinin binding	Gene Ontology	GO:0042805	9	29	7.24349357504e-07	3.00621629177e-05	ENSG00000197893|ENSG00000122367|ENSG00000120729|ENSG00000172403|ENSG00000155657|ENSG00000138347|ENSG00000130037|ENSG00000163092|ENSG00000129170	http://amigo.geneontology.org/cgi-bin/amigo/term_details?term=GO:0042805
muscle hypertrophy	Gene Ontology	GO:0014896	12	61	7.28660352411e-07	3.00621629177e-05	ENSG00000182533|ENSG00000180772|ENSG00000129170|ENSG00000151320|ENSG00000138379|ENSG00000135744|ENSG00000155657|ENSG00000163884|ENSG00000146147|ENSG00000034971|ENSG00000173991|ENSG00000081189	http://amigo.geneontology.org/cgi-bin/amigo/term_details?term=GO:0014896
tissue development	Gene Ontology	GO:0009888	86	1729	7.33847831471e-07	3.00729856306e-05	ENSG00000112782|ENSG00000159173|ENSG00000163092|ENSG00000163884|ENSG00000069482|ENSG00000178568|ENSG00000138798|ENSG00000168874|ENSG00000134240|ENSG00000159184|ENSG00000184343|ENSG00000148677|ENSG00000165887|ENSG00000102683|ENSG00000106078|ENSG00000185482|ENSG00000136842|ENSG00000133454|ENSG00000140795|ENSG00000125538|ENSG00000239474|ENSG00000143365|ENSG00000166292|ENSG00000101306|ENSG00000151320…	http://amigo.geneontology.org/cgi-bin/amigo/term_details?term=GO:0009888
cardiac muscle cell differentiation	Gene Ontology	GO:0055007	14	87	7.64937659576e-07	3.10585161172e-05	ENSG00000182533|ENSG00000180772|ENSG00000197616|ENSG00000162614|ENSG00000133454|ENSG00000173991|ENSG00000151320|ENSG00000140795|ENSG00000111245|ENSG00000135744|ENSG00000077522|ENSG00000129170|ENSG00000081189|ENSG00000155657	http://amigo.geneontology.org/cgi-bin/amigo/term_details?term=GO:0055007
gated channel activity	Gene Ontology	GO:0022836	28	326	7.68070084131e-07	3.10585161172e-05	ENSG00000149575|ENSG00000104848|ENSG00000105711|ENSG00000117013|ENSG00000112782|ENSG00000144191|ENSG00000130037|ENSG00000187486|ENSG00000158445|ENSG00000196218|ENSG00000129749|ENSG00000081248|ENSG00000073464|ENSG00000107147|ENSG00000182255|ENSG00000108878|ENSG00000007314|ENSG00000067191|ENSG00000136546|ENSG00000108684|ENSG00000153956|ENSG00000149596|ENSG00000171714|ENSG00000120049|ENSG00000130433…	http://amigo.geneontology.org/cgi-bin/amigo/term_details?term=GO:0022836
regulation of membrane potential	Gene Ontology	GO:0042391	29	346	7.76441426873e-07	3.11904694243e-05	ENSG00000149575|ENSG00000158445|ENSG00000105711|ENSG00000022267|ENSG00000144191|ENSG00000130037|ENSG00000187486|ENSG00000183230|ENSG00000185345|ENSG00000120049|ENSG00000181092|ENSG00000081248|ENSG00000077522|ENSG00000266964|ENSG00000018625|ENSG00000007314|ENSG00000182533|ENSG00000136546|ENSG00000034971|ENSG00000198947|ENSG00000108684|ENSG00000151320|ENSG00000186439|ENSG00000153956|ENSG00000135744…	http://amigo.geneontology.org/cgi-bin/amigo/term_details?term=GO:0042391
potassium ion transmembrane transport	Gene Ontology	GO:0071805	20	180	8.26663872855e-07	3.2776685764e-05	ENSG00000158445|ENSG00000150201|ENSG00000182533|ENSG00000104848|ENSG00000107147|ENSG00000182255|ENSG00000117013|ENSG00000151320|ENSG00000124205|ENSG00000130226|ENSG00000120049|ENSG00000077522|ENSG00000144191|ENSG00000022267|ENSG00000018625|ENSG00000069482|ENSG00000130037|ENSG00000072954|ENSG00000187486|ENSG00000129159	http://amigo.geneontology.org/cgi-bin/amigo/term_details?term=GO:0071805
cellular potassium ion transport	Gene Ontology	GO:0071804	20	180	8.26663872855e-07	3.2776685764e-05	ENSG00000158445|ENSG00000150201|ENSG00000182533|ENSG00000104848|ENSG00000107147|ENSG00000182255|ENSG00000117013|ENSG00000151320|ENSG00000124205|ENSG00000130226|ENSG00000120049|ENSG00000077522|ENSG00000144191|ENSG00000022267|ENSG00000018625|ENSG00000069482|ENSG00000130037|ENSG00000072954|ENSG00000187486|ENSG00000129159	http://amigo.geneontology.org/cgi-bin/amigo/term_details?term=GO:0071804
alpha-actinin binding	Gene Ontology	GO:0051393	8	21	8.54052651247e-07	3.3644164442e-05	ENSG00000197893|ENSG00000122367|ENSG00000120729|ENSG00000172403|ENSG00000155657|ENSG00000138347|ENSG00000130037|ENSG00000163092	http://amigo.geneontology.org/cgi-bin/amigo/term_details?term=GO:0051393
myotube differentiation	Gene Ontology	GO:0014902	15	102	8.64500695763e-07	3.38374438995e-05	ENSG00000185482|ENSG00000196218|ENSG00000182533|ENSG00000111046|ENSG00000177238|ENSG00000160539|ENSG00000089250|ENSG00000143632|ENSG00000157119|ENSG00000165887|ENSG00000129152|ENSG00000239474|ENSG00000115593|ENSG00000112183|ENSG00000081189	http://amigo.geneontology.org/cgi-bin/amigo/term_details?term=GO:0014902
anatomical structure development	Gene Ontology	GO:0048856	207	5323	9.46569024905e-07	3.68136972361e-05	ENSG00000109846|ENSG00000117115|ENSG00000112425|ENSG00000214872|ENSG00000092054|ENSG00000112782|ENSG00000160678|ENSG00000163092|ENSG00000116183|ENSG00000170162|ENSG00000171595|ENSG00000163884|ENSG00000069482|ENSG00000178568|ENSG00000138798|ENSG00000101134|ENSG00000168874|ENSG00000134240|ENSG00000159184|ENSG00000162614|ENSG00000188816|ENSG00000009950|ENSG00000188517|ENSG00000143355|ENSG00000144771…	http://amigo.geneontology.org/cgi-bin/amigo/term_details?term=GO:0048856
cellular chemical homeostasis	Gene Ontology	GO:0055082	44	676	9.743584588e-07	3.76546376547e-05	ENSG00000009950|ENSG00000158445|ENSG00000080618|ENSG00000124205|ENSG00000168509|ENSG00000130037|ENSG00000110680|ENSG00000158014|ENSG00000068976|ENSG00000187486|ENSG00000196296|ENSG00000196218|ENSG00000182533|ENSG00000092529|ENSG00000184544|ENSG00000129749|ENSG00000197561|ENSG00000109819|ENSG00000092009|ENSG00000082196|ENSG00000143318|ENSG00000130528|ENSG00000157087|ENSG00000113889|ENSG00000106113…	http://amigo.geneontology.org/cgi-bin/amigo/term_details?term=GO:0055082
regulation of localization	Gene Ontology	GO:0032879	110	2412	1.05573978818e-06	4.05430638154e-05	ENSG00000109846|ENSG00000117115|ENSG00000158445|ENSG00000112782|ENSG00000160678|ENSG00000171033|ENSG00000178568|ENSG00000138798|ENSG00000168874|ENSG00000183230|ENSG00000196091|ENSG00000162614|ENSG00000126583|ENSG00000160460|ENSG00000120057|ENSG00000104369|ENSG00000124205|ENSG00000076555|ENSG00000125538|ENSG00000069482|ENSG00000186868|ENSG00000067191|ENSG00000136546|ENSG00000127325|ENSG00000101306…	http://amigo.geneontology.org/cgi-bin/amigo/term_details?term=GO:0032879
troponin complex	Gene Ontology	GO:0005861	6	8	1.09831094415e-06	4.19142914063e-05	ENSG00000105048|ENSG00000101470|ENSG00000159173|ENSG00000130595|ENSG00000130598|ENSG00000114854	http://amigo.geneontology.org/cgi-bin/amigo/term_details?term=GO:0005861
muscle tissue morphogenesis	Gene Ontology	GO:0060415	12	64	1.13975966109e-06	4.29590894481e-05	ENSG00000160808|ENSG00000111046|ENSG00000197616|ENSG00000101306|ENSG00000111245|ENSG00000159173|ENSG00000163092|ENSG00000155657|ENSG00000092054|ENSG00000114854|ENSG00000173991|ENSG00000148677	http://amigo.geneontology.org/cgi-bin/amigo/term_details?term=GO:0060415
cell-cell contact zone	Gene Ontology	GO:0044291	12	64	1.13975966109e-06	4.29590894481e-05	ENSG00000197893|ENSG00000183230|ENSG00000182533|ENSG00000175084|ENSG00000018625|ENSG00000105711|ENSG00000151320|ENSG00000154330|ENSG00000163126|ENSG00000109061|ENSG00000130037|ENSG00000187486	http://amigo.geneontology.org/cgi-bin/amigo/term_details?term=GO:0044291
ion homeostasis	Gene Ontology	GO:0050801	43	659	1.21912090091e-06	4.56684185336e-05	ENSG00000149575|ENSG00000105711|ENSG00000022267|ENSG00000124205|ENSG00000004799|ENSG00000130037|ENSG00000110680|ENSG00000158014|ENSG00000068976|ENSG00000196296|ENSG00000196218|ENSG00000185345|ENSG00000100373|ENSG00000092529|ENSG00000184544|ENSG00000129749|ENSG00000197561|ENSG00000143318|ENSG00000130528|ENSG00000157087|ENSG00000113889|ENSG00000104369|ENSG00000018625|ENSG00000125538|ENSG00000182533…	http://amigo.geneontology.org/cgi-bin/amigo/term_details?term=GO:0050801
metal ion homeostasis	Gene Ontology	GO:0055065	37	529	1.51798366304e-06	5.65171234543e-05	ENSG00000124205|ENSG00000168509|ENSG00000130037|ENSG00000110680|ENSG00000158014|ENSG00000068976|ENSG00000196296|ENSG00000196218|ENSG00000185345|ENSG00000100373|ENSG00000092529|ENSG00000184544|ENSG00000129749|ENSG00000197561|ENSG00000143318|ENSG00000130528|ENSG00000157087|ENSG00000113889|ENSG00000104369|ENSG00000018625|ENSG00000125538|ENSG00000182533|ENSG00000136546|ENSG00000115194|ENSG00000134548…	http://amigo.geneontology.org/cgi-bin/amigo/term_details?term=GO:0055065
cardiac muscle tissue morphogenesis	Gene Ontology	GO:0055008	11	54	1.56549168384e-06	5.79326801303e-05	ENSG00000160808|ENSG00000197616|ENSG00000101306|ENSG00000111245|ENSG00000159173|ENSG00000163092|ENSG00000155657|ENSG00000092054|ENSG00000114854|ENSG00000173991|ENSG00000148677	http://amigo.geneontology.org/cgi-bin/amigo/term_details?term=GO:0055008
regulation of homeostatic process	Gene Ontology	GO:0032844	33	443	1.58483215837e-06	5.82950913192e-05	ENSG00000113889|ENSG00000149575|ENSG00000105711|ENSG00000022267|ENSG00000004799|ENSG00000110680|ENSG00000196218|ENSG00000185345|ENSG00000092529|ENSG00000184544|ENSG00000158014|ENSG00000109819|ENSG00000143318|ENSG00000130528|ENSG00000162409|ENSG00000106113|ENSG00000104369|ENSG00000018625|ENSG00000125538|ENSG00000182533|ENSG00000168748|ENSG00000115194|ENSG00000134548|ENSG00000034971|ENSG00000180772…	http://amigo.geneontology.org/cgi-bin/amigo/term_details?term=GO:0032844
regulation of biological quality	Gene Ontology	GO:0065008	143	3405	1.80128465439e-06	6.58601443098e-05	ENSG00000121769|ENSG00000158445|ENSG00000214872|ENSG00000140795|ENSG00000004799|ENSG00000172901|ENSG00000068976|ENSG00000197561|ENSG00000178568|ENSG00000183230|ENSG00000254636|ENSG00000198099|ENSG00000009950|ENSG00000144771|ENSG00000167191|ENSG00000126583|ENSG00000273983|ENSG00000160460|ENSG00000092054|ENSG00000104369|ENSG00000198125|ENSG00000124205|ENSG00000076555|ENSG00000078295|ENSG00000125538…	http://amigo.geneontology.org/cgi-bin/amigo/term_details?term=GO:0065008
multicellular organism development	Gene Ontology	GO:0007275	188	4782	1.92268371464e-06	6.98803973905e-05	ENSG00000109846|ENSG00000117115|ENSG00000112425|ENSG00000214872|ENSG00000092054|ENSG00000112782|ENSG00000160678|ENSG00000163092|ENSG00000116183|ENSG00000170162|ENSG00000171595|ENSG00000163884|ENSG00000069482|ENSG00000178568|ENSG00000138798|ENSG00000101134|ENSG00000168874|ENSG00000134240|ENSG00000159184|ENSG00000162614|ENSG00000188517|ENSG00000143355|ENSG00000144771|ENSG00000167191|ENSG00000165887…	http://amigo.geneontology.org/cgi-bin/amigo/term_details?term=GO:0007275
divalent inorganic cation homeostasis	Gene Ontology	GO:0072507	31	405	1.94204982463e-06	7.01666049064e-05	ENSG00000124205|ENSG00000130037|ENSG00000068976|ENSG00000197561|ENSG00000110680|ENSG00000196296|ENSG00000196218|ENSG00000185345|ENSG00000092529|ENSG00000184544|ENSG00000129749|ENSG00000158014|ENSG00000143318|ENSG00000130528|ENSG00000157087|ENSG00000113889|ENSG00000104369|ENSG00000018625|ENSG00000125538|ENSG00000182533|ENSG00000115194|ENSG00000198947|ENSG00000129170|ENSG00000151320|ENSG00000186439…	http://amigo.geneontology.org/cgi-bin/amigo/term_details?term=GO:0072507
actin cytoskeleton organization	Gene Ontology	GO:0030036	37	539	2.28410400662e-06	8.20396415555e-05	ENSG00000197616|ENSG00000140795|ENSG00000163092|ENSG00000154553|ENSG00000163995|ENSG00000138347|ENSG00000173991|ENSG00000183091|ENSG00000185345|ENSG00000136842|ENSG00000143632|ENSG00000092529|ENSG00000148677|ENSG00000160460|ENSG00000064042|ENSG00000106078|ENSG00000143318|ENSG00000077522|ENSG00000106113|ENSG00000167549|ENSG00000122367|ENSG00000165410|ENSG00000095637|ENSG00000155657|ENSG00000239474…	http://amigo.geneontology.org/cgi-bin/amigo/term_details?term=GO:0030036
cellular divalent inorganic cation homeostasis	Gene Ontology	GO:0072503	30	388	2.34718603849e-06	8.38123856785e-05	ENSG00000124205|ENSG00000130037|ENSG00000068976|ENSG00000197561|ENSG00000110680|ENSG00000196296|ENSG00000196218|ENSG00000182533|ENSG00000092529|ENSG00000184544|ENSG00000129749|ENSG00000158014|ENSG00000143318|ENSG00000130528|ENSG00000157087|ENSG00000113889|ENSG00000104369|ENSG00000018625|ENSG00000125538|ENSG00000115194|ENSG00000198947|ENSG00000129170|ENSG00000151320|ENSG00000186439|ENSG00000153956…	http://amigo.geneontology.org/cgi-bin/amigo/term_details?term=GO:0072503
positive regulation of cation transmembrane transport	Gene Ontology	GO:1904064	14	97	2.43039402038e-06	8.62789877234e-05	ENSG00000186439|ENSG00000198947|ENSG00000124205|ENSG00000151320|ENSG00000092529|ENSG00000160678|ENSG00000153956|ENSG00000149596|ENSG00000089250|ENSG00000077522|ENSG00000266964|ENSG00000069482|ENSG00000187486|ENSG00000129159	http://amigo.geneontology.org/cgi-bin/amigo/term_details?term=GO:1904064
regulation of release of sequestered calcium ion into cytosol by sarcoplasmic reticulum	Gene Ontology	GO:0010880	8	25	2.50487292635e-06	8.84089831694e-05	ENSG00000018625|ENSG00000198947|ENSG00000198523|ENSG00000151320|ENSG00000186439|ENSG00000184544|ENSG00000143318|ENSG00000130528	http://amigo.geneontology.org/cgi-bin/amigo/term_details?term=GO:0010880
extracellular space	Gene Ontology	GO:0005615	69	1333	2.80111162852e-06	9.82964804812e-05	ENSG00000121769|ENSG00000188488|ENSG00000221887|ENSG00000170373|ENSG00000165197|ENSG00000080618|ENSG00000188729|ENSG00000185499|ENSG00000168509|ENSG00000166035|ENSG00000110680|ENSG00000181092|ENSG00000122756|ENSG00000138798|ENSG00000164106|ENSG00000005381|ENSG00000185559|ENSG00000108231|ENSG00000091704|ENSG00000188517|ENSG00000135744|ENSG00000197561|ENSG00000167701|ENSG00000157322|ENSG00000127743…	http://amigo.geneontology.org/cgi-bin/amigo/term_details?term=GO:0005615
maintenance of location	Gene Ontology	GO:0051235	25	292	3.1330388907e-06	0.000109316202666	ENSG00000163631|ENSG00000214456|ENSG00000196296|ENSG00000196218|ENSG00000092529|ENSG00000184544|ENSG00000158014|ENSG00000160460|ENSG00000143318|ENSG00000130528|ENSG00000139914|ENSG00000104369|ENSG00000018625|ENSG00000076555|ENSG00000125538|ENSG00000115194|ENSG00000132693|ENSG00000198947|ENSG00000151320|ENSG00000186439|ENSG00000175445|ENSG00000149596|ENSG00000118137|ENSG00000089250|ENSG00000198523	http://amigo.geneontology.org/cgi-bin/amigo/term_details?term=GO:0051235
striated muscle hypertrophy	Gene Ontology	GO:0014897	11	59	3.33831498099e-06	0.000115816768602	ENSG00000182533|ENSG00000180772|ENSG00000129170|ENSG00000151320|ENSG00000135744|ENSG00000155657|ENSG00000163884|ENSG00000146147|ENSG00000034971|ENSG00000173991|ENSG00000081189	http://amigo.geneontology.org/cgi-bin/amigo/term_details?term=GO:0014897
cellular metal ion homeostasis	Gene Ontology	GO:0006875	33	463	3.83641876974e-06	0.000132345610215	ENSG00000124205|ENSG00000168509|ENSG00000130037|ENSG00000110680|ENSG00000158014|ENSG00000068976|ENSG00000196296|ENSG00000196218|ENSG00000182533|ENSG00000092529|ENSG00000184544|ENSG00000129749|ENSG00000197561|ENSG00000143318|ENSG00000130528|ENSG00000157087|ENSG00000113889|ENSG00000104369|ENSG00000018625|ENSG00000125538|ENSG00000115194|ENSG00000180772|ENSG00000198947|ENSG00000129170|ENSG00000151320…	http://amigo.geneontology.org/cgi-bin/amigo/term_details?term=GO:0006875
regulation of myoblast differentiation	Gene Ontology	GO:0045661	10	48	3.92073131259e-06	0.00013449429997	ENSG00000077009|ENSG00000092529|ENSG00000138379|ENSG00000165887|ENSG00000129152|ENSG00000239474|ENSG00000115593|ENSG00000129170|ENSG00000081189|ENSG00000111046	http://amigo.geneontology.org/cgi-bin/amigo/term_details?term=GO:0045661
regulation of ryanodine-sensitive calcium-release channel activity	Gene Ontology	GO:0060314	8	27	4.04337123336e-06	0.000137926395256	ENSG00000104369|ENSG00000198947|ENSG00000151320|ENSG00000186439|ENSG00000149596|ENSG00000089250|ENSG00000198523|ENSG00000130528	http://amigo.geneontology.org/cgi-bin/amigo/term_details?term=GO:0060314
regulation of muscle cell differentiation	Gene Ontology	GO:0051147	17	151	4.63374414948e-06	0.00015718689876	ENSG00000129910|ENSG00000182533|ENSG00000077009|ENSG00000177238|ENSG00000112183|ENSG00000151320|ENSG00000092529|ENSG00000140795|ENSG00000160539|ENSG00000138379|ENSG00000165887|ENSG00000129152|ENSG00000239474|ENSG00000115593|ENSG00000129170|ENSG00000081189|ENSG00000111046	http://amigo.geneontology.org/cgi-bin/amigo/term_details?term=GO:0051147
structural molecule activity	Gene Ontology	GO:0005198	44	721	4.70151857605e-06	0.00015860482003	ENSG00000109846|ENSG00000029534|ENSG00000175084|ENSG00000143632|ENSG00000154553|ENSG00000160808|ENSG00000145681|ENSG00000168530|ENSG00000173991|ENSG00000120729|ENSG00000183091|ENSG00000196091|ENSG00000151729|ENSG00000092529|ENSG00000140986|ENSG00000165887|ENSG00000160460|ENSG00000180209|ENSG00000182591|ENSG00000162614|ENSG00000077522|ENSG00000182253|ENSG00000162461|ENSG00000104369|ENSG00000175564…	http://amigo.geneontology.org/cgi-bin/amigo/term_details?term=GO:0005198
regulation of release of sequestered calcium ion into cytosol	Gene Ontology	GO:0051279	12	75	4.93733142084e-06	0.00016564475635	ENSG00000186439|ENSG00000018625|ENSG00000198947|ENSG00000198523|ENSG00000151320|ENSG00000092529|ENSG00000184544|ENSG00000149596|ENSG00000089250|ENSG00000143318|ENSG00000130528|ENSG00000104369	http://amigo.geneontology.org/cgi-bin/amigo/term_details?term=GO:0051279
voltage-gated cation channel activity	Gene Ontology	GO:0022843	16	136	5.28174817932e-06	0.000176231444715	ENSG00000158445|ENSG00000196218|ENSG00000104848|ENSG00000107147|ENSG00000182255|ENSG00000117013|ENSG00000108878|ENSG00000153956|ENSG00000130037|ENSG00000120049|ENSG00000081248|ENSG00000067191|ENSG00000144191|ENSG00000130433|ENSG00000187486|ENSG00000129159	http://amigo.geneontology.org/cgi-bin/amigo/term_details?term=GO:0022843
cation homeostasis	Gene Ontology	GO:0055080	39	607	5.36882688565e-06	0.000178163353064	ENSG00000124205|ENSG00000004799|ENSG00000130037|ENSG00000110680|ENSG00000158014|ENSG00000068976|ENSG00000196296|ENSG00000196218|ENSG00000185345|ENSG00000100373|ENSG00000092529|ENSG00000184544|ENSG00000129749|ENSG00000197561|ENSG00000143318|ENSG00000130528|ENSG00000157087|ENSG00000113889|ENSG00000104369|ENSG00000018625|ENSG00000125538|ENSG00000182533|ENSG00000168509|ENSG00000136546|ENSG00000168748…	http://amigo.geneontology.org/cgi-bin/amigo/term_details?term=GO:0055080
cellular calcium ion homeostasis	Gene Ontology	GO:0006874	28	364	5.5415383234e-06	0.000182900718934	ENSG00000124205|ENSG00000130037|ENSG00000068976|ENSG00000110680|ENSG00000196296|ENSG00000196218|ENSG00000182533|ENSG00000092529|ENSG00000184544|ENSG00000129749|ENSG00000197561|ENSG00000143318|ENSG00000130528|ENSG00000157087|ENSG00000113889|ENSG00000104369|ENSG00000018625|ENSG00000125538|ENSG00000198947|ENSG00000129170|ENSG00000151320|ENSG00000186439|ENSG00000153956|ENSG00000149596|ENSG00000089250…	http://amigo.geneontology.org/cgi-bin/amigo/term_details?term=GO:0006874
regulation of the force of heart contraction	Gene Ontology	GO:0002026	8	29	6.31616464395e-06	0.000207346781268	ENSG00000160808|ENSG00000018625|ENSG00000197616|ENSG00000129170|ENSG00000111245|ENSG00000089250|ENSG00000092054|ENSG00000198523	http://amigo.geneontology.org/cgi-bin/amigo/term_details?term=GO:0002026
action potential	Gene Ontology	GO:0001508	15	123	6.97751403976e-06	0.000227832624207	ENSG00000149575|ENSG00000182533|ENSG00000018625|ENSG00000198947|ENSG00000105711|ENSG00000151320|ENSG00000153956|ENSG00000183230|ENSG00000007314|ENSG00000130037|ENSG00000168356|ENSG00000136546|ENSG00000188037|ENSG00000081248|ENSG00000158445	http://amigo.geneontology.org/cgi-bin/amigo/term_details?term=GO:0001508
sequestering of metal ion	Gene Ontology	GO:0051238	15	124	7.62473945722e-06	0.000247641803861	ENSG00000115194|ENSG00000092529|ENSG00000198947|ENSG00000018625|ENSG00000198523|ENSG00000151320|ENSG00000186439|ENSG00000184544|ENSG00000149596|ENSG00000158014|ENSG00000089250|ENSG00000196218|ENSG00000143318|ENSG00000130528|ENSG00000104369	http://amigo.geneontology.org/cgi-bin/amigo/term_details?term=GO:0051238
cardiocyte differentiation	Gene Ontology	GO:0035051	14	109	8.22292175605e-06	0.0002656569325	ENSG00000182533|ENSG00000180772|ENSG00000197616|ENSG00000162614|ENSG00000133454|ENSG00000173991|ENSG00000151320|ENSG00000140795|ENSG00000111245|ENSG00000135744|ENSG00000077522|ENSG00000129170|ENSG00000081189|ENSG00000155657	http://amigo.geneontology.org/cgi-bin/amigo/term_details?term=GO:0035051
regulation of skeletal muscle adaptation	Gene Ontology	GO:0014733	6	13	8.81370300586e-06	0.00028196178364	ENSG00000105048|ENSG00000159173|ENSG00000248746|ENSG00000092054|ENSG00000114854|ENSG00000058404	http://amigo.geneontology.org/cgi-bin/amigo/term_details?term=GO:0014733
inorganic ion homeostasis	Gene Ontology	GO:0098771	39	621	8.81996408044e-06	0.00028196178364	ENSG00000124205|ENSG00000004799|ENSG00000130037|ENSG00000110680|ENSG00000158014|ENSG00000068976|ENSG00000196296|ENSG00000196218|ENSG00000185345|ENSG00000100373|ENSG00000092529|ENSG00000184544|ENSG00000129749|ENSG00000197561|ENSG00000143318|ENSG00000130528|ENSG00000157087|ENSG00000113889|ENSG00000104369|ENSG00000018625|ENSG00000125538|ENSG00000182533|ENSG00000168509|ENSG00000136546|ENSG00000168748…	http://amigo.geneontology.org/cgi-bin/amigo/term_details?term=GO:0098771
myoblast differentiation	Gene Ontology	GO:0045445	12	80	8.90451133992e-06	0.000283182011675	ENSG00000111046|ENSG00000100628|ENSG00000111241|ENSG00000092529|ENSG00000138379|ENSG00000165887|ENSG00000129152|ENSG00000239474|ENSG00000115593|ENSG00000129170|ENSG00000081189|ENSG00000077009	http://amigo.geneontology.org/cgi-bin/amigo/term_details?term=GO:0045445
positive regulation of ion transmembrane transport	Gene Ontology	GO:0034767	14	110	9.03701566846e-06	0.000285906827314	ENSG00000186439|ENSG00000198947|ENSG00000124205|ENSG00000151320|ENSG00000092529|ENSG00000160678|ENSG00000153956|ENSG00000149596|ENSG00000089250|ENSG00000077522|ENSG00000266964|ENSG00000069482|ENSG00000187486|ENSG00000129159	http://amigo.geneontology.org/cgi-bin/amigo/term_details?term=GO:0034767
calcium ion homeostasis	Gene Ontology	GO:0055074	28	375	9.29075005896e-06	0.000292419174536	ENSG00000124205|ENSG00000130037|ENSG00000068976|ENSG00000110680|ENSG00000196296|ENSG00000196218|ENSG00000182533|ENSG00000092529|ENSG00000184544|ENSG00000129749|ENSG00000197561|ENSG00000143318|ENSG00000130528|ENSG00000157087|ENSG00000113889|ENSG00000104369|ENSG00000018625|ENSG00000125538|ENSG00000198947|ENSG00000129170|ENSG00000151320|ENSG00000186439|ENSG00000153956|ENSG00000149596|ENSG00000089250…	http://amigo.geneontology.org/cgi-bin/amigo/term_details?term=GO:0055074
skeletal muscle cell differentiation	Gene Ontology	GO:0035914	11	67	9.82034796158e-06	0.000307502793094	ENSG00000138379|ENSG00000100628|ENSG00000101306|ENSG00000092529|ENSG00000081189|ENSG00000165887|ENSG00000129152|ENSG00000239474|ENSG00000115593|ENSG00000148677|ENSG00000111046	http://amigo.geneontology.org/cgi-bin/amigo/term_details?term=GO:0035914
sodium ion transmembrane transport	Gene Ontology	GO:0035725	15	127	9.89868207646e-06	0.00030837424877	ENSG00000149575|ENSG00000182533|ENSG00000018625|ENSG00000198947|ENSG00000105711|ENSG00000072182|ENSG00000108684|ENSG00000089250|ENSG00000135744|ENSG00000007314|ENSG00000266964|ENSG00000168356|ENSG00000150201|ENSG00000100678|ENSG00000136546	http://amigo.geneontology.org/cgi-bin/amigo/term_details?term=GO:0035725
cell	Gene Ontology	GO:0005623	507	15857	1.03195605808e-05	0.000319853994449	ENSG00000121769|ENSG00000112425|ENSG00000198099|ENSG00000172348|ENSG00000102195|ENSG00000112782|ENSG00000185499|ENSG00000171033|ENSG00000163884|ENSG00000170522|ENSG00000152137|ENSG00000116996|ENSG00000229415|ENSG00000110786|ENSG00000186326|ENSG00000143355|ENSG00000091482|ENSG00000165887|ENSG00000160460|ENSG00000106078|ENSG00000165495|ENSG00000116981|ENSG00000124205|ENSG00000172901|ENSG00000069482…	http://amigo.geneontology.org/cgi-bin/amigo/term_details?term=GO:0005623
positive regulation of ion transport	Gene Ontology	GO:0043270	20	216	1.04419853368e-05	0.00032201395185	ENSG00000124205|ENSG00000089250|ENSG00000186439|ENSG00000070808|ENSG00000198947|ENSG00000105711|ENSG00000022267|ENSG00000151320|ENSG00000092529|ENSG00000160678|ENSG00000153956|ENSG00000149596|ENSG00000187486|ENSG00000125538|ENSG00000077522|ENSG00000266964|ENSG00000130226|ENSG00000069482|ENSG00000157087|ENSG00000129159	http://amigo.geneontology.org/cgi-bin/amigo/term_details?term=GO:0043270
non-membrane-bounded organelle	Gene Ontology	GO:0043228	153	3829	1.06809583359e-05	0.000326089657995	ENSG00000163491|ENSG00000109846|ENSG00000117115|ENSG00000120729|ENSG00000214872|ENSG00000092054|ENSG00000112782|ENSG00000160678|ENSG00000163092|ENSG00000130595|ENSG00000130598|ENSG00000164309|ENSG00000183230|ENSG00000196091|ENSG00000092850|ENSG00000091482|ENSG00000167191|ENSG00000103994|ENSG00000165887|ENSG00000273983|ENSG00000160460|ENSG00000102683|ENSG00000106078|ENSG00000165495|ENSG00000197769…	http://amigo.geneontology.org/cgi-bin/amigo/term_details?term=GO:0043228
intracellular non-membrane-bounded organelle	Gene Ontology	GO:0043232	153	3829	1.06809583359e-05	0.000326089657995	ENSG00000163491|ENSG00000109846|ENSG00000117115|ENSG00000120729|ENSG00000214872|ENSG00000092054|ENSG00000112782|ENSG00000160678|ENSG00000163092|ENSG00000130595|ENSG00000130598|ENSG00000164309|ENSG00000183230|ENSG00000196091|ENSG00000092850|ENSG00000091482|ENSG00000167191|ENSG00000103994|ENSG00000165887|ENSG00000273983|ENSG00000160460|ENSG00000102683|ENSG00000106078|ENSG00000165495|ENSG00000197769…	http://amigo.geneontology.org/cgi-bin/amigo/term_details?term=GO:0043232
transition between fast and slow fiber	Gene Ontology	GO:0014883	5	7	1.08316266147e-05	0.000329044338853	ENSG00000248746|ENSG00000092054|ENSG00000114854|ENSG00000159173|ENSG00000105048	http://amigo.geneontology.org/cgi-bin/amigo/term_details?term=GO:0014883
calcium ion transport into cytosol	Gene Ontology	GO:0060402	15	129	1.17314062674e-05	0.000354613696379	ENSG00000196218|ENSG00000198947|ENSG00000018625|ENSG00000198523|ENSG00000151320|ENSG00000092529|ENSG00000184544|ENSG00000153956|ENSG00000149596|ENSG00000186439|ENSG00000089250|ENSG00000143318|ENSG00000130528|ENSG00000100678|ENSG00000104369	http://amigo.geneontology.org/cgi-bin/amigo/term_details?term=GO:0060402
small molecule biosynthetic process	Gene Ontology	GO:0044283	32	468	1.17907013809e-05	0.000354650357792	ENSG00000163050|ENSG00000117115|ENSG00000005381|ENSG00000158571|ENSG00000086205|ENSG00000004799|ENSG00000166035|ENSG00000170522|ENSG00000167701|ENSG00000167588|ENSG00000134240|ENSG00000009950|ENSG00000181092|ENSG00000146151|ENSG00000109819|ENSG00000082196|ENSG00000124253|ENSG00000161896|ENSG00000162409|ENSG00000115361|ENSG00000132840|ENSG00000076555|ENSG00000108381|ENSG00000148377|ENSG00000130957…	http://amigo.geneontology.org/cgi-bin/amigo/term_details?term=GO:0044283
single-organism transport	Gene Ontology	GO:0044765	114	2667	1.19891561099e-05	0.000358851898075	ENSG00000121769|ENSG00000158445|ENSG00000124205|ENSG00000171033|ENSG00000163884|ENSG00000178568|ENSG00000116996|ENSG00000161281|ENSG00000126583|ENSG00000141485|ENSG00000104369|ENSG00000107147|ENSG00000197766|ENSG00000076555|ENSG00000125538|ENSG00000069482|ENSG00000186868|ENSG00000070031|ENSG00000151320|ENSG00000156222|ENSG00000053438|ENSG00000146469|ENSG00000010379|ENSG00000198523|ENSG00000162383…	http://amigo.geneontology.org/cgi-bin/amigo/term_details?term=GO:0044765
homeostatic process	Gene Ontology	GO:0042592	75	1559	1.21724951082e-05	0.000362562220149	ENSG00000121769|ENSG00000113889|ENSG00000149575|ENSG00000158445|ENSG00000105711|ENSG00000022267|ENSG00000124205|ENSG00000168509|ENSG00000135100|ENSG00000130037|ENSG00000166035|ENSG00000110680|ENSG00000197561|ENSG00000080618|ENSG00000068976|ENSG00000187486|ENSG00000196296|ENSG00000196218|ENSG00000185345|ENSG00000198125|ENSG00000100373|ENSG00000092529|ENSG00000184544|ENSG00000181322|ENSG00000129749…	http://amigo.geneontology.org/cgi-bin/amigo/term_details?term=GO:0042592
ion channel binding	Gene Ontology	GO:0044325	14	114	1.30523568995e-05	0.000386881996254	ENSG00000182533|ENSG00000158445|ENSG00000022267|ENSG00000151320|ENSG00000186439|ENSG00000089250|ENSG00000248746|ENSG00000120049|ENSG00000077522|ENSG00000266964|ENSG00000173991|ENSG00000130528|ENSG00000187486|ENSG00000129159	http://amigo.geneontology.org/cgi-bin/amigo/term_details?term=GO:0044325
membrane depolarization during action potential	Gene Ontology	GO:0086010	9	44	1.35922156159e-05	0.000400937529231	ENSG00000149575|ENSG00000182533|ENSG00000018625|ENSG00000105711|ENSG00000153956|ENSG00000007314|ENSG00000168356|ENSG00000081248|ENSG00000136546	http://amigo.geneontology.org/cgi-bin/amigo/term_details?term=GO:0086010
cytosolic calcium ion transport	Gene Ontology	GO:0060401	15	131	1.38591091547e-05	0.000404981137406	ENSG00000196218|ENSG00000198947|ENSG00000018625|ENSG00000198523|ENSG00000151320|ENSG00000092529|ENSG00000184544|ENSG00000153956|ENSG00000149596|ENSG00000186439|ENSG00000089250|ENSG00000143318|ENSG00000130528|ENSG00000100678|ENSG00000104369	http://amigo.geneontology.org/cgi-bin/amigo/term_details?term=GO:0060401
regulation of potassium ion transport	Gene Ontology	GO:0043266	12	84	1.3861948529e-05	0.000404981137406	ENSG00000182533|ENSG00000022267|ENSG00000151320|ENSG00000124205|ENSG00000089250|ENSG00000130037|ENSG00000120049|ENSG00000146469|ENSG00000077522|ENSG00000130226|ENSG00000069482|ENSG00000129159	http://amigo.geneontology.org/cgi-bin/amigo/term_details?term=GO:0043266
sodium ion transport	Gene Ontology	GO:0006814	19	202	1.40882555341e-05	0.000409632801387	ENSG00000101198|ENSG00000149575|ENSG00000182533|ENSG00000018625|ENSG00000198947|ENSG00000105711|ENSG00000072182|ENSG00000108684|ENSG00000089250|ENSG00000135744|ENSG00000007314|ENSG00000160460|ENSG00000266964|ENSG00000168356|ENSG00000169507|ENSG00000136546|ENSG00000150201|ENSG00000100678|ENSG00000141485	http://amigo.geneontology.org/cgi-bin/amigo/term_details?term=GO:0006814
response to hormone	Gene Ontology	GO:0009725	48	856	1.46295317248e-05	0.000423355074462	ENSG00000121769|ENSG00000117115|ENSG00000070808|ENSG00000136352|ENSG00000188582|ENSG00000004799|ENSG00000144191|ENSG00000166035|ENSG00000158571|ENSG00000172179|ENSG00000134240|ENSG00000175564|ENSG00000177238|ENSG00000168243|ENSG00000181092|ENSG00000109819|ENSG00000077522|ENSG00000277893|ENSG00000124253|ENSG00000167332|ENSG00000181856|ENSG00000139874|ENSG00000162409|ENSG00000158022|ENSG00000106113…	http://amigo.geneontology.org/cgi-bin/amigo/term_details?term=GO:0009725
cardiac muscle hypertrophy	Gene Ontology	GO:0003300	10	57	1.489462306e-05	0.00042899324719	ENSG00000182533|ENSG00000180772|ENSG00000129170|ENSG00000151320|ENSG00000135744|ENSG00000155657|ENSG00000163884|ENSG00000146147|ENSG00000173991|ENSG00000081189	http://amigo.geneontology.org/cgi-bin/amigo/term_details?term=GO:0003300
positive regulation of transmembrane transport	Gene Ontology	GO:0034764	14	116	1.55963115029e-05	0.000447094263082	ENSG00000186439|ENSG00000198947|ENSG00000124205|ENSG00000151320|ENSG00000092529|ENSG00000160678|ENSG00000153956|ENSG00000149596|ENSG00000089250|ENSG00000077522|ENSG00000266964|ENSG00000069482|ENSG00000187486|ENSG00000129159	http://amigo.geneontology.org/cgi-bin/amigo/term_details?term=GO:0034764
cell part	Gene Ontology	GO:0044464	505	15830	1.61193850042e-05	0.000459929742224	ENSG00000121769|ENSG00000112425|ENSG00000198099|ENSG00000172348|ENSG00000102195|ENSG00000112782|ENSG00000185499|ENSG00000171033|ENSG00000163884|ENSG00000170522|ENSG00000152137|ENSG00000116996|ENSG00000229415|ENSG00000110786|ENSG00000186326|ENSG00000143355|ENSG00000091482|ENSG00000165887|ENSG00000160460|ENSG00000106078|ENSG00000165495|ENSG00000116981|ENSG00000124205|ENSG00000172901|ENSG00000069482…	http://amigo.geneontology.org/cgi-bin/amigo/term_details?term=GO:0044464
response to stimulus involved in regulation of muscle adaptation	Gene Ontology	GO:0014874	6	15	1.68123074726e-05	0.000475259025128	ENSG00000158022|ENSG00000248746|ENSG00000135744|ENSG00000109819|ENSG00000143318|ENSG00000185739	http://amigo.geneontology.org/cgi-bin/amigo/term_details?term=GO:0014874
myoblast proliferation	Gene Ontology	GO:0051450	6	15	1.68123074726e-05	0.000475259025128	ENSG00000168874|ENSG00000165887|ENSG00000129152|ENSG00000130037|ENSG00000239474|ENSG00000138379	http://amigo.geneontology.org/cgi-bin/amigo/term_details?term=GO:0051450
regulation of receptor activity	Gene Ontology	GO:0010469	14	117	1.70250112407e-05	0.000479054002929	ENSG00000107954|ENSG00000182533|ENSG00000104369|ENSG00000198947|ENSG00000151320|ENSG00000186439|ENSG00000149596|ENSG00000130528|ENSG00000089250|ENSG00000109819|ENSG00000077522|ENSG00000198523|ENSG00000081189|ENSG00000138798	http://amigo.geneontology.org/cgi-bin/amigo/term_details?term=GO:0010469
cytoplasm	Gene Ontology	GO:0005737	355	10491	1.79577620732e-05	0.000502982088162	ENSG00000121769|ENSG00000112425|ENSG00000198099|ENSG00000172348|ENSG00000112782|ENSG00000185499|ENSG00000171033|ENSG00000170522|ENSG00000152137|ENSG00000138798|ENSG00000229415|ENSG00000110786|ENSG00000091482|ENSG00000165887|ENSG00000160460|ENSG00000106078|ENSG00000165495|ENSG00000172901|ENSG00000069482|ENSG00000154330|ENSG00000149926|ENSG00000163017|ENSG00000198523|ENSG00000188488|ENSG00000147576…	http://amigo.geneontology.org/cgi-bin/amigo/term_details?term=GO:0005737
positive regulation of nucleotide metabolic process	Gene Ontology	GO:0045981	15	135	1.91646781511e-05	0.000531906930865	ENSG00000162409|ENSG00000106113|ENSG00000167588|ENSG00000170262|ENSG00000078295|ENSG00000188729|ENSG00000009950|ENSG00000106018|ENSG00000112186|ENSG00000089250|ENSG00000248746|ENSG00000146469|ENSG00000070031|ENSG00000109819|ENSG00000110680	http://amigo.geneontology.org/cgi-bin/amigo/term_details?term=GO:0045981
positive regulation of purine nucleotide metabolic process	Gene Ontology	GO:1900544	15	135	1.91646781511e-05	0.000531906930865	ENSG00000162409|ENSG00000106113|ENSG00000167588|ENSG00000170262|ENSG00000078295|ENSG00000188729|ENSG00000009950|ENSG00000106018|ENSG00000112186|ENSG00000089250|ENSG00000248746|ENSG00000146469|ENSG00000070031|ENSG00000109819|ENSG00000110680	http://amigo.geneontology.org/cgi-bin/amigo/term_details?term=GO:1900544
regulation of cytosolic calcium ion concentration	Gene Ontology	GO:0051480	22	267	2.08884760334e-05	0.000577126853666	ENSG00000130037|ENSG00000110680|ENSG00000196218|ENSG00000182533|ENSG00000092529|ENSG00000184544|ENSG00000129749|ENSG00000143318|ENSG00000130528|ENSG00000157087|ENSG00000113889|ENSG00000104369|ENSG00000018625|ENSG00000125538|ENSG00000198947|ENSG00000151320|ENSG00000186439|ENSG00000153956|ENSG00000149596|ENSG00000089250|ENSG00000198523|ENSG00000100678	http://amigo.geneontology.org/cgi-bin/amigo/term_details?term=GO:0051480
negative regulation of ion transport	Gene Ontology	GO:0043271	14	120	2.20270679674e-05	0.00060584359013	ENSG00000127325|ENSG00000170290|ENSG00000182533|ENSG00000180772|ENSG00000018625|ENSG00000186439|ENSG00000106113|ENSG00000089250|ENSG00000130037|ENSG00000135744|ENSG00000146469|ENSG00000077522|ENSG00000125538|ENSG00000198523	http://amigo.geneontology.org/cgi-bin/amigo/term_details?term=GO:0043271
cellular cation homeostasis	Gene Ontology	GO:0030003	34	531	2.27892116934e-05	0.000623995186546	ENSG00000124205|ENSG00000168509|ENSG00000130037|ENSG00000110680|ENSG00000158014|ENSG00000068976|ENSG00000196296|ENSG00000196218|ENSG00000182533|ENSG00000092529|ENSG00000184544|ENSG00000129749|ENSG00000197561|ENSG00000143318|ENSG00000130528|ENSG00000157087|ENSG00000113889|ENSG00000104369|ENSG00000018625|ENSG00000125538|ENSG00000168748|ENSG00000115194|ENSG00000180772|ENSG00000198947|ENSG00000129170…	http://amigo.geneontology.org/cgi-bin/amigo/term_details?term=GO:0030003
negative regulation of blood circulation	Gene Ontology	GO:1903523	8	36	2.44395897371e-05	0.000663236155266	ENSG00000134548|ENSG00000180772|ENSG00000214872|ENSG00000089250|ENSG00000132693|ENSG00000160460|ENSG00000018625|ENSG00000198523	http://amigo.geneontology.org/cgi-bin/amigo/term_details?term=GO:1903523
positive regulation of cation channel activity	Gene Ontology	GO:2001259	8	36	2.44395897371e-05	0.000663236155266	ENSG00000151320|ENSG00000186439|ENSG00000160678|ENSG00000153956|ENSG00000149596|ENSG00000077522|ENSG00000069482|ENSG00000187486	http://amigo.geneontology.org/cgi-bin/amigo/term_details?term=GO:2001259
regulation of sodium ion transmembrane transport	Gene Ontology	GO:1902305	9	48	2.5002068767e-05	0.000675498371201	ENSG00000149575|ENSG00000182533|ENSG00000018625|ENSG00000198947|ENSG00000105711|ENSG00000089250|ENSG00000135744|ENSG00000150201|ENSG00000266964	http://amigo.geneontology.org/cgi-bin/amigo/term_details?term=GO:1902305
muscle alpha-actinin binding	Gene Ontology	GO:0051371	5	9	2.61449351873e-05	0.000697834372765	ENSG00000197893|ENSG00000122367|ENSG00000155657|ENSG00000138347|ENSG00000172403	http://amigo.geneontology.org/cgi-bin/amigo/term_details?term=GO:0051371
cardiac muscle fiber development	Gene Ontology	GO:0048739	5	9	2.61449351873e-05	0.000697834372765	ENSG00000133454|ENSG00000162614|ENSG00000173991|ENSG00000155657|ENSG00000197616	http://amigo.geneontology.org/cgi-bin/amigo/term_details?term=GO:0048739
response to mechanical stimulus	Gene Ontology	GO:0009612	19	212	2.61716461453e-05	0.000697834372765	ENSG00000167941|ENSG00000182533|ENSG00000018625|ENSG00000198947|ENSG00000108684|ENSG00000173991|ENSG00000130037|ENSG00000129749|ENSG00000089250|ENSG00000143632|ENSG00000135744|ENSG00000163126|ENSG00000155657|ENSG00000125538|ENSG00000005381|ENSG00000129170|ENSG00000148677|ENSG00000157087|ENSG00000129159	http://amigo.geneontology.org/cgi-bin/amigo/term_details?term=GO:0009612
release of sequestered calcium ion into cytosol	Gene Ontology	GO:0051209	13	106	2.67438103951e-05	0.00070691647737	ENSG00000196218|ENSG00000198947|ENSG00000018625|ENSG00000198523|ENSG00000151320|ENSG00000092529|ENSG00000184544|ENSG00000149596|ENSG00000186439|ENSG00000089250|ENSG00000143318|ENSG00000130528|ENSG00000104369	http://amigo.geneontology.org/cgi-bin/amigo/term_details?term=GO:0051209
negative regulation of sequestering of calcium ion	Gene Ontology	GO:0051283	13	106	2.67438103951e-05	0.00070691647737	ENSG00000196218|ENSG00000198947|ENSG00000018625|ENSG00000198523|ENSG00000151320|ENSG00000092529|ENSG00000184544|ENSG00000149596|ENSG00000186439|ENSG00000089250|ENSG00000143318|ENSG00000130528|ENSG00000104369	http://amigo.geneontology.org/cgi-bin/amigo/term_details?term=GO:0051283
regulation of growth	Gene Ontology	GO:0040008	38	631	2.74039842394e-05	0.000721244516232	ENSG00000109846|ENSG00000177291|ENSG00000197616|ENSG00000022267|ENSG00000116183|ENSG00000005381|ENSG00000178568|ENSG00000172179|ENSG00000185345|ENSG00000159184|ENSG00000108231|ENSG00000092529|ENSG00000168243|ENSG00000197561|ENSG00000160460|ENSG00000197406|ENSG00000076555|ENSG00000205362|ENSG00000143434|ENSG00000004848|ENSG00000130005|ENSG00000129988|ENSG00000205364|ENSG00000069482|ENSG00000186868…	http://amigo.geneontology.org/cgi-bin/amigo/term_details?term=GO:0040008
regulation of calcium ion transport into cytosol	Gene Ontology	GO:0010522	12	91	2.84550310093e-05	0.000745692786878	ENSG00000186439|ENSG00000018625|ENSG00000198947|ENSG00000198523|ENSG00000151320|ENSG00000092529|ENSG00000184544|ENSG00000149596|ENSG00000089250|ENSG00000143318|ENSG00000130528|ENSG00000104369	http://amigo.geneontology.org/cgi-bin/amigo/term_details?term=GO:0010522
regulation of sequestering of calcium ion	Gene Ontology	GO:0051282	13	107	2.92451155827e-05	0.000763068487718	ENSG00000196218|ENSG00000198947|ENSG00000018625|ENSG00000198523|ENSG00000151320|ENSG00000092529|ENSG00000184544|ENSG00000149596|ENSG00000186439|ENSG00000089250|ENSG00000143318|ENSG00000130528|ENSG00000104369	http://amigo.geneontology.org/cgi-bin/amigo/term_details?term=GO:0051282
response to endogenous stimulus	Gene Ontology	GO:0009719	73	1547	2.9368014185e-05	0.000763068487718	ENSG00000121769|ENSG00000117115|ENSG00000070808|ENSG00000136352|ENSG00000173714|ENSG00000188582|ENSG00000168509|ENSG00000163884|ENSG00000069482|ENSG00000166035|ENSG00000110680|ENSG00000068976|ENSG00000187486|ENSG00000158571|ENSG00000172179|ENSG00000196218|ENSG00000185345|ENSG00000175564|ENSG00000143632|ENSG00000177238|ENSG00000168243|ENSG00000181092|ENSG00000144191|ENSG00000126583|ENSG00000109819…	http://amigo.geneontology.org/cgi-bin/amigo/term_details?term=GO:0009719
regulation of sodium ion transport	Gene Ontology	GO:0002028	11	77	3.14625683771e-05	0.000812207938034	ENSG00000101198|ENSG00000149575|ENSG00000182533|ENSG00000018625|ENSG00000198947|ENSG00000105711|ENSG00000089250|ENSG00000135744|ENSG00000150201|ENSG00000160460|ENSG00000266964	http://amigo.geneontology.org/cgi-bin/amigo/term_details?term=GO:0002028
transport	Gene Ontology	GO:0006810	171	4471	3.15252671657e-05	0.000812207938034	ENSG00000121769|ENSG00000109846|ENSG00000158445|ENSG00000112782|ENSG00000160678|ENSG00000171033|ENSG00000129749|ENSG00000163884|ENSG00000178568|ENSG00000116996|ENSG00000161281|ENSG00000196091|ENSG00000204001|ENSG00000147588|ENSG00000126583|ENSG00000160460|ENSG00000136546|ENSG00000120057|ENSG00000104369|ENSG00000107147|ENSG00000124205|ENSG00000197766|ENSG00000076555|ENSG00000104848|ENSG00000150201…	http://amigo.geneontology.org/cgi-bin/amigo/term_details?term=GO:0006810
calcium ion import into cytosol	Gene Ontology	GO:1902656	13	108	3.19484107423e-05	0.000816221740554	ENSG00000196218|ENSG00000198947|ENSG00000018625|ENSG00000198523|ENSG00000151320|ENSG00000092529|ENSG00000184544|ENSG00000149596|ENSG00000186439|ENSG00000089250|ENSG00000143318|ENSG00000130528|ENSG00000104369	http://amigo.geneontology.org/cgi-bin/amigo/term_details?term=GO:1902656
calcium ion transmembrane import into cytosol	Gene Ontology	GO:0097553	13	108	3.19484107423e-05	0.000816221740554	ENSG00000196218|ENSG00000198947|ENSG00000018625|ENSG00000198523|ENSG00000151320|ENSG00000092529|ENSG00000184544|ENSG00000149596|ENSG00000186439|ENSG00000089250|ENSG00000143318|ENSG00000130528|ENSG00000104369	http://amigo.geneontology.org/cgi-bin/amigo/term_details?term=GO:0097553
regulation of sodium ion transmembrane transporter activity	Gene Ontology	GO:2000649	8	38	3.42691367145e-05	0.000871863953245	ENSG00000149575|ENSG00000182533|ENSG00000018625|ENSG00000198947|ENSG00000105711|ENSG00000135744|ENSG00000150201|ENSG00000266964	http://amigo.geneontology.org/cgi-bin/amigo/term_details?term=GO:2000649
cellular ion homeostasis	Gene Ontology	GO:0006873	34	544	3.6037395071e-05	0.000913047030306	ENSG00000124205|ENSG00000168509|ENSG00000130037|ENSG00000110680|ENSG00000158014|ENSG00000068976|ENSG00000196296|ENSG00000196218|ENSG00000182533|ENSG00000092529|ENSG00000184544|ENSG00000129749|ENSG00000197561|ENSG00000143318|ENSG00000130528|ENSG00000157087|ENSG00000113889|ENSG00000104369|ENSG00000018625|ENSG00000125538|ENSG00000168748|ENSG00000115194|ENSG00000180772|ENSG00000198947|ENSG00000129170…	http://amigo.geneontology.org/cgi-bin/amigo/term_details?term=GO:0006873
cytoplasmic part	Gene Ontology	GO:0044444	277	7924	3.77263539285e-05	0.000951340016242	ENSG00000121769|ENSG00000109846|ENSG00000117115|ENSG00000112425|ENSG00000214872|ENSG00000092054|ENSG00000112782|ENSG00000160678|ENSG00000105048|ENSG00000004799|ENSG00000181856|ENSG00000116748|ENSG00000130595|ENSG00000068976|ENSG00000204632|ENSG00000130598|ENSG00000197561|ENSG00000178568|ENSG00000138798|ENSG00000174429|ENSG00000161281|ENSG00000134240|ENSG00000198099|ENSG00000151023|ENSG00000162614…	http://amigo.geneontology.org/cgi-bin/amigo/term_details?term=GO:0044444
membrane depolarization	Gene Ontology	GO:0051899	12	94	3.79793636505e-05	0.000951340016242	ENSG00000149575|ENSG00000182533|ENSG00000018625|ENSG00000105711|ENSG00000022267|ENSG00000153956|ENSG00000181092|ENSG00000007314|ENSG00000034971|ENSG00000168356|ENSG00000081248|ENSG00000136546	http://amigo.geneontology.org/cgi-bin/amigo/term_details?term=GO:0051899
sequestering of calcium ion	Gene Ontology	GO:0051208	13	110	3.80162076585e-05	0.000951340016242	ENSG00000196218|ENSG00000198947|ENSG00000018625|ENSG00000198523|ENSG00000151320|ENSG00000092529|ENSG00000184544|ENSG00000149596|ENSG00000186439|ENSG00000089250|ENSG00000143318|ENSG00000130528|ENSG00000104369	http://amigo.geneontology.org/cgi-bin/amigo/term_details?term=GO:0051208
junctional sarcoplasmic reticulum membrane	Gene Ontology	GO:0014701	5	10	3.83236135258e-05	0.000955118302809	ENSG00000196218|ENSG00000151320|ENSG00000186439|ENSG00000104369|ENSG00000149596	http://amigo.geneontology.org/cgi-bin/amigo/term_details?term=GO:0014701
regulation of calcium-mediated signaling	Gene Ontology	GO:0050848	11	79	3.89044927394e-05	0.000965653791327	ENSG00000166292|ENSG00000104369|ENSG00000198947|ENSG00000172348|ENSG00000151320|ENSG00000186439|ENSG00000149596|ENSG00000089250|ENSG00000248746|ENSG00000198523|ENSG00000130528	http://amigo.geneontology.org/cgi-bin/amigo/term_details?term=GO:0050848
response to organonitrogen compound	Gene Ontology	GO:0010243	44	796	4.56409432054e-05	0.00112827368102	ENSG00000121769|ENSG00000070808|ENSG00000004799|ENSG00000163884|ENSG00000069482|ENSG00000166035|ENSG00000068976|ENSG00000187486|ENSG00000158571|ENSG00000172179|ENSG00000196218|ENSG00000185345|ENSG00000018625|ENSG00000177238|ENSG00000168243|ENSG00000181092|ENSG00000126583|ENSG00000109819|ENSG00000077522|ENSG00000277893|ENSG00000124253|ENSG00000181856|ENSG00000106113|ENSG00000175564|ENSG00000078295…	http://amigo.geneontology.org/cgi-bin/amigo/term_details?term=GO:0010243
establishment of localization	Gene Ontology	GO:0051234	174	4598	4.6458476263e-05	0.00114385264541	ENSG00000121769|ENSG00000109846|ENSG00000158445|ENSG00000112782|ENSG00000160678|ENSG00000171033|ENSG00000140986|ENSG00000163884|ENSG00000178568|ENSG00000116996|ENSG00000161281|ENSG00000196091|ENSG00000204001|ENSG00000147588|ENSG00000126583|ENSG00000160460|ENSG00000136546|ENSG00000120057|ENSG00000104369|ENSG00000107147|ENSG00000124205|ENSG00000197766|ENSG00000076555|ENSG00000104848|ENSG00000150201…	http://amigo.geneontology.org/cgi-bin/amigo/term_details?term=GO:0051234
single-organism localization	Gene Ontology	GO:1902578	118	2875	4.66584762814e-05	0.00114416327781	ENSG00000121769|ENSG00000158445|ENSG00000124205|ENSG00000171033|ENSG00000163884|ENSG00000178568|ENSG00000116996|ENSG00000161281|ENSG00000126583|ENSG00000160460|ENSG00000141485|ENSG00000104369|ENSG00000107147|ENSG00000197766|ENSG00000076555|ENSG00000125538|ENSG00000069482|ENSG00000186868|ENSG00000070031|ENSG00000151320|ENSG00000156222|ENSG00000053438|ENSG00000146469|ENSG00000010379|ENSG00000198523…	http://amigo.geneontology.org/cgi-bin/amigo/term_details?term=GO:1902578
circulatory system development	Gene Ontology	GO:0072359	49	925	4.72663292102e-05	0.00114983349067	ENSG00000203867|ENSG00000005981|ENSG00000160808|ENSG00000165197|ENSG00000197616|ENSG00000159173|ENSG00000163092|ENSG00000154553|ENSG00000114854|ENSG00000173991|ENSG00000178568|ENSG00000138798|ENSG00000196218|ENSG00000182533|ENSG00000198523|ENSG00000159184|ENSG00000138136|ENSG00000092009|ENSG00000077522|ENSG00000102683|ENSG00000000005|ENSG00000092054|ENSG00000162614|ENSG00000039537|ENSG00000198125…	http://amigo.geneontology.org/cgi-bin/amigo/term_details?term=GO:0072359
cardiovascular system development	Gene Ontology	GO:0072358	49	925	4.72663292102e-05	0.00114983349067	ENSG00000203867|ENSG00000005981|ENSG00000160808|ENSG00000165197|ENSG00000197616|ENSG00000159173|ENSG00000163092|ENSG00000154553|ENSG00000114854|ENSG00000173991|ENSG00000178568|ENSG00000138798|ENSG00000196218|ENSG00000182533|ENSG00000198523|ENSG00000159184|ENSG00000138136|ENSG00000092009|ENSG00000077522|ENSG00000102683|ENSG00000000005|ENSG00000092054|ENSG00000162614|ENSG00000039537|ENSG00000198125…	http://amigo.geneontology.org/cgi-bin/amigo/term_details?term=GO:0072358
muscle cell cellular homeostasis	Gene Ontology	GO:0046716	6	19	4.99200728372e-05	0.00120479037448	ENSG00000182533|ENSG00000198947|ENSG00000092529|ENSG00000165410|ENSG00000138379|ENSG00000152556	http://amigo.geneontology.org/cgi-bin/amigo/term_details?term=GO:0046716
response to muscle stretch	Gene Ontology	GO:0035994	6	19	4.99200728372e-05	0.00120479037448	ENSG00000182533|ENSG00000198947|ENSG00000129170|ENSG00000155657|ENSG00000173991|ENSG00000148677	http://amigo.geneontology.org/cgi-bin/amigo/term_details?term=GO:0035994
regulation of myoblast proliferation	Gene Ontology	GO:2000291	5	11	5.44738621699e-05	0.00130951733232	ENSG00000130037|ENSG00000239474|ENSG00000165887|ENSG00000129152|ENSG00000138379	http://amigo.geneontology.org/cgi-bin/amigo/term_details?term=GO:2000291
positive regulation of cytosolic calcium ion concentration	Gene Ontology	GO:0007204	20	245	5.51783084539e-05	0.00132125000557	ENSG00000113889|ENSG00000196218|ENSG00000182533|ENSG00000198947|ENSG00000018625|ENSG00000198523|ENSG00000151320|ENSG00000092529|ENSG00000184544|ENSG00000153956|ENSG00000149596|ENSG00000186439|ENSG00000089250|ENSG00000129749|ENSG00000125538|ENSG00000110680|ENSG00000143318|ENSG00000130528|ENSG00000100678|ENSG00000104369	http://amigo.geneontology.org/cgi-bin/amigo/term_details?term=GO:0007204
regulation of striated muscle cell differentiation	Gene Ontology	GO:0051153	11	83	5.84237443271e-05	0.0013934975893	ENSG00000182533|ENSG00000111046|ENSG00000177238|ENSG00000151320|ENSG00000140795|ENSG00000160539|ENSG00000165887|ENSG00000129152|ENSG00000115593|ENSG00000112183|ENSG00000081189	http://amigo.geneontology.org/cgi-bin/amigo/term_details?term=GO:0051153
skeletal muscle fiber development	Gene Ontology	GO:0048741	7	30	6.06062673327e-05	0.00143992944877	ENSG00000185482|ENSG00000196218|ENSG00000111046|ENSG00000143632|ENSG00000157119|ENSG00000129152|ENSG00000239474	http://amigo.geneontology.org/cgi-bin/amigo/term_details?term=GO:0048741
synaptic signaling	Gene Ontology	GO:0099536	35	587	6.79980789179e-05	0.00159079030602	ENSG00000149575|ENSG00000070808|ENSG00000105711|ENSG00000117013|ENSG00000058404|ENSG00000185345|ENSG00000110786|ENSG00000108231|ENSG00000120049|ENSG00000129749|ENSG00000181092|ENSG00000126583|ENSG00000165917|ENSG00000139910|ENSG00000139874|ENSG00000157087|ENSG00000158887|ENSG00000185482|ENSG00000106113|ENSG00000018625|ENSG00000158445|ENSG00000067191|ENSG00000168748|ENSG00000107954|ENSG00000101306…	http://amigo.geneontology.org/cgi-bin/amigo/term_details?term=GO:0099536
chemical synaptic transmission	Gene Ontology	GO:0007268	35	587	6.79980789179e-05	0.00159079030602	ENSG00000149575|ENSG00000070808|ENSG00000105711|ENSG00000117013|ENSG00000058404|ENSG00000185345|ENSG00000110786|ENSG00000108231|ENSG00000120049|ENSG00000129749|ENSG00000181092|ENSG00000126583|ENSG00000165917|ENSG00000139910|ENSG00000139874|ENSG00000157087|ENSG00000158887|ENSG00000185482|ENSG00000106113|ENSG00000018625|ENSG00000158445|ENSG00000067191|ENSG00000168748|ENSG00000107954|ENSG00000101306…	http://amigo.geneontology.org/cgi-bin/amigo/term_details?term=GO:0007268
anterograde trans-synaptic signaling	Gene Ontology	GO:0098916	35	587	6.79980789179e-05	0.00159079030602	ENSG00000149575|ENSG00000070808|ENSG00000105711|ENSG00000117013|ENSG00000058404|ENSG00000185345|ENSG00000110786|ENSG00000108231|ENSG00000120049|ENSG00000129749|ENSG00000181092|ENSG00000126583|ENSG00000165917|ENSG00000139910|ENSG00000139874|ENSG00000157087|ENSG00000158887|ENSG00000185482|ENSG00000106113|ENSG00000018625|ENSG00000158445|ENSG00000067191|ENSG00000168748|ENSG00000107954|ENSG00000101306…	http://amigo.geneontology.org/cgi-bin/amigo/term_details?term=GO:0098916
trans-synaptic signaling	Gene Ontology	GO:0099537	35	587	6.79980789179e-05	0.00159079030602	ENSG00000149575|ENSG00000070808|ENSG00000105711|ENSG00000117013|ENSG00000058404|ENSG00000185345|ENSG00000110786|ENSG00000108231|ENSG00000120049|ENSG00000129749|ENSG00000181092|ENSG00000126583|ENSG00000165917|ENSG00000139910|ENSG00000139874|ENSG00000157087|ENSG00000158887|ENSG00000185482|ENSG00000106113|ENSG00000018625|ENSG00000158445|ENSG00000067191|ENSG00000168748|ENSG00000107954|ENSG00000101306…	http://amigo.geneontology.org/cgi-bin/amigo/term_details?term=GO:0099537
intracellular	Gene Ontology	GO:0005622	445	13809	6.87354717437e-05	0.00160190378041	ENSG00000121769|ENSG00000112425|ENSG00000198099|ENSG00000172348|ENSG00000112782|ENSG00000185499|ENSG00000171033|ENSG00000163884|ENSG00000170522|ENSG00000152137|ENSG00000116996|ENSG00000229415|ENSG00000110786|ENSG00000143355|ENSG00000091482|ENSG00000165887|ENSG00000160460|ENSG00000106078|ENSG00000165495|ENSG00000116981|ENSG00000124205|ENSG00000172901|ENSG00000069482|ENSG00000154330|ENSG00000149926…	http://amigo.geneontology.org/cgi-bin/amigo/term_details?term=GO:0005622
anatomical structure morphogenesis	Gene Ontology	GO:0009653	105	2521	7.57972502896e-05	0.0017597642976	ENSG00000109846|ENSG00000214872|ENSG00000112782|ENSG00000159173|ENSG00000163092|ENSG00000116183|ENSG00000171595|ENSG00000239474|ENSG00000178568|ENSG00000138798|ENSG00000168874|ENSG00000159184|ENSG00000009950|ENSG00000188517|ENSG00000143355|ENSG00000160460|ENSG00000092054|ENSG00000120057|ENSG00000133454|ENSG00000140795|ENSG00000106078|ENSG00000125538|ENSG00000069482|ENSG00000186868|ENSG00000166292…	http://amigo.geneontology.org/cgi-bin/amigo/term_details?term=GO:0009653
regulation of muscle tissue development	Gene Ontology	GO:1901861	12	102	7.7969793076e-05	0.00180334680501	ENSG00000138379|ENSG00000182533|ENSG00000129152|ENSG00000151320|ENSG00000092529|ENSG00000149596|ENSG00000081189|ENSG00000248746|ENSG00000109819|ENSG00000239474|ENSG00000178568|ENSG00000111046	http://amigo.geneontology.org/cgi-bin/amigo/term_details?term=GO:1901861
sodium channel regulator activity	Gene Ontology	GO:0017080	7	32	8.62975171403e-05	0.00198842505532	ENSG00000149575|ENSG00000182533|ENSG00000105711|ENSG00000089250|ENSG00000135744|ENSG00000150201|ENSG00000266964	http://amigo.geneontology.org/cgi-bin/amigo/term_details?term=GO:0017080
positive regulation of multicellular organismal process	Gene Ontology	GO:0051240	66	1408	8.66683025489e-05	0.00198946111039	ENSG00000163631|ENSG00000005981|ENSG00000109906|ENSG00000214872|ENSG00000105711|ENSG00000124205|ENSG00000078725|ENSG00000169900|ENSG00000179542|ENSG00000204632|ENSG00000125965|ENSG00000110680|ENSG00000136717|ENSG00000178568|ENSG00000138798|ENSG00000058404|ENSG00000168874|ENSG00000185345|ENSG00000110786|ENSG00000080618|ENSG00000144771|ENSG00000148677|ENSG00000127743|ENSG00000109819|ENSG00000160460…	http://amigo.geneontology.org/cgi-bin/amigo/term_details?term=GO:0051240
lipid localization	Gene Ontology	GO:0010876	24	340	9.01443501606e-05	0.00206150337858	ENSG00000163631|ENSG00000188488|ENSG00000214456|ENSG00000124406|ENSG00000166035|ENSG00000138798|ENSG00000185345|ENSG00000134538|ENSG00000149742|ENSG00000181092|ENSG00000121769|ENSG00000139914|ENSG00000162409|ENSG00000076555|ENSG00000129988|ENSG00000125538|ENSG00000069482|ENSG00000134548|ENSG00000180772|ENSG00000132693|ENSG00000175445|ENSG00000118137|ENSG00000135744|ENSG00000160349	http://amigo.geneontology.org/cgi-bin/amigo/term_details?term=GO:0010876
cellular carbohydrate metabolic process	Gene Ontology	GO:0044262	20	256	9.6679355612e-05	0.00219728281655	ENSG00000118804|ENSG00000143365|ENSG00000115592|ENSG00000185345|ENSG00000112425|ENSG00000095637|ENSG00000076555|ENSG00000004799|ENSG00000248746|ENSG00000135447|ENSG00000109819|ENSG00000152556|ENSG00000119938|ENSG00000082196|ENSG00000124253|ENSG00000068976|ENSG00000181092|ENSG00000158571|ENSG00000154415|ENSG00000164776	http://amigo.geneontology.org/cgi-bin/amigo/term_details?term=GO:0044262
growth	Gene Ontology	GO:0040007	49	954	9.68013556585e-05	0.00219728281655	ENSG00000109846|ENSG00000159184|ENSG00000177291|ENSG00000205364|ENSG00000197616|ENSG00000022267|ENSG00000143632|ENSG00000116183|ENSG00000166035|ENSG00000005381|ENSG00000178568|ENSG00000172179|ENSG00000185345|ENSG00000272573|ENSG00000108231|ENSG00000092529|ENSG00000168243|ENSG00000197561|ENSG00000160460|ENSG00000188729|ENSG00000106078|ENSG00000106689|ENSG00000163064|ENSG00000106113|ENSG00000197406…	http://amigo.geneontology.org/cgi-bin/amigo/term_details?term=GO:0040007
negative regulation of heart contraction	Gene Ontology	GO:0045822	6	22	9.89373860119e-05	0.00222099881981	ENSG00000134548|ENSG00000180772|ENSG00000018625|ENSG00000089250|ENSG00000160460|ENSG00000198523	http://amigo.geneontology.org/cgi-bin/amigo/term_details?term=GO:0045822
polysaccharide binding	Gene Ontology	GO:0030247	6	22	9.89373860119e-05	0.00222099881981	ENSG00000118804|ENSG00000112425|ENSG00000157322|ENSG00000099994|ENSG00000182566|ENSG00000116690	http://amigo.geneontology.org/cgi-bin/amigo/term_details?term=GO:0030247
pattern binding	Gene Ontology	GO:0001871	6	22	9.89373860119e-05	0.00222099881981	ENSG00000118804|ENSG00000112425|ENSG00000157322|ENSG00000099994|ENSG00000182566|ENSG00000116690	http://amigo.geneontology.org/cgi-bin/amigo/term_details?term=GO:0001871
purine-containing compound metabolic process	Gene Ontology	GO:0072521	33	551	0.000100617626593	0.00225044405853	ENSG00000158571|ENSG00000197616|ENSG00000188729|ENSG00000116748|ENSG00000110680|ENSG00000167588|ENSG00000185100|ENSG00000009950|ENSG00000181322|ENSG00000109819|ENSG00000092054|ENSG00000157087|ENSG00000162409|ENSG00000106113|ENSG00000170262|ENSG00000137198|ENSG00000018625|ENSG00000138356|ENSG00000106018|ENSG00000078295|ENSG00000130005|ENSG00000108515|ENSG00000125538|ENSG00000112186|ENSG00000116981…	http://amigo.geneontology.org/cgi-bin/amigo/term_details?term=GO:0072521
myotube cell development	Gene Ontology	GO:0014904	7	33	0.000102122883893	0.00227577492353	ENSG00000185482|ENSG00000196218|ENSG00000111046|ENSG00000143632|ENSG00000157119|ENSG00000129152|ENSG00000239474	http://amigo.geneontology.org/cgi-bin/amigo/term_details?term=GO:0014904
binding	Gene Ontology	GO:0005488	448	13967	0.00010487671917	0.00232864453547	ENSG00000121769|ENSG00000112425|ENSG00000198099|ENSG00000172348|ENSG00000102195|ENSG00000112782|ENSG00000185499|ENSG00000171033|ENSG00000163884|ENSG00000170522|ENSG00000152137|ENSG00000116996|ENSG00000110786|ENSG00000143355|ENSG00000165887|ENSG00000160460|ENSG00000106078|ENSG00000165495|ENSG00000124205|ENSG00000116194|ENSG00000172901|ENSG00000069482|ENSG00000067191|ENSG00000154330|ENSG00000130528…	http://amigo.geneontology.org/cgi-bin/amigo/term_details?term=GO:0005488
negative regulation of homeostatic process	Gene Ontology	GO:0032845	16	178	0.000107602724777	0.00238051535321	ENSG00000106113|ENSG00000196218|ENSG00000198947|ENSG00000018625|ENSG00000198523|ENSG00000151320|ENSG00000092529|ENSG00000184544|ENSG00000149596|ENSG00000186439|ENSG00000089250|ENSG00000134548|ENSG00000110680|ENSG00000143318|ENSG00000130528|ENSG00000104369	http://amigo.geneontology.org/cgi-bin/amigo/term_details?term=GO:0032845
response to oxygen-containing compound	Gene Ontology	GO:1901700	68	1475	0.000108091781269	0.00238270186436	ENSG00000121769|ENSG00000109846|ENSG00000005381|ENSG00000070808|ENSG00000136352|ENSG00000080618|ENSG00000105996|ENSG00000185499|ENSG00000078725|ENSG00000004799|ENSG00000163884|ENSG00000069482|ENSG00000130037|ENSG00000166035|ENSG00000068976|ENSG00000181092|ENSG00000158571|ENSG00000187486|ENSG00000158445|ENSG00000172179|ENSG00000167588|ENSG00000185345|ENSG00000175564|ENSG00000159184|ENSG00000177238…	http://amigo.geneontology.org/cgi-bin/amigo/term_details?term=GO:1901700
response to external stimulus	Gene Ontology	GO:0009605	90	2107	0.000114609759783	0.002517292062	ENSG00000117115|ENSG00000158445|ENSG00000112782|ENSG00000124205|ENSG00000004799|ENSG00000170689|ENSG00000134240|ENSG00000186326|ENSG00000143355|ENSG00000167191|ENSG00000127743|ENSG00000126583|ENSG00000273983|ENSG00000160460|ENSG00000197769|ENSG00000164434|ENSG00000076555|ENSG00000125538|ENSG00000186868|ENSG00000025039|ENSG00000146469|ENSG00000129170|ENSG00000158571|ENSG00000080618|ENSG00000105996…	http://amigo.geneontology.org/cgi-bin/amigo/term_details?term=GO:0009605
cytoskeleton organization	Gene Ontology	GO:0007010	52	1041	0.000115523322393	0.00252826310585	ENSG00000109846|ENSG00000029534|ENSG00000175084|ENSG00000197616|ENSG00000140795|ENSG00000162614|ENSG00000154553|ENSG00000163995|ENSG00000138347|ENSG00000138100|ENSG00000173991|ENSG00000183091|ENSG00000171811|ENSG00000185345|ENSG00000136842|ENSG00000143632|ENSG00000092529|ENSG00000171595|ENSG00000148677|ENSG00000160460|ENSG00000064042|ENSG00000177791|ENSG00000143318|ENSG00000077522|ENSG00000182253…	http://amigo.geneontology.org/cgi-bin/amigo/term_details?term=GO:0007010
positive regulation of developmental process	Gene Ontology	GO:0051094	56	1149	0.000116982370291	0.00255105126069	ENSG00000005981|ENSG00000129910|ENSG00000109906|ENSG00000105711|ENSG00000140795|ENSG00000078725|ENSG00000179542|ENSG00000069482|ENSG00000136717|ENSG00000178568|ENSG00000138798|ENSG00000058404|ENSG00000168874|ENSG00000185345|ENSG00000110786|ENSG00000092529|ENSG00000160097|ENSG00000144771|ENSG00000148677|ENSG00000187689|ENSG00000109819|ENSG00000160460|ENSG00000197406|ENSG00000106078|ENSG00000115596…	http://amigo.geneontology.org/cgi-bin/amigo/term_details?term=GO:0051094
tropomyosin binding	Gene Ontology	GO:0005523	5	14	0.000135342728475	0.00293050602861	ENSG00000163380|ENSG00000105048|ENSG00000170807|ENSG00000136842|ENSG00000130595	http://amigo.geneontology.org/cgi-bin/amigo/term_details?term=GO:0005523
voltage-gated sodium channel complex	Gene Ontology	GO:0001518	5	14	0.000135342728475	0.00293050602861	ENSG00000168356|ENSG00000136546|ENSG00000149575|ENSG00000007314|ENSG00000105711	http://amigo.geneontology.org/cgi-bin/amigo/term_details?term=GO:0001518
response to peptide	Gene Ontology	GO:1901652	28	442	0.000139319373547	0.0030059508653	ENSG00000121769|ENSG00000070808|ENSG00000004799|ENSG00000163884|ENSG00000166035|ENSG00000158571|ENSG00000172179|ENSG00000134240|ENSG00000177238|ENSG00000168243|ENSG00000181092|ENSG00000077522|ENSG00000277893|ENSG00000124253|ENSG00000181856|ENSG00000106113|ENSG00000175564|ENSG00000078295|ENSG00000186867|ENSG00000095637|ENSG00000125538|ENSG00000069482|ENSG00000138379|ENSG00000180772|ENSG00000157150…	http://amigo.geneontology.org/cgi-bin/amigo/term_details?term=GO:1901652
cardiac muscle cell contraction	Gene Ontology	GO:0086003	8	48	0.00014626880192	0.00312089801428	ENSG00000149575|ENSG00000182533|ENSG00000018625|ENSG00000105711|ENSG00000153956|ENSG00000183230|ENSG00000130037|ENSG00000198523	http://amigo.geneontology.org/cgi-bin/amigo/term_details?term=GO:0086003
biological regulation	Gene Ontology	GO:0065007	368	11181	0.000146500578289	0.00312089801428	ENSG00000121769|ENSG00000112425|ENSG00000198099|ENSG00000172348|ENSG00000102195|ENSG00000112782|ENSG00000185499|ENSG00000171033|ENSG00000163884|ENSG00000152137|ENSG00000116996|ENSG00000186326|ENSG00000143355|ENSG00000165887|ENSG00000160460|ENSG00000106078|ENSG00000165495|ENSG00000124205|ENSG00000116194|ENSG00000172901|ENSG00000069482|ENSG00000067191|ENSG00000039537|ENSG00000163017|ENSG00000198523…	http://amigo.geneontology.org/cgi-bin/amigo/term_details?term=GO:0065007
calcium channel complex	Gene Ontology	GO:0034704	9	62	0.000146691406829	0.00312089801428	ENSG00000196296|ENSG00000151320|ENSG00000186439|ENSG00000108878|ENSG00000153956|ENSG00000089250|ENSG00000081248|ENSG00000130433|ENSG00000067191	http://amigo.geneontology.org/cgi-bin/amigo/term_details?term=GO:0034704
regulation of potassium ion transmembrane transport	Gene Ontology	GO:1901379	9	62	0.000146691406829	0.00312089801428	ENSG00000182533|ENSG00000022267|ENSG00000151320|ENSG00000124205|ENSG00000120049|ENSG00000077522|ENSG00000130226|ENSG00000069482|ENSG00000129159	http://amigo.geneontology.org/cgi-bin/amigo/term_details?term=GO:1901379
macromolecular complex remodeling	Gene Ontology	GO:0034367	6	24	0.0001487564469	0.00313209263714	ENSG00000175445|ENSG00000118137|ENSG00000135744|ENSG00000166035|ENSG00000005381|ENSG00000188257	http://amigo.geneontology.org/cgi-bin/amigo/term_details?term=GO:0034367
protein-lipid complex remodeling	Gene Ontology	GO:0034368	6	24	0.0001487564469	0.00313209263714	ENSG00000175445|ENSG00000118137|ENSG00000135744|ENSG00000166035|ENSG00000005381|ENSG00000188257	http://amigo.geneontology.org/cgi-bin/amigo/term_details?term=GO:0034368
plasma lipoprotein particle remodeling	Gene Ontology	GO:0034369	6	24	0.0001487564469	0.00313209263714	ENSG00000175445|ENSG00000118137|ENSG00000135744|ENSG00000166035|ENSG00000005381|ENSG00000188257	http://amigo.geneontology.org/cgi-bin/amigo/term_details?term=GO:0034369
single-organism biosynthetic process	Gene Ontology	GO:0044711	61	1298	0.000151032750366	0.00316909269324	ENSG00000121769|ENSG00000163050|ENSG00000117115|ENSG00000005381|ENSG00000112425|ENSG00000188729|ENSG00000086205|ENSG00000214456|ENSG00000004799|ENSG00000116748|ENSG00000119938|ENSG00000166035|ENSG00000110680|ENSG00000181092|ENSG00000158571|ENSG00000164089|ENSG00000164776|ENSG00000146151|ENSG00000167588|ENSG00000134240|ENSG00000185100|ENSG00000009950|ENSG00000181322|ENSG00000130957|ENSG00000107242…	http://amigo.geneontology.org/cgi-bin/amigo/term_details?term=GO:0044711
response to nutrient levels	Gene Ontology	GO:0031667	27	422	0.000156645084165	0.00327559891751	ENSG00000163631|ENSG00000158571|ENSG00000112782|ENSG00000004799|ENSG00000166035|ENSG00000005381|ENSG00000158445|ENSG00000134240|ENSG00000185100|ENSG00000181092|ENSG00000126583|ENSG00000109819|ENSG00000277893|ENSG00000124253|ENSG00000139874|ENSG00000162409|ENSG00000197769|ENSG00000175564|ENSG00000076555|ENSG00000125538|ENSG00000186868|ENSG00000134548|ENSG00000025039|ENSG00000006788|ENSG00000118137…	http://amigo.geneontology.org/cgi-bin/amigo/term_details?term=GO:0031667
glycogen metabolic process	Gene Ontology	GO:0005977	10	78	0.000161039756408	0.0033560025687	ENSG00000118804|ENSG00000112425|ENSG00000135447|ENSG00000095637|ENSG00000152556|ENSG00000119938|ENSG00000068976|ENSG00000115592|ENSG00000154415|ENSG00000164776	http://amigo.geneontology.org/cgi-bin/amigo/term_details?term=GO:0005977
Cul3-RING ubiquitin ligase complex	Gene Ontology	GO:0031463	9	63	0.000163584121896	0.00339743077651	ENSG00000234438|ENSG00000185915|ENSG00000175946|ENSG00000168427|ENSG00000187715|ENSG00000157119|ENSG00000239474|ENSG00000124743|ENSG00000185271	http://amigo.geneontology.org/cgi-bin/amigo/term_details?term=GO:0031463
junctional membrane complex	Gene Ontology	GO:0030314	4	7	0.000164895710431	0.00340858932859	ENSG00000196218|ENSG00000186439|ENSG00000104369|ENSG00000149596	http://amigo.geneontology.org/cgi-bin/amigo/term_details?term=GO:0030314
single-organism carbohydrate metabolic process	Gene Ontology	GO:0044723	36	641	0.000165237871153	0.00340858932859	ENSG00000118804|ENSG00000112425|ENSG00000185499|ENSG00000004799|ENSG00000175164|ENSG00000119938|ENSG00000068976|ENSG00000130957|ENSG00000158571|ENSG00000187486|ENSG00000164776|ENSG00000129744|ENSG00000185345|ENSG00000009950|ENSG00000181092|ENSG00000167311|ENSG00000109819|ENSG00000138798|ENSG00000154415|ENSG00000082196|ENSG00000124253|ENSG00000156219|ENSG00000162409|ENSG00000158008|ENSG00000172318…	http://amigo.geneontology.org/cgi-bin/amigo/term_details?term=GO:0044723
regulation of developmental growth	Gene Ontology	GO:0048638	21	289	0.000168014936031	0.0034542060586	ENSG00000172179|ENSG00000138379|ENSG00000177291|ENSG00000185345|ENSG00000197616|ENSG00000248746|ENSG00000151320|ENSG00000092529|ENSG00000076555|ENSG00000081189|ENSG00000186868|ENSG00000143434|ENSG00000004848|ENSG00000130005|ENSG00000129152|ENSG00000160460|ENSG00000197406|ENSG00000069482|ENSG00000182533|ENSG00000178568|ENSG00000125965	http://amigo.geneontology.org/cgi-bin/amigo/term_details?term=GO:0048638
regulation of biological process	Gene Ontology	GO:0050789	350	10577	0.000172751751395	0.003539671792	ENSG00000121769|ENSG00000112425|ENSG00000172348|ENSG00000102195|ENSG00000112782|ENSG00000185499|ENSG00000171033|ENSG00000163884|ENSG00000152137|ENSG00000116996|ENSG00000186326|ENSG00000143355|ENSG00000165887|ENSG00000160460|ENSG00000106078|ENSG00000165495|ENSG00000124205|ENSG00000116194|ENSG00000172901|ENSG00000069482|ENSG00000067191|ENSG00000039537|ENSG00000163017|ENSG00000198523|ENSG00000203867…	http://amigo.geneontology.org/cgi-bin/amigo/term_details?term=GO:0050789
cell differentiation	Gene Ontology	GO:0030154	136	3524	0.000175491199201	0.00358377679705	ENSG00000112782|ENSG00000185499|ENSG00000125538|ENSG00000163884|ENSG00000069482|ENSG00000178568|ENSG00000168874|ENSG00000185559|ENSG00000159184|ENSG00000162614|ENSG00000188816|ENSG00000188517|ENSG00000143355|ENSG00000167191|ENSG00000165887|ENSG00000160460|ENSG00000102683|ENSG00000106078|ENSG00000141161|ENSG00000120057|ENSG00000185482|ENSG00000111245|ENSG00000198125|ENSG00000133454|ENSG00000140795…	http://amigo.geneontology.org/cgi-bin/amigo/term_details?term=GO:0030154
glucan metabolic process	Gene Ontology	GO:0044042	10	79	0.000176992443892	0.00359041814752	ENSG00000118804|ENSG00000112425|ENSG00000135447|ENSG00000095637|ENSG00000152556|ENSG00000119938|ENSG00000068976|ENSG00000115592|ENSG00000154415|ENSG00000164776	http://amigo.geneontology.org/cgi-bin/amigo/term_details?term=GO:0044042
cellular glucan metabolic process	Gene Ontology	GO:0006073	10	79	0.000176992443892	0.00359041814752	ENSG00000118804|ENSG00000112425|ENSG00000135447|ENSG00000095637|ENSG00000152556|ENSG00000119938|ENSG00000068976|ENSG00000115592|ENSG00000154415|ENSG00000164776	http://amigo.geneontology.org/cgi-bin/amigo/term_details?term=GO:0006073
response to extracellular stimulus	Gene Ontology	GO:0009991	28	449	0.000177976679667	0.00359842915909	ENSG00000163631|ENSG00000158571|ENSG00000112782|ENSG00000004799|ENSG00000166035|ENSG00000005381|ENSG00000158445|ENSG00000134240|ENSG00000185100|ENSG00000181092|ENSG00000126583|ENSG00000109819|ENSG00000277893|ENSG00000124253|ENSG00000139874|ENSG00000162409|ENSG00000197769|ENSG00000175564|ENSG00000076555|ENSG00000125538|ENSG00000186868|ENSG00000134548|ENSG00000025039|ENSG00000006788|ENSG00000118137…	http://amigo.geneontology.org/cgi-bin/amigo/term_details?term=GO:0009991
cell development	Gene Ontology	GO:0048468	81	1875	0.00018352149786	0.00369829130671	ENSG00000185482|ENSG00000109906|ENSG00000136352|ENSG00000105711|ENSG00000187268|ENSG00000128591|ENSG00000105996|ENSG00000112782|ENSG00000140795|ENSG00000078725|ENSG00000143355|ENSG00000087085|ENSG00000138347|ENSG00000239474|ENSG00000125965|ENSG00000136717|ENSG00000173991|ENSG00000178568|ENSG00000143632|ENSG00000058404|ENSG00000196218|ENSG00000185345|ENSG00000138083|ENSG00000159184|ENSG00000108231…	http://amigo.geneontology.org/cgi-bin/amigo/term_details?term=GO:0048468
regulation of hormone levels	Gene Ontology	GO:0010817	29	474	0.000186175189065	0.0037394266593	ENSG00000158445|ENSG00000198099|ENSG00000124205|ENSG00000130037|ENSG00000203797|ENSG00000187486|ENSG00000185345|ENSG00000134538|ENSG00000149742|ENSG00000181092|ENSG00000109819|ENSG00000092009|ENSG00000277893|ENSG00000197406|ENSG00000082196|ENSG00000106113|ENSG00000115705|ENSG00000125538|ENSG00000069482|ENSG00000152556|ENSG00000180772|ENSG00000070031|ENSG00000151729|ENSG00000089250|ENSG00000135744…	http://amigo.geneontology.org/cgi-bin/amigo/term_details?term=GO:0010817
sodium channel activity	Gene Ontology	GO:0005272	7	37	0.000190715301877	0.00379318447317	ENSG00000149575|ENSG00000108684|ENSG00000072182|ENSG00000105711|ENSG00000007314|ENSG00000168356|ENSG00000136546	http://amigo.geneontology.org/cgi-bin/amigo/term_details?term=GO:0005272
membrane repolarization	Gene Ontology	GO:0086009	7	37	0.000190715301877	0.00379318447317	ENSG00000182533|ENSG00000018625|ENSG00000105711|ENSG00000151320|ENSG00000153956|ENSG00000120049|ENSG00000130037	http://amigo.geneontology.org/cgi-bin/amigo/term_details?term=GO:0086009
protein-lipid complex subunit organization	Gene Ontology	GO:0071825	7	37	0.000190715301877	0.00379318447317	ENSG00000136717|ENSG00000175445|ENSG00000118137|ENSG00000135744|ENSG00000166035|ENSG00000005381|ENSG00000188257	http://amigo.geneontology.org/cgi-bin/amigo/term_details?term=GO:0071825
cellular response to endogenous stimulus	Gene Ontology	GO:0071495	56	1176	0.000205808668188	0.00408009002583	ENSG00000117115|ENSG00000070808|ENSG00000136352|ENSG00000173714|ENSG00000188582|ENSG00000168509|ENSG00000163884|ENSG00000166035|ENSG00000110680|ENSG00000187486|ENSG00000181856|ENSG00000172179|ENSG00000196218|ENSG00000185345|ENSG00000175564|ENSG00000177238|ENSG00000168243|ENSG00000181092|ENSG00000109819|ENSG00000077522|ENSG00000000005|ENSG00000167332|ENSG00000139874|ENSG00000162409|ENSG00000106113…	http://amigo.geneontology.org/cgi-bin/amigo/term_details?term=GO:0071495
response to peptide hormone	Gene Ontology	GO:0043434	26	407	0.000210653882863	0.00416262980181	ENSG00000121769|ENSG00000158571|ENSG00000004799|ENSG00000166035|ENSG00000070808|ENSG00000172179|ENSG00000134240|ENSG00000177238|ENSG00000168243|ENSG00000181092|ENSG00000077522|ENSG00000277893|ENSG00000124253|ENSG00000181856|ENSG00000106113|ENSG00000175564|ENSG00000078295|ENSG00000095637|ENSG00000125538|ENSG00000069482|ENSG00000138379|ENSG00000180772|ENSG00000157150|ENSG00000089250|ENSG00000135744…	http://amigo.geneontology.org/cgi-bin/amigo/term_details?term=GO:0043434
cardiac muscle cell action potential	Gene Ontology	GO:0086001	8	51	0.000212296926872	0.00418156463059	ENSG00000149575|ENSG00000182533|ENSG00000018625|ENSG00000198947|ENSG00000105711|ENSG00000153956|ENSG00000183230|ENSG00000130037	http://amigo.geneontology.org/cgi-bin/amigo/term_details?term=GO:0086001
sodium ion transmembrane transporter activity	Gene Ontology	GO:0015081	13	133	0.000220014477515	0.00431536702118	ENSG00000149575|ENSG00000018625|ENSG00000105711|ENSG00000072182|ENSG00000108684|ENSG00000156222|ENSG00000007314|ENSG00000010379|ENSG00000168356|ENSG00000136546|ENSG00000162383|ENSG00000100678|ENSG00000141485	http://amigo.geneontology.org/cgi-bin/amigo/term_details?term=GO:0015081
positive regulation of potassium ion transport	Gene Ontology	GO:0043268	7	38	0.000220503522864	0.00431536702118	ENSG00000022267|ENSG00000151320|ENSG00000124205|ENSG00000077522|ENSG00000130226|ENSG00000069482|ENSG00000129159	http://amigo.geneontology.org/cgi-bin/amigo/term_details?term=GO:0043268
regulation of blood pressure	Gene Ontology	GO:0008217	15	171	0.000223510279332	0.00436023567286	ENSG00000106113|ENSG00000134548|ENSG00000197616|ENSG00000136352|ENSG00000108684|ENSG00000124205|ENSG00000181092|ENSG00000089250|ENSG00000172901|ENSG00000135744|ENSG00000018625|ENSG00000110680|ENSG00000092009|ENSG00000167332|ENSG00000180772	http://amigo.geneontology.org/cgi-bin/amigo/term_details?term=GO:0008217
positive regulation of ion transmembrane transporter activity	Gene Ontology	GO:0032414	9	66	0.000224270673848	0.00436113609718	ENSG00000198947|ENSG00000151320|ENSG00000186439|ENSG00000160678|ENSG00000153956|ENSG00000149596|ENSG00000077522|ENSG00000069482|ENSG00000187486	http://amigo.geneontology.org/cgi-bin/amigo/term_details?term=GO:0032414
cardiac myofibril assembly	Gene Ontology	GO:0055003	5	16	0.000226216263259	0.00438500477289	ENSG00000173991|ENSG00000111245|ENSG00000129170|ENSG00000155657|ENSG00000140795	http://amigo.geneontology.org/cgi-bin/amigo/term_details?term=GO:0055003
sarcoplasmic reticulum lumen	Gene Ontology	GO:0033018	4	8	0.000241927752339	0.00465997115388	ENSG00000186439|ENSG00000143318|ENSG00000185739|ENSG00000130528	http://amigo.geneontology.org/cgi-bin/amigo/term_details?term=GO:0033018
skeletal muscle atrophy	Gene Ontology	GO:0014732	4	8	0.000241927752339	0.00465997115388	ENSG00000158022|ENSG00000248746|ENSG00000109819|ENSG00000138379	http://amigo.geneontology.org/cgi-bin/amigo/term_details?term=GO:0014732
hormone activity	Gene Ontology	GO:0005179	12	117	0.000253622091696	0.00486986318206	ENSG00000172179|ENSG00000134548|ENSG00000188729|ENSG00000124205|ENSG00000160097|ENSG00000135744|ENSG00000146469|ENSG00000070031|ENSG00000069482|ENSG00000110680|ENSG00000181092|ENSG00000240654	http://amigo.geneontology.org/cgi-bin/amigo/term_details?term=GO:0005179
regulation of striated muscle tissue development	Gene Ontology	GO:0016202	11	100	0.000262175025477	0.00501830942182	ENSG00000138379|ENSG00000182533|ENSG00000111046|ENSG00000151320|ENSG00000092529|ENSG00000149596|ENSG00000081189|ENSG00000248746|ENSG00000129152|ENSG00000239474|ENSG00000178568	http://amigo.geneontology.org/cgi-bin/amigo/term_details?term=GO:0016202
modulation of synaptic transmission	Gene Ontology	GO:0050804	20	278	0.000268816247475	0.00512935002213	ENSG00000168748|ENSG00000107954|ENSG00000185345|ENSG00000070808|ENSG00000018625|ENSG00000108231|ENSG00000110786|ENSG00000117013|ENSG00000087085|ENSG00000158445|ENSG00000106113|ENSG00000181092|ENSG00000089250|ENSG00000100678|ENSG00000135744|ENSG00000165917|ENSG00000112333|ENSG00000081189|ENSG00000157087|ENSG00000058404	http://amigo.geneontology.org/cgi-bin/amigo/term_details?term=GO:0050804
carbohydrate homeostasis	Gene Ontology	GO:0033500	17	215	0.000276378871386	0.00524089872263	ENSG00000162409|ENSG00000106113|ENSG00000182533|ENSG00000158445|ENSG00000080618|ENSG00000092009|ENSG00000009950|ENSG00000181092|ENSG00000109819|ENSG00000152556|ENSG00000125538|ENSG00000124253|ENSG00000004799|ENSG00000135100|ENSG00000167191|ENSG00000187486|ENSG00000181856	http://amigo.geneontology.org/cgi-bin/amigo/term_details?term=GO:0033500
glucose homeostasis	Gene Ontology	GO:0042593	17	215	0.000276378871386	0.00524089872263	ENSG00000162409|ENSG00000106113|ENSG00000182533|ENSG00000158445|ENSG00000080618|ENSG00000092009|ENSG00000009950|ENSG00000181092|ENSG00000109819|ENSG00000152556|ENSG00000125538|ENSG00000124253|ENSG00000004799|ENSG00000135100|ENSG00000167191|ENSG00000187486|ENSG00000181856	http://amigo.geneontology.org/cgi-bin/amigo/term_details?term=GO:0042593
membrane protein complex	Gene Ontology	GO:0098796	50	1028	0.000282760819596	0.00534531753701	ENSG00000149575|ENSG00000104848|ENSG00000105711|ENSG00000117013|ENSG00000112782|ENSG00000168509|ENSG00000177291|ENSG00000168243|ENSG00000144191|ENSG00000130037|ENSG00000122756|ENSG00000187486|ENSG00000158445|ENSG00000145626|ENSG00000182533|ENSG00000107147|ENSG00000129749|ENSG00000156885|ENSG00000102683|ENSG00000266964|ENSG00000130226|ENSG00000039537|ENSG00000196296|ENSG00000018625|ENSG00000182255…	http://amigo.geneontology.org/cgi-bin/amigo/term_details?term=GO:0098796
negative regulation of biological process	Gene Ontology	GO:0048519	166	4509	0.000285015026675	0.00535886347138	ENSG00000121769|ENSG00000109846|ENSG00000117115|ENSG00000158445|ENSG00000214872|ENSG00000160678|ENSG00000105048|ENSG00000004799|ENSG00000171033|ENSG00000163884|ENSG00000069482|ENSG00000178568|ENSG00000116996|ENSG00000168874|ENSG00000185559|ENSG00000186326|ENSG00000009950|ENSG00000143355|ENSG00000144771|ENSG00000165887|ENSG00000273983|ENSG00000160460|ENSG00000120057|ENSG00000104369|ENSG00000164434…	http://amigo.geneontology.org/cgi-bin/amigo/term_details?term=GO:0048519
pseudopodium	Gene Ontology	GO:0031143	5	17	0.000286110299979	0.00535886347138	ENSG00000248746|ENSG00000177791|ENSG00000122367|ENSG00000077522|ENSG00000239474	http://amigo.geneontology.org/cgi-bin/amigo/term_details?term=GO:0031143
sodium channel complex	Gene Ontology	GO:0034706	5	17	0.000286110299979	0.00535886347138	ENSG00000168356|ENSG00000136546|ENSG00000149575|ENSG00000007314|ENSG00000105711	http://amigo.geneontology.org/cgi-bin/amigo/term_details?term=GO:0034706
extracellular region part	Gene Ontology	GO:0044421	142	3753	0.000287841477414	0.00537480141006	ENSG00000121769|ENSG00000109846|ENSG00000117115|ENSG00000112782|ENSG00000185499|ENSG00000221887|ENSG00000116183|ENSG00000116996|ENSG00000167588|ENSG00000185559|ENSG00000188517|ENSG00000147588|ENSG00000127743|ENSG00000273983|ENSG00000160460|ENSG00000171747|ENSG00000157502|ENSG00000120057|ENSG00000198125|ENSG00000124205|ENSG00000197766|ENSG00000164530|ENSG00000135447|ENSG00000116194|ENSG00000125538…	http://amigo.geneontology.org/cgi-bin/amigo/term_details?term=GO:0044421
response to lipid	Gene Ontology	GO:0033993	45	895	0.000288737784759	0.00537510034677	ENSG00000121769|ENSG00000109846|ENSG00000117115|ENSG00000158571|ENSG00000136352|ENSG00000105996|ENSG00000185499|ENSG00000078725|ENSG00000004799|ENSG00000144191|ENSG00000166035|ENSG00000181092|ENSG00000187486|ENSG00000005381|ENSG00000134240|ENSG00000175564|ENSG00000159184|ENSG00000197561|ENSG00000188582|ENSG00000109819|ENSG00000277893|ENSG00000167332|ENSG00000139874|ENSG00000158022|ENSG00000106113…	http://amigo.geneontology.org/cgi-bin/amigo/term_details?term=GO:0033993
voltage-gated calcium channel complex	Gene Ontology	GO:0005891	7	40	0.000291314700968	0.00539695068281	ENSG00000186439|ENSG00000108878|ENSG00000153956|ENSG00000089250|ENSG00000081248|ENSG00000130433|ENSG00000067191	http://amigo.geneontology.org/cgi-bin/amigo/term_details?term=GO:0005891
cellular response to hormone stimulus	Gene Ontology	GO:0032870	34	611	0.000291679286821	0.00539695068281	ENSG00000117115|ENSG00000070808|ENSG00000188582|ENSG00000004799|ENSG00000166035|ENSG00000181856|ENSG00000172179|ENSG00000134240|ENSG00000175564|ENSG00000177238|ENSG00000168243|ENSG00000181092|ENSG00000109819|ENSG00000077522|ENSG00000167332|ENSG00000139874|ENSG00000162409|ENSG00000106113|ENSG00000018625|ENSG00000078295|ENSG00000186867|ENSG00000196482|ENSG00000082175|ENSG00000125538|ENSG00000138379…	http://amigo.geneontology.org/cgi-bin/amigo/term_details?term=GO:0032870
negative regulation of transport	Gene Ontology	GO:0051051	28	464	0.000294508045275	0.00543282817054	ENSG00000109846|ENSG00000170290|ENSG00000158445|ENSG00000188729|ENSG00000171033|ENSG00000130037|ENSG00000187486|ENSG00000185345|ENSG00000181092|ENSG00000077522|ENSG00000082196|ENSG00000120057|ENSG00000106113|ENSG00000018625|ENSG00000138798|ENSG00000125538|ENSG00000182533|ENSG00000186868|ENSG00000127325|ENSG00000134548|ENSG00000180772|ENSG00000070031|ENSG00000186439|ENSG00000118137|ENSG00000089250…	http://amigo.geneontology.org/cgi-bin/amigo/term_details?term=GO:0051051
small molecule metabolic process	Gene Ontology	GO:0044281	81	1906	0.000300147152793	0.00551904023526	ENSG00000121769|ENSG00000163050|ENSG00000117115|ENSG00000005381|ENSG00000158571|ENSG00000198099|ENSG00000188729|ENSG00000147576|ENSG00000086205|ENSG00000214456|ENSG00000004799|ENSG00000116748|ENSG00000112186|ENSG00000166035|ENSG00000110680|ENSG00000181092|ENSG00000203797|ENSG00000187486|ENSG00000124701|ENSG00000145626|ENSG00000167701|ENSG00000167588|ENSG00000185345|ENSG00000175564|ENSG00000134538…	http://amigo.geneontology.org/cgi-bin/amigo/term_details?term=GO:0044281
regulation of myotube differentiation	Gene Ontology	GO:0010830	8	54	0.000300989256197	0.00551904023526	ENSG00000182533|ENSG00000111046|ENSG00000177238|ENSG00000160539|ENSG00000165887|ENSG00000129152|ENSG00000115593|ENSG00000112183	http://amigo.geneontology.org/cgi-bin/amigo/term_details?term=GO:0010830
endocrine process	Gene Ontology	GO:0050886	10	85	0.000303253838027	0.00554391597303	ENSG00000106113|ENSG00000180772|ENSG00000136352|ENSG00000124205|ENSG00000125538|ENSG00000135744|ENSG00000082196|ENSG00000069482|ENSG00000167332|ENSG00000092009	http://amigo.geneontology.org/cgi-bin/amigo/term_details?term=GO:0050886
regulation of muscle organ development	Gene Ontology	GO:0048634	11	102	0.000306456727707	0.00557313047398	ENSG00000138379|ENSG00000182533|ENSG00000111046|ENSG00000151320|ENSG00000092529|ENSG00000149596|ENSG00000081189|ENSG00000248746|ENSG00000129152|ENSG00000239474|ENSG00000178568	http://amigo.geneontology.org/cgi-bin/amigo/term_details?term=GO:0048634
regulation of fatty acid oxidation	Gene Ontology	GO:0046320	6	28	0.000306677340199	0.00557313047398	ENSG00000121769|ENSG00000076555|ENSG00000214456|ENSG00000115361|ENSG00000109819|ENSG00000004799	http://amigo.geneontology.org/cgi-bin/amigo/term_details?term=GO:0046320
response to temperature stimulus	Gene Ontology	GO:0009266	17	218	0.000321068998791	0.00581735105822	ENSG00000109846|ENSG00000173641|ENSG00000134240|ENSG00000070808|ENSG00000175564|ENSG00000080618|ENSG00000175445|ENSG00000138379|ENSG00000089250|ENSG00000109819|ENSG00000137198|ENSG00000125538|ENSG00000110680|ENSG00000172995|ENSG00000143318|ENSG00000152137|ENSG00000058404	http://amigo.geneontology.org/cgi-bin/amigo/term_details?term=GO:0009266
response to abiotic stimulus	Gene Ontology	GO:0009628	53	1116	0.000322796263532	0.00583134315127	ENSG00000109846|ENSG00000173641|ENSG00000005381|ENSG00000070808|ENSG00000136352|ENSG00000080618|ENSG00000185499|ENSG00000152137|ENSG00000130037|ENSG00000166035|ENSG00000110680|ENSG00000181092|ENSG00000173991|ENSG00000068976|ENSG00000058404|ENSG00000196218|ENSG00000134240|ENSG00000175564|ENSG00000185100|ENSG00000186326|ENSG00000092529|ENSG00000129749|ENSG00000197561|ENSG00000163126|ENSG00000109819…	http://amigo.geneontology.org/cgi-bin/amigo/term_details?term=GO:0009628
protein complex	Gene Ontology	GO:0043234	147	3921	0.000326519282024	0.00588119981132	ENSG00000163491|ENSG00000158445|ENSG00000112782|ENSG00000160678|ENSG00000105048|ENSG00000130595|ENSG00000239474|ENSG00000130598|ENSG00000197561|ENSG00000178568|ENSG00000138798|ENSG00000167588|ENSG00000196091|ENSG00000159184|ENSG00000009950|ENSG00000188517|ENSG00000175946|ENSG00000081248|ENSG00000273983|ENSG00000102683|ENSG00000092054|ENSG00000183783|ENSG00000104369|ENSG00000107147|ENSG00000133454…	http://amigo.geneontology.org/cgi-bin/amigo/term_details?term=GO:0043234
extracellular region	Gene Ontology	GO:0005576	163	4427	0.000327740998169	0.00588584274948	ENSG00000121769|ENSG00000109846|ENSG00000117115|ENSG00000112782|ENSG00000185499|ENSG00000221887|ENSG00000116183|ENSG00000160097|ENSG00000178568|ENSG00000116996|ENSG00000167588|ENSG00000204001|ENSG00000188517|ENSG00000147588|ENSG00000127743|ENSG00000122756|ENSG00000273983|ENSG00000160460|ENSG00000171747|ENSG00000157502|ENSG00000120057|ENSG00000198125|ENSG00000124205|ENSG00000197766|ENSG00000164530…	http://amigo.geneontology.org/cgi-bin/amigo/term_details?term=GO:0005576
developmental growth	Gene Ontology	GO:0048589	32	566	0.00033586687912	0.0059869896579	ENSG00000106689|ENSG00000177291|ENSG00000197616|ENSG00000188729|ENSG00000166035|ENSG00000178568|ENSG00000172179|ENSG00000185345|ENSG00000272573|ENSG00000092529|ENSG00000138379|ENSG00000160460|ENSG00000197406|ENSG00000106078|ENSG00000163064|ENSG00000106113|ENSG00000076555|ENSG00000143434|ENSG00000004848|ENSG00000130005|ENSG00000108515|ENSG00000069482|ENSG00000186868|ENSG00000125965|ENSG00000111046…	http://amigo.geneontology.org/cgi-bin/amigo/term_details?term=GO:0048589
second-messenger-mediated signaling	Gene Ontology	GO:0019932	18	240	0.000336682681204	0.0059869896579	ENSG00000166292|ENSG00000180772|ENSG00000198947|ENSG00000172348|ENSG00000198523|ENSG00000151320|ENSG00000186439|ENSG00000124205|ENSG00000149596|ENSG00000089250|ENSG00000248746|ENSG00000135744|ENSG00000078295|ENSG00000018625|ENSG00000069482|ENSG00000143318|ENSG00000130528|ENSG00000104369	http://amigo.geneontology.org/cgi-bin/amigo/term_details?term=GO:0019932
carbohydrate metabolic process	Gene Ontology	GO:0005975	39	744	0.000336774844452	0.0059869896579	ENSG00000118804|ENSG00000112425|ENSG00000185499|ENSG00000004799|ENSG00000240038|ENSG00000175164|ENSG00000119938|ENSG00000068976|ENSG00000130957|ENSG00000158571|ENSG00000187486|ENSG00000164776|ENSG00000129744|ENSG00000185345|ENSG00000009950|ENSG00000181092|ENSG00000167311|ENSG00000109819|ENSG00000138798|ENSG00000154415|ENSG00000082196|ENSG00000124253|ENSG00000181856|ENSG00000156219|ENSG00000162409…	http://amigo.geneontology.org/cgi-bin/amigo/term_details?term=GO:0005975
heart morphogenesis	Gene Ontology	GO:0003007	17	219	0.000337295191994	0.0059869896579	ENSG00000166292|ENSG00000160808|ENSG00000182533|ENSG00000197616|ENSG00000101306|ENSG00000138136|ENSG00000111245|ENSG00000159173|ENSG00000081189|ENSG00000196218|ENSG00000155657|ENSG00000163092|ENSG00000092054|ENSG00000114854|ENSG00000173991|ENSG00000148677|ENSG00000104313	http://amigo.geneontology.org/cgi-bin/amigo/term_details?term=GO:0003007
positive regulation of transport	Gene Ontology	GO:0051050	46	929	0.000340903536387	0.00603200236137	ENSG00000070808|ENSG00000105711|ENSG00000022267|ENSG00000160678|ENSG00000169900|ENSG00000069482|ENSG00000182533|ENSG00000080618|ENSG00000178568|ENSG00000138798|ENSG00000158445|ENSG00000185345|ENSG00000110786|ENSG00000092529|ENSG00000181092|ENSG00000077522|ENSG00000266964|ENSG00000082196|ENSG00000167332|ENSG00000157087|ENSG00000113889|ENSG00000106113|ENSG00000187486|ENSG00000124205|ENSG00000130226…	http://amigo.geneontology.org/cgi-bin/amigo/term_details?term=GO:0051050
striated muscle atrophy	Gene Ontology	GO:0014891	4	9	0.00034180688127	0.00603200236137	ENSG00000158022|ENSG00000248746|ENSG00000109819|ENSG00000138379	http://amigo.geneontology.org/cgi-bin/amigo/term_details?term=GO:0014891
response to nitrogen compound	Gene Ontology	GO:1901698	45	904	0.000354227599711	0.00623318076033	ENSG00000121769|ENSG00000070808|ENSG00000004799|ENSG00000163884|ENSG00000069482|ENSG00000166035|ENSG00000068976|ENSG00000187486|ENSG00000158571|ENSG00000172179|ENSG00000196218|ENSG00000185345|ENSG00000018625|ENSG00000177238|ENSG00000168243|ENSG00000181092|ENSG00000126583|ENSG00000109819|ENSG00000077522|ENSG00000277893|ENSG00000124253|ENSG00000181856|ENSG00000106113|ENSG00000175564|ENSG00000115705…	http://amigo.geneontology.org/cgi-bin/amigo/term_details?term=GO:1901698
membrane depolarization during cardiac muscle cell action potential	Gene Ontology	GO:0086012	5	18	0.000357298973982	0.00626915958372	ENSG00000149575|ENSG00000182533|ENSG00000153956|ENSG00000018625|ENSG00000105711	http://amigo.geneontology.org/cgi-bin/amigo/term_details?term=GO:0086012
triglyceride catabolic process	Gene Ontology	GO:0019433	6	29	0.000361534542603	0.00632530062216	ENSG00000121769|ENSG00000164434|ENSG00000175445|ENSG00000214456|ENSG00000118137|ENSG00000166035	http://amigo.geneontology.org/cgi-bin/amigo/term_details?term=GO:0019433
localization	Gene Ontology	GO:0051179	199	5597	0.00037069773882	0.00646708683781	ENSG00000121769|ENSG00000109846|ENSG00000117115|ENSG00000158445|ENSG00000112782|ENSG00000160678|ENSG00000171033|ENSG00000140986|ENSG00000163884|ENSG00000178568|ENSG00000116996|ENSG00000168874|ENSG00000161281|ENSG00000196091|ENSG00000204001|ENSG00000092850|ENSG00000162614|ENSG00000147588|ENSG00000126583|ENSG00000160460|ENSG00000136546|ENSG00000120057|ENSG00000104369|ENSG00000107147|ENSG00000124205…	http://amigo.geneontology.org/cgi-bin/amigo/term_details?term=GO:0051179
negative regulation of cellular process	Gene Ontology	GO:0048523	155	4186	0.000374549158807	0.00651566143498	ENSG00000121769|ENSG00000109846|ENSG00000117115|ENSG00000158445|ENSG00000214872|ENSG00000160678|ENSG00000004799|ENSG00000171033|ENSG00000163884|ENSG00000069482|ENSG00000178568|ENSG00000116996|ENSG00000168874|ENSG00000185559|ENSG00000186326|ENSG00000009950|ENSG00000143355|ENSG00000144771|ENSG00000165887|ENSG00000273983|ENSG00000160460|ENSG00000120057|ENSG00000104369|ENSG00000164434|ENSG00000185499…	http://amigo.geneontology.org/cgi-bin/amigo/term_details?term=GO:0048523
cell body	Gene Ontology	GO:0044297	29	496	0.000377382952579	0.00654630769446	ENSG00000158445|ENSG00000144191|ENSG00000149970|ENSG00000101210|ENSG00000110680|ENSG00000187486|ENSG00000058404|ENSG00000110786|ENSG00000129749|ENSG00000109819|ENSG00000160460|ENSG00000277893|ENSG00000130226|ENSG00000146469|ENSG00000106078|ENSG00000157087|ENSG00000106113|ENSG00000164434|ENSG00000166292|ENSG00000069482|ENSG00000186868|ENSG00000128655|ENSG00000107954|ENSG00000108684|ENSG00000143632…	http://amigo.geneontology.org/cgi-bin/amigo/term_details?term=GO:0044297
purine nucleotide metabolic process	Gene Ontology	GO:0006163	30	521	0.000383150476188	0.00662752636714	ENSG00000158571|ENSG00000197616|ENSG00000188729|ENSG00000116748|ENSG00000110680|ENSG00000167588|ENSG00000185100|ENSG00000009950|ENSG00000181322|ENSG00000109819|ENSG00000092054|ENSG00000157087|ENSG00000162409|ENSG00000106113|ENSG00000170262|ENSG00000137198|ENSG00000018625|ENSG00000106018|ENSG00000078295|ENSG00000108515|ENSG00000112186|ENSG00000116981|ENSG00000152556|ENSG00000128655|ENSG00000070031…	http://amigo.geneontology.org/cgi-bin/amigo/term_details?term=GO:0006163
potassium channel activity	Gene Ontology	GO:0005267	12	123	0.00038589098413	0.00663755853483	ENSG00000150201|ENSG00000104848|ENSG00000107147|ENSG00000182255|ENSG00000117013|ENSG00000158445|ENSG00000120049|ENSG00000144191|ENSG00000130037|ENSG00000072954|ENSG00000187486|ENSG00000129159	http://amigo.geneontology.org/cgi-bin/amigo/term_details?term=GO:0005267
glucose metabolic process	Gene Ontology	GO:0006006	16	201	0.000385904565978	0.00663755853483	ENSG00000143365|ENSG00000167588|ENSG00000185345|ENSG00000158571|ENSG00000076555|ENSG00000181092|ENSG00000248746|ENSG00000082196|ENSG00000109819|ENSG00000152556|ENSG00000108515|ENSG00000004799|ENSG00000124253|ENSG00000130957|ENSG00000187486|ENSG00000095637	http://amigo.geneontology.org/cgi-bin/amigo/term_details?term=GO:0006006
hormone transport	Gene Ontology	GO:0009914	21	309	0.000390057313894	0.00669014033325	ENSG00000106113|ENSG00000185345|ENSG00000180772|ENSG00000134538|ENSG00000151729|ENSG00000070031|ENSG00000130037|ENSG00000149742|ENSG00000124205|ENSG00000181092|ENSG00000089250|ENSG00000125538|ENSG00000135744|ENSG00000053438|ENSG00000146469|ENSG00000152556|ENSG00000082196|ENSG00000069482|ENSG00000135100|ENSG00000187486|ENSG00000158445	http://amigo.geneontology.org/cgi-bin/amigo/term_details?term=GO:0009914
cell-cell signaling	Gene Ontology	GO:0007267	66	1491	0.000399813793835	0.00683827177915	ENSG00000185482|ENSG00000158445|ENSG00000149575|ENSG00000070808|ENSG00000197616|ENSG00000105711|ENSG00000102195|ENSG00000117013|ENSG00000124205|ENSG00000172901|ENSG00000170689|ENSG00000130037|ENSG00000138798|ENSG00000058404|ENSG00000185345|ENSG00000138083|ENSG00000108231|ENSG00000110786|ENSG00000120049|ENSG00000129749|ENSG00000181092|ENSG00000125965|ENSG00000127743|ENSG00000126583|ENSG00000152556…	http://amigo.geneontology.org/cgi-bin/amigo/term_details?term=GO:0007267
regulation of lipid metabolic process	Gene Ontology	GO:0019216	20	288	0.000411399342586	0.00701677202747	ENSG00000143365|ENSG00000162409|ENSG00000118137|ENSG00000115361|ENSG00000121769|ENSG00000133317|ENSG00000076555|ENSG00000009950|ENSG00000214456|ENSG00000004799|ENSG00000135744|ENSG00000151365|ENSG00000109819|ENSG00000112175|ENSG00000125538|ENSG00000069482|ENSG00000181092|ENSG00000101210|ENSG00000178568|ENSG00000095637	http://amigo.geneontology.org/cgi-bin/amigo/term_details?term=GO:0019216
positive regulation of purine nucleotide biosynthetic process	Gene Ontology	GO:1900373	11	106	0.000414081342708	0.0070232796627	ENSG00000106113|ENSG00000170262|ENSG00000188729|ENSG00000106018|ENSG00000112186|ENSG00000089250|ENSG00000078295|ENSG00000146469|ENSG00000070031|ENSG00000109819|ENSG00000110680	http://amigo.geneontology.org/cgi-bin/amigo/term_details?term=GO:1900373
positive regulation of nucleotide biosynthetic process	Gene Ontology	GO:0030810	11	106	0.000414081342708	0.0070232796627	ENSG00000106113|ENSG00000170262|ENSG00000188729|ENSG00000106018|ENSG00000112186|ENSG00000089250|ENSG00000078295|ENSG00000146469|ENSG00000070031|ENSG00000109819|ENSG00000110680	http://amigo.geneontology.org/cgi-bin/amigo/term_details?term=GO:0030810
regulation of fatty acid metabolic process	Gene Ontology	GO:0019217	10	89	0.00042359457713	0.00716473265361	ENSG00000162409|ENSG00000121769|ENSG00000115361|ENSG00000076555|ENSG00000009950|ENSG00000214456|ENSG00000181092|ENSG00000109819|ENSG00000004799|ENSG00000118137	http://amigo.geneontology.org/cgi-bin/amigo/term_details?term=GO:0019217
costamere	Gene Ontology	GO:0043034	5	19	0.000441102406129	0.00744025218736	ENSG00000154330|ENSG00000182253|ENSG00000128591|ENSG00000091482|ENSG00000198947	http://amigo.geneontology.org/cgi-bin/amigo/term_details?term=GO:0043034
energy reserve metabolic process	Gene Ontology	GO:0006112	10	90	0.000459195491641	0.00772409826986	ENSG00000118804|ENSG00000112425|ENSG00000135447|ENSG00000095637|ENSG00000152556|ENSG00000119938|ENSG00000068976|ENSG00000115592|ENSG00000154415|ENSG00000164776	http://amigo.geneontology.org/cgi-bin/amigo/term_details?term=GO:0006112
tissue regeneration	Gene Ontology	GO:0042246	8	58	0.000464093752905	0.00778504520669	ENSG00000177291|ENSG00000111046|ENSG00000272573|ENSG00000092529|ENSG00000138379|ENSG00000129152|ENSG00000108515|ENSG00000178568	http://amigo.geneontology.org/cgi-bin/amigo/term_details?term=GO:0042246
negative regulation of heart rate	Gene Ontology	GO:0010459	4	10	0.000468071659703	0.00780886763429	ENSG00000134548|ENSG00000198523|ENSG00000180772|ENSG00000160460	http://amigo.geneontology.org/cgi-bin/amigo/term_details?term=GO:0010459
cell body fiber	Gene Ontology	GO:0070852	4	10	0.000468071659703	0.00780886763429	ENSG00000187486|ENSG00000106113|ENSG00000160460|ENSG00000277893	http://amigo.geneontology.org/cgi-bin/amigo/term_details?term=GO:0070852
polysaccharide metabolic process	Gene Ontology	GO:0005976	11	108	0.000478784451674	0.00796582523684	ENSG00000118804|ENSG00000112425|ENSG00000135447|ENSG00000152556|ENSG00000154415|ENSG00000119938|ENSG00000095637|ENSG00000068976|ENSG00000115592|ENSG00000138798|ENSG00000164776	http://amigo.geneontology.org/cgi-bin/amigo/term_details?term=GO:0005976
detection of mechanical stimulus	Gene Ontology	GO:0050982	7	44	0.000487385143798	0.00806496934425	ENSG00000182533|ENSG00000108684|ENSG00000129170|ENSG00000129749|ENSG00000155657|ENSG00000173991|ENSG00000157087	http://amigo.geneontology.org/cgi-bin/amigo/term_details?term=GO:0050982
response to fatty acid	Gene Ontology	GO:0070542	7	44	0.000487385143798	0.00806496934425	ENSG00000121769|ENSG00000134240|ENSG00000004799|ENSG00000109819|ENSG00000125538|ENSG00000166035|ENSG00000167332	http://amigo.geneontology.org/cgi-bin/amigo/term_details?term=GO:0070542
voltage-gated potassium channel activity	Gene Ontology	GO:0005249	10	91	0.000497244772147	0.00820588264521	ENSG00000104848|ENSG00000107147|ENSG00000182255|ENSG00000117013|ENSG00000158445|ENSG00000120049|ENSG00000144191|ENSG00000130037|ENSG00000187486|ENSG00000129159	http://amigo.geneontology.org/cgi-bin/amigo/term_details?term=GO:0005249
potassium ion transmembrane transporter activity	Gene Ontology	GO:0015079	13	146	0.000503865739764	0.00829273371158	ENSG00000150201|ENSG00000104848|ENSG00000107147|ENSG00000182255|ENSG00000117013|ENSG00000158445|ENSG00000130037|ENSG00000120049|ENSG00000144191|ENSG00000018625|ENSG00000072954|ENSG00000187486|ENSG00000129159	http://amigo.geneontology.org/cgi-bin/amigo/term_details?term=GO:0015079
positive regulation of transporter activity	Gene Ontology	GO:0032411	9	75	0.000527401725048	0.00865676057297	ENSG00000198947|ENSG00000151320|ENSG00000186439|ENSG00000160678|ENSG00000153956|ENSG00000149596|ENSG00000077522|ENSG00000069482|ENSG00000187486	http://amigo.geneontology.org/cgi-bin/amigo/term_details?term=GO:0032411
motor activity	Gene Ontology	GO:0003774	12	128	0.000536793434778	0.00877469632959	ENSG00000144821|ENSG00000160808|ENSG00000197616|ENSG00000133454|ENSG00000006788|ENSG00000171595|ENSG00000158486|ENSG00000125414|ENSG00000109061|ENSG00000078814|ENSG00000264424|ENSG00000092054	http://amigo.geneontology.org/cgi-bin/amigo/term_details?term=GO:0003774
voltage-gated sodium channel activity	Gene Ontology	GO:0005248	5	20	0.000538897989452	0.00877469632959	ENSG00000168356|ENSG00000136546|ENSG00000149575|ENSG00000007314|ENSG00000105711	http://amigo.geneontology.org/cgi-bin/amigo/term_details?term=GO:0005248
voltage-gated ion channel activity involved in regulation of postsynaptic membrane potential	Gene Ontology	GO:1905030	5	20	0.000538897989452	0.00877469632959	ENSG00000168356|ENSG00000136546|ENSG00000149575|ENSG00000007314|ENSG00000105711	http://amigo.geneontology.org/cgi-bin/amigo/term_details?term=GO:1905030
regulation of purine nucleotide metabolic process	Gene Ontology	GO:1900542	16	208	0.000546832554679	0.00888021164593	ENSG00000162409|ENSG00000106113|ENSG00000167588|ENSG00000170262|ENSG00000078295|ENSG00000188729|ENSG00000151320|ENSG00000009950|ENSG00000106018|ENSG00000112186|ENSG00000089250|ENSG00000248746|ENSG00000146469|ENSG00000070031|ENSG00000109819|ENSG00000110680	http://amigo.geneontology.org/cgi-bin/amigo/term_details?term=GO:1900542
single-organism metabolic process	Gene Ontology	GO:0044710	147	3970	0.000552935916202	0.00895550849955	ENSG00000163491|ENSG00000121769|ENSG00000117115|ENSG00000112425|ENSG00000198099|ENSG00000112782|ENSG00000185499|ENSG00000004799|ENSG00000116748|ENSG00000068976|ENSG00000170522|ENSG00000178568|ENSG00000138798|ENSG00000167588|ENSG00000134240|ENSG00000183549|ENSG00000009950|ENSG00000188517|ENSG00000101134|ENSG00000160460|ENSG00000092054|ENSG00000164434|ENSG00000124205|ENSG00000174473|ENSG00000078295…	http://amigo.geneontology.org/cgi-bin/amigo/term_details?term=GO:0044710
skeletal muscle tissue regeneration	Gene Ontology	GO:0043403	6	32	0.000573103105556	0.00925758614424	ENSG00000177291|ENSG00000111046|ENSG00000092529|ENSG00000129152|ENSG00000108515|ENSG00000138379	http://amigo.geneontology.org/cgi-bin/amigo/term_details?term=GO:0043403
voltage-gated potassium channel complex	Gene Ontology	GO:0008076	10	93	0.000581207006593	0.00936372026981	ENSG00000104848|ENSG00000107147|ENSG00000182255|ENSG00000117013|ENSG00000158445|ENSG00000130037|ENSG00000120049|ENSG00000130226|ENSG00000187486|ENSG00000129159	http://amigo.geneontology.org/cgi-bin/amigo/term_details?term=GO:0008076
regulation of lipid biosynthetic process	Gene Ontology	GO:0046890	12	130	0.000609688845222	0.00979673707612	ENSG00000162409|ENSG00000121769|ENSG00000115361|ENSG00000009950|ENSG00000214456|ENSG00000004799|ENSG00000151365|ENSG00000109819|ENSG00000112175|ENSG00000125538|ENSG00000095637|ENSG00000118137	http://amigo.geneontology.org/cgi-bin/amigo/term_details?term=GO:0046890
low-density lipoprotein particle remodeling	Gene Ontology	GO:0034374	4	11	0.000624343676495	0.00997615743089	ENSG00000166035|ENSG00000135744|ENSG00000005381|ENSG00000188257	http://amigo.geneontology.org/cgi-bin/amigo/term_details?term=GO:0034374
negative regulation of cytosolic calcium ion concentration	Gene Ontology	GO:0051481	4	11	0.000624343676495	0.00997615743089	ENSG00000089250|ENSG00000130037|ENSG00000130528|ENSG00000018625	http://amigo.geneontology.org/cgi-bin/amigo/term_details?term=GO:0051481
cellular polysaccharide metabolic process	Gene Ontology	GO:0044264	10	94	0.000627390182355	0.00997615743089	ENSG00000118804|ENSG00000112425|ENSG00000135447|ENSG00000095637|ENSG00000152556|ENSG00000119938|ENSG00000068976|ENSG00000115592|ENSG00000154415|ENSG00000164776	http://amigo.geneontology.org/cgi-bin/amigo/term_details?term=GO:0044264
potassium channel complex	Gene Ontology	GO:0034705	10	94	0.000627390182355	0.00997615743089	ENSG00000104848|ENSG00000107147|ENSG00000182255|ENSG00000117013|ENSG00000158445|ENSG00000130037|ENSG00000120049|ENSG00000130226|ENSG00000187486|ENSG00000129159	http://amigo.geneontology.org/cgi-bin/amigo/term_details?term=GO:0034705
calcium-mediated signaling	Gene Ontology	GO:0019722	13	150	0.000637598159263	0.010112141196	ENSG00000166292|ENSG00000018625|ENSG00000198947|ENSG00000172348|ENSG00000198523|ENSG00000151320|ENSG00000186439|ENSG00000149596|ENSG00000089250|ENSG00000248746|ENSG00000143318|ENSG00000130528|ENSG00000104369	http://amigo.geneontology.org/cgi-bin/amigo/term_details?term=GO:0019722
movement of cell or subcellular component	Gene Ontology	GO:0006928	73	1722	0.000643019349171	0.010148466137	ENSG00000117115|ENSG00000149575|ENSG00000175084|ENSG00000136352|ENSG00000105711|ENSG00000115290|ENSG00000105996|ENSG00000159173|ENSG00000105048|ENSG00000143355|ENSG00000169900|ENSG00000130037|ENSG00000160808|ENSG00000130595|ENSG00000130598|ENSG00000110680|ENSG00000114854|ENSG00000173991|ENSG00000178568|ENSG00000138798|ENSG00000165197|ENSG00000183091|ENSG00000183230|ENSG00000196091|ENSG00000138083…	http://amigo.geneontology.org/cgi-bin/amigo/term_details?term=GO:0006928
plasma membrane part	Gene Ontology	GO:0044459	100	2526	0.000643212642485	0.010148466137	ENSG00000158445|ENSG00000102195|ENSG00000185499|ENSG00000129749|ENSG00000178568|ENSG00000188517|ENSG00000126583|ENSG00000102683|ENSG00000183783|ENSG00000141485|ENSG00000107147|ENSG00000106018|ENSG00000078295|ENSG00000186867|ENSG00000204632|ENSG00000067191|ENSG00000136546|ENSG00000127325|ENSG00000151320|ENSG00000156222|ENSG00000154330|ENSG00000013293|ENSG00000010379|ENSG00000168356|ENSG00000134769…	http://amigo.geneontology.org/cgi-bin/amigo/term_details?term=GO:0044459
glycoprotein complex	Gene Ontology	GO:0090665	5	21	0.00065211603896	0.0102097962407	ENSG00000108823|ENSG00000154330|ENSG00000182533|ENSG00000198947|ENSG00000102683	http://amigo.geneontology.org/cgi-bin/amigo/term_details?term=GO:0090665
microfilament motor activity	Gene Ontology	GO:0000146	5	21	0.00065211603896	0.0102097962407	ENSG00000264424|ENSG00000092054|ENSG00000006788|ENSG00000197616|ENSG00000125414	http://amigo.geneontology.org/cgi-bin/amigo/term_details?term=GO:0000146
dystrophin-associated glycoprotein complex	Gene Ontology	GO:0016010	5	21	0.00065211603896	0.0102097962407	ENSG00000108823|ENSG00000154330|ENSG00000182533|ENSG00000198947|ENSG00000102683	http://amigo.geneontology.org/cgi-bin/amigo/term_details?term=GO:0016010
cellular process	Gene Ontology	GO:0009987	462	14710	0.000681307542102	0.0106395494938	ENSG00000121769|ENSG00000112425|ENSG00000198099|ENSG00000172348|ENSG00000102195|ENSG00000112782|ENSG00000185499|ENSG00000171033|ENSG00000163884|ENSG00000170522|ENSG00000152137|ENSG00000116996|ENSG00000229415|ENSG00000186326|ENSG00000143355|ENSG00000165887|ENSG00000160460|ENSG00000106078|ENSG00000165495|ENSG00000124205|ENSG00000116194|ENSG00000172901|ENSG00000069482|ENSG00000067191|ENSG00000130528…	http://amigo.geneontology.org/cgi-bin/amigo/term_details?term=GO:0009987
negative regulation of growth	Gene Ontology	GO:0045926	17	235	0.00071161462997	0.0110844870678	ENSG00000109846|ENSG00000182533|ENSG00000180772|ENSG00000204614|ENSG00000022267|ENSG00000111245|ENSG00000166592|ENSG00000168243|ENSG00000197561|ENSG00000205362|ENSG00000143434|ENSG00000135744|ENSG00000129988|ENSG00000205364|ENSG00000069482|ENSG00000005381|ENSG00000138379	http://amigo.geneontology.org/cgi-bin/amigo/term_details?term=GO:0045926
response to organic substance	Gene Ontology	GO:0010033	109	2813	0.0007498321707	0.0116500642094	ENSG00000121769|ENSG00000109846|ENSG00000117115|ENSG00000158445|ENSG00000185499|ENSG00000188582|ENSG00000004799|ENSG00000116748|ENSG00000163884|ENSG00000069482|ENSG00000167588|ENSG00000134240|ENSG00000204001|ENSG00000159184|ENSG00000009950|ENSG00000101134|ENSG00000126583|ENSG00000198125|ENSG00000140795|ENSG00000078295|ENSG00000186867|ENSG00000196482|ENSG00000125538|ENSG00000204632|ENSG00000186868…	http://amigo.geneontology.org/cgi-bin/amigo/term_details?term=GO:0010033
regulation of carbohydrate metabolic process	Gene Ontology	GO:0006109	14	173	0.000752504960485	0.0116619169765	ENSG00000143365|ENSG00000162409|ENSG00000167588|ENSG00000185345|ENSG00000158571|ENSG00000009950|ENSG00000076555|ENSG00000181092|ENSG00000248746|ENSG00000109819|ENSG00000082196|ENSG00000095637|ENSG00000004799|ENSG00000138798	http://amigo.geneontology.org/cgi-bin/amigo/term_details?term=GO:0006109
plasma lipoprotein particle organization	Gene Ontology	GO:0071827	6	34	0.000760346799949	0.0116922454807	ENSG00000175445|ENSG00000118137|ENSG00000135744|ENSG00000166035|ENSG00000005381|ENSG00000188257	http://amigo.geneontology.org/cgi-bin/amigo/term_details?term=GO:0071827
acylglycerol catabolic process	Gene Ontology	GO:0046464	6	34	0.000760346799949	0.0116922454807	ENSG00000121769|ENSG00000164434|ENSG00000175445|ENSG00000214456|ENSG00000118137|ENSG00000166035	http://amigo.geneontology.org/cgi-bin/amigo/term_details?term=GO:0046464
neutral lipid catabolic process	Gene Ontology	GO:0046461	6	34	0.000760346799949	0.0116922454807	ENSG00000121769|ENSG00000164434|ENSG00000175445|ENSG00000214456|ENSG00000118137|ENSG00000166035	http://amigo.geneontology.org/cgi-bin/amigo/term_details?term=GO:0046461
regulation of nucleotide metabolic process	Gene Ontology	GO:0006140	16	215	0.000762121470902	0.0116922454807	ENSG00000162409|ENSG00000106113|ENSG00000167588|ENSG00000170262|ENSG00000078295|ENSG00000188729|ENSG00000151320|ENSG00000009950|ENSG00000106018|ENSG00000112186|ENSG00000089250|ENSG00000248746|ENSG00000146469|ENSG00000070031|ENSG00000109819|ENSG00000110680	http://amigo.geneontology.org/cgi-bin/amigo/term_details?term=GO:0006140
cellular developmental process	Gene Ontology	GO:0048869	142	3845	0.000779942803619	0.0119356660624	ENSG00000112782|ENSG00000185499|ENSG00000125538|ENSG00000163884|ENSG00000069482|ENSG00000178568|ENSG00000168874|ENSG00000185559|ENSG00000159184|ENSG00000162614|ENSG00000188816|ENSG00000188517|ENSG00000143355|ENSG00000167191|ENSG00000165887|ENSG00000160460|ENSG00000102683|ENSG00000106078|ENSG00000141161|ENSG00000120057|ENSG00000185482|ENSG00000111245|ENSG00000198125|ENSG00000133454|ENSG00000140795…	http://amigo.geneontology.org/cgi-bin/amigo/term_details?term=GO:0048869
positive regulation of myoblast differentiation	Gene Ontology	GO:0045663	5	22	0.000782235295247	0.0119408217819	ENSG00000129152|ENSG00000115593|ENSG00000129170|ENSG00000081189|ENSG00000111046	http://amigo.geneontology.org/cgi-bin/amigo/term_details?term=GO:0045663
response to starvation	Gene Ontology	GO:0042594	13	154	0.000800091861746	0.0121747619126	ENSG00000162409|ENSG00000163631|ENSG00000134240|ENSG00000197769|ENSG00000025039|ENSG00000185100|ENSG00000129152|ENSG00000006788|ENSG00000004799|ENSG00000109819|ENSG00000124253|ENSG00000139874|ENSG00000158571	http://amigo.geneontology.org/cgi-bin/amigo/term_details?term=GO:0042594
single-organism catabolic process	Gene Ontology	GO:0044712	40	807	0.000801548360444	0.0121747619126	ENSG00000118804|ENSG00000121769|ENSG00000158571|ENSG00000198099|ENSG00000204099|ENSG00000214456|ENSG00000166035|ENSG00000203797|ENSG00000115361|ENSG00000068976|ENSG00000164776|ENSG00000167588|ENSG00000185345|ENSG00000009950|ENSG00000188517|ENSG00000181092|ENSG00000167701|ENSG00000138356|ENSG00000107537|ENSG00000109819|ENSG00000277893|ENSG00000172508|ENSG00000162409|ENSG00000124701|ENSG00000164434…	http://amigo.geneontology.org/cgi-bin/amigo/term_details?term=GO:0044712
regulation of anatomical structure size	Gene Ontology	GO:0090066	27	472	0.000807134398418	0.012218586787	ENSG00000214872|ENSG00000124205|ENSG00000169900|ENSG00000130037|ENSG00000110680|ENSG00000183091|ENSG00000182533|ENSG00000136842|ENSG00000163380|ENSG00000077522|ENSG00000157087|ENSG00000160460|ENSG00000113889|ENSG00000018625|ENSG00000143434|ENSG00000165410|ENSG00000186868|ENSG00000180772|ENSG00000132693|ENSG00000108684|ENSG00000165269|ENSG00000170807|ENSG00000089250|ENSG00000155792|ENSG00000135744…	http://amigo.geneontology.org/cgi-bin/amigo/term_details?term=GO:0090066
behavior	Gene Ontology	GO:0007610	30	547	0.000808435810995	0.012218586787	ENSG00000163631|ENSG00000112425|ENSG00000136352|ENSG00000069482|ENSG00000110680|ENSG00000203797|ENSG00000185345|ENSG00000138083|ENSG00000122756|ENSG00000186868|ENSG00000126583|ENSG00000160460|ENSG00000139910|ENSG00000157087|ENSG00000163064|ENSG00000106113|ENSG00000018625|ENSG00000136842|ENSG00000125538|ENSG00000124406|ENSG00000167191|ENSG00000110786|ENSG00000180772|ENSG00000089250|ENSG00000183971…	http://amigo.geneontology.org/cgi-bin/amigo/term_details?term=GO:0007610
carbohydrate biosynthetic process	Gene Ontology	GO:0016051	15	196	0.000844949118427	0.0127389118941	ENSG00000158571|ENSG00000167588|ENSG00000112425|ENSG00000115592|ENSG00000172318|ENSG00000095637|ENSG00000130957|ENSG00000109819|ENSG00000108515|ENSG00000119938|ENSG00000082196|ENSG00000124253|ENSG00000181092|ENSG00000138798|ENSG00000164776	http://amigo.geneontology.org/cgi-bin/amigo/term_details?term=GO:0016051
lipid transport	Gene Ontology	GO:0006869	20	307	0.000869559551734	0.0130776616327	ENSG00000162409|ENSG00000188488|ENSG00000134548|ENSG00000185345|ENSG00000180772|ENSG00000134538|ENSG00000149742|ENSG00000076555|ENSG00000163631|ENSG00000181092|ENSG00000125538|ENSG00000135744|ENSG00000129988|ENSG00000069482|ENSG00000166035|ENSG00000121769|ENSG00000124406|ENSG00000118137|ENSG00000160349|ENSG00000138798	http://amigo.geneontology.org/cgi-bin/amigo/term_details?term=GO:0006869
organic hydroxy compound transport	Gene Ontology	GO:0015850	15	197	0.00088662347456	0.0133015305544	ENSG00000163631|ENSG00000106113|ENSG00000185345|ENSG00000180772|ENSG00000134538|ENSG00000165269|ENSG00000181092|ENSG00000089250|ENSG00000135744|ENSG00000069482|ENSG00000171885|ENSG00000166035|ENSG00000118137|ENSG00000138798|ENSG00000158445	http://amigo.geneontology.org/cgi-bin/amigo/term_details?term=GO:0015850
purine ribonucleotide metabolic process	Gene Ontology	GO:0009150	28	501	0.000910930270247	0.0136326966425	ENSG00000158571|ENSG00000197616|ENSG00000188729|ENSG00000116748|ENSG00000110680|ENSG00000167588|ENSG00000185100|ENSG00000009950|ENSG00000181322|ENSG00000109819|ENSG00000092054|ENSG00000157087|ENSG00000162409|ENSG00000106113|ENSG00000170262|ENSG00000018625|ENSG00000106018|ENSG00000078295|ENSG00000108515|ENSG00000112186|ENSG00000152556|ENSG00000128655|ENSG00000070031|ENSG00000151320|ENSG00000089250…	http://amigo.geneontology.org/cgi-bin/amigo/term_details?term=GO:0009150
heart growth	Gene Ontology	GO:0060419	8	65	0.000917109495888	0.0136916151147	ENSG00000182533|ENSG00000180772|ENSG00000197616|ENSG00000151320|ENSG00000076555|ENSG00000178568|ENSG00000135744|ENSG00000081189	http://amigo.geneontology.org/cgi-bin/amigo/term_details?term=GO:0060419
sodium-independent organic anion transport	Gene Ontology	GO:0043252	5	23	0.000930778318994	0.0138617863799	ENSG00000163631|ENSG00000205359|ENSG00000137571|ENSG00000134538|ENSG00000149742	http://amigo.geneontology.org/cgi-bin/amigo/term_details?term=GO:0043252
single-organism carbohydrate catabolic process	Gene Ontology	GO:0044724	12	137	0.000933499211428	0.0138684822019	ENSG00000118804|ENSG00000162409|ENSG00000167588|ENSG00000204099|ENSG00000009950|ENSG00000248746|ENSG00000109819|ENSG00000108515|ENSG00000068976|ENSG00000158571|ENSG00000152556|ENSG00000164776	http://amigo.geneontology.org/cgi-bin/amigo/term_details?term=GO:0044724
regulation of skeletal muscle tissue development	Gene Ontology	GO:0048641	7	50	0.000964640978955	0.0142617380569	ENSG00000111046|ENSG00000092529|ENSG00000081189|ENSG00000248746|ENSG00000129152|ENSG00000239474|ENSG00000138379	http://amigo.geneontology.org/cgi-bin/amigo/term_details?term=GO:0048641
negative regulation of calcium ion transport	Gene Ontology	GO:0051926	7	50	0.000964640978955	0.0142617380569	ENSG00000106113|ENSG00000170290|ENSG00000182533|ENSG00000018625|ENSG00000186439|ENSG00000089250|ENSG00000198523	http://amigo.geneontology.org/cgi-bin/amigo/term_details?term=GO:0051926
regulation of actin filament-based process	Gene Ontology	GO:0032970	20	310	0.000972097478476	0.0143372637767	ENSG00000183091|ENSG00000183230|ENSG00000185345|ENSG00000136842|ENSG00000018625|ENSG00000101306|ENSG00000198523|ENSG00000140795|ENSG00000170807|ENSG00000118137|ENSG00000169900|ENSG00000163380|ENSG00000165410|ENSG00000077522|ENSG00000182533|ENSG00000034971|ENSG00000114854|ENSG00000129170|ENSG00000081189|ENSG00000160460	http://amigo.geneontology.org/cgi-bin/amigo/term_details?term=GO:0032970
response to inorganic substance	Gene Ontology	GO:0010035	28	504	0.000991758706877	0.0145919967812	ENSG00000109846|ENSG00000163631|ENSG00000144191|ENSG00000130037|ENSG00000166035|ENSG00000005381|ENSG00000257017|ENSG00000101210|ENSG00000185345|ENSG00000175564|ENSG00000092529|ENSG00000158014|ENSG00000109819|ENSG00000114854|ENSG00000198125|ENSG00000115705|ENSG00000205362|ENSG00000155657|ENSG00000205364|ENSG00000125538|ENSG00000134240|ENSG00000115194|ENSG00000089250|ENSG00000143632|ENSG00000120049…	http://amigo.geneontology.org/cgi-bin/amigo/term_details?term=GO:0010035
positive regulation of biological process	Gene Ontology	GO:0048518	180	5089	0.00100996847786	0.0148242007832	ENSG00000121769|ENSG00000163491|ENSG00000117115|ENSG00000112425|ENSG00000214872|ENSG00000187689|ENSG00000160678|ENSG00000125538|ENSG00000170689|ENSG00000163884|ENSG00000069482|ENSG00000130598|ENSG00000197561|ENSG00000178568|ENSG00000116996|ENSG00000158445|ENSG00000168874|ENSG00000167588|ENSG00000196091|ENSG00000009950|ENSG00000144771|ENSG00000167191|ENSG00000127743|ENSG00000126583|ENSG00000273983…	http://amigo.geneontology.org/cgi-bin/amigo/term_details?term=GO:0048518
triglyceride metabolic process	Gene Ontology	GO:0006641	10	101	0.00104286076828	0.0151973934394	ENSG00000121769|ENSG00000167588|ENSG00000182533|ENSG00000164434|ENSG00000214456|ENSG00000175445|ENSG00000118137|ENSG00000151365|ENSG00000124253|ENSG00000166035	http://amigo.geneontology.org/cgi-bin/amigo/term_details?term=GO:0006641
positive regulation of cyclic nucleotide biosynthetic process	Gene Ontology	GO:0030804	10	101	0.00104286076828	0.0151973934394	ENSG00000106113|ENSG00000170262|ENSG00000188729|ENSG00000106018|ENSG00000089250|ENSG00000078295|ENSG00000146469|ENSG00000070031|ENSG00000112186|ENSG00000110680	http://amigo.geneontology.org/cgi-bin/amigo/term_details?term=GO:0030804
pyruvate metabolic process	Gene Ontology	GO:0006090	10	101	0.00104286076828	0.0151973934394	ENSG00000162409|ENSG00000167588|ENSG00000158571|ENSG00000009950|ENSG00000004799|ENSG00000248746|ENSG00000109819|ENSG00000108515|ENSG00000124253|ENSG00000152556	http://amigo.geneontology.org/cgi-bin/amigo/term_details?term=GO:0006090
generation of precursor metabolites and energy	Gene Ontology	GO:0006091	22	359	0.00104729483281	0.0152256720218	ENSG00000118804|ENSG00000112425|ENSG00000119938|ENSG00000068976|ENSG00000154415|ENSG00000158571|ENSG00000161281|ENSG00000151729|ENSG00000009950|ENSG00000181092|ENSG00000156885|ENSG00000109819|ENSG00000164776|ENSG00000162409|ENSG00000135447|ENSG00000167588|ENSG00000095637|ENSG00000108515|ENSG00000115592|ENSG00000152556|ENSG00000165269|ENSG00000248746	http://amigo.geneontology.org/cgi-bin/amigo/term_details?term=GO:0006091
cellular response to organonitrogen compound	Gene Ontology	GO:0071417	27	481	0.00105020832065	0.0152317624843	ENSG00000070808|ENSG00000004799|ENSG00000163884|ENSG00000187486|ENSG00000181856|ENSG00000172179|ENSG00000196218|ENSG00000185345|ENSG00000177238|ENSG00000168243|ENSG00000181092|ENSG00000109819|ENSG00000077522|ENSG00000106113|ENSG00000078295|ENSG00000167588|ENSG00000095637|ENSG00000125538|ENSG00000134240|ENSG00000138379|ENSG00000107954|ENSG00000180772|ENSG00000025039|ENSG00000151320|ENSG00000135744…	http://amigo.geneontology.org/cgi-bin/amigo/term_details?term=GO:0071417
NAD(P)+-protein-arginine ADP-ribosyltransferase activity	Gene Ontology	GO:0003956	3	5	0.00106781707998	0.0154099755434	ENSG00000167311|ENSG00000129744|ENSG00000156219	http://amigo.geneontology.org/cgi-bin/amigo/term_details?term=GO:0003956
skeletal muscle thin filament assembly	Gene Ontology	GO:0030240	3	5	0.00106781707998	0.0154099755434	ENSG00000143632|ENSG00000173991|ENSG00000155657	http://amigo.geneontology.org/cgi-bin/amigo/term_details?term=GO:0030240
actin filament binding	Gene Ontology	GO:0051015	11	120	0.00107006708654	0.0154099755434	ENSG00000183230|ENSG00000136717|ENSG00000136842|ENSG00000167549|ENSG00000185100|ENSG00000128591|ENSG00000077522|ENSG00000114854|ENSG00000162614|ENSG00000165495|ENSG00000155657	http://amigo.geneontology.org/cgi-bin/amigo/term_details?term=GO:0051015
glycolytic process	Gene Ontology	GO:0006096	8	67	0.0010968315908	0.0156831013622	ENSG00000162409|ENSG00000167588|ENSG00000158571|ENSG00000009950|ENSG00000248746|ENSG00000109819|ENSG00000108515|ENSG00000152556	http://amigo.geneontology.org/cgi-bin/amigo/term_details?term=GO:0006096
positive regulation of ATP metabolic process	Gene Ontology	GO:1903580	5	24	0.00109930681019	0.0156831013622	ENSG00000162409|ENSG00000248746|ENSG00000167588|ENSG00000109819|ENSG00000009950	http://amigo.geneontology.org/cgi-bin/amigo/term_details?term=GO:1903580
cellular response to fatty acid	Gene Ontology	GO:0071398	5	24	0.00109930681019	0.0156831013622	ENSG00000125538|ENSG00000109819|ENSG00000167332|ENSG00000134240|ENSG00000004799	http://amigo.geneontology.org/cgi-bin/amigo/term_details?term=GO:0071398
positive regulation of nucleoside metabolic process	Gene Ontology	GO:0045979	5	24	0.00109930681019	0.0156831013622	ENSG00000162409|ENSG00000248746|ENSG00000167588|ENSG00000109819|ENSG00000009950	http://amigo.geneontology.org/cgi-bin/amigo/term_details?term=GO:0045979
positive regulation of muscle cell differentiation	Gene Ontology	GO:0051149	9	84	0.00110621647337	0.0157448899449	ENSG00000129910|ENSG00000182533|ENSG00000111046|ENSG00000151320|ENSG00000140795|ENSG00000129152|ENSG00000115593|ENSG00000129170|ENSG00000081189	http://amigo.geneontology.org/cgi-bin/amigo/term_details?term=GO:0051149
regulation of synaptic plasticity	Gene Ontology	GO:0048167	12	140	0.00111060619547	0.0157706079757	ENSG00000107954|ENSG00000070808|ENSG00000110786|ENSG00000158445|ENSG00000106113|ENSG00000089250|ENSG00000135744|ENSG00000100678|ENSG00000112333|ENSG00000081189|ENSG00000157087|ENSG00000058404	http://amigo.geneontology.org/cgi-bin/amigo/term_details?term=GO:0048167
cardiac muscle cell action potential involved in contraction	Gene Ontology	GO:0086002	6	37	0.00112578432623	0.0159490466263	ENSG00000149575|ENSG00000182533|ENSG00000105711|ENSG00000153956|ENSG00000183230|ENSG00000130037	http://amigo.geneontology.org/cgi-bin/amigo/term_details?term=GO:0086002
response to stimulus	Gene Ontology	GO:0050896	271	8122	0.00116213834624	0.0164259646809	ENSG00000163491|ENSG00000121769|ENSG00000117115|ENSG00000171819|ENSG00000158445|ENSG00000214872|ENSG00000172348|ENSG00000102195|ENSG00000112782|ENSG00000160678|ENSG00000188582|ENSG00000004799|ENSG00000116748|ENSG00000170373|ENSG00000170689|ENSG00000163884|ENSG00000069482|ENSG00000160097|ENSG00000178568|ENSG00000116996|ENSG00000168874|ENSG00000167588|ENSG00000134240|ENSG00000204001|ENSG00000159184…	http://amigo.geneontology.org/cgi-bin/amigo/term_details?term=GO:0050896
positive regulation of striated muscle cell differentiation	Gene Ontology	GO:0051155	7	52	0.00118686268325	0.0166822905023	ENSG00000182533|ENSG00000111046|ENSG00000151320|ENSG00000140795|ENSG00000129152|ENSG00000115593|ENSG00000081189	http://amigo.geneontology.org/cgi-bin/amigo/term_details?term=GO:0051155
sodium ion homeostasis	Gene Ontology	GO:0055078	7	52	0.00118686268325	0.0166822905023	ENSG00000113889|ENSG00000134548|ENSG00000180772|ENSG00000018625|ENSG00000100373|ENSG00000135744|ENSG00000136546	http://amigo.geneontology.org/cgi-bin/amigo/term_details?term=GO:0055078
cytoskeletal part	Gene Ontology	GO:0044430	63	1471	0.00118997801813	0.0166822905023	ENSG00000163491|ENSG00000109846|ENSG00000144821|ENSG00000160808|ENSG00000175084|ENSG00000197616|ENSG00000092054|ENSG00000162004|ENSG00000112782|ENSG00000159173|ENSG00000105048|ENSG00000147573|ENSG00000130595|ENSG00000138100|ENSG00000130598|ENSG00000158486|ENSG00000114854|ENSG00000101470|ENSG00000143632|ENSG00000058404|ENSG00000171811|ENSG00000196091|ENSG00000136842|ENSG00000248746|ENSG00000155749…	http://amigo.geneontology.org/cgi-bin/amigo/term_details?term=GO:0044430
regulation of systemic arterial blood pressure	Gene Ontology	GO:0003073	9	85	0.00119389768589	0.0166822905023	ENSG00000134548|ENSG00000180772|ENSG00000136352|ENSG00000108684|ENSG00000124205|ENSG00000135744|ENSG00000110680|ENSG00000092009|ENSG00000167332	http://amigo.geneontology.org/cgi-bin/amigo/term_details?term=GO:0003073
regulation of glucose metabolic process	Gene Ontology	GO:0010906	10	103	0.00119602182826	0.0166822905023	ENSG00000143365|ENSG00000185345|ENSG00000158571|ENSG00000076555|ENSG00000181092|ENSG00000248746|ENSG00000109819|ENSG00000082196|ENSG00000095637|ENSG00000004799	http://amigo.geneontology.org/cgi-bin/amigo/term_details?term=GO:0010906
ATP generation from ADP	Gene Ontology	GO:0006757	8	68	0.00119666610547	0.0166822905023	ENSG00000162409|ENSG00000167588|ENSG00000158571|ENSG00000009950|ENSG00000248746|ENSG00000109819|ENSG00000108515|ENSG00000152556	http://amigo.geneontology.org/cgi-bin/amigo/term_details?term=GO:0006757
neuronal cell body	Gene Ontology	GO:0043025	25	436	0.0012017852746	0.0167154917692	ENSG00000158445|ENSG00000144191|ENSG00000110680|ENSG00000101210|ENSG00000149970|ENSG00000187486|ENSG00000058404|ENSG00000110786|ENSG00000129749|ENSG00000109819|ENSG00000160460|ENSG00000277893|ENSG00000130226|ENSG00000106078|ENSG00000157087|ENSG00000106113|ENSG00000164434|ENSG00000166292|ENSG00000069482|ENSG00000128655|ENSG00000107954|ENSG00000108684|ENSG00000146469|ENSG00000100678|ENSG00000129159	http://amigo.geneontology.org/cgi-bin/amigo/term_details?term=GO:0043025
regulation of blood vessel size	Gene Ontology	GO:0050880	12	142	0.00124350503466	0.0172173282123	ENSG00000113889|ENSG00000180772|ENSG00000214872|ENSG00000108684|ENSG00000130037|ENSG00000124205|ENSG00000089250|ENSG00000132693|ENSG00000135744|ENSG00000146469|ENSG00000018625|ENSG00000110680	http://amigo.geneontology.org/cgi-bin/amigo/term_details?term=GO:0050880
regulation of purine nucleotide biosynthetic process	Gene Ontology	GO:1900371	12	142	0.00124350503466	0.0172173282123	ENSG00000106113|ENSG00000170262|ENSG00000188729|ENSG00000151320|ENSG00000106018|ENSG00000112186|ENSG00000089250|ENSG00000078295|ENSG00000146469|ENSG00000070031|ENSG00000109819|ENSG00000110680	http://amigo.geneontology.org/cgi-bin/amigo/term_details?term=GO:1900371
anatomical structure formation involved in morphogenesis	Gene Ontology	GO:0048646	51	1132	0.00126578450651	0.0174861542914	ENSG00000165197|ENSG00000136352|ENSG00000140795|ENSG00000092850|ENSG00000138347|ENSG00000173991|ENSG00000138798|ENSG00000168874|ENSG00000171811|ENSG00000182533|ENSG00000197616|ENSG00000159184|ENSG00000143632|ENSG00000132464|ENSG00000092529|ENSG00000171595|ENSG00000077522|ENSG00000000005|ENSG00000177791|ENSG00000115596|ENSG00000143318|ENSG00000039537|ENSG00000157087|ENSG00000106689|ENSG00000122367…	http://amigo.geneontology.org/cgi-bin/amigo/term_details?term=GO:0048646
regulation of renal system process	Gene Ontology	GO:0098801	6	38	0.00127342680376	0.0175520182026	ENSG00000113889|ENSG00000134548|ENSG00000180772|ENSG00000181092|ENSG00000135744|ENSG00000167332	http://amigo.geneontology.org/cgi-bin/amigo/term_details?term=GO:0098801
nucleoside diphosphate phosphorylation	Gene Ontology	GO:0006165	9	86	0.0012871046002	0.0176925381723	ENSG00000162409|ENSG00000167588|ENSG00000158571|ENSG00000009950|ENSG00000181322|ENSG00000248746|ENSG00000109819|ENSG00000108515|ENSG00000152556	http://amigo.geneontology.org/cgi-bin/amigo/term_details?term=GO:0006165
actin monomer binding	Gene Ontology	GO:0003785	5	25	0.00128941688285	0.0176925381723	ENSG00000163380|ENSG00000106078|ENSG00000160808|ENSG00000111245|ENSG00000165495	http://amigo.geneontology.org/cgi-bin/amigo/term_details?term=GO:0003785
angiotensin-activated signaling pathway	Gene Ontology	GO:0038166	4	14	0.00131010792349	0.0177999365095	ENSG00000070808|ENSG00000135744|ENSG00000077522|ENSG00000180772	http://amigo.geneontology.org/cgi-bin/amigo/term_details?term=GO:0038166
muscle atrophy	Gene Ontology	GO:0014889	4	14	0.00131010792349	0.0177999365095	ENSG00000158022|ENSG00000248746|ENSG00000109819|ENSG00000138379	http://amigo.geneontology.org/cgi-bin/amigo/term_details?term=GO:0014889
neurological system process involved in regulation of systemic arterial blood pressure	Gene Ontology	GO:0001976	4	14	0.00131010792349	0.0177999365095	ENSG00000135744|ENSG00000110680|ENSG00000180772|ENSG00000108684	http://amigo.geneontology.org/cgi-bin/amigo/term_details?term=GO:0001976
negative regulation of muscle cell differentiation	Gene Ontology	GO:0051148	7	53	0.00131204053075	0.0177999365095	ENSG00000182533|ENSG00000077009|ENSG00000177238|ENSG00000160539|ENSG00000165887|ENSG00000129170|ENSG00000138379	http://amigo.geneontology.org/cgi-bin/amigo/term_details?term=GO:0051148
regulation of tube size	Gene Ontology	GO:0035150	12	143	0.00131473491087	0.0177999365095	ENSG00000113889|ENSG00000180772|ENSG00000214872|ENSG00000108684|ENSG00000130037|ENSG00000124205|ENSG00000089250|ENSG00000132693|ENSG00000135744|ENSG00000146469|ENSG00000018625|ENSG00000110680	http://amigo.geneontology.org/cgi-bin/amigo/term_details?term=GO:0035150
regulation of nucleotide biosynthetic process	Gene Ontology	GO:0030808	12	143	0.00131473491087	0.0177999365095	ENSG00000106113|ENSG00000170262|ENSG00000188729|ENSG00000151320|ENSG00000106018|ENSG00000112186|ENSG00000089250|ENSG00000078295|ENSG00000146469|ENSG00000070031|ENSG00000109819|ENSG00000110680	http://amigo.geneontology.org/cgi-bin/amigo/term_details?term=GO:0030808
integral component of plasma membrane	Gene Ontology	GO:0005887	66	1565	0.001322282789	0.0178625192691	ENSG00000118804|ENSG00000149575|ENSG00000104848|ENSG00000105711|ENSG00000102195|ENSG00000117013|ENSG00000086205|ENSG00000185499|ENSG00000168509|ENSG00000205359|ENSG00000144191|ENSG00000175161|ENSG00000130037|ENSG00000187486|ENSG00000158445|ENSG00000112619|ENSG00000196218|ENSG00000107147|ENSG00000134538|ENSG00000149742|ENSG00000150201|ENSG00000188517|ENSG00000129744|ENSG00000129749|ENSG00000072182…	http://amigo.geneontology.org/cgi-bin/amigo/term_details?term=GO:0005887
response to steroid hormone	Gene Ontology	GO:0048545	23	391	0.00135715498194	0.0182931309486	ENSG00000117115|ENSG00000158571|ENSG00000188582|ENSG00000144191|ENSG00000166035|ENSG00000134240|ENSG00000175564|ENSG00000181092|ENSG00000109819|ENSG00000167332|ENSG00000158022|ENSG00000106113|ENSG00000018625|ENSG00000196482|ENSG00000082175|ENSG00000125538|ENSG00000138379|ENSG00000143365|ENSG00000118526|ENSG00000180772|ENSG00000143632|ENSG00000129152|ENSG00000112333	http://amigo.geneontology.org/cgi-bin/amigo/term_details?term=GO:0048545
vascular process in circulatory system	Gene Ontology	GO:0003018	13	164	0.00136413128041	0.0183466643132	ENSG00000113889|ENSG00000180772|ENSG00000214872|ENSG00000108684|ENSG00000124205|ENSG00000130037|ENSG00000140795|ENSG00000089250|ENSG00000132693|ENSG00000135744|ENSG00000146469|ENSG00000018625|ENSG00000110680	http://amigo.geneontology.org/cgi-bin/amigo/term_details?term=GO:0003018
ribonucleotide metabolic process	Gene Ontology	GO:0009259	28	516	0.001380761965	0.0185295221061	ENSG00000158571|ENSG00000197616|ENSG00000188729|ENSG00000116748|ENSG00000110680|ENSG00000167588|ENSG00000185100|ENSG00000009950|ENSG00000181322|ENSG00000109819|ENSG00000092054|ENSG00000157087|ENSG00000162409|ENSG00000106113|ENSG00000170262|ENSG00000018625|ENSG00000106018|ENSG00000078295|ENSG00000108515|ENSG00000112186|ENSG00000152556|ENSG00000128655|ENSG00000070031|ENSG00000151320|ENSG00000089250…	http://amigo.geneontology.org/cgi-bin/amigo/term_details?term=GO:0009259
cellular response to oxygen-containing compound	Gene Ontology	GO:1901701	43	915	0.00140584421765	0.018824747353	ENSG00000070808|ENSG00000080618|ENSG00000105996|ENSG00000185499|ENSG00000078725|ENSG00000004799|ENSG00000163884|ENSG00000005381|ENSG00000187486|ENSG00000158445|ENSG00000172179|ENSG00000167588|ENSG00000185345|ENSG00000177238|ENSG00000009950|ENSG00000168243|ENSG00000181092|ENSG00000109819|ENSG00000077522|ENSG00000167332|ENSG00000181856|ENSG00000139874|ENSG00000162409|ENSG00000106113|ENSG00000115705…	http://amigo.geneontology.org/cgi-bin/amigo/term_details?term=GO:1901701
vasodilation	Gene Ontology	GO:0042311	8	70	0.00141801297822	0.0189461427681	ENSG00000113889|ENSG00000180772|ENSG00000214872|ENSG00000089250|ENSG00000132693|ENSG00000135744|ENSG00000146469|ENSG00000110680	http://amigo.geneontology.org/cgi-bin/amigo/term_details?term=GO:0042311
divalent inorganic cation transmembrane transporter activity	Gene Ontology	GO:0072509	13	165	0.00143528131463	0.0190535739021	ENSG00000115194|ENSG00000196218|ENSG00000196296|ENSG00000067191|ENSG00000108878|ENSG00000153956|ENSG00000129749|ENSG00000158014|ENSG00000100678|ENSG00000081248|ENSG00000149596|ENSG00000130433|ENSG00000157087	http://amigo.geneontology.org/cgi-bin/amigo/term_details?term=GO:0072509
ventricular cardiac muscle tissue morphogenesis	Gene Ontology	GO:0055010	6	39	0.00143541500082	0.0190535739021	ENSG00000160808|ENSG00000197616|ENSG00000159173|ENSG00000111245|ENSG00000092054|ENSG00000114854	http://amigo.geneontology.org/cgi-bin/amigo/term_details?term=GO:0055010
response to testosterone	Gene Ontology	GO:0033574	6	39	0.00143541500082	0.0190535739021	ENSG00000134240|ENSG00000159184|ENSG00000277893|ENSG00000198523|ENSG00000138379|ENSG00000187486	http://amigo.geneontology.org/cgi-bin/amigo/term_details?term=GO:0033574
positive regulation of defense response to virus by host	Gene Ontology	GO:0002230	11	125	0.00145116733073	0.0191792807824	ENSG00000197153|ENSG00000168748|ENSG00000100628|ENSG00000274267|ENSG00000004799|ENSG00000169900|ENSG00000205683|ENSG00000273983|ENSG00000278272|ENSG00000101605|ENSG00000138379	http://amigo.geneontology.org/cgi-bin/amigo/term_details?term=GO:0002230
calcium ion transmembrane transporter activity	Gene Ontology	GO:0015085	11	125	0.00145116733073	0.0191792807824	ENSG00000196218|ENSG00000196296|ENSG00000108878|ENSG00000153956|ENSG00000129749|ENSG00000157087|ENSG00000100678|ENSG00000081248|ENSG00000149596|ENSG00000130433|ENSG00000067191	http://amigo.geneontology.org/cgi-bin/amigo/term_details?term=GO:0015085
carbohydrate catabolic process	Gene Ontology	GO:0016052	12	145	0.00146733469533	0.0193510705177	ENSG00000118804|ENSG00000162409|ENSG00000167588|ENSG00000204099|ENSG00000009950|ENSG00000248746|ENSG00000109819|ENSG00000108515|ENSG00000068976|ENSG00000158571|ENSG00000152556|ENSG00000164776	http://amigo.geneontology.org/cgi-bin/amigo/term_details?term=GO:0016052
regulation of synapse structure or activity	Gene Ontology	GO:0050803	16	230	0.00147484334344	0.0194081755497	ENSG00000107954|ENSG00000070808|ENSG00000108684|ENSG00000110786|ENSG00000158445|ENSG00000106113|ENSG00000144771|ENSG00000089250|ENSG00000100678|ENSG00000135744|ENSG00000165917|ENSG00000179542|ENSG00000112333|ENSG00000081189|ENSG00000157087|ENSG00000058404	http://amigo.geneontology.org/cgi-bin/amigo/term_details?term=GO:0050803
hormone secretion	Gene Ontology	GO:0046879	19	299	0.00151664046113	0.0199024474553	ENSG00000106113|ENSG00000185345|ENSG00000180772|ENSG00000151729|ENSG00000070031|ENSG00000130037|ENSG00000124205|ENSG00000181092|ENSG00000089250|ENSG00000125538|ENSG00000135744|ENSG00000053438|ENSG00000146469|ENSG00000152556|ENSG00000082196|ENSG00000069482|ENSG00000135100|ENSG00000187486|ENSG00000158445	http://amigo.geneontology.org/cgi-bin/amigo/term_details?term=GO:0046879
protein binding	Gene Ontology	GO:0005515	344	10657	0.00151892245565	0.0199024474553	ENSG00000112425|ENSG00000102195|ENSG00000112782|ENSG00000185499|ENSG00000171033|ENSG00000163884|ENSG00000170522|ENSG00000152137|ENSG00000116996|ENSG00000143355|ENSG00000165887|ENSG00000160460|ENSG00000106078|ENSG00000165495|ENSG00000124205|ENSG00000116194|ENSG00000069482|ENSG00000067191|ENSG00000039537|ENSG00000143994|ENSG00000198523|ENSG00000188488|ENSG00000188729|ENSG00000147573|ENSG00000068976…	http://amigo.geneontology.org/cgi-bin/amigo/term_details?term=GO:0005515
neuron part	Gene Ontology	GO:0097458	56	1285	0.00153047391072	0.0200108644515	ENSG00000029534|ENSG00000070808|ENSG00000105711|ENSG00000117013|ENSG00000143028|ENSG00000112782|ENSG00000160678|ENSG00000205683|ENSG00000144191|ENSG00000175161|ENSG00000110680|ENSG00000136717|ENSG00000149970|ENSG00000187486|ENSG00000058404|ENSG00000164106|ENSG00000112619|ENSG00000101210|ENSG00000185345|ENSG00000164434|ENSG00000186326|ENSG00000129749|ENSG00000126583|ENSG00000109819|ENSG00000077522…	http://amigo.geneontology.org/cgi-bin/amigo/term_details?term=GO:0097458
telethonin binding	Gene Ontology	GO:0031433	3	6	0.00156881824642	0.0204247424577	ENSG00000172399|ENSG00000129170|ENSG00000155657	http://amigo.geneontology.org/cgi-bin/amigo/term_details?term=GO:0031433
alcohol dehydrogenase activity, zinc-dependent	Gene Ontology	GO:0004024	3	6	0.00156881824642	0.0204247424577	ENSG00000196616|ENSG00000187758|ENSG00000198099	http://amigo.geneontology.org/cgi-bin/amigo/term_details?term=GO:0004024
nucleobase-containing small molecule metabolic process	Gene Ontology	GO:0055086	35	704	0.00158451191396	0.0205851696737	ENSG00000158571|ENSG00000197616|ENSG00000188729|ENSG00000116748|ENSG00000110680|ENSG00000137198|ENSG00000167588|ENSG00000185100|ENSG00000009950|ENSG00000181322|ENSG00000109819|ENSG00000092054|ENSG00000157087|ENSG00000162409|ENSG00000106113|ENSG00000170262|ENSG00000077009|ENSG00000018625|ENSG00000138356|ENSG00000106018|ENSG00000124701|ENSG00000078295|ENSG00000130005|ENSG00000108515|ENSG00000125538…	http://amigo.geneontology.org/cgi-bin/amigo/term_details?term=GO:0055086
regulation of systemic arterial blood pressure by hormone	Gene Ontology	GO:0001990	6	40	0.0016126377198	0.0207806079435	ENSG00000180772|ENSG00000136352|ENSG00000124205|ENSG00000135744|ENSG00000167332|ENSG00000092009	http://amigo.geneontology.org/cgi-bin/amigo/term_details?term=GO:0001990
physiological cardiac muscle hypertrophy	Gene Ontology	GO:0003301	4	15	0.00162337864216	0.0207806079435	ENSG00000135744|ENSG00000182533|ENSG00000180772|ENSG00000151320	http://amigo.geneontology.org/cgi-bin/amigo/term_details?term=GO:0003301
physiological muscle hypertrophy	Gene Ontology	GO:0003298	4	15	0.00162337864216	0.0207806079435	ENSG00000135744|ENSG00000182533|ENSG00000180772|ENSG00000151320	http://amigo.geneontology.org/cgi-bin/amigo/term_details?term=GO:0003298
node of Ranvier	Gene Ontology	GO:0033268	4	15	0.00162337864216	0.0207806079435	ENSG00000136717|ENSG00000034971|ENSG00000160460|ENSG00000105711	http://amigo.geneontology.org/cgi-bin/amigo/term_details?term=GO:0033268
positive regulation of cofactor metabolic process	Gene Ontology	GO:0051194	4	15	0.00162337864216	0.0207806079435	ENSG00000162409|ENSG00000248746|ENSG00000167588|ENSG00000009950	http://amigo.geneontology.org/cgi-bin/amigo/term_details?term=GO:0051194
cell growth involved in cardiac muscle cell development	Gene Ontology	GO:0061049	4	15	0.00162337864216	0.0207806079435	ENSG00000135744|ENSG00000182533|ENSG00000180772|ENSG00000151320	http://amigo.geneontology.org/cgi-bin/amigo/term_details?term=GO:0061049
positive regulation of coenzyme metabolic process	Gene Ontology	GO:0051197	4	15	0.00162337864216	0.0207806079435	ENSG00000162409|ENSG00000248746|ENSG00000167588|ENSG00000009950	http://amigo.geneontology.org/cgi-bin/amigo/term_details?term=GO:0051197
positive regulation of lipid metabolic process	Gene Ontology	GO:0045834	11	128	0.00172882777202	0.02208414723	ENSG00000121769|ENSG00000101210|ENSG00000009950|ENSG00000214456|ENSG00000118137|ENSG00000135744|ENSG00000109819|ENSG00000125538|ENSG00000095637|ENSG00000181092|ENSG00000178568	http://amigo.geneontology.org/cgi-bin/amigo/term_details?term=GO:0045834
regulation of systemic arterial blood pressure by renin-angiotensin	Gene Ontology	GO:0003081	5	27	0.00174090985585	0.0220997829102	ENSG00000135744|ENSG00000167332|ENSG00000092009|ENSG00000180772|ENSG00000136352	http://amigo.geneontology.org/cgi-bin/amigo/term_details?term=GO:0003081
positive regulation of potassium ion transmembrane transport	Gene Ontology	GO:1901381	5	27	0.00174090985585	0.0220997829102	ENSG00000069482|ENSG00000151320|ENSG00000124205|ENSG00000077522|ENSG00000129159	http://amigo.geneontology.org/cgi-bin/amigo/term_details?term=GO:1901381
relaxation of muscle	Gene Ontology	GO:0090075	5	27	0.00174090985585	0.0220997829102	ENSG00000170290|ENSG00000198523|ENSG00000130528|ENSG00000018625|ENSG00000196296	http://amigo.geneontology.org/cgi-bin/amigo/term_details?term=GO:0090075
negative regulation of ion transmembrane transporter activity	Gene Ontology	GO:0032413	7	56	0.00175028319631	0.0221267685232	ENSG00000170290|ENSG00000182533|ENSG00000018625|ENSG00000186439|ENSG00000135744|ENSG00000077522|ENSG00000198523	http://amigo.geneontology.org/cgi-bin/amigo/term_details?term=GO:0032413
positive regulation of muscle tissue development	Gene Ontology	GO:1901863	7	56	0.00175028319631	0.0221267685232	ENSG00000111046|ENSG00000151320|ENSG00000081189|ENSG00000248746|ENSG00000129152|ENSG00000109819|ENSG00000178568	http://amigo.geneontology.org/cgi-bin/amigo/term_details?term=GO:1901863
perikaryon	Gene Ontology	GO:0043204	10	109	0.0017688344103	0.0223150886556	ENSG00000166292|ENSG00000158445|ENSG00000110786|ENSG00000107954|ENSG00000129749|ENSG00000144191|ENSG00000128655|ENSG00000106113|ENSG00000100678|ENSG00000058404	http://amigo.geneontology.org/cgi-bin/amigo/term_details?term=GO:0043204
brown fat cell differentiation	Gene Ontology	GO:0050873	6	41	0.00180600206403	0.0227365037357	ENSG00000170262|ENSG00000198125|ENSG00000181092|ENSG00000109819|ENSG00000160097|ENSG00000181856	http://amigo.geneontology.org/cgi-bin/amigo/term_details?term=GO:0050873
regulation of protein depolymerization	Gene Ontology	GO:1901879	8	73	0.00180968568876	0.0227365037357	ENSG00000136842|ENSG00000170290|ENSG00000170807|ENSG00000163380|ENSG00000165410|ENSG00000077522|ENSG00000138100|ENSG00000160460	http://amigo.geneontology.org/cgi-bin/amigo/term_details?term=GO:1901879
channel regulator activity	Gene Ontology	GO:0016247	11	129	0.00183047411085	0.0229504618498	ENSG00000149575|ENSG00000182533|ENSG00000105711|ENSG00000120049|ENSG00000089250|ENSG00000130037|ENSG00000135744|ENSG00000150201|ENSG00000266964|ENSG00000130226|ENSG00000198523	http://amigo.geneontology.org/cgi-bin/amigo/term_details?term=GO:0016247
regulation of response to external stimulus	Gene Ontology	GO:0032101	38	793	0.00189417511017	0.0237004779154	ENSG00000197153|ENSG00000117115|ENSG00000177291|ENSG00000165197|ENSG00000080618|ENSG00000124205|ENSG00000004799|ENSG00000169900|ENSG00000205683|ENSG00000181092|ENSG00000100628|ENSG00000092529|ENSG00000197561|ENSG00000127743|ENSG00000126583|ENSG00000273983|ENSG00000082196|ENSG00000039537|ENSG00000113889|ENSG00000164434|ENSG00000274267|ENSG00000143434|ENSG00000129988|ENSG00000278272|ENSG00000125538…	http://amigo.geneontology.org/cgi-bin/amigo/term_details?term=GO:0032101
regulation of plasma lipoprotein particle levels	Gene Ontology	GO:0097006	7	57	0.00191913019715	0.0239636175538	ENSG00000181092|ENSG00000175445|ENSG00000118137|ENSG00000135744|ENSG00000166035|ENSG00000005381|ENSG00000188257	http://amigo.geneontology.org/cgi-bin/amigo/term_details?term=GO:0097006
regulation of steroid metabolic process	Gene Ontology	GO:0019218	8	74	0.00195766549171	0.0243949091681	ENSG00000143365|ENSG00000118137|ENSG00000135744|ENSG00000109819|ENSG00000112175|ENSG00000125538|ENSG00000069482|ENSG00000115361	http://amigo.geneontology.org/cgi-bin/amigo/term_details?term=GO:0019218
nucleotide phosphorylation	Gene Ontology	GO:0046939	9	92	0.0019768786109	0.024536896208	ENSG00000162409|ENSG00000167588|ENSG00000158571|ENSG00000009950|ENSG00000181322|ENSG00000248746|ENSG00000109819|ENSG00000108515|ENSG00000152556	http://amigo.geneontology.org/cgi-bin/amigo/term_details?term=GO:0046939
cation-transporting ATPase complex	Gene Ontology	GO:0090533	4	16	0.00198513375806	0.024536896208	ENSG00000266964|ENSG00000198523|ENSG00000018625|ENSG00000101892	http://amigo.geneontology.org/cgi-bin/amigo/term_details?term=GO:0090533
cellular response to angiotensin	Gene Ontology	GO:1904385	4	16	0.00198513375806	0.024536896208	ENSG00000070808|ENSG00000135744|ENSG00000077522|ENSG00000180772	http://amigo.geneontology.org/cgi-bin/amigo/term_details?term=GO:1904385
sequestering of triglyceride	Gene Ontology	GO:0030730	4	16	0.00198513375806	0.024536896208	ENSG00000125538|ENSG00000214456|ENSG00000175445|ENSG00000139914	http://amigo.geneontology.org/cgi-bin/amigo/term_details?term=GO:0030730
positive regulation of cyclic nucleotide metabolic process	Gene Ontology	GO:0030801	10	111	0.0020028181342	0.0245909272868	ENSG00000106113|ENSG00000170262|ENSG00000188729|ENSG00000106018|ENSG00000089250|ENSG00000078295|ENSG00000146469|ENSG00000070031|ENSG00000112186|ENSG00000110680	http://amigo.geneontology.org/cgi-bin/amigo/term_details?term=GO:0030801
xenophagy	Gene Ontology	GO:0098792	10	111	0.0020028181342	0.0245909272868	ENSG00000197153|ENSG00000168748|ENSG00000100628|ENSG00000274267|ENSG00000004799|ENSG00000205683|ENSG00000273983|ENSG00000278272|ENSG00000101605|ENSG00000138379	http://amigo.geneontology.org/cgi-bin/amigo/term_details?term=GO:0098792
regulation of membrane repolarization	Gene Ontology	GO:0060306	5	28	0.00200561444298	0.0245909272868	ENSG00000130037|ENSG00000151320|ENSG00000182533|ENSG00000153956|ENSG00000105711	http://amigo.geneontology.org/cgi-bin/amigo/term_details?term=GO:0060306
calmodulin-dependent protein kinase activity	Gene Ontology	GO:0004683	5	28	0.00200561444298	0.0245909272868	ENSG00000140795|ENSG00000101306|ENSG00000058404|ENSG00000070808|ENSG00000164776	http://amigo.geneontology.org/cgi-bin/amigo/term_details?term=GO:0004683
voltage-gated calcium channel activity	Gene Ontology	GO:0005245	6	42	0.00201643199347	0.0246246675042	ENSG00000196218|ENSG00000108878|ENSG00000153956|ENSG00000081248|ENSG00000130433|ENSG00000067191	http://amigo.geneontology.org/cgi-bin/amigo/term_details?term=GO:0005245
regulation of heart growth	Gene Ontology	GO:0060420	6	42	0.00201643199347	0.0246246675042	ENSG00000182533|ENSG00000197616|ENSG00000151320|ENSG00000076555|ENSG00000081189|ENSG00000178568	http://amigo.geneontology.org/cgi-bin/amigo/term_details?term=GO:0060420
ribose phosphate metabolic process	Gene Ontology	GO:0019693	28	532	0.00210011513251	0.0255954151678	ENSG00000158571|ENSG00000197616|ENSG00000188729|ENSG00000116748|ENSG00000110680|ENSG00000167588|ENSG00000185100|ENSG00000009950|ENSG00000181322|ENSG00000109819|ENSG00000092054|ENSG00000157087|ENSG00000162409|ENSG00000106113|ENSG00000170262|ENSG00000018625|ENSG00000106018|ENSG00000078295|ENSG00000108515|ENSG00000112186|ENSG00000152556|ENSG00000128655|ENSG00000070031|ENSG00000151320|ENSG00000089250…	http://amigo.geneontology.org/cgi-bin/amigo/term_details?term=GO:0019693
positive regulation of blood circulation	Gene Ontology	GO:1903524	9	93	0.00211613741462	0.0257393128559	ENSG00000106113|ENSG00000180772|ENSG00000214872|ENSG00000124205|ENSG00000089250|ENSG00000135744|ENSG00000146469|ENSG00000167332|ENSG00000130528	http://amigo.geneontology.org/cgi-bin/amigo/term_details?term=GO:1903524
hexose metabolic process	Gene Ontology	GO:0019318	16	239	0.00212570727245	0.0257908723045	ENSG00000143365|ENSG00000167588|ENSG00000185345|ENSG00000158571|ENSG00000076555|ENSG00000181092|ENSG00000248746|ENSG00000082196|ENSG00000109819|ENSG00000152556|ENSG00000108515|ENSG00000004799|ENSG00000124253|ENSG00000130957|ENSG00000187486|ENSG00000095637	http://amigo.geneontology.org/cgi-bin/amigo/term_details?term=GO:0019318
acylglycerol metabolic process	Gene Ontology	GO:0006639	10	112	0.00212882404871	0.0257908723045	ENSG00000121769|ENSG00000167588|ENSG00000182533|ENSG00000164434|ENSG00000214456|ENSG00000175445|ENSG00000118137|ENSG00000151365|ENSG00000124253|ENSG00000166035	http://amigo.geneontology.org/cgi-bin/amigo/term_details?term=GO:0006639
organelle assembly	Gene Ontology	GO:0070925	30	585	0.00215157665892	0.0260149051076	ENSG00000197616|ENSG00000162004|ENSG00000140795|ENSG00000171595|ENSG00000138347|ENSG00000173991|ENSG00000171811|ENSG00000182533|ENSG00000136842|ENSG00000143632|ENSG00000092529|ENSG00000140986|ENSG00000077522|ENSG00000177791|ENSG00000143318|ENSG00000197769|ENSG00000122367|ENSG00000165410|ENSG00000155657|ENSG00000239474|ENSG00000148677|ENSG00000154358|ENSG00000107954|ENSG00000092850|ENSG00000198947…	http://amigo.geneontology.org/cgi-bin/amigo/term_details?term=GO:0070925
pointed-end actin filament capping	Gene Ontology	GO:0051694	3	7	0.00219518966074	0.0262820158206	ENSG00000163380|ENSG00000170807|ENSG00000136842	http://amigo.geneontology.org/cgi-bin/amigo/term_details?term=GO:0051694
regulation of neurotrophin TRK receptor signaling pathway	Gene Ontology	GO:0051386	3	7	0.00219518966074	0.0262820158206	ENSG00000135744|ENSG00000180772|ENSG00000101134	http://amigo.geneontology.org/cgi-bin/amigo/term_details?term=GO:0051386
regulation of skeletal muscle tissue regeneration	Gene Ontology	GO:0043416	3	7	0.00219518966074	0.0262820158206	ENSG00000129152|ENSG00000092529|ENSG00000177291	http://amigo.geneontology.org/cgi-bin/amigo/term_details?term=GO:0043416
negative regulation of insulin-like growth factor receptor signaling pathway	Gene Ontology	GO:0043569	3	7	0.00219518966074	0.0262820158206	ENSG00000177238|ENSG00000138615|ENSG00000112175	http://amigo.geneontology.org/cgi-bin/amigo/term_details?term=GO:0043569
skeletal myofibril assembly	Gene Ontology	GO:0014866	3	7	0.00219518966074	0.0262820158206	ENSG00000143632|ENSG00000173991|ENSG00000155657	http://amigo.geneontology.org/cgi-bin/amigo/term_details?term=GO:0014866
calcium ion binding	Gene Ontology	GO:0005509	34	692	0.0021998648981	0.0262864482736	ENSG00000117115|ENSG00000160808|ENSG00000160678|ENSG00000129910|ENSG00000114854|ENSG00000152592|ENSG00000138798|ENSG00000196218|ENSG00000169885|ENSG00000101542|ENSG00000092529|ENSG00000086289|ENSG00000077522|ENSG00000180209|ENSG00000143318|ENSG00000130528|ENSG00000157087|ENSG00000196296|ENSG00000115705|ENSG00000168530|ENSG00000155657|ENSG00000130287|ENSG00000185559|ENSG00000132693|ENSG00000145526…	http://amigo.geneontology.org/cgi-bin/amigo/term_details?term=GO:0005509
endoplasmic reticulum	Gene Ontology	GO:0005783	67	1630	0.00222854876671	0.0265771850967	ENSG00000118804|ENSG00000163631|ENSG00000196296|ENSG00000029534|ENSG00000112425|ENSG00000188517|ENSG00000160678|ENSG00000160539|ENSG00000239474|ENSG00000204632|ENSG00000130037|ENSG00000166035|ENSG00000068976|ENSG00000181092|ENSG00000185739|ENSG00000187486|ENSG00000058404|ENSG00000145626|ENSG00000229415|ENSG00000196218|ENSG00000185345|ENSG00000110786|ENSG00000166819|ENSG00000100373|ENSG00000184544…	http://amigo.geneontology.org/cgi-bin/amigo/term_details?term=GO:0005783
neutral lipid metabolic process	Gene Ontology	GO:0006638	10	113	0.00226113278497	0.0269132101073	ENSG00000121769|ENSG00000167588|ENSG00000182533|ENSG00000164434|ENSG00000214456|ENSG00000175445|ENSG00000118137|ENSG00000151365|ENSG00000124253|ENSG00000166035	http://amigo.geneontology.org/cgi-bin/amigo/term_details?term=GO:0006638
organ morphogenesis	Gene Ontology	GO:0009887	44	968	0.00227921973678	0.0269901009035	ENSG00000160808|ENSG00000136352|ENSG00000080618|ENSG00000117013|ENSG00000105996|ENSG00000112782|ENSG00000159173|ENSG00000143355|ENSG00000116183|ENSG00000114854|ENSG00000173991|ENSG00000196218|ENSG00000182533|ENSG00000214872|ENSG00000159184|ENSG00000132464|ENSG00000111046|ENSG00000135744|ENSG00000129749|ENSG00000022267|ENSG00000092054|ENSG00000115596|ENSG00000157087|ENSG00000180806|ENSG00000092607…	http://amigo.geneontology.org/cgi-bin/amigo/term_details?term=GO:0009887
positive regulation of carbohydrate metabolic process	Gene Ontology	GO:0045913	8	76	0.00228212825728	0.0269901009035	ENSG00000162409|ENSG00000167588|ENSG00000158571|ENSG00000009950|ENSG00000248746|ENSG00000109819|ENSG00000095637|ENSG00000138798	http://amigo.geneontology.org/cgi-bin/amigo/term_details?term=GO:0045913
ADP metabolic process	Gene Ontology	GO:0046031	8	76	0.00228212825728	0.0269901009035	ENSG00000162409|ENSG00000167588|ENSG00000158571|ENSG00000009950|ENSG00000248746|ENSG00000109819|ENSG00000108515|ENSG00000152556	http://amigo.geneontology.org/cgi-bin/amigo/term_details?term=GO:0046031
secretory granule	Gene Ontology	GO:0030141	21	359	0.00228937137106	0.0269901009035	ENSG00000113889|ENSG00000188488|ENSG00000118137|ENSG00000005381|ENSG00000165197|ENSG00000151023|ENSG00000188257|ENSG00000197766|ENSG00000197561|ENSG00000089250|ENSG00000125538|ENSG00000163631|ENSG00000229415|ENSG00000181856|ENSG00000164675|ENSG00000069482|ENSG00000137098|ENSG00000124406|ENSG00000188396|ENSG00000138798|ENSG00000077522	http://amigo.geneontology.org/cgi-bin/amigo/term_details?term=GO:0030141
main axon	Gene Ontology	GO:0044304	7	59	0.00229445010437	0.0269901009035	ENSG00000106113|ENSG00000029534|ENSG00000034971|ENSG00000105711|ENSG00000160460|ENSG00000136717|ENSG00000187486	http://amigo.geneontology.org/cgi-bin/amigo/term_details?term=GO:0044304
regulation of excretion	Gene Ontology	GO:0044062	5	29	0.00229853463312	0.0269901009035	ENSG00000113889|ENSG00000135744|ENSG00000134548|ENSG00000106113|ENSG00000180772	http://amigo.geneontology.org/cgi-bin/amigo/term_details?term=GO:0044062
regulation of macrophage derived foam cell differentiation	Gene Ontology	GO:0010743	5	29	0.00229853463312	0.0269901009035	ENSG00000135744|ENSG00000188257|ENSG00000175445|ENSG00000132693|ENSG00000181092	http://amigo.geneontology.org/cgi-bin/amigo/term_details?term=GO:0010743
ion binding	Gene Ontology	GO:0043167	151	4246	0.00234816003288	0.0275198947424	ENSG00000121769|ENSG00000163491|ENSG00000117115|ENSG00000198099|ENSG00000197893|ENSG00000144644|ENSG00000160678|ENSG00000116183|ENSG00000116748|ENSG00000188257|ENSG00000163884|ENSG00000138798|ENSG00000157150|ENSG00000185559|ENSG00000183549|ENSG00000147588|ENSG00000103994|ENSG00000126583|ENSG00000185482|ENSG00000180209|ENSG00000198125|ENSG00000159173|ENSG00000174473|ENSG00000078295|ENSG00000196482…	http://amigo.geneontology.org/cgi-bin/amigo/term_details?term=GO:0043167
regulation of norepinephrine secretion	Gene Ontology	GO:0014061	4	17	0.00239899669802	0.0279014739773	ENSG00000135744|ENSG00000106113|ENSG00000180772|ENSG00000158445	http://amigo.geneontology.org/cgi-bin/amigo/term_details?term=GO:0014061
response to angiotensin	Gene Ontology	GO:1990776	4	17	0.00239899669802	0.0279014739773	ENSG00000070808|ENSG00000135744|ENSG00000077522|ENSG00000180772	http://amigo.geneontology.org/cgi-bin/amigo/term_details?term=GO:1990776
muscle cell fate commitment	Gene Ontology	GO:0042693	4	17	0.00239899669802	0.0279014739773	ENSG00000129152|ENSG00000111245|ENSG00000081189|ENSG00000111046	http://amigo.geneontology.org/cgi-bin/amigo/term_details?term=GO:0042693
regulation of skeletal muscle cell differentiation	Gene Ontology	GO:2001014	4	17	0.00239899669802	0.0279014739773	ENSG00000239474|ENSG00000092529|ENSG00000081189|ENSG00000138379	http://amigo.geneontology.org/cgi-bin/amigo/term_details?term=GO:2001014
phosphate-containing compound metabolic process	Gene Ontology	GO:0006796	112	3012	0.00245610504884	0.0285113639319	ENSG00000163491|ENSG00000109846|ENSG00000112425|ENSG00000214872|ENSG00000140795|ENSG00000004799|ENSG00000116748|ENSG00000171033|ENSG00000178568|ENSG00000116996|ENSG00000167588|ENSG00000009950|ENSG00000184343|ENSG00000101134|ENSG00000126583|ENSG00000160460|ENSG00000092054|ENSG00000124205|ENSG00000106018|ENSG00000136383|ENSG00000078295|ENSG00000135447|ENSG00000125538|ENSG00000104879|ENSG00000167191…	http://amigo.geneontology.org/cgi-bin/amigo/term_details?term=GO:0006796
receptor binding	Gene Ontology	GO:0005102	61	1461	0.00248801931227	0.0288270321077	ENSG00000117115|ENSG00000070808|ENSG00000188729|ENSG00000124205|ENSG00000168509|ENSG00000129988|ENSG00000101134|ENSG00000175161|ENSG00000130037|ENSG00000110680|ENSG00000160097|ENSG00000203797|ENSG00000138798|ENSG00000165197|ENSG00000172179|ENSG00000185345|ENSG00000110786|ENSG00000108231|ENSG00000129749|ENSG00000178568|ENSG00000127743|ENSG00000122756|ENSG00000109819|ENSG00000077522|ENSG00000129152…	http://amigo.geneontology.org/cgi-bin/amigo/term_details?term=GO:0005102
cellular response to organic cyclic compound	Gene Ontology	GO:0071407	27	513	0.00249887060378	0.0288979240657	ENSG00000117115|ENSG00000188582|ENSG00000187486|ENSG00000196218|ENSG00000185345|ENSG00000181092|ENSG00000109819|ENSG00000167332|ENSG00000139874|ENSG00000106113|ENSG00000018625|ENSG00000078295|ENSG00000167588|ENSG00000196482|ENSG00000082175|ENSG00000125538|ENSG00000134240|ENSG00000148677|ENSG00000143365|ENSG00000118526|ENSG00000138379|ENSG00000180772|ENSG00000151320|ENSG00000129152|ENSG00000112333…	http://amigo.geneontology.org/cgi-bin/amigo/term_details?term=GO:0071407
positive regulation of developmental growth	Gene Ontology	GO:0048639	12	156	0.00259033776827	0.0298990593819	ENSG00000185345|ENSG00000151320|ENSG00000092529|ENSG00000076555|ENSG00000186868|ENSG00000248746|ENSG00000004848|ENSG00000081189|ENSG00000129152|ENSG00000160460|ENSG00000197406|ENSG00000178568	http://amigo.geneontology.org/cgi-bin/amigo/term_details?term=GO:0048639
phosphorus metabolic process	Gene Ontology	GO:0006793	112	3020	0.00266882008793	0.0307468216168	ENSG00000163491|ENSG00000109846|ENSG00000112425|ENSG00000214872|ENSG00000140795|ENSG00000004799|ENSG00000116748|ENSG00000171033|ENSG00000178568|ENSG00000116996|ENSG00000167588|ENSG00000009950|ENSG00000184343|ENSG00000101134|ENSG00000126583|ENSG00000160460|ENSG00000092054|ENSG00000124205|ENSG00000106018|ENSG00000136383|ENSG00000078295|ENSG00000135447|ENSG00000125538|ENSG00000104879|ENSG00000167191…	http://amigo.geneontology.org/cgi-bin/amigo/term_details?term=GO:0006793
regulation of defense response to virus by host	Gene Ontology	GO:0050691	11	136	0.00268647893271	0.030833910457	ENSG00000197153|ENSG00000168748|ENSG00000100628|ENSG00000274267|ENSG00000004799|ENSG00000169900|ENSG00000205683|ENSG00000273983|ENSG00000278272|ENSG00000101605|ENSG00000138379	http://amigo.geneontology.org/cgi-bin/amigo/term_details?term=GO:0050691
regulation of cyclic nucleotide biosynthetic process	Gene Ontology	GO:0030802	11	136	0.00268647893271	0.030833910457	ENSG00000106113|ENSG00000170262|ENSG00000188729|ENSG00000151320|ENSG00000106018|ENSG00000089250|ENSG00000078295|ENSG00000146469|ENSG00000070031|ENSG00000112186|ENSG00000110680	http://amigo.geneontology.org/cgi-bin/amigo/term_details?term=GO:0030802
response to purine-containing compound	Gene Ontology	GO:0014074	12	157	0.0027200270237	0.0311468190852	ENSG00000196218|ENSG00000134240|ENSG00000158571|ENSG00000151320|ENSG00000181092|ENSG00000167588|ENSG00000109819|ENSG00000100678|ENSG00000144191|ENSG00000125538|ENSG00000068976|ENSG00000187486	http://amigo.geneontology.org/cgi-bin/amigo/term_details?term=GO:0014074
regulation of ATPase activity	Gene Ontology	GO:0043462	7	61	0.00272394388986	0.0311468190852	ENSG00000160808|ENSG00000197616|ENSG00000170290|ENSG00000198467|ENSG00000130595|ENSG00000114854|ENSG00000198523	http://amigo.geneontology.org/cgi-bin/amigo/term_details?term=GO:0043462
central nervous system development	Gene Ontology	GO:0007417	41	894	0.00272967120345	0.0311539670435	ENSG00000106689|ENSG00000117115|ENSG00000109906|ENSG00000136352|ENSG00000105711|ENSG00000105996|ENSG00000160678|ENSG00000145681|ENSG00000136717|ENSG00000178568|ENSG00000138798|ENSG00000185345|ENSG00000138083|ENSG00000109819|ENSG00000160460|ENSG00000277893|ENSG00000139910|ENSG00000139874|ENSG00000157087|ENSG00000163064|ENSG00000106113|ENSG00000169059|ENSG00000164434|ENSG00000138136|ENSG00000004848…	http://amigo.geneontology.org/cgi-bin/amigo/term_details?term=GO:0007417
positive regulation of receptor activity	Gene Ontology	GO:2000273	6	45	0.00275957643985	0.0313779771727	ENSG00000107954|ENSG00000151320|ENSG00000186439|ENSG00000149596|ENSG00000077522|ENSG00000138798	http://amigo.geneontology.org/cgi-bin/amigo/term_details?term=GO:2000273
ventricular cardiac muscle tissue development	Gene Ontology	GO:0003229	6	45	0.00275957643985	0.0313779771727	ENSG00000160808|ENSG00000197616|ENSG00000159173|ENSG00000111245|ENSG00000092054|ENSG00000114854	http://amigo.geneontology.org/cgi-bin/amigo/term_details?term=GO:0003229
response to heat	Gene Ontology	GO:0009408	12	158	0.00285494262896	0.0323919903849	ENSG00000109846|ENSG00000173641|ENSG00000070808|ENSG00000080618|ENSG00000138379|ENSG00000089250|ENSG00000125538|ENSG00000110680|ENSG00000172995|ENSG00000143318|ENSG00000152137|ENSG00000058404	http://amigo.geneontology.org/cgi-bin/amigo/term_details?term=GO:0009408
zinc ion binding	Gene Ontology	GO:0008270	50	1151	0.00285936502088	0.0323919903849	ENSG00000203867|ENSG00000106689|ENSG00000198099|ENSG00000080618|ENSG00000022267|ENSG00000147573|ENSG00000116183|ENSG00000154553|ENSG00000205683|ENSG00000138100|ENSG00000151789|ENSG00000170500|ENSG00000204219|ENSG00000185345|ENSG00000177238|ENSG00000091704|ENSG00000143355|ENSG00000126583|ENSG00000197893|ENSG00000165917|ENSG00000064042|ENSG00000187758|ENSG00000113889|ENSG00000158022|ENSG00000124701…	http://amigo.geneontology.org/cgi-bin/amigo/term_details?term=GO:0008270
norepinephrine secretion	Gene Ontology	GO:0048243	4	18	0.00286852700869	0.0324356035465	ENSG00000135744|ENSG00000106113|ENSG00000180772|ENSG00000158445	http://amigo.geneontology.org/cgi-bin/amigo/term_details?term=GO:0048243
regulation of sarcomere organization	Gene Ontology	GO:0060297	3	8	0.00295654989211	0.0330369965545	ENSG00000182533|ENSG00000140795|ENSG00000081189	http://amigo.geneontology.org/cgi-bin/amigo/term_details?term=GO:0060297
regulation of cardiac muscle cell membrane potential	Gene Ontology	GO:0086036	3	8	0.00295654989211	0.0330369965545	ENSG00000186439|ENSG00000198523|ENSG00000266964	http://amigo.geneontology.org/cgi-bin/amigo/term_details?term=GO:0086036
alcohol dehydrogenase (NAD) activity	Gene Ontology	GO:0004022	3	8	0.00295654989211	0.0330369965545	ENSG00000196616|ENSG00000187758|ENSG00000198099	http://amigo.geneontology.org/cgi-bin/amigo/term_details?term=GO:0004022
positive regulation of sequestering of triglyceride	Gene Ontology	GO:0010890	3	8	0.00295654989211	0.0330369965545	ENSG00000214456|ENSG00000175445|ENSG00000139914	http://amigo.geneontology.org/cgi-bin/amigo/term_details?term=GO:0010890
negative regulation of cation transmembrane transport	Gene Ontology	GO:1904063	7	62	0.00296054439775	0.0330369965545	ENSG00000170290|ENSG00000182533|ENSG00000018625|ENSG00000186439|ENSG00000135744|ENSG00000077522|ENSG00000198523	http://amigo.geneontology.org/cgi-bin/amigo/term_details?term=GO:1904063
cardiac ventricle morphogenesis	Gene Ontology	GO:0003208	7	62	0.00296054439775	0.0330369965545	ENSG00000160808|ENSG00000197616|ENSG00000159173|ENSG00000111245|ENSG00000092054|ENSG00000114854|ENSG00000081189	http://amigo.geneontology.org/cgi-bin/amigo/term_details?term=GO:0003208
acylglycerol homeostasis	Gene Ontology	GO:0055090	5	31	0.00297581855634	0.0330369965545	ENSG00000082196|ENSG00000166035|ENSG00000009950|ENSG00000175445|ENSG00000118137	http://amigo.geneontology.org/cgi-bin/amigo/term_details?term=GO:0055090
positive regulation of calcium ion transmembrane transporter activity	Gene Ontology	GO:1901021	5	31	0.00297581855634	0.0330369965545	ENSG00000151320|ENSG00000186439|ENSG00000160678|ENSG00000153956|ENSG00000149596	http://amigo.geneontology.org/cgi-bin/amigo/term_details?term=GO:1901021
regulation of heart rate by cardiac conduction	Gene Ontology	GO:0086091	5	31	0.00297581855634	0.0330369965545	ENSG00000149575|ENSG00000130037|ENSG00000183230|ENSG00000153956|ENSG00000105711	http://amigo.geneontology.org/cgi-bin/amigo/term_details?term=GO:0086091
triglyceride homeostasis	Gene Ontology	GO:0070328	5	31	0.00297581855634	0.0330369965545	ENSG00000082196|ENSG00000166035|ENSG00000009950|ENSG00000175445|ENSG00000118137	http://amigo.geneontology.org/cgi-bin/amigo/term_details?term=GO:0070328
intrinsic component of plasma membrane	Gene Ontology	GO:0031226	66	1622	0.00301362553343	0.0333960027352	ENSG00000118804|ENSG00000149575|ENSG00000104848|ENSG00000105711|ENSG00000102195|ENSG00000117013|ENSG00000086205|ENSG00000185499|ENSG00000168509|ENSG00000205359|ENSG00000144191|ENSG00000175161|ENSG00000130037|ENSG00000187486|ENSG00000158445|ENSG00000112619|ENSG00000196218|ENSG00000107147|ENSG00000134538|ENSG00000149742|ENSG00000150201|ENSG00000188517|ENSG00000129744|ENSG00000129749|ENSG00000072182…	http://amigo.geneontology.org/cgi-bin/amigo/term_details?term=GO:0031226
glycerolipid catabolic process	Gene Ontology	GO:0046503	6	46	0.00304779301299	0.0337134495241	ENSG00000121769|ENSG00000164434|ENSG00000175445|ENSG00000214456|ENSG00000118137|ENSG00000166035	http://amigo.geneontology.org/cgi-bin/amigo/term_details?term=GO:0046503
nucleosome	Gene Ontology	GO:0000786	9	99	0.00312405284026	0.0344945147245	ENSG00000197153|ENSG00000277075|ENSG00000184357|ENSG00000274267|ENSG00000273983|ENSG00000278272|ENSG00000276368|ENSG00000278588|ENSG00000278463	http://amigo.geneontology.org/cgi-bin/amigo/term_details?term=GO:0000786
gluconeogenesis	Gene Ontology	GO:0006094	8	81	0.00327894517914	0.0361394210538	ENSG00000167588|ENSG00000158571|ENSG00000181092|ENSG00000109819|ENSG00000108515|ENSG00000082196|ENSG00000124253|ENSG00000130957	http://amigo.geneontology.org/cgi-bin/amigo/term_details?term=GO:0006094
monosaccharide metabolic process	Gene Ontology	GO:0005996	16	251	0.00335111102441	0.0367407801093	ENSG00000143365|ENSG00000167588|ENSG00000185345|ENSG00000158571|ENSG00000076555|ENSG00000181092|ENSG00000248746|ENSG00000082196|ENSG00000109819|ENSG00000152556|ENSG00000108515|ENSG00000004799|ENSG00000124253|ENSG00000130957|ENSG00000187486|ENSG00000095637	http://amigo.geneontology.org/cgi-bin/amigo/term_details?term=GO:0005996
foam cell differentiation	Gene Ontology	GO:0090077	5	32	0.00336359254521	0.0367407801093	ENSG00000135744|ENSG00000188257|ENSG00000175445|ENSG00000132693|ENSG00000181092	http://amigo.geneontology.org/cgi-bin/amigo/term_details?term=GO:0090077
regulation of glycolytic process	Gene Ontology	GO:0006110	5	32	0.00336359254521	0.0367407801093	ENSG00000162409|ENSG00000248746|ENSG00000167588|ENSG00000109819|ENSG00000009950	http://amigo.geneontology.org/cgi-bin/amigo/term_details?term=GO:0006110
regulation of actin filament-based movement	Gene Ontology	GO:1903115	5	32	0.00336359254521	0.0367407801093	ENSG00000114854|ENSG00000183230|ENSG00000198523|ENSG00000018625|ENSG00000101306	http://amigo.geneontology.org/cgi-bin/amigo/term_details?term=GO:1903115
macrophage derived foam cell differentiation	Gene Ontology	GO:0010742	5	32	0.00336359254521	0.0367407801093	ENSG00000135744|ENSG00000188257|ENSG00000175445|ENSG00000132693|ENSG00000181092	http://amigo.geneontology.org/cgi-bin/amigo/term_details?term=GO:0010742
organic acid transport	Gene Ontology	GO:0015849	10	120	0.00338318795085	0.0368888314784	ENSG00000121769|ENSG00000163631|ENSG00000134548|ENSG00000018625|ENSG00000134538|ENSG00000149742|ENSG00000013293|ENSG00000186335|ENSG00000169507|ENSG00000141485	http://amigo.geneontology.org/cgi-bin/amigo/term_details?term=GO:0015849
regulation of cardiac muscle contraction by regulation of the release of sequestered calcium ion	Gene Ontology	GO:0010881	4	19	0.00339720659495	0.0369098638234	ENSG00000198523|ENSG00000198947|ENSG00000018625|ENSG00000130528	http://amigo.geneontology.org/cgi-bin/amigo/term_details?term=GO:0010881
regulation of systemic arterial blood pressure by circulatory renin-angiotensin	Gene Ontology	GO:0001991	4	19	0.00339720659495	0.0369098638234	ENSG00000135744|ENSG00000167332|ENSG00000092009|ENSG00000180772	http://amigo.geneontology.org/cgi-bin/amigo/term_details?term=GO:0001991
lipid storage	Gene Ontology	GO:0019915	7	64	0.00348060492834	0.0377487987433	ENSG00000076555|ENSG00000132693|ENSG00000175445|ENSG00000214456|ENSG00000118137|ENSG00000125538|ENSG00000139914	http://amigo.geneontology.org/cgi-bin/amigo/term_details?term=GO:0019915
endocrine hormone secretion	Gene Ontology	GO:0060986	6	48	0.00369087562332	0.0398171140565	ENSG00000106113|ENSG00000180772|ENSG00000125538|ENSG00000135744|ENSG00000082196|ENSG00000069482	http://amigo.geneontology.org/cgi-bin/amigo/term_details?term=GO:0060986
regulation of actin filament depolymerization	Gene Ontology	GO:0030834	6	48	0.00369087562332	0.0398171140565	ENSG00000136842|ENSG00000170807|ENSG00000163380|ENSG00000165410|ENSG00000077522|ENSG00000160460	http://amigo.geneontology.org/cgi-bin/amigo/term_details?term=GO:0030834
regulation of vasodilation	Gene Ontology	GO:0042312	6	48	0.00369087562332	0.0398171140565	ENSG00000180772|ENSG00000132693|ENSG00000214872|ENSG00000089250|ENSG00000135744|ENSG00000146469	http://amigo.geneontology.org/cgi-bin/amigo/term_details?term=GO:0042312
positive regulation of cAMP biosynthetic process	Gene Ontology	GO:0030819	8	83	0.00376101668673	0.0403354707181	ENSG00000106113|ENSG00000170262|ENSG00000070031|ENSG00000106018|ENSG00000078295|ENSG00000146469|ENSG00000112186|ENSG00000110680	http://amigo.geneontology.org/cgi-bin/amigo/term_details?term=GO:0030819
cellular component morphogenesis	Gene Ontology	GO:0032989	53	1255	0.00376475399761	0.0403354707181	ENSG00000179542|ENSG00000136352|ENSG00000105711|ENSG00000105996|ENSG00000112782|ENSG00000140795|ENSG00000143632|ENSG00000164675|ENSG00000138347|ENSG00000112186|ENSG00000173991|ENSG00000058404|ENSG00000171811|ENSG00000185345|ENSG00000197616|ENSG00000136842|ENSG00000108231|ENSG00000100373|ENSG00000092529|ENSG00000188517|ENSG00000143355|ENSG00000171595|ENSG00000148677|ENSG00000160460|ENSG00000000005…	http://amigo.geneontology.org/cgi-bin/amigo/term_details?term=GO:0032989
negative regulation of transporter activity	Gene Ontology	GO:0032410	7	65	0.00376534856032	0.0403354707181	ENSG00000170290|ENSG00000182533|ENSG00000018625|ENSG00000186439|ENSG00000135744|ENSG00000077522|ENSG00000198523	http://amigo.geneontology.org/cgi-bin/amigo/term_details?term=GO:0032410
positive regulation of lipid biosynthetic process	Gene Ontology	GO:0046889	7	65	0.00376534856032	0.0403354707181	ENSG00000121769|ENSG00000009950|ENSG00000214456|ENSG00000118137|ENSG00000109819|ENSG00000125538|ENSG00000095637	http://amigo.geneontology.org/cgi-bin/amigo/term_details?term=GO:0046889
negative regulation of potassium ion transport	Gene Ontology	GO:0043267	5	33	0.00378639397547	0.040489880235	ENSG00000089250|ENSG00000182533|ENSG00000130037|ENSG00000146469|ENSG00000077522	http://amigo.geneontology.org/cgi-bin/amigo/term_details?term=GO:0043267
cellular response to nitrogen compound	Gene Ontology	GO:1901699	28	557	0.00385929374989	0.0410764016893	ENSG00000070808|ENSG00000004799|ENSG00000163884|ENSG00000187486|ENSG00000181856|ENSG00000172179|ENSG00000196218|ENSG00000185345|ENSG00000177238|ENSG00000168243|ENSG00000181092|ENSG00000109819|ENSG00000077522|ENSG00000106113|ENSG00000115705|ENSG00000078295|ENSG00000167588|ENSG00000095637|ENSG00000125538|ENSG00000134240|ENSG00000138379|ENSG00000107954|ENSG00000180772|ENSG00000025039|ENSG00000151320…	http://amigo.geneontology.org/cgi-bin/amigo/term_details?term=GO:1901699
negative regulation of fatty acid oxidation	Gene Ontology	GO:0046322	3	9	0.0038614239387	0.0410764016893	ENSG00000076555|ENSG00000214456|ENSG00000115361	http://amigo.geneontology.org/cgi-bin/amigo/term_details?term=GO:0046322
positive regulation of ryanodine-sensitive calcium-release channel activity	Gene Ontology	GO:0060316	3	9	0.0038614239387	0.0410764016893	ENSG00000151320|ENSG00000186439|ENSG00000149596	http://amigo.geneontology.org/cgi-bin/amigo/term_details?term=GO:0060316
ankyrin binding	Gene Ontology	GO:0030506	4	20	0.00398842743271	0.0423536311377	ENSG00000154358|ENSG00000128591|ENSG00000160460|ENSG00000187486	http://amigo.geneontology.org/cgi-bin/amigo/term_details?term=GO:0030506
purine-containing compound biosynthetic process	Gene Ontology	GO:0072522	16	256	0.00401014589514	0.0424566758625	ENSG00000106113|ENSG00000170262|ENSG00000137198|ENSG00000185100|ENSG00000188729|ENSG00000151320|ENSG00000106018|ENSG00000181322|ENSG00000112186|ENSG00000089250|ENSG00000116748|ENSG00000146469|ENSG00000078295|ENSG00000070031|ENSG00000109819|ENSG00000110680	http://amigo.geneontology.org/cgi-bin/amigo/term_details?term=GO:0072522
cellular response to lipid	Gene Ontology	GO:0071396	26	506	0.00401203766339	0.0424566758625	ENSG00000117115|ENSG00000105996|ENSG00000185499|ENSG00000078725|ENSG00000004799|ENSG00000134240|ENSG00000138379|ENSG00000188582|ENSG00000109819|ENSG00000167332|ENSG00000139874|ENSG00000106113|ENSG00000018625|ENSG00000078295|ENSG00000196482|ENSG00000082175|ENSG00000125538|ENSG00000148677|ENSG00000115596|ENSG00000143365|ENSG00000118526|ENSG00000180772|ENSG00000129152|ENSG00000112333|ENSG00000081189…	http://amigo.geneontology.org/cgi-bin/amigo/term_details?term=GO:0071396
hexose biosynthetic process	Gene Ontology	GO:0019319	8	84	0.0040217024693	0.0424853205494	ENSG00000167588|ENSG00000158571|ENSG00000181092|ENSG00000109819|ENSG00000108515|ENSG00000082196|ENSG00000124253|ENSG00000130957	http://amigo.geneontology.org/cgi-bin/amigo/term_details?term=GO:0019319
cell communication involved in cardiac conduction	Gene Ontology	GO:0086065	6	49	0.0040477339248	0.0426864651897	ENSG00000183230|ENSG00000018625|ENSG00000105711|ENSG00000186439|ENSG00000130037|ENSG00000130528	http://amigo.geneontology.org/cgi-bin/amigo/term_details?term=GO:0086065
anion transport	Gene Ontology	GO:0006820	24	455	0.00410913265951	0.0432592483086	ENSG00000163631|ENSG00000112782|ENSG00000205359|ENSG00000134538|ENSG00000149742|ENSG00000134917|ENSG00000073464|ENSG00000266964|ENSG00000141485|ENSG00000162409|ENSG00000018625|ENSG00000076555|ENSG00000137571|ENSG00000125538|ENSG00000168748|ENSG00000127325|ENSG00000180772|ENSG00000160349|ENSG00000171714|ENSG00000186335|ENSG00000010379|ENSG00000164879|ENSG00000162383|ENSG00000188037	http://amigo.geneontology.org/cgi-bin/amigo/term_details?term=GO:0006820
positive regulation of fatty acid metabolic process	Gene Ontology	GO:0045923	5	34	0.00424592055825	0.0445456888809	ENSG00000214456|ENSG00000118137|ENSG00000109819|ENSG00000009950|ENSG00000181092	http://amigo.geneontology.org/cgi-bin/amigo/term_details?term=GO:0045923
delayed rectifier potassium channel activity	Gene Ontology	GO:0005251	5	34	0.00424592055825	0.0445456888809	ENSG00000130037|ENSG00000117013|ENSG00000158445|ENSG00000104848|ENSG00000129159	http://amigo.geneontology.org/cgi-bin/amigo/term_details?term=GO:0005251
nucleotide metabolic process	Gene Ontology	GO:0009117	31	643	0.00437740439419	0.0458463657478	ENSG00000158571|ENSG00000197616|ENSG00000188729|ENSG00000116748|ENSG00000110680|ENSG00000137198|ENSG00000167588|ENSG00000185100|ENSG00000009950|ENSG00000181322|ENSG00000109819|ENSG00000092054|ENSG00000157087|ENSG00000162409|ENSG00000106113|ENSG00000170262|ENSG00000077009|ENSG00000018625|ENSG00000106018|ENSG00000078295|ENSG00000108515|ENSG00000112186|ENSG00000116981|ENSG00000152556|ENSG00000128655…	http://amigo.geneontology.org/cgi-bin/amigo/term_details?term=GO:0009117
regulation of chemokine production	Gene Ontology	GO:0032642	7	67	0.00438752008391	0.0458736260828	ENSG00000175445|ENSG00000181092|ENSG00000169900|ENSG00000129988|ENSG00000082196|ENSG00000125538|ENSG00000197561	http://amigo.geneontology.org/cgi-bin/amigo/term_details?term=GO:0032642
regulation of systemic arterial blood pressure mediated by a chemical signal	Gene Ontology	GO:0003044	6	50	0.00442947353028	0.0462331032066	ENSG00000180772|ENSG00000136352|ENSG00000124205|ENSG00000135744|ENSG00000167332|ENSG00000092009	http://amigo.geneontology.org/cgi-bin/amigo/term_details?term=GO:0003044
DNA packaging complex	Gene Ontology	GO:0044815	9	105	0.00447684559611	0.0466478143513	ENSG00000197153|ENSG00000277075|ENSG00000184357|ENSG00000274267|ENSG00000273983|ENSG00000278272|ENSG00000276368|ENSG00000278588|ENSG00000278463	http://amigo.geneontology.org/cgi-bin/amigo/term_details?term=GO:0044815
regulation of protein complex disassembly	Gene Ontology	GO:0043244	8	86	0.00458467821782	0.047690025891	ENSG00000136842|ENSG00000170290|ENSG00000170807|ENSG00000163380|ENSG00000165410|ENSG00000077522|ENSG00000138100|ENSG00000160460	http://amigo.geneontology.org/cgi-bin/amigo/term_details?term=GO:0043244
norepinephrine transport	Gene Ontology	GO:0015874	4	21	0.00464548066	0.0479320174436	ENSG00000135744|ENSG00000106113|ENSG00000180772|ENSG00000158445	http://amigo.geneontology.org/cgi-bin/amigo/term_details?term=GO:0015874
alkali metal ion binding	Gene Ontology	GO:0031420	4	21	0.00464548066	0.0479320174436	ENSG00000092529|ENSG00000187486|ENSG00000018625|ENSG00000182255	http://amigo.geneontology.org/cgi-bin/amigo/term_details?term=GO:0031420
positive regulation of lipid storage	Gene Ontology	GO:0010884	4	21	0.00464548066	0.0479320174436	ENSG00000076555|ENSG00000214456|ENSG00000175445|ENSG00000139914	http://amigo.geneontology.org/cgi-bin/amigo/term_details?term=GO:0010884
sodium-independent organic anion transmembrane transporter activity	Gene Ontology	GO:0015347	4	21	0.00464548066	0.0479320174436	ENSG00000205359|ENSG00000137571|ENSG00000134538|ENSG00000149742	http://amigo.geneontology.org/cgi-bin/amigo/term_details?term=GO:0015347
cell-cell junction	Gene Ontology	GO:0005911	21	383	0.00464719199584	0.0479320174436	ENSG00000126583|ENSG00000197893|ENSG00000183230|ENSG00000182533|ENSG00000175084|ENSG00000018625|ENSG00000105711|ENSG00000165269|ENSG00000151320|ENSG00000164434|ENSG00000154330|ENSG00000213937|ENSG00000187689|ENSG00000130037|ENSG00000163126|ENSG00000095637|ENSG00000109061|ENSG00000175161|ENSG00000108823|ENSG00000187486|ENSG00000177291	http://amigo.geneontology.org/cgi-bin/amigo/term_details?term=GO:0005911
cullin-RING ubiquitin ligase complex	Gene Ontology	GO:0031461	11	147	0.0046580029262	0.0479625056785	ENSG00000005981|ENSG00000234438|ENSG00000100628|ENSG00000185915|ENSG00000175946|ENSG00000168427|ENSG00000187715|ENSG00000157119|ENSG00000239474|ENSG00000124743|ENSG00000185271	http://amigo.geneontology.org/cgi-bin/amigo/term_details?term=GO:0031461
cyclic nucleotide metabolic process	Gene Ontology	GO:0009187	13	191	0.00468382511412	0.0481471989004	ENSG00000106113|ENSG00000170262|ENSG00000188729|ENSG00000151320|ENSG00000106018|ENSG00000089250|ENSG00000078295|ENSG00000146469|ENSG00000070031|ENSG00000112186|ENSG00000110680|ENSG00000157087|ENSG00000128655	http://amigo.geneontology.org/cgi-bin/amigo/term_details?term=GO:0009187
regulation of cardiac muscle contraction	Gene Ontology	GO:0055117	7	68	0.00472626742879	0.0483393449249	ENSG00000183230|ENSG00000182533|ENSG00000018625|ENSG00000198947|ENSG00000089250|ENSG00000198523|ENSG00000130528	http://amigo.geneontology.org/cgi-bin/amigo/term_details?term=GO:0055117
regulation of vasoconstriction	Gene Ontology	GO:0019229	7	68	0.00472626742879	0.0483393449249	ENSG00000018625|ENSG00000214872|ENSG00000108684|ENSG00000124205|ENSG00000089250|ENSG00000135744|ENSG00000130037	http://amigo.geneontology.org/cgi-bin/amigo/term_details?term=GO:0019229
regulation of neurological system process	Gene Ontology	GO:0031644	7	68	0.00472626742879	0.0483393449249	ENSG00000166292|ENSG00000134548|ENSG00000089250|ENSG00000135744|ENSG00000146469|ENSG00000168356|ENSG00000110680	http://amigo.geneontology.org/cgi-bin/amigo/term_details?term=GO:0031644
amide transport	Gene Ontology	GO:0042886	17	285	0.00477704589315	0.0487769936849	ENSG00000106113|ENSG00000185345|ENSG00000158445|ENSG00000151729|ENSG00000100373|ENSG00000070031|ENSG00000124205|ENSG00000089250|ENSG00000130037|ENSG00000053438|ENSG00000146469|ENSG00000152556|ENSG00000165269|ENSG00000125538|ENSG00000069482|ENSG00000135100|ENSG00000187486	http://amigo.geneontology.org/cgi-bin/amigo/term_details?term=GO:0042886
regulation of coenzyme metabolic process	Gene Ontology	GO:0051196	6	51	0.00483710088926	0.049225563383	ENSG00000162409|ENSG00000167588|ENSG00000009950|ENSG00000004799|ENSG00000248746|ENSG00000109819	http://amigo.geneontology.org/cgi-bin/amigo/term_details?term=GO:0051196
regulation of cofactor metabolic process	Gene Ontology	GO:0051193	6	51	0.00483710088926	0.049225563383	ENSG00000162409|ENSG00000167588|ENSG00000009950|ENSG00000004799|ENSG00000248746|ENSG00000109819	http://amigo.geneontology.org/cgi-bin/amigo/term_details?term=GO:0051193
cellular response to steroid hormone stimulus	Gene Ontology	GO:0071383	15	238	0.00487594190871	0.0494647266812	ENSG00000143365|ENSG00000118526|ENSG00000117115|ENSG00000134240|ENSG00000180772|ENSG00000018625|ENSG00000129152|ENSG00000106113|ENSG00000188582|ENSG00000196482|ENSG00000082175|ENSG00000109819|ENSG00000167332|ENSG00000112333|ENSG00000138379	http://amigo.geneontology.org/cgi-bin/amigo/term_details?term=GO:0071383
negative regulation of multicellular organismal process	Gene Ontology	GO:0051241	43	983	0.00487771488547	0.0494647266812	ENSG00000105048|ENSG00000109906|ENSG00000214872|ENSG00000080618|ENSG00000188729|ENSG00000105996|ENSG00000146147|ENSG00000069482|ENSG00000110680|ENSG00000197561|ENSG00000178568|ENSG00000182533|ENSG00000136352|ENSG00000092529|ENSG00000181092|ENSG00000160460|ENSG00000000005|ENSG00000082196|ENSG00000120057|ENSG00000113889|ENSG00000106113|ENSG00000196296|ENSG00000018625|ENSG00000138136|ENSG00000143434…	http://amigo.geneontology.org/cgi-bin/amigo/term_details?term=GO:0051241
regulation of monocyte chemotactic protein-1 production	Gene Ontology	GO:0071637	3	10	0.00491730905592	0.0494647266812	ENSG00000082196|ENSG00000125538|ENSG00000181092	http://amigo.geneontology.org/cgi-bin/amigo/term_details?term=GO:0071637
regulation of relaxation of muscle	Gene Ontology	GO:1901077	3	10	0.00491730905592	0.0494647266812	ENSG00000170290|ENSG00000198523|ENSG00000130528	http://amigo.geneontology.org/cgi-bin/amigo/term_details?term=GO:1901077
fascia adherens	Gene Ontology	GO:0005916	3	10	0.00491730905592	0.0494647266812	ENSG00000197893|ENSG00000183230|ENSG00000175084	http://amigo.geneontology.org/cgi-bin/amigo/term_details?term=GO:0005916
BMP binding	Gene Ontology	GO:0036122	3	10	0.00491730905592	0.0494647266812	ENSG00000173991|ENSG00000125965|ENSG00000168509	http://amigo.geneontology.org/cgi-bin/amigo/term_details?term=GO:0036122
monocyte chemotactic protein-1 production	Gene Ontology	GO:0071605	3	10	0.00491730905592	0.0494647266812	ENSG00000082196|ENSG00000125538|ENSG00000181092	http://amigo.geneontology.org/cgi-bin/amigo/term_details?term=GO:0071605
positive regulation of cell differentiation	Gene Ontology	GO:0045597	37	815	0.00500812057085	0.0502953687592	ENSG00000005981|ENSG00000129910|ENSG00000109906|ENSG00000105711|ENSG00000140795|ENSG00000078725|ENSG00000160097|ENSG00000058404|ENSG00000168874|ENSG00000136717|ENSG00000185345|ENSG00000110786|ENSG00000181092|ENSG00000125965|ENSG00000106078|ENSG00000124205|ENSG00000166292|ENSG00000125538|ENSG00000204632|ENSG00000115593|ENSG00000186868|ENSG00000167191|ENSG00000107954|ENSG00000034971|ENSG00000111046…	http://amigo.geneontology.org/cgi-bin/amigo/term_details?term=GO:0045597
identical protein binding	Gene Ontology	GO:0042802	51	1216	0.00504043386225	0.0505367638143	ENSG00000109846|ENSG00000163631|ENSG00000175084|ENSG00000102195|ENSG00000160678|ENSG00000147573|ENSG00000167588|ENSG00000175161|ENSG00000125965|ENSG00000149970|ENSG00000136717|ENSG00000158571|ENSG00000240654|ENSG00000164089|ENSG00000109906|ENSG00000089250|ENSG00000114854|ENSG00000185345|ENSG00000185100|ENSG00000178568|ENSG00000160224|ENSG00000077522|ENSG00000092054|ENSG00000058404|ENSG00000185482…	http://amigo.geneontology.org/cgi-bin/amigo/term_details?term=GO:0042802
transmission of nerve impulse	Gene Ontology	GO:0019226	7	69	0.00508434292536	0.0508101438662	ENSG00000105711|ENSG00000135744|ENSG00000007314|ENSG00000160460|ENSG00000168356|ENSG00000136546|ENSG00000188037	http://amigo.geneontology.org/cgi-bin/amigo/term_details?term=GO:0019226
cellular response to drug	Gene Ontology	GO:0035690	7	69	0.00508434292536	0.0508101438662	ENSG00000162409|ENSG00000185100|ENSG00000181092|ENSG00000081189|ENSG00000125538|ENSG00000148677|ENSG00000129159	http://amigo.geneontology.org/cgi-bin/amigo/term_details?term=GO:0035690
organophosphate metabolic process	Gene Ontology	GO:0019637	46	1072	0.00512137216538	0.0510965660814	ENSG00000121769|ENSG00000158571|ENSG00000136352|ENSG00000188729|ENSG00000116748|ENSG00000112186|ENSG00000166035|ENSG00000110680|ENSG00000178568|ENSG00000138798|ENSG00000137198|ENSG00000167588|ENSG00000197616|ENSG00000185100|ENSG00000009950|ENSG00000181322|ENSG00000107242|ENSG00000109819|ENSG00000164089|ENSG00000092054|ENSG00000161896|ENSG00000157087|ENSG00000139914|ENSG00000162409|ENSG00000106113…	http://amigo.geneontology.org/cgi-bin/amigo/term_details?term=GO:0019637
pattern specification process	Gene Ontology	GO:0007389	23	438	0.00515269744407	0.0513252375098	ENSG00000106689|ENSG00000109906|ENSG00000136352|ENSG00000105996|ENSG00000197757|ENSG00000170689|ENSG00000173991|ENSG00000178568|ENSG00000138798|ENSG00000138083|ENSG00000171595|ENSG00000106078|ENSG00000115596|ENSG00000163064|ENSG00000180806|ENSG00000138136|ENSG00000175262|ENSG00000111046|ENSG00000167941|ENSG00000123977|ENSG00000112175|ENSG00000081189|ENSG00000104313	http://amigo.geneontology.org/cgi-bin/amigo/term_details?term=GO:0007389
nucleoside phosphate metabolic process	Gene Ontology	GO:0006753	31	651	0.00517656997061	0.0513953434806	ENSG00000158571|ENSG00000197616|ENSG00000188729|ENSG00000116748|ENSG00000110680|ENSG00000137198|ENSG00000167588|ENSG00000185100|ENSG00000009950|ENSG00000181322|ENSG00000109819|ENSG00000092054|ENSG00000157087|ENSG00000162409|ENSG00000106113|ENSG00000170262|ENSG00000077009|ENSG00000018625|ENSG00000106018|ENSG00000078295|ENSG00000108515|ENSG00000112186|ENSG00000116981|ENSG00000152556|ENSG00000128655…	http://amigo.geneontology.org/cgi-bin/amigo/term_details?term=GO:0006753
somatodendritic compartment	Gene Ontology	GO:0036477	31	651	0.00517656997061	0.0513953434806	ENSG00000158445|ENSG00000144191|ENSG00000149970|ENSG00000101210|ENSG00000110680|ENSG00000187486|ENSG00000058404|ENSG00000164434|ENSG00000110786|ENSG00000129749|ENSG00000126583|ENSG00000109819|ENSG00000160460|ENSG00000277893|ENSG00000130226|ENSG00000106078|ENSG00000157087|ENSG00000077522|ENSG00000106113|ENSG00000018625|ENSG00000166292|ENSG00000078295|ENSG00000069482|ENSG00000186868|ENSG00000128655…	http://amigo.geneontology.org/cgi-bin/amigo/term_details?term=GO:0036477
positive regulation of nucleobase-containing compound metabolic process	Gene Ontology	GO:0045935	64	1603	0.00519543131109	0.0514988694571	ENSG00000203867|ENSG00000163064|ENSG00000117115|ENSG00000170162|ENSG00000109906|ENSG00000136352|ENSG00000188729|ENSG00000105996|ENSG00000185499|ENSG00000168509|ENSG00000125538|ENSG00000129152|ENSG00000135100|ENSG00000163884|ENSG00000112186|ENSG00000130598|ENSG00000110680|ENSG00000178568|ENSG00000138798|ENSG00000144712|ENSG00000168874|ENSG00000167588|ENSG00000185345|ENSG00000138083|ENSG00000092529…	http://amigo.geneontology.org/cgi-bin/amigo/term_details?term=GO:0045935
monosaccharide biosynthetic process	Gene Ontology	GO:0046364	8	88	0.00520625019288	0.0515224694939	ENSG00000167588|ENSG00000158571|ENSG00000181092|ENSG00000109819|ENSG00000108515|ENSG00000082196|ENSG00000124253|ENSG00000130957	http://amigo.geneontology.org/cgi-bin/amigo/term_details?term=GO:0046364
purine ribonucleotide biosynthetic process	Gene Ontology	GO:0009152	15	240	0.00523672634691	0.0517402120942	ENSG00000106113|ENSG00000170262|ENSG00000185100|ENSG00000188729|ENSG00000151320|ENSG00000106018|ENSG00000181322|ENSG00000112186|ENSG00000089250|ENSG00000116748|ENSG00000146469|ENSG00000078295|ENSG00000070031|ENSG00000109819|ENSG00000110680	http://amigo.geneontology.org/cgi-bin/amigo/term_details?term=GO:0009152
regulation of sensory perception	Gene Ontology	GO:0051931	5	36	0.00528188445517	0.0519447845723	ENSG00000089250|ENSG00000168356|ENSG00000166292|ENSG00000134548|ENSG00000146469	http://amigo.geneontology.org/cgi-bin/amigo/term_details?term=GO:0051931
regulation of sensory perception of pain	Gene Ontology	GO:0051930	5	36	0.00528188445517	0.0519447845723	ENSG00000089250|ENSG00000168356|ENSG00000166292|ENSG00000134548|ENSG00000146469	http://amigo.geneontology.org/cgi-bin/amigo/term_details?term=GO:0051930
organic acid biosynthetic process	Gene Ontology	GO:0016053	16	264	0.00528295303298	0.0519447845723	ENSG00000162409|ENSG00000108381|ENSG00000117115|ENSG00000170522|ENSG00000115361|ENSG00000115592|ENSG00000132840|ENSG00000076555|ENSG00000144644|ENSG00000175445|ENSG00000004799|ENSG00000167701|ENSG00000009950|ENSG00000086205|ENSG00000166035|ENSG00000118137	http://amigo.geneontology.org/cgi-bin/amigo/term_details?term=GO:0016053
cyclic purine nucleotide metabolic process	Gene Ontology	GO:0052652	11	150	0.00535794299594	0.0523330208444	ENSG00000106113|ENSG00000170262|ENSG00000188729|ENSG00000151320|ENSG00000106018|ENSG00000089250|ENSG00000078295|ENSG00000146469|ENSG00000070031|ENSG00000112186|ENSG00000110680	http://amigo.geneontology.org/cgi-bin/amigo/term_details?term=GO:0052652
negative regulation of muscle contraction	Gene Ontology	GO:0045932	4	22	0.00537154695474	0.0523330208444	ENSG00000110680|ENSG00000105048|ENSG00000196296|ENSG00000018625	http://amigo.geneontology.org/cgi-bin/amigo/term_details?term=GO:0045932
regulation of cardiac muscle cell membrane repolarization	Gene Ontology	GO:0099623	4	22	0.00537154695474	0.0523330208444	ENSG00000130037|ENSG00000182533|ENSG00000153956|ENSG00000105711	http://amigo.geneontology.org/cgi-bin/amigo/term_details?term=GO:0099623
positive regulation of steroid metabolic process	Gene Ontology	GO:0045940	4	22	0.00537154695474	0.0523330208444	ENSG00000125538|ENSG00000135744|ENSG00000109819|ENSG00000118137	http://amigo.geneontology.org/cgi-bin/amigo/term_details?term=GO:0045940
hydrogen peroxide catabolic process	Gene Ontology	GO:0042744	4	22	0.00537154695474	0.0523330208444	ENSG00000257017|ENSG00000115705|ENSG00000211445|ENSG00000005381	http://amigo.geneontology.org/cgi-bin/amigo/term_details?term=GO:0042744
regulation of cell differentiation	Gene Ontology	GO:0045595	60	1486	0.00537386244177	0.0523330208444	ENSG00000005981|ENSG00000129910|ENSG00000109906|ENSG00000136352|ENSG00000105711|ENSG00000115593|ENSG00000188729|ENSG00000105996|ENSG00000140795|ENSG00000078725|ENSG00000160539|ENSG00000239474|ENSG00000069482|ENSG00000136717|ENSG00000178568|ENSG00000058404|ENSG00000168874|ENSG00000185345|ENSG00000138083|ENSG00000177238|ENSG00000092529|ENSG00000160097|ENSG00000186868|ENSG00000138136|ENSG00000165887…	http://amigo.geneontology.org/cgi-bin/amigo/term_details?term=GO:0045595
response to metal ion	Gene Ontology	GO:0010038	19	338	0.00538962900143	0.0524029851636	ENSG00000163631|ENSG00000205362|ENSG00000185345|ENSG00000205364|ENSG00000115194|ENSG00000092529|ENSG00000120049|ENSG00000158014|ENSG00000089250|ENSG00000143632|ENSG00000134240|ENSG00000109819|ENSG00000155657|ENSG00000144191|ENSG00000166035|ENSG00000114854|ENSG00000198523|ENSG00000081189|ENSG00000129159	http://amigo.geneontology.org/cgi-bin/amigo/term_details?term=GO:0010038
actin filament organization	Gene Ontology	GO:0007015	18	314	0.00551952928598	0.0535806769796	ENSG00000034971|ENSG00000106113|ENSG00000185345|ENSG00000136842|ENSG00000155657|ENSG00000154553|ENSG00000170807|ENSG00000118137|ENSG00000169900|ENSG00000163380|ENSG00000165410|ENSG00000095637|ENSG00000077522|ENSG00000182533|ENSG00000106078|ENSG00000173991|ENSG00000143632|ENSG00000160460	http://amigo.geneontology.org/cgi-bin/amigo/term_details?term=GO:0007015
cyclic nucleotide biosynthetic process	Gene Ontology	GO:0009190	11	151	0.00560884910737	0.054361321666	ENSG00000106113|ENSG00000170262|ENSG00000188729|ENSG00000151320|ENSG00000106018|ENSG00000089250|ENSG00000078295|ENSG00000146469|ENSG00000070031|ENSG00000112186|ENSG00000110680	http://amigo.geneontology.org/cgi-bin/amigo/term_details?term=GO:0009190
actin filament depolymerization	Gene Ontology	GO:0030042	6	53	0.00573404951297	0.0554866978228	ENSG00000136842|ENSG00000170807|ENSG00000163380|ENSG00000165410|ENSG00000077522|ENSG00000160460	http://amigo.geneontology.org/cgi-bin/amigo/term_details?term=GO:0030042
carboxylic acid biosynthetic process	Gene Ontology	GO:0046394	15	243	0.00581814037153	0.056120560721	ENSG00000162409|ENSG00000009950|ENSG00000108381|ENSG00000170522|ENSG00000115361|ENSG00000115592|ENSG00000132840|ENSG00000076555|ENSG00000144644|ENSG00000175445|ENSG00000004799|ENSG00000167701|ENSG00000086205|ENSG00000166035|ENSG00000118137	http://amigo.geneontology.org/cgi-bin/amigo/term_details?term=GO:0046394
intracellular part	Gene Ontology	GO:0044424	418	13461	0.00582567406085	0.056120560721	ENSG00000121769|ENSG00000112425|ENSG00000198099|ENSG00000172348|ENSG00000112782|ENSG00000185499|ENSG00000171033|ENSG00000163884|ENSG00000170522|ENSG00000152137|ENSG00000138798|ENSG00000229415|ENSG00000110786|ENSG00000143355|ENSG00000091482|ENSG00000165887|ENSG00000160460|ENSG00000106078|ENSG00000165495|ENSG00000116981|ENSG00000172901|ENSG00000069482|ENSG00000154330|ENSG00000149926|ENSG00000163017…	http://amigo.geneontology.org/cgi-bin/amigo/term_details?term=GO:0044424
regulation of developmental process	Gene Ontology	GO:0050793	84	2222	0.00582712667821	0.056120560721	ENSG00000005981|ENSG00000129910|ENSG00000177291|ENSG00000197616|ENSG00000109906|ENSG00000136352|ENSG00000105711|ENSG00000115593|ENSG00000188729|ENSG00000105996|ENSG00000140795|ENSG00000078725|ENSG00000160539|ENSG00000132693|ENSG00000179542|ENSG00000069482|ENSG00000125965|ENSG00000136717|ENSG00000080618|ENSG00000178568|ENSG00000138798|ENSG00000058404|ENSG00000239474|ENSG00000172179|ENSG00000168874…	http://amigo.geneontology.org/cgi-bin/amigo/term_details?term=GO:0050793
regulation of muscle hypertrophy	Gene Ontology	GO:0014743	5	37	0.00586165012901	0.0561871831833	ENSG00000146147|ENSG00000135744|ENSG00000182533|ENSG00000151320|ENSG00000138379	http://amigo.geneontology.org/cgi-bin/amigo/term_details?term=GO:0014743
NADH metabolic process	Gene Ontology	GO:0006734	5	37	0.00586165012901	0.0561871831833	ENSG00000248746|ENSG00000167588|ENSG00000152556|ENSG00000108515|ENSG00000158571	http://amigo.geneontology.org/cgi-bin/amigo/term_details?term=GO:0006734
regulation of fatty acid biosynthetic process	Gene Ontology	GO:0042304	5	37	0.00586165012901	0.0561871831833	ENSG00000162409|ENSG00000009950|ENSG00000118137|ENSG00000115361|ENSG00000004799	http://amigo.geneontology.org/cgi-bin/amigo/term_details?term=GO:0042304
cation binding	Gene Ontology	GO:0043169	143	4096	0.00597705050399	0.0572035585852	ENSG00000163491|ENSG00000109846|ENSG00000117115|ENSG00000198099|ENSG00000197893|ENSG00000160678|ENSG00000116183|ENSG00000116748|ENSG00000188257|ENSG00000163884|ENSG00000138798|ENSG00000185559|ENSG00000183549|ENSG00000143355|ENSG00000103994|ENSG00000126583|ENSG00000185482|ENSG00000180209|ENSG00000198125|ENSG00000159173|ENSG00000174473|ENSG00000078295|ENSG00000196482|ENSG00000172901|ENSG00000034971…	http://amigo.geneontology.org/cgi-bin/amigo/term_details?term=GO:0043169
peptide hormone secretion	Gene Ontology	GO:0030072	15	244	0.00602312180856	0.0575542750596	ENSG00000106113|ENSG00000185345|ENSG00000158445|ENSG00000151729|ENSG00000070031|ENSG00000124205|ENSG00000089250|ENSG00000130037|ENSG00000053438|ENSG00000146469|ENSG00000152556|ENSG00000125538|ENSG00000069482|ENSG00000135100|ENSG00000187486	http://amigo.geneontology.org/cgi-bin/amigo/term_details?term=GO:0030072
creatine metabolic process	Gene Ontology	GO:0006600	3	11	0.00613073743671	0.0579478061742	ENSG00000104879|ENSG00000130005|ENSG00000131730	http://amigo.geneontology.org/cgi-bin/amigo/term_details?term=GO:0006600
triglyceride-rich lipoprotein particle remodeling	Gene Ontology	GO:0034370	3	11	0.00613073743671	0.0579478061742	ENSG00000166035|ENSG00000175445|ENSG00000118137	http://amigo.geneontology.org/cgi-bin/amigo/term_details?term=GO:0034370
sodium:potassium-exchanging ATPase complex	Gene Ontology	GO:0005890	3	11	0.00613073743671	0.0579478061742	ENSG00000266964|ENSG00000018625|ENSG00000101892	http://amigo.geneontology.org/cgi-bin/amigo/term_details?term=GO:0005890
aspartate metabolic process	Gene Ontology	GO:0006531	3	11	0.00613073743671	0.0579478061742	ENSG00000203797|ENSG00000108381|ENSG00000185100	http://amigo.geneontology.org/cgi-bin/amigo/term_details?term=GO:0006531
response to yeast	Gene Ontology	GO:0001878	3	11	0.00613073743671	0.0579478061742	ENSG00000005381|ENSG00000146469|ENSG00000197561	http://amigo.geneontology.org/cgi-bin/amigo/term_details?term=GO:0001878
very-low-density lipoprotein particle remodeling	Gene Ontology	GO:0034372	3	11	0.00613073743671	0.0579478061742	ENSG00000166035|ENSG00000175445|ENSG00000118137	http://amigo.geneontology.org/cgi-bin/amigo/term_details?term=GO:0034372
carbohydrate phosphatase activity	Gene Ontology	GO:0019203	3	11	0.00613073743671	0.0579478061742	ENSG00000158571|ENSG00000112425|ENSG00000130957	http://amigo.geneontology.org/cgi-bin/amigo/term_details?term=GO:0019203
negative regulation of striated muscle cell differentiation	Gene Ontology	GO:0051154	4	23	0.00616968811291	0.0581359808911	ENSG00000177238|ENSG00000165887|ENSG00000182533|ENSG00000160539	http://amigo.geneontology.org/cgi-bin/amigo/term_details?term=GO:0051154
regulation of cardiac muscle contraction by calcium ion signaling	Gene Ontology	GO:0010882	4	23	0.00616968811291	0.0581359808911	ENSG00000198523|ENSG00000198947|ENSG00000018625|ENSG00000130528	http://amigo.geneontology.org/cgi-bin/amigo/term_details?term=GO:0010882
negative regulation of secretion	Gene Ontology	GO:0051048	13	198	0.0061847431705	0.0581880459153	ENSG00000106113|ENSG00000134548|ENSG00000185345|ENSG00000180772|ENSG00000070031|ENSG00000181092|ENSG00000089250|ENSG00000125538|ENSG00000187486|ENSG00000082196|ENSG00000118137|ENSG00000138798|ENSG00000158445	http://amigo.geneontology.org/cgi-bin/amigo/term_details?term=GO:0051048
neuromuscular junction	Gene Ontology	GO:0031594	6	54	0.00622538384433	0.058326804765	ENSG00000129910|ENSG00000182533|ENSG00000175084|ENSG00000087085|ENSG00000165917|ENSG00000100678	http://amigo.geneontology.org/cgi-bin/amigo/term_details?term=GO:0031594
renal system process	Gene Ontology	GO:0003014	9	111	0.00624738812095	0.058326804765	ENSG00000113889|ENSG00000134548|ENSG00000180772|ENSG00000181092|ENSG00000078295|ENSG00000135744|ENSG00000171885|ENSG00000167332|ENSG00000135100	http://amigo.geneontology.org/cgi-bin/amigo/term_details?term=GO:0003014
purine ribonucleoside diphosphate metabolic process	Gene Ontology	GO:0009179	8	91	0.00625680594843	0.058326804765	ENSG00000162409|ENSG00000167588|ENSG00000158571|ENSG00000009950|ENSG00000248746|ENSG00000109819|ENSG00000108515|ENSG00000152556	http://amigo.geneontology.org/cgi-bin/amigo/term_details?term=GO:0009179
purine nucleoside diphosphate metabolic process	Gene Ontology	GO:0009135	8	91	0.00625680594843	0.058326804765	ENSG00000162409|ENSG00000167588|ENSG00000158571|ENSG00000009950|ENSG00000248746|ENSG00000109819|ENSG00000108515|ENSG00000152556	http://amigo.geneontology.org/cgi-bin/amigo/term_details?term=GO:0009135
positive regulation of cAMP metabolic process	Gene Ontology	GO:0030816	8	91	0.00625680594843	0.058326804765	ENSG00000106113|ENSG00000170262|ENSG00000070031|ENSG00000106018|ENSG00000078295|ENSG00000146469|ENSG00000112186|ENSG00000110680	http://amigo.geneontology.org/cgi-bin/amigo/term_details?term=GO:0030816
fatty acid oxidation	Gene Ontology	GO:0019395	8	91	0.00625680594843	0.058326804765	ENSG00000121769|ENSG00000076555|ENSG00000214456|ENSG00000181092|ENSG00000107537|ENSG00000109819|ENSG00000004799|ENSG00000115361	http://amigo.geneontology.org/cgi-bin/amigo/term_details?term=GO:0019395
anion transmembrane transporter activity	Gene Ontology	GO:0008509	13	199	0.00642730245731	0.0597744642667	ENSG00000127325|ENSG00000134538|ENSG00000149742|ENSG00000112782|ENSG00000137571|ENSG00000188037|ENSG00000171714|ENSG00000205359|ENSG00000073464|ENSG00000266964|ENSG00000141485|ENSG00000162383|ENSG00000134917	http://amigo.geneontology.org/cgi-bin/amigo/term_details?term=GO:0008509
tissue morphogenesis	Gene Ontology	GO:0048729	29	607	0.0064316775341	0.0597744642667	ENSG00000160808|ENSG00000136352|ENSG00000159173|ENSG00000163092|ENSG00000114854|ENSG00000173991|ENSG00000138798|ENSG00000182533|ENSG00000197616|ENSG00000159184|ENSG00000111046|ENSG00000163017|ENSG00000148677|ENSG00000092054|ENSG00000115596|ENSG00000106689|ENSG00000138136|ENSG00000155657|ENSG00000106078|ENSG00000138083|ENSG00000118526|ENSG00000166292|ENSG00000180772|ENSG00000101306|ENSG00000111245…	http://amigo.geneontology.org/cgi-bin/amigo/term_details?term=GO:0048729
purine nucleotide biosynthetic process	Gene Ontology	GO:0006164	15	246	0.0064505323118	0.0598585870757	ENSG00000106113|ENSG00000170262|ENSG00000185100|ENSG00000188729|ENSG00000151320|ENSG00000106018|ENSG00000181322|ENSG00000112186|ENSG00000089250|ENSG00000116748|ENSG00000146469|ENSG00000078295|ENSG00000070031|ENSG00000109819|ENSG00000110680	http://amigo.geneontology.org/cgi-bin/amigo/term_details?term=GO:0006164
positive regulation of blood pressure	Gene Ontology	GO:0045777	5	38	0.00648479036622	0.0599941363275	ENSG00000167332|ENSG00000134548|ENSG00000106113|ENSG00000135744|ENSG00000181092	http://amigo.geneontology.org/cgi-bin/amigo/term_details?term=GO:0045777
positive regulation of organ growth	Gene Ontology	GO:0046622	5	38	0.00648479036622	0.0599941363275	ENSG00000004848|ENSG00000081189|ENSG00000076555|ENSG00000178568|ENSG00000151320	http://amigo.geneontology.org/cgi-bin/amigo/term_details?term=GO:0046622
protein tetramerization	Gene Ontology	GO:0051262	10	133	0.00660489691232	0.0608288092709	ENSG00000197153|ENSG00000274267|ENSG00000087085|ENSG00000076555|ENSG00000115361|ENSG00000211445|ENSG00000273983|ENSG00000077522|ENSG00000278272|ENSG00000129159	http://amigo.geneontology.org/cgi-bin/amigo/term_details?term=GO:0051262
pyridine-containing compound metabolic process	Gene Ontology	GO:0072524	10	133	0.00660489691232	0.0608288092709	ENSG00000162409|ENSG00000167588|ENSG00000077009|ENSG00000138356|ENSG00000009950|ENSG00000248746|ENSG00000109819|ENSG00000108515|ENSG00000152556|ENSG00000158571	http://amigo.geneontology.org/cgi-bin/amigo/term_details?term=GO:0072524
organ growth	Gene Ontology	GO:0035265	10	133	0.00660489691232	0.0608288092709	ENSG00000182533|ENSG00000180772|ENSG00000197616|ENSG00000188729|ENSG00000151320|ENSG00000076555|ENSG00000135744|ENSG00000081189|ENSG00000004848|ENSG00000178568	http://amigo.geneontology.org/cgi-bin/amigo/term_details?term=GO:0035265
cellular response to acid chemical	Gene Ontology	GO:0071229	11	155	0.00670642233326	0.0615768558479	ENSG00000107954|ENSG00000134240|ENSG00000025039|ENSG00000105996|ENSG00000185499|ENSG00000078725|ENSG00000004799|ENSG00000109819|ENSG00000125538|ENSG00000167332|ENSG00000115596	http://amigo.geneontology.org/cgi-bin/amigo/term_details?term=GO:0071229
regulation of organ growth	Gene Ontology	GO:0046620	7	73	0.0067233593293	0.0615768558479	ENSG00000182533|ENSG00000197616|ENSG00000151320|ENSG00000076555|ENSG00000178568|ENSG00000004848|ENSG00000081189	http://amigo.geneontology.org/cgi-bin/amigo/term_details?term=GO:0046620
negative regulation of ion transmembrane transport	Gene Ontology	GO:0034766	7	73	0.0067233593293	0.0615768558479	ENSG00000170290|ENSG00000182533|ENSG00000018625|ENSG00000186439|ENSG00000135744|ENSG00000077522|ENSG00000198523	http://amigo.geneontology.org/cgi-bin/amigo/term_details?term=GO:0034766
positive regulation of muscle organ development	Gene Ontology	GO:0048636	6	55	0.0067466289817	0.0615768558479	ENSG00000111046|ENSG00000151320|ENSG00000081189|ENSG00000248746|ENSG00000129152|ENSG00000178568	http://amigo.geneontology.org/cgi-bin/amigo/term_details?term=GO:0048636
cell-cell adherens junction	Gene Ontology	GO:0005913	6	55	0.0067466289817	0.0615768558479	ENSG00000197893|ENSG00000183230|ENSG00000175084|ENSG00000154330|ENSG00000095637|ENSG00000175161	http://amigo.geneontology.org/cgi-bin/amigo/term_details?term=GO:0005913
positive regulation of striated muscle tissue development	Gene Ontology	GO:0045844	6	55	0.0067466289817	0.0615768558479	ENSG00000111046|ENSG00000151320|ENSG00000081189|ENSG00000248746|ENSG00000129152|ENSG00000178568	http://amigo.geneontology.org/cgi-bin/amigo/term_details?term=GO:0045844
negative regulation of cell proliferation	Gene Ontology	GO:0008285	30	638	0.00693755070097	0.0632249023584	ENSG00000121769|ENSG00000109906|ENSG00000080618|ENSG00000069482|ENSG00000178568|ENSG00000168874|ENSG00000181092|ENSG00000109819|ENSG00000125965|ENSG00000000005|ENSG00000129152|ENSG00000139874|ENSG00000120057|ENSG00000164434|ENSG00000138136|ENSG00000106018|ENSG00000107954|ENSG00000125538|ENSG00000204632|ENSG00000278463|ENSG00000138379|ENSG00000182566|ENSG00000277075|ENSG00000180772|ENSG00000089250…	http://amigo.geneontology.org/cgi-bin/amigo/term_details?term=GO:0008285
lipid oxidation	Gene Ontology	GO:0034440	8	93	0.00704160508886	0.0632405580652	ENSG00000121769|ENSG00000076555|ENSG00000214456|ENSG00000181092|ENSG00000107537|ENSG00000109819|ENSG00000004799|ENSG00000115361	http://amigo.geneontology.org/cgi-bin/amigo/term_details?term=GO:0034440
ribonucleoside diphosphate metabolic process	Gene Ontology	GO:0009185	8	93	0.00704160508886	0.0632405580652	ENSG00000162409|ENSG00000167588|ENSG00000158571|ENSG00000009950|ENSG00000248746|ENSG00000109819|ENSG00000108515|ENSG00000152556	http://amigo.geneontology.org/cgi-bin/amigo/term_details?term=GO:0009185
renal sodium excretion	Gene Ontology	GO:0035812	4	24	0.00704283974523	0.0632405580652	ENSG00000113889|ENSG00000135744|ENSG00000134548|ENSG00000180772	http://amigo.geneontology.org/cgi-bin/amigo/term_details?term=GO:0035812
protein-lipid complex binding	Gene Ontology	GO:0071814	4	24	0.00704283974523	0.0632405580652	ENSG00000166035|ENSG00000186868|ENSG00000132693|ENSG00000118137	http://amigo.geneontology.org/cgi-bin/amigo/term_details?term=GO:0071814
protein kinase A signaling	Gene Ontology	GO:0010737	4	24	0.00704283974523	0.0632405580652	ENSG00000069482|ENSG00000151320|ENSG00000116996|ENSG00000181092	http://amigo.geneontology.org/cgi-bin/amigo/term_details?term=GO:0010737
ATPase complex	Gene Ontology	GO:1904949	4	24	0.00704283974523	0.0632405580652	ENSG00000266964|ENSG00000198523|ENSG00000018625|ENSG00000101892	http://amigo.geneontology.org/cgi-bin/amigo/term_details?term=GO:1904949
regulation of renal sodium excretion	Gene Ontology	GO:0035813	4	24	0.00704283974523	0.0632405580652	ENSG00000113889|ENSG00000135744|ENSG00000134548|ENSG00000180772	http://amigo.geneontology.org/cgi-bin/amigo/term_details?term=GO:0035813
ATPase dependent transmembrane transport complex	Gene Ontology	GO:0098533	4	24	0.00704283974523	0.0632405580652	ENSG00000266964|ENSG00000198523|ENSG00000018625|ENSG00000101892	http://amigo.geneontology.org/cgi-bin/amigo/term_details?term=GO:0098533
lipoprotein particle binding	Gene Ontology	GO:0071813	4	24	0.00704283974523	0.0632405580652	ENSG00000166035|ENSG00000186868|ENSG00000132693|ENSG00000118137	http://amigo.geneontology.org/cgi-bin/amigo/term_details?term=GO:0071813
negative regulation of myoblast differentiation	Gene Ontology	GO:0045662	4	24	0.00704283974523	0.0632405580652	ENSG00000165887|ENSG00000129170|ENSG00000077009|ENSG00000138379	http://amigo.geneontology.org/cgi-bin/amigo/term_details?term=GO:0045662
nuclear nucleosome	Gene Ontology	GO:0000788	5	39	0.00715291389987	0.0641346435721	ENSG00000197153|ENSG00000274267|ENSG00000278588|ENSG00000273983|ENSG00000278272	http://amigo.geneontology.org/cgi-bin/amigo/term_details?term=GO:0000788
chemokine production	Gene Ontology	GO:0032602	7	74	0.0071881662953	0.0643562219928	ENSG00000175445|ENSG00000181092|ENSG00000169900|ENSG00000129988|ENSG00000082196|ENSG00000125538|ENSG00000197561	http://amigo.geneontology.org/cgi-bin/amigo/term_details?term=GO:0032602
platelet alpha granule lumen	Gene Ontology	GO:0031093	6	56	0.00729878230672	0.0651901167589	ENSG00000113889|ENSG00000163631|ENSG00000165197|ENSG00000197766|ENSG00000077522|ENSG00000138798	http://amigo.geneontology.org/cgi-bin/amigo/term_details?term=GO:0031093
nucleoside diphosphate metabolic process	Gene Ontology	GO:0009132	9	114	0.00731333605959	0.0651901167589	ENSG00000162409|ENSG00000167588|ENSG00000158571|ENSG00000009950|ENSG00000181322|ENSG00000248746|ENSG00000109819|ENSG00000108515|ENSG00000152556	http://amigo.geneontology.org/cgi-bin/amigo/term_details?term=GO:0009132
lipid homeostasis	Gene Ontology	GO:0055088	9	114	0.00731333605959	0.0651901167589	ENSG00000162409|ENSG00000121769|ENSG00000182533|ENSG00000009950|ENSG00000175445|ENSG00000118137|ENSG00000082196|ENSG00000166035|ENSG00000115361	http://amigo.geneontology.org/cgi-bin/amigo/term_details?term=GO:0055088
peptide secretion	Gene Ontology	GO:0002790	15	250	0.00737839669641	0.0656741840062	ENSG00000106113|ENSG00000185345|ENSG00000158445|ENSG00000151729|ENSG00000070031|ENSG00000124205|ENSG00000089250|ENSG00000130037|ENSG00000053438|ENSG00000146469|ENSG00000152556|ENSG00000125538|ENSG00000069482|ENSG00000135100|ENSG00000187486	http://amigo.geneontology.org/cgi-bin/amigo/term_details?term=GO:0002790
glycosaminoglycan binding	Gene Ontology	GO:0005539	13	203	0.0074741738919	0.0660515747313	ENSG00000113889|ENSG00000188488|ENSG00000167941|ENSG00000005381|ENSG00000188517|ENSG00000175445|ENSG00000197561|ENSG00000205221|ENSG00000145681|ENSG00000166035|ENSG00000130287|ENSG00000138379|ENSG00000134917	http://amigo.geneontology.org/cgi-bin/amigo/term_details?term=GO:0005539
response to corticosteroid	Gene Ontology	GO:0031960	12	180	0.00747807008819	0.0660515747313	ENSG00000158022|ENSG00000106113|ENSG00000134240|ENSG00000180772|ENSG00000175564|ENSG00000181092|ENSG00000129152|ENSG00000144191|ENSG00000125538|ENSG00000166035|ENSG00000138379|ENSG00000158571	http://amigo.geneontology.org/cgi-bin/amigo/term_details?term=GO:0031960
membrane hyperpolarization	Gene Ontology	GO:0060081	3	12	0.00750733587676	0.0660515747313	ENSG00000130037|ENSG00000135744|ENSG00000181092	http://amigo.geneontology.org/cgi-bin/amigo/term_details?term=GO:0060081
neuronal ion channel clustering	Gene Ontology	GO:0045161	3	12	0.00750733587676	0.0660515747313	ENSG00000120049|ENSG00000034971|ENSG00000160460	http://amigo.geneontology.org/cgi-bin/amigo/term_details?term=GO:0045161
skeletal muscle tissue growth	Gene Ontology	GO:0048630	3	12	0.00750733587676	0.0660515747313	ENSG00000248746|ENSG00000106113|ENSG00000138379	http://amigo.geneontology.org/cgi-bin/amigo/term_details?term=GO:0048630
ethanol oxidation	Gene Ontology	GO:0006069	3	12	0.00750733587676	0.0660515747313	ENSG00000196616|ENSG00000187758|ENSG00000198099	http://amigo.geneontology.org/cgi-bin/amigo/term_details?term=GO:0006069
myosin heavy chain binding	Gene Ontology	GO:0032036	3	12	0.00750733587676	0.0660515747313	ENSG00000116748|ENSG00000160808|ENSG00000111245	http://amigo.geneontology.org/cgi-bin/amigo/term_details?term=GO:0032036
regulation of blood volume by renin-angiotensin	Gene Ontology	GO:0002016	3	12	0.00750733587676	0.0660515747313	ENSG00000135744|ENSG00000180772|ENSG00000136352	http://amigo.geneontology.org/cgi-bin/amigo/term_details?term=GO:0002016
regulation of cellular carbohydrate metabolic process	Gene Ontology	GO:0010675	10	136	0.00760802558909	0.0667627928637	ENSG00000143365|ENSG00000185345|ENSG00000158571|ENSG00000076555|ENSG00000181092|ENSG00000248746|ENSG00000109819|ENSG00000082196|ENSG00000095637|ENSG00000004799	http://amigo.geneontology.org/cgi-bin/amigo/term_details?term=GO:0010675
cellular ketone metabolic process	Gene Ontology	GO:0042180	14	227	0.00761003993337	0.0667627928637	ENSG00000162409|ENSG00000163050|ENSG00000118137|ENSG00000198099|ENSG00000121769|ENSG00000076555|ENSG00000009950|ENSG00000214456|ENSG00000004799|ENSG00000167588|ENSG00000109819|ENSG00000112175|ENSG00000181092|ENSG00000115361	http://amigo.geneontology.org/cgi-bin/amigo/term_details?term=GO:0042180
regulation of cyclic nucleotide metabolic process	Gene Ontology	GO:0030799	11	158	0.0076346729001	0.0668828016184	ENSG00000106113|ENSG00000170262|ENSG00000188729|ENSG00000151320|ENSG00000106018|ENSG00000089250|ENSG00000078295|ENSG00000146469|ENSG00000070031|ENSG00000112186|ENSG00000110680	http://amigo.geneontology.org/cgi-bin/amigo/term_details?term=GO:0030799
protein dimerization activity	Gene Ontology	GO:0046983	48	1157	0.00771857596083	0.0675209524596	ENSG00000109846|ENSG00000197153|ENSG00000109906|ENSG00000171714|ENSG00000160678|ENSG00000169900|ENSG00000175161|ENSG00000114854|ENSG00000178568|ENSG00000165197|ENSG00000089250|ENSG00000168874|ENSG00000167588|ENSG00000278272|ENSG00000185100|ENSG00000009950|ENSG00000181092|ENSG00000273983|ENSG00000077522|ENSG00000278588|ENSG00000058404|ENSG00000092607|ENSG00000196296|ENSG00000274267|ENSG00000158445…	http://amigo.geneontology.org/cgi-bin/amigo/term_details?term=GO:0046983
response to organic cyclic compound	Gene Ontology	GO:0014070	40	925	0.00773718947036	0.0675869512247	ENSG00000109846|ENSG00000117115|ENSG00000158571|ENSG00000188582|ENSG00000144191|ENSG00000166035|ENSG00000068976|ENSG00000187486|ENSG00000196218|ENSG00000185345|ENSG00000175564|ENSG00000159184|ENSG00000181092|ENSG00000126583|ENSG00000109819|ENSG00000277893|ENSG00000167332|ENSG00000139874|ENSG00000158022|ENSG00000106113|ENSG00000018625|ENSG00000078295|ENSG00000167588|ENSG00000196482|ENSG00000082175…	http://amigo.geneontology.org/cgi-bin/amigo/term_details?term=GO:0014070
regulation of membrane depolarization	Gene Ontology	GO:0003254	5	40	0.00786760126225	0.0686279618676	ENSG00000022267|ENSG00000149575|ENSG00000182533|ENSG00000034971|ENSG00000105711	http://amigo.geneontology.org/cgi-bin/amigo/term_details?term=GO:0003254
regulation of hormone secretion	Gene Ontology	GO:0046883	15	252	0.00788074221145	0.0686445248832	ENSG00000106113|ENSG00000185345|ENSG00000158445|ENSG00000151729|ENSG00000070031|ENSG00000130037|ENSG00000124205|ENSG00000181092|ENSG00000089250|ENSG00000125538|ENSG00000053438|ENSG00000152556|ENSG00000082196|ENSG00000069482|ENSG00000187486	http://amigo.geneontology.org/cgi-bin/amigo/term_details?term=GO:0046883
secretion	Gene Ontology	GO:0046903	45	1071	0.00791528829427	0.0688472226849	ENSG00000163631|ENSG00000029534|ENSG00000070808|ENSG00000080618|ENSG00000124205|ENSG00000169900|ENSG00000130037|ENSG00000118137|ENSG00000178568|ENSG00000138798|ENSG00000165197|ENSG00000172179|ENSG00000185345|ENSG00000151729|ENSG00000177238|ENSG00000181092|ENSG00000077522|ENSG00000082196|ENSG00000167332|ENSG00000197766|ENSG00000157087|ENSG00000113889|ENSG00000106113|ENSG00000187486|ENSG00000116996…	http://amigo.geneontology.org/cgi-bin/amigo/term_details?term=GO:0046903
regulation of cellular ketone metabolic process	Gene Ontology	GO:0010565	11	159	0.00796534606351	0.0691024222449	ENSG00000162409|ENSG00000121769|ENSG00000118137|ENSG00000115361|ENSG00000076555|ENSG00000009950|ENSG00000214456|ENSG00000181092|ENSG00000109819|ENSG00000112175|ENSG00000004799	http://amigo.geneontology.org/cgi-bin/amigo/term_details?term=GO:0010565
negative regulation of catabolic process	Gene Ontology	GO:0009895	10	137	0.0079672625713	0.0691024222449	ENSG00000204614|ENSG00000076555|ENSG00000157150|ENSG00000214456|ENSG00000257017|ENSG00000248746|ENSG00000157119|ENSG00000126583|ENSG00000109819|ENSG00000125538	http://amigo.geneontology.org/cgi-bin/amigo/term_details?term=GO:0009895
negative regulation of calcium ion import	Gene Ontology	GO:0090281	4	25	0.00799380501483	0.0691362229753	ENSG00000106113|ENSG00000186439|ENSG00000198523|ENSG00000170290	http://amigo.geneontology.org/cgi-bin/amigo/term_details?term=GO:0090281
negative regulation of calcium ion transmembrane transporter activity	Gene Ontology	GO:1901020	4	25	0.00799380501483	0.0691362229753	ENSG00000186439|ENSG00000198523|ENSG00000018625|ENSG00000170290	http://amigo.geneontology.org/cgi-bin/amigo/term_details?term=GO:1901020
macroautophagy	Gene Ontology	GO:0016236	20	378	0.0080818308391	0.0697986691705	ENSG00000118804|ENSG00000162409|ENSG00000138379|ENSG00000185345|ENSG00000197769|ENSG00000025039|ENSG00000274267|ENSG00000168748|ENSG00000004799|ENSG00000100628|ENSG00000154358|ENSG00000205683|ENSG00000273983|ENSG00000145681|ENSG00000278272|ENSG00000101605|ENSG00000115592|ENSG00000197153|ENSG00000125965|ENSG00000112425	http://amigo.geneontology.org/cgi-bin/amigo/term_details?term=GO:0016236
regulation of cAMP biosynthetic process	Gene Ontology	GO:0030817	9	116	0.00809760755976	0.0698361465535	ENSG00000106113|ENSG00000170262|ENSG00000070031|ENSG00000151320|ENSG00000106018|ENSG00000078295|ENSG00000146469|ENSG00000112186|ENSG00000110680	http://amigo.geneontology.org/cgi-bin/amigo/term_details?term=GO:0030817
ribonucleotide biosynthetic process	Gene Ontology	GO:0009260	15	253	0.0081419388792	0.0701194341275	ENSG00000106113|ENSG00000170262|ENSG00000185100|ENSG00000188729|ENSG00000151320|ENSG00000106018|ENSG00000181322|ENSG00000112186|ENSG00000089250|ENSG00000116748|ENSG00000146469|ENSG00000078295|ENSG00000070031|ENSG00000109819|ENSG00000110680	http://amigo.geneontology.org/cgi-bin/amigo/term_details?term=GO:0009260
reactive oxygen species metabolic process	Gene Ontology	GO:0072593	14	229	0.00815486722594	0.0701318581431	ENSG00000109846|ENSG00000089250|ENSG00000185345|ENSG00000180772|ENSG00000132693|ENSG00000138356|ENSG00000115705|ENSG00000214456|ENSG00000004799|ENSG00000257017|ENSG00000135744|ENSG00000211445|ENSG00000125538|ENSG00000005381	http://amigo.geneontology.org/cgi-bin/amigo/term_details?term=GO:0072593
negative regulation of hormone secretion	Gene Ontology	GO:0046888	7	76	0.00818857458713	0.0702239275689	ENSG00000106113|ENSG00000185345|ENSG00000158445|ENSG00000181092|ENSG00000089250|ENSG00000125538|ENSG00000187486	http://amigo.geneontology.org/cgi-bin/amigo/term_details?term=GO:0046888
ATPase binding	Gene Ontology	GO:0051117	7	76	0.00818857458713	0.0702239275689	ENSG00000029534|ENSG00000170290|ENSG00000160678|ENSG00000150201|ENSG00000082175|ENSG00000198523|ENSG00000130528	http://amigo.geneontology.org/cgi-bin/amigo/term_details?term=GO:0051117
proteinaceous extracellular matrix	Gene Ontology	GO:0005578	19	353	0.00822067854054	0.0704003691003	ENSG00000163631|ENSG00000167941|ENSG00000034971|ENSG00000138615|ENSG00000172987|ENSG00000157150|ENSG00000132464|ENSG00000169436|ENSG00000187720|ENSG00000115596|ENSG00000087085|ENSG00000205221|ENSG00000187689|ENSG00000145681|ENSG00000091128|ENSG00000130287|ENSG00000152592|ENSG00000116996|ENSG00000134917	http://amigo.geneontology.org/cgi-bin/amigo/term_details?term=GO:0005578
response to organophosphorus	Gene Ontology	GO:0046683	10	138	0.00833941731234	0.0711557367718	ENSG00000167588|ENSG00000134240|ENSG00000158571|ENSG00000151320|ENSG00000181092|ENSG00000100678|ENSG00000144191|ENSG00000125538|ENSG00000068976|ENSG00000187486	http://amigo.geneontology.org/cgi-bin/amigo/term_details?term=GO:0046683
regulation of lipid transport	Gene Ontology	GO:0032368	8	96	0.00835519727026	0.0711557367718	ENSG00000185345|ENSG00000180772|ENSG00000118137|ENSG00000069482|ENSG00000125538|ENSG00000124406|ENSG00000181092|ENSG00000138798	http://amigo.geneontology.org/cgi-bin/amigo/term_details?term=GO:0032368
protein depolymerization	Gene Ontology	GO:0051261	8	96	0.00835519727026	0.0711557367718	ENSG00000136842|ENSG00000170290|ENSG00000170807|ENSG00000163380|ENSG00000165410|ENSG00000077522|ENSG00000138100|ENSG00000160460	http://amigo.geneontology.org/cgi-bin/amigo/term_details?term=GO:0051261
monocarboxylic acid metabolic process	Gene Ontology	GO:0032787	26	538	0.008355496768	0.0711557367718	ENSG00000121769|ENSG00000158571|ENSG00000214456|ENSG00000004799|ENSG00000166035|ENSG00000203797|ENSG00000170522|ENSG00000145626|ENSG00000167588|ENSG00000134538|ENSG00000183549|ENSG00000009950|ENSG00000115361|ENSG00000107537|ENSG00000109819|ENSG00000124253|ENSG00000162409|ENSG00000181092|ENSG00000175564|ENSG00000076555|ENSG00000108515|ENSG00000115592|ENSG00000152556|ENSG00000175445|ENSG00000118137…	http://amigo.geneontology.org/cgi-bin/amigo/term_details?term=GO:0032787
response to drug	Gene Ontology	GO:0042493	22	432	0.00848673818902	0.0718830948045	ENSG00000121769|ENSG00000214872|ENSG00000080618|ENSG00000166035|ENSG00000187486|ENSG00000134240|ENSG00000110786|ENSG00000185100|ENSG00000181092|ENSG00000277893|ENSG00000162409|ENSG00000108515|ENSG00000125538|ENSG00000069482|ENSG00000148677|ENSG00000157150|ENSG00000175445|ENSG00000118137|ENSG00000089250|ENSG00000168356|ENSG00000081189|ENSG00000129159	http://amigo.geneontology.org/cgi-bin/amigo/term_details?term=GO:0042493
cardiac muscle tissue growth	Gene Ontology	GO:0055017	6	58	0.0084997698082	0.0718830948045	ENSG00000182533|ENSG00000180772|ENSG00000151320|ENSG00000178568|ENSG00000135744|ENSG00000081189	http://amigo.geneontology.org/cgi-bin/amigo/term_details?term=GO:0055017
steroid hormone receptor activity	Gene Ontology	GO:0003707	6	58	0.0084997698082	0.0718830948045	ENSG00000143365|ENSG00000188582|ENSG00000196482|ENSG00000082175|ENSG00000167332|ENSG00000112333	http://amigo.geneontology.org/cgi-bin/amigo/term_details?term=GO:0003707
NAD metabolic process	Gene Ontology	GO:0019674	6	58	0.0084997698082	0.0718830948045	ENSG00000167588|ENSG00000077009|ENSG00000248746|ENSG00000108515|ENSG00000152556|ENSG00000158571	http://amigo.geneontology.org/cgi-bin/amigo/term_details?term=GO:0019674
actin filament bundle	Gene Ontology	GO:0032432	6	58	0.0084997698082	0.0718830948045	ENSG00000109846|ENSG00000197616|ENSG00000154330|ENSG00000143632|ENSG00000095637|ENSG00000092054	http://amigo.geneontology.org/cgi-bin/amigo/term_details?term=GO:0032432
oxidoreduction coenzyme metabolic process	Gene Ontology	GO:0006733	10	139	0.00872478408109	0.0734869670231	ENSG00000162409|ENSG00000163050|ENSG00000167588|ENSG00000077009|ENSG00000009950|ENSG00000248746|ENSG00000109819|ENSG00000108515|ENSG00000152556|ENSG00000158571	http://amigo.geneontology.org/cgi-bin/amigo/term_details?term=GO:0006733
fatty acid biosynthetic process	Gene Ontology	GO:0006633	10	139	0.00872478408109	0.0734869670231	ENSG00000162409|ENSG00000115592|ENSG00000115361|ENSG00000076555|ENSG00000009950|ENSG00000175445|ENSG00000118137|ENSG00000004799|ENSG00000166035|ENSG00000170522	http://amigo.geneontology.org/cgi-bin/amigo/term_details?term=GO:0006633
platelet alpha granule	Gene Ontology	GO:0031091	7	77	0.00872552425348	0.0734869670231	ENSG00000113889|ENSG00000188488|ENSG00000165197|ENSG00000197766|ENSG00000163631|ENSG00000077522|ENSG00000138798	http://amigo.geneontology.org/cgi-bin/amigo/term_details?term=GO:0031091
protein oligomerization	Gene Ontology	GO:0051259	23	460	0.00881141836524	0.0741081550113	ENSG00000109846|ENSG00000197153|ENSG00000104848|ENSG00000130037|ENSG00000166035|ENSG00000115361|ENSG00000158445|ENSG00000108231|ENSG00000177238|ENSG00000181092|ENSG00000273983|ENSG00000077522|ENSG00000082196|ENSG00000183783|ENSG00000182255|ENSG00000076555|ENSG00000274267|ENSG00000211445|ENSG00000278272|ENSG00000152556|ENSG00000087085|ENSG00000198523|ENSG00000129159	http://amigo.geneontology.org/cgi-bin/amigo/term_details?term=GO:0051259
regulation of voltage-gated calcium channel activity	Gene Ontology	GO:1901385	4	26	0.00902524934283	0.075506550364	ENSG00000160678|ENSG00000067191|ENSG00000198947|ENSG00000153956	http://amigo.geneontology.org/cgi-bin/amigo/term_details?term=GO:1901385
positive regulation of skeletal muscle tissue development	Gene Ontology	GO:0048643	4	26	0.00902524934283	0.075506550364	ENSG00000248746|ENSG00000129152|ENSG00000081189|ENSG00000111046	http://amigo.geneontology.org/cgi-bin/amigo/term_details?term=GO:0048643
cardiac muscle cell membrane repolarization	Gene Ontology	GO:0099622	4	26	0.00902524934283	0.075506550364	ENSG00000130037|ENSG00000182533|ENSG00000153956|ENSG00000105711	http://amigo.geneontology.org/cgi-bin/amigo/term_details?term=GO:0099622
adult heart development	Gene Ontology	GO:0007512	3	13	0.00905188255265	0.075506550364	ENSG00000092054|ENSG00000173991|ENSG00000197616	http://amigo.geneontology.org/cgi-bin/amigo/term_details?term=GO:0007512
retinol binding	Gene Ontology	GO:0019841	3	13	0.00905188255265	0.075506550364	ENSG00000176919|ENSG00000140522|ENSG00000198099	http://amigo.geneontology.org/cgi-bin/amigo/term_details?term=GO:0019841
regulation of sequestering of triglyceride	Gene Ontology	GO:0010889	3	13	0.00905188255265	0.075506550364	ENSG00000214456|ENSG00000175445|ENSG00000139914	http://amigo.geneontology.org/cgi-bin/amigo/term_details?term=GO:0010889
oxoacid metabolic process	Gene Ontology	GO:0043436	37	849	0.00910997128452	0.0758874279172	ENSG00000121769|ENSG00000005381|ENSG00000158571|ENSG00000147576|ENSG00000086205|ENSG00000214456|ENSG00000004799|ENSG00000166035|ENSG00000203797|ENSG00000170522|ENSG00000145626|ENSG00000167588|ENSG00000134538|ENSG00000185100|ENSG00000183549|ENSG00000009950|ENSG00000181092|ENSG00000167701|ENSG00000107537|ENSG00000109819|ENSG00000277893|ENSG00000124253|ENSG00000172508|ENSG00000162409|ENSG00000115361…	http://amigo.geneontology.org/cgi-bin/amigo/term_details?term=GO:0043436
positive regulation of calcium ion transmembrane transport	Gene Ontology	GO:1904427	6	59	0.0091505611717	0.0761216982485	ENSG00000186439|ENSG00000151320|ENSG00000092529|ENSG00000160678|ENSG00000153956|ENSG00000149596	http://amigo.geneontology.org/cgi-bin/amigo/term_details?term=GO:1904427
positive regulation of cellular biosynthetic process	Gene Ontology	GO:0031328	65	1679	0.00918039249554	0.0762659545275	ENSG00000121769|ENSG00000106689|ENSG00000117115|ENSG00000170162|ENSG00000109906|ENSG00000136352|ENSG00000188729|ENSG00000105996|ENSG00000185499|ENSG00000168509|ENSG00000125538|ENSG00000129152|ENSG00000135100|ENSG00000163884|ENSG00000112186|ENSG00000130598|ENSG00000110680|ENSG00000178568|ENSG00000138798|ENSG00000144712|ENSG00000168874|ENSG00000185345|ENSG00000138083|ENSG00000092529|ENSG00000197561…	http://amigo.geneontology.org/cgi-bin/amigo/term_details?term=GO:0031328
ribose phosphate biosynthetic process	Gene Ontology	GO:0046390	15	257	0.00925640623959	0.0767929571996	ENSG00000106113|ENSG00000170262|ENSG00000185100|ENSG00000188729|ENSG00000151320|ENSG00000106018|ENSG00000181322|ENSG00000112186|ENSG00000089250|ENSG00000116748|ENSG00000146469|ENSG00000078295|ENSG00000070031|ENSG00000109819|ENSG00000110680	http://amigo.geneontology.org/cgi-bin/amigo/term_details?term=GO:0046390
cAMP biosynthetic process	Gene Ontology	GO:0006171	9	119	0.0093919206328	0.0778114889877	ENSG00000106113|ENSG00000170262|ENSG00000070031|ENSG00000151320|ENSG00000106018|ENSG00000078295|ENSG00000146469|ENSG00000112186|ENSG00000110680	http://amigo.geneontology.org/cgi-bin/amigo/term_details?term=GO:0006171
negative regulation of insulin secretion	Gene Ontology	GO:0046676	5	42	0.00944283022167	0.0780215444297	ENSG00000089250|ENSG00000106113|ENSG00000185345|ENSG00000158445|ENSG00000187486	http://amigo.geneontology.org/cgi-bin/amigo/term_details?term=GO:0046676
regulation of potassium ion transmembrane transporter activity	Gene Ontology	GO:1901016	5	42	0.00944283022167	0.0780215444297	ENSG00000022267|ENSG00000151320|ENSG00000182533|ENSG00000077522|ENSG00000069482	http://amigo.geneontology.org/cgi-bin/amigo/term_details?term=GO:1901016
myosin binding	Gene Ontology	GO:0017022	6	60	0.00983617227843	0.0811617134218	ENSG00000160808|ENSG00000034971|ENSG00000198947|ENSG00000143632|ENSG00000111245|ENSG00000116748	http://amigo.geneontology.org/cgi-bin/amigo/term_details?term=GO:0017022
negative regulation of transmembrane transport	Gene Ontology	GO:0034763	7	79	0.009876268142	0.0813825820176	ENSG00000170290|ENSG00000182533|ENSG00000018625|ENSG00000186439|ENSG00000135744|ENSG00000077522|ENSG00000198523	http://amigo.geneontology.org/cgi-bin/amigo/term_details?term=GO:0034763
monovalent inorganic cation homeostasis	Gene Ontology	GO:0055067	10	142	0.00996311337749	0.0819875610282	ENSG00000113889|ENSG00000168748|ENSG00000134548|ENSG00000180772|ENSG00000018625|ENSG00000100373|ENSG00000004799|ENSG00000135744|ENSG00000130037|ENSG00000136546	http://amigo.geneontology.org/cgi-bin/amigo/term_details?term=GO:0055067
positive regulation of cell development	Gene Ontology	GO:0010720	23	466	0.0101119953431	0.0829932759408	ENSG00000105711|ENSG00000140795|ENSG00000078725|ENSG00000136717|ENSG00000058404|ENSG00000185345|ENSG00000110786|ENSG00000167191|ENSG00000181092|ENSG00000106078|ENSG00000186868|ENSG00000125538|ENSG00000148677|ENSG00000125965|ENSG00000107954|ENSG00000034971|ENSG00000111046|ENSG00000198947|ENSG00000151320|ENSG00000118137|ENSG00000129152|ENSG00000112175|ENSG00000081189	http://amigo.geneontology.org/cgi-bin/amigo/term_details?term=GO:0010720
positive regulation of heart growth	Gene Ontology	GO:0060421	4	27	0.0101396960124	0.0829932759408	ENSG00000151320|ENSG00000076555|ENSG00000178568|ENSG00000081189	http://amigo.geneontology.org/cgi-bin/amigo/term_details?term=GO:0060421
regulation of protein localization to cell surface	Gene Ontology	GO:2000008	4	27	0.0101396960124	0.0829932759408	ENSG00000182533|ENSG00000178568|ENSG00000138798|ENSG00000077522	http://amigo.geneontology.org/cgi-bin/amigo/term_details?term=GO:2000008
neuromuscular synaptic transmission	Gene Ontology	GO:0007274	4	27	0.0101396960124	0.0829932759408	ENSG00000185482|ENSG00000165917|ENSG00000134769|ENSG00000101306	http://amigo.geneontology.org/cgi-bin/amigo/term_details?term=GO:0007274
regulation of carbohydrate catabolic process	Gene Ontology	GO:0043470	5	43	0.0103063648994	0.0837958243349	ENSG00000162409|ENSG00000248746|ENSG00000167588|ENSG00000109819|ENSG00000009950	http://amigo.geneontology.org/cgi-bin/amigo/term_details?term=GO:0043470
regulation of endocrine process	Gene Ontology	GO:0044060	5	43	0.0103063648994	0.0837958243349	ENSG00000082196|ENSG00000069482|ENSG00000167332|ENSG00000106113|ENSG00000125538	http://amigo.geneontology.org/cgi-bin/amigo/term_details?term=GO:0044060
regulation of lipid storage	Gene Ontology	GO:0010883	5	43	0.0103063648994	0.0837958243349	ENSG00000076555|ENSG00000214456|ENSG00000175445|ENSG00000132693|ENSG00000139914	http://amigo.geneontology.org/cgi-bin/amigo/term_details?term=GO:0010883
regulation of catecholamine secretion	Gene Ontology	GO:0050433	5	43	0.0103063648994	0.0837958243349	ENSG00000135744|ENSG00000106113|ENSG00000185345|ENSG00000180772|ENSG00000158445	http://amigo.geneontology.org/cgi-bin/amigo/term_details?term=GO:0050433
ammonium ion binding	Gene Ontology	GO:0070405	5	43	0.0103063648994	0.0837958243349	ENSG00000188488|ENSG00000087085|ENSG00000132693|ENSG00000129749|ENSG00000118137	http://amigo.geneontology.org/cgi-bin/amigo/term_details?term=GO:0070405
carbohydrate derivative binding	Gene Ontology	GO:0097367	81	2184	0.0104555899302	0.0848960533425	ENSG00000163491|ENSG00000188488|ENSG00000144821|ENSG00000145681|ENSG00000070808|ENSG00000025039|ENSG00000163050|ENSG00000140795|ENSG00000184343|ENSG00000168509|ENSG00000129988|ENSG00000109061|ENSG00000144191|ENSG00000104879|ENSG00000166035|ENSG00000068976|ENSG00000197561|ENSG00000158571|ENSG00000185739|ENSG00000187486|ENSG00000164776|ENSG00000145949|ENSG00000089250|ENSG00000130287|ENSG00000113889…	http://amigo.geneontology.org/cgi-bin/amigo/term_details?term=GO:0097367
secretion by cell	Gene Ontology	GO:0032940	40	944	0.0104805869901	0.0849359825871	ENSG00000163631|ENSG00000029534|ENSG00000070808|ENSG00000080618|ENSG00000124205|ENSG00000169900|ENSG00000130037|ENSG00000118137|ENSG00000138798|ENSG00000165197|ENSG00000185345|ENSG00000151729|ENSG00000177238|ENSG00000181092|ENSG00000116996|ENSG00000082196|ENSG00000167332|ENSG00000077522|ENSG00000113889|ENSG00000106113|ENSG00000187486|ENSG00000197766|ENSG00000158445|ENSG00000155657|ENSG00000125538…	http://amigo.geneontology.org/cgi-bin/amigo/term_details?term=GO:0032940
purine nucleoside monophosphate metabolic process	Gene Ontology	GO:0009126	15	261	0.0104883280168	0.0849359825871	ENSG00000162409|ENSG00000167588|ENSG00000018625|ENSG00000197616|ENSG00000185100|ENSG00000009950|ENSG00000116748|ENSG00000109819|ENSG00000108515|ENSG00000264424|ENSG00000092054|ENSG00000248746|ENSG00000116981|ENSG00000152556|ENSG00000158571	http://amigo.geneontology.org/cgi-bin/amigo/term_details?term=GO:0009126
positive regulation of glycolytic process	Gene Ontology	GO:0045821	3	14	0.0107683610354	0.0862882053573	ENSG00000162409|ENSG00000009950|ENSG00000167588	http://amigo.geneontology.org/cgi-bin/amigo/term_details?term=GO:0045821
lipid particle organization	Gene Ontology	GO:0034389	3	14	0.0107683610354	0.0862882053573	ENSG00000214456|ENSG00000187288|ENSG00000139914	http://amigo.geneontology.org/cgi-bin/amigo/term_details?term=GO:0034389
apolipoprotein binding	Gene Ontology	GO:0034185	3	14	0.0107683610354	0.0862882053573	ENSG00000166035|ENSG00000175445|ENSG00000186868	http://amigo.geneontology.org/cgi-bin/amigo/term_details?term=GO:0034185
negative regulation of growth of symbiont in host	Gene Ontology	GO:0044130	3	14	0.0107683610354	0.0862882053573	ENSG00000005381|ENSG00000129988|ENSG00000197561	http://amigo.geneontology.org/cgi-bin/amigo/term_details?term=GO:0044130
negative regulation of muscle hypertrophy	Gene Ontology	GO:0014741	3	14	0.0107683610354	0.0862882053573	ENSG00000146147|ENSG00000182533|ENSG00000138379	http://amigo.geneontology.org/cgi-bin/amigo/term_details?term=GO:0014741
ethanol metabolic process	Gene Ontology	GO:0006067	3	14	0.0107683610354	0.0862882053573	ENSG00000196616|ENSG00000187758|ENSG00000198099	http://amigo.geneontology.org/cgi-bin/amigo/term_details?term=GO:0006067
negative regulation of tumor necrosis factor-mediated signaling pathway	Gene Ontology	GO:0010804	3	14	0.0107683610354	0.0862882053573	ENSG00000169900|ENSG00000118137|ENSG00000181092	http://amigo.geneontology.org/cgi-bin/amigo/term_details?term=GO:0010804
positive regulation of renal sodium excretion	Gene Ontology	GO:0035815	3	14	0.0107683610354	0.0862882053573	ENSG00000113889|ENSG00000135744|ENSG00000180772	http://amigo.geneontology.org/cgi-bin/amigo/term_details?term=GO:0035815
secretory vesicle	Gene Ontology	GO:0099503	23	469	0.0108182246293	0.0864608371551	ENSG00000163631|ENSG00000188488|ENSG00000165197|ENSG00000137098|ENSG00000164675|ENSG00000124406|ENSG00000005381|ENSG00000138798|ENSG00000188396|ENSG00000229415|ENSG00000151023|ENSG00000197561|ENSG00000077522|ENSG00000181856|ENSG00000143028|ENSG00000113889|ENSG00000197766|ENSG00000125538|ENSG00000069482|ENSG00000115194|ENSG00000118137|ENSG00000089250|ENSG00000188257	http://amigo.geneontology.org/cgi-bin/amigo/term_details?term=GO:0099503
protein secretion	Gene Ontology	GO:0009306	23	469	0.0108182246293	0.0864608371551	ENSG00000158445|ENSG00000169900|ENSG00000130037|ENSG00000187486|ENSG00000185345|ENSG00000151729|ENSG00000082196|ENSG00000167332|ENSG00000106113|ENSG00000125538|ENSG00000069482|ENSG00000148677|ENSG00000152556|ENSG00000180772|ENSG00000132693|ENSG00000087085|ENSG00000175445|ENSG00000118137|ENSG00000089250|ENSG00000135744|ENSG00000053438|ENSG00000146469|ENSG00000135100	http://amigo.geneontology.org/cgi-bin/amigo/term_details?term=GO:0009306
response to glucocorticoid	Gene Ontology	GO:0051384	11	167	0.0110276248736	0.0880191862462	ENSG00000158022|ENSG00000106113|ENSG00000134240|ENSG00000180772|ENSG00000175564|ENSG00000181092|ENSG00000129152|ENSG00000125538|ENSG00000166035|ENSG00000138379|ENSG00000158571	http://amigo.geneontology.org/cgi-bin/amigo/term_details?term=GO:0051384
triglyceride biosynthetic process	Gene Ontology	GO:0019432	5	44	0.0112224442238	0.0892242766024	ENSG00000214456|ENSG00000124253|ENSG00000167588|ENSG00000151365|ENSG00000175445	http://amigo.geneontology.org/cgi-bin/amigo/term_details?term=GO:0019432
response to electrical stimulus	Gene Ontology	GO:0051602	5	44	0.0112224442238	0.0892242766024	ENSG00000158022|ENSG00000101210|ENSG00000109819|ENSG00000138379|ENSG00000185100	http://amigo.geneontology.org/cgi-bin/amigo/term_details?term=GO:0051602
protein tyrosine/serine/threonine phosphatase activity	Gene Ontology	GO:0008138	5	44	0.0112224442238	0.0892242766024	ENSG00000198842|ENSG00000188716|ENSG00000133878|ENSG00000079393|ENSG00000112425	http://amigo.geneontology.org/cgi-bin/amigo/term_details?term=GO:0008138
regulation of amine transport	Gene Ontology	GO:0051952	6	62	0.0113156458307	0.0895719599399	ENSG00000106113|ENSG00000185345|ENSG00000180772|ENSG00000018625|ENSG00000135744|ENSG00000158445	http://amigo.geneontology.org/cgi-bin/amigo/term_details?term=GO:0051952
negative regulation of protein complex disassembly	Gene Ontology	GO:0043242	6	62	0.0113156458307	0.0895719599399	ENSG00000136842|ENSG00000170290|ENSG00000170807|ENSG00000163380|ENSG00000160460|ENSG00000138100	http://amigo.geneontology.org/cgi-bin/amigo/term_details?term=GO:0043242
neuropeptide receptor binding	Gene Ontology	GO:0071855	4	28	0.0113395226062	0.0895719599399	ENSG00000124205|ENSG00000134548|ENSG00000170262|ENSG00000069482	http://amigo.geneontology.org/cgi-bin/amigo/term_details?term=GO:0071855
energy homeostasis	Gene Ontology	GO:0097009	4	28	0.0113395226062	0.0895719599399	ENSG00000162409|ENSG00000076555|ENSG00000009950|ENSG00000109819	http://amigo.geneontology.org/cgi-bin/amigo/term_details?term=GO:0097009
glycogen catabolic process	Gene Ontology	GO:0005980	4	28	0.0113395226062	0.0895719599399	ENSG00000118804|ENSG00000068976|ENSG00000152556|ENSG00000164776	http://amigo.geneontology.org/cgi-bin/amigo/term_details?term=GO:0005980
protein homooligomerization	Gene Ontology	GO:0051260	15	264	0.0114942048628	0.0906765050291	ENSG00000109846|ENSG00000183783|ENSG00000104848|ENSG00000108231|ENSG00000177238|ENSG00000076555|ENSG00000182255|ENSG00000158445|ENSG00000181092|ENSG00000211445|ENSG00000077522|ENSG00000130037|ENSG00000115361|ENSG00000198523|ENSG00000129159	http://amigo.geneontology.org/cgi-bin/amigo/term_details?term=GO:0051260
signal release	Gene Ontology	GO:0023061	21	419	0.0116782319332	0.0920093989474	ENSG00000106113|ENSG00000185345|ENSG00000180772|ENSG00000151729|ENSG00000070031|ENSG00000130037|ENSG00000124205|ENSG00000181092|ENSG00000089250|ENSG00000125538|ENSG00000135744|ENSG00000053438|ENSG00000146469|ENSG00000152556|ENSG00000082196|ENSG00000069482|ENSG00000158445|ENSG00000135100|ENSG00000081189|ENSG00000187486|ENSG00000070808	http://amigo.geneontology.org/cgi-bin/amigo/term_details?term=GO:0023061
positive regulation of growth	Gene Ontology	GO:0045927	14	240	0.0117263481621	0.0922694354098	ENSG00000185345|ENSG00000108231|ENSG00000151320|ENSG00000092529|ENSG00000076555|ENSG00000186868|ENSG00000248746|ENSG00000004848|ENSG00000081189|ENSG00000129152|ENSG00000160460|ENSG00000184357|ENSG00000197406|ENSG00000178568	http://amigo.geneontology.org/cgi-bin/amigo/term_details?term=GO:0045927
negative regulation of cell growth	Gene Ontology	GO:0030308	11	169	0.011917839261	0.0936555038969	ENSG00000109846|ENSG00000182533|ENSG00000180772|ENSG00000204614|ENSG00000022267|ENSG00000111245|ENSG00000166592|ENSG00000168243|ENSG00000143434|ENSG00000135744|ENSG00000069482	http://amigo.geneontology.org/cgi-bin/amigo/term_details?term=GO:0030308
lipid modification	Gene Ontology	GO:0030258	14	241	0.012103338641	0.0947979167598	ENSG00000121769|ENSG00000118137|ENSG00000115361|ENSG00000111241|ENSG00000076555|ENSG00000214456|ENSG00000004799|ENSG00000107242|ENSG00000135744|ENSG00000107537|ENSG00000109819|ENSG00000181092|ENSG00000178568|ENSG00000138798	http://amigo.geneontology.org/cgi-bin/amigo/term_details?term=GO:0030258
positive regulation of lyase activity	Gene Ontology	GO:0051349	6	63	0.0121113697766	0.0947979167598	ENSG00000106018|ENSG00000089250|ENSG00000078295|ENSG00000146469|ENSG00000112186|ENSG00000110680	http://amigo.geneontology.org/cgi-bin/amigo/term_details?term=GO:0051349
positive regulation of cyclase activity	Gene Ontology	GO:0031281	6	63	0.0121113697766	0.0947979167598	ENSG00000106018|ENSG00000089250|ENSG00000078295|ENSG00000146469|ENSG00000112186|ENSG00000110680	http://amigo.geneontology.org/cgi-bin/amigo/term_details?term=GO:0031281
response to cAMP	Gene Ontology	GO:0051591	8	103	0.0121253149344	0.0947979167598	ENSG00000167588|ENSG00000134240|ENSG00000158571|ENSG00000151320|ENSG00000181092|ENSG00000144191|ENSG00000068976|ENSG00000100678	http://amigo.geneontology.org/cgi-bin/amigo/term_details?term=GO:0051591
metal ion binding	Gene Ontology	GO:0046872	139	4056	0.0122001207477	0.0952607893673	ENSG00000163491|ENSG00000109846|ENSG00000117115|ENSG00000198099|ENSG00000197893|ENSG00000160678|ENSG00000116183|ENSG00000116748|ENSG00000188257|ENSG00000163884|ENSG00000138798|ENSG00000185559|ENSG00000183549|ENSG00000143355|ENSG00000103994|ENSG00000126583|ENSG00000185482|ENSG00000180209|ENSG00000198125|ENSG00000159173|ENSG00000174473|ENSG00000078295|ENSG00000196482|ENSG00000172901|ENSG00000034971…	http://amigo.geneontology.org/cgi-bin/amigo/term_details?term=GO:0046872
cellular response to peptide	Gene Ontology	GO:1901653	17	317	0.0123720406499	0.0964797959235	ENSG00000172179|ENSG00000106113|ENSG00000134240|ENSG00000180772|ENSG00000177238|ENSG00000168243|ENSG00000004799|ENSG00000181856|ENSG00000078295|ENSG00000135744|ENSG00000095637|ENSG00000077522|ENSG00000163884|ENSG00000125538|ENSG00000181092|ENSG00000138379|ENSG00000070808	http://amigo.geneontology.org/cgi-bin/amigo/term_details?term=GO:1901653
vasoconstriction	Gene Ontology	GO:0042310	7	83	0.0125036769021	0.0965069053465	ENSG00000018625|ENSG00000214872|ENSG00000108684|ENSG00000124205|ENSG00000089250|ENSG00000135744|ENSG00000130037	http://amigo.geneontology.org/cgi-bin/amigo/term_details?term=GO:0042310
nervous system development	Gene Ontology	GO:0007399	78	2108	0.0125078992153	0.0965069053465	ENSG00000106689|ENSG00000117115|ENSG00000149575|ENSG00000109906|ENSG00000136352|ENSG00000105711|ENSG00000105996|ENSG00000112782|ENSG00000160678|ENSG00000078725|ENSG00000165197|ENSG00000205683|ENSG00000145681|ENSG00000163884|ENSG00000069482|ENSG00000125965|ENSG00000143028|ENSG00000136717|ENSG00000178568|ENSG00000138798|ENSG00000058404|ENSG00000164106|ENSG00000101134|ENSG00000168874|ENSG00000185345…	http://amigo.geneontology.org/cgi-bin/amigo/term_details?term=GO:0007399
extracellular matrix	Gene Ontology	GO:0031012	21	422	0.0125245402981	0.0965069053465	ENSG00000163631|ENSG00000167941|ENSG00000145681|ENSG00000138615|ENSG00000187720|ENSG00000157150|ENSG00000132464|ENSG00000169436|ENSG00000175445|ENSG00000115596|ENSG00000087085|ENSG00000205221|ENSG00000187689|ENSG00000152592|ENSG00000091128|ENSG00000034971|ENSG00000130287|ENSG00000092009|ENSG00000172987|ENSG00000116996|ENSG00000134917	http://amigo.geneontology.org/cgi-bin/amigo/term_details?term=GO:0031012
positive regulation of nitrogen compound metabolic process	Gene Ontology	GO:0051173	65	1706	0.0125465313601	0.0965069053465	ENSG00000203867|ENSG00000163064|ENSG00000117115|ENSG00000170162|ENSG00000109906|ENSG00000136352|ENSG00000188729|ENSG00000105996|ENSG00000185499|ENSG00000168509|ENSG00000125538|ENSG00000129152|ENSG00000135100|ENSG00000163884|ENSG00000112186|ENSG00000130598|ENSG00000110680|ENSG00000178568|ENSG00000138798|ENSG00000144712|ENSG00000168874|ENSG00000167588|ENSG00000185345|ENSG00000138083|ENSG00000092529…	http://amigo.geneontology.org/cgi-bin/amigo/term_details?term=GO:0051173
peptide transport	Gene Ontology	GO:0015833	15	267	0.012574150757	0.0965069053465	ENSG00000106113|ENSG00000185345|ENSG00000158445|ENSG00000151729|ENSG00000070031|ENSG00000124205|ENSG00000089250|ENSG00000130037|ENSG00000053438|ENSG00000146469|ENSG00000152556|ENSG00000125538|ENSG00000069482|ENSG00000135100|ENSG00000187486	http://amigo.geneontology.org/cgi-bin/amigo/term_details?term=GO:0015833
glucan catabolic process	Gene Ontology	GO:0009251	4	29	0.0126269582149	0.0965069053465	ENSG00000118804|ENSG00000068976|ENSG00000152556|ENSG00000164776	http://amigo.geneontology.org/cgi-bin/amigo/term_details?term=GO:0009251
cellular polysaccharide catabolic process	Gene Ontology	GO:0044247	4	29	0.0126269582149	0.0965069053465	ENSG00000118804|ENSG00000068976|ENSG00000152556|ENSG00000164776	http://amigo.geneontology.org/cgi-bin/amigo/term_details?term=GO:0044247
negative regulation of calcium ion transmembrane transport	Gene Ontology	GO:1903170	4	29	0.0126269582149	0.0965069053465	ENSG00000186439|ENSG00000198523|ENSG00000018625|ENSG00000170290	http://amigo.geneontology.org/cgi-bin/amigo/term_details?term=GO:1903170
positive regulation of myotube differentiation	Gene Ontology	GO:0010831	4	29	0.0126269582149	0.0965069053465	ENSG00000182533|ENSG00000115593|ENSG00000129152|ENSG00000111046	http://amigo.geneontology.org/cgi-bin/amigo/term_details?term=GO:0010831
regulation of neurotransmitter uptake	Gene Ontology	GO:0051580	3	15	0.0126600116578	0.0965069053465	ENSG00000089250|ENSG00000185345|ENSG00000018625	http://amigo.geneontology.org/cgi-bin/amigo/term_details?term=GO:0051580
negative regulation of growth of symbiont involved in interaction with host	Gene Ontology	GO:0044146	3	15	0.0126600116578	0.0965069053465	ENSG00000005381|ENSG00000129988|ENSG00000197561	http://amigo.geneontology.org/cgi-bin/amigo/term_details?term=GO:0044146
positive regulation of macrophage derived foam cell differentiation	Gene Ontology	GO:0010744	3	15	0.0126600116578	0.0965069053465	ENSG00000135744|ENSG00000175445|ENSG00000188257	http://amigo.geneontology.org/cgi-bin/amigo/term_details?term=GO:0010744
muscle hypertrophy in response to stress	Gene Ontology	GO:0003299	3	15	0.0126600116578	0.0965069053465	ENSG00000173991|ENSG00000081189|ENSG00000163884	http://amigo.geneontology.org/cgi-bin/amigo/term_details?term=GO:0003299
cardiac muscle adaptation	Gene Ontology	GO:0014887	3	15	0.0126600116578	0.0965069053465	ENSG00000173991|ENSG00000081189|ENSG00000163884	http://amigo.geneontology.org/cgi-bin/amigo/term_details?term=GO:0014887
positive regulation of potassium ion transmembrane transporter activity	Gene Ontology	GO:1901018	3	15	0.0126600116578	0.0965069053465	ENSG00000069482|ENSG00000151320|ENSG00000077522	http://amigo.geneontology.org/cgi-bin/amigo/term_details?term=GO:1901018
cardiac muscle hypertrophy in response to stress	Gene Ontology	GO:0014898	3	15	0.0126600116578	0.0965069053465	ENSG00000173991|ENSG00000081189|ENSG00000163884	http://amigo.geneontology.org/cgi-bin/amigo/term_details?term=GO:0014898
regulation of growth of symbiont in host	Gene Ontology	GO:0044126	3	15	0.0126600116578	0.0965069053465	ENSG00000005381|ENSG00000129988|ENSG00000197561	http://amigo.geneontology.org/cgi-bin/amigo/term_details?term=GO:0044126
potassium ion binding	Gene Ontology	GO:0030955	3	15	0.0126600116578	0.0965069053465	ENSG00000187486|ENSG00000018625|ENSG00000182255	http://amigo.geneontology.org/cgi-bin/amigo/term_details?term=GO:0030955
regulation of cellular localization	Gene Ontology	GO:0060341	35	812	0.012744372769	0.0968240994496	ENSG00000109846|ENSG00000070808|ENSG00000171033|ENSG00000114854|ENSG00000178568|ENSG00000138798|ENSG00000158445|ENSG00000185345|ENSG00000110786|ENSG00000092529|ENSG00000184544|ENSG00000181092|ENSG00000077522|ENSG00000082196|ENSG00000143318|ENSG00000130528|ENSG00000120057|ENSG00000106113|ENSG00000104369|ENSG00000018625|ENSG00000204614|ENSG00000095637|ENSG00000125538|ENSG00000196091|ENSG00000186868…	http://amigo.geneontology.org/cgi-bin/amigo/term_details?term=GO:0060341
cardiac chamber morphogenesis	Gene Ontology	GO:0003206	8	104	0.0127516312823	0.0968240994496	ENSG00000160808|ENSG00000182533|ENSG00000197616|ENSG00000159173|ENSG00000111245|ENSG00000092054|ENSG00000114854|ENSG00000081189	http://amigo.geneontology.org/cgi-bin/amigo/term_details?term=GO:0003206
feeding behavior	Gene Ontology	GO:0007631	8	104	0.0127516312823	0.0968240994496	ENSG00000163064|ENSG00000106113|ENSG00000136352|ENSG00000183971|ENSG00000135744|ENSG00000122756|ENSG00000069482|ENSG00000110680	http://amigo.geneontology.org/cgi-bin/amigo/term_details?term=GO:0007631
macromolecular complex	Gene Ontology	GO:0032991	156	4619	0.0127650507791	0.0968240994496	ENSG00000163491|ENSG00000117115|ENSG00000112425|ENSG00000112782|ENSG00000160678|ENSG00000105048|ENSG00000130595|ENSG00000239474|ENSG00000130598|ENSG00000197561|ENSG00000178568|ENSG00000138798|ENSG00000158445|ENSG00000167588|ENSG00000196091|ENSG00000159184|ENSG00000009950|ENSG00000188517|ENSG00000175946|ENSG00000165887|ENSG00000273983|ENSG00000102683|ENSG00000092054|ENSG00000183783|ENSG00000104369…	http://amigo.geneontology.org/cgi-bin/amigo/term_details?term=GO:0032991
regulation of secretion	Gene Ontology	GO:0051046	30	670	0.0127848927912	0.0968542870761	ENSG00000070808|ENSG00000080618|ENSG00000124205|ENSG00000169900|ENSG00000130037|ENSG00000187486|ENSG00000158445|ENSG00000185345|ENSG00000151729|ENSG00000181092|ENSG00000138798|ENSG00000082196|ENSG00000167332|ENSG00000113889|ENSG00000106113|ENSG00000125538|ENSG00000069482|ENSG00000148677|ENSG00000152556|ENSG00000134548|ENSG00000180772|ENSG00000132693|ENSG00000070031|ENSG00000087085|ENSG00000175445…	http://amigo.geneontology.org/cgi-bin/amigo/term_details?term=GO:0051046
cAMP metabolic process	Gene Ontology	GO:0046058	10	148	0.0128365504721	0.0971251266202	ENSG00000106113|ENSG00000170262|ENSG00000070031|ENSG00000151320|ENSG00000106018|ENSG00000078295|ENSG00000146469|ENSG00000112186|ENSG00000110680|ENSG00000128655	http://amigo.geneontology.org/cgi-bin/amigo/term_details?term=GO:0046058
response to hypoxia	Gene Ontology	GO:0001666	16	293	0.0128827040344	0.0973537015271	ENSG00000109846|ENSG00000198125|ENSG00000196218|ENSG00000165197|ENSG00000175564|ENSG00000185499|ENSG00000181092|ENSG00000089250|ENSG00000130037|ENSG00000109819|ENSG00000125538|ENSG00000166035|ENSG00000068976|ENSG00000148677|ENSG00000100678|ENSG00000181856	http://amigo.geneontology.org/cgi-bin/amigo/term_details?term=GO:0001666
lipid metabolic process	Gene Ontology	GO:0006629	51	1284	0.01301070992	0.0979869525641	ENSG00000121769|ENSG00000136352|ENSG00000164434|ENSG00000004799|ENSG00000166035|ENSG00000170522|ENSG00000178568|ENSG00000138798|ENSG00000167588|ENSG00000134240|ENSG00000198099|ENSG00000134538|ENSG00000166819|ENSG00000183549|ENSG00000009950|ENSG00000181092|ENSG00000107242|ENSG00000107537|ENSG00000109819|ENSG00000164089|ENSG00000277893|ENSG00000124253|ENSG00000161896|ENSG00000139914|ENSG00000162409…	http://amigo.geneontology.org/cgi-bin/amigo/term_details?term=GO:0006629
pyridine nucleotide metabolic process	Gene Ontology	GO:0019362	9	126	0.013014644371	0.0979869525641	ENSG00000162409|ENSG00000167588|ENSG00000077009|ENSG00000009950|ENSG00000248746|ENSG00000109819|ENSG00000108515|ENSG00000152556|ENSG00000158571	http://amigo.geneontology.org/cgi-bin/amigo/term_details?term=GO:0019362
nicotinamide nucleotide metabolic process	Gene Ontology	GO:0046496	9	126	0.013014644371	0.0979869525641	ENSG00000162409|ENSG00000167588|ENSG00000077009|ENSG00000009950|ENSG00000248746|ENSG00000109819|ENSG00000108515|ENSG00000152556|ENSG00000158571	http://amigo.geneontology.org/cgi-bin/amigo/term_details?term=GO:0046496
response to oxygen levels	Gene Ontology	GO:0070482	17	319	0.0130561221219	0.0981781794045	ENSG00000109846|ENSG00000198125|ENSG00000196218|ENSG00000165197|ENSG00000175564|ENSG00000129152|ENSG00000185499|ENSG00000181092|ENSG00000089250|ENSG00000130037|ENSG00000109819|ENSG00000125538|ENSG00000166035|ENSG00000068976|ENSG00000148677|ENSG00000100678|ENSG00000181856	http://amigo.geneontology.org/cgi-bin/amigo/term_details?term=GO:0070482
catecholamine secretion	Gene Ontology	GO:0050432	5	46	0.0132177786563	0.0990279220555	ENSG00000135744|ENSG00000106113|ENSG00000185345|ENSG00000180772|ENSG00000158445	http://amigo.geneontology.org/cgi-bin/amigo/term_details?term=GO:0050432
acylglycerol biosynthetic process	Gene Ontology	GO:0046463	5	46	0.0132177786563	0.0990279220555	ENSG00000214456|ENSG00000124253|ENSG00000167588|ENSG00000151365|ENSG00000175445	http://amigo.geneontology.org/cgi-bin/amigo/term_details?term=GO:0046463
neutral lipid biosynthetic process	Gene Ontology	GO:0046460	5	46	0.0132177786563	0.0990279220555	ENSG00000214456|ENSG00000124253|ENSG00000167588|ENSG00000151365|ENSG00000175445	http://amigo.geneontology.org/cgi-bin/amigo/term_details?term=GO:0046460
cytoplasmic membrane-bounded vesicle lumen	Gene Ontology	GO:0060205	8	105	0.0134013250387	0.100063381747	ENSG00000113889|ENSG00000163631|ENSG00000165197|ENSG00000197766|ENSG00000118137|ENSG00000257017|ENSG00000077522|ENSG00000138798	http://amigo.geneontology.org/cgi-bin/amigo/term_details?term=GO:0060205
organic anion transport	Gene Ontology	GO:0015711	17	320	0.01340912161	0.100063381747	ENSG00000162409|ENSG00000168748|ENSG00000018625|ENSG00000180772|ENSG00000134538|ENSG00000149742|ENSG00000076555|ENSG00000137571|ENSG00000162383|ENSG00000125538|ENSG00000205359|ENSG00000186335|ENSG00000010379|ENSG00000163631|ENSG00000164879|ENSG00000160349|ENSG00000141485	http://amigo.geneontology.org/cgi-bin/amigo/term_details?term=GO:0015711
positive regulation of biosynthetic process	Gene Ontology	GO:0009891	65	1712	0.0134199494807	0.100063381747	ENSG00000121769|ENSG00000106689|ENSG00000117115|ENSG00000170162|ENSG00000109906|ENSG00000136352|ENSG00000188729|ENSG00000105996|ENSG00000185499|ENSG00000168509|ENSG00000125538|ENSG00000129152|ENSG00000135100|ENSG00000163884|ENSG00000112186|ENSG00000130598|ENSG00000110680|ENSG00000178568|ENSG00000138798|ENSG00000144712|ENSG00000168874|ENSG00000185345|ENSG00000138083|ENSG00000092529|ENSG00000197561…	http://amigo.geneontology.org/cgi-bin/amigo/term_details?term=GO:0009891
carboxylic acid metabolic process	Gene Ontology	GO:0019752	36	844	0.0134215377744	0.100063381747	ENSG00000121769|ENSG00000158571|ENSG00000147576|ENSG00000086205|ENSG00000214456|ENSG00000004799|ENSG00000166035|ENSG00000203797|ENSG00000170522|ENSG00000145626|ENSG00000167588|ENSG00000134538|ENSG00000185100|ENSG00000183549|ENSG00000009950|ENSG00000181092|ENSG00000167701|ENSG00000107537|ENSG00000109819|ENSG00000277893|ENSG00000124253|ENSG00000172508|ENSG00000162409|ENSG00000115361|ENSG00000175564…	http://amigo.geneontology.org/cgi-bin/amigo/term_details?term=GO:0019752
anion transmembrane transport	Gene Ontology	GO:0098656	12	196	0.0135498770704	0.100897011454	ENSG00000162409|ENSG00000127325|ENSG00000149742|ENSG00000112782|ENSG00000076555|ENSG00000188037|ENSG00000171714|ENSG00000073464|ENSG00000266964|ENSG00000141485|ENSG00000162383|ENSG00000134917	http://amigo.geneontology.org/cgi-bin/amigo/term_details?term=GO:0098656
organic acid metabolic process	Gene Ontology	GO:0006082	39	932	0.0136173796466	0.101276151184	ENSG00000121769|ENSG00000117115|ENSG00000005381|ENSG00000158571|ENSG00000147576|ENSG00000086205|ENSG00000214456|ENSG00000004799|ENSG00000166035|ENSG00000203797|ENSG00000170522|ENSG00000145626|ENSG00000167588|ENSG00000134538|ENSG00000185100|ENSG00000183549|ENSG00000009950|ENSG00000181092|ENSG00000167701|ENSG00000107537|ENSG00000109819|ENSG00000277893|ENSG00000124253|ENSG00000172508|ENSG00000162409…	http://amigo.geneontology.org/cgi-bin/amigo/term_details?term=GO:0006082
neural nucleus development	Gene Ontology	GO:0048857	6	65	0.0138193289313	0.102653068679	ENSG00000117115|ENSG00000136352|ENSG00000160678|ENSG00000004848|ENSG00000143028|ENSG00000129159	http://amigo.geneontology.org/cgi-bin/amigo/term_details?term=GO:0048857
cellular lipid catabolic process	Gene Ontology	GO:0044242	11	173	0.0138614438771	0.102840797465	ENSG00000121769|ENSG00000115361|ENSG00000164434|ENSG00000214456|ENSG00000175445|ENSG00000118137|ENSG00000107537|ENSG00000076555|ENSG00000204099|ENSG00000166035|ENSG00000181092	http://amigo.geneontology.org/cgi-bin/amigo/term_details?term=GO:0044242
positive regulation of histone acetylation	Gene Ontology	GO:0035066	4	30	0.0140040813592	0.103668468313	ENSG00000089250|ENSG00000109819|ENSG00000125538|ENSG00000185499	http://amigo.geneontology.org/cgi-bin/amigo/term_details?term=GO:0035066
response to chemical	Gene Ontology	GO:0042221	138	4042	0.0140357888564	0.103668468313	ENSG00000121769|ENSG00000109846|ENSG00000117115|ENSG00000158445|ENSG00000214872|ENSG00000185499|ENSG00000188582|ENSG00000004799|ENSG00000116748|ENSG00000170373|ENSG00000170689|ENSG00000163884|ENSG00000069482|ENSG00000167588|ENSG00000134240|ENSG00000204001|ENSG00000159184|ENSG00000009950|ENSG00000143355|ENSG00000144771|ENSG00000165887|ENSG00000160460|ENSG00000198125|ENSG00000124205|ENSG00000078295…	http://amigo.geneontology.org/cgi-bin/amigo/term_details?term=GO:0042221
nephron epithelium development	Gene Ontology	GO:0072009	8	106	0.014074870657	0.103668468313	ENSG00000118526|ENSG00000180772|ENSG00000181092|ENSG00000135744|ENSG00000163884|ENSG00000081189|ENSG00000104313|ENSG00000115596	http://amigo.geneontology.org/cgi-bin/amigo/term_details?term=GO:0072009
negative regulation of protein secretion	Gene Ontology	GO:0050709	8	106	0.014074870657	0.103668468313	ENSG00000106113|ENSG00000185345|ENSG00000158445|ENSG00000118137|ENSG00000089250|ENSG00000125538|ENSG00000082196|ENSG00000187486	http://amigo.geneontology.org/cgi-bin/amigo/term_details?term=GO:0050709
cardiac ventricle development	Gene Ontology	GO:0003231	8	106	0.014074870657	0.103668468313	ENSG00000160808|ENSG00000197616|ENSG00000159173|ENSG00000111245|ENSG00000163092|ENSG00000092054|ENSG00000114854|ENSG00000081189	http://amigo.geneontology.org/cgi-bin/amigo/term_details?term=GO:0003231
positive regulation of calcium ion transport	Gene Ontology	GO:0051928	8	106	0.014074870657	0.103668468313	ENSG00000186439|ENSG00000070808|ENSG00000151320|ENSG00000092529|ENSG00000160678|ENSG00000153956|ENSG00000149596|ENSG00000157087	http://amigo.geneontology.org/cgi-bin/amigo/term_details?term=GO:0051928
regulation of cardiac muscle tissue development	Gene Ontology	GO:0055024	5	47	0.0142996920226	0.105197493361	ENSG00000151320|ENSG00000182533|ENSG00000178568|ENSG00000149596|ENSG00000081189	http://amigo.geneontology.org/cgi-bin/amigo/term_details?term=GO:0055024
integral component of membrane	Gene Ontology	GO:0016021	174	5233	0.0145663886663	0.105863132625	ENSG00000106018|ENSG00000188582|ENSG00000158445|ENSG00000102195|ENSG00000112782|ENSG00000185499|ENSG00000160097|ENSG00000178568|ENSG00000116996|ENSG00000161281|ENSG00000185559|ENSG00000186326|ENSG00000188517|ENSG00000144771|ENSG00000081248|ENSG00000135063|ENSG00000103184|ENSG00000102683|ENSG00000120057|ENSG00000177363|ENSG00000104369|ENSG00000107147|ENSG00000164530|ENSG00000174473|ENSG00000166292…	http://amigo.geneontology.org/cgi-bin/amigo/term_details?term=GO:0016021
response to insulin	Gene Ontology	GO:0032868	14	247	0.0145669819023	0.105863132625	ENSG00000121769|ENSG00000134240|ENSG00000158571|ENSG00000175564|ENSG00000177238|ENSG00000004799|ENSG00000095637|ENSG00000069482|ENSG00000125538|ENSG00000124253|ENSG00000181092|ENSG00000198523|ENSG00000138379|ENSG00000181856	http://amigo.geneontology.org/cgi-bin/amigo/term_details?term=GO:0032868
skeletal muscle satellite cell activation	Gene Ontology	GO:0014719	2	5	0.0146675745497	0.105863132625	ENSG00000092529|ENSG00000177291	http://amigo.geneontology.org/cgi-bin/amigo/term_details?term=GO:0014719
negative regulation of fatty acid beta-oxidation	Gene Ontology	GO:0031999	2	5	0.0146675745497	0.105863132625	ENSG00000076555|ENSG00000214456	http://amigo.geneontology.org/cgi-bin/amigo/term_details?term=GO:0031999
acrosin binding	Gene Ontology	GO:0032190	2	5	0.0146675745497	0.105863132625	ENSG00000188488|ENSG00000116996	http://amigo.geneontology.org/cgi-bin/amigo/term_details?term=GO:0032190
extracellular matrix constituent secretion	Gene Ontology	GO:0070278	2	5	0.0146675745497	0.105863132625	ENSG00000135744|ENSG00000080618	http://amigo.geneontology.org/cgi-bin/amigo/term_details?term=GO:0070278
positive regulation of metanephric glomerulus development	Gene Ontology	GO:0072300	2	5	0.0146675745497	0.105863132625	ENSG00000180772|ENSG00000181092	http://amigo.geneontology.org/cgi-bin/amigo/term_details?term=GO:0072300
brain renin-angiotensin system	Gene Ontology	GO:0002035	2	5	0.0146675745497	0.105863132625	ENSG00000135744|ENSG00000180772	http://amigo.geneontology.org/cgi-bin/amigo/term_details?term=GO:0002035
positive regulation of monocyte chemotactic protein-1 production	Gene Ontology	GO:0071639	2	5	0.0146675745497	0.105863132625	ENSG00000125538|ENSG00000181092	http://amigo.geneontology.org/cgi-bin/amigo/term_details?term=GO:0071639
response to pyrethroid	Gene Ontology	GO:0046684	2	5	0.0146675745497	0.105863132625	ENSG00000149575|ENSG00000105711	http://amigo.geneontology.org/cgi-bin/amigo/term_details?term=GO:0046684
regulation of skeletal muscle contraction by calcium ion signaling	Gene Ontology	GO:0014722	2	5	0.0146675745497	0.105863132625	ENSG00000143318|ENSG00000198947	http://amigo.geneontology.org/cgi-bin/amigo/term_details?term=GO:0014722
negative regulation of skeletal muscle cell differentiation	Gene Ontology	GO:2001015	2	5	0.0146675745497	0.105863132625	ENSG00000092529|ENSG00000138379	http://amigo.geneontology.org/cgi-bin/amigo/term_details?term=GO:2001015
voltage-gated sodium channel activity involved in cardiac muscle cell action potential	Gene Ontology	GO:0086006	2	5	0.0146675745497	0.105863132625	ENSG00000149575|ENSG00000105711	http://amigo.geneontology.org/cgi-bin/amigo/term_details?term=GO:0086006
positive regulation of the force of heart contraction	Gene Ontology	GO:0098735	2	5	0.0146675745497	0.105863132625	ENSG00000089250|ENSG00000111245	http://amigo.geneontology.org/cgi-bin/amigo/term_details?term=GO:0098735
mesenchyme migration	Gene Ontology	GO:0090131	2	5	0.0146675745497	0.105863132625	ENSG00000143632|ENSG00000163017	http://amigo.geneontology.org/cgi-bin/amigo/term_details?term=GO:0090131
response to stilbenoid	Gene Ontology	GO:0035634	2	5	0.0146675745497	0.105863132625	ENSG00000125538|ENSG00000109819	http://amigo.geneontology.org/cgi-bin/amigo/term_details?term=GO:0035634
metanephric glomerulus development	Gene Ontology	GO:0072224	3	16	0.0147293803482	0.105933564672	ENSG00000118526|ENSG00000180772|ENSG00000181092	http://amigo.geneontology.org/cgi-bin/amigo/term_details?term=GO:0072224
negative regulation of myotube differentiation	Gene Ontology	GO:0010832	3	16	0.0147293803482	0.105933564672	ENSG00000177238|ENSG00000165887|ENSG00000160539	http://amigo.geneontology.org/cgi-bin/amigo/term_details?term=GO:0010832
modulation of growth of symbiont involved in interaction with host	Gene Ontology	GO:0044144	3	16	0.0147293803482	0.105933564672	ENSG00000005381|ENSG00000129988|ENSG00000197561	http://amigo.geneontology.org/cgi-bin/amigo/term_details?term=GO:0044144
vesicle lumen	Gene Ontology	GO:0031983	8	107	0.0147727387695	0.106046691296	ENSG00000113889|ENSG00000163631|ENSG00000165197|ENSG00000197766|ENSG00000118137|ENSG00000257017|ENSG00000077522|ENSG00000138798	http://amigo.geneontology.org/cgi-bin/amigo/term_details?term=GO:0031983
secretory granule lumen	Gene Ontology	GO:0034774	7	86	0.0147798451183	0.106046691296	ENSG00000113889|ENSG00000163631|ENSG00000165197|ENSG00000197766|ENSG00000118137|ENSG00000077522|ENSG00000138798	http://amigo.geneontology.org/cgi-bin/amigo/term_details?term=GO:0034774
positive regulation of gene expression	Gene Ontology	GO:0010628	62	1630	0.0150346800919	0.107748540659	ENSG00000203867|ENSG00000197153|ENSG00000117115|ENSG00000170162|ENSG00000109906|ENSG00000136352|ENSG00000174429|ENSG00000105996|ENSG00000185499|ENSG00000168509|ENSG00000125538|ENSG00000170689|ENSG00000163884|ENSG00000130598|ENSG00000178568|ENSG00000138798|ENSG00000144712|ENSG00000168874|ENSG00000185345|ENSG00000138083|ENSG00000092529|ENSG00000135744|ENSG00000138379|ENSG00000273983|ENSG00000124253…	http://amigo.geneontology.org/cgi-bin/amigo/term_details?term=GO:0010628
transition metal ion binding	Gene Ontology	GO:0046914	54	1387	0.0152231418249	0.108971282512	ENSG00000203867|ENSG00000106689|ENSG00000198099|ENSG00000080618|ENSG00000022267|ENSG00000147573|ENSG00000116183|ENSG00000154553|ENSG00000205683|ENSG00000138100|ENSG00000151789|ENSG00000170500|ENSG00000204219|ENSG00000185345|ENSG00000177238|ENSG00000091704|ENSG00000143355|ENSG00000138356|ENSG00000126583|ENSG00000197893|ENSG00000165917|ENSG00000064042|ENSG00000124253|ENSG00000187758|ENSG00000113889…	http://amigo.geneontology.org/cgi-bin/amigo/term_details?term=GO:0046914
negative regulation of peptide hormone secretion	Gene Ontology	GO:0090278	5	48	0.0154394625421	0.109602123183	ENSG00000089250|ENSG00000106113|ENSG00000185345|ENSG00000158445|ENSG00000187486	http://amigo.geneontology.org/cgi-bin/amigo/term_details?term=GO:0090278
negative regulation of cellular carbohydrate metabolic process	Gene Ontology	GO:0010677	5	48	0.0154394625421	0.109602123183	ENSG00000082196|ENSG00000109819|ENSG00000248746|ENSG00000185345|ENSG00000181092	http://amigo.geneontology.org/cgi-bin/amigo/term_details?term=GO:0010677
protein localization to cell surface	Gene Ontology	GO:0034394	5	48	0.0154394625421	0.109602123183	ENSG00000182533|ENSG00000170262|ENSG00000178568|ENSG00000138798|ENSG00000077522	http://amigo.geneontology.org/cgi-bin/amigo/term_details?term=GO:0034394
negative regulation of catalytic activity	Gene Ontology	GO:0043086	35	824	0.0154557987592	0.109602123183	ENSG00000109846|ENSG00000188488|ENSG00000221887|ENSG00000170373|ENSG00000173714|ENSG00000214456|ENSG00000169900|ENSG00000171033|ENSG00000089250|ENSG00000182676|ENSG00000185345|ENSG00000110786|ENSG00000144771|ENSG00000181092|ENSG00000113889|ENSG00000165807|ENSG00000170369|ENSG00000164530|ENSG00000076555|ENSG00000135447|ENSG00000125538|ENSG00000182533|ENSG00000138379|ENSG00000119147|ENSG00000157150…	http://amigo.geneontology.org/cgi-bin/amigo/term_details?term=GO:0043086
retinoid binding	Gene Ontology	GO:0005501	4	31	0.0154728185692	0.109602123183	ENSG00000188488|ENSG00000176919|ENSG00000140522|ENSG00000198099	http://amigo.geneontology.org/cgi-bin/amigo/term_details?term=GO:0005501
positive regulation of vasodilation	Gene Ontology	GO:0045909	4	31	0.0154728185692	0.109602123183	ENSG00000089250|ENSG00000135744|ENSG00000146469|ENSG00000180772	http://amigo.geneontology.org/cgi-bin/amigo/term_details?term=GO:0045909
positive regulation of peptidyl-lysine acetylation	Gene Ontology	GO:2000758	4	31	0.0154728185692	0.109602123183	ENSG00000089250|ENSG00000109819|ENSG00000125538|ENSG00000185499	http://amigo.geneontology.org/cgi-bin/amigo/term_details?term=GO:2000758
polysaccharide catabolic process	Gene Ontology	GO:0000272	4	31	0.0154728185692	0.109602123183	ENSG00000118804|ENSG00000068976|ENSG00000152556|ENSG00000164776	http://amigo.geneontology.org/cgi-bin/amigo/term_details?term=GO:0000272
glucose catabolic process	Gene Ontology	GO:0006007	4	31	0.0154728185692	0.109602123183	ENSG00000248746|ENSG00000152556|ENSG00000108515|ENSG00000158571	http://amigo.geneontology.org/cgi-bin/amigo/term_details?term=GO:0006007
platelet degranulation	Gene Ontology	GO:0002576	8	108	0.0154953957921	0.109634862928	ENSG00000113889|ENSG00000163631|ENSG00000165197|ENSG00000197766|ENSG00000118137|ENSG00000077522|ENSG00000138798|ENSG00000155657	http://amigo.geneontology.org/cgi-bin/amigo/term_details?term=GO:0002576
steroid binding	Gene Ontology	GO:0005496	7	87	0.0156001459034	0.110230732163	ENSG00000143365|ENSG00000188582|ENSG00000018625|ENSG00000147588|ENSG00000118137|ENSG00000196482|ENSG00000082175	http://amigo.geneontology.org/cgi-bin/amigo/term_details?term=GO:0005496
cellular response to peptide hormone stimulus	Gene Ontology	GO:0071375	16	300	0.0156157195089	0.110230732163	ENSG00000172179|ENSG00000106113|ENSG00000134240|ENSG00000180772|ENSG00000177238|ENSG00000168243|ENSG00000004799|ENSG00000181856|ENSG00000078295|ENSG00000135744|ENSG00000095637|ENSG00000077522|ENSG00000125538|ENSG00000181092|ENSG00000138379|ENSG00000070808	http://amigo.geneontology.org/cgi-bin/amigo/term_details?term=GO:0071375
coenzyme metabolic process	Gene Ontology	GO:0006732	16	301	0.0160402404246	0.113096660546	ENSG00000162409|ENSG00000163050|ENSG00000167588|ENSG00000077009|ENSG00000009950|ENSG00000132840|ENSG00000086205|ENSG00000076555|ENSG00000004799|ENSG00000248746|ENSG00000130005|ENSG00000109819|ENSG00000108515|ENSG00000170522|ENSG00000152556|ENSG00000158571	http://amigo.geneontology.org/cgi-bin/amigo/term_details?term=GO:0006732
insulin secretion	Gene Ontology	GO:0030073	12	201	0.0160629072242	0.113125849493	ENSG00000106113|ENSG00000185345|ENSG00000158445|ENSG00000151729|ENSG00000089250|ENSG00000130037|ENSG00000053438|ENSG00000152556|ENSG00000125538|ENSG00000069482|ENSG00000135100|ENSG00000187486	http://amigo.geneontology.org/cgi-bin/amigo/term_details?term=GO:0030073
negative regulation of kinase activity	Gene Ontology	GO:0033673	14	251	0.0164124594188	0.115454466833	ENSG00000185345|ENSG00000119147|ENSG00000169900|ENSG00000133878|ENSG00000144771|ENSG00000181092|ENSG00000155792|ENSG00000135447|ENSG00000171033|ENSG00000099860|ENSG00000125538|ENSG00000182533|ENSG00000138379|ENSG00000110786	http://amigo.geneontology.org/cgi-bin/amigo/term_details?term=GO:0033673
protein kinase complex	Gene Ontology	GO:1902911	7	88	0.0164522561043	0.115601237943	ENSG00000163491|ENSG00000162409|ENSG00000169900|ENSG00000204614|ENSG00000095637|ENSG00000115592|ENSG00000164776	http://amigo.geneontology.org/cgi-bin/amigo/term_details?term=GO:1902911
response to decreased oxygen levels	Gene Ontology	GO:0036293	16	302	0.0164736305215	0.115618376971	ENSG00000109846|ENSG00000198125|ENSG00000196218|ENSG00000165197|ENSG00000175564|ENSG00000185499|ENSG00000181092|ENSG00000089250|ENSG00000130037|ENSG00000109819|ENSG00000125538|ENSG00000166035|ENSG00000068976|ENSG00000148677|ENSG00000100678|ENSG00000181856	http://amigo.geneontology.org/cgi-bin/amigo/term_details?term=GO:0036293
oxidation-reduction process	Gene Ontology	GO:0055114	39	945	0.0165129057571	0.11576096734	ENSG00000118804|ENSG00000121769|ENSG00000112425|ENSG00000198099|ENSG00000147576|ENSG00000214456|ENSG00000004799|ENSG00000119938|ENSG00000203797|ENSG00000005381|ENSG00000158571|ENSG00000068976|ENSG00000154415|ENSG00000164776|ENSG00000167588|ENSG00000089101|ENSG00000184544|ENSG00000181092|ENSG00000107537|ENSG00000109819|ENSG00000277893|ENSG00000197406|ENSG00000187758|ENSG00000137198|ENSG00000138356…	http://amigo.geneontology.org/cgi-bin/amigo/term_details?term=GO:0055114
regulation of lipid catabolic process	Gene Ontology	GO:0050994	5	49	0.016638297942	0.116435603604	ENSG00000133317|ENSG00000125538|ENSG00000214456|ENSG00000076555|ENSG00000118137	http://amigo.geneontology.org/cgi-bin/amigo/term_details?term=GO:0050994
intrinsic component of membrane	Gene Ontology	GO:0031224	177	5353	0.0166472784058	0.116435603604	ENSG00000106018|ENSG00000188582|ENSG00000158445|ENSG00000102195|ENSG00000112782|ENSG00000185499|ENSG00000160097|ENSG00000178568|ENSG00000116996|ENSG00000161281|ENSG00000273111|ENSG00000186326|ENSG00000188517|ENSG00000144771|ENSG00000081248|ENSG00000135063|ENSG00000103184|ENSG00000102683|ENSG00000120057|ENSG00000177363|ENSG00000104369|ENSG00000107147|ENSG00000164530|ENSG00000174473|ENSG00000166292…	http://amigo.geneontology.org/cgi-bin/amigo/term_details?term=GO:0031224
regulation of cAMP metabolic process	Gene Ontology	GO:0030814	9	132	0.0168688238367	0.117664440547	ENSG00000106113|ENSG00000170262|ENSG00000070031|ENSG00000151320|ENSG00000106018|ENSG00000078295|ENSG00000146469|ENSG00000112186|ENSG00000110680	http://amigo.geneontology.org/cgi-bin/amigo/term_details?term=GO:0030814
positive regulation of secretion by cell	Gene Ontology	GO:1903532	17	329	0.0169332971167	0.117664440547	ENSG00000106113|ENSG00000180772|ENSG00000080618|ENSG00000070031|ENSG00000087085|ENSG00000175445|ENSG00000124205|ENSG00000169900|ENSG00000135744|ENSG00000053438|ENSG00000125538|ENSG00000082196|ENSG00000069482|ENSG00000167332|ENSG00000148677|ENSG00000152556|ENSG00000158445	http://amigo.geneontology.org/cgi-bin/amigo/term_details?term=GO:1903532
positive regulation of sodium ion transmembrane transport	Gene Ontology	GO:1902307	3	17	0.0169783650406	0.117664440547	ENSG00000089250|ENSG00000198947|ENSG00000266964	http://amigo.geneontology.org/cgi-bin/amigo/term_details?term=GO:1902307
corticosteroid hormone secretion	Gene Ontology	GO:0035930	3	17	0.0169783650406	0.117664440547	ENSG00000069482|ENSG00000135744|ENSG00000180772	http://amigo.geneontology.org/cgi-bin/amigo/term_details?term=GO:0035930
regulation of heterotypic cell-cell adhesion	Gene Ontology	GO:0034114	3	17	0.0169783650406	0.117664440547	ENSG00000125538|ENSG00000118137|ENSG00000181092	http://amigo.geneontology.org/cgi-bin/amigo/term_details?term=GO:0034114
regulation of energy homeostasis	Gene Ontology	GO:2000505	3	17	0.0169783650406	0.117664440547	ENSG00000162409|ENSG00000009950|ENSG00000109819	http://amigo.geneontology.org/cgi-bin/amigo/term_details?term=GO:2000505
relaxation of cardiac muscle	Gene Ontology	GO:0055119	3	17	0.0169783650406	0.117664440547	ENSG00000198523|ENSG00000130528|ENSG00000018625	http://amigo.geneontology.org/cgi-bin/amigo/term_details?term=GO:0055119
regulation of calcineurin-NFAT signaling cascade	Gene Ontology	GO:0070884	3	17	0.0169783650406	0.117664440547	ENSG00000248746|ENSG00000151320|ENSG00000172348	http://amigo.geneontology.org/cgi-bin/amigo/term_details?term=GO:0070884
calcium channel activity	Gene Ontology	GO:0005262	8	110	0.017016918809	0.117664440547	ENSG00000196218|ENSG00000108878|ENSG00000153956|ENSG00000129749|ENSG00000081248|ENSG00000149596|ENSG00000130433|ENSG00000067191	http://amigo.geneontology.org/cgi-bin/amigo/term_details?term=GO:0005262
DNA replication-dependent nucleosome assembly	Gene Ontology	GO:0006335	4	32	0.0170349435708	0.117664440547	ENSG00000197153|ENSG00000274267|ENSG00000273983|ENSG00000278272	http://amigo.geneontology.org/cgi-bin/amigo/term_details?term=GO:0006335
DNA replication-dependent nucleosome organization	Gene Ontology	GO:0034723	4	32	0.0170349435708	0.117664440547	ENSG00000197153|ENSG00000274267|ENSG00000273983|ENSG00000278272	http://amigo.geneontology.org/cgi-bin/amigo/term_details?term=GO:0034723
anion binding	Gene Ontology	GO:0043168	14	253	0.0173997026551	0.12004811798	ENSG00000121769|ENSG00000188488|ENSG00000185100|ENSG00000144644|ENSG00000089250|ENSG00000147588|ENSG00000149596|ENSG00000181092|ENSG00000167701|ENSG00000163631|ENSG00000107537|ENSG00000124253|ENSG00000068976|ENSG00000164089	http://amigo.geneontology.org/cgi-bin/amigo/term_details?term=GO:0043168
neuron projection	Gene Ontology	GO:0043005	39	949	0.0174978150293	0.120515549083	ENSG00000029534|ENSG00000158445|ENSG00000105711|ENSG00000117013|ENSG00000160678|ENSG00000144191|ENSG00000175161|ENSG00000149970|ENSG00000136717|ENSG00000110680|ENSG00000187486|ENSG00000058404|ENSG00000164106|ENSG00000185345|ENSG00000110786|ENSG00000129749|ENSG00000126583|ENSG00000109819|ENSG00000077522|ENSG00000277893|ENSG00000106078|ENSG00000139874|ENSG00000160460|ENSG00000106113|ENSG00000018625…	http://amigo.geneontology.org/cgi-bin/amigo/term_details?term=GO:0043005
cell junction	Gene Ontology	GO:0030054	46	1157	0.017506926308	0.120515549083	ENSG00000197893|ENSG00000177291|ENSG00000175084|ENSG00000105711|ENSG00000022267|ENSG00000172403|ENSG00000109061|ENSG00000175161|ENSG00000130037|ENSG00000126583|ENSG00000187486|ENSG00000070808|ENSG00000183230|ENSG00000182533|ENSG00000164434|ENSG00000108231|ENSG00000128591|ENSG00000091482|ENSG00000130957|ENSG00000163126|ENSG00000077522|ENSG00000183783|ENSG00000157087|ENSG00000160460|ENSG00000182253…	http://amigo.geneontology.org/cgi-bin/amigo/term_details?term=GO:0030054
detection of external stimulus	Gene Ontology	GO:0009581	9	133	0.0175843854113	0.120912451939	ENSG00000182533|ENSG00000108684|ENSG00000186326|ENSG00000129170|ENSG00000129749|ENSG00000155657|ENSG00000110680|ENSG00000173991|ENSG00000157087	http://amigo.geneontology.org/cgi-bin/amigo/term_details?term=GO:0009581
multicellular organismal response to stress	Gene Ontology	GO:0033555	6	69	0.0177255695531	0.121609356957	ENSG00000134240|ENSG00000089250|ENSG00000126583|ENSG00000110680|ENSG00000112333|ENSG00000081189	http://amigo.geneontology.org/cgi-bin/amigo/term_details?term=GO:0033555
amine transport	Gene Ontology	GO:0015837	6	69	0.0177255695531	0.121609356957	ENSG00000106113|ENSG00000185345|ENSG00000180772|ENSG00000018625|ENSG00000135744|ENSG00000158445	http://amigo.geneontology.org/cgi-bin/amigo/term_details?term=GO:0015837
regulation of protein secretion	Gene Ontology	GO:0050708	19	384	0.0178438571011	0.122101950416	ENSG00000106113|ENSG00000125538|ENSG00000185345|ENSG00000180772|ENSG00000132693|ENSG00000151729|ENSG00000087085|ENSG00000175445|ENSG00000118137|ENSG00000089250|ENSG00000169900|ENSG00000053438|ENSG00000152556|ENSG00000082196|ENSG00000167332|ENSG00000130037|ENSG00000148677|ENSG00000187486|ENSG00000158445	http://amigo.geneontology.org/cgi-bin/amigo/term_details?term=GO:0050708
regulation of nucleoside metabolic process	Gene Ontology	GO:0009118	5	50	0.0178973543437	0.122101950416	ENSG00000162409|ENSG00000248746|ENSG00000167588|ENSG00000109819|ENSG00000009950	http://amigo.geneontology.org/cgi-bin/amigo/term_details?term=GO:0009118
negative regulation of peptide secretion	Gene Ontology	GO:0002792	5	50	0.0178973543437	0.122101950416	ENSG00000089250|ENSG00000106113|ENSG00000185345|ENSG00000158445|ENSG00000187486	http://amigo.geneontology.org/cgi-bin/amigo/term_details?term=GO:0002792
regulation of ATP metabolic process	Gene Ontology	GO:1903578	5	50	0.0178973543437	0.122101950416	ENSG00000162409|ENSG00000248746|ENSG00000167588|ENSG00000109819|ENSG00000009950	http://amigo.geneontology.org/cgi-bin/amigo/term_details?term=GO:1903578
positive regulation of adenylate cyclase activity	Gene Ontology	GO:0045762	5	50	0.0178973543437	0.122101950416	ENSG00000106018|ENSG00000110680|ENSG00000146469|ENSG00000112186|ENSG00000078295	http://amigo.geneontology.org/cgi-bin/amigo/term_details?term=GO:0045762
lipid catabolic process	Gene Ontology	GO:0016042	15	280	0.0181953638777	0.123996531068	ENSG00000121769|ENSG00000188257|ENSG00000204099|ENSG00000164434|ENSG00000133317|ENSG00000214456|ENSG00000175445|ENSG00000181092|ENSG00000107537|ENSG00000076555|ENSG00000277893|ENSG00000125538|ENSG00000166035|ENSG00000118137|ENSG00000115361	http://amigo.geneontology.org/cgi-bin/amigo/term_details?term=GO:0016042
transcription factor activity, RNA polymerase II distal enhancer sequence-specific binding	Gene Ontology	GO:0003705	7	90	0.0182542850242	0.124151680478	ENSG00000109906|ENSG00000136352|ENSG00000111046|ENSG00000004848|ENSG00000129152|ENSG00000081189|ENSG00000138083	http://amigo.geneontology.org/cgi-bin/amigo/term_details?term=GO:0003705
heparin binding	Gene Ontology	GO:0008201	10	157	0.0182587961135	0.124151680478	ENSG00000113889|ENSG00000188488|ENSG00000167941|ENSG00000188517|ENSG00000175445|ENSG00000197561|ENSG00000166035|ENSG00000005381|ENSG00000138379|ENSG00000134917	http://amigo.geneontology.org/cgi-bin/amigo/term_details?term=GO:0008201
nucleotide biosynthetic process	Gene Ontology	GO:0009165	16	306	0.0182981967255	0.124281189328	ENSG00000106113|ENSG00000170262|ENSG00000077009|ENSG00000185100|ENSG00000188729|ENSG00000151320|ENSG00000106018|ENSG00000181322|ENSG00000112186|ENSG00000089250|ENSG00000116748|ENSG00000146469|ENSG00000078295|ENSG00000070031|ENSG00000109819|ENSG00000110680	http://amigo.geneontology.org/cgi-bin/amigo/term_details?term=GO:0009165
cellular response to glucose stimulus	Gene Ontology	GO:0071333	8	112	0.0186430719858	0.126482886161	ENSG00000106113|ENSG00000158445|ENSG00000080618|ENSG00000009950|ENSG00000109819|ENSG00000125538|ENSG00000092009|ENSG00000187486	http://amigo.geneontology.org/cgi-bin/amigo/term_details?term=GO:0071333
excretion	Gene Ontology	GO:0007588	6	70	0.0188091032641	0.12672083022	ENSG00000113889|ENSG00000106113|ENSG00000134548|ENSG00000180772|ENSG00000165269|ENSG00000135744	http://amigo.geneontology.org/cgi-bin/amigo/term_details?term=GO:0007588
monoamine transport	Gene Ontology	GO:0015844	6	70	0.0188091032641	0.12672083022	ENSG00000106113|ENSG00000185345|ENSG00000180772|ENSG00000089250|ENSG00000135744|ENSG00000158445	http://amigo.geneontology.org/cgi-bin/amigo/term_details?term=GO:0015844
positive regulation of secretion	Gene Ontology	GO:0051047	18	360	0.0189758685331	0.12672083022	ENSG00000113889|ENSG00000106113|ENSG00000180772|ENSG00000080618|ENSG00000070031|ENSG00000087085|ENSG00000175445|ENSG00000124205|ENSG00000169900|ENSG00000135744|ENSG00000053438|ENSG00000125538|ENSG00000082196|ENSG00000069482|ENSG00000167332|ENSG00000148677|ENSG00000152556|ENSG00000158445	http://amigo.geneontology.org/cgi-bin/amigo/term_details?term=GO:0051047
regeneration	Gene Ontology	GO:0031099	11	182	0.0191009471819	0.12672083022	ENSG00000138379|ENSG00000177291|ENSG00000158571|ENSG00000272573|ENSG00000080618|ENSG00000092529|ENSG00000118137|ENSG00000129152|ENSG00000108515|ENSG00000178568|ENSG00000111046	http://amigo.geneontology.org/cgi-bin/amigo/term_details?term=GO:0031099
positive regulation of myeloid cell apoptotic process	Gene Ontology	GO:0033034	2	6	0.0192008270396	0.12672083022	ENSG00000081189|ENSG00000181092	http://amigo.geneontology.org/cgi-bin/amigo/term_details?term=GO:0033034
regulation of metanephric glomerulus development	Gene Ontology	GO:0072298	2	6	0.0192008270396	0.12672083022	ENSG00000180772|ENSG00000181092	http://amigo.geneontology.org/cgi-bin/amigo/term_details?term=GO:0072298
positive regulation of voltage-gated calcium channel activity	Gene Ontology	GO:1901387	2	6	0.0192008270396	0.12672083022	ENSG00000160678|ENSG00000153956	http://amigo.geneontology.org/cgi-bin/amigo/term_details?term=GO:1901387
regulation of cell adhesion molecule production	Gene Ontology	GO:0060353	2	6	0.0192008270396	0.12672083022	ENSG00000125538|ENSG00000118137	http://amigo.geneontology.org/cgi-bin/amigo/term_details?term=GO:0060353
adiponectin secretion	Gene Ontology	GO:0070162	2	6	0.0192008270396	0.12672083022	ENSG00000082196|ENSG00000125538	http://amigo.geneontology.org/cgi-bin/amigo/term_details?term=GO:0070162
positive regulation of skeletal muscle tissue regeneration	Gene Ontology	GO:0043415	2	6	0.0192008270396	0.12672083022	ENSG00000092529|ENSG00000129152	http://amigo.geneontology.org/cgi-bin/amigo/term_details?term=GO:0043415
negative regulation of vasodilation	Gene Ontology	GO:0045908	2	6	0.0192008270396	0.12672083022	ENSG00000132693|ENSG00000214872	http://amigo.geneontology.org/cgi-bin/amigo/term_details?term=GO:0045908
adrenergic receptor signaling pathway involved in heart process	Gene Ontology	GO:0086023	2	6	0.0192008270396	0.12672083022	ENSG00000089250|ENSG00000198523	http://amigo.geneontology.org/cgi-bin/amigo/term_details?term=GO:0086023
purine nucleobase transmembrane transporter activity	Gene Ontology	GO:0005345	2	6	0.0192008270396	0.12672083022	ENSG00000156222|ENSG00000151729	http://amigo.geneontology.org/cgi-bin/amigo/term_details?term=GO:0005345
positive regulation of skeletal muscle fiber development	Gene Ontology	GO:0048743	2	6	0.0192008270396	0.12672083022	ENSG00000129152|ENSG00000111046	http://amigo.geneontology.org/cgi-bin/amigo/term_details?term=GO:0048743
aldosterone secretion	Gene Ontology	GO:0035932	2	6	0.0192008270396	0.12672083022	ENSG00000135744|ENSG00000180772	http://amigo.geneontology.org/cgi-bin/amigo/term_details?term=GO:0035932
regulation of adiponectin secretion	Gene Ontology	GO:0070163	2	6	0.0192008270396	0.12672083022	ENSG00000082196|ENSG00000125538	http://amigo.geneontology.org/cgi-bin/amigo/term_details?term=GO:0070163
negative regulation of oxidative phosphorylation	Gene Ontology	GO:0090324	2	6	0.0192008270396	0.12672083022	ENSG00000248746|ENSG00000009950	http://amigo.geneontology.org/cgi-bin/amigo/term_details?term=GO:0090324
plasma membrane repair	Gene Ontology	GO:0001778	2	6	0.0192008270396	0.12672083022	ENSG00000177238|ENSG00000182533	http://amigo.geneontology.org/cgi-bin/amigo/term_details?term=GO:0001778
mineralocorticoid secretion	Gene Ontology	GO:0035931	2	6	0.0192008270396	0.12672083022	ENSG00000135744|ENSG00000180772	http://amigo.geneontology.org/cgi-bin/amigo/term_details?term=GO:0035931
creatine kinase activity	Gene Ontology	GO:0004111	2	6	0.0192008270396	0.12672083022	ENSG00000104879|ENSG00000131730	http://amigo.geneontology.org/cgi-bin/amigo/term_details?term=GO:0004111
sarcoglycan complex	Gene Ontology	GO:0016012	2	6	0.0192008270396	0.12672083022	ENSG00000108823|ENSG00000102683	http://amigo.geneontology.org/cgi-bin/amigo/term_details?term=GO:0016012
Cul5-RING ubiquitin ligase complex	Gene Ontology	GO:0031466	2	6	0.0192008270396	0.12672083022	ENSG00000005981|ENSG00000100628	http://amigo.geneontology.org/cgi-bin/amigo/term_details?term=GO:0031466
cerebellum development	Gene Ontology	GO:0021549	7	91	0.0192053669485	0.12672083022	ENSG00000163064|ENSG00000106113|ENSG00000180772|ENSG00000109819|ENSG00000139874|ENSG00000157087|ENSG00000129159	http://amigo.geneontology.org/cgi-bin/amigo/term_details?term=GO:0021549
glycogen biosynthetic process	Gene Ontology	GO:0005978	5	51	0.0192177348156	0.12672083022	ENSG00000164776|ENSG00000095637|ENSG00000112425|ENSG00000115592|ENSG00000119938	http://amigo.geneontology.org/cgi-bin/amigo/term_details?term=GO:0005978
positive regulation of chemokine production	Gene Ontology	GO:0032722	5	51	0.0192177348156	0.12672083022	ENSG00000125538|ENSG00000169900|ENSG00000175445|ENSG00000129988|ENSG00000181092	http://amigo.geneontology.org/cgi-bin/amigo/term_details?term=GO:0032722
glucan biosynthetic process	Gene Ontology	GO:0009250	5	51	0.0192177348156	0.12672083022	ENSG00000164776|ENSG00000095637|ENSG00000112425|ENSG00000115592|ENSG00000119938	http://amigo.geneontology.org/cgi-bin/amigo/term_details?term=GO:0009250
positive regulation of protein depolymerization	Gene Ontology	GO:1901881	3	18	0.0194082597644	0.127289832569	ENSG00000165410|ENSG00000077522|ENSG00000170290	http://amigo.geneontology.org/cgi-bin/amigo/term_details?term=GO:1901881
phosphatidylethanolamine metabolic process	Gene Ontology	GO:0046337	3	18	0.0194082597644	0.127289832569	ENSG00000166035|ENSG00000164089|ENSG00000168004	http://amigo.geneontology.org/cgi-bin/amigo/term_details?term=GO:0046337
regulation of cardiac muscle cell differentiation	Gene Ontology	GO:2000725	3	18	0.0194082597644	0.127289832569	ENSG00000151320|ENSG00000182533|ENSG00000081189	http://amigo.geneontology.org/cgi-bin/amigo/term_details?term=GO:2000725
growth of symbiont in host	Gene Ontology	GO:0044117	3	18	0.0194082597644	0.127289832569	ENSG00000005381|ENSG00000129988|ENSG00000197561	http://amigo.geneontology.org/cgi-bin/amigo/term_details?term=GO:0044117
potassium ion homeostasis	Gene Ontology	GO:0055075	3	18	0.0194082597644	0.127289832569	ENSG00000100373|ENSG00000130037|ENSG00000018625	http://amigo.geneontology.org/cgi-bin/amigo/term_details?term=GO:0055075
organic hydroxy compound biosynthetic process	Gene Ontology	GO:1901617	10	159	0.0196632023692	0.128823512517	ENSG00000162409|ENSG00000106113|ENSG00000134240|ENSG00000180772|ENSG00000118137|ENSG00000148377|ENSG00000112175|ENSG00000125538|ENSG00000124253|ENSG00000161896	http://amigo.geneontology.org/cgi-bin/amigo/term_details?term=GO:1901617
nucleoside phosphate biosynthetic process	Gene Ontology	GO:1901293	16	309	0.0197654136396	0.129354357646	ENSG00000106113|ENSG00000170262|ENSG00000077009|ENSG00000185100|ENSG00000188729|ENSG00000151320|ENSG00000106018|ENSG00000181322|ENSG00000112186|ENSG00000089250|ENSG00000116748|ENSG00000146469|ENSG00000078295|ENSG00000070031|ENSG00000109819|ENSG00000110680	http://amigo.geneontology.org/cgi-bin/amigo/term_details?term=GO:1901293
detection of abiotic stimulus	Gene Ontology	GO:0009582	9	136	0.0198636679865	0.129858197779	ENSG00000182533|ENSG00000108684|ENSG00000186326|ENSG00000129170|ENSG00000129749|ENSG00000155657|ENSG00000110680|ENSG00000173991|ENSG00000157087	http://amigo.geneontology.org/cgi-bin/amigo/term_details?term=GO:0009582
cell projection	Gene Ontology	GO:0042995	66	1780	0.0199735656453	0.13043699661	ENSG00000029534|ENSG00000158445|ENSG00000092850|ENSG00000105711|ENSG00000117013|ENSG00000112782|ENSG00000160678|ENSG00000123977|ENSG00000164675|ENSG00000144191|ENSG00000175161|ENSG00000166035|ENSG00000110680|ENSG00000136717|ENSG00000149970|ENSG00000187486|ENSG00000058404|ENSG00000164106|ENSG00000089250|ENSG00000112619|ENSG00000183230|ENSG00000185345|ENSG00000164434|ENSG00000151023|ENSG00000143632…	http://amigo.geneontology.org/cgi-bin/amigo/term_details?term=GO:0042995
single organism signaling	Gene Ontology	GO:0044700	196	6018	0.0200729695788	0.130946102829	ENSG00000163491|ENSG00000109846|ENSG00000117115|ENSG00000158445|ENSG00000172348|ENSG00000102195|ENSG00000160678|ENSG00000188582|ENSG00000004799|ENSG00000172901|ENSG00000170689|ENSG00000069482|ENSG00000178568|ENSG00000116996|ENSG00000168874|ENSG00000183230|ENSG00000185559|ENSG00000186326|ENSG00000009950|ENSG00000144771|ENSG00000167191|ENSG00000127743|ENSG00000165887|ENSG00000160460|ENSG00000183783…	http://amigo.geneontology.org/cgi-bin/amigo/term_details?term=GO:0044700
cellular response to monosaccharide stimulus	Gene Ontology	GO:0071326	8	114	0.020377395688	0.132387448141	ENSG00000106113|ENSG00000158445|ENSG00000080618|ENSG00000009950|ENSG00000109819|ENSG00000125538|ENSG00000092009|ENSG00000187486	http://amigo.geneontology.org/cgi-bin/amigo/term_details?term=GO:0071326
cellular response to hexose stimulus	Gene Ontology	GO:0071331	8	114	0.020377395688	0.132387448141	ENSG00000106113|ENSG00000158445|ENSG00000080618|ENSG00000009950|ENSG00000109819|ENSG00000125538|ENSG00000092009|ENSG00000187486	http://amigo.geneontology.org/cgi-bin/amigo/term_details?term=GO:0071331
ear morphogenesis	Gene Ontology	GO:0042471	8	114	0.020377395688	0.132387448141	ENSG00000188816|ENSG00000117013|ENSG00000105996|ENSG00000112782|ENSG00000129749|ENSG00000104313|ENSG00000173991|ENSG00000157087	http://amigo.geneontology.org/cgi-bin/amigo/term_details?term=GO:0042471
positive regulation of sodium ion transport	Gene Ontology	GO:0010765	4	34	0.0204456867994	0.132387448141	ENSG00000089250|ENSG00000266964|ENSG00000198947|ENSG00000105711	http://amigo.geneontology.org/cgi-bin/amigo/term_details?term=GO:0010765
E-box binding	Gene Ontology	GO:0070888	4	34	0.0204456867994	0.132387448141	ENSG00000118526|ENSG00000168874|ENSG00000129152|ENSG00000111046	http://amigo.geneontology.org/cgi-bin/amigo/term_details?term=GO:0070888
olfactory bulb development	Gene Ontology	GO:0021772	4	34	0.0204456867994	0.132387448141	ENSG00000106689|ENSG00000004848|ENSG00000112333|ENSG00000178568	http://amigo.geneontology.org/cgi-bin/amigo/term_details?term=GO:0021772
inositol phosphate-mediated signaling	Gene Ontology	GO:0048016	4	34	0.0204456867994	0.132387448141	ENSG00000248746|ENSG00000151320|ENSG00000124205|ENSG00000172348	http://amigo.geneontology.org/cgi-bin/amigo/term_details?term=GO:0048016
regulation of molecular function	Gene Ontology	GO:0065009	98	2795	0.0204895714339	0.132531062686	ENSG00000163491|ENSG00000109846|ENSG00000172348|ENSG00000160678|ENSG00000125538|ENSG00000171033|ENSG00000130595|ENSG00000178568|ENSG00000116996|ENSG00000144771|ENSG00000160460|ENSG00000170373|ENSG00000120057|ENSG00000104369|ENSG00000124205|ENSG00000164530|ENSG00000106018|ENSG00000078295|ENSG00000135447|ENSG00000137098|ENSG00000069482|ENSG00000167191|ENSG00000067191|ENSG00000151320|ENSG00000146469…	http://amigo.geneontology.org/cgi-bin/amigo/term_details?term=GO:0065009
pyridoxal phosphate binding	Gene Ontology	GO:0030170	5	52	0.0206004880777	0.132706193586	ENSG00000167701|ENSG00000163631|ENSG00000068976|ENSG00000144644|ENSG00000164089	http://amigo.geneontology.org/cgi-bin/amigo/term_details?term=GO:0030170
stress fiber	Gene Ontology	GO:0001725	5	52	0.0206004880777	0.132706193586	ENSG00000143632|ENSG00000092054|ENSG00000095637|ENSG00000154330|ENSG00000197616	http://amigo.geneontology.org/cgi-bin/amigo/term_details?term=GO:0001725
contractile actin filament bundle	Gene Ontology	GO:0097517	5	52	0.0206004880777	0.132706193586	ENSG00000143632|ENSG00000092054|ENSG00000095637|ENSG00000154330|ENSG00000197616	http://amigo.geneontology.org/cgi-bin/amigo/term_details?term=GO:0097517
steroid metabolic process	Gene Ontology	GO:0008202	14	259	0.0206337568584	0.132706193586	ENSG00000143365|ENSG00000162409|ENSG00000134240|ENSG00000134538|ENSG00000118137|ENSG00000148377|ENSG00000135744|ENSG00000069482|ENSG00000109819|ENSG00000277893|ENSG00000112175|ENSG00000125538|ENSG00000166035|ENSG00000115361	http://amigo.geneontology.org/cgi-bin/amigo/term_details?term=GO:0008202
regulation of response to stimulus	Gene Ontology	GO:0048583	122	3572	0.0206345525795	0.132706193586	ENSG00000163491|ENSG00000109846|ENSG00000117115|ENSG00000172348|ENSG00000159173|ENSG00000004799|ENSG00000178568|ENSG00000116996|ENSG00000185559|ENSG00000186326|ENSG00000101134|ENSG00000127743|ENSG00000165887|ENSG00000273983|ENSG00000092054|ENSG00000183783|ENSG00000120057|ENSG00000104369|ENSG00000164434|ENSG00000124205|ENSG00000197766|ENSG00000125538|ENSG00000204632|ENSG00000167191|ENSG00000166292…	http://amigo.geneontology.org/cgi-bin/amigo/term_details?term=GO:0048583
response to mitochondrial depolarisation	Gene Ontology	GO:0098780	9	137	0.0206687831805	0.132706193586	ENSG00000168748|ENSG00000154358|ENSG00000185345|ENSG00000100628|ENSG00000205683|ENSG00000145681|ENSG00000101605|ENSG00000138379|ENSG00000125965	http://amigo.geneontology.org/cgi-bin/amigo/term_details?term=GO:0098780
mitophagy in response to mitochondrial depolarization	Gene Ontology	GO:0098779	9	137	0.0206687831805	0.132706193586	ENSG00000168748|ENSG00000154358|ENSG00000185345|ENSG00000100628|ENSG00000205683|ENSG00000145681|ENSG00000101605|ENSG00000138379|ENSG00000125965	http://amigo.geneontology.org/cgi-bin/amigo/term_details?term=GO:0098779
signaling	Gene Ontology	GO:0023052	196	6024	0.020811570711	0.133482616346	ENSG00000163491|ENSG00000109846|ENSG00000117115|ENSG00000158445|ENSG00000172348|ENSG00000102195|ENSG00000160678|ENSG00000188582|ENSG00000004799|ENSG00000172901|ENSG00000170689|ENSG00000069482|ENSG00000178568|ENSG00000116996|ENSG00000168874|ENSG00000183230|ENSG00000185559|ENSG00000186326|ENSG00000009950|ENSG00000144771|ENSG00000167191|ENSG00000127743|ENSG00000165887|ENSG00000160460|ENSG00000183783…	http://amigo.geneontology.org/cgi-bin/amigo/term_details?term=GO:0023052
carbohydrate transport	Gene Ontology	GO:0008643	11	185	0.0211370019667	0.135427632748	ENSG00000188729|ENSG00000173262|ENSG00000181092|ENSG00000125538|ENSG00000095637|ENSG00000163884|ENSG00000165269|ENSG00000171885|ENSG00000115592|ENSG00000135100|ENSG00000181856	http://amigo.geneontology.org/cgi-bin/amigo/term_details?term=GO:0008643
purine ribonucleoside monophosphate metabolic process	Gene Ontology	GO:0009167	14	260	0.0212140338763	0.135778711581	ENSG00000162409|ENSG00000167588|ENSG00000018625|ENSG00000197616|ENSG00000185100|ENSG00000009950|ENSG00000116748|ENSG00000109819|ENSG00000108515|ENSG00000264424|ENSG00000092054|ENSG00000248746|ENSG00000152556|ENSG00000158571	http://amigo.geneontology.org/cgi-bin/amigo/term_details?term=GO:0009167
blood microparticle	Gene Ontology	GO:0072562	8	115	0.0212861998361	0.136097943664	ENSG00000113889|ENSG00000163631|ENSG00000135744|ENSG00000118137|ENSG00000257017|ENSG00000143632|ENSG00000163017|ENSG00000176919	http://amigo.geneontology.org/cgi-bin/amigo/term_details?term=GO:0072562
nucleoside monophosphate metabolic process	Gene Ontology	GO:0009123	15	286	0.0213603445724	0.136429146401	ENSG00000162409|ENSG00000167588|ENSG00000018625|ENSG00000197616|ENSG00000185100|ENSG00000009950|ENSG00000116748|ENSG00000109819|ENSG00000108515|ENSG00000264424|ENSG00000092054|ENSG00000248746|ENSG00000116981|ENSG00000152556|ENSG00000158571	http://amigo.geneontology.org/cgi-bin/amigo/term_details?term=GO:0009123
macromitophagy	Gene Ontology	GO:0000423	9	138	0.0214971432202	0.137159411184	ENSG00000168748|ENSG00000154358|ENSG00000185345|ENSG00000100628|ENSG00000205683|ENSG00000145681|ENSG00000101605|ENSG00000138379|ENSG00000125965	http://amigo.geneontology.org/cgi-bin/amigo/term_details?term=GO:0000423
cell periphery	Gene Ontology	GO:0071944	165	4994	0.021557344946	0.137399945971	ENSG00000109846|ENSG00000188582|ENSG00000112425|ENSG00000102195|ENSG00000112782|ENSG00000185499|ENSG00000171595|ENSG00000239474|ENSG00000160097|ENSG00000178568|ENSG00000116996|ENSG00000158445|ENSG00000174429|ENSG00000273111|ENSG00000188517|ENSG00000167191|ENSG00000126583|ENSG00000160460|ENSG00000102683|ENSG00000171747|ENSG00000106078|ENSG00000183783|ENSG00000141485|ENSG00000104369|ENSG00000107147…	http://amigo.geneontology.org/cgi-bin/amigo/term_details?term=GO:0071944
regulation of secretion by cell	Gene Ontology	GO:1903530	27	615	0.0217104472631	0.13823148174	ENSG00000158445|ENSG00000080618|ENSG00000124205|ENSG00000169900|ENSG00000130037|ENSG00000187486|ENSG00000070808|ENSG00000185345|ENSG00000151729|ENSG00000181092|ENSG00000082196|ENSG00000167332|ENSG00000106113|ENSG00000125538|ENSG00000069482|ENSG00000148677|ENSG00000152556|ENSG00000180772|ENSG00000132693|ENSG00000070031|ENSG00000087085|ENSG00000175445|ENSG00000118137|ENSG00000089250|ENSG00000135744…	http://amigo.geneontology.org/cgi-bin/amigo/term_details?term=GO:1903530
hormone metabolic process	Gene Ontology	GO:0042445	11	186	0.0218498907556	0.138468462948	ENSG00000198099|ENSG00000115705|ENSG00000197406|ENSG00000135744|ENSG00000109819|ENSG00000277893|ENSG00000112175|ENSG00000125538|ENSG00000069482|ENSG00000203797|ENSG00000092009	http://amigo.geneontology.org/cgi-bin/amigo/term_details?term=GO:0042445
growth of symbiont involved in interaction with host	Gene Ontology	GO:0044116	3	19	0.0220197965153	0.138468462948	ENSG00000005381|ENSG00000129988|ENSG00000197561	http://amigo.geneontology.org/cgi-bin/amigo/term_details?term=GO:0044116
cellular sodium ion homeostasis	Gene Ontology	GO:0006883	3	19	0.0220197965153	0.138468462948	ENSG00000135744|ENSG00000180772|ENSG00000018625	http://amigo.geneontology.org/cgi-bin/amigo/term_details?term=GO:0006883
retinol dehydrogenase activity	Gene Ontology	GO:0004745	3	19	0.0220197965153	0.138468462948	ENSG00000187758|ENSG00000184544|ENSG00000198099	http://amigo.geneontology.org/cgi-bin/amigo/term_details?term=GO:0004745
water transport	Gene Ontology	GO:0006833	3	19	0.0220197965153	0.138468462948	ENSG00000171885|ENSG00000165269|ENSG00000100373	http://amigo.geneontology.org/cgi-bin/amigo/term_details?term=GO:0006833
ventricular cardiac muscle cell membrane repolarization	Gene Ontology	GO:0099625	3	19	0.0220197965153	0.138468462948	ENSG00000182533|ENSG00000153956|ENSG00000105711	http://amigo.geneontology.org/cgi-bin/amigo/term_details?term=GO:0099625
purine nucleobase metabolic process	Gene Ontology	GO:0006144	3	19	0.0220197965153	0.138468462948	ENSG00000125538|ENSG00000138356|ENSG00000137198	http://amigo.geneontology.org/cgi-bin/amigo/term_details?term=GO:0006144
growth involved in symbiotic interaction	Gene Ontology	GO:0044110	3	19	0.0220197965153	0.138468462948	ENSG00000005381|ENSG00000129988|ENSG00000197561	http://amigo.geneontology.org/cgi-bin/amigo/term_details?term=GO:0044110
regulation of ventricular cardiac muscle cell membrane repolarization	Gene Ontology	GO:0060307	3	19	0.0220197965153	0.138468462948	ENSG00000182533|ENSG00000153956|ENSG00000105711	http://amigo.geneontology.org/cgi-bin/amigo/term_details?term=GO:0060307
neurotransmitter reuptake	Gene Ontology	GO:0098810	3	19	0.0220197965153	0.138468462948	ENSG00000089250|ENSG00000185345|ENSG00000018625	http://amigo.geneontology.org/cgi-bin/amigo/term_details?term=GO:0098810
negative regulation of nucleoside metabolic process	Gene Ontology	GO:0045978	3	19	0.0220197965153	0.138468462948	ENSG00000248746|ENSG00000009950|ENSG00000109819	http://amigo.geneontology.org/cgi-bin/amigo/term_details?term=GO:0045978
negative regulation of ATP metabolic process	Gene Ontology	GO:1903579	3	19	0.0220197965153	0.138468462948	ENSG00000248746|ENSG00000009950|ENSG00000109819	http://amigo.geneontology.org/cgi-bin/amigo/term_details?term=GO:1903579
negative regulation of cytoskeleton organization	Gene Ontology	GO:0051494	8	116	0.0222233266941	0.139351098598	ENSG00000185345|ENSG00000136842|ENSG00000034971|ENSG00000170807|ENSG00000163380|ENSG00000160460|ENSG00000138100|ENSG00000182533	http://amigo.geneontology.org/cgi-bin/amigo/term_details?term=GO:0051494
cellular response to starvation	Gene Ontology	GO:0009267	8	116	0.0222233266941	0.139351098598	ENSG00000162409|ENSG00000163631|ENSG00000197769|ENSG00000025039|ENSG00000006788|ENSG00000004799|ENSG00000129152|ENSG00000124253	http://amigo.geneontology.org/cgi-bin/amigo/term_details?term=GO:0009267
inner ear morphogenesis	Gene Ontology	GO:0042472	7	94	0.0222656164253	0.139351098598	ENSG00000188816|ENSG00000117013|ENSG00000112782|ENSG00000129749|ENSG00000157087|ENSG00000173991|ENSG00000104313	http://amigo.geneontology.org/cgi-bin/amigo/term_details?term=GO:0042472
isoprenoid binding	Gene Ontology	GO:0019840	4	35	0.0222970886555	0.139351098598	ENSG00000188488|ENSG00000176919|ENSG00000140522|ENSG00000198099	http://amigo.geneontology.org/cgi-bin/amigo/term_details?term=GO:0019840
regulation of cardiac muscle hypertrophy	Gene Ontology	GO:0010611	4	35	0.0222970886555	0.139351098598	ENSG00000146147|ENSG00000135744|ENSG00000182533|ENSG00000151320	http://amigo.geneontology.org/cgi-bin/amigo/term_details?term=GO:0010611
olfactory lobe development	Gene Ontology	GO:0021988	4	35	0.0222970886555	0.139351098598	ENSG00000106689|ENSG00000004848|ENSG00000112333|ENSG00000178568	http://amigo.geneontology.org/cgi-bin/amigo/term_details?term=GO:0021988
glycerolipid metabolic process	Gene Ontology	GO:0046486	18	367	0.0223200294895	0.139351840555	ENSG00000121769|ENSG00000167588|ENSG00000182533|ENSG00000164434|ENSG00000111241|ENSG00000214456|ENSG00000175445|ENSG00000168004|ENSG00000178568|ENSG00000107242|ENSG00000151365|ENSG00000138798|ENSG00000124253|ENSG00000166035|ENSG00000118137|ENSG00000161896|ENSG00000164089|ENSG00000188257	http://amigo.geneontology.org/cgi-bin/amigo/term_details?term=GO:0046486
regulation of cell development	Gene Ontology	GO:0060284	34	819	0.0223771473528	0.139544960202	ENSG00000136352|ENSG00000105711|ENSG00000105996|ENSG00000140795|ENSG00000078725|ENSG00000136717|ENSG00000178568|ENSG00000058404|ENSG00000185345|ENSG00000138083|ENSG00000181092|ENSG00000125965|ENSG00000106078|ENSG00000138136|ENSG00000143434|ENSG00000125538|ENSG00000069482|ENSG00000186868|ENSG00000167191|ENSG00000110786|ENSG00000107954|ENSG00000034971|ENSG00000111046|ENSG00000198947|ENSG00000151320…	http://amigo.geneontology.org/cgi-bin/amigo/term_details?term=GO:0060284
brain development	Gene Ontology	GO:0007420	29	674	0.0223966690138	0.139544960202	ENSG00000106689|ENSG00000117115|ENSG00000136352|ENSG00000105996|ENSG00000160678|ENSG00000178568|ENSG00000138798|ENSG00000134240|ENSG00000138083|ENSG00000109819|ENSG00000277893|ENSG00000139874|ENSG00000157087|ENSG00000163064|ENSG00000106113|ENSG00000169059|ENSG00000164434|ENSG00000004848|ENSG00000188816|ENSG00000186868|ENSG00000107954|ENSG00000180772|ENSG00000070031|ENSG00000053438|ENSG00000143028…	http://amigo.geneontology.org/cgi-bin/amigo/term_details?term=GO:0007420
positive regulation of synaptic transmission	Gene Ontology	GO:0050806	8	117	0.0231891878315	0.144335556472	ENSG00000168748|ENSG00000106113|ENSG00000110786|ENSG00000108231|ENSG00000089250|ENSG00000165917|ENSG00000112333|ENSG00000100678	http://amigo.geneontology.org/cgi-bin/amigo/term_details?term=GO:0050806
hindbrain development	Gene Ontology	GO:0030902	9	140	0.023224930051	0.144410817608	ENSG00000163064|ENSG00000106113|ENSG00000180772|ENSG00000105996|ENSG00000109819|ENSG00000157087|ENSG00000139874|ENSG00000138798|ENSG00000129159	http://amigo.geneontology.org/cgi-bin/amigo/term_details?term=GO:0030902
alcohol biosynthetic process	Gene Ontology	GO:0046165	7	95	0.0233564980904	0.145081157009	ENSG00000162409|ENSG00000134240|ENSG00000118137|ENSG00000148377|ENSG00000125538|ENSG00000124253|ENSG00000161896	http://amigo.geneontology.org/cgi-bin/amigo/term_details?term=GO:0046165
negative regulation of carbohydrate metabolic process	Gene Ontology	GO:0045912	5	54	0.0235570293779	0.145866910365	ENSG00000082196|ENSG00000109819|ENSG00000248746|ENSG00000185345|ENSG00000181092	http://amigo.geneontology.org/cgi-bin/amigo/term_details?term=GO:0045912
long-term synaptic potentiation	Gene Ontology	GO:0060291	5	54	0.0235570293779	0.145866910365	ENSG00000089250|ENSG00000106113|ENSG00000112333|ENSG00000110786|ENSG00000100678	http://amigo.geneontology.org/cgi-bin/amigo/term_details?term=GO:0060291
regulation of inflammatory response	Gene Ontology	GO:0050727	15	290	0.0236904480027	0.145866910365	ENSG00000118137|ENSG00000175445|ENSG00000127743|ENSG00000181092|ENSG00000169900|ENSG00000135744|ENSG00000188257|ENSG00000129988|ENSG00000082196|ENSG00000125538|ENSG00000197561|ENSG00000092009|ENSG00000039537|ENSG00000167191|ENSG00000176919	http://amigo.geneontology.org/cgi-bin/amigo/term_details?term=GO:0050727
enzyme inhibitor activity	Gene Ontology	GO:0004857	18	370	0.0238837072836	0.145866910365	ENSG00000113889|ENSG00000188488|ENSG00000182676|ENSG00000170290|ENSG00000157150|ENSG00000173714|ENSG00000170369|ENSG00000164530|ENSG00000221887|ENSG00000144771|ENSG00000118137|ENSG00000135744|ENSG00000171033|ENSG00000135447|ENSG00000170373|ENSG00000198523|ENSG00000160349|ENSG00000165807	http://amigo.geneontology.org/cgi-bin/amigo/term_details?term=GO:0004857
response to carbohydrate	Gene Ontology	GO:0009743	12	214	0.0242364883322	0.145866910365	ENSG00000106113|ENSG00000134240|ENSG00000158445|ENSG00000080618|ENSG00000009950|ENSG00000175445|ENSG00000181092|ENSG00000109819|ENSG00000125538|ENSG00000166035|ENSG00000092009|ENSG00000187486	http://amigo.geneontology.org/cgi-bin/amigo/term_details?term=GO:0009743
hormone-mediated signaling pathway	Gene Ontology	GO:0009755	12	214	0.0242364883322	0.145866910365	ENSG00000143365|ENSG00000118526|ENSG00000117115|ENSG00000106113|ENSG00000181092|ENSG00000188582|ENSG00000196482|ENSG00000082175|ENSG00000109819|ENSG00000167332|ENSG00000112333|ENSG00000139874	http://amigo.geneontology.org/cgi-bin/amigo/term_details?term=GO:0009755
dystroglycan complex	Gene Ontology	GO:0016011	2	7	0.0242385438377	0.145866910365	ENSG00000108823|ENSG00000102683	http://amigo.geneontology.org/cgi-bin/amigo/term_details?term=GO:0016011
regulation of tooth mineralization	Gene Ontology	GO:0070170	2	7	0.0242385438377	0.145866910365	ENSG00000187689|ENSG00000115596	http://amigo.geneontology.org/cgi-bin/amigo/term_details?term=GO:0070170
forebrain dorsal/ventral pattern formation	Gene Ontology	GO:0021798	2	7	0.0242385438377	0.145866910365	ENSG00000138083|ENSG00000136352	http://amigo.geneontology.org/cgi-bin/amigo/term_details?term=GO:0021798
phosphofructokinase activity	Gene Ontology	GO:0008443	2	7	0.0242385438377	0.145866910365	ENSG00000158571|ENSG00000152556	http://amigo.geneontology.org/cgi-bin/amigo/term_details?term=GO:0008443
regulation of relaxation of cardiac muscle	Gene Ontology	GO:1901897	2	7	0.0242385438377	0.145866910365	ENSG00000198523|ENSG00000130528	http://amigo.geneontology.org/cgi-bin/amigo/term_details?term=GO:1901897
clustering of voltage-gated sodium channels	Gene Ontology	GO:0045162	2	7	0.0242385438377	0.145866910365	ENSG00000034971|ENSG00000160460	http://amigo.geneontology.org/cgi-bin/amigo/term_details?term=GO:0045162
AMP-activated protein kinase activity	Gene Ontology	GO:0004679	2	7	0.0242385438377	0.145866910365	ENSG00000162409|ENSG00000115592	http://amigo.geneontology.org/cgi-bin/amigo/term_details?term=GO:0004679
long-chain fatty acid import	Gene Ontology	GO:0044539	2	7	0.0242385438377	0.145866910365	ENSG00000121769|ENSG00000134548	http://amigo.geneontology.org/cgi-bin/amigo/term_details?term=GO:0044539
negative regulation of heterotypic cell-cell adhesion	Gene Ontology	GO:0034115	2	7	0.0242385438377	0.145866910365	ENSG00000118137|ENSG00000181092	http://amigo.geneontology.org/cgi-bin/amigo/term_details?term=GO:0034115
regulation of cell-cell adhesion involved in gastrulation	Gene Ontology	GO:0070587	2	7	0.0242385438377	0.145866910365	ENSG00000118137|ENSG00000181092	http://amigo.geneontology.org/cgi-bin/amigo/term_details?term=GO:0070587
purine nucleobase transport	Gene Ontology	GO:0006863	2	7	0.0242385438377	0.145866910365	ENSG00000156222|ENSG00000151729	http://amigo.geneontology.org/cgi-bin/amigo/term_details?term=GO:0006863
negative regulation of striated muscle contraction	Gene Ontology	GO:0045988	2	7	0.0242385438377	0.145866910365	ENSG00000196296|ENSG00000018625	http://amigo.geneontology.org/cgi-bin/amigo/term_details?term=GO:0045988
protein anchor	Gene Ontology	GO:0043495	2	7	0.0242385438377	0.145866910365	ENSG00000151320|ENSG00000165917	http://amigo.geneontology.org/cgi-bin/amigo/term_details?term=GO:0043495
membrane attack complex	Gene Ontology	GO:0005579	2	7	0.0242385438377	0.145866910365	ENSG00000176919|ENSG00000039537	http://amigo.geneontology.org/cgi-bin/amigo/term_details?term=GO:0005579
urea transport	Gene Ontology	GO:0015840	2	7	0.0242385438377	0.145866910365	ENSG00000100373|ENSG00000165269	http://amigo.geneontology.org/cgi-bin/amigo/term_details?term=GO:0015840
regulation of calcium-transporting ATPase activity	Gene Ontology	GO:1901894	2	7	0.0242385438377	0.145866910365	ENSG00000170290|ENSG00000198523	http://amigo.geneontology.org/cgi-bin/amigo/term_details?term=GO:1901894
skeletal muscle satellite cell differentiation	Gene Ontology	GO:0014816	2	7	0.0242385438377	0.145866910365	ENSG00000138379|ENSG00000101306	http://amigo.geneontology.org/cgi-bin/amigo/term_details?term=GO:0014816
regulation of cell growth involved in cardiac muscle cell development	Gene Ontology	GO:0061050	2	7	0.0242385438377	0.145866910365	ENSG00000151320|ENSG00000182533	http://amigo.geneontology.org/cgi-bin/amigo/term_details?term=GO:0061050
troponin I binding	Gene Ontology	GO:0031013	2	7	0.0242385438377	0.145866910365	ENSG00000114854|ENSG00000130595	http://amigo.geneontology.org/cgi-bin/amigo/term_details?term=GO:0031013
Wnt signaling pathway involved in dorsal/ventral axis specification	Gene Ontology	GO:0044332	2	7	0.0242385438377	0.145866910365	ENSG00000167941|ENSG00000138798	http://amigo.geneontology.org/cgi-bin/amigo/term_details?term=GO:0044332
positive regulation of cholesterol esterification	Gene Ontology	GO:0010873	2	7	0.0242385438377	0.145866910365	ENSG00000135744|ENSG00000118137	http://amigo.geneontology.org/cgi-bin/amigo/term_details?term=GO:0010873
negative regulation of smooth muscle cell proliferation	Gene Ontology	GO:0048662	4	36	0.0242474474321	0.145866910365	ENSG00000106018|ENSG00000109819|ENSG00000146469|ENSG00000181092	http://amigo.geneontology.org/cgi-bin/amigo/term_details?term=GO:0048662
mitochondrion localization	Gene Ontology	GO:0051646	4	36	0.0242474474321	0.145866910365	ENSG00000163631|ENSG00000214456|ENSG00000186868|ENSG00000196296	http://amigo.geneontology.org/cgi-bin/amigo/term_details?term=GO:0051646
regulation of cardiac muscle tissue growth	Gene Ontology	GO:0055021	4	36	0.0242474474321	0.145866910365	ENSG00000151320|ENSG00000182533|ENSG00000178568|ENSG00000081189	http://amigo.geneontology.org/cgi-bin/amigo/term_details?term=GO:0055021
positive regulation of protein acetylation	Gene Ontology	GO:1901985	4	36	0.0242474474321	0.145866910365	ENSG00000089250|ENSG00000109819|ENSG00000125538|ENSG00000185499	http://amigo.geneontology.org/cgi-bin/amigo/term_details?term=GO:1901985
actin filament capping	Gene Ontology	GO:0051693	4	36	0.0242474474321	0.145866910365	ENSG00000163380|ENSG00000160460|ENSG00000136842|ENSG00000170807	http://amigo.geneontology.org/cgi-bin/amigo/term_details?term=GO:0051693
single-organism behavior	Gene Ontology	GO:0044708	19	398	0.0243646713574	0.146427837902	ENSG00000163064|ENSG00000163631|ENSG00000185345|ENSG00000180772|ENSG00000018625|ENSG00000136842|ENSG00000110786|ENSG00000081189|ENSG00000089250|ENSG00000126583|ENSG00000146469|ENSG00000160460|ENSG00000125538|ENSG00000124406|ENSG00000203797|ENSG00000112333|ENSG00000186868|ENSG00000100678|ENSG00000112425	http://amigo.geneontology.org/cgi-bin/amigo/term_details?term=GO:0044708
cellular lipid metabolic process	Gene Ontology	GO:0044255	40	1003	0.0244915642001	0.14704571387	ENSG00000121769|ENSG00000136352|ENSG00000164434|ENSG00000004799|ENSG00000166035|ENSG00000170522|ENSG00000178568|ENSG00000138798|ENSG00000167588|ENSG00000134240|ENSG00000198099|ENSG00000183549|ENSG00000009950|ENSG00000181092|ENSG00000107242|ENSG00000107537|ENSG00000109819|ENSG00000164089|ENSG00000124253|ENSG00000161896|ENSG00000139914|ENSG00000162409|ENSG00000115361|ENSG00000175564|ENSG00000214456…	http://amigo.geneontology.org/cgi-bin/amigo/term_details?term=GO:0044255
regulation of defense response to virus	Gene Ontology	GO:0050688	11	190	0.0248785272173	0.149075846113	ENSG00000197153|ENSG00000168748|ENSG00000100628|ENSG00000274267|ENSG00000004799|ENSG00000169900|ENSG00000205683|ENSG00000273983|ENSG00000278272|ENSG00000101605|ENSG00000138379	http://amigo.geneontology.org/cgi-bin/amigo/term_details?term=GO:0050688
response to monosaccharide	Gene Ontology	GO:0034284	11	190	0.0248785272173	0.149075846113	ENSG00000106113|ENSG00000134240|ENSG00000158445|ENSG00000080618|ENSG00000009950|ENSG00000175445|ENSG00000181092|ENSG00000109819|ENSG00000125538|ENSG00000092009|ENSG00000187486	http://amigo.geneontology.org/cgi-bin/amigo/term_details?term=GO:0034284
polysaccharide biosynthetic process	Gene Ontology	GO:0000271	6	75	0.0249065553926	0.149097477674	ENSG00000112425|ENSG00000095637|ENSG00000119938|ENSG00000115592|ENSG00000138798|ENSG00000164776	http://amigo.geneontology.org/cgi-bin/amigo/term_details?term=GO:0000271
phosphatase activity	Gene Ontology	GO:0016791	14	266	0.0249565967444	0.149250714712	ENSG00000198842|ENSG00000188716|ENSG00000112425|ENSG00000197616|ENSG00000110786|ENSG00000130957|ENSG00000133878|ENSG00000119938|ENSG00000164879|ENSG00000116981|ENSG00000112319|ENSG00000079393|ENSG00000104313|ENSG00000158571	http://amigo.geneontology.org/cgi-bin/amigo/term_details?term=GO:0016791
regulation of peptidyl-lysine acetylation	Gene Ontology	GO:2000756	5	55	0.0251326335174	0.150156419038	ENSG00000089250|ENSG00000109819|ENSG00000125538|ENSG00000185499|ENSG00000163884	http://amigo.geneontology.org/cgi-bin/amigo/term_details?term=GO:2000756
dephosphorylation	Gene Ontology	GO:0016311	20	427	0.0252189715669	0.150524966166	ENSG00000158571|ENSG00000182676|ENSG00000112319|ENSG00000110786|ENSG00000180772|ENSG00000197616|ENSG00000013293|ENSG00000151320|ENSG00000165807|ENSG00000198842|ENSG00000130957|ENSG00000133878|ENSG00000081189|ENSG00000119938|ENSG00000164879|ENSG00000116981|ENSG00000188716|ENSG00000079393|ENSG00000104313|ENSG00000112425	http://amigo.geneontology.org/cgi-bin/amigo/term_details?term=GO:0016311
plasma membrane	Gene Ontology	GO:0005886	161	4890	0.0259069744069	0.154480454813	ENSG00000109846|ENSG00000188582|ENSG00000112425|ENSG00000102195|ENSG00000185499|ENSG00000171595|ENSG00000239474|ENSG00000160097|ENSG00000178568|ENSG00000116996|ENSG00000158445|ENSG00000174429|ENSG00000273111|ENSG00000188517|ENSG00000167191|ENSG00000126583|ENSG00000160460|ENSG00000102683|ENSG00000171747|ENSG00000106078|ENSG00000183783|ENSG00000141485|ENSG00000104369|ENSG00000107147|ENSG00000106018…	http://amigo.geneontology.org/cgi-bin/amigo/term_details?term=GO:0005886
lipid biosynthetic process	Gene Ontology	GO:0008610	26	598	0.0264693999227	0.157680152125	ENSG00000121769|ENSG00000214456|ENSG00000004799|ENSG00000166035|ENSG00000170522|ENSG00000164089|ENSG00000167588|ENSG00000134240|ENSG00000009950|ENSG00000115361|ENSG00000107242|ENSG00000109819|ENSG00000124253|ENSG00000139914|ENSG00000162409|ENSG00000149926|ENSG00000076555|ENSG00000148377|ENSG00000095637|ENSG00000125538|ENSG00000115592|ENSG00000111241|ENSG00000175445|ENSG00000118137|ENSG00000151365…	http://amigo.geneontology.org/cgi-bin/amigo/term_details?term=GO:0008610
peptidyl-tyrosine dephosphorylation	Gene Ontology	GO:0035335	7	98	0.0268487070081	0.159783825528	ENSG00000112319|ENSG00000112425|ENSG00000133878|ENSG00000188716|ENSG00000079393|ENSG00000104313|ENSG00000110786	http://amigo.geneontology.org/cgi-bin/amigo/term_details?term=GO:0035335
cell fate commitment	Gene Ontology	GO:0045165	13	243	0.0269016378551	0.159942941328	ENSG00000143365|ENSG00000111046|ENSG00000136352|ENSG00000138136|ENSG00000105996|ENSG00000111245|ENSG00000081189|ENSG00000004848|ENSG00000129152|ENSG00000112333|ENSG00000178568|ENSG00000104313|ENSG00000115596	http://amigo.geneontology.org/cgi-bin/amigo/term_details?term=GO:0045165
cardiac chamber development	Gene Ontology	GO:0003205	9	144	0.0269738263179	0.160072330748	ENSG00000160808|ENSG00000182533|ENSG00000197616|ENSG00000159173|ENSG00000111245|ENSG00000163092|ENSG00000092054|ENSG00000114854|ENSG00000081189	http://amigo.geneontology.org/cgi-bin/amigo/term_details?term=GO:0003205
cellular response to organic substance	Gene Ontology	GO:0071310	77	2157	0.0269842334582	0.160072330748	ENSG00000117115|ENSG00000070808|ENSG00000136352|ENSG00000080618|ENSG00000105996|ENSG00000173714|ENSG00000185499|ENSG00000078725|ENSG00000168509|ENSG00000169900|ENSG00000168243|ENSG00000101134|ENSG00000163884|ENSG00000204632|ENSG00000166035|ENSG00000110680|ENSG00000187486|ENSG00000058404|ENSG00000172179|ENSG00000196218|ENSG00000185345|ENSG00000175564|ENSG00000177238|ENSG00000009950|ENSG00000144771…	http://amigo.geneontology.org/cgi-bin/amigo/term_details?term=GO:0071310
cellular response to external stimulus	Gene Ontology	GO:0071496	14	269	0.0270020472765	0.160072330748	ENSG00000162409|ENSG00000163631|ENSG00000197769|ENSG00000018625|ENSG00000025039|ENSG00000006788|ENSG00000004799|ENSG00000089250|ENSG00000135744|ENSG00000129152|ENSG00000125538|ENSG00000124253|ENSG00000148677|ENSG00000158445	http://amigo.geneontology.org/cgi-bin/amigo/term_details?term=GO:0071496
regulation of signaling	Gene Ontology	GO:0023051	104	3024	0.0271939588263	0.16105364946	ENSG00000163491|ENSG00000117115|ENSG00000158445|ENSG00000172348|ENSG00000185499|ENSG00000178568|ENSG00000138798|ENSG00000185559|ENSG00000186326|ENSG00000101134|ENSG00000165887|ENSG00000183783|ENSG00000120057|ENSG00000104369|ENSG00000124205|ENSG00000125538|ENSG00000069482|ENSG00000167191|ENSG00000166292|ENSG00000025039|ENSG00000070031|ENSG00000151320|ENSG00000053438|ENSG00000112333|ENSG00000198523…	http://amigo.geneontology.org/cgi-bin/amigo/term_details?term=GO:0023051
caveola	Gene Ontology	GO:0005901	6	77	0.027675530673	0.163272261149	ENSG00000129910|ENSG00000182533|ENSG00000018625|ENSG00000151320|ENSG00000089250|ENSG00000130037	http://amigo.geneontology.org/cgi-bin/amigo/term_details?term=GO:0005901
negative regulation of cellular catabolic process	Gene Ontology	GO:0031330	6	77	0.027675530673	0.163272261149	ENSG00000157150|ENSG00000214456|ENSG00000076555|ENSG00000257017|ENSG00000157119|ENSG00000126583	http://amigo.geneontology.org/cgi-bin/amigo/term_details?term=GO:0031330
renal tubule morphogenesis	Gene Ontology	GO:0061333	6	77	0.027675530673	0.163272261149	ENSG00000118526|ENSG00000180772|ENSG00000135744|ENSG00000081189|ENSG00000104313|ENSG00000115596	http://amigo.geneontology.org/cgi-bin/amigo/term_details?term=GO:0061333
cellular carbohydrate biosynthetic process	Gene Ontology	GO:0034637	6	77	0.027675530673	0.163272261149	ENSG00000112425|ENSG00000095637|ENSG00000119938|ENSG00000124253|ENSG00000115592|ENSG00000164776	http://amigo.geneontology.org/cgi-bin/amigo/term_details?term=GO:0034637
positive regulation of circadian rhythm	Gene Ontology	GO:0042753	3	21	0.0277881503706	0.163462857575	ENSG00000143365|ENSG00000163631|ENSG00000136352	http://amigo.geneontology.org/cgi-bin/amigo/term_details?term=GO:0042753
protein ADP-ribosylation	Gene Ontology	GO:0006471	3	21	0.0277881503706	0.163462857575	ENSG00000167311|ENSG00000129744|ENSG00000156219	http://amigo.geneontology.org/cgi-bin/amigo/term_details?term=GO:0006471
negative regulation of lipid catabolic process	Gene Ontology	GO:0050995	3	21	0.0277881503706	0.163462857575	ENSG00000125538|ENSG00000076555|ENSG00000214456	http://amigo.geneontology.org/cgi-bin/amigo/term_details?term=GO:0050995
protein tyrosine phosphatase activity	Gene Ontology	GO:0004725	7	99	0.0280875751731	0.165065191537	ENSG00000112319|ENSG00000112425|ENSG00000133878|ENSG00000188716|ENSG00000079393|ENSG00000104313|ENSG00000110786	http://amigo.geneontology.org/cgi-bin/amigo/term_details?term=GO:0004725
myoblast fusion	Gene Ontology	GO:0007520	4	38	0.028448949979	0.166744817828	ENSG00000089250|ENSG00000182533|ENSG00000129152|ENSG00000111046	http://amigo.geneontology.org/cgi-bin/amigo/term_details?term=GO:0007520
protein heterotetramerization	Gene Ontology	GO:0051290	4	38	0.028448949979	0.166744817828	ENSG00000197153|ENSG00000274267|ENSG00000273983|ENSG00000278272	http://amigo.geneontology.org/cgi-bin/amigo/term_details?term=GO:0051290
cellular amino acid biosynthetic process	Gene Ontology	GO:0008652	5	57	0.0284826146405	0.166744817828	ENSG00000132840|ENSG00000167701|ENSG00000144644|ENSG00000086205|ENSG00000108381	http://amigo.geneontology.org/cgi-bin/amigo/term_details?term=GO:0008652
cellular response to glucocorticoid stimulus	Gene Ontology	GO:0071385	5	57	0.0284826146405	0.166744817828	ENSG00000129152|ENSG00000106113|ENSG00000134240|ENSG00000180772|ENSG00000138379	http://amigo.geneontology.org/cgi-bin/amigo/term_details?term=GO:0071385
negative regulation of molecular function	Gene Ontology	GO:0044092	42	1075	0.028534693872	0.166889694236	ENSG00000109846|ENSG00000188488|ENSG00000221887|ENSG00000186439|ENSG00000173714|ENSG00000214456|ENSG00000169900|ENSG00000171033|ENSG00000089250|ENSG00000182676|ENSG00000185345|ENSG00000110786|ENSG00000144771|ENSG00000181092|ENSG00000109819|ENSG00000077522|ENSG00000170373|ENSG00000106689|ENSG00000120057|ENSG00000113889|ENSG00000165807|ENSG00000018625|ENSG00000170369|ENSG00000164530|ENSG00000076555…	http://amigo.geneontology.org/cgi-bin/amigo/term_details?term=GO:0044092
cell communication	Gene Ontology	GO:0007154	195	6045	0.0286443633478	0.167370796748	ENSG00000163491|ENSG00000109846|ENSG00000117115|ENSG00000158445|ENSG00000172348|ENSG00000102195|ENSG00000160678|ENSG00000188582|ENSG00000004799|ENSG00000172901|ENSG00000170689|ENSG00000069482|ENSG00000178568|ENSG00000116996|ENSG00000168874|ENSG00000183230|ENSG00000185559|ENSG00000186326|ENSG00000009950|ENSG00000144771|ENSG00000167191|ENSG00000127743|ENSG00000165887|ENSG00000160460|ENSG00000183783…	http://amigo.geneontology.org/cgi-bin/amigo/term_details?term=GO:0007154
[truncated: 5,062 more rows]
