# Supplementary material for: Identification and validation of key modules and hub genes associated with the pathological stage of oral squamous cell carcinoma by weighted gene co-expression network analysis
Source: PeerJ. 2020 Feb 4;8:e8505. doi: 10.7717/peerj.8505 (PMC7006519; doi:10.7717/peerj.8505)
Supplement: File S5 [file peerj-08-8505-s005.zip › ID.txt]

ENSG00000250420
ENSG00000143994
ENSG00000163995
ENSG00000175164
ENSG00000174429
ENSG00000076555
ENSG00000115361
ENSG00000087085
ENSG00000183549
ENSG00000143632
ENSG00000163017
ENSG00000077522
ENSG00000248746
ENSG00000229589
ENSG00000134917
ENSG00000205696
ENSG00000078295
ENSG00000197177
ENSG00000187758
ENSG00000196616
ENSG00000198099
ENSG00000147576
ENSG00000285791
ENSG00000181092
ENSG00000153531
ENSG00000185100
ENSG00000273540
ENSG00000135744
ENSG00000180772
ENSG00000160224
ENSG00000151320
ENSG00000163631
ENSG00000246022
ENSG00000136383
ENSG00000155749
ENSG00000135409
ENSG00000116748
ENSG00000187689
ENSG00000240038
ENSG00000116194
ENSG00000187151
ENSG00000171819
ENSG00000029534
ENSG00000148677
ENSG00000165887
ENSG00000163126
ENSG00000171714
ENSG00000138356
ENSG00000118137
ENSG00000124701
ENSG00000171885
ENSG00000165269
ENSG00000147256
ENSG00000254636
ENSG00000172995
ENSG00000129744
ENSG00000156219
ENSG00000167311
ENSG00000004848
ENSG00000146926
ENSG00000165192
ENSG00000198881
ENSG00000239388
ENSG00000146809
ENSG00000161664
ENSG00000182177
ENSG00000100628
ENSG00000005981
ENSG00000164122
ENSG00000108684
ENSG00000072182
ENSG00000108381
ENSG00000168874
ENSG00000236508
ENSG00000018625
ENSG00000101892
ENSG00000196296
ENSG00000157087
ENSG00000124406
ENSG00000172318
ENSG00000127325
ENSG00000132840
ENSG00000136717
ENSG00000204960
ENSG00000112175
ENSG00000152430
ENSG00000078725
ENSG00000177354
ENSG00000236208
ENSG00000176029
ENSG00000149300
ENSG00000184601
ENSG00000215131
ENSG00000180999
ENSG00000175262
ENSG00000157330
ENSG00000125462
ENSG00000082196
ENSG00000240654
ENSG00000119147
ENSG00000039537
ENSG00000176919
ENSG00000204711
ENSG00000164879
ENSG00000168748
ENSG00000081248
ENSG00000153956
ENSG00000067191
ENSG00000108878
ENSG00000130433
ENSG00000175161
ENSG00000225670
ENSG00000110680
ENSG00000169885
ENSG00000070808
ENSG00000058404
ENSG00000144712
ENSG00000112186
ENSG00000092529
ENSG00000077274
ENSG00000172508
ENSG00000246228
ENSG00000143318
ENSG00000182533
ENSG00000144395
ENSG00000203799
ENSG00000165972
ENSG00000162004
ENSG00000149201
ENSG00000262484
ENSG00000161649
ENSG00000129910
ENSG00000145526
ENSG00000101542
ENSG00000185267
ENSG00000277449
ENSG00000171811
ENSG00000165164
ENSG00000166596
ENSG00000089101
ENSG00000197766
ENSG00000165410
ENSG00000259156
ENSG00000129749
ENSG00000187288
ENSG00000138615
ENSG00000104879
ENSG00000131730
ENSG00000188037
ENSG00000073464
ENSG00000213937
ENSG00000157322
ENSG00000182566
ENSG00000112782
ENSG00000092009
ENSG00000164309
ENSG00000144191
ENSG00000149970
ENSG00000122756
ENSG00000106078
ENSG00000169436
ENSG00000188517
ENSG00000198756
ENSG00000135469
ENSG00000163050
ENSG00000167549
ENSG00000156885
ENSG00000161281
ENSG00000170516
ENSG00000091704
ENSG00000080618
ENSG00000106113
ENSG00000132693
ENSG00000109846
ENSG00000129170
ENSG00000170373
ENSG00000170369
ENSG00000183230
ENSG00000123977
ENSG00000182308
ENSG00000145358
ENSG00000203797
ENSG00000234264
ENSG00000155792
ENSG00000175084
ENSG00000184544
ENSG00000258766
ENSG00000197406
ENSG00000176490
ENSG00000185559
ENSG00000198947
ENSG00000152592
ENSG00000158486
ENSG00000171595
ENSG00000101134
ENSG00000205683
ENSG00000130226
ENSG00000134769
ENSG00000188716
ENSG00000079393
ENSG00000133878
ENSG00000198842
ENSG00000124205
ENSG00000101210
ENSG00000138798
ENSG00000197561
ENSG00000170522
ENSG00000229847
ENSG00000163064
ENSG00000132464
ENSG00000151023
ENSG00000108515
ENSG00000086289
ENSG00000112425
ENSG00000178568
ENSG00000230426
ENSG00000196482
ENSG00000164089
ENSG00000158008
ENSG00000104313
ENSG00000112319
ENSG00000121769
ENSG00000164434
ENSG00000148541
ENSG00000215187
ENSG00000196666
ENSG00000258584
ENSG00000135063
ENSG00000189157
ENSG00000149926
ENSG00000187268
ENSG00000180178
ENSG00000130957
ENSG00000163833
ENSG00000111241
ENSG00000022267
ENSG00000118407
ENSG00000139914
ENSG00000128591
ENSG00000160097
ENSG00000086205
ENSG00000230798
ENSG00000234753
ENSG00000172969
ENSG00000153303
ENSG00000172159
ENSG00000186628
ENSG00000266964
ENSG00000150201
ENSG00000099860
ENSG00000130222
ENSG00000144644
ENSG00000069482
ENSG00000174473
ENSG00000130005
ENSG00000125965
ENSG00000177291
ENSG00000262686
ENSG00000137198
ENSG00000168243
ENSG00000167588
ENSG00000102195
ENSG00000167191
ENSG00000167701
ENSG00000211445
ENSG00000115290
ENSG00000141449
ENSG00000226363
ENSG00000145681
ENSG00000168509
ENSG00000010282
ENSG00000230970
ENSG00000114455
ENSG00000184357
ENSG00000277075
ENSG00000278463
ENSG00000276368
ENSG00000278588
ENSG00000274267
ENSG00000278272
ENSG00000273983
ENSG00000197153
ENSG00000204632
ENSG00000148357
ENSG00000146151
ENSG00000134240
ENSG00000221887
ENSG00000188816
ENSG00000135100
ENSG00000228630
ENSG00000105996
ENSG00000159184
ENSG00000170689
ENSG00000250451
ENSG00000251151
ENSG00000197757
ENSG00000180806
ENSG00000257017
ENSG00000172987
ENSG00000168004
ENSG00000130528
ENSG00000199017
ENSG00000284453
ENSG00000207994
ENSG00000199135
ENSG00000199065
ENSG00000284038
ENSG00000207608
ENSG00000284458
ENSG00000283927
ENSG00000284508
ENSG00000199080
ENSG00000207586
ENSG00000207942
ENSG00000272036
ENSG00000284112
ENSG00000283745
ENSG00000207935
ENSG00000207604
ENSG00000215991
ENSG00000199038
ENSG00000207798
ENSG00000207548
ENSG00000207749
ENSG00000207827
ENSG00000263693
ENSG00000199151
ENSG00000283409
ENSG00000283279
ENSG00000199015
ENSG00000199047
ENSG00000264803
ENSG00000263631
ENSG00000284288
ENSG00000264926
ENSG00000199088
ENSG00000199020
ENSG00000199092
ENSG00000199109
ENSG00000207569
ENSG00000198983
ENSG00000284149
ENSG00000274705
ENSG00000283450
ENSG00000207754
ENSG00000207743
ENSG00000207635
ENSG00000207800
ENSG00000283616
ENSG00000207697
ENSG00000207692
ENSG00000207934
ENSG00000216135
ENSG00000207933
ENSG00000284447
ENSG00000284329
ENSG00000170276
ENSG00000004776
ENSG00000173641
ENSG00000152137
ENSG00000148377
ENSG00000232656
ENSG00000127743
ENSG00000172458
ENSG00000125538
ENSG00000161896
ENSG00000164675
ENSG00000147166
ENSG00000104369
ENSG00000149596
ENSG00000187715
ENSG00000234438
ENSG00000182255
ENSG00000130037
ENSG00000104848
ENSG00000158445
ENSG00000129159
ENSG00000120049
ENSG00000187486
ENSG00000267365
ENSG00000117013
ENSG00000107147
ENSG00000183783
ENSG00000189367
ENSG00000196872
ENSG00000163884
ENSG00000168427
ENSG00000124743
ENSG00000185271
ENSG00000185915
ENSG00000175946
ENSG00000157119
ENSG00000239474
ENSG00000113889
ENSG00000171360
ENSG00000182591
ENSG00000174611
ENSG00000091128
ENSG00000234281
ENSG00000129988
ENSG00000138136
ENSG00000260034
ENSG00000160349
ENSG00000187922
ENSG00000204001
ENSG00000122367
ENSG00000133317
ENSG00000171747
ENSG00000108231
ENSG00000106689
ENSG00000143355
ENSG00000064042
ENSG00000232977
ENSG00000227674
ENSG00000205704
ENSG00000185904
ENSG00000226808
ENSG00000271216
ENSG00000249464
ENSG00000253807
ENSG00000281769
ENSG00000231453
ENSG00000238078
ENSG00000231605
ENSG00000185847
ENSG00000253898
ENSG00000205628
ENSG00000255772
ENSG00000237560
ENSG00000225872
ENSG00000236882
ENSG00000236819
ENSG00000253301
ENSG00000235295
ENSG00000235478
ENSG00000280081
ENSG00000232212
ENSG00000224565
ENSG00000231826
ENSG00000224568
ENSG00000264345
ENSG00000271952
ENSG00000227260
ENSG00000261863
ENSG00000240893
ENSG00000213171
ENSG00000166035
ENSG00000170807
ENSG00000163380
ENSG00000226690
ENSG00000216921
ENSG00000170500
ENSG00000175445
ENSG00000168702
ENSG00000185028
ENSG00000163827
ENSG00000206422
ENSG00000122477
ENSG00000179796
ENSG00000187905
ENSG00000177363
ENSG00000144771
ENSG00000181016
ENSG00000179564
ENSG00000172901
ENSG00000273111
ENSG00000123584
ENSG00000267978
ENSG00000214107
ENSG00000168070
ENSG00000197769
ENSG00000186868
ENSG00000198125
ENSG00000223760
ENSG00000081189
ENSG00000248309
ENSG00000250878
ENSG00000174407
ENSG00000265142
ENSG00000225206
ENSG00000284247
ENSG00000283775
ENSG00000284122
ENSG00000284269
ENSG00000146147
ENSG00000009950
ENSG00000005381
ENSG00000158887
ENSG00000170262
ENSG00000138379
ENSG00000205362
ENSG00000255986
ENSG00000205364
ENSG00000185499
ENSG00000157502
ENSG00000272573
ENSG00000185105
ENSG00000196091
ENSG00000086967
ENSG00000111046
ENSG00000109061
ENSG00000006788
ENSG00000144821
ENSG00000125414
ENSG00000264424
ENSG00000197616
ENSG00000092054
ENSG00000078814
ENSG00000272975
ENSG00000168530
ENSG00000111245
ENSG00000160808
ENSG00000101306
ENSG00000140795
ENSG00000145949
ENSG00000180209
ENSG00000133454
ENSG00000034971
ENSG00000129152
ENSG00000101605
ENSG00000036448
ENSG00000142661
ENSG00000120729
ENSG00000177791
ENSG00000172399
ENSG00000164591
ENSG00000138347
ENSG00000130287
ENSG00000183091
ENSG00000103154
ENSG00000163491
ENSG00000204099
ENSG00000107954
ENSG00000162614
ENSG00000257108
ENSG00000165028
ENSG00000101198
ENSG00000189134
ENSG00000136352
ENSG00000181322
ENSG00000077009
ENSG00000053438
ENSG00000089250
ENSG00000139910
ENSG00000183971
ENSG00000226306
ENSG00000112333
ENSG00000197893
ENSG00000116981
ENSG00000154358
ENSG00000205922
ENSG00000176510
ENSG00000124657
ENSG00000167332
ENSG00000257542
ENSG00000284791
ENSG00000188729
ENSG00000236719
ENSG00000177359
ENSG00000117115
ENSG00000250103
ENSG00000116183
ENSG00000188582
ENSG00000124253
ENSG00000128655
ENSG00000284741
ENSG00000178104
ENSG00000004799
ENSG00000154553
ENSG00000134020
ENSG00000158571
ENSG00000152556
ENSG00000154330
ENSG00000224958
ENSG00000183571
ENSG00000082175
ENSG00000164776
ENSG00000107537
ENSG00000164530
ENSG00000107242
ENSG00000171033
ENSG00000165495
ENSG00000188257
ENSG00000166819
ENSG00000167676
ENSG00000214456
ENSG00000198523
ENSG00000160539
ENSG00000147588
ENSG00000130653
ENSG00000121577
ENSG00000109819
ENSG00000185250
ENSG00000175175
ENSG00000077157
ENSG00000135447
ENSG00000182676
ENSG00000165807
ENSG00000154415
ENSG00000119938
ENSG00000116690
ENSG00000275778
ENSG00000162409
ENSG00000115592
ENSG00000126583
ENSG00000185345
ENSG00000172179
ENSG00000112619
ENSG00000183631
ENSG00000106772
ENSG00000267060
ENSG00000110786
ENSG00000169900
ENSG00000068976
ENSG00000126838
ENSG00000186867
ENSG00000123570
ENSG00000165917
ENSG00000078328
ENSG00000203867
ENSG00000112183
ENSG00000151962
ENSG00000172348
ENSG00000111404
ENSG00000153165
ENSG00000186326
ENSG00000178796
ENSG00000140522
ENSG00000141576
ENSG00000143365
ENSG00000140986
ENSG00000166592
ENSG00000025039
ENSG00000155026
ENSG00000196218
ENSG00000160678
ENSG00000258952
ENSG00000184788
ENSG00000187550
ENSG00000168356
ENSG00000105711
ENSG00000149575
ENSG00000007314
ENSG00000136546
ENSG00000164106
ENSG00000070031
ENSG00000133488
ENSG00000103184
ENSG00000143434
ENSG00000188488
ENSG00000120057
ENSG00000229415
ENSG00000257520
ENSG00000108823
ENSG00000102683
ENSG00000185437
ENSG00000178343
ENSG00000198892
ENSG00000138083
ENSG00000141485
ENSG00000162383
ENSG00000149742
ENSG00000162461
ENSG00000151729
ENSG00000156222
ENSG00000173262
ENSG00000181856
ENSG00000158014
ENSG00000115194
ENSG00000186335
ENSG00000169507
ENSG00000010379
ENSG00000013293
ENSG00000100678
ENSG00000134538
ENSG00000137571
ENSG00000205359
ENSG00000179542
ENSG00000170290
ENSG00000270332
ENSG00000214097
ENSG00000091482
ENSG00000214872
ENSG00000188176
ENSG00000115593
ENSG00000065609
ENSG00000275529
ENSG00000221740
ENSG00000095637
ENSG00000108018
ENSG00000167941
ENSG00000137098
ENSG00000150628
ENSG00000160460
ENSG00000134548
ENSG00000277893
ENSG00000185739
ENSG00000184343
ENSG00000139874
ENSG00000185482
ENSG00000118804
ENSG00000130413
ENSG00000099994
ENSG00000182253
ENSG00000172403
ENSG00000166317
ENSG00000143028
ENSG00000092607
ENSG00000173991
ENSG00000204219
ENSG00000118526
ENSG00000188396
ENSG00000205678
ENSG00000167858
ENSG00000092850
ENSG00000170925
ENSG00000151365
ENSG00000187720
ENSG00000157150
ENSG00000166292
ENSG00000181234
ENSG00000161558
ENSG00000179292
ENSG00000170417
ENSG00000224982
ENSG00000181778
ENSG00000072954
ENSG00000178821
ENSG00000165685
ENSG00000136842
ENSG00000000005
ENSG00000114854
ENSG00000101470
ENSG00000159173
ENSG00000130598
ENSG00000105048
ENSG00000130595
ENSG00000229980
ENSG00000189350
ENSG00000198467
ENSG00000115705
ENSG00000179636
ENSG00000186439
ENSG00000184106
ENSG00000236333
ENSG00000204614
ENSG00000138100
ENSG00000147573
ENSG00000158022
ENSG00000177238
ENSG00000205231
ENSG00000155657
ENSG00000164440
ENSG00000162543
ENSG00000175564
ENSG00000145626
ENSG00000141161
ENSG00000100373
ENSG00000058056
ENSG00000169059
ENSG00000165197
ENSG00000170162
ENSG00000146469
ENSG00000106018
ENSG00000205221
ENSG00000152763
ENSG00000173714
ENSG00000115596
ENSG00000168334
ENSG00000163092
ENSG00000177752
ENSG00000109906
ENSG00000103994
ENSG00000151789
ENSG00000226051
ENSG00000198633
ENSG00000196109
ENSG00000259291
ENSG00000214652
ENSG00000127903
ENSG00000116996
