# Supplementary material for: Identification and validation of key modules and hub genes associated with the pathological stage of oral squamous cell carcinoma by weighted gene co-expression network analysis
Source: PeerJ. 2020 Feb 4;8:e8505. doi: 10.7717/peerj.8505 (PMC7006519; doi:10.7717/peerj.8505)
Supplement: File S5 [file peerj-08-8505-s005.zip › KEGG-DISEASE.txt]

##Databases: BioCyc, Gene Ontology, KEGG DISEASE, OMIM, NHGRI GWAS Catalog, PANTHER, Gene Ontology Slim, Reactome, KEGG PATHWAY
##Statistical test method: hypergeometric test / Fisher's exact test
##FDR correction method: Benjamini and Hochberg
#Term	Database	ID	Input number	Background number	P-Value	Corrected P-Value	Input	Hyperlink
Muscle contraction	Reactome	R-HSA-397014	53	204	8.60510978645e-31	7.86277564887e-28	ENSG00000105048|ENSG00000160808|ENSG00000175084|ENSG00000197616|ENSG00000105711|ENSG00000159173|ENSG00000143632|ENSG00000149575|ENSG00000130595|ENSG00000130598|ENSG00000114854|ENSG00000173991|ENSG00000187486|ENSG00000070808|ENSG00000183091|ENSG00000196218|ENSG00000196091|ENSG00000136842|ENSG00000198467|ENSG00000177238|ENSG00000120049|ENSG00000081248|ENSG00000170290|ENSG00000077522|ENSG00000180209…	http://www.reactome.org/cgi-bin/eventbrowser_st_id?ST_ID=R-HSA-397014
Striated Muscle Contraction	Reactome	R-HSA-390522	22	36	8.6888983173e-20	2.43040898647e-17	ENSG00000105048|ENSG00000160808|ENSG00000175084|ENSG00000197616|ENSG00000159173|ENSG00000143632|ENSG00000130595|ENSG00000130598|ENSG00000114854|ENSG00000173991|ENSG00000183091|ENSG00000196091|ENSG00000136842|ENSG00000198467|ENSG00000077522|ENSG00000168530|ENSG00000155657|ENSG00000198947|ENSG00000101470|ENSG00000111245|ENSG00000248746|ENSG00000086967	http://www.reactome.org/cgi-bin/eventbrowser_st_id?ST_ID=R-HSA-390522
Cardiac conduction	Reactome	R-HSA-5576891	26	141	1.01565776429e-12	1.32652117268e-10	ENSG00000149575|ENSG00000070808|ENSG00000105711|ENSG00000187486|ENSG00000170290|ENSG00000196218|ENSG00000081248|ENSG00000266964|ENSG00000058404|ENSG00000143318|ENSG00000157087|ENSG00000196296|ENSG00000018625|ENSG00000108878|ENSG00000007314|ENSG00000067191|ENSG00000136546|ENSG00000150201|ENSG00000186439|ENSG00000153956|ENSG00000089250|ENSG00000120049|ENSG00000130433|ENSG00000168356|ENSG00000198523…	http://www.reactome.org/cgi-bin/eventbrowser_st_id?ST_ID=R-HSA-5576891
Hypertrophic cardiomyopathy (HCM)	KEGG PATHWAY	hsa05410	18	85	4.54007446492e-10	3.57622187449e-08	ENSG00000162409|ENSG00000160808|ENSG00000175084|ENSG00000198947|ENSG00000115592|ENSG00000111245|ENSG00000108878|ENSG00000153956|ENSG00000197616|ENSG00000198467|ENSG00000081248|ENSG00000155657|ENSG00000102683|ENSG00000108823|ENSG00000092054|ENSG00000114854|ENSG00000130433|ENSG00000067191	http://www.genome.jp/kegg-bin/show_pathway?hsa05410/hsa:779%09red/hsa:53632%09red/hsa:786%09red/hsa:4633%09red/hsa:7134%09red/hsa:782%09red/hsa:4634%09red/hsa:59285%09red/hsa:7273%09red/hsa:4624%09red/hsa:4625%09red/hsa:5563%09red/hsa:7169%09red/hsa:6442%09red/hsa:781%09red/hsa:6445%09red/hsa:1674%09red/hsa:1756%09red
Adrenergic signaling in cardiomyocytes	KEGG PATHWAY	hsa04261	23	151	6.00332472595e-10	4.70180392537e-08	ENSG00000160808|ENSG00000070808|ENSG00000197616|ENSG00000105711|ENSG00000114854|ENSG00000058404|ENSG00000169885|ENSG00000081248|ENSG00000092054|ENSG00000157087|ENSG00000018625|ENSG00000108878|ENSG00000101892|ENSG00000078295|ENSG00000135447|ENSG00000067191|ENSG00000136546|ENSG00000180772|ENSG00000111245|ENSG00000153956|ENSG00000198467|ENSG00000130433|ENSG00000198523	http://www.genome.jp/kegg-bin/show_pathway?hsa04261/hsa:7134%09red/hsa:786%09red/hsa:4633%09red/hsa:782%09red/hsa:4634%09red/hsa:781%09red/hsa:6324%09red/hsa:108%09red/hsa:7169%09red/hsa:163688%09red/hsa:5350%09red/hsa:779%09red/hsa:59285%09red/hsa:491%09red/hsa:477%09red/hsa:186%09red/hsa:23439%09red/hsa:816%09red/hsa:815%09red/hsa:5502%09red/hsa:4624%09red/hsa:4625%09red/hsa:6332%09red
Ion homeostasis	Reactome	R-HSA-5578775	15	55	6.58091706276e-10	5.12488916262e-08	ENSG00000196296|ENSG00000196218|ENSG00000070808|ENSG00000018625|ENSG00000198523|ENSG00000186439|ENSG00000089250|ENSG00000100678|ENSG00000150201|ENSG00000170290|ENSG00000187486|ENSG00000266964|ENSG00000143318|ENSG00000157087|ENSG00000058404	http://www.reactome.org/cgi-bin/eventbrowser_st_id?ST_ID=R-HSA-5578775
Dilated cardiomyopathy	KEGG PATHWAY	hsa05414	18	90	1.01200117332e-09	7.66325308369e-08	ENSG00000160808|ENSG00000175084|ENSG00000198947|ENSG00000078295|ENSG00000111245|ENSG00000108878|ENSG00000153956|ENSG00000197616|ENSG00000198467|ENSG00000081248|ENSG00000155657|ENSG00000102683|ENSG00000108823|ENSG00000092054|ENSG00000114854|ENSG00000198523|ENSG00000130433|ENSG00000067191	http://www.genome.jp/kegg-bin/show_pathway?hsa05414/hsa:5350%09red/hsa:779%09red/hsa:786%09red/hsa:4633%09red/hsa:7134%09red/hsa:782%09red/hsa:4634%09red/hsa:59285%09red/hsa:7273%09red/hsa:4624%09red/hsa:4625%09red/hsa:108%09red/hsa:7169%09red/hsa:6442%09red/hsa:781%09red/hsa:6445%09red/hsa:1674%09red/hsa:1756%09red
Cardiac muscle contraction	KEGG PATHWAY	hsa04260	16	75	3.8376839337e-09	2.68363755078e-07	ENSG00000161281|ENSG00000018625|ENSG00000197616|ENSG00000111245|ENSG00000156885|ENSG00000108878|ENSG00000153956|ENSG00000101892|ENSG00000198467|ENSG00000160808|ENSG00000130433|ENSG00000081248|ENSG00000170516|ENSG00000114854|ENSG00000092054|ENSG00000067191	http://www.genome.jp/kegg-bin/show_pathway?hsa04260/hsa:23439%09red/hsa:1346%09red/hsa:786%09red/hsa:170712%09red/hsa:7134%09red/hsa:782%09red/hsa:4634%09red/hsa:59285%09red/hsa:781%09red/hsa:4624%09red/hsa:4625%09red/hsa:7169%09red/hsa:1339%09red/hsa:477%09red/hsa:4633%09red/hsa:779%09red
Phase 0 - rapid depolarisation	Reactome	R-HSA-5576892	12	46	5.16500380266e-08	3.10489219821e-06	ENSG00000149575|ENSG00000070808|ENSG00000105711|ENSG00000108878|ENSG00000153956|ENSG00000007314|ENSG00000130433|ENSG00000168356|ENSG00000136546|ENSG00000081248|ENSG00000067191|ENSG00000058404	http://www.reactome.org/cgi-bin/eventbrowser_st_id?ST_ID=R-HSA-5576892
Nicotinic acetylcholine receptor signaling pathway	PANTHER	P00044	15	94	3.41076265287e-07	1.67555243442e-05	ENSG00000144821|ENSG00000125414|ENSG00000197616|ENSG00000133454|ENSG00000087085|ENSG00000006788|ENSG00000129749|ENSG00000143632|ENSG00000163017|ENSG00000081248|ENSG00000109061|ENSG00000078814|ENSG00000264424|ENSG00000092054|ENSG00000067191	http://www.pantherdb.org/pathway/pathwayDiagram.jsp?catAccession=P00044
PPAR signaling pathway	KEGG PATHWAY	hsa03320	13	73	6.8726505052e-07	3.12945341609e-05	ENSG00000121769|ENSG00000214456|ENSG00000134240|ENSG00000115361|ENSG00000164434|ENSG00000166819|ENSG00000165269|ENSG00000175445|ENSG00000181092|ENSG00000095637|ENSG00000167676|ENSG00000124253|ENSG00000118137	http://www.genome.jp/kegg-bin/show_pathway?hsa03320/hsa:364%09red/hsa:33%09red/hsa:4023%09red/hsa:3158%09red/hsa:9370%09red/hsa:5346%09red/hsa:5105%09red/hsa:440503%09red/hsa:2170%09red/hsa:2173%09red/hsa:10580%09red/hsa:729359%09red/hsa:335%09red
Calcium signaling pathway	KEGG PATHWAY	hsa04020	20	179	7.63455028919e-07	3.28974017909e-05	ENSG00000089250|ENSG00000196296|ENSG00000196218|ENSG00000169885|ENSG00000151729|ENSG00000140795|ENSG00000101306|ENSG00000058404|ENSG00000070808|ENSG00000100678|ENSG00000126583|ENSG00000145949|ENSG00000078295|ENSG00000101470|ENSG00000081248|ENSG00000114854|ENSG00000198523|ENSG00000178568|ENSG00000157087|ENSG00000164776	http://www.genome.jp/kegg-bin/show_pathway?hsa04020/hsa:5350%09red/hsa:108%09red/hsa:85366%09red/hsa:5260%09red/hsa:5582%09red/hsa:291%09red/hsa:816%09red/hsa:7125%09red/hsa:91807%09red/hsa:7134%09red/hsa:340156%09red/hsa:2066%09red/hsa:6261%09red/hsa:487%09red/hsa:491%09red/hsa:815%09red/hsa:6547%09red/hsa:4842%09red/hsa:163688%09red/hsa:779%09red
Oxytocin signaling pathway	KEGG PATHWAY	hsa04921	18	160	2.47199140552e-06	9.28249704221e-05	ENSG00000162409|ENSG00000196218|ENSG00000169885|ENSG00000115592|ENSG00000101306|ENSG00000140795|ENSG00000108878|ENSG00000081248|ENSG00000153956|ENSG00000078295|ENSG00000126583|ENSG00000067191|ENSG00000130433|ENSG00000077157|ENSG00000058404|ENSG00000081189|ENSG00000145949|ENSG00000070808	http://www.genome.jp/kegg-bin/show_pathway?hsa04921/hsa:4660%09red/hsa:85366%09red/hsa:5582%09red/hsa:786%09red/hsa:816%09red/hsa:91807%09red/hsa:815%09red/hsa:782%09red/hsa:340156%09red/hsa:59285%09red/hsa:781%09red/hsa:6261%09red/hsa:53632%09red/hsa:5563%09red/hsa:108%09red/hsa:163688%09red/hsa:4208%09red/hsa:779%09red
Cytoskeletal regulation by Rho GTPase	PANTHER	P00016	12	73	3.85180719311e-06	0.000140406567523	ENSG00000125414|ENSG00000197616|ENSG00000101306|ENSG00000006788|ENSG00000140795|ENSG00000143632|ENSG00000163017|ENSG00000165410|ENSG00000109061|ENSG00000078814|ENSG00000264424|ENSG00000092054	http://www.pantherdb.org/pathway/pathwayDiagram.jsp?catAccession=P00016
Arrhythmogenic right ventricular cardiomyopathy (ARVC)	KEGG PATHWAY	hsa05412	12	75	4.93733142084e-06	0.000174860631664	ENSG00000183230|ENSG00000175084|ENSG00000198947|ENSG00000108878|ENSG00000153956|ENSG00000248746|ENSG00000081248|ENSG00000077522|ENSG00000102683|ENSG00000108823|ENSG00000130433|ENSG00000067191	http://www.genome.jp/kegg-bin/show_pathway?hsa05412/hsa:786%09red/hsa:29119%09red/hsa:779%09red/hsa:782%09red/hsa:59285%09red/hsa:89%09red/hsa:6442%09red/hsa:781%09red/hsa:88%09red/hsa:6445%09red/hsa:1674%09red/hsa:1756%09red
Ion transport by P-type ATPases	Reactome	R-HSA-936837	10	57	1.489462306e-05	0.000453657119245	ENSG00000196296|ENSG00000150201|ENSG00000070808|ENSG00000018625|ENSG00000170290|ENSG00000266964|ENSG00000124406|ENSG00000198523|ENSG00000157087|ENSG00000058404	http://www.reactome.org/cgi-bin/eventbrowser_st_id?ST_ID=R-HSA-936837
Ion channel transport	Reactome	R-HSA-983712	19	211	2.46439534995e-05	0.000708113263447	ENSG00000127325|ENSG00000196218|ENSG00000070808|ENSG00000018625|ENSG00000108684|ENSG00000072182|ENSG00000198523|ENSG00000186439|ENSG00000196296|ENSG00000171714|ENSG00000150201|ENSG00000170290|ENSG00000073464|ENSG00000266964|ENSG00000124406|ENSG00000188037|ENSG00000143318|ENSG00000157087|ENSG00000058404	http://www.reactome.org/cgi-bin/eventbrowser_st_id?ST_ID=R-HSA-983712
Tight junction	KEGG PATHWAY	hsa04530	15	139	2.61924351937e-05	0.000738669787581	ENSG00000126583|ENSG00000144821|ENSG00000183230|ENSG00000180209|ENSG00000197616|ENSG00000006788|ENSG00000111245|ENSG00000213937|ENSG00000248746|ENSG00000125414|ENSG00000109061|ENSG00000078814|ENSG00000264424|ENSG00000092054|ENSG00000077522	http://www.genome.jp/kegg-bin/show_pathway?hsa04530/hsa:5582%09red/hsa:29119%09red/hsa:4633%09red/hsa:9080%09red/hsa:29895%09red/hsa:4624%09red/hsa:4625%09red/hsa:4622%09red/hsa:57644%09red/hsa:4620%09red/hsa:8735%09red/hsa:4619%09red/hsa:22989%09red/hsa:88%09red/hsa:89%09red
Amyloid fiber formation	Reactome	R-HSA-977225	12	96	4.57659717259e-05	0.00119936598179	ENSG00000197153|ENSG00000172179|ENSG00000277075|ENSG00000185345|ENSG00000278463|ENSG00000274267|ENSG00000118137|ENSG00000273983|ENSG00000278272|ENSG00000276368|ENSG00000110680|ENSG00000278588	http://www.reactome.org/cgi-bin/eventbrowser_st_id?ST_ID=R-HSA-977225
Translocation of GLUT4 to the plasma membrane	Reactome	R-HSA-1445148	11	82	5.28910370683e-05	0.00135247118294	ENSG00000162409|ENSG00000144821|ENSG00000125414|ENSG00000197616|ENSG00000006788|ENSG00000109061|ENSG00000078814|ENSG00000264424|ENSG00000092054|ENSG00000115592|ENSG00000181856	http://www.reactome.org/cgi-bin/eventbrowser_st_id?ST_ID=R-HSA-1445148
Interaction between L1 and Ankyrins	Reactome	R-HSA-445095	7	31	7.25286113204e-05	0.00178790853733	ENSG00000149575|ENSG00000105711|ENSG00000029534|ENSG00000160460|ENSG00000007314|ENSG00000168356|ENSG00000136546	http://www.reactome.org/cgi-bin/eventbrowser_st_id?ST_ID=R-HSA-445095
Glucagon signaling pathway	KEGG PATHWAY	hsa04922	12	102	7.7969793076e-05	0.00190490906221	ENSG00000162409|ENSG00000115592|ENSG00000070808|ENSG00000169885|ENSG00000076555|ENSG00000078295|ENSG00000109819|ENSG00000124253|ENSG00000068976|ENSG00000164776|ENSG00000158571|ENSG00000058404	http://www.genome.jp/kegg-bin/show_pathway?hsa04922/hsa:32%09red/hsa:5260%09red/hsa:5837%09red/hsa:816%09red/hsa:815%09red/hsa:5105%09red/hsa:53632%09red/hsa:10891%09red/hsa:5563%09red/hsa:108%09red/hsa:5207%09red/hsa:163688%09red
Gastric acid secretion	KEGG PATHWAY	hsa04971	10	74	0.000108759328283	0.00253512815211	ENSG00000070808|ENSG00000018625|ENSG00000101306|ENSG00000140795|ENSG00000101892|ENSG00000078295|ENSG00000126583|ENSG00000058404|ENSG00000145949|ENSG00000169885	http://www.genome.jp/kegg-bin/show_pathway?hsa04971/hsa:23439%09red/hsa:85366%09red/hsa:5582%09red/hsa:816%09red/hsa:91807%09red/hsa:815%09red/hsa:340156%09red/hsa:108%09red/hsa:163688%09red/hsa:477%09red
Transmembrane transport of small molecules	Reactome	R-HSA-382551	37	658	0.000131596477174	0.00302627737608	ENSG00000163631|ENSG00000170290|ENSG00000070808|ENSG00000072182|ENSG00000118137|ENSG00000187486|ENSG00000058404|ENSG00000196218|ENSG00000134538|ENSG00000168243|ENSG00000158014|ENSG00000073464|ENSG00000266964|ENSG00000181856|ENSG00000143318|ENSG00000157087|ENSG00000141485|ENSG00000196296|ENSG00000018625|ENSG00000171885|ENSG00000124406|ENSG00000115194|ENSG00000127325|ENSG00000150201|ENSG00000108684…	http://www.reactome.org/cgi-bin/eventbrowser_st_id?ST_ID=R-HSA-382551
Systemic lupus erythematosus	KEGG PATHWAY	hsa05322	13	132	0.000205527761743	0.00431977581346	ENSG00000197153|ENSG00000277075|ENSG00000278463|ENSG00000274267|ENSG00000197561|ENSG00000248746|ENSG00000273983|ENSG00000077522|ENSG00000278272|ENSG00000276368|ENSG00000278588|ENSG00000176919|ENSG00000039537	http://www.genome.jp/kegg-bin/show_pathway?hsa05322/hsa:8358%09red/hsa:1991%09red/hsa:8352%09red/hsa:733%09red/hsa:8346%09red/hsa:8356%09red/hsa:8355%09red/hsa:729%09red/hsa:3012%09red/hsa:8335%09red/hsa:8331%09red/hsa:88%09red/hsa:89%09red
cGMP-PKG signaling pathway	KEGG PATHWAY	hsa04022	15	173	0.000251027185655	0.00511990864075	ENSG00000169885|ENSG00000018625|ENSG00000101306|ENSG00000151729|ENSG00000140795|ENSG00000101892|ENSG00000100678|ENSG00000081248|ENSG00000145949|ENSG00000078295|ENSG00000092054|ENSG00000198523|ENSG00000081189|ENSG00000157087|ENSG00000196296	http://www.genome.jp/kegg-bin/show_pathway?hsa04022/hsa:23439%09red/hsa:5350%09red/hsa:85366%09red/hsa:91807%09red/hsa:340156%09red/hsa:291%09red/hsa:487%09red/hsa:491%09red/hsa:4625%09red/hsa:6547%09red/hsa:108%09red/hsa:163688%09red/hsa:477%09red/hsa:4208%09red/hsa:779%09red
Phase 1 - inactivation of fast Na+ channels	Reactome	R-HSA-5576894	6	27	0.000258564167889	0.00525019331125	ENSG00000108878|ENSG00000153956|ENSG00000120049|ENSG00000081248|ENSG00000130433|ENSG00000067191	http://www.reactome.org/cgi-bin/eventbrowser_st_id?ST_ID=R-HSA-5576894
Insulin signaling pathway	KEGG PATHWAY	hsa04910	13	141	0.000370772323781	0.00686730468884	ENSG00000162409|ENSG00000169885|ENSG00000095637|ENSG00000076555|ENSG00000130957|ENSG00000181856|ENSG00000109819|ENSG00000119938|ENSG00000124253|ENSG00000068976|ENSG00000115592|ENSG00000154415|ENSG00000164776	http://www.genome.jp/kegg-bin/show_pathway?hsa04910/hsa:32%09red/hsa:8789%09red/hsa:5260%09red/hsa:5837%09red/hsa:5506%09red/hsa:5507%09red/hsa:5105%09red/hsa:6517%09red/hsa:53632%09red/hsa:10580%09red/hsa:10891%09red/hsa:5563%09red/hsa:163688%09red
Developmental Biology	Reactome	R-HSA-1266738	42	848	0.000607428213144	0.0104197885974	ENSG00000197153|ENSG00000129910|ENSG00000029534|ENSG00000070808|ENSG00000105711|ENSG00000105996|ENSG00000168509|ENSG00000149575|ENSG00000205922|ENSG00000149970|ENSG00000138798|ENSG00000058404|ENSG00000108231|ENSG00000101134|ENSG00000181092|ENSG00000081248|ENSG00000109819|ENSG00000077522|ENSG00000273983|ENSG00000278588|ENSG00000181856|ENSG00000160460|ENSG00000274267|ENSG00000007314|ENSG00000278272…	http://www.reactome.org/cgi-bin/eventbrowser_st_id?ST_ID=R-HSA-1266738
RNA Polymerase I Promoter Opening	Reactome	R-HSA-73728	8	62	0.000692476161478	0.0115182988704	ENSG00000197153|ENSG00000277075|ENSG00000274267|ENSG00000273983|ENSG00000278272|ENSG00000276368|ENSG00000278588|ENSG00000278463	http://www.reactome.org/cgi-bin/eventbrowser_st_id?ST_ID=R-HSA-73728
Pancreatic secretion	KEGG PATHWAY	hsa04972	10	96	0.000728869336557	0.0120796652078	ENSG00000196296|ENSG00000018625|ENSG00000080618|ENSG00000091704|ENSG00000101892|ENSG00000240038|ENSG00000126583|ENSG00000078295|ENSG00000157087|ENSG00000188257	http://www.genome.jp/kegg-bin/show_pathway?hsa04972/hsa:23439%09red/hsa:1357%09red/hsa:5320%09red/hsa:5582%09red/hsa:1361%09red/hsa:491%09red/hsa:280%09red/hsa:108%09red/hsa:487%09red/hsa:477%09red
Glucose metabolism	Reactome	R-HSA-70326	9	79	0.000742341226938	0.012288078329	ENSG00000158571|ENSG00000112425|ENSG00000130957|ENSG00000108515|ENSG00000119938|ENSG00000124253|ENSG00000068976|ENSG00000152556|ENSG00000164776	http://www.reactome.org/cgi-bin/eventbrowser_st_id?ST_ID=R-HSA-70326
DNA methylation	Reactome	R-HSA-5334118	8	64	0.00083655691709	0.0134417926209	ENSG00000197153|ENSG00000277075|ENSG00000274267|ENSG00000273983|ENSG00000278272|ENSG00000276368|ENSG00000278588|ENSG00000278463	http://www.reactome.org/cgi-bin/eventbrowser_st_id?ST_ID=R-HSA-5334118
Smooth Muscle Contraction	Reactome	R-HSA-445355	6	35	0.000870081188686	0.0138989892449	ENSG00000182533|ENSG00000177238|ENSG00000198467|ENSG00000163017|ENSG00000095637|ENSG00000180209	http://www.reactome.org/cgi-bin/eventbrowser_st_id?ST_ID=R-HSA-445355
SIRT1 negatively regulates rRNA Expression	Reactome	R-HSA-427359	8	67	0.0010968315908	0.0166303522522	ENSG00000197153|ENSG00000277075|ENSG00000274267|ENSG00000273983|ENSG00000278272|ENSG00000276368|ENSG00000278588|ENSG00000278463	http://www.reactome.org/cgi-bin/eventbrowser_st_id?ST_ID=R-HSA-427359
Activated PKN1 stimulates transcription of AR (androgen receptor) regulated genes KLK2 and KLK3	Reactome	R-HSA-5625886	8	68	0.00119666610547	0.0176931020945	ENSG00000197153|ENSG00000277075|ENSG00000274267|ENSG00000273983|ENSG00000278272|ENSG00000276368|ENSG00000278588|ENSG00000278463	http://www.reactome.org/cgi-bin/eventbrowser_st_id?ST_ID=R-HSA-5625886
Wnt signaling pathway	PANTHER	P00057	19	295	0.0013109662474	0.0188886338453	ENSG00000185100|ENSG00000126583|ENSG00000129910|ENSG00000183230|ENSG00000197616|ENSG00000145526|ENSG00000101542|ENSG00000006788|ENSG00000163064|ENSG00000168243|ENSG00000143632|ENSG00000163017|ENSG00000125414|ENSG00000109061|ENSG00000078814|ENSG00000264424|ENSG00000092054|ENSG00000115596|ENSG00000120057	http://www.pantherdb.org/pathway/pathwayDiagram.jsp?catAccession=P00057
@@Disease	Reactome	R-HSA-1643685	18	906	0.956811491515	0.99999999923	ENSG00000163631|ENSG00000107954|ENSG00000229415|ENSG00000112425|ENSG00000134538|ENSG00000151729|ENSG00000111241|ENSG00000076555|ENSG00000187720|ENSG00000185499|ENSG00000140986|ENSG00000140522|ENSG00000187486|ENSG00000119938|ENSG00000186335|ENSG00000130287|ENSG00000138798|ENSG00000134917	http://www.reactome.org/cgi-bin/eventbrowser_st_id?ST_ID=R-HSA-1643685
@@Wnt signaling pathway	KEGG PATHWAY	hsa04310	6	142	0.228099467666	0.525257275508	ENSG00000167941|ENSG00000070808|ENSG00000126583|ENSG00000120057|ENSG00000115596|ENSG00000058404	http://www.genome.jp/kegg-bin/show_pathway?hsa04310/hsa:7475%09red/hsa:5582%09red/hsa:816%09red/hsa:815%09red/hsa:6425%09red/hsa:50964%09red
Metabolism	Reactome	R-HSA-1430728	80	1980	0.00134547753664	0.0192697127662	ENSG00000121769|ENSG00000163631|ENSG00000112425|ENSG00000198099|ENSG00000131730|ENSG00000147576|ENSG00000086205|ENSG00000164434|ENSG00000168004|ENSG00000004799|ENSG00000240038|ENSG00000188257|ENSG00000168243|ENSG00000119938|ENSG00000166035|ENSG00000203797|ENSG00000181092|ENSG00000158571|ENSG00000068976|ENSG00000164089|ENSG00000164776|ENSG00000076555|ENSG00000146151|ENSG00000167588|ENSG00000134240…	http://www.reactome.org/cgi-bin/eventbrowser_st_id?ST_ID=R-HSA-1430728
PRC2 methylates histones and DNA	Reactome	R-HSA-212300	8	72	0.00167067502235	0.0226715562934	ENSG00000197153|ENSG00000277075|ENSG00000274267|ENSG00000273983|ENSG00000278272|ENSG00000276368|ENSG00000278588|ENSG00000278463	http://www.reactome.org/cgi-bin/eventbrowser_st_id?ST_ID=R-HSA-212300
Condensation of Prophase Chromosomes	Reactome	R-HSA-2299718	8	72	0.00167067502235	0.0226715562934	ENSG00000197153|ENSG00000277075|ENSG00000274267|ENSG00000273983|ENSG00000278272|ENSG00000276368|ENSG00000278588|ENSG00000278463	http://www.reactome.org/cgi-bin/eventbrowser_st_id?ST_ID=R-HSA-2299718
Salivary secretion	KEGG PATHWAY	hsa04970	9	90	0.00172030494067	0.0233219579791	ENSG00000170373|ENSG00000169885|ENSG00000018625|ENSG00000170369|ENSG00000101892|ENSG00000089250|ENSG00000078295|ENSG00000126583|ENSG00000157087	http://www.genome.jp/kegg-bin/show_pathway?hsa04970/hsa:23439%09red/hsa:5582%09red/hsa:108%09red/hsa:491%09red/hsa:1469%09red/hsa:4842%09red/hsa:163688%09red/hsa:477%09red/hsa:1470%09red
Integration of energy metabolism	Reactome	R-HSA-163685	10	110	0.00188289391415	0.0250067286699	ENSG00000162409|ENSG00000158445|ENSG00000151729|ENSG00000009950|ENSG00000076555|ENSG00000168243|ENSG00000181092|ENSG00000078295|ENSG00000187486|ENSG00000158571	http://www.reactome.org/cgi-bin/eventbrowser_st_id?ST_ID=R-HSA-163685
Insulin resistance	KEGG PATHWAY	hsa04931	10	111	0.0020028181342	0.0260312041245	ENSG00000162409|ENSG00000009950|ENSG00000076555|ENSG00000109819|ENSG00000119938|ENSG00000124253|ENSG00000068976|ENSG00000115592|ENSG00000154415|ENSG00000181856	http://www.genome.jp/kegg-bin/show_pathway?hsa04931/hsa:32%09red/hsa:51085%09red/hsa:5837%09red/hsa:5506%09red/hsa:5507%09red/hsa:5105%09red/hsa:6517%09red/hsa:53632%09red/hsa:10891%09red/hsa:5563%09red
Phase 2 - plateau phase	Reactome	R-HSA-5576893	5	28	0.00200561444298	0.0260312041245	ENSG00000130433|ENSG00000081248|ENSG00000108878|ENSG00000153956|ENSG00000067191	http://www.reactome.org/cgi-bin/eventbrowser_st_id?ST_ID=R-HSA-5576893
ERCC6 (CSB) and EHMT2 (G9a) positively regulate rRNA expression	Reactome	R-HSA-427389	8	75	0.00211501144469	0.0272080482221	ENSG00000197153|ENSG00000277075|ENSG00000274267|ENSG00000273983|ENSG00000278272|ENSG00000276368|ENSG00000278588|ENSG00000278463	http://www.reactome.org/cgi-bin/eventbrowser_st_id?ST_ID=R-HSA-427389
RHO GTPases activate PKNs	Reactome	R-HSA-5625740	9	94	0.00226309883666	0.0284569106929	ENSG00000197153|ENSG00000277075|ENSG00000274267|ENSG00000273983|ENSG00000278272|ENSG00000276368|ENSG00000077157|ENSG00000278588|ENSG00000278463	http://www.reactome.org/cgi-bin/eventbrowser_st_id?ST_ID=R-HSA-5625740
Voltage gated Potassium channels	Reactome	R-HSA-1296072	6	44	0.00249225981679	0.0305262851197	ENSG00000158445|ENSG00000182255|ENSG00000117013|ENSG00000130037|ENSG00000129159|ENSG00000104848	http://www.reactome.org/cgi-bin/eventbrowser_st_id?ST_ID=R-HSA-1296072
Inflammation mediated by chemokine and cytokine signaling pathway	PANTHER	P00031	14	202	0.00292930364685	0.0349499307054	ENSG00000078295|ENSG00000125414|ENSG00000070808|ENSG00000197616|ENSG00000101306|ENSG00000006788|ENSG00000140795|ENSG00000168243|ENSG00000143632|ENSG00000163017|ENSG00000109061|ENSG00000078814|ENSG00000264424|ENSG00000092054	http://www.pantherdb.org/pathway/pathwayDiagram.jsp?catAccession=P00031
AMPK inhibits chREBP transcriptional activation activity	Reactome	R-HSA-163680	3	8	0.00295654989211	0.0349499307054	ENSG00000162409|ENSG00000009950|ENSG00000181092	http://www.reactome.org/cgi-bin/eventbrowser_st_id?ST_ID=R-HSA-163680
Lipid digestion, mobilization, and transport	Reactome	R-HSA-73923	9	100	0.00332366590043	0.0387365347205	ENSG00000121769|ENSG00000163631|ENSG00000164434|ENSG00000187288|ENSG00000166819|ENSG00000175445|ENSG00000118137|ENSG00000166035|ENSG00000139914	http://www.reactome.org/cgi-bin/eventbrowser_st_id?ST_ID=R-HSA-73923
Focal adhesion	KEGG PATHWAY	hsa04510	14	206	0.00345417037832	0.0396838719239	ENSG00000182533|ENSG00000165197|ENSG00000101306|ENSG00000111245|ENSG00000128591|ENSG00000140795|ENSG00000248746|ENSG00000126583|ENSG00000077522|ENSG00000180209|ENSG00000091128|ENSG00000077157|ENSG00000138798|ENSG00000145949	http://www.genome.jp/kegg-bin/show_pathway?hsa04510/hsa:29895%09red/hsa:4660%09red/hsa:85366%09red/hsa:5582%09red/hsa:4633%09red/hsa:2318%09red/hsa:91807%09red/hsa:340156%09red/hsa:89%09red/hsa:2277%09red/hsa:22798%09red/hsa:859%09red/hsa:88%09red/hsa:1950%09red
Vascular smooth muscle contraction	KEGG PATHWAY	hsa04270	10	123	0.00398235087319	0.0447343587502	ENSG00000169885|ENSG00000101306|ENSG00000140795|ENSG00000078295|ENSG00000163017|ENSG00000126583|ENSG00000077157|ENSG00000081248|ENSG00000145949|ENSG00000188257	http://www.genome.jp/kegg-bin/show_pathway?hsa04270/hsa:4660%09red/hsa:85366%09red/hsa:5320%09red/hsa:5582%09red/hsa:91807%09red/hsa:340156%09red/hsa:108%09red/hsa:163688%09red/hsa:779%09red/hsa:72%09red
Glycolysis / Gluconeogenesis	KEGG PATHWAY	hsa00010	7	67	0.00438752008391	0.0484571718534	ENSG00000198099|ENSG00000196616|ENSG00000130957|ENSG00000108515|ENSG00000124253|ENSG00000187758|ENSG00000152556	http://www.genome.jp/kegg-bin/show_pathway?hsa00010/hsa:8789%09red/hsa:2027%09red/hsa:5105%09red/hsa:5213%09red/hsa:127%09red/hsa:124%09red/hsa:125%09red
AMPK signaling pathway	KEGG PATHWAY	hsa04152	10	125	0.00442630128339	0.0487633447438	ENSG00000162409|ENSG00000115592|ENSG00000158571|ENSG00000076555|ENSG00000181092|ENSG00000109819|ENSG00000124253|ENSG00000130957|ENSG00000152556|ENSG00000181856	http://www.genome.jp/kegg-bin/show_pathway?hsa04152/hsa:32%09red/hsa:8789%09red/hsa:9370%09red/hsa:5105%09red/hsa:6517%09red/hsa:53632%09red/hsa:5213%09red/hsa:10891%09red/hsa:5563%09red/hsa:5207%09red
Tyrosine metabolism	KEGG PATHWAY	hsa00350	5	35	0.00474385966658	0.0511560508183	ENSG00000138356|ENSG00000115705|ENSG00000187758|ENSG00000198099|ENSG00000196616	http://www.genome.jp/kegg-bin/show_pathway?hsa00350/hsa:7173%09red/hsa:316%09red/hsa:127%09red/hsa:124%09red/hsa:125%09red
Alanine, aspartate and glutamate metabolism	KEGG PATHWAY	hsa00250	5	35	0.00474385966658	0.0511560508183	ENSG00000167701|ENSG00000108381|ENSG00000203797|ENSG00000086205|ENSG00000185100	http://www.genome.jp/kegg-bin/show_pathway?hsa00250/hsa:122622%09red/hsa:443%09red/hsa:2875%09red/hsa:8528%09red/hsa:2346%09red
Meiotic recombination	Reactome	R-HSA-912446	8	87	0.00488790337806	0.0520437358459	ENSG00000197153|ENSG00000277075|ENSG00000274267|ENSG00000273983|ENSG00000278272|ENSG00000276368|ENSG00000278588|ENSG00000278463	http://www.reactome.org/cgi-bin/eventbrowser_st_id?ST_ID=R-HSA-912446
Insulin secretion	KEGG PATHWAY	hsa04911	8	87	0.00488790337806	0.0520437358459	ENSG00000070808|ENSG00000018625|ENSG00000101892|ENSG00000078295|ENSG00000126583|ENSG00000081248|ENSG00000187486|ENSG00000058404	http://www.genome.jp/kegg-bin/show_pathway?hsa04911/hsa:23439%09red/hsa:5582%09red/hsa:816%09red/hsa:779%09red/hsa:815%09red/hsa:108%09red/hsa:477%09red/hsa:3767%09red
Activation of PPARGC1A (PGC-1alpha) by phosphorylation	Reactome	R-HSA-2151209	3	10	0.00491730905592	0.0520437358459	ENSG00000162409|ENSG00000115592|ENSG00000109819	http://www.reactome.org/cgi-bin/eventbrowser_st_id?ST_ID=R-HSA-2151209
Stimuli-sensing channels	Reactome	R-HSA-2672351	9	108	0.00530515281786	0.0549187496386	ENSG00000127325|ENSG00000196218|ENSG00000108684|ENSG00000072182|ENSG00000186439|ENSG00000171714|ENSG00000073464|ENSG00000143318|ENSG00000188037	http://www.reactome.org/cgi-bin/eventbrowser_st_id?ST_ID=R-HSA-2672351
Amino acid synthesis and interconversion (transamination)	Reactome	R-HSA-70614	4	22	0.00537154695474	0.0550891238795	ENSG00000167701|ENSG00000144644|ENSG00000086205|ENSG00000108381	http://www.reactome.org/cgi-bin/eventbrowser_st_id?ST_ID=R-HSA-70614
Formation of the beta-catenin:TCF transactivating complex	Reactome	R-HSA-201722	8	89	0.00554019569591	0.0564984540239	ENSG00000197153|ENSG00000277075|ENSG00000274267|ENSG00000273983|ENSG00000278272|ENSG00000276368|ENSG00000278588|ENSG00000278463	http://www.reactome.org/cgi-bin/eventbrowser_st_id?ST_ID=R-HSA-201722
RNA Polymerase I Chain Elongation	Reactome	R-HSA-73777	8	89	0.00554019569591	0.0564984540239	ENSG00000197153|ENSG00000277075|ENSG00000274267|ENSG00000273983|ENSG00000278272|ENSG00000276368|ENSG00000278588|ENSG00000278463	http://www.reactome.org/cgi-bin/eventbrowser_st_id?ST_ID=R-HSA-73777
B-WICH complex positively regulates rRNA expression	Reactome	R-HSA-5250924	8	89	0.00554019569591	0.0564984540239	ENSG00000197153|ENSG00000277075|ENSG00000274267|ENSG00000273983|ENSG00000278272|ENSG00000276368|ENSG00000278588|ENSG00000278463	http://www.reactome.org/cgi-bin/eventbrowser_st_id?ST_ID=R-HSA-5250924
Adipocytokine signaling pathway	KEGG PATHWAY	hsa04920	7	71	0.00586116039889	0.0590299608143	ENSG00000162409|ENSG00000076555|ENSG00000181092|ENSG00000109819|ENSG00000124253|ENSG00000115592|ENSG00000181856	http://www.genome.jp/kegg-bin/show_pathway?hsa04920/hsa:32%09red/hsa:9370%09red/hsa:5105%09red/hsa:6517%09red/hsa:53632%09red/hsa:10891%09red/hsa:5563%09red
Creatine metabolism	Reactome	R-HSA-71288	3	11	0.00613073743671	0.0608897734113	ENSG00000104879|ENSG00000130005|ENSG00000131730	http://www.reactome.org/cgi-bin/eventbrowser_st_id?ST_ID=R-HSA-71288
cAMP signaling pathway	KEGG PATHWAY	hsa04024	13	201	0.00693509104762	0.06649375518	ENSG00000169885|ENSG00000018625|ENSG00000198523|ENSG00000106018|ENSG00000101892|ENSG00000078295|ENSG00000081248|ENSG00000144191|ENSG00000266964|ENSG00000058404|ENSG00000139874|ENSG00000157087|ENSG00000070808	http://www.genome.jp/kegg-bin/show_pathway?hsa04024/hsa:23439%09red/hsa:6751%09red/hsa:5348%09red/hsa:5350%09red/hsa:816%09red/hsa:779%09red/hsa:815%09red/hsa:1261%09red/hsa:491%09red/hsa:7434%09red/hsa:108%09red/hsa:163688%09red/hsa:477%09red
HSF1-dependent transactivation	Reactome	R-HSA-3371571	4	24	0.00704283974523	0.066525955581	ENSG00000109846|ENSG00000152137|ENSG00000070808|ENSG00000058404	http://www.reactome.org/cgi-bin/eventbrowser_st_id?ST_ID=R-HSA-3371571
HDACs deacetylate histones	Reactome	R-HSA-3214815	8	94	0.00746079382709	0.069383375271	ENSG00000197153|ENSG00000277075|ENSG00000274267|ENSG00000273983|ENSG00000278272|ENSG00000276368|ENSG00000278588|ENSG00000278463	http://www.reactome.org/cgi-bin/eventbrowser_st_id?ST_ID=R-HSA-3214815
Ethanol oxidation	Reactome	R-HSA-71384	3	12	0.00750733587676	0.069383375271	ENSG00000196616|ENSG00000187758|ENSG00000198099	http://www.reactome.org/cgi-bin/eventbrowser_st_id?ST_ID=R-HSA-71384
Scavenging of heme from plasma	Reactome	R-HSA-2168880	3	12	0.00750733587676	0.069383375271	ENSG00000257017|ENSG00000163631|ENSG00000118137	http://www.reactome.org/cgi-bin/eventbrowser_st_id?ST_ID=R-HSA-2168880
Viral myocarditis	KEGG PATHWAY	hsa05416	6	57	0.00788283484466	0.0720761403475	ENSG00000198947|ENSG00000197616|ENSG00000102683|ENSG00000108823|ENSG00000204632|ENSG00000092054	http://www.genome.jp/kegg-bin/show_pathway?hsa05416/hsa:4624%09red/hsa:4625%09red/hsa:6442%09red/hsa:6445%09red/hsa:3135%09red/hsa:1756%09red
Circadian entrainment	KEGG PATHWAY	hsa04713	8	95	0.00789849445786	0.072171176693	ENSG00000089250|ENSG00000196218|ENSG00000169885|ENSG00000168243|ENSG00000070808|ENSG00000078295|ENSG00000126583|ENSG00000058404	http://www.genome.jp/kegg-bin/show_pathway?hsa04713/hsa:108%09red/hsa:5582%09red/hsa:816%09red/hsa:815%09red/hsa:2786%09red/hsa:6261%09red/hsa:4842%09red/hsa:163688%09red
RMTs methylate histone arginines	Reactome	R-HSA-3214858	7	77	0.00872552425348	0.0771561518827	ENSG00000197153|ENSG00000277075|ENSG00000274267|ENSG00000273983|ENSG00000278272|ENSG00000276368|ENSG00000278463	http://www.reactome.org/cgi-bin/eventbrowser_st_id?ST_ID=R-HSA-3214858
MAPK signaling pathway	KEGG PATHWAY	hsa04010	15	257	0.00925640623959	0.0805001928425	ENSG00000110786|ENSG00000111241|ENSG00000128591|ENSG00000108878|ENSG00000153956|ENSG00000081189|ENSG00000130433|ENSG00000126583|ENSG00000067191|ENSG00000099860|ENSG00000125538|ENSG00000081248|ENSG00000130222|ENSG00000186868|ENSG00000138798	http://www.genome.jp/kegg-bin/show_pathway?hsa04010/hsa:3553%09red/hsa:5582%09red/hsa:786%09red/hsa:782%09red/hsa:779%09red/hsa:2318%09red/hsa:2251%09red/hsa:59285%09red/hsa:781%09red/hsa:1950%09red/hsa:4137%09red/hsa:84867%09red/hsa:10912%09red/hsa:4208%09red/hsa:4616%09red
Reduction of cytosolic Ca++ levels	Reactome	R-HSA-418359	3	14	0.0107683610354	0.090546721688	ENSG00000100678|ENSG00000196296|ENSG00000157087	http://www.reactome.org/cgi-bin/eventbrowser_st_id?ST_ID=R-HSA-418359
Activation of HOX genes during differentiation	Reactome	R-HSA-5619507	9	122	0.0108367084003	0.0907872404247	ENSG00000197153|ENSG00000277075|ENSG00000105996|ENSG00000274267|ENSG00000273983|ENSG00000278272|ENSG00000276368|ENSG00000278588|ENSG00000278463	http://www.reactome.org/cgi-bin/eventbrowser_st_id?ST_ID=R-HSA-5619507
Activation of anterior HOX genes in hindbrain development during early embryogenesis	Reactome	R-HSA-5617472	9	122	0.0108367084003	0.0907872404247	ENSG00000197153|ENSG00000277075|ENSG00000105996|ENSG00000274267|ENSG00000273983|ENSG00000278272|ENSG00000276368|ENSG00000278588|ENSG00000278463	http://www.reactome.org/cgi-bin/eventbrowser_st_id?ST_ID=R-HSA-5617472
Transcriptional regulation by small RNAs	Reactome	R-HSA-5578749	8	101	0.0109408999412	0.0914923578978	ENSG00000197153|ENSG00000277075|ENSG00000274267|ENSG00000273983|ENSG00000278272|ENSG00000276368|ENSG00000278588|ENSG00000278463	http://www.reactome.org/cgi-bin/eventbrowser_st_id?ST_ID=R-HSA-5578749
Potassium Channels	Reactome	R-HSA-1296071	8	101	0.0109408999412	0.0914923578978	ENSG00000104848|ENSG00000182255|ENSG00000117013|ENSG00000158445|ENSG00000168243|ENSG00000130037|ENSG00000187486|ENSG00000129159	http://www.reactome.org/cgi-bin/eventbrowser_st_id?ST_ID=R-HSA-1296071
Inflammatory mediator regulation of TRP channels	KEGG PATHWAY	hsa04750	8	101	0.0109408999412	0.0914923578978	ENSG00000169885|ENSG00000108684|ENSG00000072182|ENSG00000070808|ENSG00000078295|ENSG00000126583|ENSG00000125538|ENSG00000058404	http://www.genome.jp/kegg-bin/show_pathway?hsa04750/hsa:3553%09red/hsa:5582%09red/hsa:816%09red/hsa:815%09red/hsa:108%09red/hsa:55515%09red/hsa:40%09red/hsa:163688%09red
Beta2 adrenergic receptor signaling pathway	PANTHER	P04378	5	44	0.0112224442238	0.0932211033525	ENSG00000081248|ENSG00000196218|ENSG00000067191|ENSG00000168243|ENSG00000078295	http://www.pantherdb.org/pathway/pathwayDiagram.jsp?catAccession=P04378
Beta1 adrenergic receptor signaling pathway	PANTHER	P04377	5	44	0.0112224442238	0.0932211033525	ENSG00000081248|ENSG00000196218|ENSG00000067191|ENSG00000168243|ENSG00000078295	http://www.pantherdb.org/pathway/pathwayDiagram.jsp?catAccession=P04377
Positive epigenetic regulation of rRNA expression	Reactome	R-HSA-5250913	8	104	0.0127516312823	0.101307345673	ENSG00000197153|ENSG00000277075|ENSG00000274267|ENSG00000273983|ENSG00000278272|ENSG00000276368|ENSG00000278588|ENSG00000278463	http://www.reactome.org/cgi-bin/eventbrowser_st_id?ST_ID=R-HSA-5250913
NoRC negatively regulates rRNA expression	Reactome	R-HSA-427413	8	105	0.0134013250387	0.104758312492	ENSG00000197153|ENSG00000277075|ENSG00000274267|ENSG00000273983|ENSG00000278272|ENSG00000276368|ENSG00000278588|ENSG00000278463	http://www.reactome.org/cgi-bin/eventbrowser_st_id?ST_ID=R-HSA-427413
Interleukin-7 signaling	Reactome	R-HSA-1266695	4	30	0.0140040813592	0.108498412387	ENSG00000197153|ENSG00000274267|ENSG00000273983|ENSG00000278272	http://www.reactome.org/cgi-bin/eventbrowser_st_id?ST_ID=R-HSA-1266695
creatine-phosphate biosynthesis	BioCyc	PWY-6158	2	5	0.0146675745497	0.110762411448	ENSG00000104879|ENSG00000131730	http://biocyc.org/HUMAN/NEW-IMAGE?type=NIL&object=PWY-6158
Abacavir metabolism	Reactome	R-HSA-2161541	2	5	0.0146675745497	0.110762411448	ENSG00000124253|ENSG00000187758	http://www.reactome.org/cgi-bin/eventbrowser_st_id?ST_ID=R-HSA-2161541
PKA-mediated phosphorylation of key metabolic factors	Reactome	R-HSA-163358	2	5	0.0146675745497	0.110762411448	ENSG00000009950|ENSG00000158571	http://www.reactome.org/cgi-bin/eventbrowser_st_id?ST_ID=R-HSA-163358
Myogenesis	Reactome	R-HSA-525793	4	31	0.0154728185692	0.114552262528	ENSG00000129910|ENSG00000129152|ENSG00000081189|ENSG00000111046	http://www.reactome.org/cgi-bin/eventbrowser_st_id?ST_ID=R-HSA-525793
CDO in myogenesis	Reactome	R-HSA-375170	4	31	0.0154728185692	0.114552262528	ENSG00000129910|ENSG00000129152|ENSG00000081189|ENSG00000111046	http://www.reactome.org/cgi-bin/eventbrowser_st_id?ST_ID=R-HSA-375170
Negative epigenetic regulation of rRNA expression	Reactome	R-HSA-5250941	8	108	0.0154953957921	0.114552262528	ENSG00000197153|ENSG00000277075|ENSG00000274267|ENSG00000273983|ENSG00000278272|ENSG00000276368|ENSG00000278588|ENSG00000278463	http://www.reactome.org/cgi-bin/eventbrowser_st_id?ST_ID=R-HSA-5250941
RNA Polymerase I Promoter Clearance	Reactome	R-HSA-73854	8	108	0.0154953957921	0.114552262528	ENSG00000197153|ENSG00000277075|ENSG00000274267|ENSG00000273983|ENSG00000278272|ENSG00000276368|ENSG00000278588|ENSG00000278463	http://www.reactome.org/cgi-bin/eventbrowser_st_id?ST_ID=R-HSA-73854
Senescence-Associated Secretory Phenotype (SASP)	Reactome	R-HSA-2559582	8	109	0.0162433035334	0.119501190675	ENSG00000197153|ENSG00000277075|ENSG00000274267|ENSG00000273983|ENSG00000278272|ENSG00000276368|ENSG00000278588|ENSG00000278463	http://www.reactome.org/cgi-bin/eventbrowser_st_id?ST_ID=R-HSA-2559582
CREB phosphorylation through the activation of CaMKII	Reactome	R-HSA-442729	3	17	0.0169783650406	0.122755487162	ENSG00000058404|ENSG00000077522|ENSG00000070808	http://www.reactome.org/cgi-bin/eventbrowser_st_id?ST_ID=R-HSA-442729
Unblocking of NMDA receptor, glutamate binding and activation	Reactome	R-HSA-438066	3	17	0.0169783650406	0.122755487162	ENSG00000058404|ENSG00000077522|ENSG00000070808	http://www.reactome.org/cgi-bin/eventbrowser_st_id?ST_ID=R-HSA-438066
RNA Polymerase I Transcription	Reactome	R-HSA-73864	8	110	0.017016918809	0.122755487162	ENSG00000197153|ENSG00000277075|ENSG00000274267|ENSG00000273983|ENSG00000278272|ENSG00000276368|ENSG00000278588|ENSG00000278463	http://www.reactome.org/cgi-bin/eventbrowser_st_id?ST_ID=R-HSA-73864
Gluconeogenesis	Reactome	R-HSA-70263	4	32	0.0170349435708	0.122755487162	ENSG00000124253|ENSG00000158571|ENSG00000108515|ENSG00000130957	http://www.reactome.org/cgi-bin/eventbrowser_st_id?ST_ID=R-HSA-70263
@@gluconeogenesis	BioCyc	PWY66-399	3	24	0.0377932290435	0.203134900891	ENSG00000124253|ENSG00000108515|ENSG00000130957	http://biocyc.org/HUMAN/NEW-IMAGE?type=NIL&object=PWY66-399
Alcoholism	KEGG PATHWAY	hsa05034	11	180	0.0178267680997	0.127296906401	ENSG00000197153|ENSG00000277075|ENSG00000169885|ENSG00000274267|ENSG00000168243|ENSG00000171033|ENSG00000273983|ENSG00000278272|ENSG00000276368|ENSG00000278588|ENSG00000278463	http://www.genome.jp/kegg-bin/show_pathway?hsa05034/hsa:8358%09red/hsa:8352%09red/hsa:8346%09red/hsa:8356%09red/hsa:2786%09red/hsa:8355%09red/hsa:3012%09red/hsa:8331%09red/hsa:163688%09red/hsa:8335%09red/hsa:5569%09red
Arginine and proline metabolism	KEGG PATHWAY	hsa00330	5	50	0.0178973543437	0.127296906401	ENSG00000089250|ENSG00000104879|ENSG00000130005|ENSG00000172508|ENSG00000131730	http://www.genome.jp/kegg-bin/show_pathway?hsa00330/hsa:4842%09red/hsa:57571%09red/hsa:1158%09red/hsa:2593%09red/hsa:1160%09red
Response to elevated platelet cytosolic Ca2+	Reactome	R-HSA-76005	9	135	0.0190814590726	0.132228048887	ENSG00000113889|ENSG00000163631|ENSG00000165197|ENSG00000197766|ENSG00000118137|ENSG00000126583|ENSG00000077522|ENSG00000138798|ENSG00000155657	http://www.reactome.org/cgi-bin/eventbrowser_st_id?ST_ID=R-HSA-76005
Antigen processing: Ubiquitination & Proteasome degradation	Reactome	R-HSA-983168	16	308	0.0192667017666	0.132498451788	ENSG00000158022|ENSG00000005981|ENSG00000234438|ENSG00000239388|ENSG00000185345|ENSG00000109906|ENSG00000146926|ENSG00000182177|ENSG00000146809|ENSG00000165192|ENSG00000163833|ENSG00000164122|ENSG00000198881|ENSG00000239474|ENSG00000161664|ENSG00000100628	http://www.reactome.org/cgi-bin/eventbrowser_st_id?ST_ID=R-HSA-983168
Metabolism of Angiotensinogen to Angiotensins	Reactome	R-HSA-2022377	3	18	0.0194082597644	0.132739325514	ENSG00000135744|ENSG00000092009|ENSG00000080618	http://www.reactome.org/cgi-bin/eventbrowser_st_id?ST_ID=R-HSA-2022377
Cholinergic synapse	KEGG PATHWAY	hsa04725	8	113	0.0194964951609	0.133276290611	ENSG00000070808|ENSG00000117013|ENSG00000087085|ENSG00000168243|ENSG00000078295|ENSG00000126583|ENSG00000081248|ENSG00000058404	http://www.genome.jp/kegg-bin/show_pathway?hsa04725/hsa:5582%09red/hsa:816%09red/hsa:779%09red/hsa:815%09red/hsa:2786%09red/hsa:9132%09red/hsa:108%09red/hsa:43%09red
Thyroid hormone synthesis	KEGG PATHWAY	hsa04918	6	71	0.0199369922949	0.135813328228	ENSG00000018625|ENSG00000211445|ENSG00000115705|ENSG00000101892|ENSG00000078295|ENSG00000126583	http://www.genome.jp/kegg-bin/show_pathway?hsa04918/hsa:23439%09red/hsa:5582%09red/hsa:2878%09red/hsa:7173%09red/hsa:108%09red/hsa:477%09red
Ras activation uopn Ca2+ infux through NMDA receptor	Reactome	R-HSA-442982	3	19	0.0220197965153	0.144472633336	ENSG00000058404|ENSG00000077522|ENSG00000070808	http://www.reactome.org/cgi-bin/eventbrowser_st_id?ST_ID=R-HSA-442982
L1CAM interactions	Reactome	R-HSA-373760	8	116	0.0222233266941	0.145318068052	ENSG00000149575|ENSG00000105711|ENSG00000029534|ENSG00000160460|ENSG00000007314|ENSG00000168356|ENSG00000130287|ENSG00000136546	http://www.reactome.org/cgi-bin/eventbrowser_st_id?ST_ID=R-HSA-373760
Purine metabolism	Reactome	R-HSA-73847	4	35	0.0222970886555	0.145318068052	ENSG00000116748|ENSG00000116981|ENSG00000137198|ENSG00000185100	http://www.reactome.org/cgi-bin/eventbrowser_st_id?ST_ID=R-HSA-73847
@@Purine metabolism	KEGG PATHWAY	hsa00230	6	177	0.396287312089	0.635005053947	ENSG00000137198|ENSG00000078295|ENSG00000185100|ENSG00000116748|ENSG00000116981|ENSG00000128655	http://www.genome.jp/kegg-bin/show_pathway?hsa00230/hsa:122622%09red/hsa:2766%09red/hsa:84618%09red/hsa:50940%09red/hsa:108%09red/hsa:270%09red
Meiosis	Reactome	R-HSA-1500620	8	117	0.0231891878315	0.150488166865	ENSG00000197153|ENSG00000277075|ENSG00000274267|ENSG00000273983|ENSG00000278272|ENSG00000276368|ENSG00000278588|ENSG00000278463	http://www.reactome.org/cgi-bin/eventbrowser_st_id?ST_ID=R-HSA-1500620
Neuronal System	Reactome	R-HSA-112316	17	343	0.0237900618734	0.151612917201	ENSG00000158445|ENSG00000070808|ENSG00000182255|ENSG00000117013|ENSG00000087085|ENSG00000067191|ENSG00000168243|ENSG00000104848|ENSG00000078295|ENSG00000126583|ENSG00000077522|ENSG00000010379|ENSG00000129159|ENSG00000130037|ENSG00000162383|ENSG00000187486|ENSG00000058404	http://www.reactome.org/cgi-bin/eventbrowser_st_id?ST_ID=R-HSA-112316
PP2A-mediated dephosphorylation of key metabolic factors	Reactome	R-HSA-163767	2	7	0.0242385438377	0.151612917201	ENSG00000009950|ENSG00000158571	http://www.reactome.org/cgi-bin/eventbrowser_st_id?ST_ID=R-HSA-163767
ChREBP activates metabolic gene expression	Reactome	R-HSA-163765	2	7	0.0242385438377	0.151612917201	ENSG00000009950|ENSG00000076555	http://www.reactome.org/cgi-bin/eventbrowser_st_id?ST_ID=R-HSA-163765
Zinc efflux and compartmentalization by the SLC30 family	Reactome	R-HSA-435368	2	7	0.0242385438377	0.151612917201	ENSG00000115194|ENSG00000158014	http://www.reactome.org/cgi-bin/eventbrowser_st_id?ST_ID=R-HSA-435368
Synthesis of Ketone Bodies	Reactome	R-HSA-77111	2	7	0.0242385438377	0.151612917201	ENSG00000146151|ENSG00000134240	http://www.reactome.org/cgi-bin/eventbrowser_st_id?ST_ID=R-HSA-77111
Hormone-sensitive lipase (HSL)-mediated triacylglycerol hydrolysis	Reactome	R-HSA-163560	3	20	0.0248131850033	0.154726803301	ENSG00000121769|ENSG00000164434|ENSG00000166819	http://www.reactome.org/cgi-bin/eventbrowser_st_id?ST_ID=R-HSA-163560
Alzheimer's disease	KEGG PATHWAY	hsa05010	10	166	0.025203119326	0.156332530211	ENSG00000161281|ENSG00000169885|ENSG00000175445|ENSG00000089250|ENSG00000156885|ENSG00000125538|ENSG00000081248|ENSG00000170516|ENSG00000186868|ENSG00000196296	http://www.genome.jp/kegg-bin/show_pathway?hsa05010/hsa:3553%09red/hsa:4023%09red/hsa:1346%09red/hsa:779%09red/hsa:170712%09red/hsa:487%09red/hsa:4137%09red/hsa:4842%09red/hsa:163688%09red/hsa:1339%09red
Transport of vitamins, nucleosides, and related molecules	Reactome	R-HSA-425397	4	37	0.0262977785647	0.162799165767	ENSG00000163631|ENSG00000156222|ENSG00000160349|ENSG00000134538	http://www.reactome.org/cgi-bin/eventbrowser_st_id?ST_ID=R-HSA-425397
Oxidative Stress Induced Senescence	Reactome	R-HSA-2559580	8	121	0.0273479250238	0.168160906405	ENSG00000197153|ENSG00000277075|ENSG00000274267|ENSG00000273983|ENSG00000278272|ENSG00000276368|ENSG00000278588|ENSG00000278463	http://www.reactome.org/cgi-bin/eventbrowser_st_id?ST_ID=R-HSA-2559580
Metabolism of lipids and lipoproteins	Reactome	R-HSA-556833	30	716	0.027590014221	0.169490984541	ENSG00000121769|ENSG00000163631|ENSG00000166035|ENSG00000118137|ENSG00000164089|ENSG00000146151|ENSG00000167588|ENSG00000134240|ENSG00000134538|ENSG00000166819|ENSG00000115361|ENSG00000107242|ENSG00000107537|ENSG00000109819|ENSG00000277893|ENSG00000139914|ENSG00000162409|ENSG00000164434|ENSG00000130653|ENSG00000076555|ENSG00000148377|ENSG00000148677|ENSG00000187288|ENSG00000205678|ENSG00000087085…	http://www.reactome.org/cgi-bin/eventbrowser_st_id?ST_ID=R-HSA-556833
Regulation of actin cytoskeleton	KEGG PATHWAY	hsa04810	12	219	0.0280784634918	0.171325458532	ENSG00000101306|ENSG00000111241|ENSG00000111245|ENSG00000140795|ENSG00000107242|ENSG00000248746|ENSG00000165410|ENSG00000077522|ENSG00000180209|ENSG00000077157|ENSG00000138798|ENSG00000145949	http://www.genome.jp/kegg-bin/show_pathway?hsa04810/hsa:85366%09red/hsa:4660%09red/hsa:8395%09red/hsa:4633%09red/hsa:91807%09red/hsa:1073%09red/hsa:2251%09red/hsa:340156%09red/hsa:29895%09red/hsa:1950%09red/hsa:88%09red/hsa:89%09red
Nuclear Receptor transcription pathway	Reactome	R-HSA-383280	4	38	0.028448949979	0.173041984159	ENSG00000143365|ENSG00000112333|ENSG00000196482|ENSG00000082175	http://www.reactome.org/cgi-bin/eventbrowser_st_id?ST_ID=R-HSA-383280
Transcriptional regulation of white adipocyte differentiation	Reactome	R-HSA-381340	6	78	0.0291332234745	0.175298811232	ENSG00000166819|ENSG00000175445|ENSG00000181092|ENSG00000109819|ENSG00000124253|ENSG00000181856	http://www.reactome.org/cgi-bin/eventbrowser_st_id?ST_ID=R-HSA-381340
Ketone body metabolism	Reactome	R-HSA-74182	2	8	0.0297493823819	0.175298811232	ENSG00000146151|ENSG00000134240	http://www.reactome.org/cgi-bin/eventbrowser_st_id?ST_ID=R-HSA-74182
Terminal pathway of complement	Reactome	R-HSA-166665	2	8	0.0297493823819	0.175298811232	ENSG00000176919|ENSG00000039537	http://www.reactome.org/cgi-bin/eventbrowser_st_id?ST_ID=R-HSA-166665
Complement and coagulation cascades	KEGG PATHWAY	hsa04610	6	79	0.0306404657977	0.177752740431	ENSG00000113889|ENSG00000188488|ENSG00000080618|ENSG00000197766|ENSG00000176919|ENSG00000039537	http://www.genome.jp/kegg-bin/show_pathway?hsa04610/hsa:3827%09red/hsa:5104%09red/hsa:1361%09red/hsa:729%09red/hsa:733%09red/hsa:1675%09red
Aldosterone synthesis and secretion	KEGG PATHWAY	hsa04925	6	80	0.0321977806219	0.184167017618	ENSG00000126583|ENSG00000169885|ENSG00000070808|ENSG00000078295|ENSG00000081248|ENSG00000058404	http://www.genome.jp/kegg-bin/show_pathway?hsa04925/hsa:5582%09red/hsa:816%09red/hsa:779%09red/hsa:815%09red/hsa:108%09red/hsa:163688%09red
Fatty acid, triacylglycerol, and ketone body metabolism	Reactome	R-HSA-535734	12	224	0.032344102926	0.184557982807	ENSG00000162409|ENSG00000167588|ENSG00000134240|ENSG00000115361|ENSG00000205678|ENSG00000076555|ENSG00000118137|ENSG00000146151|ENSG00000135744|ENSG00000109819|ENSG00000170522|ENSG00000148677	http://www.reactome.org/cgi-bin/eventbrowser_st_id?ST_ID=R-HSA-535734
Proximal tubule bicarbonate reclamation	KEGG PATHWAY	hsa04964	3	23	0.0342795022735	0.192950660435	ENSG00000124253|ENSG00000018625|ENSG00000101892	http://www.genome.jp/kegg-bin/show_pathway?hsa04964/hsa:23439%09red/hsa:477%09red/hsa:5105%09red
Cellular responses to stress	Reactome	R-HSA-2262752	18	387	0.0343614831142	0.193332712465	ENSG00000162409|ENSG00000109846|ENSG00000277075|ENSG00000115592|ENSG00000278272|ENSG00000070808|ENSG00000025039|ENSG00000278463|ENSG00000274267|ENSG00000197153|ENSG00000211445|ENSG00000273983|ENSG00000184357|ENSG00000276368|ENSG00000278588|ENSG00000058404|ENSG00000152137|ENSG00000197769	http://www.reactome.org/cgi-bin/eventbrowser_st_id?ST_ID=R-HSA-2262752
Aldosterone-regulated sodium reabsorption	KEGG PATHWAY	hsa04960	4	41	0.0355140208577	0.195905835247	ENSG00000126583|ENSG00000150201|ENSG00000018625|ENSG00000101892	http://www.genome.jp/kegg-bin/show_pathway?hsa04960/hsa:23439%09red/hsa:53828%09red/hsa:477%09red/hsa:5582%09red
Renin-angiotensin system	KEGG PATHWAY	hsa04614	3	24	0.0377932290435	0.203134900891	ENSG00000135744|ENSG00000092009|ENSG00000180772	http://www.genome.jp/kegg-bin/show_pathway?hsa04614/hsa:1215%09red/hsa:183%09red/hsa:186%09red
Gene Silencing by RNA	Reactome	R-HSA-211000	8	130	0.0385318339668	0.20533332673	ENSG00000197153|ENSG00000277075|ENSG00000274267|ENSG00000273983|ENSG00000278272|ENSG00000276368|ENSG00000278588|ENSG00000278463	http://www.reactome.org/cgi-bin/eventbrowser_st_id?ST_ID=R-HSA-211000
Platelet degranulation	Reactome	R-HSA-114608	8	130	0.0385318339668	0.20533332673	ENSG00000113889|ENSG00000163631|ENSG00000165197|ENSG00000197766|ENSG00000118137|ENSG00000077522|ENSG00000138798|ENSG00000155657	http://www.reactome.org/cgi-bin/eventbrowser_st_id?ST_ID=R-HSA-114608
Mitotic Prophase	Reactome	R-HSA-68875	8	131	0.039938243174	0.211757663808	ENSG00000197153|ENSG00000277075|ENSG00000274267|ENSG00000273983|ENSG00000278272|ENSG00000276368|ENSG00000278588|ENSG00000278463	http://www.reactome.org/cgi-bin/eventbrowser_st_id?ST_ID=R-HSA-68875
Complement cascade	Reactome	R-HSA-166658	4	43	0.0407377641742	0.214329233062	ENSG00000197766|ENSG00000176919|ENSG00000039537|ENSG00000132693	http://www.reactome.org/cgi-bin/eventbrowser_st_id?ST_ID=R-HSA-166658
noradrenaline and adrenaline degradation	BioCyc	PWY-6342	2	10	0.0420717294011	0.215806558073	ENSG00000196616|ENSG00000198099	http://biocyc.org/HUMAN/NEW-IMAGE?type=NIL&object=PWY-6342
mevalonate pathway	BioCyc	PWY-922	2	10	0.0420717294011	0.215806558073	ENSG00000148377|ENSG00000134240	http://biocyc.org/HUMAN/NEW-IMAGE?type=NIL&object=PWY-922
Abacavir transport and metabolism	Reactome	R-HSA-2161522	2	10	0.0420717294011	0.215806558073	ENSG00000124253|ENSG00000187758	http://www.reactome.org/cgi-bin/eventbrowser_st_id?ST_ID=R-HSA-2161522
Transport of organic anions	Reactome	R-HSA-879518	2	10	0.0420717294011	0.215806558073	ENSG00000163631|ENSG00000134538	http://www.reactome.org/cgi-bin/eventbrowser_st_id?ST_ID=R-HSA-879518
Thyroxine biosynthesis	Reactome	R-HSA-209968	2	10	0.0420717294011	0.215806558073	ENSG00000115705|ENSG00000197406	http://www.reactome.org/cgi-bin/eventbrowser_st_id?ST_ID=R-HSA-209968
Synthesis and degradation of ketone bodies	KEGG PATHWAY	hsa00072	2	10	0.0420717294011	0.215806558073	ENSG00000146151|ENSG00000134240	http://www.genome.jp/kegg-bin/show_pathway?hsa00072/hsa:54511%09red/hsa:3158%09red
Proteoglycans in cancer	KEGG PATHWAY	hsa05205	11	208	0.042334336472	0.216890965806	ENSG00000029534|ENSG00000182533|ENSG00000070808|ENSG00000172987|ENSG00000128591|ENSG00000170276|ENSG00000126583|ENSG00000077157|ENSG00000115596|ENSG00000178568|ENSG00000058404	http://www.genome.jp/kegg-bin/show_pathway?hsa05205/hsa:4660%09red/hsa:859%09red/hsa:5582%09red/hsa:816%09red/hsa:3316%09red/hsa:815%09red/hsa:2066%09red/hsa:7475%09red/hsa:286%09red/hsa:60495%09red/hsa:2318%09red
Class I MHC mediated antigen processing & presentation	Reactome	R-HSA-983169	17	371	0.0435285170341	0.220555214222	ENSG00000158022|ENSG00000005981|ENSG00000234438|ENSG00000239388|ENSG00000185345|ENSG00000109906|ENSG00000146926|ENSG00000182177|ENSG00000146809|ENSG00000165192|ENSG00000163833|ENSG00000164122|ENSG00000198881|ENSG00000239474|ENSG00000204632|ENSG00000161664|ENSG00000100628	http://www.reactome.org/cgi-bin/eventbrowser_st_id?ST_ID=R-HSA-983169
Oxidative stress response	PANTHER	P00046	4	45	0.0463737493101	0.230372819153	ENSG00000198842|ENSG00000188716|ENSG00000133878|ENSG00000081189	http://www.pantherdb.org/pathway/pathwayDiagram.jsp?catAccession=P00046
Fatty acid degradation	KEGG PATHWAY	hsa00071	4	45	0.0463737493101	0.230372819153	ENSG00000196616|ENSG00000187758|ENSG00000198099|ENSG00000115361	http://www.genome.jp/kegg-bin/show_pathway?hsa00071/hsa:33%09red/hsa:127%09red/hsa:124%09red/hsa:125%09red
Platelet homeostasis	Reactome	R-HSA-418346	6	88	0.0465116753345	0.23064002248	ENSG00000196296|ENSG00000168243|ENSG00000089250|ENSG00000157087|ENSG00000100678|ENSG00000128655	http://www.reactome.org/cgi-bin/eventbrowser_st_id?ST_ID=R-HSA-418346
Long-term potentiation	KEGG PATHWAY	hsa04720	5	66	0.0469588445126	0.232436953012	ENSG00000135447|ENSG00000126583|ENSG00000058404|ENSG00000169885|ENSG00000070808	http://www.genome.jp/kegg-bin/show_pathway?hsa04720/hsa:816%09red/hsa:163688%09red/hsa:815%09red/hsa:5502%09red/hsa:5582%09red
Metallothioneins bind metals	Reactome	R-HSA-5661231	2	11	0.0488270785548	0.236335110831	ENSG00000205362|ENSG00000205364	http://www.reactome.org/cgi-bin/eventbrowser_st_id?ST_ID=R-HSA-5661231
Response to metal ions	Reactome	R-HSA-5660526	2	11	0.0488270785548	0.236335110831	ENSG00000205362|ENSG00000205364	http://www.reactome.org/cgi-bin/eventbrowser_st_id?ST_ID=R-HSA-5660526
Import of palmitoyl-CoA into the mitochondrial matrix	Reactome	R-HSA-200425	2	11	0.0488270785548	0.236335110831	ENSG00000162409|ENSG00000076555	http://www.reactome.org/cgi-bin/eventbrowser_st_id?ST_ID=R-HSA-200425
Myoclonic epilepsy of Lafora	Reactome	R-HSA-3785653	2	11	0.0488270785548	0.236335110831	ENSG00000112425|ENSG00000119938	http://www.reactome.org/cgi-bin/eventbrowser_st_id?ST_ID=R-HSA-3785653
Glioma	KEGG PATHWAY	hsa05214	5	67	0.0493637338682	0.236335110831	ENSG00000126583|ENSG00000058404|ENSG00000169885|ENSG00000138798|ENSG00000070808	http://www.genome.jp/kegg-bin/show_pathway?hsa05214/hsa:816%09red/hsa:163688%09red/hsa:1950%09red/hsa:815%09red/hsa:5582%09red
Glutamate Binding, Activation of AMPA Receptors and Synaptic Plasticity	Reactome	R-HSA-399721	3	27	0.0493832450293	0.236335110831	ENSG00000126583|ENSG00000070808|ENSG00000058404	http://www.reactome.org/cgi-bin/eventbrowser_st_id?ST_ID=R-HSA-399721
Trafficking of AMPA receptors	Reactome	R-HSA-399719	3	27	0.0493832450293	0.236335110831	ENSG00000126583|ENSG00000070808|ENSG00000058404	http://www.reactome.org/cgi-bin/eventbrowser_st_id?ST_ID=R-HSA-399719
Protein digestion and absorption	KEGG PATHWAY	hsa04974	6	90	0.0506182450096	0.241228673888	ENSG00000018625|ENSG00000080618|ENSG00000091704|ENSG00000101892|ENSG00000169436|ENSG00000100678	http://www.genome.jp/kegg-bin/show_pathway?hsa04974/hsa:23439%09red/hsa:1357%09red/hsa:169044%09red/hsa:1361%09red/hsa:6547%09red/hsa:477%09red
Energy dependent regulation of mTOR by LKB1-AMPK	Reactome	R-HSA-380972	3	28	0.0535879109954	0.252310514635	ENSG00000162409|ENSG00000115592|ENSG00000025039	http://www.reactome.org/cgi-bin/eventbrowser_st_id?ST_ID=R-HSA-380972
Butanoate metabolism	KEGG PATHWAY	hsa00650	3	28	0.0535879109954	0.252310514635	ENSG00000146151|ENSG00000183549|ENSG00000134240	http://www.genome.jp/kegg-bin/show_pathway?hsa00650/hsa:54988%09red/hsa:54511%09red/hsa:3158%09red
superpathway of geranylgeranyldiphosphate biosynthesis I (via mevalonate)	BioCyc	PWY-5910	2	12	0.0559431354078	0.256097733433	ENSG00000148377|ENSG00000134240	http://biocyc.org/HUMAN/NEW-IMAGE?type=NIL&object=PWY-5910
Reversible hydration of carbon dioxide	Reactome	R-HSA-1475029	2	12	0.0559431354078	0.256097733433	ENSG00000168748|ENSG00000164879	http://www.reactome.org/cgi-bin/eventbrowser_st_id?ST_ID=R-HSA-1475029
CREB phosphorylation through the activation of Ras	Reactome	R-HSA-442742	3	29	0.0579584339322	0.263213484253	ENSG00000058404|ENSG00000077522|ENSG00000070808	http://www.reactome.org/cgi-bin/eventbrowser_st_id?ST_ID=R-HSA-442742
Platelet calcium homeostasis	Reactome	R-HSA-418360	3	29	0.0579584339322	0.263213484253	ENSG00000100678|ENSG00000196296|ENSG00000157087	http://www.reactome.org/cgi-bin/eventbrowser_st_id?ST_ID=R-HSA-418360
Nicotinate and nicotinamide metabolism	KEGG PATHWAY	hsa00760	3	29	0.0579584339322	0.263213484253	ENSG00000138356|ENSG00000116981|ENSG00000077009	http://www.genome.jp/kegg-bin/show_pathway?hsa00760/hsa:316%09red/hsa:84618%09red/hsa:27231%09red
Mitochondrial biogenesis	Reactome	R-HSA-1592230	4	49	0.0588757476844	0.266232595765	ENSG00000162409|ENSG00000115592|ENSG00000109819|ENSG00000081189	http://www.reactome.org/cgi-bin/eventbrowser_st_id?ST_ID=R-HSA-1592230
HATs acetylate histones	Reactome	R-HSA-3214847	8	143	0.0595150919278	0.268238687919	ENSG00000197153|ENSG00000277075|ENSG00000274267|ENSG00000273983|ENSG00000278272|ENSG00000276368|ENSG00000278588|ENSG00000278463	http://www.reactome.org/cgi-bin/eventbrowser_st_id?ST_ID=R-HSA-3214847
G alpha (s) signalling events	Reactome	R-HSA-418555	8	143	0.0595150919278	0.268238687919	ENSG00000106113|ENSG00000070031|ENSG00000106018|ENSG00000168243|ENSG00000078295|ENSG00000146469|ENSG00000110680|ENSG00000128655	http://www.reactome.org/cgi-bin/eventbrowser_st_id?ST_ID=R-HSA-418555
Bile secretion	KEGG PATHWAY	hsa04976	5	71	0.0596958749187	0.268665243393	ENSG00000171885|ENSG00000078295|ENSG00000134538|ENSG00000018625|ENSG00000101892	http://www.genome.jp/kegg-bin/show_pathway?hsa04976/hsa:23439%09red/hsa:108%09red/hsa:477%09red/hsa:10599%09red/hsa:361%09red
Glycolysis	Reactome	R-HSA-70171	3	30	0.0624915815039	0.274630032862	ENSG00000152556|ENSG00000108515|ENSG00000158571	http://www.reactome.org/cgi-bin/eventbrowser_st_id?ST_ID=R-HSA-70171
@@glycolysis	BioCyc	PWY66-400	2	24	0.16136503656	0.469668547695	ENSG00000152556|ENSG00000108515	http://biocyc.org/HUMAN/NEW-IMAGE?type=NIL&object=PWY66-400
@@Glycolysis	PANTHER	P00024	1	17	0.396959236993	0.635005053947	ENSG00000152556	http://www.pantherdb.org/pathway/pathwayDiagram.jsp?catAccession=P00024
Circadian rhythm	KEGG PATHWAY	hsa04710	3	30	0.0624915815039	0.274630032862	ENSG00000143365|ENSG00000162409|ENSG00000115592	http://www.genome.jp/kegg-bin/show_pathway?hsa04710/hsa:53632%09red/hsa:6097%09red/hsa:5563%09red
Epigenetic regulation of gene expression	Reactome	R-HSA-212165	8	145	0.0632751998684	0.274630032862	ENSG00000197153|ENSG00000277075|ENSG00000274267|ENSG00000273983|ENSG00000278272|ENSG00000276368|ENSG00000278588|ENSG00000278463	http://www.reactome.org/cgi-bin/eventbrowser_st_id?ST_ID=R-HSA-212165
Purine salvage	Reactome	R-HSA-74217	2	13	0.0633947968741	0.274630032862	ENSG00000116748|ENSG00000137198	http://www.reactome.org/cgi-bin/eventbrowser_st_id?ST_ID=R-HSA-74217
Passive transport by Aquaporins	Reactome	R-HSA-432047	2	13	0.0633947968741	0.274630032862	ENSG00000171885|ENSG00000165269	http://www.reactome.org/cgi-bin/eventbrowser_st_id?ST_ID=R-HSA-432047
Leukocyte transendothelial migration	KEGG PATHWAY	hsa04670	7	120	0.0634654160736	0.274836332608	ENSG00000183230|ENSG00000111245|ENSG00000213937|ENSG00000248746|ENSG00000126583|ENSG00000077522|ENSG00000180209	http://www.genome.jp/kegg-bin/show_pathway?hsa04670/hsa:5582%09red/hsa:29119%09red/hsa:4633%09red/hsa:9080%09red/hsa:29895%09red/hsa:88%09red/hsa:89%09red
Thyroid hormone signaling pathway	KEGG PATHWAY	hsa04919	7	121	0.0656176119592	0.283405737786	ENSG00000018625|ENSG00000197616|ENSG00000172348|ENSG00000101892|ENSG00000126583|ENSG00000197406|ENSG00000198523	http://www.genome.jp/kegg-bin/show_pathway?hsa04919/hsa:23439%09red/hsa:5350%09red/hsa:5582%09red/hsa:4624%09red/hsa:1735%09red/hsa:477%09red/hsa:10231%09red
Packaging Of Telomere Ends	Reactome	R-HSA-171306	4	51	0.0657337545909	0.283405737786	ENSG00000276368|ENSG00000277075|ENSG00000278588|ENSG00000278463	http://www.reactome.org/cgi-bin/eventbrowser_st_id?ST_ID=R-HSA-171306
RNA Polymerase I, RNA Polymerase III, and Mitochondrial Transcription	Reactome	R-HSA-504046	8	147	0.0671801030559	0.288749705437	ENSG00000197153|ENSG00000277075|ENSG00000274267|ENSG00000273983|ENSG00000278272|ENSG00000276368|ENSG00000278588|ENSG00000278463	http://www.reactome.org/cgi-bin/eventbrowser_st_id?ST_ID=R-HSA-504046
Adherens junctions interactions	Reactome	R-HSA-418990	3	31	0.0671839202276	0.288749705437	ENSG00000129910|ENSG00000175161|ENSG00000145526	http://www.reactome.org/cgi-bin/eventbrowser_st_id?ST_ID=R-HSA-418990
Metabolism of carbohydrates	Reactome	R-HSA-71387	13	282	0.0684390558295	0.292949937289	ENSG00000158571|ENSG00000112425|ENSG00000172987|ENSG00000130957|ENSG00000181856|ENSG00000240038|ENSG00000108515|ENSG00000119938|ENSG00000124253|ENSG00000068976|ENSG00000130287|ENSG00000152556|ENSG00000164776	http://www.reactome.org/cgi-bin/eventbrowser_st_id?ST_ID=R-HSA-71387
HDMs demethylate histones	Reactome	R-HSA-3214842	4	52	0.0693119099583	0.295762465096	ENSG00000197153|ENSG00000274267|ENSG00000273983|ENSG00000278272	http://www.reactome.org/cgi-bin/eventbrowser_st_id?ST_ID=R-HSA-3214842
Aquaporin-mediated transport	Reactome	R-HSA-445717	4	52	0.0693119099583	0.295762465096	ENSG00000171885|ENSG00000165269|ENSG00000168243|ENSG00000078295	http://www.reactome.org/cgi-bin/eventbrowser_st_id?ST_ID=R-HSA-445717
Mineral absorption	KEGG PATHWAY	hsa04978	4	52	0.0693119099583	0.295762465096	ENSG00000205362|ENSG00000205364|ENSG00000018625|ENSG00000101892	http://www.genome.jp/kegg-bin/show_pathway?hsa04978/hsa:23439%09red/hsa:477%09red/hsa:4499%09red/hsa:4489%09red
Amoebiasis	KEGG PATHWAY	hsa05146	6	100	0.0743922386014	0.310197755482	ENSG00000248746|ENSG00000126583|ENSG00000077522|ENSG00000091128|ENSG00000125538|ENSG00000176919	http://www.genome.jp/kegg-bin/show_pathway?hsa05146/hsa:3553%09red/hsa:5582%09red/hsa:88%09red/hsa:22798%09red/hsa:733%09red/hsa:89%09red
Melanogenesis	KEGG PATHWAY	hsa04916	6	100	0.0743922386014	0.310197755482	ENSG00000169885|ENSG00000070808|ENSG00000078295|ENSG00000126583|ENSG00000115596|ENSG00000058404	http://www.genome.jp/kegg-bin/show_pathway?hsa04916/hsa:7475%09red/hsa:5582%09red/hsa:816%09red/hsa:815%09red/hsa:108%09red/hsa:163688%09red
Fructose and mannose metabolism	KEGG PATHWAY	hsa00051	3	33	0.0770315535024	0.318971139669	ENSG00000158571|ENSG00000152556|ENSG00000130957	http://www.genome.jp/kegg-bin/show_pathway?hsa00051/hsa:5207%09red/hsa:5213%09red/hsa:8789%09red
Transcriptional misregulation in cancer	KEGG PATHWAY	hsa05202	9	179	0.0788403861026	0.323014785176	ENSG00000197153|ENSG00000109906|ENSG00000274267|ENSG00000197561|ENSG00000273983|ENSG00000278272|ENSG00000005381|ENSG00000081189|ENSG00000104313	http://www.genome.jp/kegg-bin/show_pathway?hsa05202/hsa:8358%09red/hsa:2138%09red/hsa:1991%09red/hsa:8352%09red/hsa:8356%09red/hsa:8355%09red/hsa:7704%09red/hsa:4208%09red/hsa:4353%09red
Recycling of bile acids and salts	Reactome	R-HSA-159418	2	15	0.0792100315904	0.323014785176	ENSG00000163631|ENSG00000134538	http://www.reactome.org/cgi-bin/eventbrowser_st_id?ST_ID=R-HSA-159418
Glycogen synthesis	Reactome	R-HSA-3322077	2	15	0.0792100315904	0.323014785176	ENSG00000112425|ENSG00000119938	http://www.reactome.org/cgi-bin/eventbrowser_st_id?ST_ID=R-HSA-3322077
Non-alcoholic fatty liver disease (NAFLD)	KEGG PATHWAY	hsa04932	8	153	0.0797679792111	0.324630773475	ENSG00000162409|ENSG00000161281|ENSG00000009950|ENSG00000181092|ENSG00000156885|ENSG00000125538|ENSG00000170516|ENSG00000115592	http://www.genome.jp/kegg-bin/show_pathway?hsa04932/hsa:3553%09red/hsa:1346%09red/hsa:9370%09red/hsa:170712%09red/hsa:53632%09red/hsa:5563%09red/hsa:51085%09red/hsa:1339%09red
Oxytocin receptor mediated signaling pathway	PANTHER	P04391	4	55	0.0806311286898	0.326961612374	ENSG00000081248|ENSG00000126583|ENSG00000067191|ENSG00000168243	http://www.pantherdb.org/pathway/pathwayDiagram.jsp?catAccession=P04391
Cadherin signaling pathway	PANTHER	P00012	8	154	0.0819934902109	0.329823569477	ENSG00000129910|ENSG00000183230|ENSG00000145526|ENSG00000101542|ENSG00000143632|ENSG00000163017|ENSG00000178568|ENSG00000115596	http://www.pantherdb.org/pathway/pathwayDiagram.jsp?catAccession=P00012
Extracellular matrix organization	Reactome	R-HSA-1474244	13	291	0.0820108325484	0.329823569477	ENSG00000198947|ENSG00000092529|ENSG00000188517|ENSG00000197561|ENSG00000125965|ENSG00000198756|ENSG00000145681|ENSG00000169436|ENSG00000130287|ENSG00000092009|ENSG00000077274|ENSG00000152592|ENSG00000134917	http://www.reactome.org/cgi-bin/eventbrowser_st_id?ST_ID=R-HSA-1474244
African trypanosomiasis	KEGG PATHWAY	hsa05143	3	34	0.0821791543677	0.329823569477	ENSG00000125538|ENSG00000126583|ENSG00000118137	http://www.genome.jp/kegg-bin/show_pathway?hsa05143/hsa:3553%09red/hsa:335%09red/hsa:5582%09red
DNA Damage/Telomere Stress Induced Senescence	Reactome	R-HSA-2559586	5	79	0.0837548361193	0.335459901768	ENSG00000276368|ENSG00000277075|ENSG00000278588|ENSG00000184357|ENSG00000278463	http://www.reactome.org/cgi-bin/eventbrowser_st_id?ST_ID=R-HSA-2559586
Transmission across Chemical Synapses	Reactome	R-HSA-112315	10	209	0.0847180846587	0.338625275104	ENSG00000070808|ENSG00000087085|ENSG00000168243|ENSG00000078295|ENSG00000126583|ENSG00000077522|ENSG00000010379|ENSG00000162383|ENSG00000067191|ENSG00000058404	http://www.reactome.org/cgi-bin/eventbrowser_st_id?ST_ID=R-HSA-112315
SLC-mediated transmembrane transport	Reactome	R-HSA-425407	12	265	0.085651458553	0.341459828658	ENSG00000163631|ENSG00000115194|ENSG00000134538|ENSG00000156222|ENSG00000160349|ENSG00000181856|ENSG00000186335|ENSG00000010379|ENSG00000158014|ENSG00000162383|ENSG00000100678|ENSG00000141485	http://www.reactome.org/cgi-bin/eventbrowser_st_id?ST_ID=R-HSA-425407
Prion diseases	KEGG PATHWAY	hsa05020	3	35	0.087470594445	0.341786186503	ENSG00000125538|ENSG00000176919|ENSG00000039537	http://www.genome.jp/kegg-bin/show_pathway?hsa05020/hsa:3553%09red/hsa:733%09red/hsa:729%09red
ethanol degradation II	BioCyc	PWY66-21	2	16	0.0875287840819	0.341786186503	ENSG00000196616|ENSG00000198099	http://biocyc.org/HUMAN/NEW-IMAGE?type=NIL&object=PWY66-21
Glycogen storage diseases	Reactome	R-HSA-3229121	2	16	0.0875287840819	0.341786186503	ENSG00000112425|ENSG00000119938	http://www.reactome.org/cgi-bin/eventbrowser_st_id?ST_ID=R-HSA-3229121
EGFR interacts with phospholipase C-gamma	Reactome	R-HSA-212718	3	36	0.0929017199274	0.357169978492	ENSG00000078295|ENSG00000126583|ENSG00000138798	http://www.reactome.org/cgi-bin/eventbrowser_st_id?ST_ID=R-HSA-212718
Signaling by Wnt	Reactome	R-HSA-195721	14	328	0.0957312066605	0.362784130153	ENSG00000197153|ENSG00000277075|ENSG00000070808|ENSG00000274267|ENSG00000167941|ENSG00000168243|ENSG00000107242|ENSG00000126583|ENSG00000273983|ENSG00000278272|ENSG00000276368|ENSG00000278588|ENSG00000278463|ENSG00000115596	http://www.reactome.org/cgi-bin/eventbrowser_st_id?ST_ID=R-HSA-195721
Glycogen breakdown (glycogenolysis)	Reactome	R-HSA-70221	2	17	0.0960934198153	0.362784130153	ENSG00000068976|ENSG00000164776	http://www.reactome.org/cgi-bin/eventbrowser_st_id?ST_ID=R-HSA-70221
Zinc transporters	Reactome	R-HSA-435354	2	17	0.0960934198153	0.362784130153	ENSG00000115194|ENSG00000158014	http://www.reactome.org/cgi-bin/eventbrowser_st_id?ST_ID=R-HSA-435354
Nitrogen metabolism	KEGG PATHWAY	hsa00910	2	17	0.0960934198153	0.362784130153	ENSG00000168748|ENSG00000164879	http://www.genome.jp/kegg-bin/show_pathway?hsa00910/hsa:761%09red/hsa:766%09red
Cell-Cell communication	Reactome	R-HSA-1500931	7	134	0.0975549573538	0.367231047924	ENSG00000129910|ENSG00000145526|ENSG00000128591|ENSG00000213937|ENSG00000248746|ENSG00000077522|ENSG00000175161	http://www.reactome.org/cgi-bin/eventbrowser_st_id?ST_ID=R-HSA-1500931
Post NMDA receptor activation events	Reactome	R-HSA-438064	3	37	0.0984682825622	0.369039334841	ENSG00000058404|ENSG00000077522|ENSG00000070808	http://www.reactome.org/cgi-bin/eventbrowser_st_id?ST_ID=R-HSA-438064
Metalloprotease DUBs	Reactome	R-HSA-5689901	3	37	0.0984682825622	0.369039334841	ENSG00000276368|ENSG00000277075|ENSG00000278463	http://www.reactome.org/cgi-bin/eventbrowser_st_id?ST_ID=R-HSA-5689901
FoxO signaling pathway	KEGG PATHWAY	hsa04068	7	135	0.100313148349	0.375141067196	ENSG00000162409|ENSG00000099860|ENSG00000124253|ENSG00000115592|ENSG00000130222|ENSG00000138798|ENSG00000181856	http://www.genome.jp/kegg-bin/show_pathway?hsa04068/hsa:5105%09red/hsa:6517%09red/hsa:53632%09red/hsa:1950%09red/hsa:5563%09red/hsa:10912%09red/hsa:4616%09red
HDL-mediated lipid transport	Reactome	R-HSA-194223	2	18	0.104883981457	0.383650880664	ENSG00000163631|ENSG00000118137	http://www.reactome.org/cgi-bin/eventbrowser_st_id?ST_ID=R-HSA-194223
Amine-derived hormones	Reactome	R-HSA-209776	2	18	0.104883981457	0.383650880664	ENSG00000115705|ENSG00000197406	http://www.reactome.org/cgi-bin/eventbrowser_st_id?ST_ID=R-HSA-209776
Cellular Senescence	Reactome	R-HSA-2559583	9	191	0.105212619539	0.384750310407	ENSG00000197153|ENSG00000277075|ENSG00000184357|ENSG00000274267|ENSG00000273983|ENSG00000278272|ENSG00000276368|ENSG00000278588|ENSG00000278463	http://www.reactome.org/cgi-bin/eventbrowser_st_id?ST_ID=R-HSA-2559583
Cell-cell junction organization	Reactome	R-HSA-421270	4	61	0.105789111955	0.386343077127	ENSG00000129910|ENSG00000213937|ENSG00000175161|ENSG00000145526	http://www.reactome.org/cgi-bin/eventbrowser_st_id?ST_ID=R-HSA-421270
mTOR signalling	Reactome	R-HSA-165159	3	39	0.10999033885	0.398539376343	ENSG00000162409|ENSG00000115592|ENSG00000025039	http://www.reactome.org/cgi-bin/eventbrowser_st_id?ST_ID=R-HSA-165159
Binding and Uptake of Ligands by Scavenger Receptors	Reactome	R-HSA-2173782	3	39	0.10999033885	0.398539376343	ENSG00000257017|ENSG00000163631|ENSG00000118137	http://www.reactome.org/cgi-bin/eventbrowser_st_id?ST_ID=R-HSA-2173782
Regulation of TLR by endogenous ligand	Reactome	R-HSA-5686938	2	19	0.113881425846	0.404682090392	ENSG00000160678|ENSG00000129988	http://www.reactome.org/cgi-bin/eventbrowser_st_id?ST_ID=R-HSA-5686938
5HT2 type receptor mediated signaling pathway	PANTHER	P04374	4	63	0.114878710025	0.407908704559	ENSG00000081248|ENSG00000126583|ENSG00000067191|ENSG00000168243	http://www.pantherdb.org/pathway/pathwayDiagram.jsp?catAccession=P04374
PKB-mediated events	Reactome	R-HSA-109703	3	40	0.115936987941	0.41024916377	ENSG00000162409|ENSG00000115592|ENSG00000025039	http://www.reactome.org/cgi-bin/eventbrowser_st_id?ST_ID=R-HSA-109703
Class B/2 (Secretin family receptors)	Reactome	R-HSA-373080	5	88	0.116016763372	0.41024916377	ENSG00000070031|ENSG00000110680|ENSG00000106113|ENSG00000168243|ENSG00000115596	http://www.reactome.org/cgi-bin/eventbrowser_st_id?ST_ID=R-HSA-373080
Cell junction organization	Reactome	R-HSA-446728	5	88	0.116016763372	0.41024916377	ENSG00000128591|ENSG00000129910|ENSG00000213937|ENSG00000175161|ENSG00000145526	http://www.reactome.org/cgi-bin/eventbrowser_st_id?ST_ID=R-HSA-446728
GABAergic synapse	KEGG PATHWAY	hsa04727	5	88	0.116016763372	0.41024916377	ENSG00000010379|ENSG00000078295|ENSG00000126583|ENSG00000081248|ENSG00000168243	http://www.genome.jp/kegg-bin/show_pathway?hsa04727/hsa:108%09red/hsa:6540%09red/hsa:779%09red/hsa:2786%09red/hsa:5582%09red
PKMTs methylate histone lysines	Reactome	R-HSA-3214841	4	64	0.11954799408	0.419596621474	ENSG00000197153|ENSG00000274267|ENSG00000273983|ENSG00000278272	http://www.reactome.org/cgi-bin/eventbrowser_st_id?ST_ID=R-HSA-3214841
Activation of NMDA receptor upon glutamate binding and postsynaptic events	Reactome	R-HSA-442755	3	41	0.1220014094	0.425843062813	ENSG00000058404|ENSG00000077522|ENSG00000070808	http://www.reactome.org/cgi-bin/eventbrowser_st_id?ST_ID=R-HSA-442755
ErbB signaling pathway	KEGG PATHWAY	hsa04012	5	90	0.123887287519	0.428138971945	ENSG00000126583|ENSG00000058404|ENSG00000178568|ENSG00000138798|ENSG00000070808	http://www.genome.jp/kegg-bin/show_pathway?hsa04012/hsa:2066%09red/hsa:816%09red/hsa:1950%09red/hsa:815%09red/hsa:5582%09red
Retinol metabolism	KEGG PATHWAY	hsa00830	4	65	0.124297885498	0.428585363178	ENSG00000138356|ENSG00000196616|ENSG00000187758|ENSG00000198099	http://www.genome.jp/kegg-bin/show_pathway?hsa00830/hsa:316%09red/hsa:127%09red/hsa:124%09red/hsa:125%09red
NCAM1 interactions	Reactome	R-HSA-419037	3	42	0.12817908001	0.43942533032	ENSG00000130287|ENSG00000081248|ENSG00000067191	http://www.reactome.org/cgi-bin/eventbrowser_st_id?ST_ID=R-HSA-419037
Longevity regulating pathway - multiple species	KEGG PATHWAY	hsa04213	4	66	0.129126540631	0.44145880915	ENSG00000162409|ENSG00000109846|ENSG00000115592|ENSG00000078295	http://www.genome.jp/kegg-bin/show_pathway?hsa04213/hsa:108%09red/hsa:53632%09red/hsa:5563%09red/hsa:1410%09red
GnRH signaling pathway	KEGG PATHWAY	hsa04912	5	92	0.131997892053	0.446718956484	ENSG00000081248|ENSG00000058404|ENSG00000169885|ENSG00000078295|ENSG00000070808	http://www.genome.jp/kegg-bin/show_pathway?hsa04912/hsa:816%09red/hsa:108%09red/hsa:163688%09red/hsa:815%09red/hsa:779%09red
Initial triggering of complement	Reactome	R-HSA-166663	2	21	0.132425151043	0.446718956484	ENSG00000197766|ENSG00000132693	http://www.reactome.org/cgi-bin/eventbrowser_st_id?ST_ID=R-HSA-166663
Amphetamine addiction	KEGG PATHWAY	hsa05031	4	67	0.134032074727	0.450145458517	ENSG00000126583|ENSG00000058404|ENSG00000169885|ENSG00000070808	http://www.genome.jp/kegg-bin/show_pathway?hsa05031/hsa:816%09red/hsa:163688%09red/hsa:815%09red/hsa:5582%09red
TCF dependent signaling in response to WNT	Reactome	R-HSA-201681	10	231	0.134145852576	0.450196634526	ENSG00000197153|ENSG00000167941|ENSG00000274267|ENSG00000277075|ENSG00000107242|ENSG00000273983|ENSG00000278272|ENSG00000276368|ENSG00000278588|ENSG00000278463	http://www.reactome.org/cgi-bin/eventbrowser_st_id?ST_ID=R-HSA-201681
Vasopressin regulates renal water homeostasis via Aquaporins	Reactome	R-HSA-432040	3	43	0.134465455438	0.450607220595	ENSG00000171885|ENSG00000078295|ENSG00000168243	http://www.reactome.org/cgi-bin/eventbrowser_st_id?ST_ID=R-HSA-432040
Signaling by Retinoic Acid	Reactome	R-HSA-5362517	3	43	0.134465455438	0.450607220595	ENSG00000187758|ENSG00000198099|ENSG00000004799	http://www.reactome.org/cgi-bin/eventbrowser_st_id?ST_ID=R-HSA-5362517
Macroautophagy	Reactome	R-HSA-1632852	4	68	0.139012565366	0.456998251906	ENSG00000162409|ENSG00000115592|ENSG00000197769|ENSG00000025039	http://www.reactome.org/cgi-bin/eventbrowser_st_id?ST_ID=R-HSA-1632852
Drug metabolism - cytochrome P450	KEGG PATHWAY	hsa00982	4	68	0.139012565366	0.456998251906	ENSG00000138356|ENSG00000196616|ENSG00000187758|ENSG00000198099	http://www.genome.jp/kegg-bin/show_pathway?hsa00982/hsa:316%09red/hsa:127%09red/hsa:124%09red/hsa:125%09red
Phospholipase C-mediated cascade: FGFR1	Reactome	R-HSA-5654219	3	44	0.140855979843	0.456998251906	ENSG00000111241|ENSG00000078295|ENSG00000126583	http://www.reactome.org/cgi-bin/eventbrowser_st_id?ST_ID=R-HSA-5654219
Intrinsic Pathway of Fibrin Clot Formation	Reactome	R-HSA-140837	2	22	0.14193760565	0.456998251906	ENSG00000113889|ENSG00000188488	http://www.reactome.org/cgi-bin/eventbrowser_st_id?ST_ID=R-HSA-140837
Nephrin interactions	Reactome	R-HSA-373753	2	22	0.14193760565	0.456998251906	ENSG00000248746|ENSG00000077522	http://www.reactome.org/cgi-bin/eventbrowser_st_id?ST_ID=R-HSA-373753
Arginine biosynthesis	KEGG PATHWAY	hsa00220	2	22	0.14193760565	0.456998251906	ENSG00000167701|ENSG00000089250	http://www.genome.jp/kegg-bin/show_pathway?hsa00220/hsa:4842%09red/hsa:2875%09red
Longevity regulating pathway	KEGG PATHWAY	hsa04211	5	96	0.148907533111	0.456998251906	ENSG00000162409|ENSG00000078295|ENSG00000115592|ENSG00000109819|ENSG00000181092	http://www.genome.jp/kegg-bin/show_pathway?hsa04211/hsa:108%09red/hsa:53632%09red/hsa:10891%09red/hsa:5563%09red/hsa:9370%09red
Glycerophospholipid metabolism	KEGG PATHWAY	hsa00564	5	96	0.148907533111	0.456998251906	ENSG00000087085|ENSG00000167588|ENSG00000130653|ENSG00000164089|ENSG00000188257	http://www.genome.jp/kegg-bin/show_pathway?hsa00564/hsa:64850%09red/hsa:43%09red/hsa:5320%09red/hsa:375775%09red/hsa:2819%09red
Chylomicron-mediated lipid transport	Reactome	R-HSA-174800	2	23	0.151589226231	0.456998251906	ENSG00000175445|ENSG00000118137	http://www.reactome.org/cgi-bin/eventbrowser_st_id?ST_ID=R-HSA-174800
RA biosynthesis pathway	Reactome	R-HSA-5365859	2	23	0.151589226231	0.456998251906	ENSG00000187758|ENSG00000198099	http://www.reactome.org/cgi-bin/eventbrowser_st_id?ST_ID=R-HSA-5365859
Terpenoid backbone biosynthesis	KEGG PATHWAY	hsa00900	2	23	0.151589226231	0.456998251906	ENSG00000148377|ENSG00000134240	http://www.genome.jp/kegg-bin/show_pathway?hsa00900/hsa:91734%09red/hsa:3158%09red
Ionotropic glutamate receptor pathway	PANTHER	P00037	3	46	0.1539312478	0.456998251906	ENSG00000058404|ENSG00000162383|ENSG00000070808	http://www.pantherdb.org/pathway/pathwayDiagram.jsp?catAccession=P00037
Phospholipase C-mediated cascade; FGFR4	Reactome	R-HSA-5654228	3	46	0.1539312478	0.456998251906	ENSG00000111241|ENSG00000078295|ENSG00000126583	http://www.reactome.org/cgi-bin/eventbrowser_st_id?ST_ID=R-HSA-5654228
ketogenesis	BioCyc	PWY66-367	1	5	0.15511132846	0.456998251906	ENSG00000134240	http://biocyc.org/HUMAN/NEW-IMAGE?type=NIL&object=PWY66-367
fructose 2,6-bisphosphate synthesis	BioCyc	PWY66-423	1	5	0.15511132846	0.456998251906	ENSG00000158571	http://biocyc.org/HUMAN/NEW-IMAGE?type=NIL&object=PWY66-423
protein citrullination	BioCyc	PWY-4921	1	5	0.15511132846	0.456998251906	ENSG00000117115	http://biocyc.org/HUMAN/NEW-IMAGE?type=NIL&object=PWY-4921
citrulline-nitric oxide cycle	BioCyc	PWY-4983	1	5	0.15511132846	0.456998251906	ENSG00000089250	http://biocyc.org/HUMAN/NEW-IMAGE?type=NIL&object=PWY-4983
Mitochondrial Uncoupling Proteins	Reactome	R-HSA-166187	1	5	0.15511132846	0.456998251906	ENSG00000175564	http://www.reactome.org/cgi-bin/eventbrowser_st_id?ST_ID=R-HSA-166187
Beta oxidation of lauroyl-CoA to decanoyl-CoA-CoA	Reactome	R-HSA-77310	1	5	0.15511132846	0.456998251906	ENSG00000115361	http://www.reactome.org/cgi-bin/eventbrowser_st_id?ST_ID=R-HSA-77310
Disinhibition of SNARE formation	Reactome	R-HSA-114516	1	5	0.15511132846	0.456998251906	ENSG00000126583	http://www.reactome.org/cgi-bin/eventbrowser_st_id?ST_ID=R-HSA-114516
Sodium-coupled sulphate, di- and tri-carboxylate transporters	Reactome	R-HSA-433137	1	5	0.15511132846	0.456998251906	ENSG00000141485	http://www.reactome.org/cgi-bin/eventbrowser_st_id?ST_ID=R-HSA-433137
The proton buffering model	Reactome	R-HSA-167827	1	5	0.15511132846	0.456998251906	ENSG00000175564	http://www.reactome.org/cgi-bin/eventbrowser_st_id?ST_ID=R-HSA-167827
Alternative complement activation	Reactome	R-HSA-173736	1	5	0.15511132846	0.456998251906	ENSG00000197766	http://www.reactome.org/cgi-bin/eventbrowser_st_id?ST_ID=R-HSA-173736
The fatty acid cycling model	Reactome	R-HSA-167826	1	5	0.15511132846	0.456998251906	ENSG00000175564	http://www.reactome.org/cgi-bin/eventbrowser_st_id?ST_ID=R-HSA-167826
PI3K Cascade	Reactome	R-HSA-109704	4	72	0.159644511519	0.468340683836	ENSG00000162409|ENSG00000111241|ENSG00000115592|ENSG00000025039	http://www.reactome.org/cgi-bin/eventbrowser_st_id?ST_ID=R-HSA-109704
Phospholipase C-mediated cascade; FGFR2	Reactome	R-HSA-5654221	3	47	0.160606899685	0.469668547695	ENSG00000111241|ENSG00000078295|ENSG00000126583	http://www.reactome.org/cgi-bin/eventbrowser_st_id?ST_ID=R-HSA-5654221
G alpha (z) signalling events	Reactome	R-HSA-418597	3	47	0.160606899685	0.469668547695	ENSG00000078295|ENSG00000126583|ENSG00000168243	http://www.reactome.org/cgi-bin/eventbrowser_st_id?ST_ID=R-HSA-418597
Endocrine and other factor-regulated calcium reabsorption	KEGG PATHWAY	hsa04961	3	47	0.160606899685	0.469668547695	ENSG00000126583|ENSG00000018625|ENSG00000101892	http://www.genome.jp/kegg-bin/show_pathway?hsa04961/hsa:23439%09red/hsa:477%09red/hsa:5582%09red
superpathway of cholesterol biosynthesis	BioCyc	PWY66-5	2	24	0.16136503656	0.469668547695	ENSG00000148377|ENSG00000134240	http://biocyc.org/HUMAN/NEW-IMAGE?type=NIL&object=PWY66-5
fatty acid beta-oxidation	BioCyc	FAO-PWY	2	24	0.16136503656	0.469668547695	ENSG00000183549|ENSG00000115361	http://biocyc.org/HUMAN/NEW-IMAGE?type=NIL&object=FAO-PWY
Histamine H2 receptor mediated signaling pathway	PANTHER	P04386	2	24	0.16136503656	0.469668547695	ENSG00000078295|ENSG00000168243	http://www.pantherdb.org/pathway/pathwayDiagram.jsp?catAccession=P04386
Nitric oxide stimulates guanylate cyclase	Reactome	R-HSA-392154	2	24	0.16136503656	0.469668547695	ENSG00000089250|ENSG00000128655	http://www.reactome.org/cgi-bin/eventbrowser_st_id?ST_ID=R-HSA-392154
Vitamin digestion and absorption	KEGG PATHWAY	hsa04977	2	24	0.16136503656	0.469668547695	ENSG00000086205|ENSG00000118137	http://www.genome.jp/kegg-bin/show_pathway?hsa04977/hsa:2346%09red/hsa:335%09red
Histidine metabolism	KEGG PATHWAY	hsa00340	2	24	0.16136503656	0.469668547695	ENSG00000172508|ENSG00000108381	http://www.genome.jp/kegg-bin/show_pathway?hsa00340/hsa:443%09red/hsa:57571%09red
Huntington disease	PANTHER	P00029	6	127	0.164466137208	0.476972678072	ENSG00000092529|ENSG00000158486|ENSG00000171595|ENSG00000143632|ENSG00000163017|ENSG00000077274	http://www.pantherdb.org/pathway/pathwayDiagram.jsp?catAccession=P00029
Vesicle-mediated transport	Reactome	R-HSA-5653656	21	580	0.165209071985	0.478418664827	ENSG00000162409|ENSG00000163631|ENSG00000144821|ENSG00000029534|ENSG00000197616|ENSG00000115592|ENSG00000138798|ENSG00000006788|ENSG00000177291|ENSG00000118137|ENSG00000257017|ENSG00000125414|ENSG00000181856|ENSG00000160460|ENSG00000078814|ENSG00000264424|ENSG00000092054|ENSG00000136717|ENSG00000065609|ENSG00000123570|ENSG00000109061	http://www.reactome.org/cgi-bin/eventbrowser_st_id?ST_ID=R-HSA-5653656
Carbohydrate digestion and absorption	KEGG PATHWAY	hsa04973	3	48	0.167368532157	0.480986085391	ENSG00000240038|ENSG00000018625|ENSG00000101892	http://www.genome.jp/kegg-bin/show_pathway?hsa04973/hsa:23439%09red/hsa:280%09red/hsa:477%09red
Valine, leucine and isoleucine degradation	KEGG PATHWAY	hsa00280	3	48	0.167368532157	0.480986085391	ENSG00000146151|ENSG00000138356|ENSG00000134240	http://www.genome.jp/kegg-bin/show_pathway?hsa00280/hsa:316%09red/hsa:54511%09red/hsa:3158%09red
Deposition of new CENPA-containing nucleosomes at the centromere	Reactome	R-HSA-606279	4	74	0.170358020157	0.480986085391	ENSG00000276368|ENSG00000277075|ENSG00000278588|ENSG00000278463	http://www.reactome.org/cgi-bin/eventbrowser_st_id?ST_ID=R-HSA-606279
Nucleosome assembly	Reactome	R-HSA-774815	4	74	0.170358020157	0.480986085391	ENSG00000276368|ENSG00000277075|ENSG00000278588|ENSG00000278463	http://www.reactome.org/cgi-bin/eventbrowser_st_id?ST_ID=R-HSA-774815
Adherens junction	KEGG PATHWAY	hsa04520	4	74	0.170358020157	0.480986085391	ENSG00000248746|ENSG00000183230|ENSG00000095637|ENSG00000077522	http://www.genome.jp/kegg-bin/show_pathway?hsa04520/hsa:29119%09red/hsa:10580%09red/hsa:88%09red/hsa:89%09red
Transport of glucose and other sugars, bile salts and organic acids, metal ions and amine compounds	Reactome	R-HSA-425366	5	101	0.171246536276	0.480986085391	ENSG00000010379|ENSG00000115194|ENSG00000141485|ENSG00000181856|ENSG00000158014	http://www.reactome.org/cgi-bin/eventbrowser_st_id?ST_ID=R-HSA-425366
fatty acid alpha-oxidation	BioCyc	PWY66-387	2	25	0.171250781162	0.480986085391	ENSG00000183549|ENSG00000107537	http://biocyc.org/HUMAN/NEW-IMAGE?type=NIL&object=PWY66-387
Metal ion SLC transporters	Reactome	R-HSA-425410	2	25	0.171250781162	0.480986085391	ENSG00000115194|ENSG00000158014	http://www.reactome.org/cgi-bin/eventbrowser_st_id?ST_ID=R-HSA-425410
Axon guidance	Reactome	R-HSA-422475	20	554	0.175312629837	0.480986085391	ENSG00000029534|ENSG00000070808|ENSG00000105711|ENSG00000111241|ENSG00000136546|ENSG00000067191|ENSG00000058404|ENSG00000101134|ENSG00000168509|ENSG00000163995|ENSG00000149575|ENSG00000077522|ENSG00000007314|ENSG00000112186|ENSG00000168356|ENSG00000149970|ENSG00000130287|ENSG00000081248|ENSG00000138798|ENSG00000160460	http://www.reactome.org/cgi-bin/eventbrowser_st_id?ST_ID=R-HSA-422475
@@Axon guidance	KEGG PATHWAY	hsa04360	5	178	0.574738610262	0.758971711364	ENSG00000143434|ENSG00000163995|ENSG00000165410|ENSG00000070808|ENSG00000058404	http://www.genome.jp/kegg-bin/show_pathway?hsa04360/hsa:816%09red/hsa:1073%09red/hsa:84448%09red/hsa:10500%09red/hsa:815%09red
glutathione redox reactions I	BioCyc	PWY-4081	1	6	0.178518620778	0.480986085391	ENSG00000211445	http://biocyc.org/HUMAN/NEW-IMAGE?type=NIL&object=PWY-4081
Classical antibody-mediated complement activation	Reactome	R-HSA-173623	1	6	0.178518620778	0.480986085391	ENSG00000132693	http://www.reactome.org/cgi-bin/eventbrowser_st_id?ST_ID=R-HSA-173623
CLEC7A/inflammasome pathway	Reactome	R-HSA-5660668	1	6	0.178518620778	0.480986085391	ENSG00000125538	http://www.reactome.org/cgi-bin/eventbrowser_st_id?ST_ID=R-HSA-5660668
Vitamin B6 metabolism	KEGG PATHWAY	hsa00750	1	6	0.178518620778	0.480986085391	ENSG00000138356	http://www.genome.jp/kegg-bin/show_pathway?hsa00750/hsa:316%09red
Metabolism of amino acids and derivatives	Reactome	R-HSA-71291	13	339	0.181067427737	0.482823944341	ENSG00000086205|ENSG00000131730|ENSG00000132840|ENSG00000115705|ENSG00000144644|ENSG00000140986|ENSG00000108381|ENSG00000167701|ENSG00000130005|ENSG00000197406|ENSG00000104879|ENSG00000203797|ENSG00000172508	http://www.reactome.org/cgi-bin/eventbrowser_st_id?ST_ID=R-HSA-71291
Type II diabetes mellitus	KEGG PATHWAY	hsa04930	3	50	0.181131808675	0.482823944341	ENSG00000181856|ENSG00000187486|ENSG00000181092	http://www.genome.jp/kegg-bin/show_pathway?hsa04930/hsa:6517%09red/hsa:3767%09red/hsa:9370%09red
Synthesis of very long-chain fatty acyl-CoAs	Reactome	R-HSA-75876	2	26	0.181232896962	0.482823944341	ENSG00000205678|ENSG00000170522	http://www.reactome.org/cgi-bin/eventbrowser_st_id?ST_ID=R-HSA-75876
Glycosphingolipid biosynthesis - lacto and neolacto series	KEGG PATHWAY	hsa00601	2	26	0.181232896962	0.482823944341	ENSG00000172318|ENSG00000175164	http://www.genome.jp/kegg-bin/show_pathway?hsa00601/hsa:28%09red/hsa:8708%09red
Meiotic synapsis	Reactome	R-HSA-1221632	4	76	0.181314376297	0.482823944341	ENSG00000276368|ENSG00000277075|ENSG00000278588|ENSG00000278463	http://www.reactome.org/cgi-bin/eventbrowser_st_id?ST_ID=R-HSA-1221632
Metabolic pathways	KEGG PATHWAY	hsa01100	41	1240	0.188696918323	0.499378251116	ENSG00000198099|ENSG00000131730|ENSG00000086205|ENSG00000138356|ENSG00000116748|ENSG00000175164|ENSG00000166035|ENSG00000068976|ENSG00000115361|ENSG00000116981|ENSG00000164089|ENSG00000076555|ENSG00000146151|ENSG00000134240|ENSG00000185100|ENSG00000183549|ENSG00000130957|ENSG00000107242|ENSG00000172318|ENSG00000156885|ENSG00000196616|ENSG00000124253|ENSG00000187758|ENSG00000077009|ENSG00000172987…	http://www.genome.jp/kegg-bin/show_pathway?hsa01100/hsa:8395%09red/hsa:5320%09red/hsa:5105%09red/hsa:64850%09red/hsa:316%09red/hsa:1339%09red/hsa:443%09red/hsa:270%09red/hsa:54988%09red/hsa:3990%09red/hsa:1158%09red/hsa:2027%09red/hsa:5213%09red/hsa:442117%09red/hsa:28%09red/hsa:91734%09red/hsa:23743%09red/hsa:280%09red/hsa:339896%09red/hsa:60495%09red/hsa:127%09red/hsa:124%09red/hsa:125%09red/hs…
HIF-1 signaling pathway	KEGG PATHWAY	hsa04066	5	105	0.189989147397	0.49970535194	ENSG00000108515|ENSG00000126583|ENSG00000070808|ENSG00000138798|ENSG00000058404	http://www.genome.jp/kegg-bin/show_pathway?hsa04066/hsa:816%09red/hsa:1950%09red/hsa:815%09red/hsa:5582%09red/hsa:2027%09red
stearate biosynthesis	BioCyc	PWY-5972	2	27	0.191298485962	0.49970535194	ENSG00000183549|ENSG00000170522	http://biocyc.org/HUMAN/NEW-IMAGE?type=NIL&object=PWY-5972
Beta3 adrenergic receptor signaling pathway	PANTHER	P04379	2	27	0.191298485962	0.49970535194	ENSG00000078295|ENSG00000168243	http://www.pantherdb.org/pathway/pathwayDiagram.jsp?catAccession=P04379
Regulation of Complement cascade	Reactome	R-HSA-977606	2	27	0.191298485962	0.49970535194	ENSG00000176919|ENSG00000039537	http://www.reactome.org/cgi-bin/eventbrowser_st_id?ST_ID=R-HSA-977606
Degradation of the extracellular matrix	Reactome	R-HSA-1474228	6	135	0.197429481229	0.49970535194	ENSG00000092529|ENSG00000188517|ENSG00000197561|ENSG00000134917|ENSG00000092009|ENSG00000077274	http://www.reactome.org/cgi-bin/eventbrowser_st_id?ST_ID=R-HSA-1474228
Peptide ligand-binding receptors	Reactome	R-HSA-375276	8	194	0.199156463588	0.49970535194	ENSG00000113889|ENSG00000180772|ENSG00000124205|ENSG00000186867|ENSG00000183971|ENSG00000135744|ENSG00000069482|ENSG00000139874	http://www.reactome.org/cgi-bin/eventbrowser_st_id?ST_ID=R-HSA-375276
allopregnanolone biosynthesis	BioCyc	PWY-7455	1	7	0.201278305598	0.49970535194	ENSG00000277893	http://biocyc.org/HUMAN/NEW-IMAGE?type=NIL&object=PWY-7455
inositol pyrophosphates biosynthesis	BioCyc	PWY-6369	1	7	0.201278305598	0.49970535194	ENSG00000161896	http://biocyc.org/HUMAN/NEW-IMAGE?type=NIL&object=PWY-6369
guanosine nucleotides degradation	BioCyc	PWY-6608	1	7	0.201278305598	0.49970535194	ENSG00000116981	http://biocyc.org/HUMAN/NEW-IMAGE?type=NIL&object=PWY-6608
adenosine nucleotides degradation	BioCyc	SALVADEHYPOX-PWY	1	7	0.201278305598	0.49970535194	ENSG00000116981	http://biocyc.org/HUMAN/NEW-IMAGE?type=NIL&object=SALVADEHYPOX-PWY
nicotine degradation III	BioCyc	PWY66-221	1	7	0.201278305598	0.49970535194	ENSG00000138356	http://biocyc.org/HUMAN/NEW-IMAGE?type=NIL&object=PWY66-221
2-arachidonoylglycerol biosynthesis	PANTHER	P05726	1	7	0.201278305598	0.49970535194	ENSG00000175445	http://www.pantherdb.org/pathway/pathwayDiagram.jsp?catAccession=P05726
Regulation of gene expression in late stage (branching morphogenesis) pancreatic bud precursor cells	Reactome	R-HSA-210744	1	7	0.201278305598	0.49970535194	ENSG00000205922	http://www.reactome.org/cgi-bin/eventbrowser_st_id?ST_ID=R-HSA-210744
Histidine catabolism	Reactome	R-HSA-70921	1	7	0.201278305598	0.49970535194	ENSG00000172508	http://www.reactome.org/cgi-bin/eventbrowser_st_id?ST_ID=R-HSA-70921
Transport of nucleosides and free purine and pyrimidine bases across the plasma membrane	Reactome	R-HSA-83936	1	7	0.201278305598	0.49970535194	ENSG00000156222	http://www.reactome.org/cgi-bin/eventbrowser_st_id?ST_ID=R-HSA-83936
NrCAM interactions	Reactome	R-HSA-447038	1	7	0.201278305598	0.49970535194	ENSG00000029534	http://www.reactome.org/cgi-bin/eventbrowser_st_id?ST_ID=R-HSA-447038
Neurofascin interactions	Reactome	R-HSA-447043	1	7	0.201278305598	0.49970535194	ENSG00000029534	http://www.reactome.org/cgi-bin/eventbrowser_st_id?ST_ID=R-HSA-447043
Interleukin-1 processing	Reactome	R-HSA-448706	1	7	0.201278305598	0.49970535194	ENSG00000125538	http://www.reactome.org/cgi-bin/eventbrowser_st_id?ST_ID=R-HSA-448706
The retinoid cycle in cones (daylight vision)	Reactome	R-HSA-2187335	1	7	0.201278305598	0.49970535194	ENSG00000140522	http://www.reactome.org/cgi-bin/eventbrowser_st_id?ST_ID=R-HSA-2187335
Regulation of gene expression in early pancreatic precursor cells	Reactome	R-HSA-210747	1	7	0.201278305598	0.49970535194	ENSG00000205922	http://www.reactome.org/cgi-bin/eventbrowser_st_id?ST_ID=R-HSA-210747
Glycerophospholipid catabolism	Reactome	R-HSA-6814848	1	7	0.201278305598	0.49970535194	ENSG00000130653	http://www.reactome.org/cgi-bin/eventbrowser_st_id?ST_ID=R-HSA-6814848
Calmodulin induced events	Reactome	R-HSA-111933	2	28	0.201435288886	0.49970535194	ENSG00000078295|ENSG00000126583	http://www.reactome.org/cgi-bin/eventbrowser_st_id?ST_ID=R-HSA-111933
CaM pathway	Reactome	R-HSA-111997	2	28	0.201435288886	0.49970535194	ENSG00000078295|ENSG00000126583	http://www.reactome.org/cgi-bin/eventbrowser_st_id?ST_ID=R-HSA-111997
Regulation of insulin secretion	Reactome	R-HSA-422356	4	81	0.209656372755	0.516450299942	ENSG00000158445|ENSG00000168243|ENSG00000187486|ENSG00000151729	http://www.reactome.org/cgi-bin/eventbrowser_st_id?ST_ID=R-HSA-422356
Telomere Maintenance	Reactome	R-HSA-157579	4	81	0.209656372755	0.516450299942	ENSG00000276368|ENSG00000277075|ENSG00000278588|ENSG00000278463	http://www.reactome.org/cgi-bin/eventbrowser_st_id?ST_ID=R-HSA-157579
Regulation of beta-cell development	Reactome	R-HSA-186712	2	29	0.211631659775	0.516450299942	ENSG00000135100|ENSG00000205922	http://www.reactome.org/cgi-bin/eventbrowser_st_id?ST_ID=R-HSA-186712
Pentose phosphate pathway	KEGG PATHWAY	hsa00030	2	29	0.211631659775	0.516450299942	ENSG00000152556|ENSG00000130957	http://www.genome.jp/kegg-bin/show_pathway?hsa00030/hsa:5213%09red/hsa:8789%09red
PPARA activates gene expression	Reactome	R-HSA-1989781	5	110	0.214377825506	0.516450299942	ENSG00000109819|ENSG00000135744|ENSG00000134240|ENSG00000148677|ENSG00000118137	http://www.reactome.org/cgi-bin/eventbrowser_st_id?ST_ID=R-HSA-1989781
Glycerophospholipid biosynthesis	Reactome	R-HSA-1483206	5	110	0.214377825506	0.516450299942	ENSG00000188257|ENSG00000087085|ENSG00000167588|ENSG00000164089|ENSG00000168004	http://www.reactome.org/cgi-bin/eventbrowser_st_id?ST_ID=R-HSA-1483206
Muscarinic acetylcholine receptor 2 and 4 signaling pathway	PANTHER	P00043	3	55	0.216735084428	0.516450299942	ENSG00000087085|ENSG00000153956|ENSG00000168243	http://www.pantherdb.org/pathway/pathwayDiagram.jsp?catAccession=P00043
@@Muscarinic acetylcholine receptor 1 and 3 signaling pathway	PANTHER	P00042	3	56	0.224026367772	0.51735558495	ENSG00000087085|ENSG00000126583|ENSG00000168243	http://www.pantherdb.org/pathway/pathwayDiagram.jsp?catAccession=P00042
Neurotransmitter Receptor Binding And Downstream Transmission In The Postsynaptic Cell	Reactome	R-HSA-112314	6	140	0.219180892215	0.516450299942	ENSG00000070808|ENSG00000168243|ENSG00000078295|ENSG00000126583|ENSG00000077522|ENSG00000058404	http://www.reactome.org/cgi-bin/eventbrowser_st_id?ST_ID=R-HSA-112314
Hemostasis	Reactome	R-HSA-109582	21	608	0.219657747403	0.516450299942	ENSG00000113889|ENSG00000188488|ENSG00000196296|ENSG00000165197|ENSG00000115290|ENSG00000197766|ENSG00000274267|ENSG00000168243|ENSG00000157087|ENSG00000089250|ENSG00000100678|ENSG00000197153|ENSG00000126583|ENSG00000273983|ENSG00000077522|ENSG00000278272|ENSG00000163631|ENSG00000118137|ENSG00000128655|ENSG00000138798|ENSG00000155657	http://www.reactome.org/cgi-bin/eventbrowser_st_id?ST_ID=R-HSA-109582
Peptide hormone metabolism	Reactome	R-HSA-2980736	4	83	0.221328766874	0.516450299942	ENSG00000135744|ENSG00000092009|ENSG00000087085|ENSG00000080618	http://www.reactome.org/cgi-bin/eventbrowser_st_id?ST_ID=R-HSA-2980736
Glucagon-type ligand receptors	Reactome	R-HSA-420092	2	30	0.221876541498	0.516450299942	ENSG00000070031|ENSG00000168243	http://www.reactome.org/cgi-bin/eventbrowser_st_id?ST_ID=R-HSA-420092
Acyl chain remodelling of PE	Reactome	R-HSA-1482839	2	30	0.221876541498	0.516450299942	ENSG00000188257|ENSG00000168004	http://www.reactome.org/cgi-bin/eventbrowser_st_id?ST_ID=R-HSA-1482839
Ca-dependent events	Reactome	R-HSA-111996	2	30	0.221876541498	0.516450299942	ENSG00000078295|ENSG00000126583	http://www.reactome.org/cgi-bin/eventbrowser_st_id?ST_ID=R-HSA-111996
Activated NOTCH1 Transmits Signal to the Nucleus	Reactome	R-HSA-2122948	2	30	0.221876541498	0.516450299942	ENSG00000107954|ENSG00000185559	http://www.reactome.org/cgi-bin/eventbrowser_st_id?ST_ID=R-HSA-2122948
phytol degradation	BioCyc	PWY66-389	1	8	0.223408275818	0.516450299942	ENSG00000198099	http://biocyc.org/HUMAN/NEW-IMAGE?type=NIL&object=PWY66-389
urate biosynthesis/inosine 5'-phosphate degradation	BioCyc	PWY-5695	1	8	0.223408275818	0.516450299942	ENSG00000116981	http://biocyc.org/HUMAN/NEW-IMAGE?type=NIL&object=PWY-5695
acetone degradation I (to methylglyoxal)	BioCyc	PWY-5451	1	8	0.223408275818	0.516450299942	ENSG00000196616	http://biocyc.org/HUMAN/NEW-IMAGE?type=NIL&object=PWY-5451
serotonin degradation	BioCyc	PWY-6313	1	8	0.223408275818	0.516450299942	ENSG00000196616	http://biocyc.org/HUMAN/NEW-IMAGE?type=NIL&object=PWY-6313
Transport of fatty acids	Reactome	R-HSA-804914	1	8	0.223408275818	0.516450299942	ENSG00000160349	http://www.reactome.org/cgi-bin/eventbrowser_st_id?ST_ID=R-HSA-804914
Orexin and neuropeptides FF and QRFP bind to their respective receptors	Reactome	R-HSA-389397	1	8	0.223408275818	0.516450299942	ENSG00000186867	http://www.reactome.org/cgi-bin/eventbrowser_st_id?ST_ID=R-HSA-389397
mitochondrial fatty acid beta-oxidation of saturated fatty acids	Reactome	R-HSA-77286	1	8	0.223408275818	0.516450299942	ENSG00000115361	http://www.reactome.org/cgi-bin/eventbrowser_st_id?ST_ID=R-HSA-77286
Conjugation of salicylate with glycine	Reactome	R-HSA-177128	1	8	0.223408275818	0.516450299942	ENSG00000183549	http://www.reactome.org/cgi-bin/eventbrowser_st_id?ST_ID=R-HSA-177128
Defective CHST14 causes EDS, musculocontractural type	Reactome	R-HSA-3595174	1	8	0.223408275818	0.516450299942	ENSG00000130287	http://www.reactome.org/cgi-bin/eventbrowser_st_id?ST_ID=R-HSA-3595174
VEGF ligand-receptor interactions	Reactome	R-HSA-194313	1	8	0.223408275818	0.516450299942	ENSG00000165197	http://www.reactome.org/cgi-bin/eventbrowser_st_id?ST_ID=R-HSA-194313
FGFR1c ligand binding and activation	Reactome	R-HSA-190373	1	8	0.223408275818	0.516450299942	ENSG00000111241	http://www.reactome.org/cgi-bin/eventbrowser_st_id?ST_ID=R-HSA-190373
Signaling by activated point mutants of FGFR1	Reactome	R-HSA-1839122	1	8	0.223408275818	0.516450299942	ENSG00000111241	http://www.reactome.org/cgi-bin/eventbrowser_st_id?ST_ID=R-HSA-1839122
Defective HLCS causes multiple carboxylase deficiency	Reactome	R-HSA-3371599	1	8	0.223408275818	0.516450299942	ENSG00000076555	http://www.reactome.org/cgi-bin/eventbrowser_st_id?ST_ID=R-HSA-3371599
Defective CSF2RB causes pulmonary surfactant metabolism dysfunction 5 (SMDP5)	Reactome	R-HSA-5688849	1	8	0.223408275818	0.516450299942	ENSG00000229415	http://www.reactome.org/cgi-bin/eventbrowser_st_id?ST_ID=R-HSA-5688849
WNT mediated activation of DVL	Reactome	R-HSA-201688	1	8	0.223408275818	0.516450299942	ENSG00000107242	http://www.reactome.org/cgi-bin/eventbrowser_st_id?ST_ID=R-HSA-201688
Defective CHST3 causes SEDCJD	Reactome	R-HSA-3595172	1	8	0.223408275818	0.516450299942	ENSG00000130287	http://www.reactome.org/cgi-bin/eventbrowser_st_id?ST_ID=R-HSA-3595172
Defective CHSY1 causes TPBS	Reactome	R-HSA-3595177	1	8	0.223408275818	0.516450299942	ENSG00000130287	http://www.reactome.org/cgi-bin/eventbrowser_st_id?ST_ID=R-HSA-3595177
Defective CSF2RA causes pulmonary surfactant metabolism dysfunction 4 (SMDP4)	Reactome	R-HSA-5688890	1	8	0.223408275818	0.516450299942	ENSG00000229415	http://www.reactome.org/cgi-bin/eventbrowser_st_id?ST_ID=R-HSA-5688890
VEGF binds to VEGFR leading to receptor dimerization	Reactome	R-HSA-195399	1	8	0.223408275818	0.516450299942	ENSG00000165197	http://www.reactome.org/cgi-bin/eventbrowser_st_id?ST_ID=R-HSA-195399
Alzheimer disease-presenilin pathway	PANTHER	P00004	5	112	0.22439947174	0.517693849464	ENSG00000143632|ENSG00000163017|ENSG00000178568|ENSG00000168702|ENSG00000115596	http://www.pantherdb.org/pathway/pathwayDiagram.jsp?catAccession=P00004
Regulation of lipid metabolism by Peroxisome proliferator-activated receptor alpha (PPARalpha)	Reactome	R-HSA-400206	5	112	0.22439947174	0.517693849464	ENSG00000109819|ENSG00000135744|ENSG00000134240|ENSG00000148677|ENSG00000118137	http://www.reactome.org/cgi-bin/eventbrowser_st_id?ST_ID=R-HSA-400206
Phospholipid metabolism	Reactome	R-HSA-1483257	7	172	0.229005674736	0.526901423188	ENSG00000167588|ENSG00000087085|ENSG00000130653|ENSG00000168004|ENSG00000107242|ENSG00000164089|ENSG00000188257	http://www.reactome.org/cgi-bin/eventbrowser_st_id?ST_ID=R-HSA-1483257
NCAM signaling for neurite out-growth	Reactome	R-HSA-375165	10	264	0.230668350889	0.530459801557	ENSG00000070808|ENSG00000111241|ENSG00000067191|ENSG00000058404|ENSG00000081248|ENSG00000077522|ENSG00000149970|ENSG00000130287|ENSG00000138798|ENSG00000160460	http://www.reactome.org/cgi-bin/eventbrowser_st_id?ST_ID=R-HSA-375165
Thyrotropin-releasing hormone receptor signaling pathway	PANTHER	P04394	3	57	0.231364844659	0.531037602471	ENSG00000126583|ENSG00000067191|ENSG00000168243	http://www.pantherdb.org/pathway/pathwayDiagram.jsp?catAccession=P04394
Lipoprotein metabolism	Reactome	R-HSA-174824	3	57	0.231364844659	0.531037602471	ENSG00000163631|ENSG00000175445|ENSG00000118137	http://www.reactome.org/cgi-bin/eventbrowser_st_id?ST_ID=R-HSA-174824
Inwardly rectifying K+ channels	Reactome	R-HSA-1296065	2	31	0.232159442142	0.531037602471	ENSG00000168243|ENSG00000187486	http://www.reactome.org/cgi-bin/eventbrowser_st_id?ST_ID=R-HSA-1296065
beta-Alanine metabolism	KEGG PATHWAY	hsa00410	2	31	0.232159442142	0.531037602471	ENSG00000144644|ENSG00000172508	http://www.genome.jp/kegg-bin/show_pathway?hsa00410/hsa:339896%09red/hsa:57571%09red
Cellular response to heat stress	Reactome	R-HSA-3371556	4	85	0.233167323987	0.532596351802	ENSG00000109846|ENSG00000152137|ENSG00000070808|ENSG00000058404	http://www.reactome.org/cgi-bin/eventbrowser_st_id?ST_ID=R-HSA-3371556
Regulation of lipolysis in adipocytes	KEGG PATHWAY	hsa04923	3	58	0.238746495646	0.532596351802	ENSG00000165269|ENSG00000078295|ENSG00000166819	http://www.genome.jp/kegg-bin/show_pathway?hsa04923/hsa:5346%09red/hsa:364%09red/hsa:108%09red
5HT4 type receptor mediated signaling pathway	PANTHER	P04376	2	32	0.242470412262	0.532596351802	ENSG00000078295|ENSG00000168243	http://www.pantherdb.org/pathway/pathwayDiagram.jsp?catAccession=P04376
Cortocotropin releasing factor receptor signaling pathway	PANTHER	P04380	2	32	0.242470412262	0.532596351802	ENSG00000106113|ENSG00000168243	http://www.pantherdb.org/pathway/pathwayDiagram.jsp?catAccession=P04380
Activation of Matrix Metalloproteinases	Reactome	R-HSA-1592389	2	32	0.242470412262	0.532596351802	ENSG00000092009|ENSG00000197561	http://www.reactome.org/cgi-bin/eventbrowser_st_id?ST_ID=R-HSA-1592389
glycogenolysis	BioCyc	PWY-5941	1	9	0.244925930644	0.532596351802	ENSG00000068976	http://biocyc.org/HUMAN/NEW-IMAGE?type=NIL&object=PWY-5941
Defects in biotin (Btn) metabolism	Reactome	R-HSA-3323169	1	9	0.244925930644	0.532596351802	ENSG00000076555	http://www.reactome.org/cgi-bin/eventbrowser_st_id?ST_ID=R-HSA-3323169
FGFR2c ligand binding and activation	Reactome	R-HSA-190375	1	9	0.244925930644	0.532596351802	ENSG00000111241	http://www.reactome.org/cgi-bin/eventbrowser_st_id?ST_ID=R-HSA-190375
Amino Acid conjugation	Reactome	R-HSA-156587	1	9	0.244925930644	0.532596351802	ENSG00000183549	http://www.reactome.org/cgi-bin/eventbrowser_st_id?ST_ID=R-HSA-156587
Conjugation of carboxylic acids	Reactome	R-HSA-159424	1	9	0.244925930644	0.532596351802	ENSG00000183549	http://www.reactome.org/cgi-bin/eventbrowser_st_id?ST_ID=R-HSA-159424
CHL1 interactions	Reactome	R-HSA-447041	1	9	0.244925930644	0.532596351802	ENSG00000029534	http://www.reactome.org/cgi-bin/eventbrowser_st_id?ST_ID=R-HSA-447041
Neurotransmitter Clearance In The Synaptic Cleft	Reactome	R-HSA-112311	1	9	0.244925930644	0.532596351802	ENSG00000087085	http://www.reactome.org/cgi-bin/eventbrowser_st_id?ST_ID=R-HSA-112311
Role of Abl in Robo-Slit signaling	Reactome	R-HSA-428890	1	9	0.244925930644	0.532596351802	ENSG00000112186	http://www.reactome.org/cgi-bin/eventbrowser_st_id?ST_ID=R-HSA-428890
Digestion of dietary carbohydrate	Reactome	R-HSA-189085	1	9	0.244925930644	0.532596351802	ENSG00000240038	http://www.reactome.org/cgi-bin/eventbrowser_st_id?ST_ID=R-HSA-189085
Opioid prodynorphin pathway	PANTHER	P05916	2	33	0.252800022944	0.543766025498	ENSG00000078295|ENSG00000168243	http://www.pantherdb.org/pathway/pathwayDiagram.jsp?catAccession=P05916
Enkephalin release	PANTHER	P05913	2	33	0.252800022944	0.543766025498	ENSG00000078295|ENSG00000168243	http://www.pantherdb.org/pathway/pathwayDiagram.jsp?catAccession=P05913
Opioid proenkephalin pathway	PANTHER	P05915	2	33	0.252800022944	0.543766025498	ENSG00000078295|ENSG00000168243	http://www.pantherdb.org/pathway/pathwayDiagram.jsp?catAccession=P05915
Opioid proopiomelanocortin pathway	PANTHER	P05917	2	33	0.252800022944	0.543766025498	ENSG00000078295|ENSG00000168243	http://www.pantherdb.org/pathway/pathwayDiagram.jsp?catAccession=P05917
Synthesis of PA	Reactome	R-HSA-1483166	2	33	0.252800022944	0.543766025498	ENSG00000167588|ENSG00000188257	http://www.reactome.org/cgi-bin/eventbrowser_st_id?ST_ID=R-HSA-1483166
Glucagon signaling in metabolic regulation	Reactome	R-HSA-163359	2	33	0.252800022944	0.543766025498	ENSG00000078295|ENSG00000168243	http://www.reactome.org/cgi-bin/eventbrowser_st_id?ST_ID=R-HSA-163359
MicroRNAs in cancer	KEGG PATHWAY	hsa05206	10	273	0.260752137627	0.549662887475	ENSG00000207827|ENSG00000199135|ENSG00000199017|ENSG00000198983|ENSG00000207994|ENSG00000126583|ENSG00000199038|ENSG00000199080|ENSG00000199065|ENSG00000207586	http://www.genome.jp/kegg-bin/show_pathway?hsa05206/hsa:554213%09red/hsa:5582%09red/hsa:406904%09red/hsa:442890%09red/hsa:406992%09red/hsa:406926%09red/hsa:407029%09red/hsa:406894%09red/hsa:406893%09red/hsa:406892%09red
Long-term depression	KEGG PATHWAY	hsa04730	3	61	0.26111136723	0.549662887475	ENSG00000089250|ENSG00000126583|ENSG00000196218	http://www.genome.jp/kegg-bin/show_pathway?hsa04730/hsa:4842%09red/hsa:6261%09red/hsa:5582%09red
Diseases of carbohydrate metabolism	Reactome	R-HSA-5663084	2	34	0.263139344676	0.549662887475	ENSG00000112425|ENSG00000119938	http://www.reactome.org/cgi-bin/eventbrowser_st_id?ST_ID=R-HSA-5663084
DAG and IP3 signaling	Reactome	R-HSA-1489509	2	34	0.263139344676	0.549662887475	ENSG00000078295|ENSG00000126583	http://www.reactome.org/cgi-bin/eventbrowser_st_id?ST_ID=R-HSA-1489509
Oocyte meiosis	KEGG PATHWAY	hsa04114	5	120	0.26574758075	0.549662887475	ENSG00000078295|ENSG00000082175|ENSG00000058404|ENSG00000169885|ENSG00000070808	http://www.genome.jp/kegg-bin/show_pathway?hsa04114/hsa:816%09red/hsa:108%09red/hsa:163688%09red/hsa:815%09red/hsa:5241%09red
purine nucleotides degradation	BioCyc	PWY-6353	1	10	0.265848189193	0.549662887475	ENSG00000116981	http://biocyc.org/HUMAN/NEW-IMAGE?type=NIL&object=PWY-6353
Pyruvate metabolism	PANTHER	P02772	1	10	0.265848189193	0.549662887475	ENSG00000124253	http://www.pantherdb.org/pathway/pathwayDiagram.jsp?catAccession=P02772
@@Pyruvate metabolism	KEGG PATHWAY	hsa00620	2	40	0.324937099555	0.586352073688	ENSG00000124253|ENSG00000076555	http://www.genome.jp/kegg-bin/show_pathway?hsa00620/hsa:32%09red/hsa:5105%09red
@@Pyruvate metabolism	Reactome	R-HSA-70268	1	26	0.531767335979	0.724997822235	ENSG00000004799	http://www.reactome.org/cgi-bin/eventbrowser_st_id?ST_ID=R-HSA-70268
Adenylate cyclase activating pathway	Reactome	R-HSA-170660	1	10	0.265848189193	0.549662887475	ENSG00000078295	http://www.reactome.org/cgi-bin/eventbrowser_st_id?ST_ID=R-HSA-170660
Interaction With The Zona Pellucida	Reactome	R-HSA-1300644	1	10	0.265848189193	0.549662887475	ENSG00000116996	http://www.reactome.org/cgi-bin/eventbrowser_st_id?ST_ID=R-HSA-1300644
Alpha-defensins	Reactome	R-HSA-1462054	1	10	0.265848189193	0.549662887475	ENSG00000129744	http://www.reactome.org/cgi-bin/eventbrowser_st_id?ST_ID=R-HSA-1462054
Synthesis of pyrophosphates in the cytosol	Reactome	R-HSA-1855167	1	10	0.265848189193	0.549662887475	ENSG00000161896	http://www.reactome.org/cgi-bin/eventbrowser_st_id?ST_ID=R-HSA-1855167
Calcitonin-like ligand receptors	Reactome	R-HSA-419812	1	10	0.265848189193	0.549662887475	ENSG00000110680	http://www.reactome.org/cgi-bin/eventbrowser_st_id?ST_ID=R-HSA-419812
TGF-beta signaling pathway	PANTHER	P00052	4	91	0.269511505405	0.555289351975	ENSG00000135409|ENSG00000138379|ENSG00000125965|ENSG00000112175	http://www.pantherdb.org/pathway/pathwayDiagram.jsp?catAccession=P00052
@@TGF-beta signaling pathway	KEGG PATHWAY	hsa04350	3	84	0.434500457469	0.660731331495	ENSG00000135409|ENSG00000125965|ENSG00000112175	http://www.genome.jp/kegg-bin/show_pathway?hsa04350/hsa:269%09red/hsa:8200%09red/hsa:653%09red
Morphine addiction	KEGG PATHWAY	hsa05032	4	91	0.269511505405	0.555289351975	ENSG00000078295|ENSG00000126583|ENSG00000168243|ENSG00000128655	http://www.genome.jp/kegg-bin/show_pathway?hsa05032/hsa:108%09red/hsa:2786%09red/hsa:5582%09red/hsa:50940%09red
Angiotensin II-stimulated signaling through G proteins and beta-arrestin	PANTHER	P05911	2	35	0.273479926979	0.560537741764	ENSG00000135744|ENSG00000168243	http://www.pantherdb.org/pathway/pathwayDiagram.jsp?catAccession=P05911
GABA-B receptor II signaling	PANTHER	P05731	2	35	0.273479926979	0.560537741764	ENSG00000078295|ENSG00000168243	http://www.pantherdb.org/pathway/pathwayDiagram.jsp?catAccession=P05731
Bile acid and bile salt metabolism	Reactome	R-HSA-194068	2	35	0.273479926979	0.560537741764	ENSG00000163631|ENSG00000134538	http://www.reactome.org/cgi-bin/eventbrowser_st_id?ST_ID=R-HSA-194068
Alzheimer disease-amyloid secretase pathway	PANTHER	P00003	3	63	0.276166728221	0.563768420762	ENSG00000126583|ENSG00000081248|ENSG00000067191	http://www.pantherdb.org/pathway/pathwayDiagram.jsp?catAccession=P00003
IRS-mediated signalling	Reactome	R-HSA-112399	10	278	0.277996388621	0.564963380379	ENSG00000162409|ENSG00000115592|ENSG00000070808|ENSG00000025039|ENSG00000111241|ENSG00000077522|ENSG00000149970|ENSG00000058404|ENSG00000138798|ENSG00000160460	http://www.reactome.org/cgi-bin/eventbrowser_st_id?ST_ID=R-HSA-112399
Renin secretion	KEGG PATHWAY	hsa04924	3	64	0.283727104074	0.564963380379	ENSG00000135744|ENSG00000081248|ENSG00000169885	http://www.genome.jp/kegg-bin/show_pathway?hsa04924/hsa:163688%09red/hsa:183%09red/hsa:779%09red
Heterotrimeric G-protein signaling pathway-rod outer segment phototransduction	PANTHER	P00028	2	36	0.283813778787	0.564963380379	ENSG00000168243|ENSG00000144191	http://www.pantherdb.org/pathway/pathwayDiagram.jsp?catAccession=P00028
PLC-gamma1 signalling	Reactome	R-HSA-167021	2	36	0.283813778787	0.564963380379	ENSG00000078295|ENSG00000126583	http://www.reactome.org/cgi-bin/eventbrowser_st_id?ST_ID=R-HSA-167021
reactive oxygen species degradation	BioCyc	DETOX1-PWY-1	1	11	0.286191503719	0.564963380379	ENSG00000211445	http://biocyc.org/HUMAN/NEW-IMAGE?type=NIL&object=DETOX1-PWY-1
Dermatan sulfate biosynthesis	Reactome	R-HSA-2022923	1	11	0.286191503719	0.564963380379	ENSG00000130287	http://www.reactome.org/cgi-bin/eventbrowser_st_id?ST_ID=R-HSA-2022923
Creation of C4 and C2 activators	Reactome	R-HSA-166786	1	11	0.286191503719	0.564963380379	ENSG00000132693	http://www.reactome.org/cgi-bin/eventbrowser_st_id?ST_ID=R-HSA-166786
Pyrimidine catabolism	Reactome	R-HSA-73621	1	11	0.286191503719	0.564963380379	ENSG00000116981	http://www.reactome.org/cgi-bin/eventbrowser_st_id?ST_ID=R-HSA-73621
Purine catabolism	Reactome	R-HSA-74259	1	11	0.286191503719	0.564963380379	ENSG00000116981	http://www.reactome.org/cgi-bin/eventbrowser_st_id?ST_ID=R-HSA-74259
Biotin transport and metabolism	Reactome	R-HSA-196780	1	11	0.286191503719	0.564963380379	ENSG00000076555	http://www.reactome.org/cgi-bin/eventbrowser_st_id?ST_ID=R-HSA-196780
FGFR1 ligand binding and activation	Reactome	R-HSA-190242	1	11	0.286191503719	0.564963380379	ENSG00000111241	http://www.reactome.org/cgi-bin/eventbrowser_st_id?ST_ID=R-HSA-190242
ERBB2 Activates PTK6 Signaling	Reactome	R-HSA-8847993	1	11	0.286191503719	0.564963380379	ENSG00000138798	http://www.reactome.org/cgi-bin/eventbrowser_st_id?ST_ID=R-HSA-8847993
Androgen biosynthesis	Reactome	R-HSA-193048	1	11	0.286191503719	0.564963380379	ENSG00000277893	http://www.reactome.org/cgi-bin/eventbrowser_st_id?ST_ID=R-HSA-193048
@@androgen biosynthesis	BioCyc	PWY66-378	1	12	0.305971872483	0.575853832652	ENSG00000277893	http://biocyc.org/HUMAN/NEW-IMAGE?type=NIL&object=PWY66-378
Taurine and hypotaurine metabolism	KEGG PATHWAY	hsa00430	1	11	0.286191503719	0.564963380379	ENSG00000144644	http://www.genome.jp/kegg-bin/show_pathway?hsa00430/hsa:339896%09red
Metabolism of nucleotides	Reactome	R-HSA-15869	4	94	0.288047595038	0.567401600689	ENSG00000116748|ENSG00000116981|ENSG00000137198|ENSG00000185100	http://www.reactome.org/cgi-bin/eventbrowser_st_id?ST_ID=R-HSA-15869
Insulin receptor signalling cascade	Reactome	R-HSA-74751	10	281	0.288502031839	0.568133455227	ENSG00000162409|ENSG00000115592|ENSG00000070808|ENSG00000025039|ENSG00000111241|ENSG00000077522|ENSG00000149970|ENSG00000058404|ENSG00000138798|ENSG00000160460	http://www.reactome.org/cgi-bin/eventbrowser_st_id?ST_ID=R-HSA-74751
Platelet activation, signaling and aggregation	Reactome	R-HSA-76002	10	281	0.288502031839	0.568133455227	ENSG00000113889|ENSG00000163631|ENSG00000165197|ENSG00000197766|ENSG00000168243|ENSG00000118137|ENSG00000126583|ENSG00000077522|ENSG00000138798|ENSG00000155657	http://www.reactome.org/cgi-bin/eventbrowser_st_id?ST_ID=R-HSA-76002
Diseases associated with O-glycosylation of proteins	Reactome	R-HSA-3906995	3	65	0.291304601458	0.572665069935	ENSG00000185499|ENSG00000187720|ENSG00000134917	http://www.reactome.org/cgi-bin/eventbrowser_st_id?ST_ID=R-HSA-3906995
IGF1R signaling cascade	Reactome	R-HSA-2428924	10	282	0.292028353397	0.573676452868	ENSG00000162409|ENSG00000115592|ENSG00000070808|ENSG00000025039|ENSG00000111241|ENSG00000077522|ENSG00000149970|ENSG00000058404|ENSG00000138798|ENSG00000160460	http://www.reactome.org/cgi-bin/eventbrowser_st_id?ST_ID=R-HSA-2428924
Signaling by Type 1 Insulin-like Growth Factor 1 Receptor (IGF1R)	Reactome	R-HSA-2404192	10	282	0.292028353397	0.573676452868	ENSG00000162409|ENSG00000115592|ENSG00000070808|ENSG00000025039|ENSG00000111241|ENSG00000077522|ENSG00000149970|ENSG00000058404|ENSG00000138798|ENSG00000160460	http://www.reactome.org/cgi-bin/eventbrowser_st_id?ST_ID=R-HSA-2404192
IRS-related events triggered by IGF1R	Reactome	R-HSA-2428928	10	282	0.292028353397	0.573676452868	ENSG00000162409|ENSG00000115592|ENSG00000070808|ENSG00000025039|ENSG00000111241|ENSG00000077522|ENSG00000149970|ENSG00000058404|ENSG00000138798|ENSG00000160460	http://www.reactome.org/cgi-bin/eventbrowser_st_id?ST_ID=R-HSA-2428928
Defective B3GALTL causes Peters-plus syndrome (PpS)	Reactome	R-HSA-5083635	2	37	0.294133349536	0.575337760631	ENSG00000187720|ENSG00000134917	http://www.reactome.org/cgi-bin/eventbrowser_st_id?ST_ID=R-HSA-5083635
Membrane Trafficking	Reactome	R-HSA-199991	18	544	0.297474269178	0.575853832652	ENSG00000162409|ENSG00000144821|ENSG00000029534|ENSG00000197616|ENSG00000115592|ENSG00000138798|ENSG00000006788|ENSG00000177291|ENSG00000181856|ENSG00000125414|ENSG00000160460|ENSG00000078814|ENSG00000264424|ENSG00000092054|ENSG00000136717|ENSG00000065609|ENSG00000123570|ENSG00000109061	http://www.reactome.org/cgi-bin/eventbrowser_st_id?ST_ID=R-HSA-199991
Heterotrimeric G-protein signaling pathway-Gi alpha and Gs alpha mediated pathway	PANTHER	P00026	6	157	0.298130743095	0.575853832652	ENSG00000102195|ENSG00000168243|ENSG00000078295|ENSG00000068976|ENSG00000139874|ENSG00000164776	http://www.pantherdb.org/pathway/pathwayDiagram.jsp?catAccession=P00026
Metabotropic glutamate receptor group III pathway	PANTHER	P00039	3	66	0.29889581582	0.575853832652	ENSG00000067191|ENSG00000162383|ENSG00000168243	http://www.pantherdb.org/pathway/pathwayDiagram.jsp?catAccession=P00039
Fc gamma R-mediated phagocytosis	KEGG PATHWAY	hsa04666	4	96	0.300503087874	0.575853832652	ENSG00000107242|ENSG00000126583|ENSG00000136717|ENSG00000165410	http://www.genome.jp/kegg-bin/show_pathway?hsa04666/hsa:1073%09red/hsa:274%09red/hsa:8395%09red/hsa:5582%09red
O-glycosylation of TSR domain-containing proteins	Reactome	R-HSA-5173214	2	38	0.304431510956	0.575853832652	ENSG00000187720|ENSG00000134917	http://www.reactome.org/cgi-bin/eventbrowser_st_id?ST_ID=R-HSA-5173214
Nuclear signaling by ERBB4	Reactome	R-HSA-1251985	2	38	0.304431510956	0.575853832652	ENSG00000172179|ENSG00000082175	http://www.reactome.org/cgi-bin/eventbrowser_st_id?ST_ID=R-HSA-1251985
Graft-versus-host disease	KEGG PATHWAY	hsa05332	2	38	0.304431510956	0.575853832652	ENSG00000125538|ENSG00000204632	http://www.genome.jp/kegg-bin/show_pathway?hsa05332/hsa:3553%09red/hsa:3135%09red
leucine degradation	BioCyc	LEU-DEG2-PWY	1	12	0.305971872483	0.575853832652	ENSG00000146151	http://biocyc.org/HUMAN/NEW-IMAGE?type=NIL&object=LEU-DEG2-PWY
Cholesterol biosynthesis	PANTHER	P00014	1	12	0.305971872483	0.575853832652	ENSG00000148377	http://www.pantherdb.org/pathway/pathwayDiagram.jsp?catAccession=P00014
@@Cholesterol biosynthesis	Reactome	R-HSA-191273	1	23	0.490558466694	0.696391723916	ENSG00000148377	http://www.reactome.org/cgi-bin/eventbrowser_st_id?ST_ID=R-HSA-191273
Josephin domain DUBs	Reactome	R-HSA-5689877	1	12	0.305971872483	0.575853832652	ENSG00000185345	http://www.reactome.org/cgi-bin/eventbrowser_st_id?ST_ID=R-HSA-5689877
Diseases associated with surfactant metabolism	Reactome	R-HSA-5687613	1	12	0.305971872483	0.575853832652	ENSG00000229415	http://www.reactome.org/cgi-bin/eventbrowser_st_id?ST_ID=R-HSA-5687613
Purine ribonucleoside monophosphate biosynthesis	Reactome	R-HSA-73817	1	12	0.305971872483	0.575853832652	ENSG00000185100	http://www.reactome.org/cgi-bin/eventbrowser_st_id?ST_ID=R-HSA-73817
Endosomal/Vacuolar pathway	Reactome	R-HSA-1236977	1	12	0.305971872483	0.575853832652	ENSG00000204632	http://www.reactome.org/cgi-bin/eventbrowser_st_id?ST_ID=R-HSA-1236977
Caspase-mediated cleavage of cytoskeletal proteins	Reactome	R-HSA-264870	1	12	0.305971872483	0.575853832652	ENSG00000186868	http://www.reactome.org/cgi-bin/eventbrowser_st_id?ST_ID=R-HSA-264870
Depolarization of the Presynaptic Terminal Triggers the Opening of Calcium Channels	Reactome	R-HSA-112308	1	12	0.305971872483	0.575853832652	ENSG00000067191	http://www.reactome.org/cgi-bin/eventbrowser_st_id?ST_ID=R-HSA-112308
FGFR4 ligand binding and activation	Reactome	R-HSA-190322	1	12	0.305971872483	0.575853832652	ENSG00000111241	http://www.reactome.org/cgi-bin/eventbrowser_st_id?ST_ID=R-HSA-190322
Collagen biosynthesis and modifying enzymes	Reactome	R-HSA-1650814	3	67	0.306497425157	0.575853832652	ENSG00000198756|ENSG00000188517|ENSG00000169436	http://www.reactome.org/cgi-bin/eventbrowser_st_id?ST_ID=R-HSA-1650814
Dopaminergic synapse	KEGG PATHWAY	hsa04728	5	129	0.314048190804	0.585966485624	ENSG00000126583|ENSG00000058404|ENSG00000169885|ENSG00000168243|ENSG00000070808	http://www.genome.jp/kegg-bin/show_pathway?hsa04728/hsa:816%09red/hsa:163688%09red/hsa:815%09red/hsa:2786%09red/hsa:5582%09red
SLC transporter disorders	Reactome	R-HSA-5619102	3	68	0.314106190617	0.585966485624	ENSG00000163631|ENSG00000186335|ENSG00000134538	http://www.reactome.org/cgi-bin/eventbrowser_st_id?ST_ID=R-HSA-5619102
Huntington's disease	KEGG PATHWAY	hsa05016	7	192	0.314423613645	0.585966485624	ENSG00000161281|ENSG00000151729|ENSG00000171595|ENSG00000158486|ENSG00000156885|ENSG00000109819|ENSG00000170516	http://www.genome.jp/kegg-bin/show_pathway?hsa05016/hsa:64446%09red/hsa:1346%09red/hsa:55567%09red/hsa:170712%09red/hsa:291%09red/hsa:10891%09red/hsa:1339%09red
GABA B receptor activation	Reactome	R-HSA-977444	2	39	0.314701539521	0.585966485624	ENSG00000078295|ENSG00000168243	http://www.reactome.org/cgi-bin/eventbrowser_st_id?ST_ID=R-HSA-977444
Formation of Fibrin Clot (Clotting Cascade)	Reactome	R-HSA-140877	2	39	0.314701539521	0.585966485624	ENSG00000113889|ENSG00000188488	http://www.reactome.org/cgi-bin/eventbrowser_st_id?ST_ID=R-HSA-140877
Activation of GABAB receptors	Reactome	R-HSA-991365	2	39	0.314701539521	0.585966485624	ENSG00000078295|ENSG00000168243	http://www.reactome.org/cgi-bin/eventbrowser_st_id?ST_ID=R-HSA-991365
Notch signaling pathway	PANTHER	P00045	2	40	0.324937099555	0.586352073688	ENSG00000107954|ENSG00000185559	http://www.pantherdb.org/pathway/pathwayDiagram.jsp?catAccession=P00045
Activation of gene expression by SREBF (SREBP)	Reactome	R-HSA-2426168	2	40	0.324937099555	0.586352073688	ENSG00000170522|ENSG00000076555	http://www.reactome.org/cgi-bin/eventbrowser_st_id?ST_ID=R-HSA-2426168
Transcriptional activation of mitochondrial biogenesis	Reactome	R-HSA-2151201	2	40	0.324937099555	0.586352073688	ENSG00000109819|ENSG00000081189	http://www.reactome.org/cgi-bin/eventbrowser_st_id?ST_ID=R-HSA-2151201
triacylglycerol degradation	BioCyc	LIPAS-PWY	1	13	0.325204852258	0.586352073688	ENSG00000166035	http://biocyc.org/HUMAN/NEW-IMAGE?type=NIL&object=LIPAS-PWY
nicotine degradation IV	BioCyc	PWY66-201	1	13	0.325204852258	0.586352073688	ENSG00000138356	http://biocyc.org/HUMAN/NEW-IMAGE?type=NIL&object=PWY66-201
UTP and CTP dephosphorylation I	BioCyc	PWY-7185	1	13	0.325204852258	0.586352073688	ENSG00000116981	http://biocyc.org/HUMAN/NEW-IMAGE?type=NIL&object=PWY-7185
Facilitative Na+-independent glucose transporters	Reactome	R-HSA-428790	1	13	0.325204852258	0.586352073688	ENSG00000181856	http://www.reactome.org/cgi-bin/eventbrowser_st_id?ST_ID=R-HSA-428790
Trafficking of GluR2-containing AMPA receptors	Reactome	R-HSA-416993	1	13	0.325204852258	0.586352073688	ENSG00000126583	http://www.reactome.org/cgi-bin/eventbrowser_st_id?ST_ID=R-HSA-416993
DCC mediated attractive signaling	Reactome	R-HSA-418885	1	13	0.325204852258	0.586352073688	ENSG00000163995	http://www.reactome.org/cgi-bin/eventbrowser_st_id?ST_ID=R-HSA-418885
Sodium/Calcium exchangers	Reactome	R-HSA-425561	1	13	0.325204852258	0.586352073688	ENSG00000100678	http://www.reactome.org/cgi-bin/eventbrowser_st_id?ST_ID=R-HSA-425561
Apoptosis induced DNA fragmentation	Reactome	R-HSA-140342	1	13	0.325204852258	0.586352073688	ENSG00000184357	http://www.reactome.org/cgi-bin/eventbrowser_st_id?ST_ID=R-HSA-140342
PI3K events in ERBB2 signaling	Reactome	R-HSA-1963642	1	13	0.325204852258	0.586352073688	ENSG00000138798	http://www.reactome.org/cgi-bin/eventbrowser_st_id?ST_ID=R-HSA-1963642
Activation of DNA fragmentation factor	Reactome	R-HSA-211227	1	13	0.325204852258	0.586352073688	ENSG00000184357	http://www.reactome.org/cgi-bin/eventbrowser_st_id?ST_ID=R-HSA-211227
Synthesis of PE	Reactome	R-HSA-1483213	1	13	0.325204852258	0.586352073688	ENSG00000164089	http://www.reactome.org/cgi-bin/eventbrowser_st_id?ST_ID=R-HSA-1483213
ERBB2 Regulates Cell Motility	Reactome	R-HSA-6785631	1	13	0.325204852258	0.586352073688	ENSG00000138798	http://www.reactome.org/cgi-bin/eventbrowser_st_id?ST_ID=R-HSA-6785631
Visual phototransduction	Reactome	R-HSA-2187338	4	101	0.331873591797	0.595140579507	ENSG00000186326|ENSG00000175445|ENSG00000140522|ENSG00000118137	http://www.reactome.org/cgi-bin/eventbrowser_st_id?ST_ID=R-HSA-2187338
Phosphatidylinositol signaling system	KEGG PATHWAY	hsa04070	4	101	0.331873591797	0.595140579507	ENSG00000107242|ENSG00000126583|ENSG00000161896|ENSG00000169885	http://www.genome.jp/kegg-bin/show_pathway?hsa04070/hsa:117283%09red/hsa:8395%09red/hsa:163688%09red/hsa:5582%09red
Retrograde endocannabinoid signaling	KEGG PATHWAY	hsa04723	4	101	0.331873591797	0.595140579507	ENSG00000078295|ENSG00000126583|ENSG00000081248|ENSG00000168243	http://www.genome.jp/kegg-bin/show_pathway?hsa04723/hsa:108%09red/hsa:779%09red/hsa:2786%09red/hsa:5582%09red
Histamine H1 receptor mediated signaling pathway	PANTHER	P04385	2	41	0.33513222695	0.598868618329	ENSG00000126583|ENSG00000168243	http://www.pantherdb.org/pathway/pathwayDiagram.jsp?catAccession=P04385
Netrin-1 signaling	Reactome	R-HSA-373752	2	41	0.33513222695	0.598868618329	ENSG00000163995|ENSG00000168509	http://www.reactome.org/cgi-bin/eventbrowser_st_id?ST_ID=R-HSA-373752
Bladder cancer	KEGG PATHWAY	hsa05219	2	41	0.33513222695	0.598868618329	ENSG00000100373|ENSG00000138798	http://www.genome.jp/kegg-bin/show_pathway?hsa05219/hsa:7380%09red/hsa:1950%09red
Fat digestion and absorption	KEGG PATHWAY	hsa04975	2	41	0.33513222695	0.598868618329	ENSG00000188257|ENSG00000118137	http://www.genome.jp/kegg-bin/show_pathway?hsa04975/hsa:5320%09red/hsa:335%09red
Parkinson's disease	KEGG PATHWAY	hsa05012	5	134	0.341372532443	0.59896540727	ENSG00000170516|ENSG00000161281|ENSG00000185345|ENSG00000156885|ENSG00000151729	http://www.genome.jp/kegg-bin/show_pathway?hsa05012/hsa:291%09red/hsa:170712%09red/hsa:1346%09red/hsa:5071%09red/hsa:1339%09red
icosapentaenoate biosynthesis II (metazoa)	BioCyc	PWY-7049	1	14	0.3439055705	0.59896540727	ENSG00000183549	http://biocyc.org/HUMAN/NEW-IMAGE?type=NIL&object=PWY-7049
Inhibition of adenylate cyclase pathway	Reactome	R-HSA-997269	1	14	0.3439055705	0.59896540727	ENSG00000078295	http://www.reactome.org/cgi-bin/eventbrowser_st_id?ST_ID=R-HSA-997269
Constitutive Signaling by EGFRvIII	Reactome	R-HSA-5637810	1	14	0.3439055705	0.59896540727	ENSG00000138798	http://www.reactome.org/cgi-bin/eventbrowser_st_id?ST_ID=R-HSA-5637810
CS/DS degradation	Reactome	R-HSA-2024101	1	14	0.3439055705	0.59896540727	ENSG00000130287	http://www.reactome.org/cgi-bin/eventbrowser_st_id?ST_ID=R-HSA-2024101
SHC-mediated cascade:FGFR1	Reactome	R-HSA-5654688	1	14	0.3439055705	0.59896540727	ENSG00000111241	http://www.reactome.org/cgi-bin/eventbrowser_st_id?ST_ID=R-HSA-5654688
Activated point mutants of FGFR2	Reactome	R-HSA-2033519	1	14	0.3439055705	0.59896540727	ENSG00000111241	http://www.reactome.org/cgi-bin/eventbrowser_st_id?ST_ID=R-HSA-2033519
Retinoid cycle disease events	Reactome	R-HSA-2453864	1	14	0.3439055705	0.59896540727	ENSG00000140522	http://www.reactome.org/cgi-bin/eventbrowser_st_id?ST_ID=R-HSA-2453864
Diseases associated with visual transduction	Reactome	R-HSA-2474795	1	14	0.3439055705	0.59896540727	ENSG00000140522	http://www.reactome.org/cgi-bin/eventbrowser_st_id?ST_ID=R-HSA-2474795
LGI-ADAM interactions	Reactome	R-HSA-5682910	1	14	0.3439055705	0.59896540727	ENSG00000108231	http://www.reactome.org/cgi-bin/eventbrowser_st_id?ST_ID=R-HSA-5682910
Signaling by EGFRvIII in Cancer	Reactome	R-HSA-5637812	1	14	0.3439055705	0.59896540727	ENSG00000138798	http://www.reactome.org/cgi-bin/eventbrowser_st_id?ST_ID=R-HSA-5637812
Prolactin receptor signaling	Reactome	R-HSA-1170546	1	14	0.3439055705	0.59896540727	ENSG00000172179	http://www.reactome.org/cgi-bin/eventbrowser_st_id?ST_ID=R-HSA-1170546
Regulation of pyruvate dehydrogenase (PDH) complex	Reactome	R-HSA-204174	1	14	0.3439055705	0.59896540727	ENSG00000004799	http://www.reactome.org/cgi-bin/eventbrowser_st_id?ST_ID=R-HSA-204174
GRB2 events in ERBB2 signaling	Reactome	R-HSA-1963640	1	14	0.3439055705	0.59896540727	ENSG00000138798	http://www.reactome.org/cgi-bin/eventbrowser_st_id?ST_ID=R-HSA-1963640
Adenylate cyclase inhibitory pathway	Reactome	R-HSA-170670	1	14	0.3439055705	0.59896540727	ENSG00000078295	http://www.reactome.org/cgi-bin/eventbrowser_st_id?ST_ID=R-HSA-170670
Fatty acid biosynthesis	KEGG PATHWAY	hsa00061	1	14	0.3439055705	0.59896540727	ENSG00000076555	http://www.genome.jp/kegg-bin/show_pathway?hsa00061/hsa:32%09red
PI5P, PP2A and IER3 Regulate PI3K/AKT Signaling	Reactome	R-HSA-6811558	3	72	0.344550966886	0.59896540727	ENSG00000107242|ENSG00000111241|ENSG00000138798	http://www.reactome.org/cgi-bin/eventbrowser_st_id?ST_ID=R-HSA-6811558
Metabolism of xenobiotics by cytochrome P450	KEGG PATHWAY	hsa00980	3	72	0.344550966886	0.59896540727	ENSG00000196616|ENSG00000187758|ENSG00000198099	http://www.genome.jp/kegg-bin/show_pathway?hsa00980/hsa:127%09red/hsa:124%09red/hsa:125%09red
Glucagon-like Peptide-1 (GLP1) regulates insulin secretion	Reactome	R-HSA-381676	2	42	0.3452813135	0.59896540727	ENSG00000158445|ENSG00000168243	http://www.reactome.org/cgi-bin/eventbrowser_st_id?ST_ID=R-HSA-381676
Phospholipase C-mediated cascade; FGFR3	Reactome	R-HSA-5654227	2	42	0.3452813135	0.59896540727	ENSG00000078295|ENSG00000126583	http://www.reactome.org/cgi-bin/eventbrowser_st_id?ST_ID=R-HSA-5654227
Type I diabetes mellitus	KEGG PATHWAY	hsa04940	2	42	0.3452813135	0.59896540727	ENSG00000125538|ENSG00000204632	http://www.genome.jp/kegg-bin/show_pathway?hsa04940/hsa:3553%09red/hsa:3135%09red
Chromatin organization	Reactome	R-HSA-4839726	9	268	0.360903336727	0.609304878052	ENSG00000197153|ENSG00000117115|ENSG00000274267|ENSG00000277075|ENSG00000273983|ENSG00000278272|ENSG00000276368|ENSG00000278588|ENSG00000278463	http://www.reactome.org/cgi-bin/eventbrowser_st_id?ST_ID=R-HSA-4839726
Chromatin modifying enzymes	Reactome	R-HSA-3247509	9	268	0.360903336727	0.609304878052	ENSG00000197153|ENSG00000117115|ENSG00000274267|ENSG00000277075|ENSG00000273983|ENSG00000278272|ENSG00000276368|ENSG00000278588|ENSG00000278463	http://www.reactome.org/cgi-bin/eventbrowser_st_id?ST_ID=R-HSA-3247509
gamma-linolenate biosynthesis	BioCyc	PWY-6000	1	15	0.362088737176	0.609304878052	ENSG00000183549	http://biocyc.org/HUMAN/NEW-IMAGE?type=NIL&object=PWY-6000
Plasminogen activating cascade	PANTHER	P00050	1	15	0.362088737176	0.609304878052	ENSG00000080618	http://www.pantherdb.org/pathway/pathwayDiagram.jsp?catAccession=P00050
WNT5A-dependent internalization of FZD4	Reactome	R-HSA-5099900	1	15	0.362088737176	0.609304878052	ENSG00000126583	http://www.reactome.org/cgi-bin/eventbrowser_st_id?ST_ID=R-HSA-5099900
Constitutive Signaling by NOTCH1 HD Domain Mutants	Reactome	R-HSA-2691232	1	15	0.362088737176	0.609304878052	ENSG00000107954	http://www.reactome.org/cgi-bin/eventbrowser_st_id?ST_ID=R-HSA-2691232
Negative regulation of TCF-dependent signaling by WNT ligand antagonists	Reactome	R-HSA-3772470	1	15	0.362088737176	0.609304878052	ENSG00000167941	http://www.reactome.org/cgi-bin/eventbrowser_st_id?ST_ID=R-HSA-3772470
Signaling by NOTCH1 HD Domain Mutants in Cancer	Reactome	R-HSA-2691230	1	15	0.362088737176	0.609304878052	ENSG00000107954	http://www.reactome.org/cgi-bin/eventbrowser_st_id?ST_ID=R-HSA-2691230
Metabotropic glutamate receptor group II pathway	PANTHER	P00040	2	44	0.365420620728	0.61265504926	ENSG00000067191|ENSG00000168243	http://www.pantherdb.org/pathway/pathwayDiagram.jsp?catAccession=P00040
Retinoid metabolism and transport	Reactome	R-HSA-975634	2	44	0.365420620728	0.61265504926	ENSG00000175445|ENSG00000118137	http://www.reactome.org/cgi-bin/eventbrowser_st_id?ST_ID=R-HSA-975634
Triglyceride Biosynthesis	Reactome	R-HSA-75109	3	75	0.367313449625	0.615527343264	ENSG00000205678|ENSG00000167588|ENSG00000170522	http://www.reactome.org/cgi-bin/eventbrowser_st_id?ST_ID=R-HSA-75109
ECM proteoglycans	Reactome	R-HSA-3000178	3	75	0.367313449625	0.615527343264	ENSG00000130287|ENSG00000145681|ENSG00000152592	http://www.reactome.org/cgi-bin/eventbrowser_st_id?ST_ID=R-HSA-3000178
Recruitment and ATM-mediated phosphorylation of repair and signaling proteins at DNA double strand breaks	Reactome	R-HSA-5693565	3	75	0.367313449625	0.615527343264	ENSG00000278588|ENSG00000112319|ENSG00000104313	http://www.reactome.org/cgi-bin/eventbrowser_st_id?ST_ID=R-HSA-5693565
Pertussis	KEGG PATHWAY	hsa05133	3	75	0.367313449625	0.615527343264	ENSG00000125538|ENSG00000165410|ENSG00000169885	http://www.genome.jp/kegg-bin/show_pathway?hsa05133/hsa:163688%09red/hsa:1073%09red/hsa:3553%09red
O-linked glycosylation	Reactome	R-HSA-5173105	4	107	0.369696966996	0.618613921335	ENSG00000185499|ENSG00000174473|ENSG00000187720|ENSG00000134917	http://www.reactome.org/cgi-bin/eventbrowser_st_id?ST_ID=R-HSA-5173105
Diseases of metabolism	Reactome	R-HSA-5668914	4	107	0.369696966996	0.618613921335	ENSG00000229415|ENSG00000076555|ENSG00000112425|ENSG00000119938	http://www.reactome.org/cgi-bin/eventbrowser_st_id?ST_ID=R-HSA-5668914
Signaling by Interleukins	Reactome	R-HSA-449147	13	405	0.374760949392	0.622769706019	ENSG00000197153|ENSG00000070808|ENSG00000111241|ENSG00000274267|ENSG00000122756|ENSG00000273983|ENSG00000077522|ENSG00000278272|ENSG00000125538|ENSG00000149970|ENSG00000058404|ENSG00000138798|ENSG00000160460	http://www.reactome.org/cgi-bin/eventbrowser_st_id?ST_ID=R-HSA-449147
DNA Double Strand Break Response	Reactome	R-HSA-5693606	3	76	0.374872918851	0.622769706019	ENSG00000278588|ENSG00000112319|ENSG00000104313	http://www.reactome.org/cgi-bin/eventbrowser_st_id?ST_ID=R-HSA-5693606
Biosynthesis of amino acids	KEGG PATHWAY	hsa01230	3	76	0.374872918851	0.622769706019	ENSG00000167701|ENSG00000152556|ENSG00000108515	http://www.genome.jp/kegg-bin/show_pathway?hsa01230/hsa:5213%09red/hsa:2875%09red/hsa:2027%09red
5HT1 type receptor mediated signaling pathway	PANTHER	P04373	2	45	0.375401271434	0.622769706019	ENSG00000078295|ENSG00000168243	http://www.pantherdb.org/pathway/pathwayDiagram.jsp?catAccession=P04373
Signaling by Insulin receptor	Reactome	R-HSA-74752	10	305	0.375630625276	0.622769706019	ENSG00000162409|ENSG00000115592|ENSG00000070808|ENSG00000025039|ENSG00000111241|ENSG00000077522|ENSG00000149970|ENSG00000058404|ENSG00000138798|ENSG00000160460	http://www.reactome.org/cgi-bin/eventbrowser_st_id?ST_ID=R-HSA-74752
fatty acid activation	BioCyc	PWY-5143	1	16	0.379768656275	0.622769706019	ENSG00000183549	http://biocyc.org/HUMAN/NEW-IMAGE?type=NIL&object=PWY-5143
the visual cycle I (vertebrates)	BioCyc	PWY-6861	1	16	0.379768656275	0.622769706019	ENSG00000140522	http://biocyc.org/HUMAN/NEW-IMAGE?type=NIL&object=PWY-6861
Synthesis, secretion, and deacylation of Ghrelin	Reactome	R-HSA-422085	1	16	0.379768656275	0.622769706019	ENSG00000087085	http://www.reactome.org/cgi-bin/eventbrowser_st_id?ST_ID=R-HSA-422085
Defective C1GALT1C1 causes Tn polyagglutination syndrome (TNPS)	Reactome	R-HSA-5083632	1	16	0.379768656275	0.622769706019	ENSG00000185499	http://www.reactome.org/cgi-bin/eventbrowser_st_id?ST_ID=R-HSA-5083632
SHC1 events in ERBB2 signaling	Reactome	R-HSA-1250196	1	16	0.379768656275	0.622769706019	ENSG00000138798	http://www.reactome.org/cgi-bin/eventbrowser_st_id?ST_ID=R-HSA-1250196
FGFR2 ligand binding and activation	Reactome	R-HSA-190241	1	16	0.379768656275	0.622769706019	ENSG00000111241	http://www.reactome.org/cgi-bin/eventbrowser_st_id?ST_ID=R-HSA-190241
Defective GALNT12 causes colorectal cancer 1 (CRCS1)	Reactome	R-HSA-5083636	1	16	0.379768656275	0.622769706019	ENSG00000185499	http://www.reactome.org/cgi-bin/eventbrowser_st_id?ST_ID=R-HSA-5083636
Formation of Senescence-Associated Heterochromatin Foci (SAHF)	Reactome	R-HSA-2559584	1	16	0.379768656275	0.622769706019	ENSG00000184357	http://www.reactome.org/cgi-bin/eventbrowser_st_id?ST_ID=R-HSA-2559584
PKA activation	Reactome	R-HSA-163615	1	16	0.379768656275	0.622769706019	ENSG00000078295	http://www.reactome.org/cgi-bin/eventbrowser_st_id?ST_ID=R-HSA-163615
Defective GALNT3 causes familial hyperphosphatemic tumoral calcinosis (HFTC)	Reactome	R-HSA-5083625	1	16	0.379768656275	0.622769706019	ENSG00000185499	http://www.reactome.org/cgi-bin/eventbrowser_st_id?ST_ID=R-HSA-5083625
PLC beta mediated events	Reactome	R-HSA-112043	2	46	0.385316713895	0.629607877998	ENSG00000078295|ENSG00000126583	http://www.reactome.org/cgi-bin/eventbrowser_st_id?ST_ID=R-HSA-112043
Chromosome Maintenance	Reactome	R-HSA-73886	4	110	0.388575377851	0.63410097974	ENSG00000276368|ENSG00000277075|ENSG00000278588|ENSG00000278463	http://www.reactome.org/cgi-bin/eventbrowser_st_id?ST_ID=R-HSA-73886
G alpha (i) signalling events	Reactome	R-HSA-418594	8	242	0.389797507653	0.635005053947	ENSG00000113889|ENSG00000180772|ENSG00000078295|ENSG00000168243|ENSG00000183971|ENSG00000135744|ENSG00000069482|ENSG00000139874	http://www.reactome.org/cgi-bin/eventbrowser_st_id?ST_ID=R-HSA-418594
superpathway of conversion of glucose to acetyl CoA and entry into the TCA cycle	BioCyc	PWY66-407	2	47	0.395162903942	0.635005053947	ENSG00000152556|ENSG00000108515	http://biocyc.org/HUMAN/NEW-IMAGE?type=NIL&object=PWY66-407
G-protein mediated events	Reactome	R-HSA-112040	2	47	0.395162903942	0.635005053947	ENSG00000078295|ENSG00000126583	http://www.reactome.org/cgi-bin/eventbrowser_st_id?ST_ID=R-HSA-112040
Pyruvate metabolism and Citric Acid (TCA) cycle	Reactome	R-HSA-71406	2	47	0.395162903942	0.635005053947	ENSG00000147576|ENSG00000004799	http://www.reactome.org/cgi-bin/eventbrowser_st_id?ST_ID=R-HSA-71406
Digestion of dietary lipid	Reactome	R-HSA-192456	1	17	0.396959236993	0.635005053947	ENSG00000166035	http://www.reactome.org/cgi-bin/eventbrowser_st_id?ST_ID=R-HSA-192456
RHO GTPases Activate ROCKs	Reactome	R-HSA-5627117	1	17	0.396959236993	0.635005053947	ENSG00000077157	http://www.reactome.org/cgi-bin/eventbrowser_st_id?ST_ID=R-HSA-5627117
PKA activation in glucagon signalling	Reactome	R-HSA-164378	1	17	0.396959236993	0.635005053947	ENSG00000078295	http://www.reactome.org/cgi-bin/eventbrowser_st_id?ST_ID=R-HSA-164378
Mitochondrial Fatty Acid Beta-Oxidation	Reactome	R-HSA-77289	1	17	0.396959236993	0.635005053947	ENSG00000115361	http://www.reactome.org/cgi-bin/eventbrowser_st_id?ST_ID=R-HSA-77289
PKA-mediated phosphorylation of CREB	Reactome	R-HSA-111931	1	17	0.396959236993	0.635005053947	ENSG00000078295	http://www.reactome.org/cgi-bin/eventbrowser_st_id?ST_ID=R-HSA-111931
Acyl chain remodelling of PI	Reactome	R-HSA-1482922	1	17	0.396959236993	0.635005053947	ENSG00000188257	http://www.reactome.org/cgi-bin/eventbrowser_st_id?ST_ID=R-HSA-1482922
Endothelin signaling pathway	PANTHER	P00019	3	79	0.39743241904	0.635094874125	ENSG00000078295|ENSG00000126583|ENSG00000124205	http://www.pantherdb.org/pathway/pathwayDiagram.jsp?catAccession=P00019
TP53 Regulates Metabolic Genes	Reactome	R-HSA-5628897	3	79	0.39743241904	0.635094874125	ENSG00000162409|ENSG00000115592|ENSG00000025039	http://www.reactome.org/cgi-bin/eventbrowser_st_id?ST_ID=R-HSA-5628897
Negative regulation of the PI3K/AKT network	Reactome	R-HSA-199418	3	79	0.39743241904	0.635094874125	ENSG00000107242|ENSG00000111241|ENSG00000138798	http://www.reactome.org/cgi-bin/eventbrowser_st_id?ST_ID=R-HSA-199418
Carbon metabolism	KEGG PATHWAY	hsa01200	4	113	0.407375568807	0.647061020521	ENSG00000167701|ENSG00000152556|ENSG00000108515|ENSG00000130957	http://www.genome.jp/kegg-bin/show_pathway?hsa01200/hsa:2875%09red/hsa:5213%09red/hsa:8789%09red/hsa:2027%09red
EGF receptor signaling pathway	PANTHER	P00018	4	114	0.413618144412	0.647682877226	ENSG00000134020|ENSG00000126583|ENSG00000178568|ENSG00000138798	http://www.pantherdb.org/pathway/pathwayDiagram.jsp?catAccession=P00018
retinol biosynthesis	BioCyc	PWY-6857	1	18	0.413674004614	0.647682877226	ENSG00000166035	http://biocyc.org/HUMAN/NEW-IMAGE?type=NIL&object=PWY-6857
Cell-extracellular matrix interactions	Reactome	R-HSA-446353	1	18	0.413674004614	0.647682877226	ENSG00000128591	http://www.reactome.org/cgi-bin/eventbrowser_st_id?ST_ID=R-HSA-446353
Regulation of gene expression in beta cells	Reactome	R-HSA-210745	1	18	0.413674004614	0.647682877226	ENSG00000135100	http://www.reactome.org/cgi-bin/eventbrowser_st_id?ST_ID=R-HSA-210745
cGMP effects	Reactome	R-HSA-418457	1	18	0.413674004614	0.647682877226	ENSG00000128655	http://www.reactome.org/cgi-bin/eventbrowser_st_id?ST_ID=R-HSA-418457
Constitutive Signaling by Ligand-Responsive EGFR Cancer Variants	Reactome	R-HSA-1236382	1	18	0.413674004614	0.647682877226	ENSG00000138798	http://www.reactome.org/cgi-bin/eventbrowser_st_id?ST_ID=R-HSA-1236382
Signaling by Ligand-Responsive EGFR Variants in Cancer	Reactome	R-HSA-5637815	1	18	0.413674004614	0.647682877226	ENSG00000138798	http://www.reactome.org/cgi-bin/eventbrowser_st_id?ST_ID=R-HSA-5637815
Tie2 Signaling	Reactome	R-HSA-210993	1	18	0.413674004614	0.647682877226	ENSG00000115290	http://www.reactome.org/cgi-bin/eventbrowser_st_id?ST_ID=R-HSA-210993
Signaling by EGFR in Cancer	Reactome	R-HSA-1643713	1	18	0.413674004614	0.647682877226	ENSG00000138798	http://www.reactome.org/cgi-bin/eventbrowser_st_id?ST_ID=R-HSA-1643713
ABC transporters in lipid homeostasis	Reactome	R-HSA-1369062	1	18	0.413674004614	0.647682877226	ENSG00000118137	http://www.reactome.org/cgi-bin/eventbrowser_st_id?ST_ID=R-HSA-1369062
Pre-NOTCH Processing in Golgi	Reactome	R-HSA-1912420	1	18	0.413674004614	0.647682877226	ENSG00000196296	http://www.reactome.org/cgi-bin/eventbrowser_st_id?ST_ID=R-HSA-1912420
Other glycan degradation	KEGG PATHWAY	hsa00511	1	18	0.413674004614	0.647682877226	ENSG00000204099	http://www.genome.jp/kegg-bin/show_pathway?hsa00511/hsa:129807%09red
Pantothenate and CoA biosynthesis	KEGG PATHWAY	hsa00770	1	18	0.413674004614	0.647682877226	ENSG00000144644	http://www.genome.jp/kegg-bin/show_pathway?hsa00770/hsa:339896%09red
Fatty acid metabolism	KEGG PATHWAY	hsa01212	2	49	0.414632705015	0.648073423987	ENSG00000170522|ENSG00000115361	http://www.genome.jp/kegg-bin/show_pathway?hsa01212/hsa:33%09red/hsa:79071%09red
Chemical carcinogenesis	KEGG PATHWAY	hsa05204	3	82	0.419765559263	0.654431235144	ENSG00000196616|ENSG00000187758|ENSG00000198099	http://www.genome.jp/kegg-bin/show_pathway?hsa05204/hsa:127%09red/hsa:124%09red/hsa:125%09red
Glutamatergic synapse	KEGG PATHWAY	hsa04724	4	115	0.419846333768	0.654431235144	ENSG00000078295|ENSG00000126583|ENSG00000162383|ENSG00000168243	http://www.genome.jp/kegg-bin/show_pathway?hsa04724/hsa:6512%09red/hsa:108%09red/hsa:2786%09red/hsa:5582%09red
Apoptotic execution phase	Reactome	R-HSA-75153	2	50	0.424249547045	0.656187892948	ENSG00000186868|ENSG00000184357	http://www.reactome.org/cgi-bin/eventbrowser_st_id?ST_ID=R-HSA-75153
Fatty Acyl-CoA Biosynthesis	Reactome	R-HSA-75105	2	50	0.424249547045	0.656187892948	ENSG00000205678|ENSG00000170522	http://www.reactome.org/cgi-bin/eventbrowser_st_id?ST_ID=R-HSA-75105
Opioid Signalling	Reactome	R-HSA-111885	3	83	0.427149709517	0.656187892948	ENSG00000078295|ENSG00000126583|ENSG00000168243	http://www.reactome.org/cgi-bin/eventbrowser_st_id?ST_ID=R-HSA-111885
Peroxisome	KEGG PATHWAY	hsa04146	3	83	0.427149709517	0.656187892948	ENSG00000146151|ENSG00000203797|ENSG00000107537	http://www.genome.jp/kegg-bin/show_pathway?hsa04146/hsa:5264%09red/hsa:8528%09red/hsa:54511%09red
SHC-mediated cascade:FGFR4	Reactome	R-HSA-5654719	1	19	0.429926111095	0.656187892948	ENSG00000111241	http://www.reactome.org/cgi-bin/eventbrowser_st_id?ST_ID=R-HSA-5654719
Chondroitin sulfate biosynthesis	Reactome	R-HSA-2022870	1	19	0.429926111095	0.656187892948	ENSG00000130287	http://www.reactome.org/cgi-bin/eventbrowser_st_id?ST_ID=R-HSA-2022870
Na+/Cl- dependent neurotransmitter transporters	Reactome	R-HSA-442660	1	19	0.429926111095	0.656187892948	ENSG00000010379	http://www.reactome.org/cgi-bin/eventbrowser_st_id?ST_ID=R-HSA-442660
GABA synthesis, release, reuptake and degradation	Reactome	R-HSA-888590	1	19	0.429926111095	0.656187892948	ENSG00000010379	http://www.reactome.org/cgi-bin/eventbrowser_st_id?ST_ID=R-HSA-888590
Prostacyclin signalling through prostacyclin receptor	Reactome	R-HSA-392851	1	19	0.429926111095	0.656187892948	ENSG00000168243	http://www.reactome.org/cgi-bin/eventbrowser_st_id?ST_ID=R-HSA-392851
Scavenging by Class A Receptors	Reactome	R-HSA-3000480	1	19	0.429926111095	0.656187892948	ENSG00000118137	http://www.reactome.org/cgi-bin/eventbrowser_st_id?ST_ID=R-HSA-3000480
Glycosaminoglycan degradation	KEGG PATHWAY	hsa00531	1	19	0.429926111095	0.656187892948	ENSG00000172987	http://www.genome.jp/kegg-bin/show_pathway?hsa00531/hsa:60495%09red
2-Oxocarboxylic acid metabolism	KEGG PATHWAY	hsa01210	1	19	0.429926111095	0.656187892948	ENSG00000167701	http://www.genome.jp/kegg-bin/show_pathway?hsa01210/hsa:2875%09red
Neurotransmitter Release Cycle	Reactome	R-HSA-112310	2	51	0.433783576	0.660384060054	ENSG00000010379|ENSG00000162383	http://www.reactome.org/cgi-bin/eventbrowser_st_id?ST_ID=R-HSA-112310
Constitutive Signaling by Aberrant PI3K in Cancer	Reactome	R-HSA-2219530	2	51	0.433783576	0.660384060054	ENSG00000111241|ENSG00000138798	http://www.reactome.org/cgi-bin/eventbrowser_st_id?ST_ID=R-HSA-2219530
Autoimmune thyroid disease	KEGG PATHWAY	hsa05320	2	51	0.433783576	0.660384060054	ENSG00000115705|ENSG00000204632	http://www.genome.jp/kegg-bin/show_pathway?hsa05320/hsa:7173%09red/hsa:3135%09red
Downstream signaling of activated FGFR4	Reactome	R-HSA-5654716	10	321	0.435150488546	0.661143176589	ENSG00000070808|ENSG00000111241|ENSG00000107242|ENSG00000078295|ENSG00000126583|ENSG00000077522|ENSG00000149970|ENSG00000058404|ENSG00000138798|ENSG00000160460	http://www.reactome.org/cgi-bin/eventbrowser_st_id?ST_ID=R-HSA-5654716
Downstream signaling of activated FGFR2	Reactome	R-HSA-5654696	10	321	0.435150488546	0.661143176589	ENSG00000070808|ENSG00000111241|ENSG00000107242|ENSG00000078295|ENSG00000126583|ENSG00000077522|ENSG00000149970|ENSG00000058404|ENSG00000138798|ENSG00000160460	http://www.reactome.org/cgi-bin/eventbrowser_st_id?ST_ID=R-HSA-5654696
Downstream signaling of activated FGFR3	Reactome	R-HSA-5654708	10	321	0.435150488546	0.661143176589	ENSG00000070808|ENSG00000111241|ENSG00000107242|ENSG00000078295|ENSG00000126583|ENSG00000077522|ENSG00000149970|ENSG00000058404|ENSG00000138798|ENSG00000160460	http://www.reactome.org/cgi-bin/eventbrowser_st_id?ST_ID=R-HSA-5654708
Signaling by ERBB4	Reactome	R-HSA-1236394	10	322	0.438868892397	0.665412558706	ENSG00000172179|ENSG00000070808|ENSG00000111241|ENSG00000082175|ENSG00000107242|ENSG00000077522|ENSG00000149970|ENSG00000058404|ENSG00000138798|ENSG00000160460	http://www.reactome.org/cgi-bin/eventbrowser_st_id?ST_ID=R-HSA-1236394
Dopamine receptor mediated signaling pathway	PANTHER	P05912	2	52	0.443231999031	0.665412558706	ENSG00000078295|ENSG00000168243	http://www.pantherdb.org/pathway/pathwayDiagram.jsp?catAccession=P05912
RET signaling	Reactome	R-HSA-8853659	8	255	0.444398277976	0.665412558706	ENSG00000070808|ENSG00000111241|ENSG00000101134|ENSG00000077522|ENSG00000149970|ENSG00000160460|ENSG00000138798|ENSG00000058404	http://www.reactome.org/cgi-bin/eventbrowser_st_id?ST_ID=R-HSA-8853659
Hippo signaling pathway	KEGG PATHWAY	hsa04390	5	153	0.445487767596	0.665412558706	ENSG00000125965|ENSG00000183230|ENSG00000153303|ENSG00000115596|ENSG00000112175	http://www.genome.jp/kegg-bin/show_pathway?hsa04390/hsa:8200%09red/hsa:29119%09red/hsa:653%09red/hsa:7475%09red/hsa:79981%09red
superpathway of steroid hormone biosynthesis	BioCyc	PWY-7305	1	20	0.445728345358	0.665412558706	ENSG00000277893	http://biocyc.org/HUMAN/NEW-IMAGE?type=NIL&object=PWY-7305
Defective B4GALT7 causes EDS, progeroid type	Reactome	R-HSA-3560783	1	20	0.445728345358	0.665412558706	ENSG00000130287	http://www.reactome.org/cgi-bin/eventbrowser_st_id?ST_ID=R-HSA-3560783
Acyl chain remodelling of PS	Reactome	R-HSA-1482801	1	20	0.445728345358	0.665412558706	ENSG00000188257	http://www.reactome.org/cgi-bin/eventbrowser_st_id?ST_ID=R-HSA-1482801
G beta:gamma signalling through PLC beta	Reactome	R-HSA-418217	1	20	0.445728345358	0.665412558706	ENSG00000168243	http://www.reactome.org/cgi-bin/eventbrowser_st_id?ST_ID=R-HSA-418217
SHC-mediated cascade:FGFR2	Reactome	R-HSA-5654699	1	20	0.445728345358	0.665412558706	ENSG00000111241	http://www.reactome.org/cgi-bin/eventbrowser_st_id?ST_ID=R-HSA-5654699
Defective B3GAT3 causes JDSSDHD	Reactome	R-HSA-3560801	1	20	0.445728345358	0.665412558706	ENSG00000130287	http://www.reactome.org/cgi-bin/eventbrowser_st_id?ST_ID=R-HSA-3560801
IL-6-type cytokine receptor ligand interactions	Reactome	R-HSA-6788467	1	20	0.445728345358	0.665412558706	ENSG00000122756	http://www.reactome.org/cgi-bin/eventbrowser_st_id?ST_ID=R-HSA-6788467
Defective B3GALT6 causes EDSP2 and SEMDJL1	Reactome	R-HSA-4420332	1	20	0.445728345358	0.665412558706	ENSG00000130287	http://www.reactome.org/cgi-bin/eventbrowser_st_id?ST_ID=R-HSA-4420332
Acyl chain remodelling of PG	Reactome	R-HSA-1482925	1	20	0.445728345358	0.665412558706	ENSG00000188257	http://www.reactome.org/cgi-bin/eventbrowser_st_id?ST_ID=R-HSA-1482925
Synthesis of PC	Reactome	R-HSA-1483191	1	20	0.445728345358	0.665412558706	ENSG00000087085	http://www.reactome.org/cgi-bin/eventbrowser_st_id?ST_ID=R-HSA-1483191
Signaling by FGFR4	Reactome	R-HSA-5654743	10	324	0.446298986602	0.666119341214	ENSG00000070808|ENSG00000111241|ENSG00000107242|ENSG00000078295|ENSG00000126583|ENSG00000077522|ENSG00000149970|ENSG00000058404|ENSG00000138798|ENSG00000160460	http://www.reactome.org/cgi-bin/eventbrowser_st_id?ST_ID=R-HSA-5654743
Downstream signaling of activated FGFR1	Reactome	R-HSA-5654687	10	324	0.446298986602	0.666119341214	ENSG00000070808|ENSG00000111241|ENSG00000107242|ENSG00000078295|ENSG00000126583|ENSG00000077522|ENSG00000149970|ENSG00000058404|ENSG00000138798|ENSG00000160460	http://www.reactome.org/cgi-bin/eventbrowser_st_id?ST_ID=R-HSA-5654687
Metabolism of polyamines	Reactome	R-HSA-351202	3	86	0.449094384305	0.66970815268	ENSG00000104879|ENSG00000130005|ENSG00000131730	http://www.reactome.org/cgi-bin/eventbrowser_st_id?ST_ID=R-HSA-351202
Salmonella infection	KEGG PATHWAY	hsa05132	3	86	0.449094384305	0.66970815268	ENSG00000125538|ENSG00000128591|ENSG00000129988	http://www.genome.jp/kegg-bin/show_pathway?hsa05132/hsa:3929%09red/hsa:3553%09red/hsa:2318%09red
Signaling by FGFR3	Reactome	R-HSA-5654741	10	325	0.450010052106	0.670708761871	ENSG00000070808|ENSG00000111241|ENSG00000107242|ENSG00000078295|ENSG00000126583|ENSG00000077522|ENSG00000149970|ENSG00000058404|ENSG00000138798|ENSG00000160460	http://www.reactome.org/cgi-bin/eventbrowser_st_id?ST_ID=R-HSA-5654741
Metabolism of fat-soluble vitamins	Reactome	R-HSA-6806667	2	53	0.452592241025	0.672145330532	ENSG00000175445|ENSG00000118137	http://www.reactome.org/cgi-bin/eventbrowser_st_id?ST_ID=R-HSA-6806667
Regulation of cholesterol biosynthesis by SREBP (SREBF)	Reactome	R-HSA-1655829	2	53	0.452592241025	0.672145330532	ENSG00000170522|ENSG00000076555	http://www.reactome.org/cgi-bin/eventbrowser_st_id?ST_ID=R-HSA-1655829
mTOR signaling pathway	KEGG PATHWAY	hsa04150	5	155	0.456284747729	0.67605291206	ENSG00000162409|ENSG00000155792|ENSG00000126583|ENSG00000115596|ENSG00000025039	http://www.genome.jp/kegg-bin/show_pathway?hsa04150/hsa:64798%09red/hsa:7475%09red/hsa:5563%09red/hsa:5582%09red/hsa:58528%09red
p53 pathway by glucose deprivation	PANTHER	P04397	1	21	0.46109314329	0.67605291206	ENSG00000162409	http://www.pantherdb.org/pathway/pathwayDiagram.jsp?catAccession=P04397
Presynaptic function of Kainate receptors	Reactome	R-HSA-500657	1	21	0.46109314329	0.67605291206	ENSG00000168243	http://www.reactome.org/cgi-bin/eventbrowser_st_id?ST_ID=R-HSA-500657
NOTCH2 Activation and Transmission of Signal to the Nucleus	Reactome	R-HSA-2979096	1	21	0.46109314329	0.67605291206	ENSG00000107954	http://www.reactome.org/cgi-bin/eventbrowser_st_id?ST_ID=R-HSA-2979096
EGFR downregulation	Reactome	R-HSA-182971	1	21	0.46109314329	0.67605291206	ENSG00000138798	http://www.reactome.org/cgi-bin/eventbrowser_st_id?ST_ID=R-HSA-182971
Regulation of Insulin-like Growth Factor (IGF) transport and uptake by Insulin-like Growth Factor Binding Proteins (IGFBPs)	Reactome	R-HSA-381426	1	21	0.46109314329	0.67605291206	ENSG00000116183	http://www.reactome.org/cgi-bin/eventbrowser_st_id?ST_ID=R-HSA-381426
ERK/MAPK targets	Reactome	R-HSA-198753	1	21	0.46109314329	0.67605291206	ENSG00000081189	http://www.reactome.org/cgi-bin/eventbrowser_st_id?ST_ID=R-HSA-198753
Endometrial cancer	KEGG PATHWAY	hsa05213	2	54	0.461861934719	0.676311931331	ENSG00000183230|ENSG00000138798	http://www.genome.jp/kegg-bin/show_pathway?hsa05213/hsa:29119%09red/hsa:1950%09red
Collagen formation	Reactome	R-HSA-1474290	3	88	0.463533348775	0.678179769248	ENSG00000198756|ENSG00000188517|ENSG00000169436	http://www.reactome.org/cgi-bin/eventbrowser_st_id?ST_ID=R-HSA-1474290
Gap junction	KEGG PATHWAY	hsa04540	3	88	0.463533348775	0.678179769248	ENSG00000078295|ENSG00000126583|ENSG00000138798	http://www.genome.jp/kegg-bin/show_pathway?hsa04540/hsa:108%09red/hsa:1950%09red/hsa:5582%09red
Signaling by FGFR1	Reactome	R-HSA-5654736	10	329	0.464820600254	0.679845389721	ENSG00000070808|ENSG00000111241|ENSG00000107242|ENSG00000078295|ENSG00000126583|ENSG00000077522|ENSG00000149970|ENSG00000058404|ENSG00000138798|ENSG00000160460	http://www.reactome.org/cgi-bin/eventbrowser_st_id?ST_ID=R-HSA-5654736
@@Signaling by FGFR1 in disease	Reactome	R-HSA-5655302	1	32	0.604466333817	0.775151157493	ENSG00000111241	http://www.reactome.org/cgi-bin/eventbrowser_st_id?ST_ID=R-HSA-5655302
Interferon gamma signaling	Reactome	R-HSA-877300	3	89	0.47069066251	0.68645309857	ENSG00000204632|ENSG00000070808|ENSG00000058404	http://www.reactome.org/cgi-bin/eventbrowser_st_id?ST_ID=R-HSA-877300
GABA receptor activation	Reactome	R-HSA-977443	2	55	0.471038911193	0.686522683625	ENSG00000078295|ENSG00000168243	http://www.reactome.org/cgi-bin/eventbrowser_st_id?ST_ID=R-HSA-977443
Legionellosis	KEGG PATHWAY	hsa05134	2	55	0.471038911193	0.686522683625	ENSG00000125538|ENSG00000101210	http://www.genome.jp/kegg-bin/show_pathway?hsa05134/hsa:1917%09red/hsa:3553%09red
heparan sulfate biosynthesis (late stages)	BioCyc	PWY-6558	1	22	0.476032597483	0.68707072636	ENSG00000158008	http://biocyc.org/HUMAN/NEW-IMAGE?type=NIL&object=PWY-6558
adenosine ribonucleotides de novo biosynthesis	BioCyc	PWY-7219	1	22	0.476032597483	0.68707072636	ENSG00000185100	http://biocyc.org/HUMAN/NEW-IMAGE?type=NIL&object=PWY-7219
Mitophagy	Reactome	R-HSA-5205647	1	22	0.476032597483	0.68707072636	ENSG00000185345	http://www.reactome.org/cgi-bin/eventbrowser_st_id?ST_ID=R-HSA-5205647
Growth hormone receptor signaling	Reactome	R-HSA-982772	1	22	0.476032597483	0.68707072636	ENSG00000172179	http://www.reactome.org/cgi-bin/eventbrowser_st_id?ST_ID=R-HSA-982772
ADP signalling through P2Y purinoceptor 12	Reactome	R-HSA-392170	1	22	0.476032597483	0.68707072636	ENSG00000168243	http://www.reactome.org/cgi-bin/eventbrowser_st_id?ST_ID=R-HSA-392170
mTORC1-mediated signalling	Reactome	R-HSA-166208	1	22	0.476032597483	0.68707072636	ENSG00000025039	http://www.reactome.org/cgi-bin/eventbrowser_st_id?ST_ID=R-HSA-166208
Common Pathway of Fibrin Clot Formation	Reactome	R-HSA-140875	1	22	0.476032597483	0.68707072636	ENSG00000188488	http://www.reactome.org/cgi-bin/eventbrowser_st_id?ST_ID=R-HSA-140875
HS-GAG degradation	Reactome	R-HSA-2024096	1	22	0.476032597483	0.68707072636	ENSG00000172987	http://www.reactome.org/cgi-bin/eventbrowser_st_id?ST_ID=R-HSA-2024096
Pink/Parkin Mediated Mitophagy	Reactome	R-HSA-5205685	1	22	0.476032597483	0.68707072636	ENSG00000185345	http://www.reactome.org/cgi-bin/eventbrowser_st_id?ST_ID=R-HSA-5205685
SOS-mediated signalling	Reactome	R-HSA-112412	7	228	0.476377726003	0.68707072636	ENSG00000070808|ENSG00000111241|ENSG00000077522|ENSG00000149970|ENSG00000160460|ENSG00000138798|ENSG00000058404	http://www.reactome.org/cgi-bin/eventbrowser_st_id?ST_ID=R-HSA-112412
SHC1 events in EGFR signaling	Reactome	R-HSA-180336	7	228	0.476377726003	0.68707072636	ENSG00000070808|ENSG00000111241|ENSG00000077522|ENSG00000149970|ENSG00000160460|ENSG00000138798|ENSG00000058404	http://www.reactome.org/cgi-bin/eventbrowser_st_id?ST_ID=R-HSA-180336
GRB2 events in EGFR signaling	Reactome	R-HSA-179812	7	228	0.476377726003	0.68707072636	ENSG00000070808|ENSG00000111241|ENSG00000077522|ENSG00000149970|ENSG00000160460|ENSG00000138798|ENSG00000058404	http://www.reactome.org/cgi-bin/eventbrowser_st_id?ST_ID=R-HSA-179812
SHC1 events in ERBB4 signaling	Reactome	R-HSA-1250347	7	228	0.476377726003	0.68707072636	ENSG00000070808|ENSG00000111241|ENSG00000077522|ENSG00000149970|ENSG00000160460|ENSG00000138798|ENSG00000058404	http://www.reactome.org/cgi-bin/eventbrowser_st_id?ST_ID=R-HSA-1250347
RAF/MAP kinase cascade	Reactome	R-HSA-5673001	7	228	0.476377726003	0.68707072636	ENSG00000070808|ENSG00000111241|ENSG00000077522|ENSG00000149970|ENSG00000160460|ENSG00000138798|ENSG00000058404	http://www.reactome.org/cgi-bin/eventbrowser_st_id?ST_ID=R-HSA-5673001
Downstream signal transduction	Reactome	R-HSA-186763	10	333	0.479562812874	0.690792213689	ENSG00000070808|ENSG00000111241|ENSG00000107242|ENSG00000078295|ENSG00000126583|ENSG00000077522|ENSG00000149970|ENSG00000058404|ENSG00000138798|ENSG00000160460	http://www.reactome.org/cgi-bin/eventbrowser_st_id?ST_ID=R-HSA-186763
Heparan sulfate/heparin (HS-GAG) metabolism	Reactome	R-HSA-1638091	2	56	0.48012119072	0.691088115943	ENSG00000130287|ENSG00000172987	http://www.reactome.org/cgi-bin/eventbrowser_st_id?ST_ID=R-HSA-1638091
NGF signalling via TRKA from the plasma membrane	Reactome	R-HSA-187037	11	368	0.480262317305	0.691218662289	ENSG00000070808|ENSG00000111241|ENSG00000107242|ENSG00000078295|ENSG00000126583|ENSG00000077522|ENSG00000149970|ENSG00000058404|ENSG00000081189|ENSG00000138798|ENSG00000160460	http://www.reactome.org/cgi-bin/eventbrowser_st_id?ST_ID=R-HSA-187037
FRS-mediated FGFR1 signaling	Reactome	R-HSA-5654693	7	229	0.480811863196	0.691719050799	ENSG00000070808|ENSG00000111241|ENSG00000077522|ENSG00000149970|ENSG00000160460|ENSG00000138798|ENSG00000058404	http://www.reactome.org/cgi-bin/eventbrowser_st_id?ST_ID=R-HSA-5654693
FRS-mediated FGFR3 signaling	Reactome	R-HSA-5654706	7	229	0.480811863196	0.691719050799	ENSG00000070808|ENSG00000111241|ENSG00000077522|ENSG00000149970|ENSG00000160460|ENSG00000138798|ENSG00000058404	http://www.reactome.org/cgi-bin/eventbrowser_st_id?ST_ID=R-HSA-5654706
FRS-mediated FGFR4 signaling	Reactome	R-HSA-5654712	7	229	0.480811863196	0.691719050799	ENSG00000070808|ENSG00000111241|ENSG00000077522|ENSG00000149970|ENSG00000160460|ENSG00000138798|ENSG00000058404	http://www.reactome.org/cgi-bin/eventbrowser_st_id?ST_ID=R-HSA-5654712
FRS-mediated FGFR2 signaling	Reactome	R-HSA-5654700	7	229	0.480811863196	0.691719050799	ENSG00000070808|ENSG00000111241|ENSG00000077522|ENSG00000149970|ENSG00000160460|ENSG00000138798|ENSG00000058404	http://www.reactome.org/cgi-bin/eventbrowser_st_id?ST_ID=R-HSA-5654700
Platelet activation	KEGG PATHWAY	hsa04611	4	125	0.481059563019	0.69200276771	ENSG00000078295|ENSG00000140795|ENSG00000145949|ENSG00000101306	http://www.genome.jp/kegg-bin/show_pathway?hsa04611/hsa:108%09red/hsa:91807%09red/hsa:85366%09red/hsa:340156%09red
Jak-STAT signaling pathway	KEGG PATHWAY	hsa04630	5	160	0.483004220401	0.694581454708	ENSG00000138356|ENSG00000022267|ENSG00000172458|ENSG00000122756|ENSG00000172179	http://www.genome.jp/kegg-bin/show_pathway?hsa04630/hsa:316%09red/hsa:53342%09red/hsa:5617%09red/hsa:2273%09red/hsa:1271%09red
Cytokine-cytokine receptor interaction	KEGG PATHWAY	hsa04060	8	265	0.485933745665	0.696391723916	ENSG00000172179|ENSG00000165197|ENSG00000135409|ENSG00000127743|ENSG00000122756|ENSG00000125965|ENSG00000125538|ENSG00000138798	http://www.genome.jp/kegg-bin/show_pathway?hsa04060/hsa:3553%09red/hsa:27190%09red/hsa:2277%09red/hsa:8200%09red/hsa:1950%09red/hsa:1271%09red/hsa:269%09red/hsa:5617%09red
Starch and sucrose metabolism	KEGG PATHWAY	hsa00500	2	57	0.489106973981	0.696391723916	ENSG00000240038|ENSG00000068976	http://www.genome.jp/kegg-bin/show_pathway?hsa00500/hsa:280%09red/hsa:5837%09red
Ras signaling pathway	KEGG PATHWAY	hsa04014	7	231	0.489648873345	0.696391723916	ENSG00000169885|ENSG00000111241|ENSG00000168243|ENSG00000126583|ENSG00000188257|ENSG00000138798|ENSG00000165197	http://www.genome.jp/kegg-bin/show_pathway?hsa04014/hsa:5320%09red/hsa:5582%09red/hsa:2251%09red/hsa:2786%09red/hsa:2277%09red/hsa:1950%09red/hsa:163688%09red
fatty acid beta-oxidation (peroxisome)	BioCyc	PWY66-391	1	23	0.490558466694	0.696391723916	ENSG00000183549	http://biocyc.org/HUMAN/NEW-IMAGE?type=NIL&object=PWY66-391
Endogenous cannabinoid signaling	PANTHER	P05730	1	23	0.490558466694	0.696391723916	ENSG00000168243	http://www.pantherdb.org/pathway/pathwayDiagram.jsp?catAccession=P05730
The canonical retinoid cycle in rods (twilight vision)	Reactome	R-HSA-2453902	1	23	0.490558466694	0.696391723916	ENSG00000140522	http://www.reactome.org/cgi-bin/eventbrowser_st_id?ST_ID=R-HSA-2453902
RHO GTPases activate PAKs	Reactome	R-HSA-5627123	1	23	0.490558466694	0.696391723916	ENSG00000077157	http://www.reactome.org/cgi-bin/eventbrowser_st_id?ST_ID=R-HSA-5627123
Termination of O-glycan biosynthesis	Reactome	R-HSA-977068	1	23	0.490558466694	0.696391723916	ENSG00000185499	http://www.reactome.org/cgi-bin/eventbrowser_st_id?ST_ID=R-HSA-977068
Thromboxane signalling through TP receptor	Reactome	R-HSA-428930	1	23	0.490558466694	0.696391723916	ENSG00000168243	http://www.reactome.org/cgi-bin/eventbrowser_st_id?ST_ID=R-HSA-428930
Defects in vitamin and cofactor metabolism	Reactome	R-HSA-3296482	1	23	0.490558466694	0.696391723916	ENSG00000076555	http://www.reactome.org/cgi-bin/eventbrowser_st_id?ST_ID=R-HSA-3296482
Pyrimidine metabolism	Reactome	R-HSA-73848	1	23	0.490558466694	0.696391723916	ENSG00000116981	http://www.reactome.org/cgi-bin/eventbrowser_st_id?ST_ID=R-HSA-73848
@@Pyrimidine metabolism	KEGG PATHWAY	hsa00240	1	107	0.952165289105	0.99880433587	ENSG00000116981	http://www.genome.jp/kegg-bin/show_pathway?hsa00240/hsa:84618%09red
Biosynthesis of unsaturated fatty acids	KEGG PATHWAY	hsa01040	1	23	0.490558466694	0.696391723916	ENSG00000170522	http://www.genome.jp/kegg-bin/show_pathway?hsa01040/hsa:79071%09red
DAP12 signaling	Reactome	R-HSA-2424491	10	336	0.490563409777	0.696391723916	ENSG00000070808|ENSG00000111241|ENSG00000107242|ENSG00000078295|ENSG00000126583|ENSG00000077522|ENSG00000149970|ENSG00000058404|ENSG00000138798|ENSG00000160460	http://www.reactome.org/cgi-bin/eventbrowser_st_id?ST_ID=R-HSA-2424491
Signalling to p38 via RIT and RIN	Reactome	R-HSA-187706	7	232	0.494050820129	0.699964910139	ENSG00000070808|ENSG00000111241|ENSG00000077522|ENSG00000149970|ENSG00000160460|ENSG00000138798|ENSG00000058404	http://www.reactome.org/cgi-bin/eventbrowser_st_id?ST_ID=R-HSA-187706
ARMS-mediated activation	Reactome	R-HSA-170984	7	232	0.494050820129	0.699964910139	ENSG00000070808|ENSG00000111241|ENSG00000077522|ENSG00000149970|ENSG00000160460|ENSG00000138798|ENSG00000058404	http://www.reactome.org/cgi-bin/eventbrowser_st_id?ST_ID=R-HSA-170984
NOD-like receptor signaling pathway	KEGG PATHWAY	hsa04621	2	58	0.497994633613	0.704242101558	ENSG00000125538|ENSG00000169900	http://www.genome.jp/kegg-bin/show_pathway?hsa04621/hsa:3553%09red/hsa:260434%09red
Non-small cell lung cancer	KEGG PATHWAY	hsa05223	2	58	0.497994633613	0.704242101558	ENSG00000126583|ENSG00000138798	http://www.genome.jp/kegg-bin/show_pathway?hsa05223/hsa:1950%09red/hsa:5582%09red
Frs2-mediated activation	Reactome	R-HSA-170968	7	233	0.498441123385	0.704562872164	ENSG00000070808|ENSG00000111241|ENSG00000077522|ENSG00000149970|ENSG00000160460|ENSG00000138798|ENSG00000058404	http://www.reactome.org/cgi-bin/eventbrowser_st_id?ST_ID=R-HSA-170968
MAPK1/MAPK3 signaling	Reactome	R-HSA-5684996	7	233	0.498441123385	0.704562872164	ENSG00000070808|ENSG00000111241|ENSG00000077522|ENSG00000149970|ENSG00000160460|ENSG00000138798|ENSG00000058404	http://www.reactome.org/cgi-bin/eventbrowser_st_id?ST_ID=R-HSA-5684996
Phase 1 - Functionalization of compounds	Reactome	R-HSA-211945	3	93	0.498871221463	0.704562872164	ENSG00000196616|ENSG00000187758|ENSG00000198099	http://www.reactome.org/cgi-bin/eventbrowser_st_id?ST_ID=R-HSA-211945
NF-kappa B signaling pathway	KEGG PATHWAY	hsa04064	3	93	0.498871221463	0.704562872164	ENSG00000125538|ENSG00000129988|ENSG00000099860	http://www.genome.jp/kegg-bin/show_pathway?hsa04064/hsa:3929%09red/hsa:3553%09red/hsa:4616%09red
Signaling by Leptin	Reactome	R-HSA-2586552	7	234	0.502819339272	0.704979538299	ENSG00000070808|ENSG00000111241|ENSG00000077522|ENSG00000149970|ENSG00000160460|ENSG00000138798|ENSG00000058404	http://www.reactome.org/cgi-bin/eventbrowser_st_id?ST_ID=R-HSA-2586552
Alpha adrenergic receptor signaling pathway	PANTHER	P00002	1	24	0.504682185046	0.704979538299	ENSG00000126583	http://www.pantherdb.org/pathway/pathwayDiagram.jsp?catAccession=P00002
Nuclear Events (kinase and transcription factor activation)	Reactome	R-HSA-198725	1	24	0.504682185046	0.704979538299	ENSG00000081189	http://www.reactome.org/cgi-bin/eventbrowser_st_id?ST_ID=R-HSA-198725
Glutamate Neurotransmitter Release Cycle	Reactome	R-HSA-210500	1	24	0.504682185046	0.704979538299	ENSG00000162383	http://www.reactome.org/cgi-bin/eventbrowser_st_id?ST_ID=R-HSA-210500
ADP signalling through P2Y purinoceptor 1	Reactome	R-HSA-418592	1	24	0.504682185046	0.704979538299	ENSG00000168243	http://www.reactome.org/cgi-bin/eventbrowser_st_id?ST_ID=R-HSA-418592
Glycerolipid metabolism	KEGG PATHWAY	hsa00561	2	59	0.506782706087	0.706393142441	ENSG00000166035|ENSG00000175445	http://www.genome.jp/kegg-bin/show_pathway?hsa00561/hsa:3990%09red/hsa:4023%09red
Prolonged ERK activation events	Reactome	R-HSA-169893	7	235	0.507185031723	0.706882046451	ENSG00000070808|ENSG00000111241|ENSG00000077522|ENSG00000149970|ENSG00000160460|ENSG00000138798|ENSG00000058404	http://www.reactome.org/cgi-bin/eventbrowser_st_id?ST_ID=R-HSA-169893
Signaling by EGFR	Reactome	R-HSA-177929	10	342	0.512387840075	0.713045764654	ENSG00000070808|ENSG00000111241|ENSG00000107242|ENSG00000078295|ENSG00000126583|ENSG00000077522|ENSG00000149970|ENSG00000058404|ENSG00000138798|ENSG00000160460	http://www.reactome.org/cgi-bin/eventbrowser_st_id?ST_ID=R-HSA-177929
RHO GTPase Effectors	Reactome	R-HSA-195258	9	307	0.513374627799	0.71382300801	ENSG00000197153|ENSG00000277075|ENSG00000274267|ENSG00000273983|ENSG00000278272|ENSG00000276368|ENSG00000077157|ENSG00000278588|ENSG00000278463	http://www.reactome.org/cgi-bin/eventbrowser_st_id?ST_ID=R-HSA-195258
fatty acid alpha-oxidation III	BioCyc	PWY66-388	1	25	0.518414870986	0.71382300801	ENSG00000183549	http://biocyc.org/HUMAN/NEW-IMAGE?type=NIL&object=PWY66-388
D-myo-inositol (1,4,5)-trisphosphate biosynthesis	BioCyc	PWY-6351	1	25	0.518414870986	0.71382300801	ENSG00000107242	http://biocyc.org/HUMAN/NEW-IMAGE?type=NIL&object=PWY-6351
Glyoxylate metabolism and glycine degradation	Reactome	R-HSA-389661	1	25	0.518414870986	0.71382300801	ENSG00000203797	http://www.reactome.org/cgi-bin/eventbrowser_st_id?ST_ID=R-HSA-389661
FGFR1 mutant receptor activation	Reactome	R-HSA-1839124	1	25	0.518414870986	0.71382300801	ENSG00000111241	http://www.reactome.org/cgi-bin/eventbrowser_st_id?ST_ID=R-HSA-1839124
Inhibition of voltage gated Ca2+ channels via Gbeta/gamma subunits	Reactome	R-HSA-997272	1	25	0.518414870986	0.71382300801	ENSG00000168243	http://www.reactome.org/cgi-bin/eventbrowser_st_id?ST_ID=R-HSA-997272
G protein gated Potassium channels	Reactome	R-HSA-1296059	1	25	0.518414870986	0.71382300801	ENSG00000168243	http://www.reactome.org/cgi-bin/eventbrowser_st_id?ST_ID=R-HSA-1296059
Peroxisomal lipid metabolism	Reactome	R-HSA-390918	1	25	0.518414870986	0.71382300801	ENSG00000107537	http://www.reactome.org/cgi-bin/eventbrowser_st_id?ST_ID=R-HSA-390918
Fertilization	Reactome	R-HSA-1187000	1	25	0.518414870986	0.71382300801	ENSG00000116996	http://www.reactome.org/cgi-bin/eventbrowser_st_id?ST_ID=R-HSA-1187000
Activation of G protein gated Potassium channels	Reactome	R-HSA-1296041	1	25	0.518414870986	0.71382300801	ENSG00000168243	http://www.reactome.org/cgi-bin/eventbrowser_st_id?ST_ID=R-HSA-1296041
Reproduction	Reactome	R-HSA-1474165	1	25	0.518414870986	0.71382300801	ENSG00000116996	http://www.reactome.org/cgi-bin/eventbrowser_st_id?ST_ID=R-HSA-1474165
Fatty acid elongation	KEGG PATHWAY	hsa00062	1	25	0.518414870986	0.71382300801	ENSG00000170522	http://www.genome.jp/kegg-bin/show_pathway?hsa00062/hsa:79071%09red
Glycosaminoglycan biosynthesis - heparan sulfate / heparin	KEGG PATHWAY	hsa00534	1	25	0.518414870986	0.71382300801	ENSG00000158008	http://www.genome.jp/kegg-bin/show_pathway?hsa00534/hsa:2134%09red
Immune System	Reactome	R-HSA-168256	45	1579	0.521442553096	0.717775598346	ENSG00000165192|ENSG00000005981|ENSG00000234438|ENSG00000239388|ENSG00000109906|ENSG00000160678|ENSG00000198881|ENSG00000239474|ENSG00000149970|ENSG00000122756|ENSG00000138798|ENSG00000070808|ENSG00000172179|ENSG00000129744|ENSG00000185345|ENSG00000100628|ENSG00000164122|ENSG00000107242|ENSG00000126583|ENSG00000273983|ENSG00000077522|ENSG00000058404|ENSG00000039537|ENSG00000160460|ENSG00000125414…	http://www.reactome.org/cgi-bin/eventbrowser_st_id?ST_ID=R-HSA-168256
GPCR ligand binding	Reactome	R-HSA-500792	13	451	0.522703417085	0.719294481382	ENSG00000113889|ENSG00000106113|ENSG00000180772|ENSG00000070031|ENSG00000124205|ENSG00000186867|ENSG00000168243|ENSG00000183971|ENSG00000135744|ENSG00000069482|ENSG00000110680|ENSG00000139874|ENSG00000115596	http://www.reactome.org/cgi-bin/eventbrowser_st_id?ST_ID=R-HSA-500792
DAP12 interactions	Reactome	R-HSA-2172127	10	345	0.52319730459	0.719901842858	ENSG00000070808|ENSG00000111241|ENSG00000107242|ENSG00000078295|ENSG00000126583|ENSG00000077522|ENSG00000149970|ENSG00000058404|ENSG00000138798|ENSG00000160460	http://www.reactome.org/cgi-bin/eventbrowser_st_id?ST_ID=R-HSA-2172127
Ca2+ pathway	Reactome	R-HSA-4086398	2	61	0.524055008097	0.720864907765	ENSG00000070808|ENSG00000168243	http://www.reactome.org/cgi-bin/eventbrowser_st_id?ST_ID=R-HSA-4086398
Signalling to RAS	Reactome	R-HSA-167044	7	239	0.524514119856	0.72127927428	ENSG00000070808|ENSG00000111241|ENSG00000077522|ENSG00000149970|ENSG00000160460|ENSG00000138798|ENSG00000058404	http://www.reactome.org/cgi-bin/eventbrowser_st_id?ST_ID=R-HSA-167044
Interleukin receptor SHC signaling	Reactome	R-HSA-912526	7	240	0.528810928537	0.724997822235	ENSG00000070808|ENSG00000111241|ENSG00000077522|ENSG00000149970|ENSG00000160460|ENSG00000138798|ENSG00000058404	http://www.reactome.org/cgi-bin/eventbrowser_st_id?ST_ID=R-HSA-912526
VEGFR2 mediated cell proliferation	Reactome	R-HSA-5218921	7	240	0.528810928537	0.724997822235	ENSG00000070808|ENSG00000111241|ENSG00000077522|ENSG00000149970|ENSG00000160460|ENSG00000138798|ENSG00000058404	http://www.reactome.org/cgi-bin/eventbrowser_st_id?ST_ID=R-HSA-5218921
WNT ligand biogenesis and trafficking	Reactome	R-HSA-3238698	1	26	0.531767335979	0.724997822235	ENSG00000115596	http://www.reactome.org/cgi-bin/eventbrowser_st_id?ST_ID=R-HSA-3238698
Antigen Presentation: Folding, assembly and peptide loading of class I MHC	Reactome	R-HSA-983170	1	26	0.531767335979	0.724997822235	ENSG00000204632	http://www.reactome.org/cgi-bin/eventbrowser_st_id?ST_ID=R-HSA-983170
Sulfur amino acid metabolism	Reactome	R-HSA-1614635	1	26	0.531767335979	0.724997822235	ENSG00000132840	http://www.reactome.org/cgi-bin/eventbrowser_st_id?ST_ID=R-HSA-1614635
A tetrasaccharide linker sequence is required for GAG synthesis	Reactome	R-HSA-1971475	1	26	0.531767335979	0.724997822235	ENSG00000130287	http://www.reactome.org/cgi-bin/eventbrowser_st_id?ST_ID=R-HSA-1971475
Negative regulation of FGFR1 signaling	Reactome	R-HSA-5654726	1	26	0.531767335979	0.724997822235	ENSG00000111241	http://www.reactome.org/cgi-bin/eventbrowser_st_id?ST_ID=R-HSA-5654726
Interleukin-6 family signaling	Reactome	R-HSA-6783589	1	26	0.531767335979	0.724997822235	ENSG00000122756	http://www.reactome.org/cgi-bin/eventbrowser_st_id?ST_ID=R-HSA-6783589
Maturity onset diabetes of the young	KEGG PATHWAY	hsa04950	1	26	0.531767335979	0.724997822235	ENSG00000135100	http://www.genome.jp/kegg-bin/show_pathway?hsa04950/hsa:6927%09red
alpha-Linolenic acid metabolism	KEGG PATHWAY	hsa00592	1	26	0.531767335979	0.724997822235	ENSG00000188257	http://www.genome.jp/kegg-bin/show_pathway?hsa00592/hsa:5320%09red
Diseases of glycosylation	Reactome	R-HSA-3781865	4	134	0.533869475129	0.72627444428	ENSG00000130287|ENSG00000185499|ENSG00000187720|ENSG00000134917	http://www.reactome.org/cgi-bin/eventbrowser_st_id?ST_ID=R-HSA-3781865
O-linked glycosylation of mucins	Reactome	R-HSA-913709	2	63	0.540915159466	0.734328761454	ENSG00000185499|ENSG00000174473	http://www.reactome.org/cgi-bin/eventbrowser_st_id?ST_ID=R-HSA-913709
PI Metabolism	Reactome	R-HSA-1483255	2	63	0.540915159466	0.734328761454	ENSG00000107242|ENSG00000130653	http://www.reactome.org/cgi-bin/eventbrowser_st_id?ST_ID=R-HSA-1483255
Circadian Clock	Reactome	R-HSA-400253	2	63	0.540915159466	0.734328761454	ENSG00000109819|ENSG00000081189	http://www.reactome.org/cgi-bin/eventbrowser_st_id?ST_ID=R-HSA-400253
Inflammatory bowel disease (IBD)	KEGG PATHWAY	hsa05321	2	63	0.540915159466	0.734328761454	ENSG00000143365|ENSG00000125538	http://www.genome.jp/kegg-bin/show_pathway?hsa05321/hsa:3553%09red/hsa:6097%09red
RORA activates gene expression	Reactome	R-HSA-1368082	1	27	0.544750092979	0.735310692769	ENSG00000109819	http://www.reactome.org/cgi-bin/eventbrowser_st_id?ST_ID=R-HSA-1368082
Negative regulation of FGFR4 signaling	Reactome	R-HSA-5654733	1	27	0.544750092979	0.735310692769	ENSG00000111241	http://www.reactome.org/cgi-bin/eventbrowser_st_id?ST_ID=R-HSA-5654733
Phototransduction	KEGG PATHWAY	hsa04744	1	27	0.544750092979	0.735310692769	ENSG00000169885	http://www.genome.jp/kegg-bin/show_pathway?hsa04744/hsa:163688%09red
Transport of inorganic cations/anions and amino acids/oligopeptides	Reactome	R-HSA-425393	3	100	0.546268784666	0.736200586296	ENSG00000186335|ENSG00000162383|ENSG00000100678	http://www.reactome.org/cgi-bin/eventbrowser_st_id?ST_ID=R-HSA-425393
Collagen degradation	Reactome	R-HSA-1442490	2	64	0.549188547943	0.739118051659	ENSG00000188517|ENSG00000197561	http://www.reactome.org/cgi-bin/eventbrowser_st_id?ST_ID=R-HSA-1442490
Arachidonic acid metabolism	KEGG PATHWAY	hsa00590	2	64	0.549188547943	0.739118051659	ENSG00000211445|ENSG00000188257	http://www.genome.jp/kegg-bin/show_pathway?hsa00590/hsa:2878%09red/hsa:5320%09red
Signaling by SCF-KIT	Reactome	R-HSA-1433557	9	317	0.550991562391	0.740599230571	ENSG00000070808|ENSG00000111241|ENSG00000107242|ENSG00000077522|ENSG00000149970|ENSG00000058404|ENSG00000092009|ENSG00000138798|ENSG00000160460	http://www.reactome.org/cgi-bin/eventbrowser_st_id?ST_ID=R-HSA-1433557
Signaling by FGFR2	Reactome	R-HSA-5654738	10	353	0.55162540825	0.741378490436	ENSG00000070808|ENSG00000111241|ENSG00000107242|ENSG00000078295|ENSG00000126583|ENSG00000077522|ENSG00000149970|ENSG00000058404|ENSG00000138798|ENSG00000160460	http://www.reactome.org/cgi-bin/eventbrowser_st_id?ST_ID=R-HSA-5654738
@@Signaling by FGFR2 in disease	Reactome	R-HSA-5655253	1	39	0.675159404856	0.826521507945	ENSG00000111241	http://www.reactome.org/cgi-bin/eventbrowser_st_id?ST_ID=R-HSA-5655253
Signalling to ERKs	Reactome	R-HSA-187687	7	246	0.554264256795	0.74327294571	ENSG00000070808|ENSG00000111241|ENSG00000077522|ENSG00000149970|ENSG00000160460|ENSG00000138798|ENSG00000058404	http://www.reactome.org/cgi-bin/eventbrowser_st_id?ST_ID=R-HSA-187687
Tuberculosis	KEGG PATHWAY	hsa05152	5	174	0.555065395396	0.74327294571	ENSG00000125538|ENSG00000129988|ENSG00000058404|ENSG00000169885|ENSG00000070808	http://www.genome.jp/kegg-bin/show_pathway?hsa05152/hsa:816%09red/hsa:3929%09red/hsa:163688%09red/hsa:815%09red/hsa:3553%09red
Gastrin-CREB signalling pathway via PKC and MAPK	Reactome	R-HSA-881907	12	426	0.556274904586	0.74327294571	ENSG00000113889|ENSG00000070808|ENSG00000111241|ENSG00000124205|ENSG00000186867|ENSG00000168243|ENSG00000135744|ENSG00000077522|ENSG00000149970|ENSG00000058404|ENSG00000138798|ENSG00000160460	http://www.reactome.org/cgi-bin/eventbrowser_st_id?ST_ID=R-HSA-881907
VEGF signaling pathway	PANTHER	P00056	2	65	0.557356592369	0.74327294571	ENSG00000109846|ENSG00000126583	http://www.pantherdb.org/pathway/pathwayDiagram.jsp?catAccession=P00056
@@VEGF signaling pathway	KEGG PATHWAY	hsa04370	1	64	0.839278576664	0.933567222987	ENSG00000126583	http://www.genome.jp/kegg-bin/show_pathway?hsa04370/hsa:5582%09red
Hypoxia response via HIF activation	PANTHER	P00030	1	28	0.557373364659	0.74327294571	ENSG00000143365	http://www.pantherdb.org/pathway/pathwayDiagram.jsp?catAccession=P00030
Nicotine pharmacodynamics pathway	PANTHER	P06587	1	28	0.557373364659	0.74327294571	ENSG00000078295	http://www.pantherdb.org/pathway/pathwayDiagram.jsp?catAccession=P06587
Adrenaline,noradrenaline inhibits insulin secretion	Reactome	R-HSA-400042	1	28	0.557373364659	0.74327294571	ENSG00000168243	http://www.reactome.org/cgi-bin/eventbrowser_st_id?ST_ID=R-HSA-400042
Negative regulation of FGFR2 signaling	Reactome	R-HSA-5654727	1	28	0.557373364659	0.74327294571	ENSG00000111241	http://www.reactome.org/cgi-bin/eventbrowser_st_id?ST_ID=R-HSA-5654727
G-protein activation	Reactome	R-HSA-202040	1	28	0.557373364659	0.74327294571	ENSG00000168243	http://www.reactome.org/cgi-bin/eventbrowser_st_id?ST_ID=R-HSA-202040
Acyl chain remodelling of PC	Reactome	R-HSA-1482788	1	28	0.557373364659	0.74327294571	ENSG00000188257	http://www.reactome.org/cgi-bin/eventbrowser_st_id?ST_ID=R-HSA-1482788
Hippo signaling pathway -multiple species	KEGG PATHWAY	hsa04392	1	28	0.557373364659	0.74327294571	ENSG00000153303	http://www.genome.jp/kegg-bin/show_pathway?hsa04392/hsa:79981%09red
Interleukin-2 signaling	Reactome	R-HSA-451927	7	247	0.558448521546	0.744634248109	ENSG00000070808|ENSG00000111241|ENSG00000077522|ENSG00000149970|ENSG00000160460|ENSG00000138798|ENSG00000058404	http://www.reactome.org/cgi-bin/eventbrowser_st_id?ST_ID=R-HSA-451927
UCH proteinases	Reactome	R-HSA-5689603	3	103	0.565763676794	0.7527040336	ENSG00000276368|ENSG00000277075|ENSG00000278463	http://www.reactome.org/cgi-bin/eventbrowser_st_id?ST_ID=R-HSA-5689603
mucin core 1 and core 2 O-glycosylation	BioCyc	PWY-7433	1	29	0.569647091409	0.753627706067	ENSG00000174473	http://biocyc.org/HUMAN/NEW-IMAGE?type=NIL&object=PWY-7433
heparan sulfate biosynthesis	BioCyc	PWY-6564	1	29	0.569647091409	0.753627706067	ENSG00000158008	http://biocyc.org/HUMAN/NEW-IMAGE?type=NIL&object=PWY-6564
De novo purine biosynthesis	PANTHER	P02738	1	29	0.569647091409	0.753627706067	ENSG00000185100	http://www.pantherdb.org/pathway/pathwayDiagram.jsp?catAccession=P02738
Choline metabolism in cancer	KEGG PATHWAY	hsa05231	3	104	0.572146975905	0.75655692167	ENSG00000107242|ENSG00000126583|ENSG00000138798	http://www.genome.jp/kegg-bin/show_pathway?hsa05231/hsa:8395%09red/hsa:1950%09red/hsa:5582%09red
Signaling by FGFR	Reactome	R-HSA-190236	10	359	0.572512658567	0.756834345903	ENSG00000070808|ENSG00000111241|ENSG00000107242|ENSG00000078295|ENSG00000126583|ENSG00000077522|ENSG00000149970|ENSG00000058404|ENSG00000138798|ENSG00000160460	http://www.reactome.org/cgi-bin/eventbrowser_st_id?ST_ID=R-HSA-190236
@@Signaling by FGFR in disease	Reactome	R-HSA-1226099	1	57	0.804263814921	0.913165103325	ENSG00000111241	http://www.reactome.org/cgi-bin/eventbrowser_st_id?ST_ID=R-HSA-1226099
FCERI mediated MAPK activation	Reactome	R-HSA-2871796	7	251	0.575007626661	0.759253808383	ENSG00000070808|ENSG00000111241|ENSG00000077522|ENSG00000149970|ENSG00000160460|ENSG00000138798|ENSG00000058404	http://www.reactome.org/cgi-bin/eventbrowser_st_id?ST_ID=R-HSA-2871796
Signaling by PDGF	Reactome	R-HSA-186797	10	360	0.575953964785	0.760137221121	ENSG00000070808|ENSG00000111241|ENSG00000107242|ENSG00000078295|ENSG00000126583|ENSG00000077522|ENSG00000149970|ENSG00000058404|ENSG00000138798|ENSG00000160460	http://www.reactome.org/cgi-bin/eventbrowser_st_id?ST_ID=R-HSA-186797
Rap1 signaling pathway	KEGG PATHWAY	hsa04015	6	216	0.581242315075	0.761332220795	ENSG00000169885|ENSG00000111241|ENSG00000078295|ENSG00000126583|ENSG00000138798|ENSG00000165197	http://www.genome.jp/kegg-bin/show_pathway?hsa04015/hsa:5582%09red/hsa:2251%09red/hsa:2277%09red/hsa:1950%09red/hsa:108%09red/hsa:163688%09red
3-phosphoinositide biosynthesis	BioCyc	PWY-6352	1	30	0.581580939131	0.761332220795	ENSG00000107242	http://biocyc.org/HUMAN/NEW-IMAGE?type=NIL&object=PWY-6352
MAPK targets/ Nuclear events mediated by MAP kinases	Reactome	R-HSA-450282	1	30	0.581580939131	0.761332220795	ENSG00000081189	http://www.reactome.org/cgi-bin/eventbrowser_st_id?ST_ID=R-HSA-450282
Tight junction interactions	Reactome	R-HSA-420029	1	30	0.581580939131	0.761332220795	ENSG00000213937	http://www.reactome.org/cgi-bin/eventbrowser_st_id?ST_ID=R-HSA-420029
Amino acid transport across the plasma membrane	Reactome	R-HSA-352230	1	30	0.581580939131	0.761332220795	ENSG00000186335	http://www.reactome.org/cgi-bin/eventbrowser_st_id?ST_ID=R-HSA-352230
FGFR2 mutant receptor activation	Reactome	R-HSA-1839126	1	30	0.581580939131	0.761332220795	ENSG00000111241	http://www.reactome.org/cgi-bin/eventbrowser_st_id?ST_ID=R-HSA-1839126
Linoleic acid metabolism	KEGG PATHWAY	hsa00591	1	30	0.581580939131	0.761332220795	ENSG00000188257	http://www.genome.jp/kegg-bin/show_pathway?hsa00591/hsa:5320%09red
Citrate cycle (TCA cycle)	KEGG PATHWAY	hsa00020	1	30	0.581580939131	0.761332220795	ENSG00000124253	http://www.genome.jp/kegg-bin/show_pathway?hsa00020/hsa:5105%09red
Cell adhesion molecules (CAMs)	KEGG PATHWAY	hsa04514	4	143	0.583866989494	0.76366838038	ENSG00000204632|ENSG00000129910|ENSG00000158887|ENSG00000213937	http://www.genome.jp/kegg-bin/show_pathway?hsa04514/hsa:1013%09red/hsa:9080%09red/hsa:3135%09red/hsa:4359%09red
p53 signaling pathway	KEGG PATHWAY	hsa04115	2	69	0.588966559837	0.768866438869	ENSG00000130222|ENSG00000099860	http://www.genome.jp/kegg-bin/show_pathway?hsa04115/hsa:10912%09red/hsa:4616%09red
Metabolism of steroid hormones	Reactome	R-HSA-196071	1	31	0.593184306796	0.770049640931	ENSG00000277893	http://www.reactome.org/cgi-bin/eventbrowser_st_id?ST_ID=R-HSA-196071
Thrombin signalling through proteinase activated receptors (PARs)	Reactome	R-HSA-456926	1	31	0.593184306796	0.770049640931	ENSG00000168243	http://www.reactome.org/cgi-bin/eventbrowser_st_id?ST_ID=R-HSA-456926
Surfactant metabolism	Reactome	R-HSA-5683826	1	31	0.593184306796	0.770049640931	ENSG00000229415	http://www.reactome.org/cgi-bin/eventbrowser_st_id?ST_ID=R-HSA-5683826
Signal amplification	Reactome	R-HSA-392518	1	31	0.593184306796	0.770049640931	ENSG00000168243	http://www.reactome.org/cgi-bin/eventbrowser_st_id?ST_ID=R-HSA-392518
Galactose metabolism	KEGG PATHWAY	hsa00052	1	31	0.593184306796	0.770049640931	ENSG00000152556	http://www.genome.jp/kegg-bin/show_pathway?hsa00052/hsa:5213%09red
Mucin type O-Glycan biosynthesis	KEGG PATHWAY	hsa00512	1	31	0.593184306796	0.770049640931	ENSG00000174473	http://www.genome.jp/kegg-bin/show_pathway?hsa00512/hsa:442117%09red
Other types of O-glycan biosynthesis	KEGG PATHWAY	hsa00514	1	31	0.593184306796	0.770049640931	ENSG00000198756	http://www.genome.jp/kegg-bin/show_pathway?hsa00514/hsa:23127%09red
Interleukin-3, 5 and GM-CSF signaling	Reactome	R-HSA-512988	7	256	0.595283189835	0.771386158635	ENSG00000070808|ENSG00000111241|ENSG00000077522|ENSG00000149970|ENSG00000160460|ENSG00000138798|ENSG00000058404	http://www.reactome.org/cgi-bin/eventbrowser_st_id?ST_ID=R-HSA-512988
superpathway of inositol phosphate compounds	BioCyc	PWY-6371	2	70	0.596602205634	0.771755965203	ENSG00000107242|ENSG00000161896	http://biocyc.org/HUMAN/NEW-IMAGE?type=NIL&object=PWY-6371
Signaling by NOTCH1	Reactome	R-HSA-1980143	2	70	0.596602205634	0.771755965203	ENSG00000107954|ENSG00000185559	http://www.reactome.org/cgi-bin/eventbrowser_st_id?ST_ID=R-HSA-1980143
PI-3K cascade:FGFR3	Reactome	R-HSA-5654710	3	108	0.597088884796	0.771755965203	ENSG00000107242|ENSG00000111241|ENSG00000138798	http://www.reactome.org/cgi-bin/eventbrowser_st_id?ST_ID=R-HSA-5654710
PI-3K cascade:FGFR1	Reactome	R-HSA-5654689	3	108	0.597088884796	0.771755965203	ENSG00000107242|ENSG00000111241|ENSG00000138798	http://www.reactome.org/cgi-bin/eventbrowser_st_id?ST_ID=R-HSA-5654689
PIP3 activates AKT signaling	Reactome	R-HSA-1257604	3	108	0.597088884796	0.771755965203	ENSG00000107242|ENSG00000111241|ENSG00000138798	http://www.reactome.org/cgi-bin/eventbrowser_st_id?ST_ID=R-HSA-1257604
PI-3K cascade:FGFR2	Reactome	R-HSA-5654695	3	108	0.597088884796	0.771755965203	ENSG00000107242|ENSG00000111241|ENSG00000138798	http://www.reactome.org/cgi-bin/eventbrowser_st_id?ST_ID=R-HSA-5654695
PI3K events in ERBB4 signaling	Reactome	R-HSA-1250342	3	108	0.597088884796	0.771755965203	ENSG00000107242|ENSG00000111241|ENSG00000138798	http://www.reactome.org/cgi-bin/eventbrowser_st_id?ST_ID=R-HSA-1250342
PI-3K cascade:FGFR4	Reactome	R-HSA-5654720	3	108	0.597088884796	0.771755965203	ENSG00000107242|ENSG00000111241|ENSG00000138798	http://www.reactome.org/cgi-bin/eventbrowser_st_id?ST_ID=R-HSA-5654720
Signaling by NOTCH	Reactome	R-HSA-157118	3	108	0.597088884796	0.771755965203	ENSG00000107954|ENSG00000185559|ENSG00000196296	http://www.reactome.org/cgi-bin/eventbrowser_st_id?ST_ID=R-HSA-157118
Metabolism of vitamins and cofactors	Reactome	R-HSA-196854	4	146	0.599828297458	0.774201586304	ENSG00000138356|ENSG00000076555|ENSG00000175445|ENSG00000118137	http://www.reactome.org/cgi-bin/eventbrowser_st_id?ST_ID=R-HSA-196854
Detoxification of Reactive Oxygen Species	Reactome	R-HSA-3299685	1	32	0.604466333817	0.775151157493	ENSG00000211445	http://www.reactome.org/cgi-bin/eventbrowser_st_id?ST_ID=R-HSA-3299685
Signaling by Robo receptor	Reactome	R-HSA-376176	1	32	0.604466333817	0.775151157493	ENSG00000112186	http://www.reactome.org/cgi-bin/eventbrowser_st_id?ST_ID=R-HSA-376176
Signaling by NOTCH2	Reactome	R-HSA-1980145	1	32	0.604466333817	0.775151157493	ENSG00000107954	http://www.reactome.org/cgi-bin/eventbrowser_st_id?ST_ID=R-HSA-1980145
SMAD2/SMAD3:SMAD4 heterotrimer regulates transcription	Reactome	R-HSA-2173796	1	32	0.604466333817	0.775151157493	ENSG00000101892	http://www.reactome.org/cgi-bin/eventbrowser_st_id?ST_ID=R-HSA-2173796
Interactions of Vpr with host cellular proteins	Reactome	R-HSA-176033	1	32	0.604466333817	0.775151157493	ENSG00000151729	http://www.reactome.org/cgi-bin/eventbrowser_st_id?ST_ID=R-HSA-176033
Activation of Kainate Receptors upon glutamate binding	Reactome	R-HSA-451326	1	32	0.604466333817	0.775151157493	ENSG00000168243	http://www.reactome.org/cgi-bin/eventbrowser_st_id?ST_ID=R-HSA-451326
Propanoate metabolism	KEGG PATHWAY	hsa00640	1	32	0.604466333817	0.775151157493	ENSG00000076555	http://www.genome.jp/kegg-bin/show_pathway?hsa00640/hsa:32%09red
GAB1 signalosome	Reactome	R-HSA-180292	3	111	0.615160917647	0.783427560513	ENSG00000107242|ENSG00000111241|ENSG00000138798	http://www.reactome.org/cgi-bin/eventbrowser_st_id?ST_ID=R-HSA-180292
PI3K/AKT activation	Reactome	R-HSA-198203	3	111	0.615160917647	0.783427560513	ENSG00000107242|ENSG00000111241|ENSG00000138798	http://www.reactome.org/cgi-bin/eventbrowser_st_id?ST_ID=R-HSA-198203
Sialic acid metabolism	Reactome	R-HSA-4085001	1	33	0.615435907197	0.783427560513	ENSG00000204099	http://www.reactome.org/cgi-bin/eventbrowser_st_id?ST_ID=R-HSA-4085001
Melanoma	KEGG PATHWAY	hsa05218	2	73	0.618867894475	0.786408618735	ENSG00000111241|ENSG00000138798	http://www.genome.jp/kegg-bin/show_pathway?hsa05218/hsa:1950%09red/hsa:2251%09red
Disorders of transmembrane transporters	Reactome	R-HSA-5619115	4	150	0.620527481292	0.788006083441	ENSG00000163631|ENSG00000186335|ENSG00000187486|ENSG00000134538	http://www.reactome.org/cgi-bin/eventbrowser_st_id?ST_ID=R-HSA-5619115
Signalling by NGF	Reactome	R-HSA-166520	12	447	0.621306698515	0.78892251342	ENSG00000154358|ENSG00000070808|ENSG00000111241|ENSG00000107242|ENSG00000078295|ENSG00000126583|ENSG00000077522|ENSG00000149970|ENSG00000058404|ENSG00000081189|ENSG00000138798|ENSG00000160460	http://www.reactome.org/cgi-bin/eventbrowser_st_id?ST_ID=R-HSA-166520
Inactivation, recovery and regulation of the phototransduction cascade	Reactome	R-HSA-2514859	1	34	0.626101668499	0.791364514153	ENSG00000186326	http://www.reactome.org/cgi-bin/eventbrowser_st_id?ST_ID=R-HSA-2514859
ROS, RNS production in response to bacteria	Reactome	R-HSA-1222556	1	34	0.626101668499	0.791364514153	ENSG00000089250	http://www.reactome.org/cgi-bin/eventbrowser_st_id?ST_ID=R-HSA-1222556
Serotonergic synapse	KEGG PATHWAY	hsa04726	3	113	0.626901198373	0.79191777188	ENSG00000126583|ENSG00000081248|ENSG00000168243	http://www.genome.jp/kegg-bin/show_pathway?hsa04726/hsa:779%09red/hsa:2786%09red/hsa:5582%09red
The phototransduction cascade	Reactome	R-HSA-2514856	1	35	0.636472020608	0.799275944124	ENSG00000186326	http://www.reactome.org/cgi-bin/eventbrowser_st_id?ST_ID=R-HSA-2514856
Primary immunodeficiency	KEGG PATHWAY	hsa05340	1	35	0.636472020608	0.799275944124	ENSG00000160224	http://www.genome.jp/kegg-bin/show_pathway?hsa05340/hsa:326%09red
G alpha (q) signalling events	Reactome	R-HSA-416476	5	192	0.639772527723	0.801959846009	ENSG00000113889|ENSG00000135744|ENSG00000124205|ENSG00000186867|ENSG00000168243	http://www.reactome.org/cgi-bin/eventbrowser_st_id?ST_ID=R-HSA-416476
Adaptive Immune System	Reactome	R-HSA-1280218	21	783	0.639958499929	0.801959846009	ENSG00000158022|ENSG00000005981|ENSG00000234438|ENSG00000239388|ENSG00000185345|ENSG00000109906|ENSG00000146926|ENSG00000182177|ENSG00000146809|ENSG00000165192|ENSG00000163833|ENSG00000111241|ENSG00000164122|ENSG00000198881|ENSG00000239474|ENSG00000204632|ENSG00000100628|ENSG00000161649|ENSG00000161664|ENSG00000138798|ENSG00000107242	http://www.reactome.org/cgi-bin/eventbrowser_st_id?ST_ID=R-HSA-1280218
PI3K/AKT Signaling in Cancer	Reactome	R-HSA-2219528	2	76	0.640175300976	0.801959846009	ENSG00000111241|ENSG00000138798	http://www.reactome.org/cgi-bin/eventbrowser_st_id?ST_ID=R-HSA-2219528
Role of LAT2/NTAL/LAB on calcium mobilization	Reactome	R-HSA-2730905	3	116	0.644044862216	0.805996976035	ENSG00000107242|ENSG00000111241|ENSG00000138798	http://www.reactome.org/cgi-bin/eventbrowser_st_id?ST_ID=R-HSA-2730905
Gap junction assembly	Reactome	R-HSA-190861	1	36	0.64655513432	0.806267370666	ENSG00000177291	http://www.reactome.org/cgi-bin/eventbrowser_st_id?ST_ID=R-HSA-190861
Apoptotic cleavage of cellular proteins	Reactome	R-HSA-111465	1	36	0.64655513432	0.806267370666	ENSG00000186868	http://www.reactome.org/cgi-bin/eventbrowser_st_id?ST_ID=R-HSA-111465
Allograft rejection	KEGG PATHWAY	hsa05330	1	36	0.64655513432	0.806267370666	ENSG00000204632	http://www.genome.jp/kegg-bin/show_pathway?hsa05330/hsa:3135%09red
RNA degradation	KEGG PATHWAY	hsa03018	2	77	0.64706627194	0.806317876463	ENSG00000152556|ENSG00000108515	http://www.genome.jp/kegg-bin/show_pathway?hsa03018/hsa:5213%09red/hsa:2027%09red
MAPK family signaling cascades	Reactome	R-HSA-5683057	7	271	0.652978801361	0.812714045993	ENSG00000070808|ENSG00000111241|ENSG00000077522|ENSG00000149970|ENSG00000160460|ENSG00000138798|ENSG00000058404	http://www.reactome.org/cgi-bin/eventbrowser_st_id?ST_ID=R-HSA-5683057
phospholipases	BioCyc	LIPASYN-PWY	1	37	0.65635895474	0.812714045993	ENSG00000188257	http://biocyc.org/HUMAN/NEW-IMAGE?type=NIL&object=LIPASYN-PWY
p38 MAPK pathway	PANTHER	P05918	1	37	0.65635895474	0.812714045993	ENSG00000081189	http://www.pantherdb.org/pathway/pathwayDiagram.jsp?catAccession=P05918
Signaling by Rho GTPases	Reactome	R-HSA-194315	11	422	0.656780644849	0.812806818808	ENSG00000197153|ENSG00000154358|ENSG00000277075|ENSG00000274267|ENSG00000273983|ENSG00000278272|ENSG00000147256|ENSG00000276368|ENSG00000077157|ENSG00000278588|ENSG00000278463	http://www.reactome.org/cgi-bin/eventbrowser_st_id?ST_ID=R-HSA-194315
superpathway of tryptophan utilization	BioCyc	PWY66-401	1	38	0.665891207508	0.820543436913	ENSG00000196616	http://biocyc.org/HUMAN/NEW-IMAGE?type=NIL&object=PWY66-401
Blood coagulation	PANTHER	P00011	1	38	0.665891207508	0.820543436913	ENSG00000113889	http://www.pantherdb.org/pathway/pathwayDiagram.jsp?catAccession=P00011
Synthesis of PIPs at the plasma membrane	Reactome	R-HSA-1660499	1	38	0.665891207508	0.820543436913	ENSG00000107242	http://www.reactome.org/cgi-bin/eventbrowser_st_id?ST_ID=R-HSA-1660499
Diseases associated with glycosaminoglycan metabolism	Reactome	R-HSA-3560782	1	38	0.665891207508	0.820543436913	ENSG00000130287	http://www.reactome.org/cgi-bin/eventbrowser_st_id?ST_ID=R-HSA-3560782
G alpha (12/13) signalling events	Reactome	R-HSA-416482	2	80	0.667111209522	0.820774348089	ENSG00000154358|ENSG00000168243	http://www.reactome.org/cgi-bin/eventbrowser_st_id?ST_ID=R-HSA-416482
M Phase	Reactome	R-HSA-68886	8	314	0.671158417956	0.825383335712	ENSG00000197153|ENSG00000277075|ENSG00000274267|ENSG00000273983|ENSG00000278272|ENSG00000276368|ENSG00000278588|ENSG00000278463	http://www.reactome.org/cgi-bin/eventbrowser_st_id?ST_ID=R-HSA-68886
Heterotrimeric G-protein signaling pathway-Gq alpha and Go alpha mediated pathway	PANTHER	P00027	3	121	0.671363523943	0.82556149822	ENSG00000126583|ENSG00000139874|ENSG00000168243	http://www.pantherdb.org/pathway/pathwayDiagram.jsp?catAccession=P00027
p53 pathway	PANTHER	P00059	2	81	0.673585440253	0.826521507945	ENSG00000130222|ENSG00000099860	http://www.pantherdb.org/pathway/pathwayDiagram.jsp?catAccession=P00059
Bacterial invasion of epithelial cells	KEGG PATHWAY	hsa05100	2	81	0.673585440253	0.826521507945	ENSG00000183230|ENSG00000182533	http://www.genome.jp/kegg-bin/show_pathway?hsa05100/hsa:29119%09red/hsa:859%09red
Angiogenesis	PANTHER	P00005	4	161	0.673867333414	0.826521507945	ENSG00000109846|ENSG00000126583|ENSG00000185559|ENSG00000115290	http://www.pantherdb.org/pathway/pathwayDiagram.jsp?catAccession=P00005
Molecules associated with elastic fibres	Reactome	R-HSA-2129379	1	39	0.675159404856	0.826521507945	ENSG00000125965	http://www.reactome.org/cgi-bin/eventbrowser_st_id?ST_ID=R-HSA-2129379
Glucose transport	Reactome	R-HSA-70153	1	39	0.675159404856	0.826521507945	ENSG00000181856	http://www.reactome.org/cgi-bin/eventbrowser_st_id?ST_ID=R-HSA-70153
Neurotrophin signaling pathway	KEGG PATHWAY	hsa04722	3	122	0.676638670717	0.827667079058	ENSG00000058404|ENSG00000169885|ENSG00000070808	http://www.genome.jp/kegg-bin/show_pathway?hsa04722/hsa:816%09red/hsa:163688%09red/hsa:815%09red
Neuroactive ligand-receptor interaction	KEGG PATHWAY	hsa04080	7	278	0.678157525939	0.829302913145	ENSG00000172179|ENSG00000106113|ENSG00000180772|ENSG00000102195|ENSG00000106018|ENSG00000129749|ENSG00000139874	http://www.genome.jp/kegg-bin/show_pathway?hsa04080/hsa:6751%09red/hsa:9248%09red/hsa:1395%09red/hsa:57053%09red/hsa:7434%09red/hsa:5617%09red/hsa:186%09red
MAP2K and MAPK activation	Reactome	R-HSA-5674135	1	40	0.684170851489	0.832940636925	ENSG00000149970	http://www.reactome.org/cgi-bin/eventbrowser_st_id?ST_ID=R-HSA-5674135
Regulation of autophagy	KEGG PATHWAY	hsa04140	1	40	0.684170851489	0.832940636925	ENSG00000162409	http://www.genome.jp/kegg-bin/show_pathway?hsa04140/hsa:5563%09red
Glycine, serine and threonine metabolism	KEGG PATHWAY	hsa00260	1	40	0.684170851489	0.832940636925	ENSG00000130005	http://www.genome.jp/kegg-bin/show_pathway?hsa00260/hsa:2593%09red
Tryptophan metabolism	KEGG PATHWAY	hsa00380	1	40	0.684170851489	0.832940636925	ENSG00000138356	http://www.genome.jp/kegg-bin/show_pathway?hsa00380/hsa:316%09red
EGFR tyrosine kinase inhibitor resistance	KEGG PATHWAY	hsa01521	2	83	0.686226711979	0.834287222357	ENSG00000126583|ENSG00000138798	http://www.genome.jp/kegg-bin/show_pathway?hsa01521/hsa:1950%09red/hsa:5582%09red
Oxidative phosphorylation	KEGG PATHWAY	hsa00190	3	124	0.687000613877	0.834754469309	ENSG00000170516|ENSG00000161281|ENSG00000156885	http://www.genome.jp/kegg-bin/show_pathway?hsa00190/hsa:170712%09red/hsa:1346%09red/hsa:1339%09red
Innate Immune System	Reactome	R-HSA-168249	20	770	0.691582070436	0.838172703666	ENSG00000125414|ENSG00000070808|ENSG00000132693|ENSG00000111241|ENSG00000197766|ENSG00000160678|ENSG00000129744|ENSG00000081189|ENSG00000107242|ENSG00000078295|ENSG00000129988|ENSG00000126583|ENSG00000077522|ENSG00000176919|ENSG00000125538|ENSG00000149970|ENSG00000058404|ENSG00000039537|ENSG00000138798|ENSG00000160460	http://www.reactome.org/cgi-bin/eventbrowser_st_id?ST_ID=R-HSA-168249
Histidine, lysine, phenylalanine, tyrosine, proline and tryptophan catabolism	Reactome	R-HSA-6788656	1	41	0.692932650317	0.838172703666	ENSG00000172508	http://www.reactome.org/cgi-bin/eventbrowser_st_id?ST_ID=R-HSA-6788656
Signaling by VEGF	Reactome	R-HSA-194138	8	321	0.694069845185	0.839326036536	ENSG00000165197|ENSG00000070808|ENSG00000111241|ENSG00000077522|ENSG00000149970|ENSG00000160460|ENSG00000138798|ENSG00000058404	http://www.reactome.org/cgi-bin/eventbrowser_st_id?ST_ID=R-HSA-194138
Pathways in cancer	KEGG PATHWAY	hsa05200	10	399	0.699282912859	0.844438026753	ENSG00000183230|ENSG00000165197|ENSG00000111241|ENSG00000168243|ENSG00000078295|ENSG00000126583|ENSG00000091128|ENSG00000115596|ENSG00000138798|ENSG00000109906	http://www.genome.jp/kegg-bin/show_pathway?hsa05200/hsa:2277%09red/hsa:7475%09red/hsa:5582%09red/hsa:29119%09red/hsa:2251%09red/hsa:2786%09red/hsa:7704%09red/hsa:22798%09red/hsa:108%09red/hsa:1950%09red
Cooperation of PDCL (PhLP1) and TRiC/CCT in G-protein beta folding	Reactome	R-HSA-6814122	1	42	0.701451708016	0.845492666438	ENSG00000168243	http://www.reactome.org/cgi-bin/eventbrowser_st_id?ST_ID=R-HSA-6814122
Class A/1 (Rhodopsin-like receptors)	Reactome	R-HSA-373076	8	325	0.706697522919	0.850320099125	ENSG00000113889|ENSG00000180772|ENSG00000124205|ENSG00000186867|ENSG00000183971|ENSG00000135744|ENSG00000069482|ENSG00000139874	http://www.reactome.org/cgi-bin/eventbrowser_st_id?ST_ID=R-HSA-373076
Signaling by ERBB2	Reactome	R-HSA-1227986	1	43	0.709734740446	0.851656833528	ENSG00000138798	http://www.reactome.org/cgi-bin/eventbrowser_st_id?ST_ID=R-HSA-1227986
BMAL1:CLOCK,NPAS2 activates circadian gene expression	Reactome	R-HSA-1368108	1	43	0.709734740446	0.851656833528	ENSG00000109819	http://www.reactome.org/cgi-bin/eventbrowser_st_id?ST_ID=R-HSA-1368108
Factors involved in megakaryocyte development and platelet production	Reactome	R-HSA-983231	4	171	0.717657899206	0.856745287565	ENSG00000197153|ENSG00000274267|ENSG00000273983|ENSG00000278272	http://www.reactome.org/cgi-bin/eventbrowser_st_id?ST_ID=R-HSA-983231
Transcriptional activity of SMAD2/SMAD3:SMAD4 heterotrimer	Reactome	R-HSA-2173793	1	44	0.717788277916	0.856745287565	ENSG00000101892	http://www.reactome.org/cgi-bin/eventbrowser_st_id?ST_ID=R-HSA-2173793
Hexose transport	Reactome	R-HSA-189200	1	44	0.717788277916	0.856745287565	ENSG00000181856	http://www.reactome.org/cgi-bin/eventbrowser_st_id?ST_ID=R-HSA-189200
Interleukin-1 signaling	Reactome	R-HSA-446652	1	45	0.725618670297	0.862935314108	ENSG00000125538	http://www.reactome.org/cgi-bin/eventbrowser_st_id?ST_ID=R-HSA-446652
Pre-NOTCH Expression and Processing	Reactome	R-HSA-1912422	1	45	0.725618670297	0.862935314108	ENSG00000196296	http://www.reactome.org/cgi-bin/eventbrowser_st_id?ST_ID=R-HSA-1912422
Cysteine and methionine metabolism	KEGG PATHWAY	hsa00270	1	45	0.725618670297	0.862935314108	ENSG00000132840	http://www.genome.jp/kegg-bin/show_pathway?hsa00270/hsa:23743%09red
Vasopressin-regulated water reabsorption	KEGG PATHWAY	hsa04962	1	45	0.725618670297	0.862935314108	ENSG00000171885	http://www.genome.jp/kegg-bin/show_pathway?hsa04962/hsa:361%09red
Cargo recognition for clathrin-mediated endocytosis	Reactome	R-HSA-8856825	2	91	0.732811847619	0.86769807055	ENSG00000065609|ENSG00000138798	http://www.reactome.org/cgi-bin/eventbrowser_st_id?ST_ID=R-HSA-8856825
Prostate cancer	KEGG PATHWAY	hsa05215	2	91	0.732811847619	0.86769807055	ENSG00000138798|ENSG00000277893	http://www.genome.jp/kegg-bin/show_pathway?hsa05215/hsa:6716%09red/hsa:1950%09red
Elastic fibre formation	Reactome	R-HSA-1566948	1	46	0.733232092012	0.86769807055	ENSG00000125965	http://www.reactome.org/cgi-bin/eventbrowser_st_id?ST_ID=R-HSA-1566948
Ether lipid metabolism	KEGG PATHWAY	hsa00565	1	46	0.733232092012	0.86769807055	ENSG00000188257	http://www.genome.jp/kegg-bin/show_pathway?hsa00565/hsa:5320%09red
CCKR signaling map	PANTHER	P06959	4	176	0.737865001503	0.872298822895	ENSG00000089250|ENSG00000110680|ENSG00000196218|ENSG00000081189	http://www.pantherdb.org/pathway/pathwayDiagram.jsp?catAccession=P06959
Clathrin-mediated endocytosis	Reactome	R-HSA-8856828	3	135	0.739552017801	0.872990806617	ENSG00000136717|ENSG00000065609|ENSG00000138798	http://www.reactome.org/cgi-bin/eventbrowser_st_id?ST_ID=R-HSA-8856828
Inositol phosphate metabolism	Reactome	R-HSA-1483249	1	47	0.740634546865	0.872990806617	ENSG00000161896	http://www.reactome.org/cgi-bin/eventbrowser_st_id?ST_ID=R-HSA-1483249
@@Inositol phosphate metabolism	KEGG PATHWAY	hsa00562	1	72	0.871702166104	0.954582125968	ENSG00000107242	http://www.genome.jp/kegg-bin/show_pathway?hsa00562/hsa:8395%09red
Gap junction trafficking	Reactome	R-HSA-190828	1	47	0.740634546865	0.872990806617	ENSG00000177291	http://www.reactome.org/cgi-bin/eventbrowser_st_id?ST_ID=R-HSA-190828
Sphingolipid metabolism	KEGG PATHWAY	hsa00600	1	47	0.740634546865	0.872990806617	ENSG00000204099	http://www.genome.jp/kegg-bin/show_pathway?hsa00600/hsa:129807%09red
Regulation of TP53 Activity through Phosphorylation	Reactome	R-HSA-6804756	2	93	0.743498709469	0.87523776621	ENSG00000162409|ENSG00000115592	http://www.reactome.org/cgi-bin/eventbrowser_st_id?ST_ID=R-HSA-6804756
Gap junction trafficking and regulation	Reactome	R-HSA-157858	1	48	0.74783187276	0.877829872156	ENSG00000177291	http://www.reactome.org/cgi-bin/eventbrowser_st_id?ST_ID=R-HSA-157858
NRAGE signals death through JNK	Reactome	R-HSA-193648	1	48	0.74783187276	0.877829872156	ENSG00000154358	http://www.reactome.org/cgi-bin/eventbrowser_st_id?ST_ID=R-HSA-193648
Malaria	KEGG PATHWAY	hsa05144	1	48	0.74783187276	0.877829872156	ENSG00000125538	http://www.genome.jp/kegg-bin/show_pathway?hsa05144/hsa:3553%09red
Eukaryotic Translation Elongation	Reactome	R-HSA-156842	2	94	0.748703549639	0.878121756919	ENSG00000101210|ENSG00000140986	http://www.reactome.org/cgi-bin/eventbrowser_st_id?ST_ID=R-HSA-156842
Metabolism of water-soluble vitamins and cofactors	Reactome	R-HSA-196849	2	94	0.748703549639	0.878121756919	ENSG00000138356|ENSG00000076555	http://www.reactome.org/cgi-bin/eventbrowser_st_id?ST_ID=R-HSA-196849
Ub-specific processing proteases	Reactome	R-HSA-5689880	5	221	0.753300232808	0.88161026863	ENSG00000276368|ENSG00000277075|ENSG00000278588|ENSG00000058056|ENSG00000278463	http://www.reactome.org/cgi-bin/eventbrowser_st_id?ST_ID=R-HSA-5689880
Chondroitin sulfate/dermatan sulfate metabolism	Reactome	R-HSA-1793185	1	49	0.754829746269	0.88161026863	ENSG00000130287	http://www.reactome.org/cgi-bin/eventbrowser_st_id?ST_ID=R-HSA-1793185
Retrograde transport at the Trans-Golgi-Network	Reactome	R-HSA-6811440	1	49	0.754829746269	0.88161026863	ENSG00000123570	http://www.reactome.org/cgi-bin/eventbrowser_st_id?ST_ID=R-HSA-6811440
G beta:gamma signalling through PI3Kgamma	Reactome	R-HSA-392451	1	49	0.754829746269	0.88161026863	ENSG00000168243	http://www.reactome.org/cgi-bin/eventbrowser_st_id?ST_ID=R-HSA-392451
PI3K-Akt signaling pathway	KEGG PATHWAY	hsa04151	8	343	0.759238273672	0.885928808016	ENSG00000162409|ENSG00000172179|ENSG00000165197|ENSG00000111241|ENSG00000168243|ENSG00000091128|ENSG00000124253|ENSG00000138798	http://www.genome.jp/kegg-bin/show_pathway?hsa04151/hsa:2251%09red/hsa:5105%09red/hsa:2786%09red/hsa:2277%09red/hsa:1950%09red/hsa:5563%09red/hsa:22798%09red/hsa:5617%09red
Endocytosis	KEGG PATHWAY	hsa04144	6	264	0.761463987483	0.886610439555	ENSG00000182533|ENSG00000107242|ENSG00000204632|ENSG00000136717|ENSG00000178568|ENSG00000138798	http://www.genome.jp/kegg-bin/show_pathway?hsa04144/hsa:8395%09red/hsa:2066%09red/hsa:1950%09red/hsa:274%09red/hsa:859%09red/hsa:3135%09red
Progesterone-mediated oocyte maturation	KEGG PATHWAY	hsa04914	2	97	0.763776073842	0.888425262503	ENSG00000078295|ENSG00000082175	http://www.genome.jp/kegg-bin/show_pathway?hsa04914/hsa:108%09red/hsa:5241%09red
Glutathione metabolism	KEGG PATHWAY	hsa00480	1	51	0.76824906239	0.891717294489	ENSG00000211445	http://www.genome.jp/kegg-bin/show_pathway?hsa00480/hsa:2878%09red
Amyotrophic lateral sclerosis (ALS)	KEGG PATHWAY	hsa05014	1	51	0.76824906239	0.891717294489	ENSG00000089250	http://www.genome.jp/kegg-bin/show_pathway?hsa05014/hsa:4842%09red
COPI-mediated anterograde transport	Reactome	R-HSA-6807878	2	98	0.768623093324	0.891717294489	ENSG00000029534|ENSG00000160460	http://www.reactome.org/cgi-bin/eventbrowser_st_id?ST_ID=R-HSA-6807878
Defensins	Reactome	R-HSA-1461973	1	52	0.774681090974	0.895939501552	ENSG00000129744	http://www.reactome.org/cgi-bin/eventbrowser_st_id?ST_ID=R-HSA-1461973
G-protein beta:gamma signalling	Reactome	R-HSA-397795	1	52	0.774681090974	0.895939501552	ENSG00000168243	http://www.reactome.org/cgi-bin/eventbrowser_st_id?ST_ID=R-HSA-397795
Staphylococcus aureus infection	KEGG PATHWAY	hsa05150	1	52	0.774681090974	0.895939501552	ENSG00000197766	http://www.genome.jp/kegg-bin/show_pathway?hsa05150/hsa:1675%09red
Ovarian steroidogenesis	KEGG PATHWAY	hsa04913	1	52	0.774681090974	0.895939501552	ENSG00000078295	http://www.genome.jp/kegg-bin/show_pathway?hsa04913/hsa:108%09red
Lysine degradation	KEGG PATHWAY	hsa00310	1	52	0.774681090974	0.895939501552	ENSG00000198756	http://www.genome.jp/kegg-bin/show_pathway?hsa00310/hsa:23127%09red
Estrogen signaling pathway	KEGG PATHWAY	hsa04915	2	101	0.782647706842	0.90074477034	ENSG00000078295|ENSG00000169885	http://www.genome.jp/kegg-bin/show_pathway?hsa04915/hsa:108%09red/hsa:163688%09red
VEGFA-VEGFR2 Pathway	Reactome	R-HSA-4420097	7	312	0.783351644223	0.901479230539	ENSG00000070808|ENSG00000111241|ENSG00000077522|ENSG00000149970|ENSG00000160460|ENSG00000138798|ENSG00000058404	http://www.reactome.org/cgi-bin/eventbrowser_st_id?ST_ID=R-HSA-4420097
Cytokine Signaling in Immune system	Reactome	R-HSA-1280215	15	627	0.784226440956	0.902375670961	ENSG00000197153|ENSG00000172179|ENSG00000070808|ENSG00000111241|ENSG00000274267|ENSG00000122756|ENSG00000273983|ENSG00000077522|ENSG00000278272|ENSG00000125538|ENSG00000204632|ENSG00000149970|ENSG00000058404|ENSG00000138798|ENSG00000160460	http://www.reactome.org/cgi-bin/eventbrowser_st_id?ST_ID=R-HSA-1280215
Beta-catenin independent WNT signaling	Reactome	R-HSA-3858494	3	146	0.784854835366	0.902375670961	ENSG00000126583|ENSG00000070808|ENSG00000168243	http://www.reactome.org/cgi-bin/eventbrowser_st_id?ST_ID=R-HSA-3858494
Phospholipase D signaling pathway	KEGG PATHWAY	hsa04072	3	146	0.784854835366	0.902375670961	ENSG00000107242|ENSG00000078295|ENSG00000138798	http://www.genome.jp/kegg-bin/show_pathway?hsa04072/hsa:108%09red/hsa:8395%09red/hsa:1950%09red
Fc epsilon receptor (FCERI) signaling	Reactome	R-HSA-2454202	8	355	0.790346143937	0.905574673867	ENSG00000070808|ENSG00000111241|ENSG00000107242|ENSG00000077522|ENSG00000149970|ENSG00000058404|ENSG00000138798|ENSG00000160460	http://www.reactome.org/cgi-bin/eventbrowser_st_id?ST_ID=R-HSA-2454202
FGF signaling pathway	PANTHER	P00021	2	103	0.791577971519	0.905881424258	ENSG00000111241|ENSG00000126583	http://www.pantherdb.org/pathway/pathwayDiagram.jsp?catAccession=P00021
AGE-RAGE signaling pathway in diabetic complications	KEGG PATHWAY	hsa04933	2	103	0.791577971519	0.905881424258	ENSG00000125538|ENSG00000165197	http://www.genome.jp/kegg-bin/show_pathway?hsa04933/hsa:2277%09red/hsa:3553%09red
Mitochondrial protein import	Reactome	R-HSA-1268020	1	55	0.792927144814	0.905881424258	ENSG00000151729	http://www.reactome.org/cgi-bin/eventbrowser_st_id?ST_ID=R-HSA-1268020
Basal cell carcinoma	KEGG PATHWAY	hsa05217	1	55	0.792927144814	0.905881424258	ENSG00000115596	http://www.genome.jp/kegg-bin/show_pathway?hsa05217/hsa:7475%09red
purine nucleotides de novo biosynthesis	BioCyc	PWY-841	1	56	0.798675148986	0.909416099693	ENSG00000185100	http://biocyc.org/HUMAN/NEW-IMAGE?type=NIL&object=PWY-841
superpathway of purine nucleotide salvage	BioCyc	PWY66-409	1	56	0.798675148986	0.909416099693	ENSG00000185100	http://biocyc.org/HUMAN/NEW-IMAGE?type=NIL&object=PWY66-409
Signaling by NOTCH1 in Cancer	Reactome	R-HSA-2644603	1	56	0.798675148986	0.909416099693	ENSG00000107954	http://www.reactome.org/cgi-bin/eventbrowser_st_id?ST_ID=R-HSA-2644603
Constitutive Signaling by NOTCH1 PEST Domain Mutants	Reactome	R-HSA-2644606	1	56	0.798675148986	0.909416099693	ENSG00000107954	http://www.reactome.org/cgi-bin/eventbrowser_st_id?ST_ID=R-HSA-2644606
Signaling by NOTCH1 PEST Domain Mutants in Cancer	Reactome	R-HSA-2644602	1	56	0.798675148986	0.909416099693	ENSG00000107954	http://www.reactome.org/cgi-bin/eventbrowser_st_id?ST_ID=R-HSA-2644602
Signaling by NOTCH1 HD+PEST Domain Mutants in Cancer	Reactome	R-HSA-2894858	1	56	0.798675148986	0.909416099693	ENSG00000107954	http://www.reactome.org/cgi-bin/eventbrowser_st_id?ST_ID=R-HSA-2894858
Constitutive Signaling by NOTCH1 HD+PEST Domain Mutants	Reactome	R-HSA-2894862	1	56	0.798675148986	0.909416099693	ENSG00000107954	http://www.reactome.org/cgi-bin/eventbrowser_st_id?ST_ID=R-HSA-2894862
Toll-Like Receptors Cascades	Reactome	R-HSA-168898	3	152	0.806693502712	0.915503945365	ENSG00000160678|ENSG00000081189|ENSG00000129988	http://www.reactome.org/cgi-bin/eventbrowser_st_id?ST_ID=R-HSA-168898
Phagosome	KEGG PATHWAY	hsa04145	3	152	0.806693502712	0.915503945365	ENSG00000089250|ENSG00000204632|ENSG00000005381	http://www.genome.jp/kegg-bin/show_pathway?hsa04145/hsa:4842%09red/hsa:4353%09red/hsa:3135%09red
ABC-family proteins mediated transport	Reactome	R-HSA-382556	2	107	0.808471350909	0.916863406234	ENSG00000187486|ENSG00000118137	http://www.reactome.org/cgi-bin/eventbrowser_st_id?ST_ID=R-HSA-382556
Toll-like receptor signaling pathway	KEGG PATHWAY	hsa04620	2	108	0.812499650791	0.91920100815	ENSG00000125538|ENSG00000129988	http://www.genome.jp/kegg-bin/show_pathway?hsa04620/hsa:3929%09red/hsa:3553%09red
The citric acid (TCA) cycle and respiratory electron transport	Reactome	R-HSA-1428517	3	154	0.813546093902	0.920005178467	ENSG00000147576|ENSG00000175564|ENSG00000004799	http://www.reactome.org/cgi-bin/eventbrowser_st_id?ST_ID=R-HSA-1428517
Biological oxidations	Reactome	R-HSA-211859	4	198	0.813875257056	0.920033345054	ENSG00000183549|ENSG00000196616|ENSG00000187758|ENSG00000198099	http://www.reactome.org/cgi-bin/eventbrowser_st_id?ST_ID=R-HSA-211859
Regulation of actin dynamics for phagocytic cup formation	Reactome	R-HSA-2029482	1	59	0.814980653896	0.920033345054	ENSG00000125414	http://www.reactome.org/cgi-bin/eventbrowser_st_id?ST_ID=R-HSA-2029482
Acute myeloid leukemia	KEGG PATHWAY	hsa05221	1	59	0.814980653896	0.920033345054	ENSG00000109906	http://www.genome.jp/kegg-bin/show_pathway?hsa05221/hsa:7704%09red
Non-integrin membrane-ECM interactions	Reactome	R-HSA-3000171	1	60	0.820117286359	0.922728105639	ENSG00000198947	http://www.reactome.org/cgi-bin/eventbrowser_st_id?ST_ID=R-HSA-3000171
Steroid hormone biosynthesis	KEGG PATHWAY	hsa00140	1	60	0.820117286359	0.922728105639	ENSG00000277893	http://www.genome.jp/kegg-bin/show_pathway?hsa00140/hsa:6716%09red
MAP kinase activation in TLR cascade	Reactome	R-HSA-450294	1	61	0.825111506072	0.925902923057	ENSG00000081189	http://www.reactome.org/cgi-bin/eventbrowser_st_id?ST_ID=R-HSA-450294
Synthesis of substrates in N-glycan biosythesis	Reactome	R-HSA-446219	1	63	0.834688370245	0.931843186657	ENSG00000204099	http://www.reactome.org/cgi-bin/eventbrowser_st_id?ST_ID=R-HSA-446219
Cytosolic DNA-sensing pathway	KEGG PATHWAY	hsa04623	1	63	0.834688370245	0.931843186657	ENSG00000125538	http://www.genome.jp/kegg-bin/show_pathway?hsa04623/hsa:3553%09red
Cell death signalling via NRAGE, NRIF and NADE	Reactome	R-HSA-204998	1	64	0.839278576664	0.933567222987	ENSG00000154358	http://www.reactome.org/cgi-bin/eventbrowser_st_id?ST_ID=R-HSA-204998
Signaling by PTK6	Reactome	R-HSA-8848021	1	64	0.839278576664	0.933567222987	ENSG00000138798	http://www.reactome.org/cgi-bin/eventbrowser_st_id?ST_ID=R-HSA-8848021
Viral carcinogenesis	KEGG PATHWAY	hsa05203	4	207	0.839297776276	0.933567222987	ENSG00000248746|ENSG00000278588|ENSG00000077522|ENSG00000204632	http://www.genome.jp/kegg-bin/show_pathway?hsa05203/hsa:8346%09red/hsa:88%09red/hsa:89%09red/hsa:3135%09red
Immunoregulatory interactions between a Lymphoid and a non-Lymphoid cell	Reactome	R-HSA-198933	2	116	0.842089053627	0.936292088019	ENSG00000204632|ENSG00000161649	http://www.reactome.org/cgi-bin/eventbrowser_st_id?ST_ID=R-HSA-198933
Deubiquitination	Reactome	R-HSA-5688426	6	295	0.843043947234	0.93691331131	ENSG00000277075|ENSG00000185345|ENSG00000058056|ENSG00000276368|ENSG00000278588|ENSG00000278463	http://www.reactome.org/cgi-bin/eventbrowser_st_id?ST_ID=R-HSA-5688426
Interferon alpha/beta signaling	Reactome	R-HSA-909733	1	67	0.852299499655	0.942597994212	ENSG00000204632	http://www.reactome.org/cgi-bin/eventbrowser_st_id?ST_ID=R-HSA-909733
DNA Double-Strand Break Repair	Reactome	R-HSA-5693532	3	167	0.853233664935	0.94340275989	ENSG00000278588|ENSG00000112319|ENSG00000104313	http://www.reactome.org/cgi-bin/eventbrowser_st_id?ST_ID=R-HSA-5693532
Nonhomologous End-Joining (NHEJ)	Reactome	R-HSA-5693571	1	68	0.856401335192	0.94477114457	ENSG00000278588	http://www.reactome.org/cgi-bin/eventbrowser_st_id?ST_ID=R-HSA-5693571
Pancreatic cancer	KEGG PATHWAY	hsa05212	1	68	0.856401335192	0.94477114457	ENSG00000138798	http://www.genome.jp/kegg-bin/show_pathway?hsa05212/hsa:1950%09red
Central carbon metabolism in cancer	KEGG PATHWAY	hsa05230	1	69	0.860389412308	0.947340720203	ENSG00000152556	http://www.genome.jp/kegg-bin/show_pathway?hsa05230/hsa:5213%09red
Leishmaniasis	KEGG PATHWAY	hsa05140	1	70	0.864266881629	0.950007368642	ENSG00000125538	http://www.genome.jp/kegg-bin/show_pathway?hsa05140/hsa:3553%09red
Glycosaminoglycan metabolism	Reactome	R-HSA-1630316	2	123	0.864436338	0.950117437741	ENSG00000130287|ENSG00000172987	http://www.reactome.org/cgi-bin/eventbrowser_st_id?ST_ID=R-HSA-1630316
Cell cycle	KEGG PATHWAY	hsa04110	2	124	0.867381262675	0.952819394584	ENSG00000130222|ENSG00000099860	http://www.genome.jp/kegg-bin/show_pathway?hsa04110/hsa:10912%09red/hsa:4616%09red
@@Cell Cycle	Reactome	R-HSA-1640170	8	609	0.995652631831	0.99999999923	ENSG00000197153|ENSG00000277075|ENSG00000274267|ENSG00000273983|ENSG00000278272|ENSG00000276368|ENSG00000278588|ENSG00000278463	http://www.reactome.org/cgi-bin/eventbrowser_st_id?ST_ID=R-HSA-1640170
Antigen processing and presentation	KEGG PATHWAY	hsa04612	1	71	0.868036806643	0.952852192203	ENSG00000204632	http://www.genome.jp/kegg-bin/show_pathway?hsa04612/hsa:3135%09red
Rho GTPase cycle	Reactome	R-HSA-194840	2	125	0.870267353056	0.954582125968	ENSG00000154358|ENSG00000147256	http://www.reactome.org/cgi-bin/eventbrowser_st_id?ST_ID=R-HSA-194840
Signaling by TGF-beta Receptor Complex	Reactome	R-HSA-170834	1	73	0.875265856374	0.956573943661	ENSG00000101892	http://www.reactome.org/cgi-bin/eventbrowser_st_id?ST_ID=R-HSA-170834
Toll Like Receptor 4 (TLR4) Cascade	Reactome	R-HSA-166016	2	127	0.875866997501	0.957154605943	ENSG00000081189|ENSG00000129988	http://www.reactome.org/cgi-bin/eventbrowser_st_id?ST_ID=R-HSA-166016
Prolactin signaling pathway	KEGG PATHWAY	hsa04917	1	74	0.878730693697	0.959136966457	ENSG00000172179	http://www.genome.jp/kegg-bin/show_pathway?hsa04917/hsa:5617%09red
Natural killer cell mediated cytotoxicity	KEGG PATHWAY	hsa04650	2	130	0.883849735155	0.961737414261	ENSG00000204632|ENSG00000126583	http://www.genome.jp/kegg-bin/show_pathway?hsa04650/hsa:3135%09red/hsa:5582%09red
Downstream signaling events of B Cell Receptor (BCR)	Reactome	R-HSA-1168372	3	180	0.885344740358	0.961793252086	ENSG00000107242|ENSG00000111241|ENSG00000138798	http://www.reactome.org/cgi-bin/eventbrowser_st_id?ST_ID=R-HSA-1168372
Biosynthesis of the N-glycan precursor (dolichol lipid-linked oligosaccharide, LLO) and transfer to a nascent protein	Reactome	R-HSA-446193	1	78	0.891655156556	0.967159352307	ENSG00000204099	http://www.reactome.org/cgi-bin/eventbrowser_st_id?ST_ID=R-HSA-446193
Hepatitis C	KEGG PATHWAY	hsa05160	2	135	0.896106045342	0.970527811731	ENSG00000138798|ENSG00000213937	http://www.genome.jp/kegg-bin/show_pathway?hsa05160/hsa:1950%09red/hsa:9080%09red
Ubiquitin mediated proteolysis	KEGG PATHWAY	hsa04120	2	137	0.900662981879	0.972849462498	ENSG00000160224|ENSG00000185345	http://www.genome.jp/kegg-bin/show_pathway?hsa04120/hsa:5071%09red/hsa:326%09red
Measles	KEGG PATHWAY	hsa05162	2	138	0.902870925103	0.9746966682	ENSG00000125538|ENSG00000123570	http://www.genome.jp/kegg-bin/show_pathway?hsa05162/hsa:51209%09red/hsa:3553%09red
ABC transporter disorders	Reactome	R-HSA-5619084	1	82	0.90320389463	0.974749022032	ENSG00000187486	http://www.reactome.org/cgi-bin/eventbrowser_st_id?ST_ID=R-HSA-5619084
Taste transduction	KEGG PATHWAY	hsa04742	1	82	0.90320389463	0.974749022032	ENSG00000108684	http://www.genome.jp/kegg-bin/show_pathway?hsa04742/hsa:40%09red
Interferon Signaling	Reactome	R-HSA-913531	3	189	0.90374744609	0.97525883758	ENSG00000204632|ENSG00000070808|ENSG00000058404	http://www.reactome.org/cgi-bin/eventbrowser_st_id?ST_ID=R-HSA-913531
Toll Like Receptor 5 (TLR5) Cascade	Reactome	R-HSA-168176	1	83	0.905893615797	0.976805750776	ENSG00000081189	http://www.reactome.org/cgi-bin/eventbrowser_st_id?ST_ID=R-HSA-168176
MyD88 cascade initiated on plasma membrane	Reactome	R-HSA-975871	1	83	0.905893615797	0.976805750776	ENSG00000081189	http://www.reactome.org/cgi-bin/eventbrowser_st_id?ST_ID=R-HSA-975871
Toll Like Receptor 10 (TLR10) Cascade	Reactome	R-HSA-168142	1	83	0.905893615797	0.976805750776	ENSG00000081189	http://www.reactome.org/cgi-bin/eventbrowser_st_id?ST_ID=R-HSA-168142
ECM-receptor interaction	KEGG PATHWAY	hsa04512	1	83	0.905893615797	0.976805750776	ENSG00000091128	http://www.genome.jp/kegg-bin/show_pathway?hsa04512/hsa:22798%09red
Fcgamma receptor (FCGR) dependent phagocytosis	Reactome	R-HSA-2029480	1	84	0.908508697985	0.978547757531	ENSG00000125414	http://www.reactome.org/cgi-bin/eventbrowser_st_id?ST_ID=R-HSA-2029480
TRAF6 mediated induction of NFkB and MAP kinases upon TLR7/8 or 9 activation	Reactome	R-HSA-975138	1	84	0.908508697985	0.978547757531	ENSG00000081189	http://www.reactome.org/cgi-bin/eventbrowser_st_id?ST_ID=R-HSA-975138
ER-Phagosome pathway	Reactome	R-HSA-1236974	1	85	0.911051209585	0.979746400829	ENSG00000204632	http://www.reactome.org/cgi-bin/eventbrowser_st_id?ST_ID=R-HSA-1236974
Apoptosis	KEGG PATHWAY	hsa04210	2	142	0.911252327654	0.979885799688	ENSG00000130222|ENSG00000099860	http://www.genome.jp/kegg-bin/show_pathway?hsa04210/hsa:10912%09red/hsa:4616%09red
@@Apoptosis	Reactome	R-HSA-109581	2	163	0.945181860617	0.99544049344	ENSG00000186868|ENSG00000184357	http://www.reactome.org/cgi-bin/eventbrowser_st_id?ST_ID=R-HSA-109581
Toll Like Receptor 7/8 (TLR7/8) Cascade	Reactome	R-HSA-168181	1	86	0.913523161744	0.981019231753	ENSG00000081189	http://www.reactome.org/cgi-bin/eventbrowser_st_id?ST_ID=R-HSA-168181
MyD88 dependent cascade initiated on endosome	Reactome	R-HSA-975155	1	86	0.913523161744	0.981019231753	ENSG00000081189	http://www.reactome.org/cgi-bin/eventbrowser_st_id?ST_ID=R-HSA-975155
p75 NTR receptor-mediated signalling	Reactome	R-HSA-193704	1	86	0.913523161744	0.981019231753	ENSG00000154358	http://www.reactome.org/cgi-bin/eventbrowser_st_id?ST_ID=R-HSA-193704
Hematopoietic cell lineage	KEGG PATHWAY	hsa04640	1	86	0.913523161744	0.981019231753	ENSG00000125538	http://www.genome.jp/kegg-bin/show_pathway?hsa04640/hsa:3553%09red
Rheumatoid arthritis	KEGG PATHWAY	hsa05323	1	86	0.913523161744	0.981019231753	ENSG00000125538	http://www.genome.jp/kegg-bin/show_pathway?hsa05323/hsa:3553%09red
Signaling pathways regulating pluripotency of stem cells	KEGG PATHWAY	hsa04550	2	144	0.915184325344	0.982418261526	ENSG00000135100|ENSG00000115596	http://www.genome.jp/kegg-bin/show_pathway?hsa04550/hsa:7475%09red/hsa:6927%09red
Parkinson disease	PANTHER	P00049	1	88	0.918263155578	0.984258607207	ENSG00000185345	http://www.pantherdb.org/pathway/pathwayDiagram.jsp?catAccession=P00049
Small cell lung cancer	KEGG PATHWAY	hsa05222	1	88	0.918263155578	0.984258607207	ENSG00000091128	http://www.genome.jp/kegg-bin/show_pathway?hsa05222/hsa:22798%09red
Toll Like Receptor 9 (TLR9) Cascade	Reactome	R-HSA-168138	1	89	0.920534947367	0.985845599985	ENSG00000081189	http://www.reactome.org/cgi-bin/eventbrowser_st_id?ST_ID=R-HSA-168138
Peptide chain elongation	Reactome	R-HSA-156902	1	90	0.922743682891	0.986207495143	ENSG00000140986	http://www.reactome.org/cgi-bin/eventbrowser_st_id?ST_ID=R-HSA-156902
Viral mRNA Translation	Reactome	R-HSA-192823	1	90	0.922743682891	0.986207495143	ENSG00000140986	http://www.reactome.org/cgi-bin/eventbrowser_st_id?ST_ID=R-HSA-192823
ER to Golgi Anterograde Transport	Reactome	R-HSA-199977	2	151	0.927694979147	0.989108314601	ENSG00000029534|ENSG00000160460	http://www.reactome.org/cgi-bin/eventbrowser_st_id?ST_ID=R-HSA-199977
MyD88:Mal cascade initiated on plasma membrane	Reactome	R-HSA-166058	1	93	0.929008789492	0.989508429343	ENSG00000081189	http://www.reactome.org/cgi-bin/eventbrowser_st_id?ST_ID=R-HSA-166058
Chaperonin-mediated protein folding	Reactome	R-HSA-390466	1	93	0.929008789492	0.989508429343	ENSG00000168243	http://www.reactome.org/cgi-bin/eventbrowser_st_id?ST_ID=R-HSA-390466
PCP/CE pathway	Reactome	R-HSA-4086400	1	93	0.929008789492	0.989508429343	ENSG00000126583	http://www.reactome.org/cgi-bin/eventbrowser_st_id?ST_ID=R-HSA-4086400
Selenocysteine synthesis	Reactome	R-HSA-2408557	1	93	0.929008789492	0.989508429343	ENSG00000140986	http://www.reactome.org/cgi-bin/eventbrowser_st_id?ST_ID=R-HSA-2408557
Toll Like Receptor TLR6:TLR2 Cascade	Reactome	R-HSA-168188	1	93	0.929008789492	0.989508429343	ENSG00000081189	http://www.reactome.org/cgi-bin/eventbrowser_st_id?ST_ID=R-HSA-168188
Eukaryotic Translation Termination	Reactome	R-HSA-72764	1	94	0.930982300982	0.990455904468	ENSG00000140986	http://www.reactome.org/cgi-bin/eventbrowser_st_id?ST_ID=R-HSA-72764
Regulation of TP53 Activity	Reactome	R-HSA-5633007	2	154	0.932505064581	0.990794833428	ENSG00000162409|ENSG00000115592	http://www.reactome.org/cgi-bin/eventbrowser_st_id?ST_ID=R-HSA-5633007
G2/M DNA damage checkpoint	Reactome	R-HSA-69473	1	95	0.93290102468	0.990794833428	ENSG00000278588	http://www.reactome.org/cgi-bin/eventbrowser_st_id?ST_ID=R-HSA-69473
Toll Like Receptor 2 (TLR2) Cascade	Reactome	R-HSA-181438	1	96	0.934766479512	0.991173554711	ENSG00000081189	http://www.reactome.org/cgi-bin/eventbrowser_st_id?ST_ID=R-HSA-181438
Toll Like Receptor TLR1:TLR2 Cascade	Reactome	R-HSA-168179	1	96	0.934766479512	0.991173554711	ENSG00000081189	http://www.reactome.org/cgi-bin/eventbrowser_st_id?ST_ID=R-HSA-168179
Nonsense Mediated Decay (NMD) independent of the Exon Junction Complex (EJC)	Reactome	R-HSA-975956	1	96	0.934766479512	0.991173554711	ENSG00000140986	http://www.reactome.org/cgi-bin/eventbrowser_st_id?ST_ID=R-HSA-975956
Signaling by the B Cell Receptor (BCR)	Reactome	R-HSA-983705	3	209	0.935435143951	0.991458830651	ENSG00000107242|ENSG00000111241|ENSG00000138798	http://www.reactome.org/cgi-bin/eventbrowser_st_id?ST_ID=R-HSA-983705
HTLV-I infection	KEGG PATHWAY	hsa05166	4	259	0.935489487923	0.991458830651	ENSG00000204632|ENSG00000115596|ENSG00000078295|ENSG00000151729	http://www.genome.jp/kegg-bin/show_pathway?hsa05166/hsa:108%09red/hsa:291%09red/hsa:7475%09red/hsa:3135%09red
Translation	Reactome	R-HSA-72766	2	157	0.937011310383	0.99265537179	ENSG00000101210|ENSG00000140986	http://www.reactome.org/cgi-bin/eventbrowser_st_id?ST_ID=R-HSA-72766
Signaling by GPCR	Reactome	R-HSA-372790	28	1277	0.937264312747	0.99282360851	ENSG00000070808|ENSG00000124205|ENSG00000124657|ENSG00000149970|ENSG00000110680|ENSG00000138798|ENSG00000058404|ENSG00000168243|ENSG00000126583|ENSG00000077522|ENSG00000167332|ENSG00000128655|ENSG00000139874|ENSG00000160460|ENSG00000113889|ENSG00000106113|ENSG00000106018|ENSG00000078295|ENSG00000186867|ENSG00000069482|ENSG00000115596|ENSG00000154358|ENSG00000180772|ENSG00000111241|ENSG00000070031…	http://www.reactome.org/cgi-bin/eventbrowser_st_id?ST_ID=R-HSA-372790
Signal Transduction	Reactome	R-HSA-162582	59	2483	0.938107718788	0.993122418094	ENSG00000197153|ENSG00000113889|ENSG00000187758|ENSG00000070808|ENSG00000198099|ENSG00000124205|ENSG00000004799|ENSG00000124657|ENSG00000149970|ENSG00000110680|ENSG00000138798|ENSG00000058404|ENSG00000172179|ENSG00000165197|ENSG00000185559|ENSG00000186326|ENSG00000168243|ENSG00000107242|ENSG00000126583|ENSG00000273983|ENSG00000077522|ENSG00000077157|ENSG00000167332|ENSG00000128655|ENSG00000139874…	http://www.reactome.org/cgi-bin/eventbrowser_st_id?ST_ID=R-HSA-162582
Phase II conjugation	Reactome	R-HSA-156580	1	98	0.938343449169	0.993122418094	ENSG00000183549	http://www.reactome.org/cgi-bin/eventbrowser_st_id?ST_ID=R-HSA-156580
Processing of DNA double-strand break ends	Reactome	R-HSA-5693607	1	98	0.938343449169	0.993122418094	ENSG00000278588	http://www.reactome.org/cgi-bin/eventbrowser_st_id?ST_ID=R-HSA-5693607
Protein folding	Reactome	R-HSA-391251	1	99	0.940057796198	0.993632463537	ENSG00000168243	http://www.reactome.org/cgi-bin/eventbrowser_st_id?ST_ID=R-HSA-391251
Endocrine resistance	KEGG PATHWAY	hsa01522	1	99	0.940057796198	0.993632463537	ENSG00000078295	http://www.genome.jp/kegg-bin/show_pathway?hsa01522/hsa:108%09red
MyD88-independent TLR3/TLR4 cascade	Reactome	R-HSA-166166	1	100	0.941724540995	0.994006710548	ENSG00000081189	http://www.reactome.org/cgi-bin/eventbrowser_st_id?ST_ID=R-HSA-166166
TRIF-mediated TLR3/TLR4 signaling	Reactome	R-HSA-937061	1	100	0.941724540995	0.994006710548	ENSG00000081189	http://www.reactome.org/cgi-bin/eventbrowser_st_id?ST_ID=R-HSA-937061
Toll Like Receptor 3 (TLR3) Cascade	Reactome	R-HSA-168164	1	100	0.941724540995	0.994006710548	ENSG00000081189	http://www.reactome.org/cgi-bin/eventbrowser_st_id?ST_ID=R-HSA-168164
Antigen processing-Cross presentation	Reactome	R-HSA-1236975	1	101	0.943345003531	0.994346429162	ENSG00000204632	http://www.reactome.org/cgi-bin/eventbrowser_st_id?ST_ID=R-HSA-1236975
Formation of a pool of free 40S subunits	Reactome	R-HSA-72689	1	102	0.944920467224	0.995241675538	ENSG00000140986	http://www.reactome.org/cgi-bin/eventbrowser_st_id?ST_ID=R-HSA-72689
CLEC7A (Dectin-1) signaling	Reactome	R-HSA-5607764	1	102	0.944920467224	0.995241675538	ENSG00000125538	http://www.reactome.org/cgi-bin/eventbrowser_st_id?ST_ID=R-HSA-5607764
GPCR downstream signaling	Reactome	R-HSA-388396	20	968	0.945619812475	0.995825213199	ENSG00000113889|ENSG00000154358|ENSG00000106113|ENSG00000180772|ENSG00000124657|ENSG00000106018|ENSG00000070031|ENSG00000124205|ENSG00000186867|ENSG00000168243|ENSG00000183971|ENSG00000135744|ENSG00000126583|ENSG00000146469|ENSG00000078295|ENSG00000069482|ENSG00000110680|ENSG00000139874|ENSG00000167332|ENSG00000128655	http://www.reactome.org/cgi-bin/eventbrowser_st_id?ST_ID=R-HSA-388396
Cell surface interactions at the vascular wall	Reactome	R-HSA-202733	1	103	0.946452179952	0.996319015239	ENSG00000115290	http://www.reactome.org/cgi-bin/eventbrowser_st_id?ST_ID=R-HSA-202733
Integrin signalling pathway	PANTHER	P00034	2	166	0.948878834903	0.99780062231	ENSG00000077522|ENSG00000091128	http://www.pantherdb.org/pathway/pathwayDiagram.jsp?catAccession=P00034
Programmed Cell Death	Reactome	R-HSA-5357801	2	166	0.948878834903	0.99780062231	ENSG00000186868|ENSG00000184357	http://www.reactome.org/cgi-bin/eventbrowser_st_id?ST_ID=R-HSA-5357801
Protein processing in endoplasmic reticulum	KEGG PATHWAY	hsa04141	2	167	0.950057447068	0.998124557974	ENSG00000109846|ENSG00000185345	http://www.genome.jp/kegg-bin/show_pathway?hsa04141/hsa:5071%09red/hsa:1410%09red
Metabolism of proteins	Reactome	R-HSA-392499	30	1382	0.950060775086	0.998124557974	ENSG00000197153|ENSG00000029534|ENSG00000080618|ENSG00000185499|ENSG00000116183|ENSG00000140986|ENSG00000110680|ENSG00000101210|ENSG00000172179|ENSG00000229415|ENSG00000185345|ENSG00000151729|ENSG00000168243|ENSG00000273983|ENSG00000160460|ENSG00000278588|ENSG00000058056|ENSG00000274267|ENSG00000174473|ENSG00000278272|ENSG00000278463|ENSG00000277075|ENSG00000187720|ENSG00000087085|ENSG00000118137…	http://www.reactome.org/cgi-bin/eventbrowser_st_id?ST_ID=R-HSA-392499
Chagas disease (American trypanosomiasis)	KEGG PATHWAY	hsa05142	1	106	0.95079677845	0.998209164722	ENSG00000125538	http://www.genome.jp/kegg-bin/show_pathway?hsa05142/hsa:3553%09red
Apoptosis signaling pathway	PANTHER	P00006	1	108	0.953495788533	0.99951153175	ENSG00000126583	http://www.pantherdb.org/pathway/pathwayDiagram.jsp?catAccession=P00006
RNA transport	KEGG PATHWAY	hsa03013	2	171	0.954517673188	0.99999999923	ENSG00000101210|ENSG00000153165	http://www.genome.jp/kegg-bin/show_pathway?hsa03013/hsa:1917%09red/hsa:653489%09red
Respiratory electron transport, ATP synthesis by chemiosmotic coupling, and heat production by uncoupling proteins.	Reactome	R-HSA-163200	1	111	0.95726961771	0.99999999923	ENSG00000175564	http://www.reactome.org/cgi-bin/eventbrowser_st_id?ST_ID=R-HSA-163200
L13a-mediated translational silencing of Ceruloplasmin expression	Reactome	R-HSA-156827	1	112	0.958458327668	0.99999999923	ENSG00000140986	http://www.reactome.org/cgi-bin/eventbrowser_st_id?ST_ID=R-HSA-156827
SRP-dependent cotranslational protein targeting to membrane	Reactome	R-HSA-1799339	1	113	0.95961401405	0.99999999923	ENSG00000140986	http://www.reactome.org/cgi-bin/eventbrowser_st_id?ST_ID=R-HSA-1799339
GTP hydrolysis and joining of the 60S ribosomal subunit	Reactome	R-HSA-72706	1	113	0.95961401405	0.99999999923	ENSG00000140986	http://www.reactome.org/cgi-bin/eventbrowser_st_id?ST_ID=R-HSA-72706
TNF signaling pathway	KEGG PATHWAY	hsa04668	1	113	0.95961401405	0.99999999923	ENSG00000125538	http://www.genome.jp/kegg-bin/show_pathway?hsa04668/hsa:3553%09red
Diseases of signal transduction	Reactome	R-HSA-5663202	4	285	0.96050603226	0.99999999923	ENSG00000111241|ENSG00000107954|ENSG00000140522|ENSG00000138798	http://www.reactome.org/cgi-bin/eventbrowser_st_id?ST_ID=R-HSA-5663202
Nonsense-Mediated Decay (NMD)	Reactome	R-HSA-927802	1	114	0.960737593037	0.99999999923	ENSG00000140986	http://www.reactome.org/cgi-bin/eventbrowser_st_id?ST_ID=R-HSA-927802
Nonsense Mediated Decay (NMD) enhanced by the Exon Junction Complex (EJC)	Reactome	R-HSA-975957	1	114	0.960737593037	0.99999999923	ENSG00000140986	http://www.reactome.org/cgi-bin/eventbrowser_st_id?ST_ID=R-HSA-975957
Hedgehog 'off' state	Reactome	R-HSA-5610787	1	114	0.960737593037	0.99999999923	ENSG00000078295	http://www.reactome.org/cgi-bin/eventbrowser_st_id?ST_ID=R-HSA-5610787
Activated TLR4 signalling	Reactome	R-HSA-166054	1	114	0.960737593037	0.99999999923	ENSG00000081189	http://www.reactome.org/cgi-bin/eventbrowser_st_id?ST_ID=R-HSA-166054
Selenoamino acid metabolism	Reactome	R-HSA-2408522	1	117	0.963924470862	0.99999999923	ENSG00000140986	http://www.reactome.org/cgi-bin/eventbrowser_st_id?ST_ID=R-HSA-2408522
Transport to the Golgi and subsequent modification	Reactome	R-HSA-948021	2	182	0.964903304863	0.99999999923	ENSG00000029534|ENSG00000160460	http://www.reactome.org/cgi-bin/eventbrowser_st_id?ST_ID=R-HSA-948021
Olfactory transduction	KEGG PATHWAY	hsa04740	7	439	0.965424665398	0.99999999923	ENSG00000169885|ENSG00000070808|ENSG00000124657|ENSG00000144191|ENSG00000167332|ENSG00000100678|ENSG00000058404	http://www.genome.jp/kegg-bin/show_pathway?hsa04740/hsa:816%09red/hsa:815%09red/hsa:1261%09red/hsa:6547%09red/hsa:81285%09red/hsa:163688%09red/hsa:26212%09red
Toxoplasmosis	KEGG PATHWAY	hsa05145	1	119	0.96590420528	0.99999999923	ENSG00000091128	http://www.genome.jp/kegg-bin/show_pathway?hsa05145/hsa:22798%09red
Cap-dependent Translation Initiation	Reactome	R-HSA-72737	1	120	0.966853006293	0.99999999923	ENSG00000140986	http://www.reactome.org/cgi-bin/eventbrowser_st_id?ST_ID=R-HSA-72737
Eukaryotic Translation Initiation	Reactome	R-HSA-72613	1	120	0.966853006293	0.99999999923	ENSG00000140986	http://www.reactome.org/cgi-bin/eventbrowser_st_id?ST_ID=R-HSA-72613
Herpes simplex infection	KEGG PATHWAY	hsa05168	2	185	0.967314235418	0.99999999923	ENSG00000125538|ENSG00000204632	http://www.genome.jp/kegg-bin/show_pathway?hsa05168/hsa:3553%09red/hsa:3135%09red
Sphingolipid signaling pathway	KEGG PATHWAY	hsa04071	1	123	0.969544114764	0.99999999923	ENSG00000126583	http://www.genome.jp/kegg-bin/show_pathway?hsa04071/hsa:5582%09red
Chemokine signaling pathway	KEGG PATHWAY	hsa04062	2	189	0.970282046109	0.99999999923	ENSG00000078295|ENSG00000168243	http://www.genome.jp/kegg-bin/show_pathway?hsa04062/hsa:108%09red/hsa:2786%09red
Host Interactions of HIV factors	Reactome	R-HSA-162909	1	124	0.970391758125	0.99999999923	ENSG00000151729	http://www.reactome.org/cgi-bin/eventbrowser_st_id?ST_ID=R-HSA-162909
C-type lectin receptors (CLRs)	Reactome	R-HSA-5621481	1	126	0.972017020573	0.99999999923	ENSG00000125538	http://www.reactome.org/cgi-bin/eventbrowser_st_id?ST_ID=R-HSA-5621481
Cell Cycle, Mitotic	Reactome	R-HSA-69278	8	503	0.973636019766	0.99999999923	ENSG00000197153|ENSG00000277075|ENSG00000274267|ENSG00000273983|ENSG00000278272|ENSG00000276368|ENSG00000278588|ENSG00000278463	http://www.reactome.org/cgi-bin/eventbrowser_st_id?ST_ID=R-HSA-69278
Influenza Viral RNA Transcription and Replication	Reactome	R-HSA-168273	1	131	0.975700976869	0.99999999923	ENSG00000140986	http://www.reactome.org/cgi-bin/eventbrowser_st_id?ST_ID=R-HSA-168273
HDR through Homologous Recombination (HR) or Single Strand Annealing (SSA)	Reactome	R-HSA-5693567	1	133	0.977035162885	0.99999999923	ENSG00000278588	http://www.reactome.org/cgi-bin/eventbrowser_st_id?ST_ID=R-HSA-5693567
Osteoclast differentiation	KEGG PATHWAY	hsa04380	1	133	0.977035162885	0.99999999923	ENSG00000125538	http://www.genome.jp/kegg-bin/show_pathway?hsa04380/hsa:3553%09red
Ribosome	KEGG PATHWAY	hsa03010	1	136	0.978900528888	0.99999999923	ENSG00000140986	http://www.genome.jp/kegg-bin/show_pathway?hsa03010/hsa:6123%09red
Epstein-Barr virus infection	KEGG PATHWAY	hsa05169	2	204	0.979262671789	0.99999999923	ENSG00000204632|ENSG00000170276	http://www.genome.jp/kegg-bin/show_pathway?hsa05169/hsa:3316%09red/hsa:3135%09red
Influenza Life Cycle	Reactome	R-HSA-168255	1	139	0.98061457133	0.99999999923	ENSG00000140986	http://www.reactome.org/cgi-bin/eventbrowser_st_id?ST_ID=R-HSA-168255
Homology Directed Repair	Reactome	R-HSA-5693538	1	139	0.98061457133	0.99999999923	ENSG00000278588	http://www.reactome.org/cgi-bin/eventbrowser_st_id?ST_ID=R-HSA-5693538
Hepatitis B	KEGG PATHWAY	hsa05161	1	148	0.984966477302	0.99999999923	ENSG00000126583	http://www.genome.jp/kegg-bin/show_pathway?hsa05161/hsa:5582%09red
Signaling by Hedgehog	Reactome	R-HSA-5358351	1	149	0.985385295488	0.99999999923	ENSG00000078295	http://www.reactome.org/cgi-bin/eventbrowser_st_id?ST_ID=R-HSA-5358351
Influenza Infection	Reactome	R-HSA-168254	1	150	0.985792461702	0.99999999923	ENSG00000140986	http://www.reactome.org/cgi-bin/eventbrowser_st_id?ST_ID=R-HSA-168254
Organelle biogenesis and maintenance	Reactome	R-HSA-1852241	4	341	0.987078495732	0.99999999923	ENSG00000162409|ENSG00000115592|ENSG00000109819|ENSG00000081189	http://www.reactome.org/cgi-bin/eventbrowser_st_id?ST_ID=R-HSA-1852241
Asparagine N-linked glycosylation	Reactome	R-HSA-446203	3	301	0.991075653241	0.99999999923	ENSG00000029534|ENSG00000160460|ENSG00000204099	http://www.reactome.org/cgi-bin/eventbrowser_st_id?ST_ID=R-HSA-446203
G2/M Checkpoints	Reactome	R-HSA-69481	1	169	0.991696259358	0.99999999923	ENSG00000278588	http://www.reactome.org/cgi-bin/eventbrowser_st_id?ST_ID=R-HSA-69481
Major pathway of rRNA processing in the nucleolus and cytosol	Reactome	R-HSA-6791226	1	172	0.992371667987	0.99999999923	ENSG00000140986	http://www.reactome.org/cgi-bin/eventbrowser_st_id?ST_ID=R-HSA-6791226
Influenza A	KEGG PATHWAY	hsa05164	1	175	0.992992210867	0.99999999923	ENSG00000125538	http://www.genome.jp/kegg-bin/show_pathway?hsa05164/hsa:3553%09red
DNA Repair	Reactome	R-HSA-73894	3	315	0.993498896361	0.99999999923	ENSG00000278588|ENSG00000112319|ENSG00000104313	http://www.reactome.org/cgi-bin/eventbrowser_st_id?ST_ID=R-HSA-73894
rRNA processing in the nucleus and cytosol	Reactome	R-HSA-8868773	1	183	0.994411479997	0.99999999923	ENSG00000140986	http://www.reactome.org/cgi-bin/eventbrowser_st_id?ST_ID=R-HSA-8868773
Post-translational protein modification	Reactome	R-HSA-597592	13	841	0.994654705825	0.99999999923	ENSG00000277075|ENSG00000029534|ENSG00000185345|ENSG00000204099|ENSG00000185499|ENSG00000187720|ENSG00000174473|ENSG00000160460|ENSG00000058056|ENSG00000276368|ENSG00000278588|ENSG00000278463|ENSG00000134917	http://www.reactome.org/cgi-bin/eventbrowser_st_id?ST_ID=R-HSA-597592
rRNA processing	Reactome	R-HSA-72312	1	194	0.995906401962	0.99999999923	ENSG00000140986	http://www.reactome.org/cgi-bin/eventbrowser_st_id?ST_ID=R-HSA-72312
Intra-Golgi and retrograde Golgi-to-ER traffic	Reactome	R-HSA-6811442	1	197	0.996239682312	0.99999999923	ENSG00000123570	http://www.reactome.org/cgi-bin/eventbrowser_st_id?ST_ID=R-HSA-6811442
Cell Cycle Checkpoints	Reactome	R-HSA-69620	1	201	0.99664228747	0.99999999923	ENSG00000278588	http://www.reactome.org/cgi-bin/eventbrowser_st_id?ST_ID=R-HSA-69620
Transcriptional Regulation by TP53	Reactome	R-HSA-3700989	3	352	0.997228269045	0.99999999923	ENSG00000162409|ENSG00000115592|ENSG00000025039	http://www.reactome.org/cgi-bin/eventbrowser_st_id?ST_ID=R-HSA-3700989
HIV Infection	Reactome	R-HSA-162906	1	226	0.998346190507	0.99999999923	ENSG00000151729	http://www.reactome.org/cgi-bin/eventbrowser_st_id?ST_ID=R-HSA-162906
Generic Transcription Pathway	Reactome	R-HSA-212436	10	823	0.999416566484	0.99999999923	ENSG00000143365|ENSG00000162409|ENSG00000115592|ENSG00000025039|ENSG00000196109|ENSG00000101892|ENSG00000196482|ENSG00000082175|ENSG00000214652|ENSG00000112333	http://www.reactome.org/cgi-bin/eventbrowser_st_id?ST_ID=R-HSA-212436
Infectious disease	Reactome	R-HSA-5663205	2	351	0.999483680139	0.99999999923	ENSG00000140986|ENSG00000151729	http://www.reactome.org/cgi-bin/eventbrowser_st_id?ST_ID=R-HSA-5663205
Olfactory Signaling Pathway	Reactome	R-HSA-381753	2	397	0.999844111078	0.99999999923	ENSG00000124657|ENSG00000167332	http://www.reactome.org/cgi-bin/eventbrowser_st_id?ST_ID=R-HSA-381753
Gene Expression	Reactome	R-HSA-74160	20	1722	0.999999429223	0.99999999923	ENSG00000143365|ENSG00000162409|ENSG00000277075|ENSG00000101210|ENSG00000278272|ENSG00000115592|ENSG00000025039|ENSG00000196109|ENSG00000274267|ENSG00000140986|ENSG00000101892|ENSG00000197153|ENSG00000273983|ENSG00000082175|ENSG00000214652|ENSG00000276368|ENSG00000196482|ENSG00000278588|ENSG00000112333|ENSG00000278463	http://www.reactome.org/cgi-bin/eventbrowser_st_id?ST_ID=R-HSA-74160
--------------------
#Term	Database	ID	Input number	Background number	P-Value	Corrected P-Value	Input	Hyperlink
Muscular diseases	KEGG DISEASE		31	75	2.18030949827e-23	9.33853811979e-21	ENSG00000109846|ENSG00000234438|ENSG00000120729|ENSG00000175084|ENSG00000022267|ENSG00000105048|ENSG00000143632|ENSG00000130595|ENSG00000130598|ENSG00000136717|ENSG00000173991|ENSG00000183091|ENSG00000196218|ENSG00000182533|ENSG00000198467|ENSG00000092529|ENSG00000128591|ENSG00000081248|ENSG00000102683|ENSG00000092054|ENSG00000125414|ENSG00000196296|ENSG00000122367|ENSG00000007314|ENSG00000155657…	None
Cardiac diseases	KEGG DISEASE		21	91	3.93600677851e-12	4.11808464933e-10	ENSG00000203867|ENSG00000173991|ENSG00000160808|ENSG00000182533|ENSG00000175084|ENSG00000198947|ENSG00000105711|ENSG00000198523|ENSG00000122367|ENSG00000111245|ENSG00000197616|ENSG00000162614|ENSG00000130037|ENSG00000077522|ENSG00000112319|ENSG00000130226|ENSG00000092054|ENSG00000114854|ENSG00000129170|ENSG00000134769|ENSG00000155657	None
Musculoskeletal diseases	KEGG DISEASE		33	269	2.26030905041e-11	2.121903825e-09	ENSG00000109846|ENSG00000234438|ENSG00000120729|ENSG00000175084|ENSG00000022267|ENSG00000105048|ENSG00000143632|ENSG00000130595|ENSG00000130598|ENSG00000136717|ENSG00000173991|ENSG00000183091|ENSG00000196218|ENSG00000182533|ENSG00000198467|ENSG00000092529|ENSG00000128591|ENSG00000081248|ENSG00000102683|ENSG00000092054|ENSG00000125414|ENSG00000196296|ENSG00000122367|ENSG00000007314|ENSG00000155657…	None
Dilated cardiomyopathy (DCM)	KEGG DISEASE	H00294	14	35	3.80018935845e-11	3.54322417326e-09	ENSG00000203867|ENSG00000173991|ENSG00000112319|ENSG00000175084|ENSG00000198947|ENSG00000162614|ENSG00000198523|ENSG00000122367|ENSG00000197616|ENSG00000077522|ENSG00000092054|ENSG00000114854|ENSG00000129170|ENSG00000155657	http://www.genome.jp/dbget-bin/www_bget?H00294
Distal muscular dystrophies	KEGG DISEASE	H00594	8	12	3.12602839678e-08	1.92131592853e-06	ENSG00000109846|ENSG00000183091|ENSG00000120729|ENSG00000175084|ENSG00000122367|ENSG00000171714|ENSG00000155657|ENSG00000092054	http://www.genome.jp/dbget-bin/www_bget?H00594
Nemaline myopathy	KEGG DISEASE	H00698	6	7	6.42689608917e-07	2.93623459327e-05	ENSG00000183091|ENSG00000143632|ENSG00000234438|ENSG00000105048|ENSG00000198467|ENSG00000165410	http://www.genome.jp/dbget-bin/www_bget?H00698
Hypertrophic cardiomyopathy (HCM)	KEGG DISEASE	H00292	7	14	1.00655521529e-06	4.11816291964e-05	ENSG00000160808|ENSG00000197616|ENSG00000111245|ENSG00000155657|ENSG00000092054|ENSG00000114854|ENSG00000129170	http://www.genome.jp/dbget-bin/www_bget?H00292
Metabolite levels	NHGRI GWAS Catalog		15	109	1.82646958717e-06	7.07163620389e-05	ENSG00000185345|ENSG00000138083|ENSG00000134538|ENSG00000132840|ENSG00000175445|ENSG00000118137|ENSG00000257017|ENSG00000175164|ENSG00000163884|ENSG00000166035|ENSG00000010379|ENSG00000078328|ENSG00000115361|ENSG00000157087|ENSG00000181856	None
Limb-girdle muscular dystrophy (LGMD)	KEGG DISEASE	H00593	7	19	5.04637723093e-06	0.00017826197507	ENSG00000120729|ENSG00000182533|ENSG00000092529|ENSG00000171714|ENSG00000102683|ENSG00000108823|ENSG00000173991	http://www.genome.jp/dbget-bin/www_bget?H00593
Myofibrillar myopathies (MFM)	KEGG DISEASE	H00595	5	6	6.46610917517e-06	0.000223235497116	ENSG00000109846|ENSG00000122367|ENSG00000128591|ENSG00000175084|ENSG00000120729	http://www.genome.jp/dbget-bin/www_bget?H00595
Cardiovascular diseases	KEGG DISEASE		22	286	5.46903801073e-05	0.00139069823702	ENSG00000203867|ENSG00000029534|ENSG00000175084|ENSG00000197616|ENSG00000105711|ENSG00000160808|ENSG00000130037|ENSG00000114854|ENSG00000173991|ENSG00000182533|ENSG00000077522|ENSG00000130226|ENSG00000092054|ENSG00000162614|ENSG00000122367|ENSG00000155657|ENSG00000198947|ENSG00000129170|ENSG00000111245|ENSG00000112319|ENSG00000198523|ENSG00000134769	None
Blood metabolite levels	NHGRI GWAS Catalog		13	125	0.000125144611181	0.00288274292579	ENSG00000113889|ENSG00000145626|ENSG00000137198|ENSG00000134538|ENSG00000183549|ENSG00000147576|ENSG00000144644|ENSG00000115361|ENSG00000175164|ENSG00000277893|ENSG00000010379|ENSG00000166035|ENSG00000141485	None
Nervous system diseases	KEGG DISEASE		31	576	0.000890961090731	0.0141829415907	ENSG00000109846|ENSG00000163050|ENSG00000112425|ENSG00000136352|ENSG00000105711|ENSG00000117013|ENSG00000144191|ENSG00000152137|ENSG00000112619|ENSG00000185345|ENSG00000108231|ENSG00000186326|ENSG00000107537|ENSG00000165917|ENSG00000022267|ENSG00000158887|ENSG00000254636|ENSG00000126583|ENSG00000018625|ENSG00000196616|ENSG00000108381|ENSG00000004848|ENSG00000007314|ENSG00000186868|ENSG00000034971…	None
Zinc levels	NHGRI GWAS Catalog		6	36	0.000991618468754	0.015481827832	ENSG00000248309|ENSG00000136842|ENSG00000146151|ENSG00000277893|ENSG00000112175|ENSG00000139910	None
Distal arthrogryposis (DA)	KEGG DISEASE	H00811	3	5	0.00106781707998	0.0163504342119	ENSG00000130598|ENSG00000198467|ENSG00000130595	http://www.genome.jp/dbget-bin/www_bget?H00811
Other nervous and sensory system diseases	KEGG DISEASE		25	445	0.00156598275572	0.0216756279087	ENSG00000109846|ENSG00000163050|ENSG00000112425|ENSG00000136352|ENSG00000105711|ENSG00000117013|ENSG00000144191|ENSG00000152137|ENSG00000112619|ENSG00000108231|ENSG00000186326|ENSG00000165917|ENSG00000022267|ENSG00000158887|ENSG00000254636|ENSG00000018625|ENSG00000196616|ENSG00000004848|ENSG00000007314|ENSG00000034971|ENSG00000151729|ENSG00000140522|ENSG00000171885|ENSG00000112319|ENSG00000104313	None
Amyotrophic lateral sclerosis	NHGRI GWAS Catalog		6	42	0.00201643199347	0.0260482722926	ENSG00000181322|ENSG00000130226|ENSG00000166035|ENSG00000099994|ENSG00000116981|ENSG00000136546	None
Left ventricular noncompaction (LVNC)	KEGG DISEASE	H01216	3	7	0.00219518966074	0.0277814122716	ENSG00000092054|ENSG00000122367|ENSG00000134769	http://www.genome.jp/dbget-bin/www_bget?H01216
Heart rate	NHGRI GWAS Catalog		5	33	0.00378639397547	0.042783442562	ENSG00000087085|ENSG00000120729|ENSG00000078328|ENSG00000197616|ENSG00000128655	None
Lipid metabolism phenotypes	NHGRI GWAS Catalog		5	33	0.00378639397547	0.042783442562	ENSG00000163631|ENSG00000166035|ENSG00000009950|ENSG00000175445|ENSG00000118137	None
Manganese levels	NHGRI GWAS Catalog		6	50	0.00442947353028	0.0487633447438	ENSG00000246022|ENSG00000148541|ENSG00000078725|ENSG00000163884|ENSG00000175161|ENSG00000157087	None
Longevity (90 years and older)	NHGRI GWAS Catalog		3	10	0.00491730905592	0.0520437358459	ENSG00000152556|ENSG00000064042|ENSG00000175161	None
Lipid traits	NHGRI GWAS Catalog		4	23	0.00616968811291	0.0610554117513	ENSG00000166035|ENSG00000175164|ENSG00000175445|ENSG00000118137	None
Coronary heart disease	NHGRI GWAS Catalog		7	74	0.0071881662953	0.0676655269528	ENSG00000118526|ENSG00000111245|ENSG00000118137|ENSG00000175164|ENSG00000077157|ENSG00000168509|ENSG00000135100	None
HDL cholesterol	NHGRI GWAS Catalog		10	136	0.00760802558909	0.070096241483	ENSG00000167941|ENSG00000009950|ENSG00000165028|ENSG00000111245|ENSG00000086205|ENSG00000175445|ENSG00000118137|ENSG00000116194|ENSG00000166035|ENSG00000115592	None
Metabolic syndrome	NHGRI GWAS Catalog		5	41	0.00863040169426	0.0766612350107	ENSG00000166035|ENSG00000009950|ENSG00000175445|ENSG00000111245|ENSG00000058404	None
@@Metabolic traits	NHGRI GWAS Catalog		4	44	0.0435042550174	0.220513801504	ENSG00000175164|ENSG00000175445|ENSG00000132693|ENSG00000134538	None
Congenital disorders of ion transport and metabolism	KEGG DISEASE		4	26	0.00902524934283	0.079173645352	ENSG00000007314|ENSG00000081248|ENSG00000152592|ENSG00000168509	None
Alzheimer's disease in APOE e4+ carriers	NHGRI GWAS Catalog		3	13	0.00905188255265	0.079173645352	ENSG00000163833|ENSG00000136717|ENSG00000175161	None
Alcohol consumption	NHGRI GWAS Catalog		3	13	0.00905188255265	0.079173645352	ENSG00000111245|ENSG00000196482|ENSG00000196616	None
Visceral fat	NHGRI GWAS Catalog		5	43	0.0103063648994	0.0879023256445	ENSG00000134020|ENSG00000078295|ENSG00000112319|ENSG00000145681|ENSG00000175161	None
Alcohol dependence	NHGRI GWAS Catalog		5	44	0.0112224442238	0.0932211033525	ENSG00000121769|ENSG00000196616|ENSG00000187758|ENSG00000198099|ENSG00000165495	None
@@Alcohol dependence	OMIM	103780	1	6	0.178518620778	0.480986085391	ENSG00000196616	http://omim.org/entry/103780
Body mass index	NHGRI GWAS Catalog		18	340	0.0115199572306	0.0949443979572	ENSG00000005981|ENSG00000185345|ENSG00000196296|ENSG00000172348|ENSG00000111245|ENSG00000151320|ENSG00000168702|ENSG00000188517|ENSG00000167191|ENSG00000143434|ENSG00000133878|ENSG00000130413|ENSG00000175161|ENSG00000092607|ENSG00000078328|ENSG00000177752|ENSG00000178568|ENSG00000187486	None
Periodontitis (PAL4Q3)	NHGRI GWAS Catalog		3	15	0.0126600116578	0.101000069722	ENSG00000078328|ENSG00000187720|ENSG00000151789	None
Diabetes, type 2	OMIM	125853	4	30	0.0140040813592	0.108498412387	ENSG00000166035|ENSG00000135100|ENSG00000187486|ENSG00000154415	http://omim.org/entry/125853
Hematological and biochemical traits	NHGRI GWAS Catalog		4	31	0.0154728185692	0.114552262528	ENSG00000166035|ENSG00000175164|ENSG00000175445|ENSG00000118137	None
QT interval	NHGRI GWAS Catalog		6	68	0.0166856253832	0.121904680971	ENSG00000137198|ENSG00000204219|ENSG00000155657|ENSG00000130226|ENSG00000198523|ENSG00000185739	None
Blood metabolite ratios	NHGRI GWAS Catalog		5	50	0.0178973543437	0.127296906401	ENSG00000010379|ENSG00000175164|ENSG00000147576|ENSG00000134538|ENSG00000277893	None
Optic nerve measurement (disc area)	NHGRI GWAS Catalog		2	6	0.0192008270396	0.132228048887	ENSG00000168702|ENSG00000138347	None
Triglycerides	NHGRI GWAS Catalog		7	91	0.0192053669485	0.132228048887	ENSG00000167941|ENSG00000009950|ENSG00000092529|ENSG00000175445|ENSG00000118137|ENSG00000166035|ENSG00000130287	None
Coronary artery disease	NHGRI GWAS Catalog		4	34	0.0204456867994	0.13797566877	ENSG00000118526|ENSG00000175164|ENSG00000175445|ENSG00000118137	None
Bipolar disorder	NHGRI GWAS Catalog		9	137	0.0206687831805	0.138323409313	ENSG00000130287|ENSG00000272573|ENSG00000078295|ENSG00000154330|ENSG00000248746|ENSG00000196872|ENSG00000102683|ENSG00000114854|ENSG00000179292	None
Late complement pathway defects	KEGG DISEASE	H00103	2	7	0.0242385438377	0.151612917201	ENSG00000176919|ENSG00000039537	http://www.genome.jp/dbget-bin/www_bget?H00103
Cystic fibrosis severity	NHGRI GWAS Catalog		2	7	0.0242385438377	0.151612917201	ENSG00000180772|ENSG00000100678	None
Metabolic syndrome (bivariate traits)	NHGRI GWAS Catalog		2	7	0.0242385438377	0.151612917201	ENSG00000166035|ENSG00000175445	None
Circulating myeloperoxidase levels (plasma)	NHGRI GWAS Catalog		2	7	0.0242385438377	0.151612917201	ENSG00000005381|ENSG00000175175	None
Gamma glutamyl transpeptidase	NHGRI GWAS Catalog		2	7	0.0242385438377	0.151612917201	ENSG00000111245|ENSG00000135100	None
Capecitabine sensitivity	NHGRI GWAS Catalog		2	7	0.0242385438377	0.151612917201	ENSG00000078295|ENSG00000178104	None
Conduct disorder (interaction)	NHGRI GWAS Catalog		2	7	0.0242385438377	0.151612917201	ENSG00000078328|ENSG00000109906	None
Mitochondrial DNA levels	NHGRI GWAS Catalog		3	20	0.0248131850033	0.154726803301	ENSG00000112186|ENSG00000185345|ENSG00000145526	None
Diisocyanate-induced asthma	NHGRI GWAS Catalog		10	170	0.0288304252525	0.174459076605	ENSG00000107954|ENSG00000196218|ENSG00000109906|ENSG00000151023|ENSG00000151320|ENSG00000036448|ENSG00000145681|ENSG00000168702|ENSG00000134538|ENSG00000010379	None
Anticoagulant levels	NHGRI GWAS Catalog		2	8	0.0297493823819	0.175298811232	ENSG00000183783|ENSG00000078814	None
Mean arterial pressure (alcohol consumption interaction)	NHGRI GWAS Catalog		2	8	0.0297493823819	0.175298811232	ENSG00000078295|ENSG00000196482	None
Glycogen storage disease (GSD)	KEGG DISEASE	H00069	3	22	0.0309439689675	0.177752740431	ENSG00000068976|ENSG00000152556|ENSG00000108515	http://www.genome.jp/dbget-bin/www_bget?H00069
Molar-incisor hypomineralization	NHGRI GWAS Catalog		2	9	0.0357033451574	0.195905835247	ENSG00000207697|ENSG00000109819	None
Intraocular pressure	NHGRI GWAS Catalog		3	24	0.0377932290435	0.203134900891	ENSG00000175164|ENSG00000078328|ENSG00000165917	None
Inflammatory biomarkers	NHGRI GWAS Catalog		3	24	0.0377932290435	0.203134900891	ENSG00000175164|ENSG00000132693|ENSG00000277893	None
Urinary metabolites (H-NMR features)	NHGRI GWAS Catalog		2	10	0.0420717294011	0.215806558073	ENSG00000175164|ENSG00000115361	None
Resting heart rate	NHGRI GWAS Catalog		2	10	0.0420717294011	0.215806558073	ENSG00000092054|ENSG00000197616	None
Neurodegenerative diseases	KEGG DISEASE		9	161	0.0476642267873	0.235333534707	ENSG00000163050|ENSG00000185345|ENSG00000152137|ENSG00000118137|ENSG00000107537|ENSG00000108381|ENSG00000126583|ENSG00000186868|ENSG00000158887	None
Activated partial thromboplastin time	NHGRI GWAS Catalog		3	28	0.0535879109954	0.252310514635	ENSG00000113889|ENSG00000175164|ENSG00000181092	None
Congenital myasthenic syndrome	KEGG DISEASE	H00770	2	12	0.0559431354078	0.256097733433	ENSG00000007314|ENSG00000165917	http://www.genome.jp/dbget-bin/www_bget?H00770
Social communication problems	NHGRI GWAS Catalog		3	29	0.0579584339322	0.263213484253	ENSG00000168334|ENSG00000187486|ENSG00000168356	None
Protein quantitative trait loci	NHGRI GWAS Catalog		4	50	0.0622547436638	0.274630032862	ENSG00000175164|ENSG00000112319|ENSG00000130222|ENSG00000132693	None
Toenail selenium levels	NHGRI GWAS Catalog		3	30	0.0624915815039	0.274630032862	ENSG00000132840|ENSG00000036448|ENSG00000164309	None
Body mass index (change over time)	NHGRI GWAS Catalog		2	13	0.0633947968741	0.274630032862	ENSG00000178568|ENSG00000103154	None
Alcohol and nictotine co-dependence	NHGRI GWAS Catalog		2	13	0.0633947968741	0.274630032862	ENSG00000138083|ENSG00000165495	None
Aging	NHGRI GWAS Catalog		2	13	0.0633947968741	0.274630032862	ENSG00000185345|ENSG00000168702	None
@@Aging traits	NHGRI GWAS Catalog		1	5	0.15511132846	0.456998251906	ENSG00000168243	None
Obesity	NHGRI GWAS Catalog		4	52	0.0693119099583	0.295762465096	ENSG00000172179|ENSG00000175161|ENSG00000164309|ENSG00000167191	None
Eosinophilic esophagitis	NHGRI GWAS Catalog		2	14	0.0711580703486	0.298922559466	ENSG00000139910|ENSG00000149201	None
Pit-and-Fissure caries	NHGRI GWAS Catalog		2	14	0.0711580703486	0.298922559466	ENSG00000078328|ENSG00000229847	None
Serum metabolite levels	NHGRI GWAS Catalog		2	14	0.0711580703486	0.298922559466	ENSG00000010379|ENSG00000198099	None
Macular degeneration	KEGG DISEASE	H00821	2	15	0.0792100315904	0.323014785176	ENSG00000254636|ENSG00000112619	http://www.genome.jp/dbget-bin/www_bget?H00821
Oppositional defiant disorder in attention-deficit hyperactivity disorder	NHGRI GWAS Catalog		2	15	0.0792100315904	0.323014785176	ENSG00000100628|ENSG00000101306	None
Post-traumatic stress disorder (asjusted for relatedness)	NHGRI GWAS Catalog		2	15	0.0792100315904	0.323014785176	ENSG00000205678|ENSG00000106078	None
PR interval in Tripanosoma cruzi seropositivity	NHGRI GWAS Catalog		2	15	0.0792100315904	0.323014785176	ENSG00000152137|ENSG00000108684	None
Cholesterol, total	NHGRI GWAS Catalog		6	102	0.079795788402	0.324630773475	ENSG00000118137|ENSG00000257017|ENSG00000175164|ENSG00000166035|ENSG00000130287|ENSG00000135100	None
Type 2 diabetes	NHGRI GWAS Catalog		9	183	0.0871328561474	0.341786186503	ENSG00000106113|ENSG00000029534|ENSG00000115290|ENSG00000087085|ENSG00000102683|ENSG00000124253|ENSG00000170516|ENSG00000135100|ENSG00000187486	None
@@Type 1 diabetes	NHGRI GWAS Catalog		3	69	0.321718956932	0.586352073688	ENSG00000106078|ENSG00000185559|ENSG00000197406	None
@@Diabetes	KEGG DISEASE		2	63	0.540915159466	0.734328761454	ENSG00000135100|ENSG00000187486	None
Information processing speed	NHGRI GWAS Catalog		2	16	0.0875287840819	0.341786186503	ENSG00000171595|ENSG00000175161	None
Response to angiotensin II receptor blocker therapy	NHGRI GWAS Catalog		2	16	0.0875287840819	0.341786186503	ENSG00000232656|ENSG00000112319	None
Alzheimer's disease (age of onset)	NHGRI GWAS Catalog		2	16	0.0875287840819	0.341786186503	ENSG00000136383|ENSG00000156222	None
Fractional exhaled nitric oxide (childhood)	NHGRI GWAS Catalog		2	16	0.0875287840819	0.341786186503	ENSG00000116183|ENSG00000144771	None
Metabolite levels (Pyroglutamine)	NHGRI GWAS Catalog		2	16	0.0875287840819	0.341786186503	ENSG00000108018|ENSG00000183230	None
Bipolar disorder with mood-incongruent psychosis	NHGRI GWAS Catalog		2	16	0.0875287840819	0.341786186503	ENSG00000142661|ENSG00000065609	None
LDL cholesterol	NHGRI GWAS Catalog		6	107	0.0942374600681	0.361595360496	ENSG00000137198|ENSG00000118137|ENSG00000257017|ENSG00000175164|ENSG00000130287|ENSG00000135100	None
Adrenal gland diseases	KEGG DISEASE		2	17	0.0960934198153	0.362784130153	ENSG00000170262|ENSG00000128655	None
Thyroid gland diseases	KEGG DISEASE		2	17	0.0960934198153	0.362784130153	ENSG00000115705|ENSG00000136352	None
Oleic acid (18:1n-9) plasma levels	NHGRI GWAS Catalog		2	17	0.0960934198153	0.362784130153	ENSG00000148541|ENSG00000177354	None
Celiac disease	NHGRI GWAS Catalog		6	108	0.0972835918014	0.36671312135	ENSG00000101134|ENSG00000170689|ENSG00000229847|ENSG00000130598|ENSG00000077157|ENSG00000130595	None
Nickel levels	NHGRI GWAS Catalog		3	37	0.0984682825622	0.369039334841	ENSG00000183230|ENSG00000186439|ENSG00000078328	None
Hypertriglyceridemia	NHGRI GWAS Catalog		3	38	0.10416595393	0.383650880664	ENSG00000009950|ENSG00000175445|ENSG00000118137	None
Alzheimer's disease in APOE e4- carriers	NHGRI GWAS Catalog		3	38	0.10416595393	0.383650880664	ENSG00000136717|ENSG00000183783|ENSG00000186868	None
Liver enzyme levels (gamma-glutamyl transferase)	NHGRI GWAS Catalog		3	38	0.10416595393	0.383650880664	ENSG00000146147|ENSG00000009950|ENSG00000135100	None
Bone mineral density	NHGRI GWAS Catalog		5	85	0.10467708339	0.383650880664	ENSG00000167941|ENSG00000171033|ENSG00000186868|ENSG00000197757|ENSG00000081189	None
Bone mineral density (hip)	NHGRI GWAS Catalog		2	18	0.104883981457	0.383650880664	ENSG00000167941|ENSG00000081189	None
Post-traumatic stress disorder	NHGRI GWAS Catalog		2	18	0.104883981457	0.383650880664	ENSG00000106689|ENSG00000130226	None
Liver enzyme levels	NHGRI GWAS Catalog		2	19	0.113881425846	0.404682090392	ENSG00000175164|ENSG00000135100	None
Lead levels in blood	NHGRI GWAS Catalog		2	19	0.113881425846	0.404682090392	ENSG00000175164|ENSG00000175161	None
Coronary artery disease or ischemic stroke	NHGRI GWAS Catalog		2	19	0.113881425846	0.404682090392	ENSG00000118526|ENSG00000175164	None
Congenital disorders of carbohydrate metabolism	KEGG DISEASE		3	41	0.1220014094	0.425843062813	ENSG00000068976|ENSG00000152556|ENSG00000108515	None
Gastric cancer	KEGG DISEASE	H00018	2	20	0.123067588779	0.425843062813	ENSG00000165197|ENSG00000138798	http://www.genome.jp/dbget-bin/www_bget?H00018
@@Gastric cancer	NHGRI GWAS Catalog		1	12	0.305971872483	0.575853832652	ENSG00000185499	None
Response to fenofibrate (adiponectin levels)	NHGRI GWAS Catalog		2	20	0.123067588779	0.425843062813	ENSG00000124253|ENSG00000039537	None
Fasting insulin-related traits (interaction with BMI)	NHGRI GWAS Catalog		2	21	0.132425151043	0.446718956484	ENSG00000151320|ENSG00000115290	None
Sleep duration	NHGRI GWAS Catalog		2	21	0.132425151043	0.446718956484	ENSG00000196482|ENSG00000165495	None
Endocrine and metabolic diseases	KEGG DISEASE		7	146	0.133383123062	0.449397513443	ENSG00000170262|ENSG00000136352|ENSG00000115705|ENSG00000175445|ENSG00000135100|ENSG00000187486|ENSG00000128655	None
Waist-to-hip ratio adjusted for body mass index	NHGRI GWAS Catalog		4	68	0.139012565366	0.456998251906	ENSG00000125965|ENSG00000092607|ENSG00000115290|ENSG00000197757	None
Chronic kidney disease	NHGRI GWAS Catalog		4	68	0.139012565366	0.456998251906	ENSG00000010379|ENSG00000107242|ENSG00000143028|ENSG00000183549	None
Non-syndromic X-linked mental retardation	KEGG DISEASE	H00480	2	22	0.14193760565	0.456998251906	ENSG00000004848|ENSG00000180772	http://www.genome.jp/dbget-bin/www_bget?H00480
Electrocardiographic traits	NHGRI GWAS Catalog		2	22	0.14193760565	0.456998251906	ENSG00000175946|ENSG00000197616	None
Other congenital disorders of metabolism	KEGG DISEASE		4	69	0.144066055802	0.456998251906	ENSG00000124205|ENSG00000187486|ENSG00000138798|ENSG00000181092	None
Urate levels	NHGRI GWAS Catalog		4	69	0.144066055802	0.456998251906	ENSG00000068976|ENSG00000009950|ENSG00000135100|ENSG00000272573	None
Major depressive disorder	NHGRI GWAS Catalog		5	96	0.148907533111	0.456998251906	ENSG00000186326|ENSG00000189350|ENSG00000196482|ENSG00000137198|ENSG00000143028	None
Non-syndromic autosomal dominant mental retardation	KEGG DISEASE	H00773	2	23	0.151589226231	0.456998251906	ENSG00000129910|ENSG00000081189	http://www.genome.jp/dbget-bin/www_bget?H00773
Coronary artery disease or large artery stroke	NHGRI GWAS Catalog		2	23	0.151589226231	0.456998251906	ENSG00000118526|ENSG00000175164	None
Frontotemporal lobar degeneration (FTLD)	KEGG DISEASE	H00078	1	5	0.15511132846	0.456998251906	ENSG00000186868	http://www.genome.jp/dbget-bin/www_bget?H00078
Emery-Dreifuss muscular dystrophy	KEGG DISEASE	H00563	1	5	0.15511132846	0.456998251906	ENSG00000022267	http://www.genome.jp/dbget-bin/www_bget?H00563
Xanthinuria	KEGG DISEASE	H00192	1	5	0.15511132846	0.456998251906	ENSG00000138356	http://www.genome.jp/dbget-bin/www_bget?H00192
Hereditary spherocytosis	KEGG DISEASE	H00230	1	5	0.15511132846	0.456998251906	ENSG00000029534	http://www.genome.jp/dbget-bin/www_bget?H00230
Primary open angle glaucoma	KEGG DISEASE	H00612	1	5	0.15511132846	0.456998251906	ENSG00000034971	http://www.genome.jp/dbget-bin/www_bget?H00612
Hypomagnesemia	KEGG DISEASE	H01210	1	5	0.15511132846	0.456998251906	ENSG00000138798	http://www.genome.jp/dbget-bin/www_bget?H01210
Renal tubular dysgenesis	KEGG DISEASE	H00575	1	5	0.15511132846	0.456998251906	ENSG00000135744	http://www.genome.jp/dbget-bin/www_bget?H00575
@@Renal tubular dysgenesis	OMIM	267430	1	5	0.15511132846	0.456998251906	ENSG00000135744	http://omim.org/entry/267430
Hyperlipidemia	KEGG DISEASE	H01635	1	5	0.15511132846	0.456998251906	ENSG00000175445	http://www.genome.jp/dbget-bin/www_bget?H01635
Progressive external ophthalmoplegia (PEO)	KEGG DISEASE	H01118	1	5	0.15511132846	0.456998251906	ENSG00000151729	http://www.genome.jp/dbget-bin/www_bget?H01118
Hemochromatosis	KEGG DISEASE	H00211	1	5	0.15511132846	0.456998251906	ENSG00000168509	http://www.genome.jp/dbget-bin/www_bget?H00211
Atrial septal defect	KEGG DISEASE	H00546	1	5	0.15511132846	0.456998251906	ENSG00000197616	http://www.genome.jp/dbget-bin/www_bget?H00546
Diabetes, type 1, susceptibility to	OMIM	222100	1	5	0.15511132846	0.456998251906	ENSG00000135100	http://omim.org/entry/222100
Suicide risk	NHGRI GWAS Catalog		1	5	0.15511132846	0.456998251906	ENSG00000095637	None
Obesity in adult survivors of childhood cancer exposed to cranial radiation	NHGRI GWAS Catalog		1	5	0.15511132846	0.456998251906	ENSG00000145526	None
Electrodermal activity	NHGRI GWAS Catalog		1	5	0.15511132846	0.456998251906	ENSG00000065609	None
Entorhinal cortical thickness	NHGRI GWAS Catalog		1	5	0.15511132846	0.456998251906	ENSG00000172995	None
Adverse response to chemotherapy (neutropenia/leucopenia) (cisplatin)	NHGRI GWAS Catalog		1	5	0.15511132846	0.456998251906	ENSG00000110786	None
Methotrexate phramacokinetics (acute lymphoblastic leukemia)	NHGRI GWAS Catalog		1	5	0.15511132846	0.456998251906	ENSG00000134538	None
Schizophrenia, bipolar disorder and depression (combined)	NHGRI GWAS Catalog		1	5	0.15511132846	0.456998251906	ENSG00000133454	None
Whole-brain volume (Alzheimer's disease interaction)	NHGRI GWAS Catalog		1	5	0.15511132846	0.456998251906	ENSG00000181322	None
Nicotine dependence	NHGRI GWAS Catalog		1	5	0.15511132846	0.456998251906	ENSG00000183230	None
Osteoarthritis (hip)	NHGRI GWAS Catalog		1	5	0.15511132846	0.456998251906	ENSG00000058404	None
Thyroid peroxidase antibody positivity	NHGRI GWAS Catalog		1	5	0.15511132846	0.456998251906	ENSG00000115705	None
Prothrombin time	NHGRI GWAS Catalog		1	5	0.15511132846	0.456998251906	ENSG00000078814	None
Formal thought disorder in schizophrenia	NHGRI GWAS Catalog		1	5	0.15511132846	0.456998251906	ENSG00000165495	None
Orthostatic hypotension	NHGRI GWAS Catalog		1	5	0.15511132846	0.456998251906	ENSG00000145949	None
Anxiety in major depressive disorder	NHGRI GWAS Catalog		1	5	0.15511132846	0.456998251906	ENSG00000198947	None
Drinking behavior	NHGRI GWAS Catalog		1	5	0.15511132846	0.456998251906	ENSG00000111245	None
Hyperactive-impulsive symptoms	NHGRI GWAS Catalog		1	5	0.15511132846	0.456998251906	ENSG00000175445	None
Thyroid peroxidase antibody levels	NHGRI GWAS Catalog		1	5	0.15511132846	0.456998251906	ENSG00000115705	None
Cognitive decline (age-related)	NHGRI GWAS Catalog		1	5	0.15511132846	0.456998251906	ENSG00000205359	None
Congenital disorders of metabolism	KEGG DISEASE		21	575	0.15633626112	0.460508230154	ENSG00000152556|ENSG00000108381|ENSG00000118137|ENSG00000134240|ENSG00000108515|ENSG00000198947|ENSG00000151729|ENSG00000138356|ENSG00000124205|ENSG00000130005|ENSG00000175445|ENSG00000168509|ENSG00000187486|ENSG00000107537|ENSG00000186335|ENSG00000138798|ENSG00000007314|ENSG00000068976|ENSG00000181092|ENSG00000081248|ENSG00000152592	None
Periodontitis (CDC/AAP)	NHGRI GWAS Catalog		2	24	0.16136503656	0.469668547695	ENSG00000077522|ENSG00000168702	None
Chronic obstructive pulmonary disease-related biomarkers	NHGRI GWAS Catalog		2	24	0.16136503656	0.469668547695	ENSG00000135100|ENSG00000104313	None
White matter hyperintensity burden	NHGRI GWAS Catalog		2	24	0.16136503656	0.469668547695	ENSG00000107954|ENSG00000158445	None
Chromium levels	NHGRI GWAS Catalog		2	24	0.16136503656	0.469668547695	ENSG00000139874|ENSG00000170417	None
Epithelial ovarian cancer	NHGRI GWAS Catalog		2	24	0.16136503656	0.469668547695	ENSG00000175164|ENSG00000172403	None
Deafness, autosomal dominant	KEGG DISEASE	H00604	2	25	0.171250781162	0.480986085391	ENSG00000117013|ENSG00000112319	http://www.genome.jp/dbget-bin/www_bget?H00604
C-reactive protein	NHGRI GWAS Catalog		2	25	0.171250781162	0.480986085391	ENSG00000135100|ENSG00000132693	None
C-reactive protein levels	NHGRI GWAS Catalog		2	25	0.171250781162	0.480986085391	ENSG00000135100|ENSG00000132693	None
Telomere length	NHGRI GWAS Catalog		2	25	0.171250781162	0.480986085391	ENSG00000196109|ENSG00000150201	None
Amyotrophic lateral sclerosis (sporadic)	NHGRI GWAS Catalog		7	158	0.174775841062	0.480986085391	ENSG00000166819|ENSG00000133454|ENSG00000108684|ENSG00000172403|ENSG00000157087|ENSG00000178568|ENSG00000164089	None
Familial flecked retina syndrome	KEGG DISEASE	H00825	1	6	0.178518620778	0.480986085391	ENSG00000140522	http://www.genome.jp/dbget-bin/www_bget?H00825
Parkinsonian syndrome	KEGG DISEASE	H01600	1	6	0.178518620778	0.480986085391	ENSG00000185345	http://www.genome.jp/dbget-bin/www_bget?H01600
Coenzyme Q10 deficiency	KEGG DISEASE	H00999	1	6	0.178518620778	0.480986085391	ENSG00000163050	http://www.genome.jp/dbget-bin/www_bget?H00999
Familial amyloidosis	KEGG DISEASE	H00845	1	6	0.178518620778	0.480986085391	ENSG00000118137	http://www.genome.jp/dbget-bin/www_bget?H00845
Congenital central hypoventilation syndrome (CCHS)	KEGG DISEASE	H00916	1	6	0.178518620778	0.480986085391	ENSG00000124205	http://www.genome.jp/dbget-bin/www_bget?H00916
Febrile seizures	KEGG DISEASE	H00783	1	6	0.178518620778	0.480986085391	ENSG00000105711	http://www.genome.jp/dbget-bin/www_bget?H00783
Holoprosencephaly	KEGG DISEASE	H00267	1	6	0.178518620778	0.480986085391	ENSG00000138083	http://www.genome.jp/dbget-bin/www_bget?H00267
Lissencephaly	KEGG DISEASE	H00268	1	6	0.178518620778	0.480986085391	ENSG00000004848	http://www.genome.jp/dbget-bin/www_bget?H00268
Waardenburg syndrome (WS)	KEGG DISEASE	H00759	1	6	0.178518620778	0.480986085391	ENSG00000124205	http://www.genome.jp/dbget-bin/www_bget?H00759
Other endocrine and metabolic disease	KEGG DISEASE		1	6	0.178518620778	0.480986085391	ENSG00000175445	None
46,XY disorders of sex development (Other)	KEGG DISEASE	H00609	1	6	0.178518620778	0.480986085391	ENSG00000135409	http://www.genome.jp/dbget-bin/www_bget?H00609
Hypophosphatemic rickets	KEGG DISEASE	H00214	1	6	0.178518620778	0.480986085391	ENSG00000152592	http://www.genome.jp/dbget-bin/www_bget?H00214
Ovarian cancer, somatic	OMIM	167000	1	6	0.178518620778	0.480986085391	ENSG00000185345	http://omim.org/entry/167000
Lumbar disc degeneration	OMIM	603932	1	6	0.178518620778	0.480986085391	ENSG00000138615	http://omim.org/entry/603932
Haddad syndrome	OMIM	209880	1	6	0.178518620778	0.480986085391	ENSG00000124205	http://omim.org/entry/209880
Alzheimer disease 1, familial	OMIM	104300	1	6	0.178518620778	0.480986085391	ENSG00000005381	http://omim.org/entry/104300
Parkinson disease, susceptibility to	OMIM	168600	1	6	0.178518620778	0.480986085391	ENSG00000186868	http://omim.org/entry/168600
Perioperative myocardial infarction in coronary artery bypass surgery	NHGRI GWAS Catalog		1	6	0.178518620778	0.480986085391	ENSG00000116183	None
Glycemic traits	NHGRI GWAS Catalog		1	6	0.178518620778	0.480986085391	ENSG00000111245	None
Hyperopia	NHGRI GWAS Catalog		1	6	0.178518620778	0.480986085391	ENSG00000078328	None
Economic and political preferences (time)	NHGRI GWAS Catalog		1	6	0.178518620778	0.480986085391	ENSG00000141485	None
Asthma (sex interaction)	NHGRI GWAS Catalog		1	6	0.178518620778	0.480986085391	ENSG00000178568	None
Retinal arteriolar caliber	NHGRI GWAS Catalog		1	6	0.178518620778	0.480986085391	ENSG00000081189	None
Triglycerides-Blood Pressure (TG-BP)	NHGRI GWAS Catalog		1	6	0.178518620778	0.480986085391	ENSG00000175445	None
Age-related macular degeneration (CNV)	NHGRI GWAS Catalog		1	6	0.178518620778	0.480986085391	ENSG00000254636	None
Psychosis and Alzheimer's disease	NHGRI GWAS Catalog		1	6	0.178518620778	0.480986085391	ENSG00000136717	None
Asthma (bronchodilator response)	NHGRI GWAS Catalog		1	6	0.178518620778	0.480986085391	ENSG00000169436	None
Middle childhood and early adolescence aggressive behavior	NHGRI GWAS Catalog		1	6	0.178518620778	0.480986085391	ENSG00000005981	None
Overweight status	NHGRI GWAS Catalog		1	6	0.178518620778	0.480986085391	ENSG00000139910	None
Type 1 diabetes nephropathy	NHGRI GWAS Catalog		1	6	0.178518620778	0.480986085391	ENSG00000178568	None
Response to statins (LDL cholesterol change)	NHGRI GWAS Catalog		1	6	0.178518620778	0.480986085391	ENSG00000064042	None
Gastric adenocarcinoma (histologically verified)	NHGRI GWAS Catalog		1	6	0.178518620778	0.480986085391	ENSG00000185499	None
Iron status biomarkers (ferritin levels)	NHGRI GWAS Catalog		1	6	0.178518620778	0.480986085391	ENSG00000175164	None
Malaria	NHGRI GWAS Catalog		1	6	0.178518620778	0.480986085391	ENSG00000175164	None
Response to antipsychotic therapy (extrapyramidal side effects)	NHGRI GWAS Catalog		1	6	0.178518620778	0.480986085391	ENSG00000078328	None
HDL Cholesterol - Triglycerides (HDLC-TG)	NHGRI GWAS Catalog		1	6	0.178518620778	0.480986085391	ENSG00000175445	None
Cognitive test performance	NHGRI GWAS Catalog		1	6	0.178518620778	0.480986085391	ENSG00000175175	None
Carotid plaque burden (smoking interaction)	NHGRI GWAS Catalog		1	6	0.178518620778	0.480986085391	ENSG00000104369	None
Cardiac structure and function	NHGRI GWAS Catalog		1	6	0.178518620778	0.480986085391	ENSG00000198523	None
Adolescent idiopathic scoliosis	NHGRI GWAS Catalog		1	6	0.178518620778	0.480986085391	ENSG00000138136	None
Partial epilepsies	NHGRI GWAS Catalog		1	6	0.178518620778	0.480986085391	ENSG00000151789	None
Stroke	NHGRI GWAS Catalog		2	26	0.181232896962	0.482823944341	ENSG00000166035|ENSG00000207586	None
Pulmonary function (interaction)	NHGRI GWAS Catalog		3	51	0.188124577205	0.497959724831	ENSG00000172179|ENSG00000187720|ENSG00000165972	None
HIV-1 viral setpoint	NHGRI GWAS Catalog		2	27	0.191298485962	0.49970535194	ENSG00000155792|ENSG00000278272	None
Blood pressure (smoking interaction)	NHGRI GWAS Catalog		2	27	0.191298485962	0.49970535194	ENSG00000168702|ENSG00000154415	None
Waist-hip ratio	NHGRI GWAS Catalog		2	27	0.191298485962	0.49970535194	ENSG00000092607|ENSG00000115290	None
Familial hyperinsulinemic hypoglycemia (HHF)	KEGG DISEASE	H01267	1	7	0.201278305598	0.49970535194	ENSG00000187486	http://www.genome.jp/dbget-bin/www_bget?H01267
Amelogenesis imperfecta	KEGG DISEASE	H00615	1	7	0.201278305598	0.49970535194	ENSG00000132464	http://www.genome.jp/dbget-bin/www_bget?H00615
Renal cell carcinoma	OMIM	144700	1	7	0.201278305598	0.49970535194	ENSG00000135100	http://omim.org/entry/144700
Exudative age-related macular degeneration	NHGRI GWAS Catalog		1	7	0.201278305598	0.49970535194	ENSG00000254636	None
Chemerin levels	NHGRI GWAS Catalog		1	7	0.201278305598	0.49970535194	ENSG00000164530	None
Pulmonary function in asthmatics	NHGRI GWAS Catalog		1	7	0.201278305598	0.49970535194	ENSG00000100373	None
Optic nerve measurement (cup area)	NHGRI GWAS Catalog		1	7	0.201278305598	0.49970535194	ENSG00000196482	None
Thyroid cancer (Papillary, radiation-related)	NHGRI GWAS Catalog		1	7	0.201278305598	0.49970535194	ENSG00000136842	None
Intracranial volume	NHGRI GWAS Catalog		1	7	0.201278305598	0.49970535194	ENSG00000186868	None
Upper aerodigestive tract cancers	NHGRI GWAS Catalog		1	7	0.201278305598	0.49970535194	ENSG00000196616	None
Hearing function	NHGRI GWAS Catalog		1	7	0.201278305598	0.49970535194	ENSG00000118137	None
Metabolite levels (5-HIAA/ MHPG Ratio)	NHGRI GWAS Catalog		1	7	0.201278305598	0.49970535194	ENSG00000139874	None
N-glycan levels	NHGRI GWAS Catalog		1	7	0.201278305598	0.49970535194	ENSG00000135100	None
Antibody level in response to infection	NHGRI GWAS Catalog		1	7	0.201278305598	0.49970535194	ENSG00000160460	None
Spinocerebellar ataxia (SCA)	KEGG DISEASE	H00063	2	28	0.201435288886	0.49970535194	ENSG00000163050|ENSG00000126583	http://www.genome.jp/dbget-bin/www_bget?H00063
Attention deficit hyperactivity disorder and conduct disorder	NHGRI GWAS Catalog		2	28	0.201435288886	0.49970535194	ENSG00000198756|ENSG00000078328	None
Kidney diseases	KEGG DISEASE		4	80	0.203887813297	0.504328888115	ENSG00000100373|ENSG00000135744|ENSG00000186335|ENSG00000172987	None
Urinary system diseases	KEGG DISEASE		4	80	0.203887813297	0.504328888115	ENSG00000100373|ENSG00000135744|ENSG00000186335|ENSG00000172987	None
Primary immunodeficiency	KEGG DISEASE		6	137	0.206032292083	0.508990374061	ENSG00000005381|ENSG00000197766|ENSG00000197561|ENSG00000160224|ENSG00000176919|ENSG00000039537	None
Adiponectin levels	NHGRI GWAS Catalog		2	29	0.211631659775	0.516450299942	ENSG00000113889|ENSG00000181092	None
Cardiovascular disease risk factors	NHGRI GWAS Catalog		2	29	0.211631659775	0.516450299942	ENSG00000166035|ENSG00000175445	None
Hippocampal atrophy	NHGRI GWAS Catalog		2	30	0.221876541498	0.516450299942	ENSG00000106772|ENSG00000162383	None
Mercury levels	NHGRI GWAS Catalog		2	30	0.221876541498	0.516450299942	ENSG00000205678|ENSG00000106689	None
Atrial fibrillation	KEGG DISEASE	H00731	1	8	0.223408275818	0.516450299942	ENSG00000130037	http://www.genome.jp/dbget-bin/www_bget?H00731
@@Atrial fibrillation	NHGRI GWAS Catalog		1	14	0.3439055705	0.59896540727	ENSG00000166317	None
Brugada syndrome (BRS)	KEGG DISEASE	H00728	1	8	0.223408275818	0.516450299942	ENSG00000105711	http://www.genome.jp/dbget-bin/www_bget?H00728
Thyroid dyshormonogenesis	KEGG DISEASE	H00251	1	8	0.223408275818	0.516450299942	ENSG00000115705	http://www.genome.jp/dbget-bin/www_bget?H00251
Adverse response to chemotherapy (neutropenia/leucopenia) (all antimicrotubule drugs)	NHGRI GWAS Catalog		1	8	0.223408275818	0.516450299942	ENSG00000196482	None
Alzheimer's disease (survival time)	NHGRI GWAS Catalog		1	8	0.223408275818	0.516450299942	ENSG00000165495	None
Coagulation factor levels	NHGRI GWAS Catalog		1	8	0.223408275818	0.516450299942	ENSG00000175164	None
Response to anti-retroviral therapy (ddI/d4T) in HIV-1 infection (Grade 1 peripheral neuropathy)	NHGRI GWAS Catalog		1	8	0.223408275818	0.516450299942	ENSG00000172987	None
Non-alcoholic fatty liver disease histology (lobular)	NHGRI GWAS Catalog		1	8	0.223408275818	0.516450299942	ENSG00000153956	None
Hair morphology	NHGRI GWAS Catalog		1	8	0.223408275818	0.516450299942	ENSG00000138798	None
Tumor biomarkers	NHGRI GWAS Catalog		1	8	0.223408275818	0.516450299942	ENSG00000175164	None
Ear morphology	NHGRI GWAS Catalog		1	8	0.223408275818	0.516450299942	ENSG00000092607	None
Anxiety disorder	NHGRI GWAS Catalog		1	8	0.223408275818	0.516450299942	ENSG00000188716	None
Cognitive function	NHGRI GWAS Catalog		3	56	0.224026367772	0.51735558495	ENSG00000151320|ENSG00000175175|ENSG00000175161	None
Charcot-Marie-Tooth disease (CMT)	KEGG DISEASE	H00264	2	31	0.232159442142	0.531037602471	ENSG00000152137|ENSG00000158887	http://www.genome.jp/dbget-bin/www_bget?H00264
Cataract	KEGG DISEASE	H01202	2	31	0.232159442142	0.531037602471	ENSG00000109846|ENSG00000104313	http://www.genome.jp/dbget-bin/www_bget?H01202
Others	KEGG DISEASE		6	143	0.232601979177	0.531783607441	ENSG00000129910|ENSG00000180772|ENSG00000009950|ENSG00000124205|ENSG00000004848|ENSG00000081189	None
Permanent neonatal diabetes mellitus (PNDM)	KEGG DISEASE	H00512	1	9	0.244925930644	0.532596351802	ENSG00000187486	http://www.genome.jp/dbget-bin/www_bget?H00512
Other phagocyte defects	KEGG DISEASE	H00101	1	9	0.244925930644	0.532596351802	ENSG00000005381	http://www.genome.jp/dbget-bin/www_bget?H00101
Interstitial lung disease	NHGRI GWAS Catalog		1	9	0.244925930644	0.532596351802	ENSG00000186868	None
Economic and political preferences	NHGRI GWAS Catalog		1	9	0.244925930644	0.532596351802	ENSG00000149742	None
End-stage coagulation	NHGRI GWAS Catalog		1	9	0.244925930644	0.532596351802	ENSG00000175164	None
Age-related macular degeneration (GA)	NHGRI GWAS Catalog		1	9	0.244925930644	0.532596351802	ENSG00000254636	None
Glaucoma	NHGRI GWAS Catalog		1	9	0.244925930644	0.532596351802	ENSG00000078328	None
vWF and FVIII levels	NHGRI GWAS Catalog		1	9	0.244925930644	0.532596351802	ENSG00000108684	None
Paget's disease	NHGRI GWAS Catalog		1	9	0.244925930644	0.532596351802	ENSG00000172179	None
Disc degeneration (lumbar)	NHGRI GWAS Catalog		1	9	0.244925930644	0.532596351802	ENSG00000185345	None
Clozapine-induced cytotoxicity	NHGRI GWAS Catalog		1	9	0.244925930644	0.532596351802	ENSG00000116690	None
Plasminogen activator inhibitor type 1 levels (PAI-1)	NHGRI GWAS Catalog		1	9	0.244925930644	0.532596351802	ENSG00000087085	None
Asparaginase hypersensitivity in acute lymphoblastic leukemia	NHGRI GWAS Catalog		1	9	0.244925930644	0.532596351802	ENSG00000108018	None
Amino acid levels	NHGRI GWAS Catalog		1	9	0.244925930644	0.532596351802	ENSG00000115361	None
Blood pressure	NHGRI GWAS Catalog		4	88	0.251199707991	0.542879722126	ENSG00000124205|ENSG00000123977|ENSG00000115290|ENSG00000120057	None
Response to statin therapy	NHGRI GWAS Catalog		3	61	0.26111136723	0.549662887475	ENSG00000182177|ENSG00000115290|ENSG00000134538	None
Urate levels in lean individuals	NHGRI GWAS Catalog		2	34	0.263139344676	0.549662887475	ENSG00000133454|ENSG00000156222	None
46,XY disorders of sex development (Disorders in androgen synthesis or action)	KEGG DISEASE	H00608	1	10	0.265848189193	0.549662887475	ENSG00000277893	http://www.genome.jp/dbget-bin/www_bget?H00608
Distal hereditary motor neuropathies (dHMN)	KEGG DISEASE	H00856	1	10	0.265848189193	0.549662887475	ENSG00000152137	http://www.genome.jp/dbget-bin/www_bget?H00856
Acylcarnitine levels	NHGRI GWAS Catalog		1	10	0.265848189193	0.549662887475	ENSG00000115361	None
Age-related macular degeneration (extreme sampling)	NHGRI GWAS Catalog		1	10	0.265848189193	0.549662887475	ENSG00000254636	None
Depressive symptoms (SSRI exposure interaction)	NHGRI GWAS Catalog		1	10	0.265848189193	0.549662887475	ENSG00000143365	None
Gambling	NHGRI GWAS Catalog		1	10	0.265848189193	0.549662887475	ENSG00000137198	None
Magnesium levels	NHGRI GWAS Catalog		1	10	0.265848189193	0.549662887475	ENSG00000185499	None
Progressive supranuclear palsy	NHGRI GWAS Catalog		1	10	0.265848189193	0.549662887475	ENSG00000186868	None
Sex hormone levels	NHGRI GWAS Catalog		1	10	0.265848189193	0.549662887475	ENSG00000149742	None
Myopia (pathological)	NHGRI GWAS Catalog		2	35	0.273479926979	0.560537741764	ENSG00000106018|ENSG00000108381	None
Copper levels	NHGRI GWAS Catalog		3	64	0.283727104074	0.564963380379	ENSG00000133454|ENSG00000264803|ENSG00000181092	None
Congenital disorders of development	KEGG DISEASE		11	312	0.285108622983	0.564963380379	ENSG00000092607|ENSG00000109906|ENSG00000105996|ENSG00000124205|ENSG00000171595|ENSG00000004848|ENSG00000165917|ENSG00000116690|ENSG00000081189|ENSG00000104313|ENSG00000138083	None
Maturity onset diabetes of the young (MODY)	KEGG DISEASE	H00410	1	11	0.286191503719	0.564963380379	ENSG00000135100	http://www.genome.jp/dbget-bin/www_bget?H00410
Acute myeloid leukemia (AML)	KEGG DISEASE	H00003	1	11	0.286191503719	0.564963380379	ENSG00000109906	http://www.genome.jp/dbget-bin/www_bget?H00003
Other well-defined immunodeficiency syndromes	KEGG DISEASE	H00107	1	11	0.286191503719	0.564963380379	ENSG00000160224	http://www.genome.jp/dbget-bin/www_bget?H00107
Asthma	OMIM	600807	1	11	0.286191503719	0.564963380379	ENSG00000204632	http://omim.org/entry/600807
Neuritic plaque	NHGRI GWAS Catalog		1	11	0.286191503719	0.564963380379	ENSG00000161281	None
Tonometry	NHGRI GWAS Catalog		1	11	0.286191503719	0.564963380379	ENSG00000081189	None
Select biomarker traits	NHGRI GWAS Catalog		1	11	0.286191503719	0.564963380379	ENSG00000132693	None
Gout	NHGRI GWAS Catalog		1	11	0.286191503719	0.564963380379	ENSG00000111245	None
Elevated serum carcinoembryonic antigen levels	NHGRI GWAS Catalog		1	11	0.286191503719	0.564963380379	ENSG00000175164	None
Body mass index (interaction)	NHGRI GWAS Catalog		1	11	0.286191503719	0.564963380379	ENSG00000107242	None
Birth weight	NHGRI GWAS Catalog		1	11	0.286191503719	0.564963380379	ENSG00000181856	None
Coffee consumption	NHGRI GWAS Catalog		1	11	0.286191503719	0.564963380379	ENSG00000091128	None
Depression (quantitative trait)	NHGRI GWAS Catalog		1	11	0.286191503719	0.564963380379	ENSG00000145526	None
Phosphorus levels	NHGRI GWAS Catalog		1	11	0.286191503719	0.564963380379	ENSG00000111241	None
Idiopathic pulmonary fibrosis	NHGRI GWAS Catalog		1	11	0.286191503719	0.564963380379	ENSG00000186868	None
Metabolite levels (Dihydroxy docosatrienoic acid)	NHGRI GWAS Catalog		1	11	0.286191503719	0.564963380379	ENSG00000153956	None
Response to statin therapy (LDL-C)	NHGRI GWAS Catalog		1	11	0.286191503719	0.564963380379	ENSG00000137198	None
Age-related macular degeneration	NHGRI GWAS Catalog		3	65	0.291304601458	0.572665069935	ENSG00000254636|ENSG00000166035|ENSG00000077009	None
Heschl's gyrus morphology	NHGRI GWAS Catalog		2	37	0.294133349536	0.575337760631	ENSG00000169507|ENSG00000036448	None
Parkinson's disease	KEGG DISEASE	H00057	1	12	0.305971872483	0.575853832652	ENSG00000185345	http://www.genome.jp/dbget-bin/www_bget?H00057
@@Parkinson's disease	NHGRI GWAS Catalog		3	100	0.546268784666	0.736200586296	ENSG00000118804|ENSG00000189157|ENSG00000186868	None
Lewy body disease	NHGRI GWAS Catalog		1	12	0.305971872483	0.575853832652	ENSG00000172159	None
Blood and toenail selenium levels	NHGRI GWAS Catalog		1	12	0.305971872483	0.575853832652	ENSG00000132840	None
Wegener's granulomatosis	NHGRI GWAS Catalog		1	12	0.305971872483	0.575853832652	ENSG00000106078	None
Triptolide cytotoxicity	NHGRI GWAS Catalog		1	12	0.305971872483	0.575853832652	ENSG00000205678	None
PR segment	NHGRI GWAS Catalog		1	12	0.305971872483	0.575853832652	ENSG00000172458	None
Airway wall thickness	NHGRI GWAS Catalog		1	12	0.305971872483	0.575853832652	ENSG00000151789	None
Breastfeeding duration	NHGRI GWAS Catalog		1	12	0.305971872483	0.575853832652	ENSG00000221740	None
Dental caries	NHGRI GWAS Catalog		3	67	0.306497425157	0.575853832652	ENSG00000174429|ENSG00000183230|ENSG00000152592	None
Amyotrophic lateral sclerosis (ALS)	KEGG DISEASE	H00058	1	13	0.325204852258	0.586352073688	ENSG00000186868	http://www.genome.jp/dbget-bin/www_bget?H00058
Mitochondrial DNA depletion syndrome (MDS)	KEGG DISEASE	H00469	1	13	0.325204852258	0.586352073688	ENSG00000151729	http://www.genome.jp/dbget-bin/www_bget?H00469
Hypertension, essential	OMIM	145500	1	13	0.325204852258	0.586352073688	ENSG00000135744	http://omim.org/entry/145500
Platelet aggregation	NHGRI GWAS Catalog		1	13	0.325204852258	0.586352073688	ENSG00000107954	None
Neurofibrillary tangles	NHGRI GWAS Catalog		1	13	0.325204852258	0.586352073688	ENSG00000136717	None
Immune reponse to smallpox (secreted IL-2)	NHGRI GWAS Catalog		1	13	0.325204852258	0.586352073688	ENSG00000153303	None
Systolic blood pressure in sickle cell anemia	NHGRI GWAS Catalog		1	13	0.325204852258	0.586352073688	ENSG00000119147	None
Blood trace element (Se levels)	NHGRI GWAS Catalog		1	13	0.325204852258	0.586352073688	ENSG00000132840	None
Homocysteine levels	NHGRI GWAS Catalog		1	13	0.325204852258	0.586352073688	ENSG00000135100	None
Airway responsiveness in chronic obstructive pulmonary disease	NHGRI GWAS Catalog		1	13	0.325204852258	0.586352073688	ENSG00000144821	None
Esophageal squamous cell carcinoma	NHGRI GWAS Catalog		1	13	0.325204852258	0.586352073688	ENSG00000155749	None
Response to anti-depressant treatment in major depressive disorder	NHGRI GWAS Catalog		1	13	0.325204852258	0.586352073688	ENSG00000198947	None
Corneal curvature	NHGRI GWAS Catalog		1	13	0.325204852258	0.586352073688	ENSG00000100678	None
Response to cytadine analogues (cytosine arabinoside)	NHGRI GWAS Catalog		1	13	0.325204852258	0.586352073688	ENSG00000111241	None
Pancreatic cancer	NHGRI GWAS Catalog		4	100	0.325580424008	0.586352073688	ENSG00000130226|ENSG00000135100|ENSG00000175164|ENSG00000185345	None
Obesity-related traits	NHGRI GWAS Catalog		22	689	0.327456305195	0.589146248228	ENSG00000070808|ENSG00000175164|ENSG00000126838|ENSG00000166035|ENSG00000170522|ENSG00000185739|ENSG00000158445|ENSG00000183230|ENSG00000078328|ENSG00000172987|ENSG00000136842|ENSG00000101542|ENSG00000146151|ENSG00000077157|ENSG00000124743|ENSG00000165495|ENSG00000165028|ENSG00000172318|ENSG00000095637|ENSG00000167191|ENSG00000108684|ENSG00000153956	None
Subcutaneous adipose tissue	NHGRI GWAS Catalog		2	41	0.33513222695	0.598868618329	ENSG00000125462|ENSG00000175161	None
Systemic lupus erythematosus	KEGG DISEASE	H00080	1	14	0.3439055705	0.59896540727	ENSG00000132693	http://www.genome.jp/dbget-bin/www_bget?H00080
@@Systemic lupus erythematosus	NHGRI GWAS Catalog		3	90	0.477804506395	0.688476510161	ENSG00000136717|ENSG00000188517|ENSG00000162383	None
Long QT syndrome	KEGG DISEASE	H00720	1	14	0.3439055705	0.59896540727	ENSG00000182533	http://www.genome.jp/dbget-bin/www_bget?H00720
Infant length	NHGRI GWAS Catalog		1	14	0.3439055705	0.59896540727	ENSG00000125965	None
Red blood cell count	NHGRI GWAS Catalog		1	14	0.3439055705	0.59896540727	ENSG00000175164	None
Ischemic stroke	NHGRI GWAS Catalog		1	14	0.3439055705	0.59896540727	ENSG00000166035	None
Subcortical brain region volumes	NHGRI GWAS Catalog		1	14	0.3439055705	0.59896540727	ENSG00000186868	None
Periodontitis (DPAL)	NHGRI GWAS Catalog		1	14	0.3439055705	0.59896540727	ENSG00000129988	None
Colorectal cancer (diet interaction)	NHGRI GWAS Catalog		1	14	0.3439055705	0.59896540727	ENSG00000130226	None
D-dimer levels	NHGRI GWAS Catalog		1	14	0.3439055705	0.59896540727	ENSG00000175164	None
Mammographic density (dense area)	NHGRI GWAS Catalog		1	14	0.3439055705	0.59896540727	ENSG00000130595	None
Urate levels in overweight individuals	NHGRI GWAS Catalog		2	42	0.3452813135	0.59896540727	ENSG00000134769|ENSG00000169436	None
Early infantile epileptic encephalopathy	KEGG DISEASE	H00606	1	15	0.362088737176	0.609304878052	ENSG00000004848	http://www.genome.jp/dbget-bin/www_bget?H00606
Obesity, severe	OMIM	601665	1	15	0.362088737176	0.609304878052	ENSG00000175564	http://omim.org/entry/601665
Intracranial aneurysm	NHGRI GWAS Catalog		1	15	0.362088737176	0.609304878052	ENSG00000152430	None
Pulmonary function decline	NHGRI GWAS Catalog		1	15	0.362088737176	0.609304878052	ENSG00000029534	None
Autism	NHGRI GWAS Catalog		1	15	0.362088737176	0.609304878052	ENSG00000116748	None
Refractive astigmatism	NHGRI GWAS Catalog		1	15	0.362088737176	0.609304878052	ENSG00000172901	None
Dementia and core Alzheimer's disease neuropathologic changes	NHGRI GWAS Catalog		1	15	0.362088737176	0.609304878052	ENSG00000136717	None
Response to taxane treatment (docetaxel)	NHGRI GWAS Catalog		1	15	0.362088737176	0.609304878052	ENSG00000153956	None
Palmitic acid (16:0) plasma levels	NHGRI GWAS Catalog		1	15	0.362088737176	0.609304878052	ENSG00000151789	None
Interferon alpha levels in systemic lupus erythematosus	NHGRI GWAS Catalog		1	15	0.362088737176	0.609304878052	ENSG00000124406	None
Esophageal cancer	NHGRI GWAS Catalog		1	15	0.362088737176	0.609304878052	ENSG00000196616	None
Serum albumin level	NHGRI GWAS Catalog		1	15	0.362088737176	0.609304878052	ENSG00000105711	None
Sexual dimorphism in anthropometric traits	NHGRI GWAS Catalog		1	15	0.362088737176	0.609304878052	ENSG00000115290	None
Response to serotonin reuptake inhibitors in major depressive disorder	NHGRI GWAS Catalog		1	15	0.362088737176	0.609304878052	ENSG00000112186	None
Congenital disorders of nucleotide metabolism	KEGG DISEASE		1	16	0.379768656275	0.622769706019	ENSG00000138356	None
Lung cancer	OMIM	211980	1	16	0.379768656275	0.622769706019	ENSG00000185345	http://omim.org/entry/211980
@@Lung cancer	NHGRI GWAS Catalog		1	26	0.531767335979	0.724997822235	ENSG00000132693	None
Vitamin D levels	NHGRI GWAS Catalog		1	16	0.379768656275	0.622769706019	ENSG00000110680	None
Waist-to-hip circumference ratio (interaction)	NHGRI GWAS Catalog		1	16	0.379768656275	0.622769706019	ENSG00000151789	None
Venous thromboembolism	NHGRI GWAS Catalog		1	16	0.379768656275	0.622769706019	ENSG00000175164	None
Eating disorders (purging via substances)	NHGRI GWAS Catalog		1	16	0.379768656275	0.622769706019	ENSG00000144644	None
Bone mineral density (paediatric, skull)	NHGRI GWAS Catalog		1	16	0.379768656275	0.622769706019	ENSG00000112319	None
Non-small cell lung cancer	NHGRI GWAS Catalog		1	16	0.379768656275	0.622769706019	ENSG00000166035	None
Breast size	NHGRI GWAS Catalog		2	46	0.385316713895	0.629607877998	ENSG00000207586|ENSG00000155657	None
Cognitive performance	NHGRI GWAS Catalog		3	78	0.389934769253	0.635005053947	ENSG00000163833|ENSG00000166035|ENSG00000172995	None
Menarche (age at onset)	NHGRI GWAS Catalog		6	176	0.391342337306	0.635005053947	ENSG00000185559|ENSG00000136352|ENSG00000151365|ENSG00000082175|ENSG00000168702|ENSG00000167191	None
Immune system diseases	KEGG DISEASE		8	243	0.394001984164	0.635005053947	ENSG00000176919|ENSG00000132693|ENSG00000197766|ENSG00000197561|ENSG00000160224|ENSG00000125538|ENSG00000005381|ENSG00000039537	None
Retinitis pigmentosa (RP)	KEGG DISEASE	H00527	2	47	0.395162903942	0.635005053947	ENSG00000112619|ENSG00000140522	http://www.genome.jp/dbget-bin/www_bget?H00527
Urate levels in obese individuals	NHGRI GWAS Catalog		2	47	0.395162903942	0.635005053947	ENSG00000106078|ENSG00000149201	None
Phospholipid levels (plasma)	NHGRI GWAS Catalog		2	47	0.395162903942	0.635005053947	ENSG00000166035|ENSG00000188582	None
Hypertension	NHGRI GWAS Catalog		2	47	0.395162903942	0.635005053947	ENSG00000124205|ENSG00000116996	None
Systemic sclerosis	KEGG DISEASE	H01492	1	17	0.396959236993	0.635005053947	ENSG00000125538	http://www.genome.jp/dbget-bin/www_bget?H01492
Temperament	NHGRI GWAS Catalog		1	17	0.396959236993	0.635005053947	ENSG00000175161	None
Ankylosing spondylitis	NHGRI GWAS Catalog		1	17	0.396959236993	0.635005053947	ENSG00000145681	None
Retinal vascular caliber	NHGRI GWAS Catalog		1	17	0.396959236993	0.635005053947	ENSG00000081189	None
Hippocampal volume	NHGRI GWAS Catalog		1	17	0.396959236993	0.635005053947	ENSG00000197757	None
Intelligence	NHGRI GWAS Catalog		1	17	0.396959236993	0.635005053947	ENSG00000138356	None
Personality dimensions	NHGRI GWAS Catalog		1	17	0.396959236993	0.635005053947	ENSG00000178568	None
Preeclampsia	NHGRI GWAS Catalog		1	17	0.396959236993	0.635005053947	ENSG00000149575	None
Metabolite levels (HVA/MHPG ratio)	NHGRI GWAS Catalog		1	17	0.396959236993	0.635005053947	ENSG00000103184	None
Asthma (childhood onset)	NHGRI GWAS Catalog		1	17	0.396959236993	0.635005053947	ENSG00000172987	None
Height	NHGRI GWAS Catalog		15	481	0.401142713298	0.639895982523	ENSG00000166292|ENSG00000170162|ENSG00000136352|ENSG00000086205|ENSG00000130957|ENSG00000116183|ENSG00000198756|ENSG00000185250|ENSG00000138347|ENSG00000112186|ENSG00000181234|ENSG00000128655|ENSG00000081189|ENSG00000125965|ENSG00000118407	None
Cancers of the digestive system	KEGG DISEASE		2	48	0.404936070786	0.644455850695	ENSG00000165197|ENSG00000138798	None
Visceral adipose tissue adjusted for BMI	NHGRI GWAS Catalog		2	48	0.404936070786	0.644455850695	ENSG00000078328|ENSG00000158887	None
Red blood cell traits	NHGRI GWAS Catalog		3	81	0.412349940916	0.647682877226	ENSG00000166035|ENSG00000175164|ENSG00000203799	None
Sex hormone-binding globulin levels	NHGRI GWAS Catalog		1	18	0.413674004614	0.647682877226	ENSG00000134538	None
Coffee consumption (cups per day)	NHGRI GWAS Catalog		1	18	0.413674004614	0.647682877226	ENSG00000009950	None
Dupuytren's disease	NHGRI GWAS Catalog		1	18	0.413674004614	0.647682877226	ENSG00000086289	None
Mouth and dental diseases	KEGG DISEASE		1	19	0.429926111095	0.656187892948	ENSG00000132464	None
Type II diabetes mellitus	KEGG DISEASE	H00409	1	19	0.429926111095	0.656187892948	ENSG00000187486	http://www.genome.jp/dbget-bin/www_bget?H00409
Blood trace element (Zn levels)	NHGRI GWAS Catalog		1	19	0.429926111095	0.656187892948	ENSG00000164879	None
Mean corpuscular hemoglobin concentration	NHGRI GWAS Catalog		1	19	0.429926111095	0.656187892948	ENSG00000175164	None
IgE levels	NHGRI GWAS Catalog		1	19	0.429926111095	0.656187892948	ENSG00000204632	None
Progressive myoclonic epilepsy (PME)	KEGG DISEASE	H00810	1	20	0.445728345358	0.665412558706	ENSG00000112425	http://www.genome.jp/dbget-bin/www_bget?H00810
Bilirubin levels	NHGRI GWAS Catalog		1	20	0.445728345358	0.665412558706	ENSG00000134538	None
Thiazide-induced adverse metabolic effects in hypertensive patients	NHGRI GWAS Catalog		2	53	0.452592241025	0.672145330532	ENSG00000109819|ENSG00000081189	None
Other congenital disorders	KEGG DISEASE		14	464	0.453873734323	0.673975449906	ENSG00000129910|ENSG00000092607|ENSG00000180772|ENSG00000105996|ENSG00000009950|ENSG00000124205|ENSG00000171595|ENSG00000138083|ENSG00000004848|ENSG00000165917|ENSG00000116690|ENSG00000081189|ENSG00000104313|ENSG00000109906	None
Congenital disorders of amino acid metabolism	KEGG DISEASE		4	121	0.45684088845	0.67605291206	ENSG00000186335|ENSG00000130005|ENSG00000134240|ENSG00000108381	None
Syndromic X-linked mental retardation with epilepsy or seizures	KEGG DISEASE	H00577	1	21	0.46109314329	0.67605291206	ENSG00000004848	http://www.genome.jp/dbget-bin/www_bget?H00577
Cardiac hypertrophy	NHGRI GWAS Catalog		1	21	0.46109314329	0.67605291206	ENSG00000196482	None
Kawasaki disease	NHGRI GWAS Catalog		1	21	0.46109314329	0.67605291206	ENSG00000205678	None
Type 1 diabetes and autoimmune thyroid diseases	NHGRI GWAS Catalog		1	21	0.46109314329	0.67605291206	ENSG00000186867	None
Alzheimer's disease (late onset)	NHGRI GWAS Catalog		2	54	0.461861934719	0.676311931331	ENSG00000136717|ENSG00000081189	None
Fasting plasma glucose	NHGRI GWAS Catalog		1	22	0.476032597483	0.68707072636	ENSG00000138083	None
Hemostatic factors and hematological phenotypes	NHGRI GWAS Catalog		1	22	0.476032597483	0.68707072636	ENSG00000144821	None
Breast cancer (survival)	NHGRI GWAS Catalog		1	22	0.476032597483	0.68707072636	ENSG00000165495	None
Reproductive system disease	KEGG DISEASE		2	57	0.489106973981	0.696391723916	ENSG00000135409|ENSG00000277893	None
Reproductive system diseases	KEGG DISEASE		2	57	0.489106973981	0.696391723916	ENSG00000135409|ENSG00000277893	None
Peroxisomal diseases	KEGG DISEASE		1	23	0.490558466694	0.696391723916	ENSG00000107537	None
Glycated hemoglobin levels	NHGRI GWAS Catalog		1	23	0.490558466694	0.696391723916	ENSG00000029534	None
Endometriosis	NHGRI GWAS Catalog		1	23	0.490558466694	0.696391723916	ENSG00000108018	None
Metabolite levels (X-11787)	NHGRI GWAS Catalog		1	23	0.490558466694	0.696391723916	ENSG00000137571	None
Hypospadias	NHGRI GWAS Catalog		1	23	0.490558466694	0.696391723916	ENSG00000104313	None
Cobalt levels	NHGRI GWAS Catalog		1	23	0.490558466694	0.696391723916	ENSG00000101542	None
Lupus nephritis in systemic lupus erythematosus	NHGRI GWAS Catalog		1	23	0.490558466694	0.696391723916	ENSG00000165972	None
Erectile dysfunction and prostate cancer treatment	NHGRI GWAS Catalog		1	23	0.490558466694	0.696391723916	ENSG00000168702	None
Schizophrenia	NHGRI GWAS Catalog		13	441	0.490963793022	0.696887919135	ENSG00000185482|ENSG00000130287|ENSG00000158445|ENSG00000272573|ENSG00000152430|ENSG00000149926|ENSG00000205359|ENSG00000189134|ENSG00000166035|ENSG00000149970|ENSG00000114854|ENSG00000081189|ENSG00000165495	None
Response to antipsychotic treatment	NHGRI GWAS Catalog		1	24	0.504682185046	0.704979538299	ENSG00000018625	None
Weight	NHGRI GWAS Catalog		1	24	0.504682185046	0.704979538299	ENSG00000196296	None
Liver enzyme levels (alkaline phosphatase)	NHGRI GWAS Catalog		1	24	0.504682185046	0.704979538299	ENSG00000175164	None
Anger	NHGRI GWAS Catalog		1	24	0.504682185046	0.704979538299	ENSG00000204614	None
Epilepsy and lamotrigine-induced maculopapular eruptions	NHGRI GWAS Catalog		1	24	0.504682185046	0.704979538299	ENSG00000174429	None
Graves' disease	NHGRI GWAS Catalog		1	24	0.504682185046	0.704979538299	ENSG00000175164	None
Pulmonary function	NHGRI GWAS Catalog		2	59	0.506782706087	0.706393142441	ENSG00000187720|ENSG00000165972	None
Basal cell carcinoma	NHGRI GWAS Catalog		1	25	0.518414870986	0.71382300801	ENSG00000155749	None
Waist circumference	NHGRI GWAS Catalog		1	25	0.518414870986	0.71382300801	ENSG00000106689	None
Colorectal cancer	OMIM	114500	1	26	0.531767335979	0.724997822235	ENSG00000188257	http://omim.org/entry/114500
@@Colorectal cancer	NHGRI GWAS Catalog		2	77	0.64706627194	0.806317876463	ENSG00000111241|ENSG00000089250	None
Plasma omega-6 polyunsaturated fatty acid levels (linoleic acid)	NHGRI GWAS Catalog		1	26	0.531767335979	0.724997822235	ENSG00000177354	None
Serum thyroid-stimulating hormone levels	NHGRI GWAS Catalog		1	26	0.531767335979	0.724997822235	ENSG00000175164	None
Vertical cup-disc ratio	NHGRI GWAS Catalog		1	26	0.531767335979	0.724997822235	ENSG00000134917	None
Congenital disorders of lipid/glycolipid metabolism	KEGG DISEASE		3	98	0.532992047836	0.725296764062	ENSG00000175445|ENSG00000198947|ENSG00000118137	None
Thyroid hormone levels	NHGRI GWAS Catalog		1	27	0.544750092979	0.735310692769	ENSG00000175164	None
Williams-Beuren syndrome	KEGG DISEASE	H01439	1	28	0.557373364659	0.74327294571	ENSG00000009950	http://www.genome.jp/dbget-bin/www_bget?H01439
Primary ciliary dyskinesia	KEGG DISEASE	H00564	1	29	0.569647091409	0.753627706067	ENSG00000171595	http://www.genome.jp/dbget-bin/www_bget?H00564
Bronchopulmonary dysplasia	NHGRI GWAS Catalog		1	29	0.569647091409	0.753627706067	ENSG00000183230	None
Refractive error	NHGRI GWAS Catalog		1	29	0.569647091409	0.753627706067	ENSG00000078328	None
Immune reponse to smallpox (secreted IFN-alpha)	NHGRI GWAS Catalog		1	30	0.581580939131	0.761332220795	ENSG00000124406	None
Airflow obstruction	NHGRI GWAS Catalog		1	30	0.581580939131	0.761332220795	ENSG00000187720	None
Response to amphetamines	NHGRI GWAS Catalog		1	30	0.581580939131	0.761332220795	ENSG00000183783	None
Periodontal microbiota	NHGRI GWAS Catalog		1	31	0.593184306796	0.770049640931	ENSG00000112782	None
Anorexia nervosa	NHGRI GWAS Catalog		1	31	0.593184306796	0.770049640931	ENSG00000151320	None
Very long-chain saturated fatty acid levels (fatty acid 20:0)	NHGRI GWAS Catalog		1	31	0.593184306796	0.770049640931	ENSG00000135100	None
Testicular germ cell tumor	NHGRI GWAS Catalog		1	31	0.593184306796	0.770049640931	ENSG00000175175	None
Dialysis-related mortality	NHGRI GWAS Catalog		1	31	0.593184306796	0.770049640931	ENSG00000196482	None
Motion sickness	NHGRI GWAS Catalog		1	32	0.604466333817	0.775151157493	ENSG00000168702	None
Allergic rhinitis	NHGRI GWAS Catalog		1	33	0.615435907197	0.783427560513	ENSG00000078328	None
Diabetic retinopathy	NHGRI GWAS Catalog		1	33	0.615435907197	0.783427560513	ENSG00000078328	None
Longevity	NHGRI GWAS Catalog		1	33	0.615435907197	0.783427560513	ENSG00000135100	None
Periodontitis (Mean PAL)	NHGRI GWAS Catalog		1	33	0.615435907197	0.783427560513	ENSG00000187720	None
Emphysema imaging phenotypes	NHGRI GWAS Catalog		1	34	0.626101668499	0.791364514153	ENSG00000124253	None
Platelet count	NHGRI GWAS Catalog		2	78	0.653852223509	0.812714045993	ENSG00000081189|ENSG00000185559	None
Immune response to smallpox vaccine (IL-6)	NHGRI GWAS Catalog		1	37	0.65635895474	0.812714045993	ENSG00000112183	None
Ovarian cancer	NHGRI GWAS Catalog		1	38	0.665891207508	0.820543436913	ENSG00000147588	None
Corneal structure	NHGRI GWAS Catalog		1	38	0.665891207508	0.820543436913	ENSG00000102683	None
Atopic dermatitis	NHGRI GWAS Catalog		1	39	0.675159404856	0.826521507945	ENSG00000163092	None
Alzheimer's disease	NHGRI GWAS Catalog		1	39	0.675159404856	0.826521507945	ENSG00000136717	None
Response to methotrexate in juvenile idiopathic arthritis	NHGRI GWAS Catalog		1	41	0.692932650317	0.838172703666	ENSG00000187151	None
Mitochondrial diseases	KEGG DISEASE		2	85	0.69846332391	0.843522629087	ENSG00000134240|ENSG00000151729	None
Allergies and autoimmune diseases	KEGG DISEASE		2	86	0.704431867627	0.848264204683	ENSG00000125538|ENSG00000132693	None
Lead levels	NHGRI GWAS Catalog		1	43	0.709734740446	0.851656833528	ENSG00000109819	None
Autism spectrum disorder, attention deficit-hyperactivity disorder, bipolar disorder, major depressive disorder, and schizophrenia (combined)	NHGRI GWAS Catalog		1	44	0.717788277916	0.856745287565	ENSG00000171714	None
Chronic lymphocytic leukemia	NHGRI GWAS Catalog		1	44	0.717788277916	0.856745287565	ENSG00000143632	None
Alzheimer's disease (cognitive decline)	NHGRI GWAS Catalog		1	46	0.733232092012	0.86769807055	ENSG00000166035	None
Prostate cancer (gene x gene interaction)	NHGRI GWAS Catalog		1	47	0.740634546865	0.872990806617	ENSG00000171033	None
Systolic blood pressure	NHGRI GWAS Catalog		1	49	0.754829746269	0.88161026863	ENSG00000124205	None
Diastolic blood pressure	NHGRI GWAS Catalog		1	50	0.761633687094	0.886610439555	ENSG00000124205	None
Coronary artery calcification	NHGRI GWAS Catalog		1	53	0.780934847426	0.899755633727	ENSG00000178568	None
Mean platelet volume	NHGRI GWAS Catalog		1	55	0.792927144814	0.905881424258	ENSG00000081189	None
Axial length	NHGRI GWAS Catalog		1	56	0.798675148986	0.909416099693	ENSG00000205678	None
Attention deficit hyperactivity disorder	NHGRI GWAS Catalog		1	57	0.804263814921	0.913165103325	ENSG00000170522	None
Educational attainment	NHGRI GWAS Catalog		1	63	0.834688370245	0.931843186657	ENSG00000167701	None
Psoriasis	NHGRI GWAS Catalog		1	64	0.839278576664	0.933567222987	ENSG00000188729	None
Prostate cancer	NHGRI GWAS Catalog		6	295	0.843043947234	0.93691331131	ENSG00000163631|ENSG00000159184|ENSG00000246228|ENSG00000199017|ENSG00000145681|ENSG00000101210	None
Clozapine-induced agranulocytosis	NHGRI GWAS Catalog		1	66	0.848080665453	0.940132125582	ENSG00000149596	None
Cancers of haematopoietic and lymphoid tissues	KEGG DISEASE		1	67	0.852299499655	0.942597994212	ENSG00000109906	None
Digestive system diseases	KEGG DISEASE		1	67	0.852299499655	0.942597994212	ENSG00000132464	None
Glucose homeostasis traits	NHGRI GWAS Catalog		1	69	0.860389412308	0.947340720203	ENSG00000112183	None
Ulcerative colitis	NHGRI GWAS Catalog		3	187	0.89990468049	0.972699380904	ENSG00000081248|ENSG00000173991|ENSG00000153956	None
Multiple sclerosis	NHGRI GWAS Catalog		2	141	0.909222869911	0.978820748251	ENSG00000163064|ENSG00000171033	None
Skeletal diseases	KEGG DISEASE		3	197	0.91781949062	0.984258607207	ENSG00000171714|ENSG00000167941|ENSG00000125965	None
Crohn's disease	NHGRI GWAS Catalog		4	259	0.935489487923	0.991458830651	ENSG00000204632|ENSG00000205359|ENSG00000185499|ENSG00000161896	None
Cancers	KEGG DISEASE		3	212	0.939258820064	0.993507789197	ENSG00000109906|ENSG00000138798|ENSG00000165197	None
Acne (severe)	NHGRI GWAS Catalog		2	172	0.955571756581	0.99999999923	ENSG00000099994|ENSG00000164530	None
Breast cancer	NHGRI GWAS Catalog		1	120	0.966853006293	0.99999999923	ENSG00000178568	None
Rheumatoid arthritis	NHGRI GWAS Catalog		1	139	0.98061457133	0.99999999923	ENSG00000160224	None
Hematologic diseases	KEGG DISEASE		1	147	0.984535674179	0.99999999923	ENSG00000029534	None
Skin and soft tissue diseases	KEGG DISEASE		1	183	0.994411479997	0.99999999923	ENSG00000125538	None
Skin diseases	KEGG DISEASE		1	183	0.994411479997	0.99999999923	ENSG00000125538	None
Inflammatory bowel disease	NHGRI GWAS Catalog		2	273	0.996219883864	0.99999999923	ENSG00000143365|ENSG00000130598	None
--------------------
#Term	Database	ID	Input number	Background number	P-Value	Corrected P-Value	Input	Hyperlink
myofibril	Gene Ontology	GO:0030016	81	204	1.79417697339e-58	1.22954947987e-54	ENSG00000109846|ENSG00000144821|ENSG00000029534|ENSG00000175084|ENSG00000214872|ENSG00000174429|ENSG00000130037|ENSG00000159173|ENSG00000105048|ENSG00000101306|ENSG00000172403|ENSG00000154553|ENSG00000160808|ENSG00000130595|ENSG00000138347|ENSG00000138100|ENSG00000130598|ENSG00000136717|ENSG00000173991|ENSG00000164309|ENSG00000143632|ENSG00000196296|ENSG00000172399|ENSG00000183091|ENSG00000196218…	http://amigo.geneontology.org/cgi-bin/amigo/term_details?term=GO:0030016
myofibril	Gene Ontology Slim	GO:0030016	81	204	1.79417697339e-58	1.22954947987e-54	ENSG00000109846|ENSG00000144821|ENSG00000029534|ENSG00000175084|ENSG00000214872|ENSG00000174429|ENSG00000130037|ENSG00000159173|ENSG00000105048|ENSG00000101306|ENSG00000172403|ENSG00000154553|ENSG00000160808|ENSG00000130595|ENSG00000138347|ENSG00000138100|ENSG00000130598|ENSG00000136717|ENSG00000173991|ENSG00000164309|ENSG00000143632|ENSG00000196296|ENSG00000172399|ENSG00000183091|ENSG00000196218…	http://amigo.geneontology.org/cgi-bin/amigo/term_details?term=GO:0030016
contractile fiber	Gene Ontology	GO:0043292	82	215	4.44359020107e-58	1.5225961824e-54	ENSG00000109846|ENSG00000144821|ENSG00000029534|ENSG00000175084|ENSG00000214872|ENSG00000174429|ENSG00000130037|ENSG00000159173|ENSG00000105048|ENSG00000101306|ENSG00000172403|ENSG00000154553|ENSG00000160808|ENSG00000130595|ENSG00000138347|ENSG00000138100|ENSG00000130598|ENSG00000136717|ENSG00000173991|ENSG00000164309|ENSG00000143632|ENSG00000196296|ENSG00000172399|ENSG00000183091|ENSG00000196218…	http://amigo.geneontology.org/cgi-bin/amigo/term_details?term=GO:0043292
contractile fiber	Gene Ontology Slim	GO:0043292	82	215	4.44359020107e-58	1.5225961824e-54	ENSG00000109846|ENSG00000144821|ENSG00000029534|ENSG00000175084|ENSG00000214872|ENSG00000174429|ENSG00000130037|ENSG00000159173|ENSG00000105048|ENSG00000101306|ENSG00000172403|ENSG00000154553|ENSG00000160808|ENSG00000130595|ENSG00000138347|ENSG00000138100|ENSG00000130598|ENSG00000136717|ENSG00000173991|ENSG00000164309|ENSG00000143632|ENSG00000196296|ENSG00000172399|ENSG00000183091|ENSG00000196218…	http://amigo.geneontology.org/cgi-bin/amigo/term_details?term=GO:0043292
contractile fiber part	Gene Ontology	GO:0044449	77	200	8.77559069227e-55	2.0046374338e-51	ENSG00000109846|ENSG00000105048|ENSG00000029534|ENSG00000175084|ENSG00000214872|ENSG00000174429|ENSG00000130037|ENSG00000159173|ENSG00000172403|ENSG00000154553|ENSG00000160808|ENSG00000130595|ENSG00000138347|ENSG00000138100|ENSG00000130598|ENSG00000136717|ENSG00000173991|ENSG00000164309|ENSG00000143632|ENSG00000196296|ENSG00000172399|ENSG00000183091|ENSG00000196218|ENSG00000182533|ENSG00000197616…	http://amigo.geneontology.org/cgi-bin/amigo/term_details?term=GO:0044449
contractile fiber part	Gene Ontology Slim	GO:0044449	77	200	8.77559069227e-55	2.0046374338e-51	ENSG00000109846|ENSG00000105048|ENSG00000029534|ENSG00000175084|ENSG00000214872|ENSG00000174429|ENSG00000130037|ENSG00000159173|ENSG00000172403|ENSG00000154553|ENSG00000160808|ENSG00000130595|ENSG00000138347|ENSG00000138100|ENSG00000130598|ENSG00000136717|ENSG00000173991|ENSG00000164309|ENSG00000143632|ENSG00000196296|ENSG00000172399|ENSG00000183091|ENSG00000196218|ENSG00000182533|ENSG00000197616…	http://amigo.geneontology.org/cgi-bin/amigo/term_details?term=GO:0044449
sarcomere	Gene Ontology	GO:0030017	74	183	6.9857435648e-54	1.19683251624e-50	ENSG00000109846|ENSG00000105048|ENSG00000029534|ENSG00000175084|ENSG00000214872|ENSG00000174429|ENSG00000130037|ENSG00000159173|ENSG00000172403|ENSG00000154553|ENSG00000160808|ENSG00000130595|ENSG00000138347|ENSG00000138100|ENSG00000130598|ENSG00000136717|ENSG00000173991|ENSG00000164309|ENSG00000143632|ENSG00000196296|ENSG00000172399|ENSG00000183091|ENSG00000196218|ENSG00000182533|ENSG00000197616…	http://amigo.geneontology.org/cgi-bin/amigo/term_details?term=GO:0030017
sarcomere	Gene Ontology Slim	GO:0030017	74	183	6.9857435648e-54	1.19683251624e-50	ENSG00000109846|ENSG00000105048|ENSG00000029534|ENSG00000175084|ENSG00000214872|ENSG00000174429|ENSG00000130037|ENSG00000159173|ENSG00000172403|ENSG00000154553|ENSG00000160808|ENSG00000130595|ENSG00000138347|ENSG00000138100|ENSG00000130598|ENSG00000136717|ENSG00000173991|ENSG00000164309|ENSG00000143632|ENSG00000196296|ENSG00000172399|ENSG00000183091|ENSG00000196218|ENSG00000182533|ENSG00000197616…	http://amigo.geneontology.org/cgi-bin/amigo/term_details?term=GO:0030017
muscle system process	Gene Ontology	GO:0003012	91	390	3.80495692552e-49	5.21507396212e-46	ENSG00000109846|ENSG00000159173|ENSG00000130595|ENSG00000163884|ENSG00000130598|ENSG00000183230|ENSG00000196091|ENSG00000091482|ENSG00000165887|ENSG00000092054|ENSG00000185482|ENSG00000198125|ENSG00000124205|ENSG00000125538|ENSG00000239474|ENSG00000136546|ENSG00000101306|ENSG00000151320|ENSG00000163017|ENSG00000086967|ENSG00000198523|ENSG00000134769|ENSG00000109061|ENSG00000160808|ENSG00000197616…	http://amigo.geneontology.org/cgi-bin/amigo/term_details?term=GO:0003012
muscle system process	Gene Ontology Slim	GO:0003012	91	390	3.80495692552e-49	5.21507396212e-46	ENSG00000109846|ENSG00000159173|ENSG00000130595|ENSG00000163884|ENSG00000130598|ENSG00000183230|ENSG00000196091|ENSG00000091482|ENSG00000165887|ENSG00000092054|ENSG00000185482|ENSG00000198125|ENSG00000124205|ENSG00000125538|ENSG00000239474|ENSG00000136546|ENSG00000101306|ENSG00000151320|ENSG00000163017|ENSG00000086967|ENSG00000198523|ENSG00000134769|ENSG00000109061|ENSG00000160808|ENSG00000197616…	http://amigo.geneontology.org/cgi-bin/amigo/term_details?term=GO:0003012
muscle contraction	Gene Ontology	GO:0006936	79	325	9.05474089193e-44	1.03420232221e-40	ENSG00000118804|ENSG00000185482|ENSG00000105048|ENSG00000186439|ENSG00000160808|ENSG00000175084|ENSG00000197616|ENSG00000105711|ENSG00000162004|ENSG00000159173|ENSG00000153956|ENSG00000130037|ENSG00000149575|ENSG00000130595|ENSG00000130598|ENSG00000110680|ENSG00000114854|ENSG00000173991|ENSG00000120729|ENSG00000143632|ENSG00000183091|ENSG00000196218|ENSG00000196091|ENSG00000198125|ENSG00000136842…	http://amigo.geneontology.org/cgi-bin/amigo/term_details?term=GO:0006936
muscle contraction	Gene Ontology Slim	GO:0006936	79	325	9.05474089193e-44	1.03420232221e-40	ENSG00000118804|ENSG00000185482|ENSG00000105048|ENSG00000186439|ENSG00000160808|ENSG00000175084|ENSG00000197616|ENSG00000105711|ENSG00000162004|ENSG00000159173|ENSG00000153956|ENSG00000130037|ENSG00000149575|ENSG00000130595|ENSG00000130598|ENSG00000110680|ENSG00000114854|ENSG00000173991|ENSG00000120729|ENSG00000143632|ENSG00000183091|ENSG00000196218|ENSG00000196091|ENSG00000198125|ENSG00000136842…	http://amigo.geneontology.org/cgi-bin/amigo/term_details?term=GO:0006936
I band	Gene Ontology	GO:0031674	49	126	2.84489572125e-35	2.78515291111e-32	ENSG00000109846|ENSG00000029534|ENSG00000175084|ENSG00000214872|ENSG00000160678|ENSG00000172403|ENSG00000154553|ENSG00000160808|ENSG00000154330|ENSG00000138347|ENSG00000138100|ENSG00000130037|ENSG00000136717|ENSG00000173991|ENSG00000120729|ENSG00000196296|ENSG00000172399|ENSG00000183091|ENSG00000196218|ENSG00000182533|ENSG00000197616|ENSG00000174611|ENSG00000092529|ENSG00000128591|ENSG00000130957…	http://amigo.geneontology.org/cgi-bin/amigo/term_details?term=GO:0031674
I band	Gene Ontology Slim	GO:0031674	49	126	2.84489572125e-35	2.78515291111e-32	ENSG00000109846|ENSG00000029534|ENSG00000175084|ENSG00000214872|ENSG00000160678|ENSG00000172403|ENSG00000154553|ENSG00000160808|ENSG00000154330|ENSG00000138347|ENSG00000138100|ENSG00000130037|ENSG00000136717|ENSG00000173991|ENSG00000120729|ENSG00000196296|ENSG00000172399|ENSG00000183091|ENSG00000196218|ENSG00000182533|ENSG00000197616|ENSG00000174611|ENSG00000092529|ENSG00000128591|ENSG00000130957…	http://amigo.geneontology.org/cgi-bin/amigo/term_details?term=GO:0031674
muscle structure development	Gene Ontology	GO:0061061	77	563	1.00318766642e-27	8.08805303288e-25	ENSG00000109846|ENSG00000129910|ENSG00000160808|ENSG00000214872|ENSG00000022267|ENSG00000173714|ENSG00000159173|ENSG00000144821|ENSG00000160539|ENSG00000143632|ENSG00000170162|ENSG00000162614|ENSG00000138347|ENSG00000136717|ENSG00000173991|ENSG00000178568|ENSG00000104369|ENSG00000089250|ENSG00000183091|ENSG00000196218|ENSG00000182533|ENSG00000197616|ENSG00000122756|ENSG00000248746|ENSG00000177238…	http://amigo.geneontology.org/cgi-bin/amigo/term_details?term=GO:0061061
muscle structure development	Gene Ontology Slim	GO:0061061	77	563	1.00318766642e-27	8.08805303288e-25	ENSG00000109846|ENSG00000129910|ENSG00000160808|ENSG00000214872|ENSG00000022267|ENSG00000173714|ENSG00000159173|ENSG00000144821|ENSG00000160539|ENSG00000143632|ENSG00000170162|ENSG00000162614|ENSG00000138347|ENSG00000136717|ENSG00000173991|ENSG00000178568|ENSG00000104369|ENSG00000089250|ENSG00000183091|ENSG00000196218|ENSG00000182533|ENSG00000197616|ENSG00000122756|ENSG00000248746|ENSG00000177238…	http://amigo.geneontology.org/cgi-bin/amigo/term_details?term=GO:0061061
regulation of system process	Gene Ontology	GO:0044057	73	510	2.10900106389e-27	1.52136676746e-24	ENSG00000173641|ENSG00000105048|ENSG00000149575|ENSG00000175084|ENSG00000214872|ENSG00000105711|ENSG00000130037|ENSG00000159173|ENSG00000146147|ENSG00000132693|ENSG00000160808|ENSG00000130595|ENSG00000130598|ENSG00000110680|ENSG00000114854|ENSG00000101470|ENSG00000185739|ENSG00000187486|ENSG00000058404|ENSG00000196218|ENSG00000182533|ENSG00000197616|ENSG00000150201|ENSG00000120049|ENSG00000121577…	http://amigo.geneontology.org/cgi-bin/amigo/term_details?term=GO:0044057
regulation of system process	Gene Ontology Slim	GO:0044057	73	510	2.10900106389e-27	1.52136676746e-24	ENSG00000173641|ENSG00000105048|ENSG00000149575|ENSG00000175084|ENSG00000214872|ENSG00000105711|ENSG00000130037|ENSG00000159173|ENSG00000146147|ENSG00000132693|ENSG00000160808|ENSG00000130595|ENSG00000130598|ENSG00000110680|ENSG00000114854|ENSG00000101470|ENSG00000185739|ENSG00000187486|ENSG00000058404|ENSG00000196218|ENSG00000182533|ENSG00000197616|ENSG00000150201|ENSG00000120049|ENSG00000121577…	http://amigo.geneontology.org/cgi-bin/amigo/term_details?term=GO:0044057
Z disc	Gene Ontology	GO:0030018	39	111	5.7617255019e-27	3.76048617757e-24	ENSG00000109846|ENSG00000029534|ENSG00000175084|ENSG00000197616|ENSG00000160678|ENSG00000172403|ENSG00000154553|ENSG00000154330|ENSG00000138347|ENSG00000138100|ENSG00000130037|ENSG00000136717|ENSG00000173991|ENSG00000120729|ENSG00000172399|ENSG00000183091|ENSG00000182533|ENSG00000174611|ENSG00000092529|ENSG00000128591|ENSG00000130957|ENSG00000077522|ENSG00000077157|ENSG00000092054|ENSG00000162614…	http://amigo.geneontology.org/cgi-bin/amigo/term_details?term=GO:0030018
Z disc	Gene Ontology Slim	GO:0030018	39	111	5.7617255019e-27	3.76048617757e-24	ENSG00000109846|ENSG00000029534|ENSG00000175084|ENSG00000197616|ENSG00000160678|ENSG00000172403|ENSG00000154553|ENSG00000154330|ENSG00000138347|ENSG00000138100|ENSG00000130037|ENSG00000136717|ENSG00000173991|ENSG00000120729|ENSG00000172399|ENSG00000183091|ENSG00000182533|ENSG00000174611|ENSG00000092529|ENSG00000128591|ENSG00000130957|ENSG00000077522|ENSG00000077157|ENSG00000092054|ENSG00000162614…	http://amigo.geneontology.org/cgi-bin/amigo/term_details?term=GO:0030018
system process	Gene Ontology	GO:0003008	145	1949	2.12876075848e-25	1.26855630242e-22	ENSG00000109846|ENSG00000173641|ENSG00000112425|ENSG00000214872|ENSG00000112782|ENSG00000160678|ENSG00000172901|ENSG00000170373|ENSG00000130595|ENSG00000163884|ENSG00000239474|ENSG00000130598|ENSG00000183230|ENSG00000196091|ENSG00000186326|ENSG00000091482|ENSG00000165887|ENSG00000160460|ENSG00000102683|ENSG00000092054|ENSG00000120057|ENSG00000185482|ENSG00000198125|ENSG00000140795|ENSG00000078295…	http://amigo.geneontology.org/cgi-bin/amigo/term_details?term=GO:0003008
system process	Gene Ontology Slim	GO:0003008	145	1949	2.12876075848e-25	1.26855630242e-22	ENSG00000109846|ENSG00000173641|ENSG00000112425|ENSG00000214872|ENSG00000112782|ENSG00000160678|ENSG00000172901|ENSG00000170373|ENSG00000130595|ENSG00000163884|ENSG00000239474|ENSG00000130598|ENSG00000183230|ENSG00000196091|ENSG00000186326|ENSG00000091482|ENSG00000165887|ENSG00000160460|ENSG00000102683|ENSG00000092054|ENSG00000120057|ENSG00000185482|ENSG00000198125|ENSG00000140795|ENSG00000078295…	http://amigo.geneontology.org/cgi-bin/amigo/term_details?term=GO:0003008
actin-mediated cell contraction	Gene Ontology	GO:0070252	34	95	7.01020386831e-24	3.49585196198e-21	ENSG00000105048|ENSG00000160808|ENSG00000175084|ENSG00000197616|ENSG00000105711|ENSG00000159173|ENSG00000143632|ENSG00000130037|ENSG00000149575|ENSG00000130595|ENSG00000130598|ENSG00000114854|ENSG00000173991|ENSG00000183091|ENSG00000183230|ENSG00000196091|ENSG00000136842|ENSG00000198467|ENSG00000077522|ENSG00000092054|ENSG00000125414|ENSG00000018625|ENSG00000168530|ENSG00000086967|ENSG00000155657…	http://amigo.geneontology.org/cgi-bin/amigo/term_details?term=GO:0070252
actin-mediated cell contraction	Gene Ontology Slim	GO:0070252	34	95	7.01020386831e-24	3.49585196198e-21	ENSG00000105048|ENSG00000160808|ENSG00000175084|ENSG00000197616|ENSG00000105711|ENSG00000159173|ENSG00000143632|ENSG00000130037|ENSG00000149575|ENSG00000130595|ENSG00000130598|ENSG00000114854|ENSG00000173991|ENSG00000183091|ENSG00000183230|ENSG00000196091|ENSG00000136842|ENSG00000198467|ENSG00000077522|ENSG00000092054|ENSG00000125414|ENSG00000018625|ENSG00000168530|ENSG00000086967|ENSG00000155657…	http://amigo.geneontology.org/cgi-bin/amigo/term_details?term=GO:0070252
actin-myosin filament sliding	Gene Ontology	GO:0033275	26	39	7.39673915785e-24	3.49585196198e-21	ENSG00000105048|ENSG00000160808|ENSG00000175084|ENSG00000197616|ENSG00000159173|ENSG00000143632|ENSG00000130595|ENSG00000130598|ENSG00000114854|ENSG00000173991|ENSG00000183091|ENSG00000196091|ENSG00000136842|ENSG00000198467|ENSG00000077522|ENSG00000092054|ENSG00000125414|ENSG00000168530|ENSG00000264424|ENSG00000155657|ENSG00000198947|ENSG00000101306|ENSG00000101470|ENSG00000111245|ENSG00000248746…	http://amigo.geneontology.org/cgi-bin/amigo/term_details?term=GO:0033275
muscle filament sliding	Gene Ontology	GO:0030049	26	39	7.39673915785e-24	3.49585196198e-21	ENSG00000105048|ENSG00000160808|ENSG00000175084|ENSG00000197616|ENSG00000159173|ENSG00000143632|ENSG00000130595|ENSG00000130598|ENSG00000114854|ENSG00000173991|ENSG00000183091|ENSG00000196091|ENSG00000136842|ENSG00000198467|ENSG00000077522|ENSG00000092054|ENSG00000125414|ENSG00000168530|ENSG00000264424|ENSG00000155657|ENSG00000198947|ENSG00000101306|ENSG00000101470|ENSG00000111245|ENSG00000248746…	http://amigo.geneontology.org/cgi-bin/amigo/term_details?term=GO:0030049
muscle filament sliding	Gene Ontology Slim	GO:0030049	26	39	7.39673915785e-24	3.49585196198e-21	ENSG00000105048|ENSG00000160808|ENSG00000175084|ENSG00000197616|ENSG00000159173|ENSG00000143632|ENSG00000130595|ENSG00000130598|ENSG00000114854|ENSG00000173991|ENSG00000183091|ENSG00000196091|ENSG00000136842|ENSG00000198467|ENSG00000077522|ENSG00000092054|ENSG00000125414|ENSG00000168530|ENSG00000264424|ENSG00000155657|ENSG00000198947|ENSG00000101306|ENSG00000101470|ENSG00000111245|ENSG00000248746…	http://amigo.geneontology.org/cgi-bin/amigo/term_details?term=GO:0030049
actin-myosin filament sliding	Gene Ontology Slim	GO:0033275	26	39	7.39673915785e-24	3.49585196198e-21	ENSG00000105048|ENSG00000160808|ENSG00000175084|ENSG00000197616|ENSG00000159173|ENSG00000143632|ENSG00000130595|ENSG00000130598|ENSG00000114854|ENSG00000173991|ENSG00000183091|ENSG00000196091|ENSG00000136842|ENSG00000198467|ENSG00000077522|ENSG00000092054|ENSG00000125414|ENSG00000168530|ENSG00000264424|ENSG00000155657|ENSG00000198947|ENSG00000101306|ENSG00000101470|ENSG00000111245|ENSG00000248746…	http://amigo.geneontology.org/cgi-bin/amigo/term_details?term=GO:0033275
heart contraction	Gene Ontology	GO:0060047	49	256	1.91346539385e-23	8.45998602843e-21	ENSG00000173641|ENSG00000160808|ENSG00000175084|ENSG00000197616|ENSG00000105711|ENSG00000159173|ENSG00000130037|ENSG00000149575|ENSG00000130598|ENSG00000110680|ENSG00000114854|ENSG00000173991|ENSG00000187486|ENSG00000196218|ENSG00000182533|ENSG00000150201|ENSG00000120049|ENSG00000121577|ENSG00000081248|ENSG00000160460|ENSG00000102683|ENSG00000266964|ENSG00000092054|ENSG00000143318|ENSG00000130528…	http://amigo.geneontology.org/cgi-bin/amigo/term_details?term=GO:0060047
heart contraction	Gene Ontology Slim	GO:0060047	49	256	1.91346539385e-23	8.45998602843e-21	ENSG00000173641|ENSG00000160808|ENSG00000175084|ENSG00000197616|ENSG00000105711|ENSG00000159173|ENSG00000130037|ENSG00000149575|ENSG00000130598|ENSG00000110680|ENSG00000114854|ENSG00000173991|ENSG00000187486|ENSG00000196218|ENSG00000182533|ENSG00000150201|ENSG00000120049|ENSG00000121577|ENSG00000081248|ENSG00000160460|ENSG00000102683|ENSG00000266964|ENSG00000092054|ENSG00000143318|ENSG00000130528…	http://amigo.geneontology.org/cgi-bin/amigo/term_details?term=GO:0060047
heart process	Gene Ontology	GO:0003015	49	259	2.9834649222e-23	1.20268735952e-20	ENSG00000173641|ENSG00000160808|ENSG00000175084|ENSG00000197616|ENSG00000105711|ENSG00000159173|ENSG00000130037|ENSG00000149575|ENSG00000130598|ENSG00000110680|ENSG00000114854|ENSG00000173991|ENSG00000187486|ENSG00000196218|ENSG00000182533|ENSG00000150201|ENSG00000120049|ENSG00000121577|ENSG00000081248|ENSG00000160460|ENSG00000102683|ENSG00000266964|ENSG00000092054|ENSG00000143318|ENSG00000130528…	http://amigo.geneontology.org/cgi-bin/amigo/term_details?term=GO:0003015
heart process	Gene Ontology Slim	GO:0003015	49	259	2.9834649222e-23	1.20268735952e-20	ENSG00000173641|ENSG00000160808|ENSG00000175084|ENSG00000197616|ENSG00000105711|ENSG00000159173|ENSG00000130037|ENSG00000149575|ENSG00000130598|ENSG00000110680|ENSG00000114854|ENSG00000173991|ENSG00000187486|ENSG00000196218|ENSG00000182533|ENSG00000150201|ENSG00000120049|ENSG00000121577|ENSG00000081248|ENSG00000160460|ENSG00000102683|ENSG00000266964|ENSG00000092054|ENSG00000143318|ENSG00000130528…	http://amigo.geneontology.org/cgi-bin/amigo/term_details?term=GO:0003015
cytoskeletal protein binding	Gene Ontology	GO:0008092	84	823	2.08480384889e-22	7.93731154248e-20	ENSG00000121769|ENSG00000109846|ENSG00000144821|ENSG00000029534|ENSG00000175084|ENSG00000197616|ENSG00000092054|ENSG00000174429|ENSG00000130037|ENSG00000159173|ENSG00000105048|ENSG00000173641|ENSG00000172403|ENSG00000154553|ENSG00000163995|ENSG00000160808|ENSG00000130595|ENSG00000138347|ENSG00000138100|ENSG00000130598|ENSG00000136717|ENSG00000173991|ENSG00000120729|ENSG00000187486|ENSG00000058404…	http://amigo.geneontology.org/cgi-bin/amigo/term_details?term=GO:0008092
cytoskeletal protein binding	Gene Ontology Slim	GO:0008092	84	823	2.08480384889e-22	7.93731154248e-20	ENSG00000121769|ENSG00000109846|ENSG00000144821|ENSG00000029534|ENSG00000175084|ENSG00000197616|ENSG00000092054|ENSG00000174429|ENSG00000130037|ENSG00000159173|ENSG00000105048|ENSG00000173641|ENSG00000172403|ENSG00000154553|ENSG00000163995|ENSG00000160808|ENSG00000130595|ENSG00000138347|ENSG00000138100|ENSG00000130598|ENSG00000136717|ENSG00000173991|ENSG00000120729|ENSG00000187486|ENSG00000058404…	http://amigo.geneontology.org/cgi-bin/amigo/term_details?term=GO:0008092
actin filament-based movement	Gene Ontology	GO:0030048	34	114	8.92112719647e-22	3.21770971986e-19	ENSG00000105048|ENSG00000160808|ENSG00000175084|ENSG00000197616|ENSG00000105711|ENSG00000159173|ENSG00000143632|ENSG00000130037|ENSG00000149575|ENSG00000130595|ENSG00000130598|ENSG00000114854|ENSG00000173991|ENSG00000183091|ENSG00000183230|ENSG00000196091|ENSG00000136842|ENSG00000198467|ENSG00000077522|ENSG00000092054|ENSG00000125414|ENSG00000018625|ENSG00000168530|ENSG00000086967|ENSG00000155657…	http://amigo.geneontology.org/cgi-bin/amigo/term_details?term=GO:0030048
actin filament-based movement	Gene Ontology Slim	GO:0030048	34	114	8.92112719647e-22	3.21770971986e-19	ENSG00000105048|ENSG00000160808|ENSG00000175084|ENSG00000197616|ENSG00000105711|ENSG00000159173|ENSG00000143632|ENSG00000130037|ENSG00000149575|ENSG00000130595|ENSG00000130598|ENSG00000114854|ENSG00000173991|ENSG00000183091|ENSG00000183230|ENSG00000196091|ENSG00000136842|ENSG00000198467|ENSG00000077522|ENSG00000092054|ENSG00000125414|ENSG00000018625|ENSG00000168530|ENSG00000086967|ENSG00000155657…	http://amigo.geneontology.org/cgi-bin/amigo/term_details?term=GO:0030048
muscle organ development	Gene Ontology	GO:0007517	53	347	2.87115498328e-21	9.79310034233e-19	ENSG00000109846|ENSG00000144821|ENSG00000160808|ENSG00000214872|ENSG00000022267|ENSG00000159173|ENSG00000163092|ENSG00000170162|ENSG00000114854|ENSG00000173991|ENSG00000178568|ENSG00000183091|ENSG00000196218|ENSG00000182533|ENSG00000197616|ENSG00000122756|ENSG00000143632|ENSG00000177238|ENSG00000092529|ENSG00000184343|ENSG00000138379|ENSG00000165887|ENSG00000102683|ENSG00000092054|ENSG00000124743…	http://amigo.geneontology.org/cgi-bin/amigo/term_details?term=GO:0007517
muscle organ development	Gene Ontology Slim	GO:0007517	53	347	2.87115498328e-21	9.79310034233e-19	ENSG00000109846|ENSG00000144821|ENSG00000160808|ENSG00000214872|ENSG00000022267|ENSG00000159173|ENSG00000163092|ENSG00000170162|ENSG00000114854|ENSG00000173991|ENSG00000178568|ENSG00000183091|ENSG00000196218|ENSG00000182533|ENSG00000197616|ENSG00000122756|ENSG00000143632|ENSG00000177238|ENSG00000092529|ENSG00000184343|ENSG00000138379|ENSG00000165887|ENSG00000102683|ENSG00000092054|ENSG00000124743…	http://amigo.geneontology.org/cgi-bin/amigo/term_details?term=GO:0007517
striated muscle cell development	Gene Ontology	GO:0055002	35	129	3.00095005383e-21	9.79310034233e-19	ENSG00000197616|ENSG00000173714|ENSG00000140795|ENSG00000138347|ENSG00000173991|ENSG00000196218|ENSG00000182533|ENSG00000136842|ENSG00000143632|ENSG00000092529|ENSG00000128591|ENSG00000077522|ENSG00000177791|ENSG00000143318|ENSG00000185482|ENSG00000133454|ENSG00000122367|ENSG00000157119|ENSG00000165410|ENSG00000155657|ENSG00000239474|ENSG00000148677|ENSG00000111046|ENSG00000154358|ENSG00000180772…	http://amigo.geneontology.org/cgi-bin/amigo/term_details?term=GO:0055002
striated muscle cell development	Gene Ontology Slim	GO:0055002	35	129	3.00095005383e-21	9.79310034233e-19	ENSG00000197616|ENSG00000173714|ENSG00000140795|ENSG00000138347|ENSG00000173991|ENSG00000196218|ENSG00000182533|ENSG00000136842|ENSG00000143632|ENSG00000092529|ENSG00000128591|ENSG00000077522|ENSG00000177791|ENSG00000143318|ENSG00000185482|ENSG00000133454|ENSG00000122367|ENSG00000157119|ENSG00000165410|ENSG00000155657|ENSG00000239474|ENSG00000148677|ENSG00000111046|ENSG00000154358|ENSG00000180772…	http://amigo.geneontology.org/cgi-bin/amigo/term_details?term=GO:0055002
structural constituent of muscle	Gene Ontology	GO:0008307	24	41	3.88339391232e-21	1.20967720369e-18	ENSG00000160808|ENSG00000154553|ENSG00000173991|ENSG00000120729|ENSG00000183091|ENSG00000196091|ENSG00000198467|ENSG00000092529|ENSG00000165887|ENSG00000077522|ENSG00000180209|ENSG00000162614|ENSG00000182253|ENSG00000104369|ENSG00000036448|ENSG00000168530|ENSG00000155657|ENSG00000154358|ENSG00000198947|ENSG00000111245|ENSG00000248746|ENSG00000086967|ENSG00000101605|ENSG00000129170	http://amigo.geneontology.org/cgi-bin/amigo/term_details?term=GO:0008307
structural constituent of muscle	Gene Ontology Slim	GO:0008307	24	41	3.88339391232e-21	1.20967720369e-18	ENSG00000160808|ENSG00000154553|ENSG00000173991|ENSG00000120729|ENSG00000183091|ENSG00000196091|ENSG00000198467|ENSG00000092529|ENSG00000165887|ENSG00000077522|ENSG00000180209|ENSG00000162614|ENSG00000182253|ENSG00000104369|ENSG00000036448|ENSG00000168530|ENSG00000155657|ENSG00000154358|ENSG00000198947|ENSG00000111245|ENSG00000248746|ENSG00000086967|ENSG00000101605|ENSG00000129170	http://amigo.geneontology.org/cgi-bin/amigo/term_details?term=GO:0008307
muscle cell development	Gene Ontology	GO:0055001	36	142	5.49915445051e-21	1.63850893258e-18	ENSG00000197616|ENSG00000173714|ENSG00000140795|ENSG00000138347|ENSG00000173991|ENSG00000196218|ENSG00000182533|ENSG00000136842|ENSG00000143632|ENSG00000092529|ENSG00000128591|ENSG00000077522|ENSG00000102683|ENSG00000177791|ENSG00000143318|ENSG00000185482|ENSG00000133454|ENSG00000122367|ENSG00000157119|ENSG00000165410|ENSG00000155657|ENSG00000239474|ENSG00000148677|ENSG00000111046|ENSG00000154358…	http://amigo.geneontology.org/cgi-bin/amigo/term_details?term=GO:0055001
muscle cell development	Gene Ontology Slim	GO:0055001	36	142	5.49915445051e-21	1.63850893258e-18	ENSG00000197616|ENSG00000173714|ENSG00000140795|ENSG00000138347|ENSG00000173991|ENSG00000196218|ENSG00000182533|ENSG00000136842|ENSG00000143632|ENSG00000092529|ENSG00000128591|ENSG00000077522|ENSG00000102683|ENSG00000177791|ENSG00000143318|ENSG00000185482|ENSG00000133454|ENSG00000122367|ENSG00000157119|ENSG00000165410|ENSG00000155657|ENSG00000239474|ENSG00000148677|ENSG00000111046|ENSG00000154358…	http://amigo.geneontology.org/cgi-bin/amigo/term_details?term=GO:0055001
striated muscle contraction	Gene Ontology	GO:0006941	36	153	4.53385114463e-20	1.29460341226e-17	ENSG00000105048|ENSG00000160808|ENSG00000197616|ENSG00000105711|ENSG00000162004|ENSG00000159173|ENSG00000130037|ENSG00000149575|ENSG00000130595|ENSG00000130598|ENSG00000114854|ENSG00000173991|ENSG00000183230|ENSG00000182533|ENSG00000198125|ENSG00000091482|ENSG00000092054|ENSG00000143318|ENSG00000130528|ENSG00000185482|ENSG00000196296|ENSG00000018625|ENSG00000168530|ENSG00000155657|ENSG00000239474…	http://amigo.geneontology.org/cgi-bin/amigo/term_details?term=GO:0006941
striated muscle contraction	Gene Ontology Slim	GO:0006941	36	153	4.53385114463e-20	1.29460341226e-17	ENSG00000105048|ENSG00000160808|ENSG00000197616|ENSG00000105711|ENSG00000162004|ENSG00000159173|ENSG00000130037|ENSG00000149575|ENSG00000130595|ENSG00000130598|ENSG00000114854|ENSG00000173991|ENSG00000183230|ENSG00000182533|ENSG00000198125|ENSG00000091482|ENSG00000092054|ENSG00000143318|ENSG00000130528|ENSG00000185482|ENSG00000196296|ENSG00000018625|ENSG00000168530|ENSG00000155657|ENSG00000239474…	http://amigo.geneontology.org/cgi-bin/amigo/term_details?term=GO:0006941
blood circulation	Gene Ontology	GO:0008015	60	496	2.09610679023e-19	5.63318424842e-17	ENSG00000173641|ENSG00000149575|ENSG00000175084|ENSG00000214872|ENSG00000105711|ENSG00000130037|ENSG00000159173|ENSG00000132693|ENSG00000160808|ENSG00000130598|ENSG00000110680|ENSG00000114854|ENSG00000173991|ENSG00000187486|ENSG00000124205|ENSG00000183230|ENSG00000182533|ENSG00000136352|ENSG00000150201|ENSG00000120049|ENSG00000121577|ENSG00000092009|ENSG00000081248|ENSG00000160460|ENSG00000102683…	http://amigo.geneontology.org/cgi-bin/amigo/term_details?term=GO:0008015
blood circulation	Gene Ontology Slim	GO:0008015	60	496	2.09610679023e-19	5.63318424842e-17	ENSG00000173641|ENSG00000149575|ENSG00000175084|ENSG00000214872|ENSG00000105711|ENSG00000130037|ENSG00000159173|ENSG00000132693|ENSG00000160808|ENSG00000130598|ENSG00000110680|ENSG00000114854|ENSG00000173991|ENSG00000187486|ENSG00000124205|ENSG00000183230|ENSG00000182533|ENSG00000136352|ENSG00000150201|ENSG00000120049|ENSG00000121577|ENSG00000092009|ENSG00000081248|ENSG00000160460|ENSG00000102683…	http://amigo.geneontology.org/cgi-bin/amigo/term_details?term=GO:0008015
circulatory system process	Gene Ontology	GO:0003013	60	500	2.97972120556e-19	7.61117593517e-17	ENSG00000173641|ENSG00000149575|ENSG00000175084|ENSG00000214872|ENSG00000105711|ENSG00000130037|ENSG00000159173|ENSG00000132693|ENSG00000160808|ENSG00000130598|ENSG00000110680|ENSG00000114854|ENSG00000173991|ENSG00000187486|ENSG00000124205|ENSG00000183230|ENSG00000182533|ENSG00000136352|ENSG00000150201|ENSG00000120049|ENSG00000121577|ENSG00000092009|ENSG00000081248|ENSG00000160460|ENSG00000102683…	http://amigo.geneontology.org/cgi-bin/amigo/term_details?term=GO:0003013
circulatory system process	Gene Ontology Slim	GO:0003013	60	500	2.97972120556e-19	7.61117593517e-17	ENSG00000173641|ENSG00000149575|ENSG00000175084|ENSG00000214872|ENSG00000105711|ENSG00000130037|ENSG00000159173|ENSG00000132693|ENSG00000160808|ENSG00000130598|ENSG00000110680|ENSG00000114854|ENSG00000173991|ENSG00000187486|ENSG00000124205|ENSG00000183230|ENSG00000182533|ENSG00000136352|ENSG00000150201|ENSG00000120049|ENSG00000121577|ENSG00000092009|ENSG00000081248|ENSG00000160460|ENSG00000102683…	http://amigo.geneontology.org/cgi-bin/amigo/term_details?term=GO:0003013
actin binding	Gene Ontology	GO:0003779	53	390	3.05424395472e-19	7.61117593517e-17	ENSG00000197893|ENSG00000144821|ENSG00000160808|ENSG00000136717|ENSG00000197616|ENSG00000174429|ENSG00000159173|ENSG00000172403|ENSG00000109061|ENSG00000138347|ENSG00000112186|ENSG00000130598|ENSG00000114854|ENSG00000101470|ENSG00000058404|ENSG00000172399|ENSG00000183091|ENSG00000183230|ENSG00000185345|ENSG00000136842|ENSG00000185100|ENSG00000185271|ENSG00000120729|ENSG00000128591|ENSG00000163995…	http://amigo.geneontology.org/cgi-bin/amigo/term_details?term=GO:0003779
actin binding	Gene Ontology Slim	GO:0003779	53	390	3.05424395472e-19	7.61117593517e-17	ENSG00000197893|ENSG00000144821|ENSG00000160808|ENSG00000136717|ENSG00000197616|ENSG00000174429|ENSG00000159173|ENSG00000172403|ENSG00000109061|ENSG00000138347|ENSG00000112186|ENSG00000130598|ENSG00000114854|ENSG00000101470|ENSG00000058404|ENSG00000172399|ENSG00000183091|ENSG00000183230|ENSG00000185345|ENSG00000136842|ENSG00000185100|ENSG00000185271|ENSG00000120729|ENSG00000128591|ENSG00000163995…	http://amigo.geneontology.org/cgi-bin/amigo/term_details?term=GO:0003779
regulation of heart contraction	Gene Ontology	GO:0008016	41	225	3.95058607672e-19	9.49942680132e-17	ENSG00000173641|ENSG00000160808|ENSG00000175084|ENSG00000197616|ENSG00000105711|ENSG00000160678|ENSG00000149575|ENSG00000130037|ENSG00000110680|ENSG00000187486|ENSG00000196218|ENSG00000182533|ENSG00000150201|ENSG00000120049|ENSG00000121577|ENSG00000081248|ENSG00000160460|ENSG00000266964|ENSG00000092054|ENSG00000143318|ENSG00000130528|ENSG00000157087|ENSG00000106113|ENSG00000196296|ENSG00000018625…	http://amigo.geneontology.org/cgi-bin/amigo/term_details?term=GO:0008016
regulation of heart contraction	Gene Ontology Slim	GO:0008016	41	225	3.95058607672e-19	9.49942680132e-17	ENSG00000173641|ENSG00000160808|ENSG00000175084|ENSG00000197616|ENSG00000105711|ENSG00000160678|ENSG00000149575|ENSG00000130037|ENSG00000110680|ENSG00000187486|ENSG00000196218|ENSG00000182533|ENSG00000150201|ENSG00000120049|ENSG00000121577|ENSG00000081248|ENSG00000160460|ENSG00000266964|ENSG00000092054|ENSG00000143318|ENSG00000130528|ENSG00000157087|ENSG00000106113|ENSG00000196296|ENSG00000018625…	http://amigo.geneontology.org/cgi-bin/amigo/term_details?term=GO:0008016
muscle tissue development	Gene Ontology	GO:0060537	49	339	7.37932334294e-19	1.71425433455e-16	ENSG00000144821|ENSG00000160808|ENSG00000197616|ENSG00000159173|ENSG00000162614|ENSG00000170162|ENSG00000114854|ENSG00000173991|ENSG00000178568|ENSG00000196218|ENSG00000182533|ENSG00000100628|ENSG00000143632|ENSG00000092529|ENSG00000184343|ENSG00000138379|ENSG00000165887|ENSG00000109819|ENSG00000077522|ENSG00000102683|ENSG00000092054|ENSG00000124743|ENSG00000143318|ENSG00000185482|ENSG00000106113…	http://amigo.geneontology.org/cgi-bin/amigo/term_details?term=GO:0060537
muscle tissue development	Gene Ontology Slim	GO:0060537	49	339	7.37932334294e-19	1.71425433455e-16	ENSG00000144821|ENSG00000160808|ENSG00000197616|ENSG00000159173|ENSG00000162614|ENSG00000170162|ENSG00000114854|ENSG00000173991|ENSG00000178568|ENSG00000196218|ENSG00000182533|ENSG00000100628|ENSG00000143632|ENSG00000092529|ENSG00000184343|ENSG00000138379|ENSG00000165887|ENSG00000109819|ENSG00000077522|ENSG00000102683|ENSG00000092054|ENSG00000124743|ENSG00000143318|ENSG00000185482|ENSG00000106113…	http://amigo.geneontology.org/cgi-bin/amigo/term_details?term=GO:0060537
muscle cell differentiation	Gene Ontology	GO:0042692	49	340	8.22708673349e-19	1.84853197982e-16	ENSG00000129910|ENSG00000197616|ENSG00000173714|ENSG00000140795|ENSG00000160539|ENSG00000138347|ENSG00000136717|ENSG00000173991|ENSG00000089250|ENSG00000196218|ENSG00000182533|ENSG00000100628|ENSG00000136842|ENSG00000143632|ENSG00000177238|ENSG00000092529|ENSG00000128591|ENSG00000138379|ENSG00000165887|ENSG00000077522|ENSG00000102683|ENSG00000177791|ENSG00000143318|ENSG00000185482|ENSG00000077009…	http://amigo.geneontology.org/cgi-bin/amigo/term_details?term=GO:0042692
muscle cell differentiation	Gene Ontology Slim	GO:0042692	49	340	8.22708673349e-19	1.84853197982e-16	ENSG00000129910|ENSG00000197616|ENSG00000173714|ENSG00000140795|ENSG00000160539|ENSG00000138347|ENSG00000136717|ENSG00000173991|ENSG00000089250|ENSG00000196218|ENSG00000182533|ENSG00000100628|ENSG00000136842|ENSG00000143632|ENSG00000177238|ENSG00000092529|ENSG00000128591|ENSG00000138379|ENSG00000165887|ENSG00000077522|ENSG00000102683|ENSG00000177791|ENSG00000143318|ENSG00000185482|ENSG00000077009…	http://amigo.geneontology.org/cgi-bin/amigo/term_details?term=GO:0042692
striated muscle tissue development	Gene Ontology	GO:0014706	48	326	8.68054376147e-19	1.88850052055e-16	ENSG00000144821|ENSG00000160808|ENSG00000197616|ENSG00000159173|ENSG00000162614|ENSG00000170162|ENSG00000114854|ENSG00000173991|ENSG00000178568|ENSG00000196218|ENSG00000182533|ENSG00000100628|ENSG00000143632|ENSG00000092529|ENSG00000184343|ENSG00000138379|ENSG00000165887|ENSG00000077522|ENSG00000102683|ENSG00000092054|ENSG00000124743|ENSG00000143318|ENSG00000185482|ENSG00000106113|ENSG00000180209…	http://amigo.geneontology.org/cgi-bin/amigo/term_details?term=GO:0014706
striated muscle tissue development	Gene Ontology Slim	GO:0014706	48	326	8.68054376147e-19	1.88850052055e-16	ENSG00000144821|ENSG00000160808|ENSG00000197616|ENSG00000159173|ENSG00000162614|ENSG00000170162|ENSG00000114854|ENSG00000173991|ENSG00000178568|ENSG00000196218|ENSG00000182533|ENSG00000100628|ENSG00000143632|ENSG00000092529|ENSG00000184343|ENSG00000138379|ENSG00000165887|ENSG00000077522|ENSG00000102683|ENSG00000092054|ENSG00000124743|ENSG00000143318|ENSG00000185482|ENSG00000106113|ENSG00000180209…	http://amigo.geneontology.org/cgi-bin/amigo/term_details?term=GO:0014706
striated muscle cell differentiation	Gene Ontology	GO:0051146	41	231	9.09936054693e-19	1.91870516394e-16	ENSG00000197616|ENSG00000173714|ENSG00000140795|ENSG00000160539|ENSG00000138347|ENSG00000173991|ENSG00000196218|ENSG00000182533|ENSG00000136842|ENSG00000143632|ENSG00000177238|ENSG00000092529|ENSG00000128591|ENSG00000165887|ENSG00000077522|ENSG00000177791|ENSG00000143318|ENSG00000185482|ENSG00000133454|ENSG00000122367|ENSG00000157119|ENSG00000165410|ENSG00000155657|ENSG00000239474|ENSG00000115593…	http://amigo.geneontology.org/cgi-bin/amigo/term_details?term=GO:0051146
striated muscle cell differentiation	Gene Ontology Slim	GO:0051146	41	231	9.09936054693e-19	1.91870516394e-16	ENSG00000197616|ENSG00000173714|ENSG00000140795|ENSG00000160539|ENSG00000138347|ENSG00000173991|ENSG00000196218|ENSG00000182533|ENSG00000136842|ENSG00000143632|ENSG00000177238|ENSG00000092529|ENSG00000128591|ENSG00000165887|ENSG00000077522|ENSG00000177791|ENSG00000143318|ENSG00000185482|ENSG00000133454|ENSG00000122367|ENSG00000157119|ENSG00000165410|ENSG00000155657|ENSG00000239474|ENSG00000115593…	http://amigo.geneontology.org/cgi-bin/amigo/term_details?term=GO:0051146
regulation of blood circulation	Gene Ontology	GO:1903522	46	301	1.28534558093e-18	2.62939500481e-16	ENSG00000173641|ENSG00000160808|ENSG00000175084|ENSG00000214872|ENSG00000105711|ENSG00000160678|ENSG00000132693|ENSG00000149575|ENSG00000130037|ENSG00000110680|ENSG00000187486|ENSG00000196218|ENSG00000182533|ENSG00000197616|ENSG00000150201|ENSG00000120049|ENSG00000121577|ENSG00000081248|ENSG00000160460|ENSG00000266964|ENSG00000167332|ENSG00000143318|ENSG00000130528|ENSG00000157087|ENSG00000106113…	http://amigo.geneontology.org/cgi-bin/amigo/term_details?term=GO:1903522
regulation of blood circulation	Gene Ontology Slim	GO:1903522	46	301	1.28534558093e-18	2.62939500481e-16	ENSG00000173641|ENSG00000160808|ENSG00000175084|ENSG00000214872|ENSG00000105711|ENSG00000160678|ENSG00000132693|ENSG00000149575|ENSG00000130037|ENSG00000110680|ENSG00000187486|ENSG00000196218|ENSG00000182533|ENSG00000197616|ENSG00000150201|ENSG00000120049|ENSG00000121577|ENSG00000081248|ENSG00000160460|ENSG00000266964|ENSG00000167332|ENSG00000143318|ENSG00000130528|ENSG00000157087|ENSG00000106113…	http://amigo.geneontology.org/cgi-bin/amigo/term_details?term=GO:1903522
actin cytoskeleton	Gene Ontology	GO:0015629	56	453	1.44802051914e-18	2.87631438194e-16	ENSG00000109846|ENSG00000173641|ENSG00000144821|ENSG00000160808|ENSG00000197616|ENSG00000092054|ENSG00000174429|ENSG00000112782|ENSG00000159173|ENSG00000105048|ENSG00000172403|ENSG00000154553|ENSG00000130595|ENSG00000130598|ENSG00000136717|ENSG00000101470|ENSG00000143632|ENSG00000172399|ENSG00000183091|ENSG00000114854|ENSG00000196091|ENSG00000136842|ENSG00000248746|ENSG00000185271|ENSG00000120729…	http://amigo.geneontology.org/cgi-bin/amigo/term_details?term=GO:0015629
actin cytoskeleton	Gene Ontology Slim	GO:0015629	56	453	1.44802051914e-18	2.87631438194e-16	ENSG00000109846|ENSG00000173641|ENSG00000144821|ENSG00000160808|ENSG00000197616|ENSG00000092054|ENSG00000174429|ENSG00000112782|ENSG00000159173|ENSG00000105048|ENSG00000172403|ENSG00000154553|ENSG00000130595|ENSG00000130598|ENSG00000136717|ENSG00000101470|ENSG00000143632|ENSG00000172399|ENSG00000183091|ENSG00000114854|ENSG00000196091|ENSG00000136842|ENSG00000248746|ENSG00000185271|ENSG00000120729…	http://amigo.geneontology.org/cgi-bin/amigo/term_details?term=GO:0015629
sarcoplasm	Gene Ontology	GO:0016528	25	68	3.89507176037e-18	7.51913430249e-16	ENSG00000121769|ENSG00000029534|ENSG00000162004|ENSG00000160678|ENSG00000068976|ENSG00000185739|ENSG00000104369|ENSG00000129744|ENSG00000128591|ENSG00000184544|ENSG00000170290|ENSG00000058404|ENSG00000143318|ENSG00000130528|ENSG00000196296|ENSG00000196218|ENSG00000239474|ENSG00000151320|ENSG00000186439|ENSG00000153956|ENSG00000149596|ENSG00000072954|ENSG00000089250|ENSG00000198523|ENSG00000100678	http://amigo.geneontology.org/cgi-bin/amigo/term_details?term=GO:0016528
sarcoplasm	Gene Ontology Slim	GO:0016528	25	68	3.89507176037e-18	7.51913430249e-16	ENSG00000121769|ENSG00000029534|ENSG00000162004|ENSG00000160678|ENSG00000068976|ENSG00000185739|ENSG00000104369|ENSG00000129744|ENSG00000128591|ENSG00000184544|ENSG00000170290|ENSG00000058404|ENSG00000143318|ENSG00000130528|ENSG00000196296|ENSG00000196218|ENSG00000239474|ENSG00000151320|ENSG00000186439|ENSG00000153956|ENSG00000149596|ENSG00000072954|ENSG00000089250|ENSG00000198523|ENSG00000100678	http://amigo.geneontology.org/cgi-bin/amigo/term_details?term=GO:0016528
sarcolemma	Gene Ontology	GO:0042383	31	125	5.08787445147e-18	9.55265852492e-16	ENSG00000029534|ENSG00000175084|ENSG00000105711|ENSG00000162004|ENSG00000136717|ENSG00000120729|ENSG00000187486|ENSG00000158445|ENSG00000196218|ENSG00000182533|ENSG00000177238|ENSG00000092529|ENSG00000128591|ENSG00000121577|ENSG00000081248|ENSG00000102683|ENSG00000266964|ENSG00000181856|ENSG00000143318|ENSG00000018625|ENSG00000067191|ENSG00000198947|ENSG00000111241|ENSG00000151320|ENSG00000153956…	http://amigo.geneontology.org/cgi-bin/amigo/term_details?term=GO:0042383
sarcolemma	Gene Ontology Slim	GO:0042383	31	125	5.08787445147e-18	9.55265852492e-16	ENSG00000029534|ENSG00000175084|ENSG00000105711|ENSG00000162004|ENSG00000136717|ENSG00000120729|ENSG00000187486|ENSG00000158445|ENSG00000196218|ENSG00000182533|ENSG00000177238|ENSG00000092529|ENSG00000128591|ENSG00000121577|ENSG00000081248|ENSG00000102683|ENSG00000266964|ENSG00000181856|ENSG00000143318|ENSG00000018625|ENSG00000067191|ENSG00000198947|ENSG00000111241|ENSG00000151320|ENSG00000153956…	http://amigo.geneontology.org/cgi-bin/amigo/term_details?term=GO:0042383
myofibril assembly	Gene Ontology	GO:0030239	22	53	5.12765105634e-17	9.37061138377e-15	ENSG00000197616|ENSG00000140795|ENSG00000138347|ENSG00000173991|ENSG00000182533|ENSG00000136842|ENSG00000143632|ENSG00000092529|ENSG00000077522|ENSG00000177791|ENSG00000143318|ENSG00000122367|ENSG00000165410|ENSG00000155657|ENSG00000239474|ENSG00000148677|ENSG00000154358|ENSG00000111245|ENSG00000170807|ENSG00000163380|ENSG00000129170|ENSG00000081189	http://amigo.geneontology.org/cgi-bin/amigo/term_details?term=GO:0030239
myofibril assembly	Gene Ontology Slim	GO:0030239	22	53	5.12765105634e-17	9.37061138377e-15	ENSG00000197616|ENSG00000140795|ENSG00000138347|ENSG00000173991|ENSG00000182533|ENSG00000136842|ENSG00000143632|ENSG00000092529|ENSG00000077522|ENSG00000177791|ENSG00000143318|ENSG00000122367|ENSG00000165410|ENSG00000155657|ENSG00000239474|ENSG00000148677|ENSG00000154358|ENSG00000111245|ENSG00000170807|ENSG00000163380|ENSG00000129170|ENSG00000081189	http://amigo.geneontology.org/cgi-bin/amigo/term_details?term=GO:0030239
A band	Gene Ontology	GO:0031672	19	34	9.93343601009e-17	1.7681516098e-14	ENSG00000158022|ENSG00000154358|ENSG00000029534|ENSG00000196296|ENSG00000214872|ENSG00000111245|ENSG00000036448|ENSG00000160678|ENSG00000091482|ENSG00000163380|ENSG00000157119|ENSG00000160808|ENSG00000155657|ENSG00000239474|ENSG00000077157|ENSG00000101605|ENSG00000142661|ENSG00000164309|ENSG00000109061	http://amigo.geneontology.org/cgi-bin/amigo/term_details?term=GO:0031672
A band	Gene Ontology Slim	GO:0031672	19	34	9.93343601009e-17	1.7681516098e-14	ENSG00000158022|ENSG00000154358|ENSG00000029534|ENSG00000196296|ENSG00000214872|ENSG00000111245|ENSG00000036448|ENSG00000160678|ENSG00000091482|ENSG00000163380|ENSG00000157119|ENSG00000160808|ENSG00000155657|ENSG00000239474|ENSG00000077157|ENSG00000101605|ENSG00000142661|ENSG00000164309|ENSG00000109061	http://amigo.geneontology.org/cgi-bin/amigo/term_details?term=GO:0031672
regulation of ion transport	Gene Ontology	GO:0043269	59	559	1.37615731097e-16	2.38754583597e-14	ENSG00000158445|ENSG00000149575|ENSG00000070808|ENSG00000105711|ENSG00000117013|ENSG00000112782|ENSG00000160678|ENSG00000101198|ENSG00000130037|ENSG00000187486|ENSG00000138798|ENSG00000058404|ENSG00000182533|ENSG00000092529|ENSG00000184544|ENSG00000120049|ENSG00000081248|ENSG00000109819|ENSG00000077522|ENSG00000073464|ENSG00000022267|ENSG00000130226|ENSG00000143318|ENSG00000130528|ENSG00000157087…	http://amigo.geneontology.org/cgi-bin/amigo/term_details?term=GO:0043269
regulation of ion transport	Gene Ontology Slim	GO:0043269	59	559	1.37615731097e-16	2.38754583597e-14	ENSG00000158445|ENSG00000149575|ENSG00000070808|ENSG00000105711|ENSG00000117013|ENSG00000112782|ENSG00000160678|ENSG00000101198|ENSG00000130037|ENSG00000187486|ENSG00000138798|ENSG00000058404|ENSG00000182533|ENSG00000092529|ENSG00000184544|ENSG00000120049|ENSG00000081248|ENSG00000109819|ENSG00000077522|ENSG00000073464|ENSG00000022267|ENSG00000130226|ENSG00000143318|ENSG00000130528|ENSG00000157087…	http://amigo.geneontology.org/cgi-bin/amigo/term_details?term=GO:0043269
actin filament-based process	Gene Ontology	GO:0030029	62	624	3.05798268257e-16	5.17440872188e-14	ENSG00000105048|ENSG00000149575|ENSG00000175084|ENSG00000197616|ENSG00000105711|ENSG00000130037|ENSG00000159173|ENSG00000153956|ENSG00000154553|ENSG00000160808|ENSG00000130595|ENSG00000138347|ENSG00000239474|ENSG00000130598|ENSG00000114854|ENSG00000173991|ENSG00000143632|ENSG00000183091|ENSG00000183230|ENSG00000185345|ENSG00000167549|ENSG00000198523|ENSG00000248746|ENSG00000092529|ENSG00000163995…	http://amigo.geneontology.org/cgi-bin/amigo/term_details?term=GO:0030029
actin filament-based process	Gene Ontology Slim	GO:0030029	62	624	3.05798268257e-16	5.17440872188e-14	ENSG00000105048|ENSG00000149575|ENSG00000175084|ENSG00000197616|ENSG00000105711|ENSG00000130037|ENSG00000159173|ENSG00000153956|ENSG00000154553|ENSG00000160808|ENSG00000130595|ENSG00000138347|ENSG00000239474|ENSG00000130598|ENSG00000114854|ENSG00000173991|ENSG00000143632|ENSG00000183091|ENSG00000183230|ENSG00000185345|ENSG00000167549|ENSG00000198523|ENSG00000248746|ENSG00000092529|ENSG00000163995…	http://amigo.geneontology.org/cgi-bin/amigo/term_details?term=GO:0030029
sarcoplasmic reticulum	Gene Ontology	GO:0016529	22	61	5.57767955683e-16	9.2105633742e-14	ENSG00000029534|ENSG00000162004|ENSG00000160678|ENSG00000068976|ENSG00000185739|ENSG00000104369|ENSG00000129744|ENSG00000184544|ENSG00000170290|ENSG00000058404|ENSG00000143318|ENSG00000130528|ENSG00000196296|ENSG00000196218|ENSG00000239474|ENSG00000151320|ENSG00000186439|ENSG00000153956|ENSG00000149596|ENSG00000072954|ENSG00000089250|ENSG00000198523	http://amigo.geneontology.org/cgi-bin/amigo/term_details?term=GO:0016529
sarcoplasmic reticulum	Gene Ontology Slim	GO:0016529	22	61	5.57767955683e-16	9.2105633742e-14	ENSG00000029534|ENSG00000162004|ENSG00000160678|ENSG00000068976|ENSG00000185739|ENSG00000104369|ENSG00000129744|ENSG00000184544|ENSG00000170290|ENSG00000058404|ENSG00000143318|ENSG00000130528|ENSG00000196296|ENSG00000196218|ENSG00000239474|ENSG00000151320|ENSG00000186439|ENSG00000153956|ENSG00000149596|ENSG00000072954|ENSG00000089250|ENSG00000198523	http://amigo.geneontology.org/cgi-bin/amigo/term_details?term=GO:0016529
regulation of ion transmembrane transport	Gene Ontology	GO:0034765	47	387	1.6836775815e-15	2.71488058025e-13	ENSG00000158445|ENSG00000149575|ENSG00000104848|ENSG00000105711|ENSG00000117013|ENSG00000112782|ENSG00000160678|ENSG00000130037|ENSG00000187486|ENSG00000170290|ENSG00000182533|ENSG00000092529|ENSG00000184544|ENSG00000120049|ENSG00000022267|ENSG00000081248|ENSG00000109819|ENSG00000077522|ENSG00000073464|ENSG00000266964|ENSG00000130226|ENSG00000143318|ENSG00000130528|ENSG00000104369|ENSG00000018625…	http://amigo.geneontology.org/cgi-bin/amigo/term_details?term=GO:0034765
regulation of ion transmembrane transport	Gene Ontology Slim	GO:0034765	47	387	1.6836775815e-15	2.71488058025e-13	ENSG00000158445|ENSG00000149575|ENSG00000104848|ENSG00000105711|ENSG00000117013|ENSG00000112782|ENSG00000160678|ENSG00000130037|ENSG00000187486|ENSG00000170290|ENSG00000182533|ENSG00000092529|ENSG00000184544|ENSG00000120049|ENSG00000022267|ENSG00000081248|ENSG00000109819|ENSG00000077522|ENSG00000073464|ENSG00000266964|ENSG00000130226|ENSG00000143318|ENSG00000130528|ENSG00000104369|ENSG00000018625…	http://amigo.geneontology.org/cgi-bin/amigo/term_details?term=GO:0034765
regulation of transmembrane transport	Gene Ontology	GO:0034762	47	401	5.66081639084e-15	8.9180631555e-13	ENSG00000158445|ENSG00000149575|ENSG00000104848|ENSG00000105711|ENSG00000117013|ENSG00000112782|ENSG00000160678|ENSG00000130037|ENSG00000187486|ENSG00000170290|ENSG00000182533|ENSG00000092529|ENSG00000184544|ENSG00000120049|ENSG00000022267|ENSG00000081248|ENSG00000109819|ENSG00000077522|ENSG00000073464|ENSG00000266964|ENSG00000130226|ENSG00000143318|ENSG00000130528|ENSG00000104369|ENSG00000018625…	http://amigo.geneontology.org/cgi-bin/amigo/term_details?term=GO:0034762
regulation of transmembrane transport	Gene Ontology Slim	GO:0034762	47	401	5.66081639084e-15	8.9180631555e-13	ENSG00000158445|ENSG00000149575|ENSG00000104848|ENSG00000105711|ENSG00000117013|ENSG00000112782|ENSG00000160678|ENSG00000130037|ENSG00000187486|ENSG00000170290|ENSG00000182533|ENSG00000092529|ENSG00000184544|ENSG00000120049|ENSG00000022267|ENSG00000081248|ENSG00000109819|ENSG00000077522|ENSG00000073464|ENSG00000266964|ENSG00000130226|ENSG00000143318|ENSG00000130528|ENSG00000104369|ENSG00000018625…	http://amigo.geneontology.org/cgi-bin/amigo/term_details?term=GO:0034762
regulation of muscle system process	Gene Ontology	GO:0090257	33	197	1.01560841455e-14	1.56403695841e-12	ENSG00000105048|ENSG00000170290|ENSG00000159173|ENSG00000160808|ENSG00000130595|ENSG00000130598|ENSG00000110680|ENSG00000114854|ENSG00000185739|ENSG00000058404|ENSG00000183230|ENSG00000182533|ENSG00000109819|ENSG00000077157|ENSG00000092054|ENSG00000143318|ENSG00000130528|ENSG00000196296|ENSG00000018625|ENSG00000138379|ENSG00000158022|ENSG00000198947|ENSG00000101306|ENSG00000146147|ENSG00000151320…	http://amigo.geneontology.org/cgi-bin/amigo/term_details?term=GO:0090257
regulation of muscle system process	Gene Ontology Slim	GO:0090257	33	197	1.01560841455e-14	1.56403695841e-12	ENSG00000105048|ENSG00000170290|ENSG00000159173|ENSG00000160808|ENSG00000130595|ENSG00000130598|ENSG00000110680|ENSG00000114854|ENSG00000185739|ENSG00000058404|ENSG00000183230|ENSG00000182533|ENSG00000109819|ENSG00000077157|ENSG00000092054|ENSG00000143318|ENSG00000130528|ENSG00000196296|ENSG00000018625|ENSG00000138379|ENSG00000158022|ENSG00000198947|ENSG00000101306|ENSG00000146147|ENSG00000151320…	http://amigo.geneontology.org/cgi-bin/amigo/term_details?term=GO:0090257
inorganic ion transmembrane transport	Gene Ontology	GO:0098660	63	702	1.37699392089e-14	2.07396469008e-12	ENSG00000158445|ENSG00000149575|ENSG00000104848|ENSG00000105711|ENSG00000072182|ENSG00000117013|ENSG00000112782|ENSG00000160678|ENSG00000144191|ENSG00000130037|ENSG00000187486|ENSG00000170290|ENSG00000196218|ENSG00000182533|ENSG00000107147|ENSG00000196296|ENSG00000092529|ENSG00000184544|ENSG00000120049|ENSG00000129749|ENSG00000158014|ENSG00000156885|ENSG00000077522|ENSG00000073464|ENSG00000022267…	http://amigo.geneontology.org/cgi-bin/amigo/term_details?term=GO:0098660
inorganic ion transmembrane transport	Gene Ontology Slim	GO:0098660	63	702	1.37699392089e-14	2.07396469008e-12	ENSG00000158445|ENSG00000149575|ENSG00000104848|ENSG00000105711|ENSG00000072182|ENSG00000117013|ENSG00000112782|ENSG00000160678|ENSG00000144191|ENSG00000130037|ENSG00000187486|ENSG00000170290|ENSG00000196218|ENSG00000182533|ENSG00000107147|ENSG00000196296|ENSG00000092529|ENSG00000184544|ENSG00000120049|ENSG00000129749|ENSG00000158014|ENSG00000156885|ENSG00000077522|ENSG00000073464|ENSG00000022267…	http://amigo.geneontology.org/cgi-bin/amigo/term_details?term=GO:0098660
ion transmembrane transport	Gene Ontology	GO:0034220	73	937	7.97106459126e-14	1.17474635793e-11	ENSG00000158445|ENSG00000149575|ENSG00000104848|ENSG00000105711|ENSG00000072182|ENSG00000117013|ENSG00000112782|ENSG00000160678|ENSG00000144191|ENSG00000069482|ENSG00000130037|ENSG00000187486|ENSG00000170290|ENSG00000076555|ENSG00000196218|ENSG00000182533|ENSG00000107147|ENSG00000196296|ENSG00000149742|ENSG00000092529|ENSG00000184544|ENSG00000120049|ENSG00000129749|ENSG00000158014|ENSG00000156885…	http://amigo.geneontology.org/cgi-bin/amigo/term_details?term=GO:0034220
ion transmembrane transport	Gene Ontology Slim	GO:0034220	73	937	7.97106459126e-14	1.17474635793e-11	ENSG00000158445|ENSG00000149575|ENSG00000104848|ENSG00000105711|ENSG00000072182|ENSG00000117013|ENSG00000112782|ENSG00000160678|ENSG00000144191|ENSG00000069482|ENSG00000130037|ENSG00000187486|ENSG00000170290|ENSG00000076555|ENSG00000196218|ENSG00000182533|ENSG00000107147|ENSG00000196296|ENSG00000149742|ENSG00000092529|ENSG00000184544|ENSG00000120049|ENSG00000129749|ENSG00000158014|ENSG00000156885…	http://amigo.geneontology.org/cgi-bin/amigo/term_details?term=GO:0034220
inorganic cation transmembrane transport	Gene Ontology	GO:0098662	57	616	8.24175791402e-14	1.18906877863e-11	ENSG00000158445|ENSG00000149575|ENSG00000104848|ENSG00000105711|ENSG00000072182|ENSG00000117013|ENSG00000160678|ENSG00000144191|ENSG00000130037|ENSG00000187486|ENSG00000170290|ENSG00000196218|ENSG00000182533|ENSG00000107147|ENSG00000196296|ENSG00000092529|ENSG00000184544|ENSG00000120049|ENSG00000129749|ENSG00000158014|ENSG00000156885|ENSG00000077522|ENSG00000022267|ENSG00000130226|ENSG00000143318…	http://amigo.geneontology.org/cgi-bin/amigo/term_details?term=GO:0098662
inorganic cation transmembrane transport	Gene Ontology Slim	GO:0098662	57	616	8.24175791402e-14	1.18906877863e-11	ENSG00000158445|ENSG00000149575|ENSG00000104848|ENSG00000105711|ENSG00000072182|ENSG00000117013|ENSG00000160678|ENSG00000144191|ENSG00000130037|ENSG00000187486|ENSG00000170290|ENSG00000196218|ENSG00000182533|ENSG00000107147|ENSG00000196296|ENSG00000092529|ENSG00000184544|ENSG00000120049|ENSG00000129749|ENSG00000158014|ENSG00000156885|ENSG00000077522|ENSG00000022267|ENSG00000130226|ENSG00000143318…	http://amigo.geneontology.org/cgi-bin/amigo/term_details?term=GO:0098662
skeletal muscle contraction	Gene Ontology	GO:0003009	17	39	9.85971893627e-14	1.39316812104e-11	ENSG00000185482|ENSG00000105048|ENSG00000182533|ENSG00000198125|ENSG00000198947|ENSG00000173991|ENSG00000101470|ENSG00000159173|ENSG00000248746|ENSG00000130595|ENSG00000162004|ENSG00000130598|ENSG00000092054|ENSG00000114854|ENSG00000143318|ENSG00000100678|ENSG00000196296	http://amigo.geneontology.org/cgi-bin/amigo/term_details?term=GO:0003009
skeletal muscle contraction	Gene Ontology Slim	GO:0003009	17	39	9.85971893627e-14	1.39316812104e-11	ENSG00000185482|ENSG00000105048|ENSG00000182533|ENSG00000198125|ENSG00000198947|ENSG00000173991|ENSG00000101470|ENSG00000159173|ENSG00000248746|ENSG00000130595|ENSG00000162004|ENSG00000130598|ENSG00000092054|ENSG00000114854|ENSG00000143318|ENSG00000100678|ENSG00000196296	http://amigo.geneontology.org/cgi-bin/amigo/term_details?term=GO:0003009
skeletal muscle organ development	Gene Ontology	GO:0060538	29	171	3.22696521563e-13	4.38633011355e-11	ENSG00000144821|ENSG00000170162|ENSG00000160808|ENSG00000196218|ENSG00000100628|ENSG00000143632|ENSG00000092529|ENSG00000184343|ENSG00000138379|ENSG00000122756|ENSG00000180209|ENSG00000124743|ENSG00000143318|ENSG00000185482|ENSG00000165887|ENSG00000106113|ENSG00000157119|ENSG00000239474|ENSG00000115593|ENSG00000148677|ENSG00000118526|ENSG00000107954|ENSG00000111046|ENSG00000198947|ENSG00000101306…	http://amigo.geneontology.org/cgi-bin/amigo/term_details?term=GO:0060538
skeletal muscle organ development	Gene Ontology Slim	GO:0060538	29	171	3.22696521563e-13	4.38633011355e-11	ENSG00000144821|ENSG00000170162|ENSG00000160808|ENSG00000196218|ENSG00000100628|ENSG00000143632|ENSG00000092529|ENSG00000184343|ENSG00000138379|ENSG00000122756|ENSG00000180209|ENSG00000124743|ENSG00000143318|ENSG00000185482|ENSG00000165887|ENSG00000106113|ENSG00000157119|ENSG00000239474|ENSG00000115593|ENSG00000148677|ENSG00000118526|ENSG00000107954|ENSG00000111046|ENSG00000198947|ENSG00000101306…	http://amigo.geneontology.org/cgi-bin/amigo/term_details?term=GO:0060538
ion transport	Gene Ontology	GO:0006811	93	1415	3.23230221413e-13	4.38633011355e-11	ENSG00000158445|ENSG00000112782|ENSG00000160678|ENSG00000138798|ENSG00000161281|ENSG00000160460|ENSG00000141485|ENSG00000104369|ENSG00000107147|ENSG00000124205|ENSG00000076555|ENSG00000125538|ENSG00000069482|ENSG00000067191|ENSG00000136546|ENSG00000127325|ENSG00000151320|ENSG00000146469|ENSG00000010379|ENSG00000168356|ENSG00000198523|ENSG00000162383|ENSG00000070808|ENSG00000072182|ENSG00000205359…	http://amigo.geneontology.org/cgi-bin/amigo/term_details?term=GO:0006811
ion transport	Gene Ontology Slim	GO:0006811	93	1415	3.23230221413e-13	4.38633011355e-11	ENSG00000158445|ENSG00000112782|ENSG00000160678|ENSG00000138798|ENSG00000161281|ENSG00000160460|ENSG00000141485|ENSG00000104369|ENSG00000107147|ENSG00000124205|ENSG00000076555|ENSG00000125538|ENSG00000069482|ENSG00000067191|ENSG00000136546|ENSG00000127325|ENSG00000151320|ENSG00000146469|ENSG00000010379|ENSG00000168356|ENSG00000198523|ENSG00000162383|ENSG00000070808|ENSG00000072182|ENSG00000205359…	http://amigo.geneontology.org/cgi-bin/amigo/term_details?term=GO:0006811
sarcoplasmic reticulum membrane	Gene Ontology	GO:0033017	16	38	8.05628542948e-13	1.07203347666e-10	ENSG00000196296|ENSG00000196218|ENSG00000104369|ENSG00000198523|ENSG00000151320|ENSG00000186439|ENSG00000184544|ENSG00000149596|ENSG00000072954|ENSG00000089250|ENSG00000129744|ENSG00000170290|ENSG00000239474|ENSG00000143318|ENSG00000130528|ENSG00000058404	http://amigo.geneontology.org/cgi-bin/amigo/term_details?term=GO:0033017
sarcoplasmic reticulum membrane	Gene Ontology Slim	GO:0033017	16	38	8.05628542948e-13	1.07203347666e-10	ENSG00000196296|ENSG00000196218|ENSG00000104369|ENSG00000198523|ENSG00000151320|ENSG00000186439|ENSG00000184544|ENSG00000149596|ENSG00000072954|ENSG00000089250|ENSG00000129744|ENSG00000170290|ENSG00000239474|ENSG00000143318|ENSG00000130528|ENSG00000058404	http://amigo.geneontology.org/cgi-bin/amigo/term_details?term=GO:0033017
cation transmembrane transport	Gene Ontology	GO:0098655	58	678	1.02591014376e-12	1.32652117268e-10	ENSG00000158445|ENSG00000149575|ENSG00000104848|ENSG00000105711|ENSG00000072182|ENSG00000117013|ENSG00000160678|ENSG00000144191|ENSG00000069482|ENSG00000130037|ENSG00000187486|ENSG00000170290|ENSG00000196218|ENSG00000182533|ENSG00000107147|ENSG00000196296|ENSG00000092529|ENSG00000184544|ENSG00000120049|ENSG00000129749|ENSG00000158014|ENSG00000156885|ENSG00000077522|ENSG00000022267|ENSG00000130226…	http://amigo.geneontology.org/cgi-bin/amigo/term_details?term=GO:0098655
cation transmembrane transport	Gene Ontology Slim	GO:0098655	58	678	1.02591014376e-12	1.32652117268e-10	ENSG00000158445|ENSG00000149575|ENSG00000104848|ENSG00000105711|ENSG00000072182|ENSG00000117013|ENSG00000160678|ENSG00000144191|ENSG00000069482|ENSG00000130037|ENSG00000187486|ENSG00000170290|ENSG00000196218|ENSG00000182533|ENSG00000107147|ENSG00000196296|ENSG00000092529|ENSG00000184544|ENSG00000120049|ENSG00000129749|ENSG00000158014|ENSG00000156885|ENSG00000077522|ENSG00000022267|ENSG00000130226…	http://amigo.geneontology.org/cgi-bin/amigo/term_details?term=GO:0098655
myosin complex	Gene Ontology	GO:0016459	19	66	1.54880081973e-12	1.96554296623e-10	ENSG00000144821|ENSG00000125414|ENSG00000196091|ENSG00000180209|ENSG00000197616|ENSG00000133454|ENSG00000006788|ENSG00000111245|ENSG00000036448|ENSG00000168530|ENSG00000086967|ENSG00000163017|ENSG00000160808|ENSG00000155657|ENSG00000078814|ENSG00000264424|ENSG00000101605|ENSG00000092054|ENSG00000109061	http://amigo.geneontology.org/cgi-bin/amigo/term_details?term=GO:0016459
myosin complex	Gene Ontology Slim	GO:0016459	19	66	1.54880081973e-12	1.96554296623e-10	ENSG00000144821|ENSG00000125414|ENSG00000196091|ENSG00000180209|ENSG00000197616|ENSG00000133454|ENSG00000006788|ENSG00000111245|ENSG00000036448|ENSG00000168530|ENSG00000086967|ENSG00000163017|ENSG00000160808|ENSG00000155657|ENSG00000078814|ENSG00000264424|ENSG00000101605|ENSG00000092054|ENSG00000109061	http://amigo.geneontology.org/cgi-bin/amigo/term_details?term=GO:0016459
sarcomere organization	Gene Ontology	GO:0045214	15	33	1.75460189061e-12	2.1862339557e-10	ENSG00000154358|ENSG00000092529|ENSG00000182533|ENSG00000197616|ENSG00000173991|ENSG00000122367|ENSG00000140795|ENSG00000081189|ENSG00000165410|ENSG00000155657|ENSG00000138347|ENSG00000239474|ENSG00000143318|ENSG00000148677|ENSG00000077522	http://amigo.geneontology.org/cgi-bin/amigo/term_details?term=GO:0045214
sarcomere organization	Gene Ontology Slim	GO:0045214	15	33	1.75460189061e-12	2.1862339557e-10	ENSG00000154358|ENSG00000092529|ENSG00000182533|ENSG00000197616|ENSG00000173991|ENSG00000122367|ENSG00000140795|ENSG00000081189|ENSG00000165410|ENSG00000155657|ENSG00000138347|ENSG00000239474|ENSG00000143318|ENSG00000148677|ENSG00000077522	http://amigo.geneontology.org/cgi-bin/amigo/term_details?term=GO:0045214
cardiac conduction	Gene Ontology	GO:0061337	25	133	1.91421135174e-12	2.31006456103e-10	ENSG00000149575|ENSG00000105711|ENSG00000130037|ENSG00000187486|ENSG00000196218|ENSG00000135744|ENSG00000081248|ENSG00000160460|ENSG00000266964|ENSG00000143318|ENSG00000130528|ENSG00000157087|ENSG00000196296|ENSG00000018625|ENSG00000108878|ENSG00000183230|ENSG00000067191|ENSG00000150201|ENSG00000186439|ENSG00000153956|ENSG00000089250|ENSG00000120049|ENSG00000130433|ENSG00000198523|ENSG00000100678	http://amigo.geneontology.org/cgi-bin/amigo/term_details?term=GO:0061337
cardiac conduction	Gene Ontology Slim	GO:0061337	25	133	1.91421135174e-12	2.31006456103e-10	ENSG00000149575|ENSG00000105711|ENSG00000130037|ENSG00000187486|ENSG00000196218|ENSG00000135744|ENSG00000081248|ENSG00000160460|ENSG00000266964|ENSG00000143318|ENSG00000130528|ENSG00000157087|ENSG00000196296|ENSG00000018625|ENSG00000108878|ENSG00000183230|ENSG00000067191|ENSG00000150201|ENSG00000186439|ENSG00000153956|ENSG00000089250|ENSG00000120049|ENSG00000130433|ENSG00000198523|ENSG00000100678	http://amigo.geneontology.org/cgi-bin/amigo/term_details?term=GO:0061337
musculoskeletal movement	Gene Ontology	GO:0050881	17	49	1.95511082066e-12	2.31006456103e-10	ENSG00000185482|ENSG00000105048|ENSG00000182533|ENSG00000198125|ENSG00000198947|ENSG00000173991|ENSG00000101470|ENSG00000159173|ENSG00000248746|ENSG00000130595|ENSG00000162004|ENSG00000130598|ENSG00000092054|ENSG00000114854|ENSG00000143318|ENSG00000100678|ENSG00000196296	http://amigo.geneontology.org/cgi-bin/amigo/term_details?term=GO:0050881
multicellular organismal movement	Gene Ontology	GO:0050879	17	49	1.95511082066e-12	2.31006456103e-10	ENSG00000185482|ENSG00000105048|ENSG00000182533|ENSG00000198125|ENSG00000198947|ENSG00000173991|ENSG00000101470|ENSG00000159173|ENSG00000248746|ENSG00000130595|ENSG00000162004|ENSG00000130598|ENSG00000092054|ENSG00000114854|ENSG00000143318|ENSG00000100678|ENSG00000196296	http://amigo.geneontology.org/cgi-bin/amigo/term_details?term=GO:0050879
musculoskeletal movement	Gene Ontology Slim	GO:0050881	17	49	1.95511082066e-12	2.31006456103e-10	ENSG00000185482|ENSG00000105048|ENSG00000182533|ENSG00000198125|ENSG00000198947|ENSG00000173991|ENSG00000101470|ENSG00000159173|ENSG00000248746|ENSG00000130595|ENSG00000162004|ENSG00000130598|ENSG00000092054|ENSG00000114854|ENSG00000143318|ENSG00000100678|ENSG00000196296	http://amigo.geneontology.org/cgi-bin/amigo/term_details?term=GO:0050881
multicellular organismal movement	Gene Ontology Slim	GO:0050879	17	49	1.95511082066e-12	2.31006456103e-10	ENSG00000185482|ENSG00000105048|ENSG00000182533|ENSG00000198125|ENSG00000198947|ENSG00000173991|ENSG00000101470|ENSG00000159173|ENSG00000248746|ENSG00000130595|ENSG00000162004|ENSG00000130598|ENSG00000092054|ENSG00000114854|ENSG00000143318|ENSG00000100678|ENSG00000196296	http://amigo.geneontology.org/cgi-bin/amigo/term_details?term=GO:0050879
muscle adaptation	Gene Ontology	GO:0043500	20	77	2.00633803491e-12	2.33041263614e-10	ENSG00000158022|ENSG00000105048|ENSG00000182533|ENSG00000143632|ENSG00000146147|ENSG00000151320|ENSG00000159173|ENSG00000138379|ENSG00000248746|ENSG00000135744|ENSG00000109819|ENSG00000034971|ENSG00000163884|ENSG00000125538|ENSG00000129152|ENSG00000092054|ENSG00000114854|ENSG00000173991|ENSG00000081189|ENSG00000058404	http://amigo.geneontology.org/cgi-bin/amigo/term_details?term=GO:0043500
muscle adaptation	Gene Ontology Slim	GO:0043500	20	77	2.00633803491e-12	2.33041263614e-10	ENSG00000158022|ENSG00000105048|ENSG00000182533|ENSG00000143632|ENSG00000146147|ENSG00000151320|ENSG00000159173|ENSG00000138379|ENSG00000248746|ENSG00000135744|ENSG00000109819|ENSG00000034971|ENSG00000163884|ENSG00000125538|ENSG00000129152|ENSG00000092054|ENSG00000114854|ENSG00000173991|ENSG00000081189|ENSG00000058404	http://amigo.geneontology.org/cgi-bin/amigo/term_details?term=GO:0043500
actomyosin structure organization	Gene Ontology	GO:0031032	26	146	2.04477842878e-12	2.33547776207e-10	ENSG00000197616|ENSG00000140795|ENSG00000138347|ENSG00000173991|ENSG00000182533|ENSG00000136842|ENSG00000143632|ENSG00000092529|ENSG00000077522|ENSG00000064042|ENSG00000177791|ENSG00000143318|ENSG00000122367|ENSG00000165410|ENSG00000095637|ENSG00000155657|ENSG00000239474|ENSG00000148677|ENSG00000154358|ENSG00000034971|ENSG00000111245|ENSG00000170807|ENSG00000118137|ENSG00000163380|ENSG00000129170…	http://amigo.geneontology.org/cgi-bin/amigo/term_details?term=GO:0031032
actomyosin structure organization	Gene Ontology Slim	GO:0031032	26	146	2.04477842878e-12	2.33547776207e-10	ENSG00000197616|ENSG00000140795|ENSG00000138347|ENSG00000173991|ENSG00000182533|ENSG00000136842|ENSG00000143632|ENSG00000092529|ENSG00000077522|ENSG00000064042|ENSG00000177791|ENSG00000143318|ENSG00000122367|ENSG00000165410|ENSG00000095637|ENSG00000155657|ENSG00000239474|ENSG00000148677|ENSG00000154358|ENSG00000034971|ENSG00000111245|ENSG00000170807|ENSG00000118137|ENSG00000163380|ENSG00000129170…	http://amigo.geneontology.org/cgi-bin/amigo/term_details?term=GO:0031032
multicellular organismal signaling	Gene Ontology	GO:0035637	29	188	2.6296372548e-12	2.95424657495e-10	ENSG00000149575|ENSG00000105711|ENSG00000130037|ENSG00000187486|ENSG00000196218|ENSG00000120049|ENSG00000081248|ENSG00000160460|ENSG00000266964|ENSG00000143318|ENSG00000130528|ENSG00000157087|ENSG00000196296|ENSG00000018625|ENSG00000108878|ENSG00000183230|ENSG00000067191|ENSG00000136546|ENSG00000150201|ENSG00000186439|ENSG00000153956|ENSG00000089250|ENSG00000135744|ENSG00000007314|ENSG00000130433…	http://amigo.geneontology.org/cgi-bin/amigo/term_details?term=GO:0035637
multicellular organismal signaling	Gene Ontology Slim	GO:0035637	29	188	2.6296372548e-12	2.95424657495e-10	ENSG00000149575|ENSG00000105711|ENSG00000130037|ENSG00000187486|ENSG00000196218|ENSG00000120049|ENSG00000081248|ENSG00000160460|ENSG00000266964|ENSG00000143318|ENSG00000130528|ENSG00000157087|ENSG00000196296|ENSG00000018625|ENSG00000108878|ENSG00000183230|ENSG00000067191|ENSG00000136546|ENSG00000150201|ENSG00000186439|ENSG00000153956|ENSG00000089250|ENSG00000135744|ENSG00000007314|ENSG00000130433…	http://amigo.geneontology.org/cgi-bin/amigo/term_details?term=GO:0035637
skeletal muscle tissue development	Gene Ontology	GO:0007519	27	161	2.67403838447e-12	2.95567500787e-10	ENSG00000144821|ENSG00000170162|ENSG00000160808|ENSG00000196218|ENSG00000100628|ENSG00000143632|ENSG00000092529|ENSG00000184343|ENSG00000138379|ENSG00000165887|ENSG00000180209|ENSG00000124743|ENSG00000143318|ENSG00000185482|ENSG00000106113|ENSG00000157119|ENSG00000239474|ENSG00000115593|ENSG00000148677|ENSG00000118526|ENSG00000107954|ENSG00000111046|ENSG00000101306|ENSG00000248746|ENSG00000129152…	http://amigo.geneontology.org/cgi-bin/amigo/term_details?term=GO:0007519
skeletal muscle tissue development	Gene Ontology Slim	GO:0007519	27	161	2.67403838447e-12	2.95567500787e-10	ENSG00000144821|ENSG00000170162|ENSG00000160808|ENSG00000196218|ENSG00000100628|ENSG00000143632|ENSG00000092529|ENSG00000184343|ENSG00000138379|ENSG00000165887|ENSG00000180209|ENSG00000124743|ENSG00000143318|ENSG00000185482|ENSG00000106113|ENSG00000157119|ENSG00000239474|ENSG00000115593|ENSG00000148677|ENSG00000118526|ENSG00000107954|ENSG00000111046|ENSG00000101306|ENSG00000248746|ENSG00000129152…	http://amigo.geneontology.org/cgi-bin/amigo/term_details?term=GO:0007519
M band	Gene Ontology	GO:0031430	13	21	2.75366586147e-12	2.97279084395e-10	ENSG00000158022|ENSG00000154358|ENSG00000029534|ENSG00000214872|ENSG00000036448|ENSG00000160678|ENSG00000091482|ENSG00000163380|ENSG00000155657|ENSG00000239474|ENSG00000101605|ENSG00000142661|ENSG00000164309	http://amigo.geneontology.org/cgi-bin/amigo/term_details?term=GO:0031430
M band	Gene Ontology Slim	GO:0031430	13	21	2.75366586147e-12	2.97279084395e-10	ENSG00000158022|ENSG00000154358|ENSG00000029534|ENSG00000214872|ENSG00000036448|ENSG00000160678|ENSG00000091482|ENSG00000163380|ENSG00000155657|ENSG00000239474|ENSG00000101605|ENSG00000142661|ENSG00000164309	http://amigo.geneontology.org/cgi-bin/amigo/term_details?term=GO:0031430
regulation of metal ion transport	Gene Ontology	GO:0010959	38	326	2.7762821248e-12	2.97279084395e-10	ENSG00000149575|ENSG00000070808|ENSG00000105711|ENSG00000022267|ENSG00000160678|ENSG00000101198|ENSG00000130037|ENSG00000138798|ENSG00000058404|ENSG00000182533|ENSG00000092529|ENSG00000184544|ENSG00000120049|ENSG00000170290|ENSG00000077522|ENSG00000266964|ENSG00000130226|ENSG00000143318|ENSG00000130528|ENSG00000157087|ENSG00000160460|ENSG00000106113|ENSG00000104369|ENSG00000018625|ENSG00000124205…	http://amigo.geneontology.org/cgi-bin/amigo/term_details?term=GO:0010959
regulation of metal ion transport	Gene Ontology Slim	GO:0010959	38	326	2.7762821248e-12	2.97279084395e-10	ENSG00000149575|ENSG00000070808|ENSG00000105711|ENSG00000022267|ENSG00000160678|ENSG00000101198|ENSG00000130037|ENSG00000138798|ENSG00000058404|ENSG00000182533|ENSG00000092529|ENSG00000184544|ENSG00000120049|ENSG00000170290|ENSG00000077522|ENSG00000266964|ENSG00000130226|ENSG00000143318|ENSG00000130528|ENSG00000157087|ENSG00000160460|ENSG00000106113|ENSG00000104369|ENSG00000018625|ENSG00000124205…	http://amigo.geneontology.org/cgi-bin/amigo/term_details?term=GO:0010959
metal ion transport	Gene Ontology	GO:0030001	63	800	2.95932051243e-12	3.12003438026e-10	ENSG00000158445|ENSG00000149575|ENSG00000070808|ENSG00000105711|ENSG00000072182|ENSG00000117013|ENSG00000160678|ENSG00000101198|ENSG00000144191|ENSG00000130037|ENSG00000187486|ENSG00000185739|ENSG00000138798|ENSG00000058404|ENSG00000196218|ENSG00000182533|ENSG00000107147|ENSG00000196296|ENSG00000092529|ENSG00000184544|ENSG00000120049|ENSG00000129749|ENSG00000158014|ENSG00000081248|ENSG00000170290…	http://amigo.geneontology.org/cgi-bin/amigo/term_details?term=GO:0030001
metal ion transport	Gene Ontology Slim	GO:0030001	63	800	2.95932051243e-12	3.12003438026e-10	ENSG00000158445|ENSG00000149575|ENSG00000070808|ENSG00000105711|ENSG00000072182|ENSG00000117013|ENSG00000160678|ENSG00000101198|ENSG00000144191|ENSG00000130037|ENSG00000187486|ENSG00000185739|ENSG00000138798|ENSG00000058404|ENSG00000196218|ENSG00000182533|ENSG00000107147|ENSG00000196296|ENSG00000092529|ENSG00000184544|ENSG00000120049|ENSG00000129749|ENSG00000158014|ENSG00000081248|ENSG00000170290…	http://amigo.geneontology.org/cgi-bin/amigo/term_details?term=GO:0030001
myosin filament	Gene Ontology	GO:0032982	13	22	4.27038627987e-12	4.40074543999e-10	ENSG00000144821|ENSG00000125414|ENSG00000196091|ENSG00000197616|ENSG00000006788|ENSG00000036448|ENSG00000086967|ENSG00000163017|ENSG00000109061|ENSG00000078814|ENSG00000264424|ENSG00000101605|ENSG00000092054	http://amigo.geneontology.org/cgi-bin/amigo/term_details?term=GO:0032982
myosin filament	Gene Ontology Slim	GO:0032982	13	22	4.27038627987e-12	4.40074543999e-10	ENSG00000144821|ENSG00000125414|ENSG00000196091|ENSG00000197616|ENSG00000006788|ENSG00000036448|ENSG00000086967|ENSG00000163017|ENSG00000109061|ENSG00000078814|ENSG00000264424|ENSG00000101605|ENSG00000092054	http://amigo.geneontology.org/cgi-bin/amigo/term_details?term=GO:0032982
multicellular organismal process	Gene Ontology	GO:0032501	280	6820	5.13177578817e-12	5.21008288538e-10	ENSG00000109846|ENSG00000173641|ENSG00000117115|ENSG00000112425|ENSG00000214872|ENSG00000092054|ENSG00000112782|ENSG00000160678|ENSG00000004799|ENSG00000116183|ENSG00000125538|ENSG00000170162|ENSG00000129152|ENSG00000130595|ENSG00000163884|ENSG00000069482|ENSG00000130598|ENSG00000197561|ENSG00000178568|ENSG00000138798|ENSG00000157150|ENSG00000239474|ENSG00000101134|ENSG00000168874|ENSG00000183230…	http://amigo.geneontology.org/cgi-bin/amigo/term_details?term=GO:0032501
multicellular organismal process	Gene Ontology Slim	GO:0032501	280	6820	5.13177578817e-12	5.21008288538e-10	ENSG00000109846|ENSG00000173641|ENSG00000117115|ENSG00000112425|ENSG00000214872|ENSG00000092054|ENSG00000112782|ENSG00000160678|ENSG00000004799|ENSG00000116183|ENSG00000125538|ENSG00000170162|ENSG00000129152|ENSG00000130595|ENSG00000163884|ENSG00000069482|ENSG00000130598|ENSG00000197561|ENSG00000178568|ENSG00000138798|ENSG00000157150|ENSG00000239474|ENSG00000101134|ENSG00000168874|ENSG00000183230…	http://amigo.geneontology.org/cgi-bin/amigo/term_details?term=GO:0032501
regulation of cation transmembrane transport	Gene Ontology	GO:1904062	30	210	6.26562807391e-12	6.2683721446e-10	ENSG00000149575|ENSG00000105711|ENSG00000022267|ENSG00000124205|ENSG00000187486|ENSG00000170290|ENSG00000182533|ENSG00000092529|ENSG00000184544|ENSG00000120049|ENSG00000077522|ENSG00000266964|ENSG00000130226|ENSG00000143318|ENSG00000130528|ENSG00000104369|ENSG00000018625|ENSG00000160678|ENSG00000069482|ENSG00000067191|ENSG00000150201|ENSG00000198947|ENSG00000151320|ENSG00000186439|ENSG00000153956…	http://amigo.geneontology.org/cgi-bin/amigo/term_details?term=GO:1904062
regulation of cation transmembrane transport	Gene Ontology Slim	GO:1904062	30	210	6.26562807391e-12	6.2683721446e-10	ENSG00000149575|ENSG00000105711|ENSG00000022267|ENSG00000124205|ENSG00000187486|ENSG00000170290|ENSG00000182533|ENSG00000092529|ENSG00000184544|ENSG00000120049|ENSG00000077522|ENSG00000266964|ENSG00000130226|ENSG00000143318|ENSG00000130528|ENSG00000104369|ENSG00000018625|ENSG00000160678|ENSG00000069482|ENSG00000067191|ENSG00000150201|ENSG00000198947|ENSG00000151320|ENSG00000186439|ENSG00000153956…	http://amigo.geneontology.org/cgi-bin/amigo/term_details?term=GO:1904062
cardiac muscle contraction	Gene Ontology	GO:0060048	23	118	7.70092041268e-12	7.59343994074e-10	ENSG00000160808|ENSG00000197616|ENSG00000105711|ENSG00000159173|ENSG00000130037|ENSG00000149575|ENSG00000130598|ENSG00000114854|ENSG00000173991|ENSG00000183230|ENSG00000182533|ENSG00000092054|ENSG00000130528|ENSG00000018625|ENSG00000168530|ENSG00000155657|ENSG00000198947|ENSG00000101306|ENSG00000129170|ENSG00000111245|ENSG00000153956|ENSG00000089250|ENSG00000198523	http://amigo.geneontology.org/cgi-bin/amigo/term_details?term=GO:0060048
cardiac muscle contraction	Gene Ontology Slim	GO:0060048	23	118	7.70092041268e-12	7.59343994074e-10	ENSG00000160808|ENSG00000197616|ENSG00000105711|ENSG00000159173|ENSG00000130037|ENSG00000149575|ENSG00000130598|ENSG00000114854|ENSG00000173991|ENSG00000183230|ENSG00000182533|ENSG00000092054|ENSG00000130528|ENSG00000018625|ENSG00000168530|ENSG00000155657|ENSG00000198947|ENSG00000101306|ENSG00000129170|ENSG00000111245|ENSG00000153956|ENSG00000089250|ENSG00000198523	http://amigo.geneontology.org/cgi-bin/amigo/term_details?term=GO:0060048
striated muscle adaptation	Gene Ontology	GO:0014888	15	38	8.82165359042e-12	8.54483833569e-10	ENSG00000158022|ENSG00000105048|ENSG00000034971|ENSG00000143632|ENSG00000159173|ENSG00000138379|ENSG00000248746|ENSG00000109819|ENSG00000163884|ENSG00000129152|ENSG00000092054|ENSG00000114854|ENSG00000173991|ENSG00000081189|ENSG00000058404	http://amigo.geneontology.org/cgi-bin/amigo/term_details?term=GO:0014888
striated muscle adaptation	Gene Ontology Slim	GO:0014888	15	38	8.82165359042e-12	8.54483833569e-10	ENSG00000158022|ENSG00000105048|ENSG00000034971|ENSG00000143632|ENSG00000159173|ENSG00000138379|ENSG00000248746|ENSG00000109819|ENSG00000163884|ENSG00000129152|ENSG00000092054|ENSG00000114854|ENSG00000173991|ENSG00000081189|ENSG00000058404	http://amigo.geneontology.org/cgi-bin/amigo/term_details?term=GO:0014888
cation transport	Gene Ontology	GO:0006812	69	952	8.91516038234e-12	8.54483833569e-10	ENSG00000158445|ENSG00000149575|ENSG00000070808|ENSG00000105711|ENSG00000072182|ENSG00000117013|ENSG00000160678|ENSG00000101198|ENSG00000144191|ENSG00000069482|ENSG00000130037|ENSG00000187486|ENSG00000185739|ENSG00000138798|ENSG00000058404|ENSG00000196218|ENSG00000182533|ENSG00000175564|ENSG00000196296|ENSG00000092529|ENSG00000184544|ENSG00000120049|ENSG00000129749|ENSG00000158014|ENSG00000156885…	http://amigo.geneontology.org/cgi-bin/amigo/term_details?term=GO:0006812
cation transport	Gene Ontology Slim	GO:0006812	69	952	8.91516038234e-12	8.54483833569e-10	ENSG00000158445|ENSG00000149575|ENSG00000070808|ENSG00000105711|ENSG00000072182|ENSG00000117013|ENSG00000160678|ENSG00000101198|ENSG00000144191|ENSG00000069482|ENSG00000130037|ENSG00000187486|ENSG00000185739|ENSG00000138798|ENSG00000058404|ENSG00000196218|ENSG00000182533|ENSG00000175564|ENSG00000196296|ENSG00000092529|ENSG00000184544|ENSG00000120049|ENSG00000129749|ENSG00000158014|ENSG00000156885…	http://amigo.geneontology.org/cgi-bin/amigo/term_details?term=GO:0006812
myofilament	Gene Ontology	GO:0036379	13	24	9.79167540314e-12	9.25549676382e-10	ENSG00000105048|ENSG00000136842|ENSG00000198467|ENSG00000101470|ENSG00000159173|ENSG00000170807|ENSG00000143632|ENSG00000163380|ENSG00000155657|ENSG00000130598|ENSG00000101605|ENSG00000114854|ENSG00000130595	http://amigo.geneontology.org/cgi-bin/amigo/term_details?term=GO:0036379
myofilament	Gene Ontology Slim	GO:0036379	13	24	9.79167540314e-12	9.25549676382e-10	ENSG00000105048|ENSG00000136842|ENSG00000198467|ENSG00000101470|ENSG00000159173|ENSG00000170807|ENSG00000143632|ENSG00000163380|ENSG00000155657|ENSG00000130598|ENSG00000101605|ENSG00000114854|ENSG00000130595	http://amigo.geneontology.org/cgi-bin/amigo/term_details?term=GO:0036379
striated muscle thin filament	Gene Ontology	GO:0005865	12	21	3.87432547033e-11	3.55176225271e-09	ENSG00000105048|ENSG00000136842|ENSG00000198467|ENSG00000101470|ENSG00000159173|ENSG00000170807|ENSG00000143632|ENSG00000163380|ENSG00000130595|ENSG00000130598|ENSG00000114854|ENSG00000155657	http://amigo.geneontology.org/cgi-bin/amigo/term_details?term=GO:0005865
striated muscle thin filament	Gene Ontology Slim	GO:0005865	12	21	3.87432547033e-11	3.55176225271e-09	ENSG00000105048|ENSG00000136842|ENSG00000198467|ENSG00000101470|ENSG00000159173|ENSG00000170807|ENSG00000143632|ENSG00000163380|ENSG00000130595|ENSG00000130598|ENSG00000114854|ENSG00000155657	http://amigo.geneontology.org/cgi-bin/amigo/term_details?term=GO:0005865
muscle fiber development	Gene Ontology	GO:0048747	16	52	3.9130023359e-11	3.55176225271e-09	ENSG00000185482|ENSG00000196218|ENSG00000198947|ENSG00000197616|ENSG00000162614|ENSG00000133454|ENSG00000128591|ENSG00000173714|ENSG00000111245|ENSG00000143632|ENSG00000157119|ENSG00000129152|ENSG00000155657|ENSG00000239474|ENSG00000173991|ENSG00000111046	http://amigo.geneontology.org/cgi-bin/amigo/term_details?term=GO:0048747
muscle fiber development	Gene Ontology Slim	GO:0048747	16	52	3.9130023359e-11	3.55176225271e-09	ENSG00000185482|ENSG00000196218|ENSG00000198947|ENSG00000197616|ENSG00000162614|ENSG00000133454|ENSG00000128591|ENSG00000173714|ENSG00000111245|ENSG00000143632|ENSG00000157119|ENSG00000129152|ENSG00000155657|ENSG00000239474|ENSG00000173991|ENSG00000111046	http://amigo.geneontology.org/cgi-bin/amigo/term_details?term=GO:0048747
transmembrane transport	Gene Ontology	GO:0055085	81	1274	6.01838656292e-11	5.35057449907e-09	ENSG00000158445|ENSG00000149575|ENSG00000104848|ENSG00000105711|ENSG00000072182|ENSG00000117013|ENSG00000112782|ENSG00000160678|ENSG00000144191|ENSG00000069482|ENSG00000130037|ENSG00000130433|ENSG00000118137|ENSG00000187486|ENSG00000170290|ENSG00000076555|ENSG00000196218|ENSG00000182533|ENSG00000107147|ENSG00000196296|ENSG00000149742|ENSG00000173262|ENSG00000092529|ENSG00000184544|ENSG00000120049…	http://amigo.geneontology.org/cgi-bin/amigo/term_details?term=GO:0055085
transmembrane transport	Gene Ontology Slim	GO:0055085	81	1274	6.01838656292e-11	5.35057449907e-09	ENSG00000158445|ENSG00000149575|ENSG00000104848|ENSG00000105711|ENSG00000072182|ENSG00000117013|ENSG00000112782|ENSG00000160678|ENSG00000144191|ENSG00000069482|ENSG00000130037|ENSG00000130433|ENSG00000118137|ENSG00000187486|ENSG00000170290|ENSG00000076555|ENSG00000196218|ENSG00000182533|ENSG00000107147|ENSG00000196296|ENSG00000149742|ENSG00000173262|ENSG00000092529|ENSG00000184544|ENSG00000120049…	http://amigo.geneontology.org/cgi-bin/amigo/term_details?term=GO:0055085
single-multicellular organism process	Gene Ontology	GO:0044707	244	5839	6.05091965092e-11	5.35057449907e-09	ENSG00000109846|ENSG00000117115|ENSG00000112425|ENSG00000214872|ENSG00000092054|ENSG00000112782|ENSG00000160678|ENSG00000004799|ENSG00000116183|ENSG00000170162|ENSG00000130595|ENSG00000163884|ENSG00000069482|ENSG00000130598|ENSG00000178568|ENSG00000138798|ENSG00000157150|ENSG00000101134|ENSG00000168874|ENSG00000183230|ENSG00000134240|ENSG00000159184|ENSG00000162614|ENSG00000150201|ENSG00000188517…	http://amigo.geneontology.org/cgi-bin/amigo/term_details?term=GO:0044707
single-multicellular organism process	Gene Ontology Slim	GO:0044707	244	5839	6.05091965092e-11	5.35057449907e-09	ENSG00000109846|ENSG00000117115|ENSG00000112425|ENSG00000214872|ENSG00000092054|ENSG00000112782|ENSG00000160678|ENSG00000004799|ENSG00000116183|ENSG00000170162|ENSG00000130595|ENSG00000163884|ENSG00000069482|ENSG00000130598|ENSG00000178568|ENSG00000138798|ENSG00000157150|ENSG00000101134|ENSG00000168874|ENSG00000183230|ENSG00000134240|ENSG00000159184|ENSG00000162614|ENSG00000150201|ENSG00000188517…	http://amigo.geneontology.org/cgi-bin/amigo/term_details?term=GO:0044707
single-organism process	Gene Ontology	GO:0044699	451	12786	7.57379650962e-11	6.61187611215e-09	ENSG00000121769|ENSG00000112425|ENSG00000198099|ENSG00000172348|ENSG00000102195|ENSG00000112782|ENSG00000185499|ENSG00000171033|ENSG00000163884|ENSG00000170522|ENSG00000116996|ENSG00000186326|ENSG00000143355|ENSG00000165887|ENSG00000160460|ENSG00000106078|ENSG00000124205|ENSG00000116194|ENSG00000172901|ENSG00000069482|ENSG00000067191|ENSG00000130528|ENSG00000163017|ENSG00000010379|ENSG00000198523…	http://amigo.geneontology.org/cgi-bin/amigo/term_details?term=GO:0044699
single-organism process	Gene Ontology Slim	GO:0044699	451	12786	7.57379650962e-11	6.61187611215e-09	ENSG00000121769|ENSG00000112425|ENSG00000198099|ENSG00000172348|ENSG00000102195|ENSG00000112782|ENSG00000185499|ENSG00000171033|ENSG00000163884|ENSG00000170522|ENSG00000116996|ENSG00000186326|ENSG00000143355|ENSG00000165887|ENSG00000160460|ENSG00000106078|ENSG00000124205|ENSG00000116194|ENSG00000172901|ENSG00000069482|ENSG00000067191|ENSG00000130528|ENSG00000163017|ENSG00000010379|ENSG00000198523…	http://amigo.geneontology.org/cgi-bin/amigo/term_details?term=GO:0044699
regulation of multicellular organismal process	Gene Ontology	GO:0051239	132	2588	8.58269929201e-11	7.37245572721e-09	ENSG00000214872|ENSG00000160678|ENSG00000004799|ENSG00000130595|ENSG00000069482|ENSG00000130598|ENSG00000197561|ENSG00000178568|ENSG00000138798|ENSG00000168874|ENSG00000183230|ENSG00000009950|ENSG00000144771|ENSG00000167191|ENSG00000127743|ENSG00000165887|ENSG00000160460|ENSG00000106078|ENSG00000120057|ENSG00000159173|ENSG00000000005|ENSG00000076555|ENSG00000125538|ENSG00000204632|ENSG00000186868…	http://amigo.geneontology.org/cgi-bin/amigo/term_details?term=GO:0051239
regulation of multicellular organismal process	Gene Ontology Slim	GO:0051239	132	2588	8.58269929201e-11	7.37245572721e-09	ENSG00000214872|ENSG00000160678|ENSG00000004799|ENSG00000130595|ENSG00000069482|ENSG00000130598|ENSG00000197561|ENSG00000178568|ENSG00000138798|ENSG00000168874|ENSG00000183230|ENSG00000009950|ENSG00000144771|ENSG00000167191|ENSG00000127743|ENSG00000165887|ENSG00000160460|ENSG00000106078|ENSG00000120057|ENSG00000159173|ENSG00000000005|ENSG00000076555|ENSG00000125538|ENSG00000204632|ENSG00000186868…	http://amigo.geneontology.org/cgi-bin/amigo/term_details?term=GO:0051239
skeletal muscle adaptation	Gene Ontology	GO:0043501	12	23	8.66018803503e-11	7.37245572721e-09	ENSG00000158022|ENSG00000105048|ENSG00000034971|ENSG00000143632|ENSG00000159173|ENSG00000248746|ENSG00000109819|ENSG00000129152|ENSG00000092054|ENSG00000114854|ENSG00000138379|ENSG00000058404	http://amigo.geneontology.org/cgi-bin/amigo/term_details?term=GO:0043501
skeletal muscle adaptation	Gene Ontology Slim	GO:0043501	12	23	8.66018803503e-11	7.37245572721e-09	ENSG00000158022|ENSG00000105048|ENSG00000034971|ENSG00000143632|ENSG00000159173|ENSG00000248746|ENSG00000109819|ENSG00000129152|ENSG00000092054|ENSG00000114854|ENSG00000138379|ENSG00000058404	http://amigo.geneontology.org/cgi-bin/amigo/term_details?term=GO:0043501
regulation of muscle contraction	Gene Ontology	GO:0006937	24	149	9.17920849803e-11	7.71841912111e-09	ENSG00000105048|ENSG00000160808|ENSG00000159173|ENSG00000130595|ENSG00000130598|ENSG00000110680|ENSG00000114854|ENSG00000183230|ENSG00000182533|ENSG00000077157|ENSG00000092054|ENSG00000143318|ENSG00000130528|ENSG00000196296|ENSG00000018625|ENSG00000198947|ENSG00000101306|ENSG00000101470|ENSG00000111245|ENSG00000004776|ENSG00000089250|ENSG00000248746|ENSG00000198523|ENSG00000100678	http://amigo.geneontology.org/cgi-bin/amigo/term_details?term=GO:0006937
regulation of muscle contraction	Gene Ontology Slim	GO:0006937	24	149	9.17920849803e-11	7.71841912111e-09	ENSG00000105048|ENSG00000160808|ENSG00000159173|ENSG00000130595|ENSG00000130598|ENSG00000110680|ENSG00000114854|ENSG00000183230|ENSG00000182533|ENSG00000077157|ENSG00000092054|ENSG00000143318|ENSG00000130528|ENSG00000196296|ENSG00000018625|ENSG00000198947|ENSG00000101306|ENSG00000101470|ENSG00000111245|ENSG00000004776|ENSG00000089250|ENSG00000248746|ENSG00000198523|ENSG00000100678	http://amigo.geneontology.org/cgi-bin/amigo/term_details?term=GO:0006937
regulation of ion transmembrane transporter activity	Gene Ontology	GO:0032412	26	179	1.16082200296e-10	9.64256143795e-09	ENSG00000149575|ENSG00000105711|ENSG00000022267|ENSG00000160678|ENSG00000187486|ENSG00000170290|ENSG00000182533|ENSG00000120049|ENSG00000109819|ENSG00000077522|ENSG00000266964|ENSG00000130528|ENSG00000104369|ENSG00000018625|ENSG00000069482|ENSG00000067191|ENSG00000150201|ENSG00000198947|ENSG00000151320|ENSG00000186439|ENSG00000153956|ENSG00000149596|ENSG00000089250|ENSG00000135744|ENSG00000198523…	http://amigo.geneontology.org/cgi-bin/amigo/term_details?term=GO:0032412
regulation of ion transmembrane transporter activity	Gene Ontology Slim	GO:0032412	26	179	1.16082200296e-10	9.64256143795e-09	ENSG00000149575|ENSG00000105711|ENSG00000022267|ENSG00000160678|ENSG00000187486|ENSG00000170290|ENSG00000182533|ENSG00000120049|ENSG00000109819|ENSG00000077522|ENSG00000266964|ENSG00000130528|ENSG00000104369|ENSG00000018625|ENSG00000069482|ENSG00000067191|ENSG00000150201|ENSG00000198947|ENSG00000151320|ENSG00000186439|ENSG00000153956|ENSG00000149596|ENSG00000089250|ENSG00000135744|ENSG00000198523…	http://amigo.geneontology.org/cgi-bin/amigo/term_details?term=GO:0032412
regulation of heart rate	Gene Ontology	GO:0002027	19	90	1.56228331346e-10	1.28219491582e-08	ENSG00000106113|ENSG00000183230|ENSG00000182533|ENSG00000180772|ENSG00000198947|ENSG00000105711|ENSG00000124205|ENSG00000092054|ENSG00000197616|ENSG00000121577|ENSG00000135744|ENSG00000149575|ENSG00000160460|ENSG00000153956|ENSG00000130037|ENSG00000110680|ENSG00000198523|ENSG00000130528|ENSG00000134548	http://amigo.geneontology.org/cgi-bin/amigo/term_details?term=GO:0002027
regulation of heart rate	Gene Ontology Slim	GO:0002027	19	90	1.56228331346e-10	1.28219491582e-08	ENSG00000106113|ENSG00000183230|ENSG00000182533|ENSG00000180772|ENSG00000198947|ENSG00000105711|ENSG00000124205|ENSG00000092054|ENSG00000197616|ENSG00000121577|ENSG00000135744|ENSG00000149575|ENSG00000160460|ENSG00000153956|ENSG00000130037|ENSG00000110680|ENSG00000198523|ENSG00000130528|ENSG00000134548	http://amigo.geneontology.org/cgi-bin/amigo/term_details?term=GO:0002027
cardiac muscle tissue development	Gene Ontology	GO:0048738	25	168	1.67538336124e-10	1.35874581948e-08	ENSG00000160808|ENSG00000197616|ENSG00000159173|ENSG00000163092|ENSG00000114854|ENSG00000173991|ENSG00000178568|ENSG00000182533|ENSG00000077522|ENSG00000102683|ENSG00000092054|ENSG00000162614|ENSG00000133454|ENSG00000140795|ENSG00000155657|ENSG00000148677|ENSG00000180772|ENSG00000101306|ENSG00000129170|ENSG00000151320|ENSG00000111245|ENSG00000149596|ENSG00000135744|ENSG00000198523|ENSG00000081189	http://amigo.geneontology.org/cgi-bin/amigo/term_details?term=GO:0048738
cardiac muscle tissue development	Gene Ontology Slim	GO:0048738	25	168	1.67538336124e-10	1.35874581948e-08	ENSG00000160808|ENSG00000197616|ENSG00000159173|ENSG00000163092|ENSG00000114854|ENSG00000173991|ENSG00000178568|ENSG00000182533|ENSG00000077522|ENSG00000102683|ENSG00000092054|ENSG00000162614|ENSG00000133454|ENSG00000140795|ENSG00000155657|ENSG00000148677|ENSG00000180772|ENSG00000101306|ENSG00000129170|ENSG00000151320|ENSG00000111245|ENSG00000149596|ENSG00000135744|ENSG00000198523|ENSG00000081189	http://amigo.geneontology.org/cgi-bin/amigo/term_details?term=GO:0048738
regulation of transmembrane transporter activity	Gene Ontology	GO:0022898	26	184	1.98703649714e-10	1.5926504228e-08	ENSG00000149575|ENSG00000105711|ENSG00000022267|ENSG00000160678|ENSG00000187486|ENSG00000170290|ENSG00000182533|ENSG00000120049|ENSG00000109819|ENSG00000077522|ENSG00000266964|ENSG00000130528|ENSG00000104369|ENSG00000018625|ENSG00000069482|ENSG00000067191|ENSG00000150201|ENSG00000198947|ENSG00000151320|ENSG00000186439|ENSG00000153956|ENSG00000149596|ENSG00000089250|ENSG00000135744|ENSG00000198523…	http://amigo.geneontology.org/cgi-bin/amigo/term_details?term=GO:0022898
regulation of transmembrane transporter activity	Gene Ontology Slim	GO:0022898	26	184	1.98703649714e-10	1.5926504228e-08	ENSG00000149575|ENSG00000105711|ENSG00000022267|ENSG00000160678|ENSG00000187486|ENSG00000170290|ENSG00000182533|ENSG00000120049|ENSG00000109819|ENSG00000077522|ENSG00000266964|ENSG00000130528|ENSG00000104369|ENSG00000018625|ENSG00000069482|ENSG00000067191|ENSG00000150201|ENSG00000198947|ENSG00000151320|ENSG00000186439|ENSG00000153956|ENSG00000149596|ENSG00000089250|ENSG00000135744|ENSG00000198523…	http://amigo.geneontology.org/cgi-bin/amigo/term_details?term=GO:0022898
muscle myosin complex	Gene Ontology	GO:0005859	11	19	2.30677306182e-10	1.82755095869e-08	ENSG00000125414|ENSG00000197616|ENSG00000006788|ENSG00000168530|ENSG00000160808|ENSG00000155657|ENSG00000180209|ENSG00000264424|ENSG00000101605|ENSG00000092054|ENSG00000109061	http://amigo.geneontology.org/cgi-bin/amigo/term_details?term=GO:0005859
muscle myosin complex	Gene Ontology Slim	GO:0005859	11	19	2.30677306182e-10	1.82755095869e-08	ENSG00000125414|ENSG00000197616|ENSG00000006788|ENSG00000168530|ENSG00000160808|ENSG00000155657|ENSG00000180209|ENSG00000264424|ENSG00000101605|ENSG00000092054|ENSG00000109061	http://amigo.geneontology.org/cgi-bin/amigo/term_details?term=GO:0005859
transmembrane transporter complex	Gene Ontology	GO:1902495	33	311	6.98563459052e-10	5.3789386347e-08	ENSG00000149575|ENSG00000104848|ENSG00000105711|ENSG00000117013|ENSG00000112782|ENSG00000144191|ENSG00000130037|ENSG00000187486|ENSG00000158445|ENSG00000107147|ENSG00000129749|ENSG00000081248|ENSG00000266964|ENSG00000130226|ENSG00000196296|ENSG00000018625|ENSG00000182255|ENSG00000108878|ENSG00000101892|ENSG00000007314|ENSG00000067191|ENSG00000136546|ENSG00000127325|ENSG00000151320|ENSG00000186439…	http://amigo.geneontology.org/cgi-bin/amigo/term_details?term=GO:1902495
transmembrane transporter complex	Gene Ontology Slim	GO:1902495	33	311	6.98563459052e-10	5.3789386347e-08	ENSG00000149575|ENSG00000104848|ENSG00000105711|ENSG00000117013|ENSG00000112782|ENSG00000144191|ENSG00000130037|ENSG00000187486|ENSG00000158445|ENSG00000107147|ENSG00000129749|ENSG00000081248|ENSG00000266964|ENSG00000130226|ENSG00000196296|ENSG00000018625|ENSG00000182255|ENSG00000108878|ENSG00000101892|ENSG00000007314|ENSG00000067191|ENSG00000136546|ENSG00000127325|ENSG00000151320|ENSG00000186439…	http://amigo.geneontology.org/cgi-bin/amigo/term_details?term=GO:1902495
regulation of transporter activity	Gene Ontology	GO:0032409	26	199	9.04330566107e-10	6.88597485504e-08	ENSG00000149575|ENSG00000105711|ENSG00000022267|ENSG00000160678|ENSG00000187486|ENSG00000170290|ENSG00000182533|ENSG00000120049|ENSG00000109819|ENSG00000077522|ENSG00000266964|ENSG00000130528|ENSG00000104369|ENSG00000018625|ENSG00000069482|ENSG00000067191|ENSG00000150201|ENSG00000198947|ENSG00000151320|ENSG00000186439|ENSG00000153956|ENSG00000149596|ENSG00000089250|ENSG00000135744|ENSG00000198523…	http://amigo.geneontology.org/cgi-bin/amigo/term_details?term=GO:0032409
regulation of transporter activity	Gene Ontology Slim	GO:0032409	26	199	9.04330566107e-10	6.88597485504e-08	ENSG00000149575|ENSG00000105711|ENSG00000022267|ENSG00000160678|ENSG00000187486|ENSG00000170290|ENSG00000182533|ENSG00000120049|ENSG00000109819|ENSG00000077522|ENSG00000266964|ENSG00000130528|ENSG00000104369|ENSG00000018625|ENSG00000069482|ENSG00000067191|ENSG00000150201|ENSG00000198947|ENSG00000151320|ENSG00000186439|ENSG00000153956|ENSG00000149596|ENSG00000089250|ENSG00000135744|ENSG00000198523…	http://amigo.geneontology.org/cgi-bin/amigo/term_details?term=GO:0032409
transporter complex	Gene Ontology	GO:1990351	33	318	1.16903376021e-09	8.75561569257e-08	ENSG00000149575|ENSG00000104848|ENSG00000105711|ENSG00000117013|ENSG00000112782|ENSG00000144191|ENSG00000130037|ENSG00000187486|ENSG00000158445|ENSG00000107147|ENSG00000129749|ENSG00000081248|ENSG00000266964|ENSG00000130226|ENSG00000196296|ENSG00000018625|ENSG00000182255|ENSG00000108878|ENSG00000101892|ENSG00000007314|ENSG00000067191|ENSG00000136546|ENSG00000127325|ENSG00000151320|ENSG00000186439…	http://amigo.geneontology.org/cgi-bin/amigo/term_details?term=GO:1990351
transporter complex	Gene Ontology Slim	GO:1990351	33	318	1.16903376021e-09	8.75561569257e-08	ENSG00000149575|ENSG00000104848|ENSG00000105711|ENSG00000117013|ENSG00000112782|ENSG00000144191|ENSG00000130037|ENSG00000187486|ENSG00000158445|ENSG00000107147|ENSG00000129749|ENSG00000081248|ENSG00000266964|ENSG00000130226|ENSG00000196296|ENSG00000018625|ENSG00000182255|ENSG00000108878|ENSG00000101892|ENSG00000007314|ENSG00000067191|ENSG00000136546|ENSG00000127325|ENSG00000151320|ENSG00000186439…	http://amigo.geneontology.org/cgi-bin/amigo/term_details?term=GO:1990351
chemical homeostasis	Gene Ontology	GO:0048878	66	1005	1.22572938715e-09	9.08099836772e-08	ENSG00000121769|ENSG00000113889|ENSG00000149575|ENSG00000158445|ENSG00000105711|ENSG00000022267|ENSG00000124205|ENSG00000004799|ENSG00000135100|ENSG00000130037|ENSG00000166035|ENSG00000110680|ENSG00000197561|ENSG00000080618|ENSG00000068976|ENSG00000187486|ENSG00000196296|ENSG00000196218|ENSG00000185345|ENSG00000100373|ENSG00000092529|ENSG00000184544|ENSG00000129749|ENSG00000158014|ENSG00000109819…	http://amigo.geneontology.org/cgi-bin/amigo/term_details?term=GO:0048878
chemical homeostasis	Gene Ontology Slim	GO:0048878	66	1005	1.22572938715e-09	9.08099836772e-08	ENSG00000121769|ENSG00000113889|ENSG00000149575|ENSG00000158445|ENSG00000105711|ENSG00000022267|ENSG00000124205|ENSG00000004799|ENSG00000135100|ENSG00000130037|ENSG00000166035|ENSG00000110680|ENSG00000197561|ENSG00000080618|ENSG00000068976|ENSG00000187486|ENSG00000196296|ENSG00000196218|ENSG00000185345|ENSG00000100373|ENSG00000092529|ENSG00000184544|ENSG00000129749|ENSG00000158014|ENSG00000109819…	http://amigo.geneontology.org/cgi-bin/amigo/term_details?term=GO:0048878
cation channel complex	Gene Ontology	GO:0034703	24	173	1.37471816613e-09	1.00758755e-07	ENSG00000149575|ENSG00000104848|ENSG00000105711|ENSG00000117013|ENSG00000130037|ENSG00000187486|ENSG00000158445|ENSG00000081248|ENSG00000130226|ENSG00000196296|ENSG00000107147|ENSG00000182255|ENSG00000108878|ENSG00000007314|ENSG00000067191|ENSG00000136546|ENSG00000151320|ENSG00000186439|ENSG00000153956|ENSG00000089250|ENSG00000120049|ENSG00000130433|ENSG00000168356|ENSG00000129159	http://amigo.geneontology.org/cgi-bin/amigo/term_details?term=GO:0034703
cation channel complex	Gene Ontology Slim	GO:0034703	24	173	1.37471816613e-09	1.00758755e-07	ENSG00000149575|ENSG00000104848|ENSG00000105711|ENSG00000117013|ENSG00000130037|ENSG00000187486|ENSG00000158445|ENSG00000081248|ENSG00000130226|ENSG00000196296|ENSG00000107147|ENSG00000182255|ENSG00000108878|ENSG00000007314|ENSG00000067191|ENSG00000136546|ENSG00000151320|ENSG00000186439|ENSG00000153956|ENSG00000089250|ENSG00000120049|ENSG00000130433|ENSG00000168356|ENSG00000129159	http://amigo.geneontology.org/cgi-bin/amigo/term_details?term=GO:0034703
monovalent inorganic cation transport	Gene Ontology	GO:0015672	42	495	1.89609568736e-09	1.37502050217e-07	ENSG00000149575|ENSG00000104848|ENSG00000105711|ENSG00000072182|ENSG00000022267|ENSG00000124205|ENSG00000101198|ENSG00000144191|ENSG00000130037|ENSG00000187486|ENSG00000158445|ENSG00000161281|ENSG00000182533|ENSG00000018625|ENSG00000120049|ENSG00000156885|ENSG00000077522|ENSG00000266964|ENSG00000130226|ENSG00000186335|ENSG00000169507|ENSG00000072954|ENSG00000160460|ENSG00000175564|ENSG00000182255…	http://amigo.geneontology.org/cgi-bin/amigo/term_details?term=GO:0015672
monovalent inorganic cation transport	Gene Ontology Slim	GO:0015672	42	495	1.89609568736e-09	1.37502050217e-07	ENSG00000149575|ENSG00000104848|ENSG00000105711|ENSG00000072182|ENSG00000022267|ENSG00000124205|ENSG00000101198|ENSG00000144191|ENSG00000130037|ENSG00000187486|ENSG00000158445|ENSG00000161281|ENSG00000182533|ENSG00000018625|ENSG00000120049|ENSG00000156885|ENSG00000077522|ENSG00000266964|ENSG00000130226|ENSG00000186335|ENSG00000169507|ENSG00000072954|ENSG00000160460|ENSG00000175564|ENSG00000182255…	http://amigo.geneontology.org/cgi-bin/amigo/term_details?term=GO:0015672
[truncated: 12,035 more rows]
