# Supplementary material for: Identification and validation of key modules and hub genes associated with the pathological stage of oral squamous cell carcinoma by weighted gene co-expression network analysis
Source: PeerJ. 2020 Feb 4;8:e8505. doi: 10.7717/peerj.8505 (PMC7006519; doi:10.7717/peerj.8505)
Supplement: File S6 [file peerj-08-8505-s006.zip]

Archive with 170 entries (160 files):
- my_analysis_201957_BP.Gsea.1570106074072/
- my_analysis_201957_BP.Gsea.1570106074072/gene_set_sizes.xls
- my_analysis_201957_BP.Gsea.1570106074072/global_es_histogram.png
- my_analysis_201957_BP.Gsea.1570106074072/gsea_report_for_H_1570106074072.html
- my_analysis_201957_BP.Gsea.1570106074072/gsea_report_for_H_1570106074072.xls
- my_analysis_201957_BP.Gsea.1570106074072/gsea_report_for_L_1570106074072.html
- my_analysis_201957_BP.Gsea.1570106074072/gsea_report_for_L_1570106074072.xls
- my_analysis_201957_BP.Gsea.1570106074072/heat_map_123.png
- my_analysis_201957_BP.Gsea.1570106074072/heat_map_corr_plot.html
- my_analysis_201957_BP.Gsea.1570106074072/index.html
- my_analysis_201957_BP.Gsea.1570106074072/my_analysis_201957_BP.Gsea.1570106074072.rpt
- my_analysis_201957_BP.Gsea.1570106074072/neg_snapshot.html
- my_analysis_201957_BP.Gsea.1570106074072/pos_snapshot.html
- my_analysis_201957_BP.Gsea.1570106074072/pvalues_vs_nes_plot.png
- my_analysis_201957_BP.Gsea.1570106074072/ranked_gene_list_H_versus_L_1570106074072.xls
- my_analysis_201957_BP.Gsea.1570106074072/ranked_list_corr_124.png
- my_analysis_201957_BP.Gsea.1570106074072/xtools.css
- my_analysis_201957_KEGG.Gsea.1570105865824/
- my_analysis_201957_KEGG.Gsea.1570105865824/gene_set_sizes.xls
- my_analysis_201957_KEGG.Gsea.1570105865824/global_es_histogram.png
- my_analysis_201957_KEGG.Gsea.1570105865824/gsea_report_for_H_1570105865824.html
- my_analysis_201957_KEGG.Gsea.1570105865824/gsea_report_for_H_1570105865824.xls
- my_analysis_201957_KEGG.Gsea.1570105865824/gsea_report_for_L_1570105865824.html
- my_analysis_201957_KEGG.Gsea.1570105865824/gsea_report_for_L_1570105865824.xls
- my_analysis_201957_KEGG.Gsea.1570105865824/heat_map_1.png
- my_analysis_201957_KEGG.Gsea.1570105865824/heat_map_corr_plot.html
- my_analysis_201957_KEGG.Gsea.1570105865824/index.html
- my_analysis_201957_KEGG.Gsea.1570105865824/my_analysis_201957_KEGG.Gsea.1570105865824.rpt
- my_analysis_201957_KEGG.Gsea.1570105865824/neg_snapshot.html
- my_analysis_201957_KEGG.Gsea.1570105865824/pos_snapshot.html
- my_analysis_201957_KEGG.Gsea.1570105865824/pvalues_vs_nes_plot.png
- my_analysis_201957_KEGG.Gsea.1570105865824/ranked_gene_list_H_versus_L_1570105865824.xls
- my_analysis_201957_KEGG.Gsea.1570105865824/ranked_list_corr_2.png
- my_analysis_201957_KEGG.Gsea.1570105865824/xtools.css
- my_analysis_205382_BP.Gsea.1570106097809/
- my_analysis_205382_BP.Gsea.1570106097809/gene_set_sizes.xls
- my_analysis_205382_BP.Gsea.1570106097809/global_es_histogram.png
- my_analysis_205382_BP.Gsea.1570106097809/gsea_report_for_H_1570106097809.html
- my_analysis_205382_BP.Gsea.1570106097809/gsea_report_for_H_1570106097809.xls
- my_analysis_205382_BP.Gsea.1570106097809/gsea_report_for_L_1570106097809.html
- my_analysis_205382_BP.Gsea.1570106097809/gsea_report_for_L_1570106097809.xls
- my_analysis_205382_BP.Gsea.1570106097809/heat_map_123.png
- my_analysis_205382_BP.Gsea.1570106097809/heat_map_corr_plot.html
- my_analysis_205382_BP.Gsea.1570106097809/index.html
- my_analysis_205382_BP.Gsea.1570106097809/my_analysis_205382_BP.Gsea.1570106097809.rpt
- my_analysis_205382_BP.Gsea.1570106097809/neg_snapshot.html
- my_analysis_205382_BP.Gsea.1570106097809/pos_snapshot.html
- my_analysis_205382_BP.Gsea.1570106097809/pvalues_vs_nes_plot.png
- my_analysis_205382_BP.Gsea.1570106097809/ranked_gene_list_H_versus_L_1570106097809.xls
- my_analysis_205382_BP.Gsea.1570106097809/ranked_list_corr_124.png
- my_analysis_205382_BP.Gsea.1570106097809/xtools.css
- my_analysis_205382_KEGG.Gsea.1570105897088/
- my_analysis_205382_KEGG.Gsea.1570105897088/gene_set_sizes.xls
- my_analysis_205382_KEGG.Gsea.1570105897088/global_es_histogram.png
- my_analysis_205382_KEGG.Gsea.1570105897088/gsea_report_for_H_1570105897088.html
- my_analysis_205382_KEGG.Gsea.1570105897088/gsea_report_for_H_1570105897088.xls
- my_analysis_205382_KEGG.Gsea.1570105897088/gsea_report_for_L_1570105897088.html
- my_analysis_205382_KEGG.Gsea.1570105897088/gsea_report_for_L_1570105897088.xls
- my_analysis_205382_KEGG.Gsea.1570105897088/heat_map_1.png
- my_analysis_205382_KEGG.Gsea.1570105897088/heat_map_corr_plot.html
- my_analysis_205382_KEGG.Gsea.1570105897088/index.html
- my_analysis_205382_KEGG.Gsea.1570105897088/my_analysis_205382_KEGG.Gsea.1570105897088.rpt
- my_analysis_205382_KEGG.Gsea.1570105897088/neg_snapshot.html
- my_analysis_205382_KEGG.Gsea.1570105897088/pos_snapshot.html
- my_analysis_205382_KEGG.Gsea.1570105897088/pvalues_vs_nes_plot.png
- my_analysis_205382_KEGG.Gsea.1570105897088/ranked_gene_list_H_versus_L_1570105897088.xls
- my_analysis_205382_KEGG.Gsea.1570105897088/ranked_list_corr_2.png
- my_analysis_205382_KEGG.Gsea.1570105897088/xtools.css
- my_analysis_209283_BP.Gsea.1570106107776/
- my_analysis_209283_BP.Gsea.1570106107776/gene_set_sizes.xls
- my_analysis_209283_BP.Gsea.1570106107776/global_es_histogram.png
- my_analysis_209283_BP.Gsea.1570106107776/GO_BROWN_FAT_CELL_DIFFERENTIATION.html
- my_analysis_209283_BP.Gsea.1570106107776/gsea_report_for_H_1570106107776.html
- my_analysis_209283_BP.Gsea.1570106107776/gsea_report_for_H_1570106107776.xls
- my_analysis_209283_BP.Gsea.1570106107776/gsea_report_for_L_1570106107776.html
- my_analysis_209283_BP.Gsea.1570106107776/gsea_report_for_L_1570106107776.xls
- my_analysis_209283_BP.Gsea.1570106107776/heat_map_123.png
- my_analysis_209283_BP.Gsea.1570106107776/heat_map_corr_plot.html
- my_analysis_209283_BP.Gsea.1570106107776/index.html
- my_analysis_209283_BP.Gsea.1570106107776/my_analysis_209283_BP.Gsea.1570106107776.rpt
- my_analysis_209283_BP.Gsea.1570106107776/neg_snapshot.html
- my_analysis_209283_BP.Gsea.1570106107776/pos_snapshot.html
- my_analysis_209283_BP.Gsea.1570106107776/pvalues_vs_nes_plot.png
- my_analysis_209283_BP.Gsea.1570106107776/ranked_gene_list_H_versus_L_1570106107776.xls
- my_analysis_209283_BP.Gsea.1570106107776/ranked_list_corr_124.png
- my_analysis_209283_BP.Gsea.1570106107776/xtools.css
- my_analysis_209283_KEGG.Gsea.1570105930256/
- my_analysis_209283_KEGG.Gsea.1570105930256/gene_set_sizes.xls
- my_analysis_209283_KEGG.Gsea.1570105930256/global_es_histogram.png
- my_analysis_209283_KEGG.Gsea.1570105930256/gsea_report_for_H_1570105930256.html
- my_analysis_209283_KEGG.Gsea.1570105930256/gsea_report_for_H_1570105930256.xls
- my_analysis_209283_KEGG.Gsea.1570105930256/gsea_report_for_L_1570105930256.html
- my_analysis_209283_KEGG.Gsea.1570105930256/gsea_report_for_L_1570105930256.xls
- my_analysis_209283_KEGG.Gsea.1570105930256/heat_map_1.png
- my_analysis_209283_KEGG.Gsea.1570105930256/heat_map_corr_plot.html
- my_analysis_209283_KEGG.Gsea.1570105930256/index.html
- my_analysis_209283_KEGG.Gsea.1570105930256/my_analysis_209283_KEGG.Gsea.1570105930256.rpt
- my_analysis_209283_KEGG.Gsea.1570105930256/neg_snapshot.html
- my_analysis_209283_KEGG.Gsea.1570105930256/pos_snapshot.html
- my_analysis_209283_KEGG.Gsea.1570105930256/pvalues_vs_nes_plot.png
- my_analysis_209283_KEGG.Gsea.1570105930256/ranked_gene_list_H_versus_L_1570105930256.xls
- my_analysis_209283_KEGG.Gsea.1570105930256/ranked_list_corr_2.png
- my_analysis_209283_KEGG.Gsea.1570105930256/xtools.css
- my_analysis_213900_BP.Gsea.1570106614819/
- my_analysis_213900_BP.Gsea.1570106614819/gene_set_sizes.xls
- my_analysis_213900_BP.Gsea.1570106614819/global_es_histogram.png
- my_analysis_213900_BP.Gsea.1570106614819/gsea_report_for_H_1570106614819.html
- my_analysis_213900_BP.Gsea.1570106614819/gsea_report_for_H_1570106614819.xls
- my_analysis_213900_BP.Gsea.1570106614819/gsea_report_for_L_1570106614819.html
- my_analysis_213900_BP.Gsea.1570106614819/gsea_report_for_L_1570106614819.xls
- my_analysis_213900_BP.Gsea.1570106614819/heat_map_245.png
- my_analysis_213900_BP.Gsea.1570106614819/heat_map_corr_plot.html
- my_analysis_213900_BP.Gsea.1570106614819/index.html
- my_analysis_213900_BP.Gsea.1570106614819/my_analysis_213900_BP.Gsea.1570106614819.rpt
- my_analysis_213900_BP.Gsea.1570106614819/neg_snapshot.html
- my_analysis_213900_BP.Gsea.1570106614819/pos_snapshot.html
- my_analysis_213900_BP.Gsea.1570106614819/pvalues_vs_nes_plot.png
- my_analysis_213900_BP.Gsea.1570106614819/ranked_gene_list_H_versus_L_1570106614819.xls
- my_analysis_213900_BP.Gsea.1570106614819/ranked_list_corr_246.png
- my_analysis_213900_BP.Gsea.1570106614819/xtools.css
- my_analysis_213900_KEGG.Gsea.1570107185647/
- my_analysis_213900_KEGG.Gsea.1570107185647/gene_set_sizes.xls
- my_analysis_213900_KEGG.Gsea.1570107185647/global_es_histogram.png
- my_analysis_213900_KEGG.Gsea.1570107185647/gsea_report_for_H_1570107185647.html
- my_analysis_213900_KEGG.Gsea.1570107185647/gsea_report_for_H_1570107185647.xls
- my_analysis_213900_KEGG.Gsea.1570107185647/gsea_report_for_L_1570107185647.html
- my_analysis_213900_KEGG.Gsea.1570107185647/gsea_report_for_L_1570107185647.xls
- my_analysis_213900_KEGG.Gsea.1570107185647/heat_map_367.png
- my_analysis_213900_KEGG.Gsea.1570107185647/heat_map_corr_plot.html
- my_analysis_213900_KEGG.Gsea.1570107185647/index.html
- my_analysis_213900_KEGG.Gsea.1570107185647/my_analysis_213900_KEGG.Gsea.1570107185647.rpt
- my_analysis_213900_KEGG.Gsea.1570107185647/neg_snapshot.html
- my_analysis_213900_KEGG.Gsea.1570107185647/pos_snapshot.html
- my_analysis_213900_KEGG.Gsea.1570107185647/pvalues_vs_nes_plot.png
- my_analysis_213900_KEGG.Gsea.1570107185647/ranked_gene_list_H_versus_L_1570107185647.xls
- my_analysis_213900_KEGG.Gsea.1570107185647/ranked_list_corr_368.png
- my_analysis_213900_KEGG.Gsea.1570107185647/xtools.css
- my_analysis_231773_kegg.Gsea.1570107186948/
- my_analysis_231773_kegg.Gsea.1570107186948/gene_set_sizes.xls
- my_analysis_231773_kegg.Gsea.1570107186948/global_es_histogram.png
- my_analysis_231773_kegg.Gsea.1570107186948/gsea_report_for_H_1570107186948.html
- my_analysis_231773_kegg.Gsea.1570107186948/gsea_report_for_H_1570107186948.xls
- my_analysis_231773_kegg.Gsea.1570107186948/gsea_report_for_L_1570107186948.html
- my_analysis_231773_kegg.Gsea.1570107186948/gsea_report_for_L_1570107186948.xls
- my_analysis_231773_kegg.Gsea.1570107186948/heat_map_367.png
- my_analysis_231773_kegg.Gsea.1570107186948/heat_map_corr_plot.html
- my_analysis_231773_kegg.Gsea.1570107186948/index.html
- my_analysis_231773_kegg.Gsea.1570107186948/my_analysis_231773_kegg.Gsea.1570107186948.rpt
- my_analysis_231773_kegg.Gsea.1570107186948/neg_snapshot.html
- my_analysis_231773_kegg.Gsea.1570107186948/pos_snapshot.html
- my_analysis_231773_kegg.Gsea.1570107186948/pvalues_vs_nes_plot.png
- my_analysis_231773_kegg.Gsea.1570107186948/ranked_gene_list_H_versus_L_1570107186948.xls
- my_analysis_231773_kegg.Gsea.1570107186948/ranked_list_corr_368.png
- my_analysis_231773_kegg.Gsea.1570107186948/xtools.css
- my_analysis_23177_BP.Gsea.1570106638719/
- my_analysis_23177_BP.Gsea.1570106638719/gene_set_sizes.xls
- my_analysis_23177_BP.Gsea.1570106638719/global_es_histogram.png
- my_analysis_23177_BP.Gsea.1570106638719/gsea_report_for_H_1570106638719.html
- my_analysis_23177_BP.Gsea.1570106638719/gsea_report_for_H_1570106638719.xls
- my_analysis_23177_BP.Gsea.1570106638719/gsea_report_for_L_1570106638719.html
- my_analysis_23177_BP.Gsea.1570106638719/gsea_report_for_L_1570106638719.xls
- my_analysis_23177_BP.Gsea.1570106638719/heat_map_corr_plot.html
- my_analysis_23177_BP.Gsea.1570106638719/index.html
- my_analysis_23177_BP.Gsea.1570106638719/my_analysis_23177_BP.Gsea.1570106638719.rpt
- my_analysis_23177_BP.Gsea.1570106638719/neg_snapshot.html
- my_analysis_23177_BP.Gsea.1570106638719/pos_snapshot.html
- my_analysis_23177_BP.Gsea.1570106638719/pvalues_vs_nes_plot.png
- my_analysis_23177_BP.Gsea.1570106638719/ranked_gene_list_H_versus_L_1570106638719.xls
- my_analysis_23177_BP.Gsea.1570106638719/ranked_list_corr_246.png
- my_analysis_23177_BP.Gsea.1570106638719/xtools.css
