# Supplementary material for: Identification and validation of key modules and hub genes associated with the pathological stage of oral squamous cell carcinoma by weighted gene co-expression network analysis
Source: PeerJ. 2020 Feb 4;8:e8505. doi: 10.7717/peerj.8505 (PMC7006519; doi:10.7717/peerj.8505)
Supplement: File S6 [file peerj-08-8505-s006.zip › my_analysis_201957_BP.Gsea.1570106074072/gene_set_sizes.xls]

NAME	ORIGINAL SIZE	AFTER RESTRICTING TO DATASET	STATUS
GO_POSITIVE_REGULATION_OF_VIRAL_TRANSCRIPTION	39	35
GO_CARDIAC_CHAMBER_DEVELOPMENT	144	141
GO_DNA_DEPENDENT_DNA_REPLICATION_MAINTENANCE_OF_FIDELITY	24	19
GO_CIRCADIAN_RHYTHM	137	131
GO_PHOSPHATIDYLSERINE_ACYL_CHAIN_REMODELING	17	15
GO_SPINAL_CORD_DEVELOPMENT	106	98
GO_PLATELET_DERIVED_GROWTH_FACTOR_RECEPTOR_SIGNALING_PATHWAY	34	34
GO_CELLULAR_RESPONSE_TO_LIPOPROTEIN_PARTICLE_STIMULUS	13		Rejected!
GO_REGULATION_OF_NLRP3_INFLAMMASOME_COMPLEX_ASSEMBLY	11		Rejected!
GO_POSITIVE_REGULATION_OF_EPITHELIAL_CELL_DIFFERENTIATION	57	55
GO_POSITIVE_REGULATION_OF_KINASE_ACTIVITY	482	455
GO_NEGATIVE_REGULATION_OF_TRANSCRIPTION_FACTOR_IMPORT_INTO_NUCLEUS	39	36
GO_POTASSIUM_ION_TRANSPORT	154	146
GO_REGULATION_OF_T_CELL_RECEPTOR_SIGNALING_PATHWAY	28	27
GO_CARDIAC_MUSCLE_ADAPTATION	11		Rejected!
GO_NEGATIVE_REGULATION_OF_EPITHELIAL_CELL_PROLIFERATION	115	110
GO_MOVEMENT_IN_ENVIRONMENT_OF_OTHER_ORGANISM_INVOLVED_IN_SYMBIOTIC_INTERACTION	87	78
GO_REGULATION_OF_PROTEIN_TARGETING_TO_MITOCHONDRION	98	90
GO_APICAL_PROTEIN_LOCALIZATION	12		Rejected!
GO_REGULATION_OF_ESTABLISHMENT_OF_PLANAR_POLARITY	110	107
GO_FOREBRAIN_NEURON_DEVELOPMENT	34	34
GO_POSITIVE_REGULATION_OF_PROTEIN_MATURATION	19		Rejected!
GO_NEUROMUSCULAR_JUNCTION_DEVELOPMENT	36	35
GO_MITOTIC_CYTOKINESIS	31	30
GO_NEGATIVE_REGULATION_OF_RESPONSE_TO_ENDOPLASMIC_RETICULUM_STRESS	39	33
GO_SMAD_PROTEIN_SIGNAL_TRANSDUCTION	56	53
GO_CYTOPLASMIC_TRANSLATION	41	39
GO_MEIOTIC_CHROMOSOME_SEGREGATION	65	52
GO_POSITIVE_REGULATION_OF_CALCIUM_ION_TRANSPORT	106	99
GO_REGULATION_OF_DOUBLE_STRAND_BREAK_REPAIR	38	32
GO_RNA_DEPENDENT_DNA_BIOSYNTHETIC_PROCESS	27	20
GO_REGULATION_OF_B_CELL_RECEPTOR_SIGNALING_PATHWAY	15		Rejected!
GO_REGULATION_OF_G_PROTEIN_COUPLED_RECEPTOR_PROTEIN_SIGNALING_PATHWAY	127	119
GO_DENDRITE_DEVELOPMENT	79	76
GO_REGULATION_OF_RESPIRATORY_BURST	14		Rejected!
GO_G_PROTEIN_COUPLED_RECEPTOR_INTERNALIZATION	13		Rejected!
GO_MEMORY	98	90
GO_NEURON_DEVELOPMENT	687		Rejected!
GO_REGULATION_OF_GOLGI_ORGANIZATION	12		Rejected!
GO_ENDOTHELIAL_CELL_DEVELOPMENT	45	44
GO_POSITIVE_REGULATION_OF_MYOTUBE_DIFFERENTIATION	29	29
GO_REGULATION_OF_CELL_ACTIVATION	484	449
GO_MULTICELLULAR_ORGANISM_AGING	31	28
GO_ATP_DEPENDENT_CHROMATIN_REMODELING	74	63
GO_ANATOMICAL_STRUCTURE_FORMATION_INVOLVED_IN_MORPHOGENESIS	957		Rejected!
GO_ION_TRANSPORT	1262		Rejected!
GO_LIPID_MODIFICATION	210	192
GO_NEGATIVE_REGULATION_OF_KIDNEY_DEVELOPMENT	17	17
GO_REGULATION_OF_HEPATOCYTE_PROLIFERATION	13		Rejected!
GO_ACYLGLYCEROL_HOMEOSTASIS	30	28
GO_NEGATIVE_REGULATION_OF_PHOSPHOPROTEIN_PHOSPHATASE_ACTIVITY	15		Rejected!
GO_NEGATIVE_REGULATION_OF_PROTEIN_COMPLEX_ASSEMBLY	107	103
GO_HEMOGLOBIN_METABOLIC_PROCESS	11		Rejected!
GO_SINGLE_FERTILIZATION	114	97
GO_LEUKOCYTE_ACTIVATION	414	399
GO_CHROMOSOME_ORGANIZATION	1009		Rejected!
GO_REGULATION_OF_MITOCHONDRIAL_DEPOLARIZATION	18	17
GO_NEGATIVE_REGULATION_OF_MAP_KINASE_ACTIVITY	73	71
GO_SYNAPTIC_VESICLE_LOCALIZATION	106	95
GO_PHENOL_CONTAINING_COMPOUND_METABOLIC_PROCESS	81	76
GO_REGULATION_OF_ANTIGEN_RECEPTOR_MEDIATED_SIGNALING_PATHWAY	41	38
GO_ESTABLISHMENT_OF_SPINDLE_ORIENTATION	26	25
GO_METANEPHRIC_NEPHRON_MORPHOGENESIS	21	20
GO_GLYCERALDEHYDE_3_PHOSPHATE_METABOLIC_PROCESS	18	16
GO_RESPONSE_TO_UV_C	11		Rejected!
GO_CARBOHYDRATE_CATABOLIC_PROCESS	113	104
GO_DENTATE_GYRUS_DEVELOPMENT	15	15
GO_ESTABLISHMENT_OR_MAINTENANCE_OF_TRANSMEMBRANE_ELECTROCHEMICAL_GRADIENT	13		Rejected!
GO_LABYRINTHINE_LAYER_DEVELOPMENT	44	44
GO_N_TERMINAL_PROTEIN_AMINO_ACID_ACETYLATION	15		Rejected!
GO_NEUROLOGICAL_SYSTEM_PROCESS	1242		Rejected!
GO_NEURONAL_STEM_CELL_DIVISION	13		Rejected!
GO_CERAMIDE_CATABOLIC_PROCESS	12		Rejected!
GO_EXCRETION	44	41
GO_DIGESTION	137	117
GO_POSITIVE_REGULATION_OF_SYNAPTIC_TRANSMISSION_GLUTAMATERGIC	18	17
GO_POSITIVE_REGULATION_OF_MITOTIC_NUCLEAR_DIVISION	51	46
GO_HINDBRAIN_DEVELOPMENT	137	134
GO_OLIGOSACCHARIDE_METABOLIC_PROCESS	65	63
GO_NEGATIVE_REGULATION_OF_DENDRITIC_SPINE_DEVELOPMENT	12		Rejected!
GO_MODULATION_OF_GROWTH_OF_SYMBIONT_INVOLVED_IN_INTERACTION_WITH_HOST	16	16
GO_CHROMOSOME_SEGREGATION	272	248
GO_NEGATIVE_REGULATION_OF_CYCLIN_DEPENDENT_PROTEIN_KINASE_ACTIVITY	32	29
GO_ETHER_METABOLIC_PROCESS	12		Rejected!
GO_HEMATOPOIETIC_PROGENITOR_CELL_DIFFERENTIATION	98	96
GO_CYTOKINE_METABOLIC_PROCESS	17	17
GO_ANTEROGRADE_AXONAL_TRANSPORT	26	21
GO_NEGATIVE_REGULATION_OF_ERK1_AND_ERK2_CASCADE	52	49
GO_STEROID_BIOSYNTHETIC_PROCESS	114	107
GO_ALDITOL_PHOSPHATE_METABOLIC_PROCESS	35	33
GO_SODIUM_INDEPENDENT_ORGANIC_ANION_TRANSPORT	23	21
GO_REGULATION_OF_PROTEIN_TYROSINE_KINASE_ACTIVITY	61	57
GO_REGULATION_OF_INTERFERON_BETA_PRODUCTION	44	43
GO_DNA_TEMPLATED_TRANSCRIPTION_ELONGATION	97	88
GO_N_GLYCAN_PROCESSING	20	19
GO_INORGANIC_ION_IMPORT_INTO_CELL	15	15
GO_ENDOPLASMIC_RETICULUM_TO_CYTOSOL_TRANSPORT	23	20
GO_NEGATIVE_REGULATION_OF_REPRODUCTIVE_PROCESS	54	47
GO_G_PROTEIN_COUPLED_PURINERGIC_RECEPTOR_SIGNALING_PATHWAY	20	18
GO_MEMBRANE_DEPOLARIZATION	61	56
GO_OLFACTORY_BULB_INTERNEURON_DIFFERENTIATION	15		Rejected!
GO_POSITIVE_REGULATION_OF_G_PROTEIN_COUPLED_RECEPTOR_PROTEIN_SIGNALING_PATHWAY	25	23
GO_ATTACHMENT_OF_SPINDLE_MICROTUBULES_TO_KINETOCHORE	14		Rejected!
GO_REGULATION_OF_LYASE_ACTIVITY	86	79
GO_RESPONSE_TO_NITROGEN_COMPOUND	859		Rejected!
GO_NEGATIVE_REGULATION_OF_TRANSMEMBRANE_TRANSPORT	87	79
GO_REGULATION_OF_DNA_RECOMBINATION	58	54
GO_REGULATION_OF_LEUKOCYTE_PROLIFERATION	206	198
GO_RESPONSE_TO_ETHANOL	136	134
GO_SULFUR_COMPOUND_METABOLIC_PROCESS	359	334
GO_POSITIVE_REGULATION_OF_TYROSINE_PHOSPHORYLATION_OF_STAT1_PROTEIN	11		Rejected!
GO_REGULATION_OF_CELL_CYCLE_CHECKPOINT	29	26
GO_NEGATIVE_REGULATION_OF_TRANSCRIPTION_REGULATORY_REGION_DNA_BINDING	17	17
GO_POSITIVE_REGULATION_OF_DNA_REPLICATION	86	83
GO_NEGATIVE_REGULATION_OF_NEURON_APOPTOTIC_PROCESS	135	129
GO_POSITIVE_REGULATION_OF_REPRODUCTIVE_PROCESS	52	51
GO_POSITIVE_REGULATION_OF_METANEPHROS_DEVELOPMENT	14		Rejected!
GO_POSITIVE_REGULATION_OF_LYMPHOCYTE_APOPTOTIC_PROCESS	20	18
GO_NUCLEOTIDE_PHOSPHORYLATION	61	53
GO_POSITIVE_REGULATION_OF_GENE_EXPRESSION_EPIGENETIC	78	65
GO_GLUTAMATE_SECRETION	28	27
GO_REGULATION_OF_MRNA_METABOLIC_PROCESS	118	106
GO_POSITIVE_REGULATION_OF_PROTEIN_BINDING	73	69
GO_REGULATION_OF_NFAT_PROTEIN_IMPORT_INTO_NUCLEUS	17	17
GO_REGULATION_OF_VASCULOGENESIS	13		Rejected!
GO_LENS_FIBER_CELL_DIFFERENTIATION	25	25
GO_SENSORY_PERCEPTION	938		Rejected!
GO_HEPATICOBILIARY_SYSTEM_DEVELOPMENT	128	123
GO_FATTY_ACID_CATABOLIC_PROCESS	73	71
GO_REGULATION_OF_VESICLE_FUSION	62	57
GO_MITOCHONDRIAL_RESPIRATORY_CHAIN_COMPLEX_I_BIOGENESIS	56	48
GO_REGULATION_OF_LIPID_STORAGE	41	37
GO_CARBOHYDRATE_TRANSPORT	95	90
GO_REGULATION_OF_CELLULAR_RESPONSE_TO_GROWTH_FACTOR_STIMULUS	229	220
GO_EMBRYONIC_HEMOPOIESIS	20	19
GO_EMBRYO_DEVELOPMENT_ENDING_IN_BIRTH_OR_EGG_HATCHING	554		Rejected!
GO_ANTIGEN_PROCESSING_AND_PRESENTATION_OF_PEPTIDE_OR_POLYSACCHARIDE_ANTIGEN_VIA_MHC_CLASS_II	94	86
GO_RESPONSE_TO_IONIZING_RADIATION	145	137
GO_PROTEIN_EXPORT_FROM_NUCLEUS	30	27
GO_EPITHELIUM_DEVELOPMENT	945		Rejected!
GO_POSITIVE_REGULATION_OF_SEQUESTERING_OF_CALCIUM_ION	16		Rejected!
GO_SECONDARY_METABOLITE_BIOSYNTHETIC_PROCESS	20	19
GO_CELL_MIGRATION_INVOLVED_IN_HEART_DEVELOPMENT	14		Rejected!
GO_PROTEIN_LOCALIZATION_TO_CYTOSKELETON	30	28
GO_NUCLEAR_ENVELOPE_REASSEMBLY	17	17
GO_INTRINSIC_APOPTOTIC_SIGNALING_PATHWAY_IN_RESPONSE_TO_DNA_DAMAGE_BY_P53_CLASS_MEDIATOR	30	28
GO_REGULATION_OF_AUTOPHAGY	249	239
GO_PHOSPHOLIPID_METABOLIC_PROCESS	364	336
GO_AMMONIUM_ION_METABOLIC_PROCESS	169	162
GO_REGULATION_OF_INTERLEUKIN_4_PRODUCTION	31	28
GO_NCRNA_CATABOLIC_PROCESS	22	21
GO_REGULATION_OF_FAT_CELL_DIFFERENTIATION	106	97
GO_GLUTAMINE_FAMILY_AMINO_ACID_BIOSYNTHETIC_PROCESS	20	19
GO_REGULATION_OF_PROTEIN_ACTIVATION_CASCADE	35	31
GO_REGULATION_OF_TELOMERASE_RNA_LOCALIZATION_TO_CAJAL_BODY	15		Rejected!
GO_REGULATION_OF_RNA_STABILITY	139	129
GO_BUNDLE_OF_HIS_CELL_TO_PURKINJE_MYOCYTE_COMMUNICATION	11		Rejected!
GO_REGULATION_OF_CELL_MATURATION	18	17
GO_NEGATIVE_REGULATION_OF_CELL_DEVELOPMENT	303	287
GO_MAMMARY_GLAND_MORPHOGENESIS	40	38
GO_CELLULAR_PROTEIN_COMPLEX_DISASSEMBLY	122	118
GO_REGULATION_OF_CYTOKINE_PRODUCTION_INVOLVED_IN_INFLAMMATORY_RESPONSE	18	16
GO_URETER_DEVELOPMENT	11		Rejected!
GO_BODY_MORPHOGENESIS	44	42
GO_SOMATIC_STEM_CELL_POPULATION_MAINTENANCE	66	64
GO_CYTOPLASMIC_MICROTUBULE_ORGANIZATION	42	38
GO_POSITIVE_REGULATION_OF_DNA_DAMAGE_RESPONSE_SIGNAL_TRANSDUCTION_BY_P53_CLASS_MEDIATOR	13		Rejected!
GO_PROTEIN_ACTIVATION_CASCADE	99	73
GO_POSITIVE_REGULATION_OF_PHOSPHOLIPASE_ACTIVITY	53	53
GO_NEGATIVE_REGULATION_OF_PEPTIDYL_TYROSINE_PHOSPHORYLATION	39	37
GO_REGULATION_OF_COLLATERAL_SPROUTING	18	16
GO_ESTABLISHMENT_OR_MAINTENANCE_OF_MONOPOLAR_CELL_POLARITY	16		Rejected!
GO_NEURON_RECOGNITION	33	33
GO_NUCLEOSIDE_DIPHOSPHATE_METABOLIC_PROCESS	84	75
GO_MICROTUBULE_POLYMERIZATION_OR_DEPOLYMERIZATION	41	40
GO_RESPONSE_TO_AMMONIUM_ION	51	49
GO_REGULATION_OF_INTERLEUKIN_5_PRODUCTION	19	18
GO_REGULATION_OF_GLUCOSE_IMPORT	60	56
GO_NEGATIVE_REGULATION_OF_PROTEOLYSIS	329	300
GO_PINOCYTOSIS	13		Rejected!
GO_REGULATION_OF_EPITHELIAL_CELL_APOPTOTIC_PROCESS	59	57
GO_PHOSPHATIDYLETHANOLAMINE_METABOLIC_PROCESS	18	17
GO_PHOSPHATIDYLCHOLINE_METABOLIC_PROCESS	64	61
GO_LUNG_EPITHELIUM_DEVELOPMENT	34	32
GO_METENCEPHALON_DEVELOPMENT	100	98
GO_G_PROTEIN_COUPLED_PURINERGIC_NUCLEOTIDE_RECEPTOR_SIGNALING_PATHWAY	14		Rejected!
GO_ACTIN_FILAMENT_BUNDLE_ORGANIZATION	49	46
GO_CELLULAR_RESPONSE_TO_VIRUS	22	21
GO_CYTOPLASMIC_MRNA_PROCESSING_BODY_ASSEMBLY	13		Rejected!
GO_RESPIRATORY_GASEOUS_EXCHANGE	48	47
GO_NEGATIVE_REGULATION_OF_PROTEIN_MODIFICATION_BY_SMALL_PROTEIN_CONJUGATION_OR_REMOVAL	139	126
GO_AMINO_ACID_ACTIVATION	52	46
GO_DENDRITIC_CELL_DIFFERENTIATION	33	32
GO_NATURAL_KILLER_CELL_DIFFERENTIATION	12		Rejected!
GO_BONE_TRABECULA_MORPHOGENESIS	11		Rejected!
GO_REGULATION_OF_INFLAMMATORY_RESPONSE_TO_ANTIGENIC_STIMULUS	19	17
GO_REGULATION_OF_PROTEASOMAL_UBIQUITIN_DEPENDENT_PROTEIN_CATABOLIC_PROCESS	148	140
GO_NEGATIVE_REGULATION_OF_NEURON_DIFFERENTIATION	191	182
GO_REGULATION_OF_SKELETAL_MUSCLE_TISSUE_DEVELOPMENT	50	46
GO_MUSCLE_TISSUE_DEVELOPMENT	275	261
GO_NEGATIVE_REGULATION_OF_PROTEIN_AUTOPHOSPHORYLATION	11		Rejected!
GO_ACID_SECRETION	66	63
GO_POSITIVE_REGULATION_OF_ADAPTIVE_IMMUNE_RESPONSE	73	71
GO_REGULATION_OF_OSTEOCLAST_DIFFERENTIATION	63	58
GO_REGULATION_OF_PROTEIN_BINDING	168	163
GO_CARDIAC_SEPTUM_DEVELOPMENT	85	84
GO_REGULATION_OF_ICOSANOID_SECRETION	20	19
GO_L_ALPHA_AMINO_ACID_TRANSMEMBRANE_TRANSPORT	31	31
GO_REGULATION_OF_HISTONE_METHYLATION	56	52
GO_POSITIVE_REGULATION_OF_MITOCHONDRIAL_FISSION	14		Rejected!
GO_ANTIMICROBIAL_HUMORAL_RESPONSE	52	42
GO_EPIDERMIS_MORPHOGENESIS	29	28
GO_INTERMEDIATE_FILAMENT_BASED_PROCESS	43	42
GO_COGNITION	251	236
GO_RESPONSE_TO_ZINC_ION	55	51
GO_PURINE_DEOXYRIBONUCLEOTIDE_METABOLIC_PROCESS	15		Rejected!
GO_DISRUPTION_OF_CELLS_OF_OTHER_ORGANISM	26	24
GO_AXIS_SPECIFICATION	90	88
GO_PHOSPHATIDYLINOSITOL_METABOLIC_PROCESS	193	183
GO_CELL_PART_MORPHOGENESIS	633		Rejected!
GO_PIGMENT_GRANULE_LOCALIZATION	25	23
GO_VASCULAR_ENDOTHELIAL_GROWTH_FACTOR_SIGNALING_PATHWAY	14		Rejected!
GO_RESPONSE_TO_ORGANOPHOSPHORUS	139	134
GO_AXO_DENDRITIC_TRANSPORT	37	32
GO_SINGLE_ORGANISM_MEMBRANE_FUSION	128	114
GO_REGULATION_OF_PROTEIN_UBIQUITINATION_INVOLVED_IN_UBIQUITIN_DEPENDENT_PROTEIN_CATABOLIC_PROCESS	103	96
GO_SKELETAL_MUSCLE_TISSUE_REGENERATION	27	25
GO_POLYSACCHARIDE_BIOSYNTHETIC_PROCESS	42	40
GO_REGULATION_OF_TYROSINE_PHOSPHORYLATION_OF_STAT_PROTEIN	68	67
GO_ORGAN_REGENERATION	83	80
GO_GLAND_MORPHOGENESIS	97	95
GO_NEGATIVE_REGULATION_OF_ADAPTIVE_IMMUNE_RESPONSE	37	37
GO_REGULATION_OF_SYSTEMIC_ARTERIAL_BLOOD_PRESSURE_BY_CIRCULATORY_RENIN_ANGIOTENSIN	14		Rejected!
GO_RIBOSOME_BIOGENESIS	308	265
GO_B_CELL_HOMEOSTASIS	21	21
GO_IRE1_MEDIATED_UNFOLDED_PROTEIN_RESPONSE	56	51
GO_SINGLE_ORGANISM_BEHAVIOR	384	365
GO_POSITIVE_REGULATION_OF_CALCIUM_ION_DEPENDENT_EXOCYTOSIS	26	24
GO_POSITIVE_REGULATION_OF_ENDOCYTOSIS	114	108
GO_MRNA_SPLICE_SITE_SELECTION	26	25
GO_REGULATION_OF_TRANSLATION_IN_RESPONSE_TO_STRESS	19	19
GO_NEGATIVE_REGULATION_OF_GENE_EXPRESSION	1493		Rejected!
GO_PHENOL_CONTAINING_COMPOUND_BIOSYNTHETIC_PROCESS	33	31
GO_POSITIVE_REGULATION_OF_ERYTHROCYTE_DIFFERENTIATION	23	23
GO_DENDRITIC_CELL_MIGRATION	21	21
GO_SENSORY_PERCEPTION_OF_TEMPERATURE_STIMULUS	21	19
GO_LYSOSOMAL_TRANSPORT	70	64
GO_CELLULAR_CATABOLIC_PROCESS	1322		Rejected!
GO_POSITIVE_REGULATION_OF_DNA_BIOSYNTHETIC_PROCESS	59	54
GO_POSITIVE_REGULATION_OF_MACROPHAGE_ACTIVATION	12		Rejected!
GO_REGULATION_OF_CALCIUM_MEDIATED_SIGNALING	76	72
GO_REGULATION_OF_ALPHA_BETA_T_CELL_ACTIVATION	68	68
GO_MUSCLE_ORGAN_DEVELOPMENT	277	258
GO_POSITIVE_REGULATION_OF_HEMOPOIESIS	163	156
GO_OUTFLOW_TRACT_SEPTUM_MORPHOGENESIS	14		Rejected!
GO_REGULATION_OF_MAMMARY_GLAND_EPITHELIAL_CELL_PROLIFERATION	16	16
GO_REGULATION_OF_PHOSPHATIDYLINOSITOL_3_KINASE_ACTIVITY	40	39
GO_CELLULAR_RESPONSE_TO_EPIDERMAL_GROWTH_FACTOR_STIMULUS	25	22
GO_LEUKOCYTE_DEGRANULATION	30	28
GO_MYELOID_CELL_HOMEOSTASIS	88	84
GO_REGULATION_OF_BLOOD_PRESSURE	169	162
GO_REGULATION_OF_MORPHOGENESIS_OF_A_BRANCHING_STRUCTURE	53	53
GO_RESPONSE_TO_ELECTRICAL_STIMULUS	43	42
GO_NEGATIVE_REGULATION_OF_TELOMERE_MAINTENANCE_VIA_TELOMERASE	12		Rejected!
GO_REGULATION_OF_T_CELL_CHEMOTAXIS	11		Rejected!
GO_REGULATION_OF_ESTABLISHMENT_OF_PLANAR_POLARITY_INVOLVED_IN_NEURAL_TUBE_CLOSURE	14		Rejected!
GO_REGULATION_OF_CYTOKINE_PRODUCTION	563		Rejected!
GO_REGULATION_OF_ERBB_SIGNALING_PATHWAY	83	78
GO_REGULATION_OF_CHOLESTEROL_HOMEOSTASIS	11		Rejected!
GO_VENTRICULAR_SEPTUM_MORPHOGENESIS	28	28
GO_POSITIVE_REGULATION_OF_ENDOTHELIAL_CELL_CHEMOTAXIS	11		Rejected!
GO_POSITIVE_REGULATION_OF_ENDOTHELIAL_CELL_DIFFERENTIATION	15	15
GO_NEGATIVE_REGULATION_OF_SMOOTH_MUSCLE_CELL_PROLIFERATION	36	35
GO_TOLERANCE_INDUCTION	12		Rejected!
GO_CHEMICAL_HOMEOSTASIS	874		Rejected!
GO_SYNAPSE_ORGANIZATION	145	139
GO_METANEPHROS_DEVELOPMENT	81	80
GO_REGULATION_OF_MICROTUBULE_BASED_PROCESS	243	220
GO_NEGATIVE_REGULATION_OF_TRANSPORTER_ACTIVITY	64	60
GO_ENDOSOME_ORGANIZATION	62	58
GO_REGULATION_OF_WOUND_HEALING	126	122
GO_REGULATION_OF_MAPK_CASCADE	660		Rejected!
GO_DEVELOPMENTAL_PROGRAMMED_CELL_DEATH	26	26
GO_POSITIVE_REGULATION_OF_SKELETAL_MUSCLE_TISSUE_DEVELOPMENT	26	25
GO_MYELOID_LEUKOCYTE_MIGRATION	99	90
GO_COLLAGEN_FIBRIL_ORGANIZATION	38	36
GO_POSITIVE_REGULATION_OF_NEURON_DEATH	67	65
GO_RESPONSE_TO_ESTRADIOL	146	144
GO_CORONARY_VASCULATURE_DEVELOPMENT	37	36
GO_CARTILAGE_DEVELOPMENT	147	141
GO_REGULATION_OF_TUMOR_NECROSIS_FACTOR_SUPERFAMILY_CYTOKINE_PRODUCTION	101	91
GO_NEURON_PROJECTION_EXTENSION	53	51
GO_REGULATION_OF_CARDIAC_MUSCLE_TISSUE_DEVELOPMENT	48	46
GO_NEGATIVE_REGULATION_OF_CYCLIC_NUCLEOTIDE_METABOLIC_PROCESS	42	41
GO_PYRIMIDINE_NUCLEOTIDE_BIOSYNTHETIC_PROCESS	31	26
GO_RESPONSE_TO_MUSCLE_STRETCH	19	19
GO_NEGATIVE_REGULATION_OF_OLIGODENDROCYTE_DIFFERENTIATION	13		Rejected!
GO_REGULATION_OF_PHOSPHATIDYLINOSITOL_3_KINASE_SIGNALING	138	136
GO_RESPONSE_TO_COLD	43	41
GO_NEGATIVE_REGULATION_OF_SODIUM_ION_TRANSPORT	11		Rejected!
GO_CELLULAR_RESPONSE_TO_INTERLEUKIN_1	88	77
GO_CIRCULATORY_SYSTEM_PROCESS	366	352
GO_REGULATION_OF_VASODILATION	48	46
GO_REGULATION_OF_TRIGLYCERIDE_METABOLIC_PROCESS	34	33
GO_NEGATIVE_REGULATION_OF_GLYCOPROTEIN_BIOSYNTHETIC_PROCESS	12		Rejected!
GO_RESPONSE_TO_COCAINE	46	45
GO_CELL_CHEMOTAXIS	162	151
GO_NEGATIVE_REGULATION_OF_INTRINSIC_APOPTOTIC_SIGNALING_PATHWAY_BY_P53_CLASS_MEDIATOR	18	17
GO_RIBONUCLEOTIDE_CATABOLIC_PROCESS	28	27
GO_POSITIVE_REGULATION_OF_MITOTIC_SISTER_CHROMATID_SEPARATION	14		Rejected!
GO_DNA_TEMPLATED_TRANSCRIPTION_TERMINATION	101	88
GO_NEGATIVE_REGULATION_OF_INTERLEUKIN_1_PRODUCTION	19	16
GO_POSITIVE_REGULATION_OF_CATION_CHANNEL_ACTIVITY	37	35
GO_REGULATION_OF_PROSTAGLANDIN_SECRETION	13		Rejected!
GO_REGULATION_OF_PODOSOME_ASSEMBLY	14		Rejected!
GO_REGULATION_OF_CELLULAR_SENESCENCE	26	26
GO_CARDIAC_LEFT_VENTRICLE_MORPHOGENESIS	12		Rejected!
GO_NEGATIVE_REGULATION_OF_STRIATED_MUSCLE_CELL_DIFFERENTIATION	26	25
GO_RESPONSE_TO_AMINE	48	47
GO_REGULATION_OF_ORGANIC_ACID_TRANSPORT	50	46
GO_REGULATION_OF_DNA_DEPENDENT_DNA_REPLICATION	41	40
GO_NEGATIVE_REGULATION_OF_POTASSIUM_ION_TRANSMEMBRANE_TRANSPORTER_ACTIVITY	16	16
GO_PROTEIN_HOMOTETRAMERIZATION	59	57
GO_IMMUNE_SYSTEM_PROCESS	1984		Rejected!
GO_HEART_TRABECULA_MORPHOGENESIS	26	24
GO_RESPIRATORY_CHAIN_COMPLEX_IV_ASSEMBLY	18		Rejected!
GO_VESICLE_LOCALIZATION	224	210
GO_NITRIC_OXIDE_METABOLIC_PROCESS	15	15
GO_POSITIVE_REGULATION_OF_LEUKOCYTE_APOPTOTIC_PROCESS	28	25
GO_POSITIVE_REGULATION_OF_CELL_FATE_COMMITMENT	11		Rejected!
GO_FOREBRAIN_MORPHOGENESIS	14		Rejected!
GO_TELOMERE_CAPPING	29	23
GO_PROSTATE_GLAND_MORPHOGENESIS	23	23
GO_NEGATIVE_REGULATION_OF_AXON_EXTENSION	38	35
GO_POSITIVE_REGULATION_OF_TYPE_I_INTERFERON_PRODUCTION	70	70
GO_REGULATION_OF_STRESS_ACTIVATED_PROTEIN_KINASE_SIGNALING_CASCADE	197	190
GO_MYELOID_CELL_DEVELOPMENT	44	42
GO_NEGATIVE_REGULATION_OF_KINASE_ACTIVITY	250	237
GO_REGULATION_OF_MITOCHONDRIAL_MEMBRANE_PERMEABILITY_INVOLVED_IN_APOPTOTIC_PROCESS	22	21
GO_INTRACELLULAR_PROTEIN_TRANSPORT	781		Rejected!
GO_REGULATION_OF_HISTONE_DEACETYLATION	24	23
GO_REGULATION_OF_PHOSPHATASE_ACTIVITY	128	115
GO_NEUROTRANSMITTER_UPTAKE	15	15
GO_MICROTUBULE_ANCHORING	17	17
GO_CELL_DIVISION	460	422
GO_REGULATION_OF_MRNA_CATABOLIC_PROCESS	26	24
GO_INTERMEDIATE_FILAMENT_ORGANIZATION	20	20
GO_REGULATION_OF_INTERLEUKIN_10_PRODUCTION	46	43
GO_SODIUM_ION_EXPORT	12		Rejected!
GO_NEGATIVE_REGULATION_OF_CELL_DIVISION	60	59
GO_CELLULAR_RESPONSE_TO_UV	66	65
GO_REGULATION_OF_NUCLEAR_DIVISION	163	154
GO_RESPONSE_TO_ACID_CHEMICAL	319	301
GO_RESPONSE_TO_PROSTAGLANDIN_E	25	25
GO_NEGATIVE_REGULATION_OF_RESPONSE_TO_REACTIVE_OXYGEN_SPECIES	18	17
GO_POSITIVE_REGULATION_OF_EPITHELIAL_TO_MESENCHYMAL_TRANSITION	34	33
GO_RESPONSE_TO_STEROID_HORMONE	497	478
GO_POSITIVE_REGULATION_OF_RNA_SPLICING	25	19
GO_RESPONSE_TO_IMMOBILIZATION_STRESS	22	22
GO_RESPONSE_TO_INTERLEUKIN_4	31	30
GO_POSITIVE_REGULATION_OF_KERATINOCYTE_DIFFERENTIATION	13		Rejected!
GO_CARDIAC_CHAMBER_MORPHOGENESIS	104	102
GO_REGULATION_OF_CARTILAGE_DEVELOPMENT	63	59
GO_POSITIVE_REGULATION_OF_INTERLEUKIN_8_PRODUCTION	45	44
GO_SEROTONIN_METABOLIC_PROCESS	12		Rejected!
GO_REGULATION_OF_DEFENSE_RESPONSE_TO_VIRUS	190	179
GO_RESPONSE_TO_PEPTIDE	404	388
GO_REGULATION_OF_ENDOTHELIAL_CELL_APOPTOTIC_PROCESS	42	40
GO_DNA_DEPENDENT_DNA_REPLICATION	99	90
GO_REGULATION_OF_SKELETAL_MUSCLE_CELL_DIFFERENTIATION	17	15
GO_POSITIVE_REGULATION_OF_CELLULAR_PROTEIN_CATABOLIC_PROCESS	192	182
GO_STEROL_HOMEOSTASIS	59	55
GO_EMBRYONIC_AXIS_SPECIFICATION	33	32
GO_REGULATION_OF_LEUKOCYTE_APOPTOTIC_PROCESS	79	74
GO_POSITIVE_REGULATION_OF_INTERLEUKIN_1_BETA_PRODUCTION	30	29
GO_CELLULAR_RESPONSE_TO_LIPID	457	427
GO_SECRETION_BY_CELL	486	460
GO_LIPOPROTEIN_METABOLIC_PROCESS	124	121
GO_DISRUPTION_OF_CELLS_OF_OTHER_ORGANISM_INVOLVED_IN_SYMBIOTIC_INTERACTION	12		Rejected!
GO_IRON_COORDINATION_ENTITY_TRANSPORT	12		Rejected!
GO_PHOSPHATIDYLCHOLINE_BIOSYNTHETIC_PROCESS	27	26
GO_KERATAN_SULFATE_METABOLIC_PROCESS	33	31
GO_REGULATION_OF_COAGULATION	88	85
GO_MEMBRANE_BIOGENESIS	30	30
GO_REGULATION_OF_EPIDERMIS_DEVELOPMENT	63	60
GO_FORMATION_OF_PRIMARY_GERM_LAYER	110	105
GO_NEGATIVE_REGULATION_OF_MUSCLE_CELL_DIFFERENTIATION	55	53
GO_ENERGY_RESERVE_METABOLIC_PROCESS	72	67
GO_GLYCOLIPID_BIOSYNTHETIC_PROCESS	62	59
GO_REGULATION_OF_ACTIN_NUCLEATION	27	26
GO_REGULATION_OF_DENDRITIC_CELL_DIFFERENTIATION	12		Rejected!
GO_EPITHELIAL_CELL_DEVELOPMENT	186	180
GO_AMIDE_TRANSPORT	97	90
GO_REGULATION_OF_INTERFERON_GAMMA_PRODUCTION	97	88
GO_NEGATIVE_REGULATION_OF_LIPID_METABOLIC_PROCESS	80	69
GO_PROTEIN_LOCALIZATION_TO_KINETOCHORE	11		Rejected!
GO_NEGATIVE_REGULATION_OF_FAT_CELL_DIFFERENTIATION	41	38
GO_PHOTOPERIODISM	24	23
GO_ALPHA_AMINO_ACID_BIOSYNTHETIC_PROCESS	77	71
GO_MESENCHYMAL_TO_EPITHELIAL_TRANSITION	15	15
GO_ESTABLISHMENT_OF_ENDOTHELIAL_INTESTINAL_BARRIER	11		Rejected!
GO_SALIVARY_GLAND_DEVELOPMENT	32	32
GO_CELL_CYCLE_DNA_REPLICATION	12		Rejected!
GO_NEGATIVE_REGULATION_OF_TRANSCRIPTION_ELONGATION_FROM_RNA_POLYMERASE_II_PROMOTER	11		Rejected!
GO_CHROMOSOME_CONDENSATION	31	29
GO_POSITIVE_REGULATION_OF_RESPONSE_TO_STIMULUS	1929		Rejected!
GO_REGULATION_OF_MONOOXYGENASE_ACTIVITY	60	58
GO_SENSORY_PERCEPTION_OF_MECHANICAL_STIMULUS	155	137
GO_ESTABLISHMENT_OF_EPITHELIAL_CELL_POLARITY	23	22
GO_TOLL_LIKE_RECEPTOR_9_SIGNALING_PATHWAY	14		Rejected!
GO_EMBRYONIC_DIGIT_MORPHOGENESIS	61	59
GO_REGULATION_OF_CANONICAL_WNT_SIGNALING_PATHWAY	236	224
GO_NITROGEN_CYCLE_METABOLIC_PROCESS	15	15
GO_T_CELL_ACTIVATION_INVOLVED_IN_IMMUNE_RESPONSE	60	59
GO_NEGATIVE_REGULATION_OF_LEUKOCYTE_PROLIFERATION	69	66
GO_NECROPTOTIC_PROCESS	21	20
GO_NEGATIVE_REGULATION_OF_GLIOGENESIS	37	37
GO_DENDRITIC_CELL_CHEMOTAXIS	16	16
GO_REGULATION_OF_ANTIGEN_PROCESSING_AND_PRESENTATION_OF_PEPTIDE_ANTIGEN	13		Rejected!
GO_REGULATION_OF_NEURONAL_SYNAPTIC_PLASTICITY	49	46
GO_REGULATION_OF_PHOSPHOLIPASE_C_ACTIVITY	39	39
GO_REGULATION_OF_DEVELOPMENTAL_GROWTH	289	278
GO_MEMBRANE_DISASSEMBLY	47	44
GO_REGULATION_OF_SYNAPTIC_TRANSMISSION_GLUTAMATERGIC	50	48
GO_ACTIVATION_OF_PHOSPHOLIPASE_C_ACTIVITY	27	27
GO_NEGATIVE_REGULATION_OF_BIOMINERAL_TISSUE_DEVELOPMENT	20	18
GO_NEGATIVE_REGULATION_OF_BONE_RESORPTION	11		Rejected!
GO_CELLULAR_RESPONSE_TO_EXTERNAL_STIMULUS	264	252
GO_NADP_METABOLIC_PROCESS	29	27
GO_POSITIVE_REGULATION_OF_MRNA_PROCESSING	32	27
GO_EPITHELIAL_TUBE_BRANCHING_INVOLVED_IN_LUNG_MORPHOGENESIS	25	25
GO_DETECTION_OF_MECHANICAL_STIMULUS_INVOLVED_IN_SENSORY_PERCEPTION	25	22
GO_REGULATION_OF_CELL_CELL_ADHESION_MEDIATED_BY_CADHERIN	11		Rejected!
GO_METANEPHRIC_EPITHELIUM_DEVELOPMENT	20	19
GO_REGULATION_OF_SMOOTH_MUSCLE_CELL_DIFFERENTIATION	20	19
GO_FATTY_ACID_BETA_OXIDATION	51	49
GO_ACTIN_FILAMENT_BASED_PROCESS	450	434
GO_RESPONSE_TO_FLUID_SHEAR_STRESS	34	33
GO_NEGATIVE_REGULATION_OF_MUSCLE_CONTRACTION	22	20
GO_TRANSITION_METAL_ION_TRANSPORT	108	100
GO_POSITIVE_REGULATION_OF_MUSCLE_CELL_DIFFERENTIATION	84	81
GO_REGULATION_OF_ADAPTIVE_IMMUNE_RESPONSE	123	121
GO_PHOSPHATIDYLINOSITOL_BIOSYNTHETIC_PROCESS	120	117
GO_POSITIVE_REGULATION_OF_CELL_COMMUNICATION	1532		Rejected!
GO_POSITIVE_REGULATION_OF_LIPID_KINASE_ACTIVITY	32	32
GO_RESPONSE_TO_CORTICOSTEROID	176	171
GO_POSITIVE_REGULATION_OF_LEUKOCYTE_DEGRANULATION	18	18
GO_SODIUM_ION_TRANSMEMBRANE_TRANSPORT	90	79
GO_PROTEIN_UBIQUITINATION_INVOLVED_IN_UBIQUITIN_DEPENDENT_PROTEIN_CATABOLIC_PROCESS	134	127
GO_NEGATIVE_REGULATION_OF_BLOOD_VESSEL_ENDOTHELIAL_CELL_MIGRATION	24	23
GO_CELL_PROJECTION_ASSEMBLY	264	239
GO_REGULATION_OF_PROTEIN_IMPORT_INTO_NUCLEUS_TRANSLOCATION	21	21
GO_GLUCOCORTICOID_METABOLIC_PROCESS	16	15
GO_PROTEIN_MATURATION	265	248
GO_SKELETAL_MUSCLE_ADAPTATION	11		Rejected!
GO_PROTEIN_N_LINKED_GLYCOSYLATION	75	73
GO_ANAPHASE_PROMOTING_COMPLEX_DEPENDENT_CATABOLIC_PROCESS	77	72
GO_HINDLIMB_MORPHOGENESIS	37	36
GO_ESTABLISHMENT_OR_MAINTENANCE_OF_EPITHELIAL_CELL_APICAL_BASAL_POLARITY	30	27
GO_LOOP_OF_HENLE_DEVELOPMENT	11		Rejected!
GO_VESICLE_ORGANIZATION	280	261
GO_KERATINOCYTE_PROLIFERATION	12		Rejected!
GO_MACROPHAGE_ACTIVATION_INVOLVED_IN_IMMUNE_RESPONSE	11		Rejected!
GO_INDOLALKYLAMINE_METABOLIC_PROCESS	17	16
GO_POSITIVE_REGULATION_OF_BINDING	127	122
GO_SMOOTH_MUSCLE_CELL_DIFFERENTIATION	30	30
GO_MALE_GENITALIA_DEVELOPMENT	21	21
GO_REGULATION_OF_HYDROLASE_ACTIVITY	1327		Rejected!
GO_ENDOCARDIAL_CUSHION_DEVELOPMENT	32	32
GO_NEGATIVE_REGULATION_OF_ERBB_SIGNALING_PATHWAY	44	44
GO_RESPONSE_TO_DIETARY_EXCESS	21	21
GO_REGULATION_OF_MEIOTIC_NUCLEAR_DIVISION	29	28
GO_BRANCH_ELONGATION_OF_AN_EPITHELIUM	17	17
GO_POSITIVE_REGULATION_OF_CELLULAR_AMIDE_METABOLIC_PROCESS	111	95
GO_POSITIVE_REGULATION_OF_VACUOLE_ORGANIZATION	12		Rejected!
GO_NEGATIVE_REGULATION_OF_PLATELET_ACTIVATION	17	17
GO_GLUTAMINE_FAMILY_AMINO_ACID_CATABOLIC_PROCESS	24	23
GO_EMBRYONIC_SKELETAL_SYSTEM_DEVELOPMENT	122	119
GO_NEURON_MATURATION	30	29
GO_THYMIC_T_CELL_SELECTION	19	19
GO_CELLULAR_RESPONSE_TO_BIOTIC_STIMULUS	163	153
GO_COENZYME_A_METABOLIC_PROCESS	17	17
GO_PROTEIN_LOCALIZATION_TO_CILIUM	27	24
GO_RNA_STABILIZATION	31	28
GO_ACTIN_MYOSIN_FILAMENT_SLIDING	38	38
GO_REGULATION_OF_CELL_MORPHOGENESIS_INVOLVED_IN_DIFFERENTIATION	337	319
GO_REGULATION_OF_PROTEIN_HOMODIMERIZATION_ACTIVITY	22	22
GO_REGULATION_OF_HETEROTYPIC_CELL_CELL_ADHESION	18	18
GO_POSITIVE_REGULATION_OF_REACTIVE_OXYGEN_SPECIES_BIOSYNTHETIC_PROCESS	48	47
GO_ALPHA_AMINO_ACID_METABOLIC_PROCESS	229	210
GO_MITOCHONDRIAL_DNA_METABOLIC_PROCESS	14		Rejected!
GO_CGMP_METABOLIC_PROCESS	23	23
GO_ADULT_BEHAVIOR	135	129
GO_RETINAL_GANGLION_CELL_AXON_GUIDANCE	18	18
GO_POSITIVE_REGULATION_OF_MEMBRANE_INVAGINATION	11		Rejected!
GO_SPINDLE_LOCALIZATION	38	37
GO_HYDROGEN_PEROXIDE_CATABOLIC_PROCESS	20	19
GO_CELLULAR_RESPONSE_TO_ORGANIC_CYCLIC_COMPOUND	465	439
GO_POSITIVE_REGULATION_OF_CYTOKINE_PRODUCTION_INVOLVED_IN_IMMUNE_RESPONSE	30	28
GO_REGULATION_OF_PROTEIN_SUMOYLATION	21	19
GO_RESPONSE_TO_ENDOPLASMIC_RETICULUM_STRESS	233	220
GO_CELLULAR_RESPONSE_TO_LIGHT_STIMULUS	91	87
GO_POSITIVE_REGULATION_BY_HOST_OF_VIRAL_TRANSCRIPTION	12		Rejected!
GO_NEGATIVE_REGULATION_OF_STEM_CELL_DIFFERENTIATION	43	41
GO_NEGATIVE_REGULATION_OF_PRODUCTION_OF_MOLECULAR_MEDIATOR_OF_IMMUNE_RESPONSE	29	29
GO_SPHINGOLIPID_MEDIATED_SIGNALING_PATHWAY	12		Rejected!
GO_SYNAPTIC_VESICLE_CYTOSKELETAL_TRANSPORT	15		Rejected!
GO_LUNG_CELL_DIFFERENTIATION	25	24
GO_PLATELET_ACTIVATION	142	138
GO_CYTOSKELETON_ORGANIZATION	838		Rejected!
GO_NUCLEOTIDE_BINDING_DOMAIN_LEUCINE_RICH_REPEAT_CONTAINING_RECEPTOR_SIGNALING_PATHWAY	28	26
GO_TRANSCRIPTION_COUPLED_NUCLEOTIDE_EXCISION_REPAIR	73	71
GO_MEMBRANE_DEPOLARIZATION_DURING_ACTION_POTENTIAL	39	36
GO_MATURATION_OF_SSU_RRNA	42	38
GO_BETA_AMYLOID_METABOLIC_PROCESS	14		Rejected!
GO_RESPONSE_TO_WOUNDING	563		Rejected!
GO_NON_CANONICAL_WNT_SIGNALING_PATHWAY	140	131
GO_RENAL_SYSTEM_PROCESS_INVOLVED_IN_REGULATION_OF_BLOOD_VOLUME	17	17
GO_NEGATIVE_REGULATION_OF_LEUKOCYTE_MEDIATED_IMMUNITY	47	46
GO_POSITIVE_REGULATION_OF_CREB_TRANSCRIPTION_FACTOR_ACTIVITY	15		Rejected!
GO_NEGATIVE_REGULATION_OF_CELL_GROWTH	170	163
GO_MODIFIED_AMINO_ACID_TRANSPORT	26	25
GO_CGMP_BIOSYNTHETIC_PROCESS	15	15
GO_PROTEIN_SECRETION	116	108
GO_ALTERNATIVE_MRNA_SPLICING_VIA_SPLICEOSOME	11		Rejected!
GO_ASSOCIATIVE_LEARNING	73	67
GO_SNORNA_METABOLIC_PROCESS	11		Rejected!
GO_NEGATIVE_REGULATION_OF_CELLULAR_CATABOLIC_PROCESS	156	145
GO_REGULATION_OF_RESPONSE_TO_EXTRACELLULAR_STIMULUS	171	165
GO_COFACTOR_TRANSPORT	26	26
GO_POSITIVE_REGULATION_OF_FAT_CELL_DIFFERENTIATION	51	46
GO_NEGATIVE_REGULATION_OF_PROTEIN_POLYMERIZATION	55	54
GO_EXOGENOUS_DRUG_CATABOLIC_PROCESS	11		Rejected!
GO_NEGATIVE_REGULATION_OF_REACTIVE_OXYGEN_SPECIES_METABOLIC_PROCESS	42	40
GO_REGULATION_OF_PROTEIN_DEACETYLATION	34	32
GO_OTIC_VESICLE_DEVELOPMENT	15	15
GO_POSITIVE_REGULATION_OF_DNA_TEMPLATED_TRANSCRIPTION_INITIATION	24	24
GO_NEURON_PROJECTION_EXTENSION_INVOLVED_IN_NEURON_PROJECTION_GUIDANCE	12		Rejected!
GO_PHOSPHOLIPID_DEPHOSPHORYLATION	34	22
GO_NEGATIVE_REGULATION_OF_DNA_REPAIR	14		Rejected!
GO_METAL_ION_TRANSPORT	582		Rejected!
GO_INSULIN_SECRETION	38	36
GO_POSITIVE_REGULATION_OF_FIBROBLAST_PROLIFERATION	53	51
GO_PREASSEMBLY_OF_GPI_ANCHOR_IN_ER_MEMBRANE	15	15
GO_NECROTIC_CELL_DEATH	28	27
GO_REGULATION_OF_MAST_CELL_ACTIVATION_INVOLVED_IN_IMMUNE_RESPONSE	31	31
GO_POSITIVE_REGULATION_OF_CELLULAR_AMINE_METABOLIC_PROCESS	13		Rejected!
GO_POSITIVE_REGULATION_OF_INTRACELLULAR_PROTEIN_TRANSPORT	258	231
GO_REGULATION_BY_VIRUS_OF_VIRAL_PROTEIN_LEVELS_IN_HOST_CELL	11		Rejected!
GO_CHROMOSOME_LOCALIZATION	61	56
GO_REGULATION_OF_RESPIRATORY_SYSTEM_PROCESS	16	15
GO_POSITIVE_REGULATION_OF_ADENYLATE_CYCLASE_ACTIVITY	48	43
GO_POSITIVE_REGULATION_OF_NEURON_DIFFERENTIATION	306	291
GO_EMBRYONIC_SKELETAL_SYSTEM_MORPHOGENESIS	93	92
GO_ACTIVATION_OF_GTPASE_ACTIVITY	75	70
GO_INOSITOL_PHOSPHATE_METABOLIC_PROCESS	56	55
GO_T_CELL_HOMEOSTASIS	34	34
GO_REGULATION_OF_RECEPTOR_ACTIVITY	117	112
GO_HISTONE_METHYLATION	84	75
GO_CELLULAR_RESPONSE_TO_FLUID_SHEAR_STRESS	19	19
GO_POSITIVE_REGULATION_OF_TRANSPORTER_ACTIVITY	76	70
GO_POSITIVE_REGULATION_OF_TRANSCRIPTION_FACTOR_IMPORT_INTO_NUCLEUS	51	51
GO_ALPHA_BETA_T_CELL_DIFFERENTIATION	45	44
GO_ESTABLISHMENT_OF_PROTEIN_LOCALIZATION_TO_CHROMOSOME	13		Rejected!
GO_PEPTIDE_CROSS_LINKING	56	39
GO_PEPTIDYL_SERINE_MODIFICATION	148	140
GO_CELLULAR_RESPONSE_TO_EXTRACELLULAR_STIMULUS	188	178
GO_ROUNDABOUT_SIGNALING_PATHWAY	12		Rejected!
GO_ESTABLISHMENT_OF_PROTEIN_LOCALIZATION	1423		Rejected!
GO_NEGATIVE_REGULATION_OF_RESPONSE_TO_DNA_DAMAGE_STIMULUS	52	45
GO_GLUTAMATE_METABOLIC_PROCESS	28	26
GO_SPHINGOMYELIN_METABOLIC_PROCESS	13		Rejected!
GO_TRNA_METABOLIC_PROCESS	176	157
GO_NEGATIVE_REGULATION_OF_ATPASE_ACTIVITY	13		Rejected!
GO_POSITIVE_REGULATION_OF_LOCOMOTION	420	392
GO_REGULATION_OF_DENDRITE_MORPHOGENESIS	74	71
GO_CELLULAR_RESPONSE_TO_LITHIUM_ION	17	17
GO_MAMMARY_GLAND_EPITHELIUM_DEVELOPMENT	53	51
GO_CELLULAR_RESPONSE_TO_PROSTAGLANDIN_STIMULUS	24	23
GO_REGULATION_OF_MYELOID_CELL_APOPTOTIC_PROCESS	24	21
GO_NEGATIVE_REGULATION_OF_VIRAL_PROCESS	89	83
GO_ERYTHROCYTE_HOMEOSTASIS	73	70
GO_RESPONSE_TO_HEAT	89	85
GO_NOTCH_RECEPTOR_PROCESSING	16	16
GO_CELLULAR_RESPONSE_TO_CADMIUM_ION	15		Rejected!
GO_SUCKLING_BEHAVIOR	13		Rejected!
GO_POSITIVE_REGULATION_OF_KIDNEY_DEVELOPMENT	41	41
GO_REGULATION_OF_MITOTIC_SPINDLE_CHECKPOINT	11		Rejected!
GO_I_KAPPAB_KINASE_NF_KAPPAB_SIGNALING	70	66
GO_REGULATION_OF_NON_CANONICAL_WNT_SIGNALING_PATHWAY	19	19
GO_REGULATION_OF_KINASE_ACTIVITY	776		Rejected!
GO_CHROMOSOME_LOCALIZATION_TO_NUCLEAR_ENVELOPE_INVOLVED_IN_HOMOLOGOUS_CHROMOSOME_SEGREGATION	11		Rejected!
GO_NEGATIVE_REGULATION_OF_DNA_RECOMBINATION	16	15
GO_POSITIVE_REGULATION_OF_LYMPHOCYTE_MIGRATION	26	25
GO_NEGATIVE_REGULATION_OF_CELLULAR_RESPONSE_TO_INSULIN_STIMULUS	31	31
GO_POSITIVE_REGULATION_OF_CELLULAR_EXTRAVASATION	12		Rejected!
GO_MYELOID_LEUKOCYTE_DIFFERENTIATION	96	94
GO_PEROXISOME_ORGANIZATION	33	32
GO_DNA_STRAND_ELONGATION_INVOLVED_IN_DNA_REPLICATION	25	25
GO_CELLULAR_MODIFIED_AMINO_ACID_CATABOLIC_PROCESS	18		Rejected!
GO_SINGLE_ORGANISM_CELL_ADHESION	459	441
GO_POLYOL_METABOLIC_PROCESS	95	92
GO_POSITIVE_REGULATION_OF_TRANSCRIPTION_INITIATION_FROM_RNA_POLYMERASE_II_PROMOTER	17	17
GO_APICAL_JUNCTION_ASSEMBLY	40	37
GO_PYRIMIDINE_RIBONUCLEOSIDE_TRIPHOSPHATE_METABOLIC_PROCESS	17		Rejected!
GO_LYMPHOCYTE_HOMEOSTASIS	50	50
GO_SERTOLI_CELL_DEVELOPMENT	15	15
GO_NEGATIVE_REGULATION_OF_RNA_SPLICING	25	20
GO_CELL_CYCLE_PHASE_TRANSITION	255	245
GO_TISSUE_MORPHOGENESIS	533		Rejected!
GO_ENDOSOME_TO_LYSOSOME_TRANSPORT	42	40
GO_MRNA_PROCESSING	432	387
GO_RESPONSE_TO_ANGIOTENSIN	17	15
GO_DENDRITIC_SPINE_DEVELOPMENT	19	19
GO_REGULATION_OF_PROTEIN_OLIGOMERIZATION	35	29
GO_HEME_METABOLIC_PROCESS	29	28
GO_SERINE_FAMILY_AMINO_ACID_BIOSYNTHETIC_PROCESS	16		Rejected!
GO_CEREBELLAR_PURKINJE_CELL_LAYER_FORMATION	11		Rejected!
GO_CELLULAR_RESPONSE_TO_CARBOHYDRATE_STIMULUS	74	72
GO_INOSITOL_PHOSPHATE_CATABOLIC_PROCESS	11		Rejected!
GO_C21_STEROID_HORMONE_METABOLIC_PROCESS	25	23
GO_NEGATIVE_REGULATION_OF_GLIAL_CELL_DIFFERENTIATION	26	26
GO_POSITIVE_REGULATION_OF_SYNAPSE_ASSEMBLY	61	51
GO_TRANSMISSION_OF_NERVE_IMPULSE	54	49
GO_POSITIVE_REGULATION_OF_VASCULATURE_DEVELOPMENT	133	125
GO_POSITIVE_REGULATION_OF_EPIDERMAL_CELL_DIFFERENTIATION	20	18
GO_MEMBRANE_FUSION	157	139
GO_POSITIVE_REGULATION_OF_TOR_SIGNALING	29	27
GO_POSITIVE_REGULATION_OF_GLIAL_CELL_DIFFERENTIATION	32	31
GO_MALE_SEX_DETERMINATION	13		Rejected!
GO_TYPE_B_PANCREATIC_CELL_DEVELOPMENT	13		Rejected!
GO_REGULATION_OF_SUPEROXIDE_ANION_GENERATION	12		Rejected!
GO_ANTIGEN_RECEPTOR_MEDIATED_SIGNALING_PATHWAY	195	173
GO_POSITIVE_REGULATION_OF_MITOTIC_CELL_CYCLE	123	118
GO_LYMPHOCYTE_COSTIMULATION	78	73
GO_REGULATION_OF_SERINE_TYPE_PEPTIDASE_ACTIVITY	13		Rejected!
GO_NEGATIVE_REGULATION_OF_STEROID_METABOLIC_PROCESS	24	22
GO_COFACTOR_METABOLIC_PROCESS	334	308
GO_BARBED_END_ACTIN_FILAMENT_CAPPING	13		Rejected!
GO_CELL_MIGRATION_INVOLVED_IN_SPROUTING_ANGIOGENESIS	15		Rejected!
GO_NEGATIVE_REGULATION_OF_INTRACELLULAR_ESTROGEN_RECEPTOR_SIGNALING_PATHWAY	12		Rejected!
GO_REGULATION_OF_TYPE_2_IMMUNE_RESPONSE	26	25
GO_3_UTR_MEDIATED_MRNA_STABILIZATION	12		Rejected!
GO_DRUG_CATABOLIC_PROCESS	14		Rejected!
GO_POSITIVE_REGULATION_OF_RHO_PROTEIN_SIGNAL_TRANSDUCTION	14		Rejected!
GO_PRIMITIVE_STREAK_FORMATION	11		Rejected!
GO_RESPONSE_TO_PHENYLPROPANOID	12		Rejected!
GO_REGULATION_OF_EPITHELIAL_CELL_MIGRATION	166	159
GO_POSITIVE_REGULATION_OF_NOTCH_SIGNALING_PATHWAY	34	33
GO_CELL_DEATH	1001		Rejected!
GO_CELLULAR_IRON_ION_HOMEOSTASIS	46	43
GO_CONTRACTILE_ACTIN_FILAMENT_BUNDLE_ASSEMBLY	14		Rejected!
GO_MACROMOLECULE_DEACYLATION	67	64
GO_TRANSLATIONAL_INITIATION	146	125
GO_ACTIVATION_OF_NF_KAPPAB_INDUCING_KINASE_ACTIVITY	17	17
GO_SYNAPTIC_TRANSMISSION_CHOLINERGIC	36	33
GO_NEGATIVE_REGULATION_OF_CYTOKINE_PRODUCTION_INVOLVED_IN_IMMUNE_RESPONSE	22	22
GO_REGULATION_OF_TOLL_LIKE_RECEPTOR_4_SIGNALING_PATHWAY	18	16
GO_POSITIVE_REGULATION_OF_CELLULAR_PROTEIN_LOCALIZATION	360	327
GO_PLASMA_MEMBRANE_ORGANIZATION	203	198
GO_REGULATION_OF_NEUROTRANSMITTER_SECRETION	51	45
GO_POSITIVE_REGULATION_OF_PROTEIN_CATABOLIC_PROCESS	263	249
GO_ACTIVATION_OF_ADENYLATE_CYCLASE_ACTIVITY	39	37
GO_WHITE_FAT_CELL_DIFFERENTIATION	13		Rejected!
GO_OOGENESIS	65	59
GO_REGULATION_OF_SHORT_TERM_NEURONAL_SYNAPTIC_PLASTICITY	14		Rejected!
GO_ALDEHYDE_CATABOLIC_PROCESS	13		Rejected!
GO_RESPONSE_TO_TYPE_I_INTERFERON	68	67
GO_MITOCHONDRIAL_RESPIRATORY_CHAIN_COMPLEX_ASSEMBLY	76	60
GO_HYALURONAN_CATABOLIC_PROCESS	15		Rejected!
GO_NEUROTRANSMITTER_BIOSYNTHETIC_PROCESS	14		Rejected!
GO_PENTOSE_PHOSPHATE_SHUNT	13		Rejected!
GO_CYTOKINE_MEDIATED_SIGNALING_PATHWAY	452	426
GO_ATP_GENERATION_FROM_ADP	39	35
GO_NEGATIVE_REGULATION_OF_LOCOMOTION	263	249
GO_IMP_METABOLIC_PROCESS	14		Rejected!
GO_NCRNA_3_END_PROCESSING	21	17
GO_LYMPH_NODE_DEVELOPMENT	17	17
GO_REGULATION_OF_CELLULAR_COMPONENT_SIZE	337	318
GO_MITOCHONDRIAL_TRANSPORT	177	156
GO_SULFUR_COMPOUND_BIOSYNTHETIC_PROCESS	203	188
GO_T_CELL_PROLIFERATION	36	34
GO_REGULATION_OF_RESPIRATORY_GASEOUS_EXCHANGE_BY_NEUROLOGICAL_SYSTEM_PROCESS	13		Rejected!
GO_PROTEIN_TARGETING	406	363
GO_POSITIVE_REGULATION_OF_CHOLESTEROL_EFFLUX	14		Rejected!
GO_SINGLE_ORGANISM_BIOSYNTHETIC_PROCESS	1340		Rejected!
GO_POSITIVE_REGULATION_OF_VIRAL_GENOME_REPLICATION	30	29
GO_NEGATIVE_REGULATION_OF_INNATE_IMMUNE_RESPONSE	38	35
GO_REGULATION_OF_ALPHA_AMINO_3_HYDROXY_5_METHYL_4_ISOXAZOLE_PROPIONATE_SELECTIVE_GLUTAMATE_RECEPTOR_ACTIVITY	19	19
GO_REGULATION_OF_ENDOTHELIAL_CELL_DIFFERENTIATION	27	27
GO_REGULATION_OF_NOREPINEPHRINE_SECRETION	17	16
GO_GLIAL_CELL_DEVELOPMENT	76	73
GO_MITOCHONDRIAL_TRANSLATION	107	101
GO_REGULATION_OF_RETINOIC_ACID_RECEPTOR_SIGNALING_PATHWAY	33	19
GO_STRIATED_MUSCLE_CELL_DIFFERENTIATION	173	164
GO_REGULATION_OF_SYSTEMIC_ARTERIAL_BLOOD_PRESSURE	84	82
GO_REGULATION_OF_SMOOTH_MUSCLE_CONTRACTION	60	59
GO_POLYOL_CATABOLIC_PROCESS	18	18
GO_SECOND_MESSENGER_MEDIATED_SIGNALING	160	150
GO_CELL_CELL_SIGNALING	767		Rejected!
GO_NEGATIVE_REGULATION_OF_B_CELL_ACTIVATION	30	30
GO_POSITIVE_REGULATION_OF_COAGULATION	25	24
GO_NEGATIVE_REGULATION_OF_PROTEIN_TYROSINE_KINASE_ACTIVITY	20	19
GO_LUNG_MORPHOGENESIS	45	45
GO_VENTRICULAR_CARDIAC_MUSCLE_CELL_DIFFERENTIATION	19	18
GO_OXIDATIVE_DEMETHYLATION	12		Rejected!
GO_REGULATION_OF_MACROPHAGE_ACTIVATION	26	22
GO_VASCULAR_ENDOTHELIAL_GROWTH_FACTOR_RECEPTOR_SIGNALING_PATHWAY	74	73
GO_POSITIVE_REGULATION_OF_MAPK_CASCADE	470	438
GO_MULTICELLULAR_ORGANISMAL_MACROMOLECULE_METABOLIC_PROCESS	79	73
GO_CARBOHYDRATE_DERIVATIVE_CATABOLIC_PROCESS	174	164
GO_L_AMINO_ACID_TRANSPORT	58	55
GO_POSITIVE_REGULATION_OF_ACTION_POTENTIAL	11		Rejected!
GO_REGULATION_OF_MUSCLE_CONTRACTION	147	143
GO_REGULATION_OF_CHOLESTEROL_EFFLUX	20	19
GO_REGULATION_OF_EXOCYTOSIS	186	176
GO_NEGATIVE_REGULATION_OF_TOLL_LIKE_RECEPTOR_SIGNALING_PATHWAY	29	25
GO_ANION_TRANSMEMBRANE_TRANSPORT	251	231
GO_POSITIVE_REGULATION_OF_PROTEIN_LOCALIZATION_TO_CELL_SURFACE	11		Rejected!
GO_PROTEIN_MODIFICATION_BY_SMALL_PROTEIN_CONJUGATION_OR_REMOVAL	873		Rejected!
GO_RENAL_VESICLE_DEVELOPMENT	14		Rejected!
GO_REGULATION_OF_BODY_FLUID_LEVELS	506	478
GO_REGULATION_OF_HORMONE_LEVELS	478	448
GO_BONE_CELL_DEVELOPMENT	22	22
GO_REGULATION_OF_DEFENSE_RESPONSE	759		Rejected!
GO_NEGATIVE_REGULATION_OF_NEUROLOGICAL_SYSTEM_PROCESS	15	15
GO_PYRIMIDINE_NUCLEOSIDE_MONOPHOSPHATE_METABOLIC_PROCESS	14		Rejected!
GO_POSITIVE_REGULATION_OF_HEART_GROWTH	27	26
GO_NEGATIVE_REGULATION_OF_LIPID_BIOSYNTHETIC_PROCESS	44	42
GO_NEGATIVE_REGULATION_OF_PEPTIDE_SECRETION	49	48
GO_VESICLE_TARGETING	77	74
GO_REGULATION_OF_PROTEIN_EXPORT_FROM_NUCLEUS	33	33
GO_LAYER_FORMATION_IN_CEREBRAL_CORTEX	14		Rejected!
GO_POSITIVE_REGULATION_OF_ACTIN_CYTOSKELETON_REORGANIZATION	16	16
GO_SEX_DETERMINATION	22	21
GO_OLIGOSACCHARIDE_CATABOLIC_PROCESS	12		Rejected!
GO_B_CELL_PROLIFERATION	38	37
GO_POSITIVE_REGULATION_OF_DNA_METABOLIC_PROCESS	185	174
GO_PROTEASOME_ASSEMBLY	14		Rejected!
GO_ESTABLISHMENT_OF_PROTEIN_LOCALIZATION_TO_ENDOPLASMIC_RETICULUM	104	87
GO_PYRIMIDINE_NUCLEOSIDE_TRIPHOSPHATE_BIOSYNTHETIC_PROCESS	20	15
GO_NEGATIVE_REGULATION_OF_ENDOCYTOSIS	39	37
GO_RESPONSE_TO_POTASSIUM_ION	14		Rejected!
GO_REGULATION_OF_LYMPHOCYTE_APOPTOTIC_PROCESS	54	52
GO_SMALL_MOLECULE_METABOLIC_PROCESS	1767		Rejected!
GO_THYMUS_DEVELOPMENT	47	46
GO_NEGATIVE_REGULATION_OF_ADHERENS_JUNCTION_ORGANIZATION	16	15
GO_HOMEOSTATIC_PROCESS	1337		Rejected!
GO_CEREBELLAR_CORTEX_MORPHOGENESIS	30	29
GO_POSITIVE_REGULATION_OF_CYTOPLASMIC_TRANSPORT	282	263
GO_MORPHOGENESIS_OF_AN_EPITHELIUM	400	388
GO_OSTEOBLAST_DIFFERENTIATION	126	118
GO_REGULATION_OF_STRIATED_MUSCLE_CELL_DIFFERENTIATION	85	82
GO_DEFENSE_RESPONSE_TO_VIRUS	164	150
GO_SENSORY_PERCEPTION_OF_CHEMICAL_STIMULUS	524	165
GO_REGULATION_OF_RUFFLE_ASSEMBLY	21	19
GO_CELLULAR_PIGMENTATION	47	43
GO_NEGATIVE_REGULATION_OF_CALCIUM_ION_DEPENDENT_EXOCYTOSIS	11		Rejected!
GO_VACUOLAR_TRANSPORT	253	228
GO_NEGATIVE_REGULATION_OF_CELL_CELL_ADHESION	138	131
GO_POSITIVE_REGULATION_OF_VIRAL_RELEASE_FROM_HOST_CELL	15		Rejected!
GO_LEUKOCYTE_MEDIATED_CYTOTOXICITY	35	31
GO_POSITIVE_REGULATION_OF_VACUOLAR_TRANSPORT	14		Rejected!
GO_POSITIVE_REGULATION_OF_LYASE_ACTIVITY	61	55
GO_ENTRAINMENT_OF_CIRCADIAN_CLOCK_BY_PHOTOPERIOD	19	18
GO_SUPEROXIDE_METABOLIC_PROCESS	33	32
GO_ORGANIC_HYDROXY_COMPOUND_METABOLIC_PROCESS	482	462
GO_TELOMERE_MAINTENANCE_VIA_TELOMERE_LENGTHENING	26	25
GO_PHOTOTRANSDUCTION	43	39
GO_REGULATION_OF_LIGASE_ACTIVITY	130	122
GO_REGULATION_OF_OXIDOREDUCTASE_ACTIVITY	90	87
GO_SULFATE_TRANSPORT	14		Rejected!
GO_RESPONSE_TO_FOOD	19	19
GO_REGULATION_OF_PROTEIN_INSERTION_INTO_MITOCHONDRIAL_MEMBRANE_INVOLVED_IN_APOPTOTIC_SIGNALING_PATHWAY	29	28
GO_TELOMERE_ORGANIZATION	104	91
GO_IMMUNE_SYSTEM_DEVELOPMENT	582		Rejected!
GO_CAMP_BIOSYNTHETIC_PROCESS	17	16
GO_ALPHA_AMINO_ACID_CATABOLIC_PROCESS	95	87
GO_CELLULAR_COMPONENT_MAINTENANCE	18	18
GO_REGULATION_OF_CARDIAC_MUSCLE_CELL_CONTRACTION	27	27
GO_FC_GAMMA_RECEPTOR_SIGNALING_PATHWAY	95	76
GO_RRNA_METABOLIC_PROCESS	255	217
GO_RESPIRATORY_SYSTEM_PROCESS	14		Rejected!
GO_NEUROTRANSMITTER_TRANSPORT	155	145
GO_REGULATION_OF_T_HELPER_CELL_DIFFERENTIATION	26	26
GO_REGULATION_OF_VOLTAGE_GATED_CALCIUM_CHANNEL_ACTIVITY	25	23
GO_PH_REDUCTION	39	37
GO_POSITIVE_REGULATION_OF_TRIGLYCERIDE_LIPASE_ACTIVITY	11		Rejected!
GO_MONOSACCHARIDE_CATABOLIC_PROCESS	59	55
GO_POSITIVE_REGULATION_OF_MRNA_METABOLIC_PROCESS	45	39
GO_RESPONSE_TO_FUNGICIDE	11		Rejected!
GO_NEGATIVE_REGULATION_BY_HOST_OF_VIRAL_TRANSCRIPTION	12		Rejected!
GO_REGULATION_OF_EPIDERMAL_GROWTH_FACTOR_ACTIVATED_RECEPTOR_ACTIVITY	23	21
GO_PROTEIN_NEDDYLATION	13		Rejected!
GO_POTASSIUM_ION_HOMEOSTASIS	18	17
GO_HORMONE_TRANSPORT	78	75
GO_PROTEIN_CATABOLIC_PROCESS	579		Rejected!
GO_POSITIVE_REGULATION_OF_INTRACELLULAR_STEROID_HORMONE_RECEPTOR_SIGNALING_PATHWAY	13		Rejected!
GO_NEGATIVE_REGULATION_OF_MYOTUBE_DIFFERENTIATION	18	17
GO_INORGANIC_ANION_TRANSPORT	128	124
GO_CARBOHYDRATE_PHOSPHORYLATION	22	20
GO_PROTEIN_IMPORT	155	144
GO_NUCLEOSIDE_BISPHOSPHATE_METABOLIC_PROCESS	37	35
GO_REGULATION_OF_INTRACELLULAR_STEROID_HORMONE_RECEPTOR_SIGNALING_PATHWAY	59	55
GO_MAMMARY_GLAND_EPITHELIAL_CELL_DIFFERENTIATION	16	16
GO_CELLULAR_RESPONSE_TO_GAMMA_RADIATION	19	19
GO_REGULATION_OF_HEAT_GENERATION	15	15
GO_REGULATION_OF_FIBROBLAST_MIGRATION	28	27
GO_INDUCTION_OF_POSITIVE_CHEMOTAXIS	13		Rejected!
GO_REGENERATION	161	152
GO_EXTRINSIC_APOPTOTIC_SIGNALING_PATHWAY	99	96
GO_REGULATION_OF_TRANSLATIONAL_ELONGATION	24	21
GO_CELL_MATRIX_ADHESION	119	107
GO_PITUITARY_GLAND_DEVELOPMENT	42	42
GO_MATING	37	36
GO_DEVELOPMENTAL_INDUCTION	27	25
GO_REGULATION_OF_TRANSFERASE_ACTIVITY	946		Rejected!
GO_NEGATIVE_REGULATION_OF_ALCOHOL_BIOSYNTHETIC_PROCESS	17	17
GO_CHROMOSOME_SEPARATION	20	17
GO_GANGLIOSIDE_METABOLIC_PROCESS	26	25
GO_TISSUE_HOMEOSTASIS	171	155
GO_ANTIGEN_PROCESSING_AND_PRESENTATION_VIA_MHC_CLASS_IB	15	15
GO_GAMMA_AMINOBUTYRIC_ACID_SIGNALING_PATHWAY	23	21
GO_POSITIVE_REGULATION_OF_STEROL_TRANSPORT	17	17
GO_ADAPTIVE_IMMUNE_RESPONSE_BASED_ON_SOMATIC_RECOMBINATION_OF_IMMUNE_RECEPTORS_BUILT_FROM_IMMUNOGLOBULIN_SUPERFAMILY_DOMAINS	154	126
GO_CELL_CYCLE_ARREST	154	142
GO_THYROID_HORMONE_METABOLIC_PROCESS	16	15
GO_APOPTOTIC_CELL_CLEARANCE	27	26
GO_MODIFICATION_OF_MORPHOLOGY_OR_PHYSIOLOGY_OF_OTHER_ORGANISM	100	95
GO_RIBOSOME_ASSEMBLY	54	46
GO_NEGATIVE_REGULATION_OF_ACTIN_FILAMENT_DEPOLYMERIZATION	35	34
GO_DNA_LIGATION_INVOLVED_IN_DNA_REPAIR	12		Rejected!
GO_REGULATION_OF_CELL_JUNCTION_ASSEMBLY	68	67
GO_HYPEROSMOTIC_RESPONSE	20	19
GO_REGULATION_OF_SMAD_PROTEIN_IMPORT_INTO_NUCLEUS	16	15
GO_NEGATIVE_REGULATION_OF_NATURAL_KILLER_CELL_MEDIATED_IMMUNITY	12		Rejected!
GO_ARTERY_DEVELOPMENT	75	75
GO_PROTEIN_DEALKYLATION	29	27
GO_NEGATIVE_REGULATION_OF_DENDRITE_MORPHOGENESIS	15	15
GO_NEGATIVE_REGULATION_OF_TYPE_I_INTERFERON_PRODUCTION	40	37
GO_EXTRACELLULAR_MATRIX_ASSEMBLY	16	16
GO_POSTREPLICATION_REPAIR	54	48
GO_SKELETAL_SYSTEM_DEVELOPMENT	455	440
GO_ORGANOPHOSPHATE_METABOLIC_PROCESS	885		Rejected!
GO_CARDIAC_MYOFIBRIL_ASSEMBLY	16	16
GO_REGULATION_OF_HEART_CONTRACTION	221	214
GO_CELLULAR_AMINO_ACID_BIOSYNTHETIC_PROCESS	93	86
GO_CRANIAL_NERVE_MORPHOGENESIS	23	22
GO_ACTIVATION_OF_JUN_KINASE_ACTIVITY	35	33
GO_REGULATION_OF_BROWN_FAT_CELL_DIFFERENTIATION	12		Rejected!
GO_FIBRIL_ORGANIZATION	19	18
GO_LONG_CHAIN_FATTY_ACID_METABOLIC_PROCESS	88	84
GO_MONOVALENT_INORGANIC_CATION_TRANSPORT	435	398
GO_RELAXATION_OF_CARDIAC_MUSCLE	13		Rejected!
GO_POSITIVE_REGULATION_OF_BEHAVIOR	26	23
GO_CALCIUM_MEDIATED_SIGNALING_USING_INTRACELLULAR_CALCIUM_SOURCE	16		Rejected!
GO_NEURAL_TUBE_DEVELOPMENT	149	144
GO_POLYSACCHARIDE_METABOLIC_PROCESS	80	75
GO_REGULATION_OF_INTRACELLULAR_SIGNAL_TRANSDUCTION	1656		Rejected!
GO_CYCLIC_NUCLEOTIDE_METABOLIC_PROCESS	57	55
GO_POSITIVE_REGULATION_OF_T_CELL_PROLIFERATION	95	92
GO_MULTICELLULAR_ORGANISMAL_MOVEMENT	41	40
GO_CLATHRIN_COAT_ASSEMBLY	12		Rejected!
GO_NEGATIVE_REGULATION_OF_MEIOTIC_NUCLEAR_DIVISION	12		Rejected!
GO_VASCULAR_SMOOTH_MUSCLE_CELL_DIFFERENTIATION	13		Rejected!
GO_POSITIVE_REGULATION_OF_BIOSYNTHETIC_PROCESS	1805		Rejected!
GO_NEGATIVE_REGULATION_OF_NITROGEN_COMPOUND_METABOLIC_PROCESS	1517		Rejected!
GO_DNA_INTEGRATION	14		Rejected!
GO_CELL_ACTIVATION	568		Rejected!
GO_REGULATION_OF_MYELINATION	33	29
GO_NEGATIVE_REGULATION_OF_JUN_KINASE_ACTIVITY	14		Rejected!
GO_REGULATION_OF_AXON_GUIDANCE	39	37
GO_REGULATION_OF_DOPAMINE_SECRETION	22	22
GO_RESPONSE_TO_COPPER_ION	28	27
GO_REGULATION_OF_CIRCADIAN_SLEEP_WAKE_CYCLE	25	24
GO_NEGATIVE_REGULATION_OF_CELLULAR_PROTEIN_CATABOLIC_PROCESS	64	57
GO_REGULATION_OF_DOUBLE_STRAND_BREAK_REPAIR_VIA_HOMOLOGOUS_RECOMBINATION	19	16
GO_RESPONSE_TO_AXON_INJURY	48	45
GO_REGULATION_OF_VACUOLE_ORGANIZATION	41	40
GO_CIRCADIAN_REGULATION_OF_GENE_EXPRESSION	57	53
GO_RETINOL_METABOLIC_PROCESS	29	25
GO_OXALOACETATE_METABOLIC_PROCESS	11		Rejected!
GO_NEGATIVE_REGULATION_OF_TUMOR_NECROSIS_FACTOR_MEDIATED_SIGNALING_PATHWAY	15		Rejected!
GO_NEGATIVE_REGULATION_OF_EXOCYTOSIS	28	26
GO_INTRACELLULAR_STEROID_HORMONE_RECEPTOR_SIGNALING_PATHWAY	71	67
GO_REGULATION_OF_WNT_SIGNALING_PATHWAY	310	292
GO_NEGATIVE_REGULATION_OF_CELL_JUNCTION_ASSEMBLY	20	19
GO_ANTIGEN_PROCESSING_AND_PRESENTATION_OF_PEPTIDE_ANTIGEN	177	165
GO_HIPPO_SIGNALING	27	27
GO_NEGATIVE_REGULATION_OF_EPITHELIAL_TO_MESENCHYMAL_TRANSITION	23	22
GO_REGULATION_OF_MEMBRANE_DEPOLARIZATION	41	40
GO_AMINO_SUGAR_BIOSYNTHETIC_PROCESS	11		Rejected!
GO_REGULATION_OF_NERVOUS_SYSTEM_DEVELOPMENT	750		Rejected!
GO_REGULATION_OF_ESTABLISHMENT_OF_PROTEIN_LOCALIZATION_TO_CHROMOSOME	11		Rejected!
GO_REGULATION_OF_CARDIAC_MUSCLE_CELL_DIFFERENTIATION	19	17
GO_POSITIVE_REGULATION_OF_DIGESTIVE_SYSTEM_PROCESS	12		Rejected!
GO_INTRINSIC_APOPTOTIC_SIGNALING_PATHWAY_IN_RESPONSE_TO_DNA_DAMAGE	71	69
GO_TETRAPYRROLE_BIOSYNTHETIC_PROCESS	27	27
GO_NUCLEOSIDE_PHOSPHATE_BIOSYNTHETIC_PROCESS	188	167
GO_PROTEIN_LIPID_COMPLEX_ASSEMBLY	21	21
GO_POSITIVE_REGULATION_OF_SODIUM_ION_TRANSPORT	34	32
GO_DETECTION_OF_OTHER_ORGANISM	19	17
GO_ESTABLISHMENT_OF_LOCALIZATION_IN_CELL	1676		Rejected!
GO_G_PROTEIN_COUPLED_GLUTAMATE_RECEPTOR_SIGNALING_PATHWAY	13		Rejected!
GO_NEURAL_RETINA_DEVELOPMENT	50	49
GO_CLEAVAGE_INVOLVED_IN_RRNA_PROCESSING	19	17
GO_REGULATION_OF_EXIT_FROM_MITOSIS	16	15
GO_FORELIMB_MORPHOGENESIS	40	37
GO_ASPARTATE_FAMILY_AMINO_ACID_BIOSYNTHETIC_PROCESS	23	23
GO_MANGANESE_ION_TRANSPORT	14		Rejected!
GO_POSITIVE_REGULATION_OF_HISTONE_H3_K4_METHYLATION	16		Rejected!
GO_NEURON_PROJECTION_DEVELOPMENT	545		Rejected!
GO_MALE_GAMETE_GENERATION	486	416
GO_POSITIVE_REGULATION_OF_FIBROBLAST_MIGRATION	11		Rejected!
GO_NEGATIVE_REGULATION_OF_RESPONSE_TO_OXIDATIVE_STRESS	35	33
GO_CHAPERONE_MEDIATED_PROTEIN_COMPLEX_ASSEMBLY	13		Rejected!
GO_ORGANELLE_TRANSPORT_ALONG_MICROTUBULE	60	53
GO_CHONDROCYTE_DEVELOPMENT	21	21
GO_MEMBRANE_RAFT_ORGANIZATION	17	17
GO_MITOTIC_SISTER_CHROMATID_SEGREGATION	91	86
GO_MICROTUBULE_NUCLEATION	18	18
GO_ESTABLISHMENT_OF_PROTEIN_LOCALIZATION_TO_ORGANELLE	361	318
GO_NEGATIVE_REGULATION_OF_ACUTE_INFLAMMATORY_RESPONSE	12		Rejected!
GO_REGULATION_OF_SEQUESTERING_OF_CALCIUM_ION	107	98
GO_REGULATION_OF_MEMBRANE_LIPID_METABOLIC_PROCESS	13		Rejected!
GO_XENOPHAGY	105	98
GO_DRUG_TRANSMEMBRANE_TRANSPORT	19	19
GO_POSITIVE_REGULATION_OF_MEMBRANE_DEPOLARIZATION	11		Rejected!
GO_MYD88_DEPENDENT_TOLL_LIKE_RECEPTOR_SIGNALING_PATHWAY	32	32
GO_REGULATION_OF_PROTEIN_POLYMERIZATION	173	164
GO_REGULATION_OF_PROTEIN_TARGETING_TO_MEMBRANE	31	20
GO_KIDNEY_EPITHELIUM_DEVELOPMENT	125	124
GO_HISTONE_H2A_UBIQUITINATION	16	16
GO_TOOTH_MINERALIZATION	14		Rejected!
GO_REGULATION_OF_HAIR_CYCLE	22	21
GO_NEGATIVE_REGULATION_OF_BONE_REMODELING	13		Rejected!
GO_POSITIVE_REGULATION_OF_RECEPTOR_MEDIATED_ENDOCYTOSIS	47	44
GO_ESTABLISHMENT_OF_MITOTIC_SPINDLE_ORIENTATION	20	19
GO_POSITIVE_REGULATION_OF_PROTEIN_OLIGOMERIZATION	22	16
GO_SPINDLE_CHECKPOINT	25	23
GO_POSITIVE_REGULATION_OF_STAT_CASCADE	73	72
GO_LEUKOTRIENE_BIOSYNTHETIC_PROCESS	23	20
GO_POSITIVE_REGULATION_OF_SUBSTRATE_ADHESION_DEPENDENT_CELL_SPREADING	28	26
GO_POSITIVE_REGULATION_OF_THYMOCYTE_AGGREGATION	12		Rejected!
GO_CATECHOLAMINE_METABOLIC_PROCESS	42	39
GO_POSITIVE_REGULATION_OF_PROTEIN_COMPLEX_DISASSEMBLY	25	21
GO_BLASTOCYST_FORMATION	30	28
GO_REGULATION_OF_WATER_LOSS_VIA_SKIN	19	16
GO_NEGATIVE_REGULATION_OF_REGULATED_SECRETORY_PATHWAY	22	20
GO_CELL_DIFFERENTIATION_INVOLVED_IN_METANEPHROS_DEVELOPMENT	11		Rejected!
GO_POSITIVE_REGULATION_OF_ALCOHOL_BIOSYNTHETIC_PROCESS	23	22
GO_REGULATION_OF_EPITHELIAL_CELL_DIFFERENTIATION_INVOLVED_IN_KIDNEY_DEVELOPMENT	15	15
GO_MAGNESIUM_ION_TRANSPORT	13		Rejected!
GO_PYRIMIDINE_RIBONUCLEOSIDE_METABOLIC_PROCESS	33	26
GO_PROTEIN_LOCALIZATION_TO_CENTROSOME	17	15
GO_POSITIVE_REGULATION_OF_B_CELL_PROLIFERATION	37	36
GO_POSITIVE_REGULATION_OF_ORGANELLE_ORGANIZATION	573		Rejected!
GO_MUSCLE_CELL_PROLIFERATION	19	18
GO_VENTRAL_SPINAL_CORD_INTERNEURON_SPECIFICATION	11		Rejected!
GO_AMINO_ACID_TRANSMEMBRANE_TRANSPORT	67	61
GO_CELLULAR_RESPONSE_TO_ACID_CHEMICAL	175	161
GO_PHAGOCYTOSIS_ENGULFMENT	38	26
GO_REGULATION_OF_TOLERANCE_INDUCTION	18	17
GO_REGULATION_OF_CORTICOSTEROID_HORMONE_SECRETION	15	15
GO_CELLULAR_SENESCENCE	33	32
GO_SULFATION	16	15
GO_REGULATION_OF_MEIOTIC_CELL_CYCLE	40	38
GO_DNA_DEALKYLATION	20	19
GO_ACTIN_FILAMENT_BASED_MOVEMENT	93	91
GO_POSITIVE_REGULATION_OF_EPITHELIAL_CELL_PROLIFERATION	154	146
GO_SARCOMERE_ORGANIZATION	27	26
GO_POSITIVE_REGULATION_OF_B_CELL_MEDIATED_IMMUNITY	26	25
GO_OVULATION_CYCLE	113	109
GO_NEGATIVE_REGULATION_OF_NITRIC_OXIDE_METABOLIC_PROCESS	12		Rejected!
GO_VENTRICULAR_SYSTEM_DEVELOPMENT	26	25
GO_ADULT_LOCOMOTORY_BEHAVIOR	80	76
GO_REGULATION_OF_ACTIVATED_T_CELL_PROLIFERATION	40	39
GO_POSITIVE_REGULATION_OF_HOMEOSTATIC_PROCESS	216	201
GO_RESPONSE_TO_GRAVITY	11		Rejected!
GO_REGULATION_OF_IMMUNOGLOBULIN_SECRETION	17	17
GO_ACETYL_COA_METABOLIC_PROCESS	26	24
GO_CREATINE_METABOLIC_PROCESS	11		Rejected!
GO_REGULATION_OF_CELLULAR_COMPONENT_BIOGENESIS	767		Rejected!
GO_POSITIVE_REGULATION_OF_MACROPHAGE_DERIVED_FOAM_CELL_DIFFERENTIATION	15		Rejected!
GO_IRON_ION_TRANSPORT	57	51
GO_REGULATION_OF_RECEPTOR_BINDING	17	17
GO_POSITIVE_REGULATION_OF_POTASSIUM_ION_TRANSPORT	38	37
GO_POSITIVE_REGULATION_OF_NERVOUS_SYSTEM_DEVELOPMENT	437	407
GO_REGULATION_OF_CARDIAC_MUSCLE_CELL_PROLIFERATION	29	29
GO_CELLULAR_RESPONSE_TO_OXYGEN_CONTAINING_COMPOUND	799		Rejected!
GO_REGULATION_OF_INTERLEUKIN_10_SECRETION	12		Rejected!
GO_REGULATION_OF_LAMELLIPODIUM_ASSEMBLY	27	25
GO_CELLULAR_KETONE_METABOLIC_PROCESS	68	62
GO_CRANIAL_NERVE_DEVELOPMENT	43	40
GO_WNT_SIGNALING_PATHWAY_CALCIUM_MODULATING_PATHWAY	39	34
GO_EPIDERMAL_GROWTH_FACTOR_RECEPTOR_SIGNALING_PATHWAY	55	52
GO_CELL_PROLIFERATION_IN_FOREBRAIN	27	26
GO_RESPONSE_TO_MURAMYL_DIPEPTIDE	15		Rejected!
GO_REGULATION_OF_POSITIVE_CHEMOTAXIS	24	22
GO_REGULATION_OF_IMMUNE_RESPONSE	858		Rejected!
GO_NEGATIVE_REGULATION_OF_NOTCH_SIGNALING_PATHWAY	28	26
GO_MEMBRANE_LIPID_CATABOLIC_PROCESS	24	22
GO_POSITIVE_REGULATION_OF_NEUROBLAST_PROLIFERATION	21	21
GO_CARTILAGE_MORPHOGENESIS	12		Rejected!
GO_PEPTIDE_SECRETION	58	56
GO_THIOESTER_METABOLIC_PROCESS	83	73
GO_NEGATIVE_REGULATION_OF_INTRINSIC_APOPTOTIC_SIGNALING_PATHWAY_IN_RESPONSE_TO_DNA_DAMAGE	27	23
GO_REGULATION_OF_T_HELPER_2_CELL_DIFFERENTIATION	11		Rejected!
GO_NEGATIVE_REGULATION_OF_CELLULAR_AMIDE_METABOLIC_PROCESS	131	117
GO_PURINE_RIBONUCLEOSIDE_BISPHOSPHATE_METABOLIC_PROCESS	20	18
GO_PEPTIDYL_CYSTEINE_MODIFICATION	20	20
GO_LEUKOCYTE_DIFFERENTIATION	292	285
GO_RESPONSE_TO_EXOGENOUS_DSRNA	45	44
GO_MORPHOGENESIS_OF_EMBRYONIC_EPITHELIUM	134	133
GO_SKELETAL_MUSCLE_CONTRACTION	31	31
GO_POSITIVE_REGULATION_OF_HORMONE_METABOLIC_PROCESS	11		Rejected!
GO_TONGUE_DEVELOPMENT	20	18
GO_BONE_GROWTH	20	19
GO_ACTIN_POLYMERIZATION_OR_DEPOLYMERIZATION	37	35
GO_UV_PROTECTION	12		Rejected!
GO_PROTEIN_MODIFICATION_BY_SMALL_PROTEIN_REMOVAL	133	105
GO_REGULATION_OF_NITRIC_OXIDE_BIOSYNTHETIC_PROCESS	53	51
GO_PHOSPHATIDYLGLYCEROL_METABOLIC_PROCESS	31	30
GO_PYRIMIDINE_NUCLEOSIDE_BIOSYNTHETIC_PROCESS	32	25
GO_TRANSLATIONAL_TERMINATION	92	90
GO_CYTOKINETIC_PROCESS	14		Rejected!
GO_ENDOCARDIAL_CUSHION_MORPHOGENESIS	22	22
GO_REGULATION_OF_INNATE_IMMUNE_RESPONSE	357	338
GO_VESICLE_MEDIATED_TRANSPORT	1239		Rejected!
GO_INTERLEUKIN_1_PRODUCTION	15	15
GO_MODULATION_BY_HOST_OF_VIRAL_PROCESS	18	17
GO_REGULATION_OF_DNA_REPAIR	75	67
GO_REGULATION_OF_MEMBRANE_LIPID_DISTRIBUTION	37	35
GO_REFLEX	20	19
GO_LEUKOCYTE_MEDIATED_IMMUNITY	189	154
GO_ORGANOPHOSPHATE_BIOSYNTHETIC_PROCESS	450	418
GO_NEGATIVE_REGULATION_OF_SERINE_TYPE_PEPTIDASE_ACTIVITY	11		Rejected!
GO_PROTEIN_LOCALIZATION_TO_CELL_PERIPHERY	151	149
GO_REGULATION_OF_PROTEIN_GLYCOSYLATION	14		Rejected!
GO_NEGATIVE_REGULATION_OF_FIBROBLAST_PROLIFERATION	27	26
GO_REGULATION_OF_MUSCLE_TISSUE_DEVELOPMENT	103	98
GO_ORGANIC_ACID_BIOSYNTHETIC_PROCESS	270	246
GO_NEGATIVE_REGULATION_OF_DNA_DEPENDENT_DNA_REPLICATION	16	16
GO_REGULATION_OF_LEUKOCYTE_MIGRATION	149	141
GO_ORGAN_MATURATION	18	18
GO_REGULATION_OF_CELLULAR_RESPONSE_TO_HEAT	76	70
GO_POSITIVE_REGULATION_OF_ACUTE_INFLAMMATORY_RESPONSE	28	26
GO_GASTRULATION_WITH_MOUTH_FORMING_SECOND	28	26
GO_ENDOCARDIUM_DEVELOPMENT	11		Rejected!
GO_ENDOTHELIAL_CELL_DIFFERENTIATION	72	70
GO_NEGATIVE_REGULATION_OF_CELLULAR_PROTEIN_LOCALIZATION	135	127
GO_INSEMINATION	13		Rejected!
GO_REGULATION_OF_NUCLEOBASE_CONTAINING_COMPOUND_TRANSPORT	12		Rejected!
GO_PHOSPHATIDYLINOSITOL_3_PHOSPHATE_BIOSYNTHETIC_PROCESS	49	49
GO_CYCLIC_NUCLEOTIDE_CATABOLIC_PROCESS	17	16
GO_RESPONSE_TO_EPIDERMAL_GROWTH_FACTOR	30	27
GO_POSITIVE_REGULATION_OF_TRANSMEMBRANE_TRANSPORT	131	120
GO_REGULATION_OF_NUCLEOTIDE_CATABOLIC_PROCESS	36	34
GO_POSITIVE_REGULATION_OF_CARBOHYDRATE_METABOLIC_PROCESS	75	67
GO_WNT_SIGNALING_PATHWAY	351	327
GO_REGULATION_OF_NEUROTRANSMITTER_LEVELS	190	176
GO_POSITIVE_REGULATION_OF_STRESS_ACTIVATED_PROTEIN_KINASE_SIGNALING_CASCADE	135	129
GO_PEPTIDYL_ARGININE_MODIFICATION	19	17
GO_SPECIFICATION_OF_ORGAN_IDENTITY	14		Rejected!
GO_REGULATION_OF_CELLULAR_AMINE_METABOLIC_PROCESS	88	85
GO_RRNA_TRANSCRIPTION	18	16
GO_POSITIVE_REGULATION_OF_LIPID_TRANSPORT	51	49
GO_ANATOMICAL_STRUCTURE_ARRANGEMENT	17	17
GO_EPITHELIAL_TO_MESENCHYMAL_TRANSITION	56	56
GO_PATHWAY_RESTRICTED_SMAD_PROTEIN_PHOSPHORYLATION	13		Rejected!
GO_SINGLE_ORGANISM_MEMBRANE_BUDDING	72	70
GO_NEGATIVE_REGULATION_OF_MAPK_CASCADE	145	139
GO_SPONGIOTROPHOBLAST_LAYER_DEVELOPMENT	13		Rejected!
GO_NEGATIVE_REGULATION_OF_NERVOUS_SYSTEM_DEVELOPMENT	262	251
GO_HISTONE_H2A_MONOUBIQUITINATION	12		Rejected!
GO_REGULATION_OF_EXTRACELLULAR_MATRIX_ORGANIZATION	29	24
GO_CELL_DIFFERENTIATION_IN_SPINAL_CORD	54	50
GO_MITOTIC_G2_M_TRANSITION_CHECKPOINT	19	18
GO_POSITIVE_REGULATION_OF_INTERLEUKIN_8_SECRETION	13		Rejected!
GO_PYRIMIDINE_NUCLEOBASE_METABOLIC_PROCESS	19	18
GO_RNA_METHYLATION	57	45
GO_PURINE_CONTAINING_COMPOUND_SALVAGE	16	16
GO_INNER_EAR_RECEPTOR_STEREOCILIUM_ORGANIZATION	21	17
GO_NEGATIVE_REGULATION_OF_CATION_TRANSMEMBRANE_TRANSPORT	61	57
GO_REGULATION_OF_PHOSPHOLIPID_METABOLIC_PROCESS	61	58
GO_NEGATIVE_REGULATION_OF_CYTOPLASMIC_TRANSPORT	117	109
GO_POSITIVE_REGULATION_OF_CELLULAR_RESPONSE_TO_TRANSFORMING_GROWTH_FACTOR_BETA_STIMULUS	24	24
GO_AXON_REGENERATION	24	22
GO_MICROTUBULE_BASED_PROCESS	522	473
GO_CALCIUM_MEDIATED_SIGNALING	90	82
GO_LOW_DENSITY_LIPOPROTEIN_PARTICLE_CLEARANCE	11		Rejected!
GO_SPERM_MOTILITY	49	40
GO_NEGATIVE_REGULATION_OF_SEQUENCE_SPECIFIC_DNA_BINDING_TRANSCRIPTION_FACTOR_ACTIVITY	136	126
GO_NEGATIVE_REGULATION_OF_PROTEIN_CATABOLIC_PROCESS	109	101
GO_CELLULAR_AMINO_ACID_METABOLIC_PROCESS	332	306
GO_POSITIVE_REGULATION_OF_DNA_BINDING	42	40
GO_NUCLEOTIDE_TRANSPORT	25	24
GO_REGULATION_OF_HAIR_FOLLICLE_DEVELOPMENT	15	15
GO_CRISTAE_FORMATION	11		Rejected!
GO_SYNAPTIC_VESICLE_RECYCLING	23	22
GO_POSITIVE_REGULATION_OF_NUCLEOSIDE_METABOLIC_PROCESS	24	23
GO_DORSAL_VENTRAL_PATTERN_FORMATION	91	85
GO_REGULATION_OF_VITAMIN_METABOLIC_PROCESS	12		Rejected!
GO_AEROBIC_RESPIRATION	53	49
GO_CELLULAR_RESPONSE_TO_INSULIN_STIMULUS	146	140
GO_SEQUESTERING_OF_METAL_ION	11		Rejected!
GO_COPPER_ION_TRANSPORT	20	19
GO_MEMBRANE_ASSEMBLY	25	25
GO_REGULATION_OF_DNA_DAMAGE_RESPONSE_SIGNAL_TRANSDUCTION_BY_P53_CLASS_MEDIATOR	28	27
GO_LIPID_DIGESTION	22	19
GO_POSITIVE_REGULATION_OF_CELLULAR_COMPONENT_ORGANIZATION	1152		Rejected!
GO_POSITIVE_REGULATION_OF_G1_S_TRANSITION_OF_MITOTIC_CELL_CYCLE	24	24
GO_POSITIVE_REGULATION_OF_GENE_EXPRESSION	1733		Rejected!
GO_NEUROMUSCULAR_PROCESS_CONTROLLING_BALANCE	51	47
GO_ORGAN_OR_TISSUE_SPECIFIC_IMMUNE_RESPONSE	33	25
GO_REGULATION_OF_CARDIAC_MUSCLE_CONTRACTION_BY_REGULATION_OF_THE_RELEASE_OF_SEQUESTERED_CALCIUM_ION	19	18
GO_NEGATIVE_REGULATION_OF_ORGANELLE_ASSEMBLY	22	22
GO_RESPONSE_TO_INTERFERON_BETA	22	21
GO_REGULATION_OF_ORGAN_FORMATION	32	30
GO_FOREBRAIN_DEVELOPMENT	357	348
GO_RHODOPSIN_MEDIATED_SIGNALING_PATHWAY	14		Rejected!
GO_ACTIVATION_OF_CYSTEINE_TYPE_ENDOPEPTIDASE_ACTIVITY	95	91
GO_REGULATION_OF_MESONEPHROS_DEVELOPMENT	26	26
GO_CARBOHYDRATE_DERIVATIVE_METABOLIC_PROCESS	1047		Rejected!
GO_REGULATION_OF_CHROMATIN_BINDING	17	16
GO_STEM_CELL_PROLIFERATION	60	58
GO_NAD_METABOLIC_PROCESS	55	50
GO_REGULATION_OF_EXTRACELLULAR_MATRIX_ASSEMBLY	11		Rejected!
GO_PROTEIN_LOCALIZATION_TO_LYSOSOME	20	16
GO_MRNA_MODIFICATION	12		Rejected!
GO_SOMATIC_DIVERSIFICATION_OF_IMMUNOGLOBULINS	29	27
GO_ERBB2_SIGNALING_PATHWAY	39	38
GO_AMEBOIDAL_TYPE_CELL_MIGRATION	154	148
GO_HEMATOPOIETIC_STEM_CELL_DIFFERENTIATION	12		Rejected!
GO_SPINAL_CORD_MOTOR_NEURON_DIFFERENTIATION	34	33
GO_MONOCARBOXYLIC_ACID_METABOLIC_PROCESS	503	455
GO_CELLULAR_RESPONSE_TO_TOPOLOGICALLY_INCORRECT_PROTEIN	122	114
GO_AMINOGLYCAN_BIOSYNTHETIC_PROCESS	107	104
GO_DICARBOXYLIC_ACID_METABOLIC_PROCESS	101	97
GO_NEGATIVE_REGULATION_OF_ASTROCYTE_DIFFERENTIATION	13		Rejected!
GO_POSITIVE_REGULATION_OF_PROTEASOMAL_PROTEIN_CATABOLIC_PROCESS	98	96
GO_REGULATION_OF_ENERGY_HOMEOSTASIS	17	17
GO_REGULATION_OF_MEMBRANE_POTENTIAL	343	327
GO_POSITIVE_REGULATION_OF_RELEASE_OF_CYTOCHROME_C_FROM_MITOCHONDRIA	28	26
GO_PEPTIDYL_PROLINE_HYDROXYLATION	13		Rejected!
GO_MULTICELLULAR_ORGANISMAL_RESPONSE_TO_STRESS	68	66
GO_NEGATIVE_REGULATION_OF_SMALL_GTPASE_MEDIATED_SIGNAL_TRANSDUCTION	40	39
GO_ESTABLISHMENT_OF_LOCALIZATION_BY_MOVEMENT_ALONG_MICROTUBULE	97	88
GO_AMINO_ACID_BETAINE_TRANSPORT	14		Rejected!
GO_AMMONIUM_TRANSMEMBRANE_TRANSPORT	24	22
GO_REGULATION_OF_GROWTH	633		Rejected!
GO_CATION_TRANSPORT	796		Rejected!
GO_GABAERGIC_NEURON_DIFFERENTIATION	15		Rejected!
GO_MACROAUTOPHAGY	281	258
GO_FATTY_ACID_BETA_OXIDATION_USING_ACYL_COA_DEHYDROGENASE	18	17
GO_MEMBRANE_DOCKING	68	65
GO_EXCITATORY_POSTSYNAPTIC_POTENTIAL	27	27
GO_GLUTAMINE_FAMILY_AMINO_ACID_METABOLIC_PROCESS	65	61
GO_REGULATION_OF_NUCLEASE_ACTIVITY	23	21
GO_RESPONSE_TO_INORGANIC_SUBSTANCE	479	457
GO_NEGATIVE_REGULATION_OF_HISTONE_ACETYLATION	15	15
GO_PHAGOLYSOSOME_ASSEMBLY	11		Rejected!
GO_MODULATION_BY_SYMBIONT_OF_HOST_CELLULAR_PROCESS	28	26
GO_REGULATION_OF_VESICLE_MEDIATED_TRANSPORT	462	435
GO_ORGANONITROGEN_COMPOUND_CATABOLIC_PROCESS	343	318
GO_REGULATION_OF_ASTROCYTE_DIFFERENTIATION	27	27
GO_REGULATION_OF_HYDROGEN_PEROXIDE_INDUCED_CELL_DEATH	19	17
GO_ADP_METABOLIC_PROCESS	47	42
GO_POSITIVE_REGULATION_OF_CELL_PROLIFERATION	814		Rejected!
GO_REGULATION_OF_SODIUM_ION_TRANSPORT	77	74
GO_POSITIVE_REGULATION_OF_TUMOR_NECROSIS_FACTOR_SUPERFAMILY_CYTOKINE_PRODUCTION	57	54
GO_NEGATIVE_REGULATION_OF_G_PROTEIN_COUPLED_RECEPTOR_PROTEIN_SIGNALING_PATHWAY	41	37
GO_HISTONE_DEUBIQUITINATION	21	20
GO_GLUCOSAMINE_CONTAINING_COMPOUND_METABOLIC_PROCESS	26	24
GO_ORGANIC_ACID_TRANSPORT	261	240
GO_FOREBRAIN_REGIONALIZATION	25	22
GO_FOREBRAIN_GENERATION_OF_NEURONS	66	64
GO_CALCIUM_DEPENDENT_CELL_CELL_ADHESION_VIA_PLASMA_MEMBRANE_CELL_ADHESION_MOLECULES	27	23
GO_PANCREAS_DEVELOPMENT	73	70
GO_LEUKOCYTE_CHEMOTAXIS	117	107
GO_GLUCOSE_6_PHOSPHATE_METABOLIC_PROCESS	22	21
GO_MITOCHONDRIAL_TRANSMEMBRANE_TRANSPORT	58	49
GO_NUCLEAR_PORE_ORGANIZATION	15		Rejected!
GO_CELLULAR_RESPONSE_TO_NITRIC_OXIDE	15	15
GO_INTRA_S_DNA_DAMAGE_CHECKPOINT	12		Rejected!
GO_REGULATION_OF_SYNAPSE_STRUCTURE_OR_ACTIVITY	232	216
GO_HISTONE_H3_K9_MODIFICATION	14		Rejected!
GO_RESPONSE_TO_INTERFERON_ALPHA	20	20
GO_NEGATIVE_REGULATION_OF_TRANSLATIONAL_INITIATION	22	18
GO_REGULATION_OF_TOLL_LIKE_RECEPTOR_SIGNALING_PATHWAY	49	45
GO_CARDIAC_CONDUCTION_SYSTEM_DEVELOPMENT	12		Rejected!
GO_REGULATION_OF_GLOMERULAR_FILTRATION	12		Rejected!
GO_REGULATION_OF_FATTY_ACID_METABOLIC_PROCESS	87	79
GO_CYTOCHROME_COMPLEX_ASSEMBLY	26	15
GO_RESPONSE_TO_METAL_ION	333	317
GO_CELL_SUBSTRATE_ADHESION	164	152
GO_NEGATIVE_REGULATION_OF_DEVELOPMENTAL_GROWTH	84	81
GO_NEGATIVE_REGULATION_OF_INTRACELLULAR_SIGNAL_TRANSDUCTION	437	406
GO_ENDOCARDIAL_CUSHION_FORMATION	15	15
GO_REGULATION_OF_NUCLEAR_CELL_CYCLE_DNA_REPLICATION	11		Rejected!
GO_ORGANIC_HYDROXY_COMPOUND_TRANSPORT	155	143
GO_MITOCHONDRIAL_CALCIUM_ION_HOMEOSTASIS	16		Rejected!
GO_REPLACEMENT_OSSIFICATION	26	25
GO_REGULATION_OF_ACTIN_FILAMENT_BASED_PROCESS	312	300
GO_WOUND_HEALING	470	441
GO_MITOTIC_CELL_CYCLE_ARREST	13		Rejected!
GO_HEXOSE_CATABOLIC_PROCESS	49	46
GO_GLUTAMINE_METABOLIC_PROCESS	23	22
GO_RESPONSE_TO_NERVE_GROWTH_FACTOR	37	36
GO_NEGATIVE_REGULATION_OF_TELOMERASE_ACTIVITY	15		Rejected!
GO_RNA_PROCESSING	835		Rejected!
GO_REGULATION_OF_IRE1_MEDIATED_UNFOLDED_PROTEIN_RESPONSE	13		Rejected!
GO_POSITIVE_REGULATION_OF_FATTY_ACID_BIOSYNTHETIC_PROCESS	17	17
GO_SYNAPTIC_VESICLE_CYCLE	90	82
GO_NUCLEOBASE_CONTAINING_SMALL_MOLECULE_METABOLIC_PROCESS	535	484
GO_POSITIVE_REGULATION_OF_INTERLEUKIN_1_SECRETION	24	22
GO_REGULATION_OF_CYTOKINE_PRODUCTION_INVOLVED_IN_IMMUNE_RESPONSE	57	55
GO_POSITIVE_REGULATION_OF_LEUKOCYTE_PROLIFERATION	136	131
GO_PSEUDOURIDINE_SYNTHESIS	17	16
GO_CELLULAR_PROTEIN_COMPLEX_ASSEMBLY	346	310
GO_DEFENSE_RESPONSE	1231		Rejected!
GO_POLY_A_MRNA_EXPORT_FROM_NUCLEUS	14		Rejected!
GO_PHOSPHOLIPID_BIOSYNTHETIC_PROCESS	235	224
GO_NEGATIVE_REGULATION_OF_LEUKOCYTE_APOPTOTIC_PROCESS	43	42
GO_POSITIVE_REGULATION_OF_HYDROLASE_ACTIVITY	905		Rejected!
GO_CELLULAR_RESPONSE_TO_INTERLEUKIN_4	26	25
GO_PORPHYRIN_CONTAINING_COMPOUND_METABOLIC_PROCESS	36	35
GO_SPERM_CAPACITATION	18		Rejected!
GO_POSITIVE_REGULATION_OF_TELOMERASE_ACTIVITY	28	26
GO_NEGATIVE_REGULATION_OF_INTERLEUKIN_6_PRODUCTION	35	30
GO_CELLULAR_MONOVALENT_INORGANIC_CATION_HOMEOSTASIS	96	90
GO_RESPONSE_TO_METHYLMERCURY	12		Rejected!
GO_REGULATION_OF_CENTRIOLE_REPLICATION	13		Rejected!
GO_POSITIVE_REGULATION_OF_MULTICELLULAR_ORGANISMAL_METABOLIC_PROCESS	23	20
GO_REGULATION_OF_ACUTE_INFLAMMATORY_RESPONSE	74	67
GO_CYTOKINE_PRODUCTION	120	116
GO_TOLL_LIKE_RECEPTOR_SIGNALING_PATHWAY	85	83
GO_POSITIVE_REGULATION_OF_INTRACELLULAR_TRANSPORT	370	338
GO_FOREBRAIN_CELL_MIGRATION	62	60
GO_DEMETHYLATION	54	50
GO_CELL_MOTILITY	835		Rejected!
GO_POSITIVE_REGULATION_OF_ENDOTHELIAL_CELL_MIGRATION	67	63
GO_DECIDUALIZATION	21	20
GO_REGULATION_OF_MONONUCLEAR_CELL_MIGRATION	16	16
GO_CERAMIDE_BIOSYNTHETIC_PROCESS	43	40
GO_NEGATIVE_REGULATION_OF_ORGAN_GROWTH	21	21
GO_NEGATIVE_REGULATION_OF_RESPONSE_TO_BIOTIC_STIMULUS	30	27
GO_ORGANOPHOSPHATE_ESTER_TRANSPORT	89	83
GO_MICROTUBULE_CYTOSKELETON_ORGANIZATION	348	314
GO_HISTONE_MONOUBIQUITINATION	23	23
GO_REGULATION_OF_CELL_CYCLE_G2_M_PHASE_TRANSITION	59	58
GO_EMBRYONIC_VISCEROCRANIUM_MORPHOGENESIS	11		Rejected!
GO_SOMATIC_CELL_DNA_RECOMBINATION	33	32
GO_PIGMENTATION	86	82
GO_POSITIVE_REGULATION_OF_PROTEIN_LOCALIZATION_TO_CELL_PERIPHERY	37	34
GO_POSITIVE_REGULATION_OF_TRANSLATIONAL_INITIATION	22	21
GO_NEGATIVE_REGULATION_OF_CELL_AGING	17	16
GO_B_CELL_MEDIATED_IMMUNITY	99	71
GO_AORTA_DEVELOPMENT	41	41
GO_CELL_DIFFERENTIATION_INVOLVED_IN_EMBRYONIC_PLACENTA_DEVELOPMENT	25	25
GO_ASYMMETRIC_CELL_DIVISION	13		Rejected!
GO_SPECIFICATION_OF_SYMMETRY	117	110
GO_PROTEIN_LOCALIZATION_TO_ENDOPLASMIC_RETICULUM	123	106
GO_BILE_ACID_BIOSYNTHETIC_PROCESS	20	20
GO_NEGATIVE_REGULATION_OF_COAGULATION	48	47
GO_HISTONE_EXCHANGE	53	42
GO_LIPID_HOMEOSTASIS	110	103
GO_CELLULAR_RESPIRATION	143	134
GO_NUCLEOTIDE_EXCISION_REPAIR_DNA_DAMAGE_RECOGNITION	23	23
GO_REGULATION_OF_ENDOTHELIAL_CELL_DEVELOPMENT	12		Rejected!
GO_B_CELL_DIFFERENTIATION	89	85
GO_NEURAL_PRECURSOR_CELL_PROLIFERATION	70	69
GO_NUCLEAR_TRANSPORT	355	324
GO_PEPTIDE_METABOLIC_PROCESS	571		Rejected!
GO_NEGATIVE_REGULATION_OF_CELL_SUBSTRATE_ADHESION	53	49
GO_REGULATION_OF_EPITHELIAL_CELL_DIFFERENTIATION	122	119
GO_ENDOTHELIAL_CELL_MIGRATION	57	53
GO_ORGANIC_HYDROXY_COMPOUND_CATABOLIC_PROCESS	72	71
GO_GLYCEROLIPID_METABOLIC_PROCESS	356	336
GO_PEPTIDYL_AMINO_ACID_MODIFICATION	841		Rejected!
GO_SECRETION	588		Rejected!
GO_REGULATION_OF_SEQUESTERING_OF_TRIGLYCERIDE	12		Rejected!
GO_NEGATIVE_REGULATION_OF_FIBROBLAST_GROWTH_FACTOR_RECEPTOR_SIGNALING_PATHWAY	11		Rejected!
GO_NEGATIVE_REGULATION_OF_PROTEIN_OLIGOMERIZATION	12		Rejected!
GO_CELL_ACTIVATION_INVOLVED_IN_IMMUNE_RESPONSE	139	136
GO_POSITIVE_REGULATION_OF_VASODILATION	32	31
GO_HOMOCYSTEINE_METABOLIC_PROCESS	11		Rejected!
GO_NEGATIVE_REGULATION_OF_HISTONE_MODIFICATION	36	34
GO_COFACTOR_CATABOLIC_PROCESS	20	18
GO_PYRIMIDINE_CONTAINING_COMPOUND_CATABOLIC_PROCESS	32	28
GO_NEGATIVE_REGULATION_OF_DNA_BINDING	46	46
GO_VENTRAL_SPINAL_CORD_DEVELOPMENT	46	44
GO_REGULATION_OF_CIRCADIAN_RHYTHM	103	98
GO_ANION_TRANSPORT	507	467
GO_CELL_CELL_ADHESION	608		Rejected!
GO_MORPHOGENESIS_OF_AN_ENDOTHELIUM	16	16
GO_GUANOSINE_CONTAINING_COMPOUND_METABOLIC_PROCESS	46	42
GO_POSITIVE_REGULATION_OF_RELEASE_OF_SEQUESTERED_CALCIUM_ION_INTO_CYTOSOL	39	35
GO_REGULATION_OF_CYCLIC_NUCLEOTIDE_METABOLIC_PROCESS	155	147
GO_CHONDROITIN_SULFATE_PROTEOGLYCAN_BIOSYNTHETIC_PROCESS	30	29
GO_GLANDULAR_EPITHELIAL_CELL_DEVELOPMENT	18	17
GO_RESPONSE_TO_MAGNESIUM_ION	23	22
GO_CELLULAR_RESPONSE_TO_ATP	12		Rejected!
GO_CHOLESTEROL_EFFLUX	26	26
GO_PROTEIN_OLIGOMERIZATION	434	403
GO_BETA_CATENIN_DESTRUCTION_COMPLEX_DISASSEMBLY	22	20
GO_INNER_DYNEIN_ARM_ASSEMBLY	11		Rejected!
GO_REGULATION_OF_EPITHELIAL_CELL_PROLIFERATION	285	272
GO_CHROMATIN_ASSEMBLY_OR_DISASSEMBLY	177	144
GO_REGULATION_OF_NITRIC_OXIDE_SYNTHASE_ACTIVITY	49	47
GO_REGULATION_OF_ANDROGEN_RECEPTOR_SIGNALING_PATHWAY	22	22
GO_LEFT_RIGHT_PATTERN_FORMATION	21	21
GO_REGULATION_OF_LIPID_BIOSYNTHETIC_PROCESS	128	121
GO_RESPONSE_TO_XENOBIOTIC_STIMULUS	105	90
GO_REGULATION_OF_MACROPHAGE_DERIVED_FOAM_CELL_DIFFERENTIATION	28	27
GO_EMBRYONIC_DIGESTIVE_TRACT_MORPHOGENESIS	17	17
GO_PLACENTA_BLOOD_VESSEL_DEVELOPMENT	28	27
GO_POSITIVE_REGULATION_OF_GUANYLATE_CYCLASE_ACTIVITY	11		Rejected!
GO_MELANIN_METABOLIC_PROCESS	14		Rejected!
GO_POSITIVE_REGULATION_OF_RESPONSE_TO_EXTERNAL_STIMULUS	296	283
GO_POSITIVE_REGULATION_OF_CELL_CYCLE_G2_M_PHASE_TRANSITION	18	18
GO_REGULATION_OF_REMOVAL_OF_SUPEROXIDE_RADICALS	11		Rejected!
GO_NEGATIVE_REGULATION_OF_STEM_CELL_PROLIFERATION	17	15
GO_AGING	264	257
GO_REGULATION_OF_VACUOLAR_TRANSPORT	29	29
GO_CELLULAR_RESPONSE_TO_ELECTRICAL_STIMULUS	14		Rejected!
GO_REGULATION_OF_OXIDATIVE_PHOSPHORYLATION	16		Rejected!
GO_NEGATIVE_REGULATION_OF_CHROMOSOME_SEGREGATION	28	27
GO_NEGATIVE_REGULATION_OF_EXTRINSIC_APOPTOTIC_SIGNALING_PATHWAY	98	93
GO_REGULATION_OF_BONE_DEVELOPMENT	19	18
GO_POSITIVE_REGULATION_OF_T_CELL_MEDIATED_CYTOTOXICITY	16	15
GO_REGULATION_OF_LEUKOCYTE_MEDIATED_CYTOTOXICITY	53	50
GO_REGULATION_OF_CHOLESTEROL_BIOSYNTHETIC_PROCESS	13		Rejected!
GO_POLYSACCHARIDE_CATABOLIC_PROCESS	24	23
GO_NEGATIVE_REGULATION_OF_AUTOPHAGY	53	50
GO_INNER_CELL_MASS_CELL_PROLIFERATION	11		Rejected!
GO_POSITIVE_REGULATION_OF_MRNA_SPLICING_VIA_SPLICEOSOME	14		Rejected!
GO_POSTTRANSCRIPTIONAL_REGULATION_OF_GENE_EXPRESSION	448	400
GO_POSITIVE_REGULATION_OF_DNA_DEPENDENT_DNA_REPLICATION	12		Rejected!
GO_STARTLE_RESPONSE	25	25
GO_MOTOR_NEURON_AXON_GUIDANCE	27	27
GO_TRANSCRIPTION_FROM_RNA_POLYMERASE_II_PROMOTER	724		Rejected!
GO_PYRIMIDINE_RIBONUCLEOSIDE_CATABOLIC_PROCESS	11		Rejected!
GO_RESPONSE_TO_ENDOGENOUS_STIMULUS	1450		Rejected!
GO_HYPOTHALAMUS_DEVELOPMENT	24	23
GO_PATTERN_RECOGNITION_RECEPTOR_SIGNALING_PATHWAY	109	105
GO_POSITIVE_REGULATION_OF_MEIOTIC_CELL_CYCLE	14		Rejected!
GO_LATERAL_MESODERM_DEVELOPMENT	11		Rejected!
GO_POSITIVE_REGULATION_OF_CELL_MATRIX_ADHESION	40	40
GO_EMBRYO_DEVELOPMENT	894		Rejected!
GO_REGULATION_OF_STRIATED_MUSCLE_CONTRACTION	79	76
GO_REGULATION_OF_LEUKOCYTE_DIFFERENTIATION	232	220
GO_REGULATION_OF_TRANSCRIPTION_ELONGATION_FROM_RNA_POLYMERASE_II_PROMOTER	24	21
GO_WATER_TRANSPORT	20	18
GO_ESTABLISHMENT_OF_CELL_POLARITY	88	85
GO_BIOTIN_METABOLIC_PROCESS	14		Rejected!
GO_STEM_CELL_DIVISION	29	28
GO_REACTIVE_OXYGEN_SPECIES_BIOSYNTHETIC_PROCESS	23	23
GO_POSITIVE_REGULATION_OF_NITRIC_OXIDE_SYNTHASE_BIOSYNTHETIC_PROCESS	14		Rejected!
GO_DIGESTIVE_SYSTEM_DEVELOPMENT	148	141
GO_POSITIVE_REGULATION_OF_STEROID_BIOSYNTHETIC_PROCESS	13		Rejected!
GO_DNA_CONFORMATION_CHANGE	273	235
GO_DETECTION_OF_MECHANICAL_STIMULUS	42	37
GO_SEXUAL_REPRODUCTION	730		Rejected!
GO_EPIDERMAL_CELL_DIFFERENTIATION	142	120
GO_SYNAPTONEMAL_COMPLEX_ORGANIZATION	21	20
GO_BASE_EXCISION_REPAIR	39	38
GO_CELLULAR_CARBOHYDRATE_CATABOLIC_PROCESS	33	31
GO_NEGATIVE_REGULATION_OF_TYPE_2_IMMUNE_RESPONSE	11		Rejected!
GO_REGULATION_OF_NUCLEOSIDE_METABOLIC_PROCESS	49	46
GO_TAXIS	464	426
GO_CITRULLINE_METABOLIC_PROCESS	11		Rejected!
GO_NEGATIVE_REGULATION_OF_AXON_GUIDANCE	27	25
GO_ORGAN_FORMATION	34	33
GO_NEGATIVE_REGULATION_OF_CALCIUM_ION_TRANSPORT_INTO_CYTOSOL	19	17
GO_REGULATION_OF_CARDIAC_MUSCLE_CELL_MEMBRANE_REPOLARIZATION	21	20
GO_RESPONSE_TO_GLUCAGON	48	48
GO_NEGATIVE_REGULATION_OF_TISSUE_REMODELING	17	17
GO_MEMBRANE_TUBULATION	12		Rejected!
GO_EMBRYONIC_PLACENTA_DEVELOPMENT	83	82
GO_SMALL_MOLECULE_BIOSYNTHETIC_PROCESS	443	412
GO_ANATOMICAL_STRUCTURE_MATURATION	39	38
GO_REGULATION_OF_AMYLOID_PRECURSOR_PROTEIN_CATABOLIC_PROCESS	11		Rejected!
GO_CELLULAR_EXTRAVASATION	25	24
GO_REGULATION_OF_TELOMERE_MAINTENANCE	67	61
GO_REGULATION_OF_EXTRINSIC_APOPTOTIC_SIGNALING_PATHWAY_VIA_DEATH_DOMAIN_RECEPTORS	55	52
GO_NEGATIVE_REGULATION_OF_WOUND_HEALING	58	57
GO_REGULATION_OF_IMMUNOGLOBULIN_PRODUCTION	47	47
GO_FATTY_ACYL_COA_METABOLIC_PROCESS	51	45
GO_NEGATIVE_REGULATION_OF_MUSCLE_CELL_APOPTOTIC_PROCESS	30	29
GO_GPI_ANCHOR_METABOLIC_PROCESS	33	32
GO_POSITIVE_REGULATION_OF_HISTONE_DEACETYLATION	14		Rejected!
GO_BLOOD_COAGULATION_FIBRIN_CLOT_FORMATION	25	24
GO_POSITIVE_REGULATION_OF_INSULIN_SECRETION	66	62
GO_NEGATIVE_REGULATION_OF_NEUROTRANSMITTER_TRANSPORT	16		Rejected!
GO_AMYLOID_PRECURSOR_PROTEIN_METABOLIC_PROCESS	12		Rejected!
GO_NUCLEIC_ACID_PHOSPHODIESTER_BOND_HYDROLYSIS	254	221
GO_CHEMICAL_HOMEOSTASIS_WITHIN_A_TISSUE	11		Rejected!
GO_REGULATION_OF_MYELOID_CELL_DIFFERENTIATION	183	168
GO_REGULATION_OF_RESPONSE_TO_EXTERNAL_STIMULUS	926		Rejected!
GO_REGULATION_OF_RNA_POLYMERASE_II_TRANSCRIPTIONAL_PREINITIATION_COMPLEX_ASSEMBLY	13		Rejected!
GO_RETROGRADE_PROTEIN_TRANSPORT_ER_TO_CYTOSOL	16		Rejected!
GO_EPITHELIAL_CELL_CELL_ADHESION	14		Rejected!
GO_REGULATION_OF_MITOCHONDRION_ORGANIZATION	218	196
GO_POLYAMINE_METABOLIC_PROCESS	15		Rejected!
GO_POSITIVE_REGULATION_OF_MUSCLE_CONTRACTION	44	43
GO_NEGATIVE_REGULATION_OF_T_CELL_RECEPTOR_SIGNALING_PATHWAY	16	16
GO_PTERIDINE_CONTAINING_COMPOUND_BIOSYNTHETIC_PROCESS	18	15
GO_BLOOD_VESSEL_ENDOTHELIAL_CELL_MIGRATION	24	23
GO_POSITIVE_REGULATION_OF_PROTEIN_LOCALIZATION_TO_NUCLEUS	129	122
GO_POSITIVE_REGULATION_OF_BMP_SIGNALING_PATHWAY	32	32
GO_REGULATION_OF_INTERFERON_GAMMA_BIOSYNTHETIC_PROCESS	16	16
GO_PROXIMAL_DISTAL_PATTERN_FORMATION	32	31
GO_STRIATED_MUSCLE_CONTRACTION	99	94
GO_NEGATIVE_REGULATION_OF_ANION_TRANSPORT	33	31
GO_NEGATIVE_REGULATION_OF_CD4_POSITIVE_ALPHA_BETA_T_CELL_DIFFERENTIATION	12		Rejected!
GO_ECTODERM_DEVELOPMENT	21	20
GO_HYALURONAN_METABOLIC_PROCESS	31	29
GO_LEUKOCYTE_MIGRATION	259	248
GO_NEGATIVE_REGULATION_OF_INTRACELLULAR_PROTEIN_TRANSPORT	95	89
GO_MEIOSIS_I	88	77
GO_SENSORY_PERCEPTION_OF_PAIN	75	73
GO_NEGATIVE_REGULATION_OF_GENE_EXPRESSION_EPIGENETIC	112	84
GO_ALDITOL_METABOLIC_PROCESS	20	19
GO_MITOCHONDRIAL_ELECTRON_TRANSPORT_UBIQUINOL_TO_CYTOCHROME_C	14		Rejected!
GO_REGULATION_OF_ANATOMICAL_STRUCTURE_SIZE	472	450
GO_REGULATION_OF_CELL_PROLIFERATION_INVOLVED_IN_KIDNEY_DEVELOPMENT	13		Rejected!
GO_POSITIVE_REGULATION_OF_MITOCHONDRION_ORGANIZATION	167	150
GO_POSITIVE_REGULATION_OF_CATALYTIC_ACTIVITY	1518		Rejected!
GO_POSITIVE_REGULATION_OF_SIGNAL_TRANSDUCTION_BY_P53_CLASS_MEDIATOR	17	17
GO_PEPTIDYL_LYSINE_MODIFICATION	312	280
GO_METHYLATION_DEPENDENT_CHROMATIN_SILENCING	11		Rejected!
GO_REGULATION_OF_LIPOPROTEIN_LIPASE_ACTIVITY	15	15
GO_HORMONE_MEDIATED_SIGNALING_PATHWAY	158	154
GO_ANDROGEN_BIOSYNTHETIC_PROCESS	14		Rejected!
GO_NEGATIVE_REGULATION_OF_PROTEIN_BINDING	79	78
GO_POSITIVE_REGULATION_OF_OLIGODENDROCYTE_DIFFERENTIATION	13		Rejected!
GO_AXONEMAL_DYNEIN_COMPLEX_ASSEMBLY	22	16
GO_REGULATION_OF_LIPID_METABOLIC_PROCESS	282	260
GO_HEMIDESMOSOME_ASSEMBLY	12		Rejected!
GO_MAST_CELL_ACTIVATION	21	21
GO_RESPONSE_TO_EXTERNAL_STIMULUS	1821		Rejected!
GO_PROTEIN_IMPORT_INTO_NUCLEUS_TRANSLOCATION	29	27
GO_REGULATION_OF_ADENYLATE_CYCLASE_ACTIVITY	70	64
GO_POSITIVE_REGULATION_OF_LEUKOCYTE_DIFFERENTIATION	131	124
GO_MITOCHONDRIAL_MEMBRANE_ORGANIZATION	92	86
GO_POSITIVE_REGULATION_OF_NEUTROPHIL_MIGRATION	27	26
GO_INTRA_GOLGI_VESICLE_MEDIATED_TRANSPORT	47	40
GO_REGULATION_OF_SPINDLE_CHECKPOINT	14		Rejected!
GO_POSITIVE_REGULATION_OF_STRIATED_MUSCLE_CONTRACTION	15	15
GO_ANATOMICAL_STRUCTURE_REGRESSION	12		Rejected!
GO_CEREBRAL_CORTEX_NEURON_DIFFERENTIATION	22	22
GO_OVARIAN_FOLLICLE_DEVELOPMENT	61	57
GO_REGULATION_OF_VENTRICULAR_CARDIAC_MUSCLE_CELL_ACTION_POTENTIAL	11		Rejected!
GO_REGULATION_OF_MYOBLAST_DIFFERENTIATION	48	46
GO_GLUCAN_METABOLIC_PROCESS	58	54
GO_CARDIAC_ATRIUM_DEVELOPMENT	31	30
GO_NEGATIVE_REGULATION_OF_CELLULAR_RESPONSE_TO_GROWTH_FACTOR_STIMULUS	121	116
GO_FATTY_ACID_HOMEOSTASIS	12		Rejected!
GO_NUCLEOTIDE_SUGAR_METABOLIC_PROCESS	33	31
GO_ENERGY_DERIVATION_BY_OXIDATION_OF_ORGANIC_COMPOUNDS	217	203
GO_REGULATION_OF_PLATELET_AGGREGATION	17	16
GO_POSITIVE_REGULATION_OF_PROTEIN_IMPORT_INTO_NUCLEUS_TRANSLOCATION	13		Rejected!
GO_POSITIVE_REGULATION_OF_CARDIAC_MUSCLE_CONTRACTION	12		Rejected!
GO_REGULATION_OF_SUBSTRATE_ADHESION_DEPENDENT_CELL_SPREADING	43	39
GO_NEPHRIC_DUCT_DEVELOPMENT	15		Rejected!
GO_POST_GOLGI_VESICLE_MEDIATED_TRANSPORT	83	80
GO_ERROR_FREE_TRANSLESION_SYNTHESIS	19	18
GO_EYE_PHOTORECEPTOR_CELL_DIFFERENTIATION	42	41
GO_RESPONSE_TO_TESTOSTERONE	38	36
GO_CENTRIOLE_ASSEMBLY	20	18
GO_REGULATION_OF_HEMOPOIESIS	314	295
GO_ATRIAL_SEPTUM_DEVELOPMENT	18	18
GO_DETECTION_OF_TEMPERATURE_STIMULUS	17	15
GO_ION_TRANSMEMBRANE_TRANSPORT	822		Rejected!
GO_ENAMEL_MINERALIZATION	11		Rejected!
GO_POSITIVE_REGULATION_OF_CALCIUM_MEDIATED_SIGNALING	38	36
GO_NEURAL_CREST_CELL_MIGRATION	51	51
GO_SPINAL_CORD_MOTOR_NEURON_CELL_FATE_SPECIFICATION	13		Rejected!
GO_REGULATION_OF_GLYCOPROTEIN_METABOLIC_PROCESS	43	39
GO_INTRACELLULAR_SIGNAL_TRANSDUCTION	1572		Rejected!
GO_REGULATION_OF_BEHAVIOR	65	61
GO_PYRIMIDINE_NUCLEOTIDE_METABOLIC_PROCESS	48	40
GO_GLYCOLIPID_CATABOLIC_PROCESS	13		Rejected!
GO_SYNAPTIC_VESICLE_ENDOCYTOSIS	17	17
GO_POSITIVE_REGULATION_OF_PROTEIN_TYROSINE_KINASE_ACTIVITY	37	34
GO_POSITIVE_REGULATION_OF_HEART_RATE	22	22
GO_PALATE_DEVELOPMENT	85	83
GO_INNATE_IMMUNE_RESPONSE_ACTIVATING_CELL_SURFACE_RECEPTOR_SIGNALING_PATHWAY	106	99
GO_PATTERNING_OF_BLOOD_VESSELS	32	32
GO_REGULATION_OF_HOMEOSTATIC_PROCESS	447	424
GO_FATTY_ACID_BETA_OXIDATION_USING_ACYL_COA_OXIDASE	13		Rejected!
GO_POSITIVE_REGULATION_OF_VASOCONSTRICTION	35	35
GO_GOLGI_TO_PLASMA_MEMBRANE_TRANSPORT	41	40
GO_PROTEIN_TARGETING_TO_MEMBRANE	157	138
GO_MITOTIC_CELL_CYCLE	766		Rejected!
GO_REGULATION_OF_FEEDING_BEHAVIOR	22	19
GO_REGULATION_OF_THYMOCYTE_AGGREGATION	26	25
GO_PROTEIN_COMPLEX_BIOGENESIS	1132		Rejected!
GO_REGULATION_OF_MULTICELLULAR_ORGANISM_GROWTH	66	65
GO_REGULATION_OF_KIDNEY_DEVELOPMENT	55	55
GO_MACROMOLECULAR_COMPLEX_DISASSEMBLY	182	175
GO_POSITIVE_REGULATION_OF_CELLULAR_COMPONENT_BIOGENESIS	406	369
GO_POSITIVE_REGULATION_OF_MITOCHONDRIAL_MEMBRANE_PERMEABILITY	18	17
GO_COMPLEMENT_ACTIVATION	76	51
GO_REGULATION_OF_CATECHOLAMINE_SECRETION	43	41
GO_BONE_DEVELOPMENT	156	149
GO_NEGATIVE_REGULATION_OF_INTRACELLULAR_STEROID_HORMONE_RECEPTOR_SIGNALING_PATHWAY	30	28
GO_DERMATAN_SULFATE_PROTEOGLYCAN_METABOLIC_PROCESS	16	16
GO_REGULATION_OF_BIOMINERAL_TISSUE_DEVELOPMENT	75	69
GO_REGULATION_OF_AMINE_TRANSPORT	72	67
GO_SMOOTH_MUSCLE_TISSUE_DEVELOPMENT	18	18
GO_NEGATIVE_REGULATION_OF_HEMATOPOIETIC_PROGENITOR_CELL_DIFFERENTIATION	24	18
GO_NEGATIVE_REGULATION_OF_NUCLEOSIDE_METABOLIC_PROCESS	19	18
GO_NEGATIVE_REGULATION_OF_CATION_CHANNEL_ACTIVITY	34	31
GO_NCRNA_PROCESSING	386	332
GO_NEGATIVE_REGULATION_OF_TRANSPORT	458	427
GO_THYMOCYTE_AGGREGATION	45	44
GO_LEYDIG_CELL_DIFFERENTIATION	11		Rejected!
GO_AMINE_METABOLIC_PROCESS	131	124
GO_DNA_MODIFICATION	79	73
GO_PROTEIN_LOCALIZATION_TO_MEMBRANE	376	350
GO_RNA_SURVEILLANCE	14		Rejected!
GO_MITOTIC_SPINDLE_ASSEMBLY	41	38
GO_REGULATION_OF_GRANULOCYTE_DIFFERENTIATION	16		Rejected!
GO_RESPONSE_TO_ALKALOID	137	132
GO_REGULATION_OF_MESENCHYMAL_CELL_PROLIFERATION	34	34
GO_MORPHOGENESIS_OF_AN_EPITHELIAL_FOLD	15	15
GO_AUTOPHAGY	394	363
GO_REGULATION_OF_CELL_PROJECTION_ORGANIZATION	558		Rejected!
GO_REGULATION_OF_ACTIN_FILAMENT_LENGTH	156	147
GO_REGULATION_OF_TRANSPORTER_ACTIVITY	198	188
GO_EATING_BEHAVIOR	30	29
GO_GLUTATHIONE_DERIVATIVE_METABOLIC_PROCESS	22	20
GO_CELL_JUNCTION_ORGANIZATION	185	175
GO_FOLIC_ACID_CONTAINING_COMPOUND_BIOSYNTHETIC_PROCESS	13		Rejected!
GO_EMBRYONIC_HEART_TUBE_DEVELOPMENT	73	68
GO_SPHINGOID_METABOLIC_PROCESS	13		Rejected!
GO_PROTEIN_DESTABILIZATION	34	33
GO_NEGATIVE_REGULATION_OF_RESPONSE_TO_FOOD	12		Rejected!
GO_L_AMINO_ACID_IMPORT	12		Rejected!
GO_EAR_DEVELOPMENT	195	185
GO_NEGATIVE_REGULATION_OF_CELL_MATRIX_ADHESION	30	28
GO_REGULATION_OF_MACROPHAGE_CHEMOTAXIS	16	16
GO_LAGGING_STRAND_ELONGATION	11		Rejected!
GO_POSITIVE_REGULATION_OF_SMOOTH_MUSCLE_CELL_PROLIFERATION	60	59
GO_MEMBRANE_BUDDING	114	109
GO_REGULATION_OF_SYNAPTIC_PLASTICITY	140	136
GO_LONG_TERM_SYNAPTIC_DEPRESSION	15		Rejected!
GO_GLYCOSYLCERAMIDE_METABOLIC_PROCESS	12		Rejected!
GO_CELLULAR_RESPONSE_TO_RETINOIC_ACID	65	58
GO_NCRNA_TRANSCRIPTION	88	79
GO_REGULATION_OF_INTERLEUKIN_1_BETA_PRODUCTION	48	44
GO_NEGATIVE_REGULATION_OF_SMOOTH_MUSCLE_CELL_MIGRATION	16	16
GO_NEGATIVE_REGULATION_OF_INTRINSIC_APOPTOTIC_SIGNALING_PATHWAY	90	79
GO_LIPOXYGENASE_PATHWAY	13		Rejected!
GO_NEGATIVE_REGULATION_OF_EPITHELIAL_CELL_APOPTOTIC_PROCESS	35	35
GO_VESICLE_DOCKING_INVOLVED_IN_EXOCYTOSIS	35	34
GO_CD4_POSITIVE_ALPHA_BETA_T_CELL_ACTIVATION	34	33
GO_ARTERY_MORPHOGENESIS	51	51
GO_NEGATIVE_REGULATION_OF_DEFENSE_RESPONSE_TO_VIRUS	18	17
GO_POSITIVE_REGULATION_OF_MOLECULAR_FUNCTION	1791		Rejected!
GO_POSITIVE_REGULATION_OF_REGULATED_SECRETORY_PATHWAY	49	47
GO_SPROUTING_ANGIOGENESIS	45	42
GO_LYMPHOCYTE_ACTIVATION	342	331
GO_METALLO_SULFUR_CLUSTER_ASSEMBLY	18	18
GO_NEGATIVE_REGULATION_OF_RETINOIC_ACID_RECEPTOR_SIGNALING_PATHWAY	27		Rejected!
GO_SPLICEOSOMAL_TRI_SNRNP_COMPLEX_ASSEMBLY	12		Rejected!
GO_REGULATION_OF_T_CELL_TOLERANCE_INDUCTION	12		Rejected!
GO_POSITIVE_REGULATION_OF_RESPONSE_TO_OXIDATIVE_STRESS	15	15
GO_PROTEIN_TRIMERIZATION	40	37
GO_REGULATION_OF_PEPTIDYL_SERINE_PHOSPHORYLATION	118	113
GO_PROTEOGLYCAN_METABOLIC_PROCESS	83	82
GO_NITROGEN_COMPOUND_TRANSPORT	507	462
GO_DOPAMINE_METABOLIC_PROCESS	25	25
GO_DEFENSE_RESPONSE_TO_OTHER_ORGANISM	505	441
GO_POSITIVE_REGULATION_OF_GLYCOGEN_METABOLIC_PROCESS	17	15
GO_LEUKOCYTE_PROLIFERATION	88	86
GO_POSITIVE_REGULATION_OF_MICROTUBULE_POLYMERIZATION_OR_DEPOLYMERIZATION	22	22
GO_L_ASCORBIC_ACID_METABOLIC_PROCESS	11		Rejected!
GO_CEREBELLAR_GRANULAR_LAYER_DEVELOPMENT	13		Rejected!
GO_REGULATION_OF_GENE_EXPRESSION_BY_GENETIC_IMPRINTING	16	15
GO_ADHERENS_JUNCTION_ASSEMBLY	34	33
GO_SECRETORY_GRANULE_ORGANIZATION	27	24
GO_NEGATIVE_REGULATION_OF_POTASSIUM_ION_TRANSPORT	32	31
GO_POSITIVE_REGULATION_OF_INTERLEUKIN_12_PRODUCTION	33	33
GO_REGULATION_OF_T_CELL_APOPTOTIC_PROCESS	33	31
GO_VESICLE_FUSION_TO_PLASMA_MEMBRANE	12		Rejected!
GO_VENTRICULAR_CARDIAC_MUSCLE_TISSUE_DEVELOPMENT	45	43
GO_CELLULAR_RESPONSE_TO_INTERFERON_GAMMA	122	109
GO_NEGATIVE_REGULATION_OF_HISTONE_METHYLATION	16	16
GO_REGULATION_OF_GLIAL_CELL_PROLIFERATION	21	21
GO_IN_UTERO_EMBRYONIC_DEVELOPMENT	311	296
GO_NEGATIVE_REGULATION_OF_BLOOD_CIRCULATION	36	33
GO_ER_NUCLEUS_SIGNALING_PATHWAY	34	32
GO_ETHANOL_METABOLIC_PROCESS	14		Rejected!
GO_DICARBOXYLIC_ACID_BIOSYNTHETIC_PROCESS	13		Rejected!
GO_PROTEIN_HETEROTRIMERIZATION	14		Rejected!
GO_VESICLE_CYTOSKELETAL_TRAFFICKING	39	35
GO_REGULATION_OF_TRANSCRIPTION_FACTOR_IMPORT_INTO_NUCLEUS	95	91
GO_EPITHELIAL_CILIUM_MOVEMENT	18	16
GO_NEGATIVE_REGULATION_OF_MEIOTIC_CELL_CYCLE	19	18
GO_MESENCHYMAL_CELL_DIFFERENTIATION	134	132
GO_NEGATIVE_REGULATION_OF_DNA_BIOSYNTHETIC_PROCESS	32	31
GO_SHORT_CHAIN_FATTY_ACID_METABOLIC_PROCESS	14		Rejected!
GO_ATRIAL_SEPTUM_MORPHOGENESIS	14		Rejected!
GO_REGULATION_OF_SMALL_GTPASE_MEDIATED_SIGNAL_TRANSDUCTION	278	266
GO_CELLULAR_RESPONSE_TO_GROWTH_HORMONE_STIMULUS	20	20
GO_REGULATION_OF_INTERLEUKIN_2_BIOSYNTHETIC_PROCESS	18	17
GO_RNA_MODIFICATION	120	103
GO_CELLULAR_COMPONENT_ASSEMBLY_INVOLVED_IN_MORPHOGENESIS	246	221
GO_ORGANELLE_FISSION	496	452
GO_EMBRYONIC_FORELIMB_MORPHOGENESIS	32	29
GO_REGULATION_OF_FIBROBLAST_APOPTOTIC_PROCESS	14		Rejected!
GO_NOSE_DEVELOPMENT	15	15
GO_CELL_DIFFERENTIATION_INVOLVED_IN_KIDNEY_DEVELOPMENT	36	35
GO_REGULATION_OF_TRANSCRIPTION_FROM_RNA_POLYMERASE_III_PROMOTER	23	20
GO_MUSCLE_STRUCTURE_DEVELOPMENT	432	410
GO_NEGATIVE_REGULATION_OF_CELL_CYCLE_PROCESS	214	202
GO_RESPONSE_TO_INCREASED_OXYGEN_LEVELS	23	23
GO_REGULATION_OF_CHROMATIN_SILENCING	21	20
GO_MACROMOLECULAR_COMPLEX_REMODELING	24	24
GO_RIBOSOMAL_LARGE_SUBUNIT_ASSEMBLY	23	22
GO_MAINTENANCE_OF_LOCATION_IN_CELL	96	91
GO_CEREBELLAR_CORTEX_DEVELOPMENT	46	45
GO_REGULATION_OF_MICROTUBULE_POLYMERIZATION	31	31
GO_REGULATION_OF_MESODERM_DEVELOPMENT	15		Rejected!
GO_T_HELPER_1_TYPE_IMMUNE_RESPONSE	21	18
GO_POSITIVE_REGULATION_OF_TYPE_2_IMMUNE_RESPONSE	14		Rejected!
GO_PLASMA_LIPOPROTEIN_PARTICLE_CLEARANCE	21	21
GO_CELLULAR_RESPONSE_TO_OXYGEN_LEVELS	143	137
GO_DNA_CATABOLIC_PROCESS	27	27
GO_REGULATION_OF_INTRACELLULAR_ESTROGEN_RECEPTOR_SIGNALING_PATHWAY	28	25
GO_CELLULAR_RESPONSE_TO_HORMONE_STIMULUS	552		Rejected!
GO_RESPONSE_TO_PROSTAGLANDIN	34	33
GO_CELL_FATE_COMMITMENT_INVOLVED_IN_FORMATION_OF_PRIMARY_GERM_LAYER	28	26
GO_DNA_REPAIR	480	429
GO_T_CELL_DIFFERENTIATION_INVOLVED_IN_IMMUNE_RESPONSE	29	28
GO_INSULIN_LIKE_GROWTH_FACTOR_RECEPTOR_SIGNALING_PATHWAY	14		Rejected!
GO_PROTEIN_HETEROTETRAMERIZATION	38	29
GO_NEGATIVE_REGULATION_OF_HEART_CONTRACTION	22	19
GO_SUBSTRATE_INDEPENDENT_TELENCEPHALIC_TANGENTIAL_MIGRATION	13		Rejected!
GO_SULFUR_COMPOUND_CATABOLIC_PROCESS	39	38
GO_CHLORIDE_TRANSPORT	99	95
GO_MICROTUBULE_DEPOLYMERIZATION	13		Rejected!
GO_PROTEIN_POLYMERIZATION	67	64
GO_CELLULAR_RESPONSE_TO_CORTICOSTEROID_STIMULUS	58	57
GO_SIGNAL_TRANSDUCTION_IN_RESPONSE_TO_DNA_DAMAGE	96	91
GO_COBALAMIN_METABOLIC_PROCESS	21	19
GO_NEGATIVE_REGULATION_OF_SYSTEMIC_ARTERIAL_BLOOD_PRESSURE	13		Rejected!
GO_MUSCLE_CONTRACTION	233	226
GO_TELOMERE_LOCALIZATION	11		Rejected!
GO_TRANSITION_METAL_ION_HOMEOSTASIS	106	102
GO_REGULATION_OF_ADHERENS_JUNCTION_ORGANIZATION	50	49
GO_ENZYME_LINKED_RECEPTOR_PROTEIN_SIGNALING_PATHWAY	689		Rejected!
GO_PYRIMIDINE_NUCLEOTIDE_CATABOLIC_PROCESS	12		Rejected!
GO_PROTEIN_KINASE_C_ACTIVATING_G_PROTEIN_COUPLED_RECEPTOR_SIGNALING_PATHWAY	32	31
GO_REGULATION_OF_DEFENSE_RESPONSE_TO_VIRUS_BY_VIRUS	29	29
GO_REGULATION_OF_RECEPTOR_INTERNALIZATION	37	35
GO_REGULATION_OF_CALCIUM_ION_TRANSMEMBRANE_TRANSPORT	116	109
GO_PROTEIN_LOCALIZATION_TO_CHROMOSOME_CENTROMERIC_REGION	13		Rejected!
GO_RESPONSE_TO_BACTERIUM	528	469
GO_REGULATION_OF_ANTIGEN_PROCESSING_AND_PRESENTATION	23	23
GO_VASOCONSTRICTION	28	28
GO_REGULATION_OF_MITOCHONDRIAL_TRANSLATION	11		Rejected!
GO_POSITIVE_REGULATION_OF_LEUKOCYTE_MIGRATION	109	105
GO_CALCIUM_ION_IMPORT	65	58
GO_CELL_MATURATION	131	122
GO_BEHAVIORAL_RESPONSE_TO_PAIN	13		Rejected!
GO_REGULATION_OF_SECRETION	699		Rejected!
GO_CELLULAR_RESPONSE_TO_TOXIC_SUBSTANCE	25	25
GO_MODULATION_OF_TRANSCRIPTION_IN_OTHER_ORGANISM_INVOLVED_IN_SYMBIOTIC_INTERACTION	22	21
GO_APOPTOTIC_SIGNALING_PATHWAY	289	279
GO_NEURAL_NUCLEUS_DEVELOPMENT	66	63
GO_LYMPHOCYTE_MEDIATED_IMMUNITY	147	115
GO_REGULATION_OF_HEART_MORPHOGENESIS	29	27
GO_S_ADENOSYLMETHIONINE_METABOLIC_PROCESS	18	18
GO_FC_EPSILON_RECEPTOR_SIGNALING_PATHWAY	142	122
GO_HIPPOCAMPUS_DEVELOPMENT	73	72
GO_REGULATION_OF_PROTEIN_LOCALIZATION_TO_CELL_SURFACE	27	25
GO_RIBONUCLEOSIDE_TRIPHOSPHATE_BIOSYNTHETIC_PROCESS	52	41
GO_PRIMARY_AMINO_COMPOUND_METABOLIC_PROCESS	15		Rejected!
GO_POSITIVE_REGULATION_OF_TELOMERE_CAPPING	16	15
GO_NEGATIVE_REGULATION_OF_AMINE_TRANSPORT	25	24
GO_REGULATION_OF_CHROMOSOME_SEGREGATION	85	80
GO_POSITIVE_REGULATION_OF_INSULIN_RECEPTOR_SIGNALING_PATHWAY	12		Rejected!
GO_PONS_DEVELOPMENT	11		Rejected!
GO_PROTEIN_K11_LINKED_UBIQUITINATION	27	26
GO_DETECTION_OF_CHEMICAL_STIMULUS_INVOLVED_IN_SENSORY_PERCEPTION_OF_TASTE	46	34
GO_REGULATION_OF_MESENCHYMAL_CELL_APOPTOTIC_PROCESS	12		Rejected!
GO_RESPONSE_TO_INACTIVITY	13		Rejected!
GO_SPHINGOLIPID_METABOLIC_PROCESS	138	124
GO_RESPONSE_TO_PAIN	29	28
GO_PROTEIN_ACETYLATION	129	112
GO_POSITIVE_REGULATION_OF_TRANSCRIPTION_ELONGATION_FROM_RNA_POLYMERASE_II_PROMOTER	13		Rejected!
GO_REGULATION_OF_NUCLEOCYTOPLASMIC_TRANSPORT	220	210
GO_NEGATIVE_REGULATION_OF_CALCIUM_ION_IMPORT	25	21
GO_CELLULAR_HORMONE_METABOLIC_PROCESS	104	90
GO_PTERIDINE_CONTAINING_COMPOUND_METABOLIC_PROCESS	36	32
GO_BONE_REMODELING	35	35
GO_EMBRYONIC_CAMERA_TYPE_EYE_MORPHOGENESIS	24	24
GO_FORMATION_OF_TRANSLATION_PREINITIATION_COMPLEX	22	20
GO_CHEMOKINE_MEDIATED_SIGNALING_PATHWAY	72	62
GO_POSITIVE_REGULATION_OF_INTERFERON_BETA_PRODUCTION	30	30
GO_NEGATIVE_REGULATION_OF_LEUKOCYTE_MIGRATION	32	29
GO_REGULATION_OF_PROTEIN_SECRETION	389	368
GO_REGULATION_OF_PEPTIDYL_TYROSINE_PHOSPHORYLATION	213	202
GO_REGULATION_OF_NATURAL_KILLER_CELL_ACTIVATION	27	26
GO_RESPONSE_TO_INSULIN	205	198
GO_POSITIVE_REGULATION_OF_FILOPODIUM_ASSEMBLY	27	23
GO_REGULATION_OF_MUSCLE_CELL_APOPTOTIC_PROCESS	43	41
GO_POSITIVE_REGULATION_OF_NIK_NF_KAPPAB_SIGNALING	29	29
GO_REGULATION_OF_CATABOLIC_PROCESS	731		Rejected!
GO_REGULATION_OF_CARBOHYDRATE_METABOLIC_PROCESS	172	154
GO_NEGATIVE_REGULATION_OF_SYNAPTIC_TRANSMISSION	62	59
GO_NEGATIVE_REGULATION_OF_CYTOKINE_BIOSYNTHETIC_PROCESS	28	27
GO_ROSTROCAUDAL_NEURAL_TUBE_PATTERNING	12		Rejected!
GO_B_CELL_ACTIVATION	132	127
GO_CELL_DEATH_IN_RESPONSE_TO_OXIDATIVE_STRESS	18	17
GO_REGULATION_OF_NEURON_DIFFERENTIATION	554		Rejected!
GO_NEGATIVE_REGULATION_OF_INTERFERON_GAMMA_PRODUCTION	35	32
GO_REGULATION_OF_FIBRINOLYSIS	14		Rejected!
GO_NEGATIVE_REGULATION_OF_NF_KAPPAB_TRANSCRIPTION_FACTOR_ACTIVITY	68	60
GO_PROTEIN_POLYUBIQUITINATION	243	230
GO_RIBONUCLEOPROTEIN_COMPLEX_LOCALIZATION	118	105
GO_REGULATION_OF_MRNA_3_END_PROCESSING	28	26
GO_REGULATION_OF_PEPTIDE_TRANSPORT	256	244
GO_POSITIVE_REGULATION_OF_ION_TRANSPORT	236	223
GO_ATP_BIOSYNTHETIC_PROCESS	36	30
GO_CANONICAL_WNT_SIGNALING_PATHWAY	95	89
GO_ACUTE_INFLAMMATORY_RESPONSE	73	71
GO_NUCLEOBASE_METABOLIC_PROCESS	39	37
GO_HUMORAL_IMMUNE_RESPONSE	187	151
GO_NEGATIVE_REGULATION_OF_INTERLEUKIN_10_PRODUCTION	16	16
GO_PHAGOSOME_MATURATION	38	35
GO_REGULATION_OF_CELLULAR_RESPONSE_TO_HYPOXIA	11		Rejected!
GO_REGULATION_OF_FEMALE_GONAD_DEVELOPMENT	12		Rejected!
GO_REGULATION_OF_THYMOCYTE_APOPTOTIC_PROCESS	12		Rejected!
GO_CHROMATIN_MODIFICATION	539	492
GO_MYELOID_LEUKOCYTE_ACTIVATION	98	94
GO_REACTIVE_NITROGEN_SPECIES_METABOLIC_PROCESS	19	17
GO_ANTERIOR_POSTERIOR_PATTERN_SPECIFICATION	194	184
GO_POSITIVE_REGULATION_OF_CELL_DIVISION	132	120
GO_EYELID_DEVELOPMENT_IN_CAMERA_TYPE_EYE	13		Rejected!
GO_PIGMENT_BIOSYNTHETIC_PROCESS	47	46
GO_ERBB_SIGNALING_PATHWAY	79	76
GO_EMBRYONIC_ORGAN_MORPHOGENESIS	279	271
GO_REPRODUCTIVE_SYSTEM_DEVELOPMENT	408	392
GO_CYTOSOLIC_CALCIUM_ION_TRANSPORT	53	49
GO_REGULATION_OF_SPINDLE_ORGANIZATION	20	17
GO_POSITIVE_REGULATION_OF_CATABOLIC_PROCESS	395	379
GO_PHOSPHOLIPID_SCRAMBLING	13		Rejected!
GO_GLIOGENESIS	175	166
GO_PEPTIDYL_THREONINE_MODIFICATION	46	44
GO_MITOCHONDRIAL_FISSION	15		Rejected!
GO_MATURATION_OF_5_8S_RRNA_FROM_TRICISTRONIC_RRNA_TRANSCRIPT_SSU_RRNA_5_8S_RRNA_LSU_RRNA_	19	17
GO_NEGATIVE_REGULATION_OF_SPROUTING_ANGIOGENESIS	11		Rejected!
GO_POLYOL_TRANSPORT	18	16
GO_REGULATION_OF_CARDIAC_MUSCLE_CONTRACTION_BY_CALCIUM_ION_SIGNALING	23	22
GO_ANTIGEN_PROCESSING_AND_PRESENTATION	213	197
GO_CELLULAR_AMINO_ACID_CATABOLIC_PROCESS	112	104
GO_TELENCEPHALON_GLIAL_CELL_MIGRATION	20	18
GO_MAINTENANCE_OF_LOCATION	138	131
GO_NEPHRON_EPITHELIUM_DEVELOPMENT	93	92
GO_NEGATIVE_REGULATION_OF_RECEPTOR_ACTIVITY	29	27
GO_KERATINOCYTE_DIFFERENTIATION	101	81
GO_REGULATION_OF_NITRIC_OXIDE_SYNTHASE_BIOSYNTHETIC_PROCESS	19	18
GO_POSITIVE_REGULATION_OF_CALCIUM_ION_TRANSMEMBRANE_TRANSPORT	59	54
GO_NEGATIVE_REGULATION_OF_EPITHELIAL_CELL_MIGRATION	53	50
GO_POSITIVE_REGULATION_OF_SYNAPSE_MATURATION	11		Rejected!
GO_PERIPHERAL_NERVOUS_SYSTEM_NEURON_DIFFERENTIATION	13		Rejected!
GO_CELL_REDOX_HOMEOSTASIS	67	59
GO_POSITIVE_REGULATION_OF_SMOOTH_MUSCLE_CONTRACTION	30	29
GO_NEGATIVE_REGULATION_OF_GLIAL_CELL_PROLIFERATION	11		Rejected!
GO_POSITIVE_REGULATION_OF_PROTEIN_SECRETION	211	200
GO_POSITIVE_REGULATION_OF_CYTOSKELETON_ORGANIZATION	175	167
GO_REGULATION_OF_STEROID_HORMONE_SECRETION	20	20
GO_RESPONSE_TO_KETONE	182	174
GO_NEGATIVE_REGULATION_OF_PROTEIN_KINASE_B_SIGNALING	36	34
GO_LYMPHANGIOGENESIS	11		Rejected!
GO_REGULATION_OF_POSTSYNAPTIC_MEMBRANE_POTENTIAL	55	54
GO_POSITIVE_REGULATION_OF_TOLL_LIKE_RECEPTOR_SIGNALING_PATHWAY	19	18
GO_SENSORY_PERCEPTION_OF_TASTE	67	52
GO_FEAR_RESPONSE	29	28
GO_REGULATION_OF_CLATHRIN_MEDIATED_ENDOCYTOSIS	16	16
GO_REGULATION_OF_ENDOTHELIAL_CELL_MIGRATION	114	107
GO_LABYRINTHINE_LAYER_BLOOD_VESSEL_DEVELOPMENT	18	18
GO_NEURON_NEURON_SYNAPTIC_TRANSMISSION	56	54
GO_INNER_MITOCHONDRIAL_MEMBRANE_ORGANIZATION	17	16
GO_CILIUM_MORPHOGENESIS	207	180
GO_ENERGY_COUPLED_PROTON_TRANSPORT_DOWN_ELECTROCHEMICAL_GRADIENT	24	21
GO_POSITIVE_REGULATION_OF_PHOSPHOPROTEIN_PHOSPHATASE_ACTIVITY	16		Rejected!
GO_CELLULAR_MODIFIED_AMINO_ACID_BIOSYNTHETIC_PROCESS	53	48
GO_PROTEIN_LOCALIZATION_TO_VACUOLE	46	41
GO_METANEPHRIC_RENAL_VESICLE_MORPHOGENESIS	11		Rejected!
GO_NEGATIVE_REGULATION_OF_RHO_PROTEIN_SIGNAL_TRANSDUCTION	14		Rejected!
GO_CELLULAR_RESPONSE_TO_HYDROGEN_PEROXIDE	61	60
GO_REGULATION_OF_ORGAN_GROWTH	73	70
GO_REGULATION_OF_SYNAPSE_ASSEMBLY	79	68
GO_NEGATIVE_REGULATION_OF_NEUROTRANSMITTER_SECRETION	11		Rejected!
GO_POSITIVE_REGULATION_OF_CELL_GROWTH	148	139
GO_NEGATIVE_REGULATION_OF_OXIDOREDUCTASE_ACTIVITY	26	26
GO_EMBRYONIC_DIGESTIVE_TRACT_DEVELOPMENT	33	32
GO_PROTEIN_O_LINKED_MANNOSYLATION	16		Rejected!
GO_GUANOSINE_CONTAINING_COMPOUND_BIOSYNTHETIC_PROCESS	16		Rejected!
GO_BONE_MINERALIZATION	38	34
GO_REGULATION_OF_TRANSMEMBRANE_RECEPTOR_PROTEIN_SERINE_THREONINE_KINASE_SIGNALING_PATHWAY	207	196
GO_CELLULAR_RESPONSE_TO_ORGANIC_SUBSTANCE	1848		Rejected!
GO_OVULATION_CYCLE_PROCESS	88	84
GO_POSITIVE_REGULATION_OF_CELL_ADHESION	376	355
GO_PROTEIN_LOCALIZATION_TO_CHROMATIN	13		Rejected!
GO_PROTEIN_O_LINKED_FUCOSYLATION	12		Rejected!
GO_CEREBRAL_CORTEX_DEVELOPMENT	105	102
GO_ENDOCRINE_PANCREAS_DEVELOPMENT	40	39
GO_REGULATION_OF_INTERLEUKIN_8_PRODUCTION	61	56
GO_RNA_PHOSPHODIESTER_BOND_HYDROLYSIS	120	99
GO_ORGANIC_ACID_METABOLIC_PROCESS	953		Rejected!
GO_REGULATION_OF_EXCRETION	29	28
GO_AROMATIC_AMINO_ACID_FAMILY_METABOLIC_PROCESS	28	26
GO_CYCLIC_NUCLEOTIDE_MEDIATED_SIGNALING	46	45
GO_POSITIVE_REGULATION_OF_PHOSPHOLIPID_METABOLIC_PROCESS	42	40
GO_REGULATION_OF_ENDOCRINE_PROCESS	48	47
GO_RESPONSE_TO_INSECTICIDE	12		Rejected!
GO_REGULATION_OF_NUCLEAR_TRANSCRIBED_MRNA_POLY_A_TAIL_SHORTENING	11		Rejected!
GO_QUATERNARY_AMMONIUM_GROUP_TRANSPORT	18	17
GO_EXIT_FROM_MITOSIS	12		Rejected!
GO_REGULATION_OF_SYMBIOSIS_ENCOMPASSING_MUTUALISM_THROUGH_PARASITISM	205	190
GO_RESPONSE_TO_GROWTH_HORMONE	30	30
GO_PROTEIN_DEMANNOSYLATION	13		Rejected!
GO_G1_DNA_DAMAGE_CHECKPOINT	73	69
GO_POSITIVE_REGULATION_OF_PRI_MIRNA_TRANSCRIPTION_FROM_RNA_POLYMERASE_II_PROMOTER	11		Rejected!
GO_RESPONSE_TO_OXYGEN_LEVELS	311	301
GO_POSITIVE_REGULATION_OF_IMMUNE_SYSTEM_PROCESS	867		Rejected!
GO_PHOTOTRANSDUCTION_VISIBLE_LIGHT	20	20
GO_CELL_COMMUNICATION_INVOLVED_IN_CARDIAC_CONDUCTION	37	35
GO_PROTEIN_LOCALIZATION_TO_CHROMOSOME_TELOMERIC_REGION	14		Rejected!
GO_POSITIVE_REGULATION_OF_CALCIUM_ION_TRANSMEMBRANE_TRANSPORTER_ACTIVITY	31	29
GO_REGULATION_OF_RECEPTOR_MEDIATED_ENDOCYTOSIS	78	75
GO_POSITIVE_REGULATION_OF_LYMPHOCYTE_MEDIATED_IMMUNITY	69	66
GO_POSITIVE_REGULATION_OF_BIOMINERAL_TISSUE_DEVELOPMENT	38	36
GO_RESPONSE_TO_TRANSFORMING_GROWTH_FACTOR_BETA	144	139
GO_N_ACETYLGLUCOSAMINE_METABOLIC_PROCESS	16		Rejected!
GO_TRANSCRIPTION_ELONGATION_FROM_RNA_POLYMERASE_II_PROMOTER	82	73
GO_OXIDATIVE_PHOSPHORYLATION	84	77
GO_APOPTOTIC_NUCLEAR_CHANGES	25	24
GO_REGULATION_OF_RAC_PROTEIN_SIGNAL_TRANSDUCTION	12		Rejected!
GO_CELLULAR_AMIDE_METABOLIC_PROCESS	727		Rejected!
GO_PARENTAL_BEHAVIOR	12		Rejected!
GO_REGULATION_OF_DNA_BINDING	93	90
GO_IMMUNOGLOBULIN_PRODUCTION	48	42
GO_REGULATION_OF_TRANSFORMING_GROWTH_FACTOR_BETA_PRODUCTION	25	25
GO_TISSUE_MIGRATION	84	79
GO_ONE_CARBON_COMPOUND_TRANSPORT	13		Rejected!
GO_LEFT_RIGHT_AXIS_SPECIFICATION	13		Rejected!
GO_RESPONSE_TO_ISCHEMIA	29	26
GO_ENSHEATHMENT_OF_NEURONS	91	86
GO_POSITIVE_REGULATION_OF_MAST_CELL_ACTIVATION_INVOLVED_IN_IMMUNE_RESPONSE	13		Rejected!
GO_POSITIVE_REGULATION_OF_PHOSPHORUS_METABOLIC_PROCESS	1036		Rejected!
GO_CHROMATIN_DISASSEMBLY	17	17
GO_PLATELET_MORPHOGENESIS	19	19
GO_DENDRITE_MORPHOGENESIS	42	41
GO_RESPONSE_TO_AMPHETAMINE	30	29
GO_RESPONSE_TO_CAMP	104	101
GO_MYOBLAST_DIFFERENTIATION	37	37
GO_POSITIVE_REGULATION_OF_ACTIN_NUCLEATION	16	16
GO_REGULATION_OF_MEGAKARYOCYTE_DIFFERENTIATION	28	22
GO_NEGATIVE_REGULATION_OF_HEMOPOIESIS	128	117
GO_REGULATION_OF_MUSCLE_CELL_DIFFERENTIATION	152	146
GO_INNATE_IMMUNE_RESPONSE_IN_MUCOSA	23	18
GO_REGULATION_OF_CHEMOKINE_SECRETION	12		Rejected!
GO_RESPONSE_TO_STEROL	24	22
GO_REGULATION_OF_ENDOPLASMIC_RETICULUM_STRESS_INDUCED_INTRINSIC_APOPTOTIC_SIGNALING_PATHWAY	30	25
GO_RIBOSOMAL_SMALL_SUBUNIT_BIOGENESIS	59	52
GO_TRABECULA_MORPHOGENESIS	39	37
GO_PHOTORECEPTOR_CELL_MAINTENANCE	35	33
GO_REGULATION_OF_CALCIUM_ION_IMPORT	103	94
GO_HEPARAN_SULFATE_PROTEOGLYCAN_METABOLIC_PROCESS	28	28
GO_INTESTINAL_EPITHELIAL_CELL_DEVELOPMENT	11		Rejected!
GO_CELLULAR_RESPONSE_TO_GLUCAGON_STIMULUS	38	38
GO_REGULATION_OF_METAL_ION_TRANSPORT	325	308
GO_POSITIVE_REGULATION_OF_T_HELPER_1_TYPE_IMMUNE_RESPONSE	15	15
GO_MODIFICATION_BY_SYMBIONT_OF_HOST_MORPHOLOGY_OR_PHYSIOLOGY	45	43
GO_SISTER_CHROMATID_SEGREGATION	176	161
GO_REGULATION_OF_CELL_MIGRATION_INVOLVED_IN_SPROUTING_ANGIOGENESIS	19	19
GO_PHASIC_SMOOTH_MUSCLE_CONTRACTION	16	16
GO_AXON_ENSHEATHMENT_IN_CENTRAL_NERVOUS_SYSTEM	12		Rejected!
GO_MONOSACCHARIDE_BIOSYNTHETIC_PROCESS	54	53
GO_ORGANELLE_MEMBRANE_FUSION	95	88
GO_REGULATION_OF_ERK1_AND_ERK2_CASCADE	238	221
GO_REGULATION_OF_T_CELL_MEDIATED_CYTOTOXICITY	23	22
GO_CARBOHYDRATE_DERIVATIVE_BIOSYNTHETIC_PROCESS	595		Rejected!
GO_NEGATIVE_REGULATION_OF_ACTIN_FILAMENT_BUNDLE_ASSEMBLY	19	19
GO_POSITIVE_REGULATION_OF_CELL_JUNCTION_ASSEMBLY	24	24
GO_NONRIBOSOMAL_PEPTIDE_BIOSYNTHETIC_PROCESS	17	16
GO_HEART_MORPHOGENESIS	212	205
GO_RAS_PROTEIN_SIGNAL_TRANSDUCTION	143	136
GO_NEGATIVE_REGULATION_OF_DENDRITE_DEVELOPMENT	28	27
GO_REGULATION_OF_HORMONE_SECRETION	262	252
GO_REGULATION_OF_CALCIUM_ION_TRANSPORT	209	196
GO_SENSORY_PERCEPTION_OF_LIGHT_STIMULUS	212	200
GO_TERPENOID_METABOLIC_PROCESS	106	95
GO_CELL_PROLIFERATION	672		Rejected!
GO_REGULATION_OF_LIPID_KINASE_ACTIVITY	48	47
GO_POSITIVE_REGULATION_OF_OSTEOCLAST_DIFFERENTIATION	24	23
GO_LYSOSOME_LOCALIZATION	23	22
GO_VITAMIN_D_METABOLIC_PROCESS	11		Rejected!
GO_REGULATION_OF_FIBROBLAST_PROLIFERATION	81	78
GO_CELL_AGGREGATION	21	19
GO_RESPONSE_TO_HORMONE	893		Rejected!
GO_REGULATION_OF_SYNCYTIUM_FORMATION_BY_PLASMA_MEMBRANE_FUSION	25	23
GO_REGULATION_OF_HEXOKINASE_ACTIVITY	11		Rejected!
GO_POSITIVE_REGULATION_OF_EXTRINSIC_APOPTOTIC_SIGNALING_PATHWAY_IN_ABSENCE_OF_LIGAND	14		Rejected!
GO_CATECHOLAMINE_BIOSYNTHETIC_PROCESS	18	17
GO_POSITIVE_REGULATION_OF_MUSCLE_HYPERTROPHY	22	21
GO_EMBRYONIC_PATTERN_SPECIFICATION	58	55
GO_RESPONSE_TO_PROTOZOAN	20	19
GO_MULTIVESICULAR_BODY_ORGANIZATION	31	29
GO_REGULATION_OF_CELL_GROWTH	391	371
GO_CENTROSOME_CYCLE	45	44
GO_RESPONSE_TO_FIBROBLAST_GROWTH_FACTOR	116	111
GO_PROTEIN_CARBOXYLATION	11		Rejected!
GO_NEGATIVE_REGULATION_OF_TELOMERE_MAINTENANCE_VIA_TELOMERE_LENGTHENING	17	17
GO_DEOXYRIBONUCLEOSIDE_TRIPHOSPHATE_METABOLIC_PROCESS	19	16
GO_NUCLEOTIDE_EXCISION_REPAIR_PREINCISION_COMPLEX_ASSEMBLY	29	28
GO_POSITIVE_REGULATION_OF_EXTRACELLULAR_MATRIX_ORGANIZATION	17		Rejected!
GO_LEARNING	131	124
GO_CILIUM_ORGANIZATION	188	164
GO_REGULATION_OF_PHOSPHOLIPASE_ACTIVITY	64	63
GO_REGULATION_OF_RESPONSE_TO_FOOD	19	18
GO_CHONDROCYTE_DIFFERENTIATION	60	57
GO_REGULATION_OF_CELLULAR_LOCALIZATION	1277		Rejected!
GO_ADRENERGIC_RECEPTOR_SIGNALING_PATHWAY	23	18
GO_OVULATION	18	17
GO_NEGATIVE_REGULATION_OF_TOR_SIGNALING	30	30
GO_SUBSTANTIA_NIGRA_DEVELOPMENT	45	43
GO_MATURATION_OF_SSU_RRNA_FROM_TRICISTRONIC_RRNA_TRANSCRIPT_SSU_RRNA_5_8S_RRNA_LSU_RRNA_	33	32
GO_PRODUCTION_OF_MOLECULAR_MEDIATOR_INVOLVED_IN_INFLAMMATORY_RESPONSE	12		Rejected!
GO_PREPULSE_INHIBITION	12		Rejected!
GO_REGULATION_OF_EARLY_ENDOSOME_TO_LATE_ENDOSOME_TRANSPORT	16	16
GO_MIDDLE_EAR_MORPHOGENESIS	20	20
GO_REGULATION_OF_RECEPTOR_BIOSYNTHETIC_PROCESS	21	21
GO_JNK_CASCADE	82	80
GO_RESPONSE_TO_SALT_STRESS	19	19
GO_ENDODERMAL_CELL_DIFFERENTIATION	40	38
GO_PROTEIN_KINASE_B_SIGNALING	34	33
GO_SOMITOGENESIS	62	60
GO_REGULATION_OF_MULTICELLULAR_ORGANISMAL_DEVELOPMENT	1672		Rejected!
GO_REGULATION_OF_DENDRITIC_SPINE_DEVELOPMENT	56	53
GO_NEGATIVE_REGULATION_OF_PROTEIN_ACTIVATION_CASCADE	11		Rejected!
GO_TRICARBOXYLIC_ACID_METABOLIC_PROCESS	37	37
GO_REGULATION_OF_TRIGLYCERIDE_CATABOLIC_PROCESS	12		Rejected!
GO_NEGATIVE_REGULATION_OF_RESPONSE_TO_EXTRACELLULAR_STIMULUS	36	32
GO_HEMATOPOIETIC_STEM_CELL_PROLIFERATION	13		Rejected!
GO_NEGATIVE_REGULATION_OF_ESTABLISHMENT_OF_PROTEIN_LOCALIZATION	209	197
GO_RENAL_TUBULE_DEVELOPMENT	78	77
GO_CARDIAC_VENTRICLE_MORPHOGENESIS	62	60
GO_ANTIGEN_PROCESSING_AND_PRESENTATION_OF_PEPTIDE_ANTIGEN_VIA_MHC_CLASS_I	91	87
GO_REGULATION_OF_THE_FORCE_OF_HEART_CONTRACTION	29	28
GO_POSITIVE_REGULATION_OF_EPITHELIAL_CELL_APOPTOTIC_PROCESS	24	22
GO_MACROMOLECULAR_COMPLEX_ASSEMBLY	1398		Rejected!
GO_PROTEIN_STABILIZATION	131	122
GO_POSITIVE_REGULATION_OF_INTERLEUKIN_6_SECRETION	16	16
GO_ASPARTATE_FAMILY_AMINO_ACID_CATABOLIC_PROCESS	19	17
GO_NEGATIVE_REGULATION_OF_PROTEIN_SECRETION	108	101
GO_NEGATIVE_REGULATION_OF_LIPASE_ACTIVITY	15		Rejected!
GO_REGULATION_OF_CELLULAR_KETONE_METABOLIC_PROCESS	173	160
GO_MATURATION_OF_LSU_RRNA	13		Rejected!
GO_RNA_SPLICING_VIA_ENDONUCLEOLYTIC_CLEAVAGE_AND_LIGATION	16	15
GO_REGULATION_OF_SYNAPSE_ORGANIZATION	113	100
GO_MUSCLE_ADAPTATION	29	29
GO_INTERFERON_GAMMA_PRODUCTION	15	15
GO_OPTIC_NERVE_DEVELOPMENT	11		Rejected!
GO_PHOSPHOLIPASE_C_ACTIVATING_G_PROTEIN_COUPLED_RECEPTOR_SIGNALING_PATHWAY	83	80
GO_REGULATION_OF_KERATINOCYTE_PROLIFERATION	28	26
GO_GAS_TRANSPORT	19	17
GO_REGULATION_OF_FIBROBLAST_GROWTH_FACTOR_RECEPTOR_SIGNALING_PATHWAY	25	24
GO_REGULATION_OF_MAST_CELL_ACTIVATION	39	38
GO_MIDBRAIN_DEVELOPMENT	90	85
GO_NEURON_FATE_SPECIFICATION	31	30
GO_ORGANIC_ACID_CATABOLIC_PROCESS	205	192
GO_REPRODUCTIVE_BEHAVIOR	30	28
GO_ESTABLISHMENT_OF_TISSUE_POLARITY	17	17
GO_REGULATION_OF_NEURON_APOPTOTIC_PROCESS	192	183
GO_CELL_SEPARATION_AFTER_CYTOKINESIS	17	16
GO_REGULATION_OF_GLUCOSE_IMPORT_IN_RESPONSE_TO_INSULIN_STIMULUS	17	15
GO_AMIDE_BIOSYNTHETIC_PROCESS	507	449
GO_POSITIVE_REGULATION_OF_EXOCYTOSIS	83	80
GO_MORPHOGENESIS_OF_AN_EPITHELIAL_SHEET	43	39
GO_CHEMOSENSORY_BEHAVIOR	15		Rejected!
GO_PROTEIN_KINASE_C_SIGNALING	16		Rejected!
GO_GLUCOSE_IMPORT	12		Rejected!
GO_SISTER_CHROMATID_COHESION	111	100
GO_REGULATION_OF_I_KAPPAB_KINASE_NF_KAPPAB_SIGNALING	233	219
GO_REGULATION_OF_PROTEIN_KINASE_A_SIGNALING	17	17
GO_HEPATOCYTE_APOPTOTIC_PROCESS	13		Rejected!
GO_TETRAHYDROFOLATE_METABOLIC_PROCESS	21	18
GO_ORGAN_MORPHOGENESIS	841		Rejected!
GO_POSITIVE_REGULATION_OF_MULTICELLULAR_ORGANISMAL_PROCESS	1395		Rejected!
GO_REGULATION_OF_NECROTIC_CELL_DEATH	26	25
[truncated: 2,437 more rows]
