# Supplementary material for: Identification and validation of key modules and hub genes associated with the pathological stage of oral squamous cell carcinoma by weighted gene co-expression network analysis
Source: PeerJ. 2020 Feb 4;8:e8505. doi: 10.7717/peerj.8505 (PMC7006519; doi:10.7717/peerj.8505)
Supplement: File S6 [file peerj-08-8505-s006.zip › my_analysis_201957_BP.Gsea.1570106074072/gsea_report_for_H_1570106074072.xls]

NAME	GS<br> follow link to MSigDB	GS DETAILS	SIZE	ES	NES	NOM p-val	FDR q-val	FWER p-val	RANK AT MAX	LEADING EDGE
GO_REGULATION_OF_NUCLEOTIDE_CATABOLIC_PROCESS	GO_REGULATION_OF_NUCLEOTIDE_CATABOLIC_PROCESS	Details ...	34	0.6087387	1.7310145	0.003984064	1.0	0.784	2382	tags=26%, list=11%, signal=30%
GO_REGULATION_OF_CARBOHYDRATE_CATABOLIC_PROCESS	GO_REGULATION_OF_CARBOHYDRATE_CATABOLIC_PROCESS	Details ...	40	0.5855222	1.6725127	0.0078125	1.0	0.935	2382	tags=25%, list=11%, signal=28%
GO_NEGATIVE_REGULATION_OF_ACTIN_FILAMENT_DEPOLYMERIZATION	GO_NEGATIVE_REGULATION_OF_ACTIN_FILAMENT_DEPOLYMERIZATION	Details ...	34	0.6796282	1.6698952	0.007843138	1.0	0.938	2389	tags=32%, list=11%, signal=36%
GO_NEUROMUSCULAR_JUNCTION_DEVELOPMENT	GO_NEUROMUSCULAR_JUNCTION_DEVELOPMENT	Details ...	35	0.64762783	1.6571032	0.0019157088	1.0	0.951	2978	tags=34%, list=14%, signal=40%
GO_NEGATIVE_REGULATION_OF_INTRACELLULAR_TRANSPORT	GO_NEGATIVE_REGULATION_OF_INTRACELLULAR_TRANSPORT	Details ...	131	0.534922	1.644424	0.0019455253	1.0	0.962	2360	tags=24%, list=11%, signal=27%
GO_POSITIVE_REGULATION_OF_NUCLEOTIDE_CATABOLIC_PROCESS	GO_POSITIVE_REGULATION_OF_NUCLEOTIDE_CATABOLIC_PROCESS	Details ...	16	0.67660385	1.6328845	0.017681729	1.0	0.975	2382	tags=31%, list=11%, signal=35%
GO_ADRENERGIC_RECEPTOR_SIGNALING_PATHWAY	GO_ADRENERGIC_RECEPTOR_SIGNALING_PATHWAY	Details ...	18	0.6631193	1.6274759	0.013752456	1.0	0.979	4199	tags=39%, list=19%, signal=48%
GO_NEGATIVE_REGULATION_OF_ACTIN_FILAMENT_POLYMERIZATION	GO_NEGATIVE_REGULATION_OF_ACTIN_FILAMENT_POLYMERIZATION	Details ...	43	0.6261994	1.6268976	0.011278195	1.0	0.979	3113	tags=33%, list=14%, signal=38%
GO_CYTOSOLIC_CALCIUM_ION_TRANSPORT	GO_CYTOSOLIC_CALCIUM_ION_TRANSPORT	Details ...	49	0.66505504	1.6246421	0.0019762847	1.0	0.982	3770	tags=53%, list=17%, signal=64%
GO_POSITIVE_REGULATION_OF_MYOBLAST_DIFFERENTIATION	GO_POSITIVE_REGULATION_OF_MYOBLAST_DIFFERENTIATION	Details ...	22	0.7930548	1.6195409	0.0059288535	1.0	0.985	2617	tags=45%, list=12%, signal=52%
GO_CALCIUM_ION_IMPORT	GO_CALCIUM_ION_IMPORT	Details ...	58	0.60829353	1.6168293	0.007874016	1.0	0.986	3770	tags=41%, list=17%, signal=50%
GO_REGULATION_OF_MUSCLE_ADAPTATION	GO_REGULATION_OF_MUSCLE_ADAPTATION	Details ...	62	0.6662015	1.615361	0.003929273	1.0	0.986	890	tags=23%, list=4%, signal=23%
GO_ANATOMICAL_STRUCTURE_MATURATION	GO_ANATOMICAL_STRUCTURE_MATURATION	Details ...	38	0.6505942	1.6139951	0.011904762	1.0	0.987	2794	tags=42%, list=13%, signal=48%
GO_MYOTUBE_DIFFERENTIATION	GO_MYOTUBE_DIFFERENTIATION	Details ...	51	0.64916795	1.6105585	0.0076045627	1.0	0.989	2277	tags=31%, list=10%, signal=35%
GO_NEGATIVE_REGULATION_OF_CYTOPLASMIC_TRANSPORT	GO_NEGATIVE_REGULATION_OF_CYTOPLASMIC_TRANSPORT	Details ...	109	0.51716214	1.6101942	0.003875969	1.0	0.989	2360	tags=21%, list=11%, signal=24%
GO_NEGATIVE_REGULATION_OF_TRANSPORTER_ACTIVITY	GO_NEGATIVE_REGULATION_OF_TRANSPORTER_ACTIVITY	Details ...	60	0.60579145	1.6092833	0.0038834952	1.0	0.989	389	tags=17%, list=2%, signal=17%
GO_CALCIUM_MEDIATED_SIGNALING	GO_CALCIUM_MEDIATED_SIGNALING	Details ...	82	0.62589884	1.6089318	0.0	1.0	0.989	3169	tags=40%, list=15%, signal=47%
GO_POTASSIUM_ION_HOMEOSTASIS	GO_POTASSIUM_ION_HOMEOSTASIS	Details ...	17	0.6370801	1.6072898	0.028571429	1.0	0.99	3120	tags=24%, list=14%, signal=27%
GO_SKELETAL_MUSCLE_ORGAN_DEVELOPMENT	GO_SKELETAL_MUSCLE_ORGAN_DEVELOPMENT	Details ...	127	0.6196964	1.6023004	0.0	1.0	0.992	2426	tags=33%, list=11%, signal=37%
GO_POSITIVE_REGULATION_OF_TRANSPORTER_ACTIVITY	GO_POSITIVE_REGULATION_OF_TRANSPORTER_ACTIVITY	Details ...	70	0.54401356	1.5957428	0.009615385	1.0	0.993	3994	tags=40%, list=18%, signal=49%
GO_REGULATION_OF_TRANSPORTER_ACTIVITY	GO_REGULATION_OF_TRANSPORTER_ACTIVITY		188	0.5247574	1.5946677	0.0019305019	1.0	0.993	2310	tags=22%, list=11%, signal=25%
GO_REGULATION_OF_N_METHYL_D_ASPARTATE_SELECTIVE_GLUTAMATE_RECEPTOR_ACTIVITY	GO_REGULATION_OF_N_METHYL_D_ASPARTATE_SELECTIVE_GLUTAMATE_RECEPTOR_ACTIVITY		15	0.6935056	1.5938555	0.011538462	1.0	0.994	2478	tags=40%, list=11%, signal=45%
GO_DETECTION_OF_MECHANICAL_STIMULUS	GO_DETECTION_OF_MECHANICAL_STIMULUS		37	0.6590654	1.5912731	0.017274473	1.0	0.995	378	tags=16%, list=2%, signal=16%
GO_MUSCLE_HYPERTROPHY	GO_MUSCLE_HYPERTROPHY		28	0.7425533	1.5903963	0.003816794	1.0	0.996	1641	tags=32%, list=8%, signal=35%
GO_NEGATIVE_REGULATION_OF_CATION_TRANSMEMBRANE_TRANSPORT	GO_NEGATIVE_REGULATION_OF_CATION_TRANSMEMBRANE_TRANSPORT		57	0.61691004	1.5885668	0.007751938	1.0	0.996	1376	tags=21%, list=6%, signal=22%
GO_HEART_PROCESS	GO_HEART_PROCESS		81	0.7430419	1.5854213	0.009451796	1.0	0.996	1290	tags=37%, list=6%, signal=39%
GO_MYOTUBE_CELL_DEVELOPMENT	GO_MYOTUBE_CELL_DEVELOPMENT		26	0.68864954	1.5832609	0.0077220076	0.9936624	0.996	2277	tags=35%, list=10%, signal=39%
GO_MUSCLE_CONTRACTION	GO_MUSCLE_CONTRACTION		226	0.7189131	1.5830915	0.013133208	0.96000314	0.996	1408	tags=35%, list=6%, signal=37%
GO_POSITIVE_REGULATION_OF_GLUCOSE_METABOLIC_PROCESS	GO_POSITIVE_REGULATION_OF_GLUCOSE_METABOLIC_PROCESS		32	0.59324527	1.5807531	0.00998004	0.9485687	0.996	2061	tags=34%, list=9%, signal=38%
GO_PROTEIN_ACTIVATION_CASCADE	GO_PROTEIN_ACTIVATION_CASCADE		73	0.6776638	1.5764585	0.0040650405	0.9577637	0.996	2890	tags=40%, list=13%, signal=46%
GO_MEMBRANE_DEPOLARIZATION	GO_MEMBRANE_DEPOLARIZATION		56	0.56599855	1.5745735	0.009487666	0.94473094	0.996	2946	tags=29%, list=14%, signal=33%
GO_ACTIVATION_OF_PROTEIN_KINASE_A_ACTIVITY	GO_ACTIVATION_OF_PROTEIN_KINASE_A_ACTIVITY		17	0.66351426	1.5739878	0.0116731515	0.9201154	0.996	1614	tags=24%, list=7%, signal=25%
GO_MEMBRANE_RAFT_ORGANIZATION	GO_MEMBRANE_RAFT_ORGANIZATION		17	0.6472925	1.5720793	0.021484375	0.9083893	0.997	3411	tags=41%, list=16%, signal=49%
GO_MUSCLE_SYSTEM_PROCESS	GO_MUSCLE_SYSTEM_PROCESS		275	0.6850027	1.5715724	0.013282732	0.88600767	0.997	2537	tags=39%, list=12%, signal=43%
GO_REGULATION_OF_SODIUM_ION_TRANSMEMBRANE_TRANSPORTER_ACTIVITY	GO_REGULATION_OF_SODIUM_ION_TRANSMEMBRANE_TRANSPORTER_ACTIVITY		37	0.64389163	1.5698131	0.003960396	0.875315	0.997	1332	tags=27%, list=6%, signal=29%
GO_REGULATION_OF_CARDIAC_CONDUCTION	GO_REGULATION_OF_CARDIAC_CONDUCTION		64	0.65800565	1.5661411	0.013592233	0.88219297	0.997	4007	tags=47%, list=18%, signal=57%
GO_CALCIUM_ION_IMPORT_INTO_CYTOSOL	GO_CALCIUM_ION_IMPORT_INTO_CYTOSOL		38	0.6659222	1.5659128	0.008048289	0.8599285	0.997	3703	tags=53%, list=17%, signal=63%
GO_RENAL_WATER_HOMEOSTASIS	GO_RENAL_WATER_HOMEOSTASIS		34	0.61003	1.5649366	0.016194332	0.8449492	0.997	3567	tags=35%, list=16%, signal=42%
GO_CALCIUM_ION_TRANSPORT	GO_CALCIUM_ION_TRANSPORT		197	0.5208979	1.563698	0.009823183	0.83357805	0.998	3172	tags=29%, list=15%, signal=34%
GO_REGULATION_OF_NON_CANONICAL_WNT_SIGNALING_PATHWAY	GO_REGULATION_OF_NON_CANONICAL_WNT_SIGNALING_PATHWAY		19	0.7561399	1.5626771	0.0038910506	0.8218677	0.998	768	tags=32%, list=4%, signal=33%
GO_REGULATION_OF_HEART_CONTRACTION	GO_REGULATION_OF_HEART_CONTRACTION		214	0.5612243	1.5619714	0.0114722755	0.8073819	0.998	2323	tags=23%, list=11%, signal=25%
GO_REGULATION_OF_SEQUESTERING_OF_CALCIUM_ION	GO_REGULATION_OF_SEQUESTERING_OF_CALCIUM_ION		98	0.6218542	1.5618224	0.007827789	0.7892206	0.998	3169	tags=42%, list=15%, signal=49%
GO_ALDITOL_PHOSPHATE_METABOLIC_PROCESS	GO_ALDITOL_PHOSPHATE_METABOLIC_PROCESS		33	0.65876514	1.5615816	0.0061601643	0.7725522	0.998	2712	tags=36%, list=12%, signal=41%
GO_POSITIVE_REGULATION_OF_GLUCOSE_TRANSPORT	GO_POSITIVE_REGULATION_OF_GLUCOSE_TRANSPORT		40	0.6165395	1.560645	0.011904762	0.761708	0.998	1282	tags=25%, list=6%, signal=27%
GO_REGULATION_OF_MUSCLE_HYPERTROPHY	GO_REGULATION_OF_MUSCLE_HYPERTROPHY		36	0.5828041	1.5591271	0.017175572	0.7550671	0.998	348	tags=14%, list=2%, signal=14%
GO_POSITIVE_REGULATION_OF_BLOOD_PRESSURE	GO_POSITIVE_REGULATION_OF_BLOOD_PRESSURE		35	0.52410436	1.555202	0.018832391	0.76687664	0.998	4258	tags=31%, list=20%, signal=39%
GO_NEGATIVE_REGULATION_OF_REACTIVE_OXYGEN_SPECIES_BIOSYNTHETIC_PROCESS	GO_NEGATIVE_REGULATION_OF_REACTIVE_OXYGEN_SPECIES_BIOSYNTHETIC_PROCESS		15	0.6830526	1.5543017	0.012096774	0.75712955	0.998	3842	tags=47%, list=18%, signal=57%
GO_REGULATION_OF_COFACTOR_METABOLIC_PROCESS	GO_REGULATION_OF_COFACTOR_METABOLIC_PROCESS		48	0.54330033	1.553018	0.026	0.7501162	0.998	2822	tags=25%, list=13%, signal=29%
GO_PHOSPHATIDYLCHOLINE_METABOLIC_PROCESS	GO_PHOSPHATIDYLCHOLINE_METABOLIC_PROCESS		61	0.57978517	1.5527942	0.00625	0.73657334	0.998	3250	tags=33%, list=15%, signal=38%
GO_MUSCLE_CELL_DEVELOPMENT	GO_MUSCLE_CELL_DEVELOPMENT		122	0.712759	1.5523697	0.0038834952	0.72456765	0.998	1453	tags=34%, list=7%, signal=37%
GO_NEGATIVE_REGULATION_OF_PROTEIN_POLYMERIZATION	GO_NEGATIVE_REGULATION_OF_PROTEIN_POLYMERIZATION		54	0.54540896	1.5522426	0.02264151	0.7112741	0.998	3641	tags=30%, list=17%, signal=35%
GO_REGULATION_OF_CATION_TRANSMEMBRANE_TRANSPORT	GO_REGULATION_OF_CATION_TRANSMEMBRANE_TRANSPORT		199	0.52575165	1.5512956	0.0058708414	0.70351785	0.998	3457	tags=31%, list=16%, signal=36%
GO_SECOND_MESSENGER_MEDIATED_SIGNALING	GO_SECOND_MESSENGER_MEDIATED_SIGNALING		150	0.5670346	1.5494987	0.001968504	0.70296216	0.998	2379	tags=29%, list=11%, signal=33%
GO_REGULATION_OF_GLYCOGEN_METABOLIC_PROCESS	GO_REGULATION_OF_GLYCOGEN_METABOLIC_PROCESS		32	0.58038926	1.5489786	0.019723866	0.69345254	0.998	2019	tags=25%, list=9%, signal=28%
GO_SODIUM_ION_HOMEOSTASIS	GO_SODIUM_ION_HOMEOSTASIS		28	0.6483571	1.5488178	0.022222223	0.6820888	0.998	1564	tags=25%, list=7%, signal=27%
GO_NEGATIVE_REGULATION_OF_TRANSMEMBRANE_TRANSPORT	GO_NEGATIVE_REGULATION_OF_TRANSMEMBRANE_TRANSPORT		79	0.5354974	1.5480065	0.0116054155	0.6753883	0.998	1376	tags=16%, list=6%, signal=18%
GO_REGULATION_OF_RECEPTOR_BINDING	GO_REGULATION_OF_RECEPTOR_BINDING		17	0.67774343	1.5466632	0.016032064	0.67167777	0.998	2130	tags=29%, list=10%, signal=33%
GO_MUSCLE_ORGAN_DEVELOPMENT	GO_MUSCLE_ORGAN_DEVELOPMENT		258	0.6248034	1.5430355	0.007662835	0.6841713	0.998	2893	tags=35%, list=13%, signal=40%
GO_CGMP_METABOLIC_PROCESS	GO_CGMP_METABOLIC_PROCESS		23	0.6510339	1.5423974	0.01934236	0.6768694	0.998	3786	tags=43%, list=17%, signal=53%
GO_REGULATION_OF_HUMORAL_IMMUNE_RESPONSE	GO_REGULATION_OF_HUMORAL_IMMUNE_RESPONSE		45	0.63445354	1.5390173	0.014141414	0.6874201	0.998	3136	tags=38%, list=14%, signal=44%
GO_REGULATION_OF_SODIUM_ION_TRANSMEMBRANE_TRANSPORT	GO_REGULATION_OF_SODIUM_ION_TRANSMEMBRANE_TRANSPORT		47	0.6017868	1.5387527	0.021956088	0.6780472	0.998	1332	tags=23%, list=6%, signal=25%
GO_MUSCLE_STRUCTURE_DEVELOPMENT	GO_MUSCLE_STRUCTURE_DEVELOPMENT		410	0.5914568	1.5375164	0.013257576	0.6746379	0.998	3016	tags=33%, list=14%, signal=38%
GO_REGULATION_OF_CARDIAC_MUSCLE_CONTRACTION_BY_REGULATION_OF_THE_RELEASE_OF_SEQUESTERED_CALCIUM_ION	GO_REGULATION_OF_CARDIAC_MUSCLE_CONTRACTION_BY_REGULATION_OF_THE_RELEASE_OF_SEQUESTERED_CALCIUM_ION		18	0.7948421	1.5373994	0.009596929	0.6646229	0.998	901	tags=39%, list=4%, signal=41%
GO_ORGAN_MATURATION	GO_ORGAN_MATURATION		18	0.73839855	1.5367442	0.011952192	0.6583887	0.998	1913	tags=44%, list=9%, signal=49%
GO_NEGATIVE_REGULATION_OF_EXOCYTOSIS	GO_NEGATIVE_REGULATION_OF_EXOCYTOSIS		26	0.6601986	1.5355636	0.01004016	0.6550086	0.998	2067	tags=31%, list=10%, signal=34%
GO_REGULATION_OF_ACTIN_FILAMENT_DEPOLYMERIZATION	GO_REGULATION_OF_ACTIN_FILAMENT_DEPOLYMERIZATION		44	0.6091154	1.5349426	0.035984848	0.6482994	0.998	1490	tags=25%, list=7%, signal=27%
GO_MUSCLE_FIBER_DEVELOPMENT	GO_MUSCLE_FIBER_DEVELOPMENT		43	0.68552154	1.5344882	0.015037594	0.6411228	0.998	2277	tags=35%, list=10%, signal=39%
GO_REGULATION_OF_CALCIUM_ION_TRANSMEMBRANE_TRANSPORTER_ACTIVITY	GO_REGULATION_OF_CALCIUM_ION_TRANSMEMBRANE_TRANSPORTER_ACTIVITY		66	0.6375148	1.5330238	0.015384615	0.6405797	0.998	2310	tags=32%, list=11%, signal=35%
GO_REGULATION_OF_MYOBLAST_DIFFERENTIATION	GO_REGULATION_OF_MYOBLAST_DIFFERENTIATION		46	0.62819	1.5328596	0.011904762	0.63233215	0.998	1524	tags=28%, list=7%, signal=30%
GO_MUSCLE_CELL_DIFFERENTIATION	GO_MUSCLE_CELL_DIFFERENTIATION		227	0.6018498	1.5320568	0.018796992	0.6278821	0.998	2426	tags=30%, list=11%, signal=34%
GO_MYELOID_CELL_DEVELOPMENT	GO_MYELOID_CELL_DEVELOPMENT		42	0.499097	1.5283362	0.02892562	0.6409937	0.999	2893	tags=24%, list=13%, signal=27%
GO_STRIATED_MUSCLE_ADAPTATION	GO_STRIATED_MUSCLE_ADAPTATION		23	0.728895	1.5263512	0.018975332	0.64332217	0.999	3091	tags=48%, list=14%, signal=56%
GO_INNER_EAR_RECEPTOR_STEREOCILIUM_ORGANIZATION	GO_INNER_EAR_RECEPTOR_STEREOCILIUM_ORGANIZATION		17	0.59052414	1.5263019	0.03550296	0.6346937	0.999	4051	tags=35%, list=19%, signal=43%
GO_CIRCULATORY_SYSTEM_PROCESS	GO_CIRCULATORY_SYSTEM_PROCESS		352	0.5267274	1.5258515	0.0019379845	0.6286281	0.999	2442	tags=26%, list=11%, signal=29%
GO_REGULATION_OF_TRANSMEMBRANE_TRANSPORT	GO_REGULATION_OF_TRANSMEMBRANE_TRANSPORT		402	0.45000982	1.525472	0.00591716	0.62219733	0.999	2645	tags=19%, list=12%, signal=22%
GO_STRIATED_MUSCLE_CELL_DIFFERENTIATION	GO_STRIATED_MUSCLE_CELL_DIFFERENTIATION		164	0.62185097	1.5253024	0.018832391	0.6149908	0.999	1453	tags=26%, list=7%, signal=28%
GO_REGULATION_OF_CALCIUM_ION_TRANSMEMBRANE_TRANSPORT	GO_REGULATION_OF_CALCIUM_ION_TRANSMEMBRANE_TRANSPORT		109	0.59485346	1.5250529	0.011811024	0.60839283	0.999	2546	tags=32%, list=12%, signal=36%
GO_REGULATION_OF_RELEASE_OF_SEQUESTERED_CALCIUM_ION_INTO_CYTOSOL_BY_SARCOPLASMIC_RETICULUM	GO_REGULATION_OF_RELEASE_OF_SEQUESTERED_CALCIUM_ION_INTO_CYTOSOL_BY_SARCOPLASMIC_RETICULUM		24	0.79768527	1.5228021	0.005725191	0.612998	0.999	901	tags=38%, list=4%, signal=39%
GO_REGULATION_OF_CARDIAC_MUSCLE_CONTRACTION_BY_CALCIUM_ION_SIGNALING	GO_REGULATION_OF_CARDIAC_MUSCLE_CONTRACTION_BY_CALCIUM_ION_SIGNALING		22	0.7410152	1.5227492	0.019379845	0.60541624	0.999	901	tags=32%, list=4%, signal=33%
GO_REGULATION_OF_MYOTUBE_DIFFERENTIATION	GO_REGULATION_OF_MYOTUBE_DIFFERENTIATION		54	0.6085014	1.5203327	0.015968064	0.6108017	0.999	2504	tags=35%, list=12%, signal=40%
GO_REGULATION_OF_PROTEIN_ACTIVATION_CASCADE	GO_REGULATION_OF_PROTEIN_ACTIVATION_CASCADE		31	0.6386605	1.5196148	0.03469388	0.60738146	0.999	2890	tags=35%, list=13%, signal=41%
GO_REGULATION_OF_MUSCLE_SYSTEM_PROCESS	GO_REGULATION_OF_MUSCLE_SYSTEM_PROCESS		190	0.56654775	1.5193748	0.017374517	0.601486	0.999	2277	tags=26%, list=10%, signal=29%
GO_REGULATION_OF_ION_HOMEOSTASIS	GO_REGULATION_OF_ION_HOMEOSTASIS		190	0.5489763	1.5173492	0.00990099	0.6056255	0.999	3186	tags=32%, list=15%, signal=37%
GO_MELANOCYTE_DIFFERENTIATION	GO_MELANOCYTE_DIFFERENTIATION		19	0.69079137	1.5172468	0.015473888	0.5990431	0.999	1859	tags=37%, list=9%, signal=40%
GO_STRIATED_MUSCLE_CONTRACTION	GO_STRIATED_MUSCLE_CONTRACTION		94	0.7265486	1.5163162	0.026465029	0.5971806	0.999	1364	tags=38%, list=6%, signal=41%
GO_ANTIGEN_PROCESSING_AND_PRESENTATION_VIA_MHC_CLASS_IB	GO_ANTIGEN_PROCESSING_AND_PRESENTATION_VIA_MHC_CLASS_IB		15	0.7587849	1.5136058	0.029106028	0.6043366	0.999	1087	tags=33%, list=5%, signal=35%
GO_MEMBRANE_DEPOLARIZATION_DURING_ACTION_POTENTIAL	GO_MEMBRANE_DEPOLARIZATION_DURING_ACTION_POTENTIAL		36	0.60171485	1.512794	0.024952015	0.60203755	0.999	2946	tags=31%, list=14%, signal=35%
GO_PHOSPHATIDYLETHANOLAMINE_ACYL_CHAIN_REMODELING	GO_PHOSPHATIDYLETHANOLAMINE_ACYL_CHAIN_REMODELING		21	0.74193776	1.5124942	0.020576132	0.59679776	0.999	2700	tags=38%, list=12%, signal=43%
GO_REGULATION_OF_GLYCOPROTEIN_METABOLIC_PROCESS	GO_REGULATION_OF_GLYCOPROTEIN_METABOLIC_PROCESS		39	0.60306466	1.5116347	0.010526316	0.59454376	0.999	3086	tags=33%, list=14%, signal=39%
GO_MONOVALENT_INORGANIC_CATION_HOMEOSTASIS	GO_MONOVALENT_INORGANIC_CATION_HOMEOSTASIS		116	0.47689858	1.5074158	0.020491803	0.6100443	0.999	1818	tags=16%, list=8%, signal=17%
GO_ACTOMYOSIN_STRUCTURE_ORGANIZATION	GO_ACTOMYOSIN_STRUCTURE_ORGANIZATION		75	0.71501875	1.5072695	0.026819924	0.60420257	0.999	2969	tags=53%, list=14%, signal=62%
GO_COMPLEMENT_ACTIVATION	GO_COMPLEMENT_ACTIVATION		51	0.7170642	1.5069009	0.014344262	0.5996747	0.999	2890	tags=43%, list=13%, signal=50%
GO_HYDROGEN_ION_TRANSMEMBRANE_TRANSPORT	GO_HYDROGEN_ION_TRANSMEMBRANE_TRANSPORT		91	0.4487711	1.5063579	0.032388665	0.59589946	0.999	3897	tags=20%, list=18%, signal=24%
GO_CALCIUM_ION_TRANSMEMBRANE_TRANSPORT	GO_CALCIUM_ION_TRANSMEMBRANE_TRANSPORT		141	0.48215574	1.5062058	0.019305019	0.59046793	0.999	3172	tags=25%, list=15%, signal=29%
GO_POSITIVE_REGULATION_OF_CALCIUM_ION_TRANSMEMBRANE_TRANSPORTER_ACTIVITY	GO_POSITIVE_REGULATION_OF_CALCIUM_ION_TRANSMEMBRANE_TRANSPORTER_ACTIVITY		29	0.61646026	1.5051785	0.041044775	0.5894125	0.999	3957	tags=48%, list=18%, signal=59%
GO_REGULATION_OF_RYANODINE_SENSITIVE_CALCIUM_RELEASE_CHANNEL_ACTIVITY	GO_REGULATION_OF_RYANODINE_SENSITIVE_CALCIUM_RELEASE_CHANNEL_ACTIVITY		25	0.7161425	1.5049065	0.026168223	0.5847158	0.999	2546	tags=44%, list=12%, signal=50%
GO_NEGATIVE_REGULATION_OF_CALCIUM_ION_TRANSMEMBRANE_TRANSPORT	GO_NEGATIVE_REGULATION_OF_CALCIUM_ION_TRANSMEMBRANE_TRANSPORT		26	0.72996783	1.5035621	0.023391813	0.58555454	0.999	1111	tags=31%, list=5%, signal=32%
GO_FIBRIL_ORGANIZATION	GO_FIBRIL_ORGANIZATION		18	0.7507153	1.5024326	0.021782178	0.58532107	0.999	3140	tags=61%, list=14%, signal=71%
GO_RECEPTOR_CLUSTERING	GO_RECEPTOR_CLUSTERING		40	0.53469855	1.501365	0.016032064	0.58473474	0.999	2782	tags=33%, list=13%, signal=37%
GO_CELL_RECOGNITION	GO_CELL_RECOGNITION		125	0.56482756	1.5012892	0.017612524	0.5792447	0.999	3992	tags=42%, list=18%, signal=51%
GO_REGULATION_OF_BLOOD_CIRCULATION	GO_REGULATION_OF_BLOOD_CIRCULATION		285	0.51506907	1.5004926	0.011741683	0.5775697	0.999	2323	tags=21%, list=11%, signal=24%
GO_POSITIVE_REGULATION_OF_POTASSIUM_ION_TRANSPORT	GO_POSITIVE_REGULATION_OF_POTASSIUM_ION_TRANSPORT		37	0.5141657	1.499869	0.03137255	0.57498115	0.999	4199	tags=38%, list=19%, signal=47%
GO_MUSCLE_TISSUE_DEVELOPMENT	GO_MUSCLE_TISSUE_DEVELOPMENT		261	0.5666483	1.4977673	0.018726591	0.579865	0.999	3016	tags=32%, list=14%, signal=36%
GO_CELLULAR_SODIUM_ION_HOMEOSTASIS	GO_CELLULAR_SODIUM_ION_HOMEOSTASIS		17	0.6072563	1.4975827	0.03976143	0.575156	0.999	1055	tags=18%, list=5%, signal=19%
GO_MULTICELLULAR_ORGANISMAL_MOVEMENT	GO_MULTICELLULAR_ORGANISMAL_MOVEMENT		40	0.7741225	1.4960551	0.034548946	0.57724786	0.999	890	tags=35%, list=4%, signal=36%
GO_NEGATIVE_REGULATION_OF_RECEPTOR_ACTIVITY	GO_NEGATIVE_REGULATION_OF_RECEPTOR_ACTIVITY		27	0.57856864	1.4960365	0.029239766	0.5718762	0.999	925	tags=19%, list=4%, signal=19%
GO_RESPIRATORY_GASEOUS_EXCHANGE	GO_RESPIRATORY_GASEOUS_EXCHANGE		47	0.55205494	1.4956563	0.015533981	0.56824285	0.999	4199	tags=36%, list=19%, signal=45%
GO_DIVALENT_INORGANIC_CATION_TRANSPORT	GO_DIVALENT_INORGANIC_CATION_TRANSPORT		241	0.4654596	1.4943154	0.017612524	0.5692267	0.999	3172	tags=26%, list=15%, signal=30%
GO_SKELETAL_MUSCLE_CELL_DIFFERENTIATION	GO_SKELETAL_MUSCLE_CELL_DIFFERENTIATION		49	0.626506	1.4939837	0.021235522	0.5653034	0.999	2277	tags=31%, list=10%, signal=34%
GO_NEGATIVE_REGULATION_OF_INTRACELLULAR_PROTEIN_TRANSPORT	GO_NEGATIVE_REGULATION_OF_INTRACELLULAR_PROTEIN_TRANSPORT		89	0.47759444	1.493419	0.007874016	0.5630655	0.999	4086	tags=29%, list=19%, signal=36%
GO_RENAL_SYSTEM_PROCESS	GO_RENAL_SYSTEM_PROCESS		98	0.5016493	1.4931959	0.009689922	0.5591194	0.999	4726	tags=41%, list=22%, signal=52%
GO_REGULATION_OF_RELEASE_OF_SEQUESTERED_CALCIUM_ION_INTO_CYTOSOL	GO_REGULATION_OF_RELEASE_OF_SEQUESTERED_CALCIUM_ION_INTO_CYTOSOL		70	0.61047864	1.4918259	0.023346303	0.5608877	0.999	2546	tags=34%, list=12%, signal=39%
GO_REGULATION_OF_LONG_TERM_NEURONAL_SYNAPTIC_PLASTICITY	GO_REGULATION_OF_LONG_TERM_NEURONAL_SYNAPTIC_PLASTICITY		23	0.5554184	1.4916655	0.026476579	0.55687344	0.999	1387	tags=17%, list=6%, signal=19%
GO_SARCOMERE_ORGANIZATION	GO_SARCOMERE_ORGANIZATION		26	0.8531342	1.4915287	0.0058027077	0.5527379	0.999	1453	tags=54%, list=7%, signal=58%
GO_CARDIAC_CELL_DEVELOPMENT	GO_CARDIAC_CELL_DEVELOPMENT		47	0.68014336	1.489806	0.03773585	0.5564034	0.999	1044	tags=30%, list=5%, signal=31%
GO_GLUCAN_BIOSYNTHETIC_PROCESS	GO_GLUCAN_BIOSYNTHETIC_PROCESS		24	0.5865447	1.4889535	0.06876228	0.555641	0.999	3401	tags=33%, list=16%, signal=39%
GO_DEFINITIVE_HEMOPOIESIS	GO_DEFINITIVE_HEMOPOIESIS		15	0.69617134	1.4885745	0.04191617	0.5526438	0.999	3486	tags=53%, list=16%, signal=63%
GO_MYOFIBRIL_ASSEMBLY	GO_MYOFIBRIL_ASSEMBLY		47	0.8238268	1.4885443	0.013232514	0.54806274	0.999	1453	tags=55%, list=7%, signal=59%
GO_REGULATION_OF_STRIATED_MUSCLE_CONTRACTION	GO_REGULATION_OF_STRIATED_MUSCLE_CONTRACTION		76	0.61621946	1.4872518	0.02964427	0.5493228	0.999	901	tags=22%, list=4%, signal=23%
GO_PHOSPHATIDYLSERINE_METABOLIC_PROCESS	GO_PHOSPHATIDYLSERINE_METABOLIC_PROCESS		26	0.62805283	1.4869335	0.020576132	0.5463533	1.0	2712	tags=35%, list=12%, signal=39%
GO_REGULATION_OF_GLUCOSE_METABOLIC_PROCESS	GO_REGULATION_OF_GLUCOSE_METABOLIC_PROCESS		97	0.49087143	1.4855969	0.007968128	0.5477184	1.0	2617	tags=27%, list=12%, signal=30%
GO_CARDIAC_MUSCLE_TISSUE_MORPHOGENESIS	GO_CARDIAC_MUSCLE_TISSUE_MORPHOGENESIS		52	0.68779284	1.4847982	0.026871402	0.546863	1.0	1555	tags=35%, list=7%, signal=37%
GO_REGULATION_OF_HEART_RATE	GO_REGULATION_OF_HEART_RATE		83	0.5527602	1.4834354	0.0256917	0.54885113	1.0	4455	tags=40%, list=20%, signal=50%
GO_ACTIN_FILAMENT_BASED_MOVEMENT	GO_ACTIN_FILAMENT_BASED_MOVEMENT		91	0.7285311	1.4821134	0.034155596	0.55091083	1.0	1290	tags=38%, list=6%, signal=41%
GO_REGULATION_OF_INSULIN_LIKE_GROWTH_FACTOR_RECEPTOR_SIGNALING_PATHWAY	GO_REGULATION_OF_INSULIN_LIKE_GROWTH_FACTOR_RECEPTOR_SIGNALING_PATHWAY		22	0.6764449	1.4808077	0.03868472	0.55224264	1.0	1051	tags=23%, list=5%, signal=24%
GO_LEUKOTRIENE_BIOSYNTHETIC_PROCESS	GO_LEUKOTRIENE_BIOSYNTHETIC_PROCESS		20	0.6813983	1.4792384	0.04375	0.55518883	1.0	4596	tags=55%, list=21%, signal=70%
GO_NEGATIVE_REGULATION_OF_VASCULATURE_DEVELOPMENT	GO_NEGATIVE_REGULATION_OF_VASCULATURE_DEVELOPMENT		75	0.5406138	1.4781716	0.016032064	0.5556703	1.0	1886	tags=28%, list=9%, signal=31%
GO_ACTIN_FILAMENT_BASED_PROCESS	GO_ACTIN_FILAMENT_BASED_PROCESS		434	0.51784265	1.4779668	0.026819924	0.5523657	1.0	3169	tags=31%, list=15%, signal=36%
GO_REGULATION_OF_CALCIUM_MEDIATED_SIGNALING	GO_REGULATION_OF_CALCIUM_MEDIATED_SIGNALING		72	0.5971703	1.4761884	0.02584493	0.5565189	1.0	3007	tags=40%, list=14%, signal=47%
GO_NEGATIVE_REGULATION_OF_PROTEIN_COMPLEX_ASSEMBLY	GO_NEGATIVE_REGULATION_OF_PROTEIN_COMPLEX_ASSEMBLY		103	0.4468422	1.4748043	0.0113852	0.55873716	1.0	2468	tags=19%, list=11%, signal=22%
GO_AMINOGLYCAN_CATABOLIC_PROCESS	GO_AMINOGLYCAN_CATABOLIC_PROCESS		65	0.56736684	1.4742163	0.02745098	0.55689937	1.0	2222	tags=31%, list=10%, signal=34%
GO_NEGATIVE_REGULATION_OF_HEART_CONTRACTION	GO_NEGATIVE_REGULATION_OF_HEART_CONTRACTION		19	0.6681536	1.4737681	0.047528517	0.554548	1.0	2242	tags=26%, list=10%, signal=29%
GO_REGULATION_OF_SYSTEM_PROCESS	GO_REGULATION_OF_SYSTEM_PROCESS		488	0.48739052	1.4737195	0.023121387	0.5506093	1.0	2323	tags=20%, list=11%, signal=22%
GO_POSITIVE_REGULATION_OF_NUCLEOSIDE_METABOLIC_PROCESS	GO_POSITIVE_REGULATION_OF_NUCLEOSIDE_METABOLIC_PROCESS		23	0.5939692	1.4732718	0.08183633	0.5481703	1.0	2382	tags=26%, list=11%, signal=29%
GO_CELL_MATRIX_ADHESION	GO_CELL_MATRIX_ADHESION		107	0.55715674	1.4731352	0.0251938	0.5446891	1.0	3260	tags=39%, list=15%, signal=46%
GO_NEGATIVE_REGULATION_OF_CALCIUM_ION_IMPORT	GO_NEGATIVE_REGULATION_OF_CALCIUM_ION_IMPORT		21	0.7165121	1.4730469	0.038314175	0.54109555	1.0	1111	tags=29%, list=5%, signal=30%
GO_REGULATION_OF_CATION_CHANNEL_ACTIVITY	GO_REGULATION_OF_CATION_CHANNEL_ACTIVITY		83	0.53099644	1.4722602	0.030828517	0.5405791	1.0	2638	tags=25%, list=12%, signal=29%
GO_MULTICELLULAR_ORGANISMAL_SIGNALING	GO_MULTICELLULAR_ORGANISMAL_SIGNALING		115	0.47529283	1.4720814	0.032015067	0.5374368	1.0	3414	tags=24%, list=16%, signal=29%
GO_POSITIVE_REGULATION_OF_CATION_TRANSMEMBRANE_TRANSPORT	GO_POSITIVE_REGULATION_OF_CATION_TRANSMEMBRANE_TRANSPORT		90	0.50250226	1.4714793	0.019379845	0.5359432	1.0	4251	tags=39%, list=20%, signal=48%
GO_ACTIN_MEDIATED_CELL_CONTRACTION	GO_ACTIN_MEDIATED_CELL_CONTRACTION		72	0.7912177	1.47143	0.026565464	0.5323091	1.0	1290	tags=49%, list=6%, signal=52%
GO_POSITIVE_REGULATION_OF_LIPID_STORAGE	GO_POSITIVE_REGULATION_OF_LIPID_STORAGE		16	0.71174425	1.4712923	0.034764826	0.5292341	1.0	1449	tags=31%, list=7%, signal=33%
GO_RESPONSE_TO_STIMULUS_INVOLVED_IN_REGULATION_OF_MUSCLE_ADAPTATION	GO_RESPONSE_TO_STIMULUS_INVOLVED_IN_REGULATION_OF_MUSCLE_ADAPTATION		15	0.7975967	1.4696207	0.032258064	0.53286165	1.0	2277	tags=53%, list=10%, signal=60%
GO_REGULATION_OF_THE_FORCE_OF_HEART_CONTRACTION	GO_REGULATION_OF_THE_FORCE_OF_HEART_CONTRACTION		28	0.70561105	1.4684364	0.0295858	0.53406364	1.0	570	tags=25%, list=3%, signal=26%
GO_MUSCLE_ORGAN_MORPHOGENESIS	GO_MUSCLE_ORGAN_MORPHOGENESIS		68	0.6588081	1.4676223	0.0433145	0.5340869	1.0	2794	tags=37%, list=13%, signal=42%
GO_ACTIVATION_OF_PHOSPHOLIPASE_C_ACTIVITY	GO_ACTIVATION_OF_PHOSPHOLIPASE_C_ACTIVITY		27	0.60449713	1.4634743	0.032	0.54806316	1.0	2379	tags=30%, list=11%, signal=33%
GO_NEGATIVE_REGULATION_OF_CELLULAR_PROTEIN_LOCALIZATION	GO_NEGATIVE_REGULATION_OF_CELLULAR_PROTEIN_LOCALIZATION		127	0.45363998	1.46209	0.011811024	0.5504978	1.0	1707	tags=17%, list=8%, signal=18%
GO_CELLULAR_RESPONSE_TO_GLUCAGON_STIMULUS	GO_CELLULAR_RESPONSE_TO_GLUCAGON_STIMULUS		38	0.5249847	1.4607126	0.06570842	0.5526339	1.0	3567	tags=32%, list=16%, signal=38%
GO_NEGATIVE_REGULATION_OF_BLOOD_CIRCULATION	GO_NEGATIVE_REGULATION_OF_BLOOD_CIRCULATION		33	0.5710546	1.4602354	0.04761905	0.55117655	1.0	635	tags=15%, list=3%, signal=16%
GO_REGULATION_OF_MUSCLE_CONTRACTION	GO_REGULATION_OF_MUSCLE_CONTRACTION		143	0.5556837	1.458897	0.03088803	0.5534575	1.0	2263	tags=27%, list=10%, signal=30%
GO_NEGATIVE_REGULATION_OF_REGULATED_SECRETORY_PATHWAY	GO_NEGATIVE_REGULATION_OF_REGULATED_SECRETORY_PATHWAY		20	0.6760653	1.4561702	0.026748972	0.56188834	1.0	2067	tags=35%, list=10%, signal=39%
GO_POSITIVE_REGULATION_OF_CATION_CHANNEL_ACTIVITY	GO_POSITIVE_REGULATION_OF_CATION_CHANNEL_ACTIVITY		35	0.5882269	1.4556278	0.028957529	0.5604009	1.0	3957	tags=49%, list=18%, signal=59%
GO_MIDDLE_EAR_MORPHOGENESIS	GO_MIDDLE_EAR_MORPHOGENESIS		20	0.66074073	1.4549441	0.05263158	0.55974823	1.0	3268	tags=45%, list=15%, signal=53%
GO_REGULATION_OF_VOLTAGE_GATED_CALCIUM_CHANNEL_ACTIVITY	GO_REGULATION_OF_VOLTAGE_GATED_CALCIUM_CHANNEL_ACTIVITY		23	0.5841825	1.4539508	0.062	0.5604991	1.0	2134	tags=26%, list=10%, signal=29%
GO_REACTIVE_OXYGEN_SPECIES_METABOLIC_PROCESS	GO_REACTIVE_OXYGEN_SPECIES_METABOLIC_PROCESS		94	0.50811714	1.4525155	0.019723866	0.56337357	1.0	2931	tags=32%, list=13%, signal=37%
GO_ERK1_AND_ERK2_CASCADE	GO_ERK1_AND_ERK2_CASCADE		22	0.615225	1.4523032	0.055876687	0.5605817	1.0	3832	tags=41%, list=18%, signal=50%
GO_RAC_PROTEIN_SIGNAL_TRANSDUCTION	GO_RAC_PROTEIN_SIGNAL_TRANSDUCTION		17	0.59090394	1.4521649	0.06849315	0.557682	1.0	3379	tags=35%, list=16%, signal=42%
GO_SKELETAL_MUSCLE_CONTRACTION	GO_SKELETAL_MUSCLE_CONTRACTION		31	0.8123066	1.4473295	0.042226486	0.5756515	1.0	890	tags=45%, list=4%, signal=47%
GO_POSITIVE_REGULATION_OF_CARBOHYDRATE_METABOLIC_PROCESS	GO_POSITIVE_REGULATION_OF_CARBOHYDRATE_METABOLIC_PROCESS		67	0.45901388	1.446362	0.025490196	0.5764736	1.0	2647	tags=24%, list=12%, signal=27%
GO_VASOCONSTRICTION	GO_VASOCONSTRICTION		28	0.5581249	1.4462674	0.04887218	0.5732541	1.0	3770	tags=39%, list=17%, signal=47%
GO_PHOSPHATIDYLSERINE_ACYL_CHAIN_REMODELING	GO_PHOSPHATIDYLSERINE_ACYL_CHAIN_REMODELING		15	0.74488145	1.445961	0.04329897	0.5710954	1.0	2700	tags=40%, list=12%, signal=46%
GO_POSITIVE_REGULATION_OF_GLYCOGEN_METABOLIC_PROCESS	GO_POSITIVE_REGULATION_OF_GLYCOGEN_METABOLIC_PROCESS		15	0.68053186	1.4456996	0.060784314	0.56874025	1.0	2019	tags=40%, list=9%, signal=44%
GO_REGULATION_OF_PHOSPHOLIPASE_C_ACTIVITY	GO_REGULATION_OF_PHOSPHOLIPASE_C_ACTIVITY		39	0.59694076	1.4451971	0.03960396	0.5674709	1.0	2911	tags=36%, list=13%, signal=41%
GO_REGULATION_OF_CALCIUM_ION_TRANSPORT_INTO_CYTOSOL	GO_REGULATION_OF_CALCIUM_ION_TRANSPORT_INTO_CYTOSOL		87	0.5649325	1.4441831	0.044921875	0.56837267	1.0	2546	tags=31%, list=12%, signal=35%
GO_CELLULAR_COMPONENT_ASSEMBLY_INVOLVED_IN_MORPHOGENESIS	GO_CELLULAR_COMPONENT_ASSEMBLY_INVOLVED_IN_MORPHOGENESIS		221	0.5010618	1.4441425	0.057301294	0.5651032	1.0	3416	tags=29%, list=16%, signal=33%
GO_TRABECULA_MORPHOGENESIS	GO_TRABECULA_MORPHOGENESIS		37	0.56721056	1.4431318	0.035433073	0.5661655	1.0	2987	tags=43%, list=14%, signal=50%
GO_NEGATIVE_REGULATION_OF_MYOTUBE_DIFFERENTIATION	GO_NEGATIVE_REGULATION_OF_MYOTUBE_DIFFERENTIATION		17	0.6603368	1.4423606	0.042	0.5660827	1.0	3489	tags=53%, list=16%, signal=63%
GO_ATP_HYDROLYSIS_COUPLED_TRANSMEMBRANE_TRANSPORT	GO_ATP_HYDROLYSIS_COUPLED_TRANSMEMBRANE_TRANSPORT		34	0.5238136	1.4422997	0.05284553	0.56288016	1.0	4690	tags=35%, list=22%, signal=45%
GO_FATTY_ACID_BETA_OXIDATION_USING_ACYL_COA_DEHYDROGENASE	GO_FATTY_ACID_BETA_OXIDATION_USING_ACYL_COA_DEHYDROGENASE		17	0.65923494	1.4422176	0.06846473	0.55986905	1.0	4988	tags=59%, list=23%, signal=76%
GO_HUMORAL_IMMUNE_RESPONSE_MEDIATED_BY_CIRCULATING_IMMUNOGLOBULIN	GO_HUMORAL_IMMUNE_RESPONSE_MEDIATED_BY_CIRCULATING_IMMUNOGLOBULIN		41	0.6965048	1.4420184	0.046092186	0.5574506	1.0	2671	tags=46%, list=12%, signal=53%
GO_ENDOPLASMIC_RETICULUM_TO_CYTOSOL_TRANSPORT	GO_ENDOPLASMIC_RETICULUM_TO_CYTOSOL_TRANSPORT		20	0.5738953	1.4419371	0.06782946	0.5544207	1.0	2114	tags=20%, list=10%, signal=22%
GO_POSITIVE_REGULATION_OF_MYOTUBE_DIFFERENTIATION	GO_POSITIVE_REGULATION_OF_MYOTUBE_DIFFERENTIATION		29	0.62596595	1.4387441	0.04225352	0.5652525	1.0	2504	tags=34%, list=12%, signal=39%
GO_POSITIVE_REGULATION_OF_GLYCOPROTEIN_METABOLIC_PROCESS	GO_POSITIVE_REGULATION_OF_GLYCOPROTEIN_METABOLIC_PROCESS		17	0.69655645	1.4385687	0.039014373	0.5626549	1.0	2647	tags=41%, list=12%, signal=47%
GO_CARDIAC_CONDUCTION	GO_CARDIAC_CONDUCTION		79	0.50761694	1.4385227	0.046783626	0.55958223	1.0	1406	tags=14%, list=6%, signal=15%
GO_REGULATION_OF_CALCIUM_ION_IMPORT	GO_REGULATION_OF_CALCIUM_ION_IMPORT		94	0.5666412	1.4369715	0.048828125	0.56281775	1.0	2645	tags=32%, list=12%, signal=36%
GO_REGULATION_OF_PHOSPHOLIPASE_ACTIVITY	GO_REGULATION_OF_PHOSPHOLIPASE_ACTIVITY		63	0.5161903	1.4360503	0.044921875	0.5633299	1.0	3169	tags=29%, list=15%, signal=33%
GO_ACTIN_FILAMENT_ORGANIZATION	GO_ACTIN_FILAMENT_ORGANIZATION		164	0.4751346	1.4321268	0.04263566	0.57749367	1.0	2551	tags=24%, list=12%, signal=27%
GO_REGULATION_OF_ATPASE_ACTIVITY	GO_REGULATION_OF_ATPASE_ACTIVITY		60	0.53614163	1.4304078	0.0734127	0.5817325	1.0	1430	tags=22%, list=7%, signal=23%
GO_NEGATIVE_REGULATION_OF_GTPASE_ACTIVITY	GO_NEGATIVE_REGULATION_OF_GTPASE_ACTIVITY		39	0.52202314	1.4303925	0.03960396	0.5785353	1.0	2450	tags=28%, list=11%, signal=32%
GO_TRABECULA_FORMATION	GO_TRABECULA_FORMATION		22	0.6605996	1.4298776	0.029411765	0.57749945	1.0	2987	tags=50%, list=14%, signal=58%
GO_NEGATIVE_REGULATION_OF_NUCLEOTIDE_METABOLIC_PROCESS	GO_NEGATIVE_REGULATION_OF_NUCLEOTIDE_METABOLIC_PROCESS		61	0.5075087	1.4290758	0.04024145	0.5780375	1.0	2277	tags=21%, list=10%, signal=24%
GO_POSITIVE_REGULATION_OF_BEHAVIOR	GO_POSITIVE_REGULATION_OF_BEHAVIOR		23	0.5796889	1.4290099	0.081871346	0.5751159	1.0	187	tags=9%, list=1%, signal=9%
GO_PHOSPHATIDYLINOSITOL_3_KINASE_SIGNALING	GO_PHOSPHATIDYLINOSITOL_3_KINASE_SIGNALING		23	0.5650916	1.4289876	0.052953158	0.572028	1.0	4791	tags=61%, list=22%, signal=78%
GO_REGULATION_OF_PHOSPHATIDYLINOSITOL_3_KINASE_ACTIVITY	GO_REGULATION_OF_PHOSPHATIDYLINOSITOL_3_KINASE_ACTIVITY		39	0.5635265	1.4273001	0.040983606	0.5761028	1.0	2911	tags=41%, list=13%, signal=47%
GO_REGULATION_OF_INTERLEUKIN_4_PRODUCTION	GO_REGULATION_OF_INTERLEUKIN_4_PRODUCTION		28	0.67096144	1.4258969	0.03469388	0.57900226	1.0	4926	tags=57%, list=23%, signal=74%
GO_NEUROTRANSMITTER_UPTAKE	GO_NEUROTRANSMITTER_UPTAKE		15	0.62582314	1.4257932	0.053465348	0.5762476	1.0	4673	tags=47%, list=21%, signal=59%
GO_REGULATION_OF_ESTABLISHMENT_OR_MAINTENANCE_OF_CELL_POLARITY	GO_REGULATION_OF_ESTABLISHMENT_OR_MAINTENANCE_OF_CELL_POLARITY		20	0.50664705	1.4246936	0.07429719	0.5777612	1.0	3091	tags=35%, list=14%, signal=41%
GO_CELL_SUBSTRATE_ADHESION	GO_CELL_SUBSTRATE_ADHESION		152	0.5179571	1.4245362	0.03468208	0.57530004	1.0	3580	tags=39%, list=16%, signal=46%
GO_DEVELOPMENTAL_PIGMENTATION	GO_DEVELOPMENTAL_PIGMENTATION		38	0.5034845	1.4244049	0.036398467	0.57272947	1.0	1859	tags=21%, list=9%, signal=23%
GO_REGULATION_OF_ALPHA_AMINO_3_HYDROXY_5_METHYL_4_ISOXAZOLE_PROPIONATE_SELECTIVE_GLUTAMATE_RECEPTOR_ACTIVITY	GO_REGULATION_OF_ALPHA_AMINO_3_HYDROXY_5_METHYL_4_ISOXAZOLE_PROPIONATE_SELECTIVE_GLUTAMATE_RECEPTOR_ACTIVITY		19	0.58423007	1.4237447	0.085436895	0.5725853	1.0	2292	tags=21%, list=11%, signal=24%
GO_FATTY_ACID_METABOLIC_PROCESS	GO_FATTY_ACID_METABOLIC_PROCESS		270	0.47305262	1.423239	0.026804123	0.5715219	1.0	3784	tags=31%, list=17%, signal=38%
GO_ACTIN_POLYMERIZATION_OR_DEPOLYMERIZATION	GO_ACTIN_POLYMERIZATION_OR_DEPOLYMERIZATION		35	0.5402174	1.423133	0.054325957	0.5689472	1.0	3450	tags=40%, list=16%, signal=47%
GO_EPITHELIAL_CELL_DIFFERENTIATION_INVOLVED_IN_KIDNEY_DEVELOPMENT	GO_EPITHELIAL_CELL_DIFFERENTIATION_INVOLVED_IN_KIDNEY_DEVELOPMENT		24	0.59123373	1.4227116	0.055876687	0.5678759	1.0	1727	tags=33%, list=8%, signal=36%
GO_REGULATION_OF_CARDIAC_MUSCLE_CELL_MEMBRANE_REPOLARIZATION	GO_REGULATION_OF_CARDIAC_MUSCLE_CELL_MEMBRANE_REPOLARIZATION		20	0.63471967	1.4224176	0.07677543	0.56606054	1.0	753	tags=25%, list=3%, signal=26%
GO_REGULATION_OF_MUSCLE_CELL_DIFFERENTIATION	GO_REGULATION_OF_MUSCLE_CELL_DIFFERENTIATION		146	0.48166046	1.4215211	0.028680688	0.56706643	1.0	2794	tags=27%, list=13%, signal=30%
GO_REGULATION_OF_FATTY_ACID_OXIDATION	GO_REGULATION_OF_FATTY_ACID_OXIDATION		26	0.6069747	1.4189159	0.05068226	0.57505965	1.0	1282	tags=27%, list=6%, signal=29%
GO_REGULATION_OF_CARBOHYDRATE_METABOLIC_PROCESS	GO_REGULATION_OF_CARBOHYDRATE_METABOLIC_PROCESS		154	0.4247107	1.4180878	0.008064516	0.575528	1.0	2647	tags=22%, list=12%, signal=25%
GO_GLYCEROLIPID_CATABOLIC_PROCESS	GO_GLYCEROLIPID_CATABOLIC_PROCESS		34	0.5614439	1.4179184	0.022357723	0.5732257	1.0	1802	tags=24%, list=8%, signal=26%
GO_POSITIVE_REGULATION_OF_RECEPTOR_INTERNALIZATION	GO_POSITIVE_REGULATION_OF_RECEPTOR_INTERNALIZATION		22	0.5932796	1.4178443	0.062626265	0.5706563	1.0	4006	tags=59%, list=18%, signal=72%
GO_BODY_MORPHOGENESIS	GO_BODY_MORPHOGENESIS		42	0.5380359	1.417584	0.044145875	0.5689644	1.0	4355	tags=43%, list=20%, signal=53%
GO_REGULATION_OF_METAL_ION_TRANSPORT	GO_REGULATION_OF_METAL_ION_TRANSPORT		308	0.44775742	1.417516	0.01996008	0.5664094	1.0	4007	tags=31%, list=18%, signal=37%
GO_NEGATIVE_REGULATION_OF_INTRACELLULAR_STEROID_HORMONE_RECEPTOR_SIGNALING_PATHWAY	GO_NEGATIVE_REGULATION_OF_INTRACELLULAR_STEROID_HORMONE_RECEPTOR_SIGNALING_PATHWAY		28	0.5096943	1.4156392	0.038535647	0.5714223	1.0	4506	tags=46%, list=21%, signal=58%
GO_NEGATIVE_REGULATION_OF_TRANSPORT	GO_NEGATIVE_REGULATION_OF_TRANSPORT		427	0.40678164	1.4151081	0.009861933	0.5707004	1.0	3502	tags=24%, list=16%, signal=28%
GO_REGULATION_OF_VESICLE_FUSION	GO_REGULATION_OF_VESICLE_FUSION		57	0.449721	1.415096	0.044624746	0.567983	1.0	5673	tags=49%, list=26%, signal=66%
GO_CARDIAC_MUSCLE_TISSUE_DEVELOPMENT	GO_CARDIAC_MUSCLE_TISSUE_DEVELOPMENT		134	0.5734788	1.4147086	0.07020873	0.5667426	1.0	1555	tags=22%, list=7%, signal=24%
GO_REGULATION_OF_MEMBRANE_POTENTIAL	GO_REGULATION_OF_MEMBRANE_POTENTIAL		327	0.40971553	1.4144466	0.01663586	0.5650197	1.0	3340	tags=22%, list=15%, signal=26%
GO_REGULATION_OF_NUCLEOSIDE_METABOLIC_PROCESS	GO_REGULATION_OF_NUCLEOSIDE_METABOLIC_PROCESS		46	0.45804918	1.4141906	0.062626265	0.5632937	1.0	2382	tags=20%, list=11%, signal=22%
GO_TISSUE_MIGRATION	GO_TISSUE_MIGRATION		79	0.5211109	1.4138036	0.04117647	0.5621597	1.0	2869	tags=34%, list=13%, signal=39%
GO_NEGATIVE_REGULATION_OF_LYASE_ACTIVITY	GO_NEGATIVE_REGULATION_OF_LYASE_ACTIVITY		26	0.5731362	1.4127569	0.07782101	0.56394523	1.0	3734	tags=31%, list=17%, signal=37%
GO_BONE_CELL_DEVELOPMENT	GO_BONE_CELL_DEVELOPMENT		22	0.5179591	1.4110072	0.09533469	0.56817394	1.0	2767	tags=23%, list=13%, signal=26%
GO_CARDIAC_MUSCLE_CELL_DIFFERENTIATION	GO_CARDIAC_MUSCLE_CELL_DIFFERENTIATION		71	0.57775486	1.410859	0.08128545	0.5660342	1.0	1044	tags=21%, list=5%, signal=22%
GO_POSITIVE_REGULATION_OF_RECEPTOR_MEDIATED_ENDOCYTOSIS	GO_POSITIVE_REGULATION_OF_RECEPTOR_MEDIATED_ENDOCYTOSIS		44	0.53838694	1.4103094	0.040650405	0.5655839	1.0	3654	tags=41%, list=17%, signal=49%
GO_PROTEIN_LOCALIZATION_TO_CELL_SURFACE	GO_PROTEIN_LOCALIZATION_TO_CELL_SURFACE		22	0.57660806	1.4087209	0.0665362	0.5693609	1.0	3262	tags=32%, list=15%, signal=37%
GO_RESPONSE_TO_MUSCLE_STRETCH	GO_RESPONSE_TO_MUSCLE_STRETCH		19	0.67174613	1.4052833	0.08846154	0.58136845	1.0	2807	tags=42%, list=13%, signal=48%
GO_POTASSIUM_ION_IMPORT	GO_POTASSIUM_ION_IMPORT		26	0.50053215	1.4045573	0.0970297	0.58166444	1.0	1055	tags=12%, list=5%, signal=12%
GO_HEART_GROWTH	GO_HEART_GROWTH		24	0.58913624	1.4045185	0.0662768	0.5791131	1.0	2075	tags=25%, list=10%, signal=28%
GO_REGULATION_OF_RECEPTOR_ACTIVITY	GO_REGULATION_OF_RECEPTOR_ACTIVITY		112	0.45593002	1.4035069	0.07007576	0.5806477	1.0	2546	tags=21%, list=12%, signal=24%
GO_CHLORIDE_TRANSPORT	GO_CHLORIDE_TRANSPORT		95	0.43148345	1.4031057	0.030991735	0.5796682	1.0	1996	tags=14%, list=9%, signal=15%
GO_RECEPTOR_INTERNALIZATION	GO_RECEPTOR_INTERNALIZATION		45	0.53878605	1.4026927	0.06187625	0.57860833	1.0	4673	tags=44%, list=21%, signal=56%
GO_PEPTIDE_CROSS_LINKING	GO_PEPTIDE_CROSS_LINKING		39	0.73167306	1.4024729	0.073619634	0.5769159	1.0	3106	tags=56%, list=14%, signal=66%
GO_REGULATION_OF_LIPID_KINASE_ACTIVITY	GO_REGULATION_OF_LIPID_KINASE_ACTIVITY		47	0.5145576	1.4016376	0.05487805	0.57763386	1.0	2478	tags=34%, list=11%, signal=38%
GO_POSITIVE_REGULATION_OF_FAT_CELL_DIFFERENTIATION	GO_POSITIVE_REGULATION_OF_FAT_CELL_DIFFERENTIATION		46	0.52646667	1.4001396	0.026530612	0.5811127	1.0	2084	tags=24%, list=10%, signal=26%
GO_NEGATIVE_REGULATION_OF_MUSCLE_CELL_APOPTOTIC_PROCESS	GO_NEGATIVE_REGULATION_OF_MUSCLE_CELL_APOPTOTIC_PROCESS		29	0.5746952	1.3994293	0.036511157	0.5814885	1.0	3428	tags=41%, list=16%, signal=49%
GO_HYDROGEN_TRANSPORT	GO_HYDROGEN_TRANSPORT		122	0.41299286	1.3991282	0.042462844	0.5802458	1.0	2062	tags=14%, list=9%, signal=15%
GO_REGULATION_OF_NOREPINEPHRINE_SECRETION	GO_REGULATION_OF_NOREPINEPHRINE_SECRETION		16	0.62906533	1.398719	0.057971016	0.5795147	1.0	2537	tags=25%, list=12%, signal=28%
GO_REGULATION_OF_CYTOSOLIC_CALCIUM_ION_CONCENTRATION	GO_REGULATION_OF_CYTOSOLIC_CALCIUM_ION_CONCENTRATION		191	0.45826218	1.3985628	0.021653544	0.5775097	1.0	2946	tags=27%, list=14%, signal=31%
GO_CGMP_BIOSYNTHETIC_PROCESS	GO_CGMP_BIOSYNTHETIC_PROCESS		15	0.65323275	1.3981073	0.07335907	0.57659405	1.0	3786	tags=47%, list=17%, signal=56%
GO_BLOOD_COAGULATION_FIBRIN_CLOT_FORMATION	GO_BLOOD_COAGULATION_FIBRIN_CLOT_FORMATION		24	0.5409604	1.3961114	0.11491936	0.58251375	1.0	2873	tags=33%, list=13%, signal=38%
GO_ADHERENS_JUNCTION_ASSEMBLY	GO_ADHERENS_JUNCTION_ASSEMBLY		33	0.5353913	1.3958079	0.078277886	0.58115757	1.0	3521	tags=39%, list=16%, signal=47%
GO_RESPONSE_TO_MUSCLE_ACTIVITY	GO_RESPONSE_TO_MUSCLE_ACTIVITY		18	0.6923918	1.3951042	0.0872093	0.5815981	1.0	2277	tags=50%, list=10%, signal=56%
GO_ARACHIDONIC_ACID_METABOLIC_PROCESS	GO_ARACHIDONIC_ACID_METABOLIC_PROCESS		49	0.6352273	1.3943733	0.055776894	0.5820821	1.0	1951	tags=35%, list=9%, signal=38%
GO_POSITIVE_REGULATION_OF_PHOSPHOLIPASE_ACTIVITY	GO_POSITIVE_REGULATION_OF_PHOSPHOLIPASE_ACTIVITY		53	0.51385266	1.3940828	0.05836576	0.5807299	1.0	3169	tags=28%, list=15%, signal=33%
GO_CARDIAC_MUSCLE_CELL_ACTION_POTENTIAL	GO_CARDIAC_MUSCLE_CELL_ACTION_POTENTIAL		36	0.575136	1.3937224	0.068897635	0.5796871	1.0	901	tags=22%, list=4%, signal=23%
GO_POSITIVE_REGULATION_OF_CALCIUM_ION_TRANSMEMBRANE_TRANSPORT	GO_POSITIVE_REGULATION_OF_CALCIUM_ION_TRANSMEMBRANE_TRANSPORT		54	0.532785	1.3936948	0.050980393	0.5773333	1.0	4251	tags=43%, list=20%, signal=53%
GO_MEGAKARYOCYTE_DEVELOPMENT	GO_MEGAKARYOCYTE_DEVELOPMENT		16	0.5716643	1.3934076	0.097165994	0.57601154	1.0	1970	tags=19%, list=9%, signal=21%
GO_POSITIVE_REGULATION_OF_MUSCLE_HYPERTROPHY	GO_POSITIVE_REGULATION_OF_MUSCLE_HYPERTROPHY		21	0.5378709	1.3926694	0.08576998	0.57649416	1.0	27	tags=10%, list=0%, signal=10%
GO_POSITIVE_REGULATION_OF_LIPASE_ACTIVITY	GO_POSITIVE_REGULATION_OF_LIPASE_ACTIVITY		66	0.485329	1.3922341	0.064705886	0.5759191	1.0	3169	tags=24%, list=15%, signal=28%
GO_POSITIVE_REGULATION_OF_CELLULAR_RESPONSE_TO_TRANSFORMING_GROWTH_FACTOR_BETA_STIMULUS	GO_POSITIVE_REGULATION_OF_CELLULAR_RESPONSE_TO_TRANSFORMING_GROWTH_FACTOR_BETA_STIMULUS		24	0.5365399	1.3922223	0.056751467	0.5735342	1.0	1797	tags=21%, list=8%, signal=23%
GO_REGULATION_OF_NEUROTRANSMITTER_RECEPTOR_ACTIVITY	GO_REGULATION_OF_NEUROTRANSMITTER_RECEPTOR_ACTIVITY		30	0.49051517	1.3919218	0.09056604	0.5722627	1.0	2870	tags=27%, list=13%, signal=31%
GO_CARDIAC_VENTRICLE_MORPHOGENESIS	GO_CARDIAC_VENTRICLE_MORPHOGENESIS		60	0.61182225	1.3918091	0.078504674	0.57040447	1.0	2075	tags=30%, list=10%, signal=33%
GO_RESPONSE_TO_HYDROPEROXIDE	GO_RESPONSE_TO_HYDROPEROXIDE		15	0.6786176	1.3913757	0.11045365	0.5696718	1.0	5155	tags=73%, list=24%, signal=96%
GO_REGULATION_OF_GLUCOSE_IMPORT	GO_REGULATION_OF_GLUCOSE_IMPORT		56	0.5158382	1.3898436	0.057539683	0.57364964	1.0	1476	tags=21%, list=7%, signal=23%
GO_RESPONSE_TO_PROSTAGLANDIN	GO_RESPONSE_TO_PROSTAGLANDIN		33	0.64099514	1.3889327	0.06451613	0.5748069	1.0	2974	tags=39%, list=14%, signal=46%
GO_GLOMERULUS_DEVELOPMENT	GO_GLOMERULUS_DEVELOPMENT		49	0.5541766	1.3860204	0.067669176	0.58427495	1.0	2021	tags=35%, list=9%, signal=38%
GO_REGULATION_OF_MEMBRANE_DEPOLARIZATION	GO_REGULATION_OF_MEMBRANE_DEPOLARIZATION		40	0.5573651	1.3859735	0.046511628	0.5820508	1.0	3186	tags=40%, list=15%, signal=47%
GO_NEUROMUSCULAR_SYNAPTIC_TRANSMISSION	GO_NEUROMUSCULAR_SYNAPTIC_TRANSMISSION		25	0.61098915	1.3849378	0.07436399	0.5838337	1.0	5039	tags=48%, list=23%, signal=62%
GO_REGULATION_OF_GASTRULATION	GO_REGULATION_OF_GASTRULATION		31	0.57795733	1.384569	0.06809338	0.5829858	1.0	4980	tags=61%, list=23%, signal=79%
GO_REGULATION_OF_SODIUM_ION_TRANSPORT	GO_REGULATION_OF_SODIUM_ION_TRANSPORT		74	0.47697815	1.3837267	0.044	0.5840911	1.0	1332	tags=16%, list=6%, signal=17%
GO_NEGATIVE_REGULATION_OF_STRIATED_MUSCLE_CELL_DIFFERENTIATION	GO_NEGATIVE_REGULATION_OF_STRIATED_MUSCLE_CELL_DIFFERENTIATION		25	0.6121537	1.382792	0.05882353	0.5854607	1.0	2426	tags=36%, list=11%, signal=40%
GO_RESPONSE_TO_GLUCAGON	GO_RESPONSE_TO_GLUCAGON		48	0.4674445	1.3825834	0.07392197	0.5839199	1.0	3567	tags=29%, list=16%, signal=35%
GO_POSITIVE_REGULATION_OF_SODIUM_ION_TRANSMEMBRANE_TRANSPORT	GO_POSITIVE_REGULATION_OF_SODIUM_ION_TRANSMEMBRANE_TRANSPORT		16	0.5707204	1.3825036	0.08015267	0.5819372	1.0	3120	tags=38%, list=14%, signal=44%
GO_DENDRITIC_CELL_MIGRATION	GO_DENDRITIC_CELL_MIGRATION		21	0.7568228	1.3820662	0.070564516	0.5812349	1.0	3406	tags=62%, list=16%, signal=73%
GO_CARDIAC_MYOFIBRIL_ASSEMBLY	GO_CARDIAC_MYOFIBRIL_ASSEMBLY		16	0.78223926	1.3819336	0.057803467	0.5794338	1.0	377	tags=38%, list=2%, signal=38%
GO_NEGATIVE_REGULATION_OF_LEUKOCYTE_MIGRATION	GO_NEGATIVE_REGULATION_OF_LEUKOCYTE_MIGRATION		29	0.6215865	1.3815747	0.044921875	0.5784539	1.0	1829	tags=38%, list=8%, signal=41%
GO_BRAIN_MORPHOGENESIS	GO_BRAIN_MORPHOGENESIS		34	0.4724597	1.3812283	0.05859375	0.5774902	1.0	2735	tags=24%, list=13%, signal=27%
GO_RESPONSE_TO_PROSTAGLANDIN_E	GO_RESPONSE_TO_PROSTAGLANDIN_E		25	0.66897917	1.3811009	0.06827309	0.5757292	1.0	2104	tags=36%, list=10%, signal=40%
GO_REGULATION_OF_GENERATION_OF_PRECURSOR_METABOLITES_AND_ENERGY	GO_REGULATION_OF_GENERATION_OF_PRECURSOR_METABOLITES_AND_ENERGY		83	0.4098684	1.3791566	0.05078125	0.58084375	1.0	2382	tags=18%, list=11%, signal=20%
GO_ENDOTHELIAL_CELL_MIGRATION	GO_ENDOTHELIAL_CELL_MIGRATION		53	0.52495164	1.3790987	0.057312254	0.5788571	1.0	3150	tags=38%, list=14%, signal=44%
GO_REGULATION_OF_SYNCYTIUM_FORMATION_BY_PLASMA_MEMBRANE_FUSION	GO_REGULATION_OF_SYNCYTIUM_FORMATION_BY_PLASMA_MEMBRANE_FUSION		23	0.60139006	1.377598	0.09202454	0.5821819	1.0	2426	tags=35%, list=11%, signal=39%
GO_NEGATIVE_REGULATION_OF_NUCLEOCYTOPLASMIC_TRANSPORT	GO_NEGATIVE_REGULATION_OF_NUCLEOCYTOPLASMIC_TRANSPORT		67	0.4487737	1.3770881	0.0501002	0.58179706	1.0	3823	tags=25%, list=18%, signal=31%
GO_KERATAN_SULFATE_BIOSYNTHETIC_PROCESS	GO_KERATAN_SULFATE_BIOSYNTHETIC_PROCESS		27	0.6032593	1.3769697	0.0815534	0.5799823	1.0	2852	tags=33%, list=13%, signal=38%
GO_NEGATIVE_REGULATION_OF_T_CELL_MEDIATED_IMMUNITY	GO_NEGATIVE_REGULATION_OF_T_CELL_MEDIATED_IMMUNITY		16	0.6643247	1.3768544	0.09836066	0.5782095	1.0	1901	tags=31%, list=9%, signal=34%
GO_PROTEIN_TARGETING_TO_PLASMA_MEMBRANE	GO_PROTEIN_TARGETING_TO_PLASMA_MEMBRANE		23	0.54607075	1.3761324	0.08560311	0.5787775	1.0	3113	tags=35%, list=14%, signal=41%
GO_NEGATIVE_REGULATION_OF_SMOOTH_MUSCLE_CELL_PROLIFERATION	GO_NEGATIVE_REGULATION_OF_SMOOTH_MUSCLE_CELL_PROLIFERATION		35	0.5604842	1.3759654	0.044989776	0.5772355	1.0	2665	tags=31%, list=12%, signal=36%
GO_RESPONSE_TO_THYROID_HORMONE	GO_RESPONSE_TO_THYROID_HORMONE		19	0.56819755	1.375941	0.11177645	0.5751802	1.0	2586	tags=32%, list=12%, signal=36%
GO_ACTIN_FILAMENT_POLYMERIZATION	GO_ACTIN_FILAMENT_POLYMERIZATION		21	0.5856794	1.3746809	0.08213552	0.5779366	1.0	3450	tags=48%, list=16%, signal=57%
GO_REGULATION_OF_STRIATED_MUSCLE_CELL_DIFFERENTIATION	GO_REGULATION_OF_STRIATED_MUSCLE_CELL_DIFFERENTIATION		82	0.51413226	1.3736838	0.06534653	0.57950604	1.0	2794	tags=30%, list=13%, signal=35%
GO_NEGATIVE_REGULATION_OF_CALCIUM_ION_TRANSPORT_INTO_CYTOSOL	GO_NEGATIVE_REGULATION_OF_CALCIUM_ION_TRANSPORT_INTO_CYTOSOL		17	0.6329661	1.3734426	0.07677902	0.578212	1.0	2263	tags=35%, list=10%, signal=39%
GO_MULTICELLULAR_ORGANISMAL_HOMEOSTASIS	GO_MULTICELLULAR_ORGANISMAL_HOMEOSTASIS		252	0.43846157	1.3732708	0.04106776	0.57665724	1.0	4199	tags=35%, list=19%, signal=43%
GO_NEGATIVE_REGULATION_OF_CYCLIC_NUCLEOTIDE_METABOLIC_PROCESS	GO_NEGATIVE_REGULATION_OF_CYCLIC_NUCLEOTIDE_METABOLIC_PROCESS		41	0.5385731	1.3732393	0.10040161	0.57461655	1.0	3734	tags=27%, list=17%, signal=32%
GO_NEGATIVE_REGULATION_OF_PRODUCTION_OF_MOLECULAR_MEDIATOR_OF_IMMUNE_RESPONSE	GO_NEGATIVE_REGULATION_OF_PRODUCTION_OF_MOLECULAR_MEDIATOR_OF_IMMUNE_RESPONSE		29	0.5878376	1.3724538	0.08467742	0.5755756	1.0	2751	tags=38%, list=13%, signal=43%
GO_REGULATION_OF_CALCIUM_ION_TRANSPORT	GO_REGULATION_OF_CALCIUM_ION_TRANSPORT		196	0.48351938	1.371887	0.057539683	0.5757103	1.0	2816	tags=27%, list=13%, signal=30%
GO_REGULATION_OF_MYOBLAST_FUSION	GO_REGULATION_OF_MYOBLAST_FUSION		19	0.62110734	1.3693634	0.10714286	0.58349806	1.0	2426	tags=37%, list=11%, signal=41%
GO_REGULATION_OF_INTERLEUKIN_5_PRODUCTION	GO_REGULATION_OF_INTERLEUKIN_5_PRODUCTION		18	0.60577804	1.3692073	0.073619634	0.58195865	1.0	2067	tags=28%, list=10%, signal=31%
GO_RELAXATION_OF_MUSCLE	GO_RELAXATION_OF_MUSCLE		20	0.6236536	1.3691155	0.097087376	0.5801903	1.0	2537	tags=35%, list=12%, signal=40%
GO_POSITIVE_REGULATION_OF_BIOMINERAL_TISSUE_DEVELOPMENT	GO_POSITIVE_REGULATION_OF_BIOMINERAL_TISSUE_DEVELOPMENT		36	0.5643615	1.3687477	0.04117647	0.57956856	1.0	4309	tags=56%, list=20%, signal=69%
GO_REGULATION_OF_PLASMA_LIPOPROTEIN_PARTICLE_LEVELS	GO_REGULATION_OF_PLASMA_LIPOPROTEIN_PARTICLE_LEVELS		45	0.5285625	1.3678513	0.070726916	0.58088136	1.0	1955	tags=22%, list=9%, signal=24%
GO_POTASSIUM_ION_TRANSPORT	GO_POTASSIUM_ION_TRANSPORT		146	0.38195655	1.366164	0.031007752	0.5854163	1.0	4562	tags=26%, list=21%, signal=33%
GO_CELL_SUBSTRATE_ADHERENS_JUNCTION_ASSEMBLY	GO_CELL_SUBSTRATE_ADHERENS_JUNCTION_ASSEMBLY		23	0.54886556	1.366054	0.10019268	0.5837725	1.0	3521	tags=48%, list=16%, signal=57%
GO_GLOMERULAR_EPITHELIUM_DEVELOPMENT	GO_GLOMERULAR_EPITHELIUM_DEVELOPMENT		19	0.59549874	1.3658377	0.09218437	0.58248115	1.0	1727	tags=37%, list=8%, signal=40%
GO_POSITIVE_REGULATION_OF_MUSCLE_CELL_DIFFERENTIATION	GO_POSITIVE_REGULATION_OF_MUSCLE_CELL_DIFFERENTIATION		81	0.4926606	1.365573	0.07633588	0.58143675	1.0	2794	tags=26%, list=13%, signal=30%
GO_PLATELET_DEGRANULATION	GO_PLATELET_DEGRANULATION		101	0.5179759	1.3654008	0.064257026	0.5800493	1.0	2300	tags=27%, list=11%, signal=30%
GO_PLATELET_MORPHOGENESIS	GO_PLATELET_MORPHOGENESIS		19	0.4526625	1.3648027	0.10472279	0.5801949	1.0	29	tags=5%, list=0%, signal=5%
GO_POSITIVE_REGULATION_OF_ANTIGEN_PROCESSING_AND_PRESENTATION	GO_POSITIVE_REGULATION_OF_ANTIGEN_PROCESSING_AND_PRESENTATION		16	0.674523	1.3647866	0.093495935	0.578186	1.0	1321	tags=38%, list=6%, signal=40%
GO_PHOSPHATIDYLCHOLINE_ACYL_CHAIN_REMODELING	GO_PHOSPHATIDYLCHOLINE_ACYL_CHAIN_REMODELING		24	0.6172284	1.3644369	0.09533469	0.5775115	1.0	1760	tags=25%, list=8%, signal=27%
GO_NITRIC_OXIDE_MEDIATED_SIGNAL_TRANSDUCTION	GO_NITRIC_OXIDE_MEDIATED_SIGNAL_TRANSDUCTION		18	0.6937308	1.3644263	0.08506616	0.5755191	1.0	1922	tags=39%, list=9%, signal=43%
GO_ETHANOLAMINE_CONTAINING_COMPOUND_METABOLIC_PROCESS	GO_ETHANOLAMINE_CONTAINING_COMPOUND_METABOLIC_PROCESS		81	0.4750056	1.3637421	0.052742615	0.5763046	1.0	4472	tags=36%, list=21%, signal=45%
GO_REGULATION_OF_HOMEOSTATIC_PROCESS	GO_REGULATION_OF_HOMEOSTATIC_PROCESS		424	0.40641695	1.363119	0.02964427	0.5765247	1.0	3770	tags=28%, list=17%, signal=33%
GO_PIGMENT_CELL_DIFFERENTIATION	GO_PIGMENT_CELL_DIFFERENTIATION		27	0.53189164	1.3627802	0.08317215	0.5757788	1.0	1859	tags=26%, list=9%, signal=28%
GO_REGULATION_OF_LIPASE_ACTIVITY	GO_REGULATION_OF_LIPASE_ACTIVITY		82	0.4663953	1.3622429	0.064705886	0.57589644	1.0	3169	tags=26%, list=15%, signal=30%
GO_REGULATION_OF_RENAL_SODIUM_EXCRETION	GO_REGULATION_OF_RENAL_SODIUM_EXCRETION		23	0.59849185	1.3611819	0.15028901	0.57796925	1.0	141	tags=9%, list=1%, signal=9%
GO_REGULATION_OF_MEMBRANE_REPOLARIZATION	GO_REGULATION_OF_MEMBRANE_REPOLARIZATION		29	0.56557226	1.3611791	0.087548636	0.5759897	1.0	2109	tags=28%, list=10%, signal=31%
GO_OLIGODENDROCYTE_DEVELOPMENT	GO_OLIGODENDROCYTE_DEVELOPMENT		32	0.52227664	1.3608613	0.08367347	0.57513237	1.0	3757	tags=38%, list=17%, signal=45%
GO_REGULATION_OF_ACTIN_FILAMENT_BASED_PROCESS	GO_REGULATION_OF_ACTIN_FILAMENT_BASED_PROCESS		300	0.41530153	1.3602276	0.048262548	0.5757997	1.0	3736	tags=31%, list=17%, signal=37%
GO_REGULATION_OF_INTERLEUKIN_13_PRODUCTION	GO_REGULATION_OF_INTERLEUKIN_13_PRODUCTION		17	0.6492008	1.3598142	0.068686865	0.5753443	1.0	2785	tags=41%, list=13%, signal=47%
GO_NEUTRAL_LIPID_METABOLIC_PROCESS	GO_NEUTRAL_LIPID_METABOLIC_PROCESS		78	0.46693587	1.3596162	0.032323234	0.57425827	1.0	3125	tags=26%, list=14%, signal=30%
GO_REGULATION_OF_RECEPTOR_INTERNALIZATION	GO_REGULATION_OF_RECEPTOR_INTERNALIZATION		35	0.4840413	1.359452	0.060851928	0.5728822	1.0	4006	tags=43%, list=18%, signal=52%
GO_RESPONSE_TO_FATTY_ACID	GO_RESPONSE_TO_FATTY_ACID		80	0.51356745	1.3589518	0.05894309	0.5726555	1.0	3022	tags=33%, list=14%, signal=38%
GO_REGULATION_OF_B_CELL_DIFFERENTIATION	GO_REGULATION_OF_B_CELL_DIFFERENTIATION		22	0.6805205	1.3582351	0.112	0.5733401	1.0	3654	tags=55%, list=17%, signal=65%
GO_PROTEIN_DEGLYCOSYLATION	GO_PROTEIN_DEGLYCOSYLATION		20	0.5466538	1.3578341	0.17578125	0.57293355	1.0	5374	tags=45%, list=25%, signal=60%
GO_CARDIOCYTE_DIFFERENTIATION	GO_CARDIOCYTE_DIFFERENTIATION		91	0.5295555	1.357386	0.094412334	0.57260144	1.0	2911	tags=29%, list=13%, signal=33%
GO_POSITIVE_REGULATION_OF_PHOSPHATIDYLINOSITOL_3_KINASE_SIGNALING	GO_POSITIVE_REGULATION_OF_PHOSPHATIDYLINOSITOL_3_KINASE_SIGNALING		60	0.54856336	1.3567765	0.064257026	0.5729696	1.0	2911	tags=40%, list=13%, signal=46%
GO_POSITIVE_REGULATION_OF_INTERLEUKIN_4_PRODUCTION	GO_POSITIVE_REGULATION_OF_INTERLEUKIN_4_PRODUCTION		21	0.67811716	1.3558524	0.08300395	0.5745874	1.0	4859	tags=57%, list=22%, signal=74%
GO_TISSUE_REGENERATION	GO_TISSUE_REGENERATION		48	0.5199412	1.355405	0.07312253	0.5742556	1.0	2426	tags=29%, list=11%, signal=33%
GO_POSITIVE_REGULATION_OF_TRANSMEMBRANE_TRANSPORT	GO_POSITIVE_REGULATION_OF_TRANSMEMBRANE_TRANSPORT		120	0.43999565	1.3549706	0.039923955	0.5740982	1.0	3457	tags=28%, list=16%, signal=34%
GO_TRIGLYCERIDE_CATABOLIC_PROCESS	GO_TRIGLYCERIDE_CATABOLIC_PROCESS		19	0.60217917	1.3545368	0.055776894	0.5738465	1.0	1802	tags=26%, list=8%, signal=29%
GO_ACTIN_MYOSIN_FILAMENT_SLIDING	GO_ACTIN_MYOSIN_FILAMENT_SLIDING		38	0.8946271	1.3545008	0.05950096	0.5721015	1.0	1290	tags=76%, list=6%, signal=81%
GO_ENSHEATHMENT_OF_NEURONS	GO_ENSHEATHMENT_OF_NEURONS		86	0.46054316	1.3534583	0.08384458	0.57399875	1.0	2184	tags=22%, list=10%, signal=24%
GO_EXCITATORY_POSTSYNAPTIC_POTENTIAL	GO_EXCITATORY_POSTSYNAPTIC_POTENTIAL		27	0.5082833	1.3525704	0.08863199	0.575462	1.0	2242	tags=22%, list=10%, signal=25%
GO_AXON_EXTENSION	GO_AXON_EXTENSION		36	0.56716216	1.3524917	0.110486895	0.5738692	1.0	3628	tags=33%, list=17%, signal=40%
GO_KERATAN_SULFATE_METABOLIC_PROCESS	GO_KERATAN_SULFATE_METABOLIC_PROCESS		31	0.5663335	1.3520406	0.10748561	0.57371783	1.0	2852	tags=29%, list=13%, signal=33%
GO_MUSCLE_ADAPTATION	GO_MUSCLE_ADAPTATION		29	0.59599924	1.3514384	0.107569724	0.5740257	1.0	3091	tags=38%, list=14%, signal=44%
GO_CENTRAL_NERVOUS_SYSTEM_NEURON_AXONOGENESIS	GO_CENTRAL_NERVOUS_SYSTEM_NEURON_AXONOGENESIS		27	0.59435004	1.3488072	0.07884616	0.5820732	1.0	2004	tags=33%, list=9%, signal=37%
GO_B_CELL_MEDIATED_IMMUNITY	GO_B_CELL_MEDIATED_IMMUNITY		71	0.5843799	1.3485341	0.11729623	0.5811966	1.0	2671	tags=38%, list=12%, signal=43%
GO_DENDRITIC_CELL_CHEMOTAXIS	GO_DENDRITIC_CELL_CHEMOTAXIS		16	0.7801525	1.3478962	0.07862903	0.5815609	1.0	3406	tags=69%, list=16%, signal=81%
GO_DEVELOPMENTAL_MATURATION	GO_DEVELOPMENTAL_MATURATION		181	0.39305425	1.3475971	0.027944112	0.58079255	1.0	3123	tags=25%, list=14%, signal=29%
GO_POSITIVE_REGULATION_OF_LIPID_KINASE_ACTIVITY	GO_POSITIVE_REGULATION_OF_LIPID_KINASE_ACTIVITY		32	0.54570866	1.3455073	0.07942974	0.5867792	1.0	2911	tags=41%, list=13%, signal=47%
GO_NEURAL_NUCLEUS_DEVELOPMENT	GO_NEURAL_NUCLEUS_DEVELOPMENT		63	0.43309435	1.3453424	0.06198347	0.5855822	1.0	1791	tags=16%, list=8%, signal=17%
GO_REGULATION_OF_PHOSPHOLIPID_METABOLIC_PROCESS	GO_REGULATION_OF_PHOSPHOLIPID_METABOLIC_PROCESS		58	0.47635543	1.3451571	0.06313646	0.58446217	1.0	3125	tags=34%, list=14%, signal=40%
GO_ASSOCIATIVE_LEARNING	GO_ASSOCIATIVE_LEARNING		67	0.39516622	1.3444823	0.064	0.58519423	1.0	2667	tags=16%, list=12%, signal=19%
GO_REGULATION_OF_POSTSYNAPTIC_MEMBRANE_POTENTIAL	GO_REGULATION_OF_POSTSYNAPTIC_MEMBRANE_POTENTIAL		54	0.4623089	1.3441358	0.0776699	0.5845513	1.0	2242	tags=20%, list=10%, signal=23%
GO_PHOSPHATIDYLCHOLINE_BIOSYNTHETIC_PROCESS	GO_PHOSPHATIDYLCHOLINE_BIOSYNTHETIC_PROCESS		26	0.54262024	1.3437777	0.116033755	0.58402765	1.0	3250	tags=35%, list=15%, signal=41%
GO_RESPONSE_TO_ZINC_ION	GO_RESPONSE_TO_ZINC_ION		51	0.47987637	1.3431346	0.103658535	0.5845056	1.0	2813	tags=22%, list=13%, signal=25%
GO_HAIR_CELL_DIFFERENTIATION	GO_HAIR_CELL_DIFFERENTIATION		33	0.46532482	1.3421267	0.10261569	0.58631486	1.0	4051	tags=27%, list=19%, signal=33%
GO_RESPONSE_TO_CALCIUM_ION	GO_RESPONSE_TO_CALCIUM_ION		109	0.40081948	1.3415736	0.026119404	0.5863892	1.0	2873	tags=23%, list=13%, signal=26%
GO_BLOOD_VESSEL_REMODELING	GO_BLOOD_VESSEL_REMODELING		32	0.58322227	1.3414459	0.10114504	0.5850578	1.0	2794	tags=31%, list=13%, signal=36%
GO_REGULATION_OF_POTASSIUM_ION_TRANSPORT	GO_REGULATION_OF_POTASSIUM_ION_TRANSPORT		82	0.41217783	1.3402438	0.08039216	0.5876804	1.0	4199	tags=29%, list=19%, signal=36%
GO_HUMORAL_IMMUNE_RESPONSE	GO_HUMORAL_IMMUNE_RESPONSE		151	0.49847502	1.3401613	0.098790325	0.58616	1.0	2890	tags=29%, list=13%, signal=33%
GO_REGULATION_OF_POLYSACCHARIDE_METABOLIC_PROCESS	GO_REGULATION_OF_POLYSACCHARIDE_METABOLIC_PROCESS		40	0.47988123	1.3395786	0.08846154	0.58656025	1.0	2244	tags=23%, list=10%, signal=25%
GO_GLYCEROLIPID_METABOLIC_PROCESS	GO_GLYCEROLIPID_METABOLIC_PROCESS		336	0.3763957	1.3381492	0.012474013	0.5900393	1.0	3481	tags=25%, list=16%, signal=29%
GO_NEGATIVE_REGULATION_OF_HOMEOSTATIC_PROCESS	GO_NEGATIVE_REGULATION_OF_HOMEOSTATIC_PROCESS		117	0.4365874	1.3381132	0.06395349	0.5883552	1.0	2436	tags=22%, list=11%, signal=25%
GO_NEGATIVE_REGULATION_OF_KIDNEY_DEVELOPMENT	GO_NEGATIVE_REGULATION_OF_KIDNEY_DEVELOPMENT		17	0.5703489	1.3367416	0.06930693	0.59163725	1.0	3150	tags=35%, list=14%, signal=41%
GO_REGULATION_OF_RHO_PROTEIN_SIGNAL_TRANSDUCTION	GO_REGULATION_OF_RHO_PROTEIN_SIGNAL_TRANSDUCTION		104	0.4217205	1.3366519	0.05576923	0.5902112	1.0	3526	tags=37%, list=16%, signal=43%
GO_EXTRACELLULAR_MATRIX_ASSEMBLY	GO_EXTRACELLULAR_MATRIX_ASSEMBLY		16	0.6740333	1.3360846	0.10344828	0.59054	1.0	1393	tags=38%, list=6%, signal=40%
GO_BROWN_FAT_CELL_DIFFERENTIATION	GO_BROWN_FAT_CELL_DIFFERENTIATION		29	0.5489016	1.3344389	0.051923078	0.59483427	1.0	2323	tags=31%, list=11%, signal=35%
GO_REGULATION_OF_ADENYLATE_CYCLASE_ACTIVITY	GO_REGULATION_OF_ADENYLATE_CYCLASE_ACTIVITY		64	0.45367086	1.334148	0.10465116	0.59418607	1.0	4277	tags=31%, list=20%, signal=39%
GO_NEGATIVE_REGULATION_OF_MUSCLE_CONTRACTION	GO_NEGATIVE_REGULATION_OF_MUSCLE_CONTRACTION		20	0.6244726	1.33346	0.107279696	0.59502107	1.0	1484	tags=35%, list=7%, signal=38%
GO_CARDIAC_VENTRICLE_DEVELOPMENT	GO_CARDIAC_VENTRICLE_DEVELOPMENT		104	0.5206727	1.3328867	0.09248555	0.5953722	1.0	2075	tags=21%, list=10%, signal=23%
GO_REGULATION_OF_SUPEROXIDE_METABOLIC_PROCESS	GO_REGULATION_OF_SUPEROXIDE_METABOLIC_PROCESS		22	0.5271274	1.3328564	0.0734127	0.59372616	1.0	1529	tags=27%, list=7%, signal=29%
GO_B_CELL_RECEPTOR_SIGNALING_PATHWAY	GO_B_CELL_RECEPTOR_SIGNALING_PATHWAY		42	0.72499424	1.3326086	0.10735586	0.59290177	1.0	2216	tags=50%, list=10%, signal=56%
GO_AMEBOIDAL_TYPE_CELL_MIGRATION	GO_AMEBOIDAL_TYPE_CELL_MIGRATION		148	0.42933595	1.3320327	0.0331384	0.5932434	1.0	3658	tags=32%, list=17%, signal=38%
GO_NEGATIVE_REGULATION_OF_INTERLEUKIN_6_PRODUCTION	GO_NEGATIVE_REGULATION_OF_INTERLEUKIN_6_PRODUCTION		30	0.62853515	1.3318578	0.10838446	0.5921553	1.0	3428	tags=47%, list=16%, signal=55%
GO_CELL_COMMUNICATION_INVOLVED_IN_CARDIAC_CONDUCTION	GO_CELL_COMMUNICATION_INVOLVED_IN_CARDIAC_CONDUCTION		35	0.516896	1.331318	0.09788868	0.59243876	1.0	3770	tags=37%, list=17%, signal=45%
GO_NEUROEPITHELIAL_CELL_DIFFERENTIATION	GO_NEUROEPITHELIAL_CELL_DIFFERENTIATION		61	0.4708006	1.3307801	0.08269231	0.59279746	1.0	3736	tags=30%, list=17%, signal=36%
GO_NEGATIVE_REGULATION_OF_CATION_CHANNEL_ACTIVITY	GO_NEGATIVE_REGULATION_OF_CATION_CHANNEL_ACTIVITY		31	0.49624243	1.3303841	0.092156865	0.5925507	1.0	3457	tags=26%, list=16%, signal=31%
GO_VENTRICULAR_CARDIAC_MUSCLE_TISSUE_DEVELOPMENT	GO_VENTRICULAR_CARDIAC_MUSCLE_TISSUE_DEVELOPMENT		43	0.5814893	1.3303304	0.11238095	0.59103984	1.0	1290	tags=26%, list=6%, signal=27%
GO_NEGATIVE_REGULATION_OF_ANOIKIS	GO_NEGATIVE_REGULATION_OF_ANOIKIS		17	0.5520623	1.3300802	0.11561866	0.5902342	1.0	1941	tags=24%, list=9%, signal=26%
GO_LONG_CHAIN_FATTY_ACID_METABOLIC_PROCESS	GO_LONG_CHAIN_FATTY_ACID_METABOLIC_PROCESS		84	0.52801543	1.3283781	0.072874494	0.59473413	1.0	3551	tags=37%, list=16%, signal=44%
GO_NEUTRAL_LIPID_BIOSYNTHETIC_PROCESS	GO_NEUTRAL_LIPID_BIOSYNTHETIC_PROCESS		26	0.55787444	1.3283234	0.09	0.59322643	1.0	2700	tags=31%, list=12%, signal=35%
GO_CELLULAR_RESPONSE_TO_VITAMIN	GO_CELLULAR_RESPONSE_TO_VITAMIN		25	0.58307177	1.3279767	0.06809338	0.5927489	1.0	4630	tags=60%, list=21%, signal=76%
GO_REGULATION_OF_POTASSIUM_ION_TRANSMEMBRANE_TRANSPORT	GO_REGULATION_OF_POTASSIUM_ION_TRANSMEMBRANE_TRANSPORT		60	0.43112746	1.3269612	0.088932805	0.5949443	1.0	3439	tags=25%, list=16%, signal=30%
GO_CYCLIC_NUCLEOTIDE_MEDIATED_SIGNALING	GO_CYCLIC_NUCLEOTIDE_MEDIATED_SIGNALING		45	0.48823264	1.3260175	0.07047619	0.59669256	1.0	4288	tags=38%, list=20%, signal=47%
GO_PHAGOCYTOSIS_RECOGNITION	GO_PHAGOCYTOSIS_RECOGNITION		22	0.69389874	1.3259803	0.13243762	0.5951142	1.0	2425	tags=50%, list=11%, signal=56%
GO_ENERGY_RESERVE_METABOLIC_PROCESS	GO_ENERGY_RESERVE_METABOLIC_PROCESS		67	0.45686302	1.3256674	0.11434109	0.5946053	1.0	3410	tags=25%, list=16%, signal=30%
GO_PHOSPHATIDIC_ACID_METABOLIC_PROCESS	GO_PHOSPHATIDIC_ACID_METABOLIC_PROCESS		30	0.5377648	1.325649	0.09484536	0.5929773	1.0	2712	tags=30%, list=12%, signal=34%
GO_POSITIVE_REGULATION_OF_SODIUM_ION_TRANSPORT	GO_POSITIVE_REGULATION_OF_SODIUM_ION_TRANSPORT		32	0.5124927	1.3256166	0.09448819	0.5914326	1.0	901	tags=19%, list=4%, signal=20%
GO_PURINE_RIBONUCLEOSIDE_BISPHOSPHATE_METABOLIC_PROCESS	GO_PURINE_RIBONUCLEOSIDE_BISPHOSPHATE_METABOLIC_PROCESS		18	0.5653095	1.3238711	0.116959065	0.59619397	1.0	3999	tags=50%, list=18%, signal=61%
GO_MEMBRANE_INVAGINATION	GO_MEMBRANE_INVAGINATION		36	0.6019872	1.3235885	0.16764133	0.59566575	1.0	4241	tags=47%, list=19%, signal=59%
GO_REGULATION_OF_ANDROGEN_RECEPTOR_SIGNALING_PATHWAY	GO_REGULATION_OF_ANDROGEN_RECEPTOR_SIGNALING_PATHWAY		22	0.49620858	1.3230793	0.14534883	0.59581256	1.0	4491	tags=41%, list=21%, signal=52%
GO_TISSUE_REMODELING	GO_TISSUE_REMODELING		86	0.47981325	1.322102	0.09859155	0.5976172	1.0	2871	tags=27%, list=13%, signal=31%
GO_RECEPTOR_MEDIATED_ENDOCYTOSIS	GO_RECEPTOR_MEDIATED_ENDOCYTOSIS		200	0.421829	1.3220152	0.053435113	0.5962341	1.0	4694	tags=41%, list=22%, signal=51%
GO_PHAGOCYTOSIS_ENGULFMENT	GO_PHAGOCYTOSIS_ENGULFMENT		26	0.6815817	1.3220129	0.16091955	0.59458905	1.0	3666	tags=54%, list=17%, signal=65%
GO_DIVALENT_INORGANIC_CATION_HOMEOSTASIS	GO_DIVALENT_INORGANIC_CATION_HOMEOSTASIS		321	0.4094086	1.3219945	0.053892214	0.5930223	1.0	2946	tags=23%, list=14%, signal=27%
GO_POSITIVE_REGULATION_OF_ION_TRANSPORT	GO_POSITIVE_REGULATION_OF_ION_TRANSPORT		223	0.4013567	1.3214467	0.033464566	0.5933619	1.0	3457	tags=28%, list=16%, signal=33%
GO_FATTY_ACID_DERIVATIVE_METABOLIC_PROCESS	GO_FATTY_ACID_DERIVATIVE_METABOLIC_PROCESS		89	0.54369867	1.3205519	0.116564415	0.5947618	1.0	2236	tags=28%, list=10%, signal=31%
GO_REGULATION_OF_CARDIAC_MUSCLE_CONTRACTION	GO_REGULATION_OF_CARDIAC_MUSCLE_CONTRACTION		64	0.47207072	1.3203609	0.09019608	0.5938724	1.0	3172	tags=27%, list=15%, signal=31%
GO_REGULATION_OF_ACTIN_FILAMENT_BUNDLE_ASSEMBLY	GO_REGULATION_OF_ACTIN_FILAMENT_BUNDLE_ASSEMBLY		73	0.4220033	1.3199013	0.059160307	0.5939399	1.0	3832	tags=34%, list=18%, signal=41%
GO_BRANCHED_CHAIN_AMINO_ACID_METABOLIC_PROCESS	GO_BRANCHED_CHAIN_AMINO_ACID_METABOLIC_PROCESS		23	0.5614828	1.3197129	0.14016737	0.5930498	1.0	3275	tags=39%, list=15%, signal=46%
GO_SMOOTH_MUSCLE_CELL_DIFFERENTIATION	GO_SMOOTH_MUSCLE_CELL_DIFFERENTIATION		30	0.54875606	1.3195664	0.09541985	0.5919494	1.0	4855	tags=50%, list=22%, signal=64%
GO_MIDBRAIN_DEVELOPMENT	GO_MIDBRAIN_DEVELOPMENT		85	0.42414337	1.3193632	0.0805501	0.5910747	1.0	2740	tags=16%, list=13%, signal=19%
GO_INTEGRIN_MEDIATED_SIGNALING_PATHWAY	GO_INTEGRIN_MEDIATED_SIGNALING_PATHWAY		79	0.51142323	1.3181051	0.11372549	0.59412825	1.0	3654	tags=39%, list=17%, signal=47%
GO_NEGATIVE_REGULATION_OF_ESTABLISHMENT_OF_PROTEIN_LOCALIZATION	GO_NEGATIVE_REGULATION_OF_ESTABLISHMENT_OF_PROTEIN_LOCALIZATION		197	0.39002153	1.3170466	0.06666667	0.5964837	1.0	3861	tags=25%, list=18%, signal=30%
GO_CELLULAR_RESPONSE_TO_GAMMA_RADIATION	GO_CELLULAR_RESPONSE_TO_GAMMA_RADIATION		19	0.5169993	1.3168961	0.1166348	0.5953659	1.0	2436	tags=21%, list=11%, signal=24%
GO_EPOXYGENASE_P450_PATHWAY	GO_EPOXYGENASE_P450_PATHWAY		18	0.71940535	1.3167839	0.15851273	0.59422225	1.0	2675	tags=39%, list=12%, signal=44%
GO_REGULATION_OF_ACTIN_FILAMENT_LENGTH	GO_REGULATION_OF_ACTIN_FILAMENT_LENGTH		147	0.40358412	1.3166825	0.06883365	0.59298193	1.0	2513	tags=22%, list=12%, signal=24%
GO_REGULATION_OF_HEART_RATE_BY_CARDIAC_CONDUCTION	GO_REGULATION_OF_HEART_RATE_BY_CARDIAC_CONDUCTION		29	0.5026557	1.3160697	0.109126985	0.593575	1.0	4452	tags=38%, list=20%, signal=48%
GO_SUBSTANTIA_NIGRA_DEVELOPMENT	GO_SUBSTANTIA_NIGRA_DEVELOPMENT		43	0.45216	1.31507	0.08768267	0.5956074	1.0	427	tags=12%, list=2%, signal=12%
GO_JAK_STAT_CASCADE_INVOLVED_IN_GROWTH_HORMONE_SIGNALING_PATHWAY	GO_JAK_STAT_CASCADE_INVOLVED_IN_GROWTH_HORMONE_SIGNALING_PATHWAY		15	0.558914	1.3146284	0.198	0.5955902	1.0	3529	tags=33%, list=16%, signal=40%
GO_CELL_GROWTH	GO_CELL_GROWTH		128	0.43928152	1.3140333	0.09338521	0.5960836	1.0	2365	tags=20%, list=11%, signal=23%
GO_REGULATION_OF_CYTOPLASMIC_TRANSPORT	GO_REGULATION_OF_CYTOPLASMIC_TRANSPORT		453	0.36102828	1.3131533	0.054263566	0.5977185	1.0	2489	tags=17%, list=11%, signal=19%
GO_CYCLIC_NUCLEOTIDE_BIOSYNTHETIC_PROCESS	GO_CYCLIC_NUCLEOTIDE_BIOSYNTHETIC_PROCESS		33	0.51993126	1.3129979	0.109375	0.5967059	1.0	4277	tags=45%, list=20%, signal=56%
GO_NEGATIVE_REGULATION_OF_CALCIUM_ION_TRANSPORT	GO_NEGATIVE_REGULATION_OF_CALCIUM_ION_TRANSPORT		46	0.5475733	1.3113767	0.10980392	0.600842	1.0	389	tags=17%, list=2%, signal=18%
GO_REGULATION_OF_PH	GO_REGULATION_OF_PH		84	0.4131557	1.3110442	0.09552845	0.60041714	1.0	1818	tags=14%, list=8%, signal=16%
GO_NEGATIVE_REGULATION_OF_RESPONSE_TO_ENDOPLASMIC_RETICULUM_STRESS	GO_NEGATIVE_REGULATION_OF_RESPONSE_TO_ENDOPLASMIC_RETICULUM_STRESS		33	0.48100817	1.3104492	0.15234375	0.60094726	1.0	4086	tags=33%, list=19%, signal=41%
GO_REGULATION_OF_LONG_TERM_SYNAPTIC_POTENTIATION	GO_REGULATION_OF_LONG_TERM_SYNAPTIC_POTENTIATION		19	0.55261946	1.3103443	0.15503876	0.5997574	1.0	2032	tags=26%, list=9%, signal=29%
GO_ACTION_POTENTIAL	GO_ACTION_POTENTIAL		89	0.43624148	1.3098732	0.09469697	0.59998125	1.0	2178	tags=17%, list=10%, signal=19%
GO_REGULATED_EXOCYTOSIS	GO_REGULATED_EXOCYTOSIS		207	0.42858577	1.3096409	0.062374245	0.5993457	1.0	4187	tags=30%, list=19%, signal=37%
GO_POSITIVE_REGULATION_OF_ENDOCYTOSIS	GO_POSITIVE_REGULATION_OF_ENDOCYTOSIS		108	0.4572428	1.3094611	0.08939709	0.59845644	1.0	3666	tags=31%, list=17%, signal=37%
GO_INORGANIC_ANION_TRANSPORT	GO_INORGANIC_ANION_TRANSPORT		124	0.38795927	1.3072222	0.06198347	0.6049756	1.0	4080	tags=23%, list=19%, signal=28%
GO_CENTRAL_NERVOUS_SYSTEM_NEURON_DEVELOPMENT	GO_CENTRAL_NERVOUS_SYSTEM_NEURON_DEVELOPMENT		70	0.45897186	1.306507	0.10516252	0.605751	1.0	2740	tags=26%, list=13%, signal=29%
GO_CARDIAC_CHAMBER_MORPHOGENESIS	GO_CARDIAC_CHAMBER_MORPHOGENESIS		102	0.5256466	1.306432	0.10536399	0.60446936	1.0	2794	tags=27%, list=13%, signal=31%
GO_PEPTIDYL_TYROSINE_AUTOPHOSPHORYLATION	GO_PEPTIDYL_TYROSINE_AUTOPHOSPHORYLATION		38	0.54087985	1.3059361	0.12676056	0.60465664	1.0	3654	tags=45%, list=17%, signal=54%
GO_SULFUR_COMPOUND_CATABOLIC_PROCESS	GO_SULFUR_COMPOUND_CATABOLIC_PROCESS		38	0.5308365	1.3053014	0.10236221	0.6052658	1.0	2066	tags=26%, list=9%, signal=29%
GO_REGULATION_OF_OSTEOBLAST_PROLIFERATION	GO_REGULATION_OF_OSTEOBLAST_PROLIFERATION		22	0.57182604	1.3048869	0.07936508	0.605195	1.0	1883	tags=32%, list=9%, signal=35%
GO_NEGATIVE_REGULATION_OF_LOCOMOTION	GO_NEGATIVE_REGULATION_OF_LOCOMOTION		249	0.42328238	1.3038163	0.074074075	0.60761243	1.0	3834	tags=33%, list=18%, signal=40%
GO_MONOVALENT_INORGANIC_CATION_TRANSPORT	GO_MONOVALENT_INORGANIC_CATION_TRANSPORT		398	0.34125316	1.3031117	0.04025424	0.60850966	1.0	3770	tags=20%, list=17%, signal=23%
GO_POSITIVE_REGULATION_OF_CELL_SUBSTRATE_ADHESION	GO_POSITIVE_REGULATION_OF_CELL_SUBSTRATE_ADHESION		94	0.47695982	1.3024994	0.061507937	0.6091595	1.0	1751	tags=24%, list=8%, signal=26%
GO_CENTRAL_NERVOUS_SYSTEM_PROJECTION_NEURON_AXONOGENESIS	GO_CENTRAL_NERVOUS_SYSTEM_PROJECTION_NEURON_AXONOGENESIS		22	0.6073357	1.3024834	0.123809524	0.6076695	1.0	2004	tags=36%, list=9%, signal=40%
GO_ACTIVATION_OF_PROTEIN_KINASE_B_ACTIVITY	GO_ACTIVATION_OF_PROTEIN_KINASE_B_ACTIVITY		21	0.4903694	1.3008081	0.12997903	0.61188346	1.0	4679	tags=38%, list=22%, signal=48%
GO_SOMITOGENESIS	GO_SOMITOGENESIS		60	0.4644458	1.2993788	0.08023483	0.61553776	1.0	1995	tags=22%, list=9%, signal=24%
GO_REGULATION_OF_ERAD_PATHWAY	GO_REGULATION_OF_ERAD_PATHWAY		27	0.4482658	1.2993599	0.16334662	0.6140605	1.0	5162	tags=41%, list=24%, signal=53%
GO_CELLULAR_RESPONSE_TO_OSMOTIC_STRESS	GO_CELLULAR_RESPONSE_TO_OSMOTIC_STRESS		20	0.5095736	1.2990179	0.10282258	0.6137597	1.0	329	tags=15%, list=2%, signal=15%
GO_CELL_CELL_RECOGNITION	GO_CELL_CELL_RECOGNITION		53	0.4627452	1.2983876	0.13967611	0.6144392	1.0	3136	tags=25%, list=14%, signal=29%
GO_NEURAL_CREST_CELL_DIFFERENTIATION	GO_NEURAL_CREST_CELL_DIFFERENTIATION		74	0.46886772	1.2979223	0.073529415	0.6146448	1.0	4023	tags=38%, list=18%, signal=46%
GO_REGULATION_OF_SYSTEMIC_ARTERIAL_BLOOD_PRESSURE_MEDIATED_BY_A_CHEMICAL_SIGNAL	GO_REGULATION_OF_SYSTEMIC_ARTERIAL_BLOOD_PRESSURE_MEDIATED_BY_A_CHEMICAL_SIGNAL		45	0.5179001	1.2979208	0.1330724	0.61312664	1.0	2323	tags=24%, list=11%, signal=27%
GO_NEGATIVE_REGULATION_OF_POTASSIUM_ION_TRANSMEMBRANE_TRANSPORT	GO_NEGATIVE_REGULATION_OF_POTASSIUM_ION_TRANSMEMBRANE_TRANSPORT		20	0.5464032	1.297659	0.15779468	0.61254096	1.0	1376	tags=20%, list=6%, signal=21%
GO_UNSATURATED_FATTY_ACID_METABOLIC_PROCESS	GO_UNSATURATED_FATTY_ACID_METABOLIC_PROCESS		100	0.49684006	1.2973727	0.116	0.6121786	1.0	3654	tags=34%, list=17%, signal=41%
GO_REGULATION_OF_CATECHOLAMINE_SECRETION	GO_REGULATION_OF_CATECHOLAMINE_SECRETION		41	0.47877404	1.2962856	0.08383234	0.61451566	1.0	4679	tags=32%, list=22%, signal=40%
GO_PHOSPHOLIPID_DEPHOSPHORYLATION	GO_PHOSPHOLIPID_DEPHOSPHORYLATION		22	0.46903843	1.2959967	0.12929294	0.6139495	1.0	5928	tags=45%, list=27%, signal=62%
GO_CYCLIC_NUCLEOTIDE_METABOLIC_PROCESS	GO_CYCLIC_NUCLEOTIDE_METABOLIC_PROCESS		55	0.47299504	1.2948518	0.115234375	0.6164021	1.0	4026	tags=38%, list=19%, signal=47%
GO_REGULATION_OF_RECEPTOR_MEDIATED_ENDOCYTOSIS	GO_REGULATION_OF_RECEPTOR_MEDIATED_ENDOCYTOSIS		75	0.4126469	1.2947725	0.082474224	0.61512506	1.0	3654	tags=28%, list=17%, signal=34%
GO_GLIAL_CELL_DEVELOPMENT	GO_GLIAL_CELL_DEVELOPMENT		73	0.43251163	1.2940602	0.09475806	0.61611336	1.0	3123	tags=27%, list=14%, signal=32%
GO_NEGATIVE_REGULATION_OF_CALCIUM_MEDIATED_SIGNALING	GO_NEGATIVE_REGULATION_OF_CALCIUM_MEDIATED_SIGNALING		16	0.6139071	1.2931663	0.14931238	0.61789906	1.0	284	tags=19%, list=1%, signal=19%
GO_CARDIAC_CHAMBER_DEVELOPMENT	GO_CARDIAC_CHAMBER_DEVELOPMENT		141	0.496769	1.2927479	0.122370936	0.61799186	1.0	2794	tags=23%, list=13%, signal=27%
GO_RESPONSE_TO_BMP	GO_RESPONSE_TO_BMP		89	0.46421587	1.2920898	0.10869565	0.6189679	1.0	2486	tags=21%, list=11%, signal=24%
GO_REGULATION_OF_PHOSPHATIDYLINOSITOL_3_KINASE_SIGNALING	GO_REGULATION_OF_PHOSPHATIDYLINOSITOL_3_KINASE_SIGNALING		136	0.44275746	1.2912384	0.078156315	0.6204918	1.0	2911	tags=28%, list=13%, signal=32%
GO_ACTIVATION_OF_GTPASE_ACTIVITY	GO_ACTIVATION_OF_GTPASE_ACTIVITY		70	0.41002223	1.2904876	0.10208333	0.6216265	1.0	4599	tags=40%, list=21%, signal=51%
GO_REGULATION_OF_PLATELET_AGGREGATION	GO_REGULATION_OF_PLATELET_AGGREGATION		16	0.5816591	1.2897954	0.11332008	0.62232214	1.0	4648	tags=63%, list=21%, signal=79%
GO_CARBOHYDRATE_DERIVATIVE_CATABOLIC_PROCESS	GO_CARBOHYDRATE_DERIVATIVE_CATABOLIC_PROCESS		164	0.4027012	1.2896785	0.058467742	0.62125427	1.0	2571	tags=20%, list=12%, signal=23%
GO_REGULATION_OF_RAS_PROTEIN_SIGNAL_TRANSDUCTION	GO_REGULATION_OF_RAS_PROTEIN_SIGNAL_TRANSDUCTION		177	0.3678627	1.289407	0.05210421	0.62077856	1.0	3406	tags=31%, list=16%, signal=37%
GO_TISSUE_HOMEOSTASIS	GO_TISSUE_HOMEOSTASIS		155	0.41410118	1.2891728	0.0955414	0.62008965	1.0	4035	tags=34%, list=19%, signal=41%
GO_CYCLIC_NUCLEOTIDE_CATABOLIC_PROCESS	GO_CYCLIC_NUCLEOTIDE_CATABOLIC_PROCESS		16	0.5762012	1.2891256	0.1627451	0.61876214	1.0	3630	tags=38%, list=17%, signal=45%
GO_MESENCHYME_MORPHOGENESIS	GO_MESENCHYME_MORPHOGENESIS		37	0.58139396	1.2866508	0.106589146	0.6258207	1.0	3653	tags=43%, list=17%, signal=52%
GO_ADULT_LOCOMOTORY_BEHAVIOR	GO_ADULT_LOCOMOTORY_BEHAVIOR		76	0.4262382	1.2864242	0.11811024	0.62520796	1.0	4188	tags=28%, list=19%, signal=34%
GO_REGULATION_OF_CAMP_METABOLIC_PROCESS	GO_REGULATION_OF_CAMP_METABOLIC_PROCESS		122	0.40658757	1.2857199	0.11676083	0.6261478	1.0	4522	tags=30%, list=21%, signal=37%
GO_IMPORT_INTO_CELL	GO_IMPORT_INTO_CELL		37	0.46626204	1.2854601	0.116959065	0.62562114	1.0	4786	tags=41%, list=22%, signal=52%
GO_REGULATION_OF_SYNAPTIC_TRANSMISSION_GLUTAMATERGIC	GO_REGULATION_OF_SYNAPTIC_TRANSMISSION_GLUTAMATERGIC		48	0.45579746	1.2853597	0.11299435	0.624523	1.0	3965	tags=27%, list=18%, signal=33%
GO_POSITIVE_REGULATION_OF_PHOSPHOLIPID_METABOLIC_PROCESS	GO_POSITIVE_REGULATION_OF_PHOSPHOLIPID_METABOLIC_PROCESS		40	0.48729557	1.28535	0.1002045	0.6231086	1.0	2911	tags=35%, list=13%, signal=40%
GO_NEGATIVE_REGULATION_OF_CHEMOTAXIS	GO_NEGATIVE_REGULATION_OF_CHEMOTAXIS		47	0.50896347	1.2852366	0.12284069	0.6220128	1.0	3658	tags=45%, list=17%, signal=54%
GO_HEART_DEVELOPMENT	GO_HEART_DEVELOPMENT		443	0.4517053	1.2849699	0.11673152	0.6215044	1.0	3150	tags=25%, list=14%, signal=29%
GO_NEGATIVE_REGULATION_OF_EPITHELIAL_CELL_PROLIFERATION	GO_NEGATIVE_REGULATION_OF_EPITHELIAL_CELL_PROLIFERATION		110	0.42348164	1.2847164	0.051485147	0.6210601	1.0	1468	tags=16%, list=7%, signal=17%
GO_REGULATION_OF_VACUOLAR_TRANSPORT	GO_REGULATION_OF_VACUOLAR_TRANSPORT		29	0.46998844	1.2845931	0.14285715	0.6200784	1.0	1489	tags=14%, list=7%, signal=15%
GO_REGULATION_OF_EPITHELIAL_CELL_DIFFERENTIATION_INVOLVED_IN_KIDNEY_DEVELOPMENT	GO_REGULATION_OF_EPITHELIAL_CELL_DIFFERENTIATION_INVOLVED_IN_KIDNEY_DEVELOPMENT		15	0.5890844	1.2835301	0.11934157	0.62257004	1.0	2003	tags=40%, list=9%, signal=44%
GO_MONOCARBOXYLIC_ACID_METABOLIC_PROCESS	GO_MONOCARBOXYLIC_ACID_METABOLIC_PROCESS		455	0.39449584	1.2832595	0.080912866	0.6220708	1.0	3784	tags=27%, list=17%, signal=32%
GO_NEGATIVE_REGULATION_OF_POTASSIUM_ION_TRANSPORT	GO_NEGATIVE_REGULATION_OF_POTASSIUM_ION_TRANSPORT		31	0.48185512	1.2831737	0.123364486	0.6209062	1.0	4767	tags=42%, list=22%, signal=54%
GO_HEART_VALVE_DEVELOPMENT	GO_HEART_VALVE_DEVELOPMENT		32	0.5596266	1.2824526	0.17115384	0.62196946	1.0	5251	tags=44%, list=24%, signal=58%
GO_PRIMARY_ALCOHOL_METABOLIC_PROCESS	GO_PRIMARY_ALCOHOL_METABOLIC_PROCESS		43	0.55564356	1.2814078	0.13485478	0.6242488	1.0	5049	tags=53%, list=23%, signal=70%
GO_REGULATION_OF_ENERGY_HOMEOSTASIS	GO_REGULATION_OF_ENERGY_HOMEOSTASIS		17	0.5425149	1.2813983	0.13359529	0.622868	1.0	2372	tags=35%, list=11%, signal=40%
GO_REGULATION_OF_ACTIN_FILAMENT_BASED_MOVEMENT	GO_REGULATION_OF_ACTIN_FILAMENT_BASED_MOVEMENT		32	0.5072994	1.2803868	0.125969	0.6249993	1.0	1406	tags=19%, list=6%, signal=20%
GO_RESPONSE_TO_NICOTINE	GO_RESPONSE_TO_NICOTINE		49	0.47143668	1.2802805	0.114503816	0.62400097	1.0	2236	tags=18%, list=10%, signal=20%
GO_POSITIVE_REGULATION_OF_POTASSIUM_ION_TRANSMEMBRANE_TRANSPORT	GO_POSITIVE_REGULATION_OF_POTASSIUM_ION_TRANSMEMBRANE_TRANSPORT		26	0.4468127	1.2802624	0.13664596	0.6226681	1.0	4167	tags=35%, list=19%, signal=43%
GO_REGULATION_OF_SENSORY_PERCEPTION	GO_REGULATION_OF_SENSORY_PERCEPTION		33	0.49293256	1.2798326	0.11456311	0.6227722	1.0	2740	tags=27%, list=13%, signal=31%
GO_REGULATION_OF_NEURONAL_SYNAPTIC_PLASTICITY	GO_REGULATION_OF_NEURONAL_SYNAPTIC_PLASTICITY		46	0.4216822	1.2798249	0.1332008	0.6213958	1.0	1849	tags=13%, list=8%, signal=14%
GO_NEGATIVE_REGULATION_OF_LYMPHOCYTE_MEDIATED_IMMUNITY	GO_NEGATIVE_REGULATION_OF_LYMPHOCYTE_MEDIATED_IMMUNITY		35	0.54400915	1.2795111	0.16839917	0.62110394	1.0	4787	tags=40%, list=22%, signal=51%
GO_GLYCEROPHOSPHOLIPID_METABOLIC_PROCESS	GO_GLYCEROPHOSPHOLIPID_METABOLIC_PROCESS		282	0.35591108	1.2792557	0.037113402	0.62061584	1.0	3980	tags=27%, list=18%, signal=33%
GO_CELLULAR_RESPONSE_TO_CAMP	GO_CELLULAR_RESPONSE_TO_CAMP		48	0.43118683	1.2791275	0.09448819	0.6196532	1.0	1101	tags=15%, list=5%, signal=15%
GO_REGULATION_OF_SKELETAL_MUSCLE_TISSUE_DEVELOPMENT	GO_REGULATION_OF_SKELETAL_MUSCLE_TISSUE_DEVELOPMENT		46	0.50306714	1.2790124	0.12884615	0.6186971	1.0	2372	tags=26%, list=11%, signal=29%
GO_CELL_DIFFERENTIATION_INVOLVED_IN_KIDNEY_DEVELOPMENT	GO_CELL_DIFFERENTIATION_INVOLVED_IN_KIDNEY_DEVELOPMENT		35	0.5006286	1.278602	0.10699589	0.61870635	1.0	2003	tags=26%, list=9%, signal=28%
GO_POSITIVE_REGULATION_OF_LIPID_METABOLIC_PROCESS	GO_POSITIVE_REGULATION_OF_LIPID_METABOLIC_PROCESS		122	0.41971004	1.278165	0.07113821	0.6188319	1.0	4258	tags=35%, list=20%, signal=44%
GO_MATURE_B_CELL_DIFFERENTIATION	GO_MATURE_B_CELL_DIFFERENTIATION		16	0.5777982	1.2780186	0.16046967	0.61793584	1.0	3109	tags=56%, list=14%, signal=66%
GO_PURINERGIC_NUCLEOTIDE_RECEPTOR_SIGNALING_PATHWAY	GO_PURINERGIC_NUCLEOTIDE_RECEPTOR_SIGNALING_PATHWAY		21	0.69029313	1.277294	0.14653465	0.61912644	1.0	2537	tags=52%, list=12%, signal=59%
GO_REGULATION_OF_SYSTEMIC_ARTERIAL_BLOOD_PRESSURE_BY_RENIN_ANGIOTENSIN	GO_REGULATION_OF_SYSTEMIC_ARTERIAL_BLOOD_PRESSURE_BY_RENIN_ANGIOTENSIN		22	0.61436063	1.2771977	0.16374269	0.61807096	1.0	1565	tags=27%, list=7%, signal=29%
GO_REGULATION_OF_NUCLEOTIDE_METABOLIC_PROCESS	GO_REGULATION_OF_NUCLEOTIDE_METABOLIC_PROCESS		199	0.3766123	1.2769567	0.09227872	0.6175626	1.0	4679	tags=29%, list=22%, signal=37%
GO_AORTA_MORPHOGENESIS	GO_AORTA_MORPHOGENESIS		22	0.57261944	1.2767643	0.18832392	0.6168686	1.0	4455	tags=45%, list=20%, signal=57%
GO_NEGATIVE_REGULATION_OF_MUSCLE_CELL_DIFFERENTIATION	GO_NEGATIVE_REGULATION_OF_MUSCLE_CELL_DIFFERENTIATION		53	0.46768254	1.2767495	0.09664694	0.6155834	1.0	2463	tags=25%, list=11%, signal=28%
GO_MYELIN_ASSEMBLY	GO_MYELIN_ASSEMBLY		15	0.55052435	1.2761055	0.15400411	0.6165383	1.0	4603	tags=53%, list=21%, signal=68%
GO_HEART_TRABECULA_MORPHOGENESIS	GO_HEART_TRABECULA_MORPHOGENESIS		24	0.5233492	1.2753649	0.1194605	0.6177234	1.0	2794	tags=38%, list=13%, signal=43%
GO_NEUTRAL_LIPID_CATABOLIC_PROCESS	GO_NEUTRAL_LIPID_CATABOLIC_PROCESS		24	0.525188	1.2750192	0.119284295	0.6175807	1.0	1802	tags=21%, list=8%, signal=23%
GO_BONE_DEVELOPMENT	GO_BONE_DEVELOPMENT		149	0.44053054	1.274769	0.10852713	0.6170852	1.0	2823	tags=24%, list=13%, signal=28%
GO_FATTY_ACID_DERIVATIVE_BIOSYNTHETIC_PROCESS	GO_FATTY_ACID_DERIVATIVE_BIOSYNTHETIC_PROCESS		41	0.5263943	1.2747606	0.12951168	0.6157622	1.0	3654	tags=39%, list=17%, signal=47%
GO_NEGATIVE_REGULATION_OF_ION_TRANSPORT	GO_NEGATIVE_REGULATION_OF_ION_TRANSPORT		118	0.43348292	1.2744946	0.09090909	0.6153326	1.0	3689	tags=29%, list=17%, signal=35%
GO_REGULATION_OF_BIOMINERAL_TISSUE_DEVELOPMENT	GO_REGULATION_OF_BIOMINERAL_TISSUE_DEVELOPMENT		69	0.5010138	1.2740599	0.10694184	0.6154644	1.0	3172	tags=36%, list=15%, signal=42%
GO_THYMIC_T_CELL_SELECTION	GO_THYMIC_T_CELL_SELECTION		19	0.6390709	1.2737843	0.20662768	0.6151422	1.0	2461	tags=42%, list=11%, signal=47%
GO_REGULATION_OF_PROTEIN_KINASE_A_SIGNALING	GO_REGULATION_OF_PROTEIN_KINASE_A_SIGNALING		17	0.5219551	1.2736163	0.17425743	0.6143491	1.0	3630	tags=29%, list=17%, signal=35%
GO_REGULATION_OF_POTASSIUM_ION_TRANSMEMBRANE_TRANSPORTER_ACTIVITY	GO_REGULATION_OF_POTASSIUM_ION_TRANSMEMBRANE_TRANSPORTER_ACTIVITY		41	0.4632961	1.2735317	0.14257812	0.6133442	1.0	1376	tags=17%, list=6%, signal=18%
GO_AMINO_SUGAR_METABOLIC_PROCESS	GO_AMINO_SUGAR_METABOLIC_PROCESS		38	0.50769144	1.2731767	0.14545454	0.613161	1.0	3367	tags=29%, list=15%, signal=34%
GO_REGULATION_OF_SMALL_GTPASE_MEDIATED_SIGNAL_TRANSDUCTION	GO_REGULATION_OF_SMALL_GTPASE_MEDIATED_SIGNAL_TRANSDUCTION		266	0.36213785	1.2722574	0.07171315	0.6149033	1.0	3406	tags=29%, list=16%, signal=34%
GO_REGULATION_OF_PEPTIDE_TRANSPORT	GO_REGULATION_OF_PEPTIDE_TRANSPORT		244	0.3473815	1.2717179	0.032786883	0.61543393	1.0	3502	tags=25%, list=16%, signal=29%
GO_REGULATION_OF_TRIGLYCERIDE_METABOLIC_PROCESS	GO_REGULATION_OF_TRIGLYCERIDE_METABOLIC_PROCESS		33	0.46120757	1.271243	0.14020619	0.61566913	1.0	2028	tags=18%, list=9%, signal=20%
GO_POSITIVE_REGULATION_OF_CALCIUM_MEDIATED_SIGNALING	GO_POSITIVE_REGULATION_OF_CALCIUM_MEDIATED_SIGNALING		36	0.541963	1.2712346	0.13944224	0.6144127	1.0	3007	tags=39%, list=14%, signal=45%
GO_GLUCAN_METABOLIC_PROCESS	GO_GLUCAN_METABOLIC_PROCESS		54	0.4608594	1.270831	0.14980544	0.61440307	1.0	3401	tags=28%, list=16%, signal=33%
GO_RETINA_VASCULATURE_DEVELOPMENT_IN_CAMERA_TYPE_EYE	GO_RETINA_VASCULATURE_DEVELOPMENT_IN_CAMERA_TYPE_EYE		16	0.6264115	1.2706367	0.17843138	0.6137557	1.0	2911	tags=50%, list=13%, signal=58%
GO_SOMITE_DEVELOPMENT	GO_SOMITE_DEVELOPMENT		75	0.45049956	1.2703849	0.09864604	0.6132991	1.0	2794	tags=24%, list=13%, signal=27%
GO_B_CELL_PROLIFERATION	GO_B_CELL_PROLIFERATION		37	0.5676192	1.2701932	0.18618043	0.61264026	1.0	1791	tags=22%, list=8%, signal=24%
GO_SODIUM_ION_TRANSMEMBRANE_TRANSPORT	GO_SODIUM_ION_TRANSMEMBRANE_TRANSPORT		79	0.40423352	1.2687331	0.10251046	0.61629385	1.0	4562	tags=29%, list=21%, signal=37%
GO_REGULATION_OF_VASCULATURE_DEVELOPMENT	GO_REGULATION_OF_VASCULATURE_DEVELOPMENT		219	0.4550249	1.2684405	0.108	0.61599183	1.0	3174	tags=32%, list=15%, signal=38%
GO_RESPONSE_TO_TRANSFORMING_GROWTH_FACTOR_BETA	GO_RESPONSE_TO_TRANSFORMING_GROWTH_FACTOR_BETA		139	0.43482366	1.2683768	0.11067194	0.6149038	1.0	3736	tags=29%, list=17%, signal=35%
GO_MACROMOLECULAR_COMPLEX_REMODELING	GO_MACROMOLECULAR_COMPLEX_REMODELING		24	0.56250006	1.2670074	0.1496063	0.618113	1.0	1955	tags=21%, list=9%, signal=23%
GO_ENDOCYTOSIS	GO_ENDOCYTOSIS		453	0.38708955	1.2667223	0.10139165	0.6177691	1.0	4263	tags=31%, list=20%, signal=38%
GO_MONOCARBOXYLIC_ACID_BIOSYNTHETIC_PROCESS	GO_MONOCARBOXYLIC_ACID_BIOSYNTHETIC_PROCESS		155	0.41289845	1.2665673	0.07723577	0.61707664	1.0	4046	tags=32%, list=19%, signal=39%
GO_PLASMA_MEMBRANE_ORGANIZATION	GO_PLASMA_MEMBRANE_ORGANIZATION		198	0.35797468	1.2663761	0.06036217	0.6163595	1.0	3773	tags=27%, list=17%, signal=32%
GO_FC_GAMMA_RECEPTOR_SIGNALING_PATHWAY	GO_FC_GAMMA_RECEPTOR_SIGNALING_PATHWAY		76	0.46467102	1.2659936	0.1756487	0.6163836	1.0	3654	tags=29%, list=17%, signal=35%
GO_HYPEROSMOTIC_RESPONSE	GO_HYPEROSMOTIC_RESPONSE		19	0.5505011	1.2659276	0.1670061	0.6153224	1.0	3169	tags=26%, list=15%, signal=31%
GO_EXPLORATION_BEHAVIOR	GO_EXPLORATION_BEHAVIOR		23	0.50396264	1.2655637	0.16533865	0.61533356	1.0	1187	tags=17%, list=5%, signal=18%
GO_PROTEIN_LOCALIZATION_TO_MEMBRANE	GO_PROTEIN_LOCALIZATION_TO_MEMBRANE		350	0.2918953	1.2652991	0.037924152	0.6150298	1.0	3736	tags=18%, list=17%, signal=22%
GO_CELLULAR_MONOVALENT_INORGANIC_CATION_HOMEOSTASIS	GO_CELLULAR_MONOVALENT_INORGANIC_CATION_HOMEOSTASIS		90	0.3717958	1.2652899	0.11666667	0.6138057	1.0	1818	tags=11%, list=8%, signal=12%
GO_REGULATION_OF_MACROPHAGE_DERIVED_FOAM_CELL_DIFFERENTIATION	GO_REGULATION_OF_MACROPHAGE_DERIVED_FOAM_CELL_DIFFERENTIATION		27	0.54310125	1.2640091	0.15353535	0.6167077	1.0	1955	tags=22%, list=9%, signal=24%
GO_REGULATION_OF_GLUCOSE_IMPORT_IN_RESPONSE_TO_INSULIN_STIMULUS	GO_REGULATION_OF_GLUCOSE_IMPORT_IN_RESPONSE_TO_INSULIN_STIMULUS		15	0.5721656	1.2639753	0.17281553	0.615542	1.0	3186	tags=40%, list=15%, signal=47%
GO_HEART_MORPHOGENESIS	GO_HEART_MORPHOGENESIS		205	0.4664285	1.2633537	0.15180266	0.61626774	1.0	2857	tags=25%, list=13%, signal=28%
GO_POSITIVE_REGULATION_OF_SMALL_GTPASE_MEDIATED_SIGNAL_TRANSDUCTION	GO_POSITIVE_REGULATION_OF_SMALL_GTPASE_MEDIATED_SIGNAL_TRANSDUCTION		38	0.43964338	1.2630938	0.119544595	0.615788	1.0	2742	tags=29%, list=13%, signal=33%
GO_SIALYLATION	GO_SIALYLATION		20	0.5424427	1.2612687	0.15461847	0.6205338	1.0	825	tags=15%, list=4%, signal=16%
GO_PHOSPHATIDYLINOSITOL_3_PHOSPHATE_BIOSYNTHETIC_PROCESS	GO_PHOSPHATIDYLINOSITOL_3_PHOSPHATE_BIOSYNTHETIC_PROCESS		49	0.414348	1.2609793	0.14257812	0.62024254	1.0	5337	tags=47%, list=25%, signal=62%
GO_MULTICELLULAR_ORGANISMAL_WATER_HOMEOSTASIS	GO_MULTICELLULAR_ORGANISMAL_WATER_HOMEOSTASIS		55	0.57231545	1.2608472	0.17558886	0.6194185	1.0	1866	tags=27%, list=9%, signal=30%
GO_AMMONIUM_TRANSMEMBRANE_TRANSPORT	GO_AMMONIUM_TRANSMEMBRANE_TRANSPORT		22	0.5240273	1.2607301	0.15463917	0.6185475	1.0	1758	tags=23%, list=8%, signal=25%
GO_NEGATIVE_REGULATION_OF_SMOOTH_MUSCLE_CELL_MIGRATION	GO_NEGATIVE_REGULATION_OF_SMOOTH_MUSCLE_CELL_MIGRATION		16	0.6092667	1.2605445	0.15294118	0.61793363	1.0	2721	tags=56%, list=13%, signal=64%
GO_POSITIVE_REGULATION_OF_RECEPTOR_ACTIVITY	GO_POSITIVE_REGULATION_OF_RECEPTOR_ACTIVITY		41	0.44002962	1.2599134	0.15428571	0.6188534	1.0	2310	tags=20%, list=11%, signal=22%
GO_PROTEIN_LOCALIZATION_TO_CELL_PERIPHERY	GO_PROTEIN_LOCALIZATION_TO_CELL_PERIPHERY		149	0.35848644	1.2598248	0.08946322	0.6178597	1.0	3736	tags=26%, list=17%, signal=31%
GO_NEGATIVE_REGULATION_OF_HYDROLASE_ACTIVITY	GO_NEGATIVE_REGULATION_OF_HYDROLASE_ACTIVITY		362	0.36062956	1.2596947	0.05144033	0.6170319	1.0	2922	tags=22%, list=13%, signal=24%
GO_REGULATION_OF_CHROMATIN_BINDING	GO_REGULATION_OF_CHROMATIN_BINDING		16	0.43880776	1.2596699	0.17460318	0.6158779	1.0	3796	tags=31%, list=17%, signal=38%
GO_PROTEIN_O_LINKED_GLYCOSYLATION	GO_PROTEIN_O_LINKED_GLYCOSYLATION		89	0.47108838	1.2596478	0.13983051	0.61471117	1.0	4136	tags=34%, list=19%, signal=41%
GO_DEVELOPMENTAL_CELL_GROWTH	GO_DEVELOPMENTAL_CELL_GROWTH		74	0.44785106	1.2593688	0.14423077	0.61436623	1.0	3707	tags=27%, list=17%, signal=32%
GO_POSITIVE_REGULATION_OF_G_PROTEIN_COUPLED_RECEPTOR_PROTEIN_SIGNALING_PATHWAY	GO_POSITIVE_REGULATION_OF_G_PROTEIN_COUPLED_RECEPTOR_PROTEIN_SIGNALING_PATHWAY		23	0.5430262	1.2590941	0.16701461	0.61409485	1.0	3679	tags=35%, list=17%, signal=42%
GO_AUTOPHAGOSOME_ORGANIZATION	GO_AUTOPHAGOSOME_ORGANIZATION		40	0.4055681	1.258512	0.17473684	0.61488795	1.0	5354	tags=48%, list=25%, signal=63%
GO_FACE_DEVELOPMENT	GO_FACE_DEVELOPMENT		49	0.42713398	1.2573166	0.13568774	0.61767405	1.0	4355	tags=35%, list=20%, signal=43%
GO_REGULATION_OF_SYSTEMIC_ARTERIAL_BLOOD_PRESSURE_BY_HORMONE	GO_REGULATION_OF_SYSTEMIC_ARTERIAL_BLOOD_PRESSURE_BY_HORMONE		35	0.533619	1.2571633	0.16992188	0.61696684	1.0	2236	tags=23%, list=10%, signal=25%
GO_CELLULAR_RESPONSE_TO_AMINO_ACID_STIMULUS	GO_CELLULAR_RESPONSE_TO_AMINO_ACID_STIMULUS		49	0.4632552	1.2569247	0.14081633	0.61654085	1.0	4267	tags=43%, list=20%, signal=53%
GO_POSITIVE_REGULATION_OF_ENDOTHELIAL_CELL_DIFFERENTIATION	GO_POSITIVE_REGULATION_OF_ENDOTHELIAL_CELL_DIFFERENTIATION		15	0.60349023	1.25607	0.202	0.6181419	1.0	2810	tags=40%, list=13%, signal=46%
GO_NOTCH_SIGNALING_PATHWAY	GO_NOTCH_SIGNALING_PATHWAY		110	0.3862415	1.2555903	0.11798839	0.61845815	1.0	3756	tags=25%, list=17%, signal=31%
GO_MEMORY	GO_MEMORY		90	0.3606274	1.2555071	0.07952286	0.6174778	1.0	2035	tags=17%, list=9%, signal=18%
GO_NEGATIVE_REGULATION_OF_SMALL_GTPASE_MEDIATED_SIGNAL_TRANSDUCTION	GO_NEGATIVE_REGULATION_OF_SMALL_GTPASE_MEDIATED_SIGNAL_TRANSDUCTION		39	0.42349198	1.2554748	0.1254902	0.6163886	1.0	3526	tags=38%, list=16%, signal=46%
GO_NEGATIVE_REGULATION_OF_POTASSIUM_ION_TRANSMEMBRANE_TRANSPORTER_ACTIVITY	GO_NEGATIVE_REGULATION_OF_POTASSIUM_ION_TRANSMEMBRANE_TRANSPORTER_ACTIVITY		16	0.575989	1.2551287	0.20761904	0.6163839	1.0	1376	tags=25%, list=6%, signal=27%
GO_PEPTIDYL_TYROSINE_MODIFICATION	GO_PEPTIDYL_TYROSINE_MODIFICATION		183	0.37734103	1.2549101	0.06300813	0.61588365	1.0	3654	tags=30%, list=17%, signal=36%
GO_REGULATION_OF_PROTEIN_EXIT_FROM_ENDOPLASMIC_RETICULUM	GO_REGULATION_OF_PROTEIN_EXIT_FROM_ENDOPLASMIC_RETICULUM		18	0.5307269	1.2536908	0.22690763	0.6186774	1.0	5162	tags=50%, list=24%, signal=66%
GO_CELLULAR_RESPONSE_TO_ESTRADIOL_STIMULUS	GO_CELLULAR_RESPONSE_TO_ESTRADIOL_STIMULUS		29	0.47885934	1.252835	0.1322314	0.6203002	1.0	790	tags=17%, list=4%, signal=18%
GO_CELLULAR_RESPONSE_TO_PEPTIDE	GO_CELLULAR_RESPONSE_TO_PEPTIDE		263	0.33485958	1.251828	0.06490872	0.62251484	1.0	3594	tags=22%, list=17%, signal=26%
GO_REGULATION_OF_CARBOHYDRATE_BIOSYNTHETIC_PROCESS	GO_REGULATION_OF_CARBOHYDRATE_BIOSYNTHETIC_PROCESS		79	0.42094603	1.2510602	0.08368201	0.62372816	1.0	2537	tags=25%, list=12%, signal=29%
GO_NEGATIVE_REGULATION_OF_INTRINSIC_APOPTOTIC_SIGNALING_PATHWAY_IN_RESPONSE_TO_DNA_DAMAGE	GO_NEGATIVE_REGULATION_OF_INTRINSIC_APOPTOTIC_SIGNALING_PATHWAY_IN_RESPONSE_TO_DNA_DAMAGE		23	0.48090085	1.2510387	0.1762295	0.6225759	1.0	1321	tags=22%, list=6%, signal=23%
GO_RESPONSE_TO_METAL_ION	GO_RESPONSE_TO_METAL_ION		317	0.33955988	1.2508887	0.056338027	0.6218336	1.0	3551	tags=24%, list=16%, signal=28%
GO_POSITIVE_REGULATION_OF_STRIATED_MUSCLE_CELL_DIFFERENTIATION	GO_POSITIVE_REGULATION_OF_STRIATED_MUSCLE_CELL_DIFFERENTIATION		50	0.49178797	1.250868	0.1680162	0.62071246	1.0	2794	tags=28%, list=13%, signal=32%
GO_NEGATIVE_REGULATION_OF_NUCLEOSIDE_METABOLIC_PROCESS	GO_NEGATIVE_REGULATION_OF_NUCLEOSIDE_METABOLIC_PROCESS		18	0.494135	1.2508196	0.14928426	0.6196959	1.0	2277	tags=28%, list=10%, signal=31%
GO_LYMPHOCYTE_COSTIMULATION	GO_LYMPHOCYTE_COSTIMULATION		73	0.5611825	1.2500511	0.21747573	0.6210474	1.0	3254	tags=44%, list=15%, signal=51%
GO_REGULATION_OF_ANATOMICAL_STRUCTURE_SIZE	GO_REGULATION_OF_ANATOMICAL_STRUCTURE_SIZE		450	0.35048676	1.2499822	0.05513308	0.6200608	1.0	2543	tags=18%, list=12%, signal=20%
GO_NEGATIVE_REGULATION_OF_PROTEIN_SERINE_THREONINE_KINASE_ACTIVITY	GO_NEGATIVE_REGULATION_OF_PROTEIN_SERINE_THREONINE_KINASE_ACTIVITY		122	0.382898	1.2498927	0.084812626	0.6191411	1.0	1612	tags=16%, list=7%, signal=18%
GO_WATER_HOMEOSTASIS	GO_WATER_HOMEOSTASIS		65	0.53253436	1.2497845	0.18619247	0.6183146	1.0	1866	tags=25%, list=9%, signal=27%
GO_RESPONSE_TO_MONOAMINE	GO_RESPONSE_TO_MONOAMINE		35	0.46242633	1.2494646	0.16367266	0.6181784	1.0	4199	tags=31%, list=19%, signal=39%
GO_RESPONSE_TO_EPINEPHRINE	GO_RESPONSE_TO_EPINEPHRINE		16	0.5762758	1.2491914	0.19387755	0.61790377	1.0	790	tags=19%, list=4%, signal=19%
GO_CARDIAC_MUSCLE_CELL_CONTRACTION	GO_CARDIAC_MUSCLE_CELL_CONTRACTION		28	0.529808	1.2488794	0.1609658	0.6177665	1.0	753	tags=21%, list=3%, signal=22%
GO_AMINE_METABOLIC_PROCESS	GO_AMINE_METABOLIC_PROCESS		124	0.4025663	1.2476115	0.10612245	0.6207322	1.0	4472	tags=33%, list=21%, signal=41%
GO_PHOSPHATIDYLETHANOLAMINE_METABOLIC_PROCESS	GO_PHOSPHATIDYLETHANOLAMINE_METABOLIC_PROCESS		17	0.50064534	1.2466993	0.16082475	0.622591	1.0	3072	tags=29%, list=14%, signal=34%
GO_LYMPHOCYTE_MEDIATED_IMMUNITY	GO_LYMPHOCYTE_MEDIATED_IMMUNITY		115	0.5205305	1.2464389	0.20958084	0.62223846	1.0	2671	tags=33%, list=12%, signal=37%
GO_PROTEIN_AUTOPHOSPHORYLATION	GO_PROTEIN_AUTOPHOSPHORYLATION		188	0.36135033	1.246352	0.1097561	0.62135637	1.0	3980	tags=32%, list=18%, signal=39%
GO_VASODILATION	GO_VASODILATION		26	0.5025764	1.2461004	0.1981132	0.62102526	1.0	2735	tags=27%, list=13%, signal=31%
GO_NEGATIVE_REGULATION_OF_AUTOPHAGY	GO_NEGATIVE_REGULATION_OF_AUTOPHAGY		50	0.35487923	1.245001	0.14401622	0.623468	1.0	4949	tags=38%, list=23%, signal=49%
GO_VISUAL_BEHAVIOR	GO_VISUAL_BEHAVIOR		46	0.38596064	1.2446005	0.11089494	0.62363017	1.0	2035	tags=15%, list=9%, signal=17%
GO_MYD88_DEPENDENT_TOLL_LIKE_RECEPTOR_SIGNALING_PATHWAY	GO_MYD88_DEPENDENT_TOLL_LIKE_RECEPTOR_SIGNALING_PATHWAY		32	0.55741936	1.2445092	0.21442886	0.62274826	1.0	3405	tags=38%, list=16%, signal=44%
GO_REGULATION_OF_MUSCLE_CELL_APOPTOTIC_PROCESS	GO_REGULATION_OF_MUSCLE_CELL_APOPTOTIC_PROCESS		41	0.47108418	1.2444302	0.123689726	0.62184423	1.0	3428	tags=34%, list=16%, signal=40%
GO_ORGAN_GROWTH	GO_ORGAN_GROWTH		65	0.45004436	1.2440704	0.16441005	0.6218546	1.0	2578	tags=23%, list=12%, signal=26%
GO_NEURAL_CREST_CELL_MIGRATION	GO_NEURAL_CREST_CELL_MIGRATION		51	0.46613523	1.2437094	0.1042471	0.6218886	1.0	4023	tags=39%, list=18%, signal=48%
GO_PHAGOCYTOSIS	GO_PHAGOCYTOSIS		157	0.4375556	1.2436594	0.19493178	0.6208988	1.0	3690	tags=29%, list=17%, signal=35%
GO_MULTICELLULAR_ORGANISMAL_RESPONSE_TO_STRESS	GO_MULTICELLULAR_ORGANISMAL_RESPONSE_TO_STRESS		66	0.41225693	1.2432424	0.12810707	0.62096715	1.0	2559	tags=18%, list=12%, signal=21%
GO_DETECTION_OF_ABIOTIC_STIMULUS	GO_DETECTION_OF_ABIOTIC_STIMULUS		108	0.3559472	1.2429914	0.1539961	0.62063324	1.0	650	tags=6%, list=3%, signal=7%
GO_PROTEIN_LIPID_COMPLEX_SUBUNIT_ORGANIZATION	GO_PROTEIN_LIPID_COMPLEX_SUBUNIT_ORGANIZATION		36	0.49290407	1.242608	0.17681728	0.6207626	1.0	4169	tags=31%, list=19%, signal=38%
GO_REGULATION_OF_ACTION_POTENTIAL	GO_REGULATION_OF_ACTION_POTENTIAL		37	0.42180973	1.2422227	0.14736842	0.6208692	1.0	4452	tags=35%, list=20%, signal=44%
GO_NEGATIVE_REGULATION_OF_PEPTIDYL_SERINE_PHOSPHORYLATION	GO_NEGATIVE_REGULATION_OF_PEPTIDYL_SERINE_PHOSPHORYLATION		21	0.45885262	1.240405	0.13627255	0.625798	1.0	901	tags=14%, list=4%, signal=15%
GO_VACUOLE_FUSION	GO_VACUOLE_FUSION		21	0.40565157	1.2399107	0.18666667	0.6262566	1.0	6115	tags=52%, list=28%, signal=73%
GO_REGULATION_OF_BEHAVIOR	GO_REGULATION_OF_BEHAVIOR		61	0.38628793	1.2397265	0.18773946	0.62572795	1.0	729	tags=8%, list=3%, signal=8%
GO_SYNAPTIC_TRANSMISSION_GLUTAMATERGIC	GO_SYNAPTIC_TRANSMISSION_GLUTAMATERGIC		21	0.45230216	1.2395347	0.17408124	0.62520456	1.0	4199	tags=29%, list=19%, signal=35%
GO_TOLL_LIKE_RECEPTOR_4_SIGNALING_PATHWAY	GO_TOLL_LIKE_RECEPTOR_4_SIGNALING_PATHWAY		17	0.61205447	1.2387766	0.20925553	0.6264863	1.0	3724	tags=53%, list=17%, signal=64%
GO_ADAPTIVE_IMMUNE_RESPONSE_BASED_ON_SOMATIC_RECOMBINATION_OF_IMMUNE_RECEPTORS_BUILT_FROM_IMMUNOGLOBULIN_SUPERFAMILY_DOMAINS	GO_ADAPTIVE_IMMUNE_RESPONSE_BASED_ON_SOMATIC_RECOMBINATION_OF_IMMUNE_RECEPTORS_BUILT_FROM_IMMUNOGLOBULIN_SUPERFAMILY_DOMAINS		126	0.52453464	1.2385224	0.21556886	0.6262437	1.0	2982	tags=37%, list=14%, signal=43%
GO_REGULATION_OF_ANTIGEN_PROCESSING_AND_PRESENTATION	GO_REGULATION_OF_ANTIGEN_PROCESSING_AND_PRESENTATION		23	0.59787107	1.2377179	0.20808081	0.6276438	1.0	2286	tags=35%, list=11%, signal=39%
GO_REGULATION_OF_JUN_KINASE_ACTIVITY	GO_REGULATION_OF_JUN_KINASE_ACTIVITY		78	0.41085896	1.2374955	0.09892473	0.6271538	1.0	3654	tags=32%, list=17%, signal=38%
GO_PIGMENTATION	GO_PIGMENTATION		82	0.36894417	1.2373245	0.08659794	0.6266664	1.0	1912	tags=15%, list=9%, signal=16%
GO_NEGATIVE_REGULATION_OF_REACTIVE_OXYGEN_SPECIES_METABOLIC_PROCESS	GO_NEGATIVE_REGULATION_OF_REACTIVE_OXYGEN_SPECIES_METABOLIC_PROCESS		40	0.39065593	1.2372966	0.12981744	0.6256265	1.0	4233	tags=35%, list=19%, signal=43%
GO_GLYCEROLIPID_BIOSYNTHETIC_PROCESS	GO_GLYCEROLIPID_BIOSYNTHETIC_PROCESS		202	0.3410004	1.2367111	0.09109731	0.6263719	1.0	3481	tags=21%, list=16%, signal=25%
GO_SMOOTH_MUSCLE_CONTRACTION	GO_SMOOTH_MUSCLE_CONTRACTION		45	0.4606909	1.2366734	0.14766355	0.625347	1.0	2735	tags=27%, list=13%, signal=30%
GO_ADAPTIVE_IMMUNE_RESPONSE	GO_ADAPTIVE_IMMUNE_RESPONSE		249	0.5358755	1.2366189	0.22420634	0.62439203	1.0	3941	tags=41%, list=18%, signal=50%
GO_DEPHOSPHORYLATION	GO_DEPHOSPHORYLATION		257	0.31977338	1.2357973	0.051282052	0.6259129	1.0	2137	tags=15%, list=10%, signal=17%
GO_NUCLEOPHAGY	GO_NUCLEOPHAGY		17	0.43877348	1.2357408	0.20682302	0.6249847	1.0	5354	tags=41%, list=25%, signal=55%
GO_ADENYLATE_CYCLASE_INHIBITING_G_PROTEIN_COUPLED_RECEPTOR_SIGNALING_PATHWAY	GO_ADENYLATE_CYCLASE_INHIBITING_G_PROTEIN_COUPLED_RECEPTOR_SIGNALING_PATHWAY		64	0.41214678	1.2339064	0.15789473	0.62981427	1.0	3771	tags=25%, list=17%, signal=30%
GO_FAT_CELL_DIFFERENTIATION	GO_FAT_CELL_DIFFERENTIATION		99	0.41343012	1.2335095	0.10547667	0.62995076	1.0	4598	tags=36%, list=21%, signal=46%
GO_SUBSTRATE_ADHESION_DEPENDENT_CELL_SPREADING	GO_SUBSTRATE_ADHESION_DEPENDENT_CELL_SPREADING		38	0.49645415	1.2334898	0.19128788	0.6288778	1.0	3521	tags=34%, list=16%, signal=41%
GO_NEGATIVE_REGULATION_OF_NF_KAPPAB_IMPORT_INTO_NUCLEUS	GO_NEGATIVE_REGULATION_OF_NF_KAPPAB_IMPORT_INTO_NUCLEUS		16	0.47976255	1.2331548	0.1756487	0.6288951	1.0	1414	tags=19%, list=7%, signal=20%
GO_REGULATION_OF_PROTEIN_POLYMERIZATION	GO_REGULATION_OF_PROTEIN_POLYMERIZATION		164	0.34575152	1.2313073	0.094	0.63380414	1.0	3113	tags=21%, list=14%, signal=25%
GO_POSITIVE_REGULATION_OF_SKELETAL_MUSCLE_TISSUE_DEVELOPMENT	GO_POSITIVE_REGULATION_OF_SKELETAL_MUSCLE_TISSUE_DEVELOPMENT		25	0.5354174	1.2312088	0.19267823	0.63302654	1.0	2277	tags=24%, list=10%, signal=27%
GO_LONG_CHAIN_FATTY_ACID_TRANSPORT	GO_LONG_CHAIN_FATTY_ACID_TRANSPORT		40	0.45728683	1.2310758	0.140625	0.63233846	1.0	4624	tags=45%, list=21%, signal=57%
GO_REGULATION_OF_RESPIRATORY_GASEOUS_EXCHANGE	GO_REGULATION_OF_RESPIRATORY_GASEOUS_EXCHANGE		22	0.47007006	1.2308251	0.17680608	0.6320159	1.0	2035	tags=14%, list=9%, signal=15%
GO_O_GLYCAN_PROCESSING	GO_O_GLYCAN_PROCESSING		55	0.5288457	1.2305437	0.21267894	0.63182217	1.0	3035	tags=33%, list=14%, signal=38%
GO_HEAD_MORPHOGENESIS	GO_HEAD_MORPHOGENESIS		34	0.4702902	1.2297767	0.14933838	0.6333073	1.0	4355	tags=38%, list=20%, signal=48%
GO_NEGATIVE_REGULATION_OF_RESPONSE_TO_CYTOKINE_STIMULUS	GO_NEGATIVE_REGULATION_OF_RESPONSE_TO_CYTOKINE_STIMULUS		41	0.45905837	1.2296835	0.1446281	0.632509	1.0	5140	tags=51%, list=24%, signal=67%
GO_CELLULAR_LIPID_CATABOLIC_PROCESS	GO_CELLULAR_LIPID_CATABOLIC_PROCESS		143	0.40459105	1.2296369	0.1493776	0.63150245	1.0	4456	tags=34%, list=20%, signal=43%
GO_REGULATION_OF_BLOOD_PRESSURE	GO_REGULATION_OF_BLOOD_PRESSURE		162	0.39037088	1.2296227	0.11886793	0.6304477	1.0	2442	tags=20%, list=11%, signal=22%
GO_INTRACELLULAR_LIPID_TRANSPORT	GO_INTRACELLULAR_LIPID_TRANSPORT		19	0.47535944	1.2294348	0.18908381	0.62992454	1.0	1870	tags=21%, list=9%, signal=23%
GO_ANTIGEN_RECEPTOR_MEDIATED_SIGNALING_PATHWAY	GO_ANTIGEN_RECEPTOR_MEDIATED_SIGNALING_PATHWAY		173	0.5018739	1.2292049	0.256917	0.6295419	1.0	2376	tags=27%, list=11%, signal=30%
GO_AGING	GO_AGING		257	0.3565289	1.2290995	0.07509881	0.6287521	1.0	3121	tags=23%, list=14%, signal=26%
GO_SENSORY_PERCEPTION_OF_TASTE	GO_SENSORY_PERCEPTION_OF_TASTE		52	0.4637975	1.228767	0.18067227	0.62879753	1.0	1744	tags=17%, list=8%, signal=19%
GO_ORGANONITROGEN_COMPOUND_CATABOLIC_PROCESS	GO_ORGANONITROGEN_COMPOUND_CATABOLIC_PROCESS		318	0.35704535	1.2286818	0.08080808	0.6279656	1.0	3563	tags=24%, list=16%, signal=28%
GO_LIPID_OXIDATION	GO_LIPID_OXIDATION		68	0.4184535	1.2281209	0.18929255	0.6287158	1.0	4988	tags=41%, list=23%, signal=53%
GO_B_CELL_HOMEOSTASIS	GO_B_CELL_HOMEOSTASIS		21	0.49872482	1.2279618	0.2055336	0.6281958	1.0	1791	tags=24%, list=8%, signal=26%
GO_PHOSPHOLIPID_METABOLIC_PROCESS	GO_PHOSPHOLIPID_METABOLIC_PROCESS		336	0.33422697	1.2279048	0.052301254	0.62726176	1.0	4486	tags=30%, list=21%, signal=37%
GO_VACUOLAR_ACIDIFICATION	GO_VACUOLAR_ACIDIFICATION		15	0.48758537	1.2275237	0.20038536	0.62733305	1.0	4690	tags=40%, list=22%, signal=51%
GO_UROGENITAL_SYSTEM_DEVELOPMENT	GO_UROGENITAL_SYSTEM_DEVELOPMENT		293	0.40464175	1.2266035	0.12333966	0.6293934	1.0	3275	tags=28%, list=15%, signal=33%
GO_NEGATIVE_REGULATION_OF_ENDOPLASMIC_RETICULUM_STRESS_INDUCED_INTRINSIC_APOPTOTIC_SIGNALING_PATHWAY	GO_NEGATIVE_REGULATION_OF_ENDOPLASMIC_RETICULUM_STRESS_INDUCED_INTRINSIC_APOPTOTIC_SIGNALING_PATHWAY		15	0.5461549	1.2264858	0.24950884	0.62870264	1.0	3421	tags=33%, list=16%, signal=40%
GO_RETINOL_METABOLIC_PROCESS	GO_RETINOL_METABOLIC_PROCESS		25	0.5684392	1.2261118	0.20570265	0.6287462	1.0	4420	tags=48%, list=20%, signal=60%
GO_RESPONSE_TO_ELECTRICAL_STIMULUS	GO_RESPONSE_TO_ELECTRICAL_STIMULUS		42	0.42732584	1.2255847	0.16862746	0.6294116	1.0	2551	tags=21%, list=12%, signal=24%
GO_NEGATIVE_REGULATION_OF_MUSCLE_TISSUE_DEVELOPMENT	GO_NEGATIVE_REGULATION_OF_MUSCLE_TISSUE_DEVELOPMENT		35	0.48224062	1.2255142	0.16666667	0.6285785	1.0	1507	tags=17%, list=7%, signal=18%
GO_LIPID_HOMEOSTASIS	GO_LIPID_HOMEOSTASIS		103	0.37130377	1.2253016	0.10420842	0.62816286	1.0	2372	tags=17%, list=11%, signal=20%
GO_COGNITION	GO_COGNITION		236	0.34843212	1.2252402	0.108986616	0.6272339	1.0	2806	tags=19%, list=13%, signal=21%
GO_NEGATIVE_REGULATION_OF_CATECHOLAMINE_SECRETION	GO_NEGATIVE_REGULATION_OF_CATECHOLAMINE_SECRETION		16	0.5551144	1.2233166	0.20464136	0.63228005	1.0	4412	tags=44%, list=20%, signal=55%
GO_RESPONSE_TO_MERCURY_ION	GO_RESPONSE_TO_MERCURY_ION		15	0.5106443	1.2231363	0.21703854	0.63176364	1.0	294	tags=13%, list=1%, signal=14%
GO_NEGATIVE_REGULATION_OF_CELL_ADHESION	GO_NEGATIVE_REGULATION_OF_CELL_ADHESION		213	0.39998174	1.2231144	0.100790516	0.6307758	1.0	3340	tags=28%, list=15%, signal=33%
GO_EXOCYTOSIS	GO_EXOCYTOSIS		292	0.3642728	1.2229873	0.10224949	0.63015133	1.0	4963	tags=34%, list=23%, signal=43%
GO_POSITIVE_REGULATION_OF_PROTEIN_DEPOLYMERIZATION	GO_POSITIVE_REGULATION_OF_PROTEIN_DEPOLYMERIZATION		16	0.59769773	1.2222431	0.24380952	0.6314781	1.0	1173	tags=25%, list=5%, signal=26%
GO_RESPONSE_TO_MECHANICAL_STIMULUS	GO_RESPONSE_TO_MECHANICAL_STIMULUS		201	0.39376998	1.2222242	0.13203883	0.6304602	1.0	2537	tags=20%, list=12%, signal=23%
GO_ATRIOVENTRICULAR_VALVE_DEVELOPMENT	GO_ATRIOVENTRICULAR_VALVE_DEVELOPMENT		19	0.5742592	1.2217026	0.2027559	0.6309968	1.0	5250	tags=47%, list=24%, signal=62%
GO_POSITIVE_REGULATION_OF_POTASSIUM_ION_TRANSMEMBRANE_TRANSPORTER_ACTIVITY	GO_POSITIVE_REGULATION_OF_POTASSIUM_ION_TRANSMEMBRANE_TRANSPORTER_ACTIVITY		16	0.49671307	1.2208464	0.1996008	0.63274705	1.0	3863	tags=44%, list=18%, signal=53%
GO_NEGATIVE_REGULATION_OF_TISSUE_REMODELING	GO_NEGATIVE_REGULATION_OF_TISSUE_REMODELING		17	0.55521953	1.218835	0.19	0.63806516	1.0	3150	tags=35%, list=14%, signal=41%
GO_TRICARBOXYLIC_ACID_METABOLIC_PROCESS	GO_TRICARBOXYLIC_ACID_METABOLIC_PROCESS		37	0.38072315	1.2187783	0.23625255	0.63717556	1.0	6258	tags=54%, list=29%, signal=76%
GO_NEGATIVE_REGULATION_OF_CELLULAR_RESPONSE_TO_GROWTH_FACTOR_STIMULUS	GO_NEGATIVE_REGULATION_OF_CELLULAR_RESPONSE_TO_GROWTH_FACTOR_STIMULUS		116	0.4538831	1.2168586	0.1992263	0.64237463	1.0	3169	tags=26%, list=15%, signal=30%
GO_NEGATIVE_REGULATION_OF_PEPTIDASE_ACTIVITY	GO_NEGATIVE_REGULATION_OF_PEPTIDASE_ACTIVITY		223	0.37874743	1.2166525	0.12896407	0.64200073	1.0	3445	tags=26%, list=16%, signal=31%
GO_POSITIVE_REGULATION_OF_CELL_JUNCTION_ASSEMBLY	GO_POSITIVE_REGULATION_OF_CELL_JUNCTION_ASSEMBLY		24	0.47567764	1.2164785	0.19387755	0.64152515	1.0	1090	tags=17%, list=5%, signal=18%
GO_REGULATION_OF_VESICLE_MEDIATED_TRANSPORT	GO_REGULATION_OF_VESICLE_MEDIATED_TRANSPORT		435	0.3345791	1.2158897	0.114285715	0.6423436	1.0	4149	tags=25%, list=19%, signal=31%
GO_POSITIVE_REGULATION_OF_AUTOPHAGY	GO_POSITIVE_REGULATION_OF_AUTOPHAGY		73	0.36230624	1.215179	0.1764706	0.64362895	1.0	3529	tags=26%, list=16%, signal=31%
GO_LOCALIZATION_WITHIN_MEMBRANE	GO_LOCALIZATION_WITHIN_MEMBRANE		118	0.34599093	1.2146116	0.14734773	0.64446175	1.0	3675	tags=25%, list=17%, signal=29%
GO_N_GLYCAN_PROCESSING	GO_N_GLYCAN_PROCESSING		19	0.54469305	1.2144201	0.2559524	0.64394367	1.0	1678	tags=21%, list=8%, signal=23%
GO_POSITIVE_REGULATION_OF_CELL_ADHESION	GO_POSITIVE_REGULATION_OF_CELL_ADHESION		355	0.43138906	1.2143635	0.17669903	0.6430816	1.0	3296	tags=32%, list=15%, signal=38%
GO_ERYTHROCYTE_HOMEOSTASIS	GO_ERYTHROCYTE_HOMEOSTASIS		70	0.3781239	1.2140769	0.18255578	0.64295936	1.0	1913	tags=13%, list=9%, signal=14%
GO_GLIOGENESIS	GO_GLIOGENESIS		166	0.37615752	1.2139764	0.12966602	0.6422326	1.0	4136	tags=32%, list=19%, signal=39%
GO_NEGATIVE_REGULATION_OF_BMP_SIGNALING_PATHWAY	GO_NEGATIVE_REGULATION_OF_BMP_SIGNALING_PATHWAY		40	0.50357324	1.2137463	0.19961241	0.6418305	1.0	3150	tags=30%, list=14%, signal=35%
GO_POSITIVE_REGULATION_OF_OSSIFICATION	GO_POSITIVE_REGULATION_OF_OSSIFICATION		82	0.4537782	1.2131218	0.15841584	0.6427757	1.0	4309	tags=39%, list=20%, signal=48%
GO_EXTRACELLULAR_STRUCTURE_ORGANIZATION	GO_EXTRACELLULAR_STRUCTURE_ORGANIZATION		288	0.50130695	1.2126888	0.20315582	0.64312387	1.0	3150	tags=36%, list=14%, signal=42%
GO_INOSITOL_LIPID_MEDIATED_SIGNALING	GO_INOSITOL_LIPID_MEDIATED_SIGNALING		116	0.3661876	1.2121048	0.112	0.64386666	1.0	3421	tags=31%, list=16%, signal=37%
GO_NEGATIVE_REGULATION_OF_AXON_GUIDANCE	GO_NEGATIVE_REGULATION_OF_AXON_GUIDANCE		25	0.50344795	1.2117633	0.20454545	0.64389414	1.0	3658	tags=36%, list=17%, signal=43%
GO_CELLULAR_RESPONSE_TO_STEROID_HORMONE_STIMULUS	GO_CELLULAR_RESPONSE_TO_STEROID_HORMONE_STIMULUS		208	0.33778536	1.2115831	0.089866154	0.64343256	1.0	2559	tags=18%, list=12%, signal=21%
GO_ADHERENS_JUNCTION_ORGANIZATION	GO_ADHERENS_JUNCTION_ORGANIZATION		64	0.4221555	1.2111636	0.20150658	0.64385396	1.0	3521	tags=30%, list=16%, signal=35%
GO_CELLULAR_RESPONSE_TO_NUTRIENT	GO_CELLULAR_RESPONSE_TO_NUTRIENT		38	0.47488335	1.2105678	0.15430862	0.64471316	1.0	4630	tags=45%, list=21%, signal=57%
GO_SECRETION_BY_CELL	GO_SECRETION_BY_CELL		460	0.35117805	1.2103089	0.097165994	0.64450645	1.0	4145	tags=27%, list=19%, signal=32%
GO_CELLULAR_RESPONSE_TO_PROSTAGLANDIN_E_STIMULUS	GO_CELLULAR_RESPONSE_TO_PROSTAGLANDIN_E_STIMULUS		18	0.5811378	1.2099409	0.20235756	0.6446552	1.0	5359	tags=67%, list=25%, signal=88%
GO_PHOSPHOLIPID_CATABOLIC_PROCESS	GO_PHOSPHOLIPID_CATABOLIC_PROCESS		28	0.4785807	1.2087256	0.20440882	0.64743084	1.0	3772	tags=43%, list=17%, signal=52%
GO_REGULATION_OF_INTRACELLULAR_STEROID_HORMONE_RECEPTOR_SIGNALING_PATHWAY	GO_REGULATION_OF_INTRACELLULAR_STEROID_HORMONE_RECEPTOR_SIGNALING_PATHWAY		55	0.3617125	1.2083586	0.15984406	0.6475389	1.0	4506	tags=35%, list=21%, signal=43%
GO_CELLULAR_RESPONSE_TO_ESTROGEN_STIMULUS	GO_CELLULAR_RESPONSE_TO_ESTROGEN_STIMULUS		38	0.42565453	1.2079893	0.15927419	0.64775985	1.0	2461	tags=24%, list=11%, signal=27%
GO_REGULATION_OF_OSSIFICATION	GO_REGULATION_OF_OSSIFICATION		170	0.42516625	1.2076007	0.1618497	0.6478515	1.0	3172	tags=28%, list=15%, signal=32%
GO_CELL_VOLUME_HOMEOSTASIS	GO_CELL_VOLUME_HOMEOSTASIS		26	0.49998334	1.2074902	0.21428572	0.64720064	1.0	3641	tags=35%, list=17%, signal=42%
GO_NEGATIVE_REGULATION_OF_TRANSLATIONAL_INITIATION	GO_NEGATIVE_REGULATION_OF_TRANSLATIONAL_INITIATION		18	0.44421107	1.2073637	0.22941177	0.64651996	1.0	1783	tags=17%, list=8%, signal=18%
GO_FATTY_ACID_BIOSYNTHETIC_PROCESS	GO_FATTY_ACID_BIOSYNTHETIC_PROCESS		98	0.41810307	1.2071639	0.14604463	0.6461528	1.0	4046	tags=33%, list=19%, signal=40%
GO_REGULATION_OF_AUTOPHAGY	GO_REGULATION_OF_AUTOPHAGY		239	0.2890946	1.2065719	0.13125	0.6470452	1.0	4690	tags=29%, list=22%, signal=36%
GO_BLOOD_COAGULATION_INTRINSIC_PATHWAY	GO_BLOOD_COAGULATION_INTRINSIC_PATHWAY		17	0.47056285	1.2059609	0.2680851	0.6479987	1.0	2788	tags=29%, list=13%, signal=34%
GO_REGULATION_OF_NEUROTRANSMITTER_LEVELS	GO_REGULATION_OF_NEUROTRANSMITTER_LEVELS		176	0.3640903	1.205207	0.13372093	0.649458	1.0	4544	tags=29%, list=21%, signal=36%
GO_REGULATION_OF_LIPID_METABOLIC_PROCESS	GO_REGULATION_OF_LIPID_METABOLIC_PROCESS		260	0.35012764	1.205127	0.07100592	0.64868695	1.0	4701	tags=33%, list=22%, signal=42%
GO_NEURON_RECOGNITION	GO_NEURON_RECOGNITION		33	0.50782824	1.2049901	0.1852552	0.6480346	1.0	3992	tags=42%, list=18%, signal=52%
GO_LEUKOTRIENE_METABOLIC_PROCESS	GO_LEUKOTRIENE_METABOLIC_PROCESS		30	0.55158395	1.2044994	0.26595744	0.64855474	1.0	4596	tags=43%, list=21%, signal=55%
GO_CALCIUM_INDEPENDENT_CELL_CELL_ADHESION_VIA_PLASMA_MEMBRANE_CELL_ADHESION_MOLECULES	GO_CALCIUM_INDEPENDENT_CELL_CELL_ADHESION_VIA_PLASMA_MEMBRANE_CELL_ADHESION_MOLECULES		20	0.5733435	1.2040931	0.23770492	0.64890015	1.0	4054	tags=50%, list=19%, signal=61%
GO_REGULATION_OF_NEUROTRANSMITTER_SECRETION	GO_REGULATION_OF_NEUROTRANSMITTER_SECRETION		45	0.42271182	1.2039679	0.17857143	0.64826256	1.0	5350	tags=42%, list=25%, signal=56%
GO_REGULATION_OF_BODY_FLUID_LEVELS	GO_REGULATION_OF_BODY_FLUID_LEVELS		478	0.350458	1.2037398	0.11222445	0.64792424	1.0	3434	tags=23%, list=16%, signal=26%
GO_NEGATIVE_REGULATION_OF_KINASE_ACTIVITY	GO_NEGATIVE_REGULATION_OF_KINASE_ACTIVITY		237	0.33732006	1.2037224	0.10763209	0.6469781	1.0	1870	tags=15%, list=9%, signal=16%
GO_POSITIVE_REGULATION_OF_BINDING	GO_POSITIVE_REGULATION_OF_BINDING		122	0.34660056	1.2030858	0.14455445	0.64797974	1.0	2785	tags=19%, list=13%, signal=21%
GO_POSITIVE_REGULATION_OF_NATURAL_KILLER_CELL_MEDIATED_IMMUNITY	GO_POSITIVE_REGULATION_OF_NATURAL_KILLER_CELL_MEDIATED_IMMUNITY		19	0.6459933	1.2029318	0.27920792	0.6474995	1.0	2665	tags=42%, list=12%, signal=48%
GO_REGULATION_OF_SYSTEMIC_ARTERIAL_BLOOD_PRESSURE	GO_REGULATION_OF_SYSTEMIC_ARTERIAL_BLOOD_PRESSURE		82	0.41751334	1.2021164	0.18343195	0.64906144	1.0	2442	tags=20%, list=11%, signal=22%
GO_LOCOMOTORY_BEHAVIOR	GO_LOCOMOTORY_BEHAVIOR		170	0.36699438	1.2017343	0.14700194	0.6492714	1.0	4514	tags=27%, list=21%, signal=34%
GO_RESPONSE_TO_TRANSITION_METAL_NANOPARTICLE	GO_RESPONSE_TO_TRANSITION_METAL_NANOPARTICLE		141	0.34194994	1.2017196	0.116	0.6483021	1.0	2410	tags=18%, list=11%, signal=21%
GO_HETEROTYPIC_CELL_CELL_ADHESION	GO_HETEROTYPIC_CELL_CELL_ADHESION		26	0.51001596	1.2013831	0.2015504	0.6483644	1.0	3476	tags=38%, list=16%, signal=46%
GO_CELLULAR_RESPONSE_TO_PROSTAGLANDIN_STIMULUS	GO_CELLULAR_RESPONSE_TO_PROSTAGLANDIN_STIMULUS		23	0.55223125	1.2012068	0.22884615	0.64787793	1.0	5359	tags=61%, list=25%, signal=81%
GO_PHOSPHOLIPID_BIOSYNTHETIC_PROCESS	GO_PHOSPHOLIPID_BIOSYNTHETIC_PROCESS		224	0.3196867	1.2012013	0.114519425	0.6468766	1.0	3481	tags=19%, list=16%, signal=23%
GO_REGULATION_OF_NF_KAPPAB_IMPORT_INTO_NUCLEUS	GO_REGULATION_OF_NF_KAPPAB_IMPORT_INTO_NUCLEUS		45	0.45996213	1.2010037	0.16798419	0.6464685	1.0	2067	tags=27%, list=10%, signal=29%
GO_NEURON_PROJECTION_EXTENSION	GO_NEURON_PROJECTION_EXTENSION		51	0.45880482	1.200767	0.22928709	0.6462176	1.0	3628	tags=27%, list=17%, signal=33%
GO_PHOSPHATIDYLGLYCEROL_METABOLIC_PROCESS	GO_PHOSPHATIDYLGLYCEROL_METABOLIC_PROCESS		30	0.46479517	1.2004473	0.21063395	0.6461623	1.0	2712	tags=23%, list=12%, signal=27%
GO_INSULIN_RECEPTOR_SIGNALING_PATHWAY	GO_INSULIN_RECEPTOR_SIGNALING_PATHWAY		76	0.3465289	1.1986393	0.16766468	0.65085024	1.0	2061	tags=14%, list=9%, signal=16%
GO_AMINOGLYCAN_METABOLIC_PROCESS	GO_AMINOGLYCAN_METABOLIC_PROCESS		161	0.42448956	1.1984807	0.175	0.6503127	1.0	2359	tags=24%, list=11%, signal=26%
GO_NEGATIVE_REGULATION_OF_LEUKOCYTE_MEDIATED_IMMUNITY	GO_NEGATIVE_REGULATION_OF_LEUKOCYTE_MEDIATED_IMMUNITY		46	0.521454	1.198056	0.25979382	0.6505957	1.0	2751	tags=28%, list=13%, signal=32%
GO_MONOAMINE_TRANSPORT	GO_MONOAMINE_TRANSPORT		22	0.46850416	1.1970481	0.19037656	0.652646	1.0	3654	tags=32%, list=17%, signal=38%
GO_REGULATION_OF_REACTIVE_OXYGEN_SPECIES_BIOSYNTHETIC_PROCESS	GO_REGULATION_OF_REACTIVE_OXYGEN_SPECIES_BIOSYNTHETIC_PROCESS		63	0.44278565	1.1962157	0.17635271	0.65418494	1.0	2982	tags=30%, list=14%, signal=35%
GO_NEPHRON_DEVELOPMENT	GO_NEPHRON_DEVELOPMENT		114	0.43365332	1.1958823	0.17958412	0.6541946	1.0	3457	tags=32%, list=16%, signal=38%
GO_REGULATION_OF_CARDIAC_MUSCLE_CELL_ACTION_POTENTIAL	GO_REGULATION_OF_CARDIAC_MUSCLE_CELL_ACTION_POTENTIAL		19	0.4765858	1.1956763	0.20120725	0.6538726	1.0	3678	tags=42%, list=17%, signal=51%
GO_MYELOID_CELL_DIFFERENTIATION	GO_MYELOID_CELL_DIFFERENTIATION		183	0.37921605	1.1953368	0.18623482	0.65388477	1.0	2893	tags=22%, list=13%, signal=26%
GO_KIDNEY_EPITHELIUM_DEVELOPMENT	GO_KIDNEY_EPITHELIUM_DEVELOPMENT		124	0.42005607	1.1953224	0.15204678	0.6529346	1.0	3457	tags=31%, list=16%, signal=36%
GO_NEGATIVE_REGULATION_OF_ADAPTIVE_IMMUNE_RESPONSE	GO_NEGATIVE_REGULATION_OF_ADAPTIVE_IMMUNE_RESPONSE		37	0.49585825	1.194986	0.21649484	0.65305364	1.0	2751	tags=27%, list=13%, signal=31%
GO_NEPHRON_EPITHELIUM_DEVELOPMENT	GO_NEPHRON_EPITHELIUM_DEVELOPMENT		92	0.43080541	1.1948624	0.15444015	0.6524415	1.0	3736	tags=33%, list=17%, signal=39%
GO_REGULATION_OF_LIPOPOLYSACCHARIDE_MEDIATED_SIGNALING_PATHWAY	GO_REGULATION_OF_LIPOPOLYSACCHARIDE_MEDIATED_SIGNALING_PATHWAY		17	0.5028791	1.1948513	0.23952095	0.6514787	1.0	2124	tags=29%, list=10%, signal=33%
GO_REGULATION_OF_PROTEIN_IMPORT	GO_REGULATION_OF_PROTEIN_IMPORT		172	0.36650908	1.1944116	0.14313346	0.65187806	1.0	2402	tags=19%, list=11%, signal=21%
GO_ADIPOSE_TISSUE_DEVELOPMENT	GO_ADIPOSE_TISSUE_DEVELOPMENT		31	0.46881664	1.1938348	0.2192623	0.6528249	1.0	4321	tags=42%, list=20%, signal=52%
GO_REGULATION_OF_SKELETAL_MUSCLE_CELL_DIFFERENTIATION	GO_REGULATION_OF_SKELETAL_MUSCLE_CELL_DIFFERENTIATION		15	0.5361671	1.1926267	0.23584905	0.6556748	1.0	2913	tags=40%, list=13%, signal=46%
GO_REGULATION_OF_LEUKOCYTE_APOPTOTIC_PROCESS	GO_REGULATION_OF_LEUKOCYTE_APOPTOTIC_PROCESS		74	0.49703088	1.1924889	0.22352941	0.6551108	1.0	2816	tags=36%, list=13%, signal=42%
GO_POSITIVE_REGULATION_OF_CELL_ACTIVATION	GO_POSITIVE_REGULATION_OF_CELL_ACTIVATION		285	0.46751735	1.1923159	0.24708171	0.654687	1.0	3421	tags=36%, list=16%, signal=42%
GO_CELL_FATE_DETERMINATION	GO_CELL_FATE_DETERMINATION		40	0.4589407	1.1920489	0.2166998	0.65455794	1.0	5064	tags=43%, list=23%, signal=55%
GO_REGULATION_OF_ALTERNATIVE_MRNA_SPLICING_VIA_SPLICEOSOME	GO_REGULATION_OF_ALTERNATIVE_MRNA_SPLICING_VIA_SPLICEOSOME		31	0.35150623	1.192043	0.26396918	0.65358377	1.0	3034	tags=19%, list=14%, signal=22%
GO_REGULATION_OF_INSULIN_SECRETION_INVOLVED_IN_CELLULAR_RESPONSE_TO_GLUCOSE_STIMULUS	GO_REGULATION_OF_INSULIN_SECRETION_INVOLVED_IN_CELLULAR_RESPONSE_TO_GLUCOSE_STIMULUS		50	0.40304568	1.1918532	0.20362903	0.6531328	1.0	2621	tags=22%, list=12%, signal=25%
GO_VASCULAR_PROCESS_IN_CIRCULATORY_SYSTEM	GO_VASCULAR_PROCESS_IN_CIRCULATORY_SYSTEM		160	0.3811845	1.1918379	0.12617703	0.6522006	1.0	4412	tags=33%, list=20%, signal=40%
GO_NEGATIVE_REGULATION_OF_OSTEOCLAST_DIFFERENTIATION	GO_NEGATIVE_REGULATION_OF_OSTEOCLAST_DIFFERENTIATION		23	0.529548	1.191737	0.23185484	0.65152365	1.0	1061	tags=22%, list=5%, signal=23%
GO_REGULATION_OF_PROTEIN_SECRETION	GO_REGULATION_OF_PROTEIN_SECRETION		368	0.3593133	1.1915244	0.12825651	0.6511869	1.0	4454	tags=32%, list=20%, signal=40%
GO_MYOBLAST_FUSION	GO_MYOBLAST_FUSION		18	0.4966851	1.1906421	0.242	0.65296733	1.0	1044	tags=17%, list=5%, signal=17%
GO_CELLULAR_RESPONSE_TO_NITROGEN_COMPOUND	GO_CELLULAR_RESPONSE_TO_NITROGEN_COMPOUND		479	0.32089922	1.1904856	0.11154599	0.652487	1.0	2853	tags=18%, list=13%, signal=20%
GO_POSITIVE_REGULATION_OF_TYROSINE_PHOSPHORYLATION_OF_STAT5_PROTEIN	GO_POSITIVE_REGULATION_OF_TYROSINE_PHOSPHORYLATION_OF_STAT5_PROTEIN		16	0.54803616	1.1903793	0.22266401	0.6518366	1.0	2051	tags=31%, list=9%, signal=34%
GO_MAST_CELL_MEDIATED_IMMUNITY	GO_MAST_CELL_MEDIATED_IMMUNITY		17	0.5818753	1.1903684	0.26862746	0.65089786	1.0	2423	tags=29%, list=11%, signal=33%
GO_ORGANIC_HYDROXY_COMPOUND_TRANSPORT	GO_ORGANIC_HYDROXY_COMPOUND_TRANSPORT		143	0.36256114	1.1903529	0.11612903	0.64997554	1.0	2100	tags=18%, list=10%, signal=20%
GO_GLIAL_CELL_DIFFERENTIATION	GO_GLIAL_CELL_DIFFERENTIATION		131	0.37029973	1.1897707	0.17248061	0.6507582	1.0	4136	tags=31%, list=19%, signal=38%
GO_PLASMA_LIPOPROTEIN_PARTICLE_CLEARANCE	GO_PLASMA_LIPOPROTEIN_PARTICLE_CLEARANCE		21	0.52914786	1.1897151	0.2248062	0.6499789	1.0	4169	tags=43%, list=19%, signal=53%
GO_REGULATION_OF_AXON_GUIDANCE	GO_REGULATION_OF_AXON_GUIDANCE		37	0.47296494	1.1890352	0.22222222	0.65101826	1.0	4237	tags=41%, list=19%, signal=50%
GO_PHOSPHATIDYLINOSITOL_METABOLIC_PROCESS	GO_PHOSPHATIDYLINOSITOL_METABOLIC_PROCESS		183	0.34125367	1.1890055	0.10838446	0.65014905	1.0	4462	tags=32%, list=21%, signal=40%
GO_PHASIC_SMOOTH_MUSCLE_CONTRACTION	GO_PHASIC_SMOOTH_MUSCLE_CONTRACTION		16	0.5572733	1.1889949	0.23017408	0.6492153	1.0	3439	tags=38%, list=16%, signal=45%
GO_NEGATIVE_REGULATION_OF_ACTIN_FILAMENT_BUNDLE_ASSEMBLY	GO_NEGATIVE_REGULATION_OF_ACTIN_FILAMENT_BUNDLE_ASSEMBLY		19	0.4677618	1.188591	0.23846154	0.6495304	1.0	1555	tags=26%, list=7%, signal=28%
GO_CELLULAR_RESPONSE_TO_VASCULAR_ENDOTHELIAL_GROWTH_FACTOR_STIMULUS	GO_CELLULAR_RESPONSE_TO_VASCULAR_ENDOTHELIAL_GROWTH_FACTOR_STIMULUS		30	0.49521512	1.1885352	0.25098816	0.6487747	1.0	3637	tags=40%, list=17%, signal=48%
GO_MODULATION_OF_EXCITATORY_POSTSYNAPTIC_POTENTIAL	GO_MODULATION_OF_EXCITATORY_POSTSYNAPTIC_POTENTIAL		30	0.44034433	1.1884938	0.2166998	0.6479387	1.0	2478	tags=20%, list=11%, signal=23%
GO_METANEPHROS_DEVELOPMENT	GO_METANEPHROS_DEVELOPMENT		80	0.4299734	1.187307	0.18217054	0.6505488	1.0	3531	tags=34%, list=16%, signal=40%
GO_NUCLEOSIDE_BISPHOSPHATE_METABOLIC_PROCESS	GO_NUCLEOSIDE_BISPHOSPHATE_METABOLIC_PROCESS		35	0.4312	1.1872345	0.22509961	0.6498457	1.0	3999	tags=40%, list=18%, signal=49%
GO_LIPID_MODIFICATION	GO_LIPID_MODIFICATION		192	0.33780074	1.187044	0.1124498	0.64943296	1.0	4462	tags=33%, list=21%, signal=42%
GO_REGULATION_OF_GLUCOSE_TRANSPORT	GO_REGULATION_OF_GLUCOSE_TRANSPORT		93	0.36989254	1.1869056	0.16833667	0.6489358	1.0	1476	tags=15%, list=7%, signal=16%
GO_REGULATION_OF_FATTY_ACID_METABOLIC_PROCESS	GO_REGULATION_OF_FATTY_ACID_METABOLIC_PROCESS		79	0.39520022	1.1866949	0.16898608	0.6486235	1.0	4701	tags=35%, list=22%, signal=45%
GO_REGULATION_OF_FAT_CELL_DIFFERENTIATION	GO_REGULATION_OF_FAT_CELL_DIFFERENTIATION		97	0.4065679	1.1860023	0.14401622	0.6498746	1.0	2434	tags=22%, list=11%, signal=24%
GO_ACTIVATION_OF_IMMUNE_RESPONSE	GO_ACTIVATION_OF_IMMUNE_RESPONSE		384	0.4452404	1.1857893	0.25838265	0.6495905	1.0	3947	tags=32%, list=18%, signal=38%
GO_REGULATION_OF_INFLAMMATORY_RESPONSE_TO_ANTIGENIC_STIMULUS	GO_REGULATION_OF_INFLAMMATORY_RESPONSE_TO_ANTIGENIC_STIMULUS		17	0.5809357	1.185766	0.25779626	0.64873105	1.0	1753	tags=24%, list=8%, signal=26%
GO_NEGATIVE_REGULATION_OF_CELL_KILLING	GO_NEGATIVE_REGULATION_OF_CELL_KILLING		17	0.5988661	1.1855096	0.28143713	0.64861995	1.0	5948	tags=59%, list=27%, signal=81%
GO_POSITIVE_REGULATION_OF_CELL_ADHESION_MEDIATED_BY_INTEGRIN	GO_POSITIVE_REGULATION_OF_CELL_ADHESION_MEDIATED_BY_INTEGRIN		17	0.58296776	1.1854705	0.23828125	0.6477772	1.0	2816	tags=41%, list=13%, signal=47%
GO_SODIUM_INDEPENDENT_ORGANIC_ANION_TRANSPORT	GO_SODIUM_INDEPENDENT_ORGANIC_ANION_TRANSPORT		21	0.45633054	1.1851677	0.21062993	0.64778715	1.0	1229	tags=14%, list=6%, signal=15%
GO_FEAR_RESPONSE	GO_FEAR_RESPONSE		28	0.42807892	1.1839753	0.21414538	0.65046406	1.0	2323	tags=18%, list=11%, signal=20%
GO_REGULATION_OF_CELL_SUBSTRATE_ADHESION	GO_REGULATION_OF_CELL_SUBSTRATE_ADHESION		163	0.41110718	1.1837292	0.18307087	0.65028447	1.0	3150	tags=28%, list=14%, signal=32%
GO_SEMAPHORIN_PLEXIN_SIGNALING_PATHWAY	GO_SEMAPHORIN_PLEXIN_SIGNALING_PATHWAY		36	0.440888	1.1825836	0.20650096	0.65293425	1.0	3658	tags=33%, list=17%, signal=40%
GO_MESENCHYME_DEVELOPMENT	GO_MESENCHYME_DEVELOPMENT		181	0.4271488	1.1824648	0.18656716	0.6523839	1.0	2253	tags=22%, list=10%, signal=24%
GO_NEGATIVE_REGULATION_OF_I_KAPPAB_KINASE_NF_KAPPAB_SIGNALING	GO_NEGATIVE_REGULATION_OF_I_KAPPAB_KINASE_NF_KAPPAB_SIGNALING		47	0.40209982	1.1812854	0.21181263	0.65484744	1.0	2192	tags=19%, list=10%, signal=21%
GO_NEGATIVE_REGULATION_OF_LEUKOCYTE_APOPTOTIC_PROCESS	GO_NEGATIVE_REGULATION_OF_LEUKOCYTE_APOPTOTIC_PROCESS		42	0.53516585	1.1803334	0.25198412	0.6567388	1.0	1518	tags=38%, list=7%, signal=41%
GO_REGULATION_OF_ENDOTHELIAL_CELL_PROLIFERATION	GO_REGULATION_OF_ENDOTHELIAL_CELL_PROLIFERATION		93	0.4340686	1.1802859	0.21289062	0.6559223	1.0	4330	tags=35%, list=20%, signal=44%
GO_PROTEIN_HOMOOLIGOMERIZATION	GO_PROTEIN_HOMOOLIGOMERIZATION		240	0.3102583	1.180157	0.1030303	0.6553725	1.0	4426	tags=27%, list=20%, signal=34%
GO_SINGLE_ORGANISM_CELL_ADHESION	GO_SINGLE_ORGANISM_CELL_ADHESION		441	0.40426958	1.1800159	0.21104537	0.6548556	1.0	3476	tags=29%, list=16%, signal=34%
GO_NEGATIVE_REGULATION_OF_AXON_EXTENSION	GO_NEGATIVE_REGULATION_OF_AXON_EXTENSION		35	0.44486755	1.1795856	0.20784314	0.6552737	1.0	2195	tags=20%, list=10%, signal=22%
GO_REGULATION_OF_JNK_CASCADE	GO_REGULATION_OF_JNK_CASCADE		154	0.3592489	1.1793286	0.13588111	0.6551694	1.0	3406	tags=26%, list=16%, signal=31%
GO_IMMUNE_RESPONSE_REGULATING_CELL_SURFACE_RECEPTOR_SIGNALING_PATHWAY	GO_IMMUNE_RESPONSE_REGULATING_CELL_SURFACE_RECEPTOR_SIGNALING_PATHWAY		285	0.43573004	1.1792464	0.29296875	0.6544997	1.0	3947	tags=31%, list=18%, signal=37%
GO_HETEROPHILIC_CELL_CELL_ADHESION_VIA_PLASMA_MEMBRANE_CELL_ADHESION_MOLECULES	GO_HETEROPHILIC_CELL_CELL_ADHESION_VIA_PLASMA_MEMBRANE_CELL_ADHESION_MOLECULES		38	0.51213413	1.1788998	0.25	0.6546898	1.0	3699	tags=37%, list=17%, signal=44%
GO_MEMBRANE_BIOGENESIS	GO_MEMBRANE_BIOGENESIS		30	0.43514776	1.1786529	0.2215909	0.654522	1.0	3592	tags=30%, list=17%, signal=36%
GO_POSITIVE_REGULATION_OF_CELLULAR_RESPONSE_TO_INSULIN_STIMULUS	GO_POSITIVE_REGULATION_OF_CELLULAR_RESPONSE_TO_INSULIN_STIMULUS		20	0.45292997	1.1786475	0.21247563	0.6536136	1.0	1154	tags=15%, list=5%, signal=16%
GO_NEGATIVE_REGULATION_OF_PEPTIDYL_TYROSINE_PHOSPHORYLATION	GO_NEGATIVE_REGULATION_OF_PEPTIDYL_TYROSINE_PHOSPHORYLATION		37	0.39198858	1.1785066	0.20816326	0.65312415	1.0	2645	tags=22%, list=12%, signal=25%
GO_AUDITORY_RECEPTOR_CELL_DEVELOPMENT	GO_AUDITORY_RECEPTOR_CELL_DEVELOPMENT		17	0.40523037	1.17841	0.253493	0.65251255	1.0	4051	tags=29%, list=19%, signal=36%
GO_GLUCOSAMINE_CONTAINING_COMPOUND_METABOLIC_PROCESS	GO_GLUCOSAMINE_CONTAINING_COMPOUND_METABOLIC_PROCESS		24	0.5067585	1.1780895	0.21971253	0.65252	1.0	4299	tags=38%, list=20%, signal=47%
GO_CELLULAR_RESPONSE_TO_GROWTH_HORMONE_STIMULUS	GO_CELLULAR_RESPONSE_TO_GROWTH_HORMONE_STIMULUS		20	0.4783171	1.1780264	0.24801587	0.65176064	1.0	3529	tags=35%, list=16%, signal=42%
GO_RESPONSE_TO_PEPTIDE	GO_RESPONSE_TO_PEPTIDE		388	0.31350267	1.1777781	0.12252964	0.65158254	1.0	2853	tags=18%, list=13%, signal=20%
GO_REGULATION_OF_ESTABLISHMENT_OF_PROTEIN_LOCALIZATION_TO_PLASMA_MEMBRANE	GO_REGULATION_OF_ESTABLISHMENT_OF_PROTEIN_LOCALIZATION_TO_PLASMA_MEMBRANE		45	0.39570335	1.1775182	0.16313559	0.65148485	1.0	1736	tags=20%, list=8%, signal=22%
GO_ANTIGEN_PROCESSING_AND_PRESENTATION_OF_ENDOGENOUS_ANTIGEN	GO_ANTIGEN_PROCESSING_AND_PRESENTATION_OF_ENDOGENOUS_ANTIGEN		17	0.5309038	1.1773963	0.284	0.65094215	1.0	2561	tags=24%, list=12%, signal=27%
GO_NEUROMUSCULAR_PROCESS_CONTROLLING_POSTURE	GO_NEUROMUSCULAR_PROCESS_CONTROLLING_POSTURE		15	0.49540338	1.1772505	0.26953125	0.6505066	1.0	4094	tags=33%, list=19%, signal=41%
GO_POSITIVE_REGULATION_OF_FATTY_ACID_METABOLIC_PROCESS	GO_POSITIVE_REGULATION_OF_FATTY_ACID_METABOLIC_PROCESS		33	0.46248323	1.1770204	0.216	0.65028155	1.0	4469	tags=36%, list=21%, signal=46%
GO_RENAL_SYSTEM_PROCESS_INVOLVED_IN_REGULATION_OF_SYSTEMIC_ARTERIAL_BLOOD_PRESSURE	GO_RENAL_SYSTEM_PROCESS_INVOLVED_IN_REGULATION_OF_SYSTEMIC_ARTERIAL_BLOOD_PRESSURE		23	0.5003024	1.1768318	0.22265625	0.6499125	1.0	1700	tags=17%, list=8%, signal=19%
GO_ENERGY_DERIVATION_BY_OXIDATION_OF_ORGANIC_COMPOUNDS	GO_ENERGY_DERIVATION_BY_OXIDATION_OF_ORGANIC_COMPOUNDS		203	0.29797545	1.1762749	0.2407767	0.65072316	1.0	6036	tags=35%, list=28%, signal=48%
GO_ASTROCYTE_DIFFERENTIATION	GO_ASTROCYTE_DIFFERENTIATION		38	0.41946626	1.1760476	0.19551934	0.650544	1.0	3529	tags=32%, list=16%, signal=38%
GO_PURINE_CONTAINING_COMPOUND_CATABOLIC_PROCESS	GO_PURINE_CONTAINING_COMPOUND_CATABOLIC_PROCESS		47	0.39871088	1.1758159	0.18562874	0.6503203	1.0	3193	tags=28%, list=15%, signal=32%
GO_MUSCLE_CELL_CELLULAR_HOMEOSTASIS	GO_MUSCLE_CELL_CELLULAR_HOMEOSTASIS		17	0.5654527	1.1756786	0.28793773	0.64987206	1.0	1173	tags=29%, list=5%, signal=31%
GO_DETECTION_OF_CHEMICAL_STIMULUS_INVOLVED_IN_SENSORY_PERCEPTION_OF_TASTE	GO_DETECTION_OF_CHEMICAL_STIMULUS_INVOLVED_IN_SENSORY_PERCEPTION_OF_TASTE		34	0.5026432	1.1752838	0.25465837	0.6501683	1.0	1744	tags=18%, list=8%, signal=19%
GO_NEGATIVE_REGULATION_OF_PHOSPHORYLATION	GO_NEGATIVE_REGULATION_OF_PHOSPHORYLATION		397	0.32957307	1.1748657	0.11576846	0.65056854	1.0	3834	tags=26%, list=18%, signal=31%
GO_CELLULAR_RESPONSE_TO_TOXIC_SUBSTANCE	GO_CELLULAR_RESPONSE_TO_TOXIC_SUBSTANCE		25	0.43449545	1.1747334	0.184	0.6500531	1.0	1760	tags=20%, list=8%, signal=22%
GO_CONNECTIVE_TISSUE_DEVELOPMENT	GO_CONNECTIVE_TISSUE_DEVELOPMENT		187	0.42084506	1.1745731	0.19011407	0.64963245	1.0	3531	tags=33%, list=16%, signal=39%
GO_NEGATIVE_REGULATION_OF_NOTCH_SIGNALING_PATHWAY	GO_NEGATIVE_REGULATION_OF_NOTCH_SIGNALING_PATHWAY		26	0.49313882	1.1743531	0.1953125	0.6494027	1.0	2664	tags=31%, list=12%, signal=35%
GO_REGULATION_OF_CARDIAC_MUSCLE_CELL_CONTRACTION	GO_REGULATION_OF_CARDIAC_MUSCLE_CELL_CONTRACTION		27	0.45620432	1.1743299	0.21995927	0.64859444	1.0	161	tags=11%, list=1%, signal=11%
GO_REGULATION_OF_CELLULAR_COMPONENT_SIZE	GO_REGULATION_OF_CELLULAR_COMPONENT_SIZE		318	0.32435176	1.1739286	0.12790698	0.6488925	1.0	3729	tags=25%, list=17%, signal=29%
GO_AORTA_DEVELOPMENT	GO_AORTA_DEVELOPMENT		41	0.49635422	1.1727144	0.28737864	0.65161926	1.0	3457	tags=29%, list=16%, signal=35%
GO_RESPONSE_TO_AXON_INJURY	GO_RESPONSE_TO_AXON_INJURY		45	0.41747734	1.1726902	0.17659138	0.65080625	1.0	2750	tags=31%, list=13%, signal=36%
GO_REGULATION_OF_VASOCONSTRICTION	GO_REGULATION_OF_VASOCONSTRICTION		65	0.41574326	1.172478	0.16536964	0.65054333	1.0	4823	tags=37%, list=22%, signal=47%
GO_REGULATION_OF_AMINE_TRANSPORT	GO_REGULATION_OF_AMINE_TRANSPORT		67	0.39323774	1.1721148	0.172147	0.6507593	1.0	4679	tags=33%, list=22%, signal=42%
GO_APOPTOTIC_PROCESS_INVOLVED_IN_DEVELOPMENT	GO_APOPTOTIC_PROCESS_INVOLVED_IN_DEVELOPMENT		20	0.48748717	1.171741	0.20496894	0.65093774	1.0	1633	tags=20%, list=8%, signal=22%
GO_POSITIVE_REGULATION_OF_RELEASE_OF_SEQUESTERED_CALCIUM_ION_INTO_CYTOSOL	GO_POSITIVE_REGULATION_OF_RELEASE_OF_SEQUESTERED_CALCIUM_ION_INTO_CYTOSOL		35	0.4743163	1.1715728	0.20948617	0.650583	1.0	5147	tags=51%, list=24%, signal=67%
GO_REGULATION_OF_I_KAPPAB_KINASE_NF_KAPPAB_SIGNALING	GO_REGULATION_OF_I_KAPPAB_KINASE_NF_KAPPAB_SIGNALING		219	0.3624069	1.171516	0.2055336	0.6498471	1.0	3405	tags=27%, list=16%, signal=32%
GO_GOLGI_TO_ENDOSOME_TRANSPORT	GO_GOLGI_TO_ENDOSOME_TRANSPORT		17	0.44168824	1.1714919	0.2749004	0.6490338	1.0	3907	tags=47%, list=18%, signal=57%
GO_FOREBRAIN_NEURON_DEVELOPMENT	GO_FOREBRAIN_NEURON_DEVELOPMENT		34	0.4139062	1.1714538	0.23703703	0.6482556	1.0	3213	tags=24%, list=15%, signal=28%
GO_REGULATION_OF_RESPONSE_TO_REACTIVE_OXYGEN_SPECIES	GO_REGULATION_OF_RESPONSE_TO_REACTIVE_OXYGEN_SPECIES		32	0.42261434	1.1711891	0.1875	0.64822066	1.0	1449	tags=19%, list=7%, signal=20%
GO_REGULATION_OF_NITRIC_OXIDE_BIOSYNTHETIC_PROCESS	GO_REGULATION_OF_NITRIC_OXIDE_BIOSYNTHETIC_PROCESS		51	0.46165225	1.1707368	0.20750988	0.64869267	1.0	2551	tags=31%, list=12%, signal=35%
GO_REGULATION_OF_MITOCHONDRIAL_DEPOLARIZATION	GO_REGULATION_OF_MITOCHONDRIAL_DEPOLARIZATION		17	0.55506325	1.1703048	0.21984436	0.6491282	1.0	2382	tags=47%, list=11%, signal=53%
GO_POSITIVE_REGULATION_OF_TRANSCRIPTION_FROM_RNA_POLYMERASE_II_PROMOTER_INVOLVED_IN_CELLULAR_RESPONSE_TO_CHEMICAL_STIMULUS	GO_POSITIVE_REGULATION_OF_TRANSCRIPTION_FROM_RNA_POLYMERASE_II_PROMOTER_INVOLVED_IN_CELLULAR_RESPONSE_TO_CHEMICAL_STIMULUS		26	0.41037747	1.1701598	0.20117188	0.6486707	1.0	3421	tags=27%, list=16%, signal=32%
GO_CAMP_BIOSYNTHETIC_PROCESS	GO_CAMP_BIOSYNTHETIC_PROCESS		16	0.51584125	1.1695802	0.23091976	0.6495688	1.0	4277	tags=50%, list=20%, signal=62%
GO_REGULATION_OF_SMOOTH_MUSCLE_CELL_PROLIFERATION	GO_REGULATION_OF_SMOOTH_MUSCLE_CELL_PROLIFERATION		98	0.38973445	1.1694797	0.1527495	0.6489669	1.0	3649	tags=30%, list=17%, signal=35%
GO_NEGATIVE_REGULATION_OF_CARDIAC_MUSCLE_TISSUE_DEVELOPMENT	GO_NEGATIVE_REGULATION_OF_CARDIAC_MUSCLE_TISSUE_DEVELOPMENT		17	0.516288	1.1692758	0.26346153	0.6487125	1.0	3100	tags=24%, list=14%, signal=27%
GO_REGULATION_OF_CELL_ACTIVATION	GO_REGULATION_OF_CELL_ACTIVATION		449	0.43469366	1.1683705	0.2623274	0.6505544	1.0	3351	tags=32%, list=15%, signal=37%
GO_FATTY_ACID_CATABOLIC_PROCESS	GO_FATTY_ACID_CATABOLIC_PROCESS		71	0.41755036	1.1681013	0.25604838	0.6504936	1.0	4988	tags=41%, list=23%, signal=53%
GO_NEUROTROPHIN_SIGNALING_PATHWAY	GO_NEUROTROPHIN_SIGNALING_PATHWAY		23	0.44005004	1.16792	0.24708171	0.6501273	1.0	4327	tags=48%, list=20%, signal=60%
GO_DENDRITE_DEVELOPMENT	GO_DENDRITE_DEVELOPMENT		76	0.3801622	1.1665043	0.21923077	0.6536652	1.0	4176	tags=29%, list=19%, signal=36%
GO_SPLEEN_DEVELOPMENT	GO_SPLEEN_DEVELOPMENT		37	0.43225312	1.1660776	0.22929937	0.6540994	1.0	3140	tags=30%, list=14%, signal=35%
GO_CAMP_METABOLIC_PROCESS	GO_CAMP_METABOLIC_PROCESS		32	0.45890284	1.1658463	0.23745173	0.6539184	1.0	4277	tags=44%, list=20%, signal=54%
GO_PURINERGIC_RECEPTOR_SIGNALING_PATHWAY	GO_PURINERGIC_RECEPTOR_SIGNALING_PATHWAY		26	0.5870365	1.1652418	0.27865613	0.6548318	1.0	2537	tags=46%, list=12%, signal=52%
GO_SKELETAL_SYSTEM_DEVELOPMENT	GO_SKELETAL_SYSTEM_DEVELOPMENT		440	0.3802545	1.1651438	0.21359223	0.6542616	1.0	3199	tags=24%, list=15%, signal=27%
GO_GROWTH	GO_GROWTH		386	0.3541229	1.1651108	0.17829457	0.6535052	1.0	2486	tags=17%, list=11%, signal=19%
GO_RESPONSE_TO_GROWTH_HORMONE	GO_RESPONSE_TO_GROWTH_HORMONE		30	0.43760648	1.1651102	0.2165992	0.6526388	1.0	2751	tags=30%, list=13%, signal=34%
GO_NEGATIVE_REGULATION_OF_NEURON_DIFFERENTIATION	GO_NEGATIVE_REGULATION_OF_NEURON_DIFFERENTIATION		182	0.35654545	1.1642283	0.16697936	0.65437174	1.0	3672	tags=24%, list=17%, signal=28%
GO_LIPID_CATABOLIC_PROCESS	GO_LIPID_CATABOLIC_PROCESS		228	0.3544231	1.1636896	0.18736842	0.6551919	1.0	3784	tags=25%, list=17%, signal=30%
GO_NEGATIVE_REGULATION_OF_ADHERENS_JUNCTION_ORGANIZATION	GO_NEGATIVE_REGULATION_OF_ADHERENS_JUNCTION_ORGANIZATION		15	0.52139914	1.16365	0.3007663	0.65444386	1.0	2697	tags=33%, list=12%, signal=38%
GO_SOMATIC_STEM_CELL_POPULATION_MAINTENANCE	GO_SOMATIC_STEM_CELL_POPULATION_MAINTENANCE		64	0.37354004	1.1635678	0.20192307	0.65382856	1.0	2807	tags=16%, list=13%, signal=18%
GO_AMMONIUM_TRANSPORT	GO_AMMONIUM_TRANSPORT		54	0.40865222	1.1634854	0.18480493	0.65318	1.0	2236	tags=20%, list=10%, signal=23%
GO_RESPONSE_TO_ACTIVITY	GO_RESPONSE_TO_ACTIVITY		66	0.41948327	1.1632549	0.2164751	0.65305364	1.0	2816	tags=26%, list=13%, signal=29%
GO_MESENCHYMAL_CELL_DIFFERENTIATION	GO_MESENCHYMAL_CELL_DIFFERENTIATION		132	0.41141477	1.1627036	0.1875	0.65392256	1.0	4023	tags=31%, list=18%, signal=38%
GO_RETINA_HOMEOSTASIS	GO_RETINA_HOMEOSTASIS		58	0.445899	1.16193	0.28189301	0.6554159	1.0	3235	tags=31%, list=15%, signal=36%
GO_LONG_TERM_MEMORY	GO_LONG_TERM_MEMORY		27	0.3734821	1.1613737	0.247505	0.6562012	1.0	2035	tags=15%, list=9%, signal=16%
GO_EMBRYONIC_HINDLIMB_MORPHOGENESIS	GO_EMBRYONIC_HINDLIMB_MORPHOGENESIS		28	0.4792895	1.160982	0.26640928	0.65647906	1.0	4355	tags=39%, list=20%, signal=49%
GO_POSITIVE_REGULATION_OF_SMOOTHENED_SIGNALING_PATHWAY	GO_POSITIVE_REGULATION_OF_SMOOTHENED_SIGNALING_PATHWAY		24	0.56105274	1.1609424	0.2454361	0.6557486	1.0	1767	tags=33%, list=8%, signal=36%
GO_REGULATION_OF_PEPTIDE_SECRETION	GO_REGULATION_OF_PEPTIDE_SECRETION		200	0.31417358	1.1608075	0.13429752	0.655283	1.0	4443	tags=29%, list=20%, signal=36%
GO_RENAL_SYSTEM_VASCULATURE_DEVELOPMENT	GO_RENAL_SYSTEM_VASCULATURE_DEVELOPMENT		19	0.54821634	1.1606408	0.25948104	0.6549377	1.0	3457	tags=42%, list=16%, signal=50%
GO_REGULATION_OF_G_PROTEIN_COUPLED_RECEPTOR_PROTEIN_SIGNALING_PATHWAY	GO_REGULATION_OF_G_PROTEIN_COUPLED_RECEPTOR_PROTEIN_SIGNALING_PATHWAY		119	0.36327523	1.1595861	0.19373778	0.65721494	1.0	3703	tags=28%, list=17%, signal=33%
GO_CELL_SURFACE_RECEPTOR_SIGNALING_PATHWAY_INVOLVED_IN_CELL_CELL_SIGNALING	GO_CELL_SURFACE_RECEPTOR_SIGNALING_PATHWAY_INVOLVED_IN_CELL_CELL_SIGNALING		67	0.3896082	1.159548	0.19769673	0.65647966	1.0	2242	tags=15%, list=10%, signal=17%
GO_REGULATION_OF_PLATELET_ACTIVATION	GO_REGULATION_OF_PLATELET_ACTIVATION		30	0.5054254	1.1576755	0.26120856	0.6609666	1.0	4648	tags=50%, list=21%, signal=63%
GO_OSSIFICATION	GO_OSSIFICATION		235	0.40918776	1.1575747	0.21223709	0.66045725	1.0	2983	tags=26%, list=14%, signal=29%
GO_REGULATION_OF_NEUROTRANSMITTER_TRANSPORT	GO_REGULATION_OF_NEUROTRANSMITTER_TRANSPORT		58	0.4007936	1.1575389	0.23782772	0.6597386	1.0	4808	tags=33%, list=22%, signal=42%
GO_NEGATIVE_REGULATION_OF_PROTEIN_KINASE_B_SIGNALING	GO_NEGATIVE_REGULATION_OF_PROTEIN_KINASE_B_SIGNALING		34	0.37683237	1.157532	0.22153209	0.6589031	1.0	4912	tags=38%, list=23%, signal=49%
GO_DEVELOPMENTAL_GROWTH	GO_DEVELOPMENTAL_GROWTH		315	0.35367733	1.1570027	0.19011407	0.65966696	1.0	1964	tags=15%, list=9%, signal=17%
GO_RESPONSE_TO_LITHIUM_ION	GO_RESPONSE_TO_LITHIUM_ION		27	0.45237064	1.1568116	0.24260356	0.65936464	1.0	3796	tags=37%, list=17%, signal=45%
GO_REGULATION_OF_CELLULAR_RESPONSE_TO_GROWTH_FACTOR_STIMULUS	GO_REGULATION_OF_CELLULAR_RESPONSE_TO_GROWTH_FACTOR_STIMULUS		220	0.40295768	1.1566008	0.25338492	0.6591417	1.0	3169	tags=24%, list=15%, signal=28%
GO_NEGATIVE_REGULATION_OF_GROWTH	GO_NEGATIVE_REGULATION_OF_GROWTH		226	0.34919724	1.1565758	0.1446281	0.6583626	1.0	1892	tags=15%, list=9%, signal=17%
GO_POSITIVE_REGULATION_OF_STRESS_ACTIVATED_PROTEIN_KINASE_SIGNALING_CASCADE	GO_POSITIVE_REGULATION_OF_STRESS_ACTIVATED_PROTEIN_KINASE_SIGNALING_CASCADE		129	0.36342683	1.1565443	0.16075157	0.6576101	1.0	3406	tags=28%, list=16%, signal=33%
GO_PHOSPHATIDYLGLYCEROL_ACYL_CHAIN_REMODELING	GO_PHOSPHATIDYLGLYCEROL_ACYL_CHAIN_REMODELING		16	0.5651527	1.1564559	0.25840336	0.6570509	1.0	2700	tags=25%, list=12%, signal=29%
GO_NEGATIVE_REGULATION_OF_CELL_GROWTH	GO_NEGATIVE_REGULATION_OF_CELL_GROWTH		163	0.3632042	1.155892	0.15789473	0.6578393	1.0	1853	tags=16%, list=9%, signal=17%
GO_POSITIVE_REGULATION_OF_ENDOTHELIAL_CELL_PROLIFERATION	GO_POSITIVE_REGULATION_OF_ENDOTHELIAL_CELL_PROLIFERATION		65	0.45415378	1.1554195	0.25403225	0.6584443	1.0	2554	tags=26%, list=12%, signal=30%
GO_CELL_CELL_SIGNALING_INVOLVED_IN_CARDIAC_CONDUCTION	GO_CELL_CELL_SIGNALING_INVOLVED_IN_CARDIAC_CONDUCTION		21	0.5071197	1.1553873	0.29400387	0.6577097	1.0	2134	tags=29%, list=10%, signal=32%
GO_NEGATIVE_REGULATION_OF_STRIATED_MUSCLE_CELL_APOPTOTIC_PROCESS	GO_NEGATIVE_REGULATION_OF_STRIATED_MUSCLE_CELL_APOPTOTIC_PROCESS		17	0.46477792	1.1551481	0.22156863	0.6576334	1.0	1751	tags=24%, list=8%, signal=26%
GO_POSITIVE_REGULATION_OF_VASCULATURE_DEVELOPMENT	GO_POSITIVE_REGULATION_OF_VASCULATURE_DEVELOPMENT		125	0.44158494	1.154775	0.2446184	0.6579131	1.0	3174	tags=34%, list=15%, signal=39%
GO_POLYOL_TRANSPORT	GO_POLYOL_TRANSPORT		16	0.49910748	1.1544534	0.25103736	0.6581044	1.0	1984	tags=25%, list=9%, signal=27%
GO_NEGATIVE_REGULATION_OF_SECRETION	GO_NEGATIVE_REGULATION_OF_SECRETION		188	0.3614656	1.1543818	0.13778706	0.65746295	1.0	2983	tags=21%, list=14%, signal=24%
GO_POSITIVE_REGULATION_OF_HOMEOSTATIC_PROCESS	GO_POSITIVE_REGULATION_OF_HOMEOSTATIC_PROCESS		201	0.3331005	1.1536024	0.16064256	0.65883094	1.0	4321	tags=31%, list=20%, signal=38%
GO_NEGATIVE_REGULATION_OF_BIOMINERAL_TISSUE_DEVELOPMENT	GO_NEGATIVE_REGULATION_OF_BIOMINERAL_TISSUE_DEVELOPMENT		18	0.5129215	1.1533456	0.25903615	0.6587758	1.0	3172	tags=39%, list=15%, signal=45%
GO_NEGATIVE_REGULATION_OF_IMMUNE_SYSTEM_PROCESS	GO_NEGATIVE_REGULATION_OF_IMMUNE_SYSTEM_PROCESS		343	0.39733908	1.1531793	0.25296444	0.6584152	1.0	3429	tags=28%, list=16%, signal=33%
GO_POLYSACCHARIDE_METABOLIC_PROCESS	GO_POLYSACCHARIDE_METABOLIC_PROCESS		75	0.3874171	1.1530657	0.2104247	0.6579221	1.0	3430	tags=25%, list=16%, signal=30%
GO_SINGLE_ORGANISM_BEHAVIOR	GO_SINGLE_ORGANISM_BEHAVIOR		365	0.32542074	1.1522647	0.17613636	0.6593736	1.0	2842	tags=16%, list=13%, signal=19%
GO_REGULATION_OF_MICROTUBULE_BASED_MOVEMENT	GO_REGULATION_OF_MICROTUBULE_BASED_MOVEMENT		16	0.37806857	1.1516501	0.30142567	0.66036683	1.0	4605	tags=38%, list=21%, signal=48%
GO_GENERATION_OF_PRECURSOR_METABOLITES_AND_ENERGY	GO_GENERATION_OF_PRECURSOR_METABOLITES_AND_ENERGY		272	0.2885647	1.1515974	0.23180076	0.659663	1.0	5173	tags=26%, list=24%, signal=33%
GO_B_CELL_ACTIVATION	GO_B_CELL_ACTIVATION		127	0.42388132	1.1510769	0.2873346	0.6603821	1.0	3489	tags=31%, list=16%, signal=37%
GO_RESPONSE_TO_ACID_CHEMICAL	GO_RESPONSE_TO_ACID_CHEMICAL		301	0.34699872	1.1508828	0.172147	0.6600675	1.0	3703	tags=27%, list=17%, signal=32%
GO_POSITIVE_REGULATION_OF_OSTEOBLAST_DIFFERENTIATION	GO_POSITIVE_REGULATION_OF_OSTEOBLAST_DIFFERENTIATION		58	0.45276242	1.1501355	0.2524851	0.6615451	1.0	1309	tags=19%, list=6%, signal=20%
GO_NEGATIVE_REGULATION_OF_INTRACELLULAR_SIGNAL_TRANSDUCTION	GO_NEGATIVE_REGULATION_OF_INTRACELLULAR_SIGNAL_TRANSDUCTION		406	0.31504112	1.1500959	0.16232465	0.6608271	1.0	3834	tags=25%, list=18%, signal=30%
GO_POSITIVE_REGULATION_OF_B_CELL_ACTIVATION	GO_POSITIVE_REGULATION_OF_B_CELL_ACTIVATION		73	0.5087724	1.1492649	0.31906614	0.6624787	1.0	2982	tags=38%, list=14%, signal=44%
GO_LYSOSOME_LOCALIZATION	GO_LYSOSOME_LOCALIZATION		22	0.49424878	1.1490798	0.295858	0.662208	1.0	2423	tags=23%, list=11%, signal=26%
GO_OUTFLOW_TRACT_MORPHOGENESIS	GO_OUTFLOW_TRACT_MORPHOGENESIS		56	0.47430688	1.1488333	0.2851711	0.66213864	1.0	4023	tags=39%, list=18%, signal=48%
GO_MUSCLE_CELL_PROLIFERATION	GO_MUSCLE_CELL_PROLIFERATION		18	0.5454124	1.1486865	0.26589596	0.66174346	1.0	1856	tags=28%, list=9%, signal=30%
GO_CELL_MORPHOGENESIS_INVOLVED_IN_NEURON_DIFFERENTIATION	GO_CELL_MORPHOGENESIS_INVOLVED_IN_NEURON_DIFFERENTIATION		343	0.350013	1.1481036	0.21509434	0.66267455	1.0	3706	tags=24%, list=17%, signal=29%
GO_REGULATION_OF_NOTCH_SIGNALING_PATHWAY	GO_REGULATION_OF_NOTCH_SIGNALING_PATHWAY		63	0.40126643	1.1480471	0.218	0.6620286	1.0	3270	tags=29%, list=15%, signal=34%
GO_NEGATIVE_REGULATION_OF_IMMUNE_EFFECTOR_PROCESS	GO_NEGATIVE_REGULATION_OF_IMMUNE_EFFECTOR_PROCESS		99	0.43160492	1.1477515	0.25	0.66207874	1.0	2953	tags=25%, list=14%, signal=29%
GO_DRUG_METABOLIC_PROCESS	GO_DRUG_METABOLIC_PROCESS		33	0.59316766	1.1476463	0.312	0.66157126	1.0	1951	tags=27%, list=9%, signal=30%
GO_BEHAVIOR	GO_BEHAVIOR		487	0.31728706	1.1475427	0.17943925	0.6610669	1.0	2842	tags=16%, list=13%, signal=18%
GO_MEGAKARYOCYTE_DIFFERENTIATION	GO_MEGAKARYOCYTE_DIFFERENTIATION		20	0.44893694	1.147445	0.24898785	0.660486	1.0	1970	tags=15%, list=9%, signal=16%
GO_NEGATIVE_REGULATION_OF_CELL_DEVELOPMENT	GO_NEGATIVE_REGULATION_OF_CELL_DEVELOPMENT		287	0.34336245	1.1472822	0.17738791	0.66015804	1.0	4169	tags=26%, list=19%, signal=31%
GO_REGULATION_OF_EPITHELIAL_TO_MESENCHYMAL_TRANSITION	GO_REGULATION_OF_EPITHELIAL_TO_MESENCHYMAL_TRANSITION		64	0.40376312	1.1470973	0.23182711	0.6598631	1.0	4584	tags=39%, list=21%, signal=49%
GO_REGULATION_OF_INTRINSIC_APOPTOTIC_SIGNALING_PATHWAY_IN_RESPONSE_TO_DNA_DAMAGE	GO_REGULATION_OF_INTRINSIC_APOPTOTIC_SIGNALING_PATHWAY_IN_RESPONSE_TO_DNA_DAMAGE		30	0.4174689	1.1469672	0.21991701	0.6594465	1.0	1321	tags=17%, list=6%, signal=18%
GO_TRANSMEMBRANE_RECEPTOR_PROTEIN_SERINE_THREONINE_KINASE_SIGNALING_PATHWAY	GO_TRANSMEMBRANE_RECEPTOR_PROTEIN_SERINE_THREONINE_KINASE_SIGNALING_PATHWAY		183	0.34991348	1.1467295	0.2205029	0.65939534	1.0	2810	tags=17%, list=13%, signal=19%
GO_LEUKOCYTE_MEDIATED_IMMUNITY	GO_LEUKOCYTE_MEDIATED_IMMUNITY		154	0.44937763	1.1462069	0.2962963	0.6601286	1.0	2515	tags=29%, list=12%, signal=32%
GO_NEGATIVE_REGULATION_OF_MYELOID_CELL_DIFFERENTIATION	GO_NEGATIVE_REGULATION_OF_MYELOID_CELL_DIFFERENTIATION		74	0.37522945	1.1457491	0.22745098	0.6606925	1.0	1061	tags=14%, list=5%, signal=14%
GO_GLYCOSPHINGOLIPID_BIOSYNTHETIC_PROCESS	GO_GLYCOSPHINGOLIPID_BIOSYNTHETIC_PROCESS		23	0.44212556	1.1455777	0.2510204	0.660383	1.0	2852	tags=22%, list=13%, signal=25%
GO_REGULATION_OF_LYASE_ACTIVITY	GO_REGULATION_OF_LYASE_ACTIVITY		79	0.3635388	1.145447	0.2591171	0.6599471	1.0	4340	tags=27%, list=20%, signal=33%
GO_CELL_CELL_ADHESION_VIA_PLASMA_MEMBRANE_ADHESION_MOLECULES	GO_CELL_CELL_ADHESION_VIA_PLASMA_MEMBRANE_ADHESION_MOLECULES		170	0.37891433	1.1445316	0.17871486	0.66176987	1.0	3109	tags=25%, list=14%, signal=29%
GO_CARDIAC_ATRIUM_DEVELOPMENT	GO_CARDIAC_ATRIUM_DEVELOPMENT		30	0.46282944	1.1444273	0.29182878	0.6612277	1.0	5251	tags=47%, list=24%, signal=61%
GO_RESPONSE_TO_CAMP	GO_RESPONSE_TO_CAMP		101	0.35722956	1.144238	0.20594059	0.660954	1.0	2559	tags=19%, list=12%, signal=21%
GO_REGULATION_OF_PLASMA_MEMBRANE_ORGANIZATION	GO_REGULATION_OF_PLASMA_MEMBRANE_ORGANIZATION		69	0.3499244	1.1438795	0.1959596	0.6612111	1.0	1736	tags=14%, list=8%, signal=16%
GO_T_CELL_SELECTION	GO_T_CELL_SELECTION		36	0.54649085	1.1431738	0.35490197	0.66247714	1.0	3654	tags=47%, list=17%, signal=57%
GO_NEGATIVE_REGULATION_OF_PROTEIN_SECRETION	GO_NEGATIVE_REGULATION_OF_PROTEIN_SECRETION		101	0.37832513	1.1429759	0.21818182	0.6622242	1.0	2440	tags=19%, list=11%, signal=21%
GO_NEGATIVE_REGULATION_OF_STEM_CELL_DIFFERENTIATION	GO_NEGATIVE_REGULATION_OF_STEM_CELL_DIFFERENTIATION		41	0.3733546	1.1426533	0.22396857	0.6622601	1.0	4659	tags=32%, list=21%, signal=40%
GO_MEMBRANE_ASSEMBLY	GO_MEMBRANE_ASSEMBLY		25	0.4477385	1.1426187	0.28489482	0.66154903	1.0	3411	tags=28%, list=16%, signal=33%
GO_REGULATION_OF_TUMOR_NECROSIS_FACTOR_SUPERFAMILY_CYTOKINE_PRODUCTION	GO_REGULATION_OF_TUMOR_NECROSIS_FACTOR_SUPERFAMILY_CYTOKINE_PRODUCTION		91	0.4714271	1.1423993	0.29282868	0.66139656	1.0	4052	tags=36%, list=19%, signal=44%
GO_DETECTION_OF_MECHANICAL_STIMULUS_INVOLVED_IN_SENSORY_PERCEPTION	GO_DETECTION_OF_MECHANICAL_STIMULUS_INVOLVED_IN_SENSORY_PERCEPTION		22	0.4738717	1.1420454	0.27929688	0.6616108	1.0	378	tags=9%, list=2%, signal=9%
GO_GLYCOSYLATION	GO_GLYCOSYLATION		246	0.3552762	1.1418996	0.25050917	0.6612126	1.0	4620	tags=29%, list=21%, signal=37%
GO_DEVELOPMENTAL_GROWTH_INVOLVED_IN_MORPHOGENESIS	GO_DEVELOPMENTAL_GROWTH_INVOLVED_IN_MORPHOGENESIS		101	0.4003138	1.1412935	0.25141776	0.6621469	1.0	3450	tags=26%, list=16%, signal=30%
GO_REGULATION_OF_CELL_CELL_ADHESION	GO_REGULATION_OF_CELL_CELL_ADHESION		358	0.40817562	1.1412619	0.25825244	0.6614504	1.0	3340	tags=31%, list=15%, signal=36%
GO_NEGATIVE_REGULATION_OF_DEVELOPMENTAL_GROWTH	GO_NEGATIVE_REGULATION_OF_DEVELOPMENTAL_GROWTH		81	0.36940247	1.1411848	0.19535783	0.66087824	1.0	3658	tags=27%, list=17%, signal=33%
GO_CELLULAR_IRON_ION_HOMEOSTASIS	GO_CELLULAR_IRON_ION_HOMEOSTASIS		43	0.4155429	1.1408222	0.28252032	0.6612061	1.0	2022	tags=21%, list=9%, signal=23%
GO_SKELETAL_MUSCLE_TISSUE_REGENERATION	GO_SKELETAL_MUSCLE_TISSUE_REGENERATION		25	0.4850235	1.1402632	0.29672447	0.661999	1.0	2426	tags=28%, list=11%, signal=31%
GO_REGULATION_OF_PROTEIN_KINASE_B_SIGNALING	GO_REGULATION_OF_PROTEIN_KINASE_B_SIGNALING		114	0.3723409	1.1400715	0.21223709	0.6617626	1.0	4330	tags=33%, list=20%, signal=41%
GO_NEGATIVE_REGULATION_OF_OSSIFICATION	GO_NEGATIVE_REGULATION_OF_OSSIFICATION		65	0.388968	1.1400342	0.21206225	0.66107523	1.0	3172	tags=28%, list=15%, signal=32%
GO_CELLULAR_MODIFIED_AMINO_ACID_METABOLIC_PROCESS	GO_CELLULAR_MODIFIED_AMINO_ACID_METABOLIC_PROCESS		199	0.37498096	1.1398621	0.21532091	0.66068137	1.0	2924	tags=23%, list=13%, signal=26%
GO_POSTSYNAPTIC_MEMBRANE_ORGANIZATION	GO_POSTSYNAPTIC_MEMBRANE_ORGANIZATION		25	0.47576648	1.1398579	0.27977315	0.6598996	1.0	2432	tags=28%, list=11%, signal=31%
GO_KIDNEY_MORPHOGENESIS	GO_KIDNEY_MORPHOGENESIS		81	0.42420304	1.1394714	0.23459245	0.66019857	1.0	3457	tags=30%, list=16%, signal=35%
GO_CELLULAR_RESPONSE_TO_ORGANIC_CYCLIC_COMPOUND	GO_CELLULAR_RESPONSE_TO_ORGANIC_CYCLIC_COMPOUND		439	0.31250754	1.1386088	0.16210938	0.66190904	1.0	2559	tags=18%, list=12%, signal=19%
GO_REGULATION_OF_ENDOCYTOSIS	GO_REGULATION_OF_ENDOCYTOSIS		189	0.34951356	1.1381711	0.24746451	0.66237205	1.0	3690	tags=22%, list=17%, signal=27%
GO_POSITIVE_REGULATION_OF_TRANSFORMING_GROWTH_FACTOR_BETA_PRODUCTION	GO_POSITIVE_REGULATION_OF_TRANSFORMING_GROWTH_FACTOR_BETA_PRODUCTION		16	0.5065039	1.138098	0.25387597	0.66176283	1.0	2077	tags=38%, list=10%, signal=41%
GO_REGULATION_OF_PROTEIN_LOCALIZATION_TO_CELL_SURFACE	GO_REGULATION_OF_PROTEIN_LOCALIZATION_TO_CELL_SURFACE		25	0.46175358	1.1373187	0.24369748	0.66328603	1.0	2244	tags=24%, list=10%, signal=27%
GO_CELLULAR_RESPONSE_TO_ACID_CHEMICAL	GO_CELLULAR_RESPONSE_TO_ACID_CHEMICAL		161	0.3761114	1.1370215	0.22868218	0.6633385	1.0	3457	tags=28%, list=16%, signal=33%
GO_RESPONSE_TO_UV_B	GO_RESPONSE_TO_UV_B		16	0.5027631	1.136927	0.2696177	0.66281605	1.0	2665	tags=31%, list=12%, signal=36%
GO_REGULATION_OF_TRIGLYCERIDE_BIOSYNTHETIC_PROCESS	GO_REGULATION_OF_TRIGLYCERIDE_BIOSYNTHETIC_PROCESS		17	0.46109587	1.136922	0.28803244	0.6620434	1.0	1246	tags=18%, list=6%, signal=19%
GO_REGULATION_OF_B_CELL_ACTIVATION	GO_REGULATION_OF_B_CELL_ACTIVATION		108	0.48591655	1.136424	0.33268103	0.6627123	1.0	2804	tags=32%, list=13%, signal=37%
GO_MESONEPHROS_DEVELOPMENT	GO_MESONEPHROS_DEVELOPMENT		89	0.41005555	1.1360334	0.22376238	0.6630926	1.0	4061	tags=33%, list=19%, signal=40%
GO_NEGATIVE_REGULATION_OF_CELLULAR_AMIDE_METABOLIC_PROCESS	GO_NEGATIVE_REGULATION_OF_CELLULAR_AMIDE_METABOLIC_PROCESS		117	0.28103554	1.1359855	0.22903885	0.6624554	1.0	5019	tags=29%, list=23%, signal=38%
GO_REGULATION_OF_MULTICELLULAR_ORGANISM_GROWTH	GO_REGULATION_OF_MULTICELLULAR_ORGANISM_GROWTH		65	0.31505936	1.1356089	0.23282443	0.6628216	1.0	3410	tags=17%, list=16%, signal=20%
GO_POSITIVE_REGULATION_OF_KINASE_ACTIVITY	GO_POSITIVE_REGULATION_OF_KINASE_ACTIVITY		455	0.3117069	1.1353644	0.14	0.66272885	1.0	3773	tags=27%, list=17%, signal=32%
GO_PROTEIN_DEPHOSPHORYLATION	GO_PROTEIN_DEPHOSPHORYLATION		177	0.3001268	1.1348783	0.18359375	0.6633164	1.0	2137	tags=14%, list=10%, signal=16%
GO_REGULATION_OF_RESPONSE_TO_WOUNDING	GO_REGULATION_OF_RESPONSE_TO_WOUNDING		388	0.38509554	1.134553	0.2238193	0.66344357	1.0	3429	tags=27%, list=16%, signal=31%
GO_TRANSMEMBRANE_RECEPTOR_PROTEIN_TYROSINE_KINASE_SIGNALING_PATHWAY	GO_TRANSMEMBRANE_RECEPTOR_PROTEIN_TYROSINE_KINASE_SIGNALING_PATHWAY		483	0.30769512	1.1342909	0.18627451	0.6634506	1.0	3186	tags=19%, list=15%, signal=22%
GO_REGULATION_OF_TISSUE_REMODELING	GO_REGULATION_OF_TISSUE_REMODELING		58	0.40257084	1.1342798	0.25440314	0.66270673	1.0	3897	tags=29%, list=18%, signal=36%
GO_REGULATION_OF_DENDRITIC_SPINE_DEVELOPMENT	GO_REGULATION_OF_DENDRITIC_SPINE_DEVELOPMENT		53	0.3668961	1.1336374	0.20952381	0.66378784	1.0	2171	tags=19%, list=10%, signal=21%
GO_REGULATION_OF_INTRACELLULAR_PROTEIN_TRANSPORT	GO_REGULATION_OF_INTRACELLULAR_PROTEIN_TRANSPORT		348	0.3010019	1.1332442	0.18069816	0.6642166	1.0	3501	tags=20%, list=16%, signal=23%
GO_REGULATION_OF_BMP_SIGNALING_PATHWAY	GO_REGULATION_OF_BMP_SIGNALING_PATHWAY		75	0.43115902	1.1330237	0.2857143	0.6640448	1.0	3150	tags=28%, list=14%, signal=33%
GO_NEGATIVE_REGULATION_OF_REPRODUCTIVE_PROCESS	GO_NEGATIVE_REGULATION_OF_REPRODUCTIVE_PROCESS		47	0.41621807	1.1325543	0.2159533	0.6645591	1.0	3786	tags=34%, list=17%, signal=41%
GO_REGULATION_OF_CYCLIC_NUCLEOTIDE_METABOLIC_PROCESS	GO_REGULATION_OF_CYCLIC_NUCLEOTIDE_METABOLIC_PROCESS		147	0.35546482	1.1320536	0.26119402	0.6652246	1.0	4412	tags=28%, list=20%, signal=35%
GO_POSITIVE_REGULATION_OF_WNT_SIGNALING_PATHWAY	GO_POSITIVE_REGULATION_OF_WNT_SIGNALING_PATHWAY		144	0.33107775	1.1320528	0.2413088	0.66444933	1.0	2055	tags=15%, list=9%, signal=16%
GO_HISTONE_H3_DEACETYLATION	GO_HISTONE_H3_DEACETYLATION		21	0.36312312	1.1318861	0.3012295	0.66417176	1.0	4854	tags=43%, list=22%, signal=55%
GO_REGULATION_OF_FILOPODIUM_ASSEMBLY	GO_REGULATION_OF_FILOPODIUM_ASSEMBLY		34	0.42936057	1.1318008	0.26171875	0.66365546	1.0	2292	tags=29%, list=11%, signal=33%
GO_DENDRITE_MORPHOGENESIS	GO_DENDRITE_MORPHOGENESIS		41	0.411955	1.1316521	0.27186313	0.66327846	1.0	2660	tags=20%, list=12%, signal=22%
GO_STEM_CELL_DIFFERENTIATION	GO_STEM_CELL_DIFFERENTIATION		186	0.37729305	1.1316332	0.19507575	0.6625704	1.0	2238	tags=19%, list=10%, signal=21%
GO_REGULATION_OF_OSTEOBLAST_DIFFERENTIATION	GO_REGULATION_OF_OSTEOBLAST_DIFFERENTIATION		108	0.40861306	1.1310456	0.2701613	0.6633579	1.0	4309	tags=34%, list=20%, signal=43%
GO_DEMETHYLATION	GO_DEMETHYLATION		50	0.34127852	1.1308326	0.28125	0.6631326	1.0	4797	tags=30%, list=22%, signal=38%
GO_OTIC_VESICLE_DEVELOPMENT	GO_OTIC_VESICLE_DEVELOPMENT		15	0.5012588	1.1307954	0.26900584	0.66246235	1.0	3010	tags=27%, list=14%, signal=31%
GO_POSITIVE_REGULATION_OF_STEM_CELL_DIFFERENTIATION	GO_POSITIVE_REGULATION_OF_STEM_CELL_DIFFERENTIATION		49	0.42995745	1.1306766	0.27504912	0.66205555	1.0	4306	tags=41%, list=20%, signal=51%
GO_ODONTOGENESIS	GO_ODONTOGENESIS		101	0.4058885	1.130557	0.22574258	0.6616274	1.0	3260	tags=28%, list=15%, signal=32%
GO_LEARNING	GO_LEARNING		124	0.34704313	1.1303406	0.25095057	0.66150033	1.0	2806	tags=19%, list=13%, signal=21%
GO_REGULATION_OF_PROTEIN_TARGETING	GO_REGULATION_OF_PROTEIN_TARGETING		279	0.30826262	1.130222	0.18664047	0.6611065	1.0	2402	tags=15%, list=11%, signal=17%
GO_ARTERY_DEVELOPMENT	GO_ARTERY_DEVELOPMENT		75	0.43211585	1.1296808	0.30639097	0.66189504	1.0	4237	tags=36%, list=19%, signal=45%
GO_NEGATIVE_REGULATION_OF_EPITHELIAL_CELL_APOPTOTIC_PROCESS	GO_NEGATIVE_REGULATION_OF_EPITHELIAL_CELL_APOPTOTIC_PROCESS		35	0.4644439	1.1290512	0.26959848	0.66297853	1.0	1913	tags=23%, list=9%, signal=25%
GO_REGULATION_OF_INCLUSION_BODY_ASSEMBLY	GO_REGULATION_OF_INCLUSION_BODY_ASSEMBLY		15	0.47589612	1.1286565	0.2701613	0.6633421	1.0	464	tags=13%, list=2%, signal=14%
GO_POSITIVE_REGULATION_OF_PHOSPHATASE_ACTIVITY	GO_POSITIVE_REGULATION_OF_PHOSPHATASE_ACTIVITY		26	0.4563763	1.1284816	0.27991885	0.6630672	1.0	3140	tags=27%, list=14%, signal=31%
GO_NEGATIVE_REGULATION_OF_RESPONSE_TO_EXTERNAL_STIMULUS	GO_NEGATIVE_REGULATION_OF_RESPONSE_TO_EXTERNAL_STIMULUS		254	0.34774315	1.1282705	0.20114942	0.6629086	1.0	3842	tags=30%, list=18%, signal=35%
GO_POSITIVE_REGULATION_OF_ACTIN_FILAMENT_BUNDLE_ASSEMBLY	GO_POSITIVE_REGULATION_OF_ACTIN_FILAMENT_BUNDLE_ASSEMBLY		45	0.40064937	1.1274155	0.22834645	0.66464376	1.0	3736	tags=33%, list=17%, signal=40%
GO_REGULATION_OF_B_CELL_PROLIFERATION	GO_REGULATION_OF_B_CELL_PROLIFERATION		54	0.4916331	1.1274154	0.32688588	0.6638842	1.0	2982	tags=33%, list=14%, signal=39%
GO_EPITHELIAL_TUBE_BRANCHING_INVOLVED_IN_LUNG_MORPHOGENESIS	GO_EPITHELIAL_TUBE_BRANCHING_INVOLVED_IN_LUNG_MORPHOGENESIS		25	0.48593286	1.1271962	0.27131784	0.66371626	1.0	1604	tags=24%, list=7%, signal=26%
GO_LEUKOCYTE_PROLIFERATION	GO_LEUKOCYTE_PROLIFERATION		86	0.47946995	1.125923	0.34274194	0.6666353	1.0	2449	tags=27%, list=11%, signal=30%
GO_2_OXOGLUTARATE_METABOLIC_PROCESS	GO_2_OXOGLUTARATE_METABOLIC_PROCESS		19	0.44114876	1.1255193	0.30042017	0.6671184	1.0	2766	tags=32%, list=13%, signal=36%
GO_CELLULAR_EXTRAVASATION	GO_CELLULAR_EXTRAVASATION		24	0.54991823	1.1252325	0.31984586	0.6672319	1.0	2867	tags=46%, list=13%, signal=53%
GO_RESPONSE_TO_PAIN	GO_RESPONSE_TO_PAIN		28	0.4385288	1.1250918	0.26577437	0.66688645	1.0	729	tags=11%, list=3%, signal=11%
GO_REGULATION_OF_ALPHA_BETA_T_CELL_PROLIFERATION	GO_REGULATION_OF_ALPHA_BETA_T_CELL_PROLIFERATION		23	0.5775707	1.1242526	0.351626	0.66859823	1.0	2104	tags=43%, list=10%, signal=48%
GO_UNSATURATED_FATTY_ACID_BIOSYNTHETIC_PROCESS	GO_UNSATURATED_FATTY_ACID_BIOSYNTHETIC_PROCESS		52	0.4424381	1.1241096	0.26458332	0.6682353	1.0	3075	tags=27%, list=14%, signal=31%
GO_OLFACTORY_LOBE_DEVELOPMENT	GO_OLFACTORY_LOBE_DEVELOPMENT		34	0.42843503	1.1240065	0.26487523	0.6678084	1.0	2740	tags=29%, list=13%, signal=34%
GO_REGULATION_OF_CELL_ADHESION_MEDIATED_BY_INTEGRIN	GO_REGULATION_OF_CELL_ADHESION_MEDIATED_BY_INTEGRIN		39	0.46647635	1.1238916	0.2848837	0.6673789	1.0	1967	tags=31%, list=9%, signal=34%
GO_REGULATION_OF_TYROSINE_PHOSPHORYLATION_OF_STAT5_PROTEIN	GO_REGULATION_OF_TYROSINE_PHOSPHORYLATION_OF_STAT5_PROTEIN		20	0.4773327	1.1238708	0.30923694	0.6666654	1.0	2051	tags=25%, list=9%, signal=28%
GO_MONOCARBOXYLIC_ACID_CATABOLIC_PROCESS	GO_MONOCARBOXYLIC_ACID_CATABOLIC_PROCESS		91	0.3977872	1.1227801	0.29192546	0.6689588	1.0	3638	tags=30%, list=17%, signal=35%
GO_RESPONSE_TO_XENOBIOTIC_STIMULUS	GO_RESPONSE_TO_XENOBIOTIC_STIMULUS		90	0.47868684	1.1227547	0.31578946	0.66827387	1.0	3022	tags=27%, list=14%, signal=31%
GO_RESPONSE_TO_PURINE_CONTAINING_COMPOUND	GO_RESPONSE_TO_PURINE_CONTAINING_COMPOUND		153	0.35479265	1.1222786	0.21218075	0.6688066	1.0	2559	tags=22%, list=12%, signal=24%
GO_POSITIVE_REGULATION_OF_I_KAPPAB_KINASE_NF_KAPPAB_SIGNALING	GO_POSITIVE_REGULATION_OF_I_KAPPAB_KINASE_NF_KAPPAB_SIGNALING		170	0.35505792	1.1222165	0.26043737	0.6682335	1.0	3405	tags=28%, list=16%, signal=33%
GO_NEGATIVE_REGULATION_OF_PEPTIDE_SECRETION	GO_NEGATIVE_REGULATION_OF_PEPTIDE_SECRETION		48	0.38154572	1.1220781	0.24657534	0.6678691	1.0	2440	tags=19%, list=11%, signal=21%
GO_SIGNAL_TRANSDUCTION_BY_PROTEIN_PHOSPHORYLATION	GO_SIGNAL_TRANSDUCTION_BY_PROTEIN_PHOSPHORYLATION		389	0.29286644	1.1218667	0.20206186	0.6676907	1.0	3654	tags=22%, list=17%, signal=26%
GO_NEGATIVE_REGULATION_OF_T_CELL_APOPTOTIC_PROCESS	GO_NEGATIVE_REGULATION_OF_T_CELL_APOPTOTIC_PROCESS		16	0.54567987	1.1214474	0.28767124	0.66812336	1.0	2816	tags=50%, list=13%, signal=57%
GO_PROTEIN_SECRETION	GO_PROTEIN_SECRETION		108	0.36618745	1.1214004	0.24470136	0.6675383	1.0	3940	tags=29%, list=18%, signal=35%
GO_CAMP_MEDIATED_SIGNALING	GO_CAMP_MEDIATED_SIGNALING		36	0.39446646	1.1213398	0.2631579	0.66694635	1.0	4288	tags=33%, list=20%, signal=41%
GO_POSITIVE_REGULATION_OF_ATPASE_ACTIVITY	GO_POSITIVE_REGULATION_OF_ATPASE_ACTIVITY		40	0.37249532	1.1207315	0.2843327	0.6679376	1.0	3120	tags=25%, list=14%, signal=29%
GO_FATTY_ACID_BETA_OXIDATION	GO_FATTY_ACID_BETA_OXIDATION		49	0.39038685	1.1197499	0.31610337	0.6699906	1.0	4988	tags=41%, list=23%, signal=53%
GO_POSITIVE_REGULATION_OF_NUCLEOTIDE_METABOLIC_PROCESS	GO_POSITIVE_REGULATION_OF_NUCLEOTIDE_METABOLIC_PROCESS		125	0.34762514	1.1197069	0.2631579	0.6693548	1.0	4412	tags=27%, list=20%, signal=34%
GO_ARTERY_MORPHOGENESIS	GO_ARTERY_MORPHOGENESIS		51	0.4369681	1.1196318	0.3003663	0.6688452	1.0	4169	tags=39%, list=19%, signal=48%
GO_REGULATION_OF_NUCLEOCYTOPLASMIC_TRANSPORT	GO_REGULATION_OF_NUCLEOCYTOPLASMIC_TRANSPORT		210	0.32728332	1.1193264	0.24409449	0.66899204	1.0	2402	tags=17%, list=11%, signal=19%
GO_CELLULAR_RESPONSE_TO_ALCOHOL	GO_CELLULAR_RESPONSE_TO_ALCOHOL		111	0.35703456	1.1193086	0.21960784	0.668302	1.0	2816	tags=23%, list=13%, signal=26%
GO_LYMPHOCYTE_ACTIVATION	GO_LYMPHOCYTE_ACTIVATION		331	0.4396056	1.1187627	0.35258964	0.6691277	1.0	3941	tags=35%, list=18%, signal=42%
GO_RESPONSE_TO_ETHANOL	GO_RESPONSE_TO_ETHANOL		134	0.3372305	1.1187404	0.23493975	0.6684402	1.0	3091	tags=19%, list=14%, signal=22%
GO_REGULATION_OF_HOMOTYPIC_CELL_CELL_ADHESION	GO_REGULATION_OF_HOMOTYPIC_CELL_CELL_ADHESION		291	0.4209733	1.1185033	0.3223301	0.66841656	1.0	3340	tags=33%, list=15%, signal=38%
GO_RESPONSE_TO_ANGIOTENSIN	GO_RESPONSE_TO_ANGIOTENSIN		15	0.5135415	1.1183021	0.32421875	0.6682798	1.0	65	tags=13%, list=0%, signal=13%
GO_HORMONE_MEDIATED_SIGNALING_PATHWAY	GO_HORMONE_MEDIATED_SIGNALING_PATHWAY		154	0.29611573	1.1179527	0.22779922	0.66852623	1.0	4303	tags=21%, list=20%, signal=27%
GO_NEGATIVE_REGULATION_OF_CELL_JUNCTION_ASSEMBLY	GO_NEGATIVE_REGULATION_OF_CELL_JUNCTION_ASSEMBLY		19	0.46850827	1.1173997	0.31322956	0.66931885	1.0	4518	tags=47%, list=21%, signal=60%
GO_LIPID_LOCALIZATION	GO_LIPID_LOCALIZATION		247	0.32362527	1.117028	0.17137097	0.6695486	1.0	3128	tags=20%, list=14%, signal=23%
GO_REGULATION_OF_RESPIRATORY_SYSTEM_PROCESS	GO_REGULATION_OF_RESPIRATORY_SYSTEM_PROCESS		15	0.4950998	1.1168883	0.34962407	0.66924495	1.0	2035	tags=13%, list=9%, signal=15%
GO_OLIGODENDROCYTE_DIFFERENTIATION	GO_OLIGODENDROCYTE_DIFFERENTIATION		57	0.39489907	1.1166486	0.266	0.66922206	1.0	3123	tags=30%, list=14%, signal=35%
GO_NEGATIVE_REGULATION_OF_CELL_MATRIX_ADHESION	GO_NEGATIVE_REGULATION_OF_CELL_MATRIX_ADHESION		28	0.44577363	1.1164452	0.2933071	0.6690825	1.0	2697	tags=32%, list=12%, signal=37%
GO_LIPID_BIOSYNTHETIC_PROCESS	GO_LIPID_BIOSYNTHETIC_PROCESS		498	0.31857887	1.116402	0.23109244	0.66846573	1.0	3481	tags=20%, list=16%, signal=24%
GO_LYMPHOCYTE_DIFFERENTIATION	GO_LYMPHOCYTE_DIFFERENTIATION		204	0.42266703	1.1160297	0.35502958	0.66875815	1.0	3736	tags=33%, list=17%, signal=40%
GO_POSITIVE_REGULATION_OF_CALCIUM_ION_TRANSPORT	GO_POSITIVE_REGULATION_OF_CALCIUM_ION_TRANSPORT		99	0.38912842	1.1151584	0.2776699	0.6704902	1.0	3457	tags=28%, list=16%, signal=33%
GO_SYNCYTIUM_FORMATION	GO_SYNCYTIUM_FORMATION		25	0.42846027	1.1149865	0.28486055	0.6702112	1.0	3843	tags=32%, list=18%, signal=39%
GO_LIPID_TRANSLOCATION	GO_LIPID_TRANSLOCATION		21	0.44265577	1.1145306	0.27935222	0.6707523	1.0	2991	tags=38%, list=14%, signal=44%
GO_NATURAL_KILLER_CELL_ACTIVATION	GO_NATURAL_KILLER_CELL_ACTIVATION		53	0.46873558	1.113612	0.36417323	0.6725773	1.0	1593	tags=19%, list=7%, signal=20%
GO_EPITHELIAL_STRUCTURE_MAINTENANCE	GO_EPITHELIAL_STRUCTURE_MAINTENANCE		21	0.4708394	1.1130666	0.306	0.6733743	1.0	4035	tags=38%, list=19%, signal=47%
GO_NEGATIVE_REGULATION_OF_IMMUNE_RESPONSE	GO_NEGATIVE_REGULATION_OF_IMMUNE_RESPONSE		116	0.42301428	1.1130389	0.30769232	0.6727355	1.0	2136	tags=20%, list=10%, signal=22%
GO_NEGATIVE_REGULATION_OF_ENDOTHELIAL_CELL_PROLIFERATION	GO_NEGATIVE_REGULATION_OF_ENDOTHELIAL_CELL_PROLIFERATION		30	0.44293937	1.1129738	0.34059405	0.67218935	1.0	3653	tags=30%, list=17%, signal=36%
GO_REGULATION_OF_INFLAMMATORY_RESPONSE	GO_REGULATION_OF_INFLAMMATORY_RESPONSE		272	0.39665896	1.1126864	0.2783505	0.6723091	1.0	3429	tags=29%, list=16%, signal=34%
GO_REGULATION_OF_ODONTOGENESIS	GO_REGULATION_OF_ODONTOGENESIS		23	0.47134694	1.1120422	0.28248587	0.67330855	1.0	491	tags=13%, list=2%, signal=13%
GO_EMBRYONIC_HEMOPOIESIS	GO_EMBRYONIC_HEMOPOIESIS		19	0.43335763	1.1112101	0.30902112	0.6748542	1.0	1913	tags=16%, list=9%, signal=17%
GO_GLUTATHIONE_METABOLIC_PROCESS	GO_GLUTATHIONE_METABOLIC_PROCESS		54	0.47555444	1.1111145	0.32991803	0.6743785	1.0	2263	tags=26%, list=10%, signal=29%
GO_ENDOCRINE_PROCESS	GO_ENDOCRINE_PROCESS		44	0.45373377	1.1109484	0.31650487	0.67409575	1.0	2236	tags=23%, list=10%, signal=25%
GO_POSITIVE_REGULATION_OF_B_CELL_PROLIFERATION	GO_POSITIVE_REGULATION_OF_B_CELL_PROLIFERATION		36	0.4919254	1.1109114	0.36206895	0.67346895	1.0	4251	tags=47%, list=20%, signal=59%
GO_PROTEIN_POLYMERIZATION	GO_PROTEIN_POLYMERIZATION		64	0.3548627	1.1108418	0.25454545	0.6729247	1.0	3450	tags=28%, list=16%, signal=33%
GO_REGULATION_OF_STRESS_ACTIVATED_PROTEIN_KINASE_SIGNALING_CASCADE	GO_REGULATION_OF_STRESS_ACTIVATED_PROTEIN_KINASE_SIGNALING_CASCADE		190	0.32264522	1.1106677	0.20206186	0.672681	1.0	3406	tags=25%, list=16%, signal=29%
GO_TOLL_LIKE_RECEPTOR_SIGNALING_PATHWAY	GO_TOLL_LIKE_RECEPTOR_SIGNALING_PATHWAY		83	0.4437647	1.1103848	0.3531746	0.6727593	1.0	3432	tags=31%, list=16%, signal=37%
GO_POSITIVE_REGULATION_OF_VASODILATION	GO_POSITIVE_REGULATION_OF_VASODILATION		31	0.44836167	1.1092182	0.30952382	0.6754784	1.0	1866	tags=19%, list=9%, signal=21%
GO_NEGATIVE_REGULATION_OF_MITOCHONDRION_ORGANIZATION	GO_NEGATIVE_REGULATION_OF_MITOCHONDRION_ORGANIZATION		35	0.35874286	1.1084671	0.3	0.67679614	1.0	2875	tags=20%, list=13%, signal=23%
GO_REGULATION_OF_NEUROLOGICAL_SYSTEM_PROCESS	GO_REGULATION_OF_NEUROLOGICAL_SYSTEM_PROCESS		62	0.3795007	1.1083806	0.256654	0.6762823	1.0	2242	tags=18%, list=10%, signal=20%
GO_NEURON_MATURATION	GO_NEURON_MATURATION		29	0.43583554	1.108349	0.28657314	0.6756329	1.0	2932	tags=24%, list=13%, signal=28%
GO_RESPONSE_TO_NITRIC_OXIDE	GO_RESPONSE_TO_NITRIC_OXIDE		21	0.46947592	1.1082374	0.3237548	0.6752197	1.0	2502	tags=29%, list=12%, signal=32%
GO_REGULATION_OF_SMOOTH_MUSCLE_CELL_MIGRATION	GO_REGULATION_OF_SMOOTH_MUSCLE_CELL_MIGRATION		48	0.46695462	1.1081032	0.33269963	0.674903	1.0	2816	tags=38%, list=13%, signal=43%
GO_POSITIVE_REGULATION_OF_CELL_CELL_ADHESION	GO_POSITIVE_REGULATION_OF_CELL_CELL_ADHESION		228	0.42595223	1.1078144	0.32629558	0.6749703	1.0	3296	tags=34%, list=15%, signal=39%
GO_B_CELL_DIFFERENTIATION	GO_B_CELL_DIFFERENTIATION		85	0.3733826	1.1077392	0.3188119	0.674472	1.0	3489	tags=29%, list=16%, signal=35%
GO_ANTERIOR_POSTERIOR_PATTERN_SPECIFICATION	GO_ANTERIOR_POSTERIOR_PATTERN_SPECIFICATION		184	0.36196277	1.1073884	0.25660378	0.67472565	1.0	2486	tags=17%, list=11%, signal=19%
GO_REGULATION_OF_STEM_CELL_DIFFERENTIATION	GO_REGULATION_OF_STEM_CELL_DIFFERENTIATION		109	0.35074994	1.1067802	0.26522595	0.6756667	1.0	4659	tags=36%, list=21%, signal=45%
GO_REGULATION_OF_SULFUR_METABOLIC_PROCESS	GO_REGULATION_OF_SULFUR_METABOLIC_PROCESS		19	0.4014792	1.1067773	0.32053742	0.67495424	1.0	4673	tags=37%, list=21%, signal=47%
GO_ORGAN_FORMATION	GO_ORGAN_FORMATION		33	0.42364025	1.1049333	0.29038462	0.67931277	1.0	5016	tags=45%, list=23%, signal=59%
GO_PHOSPHATIDYLINOSITOL_BIOSYNTHETIC_PROCESS	GO_PHOSPHATIDYLINOSITOL_BIOSYNTHETIC_PROCESS		117	0.29235247	1.1048933	0.23622048	0.6786857	1.0	4454	tags=26%, list=20%, signal=33%
GO_POSITIVE_REGULATION_OF_SECRETION	GO_POSITIVE_REGULATION_OF_SECRETION		353	0.32220864	1.1048845	0.22745901	0.67798346	1.0	4258	tags=27%, list=20%, signal=34%
GO_AXONAL_FASCICULATION	GO_AXONAL_FASCICULATION		20	0.5124261	1.1046689	0.31132075	0.6778806	1.0	3992	tags=45%, list=18%, signal=55%
GO_PANCREAS_DEVELOPMENT	GO_PANCREAS_DEVELOPMENT		70	0.3704987	1.1045067	0.2990654	0.6776216	1.0	4171	tags=31%, list=19%, signal=39%
GO_REGULATION_OF_REGULATED_SECRETORY_PATHWAY	GO_REGULATION_OF_REGULATED_SECRETORY_PATHWAY		121	0.33822992	1.1043887	0.28252032	0.67724377	1.0	4041	tags=26%, list=19%, signal=31%
GO_NEURON_PROJECTION_MORPHOGENESIS	GO_NEURON_PROJECTION_MORPHOGENESIS		373	0.34008127	1.1039386	0.2725528	0.6777612	1.0	3456	tags=23%, list=16%, signal=26%
GO_POSITIVE_REGULATION_OF_MAPK_CASCADE	GO_POSITIVE_REGULATION_OF_MAPK_CASCADE		438	0.33597782	1.1038234	0.23752496	0.6773579	1.0	3771	tags=29%, list=17%, signal=34%
GO_PHOSPHATIDYLINOSITOL_DEPHOSPHORYLATION	GO_PHOSPHATIDYLINOSITOL_DEPHOSPHORYLATION		21	0.39600644	1.1036081	0.3201581	0.6772306	1.0	5928	tags=43%, list=27%, signal=59%
GO_RIBONUCLEOSIDE_CATABOLIC_PROCESS	GO_RIBONUCLEOSIDE_CATABOLIC_PROCESS		23	0.4400936	1.1027719	0.27162978	0.6789341	1.0	258	tags=13%, list=1%, signal=13%
GO_MODULATION_OF_SYNAPTIC_TRANSMISSION	GO_MODULATION_OF_SYNAPTIC_TRANSMISSION		288	0.31025317	1.1024965	0.23595506	0.6789839	1.0	4679	tags=26%, list=22%, signal=33%
GO_RESPONSE_TO_ORGANOPHOSPHORUS	GO_RESPONSE_TO_ORGANOPHOSPHORUS		134	0.3407928	1.10244	0.24414062	0.6784395	1.0	2559	tags=21%, list=12%, signal=24%
GO_CHAPERONE_MEDIATED_PROTEIN_FOLDING	GO_CHAPERONE_MEDIATED_PROTEIN_FOLDING		43	0.32766116	1.1017174	0.2901879	0.6796025	1.0	1321	tags=9%, list=6%, signal=10%
GO_NEGATIVE_REGULATION_OF_CELL_MORPHOGENESIS_INVOLVED_IN_DIFFERENTIATION	GO_NEGATIVE_REGULATION_OF_CELL_MORPHOGENESIS_INVOLVED_IN_DIFFERENTIATION		110	0.35225216	1.1015158	0.268714	0.67944133	1.0	2376	tags=15%, list=11%, signal=17%
GO_NEURAL_TUBE_FORMATION	GO_NEURAL_TUBE_FORMATION		94	0.35526818	1.101302	0.28793773	0.6793604	1.0	4866	tags=35%, list=22%, signal=45%
GO_REGULATION_OF_CELL_PROLIFERATION_INVOLVED_IN_HEART_MORPHOGENESIS	GO_REGULATION_OF_CELL_PROLIFERATION_INVOLVED_IN_HEART_MORPHOGENESIS		15	0.49571306	1.1012983	0.34410647	0.6786556	1.0	3010	tags=27%, list=14%, signal=31%
GO_DEFENSE_RESPONSE_TO_BACTERIUM	GO_DEFENSE_RESPONSE_TO_BACTERIUM		192	0.3990296	1.1012808	0.26844263	0.67799103	1.0	3924	tags=30%, list=18%, signal=36%
GO_REGULATION_OF_MITOCHONDRIAL_MEMBRANE_PERMEABILITY_INVOLVED_IN_APOPTOTIC_PROCESS	GO_REGULATION_OF_MITOCHONDRIAL_MEMBRANE_PERMEABILITY_INVOLVED_IN_APOPTOTIC_PROCESS		21	0.38037732	1.1012347	0.28737864	0.6774109	1.0	2521	tags=19%, list=12%, signal=22%
GO_ADULT_BEHAVIOR	GO_ADULT_BEHAVIOR		129	0.33329847	1.0994778	0.28653845	0.68160945	1.0	4188	tags=23%, list=19%, signal=29%
GO_POSITIVE_REGULATION_OF_ALPHA_BETA_T_CELL_PROLIFERATION	GO_POSITIVE_REGULATION_OF_ALPHA_BETA_T_CELL_PROLIFERATION		19	0.58722216	1.0993478	0.38842976	0.68125916	1.0	2104	tags=42%, list=10%, signal=47%
GO_REGULATION_OF_LYMPHOCYTE_MIGRATION	GO_REGULATION_OF_LYMPHOCYTE_MIGRATION		34	0.5182385	1.0990111	0.37125748	0.6814656	1.0	3140	tags=44%, list=14%, signal=51%
GO_POSITIVE_REGULATION_OF_WOUND_HEALING	GO_POSITIVE_REGULATION_OF_WOUND_HEALING		45	0.41522032	1.098991	0.27929688	0.6808104	1.0	426	tags=11%, list=2%, signal=11%
GO_MACROPHAGE_ACTIVATION	GO_MACROPHAGE_ACTIVATION		31	0.51090384	1.0989765	0.35555556	0.6801306	1.0	3801	tags=45%, list=17%, signal=55%
GO_NEGATIVE_REGULATION_OF_RELEASE_OF_CYTOCHROME_C_FROM_MITOCHONDRIA	GO_NEGATIVE_REGULATION_OF_RELEASE_OF_CYTOCHROME_C_FROM_MITOCHONDRIA		17	0.39157918	1.0987762	0.30590716	0.67996436	1.0	27	tags=6%, list=0%, signal=6%
GO_ERYTHROCYTE_DEVELOPMENT	GO_ERYTHROCYTE_DEVELOPMENT		22	0.39191934	1.0987223	0.35318276	0.6793923	1.0	2893	tags=18%, list=13%, signal=21%
GO_POSITIVE_REGULATION_OF_LEUKOCYTE_PROLIFERATION	GO_POSITIVE_REGULATION_OF_LEUKOCYTE_PROLIFERATION		131	0.4437026	1.0982447	0.379771	0.6800363	1.0	3941	tags=38%, list=18%, signal=46%
GO_REGULATION_OF_ORGANIC_ACID_TRANSPORT	GO_REGULATION_OF_ORGANIC_ACID_TRANSPORT		46	0.3808257	1.0981433	0.26283368	0.6796065	1.0	3860	tags=39%, list=18%, signal=47%
GO_PROTEIN_HOMOTETRAMERIZATION	GO_PROTEIN_HOMOTETRAMERIZATION		57	0.34910426	1.0979944	0.28252032	0.6793023	1.0	1394	tags=12%, list=6%, signal=13%
GO_SEGMENTATION	GO_SEGMENTATION		85	0.37590495	1.097967	0.26242545	0.6786786	1.0	2055	tags=18%, list=9%, signal=19%
GO_CELLULAR_RESPONSE_TO_ANTIBIOTIC	GO_CELLULAR_RESPONSE_TO_ANTIBIOTIC		16	0.46966204	1.0978761	0.29258516	0.6782451	1.0	1760	tags=25%, list=8%, signal=27%
GO_NEGATIVE_REGULATION_OF_CELL_SUBSTRATE_ADHESION	GO_NEGATIVE_REGULATION_OF_CELL_SUBSTRATE_ADHESION		49	0.41028774	1.0972489	0.31870228	0.6793174	1.0	2697	tags=27%, list=12%, signal=30%
GO_REGULATION_OF_FATTY_ACID_BIOSYNTHETIC_PROCESS	GO_REGULATION_OF_FATTY_ACID_BIOSYNTHETIC_PROCESS		35	0.38945732	1.0971596	0.31111112	0.6788548	1.0	5405	tags=43%, list=25%, signal=57%
GO_INNER_EAR_RECEPTOR_CELL_DEVELOPMENT	GO_INNER_EAR_RECEPTOR_CELL_DEVELOPMENT		31	0.38178402	1.095653	0.30919766	0.6822962	1.0	4051	tags=26%, list=19%, signal=32%
GO_MAINTENANCE_OF_CELL_NUMBER	GO_MAINTENANCE_OF_CELL_NUMBER		129	0.30887997	1.0949502	0.3007663	0.68350834	1.0	3425	tags=19%, list=16%, signal=22%
GO_REGULATION_OF_MAP_KINASE_ACTIVITY	GO_REGULATION_OF_MAP_KINASE_ACTIVITY		306	0.3173286	1.094881	0.24444444	0.6830274	1.0	3834	tags=28%, list=18%, signal=34%
GO_STEROID_HORMONE_MEDIATED_SIGNALING_PATHWAY	GO_STEROID_HORMONE_MEDIATED_SIGNALING_PATHWAY		121	0.30313143	1.0944492	0.25748503	0.6835793	1.0	4303	tags=23%, list=20%, signal=29%
GO_REGULATION_OF_BINDING	GO_REGULATION_OF_BINDING		275	0.29729387	1.0943577	0.22764228	0.683138	1.0	2543	tags=16%, list=12%, signal=17%
GO_FOREBRAIN_CELL_MIGRATION	GO_FOREBRAIN_CELL_MIGRATION		60	0.36478058	1.0937954	0.30961537	0.6840081	1.0	2740	tags=22%, list=13%, signal=25%
GO_REGULATION_OF_T_HELPER_1_TYPE_IMMUNE_RESPONSE	GO_REGULATION_OF_T_HELPER_1_TYPE_IMMUNE_RESPONSE		22	0.51364297	1.0935019	0.33333334	0.6841298	1.0	2751	tags=27%, list=13%, signal=31%
GO_REGULATION_OF_ACUTE_INFLAMMATORY_RESPONSE	GO_REGULATION_OF_ACUTE_INFLAMMATORY_RESPONSE		67	0.4387948	1.0933737	0.32064128	0.68383294	1.0	3296	tags=33%, list=15%, signal=39%
GO_MUCOPOLYSACCHARIDE_METABOLIC_PROCESS	GO_MUCOPOLYSACCHARIDE_METABOLIC_PROCESS		104	0.39659476	1.0931842	0.31178707	0.6836402	1.0	2359	tags=22%, list=11%, signal=25%
GO_FATTY_ACID_TRANSPORT	GO_FATTY_ACID_TRANSPORT		54	0.39014474	1.093059	0.27111983	0.68328017	1.0	4382	tags=39%, list=20%, signal=49%
GO_NEURON_MIGRATION	GO_NEURON_MIGRATION		102	0.365143	1.093014	0.27767694	0.6827074	1.0	2998	tags=22%, list=14%, signal=25%
GO_RESPONSE_TO_MAGNESIUM_ION	GO_RESPONSE_TO_MAGNESIUM_ION		22	0.46138656	1.0927638	0.3222004	0.68273914	1.0	2638	tags=27%, list=12%, signal=31%
GO_PROSTATE_GLAND_MORPHOGENESIS	GO_PROSTATE_GLAND_MORPHOGENESIS		23	0.47406626	1.0925537	0.30861723	0.68261087	1.0	1329	tags=22%, list=6%, signal=23%
GO_CELL_FATE_COMMITMENT_INVOLVED_IN_FORMATION_OF_PRIMARY_GERM_LAYER	GO_CELL_FATE_COMMITMENT_INVOLVED_IN_FORMATION_OF_PRIMARY_GERM_LAYER		26	0.436704	1.0918274	0.3306773	0.6839867	1.0	1853	tags=19%, list=9%, signal=21%
GO_NEGATIVE_REGULATION_OF_PROTEOLYSIS	GO_NEGATIVE_REGULATION_OF_PROTEOLYSIS		300	0.30787694	1.0909114	0.24740125	0.68582404	1.0	2922	tags=19%, list=13%, signal=22%
GO_REGULATION_OF_STEROID_HORMONE_SECRETION	GO_REGULATION_OF_STEROID_HORMONE_SECRETION		20	0.43024918	1.0904006	0.36926147	0.68654937	1.0	10	tags=5%, list=0%, signal=5%
GO_NEGATIVE_REGULATION_OF_CYTOKINE_SECRETION	GO_NEGATIVE_REGULATION_OF_CYTOKINE_SECRETION		40	0.45252553	1.0903674	0.3219316	0.68596286	1.0	3245	tags=30%, list=15%, signal=35%
GO_REGULATION_OF_TRANSCRIPTION_FACTOR_IMPORT_INTO_NUCLEUS	GO_REGULATION_OF_TRANSCRIPTION_FACTOR_IMPORT_INTO_NUCLEUS		91	0.35241103	1.0902445	0.2804878	0.6856036	1.0	3457	tags=26%, list=16%, signal=31%
GO_DNA_DEALKYLATION	GO_DNA_DEALKYLATION		19	0.40653592	1.0897243	0.3313492	0.68633926	1.0	3763	tags=26%, list=17%, signal=32%
GO_NEGATIVE_REGULATION_OF_CD4_POSITIVE_ALPHA_BETA_T_CELL_ACTIVATION	GO_NEGATIVE_REGULATION_OF_CD4_POSITIVE_ALPHA_BETA_T_CELL_ACTIVATION		15	0.50484395	1.0896245	0.3501006	0.68590707	1.0	2751	tags=40%, list=13%, signal=46%
GO_POSITIVE_REGULATION_OF_CALCIUM_ION_TRANSPORT_INTO_CYTOSOL	GO_POSITIVE_REGULATION_OF_CALCIUM_ION_TRANSPORT_INTO_CYTOSOL		48	0.4216389	1.0895947	0.32868525	0.6853059	1.0	5147	tags=44%, list=24%, signal=57%
GO_SPECIFICATION_OF_SYMMETRY	GO_SPECIFICATION_OF_SYMMETRY		110	0.3453281	1.0893698	0.30285713	0.68528676	1.0	2486	tags=15%, list=11%, signal=17%
GO_CELL_MORPHOGENESIS_INVOLVED_IN_DIFFERENTIATION	GO_CELL_MORPHOGENESIS_INVOLVED_IN_DIFFERENTIATION		488	0.33502725	1.0893202	0.26565465	0.6847093	1.0	3736	tags=24%, list=17%, signal=28%
GO_AXIS_ELONGATION	GO_AXIS_ELONGATION		26	0.458636	1.0890763	0.3276515	0.6847236	1.0	4061	tags=42%, list=19%, signal=52%
GO_LEUKOCYTE_ACTIVATION	GO_LEUKOCYTE_ACTIVATION		399	0.41969723	1.0888219	0.38385826	0.6847275	1.0	3832	tags=33%, list=18%, signal=39%
GO_NEGATIVE_REGULATION_OF_MYOBLAST_DIFFERENTIATION	GO_NEGATIVE_REGULATION_OF_MYOBLAST_DIFFERENTIATION		23	0.4623826	1.0887263	0.31736526	0.68429863	1.0	1507	tags=22%, list=7%, signal=23%
GO_REGULATION_OF_EMBRYONIC_DEVELOPMENT	GO_REGULATION_OF_EMBRYONIC_DEVELOPMENT		107	0.3775144	1.0886555	0.31669867	0.6837887	1.0	2857	tags=22%, list=13%, signal=26%
GO_ALPHA_BETA_T_CELL_DIFFERENTIATION	GO_ALPHA_BETA_T_CELL_DIFFERENTIATION		44	0.50916827	1.0886256	0.40643862	0.6831921	1.0	3832	tags=43%, list=18%, signal=52%
GO_VACUOLE_ORGANIZATION	GO_VACUOLE_ORGANIZATION		155	0.2788397	1.0880777	0.2991453	0.6840766	1.0	5876	tags=39%, list=27%, signal=54%
GO_POSITIVE_REGULATION_OF_FILOPODIUM_ASSEMBLY	GO_POSITIVE_REGULATION_OF_FILOPODIUM_ASSEMBLY		23	0.4554084	1.0880338	0.33078393	0.6835161	1.0	2171	tags=30%, list=10%, signal=34%
GO_REGULATION_OF_MYELOID_CELL_DIFFERENTIATION	GO_REGULATION_OF_MYELOID_CELL_DIFFERENTIATION		168	0.32659513	1.0880095	0.28190476	0.68289506	1.0	1061	tags=11%, list=5%, signal=11%
GO_REGULATION_OF_TYPE_2_IMMUNE_RESPONSE	GO_REGULATION_OF_TYPE_2_IMMUNE_RESPONSE		25	0.51234776	1.0873557	0.33266932	0.683988	1.0	2664	tags=36%, list=12%, signal=41%
GO_ENDOPLASMIC_RETICULUM_ORGANIZATION	GO_ENDOPLASMIC_RETICULUM_ORGANIZATION		36	0.36448574	1.0872364	0.36821705	0.6836444	1.0	599	tags=8%, list=3%, signal=9%
GO_TUBE_FORMATION	GO_TUBE_FORMATION		129	0.34368873	1.0868096	0.29376256	0.6842086	1.0	4063	tags=30%, list=19%, signal=37%
GO_REGULATION_OF_CHOLESTEROL_EFFLUX	GO_REGULATION_OF_CHOLESTEROL_EFFLUX		19	0.44708738	1.0867591	0.34166667	0.6836734	1.0	5064	tags=47%, list=23%, signal=62%
GO_POSITIVE_REGULATION_OF_CYTOPLASMIC_TRANSPORT	GO_POSITIVE_REGULATION_OF_CYTOPLASMIC_TRANSPORT		263	0.30718896	1.0867109	0.25540274	0.6831362	1.0	3501	tags=22%, list=16%, signal=26%
GO_POSITIVE_REGULATION_OF_DEPHOSPHORYLATION	GO_POSITIVE_REGULATION_OF_DEPHOSPHORYLATION		42	0.387921	1.0865372	0.30284554	0.6829693	1.0	3720	tags=29%, list=17%, signal=34%
GO_SEGMENT_SPECIFICATION	GO_SEGMENT_SPECIFICATION		15	0.5218352	1.0858352	0.346	0.6843005	1.0	3450	tags=47%, list=16%, signal=55%
GO_GLYCOPROTEIN_METABOLIC_PROCESS	GO_GLYCOPROTEIN_METABOLIC_PROCESS		332	0.3297406	1.0854715	0.2843327	0.68463457	1.0	2877	tags=18%, list=13%, signal=20%
GO_STEM_CELL_PROLIFERATION	GO_STEM_CELL_PROLIFERATION		58	0.40981308	1.0852516	0.33264032	0.6845473	1.0	2003	tags=19%, list=9%, signal=21%
GO_REGENERATION	GO_REGENERATION		152	0.34850347	1.0850409	0.28346458	0.68442816	1.0	2502	tags=21%, list=12%, signal=24%
GO_ATRIOVENTRICULAR_VALVE_MORPHOGENESIS	GO_ATRIOVENTRICULAR_VALVE_MORPHOGENESIS		16	0.5355429	1.084966	0.38140416	0.68396	1.0	5250	tags=44%, list=24%, signal=58%
GO_ASTROCYTE_DEVELOPMENT	GO_ASTROCYTE_DEVELOPMENT		19	0.45953974	1.0849148	0.37171718	0.6834077	1.0	2982	tags=32%, list=14%, signal=37%
GO_EAR_MORPHOGENESIS	GO_EAR_MORPHOGENESIS		108	0.36819202	1.0845194	0.31509435	0.68383276	1.0	4151	tags=30%, list=19%, signal=36%
GO_REGULATION_OF_EARLY_ENDOSOME_TO_LATE_ENDOSOME_TRANSPORT	GO_REGULATION_OF_EARLY_ENDOSOME_TO_LATE_ENDOSOME_TRANSPORT		16	0.3784901	1.0843402	0.369863	0.6836596	1.0	1489	tags=13%, list=7%, signal=13%
GO_CELL_FATE_SPECIFICATION	GO_CELL_FATE_SPECIFICATION		68	0.38295683	1.084229	0.33730158	0.68329173	1.0	3010	tags=21%, list=14%, signal=24%
GO_NEGATIVE_REGULATION_OF_ERK1_AND_ERK2_CASCADE	GO_NEGATIVE_REGULATION_OF_ERK1_AND_ERK2_CASCADE		49	0.37761116	1.084135	0.31212723	0.68285775	1.0	4198	tags=31%, list=19%, signal=38%
GO_RESPONSE_TO_INORGANIC_SUBSTANCE	GO_RESPONSE_TO_INORGANIC_SUBSTANCE		457	0.29121417	1.0839777	0.26061776	0.6825804	1.0	2559	tags=16%, list=12%, signal=18%
GO_REGULATION_OF_MYELOID_CELL_APOPTOTIC_PROCESS	GO_REGULATION_OF_MYELOID_CELL_APOPTOTIC_PROCESS		21	0.45893106	1.0837357	0.33808553	0.6825755	1.0	1791	tags=19%, list=8%, signal=21%
GO_DIGESTIVE_SYSTEM_PROCESS	GO_DIGESTIVE_SYSTEM_PROCESS		60	0.44201213	1.0832136	0.3507307	0.68329984	1.0	4823	tags=38%, list=22%, signal=49%
GO_HOMEOSTASIS_OF_NUMBER_OF_CELLS	GO_HOMEOSTASIS_OF_NUMBER_OF_CELLS		169	0.32335544	1.0828686	0.33200794	0.68357223	1.0	3140	tags=20%, list=14%, signal=23%
GO_REGULATION_OF_INTERFERON_GAMMA_PRODUCTION	GO_REGULATION_OF_INTERFERON_GAMMA_PRODUCTION		88	0.47407377	1.0828056	0.35785288	0.68306375	1.0	3287	tags=38%, list=15%, signal=44%
GO_POSITIVE_REGULATION_OF_RESPONSE_TO_WOUNDING	GO_POSITIVE_REGULATION_OF_RESPONSE_TO_WOUNDING		152	0.4120514	1.0826284	0.33130082	0.682917	1.0	2203	tags=21%, list=10%, signal=23%
GO_MODULATION_OF_GROWTH_OF_SYMBIONT_INVOLVED_IN_INTERACTION_WITH_HOST	GO_MODULATION_OF_GROWTH_OF_SYMBIONT_INVOLVED_IN_INTERACTION_WITH_HOST		16	0.493417	1.08221	0.3628866	0.683431	1.0	1565	tags=19%, list=7%, signal=20%
GO_CHONDROITIN_SULFATE_PROTEOGLYCAN_METABOLIC_PROCESS	GO_CHONDROITIN_SULFATE_PROTEOGLYCAN_METABOLIC_PROCESS		42	0.45203757	1.0821376	0.36015326	0.6829687	1.0	2069	tags=24%, list=10%, signal=26%
GO_GLUCOSE_METABOLIC_PROCESS	GO_GLUCOSE_METABOLIC_PROCESS		113	0.34344503	1.0816464	0.30522087	0.68369555	1.0	2100	tags=15%, list=10%, signal=17%
GO_ACTIVIN_RECEPTOR_SIGNALING_PATHWAY	GO_ACTIVIN_RECEPTOR_SIGNALING_PATHWAY		21	0.41683072	1.0808166	0.33716476	0.6852621	1.0	2486	tags=29%, list=11%, signal=32%
GO_REGULATION_OF_ENDOTHELIAL_CELL_MIGRATION	GO_REGULATION_OF_ENDOTHELIAL_CELL_MIGRATION		107	0.3696425	1.0805719	0.33142856	0.6852431	1.0	4237	tags=36%, list=19%, signal=44%
GO_RESPONSE_TO_OXYGEN_LEVELS	GO_RESPONSE_TO_OXYGEN_LEVELS		301	0.32188308	1.0805582	0.30057803	0.6846161	1.0	2530	tags=20%, list=12%, signal=22%
GO_RECEPTOR_METABOLIC_PROCESS	GO_RECEPTOR_METABOLIC_PROCESS		75	0.3604424	1.0805273	0.3313492	0.6840592	1.0	4673	tags=35%, list=21%, signal=44%
GO_NEGATIVE_REGULATION_OF_TUMOR_NECROSIS_FACTOR_SUPERFAMILY_CYTOKINE_PRODUCTION	GO_NEGATIVE_REGULATION_OF_TUMOR_NECROSIS_FACTOR_SUPERFAMILY_CYTOKINE_PRODUCTION		37	0.47390842	1.0802687	0.3707415	0.68412143	1.0	4023	tags=35%, list=18%, signal=43%
GO_NEGATIVE_REGULATION_OF_EPITHELIAL_TO_MESENCHYMAL_TRANSITION	GO_NEGATIVE_REGULATION_OF_EPITHELIAL_TO_MESENCHYMAL_TRANSITION		22	0.41785848	1.0798237	0.32394367	0.6846419	1.0	1329	tags=14%, list=6%, signal=15%
GO_CARTILAGE_DEVELOPMENT	GO_CARTILAGE_DEVELOPMENT		141	0.40551117	1.07967	0.35384616	0.68439174	1.0	3151	tags=28%, list=14%, signal=33%
GO_MAINTENANCE_OF_GASTROINTESTINAL_EPITHELIUM	GO_MAINTENANCE_OF_GASTROINTESTINAL_EPITHELIUM		15	0.5067304	1.0796248	0.33802816	0.6838434	1.0	4035	tags=47%, list=19%, signal=57%
GO_CELLULAR_RESPONSE_TO_INSULIN_STIMULUS	GO_CELLULAR_RESPONSE_TO_INSULIN_STIMULUS		140	0.30198532	1.0792552	0.28772637	0.68416625	1.0	4809	tags=29%, list=22%, signal=37%
GO_REGULATION_OF_DEVELOPMENTAL_GROWTH	GO_REGULATION_OF_DEVELOPMENTAL_GROWTH		278	0.30466035	1.0784453	0.28320312	0.6856792	1.0	3213	tags=19%, list=15%, signal=22%
GO_POSITIVE_REGULATION_OF_EMBRYONIC_DEVELOPMENT	GO_POSITIVE_REGULATION_OF_EMBRYONIC_DEVELOPMENT		29	0.44128272	1.078249	0.3499006	0.6855581	1.0	4659	tags=41%, list=21%, signal=53%
GO_MAST_CELL_ACTIVATION	GO_MAST_CELL_ACTIVATION		21	0.5267375	1.0781238	0.3732535	0.6852299	1.0	2423	tags=29%, list=11%, signal=32%
GO_CENTRAL_NERVOUS_SYSTEM_NEURON_DIFFERENTIATION	GO_CENTRAL_NERVOUS_SYSTEM_NEURON_DIFFERENTIATION		161	0.34106496	1.0780704	0.31332082	0.68469036	1.0	2978	tags=20%, list=14%, signal=24%
GO_REGULATION_OF_CORTICOSTEROID_HORMONE_SECRETION	GO_REGULATION_OF_CORTICOSTEROID_HORMONE_SECRETION		15	0.46493495	1.0775162	0.3737769	0.6855493	1.0	10	tags=7%, list=0%, signal=7%
GO_REGULATION_OF_TRANSMEMBRANE_RECEPTOR_PROTEIN_SERINE_THREONINE_KINASE_SIGNALING_PATHWAY	GO_REGULATION_OF_TRANSMEMBRANE_RECEPTOR_PROTEIN_SERINE_THREONINE_KINASE_SIGNALING_PATHWAY		196	0.37106568	1.077311	0.34225622	0.68545765	1.0	3169	tags=21%, list=15%, signal=25%
GO_ENDOTHELIAL_CELL_PROLIFERATION	GO_ENDOTHELIAL_CELL_PROLIFERATION		24	0.42274404	1.077154	0.33864543	0.6852037	1.0	4237	tags=38%, list=19%, signal=47%
GO_GAS_TRANSPORT	GO_GAS_TRANSPORT		17	0.51183724	1.077062	0.33333334	0.6847974	1.0	1642	tags=24%, list=8%, signal=25%
GO_POSITIVE_REGULATION_OF_ALPHA_BETA_T_CELL_ACTIVATION	GO_POSITIVE_REGULATION_OF_ALPHA_BETA_T_CELL_ACTIVATION		51	0.48038313	1.0769401	0.36472946	0.68444234	1.0	2104	tags=27%, list=10%, signal=30%
GO_ANGIOGENESIS	GO_ANGIOGENESIS		280	0.36819893	1.0767715	0.33203125	0.684258	1.0	3678	tags=32%, list=17%, signal=38%
GO_AXON_REGENERATION	GO_AXON_REGENERATION		22	0.45974407	1.0766575	0.33734939	0.68393713	1.0	2750	tags=41%, list=13%, signal=47%
GO_PROTEIN_KINASE_B_SIGNALING	GO_PROTEIN_KINASE_B_SIGNALING		33	0.41960904	1.0763652	0.336714	0.684025	1.0	841	tags=12%, list=4%, signal=13%
GO_REGULATION_OF_T_CELL_MIGRATION	GO_REGULATION_OF_T_CELL_MIGRATION		24	0.52522886	1.0762614	0.36969697	0.68367267	1.0	3140	tags=50%, list=14%, signal=58%
GO_REGULATION_OF_DOPAMINE_SECRETION	GO_REGULATION_OF_DOPAMINE_SECRETION		22	0.46652105	1.0762465	0.37549406	0.6830619	1.0	5274	tags=45%, list=24%, signal=60%
GO_TRANSFORMING_GROWTH_FACTOR_BETA_RECEPTOR_SIGNALING_PATHWAY	GO_TRANSFORMING_GROWTH_FACTOR_BETA_RECEPTOR_SIGNALING_PATHWAY		92	0.3395817	1.0760219	0.33133733	0.6830242	1.0	3653	tags=21%, list=17%, signal=25%
GO_BLOOD_VESSEL_MORPHOGENESIS	GO_BLOOD_VESSEL_MORPHOGENESIS		351	0.36336446	1.0757815	0.33204633	0.68307215	1.0	3678	tags=31%, list=17%, signal=37%
GO_POSITIVE_REGULATION_OF_INTERFERON_GAMMA_PRODUCTION	GO_POSITIVE_REGULATION_OF_INTERFERON_GAMMA_PRODUCTION		59	0.499652	1.0737458	0.3853755	0.6879212	1.0	3287	tags=41%, list=15%, signal=48%
GO_REGULATION_OF_RESPONSE_TO_OXIDATIVE_STRESS	GO_REGULATION_OF_RESPONSE_TO_OXIDATIVE_STRESS		61	0.32977298	1.0736456	0.31048387	0.6875605	1.0	1520	tags=13%, list=7%, signal=14%
GO_RESPONSE_TO_INSULIN	GO_RESPONSE_TO_INSULIN		198	0.29659572	1.0735215	0.28857717	0.6872437	1.0	4809	tags=28%, list=22%, signal=36%
GO_POSITIVE_REGULATION_OF_PEPTIDE_SECRETION	GO_POSITIVE_REGULATION_OF_PEPTIDE_SECRETION		89	0.30439585	1.0734074	0.31176472	0.68689775	1.0	3884	tags=27%, list=18%, signal=33%
GO_MONOCYTE_DIFFERENTIATION	GO_MONOCYTE_DIFFERENTIATION		16	0.4434712	1.0733157	0.32301742	0.68648255	1.0	982	tags=19%, list=5%, signal=20%
GO_EPITHELIAL_CELL_DIFFERENTIATION	GO_EPITHELIAL_CELL_DIFFERENTIATION		457	0.33706275	1.0731345	0.30677292	0.6863056	1.0	4185	tags=30%, list=19%, signal=36%
GO_REGULATION_OF_PROTEIN_LOCALIZATION_TO_NUCLEUS	GO_REGULATION_OF_PROTEIN_LOCALIZATION_TO_NUCLEUS		206	0.31493506	1.0725759	0.31663325	0.6872191	1.0	3501	tags=23%, list=16%, signal=27%
GO_NEGATIVE_REGULATION_OF_AXONOGENESIS	GO_NEGATIVE_REGULATION_OF_AXONOGENESIS		61	0.38099584	1.072366	0.34026465	0.68712616	1.0	2376	tags=18%, list=11%, signal=20%
GO_REGULATION_OF_ANOIKIS	GO_REGULATION_OF_ANOIKIS		24	0.39460412	1.0720508	0.35699797	0.68735796	1.0	1941	tags=17%, list=9%, signal=18%
GO_TERPENOID_METABOLIC_PROCESS	GO_TERPENOID_METABOLIC_PROCESS		95	0.39597848	1.0720139	0.35091278	0.68679136	1.0	3271	tags=28%, list=15%, signal=33%
GO_RESPONSE_TO_STEROID_HORMONE	GO_RESPONSE_TO_STEROID_HORMONE		478	0.30084485	1.0718727	0.25940594	0.6865338	1.0	2997	tags=19%, list=14%, signal=22%
GO_EMBRYONIC_CAMERA_TYPE_EYE_DEVELOPMENT	GO_EMBRYONIC_CAMERA_TYPE_EYE_DEVELOPMENT		35	0.40202025	1.0718375	0.34387353	0.6859712	1.0	4151	tags=31%, list=19%, signal=39%
GO_NEGATIVE_REGULATION_OF_NERVOUS_SYSTEM_DEVELOPMENT	GO_NEGATIVE_REGULATION_OF_NERVOUS_SYSTEM_DEVELOPMENT		251	0.31425145	1.0717322	0.30857143	0.68560284	1.0	4169	tags=25%, list=19%, signal=31%
GO_POSITIVE_REGULATION_OF_PROTEIN_SECRETION	GO_POSITIVE_REGULATION_OF_PROTEIN_SECRETION		200	0.34585306	1.0712197	0.32	0.6863719	1.0	3497	tags=27%, list=16%, signal=32%
GO_REGULATION_OF_ORGAN_MORPHOGENESIS	GO_REGULATION_OF_ORGAN_MORPHOGENESIS		236	0.34889153	1.0710678	0.34220532	0.6861109	1.0	3262	tags=21%, list=15%, signal=25%
GO_LIVER_REGENERATION	GO_LIVER_REGENERATION		19	0.40274158	1.0708783	0.35463917	0.68598694	1.0	4991	tags=42%, list=23%, signal=55%
GO_SCHWANN_CELL_DEVELOPMENT	GO_SCHWANN_CELL_DEVELOPMENT		25	0.38774383	1.0708663	0.36659878	0.6853781	1.0	4469	tags=36%, list=21%, signal=45%
GO_REGULATION_OF_VASODILATION	GO_REGULATION_OF_VASODILATION		46	0.41803822	1.0707839	0.33266932	0.6849541	1.0	1866	tags=17%, list=9%, signal=19%
GO_ASYMMETRIC_PROTEIN_LOCALIZATION	GO_ASYMMETRIC_PROTEIN_LOCALIZATION		18	0.4409041	1.0706807	0.34059405	0.6845823	1.0	431	tags=11%, list=2%, signal=11%
GO_NEURON_PROJECTION_REGENERATION	GO_NEURON_PROJECTION_REGENERATION		30	0.42550772	1.0705206	0.35586482	0.68435705	1.0	2750	tags=33%, list=13%, signal=38%
GO_POSITIVE_REGULATION_OF_T_HELPER_1_TYPE_IMMUNE_RESPONSE	GO_POSITIVE_REGULATION_OF_T_HELPER_1_TYPE_IMMUNE_RESPONSE		15	0.52316916	1.0697744	0.36653388	0.68574274	1.0	1901	tags=20%, list=9%, signal=22%
GO_POSITIVE_T_CELL_SELECTION	GO_POSITIVE_T_CELL_SELECTION		21	0.544318	1.0694166	0.46292585	0.68599725	1.0	3288	tags=48%, list=15%, signal=56%
GO_POSITIVE_REGULATION_OF_TUMOR_NECROSIS_FACTOR_SUPERFAMILY_CYTOKINE_PRODUCTION	GO_POSITIVE_REGULATION_OF_TUMOR_NECROSIS_FACTOR_SUPERFAMILY_CYTOKINE_PRODUCTION		54	0.46853217	1.0692952	0.3870334	0.6856716	1.0	4023	tags=37%, list=18%, signal=45%
GO_PALATE_DEVELOPMENT	GO_PALATE_DEVELOPMENT		83	0.39866036	1.0691831	0.36641222	0.68535507	1.0	3268	tags=27%, list=15%, signal=31%
GO_INSULIN_SECRETION	GO_INSULIN_SECRETION		36	0.3943547	1.0687828	0.36633664	0.68581975	1.0	3940	tags=31%, list=18%, signal=37%
GO_REGULATION_OF_ADHERENS_JUNCTION_ORGANIZATION	GO_REGULATION_OF_ADHERENS_JUNCTION_ORGANIZATION		49	0.38119453	1.0687021	0.3299389	0.6854112	1.0	3997	tags=33%, list=18%, signal=40%
GO_REGULATION_OF_TRANSCRIPTION_INVOLVED_IN_CELL_FATE_COMMITMENT	GO_REGULATION_OF_TRANSCRIPTION_INVOLVED_IN_CELL_FATE_COMMITMENT		19	0.4667555	1.0684305	0.35238096	0.685508	1.0	4151	tags=37%, list=19%, signal=45%
GO_NEUROTRANSMITTER_METABOLIC_PROCESS	GO_NEUROTRANSMITTER_METABOLIC_PROCESS		23	0.46325198	1.0683035	0.3613963	0.6852314	1.0	3340	tags=30%, list=15%, signal=36%
GO_POLYSACCHARIDE_CATABOLIC_PROCESS	GO_POLYSACCHARIDE_CATABOLIC_PROCESS		23	0.41694117	1.0680739	0.37058824	0.68522215	1.0	1232	tags=13%, list=6%, signal=14%
GO_REGULATION_OF_MULTICELLULAR_ORGANISMAL_METABOLIC_PROCESS	GO_REGULATION_OF_MULTICELLULAR_ORGANISMAL_METABOLIC_PROCESS		35	0.4130067	1.0674578	0.35151514	0.6862497	1.0	3736	tags=31%, list=17%, signal=38%
GO_REGULATION_OF_SYNAPTIC_PLASTICITY	GO_REGULATION_OF_SYNAPTIC_PLASTICITY		136	0.3014347	1.0671048	0.30828518	0.6865441	1.0	2035	tags=12%, list=9%, signal=13%
GO_POSITIVE_REGULATION_OF_T_CELL_PROLIFERATION	GO_POSITIVE_REGULATION_OF_T_CELL_PROLIFERATION		92	0.4516146	1.0668467	0.40466926	0.6865918	1.0	3756	tags=39%, list=17%, signal=47%
GO_RENAL_TUBULE_DEVELOPMENT	GO_RENAL_TUBULE_DEVELOPMENT		77	0.39588264	1.0667883	0.31102362	0.6860895	1.0	3457	tags=29%, list=16%, signal=34%
GO_REGULATION_OF_CELLULAR_EXTRAVASATION	GO_REGULATION_OF_CELLULAR_EXTRAVASATION		22	0.52206814	1.066723	0.38336715	0.685585	1.0	3174	tags=45%, list=15%, signal=53%
GO_POSITIVE_REGULATION_OF_NF_KAPPAB_IMPORT_INTO_NUCLEUS	GO_POSITIVE_REGULATION_OF_NF_KAPPAB_IMPORT_INTO_NUCLEUS		27	0.47939226	1.0665361	0.3530572	0.6854463	1.0	3287	tags=44%, list=15%, signal=52%
GO_PROTEIN_STABILIZATION	GO_PROTEIN_STABILIZATION		122	0.27258164	1.066247	0.32581967	0.68561554	1.0	2029	tags=11%, list=9%, signal=12%
GO_T_CELL_DIFFERENTIATION	GO_T_CELL_DIFFERENTIATION		120	0.437126	1.0662419	0.40681362	0.68499947	1.0	3832	tags=35%, list=18%, signal=42%
GO_MACROAUTOPHAGY	GO_MACROAUTOPHAGY		258	0.25273857	1.0660756	0.30039525	0.6848132	1.0	3329	tags=18%, list=15%, signal=21%
GO_REGULATION_OF_HYDROGEN_PEROXIDE_METABOLIC_PROCESS	GO_REGULATION_OF_HYDROGEN_PEROXIDE_METABOLIC_PROCESS		15	0.43259224	1.0657877	0.3668763	0.6849356	1.0	5441	tags=53%, list=25%, signal=71%
GO_NEGATIVE_REGULATION_OF_LYMPHOCYTE_APOPTOTIC_PROCESS	GO_NEGATIVE_REGULATION_OF_LYMPHOCYTE_APOPTOTIC_PROCESS		27	0.45783898	1.065674	0.37816763	0.68464655	1.0	2816	tags=48%, list=13%, signal=55%
GO_RESPONSE_TO_INTERLEUKIN_6	GO_RESPONSE_TO_INTERLEUKIN_6		25	0.41691023	1.0654409	0.39714867	0.68463755	1.0	790	tags=12%, list=4%, signal=12%
GO_INOSITOL_PHOSPHATE_MEDIATED_SIGNALING	GO_INOSITOL_PHOSPHATE_MEDIATED_SIGNALING		18	0.42291954	1.0654008	0.3709369	0.68413025	1.0	3822	tags=44%, list=18%, signal=54%
GO_POSITIVE_REGULATION_OF_EPITHELIAL_TO_MESENCHYMAL_TRANSITION	GO_POSITIVE_REGULATION_OF_EPITHELIAL_TO_MESENCHYMAL_TRANSITION		33	0.44245675	1.06532	0.3420523	0.6837172	1.0	4267	tags=42%, list=20%, signal=53%
GO_NEGATIVE_REGULATION_OF_CYTOKINE_PRODUCTION_INVOLVED_IN_IMMUNE_RESPONSE	GO_NEGATIVE_REGULATION_OF_CYTOKINE_PRODUCTION_INVOLVED_IN_IMMUNE_RESPONSE		22	0.49767122	1.0652578	0.38787878	0.68324757	1.0	3429	tags=41%, list=16%, signal=49%
GO_RESPONSE_TO_CARBOHYDRATE	GO_RESPONSE_TO_CARBOHYDRATE		162	0.30480337	1.0645887	0.34241244	0.68435	1.0	3842	tags=28%, list=18%, signal=33%
GO_POST_EMBRYONIC_DEVELOPMENT	GO_POST_EMBRYONIC_DEVELOPMENT		86	0.3142602	1.0642439	0.33333334	0.6846087	1.0	4263	tags=31%, list=20%, signal=39%
GO_POLYSACCHARIDE_BIOSYNTHETIC_PROCESS	GO_POLYSACCHARIDE_BIOSYNTHETIC_PROCESS		40	0.37935814	1.0642164	0.35826772	0.6840622	1.0	3430	tags=28%, list=16%, signal=33%
GO_HEMOSTASIS	GO_HEMOSTASIS		293	0.31426924	1.0641698	0.3624031	0.6835481	1.0	3174	tags=20%, list=15%, signal=23%
GO_REGULATION_OF_LYMPHOCYTE_APOPTOTIC_PROCESS	GO_REGULATION_OF_LYMPHOCYTE_APOPTOTIC_PROCESS		52	0.43022147	1.064028	0.38310412	0.6833045	1.0	2816	tags=37%, list=13%, signal=42%
GO_REGULATION_OF_ALPHA_BETA_T_CELL_ACTIVATION	GO_REGULATION_OF_ALPHA_BETA_T_CELL_ACTIVATION		68	0.46263507	1.0636201	0.3972056	0.68373877	1.0	3163	tags=34%, list=15%, signal=39%
GO_REGULATION_OF_NATURAL_KILLER_CELL_MEDIATED_IMMUNITY	GO_REGULATION_OF_NATURAL_KILLER_CELL_MEDIATED_IMMUNITY		32	0.5173012	1.062675	0.41941747	0.6856957	1.0	4619	tags=41%, list=21%, signal=52%
GO_REGULATION_OF_CALCIUM_ION_DEPENDENT_EXOCYTOSIS	GO_REGULATION_OF_CALCIUM_ION_DEPENDENT_EXOCYTOSIS		77	0.31864274	1.0623271	0.32226562	0.685977	1.0	4041	tags=23%, list=19%, signal=29%
GO_HEXOSE_METABOLIC_PROCESS	GO_HEXOSE_METABOLIC_PROCESS		147	0.32385138	1.0621483	0.326	0.6858411	1.0	2157	tags=14%, list=10%, signal=16%
GO_G_PROTEIN_COUPLED_PURINERGIC_RECEPTOR_SIGNALING_PATHWAY	GO_G_PROTEIN_COUPLED_PURINERGIC_RECEPTOR_SIGNALING_PATHWAY		18	0.5581333	1.0620508	0.41520467	0.6854632	1.0	2537	tags=50%, list=12%, signal=57%
GO_RESPONSE_TO_ALCOHOL	GO_RESPONSE_TO_ALCOHOL		354	0.30588967	1.0615467	0.272	0.6861582	1.0	2816	tags=21%, list=13%, signal=24%
GO_SECONDARY_METABOLIC_PROCESS	GO_SECONDARY_METABOLIC_PROCESS		44	0.41299173	1.061088	0.34450653	0.68676615	1.0	2514	tags=23%, list=12%, signal=26%
GO_RESPONSE_TO_AMINO_ACID	GO_RESPONSE_TO_AMINO_ACID		107	0.33501428	1.0610074	0.35976788	0.686352	1.0	4267	tags=32%, list=20%, signal=39%
GO_REGULATION_OF_GLUCONEOGENESIS	GO_REGULATION_OF_GLUCONEOGENESIS		33	0.39767194	1.0605187	0.3498965	0.68703717	1.0	2434	tags=27%, list=11%, signal=31%
GO_CELLULAR_PROTEIN_COMPLEX_ASSEMBLY	GO_CELLULAR_PROTEIN_COMPLEX_ASSEMBLY		310	0.2547045	1.0602146	0.29882812	0.6871476	1.0	3577	tags=17%, list=16%, signal=20%
GO_REGULATION_OF_CELL_FATE_COMMITMENT	GO_REGULATION_OF_CELL_FATE_COMMITMENT		24	0.4707017	1.0597398	0.35992217	0.6877917	1.0	5062	tags=54%, list=23%, signal=71%
GO_NEGATIVE_REGULATION_OF_TRANSMEMBRANE_RECEPTOR_PROTEIN_SERINE_THREONINE_KINASE_SIGNALING_PATHWAY	GO_NEGATIVE_REGULATION_OF_TRANSMEMBRANE_RECEPTOR_PROTEIN_SERINE_THREONINE_KINASE_SIGNALING_PATHWAY		97	0.3901759	1.058601	0.38252428	0.690217	1.0	3921	tags=27%, list=18%, signal=33%
GO_REGULATION_OF_HORMONE_LEVELS	GO_REGULATION_OF_HORMONE_LEVELS		448	0.3053768	1.0584338	0.2907662	0.6900614	1.0	4593	tags=29%, list=21%, signal=37%
GO_LAMELLIPODIUM_ASSEMBLY	GO_LAMELLIPODIUM_ASSEMBLY		28	0.39934075	1.0579724	0.3840156	0.6906252	1.0	2898	tags=25%, list=13%, signal=29%
GO_REGULATION_OF_DENDRITE_DEVELOPMENT	GO_REGULATION_OF_DENDRITE_DEVELOPMENT		115	0.30698785	1.0579197	0.34174758	0.69015056	1.0	4653	tags=29%, list=21%, signal=36%
GO_NEGATIVE_REGULATION_OF_CYTOKINE_PRODUCTION	GO_NEGATIVE_REGULATION_OF_CYTOKINE_PRODUCTION		191	0.37711594	1.0567826	0.36023623	0.69236124	1.0	3485	tags=27%, list=16%, signal=32%
GO_PROTEIN_LOCALIZATION_TO_SYNAPSE	GO_PROTEIN_LOCALIZATION_TO_SYNAPSE		15	0.41628996	1.0567728	0.41257367	0.6917642	1.0	2741	tags=20%, list=13%, signal=23%
GO_WOUND_HEALING	GO_WOUND_HEALING		441	0.31901884	1.0566955	0.33532935	0.6913427	1.0	3174	tags=22%, list=15%, signal=25%
GO_T_HELPER_1_TYPE_IMMUNE_RESPONSE	GO_T_HELPER_1_TYPE_IMMUNE_RESPONSE		18	0.51277184	1.0564667	0.4008016	0.69135374	1.0	3658	tags=44%, list=17%, signal=53%
GO_STRESS_ACTIVATED_PROTEIN_KINASE_SIGNALING_CASCADE	GO_STRESS_ACTIVATED_PROTEIN_KINASE_SIGNALING_CASCADE		100	0.3090496	1.0564103	0.33864543	0.6908758	1.0	2531	tags=16%, list=12%, signal=18%
GO_NEGATIVE_REGULATION_OF_DEFENSE_RESPONSE	GO_NEGATIVE_REGULATION_OF_DEFENSE_RESPONSE		132	0.36127645	1.0564067	0.33539096	0.6902665	1.0	4949	tags=39%, list=23%, signal=51%
GO_RESPONSE_TO_ESTRADIOL	GO_RESPONSE_TO_ESTRADIOL		144	0.31790617	1.0561557	0.30994153	0.6903173	1.0	2931	tags=22%, list=13%, signal=26%
GO_REGULATION_OF_HEMATOPOIETIC_PROGENITOR_CELL_DIFFERENTIATION	GO_REGULATION_OF_HEMATOPOIETIC_PROGENITOR_CELL_DIFFERENTIATION		35	0.3563824	1.056099	0.39068827	0.68985045	1.0	667	tags=9%, list=3%, signal=9%
GO_REGULATION_OF_EPITHELIAL_CELL_APOPTOTIC_PROCESS	GO_REGULATION_OF_EPITHELIAL_CELL_APOPTOTIC_PROCESS		57	0.41357353	1.0558114	0.3882353	0.6899692	1.0	3600	tags=33%, list=17%, signal=40%
GO_CELL_FATE_COMMITMENT	GO_CELL_FATE_COMMITMENT		219	0.3274899	1.0556821	0.32941177	0.68967843	1.0	4531	tags=27%, list=21%, signal=34%
GO_NEGATIVE_REGULATION_OF_ENDOTHELIAL_CELL_MIGRATION	GO_NEGATIVE_REGULATION_OF_ENDOTHELIAL_CELL_MIGRATION		36	0.40174285	1.0555758	0.40313113	0.68933827	1.0	2318	tags=28%, list=11%, signal=31%
GO_REGULATION_OF_EXCRETION	GO_REGULATION_OF_EXCRETION		28	0.4353286	1.0555092	0.38188976	0.68888944	1.0	141	tags=7%, list=1%, signal=7%
GO_REGULATION_OF_DENDRITE_MORPHOGENESIS	GO_REGULATION_OF_DENDRITE_MORPHOGENESIS		71	0.31595865	1.0547467	0.3408663	0.69018835	1.0	3994	tags=23%, list=18%, signal=28%
GO_REGULATION_OF_HEART_MORPHOGENESIS	GO_REGULATION_OF_HEART_MORPHOGENESIS		27	0.46896362	1.0546846	0.37126866	0.6897038	1.0	3010	tags=26%, list=14%, signal=30%
GO_DICARBOXYLIC_ACID_CATABOLIC_PROCESS	GO_DICARBOXYLIC_ACID_CATABOLIC_PROCESS		15	0.44152102	1.0546305	0.39685658	0.68923706	1.0	6023	tags=47%, list=28%, signal=64%
GO_POSITIVE_REGULATION_OF_INSULIN_SECRETION	GO_POSITIVE_REGULATION_OF_INSULIN_SECRETION		62	0.31190792	1.0545976	0.33076924	0.6887166	1.0	3492	tags=27%, list=16%, signal=33%
GO_NEGATIVE_REGULATION_OF_GLYCOPROTEIN_METABOLIC_PROCESS	GO_NEGATIVE_REGULATION_OF_GLYCOPROTEIN_METABOLIC_PROCESS		15	0.43862137	1.0544355	0.36417323	0.6885808	1.0	3086	tags=27%, list=14%, signal=31%
GO_STEM_CELL_DIVISION	GO_STEM_CELL_DIVISION		28	0.43848646	1.0540224	0.4122288	0.6890604	1.0	1112	tags=14%, list=5%, signal=15%
GO_NADH_METABOLIC_PROCESS	GO_NADH_METABOLIC_PROCESS		34	0.37961826	1.0537584	0.37972167	0.6891333	1.0	159	tags=9%, list=1%, signal=9%
GO_REGULATION_OF_PROTEIN_MATURATION	GO_REGULATION_OF_PROTEIN_MATURATION		70	0.3617714	1.0536057	0.38747555	0.68890744	1.0	3441	tags=26%, list=16%, signal=30%
GO_AMINO_ACID_IMPORT	GO_AMINO_ACID_IMPORT		15	0.42288697	1.0529076	0.3678862	0.69010854	1.0	4458	tags=33%, list=20%, signal=42%
GO_ISOPRENOID_METABOLIC_PROCESS	GO_ISOPRENOID_METABOLIC_PROCESS		114	0.36802885	1.0527455	0.37022132	0.689916	1.0	3271	tags=26%, list=15%, signal=31%
GO_ALPHA_BETA_T_CELL_ACTIVATION	GO_ALPHA_BETA_T_CELL_ACTIVATION		52	0.48077542	1.0526954	0.4491018	0.68944687	1.0	3832	tags=40%, list=18%, signal=49%
GO_CELLULAR_RESPONSE_TO_FATTY_ACID	GO_CELLULAR_RESPONSE_TO_FATTY_ACID		48	0.41141886	1.0526526	0.3696498	0.68896556	1.0	2559	tags=27%, list=12%, signal=31%
GO_REGULATION_OF_ENDOPLASMIC_RETICULUM_STRESS_INDUCED_INTRINSIC_APOPTOTIC_SIGNALING_PATHWAY	GO_REGULATION_OF_ENDOPLASMIC_RETICULUM_STRESS_INDUCED_INTRINSIC_APOPTOTIC_SIGNALING_PATHWAY		25	0.38187668	1.0523602	0.38372093	0.6891551	1.0	4330	tags=32%, list=20%, signal=40%
GO_RUFFLE_ORGANIZATION	GO_RUFFLE_ORGANIZATION		19	0.44083717	1.0516368	0.374502	0.6904415	1.0	4263	tags=42%, list=20%, signal=52%
GO_REGULATION_OF_EPITHELIAL_CELL_PROLIFERATION	GO_REGULATION_OF_EPITHELIAL_CELL_PROLIFERATION		272	0.33727404	1.0512289	0.3307393	0.6909159	1.0	3123	tags=22%, list=14%, signal=25%
GO_NEGATIVE_REGULATION_OF_INTERLEUKIN_12_PRODUCTION	GO_NEGATIVE_REGULATION_OF_INTERLEUKIN_12_PRODUCTION		15	0.5758817	1.0511471	0.4526112	0.69051814	1.0	4378	tags=53%, list=20%, signal=67%
GO_PERIPHERAL_NERVOUS_SYSTEM_AXON_ENSHEATHMENT	GO_PERIPHERAL_NERVOUS_SYSTEM_AXON_ENSHEATHMENT		21	0.38861933	1.0510242	0.4053498	0.69024926	1.0	4469	tags=33%, list=21%, signal=42%
GO_REACTIVE_OXYGEN_SPECIES_BIOSYNTHETIC_PROCESS	GO_REACTIVE_OXYGEN_SPECIES_BIOSYNTHETIC_PROCESS		23	0.47395608	1.050849	0.39641434	0.69010645	1.0	2161	tags=30%, list=10%, signal=34%
GO_CELL_MATURATION	GO_CELL_MATURATION		122	0.32065693	1.0507262	0.32258064	0.6898592	1.0	3123	tags=22%, list=14%, signal=26%
GO_REGULATION_OF_HORMONE_SECRETION	GO_REGULATION_OF_HORMONE_SECRETION		252	0.29147658	1.0506858	0.3109405	0.6893813	1.0	4443	tags=27%, list=20%, signal=34%
GO_NEGATIVE_REGULATION_OF_OSTEOBLAST_DIFFERENTIATION	GO_NEGATIVE_REGULATION_OF_OSTEOBLAST_DIFFERENTIATION		38	0.38406545	1.0506288	0.3685259	0.6889307	1.0	4446	tags=34%, list=20%, signal=43%
GO_CELLULAR_RESPONSE_TO_LITHIUM_ION	GO_CELLULAR_RESPONSE_TO_LITHIUM_ION		17	0.43309233	1.0502369	0.38958332	0.6893725	1.0	3796	tags=41%, list=17%, signal=50%
GO_PHARYNGEAL_SYSTEM_DEVELOPMENT	GO_PHARYNGEAL_SYSTEM_DEVELOPMENT		16	0.49461538	1.0498567	0.40562248	0.6897605	1.0	3010	tags=38%, list=14%, signal=43%
GO_POSITIVE_REGULATION_OF_JUN_KINASE_ACTIVITY	GO_POSITIVE_REGULATION_OF_JUN_KINASE_ACTIVITY		60	0.35236597	1.0495435	0.33755276	0.6899728	1.0	3654	tags=30%, list=17%, signal=36%
GO_POSITIVE_REGULATION_OF_MAP_KINASE_ACTIVITY	GO_POSITIVE_REGULATION_OF_MAP_KINASE_ACTIVITY		197	0.312614	1.0494732	0.32179227	0.6895614	1.0	3675	tags=28%, list=17%, signal=34%
GO_FOREBRAIN_DEVELOPMENT	GO_FOREBRAIN_DEVELOPMENT		348	0.29927683	1.0494485	0.3258004	0.6890109	1.0	3531	tags=21%, list=16%, signal=25%
GO_REGULATION_OF_INTERLEUKIN_10_PRODUCTION	GO_REGULATION_OF_INTERLEUKIN_10_PRODUCTION		43	0.45422444	1.0493394	0.3964497	0.6886626	1.0	4949	tags=49%, list=23%, signal=63%
GO_GLUCOCORTICOID_METABOLIC_PROCESS	GO_GLUCOCORTICOID_METABOLIC_PROCESS		15	0.46376613	1.0486486	0.41005802	0.68987626	1.0	2035	tags=20%, list=9%, signal=22%
GO_POSITIVE_REGULATION_OF_CELL_MATRIX_ADHESION	GO_POSITIVE_REGULATION_OF_CELL_MATRIX_ADHESION		40	0.37946177	1.0483106	0.34221312	0.690161	1.0	3834	tags=33%, list=18%, signal=39%
GO_BONE_MINERALIZATION	GO_BONE_MINERALIZATION		34	0.41278648	1.0478747	0.35150376	0.69071096	1.0	3262	tags=26%, list=15%, signal=31%
GO_POSITIVE_REGULATION_OF_SYNAPTIC_TRANSMISSION_GLUTAMATERGIC	GO_POSITIVE_REGULATION_OF_SYNAPTIC_TRANSMISSION_GLUTAMATERGIC		17	0.4536504	1.0476931	0.39923954	0.69059694	1.0	3478	tags=41%, list=16%, signal=49%
GO_NEGATIVE_REGULATION_OF_STRESS_FIBER_ASSEMBLY	GO_NEGATIVE_REGULATION_OF_STRESS_FIBER_ASSEMBLY		16	0.4306968	1.0475572	0.39880952	0.6903207	1.0	2697	tags=31%, list=12%, signal=36%
GO_PARTURITION	GO_PARTURITION		20	0.4638882	1.0474055	0.36381322	0.6901418	1.0	2236	tags=30%, list=10%, signal=33%
GO_BIOMINERAL_TISSUE_DEVELOPMENT	GO_BIOMINERAL_TISSUE_DEVELOPMENT		67	0.3852302	1.0473503	0.3596154	0.68970937	1.0	2871	tags=22%, list=13%, signal=26%
GO_NEGATIVE_REGULATION_OF_INTERFERON_GAMMA_PRODUCTION	GO_NEGATIVE_REGULATION_OF_INTERFERON_GAMMA_PRODUCTION		32	0.473745	1.047082	0.375	0.68983585	1.0	3226	tags=34%, list=15%, signal=40%
GO_HINDLIMB_MORPHOGENESIS	GO_HINDLIMB_MORPHOGENESIS		36	0.4081822	1.0470619	0.3654224	0.68929535	1.0	5064	tags=39%, list=23%, signal=51%
GO_REGULATION_OF_CELL_SHAPE	GO_REGULATION_OF_CELL_SHAPE		131	0.35839924	1.0466834	0.35140562	0.68969154	1.0	3858	tags=34%, list=18%, signal=42%
GO_POSITIVE_REGULATION_OF_PROTEIN_KINASE_B_SIGNALING	GO_POSITIVE_REGULATION_OF_PROTEIN_KINASE_B_SIGNALING		76	0.38748	1.0466042	0.34765625	0.6893249	1.0	3932	tags=36%, list=18%, signal=43%
GO_NEGATIVE_REGULATION_OF_ORGANELLE_ASSEMBLY	GO_NEGATIVE_REGULATION_OF_ORGANELLE_ASSEMBLY		22	0.37384006	1.0463164	0.36220473	0.689413	1.0	878	tags=14%, list=4%, signal=14%
GO_INTERFERON_GAMMA_PRODUCTION	GO_INTERFERON_GAMMA_PRODUCTION		15	0.5509295	1.0460173	0.41603053	0.6895756	1.0	4137	tags=53%, list=19%, signal=66%
GO_REGULATION_OF_T_CELL_APOPTOTIC_PROCESS	GO_REGULATION_OF_T_CELL_APOPTOTIC_PROCESS		31	0.4415033	1.0458791	0.37475345	0.6893359	1.0	3140	tags=35%, list=14%, signal=41%
GO_REGULATION_OF_ORGAN_FORMATION	GO_REGULATION_OF_ORGAN_FORMATION		30	0.4427653	1.0457895	0.39846742	0.6889878	1.0	3010	tags=27%, list=14%, signal=31%
GO_CYTOPLASMIC_MICROTUBULE_ORGANIZATION	GO_CYTOPLASMIC_MICROTUBULE_ORGANIZATION		38	0.34152055	1.0457218	0.3654224	0.68855673	1.0	983	tags=8%, list=5%, signal=8%
GO_NEGATIVE_REGULATION_OF_NF_KAPPAB_TRANSCRIPTION_FACTOR_ACTIVITY	GO_NEGATIVE_REGULATION_OF_NF_KAPPAB_TRANSCRIPTION_FACTOR_ACTIVITY		60	0.34073317	1.0452584	0.37724552	0.68917495	1.0	3707	tags=25%, list=17%, signal=30%
GO_REGULATION_OF_EXTRACELLULAR_MATRIX_ORGANIZATION	GO_REGULATION_OF_EXTRACELLULAR_MATRIX_ORGANIZATION		24	0.4336785	1.0445576	0.3841584	0.6903691	1.0	1250	tags=17%, list=6%, signal=18%
GO_POSITIVE_REGULATION_OF_CYTOSKELETON_ORGANIZATION	GO_POSITIVE_REGULATION_OF_CYTOSKELETON_ORGANIZATION		167	0.29459143	1.044063	0.34824902	0.6910938	1.0	3736	tags=27%, list=17%, signal=32%
GO_SODIUM_ION_TRANSPORT	GO_SODIUM_ION_TRANSPORT		127	0.303011	1.0436143	0.3562753	0.6916387	1.0	1762	tags=11%, list=8%, signal=12%
GO_REGULATION_OF_CD4_POSITIVE_ALPHA_BETA_T_CELL_ACTIVATION	GO_REGULATION_OF_CD4_POSITIVE_ALPHA_BETA_T_CELL_ACTIVATION		38	0.47021374	1.0436049	0.4139265	0.6910654	1.0	2785	tags=34%, list=13%, signal=39%
GO_REGULATION_OF_REPRODUCTIVE_PROCESS	GO_REGULATION_OF_REPRODUCTIVE_PROCESS		119	0.3254534	1.0434346	0.353167	0.69091326	1.0	3976	tags=29%, list=18%, signal=36%
GO_NEGATIVE_REGULATION_OF_CELL_CELL_ADHESION	GO_NEGATIVE_REGULATION_OF_CELL_CELL_ADHESION		131	0.36205545	1.0429431	0.35685483	0.6916382	1.0	4926	tags=39%, list=23%, signal=50%
GO_REGULATION_OF_CELL_PROJECTION_ASSEMBLY	GO_REGULATION_OF_CELL_PROJECTION_ASSEMBLY		141	0.30124244	1.0427977	0.37195122	0.6914289	1.0	3997	tags=26%, list=18%, signal=31%
GO_REGULATION_OF_SYNAPSE_ORGANIZATION	GO_REGULATION_OF_SYNAPSE_ORGANIZATION		100	0.3796072	1.0421199	0.38342968	0.69253767	1.0	2790	tags=23%, list=13%, signal=26%
GO_COPULATION	GO_COPULATION		17	0.44400367	1.042073	0.3815029	0.6920736	1.0	4258	tags=35%, list=20%, signal=44%
GO_SULFUR_COMPOUND_METABOLIC_PROCESS	GO_SULFUR_COMPOUND_METABOLIC_PROCESS		334	0.31589684	1.0419896	0.35091278	0.6916989	1.0	3454	tags=22%, list=16%, signal=26%
GO_POSITIVE_REGULATION_OF_TRANSCRIPTION_FROM_RNA_POLYMERASE_II_PROMOTER_IN_RESPONSE_TO_STRESS	GO_POSITIVE_REGULATION_OF_TRANSCRIPTION_FROM_RNA_POLYMERASE_II_PROMOTER_IN_RESPONSE_TO_STRESS		22	0.39391664	1.0419606	0.4063745	0.6911682	1.0	3421	tags=36%, list=16%, signal=43%
GO_REGULATION_OF_CYTOKINE_SECRETION	GO_REGULATION_OF_CYTOKINE_SECRETION		136	0.41153467	1.0414028	0.4019608	0.69197476	1.0	2982	tags=29%, list=14%, signal=33%
GO_REGULATION_OF_CELLULAR_RESPONSE_TO_INSULIN_STIMULUS	GO_REGULATION_OF_CELLULAR_RESPONSE_TO_INSULIN_STIMULUS		55	0.33615455	1.0412786	0.36575875	0.6917098	1.0	3451	tags=25%, list=16%, signal=30%
GO_PURINE_CONTAINING_COMPOUND_SALVAGE	GO_PURINE_CONTAINING_COMPOUND_SALVAGE		16	0.4412417	1.0412514	0.4137214	0.6911942	1.0	258	tags=13%, list=1%, signal=13%
GO_REGULATION_OF_PHAGOCYTOSIS	GO_REGULATION_OF_PHAGOCYTOSIS		65	0.3745963	1.0411737	0.3943662	0.6908223	1.0	3666	tags=25%, list=17%, signal=30%
GO_REGULATION_OF_REACTIVE_OXYGEN_SPECIES_METABOLIC_PROCESS	GO_REGULATION_OF_REACTIVE_OXYGEN_SPECIES_METABOLIC_PROCESS		146	0.32553512	1.0411099	0.36144578	0.6904062	1.0	3842	tags=29%, list=18%, signal=35%
GO_REGULATION_OF_MITOCHONDRIAL_FISSION	GO_REGULATION_OF_MITOCHONDRIAL_FISSION		15	0.42167407	1.040899	0.39499035	0.69038534	1.0	2182	tags=27%, list=10%, signal=30%
GO_POSITIVE_REGULATION_OF_INTRACELLULAR_TRANSPORT	GO_POSITIVE_REGULATION_OF_INTRACELLULAR_TRANSPORT		338	0.2835104	1.0407481	0.33202356	0.6901731	1.0	2468	tags=15%, list=11%, signal=16%
GO_CELL_JUNCTION_ASSEMBLY	GO_CELL_JUNCTION_ASSEMBLY		125	0.33489606	1.0407419	0.366	0.68961394	1.0	3262	tags=22%, list=15%, signal=26%
GO_TRANSMISSION_OF_NERVE_IMPULSE	GO_TRANSMISSION_OF_NERVE_IMPULSE		49	0.36900118	1.0407057	0.39250493	0.6891284	1.0	3321	tags=22%, list=15%, signal=26%
GO_ENDOMEMBRANE_SYSTEM_ORGANIZATION	GO_ENDOMEMBRANE_SYSTEM_ORGANIZATION		445	0.24823308	1.040531	0.34826884	0.68899184	1.0	4553	tags=24%, list=21%, signal=30%
GO_POSITIVE_REGULATION_OF_BLOOD_CIRCULATION	GO_POSITIVE_REGULATION_OF_BLOOD_CIRCULATION		92	0.3410483	1.0401453	0.3559322	0.68940586	1.0	4527	tags=33%, list=21%, signal=41%
GO_POSITIVE_REGULATION_OF_HEART_RATE	GO_POSITIVE_REGULATION_OF_HEART_RATE		22	0.42928866	1.0395961	0.3883495	0.6902516	1.0	4455	tags=50%, list=20%, signal=63%
GO_VASCULATURE_DEVELOPMENT	GO_VASCULATURE_DEVELOPMENT		452	0.34806442	1.0394741	0.39376217	0.68998283	1.0	3678	tags=29%, list=17%, signal=35%
GO_COLLAGEN_FIBRIL_ORGANIZATION	GO_COLLAGEN_FIBRIL_ORGANIZATION		36	0.566228	1.0381621	0.47440946	0.69276863	1.0	3150	tags=39%, list=14%, signal=45%
GO_REGULATION_OF_INTERLEUKIN_12_PRODUCTION	GO_REGULATION_OF_INTERLEUKIN_12_PRODUCTION		51	0.48025578	1.0379789	0.43346775	0.69268143	1.0	3428	tags=39%, list=16%, signal=46%
GO_INTERMEDIATE_FILAMENT_BASED_PROCESS	GO_INTERMEDIATE_FILAMENT_BASED_PROCESS		42	0.39025766	1.0377328	0.3857143	0.6927085	1.0	2807	tags=21%, list=13%, signal=25%
GO_NEGATIVE_REGULATION_OF_INFLAMMATORY_RESPONSE	GO_NEGATIVE_REGULATION_OF_INFLAMMATORY_RESPONSE		91	0.35632578	1.03765	0.37944663	0.6923409	1.0	4199	tags=33%, list=19%, signal=41%
GO_CELLULAR_RESPONSE_TO_REACTIVE_NITROGEN_SPECIES	GO_CELLULAR_RESPONSE_TO_REACTIVE_NITROGEN_SPECIES		19	0.4020262	1.0376238	0.4279919	0.69182414	1.0	2502	tags=26%, list=12%, signal=30%
GO_RESPONSE_TO_GROWTH_FACTOR	GO_RESPONSE_TO_GROWTH_FACTOR		456	0.3050851	1.0373522	0.36094674	0.6919517	1.0	3186	tags=20%, list=15%, signal=23%
GO_FC_RECEPTOR_SIGNALING_PATHWAY	GO_FC_RECEPTOR_SIGNALING_PATHWAY		181	0.3158953	1.0371295	0.42040816	0.69196963	1.0	3654	tags=19%, list=17%, signal=23%
GO_REGULATION_OF_CALCINEURIN_NFAT_SIGNALING_CASCADE	GO_REGULATION_OF_CALCINEURIN_NFAT_SIGNALING_CASCADE		16	0.4459956	1.0369469	0.40518963	0.6918635	1.0	125	tags=13%, list=1%, signal=13%
GO_NEGATIVE_REGULATION_OF_G_PROTEIN_COUPLED_RECEPTOR_PROTEIN_SIGNALING_PATHWAY	GO_NEGATIVE_REGULATION_OF_G_PROTEIN_COUPLED_RECEPTOR_PROTEIN_SIGNALING_PATHWAY		37	0.40549138	1.0367063	0.42524272	0.6919268	1.0	4673	tags=41%, list=21%, signal=52%
GO_MOTOR_NEURON_AXON_GUIDANCE	GO_MOTOR_NEURON_AXON_GUIDANCE		27	0.3978355	1.0364969	0.41164657	0.69186187	1.0	4462	tags=37%, list=21%, signal=47%
GO_PEPTIDE_HORMONE_PROCESSING	GO_PEPTIDE_HORMONE_PROCESSING		29	0.46444717	1.0364795	0.374502	0.69133276	1.0	1842	tags=28%, list=8%, signal=30%
GO_REGULATION_OF_SPROUTING_ANGIOGENESIS	GO_REGULATION_OF_SPROUTING_ANGIOGENESIS		27	0.40897542	1.036039	0.40697673	0.6918863	1.0	3489	tags=30%, list=16%, signal=35%
GO_PLATELET_ACTIVATION	GO_PLATELET_ACTIVATION		138	0.3354311	1.0349932	0.4140625	0.6938469	1.0	3709	tags=27%, list=17%, signal=32%
GO_RETINA_DEVELOPMENT_IN_CAMERA_TYPE_EYE	GO_RETINA_DEVELOPMENT_IN_CAMERA_TYPE_EYE		126	0.330621	1.034828	0.40648854	0.6937127	1.0	3064	tags=23%, list=14%, signal=27%
GO_ORGANIC_ACID_CATABOLIC_PROCESS	GO_ORGANIC_ACID_CATABOLIC_PROCESS		192	0.34099025	1.0346543	0.3798768	0.6936045	1.0	4429	tags=31%, list=20%, signal=39%
GO_REGULATION_OF_CYTOKINE_PRODUCTION_INVOLVED_IN_IMMUNE_RESPONSE	GO_REGULATION_OF_CYTOKINE_PRODUCTION_INVOLVED_IN_IMMUNE_RESPONSE		55	0.44481927	1.0341282	0.43168318	0.69441676	1.0	3429	tags=38%, list=16%, signal=45%
GO_REGULATION_OF_RENAL_SYSTEM_PROCESS	GO_REGULATION_OF_RENAL_SYSTEM_PROCESS		37	0.40250582	1.0339934	0.3957115	0.69419605	1.0	390	tags=8%, list=2%, signal=8%
GO_CELLULAR_RESPONSE_TO_KETONE	GO_CELLULAR_RESPONSE_TO_KETONE		71	0.35694417	1.0338131	0.39087301	0.69410086	1.0	2974	tags=25%, list=14%, signal=29%
GO_GOLGI_TO_VACUOLE_TRANSPORT	GO_GOLGI_TO_VACUOLE_TRANSPORT		25	0.35530716	1.0336474	0.41683778	0.69392806	1.0	3907	tags=36%, list=18%, signal=44%
GO_CARBOHYDRATE_HOMEOSTASIS	GO_CARBOHYDRATE_HOMEOSTASIS		161	0.302265	1.0318327	0.39562625	0.6980423	1.0	3492	tags=22%, list=16%, signal=26%
GO_POSITIVE_REGULATION_OF_INTERLEUKIN_10_PRODUCTION	GO_POSITIVE_REGULATION_OF_INTERLEUKIN_10_PRODUCTION		28	0.4491229	1.0317972	0.42857143	0.6975749	1.0	4949	tags=46%, list=23%, signal=60%
GO_BONE_RESORPTION	GO_BONE_RESORPTION		21	0.42804822	1.0313786	0.42973524	0.6980564	1.0	4682	tags=43%, list=22%, signal=55%
GO_LEUKOCYTE_CELL_CELL_ADHESION	GO_LEUKOCYTE_CELL_CELL_ADHESION		248	0.40386906	1.0312535	0.44335938	0.69775087	1.0	3288	tags=28%, list=15%, signal=32%
GO_REGULATION_OF_ARF_PROTEIN_SIGNAL_TRANSDUCTION	GO_REGULATION_OF_ARF_PROTEIN_SIGNAL_TRANSDUCTION		15	0.35891944	1.0311247	0.40588236	0.6974954	1.0	4229	tags=27%, list=19%, signal=33%
GO_NEGATIVE_REGULATION_OF_EMBRYONIC_DEVELOPMENT	GO_NEGATIVE_REGULATION_OF_EMBRYONIC_DEVELOPMENT		26	0.48068306	1.0299876	0.4489796	0.699783	1.0	2857	tags=31%, list=13%, signal=35%
GO_ALCOHOL_METABOLIC_PROCESS	GO_ALCOHOL_METABOLIC_PROCESS		333	0.3046907	1.0299482	0.3768421	0.6993336	1.0	4509	tags=27%, list=21%, signal=33%
GO_POSITIVE_REGULATION_OF_STEROL_TRANSPORT	GO_POSITIVE_REGULATION_OF_STEROL_TRANSPORT		17	0.44908062	1.029694	0.4052953	0.6993972	1.0	5064	tags=59%, list=23%, signal=77%
GO_POSITIVE_REGULATION_OF_PROTEIN_SERINE_THREONINE_KINASE_ACTIVITY	GO_POSITIVE_REGULATION_OF_PROTEIN_SERINE_THREONINE_KINASE_ACTIVITY		272	0.28819036	1.0292108	0.37103173	0.70011103	1.0	3703	tags=26%, list=17%, signal=32%
GO_LEUKOCYTE_DIFFERENTIATION	GO_LEUKOCYTE_DIFFERENTIATION		285	0.369797	1.02899	0.42629483	0.7001018	1.0	3736	tags=30%, list=17%, signal=36%
GO_REGULATION_OF_CELLULAR_RESPONSE_TO_TRANSFORMING_GROWTH_FACTOR_BETA_STIMULUS	GO_REGULATION_OF_CELLULAR_RESPONSE_TO_TRANSFORMING_GROWTH_FACTOR_BETA_STIMULUS		95	0.36694843	1.0288357	0.43436295	0.6999218	1.0	3921	tags=25%, list=18%, signal=31%
GO_CELLULAR_RESPONSE_TO_DRUG	GO_CELLULAR_RESPONSE_TO_DRUG		66	0.32374254	1.028783	0.39337474	0.6994842	1.0	1438	tags=12%, list=7%, signal=13%
GO_NEGATIVE_REGULATION_OF_OXIDOREDUCTASE_ACTIVITY	GO_NEGATIVE_REGULATION_OF_OXIDOREDUCTASE_ACTIVITY		26	0.37107405	1.0286317	0.3874046	0.69928956	1.0	4673	tags=42%, list=21%, signal=54%
GO_LYMPHOCYTE_HOMEOSTASIS	GO_LYMPHOCYTE_HOMEOSTASIS		50	0.3658957	1.0284581	0.4063745	0.6991211	1.0	3140	tags=26%, list=14%, signal=30%
GO_REGULATION_OF_T_CELL_CYTOKINE_PRODUCTION	GO_REGULATION_OF_T_CELL_CYTOKINE_PRODUCTION		22	0.471029	1.0280536	0.43554688	0.6995844	1.0	3172	tags=36%, list=15%, signal=43%
GO_CYTOKINE_PRODUCTION	GO_CYTOKINE_PRODUCTION		116	0.4012646	1.0275897	0.43274853	0.700205	1.0	4340	tags=38%, list=20%, signal=47%
GO_POSITIVE_REGULATION_OF_REACTIVE_OXYGEN_SPECIES_BIOSYNTHETIC_PROCESS	GO_POSITIVE_REGULATION_OF_REACTIVE_OXYGEN_SPECIES_BIOSYNTHETIC_PROCESS		47	0.40031216	1.0271418	0.3976143	0.7007518	1.0	3457	tags=34%, list=16%, signal=40%
GO_RESPONSE_TO_ISCHEMIA	GO_RESPONSE_TO_ISCHEMIA		26	0.36758694	1.0263631	0.4074074	0.7020804	1.0	3790	tags=35%, list=17%, signal=42%
GO_REGULATION_OF_CHEMOTAXIS	GO_REGULATION_OF_CHEMOTAXIS		172	0.39325213	1.0252562	0.41074857	0.704268	1.0	3724	tags=38%, list=17%, signal=45%
GO_EXOCRINE_SYSTEM_DEVELOPMENT	GO_EXOCRINE_SYSTEM_DEVELOPMENT		44	0.39533454	1.0248675	0.4118774	0.70469534	1.0	3688	tags=34%, list=17%, signal=41%
GO_POSITIVE_REGULATION_OF_CELL_PROJECTION_ORGANIZATION	GO_POSITIVE_REGULATION_OF_CELL_PROJECTION_ORGANIZATION		288	0.3006672	1.0248585	0.4093567	0.70414686	1.0	2798	tags=20%, list=13%, signal=22%
GO_ORGANELLE_ASSEMBLY	GO_ORGANELLE_ASSEMBLY		447	0.28536373	1.0239	0.41287878	0.7061049	1.0	3260	tags=17%, list=15%, signal=20%
GO_SULFUR_COMPOUND_BIOSYNTHETIC_PROCESS	GO_SULFUR_COMPOUND_BIOSYNTHETIC_PROCESS		188	0.32683915	1.0236353	0.39763778	0.7062201	1.0	3289	tags=22%, list=15%, signal=26%
GO_REGULATION_OF_CELL_JUNCTION_ASSEMBLY	GO_REGULATION_OF_CELL_JUNCTION_ASSEMBLY		67	0.3489927	1.0233748	0.4186508	0.7063448	1.0	4518	tags=31%, list=21%, signal=39%
GO_POSITIVE_REGULATION_OF_CALCIUM_ION_IMPORT	GO_POSITIVE_REGULATION_OF_CALCIUM_ION_IMPORT		48	0.38775232	1.0233411	0.39922482	0.70585763	1.0	5147	tags=46%, list=24%, signal=60%
GO_INTESTINAL_ABSORPTION	GO_INTESTINAL_ABSORPTION		26	0.43695402	1.0231464	0.4307036	0.705807	1.0	1449	tags=15%, list=7%, signal=16%
GO_PROTEIN_LIPID_COMPLEX_ASSEMBLY	GO_PROTEIN_LIPID_COMPLEX_ASSEMBLY		21	0.39319667	1.0223669	0.45192307	0.7071634	1.0	4169	tags=29%, list=19%, signal=35%
GO_REGULATION_OF_SYNAPSE_STRUCTURE_OR_ACTIVITY	GO_REGULATION_OF_SYNAPSE_STRUCTURE_OR_ACTIVITY		216	0.30546474	1.0216557	0.38745388	0.70838165	1.0	2790	tags=16%, list=13%, signal=18%
GO_REGULATION_OF_CELL_SIZE	GO_REGULATION_OF_CELL_SIZE		162	0.29475352	1.0216527	0.3881188	0.70781744	1.0	3689	tags=24%, list=17%, signal=29%
GO_ORGANIC_ACID_BIOSYNTHETIC_PROCESS	GO_ORGANIC_ACID_BIOSYNTHETIC_PROCESS		246	0.30583522	1.0211887	0.3856859	0.7084271	1.0	4046	tags=26%, list=19%, signal=32%
GO_CELLULAR_RESPONSE_TO_LIPID	GO_CELLULAR_RESPONSE_TO_LIPID		427	0.30825827	1.0210129	0.3846154	0.7083388	1.0	2816	tags=19%, list=13%, signal=21%
GO_REGULATION_OF_LEUKOCYTE_PROLIFERATION	GO_REGULATION_OF_LEUKOCYTE_PROLIFERATION		198	0.39427006	1.0208713	0.44401544	0.7081222	1.0	3405	tags=31%, list=16%, signal=36%
GO_EPITHELIAL_CELL_APOPTOTIC_PROCESS	GO_EPITHELIAL_CELL_APOPTOTIC_PROCESS		25	0.36196604	1.020505	0.40319362	0.70845217	1.0	3100	tags=24%, list=14%, signal=28%
GO_REGULATION_OF_CELL_MATRIX_ADHESION	GO_REGULATION_OF_CELL_MATRIX_ADHESION		87	0.34516886	1.0200466	0.402	0.70901346	1.0	2869	tags=24%, list=13%, signal=28%
GO_RESPONSE_TO_CORTICOSTEROID	GO_RESPONSE_TO_CORTICOSTEROID		171	0.320444	1.0195713	0.40155944	0.709705	1.0	2974	tags=24%, list=14%, signal=28%
GO_REGULATION_OF_LYMPHOCYTE_CHEMOTAXIS	GO_REGULATION_OF_LYMPHOCYTE_CHEMOTAXIS		18	0.54057324	1.019555	0.44642857	0.7091714	1.0	2816	tags=39%, list=13%, signal=45%
GO_REGULATION_OF_HEMOPOIESIS	GO_REGULATION_OF_HEMOPOIESIS		295	0.3290218	1.0193298	0.4110672	0.70916224	1.0	3672	tags=24%, list=17%, signal=29%
GO_REGULATION_OF_MEGAKARYOCYTE_DIFFERENTIATION	GO_REGULATION_OF_MEGAKARYOCYTE_DIFFERENTIATION		22	0.39151403	1.0192492	0.40442654	0.7088104	1.0	667	tags=9%, list=3%, signal=9%
GO_VENTRICULAR_SEPTUM_DEVELOPMENT	GO_VENTRICULAR_SEPTUM_DEVELOPMENT		54	0.4096324	1.0190778	0.43835616	0.70868385	1.0	3678	tags=24%, list=17%, signal=29%
GO_PHOSPHOLIPASE_C_ACTIVATING_G_PROTEIN_COUPLED_RECEPTOR_SIGNALING_PATHWAY	GO_PHOSPHOLIPASE_C_ACTIVATING_G_PROTEIN_COUPLED_RECEPTOR_SIGNALING_PATHWAY		80	0.33841702	1.0184312	0.42540324	0.70967966	1.0	1613	tags=10%, list=7%, signal=11%
GO_POSITIVE_REGULATION_OF_EPITHELIAL_CELL_DIFFERENTIATION	GO_POSITIVE_REGULATION_OF_EPITHELIAL_CELL_DIFFERENTIATION		55	0.3480794	1.0180006	0.4054581	0.7102018	1.0	2956	tags=24%, list=14%, signal=27%
GO_POSITIVE_REGULATION_OF_NUCLEOCYTOPLASMIC_TRANSPORT	GO_POSITIVE_REGULATION_OF_NUCLEOCYTOPLASMIC_TRANSPORT		116	0.328148	1.0178406	0.40853658	0.7100108	1.0	3501	tags=26%, list=16%, signal=31%
GO_REGULATION_OF_EXOCYTOSIS	GO_REGULATION_OF_EXOCYTOSIS		176	0.29306397	1.017719	0.39874738	0.70976853	1.0	4553	tags=27%, list=21%, signal=34%
GO_NUCLEOSIDE_BISPHOSPHATE_BIOSYNTHETIC_PROCESS	GO_NUCLEOSIDE_BISPHOSPHATE_BIOSYNTHETIC_PROCESS		16	0.3992204	1.0176598	0.45416668	0.7093323	1.0	3249	tags=31%, list=15%, signal=37%
GO_NEGATIVE_REGULATION_OF_CELL_PROJECTION_ORGANIZATION	GO_NEGATIVE_REGULATION_OF_CELL_PROJECTION_ORGANIZATION		137	0.31662032	1.0175798	0.42607003	0.70899445	1.0	3658	tags=23%, list=17%, signal=27%
GO_FLUID_TRANSPORT	GO_FLUID_TRANSPORT		25	0.42539445	1.0175455	0.42222223	0.70852387	1.0	2930	tags=28%, list=13%, signal=32%
GO_T_CELL_RECEPTOR_SIGNALING_PATHWAY	GO_T_CELL_RECEPTOR_SIGNALING_PATHWAY		136	0.37873682	1.0172521	0.47408828	0.7087279	1.0	3411	tags=26%, list=16%, signal=30%
GO_NEGATIVE_REGULATION_OF_MYELOID_LEUKOCYTE_DIFFERENTIATION	GO_NEGATIVE_REGULATION_OF_MYELOID_LEUKOCYTE_DIFFERENTIATION		41	0.38483357	1.0170037	0.41869918	0.7087743	1.0	1061	tags=15%, list=5%, signal=15%
GO_POSITIVE_REGULATION_OF_MITOCHONDRIAL_MEMBRANE_PERMEABILITY	GO_POSITIVE_REGULATION_OF_MITOCHONDRIAL_MEMBRANE_PERMEABILITY		17	0.38101384	1.0169994	0.43002027	0.7082228	1.0	451	tags=12%, list=2%, signal=12%
GO_CARDIAC_SEPTUM_DEVELOPMENT	GO_CARDIAC_SEPTUM_DEVELOPMENT		84	0.39347652	1.0167944	0.44980696	0.708184	1.0	3839	tags=24%, list=18%, signal=29%
GO_REGULATION_OF_ESTABLISHMENT_OF_PLANAR_POLARITY	GO_REGULATION_OF_ESTABLISHMENT_OF_PLANAR_POLARITY		107	0.33836848	1.0159838	0.45219123	0.70968676	1.0	2055	tags=15%, list=9%, signal=16%
GO_CELL_JUNCTION_ORGANIZATION	GO_CELL_JUNCTION_ORGANIZATION		175	0.3201131	1.0158906	0.4249012	0.7093667	1.0	3262	tags=22%, list=15%, signal=25%
GO_REGULATION_OF_PEPTIDASE_ACTIVITY	GO_REGULATION_OF_PEPTIDASE_ACTIVITY		363	0.29025358	1.0152813	0.40966386	0.71032023	1.0	3649	tags=24%, list=17%, signal=28%
GO_REGULATION_OF_PRODUCTION_OF_MOLECULAR_MEDIATOR_OF_IMMUNE_RESPONSE	GO_REGULATION_OF_PRODUCTION_OF_MOLECULAR_MEDIATOR_OF_IMMUNE_RESPONSE		98	0.38782486	1.0152646	0.448	0.7098073	1.0	3429	tags=30%, list=16%, signal=35%
GO_OVULATION_CYCLE	GO_OVULATION_CYCLE		109	0.3369312	1.015176	0.41001856	0.70944816	1.0	3133	tags=23%, list=14%, signal=27%
GO_REGULATION_OF_INTERLEUKIN_17_PRODUCTION	GO_REGULATION_OF_INTERLEUKIN_17_PRODUCTION		22	0.50408846	1.0150703	0.45173746	0.7091651	1.0	2982	tags=36%, list=14%, signal=42%
GO_ACTIVATION_OF_PROTEIN_KINASE_ACTIVITY	GO_ACTIVATION_OF_PROTEIN_KINASE_ACTIVITY		268	0.28382793	1.0143713	0.39960238	0.71035707	1.0	3654	tags=24%, list=17%, signal=29%
GO_T_CELL_PROLIFERATION	GO_T_CELL_PROLIFERATION		34	0.48219272	1.0140156	0.47928995	0.7106788	1.0	4181	tags=44%, list=19%, signal=55%
GO_MATING	GO_MATING		36	0.35462463	1.0136749	0.43822393	0.71096534	1.0	4857	tags=28%, list=22%, signal=36%
GO_REGULATION_OF_CYTOKINE_PRODUCTION_INVOLVED_IN_INFLAMMATORY_RESPONSE	GO_REGULATION_OF_CYTOKINE_PRODUCTION_INVOLVED_IN_INFLAMMATORY_RESPONSE		16	0.43631887	1.0136381	0.41764706	0.7104757	1.0	4340	tags=38%, list=20%, signal=47%
GO_POSITIVE_REGULATION_OF_ESTABLISHMENT_OF_PROTEIN_LOCALIZATION	GO_POSITIVE_REGULATION_OF_ESTABLISHMENT_OF_PROTEIN_LOCALIZATION		472	0.2766515	1.0131316	0.41260162	0.7112142	1.0	3501	tags=21%, list=16%, signal=25%
GO_POSITIVE_REGULATION_OF_CAMP_METABOLIC_PROCESS	GO_POSITIVE_REGULATION_OF_CAMP_METABOLIC_PROCESS		83	0.3276629	1.0131035	0.432282	0.7107468	1.0	4412	tags=28%, list=20%, signal=35%
GO_GANGLIOSIDE_BIOSYNTHETIC_PROCESS	GO_GANGLIOSIDE_BIOSYNTHETIC_PROCESS		17	0.4238795	1.0128468	0.42222223	0.71083534	1.0	825	tags=12%, list=4%, signal=12%
GO_PROTEIN_OLIGOMERIZATION	GO_PROTEIN_OLIGOMERIZATION		403	0.25271022	1.0119036	0.3920792	0.7127472	1.0	4426	tags=24%, list=20%, signal=29%
GO_POSITIVE_REGULATION_OF_CD4_POSITIVE_ALPHA_BETA_T_CELL_ACTIVATION	GO_POSITIVE_REGULATION_OF_CD4_POSITIVE_ALPHA_BETA_T_CELL_ACTIVATION		27	0.48752	1.0117829	0.4490196	0.71247214	1.0	2104	tags=30%, list=10%, signal=33%
GO_HORMONE_METABOLIC_PROCESS	GO_HORMONE_METABOLIC_PROCESS		146	0.35265797	1.0116651	0.41082165	0.7122075	1.0	2775	tags=21%, list=13%, signal=24%
GO_POSITIVE_REGULATION_OF_DEVELOPMENTAL_GROWTH	GO_POSITIVE_REGULATION_OF_DEVELOPMENTAL_GROWTH		149	0.2907446	1.0115814	0.40726578	0.7119029	1.0	3201	tags=19%, list=15%, signal=22%
GO_REGULATION_OF_CELL_MIGRATION_INVOLVED_IN_SPROUTING_ANGIOGENESIS	GO_REGULATION_OF_CELL_MIGRATION_INVOLVED_IN_SPROUTING_ANGIOGENESIS		19	0.41532943	1.0115031	0.42330098	0.7115362	1.0	4916	tags=47%, list=23%, signal=61%
GO_POSITIVE_REGULATION_OF_CELL_DEVELOPMENT	GO_POSITIVE_REGULATION_OF_CELL_DEVELOPMENT		449	0.30413947	1.0111789	0.41917294	0.7118606	1.0	4267	tags=29%, list=20%, signal=36%
GO_GLAND_DEVELOPMENT	GO_GLAND_DEVELOPMENT		379	0.29435557	1.0111127	0.3864542	0.71147263	1.0	3575	tags=24%, list=16%, signal=28%
GO_ADRENAL_GLAND_DEVELOPMENT	GO_ADRENAL_GLAND_DEVELOPMENT		23	0.41648886	1.0110863	0.44401544	0.7109764	1.0	4158	tags=35%, list=19%, signal=43%
GO_BLOOD_VESSEL_ENDOTHELIAL_CELL_MIGRATION	GO_BLOOD_VESSEL_ENDOTHELIAL_CELL_MIGRATION		23	0.40172315	1.0106295	0.45736435	0.7115586	1.0	3150	tags=35%, list=14%, signal=41%
GO_NEGATIVE_REGULATION_OF_TRANSCRIPTION_FACTOR_IMPORT_INTO_NUCLEUS	GO_NEGATIVE_REGULATION_OF_TRANSCRIPTION_FACTOR_IMPORT_INTO_NUCLEUS		36	0.33405498	1.0105637	0.45656565	0.7111736	1.0	1707	tags=14%, list=8%, signal=15%
GO_SMOOTH_MUSCLE_TISSUE_DEVELOPMENT	GO_SMOOTH_MUSCLE_TISSUE_DEVELOPMENT		18	0.43527433	1.009402	0.42773438	0.71349895	1.0	4151	tags=50%, list=19%, signal=62%
GO_REGULATION_OF_SYNAPSE_ASSEMBLY	GO_REGULATION_OF_SYNAPSE_ASSEMBLY		68	0.39051476	1.0094002	0.433526	0.71295303	1.0	2717	tags=22%, list=12%, signal=25%
GO_LEUKOCYTE_MIGRATION	GO_LEUKOCYTE_MIGRATION		248	0.39073288	1.0092069	0.44094488	0.7129008	1.0	2258	tags=26%, list=10%, signal=29%
GO_PYRIMIDINE_RIBONUCLEOSIDE_METABOLIC_PROCESS	GO_PYRIMIDINE_RIBONUCLEOSIDE_METABOLIC_PROCESS		26	0.36258766	1.0091299	0.45454547	0.7125307	1.0	3763	tags=27%, list=17%, signal=33%
GO_CELLULAR_TRANSITION_METAL_ION_HOMEOSTASIS	GO_CELLULAR_TRANSITION_METAL_ION_HOMEOSTASIS		74	0.31237486	1.009034	0.4279919	0.7122394	1.0	2245	tags=16%, list=10%, signal=18%
GO_PROTEIN_MATURATION	GO_PROTEIN_MATURATION		248	0.28830877	1.0089658	0.42406312	0.7118611	1.0	3649	tags=23%, list=17%, signal=28%
GO_SUPEROXIDE_METABOLIC_PROCESS	GO_SUPEROXIDE_METABOLIC_PROCESS		32	0.3785268	1.0085952	0.42857143	0.71225315	1.0	2428	tags=22%, list=11%, signal=25%
GO_REGULATION_OF_STRIATED_MUSCLE_CELL_APOPTOTIC_PROCESS	GO_REGULATION_OF_STRIATED_MUSCLE_CELL_APOPTOTIC_PROCESS		21	0.38240626	1.0085238	0.4274354	0.71189356	1.0	1751	tags=19%, list=8%, signal=21%
GO_HYDROGEN_PEROXIDE_METABOLIC_PROCESS	GO_HYDROGEN_PEROXIDE_METABOLIC_PROCESS		29	0.4114241	1.0085223	0.45507812	0.7113482	1.0	3935	tags=31%, list=18%, signal=38%
GO_REGULATION_OF_PROTEIN_SERINE_THREONINE_KINASE_ACTIVITY	GO_REGULATION_OF_PROTEIN_SERINE_THREONINE_KINASE_ACTIVITY		448	0.2769148	1.0084807	0.42460316	0.7109011	1.0	3790	tags=25%, list=17%, signal=30%
GO_POSITIVE_REGULATION_OF_EXCITATORY_POSTSYNAPTIC_POTENTIAL	GO_POSITIVE_REGULATION_OF_EXCITATORY_POSTSYNAPTIC_POTENTIAL		21	0.3942343	1.0081731	0.44150943	0.71115047	1.0	2478	tags=19%, list=11%, signal=21%
GO_SENSORY_PERCEPTION_OF_PAIN	GO_SENSORY_PERCEPTION_OF_PAIN		73	0.35723048	1.0081344	0.4347826	0.71070296	1.0	2537	tags=21%, list=12%, signal=23%
GO_RESPONSE_TO_ANTIBIOTIC	GO_RESPONSE_TO_ANTIBIOTIC		45	0.3481845	1.008134	0.42629483	0.71015936	1.0	1760	tags=16%, list=8%, signal=17%
GO_STEROL_HOMEOSTASIS	GO_STEROL_HOMEOSTASIS		55	0.33211002	1.0081288	0.4082474	0.7096274	1.0	1802	tags=13%, list=8%, signal=14%
GO_CELLULAR_RESPONSE_TO_MECHANICAL_STIMULUS	GO_CELLULAR_RESPONSE_TO_MECHANICAL_STIMULUS		78	0.33721074	1.0081241	0.4081238	0.7090943	1.0	1486	tags=13%, list=7%, signal=14%
GO_POSITIVE_REGULATION_OF_PROTEIN_IMPORT	GO_POSITIVE_REGULATION_OF_PROTEIN_IMPORT		99	0.34082103	1.0073589	0.44219068	0.71042407	1.0	3501	tags=27%, list=16%, signal=32%
GO_CELLULAR_MODIFIED_AMINO_ACID_BIOSYNTHETIC_PROCESS	GO_CELLULAR_MODIFIED_AMINO_ACID_BIOSYNTHETIC_PROCESS		48	0.33136868	1.0073069	0.416	0.7099896	1.0	2025	tags=17%, list=9%, signal=18%
GO_CELL_CELL_JUNCTION_ASSEMBLY	GO_CELL_CELL_JUNCTION_ASSEMBLY		71	0.3285178	1.0072227	0.43259558	0.70968956	1.0	3262	tags=20%, list=15%, signal=23%
GO_RAS_PROTEIN_SIGNAL_TRANSDUCTION	GO_RAS_PROTEIN_SIGNAL_TRANSDUCTION		136	0.28630766	1.0071979	0.42352942	0.70920604	1.0	3432	tags=22%, list=16%, signal=26%
GO_PEPTIDE_TRANSPORT	GO_PEPTIDE_TRANSPORT		69	0.33132634	1.0071207	0.42510122	0.7088503	1.0	3940	tags=28%, list=18%, signal=34%
GO_PURINE_CONTAINING_COMPOUND_METABOLIC_PROCESS	GO_PURINE_CONTAINING_COMPOUND_METABOLIC_PROCESS		365	0.25238466	1.0070966	0.43625498	0.7083782	1.0	3805	tags=19%, list=17%, signal=23%
GO_ESTABLISHMENT_OF_PROTEIN_LOCALIZATION_TO_PLASMA_MEMBRANE	GO_ESTABLISHMENT_OF_PROTEIN_LOCALIZATION_TO_PLASMA_MEMBRANE		89	0.30086023	1.0065248	0.43129772	0.7092686	1.0	4892	tags=31%, list=22%, signal=40%
GO_POSITIVE_REGULATION_OF_PHAGOCYTOSIS	GO_POSITIVE_REGULATION_OF_PHAGOCYTOSIS		44	0.38066944	1.0061936	0.4529058	0.70957744	1.0	3666	tags=27%, list=17%, signal=33%
GO_NEGATIVE_REGULATION_OF_TOR_SIGNALING	GO_NEGATIVE_REGULATION_OF_TOR_SIGNALING		30	0.3246761	1.006154	0.45436507	0.7091438	1.0	268	tags=7%, list=1%, signal=7%
GO_BONE_REMODELING	GO_BONE_REMODELING		35	0.37741297	1.0060458	0.44672132	0.7088919	1.0	4682	tags=40%, list=22%, signal=51%
GO_INNER_EAR_MORPHOGENESIS	GO_INNER_EAR_MORPHOGENESIS		88	0.34417027	1.0059767	0.44971538	0.7085249	1.0	4151	tags=27%, list=19%, signal=34%
GO_GLIAL_CELL_MIGRATION	GO_GLIAL_CELL_MIGRATION		33	0.4024836	1.0056286	0.43761995	0.7089045	1.0	4103	tags=33%, list=19%, signal=41%
GO_NEGATIVE_REGULATION_OF_TOLL_LIKE_RECEPTOR_SIGNALING_PATHWAY	GO_NEGATIVE_REGULATION_OF_TOLL_LIKE_RECEPTOR_SIGNALING_PATHWAY		25	0.42629597	1.0052419	0.47070706	0.7093034	1.0	3428	tags=44%, list=16%, signal=52%
GO_REGULATION_OF_CLATHRIN_MEDIATED_ENDOCYTOSIS	GO_REGULATION_OF_CLATHRIN_MEDIATED_ENDOCYTOSIS		16	0.37094173	1.0051137	0.46597937	0.7090555	1.0	264	tags=6%, list=1%, signal=6%
GO_CELLULAR_RESPONSE_TO_CARBOHYDRATE_STIMULUS	GO_CELLULAR_RESPONSE_TO_CARBOHYDRATE_STIMULUS		72	0.33444595	1.0042689	0.46923077	0.71060395	1.0	3832	tags=31%, list=18%, signal=37%
GO_HOMOPHILIC_CELL_ADHESION_VIA_PLASMA_MEMBRANE_ADHESION_MOLECULES	GO_HOMOPHILIC_CELL_ADHESION_VIA_PLASMA_MEMBRANE_ADHESION_MOLECULES		125	0.34279603	1.0036899	0.4403131	0.71138996	1.0	3109	tags=24%, list=14%, signal=28%
GO_REGULATION_OF_MEMBRANE_LIPID_DISTRIBUTION	GO_REGULATION_OF_MEMBRANE_LIPID_DISTRIBUTION		35	0.36213923	1.0032321	0.41386554	0.7119295	1.0	5077	tags=46%, list=23%, signal=60%
GO_EMBRYONIC_DIGESTIVE_TRACT_MORPHOGENESIS	GO_EMBRYONIC_DIGESTIVE_TRACT_MORPHOGENESIS		17	0.45514733	1.003223	0.4811133	0.7114056	1.0	5251	tags=41%, list=24%, signal=54%
GO_REGULATION_OF_GRANULOCYTE_CHEMOTAXIS	GO_REGULATION_OF_GRANULOCYTE_CHEMOTAXIS		37	0.47239888	1.0029341	0.4750499	0.7115885	1.0	2358	tags=41%, list=11%, signal=45%
GO_REGULATION_OF_HEAT_GENERATION	GO_REGULATION_OF_HEAT_GENERATION		15	0.50000036	1.0026308	0.45951417	0.71184057	1.0	3965	tags=67%, list=18%, signal=81%
GO_MULTI_MULTICELLULAR_ORGANISM_PROCESS	GO_MULTI_MULTICELLULAR_ORGANISM_PROCESS		207	0.30614185	1.0025434	0.42285714	0.7115271	1.0	2565	tags=20%, list=12%, signal=22%
GO_AUTOPHAGY	GO_AUTOPHAGY		363	0.23021927	1.0024513	0.43469787	0.7112475	1.0	3249	tags=16%, list=15%, signal=18%
GO_NEGATIVE_REGULATION_OF_MACROAUTOPHAGY	GO_NEGATIVE_REGULATION_OF_MACROAUTOPHAGY		19	0.32138154	1.0022981	0.4742268	0.71112126	1.0	4679	tags=37%, list=22%, signal=47%
GO_IRON_ION_HOMEOSTASIS	GO_IRON_ION_HOMEOSTASIS		65	0.33764875	1.0018867	0.44331983	0.7116073	1.0	2214	tags=17%, list=10%, signal=19%
GO_RESPONSE_TO_CAFFEINE	GO_RESPONSE_TO_CAFFEINE		18	0.48495665	1.0017974	0.43173432	0.7112888	1.0	2263	tags=39%, list=10%, signal=43%
GO_REGULATION_OF_PROTEIN_COMPLEX_ASSEMBLY	GO_REGULATION_OF_PROTEIN_COMPLEX_ASSEMBLY		348	0.25905022	1.0008694	0.43687373	0.71310157	1.0	3113	tags=17%, list=14%, signal=20%
GO_REGULATION_OF_T_CELL_PROLIFERATION	GO_REGULATION_OF_T_CELL_PROLIFERATION		141	0.3882804	1.0007739	0.48406374	0.71281284	1.0	3270	tags=30%, list=15%, signal=35%
GO_OLIGOSACCHARIDE_METABOLIC_PROCESS	GO_OLIGOSACCHARIDE_METABOLIC_PROCESS		63	0.35409397	1.0006323	0.4561753	0.71263343	1.0	981	tags=11%, list=5%, signal=12%
GO_GAMMA_AMINOBUTYRIC_ACID_SIGNALING_PATHWAY	GO_GAMMA_AMINOBUTYRIC_ACID_SIGNALING_PATHWAY		21	0.35607186	1.0004789	0.468	0.71250606	1.0	855	tags=10%, list=4%, signal=10%
GO_REGULATION_OF_LIPID_STORAGE	GO_REGULATION_OF_LIPID_STORAGE		37	0.37213084	1.0001229	0.4484127	0.71287507	1.0	1449	tags=14%, list=7%, signal=14%
GO_CELLULAR_AMINO_ACID_CATABOLIC_PROCESS	GO_CELLULAR_AMINO_ACID_CATABOLIC_PROCESS		104	0.3476849	0.9994778	0.4460581	0.713961	1.0	3478	tags=25%, list=16%, signal=30%
GO_POSITIVE_REGULATION_OF_LEUKOCYTE_APOPTOTIC_PROCESS	GO_POSITIVE_REGULATION_OF_LEUKOCYTE_APOPTOTIC_PROCESS		25	0.42411178	0.99930906	0.45507812	0.713855	1.0	2816	tags=24%, list=13%, signal=28%
GO_SENSORY_ORGAN_DEVELOPMENT	GO_SENSORY_ORGAN_DEVELOPMENT		471	0.30254132	0.9991144	0.42509362	0.71381354	1.0	3271	tags=21%, list=15%, signal=24%
GO_POSITIVE_REGULATION_OF_CYTOKINE_SECRETION	GO_POSITIVE_REGULATION_OF_CYTOKINE_SECRETION		90	0.39291817	0.9989582	0.47519085	0.71366787	1.0	2449	tags=26%, list=11%, signal=29%
GO_T_CELL_MEDIATED_IMMUNITY	GO_T_CELL_MEDIATED_IMMUNITY		28	0.4445235	0.998166	0.49105367	0.71510154	1.0	4331	tags=46%, list=20%, signal=58%
GO_POSITIVE_REGULATION_OF_ADENYLATE_CYCLASE_ACTIVITY	GO_POSITIVE_REGULATION_OF_ADENYLATE_CYCLASE_ACTIVITY		43	0.33774668	0.9981387	0.46050096	0.7146348	1.0	4277	tags=28%, list=20%, signal=35%
GO_STARTLE_RESPONSE	GO_STARTLE_RESPONSE		25	0.3863929	0.99800724	0.47104248	0.7144302	1.0	2292	tags=20%, list=11%, signal=22%
GO_NEGATIVE_REGULATION_OF_NEURON_DEATH	GO_NEGATIVE_REGULATION_OF_NEURON_DEATH		162	0.31447557	0.9978986	0.44548872	0.7141533	1.0	3198	tags=21%, list=15%, signal=24%
GO_RESPONSE_TO_STARVATION	GO_RESPONSE_TO_STARVATION		145	0.2985284	0.9978173	0.43495935	0.71382844	1.0	4745	tags=34%, list=22%, signal=43%
GO_REGULATION_OF_MUSCLE_TISSUE_DEVELOPMENT	GO_REGULATION_OF_MUSCLE_TISSUE_DEVELOPMENT		98	0.35896027	0.99779016	0.45660377	0.71336704	1.0	3150	tags=24%, list=14%, signal=29%
GO_COLUMNAR_CUBOIDAL_EPITHELIAL_CELL_DIFFERENTIATION	GO_COLUMNAR_CUBOIDAL_EPITHELIAL_CELL_DIFFERENTIATION		107	0.32600886	0.9976138	0.45256916	0.71324533	1.0	4171	tags=29%, list=19%, signal=36%
GO_EPITHELIAL_CELL_PROLIFERATION	GO_EPITHELIAL_CELL_PROLIFERATION		88	0.34637895	0.9972453	0.4266145	0.71360695	1.0	3637	tags=31%, list=17%, signal=37%
GO_POSITIVE_REGULATION_OF_SMOOTH_MUSCLE_CELL_MIGRATION	GO_POSITIVE_REGULATION_OF_SMOOTH_MUSCLE_CELL_MIGRATION		29	0.44251263	0.9971376	0.46743295	0.71334785	1.0	3174	tags=38%, list=15%, signal=44%
GO_REGULATION_OF_PROTEIN_IMPORT_INTO_NUCLEUS_TRANSLOCATION	GO_REGULATION_OF_PROTEIN_IMPORT_INTO_NUCLEUS_TRANSLOCATION		21	0.38802812	0.99708146	0.46365422	0.71293515	1.0	2276	tags=24%, list=10%, signal=27%
GO_REGULATION_OF_NEUTROPHIL_CHEMOTAXIS	GO_REGULATION_OF_NEUTROPHIL_CHEMOTAXIS		25	0.49986815	0.9968335	0.48795182	0.71299714	1.0	2358	tags=48%, list=11%, signal=54%
GO_REGULATION_OF_DENDRITIC_SPINE_MORPHOGENESIS	GO_REGULATION_OF_DENDRITIC_SPINE_MORPHOGENESIS		29	0.3758896	0.99683005	0.4587525	0.71247864	1.0	2080	tags=21%, list=10%, signal=23%
GO_REGULATION_OF_P38MAPK_CASCADE	GO_REGULATION_OF_P38MAPK_CASCADE		23	0.39799696	0.9961839	0.46745563	0.7135287	1.0	3245	tags=30%, list=15%, signal=36%
GO_POSITIVE_REGULATION_OF_TRANSMEMBRANE_RECEPTOR_PROTEIN_SERINE_THREONINE_KINASE_SIGNALING_PATHWAY	GO_POSITIVE_REGULATION_OF_TRANSMEMBRANE_RECEPTOR_PROTEIN_SERINE_THREONINE_KINASE_SIGNALING_PATHWAY		95	0.34254938	0.9957176	0.46502835	0.7141234	1.0	4855	tags=35%, list=22%, signal=45%
GO_POSITIVE_REGULATION_OF_TRANSCRIPTION_FACTOR_IMPORT_INTO_NUCLEUS	GO_POSITIVE_REGULATION_OF_TRANSCRIPTION_FACTOR_IMPORT_INTO_NUCLEUS		51	0.37375858	0.99569285	0.46520874	0.7136578	1.0	3421	tags=33%, list=16%, signal=39%
GO_REGULATION_OF_WOUND_HEALING	GO_REGULATION_OF_WOUND_HEALING		122	0.34223393	0.99567413	0.44970414	0.71318287	1.0	2271	tags=19%, list=10%, signal=21%
GO_POSITIVE_REGULATION_OF_INTERLEUKIN_12_PRODUCTION	GO_POSITIVE_REGULATION_OF_INTERLEUKIN_12_PRODUCTION		33	0.46380708	0.9954851	0.49385247	0.7131276	1.0	3405	tags=39%, list=16%, signal=47%
GO_NADP_METABOLIC_PROCESS	GO_NADP_METABOLIC_PROCESS		27	0.38114685	0.9952589	0.46153846	0.71311754	1.0	2024	tags=19%, list=9%, signal=20%
GO_REGULATION_OF_ANTIGEN_RECEPTOR_MEDIATED_SIGNALING_PATHWAY	GO_REGULATION_OF_ANTIGEN_RECEPTOR_MEDIATED_SIGNALING_PATHWAY		38	0.4480937	0.99501	0.4893617	0.7132352	1.0	4617	tags=50%, list=21%, signal=63%
GO_HYPOTHALAMUS_DEVELOPMENT	GO_HYPOTHALAMUS_DEVELOPMENT		23	0.3369743	0.99488205	0.45362905	0.71299666	1.0	1044	tags=9%, list=5%, signal=9%
GO_REGULATION_OF_CELL_MORPHOGENESIS_INVOLVED_IN_DIFFERENTIATION	GO_REGULATION_OF_CELL_MORPHOGENESIS_INVOLVED_IN_DIFFERENTIATION		319	0.2992924	0.99477845	0.4472169	0.7127419	1.0	4302	tags=28%, list=20%, signal=34%
GO_MULTICELLULAR_ORGANISM_METABOLIC_PROCESS	GO_MULTICELLULAR_ORGANISM_METABOLIC_PROCESS		87	0.42453444	0.9947397	0.4616896	0.71230775	1.0	2857	tags=36%, list=13%, signal=41%
GO_REGULATION_OF_LEUKOCYTE_DEGRANULATION	GO_REGULATION_OF_LEUKOCYTE_DEGRANULATION		41	0.4003867	0.99451	0.47283703	0.71234316	1.0	2067	tags=24%, list=10%, signal=27%
GO_REGULATION_OF_PROTEIN_OLIGOMERIZATION	GO_REGULATION_OF_PROTEIN_OLIGOMERIZATION		29	0.4006205	0.9937996	0.43083003	0.71354324	1.0	2468	tags=24%, list=11%, signal=27%
GO_CELL_PROLIFERATION_IN_FOREBRAIN	GO_CELL_PROLIFERATION_IN_FOREBRAIN		26	0.3785041	0.99328285	0.4564797	0.71433264	1.0	2998	tags=27%, list=14%, signal=31%
GO_FILOPODIUM_ASSEMBLY	GO_FILOPODIUM_ASSEMBLY		17	0.40589893	0.9931911	0.45731708	0.7140518	1.0	4502	tags=47%, list=21%, signal=59%
GO_DIGESTIVE_SYSTEM_DEVELOPMENT	GO_DIGESTIVE_SYSTEM_DEVELOPMENT		141	0.3509318	0.99315923	0.4460285	0.7136007	1.0	3668	tags=30%, list=17%, signal=36%
GO_REGULATION_OF_SMAD_PROTEIN_IMPORT_INTO_NUCLEUS	GO_REGULATION_OF_SMAD_PROTEIN_IMPORT_INTO_NUCLEUS		15	0.46609384	0.9925488	0.50289017	0.7146412	1.0	4980	tags=53%, list=23%, signal=69%
GO_REGULATION_OF_SYNAPTIC_VESICLE_TRANSPORT	GO_REGULATION_OF_SYNAPTIC_VESICLE_TRANSPORT		29	0.35372356	0.9924558	0.47609562	0.7143723	1.0	5350	tags=41%, list=25%, signal=55%
GO_LEUKOCYTE_HOMEOSTASIS	GO_LEUKOCYTE_HOMEOSTASIS		59	0.35431135	0.99220914	0.46774194	0.71447134	1.0	3140	tags=27%, list=14%, signal=32%
GO_REGULATION_OF_CANONICAL_WNT_SIGNALING_PATHWAY	GO_REGULATION_OF_CANONICAL_WNT_SIGNALING_PATHWAY		224	0.2943091	0.99210733	0.46833014	0.7142088	1.0	3262	tags=19%, list=15%, signal=22%
GO_GLAND_MORPHOGENESIS	GO_GLAND_MORPHOGENESIS		95	0.3462782	0.9917914	0.4580777	0.71445113	1.0	4151	tags=34%, list=19%, signal=41%
GO_NEUROTRANSMITTER_TRANSPORT	GO_NEUROTRANSMITTER_TRANSPORT		145	0.2928295	0.99177456	0.44715446	0.7139656	1.0	4957	tags=28%, list=23%, signal=36%
GO_ORGANIC_HYDROXY_COMPOUND_METABOLIC_PROCESS	GO_ORGANIC_HYDROXY_COMPOUND_METABOLIC_PROCESS		462	0.2933887	0.9916828	0.4620253	0.71368206	1.0	3551	tags=20%, list=16%, signal=24%
GO_POSITIVE_CHEMOTAXIS	GO_POSITIVE_CHEMOTAXIS		31	0.41999704	0.99101114	0.46666667	0.7148059	1.0	4226	tags=42%, list=19%, signal=52%
GO_TAXIS	GO_TAXIS		426	0.34080663	0.99083185	0.453125	0.71473825	1.0	2995	tags=25%, list=14%, signal=29%
GO_RESPONSE_TO_SALT_STRESS	GO_RESPONSE_TO_SALT_STRESS		19	0.4128018	0.9905868	0.47619048	0.71479946	1.0	294	tags=11%, list=1%, signal=11%
GO_ENDOCARDIAL_CUSHION_MORPHOGENESIS	GO_ENDOCARDIAL_CUSHION_MORPHOGENESIS		22	0.47862035	0.9904753	0.48091602	0.7145515	1.0	4355	tags=41%, list=20%, signal=51%
GO_REGULATION_OF_INTRACELLULAR_ESTROGEN_RECEPTOR_SIGNALING_PATHWAY	GO_REGULATION_OF_INTRACELLULAR_ESTROGEN_RECEPTOR_SIGNALING_PATHWAY		25	0.3591465	0.99042094	0.4790419	0.71417105	1.0	3583	tags=32%, list=16%, signal=38%
GO_MODULATION_BY_SYMBIONT_OF_HOST_CELLULAR_PROCESS	GO_MODULATION_BY_SYMBIONT_OF_HOST_CELLULAR_PROCESS		26	0.33653566	0.9900873	0.49105367	0.71446645	1.0	4541	tags=27%, list=21%, signal=34%
GO_TUBE_MORPHOGENESIS	GO_TUBE_MORPHOGENESIS		317	0.31604576	0.99004513	0.45540798	0.71405125	1.0	3457	tags=24%, list=16%, signal=28%
GO_ATRIAL_SEPTUM_DEVELOPMENT	GO_ATRIAL_SEPTUM_DEVELOPMENT		18	0.41201612	0.98994595	0.47128713	0.7137829	1.0	4481	tags=33%, list=21%, signal=42%
GO_CYTOLYSIS	GO_CYTOLYSIS		23	0.4773699	0.98979497	0.49402392	0.71366334	1.0	3909	tags=43%, list=18%, signal=53%
GO_MYELOID_CELL_HOMEOSTASIS	GO_MYELOID_CELL_HOMEOSTASIS		84	0.3050061	0.98879737	0.48897797	0.71552855	1.0	2184	tags=12%, list=10%, signal=13%
GO_POSITIVE_REGULATION_OF_NEURON_DIFFERENTIATION	GO_POSITIVE_REGULATION_OF_NEURON_DIFFERENTIATION		291	0.3014509	0.9879536	0.45924452	0.7170735	1.0	4237	tags=30%, list=19%, signal=36%
GO_LYMPH_NODE_DEVELOPMENT	GO_LYMPH_NODE_DEVELOPMENT		17	0.435373	0.9878369	0.46625766	0.7168369	1.0	3523	tags=41%, list=16%, signal=49%
GO_AUDITORY_RECEPTOR_CELL_DIFFERENTIATION	GO_AUDITORY_RECEPTOR_CELL_DIFFERENTIATION		27	0.34211594	0.9877394	0.45924452	0.71655434	1.0	4051	tags=26%, list=19%, signal=32%
GO_GLYCOSPHINGOLIPID_METABOLIC_PROCESS	GO_GLYCOSPHINGOLIPID_METABOLIC_PROCESS		62	0.3269443	0.9875065	0.45790553	0.7166087	1.0	4585	tags=32%, list=21%, signal=41%
GO_MESONEPHRIC_TUBULE_MORPHOGENESIS	GO_MESONEPHRIC_TUBULE_MORPHOGENESIS		53	0.37318867	0.98682475	0.47276264	0.7177614	1.0	3736	tags=28%, list=17%, signal=34%
GO_PROTEIN_LOCALIZATION_TO_NUCLEUS	GO_PROTEIN_LOCALIZATION_TO_NUCLEUS		148	0.25059003	0.98634654	0.4894434	0.7184599	1.0	2751	tags=14%, list=13%, signal=15%
GO_NEGATIVE_REGULATION_OF_TRANSFERASE_ACTIVITY	GO_NEGATIVE_REGULATION_OF_TRANSFERASE_ACTIVITY		328	0.24713331	0.9861013	0.4569672	0.71853507	1.0	1870	tags=11%, list=9%, signal=12%
GO_VENTRICULAR_SEPTUM_MORPHOGENESIS	GO_VENTRICULAR_SEPTUM_MORPHOGENESIS		28	0.4501865	0.98590344	0.47024953	0.718492	1.0	4455	tags=36%, list=20%, signal=45%
GO_REGULATION_OF_LYMPHOCYTE_DIFFERENTIATION	GO_REGULATION_OF_LYMPHOCYTE_DIFFERENTIATION		128	0.37823382	0.9857146	0.48594376	0.71844023	1.0	2804	tags=25%, list=13%, signal=29%
GO_NONRIBOSOMAL_PEPTIDE_BIOSYNTHETIC_PROCESS	GO_NONRIBOSOMAL_PEPTIDE_BIOSYNTHETIC_PROCESS		16	0.43400502	0.98526824	0.49478078	0.7189549	1.0	2214	tags=31%, list=10%, signal=35%
GO_POSITIVE_REGULATION_OF_PROTEIN_BINDING	GO_POSITIVE_REGULATION_OF_PROTEIN_BINDING		69	0.30899402	0.98466444	0.45279384	0.71993953	1.0	2543	tags=16%, list=12%, signal=18%
GO_NEURAL_TUBE_DEVELOPMENT	GO_NEURAL_TUBE_DEVELOPMENT		144	0.31872648	0.98437834	0.45972496	0.72011346	1.0	4866	tags=33%, list=22%, signal=43%
GO_SENSORY_ORGAN_MORPHOGENESIS	GO_SENSORY_ORGAN_MORPHOGENESIS		230	0.3157976	0.98376656	0.4731801	0.7210394	1.0	3271	tags=22%, list=15%, signal=26%
GO_POSITIVE_REGULATION_OF_INFLAMMATORY_RESPONSE	GO_POSITIVE_REGULATION_OF_INFLAMMATORY_RESPONSE		106	0.4046489	0.9837559	0.47454175	0.72055686	1.0	2104	tags=24%, list=10%, signal=26%
GO_REGULATION_OF_COAGULATION	GO_REGULATION_OF_COAGULATION		85	0.36751962	0.9836521	0.47070706	0.7203424	1.0	2271	tags=21%, list=10%, signal=24%
GO_FORELIMB_MORPHOGENESIS	GO_FORELIMB_MORPHOGENESIS		37	0.38030174	0.98356545	0.47809523	0.72004205	1.0	5251	tags=38%, list=24%, signal=50%
GO_REGULATION_OF_TOLL_LIKE_RECEPTOR_4_SIGNALING_PATHWAY	GO_REGULATION_OF_TOLL_LIKE_RECEPTOR_4_SIGNALING_PATHWAY		16	0.43379927	0.9827418	0.47420636	0.72161895	1.0	3690	tags=44%, list=17%, signal=53%
GO_AMINOGLYCAN_BIOSYNTHETIC_PROCESS	GO_AMINOGLYCAN_BIOSYNTHETIC_PROCESS		104	0.38503814	0.9827226	0.47792706	0.7211485	1.0	2359	tags=23%, list=11%, signal=26%
GO_ENDOSOME_TO_LYSOSOME_TRANSPORT	GO_ENDOSOME_TO_LYSOSOME_TRANSPORT		40	0.3079332	0.9826263	0.462	0.72084427	1.0	4566	tags=25%, list=21%, signal=32%
GO_HINDBRAIN_DEVELOPMENT	GO_HINDBRAIN_DEVELOPMENT		134	0.2884383	0.9825728	0.47058824	0.7204438	1.0	3016	tags=17%, list=14%, signal=20%
GO_NEGATIVE_REGULATION_OF_B_CELL_ACTIVATION	GO_NEGATIVE_REGULATION_OF_B_CELL_ACTIVATION		30	0.41855958	0.9822167	0.507722	0.72078234	1.0	2664	tags=27%, list=12%, signal=30%
GO_PEPTIDYL_ASPARAGINE_MODIFICATION	GO_PEPTIDYL_ASPARAGINE_MODIFICATION		38	0.3703814	0.9818314	0.4764706	0.7212197	1.0	908	tags=11%, list=4%, signal=11%
GO_REGULATION_OF_BONE_REMODELING	GO_REGULATION_OF_BONE_REMODELING		39	0.3718368	0.9812417	0.4496124	0.722161	1.0	3897	tags=33%, list=18%, signal=41%
GO_MYELOID_LEUKOCYTE_MIGRATION	GO_MYELOID_LEUKOCYTE_MIGRATION		90	0.41828072	0.9803507	0.47826087	0.7238266	1.0	1901	tags=28%, list=9%, signal=30%
GO_NATURAL_KILLER_CELL_MEDIATED_IMMUNITY	GO_NATURAL_KILLER_CELL_MEDIATED_IMMUNITY		22	0.45498738	0.9796783	0.51102203	0.7250114	1.0	1579	tags=23%, list=7%, signal=24%
GO_EMBRYONIC_PATTERN_SPECIFICATION	GO_EMBRYONIC_PATTERN_SPECIFICATION		55	0.33713406	0.979608	0.49183673	0.7246758	1.0	1870	tags=13%, list=9%, signal=14%
GO_NEGATIVE_REGULATION_OF_CELL_ACTIVATION	GO_NEGATIVE_REGULATION_OF_CELL_ACTIVATION		150	0.36391717	0.9794416	0.50583655	0.724589	1.0	4791	tags=39%, list=22%, signal=49%
GO_RETINOIC_ACID_METABOLIC_PROCESS	GO_RETINOIC_ACID_METABOLIC_PROCESS		17	0.52591115	0.9785039	0.5031056	0.72630847	1.0	3926	tags=59%, list=18%, signal=72%
GO_REVERSE_CHOLESTEROL_TRANSPORT	GO_REVERSE_CHOLESTEROL_TRANSPORT		17	0.3964674	0.97824466	0.484	0.72644	1.0	1955	tags=18%, list=9%, signal=19%
GO_REGULATION_OF_LEUKOCYTE_DIFFERENTIATION	GO_REGULATION_OF_LEUKOCYTE_DIFFERENTIATION		220	0.34159973	0.97822326	0.48910892	0.7259868	1.0	3672	tags=26%, list=17%, signal=31%
GO_EXTRACELLULAR_MATRIX_DISASSEMBLY	GO_EXTRACELLULAR_MATRIX_DISASSEMBLY		72	0.41071832	0.9781955	0.49209487	0.7255395	1.0	3777	tags=39%, list=17%, signal=47%
GO_REGULATION_OF_TOLERANCE_INDUCTION	GO_REGULATION_OF_TOLERANCE_INDUCTION		17	0.5274052	0.97798127	0.5376984	0.7255455	1.0	4636	tags=47%, list=21%, signal=60%
GO_POSITIVE_REGULATION_OF_NERVOUS_SYSTEM_DEVELOPMENT	GO_POSITIVE_REGULATION_OF_NERVOUS_SYSTEM_DEVELOPMENT		407	0.29782715	0.97769535	0.48084292	0.7257306	1.0	3014	tags=21%, list=14%, signal=24%
GO_RESPIRATORY_BURST	GO_RESPIRATORY_BURST		15	0.5131247	0.9773004	0.53479123	0.7262225	1.0	2034	tags=27%, list=9%, signal=29%
GO_ANATOMICAL_STRUCTURE_HOMEOSTASIS	GO_ANATOMICAL_STRUCTURE_HOMEOSTASIS		257	0.2637766	0.9767771	0.51703405	0.72694874	1.0	4199	tags=26%, list=19%, signal=31%
GO_INOSITOL_PHOSPHATE_METABOLIC_PROCESS	GO_INOSITOL_PHOSPHATE_METABOLIC_PROCESS		55	0.29319793	0.9763247	0.4969819	0.7275617	1.0	4301	tags=29%, list=20%, signal=36%
GO_CELLULAR_RESPONSE_TO_ABIOTIC_STIMULUS	GO_CELLULAR_RESPONSE_TO_ABIOTIC_STIMULUS		249	0.26598576	0.97615105	0.503937	0.72749907	1.0	2461	tags=12%, list=11%, signal=13%
GO_METANEPHRIC_EPITHELIUM_DEVELOPMENT	GO_METANEPHRIC_EPITHELIUM_DEVELOPMENT		19	0.42573592	0.9752448	0.5	0.7291607	1.0	3736	tags=42%, list=17%, signal=51%
GO_NITRIC_OXIDE_METABOLIC_PROCESS	GO_NITRIC_OXIDE_METABOLIC_PROCESS		15	0.44974768	0.97522765	0.503861	0.72868145	1.0	2161	tags=33%, list=10%, signal=37%
GO_CELLULAR_RESPONSE_TO_CALCIUM_ION	GO_CELLULAR_RESPONSE_TO_CALCIUM_ION		44	0.3306984	0.9749332	0.487524	0.72887933	1.0	4582	tags=30%, list=21%, signal=37%
GO_POSITIVE_REGULATION_OF_CHONDROCYTE_DIFFERENTIATION	GO_POSITIVE_REGULATION_OF_CHONDROCYTE_DIFFERENTIATION		18	0.41480756	0.97491693	0.49425286	0.7284162	1.0	361	tags=11%, list=2%, signal=11%
GO_POSITIVE_REGULATION_OF_LOCOMOTION	GO_POSITIVE_REGULATION_OF_LOCOMOTION		392	0.33809093	0.9747213	0.49015749	0.7284208	1.0	3174	tags=27%, list=15%, signal=31%
GO_RESPONSE_TO_OXIDATIVE_STRESS	GO_RESPONSE_TO_OXIDATIVE_STRESS		337	0.27559495	0.9747005	0.515748	0.7279676	1.0	3186	tags=20%, list=15%, signal=23%
GO_VERY_LONG_CHAIN_FATTY_ACID_METABOLIC_PROCESS	GO_VERY_LONG_CHAIN_FATTY_ACID_METABOLIC_PROCESS		23	0.43879533	0.9744709	0.5091278	0.7280354	1.0	5379	tags=52%, list=25%, signal=69%
GO_POSITIVE_REGULATION_OF_ENDOTHELIAL_CELL_MIGRATION	GO_POSITIVE_REGULATION_OF_ENDOTHELIAL_CELL_MIGRATION		63	0.37095454	0.97427803	0.49536178	0.72801405	1.0	2810	tags=27%, list=13%, signal=31%
GO_AMMONIUM_ION_METABOLIC_PROCESS	GO_AMMONIUM_ION_METABOLIC_PROCESS		162	0.29724467	0.97413385	0.50101835	0.7278317	1.0	3860	tags=23%, list=18%, signal=28%
GO_REGULATION_OF_ACROSOME_REACTION	GO_REGULATION_OF_ACROSOME_REACTION		15	0.40938973	0.9740817	0.48183557	0.72745115	1.0	3976	tags=33%, list=18%, signal=41%
GO_RESPONSE_TO_ALKALOID	GO_RESPONSE_TO_ALKALOID		132	0.30627704	0.97403675	0.47069597	0.7270484	1.0	3055	tags=21%, list=14%, signal=25%
GO_GENETIC_IMPRINTING	GO_GENETIC_IMPRINTING		19	0.4172078	0.9738295	0.47416973	0.727047	1.0	4167	tags=32%, list=19%, signal=39%
GO_CELL_CYCLE_ARREST	GO_CELL_CYCLE_ARREST		142	0.27062362	0.9737586	0.5272727	0.7267268	1.0	3649	tags=24%, list=17%, signal=29%
GO_EMBRYONIC_ORGAN_DEVELOPMENT	GO_EMBRYONIC_ORGAN_DEVELOPMENT		394	0.30104408	0.9736337	0.49518305	0.72650516	1.0	3531	tags=21%, list=16%, signal=24%
GO_POSITIVE_REGULATION_OF_INTRACELLULAR_PROTEIN_TRANSPORT	GO_POSITIVE_REGULATION_OF_INTRACELLULAR_PROTEIN_TRANSPORT		231	0.2649807	0.9736085	0.502008	0.7260597	1.0	3501	tags=19%, list=16%, signal=23%
GO_SENSORY_PERCEPTION_OF_MECHANICAL_STIMULUS	GO_SENSORY_PERCEPTION_OF_MECHANICAL_STIMULUS		137	0.27268264	0.9732175	0.53497165	0.72649705	1.0	2740	tags=16%, list=13%, signal=18%
GO_NEGATIVE_REGULATION_OF_RESPONSE_TO_EXTRACELLULAR_STIMULUS	GO_NEGATIVE_REGULATION_OF_RESPONSE_TO_EXTRACELLULAR_STIMULUS		32	0.30096835	0.973032	0.48664123	0.7264497	1.0	4679	tags=34%, list=22%, signal=44%
GO_REGULATION_OF_LIPID_CATABOLIC_PROCESS	GO_REGULATION_OF_LIPID_CATABOLIC_PROCESS		48	0.32769853	0.97299784	0.50511247	0.726005	1.0	4799	tags=33%, list=22%, signal=43%
GO_NEGATIVE_REGULATION_OF_HOMOTYPIC_CELL_CELL_ADHESION	GO_NEGATIVE_REGULATION_OF_HOMOTYPIC_CELL_CELL_ADHESION		97	0.364021	0.97298944	0.50199205	0.72551954	1.0	4648	tags=39%, list=21%, signal=50%
GO_NEURONAL_ACTION_POTENTIAL	GO_NEURONAL_ACTION_POTENTIAL		26	0.38335067	0.9728414	0.49604744	0.7253678	1.0	3321	tags=27%, list=15%, signal=32%
GO_EYE_DEVELOPMENT	GO_EYE_DEVELOPMENT		316	0.29473123	0.9727002	0.50961536	0.7251892	1.0	3271	tags=22%, list=15%, signal=25%
GO_MONOSACCHARIDE_METABOLIC_PROCESS	GO_MONOSACCHARIDE_METABOLIC_PROCESS		179	0.29951513	0.97265595	0.4929006	0.7247774	1.0	3401	tags=20%, list=16%, signal=24%
GO_REGULATION_OF_NEURON_PROJECTION_DEVELOPMENT	GO_REGULATION_OF_NEURON_PROJECTION_DEVELOPMENT		391	0.29173186	0.9723228	0.50291264	0.7251091	1.0	2798	tags=18%, list=13%, signal=20%
GO_ENDOCARDIAL_CUSHION_FORMATION	GO_ENDOCARDIAL_CUSHION_FORMATION		15	0.48375255	0.97221	0.54189944	0.7248872	1.0	1450	tags=20%, list=7%, signal=21%
GO_REGULATION_OF_MITOCHONDRIAL_MEMBRANE_POTENTIAL	GO_REGULATION_OF_MITOCHONDRIAL_MEMBRANE_POTENTIAL		53	0.32501057	0.97098845	0.4970646	0.7273538	1.0	3186	tags=25%, list=15%, signal=29%
GO_REGULATION_OF_AMINO_ACID_TRANSPORT	GO_REGULATION_OF_AMINO_ACID_TRANSPORT		24	0.40373793	0.9707783	0.51632655	0.7273716	1.0	3401	tags=38%, list=16%, signal=44%
GO_NUCLEOBASE_CONTAINING_SMALL_MOLECULE_METABOLIC_PROCESS	GO_NUCLEOBASE_CONTAINING_SMALL_MOLECULE_METABOLIC_PROCESS		484	0.24034992	0.9705273	0.5265306	0.72749466	1.0	3805	tags=19%, list=17%, signal=23%
GO_DERMATAN_SULFATE_PROTEOGLYCAN_METABOLIC_PROCESS	GO_DERMATAN_SULFATE_PROTEOGLYCAN_METABOLIC_PROCESS		16	0.49156693	0.9700752	0.5557692	0.72810477	1.0	1782	tags=25%, list=8%, signal=27%
GO_NEGATIVE_REGULATION_OF_DNA_BIOSYNTHETIC_PROCESS	GO_NEGATIVE_REGULATION_OF_DNA_BIOSYNTHETIC_PROCESS		31	0.32135117	0.9696471	0.5183044	0.7286029	1.0	2318	tags=16%, list=11%, signal=18%
GO_REGULATION_OF_WNT_SIGNALING_PATHWAY	GO_REGULATION_OF_WNT_SIGNALING_PATHWAY		292	0.2816109	0.96857554	0.50291264	0.7305819	1.0	3822	tags=21%, list=18%, signal=25%
GO_PROTEIN_N_LINKED_GLYCOSYLATION	GO_PROTEIN_N_LINKED_GLYCOSYLATION		73	0.33154106	0.96854806	0.47868216	0.7301367	1.0	981	tags=10%, list=5%, signal=10%
GO_REGULATION_OF_ACTIN_CYTOSKELETON_REORGANIZATION	GO_REGULATION_OF_ACTIN_CYTOSKELETON_REORGANIZATION		31	0.3557027	0.9684648	0.49284253	0.72982883	1.0	3104	tags=35%, list=14%, signal=41%
GO_POSITIVE_REGULATION_OF_CELLULAR_COMPONENT_BIOGENESIS	GO_POSITIVE_REGULATION_OF_CELLULAR_COMPONENT_BIOGENESIS		369	0.25997946	0.9684479	0.52138495	0.7293599	1.0	3471	tags=20%, list=16%, signal=23%
GO_MYELOID_LEUKOCYTE_DIFFERENTIATION	GO_MYELOID_LEUKOCYTE_DIFFERENTIATION		94	0.34562892	0.9681049	0.50715744	0.7296622	1.0	3351	tags=29%, list=15%, signal=34%
GO_ACTIVATION_OF_MAPK_ACTIVITY	GO_ACTIVATION_OF_MAPK_ACTIVITY		130	0.2982289	0.9677329	0.5373737	0.7300732	1.0	3654	tags=27%, list=17%, signal=32%
GO_GASTRULATION	GO_GASTRULATION		144	0.3124872	0.9671851	0.49003986	0.7308895	1.0	3100	tags=19%, list=14%, signal=22%
GO_REGULATION_OF_EPITHELIAL_CELL_MIGRATION	GO_REGULATION_OF_EPITHELIAL_CELL_MIGRATION		159	0.31574497	0.96656775	0.48062015	0.731829	1.0	4237	tags=32%, list=19%, signal=40%
GO_PROTEIN_ADP_RIBOSYLATION	GO_PROTEIN_ADP_RIBOSYLATION		20	0.319963	0.96649474	0.511579	0.7314873	1.0	4620	tags=30%, list=21%, signal=38%
GO_WNT_SIGNALING_PATHWAY	GO_WNT_SIGNALING_PATHWAY		327	0.2655104	0.96555245	0.53069305	0.7332085	1.0	3736	tags=19%, list=17%, signal=23%
GO_HEXOSE_CATABOLIC_PROCESS	GO_HEXOSE_CATABOLIC_PROCESS		46	0.33874655	0.96534437	0.52917504	0.73320353	1.0	999	tags=11%, list=5%, signal=11%
GO_PROTEIN_TRIMERIZATION	GO_PROTEIN_TRIMERIZATION		37	0.38426468	0.9646994	0.4858871	0.7342357	1.0	4380	tags=43%, list=20%, signal=54%
GO_REGULATION_OF_MONOCYTE_CHEMOTAXIS	GO_REGULATION_OF_MONOCYTE_CHEMOTAXIS		20	0.5012614	0.9646845	0.5202429	0.7337727	1.0	4393	tags=55%, list=20%, signal=69%
GO_ENDOCARDIAL_CUSHION_DEVELOPMENT	GO_ENDOCARDIAL_CUSHION_DEVELOPMENT		32	0.42628306	0.9641893	0.5047438	0.7344042	1.0	4980	tags=41%, list=23%, signal=53%
GO_POSITIVE_REGULATION_OF_ERYTHROCYTE_DIFFERENTIATION	GO_POSITIVE_REGULATION_OF_ERYTHROCYTE_DIFFERENTIATION		23	0.34756082	0.96400964	0.5079051	0.73431367	1.0	3531	tags=26%, list=16%, signal=31%
GO_RESPONSE_TO_KETONE	GO_RESPONSE_TO_KETONE		174	0.31138644	0.963396	0.5252525	0.7352686	1.0	2816	tags=22%, list=13%, signal=26%
GO_GASTRULATION_WITH_MOUTH_FORMING_SECOND	GO_GASTRULATION_WITH_MOUTH_FORMING_SECOND		26	0.32963184	0.96323127	0.49609375	0.7351648	1.0	2486	tags=15%, list=11%, signal=17%
GO_POSITIVE_REGULATION_OF_PROTEIN_COMPLEX_DISASSEMBLY	GO_POSITIVE_REGULATION_OF_PROTEIN_COMPLEX_DISASSEMBLY		21	0.45335478	0.96304786	0.53488374	0.7351215	1.0	1173	tags=19%, list=5%, signal=20%
GO_POSITIVE_REGULATION_OF_NEURON_PROJECTION_DEVELOPMENT	GO_POSITIVE_REGULATION_OF_NEURON_PROJECTION_DEVELOPMENT		224	0.2920981	0.9627761	0.51866406	0.735302	1.0	4237	tags=29%, list=19%, signal=35%
GO_RESPONSE_TO_LIPOPROTEIN_PARTICLE	GO_RESPONSE_TO_LIPOPROTEIN_PARTICLE		20	0.40613258	0.9626537	0.5049116	0.73509866	1.0	4574	tags=45%, list=21%, signal=57%
GO_NEGATIVE_REGULATION_OF_PROTEIN_LOCALIZATION_TO_CELL_PERIPHERY	GO_NEGATIVE_REGULATION_OF_PROTEIN_LOCALIZATION_TO_CELL_PERIPHERY		19	0.40041664	0.9626275	0.5142276	0.73467386	1.0	996	tags=16%, list=5%, signal=17%
GO_REGULATION_OF_ERK1_AND_ERK2_CASCADE	GO_REGULATION_OF_ERK1_AND_ERK2_CASCADE		221	0.322182	0.96240115	0.51229507	0.73472375	1.0	3689	tags=28%, list=17%, signal=33%
GO_FUCOSYLATION	GO_FUCOSYLATION		22	0.40681535	0.9623359	0.54325956	0.7343686	1.0	4489	tags=36%, list=21%, signal=46%
GO_MUSCLE_CELL_MIGRATION	GO_MUSCLE_CELL_MIGRATION		17	0.46197763	0.9621599	0.5095785	0.73427665	1.0	3843	tags=35%, list=18%, signal=43%
GO_POSITIVE_REGULATION_OF_STRIATED_MUSCLE_CONTRACTION	GO_POSITIVE_REGULATION_OF_STRIATED_MUSCLE_CONTRACTION		15	0.4000955	0.9618496	0.5165049	0.7345463	1.0	3172	tags=27%, list=15%, signal=31%
GO_POSITIVE_REGULATION_OF_CYTOKINE_PRODUCTION	GO_POSITIVE_REGULATION_OF_CYTOKINE_PRODUCTION		349	0.3395453	0.96145976	0.52723736	0.73495567	1.0	2786	tags=22%, list=13%, signal=25%
GO_REGULATION_OF_KIDNEY_DEVELOPMENT	GO_REGULATION_OF_KIDNEY_DEVELOPMENT		55	0.35918555	0.96144587	0.5425743	0.7344837	1.0	3764	tags=35%, list=17%, signal=42%
GO_POSITIVE_REGULATION_OF_RESPONSE_TO_EXTERNAL_STIMULUS	GO_POSITIVE_REGULATION_OF_RESPONSE_TO_EXTERNAL_STIMULUS		283	0.34390005	0.96117294	0.5222672	0.734651	1.0	3724	tags=28%, list=17%, signal=33%
GO_POSITIVE_REGULATION_OF_ACTIN_CYTOSKELETON_REORGANIZATION	GO_POSITIVE_REGULATION_OF_ACTIN_CYTOSKELETON_REORGANIZATION		16	0.40161476	0.96080863	0.5165975	0.73501533	1.0	3997	tags=50%, list=18%, signal=61%
GO_EAR_DEVELOPMENT	GO_EAR_DEVELOPMENT		185	0.3129479	0.9602154	0.52986515	0.73589736	1.0	4167	tags=28%, list=19%, signal=34%
GO_STEROL_TRANSPORT	GO_STEROL_TRANSPORT		49	0.32010463	0.9600906	0.5251046	0.73571783	1.0	5077	tags=31%, list=23%, signal=40%
GO_SYNAPTIC_TRANSMISSION_CHOLINERGIC	GO_SYNAPTIC_TRANSMISSION_CHOLINERGIC		33	0.38057125	0.96007717	0.516	0.7352447	1.0	4982	tags=33%, list=23%, signal=43%
GO_ENDOTHELIUM_DEVELOPMENT	GO_ENDOTHELIUM_DEVELOPMENT		88	0.32230014	0.95994556	0.5066414	0.7350766	1.0	4237	tags=33%, list=19%, signal=41%
GO_IMMUNE_EFFECTOR_PROCESS	GO_IMMUNE_EFFECTOR_PROCESS		435	0.35388884	0.95979136	0.5232558	0.7349345	1.0	2982	tags=23%, list=14%, signal=27%
GO_REGULATION_OF_MACROPHAGE_ACTIVATION	GO_REGULATION_OF_MACROPHAGE_ACTIVATION		22	0.4014306	0.95970017	0.52705413	0.7346587	1.0	2161	tags=23%, list=10%, signal=25%
GO_NEGATIVE_REGULATION_OF_CARBOHYDRATE_METABOLIC_PROCESS	GO_NEGATIVE_REGULATION_OF_CARBOHYDRATE_METABOLIC_PROCESS		45	0.34570178	0.95969296	0.53667957	0.73417884	1.0	2277	tags=18%, list=10%, signal=20%
GO_ANION_TRANSMEMBRANE_TRANSPORT	GO_ANION_TRANSMEMBRANE_TRANSPORT		231	0.25421774	0.9591915	0.57520324	0.7348607	1.0	3613	tags=17%, list=17%, signal=20%
GO_EMBRYONIC_HEART_TUBE_DEVELOPMENT	GO_EMBRYONIC_HEART_TUBE_DEVELOPMENT		68	0.304699	0.95894796	0.4754717	0.73496723	1.0	3678	tags=18%, list=17%, signal=21%
GO_PROSTATE_GLAND_DEVELOPMENT	GO_PROSTATE_GLAND_DEVELOPMENT		41	0.349712	0.95888895	0.54291415	0.7346135	1.0	1526	tags=15%, list=7%, signal=16%
GO_NEURON_PROJECTION_GUIDANCE	GO_NEURON_PROJECTION_GUIDANCE		187	0.31535748	0.95887405	0.5120594	0.73414546	1.0	3213	tags=24%, list=15%, signal=27%
GO_ESTROUS_CYCLE	GO_ESTROUS_CYCLE		19	0.43416008	0.9579603	0.50751877	0.73582876	1.0	1486	tags=16%, list=7%, signal=17%
GO_POSITIVE_REGULATION_OF_PROTEIN_LOCALIZATION_TO_CELL_PERIPHERY	GO_POSITIVE_REGULATION_OF_PROTEIN_LOCALIZATION_TO_CELL_PERIPHERY		34	0.33489197	0.95740944	0.5468085	0.7366287	1.0	2292	tags=18%, list=11%, signal=20%
GO_POSITIVE_REGULATION_OF_CANONICAL_WNT_SIGNALING_PATHWAY	GO_POSITIVE_REGULATION_OF_CANONICAL_WNT_SIGNALING_PATHWAY		112	0.27119097	0.9573764	0.5413223	0.7362049	1.0	1995	tags=13%, list=9%, signal=14%
GO_INFLAMMATORY_RESPONSE	GO_INFLAMMATORY_RESPONSE		422	0.35139263	0.9573347	0.49899396	0.7358076	1.0	2551	tags=23%, list=12%, signal=26%
GO_REGULATION_OF_URINE_VOLUME	GO_REGULATION_OF_URINE_VOLUME		20	0.41293225	0.9563397	0.5228137	0.73763585	1.0	5058	tags=40%, list=23%, signal=52%
GO_CELLULAR_RESPONSE_TO_RETINOIC_ACID	GO_CELLULAR_RESPONSE_TO_RETINOIC_ACID		58	0.3402169	0.9558211	0.52986515	0.7383974	1.0	2478	tags=19%, list=11%, signal=21%
GO_NEGATIVE_REGULATION_OF_HEMOPOIESIS	GO_NEGATIVE_REGULATION_OF_HEMOPOIESIS		117	0.29442927	0.95565236	0.5383065	0.73833567	1.0	3123	tags=18%, list=14%, signal=21%
GO_REGULATION_OF_EPITHELIAL_CELL_DIFFERENTIATION	GO_REGULATION_OF_EPITHELIAL_CELL_DIFFERENTIATION		119	0.2870534	0.95473635	0.5497925	0.7400391	1.0	2445	tags=17%, list=11%, signal=19%
GO_REGULATION_OF_IMMUNE_EFFECTOR_PROCESS	GO_REGULATION_OF_IMMUNE_EFFECTOR_PROCESS		400	0.32212484	0.9543384	0.5383065	0.74047446	1.0	3429	tags=25%, list=16%, signal=29%
GO_SCHWANN_CELL_DIFFERENTIATION	GO_SCHWANN_CELL_DIFFERENTIATION		30	0.33518028	0.95421576	0.501006	0.7402658	1.0	4469	tags=37%, list=21%, signal=46%
GO_RESPONSE_TO_INTERLEUKIN_1	GO_RESPONSE_TO_INTERLEUKIN_1		102	0.3531702	0.95368147	0.5297741	0.7410603	1.0	2482	tags=24%, list=11%, signal=26%
GO_REGULATION_OF_INTRINSIC_APOPTOTIC_SIGNALING_PATHWAY	GO_REGULATION_OF_INTRINSIC_APOPTOTIC_SIGNALING_PATHWAY		131	0.25623217	0.95360917	0.5285714	0.7407389	1.0	2114	tags=11%, list=10%, signal=13%
GO_NUCLEUS_LOCALIZATION	GO_NUCLEUS_LOCALIZATION		20	0.34898612	0.9534139	0.5597609	0.7407237	1.0	4235	tags=35%, list=19%, signal=43%
GO_CELL_CHEMOTAXIS	GO_CELL_CHEMOTAXIS		151	0.39725453	0.95310533	0.52734375	0.74095184	1.0	2021	tags=26%, list=9%, signal=29%
GO_RETINA_MORPHOGENESIS_IN_CAMERA_TYPE_EYE	GO_RETINA_MORPHOGENESIS_IN_CAMERA_TYPE_EYE		43	0.36423838	0.951779	0.53578335	0.74361473	1.0	3064	tags=26%, list=14%, signal=30%
GO_THYROID_HORMONE_METABOLIC_PROCESS	GO_THYROID_HORMONE_METABOLIC_PROCESS		15	0.48128918	0.9516958	0.5365854	0.74332017	1.0	2149	tags=20%, list=10%, signal=22%
GO_REGULATION_OF_SEQUENCE_SPECIFIC_DNA_BINDING_TRANSCRIPTION_FACTOR_ACTIVITY	GO_REGULATION_OF_SEQUENCE_SPECIFIC_DNA_BINDING_TRANSCRIPTION_FACTOR_ACTIVITY		344	0.2605431	0.95156896	0.5714286	0.74314916	1.0	3531	tags=19%, list=16%, signal=22%
GO_PROTEIN_TARGETING_TO_MEMBRANE	GO_PROTEIN_TARGETING_TO_MEMBRANE		138	0.20253739	0.95115024	0.5371901	0.74364024	1.0	3113	tags=9%, list=14%, signal=10%
GO_REGULATION_OF_B_CELL_MEDIATED_IMMUNITY	GO_REGULATION_OF_B_CELL_MEDIATED_IMMUNITY		40	0.36573172	0.9507205	0.526	0.744132	1.0	2664	tags=20%, list=12%, signal=23%
GO_REGULATION_OF_NEUROTRANSMITTER_UPTAKE	GO_REGULATION_OF_NEUROTRANSMITTER_UPTAKE		15	0.4608405	0.9506913	0.5421456	0.74370044	1.0	8	tags=7%, list=0%, signal=7%
GO_REGULATION_OF_LIPID_TRANSPORT	GO_REGULATION_OF_LIPID_TRANSPORT		92	0.28450957	0.9506656	0.58577406	0.7432852	1.0	4648	tags=30%, list=21%, signal=39%
GO_LEUKOCYTE_DEGRANULATION	GO_LEUKOCYTE_DEGRANULATION		28	0.40678895	0.95066404	0.5335968	0.7427963	1.0	2423	tags=21%, list=11%, signal=24%
GO_REGULATION_OF_CHOLESTEROL_METABOLIC_PROCESS	GO_REGULATION_OF_CHOLESTEROL_METABOLIC_PROCESS		22	0.40397847	0.95061535	0.52238804	0.74241954	1.0	5077	tags=50%, list=23%, signal=65%
GO_LYMPHOCYTE_MIGRATION	GO_LYMPHOCYTE_MIGRATION		43	0.47769895	0.95034516	0.53740156	0.7425476	1.0	1967	tags=40%, list=9%, signal=43%
GO_NEGATIVE_REGULATION_OF_MAP_KINASE_ACTIVITY	GO_NEGATIVE_REGULATION_OF_MAP_KINASE_ACTIVITY		71	0.32137233	0.950245	0.5301205	0.7422964	1.0	3834	tags=28%, list=18%, signal=34%
GO_MYELOID_CELL_ACTIVATION_INVOLVED_IN_IMMUNE_RESPONSE	GO_MYELOID_CELL_ACTIVATION_INVOLVED_IN_IMMUNE_RESPONSE		40	0.41117293	0.94995314	0.5328032	0.7424836	1.0	2423	tags=23%, list=11%, signal=25%
GO_PERIPHERAL_NERVOUS_SYSTEM_DEVELOPMENT	GO_PERIPHERAL_NERVOUS_SYSTEM_DEVELOPMENT		64	0.3451175	0.94986904	0.5364373	0.74217165	1.0	4681	tags=41%, list=22%, signal=52%
GO_POSITIVE_REGULATION_OF_DNA_BINDING	GO_POSITIVE_REGULATION_OF_DNA_BINDING		40	0.30561766	0.9498408	0.5779626	0.7417468	1.0	2785	tags=18%, list=13%, signal=20%
GO_THYMOCYTE_AGGREGATION	GO_THYMOCYTE_AGGREGATION		44	0.35333815	0.94830716	0.5498008	0.74486893	1.0	3736	tags=30%, list=17%, signal=36%
GO_PROSTANOID_METABOLIC_PROCESS	GO_PROSTANOID_METABOLIC_PROCESS		25	0.39728913	0.9481877	0.53521127	0.74465865	1.0	1321	tags=20%, list=6%, signal=21%
GO_REGULATION_OF_SUBSTRATE_ADHESION_DEPENDENT_CELL_SPREADING	GO_REGULATION_OF_SUBSTRATE_ADHESION_DEPENDENT_CELL_SPREADING		39	0.3287112	0.9481792	0.5476673	0.7441905	1.0	1421	tags=13%, list=7%, signal=14%
GO_EXCRETION	GO_EXCRETION		41	0.35694373	0.94669914	0.53424656	0.7471103	1.0	3484	tags=24%, list=16%, signal=29%
GO_SIGNAL_PEPTIDE_PROCESSING	GO_SIGNAL_PEPTIDE_PROCESSING		22	0.3541218	0.9453949	0.5436508	0.74965423	1.0	4830	tags=36%, list=22%, signal=47%
GO_VASCULOGENESIS	GO_VASCULOGENESIS		58	0.34900677	0.945058	0.5126706	0.74996334	1.0	2075	tags=21%, list=10%, signal=23%
GO_LYTIC_VACUOLE_ORGANIZATION	GO_LYTIC_VACUOLE_ORGANIZATION		49	0.28841725	0.94504696	0.5377176	0.7494984	1.0	5937	tags=43%, list=27%, signal=59%
GO_MORPHOGENESIS_OF_EMBRYONIC_EPITHELIUM	GO_MORPHOGENESIS_OF_EMBRYONIC_EPITHELIUM		133	0.30708316	0.94485027	0.5562249	0.7494634	1.0	4063	tags=29%, list=19%, signal=36%
GO_REGULATION_OF_NEUTROPHIL_MIGRATION	GO_REGULATION_OF_NEUTROPHIL_MIGRATION		30	0.45205018	0.9445841	0.56	0.749576	1.0	2358	tags=40%, list=11%, signal=45%
GO_MITOCHONDRION_LOCALIZATION	GO_MITOCHONDRION_LOCALIZATION		32	0.31701776	0.94451123	0.5321285	0.74925727	1.0	4762	tags=38%, list=22%, signal=48%
GO_RESPONSE_TO_BACTERIUM	GO_RESPONSE_TO_BACTERIUM		469	0.31740203	0.9443344	0.5425101	0.7491925	1.0	4135	tags=29%, list=19%, signal=35%
GO_CALCIUM_ION_REGULATED_EXOCYTOSIS	GO_CALCIUM_ION_REGULATED_EXOCYTOSIS		72	0.30731073	0.9440637	0.5800781	0.74937	1.0	5098	tags=33%, list=23%, signal=43%
GO_CELL_ACTIVATION_INVOLVED_IN_IMMUNE_RESPONSE	GO_CELL_ACTIVATION_INVOLVED_IN_IMMUNE_RESPONSE		136	0.36020967	0.94401705	0.5594542	0.7489879	1.0	3658	tags=30%, list=17%, signal=36%
GO_TELENCEPHALON_DEVELOPMENT	GO_TELENCEPHALON_DEVELOPMENT		222	0.2746723	0.94378436	0.55	0.74906486	1.0	2740	tags=18%, list=13%, signal=20%
GO_REGULATION_OF_ACTIVATED_T_CELL_PROLIFERATION	GO_REGULATION_OF_ACTIVATED_T_CELL_PROLIFERATION		39	0.3989942	0.9437377	0.53692615	0.7486848	1.0	4181	tags=38%, list=19%, signal=48%
GO_LIPID_PHOSPHORYLATION	GO_LIPID_PHOSPHORYLATION		95	0.29479995	0.9437227	0.5782178	0.7482316	1.0	3400	tags=27%, list=16%, signal=32%
GO_LEUKOCYTE_CHEMOTAXIS	GO_LEUKOCYTE_CHEMOTAXIS		107	0.41693595	0.94348854	0.52662724	0.7482963	1.0	1901	tags=26%, list=9%, signal=29%
GO_REGULATION_OF_ADAPTIVE_IMMUNE_RESPONSE	GO_REGULATION_OF_ADAPTIVE_IMMUNE_RESPONSE		121	0.34987786	0.9429551	0.54347825	0.74903774	1.0	2786	tags=20%, list=13%, signal=23%
GO_HYDROGEN_PEROXIDE_CATABOLIC_PROCESS	GO_HYDROGEN_PEROXIDE_CATABOLIC_PROCESS		19	0.401854	0.9424364	0.54059404	0.7497339	1.0	2886	tags=26%, list=13%, signal=30%
GO_RESPONSE_TO_ACIDIC_PH	GO_RESPONSE_TO_ACIDIC_PH		16	0.36964035	0.94227713	0.5403846	0.7496017	1.0	4220	tags=31%, list=19%, signal=39%
GO_NEGATIVE_REGULATION_OF_RESPONSE_TO_WOUNDING	GO_NEGATIVE_REGULATION_OF_RESPONSE_TO_WOUNDING		146	0.31240362	0.94221836	0.55	0.7492502	1.0	4199	tags=31%, list=19%, signal=38%
GO_MONOCARBOXYLIC_ACID_TRANSPORT	GO_MONOCARBOXYLIC_ACID_TRANSPORT		111	0.3044933	0.94181865	0.5569106	0.7496846	1.0	4465	tags=31%, list=21%, signal=38%
GO_REGULATION_OF_MORPHOGENESIS_OF_A_BRANCHING_STRUCTURE	GO_REGULATION_OF_MORPHOGENESIS_OF_A_BRANCHING_STRUCTURE		53	0.38387644	0.9411333	0.5338491	0.750792	1.0	3199	tags=26%, list=15%, signal=31%
GO_REGULATION_OF_OSTEOCLAST_DIFFERENTIATION	GO_REGULATION_OF_OSTEOCLAST_DIFFERENTIATION		58	0.35855532	0.94109684	0.5502958	0.75039697	1.0	1061	tags=14%, list=5%, signal=14%
GO_NEGATIVE_REGULATION_OF_LIPID_CATABOLIC_PROCESS	GO_NEGATIVE_REGULATION_OF_LIPID_CATABOLIC_PROCESS		18	0.41503924	0.9406726	0.5421687	0.7509346	1.0	3965	tags=39%, list=18%, signal=48%
GO_POSITIVE_REGULATION_OF_ALPHA_BETA_T_CELL_DIFFERENTIATION	GO_POSITIVE_REGULATION_OF_ALPHA_BETA_T_CELL_DIFFERENTIATION		37	0.4133246	0.93991643	0.5519231	0.7521898	1.0	2104	tags=22%, list=10%, signal=24%
GO_ACTIVATION_OF_ADENYLATE_CYCLASE_ACTIVITY	GO_ACTIVATION_OF_ADENYLATE_CYCLASE_ACTIVITY		37	0.3275513	0.9388691	0.5515873	0.75419307	1.0	4277	tags=27%, list=20%, signal=34%
GO_NEGATIVE_REGULATION_OF_INTRINSIC_APOPTOTIC_SIGNALING_PATHWAY	GO_NEGATIVE_REGULATION_OF_INTRINSIC_APOPTOTIC_SIGNALING_PATHWAY		79	0.26917684	0.93837273	0.58125	0.75483894	1.0	2114	tags=13%, list=10%, signal=14%
GO_NEGATIVE_REGULATION_OF_INNATE_IMMUNE_RESPONSE	GO_NEGATIVE_REGULATION_OF_INNATE_IMMUNE_RESPONSE		35	0.4037465	0.93826973	0.5481928	0.7545859	1.0	4925	tags=43%, list=23%, signal=55%
GO_RESPIRATORY_SYSTEM_DEVELOPMENT	GO_RESPIRATORY_SYSTEM_DEVELOPMENT		192	0.3122236	0.9380198	0.57751936	0.7546773	1.0	3784	tags=28%, list=17%, signal=33%
GO_LUNG_MORPHOGENESIS	GO_LUNG_MORPHOGENESIS		45	0.35085443	0.93780375	0.54509807	0.7547031	1.0	1604	tags=16%, list=7%, signal=17%
GO_RHYTHMIC_PROCESS	GO_RHYTHMIC_PROCESS		285	0.26268172	0.93770367	0.5945946	0.75445753	1.0	2913	tags=17%, list=13%, signal=20%
GO_POSITIVE_REGULATION_OF_PROTEIN_ACETYLATION	GO_POSITIVE_REGULATION_OF_PROTEIN_ACETYLATION		36	0.3137373	0.9371241	0.56349206	0.7553743	1.0	4359	tags=42%, list=20%, signal=52%
GO_GLUTATHIONE_DERIVATIVE_METABOLIC_PROCESS	GO_GLUTATHIONE_DERIVATIVE_METABOLIC_PROCESS		20	0.49364856	0.9370314	0.5787402	0.75508773	1.0	4596	tags=55%, list=21%, signal=70%
GO_EMBRYONIC_PLACENTA_MORPHOGENESIS	GO_EMBRYONIC_PLACENTA_MORPHOGENESIS		22	0.34707463	0.9360045	0.5445344	0.75705135	1.0	943	tags=14%, list=4%, signal=14%
GO_RESPONSE_TO_TEMPERATURE_STIMULUS	GO_RESPONSE_TO_TEMPERATURE_STIMULUS		140	0.29332432	0.93532974	0.5948617	0.7581051	1.0	2323	tags=16%, list=11%, signal=17%
GO_NEGATIVE_REGULATION_OF_EPITHELIAL_CELL_MIGRATION	GO_NEGATIVE_REGULATION_OF_EPITHELIAL_CELL_MIGRATION		50	0.33138528	0.93531716	0.55728155	0.7576404	1.0	2318	tags=22%, list=11%, signal=25%
GO_CERAMIDE_BIOSYNTHETIC_PROCESS	GO_CERAMIDE_BIOSYNTHETIC_PROCESS		40	0.34385312	0.9352876	0.5487288	0.7572159	1.0	4375	tags=25%, list=20%, signal=31%
GO_MORPHOGENESIS_OF_AN_EPITHELIUM	GO_MORPHOGENESIS_OF_AN_EPITHELIUM		388	0.29403535	0.93489933	0.57604563	0.75764614	1.0	3457	tags=23%, list=16%, signal=27%
GO_RESPONSE_TO_ESTROGEN	GO_RESPONSE_TO_ESTROGEN		211	0.27601472	0.93422765	0.6233766	0.75866246	1.0	3133	tags=22%, list=14%, signal=25%
GO_NEPHRON_TUBULE_FORMATION	GO_NEPHRON_TUBULE_FORMATION		18	0.42659113	0.93390393	0.5581854	0.7589536	1.0	3435	tags=39%, list=16%, signal=46%
GO_EMBRYONIC_SKELETAL_SYSTEM_DEVELOPMENT	GO_EMBRYONIC_SKELETAL_SYSTEM_DEVELOPMENT		119	0.34430665	0.933824	0.5839695	0.7586519	1.0	3410	tags=23%, list=16%, signal=27%
GO_CELLULAR_DEFENSE_RESPONSE	GO_CELLULAR_DEFENSE_RESPONSE		56	0.4210877	0.93369615	0.57224333	0.7584684	1.0	2611	tags=29%, list=12%, signal=32%
GO_DRUG_TRANSMEMBRANE_TRANSPORT	GO_DRUG_TRANSMEMBRANE_TRANSPORT		19	0.4442886	0.9336932	0.54845816	0.7579879	1.0	2017	tags=21%, list=9%, signal=23%
GO_ENDODERM_DEVELOPMENT	GO_ENDODERM_DEVELOPMENT		68	0.34815153	0.9336094	0.53451675	0.75768936	1.0	3054	tags=22%, list=14%, signal=26%
GO_REGULATION_OF_CELL_GROWTH	GO_REGULATION_OF_CELL_GROWTH		371	0.26759923	0.93355876	0.61376673	0.7573093	1.0	2729	tags=16%, list=13%, signal=18%
GO_PROSTANOID_BIOSYNTHETIC_PROCESS	GO_PROSTANOID_BIOSYNTHETIC_PROCESS		18	0.4235345	0.9332821	0.5502008	0.7575234	1.0	2993	tags=33%, list=14%, signal=39%
GO_POSITIVE_REGULATION_OF_ERK1_AND_ERK2_CASCADE	GO_POSITIVE_REGULATION_OF_ERK1_AND_ERK2_CASCADE		157	0.33454403	0.93204707	0.5644531	0.7599957	1.0	3624	tags=30%, list=17%, signal=36%
GO_CELLULAR_RESPONSE_TO_INORGANIC_SUBSTANCE	GO_CELLULAR_RESPONSE_TO_INORGANIC_SUBSTANCE		145	0.26638082	0.93198574	0.6257089	0.7596444	1.0	4674	tags=29%, list=21%, signal=37%
GO_POSITIVE_REGULATION_OF_PEPTIDYL_TYROSINE_PHOSPHORYLATION	GO_POSITIVE_REGULATION_OF_PEPTIDYL_TYROSINE_PHOSPHORYLATION		154	0.30681682	0.93180954	0.6197183	0.7595661	1.0	3150	tags=25%, list=14%, signal=29%
GO_ESTABLISHMENT_OR_MAINTENANCE_OF_EPITHELIAL_CELL_APICAL_BASAL_POLARITY	GO_ESTABLISHMENT_OR_MAINTENANCE_OF_EPITHELIAL_CELL_APICAL_BASAL_POLARITY		27	0.3474561	0.9317553	0.5540275	0.7592029	1.0	3689	tags=22%, list=17%, signal=27%
GO_MULTI_ORGANISM_BEHAVIOR	GO_MULTI_ORGANISM_BEHAVIOR		72	0.2881941	0.9314667	0.57281554	0.7594026	1.0	2667	tags=14%, list=12%, signal=16%
GO_POSITIVE_REGULATION_OF_STEROID_METABOLIC_PROCESS	GO_POSITIVE_REGULATION_OF_STEROID_METABOLIC_PROCESS		23	0.41340235	0.931117	0.5912863	0.7597059	1.0	4965	tags=43%, list=23%, signal=56%
GO_POSITIVE_REGULATION_OF_PROTEIN_TYROSINE_KINASE_ACTIVITY	GO_POSITIVE_REGULATION_OF_PROTEIN_TYROSINE_KINASE_ACTIVITY		34	0.33996227	0.93111616	0.61349696	0.75922316	1.0	3150	tags=29%, list=14%, signal=34%
GO_REGULATION_OF_LYMPHOCYTE_MEDIATED_IMMUNITY	GO_REGULATION_OF_LYMPHOCYTE_MEDIATED_IMMUNITY		110	0.3603375	0.930922	0.5509804	0.7591849	1.0	2665	tags=23%, list=12%, signal=26%
GO_POSITIVE_REGULATION_OF_TOLL_LIKE_RECEPTOR_SIGNALING_PATHWAY	GO_POSITIVE_REGULATION_OF_TOLL_LIKE_RECEPTOR_SIGNALING_PATHWAY		18	0.44160026	0.9306617	0.5524753	0.75931394	1.0	3690	tags=44%, list=17%, signal=53%
GO_REGULATION_OF_TOLL_LIKE_RECEPTOR_SIGNALING_PATHWAY	GO_REGULATION_OF_TOLL_LIKE_RECEPTOR_SIGNALING_PATHWAY		45	0.39380452	0.93053764	0.5449102	0.7591018	1.0	3690	tags=38%, list=17%, signal=45%
GO_POSITIVE_REGULATION_OF_TRIGLYCERIDE_METABOLIC_PROCESS	GO_POSITIVE_REGULATION_OF_TRIGLYCERIDE_METABOLIC_PROCESS		20	0.375336	0.9303942	0.56302524	0.75893956	1.0	2028	tags=15%, list=9%, signal=17%
GO_POSITIVE_REGULATION_OF_SEQUENCE_SPECIFIC_DNA_BINDING_TRANSCRIPTION_FACTOR_ACTIVITY	GO_POSITIVE_REGULATION_OF_SEQUENCE_SPECIFIC_DNA_BINDING_TRANSCRIPTION_FACTOR_ACTIVITY		218	0.26424503	0.93022335	0.59063137	0.7588346	1.0	3489	tags=20%, list=16%, signal=24%
GO_REGULATION_OF_ALPHA_BETA_T_CELL_DIFFERENTIATION	GO_REGULATION_OF_ALPHA_BETA_T_CELL_DIFFERENTIATION		46	0.39853308	0.92943347	0.5728347	0.76021415	1.0	3100	tags=28%, list=14%, signal=33%
GO_PROTEIN_INSERTION_INTO_MEMBRANE	GO_PROTEIN_INSERTION_INTO_MEMBRANE		20	0.33760595	0.928284	0.5810277	0.762323	1.0	599	tags=10%, list=3%, signal=10%
GO_CELLULAR_RESPONSE_TO_STARVATION	GO_CELLULAR_RESPONSE_TO_STARVATION		108	0.2779333	0.92822367	0.60612243	0.76197606	1.0	4745	tags=31%, list=22%, signal=40%
GO_REPLACEMENT_OSSIFICATION	GO_REPLACEMENT_OSSIFICATION		25	0.41173586	0.92776847	0.57024795	0.7626265	1.0	4606	tags=40%, list=21%, signal=51%
GO_PROTEIN_LOCALIZATION_TO_GOLGI_APPARATUS	GO_PROTEIN_LOCALIZATION_TO_GOLGI_APPARATUS		28	0.2948825	0.9277487	0.5345912	0.76218957	1.0	5302	tags=39%, list=24%, signal=52%
GO_SMALL_MOLECULE_BIOSYNTHETIC_PROCESS	GO_SMALL_MOLECULE_BIOSYNTHETIC_PROCESS		412	0.26263303	0.9272437	0.630303	0.7628887	1.0	3478	tags=19%, list=16%, signal=23%
GO_COBALAMIN_METABOLIC_PROCESS	GO_COBALAMIN_METABOLIC_PROCESS		19	0.35915843	0.92654866	0.5800416	0.7640321	1.0	3888	tags=32%, list=18%, signal=38%
GO_ANION_TRANSPORT	GO_ANION_TRANSPORT		467	0.24561025	0.9255589	0.6792453	0.765823	1.0	4470	tags=24%, list=21%, signal=30%
GO_PROTEOGLYCAN_METABOLIC_PROCESS	GO_PROTEOGLYCAN_METABOLIC_PROCESS		82	0.3560817	0.925538	0.56653994	0.765387	1.0	2482	tags=20%, list=11%, signal=22%
GO_EPITHELIAL_CILIUM_MOVEMENT	GO_EPITHELIAL_CILIUM_MOVEMENT		16	0.40972856	0.9253251	0.58235294	0.7653988	1.0	4026	tags=38%, list=19%, signal=46%
GO_REGULATION_OF_ENDOTHELIAL_CELL_DIFFERENTIATION	GO_REGULATION_OF_ENDOTHELIAL_CELL_DIFFERENTIATION		27	0.3735875	0.9252487	0.5613682	0.7650774	1.0	3390	tags=30%, list=16%, signal=35%
GO_NEGATIVE_CHEMOTAXIS	GO_NEGATIVE_CHEMOTAXIS		38	0.3574914	0.9252284	0.589942	0.76464987	1.0	2441	tags=21%, list=11%, signal=24%
GO_DRUG_TRANSPORT	GO_DRUG_TRANSPORT		25	0.3957252	0.92483634	0.5597484	0.7650396	1.0	2017	tags=20%, list=9%, signal=22%
GO_DETECTION_OF_STIMULUS	GO_DETECTION_OF_STIMULUS		312	0.22494902	0.9245694	0.57833654	0.76515996	1.0	2561	tags=8%, list=12%, signal=9%
GO_REGULATION_OF_CELLULAR_PH	GO_REGULATION_OF_CELLULAR_PH		71	0.27339038	0.92397916	0.5696721	0.76614016	1.0	1818	tags=10%, list=8%, signal=11%
GO_NEGATIVE_REGULATION_OF_CELLULAR_CATABOLIC_PROCESS	GO_NEGATIVE_REGULATION_OF_CELLULAR_CATABOLIC_PROCESS		145	0.22799625	0.9238275	0.6765286	0.7660257	1.0	4734	tags=28%, list=22%, signal=36%
GO_REGULATION_OF_CELLULAR_KETONE_METABOLIC_PROCESS	GO_REGULATION_OF_CELLULAR_KETONE_METABOLIC_PROCESS		160	0.24684104	0.9238213	0.62729126	0.7655552	1.0	4701	tags=26%, list=22%, signal=32%
GO_REGULATION_OF_LEUKOCYTE_MIGRATION	GO_REGULATION_OF_LEUKOCYTE_MIGRATION		141	0.36991346	0.9237845	0.5764023	0.76515836	1.0	3174	tags=34%, list=15%, signal=40%
GO_HOMEOSTASIS_OF_NUMBER_OF_CELLS_WITHIN_A_TISSUE	GO_HOMEOSTASIS_OF_NUMBER_OF_CELLS_WITHIN_A_TISSUE		30	0.3259772	0.923748	0.5991649	0.7647786	1.0	5619	tags=43%, list=26%, signal=58%
GO_SYNAPTIC_VESICLE_LOCALIZATION	GO_SYNAPTIC_VESICLE_LOCALIZATION		95	0.27605164	0.92267174	0.6223092	0.7667854	1.0	5187	tags=33%, list=24%, signal=43%
GO_TRANSITION_METAL_ION_HOMEOSTASIS	GO_TRANSITION_METAL_ION_HOMEOSTASIS		102	0.27001953	0.9219955	0.58531743	0.7678882	1.0	2245	tags=14%, list=10%, signal=15%
GO_REGULATION_OF_TOR_SIGNALING	GO_REGULATION_OF_TOR_SIGNALING		65	0.25729483	0.9218473	0.6065259	0.7677315	1.0	729	tags=6%, list=3%, signal=6%
GO_REGULATION_OF_MACROPHAGE_CHEMOTAXIS	GO_REGULATION_OF_MACROPHAGE_CHEMOTAXIS		16	0.4721993	0.9214382	0.5551257	0.7681917	1.0	3104	tags=50%, list=14%, signal=58%
GO_POSITIVE_REGULATION_OF_DENDRITE_DEVELOPMENT	GO_POSITIVE_REGULATION_OF_DENDRITE_DEVELOPMENT		62	0.2863061	0.92123044	0.60078275	0.76822174	1.0	4169	tags=26%, list=19%, signal=32%
GO_SYNAPSE_ORGANIZATION	GO_SYNAPSE_ORGANIZATION		139	0.31156468	0.92085844	0.61494255	0.7685786	1.0	3451	tags=24%, list=16%, signal=29%
GO_CELLULAR_RESPONSE_TO_EXTERNAL_STIMULUS	GO_CELLULAR_RESPONSE_TO_EXTERNAL_STIMULUS		252	0.26322743	0.9206686	0.70422536	0.768542	1.0	4267	tags=26%, list=20%, signal=32%
GO_CD4_POSITIVE_ALPHA_BETA_T_CELL_ACTIVATION	GO_CD4_POSITIVE_ALPHA_BETA_T_CELL_ACTIVATION		33	0.40588018	0.9197552	0.60749507	0.77016765	1.0	4181	tags=42%, list=19%, signal=52%
GO_EMBRYONIC_ORGAN_MORPHOGENESIS	GO_EMBRYONIC_ORGAN_MORPHOGENESIS		271	0.29375097	0.9197404	0.63320464	0.7697194	1.0	3531	tags=20%, list=16%, signal=24%
GO_CELLULAR_RESPONSE_TO_NITRIC_OXIDE	GO_CELLULAR_RESPONSE_TO_NITRIC_OXIDE		15	0.3804944	0.9191462	0.56563705	0.77062225	1.0	2502	tags=27%, list=12%, signal=30%
GO_REGULATION_OF_FIBROBLAST_GROWTH_FACTOR_RECEPTOR_SIGNALING_PATHWAY	GO_REGULATION_OF_FIBROBLAST_GROWTH_FACTOR_RECEPTOR_SIGNALING_PATHWAY		24	0.37516353	0.9189427	0.59615386	0.7706516	1.0	1913	tags=17%, list=9%, signal=18%
GO_OVULATION_CYCLE_PROCESS	GO_OVULATION_CYCLE_PROCESS		84	0.30018377	0.91872865	0.59962404	0.77065015	1.0	3518	tags=25%, list=16%, signal=30%
GO_OSTEOCLAST_DIFFERENTIATION	GO_OSTEOCLAST_DIFFERENTIATION		28	0.33962113	0.91862667	0.5714286	0.7703969	1.0	3842	tags=32%, list=18%, signal=39%
GO_T_CELL_DIFFERENTIATION_INVOLVED_IN_IMMUNE_RESPONSE	GO_T_CELL_DIFFERENTIATION_INVOLVED_IN_IMMUNE_RESPONSE		28	0.4423323	0.91792196	0.5991984	0.77160984	1.0	4181	tags=46%, list=19%, signal=57%
GO_FEMALE_SEX_DIFFERENTIATION	GO_FEMALE_SEX_DIFFERENTIATION		112	0.2896619	0.91766053	0.65794766	0.77176356	1.0	2613	tags=19%, list=12%, signal=21%
GO_REGULATION_OF_CILIUM_ASSEMBLY	GO_REGULATION_OF_CILIUM_ASSEMBLY		46	0.2798564	0.9175796	0.57925636	0.7714727	1.0	5847	tags=43%, list=27%, signal=59%
GO_REGIONALIZATION	GO_REGIONALIZATION		294	0.29494286	0.9175253	0.61259544	0.77112365	1.0	2244	tags=15%, list=10%, signal=16%
GO_REGULATION_OF_BONE_DEVELOPMENT	GO_REGULATION_OF_BONE_DEVELOPMENT		18	0.4251113	0.91737247	0.57539684	0.77099544	1.0	3897	tags=44%, list=18%, signal=54%
GO_REGULATION_OF_PEPTIDYL_TYROSINE_PHOSPHORYLATION	GO_REGULATION_OF_PEPTIDYL_TYROSINE_PHOSPHORYLATION		202	0.29048225	0.9170133	0.65858585	0.77136296	1.0	3174	tags=23%, list=15%, signal=27%
GO_ORGANOPHOSPHATE_CATABOLIC_PROCESS	GO_ORGANOPHOSPHATE_CATABOLIC_PROCESS		107	0.26077086	0.91700196	0.68058455	0.7709113	1.0	3772	tags=25%, list=17%, signal=30%
GO_SYNAPTIC_SIGNALING	GO_SYNAPTIC_SIGNALING		403	0.2468292	0.9168152	0.67490494	0.77090424	1.0	2460	tags=11%, list=11%, signal=13%
GO_FOREBRAIN_GENERATION_OF_NEURONS	GO_FOREBRAIN_GENERATION_OF_NEURONS		64	0.31101832	0.91660196	0.59566075	0.770936	1.0	3992	tags=25%, list=18%, signal=31%
GO_B_CELL_ACTIVATION_INVOLVED_IN_IMMUNE_RESPONSE	GO_B_CELL_ACTIVATION_INVOLVED_IN_IMMUNE_RESPONSE		34	0.3507338	0.9165363	0.5807087	0.77060366	1.0	3471	tags=38%, list=16%, signal=45%
GO_CARDIAC_SEPTUM_MORPHOGENESIS	GO_CARDIAC_SEPTUM_MORPHOGENESIS		49	0.37645087	0.91616344	0.5849057	0.771005	1.0	4481	tags=33%, list=21%, signal=41%
GO_PATTERN_RECOGNITION_RECEPTOR_SIGNALING_PATHWAY	GO_PATTERN_RECOGNITION_RECEPTOR_SIGNALING_PATHWAY		105	0.35190088	0.91609865	0.58019805	0.77067345	1.0	3432	tags=28%, list=16%, signal=33%
GO_REGULATION_OF_CAMP_MEDIATED_SIGNALING	GO_REGULATION_OF_CAMP_MEDIATED_SIGNALING		23	0.38889548	0.91583836	0.5875486	0.77081645	1.0	4072	tags=35%, list=19%, signal=43%
GO_GLYOXYLATE_METABOLIC_PROCESS	GO_GLYOXYLATE_METABOLIC_PROCESS		26	0.34778348	0.9151752	0.5717213	0.7719245	1.0	2766	tags=15%, list=13%, signal=18%
GO_SOMATIC_STEM_CELL_DIVISION	GO_SOMATIC_STEM_CELL_DIVISION		21	0.4103742	0.91498995	0.59117085	0.7718679	1.0	5016	tags=43%, list=23%, signal=56%
GO_POSITIVE_REGULATION_OF_EPITHELIAL_CELL_MIGRATION	GO_POSITIVE_REGULATION_OF_EPITHELIAL_CELL_MIGRATION		99	0.3232072	0.9148687	0.57604563	0.7716787	1.0	3142	tags=26%, list=14%, signal=31%
GO_REGULATION_OF_PROTEIN_BINDING	GO_REGULATION_OF_PROTEIN_BINDING		163	0.25827062	0.9148248	0.66536206	0.7712767	1.0	2543	tags=15%, list=12%, signal=17%
GO_CELLULAR_RESPONSE_TO_VIRUS	GO_CELLULAR_RESPONSE_TO_VIRUS		21	0.4098657	0.91435575	0.5682281	0.7718497	1.0	2665	tags=24%, list=12%, signal=27%
GO_POSITIVE_REGULATION_OF_CELL_KILLING	GO_POSITIVE_REGULATION_OF_CELL_KILLING		37	0.43217847	0.9137695	0.6059406	0.7726923	1.0	3104	tags=32%, list=14%, signal=38%
GO_CYTOKINE_SECRETION	GO_CYTOKINE_SECRETION		37	0.40645757	0.9137198	0.5992439	0.7723429	1.0	2982	tags=27%, list=14%, signal=31%
GO_POSITIVE_REGULATION_OF_CYCLIC_NUCLEOTIDE_METABOLIC_PROCESS	GO_POSITIVE_REGULATION_OF_CYCLIC_NUCLEOTIDE_METABOLIC_PROCESS		102	0.2962154	0.9136111	0.63339734	0.77210027	1.0	4412	tags=27%, list=20%, signal=34%
GO_DETOXIFICATION	GO_DETOXIFICATION		70	0.3208717	0.91327673	0.6063618	0.77239174	1.0	4169	tags=31%, list=19%, signal=39%
GO_CEREBRAL_CORTEX_CELL_MIGRATION	GO_CEREBRAL_CORTEX_CELL_MIGRATION		41	0.30008784	0.9123651	0.575985	0.77402246	1.0	2740	tags=20%, list=13%, signal=22%
GO_SALIVARY_GLAND_DEVELOPMENT	GO_SALIVARY_GLAND_DEVELOPMENT		32	0.3649276	0.91222525	0.5868726	0.7738499	1.0	3421	tags=34%, list=16%, signal=41%
GO_RESPONSE_TO_OSMOTIC_STRESS	GO_RESPONSE_TO_OSMOTIC_STRESS		62	0.29464033	0.9121594	0.672	0.77350616	1.0	3457	tags=23%, list=16%, signal=27%
GO_BILE_ACID_BIOSYNTHETIC_PROCESS	GO_BILE_ACID_BIOSYNTHETIC_PROCESS		20	0.38424635	0.9111902	0.59960157	0.77527034	1.0	2988	tags=25%, list=14%, signal=29%
GO_POSITIVE_REGULATION_OF_PATHWAY_RESTRICTED_SMAD_PROTEIN_PHOSPHORYLATION	GO_POSITIVE_REGULATION_OF_PATHWAY_RESTRICTED_SMAD_PROTEIN_PHOSPHORYLATION		45	0.3318656	0.9110848	0.594697	0.775018	1.0	4980	tags=36%, list=23%, signal=46%
GO_REGULATION_OF_MONONUCLEAR_CELL_MIGRATION	GO_REGULATION_OF_MONONUCLEAR_CELL_MIGRATION		16	0.4779107	0.91082555	0.5762376	0.77516764	1.0	2816	tags=38%, list=13%, signal=43%
GO_SMALL_MOLECULE_CATABOLIC_PROCESS	GO_SMALL_MOLECULE_CATABOLIC_PROCESS		308	0.27798304	0.9102029	0.62601626	0.77615315	1.0	4472	tags=28%, list=21%, signal=35%
GO_REGULATION_OF_TRANSCRIPTION_REGULATORY_REGION_DNA_BINDING	GO_REGULATION_OF_TRANSCRIPTION_REGULATORY_REGION_DNA_BINDING		35	0.3375783	0.9101003	0.6023392	0.77593243	1.0	1913	tags=11%, list=9%, signal=13%
GO_SENSORY_PERCEPTION_OF_CHEMICAL_STIMULUS	GO_SENSORY_PERCEPTION_OF_CHEMICAL_STIMULUS		165	0.21952873	0.90781605	0.6146045	0.78066874	1.0	1744	tags=6%, list=8%, signal=7%
GO_AMIDE_TRANSPORT	GO_AMIDE_TRANSPORT		90	0.28407395	0.90775555	0.64016736	0.78031486	1.0	3940	tags=26%, list=18%, signal=31%
GO_BONE_GROWTH	GO_BONE_GROWTH		19	0.4140275	0.9077398	0.592955	0.7798878	1.0	879	tags=21%, list=4%, signal=22%
GO_NEGATIVE_REGULATION_OF_ANTIGEN_RECEPTOR_MEDIATED_SIGNALING_PATHWAY	GO_NEGATIVE_REGULATION_OF_ANTIGEN_RECEPTOR_MEDIATED_SIGNALING_PATHWAY		20	0.4059014	0.90739787	0.5851703	0.7801842	1.0	4617	tags=50%, list=21%, signal=63%
GO_POSITIVE_REGULATION_OF_BMP_SIGNALING_PATHWAY	GO_POSITIVE_REGULATION_OF_BMP_SIGNALING_PATHWAY		32	0.36899024	0.90664816	0.6089494	0.7814024	1.0	4477	tags=41%, list=21%, signal=51%
GO_LYSOSOMAL_TRANSPORT	GO_LYSOSOMAL_TRANSPORT		64	0.25465223	0.9063981	0.59839356	0.78150856	1.0	5014	tags=27%, list=23%, signal=34%
GO_REACTIVE_NITROGEN_SPECIES_METABOLIC_PROCESS	GO_REACTIVE_NITROGEN_SPECIES_METABOLIC_PROCESS		17	0.41041458	0.9043893	0.6252465	0.78559715	1.0	2161	tags=29%, list=10%, signal=33%
GO_EPITHELIAL_CELL_DEVELOPMENT	GO_EPITHELIAL_CELL_DEVELOPMENT		180	0.26516202	0.9034859	0.6933594	0.7872061	1.0	4185	tags=27%, list=19%, signal=33%
GO_KERATINIZATION	GO_KERATINIZATION		31	0.54731905	0.9033311	0.6359833	0.7870858	1.0	4435	tags=61%, list=20%, signal=77%
GO_REGULATION_OF_SYNAPTIC_TRANSMISSION_GABAERGIC	GO_REGULATION_OF_SYNAPTIC_TRANSMISSION_GABAERGIC		28	0.28405023	0.9029114	0.5996169	0.78756285	1.0	4154	tags=21%, list=19%, signal=26%
GO_SENSORY_PERCEPTION_OF_TEMPERATURE_STIMULUS	GO_SENSORY_PERCEPTION_OF_TEMPERATURE_STIMULUS		19	0.36031562	0.9014111	0.61142856	0.7904858	1.0	1812	tags=16%, list=8%, signal=17%
GO_REGULATION_OF_PROTEIN_TARGETING_TO_MITOCHONDRION	GO_REGULATION_OF_PROTEIN_TARGETING_TO_MITOCHONDRION		90	0.23722778	0.90118814	0.6533333	0.79053164	1.0	1575	tags=9%, list=7%, signal=10%
GO_REGULATION_OF_PROTEIN_ACETYLATION	GO_REGULATION_OF_PROTEIN_ACETYLATION		62	0.27067584	0.9011737	0.651341	0.79009	1.0	4359	tags=34%, list=20%, signal=42%
GO_CARDIAC_EPITHELIAL_TO_MESENCHYMAL_TRANSITION	GO_CARDIAC_EPITHELIAL_TO_MESENCHYMAL_TRANSITION		24	0.4235478	0.9009039	0.6159844	0.7902291	1.0	833	tags=13%, list=4%, signal=13%
GO_POSITIVE_REGULATION_OF_IMMUNE_EFFECTOR_PROCESS	GO_POSITIVE_REGULATION_OF_IMMUNE_EFFECTOR_PROCESS		148	0.35328004	0.9006937	0.612326	0.7902542	1.0	2665	tags=24%, list=12%, signal=27%
GO_REGULATION_OF_ORGANELLE_ASSEMBLY	GO_REGULATION_OF_ORGANELLE_ASSEMBLY		140	0.2267849	0.9001649	0.68541664	0.7909273	1.0	4679	tags=28%, list=22%, signal=35%
GO_POSITIVE_REGULATION_OF_COAGULATION	GO_POSITIVE_REGULATION_OF_COAGULATION		24	0.3889788	0.89952695	0.6031434	0.79193854	1.0	1449	tags=13%, list=7%, signal=13%
GO_RESPONSE_TO_NERVE_GROWTH_FACTOR	GO_RESPONSE_TO_NERVE_GROWTH_FACTOR		36	0.27291176	0.8993693	0.5920792	0.7918386	1.0	2790	tags=17%, list=13%, signal=19%
GO_POSITIVE_REGULATION_OF_EPITHELIAL_CELL_PROLIFERATION	GO_POSITIVE_REGULATION_OF_EPITHELIAL_CELL_PROLIFERATION		146	0.31032553	0.8987243	0.6627451	0.79286104	1.0	3112	tags=23%, list=14%, signal=26%
GO_PHENOL_CONTAINING_COMPOUND_METABOLIC_PROCESS	GO_PHENOL_CONTAINING_COMPOUND_METABOLIC_PROCESS		76	0.3039143	0.89853036	0.62941176	0.7928104	1.0	4080	tags=22%, list=19%, signal=27%
GO_NEGATIVE_REGULATION_OF_LEUKOCYTE_DIFFERENTIATION	GO_NEGATIVE_REGULATION_OF_LEUKOCYTE_DIFFERENTIATION		78	0.3006762	0.8985303	0.6252546	0.79233193	1.0	2982	tags=19%, list=14%, signal=22%
GO_LUNG_ALVEOLUS_DEVELOPMENT	GO_LUNG_ALVEOLUS_DEVELOPMENT		41	0.34736454	0.89843696	0.64950496	0.7920621	1.0	3404	tags=24%, list=16%, signal=29%
GO_PEPTIDYL_ARGININE_MODIFICATION	GO_PEPTIDYL_ARGININE_MODIFICATION		17	0.3610312	0.89821684	0.6007752	0.7920823	1.0	794	tags=12%, list=4%, signal=12%
GO_WATER_SOLUBLE_VITAMIN_METABOLIC_PROCESS	GO_WATER_SOLUBLE_VITAMIN_METABOLIC_PROCESS		80	0.2941552	0.89806557	0.61077845	0.7919333	1.0	3440	tags=24%, list=16%, signal=28%
GO_FATTY_ACYL_COA_METABOLIC_PROCESS	GO_FATTY_ACYL_COA_METABOLIC_PROCESS		45	0.29565716	0.89799696	0.64285713	0.7916215	1.0	4045	tags=27%, list=19%, signal=33%
GO_REGULATION_OF_OXIDOREDUCTASE_ACTIVITY	GO_REGULATION_OF_OXIDOREDUCTASE_ACTIVITY		87	0.26821673	0.8979836	0.73203886	0.7911698	1.0	2478	tags=14%, list=11%, signal=16%
GO_POSITIVE_REGULATION_OF_DEFENSE_RESPONSE	GO_POSITIVE_REGULATION_OF_DEFENSE_RESPONSE		344	0.31329367	0.89676374	0.61857706	0.7934697	1.0	3432	tags=23%, list=16%, signal=27%
GO_NEGATIVE_REGULATION_OF_PROTEIN_MATURATION	GO_NEGATIVE_REGULATION_OF_PROTEIN_MATURATION		32	0.3268306	0.89569825	0.6336449	0.7954075	1.0	1702	tags=16%, list=8%, signal=17%
GO_CARBOHYDRATE_CATABOLIC_PROCESS	GO_CARBOHYDRATE_CATABOLIC_PROCESS		104	0.2636137	0.8955195	0.6792079	0.7953285	1.0	1232	tags=8%, list=6%, signal=8%
GO_ANTIMICROBIAL_HUMORAL_RESPONSE	GO_ANTIMICROBIAL_HUMORAL_RESPONSE		42	0.37784714	0.8951184	0.613924	0.79573524	1.0	2155	tags=19%, list=10%, signal=21%
GO_NEGATIVE_REGULATION_OF_SYNAPTIC_TRANSMISSION	GO_NEGATIVE_REGULATION_OF_SYNAPTIC_TRANSMISSION		59	0.2825579	0.8943578	0.6390532	0.7970287	1.0	3860	tags=20%, list=18%, signal=25%
GO_APOPTOTIC_CELL_CLEARANCE	GO_APOPTOTIC_CELL_CLEARANCE		26	0.39114916	0.89399105	0.6294821	0.7973892	1.0	5552	tags=42%, list=26%, signal=57%
GO_PROTEIN_TETRAMERIZATION	GO_PROTEIN_TETRAMERIZATION		120	0.24514784	0.8939851	0.7302231	0.79692173	1.0	2569	tags=13%, list=12%, signal=14%
GO_RESPONSE_TO_TUMOR_NECROSIS_FACTOR	GO_RESPONSE_TO_TUMOR_NECROSIS_FACTOR		210	0.30380216	0.89375126	0.6399177	0.797013	1.0	3088	tags=23%, list=14%, signal=26%
GO_MACROPHAGE_DIFFERENTIATION	GO_MACROPHAGE_DIFFERENTIATION		19	0.37503153	0.89289194	0.63672656	0.798455	1.0	2705	tags=26%, list=12%, signal=30%
GO_PATTERN_SPECIFICATION_PROCESS	GO_PATTERN_SPECIFICATION_PROCESS		395	0.27997047	0.8922314	0.67572814	0.7995037	1.0	3199	tags=18%, list=15%, signal=21%
GO_POSITIVE_REGULATION_OF_CELLULAR_PROTEIN_LOCALIZATION	GO_POSITIVE_REGULATION_OF_CELLULAR_PROTEIN_LOCALIZATION		327	0.23394084	0.8921257	0.791498	0.79925627	1.0	3714	tags=19%, list=17%, signal=23%
GO_ENDOPLASMIC_RETICULUM_CALCIUM_ION_HOMEOSTASIS	GO_ENDOPLASMIC_RETICULUM_CALCIUM_ION_HOMEOSTASIS		19	0.33786651	0.8917952	0.59118235	0.79956204	1.0	2930	tags=21%, list=13%, signal=24%
GO_NEURON_DEATH	GO_NEURON_DEATH		46	0.28455502	0.8917579	0.66324437	0.7991721	1.0	3131	tags=22%, list=14%, signal=25%
GO_REGULATION_OF_BONE_RESORPTION	GO_REGULATION_OF_BONE_RESORPTION		31	0.3602418	0.89115864	0.62332696	0.8000292	1.0	3897	tags=35%, list=18%, signal=43%
GO_SKELETAL_SYSTEM_MORPHOGENESIS	GO_SKELETAL_SYSTEM_MORPHOGENESIS		195	0.3083977	0.8903185	0.65	0.8015563	1.0	4799	tags=33%, list=22%, signal=42%
GO_APPENDAGE_DEVELOPMENT	GO_APPENDAGE_DEVELOPMENT		161	0.31166738	0.88953215	0.6495238	0.8028806	1.0	3199	tags=22%, list=15%, signal=25%
GO_NEGATIVE_REGULATION_OF_SEQUENCE_SPECIFIC_DNA_BINDING_TRANSCRIPTION_FACTOR_ACTIVITY	GO_NEGATIVE_REGULATION_OF_SEQUENCE_SPECIFIC_DNA_BINDING_TRANSCRIPTION_FACTOR_ACTIVITY		126	0.2606758	0.8894116	0.67058825	0.80269754	1.0	2530	tags=13%, list=12%, signal=14%
GO_POSITIVE_REGULATION_OF_MICROTUBULE_POLYMERIZATION	GO_POSITIVE_REGULATION_OF_MICROTUBULE_POLYMERIZATION		18	0.33536234	0.8888678	0.6442308	0.8034014	1.0	2328	tags=17%, list=11%, signal=19%
GO_REGULATION_OF_PROTEIN_STABILITY	GO_REGULATION_OF_PROTEIN_STABILITY		204	0.2104767	0.8884202	0.74385244	0.80397063	1.0	2082	tags=10%, list=10%, signal=11%
GO_MONOSACCHARIDE_CATABOLIC_PROCESS	GO_MONOSACCHARIDE_CATABOLIC_PROCESS		55	0.300712	0.8882253	0.6633065	0.8039484	1.0	999	tags=9%, list=5%, signal=10%
GO_EMBRYONIC_EYE_MORPHOGENESIS	GO_EMBRYONIC_EYE_MORPHOGENESIS		33	0.35813424	0.88748693	0.6499033	0.80516124	1.0	4151	tags=33%, list=19%, signal=41%
GO_POSITIVE_REGULATION_OF_LIPID_BIOSYNTHETIC_PROCESS	GO_POSITIVE_REGULATION_OF_LIPID_BIOSYNTHETIC_PROCESS		61	0.29594085	0.8874044	0.71193415	0.80485326	1.0	4648	tags=33%, list=21%, signal=42%
GO_GOLGI_ORGANIZATION	GO_GOLGI_ORGANIZATION		83	0.23123981	0.8869336	0.71374047	0.8054418	1.0	4518	tags=27%, list=21%, signal=33%
GO_SKIN_DEVELOPMENT	GO_SKIN_DEVELOPMENT		186	0.35978472	0.8858793	0.6399177	0.80730855	1.0	4435	tags=36%, list=20%, signal=45%
GO_LYMPHOCYTE_CHEMOTAXIS	GO_LYMPHOCYTE_CHEMOTAXIS		32	0.46784523	0.8853065	0.6421471	0.8081217	1.0	1901	tags=34%, list=9%, signal=38%
GO_LAMELLIPODIUM_ORGANIZATION	GO_LAMELLIPODIUM_ORGANIZATION		34	0.3211367	0.8847314	0.63654226	0.80893356	1.0	4449	tags=32%, list=20%, signal=41%
GO_CHONDROITIN_SULFATE_PROTEOGLYCAN_BIOSYNTHETIC_PROCESS	GO_CHONDROITIN_SULFATE_PROTEOGLYCAN_BIOSYNTHETIC_PROCESS		29	0.41712552	0.88457733	0.6230469	0.8087935	1.0	2069	tags=24%, list=10%, signal=27%
GO_NEGATIVE_REGULATION_OF_STAT_CASCADE	GO_NEGATIVE_REGULATION_OF_STAT_CASCADE		42	0.30543035	0.88421273	0.6375969	0.8091666	1.0	3038	tags=19%, list=14%, signal=22%
GO_NEGATIVE_REGULATION_OF_ALPHA_BETA_T_CELL_ACTIVATION	GO_NEGATIVE_REGULATION_OF_ALPHA_BETA_T_CELL_ACTIVATION		23	0.38034707	0.8836692	0.626	0.8099051	1.0	2751	tags=30%, list=13%, signal=35%
GO_POSITIVE_REGULATION_OF_REACTIVE_OXYGEN_SPECIES_METABOLIC_PROCESS	GO_POSITIVE_REGULATION_OF_REACTIVE_OXYGEN_SPECIES_METABOLIC_PROCESS		83	0.30739152	0.8834913	0.7049505	0.8098362	1.0	3457	tags=27%, list=16%, signal=31%
GO_ACTIVATION_OF_JUN_KINASE_ACTIVITY	GO_ACTIVATION_OF_JUN_KINASE_ACTIVITY		33	0.30945233	0.8834795	0.6851852	0.8093816	1.0	3654	tags=24%, list=17%, signal=29%
GO_T_CELL_LINEAGE_COMMITMENT	GO_T_CELL_LINEAGE_COMMITMENT		15	0.42286757	0.88331103	0.6391129	0.8093049	1.0	3288	tags=40%, list=15%, signal=47%
GO_CELL_DEATH_IN_RESPONSE_TO_OXIDATIVE_STRESS	GO_CELL_DEATH_IN_RESPONSE_TO_OXIDATIVE_STRESS		17	0.34000766	0.88319695	0.61960787	0.8090864	1.0	2328	tags=29%, list=11%, signal=33%
GO_FC_EPSILON_RECEPTOR_SIGNALING_PATHWAY	GO_FC_EPSILON_RECEPTOR_SIGNALING_PATHWAY		122	0.2603586	0.882941	0.6374502	0.8091855	1.0	1040	tags=7%, list=5%, signal=8%
GO_BRANCHING_INVOLVED_IN_URETERIC_BUD_MORPHOGENESIS	GO_BRANCHING_INVOLVED_IN_URETERIC_BUD_MORPHOGENESIS		44	0.349621	0.88283116	0.6627907	0.8089492	1.0	4061	tags=30%, list=19%, signal=36%
GO_SMALL_GTPASE_MEDIATED_SIGNAL_TRANSDUCTION	GO_SMALL_GTPASE_MEDIATED_SIGNAL_TRANSDUCTION		329	0.23215419	0.8826179	0.7749004	0.80893797	1.0	3706	tags=19%, list=17%, signal=23%
GO_DIGESTIVE_TRACT_MORPHOGENESIS	GO_DIGESTIVE_TRACT_MORPHOGENESIS		48	0.34167036	0.8825855	0.6399217	0.8085342	1.0	3531	tags=27%, list=16%, signal=32%
GO_REGULATION_OF_PEPTIDYL_SERINE_PHOSPHORYLATION	GO_REGULATION_OF_PEPTIDYL_SERINE_PHOSPHORYLATION		113	0.25984788	0.88247824	0.70498085	0.8083224	1.0	3945	tags=24%, list=18%, signal=29%
GO_RESPONSE_TO_DRUG	GO_RESPONSE_TO_DRUG		414	0.24657862	0.8824441	0.81431335	0.80792695	1.0	3649	tags=21%, list=17%, signal=24%
GO_STABILIZATION_OF_MEMBRANE_POTENTIAL	GO_STABILIZATION_OF_MEMBRANE_POTENTIAL		15	0.41743392	0.8823191	0.6514523	0.8077419	1.0	2991	tags=20%, list=14%, signal=23%
GO_EPIDERMIS_DEVELOPMENT	GO_EPIDERMIS_DEVELOPMENT		228	0.3440759	0.8822049	0.6217304	0.8075179	1.0	3123	tags=25%, list=14%, signal=29%
GO_REGULATION_OF_STAT_CASCADE	GO_REGULATION_OF_STAT_CASCADE		141	0.27258798	0.8813665	0.7624751	0.8089809	1.0	3390	tags=20%, list=16%, signal=23%
GO_XENOPHAGY	GO_XENOPHAGY		98	0.24071668	0.881085	0.7140115	0.8091572	1.0	3249	tags=17%, list=15%, signal=20%
GO_RIBONUCLEOTIDE_CATABOLIC_PROCESS	GO_RIBONUCLEOTIDE_CATABOLIC_PROCESS		27	0.35103902	0.88092613	0.6403162	0.80903536	1.0	3630	tags=30%, list=17%, signal=36%
GO_NEGATIVE_REGULATION_OF_BINDING	GO_NEGATIVE_REGULATION_OF_BINDING		129	0.26503643	0.8802236	0.7209776	0.8101281	1.0	3531	tags=18%, list=16%, signal=21%
GO_REGULATION_OF_GLIOGENESIS	GO_REGULATION_OF_GLIOGENESIS		89	0.2933918	0.87984586	0.6659919	0.8105099	1.0	4132	tags=27%, list=19%, signal=33%
GO_EPITHELIAL_TO_MESENCHYMAL_TRANSITION	GO_EPITHELIAL_TO_MESENCHYMAL_TRANSITION		56	0.34206703	0.87960935	0.68101764	0.81051505	1.0	1870	tags=14%, list=9%, signal=16%
GO_ESTABLISHMENT_OF_CELL_POLARITY	GO_ESTABLISHMENT_OF_CELL_POLARITY		85	0.2573176	0.8794473	0.7509804	0.8104112	1.0	3201	tags=22%, list=15%, signal=26%
GO_CELL_KILLING	GO_CELL_KILLING		50	0.34636042	0.87914705	0.6386037	0.8106097	1.0	3924	tags=26%, list=18%, signal=32%
GO_REGULATION_OF_STEROL_TRANSPORT	GO_REGULATION_OF_STEROL_TRANSPORT		37	0.30678368	0.8787868	0.6451613	0.81092215	1.0	5064	tags=35%, list=23%, signal=46%
GO_NEGATIVE_REGULATION_OF_ENDOTHELIAL_CELL_APOPTOTIC_PROCESS	GO_NEGATIVE_REGULATION_OF_ENDOTHELIAL_CELL_APOPTOTIC_PROCESS		27	0.38289842	0.8785254	0.6597353	0.8110321	1.0	1913	tags=22%, list=9%, signal=24%
GO_ENDODERM_FORMATION	GO_ENDODERM_FORMATION		48	0.37478244	0.8782575	0.6310484	0.8111673	1.0	2974	tags=25%, list=14%, signal=29%
GO_REGULATION_OF_SYNAPTIC_VESICLE_EXOCYTOSIS	GO_REGULATION_OF_SYNAPTIC_VESICLE_EXOCYTOSIS		19	0.34713468	0.87807703	0.6351085	0.811087	1.0	5350	tags=37%, list=25%, signal=49%
GO_IMMUNOGLOBULIN_PRODUCTION_INVOLVED_IN_IMMUNOGLOBULIN_MEDIATED_IMMUNE_RESPONSE	GO_IMMUNOGLOBULIN_PRODUCTION_INVOLVED_IN_IMMUNOGLOBULIN_MEDIATED_IMMUNE_RESPONSE		22	0.34169585	0.87798846	0.6467066	0.8108025	1.0	3471	tags=32%, list=16%, signal=38%
GO_NEGATIVE_REGULATION_OF_NEURON_APOPTOTIC_PROCESS	GO_NEGATIVE_REGULATION_OF_NEURON_APOPTOTIC_PROCESS		129	0.28928357	0.8763772	0.69719625	0.81401813	1.0	3198	tags=21%, list=15%, signal=24%
GO_NEGATIVE_REGULATION_OF_FIBROBLAST_PROLIFERATION	GO_NEGATIVE_REGULATION_OF_FIBROBLAST_PROLIFERATION		26	0.3087301	0.87512136	0.66868687	0.81633854	1.0	1007	tags=12%, list=5%, signal=12%
GO_ALPHA_AMINO_ACID_CATABOLIC_PROCESS	GO_ALPHA_AMINO_ACID_CATABOLIC_PROCESS		87	0.3007811	0.8750755	0.69087136	0.8159695	1.0	3478	tags=23%, list=16%, signal=27%
GO_DEVELOPMENT_OF_PRIMARY_SEXUAL_CHARACTERISTICS	GO_DEVELOPMENT_OF_PRIMARY_SEXUAL_CHARACTERISTICS		202	0.25955462	0.8748026	0.77663934	0.81607956	1.0	2504	tags=15%, list=12%, signal=17%
GO_EMBRYONIC_CRANIAL_SKELETON_MORPHOGENESIS	GO_EMBRYONIC_CRANIAL_SKELETON_MORPHOGENESIS		46	0.34069613	0.8745571	0.6287879	0.81615365	1.0	4659	tags=35%, list=21%, signal=44%
GO_CELLULAR_RESPONSE_TO_INTERLEUKIN_1	GO_CELLULAR_RESPONSE_TO_INTERLEUKIN_1		77	0.34010687	0.8741775	0.69214875	0.81653893	1.0	2482	tags=25%, list=11%, signal=28%
GO_POSITIVE_REGULATION_OF_ADHERENS_JUNCTION_ORGANIZATION	GO_POSITIVE_REGULATION_OF_ADHERENS_JUNCTION_ORGANIZATION		21	0.33678505	0.8739507	0.6694215	0.8165816	1.0	1090	tags=14%, list=5%, signal=15%
GO_MAINTENANCE_OF_LOCATION	GO_MAINTENANCE_OF_LOCATION		131	0.2552313	0.87378305	0.67524755	0.8164487	1.0	4687	tags=27%, list=22%, signal=34%
GO_CARBOHYDRATE_BIOSYNTHETIC_PROCESS	GO_CARBOHYDRATE_BIOSYNTHETIC_PROCESS		117	0.26628417	0.8729847	0.7302505	0.81778073	1.0	3430	tags=21%, list=16%, signal=24%
GO_TONGUE_DEVELOPMENT	GO_TONGUE_DEVELOPMENT		18	0.38865387	0.87257713	0.670412	0.81821537	1.0	564	tags=11%, list=3%, signal=11%
GO_CELLULAR_RESPONSE_TO_IONIZING_RADIATION	GO_CELLULAR_RESPONSE_TO_IONIZING_RADIATION		50	0.2941391	0.87247485	0.63723606	0.8179597	1.0	768	tags=8%, list=4%, signal=8%
GO_REGULATION_OF_MAST_CELL_ACTIVATION_INVOLVED_IN_IMMUNE_RESPONSE	GO_REGULATION_OF_MAST_CELL_ACTIVATION_INVOLVED_IN_IMMUNE_RESPONSE		31	0.37360334	0.87210786	0.6003937	0.8183209	1.0	2067	tags=26%, list=10%, signal=28%
GO_PROTEIN_LOCALIZATION_TO_ENDOPLASMIC_RETICULUM	GO_PROTEIN_LOCALIZATION_TO_ENDOPLASMIC_RETICULUM		106	0.17471306	0.87193227	0.6122449	0.81821585	1.0	1654	tags=3%, list=8%, signal=3%
GO_ENDOTHELIAL_CELL_DIFFERENTIATION	GO_ENDOTHELIAL_CELL_DIFFERENTIATION		70	0.29468086	0.8715527	0.6711281	0.81857306	1.0	4237	tags=33%, list=19%, signal=41%
GO_WATER_TRANSPORT	GO_WATER_TRANSPORT		18	0.3679491	0.8713606	0.63729507	0.8185561	1.0	1642	tags=17%, list=8%, signal=18%
GO_REGULATION_OF_VASCULAR_PERMEABILITY	GO_REGULATION_OF_VASCULAR_PERMEABILITY		30	0.33168805	0.870937	0.6640471	0.8190455	1.0	3834	tags=30%, list=18%, signal=36%
GO_INTRACELLULAR_ESTROGEN_RECEPTOR_SIGNALING_PATHWAY	GO_INTRACELLULAR_ESTROGEN_RECEPTOR_SIGNALING_PATHWAY		18	0.3107153	0.87075365	0.63366336	0.81898475	1.0	341	tags=6%, list=2%, signal=6%
GO_SKIN_EPIDERMIS_DEVELOPMENT	GO_SKIN_EPIDERMIS_DEVELOPMENT		69	0.32645282	0.8701805	0.6726547	0.81976086	1.0	3410	tags=25%, list=16%, signal=29%
GO_EPITHELIAL_CELL_FATE_COMMITMENT	GO_EPITHELIAL_CELL_FATE_COMMITMENT		15	0.36306688	0.8700684	0.6621881	0.8195305	1.0	4151	tags=27%, list=19%, signal=33%
GO_NUCLEOTIDE_EXCISION_REPAIR_DNA_DUPLEX_UNWINDING	GO_NUCLEOTIDE_EXCISION_REPAIR_DNA_DUPLEX_UNWINDING		21	0.29059687	0.8699672	0.62601626	0.81929725	1.0	752	tags=5%, list=3%, signal=5%
GO_NEURONAL_STEM_CELL_POPULATION_MAINTENANCE	GO_NEURONAL_STEM_CELL_POPULATION_MAINTENANCE		19	0.3643835	0.8699147	0.6059406	0.8189491	1.0	3123	tags=32%, list=14%, signal=37%
GO_POSITIVE_REGULATION_OF_HORMONE_SECRETION	GO_POSITIVE_REGULATION_OF_HORMONE_SECRETION		114	0.25509116	0.86952025	0.768	0.8193264	1.0	4321	tags=28%, list=20%, signal=35%
GO_REGULATION_OF_NEURON_MIGRATION	GO_REGULATION_OF_NEURON_MIGRATION		24	0.3195879	0.8692243	0.671371	0.81954855	1.0	3980	tags=25%, list=18%, signal=31%
GO_REGULATION_OF_NEURON_DEATH	GO_REGULATION_OF_NEURON_DEATH		239	0.25245094	0.8691659	0.7800752	0.8192115	1.0	3452	tags=19%, list=16%, signal=22%
GO_ESTABLISHMENT_OR_MAINTENANCE_OF_CELL_POLARITY	GO_ESTABLISHMENT_OR_MAINTENANCE_OF_CELL_POLARITY		134	0.24791938	0.8683633	0.81670064	0.8205128	1.0	3262	tags=20%, list=15%, signal=24%
GO_POSITIVE_REGULATION_OF_PROTEIN_LOCALIZATION_TO_NUCLEUS	GO_POSITIVE_REGULATION_OF_PROTEIN_LOCALIZATION_TO_NUCLEUS		122	0.28122756	0.8682473	0.7345679	0.8203203	1.0	3501	tags=24%, list=16%, signal=28%
GO_POSITIVE_REGULATION_OF_GLIOGENESIS	GO_POSITIVE_REGULATION_OF_GLIOGENESIS		46	0.31438112	0.86824554	0.69776875	0.819853	1.0	3531	tags=24%, list=16%, signal=28%
GO_REFLEX	GO_REFLEX		19	0.35762638	0.86781305	0.624	0.82035613	1.0	4920	tags=32%, list=23%, signal=41%
GO_POSITIVE_REGULATION_OF_ERBB_SIGNALING_PATHWAY	GO_POSITIVE_REGULATION_OF_ERBB_SIGNALING_PATHWAY		33	0.29440054	0.8673997	0.7093496	0.8207678	1.0	2794	tags=15%, list=13%, signal=17%
GO_NEGATIVE_REGULATION_OF_INTERLEUKIN_2_PRODUCTION	GO_NEGATIVE_REGULATION_OF_INTERLEUKIN_2_PRODUCTION		16	0.39567065	0.86688036	0.63527054	0.8214297	1.0	3131	tags=25%, list=14%, signal=29%
GO_ADAPTATION_OF_SIGNALING_PATHWAY	GO_ADAPTATION_OF_SIGNALING_PATHWAY		19	0.33130088	0.86678445	0.65148515	0.82116234	1.0	4412	tags=32%, list=20%, signal=40%
GO_REGULATION_OF_RECEPTOR_BIOSYNTHETIC_PROCESS	GO_REGULATION_OF_RECEPTOR_BIOSYNTHETIC_PROCESS		21	0.3286982	0.866625	0.671875	0.8210347	1.0	4233	tags=29%, list=19%, signal=35%
GO_REGULATION_OF_TRANSFORMING_GROWTH_FACTOR_BETA_PRODUCTION	GO_REGULATION_OF_TRANSFORMING_GROWTH_FACTOR_BETA_PRODUCTION		25	0.34585637	0.8663756	0.7003891	0.8211192	1.0	2077	tags=24%, list=10%, signal=27%
GO_POSITIVE_REGULATION_OF_EPITHELIAL_CELL_APOPTOTIC_PROCESS	GO_POSITIVE_REGULATION_OF_EPITHELIAL_CELL_APOPTOTIC_PROCESS		22	0.3687531	0.86538255	0.6660232	0.8227724	1.0	3908	tags=41%, list=18%, signal=50%
GO_MYELOID_LEUKOCYTE_ACTIVATION	GO_MYELOID_LEUKOCYTE_ACTIVATION		94	0.36176527	0.8653293	0.6449704	0.82242036	1.0	3288	tags=29%, list=15%, signal=34%
GO_MESODERM_DEVELOPMENT	GO_MESODERM_DEVELOPMENT		109	0.2711278	0.86514175	0.7744361	0.8223097	1.0	3010	tags=18%, list=14%, signal=21%
GO_BONE_MORPHOGENESIS	GO_BONE_MORPHOGENESIS		77	0.32938772	0.86510605	0.6647399	0.8219208	1.0	4360	tags=32%, list=20%, signal=40%
GO_BETA_CATENIN_DESTRUCTION_COMPLEX_DISASSEMBLY	GO_BETA_CATENIN_DESTRUCTION_COMPLEX_DISASSEMBLY		20	0.32134005	0.8649667	0.6929134	0.82175523	1.0	2674	tags=20%, list=12%, signal=23%
GO_FLAVONOID_METABOLIC_PROCESS	GO_FLAVONOID_METABOLIC_PROCESS		16	0.45579514	0.8647164	0.6352459	0.8218286	1.0	4701	tags=44%, list=22%, signal=56%
GO_QUATERNARY_AMMONIUM_GROUP_TRANSPORT	GO_QUATERNARY_AMMONIUM_GROUP_TRANSPORT		17	0.38768575	0.8643628	0.65868264	0.8221139	1.0	2296	tags=24%, list=11%, signal=26%
GO_POSITIVE_REGULATION_OF_NF_KAPPAB_TRANSCRIPTION_FACTOR_ACTIVITY	GO_POSITIVE_REGULATION_OF_NF_KAPPAB_TRANSCRIPTION_FACTOR_ACTIVITY		127	0.27575132	0.86434656	0.69617707	0.82168186	1.0	3405	tags=22%, list=16%, signal=26%
GO_MORPHOGENESIS_OF_AN_ENDOTHELIUM	GO_MORPHOGENESIS_OF_AN_ENDOTHELIUM		16	0.361107	0.864311	0.664	0.8212843	1.0	2794	tags=25%, list=13%, signal=29%
GO_APOPTOTIC_SIGNALING_PATHWAY	GO_APOPTOTIC_SIGNALING_PATHWAY		279	0.2359561	0.86315	0.8083004	0.82333827	1.0	3675	tags=22%, list=17%, signal=26%
GO_CILIUM_MOVEMENT	GO_CILIUM_MOVEMENT		30	0.3265276	0.86313057	0.67105263	0.8229132	1.0	4026	tags=27%, list=19%, signal=33%
GO_ANION_HOMEOSTASIS	GO_ANION_HOMEOSTASIS		40	0.29807037	0.8627662	0.7358121	0.82326144	1.0	1246	tags=10%, list=6%, signal=11%
GO_ENDODERMAL_CELL_DIFFERENTIATION	GO_ENDODERMAL_CELL_DIFFERENTIATION		38	0.3885605	0.8625718	0.6303502	0.8232467	1.0	2974	tags=29%, list=14%, signal=33%
GO_POSITIVE_REGULATION_OF_RESPONSE_TO_BIOTIC_STIMULUS	GO_POSITIVE_REGULATION_OF_RESPONSE_TO_BIOTIC_STIMULUS		36	0.34771296	0.86234117	0.6393762	0.82326084	1.0	2665	tags=22%, list=12%, signal=25%
GO_SEX_DIFFERENTIATION	GO_SEX_DIFFERENTIATION		249	0.2500555	0.8623308	0.8201581	0.82281715	1.0	2911	tags=16%, list=13%, signal=18%
GO_DIGESTION	GO_DIGESTION		117	0.31790555	0.8622285	0.69574034	0.8225877	1.0	4977	tags=33%, list=23%, signal=43%
GO_ACYLGLYCEROL_HOMEOSTASIS	GO_ACYLGLYCEROL_HOMEOSTASIS		28	0.31332448	0.8621923	0.68172485	0.82220364	1.0	2161	tags=18%, list=10%, signal=20%
GO_MULTICELLULAR_ORGANISMAL_MACROMOLECULE_METABOLIC_PROCESS	GO_MULTICELLULAR_ORGANISMAL_MACROMOLECULE_METABOLIC_PROCESS		73	0.3957477	0.8608808	0.62598425	0.82463974	1.0	2857	tags=36%, list=13%, signal=41%
GO_NEGATIVE_REGULATION_OF_CANONICAL_WNT_SIGNALING_PATHWAY	GO_NEGATIVE_REGULATION_OF_CANONICAL_WNT_SIGNALING_PATHWAY		155	0.2680579	0.86033905	0.69033533	0.8253272	1.0	2061	tags=13%, list=9%, signal=14%
GO_LYMPHOCYTE_ACTIVATION_INVOLVED_IN_IMMUNE_RESPONSE	GO_LYMPHOCYTE_ACTIVATION_INVOLVED_IN_IMMUNE_RESPONSE		96	0.32568783	0.8594688	0.6497065	0.8267417	1.0	3941	tags=31%, list=18%, signal=38%
GO_POSITIVE_REGULATION_OF_LYMPHOCYTE_MIGRATION	GO_POSITIVE_REGULATION_OF_LYMPHOCYTE_MIGRATION		25	0.4260153	0.8594275	0.6500994	0.8263689	1.0	2816	tags=40%, list=13%, signal=46%
GO_POSITIVE_REGULATION_OF_LYMPHOCYTE_DIFFERENTIATION	GO_POSITIVE_REGULATION_OF_LYMPHOCYTE_DIFFERENTIATION		77	0.3600531	0.8591469	0.6765286	0.8265184	1.0	2804	tags=25%, list=13%, signal=28%
GO_TRANSCRIPTION_INITIATION_FROM_RNA_POLYMERASE_II_PROMOTER	GO_TRANSCRIPTION_INITIATION_FROM_RNA_POLYMERASE_II_PROMOTER		150	0.20849007	0.85904986	0.7654321	0.8262539	1.0	3054	tags=12%, list=14%, signal=14%
GO_NEGATIVE_REGULATION_OF_FAT_CELL_DIFFERENTIATION	GO_NEGATIVE_REGULATION_OF_FAT_CELL_DIFFERENTIATION		38	0.33655828	0.8588616	0.70485437	0.82619154	1.0	2423	tags=24%, list=11%, signal=27%
GO_REGULATION_OF_MESENCHYMAL_CELL_PROLIFERATION	GO_REGULATION_OF_MESENCHYMAL_CELL_PROLIFERATION		34	0.36932746	0.85852754	0.6914498	0.82645994	1.0	3262	tags=35%, list=15%, signal=41%
GO_REGULATION_OF_LEUKOCYTE_MEDIATED_CYTOTOXICITY	GO_REGULATION_OF_LEUKOCYTE_MEDIATED_CYTOTOXICITY		50	0.38950187	0.85809535	0.68307084	0.8269395	1.0	3428	tags=32%, list=16%, signal=38%
GO_POSITIVE_REGULATION_OF_NEUTROPHIL_MIGRATION	GO_POSITIVE_REGULATION_OF_NEUTROPHIL_MIGRATION		26	0.41315904	0.85798746	0.6863905	0.8267234	1.0	2358	tags=35%, list=11%, signal=39%
GO_REGULATION_OF_LEUKOCYTE_CHEMOTAXIS	GO_REGULATION_OF_LEUKOCYTE_CHEMOTAXIS		91	0.37236986	0.8573587	0.69632494	0.8276531	1.0	3150	tags=36%, list=14%, signal=42%
GO_DIENCEPHALON_DEVELOPMENT	GO_DIENCEPHALON_DEVELOPMENT		76	0.29209647	0.8559537	0.6882353	0.830271	1.0	2956	tags=17%, list=14%, signal=20%
GO_STEROID_METABOLIC_PROCESS	GO_STEROID_METABOLIC_PROCESS		222	0.26001716	0.85593694	0.73443985	0.82984	1.0	3434	tags=17%, list=16%, signal=20%
GO_POSITIVE_REGULATION_OF_MYELOID_LEUKOCYTE_MEDIATED_IMMUNITY	GO_POSITIVE_REGULATION_OF_MYELOID_LEUKOCYTE_MEDIATED_IMMUNITY		18	0.3854753	0.8554087	0.6927711	0.8305282	1.0	3654	tags=39%, list=17%, signal=47%
GO_RESPONSE_TO_DIETARY_EXCESS	GO_RESPONSE_TO_DIETARY_EXCESS		21	0.36235446	0.85520256	0.72745097	0.830526	1.0	2323	tags=24%, list=11%, signal=27%
GO_EMBRYONIC_SKELETAL_SYSTEM_MORPHOGENESIS	GO_EMBRYONIC_SKELETAL_SYSTEM_MORPHOGENESIS		92	0.3172262	0.85512435	0.7140151	0.83023053	1.0	3100	tags=21%, list=14%, signal=24%
GO_RESPONSE_TO_TOXIC_SUBSTANCE	GO_RESPONSE_TO_TOXIC_SUBSTANCE		229	0.2500105	0.8548559	0.82711196	0.8303492	1.0	3708	tags=22%, list=17%, signal=27%
GO_DEFENSE_RESPONSE_TO_FUNGUS	GO_DEFENSE_RESPONSE_TO_FUNGUS		35	0.33818573	0.8544797	0.7252066	0.8307031	1.0	3924	tags=23%, list=18%, signal=28%
GO_POSITIVE_REGULATION_OF_CHEMOTAXIS	GO_POSITIVE_REGULATION_OF_CHEMOTAXIS		117	0.3472492	0.8544491	0.69455254	0.83029735	1.0	3724	tags=35%, list=17%, signal=42%
GO_REGULATION_OF_TUMOR_NECROSIS_FACTOR_BIOSYNTHETIC_PROCESS	GO_REGULATION_OF_TUMOR_NECROSIS_FACTOR_BIOSYNTHETIC_PROCESS		16	0.422587	0.8539791	0.6475096	0.83083487	1.0	206	tags=6%, list=1%, signal=6%
GO_POSITIVE_REGULATION_OF_CYTOKINE_PRODUCTION_INVOLVED_IN_IMMUNE_RESPONSE	GO_POSITIVE_REGULATION_OF_CYTOKINE_PRODUCTION_INVOLVED_IN_IMMUNE_RESPONSE		28	0.3850276	0.85393304	0.678501	0.83045906	1.0	2104	tags=29%, list=10%, signal=32%
GO_NEGATIVE_REGULATION_OF_CELLULAR_RESPONSE_TO_INSULIN_STIMULUS	GO_NEGATIVE_REGULATION_OF_CELLULAR_RESPONSE_TO_INSULIN_STIMULUS		31	0.3070696	0.85371745	0.7005871	0.83046097	1.0	1027	tags=13%, list=5%, signal=14%
GO_PURINE_NUCLEOBASE_METABOLIC_PROCESS	GO_PURINE_NUCLEOBASE_METABOLIC_PROCESS		20	0.35164213	0.85250366	0.7295597	0.8325274	1.0	764	tags=15%, list=4%, signal=16%
GO_POSITIVE_REGULATION_OF_ACTIN_NUCLEATION	GO_POSITIVE_REGULATION_OF_ACTIN_NUCLEATION		16	0.32187304	0.85185075	0.68798447	0.83347553	1.0	6469	tags=44%, list=30%, signal=62%
GO_SPHINGOLIPID_METABOLIC_PROCESS	GO_SPHINGOLIPID_METABOLIC_PROCESS		124	0.2625784	0.8518208	0.74791664	0.8330689	1.0	3771	tags=22%, list=17%, signal=26%
GO_POSITIVE_REGULATION_OF_CELL_CYCLE_G2_M_PHASE_TRANSITION	GO_POSITIVE_REGULATION_OF_CELL_CYCLE_G2_M_PHASE_TRANSITION		18	0.33081886	0.85176826	0.62906307	0.83272237	1.0	59	tags=6%, list=0%, signal=6%
GO_RHO_PROTEIN_SIGNAL_TRANSDUCTION	GO_RHO_PROTEIN_SIGNAL_TRANSDUCTION		45	0.30727762	0.85110754	0.6933594	0.83367294	1.0	3383	tags=24%, list=16%, signal=29%
GO_PEPTIDE_SECRETION	GO_PEPTIDE_SECRETION		56	0.29555386	0.85090244	0.688	0.8336348	1.0	3940	tags=27%, list=18%, signal=33%
GO_REGULATION_OF_ANION_TRANSPORT	GO_REGULATION_OF_ANION_TRANSPORT		129	0.24696502	0.8507809	0.8414873	0.83343744	1.0	4679	tags=31%, list=22%, signal=39%
GO_REGULATION_OF_NITRIC_OXIDE_SYNTHASE_ACTIVITY	GO_REGULATION_OF_NITRIC_OXIDE_SYNTHASE_ACTIVITY		47	0.27627477	0.850721	0.8011928	0.83308923	1.0	1148	tags=11%, list=5%, signal=11%
GO_REGULATION_OF_T_CELL_DIFFERENTIATION	GO_REGULATION_OF_T_CELL_DIFFERENTIATION		103	0.32801923	0.85045034	0.71172965	0.83320117	1.0	4327	tags=35%, list=20%, signal=43%
GO_POSITIVE_REGULATION_OF_ANION_TRANSPORT	GO_POSITIVE_REGULATION_OF_ANION_TRANSPORT		55	0.2927899	0.84988946	0.7242798	0.8339584	1.0	3340	tags=25%, list=15%, signal=30%
GO_REGULATION_OF_VIRAL_ENTRY_INTO_HOST_CELL	GO_REGULATION_OF_VIRAL_ENTRY_INTO_HOST_CELL		27	0.3128563	0.84922236	0.6888889	0.8349147	1.0	3091	tags=22%, list=14%, signal=26%
GO_VASCULAR_ENDOTHELIAL_GROWTH_FACTOR_RECEPTOR_SIGNALING_PATHWAY	GO_VASCULAR_ENDOTHELIAL_GROWTH_FACTOR_RECEPTOR_SIGNALING_PATHWAY		73	0.28969443	0.84918535	0.7358121	0.83452547	1.0	3432	tags=23%, list=16%, signal=28%
GO_OSTEOBLAST_DIFFERENTIATION	GO_OSTEOBLAST_DIFFERENTIATION		118	0.29339615	0.849153	0.73745173	0.8341398	1.0	3262	tags=18%, list=15%, signal=21%
GO_POSITIVE_REGULATION_OF_HEART_CONTRACTION	GO_POSITIVE_REGULATION_OF_HEART_CONTRACTION		35	0.313565	0.84905666	0.77671754	0.8338767	1.0	4455	tags=40%, list=20%, signal=50%
GO_REGULATION_OF_CELL_KILLING	GO_REGULATION_OF_CELL_KILLING		60	0.37360814	0.8489888	0.69005847	0.8335591	1.0	3428	tags=28%, list=16%, signal=34%
GO_REGULATION_OF_SMOOTHENED_SIGNALING_PATHWAY	GO_REGULATION_OF_SMOOTHENED_SIGNALING_PATHWAY		61	0.35029817	0.8488271	0.68577075	0.8334449	1.0	2282	tags=20%, list=10%, signal=22%
GO_ADENYLATE_CYCLASE_MODULATING_G_PROTEIN_COUPLED_RECEPTOR_SIGNALING_PATHWAY	GO_ADENYLATE_CYCLASE_MODULATING_G_PROTEIN_COUPLED_RECEPTOR_SIGNALING_PATHWAY		133	0.24433142	0.84866434	0.7598425	0.8332978	1.0	3965	tags=20%, list=18%, signal=25%
GO_REGULATION_OF_CELLULAR_AMIDE_METABOLIC_PROCESS	GO_REGULATION_OF_CELLULAR_AMIDE_METABOLIC_PROCESS		309	0.18503526	0.8479171	0.8493976	0.8343935	1.0	4471	tags=18%, list=21%, signal=22%
GO_POSITIVE_REGULATION_OF_REPRODUCTIVE_PROCESS	GO_POSITIVE_REGULATION_OF_REPRODUCTIVE_PROCESS		51	0.29435816	0.8476636	0.787156	0.834461	1.0	4745	tags=35%, list=22%, signal=45%
GO_MECHANORECEPTOR_DIFFERENTIATION	GO_MECHANORECEPTOR_DIFFERENTIATION		46	0.2885287	0.8463525	0.7096154	0.8367443	1.0	4051	tags=24%, list=19%, signal=29%
GO_REGULATION_OF_MAST_CELL_ACTIVATION	GO_REGULATION_OF_MAST_CELL_ACTIVATION		38	0.35071757	0.84612966	0.6489152	0.8367053	1.0	4544	tags=39%, list=21%, signal=50%
GO_CEREBRAL_CORTEX_DEVELOPMENT	GO_CEREBRAL_CORTEX_DEVELOPMENT		102	0.26398745	0.8460381	0.77024484	0.8364408	1.0	3016	tags=23%, list=14%, signal=26%
GO_REGULATION_OF_MYELOID_LEUKOCYTE_DIFFERENTIATION	GO_REGULATION_OF_MYELOID_LEUKOCYTE_DIFFERENTIATION		100	0.28279945	0.845276	0.7035573	0.83753896	1.0	3566	tags=21%, list=16%, signal=25%
GO_BILE_ACID_AND_BILE_SALT_TRANSPORT	GO_BILE_ACID_AND_BILE_SALT_TRANSPORT		27	0.31585497	0.84450585	0.71224487	0.83870155	1.0	1102	tags=15%, list=5%, signal=16%
GO_PHOSPHOLIPID_TRANSPORT	GO_PHOSPHOLIPID_TRANSPORT		53	0.28113875	0.8444856	0.7606838	0.8382809	1.0	3125	tags=21%, list=14%, signal=24%
GO_POSITIVE_REGULATION_OF_SMOOTH_MUSCLE_CELL_PROLIFERATION	GO_POSITIVE_REGULATION_OF_SMOOTH_MUSCLE_CELL_PROLIFERATION		59	0.30656287	0.8440286	0.76666665	0.83881164	1.0	3531	tags=29%, list=16%, signal=34%
GO_REGULATION_OF_T_CELL_MEDIATED_CYTOTOXICITY	GO_REGULATION_OF_T_CELL_MEDIATED_CYTOTOXICITY		22	0.36727148	0.843751	0.6869919	0.83892965	1.0	3140	tags=27%, list=14%, signal=32%
GO_LYMPH_VESSEL_DEVELOPMENT	GO_LYMPH_VESSEL_DEVELOPMENT		19	0.37605324	0.8432652	0.6666667	0.83954126	1.0	4252	tags=47%, list=20%, signal=59%
GO_CELLULAR_RESPONSE_TO_INTERFERON_GAMMA	GO_CELLULAR_RESPONSE_TO_INTERFERON_GAMMA		109	0.3703118	0.84313697	0.65537846	0.8393725	1.0	2953	tags=29%, list=14%, signal=34%
GO_ORGANIC_HYDROXY_COMPOUND_BIOSYNTHETIC_PROCESS	GO_ORGANIC_HYDROXY_COMPOUND_BIOSYNTHETIC_PROCESS		169	0.25862604	0.8428386	0.8106996	0.8395115	1.0	3401	tags=20%, list=16%, signal=23%
GO_T_CELL_HOMEOSTASIS	GO_T_CELL_HOMEOSTASIS		34	0.30672276	0.8427629	0.6833667	0.8391894	1.0	3140	tags=26%, list=14%, signal=31%
GO_REGULATION_OF_INTERLEUKIN_6_PRODUCTION	GO_REGULATION_OF_INTERLEUKIN_6_PRODUCTION		95	0.33005792	0.8420186	0.7406639	0.840283	1.0	3428	tags=27%, list=16%, signal=32%
GO_NEGATIVE_REGULATION_OF_TRANSFORMING_GROWTH_FACTOR_BETA_RECEPTOR_SIGNALING_PATHWAY	GO_NEGATIVE_REGULATION_OF_TRANSFORMING_GROWTH_FACTOR_BETA_RECEPTOR_SIGNALING_PATHWAY		63	0.3130215	0.84178144	0.6762452	0.84031457	1.0	4531	tags=29%, list=21%, signal=36%
GO_POSITIVE_REGULATION_OF_NOTCH_SIGNALING_PATHWAY	GO_POSITIVE_REGULATION_OF_NOTCH_SIGNALING_PATHWAY		33	0.2961748	0.8417384	0.7157676	0.8399464	1.0	3123	tags=21%, list=14%, signal=25%
GO_BODY_FLUID_SECRETION	GO_BODY_FLUID_SECRETION		68	0.29902118	0.84115756	0.7027027	0.84070325	1.0	3980	tags=25%, list=18%, signal=31%
GO_REGULATION_OF_LEUKOCYTE_MEDIATED_IMMUNITY	GO_REGULATION_OF_LEUKOCYTE_MEDIATED_IMMUNITY		152	0.32546514	0.84104306	0.6784314	0.84048504	1.0	3172	tags=25%, list=15%, signal=29%
GO_ENDOCRINE_SYSTEM_DEVELOPMENT	GO_ENDOCRINE_SYSTEM_DEVELOPMENT		121	0.26984352	0.8405562	0.7927063	0.8410357	1.0	3262	tags=20%, list=15%, signal=23%
GO_POSITIVE_REGULATION_OF_MESONEPHROS_DEVELOPMENT	GO_POSITIVE_REGULATION_OF_MESONEPHROS_DEVELOPMENT		22	0.38502902	0.8405188	0.71259844	0.84065187	1.0	3150	tags=27%, list=14%, signal=32%
GO_RESPONSE_TO_RETINOIC_ACID	GO_RESPONSE_TO_RETINOIC_ACID		100	0.26847145	0.84028393	0.85066164	0.84069157	1.0	2613	tags=17%, list=12%, signal=19%
GO_RESPONSE_TO_AUDITORY_STIMULUS	GO_RESPONSE_TO_AUDITORY_STIMULUS		22	0.33512008	0.8394664	0.7549407	0.84191054	1.0	4458	tags=41%, list=20%, signal=51%
GO_ACUTE_INFLAMMATORY_RESPONSE	GO_ACUTE_INFLAMMATORY_RESPONSE		71	0.2944301	0.8392397	0.7600849	0.8419338	1.0	2974	tags=21%, list=14%, signal=24%
GO_POSITIVE_REGULATION_OF_CARTILAGE_DEVELOPMENT	GO_POSITIVE_REGULATION_OF_CARTILAGE_DEVELOPMENT		27	0.34575617	0.83892566	0.7267327	0.8420955	1.0	361	tags=7%, list=2%, signal=8%
GO_POSITIVE_REGULATION_OF_MAST_CELL_ACTIVATION	GO_POSITIVE_REGULATION_OF_MAST_CELL_ACTIVATION		15	0.3926735	0.838733	0.687251	0.8420495	1.0	4251	tags=40%, list=20%, signal=50%
GO_EMBRYONIC_DIGESTIVE_TRACT_DEVELOPMENT	GO_EMBRYONIC_DIGESTIVE_TRACT_DEVELOPMENT		32	0.37488368	0.83854157	0.7233202	0.84198034	1.0	1604	tags=16%, list=7%, signal=17%
GO_NEGATIVE_REGULATION_OF_MAPK_CASCADE	GO_NEGATIVE_REGULATION_OF_MAPK_CASCADE		139	0.25750452	0.83825344	0.81010103	0.84211224	1.0	4198	tags=27%, list=19%, signal=34%
GO_REGULATION_OF_ENDOTHELIAL_CELL_APOPTOTIC_PROCESS	GO_REGULATION_OF_ENDOTHELIAL_CELL_APOPTOTIC_PROCESS		40	0.3503861	0.8378286	0.71709234	0.8425887	1.0	3600	tags=30%, list=17%, signal=36%
GO_POSITIVE_REGULATION_OF_ACTIVATED_T_CELL_PROLIFERATION	GO_POSITIVE_REGULATION_OF_ACTIVATED_T_CELL_PROLIFERATION		27	0.3473556	0.8375211	0.69014084	0.8427556	1.0	3941	tags=30%, list=18%, signal=36%
GO_RESPONSE_TO_MANGANESE_ION	GO_RESPONSE_TO_MANGANESE_ION		16	0.34648025	0.83681583	0.7198364	0.8437819	1.0	2388	tags=25%, list=11%, signal=28%
GO_REGULATION_OF_AXONOGENESIS	GO_REGULATION_OF_AXONOGENESIS		160	0.26716477	0.8360195	0.83430797	0.8449483	1.0	2543	tags=17%, list=12%, signal=19%
GO_CELLULAR_ALDEHYDE_METABOLIC_PROCESS	GO_CELLULAR_ALDEHYDE_METABOLIC_PROCESS		79	0.2802662	0.8351249	0.6633858	0.8463138	1.0	4977	tags=29%, list=23%, signal=38%
GO_CERAMIDE_METABOLIC_PROCESS	GO_CERAMIDE_METABOLIC_PROCESS		69	0.27865937	0.83509976	0.72649574	0.8459058	1.0	4858	tags=25%, list=22%, signal=32%
GO_SYNAPTIC_VESICLE_CYCLE	GO_SYNAPTIC_VESICLE_CYCLE		82	0.2660635	0.83505195	0.846	0.8455261	1.0	5187	tags=34%, list=24%, signal=45%
GO_EYE_MORPHOGENESIS	GO_EYE_MORPHOGENESIS		131	0.2728396	0.83492833	0.7801147	0.84532297	1.0	3271	tags=21%, list=15%, signal=25%
GO_SIGNAL_RELEASE	GO_SIGNAL_RELEASE		161	0.24369676	0.83488005	0.83935744	0.84494936	1.0	4051	tags=23%, list=19%, signal=28%
GO_EMBRYONIC_FORELIMB_MORPHOGENESIS	GO_EMBRYONIC_FORELIMB_MORPHOGENESIS		29	0.33930472	0.8348431	0.6807692	0.84456974	1.0	4763	tags=34%, list=22%, signal=44%
GO_SECONDARY_METABOLITE_BIOSYNTHETIC_PROCESS	GO_SECONDARY_METABOLITE_BIOSYNTHETIC_PROCESS		19	0.33230078	0.8334692	0.71142286	0.8469722	1.0	5150	tags=32%, list=24%, signal=41%
GO_CAMERA_TYPE_EYE_MORPHOGENESIS	GO_CAMERA_TYPE_EYE_MORPHOGENESIS		97	0.28313467	0.83307195	0.8239845	0.8473233	1.0	3271	tags=23%, list=15%, signal=27%
GO_CHONDROITIN_SULFATE_BIOSYNTHETIC_PROCESS	GO_CHONDROITIN_SULFATE_BIOSYNTHETIC_PROCESS		25	0.4055603	0.8330338	0.67178506	0.8469455	1.0	2069	tags=24%, list=10%, signal=26%
GO_SMAD_PROTEIN_SIGNAL_TRANSDUCTION	GO_SMAD_PROTEIN_SIGNAL_TRANSDUCTION		53	0.27984378	0.8325905	0.8066406	0.8473608	1.0	1322	tags=9%, list=6%, signal=10%
GO_HEPATICOBILIARY_SYSTEM_DEVELOPMENT	GO_HEPATICOBILIARY_SYSTEM_DEVELOPMENT		123	0.24800831	0.832007	0.83766234	0.84807396	1.0	4799	tags=29%, list=22%, signal=37%
GO_NEGATIVE_REGULATION_OF_PLATELET_ACTIVATION	GO_NEGATIVE_REGULATION_OF_PLATELET_ACTIVATION		17	0.3553033	0.8318663	0.7977316	0.84788656	1.0	4648	tags=53%, list=21%, signal=67%
GO_POSITIVE_REGULATION_OF_SIGNAL_TRANSDUCTION_BY_P53_CLASS_MEDIATOR	GO_POSITIVE_REGULATION_OF_SIGNAL_TRANSDUCTION_BY_P53_CLASS_MEDIATOR		17	0.3295959	0.83086705	0.7075099	0.8494652	1.0	4975	tags=41%, list=23%, signal=53%
GO_PROTEIN_HOMOTRIMERIZATION	GO_PROTEIN_HOMOTRIMERIZATION		19	0.33035544	0.830782	0.72121215	0.84916896	1.0	5984	tags=63%, list=28%, signal=87%
GO_NLS_BEARING_PROTEIN_IMPORT_INTO_NUCLEUS	GO_NLS_BEARING_PROTEIN_IMPORT_INTO_NUCLEUS		21	0.26338062	0.8306592	0.7029126	0.8489739	1.0	4275	tags=33%, list=20%, signal=41%
GO_SPHINGOLIPID_BIOSYNTHETIC_PROCESS	GO_SPHINGOLIPID_BIOSYNTHETIC_PROCESS		67	0.28959396	0.8300112	0.775378	0.8498156	1.0	4858	tags=30%, list=22%, signal=38%
GO_POSITIVE_REGULATION_OF_KIDNEY_DEVELOPMENT	GO_POSITIVE_REGULATION_OF_KIDNEY_DEVELOPMENT		41	0.3349393	0.8295328	0.81431335	0.8503499	1.0	3764	tags=37%, list=17%, signal=44%
GO_CELL_SUBSTRATE_JUNCTION_ASSEMBLY	GO_CELL_SUBSTRATE_JUNCTION_ASSEMBLY		40	0.35869607	0.82951623	0.6493256	0.8499307	1.0	3521	tags=33%, list=16%, signal=39%
GO_MEMBRANE_PROTEIN_PROTEOLYSIS	GO_MEMBRANE_PROTEIN_PROTEOLYSIS		33	0.28922725	0.82939667	0.7426901	0.8496968	1.0	4830	tags=36%, list=22%, signal=47%
GO_PROTEOGLYCAN_BIOSYNTHETIC_PROCESS	GO_PROTEOGLYCAN_BIOSYNTHETIC_PROCESS		57	0.33865488	0.8293093	0.71022725	0.84941083	1.0	2359	tags=18%, list=11%, signal=20%
GO_REGULATION_OF_HEART_GROWTH	GO_REGULATION_OF_HEART_GROWTH		41	0.3247105	0.82852036	0.73828125	0.8505429	1.0	570	tags=10%, list=3%, signal=10%
GO_MYOBLAST_DIFFERENTIATION	GO_MYOBLAST_DIFFERENTIATION		37	0.2836471	0.82810926	0.7766798	0.85090923	1.0	3492	tags=22%, list=16%, signal=26%
GO_RESPONSE_TO_IRON_ION	GO_RESPONSE_TO_IRON_ION		35	0.29559043	0.8280378	0.78411406	0.8505891	1.0	4171	tags=34%, list=19%, signal=42%
GO_POSITIVE_REGULATION_OF_TELOMERASE_ACTIVITY	GO_POSITIVE_REGULATION_OF_TELOMERASE_ACTIVITY		26	0.28216878	0.8279659	0.7619048	0.85027486	1.0	1027	tags=12%, list=5%, signal=12%
GO_POSITIVE_REGULATION_OF_INTRINSIC_APOPTOTIC_SIGNALING_PATHWAY	GO_POSITIVE_REGULATION_OF_INTRINSIC_APOPTOTIC_SIGNALING_PATHWAY		49	0.27134988	0.82697517	0.7881874	0.8518456	1.0	1989	tags=10%, list=9%, signal=11%
GO_COCHLEA_MORPHOGENESIS	GO_COCHLEA_MORPHOGENESIS		21	0.3537006	0.8267418	0.77024484	0.8518429	1.0	3010	tags=24%, list=14%, signal=28%
GO_NEGATIVE_REGULATION_OF_WNT_SIGNALING_PATHWAY	GO_NEGATIVE_REGULATION_OF_WNT_SIGNALING_PATHWAY		186	0.24936491	0.8264682	0.80588233	0.8519367	1.0	3822	tags=20%, list=18%, signal=24%
GO_REGULATION_OF_CARDIAC_MUSCLE_CELL_DIFFERENTIATION	GO_REGULATION_OF_CARDIAC_MUSCLE_CELL_DIFFERENTIATION		17	0.4108923	0.82641727	0.7235294	0.85157883	1.0	3150	tags=29%, list=14%, signal=34%
GO_POSITIVE_REGULATION_OF_INTERLEUKIN_1_BETA_PRODUCTION	GO_POSITIVE_REGULATION_OF_INTERLEUKIN_1_BETA_PRODUCTION		29	0.3613064	0.8260345	0.696	0.8518624	1.0	2750	tags=24%, list=13%, signal=28%
GO_STAT_CASCADE	GO_STAT_CASCADE		46	0.3017121	0.82554424	0.73913044	0.85238963	1.0	3529	tags=24%, list=16%, signal=28%
GO_POSITIVE_REGULATION_OF_MICROTUBULE_POLYMERIZATION_OR_DEPOLYMERIZATION	GO_POSITIVE_REGULATION_OF_MICROTUBULE_POLYMERIZATION_OR_DEPOLYMERIZATION		22	0.2977919	0.8250012	0.76031435	0.8530351	1.0	2328	tags=14%, list=11%, signal=15%
GO_REGULATION_OF_RNA_SPLICING	GO_REGULATION_OF_RNA_SPLICING		83	0.21042983	0.824527	0.6659878	0.8535427	1.0	3908	tags=18%, list=18%, signal=22%
GO_COLUMNAR_CUBOIDAL_EPITHELIAL_CELL_DEVELOPMENT	GO_COLUMNAR_CUBOIDAL_EPITHELIAL_CELL_DEVELOPMENT		45	0.2768432	0.8244866	0.8339768	0.8531566	1.0	4171	tags=33%, list=19%, signal=41%
GO_CELLULAR_RESPONSE_TO_INTERLEUKIN_6	GO_CELLULAR_RESPONSE_TO_INTERLEUKIN_6		21	0.324756	0.8233166	0.71513945	0.8549773	1.0	790	tags=10%, list=4%, signal=10%
GO_POSITIVE_REGULATION_OF_FATTY_ACID_BIOSYNTHETIC_PROCESS	GO_POSITIVE_REGULATION_OF_FATTY_ACID_BIOSYNTHETIC_PROCESS		17	0.34550887	0.82290924	0.7050505	0.8552944	1.0	5405	tags=35%, list=25%, signal=47%
GO_GANGLIOSIDE_METABOLIC_PROCESS	GO_GANGLIOSIDE_METABOLIC_PROCESS		25	0.3027502	0.8221685	0.76180696	0.8562814	1.0	825	tags=8%, list=4%, signal=8%
GO_LEUKOCYTE_MEDIATED_CYTOTOXICITY	GO_LEUKOCYTE_MEDIATED_CYTOTOXICITY		31	0.33539355	0.82208675	0.70541084	0.85597926	1.0	2869	tags=26%, list=13%, signal=30%
GO_CELLULAR_RESPONSE_TO_EXTRACELLULAR_STIMULUS	GO_CELLULAR_RESPONSE_TO_EXTRACELLULAR_STIMULUS		178	0.24216716	0.821962	0.9352227	0.855766	1.0	4330	tags=26%, list=20%, signal=33%
GO_THYMUS_DEVELOPMENT	GO_THYMUS_DEVELOPMENT		46	0.261522	0.8218262	0.85252523	0.8555868	1.0	3529	tags=20%, list=16%, signal=23%
GO_CATECHOLAMINE_METABOLIC_PROCESS	GO_CATECHOLAMINE_METABOLIC_PROCESS		39	0.2826699	0.8215637	0.7949219	0.8556583	1.0	3999	tags=26%, list=18%, signal=31%
GO_REGULATION_OF_ERYTHROCYTE_DIFFERENTIATION	GO_REGULATION_OF_ERYTHROCYTE_DIFFERENTIATION		36	0.28628087	0.8211918	0.73896354	0.85592574	1.0	1061	tags=11%, list=5%, signal=12%
GO_ODONTOGENESIS_OF_DENTIN_CONTAINING_TOOTH	GO_ODONTOGENESIS_OF_DENTIN_CONTAINING_TOOTH		73	0.29465842	0.82115376	0.8103448	0.8555345	1.0	2906	tags=21%, list=13%, signal=24%
GO_RESPONSE_TO_TOPOLOGICALLY_INCORRECT_PROTEIN	GO_RESPONSE_TO_TOPOLOGICALLY_INCORRECT_PROTEIN		153	0.22683915	0.8191096	0.7735471	0.85910445	1.0	3723	tags=17%, list=17%, signal=20%
GO_REGULATION_OF_INTRINSIC_APOPTOTIC_SIGNALING_PATHWAY_BY_P53_CLASS_MEDIATOR	GO_REGULATION_OF_INTRINSIC_APOPTOTIC_SIGNALING_PATHWAY_BY_P53_CLASS_MEDIATOR		21	0.30997854	0.81902784	0.76082474	0.8587925	1.0	1321	tags=14%, list=6%, signal=15%
GO_EMBRYONIC_CAMERA_TYPE_EYE_MORPHOGENESIS	GO_EMBRYONIC_CAMERA_TYPE_EYE_MORPHOGENESIS		24	0.3303274	0.8186077	0.7451362	0.85915786	1.0	4151	tags=29%, list=19%, signal=36%
GO_APOPTOTIC_PROCESS_INVOLVED_IN_MORPHOGENESIS	GO_APOPTOTIC_PROCESS_INVOLVED_IN_MORPHOGENESIS		16	0.34658617	0.8185153	0.7605634	0.8588763	1.0	219	tags=6%, list=1%, signal=6%
GO_POSITIVE_REGULATION_OF_B_CELL_MEDIATED_IMMUNITY	GO_POSITIVE_REGULATION_OF_B_CELL_MEDIATED_IMMUNITY		25	0.35076165	0.81702566	0.7303823	0.86126953	1.0	2297	tags=20%, list=11%, signal=22%
GO_PALLIUM_DEVELOPMENT	GO_PALLIUM_DEVELOPMENT		149	0.23933913	0.8162404	0.8549618	0.86232233	1.0	3016	tags=19%, list=14%, signal=22%
GO_PRESYNAPTIC_PROCESS_INVOLVED_IN_SYNAPTIC_TRANSMISSION	GO_PRESYNAPTIC_PROCESS_INVOLVED_IN_SYNAPTIC_TRANSMISSION		107	0.25544047	0.81570065	0.87148595	0.86291295	1.0	4957	tags=28%, list=23%, signal=36%
GO_FORMATION_OF_PRIMARY_GERM_LAYER	GO_FORMATION_OF_PRIMARY_GERM_LAYER		105	0.28613555	0.8153685	0.756487	0.86308664	1.0	3010	tags=19%, list=14%, signal=22%
GO_NEUROPEPTIDE_SIGNALING_PATHWAY	GO_NEUROPEPTIDE_SIGNALING_PATHWAY		86	0.2509609	0.81463593	0.8576923	0.8640205	1.0	2460	tags=10%, list=11%, signal=12%
GO_POSITIVE_REGULATION_OF_EXOCYTOSIS	GO_POSITIVE_REGULATION_OF_EXOCYTOSIS		80	0.23689973	0.81460965	0.86021507	0.863614	1.0	4553	tags=25%, list=21%, signal=32%
GO_RESPONSE_TO_COLD	GO_RESPONSE_TO_COLD		41	0.2871941	0.8143888	0.8181818	0.8636076	1.0	2712	tags=20%, list=12%, signal=22%
GO_POSITIVE_REGULATION_OF_DENDRITIC_SPINE_DEVELOPMENT	GO_POSITIVE_REGULATION_OF_DENDRITIC_SPINE_DEVELOPMENT		33	0.28461596	0.81430626	0.81466395	0.8632993	1.0	2171	tags=18%, list=10%, signal=20%
GO_RETINA_LAYER_FORMATION	GO_RETINA_LAYER_FORMATION		21	0.31214127	0.81415683	0.7642105	0.8631284	1.0	1696	tags=14%, list=8%, signal=15%
GO_NEUROTROPHIN_TRK_RECEPTOR_SIGNALING_PATHWAY	GO_NEUROTROPHIN_TRK_RECEPTOR_SIGNALING_PATHWAY		15	0.3379044	0.8136187	0.7452107	0.863717	1.0	3186	tags=33%, list=15%, signal=39%
GO_POSITIVE_REGULATION_OF_INTERLEUKIN_1_SECRETION	GO_POSITIVE_REGULATION_OF_INTERLEUKIN_1_SECRETION		22	0.38598013	0.8135039	0.7153996	0.8634709	1.0	2382	tags=23%, list=11%, signal=25%
GO_POSITIVE_REGULATION_OF_LIPID_TRANSPORT	GO_POSITIVE_REGULATION_OF_LIPID_TRANSPORT		49	0.28322336	0.81345594	0.87216496	0.86309284	1.0	4648	tags=41%, list=21%, signal=52%
GO_DEFENSE_RESPONSE_TO_GRAM_NEGATIVE_BACTERIUM	GO_DEFENSE_RESPONSE_TO_GRAM_NEGATIVE_BACTERIUM		42	0.29557937	0.81324965	0.83531743	0.86303955	1.0	3287	tags=19%, list=15%, signal=22%
GO_REGULATION_OF_MRNA_CATABOLIC_PROCESS	GO_REGULATION_OF_MRNA_CATABOLIC_PROCESS		24	0.24867348	0.81246346	0.7256098	0.86414593	1.0	4928	tags=29%, list=23%, signal=38%
GO_REGULATION_OF_INTERLEUKIN_1_SECRETION	GO_REGULATION_OF_INTERLEUKIN_1_SECRETION		28	0.3768954	0.81230646	0.7199211	0.8639949	1.0	2767	tags=25%, list=13%, signal=29%
GO_REGULATION_OF_MESONEPHROS_DEVELOPMENT	GO_REGULATION_OF_MESONEPHROS_DEVELOPMENT		26	0.35785022	0.81212324	0.7792969	0.86388195	1.0	3150	tags=23%, list=14%, signal=27%
GO_POSITIVE_REGULATION_OF_SYNAPSE_ASSEMBLY	GO_POSITIVE_REGULATION_OF_SYNAPSE_ASSEMBLY		51	0.32768613	0.81188035	0.770428	0.8638834	1.0	2717	tags=22%, list=12%, signal=25%
GO_NEGATIVE_REGULATION_OF_AMINE_TRANSPORT	GO_NEGATIVE_REGULATION_OF_AMINE_TRANSPORT		24	0.3177133	0.81154275	0.8266129	0.8640735	1.0	4673	tags=38%, list=21%, signal=48%
GO_POSITIVE_REGULATION_OF_LYMPHOCYTE_MEDIATED_IMMUNITY	GO_POSITIVE_REGULATION_OF_LYMPHOCYTE_MEDIATED_IMMUNITY		66	0.33061823	0.8104736	0.7398058	0.8656059	1.0	2665	tags=24%, list=12%, signal=28%
GO_CEREBRAL_CORTEX_NEURON_DIFFERENTIATION	GO_CEREBRAL_CORTEX_NEURON_DIFFERENTIATION		22	0.32111442	0.8102926	0.778	0.8654898	1.0	1636	tags=14%, list=8%, signal=15%
GO_ORGANOPHOSPHATE_ESTER_TRANSPORT	GO_ORGANOPHOSPHATE_ESTER_TRANSPORT		83	0.23479265	0.80842024	0.8768267	0.86860085	1.0	4169	tags=23%, list=19%, signal=28%
GO_CYTOSOLIC_TRANSPORT	GO_CYTOSOLIC_TRANSPORT		193	0.20791495	0.80733347	0.8986083	0.8701115	1.0	5098	tags=30%, list=23%, signal=39%
GO_MATING_BEHAVIOR	GO_MATING_BEHAVIOR		22	0.29741895	0.80711704	0.74124515	0.87003773	1.0	1461	tags=9%, list=7%, signal=10%
GO_NON_CANONICAL_WNT_SIGNALING_PATHWAY	GO_NON_CANONICAL_WNT_SIGNALING_PATHWAY		131	0.23828639	0.80661976	0.8069498	0.87049633	1.0	1976	tags=11%, list=9%, signal=13%
GO_POSITIVE_REGULATION_OF_CELL_MORPHOGENESIS_INVOLVED_IN_DIFFERENTIATION	GO_POSITIVE_REGULATION_OF_CELL_MORPHOGENESIS_INVOLVED_IN_DIFFERENTIATION		155	0.25507888	0.80645066	0.85714287	0.87035125	1.0	4267	tags=28%, list=20%, signal=35%
GO_RESPONSE_TO_PH	GO_RESPONSE_TO_PH		35	0.28732544	0.8051213	0.8	0.87234026	1.0	3198	tags=23%, list=15%, signal=27%
GO_EPIDERMAL_CELL_DIFFERENTIATION	GO_EPIDERMAL_CELL_DIFFERENTIATION		120	0.35338843	0.8011457	0.70612246	0.8792253	1.0	4076	tags=31%, list=19%, signal=38%
GO_G_PROTEIN_COUPLED_RECEPTOR_SIGNALING_PATHWAY_COUPLED_TO_CYCLIC_NUCLEOTIDE_SECOND_MESSENGER	GO_G_PROTEIN_COUPLED_RECEPTOR_SIGNALING_PATHWAY_COUPLED_TO_CYCLIC_NUCLEOTIDE_SECOND_MESSENGER		159	0.22353849	0.7998569	0.87058824	0.88118166	1.0	3965	tags=18%, list=18%, signal=21%
GO_CELLULAR_CARBOHYDRATE_METABOLIC_PROCESS	GO_CELLULAR_CARBOHYDRATE_METABOLIC_PROCESS		134	0.23330304	0.7993422	0.87398374	0.8816699	1.0	2880	tags=14%, list=13%, signal=16%
GO_NEGATIVE_REGULATION_OF_B_CELL_PROLIFERATION	GO_NEGATIVE_REGULATION_OF_B_CELL_PROLIFERATION		15	0.36797762	0.79908234	0.72727275	0.8816979	1.0	5262	tags=47%, list=24%, signal=62%
GO_NEGATIVE_REGULATION_OF_EPITHELIAL_CELL_DIFFERENTIATION	GO_NEGATIVE_REGULATION_OF_EPITHELIAL_CELL_DIFFERENTIATION		37	0.27246195	0.79896826	0.8639053	0.8814608	1.0	2318	tags=14%, list=11%, signal=15%
GO_BRANCHING_MORPHOGENESIS_OF_AN_EPITHELIAL_TUBE	GO_BRANCHING_MORPHOGENESIS_OF_AN_EPITHELIAL_TUBE		129	0.2770031	0.7988506	0.8875969	0.8812215	1.0	2543	tags=17%, list=12%, signal=19%
GO_REGULATION_OF_PATHWAY_RESTRICTED_SMAD_PROTEIN_PHOSPHORYLATION	GO_REGULATION_OF_PATHWAY_RESTRICTED_SMAD_PROTEIN_PHOSPHORYLATION		56	0.29450256	0.7987945	0.7804878	0.8808631	1.0	4980	tags=32%, list=23%, signal=42%
GO_PHOSPHATE_ION_TRANSPORT	GO_PHOSPHATE_ION_TRANSPORT		18	0.29068878	0.79856753	0.72637796	0.88081956	1.0	3963	tags=22%, list=18%, signal=27%
GO_INTERMEDIATE_FILAMENT_ORGANIZATION	GO_INTERMEDIATE_FILAMENT_ORGANIZATION		20	0.36509135	0.79819643	0.79303277	0.88102865	1.0	2792	tags=25%, list=13%, signal=29%
GO_CHONDROCYTE_DIFFERENTIATION	GO_CHONDROCYTE_DIFFERENTIATION		57	0.3212412	0.79779094	0.8136882	0.88131696	1.0	3151	tags=25%, list=14%, signal=29%
GO_REGULATION_OF_ASTROCYTE_DIFFERENTIATION	GO_REGULATION_OF_ASTROCYTE_DIFFERENTIATION		27	0.3140327	0.79756176	0.77091634	0.8812669	1.0	3643	tags=30%, list=17%, signal=36%
GO_REGULATION_OF_INTERLEUKIN_2_PRODUCTION	GO_REGULATION_OF_INTERLEUKIN_2_PRODUCTION		45	0.3355797	0.79652494	0.7906977	0.88263124	1.0	3131	tags=27%, list=14%, signal=31%
GO_LUNG_CELL_DIFFERENTIATION	GO_LUNG_CELL_DIFFERENTIATION		24	0.33989403	0.795825	0.746	0.88339204	1.0	3668	tags=29%, list=17%, signal=35%
GO_REGULATION_OF_SMOOTH_MUSCLE_CELL_DIFFERENTIATION	GO_REGULATION_OF_SMOOTH_MUSCLE_CELL_DIFFERENTIATION		19	0.3659648	0.7955186	0.77864075	0.8834827	1.0	2463	tags=21%, list=11%, signal=24%
GO_MULTI_ORGANISM_MEMBRANE_ORGANIZATION	GO_MULTI_ORGANISM_MEMBRANE_ORGANIZATION		28	0.27064252	0.7954555	0.7037815	0.8831282	1.0	5141	tags=32%, list=24%, signal=42%
GO_AEROBIC_RESPIRATION	GO_AEROBIC_RESPIRATION		49	0.22494155	0.79534626	0.69005847	0.88286316	1.0	6258	tags=43%, list=29%, signal=60%
GO_REGULATION_OF_EXTENT_OF_CELL_GROWTH	GO_REGULATION_OF_EXTENT_OF_CELL_GROWTH		96	0.2521975	0.7951358	0.8624031	0.8827773	1.0	4237	tags=27%, list=19%, signal=33%
GO_METANEPHRIC_NEPHRON_DEVELOPMENT	GO_METANEPHRIC_NEPHRON_DEVELOPMENT		31	0.33459654	0.79484594	0.8136882	0.8827927	1.0	3736	tags=35%, list=17%, signal=43%
GO_REGULATION_OF_T_CELL_RECEPTOR_SIGNALING_PATHWAY	GO_REGULATION_OF_T_CELL_RECEPTOR_SIGNALING_PATHWAY		27	0.34548208	0.79479796	0.72727275	0.8824325	1.0	4617	tags=44%, list=21%, signal=56%
GO_MOLTING_CYCLE	GO_MOLTING_CYCLE		82	0.2878678	0.79321474	0.8410463	0.88473207	1.0	3410	tags=22%, list=16%, signal=26%
GO_CORTICAL_CYTOSKELETON_ORGANIZATION	GO_CORTICAL_CYTOSKELETON_ORGANIZATION		35	0.28272617	0.7930452	0.84368736	0.88456285	1.0	3623	tags=29%, list=17%, signal=34%
GO_FEEDING_BEHAVIOR	GO_FEEDING_BEHAVIOR		87	0.2543857	0.7927379	0.8502994	0.88464946	1.0	2051	tags=8%, list=9%, signal=9%
GO_REGULATION_OF_NEURON_PROJECTION_REGENERATION	GO_REGULATION_OF_NEURON_PROJECTION_REGENERATION		20	0.30682808	0.7927179	0.7884232	0.8842266	1.0	1122	tags=10%, list=5%, signal=11%
GO_CAMERA_TYPE_EYE_PHOTORECEPTOR_CELL_DIFFERENTIATION	GO_CAMERA_TYPE_EYE_PHOTORECEPTOR_CELL_DIFFERENTIATION		15	0.36708528	0.79159325	0.76099426	0.88577133	1.0	2790	tags=27%, list=13%, signal=31%
GO_CELLULAR_RESPONSE_TO_CORTICOSTEROID_STIMULUS	GO_CELLULAR_RESPONSE_TO_CORTICOSTEROID_STIMULUS		57	0.27999356	0.7914514	0.87184465	0.8855625	1.0	2750	tags=25%, list=13%, signal=28%
GO_NEGATIVE_REGULATION_OF_HORMONE_SECRETION	GO_NEGATIVE_REGULATION_OF_HORMONE_SECRETION		73	0.27169004	0.7914192	0.88095236	0.88517654	1.0	2440	tags=16%, list=11%, signal=18%
GO_AUTONOMIC_NERVOUS_SYSTEM_DEVELOPMENT	GO_AUTONOMIC_NERVOUS_SYSTEM_DEVELOPMENT		41	0.3174579	0.79117113	0.82791585	0.8851646	1.0	3214	tags=20%, list=15%, signal=23%
GO_REGULATION_OF_EXECUTION_PHASE_OF_APOPTOSIS	GO_REGULATION_OF_EXECUTION_PHASE_OF_APOPTOSIS		23	0.31370476	0.7907396	0.7845529	0.88548785	1.0	1250	tags=9%, list=6%, signal=9%
GO_REGULATION_OF_INTERFERON_GAMMA_BIOSYNTHETIC_PROCESS	GO_REGULATION_OF_INTERFERON_GAMMA_BIOSYNTHETIC_PROCESS		16	0.35592356	0.79041123	0.73852295	0.88560665	1.0	3287	tags=25%, list=15%, signal=29%
GO_REGULATION_OF_ORGAN_GROWTH	GO_REGULATION_OF_ORGAN_GROWTH		70	0.27203	0.79026425	0.87401575	0.88538224	1.0	2794	tags=16%, list=13%, signal=18%
GO_NEGATIVE_REGULATION_OF_BLOOD_VESSEL_ENDOTHELIAL_CELL_MIGRATION	GO_NEGATIVE_REGULATION_OF_BLOOD_VESSEL_ENDOTHELIAL_CELL_MIGRATION		23	0.2999105	0.7889585	0.7328094	0.8872325	1.0	4916	tags=39%, list=23%, signal=51%
GO_NEGATIVE_REGULATION_OF_NEUROLOGICAL_SYSTEM_PROCESS	GO_NEGATIVE_REGULATION_OF_NEUROLOGICAL_SYSTEM_PROCESS		15	0.32876986	0.78890496	0.7718941	0.88685805	1.0	4258	tags=27%, list=20%, signal=33%
GO_REGULATION_OF_T_CELL_MEDIATED_IMMUNITY	GO_REGULATION_OF_T_CELL_MEDIATED_IMMUNITY		50	0.3088945	0.7885629	0.76447105	0.8869935	1.0	3172	tags=26%, list=15%, signal=30%
GO_CYTOKINE_MEDIATED_SIGNALING_PATHWAY	GO_CYTOKINE_MEDIATED_SIGNALING_PATHWAY		426	0.28371066	0.7885333	0.7912525	0.8865738	1.0	3030	tags=22%, list=14%, signal=25%
GO_MORPHOGENESIS_OF_A_BRANCHING_STRUCTURE	GO_MORPHOGENESIS_OF_A_BRANCHING_STRUCTURE		164	0.2648559	0.78673506	0.917782	0.88919276	1.0	3260	tags=21%, list=15%, signal=24%
GO_NEGATIVE_REGULATION_OF_RESPONSE_TO_OXIDATIVE_STRESS	GO_NEGATIVE_REGULATION_OF_RESPONSE_TO_OXIDATIVE_STRESS		33	0.2500694	0.78664637	0.83367556	0.8888993	1.0	1520	tags=9%, list=7%, signal=10%
GO_POSITIVE_REGULATION_OF_PRODUCTION_OF_MOLECULAR_MEDIATOR_OF_IMMUNE_RESPONSE	GO_POSITIVE_REGULATION_OF_PRODUCTION_OF_MOLECULAR_MEDIATOR_OF_IMMUNE_RESPONSE		61	0.30400524	0.7864134	0.8043478	0.8888556	1.0	2613	tags=21%, list=12%, signal=24%
GO_LEFT_RIGHT_PATTERN_FORMATION	GO_LEFT_RIGHT_PATTERN_FORMATION		21	0.30866998	0.785763	0.77665997	0.8895297	1.0	1797	tags=14%, list=8%, signal=16%
GO_MAMMARY_GLAND_EPITHELIAL_CELL_DIFFERENTIATION	GO_MAMMARY_GLAND_EPITHELIAL_CELL_DIFFERENTIATION		16	0.35659817	0.7856852	0.7495069	0.8892131	1.0	4469	tags=44%, list=21%, signal=55%
GO_BICELLULAR_TIGHT_JUNCTION_ASSEMBLY	GO_BICELLULAR_TIGHT_JUNCTION_ASSEMBLY		29	0.31268322	0.78504354	0.7597536	0.8898486	1.0	3262	tags=17%, list=15%, signal=20%
GO_DORSAL_SPINAL_CORD_DEVELOPMENT	GO_DORSAL_SPINAL_CORD_DEVELOPMENT		17	0.30224496	0.78487396	0.73251027	0.8896547	1.0	5792	tags=35%, list=27%, signal=48%
GO_HORMONE_TRANSPORT	GO_HORMONE_TRANSPORT		75	0.26159126	0.7848207	0.9010101	0.8892915	1.0	3940	tags=27%, list=18%, signal=32%
GO_PEPTIDYL_LYSINE_METHYLATION	GO_PEPTIDYL_LYSINE_METHYLATION		62	0.22732584	0.784111	0.79607844	0.89004755	1.0	4940	tags=29%, list=23%, signal=37%
GO_CIRCADIAN_RHYTHM	GO_CIRCADIAN_RHYTHM		131	0.22280563	0.7840879	0.92745095	0.8896297	1.0	2461	tags=14%, list=11%, signal=15%
GO_LONG_TERM_SYNAPTIC_POTENTIATION	GO_LONG_TERM_SYNAPTIC_POTENTIATION		39	0.2833117	0.78342503	0.84356433	0.8902669	1.0	2790	tags=18%, list=13%, signal=21%
GO_RESPONSE_TO_OXYGEN_RADICAL	GO_RESPONSE_TO_OXYGEN_RADICAL		18	0.29183188	0.7833665	0.7365145	0.8899045	1.0	1212	tags=11%, list=6%, signal=12%
GO_POSITIVE_REGULATION_OF_MONOCYTE_CHEMOTAXIS	GO_POSITIVE_REGULATION_OF_MONOCYTE_CHEMOTAXIS		15	0.42521372	0.7825299	0.73214287	0.89082354	1.0	4393	tags=47%, list=20%, signal=58%
GO_RESPONSE_TO_FLUID_SHEAR_STRESS	GO_RESPONSE_TO_FLUID_SHEAR_STRESS		33	0.31388578	0.7819952	0.8079096	0.8913172	1.0	2478	tags=24%, list=11%, signal=27%
GO_DOPAMINE_METABOLIC_PROCESS	GO_DOPAMINE_METABOLIC_PROCESS		25	0.28718513	0.78177446	0.8378906	0.89124185	1.0	3629	tags=20%, list=17%, signal=24%
GO_INFLAMMATORY_RESPONSE_TO_ANTIGENIC_STIMULUS	GO_INFLAMMATORY_RESPONSE_TO_ANTIGENIC_STIMULUS		25	0.32666707	0.7812706	0.80981594	0.8916326	1.0	3756	tags=36%, list=17%, signal=43%
GO_CHEMOKINE_MEDIATED_SIGNALING_PATHWAY	GO_CHEMOKINE_MEDIATED_SIGNALING_PATHWAY		62	0.3820108	0.7808398	0.75595236	0.8919097	1.0	2507	tags=32%, list=12%, signal=36%
GO_POSITIVE_REGULATION_OF_REGULATED_SECRETORY_PATHWAY	GO_POSITIVE_REGULATION_OF_REGULATED_SECRETORY_PATHWAY		47	0.24896513	0.7807574	0.89373815	0.89160806	1.0	3706	tags=21%, list=17%, signal=26%
GO_REGULATION_OF_FATTY_ACID_TRANSPORT	GO_REGULATION_OF_FATTY_ACID_TRANSPORT		25	0.29906887	0.77989537	0.88142294	0.89254683	1.0	3860	tags=40%, list=18%, signal=49%
GO_REGULATION_OF_IMMUNOGLOBULIN_SECRETION	GO_REGULATION_OF_IMMUNOGLOBULIN_SECRETION		17	0.34221444	0.77978665	0.7675351	0.8922791	1.0	5439	tags=47%, list=25%, signal=63%
GO_ENDOCHONDRAL_BONE_MORPHOGENESIS	GO_ENDOCHONDRAL_BONE_MORPHOGENESIS		44	0.31839556	0.77915025	0.79727095	0.89282143	1.0	4267	tags=34%, list=20%, signal=42%
GO_METANEPHRIC_NEPHRON_MORPHOGENESIS	GO_METANEPHRIC_NEPHRON_MORPHOGENESIS		20	0.3489869	0.7788349	0.84	0.89288217	1.0	3736	tags=35%, list=17%, signal=42%
GO_ACTIN_CYTOSKELETON_REORGANIZATION	GO_ACTIN_CYTOSKELETON_REORGANIZATION		54	0.25185958	0.7769805	0.84555984	0.8953667	1.0	4056	tags=22%, list=19%, signal=27%
GO_RESPONSE_TO_MOLECULE_OF_BACTERIAL_ORIGIN	GO_RESPONSE_TO_MOLECULE_OF_BACTERIAL_ORIGIN		306	0.2750649	0.77661747	0.85714287	0.89550626	1.0	3724	tags=26%, list=17%, signal=31%
GO_MEMBRANE_LIPID_METABOLIC_PROCESS	GO_MEMBRANE_LIPID_METABOLIC_PROCESS		168	0.22501498	0.7757518	0.94855964	0.89645934	1.0	3771	tags=19%, list=17%, signal=23%
GO_NUCLEOTIDE_EXCISION_REPAIR_DNA_DAMAGE_RECOGNITION	GO_NUCLEOTIDE_EXCISION_REPAIR_DNA_DAMAGE_RECOGNITION		23	0.23202024	0.7751871	0.697446	0.89691484	1.0	752	tags=4%, list=3%, signal=4%
GO_T_CELL_ACTIVATION_INVOLVED_IN_IMMUNE_RESPONSE	GO_T_CELL_ACTIVATION_INVOLVED_IN_IMMUNE_RESPONSE		59	0.32351136	0.77491844	0.7596899	0.89691687	1.0	3941	tags=29%, list=18%, signal=35%
GO_MONOCYTE_CHEMOTAXIS	GO_MONOCYTE_CHEMOTAXIS		36	0.3713967	0.7748803	0.79002076	0.896527	1.0	1901	tags=28%, list=9%, signal=30%
GO_I_KAPPAB_KINASE_NF_KAPPAB_SIGNALING	GO_I_KAPPAB_KINASE_NF_KAPPAB_SIGNALING		66	0.2710232	0.7748213	0.78277886	0.8961557	1.0	3390	tags=18%, list=16%, signal=21%
GO_CHRONIC_INFLAMMATORY_RESPONSE	GO_CHRONIC_INFLAMMATORY_RESPONSE		15	0.40014338	0.7746755	0.8064516	0.89594626	1.0	876	tags=20%, list=4%, signal=21%
GO_NEGATIVE_REGULATION_OF_GLIOGENESIS	GO_NEGATIVE_REGULATION_OF_GLIOGENESIS		37	0.28638157	0.7736765	0.8505976	0.89709044	1.0	4132	tags=27%, list=19%, signal=33%
GO_POSITIVE_REGULATION_OF_HEMOPOIESIS	GO_POSITIVE_REGULATION_OF_HEMOPOIESIS		156	0.2689191	0.772036	0.87109375	0.8992381	1.0	3941	tags=25%, list=18%, signal=30%
GO_TRANSITION_METAL_ION_TRANSPORT	GO_TRANSITION_METAL_ION_TRANSPORT		100	0.24046223	0.7718809	0.8957055	0.8990323	1.0	2293	tags=13%, list=11%, signal=14%
GO_VESICLE_LOCALIZATION	GO_VESICLE_LOCALIZATION		210	0.20175256	0.771643	0.9823875	0.89892083	1.0	4544	tags=24%, list=21%, signal=30%
GO_REGULATION_OF_DELAYED_RECTIFIER_POTASSIUM_CHANNEL_ACTIVITY	GO_REGULATION_OF_DELAYED_RECTIFIER_POTASSIUM_CHANNEL_ACTIVITY		18	0.27523157	0.7716046	0.83693516	0.8985253	1.0	5426	tags=50%, list=25%, signal=67%
GO_CELLULAR_HORMONE_METABOLIC_PROCESS	GO_CELLULAR_HORMONE_METABOLIC_PROCESS		90	0.28250635	0.7713219	0.86270493	0.89849526	1.0	4701	tags=31%, list=22%, signal=40%
GO_CANONICAL_WNT_SIGNALING_PATHWAY	GO_CANONICAL_WNT_SIGNALING_PATHWAY		89	0.25774315	0.7712971	0.90485436	0.89808065	1.0	3736	tags=22%, list=17%, signal=27%
GO_POSITIVE_REGULATION_OF_TOR_SIGNALING	GO_POSITIVE_REGULATION_OF_TOR_SIGNALING		27	0.25933924	0.77080214	0.8215686	0.8984005	1.0	729	tags=7%, list=3%, signal=8%
GO_SPINAL_CORD_DEVELOPMENT	GO_SPINAL_CORD_DEVELOPMENT		98	0.25631252	0.770498	0.8409543	0.89845395	1.0	3108	tags=18%, list=14%, signal=21%
GO_POSITIVE_REGULATION_OF_LEUKOCYTE_DIFFERENTIATION	GO_POSITIVE_REGULATION_OF_LEUKOCYTE_DIFFERENTIATION		124	0.28784525	0.77033067	0.83883494	0.89824826	1.0	3941	tags=27%, list=18%, signal=32%
GO_REGULATION_OF_ENDOTHELIAL_CELL_CHEMOTAXIS	GO_REGULATION_OF_ENDOTHELIAL_CELL_CHEMOTAXIS		17	0.3598125	0.76724386	0.8082192	0.9027091	1.0	4061	tags=35%, list=19%, signal=43%
GO_DEFENSE_RESPONSE_TO_OTHER_ORGANISM	GO_DEFENSE_RESPONSE_TO_OTHER_ORGANISM		441	0.25523806	0.7671944	0.8483034	0.9023375	1.0	2800	tags=16%, list=13%, signal=18%
GO_REGULATION_OF_SMOOTH_MUSCLE_CONTRACTION	GO_REGULATION_OF_SMOOTH_MUSCLE_CONTRACTION		59	0.26197755	0.7670392	0.94747084	0.9021252	1.0	2236	tags=14%, list=10%, signal=15%
GO_POSITIVE_REGULATION_OF_MUSCLE_TISSUE_DEVELOPMENT	GO_POSITIVE_REGULATION_OF_MUSCLE_TISSUE_DEVELOPMENT		54	0.29585776	0.7666613	0.8420039	0.9022449	1.0	2794	tags=19%, list=13%, signal=21%
GO_MULTICELLULAR_ORGANISM_GROWTH	GO_MULTICELLULAR_ORGANISM_GROWTH		74	0.23175813	0.7662974	0.88663965	0.9023403	1.0	4327	tags=20%, list=20%, signal=25%
GO_COENZYME_A_METABOLIC_PROCESS	GO_COENZYME_A_METABOLIC_PROCESS		17	0.31910035	0.7645548	0.74745417	0.90454537	1.0	3638	tags=29%, list=17%, signal=35%
GO_EPIDERMIS_MORPHOGENESIS	GO_EPIDERMIS_MORPHOGENESIS		28	0.33880344	0.7642967	0.8141962	0.9044882	1.0	2906	tags=21%, list=13%, signal=25%
GO_LIPOSACCHARIDE_METABOLIC_PROCESS	GO_LIPOSACCHARIDE_METABOLIC_PROCESS		106	0.22113407	0.7640958	0.9558233	0.90436333	1.0	4585	tags=25%, list=21%, signal=31%
GO_POSITIVE_REGULATION_OF_LYASE_ACTIVITY	GO_POSITIVE_REGULATION_OF_LYASE_ACTIVITY		55	0.24204087	0.76393867	0.87593985	0.90415955	1.0	4340	tags=24%, list=20%, signal=29%
GO_DEFENSE_RESPONSE_TO_GRAM_POSITIVE_BACTERIUM	GO_DEFENSE_RESPONSE_TO_GRAM_POSITIVE_BACTERIUM		65	0.28414497	0.7627288	0.9046653	0.90548617	1.0	2665	tags=18%, list=12%, signal=21%
GO_CELLULAR_RESPIRATION	GO_CELLULAR_RESPIRATION		134	0.19886804	0.76263154	0.74007934	0.90517324	1.0	6036	tags=32%, list=28%, signal=44%
GO_CHOLESTEROL_EFFLUX	GO_CHOLESTEROL_EFFLUX		26	0.28244784	0.76239055	0.78163266	0.9050973	1.0	4574	tags=27%, list=21%, signal=34%
GO_COPPER_ION_TRANSPORT	GO_COPPER_ION_TRANSPORT		19	0.31353244	0.7609273	0.89271253	0.90686864	1.0	2293	tags=21%, list=11%, signal=24%
GO_NEGATIVE_REGULATION_OF_SMOOTH_MUSCLE_CONTRACTION	GO_NEGATIVE_REGULATION_OF_SMOOTH_MUSCLE_CONTRACTION		15	0.3328979	0.7598783	0.83938813	0.90795803	1.0	1484	tags=20%, list=7%, signal=21%
GO_REGULATION_OF_CIRCADIAN_SLEEP_WAKE_CYCLE	GO_REGULATION_OF_CIRCADIAN_SLEEP_WAKE_CYCLE		24	0.27629277	0.7598357	0.81422925	0.9075631	1.0	701	tags=8%, list=3%, signal=9%
GO_NEGATIVE_REGULATION_OF_RESPONSE_TO_BIOTIC_STIMULUS	GO_NEGATIVE_REGULATION_OF_RESPONSE_TO_BIOTIC_STIMULUS		27	0.3029995	0.759396	0.874	0.9077774	1.0	2953	tags=22%, list=14%, signal=26%
[truncated: 153 more rows]
