# Supplementary material for: Identification and validation of key modules and hub genes associated with the pathological stage of oral squamous cell carcinoma by weighted gene co-expression network analysis
Source: PeerJ. 2020 Feb 4;8:e8505. doi: 10.7717/peerj.8505 (PMC7006519; doi:10.7717/peerj.8505)
Supplement: File S6 [file peerj-08-8505-s006.zip › my_analysis_201957_BP.Gsea.1570106074072/gsea_report_for_L_1570106074072.xls]

NAME	GS<br> follow link to MSigDB	GS DETAILS	SIZE	ES	NES	NOM p-val	FDR q-val	FWER p-val	RANK AT MAX	LEADING EDGE
GO_RIBOSOMAL_SMALL_SUBUNIT_BIOGENESIS	GO_RIBOSOMAL_SMALL_SUBUNIT_BIOGENESIS	Details ...	52	-0.6763466	-1.9649646	0.0019723866	0.110777825	0.095	3894	tags=52%, list=18%, signal=63%
GO_RIBOSOMAL_SMALL_SUBUNIT_ASSEMBLY	GO_RIBOSOMAL_SMALL_SUBUNIT_ASSEMBLY	Details ...	15	-0.71722806	-1.9600232	0.0	0.05951362	0.101	3815	tags=40%, list=18%, signal=48%
GO_POSITIVE_REGULATION_OF_LIGASE_ACTIVITY	GO_POSITIVE_REGULATION_OF_LIGASE_ACTIVITY	Details ...	102	-0.609689	-1.8887091	0.0	0.109744444	0.223	4066	tags=47%, list=19%, signal=58%
GO_REGULATION_OF_LIGASE_ACTIVITY	GO_REGULATION_OF_LIGASE_ACTIVITY	Details ...	122	-0.57753867	-1.8687528	0.0	0.10734458	0.275	4120	tags=44%, list=19%, signal=54%
GO_RIBOSOME_BIOGENESIS	GO_RIBOSOME_BIOGENESIS	Details ...	265	-0.5446619	-1.8403003	0.006085193	0.13025104	0.364	5154	tags=45%, list=24%, signal=58%
GO_RRNA_METABOLIC_PROCESS	GO_RRNA_METABOLIC_PROCESS	Details ...	217	-0.52065057	-1.8260006	0.019880716	0.13359794	0.414	5240	tags=42%, list=24%, signal=55%
GO_TRANSCRIPTION_ELONGATION_FROM_RNA_POLYMERASE_II_PROMOTER	GO_TRANSCRIPTION_ELONGATION_FROM_RNA_POLYMERASE_II_PROMOTER	Details ...	73	-0.54988885	-1.8120829	0.005988024	0.13941428	0.47	5931	tags=49%, list=27%, signal=68%
GO_RNA_CAPPING	GO_RNA_CAPPING	Details ...	33	-0.65109116	-1.8087415	0.002020202	0.12738997	0.486	5807	tags=67%, list=27%, signal=91%
GO_MATURATION_OF_SSU_RRNA	GO_MATURATION_OF_SSU_RRNA	Details ...	38	-0.6850201	-1.8076158	0.003976143	0.11519772	0.492	3894	tags=61%, list=18%, signal=74%
GO_PYRIMIDINE_DEOXYRIBONUCLEOTIDE_METABOLIC_PROCESS	GO_PYRIMIDINE_DEOXYRIBONUCLEOTIDE_METABOLIC_PROCESS	Details ...	15	-0.7298745	-1.8058714	0.0	0.10665994	0.497	4678	tags=73%, list=22%, signal=93%
GO_NCRNA_PROCESSING	GO_NCRNA_PROCESSING	Details ...	332	-0.52151144	-1.7963678	0.02414487	0.11023711	0.532	5173	tags=45%, list=24%, signal=59%
GO_RIBONUCLEOPROTEIN_COMPLEX_BIOGENESIS	GO_RIBONUCLEOPROTEIN_COMPLEX_BIOGENESIS	Details ...	383	-0.50569004	-1.7930484	0.012170386	0.105401725	0.55	5244	tags=43%, list=24%, signal=56%
GO_DNA_TEMPLATED_TRANSCRIPTION_ELONGATION	GO_DNA_TEMPLATED_TRANSCRIPTION_ELONGATION	Details ...	88	-0.55938435	-1.7893888	0.01004016	0.102367274	0.563	5304	tags=49%, list=24%, signal=64%
GO_MITOCHONDRIAL_TRANSLATION	GO_MITOCHONDRIAL_TRANSLATION	Details ...	101	-0.6176441	-1.7817605	0.022132797	0.10554326	0.591	5995	tags=69%, list=28%, signal=95%
GO_ANAPHASE_PROMOTING_COMPLEX_DEPENDENT_CATABOLIC_PROCESS	GO_ANAPHASE_PROMOTING_COMPLEX_DEPENDENT_CATABOLIC_PROCESS	Details ...	72	-0.686701	-1.7633724	0.0019646366	0.12672873	0.681	3980	tags=53%, list=18%, signal=64%
GO_TRANSLATIONAL_TERMINATION	GO_TRANSLATIONAL_TERMINATION	Details ...	90	-0.5880242	-1.7595305	0.02811245	0.12480067	0.69	5995	tags=71%, list=28%, signal=98%
GO_RIBOSOME_ASSEMBLY	GO_RIBOSOME_ASSEMBLY	Details ...	46	-0.5662937	-1.7443099	0.010504202	0.14307438	0.754	4271	tags=39%, list=20%, signal=49%
GO_RIBONUCLEOPROTEIN_COMPLEX_SUBUNIT_ORGANIZATION	GO_RIBONUCLEOPROTEIN_COMPLEX_SUBUNIT_ORGANIZATION	Details ...	177	-0.47265798	-1.7430316	0.027722772	0.13736545	0.761	5267	tags=42%, list=24%, signal=55%
GO_FEMALE_MEIOTIC_DIVISION	GO_FEMALE_MEIOTIC_DIVISION	Details ...	22	-0.75237346	-1.7420559	0.002079002	0.13186133	0.766	2504	tags=50%, list=12%, signal=56%
GO_NCRNA_METABOLIC_PROCESS	GO_NCRNA_METABOLIC_PROCESS	Details ...	462	-0.49416885	-1.7349712	0.024439918	0.13726826	0.795	5304	tags=44%, list=24%, signal=57%
GO_POSITIVE_REGULATION_OF_DNA_TEMPLATED_TRANSCRIPTION_ELONGATION	GO_POSITIVE_REGULATION_OF_DNA_TEMPLATED_TRANSCRIPTION_ELONGATION		21	-0.62799907	-1.731706	0.007874016	0.1366689	0.807	4385	tags=48%, list=20%, signal=60%
GO_MACROMOLECULAR_COMPLEX_DISASSEMBLY	GO_MACROMOLECULAR_COMPLEX_DISASSEMBLY		175	-0.48310208	-1.7258234	0.010183299	0.14036827	0.82	5028	tags=48%, list=23%, signal=62%
GO_SPLICEOSOMAL_SNRNP_ASSEMBLY	GO_SPLICEOSOMAL_SNRNP_ASSEMBLY		36	-0.62068224	-1.7232985	0.008264462	0.13870546	0.826	4859	tags=64%, list=22%, signal=82%
GO_CELLULAR_PROTEIN_COMPLEX_DISASSEMBLY	GO_CELLULAR_PROTEIN_COMPLEX_DISASSEMBLY		118	-0.5520076	-1.7198882	0.02631579	0.1387889	0.84	5995	tags=64%, list=28%, signal=87%
GO_DNA_DAMAGE_RESPONSE_DETECTION_OF_DNA_DAMAGE	GO_DNA_DAMAGE_RESPONSE_DETECTION_OF_DNA_DAMAGE		36	-0.6522081	-1.7106547	0.006185567	0.14827396	0.871	4373	tags=50%, list=20%, signal=62%
GO_REGULATION_OF_SISTER_CHROMATID_SEGREGATION	GO_REGULATION_OF_SISTER_CHROMATID_SEGREGATION		63	-0.66409814	-1.7061349	0.007984032	0.15074302	0.878	1914	tags=33%, list=9%, signal=36%
GO_DEOXYRIBONUCLEOTIDE_METABOLIC_PROCESS	GO_DEOXYRIBONUCLEOTIDE_METABOLIC_PROCESS		32	-0.61983323	-1.7022307	0.007920792	0.15226202	0.89	4678	tags=66%, list=22%, signal=83%
GO_PROTEIN_K11_LINKED_UBIQUITINATION	GO_PROTEIN_K11_LINKED_UBIQUITINATION		26	-0.580284	-1.6969966	0.010141988	0.15600225	0.897	2942	tags=31%, list=14%, signal=36%
GO_MATURATION_OF_SSU_RRNA_FROM_TRICISTRONIC_RRNA_TRANSCRIPT_SSU_RRNA_5_8S_RRNA_LSU_RRNA_	GO_MATURATION_OF_SSU_RRNA_FROM_TRICISTRONIC_RRNA_TRANSCRIPT_SSU_RRNA_5_8S_RRNA_LSU_RRNA_		32	-0.651735	-1.6955999	0.025948104	0.15353398	0.9	3894	tags=56%, list=18%, signal=68%
GO_POSITIVE_REGULATION_OF_VIRAL_TRANSCRIPTION	GO_POSITIVE_REGULATION_OF_VIRAL_TRANSCRIPTION		35	-0.4858879	-1.6948265	0.0234375	0.149983	0.9	5849	tags=49%, list=27%, signal=66%
GO_DNA_TEMPLATED_TRANSCRIPTION_TERMINATION	GO_DNA_TEMPLATED_TRANSCRIPTION_TERMINATION		88	-0.5445568	-1.6942126	0.03373016	0.14612432	0.901	5807	tags=56%, list=27%, signal=76%
GO_CYTOKINESIS	GO_CYTOKINESIS		79	-0.56951886	-1.6875651	0.0020283975	0.15247837	0.916	2354	tags=32%, list=11%, signal=35%
GO_PHOTOTRANSDUCTION_VISIBLE_LIGHT	GO_PHOTOTRANSDUCTION_VISIBLE_LIGHT		20	-0.65495026	-1.6850239	0.0078125	0.15246595	0.922	3104	tags=35%, list=14%, signal=41%
GO_REGULATION_OF_NUCLEAR_DIVISION	GO_REGULATION_OF_NUCLEAR_DIVISION		154	-0.5567124	-1.6758529	0.003960396	0.1645435	0.935	1914	tags=31%, list=9%, signal=34%
GO_NEGATIVE_REGULATION_OF_PROTEIN_MODIFICATION_BY_SMALL_PROTEIN_CONJUGATION_OR_REMOVAL	GO_NEGATIVE_REGULATION_OF_PROTEIN_MODIFICATION_BY_SMALL_PROTEIN_CONJUGATION_OR_REMOVAL		126	-0.50738865	-1.672849	0.013916501	0.16560094	0.938	4076	tags=40%, list=19%, signal=50%
GO_MATURATION_OF_5_8S_RRNA	GO_MATURATION_OF_5_8S_RRNA		26	-0.6517622	-1.6723448	0.022494888	0.16170715	0.938	5154	tags=73%, list=24%, signal=96%
GO_REGULATION_OF_CHROMOSOME_SEGREGATION	GO_REGULATION_OF_CHROMOSOME_SEGREGATION		80	-0.6634372	-1.6722648	0.0060975607	0.15743239	0.938	1914	tags=34%, list=9%, signal=37%
GO_METAPHASE_PLATE_CONGRESSION	GO_METAPHASE_PLATE_CONGRESSION		40	-0.7314165	-1.671406	0.002020202	0.15499483	0.938	1585	tags=43%, list=7%, signal=46%
GO_HISTONE_MRNA_METABOLIC_PROCESS	GO_HISTONE_MRNA_METABOLIC_PROCESS		28	-0.57060564	-1.6679887	0.02385686	0.15767702	0.946	3700	tags=46%, list=17%, signal=56%
GO_TRANSLESION_SYNTHESIS	GO_TRANSLESION_SYNTHESIS		37	-0.6309716	-1.6633415	0.006122449	0.16227093	0.954	2997	tags=41%, list=14%, signal=47%
GO_ACTIVATION_OF_ANAPHASE_PROMOTING_COMPLEX_ACTIVITY	GO_ACTIVATION_OF_ANAPHASE_PROMOTING_COMPLEX_ACTIVITY		15	-0.7828801	-1.6601622	0.005905512	0.16485173	0.961	1796	tags=47%, list=8%, signal=51%
GO_REGULATION_OF_EXIT_FROM_MITOSIS	GO_REGULATION_OF_EXIT_FROM_MITOSIS		15	-0.7984072	-1.6552259	0.0020408162	0.17021559	0.965	1857	tags=47%, list=9%, signal=51%
GO_MITOTIC_NUCLEAR_DIVISION	GO_MITOTIC_NUCLEAR_DIVISION		334	-0.58204746	-1.649451	0.014056225	0.17698814	0.968	3598	tags=40%, list=17%, signal=47%
GO_ORGANELLE_FISSION	GO_ORGANELLE_FISSION		452	-0.5499069	-1.6489414	0.010204081	0.17399831	0.968	3257	tags=35%, list=15%, signal=41%
GO_CELL_DIVISION	GO_CELL_DIVISION		422	-0.53272706	-1.6456083	0.010121457	0.17657833	0.973	3654	tags=38%, list=17%, signal=45%
GO_PROTEIN_MONOUBIQUITINATION	GO_PROTEIN_MONOUBIQUITINATION		50	-0.49327204	-1.6444168	0.018556701	0.17496002	0.975	4385	tags=36%, list=20%, signal=45%
GO_NUCLEAR_TRANSCRIBED_MRNA_CATABOLIC_PROCESS_EXONUCLEOLYTIC	GO_NUCLEAR_TRANSCRIBED_MRNA_CATABOLIC_PROCESS_EXONUCLEOLYTIC		30	-0.58467835	-1.6431834	0.022044089	0.17378198	0.977	3233	tags=47%, list=15%, signal=55%
GO_NEGATIVE_REGULATION_OF_NUCLEAR_DIVISION	GO_NEGATIVE_REGULATION_OF_NUCLEAR_DIVISION		45	-0.6322675	-1.6417602	0.010121457	0.17268372	0.978	1907	tags=40%, list=9%, signal=44%
GO_CYTOSKELETON_DEPENDENT_CYTOKINESIS	GO_CYTOSKELETON_DEPENDENT_CYTOKINESIS		38	-0.6491014	-1.6416653	0.008213553	0.16939571	0.978	2354	tags=37%, list=11%, signal=41%
GO_CHROMOSOME_LOCALIZATION	GO_CHROMOSOME_LOCALIZATION		56	-0.65529317	-1.6356268	0.006048387	0.17813534	0.981	1585	tags=36%, list=7%, signal=38%
GO_PHOTOTRANSDUCTION	GO_PHOTOTRANSDUCTION		39	-0.5064773	-1.6273301	0.013671875	0.19106992	0.984	3104	tags=23%, list=14%, signal=27%
GO_RIBOSOMAL_LARGE_SUBUNIT_BIOGENESIS	GO_RIBOSOMAL_LARGE_SUBUNIT_BIOGENESIS		44	-0.57150245	-1.6264976	0.036885247	0.18904574	0.985	3283	tags=39%, list=15%, signal=45%
GO_MITOTIC_SPINDLE_ORGANIZATION	GO_MITOTIC_SPINDLE_ORGANIZATION		62	-0.6308729	-1.6254721	0.024	0.18741691	0.986	1778	tags=32%, list=8%, signal=35%
GO_MEIOTIC_CELL_CYCLE_PROCESS	GO_MEIOTIC_CELL_CYCLE_PROCESS		136	-0.53542763	-1.6250584	0.012295082	0.18470597	0.986	2876	tags=35%, list=13%, signal=40%
GO_TRANSCRIPTION_FROM_RNA_POLYMERASE_I_PROMOTER	GO_TRANSCRIPTION_FROM_RNA_POLYMERASE_I_PROMOTER		34	-0.59737295	-1.6229765	0.024640657	0.18580368	0.986	5807	tags=68%, list=27%, signal=92%
GO_NUCLEAR_CHROMOSOME_SEGREGATION	GO_NUCLEAR_CHROMOSOME_SEGREGATION		205	-0.62059826	-1.6218362	0.026104419	0.18503782	0.986	3107	tags=40%, list=14%, signal=46%
GO_CHROMOSOME_SEGREGATION	GO_CHROMOSOME_SEGREGATION		248	-0.6084835	-1.6192328	0.022357723	0.18711795	0.987	3692	tags=42%, list=17%, signal=49%
GO_INTERSTRAND_CROSS_LINK_REPAIR	GO_INTERSTRAND_CROSS_LINK_REPAIR		38	-0.5942595	-1.6170613	0.020576132	0.18796448	0.988	3094	tags=34%, list=14%, signal=40%
GO_NEGATIVE_REGULATION_OF_MITOTIC_NUCLEAR_DIVISION	GO_NEGATIVE_REGULATION_OF_MITOTIC_NUCLEAR_DIVISION		33	-0.65285593	-1.6156493	0.02016129	0.1872702	0.988	1602	tags=39%, list=7%, signal=42%
GO_BRANCHING_INVOLVED_IN_MAMMARY_GLAND_DUCT_MORPHOGENESIS	GO_BRANCHING_INVOLVED_IN_MAMMARY_GLAND_DUCT_MORPHOGENESIS		19	-0.6737712	-1.6156468	0.017928287	0.18416576	0.988	3859	tags=47%, list=18%, signal=58%
GO_NEGATIVE_REGULATION_OF_CELL_DIVISION	GO_NEGATIVE_REGULATION_OF_CELL_DIVISION		59	-0.6287443	-1.6156464	0.008080808	0.18114667	0.988	1907	tags=41%, list=9%, signal=44%
GO_CELL_CYCLE_G1_S_PHASE_TRANSITION	GO_CELL_CYCLE_G1_S_PHASE_TRANSITION		107	-0.6357871	-1.6095669	0.016260162	0.1905536	0.991	4253	tags=56%, list=20%, signal=69%
GO_PROTEIN_TARGETING_TO_MITOCHONDRION	GO_PROTEIN_TARGETING_TO_MITOCHONDRION		44	-0.5236475	-1.6091019	0.04563492	0.18869123	0.991	5560	tags=59%, list=26%, signal=79%
GO_REGULATION_OF_TRANSCRIPTION_ELONGATION_FROM_RNA_POLYMERASE_II_PROMOTER	GO_REGULATION_OF_TRANSCRIPTION_ELONGATION_FROM_RNA_POLYMERASE_II_PROMOTER		21	-0.5357496	-1.6074325	0.04637097	0.18933322	0.992	8071	tags=67%, list=37%, signal=106%
GO_TRANSLATIONAL_ELONGATION	GO_TRANSLATIONAL_ELONGATION		104	-0.5097345	-1.6067587	0.06570842	0.1877824	0.993	6094	tags=65%, list=28%, signal=90%
GO_CELL_CYCLE_CHECKPOINT	GO_CELL_CYCLE_CHECKPOINT		182	-0.55496484	-1.6029794	0.024539877	0.19215366	0.995	3243	tags=36%, list=15%, signal=42%
GO_REGULATION_OF_UBIQUITIN_PROTEIN_LIGASE_ACTIVITY	GO_REGULATION_OF_UBIQUITIN_PROTEIN_LIGASE_ACTIVITY		17	-0.68891126	-1.6012	0.015841585	0.19307266	0.995	1796	tags=29%, list=8%, signal=32%
GO_NEGATIVE_REGULATION_OF_CHROMOSOME_SEGREGATION	GO_NEGATIVE_REGULATION_OF_CHROMOSOME_SEGREGATION		27	-0.6903088	-1.600621	0.023904383	0.19153869	0.995	1535	tags=37%, list=7%, signal=40%
GO_ERROR_PRONE_TRANSLESION_SYNTHESIS	GO_ERROR_PRONE_TRANSLESION_SYNTHESIS		19	-0.6944002	-1.6002951	0.023012552	0.18936163	0.995	1535	tags=37%, list=7%, signal=40%
GO_RETROGRADE_VESICLE_MEDIATED_TRANSPORT_GOLGI_TO_ER	GO_RETROGRADE_VESICLE_MEDIATED_TRANSPORT_GOLGI_TO_ER		72	-0.50903773	-1.6002244	0.015936255	0.18683545	0.995	4857	tags=35%, list=22%, signal=45%
GO_SISTER_CHROMATID_SEGREGATION	GO_SISTER_CHROMATID_SEGREGATION		161	-0.67111427	-1.5997217	0.022540983	0.18494582	0.995	1781	tags=39%, list=8%, signal=42%
GO_REGULATION_OF_PROTEIN_UBIQUITINATION_INVOLVED_IN_UBIQUITIN_DEPENDENT_PROTEIN_CATABOLIC_PROCESS	GO_REGULATION_OF_PROTEIN_UBIQUITINATION_INVOLVED_IN_UBIQUITIN_DEPENDENT_PROTEIN_CATABOLIC_PROCESS		96	-0.50558764	-1.5996696	0.033932135	0.18246906	0.995	4186	tags=44%, list=19%, signal=54%
GO_MITOTIC_SISTER_CHROMATID_SEGREGATION	GO_MITOTIC_SISTER_CHROMATID_SEGREGATION		86	-0.6792713	-1.5995605	0.025742574	0.1801192	0.995	1781	tags=41%, list=8%, signal=44%
GO_POSITIVE_REGULATION_OF_CHROMOSOME_SEGREGATION	GO_POSITIVE_REGULATION_OF_CHROMOSOME_SEGREGATION		23	-0.6653205	-1.5994998	0.021912351	0.17777628	0.995	431	tags=22%, list=2%, signal=22%
GO_NEGATIVE_REGULATION_OF_CELLULAR_PROTEIN_CATABOLIC_PROCESS	GO_NEGATIVE_REGULATION_OF_CELLULAR_PROTEIN_CATABOLIC_PROCESS		57	-0.5107016	-1.5992644	0.016032064	0.17577876	0.995	1587	tags=23%, list=7%, signal=25%
GO_MITOCHONDRIAL_RNA_METABOLIC_PROCESS	GO_MITOCHONDRIAL_RNA_METABOLIC_PROCESS		23	-0.6628022	-1.5981078	0.030674847	0.17544147	0.995	4319	tags=61%, list=20%, signal=76%
GO_DNA_REPLICATION_INDEPENDENT_NUCLEOSOME_ORGANIZATION	GO_DNA_REPLICATION_INDEPENDENT_NUCLEOSOME_ORGANIZATION		41	-0.72480124	-1.597651	0.010204081	0.17386891	0.995	3881	tags=63%, list=18%, signal=77%
GO_POSTREPLICATION_REPAIR	GO_POSTREPLICATION_REPAIR		48	-0.58939654	-1.597409	0.018556701	0.17206621	0.995	4579	tags=46%, list=21%, signal=58%
GO_SISTER_CHROMATID_COHESION	GO_SISTER_CHROMATID_COHESION		100	-0.7117601	-1.5927018	0.012396694	0.1788328	0.998	3687	tags=53%, list=17%, signal=64%
GO_DNA_BIOSYNTHETIC_PROCESS	GO_DNA_BIOSYNTHETIC_PROCESS		110	-0.5809269	-1.590387	0.044354837	0.18095988	0.998	3086	tags=42%, list=14%, signal=48%
GO_SPINDLE_CHECKPOINT	GO_SPINDLE_CHECKPOINT		23	-0.7760306	-1.5867547	0.010162601	0.18583448	0.999	1535	tags=43%, list=7%, signal=47%
GO_G2_DNA_DAMAGE_CHECKPOINT	GO_G2_DNA_DAMAGE_CHECKPOINT		33	-0.654159	-1.5859362	0.031055901	0.18517916	0.999	1914	tags=33%, list=9%, signal=36%
GO_SNRNA_PROCESSING	GO_SNRNA_PROCESSING		21	-0.6075893	-1.585911	0.042944785	0.18299033	0.999	2973	tags=52%, list=14%, signal=61%
GO_SNRNA_METABOLIC_PROCESS	GO_SNRNA_METABOLIC_PROCESS		73	-0.50476456	-1.5848107	0.050200805	0.18296427	0.999	5304	tags=45%, list=24%, signal=60%
GO_TRNA_METABOLIC_PROCESS	GO_TRNA_METABOLIC_PROCESS		157	-0.51938367	-1.5822198	0.074226804	0.18541491	0.999	5029	tags=46%, list=23%, signal=60%
GO_TRNA_PROCESSING	GO_TRNA_PROCESSING		102	-0.53982055	-1.5815338	0.072765075	0.18460977	0.999	4985	tags=52%, list=23%, signal=67%
GO_DEOXYRIBOSE_PHOSPHATE_CATABOLIC_PROCESS	GO_DEOXYRIBOSE_PHOSPHATE_CATABOLIC_PROCESS		20	-0.5691345	-1.5804124	0.021235522	0.18423115	0.999	4678	tags=65%, list=22%, signal=83%
GO_ATP_DEPENDENT_CHROMATIN_REMODELING	GO_ATP_DEPENDENT_CHROMATIN_REMODELING		63	-0.58888525	-1.5803015	0.026639344	0.18237467	0.999	3774	tags=41%, list=17%, signal=50%
GO_MITOTIC_CYTOKINESIS	GO_MITOTIC_CYTOKINESIS		30	-0.6367972	-1.5793759	0.022267206	0.18212487	0.999	913	tags=30%, list=4%, signal=31%
GO_REGULATION_OF_CYCLIN_DEPENDENT_PROTEIN_KINASE_ACTIVITY	GO_REGULATION_OF_CYCLIN_DEPENDENT_PROTEIN_KINASE_ACTIVITY		90	-0.51852906	-1.5790275	0.010204081	0.18072122	0.999	2263	tags=33%, list=10%, signal=37%
GO_DNA_RECOMBINATION	GO_DNA_RECOMBINATION		190	-0.5529957	-1.5784397	0.044624746	0.17995565	0.999	4586	tags=45%, list=21%, signal=57%
GO_NCRNA_TRANSCRIPTION	GO_NCRNA_TRANSCRIPTION		79	-0.48182997	-1.5775058	0.03777336	0.17964607	0.999	5304	tags=44%, list=24%, signal=58%
GO_MITOCHONDRIAL_FUSION	GO_MITOCHONDRIAL_FUSION		15	-0.67302287	-1.5763679	0.01369863	0.17958108	0.999	4270	tags=67%, list=20%, signal=83%
GO_TRANSCRIPTION_COUPLED_NUCLEOTIDE_EXCISION_REPAIR	GO_TRANSCRIPTION_COUPLED_NUCLEOTIDE_EXCISION_REPAIR		71	-0.4957339	-1.575185	0.05788423	0.17993748	0.999	5807	tags=46%, list=27%, signal=63%
GO_TRNA_MODIFICATION	GO_TRNA_MODIFICATION		52	-0.5661738	-1.5744286	0.051229507	0.179387	1.0	4966	tags=58%, list=23%, signal=75%
GO_REGULATION_OF_RHODOPSIN_MEDIATED_SIGNALING_PATHWAY	GO_REGULATION_OF_RHODOPSIN_MEDIATED_SIGNALING_PATHWAY		27	-0.58385545	-1.5736451	0.014553014	0.17898013	1.0	2282	tags=26%, list=10%, signal=29%
GO_REGULATION_OF_CELLULAR_AMINO_ACID_METABOLIC_PROCESS	GO_REGULATION_OF_CELLULAR_AMINO_ACID_METABOLIC_PROCESS		63	-0.4807946	-1.5672885	0.05172414	0.1889662	1.0	6465	tags=56%, list=30%, signal=79%
GO_HISTONE_EXCHANGE	GO_HISTONE_EXCHANGE		42	-0.69101775	-1.5660294	0.024896266	0.1894661	1.0	3774	tags=55%, list=17%, signal=66%
GO_SPINDLE_ASSEMBLY	GO_SPINDLE_ASSEMBLY		66	-0.598589	-1.5657218	0.026748972	0.18822937	1.0	1914	tags=27%, list=9%, signal=30%
GO_PYRIMIDINE_NUCLEOTIDE_METABOLIC_PROCESS	GO_PYRIMIDINE_NUCLEOTIDE_METABOLIC_PROCESS		40	-0.5007267	-1.5646639	0.016393442	0.18832229	1.0	5010	tags=48%, list=23%, signal=62%
GO_DNA_SYNTHESIS_INVOLVED_IN_DNA_REPAIR	GO_DNA_SYNTHESIS_INVOLVED_IN_DNA_REPAIR		70	-0.62612617	-1.5637808	0.043032788	0.188072	1.0	3269	tags=46%, list=15%, signal=54%
GO_POSITIVE_REGULATION_OF_MITOTIC_NUCLEAR_DIVISION	GO_POSITIVE_REGULATION_OF_MITOTIC_NUCLEAR_DIVISION		46	-0.5798085	-1.5608103	0.011764706	0.19181831	1.0	1137	tags=28%, list=5%, signal=30%
GO_MITOTIC_SPINDLE_ASSEMBLY	GO_MITOTIC_SPINDLE_ASSEMBLY		38	-0.6533941	-1.5571959	0.032989692	0.19687766	1.0	1778	tags=29%, list=8%, signal=31%
GO_MEIOSIS_I	GO_MEIOSIS_I		77	-0.5367548	-1.5547832	0.03869654	0.19955064	1.0	3986	tags=39%, list=18%, signal=48%
GO_OSTEOBLAST_DEVELOPMENT	GO_OSTEOBLAST_DEVELOPMENT		17	-0.69952106	-1.5528979	0.012396694	0.20131484	1.0	1079	tags=29%, list=5%, signal=31%
GO_ERROR_FREE_TRANSLESION_SYNTHESIS	GO_ERROR_FREE_TRANSLESION_SYNTHESIS		18	-0.62990856	-1.5512278	0.038854804	0.20276469	1.0	1430	tags=28%, list=7%, signal=30%
GO_REGULATION_OF_CENTROSOME_CYCLE	GO_REGULATION_OF_CENTROSOME_CYCLE		36	-0.60073763	-1.5506523	0.043392505	0.20206138	1.0	4685	tags=56%, list=22%, signal=71%
GO_CELL_CYCLE_PHASE_TRANSITION	GO_CELL_CYCLE_PHASE_TRANSITION		245	-0.5326621	-1.5504147	0.032388665	0.20058961	1.0	3314	tags=38%, list=15%, signal=44%
GO_PROTEIN_UBIQUITINATION_INVOLVED_IN_UBIQUITIN_DEPENDENT_PROTEIN_CATABOLIC_PROCESS	GO_PROTEIN_UBIQUITINATION_INVOLVED_IN_UBIQUITIN_DEPENDENT_PROTEIN_CATABOLIC_PROCESS		127	-0.43621126	-1.5500529	0.013565891	0.1995035	1.0	1887	tags=22%, list=9%, signal=24%
GO_NUCLEOTIDE_EXCISION_REPAIR	GO_NUCLEOTIDE_EXCISION_REPAIR		108	-0.46246773	-1.548443	0.044806518	0.20090276	1.0	5807	tags=44%, list=27%, signal=59%
GO_CENTROSOME_CYCLE	GO_CENTROSOME_CYCLE		44	-0.5980536	-1.5467463	0.042596348	0.20228456	1.0	1588	tags=27%, list=7%, signal=29%
GO_METALLO_SULFUR_CLUSTER_ASSEMBLY	GO_METALLO_SULFUR_CLUSTER_ASSEMBLY		18	-0.50866336	-1.5452428	0.08179959	0.20327118	1.0	5212	tags=44%, list=24%, signal=58%
GO_PROTEIN_LOCALIZATION_TO_CHROMOSOME	GO_PROTEIN_LOCALIZATION_TO_CHROMOSOME		37	-0.6282287	-1.5427561	0.030549899	0.20639478	1.0	5422	tags=59%, list=25%, signal=79%
GO_DNA_REPAIR	GO_DNA_REPAIR		429	-0.48255536	-1.5418699	0.036809817	0.20639382	1.0	4875	tags=40%, list=22%, signal=51%
GO_REGULATION_OF_TRANSCRIPTION_INVOLVED_IN_G1_S_TRANSITION_OF_MITOTIC_CELL_CYCLE	GO_REGULATION_OF_TRANSCRIPTION_INVOLVED_IN_G1_S_TRANSITION_OF_MITOTIC_CELL_CYCLE		25	-0.7453748	-1.5415008	0.026052104	0.20525585	1.0	692	tags=44%, list=3%, signal=45%
GO_REGULATION_OF_MITOTIC_CELL_CYCLE	GO_REGULATION_OF_MITOTIC_CELL_CYCLE		442	-0.42787457	-1.5376925	0.015717093	0.21120705	1.0	4120	tags=36%, list=19%, signal=43%
GO_MEIOTIC_CELL_CYCLE	GO_MEIOTIC_CELL_CYCLE		167	-0.5045878	-1.5375562	0.031120332	0.20967218	1.0	3090	tags=33%, list=14%, signal=38%
GO_MITOTIC_CELL_CYCLE_CHECKPOINT	GO_MITOTIC_CELL_CYCLE_CHECKPOINT		131	-0.5114302	-1.5327667	0.036363635	0.21776256	1.0	4022	tags=39%, list=18%, signal=47%
GO_PREASSEMBLY_OF_GPI_ANCHOR_IN_ER_MEMBRANE	GO_PREASSEMBLY_OF_GPI_ANCHOR_IN_ER_MEMBRANE		15	-0.61389077	-1.5326852	0.04897959	0.21612786	1.0	3557	tags=47%, list=16%, signal=56%
GO_NCRNA_3_END_PROCESSING	GO_NCRNA_3_END_PROCESSING		17	-0.61579835	-1.5280651	0.04742268	0.22351472	1.0	2280	tags=41%, list=10%, signal=46%
GO_POSITIVE_REGULATION_OF_NUCLEAR_DIVISION	GO_POSITIVE_REGULATION_OF_NUCLEAR_DIVISION		57	-0.5341946	-1.5259244	0.01178782	0.22618376	1.0	1137	tags=25%, list=5%, signal=26%
GO_PROTEASOMAL_PROTEIN_CATABOLIC_PROCESS	GO_PROTEASOMAL_PROTEIN_CATABOLIC_PROCESS		259	-0.3784733	-1.5254025	0.021912351	0.22537708	1.0	4410	tags=31%, list=20%, signal=38%
GO_NUCLEAR_TRANSCRIBED_MRNA_CATABOLIC_PROCESS_DEADENYLATION_DEPENDENT_DECAY	GO_NUCLEAR_TRANSCRIBED_MRNA_CATABOLIC_PROCESS_DEADENYLATION_DEPENDENT_DECAY		52	-0.45708674	-1.5249684	0.054580897	0.22441554	1.0	3233	tags=35%, list=15%, signal=41%
GO_RNA_SPLICING_VIA_TRANSESTERIFICATION_REACTIONS	GO_RNA_SPLICING_VIA_TRANSESTERIFICATION_REACTIONS		247	-0.4115197	-1.5240214	0.09343936	0.22446299	1.0	5932	tags=43%, list=27%, signal=58%
GO_ASPARTATE_FAMILY_AMINO_ACID_BIOSYNTHETIC_PROCESS	GO_ASPARTATE_FAMILY_AMINO_ACID_BIOSYNTHETIC_PROCESS		23	-0.5555671	-1.5218012	0.05894737	0.22724771	1.0	2194	tags=30%, list=10%, signal=34%
GO_REGULATION_OF_CELL_DIVISION	GO_REGULATION_OF_CELL_DIVISION		252	-0.48770663	-1.5161895	0.014403292	0.23696917	1.0	1976	tags=27%, list=9%, signal=30%
GO_TELOMERE_ORGANIZATION	GO_TELOMERE_ORGANIZATION		91	-0.54909587	-1.5156925	0.053061225	0.23621759	1.0	5196	tags=51%, list=24%, signal=66%
GO_CENTROMERE_COMPLEX_ASSEMBLY	GO_CENTROMERE_COMPLEX_ASSEMBLY		37	-0.72028834	-1.5148878	0.032323234	0.23596148	1.0	3687	tags=65%, list=17%, signal=78%
GO_RNA_3_END_PROCESSING	GO_RNA_3_END_PROCESSING		85	-0.46226498	-1.5141926	0.074226804	0.23565657	1.0	4385	tags=35%, list=20%, signal=44%
GO_PROTEIN_LOCALIZATION_TO_MITOCHONDRION	GO_PROTEIN_LOCALIZATION_TO_MITOCHONDRION		60	-0.42832884	-1.5138344	0.027184466	0.23453565	1.0	4111	tags=45%, list=19%, signal=55%
GO_NUCLEOSIDE_MONOPHOSPHATE_BIOSYNTHETIC_PROCESS	GO_NUCLEOSIDE_MONOPHOSPHATE_BIOSYNTHETIC_PROCESS		74	-0.42691204	-1.5123911	0.02834008	0.23599754	1.0	2981	tags=32%, list=14%, signal=37%
GO_POSITIVE_REGULATION_OF_PROTEIN_MODIFICATION_BY_SMALL_PROTEIN_CONJUGATION_OR_REMOVAL	GO_POSITIVE_REGULATION_OF_PROTEIN_MODIFICATION_BY_SMALL_PROTEIN_CONJUGATION_OR_REMOVAL		182	-0.41564608	-1.5071917	0.01996008	0.2450967	1.0	4066	tags=37%, list=19%, signal=46%
GO_REGULATION_OF_CELLULAR_AMINE_METABOLIC_PROCESS	GO_REGULATION_OF_CELLULAR_AMINE_METABOLIC_PROCESS		85	-0.42061308	-1.5057904	0.037950665	0.246177	1.0	6465	tags=49%, list=30%, signal=70%
GO_LENS_FIBER_CELL_DIFFERENTIATION	GO_LENS_FIBER_CELL_DIFFERENTIATION		25	-0.6017737	-1.5050601	0.025793651	0.24563096	1.0	2234	tags=44%, list=10%, signal=49%
GO_DNA_INTEGRITY_CHECKPOINT	GO_DNA_INTEGRITY_CHECKPOINT		139	-0.5035477	-1.504822	0.050403226	0.24431787	1.0	3233	tags=32%, list=15%, signal=38%
GO_METHIONINE_METABOLIC_PROCESS	GO_METHIONINE_METABOLIC_PROCESS		18	-0.5551589	-1.5023525	0.052313883	0.24774295	1.0	2079	tags=33%, list=10%, signal=37%
GO_DNA_REPLICATION_INITIATION	GO_DNA_REPLICATION_INITIATION		28	-0.79580235	-1.4984461	0.032388665	0.25426257	1.0	3232	tags=75%, list=15%, signal=88%
GO_MATURATION_OF_5_8S_RRNA_FROM_TRICISTRONIC_RRNA_TRANSCRIPT_SSU_RRNA_5_8S_RRNA_LSU_RRNA_	GO_MATURATION_OF_5_8S_RRNA_FROM_TRICISTRONIC_RRNA_TRANSCRIPT_SSU_RRNA_5_8S_RRNA_LSU_RRNA_		17	-0.622984	-1.4983792	0.07554672	0.25254884	1.0	5133	tags=71%, list=24%, signal=92%
GO_RECOMBINATIONAL_REPAIR	GO_RECOMBINATIONAL_REPAIR		70	-0.5677598	-1.4907057	0.07535642	0.2677899	1.0	5196	tags=49%, list=24%, signal=64%
GO_MICROTUBULE_ORGANIZING_CENTER_ORGANIZATION	GO_MICROTUBULE_ORGANIZING_CENTER_ORGANIZATION		79	-0.5135779	-1.490164	0.0583501	0.26716283	1.0	1794	tags=24%, list=8%, signal=26%
GO_MULTI_ORGANISM_LOCALIZATION	GO_MULTI_ORGANISM_LOCALIZATION		61	-0.45953554	-1.4887075	0.08565737	0.2685519	1.0	4059	tags=30%, list=19%, signal=36%
GO_DNA_DEPENDENT_DNA_REPLICATION	GO_DNA_DEPENDENT_DNA_REPLICATION		90	-0.6546141	-1.4884199	0.060165975	0.26733658	1.0	2151	tags=42%, list=10%, signal=47%
GO_POSITIVE_REGULATION_OF_CELL_CYCLE_PHASE_TRANSITION	GO_POSITIVE_REGULATION_OF_CELL_CYCLE_PHASE_TRANSITION		67	-0.5218226	-1.487542	0.04742268	0.2674242	1.0	3243	tags=34%, list=15%, signal=40%
GO_NEUTRAL_AMINO_ACID_TRANSPORT	GO_NEUTRAL_AMINO_ACID_TRANSPORT		31	-0.55858064	-1.4873163	0.06163022	0.26606703	1.0	1590	tags=23%, list=7%, signal=24%
GO_POSITIVE_REGULATION_OF_VIRAL_PROCESS	GO_POSITIVE_REGULATION_OF_VIRAL_PROCESS		84	-0.39705962	-1.4863174	0.03125	0.26651323	1.0	6667	tags=45%, list=31%, signal=65%
GO_REGULATION_OF_CELL_CYCLE_CHECKPOINT	GO_REGULATION_OF_CELL_CYCLE_CHECKPOINT		26	-0.5728369	-1.4853628	0.053497944	0.26669475	1.0	4358	tags=46%, list=20%, signal=58%
GO_NUCLEAR_ENVELOPE_REASSEMBLY	GO_NUCLEAR_ENVELOPE_REASSEMBLY		17	-0.504736	-1.4853141	0.07874016	0.26498815	1.0	4192	tags=35%, list=19%, signal=44%
GO_REGULATION_OF_PROTEIN_PHOSPHATASE_TYPE_2A_ACTIVITY	GO_REGULATION_OF_PROTEIN_PHOSPHATASE_TYPE_2A_ACTIVITY		23	-0.5369139	-1.485231	0.048	0.26336658	1.0	4744	tags=48%, list=22%, signal=61%
GO_TERMINATION_OF_RNA_POLYMERASE_II_TRANSCRIPTION	GO_TERMINATION_OF_RNA_POLYMERASE_II_TRANSCRIPTION		53	-0.4786599	-1.482468	0.113131315	0.26767924	1.0	6814	tags=55%, list=31%, signal=79%
GO_NEGATIVE_REGULATION_OF_CELL_AGING	GO_NEGATIVE_REGULATION_OF_CELL_AGING		16	-0.6286636	-1.481434	0.039583333	0.2681853	1.0	2932	tags=38%, list=13%, signal=43%
GO_AMINE_BIOSYNTHETIC_PROCESS	GO_AMINE_BIOSYNTHETIC_PROCESS		20	-0.53168035	-1.4779313	0.07862903	0.27414268	1.0	2806	tags=30%, list=13%, signal=34%
GO_POSITIVE_REGULATION_OF_CELL_CYCLE	GO_POSITIVE_REGULATION_OF_CELL_CYCLE		311	-0.42362806	-1.4772291	0.014198783	0.2738911	1.0	3243	tags=27%, list=15%, signal=31%
GO_REGULATION_OF_CYTOKINESIS	GO_REGULATION_OF_CYTOKINESIS		58	-0.5128714	-1.476781	0.06029106	0.27306044	1.0	6404	tags=47%, list=29%, signal=66%
GO_RRNA_MODIFICATION	GO_RRNA_MODIFICATION		21	-0.5438787	-1.4757203	0.106090374	0.27370718	1.0	7994	tags=71%, list=37%, signal=113%
GO_DOUBLE_STRAND_BREAK_REPAIR	GO_DOUBLE_STRAND_BREAK_REPAIR		148	-0.51370287	-1.4720939	0.07878788	0.28052413	1.0	3207	tags=32%, list=15%, signal=38%
GO_POSITIVE_REGULATION_OF_MITOTIC_CELL_CYCLE	GO_POSITIVE_REGULATION_OF_MITOTIC_CELL_CYCLE		118	-0.4809213	-1.4707521	0.028806584	0.28206015	1.0	3086	tags=31%, list=14%, signal=35%
GO_NUCLEUS_ORGANIZATION	GO_NUCLEUS_ORGANIZATION		127	-0.3761332	-1.4705821	0.043564357	0.28073636	1.0	4192	tags=33%, list=19%, signal=41%
GO_REGULATION_OF_CELL_CYCLE_PHASE_TRANSITION	GO_REGULATION_OF_CELL_CYCLE_PHASE_TRANSITION		307	-0.42075488	-1.468646	0.04517454	0.28335366	1.0	4120	tags=35%, list=19%, signal=42%
GO_NUCLEOTIDE_EXCISION_REPAIR_DNA_GAP_FILLING	GO_NUCLEOTIDE_EXCISION_REPAIR_DNA_GAP_FILLING		24	-0.59358186	-1.4672452	0.097609565	0.28481525	1.0	5395	tags=50%, list=25%, signal=66%
GO_REGULATION_OF_MICROTUBULE_POLYMERIZATION_OR_DEPOLYMERIZATION	GO_REGULATION_OF_MICROTUBULE_POLYMERIZATION_OR_DEPOLYMERIZATION		162	-0.46602723	-1.4653219	0.044806518	0.28763568	1.0	2180	tags=23%, list=10%, signal=26%
GO_POSITIVE_REGULATION_OF_CELL_CYCLE_PROCESS	GO_POSITIVE_REGULATION_OF_CELL_CYCLE_PROCESS		231	-0.44136658	-1.4647516	0.037848607	0.28714827	1.0	1796	tags=21%, list=8%, signal=22%
GO_REGULATION_OF_PROTEIN_MODIFICATION_BY_SMALL_PROTEIN_CONJUGATION_OR_REMOVAL	GO_REGULATION_OF_PROTEIN_MODIFICATION_BY_SMALL_PROTEIN_CONJUGATION_OR_REMOVAL		258	-0.38397244	-1.4646086	0.028056113	0.28571978	1.0	4186	tags=34%, list=19%, signal=42%
GO_REGULATION_OF_MICROTUBULE_BASED_PROCESS	GO_REGULATION_OF_MICROTUBULE_BASED_PROCESS		220	-0.43708327	-1.4589719	0.053149607	0.29665375	1.0	4434	tags=34%, list=20%, signal=42%
GO_DNA_STRAND_ELONGATION	GO_DNA_STRAND_ELONGATION		30	-0.69813234	-1.4541453	0.081419624	0.30628672	1.0	2997	tags=57%, list=14%, signal=66%
GO_RNA_SECONDARY_STRUCTURE_UNWINDING	GO_RNA_SECONDARY_STRUCTURE_UNWINDING		37	-0.4981214	-1.452423	0.106796116	0.3089011	1.0	6108	tags=57%, list=28%, signal=79%
GO_MITOCHONDRIAL_TRANSPORT	GO_MITOCHONDRIAL_TRANSPORT		156	-0.371548	-1.4497379	0.04208417	0.31342548	1.0	4239	tags=37%, list=19%, signal=46%
GO_BASE_EXCISION_REPAIR	GO_BASE_EXCISION_REPAIR		38	-0.60358864	-1.4481874	0.06734694	0.31539473	1.0	4926	tags=50%, list=23%, signal=65%
GO_NUCLEOSIDE_SALVAGE	GO_NUCLEOSIDE_SALVAGE		15	-0.6512276	-1.4478661	0.044989776	0.3143515	1.0	2073	tags=47%, list=10%, signal=52%
GO_TELOMERE_MAINTENANCE_VIA_RECOMBINATION	GO_TELOMERE_MAINTENANCE_VIA_RECOMBINATION		32	-0.68145776	-1.4473927	0.075	0.31366068	1.0	1760	tags=47%, list=8%, signal=51%
GO_REGULATION_OF_CENTROSOME_DUPLICATION	GO_REGULATION_OF_CENTROSOME_DUPLICATION		29	-0.52124864	-1.4464141	0.08510638	0.3142236	1.0	4685	tags=48%, list=22%, signal=61%
GO_MITOTIC_DNA_INTEGRITY_CHECKPOINT	GO_MITOTIC_DNA_INTEGRITY_CHECKPOINT		95	-0.46294817	-1.4463035	0.066	0.31266665	1.0	4022	tags=38%, list=18%, signal=46%
GO_TRNA_METHYLATION	GO_TRNA_METHYLATION		20	-0.55252445	-1.4459692	0.12090164	0.31157285	1.0	4771	tags=60%, list=22%, signal=77%
GO_HISTONE_MONOUBIQUITINATION	GO_HISTONE_MONOUBIQUITINATION		23	-0.45765454	-1.4455775	0.08634538	0.3107503	1.0	2530	tags=22%, list=12%, signal=25%
GO_REGULATION_OF_SPINDLE_ORGANIZATION	GO_REGULATION_OF_SPINDLE_ORGANIZATION		17	-0.668831	-1.4440897	0.06706114	0.31241015	1.0	2737	tags=35%, list=13%, signal=40%
GO_REGULATION_OF_EXOSOMAL_SECRETION	GO_REGULATION_OF_EXOSOMAL_SECRETION		16	-0.5631292	-1.443549	0.09057301	0.31188217	1.0	5079	tags=44%, list=23%, signal=57%
GO_TOXIN_TRANSPORT	GO_TOXIN_TRANSPORT		34	-0.4806524	-1.443022	0.046747968	0.31142622	1.0	4686	tags=44%, list=22%, signal=56%
GO_BLASTOCYST_DEVELOPMENT	GO_BLASTOCYST_DEVELOPMENT		55	-0.44373974	-1.4418337	0.034623217	0.31272066	1.0	3678	tags=40%, list=17%, signal=48%
GO_PROTEIN_POLYUBIQUITINATION	GO_PROTEIN_POLYUBIQUITINATION		230	-0.36620778	-1.4408505	0.04563492	0.31324562	1.0	4066	tags=31%, list=19%, signal=38%
GO_MRNA_3_END_PROCESSING	GO_MRNA_3_END_PROCESSING		63	-0.4363435	-1.4407918	0.12778905	0.3116278	1.0	7052	tags=49%, list=32%, signal=73%
GO_RIBONUCLEOPROTEIN_COMPLEX_LOCALIZATION	GO_RIBONUCLEOPROTEIN_COMPLEX_LOCALIZATION		105	-0.4392427	-1.4392594	0.15019763	0.3133909	1.0	4464	tags=39%, list=21%, signal=49%
GO_POSITIVE_REGULATION_OF_CYTOKINESIS	GO_POSITIVE_REGULATION_OF_CYTOKINESIS		31	-0.5693464	-1.4389205	0.09917355	0.31243834	1.0	2504	tags=23%, list=12%, signal=25%
GO_MATERNAL_PLACENTA_DEVELOPMENT	GO_MATERNAL_PLACENTA_DEVELOPMENT		30	-0.54253423	-1.4387022	0.044265594	0.31127682	1.0	2683	tags=43%, list=12%, signal=49%
GO_NEGATIVE_REGULATION_OF_GENE_EXPRESSION_EPIGENETIC	GO_NEGATIVE_REGULATION_OF_GENE_EXPRESSION_EPIGENETIC		84	-0.4615193	-1.4378635	0.088932805	0.31161377	1.0	3026	tags=27%, list=14%, signal=32%
GO_NEGATIVE_REGULATION_OF_CHROMOSOME_ORGANIZATION	GO_NEGATIVE_REGULATION_OF_CHROMOSOME_ORGANIZATION		93	-0.43315363	-1.4329386	0.08146639	0.3215399	1.0	3915	tags=29%, list=18%, signal=35%
GO_KETONE_BIOSYNTHETIC_PROCESS	GO_KETONE_BIOSYNTHETIC_PROCESS		23	-0.570246	-1.4311346	0.088757396	0.3244822	1.0	6109	tags=57%, list=28%, signal=79%
GO_NEGATIVE_REGULATION_OF_DNA_REPLICATION	GO_NEGATIVE_REGULATION_OF_DNA_REPLICATION		53	-0.4771632	-1.43081	0.08350305	0.32354283	1.0	5175	tags=43%, list=24%, signal=57%
GO_NUCLEOSIDE_TRIPHOSPHATE_BIOSYNTHETIC_PROCESS	GO_NUCLEOSIDE_TRIPHOSPHATE_BIOSYNTHETIC_PROCESS		52	-0.41463557	-1.4303029	0.06066536	0.32303673	1.0	3196	tags=25%, list=15%, signal=29%
GO_ISOTYPE_SWITCHING	GO_ISOTYPE_SWITCHING		16	-0.5657061	-1.4296075	0.09072581	0.32309732	1.0	2650	tags=38%, list=12%, signal=43%
GO_MITOTIC_RECOMBINATION	GO_MITOTIC_RECOMBINATION		41	-0.6442114	-1.4246519	0.10309278	0.33344662	1.0	4368	tags=61%, list=20%, signal=76%
GO_DNA_STRAND_ELONGATION_INVOLVED_IN_DNA_REPLICATION	GO_DNA_STRAND_ELONGATION_INVOLVED_IN_DNA_REPLICATION		25	-0.7180589	-1.4231144	0.083333336	0.33541095	1.0	2151	tags=56%, list=10%, signal=62%
GO__DE_NOVO_PROTEIN_FOLDING	GO__DE_NOVO_PROTEIN_FOLDING		15	-0.5450832	-1.4214818	0.0877551	0.33755147	1.0	5466	tags=73%, list=25%, signal=98%
GO_CLEAVAGE_INVOLVED_IN_RRNA_PROCESSING	GO_CLEAVAGE_INVOLVED_IN_RRNA_PROCESSING		17	-0.6023989	-1.4211333	0.10633947	0.33651033	1.0	3608	tags=53%, list=17%, signal=63%
GO_POSITIVE_REGULATION_OF_NEURON_APOPTOTIC_PROCESS	GO_POSITIVE_REGULATION_OF_NEURON_APOPTOTIC_PROCESS		45	-0.4592707	-1.4209305	0.062374245	0.33524415	1.0	4022	tags=33%, list=18%, signal=41%
GO_PYRIMIDINE_NUCLEOTIDE_BIOSYNTHETIC_PROCESS	GO_PYRIMIDINE_NUCLEOTIDE_BIOSYNTHETIC_PROCESS		26	-0.50937355	-1.4182163	0.06680585	0.34033027	1.0	3584	tags=38%, list=16%, signal=46%
GO_RNA_SPLICING	GO_RNA_SPLICING		331	-0.35681486	-1.4164184	0.13163064	0.34306794	1.0	5932	tags=39%, list=27%, signal=53%
GO_REGULATION_OF_CELL_AGING	GO_REGULATION_OF_CELL_AGING		32	-0.5336022	-1.4155678	0.08125	0.34323573	1.0	2932	tags=38%, list=13%, signal=43%
GO_REGULATION_OF_DNA_DEPENDENT_DNA_REPLICATION	GO_REGULATION_OF_DNA_DEPENDENT_DNA_REPLICATION		40	-0.6086681	-1.4151475	0.07478633	0.3425289	1.0	2886	tags=43%, list=13%, signal=49%
GO_REGULATION_OF_SIGNAL_TRANSDUCTION_BY_P53_CLASS_MEDIATOR	GO_REGULATION_OF_SIGNAL_TRANSDUCTION_BY_P53_CLASS_MEDIATOR		158	-0.43721014	-1.4149611	0.07628866	0.3412392	1.0	3287	tags=32%, list=15%, signal=37%
GO_NEGATIVE_REGULATION_OF_ALCOHOL_BIOSYNTHETIC_PROCESS	GO_NEGATIVE_REGULATION_OF_ALCOHOL_BIOSYNTHETIC_PROCESS		17	-0.639813	-1.4144834	0.06326531	0.3407026	1.0	2090	tags=35%, list=10%, signal=39%
GO_REGULATION_OF_ARP2_3_COMPLEX_MEDIATED_ACTIN_NUCLEATION	GO_REGULATION_OF_ARP2_3_COMPLEX_MEDIATED_ACTIN_NUCLEATION		15	-0.46542826	-1.4143091	0.07312253	0.33935407	1.0	4836	tags=40%, list=22%, signal=51%
GO_NEGATIVE_REGULATION_OF_CELL_CYCLE_PROCESS	GO_NEGATIVE_REGULATION_OF_CELL_CYCLE_PROCESS		202	-0.41825086	-1.4140692	0.050607286	0.3382943	1.0	3549	tags=31%, list=16%, signal=37%
GO_SPLICEOSOMAL_COMPLEX_ASSEMBLY	GO_SPLICEOSOMAL_COMPLEX_ASSEMBLY		49	-0.42177686	-1.4140068	0.11857708	0.33680284	1.0	5932	tags=41%, list=27%, signal=56%
GO_MICROTUBULE_BASED_MOVEMENT	GO_MICROTUBULE_BASED_MOVEMENT		189	-0.39382038	-1.4112298	0.048117153	0.34189808	1.0	2117	tags=17%, list=10%, signal=19%
GO_NUCLEOTIDE_BINDING_DOMAIN_LEUCINE_RICH_REPEAT_CONTAINING_RECEPTOR_SIGNALING_PATHWAY	GO_NUCLEOTIDE_BINDING_DOMAIN_LEUCINE_RICH_REPEAT_CONTAINING_RECEPTOR_SIGNALING_PATHWAY		26	-0.472665	-1.4109808	0.10646388	0.34071094	1.0	4941	tags=38%, list=23%, signal=50%
GO_REGULATION_OF_CHROMOSOME_ORGANIZATION	GO_REGULATION_OF_CHROMOSOME_ORGANIZATION		261	-0.37989935	-1.4081236	0.054545455	0.34610963	1.0	4712	tags=33%, list=22%, signal=42%
GO_PTERIDINE_CONTAINING_COMPOUND_BIOSYNTHETIC_PROCESS	GO_PTERIDINE_CONTAINING_COMPOUND_BIOSYNTHETIC_PROCESS		15	-0.5883735	-1.407066	0.104627766	0.34711438	1.0	5057	tags=53%, list=23%, signal=69%
GO_CELL_CYCLE_G2_M_PHASE_TRANSITION	GO_CELL_CYCLE_G2_M_PHASE_TRANSITION		132	-0.4539327	-1.4062247	0.072289154	0.34742016	1.0	3314	tags=32%, list=15%, signal=37%
GO_NUCLEAR_ENVELOPE_ORGANIZATION	GO_NUCLEAR_ENVELOPE_ORGANIZATION		76	-0.4251875	-1.4056942	0.08070866	0.34708115	1.0	4192	tags=38%, list=19%, signal=47%
GO_MITOCHONDRIAL_MEMBRANE_ORGANIZATION	GO_MITOCHONDRIAL_MEMBRANE_ORGANIZATION		86	-0.39203396	-1.4054203	0.050290134	0.34607333	1.0	4134	tags=36%, list=19%, signal=44%
GO_NUCLEAR_EXPORT	GO_NUCLEAR_EXPORT		130	-0.4073055	-1.4052029	0.14629258	0.34492585	1.0	5497	tags=42%, list=25%, signal=55%
GO_LEUKOCYTE_APOPTOTIC_PROCESS	GO_LEUKOCYTE_APOPTOTIC_PROCESS		21	-0.5845451	-1.4041326	0.07254902	0.34604308	1.0	2781	tags=38%, list=13%, signal=44%
GO_ANTEROGRADE_AXONAL_TRANSPORT	GO_ANTEROGRADE_AXONAL_TRANSPORT		21	-0.49043438	-1.401804	0.10062893	0.3502572	1.0	120	tags=10%, list=1%, signal=10%
GO_PROTEIN_K63_LINKED_UBIQUITINATION	GO_PROTEIN_K63_LINKED_UBIQUITINATION		35	-0.44551903	-1.4016552	0.06827309	0.34901634	1.0	7293	tags=63%, list=34%, signal=94%
GO_DNA_REPLICATION	GO_DNA_REPLICATION		194	-0.52913463	-1.4009054	0.11728395	0.34918508	1.0	4520	tags=51%, list=21%, signal=63%
GO_PROTEIN_TRANSMEMBRANE_TRANSPORT	GO_PROTEIN_TRANSMEMBRANE_TRANSPORT		45	-0.44294366	-1.4004959	0.09072165	0.348593	1.0	6424	tags=60%, list=30%, signal=85%
GO_NUCLEAR_TRANSPORT	GO_NUCLEAR_TRANSPORT		324	-0.33299688	-1.3996813	0.027777778	0.34893563	1.0	4700	tags=36%, list=22%, signal=45%
GO_MITOTIC_G2_M_TRANSITION_CHECKPOINT	GO_MITOTIC_G2_M_TRANSITION_CHECKPOINT		18	-0.6039944	-1.3996443	0.13087934	0.34741077	1.0	1318	tags=33%, list=6%, signal=35%
GO_CELL_SEPARATION_AFTER_CYTOKINESIS	GO_CELL_SEPARATION_AFTER_CYTOKINESIS		16	-0.54491085	-1.3988775	0.10735586	0.34760258	1.0	5447	tags=44%, list=25%, signal=58%
GO_DETECTION_OF_VISIBLE_LIGHT	GO_DETECTION_OF_VISIBLE_LIGHT		41	-0.44134685	-1.3974955	0.07862903	0.3492868	1.0	3104	tags=20%, list=14%, signal=23%
GO_NEGATIVE_REGULATION_OF_DNA_DEPENDENT_DNA_REPLICATION	GO_NEGATIVE_REGULATION_OF_DNA_DEPENDENT_DNA_REPLICATION		16	-0.6111351	-1.3965966	0.12890625	0.34995505	1.0	4517	tags=44%, list=21%, signal=55%
GO_RECIPROCAL_DNA_RECOMBINATION	GO_RECIPROCAL_DNA_RECOMBINATION		36	-0.5049708	-1.3960087	0.120162934	0.3499285	1.0	3086	tags=31%, list=14%, signal=36%
GO_TELOMERE_CAPPING	GO_TELOMERE_CAPPING		23	-0.5554763	-1.3953868	0.120162934	0.3500146	1.0	3094	tags=35%, list=14%, signal=41%
GO_DECIDUALIZATION	GO_DECIDUALIZATION		20	-0.6249457	-1.3946357	0.06263048	0.35025677	1.0	3656	tags=65%, list=17%, signal=78%
GO_RNA_PHOSPHODIESTER_BOND_HYDROLYSIS_ENDONUCLEOLYTIC	GO_RNA_PHOSPHODIESTER_BOND_HYDROLYSIS_ENDONUCLEOLYTIC		47	-0.44359607	-1.3945827	0.09406953	0.3488041	1.0	3283	tags=40%, list=15%, signal=48%
GO_POSITIVE_REGULATION_OF_CELL_DIVISION	GO_POSITIVE_REGULATION_OF_CELL_DIVISION		120	-0.47246167	-1.3945428	0.043032788	0.3473581	1.0	1976	tags=24%, list=9%, signal=26%
GO_SIGNAL_TRANSDUCTION_IN_RESPONSE_TO_DNA_DAMAGE	GO_SIGNAL_TRANSDUCTION_IN_RESPONSE_TO_DNA_DAMAGE		91	-0.4444804	-1.3941437	0.08167331	0.34679216	1.0	4022	tags=36%, list=18%, signal=44%
GO_GLYCOSYL_COMPOUND_BIOSYNTHETIC_PROCESS	GO_GLYCOSYL_COMPOUND_BIOSYNTHETIC_PROCESS		103	-0.3871129	-1.3929943	0.035714287	0.34802222	1.0	2804	tags=26%, list=13%, signal=30%
GO_RNA_METHYLATION	GO_RNA_METHYLATION		45	-0.48031035	-1.3923485	0.14139344	0.3480929	1.0	5810	tags=49%, list=27%, signal=67%
GO_G1_DNA_DAMAGE_CHECKPOINT	GO_G1_DNA_DAMAGE_CHECKPOINT		69	-0.45224008	-1.3920455	0.08964144	0.34728122	1.0	4022	tags=36%, list=18%, signal=44%
GO_SPINDLE_LOCALIZATION	GO_SPINDLE_LOCALIZATION		37	-0.48390177	-1.3916198	0.10769231	0.34680247	1.0	2097	tags=27%, list=10%, signal=30%
GO_CYTOPLASMIC_PATTERN_RECOGNITION_RECEPTOR_SIGNALING_PATHWAY	GO_CYTOPLASMIC_PATTERN_RECOGNITION_RECEPTOR_SIGNALING_PATHWAY		31	-0.515905	-1.3914261	0.13492064	0.34574467	1.0	4941	tags=42%, list=23%, signal=54%
GO_RIBOSOMAL_LARGE_SUBUNIT_ASSEMBLY	GO_RIBOSOMAL_LARGE_SUBUNIT_ASSEMBLY		22	-0.52499163	-1.3906938	0.14345114	0.346005	1.0	1766	tags=23%, list=8%, signal=25%
GO_STRAND_DISPLACEMENT	GO_STRAND_DISPLACEMENT		26	-0.6789572	-1.3893237	0.11585366	0.34780562	1.0	3269	tags=58%, list=15%, signal=68%
GO_RNA_CATABOLIC_PROCESS	GO_RNA_CATABOLIC_PROCESS		194	-0.32392675	-1.3884258	0.08565737	0.34857324	1.0	3233	tags=20%, list=15%, signal=23%
GO_REGULATION_OF_DNA_TEMPLATED_TRANSCRIPTION_ELONGATION	GO_REGULATION_OF_DNA_TEMPLATED_TRANSCRIPTION_ELONGATION		38	-0.43306828	-1.3866917	0.104950495	0.35128	1.0	3645	tags=34%, list=17%, signal=41%
GO_DEOXYRIBONUCLEOSIDE_TRIPHOSPHATE_METABOLIC_PROCESS	GO_DEOXYRIBONUCLEOSIDE_TRIPHOSPHATE_METABOLIC_PROCESS		16	-0.5960118	-1.3863227	0.11960784	0.35068154	1.0	3196	tags=56%, list=15%, signal=66%
GO_NEGATIVE_REGULATION_OF_MITOTIC_CELL_CYCLE	GO_NEGATIVE_REGULATION_OF_MITOTIC_CELL_CYCLE		187	-0.40750492	-1.3846875	0.06958251	0.35310706	1.0	2327	tags=25%, list=11%, signal=28%
GO_REGULATION_OF_VIRAL_TRANSCRIPTION	GO_REGULATION_OF_VIRAL_TRANSCRIPTION		56	-0.41161683	-1.3830402	0.094412334	0.3555723	1.0	6035	tags=46%, list=28%, signal=64%
GO_MEIOTIC_CHROMOSOME_SEGREGATION	GO_MEIOTIC_CHROMOSOME_SEGREGATION		52	-0.47727543	-1.3806126	0.11909651	0.35988703	1.0	2876	tags=27%, list=13%, signal=31%
GO_REGULATION_OF_KERATINOCYTE_DIFFERENTIATION	GO_REGULATION_OF_KERATINOCYTE_DIFFERENTIATION		26	-0.5662608	-1.3796266	0.09467456	0.36083138	1.0	1017	tags=19%, list=5%, signal=20%
GO_RNA_PHOSPHODIESTER_BOND_HYDROLYSIS	GO_RNA_PHOSPHODIESTER_BOND_HYDROLYSIS		99	-0.39938787	-1.3770818	0.070281126	0.365692	1.0	3283	tags=34%, list=15%, signal=40%
GO_SIGNAL_TRANSDUCTION_IN_ABSENCE_OF_LIGAND	GO_SIGNAL_TRANSDUCTION_IN_ABSENCE_OF_LIGAND		33	-0.49614188	-1.3761433	0.09448819	0.3664432	1.0	649	tags=21%, list=3%, signal=22%
GO_SOMATIC_DIVERSIFICATION_OF_IMMUNOGLOBULINS	GO_SOMATIC_DIVERSIFICATION_OF_IMMUNOGLOBULINS		27	-0.5169145	-1.3754115	0.11394892	0.3667922	1.0	2650	tags=30%, list=12%, signal=34%
GO_RRNA_CATABOLIC_PROCESS	GO_RRNA_CATABOLIC_PROCESS		16	-0.5496344	-1.3751972	0.12857144	0.36580783	1.0	2227	tags=38%, list=10%, signal=42%
GO_TRNA_TRANSPORT	GO_TRNA_TRANSPORT		31	-0.5100412	-1.373846	0.18577075	0.36749727	1.0	4059	tags=42%, list=19%, signal=51%
GO_POSITIVE_REGULATION_OF_CELL_CYCLE_G1_S_PHASE_TRANSITION	GO_POSITIVE_REGULATION_OF_CELL_CYCLE_G1_S_PHASE_TRANSITION		28	-0.51767904	-1.3730437	0.08146639	0.3678646	1.0	1602	tags=21%, list=7%, signal=23%
GO_DNA_GEOMETRIC_CHANGE	GO_DNA_GEOMETRIC_CHANGE		78	-0.5098529	-1.3728745	0.14457831	0.366812	1.0	5926	tags=49%, list=27%, signal=67%
GO_REGULATION_OF_DNA_REPLICATION	GO_REGULATION_OF_DNA_REPLICATION		153	-0.43249765	-1.3720872	0.07317073	0.367295	1.0	4779	tags=44%, list=22%, signal=56%
GO_REGULATION_OF_MITOPHAGY	GO_REGULATION_OF_MITOPHAGY		40	-0.40097934	-1.3715758	0.10344828	0.36715528	1.0	5309	tags=43%, list=24%, signal=56%
GO_REGULATION_OF_DNA_RECOMBINATION	GO_REGULATION_OF_DNA_RECOMBINATION		54	-0.4886582	-1.3703363	0.09920635	0.36855662	1.0	4564	tags=43%, list=21%, signal=54%
GO_REGULATION_OF_TRANSCRIPTION_FROM_RNA_POLYMERASE_II_PROMOTER_IN_RESPONSE_TO_HYPOXIA	GO_REGULATION_OF_TRANSCRIPTION_FROM_RNA_POLYMERASE_II_PROMOTER_IN_RESPONSE_TO_HYPOXIA		32	-0.42247683	-1.3685617	0.10621242	0.3714873	1.0	408	tags=9%, list=2%, signal=10%
GO_DNA_CONFORMATION_CHANGE	GO_DNA_CONFORMATION_CHANGE		235	-0.4792631	-1.3664289	0.11088296	0.37531686	1.0	3692	tags=36%, list=17%, signal=43%
GO_PROTEIN_DNA_COMPLEX_SUBUNIT_ORGANIZATION	GO_PROTEIN_DNA_COMPLEX_SUBUNIT_ORGANIZATION		196	-0.44846544	-1.3661461	0.100823045	0.37460765	1.0	4607	tags=38%, list=21%, signal=47%
GO_VIRION_ASSEMBLY	GO_VIRION_ASSEMBLY		35	-0.43145052	-1.366123	0.11262136	0.3731787	1.0	5754	tags=34%, list=26%, signal=47%
GO_NEGATIVE_REGULATION_OF_TELOMERE_MAINTENANCE_VIA_TELOMERE_LENGTHENING	GO_NEGATIVE_REGULATION_OF_TELOMERE_MAINTENANCE_VIA_TELOMERE_LENGTHENING		17	-0.49360895	-1.3659405	0.1614786	0.3721923	1.0	7356	tags=65%, list=34%, signal=98%
GO_NEGATIVE_REGULATION_OF_EPIDERMIS_DEVELOPMENT	GO_NEGATIVE_REGULATION_OF_EPIDERMIS_DEVELOPMENT		16	-0.631192	-1.3657064	0.095703125	0.37133485	1.0	1654	tags=31%, list=8%, signal=34%
GO_TELOMERE_MAINTENANCE_VIA_TELOMERASE	GO_TELOMERE_MAINTENANCE_VIA_TELOMERASE		16	-0.4910624	-1.3653232	0.12627292	0.3708073	1.0	6350	tags=69%, list=29%, signal=97%
GO_CHROMATIN_ASSEMBLY_OR_DISASSEMBLY	GO_CHROMATIN_ASSEMBLY_OR_DISASSEMBLY		144	-0.48361775	-1.3647689	0.11585366	0.3708198	1.0	3881	tags=35%, list=18%, signal=43%
GO_POSITIVE_REGULATION_OF_MONOOXYGENASE_ACTIVITY	GO_POSITIVE_REGULATION_OF_MONOOXYGENASE_ACTIVITY		27	-0.5260588	-1.3644943	0.057768926	0.37014478	1.0	4517	tags=44%, list=21%, signal=56%
GO_DSRNA_FRAGMENTATION	GO_DSRNA_FRAGMENTATION		17	-0.5220262	-1.3635617	0.12145749	0.370898	1.0	5173	tags=53%, list=24%, signal=69%
GO_MICROTUBULE_CYTOSKELETON_ORGANIZATION	GO_MICROTUBULE_CYTOSKELETON_ORGANIZATION		314	-0.40094241	-1.3632332	0.071428575	0.37021676	1.0	1588	tags=18%, list=7%, signal=20%
GO_PYRIMIDINE_NUCLEOSIDE_BIOSYNTHETIC_PROCESS	GO_PYRIMIDINE_NUCLEOSIDE_BIOSYNTHETIC_PROCESS		25	-0.5007715	-1.3624493	0.092369474	0.37082043	1.0	3155	tags=36%, list=15%, signal=42%
GO_RESPONSE_TO_X_RAY	GO_RESPONSE_TO_X_RAY		30	-0.5273366	-1.3609513	0.0797546	0.3729699	1.0	2578	tags=47%, list=12%, signal=53%
GO_CELL_DIFFERENTIATION_INVOLVED_IN_EMBRYONIC_PLACENTA_DEVELOPMENT	GO_CELL_DIFFERENTIATION_INVOLVED_IN_EMBRYONIC_PLACENTA_DEVELOPMENT		25	-0.53325135	-1.360373	0.06841046	0.37297988	1.0	2595	tags=36%, list=12%, signal=41%
GO_POSITIVE_REGULATION_OF_G1_S_TRANSITION_OF_MITOTIC_CELL_CYCLE	GO_POSITIVE_REGULATION_OF_G1_S_TRANSITION_OF_MITOTIC_CELL_CYCLE		24	-0.5125332	-1.3593258	0.08739837	0.37415043	1.0	1602	tags=21%, list=7%, signal=22%
GO_REGULATION_OF_DOUBLE_STRAND_BREAK_REPAIR	GO_REGULATION_OF_DOUBLE_STRAND_BREAK_REPAIR		32	-0.5306143	-1.3589319	0.12929294	0.37369967	1.0	2066	tags=34%, list=9%, signal=38%
GO_SYNAPTONEMAL_COMPLEX_ORGANIZATION	GO_SYNAPTONEMAL_COMPLEX_ORGANIZATION		20	-0.5973685	-1.3586034	0.111827955	0.373125	1.0	4481	tags=40%, list=21%, signal=50%
GO_NEGATIVE_REGULATION_OF_CIRCADIAN_RHYTHM	GO_NEGATIVE_REGULATION_OF_CIRCADIAN_RHYTHM		16	-0.5071001	-1.3573648	0.08714597	0.37466052	1.0	1524	tags=25%, list=7%, signal=27%
GO_NEGATIVE_REGULATION_OF_HISTONE_MODIFICATION	GO_NEGATIVE_REGULATION_OF_HISTONE_MODIFICATION		34	-0.4164973	-1.3548142	0.11157025	0.37946165	1.0	4613	tags=32%, list=21%, signal=41%
GO_RNA_POLYADENYLATION	GO_RNA_POLYADENYLATION		28	-0.40475368	-1.3547103	0.16966067	0.37827525	1.0	7052	tags=50%, list=32%, signal=74%
GO_NUCLEIC_ACID_PHOSPHODIESTER_BOND_HYDROLYSIS	GO_NUCLEIC_ACID_PHOSPHODIESTER_BOND_HYDROLYSIS		221	-0.37616298	-1.3530853	0.08016032	0.38087708	1.0	4607	tags=37%, list=21%, signal=47%
GO_DNA_DEPENDENT_DNA_REPLICATION_MAINTENANCE_OF_FIDELITY	GO_DNA_DEPENDENT_DNA_REPLICATION_MAINTENANCE_OF_FIDELITY		19	-0.58262426	-1.352841	0.14851485	0.3801019	1.0	2997	tags=42%, list=14%, signal=49%
GO_MICROTUBULE_BASED_PROCESS	GO_MICROTUBULE_BASED_PROCESS		473	-0.3745175	-1.3525271	0.067653276	0.37944874	1.0	2180	tags=18%, list=10%, signal=20%
GO_OLIGOSACCHARIDE_LIPID_INTERMEDIATE_BIOSYNTHETIC_PROCESS	GO_OLIGOSACCHARIDE_LIPID_INTERMEDIATE_BIOSYNTHETIC_PROCESS		20	-0.52431655	-1.3519787	0.12650603	0.37929443	1.0	4630	tags=65%, list=21%, signal=82%
GO_RRNA_METHYLATION	GO_RRNA_METHYLATION		15	-0.5256561	-1.3515505	0.19329388	0.37900653	1.0	7994	tags=67%, list=37%, signal=105%
GO_REGULATION_OF_ALCOHOL_BIOSYNTHETIC_PROCESS	GO_REGULATION_OF_ALCOHOL_BIOSYNTHETIC_PROCESS		44	-0.518915	-1.351325	0.06719368	0.37822515	1.0	2341	tags=25%, list=11%, signal=28%
GO_REGULATION_OF_TRANSCRIPTION_FROM_RNA_POLYMERASE_I_PROMOTER	GO_REGULATION_OF_TRANSCRIPTION_FROM_RNA_POLYMERASE_I_PROMOTER		23	-0.4638425	-1.3505938	0.16945606	0.3786426	1.0	3764	tags=35%, list=17%, signal=42%
GO_SYNAPTIC_VESICLE_RECYCLING	GO_SYNAPTIC_VESICLE_RECYCLING		22	-0.5080447	-1.3488679	0.06326531	0.38165718	1.0	1122	tags=18%, list=5%, signal=19%
GO_PEPTIDYL_CYSTEINE_MODIFICATION	GO_PEPTIDYL_CYSTEINE_MODIFICATION		20	-0.52564496	-1.3469743	0.08531746	0.38478842	1.0	3451	tags=30%, list=16%, signal=36%
GO_POSITIVE_REGULATION_OF_CHROMOSOME_ORGANIZATION	GO_POSITIVE_REGULATION_OF_CHROMOSOME_ORGANIZATION		140	-0.35860008	-1.3464178	0.08097166	0.38481754	1.0	4779	tags=34%, list=22%, signal=44%
GO_NEGATIVE_REGULATION_OF_CELL_CYCLE_PHASE_TRANSITION	GO_NEGATIVE_REGULATION_OF_CELL_CYCLE_PHASE_TRANSITION		139	-0.40406162	-1.3458256	0.086419754	0.38489744	1.0	4022	tags=32%, list=18%, signal=39%
GO_CHROMOSOME_CONDENSATION	GO_CHROMOSOME_CONDENSATION		29	-0.6022744	-1.3442757	0.15975104	0.38720745	1.0	1781	tags=41%, list=8%, signal=45%
GO_NUCLEOBASE_BIOSYNTHETIC_PROCESS	GO_NUCLEOBASE_BIOSYNTHETIC_PROCESS		18	-0.5299865	-1.3438519	0.11134454	0.386953	1.0	3584	tags=56%, list=16%, signal=66%
GO_GENE_SILENCING_BY_RNA	GO_GENE_SILENCING_BY_RNA		116	-0.40676653	-1.343023	0.12175649	0.3876312	1.0	5304	tags=40%, list=24%, signal=52%
GO_NIK_NF_KAPPAB_SIGNALING	GO_NIK_NF_KAPPAB_SIGNALING		80	-0.435191	-1.340391	0.16205534	0.3926035	1.0	5341	tags=48%, list=25%, signal=63%
GO_LYMPHOCYTE_APOPTOTIC_PROCESS	GO_LYMPHOCYTE_APOPTOTIC_PROCESS		18	-0.54038596	-1.3398948	0.109561756	0.39241946	1.0	3747	tags=44%, list=17%, signal=54%
GO_DNA_PACKAGING	GO_DNA_PACKAGING		159	-0.486102	-1.339803	0.1352459	0.39127973	1.0	3881	tags=38%, list=18%, signal=46%
GO_RNA_SPLICING_VIA_ENDONUCLEOLYTIC_CLEAVAGE_AND_LIGATION	GO_RNA_SPLICING_VIA_ENDONUCLEOLYTIC_CLEAVAGE_AND_LIGATION		15	-0.470784	-1.339304	0.16867469	0.3911944	1.0	6292	tags=60%, list=29%, signal=84%
GO_AMINO_ACID_ACTIVATION	GO_AMINO_ACID_ACTIVATION		46	-0.4655902	-1.3390814	0.1910569	0.39033967	1.0	5417	tags=39%, list=25%, signal=52%
GO_INTESTINAL_EPITHELIAL_CELL_DIFFERENTIATION	GO_INTESTINAL_EPITHELIAL_CELL_DIFFERENTIATION		16	-0.5346047	-1.3372699	0.08301158	0.39368775	1.0	2310	tags=44%, list=11%, signal=49%
GO_DNA_REPLICATION_DEPENDENT_NUCLEOSOME_ORGANIZATION	GO_DNA_REPLICATION_DEPENDENT_NUCLEOSOME_ORGANIZATION		24	-0.6413965	-1.3358539	0.17322835	0.39572412	1.0	2964	tags=42%, list=14%, signal=48%
GO_PROTEIN_FOLDING	GO_PROTEIN_FOLDING		196	-0.31521893	-1.3345618	0.06485356	0.39772207	1.0	5790	tags=44%, list=27%, signal=59%
GO_REGULATION_OF_GENE_EXPRESSION_EPIGENETIC	GO_REGULATION_OF_GENE_EXPRESSION_EPIGENETIC		193	-0.36663032	-1.3342141	0.12552302	0.39719108	1.0	5961	tags=40%, list=27%, signal=54%
GO_POSITIVE_REGULATION_OF_MITOCHONDRIAL_OUTER_MEMBRANE_PERMEABILIZATION_INVOLVED_IN_APOPTOTIC_SIGNALING_PATHWAY	GO_POSITIVE_REGULATION_OF_MITOCHONDRIAL_OUTER_MEMBRANE_PERMEABILIZATION_INVOLVED_IN_APOPTOTIC_SIGNALING_PATHWAY		35	-0.46624035	-1.3307425	0.11857708	0.40457126	1.0	4109	tags=40%, list=19%, signal=49%
GO_RESPONSE_TO_IONIZING_RADIATION	GO_RESPONSE_TO_IONIZING_RADIATION		137	-0.41508391	-1.3299867	0.08179959	0.40515417	1.0	2781	tags=33%, list=13%, signal=37%
GO_NEGATIVE_REGULATION_OF_PROTEIN_CATABOLIC_PROCESS	GO_NEGATIVE_REGULATION_OF_PROTEIN_CATABOLIC_PROCESS		101	-0.370726	-1.3293946	0.06412826	0.40524524	1.0	1833	tags=18%, list=8%, signal=19%
GO_RESPONSE_TO_UV	GO_RESPONSE_TO_UV		119	-0.39644453	-1.3289868	0.06485356	0.40495878	1.0	3261	tags=34%, list=15%, signal=40%
GO_NUCLEOTIDE_SUGAR_BIOSYNTHETIC_PROCESS	GO_NUCLEOTIDE_SUGAR_BIOSYNTHETIC_PROCESS		17	-0.5497603	-1.3275616	0.113871634	0.407319	1.0	4024	tags=53%, list=18%, signal=65%
GO_REGULATION_OF_HAIR_CYCLE	GO_REGULATION_OF_HAIR_CYCLE		21	-0.57186425	-1.327132	0.08966862	0.40700874	1.0	2932	tags=43%, list=13%, signal=49%
GO_CELLULAR_RESPONSE_TO_LIGHT_STIMULUS	GO_CELLULAR_RESPONSE_TO_LIGHT_STIMULUS		87	-0.38274726	-1.3261966	0.06666667	0.40791205	1.0	3121	tags=28%, list=14%, signal=32%
GO_PYRIMIDINE_NUCLEOSIDE_TRIPHOSPHATE_BIOSYNTHETIC_PROCESS	GO_PYRIMIDINE_NUCLEOSIDE_TRIPHOSPHATE_BIOSYNTHETIC_PROCESS		15	-0.56400335	-1.3256334	0.12090164	0.40794492	1.0	1408	tags=33%, list=6%, signal=36%
GO_MALE_MEIOSIS	GO_MALE_MEIOSIS		35	-0.50904316	-1.3247561	0.06734694	0.4088653	1.0	2542	tags=34%, list=12%, signal=39%
GO_MATERNAL_PROCESS_INVOLVED_IN_FEMALE_PREGNANCY	GO_MATERNAL_PROCESS_INVOLVED_IN_FEMALE_PREGNANCY		58	-0.44655517	-1.3234413	0.075510204	0.41077158	1.0	3656	tags=38%, list=17%, signal=45%
GO_SYNAPTIC_VESICLE_ENDOCYTOSIS	GO_SYNAPTIC_VESICLE_ENDOCYTOSIS		17	-0.51749325	-1.3215868	0.11405295	0.41405627	1.0	972	tags=18%, list=4%, signal=18%
GO_NUCLEOBASE_CONTAINING_SMALL_MOLECULE_INTERCONVERSION	GO_NUCLEOBASE_CONTAINING_SMALL_MOLECULE_INTERCONVERSION		19	-0.4917616	-1.3205116	0.144	0.4154372	1.0	3345	tags=37%, list=15%, signal=43%
GO_REGULATION_OF_CELLULAR_PROTEIN_CATABOLIC_PROCESS	GO_REGULATION_OF_CELLULAR_PROTEIN_CATABOLIC_PROCESS		256	-0.32973778	-1.3191688	0.08982036	0.41743687	1.0	4212	tags=30%, list=19%, signal=37%
GO_SOMATIC_RECOMBINATION_OF_IMMUNOGLOBULIN_GENE_SEGMENTS	GO_SOMATIC_RECOMBINATION_OF_IMMUNOGLOBULIN_GENE_SEGMENTS		21	-0.48182493	-1.3178626	0.15187377	0.41922176	1.0	2650	tags=29%, list=12%, signal=33%
GO_PROTEIN_DEPOLYMERIZATION	GO_PROTEIN_DEPOLYMERIZATION		23	-0.5665227	-1.3174975	0.16424116	0.41879335	1.0	1253	tags=26%, list=6%, signal=28%
GO_CENTROSOME_DUPLICATION	GO_CENTROSOME_DUPLICATION		31	-0.51750124	-1.3136557	0.15120968	0.42709127	1.0	1588	tags=23%, list=7%, signal=24%
GO_NEGATIVE_REGULATION_OF_SIGNAL_TRANSDUCTION_BY_P53_CLASS_MEDIATOR	GO_NEGATIVE_REGULATION_OF_SIGNAL_TRANSDUCTION_BY_P53_CLASS_MEDIATOR		26	-0.45679268	-1.3128754	0.11730769	0.42764884	1.0	3235	tags=38%, list=15%, signal=45%
GO_AMIDE_BIOSYNTHETIC_PROCESS	GO_AMIDE_BIOSYNTHETIC_PROCESS		449	-0.31733608	-1.3122852	0.13052209	0.4278399	1.0	5057	tags=33%, list=23%, signal=42%
GO_NEGATIVE_REGULATION_OF_LIPID_BIOSYNTHETIC_PROCESS	GO_NEGATIVE_REGULATION_OF_LIPID_BIOSYNTHETIC_PROCESS		42	-0.46341163	-1.3116648	0.0862423	0.42814302	1.0	2090	tags=21%, list=10%, signal=24%
GO_GENE_SILENCING	GO_GENE_SILENCING		173	-0.37173682	-1.3113413	0.1417004	0.42763263	1.0	5173	tags=36%, list=24%, signal=47%
GO_NEGATIVE_REGULATION_OF_MEIOTIC_CELL_CYCLE	GO_NEGATIVE_REGULATION_OF_MEIOTIC_CELL_CYCLE		18	-0.5426946	-1.3112456	0.09710744	0.42648408	1.0	2876	tags=39%, list=13%, signal=45%
GO_NEGATIVE_REGULATION_OF_SIGNAL_TRANSDUCTION_IN_ABSENCE_OF_LIGAND	GO_NEGATIVE_REGULATION_OF_SIGNAL_TRANSDUCTION_IN_ABSENCE_OF_LIGAND		30	-0.55085427	-1.3104984	0.10869565	0.42698768	1.0	3303	tags=47%, list=15%, signal=55%
GO_REGULATION_OF_DNA_METABOLIC_PROCESS	GO_REGULATION_OF_DNA_METABOLIC_PROCESS		316	-0.37105113	-1.309472	0.098	0.42830297	1.0	4779	tags=38%, list=22%, signal=48%
GO_PYRIMIDINE_CONTAINING_COMPOUND_BIOSYNTHETIC_PROCESS	GO_PYRIMIDINE_CONTAINING_COMPOUND_BIOSYNTHETIC_PROCESS		35	-0.46030834	-1.3086369	0.10625	0.4289265	1.0	3584	tags=37%, list=16%, signal=44%
GO_FOLIC_ACID_CONTAINING_COMPOUND_METABOLIC_PROCESS	GO_FOLIC_ACID_CONTAINING_COMPOUND_METABOLIC_PROCESS		26	-0.4655384	-1.3084345	0.16242662	0.4280618	1.0	3439	tags=42%, list=16%, signal=50%
GO_NCRNA_CATABOLIC_PROCESS	GO_NCRNA_CATABOLIC_PROCESS		21	-0.50776076	-1.3080542	0.14859438	0.42766583	1.0	2356	tags=38%, list=11%, signal=43%
GO_MITOCHONDRIAL_TRANSMEMBRANE_TRANSPORT	GO_MITOCHONDRIAL_TRANSMEMBRANE_TRANSPORT		49	-0.4061364	-1.3079033	0.18426502	0.42665824	1.0	4999	tags=43%, list=23%, signal=56%
GO_DETECTION_OF_LIGHT_STIMULUS	GO_DETECTION_OF_LIGHT_STIMULUS		55	-0.38333103	-1.3065196	0.117529884	0.42884138	1.0	2442	tags=15%, list=11%, signal=16%
GO_RRNA_TRANSCRIPTION	GO_RRNA_TRANSCRIPTION		16	-0.5054654	-1.306401	0.1444867	0.427814	1.0	4892	tags=50%, list=22%, signal=64%
GO_NUCLEOBASE_CONTAINING_COMPOUND_TRANSPORT	GO_NUCLEOBASE_CONTAINING_COMPOUND_TRANSPORT		176	-0.34849823	-1.3056606	0.15060242	0.4283413	1.0	4704	tags=33%, list=22%, signal=42%
GO_POSITIVE_REGULATION_OF_CELL_CYCLE_ARREST	GO_POSITIVE_REGULATION_OF_CELL_CYCLE_ARREST		81	-0.42300937	-1.3051338	0.0960334	0.42838094	1.0	4022	tags=36%, list=18%, signal=44%
GO_REGULATION_OF_CYSTEINE_TYPE_ENDOPEPTIDASE_ACTIVITY_INVOLVED_IN_APOPTOTIC_SIGNALING_PATHWAY	GO_REGULATION_OF_CYSTEINE_TYPE_ENDOPEPTIDASE_ACTIVITY_INVOLVED_IN_APOPTOTIC_SIGNALING_PATHWAY		22	-0.5413041	-1.3048158	0.14341846	0.42792726	1.0	3299	tags=41%, list=15%, signal=48%
GO_RELEASE_OF_CYTOCHROME_C_FROM_MITOCHONDRIA	GO_RELEASE_OF_CYTOCHROME_C_FROM_MITOCHONDRIA		21	-0.53319186	-1.3047582	0.14604463	0.42674726	1.0	4111	tags=67%, list=19%, signal=82%
GO_MITOCHONDRION_MORPHOGENESIS	GO_MITOCHONDRION_MORPHOGENESIS		19	-0.4500684	-1.303982	0.14889336	0.42734843	1.0	4111	tags=37%, list=19%, signal=45%
GO_PURINE_NUCLEOSIDE_MONOPHOSPHATE_BIOSYNTHETIC_PROCESS	GO_PURINE_NUCLEOSIDE_MONOPHOSPHATE_BIOSYNTHETIC_PROCESS		55	-0.38545468	-1.300755	0.12929294	0.43407425	1.0	2730	tags=31%, list=13%, signal=35%
GO_POSITIVE_REGULATION_OF_EPIDERMIS_DEVELOPMENT	GO_POSITIVE_REGULATION_OF_EPIDERMIS_DEVELOPMENT		30	-0.5405157	-1.3002369	0.10671937	0.4339892	1.0	3538	tags=37%, list=16%, signal=44%
GO_RNA_LOCALIZATION	GO_RNA_LOCALIZATION		162	-0.3696983	-1.2978435	0.17979798	0.43873826	1.0	4704	tags=36%, list=22%, signal=46%
GO_HISTONE_UBIQUITINATION	GO_HISTONE_UBIQUITINATION		34	-0.34900513	-1.2959216	0.16666667	0.4423509	1.0	6758	tags=38%, list=31%, signal=55%
GO_POSITIVE_REGULATION_OF_EPIDERMAL_CELL_DIFFERENTIATION	GO_POSITIVE_REGULATION_OF_EPIDERMAL_CELL_DIFFERENTIATION		18	-0.53469497	-1.2945246	0.111561865	0.4445218	1.0	977	tags=17%, list=4%, signal=17%
GO_REGULATION_OF_EXTRINSIC_APOPTOTIC_SIGNALING_PATHWAY_IN_ABSENCE_OF_LIGAND	GO_REGULATION_OF_EXTRINSIC_APOPTOTIC_SIGNALING_PATHWAY_IN_ABSENCE_OF_LIGAND		44	-0.5170497	-1.2944981	0.13141684	0.44324565	1.0	3362	tags=43%, list=15%, signal=51%
GO_POSITIVE_REGULATION_OF_DNA_METABOLIC_PROCESS	GO_POSITIVE_REGULATION_OF_DNA_METABOLIC_PROCESS		174	-0.3831022	-1.2938125	0.11680328	0.44358143	1.0	4779	tags=42%, list=22%, signal=53%
GO_TELOMERE_MAINTENANCE_VIA_TELOMERE_LENGTHENING	GO_TELOMERE_MAINTENANCE_VIA_TELOMERE_LENGTHENING		25	-0.4495362	-1.2907813	0.20283976	0.44977656	1.0	6350	tags=56%, list=29%, signal=79%
GO_MRNA_PROCESSING	GO_MRNA_PROCESSING		387	-0.31493357	-1.290214	0.19688109	0.44985142	1.0	5932	tags=37%, list=27%, signal=50%
GO_NEURON_APOPTOTIC_PROCESS	GO_NEURON_APOPTOTIC_PROCESS		34	-0.43789744	-1.2897143	0.14341085	0.44974044	1.0	3856	tags=32%, list=18%, signal=39%
GO_CENTROSOME_LOCALIZATION	GO_CENTROSOME_LOCALIZATION		17	-0.51536113	-1.2894355	0.19057377	0.44913635	1.0	5095	tags=53%, list=23%, signal=69%
GO_CEREBELLAR_CORTEX_DEVELOPMENT	GO_CEREBELLAR_CORTEX_DEVELOPMENT		45	-0.45088717	-1.2888887	0.17463617	0.44922802	1.0	3597	tags=31%, list=17%, signal=37%
GO_REGULATION_OF_DNA_REPAIR	GO_REGULATION_OF_DNA_REPAIR		67	-0.41743103	-1.2885917	0.17034069	0.4486736	1.0	5568	tags=43%, list=26%, signal=58%
GO_MEMBRANE_DISASSEMBLY	GO_MEMBRANE_DISASSEMBLY		44	-0.46411607	-1.2868406	0.19094488	0.4519095	1.0	4059	tags=43%, list=19%, signal=53%
GO_INTRINSIC_APOPTOTIC_SIGNALING_PATHWAY_IN_RESPONSE_TO_DNA_DAMAGE	GO_INTRINSIC_APOPTOTIC_SIGNALING_PATHWAY_IN_RESPONSE_TO_DNA_DAMAGE		69	-0.40377635	-1.283228	0.11478599	0.4602789	1.0	4732	tags=41%, list=22%, signal=52%
GO_POSITIVE_REGULATION_OF_MRNA_METABOLIC_PROCESS	GO_POSITIVE_REGULATION_OF_MRNA_METABOLIC_PROCESS		39	-0.3598604	-1.2818547	0.17436975	0.46239433	1.0	4737	tags=33%, list=22%, signal=43%
GO_PLACENTA_DEVELOPMENT	GO_PLACENTA_DEVELOPMENT		135	-0.3873481	-1.2816738	0.061099797	0.46152246	1.0	2865	tags=26%, list=13%, signal=30%
GO_NEGATIVE_REGULATION_OF_HISTONE_METHYLATION	GO_NEGATIVE_REGULATION_OF_HISTONE_METHYLATION		16	-0.4926633	-1.2773557	0.19959266	0.4714355	1.0	2066	tags=25%, list=9%, signal=28%
GO_MODULATION_OF_TRANSCRIPTION_IN_OTHER_ORGANISM_INVOLVED_IN_SYMBIOTIC_INTERACTION	GO_MODULATION_OF_TRANSCRIPTION_IN_OTHER_ORGANISM_INVOLVED_IN_SYMBIOTIC_INTERACTION		21	-0.4690669	-1.275865	0.17418033	0.47413784	1.0	4996	tags=43%, list=23%, signal=56%
GO_PROTEIN_REFOLDING	GO_PROTEIN_REFOLDING		17	-0.49684715	-1.2754357	0.17177914	0.47385553	1.0	6702	tags=59%, list=31%, signal=85%
GO_POSITIVE_REGULATION_OF_PROTEIN_AUTOPHOSPHORYLATION	GO_POSITIVE_REGULATION_OF_PROTEIN_AUTOPHOSPHORYLATION		21	-0.5325742	-1.275261	0.1375	0.47292846	1.0	1478	tags=29%, list=7%, signal=31%
GO_REGULATION_OF_CELL_CYCLE_ARREST	GO_REGULATION_OF_CELL_CYCLE_ARREST		102	-0.39953297	-1.2749337	0.1574468	0.47241256	1.0	4022	tags=34%, list=18%, signal=42%
GO_RNA_MODIFICATION	GO_RNA_MODIFICATION		103	-0.39108333	-1.2749102	0.24	0.47111148	1.0	5810	tags=50%, list=27%, signal=67%
GO_CELLULAR_RESPONSE_TO_HEAT	GO_CELLULAR_RESPONSE_TO_HEAT		33	-0.48607907	-1.2746259	0.114519425	0.47053725	1.0	4256	tags=52%, list=20%, signal=64%
GO_PYRIDINE_CONTAINING_COMPOUND_BIOSYNTHETIC_PROCESS	GO_PYRIDINE_CONTAINING_COMPOUND_BIOSYNTHETIC_PROCESS		18	-0.5381644	-1.2716535	0.14677104	0.4767516	1.0	3494	tags=39%, list=16%, signal=46%
GO_REGULATION_OF_PROTEIN_CATABOLIC_PROCESS	GO_REGULATION_OF_PROTEIN_CATABOLIC_PROCESS		370	-0.31087062	-1.2694887	0.08171206	0.4809689	1.0	4212	tags=29%, list=19%, signal=35%
GO_ESTABLISHMENT_OF_PROTEIN_LOCALIZATION_TO_ORGANELLE	GO_ESTABLISHMENT_OF_PROTEIN_LOCALIZATION_TO_ORGANELLE		318	-0.26504198	-1.2679602	0.0996016	0.48370978	1.0	5069	tags=29%, list=23%, signal=37%
GO_EMBRYONIC_AXIS_SPECIFICATION	GO_EMBRYONIC_AXIS_SPECIFICATION		32	-0.45250657	-1.2677808	0.15863454	0.48271936	1.0	5737	tags=44%, list=26%, signal=59%
GO_NUCLEOSIDE_PHOSPHATE_BIOSYNTHETIC_PROCESS	GO_NUCLEOSIDE_PHOSPHATE_BIOSYNTHETIC_PROCESS		167	-0.33908704	-1.2664416	0.074074075	0.48486564	1.0	2981	tags=28%, list=14%, signal=32%
GO_PROTEIN_AUTOUBIQUITINATION	GO_PROTEIN_AUTOUBIQUITINATION		48	-0.36254114	-1.2660973	0.17681728	0.4844196	1.0	3261	tags=21%, list=15%, signal=24%
GO_REGULATION_OF_MITOCHONDRIAL_OUTER_MEMBRANE_PERMEABILIZATION_INVOLVED_IN_APOPTOTIC_SIGNALING_PATHWAY	GO_REGULATION_OF_MITOCHONDRIAL_OUTER_MEMBRANE_PERMEABILIZATION_INVOLVED_IN_APOPTOTIC_SIGNALING_PATHWAY		40	-0.41801167	-1.2659975	0.15127702	0.48329023	1.0	4109	tags=38%, list=19%, signal=46%
GO_CHROMATIN_SILENCING_AT_RDNA	GO_CHROMATIN_SILENCING_AT_RDNA		25	-0.54275835	-1.2655226	0.22988506	0.48315376	1.0	2977	tags=36%, list=14%, signal=42%
GO_SECRETORY_GRANULE_ORGANIZATION	GO_SECRETORY_GRANULE_ORGANIZATION		24	-0.4419771	-1.2652888	0.18647541	0.48240176	1.0	5910	tags=46%, list=27%, signal=63%
GO_SOMATIC_DIVERSIFICATION_OF_IMMUNE_RECEPTORS	GO_SOMATIC_DIVERSIFICATION_OF_IMMUNE_RECEPTORS		39	-0.44351184	-1.2643288	0.20669292	0.48345876	1.0	2650	tags=26%, list=12%, signal=29%
GO_NEGATIVE_REGULATION_OF_LIPID_STORAGE	GO_NEGATIVE_REGULATION_OF_LIPID_STORAGE		17	-0.5323657	-1.262736	0.1570248	0.48627418	1.0	4384	tags=41%, list=20%, signal=52%
GO_POSITIVE_REGULATION_OF_PROTEIN_DEACETYLATION	GO_POSITIVE_REGULATION_OF_PROTEIN_DEACETYLATION		18	-0.4855319	-1.2619939	0.17716536	0.48690408	1.0	2341	tags=28%, list=11%, signal=31%
GO_REGULATION_OF_TELOMERE_MAINTENANCE_VIA_TELOMERE_LENGTHENING	GO_REGULATION_OF_TELOMERE_MAINTENANCE_VIA_TELOMERE_LENGTHENING		46	-0.38656917	-1.2618115	0.19341564	0.48607424	1.0	5037	tags=43%, list=23%, signal=56%
GO_STEROID_CATABOLIC_PROCESS	GO_STEROID_CATABOLIC_PROCESS		24	-0.49547082	-1.261211	0.15983607	0.486278	1.0	443	tags=13%, list=2%, signal=13%
GO_POST_TRANSLATIONAL_PROTEIN_MODIFICATION	GO_POST_TRANSLATIONAL_PROTEIN_MODIFICATION		34	-0.39345717	-1.2603316	0.14028056	0.48721024	1.0	5666	tags=41%, list=26%, signal=56%
GO_PROTEIN_SUMOYLATION	GO_PROTEIN_SUMOYLATION		110	-0.3950906	-1.2597433	0.1992032	0.4873852	1.0	5395	tags=43%, list=25%, signal=57%
GO_REGULATION_OF_CELLULAR_SENESCENCE	GO_REGULATION_OF_CELLULAR_SENESCENCE		26	-0.49252775	-1.2583151	0.18565401	0.48983505	1.0	4517	tags=50%, list=21%, signal=63%
GO_CARBOHYDRATE_PHOSPHORYLATION	GO_CARBOHYDRATE_PHOSPHORYLATION		20	-0.4700091	-1.2575723	0.13552362	0.49049464	1.0	2140	tags=25%, list=10%, signal=28%
GO_PIGMENT_BIOSYNTHETIC_PROCESS	GO_PIGMENT_BIOSYNTHETIC_PROCESS		46	-0.3824734	-1.2572606	0.1352459	0.4900047	1.0	4590	tags=39%, list=21%, signal=49%
GO_NUCLEOSIDE_TRANSPORT	GO_NUCLEOSIDE_TRANSPORT		15	-0.5010686	-1.2572337	0.18503119	0.48874706	1.0	1510	tags=20%, list=7%, signal=21%
GO_POSITIVE_REGULATION_OF_VASCULAR_ENDOTHELIAL_GROWTH_FACTOR_RECEPTOR_SIGNALING_PATHWAY	GO_POSITIVE_REGULATION_OF_VASCULAR_ENDOTHELIAL_GROWTH_FACTOR_RECEPTOR_SIGNALING_PATHWAY		15	-0.5541377	-1.257216	0.17575757	0.48747894	1.0	2372	tags=33%, list=11%, signal=37%
GO_T_CELL_APOPTOTIC_PROCESS	GO_T_CELL_APOPTOTIC_PROCESS		15	-0.5396722	-1.2569907	0.1959596	0.48683125	1.0	3747	tags=47%, list=17%, signal=56%
GO_NUCLEOTIDE_EXCISION_REPAIR_DNA_INCISION	GO_NUCLEOTIDE_EXCISION_REPAIR_DNA_INCISION		38	-0.42315805	-1.2539353	0.22289157	0.49346134	1.0	5725	tags=39%, list=26%, signal=53%
GO_NEUTROPHIL_MEDIATED_IMMUNITY	GO_NEUTROPHIL_MEDIATED_IMMUNITY		21	-0.57886827	-1.2537566	0.18699187	0.49261037	1.0	3586	tags=43%, list=16%, signal=51%
GO_GUANOSINE_CONTAINING_COMPOUND_METABOLIC_PROCESS	GO_GUANOSINE_CONTAINING_COMPOUND_METABOLIC_PROCESS		42	-0.41251332	-1.253585	0.1197479	0.4917935	1.0	1438	tags=21%, list=7%, signal=23%
GO_RESPONSE_TO_VITAMIN_E	GO_RESPONSE_TO_VITAMIN_E		15	-0.54875934	-1.2533231	0.1482966	0.49116102	1.0	2263	tags=40%, list=10%, signal=45%
GO_TRANSCRIPTION_FROM_RNA_POLYMERASE_III_PROMOTER	GO_TRANSCRIPTION_FROM_RNA_POLYMERASE_III_PROMOTER		38	-0.39687398	-1.2530972	0.18489066	0.490441	1.0	6576	tags=50%, list=30%, signal=72%
GO_CENTRIOLE_ASSEMBLY	GO_CENTRIOLE_ASSEMBLY		18	-0.53824234	-1.2521532	0.20328543	0.4915633	1.0	821	tags=17%, list=4%, signal=17%
GO_MALE_MEIOSIS_I	GO_MALE_MEIOSIS_I		16	-0.5324522	-1.2504375	0.16237624	0.49481142	1.0	2542	tags=38%, list=12%, signal=42%
GO_POSITIVE_REGULATION_OF_CELLULAR_PROTEIN_CATABOLIC_PROCESS	GO_POSITIVE_REGULATION_OF_CELLULAR_PROTEIN_CATABOLIC_PROCESS		182	-0.32646796	-1.2493249	0.15247525	0.4964545	1.0	4066	tags=32%, list=19%, signal=40%
GO_REGULATION_OF_DNA_METHYLATION	GO_REGULATION_OF_DNA_METHYLATION		16	-0.4965037	-1.2471194	0.19921105	0.50084335	1.0	2349	tags=31%, list=11%, signal=35%
GO_MAGNESIUM_ION_TRANSMEMBRANE_TRANSPORT	GO_MAGNESIUM_ION_TRANSMEMBRANE_TRANSPORT		15	-0.50267076	-1.246667	0.15682282	0.50072443	1.0	4577	tags=33%, list=21%, signal=42%
GO_CELLULAR_RESPONSE_TO_EPIDERMAL_GROWTH_FACTOR_STIMULUS	GO_CELLULAR_RESPONSE_TO_EPIDERMAL_GROWTH_FACTOR_STIMULUS		22	-0.44889548	-1.2453637	0.20717132	0.502796	1.0	3368	tags=32%, list=15%, signal=38%
GO_REGULATION_OF_CELL_CYCLE_G1_S_PHASE_TRANSITION	GO_REGULATION_OF_CELL_CYCLE_G1_S_PHASE_TRANSITION		139	-0.3555752	-1.2425742	0.116564415	0.5087473	1.0	4022	tags=31%, list=18%, signal=38%
GO_CHROMATIN_SILENCING	GO_CHROMATIN_SILENCING		68	-0.42441157	-1.2418036	0.24950495	0.5095569	1.0	3385	tags=29%, list=16%, signal=35%
GO_PYRIMIDINE_NUCLEOSIDE_TRIPHOSPHATE_METABOLIC_PROCESS	GO_PYRIMIDINE_NUCLEOSIDE_TRIPHOSPHATE_METABOLIC_PROCESS		17	-0.49890432	-1.2417688	0.18609408	0.5083306	1.0	1408	tags=29%, list=6%, signal=31%
GO_NEGATIVE_REGULATION_OF_APOPTOTIC_SIGNALING_PATHWAY	GO_NEGATIVE_REGULATION_OF_APOPTOTIC_SIGNALING_PATHWAY		184	-0.3499963	-1.2412846	0.072434604	0.5083438	1.0	3303	tags=31%, list=15%, signal=36%
GO_MRNA_CIS_SPLICING_VIA_SPLICEOSOME	GO_MRNA_CIS_SPLICING_VIA_SPLICEOSOME		16	-0.45893422	-1.2410916	0.2416503	0.50756496	1.0	5886	tags=44%, list=27%, signal=60%
GO_CHROMATIN_REMODELING	GO_CHROMATIN_REMODELING		137	-0.37012747	-1.2406807	0.19198312	0.5072828	1.0	3774	tags=31%, list=17%, signal=37%
GO_REGULATION_OF_PROTEASOMAL_UBIQUITIN_DEPENDENT_PROTEIN_CATABOLIC_PROCESS	GO_REGULATION_OF_PROTEASOMAL_UBIQUITIN_DEPENDENT_PROTEIN_CATABOLIC_PROCESS		140	-0.33325675	-1.2363675	0.13518886	0.5174155	1.0	2017	tags=19%, list=9%, signal=21%
GO_MISMATCH_REPAIR	GO_MISMATCH_REPAIR		28	-0.48174456	-1.2360177	0.24625267	0.5171201	1.0	5597	tags=50%, list=26%, signal=67%
GO_REGULATION_OF_TUMOR_NECROSIS_FACTOR_MEDIATED_SIGNALING_PATHWAY	GO_REGULATION_OF_TUMOR_NECROSIS_FACTOR_MEDIATED_SIGNALING_PATHWAY		45	-0.38910583	-1.2334586	0.1670061	0.52250737	1.0	5533	tags=42%, list=25%, signal=57%
GO_REGULATION_OF_MEMBRANE_PERMEABILITY	GO_REGULATION_OF_MEMBRANE_PERMEABILITY		67	-0.3563463	-1.232729	0.165692	0.5231313	1.0	4365	tags=33%, list=20%, signal=41%
GO_NEGATIVE_REGULATION_OF_EXTRINSIC_APOPTOTIC_SIGNALING_PATHWAY	GO_NEGATIVE_REGULATION_OF_EXTRINSIC_APOPTOTIC_SIGNALING_PATHWAY		93	-0.40867323	-1.2324098	0.14777328	0.5226028	1.0	2967	tags=33%, list=14%, signal=38%
GO_RNA_DEPENDENT_DNA_BIOSYNTHETIC_PROCESS	GO_RNA_DEPENDENT_DNA_BIOSYNTHETIC_PROCESS		20	-0.39391145	-1.231942	0.21052632	0.52249134	1.0	6702	tags=65%, list=31%, signal=94%
GO_HEME_BIOSYNTHETIC_PROCESS	GO_HEME_BIOSYNTHETIC_PROCESS		20	-0.4024652	-1.2315961	0.21325052	0.5221985	1.0	5309	tags=40%, list=24%, signal=53%
GO_SIGNAL_TRANSDUCTION_BY_P53_CLASS_MEDIATOR	GO_SIGNAL_TRANSDUCTION_BY_P53_CLASS_MEDIATOR		120	-0.36131263	-1.2297535	0.14512922	0.5258685	1.0	4022	tags=31%, list=18%, signal=38%
GO_INNER_MITOCHONDRIAL_MEMBRANE_ORGANIZATION	GO_INNER_MITOCHONDRIAL_MEMBRANE_ORGANIZATION		16	-0.46770653	-1.2288175	0.252	0.5270687	1.0	3729	tags=44%, list=17%, signal=53%
GO_REGULATION_OF_DOUBLE_STRAND_BREAK_REPAIR_VIA_HOMOLOGOUS_RECOMBINATION	GO_REGULATION_OF_DOUBLE_STRAND_BREAK_REPAIR_VIA_HOMOLOGOUS_RECOMBINATION		16	-0.56346107	-1.228357	0.24950495	0.5268887	1.0	3165	tags=44%, list=15%, signal=51%
GO_RNA_PHOSPHODIESTER_BOND_HYDROLYSIS_EXONUCLEOLYTIC	GO_RNA_PHOSPHODIESTER_BOND_HYDROLYSIS_EXONUCLEOLYTIC		32	-0.4146321	-1.2280241	0.20440882	0.5263863	1.0	5154	tags=41%, list=24%, signal=53%
GO_NUCLEAR_IMPORT	GO_NUCLEAR_IMPORT		122	-0.32207975	-1.2279702	0.14428858	0.5252045	1.0	5264	tags=44%, list=24%, signal=58%
GO_DNA_TEMPLATED_TRANSCRIPTION_INITIATION	GO_DNA_TEMPLATED_TRANSCRIPTION_INITIATION		192	-0.29814795	-1.2258762	0.14343435	0.5293536	1.0	4760	tags=31%, list=22%, signal=40%
GO_PTERIDINE_CONTAINING_COMPOUND_METABOLIC_PROCESS	GO_PTERIDINE_CONTAINING_COMPOUND_METABOLIC_PROCESS		32	-0.42945966	-1.2254393	0.21165049	0.52918136	1.0	3439	tags=38%, list=16%, signal=44%
GO_POSITIVE_REGULATION_OF_TELOMERE_MAINTENANCE	GO_POSITIVE_REGULATION_OF_TELOMERE_MAINTENANCE		42	-0.368147	-1.2251532	0.19916143	0.5286196	1.0	4779	tags=40%, list=22%, signal=52%
GO_REGULATION_OF_PROTEASOMAL_PROTEIN_CATABOLIC_PROCESS	GO_REGULATION_OF_PROTEASOMAL_PROTEIN_CATABOLIC_PROCESS		171	-0.31336632	-1.2248148	0.13414635	0.5282342	1.0	2946	tags=22%, list=14%, signal=25%
GO_RESPONSE_TO_FOOD	GO_RESPONSE_TO_FOOD		19	-0.54786247	-1.223617	0.20801526	0.53010607	1.0	2595	tags=37%, list=12%, signal=42%
GO_MULTI_ORGANISM_ORGANELLE_ORGANIZATION	GO_MULTI_ORGANISM_ORGANELLE_ORGANIZATION		22	-0.4374225	-1.2220542	0.24505928	0.5329935	1.0	5447	tags=36%, list=25%, signal=48%
GO_POSITIVE_REGULATION_OF_DNA_REPLICATION	GO_POSITIVE_REGULATION_OF_DNA_REPLICATION		83	-0.4042868	-1.2220122	0.16839917	0.5318277	1.0	3933	tags=40%, list=18%, signal=48%
GO_POSITIVE_REGULATION_OF_GENE_EXPRESSION_EPIGENETIC	GO_POSITIVE_REGULATION_OF_GENE_EXPRESSION_EPIGENETIC		65	-0.39714518	-1.2214129	0.22941177	0.5320462	1.0	5854	tags=49%, list=27%, signal=67%
GO_REGULATION_OF_TELOMERE_MAINTENANCE	GO_REGULATION_OF_TELOMERE_MAINTENANCE		61	-0.34661996	-1.2195264	0.20654397	0.5357823	1.0	5037	tags=38%, list=23%, signal=49%
GO_PROTEIN_K48_LINKED_UBIQUITINATION	GO_PROTEIN_K48_LINKED_UBIQUITINATION		44	-0.3344876	-1.2188951	0.18471338	0.53621256	1.0	2405	tags=18%, list=11%, signal=20%
GO_REGULATION_OF_HAIR_FOLLICLE_DEVELOPMENT	GO_REGULATION_OF_HAIR_FOLLICLE_DEVELOPMENT		15	-0.58038855	-1.2188131	0.19449902	0.53511435	1.0	2554	tags=40%, list=12%, signal=45%
GO_PSEUDOURIDINE_SYNTHESIS	GO_PSEUDOURIDINE_SYNTHESIS		16	-0.49851868	-1.2183684	0.25838265	0.53500056	1.0	2370	tags=44%, list=11%, signal=49%
GO_RESPONSE_TO_CADMIUM_ION	GO_RESPONSE_TO_CADMIUM_ION		39	-0.38640437	-1.2179229	0.17479675	0.53488666	1.0	5560	tags=49%, list=26%, signal=65%
GO_GLUCOSE_6_PHOSPHATE_METABOLIC_PROCESS	GO_GLUCOSE_6_PHOSPHATE_METABOLIC_PROCESS		21	-0.4832292	-1.2177634	0.24701196	0.53399867	1.0	7720	tags=71%, list=35%, signal=111%
GO_ESTABLISHMENT_OF_MITOTIC_SPINDLE_LOCALIZATION	GO_ESTABLISHMENT_OF_MITOTIC_SPINDLE_LOCALIZATION		23	-0.4688837	-1.217199	0.20158103	0.5342417	1.0	1794	tags=26%, list=8%, signal=28%
GO_L_AMINO_ACID_TRANSPORT	GO_L_AMINO_ACID_TRANSPORT		55	-0.3838413	-1.2166191	0.19238476	0.53443885	1.0	1817	tags=18%, list=8%, signal=20%
GO_REGULATION_OF_PEPTIDYL_SERINE_PHOSPHORYLATION_OF_STAT_PROTEIN	GO_REGULATION_OF_PEPTIDYL_SERINE_PHOSPHORYLATION_OF_STAT_PROTEIN		21	-0.5266124	-1.2165916	0.23828125	0.5332178	1.0	1907	tags=19%, list=9%, signal=21%
GO_PROTEIN_LOCALIZATION_TO_CENTROSOME	GO_PROTEIN_LOCALIZATION_TO_CENTROSOME		15	-0.5301184	-1.2161324	0.24273859	0.5330827	1.0	3257	tags=33%, list=15%, signal=39%
GO_GPI_ANCHOR_METABOLIC_PROCESS	GO_GPI_ANCHOR_METABOLIC_PROCESS		32	-0.43078673	-1.213508	0.2016632	0.5385843	1.0	3557	tags=31%, list=16%, signal=37%
GO_POSITIVE_REGULATION_OF_VIRAL_GENOME_REPLICATION	GO_POSITIVE_REGULATION_OF_VIRAL_GENOME_REPLICATION		29	-0.40904582	-1.2117494	0.26838967	0.54192394	1.0	6667	tags=48%, list=31%, signal=70%
GO_DNA_LIGATION	GO_DNA_LIGATION		16	-0.5073418	-1.2096554	0.25518674	0.54620516	1.0	2151	tags=25%, list=10%, signal=28%
GO_SYNAPSIS	GO_SYNAPSIS		29	-0.44127852	-1.2093939	0.23347108	0.54562986	1.0	7293	tags=45%, list=34%, signal=67%
GO_POSITIVE_REGULATION_OF_PROTEIN_CATABOLIC_PROCESS	GO_POSITIVE_REGULATION_OF_PROTEIN_CATABOLIC_PROCESS		249	-0.30710086	-1.207032	0.15369649	0.5506328	1.0	4075	tags=30%, list=19%, signal=37%
GO_REGULATION_OF_TRANSLATION_IN_RESPONSE_TO_STRESS	GO_REGULATION_OF_TRANSLATION_IN_RESPONSE_TO_STRESS		19	-0.4165406	-1.2062247	0.26666668	0.5514438	1.0	4140	tags=42%, list=19%, signal=52%
GO_HISTONE_PHOSPHORYLATION	GO_HISTONE_PHOSPHORYLATION		24	-0.4965249	-1.2054921	0.22954091	0.55210024	1.0	2741	tags=50%, list=13%, signal=57%
GO_PROTEIN_DESTABILIZATION	GO_PROTEIN_DESTABILIZATION		33	-0.41729686	-1.203817	0.2046332	0.55548453	1.0	1587	tags=21%, list=7%, signal=23%
GO_OOCYTE_MATURATION	GO_OOCYTE_MATURATION		18	-0.4703418	-1.2031106	0.2027559	0.55604535	1.0	2504	tags=33%, list=12%, signal=38%
GO_PIGMENT_GRANULE_ORGANIZATION	GO_PIGMENT_GRANULE_ORGANIZATION		20	-0.46074513	-1.2013663	0.21579961	0.5594955	1.0	1713	tags=25%, list=8%, signal=27%
GO_CEREBELLAR_CORTEX_MORPHOGENESIS	GO_CEREBELLAR_CORTEX_MORPHOGENESIS		29	-0.49414933	-1.201359	0.25313807	0.55821395	1.0	3597	tags=38%, list=17%, signal=45%
GO_NEGATIVE_REGULATION_OF_CYCLIN_DEPENDENT_PROTEIN_KINASE_ACTIVITY	GO_NEGATIVE_REGULATION_OF_CYCLIN_DEPENDENT_PROTEIN_KINASE_ACTIVITY		29	-0.38448128	-1.2006947	0.16041666	0.55876803	1.0	1796	tags=28%, list=8%, signal=30%
GO_NEGATIVE_REGULATION_OF_TYPE_I_INTERFERON_PRODUCTION	GO_NEGATIVE_REGULATION_OF_TYPE_I_INTERFERON_PRODUCTION		37	-0.5155346	-1.199542	0.28105906	0.5605442	1.0	3541	tags=35%, list=16%, signal=42%
GO_HOMOLOGOUS_CHROMOSOME_SEGREGATION	GO_HOMOLOGOUS_CHROMOSOME_SEGREGATION		39	-0.4366112	-1.1992855	0.2400835	0.5599108	1.0	3915	tags=28%, list=18%, signal=34%
GO_INTRINSIC_APOPTOTIC_SIGNALING_PATHWAY_IN_RESPONSE_TO_DNA_DAMAGE_BY_P53_CLASS_MEDIATOR	GO_INTRINSIC_APOPTOTIC_SIGNALING_PATHWAY_IN_RESPONSE_TO_DNA_DAMAGE_BY_P53_CLASS_MEDIATOR		28	-0.4182611	-1.1991513	0.2264529	0.5589288	1.0	1753	tags=21%, list=8%, signal=23%
GO_NEGATIVE_REGULATION_OF_MRNA_METABOLIC_PROCESS	GO_NEGATIVE_REGULATION_OF_MRNA_METABOLIC_PROCESS		32	-0.32055235	-1.1979104	0.26275992	0.5610134	1.0	8590	tags=47%, list=39%, signal=77%
GO_REGULATION_OF_EPIDERMIS_DEVELOPMENT	GO_REGULATION_OF_EPIDERMIS_DEVELOPMENT		60	-0.4394987	-1.1957048	0.19281663	0.5657031	1.0	3538	tags=28%, list=16%, signal=34%
GO_COFACTOR_BIOSYNTHETIC_PROCESS	GO_COFACTOR_BIOSYNTHETIC_PROCESS		149	-0.35370663	-1.1952018	0.1959596	0.5657277	1.0	5880	tags=40%, list=27%, signal=54%
GO_CELLULAR_COMPONENT_DISASSEMBLY	GO_CELLULAR_COMPONENT_DISASSEMBLY		490	-0.30202824	-1.1948456	0.15226337	0.5654485	1.0	3892	tags=30%, list=18%, signal=36%
GO_ESTABLISHMENT_OF_SPINDLE_ORIENTATION	GO_ESTABLISHMENT_OF_SPINDLE_ORIENTATION		25	-0.45517963	-1.1940786	0.2388664	0.56627744	1.0	1794	tags=24%, list=8%, signal=26%
GO_PURINE_NUCLEOSIDE_BIOSYNTHETIC_PROCESS	GO_PURINE_NUCLEOSIDE_BIOSYNTHETIC_PROCESS		78	-0.3442592	-1.1939027	0.1746988	0.56545496	1.0	2373	tags=22%, list=11%, signal=24%
GO_POSITIVE_REGULATION_OF_PROTEOLYSIS	GO_POSITIVE_REGULATION_OF_PROTEOLYSIS		344	-0.31061247	-1.1918244	0.1252485	0.569707	1.0	3423	tags=28%, list=16%, signal=32%
GO_ALPHA_AMINO_ACID_BIOSYNTHETIC_PROCESS	GO_ALPHA_AMINO_ACID_BIOSYNTHETIC_PROCESS		71	-0.40198925	-1.1912073	0.2356688	0.5700722	1.0	2657	tags=27%, list=12%, signal=30%
GO_CELLULAR_RESPONSE_TO_RADIATION	GO_CELLULAR_RESPONSE_TO_RADIATION		131	-0.33531713	-1.1906937	0.17819707	0.5701799	1.0	2090	tags=23%, list=10%, signal=25%
GO_AMINO_ACID_TRANSMEMBRANE_TRANSPORT	GO_AMINO_ACID_TRANSMEMBRANE_TRANSPORT		61	-0.38770527	-1.1892648	0.1838843	0.5727789	1.0	2508	tags=21%, list=12%, signal=24%
GO_RESPONSE_TO_VITAMIN	GO_RESPONSE_TO_VITAMIN		97	-0.39975646	-1.1887604	0.13347022	0.5728624	1.0	2047	tags=23%, list=9%, signal=25%
GO_AZOLE_TRANSPORT	GO_AZOLE_TRANSPORT		15	-0.49144167	-1.1884162	0.221519	0.57246375	1.0	3662	tags=40%, list=17%, signal=48%
GO_TETRAHYDROFOLATE_METABOLIC_PROCESS	GO_TETRAHYDROFOLATE_METABOLIC_PROCESS		18	-0.4614704	-1.188097	0.24701196	0.5720321	1.0	3439	tags=39%, list=16%, signal=46%
GO_POSITIVE_REGULATION_OF_LAMELLIPODIUM_ORGANIZATION	GO_POSITIVE_REGULATION_OF_LAMELLIPODIUM_ORGANIZATION		22	-0.38533443	-1.1875136	0.26078027	0.5723401	1.0	3855	tags=27%, list=18%, signal=33%
GO_NEGATIVE_REGULATION_OF_STEROID_METABOLIC_PROCESS	GO_NEGATIVE_REGULATION_OF_STEROID_METABOLIC_PROCESS		22	-0.4790533	-1.1855859	0.21369295	0.5763317	1.0	2990	tags=23%, list=14%, signal=26%
GO_MAMMARY_GLAND_DUCT_MORPHOGENESIS	GO_MAMMARY_GLAND_DUCT_MORPHOGENESIS		27	-0.4763863	-1.1850791	0.22	0.57650775	1.0	3859	tags=37%, list=18%, signal=45%
GO_CELLULAR_RESPONSE_TO_OXYGEN_LEVELS	GO_CELLULAR_RESPONSE_TO_OXYGEN_LEVELS		137	-0.34978688	-1.18479	0.15126051	0.5760037	1.0	2967	tags=23%, list=14%, signal=27%
GO_MULTI_ORGANISM_METABOLIC_PROCESS	GO_MULTI_ORGANISM_METABOLIC_PROCESS		119	-0.27831903	-1.1846585	0.28070176	0.57510287	1.0	4546	tags=18%, list=21%, signal=23%
GO_REGULATION_OF_EPIDERMAL_CELL_DIFFERENTIATION	GO_REGULATION_OF_EPIDERMAL_CELL_DIFFERENTIATION		42	-0.42836946	-1.1842011	0.21104537	0.57502097	1.0	1654	tags=17%, list=8%, signal=18%
GO_CYTOSKELETON_DEPENDENT_INTRACELLULAR_TRANSPORT	GO_CYTOSKELETON_DEPENDENT_INTRACELLULAR_TRANSPORT		107	-0.33188492	-1.1839395	0.19624217	0.5744313	1.0	2117	tags=16%, list=10%, signal=18%
GO_POSITIVE_REGULATION_OF_INTERLEUKIN_6_SECRETION	GO_POSITIVE_REGULATION_OF_INTERLEUKIN_6_SECRETION		16	-0.5000226	-1.1824554	0.23505977	0.57722926	1.0	128	tags=13%, list=1%, signal=13%
GO_ACTIVATION_OF_CYSTEINE_TYPE_ENDOPEPTIDASE_ACTIVITY	GO_ACTIVATION_OF_CYSTEINE_TYPE_ENDOPEPTIDASE_ACTIVITY		91	-0.37587914	-1.1818202	0.16732283	0.57768023	1.0	3280	tags=30%, list=15%, signal=35%
GO_POSITIVE_REGULATION_OF_OXIDOREDUCTASE_ACTIVITY	GO_POSITIVE_REGULATION_OF_OXIDOREDUCTASE_ACTIVITY		44	-0.41124654	-1.1818	0.15843621	0.57647276	1.0	3769	tags=36%, list=17%, signal=44%
GO_REGULATION_OF_LAMELLIPODIUM_ASSEMBLY	GO_REGULATION_OF_LAMELLIPODIUM_ASSEMBLY		25	-0.39269912	-1.1815944	0.23306774	0.57576376	1.0	3515	tags=28%, list=16%, signal=33%
GO_NON_RECOMBINATIONAL_REPAIR	GO_NON_RECOMBINATIONAL_REPAIR		61	-0.39738026	-1.1802678	0.25506073	0.57814354	1.0	6730	tags=46%, list=31%, signal=66%
GO_NEGATIVE_REGULATION_OF_CELL_CYCLE	GO_NEGATIVE_REGULATION_OF_CELL_CYCLE		405	-0.30889145	-1.1801188	0.1322314	0.5772368	1.0	3245	tags=26%, list=15%, signal=30%
GO_FEMALE_GAMETE_GENERATION	GO_FEMALE_GAMETE_GENERATION		88	-0.3739507	-1.1786128	0.15368421	0.5801503	1.0	2147	tags=22%, list=10%, signal=24%
GO_RESPONSE_TO_LIGHT_STIMULUS	GO_RESPONSE_TO_LIGHT_STIMULUS		264	-0.2927222	-1.1784453	0.13293651	0.57933563	1.0	3261	tags=23%, list=15%, signal=26%
GO_POSITIVE_REGULATION_OF_LAMELLIPODIUM_ASSEMBLY	GO_POSITIVE_REGULATION_OF_LAMELLIPODIUM_ASSEMBLY		15	-0.42897144	-1.1782302	0.26693228	0.57861626	1.0	4999	tags=27%, list=23%, signal=35%
GO_POSITIVE_REGULATION_OF_TELOMERE_MAINTENANCE_VIA_TELOMERE_LENGTHENING	GO_POSITIVE_REGULATION_OF_TELOMERE_MAINTENANCE_VIA_TELOMERE_LENGTHENING		30	-0.3838392	-1.178017	0.26069248	0.5779667	1.0	4779	tags=43%, list=22%, signal=55%
GO_REGULATION_OF_LAMELLIPODIUM_ORGANIZATION	GO_REGULATION_OF_LAMELLIPODIUM_ORGANIZATION		33	-0.36077967	-1.1771432	0.2275449	0.5791257	1.0	3855	tags=30%, list=18%, signal=37%
GO_POSITIVE_REGULATION_OF_APOPTOTIC_SIGNALING_PATHWAY	GO_POSITIVE_REGULATION_OF_APOPTOTIC_SIGNALING_PATHWAY		163	-0.3413657	-1.1761786	0.14717741	0.58051836	1.0	2490	tags=23%, list=11%, signal=25%
GO_REGULATION_OF_PROTEIN_EXPORT_FROM_NUCLEUS	GO_REGULATION_OF_PROTEIN_EXPORT_FROM_NUCLEUS		33	-0.3993787	-1.1748254	0.24493927	0.5829228	1.0	1664	tags=18%, list=8%, signal=20%
GO_DNA_DAMAGE_RESPONSE_SIGNAL_TRANSDUCTION_RESULTING_IN_TRANSCRIPTION	GO_DNA_DAMAGE_RESPONSE_SIGNAL_TRANSDUCTION_RESULTING_IN_TRANSCRIPTION		15	-0.56959844	-1.1742989	0.24848485	0.5831005	1.0	2539	tags=40%, list=12%, signal=45%
GO_CHROMOSOME_ORGANIZATION_INVOLVED_IN_MEIOTIC_CELL_CYCLE	GO_CHROMOSOME_ORGANIZATION_INVOLVED_IN_MEIOTIC_CELL_CYCLE		41	-0.4146943	-1.1733531	0.28085107	0.58428264	1.0	2876	tags=24%, list=13%, signal=28%
GO_REGULATION_OF_GENE_SILENCING	GO_REGULATION_OF_GENE_SILENCING		47	-0.39290354	-1.1727544	0.28462997	0.5846352	1.0	5173	tags=34%, list=24%, signal=45%
GO_POSITIVE_REGULATION_OF_HISTONE_METHYLATION	GO_POSITIVE_REGULATION_OF_HISTONE_METHYLATION		30	-0.35850286	-1.1723543	0.24539877	0.5844387	1.0	575	tags=10%, list=3%, signal=10%
GO_PROTEIN_EXPORT_FROM_NUCLEUS	GO_PROTEIN_EXPORT_FROM_NUCLEUS		27	-0.36640403	-1.1710477	0.27364185	0.58676946	1.0	6960	tags=48%, list=32%, signal=71%
GO_ESTABLISHMENT_OF_MITOTIC_SPINDLE_ORIENTATION	GO_ESTABLISHMENT_OF_MITOTIC_SPINDLE_ORIENTATION		19	-0.46218982	-1.1699232	0.24899599	0.5886392	1.0	1794	tags=26%, list=8%, signal=29%
GO_NEGATIVE_REGULATION_OF_CHROMATIN_MODIFICATION	GO_NEGATIVE_REGULATION_OF_CHROMATIN_MODIFICATION		43	-0.36233243	-1.1697227	0.22689076	0.58796006	1.0	4613	tags=30%, list=21%, signal=38%
GO_L_ALPHA_AMINO_ACID_TRANSMEMBRANE_TRANSPORT	GO_L_ALPHA_AMINO_ACID_TRANSMEMBRANE_TRANSPORT		31	-0.41200647	-1.1673795	0.22129436	0.592997	1.0	1523	tags=19%, list=7%, signal=21%
GO_REGULATION_OF_PROTEIN_INSERTION_INTO_MITOCHONDRIAL_MEMBRANE_INVOLVED_IN_APOPTOTIC_SIGNALING_PATHWAY	GO_REGULATION_OF_PROTEIN_INSERTION_INTO_MITOCHONDRIAL_MEMBRANE_INVOLVED_IN_APOPTOTIC_SIGNALING_PATHWAY		28	-0.42263934	-1.1669276	0.25	0.59300894	1.0	4109	tags=39%, list=19%, signal=48%
GO_POSITIVE_REGULATION_OF_MITOCHONDRION_ORGANIZATION	GO_POSITIVE_REGULATION_OF_MITOCHONDRION_ORGANIZATION		150	-0.310669	-1.1668538	0.17933723	0.59196985	1.0	4206	tags=32%, list=19%, signal=39%
GO_POSITIVE_REGULATION_OF_TRANSLATIONAL_INITIATION	GO_POSITIVE_REGULATION_OF_TRANSLATIONAL_INITIATION		21	-0.42309415	-1.1665457	0.2804642	0.5916141	1.0	6885	tags=52%, list=32%, signal=77%
GO_POSITIVE_REGULATION_OF_MRNA_PROCESSING	GO_POSITIVE_REGULATION_OF_MRNA_PROCESSING		27	-0.35218146	-1.1659179	0.29249012	0.5921591	1.0	4533	tags=33%, list=21%, signal=42%
GO_NOTOCHORD_DEVELOPMENT	GO_NOTOCHORD_DEVELOPMENT		17	-0.5460799	-1.1655333	0.23575638	0.5920039	1.0	3976	tags=47%, list=18%, signal=58%
GO_REGULATION_OF_RESPONSE_TO_DNA_DAMAGE_STIMULUS	GO_REGULATION_OF_RESPONSE_TO_DNA_DAMAGE_STIMULUS		130	-0.33440602	-1.1654696	0.21428572	0.59095985	1.0	3626	tags=31%, list=17%, signal=37%
GO_CYTOPLASMIC_TRANSLATION	GO_CYTOPLASMIC_TRANSLATION		39	-0.32521057	-1.1653566	0.30078125	0.59001863	1.0	7386	tags=49%, list=34%, signal=74%
GO_REGULATION_OF_APOPTOTIC_SIGNALING_PATHWAY	GO_REGULATION_OF_APOPTOTIC_SIGNALING_PATHWAY		339	-0.3120451	-1.1637084	0.14426878	0.5930844	1.0	3303	tags=27%, list=15%, signal=31%
GO_REGULATION_OF_TRANSLATIONAL_INITIATION	GO_REGULATION_OF_TRANSLATIONAL_INITIATION		76	-0.2974142	-1.1636719	0.2620424	0.59194696	1.0	4280	tags=29%, list=20%, signal=36%
GO_NECROTIC_CELL_DEATH	GO_NECROTIC_CELL_DEATH		27	-0.46567377	-1.1625413	0.25387597	0.5937736	1.0	2781	tags=30%, list=13%, signal=34%
GO_ORGANELLE_LOCALIZATION	GO_ORGANELLE_LOCALIZATION		386	-0.28762117	-1.162491	0.096837945	0.59270334	1.0	1794	tags=15%, list=8%, signal=16%
GO_POSITIVE_REGULATION_OF_CYCLIN_DEPENDENT_PROTEIN_KINASE_ACTIVITY	GO_POSITIVE_REGULATION_OF_CYCLIN_DEPENDENT_PROTEIN_KINASE_ACTIVITY		32	-0.41993314	-1.1622093	0.26552463	0.5922326	1.0	2595	tags=25%, list=12%, signal=28%
GO_POSITIVE_REGULATION_OF_CHROMATIN_MODIFICATION	GO_POSITIVE_REGULATION_OF_CHROMATIN_MODIFICATION		82	-0.32438415	-1.1616788	0.21694215	0.59239125	1.0	4613	tags=33%, list=21%, signal=42%
GO_DENDRITIC_SPINE_ORGANIZATION	GO_DENDRITIC_SPINE_ORGANIZATION		17	-0.49329627	-1.159046	0.2795699	0.5980838	1.0	1746	tags=24%, list=8%, signal=26%
GO_POSITIVE_REGULATION_OF_CELL_GROWTH	GO_POSITIVE_REGULATION_OF_CELL_GROWTH		139	-0.3199512	-1.1580161	0.15087041	0.59963214	1.0	3183	tags=27%, list=15%, signal=31%
GO_EMBRYO_IMPLANTATION	GO_EMBRYO_IMPLANTATION		35	-0.45916373	-1.1567214	0.23586744	0.6018384	1.0	1418	tags=31%, list=7%, signal=34%
GO_SOMATIC_CELL_DNA_RECOMBINATION	GO_SOMATIC_CELL_DNA_RECOMBINATION		32	-0.40049842	-1.1563172	0.27888447	0.60165924	1.0	2650	tags=25%, list=12%, signal=28%
GO_RESPONSE_TO_RADIATION	GO_RESPONSE_TO_RADIATION		388	-0.29293913	-1.1562257	0.16393442	0.6006888	1.0	3450	tags=26%, list=16%, signal=30%
GO_BLASTOCYST_FORMATION	GO_BLASTOCYST_FORMATION		28	-0.36031577	-1.1558696	0.23518164	0.60040295	1.0	2506	tags=29%, list=12%, signal=32%
GO_POSITIVE_REGULATION_OF_SMOOTH_MUSCLE_CONTRACTION	GO_POSITIVE_REGULATION_OF_SMOOTH_MUSCLE_CONTRACTION		29	-0.4747276	-1.1555779	0.26078027	0.59993744	1.0	3769	tags=31%, list=17%, signal=37%
GO_PROTEIN_LOCALIZATION_TO_ORGANELLE	GO_PROTEIN_LOCALIZATION_TO_ORGANELLE		498	-0.2527244	-1.1553338	0.1869748	0.59942514	1.0	5069	tags=29%, list=23%, signal=37%
GO_NONMOTILE_PRIMARY_CILIUM_ASSEMBLY	GO_NONMOTILE_PRIMARY_CILIUM_ASSEMBLY		22	-0.4174078	-1.1540798	0.28629857	0.6017193	1.0	1078	tags=14%, list=5%, signal=14%
GO_NECROPTOTIC_PROCESS	GO_NECROPTOTIC_PROCESS		20	-0.4942366	-1.1537131	0.27992278	0.6014378	1.0	2333	tags=30%, list=11%, signal=34%
GO_NEGATIVE_REGULATION_OF_ORGANELLE_ORGANIZATION	GO_NEGATIVE_REGULATION_OF_ORGANELLE_ORGANIZATION		364	-0.30692554	-1.1533607	0.22360249	0.6011439	1.0	2338	tags=20%, list=11%, signal=22%
GO_PROTEIN_LOCALIZATION_TO_CYTOSKELETON	GO_PROTEIN_LOCALIZATION_TO_CYTOSKELETON		28	-0.39172637	-1.1527671	0.2798354	0.6015323	1.0	5025	tags=36%, list=23%, signal=46%
GO_REGULATION_OF_ISOTYPE_SWITCHING	GO_REGULATION_OF_ISOTYPE_SWITCHING		24	-0.4643307	-1.1515933	0.2874494	0.60336506	1.0	2703	tags=29%, list=12%, signal=33%
GO_POSITIVE_REGULATION_OF_NEUROLOGICAL_SYSTEM_PROCESS	GO_POSITIVE_REGULATION_OF_NEUROLOGICAL_SYSTEM_PROCESS		20	-0.45735806	-1.1514796	0.29032257	0.60247886	1.0	3446	tags=25%, list=16%, signal=30%
GO_GLUTAMINE_FAMILY_AMINO_ACID_BIOSYNTHETIC_PROCESS	GO_GLUTAMINE_FAMILY_AMINO_ACID_BIOSYNTHETIC_PROCESS		19	-0.4841737	-1.1511042	0.2387755	0.6023243	1.0	5970	tags=47%, list=27%, signal=65%
GO_ORGANIC_ACID_TRANSMEMBRANE_TRANSPORT	GO_ORGANIC_ACID_TRANSMEMBRANE_TRANSPORT		92	-0.36009473	-1.151051	0.18661258	0.6012593	1.0	2772	tags=25%, list=13%, signal=29%
GO_NEGATIVE_REGULATION_OF_DNA_RECOMBINATION	GO_NEGATIVE_REGULATION_OF_DNA_RECOMBINATION		15	-0.51071495	-1.1488683	0.3320158	0.60584646	1.0	1769	tags=33%, list=8%, signal=36%
GO_RESPONSE_TO_VITAMIN_D	GO_RESPONSE_TO_VITAMIN_D		32	-0.48013538	-1.1481088	0.21757323	0.6066949	1.0	1418	tags=28%, list=7%, signal=30%
GO_NUCLEOSIDE_PHOSPHATE_CATABOLIC_PROCESS	GO_NUCLEOSIDE_PHOSPHATE_CATABOLIC_PROCESS		65	-0.34562847	-1.1479995	0.19879518	0.60580695	1.0	2383	tags=23%, list=11%, signal=26%
GO_RESPONSE_TO_GAMMA_RADIATION	GO_RESPONSE_TO_GAMMA_RADIATION		49	-0.3964007	-1.1476986	0.24158415	0.60546017	1.0	2781	tags=31%, list=13%, signal=35%
GO_NEGATIVE_REGULATION_OF_HISTONE_ACETYLATION	GO_NEGATIVE_REGULATION_OF_HISTONE_ACETYLATION		15	-0.4395054	-1.1467813	0.29376256	0.60671914	1.0	4546	tags=40%, list=21%, signal=51%
GO_VITAMIN_TRANSPORT	GO_VITAMIN_TRANSPORT		31	-0.41564766	-1.1458135	0.24892704	0.6082099	1.0	4339	tags=42%, list=20%, signal=52%
GO_REGULATION_OF_CYSTEINE_TYPE_ENDOPEPTIDASE_ACTIVITY	GO_REGULATION_OF_CYSTEINE_TYPE_ENDOPEPTIDASE_ACTIVITY		204	-0.3283654	-1.14447	0.22067595	0.6105008	1.0	3299	tags=27%, list=15%, signal=31%
GO_UBIQUITIN_DEPENDENT_PROTEIN_CATABOLIC_PROCESS_VIA_THE_MULTIVESICULAR_BODY_SORTING_PATHWAY	GO_UBIQUITIN_DEPENDENT_PROTEIN_CATABOLIC_PROCESS_VIA_THE_MULTIVESICULAR_BODY_SORTING_PATHWAY		16	-0.40072665	-1.1429766	0.29277566	0.6132996	1.0	3947	tags=38%, list=18%, signal=46%
GO_PEPTIDYL_PROLINE_MODIFICATION	GO_PEPTIDYL_PROLINE_MODIFICATION		46	-0.35490516	-1.1426804	0.25510204	0.6129066	1.0	3520	tags=26%, list=16%, signal=31%
GO_REGULATION_OF_NUCLEASE_ACTIVITY	GO_REGULATION_OF_NUCLEASE_ACTIVITY		21	-0.4620344	-1.138666	0.31863728	0.6224488	1.0	3627	tags=33%, list=17%, signal=40%
GO_REGULATION_OF_RNA_STABILITY	GO_REGULATION_OF_RNA_STABILITY		129	-0.28267848	-1.138505	0.29389313	0.62166876	1.0	4946	tags=33%, list=23%, signal=43%
GO_HIPPO_SIGNALING	GO_HIPPO_SIGNALING		27	-0.39858013	-1.1372443	0.28458497	0.6239008	1.0	4000	tags=41%, list=18%, signal=50%
GO_REGULATION_OF_DNA_TEMPLATED_TRANSCRIPTION_INITIATION	GO_REGULATION_OF_DNA_TEMPLATED_TRANSCRIPTION_INITIATION		31	-0.3568184	-1.1366366	0.26138613	0.62431437	1.0	4337	tags=32%, list=20%, signal=40%
GO_PYRUVATE_METABOLIC_PROCESS	GO_PYRUVATE_METABOLIC_PROCESS		59	-0.36088395	-1.1363742	0.24273859	0.62386394	1.0	2647	tags=27%, list=12%, signal=31%
GO_VESICLE_DOCKING	GO_VESICLE_DOCKING		54	-0.3537073	-1.1360852	0.24746451	0.62341434	1.0	4479	tags=33%, list=21%, signal=42%
GO_ZINC_II_ION_TRANSPORT	GO_ZINC_II_ION_TRANSPORT		26	-0.3816113	-1.1358784	0.28942117	0.62281764	1.0	7562	tags=54%, list=35%, signal=82%
GO_POSITIVE_REGULATION_OF_NEURON_DEATH	GO_POSITIVE_REGULATION_OF_NEURON_DEATH		65	-0.3326327	-1.1347197	0.2371134	0.62479156	1.0	4702	tags=32%, list=22%, signal=41%
GO_HEME_METABOLIC_PROCESS	GO_HEME_METABOLIC_PROCESS		28	-0.36967102	-1.1342937	0.28309572	0.62467337	1.0	4590	tags=36%, list=21%, signal=45%
GO_POLYOL_BIOSYNTHETIC_PROCESS	GO_POLYOL_BIOSYNTHETIC_PROCESS		25	-0.44921294	-1.1324037	0.26819128	0.628542	1.0	3080	tags=36%, list=14%, signal=42%
GO_REGULATION_OF_STEROID_BIOSYNTHETIC_PROCESS	GO_REGULATION_OF_STEROID_BIOSYNTHETIC_PROCESS		48	-0.4156646	-1.1322548	0.25748503	0.62773114	1.0	4050	tags=27%, list=19%, signal=33%
GO_RESPONSE_TO_GONADOTROPIN	GO_RESPONSE_TO_GONADOTROPIN		26	-0.46798778	-1.1314063	0.26623377	0.62888724	1.0	4050	tags=46%, list=19%, signal=57%
GO_INNATE_IMMUNE_RESPONSE_ACTIVATING_CELL_SURFACE_RECEPTOR_SIGNALING_PATHWAY	GO_INNATE_IMMUNE_RESPONSE_ACTIVATING_CELL_SURFACE_RECEPTOR_SIGNALING_PATHWAY		99	-0.3590432	-1.1313837	0.3010101	0.6277532	1.0	4066	tags=34%, list=19%, signal=42%
GO_PEPTIDYL_LYSINE_MODIFICATION	GO_PEPTIDYL_LYSINE_MODIFICATION		280	-0.29060292	-1.1271759	0.29	0.63796926	1.0	4568	tags=29%, list=21%, signal=36%
GO_POSITIVE_REGULATION_OF_DNA_TEMPLATED_TRANSCRIPTION_INITIATION	GO_POSITIVE_REGULATION_OF_DNA_TEMPLATED_TRANSCRIPTION_INITIATION		24	-0.37580734	-1.1262463	0.2797619	0.6392612	1.0	4337	tags=38%, list=20%, signal=47%
GO_SULFUR_AMINO_ACID_BIOSYNTHETIC_PROCESS	GO_SULFUR_AMINO_ACID_BIOSYNTHETIC_PROCESS		19	-0.44018638	-1.1247729	0.29757085	0.64208436	1.0	2079	tags=32%, list=10%, signal=35%
GO_NEGATIVE_REGULATION_OF_STRESS_ACTIVATED_PROTEIN_KINASE_SIGNALING_CASCADE	GO_NEGATIVE_REGULATION_OF_STRESS_ACTIVATED_PROTEIN_KINASE_SIGNALING_CASCADE		40	-0.39994514	-1.122056	0.2731006	0.64827347	1.0	1919	tags=28%, list=9%, signal=30%
GO_NUCLEOSIDE_DIPHOSPHATE_METABOLIC_PROCESS	GO_NUCLEOSIDE_DIPHOSPHATE_METABOLIC_PROCESS		75	-0.33299017	-1.1216229	0.23809524	0.6482136	1.0	2005	tags=21%, list=9%, signal=23%
GO_ORGANELLE_TRANSPORT_ALONG_MICROTUBULE	GO_ORGANELLE_TRANSPORT_ALONG_MICROTUBULE		53	-0.3344935	-1.1214626	0.25454545	0.6473935	1.0	2117	tags=17%, list=10%, signal=19%
GO_MULTIVESICULAR_BODY_ORGANIZATION	GO_MULTIVESICULAR_BODY_ORGANIZATION		29	-0.37611428	-1.1213424	0.33663365	0.6464378	1.0	5384	tags=34%, list=25%, signal=46%
GO_HYALURONAN_METABOLIC_PROCESS	GO_HYALURONAN_METABOLIC_PROCESS		29	-0.45118925	-1.1212192	0.28803244	0.6455728	1.0	1606	tags=28%, list=7%, signal=30%
GO_REGULATION_OF_MEIOTIC_NUCLEAR_DIVISION	GO_REGULATION_OF_MEIOTIC_NUCLEAR_DIVISION		28	-0.42936063	-1.1201861	0.27732792	0.6471265	1.0	1907	tags=25%, list=9%, signal=27%
GO_FEMALE_GENITALIA_DEVELOPMENT	GO_FEMALE_GENITALIA_DEVELOPMENT		16	-0.46249115	-1.1200244	0.26993865	0.64638394	1.0	3859	tags=44%, list=18%, signal=53%
GO_PROTEIN_IMPORT_INTO_NUCLEUS_TRANSLOCATION	GO_PROTEIN_IMPORT_INTO_NUCLEUS_TRANSLOCATION		27	-0.3865421	-1.1197472	0.32793522	0.6459499	1.0	4538	tags=44%, list=21%, signal=56%
GO_RESPONSE_TO_CORTICOSTERONE	GO_RESPONSE_TO_CORTICOSTERONE		25	-0.47933343	-1.1196092	0.2826087	0.6450907	1.0	3236	tags=36%, list=15%, signal=42%
GO_GMP_METABOLIC_PROCESS	GO_GMP_METABOLIC_PROCESS		20	-0.37716487	-1.1180583	0.31462926	0.64809227	1.0	1438	tags=15%, list=7%, signal=16%
GO_EPHRIN_RECEPTOR_SIGNALING_PATHWAY	GO_EPHRIN_RECEPTOR_SIGNALING_PATHWAY		84	-0.3409759	-1.1178536	0.2579365	0.6474535	1.0	4993	tags=38%, list=23%, signal=49%
GO_REGULATION_OF_POSTTRANSCRIPTIONAL_GENE_SILENCING	GO_REGULATION_OF_POSTTRANSCRIPTIONAL_GENE_SILENCING		18	-0.35286734	-1.1172261	0.31062123	0.6479997	1.0	6737	tags=33%, list=31%, signal=48%
GO_POSTTRANSCRIPTIONAL_GENE_SILENCING	GO_POSTTRANSCRIPTIONAL_GENE_SILENCING		36	-0.3401129	-1.1159455	0.34081632	0.6501853	1.0	5173	tags=39%, list=24%, signal=51%
GO_CELLULAR_RESPONSE_TO_REACTIVE_OXYGEN_SPECIES	GO_CELLULAR_RESPONSE_TO_REACTIVE_OXYGEN_SPECIES		102	-0.33208808	-1.1154166	0.256	0.6504416	1.0	3855	tags=28%, list=18%, signal=34%
GO_ESTABLISHMENT_OF_LOCALIZATION_BY_MOVEMENT_ALONG_MICROTUBULE	GO_ESTABLISHMENT_OF_LOCALIZATION_BY_MOVEMENT_ALONG_MICROTUBULE		88	-0.31596583	-1.1153297	0.27329192	0.64946514	1.0	5910	tags=35%, list=27%, signal=48%
GO_SULFUR_AMINO_ACID_METABOLIC_PROCESS	GO_SULFUR_AMINO_ACID_METABOLIC_PROCESS		39	-0.38772497	-1.1149153	0.2755102	0.6494295	1.0	2079	tags=23%, list=10%, signal=25%
GO_REGULATION_OF_MITOCHONDRION_ORGANIZATION	GO_REGULATION_OF_MITOCHONDRION_ORGANIZATION		196	-0.2883014	-1.1149058	0.22950819	0.6482622	1.0	4206	tags=31%, list=19%, signal=38%
GO_REGULATION_OF_MEIOTIC_CELL_CYCLE	GO_REGULATION_OF_MEIOTIC_CELL_CYCLE		38	-0.39090997	-1.1148841	0.24640657	0.6471357	1.0	1991	tags=24%, list=9%, signal=26%
GO_OOGENESIS	GO_OOGENESIS		59	-0.36932403	-1.1134512	0.25502008	0.6498724	1.0	1410	tags=19%, list=6%, signal=20%
GO_RESPONSE_TO_EPIDERMAL_GROWTH_FACTOR	GO_RESPONSE_TO_EPIDERMAL_GROWTH_FACTOR		27	-0.37330815	-1.1129303	0.33739838	0.6501159	1.0	4779	tags=33%, list=22%, signal=43%
GO_COENZYME_BIOSYNTHETIC_PROCESS	GO_COENZYME_BIOSYNTHETIC_PROCESS		110	-0.35346067	-1.1116906	0.292	0.65240395	1.0	5999	tags=41%, list=28%, signal=56%
GO_TETRAPYRROLE_BIOSYNTHETIC_PROCESS	GO_TETRAPYRROLE_BIOSYNTHETIC_PROCESS		27	-0.36306247	-1.1100117	0.3360161	0.65588117	1.0	5309	tags=33%, list=24%, signal=44%
GO_AMELOGENESIS	GO_AMELOGENESIS		19	-0.47261065	-1.1093453	0.305835	0.6565161	1.0	2811	tags=32%, list=13%, signal=36%
GO_FOLIC_ACID_METABOLIC_PROCESS	GO_FOLIC_ACID_METABOLIC_PROCESS		16	-0.44313425	-1.107628	0.3426295	0.65995103	1.0	3439	tags=50%, list=16%, signal=59%
GO_POSITIVE_REGULATION_OF_TYROSINE_PHOSPHORYLATION_OF_STAT3_PROTEIN	GO_POSITIVE_REGULATION_OF_TYROSINE_PHOSPHORYLATION_OF_STAT3_PROTEIN		37	-0.43944684	-1.1074052	0.26526716	0.6592769	1.0	1907	tags=27%, list=9%, signal=30%
GO_IN_UTERO_EMBRYONIC_DEVELOPMENT	GO_IN_UTERO_EMBRYONIC_DEVELOPMENT		296	-0.2962898	-1.106001	0.23662551	0.6618992	1.0	2876	tags=23%, list=13%, signal=26%
GO_REGULATION_OF_TYPE_I_INTERFERON_MEDIATED_SIGNALING_PATHWAY	GO_REGULATION_OF_TYPE_I_INTERFERON_MEDIATED_SIGNALING_PATHWAY		38	-0.3927281	-1.1059511	0.37373737	0.6608585	1.0	8022	tags=47%, list=37%, signal=75%
GO_REGULATION_OF_TYROSINE_PHOSPHORYLATION_OF_STAT3_PROTEIN	GO_REGULATION_OF_TYROSINE_PHOSPHORYLATION_OF_STAT3_PROTEIN		44	-0.4190786	-1.1052907	0.2734375	0.6615048	1.0	3970	tags=41%, list=18%, signal=50%
GO_NUCLEOTIDE_PHOSPHORYLATION	GO_NUCLEOTIDE_PHOSPHORYLATION		53	-0.35879385	-1.1052134	0.2895277	0.6605255	1.0	2005	tags=25%, list=9%, signal=27%
GO_PROTEIN_MODIFICATION_BY_SMALL_PROTEIN_REMOVAL	GO_PROTEIN_MODIFICATION_BY_SMALL_PROTEIN_REMOVAL		105	-0.28657383	-1.1050879	0.2818004	0.65967566	1.0	5011	tags=29%, list=23%, signal=37%
GO_CHROMOSOME_SEPARATION	GO_CHROMOSOME_SEPARATION		17	-0.45484328	-1.1044525	0.3939394	0.66022277	1.0	2054	tags=24%, list=9%, signal=26%
GO_REGULATION_OF_CELLULAR_RESPONSE_TO_HEAT	GO_REGULATION_OF_CELLULAR_RESPONSE_TO_HEAT		70	-0.33455643	-1.1041253	0.3392857	0.65993977	1.0	5466	tags=47%, list=25%, signal=63%
GO_RETINOIC_ACID_RECEPTOR_SIGNALING_PATHWAY	GO_RETINOIC_ACID_RECEPTOR_SIGNALING_PATHWAY		16	-0.42764992	-1.1038626	0.3419483	0.6594654	1.0	1883	tags=25%, list=9%, signal=27%
GO_CHROMATIN_MODIFICATION	GO_CHROMATIN_MODIFICATION		492	-0.26885903	-1.1036024	0.27494907	0.65900713	1.0	4678	tags=27%, list=22%, signal=34%
GO_POSITIVE_REGULATION_OF_DNA_RECOMBINATION	GO_POSITIVE_REGULATION_OF_DNA_RECOMBINATION		18	-0.48672667	-1.101642	0.34210527	0.6631521	1.0	1677	tags=28%, list=8%, signal=30%
GO_ENDOTHELIAL_CELL_DEVELOPMENT	GO_ENDOTHELIAL_CELL_DEVELOPMENT		44	-0.37764415	-1.1013119	0.3072165	0.66286016	1.0	1239	tags=16%, list=6%, signal=17%
GO_ESTABLISHMENT_OF_PROTEIN_LOCALIZATION_TO_VACUOLE	GO_ESTABLISHMENT_OF_PROTEIN_LOCALIZATION_TO_VACUOLE		29	-0.32037127	-1.1011877	0.34319526	0.66203725	1.0	6845	tags=55%, list=31%, signal=80%
GO_ESTABLISHMENT_OF_ENDOTHELIAL_BARRIER	GO_ESTABLISHMENT_OF_ENDOTHELIAL_BARRIER		29	-0.37917587	-1.1010414	0.31213874	0.66130984	1.0	1122	tags=17%, list=5%, signal=18%
GO_CYTOCHROME_COMPLEX_ASSEMBLY	GO_CYTOCHROME_COMPLEX_ASSEMBLY		15	-0.405153	-1.1009458	0.3493976	0.66040784	1.0	4674	tags=27%, list=21%, signal=34%
GO_ENDOCYTIC_RECYCLING	GO_ENDOCYTIC_RECYCLING		23	-0.3789728	-1.1008099	0.32938856	0.65963036	1.0	2992	tags=30%, list=14%, signal=35%
GO_CARBOHYDRATE_TRANSMEMBRANE_TRANSPORT	GO_CARBOHYDRATE_TRANSMEMBRANE_TRANSPORT		23	-0.47332397	-1.1005844	0.3014862	0.65908027	1.0	2069	tags=30%, list=10%, signal=34%
GO_POSITIVE_REGULATION_OF_CYSTEINE_TYPE_ENDOPEPTIDASE_ACTIVITY_INVOLVED_IN_APOPTOTIC_SIGNALING_PATHWAY	GO_POSITIVE_REGULATION_OF_CYSTEINE_TYPE_ENDOPEPTIDASE_ACTIVITY_INVOLVED_IN_APOPTOTIC_SIGNALING_PATHWAY		17	-0.46777815	-1.1003158	0.34949496	0.6586468	1.0	2781	tags=35%, list=13%, signal=40%
GO_REGULATION_OF_HISTONE_H3_K9_METHYLATION	GO_REGULATION_OF_HISTONE_H3_K9_METHYLATION		17	-0.4105476	-1.1000664	0.33195877	0.6581972	1.0	575	tags=12%, list=3%, signal=12%
GO_REGULATION_OF_TRANSCRIPTION_FROM_RNA_POLYMERASE_III_PROMOTER	GO_REGULATION_OF_TRANSCRIPTION_FROM_RNA_POLYMERASE_III_PROMOTER		20	-0.39356455	-1.0991058	0.3288719	0.6596399	1.0	1287	tags=20%, list=6%, signal=21%
GO_ORGANIC_CATION_TRANSPORT	GO_ORGANIC_CATION_TRANSPORT		18	-0.4672714	-1.0972687	0.29755178	0.6634216	1.0	2748	tags=33%, list=13%, signal=38%
GO_REGULATION_OF_HISTONE_DEACETYLATION	GO_REGULATION_OF_HISTONE_DEACETYLATION		23	-0.3779167	-1.0971841	0.33598408	0.6625227	1.0	2341	tags=17%, list=11%, signal=19%
GO_POSITIVE_REGULATION_OF_PEPTIDASE_ACTIVITY	GO_POSITIVE_REGULATION_OF_PEPTIDASE_ACTIVITY		147	-0.31796718	-1.0971605	0.25506073	0.6614431	1.0	2882	tags=24%, list=13%, signal=28%
GO_PROTEIN_IMPORT	GO_PROTEIN_IMPORT		144	-0.27531308	-1.0962994	0.2636917	0.6625824	1.0	5264	tags=39%, list=24%, signal=51%
GO_ORGANIC_CYCLIC_COMPOUND_CATABOLIC_PROCESS	GO_ORGANIC_CYCLIC_COMPOUND_CATABOLIC_PROCESS		380	-0.26082456	-1.0937148	0.25203252	0.6684509	1.0	3233	tags=19%, list=15%, signal=22%
GO_PROTEIN_COMPLEX_LOCALIZATION	GO_PROTEIN_COMPLEX_LOCALIZATION		50	-0.36568642	-1.0932521	0.3081761	0.66854775	1.0	2290	tags=20%, list=11%, signal=22%
GO_RESPONSE_TO_INCREASED_OXYGEN_LEVELS	GO_RESPONSE_TO_INCREASED_OXYGEN_LEVELS		23	-0.41968134	-1.0920382	0.3	0.6706048	1.0	298	tags=13%, list=1%, signal=13%
GO_MALE_GAMETE_GENERATION	GO_MALE_GAMETE_GENERATION		416	-0.2823131	-1.09184	0.28778467	0.6699619	1.0	2234	tags=15%, list=10%, signal=17%
GO_CELLULAR_RESPONSE_TO_UV	GO_CELLULAR_RESPONSE_TO_UV		65	-0.338333	-1.0916678	0.278	0.66930354	1.0	3121	tags=28%, list=14%, signal=32%
GO_HISTONE_H2A_UBIQUITINATION	GO_HISTONE_H2A_UBIQUITINATION		16	-0.34613782	-1.0904598	0.3446215	0.6714931	1.0	1326	tags=13%, list=6%, signal=13%
GO_POSTTRANSCRIPTIONAL_REGULATION_OF_GENE_EXPRESSION	GO_POSTTRANSCRIPTIONAL_REGULATION_OF_GENE_EXPRESSION		400	-0.24297951	-1.0898366	0.2754491	0.672014	1.0	4946	tags=30%, list=23%, signal=38%
GO_MEMBRANE_DOCKING	GO_MEMBRANE_DOCKING		65	-0.3303355	-1.0892917	0.303719	0.6722927	1.0	4145	tags=31%, list=19%, signal=38%
GO_POSITIVE_REGULATION_OF_NIK_NF_KAPPAB_SIGNALING	GO_POSITIVE_REGULATION_OF_NIK_NF_KAPPAB_SIGNALING		29	-0.42761	-1.0885497	0.33333334	0.6731849	1.0	2490	tags=31%, list=11%, signal=35%
GO_MONOSACCHARIDE_TRANSPORT	GO_MONOSACCHARIDE_TRANSPORT		53	-0.35626605	-1.0858399	0.28343314	0.67935973	1.0	4241	tags=38%, list=19%, signal=47%
GO_ATP_BIOSYNTHETIC_PROCESS	GO_ATP_BIOSYNTHETIC_PROCESS		30	-0.35155657	-1.0856645	0.35387674	0.67864954	1.0	4767	tags=30%, list=22%, signal=38%
GO_NEGATIVE_REGULATION_OF_CELL_CYCLE_G2_M_PHASE_TRANSITION	GO_NEGATIVE_REGULATION_OF_CELL_CYCLE_G2_M_PHASE_TRANSITION		24	-0.40486845	-1.0835233	0.37704918	0.6833044	1.0	1318	tags=25%, list=6%, signal=27%
GO_REGULATION_OF_PROTEIN_COMPLEX_DISASSEMBLY	GO_REGULATION_OF_PROTEIN_COMPLEX_DISASSEMBLY		196	-0.33450437	-1.0830276	0.36363637	0.68357027	1.0	2338	tags=22%, list=11%, signal=25%
GO_PROTEIN_LOCALIZATION_TO_VACUOLE	GO_PROTEIN_LOCALIZATION_TO_VACUOLE		41	-0.31080347	-1.0814401	0.35823753	0.6866989	1.0	6845	tags=46%, list=31%, signal=67%
GO_PYRIMIDINE_NUCLEOSIDE_METABOLIC_PROCESS	GO_PYRIMIDINE_NUCLEOSIDE_METABOLIC_PROCESS		41	-0.35556325	-1.0803335	0.2923387	0.6885331	1.0	2033	tags=22%, list=9%, signal=24%
GO_RESPONSE_TO_AMMONIUM_ION	GO_RESPONSE_TO_AMMONIUM_ION		49	-0.3324059	-1.0802798	0.31836733	0.68755674	1.0	486	tags=10%, list=2%, signal=10%
GO_POLYOL_METABOLIC_PROCESS	GO_POLYOL_METABOLIC_PROCESS		92	-0.30981284	-1.0799725	0.2761905	0.6872553	1.0	3474	tags=27%, list=16%, signal=32%
GO_CELLULAR_PROCESS_INVOLVED_IN_REPRODUCTION_IN_MULTICELLULAR_ORGANISM	GO_CELLULAR_PROCESS_INVOLVED_IN_REPRODUCTION_IN_MULTICELLULAR_ORGANISM		229	-0.28228602	-1.0793818	0.2746331	0.6878003	1.0	1576	tags=14%, list=7%, signal=14%
GO_PROTEIN_ACYLATION	GO_PROTEIN_ACYLATION		141	-0.26489332	-1.0784763	0.30538923	0.68911767	1.0	4611	tags=28%, list=21%, signal=36%
GO_ECTODERM_DEVELOPMENT	GO_ECTODERM_DEVELOPMENT		20	-0.39658198	-1.0777628	0.35361215	0.6898954	1.0	3664	tags=40%, list=17%, signal=48%
GO_AXO_DENDRITIC_TRANSPORT	GO_AXO_DENDRITIC_TRANSPORT		32	-0.33924225	-1.0772884	0.36290324	0.6900336	1.0	120	tags=6%, list=1%, signal=6%
GO_REGULATION_OF_EXTRINSIC_APOPTOTIC_SIGNALING_PATHWAY	GO_REGULATION_OF_EXTRINSIC_APOPTOTIC_SIGNALING_PATHWAY		145	-0.34589705	-1.0763658	0.32238194	0.6913481	1.0	3362	tags=32%, list=15%, signal=38%
GO_HISTONE_H3_ACETYLATION	GO_HISTONE_H3_ACETYLATION		39	-0.316879	-1.0762001	0.3415638	0.69065213	1.0	5516	tags=38%, list=25%, signal=51%
GO_NEGATIVE_REGULATION_OF_EXTRINSIC_APOPTOTIC_SIGNALING_PATHWAY_VIA_DEATH_DOMAIN_RECEPTORS	GO_NEGATIVE_REGULATION_OF_EXTRINSIC_APOPTOTIC_SIGNALING_PATHWAY_VIA_DEATH_DOMAIN_RECEPTORS		32	-0.40043885	-1.075372	0.34817815	0.6917121	1.0	1217	tags=22%, list=6%, signal=23%
GO_POSITIVE_REGULATION_OF_RELEASE_OF_CYTOCHROME_C_FROM_MITOCHONDRIA	GO_POSITIVE_REGULATION_OF_RELEASE_OF_CYTOCHROME_C_FROM_MITOCHONDRIA		26	-0.41539216	-1.0753452	0.35700575	0.6906157	1.0	4111	tags=42%, list=19%, signal=52%
GO_NEGATIVE_REGULATION_OF_INTRINSIC_APOPTOTIC_SIGNALING_PATHWAY_BY_P53_CLASS_MEDIATOR	GO_NEGATIVE_REGULATION_OF_INTRINSIC_APOPTOTIC_SIGNALING_PATHWAY_BY_P53_CLASS_MEDIATOR		17	-0.42723125	-1.0752915	0.385214	0.68959874	1.0	3235	tags=41%, list=15%, signal=48%
GO_MICROTUBULE_POLYMERIZATION_OR_DEPOLYMERIZATION	GO_MICROTUBULE_POLYMERIZATION_OR_DEPOLYMERIZATION		40	-0.39177698	-1.074942	0.37295082	0.6893887	1.0	1291	tags=20%, list=6%, signal=21%
GO_ZYMOGEN_ACTIVATION	GO_ZYMOGEN_ACTIVATION		108	-0.3344791	-1.0746095	0.27413127	0.6891636	1.0	2882	tags=25%, list=13%, signal=29%
GO_POSITIVE_REGULATION_OF_TELOMERE_CAPPING	GO_POSITIVE_REGULATION_OF_TELOMERE_CAPPING		15	-0.40648502	-1.0745503	0.38931298	0.68822014	1.0	420	tags=13%, list=2%, signal=14%
GO_METHYLATION	GO_METHYLATION		241	-0.29356512	-1.074359	0.33402923	0.6876207	1.0	4954	tags=35%, list=23%, signal=45%
GO_ACTIN_FILAMENT_BUNDLE_ORGANIZATION	GO_ACTIN_FILAMENT_BUNDLE_ORGANIZATION		46	-0.36103493	-1.0728538	0.34303534	0.690479	1.0	4400	tags=48%, list=20%, signal=60%
GO_PIGMENT_METABOLIC_PROCESS	GO_PIGMENT_METABOLIC_PROCESS		56	-0.32146156	-1.0726708	0.33739838	0.68985873	1.0	4590	tags=38%, list=21%, signal=47%
GO_POSITIVE_REGULATION_OF_NITRIC_OXIDE_SYNTHASE_ACTIVITY	GO_POSITIVE_REGULATION_OF_NITRIC_OXIDE_SYNTHASE_ACTIVITY		20	-0.39922062	-1.0725043	0.36494845	0.6892059	1.0	5159	tags=45%, list=24%, signal=59%
GO_REGULATION_OF_CGMP_METABOLIC_PROCESS	GO_REGULATION_OF_CGMP_METABOLIC_PROCESS		28	-0.42760012	-1.0724771	0.37298387	0.6881477	1.0	2067	tags=18%, list=10%, signal=20%
GO_NEGATIVE_REGULATION_OF_DNA_METABOLIC_PROCESS	GO_NEGATIVE_REGULATION_OF_DNA_METABOLIC_PROCESS		104	-0.30254805	-1.0720208	0.34274194	0.6882886	1.0	2386	tags=19%, list=11%, signal=21%
GO_REGULATION_OF_KERATINOCYTE_PROLIFERATION	GO_REGULATION_OF_KERATINOCYTE_PROLIFERATION		26	-0.42695612	-1.0713465	0.356	0.6889114	1.0	3697	tags=50%, list=17%, signal=60%
GO_REGULATION_OF_TRANSLATIONAL_ELONGATION	GO_REGULATION_OF_TRANSLATIONAL_ELONGATION		21	-0.3593624	-1.069451	0.34453782	0.6929014	1.0	2587	tags=19%, list=12%, signal=22%
GO_SERINE_FAMILY_AMINO_ACID_METABOLIC_PROCESS	GO_SERINE_FAMILY_AMINO_ACID_METABOLIC_PROCESS		39	-0.40306732	-1.0677046	0.34773663	0.6963257	1.0	2984	tags=38%, list=14%, signal=44%
GO_PYRIMIDINE_CONTAINING_COMPOUND_METABOLIC_PROCESS	GO_PYRIMIDINE_CONTAINING_COMPOUND_METABOLIC_PROCESS		66	-0.3233006	-1.0665507	0.32669324	0.6982508	1.0	3662	tags=32%, list=17%, signal=38%
GO_PROTEIN_TARGETING	GO_PROTEIN_TARGETING		363	-0.22194456	-1.0660424	0.29862475	0.69852614	1.0	4610	tags=26%, list=21%, signal=32%
GO_CYTOPLASMIC_SEQUESTERING_OF_PROTEIN	GO_CYTOPLASMIC_SEQUESTERING_OF_PROTEIN		39	-0.32328156	-1.0659641	0.39714867	0.69760025	1.0	6182	tags=38%, list=28%, signal=54%
GO_MITOCHONDRIAL_ATP_SYNTHESIS_COUPLED_PROTON_TRANSPORT	GO_MITOCHONDRIAL_ATP_SYNTHESIS_COUPLED_PROTON_TRANSPORT		17	-0.40225318	-1.0652816	0.40986717	0.6982966	1.0	4239	tags=24%, list=19%, signal=29%
GO_REGULATION_OF_MRNA_METABOLIC_PROCESS	GO_REGULATION_OF_MRNA_METABOLIC_PROCESS		106	-0.24771926	-1.0641717	0.36758894	0.70008874	1.0	4737	tags=27%, list=22%, signal=35%
GO_REGULATION_OF_DEFENSE_RESPONSE_TO_VIRUS_BY_HOST	GO_REGULATION_OF_DEFENSE_RESPONSE_TO_VIRUS_BY_HOST		125	-0.31064942	-1.0630158	0.3531746	0.70209485	1.0	3130	tags=27%, list=14%, signal=32%
GO_DNA_MODIFICATION	GO_DNA_MODIFICATION		73	-0.3491785	-1.0615907	0.36969697	0.7047968	1.0	4875	tags=42%, list=22%, signal=55%
GO_GTP_METABOLIC_PROCESS	GO_GTP_METABOLIC_PROCESS		19	-0.43692386	-1.0613239	0.36231884	0.70439684	1.0	1408	tags=26%, list=6%, signal=28%
GO_REGULATION_OF_CHROMATIN_ORGANIZATION	GO_REGULATION_OF_CHROMATIN_ORGANIZATION		145	-0.27441615	-1.0600017	0.32359082	0.706754	1.0	4613	tags=28%, list=21%, signal=35%
GO_REGULATION_OF_NITRIC_OXIDE_SYNTHASE_BIOSYNTHETIC_PROCESS	GO_REGULATION_OF_NITRIC_OXIDE_SYNTHASE_BIOSYNTHETIC_PROCESS		18	-0.46337074	-1.0579605	0.37398374	0.7111974	1.0	1919	tags=33%, list=9%, signal=37%
GO_INTRA_GOLGI_VESICLE_MEDIATED_TRANSPORT	GO_INTRA_GOLGI_VESICLE_MEDIATED_TRANSPORT		40	-0.32758275	-1.0577912	0.3662239	0.7105267	1.0	6964	tags=43%, list=32%, signal=62%
GO_APOPTOTIC_MITOCHONDRIAL_CHANGES	GO_APOPTOTIC_MITOCHONDRIAL_CHANGES		55	-0.3448366	-1.056835	0.34331337	0.7120072	1.0	4134	tags=45%, list=19%, signal=56%
GO_HINDBRAIN_MORPHOGENESIS	GO_HINDBRAIN_MORPHOGENESIS		38	-0.3920195	-1.0544888	0.38655463	0.7172588	1.0	3597	tags=29%, list=17%, signal=35%
GO_PHOTORECEPTOR_CELL_DEVELOPMENT	GO_PHOTORECEPTOR_CELL_DEVELOPMENT		38	-0.34111157	-1.0527842	0.3834746	0.7206269	1.0	3977	tags=24%, list=18%, signal=29%
GO_RESPONSE_TO_DSRNA	GO_RESPONSE_TO_DSRNA		66	-0.33899572	-1.052182	0.36023623	0.7210878	1.0	3402	tags=30%, list=16%, signal=36%
GO_PORPHYRIN_CONTAINING_COMPOUND_METABOLIC_PROCESS	GO_PORPHYRIN_CONTAINING_COMPOUND_METABOLIC_PROCESS		35	-0.3515361	-1.0517378	0.4077079	0.7211085	1.0	4590	tags=34%, list=21%, signal=43%
GO_POSITIVE_REGULATION_OF_ACTIN_FILAMENT_POLYMERIZATION	GO_POSITIVE_REGULATION_OF_ACTIN_FILAMENT_POLYMERIZATION		63	-0.34138614	-1.0516795	0.36956522	0.7201335	1.0	3409	tags=32%, list=16%, signal=38%
GO_CELLULAR_RESPONSE_TO_AMINO_ACID_STARVATION	GO_CELLULAR_RESPONSE_TO_AMINO_ACID_STARVATION		24	-0.37900984	-1.0514697	0.378	0.7196068	1.0	3121	tags=33%, list=14%, signal=39%
GO_REGULATION_OF_HORMONE_BIOSYNTHETIC_PROCESS	GO_REGULATION_OF_HORMONE_BIOSYNTHETIC_PROCESS		16	-0.44219145	-1.0499276	0.37924153	0.7226226	1.0	2066	tags=25%, list=9%, signal=28%
GO_TOR_SIGNALING	GO_TOR_SIGNALING		16	-0.38760495	-1.0493177	0.39874738	0.7230812	1.0	1452	tags=19%, list=7%, signal=20%
GO_REGULATION_OF_VIRAL_RELEASE_FROM_HOST_CELL	GO_REGULATION_OF_VIRAL_RELEASE_FROM_HOST_CELL		30	-0.36206532	-1.0466926	0.3840156	0.7291519	1.0	5642	tags=30%, list=26%, signal=40%
GO_POSITIVE_REGULATION_OF_TISSUE_REMODELING	GO_POSITIVE_REGULATION_OF_TISSUE_REMODELING		24	-0.42844307	-1.0462631	0.3802817	0.7291425	1.0	2781	tags=29%, list=13%, signal=33%
GO_NEGATIVE_REGULATION_OF_CELL_CYCLE_G1_S_PHASE_TRANSITION	GO_NEGATIVE_REGULATION_OF_CELL_CYCLE_G1_S_PHASE_TRANSITION		93	-0.3034448	-1.0460631	0.36935166	0.72851413	1.0	4022	tags=30%, list=18%, signal=37%
GO_EXTRINSIC_APOPTOTIC_SIGNALING_PATHWAY	GO_EXTRINSIC_APOPTOTIC_SIGNALING_PATHWAY		96	-0.34986153	-1.0451556	0.3687375	0.7297475	1.0	1112	tags=19%, list=5%, signal=20%
GO_CELLULAR_METABOLIC_COMPOUND_SALVAGE	GO_CELLULAR_METABOLIC_COMPOUND_SALVAGE		35	-0.35567206	-1.0447862	0.37209302	0.7295936	1.0	2073	tags=29%, list=10%, signal=32%
GO_APOPTOTIC_NUCLEAR_CHANGES	GO_APOPTOTIC_NUCLEAR_CHANGES		24	-0.3861343	-1.0446789	0.3785425	0.7287285	1.0	3747	tags=29%, list=17%, signal=35%
GO_CEREBELLAR_PURKINJE_CELL_LAYER_DEVELOPMENT	GO_CEREBELLAR_PURKINJE_CELL_LAYER_DEVELOPMENT		23	-0.33848658	-1.0444682	0.39405942	0.72815716	1.0	3597	tags=22%, list=17%, signal=26%
GO_NEGATIVE_REGULATION_OF_CYSTEINE_TYPE_ENDOPEPTIDASE_ACTIVITY	GO_NEGATIVE_REGULATION_OF_CYSTEINE_TYPE_ENDOPEPTIDASE_ACTIVITY		84	-0.31191823	-1.0443821	0.374502	0.7272688	1.0	3571	tags=29%, list=16%, signal=34%
GO_POSITIVE_REGULATION_OF_TRANSCRIPTION_INITIATION_FROM_RNA_POLYMERASE_II_PROMOTER	GO_POSITIVE_REGULATION_OF_TRANSCRIPTION_INITIATION_FROM_RNA_POLYMERASE_II_PROMOTER		17	-0.3704883	-1.044072	0.40438247	0.727005	1.0	5928	tags=53%, list=27%, signal=73%
GO_MACROMITOPHAGY	GO_MACROMITOPHAGY		126	-0.2788946	-1.0439011	0.34826884	0.72635704	1.0	3403	tags=27%, list=16%, signal=32%
GO_ESTABLISHMENT_OF_MITOCHONDRION_LOCALIZATION	GO_ESTABLISHMENT_OF_MITOCHONDRION_LOCALIZATION		15	-0.43555018	-1.0432274	0.40936863	0.72699875	1.0	2063	tags=20%, list=9%, signal=22%
GO_CYTOPLASMIC_SEQUESTERING_OF_TRANSCRIPTION_FACTOR	GO_CYTOPLASMIC_SEQUESTERING_OF_TRANSCRIPTION_FACTOR		18	-0.35530227	-1.0415784	0.3921162	0.7303009	1.0	6862	tags=50%, list=32%, signal=73%
GO_FORMATION_OF_TRANSLATION_PREINITIATION_COMPLEX	GO_FORMATION_OF_TRANSLATION_PREINITIATION_COMPLEX		20	-0.36679122	-1.0407882	0.4291262	0.731279	1.0	7386	tags=45%, list=34%, signal=68%
GO_CELLULAR_RESPONSE_TO_PH	GO_CELLULAR_RESPONSE_TO_PH		15	-0.41093528	-1.0401742	0.4187867	0.73185086	1.0	3121	tags=27%, list=14%, signal=31%
GO_CELLULAR_RESPONSE_TO_DSRNA	GO_CELLULAR_RESPONSE_TO_DSRNA		33	-0.35863465	-1.0395488	0.374031	0.732385	1.0	5440	tags=48%, list=25%, signal=65%
GO_POSITIVE_REGULATION_OF_PEPTIDYL_SERINE_PHOSPHORYLATION	GO_POSITIVE_REGULATION_OF_PEPTIDYL_SERINE_PHOSPHORYLATION		86	-0.3203582	-1.0392737	0.3567134	0.7320013	1.0	3933	tags=30%, list=18%, signal=37%
GO_NEGATIVE_REGULATION_OF_MRNA_SPLICING_VIA_SPLICEOSOME	GO_NEGATIVE_REGULATION_OF_MRNA_SPLICING_VIA_SPLICEOSOME		17	-0.34536043	-1.0392662	0.40272373	0.7309134	1.0	9533	tags=65%, list=44%, signal=115%
GO_LACTATION	GO_LACTATION		38	-0.33268017	-1.0392556	0.38854805	0.7298154	1.0	3368	tags=32%, list=15%, signal=37%
GO_POSITIVE_REGULATION_OF_PROTEIN_COMPLEX_ASSEMBLY	GO_POSITIVE_REGULATION_OF_PROTEIN_COMPLEX_ASSEMBLY		179	-0.30093142	-1.0379624	0.36639675	0.7322079	1.0	3591	tags=26%, list=17%, signal=31%
GO_LIPOPROTEIN_BIOSYNTHETIC_PROCESS	GO_LIPOPROTEIN_BIOSYNTHETIC_PROCESS		82	-0.28782558	-1.0362225	0.3853755	0.7357657	1.0	6119	tags=34%, list=28%, signal=47%
GO_CELLULAR_AMINO_ACID_BIOSYNTHETIC_PROCESS	GO_CELLULAR_AMINO_ACID_BIOSYNTHETIC_PROCESS		86	-0.34358966	-1.0351828	0.4025157	0.73737997	1.0	2657	tags=23%, list=12%, signal=26%
GO_AMINO_ACID_TRANSPORT	GO_AMINO_ACID_TRANSPORT		115	-0.30511463	-1.0346953	0.3783231	0.737577	1.0	3362	tags=23%, list=15%, signal=27%
GO_POSITIVE_REGULATION_OF_RESPONSE_TO_DNA_DAMAGE_STIMULUS	GO_POSITIVE_REGULATION_OF_RESPONSE_TO_DNA_DAMAGE_STIMULUS		59	-0.31107607	-1.0324336	0.3815261	0.74246573	1.0	1855	tags=17%, list=9%, signal=18%
GO_POSITIVE_REGULATION_OF_VASCULAR_ENDOTHELIAL_GROWTH_FACTOR_PRODUCTION	GO_POSITIVE_REGULATION_OF_VASCULAR_ENDOTHELIAL_GROWTH_FACTOR_PRODUCTION		26	-0.4474973	-1.0313001	0.38133875	0.74445254	1.0	1225	tags=27%, list=6%, signal=28%
GO_NEGATIVE_REGULATION_OF_CYTOSKELETON_ORGANIZATION	GO_NEGATIVE_REGULATION_OF_CYTOSKELETON_ORGANIZATION		207	-0.29391864	-1.03066	0.41237113	0.74510896	1.0	1463	tags=16%, list=7%, signal=17%
GO_MACROMOLECULE_METHYLATION	GO_MACROMOLECULE_METHYLATION		175	-0.28682378	-1.0297781	0.38617885	0.74643475	1.0	4613	tags=30%, list=21%, signal=38%
GO_REGULATION_OF_CHROMATIN_SILENCING	GO_REGULATION_OF_CHROMATIN_SILENCING		20	-0.40911284	-1.0294802	0.44773176	0.7461154	1.0	4613	tags=40%, list=21%, signal=51%
GO_DNA_ALKYLATION	GO_DNA_ALKYLATION		42	-0.40316066	-1.028268	0.40202022	0.74821645	1.0	4613	tags=36%, list=21%, signal=45%
GO_ALDITOL_METABOLIC_PROCESS	GO_ALDITOL_METABOLIC_PROCESS		19	-0.4141397	-1.0278558	0.4243615	0.7481578	1.0	6479	tags=58%, list=30%, signal=82%
GO_REGULATION_OF_DEPHOSPHORYLATION	GO_REGULATION_OF_DEPHOSPHORYLATION		142	-0.2833151	-1.0271279	0.38229376	0.74895066	1.0	1768	tags=17%, list=8%, signal=18%
GO_EMBRYONIC_PLACENTA_DEVELOPMENT	GO_EMBRYONIC_PLACENTA_DEVELOPMENT		82	-0.3085201	-1.0261558	0.39219713	0.7503562	1.0	2865	tags=23%, list=13%, signal=27%
GO_DEVELOPMENTAL_PROGRAMMED_CELL_DEATH	GO_DEVELOPMENTAL_PROGRAMMED_CELL_DEATH		26	-0.3952254	-1.025431	0.3972332	0.7512846	1.0	253	tags=12%, list=1%, signal=12%
GO_PROTEIN_ACETYLATION	GO_PROTEIN_ACETYLATION		112	-0.25870797	-1.0249566	0.3935743	0.751423	1.0	4611	tags=29%, list=21%, signal=37%
GO_NOTCH_RECEPTOR_PROCESSING	GO_NOTCH_RECEPTOR_PROCESSING		16	-0.42445895	-1.024189	0.43459916	0.752293	1.0	4758	tags=44%, list=22%, signal=56%
GO_NEGATIVE_REGULATION_OF_PROTEIN_COMPLEX_DISASSEMBLY	GO_NEGATIVE_REGULATION_OF_PROTEIN_COMPLEX_DISASSEMBLY		157	-0.3153917	-1.024028	0.42916667	0.7516114	1.0	2467	tags=22%, list=11%, signal=25%
GO_ONE_CARBON_METABOLIC_PROCESS	GO_ONE_CARBON_METABOLIC_PROCESS		33	-0.36077774	-1.0231189	0.43639922	0.7529349	1.0	3439	tags=30%, list=16%, signal=36%
GO_OOCYTE_DIFFERENTIATION	GO_OOCYTE_DIFFERENTIATION		34	-0.3811299	-1.0225343	0.42592594	0.7533885	1.0	1410	tags=21%, list=6%, signal=22%
GO_INTERLEUKIN_1_PRODUCTION	GO_INTERLEUKIN_1_PRODUCTION		15	-0.5190078	-1.0200524	0.4814815	0.7589954	1.0	484	tags=20%, list=2%, signal=20%
GO_BETA_CATENIN_TCF_COMPLEX_ASSEMBLY	GO_BETA_CATENIN_TCF_COMPLEX_ASSEMBLY		36	-0.33837682	-1.0181733	0.43271223	0.762971	1.0	2964	tags=25%, list=14%, signal=29%
GO_REGULATION_OF_MRNA_3_END_PROCESSING	GO_REGULATION_OF_MRNA_3_END_PROCESSING		26	-0.3110028	-1.0176873	0.41304347	0.7631582	1.0	2909	tags=19%, list=13%, signal=22%
GO_NITROGEN_COMPOUND_TRANSPORT	GO_NITROGEN_COMPOUND_TRANSPORT		462	-0.24789952	-1.0170263	0.39130434	0.7638352	1.0	3212	tags=21%, list=15%, signal=24%
GO_PYRIMIDINE_RIBONUCLEOTIDE_METABOLIC_PROCESS	GO_PYRIMIDINE_RIBONUCLEOTIDE_METABOLIC_PROCESS		20	-0.3798588	-1.0161307	0.43469387	0.7651614	1.0	2784	tags=25%, list=13%, signal=29%
GO_REPRODUCTIVE_SYSTEM_DEVELOPMENT	GO_REPRODUCTIVE_SYSTEM_DEVELOPMENT		392	-0.28343418	-1.0154821	0.384	0.76579386	1.0	4075	tags=27%, list=19%, signal=33%
GO_CELL_AGING	GO_CELL_AGING		65	-0.32703292	-1.0153663	0.40123457	0.7649979	1.0	3287	tags=31%, list=15%, signal=36%
GO_PEROXISOMAL_TRANSPORT	GO_PEROXISOMAL_TRANSPORT		17	-0.40461615	-1.0148392	0.4562118	0.76529604	1.0	7021	tags=53%, list=32%, signal=78%
GO_N_TERMINAL_PROTEIN_AMINO_ACID_MODIFICATION	GO_N_TERMINAL_PROTEIN_AMINO_ACID_MODIFICATION		22	-0.34341025	-1.0147585	0.4157088	0.7643833	1.0	4254	tags=32%, list=20%, signal=40%
GO_RESPONSE_TO_PLATELET_DERIVED_GROWTH_FACTOR	GO_RESPONSE_TO_PLATELET_DERIVED_GROWTH_FACTOR		18	-0.46909583	-1.0135301	0.4318182	0.76661074	1.0	1741	tags=33%, list=8%, signal=36%
GO_RESPONSE_TO_MINERALOCORTICOID	GO_RESPONSE_TO_MINERALOCORTICOID		33	-0.40156665	-1.0130898	0.42299795	0.7666319	1.0	5242	tags=42%, list=24%, signal=56%
GO_REGULATION_OF_CGMP_BIOSYNTHETIC_PROCESS	GO_REGULATION_OF_CGMP_BIOSYNTHETIC_PROCESS		21	-0.40591022	-1.012878	0.43687373	0.76614	1.0	1280	tags=14%, list=6%, signal=15%
GO_REGULATION_OF_HISTONE_METHYLATION	GO_REGULATION_OF_HISTONE_METHYLATION		52	-0.2821621	-1.0128202	0.43061224	0.7651578	1.0	575	tags=8%, list=3%, signal=8%
GO_ERBB2_SIGNALING_PATHWAY	GO_ERBB2_SIGNALING_PATHWAY		38	-0.36489955	-1.0120158	0.43977055	0.7662509	1.0	4999	tags=39%, list=23%, signal=51%
GO_POSITIVE_REGULATION_OF_PROTEIN_OLIGOMERIZATION	GO_POSITIVE_REGULATION_OF_PROTEIN_OLIGOMERIZATION		16	-0.4881397	-1.0118905	0.4312115	0.7654763	1.0	3280	tags=50%, list=15%, signal=59%
GO_NEGATIVE_REGULATION_OF_RESPONSE_TO_DNA_DAMAGE_STIMULUS	GO_NEGATIVE_REGULATION_OF_RESPONSE_TO_DNA_DAMAGE_STIMULUS		45	-0.32479593	-1.0113024	0.4283019	0.7658989	1.0	2542	tags=31%, list=12%, signal=35%
GO_REGULATION_OF_PROTEIN_AUTOPHOSPHORYLATION	GO_REGULATION_OF_PROTEIN_AUTOPHOSPHORYLATION		34	-0.3859159	-1.0101945	0.45643154	0.76776415	1.0	1612	tags=21%, list=7%, signal=22%
GO_ACUTE_PHASE_RESPONSE	GO_ACUTE_PHASE_RESPONSE		41	-0.3909565	-1.010139	0.444668	0.7668205	1.0	2363	tags=20%, list=11%, signal=22%
GO_POSITIVE_REGULATION_OF_DNA_REPAIR	GO_POSITIVE_REGULATION_OF_DNA_REPAIR		34	-0.32631373	-1.0095887	0.4117647	0.76726735	1.0	5837	tags=38%, list=27%, signal=52%
GO_REGULATION_OF_ESTABLISHMENT_OF_PROTEIN_LOCALIZATION_TO_MITOCHONDRION	GO_REGULATION_OF_ESTABLISHMENT_OF_PROTEIN_LOCALIZATION_TO_MITOCHONDRION		119	-0.26389328	-1.0085638	0.39880952	0.76890457	1.0	4438	tags=31%, list=20%, signal=39%
GO_REGULATION_OF_THYMOCYTE_AGGREGATION	GO_REGULATION_OF_THYMOCYTE_AGGREGATION		25	-0.4152199	-1.0084617	0.45507812	0.76803607	1.0	1587	tags=28%, list=7%, signal=30%
GO_GLUTAMATE_RECEPTOR_SIGNALING_PATHWAY	GO_GLUTAMATE_RECEPTOR_SIGNALING_PATHWAY		39	-0.3219734	-1.0074171	0.45961538	0.7697703	1.0	1419	tags=13%, list=7%, signal=14%
GO_PYRIMIDINE_NUCLEOBASE_METABOLIC_PROCESS	GO_PYRIMIDINE_NUCLEOBASE_METABOLIC_PROCESS		18	-0.3862591	-1.0068992	0.46442688	0.77007973	1.0	3345	tags=33%, list=15%, signal=39%
GO_RIBONUCLEOSIDE_TRIPHOSPHATE_BIOSYNTHETIC_PROCESS	GO_RIBONUCLEOSIDE_TRIPHOSPHATE_BIOSYNTHETIC_PROCESS		41	-0.313976	-1.0058281	0.43554688	0.771871	1.0	2730	tags=20%, list=13%, signal=22%
GO_INTRINSIC_APOPTOTIC_SIGNALING_PATHWAY	GO_INTRINSIC_APOPTOTIC_SIGNALING_PATHWAY		147	-0.26428708	-1.0055131	0.43609023	0.7716218	1.0	4206	tags=29%, list=19%, signal=36%
GO_POSITIVE_REGULATION_OF_CATABOLIC_PROCESS	GO_POSITIVE_REGULATION_OF_CATABOLIC_PROCESS		379	-0.23236914	-1.0048064	0.43371212	0.77241045	1.0	4109	tags=25%, list=19%, signal=30%
GO_PURINE_CONTAINING_COMPOUND_BIOSYNTHETIC_PROCESS	GO_PURINE_CONTAINING_COMPOUND_BIOSYNTHETIC_PROCESS		127	-0.27643725	-1.0042037	0.45472836	0.7728869	1.0	2981	tags=25%, list=14%, signal=29%
GO_CEREBELLAR_CORTEX_FORMATION	GO_CEREBELLAR_CORTEX_FORMATION		21	-0.38483897	-1.0040361	0.4341564	0.77223027	1.0	3597	tags=33%, list=17%, signal=40%
GO_REGULATION_OF_TELOMERE_CAPPING	GO_REGULATION_OF_TELOMERE_CAPPING		21	-0.34172902	-1.0031596	0.469428	0.7734062	1.0	420	tags=10%, list=2%, signal=10%
GO_RESPONSE_TO_VITAMIN_A	GO_RESPONSE_TO_VITAMIN_A		20	-0.4085039	-1.0008491	0.46060607	0.7785877	1.0	1418	tags=15%, list=7%, signal=16%
GO_NUCLEAR_TRANSCRIBED_MRNA_POLY_A_TAIL_SHORTENING	GO_NUCLEAR_TRANSCRIBED_MRNA_POLY_A_TAIL_SHORTENING		22	-0.30098477	-1.0005047	0.4368932	0.7784232	1.0	4946	tags=36%, list=23%, signal=47%
GO_ATP_GENERATION_FROM_ADP	GO_ATP_GENERATION_FROM_ADP		35	-0.36196256	-0.99923223	0.45134574	0.7807938	1.0	2503	tags=31%, list=12%, signal=35%
GO_ANTIGEN_PROCESSING_AND_PRESENTATION_OF_PEPTIDE_OR_POLYSACCHARIDE_ANTIGEN_VIA_MHC_CLASS_II	GO_ANTIGEN_PROCESSING_AND_PRESENTATION_OF_PEPTIDE_OR_POLYSACCHARIDE_ANTIGEN_VIA_MHC_CLASS_II		86	-0.3214452	-0.9992232	0.42322835	0.7797132	1.0	2893	tags=23%, list=13%, signal=27%
GO_TRANSLATIONAL_INITIATION	GO_TRANSLATIONAL_INITIATION		125	-0.24366908	-0.9990175	0.46978557	0.7791485	1.0	6806	tags=27%, list=31%, signal=39%
GO_RESPONSE_TO_INTERFERON_BETA	GO_RESPONSE_TO_INTERFERON_BETA		21	-0.5082397	-0.9985832	0.5142276	0.77920693	1.0	2446	tags=29%, list=11%, signal=32%
GO_MITOCHONDRIAL_RESPIRATORY_CHAIN_COMPLEX_ASSEMBLY	GO_MITOCHONDRIAL_RESPIRATORY_CHAIN_COMPLEX_ASSEMBLY		60	-0.3029772	-0.9978534	0.4497992	0.7799816	1.0	7499	tags=37%, list=34%, signal=56%
GO_REGULATION_OF_POSITIVE_CHEMOTAXIS	GO_REGULATION_OF_POSITIVE_CHEMOTAXIS		22	-0.4385186	-0.99753225	0.46975806	0.7797625	1.0	743	tags=27%, list=3%, signal=28%
GO_NEGATIVE_REGULATION_OF_CELL_CYCLE_ARREST	GO_NEGATIVE_REGULATION_OF_CELL_CYCLE_ARREST		18	-0.3548696	-0.9967993	0.47580644	0.7805955	1.0	3075	tags=33%, list=14%, signal=39%
GO_CELLULAR_KETONE_METABOLIC_PROCESS	GO_CELLULAR_KETONE_METABOLIC_PROCESS		62	-0.3604754	-0.9966353	0.43253967	0.77996373	1.0	4175	tags=29%, list=19%, signal=36%
GO_QUINONE_METABOLIC_PROCESS	GO_QUINONE_METABOLIC_PROCESS		27	-0.46541998	-0.99659723	0.4950495	0.77898663	1.0	3891	tags=30%, list=18%, signal=36%
GO_REGULATION_OF_HISTONE_H3_K4_METHYLATION	GO_REGULATION_OF_HISTONE_H3_K4_METHYLATION		24	-0.3581936	-0.99658626	0.46822035	0.7779208	1.0	575	tags=8%, list=3%, signal=9%
GO_CARBOHYDRATE_TRANSPORT	GO_CARBOHYDRATE_TRANSPORT		90	-0.29689413	-0.9961123	0.4561753	0.77808607	1.0	3731	tags=29%, list=17%, signal=35%
GO_MITOCHONDRIAL_GENOME_MAINTENANCE	GO_MITOCHONDRIAL_GENOME_MAINTENANCE		21	-0.39333946	-0.9959118	0.47131148	0.7775411	1.0	6045	tags=52%, list=28%, signal=72%
GO_PROTEIN_HETEROTETRAMERIZATION	GO_PROTEIN_HETEROTETRAMERIZATION		29	-0.41920146	-0.9953172	0.49510762	0.77804786	1.0	6337	tags=52%, list=29%, signal=73%
GO_OVARIAN_FOLLICLE_DEVELOPMENT	GO_OVARIAN_FOLLICLE_DEVELOPMENT		57	-0.33319214	-0.9949143	0.45093945	0.77808857	1.0	2147	tags=19%, list=10%, signal=21%
GO_ANTIGEN_PROCESSING_AND_PRESENTATION_OF_EXOGENOUS_PEPTIDE_ANTIGEN_VIA_MHC_CLASS_I	GO_ANTIGEN_PROCESSING_AND_PRESENTATION_OF_EXOGENOUS_PEPTIDE_ANTIGEN_VIA_MHC_CLASS_I		62	-0.35900465	-0.9948551	0.47151276	0.7771527	1.0	3980	tags=35%, list=18%, signal=43%
GO_REGULATION_OF_CELL_CYCLE_G2_M_PHASE_TRANSITION	GO_REGULATION_OF_CELL_CYCLE_G2_M_PHASE_TRANSITION		58	-0.3504923	-0.9929918	0.46496814	0.78115386	1.0	3198	tags=34%, list=15%, signal=40%
GO_REGULATION_OF_MYELINATION	GO_REGULATION_OF_MYELINATION		29	-0.3503395	-0.99283504	0.49284253	0.7804733	1.0	3474	tags=24%, list=16%, signal=29%
GO_GOLGI_VESICLE_TRANSPORT	GO_GOLGI_VESICLE_TRANSPORT		299	-0.23699449	-0.99151504	0.45360824	0.7828177	1.0	4462	tags=22%, list=21%, signal=27%
GO_RESPONSE_TO_HYDROGEN_PEROXIDE	GO_RESPONSE_TO_HYDROGEN_PEROXIDE		106	-0.30479348	-0.9909696	0.44642857	0.7831886	1.0	1612	tags=17%, list=7%, signal=18%
GO_RESPONSE_TO_TYPE_I_INTERFERON	GO_RESPONSE_TO_TYPE_I_INTERFERON		67	-0.50640327	-0.98969424	0.5362319	0.7855322	1.0	2470	tags=27%, list=11%, signal=30%
GO_POSITIVE_REGULATION_OF_EXTRINSIC_APOPTOTIC_SIGNALING_PATHWAY	GO_POSITIVE_REGULATION_OF_EXTRINSIC_APOPTOTIC_SIGNALING_PATHWAY		50	-0.37317464	-0.9881072	0.47907948	0.78868246	1.0	3594	tags=38%, list=17%, signal=45%
GO_COVALENT_CHROMATIN_MODIFICATION	GO_COVALENT_CHROMATIN_MODIFICATION		315	-0.22907755	-0.98794013	0.45490983	0.788031	1.0	4452	tags=25%, list=20%, signal=31%
GO_RESPONSE_TO_ARSENIC_CONTAINING_SUBSTANCE	GO_RESPONSE_TO_ARSENIC_CONTAINING_SUBSTANCE		28	-0.387766	-0.98536485	0.45833334	0.7937987	1.0	4334	tags=39%, list=20%, signal=49%
GO_AMINE_CATABOLIC_PROCESS	GO_AMINE_CATABOLIC_PROCESS		20	-0.40089846	-0.98528385	0.4663951	0.7929092	1.0	4362	tags=35%, list=20%, signal=44%
GO_VIRAL_LIFE_CYCLE	GO_VIRAL_LIFE_CYCLE		256	-0.23339061	-0.98520017	0.46899223	0.79207784	1.0	4685	tags=22%, list=22%, signal=28%
GO_CALCIUM_DEPENDENT_CELL_CELL_ADHESION_VIA_PLASMA_MEMBRANE_CELL_ADHESION_MOLECULES	GO_CALCIUM_DEPENDENT_CELL_CELL_ADHESION_VIA_PLASMA_MEMBRANE_CELL_ADHESION_MOLECULES		23	-0.43276438	-0.9849758	0.47599164	0.7916329	1.0	4159	tags=43%, list=19%, signal=54%
GO_REGULATION_OF_DEFENSE_RESPONSE_TO_VIRUS	GO_REGULATION_OF_DEFENSE_RESPONSE_TO_VIRUS		179	-0.2957479	-0.98475677	0.45967743	0.79113084	1.0	3130	tags=26%, list=14%, signal=30%
GO_MRNA_SPLICE_SITE_SELECTION	GO_MRNA_SPLICE_SITE_SELECTION		25	-0.32112417	-0.9829843	0.46679688	0.79465246	1.0	5932	tags=32%, list=27%, signal=44%
GO_CELLULAR_AMINO_ACID_METABOLIC_PROCESS	GO_CELLULAR_AMINO_ACID_METABOLIC_PROCESS		306	-0.27578953	-0.9811363	0.48406374	0.79850173	1.0	2989	tags=23%, list=14%, signal=26%
GO_POSITIVE_REGULATION_OF_INTERLEUKIN_8_PRODUCTION	GO_POSITIVE_REGULATION_OF_INTERLEUKIN_8_PRODUCTION		44	-0.39481997	-0.97811896	0.48496994	0.8054111	1.0	1243	tags=20%, list=6%, signal=22%
GO_DETECTION_OF_LIGHT_STIMULUS_INVOLVED_IN_SENSORY_PERCEPTION	GO_DETECTION_OF_LIGHT_STIMULUS_INVOLVED_IN_SENSORY_PERCEPTION		18	-0.33543232	-0.9776145	0.4892368	0.8056946	1.0	169	tags=6%, list=1%, signal=6%
GO_NUCLEOSIDE_MONOPHOSPHATE_METABOLIC_PROCESS	GO_NUCLEOSIDE_MONOPHOSPHATE_METABOLIC_PROCESS		219	-0.24259108	-0.97737163	0.47667342	0.80525815	1.0	2503	tags=17%, list=12%, signal=19%
GO_CLATHRIN_MEDIATED_ENDOCYTOSIS	GO_CLATHRIN_MEDIATED_ENDOCYTOSIS		35	-0.34143406	-0.97725433	0.47807932	0.8044827	1.0	2859	tags=20%, list=13%, signal=23%
GO_REGULATION_OF_TYPE_I_INTERFERON_PRODUCTION	GO_REGULATION_OF_TYPE_I_INTERFERON_PRODUCTION		107	-0.352582	-0.9763965	0.48065174	0.80562824	1.0	3541	tags=31%, list=16%, signal=37%
GO_REGULATION_OF_NEUROBLAST_PROLIFERATION	GO_REGULATION_OF_NEUROBLAST_PROLIFERATION		27	-0.3753628	-0.9733093	0.48659793	0.81285244	1.0	2652	tags=26%, list=12%, signal=29%
GO_CELLULAR_PIGMENTATION	GO_CELLULAR_PIGMENTATION		43	-0.31969565	-0.97212976	0.48549324	0.8149383	1.0	4286	tags=33%, list=20%, signal=40%
GO_INTRACELLULAR_STEROID_HORMONE_RECEPTOR_SIGNALING_PATHWAY	GO_INTRACELLULAR_STEROID_HORMONE_RECEPTOR_SIGNALING_PATHWAY		67	-0.26452798	-0.9705797	0.5101626	0.8179353	1.0	4473	tags=31%, list=21%, signal=39%
GO_NEGATIVE_REGULATION_OF_VIRAL_GENOME_REPLICATION	GO_NEGATIVE_REGULATION_OF_VIRAL_GENOME_REPLICATION		45	-0.43878543	-0.969571	0.502947	0.81950426	1.0	3823	tags=38%, list=18%, signal=46%
GO_PEPTIDYL_LYSINE_TRIMETHYLATION	GO_PEPTIDYL_LYSINE_TRIMETHYLATION		18	-0.3871895	-0.96934396	0.4889336	0.819003	1.0	1524	tags=17%, list=7%, signal=18%
GO_PLATELET_AGGREGATION	GO_PLATELET_AGGREGATION		37	-0.33954313	-0.9679398	0.4831014	0.821665	1.0	2097	tags=19%, list=10%, signal=21%
GO_ANDROGEN_RECEPTOR_SIGNALING_PATHWAY	GO_ANDROGEN_RECEPTOR_SIGNALING_PATHWAY		40	-0.29948112	-0.9674685	0.5009901	0.82179767	1.0	4473	tags=33%, list=21%, signal=41%
GO_GLUCOSE_CATABOLIC_PROCESS	GO_GLUCOSE_CATABOLIC_PROCESS		28	-0.38874963	-0.96664476	0.5171026	0.8229086	1.0	2005	tags=36%, list=9%, signal=39%
GO_POSITIVE_REGULATION_OF_PEPTIDYL_THREONINE_PHOSPHORYLATION	GO_POSITIVE_REGULATION_OF_PEPTIDYL_THREONINE_PHOSPHORYLATION		23	-0.39936456	-0.96659476	0.51521295	0.821939	1.0	2982	tags=35%, list=14%, signal=40%
GO_GERM_CELL_DEVELOPMENT	GO_GERM_CELL_DEVELOPMENT		190	-0.25055635	-0.96655387	0.54545456	0.8209603	1.0	2922	tags=17%, list=13%, signal=19%
GO_MAMMARY_GLAND_EPITHELIUM_DEVELOPMENT	GO_MAMMARY_GLAND_EPITHELIUM_DEVELOPMENT		51	-0.36008677	-0.96589285	0.4969325	0.8216119	1.0	2595	tags=27%, list=12%, signal=31%
GO_GLYCOSYL_COMPOUND_CATABOLIC_PROCESS	GO_GLYCOSYL_COMPOUND_CATABOLIC_PROCESS		39	-0.33934864	-0.9654628	0.5372549	0.8217012	1.0	1438	tags=23%, list=7%, signal=25%
GO_NEGATIVE_REGULATION_OF_PROTEIN_ACETYLATION	GO_NEGATIVE_REGULATION_OF_PROTEIN_ACETYLATION		20	-0.35597393	-0.96532226	0.5060241	0.8209646	1.0	4546	tags=35%, list=21%, signal=44%
GO_EYE_PHOTORECEPTOR_CELL_DEVELOPMENT	GO_EYE_PHOTORECEPTOR_CELL_DEVELOPMENT		30	-0.33409715	-0.964103	0.48163265	0.823216	1.0	3977	tags=27%, list=18%, signal=33%
GO_DNA_DOUBLE_STRAND_BREAK_PROCESSING	GO_DNA_DOUBLE_STRAND_BREAK_PROCESSING		19	-0.4111723	-0.96355355	0.50739956	0.82363707	1.0	7540	tags=68%, list=35%, signal=105%
GO_POSITIVE_REGULATION_OF_ALCOHOL_BIOSYNTHETIC_PROCESS	GO_POSITIVE_REGULATION_OF_ALCOHOL_BIOSYNTHETIC_PROCESS		22	-0.40835705	-0.96326256	0.52071005	0.8233585	1.0	2341	tags=18%, list=11%, signal=20%
GO_CELLULAR_RESPONSE_TO_HYDROGEN_PEROXIDE	GO_CELLULAR_RESPONSE_TO_HYDROGEN_PEROXIDE		60	-0.30976835	-0.9629769	0.4854369	0.8230299	1.0	3121	tags=23%, list=14%, signal=27%
GO_REGULATION_OF_MAMMARY_GLAND_EPITHELIAL_CELL_PROLIFERATION	GO_REGULATION_OF_MAMMARY_GLAND_EPITHELIAL_CELL_PROLIFERATION		16	-0.39256293	-0.9628841	0.5156576	0.8221979	1.0	3368	tags=44%, list=15%, signal=52%
GO_VESICLE_CYTOSKELETAL_TRAFFICKING	GO_VESICLE_CYTOSKELETAL_TRAFFICKING		35	-0.28602874	-0.9625601	0.48897797	0.821978	1.0	2117	tags=14%, list=10%, signal=16%
GO_ADP_METABOLIC_PROCESS	GO_ADP_METABOLIC_PROCESS		42	-0.32592446	-0.9619201	0.5019685	0.8226032	1.0	2503	tags=26%, list=12%, signal=30%
GO_SYNAPTIC_TRANSMISSION_DOPAMINERGIC	GO_SYNAPTIC_TRANSMISSION_DOPAMINERGIC		17	-0.41191173	-0.96092933	0.5206612	0.8241643	1.0	9838	tags=65%, list=45%, signal=118%
GO_ORGAN_REGENERATION	GO_ORGAN_REGENERATION		80	-0.31038883	-0.9604345	0.5131313	0.8243242	1.0	3584	tags=34%, list=16%, signal=40%
GO_REGULATION_OF_INTERLEUKIN_2_BIOSYNTHETIC_PROCESS	GO_REGULATION_OF_INTERLEUKIN_2_BIOSYNTHETIC_PROCESS		17	-0.4981766	-0.9600962	0.5373444	0.82406837	1.0	1264	tags=24%, list=6%, signal=25%
GO_REGULATION_OF_CELL_MATURATION	GO_REGULATION_OF_CELL_MATURATION		17	-0.39649695	-0.9589416	0.522541	0.8260055	1.0	1371	tags=29%, list=6%, signal=31%
GO_VENTRICULAR_CARDIAC_MUSCLE_CELL_DIFFERENTIATION	GO_VENTRICULAR_CARDIAC_MUSCLE_CELL_DIFFERENTIATION		18	-0.41369557	-0.9588505	0.5144033	0.82514584	1.0	1551	tags=33%, list=7%, signal=36%
GO_POSITIVE_REGULATION_OF_CELLULAR_AMIDE_METABOLIC_PROCESS	GO_POSITIVE_REGULATION_OF_CELLULAR_AMIDE_METABOLIC_PROCESS		95	-0.25708374	-0.9588187	0.52323234	0.82416093	1.0	3997	tags=26%, list=18%, signal=32%
GO_REGULATION_OF_INTERLEUKIN_8_PRODUCTION	GO_REGULATION_OF_INTERLEUKIN_8_PRODUCTION		56	-0.36288962	-0.95874566	0.53174603	0.8232735	1.0	1243	tags=16%, list=6%, signal=17%
GO_NEGATIVE_REGULATION_OF_HEMATOPOIETIC_PROGENITOR_CELL_DIFFERENTIATION	GO_NEGATIVE_REGULATION_OF_HEMATOPOIETIC_PROGENITOR_CELL_DIFFERENTIATION		18	-0.41191623	-0.95824337	0.5095785	0.8235685	1.0	4056	tags=28%, list=19%, signal=34%
GO_POSITIVE_REGULATION_OF_CARDIAC_MUSCLE_TISSUE_DEVELOPMENT	GO_POSITIVE_REGULATION_OF_CARDIAC_MUSCLE_TISSUE_DEVELOPMENT		27	-0.4043939	-0.9577115	0.51890755	0.8238939	1.0	2762	tags=37%, list=13%, signal=42%
GO_REGULATION_OF_FIBROBLAST_MIGRATION	GO_REGULATION_OF_FIBROBLAST_MIGRATION		27	-0.37262687	-0.95745265	0.53078556	0.8235182	1.0	3435	tags=30%, list=16%, signal=35%
GO_POSITIVE_REGULATION_OF_RESPONSE_TO_EXTRACELLULAR_STIMULUS	GO_POSITIVE_REGULATION_OF_RESPONSE_TO_EXTRACELLULAR_STIMULUS		47	-0.2770757	-0.9569652	0.51937985	0.82372123	1.0	3331	tags=19%, list=15%, signal=23%
GO_PEPTIDYL_SERINE_MODIFICATION	GO_PEPTIDYL_SERINE_MODIFICATION		140	-0.25835213	-0.9554515	0.5365344	0.8265673	1.0	3287	tags=22%, list=15%, signal=26%
GO_SYMPATHETIC_NERVOUS_SYSTEM_DEVELOPMENT	GO_SYMPATHETIC_NERVOUS_SYSTEM_DEVELOPMENT		21	-0.41195068	-0.9545417	0.5464135	0.8278832	1.0	4989	tags=33%, list=23%, signal=43%
GO_FIBRINOLYSIS	GO_FIBRINOLYSIS		21	-0.41303423	-0.9540227	0.53571427	0.82822984	1.0	489	tags=19%, list=2%, signal=19%
GO_POSITIVE_REGULATION_OF_PROTEIN_TARGETING_TO_MEMBRANE	GO_POSITIVE_REGULATION_OF_PROTEIN_TARGETING_TO_MEMBRANE		15	-0.37300628	-0.95365185	0.53585654	0.82812005	1.0	4558	tags=27%, list=21%, signal=34%
GO_ESTABLISHMENT_OF_TISSUE_POLARITY	GO_ESTABLISHMENT_OF_TISSUE_POLARITY		17	-0.4348043	-0.9526535	0.51821864	0.8296353	1.0	5095	tags=53%, list=23%, signal=69%
GO_NEGATIVE_REGULATION_OF_RNA_SPLICING	GO_NEGATIVE_REGULATION_OF_RNA_SPLICING		20	-0.3036022	-0.95236605	0.47572815	0.8293308	1.0	9533	tags=60%, list=44%, signal=107%
GO_SIGNAL_TRANSDUCTION_INVOLVED_IN_REGULATION_OF_GENE_EXPRESSION	GO_SIGNAL_TRANSDUCTION_INVOLVED_IN_REGULATION_OF_GENE_EXPRESSION		18	-0.39235017	-0.9521485	0.5068493	0.828869	1.0	1017	tags=17%, list=5%, signal=17%
GO_FAT_SOLUBLE_VITAMIN_METABOLIC_PROCESS	GO_FAT_SOLUBLE_VITAMIN_METABOLIC_PROCESS		30	-0.38902366	-0.9520667	0.5222672	0.8280117	1.0	2683	tags=23%, list=12%, signal=27%
GO_REGULATION_OF_RESPONSE_TO_EXTRACELLULAR_STIMULUS	GO_REGULATION_OF_RESPONSE_TO_EXTRACELLULAR_STIMULUS		165	-0.2232216	-0.9520627	0.5321285	0.8269562	1.0	4682	tags=26%, list=22%, signal=33%
GO_REGULATION_OF_CYTOSKELETON_ORGANIZATION	GO_REGULATION_OF_CYTOSKELETON_ORGANIZATION		471	-0.25457275	-0.95168906	0.5921325	0.8268611	1.0	2286	tags=18%, list=11%, signal=20%
GO_FIBROBLAST_GROWTH_FACTOR_RECEPTOR_SIGNALING_PATHWAY	GO_FIBROBLAST_GROWTH_FACTOR_RECEPTOR_SIGNALING_PATHWAY		81	-0.2791349	-0.95100784	0.52071005	0.8275712	1.0	6122	tags=32%, list=28%, signal=45%
GO_NAD_METABOLIC_PROCESS	GO_NAD_METABOLIC_PROCESS		50	-0.3103541	-0.9507153	0.5449102	0.8272727	1.0	2005	tags=26%, list=9%, signal=29%
GO_RESPONSE_TO_EXOGENOUS_DSRNA	GO_RESPONSE_TO_EXOGENOUS_DSRNA		44	-0.3544941	-0.9504596	0.5108481	0.8269546	1.0	3402	tags=32%, list=16%, signal=38%
GO_PROTEIN_DEALKYLATION	GO_PROTEIN_DEALKYLATION		27	-0.31771165	-0.95006275	0.51238096	0.8270148	1.0	3797	tags=26%, list=17%, signal=31%
GO_RESPONSE_TO_INTERFERON_ALPHA	GO_RESPONSE_TO_INTERFERON_ALPHA		20	-0.5102225	-0.9495768	0.5792683	0.8272343	1.0	2466	tags=30%, list=11%, signal=34%
GO_NEGATIVE_REGULATION_OF_VIRAL_TRANSCRIPTION	GO_NEGATIVE_REGULATION_OF_VIRAL_TRANSCRIPTION		23	-0.37361634	-0.9486215	0.51167315	0.8286509	1.0	6035	tags=48%, list=28%, signal=66%
GO_PIGMENT_GRANULE_LOCALIZATION	GO_PIGMENT_GRANULE_LOCALIZATION		23	-0.3602268	-0.94853216	0.52446187	0.82781327	1.0	4286	tags=35%, list=20%, signal=43%
GO_REGULATION_OF_FIBROBLAST_PROLIFERATION	GO_REGULATION_OF_FIBROBLAST_PROLIFERATION		78	-0.31102568	-0.94829035	0.550308	0.8274149	1.0	3859	tags=38%, list=18%, signal=47%
GO_SINGLE_ORGANISM_MEMBRANE_FUSION	GO_SINGLE_ORGANISM_MEMBRANE_FUSION		114	-0.2576249	-0.94795734	0.578	0.82721615	1.0	4270	tags=25%, list=20%, signal=31%
GO_POSITIVE_REGULATION_OF_MRNA_3_END_PROCESSING	GO_POSITIVE_REGULATION_OF_MRNA_3_END_PROCESSING		16	-0.33531114	-0.9477602	0.515873	0.8266218	1.0	2909	tags=25%, list=13%, signal=29%
GO_REGULATION_OF_DNA_DAMAGE_RESPONSE_SIGNAL_TRANSDUCTION_BY_P53_CLASS_MEDIATOR	GO_REGULATION_OF_DNA_DAMAGE_RESPONSE_SIGNAL_TRANSDUCTION_BY_P53_CLASS_MEDIATOR		27	-0.3531013	-0.947641	0.5212121	0.8259041	1.0	2129	tags=30%, list=10%, signal=33%
GO_RESPONSE_TO_COPPER_ION	GO_RESPONSE_TO_COPPER_ION		27	-0.34487036	-0.94659704	0.546748	0.8275362	1.0	2781	tags=30%, list=13%, signal=34%
GO_REGULATION_OF_PHOSPHOPROTEIN_PHOSPHATASE_ACTIVITY	GO_REGULATION_OF_PHOSPHOPROTEIN_PHOSPHATASE_ACTIVITY		55	-0.28859958	-0.9461985	0.54545456	0.8275078	1.0	4035	tags=29%, list=19%, signal=36%
GO_COFACTOR_METABOLIC_PROCESS	GO_COFACTOR_METABOLIC_PROCESS		308	-0.26933673	-0.9459616	0.5289421	0.8270828	1.0	5309	tags=33%, list=24%, signal=44%
GO_POSITIVE_REGULATION_OF_DNA_BIOSYNTHETIC_PROCESS	GO_POSITIVE_REGULATION_OF_DNA_BIOSYNTHETIC_PROCESS		54	-0.29913622	-0.9453385	0.5398773	0.8276769	1.0	4779	tags=41%, list=22%, signal=52%
GO_POSITIVE_REGULATION_OF_FIBROBLAST_PROLIFERATION	GO_POSITIVE_REGULATION_OF_FIBROBLAST_PROLIFERATION		51	-0.34656036	-0.9445682	0.5740741	0.8286721	1.0	3859	tags=45%, list=18%, signal=55%
GO_MICROTUBULE_NUCLEATION	GO_MICROTUBULE_NUCLEATION		18	-0.34815466	-0.9443682	0.52310926	0.828156	1.0	7277	tags=50%, list=33%, signal=75%
GO_NUCLEOBASE_METABOLIC_PROCESS	GO_NUCLEOBASE_METABOLIC_PROCESS		37	-0.34148118	-0.9439326	0.55125725	0.8282883	1.0	3584	tags=41%, list=16%, signal=48%
GO_PERICARDIUM_DEVELOPMENT	GO_PERICARDIUM_DEVELOPMENT		17	-0.38456085	-0.9434295	0.52112675	0.8286538	1.0	3859	tags=35%, list=18%, signal=43%
GO_POSITIVE_REGULATION_OF_PROTEIN_EXPORT_FROM_NUCLEUS	GO_POSITIVE_REGULATION_OF_PROTEIN_EXPORT_FROM_NUCLEUS		19	-0.34752622	-0.94288015	0.5531496	0.82900524	1.0	1034	tags=11%, list=5%, signal=11%
GO_ORGANELLE_DISASSEMBLY	GO_ORGANELLE_DISASSEMBLY		176	-0.23831499	-0.9423497	0.6	0.82931465	1.0	3403	tags=23%, list=16%, signal=27%
GO_POSITIVE_REGULATION_OF_PROTEIN_POLYMERIZATION	GO_POSITIVE_REGULATION_OF_PROTEIN_POLYMERIZATION		83	-0.27978504	-0.9404836	0.60903734	0.8331653	1.0	3591	tags=27%, list=17%, signal=32%
GO_ACIDIC_AMINO_ACID_TRANSPORT	GO_ACIDIC_AMINO_ACID_TRANSPORT		21	-0.3358297	-0.9375674	0.57520324	0.8397081	1.0	658	tags=10%, list=3%, signal=10%
GO_TEMPERATURE_HOMEOSTASIS	GO_TEMPERATURE_HOMEOSTASIS		26	-0.35272938	-0.936599	0.5586481	0.84115726	1.0	26	tags=8%, list=0%, signal=8%
GO_REGULATION_OF_HORMONE_METABOLIC_PROCESS	GO_REGULATION_OF_HORMONE_METABOLIC_PROCESS		24	-0.36181298	-0.936493	0.56916994	0.84039325	1.0	2066	tags=21%, list=9%, signal=23%
GO_LIPOPOLYSACCHARIDE_MEDIATED_SIGNALING_PATHWAY	GO_LIPOPOLYSACCHARIDE_MEDIATED_SIGNALING_PATHWAY		30	-0.4109165	-0.9357075	0.53535354	0.841375	1.0	4248	tags=40%, list=20%, signal=50%
GO_POLYOL_CATABOLIC_PROCESS	GO_POLYOL_CATABOLIC_PROCESS		18	-0.3337642	-0.93432796	0.5303327	0.84376293	1.0	3474	tags=28%, list=16%, signal=33%
GO_REGULATION_OF_VASCULAR_ENDOTHELIAL_GROWTH_FACTOR_RECEPTOR_SIGNALING_PATHWAY	GO_REGULATION_OF_VASCULAR_ENDOTHELIAL_GROWTH_FACTOR_RECEPTOR_SIGNALING_PATHWAY		25	-0.37292993	-0.9334103	0.546875	0.8451632	1.0	2372	tags=24%, list=11%, signal=27%
GO_POSITIVE_REGULATION_OF_AXONOGENESIS	GO_POSITIVE_REGULATION_OF_AXONOGENESIS		66	-0.31739822	-0.9312159	0.56993735	0.8497748	1.0	209	tags=9%, list=1%, signal=9%
GO_RESPONSE_TO_EXTRACELLULAR_STIMULUS	GO_RESPONSE_TO_EXTRACELLULAR_STIMULUS		426	-0.25703362	-0.9307042	0.7034765	0.8501092	1.0	3455	tags=22%, list=16%, signal=26%
GO_ORGANOPHOSPHATE_BIOSYNTHETIC_PROCESS	GO_ORGANOPHOSPHATE_BIOSYNTHETIC_PROCESS		418	-0.23137392	-0.9306587	0.7131313	0.84918886	1.0	3592	tags=24%, list=17%, signal=29%
GO_REGULATION_OF_DENDRITE_EXTENSION	GO_REGULATION_OF_DENDRITE_EXTENSION		18	-0.3834618	-0.9304571	0.5632411	0.8486772	1.0	1621	tags=22%, list=7%, signal=24%
GO_REGULATION_OF_MACROPHAGE_DIFFERENTIATION	GO_REGULATION_OF_MACROPHAGE_DIFFERENTIATION		20	-0.3534776	-0.93037635	0.5691383	0.84784454	1.0	1907	tags=25%, list=9%, signal=27%
GO_RESPONSE_TO_PROGESTERONE	GO_RESPONSE_TO_PROGESTERONE		46	-0.35702842	-0.93026114	0.57575756	0.8470888	1.0	4109	tags=37%, list=19%, signal=45%
GO_NEGATIVE_REGULATION_OF_CATABOLIC_PROCESS	GO_NEGATIVE_REGULATION_OF_CATABOLIC_PROCESS		189	-0.2293305	-0.92868066	0.6802444	0.8502061	1.0	2946	tags=16%, list=14%, signal=19%
GO_LIPID_STORAGE	GO_LIPID_STORAGE		25	-0.38360628	-0.9286458	0.56078434	0.8492536	1.0	2923	tags=28%, list=13%, signal=32%
GO_ORGANELLE_FUSION	GO_ORGANELLE_FUSION		116	-0.24623965	-0.9283685	0.62992126	0.84889525	1.0	4270	tags=25%, list=20%, signal=31%
GO_ASPARTATE_FAMILY_AMINO_ACID_METABOLIC_PROCESS	GO_ASPARTATE_FAMILY_AMINO_ACID_METABOLIC_PROCESS		53	-0.32478663	-0.92760336	0.584	0.8497865	1.0	3366	tags=25%, list=15%, signal=29%
GO_NITROGEN_CYCLE_METABOLIC_PROCESS	GO_NITROGEN_CYCLE_METABOLIC_PROCESS		15	-0.4234794	-0.92746246	0.5761468	0.84910774	1.0	2524	tags=27%, list=12%, signal=30%
GO_POSITIVE_REGULATION_OF_AXON_EXTENSION	GO_POSITIVE_REGULATION_OF_AXON_EXTENSION		35	-0.33570406	-0.9266155	0.5469729	0.8503098	1.0	209	tags=9%, list=1%, signal=9%
GO_INTRACELLULAR_RECEPTOR_SIGNALING_PATHWAY	GO_INTRACELLULAR_RECEPTOR_SIGNALING_PATHWAY		159	-0.23881485	-0.92653877	0.5980582	0.8494911	1.0	4579	tags=26%, list=21%, signal=33%
GO_REGULATION_OF_NFAT_PROTEIN_IMPORT_INTO_NUCLEUS	GO_REGULATION_OF_NFAT_PROTEIN_IMPORT_INTO_NUCLEUS		17	-0.34787133	-0.92609656	0.56809336	0.8494959	1.0	3630	tags=24%, list=17%, signal=28%
GO_POSITIVE_REGULATION_OF_NEUROBLAST_PROLIFERATION	GO_POSITIVE_REGULATION_OF_NEUROBLAST_PROLIFERATION		21	-0.37530452	-0.9259924	0.5791583	0.8487321	1.0	2652	tags=24%, list=12%, signal=27%
GO_ANATOMICAL_STRUCTURE_ARRANGEMENT	GO_ANATOMICAL_STRUCTURE_ARRANGEMENT		17	-0.3572198	-0.9249877	0.5726316	0.8502379	1.0	1654	tags=18%, list=8%, signal=19%
GO_ERBB_SIGNALING_PATHWAY	GO_ERBB_SIGNALING_PATHWAY		76	-0.2929462	-0.9248756	0.6063618	0.8495297	1.0	2938	tags=24%, list=14%, signal=27%
GO_NUCLEOSIDE_TRIPHOSPHATE_METABOLIC_PROCESS	GO_NUCLEOSIDE_TRIPHOSPHATE_METABOLIC_PROCESS		204	-0.23815718	-0.92405194	0.56846476	0.8505736	1.0	2503	tags=17%, list=12%, signal=19%
GO_SUBSTRATE_DEPENDENT_CELL_MIGRATION	GO_SUBSTRATE_DEPENDENT_CELL_MIGRATION		26	-0.36835545	-0.92378736	0.6053719	0.8502427	1.0	913	tags=15%, list=4%, signal=16%
GO_MICROTUBULE_ANCHORING	GO_MICROTUBULE_ANCHORING		17	-0.3252069	-0.92360955	0.5608782	0.84966123	1.0	4331	tags=29%, list=20%, signal=37%
GO_REGULATION_OF_MONOOXYGENASE_ACTIVITY	GO_REGULATION_OF_MONOOXYGENASE_ACTIVITY		58	-0.3003575	-0.9225844	0.6474227	0.85132706	1.0	3439	tags=24%, list=16%, signal=29%
GO_PLACENTA_BLOOD_VESSEL_DEVELOPMENT	GO_PLACENTA_BLOOD_VESSEL_DEVELOPMENT		27	-0.32918805	-0.9219403	0.5864811	0.85200214	1.0	3245	tags=30%, list=15%, signal=35%
GO_MODULATION_BY_VIRUS_OF_HOST_MORPHOLOGY_OR_PHYSIOLOGY	GO_MODULATION_BY_VIRUS_OF_HOST_MORPHOLOGY_OR_PHYSIOLOGY		35	-0.28758696	-0.92078483	0.5466926	0.8539296	1.0	4109	tags=31%, list=19%, signal=39%
GO_REGULATION_OF_EXTRINSIC_APOPTOTIC_SIGNALING_PATHWAY_VIA_DEATH_DOMAIN_RECEPTORS	GO_REGULATION_OF_EXTRINSIC_APOPTOTIC_SIGNALING_PATHWAY_VIA_DEATH_DOMAIN_RECEPTORS		52	-0.319323	-0.92066944	0.5726316	0.8531858	1.0	2067	tags=23%, list=10%, signal=25%
GO_INACTIVATION_OF_MAPK_ACTIVITY	GO_INACTIVATION_OF_MAPK_ACTIVITY		25	-0.37061357	-0.92058873	0.57916665	0.85234666	1.0	4366	tags=44%, list=20%, signal=55%
GO_REGULATION_OF_RETINOIC_ACID_RECEPTOR_SIGNALING_PATHWAY	GO_REGULATION_OF_RETINOIC_ACID_RECEPTOR_SIGNALING_PATHWAY		19	-0.375252	-0.92013496	0.5884615	0.8524976	1.0	1374	tags=21%, list=6%, signal=22%
GO_MAMMARY_GLAND_LOBULE_DEVELOPMENT	GO_MAMMARY_GLAND_LOBULE_DEVELOPMENT		16	-0.40846923	-0.9191802	0.61403507	0.85396016	1.0	2263	tags=31%, list=10%, signal=35%
GO_GENITALIA_DEVELOPMENT	GO_GENITALIA_DEVELOPMENT		41	-0.31522858	-0.91915095	0.5555556	0.8530125	1.0	3859	tags=29%, list=18%, signal=36%
GO_RIBONUCLEOSIDE_DIPHOSPHATE_METABOLIC_PROCESS	GO_RIBONUCLEOSIDE_DIPHOSPHATE_METABOLIC_PROCESS		59	-0.27673513	-0.91747636	0.5944882	0.8562694	1.0	2005	tags=19%, list=9%, signal=20%
GO_MITOCHONDRIAL_RESPIRATORY_CHAIN_COMPLEX_I_BIOGENESIS	GO_MITOCHONDRIAL_RESPIRATORY_CHAIN_COMPLEX_I_BIOGENESIS		48	-0.27716038	-0.91747206	0.5229541	0.85526335	1.0	7499	tags=38%, list=34%, signal=57%
GO_POSITIVE_REGULATION_OF_ORGANELLE_ASSEMBLY	GO_POSITIVE_REGULATION_OF_ORGANELLE_ASSEMBLY		43	-0.28395844	-0.91644746	0.5980198	0.85683477	1.0	5735	tags=35%, list=26%, signal=47%
GO_LENS_DEVELOPMENT_IN_CAMERA_TYPE_EYE	GO_LENS_DEVELOPMENT_IN_CAMERA_TYPE_EYE		63	-0.32808706	-0.91617167	0.5942623	0.8565258	1.0	2447	tags=29%, list=11%, signal=32%
GO_BICARBONATE_TRANSPORT	GO_BICARBONATE_TRANSPORT		41	-0.32017067	-0.9153047	0.5814889	0.85762143	1.0	2025	tags=20%, list=9%, signal=21%
GO_NEGATIVE_REGULATION_OF_INTERLEUKIN_1_PRODUCTION	GO_NEGATIVE_REGULATION_OF_INTERLEUKIN_1_PRODUCTION		16	-0.40802944	-0.91520494	0.5873684	0.8568258	1.0	1919	tags=19%, list=9%, signal=21%
GO_INTRINSIC_APOPTOTIC_SIGNALING_PATHWAY_BY_P53_CLASS_MEDIATOR	GO_INTRINSIC_APOPTOTIC_SIGNALING_PATHWAY_BY_P53_CLASS_MEDIATOR		51	-0.28757665	-0.91387683	0.57593685	0.85921246	1.0	3977	tags=25%, list=18%, signal=31%
GO_REGULATION_OF_SYMBIOSIS_ENCOMPASSING_MUTUALISM_THROUGH_PARASITISM	GO_REGULATION_OF_SYMBIOSIS_ENCOMPASSING_MUTUALISM_THROUGH_PARASITISM		190	-0.2829536	-0.9138639	0.56626505	0.85822225	1.0	5849	tags=36%, list=27%, signal=49%
GO_ALPHA_AMINO_ACID_METABOLIC_PROCESS	GO_ALPHA_AMINO_ACID_METABOLIC_PROCESS		210	-0.2748755	-0.9133923	0.6372549	0.85837954	1.0	2989	tags=24%, list=14%, signal=27%
GO_REGULATION_OF_PROTEIN_TYROSINE_KINASE_ACTIVITY	GO_REGULATION_OF_PROTEIN_TYROSINE_KINASE_ACTIVITY		57	-0.29204315	-0.912768	0.6608187	0.8589086	1.0	1665	tags=19%, list=8%, signal=21%
GO_GLYCOPROTEIN_CATABOLIC_PROCESS	GO_GLYCOPROTEIN_CATABOLIC_PROCESS		15	-0.3610472	-0.91140646	0.62575454	0.86134475	1.0	3869	tags=27%, list=18%, signal=32%
GO_PROXIMAL_DISTAL_PATTERN_FORMATION	GO_PROXIMAL_DISTAL_PATTERN_FORMATION		31	-0.41671306	-0.91105735	0.58246344	0.86118144	1.0	2652	tags=35%, list=12%, signal=40%
GO_POSITIVE_REGULATION_OF_MUSCLE_CONTRACTION	GO_POSITIVE_REGULATION_OF_MUSCLE_CONTRACTION		43	-0.32578066	-0.9096293	0.6147705	0.86380154	1.0	859	tags=14%, list=4%, signal=14%
GO_NEUROMUSCULAR_PROCESS_CONTROLLING_BALANCE	GO_NEUROMUSCULAR_PROCESS_CONTROLLING_BALANCE		47	-0.256366	-0.9080277	0.61473686	0.8668617	1.0	1670	tags=11%, list=8%, signal=11%
GO_ACTIN_NUCLEATION	GO_ACTIN_NUCLEATION		22	-0.30567515	-0.9080228	0.59108526	0.86585695	1.0	407	tags=9%, list=2%, signal=9%
GO_ANTIGEN_PROCESSING_AND_PRESENTATION_OF_PEPTIDE_ANTIGEN	GO_ANTIGEN_PROCESSING_AND_PRESENTATION_OF_PEPTIDE_ANTIGEN		165	-0.27843806	-0.9075004	0.5683594	0.8662178	1.0	4023	tags=28%, list=18%, signal=34%
GO_LABYRINTHINE_LAYER_DEVELOPMENT	GO_LABYRINTHINE_LAYER_DEVELOPMENT		44	-0.29385766	-0.9071622	0.6545454	0.8660267	1.0	4779	tags=34%, list=22%, signal=44%
GO_NEGATIVE_REGULATION_OF_T_CELL_DIFFERENTIATION	GO_NEGATIVE_REGULATION_OF_T_CELL_DIFFERENTIATION		31	-0.33529672	-0.9064553	0.5872093	0.86684644	1.0	1587	tags=19%, list=7%, signal=21%
GO_REGULATION_OF_CIRCADIAN_RHYTHM	GO_REGULATION_OF_CIRCADIAN_RHYTHM		98	-0.24715899	-0.90629476	0.6592292	0.8662269	1.0	2037	tags=15%, list=9%, signal=17%
GO_ER_ASSOCIATED_UBIQUITIN_DEPENDENT_PROTEIN_CATABOLIC_PROCESS	GO_ER_ASSOCIATED_UBIQUITIN_DEPENDENT_PROTEIN_CATABOLIC_PROCESS		59	-0.2643344	-0.9059562	0.5868726	0.8660608	1.0	5011	tags=29%, list=23%, signal=37%
GO_PEPTIDYL_THREONINE_MODIFICATION	GO_PEPTIDYL_THREONINE_MODIFICATION		44	-0.25874504	-0.90396297	0.6344969	0.87019837	1.0	2833	tags=20%, list=13%, signal=23%
GO_REGULATION_OF_EPIDERMAL_GROWTH_FACTOR_ACTIVATED_RECEPTOR_ACTIVITY	GO_REGULATION_OF_EPIDERMAL_GROWTH_FACTOR_ACTIVATED_RECEPTOR_ACTIVITY		21	-0.35305393	-0.9030663	0.5883534	0.8714578	1.0	3856	tags=33%, list=18%, signal=40%
GO_ORGANIC_ANION_TRANSPORT	GO_ORGANIC_ANION_TRANSPORT		352	-0.24715869	-0.90272963	0.7450199	0.8713041	1.0	3235	tags=21%, list=15%, signal=25%
GO_HISTONE_H4_ACETYLATION	GO_HISTONE_H4_ACETYLATION		41	-0.27648252	-0.9024795	0.5601578	0.8709225	1.0	4164	tags=29%, list=19%, signal=36%
GO_INTERACTION_WITH_SYMBIONT	GO_INTERACTION_WITH_SYMBIONT		50	-0.27370247	-0.9021585	0.5955285	0.87071484	1.0	5849	tags=32%, list=27%, signal=44%
GO_POSITIVE_REGULATION_OF_GROWTH	GO_POSITIVE_REGULATION_OF_GROWTH		226	-0.24317138	-0.9018152	0.7237113	0.8705939	1.0	3183	tags=23%, list=15%, signal=26%
GO_REGULATION_OF_VIRAL_GENOME_REPLICATION	GO_REGULATION_OF_VIRAL_GENOME_REPLICATION		69	-0.35328618	-0.90169513	0.5666004	0.8698661	1.0	5774	tags=41%, list=27%, signal=55%
GO_CELLULAR_RESPONSE_TO_LEPTIN_STIMULUS	GO_CELLULAR_RESPONSE_TO_LEPTIN_STIMULUS		16	-0.3508685	-0.9006973	0.59591836	0.8713237	1.0	90	tags=6%, list=0%, signal=6%
GO_PROTEIN_K63_LINKED_DEUBIQUITINATION	GO_PROTEIN_K63_LINKED_DEUBIQUITINATION		23	-0.3120541	-0.89838874	0.61612284	0.8760916	1.0	3149	tags=26%, list=14%, signal=30%
GO_POSITIVE_REGULATION_OF_PROTEASOMAL_PROTEIN_CATABOLIC_PROCESS	GO_POSITIVE_REGULATION_OF_PROTEASOMAL_PROTEIN_CATABOLIC_PROCESS		96	-0.24471356	-0.89738804	0.6812749	0.8776459	1.0	3243	tags=23%, list=15%, signal=27%
GO_POSITIVE_REGULATION_OF_MYELOID_CELL_DIFFERENTIATION	GO_POSITIVE_REGULATION_OF_MYELOID_CELL_DIFFERENTIATION		77	-0.28951937	-0.8970857	0.6302187	0.8773417	1.0	3970	tags=29%, list=18%, signal=35%
GO_REGULATION_OF_MRNA_SPLICING_VIA_SPLICEOSOME	GO_REGULATION_OF_MRNA_SPLICING_VIA_SPLICEOSOME		55	-0.23402078	-0.8965262	0.5456349	0.87772614	1.0	4533	tags=27%, list=21%, signal=34%
GO_COFACTOR_CATABOLIC_PROCESS	GO_COFACTOR_CATABOLIC_PROCESS		18	-0.42030337	-0.8961422	0.62007874	0.8776055	1.0	2967	tags=33%, list=14%, signal=39%
GO_DEFENSE_RESPONSE_TO_VIRUS	GO_DEFENSE_RESPONSE_TO_VIRUS		150	-0.38215557	-0.89451027	0.5847107	0.8807127	1.0	3320	tags=29%, list=15%, signal=34%
GO_REGULATION_OF_RELEASE_OF_CYTOCHROME_C_FROM_MITOCHONDRIA	GO_REGULATION_OF_RELEASE_OF_CYTOCHROME_C_FROM_MITOCHONDRIA		42	-0.3010826	-0.89435536	0.64579254	0.8801173	1.0	3299	tags=29%, list=15%, signal=34%
GO_POSITIVE_REGULATION_OF_MYELOID_LEUKOCYTE_DIFFERENTIATION	GO_POSITIVE_REGULATION_OF_MYELOID_LEUKOCYTE_DIFFERENTIATION		46	-0.3234564	-0.8941462	0.6334661	0.8796525	1.0	2333	tags=20%, list=11%, signal=22%
GO_REGULATION_OF_VASCULAR_ENDOTHELIAL_GROWTH_FACTOR_PRODUCTION	GO_REGULATION_OF_VASCULAR_ENDOTHELIAL_GROWTH_FACTOR_PRODUCTION		30	-0.39405662	-0.8939661	0.6134122	0.87904286	1.0	1225	tags=27%, list=6%, signal=28%
GO_CARBOHYDRATE_DERIVATIVE_TRANSPORT	GO_CARBOHYDRATE_DERIVATIVE_TRANSPORT		47	-0.27169082	-0.8937822	0.622449	0.8785097	1.0	5856	tags=30%, list=27%, signal=41%
GO_REGULATION_OF_PROTEIN_TARGETING_TO_MEMBRANE	GO_REGULATION_OF_PROTEIN_TARGETING_TO_MEMBRANE		20	-0.3043312	-0.8936287	0.61509436	0.87791955	1.0	1289	tags=10%, list=6%, signal=11%
GO_DENDRITIC_SPINE_DEVELOPMENT	GO_DENDRITIC_SPINE_DEVELOPMENT		19	-0.33275673	-0.8933916	0.625	0.8775473	1.0	5640	tags=42%, list=26%, signal=57%
GO_GLYCOSYL_COMPOUND_METABOLIC_PROCESS	GO_GLYCOSYL_COMPOUND_METABOLIC_PROCESS		334	-0.2215996	-0.8928756	0.6827309	0.87781787	1.0	2984	tags=18%, list=14%, signal=21%
GO_REGULATION_OF_TRANSCRIPTION_INITIATION_FROM_RNA_POLYMERASE_II_PROMOTER	GO_REGULATION_OF_TRANSCRIPTION_INITIATION_FROM_RNA_POLYMERASE_II_PROMOTER		23	-0.28221977	-0.8925077	0.64509803	0.87773424	1.0	5928	tags=39%, list=27%, signal=54%
GO_REGULATION_OF_PHOSPHATASE_ACTIVITY	GO_REGULATION_OF_PHOSPHATASE_ACTIVITY		115	-0.25688118	-0.89216083	0.70233464	0.8776694	1.0	4179	tags=28%, list=19%, signal=34%
GO_NEUROBLAST_PROLIFERATION	GO_NEUROBLAST_PROLIFERATION		28	-0.35707483	-0.89192325	0.6131528	0.8772473	1.0	2215	tags=21%, list=10%, signal=24%
GO_NUCLEOTIDE_EXCISION_REPAIR_PREINCISION_COMPLEX_ASSEMBLY	GO_NUCLEOTIDE_EXCISION_REPAIR_PREINCISION_COMPLEX_ASSEMBLY		28	-0.28709918	-0.89174485	0.59026366	0.8766725	1.0	5725	tags=32%, list=26%, signal=44%
GO_ARGININE_METABOLIC_PROCESS	GO_ARGININE_METABOLIC_PROCESS		17	-0.38678128	-0.89159864	0.6365462	0.8760431	1.0	2382	tags=24%, list=11%, signal=26%
GO_NEGATIVE_REGULATION_OF_DEPHOSPHORYLATION	GO_NEGATIVE_REGULATION_OF_DEPHOSPHORYLATION		68	-0.2784469	-0.89156556	0.6673428	0.8751327	1.0	2947	tags=22%, list=14%, signal=25%
GO_CELLULAR_PROTEIN_COMPLEX_LOCALIZATION	GO_CELLULAR_PROTEIN_COMPLEX_LOCALIZATION		22	-0.33706877	-0.8913367	0.624031	0.8747199	1.0	2290	tags=23%, list=11%, signal=25%
GO_RETROGRADE_TRANSPORT_ENDOSOME_TO_GOLGI	GO_RETROGRADE_TRANSPORT_ENDOSOME_TO_GOLGI		64	-0.25787455	-0.89094394	0.6467066	0.87471217	1.0	6797	tags=42%, list=31%, signal=61%
GO_REGULATION_OF_TYROSINE_PHOSPHORYLATION_OF_STAT_PROTEIN	GO_REGULATION_OF_TYROSINE_PHOSPHORYLATION_OF_STAT_PROTEIN		67	-0.3207064	-0.89060074	0.6906615	0.8745811	1.0	2057	tags=21%, list=9%, signal=23%
GO_VESICLE_DOCKING_INVOLVED_IN_EXOCYTOSIS	GO_VESICLE_DOCKING_INVOLVED_IN_EXOCYTOSIS		34	-0.27703005	-0.889905	0.6082677	0.87530285	1.0	4479	tags=32%, list=21%, signal=41%
GO_NEGATIVE_REGULATION_OF_VIRAL_PROCESS	GO_NEGATIVE_REGULATION_OF_VIRAL_PROCESS		83	-0.3469853	-0.88928896	0.5816733	0.87584937	1.0	5642	tags=41%, list=26%, signal=55%
GO_REGULATION_OF_CARDIAC_MUSCLE_CELL_PROLIFERATION	GO_REGULATION_OF_CARDIAC_MUSCLE_CELL_PROLIFERATION		29	-0.36153057	-0.88927466	0.6371134	0.8748996	1.0	2653	tags=31%, list=12%, signal=35%
GO_RESPONSE_TO_STEROL	GO_RESPONSE_TO_STEROL		22	-0.34682873	-0.88757676	0.67641324	0.87804455	1.0	1025	tags=18%, list=5%, signal=19%
GO_MEMBRANE_FUSION	GO_MEMBRANE_FUSION		139	-0.23560698	-0.887333	0.714	0.8776703	1.0	4270	tags=24%, list=20%, signal=30%
GO_VESICLE_TARGETING	GO_VESICLE_TARGETING		74	-0.25897542	-0.885543	0.6394422	0.88114756	1.0	3405	tags=24%, list=16%, signal=29%
GO_POSITIVE_REGULATION_OF_MULTI_ORGANISM_PROCESS	GO_POSITIVE_REGULATION_OF_MULTI_ORGANISM_PROCESS		145	-0.24081746	-0.88467467	0.69617707	0.8822891	1.0	4109	tags=23%, list=19%, signal=29%
GO_COFACTOR_TRANSPORT	GO_COFACTOR_TRANSPORT		26	-0.32290235	-0.8843713	0.6760563	0.8820321	1.0	3434	tags=35%, list=16%, signal=41%
GO_INTRINSIC_APOPTOTIC_SIGNALING_PATHWAY_IN_RESPONSE_TO_ENDOPLASMIC_RETICULUM_STRESS	GO_INTRINSIC_APOPTOTIC_SIGNALING_PATHWAY_IN_RESPONSE_TO_ENDOPLASMIC_RETICULUM_STRESS		30	-0.29398307	-0.8835404	0.63872254	0.8829855	1.0	1344	tags=17%, list=6%, signal=18%
GO_CELLULAR_RESPONSE_TO_FLUID_SHEAR_STRESS	GO_CELLULAR_RESPONSE_TO_FLUID_SHEAR_STRESS		19	-0.37862885	-0.8833565	0.65762	0.8824557	1.0	859	tags=26%, list=4%, signal=27%
GO_NEGATIVE_REGULATION_OF_TELOMERE_MAINTENANCE	GO_NEGATIVE_REGULATION_OF_TELOMERE_MAINTENANCE		26	-0.26946625	-0.88335407	0.5925197	0.88147956	1.0	7356	tags=46%, list=34%, signal=70%
GO_REGULATION_OF_PROTEIN_DEACETYLATION	GO_REGULATION_OF_PROTEIN_DEACETYLATION		32	-0.28657255	-0.8820142	0.658	0.88388246	1.0	1112	tags=13%, list=5%, signal=13%
GO_INDOLALKYLAMINE_METABOLIC_PROCESS	GO_INDOLALKYLAMINE_METABOLIC_PROCESS		16	-0.41486	-0.881399	0.6106557	0.884405	1.0	2806	tags=25%, list=13%, signal=29%
GO_ACTIVATION_OF_NF_KAPPAB_INDUCING_KINASE_ACTIVITY	GO_ACTIVATION_OF_NF_KAPPAB_INDUCING_KINASE_ACTIVITY		17	-0.3719454	-0.8808467	0.6225296	0.88482094	1.0	2490	tags=29%, list=11%, signal=33%
GO_NEUROMUSCULAR_PROCESS	GO_NEUROMUSCULAR_PROCESS		92	-0.25350276	-0.8805515	0.7076271	0.8845215	1.0	1698	tags=12%, list=8%, signal=13%
GO_REGULATION_OF_ANION_TRANSMEMBRANE_TRANSPORT	GO_REGULATION_OF_ANION_TRANSMEMBRANE_TRANSPORT		27	-0.29737067	-0.87790275	0.6270492	0.89005625	1.0	3761	tags=22%, list=17%, signal=27%
GO_REGULATION_OF_PROTEIN_HOMODIMERIZATION_ACTIVITY	GO_REGULATION_OF_PROTEIN_HOMODIMERIZATION_ACTIVITY		22	-0.33979443	-0.876357	0.68106997	0.8929307	1.0	2781	tags=36%, list=13%, signal=42%
GO_POSITIVE_REGULATION_OF_LIPID_CATABOLIC_PROCESS	GO_POSITIVE_REGULATION_OF_LIPID_CATABOLIC_PROCESS		25	-0.31821656	-0.87543523	0.6443089	0.89416885	1.0	3080	tags=16%, list=14%, signal=19%
GO_REGULATION_OF_DNA_BIOSYNTHETIC_PROCESS	GO_REGULATION_OF_DNA_BIOSYNTHETIC_PROCESS		87	-0.25176665	-0.87540394	0.7157258	0.8932555	1.0	4779	tags=37%, list=22%, signal=47%
GO_OXIDOREDUCTION_COENZYME_METABOLIC_PROCESS	GO_OXIDOREDUCTION_COENZYME_METABOLIC_PROCESS		96	-0.2642998	-0.8749993	0.6633663	0.8932846	1.0	2005	tags=20%, list=9%, signal=22%
GO_POSITIVE_REGULATION_OF_STAT_CASCADE	GO_POSITIVE_REGULATION_OF_STAT_CASCADE		72	-0.31058502	-0.87489897	0.74081236	0.8925461	1.0	812	tags=14%, list=4%, signal=14%
GO_REGULATION_OF_ENDOCRINE_PROCESS	GO_REGULATION_OF_ENDOCRINE_PROCESS		47	-0.3171078	-0.8747775	0.66935486	0.89185405	1.0	1907	tags=15%, list=9%, signal=16%
GO_MRNA_TRANSCRIPTION	GO_MRNA_TRANSCRIPTION		20	-0.3255901	-0.87430054	0.63975155	0.89197356	1.0	3368	tags=30%, list=15%, signal=35%
GO_POSITIVE_REGULATION_OF_CARDIAC_MUSCLE_CELL_PROLIFERATION	GO_POSITIVE_REGULATION_OF_CARDIAC_MUSCLE_CELL_PROLIFERATION		19	-0.38666442	-0.8742972	0.65587044	0.89099914	1.0	2653	tags=37%, list=12%, signal=42%
GO_VENTRICULAR_SYSTEM_DEVELOPMENT	GO_VENTRICULAR_SYSTEM_DEVELOPMENT		25	-0.32694736	-0.87426084	0.6282051	0.8901093	1.0	2870	tags=28%, list=13%, signal=32%
GO_NEGATIVE_REGULATION_OF_DNA_BINDING	GO_NEGATIVE_REGULATION_OF_DNA_BINDING		46	-0.29972044	-0.8740915	0.6788618	0.8895546	1.0	3888	tags=28%, list=18%, signal=34%
GO_POSITIVE_REGULATION_OF_STEM_CELL_PROLIFERATION	GO_POSITIVE_REGULATION_OF_STEM_CELL_PROLIFERATION		61	-0.3275211	-0.87236565	0.6666667	0.8925473	1.0	2932	tags=25%, list=13%, signal=28%
GO_REGULATION_OF_B_CELL_APOPTOTIC_PROCESS	GO_REGULATION_OF_B_CELL_APOPTOTIC_PROCESS		18	-0.37990478	-0.87165356	0.62634987	0.8933144	1.0	3493	tags=44%, list=16%, signal=53%
GO_NEGATIVE_REGULATION_OF_NEURAL_PRECURSOR_CELL_PROLIFERATION	GO_NEGATIVE_REGULATION_OF_NEURAL_PRECURSOR_CELL_PROLIFERATION		20	-0.3368207	-0.8695997	0.65913373	0.89736396	1.0	1025	tags=15%, list=5%, signal=16%
GO_PYRIMIDINE_CONTAINING_COMPOUND_CATABOLIC_PROCESS	GO_PYRIMIDINE_CONTAINING_COMPOUND_CATABOLIC_PROCESS		28	-0.29360864	-0.8695498	0.71705425	0.89651334	1.0	4678	tags=39%, list=22%, signal=50%
GO_MODIFIED_AMINO_ACID_TRANSPORT	GO_MODIFIED_AMINO_ACID_TRANSPORT		25	-0.33363917	-0.86885077	0.71513945	0.8971562	1.0	3106	tags=32%, list=14%, signal=37%
GO_CELLULAR_SENESCENCE	GO_CELLULAR_SENESCENCE		32	-0.30632952	-0.8684172	0.7151277	0.8972219	1.0	3625	tags=31%, list=17%, signal=37%
GO_ORGANIC_ACID_TRANSPORT	GO_ORGANIC_ACID_TRANSPORT		240	-0.2482908	-0.86820906	0.85110664	0.89676034	1.0	3235	tags=22%, list=15%, signal=26%
GO_NEGATIVE_REGULATION_OF_WOUND_HEALING	GO_NEGATIVE_REGULATION_OF_WOUND_HEALING		57	-0.31417868	-0.86816716	0.7894737	0.8958857	1.0	880	tags=16%, list=4%, signal=16%
GO_SCF_DEPENDENT_PROTEASOMAL_UBIQUITIN_DEPENDENT_PROTEIN_CATABOLIC_PROCESS	GO_SCF_DEPENDENT_PROTEASOMAL_UBIQUITIN_DEPENDENT_PROTEIN_CATABOLIC_PROCESS		23	-0.30618864	-0.8679478	0.68442625	0.8954388	1.0	5811	tags=43%, list=27%, signal=59%
GO_POSITIVE_REGULATION_OF_RESPONSE_TO_CYTOKINE_STIMULUS	GO_POSITIVE_REGULATION_OF_RESPONSE_TO_CYTOKINE_STIMULUS		29	-0.3413357	-0.86727554	0.6625767	0.896083	1.0	3859	tags=41%, list=18%, signal=50%
GO_MODIFICATION_BY_SYMBIONT_OF_HOST_MORPHOLOGY_OR_PHYSIOLOGY	GO_MODIFICATION_BY_SYMBIONT_OF_HOST_MORPHOLOGY_OR_PHYSIOLOGY		43	-0.26368842	-0.86723757	0.616	0.8951922	1.0	4109	tags=26%, list=19%, signal=31%
GO_REGULATION_OF_OXIDATIVE_STRESS_INDUCED_INTRINSIC_APOPTOTIC_SIGNALING_PATHWAY	GO_REGULATION_OF_OXIDATIVE_STRESS_INDUCED_INTRINSIC_APOPTOTIC_SIGNALING_PATHWAY		28	-0.26629683	-0.86717117	0.63261294	0.89439046	1.0	5887	tags=39%, list=27%, signal=54%
GO_REGULATION_OF_TELOMERASE_ACTIVITY	GO_REGULATION_OF_TELOMERASE_ACTIVITY		39	-0.27774292	-0.86714405	0.68471956	0.89350003	1.0	5037	tags=38%, list=23%, signal=50%
GO_ANTERIOR_POSTERIOR_AXIS_SPECIFICATION	GO_ANTERIOR_POSTERIOR_AXIS_SPECIFICATION		46	-0.27875644	-0.8663085	0.70726913	0.89459753	1.0	5737	tags=39%, list=26%, signal=53%
GO_RESPONSE_TO_NUTRIENT	GO_RESPONSE_TO_NUTRIENT		189	-0.26455346	-0.86494714	0.8353909	0.8969162	1.0	3455	tags=22%, list=16%, signal=26%
GO_MYELOID_LEUKOCYTE_MEDIATED_IMMUNITY	GO_MYELOID_LEUKOCYTE_MEDIATED_IMMUNITY		40	-0.34960943	-0.86431783	0.6506986	0.8974504	1.0	2217	tags=20%, list=10%, signal=22%
GO_JNK_CASCADE	GO_JNK_CASCADE		80	-0.25695083	-0.8627653	0.78313255	0.90025556	1.0	3268	tags=26%, list=15%, signal=31%
GO_POSITIVE_REGULATION_OF_NEUROTRANSMITTER_TRANSPORT	GO_POSITIVE_REGULATION_OF_NEUROTRANSMITTER_TRANSPORT		15	-0.38106716	-0.8625163	0.66101694	0.89987266	1.0	707	tags=13%, list=3%, signal=14%
GO_REGULATION_OF_INTERLEUKIN_6_BIOSYNTHETIC_PROCESS	GO_REGULATION_OF_INTERLEUKIN_6_BIOSYNTHETIC_PROCESS		15	-0.40965536	-0.8611828	0.61764705	0.9020798	1.0	2486	tags=20%, list=11%, signal=23%
GO_REGULATION_OF_OXIDATIVE_STRESS_INDUCED_CELL_DEATH	GO_REGULATION_OF_OXIDATIVE_STRESS_INDUCED_CELL_DEATH		43	-0.2526713	-0.8608686	0.67946255	0.9018765	1.0	5887	tags=42%, list=27%, signal=57%
GO_SULFUR_COMPOUND_TRANSPORT	GO_SULFUR_COMPOUND_TRANSPORT		30	-0.30279014	-0.8595877	0.6793587	0.90390384	1.0	3662	tags=27%, list=17%, signal=32%
GO_NEURAL_PRECURSOR_CELL_PROLIFERATION	GO_NEURAL_PRECURSOR_CELL_PROLIFERATION		69	-0.28571185	-0.859525	0.68443495	0.9030841	1.0	2948	tags=22%, list=14%, signal=25%
GO_AXIS_SPECIFICATION	GO_AXIS_SPECIFICATION		88	-0.27463862	-0.85934705	0.7718254	0.9025608	1.0	5423	tags=34%, list=25%, signal=45%
GO_CHROMATIN_DISASSEMBLY	GO_CHROMATIN_DISASSEMBLY		17	-0.30055085	-0.8587232	0.62708336	0.9030106	1.0	3821	tags=24%, list=18%, signal=29%
GO_COENZYME_METABOLIC_PROCESS	GO_COENZYME_METABOLIC_PROCESS		241	-0.24865146	-0.85839283	0.71115535	0.9028266	1.0	3050	tags=20%, list=14%, signal=23%
GO_CELLULAR_COMPONENT_MAINTENANCE	GO_CELLULAR_COMPONENT_MAINTENANCE		18	-0.33897454	-0.8580277	0.71428573	0.90272903	1.0	3686	tags=33%, list=17%, signal=40%
GO_MISFOLDED_OR_INCOMPLETELY_SYNTHESIZED_PROTEIN_CATABOLIC_PROCESS	GO_MISFOLDED_OR_INCOMPLETELY_SYNTHESIZED_PROTEIN_CATABOLIC_PROCESS		15	-0.28040966	-0.8573461	0.6189555	0.9033117	1.0	7148	tags=47%, list=33%, signal=69%
GO_REGULATION_OF_NEURAL_PRECURSOR_CELL_PROLIFERATION	GO_REGULATION_OF_NEURAL_PRECURSOR_CELL_PROLIFERATION		69	-0.2864953	-0.8563649	0.7626459	0.9046131	1.0	2652	tags=22%, list=12%, signal=25%
GO_MANNOSYLATION	GO_MANNOSYLATION		27	-0.31387654	-0.8562216	0.6385542	0.903979	1.0	5489	tags=48%, list=25%, signal=64%
GO_MRNA_CLEAVAGE	GO_MRNA_CLEAVAGE		16	-0.30232093	-0.85554683	0.6753507	0.9046193	1.0	3700	tags=38%, list=17%, signal=45%
GO_RESPONSE_TO_DEXAMETHASONE	GO_RESPONSE_TO_DEXAMETHASONE		33	-0.3324519	-0.8543545	0.72392637	0.90634656	1.0	4334	tags=39%, list=20%, signal=49%
GO_NEGATIVE_REGULATION_OF_LYMPHOCYTE_DIFFERENTIATION	GO_NEGATIVE_REGULATION_OF_LYMPHOCYTE_DIFFERENTIATION		39	-0.29967046	-0.85342497	0.71794873	0.9075589	1.0	1587	tags=18%, list=7%, signal=19%
GO_GLYCOLIPID_BIOSYNTHETIC_PROCESS	GO_GLYCOLIPID_BIOSYNTHETIC_PROCESS		59	-0.2574351	-0.85277575	0.751938	0.9081391	1.0	3557	tags=22%, list=16%, signal=26%
GO_EMBRYONIC_DIGIT_MORPHOGENESIS	GO_EMBRYONIC_DIGIT_MORPHOGENESIS		59	-0.31458876	-0.8526256	0.6923077	0.90758574	1.0	3026	tags=27%, list=14%, signal=31%
GO_PEROXISOME_ORGANIZATION	GO_PEROXISOME_ORGANIZATION		32	-0.27794588	-0.85229784	0.62721896	0.9073905	1.0	6424	tags=38%, list=30%, signal=53%
GO_ENDOSOME_ORGANIZATION	GO_ENDOSOME_ORGANIZATION		58	-0.24667571	-0.8522704	0.65794766	0.90649116	1.0	5384	tags=28%, list=25%, signal=37%
GO_MICROTUBULE_BUNDLE_FORMATION	GO_MICROTUBULE_BUNDLE_FORMATION		56	-0.28403452	-0.8522132	0.74	0.9056813	1.0	993	tags=9%, list=5%, signal=9%
GO_REGULATION_OF_CHEMOKINE_PRODUCTION	GO_REGULATION_OF_CHEMOKINE_PRODUCTION		61	-0.31967595	-0.8520057	0.7305389	0.9051729	1.0	3212	tags=36%, list=15%, signal=42%
GO_HIPPOCAMPUS_DEVELOPMENT	GO_HIPPOCAMPUS_DEVELOPMENT		72	-0.26894337	-0.8516788	0.7172557	0.9049382	1.0	3797	tags=22%, list=17%, signal=27%
GO_NUCLEOTIDE_SUGAR_METABOLIC_PROCESS	GO_NUCLEOTIDE_SUGAR_METABOLIC_PROCESS		31	-0.31472257	-0.8513302	0.65794766	0.9047503	1.0	4024	tags=32%, list=18%, signal=40%
GO_PYRIMIDINE_NUCLEOSIDE_CATABOLIC_PROCESS	GO_PYRIMIDINE_NUCLEOSIDE_CATABOLIC_PROCESS		18	-0.36095926	-0.8511441	0.6838966	0.904215	1.0	1429	tags=22%, list=7%, signal=24%
GO_EPIDERMAL_GROWTH_FACTOR_RECEPTOR_SIGNALING_PATHWAY	GO_EPIDERMAL_GROWTH_FACTOR_RECEPTOR_SIGNALING_PATHWAY		52	-0.29128426	-0.849273	0.734252	0.90754586	1.0	1259	tags=19%, list=6%, signal=20%
GO_POSITIVE_REGULATION_OF_TYPE_I_INTERFERON_PRODUCTION	GO_POSITIVE_REGULATION_OF_TYPE_I_INTERFERON_PRODUCTION		70	-0.30545864	-0.8482842	0.6111111	0.90893334	1.0	3478	tags=29%, list=16%, signal=34%
GO_RESPONSE_TO_HEAT	GO_RESPONSE_TO_HEAT		85	-0.29161286	-0.8472173	0.7597536	0.91030943	1.0	3362	tags=31%, list=15%, signal=36%
GO_MODIFICATION_OF_MORPHOLOGY_OR_PHYSIOLOGY_OF_OTHER_ORGANISM	GO_MODIFICATION_OF_MORPHOLOGY_OR_PHYSIOLOGY_OF_OTHER_ORGANISM		95	-0.25526425	-0.8464967	0.74493927	0.9109923	1.0	4644	tags=26%, list=21%, signal=33%
GO_POSITIVE_REGULATION_OF_INTERLEUKIN_6_PRODUCTION	GO_POSITIVE_REGULATION_OF_INTERLEUKIN_6_PRODUCTION		64	-0.33492237	-0.84525627	0.723658	0.91285676	1.0	2872	tags=25%, list=13%, signal=29%
GO_POSITIVE_REGULATION_OF_CHEMOKINE_PRODUCTION	GO_POSITIVE_REGULATION_OF_CHEMOKINE_PRODUCTION		47	-0.34198335	-0.8450304	0.7123016	0.9124543	1.0	3212	tags=38%, list=15%, signal=45%
GO_REGULATION_OF_INSULIN_RECEPTOR_SIGNALING_PATHWAY	GO_REGULATION_OF_INSULIN_RECEPTOR_SIGNALING_PATHWAY		41	-0.27264673	-0.843567	0.7697095	0.9148154	1.0	3959	tags=27%, list=18%, signal=33%
GO_ENDOCRINE_PANCREAS_DEVELOPMENT	GO_ENDOCRINE_PANCREAS_DEVELOPMENT		39	-0.31075922	-0.84132946	0.7288136	0.9189199	1.0	2595	tags=21%, list=12%, signal=23%
GO_MYD88_INDEPENDENT_TOLL_LIKE_RECEPTOR_SIGNALING_PATHWAY	GO_MYD88_INDEPENDENT_TOLL_LIKE_RECEPTOR_SIGNALING_PATHWAY		29	-0.34041238	-0.8407382	0.63838387	0.9193134	1.0	1831	tags=14%, list=8%, signal=15%
GO_PIRNA_METABOLIC_PROCESS	GO_PIRNA_METABOLIC_PROCESS		15	-0.42266923	-0.84073234	0.7169043	0.9183712	1.0	2514	tags=33%, list=12%, signal=38%
GO_REGULATION_OF_STEM_CELL_PROLIFERATION	GO_REGULATION_OF_STEM_CELL_PROLIFERATION		84	-0.29703018	-0.84027624	0.77754676	0.91849166	1.0	2652	tags=25%, list=12%, signal=28%
GO_NEGATIVE_REGULATION_OF_DENDRITE_DEVELOPMENT	GO_NEGATIVE_REGULATION_OF_DENDRITE_DEVELOPMENT		27	-0.28160307	-0.83755076	0.7560484	0.9236461	1.0	4993	tags=37%, list=23%, signal=48%
GO_NEGATIVE_REGULATION_OF_RECEPTOR_MEDIATED_ENDOCYTOSIS	GO_NEGATIVE_REGULATION_OF_RECEPTOR_MEDIATED_ENDOCYTOSIS		17	-0.275207	-0.8371915	0.68849206	0.923487	1.0	7287	tags=47%, list=33%, signal=71%
GO_CEREBRAL_CORTEX_RADIALLY_ORIENTED_CELL_MIGRATION	GO_CEREBRAL_CORTEX_RADIALLY_ORIENTED_CELL_MIGRATION		27	-0.27565	-0.8367918	0.7012195	0.9234242	1.0	2870	tags=19%, list=13%, signal=21%
GO_ALCOHOL_CATABOLIC_PROCESS	GO_ALCOHOL_CATABOLIC_PROCESS		57	-0.27429765	-0.8366506	0.7833002	0.9227602	1.0	3474	tags=19%, list=16%, signal=23%
GO_POSITIVE_REGULATION_OF_HEART_GROWTH	GO_POSITIVE_REGULATION_OF_HEART_GROWTH		26	-0.34483227	-0.8356043	0.6973948	0.92408746	1.0	3167	tags=38%, list=15%, signal=45%
GO_POSITIVE_REGULATION_OF_NEURAL_PRECURSOR_CELL_PROLIFERATION	GO_POSITIVE_REGULATION_OF_NEURAL_PRECURSOR_CELL_PROLIFERATION		39	-0.33062214	-0.83477974	0.741483	0.92499286	1.0	2652	tags=23%, list=12%, signal=26%
GO_NEGATIVE_REGULATION_OF_PROTEIN_BINDING	GO_NEGATIVE_REGULATION_OF_PROTEIN_BINDING		78	-0.25701085	-0.8341335	0.809901	0.92552453	1.0	2066	tags=17%, list=9%, signal=18%
GO_REGULATION_OF_ERBB_SIGNALING_PATHWAY	GO_REGULATION_OF_ERBB_SIGNALING_PATHWAY		78	-0.23815179	-0.8340379	0.798419	0.92477864	1.0	4103	tags=27%, list=19%, signal=33%
GO_POSITIVE_REGULATION_OF_OSTEOCLAST_DIFFERENTIATION	GO_POSITIVE_REGULATION_OF_OSTEOCLAST_DIFFERENTIATION		23	-0.3617454	-0.8329457	0.71	0.92618865	1.0	2333	tags=22%, list=11%, signal=24%
GO_CELLULAR_RESPONSE_TO_DEXAMETHASONE_STIMULUS	GO_CELLULAR_RESPONSE_TO_DEXAMETHASONE_STIMULUS		27	-0.32024223	-0.83067775	0.7815631	0.930355	1.0	4334	tags=44%, list=20%, signal=55%
GO_RESPONSE_TO_COCAINE	GO_RESPONSE_TO_COCAINE		45	-0.262069	-0.8299785	0.79324055	0.93089086	1.0	4241	tags=22%, list=19%, signal=28%
GO_CELLULAR_RESPONSE_TO_OXIDATIVE_STRESS	GO_CELLULAR_RESPONSE_TO_OXIDATIVE_STRESS		177	-0.23069915	-0.829848	0.9077869	0.930247	1.0	3888	tags=25%, list=18%, signal=31%
GO_MAMMARY_GLAND_DEVELOPMENT	GO_MAMMARY_GLAND_DEVELOPMENT		109	-0.26905745	-0.8297805	0.858	0.9294219	1.0	2784	tags=24%, list=13%, signal=27%
GO_ACETYL_COA_METABOLIC_PROCESS	GO_ACETYL_COA_METABOLIC_PROCESS		24	-0.30085552	-0.82914555	0.74390244	0.92980385	1.0	3366	tags=21%, list=15%, signal=25%
GO_ACTIVATION_OF_MAPKK_ACTIVITY	GO_ACTIVATION_OF_MAPKK_ACTIVITY		51	-0.26674244	-0.8289605	0.8303393	0.9292658	1.0	3992	tags=31%, list=18%, signal=38%
GO_RESPONSE_TO_REACTIVE_OXYGEN_SPECIES	GO_RESPONSE_TO_REACTIVE_OXYGEN_SPECIES		186	-0.25087407	-0.8286127	0.8562753	0.9290776	1.0	1612	tags=15%, list=7%, signal=16%
GO_NEGATIVE_REGULATION_OF_GENE_SILENCING	GO_NEGATIVE_REGULATION_OF_GENE_SILENCING		17	-0.3171968	-0.82524914	0.66732675	0.93538886	1.0	3881	tags=24%, list=18%, signal=29%
GO_RESPONSE_TO_INTERLEUKIN_4	GO_RESPONSE_TO_INTERLEUKIN_4		30	-0.32105103	-0.82473505	0.70941883	0.9355761	1.0	1578	tags=17%, list=7%, signal=18%
GO_POSITIVE_REGULATION_OF_EXTRINSIC_APOPTOTIC_SIGNALING_PATHWAY_VIA_DEATH_DOMAIN_RECEPTORS	GO_POSITIVE_REGULATION_OF_EXTRINSIC_APOPTOTIC_SIGNALING_PATHWAY_VIA_DEATH_DOMAIN_RECEPTORS		16	-0.37609726	-0.82404804	0.72619045	0.93607223	1.0	2067	tags=38%, list=10%, signal=41%
GO_CELLULAR_GLUCOSE_HOMEOSTASIS	GO_CELLULAR_GLUCOSE_HOMEOSTASIS		73	-0.26361504	-0.8238644	0.7866109	0.93553776	1.0	2295	tags=15%, list=11%, signal=17%
GO_MYELOID_DENDRITIC_CELL_DIFFERENTIATION	GO_MYELOID_DENDRITIC_CELL_DIFFERENTIATION		19	-0.42364463	-0.8224294	0.69617707	0.9377046	1.0	1072	tags=21%, list=5%, signal=22%
GO_PLATELET_DERIVED_GROWTH_FACTOR_RECEPTOR_SIGNALING_PATHWAY	GO_PLATELET_DERIVED_GROWTH_FACTOR_RECEPTOR_SIGNALING_PATHWAY		34	-0.30607924	-0.8219833	0.7016129	0.9377308	1.0	4075	tags=35%, list=19%, signal=43%
GO_NEGATIVE_REGULATION_OF_LIPID_METABOLIC_PROCESS	GO_NEGATIVE_REGULATION_OF_LIPID_METABOLIC_PROCESS		69	-0.2683232	-0.8218574	0.8942116	0.9370622	1.0	2595	tags=19%, list=12%, signal=21%
GO_MONOSACCHARIDE_BIOSYNTHETIC_PROCESS	GO_MONOSACCHARIDE_BIOSYNTHETIC_PROCESS		53	-0.28366086	-0.8215227	0.76033056	0.9368205	1.0	1952	tags=21%, list=9%, signal=23%
GO_NEGATIVE_REGULATION_OF_VIRAL_RELEASE_FROM_HOST_CELL	GO_NEGATIVE_REGULATION_OF_VIRAL_RELEASE_FROM_HOST_CELL		15	-0.3474994	-0.82132465	0.68039215	0.93632275	1.0	5642	tags=47%, list=26%, signal=63%
GO_REGULATION_OF_RESPONSE_TO_BIOTIC_STIMULUS	GO_REGULATION_OF_RESPONSE_TO_BIOTIC_STIMULUS		220	-0.24545977	-0.82055473	0.76447105	0.93701917	1.0	3130	tags=24%, list=14%, signal=27%
GO_GOLGI_TO_PLASMA_MEMBRANE_PROTEIN_TRANSPORT	GO_GOLGI_TO_PLASMA_MEMBRANE_PROTEIN_TRANSPORT		25	-0.27312195	-0.8178301	0.7387755	0.94176924	1.0	599	tags=8%, list=3%, signal=8%
GO_VACUOLAR_TRANSPORT	GO_VACUOLAR_TRANSPORT		228	-0.19760148	-0.81669885	0.8574144	0.9432856	1.0	4151	tags=21%, list=19%, signal=25%
GO_CELLULAR_RESPONSE_TO_INTERLEUKIN_4	GO_CELLULAR_RESPONSE_TO_INTERLEUKIN_4		25	-0.32909423	-0.81626	0.7081712	0.9432737	1.0	1578	tags=20%, list=7%, signal=22%
GO_INNATE_IMMUNE_RESPONSE_IN_MUCOSA	GO_INNATE_IMMUNE_RESPONSE_IN_MUCOSA		18	-0.41056186	-0.8160509	0.7151277	0.942777	1.0	2200	tags=28%, list=10%, signal=31%
GO_VITAMIN_METABOLIC_PROCESS	GO_VITAMIN_METABOLIC_PROCESS		110	-0.2672332	-0.8155687	0.846	0.9428461	1.0	2902	tags=25%, list=13%, signal=28%
GO_REGULATION_OF_PEPTIDYL_THREONINE_PHOSPHORYLATION	GO_REGULATION_OF_PEPTIDYL_THREONINE_PHOSPHORYLATION		34	-0.2989752	-0.81553215	0.7749004	0.94198376	1.0	2982	tags=24%, list=14%, signal=27%
GO_TUMOR_NECROSIS_FACTOR_MEDIATED_SIGNALING_PATHWAY	GO_TUMOR_NECROSIS_FACTOR_MEDIATED_SIGNALING_PATHWAY		112	-0.27276275	-0.81286675	0.7229862	0.9466543	1.0	4025	tags=33%, list=19%, signal=40%
GO_RESPONSE_TO_LEAD_ION	GO_RESPONSE_TO_LEAD_ION		20	-0.30553725	-0.81261235	0.7161862	0.94619864	1.0	4613	tags=45%, list=21%, signal=57%
GO_DICARBOXYLIC_ACID_METABOLIC_PROCESS	GO_DICARBOXYLIC_ACID_METABOLIC_PROCESS		97	-0.23938942	-0.81199604	0.83434343	0.94652843	1.0	2975	tags=16%, list=14%, signal=19%
GO_MULTICELLULAR_ORGANISM_AGING	GO_MULTICELLULAR_ORGANISM_AGING		28	-0.30350026	-0.8117916	0.757515	0.94598323	1.0	2975	tags=29%, list=14%, signal=33%
GO_NEGATIVE_REGULATION_OF_JNK_CASCADE	GO_NEGATIVE_REGULATION_OF_JNK_CASCADE		32	-0.3024768	-0.80942833	0.75738394	0.94984233	1.0	2829	tags=28%, list=13%, signal=32%
GO_REGULATION_OF_LIPID_BIOSYNTHETIC_PROCESS	GO_REGULATION_OF_LIPID_BIOSYNTHETIC_PROCESS		121	-0.24698307	-0.80883	0.9243028	0.9501166	1.0	2374	tags=16%, list=11%, signal=18%
GO_REGULATION_OF_NIK_NF_KAPPAB_SIGNALING	GO_REGULATION_OF_NIK_NF_KAPPAB_SIGNALING		41	-0.28736508	-0.80813175	0.7801147	0.9506672	1.0	3731	tags=29%, list=17%, signal=35%
GO_SYNAPSE_ASSEMBLY	GO_SYNAPSE_ASSEMBLY		64	-0.3038914	-0.80698067	0.8320158	0.9520366	1.0	2934	tags=25%, list=13%, signal=29%
GO_CELLULAR_RESPONSE_TO_GLUCOSE_STARVATION	GO_CELLULAR_RESPONSE_TO_GLUCOSE_STARVATION		30	-0.26901802	-0.8068288	0.7786561	0.95141304	1.0	1344	tags=13%, list=6%, signal=14%
GO_REGULATION_OF_MULTI_ORGANISM_PROCESS	GO_REGULATION_OF_MULTI_ORGANISM_PROCESS		434	-0.22876161	-0.8056291	0.8036072	0.9528912	1.0	4067	tags=25%, list=19%, signal=30%
GO_NEGATIVE_REGULATION_OF_DEFENSE_RESPONSE_TO_VIRUS	GO_NEGATIVE_REGULATION_OF_DEFENSE_RESPONSE_TO_VIRUS		17	-0.36475947	-0.8054201	0.74791664	0.9523569	1.0	2185	tags=29%, list=10%, signal=33%
GO_TETRAPYRROLE_METABOLIC_PROCESS	GO_TETRAPYRROLE_METABOLIC_PROCESS		54	-0.25391948	-0.80398995	0.76039606	0.9543229	1.0	4590	tags=30%, list=21%, signal=37%
GO_SPERMATID_DIFFERENTIATION	GO_SPERMATID_DIFFERENTIATION		115	-0.20085017	-0.8027348	0.85835093	0.9558794	1.0	1488	tags=10%, list=7%, signal=10%
GO_NEURON_FATE_SPECIFICATION	GO_NEURON_FATE_SPECIFICATION		30	-0.34875616	-0.8026262	0.75	0.95514137	1.0	2652	tags=23%, list=12%, signal=27%
GO_AXONEMAL_DYNEIN_COMPLEX_ASSEMBLY	GO_AXONEMAL_DYNEIN_COMPLEX_ASSEMBLY		16	-0.3089998	-0.80259985	0.7232704	0.9542523	1.0	515	tags=6%, list=2%, signal=6%
GO_PROTEIN_ALKYLATION	GO_PROTEIN_ALKYLATION		100	-0.2124594	-0.8011235	0.83811474	0.95623577	1.0	4452	tags=27%, list=20%, signal=34%
GO_POSITIVE_REGULATION_OF_INSULIN_SECRETION_INVOLVED_IN_CELLULAR_RESPONSE_TO_GLUCOSE_STIMULUS	GO_POSITIVE_REGULATION_OF_INSULIN_SECRETION_INVOLVED_IN_CELLULAR_RESPONSE_TO_GLUCOSE_STIMULUS		26	-0.29982018	-0.80037206	0.80284554	0.9567461	1.0	2063	tags=15%, list=9%, signal=17%
GO_GLUTAMINE_FAMILY_AMINO_ACID_METABOLIC_PROCESS	GO_GLUTAMINE_FAMILY_AMINO_ACID_METABOLIC_PROCESS		61	-0.2812632	-0.8002724	0.851927	0.9559966	1.0	2989	tags=21%, list=14%, signal=25%
GO_ESTABLISHMENT_OF_EPITHELIAL_CELL_POLARITY	GO_ESTABLISHMENT_OF_EPITHELIAL_CELL_POLARITY		22	-0.29752472	-0.8000706	0.7626459	0.9554515	1.0	5643	tags=41%, list=26%, signal=55%
GO_PROTEIN_K48_LINKED_DEUBIQUITINATION	GO_PROTEIN_K48_LINKED_DEUBIQUITINATION		18	-0.29767665	-0.79958147	0.7169811	0.9554862	1.0	2465	tags=17%, list=11%, signal=19%
GO_OVULATION	GO_OVULATION		17	-0.36574087	-0.7980653	0.76814514	0.95756304	1.0	1636	tags=29%, list=8%, signal=32%
GO_CELLULAR_CARBOHYDRATE_BIOSYNTHETIC_PROCESS	GO_CELLULAR_CARBOHYDRATE_BIOSYNTHETIC_PROCESS		49	-0.26705596	-0.7940412	0.8426295	0.9645637	1.0	2595	tags=20%, list=12%, signal=23%
GO_POST_GOLGI_VESICLE_MEDIATED_TRANSPORT	GO_POST_GOLGI_VESICLE_MEDIATED_TRANSPORT		80	-0.21062583	-0.79377985	0.85921323	0.9641231	1.0	4353	tags=23%, list=20%, signal=28%
GO_HOMOTYPIC_CELL_CELL_ADHESION	GO_HOMOTYPIC_CELL_CELL_ADHESION		48	-0.26372424	-0.79358476	0.8773006	0.9636095	1.0	2097	tags=17%, list=10%, signal=18%
GO_CARTILAGE_DEVELOPMENT_INVOLVED_IN_ENDOCHONDRAL_BONE_MORPHOGENESIS	GO_CARTILAGE_DEVELOPMENT_INVOLVED_IN_ENDOCHONDRAL_BONE_MORPHOGENESIS		19	-0.368729	-0.7930468	0.7641129	0.9637182	1.0	2014	tags=21%, list=9%, signal=23%
GO_SPINAL_CORD_MOTOR_NEURON_DIFFERENTIATION	GO_SPINAL_CORD_MOTOR_NEURON_DIFFERENTIATION		33	-0.32023218	-0.7927994	0.7794118	0.9632204	1.0	2652	tags=24%, list=12%, signal=28%
GO_POSITIVE_REGULATION_OF_T_CELL_MEDIATED_IMMUNITY	GO_POSITIVE_REGULATION_OF_T_CELL_MEDIATED_IMMUNITY		30	-0.3306875	-0.7915712	0.734	0.9646695	1.0	2650	tags=20%, list=12%, signal=23%
GO_PRODUCTION_OF_MOLECULAR_MEDIATOR_OF_IMMUNE_RESPONSE	GO_PRODUCTION_OF_MOLECULAR_MEDIATOR_OF_IMMUNE_RESPONSE		59	-0.2772455	-0.7908825	0.8104839	0.96508247	1.0	1944	tags=19%, list=9%, signal=20%
GO_EPIBOLY	GO_EPIBOLY		19	-0.33923954	-0.7906242	0.78936607	0.9646505	1.0	1259	tags=26%, list=6%, signal=28%
GO_ESTABLISHMENT_OF_PROTEIN_LOCALIZATION_TO_MEMBRANE	GO_ESTABLISHMENT_OF_PROTEIN_LOCALIZATION_TO_MEMBRANE		241	-0.17551495	-0.7903328	0.91649693	0.964293	1.0	4570	tags=20%, list=21%, signal=25%
GO_POSITIVE_REGULATION_OF_ORGAN_GROWTH	GO_POSITIVE_REGULATION_OF_ORGAN_GROWTH		36	-0.3092603	-0.7901832	0.8434959	0.9636204	1.0	3512	tags=33%, list=16%, signal=40%
GO_MONOVALENT_INORGANIC_ANION_HOMEOSTASIS	GO_MONOVALENT_INORGANIC_ANION_HOMEOSTASIS		18	-0.32384032	-0.78984433	0.8102767	0.96330893	1.0	1786	tags=17%, list=8%, signal=18%
GO_REGULATION_OF_PRI_MIRNA_TRANSCRIPTION_FROM_RNA_POLYMERASE_II_PROMOTER	GO_REGULATION_OF_PRI_MIRNA_TRANSCRIPTION_FROM_RNA_POLYMERASE_II_PROMOTER		17	-0.29272586	-0.7886596	0.7987421	0.9646133	1.0	2932	tags=24%, list=13%, signal=27%
GO_LIMBIC_SYSTEM_DEVELOPMENT	GO_LIMBIC_SYSTEM_DEVELOPMENT		98	-0.2388978	-0.78672886	0.868476	0.9674315	1.0	4266	tags=22%, list=20%, signal=28%
GO_ALCOHOL_BIOSYNTHETIC_PROCESS	GO_ALCOHOL_BIOSYNTHETIC_PROCESS		107	-0.25660062	-0.7862075	0.88531184	0.9675129	1.0	3080	tags=21%, list=14%, signal=25%
GO_REGULATION_OF_STEROID_METABOLIC_PROCESS	GO_REGULATION_OF_STEROID_METABOLIC_PROCESS		72	-0.26766524	-0.7854716	0.9346939	0.9679644	1.0	2474	tags=15%, list=11%, signal=17%
GO_MICROVILLUS_ORGANIZATION	GO_MICROVILLUS_ORGANIZATION		19	-0.27789086	-0.78541535	0.7777778	0.96713203	1.0	3731	tags=26%, list=17%, signal=32%
GO_GLYCINE_METABOLIC_PROCESS	GO_GLYCINE_METABOLIC_PROCESS		15	-0.34949598	-0.78284097	0.76706827	0.9709721	1.0	3439	tags=40%, list=16%, signal=47%
GO_MALE_SEX_DIFFERENTIATION	GO_MALE_SEX_DIFFERENTIATION		141	-0.22341587	-0.78183067	0.9639469	0.9718895	1.0	4050	tags=23%, list=19%, signal=28%
GO_REGULATION_OF_LIPOPROTEIN_LIPASE_ACTIVITY	GO_REGULATION_OF_LIPOPROTEIN_LIPASE_ACTIVITY		15	-0.32626805	-0.7794743	0.75159234	0.97528315	1.0	49	tags=7%, list=0%, signal=7%
GO_VENOUS_BLOOD_VESSEL_DEVELOPMENT	GO_VENOUS_BLOOD_VESSEL_DEVELOPMENT		15	-0.35125357	-0.77911234	0.805383	0.97501826	1.0	1239	tags=27%, list=6%, signal=28%
GO_NEGATIVE_REGULATION_OF_ORGAN_GROWTH	GO_NEGATIVE_REGULATION_OF_ORGAN_GROWTH		21	-0.2941528	-0.778389	0.7991886	0.9753768	1.0	2310	tags=24%, list=11%, signal=27%
GO_NEGATIVE_REGULATION_OF_COAGULATION	GO_NEGATIVE_REGULATION_OF_COAGULATION		47	-0.29290703	-0.7780671	0.9195171	0.975029	1.0	880	tags=15%, list=4%, signal=15%
GO_RESPONSE_TO_VIRUS	GO_RESPONSE_TO_VIRUS		228	-0.30345505	-0.7763788	0.7418033	0.9770877	1.0	2526	tags=24%, list=12%, signal=27%
GO_REGULATION_OF_NECROTIC_CELL_DEATH	GO_REGULATION_OF_NECROTIC_CELL_DEATH		25	-0.28200415	-0.7755957	0.7820774	0.9775569	1.0	5887	tags=36%, list=27%, signal=49%
GO_SMOOTHENED_SIGNALING_PATHWAY	GO_SMOOTHENED_SIGNALING_PATHWAY		68	-0.2802419	-0.77391094	0.8201285	0.9796398	1.0	2866	tags=22%, list=13%, signal=25%
GO_MORPHOGENESIS_OF_AN_EPITHELIAL_FOLD	GO_MORPHOGENESIS_OF_AN_EPITHELIAL_FOLD		15	-0.36508304	-0.77151936	0.8356164	0.98290694	1.0	2063	tags=27%, list=9%, signal=29%
GO_EXECUTION_PHASE_OF_APOPTOSIS	GO_EXECUTION_PHASE_OF_APOPTOSIS		52	-0.21994236	-0.7710374	0.8818737	0.9827667	1.0	5591	tags=35%, list=26%, signal=46%
GO_CELL_PROJECTION_ASSEMBLY	GO_CELL_PROJECTION_ASSEMBLY		239	-0.21863428	-0.7710184	0.9514768	0.9818646	1.0	2866	tags=16%, list=13%, signal=18%
GO_ZINC_ION_HOMEOSTASIS	GO_ZINC_ION_HOMEOSTASIS		21	-0.28484932	-0.7707561	0.7941176	0.98138994	1.0	3493	tags=24%, list=16%, signal=28%
GO_V_D_J_RECOMBINATION	GO_V_D_J_RECOMBINATION		15	-0.28337774	-0.7693836	0.7605634	0.9827618	1.0	8323	tags=60%, list=38%, signal=97%
GO_POSITIVE_REGULATION_OF_LEUKOCYTE_DEGRANULATION	GO_POSITIVE_REGULATION_OF_LEUKOCYTE_DEGRANULATION		18	-0.32920808	-0.76879656	0.792	0.9828288	1.0	128	tags=11%, list=1%, signal=11%
GO_PROTEIN_EXIT_FROM_ENDOPLASMIC_RETICULUM	GO_PROTEIN_EXIT_FROM_ENDOPLASMIC_RETICULUM		18	-0.28153366	-0.76873904	0.7005988	0.9819806	1.0	9138	tags=61%, list=42%, signal=105%
GO_REGULATION_OF_CATECHOLAMINE_METABOLIC_PROCESS	GO_REGULATION_OF_CATECHOLAMINE_METABOLIC_PROCESS		17	-0.321256	-0.7684951	0.7777778	0.9814625	1.0	5086	tags=29%, list=23%, signal=38%
GO_RHYTHMIC_BEHAVIOR	GO_RHYTHMIC_BEHAVIOR		17	-0.32401845	-0.76795363	0.8431772	0.9814816	1.0	5264	tags=35%, list=24%, signal=47%
GO_REGULATION_OF_METANEPHROS_DEVELOPMENT	GO_REGULATION_OF_METANEPHROS_DEVELOPMENT		23	-0.31036347	-0.7679233	0.872428	0.9806034	1.0	3512	tags=35%, list=16%, signal=41%
GO_NEGATIVE_REGULATION_OF_STEM_CELL_PROLIFERATION	GO_NEGATIVE_REGULATION_OF_STEM_CELL_PROLIFERATION		15	-0.35154387	-0.7673815	0.810757	0.98059744	1.0	3859	tags=47%, list=18%, signal=57%
GO_HISTONE_METHYLATION	GO_HISTONE_METHYLATION		75	-0.21585374	-0.767266	0.85915494	0.9798592	1.0	3690	tags=24%, list=17%, signal=29%
GO_ERAD_PATHWAY	GO_ERAD_PATHWAY		71	-0.21184397	-0.7670602	0.809901	0.9792841	1.0	5011	tags=27%, list=23%, signal=35%
GO_VESICLE_ORGANIZATION	GO_VESICLE_ORGANIZATION		261	-0.18293607	-0.76648295	0.9620758	0.97935504	1.0	6819	tags=35%, list=31%, signal=51%
GO_POSITIVE_REGULATION_OF_GLIAL_CELL_DIFFERENTIATION	GO_POSITIVE_REGULATION_OF_GLIAL_CELL_DIFFERENTIATION		31	-0.28287748	-0.7663443	0.859127	0.9786677	1.0	3424	tags=26%, list=16%, signal=31%
GO_CYTOKINE_METABOLIC_PROCESS	GO_CYTOKINE_METABOLIC_PROCESS		17	-0.3367766	-0.7662819	0.8319502	0.97784513	1.0	2047	tags=24%, list=9%, signal=26%
GO_REGULATION_OF_ACTIN_NUCLEATION	GO_REGULATION_OF_ACTIN_NUCLEATION		26	-0.25234404	-0.7642136	0.84305835	0.9804203	1.0	1741	tags=15%, list=8%, signal=17%
GO_MEMBRANE_BUDDING	GO_MEMBRANE_BUDDING		109	-0.19171932	-0.76333636	0.8828283	0.9809813	1.0	3880	tags=18%, list=18%, signal=22%
GO_REGULATION_OF_AUTOPHAGOSOME_ASSEMBLY	GO_REGULATION_OF_AUTOPHAGOSOME_ASSEMBLY		34	-0.23735738	-0.7632562	0.84615386	0.98020256	1.0	2821	tags=21%, list=13%, signal=24%
GO_REGULATION_OF_DNA_TEMPLATED_TRANSCRIPTION_IN_RESPONSE_TO_STRESS	GO_REGULATION_OF_DNA_TEMPLATED_TRANSCRIPTION_IN_RESPONSE_TO_STRESS		66	-0.2166026	-0.7632035	0.8989899	0.97936887	1.0	3947	tags=21%, list=18%, signal=26%
GO_POST_ANAL_TAIL_MORPHOGENESIS	GO_POST_ANAL_TAIL_MORPHOGENESIS		17	-0.3217146	-0.76260847	0.86625516	0.9794172	1.0	2148	tags=24%, list=10%, signal=26%
GO_REGULATION_OF_RECEPTOR_RECYCLING	GO_REGULATION_OF_RECEPTOR_RECYCLING		19	-0.29568228	-0.76221323	0.8780952	0.979121	1.0	3880	tags=37%, list=18%, signal=45%
GO_PHOTORECEPTOR_CELL_DIFFERENTIATION	GO_PHOTORECEPTOR_CELL_DIFFERENTIATION		49	-0.2472065	-0.7604567	0.90625	0.9811352	1.0	3977	tags=20%, list=18%, signal=25%
GO_POSITIVE_REGULATION_OF_INTERFERON_ALPHA_PRODUCTION	GO_POSITIVE_REGULATION_OF_INTERFERON_ALPHA_PRODUCTION		16	-0.4017246	-0.75956696	0.73306775	0.9816803	1.0	2872	tags=38%, list=13%, signal=43%
GO_DNA_METHYLATION_INVOLVED_IN_GAMETE_GENERATION	GO_DNA_METHYLATION_INVOLVED_IN_GAMETE_GENERATION		18	-0.37275907	-0.7591761	0.84646463	0.9813939	1.0	3363	tags=33%, list=15%, signal=39%
GO_DICARBOXYLIC_ACID_TRANSPORT	GO_DICARBOXYLIC_ACID_TRANSPORT		69	-0.24050099	-0.7590626	0.92927307	0.9806402	1.0	933	tags=9%, list=4%, signal=9%
GO_CYTOKINE_PRODUCTION_INVOLVED_IN_IMMUNE_RESPONSE	GO_CYTOKINE_PRODUCTION_INVOLVED_IN_IMMUNE_RESPONSE		17	-0.32555324	-0.75896513	0.8455115	0.9798702	1.0	3051	tags=29%, list=14%, signal=34%
GO_ESTROGEN_METABOLIC_PROCESS	GO_ESTROGEN_METABOLIC_PROCESS		21	-0.31412604	-0.75808704	0.8016032	0.98035717	1.0	449	tags=10%, list=2%, signal=10%
GO_REGULATION_OF_RUFFLE_ASSEMBLY	GO_REGULATION_OF_RUFFLE_ASSEMBLY		19	-0.2931473	-0.7574655	0.86796117	0.98039496	1.0	3696	tags=37%, list=17%, signal=44%
GO_PROTEIN_HETEROOLIGOMERIZATION	GO_PROTEIN_HETEROOLIGOMERIZATION		99	-0.23294403	-0.75743484	0.93047035	0.97953	1.0	5926	tags=38%, list=27%, signal=53%
GO_GLANDULAR_EPITHELIAL_CELL_DIFFERENTIATION	GO_GLANDULAR_EPITHELIAL_CELL_DIFFERENTIATION		38	-0.29917246	-0.7567189	0.91764706	0.97969526	1.0	2270	tags=21%, list=10%, signal=23%
GO_POSITIVE_REGULATION_OF_BLOOD_VESSEL_ENDOTHELIAL_CELL_MIGRATION	GO_POSITIVE_REGULATION_OF_BLOOD_VESSEL_ENDOTHELIAL_CELL_MIGRATION		25	-0.32262534	-0.7563313	0.83076924	0.97939163	1.0	2653	tags=28%, list=12%, signal=32%
GO_MICROTUBULE_POLYMERIZATION	GO_MICROTUBULE_POLYMERIZATION		27	-0.27120045	-0.7562789	0.8226121	0.9785572	1.0	1291	tags=15%, list=6%, signal=16%
GO_ORGAN_OR_TISSUE_SPECIFIC_IMMUNE_RESPONSE	GO_ORGAN_OR_TISSUE_SPECIFIC_IMMUNE_RESPONSE		25	-0.36591968	-0.7560618	0.8090551	0.9779722	1.0	1051	tags=20%, list=5%, signal=21%
GO_RESPONSE_TO_PROTOZOAN	GO_RESPONSE_TO_PROTOZOAN		19	-0.36581546	-0.7557081	0.78043914	0.97764224	1.0	2238	tags=26%, list=10%, signal=29%
GO_ANTIGEN_PROCESSING_AND_PRESENTATION	GO_ANTIGEN_PROCESSING_AND_PRESENTATION		197	-0.23972996	-0.7539328	0.80039525	0.9795105	1.0	4023	tags=27%, list=18%, signal=33%
GO_POSITIVE_REGULATION_OF_IMMUNOGLOBULIN_PRODUCTION	GO_POSITIVE_REGULATION_OF_IMMUNOGLOBULIN_PRODUCTION		31	-0.31398854	-0.75391185	0.82828283	0.9786361	1.0	1677	tags=23%, list=8%, signal=24%
GO_REGULATION_OF_IMMUNOGLOBULIN_PRODUCTION	GO_REGULATION_OF_IMMUNOGLOBULIN_PRODUCTION		47	-0.28524232	-0.7534726	0.8307087	0.97839785	1.0	2703	tags=23%, list=12%, signal=27%
GO_REGULATION_OF_NEURON_APOPTOTIC_PROCESS	GO_REGULATION_OF_NEURON_APOPTOTIC_PROCESS		183	-0.23259711	-0.7534147	0.95708156	0.97757906	1.0	4191	tags=25%, list=19%, signal=31%
GO_REGULATION_OF_HYDROGEN_PEROXIDE_INDUCED_CELL_DEATH	GO_REGULATION_OF_HYDROGEN_PEROXIDE_INDUCED_CELL_DEATH		17	-0.27592734	-0.75246805	0.85458165	0.97812563	1.0	5727	tags=47%, list=26%, signal=64%
GO_MEMBRANE_LIPID_CATABOLIC_PROCESS	GO_MEMBRANE_LIPID_CATABOLIC_PROCESS		22	-0.28177252	-0.75235337	0.8385827	0.97738916	1.0	3869	tags=23%, list=18%, signal=28%
GO_GRANULOCYTE_MIGRATION	GO_GRANULOCYTE_MIGRATION		66	-0.34641418	-0.751876	0.81873727	0.9771886	1.0	886	tags=18%, list=4%, signal=19%
GO_VESICLE_COATING	GO_VESICLE_COATING		72	-0.21400024	-0.75181043	0.84742266	0.97639424	1.0	3405	tags=18%, list=16%, signal=21%
GO_LABYRINTHINE_LAYER_BLOOD_VESSEL_DEVELOPMENT	GO_LABYRINTHINE_LAYER_BLOOD_VESSEL_DEVELOPMENT		18	-0.29269716	-0.7509115	0.85656565	0.9769145	1.0	4779	tags=44%, list=22%, signal=57%
GO_C21_STEROID_HORMONE_METABOLIC_PROCESS	GO_C21_STEROID_HORMONE_METABOLIC_PROCESS		23	-0.3203645	-0.75075316	0.819802	0.9762531	1.0	6930	tags=57%, list=32%, signal=83%
GO_STRIATUM_DEVELOPMENT	GO_STRIATUM_DEVELOPMENT		16	-0.3081357	-0.7507276	0.86530614	0.9753839	1.0	2503	tags=31%, list=12%, signal=35%
GO_NUCLEOTIDE_TRANSPORT	GO_NUCLEOTIDE_TRANSPORT		24	-0.24992397	-0.7495162	0.84139264	0.9763404	1.0	4122	tags=21%, list=19%, signal=26%
GO_NEGATIVE_REGULATION_OF_CHONDROCYTE_DIFFERENTIATION	GO_NEGATIVE_REGULATION_OF_CHONDROCYTE_DIFFERENTIATION		19	-0.3626243	-0.7484947	0.8135593	0.9770036	1.0	2090	tags=26%, list=10%, signal=29%
GO_HEMATOPOIETIC_PROGENITOR_CELL_DIFFERENTIATION	GO_HEMATOPOIETIC_PROGENITOR_CELL_DIFFERENTIATION		96	-0.23802923	-0.7483641	0.9628866	0.976312	1.0	2994	tags=19%, list=14%, signal=22%
GO_SPERMATID_NUCLEUS_DIFFERENTIATION	GO_SPERMATID_NUCLEUS_DIFFERENTIATION		17	-0.23233905	-0.7467035	0.76086956	0.9778743	1.0	10059	tags=65%, list=46%, signal=120%
GO_CILIUM_ORGANIZATION	GO_CILIUM_ORGANIZATION		164	-0.22693937	-0.7459386	0.8930818	0.9781002	1.0	4943	tags=25%, list=23%, signal=32%
GO_ENTEROENDOCRINE_CELL_DIFFERENTIATION	GO_ENTEROENDOCRINE_CELL_DIFFERENTIATION		19	-0.32186657	-0.74554086	0.87004405	0.9777893	1.0	2270	tags=26%, list=10%, signal=29%
GO_METENCEPHALON_DEVELOPMENT	GO_METENCEPHALON_DEVELOPMENT		98	-0.22744624	-0.74470043	0.87341774	0.9781169	1.0	3597	tags=19%, list=17%, signal=23%
GO_POSITIVE_REGULATION_OF_CIRCADIAN_RHYTHM	GO_POSITIVE_REGULATION_OF_CIRCADIAN_RHYTHM		20	-0.28396243	-0.74446124	0.8471074	0.9775515	1.0	6333	tags=35%, list=29%, signal=49%
GO_REGULATION_OF_CELLULAR_RESPIRATION	GO_REGULATION_OF_CELLULAR_RESPIRATION		22	-0.2735435	-0.74439996	0.8585462	0.97674006	1.0	2063	tags=18%, list=9%, signal=20%
GO_NEGATIVE_REGULATION_OF_ERBB_SIGNALING_PATHWAY	GO_NEGATIVE_REGULATION_OF_ERBB_SIGNALING_PATHWAY		44	-0.22561254	-0.74077314	0.85119045	0.9810685	1.0	7137	tags=48%, list=33%, signal=71%
GO_AROMATIC_AMINO_ACID_FAMILY_METABOLIC_PROCESS	GO_AROMATIC_AMINO_ACID_FAMILY_METABOLIC_PROCESS		26	-0.30920175	-0.74038506	0.8782051	0.9807227	1.0	2975	tags=23%, list=14%, signal=27%
GO_MAMMARY_GLAND_MORPHOGENESIS	GO_MAMMARY_GLAND_MORPHOGENESIS		38	-0.28120953	-0.7395476	0.91477275	0.98104507	1.0	3859	tags=29%, list=18%, signal=35%
GO_NEGATIVE_REGULATION_OF_ALPHA_BETA_T_CELL_DIFFERENTIATION	GO_NEGATIVE_REGULATION_OF_ALPHA_BETA_T_CELL_DIFFERENTIATION		15	-0.31196067	-0.73866826	0.81458336	0.9813757	1.0	2652	tags=20%, list=12%, signal=23%
GO_SPINAL_CORD_PATTERNING	GO_SPINAL_CORD_PATTERNING		23	-0.3032579	-0.7385885	0.80864197	0.98059857	1.0	3560	tags=26%, list=16%, signal=31%
GO_COPPER_ION_HOMEOSTASIS	GO_COPPER_ION_HOMEOSTASIS		16	-0.2798215	-0.7384655	0.8301527	0.9798698	1.0	4761	tags=38%, list=22%, signal=48%
GO_VENTRAL_SPINAL_CORD_INTERNEURON_DIFFERENTIATION	GO_VENTRAL_SPINAL_CORD_INTERNEURON_DIFFERENTIATION		16	-0.3139096	-0.73811257	0.80785125	0.9794615	1.0	3560	tags=31%, list=16%, signal=37%
GO_REGULATION_OF_CARDIAC_MUSCLE_TISSUE_DEVELOPMENT	GO_REGULATION_OF_CARDIAC_MUSCLE_TISSUE_DEVELOPMENT		46	-0.28948238	-0.7368647	0.87966806	0.9802938	1.0	2762	tags=26%, list=13%, signal=30%
GO_POSITIVE_REGULATION_OF_ORGANIC_ACID_TRANSPORT	GO_POSITIVE_REGULATION_OF_ORGANIC_ACID_TRANSPORT		28	-0.28769773	-0.73641723	0.9288462	0.98002434	1.0	3160	tags=25%, list=15%, signal=29%
GO_POSITIVE_REGULATION_OF_LEUKOCYTE_MIGRATION	GO_POSITIVE_REGULATION_OF_LEUKOCYTE_MIGRATION		105	-0.31356958	-0.7362325	0.86965376	0.97940946	1.0	2333	tags=26%, list=11%, signal=29%
GO_PHOTORECEPTOR_CELL_MAINTENANCE	GO_PHOTORECEPTOR_CELL_MAINTENANCE		33	-0.24963778	-0.7342556	0.87896824	0.9812189	1.0	975	tags=9%, list=4%, signal=10%
GO_CIRCADIAN_REGULATION_OF_GENE_EXPRESSION	GO_CIRCADIAN_REGULATION_OF_GENE_EXPRESSION		53	-0.21968225	-0.7323909	0.93265307	0.9828667	1.0	3044	tags=23%, list=14%, signal=26%
GO_ANDROGEN_METABOLIC_PROCESS	GO_ANDROGEN_METABOLIC_PROCESS		29	-0.28653842	-0.7319953	0.86220473	0.9824823	1.0	4248	tags=38%, list=20%, signal=47%
GO_REGULATION_OF_COLLATERAL_SPROUTING	GO_REGULATION_OF_COLLATERAL_SPROUTING		16	-0.33505294	-0.7318016	0.8991935	0.9818674	1.0	1185	tags=19%, list=5%, signal=20%
GO_MODULATION_BY_HOST_OF_VIRAL_PROCESS	GO_MODULATION_BY_HOST_OF_VIRAL_PROCESS		17	-0.2945662	-0.7311457	0.8241525	0.98184717	1.0	65	tags=6%, list=0%, signal=6%
GO_AROMATIC_AMINO_ACID_FAMILY_CATABOLIC_PROCESS	GO_AROMATIC_AMINO_ACID_FAMILY_CATABOLIC_PROCESS		18	-0.35172358	-0.7308711	0.8719008	0.9813229	1.0	2814	tags=28%, list=13%, signal=32%
GO_MORPHOGENESIS_OF_A_POLARIZED_EPITHELIUM	GO_MORPHOGENESIS_OF_A_POLARIZED_EPITHELIUM		27	-0.29294646	-0.7302271	0.8654618	0.98125803	1.0	5095	tags=37%, list=23%, signal=48%
GO_OXIDATIVE_PHOSPHORYLATION	GO_OXIDATIVE_PHOSPHORYLATION		77	-0.20751336	-0.73011464	0.70238096	0.9805075	1.0	7663	tags=32%, list=35%, signal=50%
GO_NEGATIVE_REGULATION_OF_SMOOTHENED_SIGNALING_PATHWAY	GO_NEGATIVE_REGULATION_OF_SMOOTHENED_SIGNALING_PATHWAY		25	-0.30093402	-0.7300418	0.9071146	0.9797098	1.0	3424	tags=32%, list=16%, signal=38%
GO_MESODERM_MORPHOGENESIS	GO_MESODERM_MORPHOGENESIS		63	-0.24261731	-0.730016	0.93890023	0.9788631	1.0	5059	tags=35%, list=23%, signal=45%
GO_CELLULAR_COMPONENT_DISASSEMBLY_INVOLVED_IN_EXECUTION_PHASE_OF_APOPTOSIS	GO_CELLULAR_COMPONENT_DISASSEMBLY_INVOLVED_IN_EXECUTION_PHASE_OF_APOPTOSIS		41	-0.22867173	-0.72988725	0.9164927	0.97814524	1.0	5591	tags=34%, list=26%, signal=46%
GO_REGULATION_OF_INTERFERON_ALPHA_PRODUCTION	GO_REGULATION_OF_INTERFERON_ALPHA_PRODUCTION		19	-0.3848025	-0.7293851	0.75452715	0.9779153	1.0	3541	tags=37%, list=16%, signal=44%
GO_NEGATIVE_REGULATION_OF_OXIDATIVE_STRESS_INDUCED_INTRINSIC_APOPTOTIC_SIGNALING_PATHWAY	GO_NEGATIVE_REGULATION_OF_OXIDATIVE_STRESS_INDUCED_INTRINSIC_APOPTOTIC_SIGNALING_PATHWAY		20	-0.25613695	-0.7291023	0.8528827	0.9773801	1.0	5887	tags=45%, list=27%, signal=62%
GO_NEGATIVE_REGULATION_OF_LEUKOCYTE_PROLIFERATION	GO_NEGATIVE_REGULATION_OF_LEUKOCYTE_PROLIFERATION		66	-0.28971976	-0.72577465	0.886	0.980859	1.0	2047	tags=20%, list=9%, signal=22%
GO_POSITIVE_REGULATION_OF_INTERFERON_BETA_PRODUCTION	GO_POSITIVE_REGULATION_OF_INTERFERON_BETA_PRODUCTION		30	-0.31744725	-0.72492224	0.79837066	0.9810935	1.0	2872	tags=27%, list=13%, signal=31%
GO_DORSAL_VENTRAL_PATTERN_FORMATION	GO_DORSAL_VENTRAL_PATTERN_FORMATION		85	-0.2595777	-0.7243462	0.9241803	0.98096275	1.0	3856	tags=27%, list=18%, signal=33%
GO_BRANCHING_INVOLVED_IN_SALIVARY_GLAND_MORPHOGENESIS	GO_BRANCHING_INVOLVED_IN_SALIVARY_GLAND_MORPHOGENESIS		16	-0.31022894	-0.7242643	0.89959013	0.98020303	1.0	1045	tags=13%, list=5%, signal=13%
GO_GLUTAMATE_METABOLIC_PROCESS	GO_GLUTAMATE_METABOLIC_PROCESS		26	-0.27856523	-0.724124	0.92826086	0.9795204	1.0	2657	tags=15%, list=12%, signal=18%
GO_REGULATION_OF_ICOSANOID_SECRETION	GO_REGULATION_OF_ICOSANOID_SECRETION		19	-0.30590388	-0.7229703	0.9284294	0.9800949	1.0	2643	tags=21%, list=12%, signal=24%
GO_IONOTROPIC_GLUTAMATE_RECEPTOR_SIGNALING_PATHWAY	GO_IONOTROPIC_GLUTAMATE_RECEPTOR_SIGNALING_PATHWAY		23	-0.2574163	-0.7225595	0.83495146	0.97971576	1.0	8743	tags=57%, list=40%, signal=94%
GO_RESPONSE_TO_ENDOPLASMIC_RETICULUM_STRESS	GO_RESPONSE_TO_ENDOPLASMIC_RETICULUM_STRESS		220	-0.18298437	-0.7223736	0.9574899	0.97908866	1.0	4003	tags=20%, list=18%, signal=25%
GO_PHAGOSOME_MATURATION	GO_PHAGOSOME_MATURATION		35	-0.25573435	-0.72233003	0.91715974	0.97826743	1.0	3792	tags=31%, list=17%, signal=38%
GO_REGULATION_OF_INTERLEUKIN_1_PRODUCTION	GO_REGULATION_OF_INTERLEUKIN_1_PRODUCTION		53	-0.30373666	-0.7218372	0.8559499	0.9779795	1.0	3026	tags=26%, list=14%, signal=31%
GO_INNERVATION	GO_INNERVATION		22	-0.29551795	-0.71978414	0.914405	0.9796162	1.0	688	tags=14%, list=3%, signal=14%
GO_REGULATION_OF_GENE_EXPRESSION_BY_GENETIC_IMPRINTING	GO_REGULATION_OF_GENE_EXPRESSION_BY_GENETIC_IMPRINTING		15	-0.31294602	-0.71925396	0.8736617	0.9793909	1.0	3363	tags=20%, list=15%, signal=24%
GO_RECEPTOR_CATABOLIC_PROCESS	GO_RECEPTOR_CATABOLIC_PROCESS		16	-0.29772663	-0.7190331	0.8464567	0.97880656	1.0	5992	tags=50%, list=28%, signal=69%
GO_LIPOPROTEIN_METABOLIC_PROCESS	GO_LIPOPROTEIN_METABOLIC_PROCESS		121	-0.1984756	-0.71878386	0.9537572	0.9782709	1.0	6119	tags=31%, list=28%, signal=43%
GO_NEGATIVE_REGULATION_OF_ORGANIC_ACID_TRANSPORT	GO_NEGATIVE_REGULATION_OF_ORGANIC_ACID_TRANSPORT		17	-0.30707854	-0.71819127	0.8879837	0.97809887	1.0	2643	tags=24%, list=12%, signal=27%
GO_REGULATION_OF_CYTOKINE_BIOSYNTHETIC_PROCESS	GO_REGULATION_OF_CYTOKINE_BIOSYNTHETIC_PROCESS		91	-0.2824555	-0.71794504	0.85831624	0.9775329	1.0	2486	tags=16%, list=11%, signal=19%
GO_RESPONSE_TO_ATP	GO_RESPONSE_TO_ATP		28	-0.30735788	-0.71643907	0.85654885	0.97847176	1.0	4003	tags=36%, list=18%, signal=44%
GO_LENS_MORPHOGENESIS_IN_CAMERA_TYPE_EYE	GO_LENS_MORPHOGENESIS_IN_CAMERA_TYPE_EYE		17	-0.29869622	-0.7160758	0.90368855	0.97801995	1.0	5423	tags=41%, list=25%, signal=55%
GO_ORGANIC_HYDROXY_COMPOUND_CATABOLIC_PROCESS	GO_ORGANIC_HYDROXY_COMPOUND_CATABOLIC_PROCESS		71	-0.24161501	-0.71605676	0.935167	0.9771781	1.0	3474	tags=20%, list=16%, signal=23%
GO_DNA_METHYLATION_OR_DEMETHYLATION	GO_DNA_METHYLATION_OR_DEMETHYLATION		55	-0.25339535	-0.71332675	0.946	0.97946733	1.0	4798	tags=33%, list=22%, signal=42%
GO_MEMBRANE_LIPID_BIOSYNTHETIC_PROCESS	GO_MEMBRANE_LIPID_BIOSYNTHETIC_PROCESS		103	-0.22220874	-0.71206105	0.97333336	0.9800764	1.0	3823	tags=21%, list=18%, signal=26%
GO_PROTEIN_TRANSPORT_ALONG_MICROTUBULE	GO_PROTEIN_TRANSPORT_ALONG_MICROTUBULE		25	-0.27929983	-0.71165085	0.8503254	0.97972	1.0	971	tags=12%, list=4%, signal=13%
GO_CELL_DIFFERENTIATION_IN_SPINAL_CORD	GO_CELL_DIFFERENTIATION_IN_SPINAL_CORD		50	-0.24820963	-0.70725846	0.9002123	0.9837263	1.0	3597	tags=20%, list=17%, signal=24%
GO_WNT_SIGNALING_PATHWAY_CALCIUM_MODULATING_PATHWAY	GO_WNT_SIGNALING_PATHWAY_CALCIUM_MODULATING_PATHWAY		34	-0.2327575	-0.70673895	0.9241517	0.98344463	1.0	5293	tags=29%, list=24%, signal=39%
GO_UTERUS_DEVELOPMENT	GO_UTERUS_DEVELOPMENT		17	-0.2966107	-0.70650464	0.91331923	0.98283374	1.0	3859	tags=35%, list=18%, signal=43%
GO_NEGATIVE_REGULATION_OF_PROTEIN_TYROSINE_KINASE_ACTIVITY	GO_NEGATIVE_REGULATION_OF_PROTEIN_TYROSINE_KINASE_ACTIVITY		19	-0.2666746	-0.7061811	0.8452381	0.9823385	1.0	3856	tags=26%, list=18%, signal=32%
GO_SENSORY_PERCEPTION_OF_LIGHT_STIMULUS	GO_SENSORY_PERCEPTION_OF_LIGHT_STIMULUS		200	-0.17487305	-0.70595545	0.9807692	0.9817181	1.0	2230	tags=9%, list=10%, signal=10%
GO_HISTONE_DEUBIQUITINATION	GO_HISTONE_DEUBIQUITINATION		20	-0.22113836	-0.70568556	0.86157024	0.9811677	1.0	16948	tags=100%, list=78%, signal=452%
GO_INTRASPECIES_INTERACTION_BETWEEN_ORGANISMS	GO_INTRASPECIES_INTERACTION_BETWEEN_ORGANISMS		45	-0.24568789	-0.70485204	0.920078	0.98120904	1.0	2975	tags=13%, list=14%, signal=15%
GO_ENTRAINMENT_OF_CIRCADIAN_CLOCK	GO_ENTRAINMENT_OF_CIRCADIAN_CLOCK		25	-0.24263294	-0.7046893	0.8796844	0.98052645	1.0	7178	tags=40%, list=33%, signal=60%
GO_HORMONE_BIOSYNTHETIC_PROCESS	GO_HORMONE_BIOSYNTHETIC_PROCESS		46	-0.25140235	-0.70411474	0.93798447	0.9802654	1.0	4248	tags=30%, list=20%, signal=38%
GO_RESPONSE_TO_FUNGUS	GO_RESPONSE_TO_FUNGUS		47	-0.2669971	-0.7033012	0.9431372	0.98030365	1.0	1243	tags=11%, list=6%, signal=11%
GO_ANTIGEN_PROCESSING_AND_PRESENTATION_OF_PEPTIDE_ANTIGEN_VIA_MHC_CLASS_I	GO_ANTIGEN_PROCESSING_AND_PRESENTATION_OF_PEPTIDE_ANTIGEN_VIA_MHC_CLASS_I		87	-0.23515835	-0.7017593	0.7916667	0.98106533	1.0	4023	tags=28%, list=18%, signal=34%
GO_REGULATION_OF_ACTIVIN_RECEPTOR_SIGNALING_PATHWAY	GO_REGULATION_OF_ACTIVIN_RECEPTOR_SIGNALING_PATHWAY		23	-0.29382876	-0.7009285	0.844898	0.9810884	1.0	2554	tags=17%, list=12%, signal=20%
GO_SULFATION	GO_SULFATION		15	-0.326272	-0.700917	0.87169045	0.98025167	1.0	4540	tags=33%, list=21%, signal=42%
GO_NEGATIVE_REGULATION_OF_BEHAVIOR	GO_NEGATIVE_REGULATION_OF_BEHAVIOR		17	-0.23385824	-0.6996316	0.82626265	0.9807819	1.0	9183	tags=53%, list=42%, signal=92%
GO_TELENCEPHALON_GLIAL_CELL_MIGRATION	GO_TELENCEPHALON_GLIAL_CELL_MIGRATION		18	-0.26083854	-0.6991086	0.8940937	0.9804616	1.0	2870	tags=17%, list=13%, signal=19%
GO_MESODERMAL_CELL_DIFFERENTIATION	GO_MESODERMAL_CELL_DIFFERENTIATION		25	-0.28137258	-0.69908017	0.92291665	0.9796432	1.0	1004	tags=16%, list=5%, signal=17%
GO_HEPARAN_SULFATE_PROTEOGLYCAN_BIOSYNTHETIC_PROCESS	GO_HEPARAN_SULFATE_PROTEOGLYCAN_BIOSYNTHETIC_PROCESS		23	-0.28622115	-0.69859874	0.88744587	0.9793134	1.0	6159	tags=48%, list=28%, signal=67%
GO_REGULATION_OF_VACUOLE_ORGANIZATION	GO_REGULATION_OF_VACUOLE_ORGANIZATION		40	-0.20572084	-0.6963108	0.9327103	0.98077404	1.0	2821	tags=18%, list=13%, signal=20%
GO_SINGLE_ORGANISM_MEMBRANE_BUDDING	GO_SINGLE_ORGANISM_MEMBRANE_BUDDING		70	-0.20086068	-0.69608027	0.9186992	0.98013407	1.0	3405	tags=19%, list=16%, signal=22%
GO_MAINTENANCE_OF_PROTEIN_LOCALIZATION_IN_ORGANELLE	GO_MAINTENANCE_OF_PROTEIN_LOCALIZATION_IN_ORGANELLE		28	-0.20850317	-0.69464904	0.8888889	0.98074156	1.0	5309	tags=25%, list=24%, signal=33%
GO_NEGATIVE_REGULATION_OF_BLOOD_PRESSURE	GO_NEGATIVE_REGULATION_OF_BLOOD_PRESSURE		42	-0.23490487	-0.69315434	0.9491525	0.98142713	1.0	1508	tags=10%, list=7%, signal=10%
GO_EPITHELIAL_CELL_MORPHOGENESIS	GO_EPITHELIAL_CELL_MORPHOGENESIS		42	-0.25762165	-0.6925237	0.9836066	0.981231	1.0	4921	tags=38%, list=23%, signal=49%
GO_INORGANIC_ION_IMPORT_INTO_CELL	GO_INORGANIC_ION_IMPORT_INTO_CELL		15	-0.30899942	-0.6923837	0.9010101	0.98051244	1.0	5019	tags=40%, list=23%, signal=52%
GO_IRE1_MEDIATED_UNFOLDED_PROTEIN_RESPONSE	GO_IRE1_MEDIATED_UNFOLDED_PROTEIN_RESPONSE		51	-0.22287293	-0.69146276	0.83575886	0.9806131	1.0	3879	tags=22%, list=18%, signal=26%
GO_SUBPALLIUM_DEVELOPMENT	GO_SUBPALLIUM_DEVELOPMENT		22	-0.29157284	-0.6911639	0.92963755	0.9800288	1.0	2652	tags=27%, list=12%, signal=31%
GO_REGULATION_OF_DEFENSE_RESPONSE_TO_VIRUS_BY_VIRUS	GO_REGULATION_OF_DEFENSE_RESPONSE_TO_VIRUS_BY_VIRUS		29	-0.27674335	-0.6908118	0.8560158	0.9795417	1.0	3908	tags=31%, list=18%, signal=38%
GO_REGULATION_OF_INTERFERON_BETA_PRODUCTION	GO_REGULATION_OF_INTERFERON_BETA_PRODUCTION		43	-0.27995858	-0.6893799	0.8276553	0.98004687	1.0	3073	tags=26%, list=14%, signal=30%
GO_CHONDROCYTE_DEVELOPMENT	GO_CHONDROCYTE_DEVELOPMENT		21	-0.35562253	-0.6891114	0.8189474	0.9794516	1.0	2275	tags=29%, list=10%, signal=32%
GO_APOPTOTIC_DNA_FRAGMENTATION	GO_APOPTOTIC_DNA_FRAGMENTATION		15	-0.29238364	-0.6886018	0.90059644	0.9791265	1.0	3747	tags=27%, list=17%, signal=32%
GO_REGULATION_OF_INTERLEUKIN_1_BETA_PRODUCTION	GO_REGULATION_OF_INTERLEUKIN_1_BETA_PRODUCTION		44	-0.28797603	-0.68799156	0.9066937	0.9788702	1.0	2773	tags=27%, list=13%, signal=31%
GO_AMINO_ACID_BETAINE_METABOLIC_PROCESS	GO_AMINO_ACID_BETAINE_METABOLIC_PROCESS		18	-0.27734628	-0.68640333	0.93737376	0.97947645	1.0	2748	tags=22%, list=13%, signal=25%
GO_MYELOID_DENDRITIC_CELL_ACTIVATION	GO_MYELOID_DENDRITIC_CELL_ACTIVATION		25	-0.34069052	-0.6847997	0.8669355	0.9801302	1.0	1072	tags=16%, list=5%, signal=17%
GO_NEURON_FATE_COMMITMENT	GO_NEURON_FATE_COMMITMENT		65	-0.25033855	-0.6838399	0.96617335	0.9801502	1.0	2982	tags=18%, list=14%, signal=21%
GO_RESPONSE_TO_TESTOSTERONE	GO_RESPONSE_TO_TESTOSTERONE		36	-0.2539353	-0.6820428	0.95454544	0.98093367	1.0	4109	tags=28%, list=19%, signal=34%
GO_PLASMA_MEMBRANE_FUSION	GO_PLASMA_MEMBRANE_FUSION		23	-0.25225154	-0.68155235	0.92899406	0.98052764	1.0	4145	tags=22%, list=19%, signal=27%
GO_ESTABLISHMENT_OR_MAINTENANCE_OF_BIPOLAR_CELL_POLARITY	GO_ESTABLISHMENT_OR_MAINTENANCE_OF_BIPOLAR_CELL_POLARITY		34	-0.24884754	-0.68145263	0.9481038	0.97977275	1.0	4433	tags=26%, list=20%, signal=33%
GO_NEGATIVE_REGULATION_OF_CYTOKINE_BIOSYNTHETIC_PROCESS	GO_NEGATIVE_REGULATION_OF_CYTOKINE_BIOSYNTHETIC_PROCESS		27	-0.2767772	-0.6811861	0.96245056	0.9791971	1.0	1004	tags=7%, list=5%, signal=8%
GO_GRANULOCYTE_ACTIVATION	GO_GRANULOCYTE_ACTIVATION		18	-0.32764682	-0.68105054	0.89361703	0.978491	1.0	3238	tags=28%, list=15%, signal=33%
GO_THIOESTER_METABOLIC_PROCESS	GO_THIOESTER_METABOLIC_PROCESS		73	-0.21011265	-0.6804402	0.982	0.9782003	1.0	2844	tags=14%, list=13%, signal=16%
GO_ARP2_3_COMPLEX_MEDIATED_ACTIN_NUCLEATION	GO_ARP2_3_COMPLEX_MEDIATED_ACTIN_NUCLEATION		16	-0.25373852	-0.6802986	0.8921002	0.9774924	1.0	7004	tags=44%, list=32%, signal=64%
GO_MACROMOLECULE_DEACYLATION	GO_MACROMOLECULE_DEACYLATION		64	-0.17225347	-0.67959034	0.96190476	0.97728187	1.0	5599	tags=27%, list=26%, signal=36%
GO_INTERACTION_WITH_HOST	GO_INTERACTION_WITH_HOST		122	-0.21802278	-0.67767346	0.9435484	0.9780212	1.0	4679	tags=29%, list=22%, signal=36%
GO_FOREBRAIN_REGIONALIZATION	GO_FOREBRAIN_REGIONALIZATION		22	-0.30840924	-0.67749137	0.939834	0.97736686	1.0	5423	tags=41%, list=25%, signal=54%
GO_RESPONSE_TO_FOLIC_ACID	GO_RESPONSE_TO_FOLIC_ACID		15	-0.291452	-0.6762364	0.9107505	0.9775609	1.0	2662	tags=20%, list=12%, signal=23%
GO_REGULATION_OF_GRANULOCYTE_MACROPHAGE_COLONY_STIMULATING_FACTOR_PRODUCTION	GO_REGULATION_OF_GRANULOCYTE_MACROPHAGE_COLONY_STIMULATING_FACTOR_PRODUCTION		15	-0.3451471	-0.6758673	0.9409449	0.97703296	1.0	1443	tags=27%, list=7%, signal=29%
GO_POSITIVE_REGULATION_OF_MESENCHYMAL_CELL_PROLIFERATION	GO_POSITIVE_REGULATION_OF_MESENCHYMAL_CELL_PROLIFERATION		27	-0.2923711	-0.6756605	0.9425051	0.97639906	1.0	2447	tags=22%, list=11%, signal=25%
GO_NEURON_CELL_CELL_ADHESION	GO_NEURON_CELL_CELL_ADHESION		16	-0.30956465	-0.67536837	0.96378267	0.9758319	1.0	519	tags=13%, list=2%, signal=13%
GO_POSITIVE_REGULATION_OF_INTERLEUKIN_1_PRODUCTION	GO_POSITIVE_REGULATION_OF_INTERLEUKIN_1_PRODUCTION		34	-0.3015759	-0.67494226	0.9171843	0.9753419	1.0	3026	tags=29%, list=14%, signal=34%
GO_CELLULAR_RESPONSE_TO_BIOTIC_STIMULUS	GO_CELLULAR_RESPONSE_TO_BIOTIC_STIMULUS		153	-0.25375053	-0.67474276	0.9570552	0.97469074	1.0	2927	tags=20%, list=13%, signal=23%
GO_REGULATION_OF_HETEROTYPIC_CELL_CELL_ADHESION	GO_REGULATION_OF_HETEROTYPIC_CELL_CELL_ADHESION		18	-0.3007993	-0.6729038	0.9700934	0.9753776	1.0	2552	tags=22%, list=12%, signal=25%
GO_NUCLEAR_TRANSCRIBED_MRNA_CATABOLIC_PROCESS_NONSENSE_MEDIATED_DECAY	GO_NUCLEAR_TRANSCRIBED_MRNA_CATABOLIC_PROCESS_NONSENSE_MEDIATED_DECAY		98	-0.14959511	-0.6723219	0.8194175	0.9750196	1.0	6804	tags=22%, list=31%, signal=33%
GO_SPERM_MOTILITY	GO_SPERM_MOTILITY		40	-0.18994166	-0.67099386	0.8907923	0.97529054	1.0	9866	tags=55%, list=45%, signal=100%
GO_REGULATION_OF_APPETITE	GO_REGULATION_OF_APPETITE		23	-0.26190424	-0.67045355	0.91841006	0.9749047	1.0	7173	tags=52%, list=33%, signal=78%
GO_SEX_DETERMINATION	GO_SEX_DETERMINATION		21	-0.27178687	-0.66825	0.9581673	0.97583306	1.0	3561	tags=19%, list=16%, signal=23%
GO_POSITIVE_REGULATION_OF_T_HELPER_CELL_DIFFERENTIATION	GO_POSITIVE_REGULATION_OF_T_HELPER_CELL_DIFFERENTIATION		18	-0.3241462	-0.6677363	0.9467213	0.9754019	1.0	1578	tags=22%, list=7%, signal=24%
GO_REGULATION_OF_T_HELPER_CELL_DIFFERENTIATION	GO_REGULATION_OF_T_HELPER_CELL_DIFFERENTIATION		26	-0.2998681	-0.66723484	0.92753625	0.9749851	1.0	1578	tags=19%, list=7%, signal=21%
GO_STEROL_BIOSYNTHETIC_PROCESS	GO_STEROL_BIOSYNTHETIC_PROCESS		41	-0.26372066	-0.6670516	0.9028571	0.9743043	1.0	5393	tags=34%, list=25%, signal=45%
GO_POSITIVE_REGULATION_OF_CYTOKINE_BIOSYNTHETIC_PROCESS	GO_POSITIVE_REGULATION_OF_CYTOKINE_BIOSYNTHETIC_PROCESS		57	-0.2893881	-0.6656528	0.8854806	0.97455853	1.0	2967	tags=23%, list=14%, signal=26%
GO_REGULATION_OF_STEM_CELL_POPULATION_MAINTENANCE	GO_REGULATION_OF_STEM_CELL_POPULATION_MAINTENANCE		17	-0.24650215	-0.6654677	0.8908382	0.9739077	1.0	4667	tags=24%, list=21%, signal=30%
GO_ACTIVATION_OF_INNATE_IMMUNE_RESPONSE	GO_ACTIVATION_OF_INNATE_IMMUNE_RESPONSE		194	-0.23414128	-0.6606687	0.86761713	0.976586	1.0	4066	tags=28%, list=19%, signal=35%
GO_POSITIVE_REGULATION_OF_T_CELL_MEDIATED_CYTOTOXICITY	GO_POSITIVE_REGULATION_OF_T_CELL_MEDIATED_CYTOTOXICITY		15	-0.29369158	-0.6533018	0.9470588	0.98094815	1.0	1443	tags=13%, list=7%, signal=14%
GO_DNA_CATABOLIC_PROCESS	GO_DNA_CATABOLIC_PROCESS		27	-0.23471539	-0.6523393	0.9458918	0.98077613	1.0	4141	tags=22%, list=19%, signal=27%
GO_EYE_PHOTORECEPTOR_CELL_DIFFERENTIATION	GO_EYE_PHOTORECEPTOR_CELL_DIFFERENTIATION		41	-0.22574876	-0.65147	0.9769874	0.9805503	1.0	3977	tags=22%, list=18%, signal=27%
GO_REGULATION_OF_FEEDING_BEHAVIOR	GO_REGULATION_OF_FEEDING_BEHAVIOR		19	-0.22877267	-0.6506876	0.85862786	0.98025036	1.0	11637	tags=63%, list=53%, signal=136%
GO_NEGATIVE_REGULATION_OF_DENDRITE_MORPHOGENESIS	GO_NEGATIVE_REGULATION_OF_DENDRITE_MORPHOGENESIS		15	-0.25842887	-0.64550656	0.92121214	0.982719	1.0	4993	tags=33%, list=23%, signal=43%
GO_COCHLEA_DEVELOPMENT	GO_COCHLEA_DEVELOPMENT		38	-0.25080916	-0.6453649	0.9788136	0.9819777	1.0	943	tags=11%, list=4%, signal=11%
GO_RESPONSE_TO_FIBROBLAST_GROWTH_FACTOR	GO_RESPONSE_TO_FIBROBLAST_GROWTH_FACTOR		111	-0.1904762	-0.64429456	0.9937369	0.9818161	1.0	6122	tags=32%, list=28%, signal=44%
GO_REGULATION_OF_TYROSINE_PHOSPHORYLATION_OF_STAT1_PROTEIN	GO_REGULATION_OF_TYROSINE_PHOSPHORYLATION_OF_STAT1_PROTEIN		16	-0.29427043	-0.64321	0.935167	0.9816557	1.0	3970	tags=38%, list=18%, signal=46%
GO_CELL_REDOX_HOMEOSTASIS	GO_CELL_REDOX_HOMEOSTASIS		59	-0.20066959	-0.63706326	0.96606785	0.9843813	1.0	5548	tags=27%, list=26%, signal=36%
GO_NATURAL_KILLER_CELL_ACTIVATION_INVOLVED_IN_IMMUNE_RESPONSE	GO_NATURAL_KILLER_CELL_ACTIVATION_INVOLVED_IN_IMMUNE_RESPONSE		24	-0.22831799	-0.63375443	0.89453125	0.9853656	1.0	1496	tags=8%, list=7%, signal=9%
GO_CELLULAR_RESPONSE_TO_TOPOLOGICALLY_INCORRECT_PROTEIN	GO_CELLULAR_RESPONSE_TO_TOPOLOGICALLY_INCORRECT_PROTEIN		114	-0.18478297	-0.63042915	0.975052	0.9862391	1.0	4037	tags=19%, list=19%, signal=24%
GO_NERVE_DEVELOPMENT	GO_NERVE_DEVELOPMENT		63	-0.22448972	-0.6236972	0.9954751	0.9888161	1.0	4563	tags=27%, list=21%, signal=34%
GO_REGULATION_OF_SYNAPTIC_TRANSMISSION_DOPAMINERGIC	GO_REGULATION_OF_SYNAPTIC_TRANSMISSION_DOPAMINERGIC		17	-0.26259434	-0.62102586	0.9527721	0.9893096	1.0	5440	tags=35%, list=25%, signal=47%
GO_DENDRITIC_CELL_DIFFERENTIATION	GO_DENDRITIC_CELL_DIFFERENTIATION		32	-0.30648425	-0.62031364	0.9466119	0.98883045	1.0	1072	tags=16%, list=5%, signal=16%
GO_PEPTIDYL_GLUTAMIC_ACID_MODIFICATION	GO_PEPTIDYL_GLUTAMIC_ACID_MODIFICATION		27	-0.22922242	-0.61968374	0.9689441	0.9882943	1.0	3065	tags=15%, list=14%, signal=17%
GO_EATING_BEHAVIOR	GO_EATING_BEHAVIOR		29	-0.23006342	-0.61823153	0.9800399	0.9881357	1.0	7601	tags=38%, list=35%, signal=58%
GO_THIOESTER_BIOSYNTHETIC_PROCESS	GO_THIOESTER_BIOSYNTHETIC_PROCESS		46	-0.20369187	-0.61462	0.99021524	0.98892	1.0	2119	tags=11%, list=10%, signal=12%
GO_REGULATION_OF_GLIAL_CELL_PROLIFERATION	GO_REGULATION_OF_GLIAL_CELL_PROLIFERATION		21	-0.2361338	-0.61135507	0.95842	0.9895561	1.0	6777	tags=38%, list=31%, signal=55%
GO_RESPONSE_TO_LEPTIN	GO_RESPONSE_TO_LEPTIN		20	-0.24176662	-0.6108895	0.98966944	0.98894984	1.0	4050	tags=20%, list=19%, signal=25%
GO_TRACHEA_DEVELOPMENT	GO_TRACHEA_DEVELOPMENT		20	-0.23422688	-0.610359	0.97946614	0.9883566	1.0	5423	tags=30%, list=25%, signal=40%
GO_FATTY_ACID_DERIVATIVE_TRANSPORT	GO_FATTY_ACID_DERIVATIVE_TRANSPORT		20	-0.2782133	-0.6083185	0.98991936	0.98844695	1.0	3959	tags=25%, list=18%, signal=31%
GO_ESTABLISHMENT_OF_PROTEIN_LOCALIZATION_TO_GOLGI	GO_ESTABLISHMENT_OF_PROTEIN_LOCALIZATION_TO_GOLGI		15	-0.22789277	-0.607415	0.95149255	0.9880321	1.0	6964	tags=40%, list=32%, signal=59%
GO_NEGATIVE_REGULATION_OF_TRANSCRIPTION_REGULATORY_REGION_DNA_BINDING	GO_NEGATIVE_REGULATION_OF_TRANSCRIPTION_REGULATORY_REGION_DNA_BINDING		17	-0.27066693	-0.60107064	0.9670782	0.98966974	1.0	4572	tags=29%, list=21%, signal=37%
GO_DETECTION_OF_OTHER_ORGANISM	GO_DETECTION_OF_OTHER_ORGANISM		17	-0.28237075	-0.59789705	0.9664032	0.9900092	1.0	3300	tags=24%, list=15%, signal=28%
GO_INDOLE_CONTAINING_COMPOUND_METABOLIC_PROCESS	GO_INDOLE_CONTAINING_COMPOUND_METABOLIC_PROCESS		25	-0.24578147	-0.5943571	0.975	0.9904398	1.0	3561	tags=20%, list=16%, signal=24%
GO_HIGH_DENSITY_LIPOPROTEIN_PARTICLE_REMODELING	GO_HIGH_DENSITY_LIPOPROTEIN_PARTICLE_REMODELING		15	-0.25729048	-0.59067607	0.98155737	0.9908466	1.0	198	tags=7%, list=1%, signal=7%
GO_GLYCOSIDE_METABOLIC_PROCESS	GO_GLYCOSIDE_METABOLIC_PROCESS		15	-0.2738281	-0.5880458	0.95482546	0.9908981	1.0	6479	tags=40%, list=30%, signal=57%
GO_ENTRAINMENT_OF_CIRCADIAN_CLOCK_BY_PHOTOPERIOD	GO_ENTRAINMENT_OF_CIRCADIAN_CLOCK_BY_PHOTOPERIOD		18	-0.22605301	-0.5871702	0.97642434	0.99036986	1.0	3044	tags=17%, list=14%, signal=19%
GO_BINDING_OF_SPERM_TO_ZONA_PELLUCIDA	GO_BINDING_OF_SPERM_TO_ZONA_PELLUCIDA		30	-0.19613944	-0.5851579	0.9782609	0.9901956	1.0	5512	tags=30%, list=25%, signal=40%
GO_GRANULOCYTE_DIFFERENTIATION	GO_GRANULOCYTE_DIFFERENTIATION		15	-0.24462496	-0.58478063	0.97791165	0.9895201	1.0	6306	tags=40%, list=29%, signal=56%
GO_RESPONSE_TO_ACETYLCHOLINE	GO_RESPONSE_TO_ACETYLCHOLINE		17	-0.24148129	-0.583892	0.96579474	0.9889946	1.0	6848	tags=41%, list=31%, signal=60%
GO_REGULATION_OF_INTERLEUKIN_8_SECRETION	GO_REGULATION_OF_INTERLEUKIN_8_SECRETION		18	-0.25422418	-0.5774353	0.972332	0.9900875	1.0	3859	tags=22%, list=18%, signal=27%
GO_FERTILIZATION	GO_FERTILIZATION		127	-0.15398432	-0.56719685	1.0	0.99193954	1.0	3846	tags=17%, list=18%, signal=20%
GO_NUCLEOTIDE_EXCISION_REPAIR_PREINCISION_COMPLEX_STABILIZATION	GO_NUCLEOTIDE_EXCISION_REPAIR_PREINCISION_COMPLEX_STABILIZATION		20	-0.19695602	-0.5605363	0.9581673	0.9927244	1.0	8534	tags=45%, list=39%, signal=74%
GO_BRANCH_ELONGATION_OF_AN_EPITHELIUM	GO_BRANCH_ELONGATION_OF_AN_EPITHELIUM		17	-0.24674961	-0.5574875	0.99372387	0.9925759	1.0	3859	tags=29%, list=18%, signal=36%
GO_PROTEIN_LOCALIZATION_TO_LYSOSOME	GO_PROTEIN_LOCALIZATION_TO_LYSOSOME		16	-0.21811874	-0.55434793	0.95228213	0.9924209	1.0	6845	tags=44%, list=31%, signal=64%
GO_NOSE_DEVELOPMENT	GO_NOSE_DEVELOPMENT		15	-0.23734273	-0.5521864	0.9936306	0.9920433	1.0	3572	tags=27%, list=16%, signal=32%
GO_CATECHOLAMINE_BIOSYNTHETIC_PROCESS	GO_CATECHOLAMINE_BIOSYNTHETIC_PROCESS		17	-0.22766201	-0.5514249	1.0	0.99139494	1.0	3724	tags=24%, list=17%, signal=28%
GO_MALE_GENITALIA_DEVELOPMENT	GO_MALE_GENITALIA_DEVELOPMENT		21	-0.20367718	-0.5469714	0.9939516	0.9914152	1.0	4910	tags=29%, list=23%, signal=37%
GO_PROTEIN_PALMITOYLATION	GO_PROTEIN_PALMITOYLATION		23	-0.18815793	-0.53300226	0.984466	0.9929372	1.0	2398	tags=13%, list=11%, signal=15%
GO_ASPARTATE_FAMILY_AMINO_ACID_CATABOLIC_PROCESS	GO_ASPARTATE_FAMILY_AMINO_ACID_CATABOLIC_PROCESS		17	-0.22547024	-0.51119876	0.9980695	0.9949403	1.0	3366	tags=24%, list=15%, signal=28%
GO_PHOTOPERIODISM	GO_PHOTOPERIODISM		23	-0.18521987	-0.48731485	0.9962049	0.99630207	1.0	3044	tags=13%, list=14%, signal=15%
