# Supplementary material for: Identification and validation of key modules and hub genes associated with the pathological stage of oral squamous cell carcinoma by weighted gene co-expression network analysis
Source: PeerJ. 2020 Feb 4;8:e8505. doi: 10.7717/peerj.8505 (PMC7006519; doi:10.7717/peerj.8505)
Supplement: File S6 [file peerj-08-8505-s006.zip › my_analysis_201957_BP.Gsea.1570106074072/my_analysis_201957_BP.Gsea.1570106074072.rpt]

producer_class	xtools.gsea.Gsea
producer_timestamp	1570106074072
param	collapse	false
param	cls	C:\Users\admin\Desktop\3\201957.cls#H_versus_L
param	plot_top_x	20
param	norm	meandiv
param	save_rnd_lists	false
param	median	false
param	num	100
param	scoring_scheme	weighted
param	make_sets	true
param	mode	Max_probe
param	gmx	C:\Users\admin\Desktop\3\c5.bp.v6.2.symbols.gmt
param	gui	false
param	metric	Signal2Noise
param	rpt_label	my_analysis_201957_BP
param	help	false
param	order	descending
param	out	C:\Users\admin\Desktop\3
param	create_svgs	false
param	permute	phenotype
param	rnd_type	no_balance
param	set_min	15
param	include_only_symbols	true
param	sort	real
param	create_gcts	false
param	rnd_seed	timestamp
param	nperm	1000
param	zip_report	false
param	set_max	500
param	res	C:\Users\admin\Desktop\3\input.gct
file	C:\Users\admin\Desktop\3\my_analysis_201957_BP.Gsea.1570106074072\index.html
