# Supplementary material for: Identification and validation of key modules and hub genes associated with the pathological stage of oral squamous cell carcinoma by weighted gene co-expression network analysis
Source: PeerJ. 2020 Feb 4;8:e8505. doi: 10.7717/peerj.8505 (PMC7006519; doi:10.7717/peerj.8505)
Supplement: File S6 [file peerj-08-8505-s006.zip › my_analysis_201957_BP.Gsea.1570106074072/ranked_gene_list_H_versus_L_1570106074072.xls]

NAME	DESCRIPTION	GENE_SYMBOL	GENE_TITLE	SCORE
SYNPO2	na	null	null	0.7063199
LINC01279	na	null	null	0.5851641
ANGPTL1	na	null	null	0.56612086
AMPD1	na	null	null	0.5589324
PRKAR2B	na	null	null	0.53592604
DDIT4L	na	null	null	0.53128386
MYOZ1	na	null	null	0.53126144
PLN	na	null	null	0.5281873
ATP1A2	na	null	null	0.5261094
CMYA5	na	null	null	0.5160336
AGT	na	null	null	0.5143676
TRDN	na	null	null	0.5132876
CKMT2	na	null	null	0.5063223
TTN	na	null	null	0.5042489
CILP	na	null	null	0.4989795
CHRDL1	na	null	null	0.49843305
TXLNB	na	null	null	0.4957916
NRAP	na	null	null	0.49494308
LMOD2	na	null	null	0.49462
TMOD4	na	null	null	0.49399015
APOBEC2	na	null	null	0.4934955
PYGM	na	null	null	0.49326402
FHL1	na	null	null	0.49174538
CA3	na	null	null	0.4916239
MGP	na	null	null	0.49041525
THBS4	na	null	null	0.48851693
MFAP4	na	null	null	0.48740765
IGF1	na	null	null	0.48087624
PRELP	na	null	null	0.47954535
MEF2C	na	null	null	0.47617015
DPT	na	null	null	0.47604585
SYBU	na	null	null	0.47598678
PDK4	na	null	null	0.47491089
PKIA	na	null	null	0.4732857
SGCG	na	null	null	0.4725649
ABCA8	na	null	null	0.47119775
TCAP	na	null	null	0.4687528
PDLIM3	na	null	null	0.46640095
TNNC2	na	null	null	0.46577856
MYBPC1	na	null	null	0.46444172
ANKRD23	na	null	null	0.45972517
DCLK1	na	null	null	0.45923904
MB	na	null	null	0.4564518
MYH7	na	null	null	0.4554658
LOC285556	na	null	null	0.45273158
LRRN4CL	na	null	null	0.45167488
ACKR1	na	null	null	0.4507596
DUSP27	na	null	null	0.44853172
ABCA6	na	null	null	0.44571707
APOD	na	null	null	0.44372103
CCDC80	na	null	null	0.44097862
UNC45B	na	null	null	0.4404606
ISM1	na	null	null	0.43741262
TMEM110-MUSTN1	na	null	null	0.43587708
FXYD1	na	null	null	0.43458807
MRLN	na	null	null	0.43269575
SYNM	na	null	null	0.43199238
SYNPO2L	na	null	null	0.42736998
SEMA3G	na	null	null	0.42689875
PBX1	na	null	null	0.42603043
CACNB1	na	null	null	0.42588642
MYOT	na	null	null	0.42209274
KLRB1	na	null	null	0.41796112
TNNT3	na	null	null	0.41674834
FAM162B	na	null	null	0.4166711
ACTN2	na	null	null	0.41573736
COX6A2	na	null	null	0.41423357
ABI3BP	na	null	null	0.41402042
PRUNE2	na	null	null	0.41382504
HSPB6	na	null	null	0.41260147
NEB	na	null	null	0.41152975
MYOZ2	na	null	null	0.41016123
MAN1C1	na	null	null	0.4084207
SRPK3	na	null	null	0.40734708
ATP2A1	na	null	null	0.40663406
COL14A1	na	null	null	0.4063093
LDB3	na	null	null	0.4051272
AOX1	na	null	null	0.4045407
FAM107A	na	null	null	0.40453255
TMEM100	na	null	null	0.40295473
SLN	na	null	null	0.40260264
ITM2A	na	null	null	0.40065086
MYF6	na	null	null	0.40057474
EMCN	na	null	null	0.40022442
NR2F1	na	null	null	0.39905894
MYH2	na	null	null	0.3986318
MLIP	na	null	null	0.39795306
KLHL41	na	null	null	0.39765865
CKM	na	null	null	0.39696348
HSPB2	na	null	null	0.3952239
PLA2G2A	na	null	null	0.39520788
SLCO5A1	na	null	null	0.39448535
GPD1L	na	null	null	0.39383754
MYL1	na	null	null	0.3925811
MYOM1	na	null	null	0.39257544
ZBTB16	na	null	null	0.3914463
HHATL	na	null	null	0.38961655
IL33	na	null	null	0.3879399
KLHL31	na	null	null	0.38764143
ELN	na	null	null	0.38760328
DEPTOR	na	null	null	0.38725924
ATP1B4	na	null	null	0.38648668
ZNF667-AS1	na	null	null	0.38636342
SMPX	na	null	null	0.38619456
ENPP4	na	null	null	0.38380584
LOC100287497	na	null	null	0.38362023
HSPB7	na	null	null	0.38332224
TRIM63	na	null	null	0.3827608
ZNF521	na	null	null	0.3827122
MYBPC2	na	null	null	0.38238862
KRT4	na	null	null	0.3813709
MEOX2	na	null	null	0.3813146
MYL3	na	null	null	0.37988853
FILIP1	na	null	null	0.3795989
TNXB	na	null	null	0.378699
LINC00959	na	null	null	0.377132
HMCN1	na	null	null	0.37694782
TNNI2	na	null	null	0.37691456
ACTA1	na	null	null	0.37677583
DIO2	na	null	null	0.37588534
MIR29C	na	null	null	0.37588146
SH3BGRL2	na	null	null	0.37587744
XIRP2	na	null	null	0.3747078
MAMDC2	na	null	null	0.37433612
HFE2	na	null	null	0.37337556
RCAN2	na	null	null	0.37336636
ACTC1	na	null	null	0.37233737
ENO3	na	null	null	0.37209266
P2RY14	na	null	null	0.37203
KCNT2	na	null	null	0.37147662
PTGIS	na	null	null	0.3703996
CSRP3	na	null	null	0.37038887
MAL	na	null	null	0.3699884
AOC3	na	null	null	0.3697492
PDE4DIP	na	null	null	0.36847886
PARM1	na	null	null	0.36802438
TSPYL5	na	null	null	0.36651918
SH3BGR	na	null	null	0.36637476
FAM3B	na	null	null	0.36575678
GDF10	na	null	null	0.36474347
CCL19	na	null	null	0.36450723
EDNRB	na	null	null	0.36432102
CASQ1	na	null	null	0.36402127
SPINK5	na	null	null	0.3635207
HSPB8	na	null	null	0.36254197
EYA2	na	null	null	0.36064485
CHPT1	na	null	null	0.36031926
FMO2	na	null	null	0.3602497
TNS2	na	null	null	0.35937485
RRAGD	na	null	null	0.35910234
DNM3OS	na	null	null	0.35885972
DUSP13	na	null	null	0.3585035
DES	na	null	null	0.35842973
JAM2	na	null	null	0.35743743
LMOD3	na	null	null	0.35723436
MYH8	na	null	null	0.35680324
LMO7	na	null	null	0.35633755
LAMA2	na	null	null	0.3547796
XIRP1	na	null	null	0.35461468
PGAM2	na	null	null	0.35452166
ALDH5A1	na	null	null	0.35355544
ANK2	na	null	null	0.35352406
PAX9	na	null	null	0.35336423
TGFBR3	na	null	null	0.35308352
GGTA1P	na	null	null	0.3530473
HPGD	na	null	null	0.35262403
SELP	na	null	null	0.3524137
LRMP	na	null	null	0.35117435
AMT	na	null	null	0.35110536
GAS7	na	null	null	0.35097867
CAB39L	na	null	null	0.349723
SCG2	na	null	null	0.34946683
RAMP3	na	null	null	0.34866858
COX7A1	na	null	null	0.34816533
CLU	na	null	null	0.3481253
CDO1	na	null	null	0.3469236
CCL15-CCL14	na	null	null	0.3459317
TNN	na	null	null	0.3456701
DLK1	na	null	null	0.34564555
FXYD6	na	null	null	0.34538743
RUNX1T1	na	null	null	0.34538263
P2RX5	na	null	null	0.3438532
CACNA1S	na	null	null	0.34382892
TNNC1	na	null	null	0.34308305
ASB5	na	null	null	0.34308258
ANKRD35	na	null	null	0.34194738
PPP1R3C	na	null	null	0.34157807
PENK	na	null	null	0.3413964
ADCY4	na	null	null	0.34098873
MUC20	na	null	null	0.34072363
CELF2	na	null	null	0.340571
CYP4X1	na	null	null	0.33976328
C4B_2	na	null	null	0.33814132
IGHV3-23	na	null	null	0.3375211
ALPK3	na	null	null	0.3374502
SGCD	na	null	null	0.3373773
HLF	na	null	null	0.3373729
SMYD1	na	null	null	0.33725467
FAM171A1	na	null	null	0.33608434
ANKRD6	na	null	null	0.33386117
MYH1	na	null	null	0.3335922
NYNRIN	na	null	null	0.33226755
MYLPF	na	null	null	0.33062744
RBM24	na	null	null	0.328514
EEF1A2	na	null	null	0.32812306
TNNI1	na	null	null	0.32753578
CCR2	na	null	null	0.327389
MURC	na	null	null	0.32738566
SMAD9	na	null	null	0.3257113
CRNN	na	null	null	0.32540962
ACTG1P4	na	null	null	0.3249229
MEOX1	na	null	null	0.32385975
FCGBP	na	null	null	0.3233373
SFRP2	na	null	null	0.32332018
CD27	na	null	null	0.32245135
IGSF10	na	null	null	0.32169068
LPIN1	na	null	null	0.32162032
NBEA	na	null	null	0.32142186
CEACAM5	na	null	null	0.32025895
CRYAB	na	null	null	0.31963953
PLA2G16	na	null	null	0.31959474
CAPNS2	na	null	null	0.31877023
CHRNA1	na	null	null	0.31824055
BEX4	na	null	null	0.31821156
TMOD1	na	null	null	0.3178128
RNF150	na	null	null	0.31544322
MYOM2	na	null	null	0.31506142
CASQ2	na	null	null	0.31420532
NEXN	na	null	null	0.31390917
CMAHP	na	null	null	0.31297714
LOC100507311	na	null	null	0.31262815
MYL2	na	null	null	0.31201294
ATP6V0E2	na	null	null	0.3116642
STAC3	na	null	null	0.31155708
RAI2	na	null	null	0.310257
TMPRSS11B	na	null	null	0.30999884
PSCA	na	null	null	0.30931202
CD1C	na	null	null	0.30861983
CXCL17	na	null	null	0.308344
SRL	na	null	null	0.30817056
FNDC1	na	null	null	0.3078733
CHI3L1	na	null	null	0.30776685
LOC102724229	na	null	null	0.30771264
SORBS1	na	null	null	0.30560866
NDRG2	na	null	null	0.305604
KRT23	na	null	null	0.3054027
ITK	na	null	null	0.304568
FCER1A	na	null	null	0.3038869
NAPSB	na	null	null	0.30364212
KRT78	na	null	null	0.30341372
ITGA7	na	null	null	0.3032105
DOK5	na	null	null	0.30303946
COQ8A	na	null	null	0.3027447
CLCA4	na	null	null	0.3021685
FLNC	na	null	null	0.30195376
MYBPH	na	null	null	0.3002503
ZNF662	na	null	null	0.3002414
OLFML1	na	null	null	0.30019167
CECR1	na	null	null	0.30009034
PEG3	na	null	null	0.2990733
CLIC5	na	null	null	0.29904002
GABRP	na	null	null	0.29809016
SESN1	na	null	null	0.29762945
FABP3	na	null	null	0.2975285
DAB2	na	null	null	0.29587463
KLK13	na	null	null	0.2949534
SYPL2	na	null	null	0.294234
SELENBP1	na	null	null	0.29351702
PRKAA2	na	null	null	0.29342854
MFAP5	na	null	null	0.29309317
ALDH1A1	na	null	null	0.2930738
FBLN5	na	null	null	0.29285
SCNN1B	na	null	null	0.29225457
FAM13C	na	null	null	0.29221955
C17orf97	na	null	null	0.29145995
FRZB	na	null	null	0.2912713
S100A1	na	null	null	0.29108995
IKZF3	na	null	null	0.2910537
CEACAM6	na	null	null	0.2905747
PDGFRL	na	null	null	0.29024637
MYO5C	na	null	null	0.28993154
NCALD	na	null	null	0.28976032
LRRC17	na	null	null	0.28960174
CDKN1C	na	null	null	0.288814
CLIC2	na	null	null	0.28853327
PRSS12	na	null	null	0.28786686
MOXD1	na	null	null	0.28748232
NCKAP1L	na	null	null	0.2873713
SMTNL2	na	null	null	0.28720883
ARHGAP6	na	null	null	0.28699413
KRT15	na	null	null	0.28699356
NR3C2	na	null	null	0.28677014
CFH	na	null	null	0.28636768
CAPN3	na	null	null	0.2862739
AQP1	na	null	null	0.28552103
ZNF366	na	null	null	0.28523892
CAPN6	na	null	null	0.28491637
MUM1L1	na	null	null	0.2846878
LY75-CD302	na	null	null	0.28397703
MUC4	na	null	null	0.28343314
TPM2	na	null	null	0.28337815
OGN	na	null	null	0.2831663
KRT13	na	null	null	0.28285572
IGLJ3	na	null	null	0.28282204
LMOD1	na	null	null	0.2825391
SPINK7	na	null	null	0.28202185
PLAC8	na	null	null	0.2818975
CD1A	na	null	null	0.2818138
TXK	na	null	null	0.2817041
MPDZ	na	null	null	0.2814907
VIT	na	null	null	0.28145596
RTN2	na	null	null	0.2809882
MEIS1	na	null	null	0.28079912
SCEL	na	null	null	0.28008908
INTS6L	na	null	null	0.27998674
ADGRA2	na	null	null	0.27965117
HSPB2-C11orf52	na	null	null	0.27951887
CXCL12	na	null	null	0.27876502
RRAD	na	null	null	0.27865908
SSPN	na	null	null	0.27814168
CLIC6	na	null	null	0.2778525
LYVE1	na	null	null	0.27781847
RARRES1	na	null	null	0.27771488
LRRC39	na	null	null	0.2771155
CD1E	na	null	null	0.27702385
CACNA2D1	na	null	null	0.2767982
FRY	na	null	null	0.2763659
IGKV1OR2-108	na	null	null	0.27633327
LINC01140	na	null	null	0.2763259
RCSD1	na	null	null	0.2762735
PGM5	na	null	null	0.2757514
SDPR	na	null	null	0.2757497
MS4A1	na	null	null	0.27541146
LRRK2	na	null	null	0.27528614
ASPN	na	null	null	0.27501836
ISLR	na	null	null	0.27464393
FCGR2B	na	null	null	0.27441788
LOC102725051	na	null	null	0.27403846
NDNF	na	null	null	0.27390283
PWAR6	na	null	null	0.27387777
STXBP6	na	null	null	0.2738593
PADI2	na	null	null	0.27365223
NOSTRIN	na	null	null	0.2734396
IGFBP5	na	null	null	0.2729733
VASH2	na	null	null	0.272741
TLR5	na	null	null	0.27231067
CLDN3	na	null	null	0.2719615
MIR133A1HG	na	null	null	0.27154464
CAV3	na	null	null	0.27108985
SMTNL1	na	null	null	0.27101344
CYP3A5	na	null	null	0.27069739
RERG	na	null	null	0.27001897
GCNT3	na	null	null	0.26949185
DPYSL3	na	null	null	0.26933184
PAMR1	na	null	null	0.26899725
TGM3	na	null	null	0.26827666
NLRC3	na	null	null	0.26822352
ANO5	na	null	null	0.2676278
ZBTB20	na	null	null	0.26743
SORBS2	na	null	null	0.26728445
HCG22	na	null	null	0.26673064
PKDCC	na	null	null	0.2665263
IGHM	na	null	null	0.26631546
SLURP1	na	null	null	0.26592758
HSPB3	na	null	null	0.2656787
HLA-DQB2	na	null	null	0.2655915
ADGRG2	na	null	null	0.26545525
BLNK	na	null	null	0.26528928
LOC101930349	na	null	null	0.26468775
FITM1	na	null	null	0.2641721
JCHAIN	na	null	null	0.26415277
IGKC	na	null	null	0.26381174
LIFR	na	null	null	0.26360586
NMRK2	na	null	null	0.26355538
PAIP2B	na	null	null	0.26342657
NTN4	na	null	null	0.26342
SIDT1	na	null	null	0.26318482
NEBL	na	null	null	0.2631448
KIT	na	null	null	0.26275855
CAND2	na	null	null	0.26221964
CEACAM7	na	null	null	0.26221538
FAM189A2	na	null	null	0.26209328
LRRN1	na	null	null	0.26194283
FAM46C	na	null	null	0.2618139
IGKV1OR2-118	na	null	null	0.2611009
SHE	na	null	null	0.26071426
CYSLTR1	na	null	null	0.26017386
GPRC5B	na	null	null	0.25995344
PCSK1	na	null	null	0.25945556
ADRA2A	na	null	null	0.25916874
ADIPOQ	na	null	null	0.25880805
LOC441178	na	null	null	0.25880522
HCG11	na	null	null	0.25867033
ANKRD36BP2	na	null	null	0.25866923
GXYLT2	na	null	null	0.25807425
TNFRSF17	na	null	null	0.25782093
TMEM38A	na	null	null	0.25765973
CLDN17	na	null	null	0.25739005
FAM150B	na	null	null	0.2571636
FAM3D	na	null	null	0.2565749
BANK1	na	null	null	0.25634754
WFDC21P	na	null	null	0.25624102
COMP	na	null	null	0.25609744
MYL5	na	null	null	0.25585362
TMEM170B	na	null	null	0.2558034
PLAC9	na	null	null	0.25565153
CCDC69	na	null	null	0.25542688
C3	na	null	null	0.25519094
SNX31	na	null	null	0.25504306
TCEAL7	na	null	null	0.25489643
GPC3	na	null	null	0.2545676
PRSS27	na	null	null	0.25410122
IGHV4-31	na	null	null	0.2536871
RGS5	na	null	null	0.25352556
MMRN1	na	null	null	0.25333092
MRAS	na	null	null	0.25324628
VCAM1	na	null	null	0.25315616
EBF1	na	null	null	0.2525986
TNS1	na	null	null	0.2523458
POU2AF1	na	null	null	0.2522763
MYO18B	na	null	null	0.2520222
NR2F2-AS1	na	null	null	0.25140902
KLF3-AS1	na	null	null	0.2513206
CD52	na	null	null	0.25126445
A2ML1	na	null	null	0.2509794
NFATC2	na	null	null	0.25062776
HOPX	na	null	null	0.2506043
PLP1	na	null	null	0.2500292
MUC19	na	null	null	0.24974193
LHX8	na	null	null	0.24932669
CLEC10A	na	null	null	0.2488272
SHROOM3	na	null	null	0.24876766
DHRS9	na	null	null	0.24868743
MGC24103	na	null	null	0.2483543
MPPED2	na	null	null	0.24788879
CHRDL2	na	null	null	0.2477826
LOC100506123	na	null	null	0.24752326
NAP1L3	na	null	null	0.24723716
CBX7	na	null	null	0.24659504
GIMAP6	na	null	null	0.24657379
CD2	na	null	null	0.2465019
RBFOX1	na	null	null	0.24631567
WIF1	na	null	null	0.24604625
BEST3	na	null	null	0.24585249
TRIM72	na	null	null	0.24558784
INMT	na	null	null	0.24538812
GPAT2	na	null	null	0.24533334
LTF	na	null	null	0.24527285
ADH1B	na	null	null	0.24503087
FAM30A	na	null	null	0.24481511
JPH1	na	null	null	0.24481104
BMF	na	null	null	0.24473654
GIMAP7	na	null	null	0.24467245
PTPRB	na	null	null	0.24420187
C10orf128	na	null	null	0.24346092
TM7SF2	na	null	null	0.24340409
RNASE4	na	null	null	0.24339208
CORO6	na	null	null	0.24327205
LIMCH1	na	null	null	0.24317332
ITGB1BP2	na	null	null	0.24316494
ITGBL1	na	null	null	0.24315894
C15orf52	na	null	null	0.24301018
LRRC2	na	null	null	0.24269305
C8orf4	na	null	null	0.24252892
SNCAIP	na	null	null	0.24222116
MERTK	na	null	null	0.24207257
ECHDC2	na	null	null	0.24162371
MYPN	na	null	null	0.24146155
GSPT2	na	null	null	0.24135984
CYP7B1	na	null	null	0.24130929
FBN1	na	null	null	0.24117956
RHOJ	na	null	null	0.24097341
CBLN3	na	null	null	0.24071126
PLCB4	na	null	null	0.24010152
JADE1	na	null	null	0.24006236
ACACB	na	null	null	0.23979463
IP6K3	na	null	null	0.23978908
HHEX	na	null	null	0.23969159
CYP4B1	na	null	null	0.23939237
ANKRD2	na	null	null	0.23935413
ANGPTL2	na	null	null	0.2391774
KLHL40	na	null	null	0.23910202
SPARCL1	na	null	null	0.23897976
RASSF2	na	null	null	0.23853919
COQ10A	na	null	null	0.23849016
MECOM	na	null	null	0.23820433
VSIG4	na	null	null	0.23807779
ZFP3	na	null	null	0.23797749
RSPO3	na	null	null	0.23796506
AIF1L	na	null	null	0.2379058
C3orf70	na	null	null	0.23789987
CD34	na	null	null	0.2378469
ZC3H12D	na	null	null	0.23773833
C2orf40	na	null	null	0.23767997
GVINP1	na	null	null	0.23763555
SVIP	na	null	null	0.23759435
MITF	na	null	null	0.23755917
IKZF2	na	null	null	0.23746252
PPP1R12B	na	null	null	0.23723443
RBMS3	na	null	null	0.23720208
ABRA	na	null	null	0.23705274
FBLN1	na	null	null	0.2368874
KRBA2	na	null	null	0.23683098
CPED1	na	null	null	0.23641858
EPHX2	na	null	null	0.23621601
HYMAI	na	null	null	0.2360339
BOC	na	null	null	0.23587687
GPR171	na	null	null	0.23577352
LOC101930416	na	null	null	0.2354442
LOXL1	na	null	null	0.23517069
PRO1082	na	null	null	0.23452453
PLPP7	na	null	null	0.23439099
RNF125	na	null	null	0.23438205
ANOS1	na	null	null	0.23375526
IGK	na	null	null	0.23369758
TNFSF8	na	null	null	0.23364834
CD79A	na	null	null	0.2335724
GPX3	na	null	null	0.23345333
KRT24	na	null	null	0.23325829
OLFML3	na	null	null	0.23313911
BEX2	na	null	null	0.2330555
SH3BP5-AS1	na	null	null	0.23287445
S100B	na	null	null	0.2328426
CX3CL1	na	null	null	0.23280673
TBX15	na	null	null	0.2327754
TMEM182	na	null	null	0.23244742
ZFPM2	na	null	null	0.23172107
IGLC1	na	null	null	0.23149861
PRKCB	na	null	null	0.23147526
OMD	na	null	null	0.23142901
CHGB	na	null	null	0.23137929
PPFIBP2	na	null	null	0.23118304
FAAH2	na	null	null	0.23082964
FBXL7	na	null	null	0.2307875
MUC16	na	null	null	0.23073368
IL10RA	na	null	null	0.23058826
MYOM3	na	null	null	0.23034689
GGT6	na	null	null	0.23023817
CPM	na	null	null	0.23016632
CCND3	na	null	null	0.23011176
LRRC37A4P	na	null	null	0.23003446
IFFO1	na	null	null	0.22992441
TM6SF1	na	null	null	0.22992213
ENDOU	na	null	null	0.22895272
EPS8L1	na	null	null	0.22860134
ZNF767P	na	null	null	0.22826302
PLGLB1	na	null	null	0.22814775
MEGF6	na	null	null	0.2279524
TNFRSF19	na	null	null	0.22789824
PER3	na	null	null	0.22765124
THSD7A	na	null	null	0.22745226
FDCSP	na	null	null	0.22710659
TTC9	na	null	null	0.22674093
C14orf132	na	null	null	0.22672768
TSHZ2	na	null	null	0.22672585
DBP	na	null	null	0.22662815
ANK1	na	null	null	0.22634064
PRG4	na	null	null	0.22631925
KLHL3	na	null	null	0.2262658
POF1B	na	null	null	0.22597317
MIR675	na	null	null	0.22596891
MROH7	na	null	null	0.22585644
CLEC1A	na	null	null	0.22560073
IGLV1-44	na	null	null	0.22535475
BNC2	na	null	null	0.22532305
FHL5	na	null	null	0.22502226
P4HTM	na	null	null	0.2247345
FAM47E-STBD1	na	null	null	0.2246768
LINC00342	na	null	null	0.2241439
PDZRN3	na	null	null	0.22410627
MYH6	na	null	null	0.22406985
CAPN14	na	null	null	0.22380437
ST6GALNAC1	na	null	null	0.22353083
LOC202025	na	null	null	0.22317687
GPR82	na	null	null	0.22310226
PDE2A	na	null	null	0.22300164
ERO1B	na	null	null	0.22293836
SEMA6A	na	null	null	0.22293273
APLNR	na	null	null	0.22279
LOC100130691	na	null	null	0.22251523
FOXC1	na	null	null	0.22246112
TSPAN12	na	null	null	0.22235718
SLC16A14	na	null	null	0.22232287
KLK12	na	null	null	0.22209665
LOC101928841	na	null	null	0.22203092
PPP1R16B	na	null	null	0.22185086
ARHGEF9	na	null	null	0.22134356
ZNF423	na	null	null	0.22110458
MYH3	na	null	null	0.22099462
LGALS2	na	null	null	0.22057655
BICDL2	na	null	null	0.22039099
LOC102725526	na	null	null	0.22033753
SPON1	na	null	null	0.22012714
KCNJ8	na	null	null	0.2198212
PARP8	na	null	null	0.21982078
CYP1B1	na	null	null	0.21954009
SMIM5	na	null	null	0.21940133
ZNF844	na	null	null	0.21935318
SESTD1	na	null	null	0.21921484
REEP1	na	null	null	0.21901277
LOC105376081	na	null	null	0.21870121
EPDR1	na	null	null	0.21855348
SERPINI1	na	null	null	0.21805868
COL4A4	na	null	null	0.21800089
CADPS2	na	null	null	0.21731444
GIMAP8	na	null	null	0.21723063
SCUBE2	na	null	null	0.21696122
CCDC146	na	null	null	0.21645224
LOC101928361	na	null	null	0.2164273
GIMAP1	na	null	null	0.21612124
HRC	na	null	null	0.21610792
CEACAM1	na	null	null	0.21600135
PLEKHA7	na	null	null	0.2159709
UCP2	na	null	null	0.21592297
IGLL3P	na	null	null	0.2158845
LOC100131043	na	null	null	0.21584174
MEIS2	na	null	null	0.2158339
LY9	na	null	null	0.21553046
GPRASP1	na	null	null	0.2154953
SEC31B	na	null	null	0.2150582
SCN4B	na	null	null	0.21498133
MS4A6A	na	null	null	0.21487439
CYP4F12	na	null	null	0.21468502
CHIT1	na	null	null	0.21461403
CNRIP1	na	null	null	0.21449564
ZBED3	na	null	null	0.21416603
KLK11	na	null	null	0.21415655
CP	na	null	null	0.21402557
IPCEF1	na	null	null	0.21385184
GZMK	na	null	null	0.21348521
CD200	na	null	null	0.21347377
MEI1	na	null	null	0.21337935
TPPP3	na	null	null	0.21313113
VWA5A	na	null	null	0.21302684
ZNF862	na	null	null	0.21300095
PIK3CG	na	null	null	0.21292861
IL2RG	na	null	null	0.21267985
F5	na	null	null	0.21265328
RYR1	na	null	null	0.21242064
TMEM47	na	null	null	0.2123272
SNX21	na	null	null	0.21232623
LNX1	na	null	null	0.2123248
PRRX1	na	null	null	0.21218613
ASRGL1	na	null	null	0.21206295
BMS1P20	na	null	null	0.21194492
BIN1	na	null	null	0.211923
SLC2A10	na	null	null	0.21177171
IGHA2	na	null	null	0.21130982
PLEKHA4	na	null	null	0.2113087
SCNN1A	na	null	null	0.21118896
LXN	na	null	null	0.2110949
TRBC1	na	null	null	0.21053743
IL17RD	na	null	null	0.21031155
RARRES3	na	null	null	0.2102519
PLA2G4C	na	null	null	0.20994593
VNN1	na	null	null	0.20983605
PIK3R3	na	null	null	0.20979795
PODN	na	null	null	0.20972745
ZG16B	na	null	null	0.20960937
ANKRD20A11P	na	null	null	0.20930842
GBP6	na	null	null	0.20918952
SEMA4D	na	null	null	0.20900509
CPXM2	na	null	null	0.20899811
ZSCAN16	na	null	null	0.20880377
KIAA1211L	na	null	null	0.20863701
NPY6R	na	null	null	0.20857383
ADAM28	na	null	null	0.20848514
TESC	na	null	null	0.20805639
TSC22D3	na	null	null	0.20762292
SERTAD4	na	null	null	0.20722431
NFIB	na	null	null	0.20695466
SLC25A25-AS1	na	null	null	0.20690516
LGR6	na	null	null	0.2066523
ZNF571	na	null	null	0.20648362
TMEM140	na	null	null	0.20643839
GPR34	na	null	null	0.20639853
NPY1R	na	null	null	0.20634861
STAT4	na	null	null	0.20629355
TNNT2	na	null	null	0.20596889
MZB1	na	null	null	0.20564888
DAAM2	na	null	null	0.2055948
ATP8A1	na	null	null	0.20543103
PLXDC1	na	null	null	0.20539598
MIR452	na	null	null	0.20533337
TRAF5	na	null	null	0.20491722
ACAD8	na	null	null	0.20491219
FAM110B	na	null	null	0.20488003
VSIG10L	na	null	null	0.20485416
NKX3-2	na	null	null	0.20485257
IGDCC4	na	null	null	0.20481548
ZNF420	na	null	null	0.20458066
IGFL2	na	null	null	0.20455267
NAAA	na	null	null	0.20447773
TGFB3	na	null	null	0.20434852
SMAP2	na	null	null	0.2042051
SLC7A2	na	null	null	0.20407853
LPL	na	null	null	0.20405595
KLRC4-KLRK1	na	null	null	0.20399332
KRT1	na	null	null	0.20375644
CYP2C18	na	null	null	0.20367986
NHSL2	na	null	null	0.20359601
PTGDS	na	null	null	0.20340602
ST6GAL1	na	null	null	0.20334996
PNLIPRP3	na	null	null	0.20272854
LOC101928274	na	null	null	0.20251305
COLEC12	na	null	null	0.20246603
LOC107985971	na	null	null	0.2022531
ELMO1	na	null	null	0.20189491
EPHA3	na	null	null	0.20174351
FBP1	na	null	null	0.20168221
CLDN7	na	null	null	0.20154831
MRVI1	na	null	null	0.20153028
ZCCHC24	na	null	null	0.20145464
ELF3	na	null	null	0.20137934
KLHL6	na	null	null	0.20130648
ACTG2	na	null	null	0.20126954
ARMCX5-GPRASP2	na	null	null	0.20105197
NPDC1	na	null	null	0.20098121
TCHH	na	null	null	0.20092653
BCAS1	na	null	null	0.20090182
FAM214A	na	null	null	0.20068234
CFD	na	null	null	0.20062147
LOC100128108	na	null	null	0.20061861
RUNDC3B	na	null	null	0.2003295
MANSC1	na	null	null	0.20015888
LSP1	na	null	null	0.19998406
LRRC32	na	null	null	0.19967829
F13A1	na	null	null	0.1996561
DUSP26	na	null	null	0.199448
RELN	na	null	null	0.19936955
FBXO32	na	null	null	0.19921939
USP54	na	null	null	0.19907285
NDN	na	null	null	0.19892396
ABCA9	na	null	null	0.19862445
TCEA3	na	null	null	0.1984986
RYR3	na	null	null	0.19846936
ITIH5	na	null	null	0.19846064
LHFP	na	null	null	0.19835652
ZSCAN26	na	null	null	0.1982439
BTLA	na	null	null	0.19821613
SLC6A14	na	null	null	0.19800083
FLG	na	null	null	0.19769903
C1orf115	na	null	null	0.19769509
FAM134B	na	null	null	0.19751239
FUT3	na	null	null	0.19720945
KAT2B	na	null	null	0.19716232
PPP1R3E	na	null	null	0.19668211
FMO1	na	null	null	0.19655769
SNURF	na	null	null	0.19643764
LINC01405	na	null	null	0.19613323
MAP3K14	na	null	null	0.19593869
TRAF3IP3	na	null	null	0.1959049
XPC	na	null	null	0.1957851
SCN1B	na	null	null	0.19573009
FAR2	na	null	null	0.19560689
ABCA3	na	null	null	0.19555488
KLK7	na	null	null	0.19531268
TMEM45B	na	null	null	0.19514853
XAGE-4	na	null	null	0.19514126
DPEP2	na	null	null	0.19513096
CPNE5	na	null	null	0.19510031
THBS3	na	null	null	0.19507125
USP13	na	null	null	0.19503304
DUSP28	na	null	null	0.19495288
ACPP	na	null	null	0.19423015
ZNF302	na	null	null	0.19414452
EBF2	na	null	null	0.19411546
TMEM178B	na	null	null	0.19404554
SFRP1	na	null	null	0.19396733
LOC102724851	na	null	null	0.1939339
EVI2B	na	null	null	0.19333869
NR2F2	na	null	null	0.19323055
IRF8	na	null	null	0.19305979
CNTN4	na	null	null	0.19301265
LSAMP	na	null	null	0.1928088
MUC15	na	null	null	0.19269888
C1QTNF3	na	null	null	0.19261658
IRAK3	na	null	null	0.19223729
PIWIL4	na	null	null	0.19210379
GPR160	na	null	null	0.19192608
ZNF439	na	null	null	0.19180232
C10orf71	na	null	null	0.19176677
ARHGEF6	na	null	null	0.191696
DPY19L2P2	na	null	null	0.19138005
EFHD1	na	null	null	0.19087556
ZEB1	na	null	null	0.19059952
TPSB2	na	null	null	0.19055098
ZNF703	na	null	null	0.19030108
PCSK5	na	null	null	0.19028185
S100P	na	null	null	0.19020413
PPARGC1A	na	null	null	0.19016966
PLCL1	na	null	null	0.19015045
LOC100131541	na	null	null	0.1901169
C4orf19	na	null	null	0.19010301
PADI1	na	null	null	0.19001676
SNED1	na	null	null	0.18996269
EXPH5	na	null	null	0.1898241
A2M-AS1	na	null	null	0.18981919
CA11	na	null	null	0.18980448
SLC46A3	na	null	null	0.18976991
CXCL9	na	null	null	0.18966408
LOC286437	na	null	null	0.18953945
PAQR8	na	null	null	0.18947038
LCK	na	null	null	0.1893728
NRN1	na	null	null	0.18921587
IL18R1	na	null	null	0.18913265
CYFIP2	na	null	null	0.18901455
C1QTNF2	na	null	null	0.18883915
FGD2	na	null	null	0.18843125
HSD11B1	na	null	null	0.18842593
CARD18	na	null	null	0.18827339
FGL2	na	null	null	0.18819003
LOC401261	na	null	null	0.18785626
TACC1	na	null	null	0.18779507
BCL11A	na	null	null	0.1877725
IL36A	na	null	null	0.18770365
MGAT4A	na	null	null	0.18736073
ITGA10	na	null	null	0.18677658
DSERG1	na	null	null	0.186742
HOTS	na	null	null	0.18655534
PLPP1	na	null	null	0.18647075
CIRBP	na	null	null	0.1862442
PEG3-AS1	na	null	null	0.18623629
ANKRD36C	na	null	null	0.18623227
F2RL2	na	null	null	0.18619387
ST6GALNAC3	na	null	null	0.18614814
ANKRD44	na	null	null	0.18602096
ECM2	na	null	null	0.18596461
ICAM2	na	null	null	0.18592566
DACH1	na	null	null	0.18578652
SAMD12	na	null	null	0.1856555
C16orf54	na	null	null	0.18561144
ENPP2	na	null	null	0.18559584
HEY1	na	null	null	0.18549688
TTC28	na	null	null	0.18533173
LOC100293211	na	null	null	0.1853118
PLAGL1	na	null	null	0.18500961
GIMAP4	na	null	null	0.18498921
FCRL3	na	null	null	0.18490562
FAM221A	na	null	null	0.18484119
MLLT11	na	null	null	0.18481065
PIK3C2B	na	null	null	0.18462676
SLC44A3	na	null	null	0.18455583
BHLHA15	na	null	null	0.18455358
SPRY1	na	null	null	0.18451785
SLAMF6	na	null	null	0.18433857
CEP85L	na	null	null	0.18407659
ACVR2A	na	null	null	0.18407193
RPL3L	na	null	null	0.18403396
ZNF704	na	null	null	0.18396823
CD247	na	null	null	0.18386774
SERPINF1	na	null	null	0.1836337
SLIT3	na	null	null	0.1835452
SLAMF7	na	null	null	0.18351118
PIP5K1B	na	null	null	0.18325987
PLCL2	na	null	null	0.18318464
PIP	na	null	null	0.18303455
SATB1	na	null	null	0.18303393
GULP1	na	null	null	0.18287279
ITIH4	na	null	null	0.18271664
GKAP1	na	null	null	0.18254896
DAPK1-IT1	na	null	null	0.18245144
HSPA12B	na	null	null	0.1821584
DAPL1	na	null	null	0.18197341
COLCA2	na	null	null	0.18184902
SASH1	na	null	null	0.18184532
MPEG1	na	null	null	0.18149792
NAIP	na	null	null	0.18137798
CHI3L2	na	null	null	0.18123212
FLVCR2	na	null	null	0.18122196
HLA-DQB1	na	null	null	0.18120757
KCNN3	na	null	null	0.18117139
MT1M	na	null	null	0.18081412
PIK3IP1	na	null	null	0.18046361
CRIP1	na	null	null	0.18042721
VTCN1	na	null	null	0.18029797
CXCL13	na	null	null	0.18013023
IL16	na	null	null	0.17984766
MDM1	na	null	null	0.17981406
DDR2	na	null	null	0.17978725
SULF1	na	null	null	0.17975077
TMEM125	na	null	null	0.17956556
TIGIT	na	null	null	0.17944393
TSPAN7	na	null	null	0.17940325
SGCA	na	null	null	0.17925392
ZBTB7C	na	null	null	0.17914113
ZC3H6	na	null	null	0.17909935
LOC286191	na	null	null	0.17873111
HIGD1B	na	null	null	0.17872478
HLA-DMA	na	null	null	0.1786847
TNNT1	na	null	null	0.17847395
CST1	na	null	null	0.1784498
FIBIN	na	null	null	0.17839035
ALDH1L1	na	null	null	0.17838208
TCN2	na	null	null	0.1783698
ZNF566	na	null	null	0.1781787
MIR8071-2	na	null	null	0.17817539
CCL21	na	null	null	0.17814617
SLA	na	null	null	0.1779761
P2RY10	na	null	null	0.17793784
ACOX2	na	null	null	0.17779425
DMD	na	null	null	0.17776725
CD84	na	null	null	0.17775469
CLDN11	na	null	null	0.1777503
LOC153684	na	null	null	0.17762527
CD207	na	null	null	0.17760052
PIK3R1	na	null	null	0.17743467
MYH11	na	null	null	0.17742968
DERL3	na	null	null	0.17729975
PASK	na	null	null	0.17728136
DMBT1	na	null	null	0.17721476
LOC101929479	na	null	null	0.17720939
TMEM119	na	null	null	0.17698051
C10orf10	na	null	null	0.17696375
SORT1	na	null	null	0.17696151
UBD	na	null	null	0.17695333
ZNF30	na	null	null	0.17694707
LOC100509445	na	null	null	0.17676374
LOC643733	na	null	null	0.17672138
TAPT1-AS1	na	null	null	0.1765324
CLMN	na	null	null	0.17645293
TNFRSF11A	na	null	null	0.17639934
PECAM1	na	null	null	0.17634563
LINC00865	na	null	null	0.17623915
FMOD	na	null	null	0.17619419
LYNX1	na	null	null	0.17616382
FAT4	na	null	null	0.17614923
SPOCK2	na	null	null	0.17587423
LINC00597	na	null	null	0.17580976
TRIM54	na	null	null	0.17578538
LOC100509457	na	null	null	0.1757562
FBXL13	na	null	null	0.1757293
CYTL1	na	null	null	0.1754314
PRR15L	na	null	null	0.17513725
PLEKHG1	na	null	null	0.17507488
LY86	na	null	null	0.17499413
EFEMP2	na	null	null	0.17495911
A2M	na	null	null	0.1746875
ATP13A4	na	null	null	0.17456225
PCDHA1	na	null	null	0.17455894
LOC100507557	na	null	null	0.17452708
F8	na	null	null	0.1744828
KLK10	na	null	null	0.1741196
NCOA1	na	null	null	0.17411678
ALX1	na	null	null	0.1739551
SOX8	na	null	null	0.17378047
CYP27A1	na	null	null	0.17372386
FBLN2	na	null	null	0.17348492
CCDC191	na	null	null	0.17331336
PPL	na	null	null	0.17274667
JAML	na	null	null	0.17270145
COL15A1	na	null	null	0.17265607
ID4	na	null	null	0.17264248
CDON	na	null	null	0.17250268
TRIL	na	null	null	0.1725023
FRMD3	na	null	null	0.17246935
ITPR2	na	null	null	0.17235376
BICC1	na	null	null	0.17229953
CTTNBP2	na	null	null	0.1722397
ARHGAP45	na	null	null	0.17187901
KLK6	na	null	null	0.17170031
MGLL	na	null	null	0.17167756
TPK1	na	null	null	0.1715796
CPA3	na	null	null	0.17155759
IDNK	na	null	null	0.17146707
KLF9	na	null	null	0.17125225
PODXL	na	null	null	0.17118442
UGT2B17	na	null	null	0.17107154
LTBP2	na	null	null	0.17106473
ASAP3	na	null	null	0.17103107
BTNL9	na	null	null	0.17099
CSF2RB	na	null	null	0.1709606
CACNG1	na	null	null	0.17092887
KBTBD12	na	null	null	0.1707764
AGR3	na	null	null	0.17067349
MICU3	na	null	null	0.17064553
LPO	na	null	null	0.17064445
VAMP1	na	null	null	0.17047915
FZD7	na	null	null	0.17042117
CHKB-CPT1B	na	null	null	0.1703726
HLA-DPB1	na	null	null	0.17033766
MAN2A2	na	null	null	0.1700248
CSF1R	na	null	null	0.16995063
IFT172	na	null	null	0.16983032
FAM229B	na	null	null	0.16981566
DET1	na	null	null	0.16970308
LONRF2	na	null	null	0.16967824
PCDH19	na	null	null	0.16958022
RASL12	na	null	null	0.1695357
EPS8	na	null	null	0.16941857
METTL7A	na	null	null	0.169339
PIGR	na	null	null	0.16933772
MYEF2	na	null	null	0.16929792
CD3G	na	null	null	0.16920608
ZNF542P	na	null	null	0.16907093
C1QTNF7	na	null	null	0.16906501
LRRC15	na	null	null	0.1690371
AKNA	na	null	null	0.16896625
LOC389765	na	null	null	0.1689061
FUT6	na	null	null	0.16830868
TPSAB1	na	null	null	0.16830759
ARRDC2	na	null	null	0.16808195
LOC100507472	na	null	null	0.16801642
GIPC2	na	null	null	0.16799529
TMEM150C	na	null	null	0.16798162
ZNF615	na	null	null	0.1679781
SH3BP5	na	null	null	0.1679475
NUPR1	na	null	null	0.16773698
TEK	na	null	null	0.16771317
ZBTB18	na	null	null	0.1675809
CXCR4	na	null	null	0.16741127
SPAG4	na	null	null	0.16734302
CRTAC1	na	null	null	0.16720936
GLCCI1	na	null	null	0.16714993
EFEMP1	na	null	null	0.1669418
GALNT15	na	null	null	0.16682899
CCR5	na	null	null	0.16682383
SLIT2	na	null	null	0.16680133
PKIB	na	null	null	0.16675444
DZIP3	na	null	null	0.16662721
STATH	na	null	null	0.16633877
GCHFR	na	null	null	0.16632804
STAB1	na	null	null	0.16622093
CD37	na	null	null	0.16619518
IL17D	na	null	null	0.16607456
CCR7	na	null	null	0.16605328
DYX1C1-CCPG1	na	null	null	0.16604935
PRKCQ	na	null	null	0.16594085
GIMAP1-GIMAP5	na	null	null	0.16584006
PLBD1	na	null	null	0.1657168
MACC1	na	null	null	0.16565476
ZNF415	na	null	null	0.16558845
MIR600	na	null	null	0.16532172
ERMP1	na	null	null	0.16529264
OVGP1	na	null	null	0.16526797
PGM5-AS1	na	null	null	0.16523026
PLLP	na	null	null	0.16516705
NCAM1	na	null	null	0.16513579
SCARA5	na	null	null	0.16492899
EMP1	na	null	null	0.16458048
BTK	na	null	null	0.16455011
ZNF880	na	null	null	0.16453609
LOC100506606	na	null	null	0.16452773
MRGPRF	na	null	null	0.1644316
PITX2	na	null	null	0.16436012
SPNS2	na	null	null	0.16430265
KCNK5	na	null	null	0.16424504
FAM228B	na	null	null	0.16416846
MS4A4A	na	null	null	0.16416226
GYPC	na	null	null	0.16407047
AVIL	na	null	null	0.16387796
IGFBP4	na	null	null	0.1638776
PLXDC2	na	null	null	0.16367957
ATP6V0A4	na	null	null	0.16364609
CD48	na	null	null	0.16349217
ATP12A	na	null	null	0.16343114
SERPING1	na	null	null	0.16342035
TLE2	na	null	null	0.1633824
SPRR3	na	null	null	0.163289
SLC25A4	na	null	null	0.16318616
ABCB4	na	null	null	0.16311331
INPP5D	na	null	null	0.16281137
SYNE3	na	null	null	0.16264054
RNASE6	na	null	null	0.16249686
ADGRF1	na	null	null	0.16246325
ADCY2	na	null	null	0.16216727
KBTBD3	na	null	null	0.16210385
IGLL5	na	null	null	0.16208227
METTL7B	na	null	null	0.16207337
MLPH	na	null	null	0.16197197
MYB	na	null	null	0.16194513
MAGEH1	na	null	null	0.161826
IKZF1	na	null	null	0.16179298
GNG7	na	null	null	0.16171387
BIN2	na	null	null	0.1616838
CRISP3	na	null	null	0.16167492
SERTAD4-AS1	na	null	null	0.16150774
PPM1M	na	null	null	0.16137028
C16orf89	na	null	null	0.16123326
C1orf162	na	null	null	0.16117173
YPEL2	na	null	null	0.16111423
LOXL1-AS1	na	null	null	0.16103949
EPB41L3	na	null	null	0.16100882
HLA-DOB	na	null	null	0.16098395
RALGAPA2	na	null	null	0.16095701
CXXC5	na	null	null	0.16094351
SLC35E2B	na	null	null	0.16086642
ABCB1	na	null	null	0.16080624
RPS6KA2	na	null	null	0.16063154
SALL2	na	null	null	0.1603192
MYOC	na	null	null	0.16022001
PIR-FIGF	na	null	null	0.1602066
RNF39	na	null	null	0.16018689
C11orf45	na	null	null	0.16011955
ALDH3A1	na	null	null	0.16009884
MIR100HG	na	null	null	0.16005492
ITGA8	na	null	null	0.15995294
EGFLAM	na	null	null	0.15993418
PPM1L	na	null	null	0.15986456
TRIM2	na	null	null	0.15981817
LOC653602	na	null	null	0.15973617
RAPGEF3	na	null	null	0.1597086
SLCO2B1	na	null	null	0.15961725
PROS1	na	null	null	0.15942231
P2RY8	na	null	null	0.15940435
ESRRG	na	null	null	0.15937346
RDH12	na	null	null	0.15891117
RASD1	na	null	null	0.15890315
BHLHE22	na	null	null	0.15875098
ELF5	na	null	null	0.15870917
LOC105379426	na	null	null	0.15852112
FCRL5	na	null	null	0.15851955
FGF13	na	null	null	0.15845728
BACE1	na	null	null	0.15836562
BACH2	na	null	null	0.15833665
GSTA1	na	null	null	0.15823013
LRRC70	na	null	null	0.15821765
SUSD4	na	null	null	0.15810125
LRRC20	na	null	null	0.15808935
CD163	na	null	null	0.15807287
MXRA5	na	null	null	0.15789786
HOXB2	na	null	null	0.15788624
EPHA4	na	null	null	0.15787753
PPP1R1A	na	null	null	0.15786481
TRAC	na	null	null	0.15779886
NES	na	null	null	0.15742548
HPGDS	na	null	null	0.15740146
PPP1R9A	na	null	null	0.15718463
ARHGAP9	na	null	null	0.15718448
MIR503	na	null	null	0.15715057
C7	na	null	null	0.15659676
SFRP4	na	null	null	0.15657368
ARMCX2	na	null	null	0.15645228
ATP2A3	na	null	null	0.15641794
C6orf58	na	null	null	0.15640736
SCML4	na	null	null	0.15638089
IL11RA	na	null	null	0.15637809
NCF4	na	null	null	0.1563561
GHR	na	null	null	0.15624179
FGF7P3	na	null	null	0.15610577
MCF2L	na	null	null	0.15607373
KCTD12	na	null	null	0.15605958
SHISA4	na	null	null	0.15605848
KHDRBS3	na	null	null	0.15604997
DUSP2	na	null	null	0.15603575
LDB2	na	null	null	0.15581901
GRAMD3	na	null	null	0.1558005
MST1	na	null	null	0.15564294
DDAH2	na	null	null	0.15557854
WFDC2	na	null	null	0.15548335
TET1	na	null	null	0.15545152
LONRF1	na	null	null	0.15530941
MBOAT1	na	null	null	0.15530162
IGIP	na	null	null	0.15508099
RARRES2	na	null	null	0.15494986
LINC01315	na	null	null	0.15494542
LMO4	na	null	null	0.15480621
CCL18	na	null	null	0.15480024
FCMR	na	null	null	0.15476212
LOC100507537	na	null	null	0.15469894
ANKRD20A5P	na	null	null	0.15468003
PRB3	na	null	null	0.1546222
IQGAP2	na	null	null	0.15454566
RHCG	na	null	null	0.15451173
BPIFA1	na	null	null	0.15447675
LGR5	na	null	null	0.15443951
CALHM2	na	null	null	0.15430434
BPIFB1	na	null	null	0.15426731
PLEKHH2	na	null	null	0.15423742
FLJ12120	na	null	null	0.15410931
CNFN	na	null	null	0.15406772
ROR1	na	null	null	0.1539662
AOAH	na	null	null	0.15395746
CFL2	na	null	null	0.15385629
CHST9	na	null	null	0.15368927
GIMAP2	na	null	null	0.1536251
ALOX5	na	null	null	0.15357888
ECSCR	na	null	null	0.15350455
CARMN	na	null	null	0.15343893
CTHRC1	na	null	null	0.15342006
PPP1R27	na	null	null	0.15330909
TRG-AS1	na	null	null	0.15329541
TLR8	na	null	null	0.15328924
ODAM	na	null	null	0.15321681
XKR4	na	null	null	0.15321083
ATP7B	na	null	null	0.15319407
SLC9A9	na	null	null	0.15307339
DPP4	na	null	null	0.1529356
ARHGAP32	na	null	null	0.15287422
PITX1	na	null	null	0.15277791
SOX2	na	null	null	0.15263191
RGN	na	null	null	0.15260929
RBM26-AS1	na	null	null	0.15230966
TNIK	na	null	null	0.15218022
RPTN	na	null	null	0.15217336
CD180	na	null	null	0.15204604
SYNDIG1	na	null	null	0.15202814
ADGRG7	na	null	null	0.15189224
EGR3	na	null	null	0.15188144
FER1L4	na	null	null	0.15184978
LCN2	na	null	null	0.1518346
ARHGAP24	na	null	null	0.15173471
GAB3	na	null	null	0.15164627
FAM179A	na	null	null	0.15160832
PTPRN2	na	null	null	0.15127449
FZD4	na	null	null	0.15105025
CTSK	na	null	null	0.15101352
FGD5	na	null	null	0.15086316
LECT1	na	null	null	0.1507219
EOMES	na	null	null	0.15066028
IL18	na	null	null	0.15045518
ITGA9	na	null	null	0.1504128
SOD3	na	null	null	0.15038106
MYO15B	na	null	null	0.15036428
MMP27	na	null	null	0.15034983
TIMP2	na	null	null	0.15026861
RASSF4	na	null	null	0.15017219
LOC101927345	na	null	null	0.15014201
HS3ST2	na	null	null	0.1501234
FAM172A	na	null	null	0.15009885
ILDR1	na	null	null	0.15008438
EIF4E3	na	null	null	0.15003057
VCAN	na	null	null	0.14998765
NKX2-3	na	null	null	0.14996307
PCNT	na	null	null	0.14979735
SSBP2	na	null	null	0.14974608
GOLGA2P10	na	null	null	0.1497367
CLSTN2	na	null	null	0.14946249
RAPGEFL1	na	null	null	0.14942825
SLCO2A1	na	null	null	0.14899173
FYCO1	na	null	null	0.14893074
DEFB1	na	null	null	0.14891098
PHKA1	na	null	null	0.14884268
SPIN2B	na	null	null	0.14877039
POSTN	na	null	null	0.14863473
ADGRL4	na	null	null	0.14860266
PEBP4	na	null	null	0.14847974
ACADSB	na	null	null	0.14843424
TEKT4P2	na	null	null	0.14842954
RBP7	na	null	null	0.14838196
SYT11	na	null	null	0.14830628
SLC15A2	na	null	null	0.14828481
C11orf71	na	null	null	0.14826053
DAPK1	na	null	null	0.14816855
PABPN1	na	null	null	0.14797497
WASF3	na	null	null	0.14793926
DGAT2	na	null	null	0.14793009
CD3E	na	null	null	0.14789766
IDO1	na	null	null	0.14787161
PTGFR	na	null	null	0.1478523
FAP	na	null	null	0.14782833
SLC27A6	na	null	null	0.14774296
CDC42EP5	na	null	null	0.14764775
LOC100996756	na	null	null	0.14760514
TPM3	na	null	null	0.14756322
CSRNP3	na	null	null	0.14754158
TMC5	na	null	null	0.14753476
PPT2-EGFL8	na	null	null	0.14745988
SHANK3	na	null	null	0.14739004
RGL1	na	null	null	0.14736812
MAGI2-AS3	na	null	null	0.14732516
CDH5	na	null	null	0.14723627
ADAMTS1	na	null	null	0.14716962
LYRM9	na	null	null	0.14707018
TMEM163	na	null	null	0.1469661
EVA1C	na	null	null	0.14688978
RHOU	na	null	null	0.14686769
EMB	na	null	null	0.14681701
ANKRD36B	na	null	null	0.14677744
ZSCAN18	na	null	null	0.14675702
TSPAN8	na	null	null	0.14674567
SYTL2	na	null	null	0.14666896
THSD4	na	null	null	0.146597
TFF3	na	null	null	0.14643393
TFF1	na	null	null	0.14632899
LOC100507281	na	null	null	0.14627624
TLR7	na	null	null	0.1462335
HSPG2	na	null	null	0.14605632
CDH19	na	null	null	0.1460471
LDLRAD4	na	null	null	0.14602819
PRB1	na	null	null	0.14593868
CD3D	na	null	null	0.14586337
IRS2	na	null	null	0.14579077
CFHR2	na	null	null	0.14574489
DOCK10	na	null	null	0.14562985
MUC1	na	null	null	0.14541791
MAML2	na	null	null	0.1453749
CES2	na	null	null	0.14537232
DISP1	na	null	null	0.14514291
ZEB2	na	null	null	0.14506517
TPM1	na	null	null	0.14499268
LGALSL	na	null	null	0.14495465
SLC5A1	na	null	null	0.14488366
GLDN	na	null	null	0.14484385
EPB41L4A	na	null	null	0.14477453
CYP2U1	na	null	null	0.14460857
CLSTN3	na	null	null	0.14454648
MMRN2	na	null	null	0.14449225
SUSD2	na	null	null	0.14448562
SCGB3A1	na	null	null	0.14431457
PRKD1	na	null	null	0.14425291
LOC102725271	na	null	null	0.14422815
FAM117A	na	null	null	0.14421675
RGMA	na	null	null	0.14417872
RAB30	na	null	null	0.14411454
KIAA0513	na	null	null	0.14406402
GAPT	na	null	null	0.1440378
P4HA3	na	null	null	0.14402142
FRAT1	na	null	null	0.14389628
BMP7	na	null	null	0.1438076
SCRG1	na	null	null	0.14375515
TMPRSS11D	na	null	null	0.14375298
FCGRT	na	null	null	0.14373265
ZNF300P1	na	null	null	0.14372012
LOC102723407	na	null	null	0.14363866
LOC157562	na	null	null	0.14362589
SIM2	na	null	null	0.14358805
TMEM55A	na	null	null	0.14357239
LRIG1	na	null	null	0.14354755
KLRC2	na	null	null	0.14354043
PRH1-PRR4	na	null	null	0.14341228
CD74	na	null	null	0.14339574
MAGI2	na	null	null	0.14334859
SPRY2	na	null	null	0.14321788
THYN1	na	null	null	0.14321595
ATP8B4	na	null	null	0.14318086
PAN2	na	null	null	0.14315198
ZNF573	na	null	null	0.14309251
RASAL3	na	null	null	0.14285499
FOXA1	na	null	null	0.14283244
NUAK1	na	null	null	0.1428324
CTSH	na	null	null	0.14277959
UTRN	na	null	null	0.14273089
CYP2R1	na	null	null	0.14272569
TIE1	na	null	null	0.1427226
SLC9A8	na	null	null	0.14270034
PRB4	na	null	null	0.14267482
CKAP2	na	null	null	0.14257541
SCARA3	na	null	null	0.14252509
SERPINB13	na	null	null	0.14251736
COL4A3	na	null	null	0.14249718
CIART	na	null	null	0.14242694
ARL14EP	na	null	null	0.14238527
PAX3	na	null	null	0.14228888
C5orf66-AS1	na	null	null	0.1420632
FAM149A	na	null	null	0.14196916
TSPAN1	na	null	null	0.14170766
PYHIN1	na	null	null	0.14169131
C20orf85	na	null	null	0.14148381
HSH2D	na	null	null	0.14138672
TMTC1	na	null	null	0.14125872
ADGRD1	na	null	null	0.14125781
FBXO40	na	null	null	0.14125687
PLPPR4	na	null	null	0.14122795
3-Mar	na	null	null	0.14104877
NICN1	na	null	null	0.14090887
MSS51	na	null	null	0.14090073
ATP10B	na	null	null	0.14078946
LINC00926	na	null	null	0.14077635
LOC285178	na	null	null	0.14075686
LPAR1	na	null	null	0.14070761
ZNF818P	na	null	null	0.14067051
SAMD13	na	null	null	0.14065868
FCRLA	na	null	null	0.14062385
DTNA	na	null	null	0.14060894
CREBRF	na	null	null	0.14058995
DCN	na	null	null	0.1405821
PELI2	na	null	null	0.1402778
KBTBD11	na	null	null	0.14026262
SLC39A2	na	null	null	0.14021854
KCNMB1	na	null	null	0.14017509
CRABP1	na	null	null	0.14014974
1-Mar	na	null	null	0.1398583
CPQ	na	null	null	0.1398253
PHYH	na	null	null	0.13968417
SEL1L3	na	null	null	0.13963383
KCNE3	na	null	null	0.13962258
AGR2	na	null	null	0.13945708
DDN	na	null	null	0.13941954
ZBTB47	na	null	null	0.1393938
PDE1A	na	null	null	0.1393713
ERVK13-1	na	null	null	0.13929434
DUOX2	na	null	null	0.13929382
LINC01215	na	null	null	0.1392503
TMPRSS11E	na	null	null	0.13915515
LAMC3	na	null	null	0.13915397
AQP3	na	null	null	0.1391146
SYNGR1	na	null	null	0.13891287
TSPOAP1	na	null	null	0.1389047
CTSS	na	null	null	0.13889389
ZNF540	na	null	null	0.13886587
BNIPL	na	null	null	0.1388513
CD53	na	null	null	0.13866465
RAMP2	na	null	null	0.13863926
EVL	na	null	null	0.13855457
SHISA2	na	null	null	0.1385396
TMPRSS2	na	null	null	0.13849507
MYLIP	na	null	null	0.13848792
CLIC3	na	null	null	0.13838154
ARPP21	na	null	null	0.13836741
OGFRL1	na	null	null	0.13834259
LIX1L	na	null	null	0.13811709
CD69	na	null	null	0.1379964
DOCK8	na	null	null	0.13793105
NT5DC3	na	null	null	0.13781935
NFIA	na	null	null	0.1377506
CTNNA3	na	null	null	0.13771117
FLG2	na	null	null	0.13765435
ACTA2	na	null	null	0.13759825
CD96	na	null	null	0.13759622
HLA-DMB	na	null	null	0.13758276
LEXM	na	null	null	0.13740472
HES6	na	null	null	0.13737532
NOTCH4	na	null	null	0.13732082
NOV	na	null	null	0.13727374
MAP3K7CL	na	null	null	0.13726713
LY75	na	null	null	0.13718416
CYP4V2	na	null	null	0.13716932
CMTM7	na	null	null	0.13716616
KRT79	na	null	null	0.13715817
TCTA	na	null	null	0.13715729
PREX1	na	null	null	0.13710505
PCDH18	na	null	null	0.13701692
CCM2L	na	null	null	0.13697512
CCL28	na	null	null	0.1369739
LOC101930405	na	null	null	0.13675594
LOC101929272	na	null	null	0.13662331
LINC00685	na	null	null	0.13657306
VSIG2	na	null	null	0.13651727
RAET1E	na	null	null	0.13640223
AHSA2	na	null	null	0.13626547
FXYD6-FXYD2	na	null	null	0.13620256
EPHX3	na	null	null	0.13599344
ABHD14B	na	null	null	0.1359752
FAM84A	na	null	null	0.13593227
ANGPT1	na	null	null	0.13575643
C9orf24	na	null	null	0.1357119
KLRD1	na	null	null	0.13566612
ANKRD1	na	null	null	0.13566548
FMO3	na	null	null	0.13553995
IQSEC1	na	null	null	0.13544556
CFHR1	na	null	null	0.13539714
LOC153682	na	null	null	0.1353894
SLC6A4	na	null	null	0.13537383
CFAP44	na	null	null	0.1353376
ZNF383	na	null	null	0.13533428
TNFAIP8L2	na	null	null	0.13533346
PLA1A	na	null	null	0.1351882
GALM	na	null	null	0.13515072
CD36	na	null	null	0.13512428
DCHS1	na	null	null	0.13506413
DNASE1L3	na	null	null	0.1349923
SLAMF1	na	null	null	0.13481049
OBSCN	na	null	null	0.1347485
ANXA11	na	null	null	0.13469963
STAG3L3	na	null	null	0.13467439
ZNF25	na	null	null	0.13466963
DKK2	na	null	null	0.13460512
TP53INP2	na	null	null	0.13452148
CYTIP	na	null	null	0.13440198
PBX4	na	null	null	0.13439983
PPP1R1B	na	null	null	0.13435565
ANXA2R	na	null	null	0.13419718
TBCEL	na	null	null	0.13419458
CSGALNACT1	na	null	null	0.1341684
KIAA0232	na	null	null	0.13411269
PGAP3	na	null	null	0.1340565
EVI2A	na	null	null	0.13397877
PTPRM	na	null	null	0.13395964
CYSRT1	na	null	null	0.13378368
SPIB	na	null	null	0.133637
GUCY1A3	na	null	null	0.13357629
DAPK2	na	null	null	0.13357279
PHACTR3	na	null	null	0.13356254
WBSCR17	na	null	null	0.13355489
CD19	na	null	null	0.13350768
APPL1	na	null	null	0.13333794
C6orf132	na	null	null	0.13328199
GDPD3	na	null	null	0.13325736
SEMA6D	na	null	null	0.13306692
EHF	na	null	null	0.13303411
ITGB7	na	null	null	0.13300979
CST7	na	null	null	0.13300157
LOC202181	na	null	null	0.13293204
PRKG1	na	null	null	0.13287377
TPRG1	na	null	null	0.1328583
MMP7	na	null	null	0.13283248
SLC16A2	na	null	null	0.1327918
ASCL3	na	null	null	0.13265602
VPS11	na	null	null	0.13262998
SPTB	na	null	null	0.1325273
ART3	na	null	null	0.13249233
KIAA0355	na	null	null	0.13245898
CTSF	na	null	null	0.13233201
PRICKLE2	na	null	null	0.13213877
GRAMD1C	na	null	null	0.13213152
BEST2	na	null	null	0.1321007
ADH7	na	null	null	0.13194962
DENND2D	na	null	null	0.1318954
SULT2B1	na	null	null	0.13184373
LOC729461	na	null	null	0.13176937
XCL2	na	null	null	0.13162762
ZNF273	na	null	null	0.1315507
6-Sep	na	null	null	0.13151358
LDOC1	na	null	null	0.13123956
OLFML2B	na	null	null	0.13123344
KCNA3	na	null	null	0.13120727
PRICKLE1	na	null	null	0.13120386
OSR2	na	null	null	0.13110985
CYAT1	na	null	null	0.13109174
ARHGAP26	na	null	null	0.1310268
PLPP3	na	null	null	0.13096742
MEG3	na	null	null	0.13086517
NUDT16	na	null	null	0.13079707
CA5B	na	null	null	0.13065127
FABP7	na	null	null	0.13064641
CRABP2	na	null	null	0.13054012
CMA1	na	null	null	0.1305105
HCLS1	na	null	null	0.1304762
ZXDA	na	null	null	0.13042511
NME5	na	null	null	0.13040183
SLC25A25	na	null	null	0.13031134
DOCK2	na	null	null	0.13029948
CYBRD1	na	null	null	0.13023
PLCB1	na	null	null	0.13022311
GOLM1	na	null	null	0.13020654
AR	na	null	null	0.13018079
KIAA0226L	na	null	null	0.13012959
ARMCX3	na	null	null	0.13011831
PON3	na	null	null	0.13008317
TMEM231	na	null	null	0.13004436
MS4A14	na	null	null	0.1299303
LOC100505817	na	null	null	0.12986931
ULK3	na	null	null	0.12983365
LRP4	na	null	null	0.12982145
NEURL2	na	null	null	0.12973285
LOC100996809	na	null	null	0.12958986
MBNL1-AS1	na	null	null	0.12956816
RNF115	na	null	null	0.1295545
TTTY14	na	null	null	0.12951113
FMO4	na	null	null	0.1294538
CRACR2A	na	null	null	0.12935638
CACHD1	na	null	null	0.1293204
TM7SF3	na	null	null	0.12921631
MXRA8	na	null	null	0.12919968
TLR10	na	null	null	0.1290751
AKAP12	na	null	null	0.12896134
GADD45G	na	null	null	0.12892954
PHC1	na	null	null	0.12891415
ZNF431	na	null	null	0.12887271
CYP2J2	na	null	null	0.12875716
FGR	na	null	null	0.12873553
ZDHHC2	na	null	null	0.12872039
LOC101929072	na	null	null	0.12871858
KLF2	na	null	null	0.12863794
S1PR1	na	null	null	0.12855685
LOC103611081	na	null	null	0.12854233
MAL2	na	null	null	0.12846093
PNOC	na	null	null	0.1283691
MIR99AHG	na	null	null	0.12830581
SMARCA2	na	null	null	0.12827854
LOC100288310	na	null	null	0.12821864
SLC13A2	na	null	null	0.12813927
LOC101927668	na	null	null	0.12811013
SCN7A	na	null	null	0.12807617
CTSG	na	null	null	0.1280261
GABPB1-AS1	na	null	null	0.12795258
ARHGAP20	na	null	null	0.12793592
LINC00938	na	null	null	0.12782562
B4GALT6	na	null	null	0.12767193
NUCB2	na	null	null	0.12759624
SCGB1A1	na	null	null	0.12753932
NFYC-AS1	na	null	null	0.12725681
PPM1K	na	null	null	0.12716338
HTR3A	na	null	null	0.12710775
ABLIM3	na	null	null	0.12710188
KRT10	na	null	null	0.12706435
CPLX1	na	null	null	0.12704124
CH17-340M24.3	na	null	null	0.12700942
CORO1A	na	null	null	0.1270028
SCN3A	na	null	null	0.12700051
GBP2	na	null	null	0.12689014
1-Sep	na	null	null	0.12674534
PIK3R5	na	null	null	0.12664881
LOC101930404	na	null	null	0.12664302
GOLGA8N	na	null	null	0.1265936
PCAT19	na	null	null	0.12655772
ZNF14	na	null	null	0.1264927
LAX1	na	null	null	0.12647624
DENND1C	na	null	null	0.12645344
PLCD4	na	null	null	0.12642302
TRMT13	na	null	null	0.12635024
COL8A1	na	null	null	0.12631418
ITGB2	na	null	null	0.12621465
MTUS1	na	null	null	0.12619418
GUSBP11	na	null	null	0.12619132
LOC100653247	na	null	null	0.12617458
TXNIP	na	null	null	0.12615527
LOC101927144	na	null	null	0.1261279
CLEC2D	na	null	null	0.12611982
SBSPON	na	null	null	0.12608077
CIITA	na	null	null	0.12607308
TMTC2	na	null	null	0.12603225
PLA2G4B	na	null	null	0.1260321
FOXF1	na	null	null	0.12600668
ZNF385B	na	null	null	0.12593758
PLPP5	na	null	null	0.12590139
MIR631	na	null	null	0.12578501
KIF13B	na	null	null	0.12577155
ITGAL	na	null	null	0.12554264
COL10A1	na	null	null	0.12536639
CST4	na	null	null	0.12535799
PKIG	na	null	null	0.12534755
PLCE1	na	null	null	0.12534747
ADCY6	na	null	null	0.12529986
LOR	na	null	null	0.12521295
MYO5B	na	null	null	0.12517852
GALNT12	na	null	null	0.12513798
PIK3AP1	na	null	null	0.12509711
PDCD4-AS1	na	null	null	0.12508577
HMGN5	na	null	null	0.124979466
EZH1	na	null	null	0.12495264
ANXA9	na	null	null	0.12486012
TMPRSS4	na	null	null	0.124689616
LOC100507258	na	null	null	0.12465563
N4BP2L1	na	null	null	0.12464198
TFPI	na	null	null	0.12460357
SMOC2	na	null	null	0.124538295
SHC3	na	null	null	0.12450551
CHST10	na	null	null	0.12448346
NAP1L5	na	null	null	0.12444596
ZNF275	na	null	null	0.12436404
BHLHE41	na	null	null	0.12426908
ROBO2	na	null	null	0.12425012
ICA1	na	null	null	0.12413524
KLHDC9	na	null	null	0.12410235
LHX6	na	null	null	0.124097005
NFIX	na	null	null	0.12371893
KCNN2	na	null	null	0.12364834
CCL22	na	null	null	0.123562254
C8orf22	na	null	null	0.12350228
KLF15	na	null	null	0.123475626
AQP5	na	null	null	0.12340408
ANKRD29	na	null	null	0.12328357
C5orf56	na	null	null	0.12303938
LY6G6C	na	null	null	0.123004705
FOLR2	na	null	null	0.12297792
MIR424	na	null	null	0.12284842
MAP4K1	na	null	null	0.12276495
SMCO4	na	null	null	0.12259552
KLHDC1	na	null	null	0.12256515
PRKY	na	null	null	0.122503445
GFRA1	na	null	null	0.12247744
TF	na	null	null	0.1224411
GBF1	na	null	null	0.12244028
ENTPD1	na	null	null	0.122364946
ARHGEF15	na	null	null	0.12232227
LCP1	na	null	null	0.12226352
SASH3	na	null	null	0.12222064
PBXIP1	na	null	null	0.122128546
SYNGR3	na	null	null	0.12211926
ALDH6A1	na	null	null	0.12210243
TBC1D17	na	null	null	0.12209912
NPIPA1	na	null	null	0.121820875
SFMBT2	na	null	null	0.12179825
MSMB	na	null	null	0.121792294
ZNF565	na	null	null	0.12171635
SLC44A4	na	null	null	0.12157147
PTPRCAP	na	null	null	0.12144769
CCL24	na	null	null	0.12138907
CRCT1	na	null	null	0.12136472
SLC16A6	na	null	null	0.12132543
GPR155	na	null	null	0.12131756
SFXN2	na	null	null	0.12121093
SPTLC3	na	null	null	0.12110911
PIM2	na	null	null	0.12101215
CEP126	na	null	null	0.1210107
CFI	na	null	null	0.12099969
MAN1A1	na	null	null	0.120957136
LOC149401	na	null	null	0.120902345
ACAA2	na	null	null	0.12070057
MAP9	na	null	null	0.12063128
RGCC	na	null	null	0.12035014
COL21A1	na	null	null	0.12019823
ATP8B2	na	null	null	0.120196365
DDX11L2	na	null	null	0.12016607
MAOA	na	null	null	0.12015085
ACP6	na	null	null	0.120146595
APBB1IP	na	null	null	0.120079964
ICOS	na	null	null	0.12005458
USP20	na	null	null	0.12003063
ACSL5	na	null	null	0.11995819
APTR	na	null	null	0.11995651
GZMA	na	null	null	0.11989562
TRAT1	na	null	null	0.11987872
NTF3	na	null	null	0.11985084
PROM1	na	null	null	0.119701296
MINOS1P1	na	null	null	0.11968979
LOC100505549	na	null	null	0.119627126
VSTM2L	na	null	null	0.119612515
HSD11B2	na	null	null	0.119607925
FARP1	na	null	null	0.119570024
CHAC1	na	null	null	0.11951994
ADAM33	na	null	null	0.11950284
KLF8	na	null	null	0.11944349
HLA-DPA1	na	null	null	0.11943665
EPM2AIP1	na	null	null	0.11929497
TBC1D10C	na	null	null	0.11913606
TMX4	na	null	null	0.11910957
LINC00893	na	null	null	0.11908655
RHOH	na	null	null	0.11906825
TCN1	na	null	null	0.11898349
DUOXA2	na	null	null	0.118972905
PKHD1L1	na	null	null	0.11889182
ZNF493	na	null	null	0.118695915
EPB41L2	na	null	null	0.11868266
STARD13	na	null	null	0.11866808
OPLAH	na	null	null	0.118632846
CREB3L4	na	null	null	0.11861456
MYZAP	na	null	null	0.11860485
KRT20	na	null	null	0.11859195
MPZL3	na	null	null	0.11841082
ABLIM2	na	null	null	0.11841023
U2AF1L4	na	null	null	0.11837195
HAND2-AS1	na	null	null	0.11836538
SPATA18	na	null	null	0.11834698
LEAP2	na	null	null	0.11828781
LAMB2	na	null	null	0.11808419
GNG11	na	null	null	0.11807167
ANXA6	na	null	null	0.11800836
C15orf48	na	null	null	0.117813274
ID2B	na	null	null	0.117798805
RECK	na	null	null	0.117773
ZC2HC1A	na	null	null	0.11773968
CLASRP	na	null	null	0.11770847
RAB25	na	null	null	0.11763017
CNST	na	null	null	0.11762138
HRASLS	na	null	null	0.11745735
RAB11FIP1	na	null	null	0.11739101
VAV1	na	null	null	0.1173899
SH3BGRL	na	null	null	0.117382556
PTPRC	na	null	null	0.117349744
RNF146	na	null	null	0.11734754
CBFA2T3	na	null	null	0.11726395
AZGP1	na	null	null	0.11725598
TST	na	null	null	0.117247716
PCDH8	na	null	null	0.11723804
ZFAND4	na	null	null	0.11720136
RFX3	na	null	null	0.11718055
RTN1	na	null	null	0.11717384
SMR3B	na	null	null	0.11711136
JAK2	na	null	null	0.11709153
ZNF195	na	null	null	0.11705737
HLA-DRB4	na	null	null	0.11666903
C2orf54	na	null	null	0.11664049
PALMD	na	null	null	0.11662888
GATM	na	null	null	0.11662155
ZNF260	na	null	null	0.11651743
SLC25A20	na	null	null	0.11651397
LMF1	na	null	null	0.11650425
PLA2G4A	na	null	null	0.11647336
LOC100506990	na	null	null	0.1164643
SLC4A11	na	null	null	0.11630204
SAA2-SAA4	na	null	null	0.11628482
KERA	na	null	null	0.11620638
FNBP1	na	null	null	0.11611476
NRK	na	null	null	0.11605086
STK36	na	null	null	0.116032496
TFDP2	na	null	null	0.115991086
LOC440934	na	null	null	0.11599102
COL9A2	na	null	null	0.11595154
FERMT3	na	null	null	0.11585335
SYNC	na	null	null	0.11576717
TDRD9	na	null	null	0.11571128
CNN1	na	null	null	0.11568356
CPE	na	null	null	0.1156211
BARX2	na	null	null	0.11558233
FAM13A	na	null	null	0.1154478
MFNG	na	null	null	0.11543894
HYKK	na	null	null	0.115436345
SLC16A7	na	null	null	0.115340844
CCDC84	na	null	null	0.115283005
BGN	na	null	null	0.115247525
RBM4	na	null	null	0.11524704
CD8A	na	null	null	0.11519527
FBXO15	na	null	null	0.11517853
GLT8D2	na	null	null	0.11516898
FOXP1-IT1	na	null	null	0.11513207
AZGP1P1	na	null	null	0.11500795
LOC105373878	na	null	null	0.11494495
TSPAN33	na	null	null	0.114891835
BCL2	na	null	null	0.114867486
IRAK4	na	null	null	0.11482333
ZNF248	na	null	null	0.11458332
IL22RA2	na	null	null	0.11455046
TGM5	na	null	null	0.11450641
THBS2	na	null	null	0.11439197
CITED2	na	null	null	0.114387974
LOC102724993	na	null	null	0.11435669
LINC00847	na	null	null	0.11421237
LEMD1	na	null	null	0.11420118
KCNQ4	na	null	null	0.11412096
LIPC	na	null	null	0.11404847
IRAK1BP1	na	null	null	0.11395108
PLPP6	na	null	null	0.113884225
MYL9	na	null	null	0.11383704
ZNF211	na	null	null	0.11381951
FAM156B	na	null	null	0.11375629
FAM65B	na	null	null	0.1136546
ZNF337	na	null	null	0.113610655
SOX13	na	null	null	0.11355451
OXGR1	na	null	null	0.1134926
EPHB1	na	null	null	0.11343518
LOC101060835	na	null	null	0.11335839
MAP1A	na	null	null	0.11329531
TP53INP1	na	null	null	0.11327488
SYTL1	na	null	null	0.113216154
C6orf136	na	null	null	0.11319814
SLC26A11	na	null	null	0.11314227
KRT31	na	null	null	0.11303659
GABPB2	na	null	null	0.11294427
TRIM56	na	null	null	0.11293178
PREX2	na	null	null	0.1129145
NLRX1	na	null	null	0.11289254
PLEKHG6	na	null	null	0.112868786
GPC4	na	null	null	0.11276512
LINC00849	na	null	null	0.11271146
ZNF320	na	null	null	0.11265688
ITGB2-AS1	na	null	null	0.11260441
C5	na	null	null	0.11258023
LRRC4	na	null	null	0.1125722
GBP4	na	null	null	0.11253201
INTS10	na	null	null	0.11249109
ALPK1	na	null	null	0.11245626
FSTL1	na	null	null	0.112425946
LRCH2	na	null	null	0.11233949
VWF	na	null	null	0.1122203
TMEM52	na	null	null	0.112177126
THEMIS	na	null	null	0.11217336
LOC101928762	na	null	null	0.11215392
ARL6IP5	na	null	null	0.112146266
ATG4A	na	null	null	0.1121329
PCSK7	na	null	null	0.11210748
LINC-PINT	na	null	null	0.11206198
FNDC5	na	null	null	0.11202538
ANKRD36	na	null	null	0.112022914
SERPINB2	na	null	null	0.11197869
WFDC12	na	null	null	0.1118835
MID2	na	null	null	0.11184981
UNC13B	na	null	null	0.11177275
HEPH	na	null	null	0.11174613
C10orf54	na	null	null	0.111709
D2HGDH	na	null	null	0.11166946
SOX17	na	null	null	0.11158278
UGT8	na	null	null	0.111544125
MTURN	na	null	null	0.11152102
MEGF10	na	null	null	0.11150521
MIR6883	na	null	null	0.1114685
LOC153577	na	null	null	0.11137336
OCA2	na	null	null	0.11124985
CEP68	na	null	null	0.11123447
SYNE1	na	null	null	0.11116712
CPEB3	na	null	null	0.11116085
LGI2	na	null	null	0.11113727
LOC101928152	na	null	null	0.11105471
LCE1B	na	null	null	0.11103053
ALOX12	na	null	null	0.11098805
GJA4	na	null	null	0.11093211
PXYLP1	na	null	null	0.110895276
ZNF106	na	null	null	0.110885836
LRP6	na	null	null	0.110831216
A4GALT	na	null	null	0.11075871
LINC00324	na	null	null	0.11074487
LRRK1	na	null	null	0.110684134
ARHGEF10L	na	null	null	0.110548824
RNF166	na	null	null	0.110510156
GALNT16	na	null	null	0.11045581
CYP4F22	na	null	null	0.11041442
LOXL4	na	null	null	0.110370174
ACSS3	na	null	null	0.11031228
PLXNA2	na	null	null	0.1102791
LOC101927507	na	null	null	0.11024541
ADGRL2	na	null	null	0.11020713
PLXNB1	na	null	null	0.11017268
FIG4	na	null	null	0.11016223
CADM1	na	null	null	0.110154174
CX3CR1	na	null	null	0.11014137
LOC101930363	na	null	null	0.110114604
TCEAL2	na	null	null	0.11009589
ZNF559	na	null	null	0.11001527
SKAP1	na	null	null	0.10989299
MCOLN2	na	null	null	0.10980739
ING4	na	null	null	0.1097511
H6PD	na	null	null	0.10974223
COLGALT2	na	null	null	0.10966286
APOBEC3G	na	null	null	0.10964332
TCTN1	na	null	null	0.10964331
TMEM108	na	null	null	0.10962912
TRAPPC6A	na	null	null	0.109563604
MPC1	na	null	null	0.109472096
LOC100996412	na	null	null	0.10946867
XCL1	na	null	null	0.10945145
LOC101928433	na	null	null	0.1094493
NTS	na	null	null	0.109442085
MPP1	na	null	null	0.10943185
ATG9B	na	null	null	0.109386615
KDELC2	na	null	null	0.10920819
ANKRD22	na	null	null	0.10909801
PLIN4	na	null	null	0.10906756
EYA4	na	null	null	0.10902965
SIDT2	na	null	null	0.109027065
NNT	na	null	null	0.1089619
EDAR	na	null	null	0.10885449
GATA3	na	null	null	0.108846545
ZNF345	na	null	null	0.10882301
FAM210B	na	null	null	0.10881903
MSRA	na	null	null	0.10871386
CNNM3	na	null	null	0.108694024
COL6A6	na	null	null	0.108683884
PAN3-AS1	na	null	null	0.1086652
LOC158863	na	null	null	0.108656734
NATD1	na	null	null	0.10863371
GUCY1B3	na	null	null	0.1085814
IL17RB	na	null	null	0.108575754
FES	na	null	null	0.108569615
ZNF343	na	null	null	0.10836679
KRBOX4	na	null	null	0.10836506
HOXB3	na	null	null	0.10826998
ME3	na	null	null	0.108163394
PUS10	na	null	null	0.1080832
CD163L1	na	null	null	0.10806524
CTSO	na	null	null	0.10803766
ECM1	na	null	null	0.10797669
VPS26B	na	null	null	0.10780829
TMEM243	na	null	null	0.10780554
FAM198B	na	null	null	0.10777858
DMPK	na	null	null	0.107753076
HAPLN3	na	null	null	0.10772131
HERC2P9	na	null	null	0.10768864
BCKDHB	na	null	null	0.10763807
CTLA4	na	null	null	0.107615285
NTRK2	na	null	null	0.10756992
PRADC1	na	null	null	0.10756077
SELL	na	null	null	0.10753116
TRPC1	na	null	null	0.10749167
TCF4	na	null	null	0.107475385
IL13RA2	na	null	null	0.107320994
ZDHHC11B	na	null	null	0.10729386
ARMCX1	na	null	null	0.10724898
MIR146A	na	null	null	0.1072211
IGSF11	na	null	null	0.10705975
CYP2E1	na	null	null	0.10703403
NOX4	na	null	null	0.1069712
DENND3	na	null	null	0.106964245
KLHDC8A	na	null	null	0.106957294
ABCA5	na	null	null	0.10692539
SLC12A7	na	null	null	0.10691973
AP5B1	na	null	null	0.10689433
MMEL1	na	null	null	0.10684892
KAT6B	na	null	null	0.106682606
GXYLT1	na	null	null	0.1066366
CRACR2B	na	null	null	0.10661342
MYRIP	na	null	null	0.106540784
LOC101927204	na	null	null	0.1064943
FGF7	na	null	null	0.10645437
LOC102724093	na	null	null	0.10637972
TSPAN11	na	null	null	0.10633522
ZAP70	na	null	null	0.10627234
BEX5	na	null	null	0.10616544
MYO1F	na	null	null	0.106156245
FLI1	na	null	null	0.10605154
FAM69C	na	null	null	0.1060277
CYP2S1	na	null	null	0.10593479
CSF2RA	na	null	null	0.10593178
LOC105369477	na	null	null	0.105912775
HVCN1	na	null	null	0.10591129
GPC6	na	null	null	0.105904356
ZNF677	na	null	null	0.10581148
RPL23AP32	na	null	null	0.1057951
NEDD9	na	null	null	0.10578345
BANCR	na	null	null	0.10571729
ANG	na	null	null	0.10571224
AKT3	na	null	null	0.105701566
PAXIP1-AS1	na	null	null	0.10567675
SLC2A13	na	null	null	0.10565549
CRIP2	na	null	null	0.10565033
KL	na	null	null	0.10562608
LOC100507424	na	null	null	0.105609074
SH3RF3	na	null	null	0.10558895
IL20RA	na	null	null	0.1055807
ASB8	na	null	null	0.10552988
SLC37A4	na	null	null	0.105519965
PCOLCE	na	null	null	0.10551168
LOC100272216	na	null	null	0.10544614
SLC43A1	na	null	null	0.10543756
AXIN2	na	null	null	0.105404906
ANO10	na	null	null	0.10540465
PXK	na	null	null	0.105394244
FKBP1A-SDCBP2	na	null	null	0.10538029
[truncated: 19,754 more rows]
