# Supplementary material for: Identification and validation of key modules and hub genes associated with the pathological stage of oral squamous cell carcinoma by weighted gene co-expression network analysis
Source: PeerJ. 2020 Feb 4;8:e8505. doi: 10.7717/peerj.8505 (PMC7006519; doi:10.7717/peerj.8505)
Supplement: File S6 [file peerj-08-8505-s006.zip › my_analysis_201957_KEGG.Gsea.1570105865824/gene_set_sizes.xls]

NAME	ORIGINAL SIZE	AFTER RESTRICTING TO DATASET	STATUS
KEGG_GLYCOLYSIS_GLUCONEOGENESIS	62	60
KEGG_CITRATE_CYCLE_TCA_CYCLE	32	30
KEGG_PENTOSE_PHOSPHATE_PATHWAY	27	26
KEGG_PENTOSE_AND_GLUCURONATE_INTERCONVERSIONS	28	17
KEGG_FRUCTOSE_AND_MANNOSE_METABOLISM	34	33
KEGG_GALACTOSE_METABOLISM	26	25
KEGG_ASCORBATE_AND_ALDARATE_METABOLISM	25	15
KEGG_FATTY_ACID_METABOLISM	42	41
KEGG_STEROID_BIOSYNTHESIS	17	15
KEGG_PRIMARY_BILE_ACID_BIOSYNTHESIS	16	16
KEGG_STEROID_HORMONE_BIOSYNTHESIS	55	42
KEGG_OXIDATIVE_PHOSPHORYLATION	135	117
KEGG_PURINE_METABOLISM	159	148
KEGG_PYRIMIDINE_METABOLISM	98	91
KEGG_ALANINE_ASPARTATE_AND_GLUTAMATE_METABOLISM	32	32
KEGG_GLYCINE_SERINE_AND_THREONINE_METABOLISM	31	31
KEGG_CYSTEINE_AND_METHIONINE_METABOLISM	34	34
KEGG_VALINE_LEUCINE_AND_ISOLEUCINE_DEGRADATION	44	44
KEGG_VALINE_LEUCINE_AND_ISOLEUCINE_BIOSYNTHESIS	11		Rejected!
KEGG_LYSINE_DEGRADATION	44	41
KEGG_ARGININE_AND_PROLINE_METABOLISM	54	49
KEGG_HISTIDINE_METABOLISM	29	28
KEGG_TYROSINE_METABOLISM	42	42
KEGG_PHENYLALANINE_METABOLISM	18	17
KEGG_TRYPTOPHAN_METABOLISM	40	39
KEGG_BETA_ALANINE_METABOLISM	22	22
KEGG_TAURINE_AND_HYPOTAURINE_METABOLISM	10		Rejected!
KEGG_SELENOAMINO_ACID_METABOLISM	26	25
KEGG_GLUTATHIONE_METABOLISM	50	47
KEGG_STARCH_AND_SUCROSE_METABOLISM	52	37
KEGG_N_GLYCAN_BIOSYNTHESIS	46	46
KEGG_OTHER_GLYCAN_DEGRADATION	16		Rejected!
KEGG_O_GLYCAN_BIOSYNTHESIS	30	26
KEGG_AMINO_SUGAR_AND_NUCLEOTIDE_SUGAR_METABOLISM	44	42
KEGG_GLYCOSAMINOGLYCAN_DEGRADATION	21	20
KEGG_GLYCOSAMINOGLYCAN_BIOSYNTHESIS_CHONDROITIN_SULFATE	22	22
KEGG_GLYCOSAMINOGLYCAN_BIOSYNTHESIS_KERATAN_SULFATE	15		Rejected!
KEGG_GLYCOSAMINOGLYCAN_BIOSYNTHESIS_HEPARAN_SULFATE	26	26
KEGG_GLYCEROLIPID_METABOLISM	49	42
KEGG_INOSITOL_PHOSPHATE_METABOLISM	54	54
KEGG_GLYCOSYLPHOSPHATIDYLINOSITOL_GPI_ANCHOR_BIOSYNTHESIS	25	24
KEGG_GLYCEROPHOSPHOLIPID_METABOLISM	77	66
KEGG_ETHER_LIPID_METABOLISM	33	26
KEGG_ARACHIDONIC_ACID_METABOLISM	58	52
KEGG_LINOLEIC_ACID_METABOLISM	29	24
KEGG_ALPHA_LINOLENIC_ACID_METABOLISM	19	15
KEGG_SPHINGOLIPID_METABOLISM	40	32
KEGG_GLYCOSPHINGOLIPID_BIOSYNTHESIS_LACTO_AND_NEOLACTO_SERIES	26	25
KEGG_GLYCOSPHINGOLIPID_BIOSYNTHESIS_GLOBO_SERIES	14		Rejected!
KEGG_GLYCOSPHINGOLIPID_BIOSYNTHESIS_GANGLIO_SERIES	15		Rejected!
KEGG_PYRUVATE_METABOLISM	40	38
KEGG_GLYOXYLATE_AND_DICARBOXYLATE_METABOLISM	16	16
KEGG_PROPANOATE_METABOLISM	33	32
KEGG_BUTANOATE_METABOLISM	34	33
KEGG_ONE_CARBON_POOL_BY_FOLATE	17	16
KEGG_RIBOFLAVIN_METABOLISM	16	16
KEGG_NICOTINATE_AND_NICOTINAMIDE_METABOLISM	24	21
KEGG_PANTOTHENATE_AND_COA_BIOSYNTHESIS	16	16
KEGG_FOLATE_BIOSYNTHESIS	11		Rejected!
KEGG_RETINOL_METABOLISM	64	49
KEGG_PORPHYRIN_AND_CHLOROPHYLL_METABOLISM	41	30
KEGG_TERPENOID_BACKBONE_BIOSYNTHESIS	15	15
KEGG_LIMONENE_AND_PINENE_DEGRADATION	10		Rejected!
KEGG_NITROGEN_METABOLISM	23	22
KEGG_SULFUR_METABOLISM	13		Rejected!
KEGG_AMINOACYL_TRNA_BIOSYNTHESIS	41	37
KEGG_METABOLISM_OF_XENOBIOTICS_BY_CYTOCHROME_P450	70	56
KEGG_DRUG_METABOLISM_CYTOCHROME_P450	72	59
KEGG_DRUG_METABOLISM_OTHER_ENZYMES	51	38
KEGG_BIOSYNTHESIS_OF_UNSATURATED_FATTY_ACIDS	22	18
KEGG_ABC_TRANSPORTERS	44	42
KEGG_RIBOSOME	88	71
KEGG_RNA_DEGRADATION	59	56
KEGG_RNA_POLYMERASE	29	28
KEGG_BASAL_TRANSCRIPTION_FACTORS	36	32
KEGG_DNA_REPLICATION	36	36
KEGG_SPLICEOSOME	128	114
KEGG_PROTEASOME	48	41
KEGG_PROTEIN_EXPORT	24	22
KEGG_PPAR_SIGNALING_PATHWAY	69	67
KEGG_BASE_EXCISION_REPAIR	35	32
KEGG_NUCLEOTIDE_EXCISION_REPAIR	44	43
KEGG_MISMATCH_REPAIR	23	22
KEGG_HOMOLOGOUS_RECOMBINATION	28	28
KEGG_NON_HOMOLOGOUS_END_JOINING	14		Rejected!
KEGG_MAPK_SIGNALING_PATHWAY	267	256
KEGG_ERBB_SIGNALING_PATHWAY	87	86
KEGG_CALCIUM_SIGNALING_PATHWAY	178	172
KEGG_CYTOKINE_CYTOKINE_RECEPTOR_INTERACTION	267	250
KEGG_CHEMOKINE_SIGNALING_PATHWAY	190	180
KEGG_PHOSPHATIDYLINOSITOL_SIGNALING_SYSTEM	76	75
KEGG_NEUROACTIVE_LIGAND_RECEPTOR_INTERACTION	272	262
KEGG_CELL_CYCLE	128	122
KEGG_OOCYTE_MEIOSIS	114	107
KEGG_P53_SIGNALING_PATHWAY	69	65
KEGG_UBIQUITIN_MEDIATED_PROTEOLYSIS	138	129
KEGG_SNARE_INTERACTIONS_IN_VESICULAR_TRANSPORT	38	38
KEGG_REGULATION_OF_AUTOPHAGY	35	34
KEGG_LYSOSOME	121	114
KEGG_ENDOCYTOSIS	183	171
KEGG_PEROXISOME	78	77
KEGG_MTOR_SIGNALING_PATHWAY	52	50
KEGG_APOPTOSIS	88	86
KEGG_CARDIAC_MUSCLE_CONTRACTION	80	73
KEGG_VASCULAR_SMOOTH_MUSCLE_CONTRACTION	115	109
KEGG_WNT_SIGNALING_PATHWAY	151	145
KEGG_DORSO_VENTRAL_AXIS_FORMATION	25	23
KEGG_NOTCH_SIGNALING_PATHWAY	47	46
KEGG_HEDGEHOG_SIGNALING_PATHWAY	56	53
KEGG_TGF_BETA_SIGNALING_PATHWAY	86	82
KEGG_AXON_GUIDANCE	129	127
KEGG_VEGF_SIGNALING_PATHWAY	76	71
KEGG_FOCAL_ADHESION	201	195
KEGG_ECM_RECEPTOR_INTERACTION	84	81
KEGG_CELL_ADHESION_MOLECULES_CAMS	134	126
KEGG_ADHERENS_JUNCTION	75	67
KEGG_TIGHT_JUNCTION	134	128
KEGG_GAP_JUNCTION	90	87
KEGG_COMPLEMENT_AND_COAGULATION_CASCADES	69	67
KEGG_ANTIGEN_PROCESSING_AND_PRESENTATION	89	80
KEGG_RENIN_ANGIOTENSIN_SYSTEM	17	17
KEGG_TOLL_LIKE_RECEPTOR_SIGNALING_PATHWAY	102	98
KEGG_NOD_LIKE_RECEPTOR_SIGNALING_PATHWAY	62	59
KEGG_RIG_I_LIKE_RECEPTOR_SIGNALING_PATHWAY	71	69
KEGG_CYTOSOLIC_DNA_SENSING_PATHWAY	56	53
KEGG_JAK_STAT_SIGNALING_PATHWAY	155	151
KEGG_HEMATOPOIETIC_CELL_LINEAGE	88	84
KEGG_NATURAL_KILLER_CELL_MEDIATED_CYTOTOXICITY	137	131
KEGG_T_CELL_RECEPTOR_SIGNALING_PATHWAY	108	106
KEGG_B_CELL_RECEPTOR_SIGNALING_PATHWAY	75	74
KEGG_FC_EPSILON_RI_SIGNALING_PATHWAY	79	74
KEGG_FC_GAMMA_R_MEDIATED_PHAGOCYTOSIS	97	91
KEGG_LEUKOCYTE_TRANSENDOTHELIAL_MIGRATION	118	113
KEGG_INTESTINAL_IMMUNE_NETWORK_FOR_IGA_PRODUCTION	48	45
KEGG_CIRCADIAN_RHYTHM_MAMMAL	13		Rejected!
KEGG_LONG_TERM_POTENTIATION	70	68
KEGG_NEUROTROPHIN_SIGNALING_PATHWAY	126	123
KEGG_LONG_TERM_DEPRESSION	70	65
KEGG_OLFACTORY_TRANSDUCTION	389	111
KEGG_TASTE_TRANSDUCTION	52	43
KEGG_REGULATION_OF_ACTIN_CYTOSKELETON	216	209
KEGG_INSULIN_SIGNALING_PATHWAY	137	135
KEGG_GNRH_SIGNALING_PATHWAY	101	94
KEGG_PROGESTERONE_MEDIATED_OOCYTE_MATURATION	86	83
KEGG_MELANOGENESIS	102	97
KEGG_ADIPOCYTOKINE_SIGNALING_PATHWAY	67	66
KEGG_TYPE_II_DIABETES_MELLITUS	47	44
KEGG_TYPE_I_DIABETES_MELLITUS	44	40
KEGG_MATURITY_ONSET_DIABETES_OF_THE_YOUNG	25	24
KEGG_ALDOSTERONE_REGULATED_SODIUM_REABSORPTION	42	41
KEGG_VASOPRESSIN_REGULATED_WATER_REABSORPTION	44	44
KEGG_PROXIMAL_TUBULE_BICARBONATE_RECLAMATION	23	22
KEGG_ALZHEIMERS_DISEASE	169	154
KEGG_PARKINSONS_DISEASE	133	113
KEGG_AMYOTROPHIC_LATERAL_SCLEROSIS_ALS	53	51
KEGG_HUNTINGTONS_DISEASE	185	168
KEGG_PRION_DISEASES	35	34
KEGG_VIBRIO_CHOLERAE_INFECTION	56	52
KEGG_EPITHELIAL_CELL_SIGNALING_IN_HELICOBACTER_PYLORI_INFECTION	68	66
KEGG_PATHOGENIC_ESCHERICHIA_COLI_INFECTION	59	53
KEGG_LEISHMANIA_INFECTION	72	68
KEGG_PATHWAYS_IN_CANCER	328	319
KEGG_COLORECTAL_CANCER	62	62
KEGG_RENAL_CELL_CARCINOMA	70	68
KEGG_PANCREATIC_CANCER	70	69
KEGG_ENDOMETRIAL_CANCER	52	52
KEGG_GLIOMA	65	64
KEGG_PROSTATE_CANCER	89	89
KEGG_THYROID_CANCER	29	29
KEGG_BASAL_CELL_CARCINOMA	55	52
KEGG_MELANOMA	71	71
KEGG_BLADDER_CANCER	42	40
KEGG_CHRONIC_MYELOID_LEUKEMIA	73	72
KEGG_ACUTE_MYELOID_LEUKEMIA	60	56
KEGG_SMALL_CELL_LUNG_CANCER	84	84
KEGG_NON_SMALL_CELL_LUNG_CANCER	54	54
KEGG_ASTHMA	30	27
KEGG_AUTOIMMUNE_THYROID_DISEASE	53	49
KEGG_SYSTEMIC_LUPUS_ERYTHEMATOSUS	140	102
KEGG_ALLOGRAFT_REJECTION	38	34
KEGG_GRAFT_VERSUS_HOST_DISEASE	42	37
KEGG_PRIMARY_IMMUNODEFICIENCY	35	35
KEGG_HYPERTROPHIC_CARDIOMYOPATHY_HCM	85	82
KEGG_ARRHYTHMOGENIC_RIGHT_VENTRICULAR_CARDIOMYOPATHY_ARVC	76	73
KEGG_DILATED_CARDIOMYOPATHY	92	89
KEGG_VIRAL_MYOCARDITIS	73	67
