# Supplementary material for: Identification and validation of key modules and hub genes associated with the pathological stage of oral squamous cell carcinoma by weighted gene co-expression network analysis
Source: PeerJ. 2020 Feb 4;8:e8505. doi: 10.7717/peerj.8505 (PMC7006519; doi:10.7717/peerj.8505)
Supplement: File S6 [file peerj-08-8505-s006.zip › my_analysis_201957_KEGG.Gsea.1570105865824/gsea_report_for_H_1570105865824.xls]

NAME	GS<br> follow link to MSigDB	GS DETAILS	SIZE	ES	NES	NOM p-val	FDR q-val	FWER p-val	RANK AT MAX	LEADING EDGE
KEGG_CARDIAC_MUSCLE_CONTRACTION	KEGG_CARDIAC_MUSCLE_CONTRACTION	Details ...	73	0.73440206	1.6602006	0.009560229	0.7401605	0.343	1290	tags=25%, list=6%, signal=26%
KEGG_ALDOSTERONE_REGULATED_SODIUM_REABSORPTION	KEGG_ALDOSTERONE_REGULATED_SODIUM_REABSORPTION	Details ...	41	0.66269714	1.6340973	0.0018552876	0.47888726	0.4	2019	tags=37%, list=9%, signal=40%
KEGG_TASTE_TRANSDUCTION	KEGG_TASTE_TRANSDUCTION	Details ...	43	0.55236405	1.6147382	0.030592734	0.4037631	0.483	3410	tags=26%, list=16%, signal=30%
KEGG_LEUKOCYTE_TRANSENDOTHELIAL_MIGRATION	KEGG_LEUKOCYTE_TRANSENDOTHELIAL_MIGRATION	Details ...	113	0.59594554	1.5879005	0.005905512	0.39772996	0.572	2478	tags=36%, list=11%, signal=41%
KEGG_VASCULAR_SMOOTH_MUSCLE_CONTRACTION	KEGG_VASCULAR_SMOOTH_MUSCLE_CONTRACTION	Details ...	109	0.5339577	1.5415164	0.015533981	0.4922548	0.701	3860	tags=39%, list=18%, signal=48%
KEGG_DILATED_CARDIOMYOPATHY	KEGG_DILATED_CARDIOMYOPATHY	Details ...	89	0.7073495	1.5295604	0.0116054155	0.4595091	0.729	1614	tags=36%, list=7%, signal=39%
KEGG_PROXIMAL_TUBULE_BICARBONATE_RECLAMATION	KEGG_PROXIMAL_TUBULE_BICARBONATE_RECLAMATION	Details ...	22	0.61198354	1.5215888	0.04379562	0.43028766	0.749	294	tags=14%, list=1%, signal=14%
KEGG_VIRAL_MYOCARDITIS	KEGG_VIRAL_MYOCARDITIS	Details ...	67	0.6492913	1.5207118	0.020754717	0.3790438	0.749	2515	tags=39%, list=12%, signal=44%
KEGG_TIGHT_JUNCTION	KEGG_TIGHT_JUNCTION	Details ...	128	0.51046723	1.511038	0.018552875	0.3668831	0.772	2637	tags=28%, list=12%, signal=32%
KEGG_CALCIUM_SIGNALING_PATHWAY	KEGG_CALCIUM_SIGNALING_PATHWAY	Details ...	172	0.4600892	1.4849129	0.007662835	0.40512556	0.823	4527	tags=35%, list=21%, signal=44%
KEGG_PHOSPHATIDYLINOSITOL_SIGNALING_SYSTEM	KEGG_PHOSPHATIDYLINOSITOL_SIGNALING_SYSTEM	Details ...	75	0.44262573	1.4581184	0.029069768	0.45382124	0.867	3400	tags=29%, list=16%, signal=35%
KEGG_HYPERTROPHIC_CARDIOMYOPATHY_HCM	KEGG_HYPERTROPHIC_CARDIOMYOPATHY_HCM	Details ...	82	0.6937062	1.4562905	0.033464566	0.42176944	0.87	1481	tags=35%, list=7%, signal=38%
KEGG_ARRHYTHMOGENIC_RIGHT_VENTRICULAR_CARDIOMYOPATHY_ARVC	KEGG_ARRHYTHMOGENIC_RIGHT_VENTRICULAR_CARDIOMYOPATHY_ARVC	Details ...	73	0.59077823	1.4371831	0.044487428	0.44728246	0.907	1481	tags=23%, list=7%, signal=25%
KEGG_GNRH_SIGNALING_PATHWAY	KEGG_GNRH_SIGNALING_PATHWAY	Details ...	94	0.44211805	1.4245349	0.026871402	0.45934838	0.921	4674	tags=37%, list=21%, signal=47%
KEGG_INSULIN_SIGNALING_PATHWAY	KEGG_INSULIN_SIGNALING_PATHWAY	Details ...	135	0.4061045	1.4153087	0.017964073	0.45975542	0.926	3529	tags=27%, list=16%, signal=33%
KEGG_CELL_ADHESION_MOLECULES_CAMS	KEGG_CELL_ADHESION_MOLECULES_CAMS	Details ...	126	0.56796443	1.4120995	0.05679513	0.440956	0.931	3265	tags=43%, list=15%, signal=50%
KEGG_ASTHMA	KEGG_ASTHMA	Details ...	27	0.6676848	1.3563253	0.12883435	0.59625506	0.964	3525	tags=48%, list=16%, signal=57%
KEGG_LINOLEIC_ACID_METABOLISM	KEGG_LINOLEIC_ACID_METABOLISM	Details ...	24	0.67779696	1.3189162	0.13899614	0.7021911	0.976	2675	tags=33%, list=12%, signal=38%
KEGG_VALINE_LEUCINE_AND_ISOLEUCINE_DEGRADATION	KEGG_VALINE_LEUCINE_AND_ISOLEUCINE_DEGRADATION	Details ...	44	0.49568123	1.2943269	0.16	0.7629812	0.985	4321	tags=45%, list=20%, signal=57%
KEGG_MTOR_SIGNALING_PATHWAY	KEGG_MTOR_SIGNALING_PATHWAY	Details ...	50	0.40542537	1.2766814	0.08461539	0.79513353	0.992	1982	tags=20%, list=9%, signal=22%
KEGG_ARACHIDONIC_ACID_METABOLISM	KEGG_ARACHIDONIC_ACID_METABOLISM		52	0.59701127	1.2750826	0.16500995	0.76375	0.993	3068	tags=37%, list=14%, signal=42%
KEGG_INTESTINAL_IMMUNE_NETWORK_FOR_IGA_PRODUCTION	KEGG_INTESTINAL_IMMUNE_NETWORK_FOR_IGA_PRODUCTION		45	0.6275437	1.2667361	0.19758065	0.7623664	0.993	2515	tags=47%, list=12%, signal=53%
KEGG_LONG_TERM_DEPRESSION	KEGG_LONG_TERM_DEPRESSION		65	0.4194232	1.2636989	0.11309524	0.7419417	0.993	1922	tags=18%, list=9%, signal=20%
KEGG_PRIMARY_IMMUNODEFICIENCY	KEGG_PRIMARY_IMMUNODEFICIENCY		35	0.6608685	1.2506492	0.24948025	0.76069194	0.994	2786	tags=46%, list=13%, signal=52%
KEGG_MELANOGENESIS	KEGG_MELANOGENESIS		97	0.4115309	1.235206	0.11764706	0.7842997	0.996	3736	tags=29%, list=17%, signal=35%
KEGG_ALPHA_LINOLENIC_ACID_METABOLISM	KEGG_ALPHA_LINOLENIC_ACID_METABOLISM		15	0.6131576	1.2349414	0.20898438	0.75463563	0.996	4736	tags=47%, list=22%, signal=60%
KEGG_VIBRIO_CHOLERAE_INFECTION	KEGG_VIBRIO_CHOLERAE_INFECTION		52	0.37519532	1.2272402	0.18546845	0.75315595	0.997	4690	tags=31%, list=22%, signal=39%
KEGG_DRUG_METABOLISM_CYTOCHROME_P450	KEGG_DRUG_METABOLISM_CYTOCHROME_P450		59	0.59398985	1.2258952	0.22244489	0.729913	0.997	4093	tags=44%, list=19%, signal=54%
KEGG_GLYCEROPHOSPHOLIPID_METABOLISM	KEGG_GLYCEROPHOSPHOLIPID_METABOLISM		66	0.3883047	1.2139928	0.12820514	0.7457521	1.0	3250	tags=20%, list=15%, signal=23%
KEGG_ETHER_LIPID_METABOLISM	KEGG_ETHER_LIPID_METABOLISM		26	0.5046214	1.2115321	0.1663286	0.7285386	1.0	2992	tags=27%, list=14%, signal=31%
KEGG_AXON_GUIDANCE	KEGG_AXON_GUIDANCE		127	0.3722484	1.2049968	0.15769231	0.7263341	1.0	4131	tags=31%, list=19%, signal=39%
KEGG_FC_GAMMA_R_MEDIATED_PHAGOCYTOSIS	KEGG_FC_GAMMA_R_MEDIATED_PHAGOCYTOSIS		91	0.39893398	1.2032738	0.20366599	0.708788	1.0	3654	tags=31%, list=17%, signal=37%
KEGG_LONG_TERM_POTENTIATION	KEGG_LONG_TERM_POTENTIATION		68	0.34845927	1.2031263	0.14314115	0.68810624	1.0	2946	tags=22%, list=14%, signal=25%
KEGG_FC_EPSILON_RI_SIGNALING_PATHWAY	KEGG_FC_EPSILON_RI_SIGNALING_PATHWAY		74	0.42694214	1.1928984	0.2188755	0.69977236	1.0	4469	tags=38%, list=21%, signal=47%
KEGG_HISTIDINE_METABOLISM	KEGG_HISTIDINE_METABOLISM		28	0.48345792	1.1733427	0.25868726	0.73931277	1.0	3475	tags=43%, list=16%, signal=51%
KEGG_B_CELL_RECEPTOR_SIGNALING_PATHWAY	KEGG_B_CELL_RECEPTOR_SIGNALING_PATHWAY		74	0.44983107	1.1654366	0.26778242	0.74215466	1.0	3822	tags=36%, list=18%, signal=44%
KEGG_ALZHEIMERS_DISEASE	KEGG_ALZHEIMERS_DISEASE		154	0.29313788	1.1538719	0.22007722	0.7579903	1.0	2946	tags=13%, list=14%, signal=15%
KEGG_TYROSINE_METABOLISM	KEGG_TYROSINE_METABOLISM		42	0.45259404	1.1522722	0.25992063	0.74278057	1.0	1686	tags=14%, list=8%, signal=15%
KEGG_PARKINSONS_DISEASE	KEGG_PARKINSONS_DISEASE		113	0.28530285	1.1479366	0.2962963	0.7374957	1.0	1059	tags=4%, list=5%, signal=5%
KEGG_TYPE_II_DIABETES_MELLITUS	KEGG_TYPE_II_DIABETES_MELLITUS		44	0.38316405	1.1477414	0.24493927	0.71962035	1.0	3529	tags=27%, list=16%, signal=32%
KEGG_COMPLEMENT_AND_COAGULATION_CASCADES	KEGG_COMPLEMENT_AND_COAGULATION_CASCADES		67	0.4458004	1.1475245	0.25626203	0.7024412	1.0	2890	tags=30%, list=13%, signal=34%
KEGG_ABC_TRANSPORTERS	KEGG_ABC_TRANSPORTERS		42	0.45029062	1.1473029	0.26336634	0.6864512	1.0	4315	tags=33%, list=20%, signal=42%
KEGG_GLIOMA	KEGG_GLIOMA		64	0.33699882	1.136708	0.19085488	0.7012533	1.0	3529	tags=27%, list=16%, signal=32%
KEGG_FATTY_ACID_METABOLISM	KEGG_FATTY_ACID_METABOLISM		41	0.42637005	1.1357261	0.288	0.68792605	1.0	4910	tags=49%, list=23%, signal=63%
KEGG_PEROXISOME	KEGG_PEROXISOME		77	0.3392034	1.1257095	0.2716763	0.69932425	1.0	5805	tags=47%, list=27%, signal=64%
KEGG_PROPANOATE_METABOLISM	KEGG_PROPANOATE_METABOLISM		32	0.4198767	1.1127927	0.3313492	0.7190092	1.0	4112	tags=44%, list=19%, signal=54%
KEGG_ADIPOCYTOKINE_SIGNALING_PATHWAY	KEGG_ADIPOCYTOKINE_SIGNALING_PATHWAY		66	0.3405417	1.1087229	0.26127818	0.7152264	1.0	2531	tags=20%, list=12%, signal=22%
KEGG_PHENYLALANINE_METABOLISM	KEGG_PHENYLALANINE_METABOLISM		17	0.5112096	1.1070983	0.3415638	0.7049077	1.0	3475	tags=29%, list=16%, signal=35%
KEGG_INOSITOL_PHOSPHATE_METABOLISM	KEGG_INOSITOL_PHOSPHATE_METABOLISM		54	0.33163184	1.1050515	0.27198365	0.6957901	1.0	4595	tags=35%, list=21%, signal=44%
KEGG_RETINOL_METABOLISM	KEGG_RETINOL_METABOLISM		49	0.50041217	1.1042244	0.35049504	0.6838062	1.0	2675	tags=24%, list=12%, signal=28%
KEGG_ENDOMETRIAL_CANCER	KEGG_ENDOMETRIAL_CANCER		52	0.33622387	1.1024722	0.30290458	0.67495954	1.0	4469	tags=35%, list=21%, signal=43%
KEGG_FOCAL_ADHESION	KEGG_FOCAL_ADHESION		195	0.41532254	1.1012354	0.3493014	0.6654644	1.0	3273	tags=29%, list=15%, signal=34%
KEGG_ADHERENS_JUNCTION	KEGG_ADHERENS_JUNCTION		67	0.3247451	1.0933712	0.28761905	0.6724392	1.0	3529	tags=21%, list=16%, signal=25%
KEGG_GAP_JUNCTION	KEGG_GAP_JUNCTION		87	0.33267516	1.0930651	0.29862475	0.66061085	1.0	3734	tags=31%, list=17%, signal=37%
KEGG_ACUTE_MYELOID_LEUKEMIA	KEGG_ACUTE_MYELOID_LEUKEMIA		56	0.3759237	1.0795846	0.34475374	0.68324244	1.0	3529	tags=29%, list=16%, signal=34%
KEGG_PPAR_SIGNALING_PATHWAY	KEGG_PPAR_SIGNALING_PATHWAY		67	0.39177772	1.074736	0.30192307	0.6825982	1.0	4249	tags=36%, list=20%, signal=44%
KEGG_RENIN_ANGIOTENSIN_SYSTEM	KEGG_RENIN_ANGIOTENSIN_SYSTEM		17	0.52363926	1.0709823	0.39848197	0.6804635	1.0	1565	tags=24%, list=7%, signal=25%
KEGG_TRYPTOPHAN_METABOLISM	KEGG_TRYPTOPHAN_METABOLISM		39	0.40574303	1.070396	0.3216495	0.67064816	1.0	3551	tags=36%, list=16%, signal=43%
KEGG_ALLOGRAFT_REJECTION	KEGG_ALLOGRAFT_REJECTION		34	0.5535941	1.0559313	0.43204868	0.6937216	1.0	3941	tags=44%, list=18%, signal=54%
KEGG_AUTOIMMUNE_THYROID_DISEASE	KEGG_AUTOIMMUNE_THYROID_DISEASE		49	0.49610263	1.0519143	0.4678715	0.6909842	1.0	4080	tags=33%, list=19%, signal=40%
KEGG_REGULATION_OF_ACTIN_CYTOSKELETON	KEGG_REGULATION_OF_ACTIN_CYTOSKELETON		209	0.30462602	1.048589	0.3747573	0.6877325	1.0	2258	tags=16%, list=10%, signal=17%
KEGG_PANTOTHENATE_AND_COA_BIOSYNTHESIS	KEGG_PANTOTHENATE_AND_COA_BIOSYNTHESIS		16	0.44547474	1.0419906	0.41544884	0.6917368	1.0	2884	tags=25%, list=13%, signal=29%
KEGG_T_CELL_RECEPTOR_SIGNALING_PATHWAY	KEGG_T_CELL_RECEPTOR_SIGNALING_PATHWAY		106	0.39697322	1.0354668	0.44262296	0.69547886	1.0	3947	tags=33%, list=18%, signal=40%
KEGG_NEUROTROPHIN_SIGNALING_PATHWAY	KEGG_NEUROTROPHIN_SIGNALING_PATHWAY		123	0.28011864	1.033258	0.3600823	0.68981814	1.0	4682	tags=33%, list=22%, signal=41%
KEGG_PRIMARY_BILE_ACID_BIOSYNTHESIS	KEGG_PRIMARY_BILE_ACID_BIOSYNTHESIS		16	0.43857393	1.0237168	0.41449815	0.7008194	1.0	2142	tags=25%, list=10%, signal=28%
KEGG_OXIDATIVE_PHOSPHORYLATION	KEGG_OXIDATIVE_PHOSPHORYLATION		117	0.2713838	1.0226983	0.4090909	0.69229776	1.0	1055	tags=4%, list=5%, signal=4%
KEGG_NOTCH_SIGNALING_PATHWAY	KEGG_NOTCH_SIGNALING_PATHWAY		46	0.2919123	1.0192605	0.42175573	0.690098	1.0	3672	tags=20%, list=17%, signal=23%
KEGG_O_GLYCAN_BIOSYNTHESIS	KEGG_O_GLYCAN_BIOSYNTHESIS		26	0.45399156	1.0175669	0.45454547	0.68325686	1.0	3035	tags=31%, list=14%, signal=36%
KEGG_MAPK_SIGNALING_PATHWAY	KEGG_MAPK_SIGNALING_PATHWAY		256	0.27733874	1.0157701	0.37869823	0.6770684	1.0	2946	tags=18%, list=14%, signal=21%
KEGG_REGULATION_OF_AUTOPHAGY	KEGG_REGULATION_OF_AUTOPHAGY		34	0.3108029	1.0151161	0.44216418	0.6688955	1.0	5354	tags=26%, list=25%, signal=35%
KEGG_ECM_RECEPTOR_INTERACTION	KEGG_ECM_RECEPTOR_INTERACTION		81	0.45625415	1.0121815	0.43436295	0.6661515	1.0	3354	tags=38%, list=15%, signal=45%
KEGG_ANTIGEN_PROCESSING_AND_PRESENTATION	KEGG_ANTIGEN_PROCESSING_AND_PRESENTATION		80	0.39513427	1.0090556	0.46558705	0.66404647	1.0	2786	tags=23%, list=13%, signal=26%
KEGG_WNT_SIGNALING_PATHWAY	KEGG_WNT_SIGNALING_PATHWAY		145	0.31062165	1.001908	0.4522901	0.6691635	1.0	2771	tags=19%, list=13%, signal=21%
KEGG_METABOLISM_OF_XENOBIOTICS_BY_CYTOCHROME_P450	KEGG_METABOLISM_OF_XENOBIOTICS_BY_CYTOCHROME_P450		56	0.49094138	0.9872878	0.48906562	0.6904946	1.0	4093	tags=39%, list=19%, signal=48%
KEGG_NITROGEN_METABOLISM	KEGG_NITROGEN_METABOLISM		22	0.4021022	0.9819391	0.47368422	0.6929924	1.0	2369	tags=18%, list=11%, signal=20%
KEGG_VEGF_SIGNALING_PATHWAY	KEGG_VEGF_SIGNALING_PATHWAY		71	0.3101518	0.97827375	0.50212765	0.69137895	1.0	3860	tags=28%, list=18%, signal=34%
KEGG_PROSTATE_CANCER	KEGG_PROSTATE_CANCER		89	0.29351297	0.974607	0.49506903	0.6904997	1.0	3649	tags=28%, list=17%, signal=34%
KEGG_GLYCEROLIPID_METABOLISM	KEGG_GLYCEROLIPID_METABOLISM		42	0.3434746	0.972962	0.5048733	0.6851594	1.0	2964	tags=24%, list=14%, signal=28%
KEGG_NEUROACTIVE_LIGAND_RECEPTOR_INTERACTION	KEGG_NEUROACTIVE_LIGAND_RECEPTOR_INTERACTION		262	0.2783983	0.97207063	0.52140075	0.6786972	1.0	2537	tags=11%, list=12%, signal=13%
KEGG_TGF_BETA_SIGNALING_PATHWAY	KEGG_TGF_BETA_SIGNALING_PATHWAY		82	0.32523194	0.9667782	0.4940476	0.6806252	1.0	2486	tags=17%, list=11%, signal=19%
KEGG_CHEMOKINE_SIGNALING_PATHWAY	KEGG_CHEMOKINE_SIGNALING_PATHWAY		180	0.3650472	0.96363604	0.50617284	0.67825335	1.0	3171	tags=29%, list=15%, signal=34%
KEGG_HEMATOPOIETIC_CELL_LINEAGE	KEGG_HEMATOPOIETIC_CELL_LINEAGE		84	0.4109763	0.9545815	0.504	0.68753713	1.0	2561	tags=30%, list=12%, signal=34%
KEGG_NON_SMALL_CELL_LUNG_CANCER	KEGG_NON_SMALL_CELL_LUNG_CANCER		54	0.2797052	0.95192224	0.565762	0.6849578	1.0	4469	tags=35%, list=21%, signal=44%
KEGG_STEROID_HORMONE_BIOSYNTHESIS	KEGG_STEROID_HORMONE_BIOSYNTHESIS		42	0.40346155	0.9455255	0.53968257	0.68947226	1.0	2774	tags=24%, list=13%, signal=27%
KEGG_GLYCOLYSIS_GLUCONEOGENESIS	KEGG_GLYCOLYSIS_GLUCONEOGENESIS		60	0.3334703	0.9334042	0.5311871	0.7054824	1.0	4505	tags=30%, list=21%, signal=38%
KEGG_TYPE_I_DIABETES_MELLITUS	KEGG_TYPE_I_DIABETES_MELLITUS		40	0.44022572	0.92706484	0.55600816	0.709806	1.0	2665	tags=38%, list=12%, signal=43%
KEGG_LEISHMANIA_INFECTION	KEGG_LEISHMANIA_INFECTION		68	0.39675233	0.9240288	0.55128205	0.70844877	1.0	2665	tags=31%, list=12%, signal=35%
KEGG_BETA_ALANINE_METABOLISM	KEGG_BETA_ALANINE_METABOLISM		22	0.3348482	0.9166169	0.5856031	0.7154161	1.0	3340	tags=27%, list=15%, signal=32%
KEGG_MELANOMA	KEGG_MELANOMA		71	0.30985615	0.90895575	0.6183953	0.72268176	1.0	3529	tags=25%, list=16%, signal=30%
KEGG_APOPTOSIS	KEGG_APOPTOSIS		86	0.29340583	0.9068197	0.6078838	0.71902925	1.0	2771	tags=22%, list=13%, signal=25%
KEGG_N_GLYCAN_BIOSYNTHESIS	KEGG_N_GLYCAN_BIOSYNTHESIS		46	0.29599643	0.89364165	0.592	0.73659354	1.0	1678	tags=11%, list=8%, signal=12%
KEGG_VASOPRESSIN_REGULATED_WATER_REABSORPTION	KEGG_VASOPRESSIN_REGULATED_WATER_REABSORPTION		44	0.28593868	0.8885724	0.6309751	0.73790854	1.0	3567	tags=25%, list=16%, signal=30%
KEGG_MATURITY_ONSET_DIABETES_OF_THE_YOUNG	KEGG_MATURITY_ONSET_DIABETES_OF_THE_YOUNG		24	0.36478534	0.8765565	0.6056338	0.7536376	1.0	843	tags=8%, list=4%, signal=9%
KEGG_RIBOFLAVIN_METABOLISM	KEGG_RIBOFLAVIN_METABOLISM		16	0.32680768	0.8649379	0.6697936	0.76795936	1.0	2544	tags=19%, list=12%, signal=21%
KEGG_BUTANOATE_METABOLISM	KEGG_BUTANOATE_METABOLISM		33	0.32545573	0.8639406	0.64132553	0.7617384	1.0	4977	tags=39%, list=23%, signal=51%
KEGG_LYSOSOME	KEGG_LYSOSOME		114	0.27680776	0.86260563	0.63261294	0.756293	1.0	4690	tags=33%, list=22%, signal=42%
KEGG_NATURAL_KILLER_CELL_MEDIATED_CYTOTOXICITY	KEGG_NATURAL_KILLER_CELL_MEDIATED_CYTOTOXICITY		131	0.3171135	0.84464896	0.66735536	0.7822963	1.0	3909	tags=27%, list=18%, signal=32%
KEGG_JAK_STAT_SIGNALING_PATHWAY	KEGG_JAK_STAT_SIGNALING_PATHWAY		151	0.2596801	0.76400965	0.8668033	0.9144138	1.0	2829	tags=18%, list=13%, signal=20%
KEGG_SELENOAMINO_ACID_METABOLISM	KEGG_SELENOAMINO_ACID_METABOLISM		25	0.2755237	0.7578778	0.8154158	0.9147011	1.0	3467	tags=20%, list=16%, signal=24%
KEGG_PYRUVATE_METABOLISM	KEGG_PYRUVATE_METABOLISM		38	0.24338898	0.7323121	0.828629	0.94275224	1.0	3454	tags=24%, list=16%, signal=28%
KEGG_STARCH_AND_SUCROSE_METABOLISM	KEGG_STARCH_AND_SUCROSE_METABOLISM		37	0.26487812	0.7112471	0.93047035	0.96120226	1.0	5087	tags=32%, list=23%, signal=42%
KEGG_GRAFT_VERSUS_HOST_DISEASE	KEGG_GRAFT_VERSUS_HOST_DISEASE		37	0.35066798	0.71043587	0.8040816	0.9528982	1.0	2515	tags=32%, list=12%, signal=37%
KEGG_TOLL_LIKE_RECEPTOR_SIGNALING_PATHWAY	KEGG_TOLL_LIKE_RECEPTOR_SIGNALING_PATHWAY		98	0.26771444	0.70191145	0.87393165	0.95392674	1.0	3529	tags=22%, list=16%, signal=27%
KEGG_GLYCINE_SERINE_AND_THREONINE_METABOLISM	KEGG_GLYCINE_SERINE_AND_THREONINE_METABOLISM		31	0.29797226	0.7012653	0.8830898	0.94553864	1.0	1756	tags=13%, list=8%, signal=14%
KEGG_ALANINE_ASPARTATE_AND_GLUTAMATE_METABOLISM	KEGG_ALANINE_ASPARTATE_AND_GLUTAMATE_METABOLISM		32	0.24697696	0.6518356	0.97899157	0.9824522	1.0	3478	tags=16%, list=16%, signal=19%
KEGG_GLUTATHIONE_METABOLISM	KEGG_GLUTATHIONE_METABOLISM		47	0.28247255	0.6457284	0.9411765	0.9775972	1.0	4155	tags=32%, list=19%, signal=39%
KEGG_ASCORBATE_AND_ALDARATE_METABOLISM	KEGG_ASCORBATE_AND_ALDARATE_METABOLISM		15	0.30192414	0.6114443	0.93333334	0.9888459	1.0	3686	tags=33%, list=17%, signal=40%
KEGG_GLYCOSPHINGOLIPID_BIOSYNTHESIS_LACTO_AND_NEOLACTO_SERIES	KEGG_GLYCOSPHINGOLIPID_BIOSYNTHESIS_LACTO_AND_NEOLACTO_SERIES		25	0.25124326	0.5580773	0.98170733	0.9998464	1.0	4858	tags=36%, list=22%, signal=46%
KEGG_PENTOSE_AND_GLUCURONATE_INTERCONVERSIONS	KEGG_PENTOSE_AND_GLUCURONATE_INTERCONVERSIONS		17	0.23032533	0.48766807	0.98767966	1.0	1.0	5730	tags=41%, list=26%, signal=56%
KEGG_RIBOSOME	KEGG_RIBOSOME		71	0.102127515	0.4024942	0.99385244	0.9991459	1.0	848	tags=1%, list=4%, signal=1%
