# Supplementary material for: Identification and validation of key modules and hub genes associated with the pathological stage of oral squamous cell carcinoma by weighted gene co-expression network analysis
Source: PeerJ. 2020 Feb 4;8:e8505. doi: 10.7717/peerj.8505 (PMC7006519; doi:10.7717/peerj.8505)
Supplement: File S6 [file peerj-08-8505-s006.zip › my_analysis_201957_KEGG.Gsea.1570105865824/gsea_report_for_L_1570105865824.xls]

NAME	GS<br> follow link to MSigDB	GS DETAILS	SIZE	ES	NES	NOM p-val	FDR q-val	FWER p-val	RANK AT MAX	LEADING EDGE
KEGG_SPLICEOSOME	KEGG_SPLICEOSOME	Details ...	114	-0.5055429	-1.6691153	0.03314917	0.36797205	0.32	7219	tags=58%, list=33%, signal=86%
KEGG_PYRIMIDINE_METABOLISM	KEGG_PYRIMIDINE_METABOLISM	Details ...	91	-0.5357358	-1.640678	0.007707129	0.25460532	0.39	5098	tags=53%, list=23%, signal=69%
KEGG_PROTEASOME	KEGG_PROTEASOME	Details ...	41	-0.6317911	-1.6052464	0.035433073	0.2531611	0.504	5955	tags=66%, list=27%, signal=91%
KEGG_HOMOLOGOUS_RECOMBINATION	KEGG_HOMOLOGOUS_RECOMBINATION	Details ...	28	-0.6768549	-1.5399513	0.018761726	0.37086472	0.706	4464	tags=64%, list=21%, signal=81%
KEGG_CELL_CYCLE	KEGG_CELL_CYCLE	Details ...	122	-0.5916736	-1.5278188	0.039783	0.3321019	0.746	3538	tags=50%, list=16%, signal=59%
KEGG_BASE_EXCISION_REPAIR	KEGG_BASE_EXCISION_REPAIR	Details ...	32	-0.616641	-1.4993404	0.044036698	0.3572404	0.816	4926	tags=59%, list=23%, signal=77%
KEGG_RNA_POLYMERASE	KEGG_RNA_POLYMERASE	Details ...	28	-0.5259252	-1.4917499	0.07372401	0.32585427	0.834	6885	tags=68%, list=32%, signal=99%
KEGG_BASAL_TRANSCRIPTION_FACTORS	KEGG_BASAL_TRANSCRIPTION_FACTORS	Details ...	32	-0.5096026	-1.4898882	0.09363296	0.2905402	0.835	5760	tags=47%, list=26%, signal=64%
KEGG_UBIQUITIN_MEDIATED_PROTEOLYSIS	KEGG_UBIQUITIN_MEDIATED_PROTEOLYSIS	Details ...	129	-0.39054576	-1.4666301	0.05065666	0.31272346	0.877	5354	tags=33%, list=25%, signal=44%
KEGG_RNA_DEGRADATION	KEGG_RNA_DEGRADATION	Details ...	56	-0.4656485	-1.4567451	0.06716418	0.3015785	0.89	3779	tags=41%, list=17%, signal=50%
KEGG_MISMATCH_REPAIR	KEGG_MISMATCH_REPAIR	Details ...	22	-0.6574237	-1.4371899	0.07678245	0.31928456	0.909	4368	tags=59%, list=20%, signal=74%
KEGG_DNA_REPLICATION	KEGG_DNA_REPLICATION	Details ...	36	-0.69294596	-1.4210974	0.097826086	0.33087572	0.929	3194	tags=61%, list=15%, signal=72%
KEGG_GLYCOSYLPHOSPHATIDYLINOSITOL_GPI_ANCHOR_BIOSYNTHESIS	KEGG_GLYCOSYLPHOSPHATIDYLINOSITOL_GPI_ANCHOR_BIOSYNTHESIS	Details ...	24	-0.5271685	-1.4089817	0.10095238	0.32977644	0.938	3557	tags=38%, list=16%, signal=45%
KEGG_OOCYTE_MEIOSIS	KEGG_OOCYTE_MEIOSIS	Details ...	107	-0.39843774	-1.4074814	0.045714285	0.3098332	0.939	3245	tags=30%, list=15%, signal=35%
KEGG_AMINOACYL_TRNA_BIOSYNTHESIS	KEGG_AMINOACYL_TRNA_BIOSYNTHESIS	Details ...	37	-0.49947745	-1.3790162	0.13988657	0.34854725	0.956	5029	tags=41%, list=23%, signal=53%
KEGG_NUCLEOTIDE_EXCISION_REPAIR	KEGG_NUCLEOTIDE_EXCISION_REPAIR	Details ...	43	-0.5152906	-1.3507022	0.15151516	0.3883386	0.973	5774	tags=58%, list=27%, signal=79%
KEGG_GLYOXYLATE_AND_DICARBOXYLATE_METABOLISM	KEGG_GLYOXYLATE_AND_DICARBOXYLATE_METABOLISM	Details ...	16	-0.48623285	-1.3391873	0.16699411	0.3912505	0.976	2079	tags=25%, list=10%, signal=28%
KEGG_GALACTOSE_METABOLISM	KEGG_GALACTOSE_METABOLISM	Details ...	25	-0.44982508	-1.2870942	0.12524085	0.50231427	0.993	7707	tags=56%, list=35%, signal=87%
KEGG_BLADDER_CANCER	KEGG_BLADDER_CANCER	Details ...	40	-0.4844086	-1.273184	0.13601533	0.5120267	0.993	3299	tags=45%, list=15%, signal=53%
KEGG_RENAL_CELL_CARCINOMA	KEGG_RENAL_CELL_CARCINOMA	Details ...	68	-0.388784	-1.2402914	0.15700935	0.57246757	0.996	3933	tags=35%, list=18%, signal=43%
KEGG_P53_SIGNALING_PATHWAY	KEGG_P53_SIGNALING_PATHWAY		65	-0.42972866	-1.2257476	0.1663516	0.5843992	0.996	2263	tags=34%, list=10%, signal=38%
KEGG_STEROID_BIOSYNTHESIS	KEGG_STEROID_BIOSYNTHESIS		15	-0.56017894	-1.2209812	0.1923077	0.57092655	0.996	192	tags=20%, list=1%, signal=20%
KEGG_PROGESTERONE_MEDIATED_OOCYTE_MATURATION	KEGG_PROGESTERONE_MEDIATED_OOCYTE_MATURATION		83	-0.36228967	-1.1649581	0.21722846	0.7034302	1.0	2942	tags=31%, list=14%, signal=36%
KEGG_CYSTEINE_AND_METHIONINE_METABOLISM	KEGG_CYSTEINE_AND_METHIONINE_METABOLISM		34	-0.40023586	-1.1619986	0.26577437	0.68279266	1.0	421	tags=12%, list=2%, signal=12%
KEGG_ERBB_SIGNALING_PATHWAY	KEGG_ERBB_SIGNALING_PATHWAY		86	-0.32988384	-1.1605674	0.1812977	0.65914655	1.0	4205	tags=35%, list=19%, signal=43%
KEGG_PANCREATIC_CANCER	KEGG_PANCREATIC_CANCER		69	-0.37055472	-1.1484833	0.22807017	0.66639596	1.0	3245	tags=35%, list=15%, signal=41%
KEGG_FRUCTOSE_AND_MANNOSE_METABOLISM	KEGG_FRUCTOSE_AND_MANNOSE_METABOLISM		33	-0.38135108	-1.12664	0.2776699	0.69783616	1.0	3726	tags=30%, list=17%, signal=37%
KEGG_LYSINE_DEGRADATION	KEGG_LYSINE_DEGRADATION		41	-0.36016443	-1.1181718	0.25825244	0.69460434	1.0	3366	tags=29%, list=15%, signal=35%
KEGG_PURINE_METABOLISM	KEGG_PURINE_METABOLISM		148	-0.31769997	-1.1116353	0.27935222	0.68689895	1.0	3345	tags=28%, list=15%, signal=33%
KEGG_THYROID_CANCER	KEGG_THYROID_CANCER		29	-0.4029122	-1.1026498	0.33007812	0.6865557	1.0	4779	tags=45%, list=22%, signal=57%
KEGG_BIOSYNTHESIS_OF_UNSATURATED_FATTY_ACIDS	KEGG_BIOSYNTHESIS_OF_UNSATURATED_FATTY_ACIDS		18	-0.44180822	-1.0921122	0.34615386	0.6908051	1.0	471	tags=11%, list=2%, signal=11%
KEGG_AMYOTROPHIC_LATERAL_SCLEROSIS_ALS	KEGG_AMYOTROPHIC_LATERAL_SCLEROSIS_ALS		51	-0.33619824	-1.0814346	0.31889763	0.69709754	1.0	4473	tags=27%, list=21%, signal=34%
KEGG_CHRONIC_MYELOID_LEUKEMIA	KEGG_CHRONIC_MYELOID_LEUKEMIA		72	-0.3128963	-1.0604229	0.3500967	0.7281666	1.0	4779	tags=46%, list=22%, signal=59%
KEGG_PROTEIN_EXPORT	KEGG_PROTEIN_EXPORT		22	-0.3465234	-1.0409539	0.42913386	0.7546794	1.0	7945	tags=50%, list=37%, signal=79%
KEGG_RIG_I_LIKE_RECEPTOR_SIGNALING_PATHWAY	KEGG_RIG_I_LIKE_RECEPTOR_SIGNALING_PATHWAY		69	-0.35785967	-1.0370214	0.42967245	0.743441	1.0	5666	tags=39%, list=26%, signal=53%
KEGG_SNARE_INTERACTIONS_IN_VESICULAR_TRANSPORT	KEGG_SNARE_INTERACTIONS_IN_VESICULAR_TRANSPORT		38	-0.31017	-1.0054146	0.4308617	0.79974806	1.0	4145	tags=26%, list=19%, signal=32%
KEGG_PRION_DISEASES	KEGG_PRION_DISEASES		34	-0.36362937	-0.9931634	0.45785442	0.8081047	1.0	899	tags=12%, list=4%, signal=12%
KEGG_PENTOSE_PHOSPHATE_PATHWAY	KEGG_PENTOSE_PHOSPHATE_PATHWAY		26	-0.37390456	-0.98741394	0.46332046	0.80063635	1.0	4767	tags=38%, list=22%, signal=49%
KEGG_PATHWAYS_IN_CANCER	KEGG_PATHWAYS_IN_CANCER		319	-0.2992355	-0.9804126	0.47924528	0.79723555	1.0	3346	tags=28%, list=15%, signal=32%
KEGG_NOD_LIKE_RECEPTOR_SIGNALING_PATHWAY	KEGG_NOD_LIKE_RECEPTOR_SIGNALING_PATHWAY		59	-0.38892725	-0.96602124	0.48301888	0.81264275	1.0	2927	tags=22%, list=13%, signal=25%
KEGG_DRUG_METABOLISM_OTHER_ENZYMES	KEGG_DRUG_METABOLISM_OTHER_ENZYMES		38	-0.35474133	-0.9450029	0.5285996	0.8429434	1.0	3155	tags=26%, list=15%, signal=31%
KEGG_SPHINGOLIPID_METABOLISM	KEGG_SPHINGOLIPID_METABOLISM		32	-0.32929003	-0.9262843	0.57389635	0.868678	1.0	3112	tags=25%, list=14%, signal=29%
KEGG_PATHOGENIC_ESCHERICHIA_COLI_INFECTION	KEGG_PATHOGENIC_ESCHERICHIA_COLI_INFECTION		53	-0.26495978	-0.90300065	0.59578544	0.90495795	1.0	4387	tags=26%, list=20%, signal=33%
KEGG_ONE_CARBON_POOL_BY_FOLATE	KEGG_ONE_CARBON_POOL_BY_FOLATE		16	-0.35244846	-0.89982057	0.60335195	0.89167005	1.0	2470	tags=38%, list=11%, signal=42%
KEGG_SMALL_CELL_LUNG_CANCER	KEGG_SMALL_CELL_LUNG_CANCER		84	-0.31718105	-0.8895817	0.6335878	0.8949886	1.0	3446	tags=32%, list=16%, signal=38%
KEGG_ARGININE_AND_PROLINE_METABOLISM	KEGG_ARGININE_AND_PROLINE_METABOLISM		49	-0.29774886	-0.83747655	0.7886179	0.9973618	1.0	1553	tags=18%, list=7%, signal=20%
KEGG_EPITHELIAL_CELL_SIGNALING_IN_HELICOBACTER_PYLORI_INFECTION	KEGG_EPITHELIAL_CELL_SIGNALING_IN_HELICOBACTER_PYLORI_INFECTION		66	-0.26740825	-0.83687335	0.765873	0.9775555	1.0	4365	tags=35%, list=20%, signal=43%
KEGG_COLORECTAL_CANCER	KEGG_COLORECTAL_CANCER		62	-0.26663923	-0.834721	0.7457306	0.9618183	1.0	3245	tags=26%, list=15%, signal=30%
KEGG_CYTOSOLIC_DNA_SENSING_PATHWAY	KEGG_CYTOSOLIC_DNA_SENSING_PATHWAY		53	-0.3238497	-0.8089339	0.6937618	0.9969454	1.0	3346	tags=23%, list=15%, signal=27%
KEGG_PORPHYRIN_AND_CHLOROPHYLL_METABOLISM	KEGG_PORPHYRIN_AND_CHLOROPHYLL_METABOLISM		30	-0.3130493	-0.80183554	0.73512477	0.9916199	1.0	4628	tags=40%, list=21%, signal=51%
KEGG_CITRATE_CYCLE_TCA_CYCLE	KEGG_CITRATE_CYCLE_TCA_CYCLE		30	-0.25891393	-0.78965026	0.69749516	0.9960078	1.0	2503	tags=10%, list=12%, signal=11%
KEGG_ENDOCYTOSIS	KEGG_ENDOCYTOSIS		171	-0.2133746	-0.7835118	0.9472656	0.98771864	1.0	4113	tags=27%, list=19%, signal=34%
KEGG_HEDGEHOG_SIGNALING_PATHWAY	KEGG_HEDGEHOG_SIGNALING_PATHWAY		53	-0.30571136	-0.77707505	0.8072289	0.9801077	1.0	3914	tags=25%, list=18%, signal=30%
KEGG_GLYCOSAMINOGLYCAN_BIOSYNTHESIS_HEPARAN_SULFATE	KEGG_GLYCOSAMINOGLYCAN_BIOSYNTHESIS_HEPARAN_SULFATE		26	-0.32254183	-0.77429163	0.78543305	0.9672969	1.0	3002	tags=27%, list=14%, signal=31%
KEGG_CYTOKINE_CYTOKINE_RECEPTOR_INTERACTION	KEGG_CYTOKINE_CYTOKINE_RECEPTOR_INTERACTION		250	-0.30049697	-0.7665493	0.8795411	0.962418	1.0	1025	tags=15%, list=5%, signal=16%
KEGG_GLYCOSAMINOGLYCAN_BIOSYNTHESIS_CHONDROITIN_SULFATE	KEGG_GLYCOSAMINOGLYCAN_BIOSYNTHESIS_CHONDROITIN_SULFATE		22	-0.3615486	-0.7601877	0.7689243	0.9551644	1.0	4071	tags=36%, list=19%, signal=45%
KEGG_DORSO_VENTRAL_AXIS_FORMATION	KEGG_DORSO_VENTRAL_AXIS_FORMATION		23	-0.26899114	-0.7347862	0.92054266	0.97606635	1.0	5342	tags=35%, list=25%, signal=46%
KEGG_HUNTINGTONS_DISEASE	KEGG_HUNTINGTONS_DISEASE		168	-0.17150208	-0.73067397	0.8871287	0.96469325	1.0	5864	tags=26%, list=27%, signal=36%
KEGG_NICOTINATE_AND_NICOTINAMIDE_METABOLISM	KEGG_NICOTINATE_AND_NICOTINAMIDE_METABOLISM		21	-0.28733262	-0.7181193	0.94388777	0.9650601	1.0	1432	tags=19%, list=7%, signal=20%
KEGG_SYSTEMIC_LUPUS_ERYTHEMATOSUS	KEGG_SYSTEMIC_LUPUS_ERYTHEMATOSUS		102	-0.2779377	-0.71226686	0.8441815	0.9565092	1.0	3426	tags=29%, list=16%, signal=35%
KEGG_TERPENOID_BACKBONE_BIOSYNTHESIS	KEGG_TERPENOID_BACKBONE_BIOSYNTHESIS		15	-0.3245321	-0.7084774	0.814741	0.9450114	1.0	5073	tags=33%, list=23%, signal=43%
KEGG_AMINO_SUGAR_AND_NUCLEOTIDE_SUGAR_METABOLISM	KEGG_AMINO_SUGAR_AND_NUCLEOTIDE_SUGAR_METABOLISM		42	-0.21741408	-0.67653835	0.9425051	0.96227443	1.0	4532	tags=29%, list=21%, signal=36%
KEGG_BASAL_CELL_CARCINOMA	KEGG_BASAL_CELL_CARCINOMA		52	-0.21593013	-0.49575964	1.0	1.0	1.0	5467	tags=31%, list=25%, signal=41%
KEGG_OLFACTORY_TRANSDUCTION	KEGG_OLFACTORY_TRANSDUCTION		111	-0.1130412	-0.49572054	0.9853557	1.0	1.0	11007	tags=61%, list=51%, signal=123%
KEGG_GLYCOSAMINOGLYCAN_DEGRADATION	KEGG_GLYCOSAMINOGLYCAN_DEGRADATION		20	-0.16394423	-0.40770796	1.0	0.9988652	1.0	18191	tags=100%, list=84%, signal=610%
