# Supplementary material for: Identification and validation of key modules and hub genes associated with the pathological stage of oral squamous cell carcinoma by weighted gene co-expression network analysis
Source: PeerJ. 2020 Feb 4;8:e8505. doi: 10.7717/peerj.8505 (PMC7006519; doi:10.7717/peerj.8505)
Supplement: File S6 [file peerj-08-8505-s006.zip › my_analysis_205382_BP.Gsea.1570106097809/gsea_report_for_H_1570106097809.xls]

NAME	GS<br> follow link to MSigDB	GS DETAILS	SIZE	ES	NES	NOM p-val	FDR q-val	FWER p-val	RANK AT MAX	LEADING EDGE
GO_NEGATIVE_REGULATION_OF_CATECHOLAMINE_SECRETION	GO_NEGATIVE_REGULATION_OF_CATECHOLAMINE_SECRETION	Details ...	16	0.78656846	1.7420844	0.0040241447	1.0	0.746	2391	tags=38%, list=11%, signal=42%
GO_REGULATION_OF_EPITHELIAL_CELL_DIFFERENTIATION_INVOLVED_IN_KIDNEY_DEVELOPMENT	GO_REGULATION_OF_EPITHELIAL_CELL_DIFFERENTIATION_INVOLVED_IN_KIDNEY_DEVELOPMENT	Details ...	15	0.79869205	1.7291621	0.0	1.0	0.791	775	tags=33%, list=4%, signal=35%
GO_POSITIVE_REGULATION_OF_TRIGLYCERIDE_METABOLIC_PROCESS	GO_POSITIVE_REGULATION_OF_TRIGLYCERIDE_METABOLIC_PROCESS	Details ...	20	0.69860566	1.7191582	0.006198347	1.0	0.828	2403	tags=35%, list=11%, signal=39%
GO_SODIUM_ION_HOMEOSTASIS	GO_SODIUM_ION_HOMEOSTASIS	Details ...	28	0.732555	1.7180027	0.0	0.94844013	0.83	1151	tags=29%, list=5%, signal=30%
GO_ENERGY_COUPLED_PROTON_TRANSPORT_DOWN_ELECTROCHEMICAL_GRADIENT	GO_ENERGY_COUPLED_PROTON_TRANSPORT_DOWN_ELECTROCHEMICAL_GRADIENT	Details ...	21	0.6451782	1.7099969	0.017077798	0.8338819	0.855	6927	tags=71%, list=32%, signal=105%
GO_HYPEROSMOTIC_RESPONSE	GO_HYPEROSMOTIC_RESPONSE	Details ...	19	0.7344439	1.6985023	0.0	0.80157995	0.891	2523	tags=42%, list=12%, signal=48%
GO_INTESTINAL_ABSORPTION	GO_INTESTINAL_ABSORPTION	Details ...	26	0.7240264	1.6824292	0.001984127	0.8443989	0.918	515	tags=23%, list=2%, signal=24%
GO_HYDROGEN_ION_TRANSMEMBRANE_TRANSPORT	GO_HYDROGEN_ION_TRANSMEMBRANE_TRANSPORT	Details ...	91	0.50092554	1.6540389	0.013888889	1.0	0.962	5924	tags=46%, list=27%, signal=63%
GO_MONOVALENT_INORGANIC_CATION_HOMEOSTASIS	GO_MONOVALENT_INORGANIC_CATION_HOMEOSTASIS	Details ...	116	0.5240285	1.6529385	0.003984064	0.9334477	0.963	1310	tags=17%, list=6%, signal=18%
GO_MITOCHONDRIAL_ATP_SYNTHESIS_COUPLED_PROTON_TRANSPORT	GO_MITOCHONDRIAL_ATP_SYNTHESIS_COUPLED_PROTON_TRANSPORT	Details ...	17	0.632675	1.647427	0.028680688	0.89274615	0.967	6927	tags=76%, list=32%, signal=112%
GO_NUCLEOSIDE_BISPHOSPHATE_METABOLIC_PROCESS	GO_NUCLEOSIDE_BISPHOSPHATE_METABOLIC_PROCESS	Details ...	35	0.6166694	1.6411262	0.0059288535	0.8696617	0.97	3272	tags=37%, list=15%, signal=44%
GO_TRICARBOXYLIC_ACID_METABOLIC_PROCESS	GO_TRICARBOXYLIC_ACID_METABOLIC_PROCESS	Details ...	37	0.5140881	1.6371155	0.03777336	0.8349844	0.973	6463	tags=62%, list=30%, signal=88%
GO_FATTY_ACID_METABOLIC_PROCESS	GO_FATTY_ACID_METABOLIC_PROCESS	Details ...	270	0.5519871	1.6366123	0.0	0.7751565	0.973	3463	tags=37%, list=16%, signal=44%
GO_FATTY_ACID_CATABOLIC_PROCESS	GO_FATTY_ACID_CATABOLIC_PROCESS	Details ...	71	0.5985718	1.6177053	0.011741683	0.8845925	0.985	3381	tags=42%, list=16%, signal=50%
GO_POSITIVE_REGULATION_OF_NUCLEOTIDE_CATABOLIC_PROCESS	GO_POSITIVE_REGULATION_OF_NUCLEOTIDE_CATABOLIC_PROCESS	Details ...	16	0.6944844	1.61667	0.006	0.8346658	0.985	632	tags=19%, list=3%, signal=19%
GO_LONG_CHAIN_FATTY_ACID_TRANSPORT	GO_LONG_CHAIN_FATTY_ACID_TRANSPORT	Details ...	40	0.6148251	1.5994352	0.0020449897	0.9444428	0.991	2939	tags=35%, list=14%, signal=40%
GO_BILE_ACID_AND_BILE_SALT_TRANSPORT	GO_BILE_ACID_AND_BILE_SALT_TRANSPORT	Details ...	27	0.60156375	1.5975697	0.021526419	0.9043419	0.991	3681	tags=37%, list=17%, signal=45%
GO_REACTIVE_OXYGEN_SPECIES_BIOSYNTHETIC_PROCESS	GO_REACTIVE_OXYGEN_SPECIES_BIOSYNTHETIC_PROCESS	Details ...	23	0.7259988	1.5966547	0.004040404	0.86251396	0.993	1928	tags=39%, list=9%, signal=43%
GO_REGULATION_OF_CHROMATIN_BINDING	GO_REGULATION_OF_CHROMATIN_BINDING	Details ...	16	0.56762576	1.5956244	0.019305019	0.8259574	0.993	3193	tags=31%, list=15%, signal=37%
GO_LIPID_OXIDATION	GO_LIPID_OXIDATION	Details ...	68	0.5693288	1.5947745	0.01192843	0.7914945	0.993	3381	tags=40%, list=16%, signal=47%
GO_POSITIVE_REGULATION_OF_POTASSIUM_ION_TRANSPORT	GO_POSITIVE_REGULATION_OF_POTASSIUM_ION_TRANSPORT		37	0.5525505	1.5860287	0.004040404	0.8236966	0.993	3924	tags=38%, list=18%, signal=46%
GO_LONG_CHAIN_FATTY_ACID_METABOLIC_PROCESS	GO_LONG_CHAIN_FATTY_ACID_METABOLIC_PROCESS		84	0.63370746	1.5768764	0.004040404	0.86118376	0.996	3463	tags=44%, list=16%, signal=52%
GO_POTASSIUM_ION_HOMEOSTASIS	GO_POTASSIUM_ION_HOMEOSTASIS		17	0.62588924	1.5750395	0.025	0.83961767	0.996	1167	tags=18%, list=5%, signal=19%
GO_FATTY_ACID_BETA_OXIDATION_USING_ACYL_COA_DEHYDROGENASE	GO_FATTY_ACID_BETA_OXIDATION_USING_ACYL_COA_DEHYDROGENASE		17	0.71900785	1.5663884	0.016	0.8750594	0.997	3907	tags=65%, list=18%, signal=79%
GO_ADIPOSE_TISSUE_DEVELOPMENT	GO_ADIPOSE_TISSUE_DEVELOPMENT		31	0.6123852	1.5644996	0.0116731515	0.8553727	0.997	2853	tags=39%, list=13%, signal=44%
GO_REGULATION_OF_CARBOHYDRATE_CATABOLIC_PROCESS	GO_REGULATION_OF_CARBOHYDRATE_CATABOLIC_PROCESS		40	0.5581424	1.5639373	0.029821074	0.8266894	0.997	1312	tags=23%, list=6%, signal=24%
GO_BRANCHED_CHAIN_AMINO_ACID_METABOLIC_PROCESS	GO_BRANCHED_CHAIN_AMINO_ACID_METABOLIC_PROCESS		23	0.65274537	1.5603004	0.017928287	0.8245736	0.997	2512	tags=43%, list=12%, signal=49%
GO_DIGESTIVE_SYSTEM_PROCESS	GO_DIGESTIVE_SYSTEM_PROCESS		60	0.63293433	1.558366	0.013539651	0.81096417	0.997	1289	tags=23%, list=6%, signal=25%
GO_AEROBIC_RESPIRATION	GO_AEROBIC_RESPIRATION		49	0.4477683	1.5583111	0.060721062	0.78318286	0.997	6034	tags=53%, list=28%, signal=73%
GO_POSITIVE_REGULATION_OF_POTASSIUM_ION_TRANSMEMBRANE_TRANSPORT	GO_POSITIVE_REGULATION_OF_POTASSIUM_ION_TRANSMEMBRANE_TRANSPORT		26	0.53939146	1.5516014	0.0137795275	0.80932134	0.997	3924	tags=38%, list=18%, signal=47%
GO_GLYOXYLATE_METABOLIC_PROCESS	GO_GLYOXYLATE_METABOLIC_PROCESS		26	0.5792297	1.5462706	0.043726236	0.82565504	0.997	5671	tags=54%, list=26%, signal=73%
GO_TETRAPYRROLE_METABOLIC_PROCESS	GO_TETRAPYRROLE_METABOLIC_PROCESS		54	0.49558458	1.5453752	0.028513238	0.8061301	0.997	5182	tags=44%, list=24%, signal=58%
GO_POSITIVE_REGULATION_OF_POTASSIUM_ION_TRANSMEMBRANE_TRANSPORTER_ACTIVITY	GO_POSITIVE_REGULATION_OF_POTASSIUM_ION_TRANSMEMBRANE_TRANSPORTER_ACTIVITY		16	0.62851167	1.5453614	0.025948104	0.78182256	0.997	3848	tags=44%, list=18%, signal=53%
GO_CELLULAR_ALDEHYDE_METABOLIC_PROCESS	GO_CELLULAR_ALDEHYDE_METABOLIC_PROCESS		79	0.53979963	1.5446074	0.03968254	0.76456463	0.997	5671	tags=46%, list=26%, signal=61%
GO_EPOXYGENASE_P450_PATHWAY	GO_EPOXYGENASE_P450_PATHWAY		18	0.85171545	1.5439069	0.007968128	0.7478185	0.997	2240	tags=50%, list=10%, signal=56%
GO_PHOSPHATIDYLCHOLINE_BIOSYNTHETIC_PROCESS	GO_PHOSPHATIDYLCHOLINE_BIOSYNTHETIC_PROCESS		26	0.6113003	1.540522	0.03006012	0.75035715	0.998	1485	tags=23%, list=7%, signal=25%
GO_MONOCARBOXYLIC_ACID_CATABOLIC_PROCESS	GO_MONOCARBOXYLIC_ACID_CATABOLIC_PROCESS		91	0.55894935	1.5404712	0.02	0.73053175	0.998	3381	tags=41%, list=16%, signal=48%
GO_REGULATION_OF_NUCLEOTIDE_CATABOLIC_PROCESS	GO_REGULATION_OF_NUCLEOTIDE_CATABOLIC_PROCESS		34	0.5496903	1.5391123	0.03137255	0.72014046	0.998	1312	tags=18%, list=6%, signal=19%
GO_REGULATION_OF_NUCLEOSIDE_METABOLIC_PROCESS	GO_REGULATION_OF_NUCLEOSIDE_METABOLIC_PROCESS		46	0.5098911	1.5319594	0.021825397	0.7489258	0.999	1412	tags=17%, list=6%, signal=19%
GO_ARACHIDONIC_ACID_METABOLIC_PROCESS	GO_ARACHIDONIC_ACID_METABOLIC_PROCESS		49	0.71412176	1.5298172	0.0040241447	0.74540865	0.999	1533	tags=37%, list=7%, signal=39%
GO_2_OXOGLUTARATE_METABOLIC_PROCESS	GO_2_OXOGLUTARATE_METABOLIC_PROCESS		19	0.61287147	1.5293814	0.033464566	0.7301523	0.999	5526	tags=58%, list=25%, signal=78%
GO_REGULATION_OF_TRIGLYCERIDE_METABOLIC_PROCESS	GO_REGULATION_OF_TRIGLYCERIDE_METABOLIC_PROCESS		33	0.55754924	1.5228641	0.029350106	0.7568841	0.999	2403	tags=27%, list=11%, signal=31%
GO_NEGATIVE_REGULATION_OF_KIDNEY_DEVELOPMENT	GO_NEGATIVE_REGULATION_OF_KIDNEY_DEVELOPMENT		17	0.6502381	1.517196	0.023758098	0.77749634	1.0	1141	tags=24%, list=5%, signal=25%
GO_PRIMARY_ALCOHOL_METABOLIC_PROCESS	GO_PRIMARY_ALCOHOL_METABOLIC_PROCESS		43	0.67669827	1.513903	0.020366598	0.78197855	1.0	2919	tags=47%, list=13%, signal=54%
GO_PURINE_RIBONUCLEOSIDE_BISPHOSPHATE_METABOLIC_PROCESS	GO_PURINE_RIBONUCLEOSIDE_BISPHOSPHATE_METABOLIC_PROCESS		18	0.65851396	1.5048686	0.02004008	0.8286845	1.0	3272	tags=33%, list=15%, signal=39%
GO_CELL_FATE_COMMITMENT_INVOLVED_IN_FORMATION_OF_PRIMARY_GERM_LAYER	GO_CELL_FATE_COMMITMENT_INVOLVED_IN_FORMATION_OF_PRIMARY_GERM_LAYER		26	0.59551674	1.499696	0.031185031	0.84792835	1.0	1353	tags=27%, list=6%, signal=29%
GO_CELLULAR_LIPID_CATABOLIC_PROCESS	GO_CELLULAR_LIPID_CATABOLIC_PROCESS		143	0.5022933	1.4970058	0.011904762	0.8486908	1.0	3381	tags=35%, list=16%, signal=41%
GO_CELL_VOLUME_HOMEOSTASIS	GO_CELL_VOLUME_HOMEOSTASIS		26	0.6041771	1.4928516	0.03353057	0.86135846	1.0	1800	tags=31%, list=8%, signal=34%
GO_RESPONSE_TO_XENOBIOTIC_STIMULUS	GO_RESPONSE_TO_XENOBIOTIC_STIMULUS		90	0.6436897	1.488312	0.046464648	0.8772697	1.0	1782	tags=31%, list=8%, signal=34%
GO_CHLORIDE_TRANSPORT	GO_CHLORIDE_TRANSPORT		95	0.4578377	1.4846594	0.0077220076	0.8866185	1.0	3402	tags=27%, list=16%, signal=32%
GO_EXPLORATION_BEHAVIOR	GO_EXPLORATION_BEHAVIOR		23	0.5851439	1.4820019	0.035416666	0.88824695	1.0	1958	tags=22%, list=9%, signal=24%
GO_CERAMIDE_BIOSYNTHETIC_PROCESS	GO_CERAMIDE_BIOSYNTHETIC_PROCESS		40	0.5570578	1.4817933	0.02366864	0.8726773	1.0	1553	tags=25%, list=7%, signal=27%
GO_ORGANIC_ACID_CATABOLIC_PROCESS	GO_ORGANIC_ACID_CATABOLIC_PROCESS		192	0.49625522	1.4797096	0.017857144	0.8706413	1.0	3381	tags=34%, list=16%, signal=40%
GO_HYDROGEN_TRANSPORT	GO_HYDROGEN_TRANSPORT		122	0.4295544	1.4748639	0.03269231	0.8900481	1.0	5206	tags=36%, list=24%, signal=47%
GO_DRUG_METABOLIC_PROCESS	GO_DRUG_METABOLIC_PROCESS		33	0.7596799	1.4734322	0.030800821	0.88418263	1.0	1577	tags=39%, list=7%, signal=42%
GO_FATTY_ACID_DERIVATIVE_METABOLIC_PROCESS	GO_FATTY_ACID_DERIVATIVE_METABOLIC_PROCESS		89	0.61833936	1.4731231	0.02811245	0.8705884	1.0	1533	tags=29%, list=7%, signal=31%
GO_PORPHYRIN_CONTAINING_COMPOUND_METABOLIC_PROCESS	GO_PORPHYRIN_CONTAINING_COMPOUND_METABOLIC_PROCESS		35	0.49114522	1.4699196	0.06746032	0.8780129	1.0	4915	tags=40%, list=23%, signal=52%
GO_INORGANIC_ANION_TRANSPORT	GO_INORGANIC_ANION_TRANSPORT		124	0.43959737	1.4692503	0.01632653	0.867604	1.0	3407	tags=27%, list=16%, signal=32%
GO_POSITIVE_REGULATION_OF_NUCLEOSIDE_METABOLIC_PROCESS	GO_POSITIVE_REGULATION_OF_NUCLEOSIDE_METABOLIC_PROCESS		23	0.6150477	1.469128	0.06185567	0.8537273	1.0	1412	tags=22%, list=6%, signal=23%
GO_NEUTRAL_LIPID_BIOSYNTHETIC_PROCESS	GO_NEUTRAL_LIPID_BIOSYNTHETIC_PROCESS		26	0.62605715	1.4676951	0.030864198	0.8494981	1.0	2626	tags=35%, list=12%, signal=39%
GO_CALCIUM_INDEPENDENT_CELL_CELL_ADHESION_VIA_PLASMA_MEMBRANE_CELL_ADHESION_MOLECULES	GO_CALCIUM_INDEPENDENT_CELL_CELL_ADHESION_VIA_PLASMA_MEMBRANE_CELL_ADHESION_MOLECULES		20	0.68028677	1.462382	0.04117647	0.8712685	1.0	2385	tags=45%, list=11%, signal=50%
GO_LEUKOTRIENE_METABOLIC_PROCESS	GO_LEUKOTRIENE_METABOLIC_PROCESS		30	0.67147344	1.4596553	0.05263158	0.8766358	1.0	2814	tags=37%, list=13%, signal=42%
GO_CELLULAR_RESPIRATION	GO_CELLULAR_RESPIRATION		134	0.39843228	1.458509	0.09090909	0.87033314	1.0	6691	tags=52%, list=31%, signal=75%
GO_CELLULAR_IRON_ION_HOMEOSTASIS	GO_CELLULAR_IRON_ION_HOMEOSTASIS		43	0.53361946	1.4567144	0.028056113	0.86901265	1.0	2211	tags=23%, list=10%, signal=26%
GO_FATTY_ACID_BETA_OXIDATION	GO_FATTY_ACID_BETA_OXIDATION		49	0.5246141	1.4553103	0.052529182	0.8658798	1.0	4276	tags=45%, list=20%, signal=56%
GO_MYELOID_CELL_DEVELOPMENT	GO_MYELOID_CELL_DEVELOPMENT		42	0.47033006	1.4547803	0.0503876	0.85614944	1.0	3882	tags=33%, list=18%, signal=40%
GO_CELLULAR_MONOVALENT_INORGANIC_CATION_HOMEOSTASIS	GO_CELLULAR_MONOVALENT_INORGANIC_CATION_HOMEOSTASIS		90	0.42773584	1.4520996	0.025948104	0.86056036	1.0	1660	tags=13%, list=8%, signal=14%
GO_ACTIN_FILAMENT_POLYMERIZATION	GO_ACTIN_FILAMENT_POLYMERIZATION		21	0.608594	1.4503205	0.058704454	0.8594339	1.0	2345	tags=29%, list=11%, signal=32%
GO_PROTEIN_LOCALIZATION_TO_CELL_SURFACE	GO_PROTEIN_LOCALIZATION_TO_CELL_SURFACE		22	0.5797007	1.4496131	0.046332046	0.851636	1.0	2410	tags=36%, list=11%, signal=41%
GO_REACTIVE_OXYGEN_SPECIES_METABOLIC_PROCESS	GO_REACTIVE_OXYGEN_SPECIES_METABOLIC_PROCESS		94	0.50874805	1.4494034	0.01446281	0.8408124	1.0	2107	tags=27%, list=10%, signal=29%
GO_RETINOL_METABOLIC_PROCESS	GO_RETINOL_METABOLIC_PROCESS		25	0.6822013	1.4487364	0.05232558	0.83305615	1.0	2919	tags=44%, list=13%, signal=51%
GO_PHOSPHATIDYLCHOLINE_METABOLIC_PROCESS	GO_PHOSPHATIDYLCHOLINE_METABOLIC_PROCESS		61	0.54390585	1.4433446	0.020920502	0.855727	1.0	2626	tags=30%, list=12%, signal=33%
GO_MONOCARBOXYLIC_ACID_METABOLIC_PROCESS	GO_MONOCARBOXYLIC_ACID_METABOLIC_PROCESS		455	0.44761	1.4429334	0.007920792	0.8466278	1.0	3514	tags=31%, list=16%, signal=36%
GO_REGULATION_OF_CATECHOLAMINE_SECRETION	GO_REGULATION_OF_CATECHOLAMINE_SECRETION		41	0.5208411	1.4421024	0.025896415	0.84048736	1.0	2391	tags=22%, list=11%, signal=25%
GO_PHOSPHATIDIC_ACID_METABOLIC_PROCESS	GO_PHOSPHATIDIC_ACID_METABOLIC_PROCESS		30	0.5809416	1.4352854	0.026	0.87309444	1.0	2626	tags=33%, list=12%, signal=38%
GO_NEGATIVE_REGULATION_OF_MITOCHONDRION_ORGANIZATION	GO_NEGATIVE_REGULATION_OF_MITOCHONDRION_ORGANIZATION		35	0.47114187	1.4300183	0.04208417	0.89652246	1.0	3891	tags=34%, list=18%, signal=42%
GO_DEFINITIVE_HEMOPOIESIS	GO_DEFINITIVE_HEMOPOIESIS		15	0.6401538	1.4291701	0.06746032	0.890468	1.0	1569	tags=20%, list=7%, signal=22%
GO_ENERGY_DERIVATION_BY_OXIDATION_OF_ORGANIC_COMPOUNDS	GO_ENERGY_DERIVATION_BY_OXIDATION_OF_ORGANIC_COMPOUNDS		203	0.3747585	1.4288168	0.06909789	0.8812926	1.0	6034	tags=41%, list=28%, signal=57%
GO_ALDITOL_PHOSPHATE_METABOLIC_PROCESS	GO_ALDITOL_PHOSPHATE_METABOLIC_PROCESS		33	0.60323566	1.4282999	0.046092186	0.8735912	1.0	2689	tags=39%, list=12%, signal=45%
GO_PROTEIN_PALMITOYLATION	GO_PROTEIN_PALMITOYLATION		23	0.504842	1.425354	0.05070994	0.88146496	1.0	3591	tags=35%, list=17%, signal=42%
GO_THYROID_HORMONE_METABOLIC_PROCESS	GO_THYROID_HORMONE_METABOLIC_PROCESS		15	0.7332048	1.4242982	0.053608246	0.8776362	1.0	652	tags=27%, list=3%, signal=27%
GO_REGULATION_OF_PROTEIN_ACTIVATION_CASCADE	GO_REGULATION_OF_PROTEIN_ACTIVATION_CASCADE		31	0.5843985	1.4241347	0.07485604	0.8678403	1.0	4350	tags=39%, list=20%, signal=48%
GO_OXIDATIVE_PHOSPHORYLATION	GO_OXIDATIVE_PHOSPHORYLATION		77	0.4224559	1.4222114	0.13976377	0.8694461	1.0	6646	tags=48%, list=31%, signal=69%
GO_GLUCAN_BIOSYNTHETIC_PROCESS	GO_GLUCAN_BIOSYNTHETIC_PROCESS		24	0.57349956	1.4179261	0.08695652	0.88691336	1.0	3052	tags=29%, list=14%, signal=34%
GO_ORGANIC_HYDROXY_COMPOUND_TRANSPORT	GO_ORGANIC_HYDROXY_COMPOUND_TRANSPORT		143	0.43351322	1.4176362	0.014084507	0.87827694	1.0	3359	tags=26%, list=15%, signal=30%
GO_WATER_HOMEOSTASIS	GO_WATER_HOMEOSTASIS		65	0.6055193	1.4140648	0.07692308	0.8904677	1.0	2832	tags=38%, list=13%, signal=44%
GO_HYDROGEN_PEROXIDE_METABOLIC_PROCESS	GO_HYDROGEN_PEROXIDE_METABOLIC_PROCESS		29	0.5771523	1.4139254	0.05788423	0.8809574	1.0	2067	tags=31%, list=10%, signal=34%
GO_NEGATIVE_REGULATION_OF_EXOCYTOSIS	GO_NEGATIVE_REGULATION_OF_EXOCYTOSIS		26	0.600222	1.4133109	0.049586777	0.874563	1.0	1802	tags=23%, list=8%, signal=25%
GO_ACTIVATION_OF_GTPASE_ACTIVITY	GO_ACTIVATION_OF_GTPASE_ACTIVITY		70	0.4478305	1.4132942	0.016393442	0.86488533	1.0	5883	tags=43%, list=27%, signal=59%
GO_RENAL_WATER_HOMEOSTASIS	GO_RENAL_WATER_HOMEOSTASIS		34	0.53701097	1.4117244	0.07156673	0.8649672	1.0	1690	tags=26%, list=8%, signal=29%
GO_NEUTRAL_LIPID_METABOLIC_PROCESS	GO_NEUTRAL_LIPID_METABOLIC_PROCESS		78	0.48368537	1.4114851	0.026915114	0.8568429	1.0	3000	tags=28%, list=14%, signal=33%
GO_REGULATION_OF_PROTEIN_KINASE_A_SIGNALING	GO_REGULATION_OF_PROTEIN_KINASE_A_SIGNALING		17	0.5623631	1.4104141	0.06326531	0.8537082	1.0	1792	tags=18%, list=8%, signal=19%
GO_POSITIVE_REGULATION_OF_CATION_CHANNEL_ACTIVITY	GO_POSITIVE_REGULATION_OF_CATION_CHANNEL_ACTIVITY		35	0.57983243	1.408478	0.067510545	0.8561459	1.0	3573	tags=40%, list=16%, signal=48%
GO_UNSATURATED_FATTY_ACID_METABOLIC_PROCESS	GO_UNSATURATED_FATTY_ACID_METABOLIC_PROCESS		100	0.5524211	1.4082099	0.044624746	0.8487495	1.0	2814	tags=33%, list=13%, signal=38%
GO_NEGATIVE_REGULATION_OF_REGULATED_SECRETORY_PATHWAY	GO_NEGATIVE_REGULATION_OF_REGULATED_SECRETORY_PATHWAY		20	0.6486183	1.4079176	0.055214725	0.84168977	1.0	1644	tags=25%, list=8%, signal=27%
GO_CALCIUM_MEDIATED_SIGNALING	GO_CALCIUM_MEDIATED_SIGNALING		82	0.545122	1.4073352	0.036170214	0.8363234	1.0	2217	tags=28%, list=10%, signal=31%
GO_ADRENERGIC_RECEPTOR_SIGNALING_PATHWAY	GO_ADRENERGIC_RECEPTOR_SIGNALING_PATHWAY		18	0.5674932	1.4070299	0.078470826	0.82962406	1.0	4028	tags=33%, list=19%, signal=41%
GO_GLUTATHIONE_METABOLIC_PROCESS	GO_GLUTATHIONE_METABOLIC_PROCESS		54	0.61022455	1.4069697	0.05050505	0.82152766	1.0	2510	tags=35%, list=12%, signal=40%
GO_LEUKOTRIENE_BIOSYNTHETIC_PROCESS	GO_LEUKOTRIENE_BIOSYNTHETIC_PROCESS		20	0.64536	1.4068632	0.07905138	0.8138178	1.0	4587	tags=50%, list=21%, signal=63%
GO_ACTIVATION_OF_PROTEIN_KINASE_A_ACTIVITY	GO_ACTIVATION_OF_PROTEIN_KINASE_A_ACTIVITY		17	0.5779686	1.4040735	0.072	0.82150054	1.0	4410	tags=47%, list=20%, signal=59%
GO_BLOOD_COAGULATION_INTRINSIC_PATHWAY	GO_BLOOD_COAGULATION_INTRINSIC_PATHWAY		17	0.5734163	1.4026033	0.1211499	0.8213238	1.0	4826	tags=41%, list=22%, signal=53%
GO_PROTEIN_TARGETING_TO_PLASMA_MEMBRANE	GO_PROTEIN_TARGETING_TO_PLASMA_MEMBRANE		23	0.56140655	1.4014972	0.072916664	0.81937087	1.0	2099	tags=26%, list=10%, signal=29%
GO_VERY_LONG_CHAIN_FATTY_ACID_METABOLIC_PROCESS	GO_VERY_LONG_CHAIN_FATTY_ACID_METABOLIC_PROCESS		23	0.63479793	1.4006717	0.070281126	0.81622714	1.0	4241	tags=57%, list=19%, signal=70%
GO_PROTEIN_ACTIVATION_CASCADE	GO_PROTEIN_ACTIVATION_CASCADE		73	0.5884926	1.4006457	0.08678501	0.80852515	1.0	3720	tags=40%, list=17%, signal=48%
GO_AUTOPHAGOSOME_ORGANIZATION	GO_AUTOPHAGOSOME_ORGANIZATION		40	0.4599116	1.3979536	0.08588957	0.8161692	1.0	5163	tags=43%, list=24%, signal=56%
GO_NEUROMUSCULAR_PROCESS_CONTROLLING_POSTURE	GO_NEUROMUSCULAR_PROCESS_CONTROLLING_POSTURE		15	0.58649474	1.396482	0.06944445	0.81691104	1.0	3978	tags=33%, list=18%, signal=41%
GO_COMPLEMENT_ACTIVATION	GO_COMPLEMENT_ACTIVATION		51	0.65625024	1.3960665	0.08041237	0.81158394	1.0	4350	tags=51%, list=20%, signal=64%
GO_REGULATION_OF_SODIUM_ION_TRANSMEMBRANE_TRANSPORTER_ACTIVITY	GO_REGULATION_OF_SODIUM_ION_TRANSMEMBRANE_TRANSPORTER_ACTIVITY		37	0.55697864	1.392743	0.061895553	0.8225373	1.0	3238	tags=38%, list=15%, signal=44%
GO_NEGATIVE_REGULATION_OF_REACTIVE_OXYGEN_SPECIES_BIOSYNTHETIC_PROCESS	GO_NEGATIVE_REGULATION_OF_REACTIVE_OXYGEN_SPECIES_BIOSYNTHETIC_PROCESS		15	0.6055295	1.391577	0.077844314	0.8216146	1.0	3566	tags=47%, list=16%, signal=56%
GO_REGULATION_OF_PH	GO_REGULATION_OF_PH		84	0.4383026	1.3911871	0.037475344	0.8162969	1.0	1660	tags=15%, list=8%, signal=17%
GO_ATP_HYDROLYSIS_COUPLED_TRANSMEMBRANE_TRANSPORT	GO_ATP_HYDROLYSIS_COUPLED_TRANSMEMBRANE_TRANSPORT		34	0.5082799	1.3908595	0.10172745	0.81063694	1.0	1151	tags=15%, list=5%, signal=16%
GO_NEURAL_NUCLEUS_DEVELOPMENT	GO_NEURAL_NUCLEUS_DEVELOPMENT		63	0.44412574	1.3870547	0.051282052	0.8238117	1.0	1488	tags=17%, list=7%, signal=19%
GO_NEUROTRANSMITTER_METABOLIC_PROCESS	GO_NEUROTRANSMITTER_METABOLIC_PROCESS		23	0.61199623	1.3863696	0.057692308	0.82045114	1.0	2325	tags=30%, list=11%, signal=34%
GO_DRUG_TRANSMEMBRANE_TRANSPORT	GO_DRUG_TRANSMEMBRANE_TRANSPORT		19	0.65956944	1.3848125	0.09741551	0.82182986	1.0	3849	tags=42%, list=18%, signal=51%
GO_ETHANOLAMINE_CONTAINING_COMPOUND_METABOLIC_PROCESS	GO_ETHANOLAMINE_CONTAINING_COMPOUND_METABOLIC_PROCESS		81	0.4814593	1.3812045	0.04158004	0.8346521	1.0	3980	tags=33%, list=18%, signal=41%
GO_INNER_EAR_RECEPTOR_STEREOCILIUM_ORGANIZATION	GO_INNER_EAR_RECEPTOR_STEREOCILIUM_ORGANIZATION		17	0.5476853	1.3798815	0.07279693	0.8347639	1.0	931	tags=18%, list=4%, signal=18%
GO_BONE_CELL_DEVELOPMENT	GO_BONE_CELL_DEVELOPMENT		22	0.5073302	1.3794515	0.10655738	0.8300076	1.0	4659	tags=41%, list=21%, signal=52%
GO_HISTONE_H3_DEACETYLATION	GO_HISTONE_H3_DEACETYLATION		21	0.457474	1.3787827	0.099609375	0.8268906	1.0	5473	tags=43%, list=25%, signal=57%
GO_PROTEIN_HOMOTETRAMERIZATION	GO_PROTEIN_HOMOTETRAMERIZATION		57	0.43826157	1.3784053	0.044265594	0.82205975	1.0	2693	tags=25%, list=12%, signal=28%
GO_FATTY_ACID_BIOSYNTHETIC_PROCESS	GO_FATTY_ACID_BIOSYNTHETIC_PROCESS		98	0.4840804	1.3779869	0.031496063	0.8175019	1.0	3119	tags=33%, list=14%, signal=38%
GO_MULTICELLULAR_ORGANISMAL_WATER_HOMEOSTASIS	GO_MULTICELLULAR_ORGANISMAL_WATER_HOMEOSTASIS		55	0.6197161	1.3758501	0.101167314	0.8223869	1.0	2832	tags=44%, list=13%, signal=50%
GO_ERYTHROCYTE_DEVELOPMENT	GO_ERYTHROCYTE_DEVELOPMENT		22	0.4797651	1.3744	0.109195404	0.82362556	1.0	3663	tags=32%, list=17%, signal=38%
GO_ORGANIC_HYDROXY_COMPOUND_METABOLIC_PROCESS	GO_ORGANIC_HYDROXY_COMPOUND_METABOLIC_PROCESS		462	0.40739766	1.3726363	0.03968254	0.82613564	1.0	3662	tags=27%, list=17%, signal=32%
GO_COFACTOR_CATABOLIC_PROCESS	GO_COFACTOR_CATABOLIC_PROCESS		18	0.62966186	1.3713259	0.10621242	0.82680196	1.0	3194	tags=50%, list=15%, signal=59%
GO_REGULATION_OF_SODIUM_ION_TRANSMEMBRANE_TRANSPORT	GO_REGULATION_OF_SODIUM_ION_TRANSMEMBRANE_TRANSPORT		47	0.5233807	1.3707447	0.079457365	0.8231816	1.0	3238	tags=32%, list=15%, signal=37%
GO_REGULATION_OF_CYTOKINE_PRODUCTION_INVOLVED_IN_INFLAMMATORY_RESPONSE	GO_REGULATION_OF_CYTOKINE_PRODUCTION_INVOLVED_IN_INFLAMMATORY_RESPONSE		16	0.589863	1.3700469	0.0873606	0.8204002	1.0	4558	tags=44%, list=21%, signal=55%
GO_POLYOL_TRANSPORT	GO_POLYOL_TRANSPORT		16	0.57925564	1.3699129	0.088176355	0.8146431	1.0	4088	tags=38%, list=19%, signal=46%
GO_ELECTRON_TRANSPORT_CHAIN	GO_ELECTRON_TRANSPORT_CHAIN		88	0.40056294	1.3681216	0.16179337	0.81810415	1.0	6646	tags=47%, list=31%, signal=67%
GO_FLAVONOID_METABOLIC_PROCESS	GO_FLAVONOID_METABOLIC_PROCESS		16	0.72210675	1.3680732	0.11440678	0.81199867	1.0	1580	tags=44%, list=7%, signal=47%
GO_REGULATION_OF_CHOLESTEROL_EFFLUX	GO_REGULATION_OF_CHOLESTEROL_EFFLUX		19	0.5763882	1.3664417	0.068041235	0.8143465	1.0	2041	tags=32%, list=9%, signal=35%
GO_CERAMIDE_METABOLIC_PROCESS	GO_CERAMIDE_METABOLIC_PROCESS		69	0.4647946	1.3647815	0.05942623	0.8168492	1.0	1876	tags=19%, list=9%, signal=21%
GO_COBALAMIN_METABOLIC_PROCESS	GO_COBALAMIN_METABOLIC_PROCESS		19	0.5182626	1.3646213	0.09657948	0.81154835	1.0	5182	tags=53%, list=24%, signal=69%
GO_GLYCERALDEHYDE_3_PHOSPHATE_METABOLIC_PROCESS	GO_GLYCERALDEHYDE_3_PHOSPHATE_METABOLIC_PROCESS		16	0.5909456	1.362845	0.15968063	0.81484073	1.0	3666	tags=38%, list=17%, signal=45%
GO_HORMONE_MEDIATED_SIGNALING_PATHWAY	GO_HORMONE_MEDIATED_SIGNALING_PATHWAY		154	0.3628805	1.3615093	0.025948104	0.81580234	1.0	2797	tags=18%, list=13%, signal=21%
GO_LIPID_LOCALIZATION	GO_LIPID_LOCALIZATION		247	0.39747408	1.3599858	0.021611001	0.8175737	1.0	3359	tags=23%, list=15%, signal=27%
GO_SMALL_MOLECULE_CATABOLIC_PROCESS	GO_SMALL_MOLECULE_CATABOLIC_PROCESS		308	0.4265503	1.3599012	0.044444446	0.8120384	1.0	3381	tags=29%, list=16%, signal=34%
GO_POSITIVE_REGULATION_OF_STRIATED_MUSCLE_CONTRACTION	GO_POSITIVE_REGULATION_OF_STRIATED_MUSCLE_CONTRACTION		15	0.5663295	1.3589685	0.094339624	0.8107209	1.0	3311	tags=40%, list=15%, signal=47%
GO_BILE_ACID_METABOLIC_PROCESS	GO_BILE_ACID_METABOLIC_PROCESS		35	0.50516903	1.3579806	0.07378641	0.81006175	1.0	3558	tags=37%, list=16%, signal=44%
GO_REGULATION_OF_CILIUM_ASSEMBLY	GO_REGULATION_OF_CILIUM_ASSEMBLY		46	0.41314974	1.3572838	0.0875	0.8077563	1.0	6096	tags=46%, list=28%, signal=63%
GO_PHOSPHATIDYLSERINE_ACYL_CHAIN_REMODELING	GO_PHOSPHATIDYLSERINE_ACYL_CHAIN_REMODELING		15	0.7012294	1.3570861	0.08617234	0.8031324	1.0	2626	tags=47%, list=12%, signal=53%
GO_ASPARTATE_FAMILY_AMINO_ACID_CATABOLIC_PROCESS	GO_ASPARTATE_FAMILY_AMINO_ACID_CATABOLIC_PROCESS		17	0.61091197	1.3561665	0.117529884	0.8019238	1.0	5526	tags=59%, list=25%, signal=79%
GO_PHOSPHATIDYLETHANOLAMINE_ACYL_CHAIN_REMODELING	GO_PHOSPHATIDYLETHANOLAMINE_ACYL_CHAIN_REMODELING		21	0.67598426	1.3556229	0.09406953	0.79899013	1.0	2626	tags=43%, list=12%, signal=49%
GO_NEGATIVE_REGULATION_OF_MYOTUBE_DIFFERENTIATION	GO_NEGATIVE_REGULATION_OF_MYOTUBE_DIFFERENTIATION		17	0.6159579	1.3540325	0.10251046	0.80148494	1.0	2428	tags=35%, list=11%, signal=40%
GO_CELLULAR_AMINO_ACID_CATABOLIC_PROCESS	GO_CELLULAR_AMINO_ACID_CATABOLIC_PROCESS		104	0.47110873	1.3509214	0.05179283	0.81169695	1.0	3051	tags=29%, list=14%, signal=33%
GO_AUDITORY_RECEPTOR_CELL_DEVELOPMENT	GO_AUDITORY_RECEPTOR_CELL_DEVELOPMENT		17	0.46631455	1.3504742	0.093457945	0.8085559	1.0	2532	tags=24%, list=12%, signal=27%
GO_POSITIVE_REGULATION_OF_LIPID_STORAGE	GO_POSITIVE_REGULATION_OF_LIPID_STORAGE		16	0.63537216	1.3485806	0.14401622	0.8124314	1.0	3742	tags=56%, list=17%, signal=68%
GO_QUINONE_METABOLIC_PROCESS	GO_QUINONE_METABOLIC_PROCESS		27	0.6291851	1.3462665	0.16962525	0.8185334	1.0	3954	tags=41%, list=18%, signal=50%
GO_MELANOCYTE_DIFFERENTIATION	GO_MELANOCYTE_DIFFERENTIATION		19	0.59775704	1.3454195	0.11909651	0.8176284	1.0	4092	tags=58%, list=19%, signal=71%
GO_REGULATION_OF_MACROPHAGE_DERIVED_FOAM_CELL_DIFFERENTIATION	GO_REGULATION_OF_MACROPHAGE_DERIVED_FOAM_CELL_DIFFERENTIATION		27	0.5688809	1.3446311	0.086105675	0.8163149	1.0	1586	tags=30%, list=7%, signal=32%
GO_WATER_SOLUBLE_VITAMIN_METABOLIC_PROCESS	GO_WATER_SOLUBLE_VITAMIN_METABOLIC_PROCESS		80	0.4416331	1.3444226	0.05836576	0.81202585	1.0	2804	tags=26%, list=13%, signal=30%
GO_NEGATIVE_REGULATION_OF_FATTY_ACID_METABOLIC_PROCESS	GO_NEGATIVE_REGULATION_OF_FATTY_ACID_METABOLIC_PROCESS		23	0.53774893	1.343139	0.10934394	0.81318915	1.0	3907	tags=43%, list=18%, signal=53%
GO_REGULATION_OF_TRIGLYCERIDE_BIOSYNTHETIC_PROCESS	GO_REGULATION_OF_TRIGLYCERIDE_BIOSYNTHETIC_PROCESS		17	0.55038106	1.3422219	0.09756097	0.8122876	1.0	2403	tags=35%, list=11%, signal=40%
GO_URONIC_ACID_METABOLIC_PROCESS	GO_URONIC_ACID_METABOLIC_PROCESS		16	0.6966439	1.3414274	0.14016737	0.8111022	1.0	2716	tags=44%, list=12%, signal=50%
GO_REGULATION_OF_GLUCOSE_METABOLIC_PROCESS	GO_REGULATION_OF_GLUCOSE_METABOLIC_PROCESS		97	0.44548836	1.3412428	0.06378601	0.8067288	1.0	2974	tags=28%, list=14%, signal=32%
GO_RESPONSE_TO_VITAMIN_A	GO_RESPONSE_TO_VITAMIN_A		20	0.5412899	1.3406897	0.10663984	0.8040163	1.0	561	tags=20%, list=3%, signal=21%
GO_REGULATION_OF_HUMORAL_IMMUNE_RESPONSE	GO_REGULATION_OF_HUMORAL_IMMUNE_RESPONSE		45	0.55667084	1.3395255	0.09072581	0.8046555	1.0	4411	tags=38%, list=20%, signal=47%
GO_MONOVALENT_INORGANIC_CATION_TRANSPORT	GO_MONOVALENT_INORGANIC_CATION_TRANSPORT		398	0.34715328	1.338172	0.04133858	0.80595624	1.0	3090	tags=18%, list=14%, signal=20%
GO_MULTICELLULAR_ORGANISMAL_HOMEOSTASIS	GO_MULTICELLULAR_ORGANISMAL_HOMEOSTASIS		252	0.43036547	1.337316	0.05	0.8047448	1.0	2746	tags=25%, list=13%, signal=28%
GO_LIPID_CATABOLIC_PROCESS	GO_LIPID_CATABOLIC_PROCESS		228	0.41085386	1.336715	0.049407113	0.80284923	1.0	4678	tags=36%, list=22%, signal=45%
GO_GLUTATHIONE_DERIVATIVE_METABOLIC_PROCESS	GO_GLUTATHIONE_DERIVATIVE_METABOLIC_PROCESS		20	0.71019906	1.3358133	0.1244898	0.8021501	1.0	2510	tags=45%, list=12%, signal=51%
GO_REGULATION_OF_AMINE_TRANSPORT	GO_REGULATION_OF_AMINE_TRANSPORT		67	0.4410593	1.3352683	0.032258064	0.7996349	1.0	2391	tags=19%, list=11%, signal=22%
GO_NEGATIVE_REGULATION_OF_AMINE_TRANSPORT	GO_NEGATIVE_REGULATION_OF_AMINE_TRANSPORT		24	0.52696526	1.3330287	0.066019416	0.80574816	1.0	2391	tags=25%, list=11%, signal=28%
GO_RELAXATION_OF_MUSCLE	GO_RELAXATION_OF_MUSCLE		20	0.61631477	1.3328236	0.11132438	0.8017775	1.0	2280	tags=35%, list=10%, signal=39%
GO_MEGAKARYOCYTE_DEVELOPMENT	GO_MEGAKARYOCYTE_DEVELOPMENT		16	0.5449598	1.3322043	0.14919356	0.79985446	1.0	3882	tags=38%, list=18%, signal=46%
GO_REGULATION_OF_FATTY_ACID_METABOLIC_PROCESS	GO_REGULATION_OF_FATTY_ACID_METABOLIC_PROCESS		79	0.43695217	1.3313167	0.044354837	0.79904276	1.0	2849	tags=29%, list=13%, signal=33%
GO_GENERATION_OF_PRECURSOR_METABOLITES_AND_ENERGY	GO_GENERATION_OF_PRECURSOR_METABOLITES_AND_ENERGY		272	0.34455028	1.3311973	0.08092485	0.79482234	1.0	5752	tags=38%, list=26%, signal=50%
GO_REGULATION_OF_GENERATION_OF_PRECURSOR_METABOLITES_AND_ENERGY	GO_REGULATION_OF_GENERATION_OF_PRECURSOR_METABOLITES_AND_ENERGY		83	0.40151325	1.3299209	0.07905138	0.7961485	1.0	1344	tags=16%, list=6%, signal=17%
GO_DIGESTION	GO_DIGESTION		117	0.49785754	1.3297285	0.07878788	0.79230267	1.0	1486	tags=21%, list=7%, signal=23%
GO_REGULATION_OF_CARDIAC_CONDUCTION	GO_REGULATION_OF_CARDIAC_CONDUCTION		64	0.5528301	1.3271697	0.14228457	0.79987717	1.0	2997	tags=31%, list=14%, signal=36%
GO_COENZYME_A_METABOLIC_PROCESS	GO_COENZYME_A_METABOLIC_PROCESS		17	0.5785477	1.325258	0.15841584	0.80455905	1.0	3245	tags=41%, list=15%, signal=48%
GO_PHOSPHOLIPID_TRANSPORT	GO_PHOSPHOLIPID_TRANSPORT		53	0.44758508	1.3252203	0.07959183	0.80004627	1.0	2791	tags=25%, list=13%, signal=28%
GO_NEGATIVE_REGULATION_OF_LYASE_ACTIVITY	GO_NEGATIVE_REGULATION_OF_LYASE_ACTIVITY		26	0.52909577	1.32445	0.15306123	0.79890877	1.0	2498	tags=23%, list=11%, signal=26%
GO_PHOSPHATIDYLGLYCEROL_METABOLIC_PROCESS	GO_PHOSPHATIDYLGLYCEROL_METABOLIC_PROCESS		30	0.5200761	1.3229154	0.0998004	0.8016048	1.0	4735	tags=47%, list=22%, signal=60%
GO_POSITIVE_REGULATION_OF_G_PROTEIN_COUPLED_RECEPTOR_PROTEIN_SIGNALING_PATHWAY	GO_POSITIVE_REGULATION_OF_G_PROTEIN_COUPLED_RECEPTOR_PROTEIN_SIGNALING_PATHWAY		23	0.5767094	1.3222256	0.09430256	0.8000903	1.0	2280	tags=30%, list=10%, signal=34%
GO_PEPTIDE_TRANSPORT	GO_PEPTIDE_TRANSPORT		69	0.43335626	1.3221704	0.07554672	0.79579765	1.0	3660	tags=29%, list=17%, signal=35%
GO_ALCOHOL_METABOLIC_PROCESS	GO_ALCOHOL_METABOLIC_PROCESS		333	0.3950962	1.3203913	0.060606062	0.79992133	1.0	3352	tags=26%, list=15%, signal=30%
GO_NITRIC_OXIDE_METABOLIC_PROCESS	GO_NITRIC_OXIDE_METABOLIC_PROCESS		15	0.62454975	1.3200722	0.10782241	0.7969974	1.0	4455	tags=60%, list=20%, signal=75%
GO_TETRAPYRROLE_BIOSYNTHETIC_PROCESS	GO_TETRAPYRROLE_BIOSYNTHETIC_PROCESS		27	0.4466214	1.319023	0.15904573	0.7977907	1.0	4915	tags=44%, list=23%, signal=57%
GO_NONRIBOSOMAL_PEPTIDE_BIOSYNTHETIC_PROCESS	GO_NONRIBOSOMAL_PEPTIDE_BIOSYNTHETIC_PROCESS		16	0.5885187	1.3174602	0.12075472	0.8007998	1.0	3747	tags=44%, list=17%, signal=53%
GO_LIPID_BIOSYNTHETIC_PROCESS	GO_LIPID_BIOSYNTHETIC_PROCESS		498	0.38189182	1.3173527	0.042	0.7968185	1.0	4343	tags=31%, list=20%, signal=38%
GO_HEXOSE_METABOLIC_PROCESS	GO_HEXOSE_METABOLIC_PROCESS		147	0.40209934	1.3131236	0.062015504	0.8124041	1.0	3407	tags=26%, list=16%, signal=30%
GO_LIPID_HOMEOSTASIS	GO_LIPID_HOMEOSTASIS		103	0.40307423	1.3120465	0.05973025	0.81323427	1.0	3114	tags=27%, list=14%, signal=32%
GO_REGULATION_OF_CARBOHYDRATE_METABOLIC_PROCESS	GO_REGULATION_OF_CARBOHYDRATE_METABOLIC_PROCESS		154	0.3931903	1.3112096	0.038	0.8128768	1.0	1649	tags=18%, list=8%, signal=20%
GO_CELLULAR_MODIFIED_AMINO_ACID_METABOLIC_PROCESS	GO_CELLULAR_MODIFIED_AMINO_ACID_METABOLIC_PROCESS		199	0.4371645	1.3094639	0.050403226	0.8166731	1.0	2626	tags=25%, list=12%, signal=28%
GO_INSULIN_SECRETION	GO_INSULIN_SECRETION		36	0.4869428	1.3088188	0.11066398	0.8152173	1.0	2789	tags=22%, list=13%, signal=25%
GO_VACUOLAR_ACIDIFICATION	GO_VACUOLAR_ACIDIFICATION		15	0.53308445	1.3081027	0.16390042	0.8140059	1.0	304	tags=13%, list=1%, signal=14%
GO_RENAL_SYSTEM_PROCESS_INVOLVED_IN_REGULATION_OF_SYSTEMIC_ARTERIAL_BLOOD_PRESSURE	GO_RENAL_SYSTEM_PROCESS_INVOLVED_IN_REGULATION_OF_SYSTEMIC_ARTERIAL_BLOOD_PRESSURE		23	0.54546535	1.3078213	0.11764706	0.8109932	1.0	1521	tags=26%, list=7%, signal=28%
GO_VACUOLE_FUSION	GO_VACUOLE_FUSION		21	0.42318752	1.3068758	0.13229571	0.81100297	1.0	4123	tags=33%, list=19%, signal=41%
GO_REGULATION_OF_COFACTOR_METABOLIC_PROCESS	GO_REGULATION_OF_COFACTOR_METABOLIC_PROCESS		48	0.47125533	1.3060955	0.114519425	0.81046003	1.0	1590	tags=19%, list=7%, signal=20%
GO_FATTY_ACID_DERIVATIVE_BIOSYNTHETIC_PROCESS	GO_FATTY_ACID_DERIVATIVE_BIOSYNTHETIC_PROCESS		41	0.54451746	1.3054941	0.09034908	0.80883217	1.0	2553	tags=29%, list=12%, signal=33%
GO_STEROID_HORMONE_MEDIATED_SIGNALING_PATHWAY	GO_STEROID_HORMONE_MEDIATED_SIGNALING_PATHWAY		121	0.35985327	1.3052495	0.072265625	0.80571496	1.0	2797	tags=19%, list=13%, signal=22%
GO_NEGATIVE_REGULATION_OF_RELEASE_OF_CYTOCHROME_C_FROM_MITOCHONDRIA	GO_NEGATIVE_REGULATION_OF_RELEASE_OF_CYTOCHROME_C_FROM_MITOCHONDRIA		17	0.46324348	1.3049262	0.12619503	0.8031554	1.0	4572	tags=29%, list=21%, signal=37%
GO_REGULATION_OF_VASODILATION	GO_REGULATION_OF_VASODILATION		46	0.5084822	1.3008324	0.088709675	0.8183168	1.0	3446	tags=37%, list=16%, signal=44%
GO_NADP_METABOLIC_PROCESS	GO_NADP_METABOLIC_PROCESS		27	0.50685567	1.2991086	0.15697674	0.82224566	1.0	2278	tags=30%, list=10%, signal=33%
GO_CELLULAR_SODIUM_ION_HOMEOSTASIS	GO_CELLULAR_SODIUM_ION_HOMEOSTASIS		17	0.5361181	1.297949	0.12650603	0.82344407	1.0	1151	tags=18%, list=5%, signal=19%
GO_REACTIVE_NITROGEN_SPECIES_METABOLIC_PROCESS	GO_REACTIVE_NITROGEN_SPECIES_METABOLIC_PROCESS		17	0.6024062	1.2978945	0.13894737	0.81949216	1.0	4455	tags=59%, list=20%, signal=74%
GO_SECOND_MESSENGER_MEDIATED_SIGNALING	GO_SECOND_MESSENGER_MEDIATED_SIGNALING		150	0.4686238	1.2977436	0.11111111	0.81605	1.0	2217	tags=25%, list=10%, signal=27%
GO_FATTY_ACID_TRANSPORT	GO_FATTY_ACID_TRANSPORT		54	0.46913034	1.2947326	0.08235294	0.8259545	1.0	2939	tags=28%, list=14%, signal=32%
GO_POSITIVE_REGULATION_OF_SMOOTHENED_SIGNALING_PATHWAY	GO_POSITIVE_REGULATION_OF_SMOOTHENED_SIGNALING_PATHWAY		24	0.61776215	1.294268	0.13441955	0.8238403	1.0	2740	tags=33%, list=13%, signal=38%
GO_MUSCLE_HYPERTROPHY	GO_MUSCLE_HYPERTROPHY		28	0.6042802	1.2942518	0.18273093	0.8198008	1.0	1920	tags=29%, list=9%, signal=31%
GO_ENERGY_RESERVE_METABOLIC_PROCESS	GO_ENERGY_RESERVE_METABOLIC_PROCESS		67	0.44398156	1.2935041	0.10784314	0.8190187	1.0	2252	tags=22%, list=10%, signal=25%
GO_HEME_METABOLIC_PROCESS	GO_HEME_METABOLIC_PROCESS		28	0.42783222	1.2924674	0.16205534	0.81966704	1.0	4915	tags=39%, list=23%, signal=51%
GO_MONOCARBOXYLIC_ACID_TRANSPORT	GO_MONOCARBOXYLIC_ACID_TRANSPORT		111	0.43012503	1.2923025	0.05532787	0.81638587	1.0	3359	tags=26%, list=15%, signal=31%
GO_EXCRETION	GO_EXCRETION		41	0.48624972	1.2920687	0.13372093	0.81345034	1.0	1747	tags=20%, list=8%, signal=21%
GO_ALPHA_AMINO_ACID_CATABOLIC_PROCESS	GO_ALPHA_AMINO_ACID_CATABOLIC_PROCESS		87	0.44556808	1.291575	0.09411765	0.81169456	1.0	2555	tags=25%, list=12%, signal=29%
GO_GLYCEROLIPID_BIOSYNTHETIC_PROCESS	GO_GLYCEROLIPID_BIOSYNTHETIC_PROCESS		202	0.35546547	1.2889715	0.042857144	0.8196815	1.0	4262	tags=28%, list=20%, signal=35%
GO_REGULATION_OF_CELLULAR_PH	GO_REGULATION_OF_CELLULAR_PH		71	0.38812196	1.2867558	0.09494949	0.8259074	1.0	3835	tags=21%, list=18%, signal=26%
GO_REGULATION_OF_LONG_TERM_NEURONAL_SYNAPTIC_PLASTICITY	GO_REGULATION_OF_LONG_TERM_NEURONAL_SYNAPTIC_PLASTICITY		23	0.4632216	1.2856039	0.18039216	0.827157	1.0	2746	tags=22%, list=13%, signal=25%
GO_REGULATION_OF_NOREPINEPHRINE_SECRETION	GO_REGULATION_OF_NOREPINEPHRINE_SECRETION		16	0.58131194	1.2852824	0.15138593	0.8247592	1.0	1909	tags=25%, list=9%, signal=27%
GO_POSITIVE_REGULATION_OF_ACTIN_NUCLEATION	GO_POSITIVE_REGULATION_OF_ACTIN_NUCLEATION		16	0.49131215	1.2850138	0.17718941	0.8220844	1.0	4502	tags=38%, list=21%, signal=47%
GO_POSITIVE_REGULATION_OF_GLUCOSE_METABOLIC_PROCESS	GO_POSITIVE_REGULATION_OF_GLUCOSE_METABOLIC_PROCESS		32	0.48668343	1.2824994	0.15286624	0.8298508	1.0	2849	tags=31%, list=13%, signal=36%
GO_NEGATIVE_REGULATION_OF_INTRINSIC_APOPTOTIC_SIGNALING_PATHWAY_IN_RESPONSE_TO_DNA_DAMAGE	GO_NEGATIVE_REGULATION_OF_INTRINSIC_APOPTOTIC_SIGNALING_PATHWAY_IN_RESPONSE_TO_DNA_DAMAGE		23	0.48563915	1.281661	0.11660079	0.8296902	1.0	347	tags=17%, list=2%, signal=18%
GO_STEROID_METABOLIC_PROCESS	GO_STEROID_METABOLIC_PROCESS		222	0.39479348	1.2815658	0.09589041	0.82619536	1.0	3359	tags=25%, list=15%, signal=29%
GO_RESPONSE_TO_IRON_ION	GO_RESPONSE_TO_IRON_ION		35	0.45759296	1.2804129	0.1388889	0.827507	1.0	2211	tags=26%, list=10%, signal=29%
GO_POTASSIUM_ION_TRANSPORT	GO_POTASSIUM_ION_TRANSPORT		146	0.35854194	1.2801552	0.08	0.82481724	1.0	3090	tags=16%, list=14%, signal=19%
GO_PHAGOSOME_ACIDIFICATION	GO_PHAGOSOME_ACIDIFICATION		25	0.49211168	1.2794042	0.15445544	0.82449484	1.0	304	tags=12%, list=1%, signal=12%
GO_NEGATIVE_REGULATION_OF_CELLULAR_PROTEIN_LOCALIZATION	GO_NEGATIVE_REGULATION_OF_CELLULAR_PROTEIN_LOCALIZATION		127	0.3969897	1.2792217	0.078470826	0.82148945	1.0	2621	tags=22%, list=12%, signal=25%
GO_NEGATIVE_REGULATION_OF_ACTIN_FILAMENT_DEPOLYMERIZATION	GO_NEGATIVE_REGULATION_OF_ACTIN_FILAMENT_DEPOLYMERIZATION		34	0.52420473	1.2789828	0.18825911	0.8189295	1.0	2958	tags=29%, list=14%, signal=34%
GO_MYELIN_ASSEMBLY	GO_MYELIN_ASSEMBLY		15	0.5431585	1.2757641	0.17634855	0.8296301	1.0	1805	tags=33%, list=8%, signal=36%
GO_PHOSPHOLIPID_BIOSYNTHETIC_PROCESS	GO_PHOSPHOLIPID_BIOSYNTHETIC_PROCESS		224	0.3389845	1.2747724	0.060606062	0.83029556	1.0	4262	tags=28%, list=20%, signal=34%
GO_VITAMIN_METABOLIC_PROCESS	GO_VITAMIN_METABOLIC_PROCESS		110	0.41235527	1.2744824	0.09657948	0.8277783	1.0	1867	tags=22%, list=9%, signal=24%
GO_POSITIVE_REGULATION_OF_FAT_CELL_DIFFERENTIATION	GO_POSITIVE_REGULATION_OF_FAT_CELL_DIFFERENTIATION		46	0.4757457	1.272861	0.09090909	0.83132565	1.0	2754	tags=30%, list=13%, signal=35%
GO_NUCLEOSIDE_BISPHOSPHATE_BIOSYNTHETIC_PROCESS	GO_NUCLEOSIDE_BISPHOSPHATE_BIOSYNTHETIC_PROCESS		16	0.5060032	1.2685603	0.1812749	0.84743863	1.0	3272	tags=25%, list=15%, signal=29%
GO_REGULATION_OF_CARDIAC_MUSCLE_CONTRACTION_BY_CALCIUM_ION_SIGNALING	GO_REGULATION_OF_CARDIAC_MUSCLE_CONTRACTION_BY_CALCIUM_ION_SIGNALING		22	0.6111257	1.2681531	0.17886178	0.8455131	1.0	1465	tags=32%, list=7%, signal=34%
GO_BICARBONATE_TRANSPORT	GO_BICARBONATE_TRANSPORT		41	0.445717	1.2666997	0.1539924	0.8485251	1.0	832	tags=12%, list=4%, signal=13%
GO_RESPONSE_TO_GLUCAGON	GO_RESPONSE_TO_GLUCAGON		48	0.42125753	1.2657089	0.15415822	0.8494081	1.0	2695	tags=23%, list=12%, signal=26%
GO_RESPONSE_TO_THYROID_HORMONE	GO_RESPONSE_TO_THYROID_HORMONE		19	0.5147879	1.2655575	0.1684435	0.846346	1.0	2957	tags=32%, list=14%, signal=37%
GO_REGULATION_OF_RELEASE_OF_SEQUESTERED_CALCIUM_ION_INTO_CYTOSOL_BY_SARCOPLASMIC_RETICULUM	GO_REGULATION_OF_RELEASE_OF_SEQUESTERED_CALCIUM_ION_INTO_CYTOSOL_BY_SARCOPLASMIC_RETICULUM		24	0.65366155	1.2648968	0.20477137	0.84557927	1.0	2056	tags=38%, list=9%, signal=41%
GO_HEPATICOBILIARY_SYSTEM_DEVELOPMENT	GO_HEPATICOBILIARY_SYSTEM_DEVELOPMENT		123	0.370142	1.2647682	0.08299595	0.8424878	1.0	2853	tags=20%, list=13%, signal=23%
GO_GLUCOSE_METABOLIC_PROCESS	GO_GLUCOSE_METABOLIC_PROCESS		113	0.40171623	1.2629286	0.09451796	0.84711885	1.0	3407	tags=27%, list=16%, signal=32%
GO_SUBSTANTIA_NIGRA_DEVELOPMENT	GO_SUBSTANTIA_NIGRA_DEVELOPMENT		43	0.43192834	1.2629077	0.13385826	0.84356713	1.0	1488	tags=19%, list=7%, signal=20%
GO_MITOCHONDRIAL_ELECTRON_TRANSPORT_CYTOCHROME_C_TO_OXYGEN	GO_MITOCHONDRIAL_ELECTRON_TRANSPORT_CYTOCHROME_C_TO_OXYGEN		16	0.47333685	1.2619343	0.2631579	0.84430903	1.0	6524	tags=56%, list=30%, signal=80%
GO_MONOSACCHARIDE_METABOLIC_PROCESS	GO_MONOSACCHARIDE_METABOLIC_PROCESS		179	0.38941133	1.2612278	0.09090909	0.8439788	1.0	3407	tags=26%, list=16%, signal=30%
GO_HORMONE_METABOLIC_PROCESS	GO_HORMONE_METABOLIC_PROCESS		146	0.44281852	1.2602462	0.097165994	0.8447985	1.0	2629	tags=28%, list=12%, signal=32%
GO_VACUOLE_ORGANIZATION	GO_VACUOLE_ORGANIZATION		155	0.32329416	1.2588876	0.12151395	0.84753114	1.0	5562	tags=32%, list=26%, signal=43%
GO_POTASSIUM_ION_IMPORT	GO_POTASSIUM_ION_IMPORT		26	0.46218976	1.2587128	0.19029126	0.84465593	1.0	1167	tags=15%, list=5%, signal=16%
GO_MEMBRANE_DEPOLARIZATION_DURING_ACTION_POTENTIAL	GO_MEMBRANE_DEPOLARIZATION_DURING_ACTION_POTENTIAL		36	0.5036576	1.2583853	0.17355372	0.842501	1.0	1825	tags=19%, list=8%, signal=21%
GO_MONOCARBOXYLIC_ACID_BIOSYNTHETIC_PROCESS	GO_MONOCARBOXYLIC_ACID_BIOSYNTHETIC_PROCESS		155	0.40988493	1.2583534	0.06090373	0.8391323	1.0	3119	tags=28%, list=14%, signal=32%
GO_ISOPRENOID_METABOLIC_PROCESS	GO_ISOPRENOID_METABOLIC_PROCESS		114	0.43769723	1.2577305	0.109311745	0.83816355	1.0	3325	tags=29%, list=15%, signal=34%
GO_NEGATIVE_REGULATION_OF_SMOOTH_MUSCLE_CELL_PROLIFERATION	GO_NEGATIVE_REGULATION_OF_SMOOTH_MUSCLE_CELL_PROLIFERATION		35	0.5097807	1.257185	0.12734865	0.8370435	1.0	1312	tags=26%, list=6%, signal=27%
GO_NEGATIVE_REGULATION_OF_INTRACELLULAR_PROTEIN_TRANSPORT	GO_NEGATIVE_REGULATION_OF_INTRACELLULAR_PROTEIN_TRANSPORT		89	0.39854687	1.2553185	0.12871288	0.84202844	1.0	1792	tags=18%, list=8%, signal=20%
GO_LONG_TERM_MEMORY	GO_LONG_TERM_MEMORY		27	0.4197608	1.2525123	0.17708333	0.8511006	1.0	6281	tags=41%, list=29%, signal=57%
GO_REGULATION_OF_CARDIAC_MUSCLE_CELL_MEMBRANE_REPOLARIZATION	GO_REGULATION_OF_CARDIAC_MUSCLE_CELL_MEMBRANE_REPOLARIZATION		20	0.55233145	1.252011	0.21142857	0.84969175	1.0	3896	tags=40%, list=18%, signal=49%
GO_ORGANOPHOSPHATE_ESTER_TRANSPORT	GO_ORGANOPHOSPHATE_ESTER_TRANSPORT		83	0.3681571	1.2509612	0.09218437	0.8507356	1.0	4173	tags=28%, list=19%, signal=34%
GO_REGULATION_OF_CARDIAC_MUSCLE_CONTRACTION_BY_REGULATION_OF_THE_RELEASE_OF_SEQUESTERED_CALCIUM_ION	GO_REGULATION_OF_CARDIAC_MUSCLE_CONTRACTION_BY_REGULATION_OF_THE_RELEASE_OF_SEQUESTERED_CALCIUM_ION		18	0.6450695	1.2486715	0.21472393	0.85753083	1.0	1465	tags=33%, list=7%, signal=36%
GO_RESPONSE_TO_CAMP	GO_RESPONSE_TO_CAMP		101	0.37977394	1.2477129	0.09920635	0.8583341	1.0	1792	tags=15%, list=8%, signal=16%
GO_REGULATION_OF_POTASSIUM_ION_TRANSPORT	GO_REGULATION_OF_POTASSIUM_ION_TRANSPORT		82	0.3833379	1.2473552	0.12040816	0.8564316	1.0	3924	tags=29%, list=18%, signal=36%
GO_REGULATION_OF_MEMBRANE_LIPID_DISTRIBUTION	GO_REGULATION_OF_MEMBRANE_LIPID_DISTRIBUTION		35	0.4526727	1.2471411	0.14837398	0.8538651	1.0	3074	tags=31%, list=14%, signal=37%
GO_REGULATION_OF_ESTABLISHMENT_OR_MAINTENANCE_OF_CELL_POLARITY	GO_REGULATION_OF_ESTABLISHMENT_OR_MAINTENANCE_OF_CELL_POLARITY		20	0.43160734	1.2470886	0.15936255	0.8506599	1.0	5645	tags=45%, list=26%, signal=61%
GO_SPHINGOLIPID_BIOSYNTHETIC_PROCESS	GO_SPHINGOLIPID_BIOSYNTHETIC_PROCESS		67	0.4427966	1.2455088	0.12966602	0.85419524	1.0	1803	tags=22%, list=8%, signal=24%
GO_AMINE_METABOLIC_PROCESS	GO_AMINE_METABOLIC_PROCESS		124	0.40162802	1.2449663	0.09623431	0.85326016	1.0	3980	tags=29%, list=18%, signal=35%
GO_TERPENOID_METABOLIC_PROCESS	GO_TERPENOID_METABOLIC_PROCESS		95	0.45633504	1.2432395	0.13168724	0.85728586	1.0	1533	tags=21%, list=7%, signal=23%
GO_SEGMENT_SPECIFICATION	GO_SEGMENT_SPECIFICATION		15	0.5950947	1.2429703	0.14549181	0.8552167	1.0	737	tags=27%, list=3%, signal=28%
GO_HEART_GROWTH	GO_HEART_GROWTH		24	0.51372254	1.2417194	0.17953669	0.85736907	1.0	2509	tags=29%, list=12%, signal=33%
GO_HUMORAL_IMMUNE_RESPONSE_MEDIATED_BY_CIRCULATING_IMMUNOGLOBULIN	GO_HUMORAL_IMMUNE_RESPONSE_MEDIATED_BY_CIRCULATING_IMMUNOGLOBULIN		41	0.59136325	1.2411953	0.24291497	0.85637265	1.0	4350	tags=44%, list=20%, signal=55%
GO_NEGATIVE_REGULATION_OF_GTPASE_ACTIVITY	GO_NEGATIVE_REGULATION_OF_GTPASE_ACTIVITY		39	0.4558065	1.2404852	0.15254237	0.8561166	1.0	2665	tags=28%, list=12%, signal=32%
GO_REGULATION_OF_VESICLE_FUSION	GO_REGULATION_OF_VESICLE_FUSION		57	0.39479506	1.2404183	0.12916666	0.853146	1.0	5883	tags=42%, list=27%, signal=58%
GO_REGULATION_OF_STEROL_TRANSPORT	GO_REGULATION_OF_STEROL_TRANSPORT		37	0.44357598	1.2390479	0.14705883	0.8560267	1.0	2713	tags=24%, list=12%, signal=28%
GO_NUCLEOPHAGY	GO_NUCLEOPHAGY		17	0.44913068	1.2389002	0.21653543	0.8534278	1.0	5163	tags=41%, list=24%, signal=54%
GO_RENAL_SYSTEM_PROCESS_INVOLVED_IN_REGULATION_OF_BLOOD_VOLUME	GO_RENAL_SYSTEM_PROCESS_INVOLVED_IN_REGULATION_OF_BLOOD_VOLUME		17	0.5207929	1.238621	0.17029703	0.8513382	1.0	933	tags=24%, list=4%, signal=25%
GO_RESPONSE_TO_IMMOBILIZATION_STRESS	GO_RESPONSE_TO_IMMOBILIZATION_STRESS		22	0.5023962	1.2373008	0.15367965	0.85378194	1.0	1559	tags=23%, list=7%, signal=24%
GO_RESPONSE_TO_STARVATION	GO_RESPONSE_TO_STARVATION		145	0.373691	1.2367359	0.11134454	0.8528646	1.0	3352	tags=26%, list=15%, signal=30%
GO_POSITIVE_REGULATION_OF_DENDRITE_DEVELOPMENT	GO_POSITIVE_REGULATION_OF_DENDRITE_DEVELOPMENT		62	0.3860859	1.234323	0.12151395	0.8601716	1.0	4869	tags=34%, list=22%, signal=44%
GO_REGULATION_OF_INSULIN_SECRETION_INVOLVED_IN_CELLULAR_RESPONSE_TO_GLUCOSE_STIMULUS	GO_REGULATION_OF_INSULIN_SECRETION_INVOLVED_IN_CELLULAR_RESPONSE_TO_GLUCOSE_STIMULUS		50	0.42025352	1.2327857	0.15619047	0.86350393	1.0	3464	tags=28%, list=16%, signal=33%
GO_RESPONSE_TO_NERVE_GROWTH_FACTOR	GO_RESPONSE_TO_NERVE_GROWTH_FACTOR		36	0.37546757	1.2281837	0.19153225	0.8805614	1.0	690	tags=11%, list=3%, signal=11%
GO_PEPTIDE_CROSS_LINKING	GO_PEPTIDE_CROSS_LINKING		39	0.6410326	1.227699	0.22879684	0.87940955	1.0	1754	tags=46%, list=8%, signal=50%
GO_CELLULAR_RESPONSE_TO_OSMOTIC_STRESS	GO_CELLULAR_RESPONSE_TO_OSMOTIC_STRESS		20	0.4771965	1.2276558	0.14624506	0.8762651	1.0	2735	tags=30%, list=13%, signal=34%
GO_GASTRULATION_WITH_MOUTH_FORMING_SECOND	GO_GASTRULATION_WITH_MOUTH_FORMING_SECOND		26	0.42526677	1.2272291	0.18811882	0.8749098	1.0	2657	tags=23%, list=12%, signal=26%
GO_PHOSPHATIDYLCHOLINE_ACYL_CHAIN_REMODELING	GO_PHOSPHATIDYLCHOLINE_ACYL_CHAIN_REMODELING		24	0.5612689	1.2258952	0.20477137	0.8774096	1.0	2626	tags=38%, list=12%, signal=43%
GO_IRON_ION_HOMEOSTASIS	GO_IRON_ION_HOMEOSTASIS		65	0.41255212	1.2230275	0.17165668	0.8867261	1.0	4849	tags=34%, list=22%, signal=43%
GO_NEGATIVE_REGULATION_OF_TRANSLATIONAL_INITIATION	GO_NEGATIVE_REGULATION_OF_TRANSLATIONAL_INITIATION		18	0.4472125	1.222426	0.2192623	0.8862051	1.0	33	tags=6%, list=0%, signal=6%
GO_PHOSPHATIDYLSERINE_METABOLIC_PROCESS	GO_PHOSPHATIDYLSERINE_METABOLIC_PROCESS		26	0.51951647	1.2222315	0.16237624	0.883829	1.0	2626	tags=35%, list=12%, signal=39%
GO_NEGATIVE_REGULATION_OF_LEUKOCYTE_MIGRATION	GO_NEGATIVE_REGULATION_OF_LEUKOCYTE_MIGRATION		29	0.5460986	1.2213675	0.16977225	0.88436234	1.0	1323	tags=31%, list=6%, signal=33%
GO_REGULATION_OF_ESTABLISHMENT_OF_PROTEIN_LOCALIZATION_TO_PLASMA_MEMBRANE	GO_REGULATION_OF_ESTABLISHMENT_OF_PROTEIN_LOCALIZATION_TO_PLASMA_MEMBRANE		45	0.4148794	1.220786	0.10878661	0.8836791	1.0	2251	tags=27%, list=10%, signal=30%
GO_ORGANONITROGEN_COMPOUND_CATABOLIC_PROCESS	GO_ORGANONITROGEN_COMPOUND_CATABOLIC_PROCESS		318	0.34988567	1.2206	0.07465619	0.88123876	1.0	2745	tags=21%, list=13%, signal=24%
GO_SPLEEN_DEVELOPMENT	GO_SPLEEN_DEVELOPMENT		37	0.44396213	1.2205389	0.15606937	0.8783423	1.0	4077	tags=41%, list=19%, signal=50%
GO_SUPEROXIDE_METABOLIC_PROCESS	GO_SUPEROXIDE_METABOLIC_PROCESS		32	0.4555721	1.2188313	0.19573644	0.8824539	1.0	2107	tags=22%, list=10%, signal=24%
GO_O_GLYCAN_PROCESSING	GO_O_GLYCAN_PROCESSING		55	0.5270445	1.2176389	0.20967741	0.8843905	1.0	677	tags=20%, list=3%, signal=21%
GO_GLYCEROLIPID_METABOLIC_PROCESS	GO_GLYCEROLIPID_METABOLIC_PROCESS		336	0.3392615	1.2173874	0.06680585	0.8821752	1.0	3990	tags=27%, list=18%, signal=33%
GO_REGULATION_OF_SODIUM_ION_TRANSPORT	GO_REGULATION_OF_SODIUM_ION_TRANSPORT		74	0.41657737	1.2168657	0.13786408	0.8812166	1.0	2902	tags=24%, list=13%, signal=28%
GO_PHAGOSOME_MATURATION	GO_PHAGOSOME_MATURATION		35	0.43483144	1.2155352	0.1755102	0.8836355	1.0	632	tags=11%, list=3%, signal=12%
GO_MEMBRANE_LIPID_BIOSYNTHETIC_PROCESS	GO_MEMBRANE_LIPID_BIOSYNTHETIC_PROCESS		103	0.38549858	1.2144988	0.14506769	0.8849067	1.0	2357	tags=20%, list=11%, signal=23%
GO_STEROL_BIOSYNTHETIC_PROCESS	GO_STEROL_BIOSYNTHETIC_PROCESS		41	0.4773634	1.2142239	0.24904214	0.8828902	1.0	3245	tags=29%, list=15%, signal=34%
GO_ENSHEATHMENT_OF_NEURONS	GO_ENSHEATHMENT_OF_NEURONS		86	0.4081983	1.2140507	0.18816067	0.88049376	1.0	1983	tags=21%, list=9%, signal=23%
GO_POSITIVE_REGULATION_OF_VASODILATION	GO_POSITIVE_REGULATION_OF_VASODILATION		31	0.48711458	1.2137489	0.15261044	0.87873054	1.0	1217	tags=19%, list=6%, signal=20%
GO_POSITIVE_REGULATION_OF_RECEPTOR_INTERNALIZATION	GO_POSITIVE_REGULATION_OF_RECEPTOR_INTERNALIZATION		22	0.5169495	1.2123759	0.20718816	0.8811595	1.0	3424	tags=45%, list=16%, signal=54%
GO_NEGATIVE_REGULATION_OF_RESPONSE_TO_CYTOKINE_STIMULUS	GO_NEGATIVE_REGULATION_OF_RESPONSE_TO_CYTOKINE_STIMULUS		41	0.4519875	1.210974	0.15226337	0.88403106	1.0	2670	tags=29%, list=12%, signal=33%
GO_NEGATIVE_REGULATION_OF_INTRACELLULAR_TRANSPORT	GO_NEGATIVE_REGULATION_OF_INTRACELLULAR_TRANSPORT		131	0.3906481	1.2098681	0.1783567	0.88576144	1.0	1792	tags=18%, list=8%, signal=20%
GO_ACTIVATION_OF_PROTEIN_KINASE_B_ACTIVITY	GO_ACTIVATION_OF_PROTEIN_KINASE_B_ACTIVITY		21	0.4469967	1.2075413	0.21369295	0.89278054	1.0	963	tags=14%, list=4%, signal=15%
GO_POSITIVE_REGULATION_OF_TYROSINE_PHOSPHORYLATION_OF_STAT5_PROTEIN	GO_POSITIVE_REGULATION_OF_TYROSINE_PHOSPHORYLATION_OF_STAT5_PROTEIN		16	0.55369955	1.2056365	0.19507186	0.89776087	1.0	1161	tags=19%, list=5%, signal=20%
GO_REGULATION_OF_MEMBRANE_DEPOLARIZATION	GO_REGULATION_OF_MEMBRANE_DEPOLARIZATION		40	0.47864664	1.2049588	0.18577075	0.8975869	1.0	3896	tags=43%, list=18%, signal=52%
GO_REGULATION_OF_FATTY_ACID_OXIDATION	GO_REGULATION_OF_FATTY_ACID_OXIDATION		26	0.50373095	1.204328	0.20242915	0.89721715	1.0	3197	tags=42%, list=15%, signal=50%
GO_PHOSPHOLIPID_DEPHOSPHORYLATION	GO_PHOSPHOLIPID_DEPHOSPHORYLATION		22	0.42601287	1.2042894	0.2073922	0.8943165	1.0	5686	tags=45%, list=26%, signal=61%
GO_REGULATION_OF_FATTY_ACID_BIOSYNTHETIC_PROCESS	GO_REGULATION_OF_FATTY_ACID_BIOSYNTHETIC_PROCESS		35	0.42636648	1.2040387	0.18685831	0.8922969	1.0	2761	tags=26%, list=13%, signal=29%
GO_RESPONSE_TO_HYDROPEROXIDE	GO_RESPONSE_TO_HYDROPEROXIDE		15	0.5817398	1.2025007	0.24698795	0.8958466	1.0	515	tags=20%, list=2%, signal=20%
GO_MAMMARY_GLAND_EPITHELIAL_CELL_DIFFERENTIATION	GO_MAMMARY_GLAND_EPITHELIAL_CELL_DIFFERENTIATION		16	0.5496293	1.201589	0.22661123	0.89658505	1.0	3598	tags=50%, list=17%, signal=60%
GO_SIGNAL_TRANSDUCTION_INVOLVED_IN_REGULATION_OF_GENE_EXPRESSION	GO_SIGNAL_TRANSDUCTION_INVOLVED_IN_REGULATION_OF_GENE_EXPRESSION		18	0.50272036	1.1984011	0.22376238	0.9069297	1.0	2509	tags=28%, list=12%, signal=31%
GO_REGULATION_OF_GLYCOGEN_METABOLIC_PROCESS	GO_REGULATION_OF_GLYCOGEN_METABOLIC_PROCESS		32	0.44553685	1.19821	0.23298968	0.90475315	1.0	1344	tags=19%, list=6%, signal=20%
GO_REGULATION_OF_GLUCOSE_IMPORT	GO_REGULATION_OF_GLUCOSE_IMPORT		56	0.44584173	1.1972177	0.21487603	0.905894	1.0	1860	tags=23%, list=9%, signal=25%
GO_PIGMENT_METABOLIC_PROCESS	GO_PIGMENT_METABOLIC_PROCESS		56	0.36047536	1.1963404	0.17254902	0.90668434	1.0	4915	tags=34%, list=23%, signal=44%
GO_NEGATIVE_REGULATION_OF_ACTIN_FILAMENT_BUNDLE_ASSEMBLY	GO_NEGATIVE_REGULATION_OF_ACTIN_FILAMENT_BUNDLE_ASSEMBLY		19	0.471749	1.1963384	0.21956088	0.90367216	1.0	3160	tags=32%, list=15%, signal=37%
GO_LIPID_TRANSLOCATION	GO_LIPID_TRANSLOCATION		21	0.478536	1.1959857	0.20892495	0.90218395	1.0	4530	tags=48%, list=21%, signal=60%
GO_REGULATION_OF_MEMBRANE_REPOLARIZATION	GO_REGULATION_OF_MEMBRANE_REPOLARIZATION		29	0.4925519	1.1957334	0.25585938	0.9002348	1.0	3896	tags=38%, list=18%, signal=46%
GO_RESPONSE_TO_INSULIN	GO_RESPONSE_TO_INSULIN		198	0.32783753	1.1955361	0.126	0.8981004	1.0	3666	tags=23%, list=17%, signal=28%
GO_MEMBRANE_LIPID_METABOLIC_PROCESS	GO_MEMBRANE_LIPID_METABOLIC_PROCESS		168	0.35132444	1.1939738	0.12992126	0.90195435	1.0	3676	tags=26%, list=17%, signal=31%
GO_NEGATIVE_REGULATION_OF_CYTOPLASMIC_TRANSPORT	GO_NEGATIVE_REGULATION_OF_CYTOPLASMIC_TRANSPORT		109	0.38034183	1.1923763	0.18253969	0.9058318	1.0	1792	tags=17%, list=8%, signal=19%
GO_EMBRYONIC_HINDLIMB_MORPHOGENESIS	GO_EMBRYONIC_HINDLIMB_MORPHOGENESIS		28	0.48411322	1.1909553	0.2035225	0.90890664	1.0	546	tags=18%, list=3%, signal=18%
GO_DNA_CATABOLIC_PROCESS_ENDONUCLEOLYTIC	GO_DNA_CATABOLIC_PROCESS_ENDONUCLEOLYTIC		19	0.4519509	1.1908898	0.21782178	0.9062841	1.0	3295	tags=32%, list=15%, signal=37%
GO_CELLULAR_RESPONSE_TO_INSULIN_STIMULUS	GO_CELLULAR_RESPONSE_TO_INSULIN_STIMULUS		140	0.3342714	1.1887181	0.13131313	0.9124836	1.0	3587	tags=23%, list=16%, signal=27%
GO_SMALL_MOLECULE_BIOSYNTHETIC_PROCESS	GO_SMALL_MOLECULE_BIOSYNTHETIC_PROCESS		412	0.34340566	1.1883574	0.11992263	0.9109724	1.0	3570	tags=25%, list=16%, signal=29%
GO_AMMONIUM_ION_METABOLIC_PROCESS	GO_AMMONIUM_ION_METABOLIC_PROCESS		162	0.36545146	1.1873711	0.15132925	0.91220695	1.0	4064	tags=28%, list=19%, signal=35%
GO_POSITIVE_REGULATION_OF_CARBOHYDRATE_METABOLIC_PROCESS	GO_POSITIVE_REGULATION_OF_CARBOHYDRATE_METABOLIC_PROCESS		67	0.38002223	1.1869464	0.21538462	0.911142	1.0	1344	tags=16%, list=6%, signal=17%
GO_MONOSACCHARIDE_CATABOLIC_PROCESS	GO_MONOSACCHARIDE_CATABOLIC_PROCESS		55	0.40042257	1.1864498	0.18774703	0.9101934	1.0	1542	tags=16%, list=7%, signal=18%
GO_POSITIVE_REGULATION_OF_SODIUM_ION_TRANSMEMBRANE_TRANSPORT	GO_POSITIVE_REGULATION_OF_SODIUM_ION_TRANSMEMBRANE_TRANSPORT		16	0.497148	1.1861839	0.24847251	0.90843666	1.0	2099	tags=19%, list=10%, signal=21%
GO_POSITIVE_REGULATION_OF_BLOOD_PRESSURE	GO_POSITIVE_REGULATION_OF_BLOOD_PRESSURE		35	0.39537847	1.1861542	0.21576764	0.905668	1.0	1322	tags=11%, list=6%, signal=12%
GO_POSITIVE_REGULATION_OF_RNA_SPLICING	GO_POSITIVE_REGULATION_OF_RNA_SPLICING		19	0.40450287	1.18611	0.22222222	0.90298915	1.0	1860	tags=11%, list=9%, signal=12%
GO_STEROL_METABOLIC_PROCESS	GO_STEROL_METABOLIC_PROCESS		119	0.3590156	1.1856352	0.1754717	0.90214556	1.0	3352	tags=22%, list=15%, signal=26%
GO_CARBOHYDRATE_CATABOLIC_PROCESS	GO_CARBOHYDRATE_CATABOLIC_PROCESS		104	0.34805802	1.1839311	0.16883117	0.90618324	1.0	2716	tags=17%, list=12%, signal=20%
GO_ALDITOL_METABOLIC_PROCESS	GO_ALDITOL_METABOLIC_PROCESS		19	0.4885454	1.1824591	0.25775194	0.90944576	1.0	3996	tags=32%, list=18%, signal=39%
GO_ORGANIC_ACID_BIOSYNTHETIC_PROCESS	GO_ORGANIC_ACID_BIOSYNTHETIC_PROCESS		246	0.3574203	1.1824558	0.11764706	0.906617	1.0	3570	tags=26%, list=16%, signal=31%
GO_PHOSPHATIDYLGLYCEROL_ACYL_CHAIN_REMODELING	GO_PHOSPHATIDYLGLYCEROL_ACYL_CHAIN_REMODELING		16	0.5843142	1.1814797	0.22745901	0.9079252	1.0	2626	tags=38%, list=12%, signal=43%
GO_NEGATIVE_REGULATION_OF_CARBOHYDRATE_METABOLIC_PROCESS	GO_NEGATIVE_REGULATION_OF_CARBOHYDRATE_METABOLIC_PROCESS		45	0.41902515	1.1812673	0.18674698	0.90604687	1.0	1649	tags=20%, list=8%, signal=22%
GO_NEGATIVE_REGULATION_OF_NUCLEOSIDE_METABOLIC_PROCESS	GO_NEGATIVE_REGULATION_OF_NUCLEOSIDE_METABOLIC_PROCESS		18	0.47291815	1.1812046	0.22574258	0.90352464	1.0	1412	tags=22%, list=6%, signal=24%
GO_CORTICAL_CYTOSKELETON_ORGANIZATION	GO_CORTICAL_CYTOSKELETON_ORGANIZATION		35	0.4217574	1.1810089	0.18837675	0.90152705	1.0	3242	tags=31%, list=15%, signal=37%
GO_PURINE_NUCLEOBASE_METABOLIC_PROCESS	GO_PURINE_NUCLEOBASE_METABOLIC_PROCESS		20	0.48924822	1.180626	0.19096509	0.90042734	1.0	429	tags=20%, list=2%, signal=20%
GO_GLUCAN_METABOLIC_PROCESS	GO_GLUCAN_METABOLIC_PROCESS		54	0.42914015	1.1797702	0.25925925	0.90132976	1.0	3052	tags=28%, list=14%, signal=32%
GO_REGULATION_OF_INSULIN_LIKE_GROWTH_FACTOR_RECEPTOR_SIGNALING_PATHWAY	GO_REGULATION_OF_INSULIN_LIKE_GROWTH_FACTOR_RECEPTOR_SIGNALING_PATHWAY		22	0.5469135	1.179701	0.24948876	0.8988842	1.0	1380	tags=27%, list=6%, signal=29%
GO_LYMPH_NODE_DEVELOPMENT	GO_LYMPH_NODE_DEVELOPMENT		17	0.5216324	1.1793112	0.20883535	0.8976406	1.0	2348	tags=35%, list=11%, signal=40%
GO_SODIUM_ION_TRANSMEMBRANE_TRANSPORT	GO_SODIUM_ION_TRANSMEMBRANE_TRANSPORT		79	0.3771429	1.1791766	0.16393442	0.895441	1.0	1825	tags=13%, list=8%, signal=14%
GO_LIPID_MODIFICATION	GO_LIPID_MODIFICATION		192	0.33376467	1.1789832	0.113871634	0.8935404	1.0	4276	tags=32%, list=20%, signal=39%
GO_CALCIUM_ION_IMPORT	GO_CALCIUM_ION_IMPORT		58	0.4453007	1.1783166	0.22175732	0.89364463	1.0	2419	tags=19%, list=11%, signal=21%
GO_STABILIZATION_OF_MEMBRANE_POTENTIAL	GO_STABILIZATION_OF_MEMBRANE_POTENTIAL		15	0.5720888	1.1775864	0.27984345	0.8939004	1.0	2791	tags=27%, list=13%, signal=31%
GO_PITUITARY_GLAND_DEVELOPMENT	GO_PITUITARY_GLAND_DEVELOPMENT		42	0.45962346	1.1756808	0.20781893	0.89905095	1.0	1217	tags=14%, list=6%, signal=15%
GO_REGULATION_OF_INTRINSIC_APOPTOTIC_SIGNALING_PATHWAY_IN_RESPONSE_TO_DNA_DAMAGE	GO_REGULATION_OF_INTRINSIC_APOPTOTIC_SIGNALING_PATHWAY_IN_RESPONSE_TO_DNA_DAMAGE		30	0.42303786	1.1755382	0.19839679	0.8969891	1.0	347	tags=13%, list=2%, signal=14%
GO_SENSORY_PERCEPTION_OF_TASTE	GO_SENSORY_PERCEPTION_OF_TASTE		52	0.45606396	1.1754316	0.22964509	0.8946795	1.0	889	tags=13%, list=4%, signal=14%
GO_REGULATION_OF_HORMONE_LEVELS	GO_REGULATION_OF_HORMONE_LEVELS		448	0.33827782	1.1754225	0.11177645	0.89204925	1.0	3097	tags=23%, list=14%, signal=26%
GO_PHOSPHATIDYLETHANOLAMINE_METABOLIC_PROCESS	GO_PHOSPHATIDYLETHANOLAMINE_METABOLIC_PROCESS		17	0.4803617	1.1750832	0.2306163	0.8908177	1.0	5328	tags=41%, list=24%, signal=54%
GO_ATP_BIOSYNTHETIC_PROCESS	GO_ATP_BIOSYNTHETIC_PROCESS		30	0.38025644	1.1743075	0.2581262	0.89149964	1.0	6623	tags=53%, list=30%, signal=77%
GO_REGULATION_OF_LIPID_TRANSPORT	GO_REGULATION_OF_LIPID_TRANSPORT		92	0.3495445	1.1738656	0.14747475	0.8906693	1.0	2041	tags=18%, list=9%, signal=20%
GO_REGULATION_OF_NEUROTRANSMITTER_LEVELS	GO_REGULATION_OF_NEUROTRANSMITTER_LEVELS		176	0.36301753	1.1738409	0.17453799	0.8881305	1.0	3246	tags=22%, list=15%, signal=25%
GO_CELLULAR_MODIFIED_AMINO_ACID_BIOSYNTHETIC_PROCESS	GO_CELLULAR_MODIFIED_AMINO_ACID_BIOSYNTHETIC_PROCESS		48	0.39869842	1.1720303	0.20467836	0.89296496	1.0	2228	tags=21%, list=10%, signal=23%
GO_POSITIVE_REGULATION_OF_GLUCOSE_TRANSPORT	GO_POSITIVE_REGULATION_OF_GLUCOSE_TRANSPORT		40	0.46797827	1.1719086	0.2410148	0.89083314	1.0	1860	tags=25%, list=9%, signal=27%
GO_PH_REDUCTION	GO_PH_REDUCTION		37	0.3910915	1.1700822	0.24319066	0.8957904	1.0	1310	tags=11%, list=6%, signal=11%
GO_ANION_TRANSPORT	GO_ANION_TRANSPORT		467	0.31427523	1.1683128	0.115686275	0.90044075	1.0	3407	tags=21%, list=16%, signal=25%
GO_EMBRYONIC_HEMOPOIESIS	GO_EMBRYONIC_HEMOPOIESIS		19	0.4481452	1.1679789	0.25	0.8991602	1.0	497	tags=11%, list=2%, signal=11%
GO_NEGATIVE_REGULATION_OF_PEPTIDE_SECRETION	GO_NEGATIVE_REGULATION_OF_PEPTIDE_SECRETION		48	0.40276414	1.1679577	0.21721311	0.8966445	1.0	2785	tags=23%, list=13%, signal=26%
GO_EPIDERMAL_CELL_DIFFERENTIATION	GO_EPIDERMAL_CELL_DIFFERENTIATION		120	0.5282052	1.1666913	0.3067961	0.8992025	1.0	2871	tags=38%, list=13%, signal=44%
GO_PROTEIN_HOMOOLIGOMERIZATION	GO_PROTEIN_HOMOOLIGOMERIZATION		240	0.3083102	1.1666692	0.10950413	0.8967134	1.0	2698	tags=18%, list=12%, signal=20%
GO_FAT_CELL_DIFFERENTIATION	GO_FAT_CELL_DIFFERENTIATION		99	0.3785037	1.1658128	0.17054264	0.89770764	1.0	3252	tags=31%, list=15%, signal=37%
GO_NEGATIVE_REGULATION_OF_NUCLEOTIDE_METABOLIC_PROCESS	GO_NEGATIVE_REGULATION_OF_NUCLEOTIDE_METABOLIC_PROCESS		61	0.40291256	1.1657218	0.24117647	0.8955359	1.0	2868	tags=21%, list=13%, signal=24%
GO_NUCLEAR_TRANSCRIBED_MRNA_CATABOLIC_PROCESS_NONSENSE_MEDIATED_DECAY	GO_NUCLEAR_TRANSCRIBED_MRNA_CATABOLIC_PROCESS_NONSENSE_MEDIATED_DECAY		98	0.25349212	1.1649563	0.30285713	0.89607984	1.0	7927	tags=55%, list=36%, signal=86%
GO_ORGANIC_HYDROXY_COMPOUND_BIOSYNTHETIC_PROCESS	GO_ORGANIC_HYDROXY_COMPOUND_BIOSYNTHETIC_PROCESS		169	0.36467293	1.163331	0.19642857	0.89984876	1.0	3074	tags=22%, list=14%, signal=26%
GO_HYDROGEN_PEROXIDE_CATABOLIC_PROCESS	GO_HYDROGEN_PEROXIDE_CATABOLIC_PROCESS		19	0.49145138	1.1631678	0.24710424	0.8979149	1.0	1854	tags=26%, list=9%, signal=29%
GO_ORGAN_MATURATION	GO_ORGAN_MATURATION		18	0.5628143	1.1627567	0.26078027	0.89717263	1.0	1787	tags=33%, list=8%, signal=36%
GO_REGULATION_OF_MULTICELLULAR_ORGANISM_GROWTH	GO_REGULATION_OF_MULTICELLULAR_ORGANISM_GROWTH		65	0.3237049	1.1601089	0.19238476	0.90534043	1.0	2472	tags=14%, list=11%, signal=16%
GO_REGULATION_OF_INFLAMMATORY_RESPONSE_TO_ANTIGENIC_STIMULUS	GO_REGULATION_OF_INFLAMMATORY_RESPONSE_TO_ANTIGENIC_STIMULUS		17	0.56621474	1.159798	0.26789367	0.9040756	1.0	1365	tags=24%, list=6%, signal=25%
GO_RETINOIC_ACID_METABOLIC_PROCESS	GO_RETINOIC_ACID_METABOLIC_PROCESS		17	0.61671317	1.1593136	0.2768595	0.903569	1.0	2004	tags=47%, list=9%, signal=52%
GO_DRUG_TRANSPORT	GO_DRUG_TRANSPORT		25	0.5066429	1.1589133	0.2644135	0.90261364	1.0	3136	tags=32%, list=14%, signal=37%
GO_SULFUR_COMPOUND_METABOLIC_PROCESS	GO_SULFUR_COMPOUND_METABOLIC_PROCESS		334	0.34975117	1.1584861	0.14784394	0.9017776	1.0	3367	tags=26%, list=15%, signal=30%
GO_GOLGI_TO_ENDOSOME_TRANSPORT	GO_GOLGI_TO_ENDOSOME_TRANSPORT		17	0.44072133	1.1581519	0.27756655	0.9006008	1.0	5163	tags=47%, list=24%, signal=62%
GO_REGULATION_OF_GLUCONEOGENESIS	GO_REGULATION_OF_GLUCONEOGENESIS		33	0.43585554	1.158031	0.22896282	0.89864045	1.0	4152	tags=39%, list=19%, signal=49%
GO_POSITIVE_REGULATION_OF_SODIUM_ION_TRANSPORT	GO_POSITIVE_REGULATION_OF_SODIUM_ION_TRANSPORT		32	0.44496694	1.1579272	0.21401516	0.8965803	1.0	2099	tags=19%, list=10%, signal=21%
GO_PEPTIDE_SECRETION	GO_PEPTIDE_SECRETION		56	0.40372416	1.1578718	0.238	0.89434093	1.0	3660	tags=25%, list=17%, signal=30%
GO_AMMONIUM_TRANSPORT	GO_AMMONIUM_TRANSPORT		54	0.4030033	1.1564456	0.20874752	0.8977454	1.0	2789	tags=26%, list=13%, signal=30%
GO_THYROID_GLAND_DEVELOPMENT	GO_THYROID_GLAND_DEVELOPMENT		24	0.48278058	1.1561048	0.26556018	0.89659494	1.0	4007	tags=29%, list=18%, signal=36%
GO_LOCOMOTORY_BEHAVIOR	GO_LOCOMOTORY_BEHAVIOR		170	0.3440327	1.1556562	0.1960396	0.89594084	1.0	2863	tags=19%, list=13%, signal=22%
GO_POSITIVE_REGULATION_OF_LIPID_TRANSPORT	GO_POSITIVE_REGULATION_OF_LIPID_TRANSPORT		49	0.4023109	1.1551752	0.18473895	0.89531875	1.0	2041	tags=24%, list=9%, signal=27%
GO_AMMONIUM_TRANSMEMBRANE_TRANSPORT	GO_AMMONIUM_TRANSMEMBRANE_TRANSPORT		22	0.48142973	1.152613	0.26095617	0.9030359	1.0	2602	tags=27%, list=12%, signal=31%
GO_RECEPTOR_CLUSTERING	GO_RECEPTOR_CLUSTERING		40	0.4047257	1.1522803	0.23434344	0.9019882	1.0	2968	tags=25%, list=14%, signal=29%
GO_CELLULAR_HORMONE_METABOLIC_PROCESS	GO_CELLULAR_HORMONE_METABOLIC_PROCESS		90	0.42338037	1.1514227	0.25858587	0.90287346	1.0	3325	tags=29%, list=15%, signal=34%
GO_EPITHELIAL_CELL_DIFFERENTIATION	GO_EPITHELIAL_CELL_DIFFERENTIATION		457	0.35739318	1.1483414	0.21247563	0.9130795	1.0	2873	tags=25%, list=13%, signal=28%
GO_REGULATION_OF_SUPEROXIDE_METABOLIC_PROCESS	GO_REGULATION_OF_SUPEROXIDE_METABOLIC_PROCESS		22	0.44973716	1.1467344	0.216	0.917049	1.0	1659	tags=27%, list=8%, signal=29%
GO_NUCLEOBASE_CONTAINING_SMALL_MOLECULE_METABOLIC_PROCESS	GO_NUCLEOBASE_CONTAINING_SMALL_MOLECULE_METABOLIC_PROCESS		484	0.2848046	1.1466907	0.1724138	0.9147208	1.0	4581	tags=26%, list=21%, signal=32%
GO_CELL_FATE_SPECIFICATION	GO_CELL_FATE_SPECIFICATION		68	0.4010616	1.1465223	0.22554891	0.91295457	1.0	4267	tags=29%, list=20%, signal=36%
GO_REGULATION_OF_RESPONSE_TO_REACTIVE_OXYGEN_SPECIES	GO_REGULATION_OF_RESPONSE_TO_REACTIVE_OXYGEN_SPECIES		32	0.4121691	1.1453859	0.22509961	0.91506976	1.0	1659	tags=25%, list=8%, signal=27%
GO_DEMETHYLATION	GO_DEMETHYLATION		50	0.3467748	1.1453623	0.23809524	0.9127306	1.0	5627	tags=36%, list=26%, signal=48%
GO_TRIVALENT_INORGANIC_CATION_TRANSPORT	GO_TRIVALENT_INORGANIC_CATION_TRANSPORT		37	0.42297533	1.1449695	0.25192308	0.9117895	1.0	304	tags=11%, list=1%, signal=11%
GO_PHOSPHOLIPID_METABOLIC_PROCESS	GO_PHOSPHOLIPID_METABOLIC_PROCESS		336	0.311097	1.1444376	0.15082644	0.9114286	1.0	4262	tags=28%, list=20%, signal=35%
GO_OLIGODENDROCYTE_DEVELOPMENT	GO_OLIGODENDROCYTE_DEVELOPMENT		32	0.42769885	1.1442662	0.253493	0.90968615	1.0	3318	tags=28%, list=15%, signal=33%
GO_SPHINGOLIPID_METABOLIC_PROCESS	GO_SPHINGOLIPID_METABOLIC_PROCESS		124	0.35977998	1.1442518	0.21584159	0.90736085	1.0	1876	tags=18%, list=9%, signal=19%
GO_DEVELOPMENTAL_PIGMENTATION	GO_DEVELOPMENTAL_PIGMENTATION		38	0.393104	1.1436476	0.23421589	0.90729195	1.0	4448	tags=37%, list=20%, signal=46%
GO_RETINA_HOMEOSTASIS	GO_RETINA_HOMEOSTASIS		58	0.44363385	1.142703	0.27888447	0.9086523	1.0	2472	tags=24%, list=11%, signal=27%
GO_RESPONSE_TO_DIETARY_EXCESS	GO_RESPONSE_TO_DIETARY_EXCESS		21	0.4839137	1.1426522	0.24904943	0.90649927	1.0	1597	tags=24%, list=7%, signal=26%
GO_PROTEIN_LOCALIZATION_TO_MEMBRANE	GO_PROTEIN_LOCALIZATION_TO_MEMBRANE		350	0.26198006	1.1425251	0.13572854	0.9046282	1.0	3242	tags=16%, list=15%, signal=18%
GO_POSITIVE_REGULATION_OF_EMBRYONIC_DEVELOPMENT	GO_POSITIVE_REGULATION_OF_EMBRYONIC_DEVELOPMENT		29	0.45540133	1.1415484	0.23613963	0.9060565	1.0	1141	tags=14%, list=5%, signal=15%
GO_GLYCINE_METABOLIC_PROCESS	GO_GLYCINE_METABOLIC_PROCESS		15	0.50060385	1.140974	0.29601517	0.90583247	1.0	2095	tags=20%, list=10%, signal=22%
GO_COFACTOR_METABOLIC_PROCESS	GO_COFACTOR_METABOLIC_PROCESS		308	0.33025038	1.1390647	0.2524655	0.91104156	1.0	3370	tags=22%, list=15%, signal=25%
GO_PHARYNGEAL_SYSTEM_DEVELOPMENT	GO_PHARYNGEAL_SYSTEM_DEVELOPMENT		16	0.5276311	1.1389397	0.2969697	0.9091713	1.0	2347	tags=38%, list=11%, signal=42%
GO_AMIDE_TRANSPORT	GO_AMIDE_TRANSPORT		90	0.3571466	1.1378528	0.21975806	0.9110076	1.0	3374	tags=27%, list=16%, signal=31%
GO_SECONDARY_METABOLIC_PROCESS	GO_SECONDARY_METABOLIC_PROCESS		44	0.44454142	1.1377715	0.25050917	0.90899974	1.0	3640	tags=32%, list=17%, signal=38%
GO_UNSATURATED_FATTY_ACID_BIOSYNTHETIC_PROCESS	GO_UNSATURATED_FATTY_ACID_BIOSYNTHETIC_PROCESS		52	0.45245618	1.137655	0.23577236	0.90713125	1.0	2634	tags=27%, list=12%, signal=31%
GO_HEXOSE_CATABOLIC_PROCESS	GO_HEXOSE_CATABOLIC_PROCESS		46	0.3982768	1.1358452	0.24752475	0.911832	1.0	708	tags=13%, list=3%, signal=13%
GO_KERATAN_SULFATE_METABOLIC_PROCESS	GO_KERATAN_SULFATE_METABOLIC_PROCESS		31	0.48846385	1.1357981	0.31545064	0.9097081	1.0	3332	tags=35%, list=15%, signal=42%
GO_PROTEIN_DEGLYCOSYLATION	GO_PROTEIN_DEGLYCOSYLATION		20	0.45569125	1.1350789	0.3285124	0.9102652	1.0	642	tags=10%, list=3%, signal=10%
GO_REGULATION_OF_NON_CANONICAL_WNT_SIGNALING_PATHWAY	GO_REGULATION_OF_NON_CANONICAL_WNT_SIGNALING_PATHWAY		19	0.5523877	1.1346803	0.2972973	0.909492	1.0	1038	tags=21%, list=5%, signal=22%
GO_INNER_EAR_RECEPTOR_CELL_DEVELOPMENT	GO_INNER_EAR_RECEPTOR_CELL_DEVELOPMENT		31	0.39697	1.1345819	0.27586207	0.9075919	1.0	2742	tags=23%, list=13%, signal=26%
GO_RESPONSE_TO_FATTY_ACID	GO_RESPONSE_TO_FATTY_ACID		80	0.414463	1.133945	0.24654832	0.9077996	1.0	2704	tags=26%, list=12%, signal=30%
GO_PURINE_CONTAINING_COMPOUND_METABOLIC_PROCESS	GO_PURINE_CONTAINING_COMPOUND_METABOLIC_PROCESS		365	0.28656265	1.1335393	0.1876209	0.9069593	1.0	3275	tags=19%, list=15%, signal=22%
GO_KERATINIZATION	GO_KERATINIZATION		31	0.7014645	1.1335391	0.38476562	0.9046904	1.0	2871	tags=68%, list=13%, signal=78%
GO_GLYCEROPHOSPHOLIPID_METABOLIC_PROCESS	GO_GLYCEROPHOSPHOLIPID_METABOLIC_PROCESS		282	0.31392446	1.1330388	0.1740042	0.90425545	1.0	3990	tags=26%, list=18%, signal=31%
GO_POSITIVE_REGULATION_OF_ENDOTHELIAL_CELL_DIFFERENTIATION	GO_POSITIVE_REGULATION_OF_ENDOTHELIAL_CELL_DIFFERENTIATION		15	0.5435044	1.1330143	0.29774126	0.9020964	1.0	61	tags=13%, list=0%, signal=13%
GO_POSITIVE_REGULATION_OF_CALCIUM_ION_TRANSMEMBRANE_TRANSPORTER_ACTIVITY	GO_POSITIVE_REGULATION_OF_CALCIUM_ION_TRANSMEMBRANE_TRANSPORTER_ACTIVITY		29	0.47511703	1.1328999	0.30212766	0.9002594	1.0	1428	tags=24%, list=7%, signal=26%
GO_MACROMOLECULE_DEACYLATION	GO_MACROMOLECULE_DEACYLATION		64	0.29027516	1.1325287	0.25097275	0.8994204	1.0	3071	tags=14%, list=14%, signal=16%
GO_PROTEIN_HOMOTRIMERIZATION	GO_PROTEIN_HOMOTRIMERIZATION		19	0.4480807	1.1311022	0.25494072	0.902537	1.0	561	tags=16%, list=3%, signal=16%
GO_CELLULAR_RESPONSE_TO_STARVATION	GO_CELLULAR_RESPONSE_TO_STARVATION		108	0.33990407	1.1304862	0.21472393	0.90268683	1.0	3352	tags=24%, list=15%, signal=28%
GO_REGULATION_OF_LIPID_METABOLIC_PROCESS	GO_REGULATION_OF_LIPID_METABOLIC_PROCESS		260	0.32440713	1.1298405	0.16049382	0.90298283	1.0	2849	tags=22%, list=13%, signal=25%
GO_REGULATION_OF_LIPID_STORAGE	GO_REGULATION_OF_LIPID_STORAGE		37	0.41409957	1.129394	0.24657534	0.9025907	1.0	1888	tags=24%, list=9%, signal=27%
GO_NEGATIVE_REGULATION_OF_POTASSIUM_ION_TRANSPORT	GO_NEGATIVE_REGULATION_OF_POTASSIUM_ION_TRANSPORT		31	0.43601513	1.1293428	0.26501036	0.9005535	1.0	3374	tags=32%, list=16%, signal=38%
GO_NEGATIVE_REGULATION_OF_ESTABLISHMENT_OF_PROTEIN_LOCALIZATION	GO_NEGATIVE_REGULATION_OF_ESTABLISHMENT_OF_PROTEIN_LOCALIZATION		197	0.33393165	1.127696	0.25303644	0.90454847	1.0	1909	tags=17%, list=9%, signal=18%
GO_PHOSPHATIDYLINOSITOL_3_KINASE_SIGNALING	GO_PHOSPHATIDYLINOSITOL_3_KINASE_SIGNALING		23	0.44278854	1.1274885	0.31622177	0.90316594	1.0	3487	tags=39%, list=16%, signal=47%
GO_REGULATION_OF_CELL_FATE_COMMITMENT	GO_REGULATION_OF_CELL_FATE_COMMITMENT		24	0.49356437	1.1257192	0.27572018	0.9078655	1.0	4575	tags=46%, list=21%, signal=58%
GO_PHENOL_CONTAINING_COMPOUND_METABOLIC_PROCESS	GO_PHENOL_CONTAINING_COMPOUND_METABOLIC_PROCESS		76	0.3764878	1.1254656	0.22792608	0.90667003	1.0	2581	tags=17%, list=12%, signal=19%
GO_REGULATION_OF_CATECHOLAMINE_METABOLIC_PROCESS	GO_REGULATION_OF_CATECHOLAMINE_METABOLIC_PROCESS		17	0.48188865	1.1248794	0.33598408	0.9067666	1.0	1833	tags=18%, list=8%, signal=19%
GO_ECTODERM_DEVELOPMENT	GO_ECTODERM_DEVELOPMENT		20	0.4234444	1.1244775	0.2846154	0.90605295	1.0	1031	tags=15%, list=5%, signal=16%
GO_KERATAN_SULFATE_BIOSYNTHETIC_PROCESS	GO_KERATAN_SULFATE_BIOSYNTHETIC_PROCESS		27	0.5041977	1.1226691	0.31317493	0.91076225	1.0	3332	tags=37%, list=15%, signal=44%
GO_POSITIVE_REGULATION_OF_GLYCOGEN_METABOLIC_PROCESS	GO_POSITIVE_REGULATION_OF_GLYCOGEN_METABOLIC_PROCESS		15	0.5246091	1.1221097	0.35625	0.9106834	1.0	1344	tags=27%, list=6%, signal=28%
GO_NEGATIVE_REGULATION_OF_PROTEIN_COMPLEX_ASSEMBLY	GO_NEGATIVE_REGULATION_OF_PROTEIN_COMPLEX_ASSEMBLY		103	0.341647	1.1217136	0.24206349	0.9100271	1.0	3252	tags=21%, list=15%, signal=25%
GO_PLASMA_MEMBRANE_ORGANIZATION	GO_PLASMA_MEMBRANE_ORGANIZATION		198	0.31496316	1.121097	0.21825397	0.9101596	1.0	3242	tags=23%, list=15%, signal=26%
GO_PROTEIN_TARGETING_TO_MEMBRANE	GO_PROTEIN_TARGETING_TO_MEMBRANE		138	0.23994878	1.1199558	0.2618596	0.9122737	1.0	2099	tags=8%, list=10%, signal=9%
GO_PROTEIN_LOCALIZATION_TO_CELL_PERIPHERY	GO_PROTEIN_LOCALIZATION_TO_CELL_PERIPHERY		149	0.31771943	1.1194785	0.19678715	0.9119094	1.0	3242	tags=23%, list=15%, signal=27%
GO_REGULATION_OF_CALCIUM_ION_TRANSMEMBRANE_TRANSPORTER_ACTIVITY	GO_REGULATION_OF_CALCIUM_ION_TRANSMEMBRANE_TRANSPORTER_ACTIVITY		66	0.46089685	1.1169875	0.34215885	0.9191711	1.0	4455	tags=39%, list=20%, signal=49%
GO_CYTOPLASMIC_MICROTUBULE_ORGANIZATION	GO_CYTOPLASMIC_MICROTUBULE_ORGANIZATION		38	0.36755314	1.1169146	0.29757085	0.91723585	1.0	3237	tags=26%, list=15%, signal=31%
GO_CELLULAR_RESPONSE_TO_STEROID_HORMONE_STIMULUS	GO_CELLULAR_RESPONSE_TO_STEROID_HORMONE_STIMULUS		208	0.3130585	1.1164882	0.19547325	0.9167047	1.0	2797	tags=19%, list=13%, signal=21%
GO_RIBONUCLEOSIDE_TRIPHOSPHATE_BIOSYNTHETIC_PROCESS	GO_RIBONUCLEOSIDE_TRIPHOSPHATE_BIOSYNTHETIC_PROCESS		41	0.35227287	1.1164674	0.27667984	0.91461474	1.0	6623	tags=49%, list=30%, signal=70%
GO_REGULATION_OF_TRANSPORTER_ACTIVITY	GO_REGULATION_OF_TRANSPORTER_ACTIVITY		188	0.36782658	1.1164284	0.30309278	0.9125808	1.0	4714	tags=34%, list=22%, signal=42%
GO_STEROL_TRANSPORT	GO_STEROL_TRANSPORT		49	0.3696668	1.1159124	0.25311205	0.9124517	1.0	3325	tags=22%, list=15%, signal=26%
GO_NEGATIVE_REGULATION_OF_SMALL_GTPASE_MEDIATED_SIGNAL_TRANSDUCTION	GO_NEGATIVE_REGULATION_OF_SMALL_GTPASE_MEDIATED_SIGNAL_TRANSDUCTION		39	0.37554148	1.1158434	0.25760648	0.91056114	1.0	3250	tags=28%, list=15%, signal=33%
GO_THIOESTER_BIOSYNTHETIC_PROCESS	GO_THIOESTER_BIOSYNTHETIC_PROCESS		46	0.36696118	1.1145786	0.296	0.913118	1.0	3119	tags=26%, list=14%, signal=30%
GO_NEGATIVE_REGULATION_OF_MUSCLE_CELL_APOPTOTIC_PROCESS	GO_NEGATIVE_REGULATION_OF_MUSCLE_CELL_APOPTOTIC_PROCESS		29	0.44352084	1.113533	0.25726143	0.91498554	1.0	1964	tags=21%, list=9%, signal=23%
GO_POSITIVE_REGULATION_OF_DNA_BINDING	GO_POSITIVE_REGULATION_OF_DNA_BINDING		40	0.35582626	1.1112531	0.24901961	0.92136043	1.0	1040	tags=13%, list=5%, signal=13%
GO_POSITIVE_REGULATION_OF_PHOSPHATIDYLINOSITOL_3_KINASE_SIGNALING	GO_POSITIVE_REGULATION_OF_PHOSPHATIDYLINOSITOL_3_KINASE_SIGNALING		60	0.4444284	1.1107007	0.30522087	0.92133343	1.0	1787	tags=30%, list=8%, signal=33%
GO_NEGATIVE_REGULATION_OF_NUCLEOCYTOPLASMIC_TRANSPORT	GO_NEGATIVE_REGULATION_OF_NUCLEOCYTOPLASMIC_TRANSPORT		67	0.3554477	1.10996	0.28849903	0.92203623	1.0	1792	tags=16%, list=8%, signal=18%
GO_PROTEIN_O_LINKED_GLYCOSYLATION	GO_PROTEIN_O_LINKED_GLYCOSYLATION		89	0.4114763	1.1086389	0.32505175	0.92486817	1.0	3878	tags=31%, list=18%, signal=38%
GO_APOPTOTIC_DNA_FRAGMENTATION	GO_APOPTOTIC_DNA_FRAGMENTATION		15	0.46997514	1.108272	0.29622266	0.92407596	1.0	3295	tags=33%, list=15%, signal=39%
GO_BRAIN_MORPHOGENESIS	GO_BRAIN_MORPHOGENESIS		34	0.36832166	1.1077521	0.26242545	0.92394835	1.0	3598	tags=24%, list=17%, signal=28%
GO_SOMATIC_STEM_CELL_POPULATION_MAINTENANCE	GO_SOMATIC_STEM_CELL_POPULATION_MAINTENANCE		64	0.3526346	1.1069105	0.286	0.92494136	1.0	714	tags=9%, list=3%, signal=10%
GO_BILE_ACID_BIOSYNTHETIC_PROCESS	GO_BILE_ACID_BIOSYNTHETIC_PROCESS		20	0.46551725	1.10678	0.32520324	0.92334557	1.0	3558	tags=35%, list=16%, signal=42%
GO_NEGATIVE_REGULATION_OF_LYMPHOCYTE_MEDIATED_IMMUNITY	GO_NEGATIVE_REGULATION_OF_LYMPHOCYTE_MEDIATED_IMMUNITY		35	0.4769358	1.1061294	0.35117772	0.9236288	1.0	4474	tags=31%, list=21%, signal=40%
GO_POSITIVE_REGULATION_OF_TRANSPORTER_ACTIVITY	GO_POSITIVE_REGULATION_OF_TRANSPORTER_ACTIVITY		70	0.37946746	1.1057987	0.3065539	0.9227691	1.0	4678	tags=34%, list=22%, signal=44%
GO_RESPONSE_TO_PURINE_CONTAINING_COMPOUND	GO_RESPONSE_TO_PURINE_CONTAINING_COMPOUND		153	0.34195393	1.1052616	0.24798387	0.9226889	1.0	1792	tags=15%, list=8%, signal=16%
GO_NEGATIVE_REGULATION_OF_CYCLIC_NUCLEOTIDE_METABOLIC_PROCESS	GO_NEGATIVE_REGULATION_OF_CYCLIC_NUCLEOTIDE_METABOLIC_PROCESS		41	0.422021	1.1052133	0.34086242	0.9207606	1.0	2498	tags=20%, list=11%, signal=22%
GO_MULTICELLULAR_ORGANISM_GROWTH	GO_MULTICELLULAR_ORGANISM_GROWTH		74	0.33458152	1.1043395	0.29817444	0.92194486	1.0	4674	tags=32%, list=21%, signal=41%
GO_REGULATION_OF_DELAYED_RECTIFIER_POTASSIUM_CHANNEL_ACTIVITY	GO_REGULATION_OF_DELAYED_RECTIFIER_POTASSIUM_CHANNEL_ACTIVITY		18	0.3967629	1.1042081	0.2983871	0.9203901	1.0	3311	tags=33%, list=15%, signal=39%
GO_NEGATIVE_REGULATION_OF_ACTIN_FILAMENT_POLYMERIZATION	GO_NEGATIVE_REGULATION_OF_ACTIN_FILAMENT_POLYMERIZATION		43	0.4303116	1.1040792	0.3395445	0.918818	1.0	2958	tags=26%, list=14%, signal=30%
GO_MIDBRAIN_DEVELOPMENT	GO_MIDBRAIN_DEVELOPMENT		85	0.35263276	1.1040094	0.27620968	0.91700613	1.0	2740	tags=18%, list=13%, signal=20%
GO_REGULATION_OF_DNA_TEMPLATED_TRANSCRIPTION_ELONGATION	GO_REGULATION_OF_DNA_TEMPLATED_TRANSCRIPTION_ELONGATION		38	0.34025645	1.1037447	0.33461538	0.9159276	1.0	306	tags=5%, list=1%, signal=5%
GO_REGULATION_OF_ENERGY_HOMEOSTASIS	GO_REGULATION_OF_ENERGY_HOMEOSTASIS		17	0.47092384	1.1034495	0.30237153	0.91505164	1.0	1312	tags=24%, list=6%, signal=25%
GO_POSITIVE_REGULATION_OF_FATTY_ACID_METABOLIC_PROCESS	GO_POSITIVE_REGULATION_OF_FATTY_ACID_METABOLIC_PROCESS		33	0.42413637	1.1027633	0.31176472	0.9154955	1.0	2849	tags=27%, list=13%, signal=31%
GO_NEGATIVE_REGULATION_OF_TRANSPORTER_ACTIVITY	GO_NEGATIVE_REGULATION_OF_TRANSPORTER_ACTIVITY		60	0.41690314	1.1019523	0.3464567	0.91662556	1.0	2891	tags=27%, list=13%, signal=31%
GO_MONOSACCHARIDE_BIOSYNTHETIC_PROCESS	GO_MONOSACCHARIDE_BIOSYNTHETIC_PROCESS		53	0.39183885	1.1012987	0.29044834	0.9170608	1.0	3140	tags=30%, list=14%, signal=35%
GO_LIPOPROTEIN_BIOSYNTHETIC_PROCESS	GO_LIPOPROTEIN_BIOSYNTHETIC_PROCESS		82	0.31019506	1.100072	0.28402367	0.9195194	1.0	3936	tags=24%, list=18%, signal=30%
GO_MIDDLE_EAR_MORPHOGENESIS	GO_MIDDLE_EAR_MORPHOGENESIS		20	0.49156785	1.0977188	0.34016395	0.9261346	1.0	1557	tags=25%, list=7%, signal=27%
GO_POSITIVE_REGULATION_OF_ANION_TRANSPORT	GO_POSITIVE_REGULATION_OF_ANION_TRANSPORT		55	0.37852353	1.0970615	0.26938775	0.9265253	1.0	1833	tags=18%, list=8%, signal=20%
GO_NEGATIVE_REGULATION_OF_PROTEIN_POLYMERIZATION	GO_NEGATIVE_REGULATION_OF_PROTEIN_POLYMERIZATION		54	0.38568297	1.0967866	0.34063745	0.92555785	1.0	5358	tags=41%, list=25%, signal=54%
GO_ESTABLISHMENT_OR_MAINTENANCE_OF_EPITHELIAL_CELL_APICAL_BASAL_POLARITY	GO_ESTABLISHMENT_OR_MAINTENANCE_OF_EPITHELIAL_CELL_APICAL_BASAL_POLARITY		27	0.41021514	1.0958861	0.2992126	0.9269069	1.0	1261	tags=19%, list=6%, signal=20%
GO_KERATINOCYTE_DIFFERENTIATION	GO_KERATINOCYTE_DIFFERENTIATION		81	0.55158657	1.0958118	0.41762453	0.92512983	1.0	2871	tags=44%, list=13%, signal=51%
GO_REGULATION_OF_PROTEIN_LOCALIZATION_TO_CELL_SURFACE	GO_REGULATION_OF_PROTEIN_LOCALIZATION_TO_CELL_SURFACE		25	0.44322208	1.0958091	0.2942387	0.9231116	1.0	2810	tags=36%, list=13%, signal=41%
GO_TISSUE_HOMEOSTASIS	GO_TISSUE_HOMEOSTASIS		155	0.35423365	1.0956131	0.27991885	0.921797	1.0	2682	tags=19%, list=12%, signal=22%
GO_HINDLIMB_MORPHOGENESIS	GO_HINDLIMB_MORPHOGENESIS		36	0.41985187	1.0953863	0.30661324	0.9206113	1.0	546	tags=14%, list=3%, signal=14%
GO_RESPONSE_TO_SALT_STRESS	GO_RESPONSE_TO_SALT_STRESS		19	0.4577264	1.095252	0.30192307	0.91908866	1.0	1051	tags=21%, list=5%, signal=22%
GO_COENZYME_METABOLIC_PROCESS	GO_COENZYME_METABOLIC_PROCESS		241	0.31938085	1.0950613	0.30980393	0.9177942	1.0	3245	tags=22%, list=15%, signal=25%
GO_REGULATION_OF_DOPAMINE_SECRETION	GO_REGULATION_OF_DOPAMINE_SECRETION		22	0.4645426	1.0949374	0.3254902	0.9162559	1.0	2391	tags=18%, list=11%, signal=20%
GO_MITOCHONDRIAL_RESPIRATORY_CHAIN_COMPLEX_ASSEMBLY	GO_MITOCHONDRIAL_RESPIRATORY_CHAIN_COMPLEX_ASSEMBLY		60	0.3312949	1.0943781	0.38976377	0.91642356	1.0	7881	tags=60%, list=36%, signal=94%
GO_DEVELOPMENTAL_MATURATION	GO_DEVELOPMENTAL_MATURATION		181	0.31155884	1.0942515	0.24395162	0.91493547	1.0	1801	tags=14%, list=8%, signal=16%
GO_ANATOMICAL_STRUCTURE_MATURATION	GO_ANATOMICAL_STRUCTURE_MATURATION		38	0.43341696	1.0935864	0.33531746	0.9154712	1.0	2205	tags=21%, list=10%, signal=23%
GO_DIENCEPHALON_DEVELOPMENT	GO_DIENCEPHALON_DEVELOPMENT		76	0.37682864	1.092289	0.31958762	0.9182442	1.0	1394	tags=13%, list=6%, signal=14%
GO_REGULATION_OF_RECEPTOR_INTERNALIZATION	GO_REGULATION_OF_RECEPTOR_INTERNALIZATION		35	0.39191964	1.0917249	0.3121019	0.9183272	1.0	2147	tags=23%, list=10%, signal=25%
GO_RESPONSE_TO_OXYGEN_RADICAL	GO_RESPONSE_TO_OXYGEN_RADICAL		18	0.40958545	1.0914358	0.34435797	0.9173252	1.0	2875	tags=22%, list=13%, signal=26%
GO_HEME_BIOSYNTHETIC_PROCESS	GO_HEME_BIOSYNTHETIC_PROCESS		20	0.3642429	1.0913761	0.35341364	0.9155751	1.0	4915	tags=40%, list=23%, signal=52%
GO_CHAPERONE_MEDIATED_PROTEIN_FOLDING	GO_CHAPERONE_MEDIATED_PROTEIN_FOLDING		43	0.32286423	1.0893754	0.30739298	0.9210035	1.0	1605	tags=9%, list=7%, signal=10%
GO_CENTRAL_NERVOUS_SYSTEM_NEURON_DEVELOPMENT	GO_CENTRAL_NERVOUS_SYSTEM_NEURON_DEVELOPMENT		70	0.37441644	1.0890718	0.32480314	0.92016923	1.0	2691	tags=19%, list=12%, signal=21%
GO_NEGATIVE_REGULATION_OF_PEPTIDYL_SERINE_PHOSPHORYLATION	GO_NEGATIVE_REGULATION_OF_PEPTIDYL_SERINE_PHOSPHORYLATION		21	0.40661132	1.0886554	0.3088553	0.9198065	1.0	1439	tags=19%, list=7%, signal=20%
GO_POSITIVE_REGULATION_OF_MICROTUBULE_POLYMERIZATION_OR_DEPOLYMERIZATION	GO_POSITIVE_REGULATION_OF_MICROTUBULE_POLYMERIZATION_OR_DEPOLYMERIZATION		22	0.3977115	1.0885493	0.34063745	0.9182282	1.0	2897	tags=32%, list=13%, signal=37%
GO_NEGATIVE_REGULATION_OF_T_CELL_MEDIATED_IMMUNITY	GO_NEGATIVE_REGULATION_OF_T_CELL_MEDIATED_IMMUNITY		16	0.5317696	1.0884128	0.39787233	0.91678184	1.0	3398	tags=31%, list=16%, signal=37%
GO_CIRCULATORY_SYSTEM_PROCESS	GO_CIRCULATORY_SYSTEM_PROCESS		352	0.37050048	1.0881453	0.31034482	0.9158258	1.0	2886	tags=23%, list=13%, signal=26%
GO_ASSOCIATIVE_LEARNING	GO_ASSOCIATIVE_LEARNING		67	0.31559706	1.0877337	0.29718876	0.9153908	1.0	1189	tags=9%, list=5%, signal=9%
GO_NEGATIVE_REGULATION_OF_CATION_TRANSMEMBRANE_TRANSPORT	GO_NEGATIVE_REGULATION_OF_CATION_TRANSMEMBRANE_TRANSPORT		57	0.4226299	1.0866247	0.36217305	0.9175093	1.0	2891	tags=28%, list=13%, signal=32%
GO_REGULATION_OF_EXOCYTOSIS	GO_REGULATION_OF_EXOCYTOSIS		176	0.31034544	1.0864984	0.25548902	0.9160389	1.0	4434	tags=27%, list=20%, signal=34%
GO_LIPID_DIGESTION	GO_LIPID_DIGESTION		19	0.46015412	1.0862883	0.36477986	0.9148599	1.0	895	tags=16%, list=4%, signal=16%
GO_MITOCHONDRIAL_RESPIRATORY_CHAIN_COMPLEX_I_BIOGENESIS	GO_MITOCHONDRIAL_RESPIRATORY_CHAIN_COMPLEX_I_BIOGENESIS		48	0.33277243	1.0861834	0.3864542	0.9133925	1.0	7854	tags=58%, list=36%, signal=91%
GO_PROTEIN_KINASE_B_SIGNALING	GO_PROTEIN_KINASE_B_SIGNALING		33	0.42144814	1.085067	0.31198347	0.9154661	1.0	1047	tags=18%, list=5%, signal=19%
GO_REGULATION_OF_WATER_LOSS_VIA_SKIN	GO_REGULATION_OF_WATER_LOSS_VIA_SKIN		16	0.6850291	1.0838076	0.4392157	0.9180527	1.0	2331	tags=63%, list=11%, signal=70%
GO_GLYCOSIDE_METABOLIC_PROCESS	GO_GLYCOSIDE_METABOLIC_PROCESS		15	0.49536517	1.083587	0.37029704	0.916941	1.0	3325	tags=40%, list=15%, signal=47%
GO_REGULATION_OF_LIPOPOLYSACCHARIDE_MEDIATED_SIGNALING_PATHWAY	GO_REGULATION_OF_LIPOPOLYSACCHARIDE_MEDIATED_SIGNALING_PATHWAY		17	0.45451128	1.0834354	0.36477986	0.915608	1.0	2678	tags=29%, list=12%, signal=34%
GO_RENAL_SYSTEM_PROCESS	GO_RENAL_SYSTEM_PROCESS		98	0.3557276	1.0832565	0.33737373	0.91440016	1.0	1852	tags=19%, list=9%, signal=21%
GO_CYTOSOLIC_CALCIUM_ION_TRANSPORT	GO_CYTOSOLIC_CALCIUM_ION_TRANSPORT		49	0.44548798	1.0818967	0.34261242	0.9174294	1.0	5532	tags=41%, list=25%, signal=55%
GO_REGULATION_OF_BLOOD_CIRCULATION	GO_REGULATION_OF_BLOOD_CIRCULATION		285	0.36852112	1.081832	0.3326613	0.91581637	1.0	3494	tags=25%, list=16%, signal=30%
GO_GLYCOSYL_COMPOUND_METABOLIC_PROCESS	GO_GLYCOSYL_COMPOUND_METABOLIC_PROCESS		334	0.27330372	1.0816805	0.2981132	0.91449434	1.0	5229	tags=30%, list=24%, signal=38%
GO_NUCLEOBASE_METABOLIC_PROCESS	GO_NUCLEOBASE_METABOLIC_PROCESS		37	0.3920372	1.0813088	0.3111546	0.9139894	1.0	687	tags=14%, list=3%, signal=14%
GO_GLUTAMINE_FAMILY_AMINO_ACID_CATABOLIC_PROCESS	GO_GLUTAMINE_FAMILY_AMINO_ACID_CATABOLIC_PROCESS		23	0.4217479	1.0812453	0.33855185	0.9123232	1.0	5878	tags=48%, list=27%, signal=65%
GO_MODULATION_OF_GROWTH_OF_SYMBIONT_INVOLVED_IN_INTERACTION_WITH_HOST	GO_MODULATION_OF_GROWTH_OF_SYMBIONT_INVOLVED_IN_INTERACTION_WITH_HOST		16	0.48590764	1.0807818	0.35918367	0.91209346	1.0	515	tags=13%, list=2%, signal=13%
GO_POSITIVE_REGULATION_OF_ERBB_SIGNALING_PATHWAY	GO_POSITIVE_REGULATION_OF_ERBB_SIGNALING_PATHWAY		33	0.36937392	1.0804774	0.2970297	0.91135156	1.0	887	tags=15%, list=4%, signal=16%
GO_NEURONAL_ACTION_POTENTIAL	GO_NEURONAL_ACTION_POTENTIAL		26	0.4265696	1.0803849	0.34511435	0.90980273	1.0	2099	tags=15%, list=10%, signal=17%
GO_ALCOHOL_BIOSYNTHETIC_PROCESS	GO_ALCOHOL_BIOSYNTHETIC_PROCESS		107	0.35831004	1.0795602	0.34063745	0.91097337	1.0	3245	tags=25%, list=15%, signal=30%
GO_NEGATIVE_REGULATION_OF_STRESS_FIBER_ASSEMBLY	GO_NEGATIVE_REGULATION_OF_STRESS_FIBER_ASSEMBLY		16	0.4432511	1.0790846	0.34068137	0.91076094	1.0	3160	tags=31%, list=15%, signal=37%
GO_RESPONSE_TO_ETHANOL	GO_RESPONSE_TO_ETHANOL		134	0.32232678	1.078856	0.28375733	0.9097466	1.0	1833	tags=12%, list=8%, signal=13%
GO_CELLULAR_RESPONSE_TO_CAMP	GO_CELLULAR_RESPONSE_TO_CAMP		48	0.356567	1.078482	0.3122449	0.90917313	1.0	3168	tags=21%, list=15%, signal=24%
GO_NEGATIVE_REGULATION_OF_TOR_SIGNALING	GO_NEGATIVE_REGULATION_OF_TOR_SIGNALING		30	0.35097277	1.0784295	0.35849056	0.90754485	1.0	5473	tags=40%, list=25%, signal=53%
GO_NEGATIVE_REGULATION_OF_INFLAMMATORY_RESPONSE	GO_NEGATIVE_REGULATION_OF_INFLAMMATORY_RESPONSE		91	0.36384478	1.0780035	0.29006085	0.9071856	1.0	1661	tags=19%, list=8%, signal=20%
GO_NEGATIVE_REGULATION_OF_STRIATED_MUSCLE_CELL_DIFFERENTIATION	GO_NEGATIVE_REGULATION_OF_STRIATED_MUSCLE_CELL_DIFFERENTIATION		25	0.46970606	1.0777397	0.34615386	0.9063361	1.0	3632	tags=36%, list=17%, signal=43%
GO_N_GLYCAN_PROCESSING	GO_N_GLYCAN_PROCESSING		19	0.4760985	1.0767162	0.38636363	0.90817493	1.0	1125	tags=16%, list=5%, signal=17%
GO_ADENYLATE_CYCLASE_INHIBITING_G_PROTEIN_COUPLED_RECEPTOR_SIGNALING_PATHWAY	GO_ADENYLATE_CYCLASE_INHIBITING_G_PROTEIN_COUPLED_RECEPTOR_SIGNALING_PATHWAY		64	0.3542405	1.0743378	0.33817428	0.9146209	1.0	2391	tags=16%, list=11%, signal=18%
GO_DETOXIFICATION	GO_DETOXIFICATION		70	0.3783187	1.0741181	0.3207547	0.91360986	1.0	4667	tags=34%, list=21%, signal=44%
GO_ORGANOPHOSPHATE_BIOSYNTHETIC_PROCESS	GO_ORGANOPHOSPHATE_BIOSYNTHETIC_PROCESS		418	0.2642184	1.0739598	0.2581888	0.9122983	1.0	4298	tags=24%, list=20%, signal=29%
GO_REGULATION_OF_PLATELET_AGGREGATION	GO_REGULATION_OF_PLATELET_AGGREGATION		16	0.47429296	1.073951	0.35654008	0.9105274	1.0	2783	tags=44%, list=13%, signal=50%
GO_LIPOSACCHARIDE_METABOLIC_PROCESS	GO_LIPOSACCHARIDE_METABOLIC_PROCESS		106	0.31228966	1.0738932	0.3263158	0.9089063	1.0	3961	tags=26%, list=18%, signal=32%
GO_MACROPHAGE_ACTIVATION	GO_MACROPHAGE_ACTIVATION		31	0.4921732	1.073598	0.4004065	0.908103	1.0	1957	tags=26%, list=9%, signal=28%
GO_GLAND_DEVELOPMENT	GO_GLAND_DEVELOPMENT		379	0.31279925	1.0722944	0.26434427	0.91101664	1.0	2853	tags=20%, list=13%, signal=23%
GO_NUCLEOTIDE_EXCISION_REPAIR_DNA_DUPLEX_UNWINDING	GO_NUCLEOTIDE_EXCISION_REPAIR_DNA_DUPLEX_UNWINDING		21	0.35238525	1.0714943	0.37243947	0.9120609	1.0	1526	tags=10%, list=7%, signal=10%
GO_NEGATIVE_REGULATION_OF_LIPID_CATABOLIC_PROCESS	GO_NEGATIVE_REGULATION_OF_LIPID_CATABOLIC_PROCESS		18	0.46616957	1.0700562	0.35416666	0.915372	1.0	2713	tags=33%, list=12%, signal=38%
GO_REGULATION_OF_RECEPTOR_BINDING	GO_REGULATION_OF_RECEPTOR_BINDING		17	0.462245	1.0697141	0.35966736	0.9147986	1.0	1637	tags=24%, list=8%, signal=25%
GO_REGULATION_OF_CARBOHYDRATE_BIOSYNTHETIC_PROCESS	GO_REGULATION_OF_CARBOHYDRATE_BIOSYNTHETIC_PROCESS		79	0.35794678	1.0696856	0.2965932	0.91311556	1.0	2384	tags=22%, list=11%, signal=24%
GO_CELLULAR_RESPONSE_TO_PEPTIDE	GO_CELLULAR_RESPONSE_TO_PEPTIDE		263	0.2814406	1.0661908	0.30103093	0.9239512	1.0	3587	tags=21%, list=16%, signal=25%
GO_POSITIVE_REGULATION_OF_CATION_TRANSMEMBRANE_TRANSPORT	GO_POSITIVE_REGULATION_OF_CATION_TRANSMEMBRANE_TRANSPORT		90	0.36398447	1.0661039	0.3395445	0.92245466	1.0	4083	tags=29%, list=19%, signal=35%
GO_NEGATIVE_REGULATION_OF_ORGANELLE_ASSEMBLY	GO_NEGATIVE_REGULATION_OF_ORGANELLE_ASSEMBLY		22	0.38451457	1.0655452	0.34942085	0.92266625	1.0	4054	tags=36%, list=19%, signal=45%
GO_MYD88_DEPENDENT_TOLL_LIKE_RECEPTOR_SIGNALING_PATHWAY	GO_MYD88_DEPENDENT_TOLL_LIKE_RECEPTOR_SIGNALING_PATHWAY		32	0.47380012	1.065372	0.40447155	0.9214701	1.0	2678	tags=22%, list=12%, signal=25%
GO_ERK1_AND_ERK2_CASCADE	GO_ERK1_AND_ERK2_CASCADE		22	0.44298288	1.0644218	0.3834746	0.92296064	1.0	439	tags=14%, list=2%, signal=14%
GO_RESPONSE_TO_EPINEPHRINE	GO_RESPONSE_TO_EPINEPHRINE		16	0.48345295	1.0639528	0.37298387	0.92287934	1.0	1312	tags=25%, list=6%, signal=27%
GO_CALCIUM_ION_IMPORT_INTO_CYTOSOL	GO_CALCIUM_ION_IMPORT_INTO_CYTOSOL		38	0.45196187	1.0628947	0.37634408	0.9247368	1.0	2419	tags=24%, list=11%, signal=27%
GO_REGULATION_OF_PLASMA_LIPOPROTEIN_PARTICLE_LEVELS	GO_REGULATION_OF_PLASMA_LIPOPROTEIN_PARTICLE_LEVELS		45	0.4110544	1.0627805	0.36895162	0.9233689	1.0	2713	tags=22%, list=12%, signal=25%
GO_PERIPHERAL_NERVOUS_SYSTEM_AXON_ENSHEATHMENT	GO_PERIPHERAL_NERVOUS_SYSTEM_AXON_ENSHEATHMENT		21	0.3973162	1.0624732	0.3942505	0.92265964	1.0	3251	tags=29%, list=15%, signal=34%
GO_SCHWANN_CELL_DEVELOPMENT	GO_SCHWANN_CELL_DEVELOPMENT		25	0.38735014	1.0624527	0.38509318	0.9209453	1.0	3251	tags=32%, list=15%, signal=38%
GO_PIGMENT_CELL_DIFFERENTIATION	GO_PIGMENT_CELL_DIFFERENTIATION		27	0.40474743	1.061948	0.35950413	0.9209514	1.0	4092	tags=41%, list=19%, signal=50%
GO_POSITIVE_REGULATION_OF_CELLULAR_RESPONSE_TO_TRANSFORMING_GROWTH_FACTOR_BETA_STIMULUS	GO_POSITIVE_REGULATION_OF_CELLULAR_RESPONSE_TO_TRANSFORMING_GROWTH_FACTOR_BETA_STIMULUS		24	0.40429494	1.0615834	0.35387674	0.9204212	1.0	1095	tags=17%, list=5%, signal=18%
GO_AGING	GO_AGING		257	0.3104738	1.060852	0.3121019	0.9212992	1.0	1609	tags=12%, list=7%, signal=13%
GO_PURINE_CONTAINING_COMPOUND_CATABOLIC_PROCESS	GO_PURINE_CONTAINING_COMPOUND_CATABOLIC_PROCESS		47	0.355942	1.0604105	0.35076252	0.92114633	1.0	4613	tags=40%, list=21%, signal=51%
GO_FEAR_RESPONSE	GO_FEAR_RESPONSE		28	0.3821653	1.0577937	0.37629938	0.9287605	1.0	4194	tags=29%, list=19%, signal=35%
GO_REGULATION_OF_LIPID_CATABOLIC_PROCESS	GO_REGULATION_OF_LIPID_CATABOLIC_PROCESS		48	0.35443184	1.0573992	0.35729387	0.9283311	1.0	3197	tags=21%, list=15%, signal=24%
GO_REGULATION_OF_REGULATED_SECRETORY_PATHWAY	GO_REGULATION_OF_REGULATED_SECRETORY_PATHWAY		121	0.32387206	1.0563146	0.32783505	0.9303727	1.0	3246	tags=21%, list=15%, signal=25%
GO_STEM_CELL_PROLIFERATION	GO_STEM_CELL_PROLIFERATION		58	0.39810365	1.0561568	0.36065573	0.9291696	1.0	1347	tags=16%, list=6%, signal=16%
GO_SULFUR_COMPOUND_TRANSPORT	GO_SULFUR_COMPOUND_TRANSPORT		30	0.37210655	1.0545287	0.3605313	0.93299365	1.0	4706	tags=33%, list=22%, signal=42%
GO_HORMONE_BIOSYNTHETIC_PROCESS	GO_HORMONE_BIOSYNTHETIC_PROCESS		46	0.38572016	1.054403	0.36639675	0.9316768	1.0	3278	tags=24%, list=15%, signal=28%
GO_REGULATION_OF_ACTION_POTENTIAL	GO_REGULATION_OF_ACTION_POTENTIAL		37	0.3599422	1.0542645	0.37371662	0.930383	1.0	3896	tags=35%, list=18%, signal=43%
GO_REGULATION_OF_CALCIUM_MEDIATED_SIGNALING	GO_REGULATION_OF_CALCIUM_MEDIATED_SIGNALING		72	0.42438987	1.0541186	0.3803419	0.92915654	1.0	2500	tags=28%, list=11%, signal=31%
GO_NITROGEN_CYCLE_METABOLIC_PROCESS	GO_NITROGEN_CYCLE_METABOLIC_PROCESS		15	0.49251178	1.0541106	0.38361266	0.92744005	1.0	2562	tags=33%, list=12%, signal=38%
GO_B_CELL_MEDIATED_IMMUNITY	GO_B_CELL_MEDIATED_IMMUNITY		71	0.45614362	1.0527464	0.43841335	0.9303448	1.0	4492	tags=38%, list=21%, signal=48%
GO_RESPONSE_TO_BMP	GO_RESPONSE_TO_BMP		89	0.3743183	1.0520337	0.35912699	0.9312014	1.0	3505	tags=26%, list=16%, signal=31%
GO_REGULATION_OF_BLOOD_PRESSURE	GO_REGULATION_OF_BLOOD_PRESSURE		162	0.33234346	1.051721	0.36055776	0.93050283	1.0	2738	tags=21%, list=13%, signal=24%
GO_INSULIN_RECEPTOR_SIGNALING_PATHWAY	GO_INSULIN_RECEPTOR_SIGNALING_PATHWAY		76	0.31007233	1.051397	0.34221312	0.9299706	1.0	4208	tags=26%, list=19%, signal=33%
GO_REGULATION_OF_CATION_CHANNEL_ACTIVITY	GO_REGULATION_OF_CATION_CHANNEL_ACTIVITY		83	0.37773573	1.0512376	0.38539553	0.9288545	1.0	4678	tags=35%, list=22%, signal=44%
GO_REGULATION_OF_CELLULAR_KETONE_METABOLIC_PROCESS	GO_REGULATION_OF_CELLULAR_KETONE_METABOLIC_PROCESS		160	0.28228405	1.0511727	0.34004024	0.9273654	1.0	2957	tags=18%, list=14%, signal=21%
GO_NEGATIVE_REGULATION_OF_ANOIKIS	GO_NEGATIVE_REGULATION_OF_ANOIKIS		17	0.4278539	1.0509914	0.38429752	0.92630106	1.0	355	tags=18%, list=2%, signal=18%
GO_POSITIVE_REGULATION_OF_LIPID_METABOLIC_PROCESS	GO_POSITIVE_REGULATION_OF_LIPID_METABOLIC_PROCESS		122	0.33768842	1.0505644	0.31863728	0.9260624	1.0	3735	tags=27%, list=17%, signal=32%
GO_RESPONSE_TO_PROSTAGLANDIN	GO_RESPONSE_TO_PROSTAGLANDIN		33	0.4718839	1.0501587	0.39321357	0.9258006	1.0	720	tags=18%, list=3%, signal=19%
GO_FUCOSYLATION	GO_FUCOSYLATION		22	0.43683633	1.0501562	0.3954918	0.9241108	1.0	1206	tags=18%, list=6%, signal=19%
GO_CELL_CELL_RECOGNITION	GO_CELL_CELL_RECOGNITION		53	0.37735024	1.0501477	0.41482967	0.92243654	1.0	4004	tags=19%, list=18%, signal=23%
GO_SULFUR_COMPOUND_CATABOLIC_PROCESS	GO_SULFUR_COMPOUND_CATABOLIC_PROCESS		38	0.4277934	1.0486948	0.3760504	0.92570394	1.0	3194	tags=32%, list=15%, signal=37%
GO_LIPOPROTEIN_METABOLIC_PROCESS	GO_LIPOPROTEIN_METABOLIC_PROCESS		121	0.28949845	1.0484954	0.36633664	0.9246471	1.0	3702	tags=21%, list=17%, signal=25%
GO_REGULATION_OF_RAS_PROTEIN_SIGNAL_TRANSDUCTION	GO_REGULATION_OF_RAS_PROTEIN_SIGNAL_TRANSDUCTION		177	0.29620135	1.048437	0.33732533	0.9231711	1.0	4108	tags=27%, list=19%, signal=32%
GO_NEGATIVE_REGULATION_OF_SECRETION	GO_NEGATIVE_REGULATION_OF_SECRETION		188	0.32429442	1.0477777	0.3566879	0.9236183	1.0	2785	tags=20%, list=13%, signal=23%
GO_MONOAMINE_TRANSPORT	GO_MONOAMINE_TRANSPORT		22	0.41483003	1.0476974	0.4	0.92222047	1.0	2789	tags=23%, list=13%, signal=26%
GO_BROWN_FAT_CELL_DIFFERENTIATION	GO_BROWN_FAT_CELL_DIFFERENTIATION		29	0.4330464	1.0475504	0.38832998	0.9210154	1.0	1356	tags=24%, list=6%, signal=26%
GO_JAK_STAT_CASCADE_INVOLVED_IN_GROWTH_HORMONE_SIGNALING_PATHWAY	GO_JAK_STAT_CASCADE_INVOLVED_IN_GROWTH_HORMONE_SIGNALING_PATHWAY		15	0.46337566	1.0473582	0.43442622	0.91998416	1.0	3083	tags=20%, list=14%, signal=23%
GO_NEGATIVE_REGULATION_OF_CALCIUM_ION_TRANSMEMBRANE_TRANSPORT	GO_NEGATIVE_REGULATION_OF_CALCIUM_ION_TRANSMEMBRANE_TRANSPORT		26	0.5031072	1.0473235	0.39918533	0.9184609	1.0	1909	tags=27%, list=9%, signal=29%
GO_REGULATION_OF_TYROSINE_PHOSPHORYLATION_OF_STAT5_PROTEIN	GO_REGULATION_OF_TYROSINE_PHOSPHORYLATION_OF_STAT5_PROTEIN		20	0.4429544	1.0468755	0.3966942	0.9183266	1.0	1161	tags=15%, list=5%, signal=16%
GO_ORGANIC_ANION_TRANSPORT	GO_ORGANIC_ANION_TRANSPORT		352	0.2902245	1.0467175	0.31683168	0.9172373	1.0	2791	tags=17%, list=13%, signal=19%
GO_NEGATIVE_REGULATION_OF_RESPONSE_TO_ENDOPLASMIC_RETICULUM_STRESS	GO_NEGATIVE_REGULATION_OF_RESPONSE_TO_ENDOPLASMIC_RETICULUM_STRESS		33	0.38347638	1.0463703	0.3943662	0.91674113	1.0	2683	tags=12%, list=12%, signal=14%
GO_GLYCOSYLATION	GO_GLYCOSYLATION		246	0.32773495	1.0458459	0.37966806	0.916875	1.0	3217	tags=19%, list=15%, signal=22%
GO_FATTY_ACYL_COA_METABOLIC_PROCESS	GO_FATTY_ACYL_COA_METABOLIC_PROCESS		45	0.3528778	1.0450873	0.37931034	0.9178276	1.0	3119	tags=27%, list=14%, signal=31%
GO_REGULATION_OF_POSTSYNAPTIC_MEMBRANE_POTENTIAL	GO_REGULATION_OF_POSTSYNAPTIC_MEMBRANE_POTENTIAL		54	0.36338037	1.0450147	0.37979797	0.91644835	1.0	1825	tags=13%, list=8%, signal=14%
GO_RESPONSE_TO_ORGANOPHOSPHORUS	GO_RESPONSE_TO_ORGANOPHOSPHORUS		134	0.31742367	1.0442264	0.3306773	0.917441	1.0	1078	tags=11%, list=5%, signal=12%
GO_GLUCOSE_6_PHOSPHATE_METABOLIC_PROCESS	GO_GLUCOSE_6_PHOSPHATE_METABOLIC_PROCESS		21	0.4119022	1.0436652	0.4236948	0.9176766	1.0	5268	tags=38%, list=24%, signal=50%
GO_ISOPRENOID_BIOSYNTHETIC_PROCESS	GO_ISOPRENOID_BIOSYNTHETIC_PROCESS		23	0.45334604	1.0433569	0.4176707	0.91716564	1.0	5347	tags=48%, list=25%, signal=63%
GO_REGULATION_OF_CATION_TRANSMEMBRANE_TRANSPORT	GO_REGULATION_OF_CATION_TRANSMEMBRANE_TRANSPORT		199	0.35122326	1.0427686	0.4012474	0.91745347	1.0	4083	tags=29%, list=19%, signal=35%
GO_RESPONSE_TO_PROSTAGLANDIN_E	GO_RESPONSE_TO_PROSTAGLANDIN_E		25	0.4937206	1.0425073	0.41841003	0.9167255	1.0	1690	tags=20%, list=8%, signal=22%
GO_RESPONSE_TO_UV_B	GO_RESPONSE_TO_UV_B		16	0.4566092	1.0418559	0.38398358	0.9174183	1.0	1636	tags=25%, list=8%, signal=27%
GO_NEGATIVE_REGULATION_OF_LEUKOCYTE_MEDIATED_IMMUNITY	GO_NEGATIVE_REGULATION_OF_LEUKOCYTE_MEDIATED_IMMUNITY		46	0.45011115	1.041568	0.41458333	0.9168705	1.0	4474	tags=33%, list=21%, signal=41%
GO_PARTURITION	GO_PARTURITION		20	0.44823977	1.0402756	0.3694779	0.9194626	1.0	742	tags=25%, list=3%, signal=26%
GO_ADULT_LOCOMOTORY_BEHAVIOR	GO_ADULT_LOCOMOTORY_BEHAVIOR		76	0.33899024	1.0400443	0.39130434	0.9186754	1.0	3978	tags=24%, list=18%, signal=29%
GO_NEGATIVE_REGULATION_OF_RESPONSE_TO_DNA_DAMAGE_STIMULUS	GO_NEGATIVE_REGULATION_OF_RESPONSE_TO_DNA_DAMAGE_STIMULUS		45	0.33119443	1.0399741	0.375	0.9172989	1.0	347	tags=9%, list=2%, signal=9%
GO_REGULATION_OF_REACTIVE_OXYGEN_SPECIES_BIOSYNTHETIC_PROCESS	GO_REGULATION_OF_REACTIVE_OXYGEN_SPECIES_BIOSYNTHETIC_PROCESS		63	0.3782361	1.0395281	0.37651822	0.9171934	1.0	3566	tags=33%, list=16%, signal=40%
GO_NEGATIVE_REGULATION_OF_INTERLEUKIN_6_PRODUCTION	GO_NEGATIVE_REGULATION_OF_INTERLEUKIN_6_PRODUCTION		30	0.4876611	1.0392293	0.41894737	0.91669047	1.0	3479	tags=40%, list=16%, signal=48%
GO_REGULATION_OF_HEAT_GENERATION	GO_REGULATION_OF_HEAT_GENERATION		15	0.51107436	1.0390781	0.3767535	0.91558796	1.0	2108	tags=53%, list=10%, signal=59%
GO_RESPONSE_TO_TRANSITION_METAL_NANOPARTICLE	GO_RESPONSE_TO_TRANSITION_METAL_NANOPARTICLE		141	0.29534096	1.0389775	0.35641548	0.91434515	1.0	2847	tags=19%, list=13%, signal=22%
GO_FOREBRAIN_CELL_MIGRATION	GO_FOREBRAIN_CELL_MIGRATION		60	0.3433058	1.0383327	0.39880952	0.91490114	1.0	487	tags=10%, list=2%, signal=10%
GO_NEGATIVE_REGULATION_OF_I_KAPPAB_KINASE_NF_KAPPAB_SIGNALING	GO_NEGATIVE_REGULATION_OF_I_KAPPAB_KINASE_NF_KAPPAB_SIGNALING		47	0.3517002	1.0381038	0.375	0.91412425	1.0	1323	tags=13%, list=6%, signal=14%
GO_OLIGODENDROCYTE_DIFFERENTIATION	GO_OLIGODENDROCYTE_DIFFERENTIATION		57	0.3633119	1.0380902	0.3830645	0.91258353	1.0	2797	tags=26%, list=13%, signal=30%
GO_NEGATIVE_REGULATION_OF_TRANSCRIPTION_FACTOR_IMPORT_INTO_NUCLEUS	GO_NEGATIVE_REGULATION_OF_TRANSCRIPTION_FACTOR_IMPORT_INTO_NUCLEUS		36	0.3380138	1.0376399	0.3777336	0.91253513	1.0	2974	tags=22%, list=14%, signal=26%
GO_STEROID_BIOSYNTHETIC_PROCESS	GO_STEROID_BIOSYNTHETIC_PROCESS		107	0.35535762	1.0375808	0.37979797	0.9111662	1.0	3767	tags=28%, list=17%, signal=34%
GO_ERYTHROCYTE_HOMEOSTASIS	GO_ERYTHROCYTE_HOMEOSTASIS		70	0.3200705	1.037452	0.42276424	0.91005605	1.0	3663	tags=20%, list=17%, signal=24%
GO_ANION_TRANSMEMBRANE_TRANSPORT	GO_ANION_TRANSMEMBRANE_TRANSPORT		231	0.27591422	1.0373594	0.3550864	0.90877426	1.0	3407	tags=19%, list=16%, signal=22%
GO_POSITIVE_REGULATION_OF_STEROL_TRANSPORT	GO_POSITIVE_REGULATION_OF_STEROL_TRANSPORT		17	0.4619756	1.0373434	0.39248434	0.9072616	1.0	2041	tags=35%, list=9%, signal=39%
GO_DENDRITIC_CELL_CHEMOTAXIS	GO_DENDRITIC_CELL_CHEMOTAXIS		16	0.6000455	1.0372071	0.45918366	0.90618855	1.0	2744	tags=31%, list=13%, signal=36%
GO_REGULATION_OF_HOMEOSTATIC_PROCESS	GO_REGULATION_OF_HOMEOSTATIC_PROCESS		424	0.30579013	1.0366344	0.36514524	0.90647906	1.0	2749	tags=18%, list=13%, signal=20%
GO_REGULATION_OF_ACUTE_INFLAMMATORY_RESPONSE	GO_REGULATION_OF_ACUTE_INFLAMMATORY_RESPONSE		67	0.41648862	1.0361787	0.41308793	0.9064388	1.0	2931	tags=27%, list=13%, signal=31%
GO_DEFENSE_RESPONSE_TO_FUNGUS	GO_DEFENSE_RESPONSE_TO_FUNGUS		35	0.40987176	1.0360366	0.4063745	0.9053421	1.0	3968	tags=34%, list=18%, signal=42%
GO_ORGANIC_HYDROXY_COMPOUND_CATABOLIC_PROCESS	GO_ORGANIC_HYDROXY_COMPOUND_CATABOLIC_PROCESS		71	0.35528004	1.0358006	0.38945234	0.9045731	1.0	2716	tags=23%, list=12%, signal=26%
GO_REGULATION_OF_NITRIC_OXIDE_SYNTHASE_ACTIVITY	GO_REGULATION_OF_NITRIC_OXIDE_SYNTHASE_ACTIVITY		47	0.3336942	1.035558	0.3599182	0.90386444	1.0	3566	tags=23%, list=16%, signal=28%
GO_REGULATION_OF_GLUCOSE_TRANSPORT	GO_REGULATION_OF_GLUCOSE_TRANSPORT		93	0.32258105	1.0349729	0.37894738	0.90410835	1.0	1860	tags=16%, list=9%, signal=18%
GO_STEROL_HOMEOSTASIS	GO_STEROL_HOMEOSTASIS		55	0.34286147	1.0347492	0.39484128	0.903353	1.0	2681	tags=20%, list=12%, signal=23%
GO_REGULATION_OF_POTASSIUM_ION_TRANSMEMBRANE_TRANSPORT	GO_REGULATION_OF_POTASSIUM_ION_TRANSMEMBRANE_TRANSPORT		60	0.33471474	1.0346441	0.39641434	0.9022079	1.0	3924	tags=30%, list=18%, signal=37%
GO_REGULATION_OF_SMOOTH_MUSCLE_CELL_PROLIFERATION	GO_REGULATION_OF_SMOOTH_MUSCLE_CELL_PROLIFERATION		98	0.33808205	1.0337396	0.37449393	0.903586	1.0	1322	tags=15%, list=6%, signal=16%
GO_REGULATION_OF_SENSORY_PERCEPTION	GO_REGULATION_OF_SENSORY_PERCEPTION		33	0.39949185	1.0335244	0.41165048	0.9027248	1.0	1323	tags=15%, list=6%, signal=16%
GO_NITRIC_OXIDE_MEDIATED_SIGNAL_TRANSDUCTION	GO_NITRIC_OXIDE_MEDIATED_SIGNAL_TRANSDUCTION		18	0.5294217	1.0333487	0.4413519	0.90179676	1.0	1340	tags=28%, list=6%, signal=30%
GO_CELLULAR_TRANSITION_METAL_ION_HOMEOSTASIS	GO_CELLULAR_TRANSITION_METAL_ION_HOMEOSTASIS		74	0.31875953	1.0320287	0.38019803	0.9046222	1.0	2211	tags=16%, list=10%, signal=18%
GO_PROTEIN_POLYMERIZATION	GO_PROTEIN_POLYMERIZATION		64	0.3313009	1.0319904	0.3919192	0.9032325	1.0	2345	tags=19%, list=11%, signal=21%
GO_IRON_ION_TRANSPORT	GO_IRON_ION_TRANSPORT		51	0.36315182	1.0318217	0.39	0.90222716	1.0	304	tags=10%, list=1%, signal=10%
GO_POSITIVE_REGULATION_OF_TOR_SIGNALING	GO_POSITIVE_REGULATION_OF_TOR_SIGNALING		27	0.34855577	1.0313601	0.39130434	0.9021824	1.0	29	tags=4%, list=0%, signal=4%
GO_RESPONSE_TO_MONOAMINE	GO_RESPONSE_TO_MONOAMINE		35	0.37478355	1.0313358	0.38932806	0.90076226	1.0	1690	tags=17%, list=8%, signal=19%
GO_NEGATIVE_REGULATION_OF_TRANSPORT	GO_NEGATIVE_REGULATION_OF_TRANSPORT		427	0.29687613	1.031259	0.38689217	0.89950866	1.0	2906	tags=19%, list=13%, signal=22%
GO_MACROMOLECULAR_COMPLEX_REMODELING	GO_MACROMOLECULAR_COMPLEX_REMODELING		24	0.4579159	1.0305682	0.40612245	0.9003273	1.0	1143	tags=17%, list=5%, signal=18%
GO_NEGATIVE_REGULATION_OF_REACTIVE_OXYGEN_SPECIES_METABOLIC_PROCESS	GO_NEGATIVE_REGULATION_OF_REACTIVE_OXYGEN_SPECIES_METABOLIC_PROCESS		40	0.31827807	1.0298702	0.39562625	0.9011541	1.0	1277	tags=15%, list=6%, signal=16%
GO_CELLULAR_RESPONSE_TO_INTERLEUKIN_6	GO_CELLULAR_RESPONSE_TO_INTERLEUKIN_6		21	0.4017695	1.029462	0.42418426	0.9009747	1.0	1412	tags=14%, list=6%, signal=15%
GO_ALPHA_BETA_T_CELL_DIFFERENTIATION	GO_ALPHA_BETA_T_CELL_DIFFERENTIATION		44	0.48224506	1.029178	0.46710527	0.90043765	1.0	5553	tags=52%, list=26%, signal=70%
GO_ACTIN_NUCLEATION	GO_ACTIN_NUCLEATION		22	0.35246935	1.0291414	0.42307693	0.8990898	1.0	3191	tags=27%, list=15%, signal=32%
GO_REGULATION_OF_HEART_CONTRACTION	GO_REGULATION_OF_HEART_CONTRACTION		214	0.36910483	1.029002	0.4231537	0.8980822	1.0	3333	tags=25%, list=15%, signal=29%
GO_S_ADENOSYLMETHIONINE_METABOLIC_PROCESS	GO_S_ADENOSYLMETHIONINE_METABOLIC_PROCESS		18	0.39567783	1.0288888	0.45	0.8969748	1.0	2604	tags=22%, list=12%, signal=25%
GO_CELLULAR_RESPONSE_TO_GLUCAGON_STIMULUS	GO_CELLULAR_RESPONSE_TO_GLUCAGON_STIMULUS		38	0.3641436	1.028772	0.4178499	0.895872	1.0	4410	tags=32%, list=20%, signal=40%
GO_REGULATION_OF_RESPONSE_TO_OXIDATIVE_STRESS	GO_REGULATION_OF_RESPONSE_TO_OXIDATIVE_STRESS		61	0.31317958	1.0286293	0.4	0.8948921	1.0	1705	tags=16%, list=8%, signal=18%
GO_REGULATION_OF_STRIATED_MUSCLE_CONTRACTION	GO_REGULATION_OF_STRIATED_MUSCLE_CONTRACTION		76	0.41717318	1.0286145	0.4442231	0.89348227	1.0	3333	tags=29%, list=15%, signal=34%
GO_REGULATION_OF_CELLULAR_RESPIRATION	GO_REGULATION_OF_CELLULAR_RESPIRATION		22	0.38065714	1.0285505	0.4096154	0.8922181	1.0	4410	tags=36%, list=20%, signal=46%
GO_MESONEPHROS_DEVELOPMENT	GO_MESONEPHROS_DEVELOPMENT		89	0.36794853	1.0285321	0.40552017	0.89082915	1.0	2704	tags=22%, list=12%, signal=26%
GO_NEUROTRANSMITTER_UPTAKE	GO_NEUROTRANSMITTER_UPTAKE		15	0.45220903	1.0281057	0.42857143	0.89077896	1.0	2279	tags=27%, list=10%, signal=30%
GO_ACTOMYOSIN_STRUCTURE_ORGANIZATION	GO_ACTOMYOSIN_STRUCTURE_ORGANIZATION		75	0.4804848	1.0277606	0.43574297	0.8904448	1.0	2338	tags=32%, list=11%, signal=36%
GO_ARP2_3_COMPLEX_MEDIATED_ACTIN_NUCLEATION	GO_ARP2_3_COMPLEX_MEDIATED_ACTIN_NUCLEATION		16	0.394394	1.0272769	0.42970297	0.8905756	1.0	3191	tags=31%, list=15%, signal=37%
GO_ALPHA_AMINO_ACID_METABOLIC_PROCESS	GO_ALPHA_AMINO_ACID_METABOLIC_PROCESS		210	0.31203723	1.0272733	0.37181997	0.8891381	1.0	2604	tags=19%, list=12%, signal=21%
GO_ACTION_POTENTIAL	GO_ACTION_POTENTIAL		89	0.3474532	1.0260105	0.39958158	0.89181983	1.0	5156	tags=29%, list=24%, signal=38%
GO_REGULATION_OF_ORGANIC_ACID_TRANSPORT	GO_REGULATION_OF_ORGANIC_ACID_TRANSPORT		46	0.35735375	1.0257177	0.39173228	0.8913763	1.0	2391	tags=24%, list=11%, signal=27%
GO_REGULATION_OF_RYANODINE_SENSITIVE_CALCIUM_RELEASE_CHANNEL_ACTIVITY	GO_REGULATION_OF_RYANODINE_SENSITIVE_CALCIUM_RELEASE_CHANNEL_ACTIVITY		25	0.48632205	1.0238998	0.45725647	0.89586705	1.0	4455	tags=44%, list=20%, signal=55%
GO_RESPONSE_TO_OSMOTIC_STRESS	GO_RESPONSE_TO_OSMOTIC_STRESS		62	0.33018818	1.0233237	0.40041068	0.8963889	1.0	2849	tags=24%, list=13%, signal=28%
GO_PIGMENTATION	GO_PIGMENTATION		82	0.30378136	1.0233136	0.40329218	0.8949738	1.0	4448	tags=29%, list=20%, signal=37%
GO_REGULATION_OF_FAT_CELL_DIFFERENTIATION	GO_REGULATION_OF_FAT_CELL_DIFFERENTIATION		97	0.34672913	1.021938	0.41164657	0.89794314	1.0	2754	tags=24%, list=13%, signal=27%
GO_MYOTUBE_DIFFERENTIATION	GO_MYOTUBE_DIFFERENTIATION		51	0.40590444	1.0211954	0.428	0.8988077	1.0	2389	tags=22%, list=11%, signal=24%
GO_REGULATION_OF_POLYSACCHARIDE_METABOLIC_PROCESS	GO_REGULATION_OF_POLYSACCHARIDE_METABOLIC_PROCESS		40	0.36611977	1.0208794	0.4253112	0.89838725	1.0	1344	tags=18%, list=6%, signal=19%
GO_REGULATION_OF_CHOLESTEROL_METABOLIC_PROCESS	GO_REGULATION_OF_CHOLESTEROL_METABOLIC_PROCESS		22	0.42919457	1.0207508	0.42178217	0.8973202	1.0	4197	tags=45%, list=19%, signal=56%
GO_GANGLIOSIDE_METABOLIC_PROCESS	GO_GANGLIOSIDE_METABOLIC_PROCESS		25	0.3763972	1.0201669	0.40980393	0.89779687	1.0	805	tags=8%, list=4%, signal=8%
GO_PROTEIN_TETRAMERIZATION	GO_PROTEIN_TETRAMERIZATION		120	0.28259677	1.0196102	0.42884615	0.8980874	1.0	3245	tags=18%, list=15%, signal=20%
GO_CARDIAC_MUSCLE_CELL_ACTION_POTENTIAL	GO_CARDIAC_MUSCLE_CELL_ACTION_POTENTIAL		36	0.41174135	1.0195035	0.43811396	0.89698106	1.0	2354	tags=19%, list=11%, signal=22%
GO_POSITIVE_REGULATION_OF_RECEPTOR_MEDIATED_ENDOCYTOSIS	GO_POSITIVE_REGULATION_OF_RECEPTOR_MEDIATED_ENDOCYTOSIS		44	0.39177293	1.0183964	0.43125	0.8991288	1.0	2354	tags=27%, list=11%, signal=31%
GO_REGULATION_OF_MITOCHONDRIAL_DEPOLARIZATION	GO_REGULATION_OF_MITOCHONDRIAL_DEPOLARIZATION		17	0.4799026	1.0175213	0.4386318	0.9004983	1.0	992	tags=24%, list=5%, signal=25%
GO_REGULATION_OF_HEART_RATE_BY_CARDIAC_CONDUCTION	GO_REGULATION_OF_HEART_RATE_BY_CARDIAC_CONDUCTION		29	0.3810808	1.0173527	0.41282564	0.899587	1.0	3896	tags=34%, list=18%, signal=42%
GO_RESPONSE_TO_STIMULUS_INVOLVED_IN_REGULATION_OF_MUSCLE_ADAPTATION	GO_RESPONSE_TO_STIMULUS_INVOLVED_IN_REGULATION_OF_MUSCLE_ADAPTATION		15	0.54410756	1.0169257	0.46558705	0.8996021	1.0	2299	tags=40%, list=11%, signal=45%
GO_CALCIUM_ION_REGULATED_EXOCYTOSIS	GO_CALCIUM_ION_REGULATED_EXOCYTOSIS		72	0.34371558	1.0168397	0.43636364	0.89850694	1.0	3246	tags=24%, list=15%, signal=28%
GO_APOPTOTIC_PROCESS_INVOLVED_IN_DEVELOPMENT	GO_APOPTOTIC_PROCESS_INVOLVED_IN_DEVELOPMENT		20	0.41830102	1.0168047	0.44752476	0.8971813	1.0	2536	tags=30%, list=12%, signal=34%
GO_REGULATION_OF_CIRCADIAN_RHYTHM	GO_REGULATION_OF_CIRCADIAN_RHYTHM		98	0.2797837	1.016465	0.43097016	0.8968298	1.0	2639	tags=17%, list=12%, signal=20%
GO_VIRAL_GENOME_REPLICATION	GO_VIRAL_GENOME_REPLICATION		19	0.36361295	1.0163873	0.4460285	0.8956505	1.0	2652	tags=21%, list=12%, signal=24%
GO_REGULATION_OF_ICOSANOID_SECRETION	GO_REGULATION_OF_ICOSANOID_SECRETION		19	0.42530596	1.0161974	0.42942345	0.8948102	1.0	1711	tags=26%, list=8%, signal=29%
GO_MYOFIBRIL_ASSEMBLY	GO_MYOFIBRIL_ASSEMBLY		47	0.5601076	1.0160427	0.48582995	0.8938626	1.0	2338	tags=40%, list=11%, signal=45%
GO_WALKING_BEHAVIOR	GO_WALKING_BEHAVIOR		30	0.33914363	1.0153221	0.46458334	0.8946948	1.0	5033	tags=30%, list=23%, signal=39%
GO_REGULATION_OF_EXCRETION	GO_REGULATION_OF_EXCRETION		28	0.4078082	1.0135539	0.42566192	0.898901	1.0	2581	tags=21%, list=12%, signal=24%
GO_REGULATION_OF_POTASSIUM_ION_TRANSMEMBRANE_TRANSPORTER_ACTIVITY	GO_REGULATION_OF_POTASSIUM_ION_TRANSMEMBRANE_TRANSPORTER_ACTIVITY		41	0.36744615	1.0134448	0.4491018	0.89784455	1.0	3311	tags=29%, list=15%, signal=34%
GO_VISUAL_BEHAVIOR	GO_VISUAL_BEHAVIOR		46	0.32082546	1.0126088	0.44512194	0.8990623	1.0	1189	tags=11%, list=5%, signal=11%
GO_REGULATION_OF_KIDNEY_DEVELOPMENT	GO_REGULATION_OF_KIDNEY_DEVELOPMENT		55	0.37727392	1.0120116	0.41755888	0.8995433	1.0	1141	tags=18%, list=5%, signal=19%
GO_INTRACELLULAR_LIPID_TRANSPORT	GO_INTRACELLULAR_LIPID_TRANSPORT		19	0.39215514	1.0117971	0.44047618	0.8988239	1.0	4434	tags=37%, list=20%, signal=46%
GO_MULTI_ORGANISM_MEMBRANE_ORGANIZATION	GO_MULTI_ORGANISM_MEMBRANE_ORGANIZATION		28	0.352864	1.011434	0.42505133	0.898511	1.0	5536	tags=32%, list=25%, signal=43%
GO_DICARBOXYLIC_ACID_CATABOLIC_PROCESS	GO_DICARBOXYLIC_ACID_CATABOLIC_PROCESS		15	0.43483022	1.0113279	0.44268775	0.897448	1.0	3051	tags=27%, list=14%, signal=31%
GO_DIVALENT_INORGANIC_CATION_TRANSPORT	GO_DIVALENT_INORGANIC_CATION_TRANSPORT		241	0.31432632	1.0111388	0.43723848	0.8966386	1.0	3085	tags=19%, list=14%, signal=22%
GO_B_CELL_HOMEOSTASIS	GO_B_CELL_HOMEOSTASIS		21	0.4105417	1.0108523	0.43326488	0.89618576	1.0	4092	tags=38%, list=19%, signal=47%
GO_REGULATION_OF_SMALL_GTPASE_MEDIATED_SIGNAL_TRANSDUCTION	GO_REGULATION_OF_SMALL_GTPASE_MEDIATED_SIGNAL_TRANSDUCTION		266	0.28402644	1.0102351	0.4243028	0.8966892	1.0	4901	tags=33%, list=23%, signal=43%
GO_REGULATION_OF_PHOSPHOLIPID_METABOLIC_PROCESS	GO_REGULATION_OF_PHOSPHOLIPID_METABOLIC_PROCESS		58	0.35807416	1.0100663	0.4625	0.89579415	1.0	3855	tags=31%, list=18%, signal=38%
GO_FOREBRAIN_NEURON_DEVELOPMENT	GO_FOREBRAIN_NEURON_DEVELOPMENT		34	0.3516588	1.009421	0.43307087	0.89646596	1.0	2536	tags=15%, list=12%, signal=17%
GO_BLASTOCYST_FORMATION	GO_BLASTOCYST_FORMATION		28	0.31690374	1.0091784	0.4317269	0.89590365	1.0	1220	tags=11%, list=6%, signal=11%
GO_CENTRAL_NERVOUS_SYSTEM_PROJECTION_NEURON_AXONOGENESIS	GO_CENTRAL_NERVOUS_SYSTEM_PROJECTION_NEURON_AXONOGENESIS		22	0.4716854	1.0091628	0.45606694	0.894575	1.0	1825	tags=23%, list=8%, signal=25%
GO_POSITIVE_REGULATION_OF_FATTY_ACID_BIOSYNTHETIC_PROCESS	GO_POSITIVE_REGULATION_OF_FATTY_ACID_BIOSYNTHETIC_PROCESS		17	0.4271889	1.008915	0.46586347	0.89393806	1.0	1586	tags=18%, list=7%, signal=19%
GO_REGULATED_EXOCYTOSIS	GO_REGULATED_EXOCYTOSIS		207	0.32901326	1.0088059	0.41563785	0.89289546	1.0	2280	tags=20%, list=10%, signal=22%
GO_GLYCOSPHINGOLIPID_METABOLIC_PROCESS	GO_GLYCOSPHINGOLIPID_METABOLIC_PROCESS		62	0.3311749	1.0084864	0.45228216	0.89256024	1.0	3676	tags=27%, list=17%, signal=33%
GO_NEGATIVE_REGULATION_OF_OSTEOBLAST_DIFFERENTIATION	GO_NEGATIVE_REGULATION_OF_OSTEOBLAST_DIFFERENTIATION		38	0.36761767	1.0078601	0.42236024	0.89311045	1.0	2744	tags=26%, list=13%, signal=30%
GO_REGULATION_OF_RHO_PROTEIN_SIGNAL_TRANSDUCTION	GO_REGULATION_OF_RHO_PROTEIN_SIGNAL_TRANSDUCTION		104	0.31745547	1.0076699	0.43145162	0.89235353	1.0	4017	tags=30%, list=18%, signal=36%
GO_REGULATION_OF_SYSTEMIC_ARTERIAL_BLOOD_PRESSURE_BY_HORMONE	GO_REGULATION_OF_SYSTEMIC_ARTERIAL_BLOOD_PRESSURE_BY_HORMONE		35	0.41470242	1.00763	0.44558522	0.8911354	1.0	2232	tags=26%, list=10%, signal=29%
GO_EXOCYTOSIS	GO_EXOCYTOSIS		292	0.3007239	1.0076047	0.4265306	0.8898902	1.0	3292	tags=23%, list=15%, signal=26%
GO_DEPHOSPHORYLATION	GO_DEPHOSPHORYLATION		257	0.25926158	1.0067682	0.43992248	0.8911084	1.0	2701	tags=18%, list=12%, signal=20%
GO_POSITIVE_REGULATION_OF_CELL_CYCLE_G2_M_PHASE_TRANSITION	GO_POSITIVE_REGULATION_OF_CELL_CYCLE_G2_M_PHASE_TRANSITION		18	0.39743954	1.0066856	0.4642127	0.8900145	1.0	2746	tags=17%, list=13%, signal=19%
GO_REGULATION_OF_ADENYLATE_CYCLASE_ACTIVITY	GO_REGULATION_OF_ADENYLATE_CYCLASE_ACTIVITY		64	0.3289224	1.0064473	0.41732284	0.8893935	1.0	2498	tags=17%, list=11%, signal=19%
GO_FEEDING_BEHAVIOR	GO_FEEDING_BEHAVIOR		87	0.3203787	1.0058873	0.42561984	0.8898106	1.0	2232	tags=11%, list=10%, signal=13%
GO_SULFUR_COMPOUND_BIOSYNTHETIC_PROCESS	GO_SULFUR_COMPOUND_BIOSYNTHETIC_PROCESS		188	0.31843215	1.0043192	0.4375	0.8933285	1.0	3779	tags=27%, list=17%, signal=32%
GO_NEGATIVE_REGULATION_OF_CELLULAR_AMIDE_METABOLIC_PROCESS	GO_NEGATIVE_REGULATION_OF_CELLULAR_AMIDE_METABOLIC_PROCESS		117	0.25167975	1.0041896	0.4382716	0.8923962	1.0	4695	tags=25%, list=22%, signal=31%
GO_ACID_SECRETION	GO_ACID_SECRETION		63	0.34516275	1.0037601	0.43129772	0.8923531	1.0	3168	tags=22%, list=15%, signal=26%
GO_HAIR_CELL_DIFFERENTIATION	GO_HAIR_CELL_DIFFERENTIATION		33	0.3520285	1.0030146	0.44234404	0.8933795	1.0	931	tags=12%, list=4%, signal=13%
GO_REGULATION_OF_TOR_SIGNALING	GO_REGULATION_OF_TOR_SIGNALING		65	0.27658603	1.0025775	0.44752476	0.8934134	1.0	4722	tags=25%, list=22%, signal=31%
GO_GLYCEROLIPID_CATABOLIC_PROCESS	GO_GLYCEROLIPID_CATABOLIC_PROCESS		34	0.39075074	1.0023562	0.4410058	0.89276284	1.0	1143	tags=12%, list=5%, signal=12%
GO_BICELLULAR_TIGHT_JUNCTION_ASSEMBLY	GO_BICELLULAR_TIGHT_JUNCTION_ASSEMBLY		29	0.4007271	0.99969524	0.5	0.8997463	1.0	4221	tags=41%, list=19%, signal=51%
GO_NEGATIVE_REGULATION_OF_TRANSMEMBRANE_TRANSPORT	GO_NEGATIVE_REGULATION_OF_TRANSMEMBRANE_TRANSPORT		79	0.34444675	0.9994451	0.46837944	0.89916503	1.0	2891	tags=24%, list=13%, signal=28%
GO_NEGATIVE_REGULATION_OF_INTRINSIC_APOPTOTIC_SIGNALING_PATHWAY_BY_P53_CLASS_MEDIATOR	GO_NEGATIVE_REGULATION_OF_INTRINSIC_APOPTOTIC_SIGNALING_PATHWAY_BY_P53_CLASS_MEDIATOR		17	0.38048002	0.9994272	0.44592032	0.897876	1.0	347	tags=12%, list=2%, signal=12%
GO_NEGATIVE_REGULATION_OF_DEFENSE_RESPONSE	GO_NEGATIVE_REGULATION_OF_DEFENSE_RESPONSE		132	0.3388401	0.99911743	0.45951417	0.8975109	1.0	1661	tags=15%, list=8%, signal=16%
GO_CELL_CELL_JUNCTION_ASSEMBLY	GO_CELL_CELL_JUNCTION_ASSEMBLY		71	0.32474828	0.9982527	0.45086706	0.898806	1.0	4221	tags=32%, list=19%, signal=40%
GO_MEMBRANE_RAFT_ORGANIZATION	GO_MEMBRANE_RAFT_ORGANIZATION		17	0.4079013	0.99817	0.47107437	0.89773124	1.0	933	tags=18%, list=4%, signal=18%
GO_RAC_PROTEIN_SIGNAL_TRANSDUCTION	GO_RAC_PROTEIN_SIGNAL_TRANSDUCTION		17	0.40602246	0.9978467	0.4321503	0.8973559	1.0	3627	tags=35%, list=17%, signal=42%
GO_SKIN_DEVELOPMENT	GO_SKIN_DEVELOPMENT		186	0.40908515	0.9964909	0.46407768	0.9001923	1.0	2871	tags=33%, list=13%, signal=38%
GO_SENSORY_PERCEPTION_OF_CHEMICAL_STIMULUS	GO_SENSORY_PERCEPTION_OF_CHEMICAL_STIMULUS		165	0.25003558	0.99606884	0.46169773	0.90015656	1.0	889	tags=4%, list=4%, signal=4%
GO_REGULATION_OF_VOLTAGE_GATED_CALCIUM_CHANNEL_ACTIVITY	GO_REGULATION_OF_VOLTAGE_GATED_CALCIUM_CHANNEL_ACTIVITY		23	0.40536383	0.99546427	0.48140496	0.9007417	1.0	3573	tags=30%, list=16%, signal=36%
GO_POSITIVE_REGULATION_OF_DENDRITIC_SPINE_DEVELOPMENT	GO_POSITIVE_REGULATION_OF_DENDRITIC_SPINE_DEVELOPMENT		33	0.3417563	0.99531436	0.45194274	0.8998503	1.0	5137	tags=42%, list=24%, signal=55%
GO_REGULATION_OF_SYSTEM_PROCESS	GO_REGULATION_OF_SYSTEM_PROCESS		488	0.3263126	0.99508387	0.46262625	0.8993126	1.0	3333	tags=22%, list=15%, signal=25%
GO_ENDOPLASMIC_RETICULUM_TO_CYTOSOL_TRANSPORT	GO_ENDOPLASMIC_RETICULUM_TO_CYTOSOL_TRANSPORT		20	0.39708623	0.99494195	0.4766537	0.8984082	1.0	1060	tags=15%, list=5%, signal=16%
GO_POLYSACCHARIDE_CATABOLIC_PROCESS	GO_POLYSACCHARIDE_CATABOLIC_PROCESS		23	0.38886005	0.9948386	0.4653846	0.897403	1.0	1770	tags=17%, list=8%, signal=19%
GO_SODIUM_ION_TRANSPORT	GO_SODIUM_ION_TRANSPORT		127	0.29172575	0.99411505	0.43373495	0.89825636	1.0	1825	tags=11%, list=8%, signal=12%
GO_BODY_FLUID_SECRETION	GO_BODY_FLUID_SECRETION		68	0.35065922	0.9940807	0.46597937	0.8970444	1.0	1693	tags=16%, list=8%, signal=17%
GO_MYOTUBE_CELL_DEVELOPMENT	GO_MYOTUBE_CELL_DEVELOPMENT		26	0.430505	0.9934319	0.46137786	0.8978114	1.0	2338	tags=23%, list=11%, signal=26%
GO_REGULATION_OF_PHOSPHATIDYLINOSITOL_3_KINASE_SIGNALING	GO_REGULATION_OF_PHOSPHATIDYLINOSITOL_3_KINASE_SIGNALING		136	0.3422904	0.9930166	0.47008547	0.89784837	1.0	2339	tags=25%, list=11%, signal=28%
GO_REGULATION_OF_ERAD_PATHWAY	GO_REGULATION_OF_ERAD_PATHWAY		27	0.3404426	0.9929101	0.46442688	0.8968719	1.0	6288	tags=44%, list=29%, signal=62%
GO_REGULATION_OF_BODY_FLUID_LEVELS	GO_REGULATION_OF_BODY_FLUID_LEVELS		478	0.2853374	0.9921331	0.44285715	0.89802706	1.0	2875	tags=19%, list=13%, signal=21%
GO_MICROTUBULE_POLYMERIZATION	GO_MICROTUBULE_POLYMERIZATION		27	0.3625562	0.99177885	0.47035572	0.8978142	1.0	1538	tags=19%, list=7%, signal=20%
GO_NEUTRAL_LIPID_CATABOLIC_PROCESS	GO_NEUTRAL_LIPID_CATABOLIC_PROCESS		24	0.4067614	0.9913788	0.475	0.8977715	1.0	3000	tags=21%, list=14%, signal=24%
GO_SKELETAL_MUSCLE_ORGAN_DEVELOPMENT	GO_SKELETAL_MUSCLE_ORGAN_DEVELOPMENT		127	0.38465956	0.99090296	0.4528302	0.89795774	1.0	2691	tags=22%, list=12%, signal=25%
GO_REGULATION_OF_PHOSPHATIDYLINOSITOL_3_KINASE_ACTIVITY	GO_REGULATION_OF_PHOSPHATIDYLINOSITOL_3_KINASE_ACTIVITY		39	0.38753664	0.990662	0.4678715	0.89740646	1.0	3643	tags=33%, list=17%, signal=40%
GO_POSITIVE_REGULATION_OF_AUTOPHAGY	GO_POSITIVE_REGULATION_OF_AUTOPHAGY		73	0.29215556	0.99044114	0.44153225	0.89673406	1.0	4427	tags=23%, list=20%, signal=29%
GO_MEMBRANE_DEPOLARIZATION	GO_MEMBRANE_DEPOLARIZATION		56	0.35931116	0.9900294	0.44989774	0.8966831	1.0	1825	tags=16%, list=8%, signal=17%
GO_AXON_EXTENSION	GO_AXON_EXTENSION		36	0.41486517	0.98911846	0.4863158	0.8981173	1.0	3437	tags=31%, list=16%, signal=36%
GO_RESPONSE_TO_PEPTIDE	GO_RESPONSE_TO_PEPTIDE		388	0.25924763	0.988045	0.4950495	0.90016836	1.0	3666	tags=21%, list=17%, signal=25%
GO_REGULATION_OF_VASCULAR_PERMEABILITY	GO_REGULATION_OF_VASCULAR_PERMEABILITY		30	0.37609187	0.98744965	0.48399246	0.9006644	1.0	2671	tags=27%, list=12%, signal=30%
GO_POSITIVE_REGULATION_OF_WOUND_HEALING	GO_POSITIVE_REGULATION_OF_WOUND_HEALING		45	0.37157664	0.9868894	0.48249027	0.90112543	1.0	549	tags=13%, list=3%, signal=14%
GO_CYTOLYSIS	GO_CYTOLYSIS		23	0.47943252	0.9867934	0.4896694	0.9001357	1.0	1677	tags=26%, list=8%, signal=28%
GO_POSITIVE_REGULATION_OF_PROTEIN_ACETYLATION	GO_POSITIVE_REGULATION_OF_PROTEIN_ACETYLATION		36	0.32262906	0.98627424	0.45	0.9004429	1.0	5118	tags=44%, list=24%, signal=58%
GO_REGULATION_OF_SULFUR_METABOLIC_PROCESS	GO_REGULATION_OF_SULFUR_METABOLIC_PROCESS		19	0.36830962	0.98589504	0.48466256	0.90028274	1.0	5671	tags=53%, list=26%, signal=71%
GO_REGULATION_OF_MUSCLE_ADAPTATION	GO_REGULATION_OF_MUSCLE_ADAPTATION		62	0.39510426	0.9857698	0.46640316	0.89937073	1.0	2354	tags=23%, list=11%, signal=25%
GO_REGULATION_OF_CELL_PROJECTION_ASSEMBLY	GO_REGULATION_OF_CELL_PROJECTION_ASSEMBLY		141	0.28281647	0.9852362	0.46777546	0.8997025	1.0	3719	tags=23%, list=17%, signal=27%
GO_REGULATION_OF_CARDIAC_MUSCLE_CELL_ACTION_POTENTIAL	GO_REGULATION_OF_CARDIAC_MUSCLE_CELL_ACTION_POTENTIAL		19	0.38734484	0.9850865	0.4722222	0.89885473	1.0	3896	tags=47%, list=18%, signal=58%
GO_SARCOMERE_ORGANIZATION	GO_SARCOMERE_ORGANIZATION		26	0.54103065	0.9850396	0.52250487	0.8977375	1.0	2069	tags=38%, list=10%, signal=42%
GO_REGULATION_OF_RENAL_SODIUM_EXCRETION	GO_REGULATION_OF_RENAL_SODIUM_EXCRETION		23	0.42084327	0.98485273	0.49899396	0.8970229	1.0	2581	tags=17%, list=12%, signal=20%
GO_HETEROPHILIC_CELL_CELL_ADHESION_VIA_PLASMA_MEMBRANE_CELL_ADHESION_MOLECULES	GO_HETEROPHILIC_CELL_CELL_ADHESION_VIA_PLASMA_MEMBRANE_CELL_ADHESION_MOLECULES		38	0.42316356	0.9846664	0.47368422	0.8963651	1.0	2992	tags=32%, list=14%, signal=37%
GO_NEGATIVE_REGULATION_OF_NEURAL_PRECURSOR_CELL_PROLIFERATION	GO_NEGATIVE_REGULATION_OF_NEURAL_PRECURSOR_CELL_PROLIFERATION		20	0.3776849	0.98423463	0.47035572	0.89633423	1.0	2691	tags=35%, list=12%, signal=40%
GO_PROTEIN_LIPID_COMPLEX_SUBUNIT_ORGANIZATION	GO_PROTEIN_LIPID_COMPLEX_SUBUNIT_ORGANIZATION		36	0.3890244	0.9839669	0.47464502	0.8958959	1.0	1373	tags=14%, list=6%, signal=15%
GO_REGULATION_OF_HETEROTYPIC_CELL_CELL_ADHESION	GO_REGULATION_OF_HETEROTYPIC_CELL_CELL_ADHESION		18	0.44398513	0.98313034	0.4748062	0.8971099	1.0	1459	tags=28%, list=7%, signal=30%
GO_OLIGOSACCHARIDE_METABOLIC_PROCESS	GO_OLIGOSACCHARIDE_METABOLIC_PROCESS		63	0.3510611	0.9827107	0.45454547	0.8970705	1.0	1125	tags=11%, list=5%, signal=12%
GO_REGULATION_OF_GLYCOPROTEIN_METABOLIC_PROCESS	GO_REGULATION_OF_GLYCOPROTEIN_METABOLIC_PROCESS		39	0.38043934	0.9816998	0.47464502	0.8988908	1.0	1373	tags=13%, list=6%, signal=14%
GO_EMBRYONIC_PATTERN_SPECIFICATION	GO_EMBRYONIC_PATTERN_SPECIFICATION		55	0.33890837	0.9816641	0.4558233	0.89772916	1.0	3401	tags=25%, list=16%, signal=30%
GO_RESPONSE_TO_VITAMIN_E	GO_RESPONSE_TO_VITAMIN_E		15	0.43028748	0.98107785	0.47686118	0.89823174	1.0	2089	tags=27%, list=10%, signal=29%
GO_REGULATION_OF_ANION_TRANSPORT	GO_REGULATION_OF_ANION_TRANSPORT		129	0.2863624	0.98082733	0.51836735	0.8977116	1.0	2391	tags=17%, list=11%, signal=19%
GO_POSITIVE_REGULATION_OF_CIRCADIAN_RHYTHM	GO_POSITIVE_REGULATION_OF_CIRCADIAN_RHYTHM		20	0.37631783	0.9805394	0.4681275	0.8973117	1.0	1909	tags=15%, list=9%, signal=16%
GO_SIGNAL_RELEASE	GO_SIGNAL_RELEASE		161	0.29017615	0.98039716	0.48133594	0.89646715	1.0	3374	tags=20%, list=16%, signal=23%
GO_NEGATIVE_REGULATION_OF_ADAPTIVE_IMMUNE_RESPONSE	GO_NEGATIVE_REGULATION_OF_ADAPTIVE_IMMUNE_RESPONSE		37	0.40739	0.9797711	0.47547975	0.89708805	1.0	3882	tags=30%, list=18%, signal=36%
GO_DNA_CATABOLIC_PROCESS	GO_DNA_CATABOLIC_PROCESS		27	0.34510168	0.9786884	0.4810379	0.8991583	1.0	4341	tags=33%, list=20%, signal=42%
GO_VASCULAR_PROCESS_IN_CIRCULATORY_SYSTEM	GO_VASCULAR_PROCESS_IN_CIRCULATORY_SYSTEM		160	0.31168982	0.9784158	0.4547244	0.8987429	1.0	2744	tags=20%, list=13%, signal=23%
GO_RESPONSE_TO_MUSCLE_ACTIVITY	GO_RESPONSE_TO_MUSCLE_ACTIVITY		18	0.47146758	0.9776077	0.48508945	0.89981735	1.0	2849	tags=39%, list=13%, signal=45%
GO_REGULATION_OF_RECEPTOR_BIOSYNTHETIC_PROCESS	GO_REGULATION_OF_RECEPTOR_BIOSYNTHETIC_PROCESS		21	0.37585035	0.9773198	0.48809522	0.89939016	1.0	2761	tags=24%, list=13%, signal=27%
GO_NEUROPEPTIDE_SIGNALING_PATHWAY	GO_NEUROPEPTIDE_SIGNALING_PATHWAY		86	0.30139434	0.976625	0.4863158	0.90020794	1.0	4365	tags=23%, list=20%, signal=29%
GO_REGULATION_OF_SYSTEMIC_ARTERIAL_BLOOD_PRESSURE_BY_RENIN_ANGIOTENSIN	GO_REGULATION_OF_SYSTEMIC_ARTERIAL_BLOOD_PRESSURE_BY_RENIN_ANGIOTENSIN		22	0.45903108	0.97562224	0.50409836	0.9020349	1.0	2232	tags=32%, list=10%, signal=35%
GO_ENDOSOME_ORGANIZATION	GO_ENDOSOME_ORGANIZATION		58	0.28023747	0.9755209	0.4785047	0.9011147	1.0	5536	tags=36%, list=25%, signal=48%
GO_REGULATION_OF_MICROTUBULE_BASED_MOVEMENT	GO_REGULATION_OF_MICROTUBULE_BASED_MOVEMENT		16	0.31914508	0.97472215	0.4811321	0.9023133	1.0	5487	tags=31%, list=25%, signal=42%
GO_REGULATION_OF_RETINOIC_ACID_RECEPTOR_SIGNALING_PATHWAY	GO_REGULATION_OF_RETINOIC_ACID_RECEPTOR_SIGNALING_PATHWAY		19	0.39560604	0.9744568	0.48	0.9019144	1.0	3211	tags=21%, list=15%, signal=25%
GO_RECEPTOR_INTERNALIZATION	GO_RECEPTOR_INTERNALIZATION		45	0.3683137	0.97425437	0.49619773	0.90129834	1.0	3424	tags=29%, list=16%, signal=34%
GO_EPIDERMIS_DEVELOPMENT	GO_EPIDERMIS_DEVELOPMENT		228	0.38738412	0.9728371	0.4857143	0.9044188	1.0	2871	tags=30%, list=13%, signal=34%
GO_DETECTION_OF_CHEMICAL_STIMULUS_INVOLVED_IN_SENSORY_PERCEPTION_OF_TASTE	GO_DETECTION_OF_CHEMICAL_STIMULUS_INVOLVED_IN_SENSORY_PERCEPTION_OF_TASTE		34	0.42763087	0.9723571	0.54244304	0.9046153	1.0	889	tags=12%, list=4%, signal=12%
GO_GLYCOSPHINGOLIPID_BIOSYNTHETIC_PROCESS	GO_GLYCOSPHINGOLIPID_BIOSYNTHETIC_PROCESS		23	0.3848366	0.9717116	0.48360655	0.9053004	1.0	936	tags=13%, list=4%, signal=14%
GO_REGULATION_OF_STEROID_HORMONE_SECRETION	GO_REGULATION_OF_STEROID_HORMONE_SECRETION		20	0.39092082	0.9715138	0.5177453	0.90466434	1.0	1047	tags=10%, list=5%, signal=10%
GO_REGULATION_OF_ION_HOMEOSTASIS	GO_REGULATION_OF_ION_HOMEOSTASIS		190	0.351776	0.970847	0.51655626	0.9054277	1.0	2744	tags=19%, list=13%, signal=22%
GO_REGULATION_OF_LIPID_KINASE_ACTIVITY	GO_REGULATION_OF_LIPID_KINASE_ACTIVITY		47	0.3566617	0.9704058	0.5010225	0.9055078	1.0	4249	tags=36%, list=20%, signal=45%
GO_POSITIVE_REGULATION_OF_MRNA_3_END_PROCESSING	GO_POSITIVE_REGULATION_OF_MRNA_3_END_PROCESSING		16	0.34690425	0.97030777	0.5110664	0.9045545	1.0	2691	tags=25%, list=12%, signal=29%
GO_CALCIUM_ION_TRANSPORT	GO_CALCIUM_ION_TRANSPORT		197	0.32449445	0.9696578	0.49457702	0.90520006	1.0	3035	tags=18%, list=14%, signal=21%
GO_MULTIVESICULAR_BODY_ORGANIZATION	GO_MULTIVESICULAR_BODY_ORGANIZATION		29	0.3255208	0.9695893	0.49115914	0.9041725	1.0	5536	tags=34%, list=25%, signal=46%
GO_GLYCOLIPID_BIOSYNTHETIC_PROCESS	GO_GLYCOLIPID_BIOSYNTHETIC_PROCESS		59	0.29537392	0.9688693	0.4969325	0.9050347	1.0	3269	tags=19%, list=15%, signal=22%
GO_PRESYNAPTIC_PROCESS_INVOLVED_IN_SYNAPTIC_TRANSMISSION	GO_PRESYNAPTIC_PROCESS_INVOLVED_IN_SYNAPTIC_TRANSMISSION		107	0.3124038	0.9675477	0.5218254	0.9077323	1.0	3246	tags=21%, list=15%, signal=24%
GO_POSITIVE_REGULATION_OF_ION_TRANSPORT	GO_POSITIVE_REGULATION_OF_ION_TRANSPORT		223	0.29403418	0.96711904	0.5223577	0.90785456	1.0	1833	tags=14%, list=8%, signal=15%
GO_ORGANOPHOSPHATE_CATABOLIC_PROCESS	GO_ORGANOPHOSPHATE_CATABOLIC_PROCESS		107	0.27564892	0.96675014	0.5277778	0.9077187	1.0	4678	tags=30%, list=22%, signal=38%
GO_REGULATION_OF_BONE_REMODELING	GO_REGULATION_OF_BONE_REMODELING		39	0.36566988	0.96633667	0.47173488	0.90772533	1.0	2749	tags=28%, list=13%, signal=32%
GO_REGULATION_OF_INFLAMMATORY_RESPONSE	GO_REGULATION_OF_INFLAMMATORY_RESPONSE		272	0.342822	0.96602565	0.50715744	0.90739256	1.0	2998	tags=24%, list=14%, signal=28%
GO_COGNITION	GO_COGNITION		236	0.27065626	0.96580034	0.5171026	0.90686035	1.0	3446	tags=18%, list=16%, signal=21%
GO_COFACTOR_BIOSYNTHETIC_PROCESS	GO_COFACTOR_BIOSYNTHETIC_PROCESS		149	0.28849885	0.96435446	0.5069307	0.9098126	1.0	5264	tags=32%, list=24%, signal=42%
GO_REGULATION_OF_MUSCLE_HYPERTROPHY	GO_REGULATION_OF_MUSCLE_HYPERTROPHY		36	0.35755458	0.9642416	0.48453608	0.9089217	1.0	2354	tags=19%, list=11%, signal=22%
GO_CALCIUM_ION_REGULATED_EXOCYTOSIS_OF_NEUROTRANSMITTER	GO_CALCIUM_ION_REGULATED_EXOCYTOSIS_OF_NEUROTRANSMITTER		30	0.3766575	0.9634372	0.5029014	0.90998423	1.0	3714	tags=30%, list=17%, signal=36%
GO_DICARBOXYLIC_ACID_METABOLIC_PROCESS	GO_DICARBOXYLIC_ACID_METABOLIC_PROCESS		97	0.2884418	0.9626362	0.5	0.9111673	1.0	4161	tags=26%, list=19%, signal=32%
GO_REGULATION_OF_ANATOMICAL_STRUCTURE_SIZE	GO_REGULATION_OF_ANATOMICAL_STRUCTURE_SIZE		450	0.26974612	0.962539	0.53814435	0.9102245	1.0	2958	tags=18%, list=14%, signal=21%
GO_CELLULAR_RESPONSE_TO_ORGANIC_CYCLIC_COMPOUND	GO_CELLULAR_RESPONSE_TO_ORGANIC_CYCLIC_COMPOUND		439	0.26234257	0.96126336	0.56619143	0.91286534	1.0	2906	tags=17%, list=13%, signal=20%
GO_FIBRIL_ORGANIZATION	GO_FIBRIL_ORGANIZATION		18	0.4744431	0.9610798	0.51527494	0.9122098	1.0	515	tags=17%, list=2%, signal=17%
GO_CARBOHYDRATE_HOMEOSTASIS	GO_CARBOHYDRATE_HOMEOSTASIS		161	0.28303027	0.9610708	0.54037267	0.9110267	1.0	2165	tags=15%, list=10%, signal=16%
GO_LYMPHOCYTE_MEDIATED_IMMUNITY	GO_LYMPHOCYTE_MEDIATED_IMMUNITY		115	0.40779632	0.9609667	0.5415778	0.91010755	1.0	4553	tags=36%, list=21%, signal=45%
GO_NUCLEOSIDE_TRIPHOSPHATE_METABOLIC_PROCESS	GO_NUCLEOSIDE_TRIPHOSPHATE_METABOLIC_PROCESS		204	0.2516064	0.9607671	0.50581396	0.90949154	1.0	5924	tags=35%, list=27%, signal=47%
GO_NEGATIVE_REGULATION_OF_HYDROLASE_ACTIVITY	GO_NEGATIVE_REGULATION_OF_HYDROLASE_ACTIVITY		362	0.2739369	0.96017414	0.5621181	0.9100707	1.0	2907	tags=20%, list=13%, signal=22%
GO_REGULATION_OF_PROTEIN_IMPORT_INTO_NUCLEUS_TRANSLOCATION	GO_REGULATION_OF_PROTEIN_IMPORT_INTO_NUCLEUS_TRANSLOCATION		21	0.3780315	0.9599699	0.5108911	0.9095048	1.0	653	tags=10%, list=3%, signal=10%
GO_POSITIVE_REGULATION_OF_ALPHA_BETA_T_CELL_PROLIFERATION	GO_POSITIVE_REGULATION_OF_ALPHA_BETA_T_CELL_PROLIFERATION		19	0.5095799	0.95995283	0.50869566	0.9083602	1.0	2419	tags=37%, list=11%, signal=41%
GO_TRIGLYCERIDE_CATABOLIC_PROCESS	GO_TRIGLYCERIDE_CATABOLIC_PROCESS		19	0.42079568	0.9596432	0.49616858	0.90806556	1.0	1143	tags=16%, list=5%, signal=17%
GO_PROTEIN_AUTOPHOSPHORYLATION	GO_PROTEIN_AUTOPHOSPHORYLATION		188	0.27793095	0.9591569	0.5341615	0.9082924	1.0	5447	tags=32%, list=25%, signal=43%
GO_LUNG_CELL_DIFFERENTIATION	GO_LUNG_CELL_DIFFERENTIATION		24	0.40625378	0.9590224	0.5165049	0.90748495	1.0	4053	tags=42%, list=19%, signal=51%
GO_T_CELL_DIFFERENTIATION_INVOLVED_IN_IMMUNE_RESPONSE	GO_T_CELL_DIFFERENTIATION_INVOLVED_IN_IMMUNE_RESPONSE		28	0.46324402	0.9588361	0.5514223	0.9068312	1.0	4620	tags=43%, list=21%, signal=54%
GO_NEGATIVE_REGULATION_OF_REPRODUCTIVE_PROCESS	GO_NEGATIVE_REGULATION_OF_REPRODUCTIVE_PROCESS		47	0.3492315	0.9588154	0.5252101	0.905711	1.0	2967	tags=19%, list=14%, signal=22%
GO_RESPONSE_TO_EXTRACELLULAR_STIMULUS	GO_RESPONSE_TO_EXTRACELLULAR_STIMULUS		426	0.26044554	0.9587301	0.59491193	0.9047604	1.0	2863	tags=17%, list=13%, signal=19%
GO_ORGANIC_ACID_TRANSPORT	GO_ORGANIC_ACID_TRANSPORT		240	0.27857676	0.95832866	0.55009824	0.90471065	1.0	2774	tags=18%, list=13%, signal=20%
GO_DOPAMINE_METABOLIC_PROCESS	GO_DOPAMINE_METABOLIC_PROCESS		25	0.35049623	0.9574661	0.513834	0.9060283	1.0	2581	tags=20%, list=12%, signal=23%
GO_SECRETION_BY_CELL	GO_SECRETION_BY_CELL		460	0.2779044	0.9570285	0.5285714	0.9061167	1.0	2789	tags=18%, list=13%, signal=20%
GO_N_TERMINAL_PROTEIN_AMINO_ACID_MODIFICATION	GO_N_TERMINAL_PROTEIN_AMINO_ACID_MODIFICATION		22	0.3315784	0.9566563	0.5108055	0.9060146	1.0	4659	tags=36%, list=21%, signal=46%
GO_TRANSMISSION_OF_NERVE_IMPULSE	GO_TRANSMISSION_OF_NERVE_IMPULSE		49	0.33291644	0.9564836	0.504	0.90540546	1.0	2205	tags=12%, list=10%, signal=14%
GO_REGULATION_OF_CALCIUM_ION_DEPENDENT_EXOCYTOSIS	GO_REGULATION_OF_CALCIUM_ION_DEPENDENT_EXOCYTOSIS		77	0.29331276	0.95636404	0.52868855	0.9045936	1.0	4339	tags=22%, list=20%, signal=27%
GO_EMBRYONIC_DIGESTIVE_TRACT_MORPHOGENESIS	GO_EMBRYONIC_DIGESTIVE_TRACT_MORPHOGENESIS		17	0.43519953	0.9557661	0.5210421	0.9051557	1.0	2606	tags=24%, list=12%, signal=27%
GO_PERIPHERAL_NERVOUS_SYSTEM_DEVELOPMENT	GO_PERIPHERAL_NERVOUS_SYSTEM_DEVELOPMENT		64	0.34009635	0.95444226	0.5308642	0.90778553	1.0	3580	tags=31%, list=16%, signal=37%
GO_MYELOID_CELL_DIFFERENTIATION	GO_MYELOID_CELL_DIFFERENTIATION		183	0.30223018	0.9541923	0.5376782	0.9073757	1.0	2868	tags=19%, list=13%, signal=21%
GO_REGULATION_OF_BONE_RESORPTION	GO_REGULATION_OF_BONE_RESORPTION		31	0.38410765	0.95384496	0.4989858	0.90720135	1.0	2749	tags=29%, list=13%, signal=33%
GO_PEPTIDYL_LYSINE_METHYLATION	GO_PEPTIDYL_LYSINE_METHYLATION		62	0.27048793	0.95333236	0.5	0.90746784	1.0	5649	tags=32%, list=26%, signal=43%
GO_REGULATION_OF_PEPTIDE_SECRETION	GO_REGULATION_OF_PEPTIDE_SECRETION		200	0.25942224	0.9532563	0.5967742	0.906548	1.0	4583	tags=26%, list=21%, signal=32%
GO_REGULATION_OF_PEPTIDE_TRANSPORT	GO_REGULATION_OF_PEPTIDE_TRANSPORT		244	0.25950393	0.95281357	0.6028226	0.9067172	1.0	4583	tags=25%, list=21%, signal=32%
GO_PLASMA_LIPOPROTEIN_PARTICLE_CLEARANCE	GO_PLASMA_LIPOPROTEIN_PARTICLE_CLEARANCE		21	0.4244732	0.9524518	0.5412475	0.9065386	1.0	3306	tags=29%, list=15%, signal=34%
GO_PURINERGIC_NUCLEOTIDE_RECEPTOR_SIGNALING_PATHWAY	GO_PURINERGIC_NUCLEOTIDE_RECEPTOR_SIGNALING_PATHWAY		21	0.5246973	0.9523989	0.5538793	0.9055167	1.0	4918	tags=48%, list=23%, signal=61%
GO_REGULATION_OF_HEART_RATE	GO_REGULATION_OF_HEART_RATE		83	0.35107857	0.9523881	0.5019608	0.90440285	1.0	4024	tags=31%, list=18%, signal=38%
GO_POSITIVE_REGULATION_OF_TRANSCRIPTION_FROM_RNA_POLYMERASE_II_PROMOTER_IN_RESPONSE_TO_STRESS	GO_POSITIVE_REGULATION_OF_TRANSCRIPTION_FROM_RNA_POLYMERASE_II_PROMOTER_IN_RESPONSE_TO_STRESS		22	0.355704	0.9523795	0.5311284	0.90326536	1.0	5753	tags=50%, list=26%, signal=68%
GO_TRANSITION_METAL_ION_TRANSPORT	GO_TRANSITION_METAL_ION_TRANSPORT		100	0.2984929	0.9515324	0.50612247	0.9045273	1.0	980	tags=9%, list=5%, signal=9%
GO_POSITIVE_REGULATION_OF_GLYCOPROTEIN_METABOLIC_PROCESS	GO_POSITIVE_REGULATION_OF_GLYCOPROTEIN_METABOLIC_PROCESS		17	0.45604634	0.9504113	0.57173914	0.90661764	1.0	720	tags=12%, list=3%, signal=12%
GO_REGULATION_OF_GASTRULATION	GO_REGULATION_OF_GASTRULATION		31	0.38657084	0.9502611	0.54303277	0.9059125	1.0	4606	tags=42%, list=21%, signal=53%
GO_RESPONSE_TO_MERCURY_ION	GO_RESPONSE_TO_MERCURY_ION		15	0.3882476	0.94966555	0.51953125	0.9063776	1.0	1821	tags=20%, list=8%, signal=22%
GO_SCHWANN_CELL_DIFFERENTIATION	GO_SCHWANN_CELL_DIFFERENTIATION		30	0.3365014	0.9494912	0.5304878	0.9057319	1.0	3251	tags=30%, list=15%, signal=35%
GO_TRANSCRIPTION_INITIATION_FROM_RNA_POLYMERASE_II_PROMOTER	GO_TRANSCRIPTION_INITIATION_FROM_RNA_POLYMERASE_II_PROMOTER		150	0.23450111	0.9487369	0.57746476	0.9066635	1.0	3865	tags=18%, list=18%, signal=22%
GO_GANGLIOSIDE_BIOSYNTHETIC_PROCESS	GO_GANGLIOSIDE_BIOSYNTHETIC_PROCESS		17	0.4023081	0.9487164	0.5350701	0.9055637	1.0	805	tags=12%, list=4%, signal=12%
GO_CARBOHYDRATE_BIOSYNTHETIC_PROCESS	GO_CARBOHYDRATE_BIOSYNTHETIC_PROCESS		117	0.29816696	0.94868034	0.5487078	0.9044986	1.0	3140	tags=23%, list=14%, signal=27%
GO_LYSOSOME_LOCALIZATION	GO_LYSOSOME_LOCALIZATION		22	0.40536046	0.948211	0.5461847	0.9046728	1.0	5194	tags=50%, list=24%, signal=66%
GO_RESPONSE_TO_ACID_CHEMICAL	GO_RESPONSE_TO_ACID_CHEMICAL		301	0.2800199	0.94815385	0.57459676	0.9036818	1.0	2721	tags=18%, list=13%, signal=20%
GO_INOSITOL_LIPID_MEDIATED_SIGNALING	GO_INOSITOL_LIPID_MEDIATED_SIGNALING		116	0.28590587	0.9480916	0.5781893	0.9027099	1.0	4665	tags=33%, list=21%, signal=41%
GO_NEGATIVE_REGULATION_OF_DNA_BIOSYNTHETIC_PROCESS	GO_NEGATIVE_REGULATION_OF_DNA_BIOSYNTHETIC_PROCESS		31	0.3142867	0.9480363	0.53137255	0.90172786	1.0	2175	tags=13%, list=10%, signal=14%
GO_REGULATION_OF_SYSTEMIC_ARTERIAL_BLOOD_PRESSURE	GO_REGULATION_OF_SYSTEMIC_ARTERIAL_BLOOD_PRESSURE		82	0.3189777	0.94801235	0.53585654	0.9006566	1.0	2485	tags=18%, list=11%, signal=21%
GO_REGULATION_OF_TYROSINE_PHOSPHORYLATION_OF_STAT1_PROTEIN	GO_REGULATION_OF_TYROSINE_PHOSPHORYLATION_OF_STAT1_PROTEIN		16	0.42518097	0.9476593	0.55010223	0.9005546	1.0	497	tags=13%, list=2%, signal=13%
GO_CENTRAL_NERVOUS_SYSTEM_NEURON_AXONOGENESIS	GO_CENTRAL_NERVOUS_SYSTEM_NEURON_AXONOGENESIS		27	0.4184715	0.94738287	0.5477707	0.9001968	1.0	1825	tags=19%, list=8%, signal=20%
GO_MUSCLE_SYSTEM_PROCESS	GO_MUSCLE_SYSTEM_PROCESS		275	0.4079069	0.94677037	0.51097804	0.90084094	1.0	2886	tags=25%, list=13%, signal=29%
GO_PLATELET_DEGRANULATION	GO_PLATELET_DEGRANULATION		101	0.3543647	0.94614387	0.51452285	0.9014542	1.0	2096	tags=23%, list=10%, signal=25%
GO_REGULATION_OF_INTRINSIC_APOPTOTIC_SIGNALING_PATHWAY_BY_P53_CLASS_MEDIATOR	GO_REGULATION_OF_INTRINSIC_APOPTOTIC_SIGNALING_PATHWAY_BY_P53_CLASS_MEDIATOR		21	0.3424216	0.9456049	0.54648954	0.9018785	1.0	2754	tags=19%, list=13%, signal=22%
GO_NEGATIVE_REGULATION_OF_AUTOPHAGY	GO_NEGATIVE_REGULATION_OF_AUTOPHAGY		50	0.27393925	0.94536173	0.5627451	0.90141004	1.0	5358	tags=32%, list=25%, signal=42%
GO_OXIDOREDUCTION_COENZYME_METABOLIC_PROCESS	GO_OXIDOREDUCTION_COENZYME_METABOLIC_PROCESS		96	0.2890593	0.9451499	0.5412668	0.9009102	1.0	3448	tags=21%, list=16%, signal=25%
GO_BLOOD_COAGULATION_FIBRIN_CLOT_FORMATION	GO_BLOOD_COAGULATION_FIBRIN_CLOT_FORMATION		24	0.37140822	0.94464505	0.5111562	0.9011663	1.0	3377	tags=25%, list=16%, signal=30%
GO_TRANSMEMBRANE_RECEPTOR_PROTEIN_SERINE_THREONINE_KINASE_SIGNALING_PATHWAY	GO_TRANSMEMBRANE_RECEPTOR_PROTEIN_SERINE_THREONINE_KINASE_SIGNALING_PATHWAY		183	0.28687742	0.9443303	0.5472837	0.9009376	1.0	861	tags=8%, list=4%, signal=8%
GO_GPI_ANCHOR_METABOLIC_PROCESS	GO_GPI_ANCHOR_METABOLIC_PROCESS		32	0.33401373	0.94416493	0.5326923	0.9002888	1.0	3936	tags=25%, list=18%, signal=30%
GO_RESPONSE_TO_FOOD	GO_RESPONSE_TO_FOOD		19	0.420549	0.94341487	0.5324165	0.9013804	1.0	2403	tags=26%, list=11%, signal=30%
GO_MUSCLE_CELL_DEVELOPMENT	GO_MUSCLE_CELL_DEVELOPMENT		122	0.42632282	0.9433663	0.5143443	0.90038437	1.0	2354	tags=25%, list=11%, signal=27%
GO_RESPONSE_TO_AUDITORY_STIMULUS	GO_RESPONSE_TO_AUDITORY_STIMULUS		22	0.37104768	0.9431054	0.5335968	0.89999145	1.0	2555	tags=27%, list=12%, signal=31%
GO_COENZYME_BIOSYNTHETIC_PROCESS	GO_COENZYME_BIOSYNTHETIC_PROCESS		110	0.3020551	0.94264543	0.52208835	0.9001921	1.0	3119	tags=20%, list=14%, signal=23%
GO_ACTIVATION_OF_PHOSPHOLIPASE_C_ACTIVITY	GO_ACTIVATION_OF_PHOSPHOLIPASE_C_ACTIVITY		27	0.3878594	0.9415347	0.57419354	0.90221703	1.0	4836	tags=41%, list=22%, signal=52%
GO_REGULATION_OF_COLLATERAL_SPROUTING	GO_REGULATION_OF_COLLATERAL_SPROUTING		16	0.42576364	0.94150615	0.54409003	0.9011916	1.0	1153	tags=25%, list=5%, signal=26%
GO_THIOESTER_METABOLIC_PROCESS	GO_THIOESTER_METABOLIC_PROCESS		73	0.29411286	0.9411585	0.55284554	0.90100473	1.0	5526	tags=42%, list=25%, signal=57%
GO_NEGATIVE_REGULATION_OF_VASCULATURE_DEVELOPMENT	GO_NEGATIVE_REGULATION_OF_VASCULATURE_DEVELOPMENT		75	0.34033665	0.94108355	0.54583335	0.9001057	1.0	1569	tags=20%, list=7%, signal=21%
GO_RESPONSE_TO_GROWTH_HORMONE	GO_RESPONSE_TO_GROWTH_HORMONE		30	0.3535113	0.94044703	0.546371	0.9008287	1.0	3083	tags=27%, list=14%, signal=31%
GO_DENDRITIC_CELL_MIGRATION	GO_DENDRITIC_CELL_MIGRATION		21	0.5117948	0.9403336	0.57258064	0.9000331	1.0	2744	tags=29%, list=13%, signal=33%
GO_REGULATION_OF_LYASE_ACTIVITY	GO_REGULATION_OF_LYASE_ACTIVITY		79	0.28977084	0.9402455	0.5540275	0.89917964	1.0	4495	tags=24%, list=21%, signal=30%
GO_CELL_MATURATION	GO_CELL_MATURATION		122	0.28101763	0.93957233	0.59915614	0.89989144	1.0	4427	tags=28%, list=20%, signal=35%
GO_CD4_POSITIVE_ALPHA_BETA_T_CELL_ACTIVATION	GO_CD4_POSITIVE_ALPHA_BETA_T_CELL_ACTIVATION		33	0.41250613	0.93923205	0.54956895	0.8997266	1.0	2316	tags=24%, list=11%, signal=27%
GO_NEGATIVE_REGULATION_OF_GROWTH	GO_NEGATIVE_REGULATION_OF_GROWTH		226	0.27720323	0.93896985	0.6091476	0.8993684	1.0	3643	tags=24%, list=17%, signal=28%
GO_NEGATIVE_REGULATION_OF_PROTEIN_SECRETION	GO_NEGATIVE_REGULATION_OF_PROTEIN_SECRETION		101	0.30999833	0.93852925	0.5961945	0.8995409	1.0	3245	tags=24%, list=15%, signal=28%
GO_NEGATIVE_REGULATION_OF_ION_TRANSPORT	GO_NEGATIVE_REGULATION_OF_ION_TRANSPORT		118	0.31533697	0.9376273	0.5318275	0.9009933	1.0	2891	tags=25%, list=13%, signal=28%
GO_CARDIAC_MUSCLE_CELL_CONTRACTION	GO_CARDIAC_MUSCLE_CELL_CONTRACTION		28	0.38880476	0.9373956	0.53740156	0.90054506	1.0	2354	tags=21%, list=11%, signal=24%
GO_REGULATION_OF_CELLULAR_EXTRAVASATION	GO_REGULATION_OF_CELLULAR_EXTRAVASATION		22	0.4459612	0.93735963	0.5502958	0.8995529	1.0	2348	tags=32%, list=11%, signal=36%
GO_CELLULAR_AMINO_ACID_METABOLIC_PROCESS	GO_CELLULAR_AMINO_ACID_METABOLIC_PROCESS		306	0.2659927	0.9371822	0.59411764	0.8989551	1.0	2604	tags=16%, list=12%, signal=18%
GO_MULTICELLULAR_ORGANISMAL_SIGNALING	GO_MULTICELLULAR_ORGANISMAL_SIGNALING		115	0.3024973	0.93664837	0.55757576	0.89932305	1.0	3333	tags=19%, list=15%, signal=22%
GO_RECEPTOR_METABOLIC_PROCESS	GO_RECEPTOR_METABOLIC_PROCESS		75	0.31437308	0.9365488	0.5671937	0.8985047	1.0	2563	tags=21%, list=12%, signal=24%
GO_PROTEIN_ACYLATION	GO_PROTEIN_ACYLATION		141	0.23513934	0.9360163	0.56057495	0.898868	1.0	5661	tags=33%, list=26%, signal=44%
GO_TRABECULA_MORPHOGENESIS	GO_TRABECULA_MORPHOGENESIS		37	0.35866567	0.9359178	0.5520833	0.89802754	1.0	3632	tags=38%, list=17%, signal=45%
GO_CELLULAR_RESPONSE_TO_NUTRIENT	GO_CELLULAR_RESPONSE_TO_NUTRIENT		38	0.36513996	0.9352926	0.55467194	0.8987356	1.0	1254	tags=16%, list=6%, signal=17%
GO_POSITIVE_REGULATION_OF_CALCIUM_MEDIATED_SIGNALING	GO_POSITIVE_REGULATION_OF_CALCIUM_MEDIATED_SIGNALING		36	0.4006492	0.9352565	0.5361702	0.897736	1.0	1957	tags=28%, list=9%, signal=30%
GO_CELLULAR_RESPONSE_TO_EXTERNAL_STIMULUS	GO_CELLULAR_RESPONSE_TO_EXTERNAL_STIMULUS		252	0.26486242	0.9350924	0.66011786	0.8971083	1.0	1799	tags=13%, list=8%, signal=15%
GO_TOLL_LIKE_RECEPTOR_4_SIGNALING_PATHWAY	GO_TOLL_LIKE_RECEPTOR_4_SIGNALING_PATHWAY		17	0.4594572	0.93452114	0.5769231	0.89758784	1.0	2563	tags=29%, list=12%, signal=33%
GO_REGULATION_OF_MUSCLE_CELL_APOPTOTIC_PROCESS	GO_REGULATION_OF_MUSCLE_CELL_APOPTOTIC_PROCESS		41	0.33672905	0.934369	0.5958763	0.89690745	1.0	2084	tags=17%, list=10%, signal=19%
GO_PHOSPHATIDYLINOSITOL_METABOLIC_PROCESS	GO_PHOSPHATIDYLINOSITOL_METABOLIC_PROCESS		183	0.26623568	0.9342571	0.65235174	0.89615035	1.0	4678	tags=31%, list=22%, signal=39%
GO_CYTOCHROME_COMPLEX_ASSEMBLY	GO_CYTOCHROME_COMPLEX_ASSEMBLY		15	0.34834856	0.93414855	0.5442043	0.89536726	1.0	5857	tags=47%, list=27%, signal=64%
GO_REGULATION_OF_VESICLE_MEDIATED_TRANSPORT	GO_REGULATION_OF_VESICLE_MEDIATED_TRANSPORT		435	0.25393292	0.93343943	0.6012024	0.8962278	1.0	4352	tags=24%, list=20%, signal=30%
GO_REGULATION_OF_AMINO_ACID_TRANSPORT	GO_REGULATION_OF_AMINO_ACID_TRANSPORT		24	0.39510304	0.93243825	0.5790476	0.897939	1.0	2391	tags=25%, list=11%, signal=28%
GO_ENDOMEMBRANE_SYSTEM_ORGANIZATION	GO_ENDOMEMBRANE_SYSTEM_ORGANIZATION		445	0.22276254	0.9321588	0.65225935	0.89760745	1.0	2883	tags=15%, list=13%, signal=17%
GO_KIDNEY_MORPHOGENESIS	GO_KIDNEY_MORPHOGENESIS		81	0.34375465	0.9321145	0.59915614	0.8966554	1.0	3638	tags=25%, list=17%, signal=30%
GO_MONOCYTE_DIFFERENTIATION	GO_MONOCYTE_DIFFERENTIATION		16	0.3898544	0.9319795	0.6075697	0.8959905	1.0	2053	tags=25%, list=9%, signal=28%
GO_NEUROMUSCULAR_JUNCTION_DEVELOPMENT	GO_NEUROMUSCULAR_JUNCTION_DEVELOPMENT		35	0.36148787	0.9314468	0.5408163	0.8964462	1.0	3573	tags=34%, list=16%, signal=41%
GO_RESPONSE_TO_INTERLEUKIN_6	GO_RESPONSE_TO_INTERLEUKIN_6		25	0.362669	0.9307656	0.5734407	0.89727193	1.0	1412	tags=12%, list=6%, signal=13%
GO_DIVALENT_INORGANIC_CATION_HOMEOSTASIS	GO_DIVALENT_INORGANIC_CATION_HOMEOSTASIS		321	0.28431824	0.9306279	0.55942625	0.89653915	1.0	2744	tags=17%, list=13%, signal=19%
GO_CELL_CELL_ADHESION_VIA_PLASMA_MEMBRANE_ADHESION_MOLECULES	GO_CELL_CELL_ADHESION_VIA_PLASMA_MEMBRANE_ADHESION_MOLECULES		170	0.3051641	0.930564	0.6293996	0.8956436	1.0	3142	tags=22%, list=14%, signal=25%
GO_RESPONSE_TO_STEROL	GO_RESPONSE_TO_STEROL		22	0.3640848	0.93010837	0.5731463	0.89584005	1.0	2358	tags=32%, list=11%, signal=36%
GO_SENSORY_PERCEPTION_OF_MECHANICAL_STIMULUS	GO_SENSORY_PERCEPTION_OF_MECHANICAL_STIMULUS		137	0.2600306	0.9297979	0.650924	0.895625	1.0	3098	tags=18%, list=14%, signal=20%
GO_REGULATION_OF_MUSCLE_SYSTEM_PROCESS	GO_REGULATION_OF_MUSCLE_SYSTEM_PROCESS		190	0.3439533	0.92973197	0.5273834	0.89475006	1.0	2891	tags=22%, list=13%, signal=25%
GO_PIGMENT_BIOSYNTHETIC_PROCESS	GO_PIGMENT_BIOSYNTHETIC_PROCESS		46	0.2908701	0.92964214	0.58551306	0.8939485	1.0	4915	tags=30%, list=23%, signal=39%
GO_ASPARTATE_FAMILY_AMINO_ACID_METABOLIC_PROCESS	GO_ASPARTATE_FAMILY_AMINO_ACID_METABOLIC_PROCESS		53	0.32988128	0.92926514	0.5747573	0.89392513	1.0	3570	tags=30%, list=16%, signal=36%
GO_HEART_PROCESS	GO_HEART_PROCESS		81	0.43684337	0.92925584	0.5487805	0.8929015	1.0	4615	tags=40%, list=21%, signal=50%
GO_NEGATIVE_REGULATION_OF_BEHAVIOR	GO_NEGATIVE_REGULATION_OF_BEHAVIOR		17	0.32105392	0.9292447	0.54969573	0.8918867	1.0	2108	tags=12%, list=10%, signal=13%
GO_TISSUE_MIGRATION	GO_TISSUE_MIGRATION		79	0.33561766	0.9287058	0.579918	0.89238274	1.0	2875	tags=28%, list=13%, signal=32%
GO_REGULATION_OF_SEQUESTERING_OF_CALCIUM_ION	GO_REGULATION_OF_SEQUESTERING_OF_CALCIUM_ION		98	0.37308395	0.9285204	0.5788337	0.89185905	1.0	2468	tags=20%, list=11%, signal=23%
GO_CELLULAR_CARBOHYDRATE_METABOLIC_PROCESS	GO_CELLULAR_CARBOHYDRATE_METABOLIC_PROCESS		134	0.27006704	0.927911	0.5780347	0.89246875	1.0	3996	tags=27%, list=18%, signal=33%
GO_NEGATIVE_REGULATION_OF_MUSCLE_CONTRACTION	GO_NEGATIVE_REGULATION_OF_MUSCLE_CONTRACTION		20	0.42892006	0.927767	0.563147	0.89183277	1.0	756	tags=15%, list=3%, signal=16%
GO_APICAL_JUNCTION_ASSEMBLY	GO_APICAL_JUNCTION_ASSEMBLY		37	0.33827505	0.92705196	0.5553435	0.8927193	1.0	4221	tags=32%, list=19%, signal=40%
GO_NEUROTRANSMITTER_TRANSPORT	GO_NEUROTRANSMITTER_TRANSPORT		145	0.2811437	0.92668307	0.61277443	0.892693	1.0	3246	tags=19%, list=15%, signal=23%
GO_REGULATION_OF_SYSTEMIC_ARTERIAL_BLOOD_PRESSURE_MEDIATED_BY_A_CHEMICAL_SIGNAL	GO_REGULATION_OF_SYSTEMIC_ARTERIAL_BLOOD_PRESSURE_MEDIATED_BY_A_CHEMICAL_SIGNAL		45	0.35821524	0.92624855	0.5813008	0.8929196	1.0	2232	tags=20%, list=10%, signal=22%
GO_RRNA_CATABOLIC_PROCESS	GO_RRNA_CATABOLIC_PROCESS		16	0.36372256	0.9256926	0.5362035	0.8933806	1.0	3709	tags=31%, list=17%, signal=38%
GO_REGULATION_OF_JUN_KINASE_ACTIVITY	GO_REGULATION_OF_JUN_KINASE_ACTIVITY		78	0.3040387	0.92536765	0.6311637	0.89319694	1.0	2704	tags=21%, list=12%, signal=23%
GO_REGULATION_OF_RESPONSE_TO_WOUNDING	GO_REGULATION_OF_RESPONSE_TO_WOUNDING		388	0.31014985	0.925155	0.61829025	0.8927317	1.0	2998	tags=22%, list=14%, signal=26%
GO_RESPONSE_TO_CAFFEINE	GO_RESPONSE_TO_CAFFEINE		18	0.44577032	0.9249822	0.5884774	0.892161	1.0	1428	tags=28%, list=7%, signal=30%
GO_MESONEPHRIC_TUBULE_MORPHOGENESIS	GO_MESONEPHRIC_TUBULE_MORPHOGENESIS		53	0.34922355	0.9241097	0.60662526	0.8934988	1.0	2485	tags=19%, list=11%, signal=21%
GO_BEHAVIOR	GO_BEHAVIOR		487	0.2523994	0.9237021	0.666004	0.89354944	1.0	3741	tags=18%, list=17%, signal=22%
GO_SECONDARY_METABOLITE_BIOSYNTHETIC_PROCESS	GO_SECONDARY_METABOLITE_BIOSYNTHETIC_PROCESS		19	0.37316677	0.9232075	0.5951904	0.89383054	1.0	4343	tags=26%, list=20%, signal=33%
GO_EPIDERMIS_MORPHOGENESIS	GO_EPIDERMIS_MORPHOGENESIS		28	0.4025637	0.92289597	0.57884616	0.8936396	1.0	3815	tags=39%, list=18%, signal=48%
GO_CELLULAR_RESPONSE_TO_EXTRACELLULAR_STIMULUS	GO_CELLULAR_RESPONSE_TO_EXTRACELLULAR_STIMULUS		178	0.27075866	0.92184526	0.6774848	0.8953156	1.0	3480	tags=21%, list=16%, signal=25%
GO_REGULATION_OF_DENDRITE_DEVELOPMENT	GO_REGULATION_OF_DENDRITE_DEVELOPMENT		115	0.26828188	0.92152065	0.6191446	0.8951829	1.0	4124	tags=23%, list=19%, signal=29%
GO_POLYOL_CATABOLIC_PROCESS	GO_POLYOL_CATABOLIC_PROCESS		18	0.3335154	0.92124254	0.5364891	0.8949109	1.0	3996	tags=33%, list=18%, signal=41%
GO_REGULATION_OF_PLASMA_MEMBRANE_ORGANIZATION	GO_REGULATION_OF_PLASMA_MEMBRANE_ORGANIZATION		69	0.28540072	0.9209618	0.6219008	0.8946096	1.0	2251	tags=19%, list=10%, signal=21%
GO_GLOMERULAR_EPITHELIUM_DEVELOPMENT	GO_GLOMERULAR_EPITHELIUM_DEVELOPMENT		19	0.39676386	0.9206725	0.56512606	0.89441067	1.0	2342	tags=32%, list=11%, signal=35%
GO_NEURON_MATURATION	GO_NEURON_MATURATION		29	0.3565419	0.9204318	0.5731707	0.89400053	1.0	1394	tags=17%, list=6%, signal=18%
GO_NEGATIVE_REGULATION_OF_INNATE_IMMUNE_RESPONSE	GO_NEGATIVE_REGULATION_OF_INNATE_IMMUNE_RESPONSE		35	0.40095907	0.9203364	0.5638945	0.89321864	1.0	4474	tags=34%, list=21%, signal=43%
GO_ORGANIC_CYCLIC_COMPOUND_CATABOLIC_PROCESS	GO_ORGANIC_CYCLIC_COMPOUND_CATABOLIC_PROCESS		380	0.21799201	0.92031187	0.6837782	0.8922569	1.0	2325	tags=10%, list=11%, signal=11%
GO_GTP_METABOLIC_PROCESS	GO_GTP_METABOLIC_PROCESS		19	0.37306538	0.92021334	0.5939394	0.89150906	1.0	2351	tags=26%, list=11%, signal=29%
GO_REGULATION_OF_CARDIAC_MUSCLE_CONTRACTION	GO_REGULATION_OF_CARDIAC_MUSCLE_CONTRACTION		64	0.32620072	0.92012686	0.5980198	0.89072216	1.0	3333	tags=27%, list=15%, signal=31%
GO_REVERSE_CHOLESTEROL_TRANSPORT	GO_REVERSE_CHOLESTEROL_TRANSPORT		17	0.36870658	0.91958004	0.57738096	0.891206	1.0	776	tags=12%, list=4%, signal=12%
GO_NEGATIVE_REGULATION_OF_AXON_GUIDANCE	GO_NEGATIVE_REGULATION_OF_AXON_GUIDANCE		25	0.3756124	0.9195594	0.58979595	0.89025366	1.0	823	tags=16%, list=4%, signal=17%
GO_REGULATION_OF_NEURONAL_SYNAPTIC_PLASTICITY	GO_REGULATION_OF_NEURONAL_SYNAPTIC_PLASTICITY		46	0.30095506	0.91929966	0.5995935	0.8898963	1.0	2847	tags=17%, list=13%, signal=20%
GO_CATECHOLAMINE_METABOLIC_PROCESS	GO_CATECHOLAMINE_METABOLIC_PROCESS		39	0.3122894	0.9189792	0.6242038	0.88973486	1.0	3010	tags=21%, list=14%, signal=24%
GO_POSITIVE_REGULATION_OF_NATURAL_KILLER_CELL_MEDIATED_IMMUNITY	GO_POSITIVE_REGULATION_OF_NATURAL_KILLER_CELL_MEDIATED_IMMUNITY		19	0.49477887	0.9187586	0.6034858	0.88929385	1.0	4972	tags=37%, list=23%, signal=48%
GO_SPERM_EGG_RECOGNITION	GO_SPERM_EGG_RECOGNITION		38	0.2818118	0.918744	0.5651341	0.888327	1.0	1965	tags=11%, list=9%, signal=12%
GO_NEGATIVE_REGULATION_OF_INTRINSIC_APOPTOTIC_SIGNALING_PATHWAY	GO_NEGATIVE_REGULATION_OF_INTRINSIC_APOPTOTIC_SIGNALING_PATHWAY		79	0.26249012	0.9186849	0.6252427	0.8875028	1.0	928	tags=8%, list=4%, signal=8%
GO_RRNA_TRANSCRIPTION	GO_RRNA_TRANSCRIPTION		16	0.3471251	0.91843766	0.55186725	0.8871675	1.0	3395	tags=19%, list=16%, signal=22%
GO_ADAPTIVE_IMMUNE_RESPONSE_BASED_ON_SOMATIC_RECOMBINATION_OF_IMMUNE_RECEPTORS_BUILT_FROM_IMMUNOGLOBULIN_SUPERFAMILY_DOMAINS	GO_ADAPTIVE_IMMUNE_RESPONSE_BASED_ON_SOMATIC_RECOMBINATION_OF_IMMUNE_RECEPTORS_BUILT_FROM_IMMUNOGLOBULIN_SUPERFAMILY_DOMAINS		126	0.39288735	0.9183078	0.5948827	0.88655245	1.0	4553	tags=37%, list=21%, signal=46%
GO_REGULATION_OF_TRANSMEMBRANE_TRANSPORT	GO_REGULATION_OF_TRANSMEMBRANE_TRANSPORT		402	0.2701991	0.9182151	0.59243697	0.8857854	1.0	3315	tags=17%, list=15%, signal=20%
GO_MUSCLE_CONTRACTION	GO_MUSCLE_CONTRACTION		226	0.41112086	0.9180779	0.5524753	0.8851691	1.0	3692	tags=30%, list=17%, signal=36%
GO_PHOSPHATIDYLINOSITOL_BIOSYNTHETIC_PROCESS	GO_PHOSPHATIDYLINOSITOL_BIOSYNTHETIC_PROCESS		117	0.2431202	0.9179229	0.63220674	0.88454306	1.0	4678	tags=28%, list=22%, signal=36%
GO_HISTONE_METHYLATION	GO_HISTONE_METHYLATION		75	0.25710565	0.917915	0.57261413	0.88357705	1.0	4994	tags=27%, list=23%, signal=34%
GO_REGULATION_OF_NEURAL_PRECURSOR_CELL_PROLIFERATION	GO_REGULATION_OF_NEURAL_PRECURSOR_CELL_PROLIFERATION		69	0.3123955	0.91781956	0.63135594	0.8828398	1.0	1708	tags=19%, list=8%, signal=20%
GO_CALCIUM_ION_TRANSMEMBRANE_TRANSPORT	GO_CALCIUM_ION_TRANSMEMBRANE_TRANSPORT		141	0.29627421	0.91722465	0.6017316	0.88343465	1.0	2744	tags=13%, list=13%, signal=15%
GO_ACTIN_POLYMERIZATION_OR_DEPOLYMERIZATION	GO_ACTIN_POLYMERIZATION_OR_DEPOLYMERIZATION		35	0.34615853	0.9166083	0.58230454	0.8841247	1.0	2345	tags=17%, list=11%, signal=19%
GO_DEFENSE_RESPONSE_TO_BACTERIUM	GO_DEFENSE_RESPONSE_TO_BACTERIUM		192	0.33364698	0.9156121	0.5932914	0.88582855	1.0	3494	tags=24%, list=16%, signal=29%
GO_REGULATION_OF_NEURON_PROJECTION_REGENERATION	GO_REGULATION_OF_NEURON_PROJECTION_REGENERATION		20	0.34912947	0.91555005	0.59143966	0.88498384	1.0	4262	tags=30%, list=20%, signal=37%
GO_NEURON_FATE_SPECIFICATION	GO_NEURON_FATE_SPECIFICATION		30	0.40283698	0.9154626	0.61603373	0.8842344	1.0	1353	tags=17%, list=6%, signal=18%
GO_REGULATION_OF_N_METHYL_D_ASPARTATE_SELECTIVE_GLUTAMATE_RECEPTOR_ACTIVITY	GO_REGULATION_OF_N_METHYL_D_ASPARTATE_SELECTIVE_GLUTAMATE_RECEPTOR_ACTIVITY		15	0.4066009	0.9153652	0.57258064	0.8835288	1.0	5645	tags=40%, list=26%, signal=54%
GO_RECEPTOR_MEDIATED_ENDOCYTOSIS	GO_RECEPTOR_MEDIATED_ENDOCYTOSIS		200	0.29490888	0.91497844	0.63786006	0.8835851	1.0	3606	tags=25%, list=17%, signal=30%
GO_PHOSPHOLIPASE_C_ACTIVATING_G_PROTEIN_COUPLED_RECEPTOR_SIGNALING_PATHWAY	GO_PHOSPHOLIPASE_C_ACTIVATING_G_PROTEIN_COUPLED_RECEPTOR_SIGNALING_PATHWAY		80	0.30520195	0.9148191	0.63457763	0.88302475	1.0	2360	tags=16%, list=11%, signal=18%
GO_REGULATION_OF_CYTOSOLIC_CALCIUM_ION_CONCENTRATION	GO_REGULATION_OF_CYTOSOLIC_CALCIUM_ION_CONCENTRATION		191	0.2987658	0.91456187	0.59006214	0.8827655	1.0	2744	tags=18%, list=13%, signal=21%
GO_ACETYL_COA_METABOLIC_PROCESS	GO_ACETYL_COA_METABOLIC_PROCESS		24	0.33218387	0.91383094	0.59574467	0.88373536	1.0	5671	tags=58%, list=26%, signal=79%
GO_RESPONSE_TO_TOXIC_SUBSTANCE	GO_RESPONSE_TO_TOXIC_SUBSTANCE		229	0.27042386	0.91372633	0.6839827	0.8830433	1.0	1854	tags=14%, list=9%, signal=15%
GO_NEGATIVE_REGULATION_OF_ERK1_AND_ERK2_CASCADE	GO_NEGATIVE_REGULATION_OF_ERK1_AND_ERK2_CASCADE		49	0.3191672	0.91355735	0.5971944	0.8825082	1.0	3518	tags=27%, list=16%, signal=32%
GO_CELL_GROWTH	GO_CELL_GROWTH		128	0.30183753	0.9133957	0.5983437	0.8819818	1.0	1039	tags=11%, list=5%, signal=11%
GO_NEGATIVE_REGULATION_OF_NF_KAPPAB_TRANSCRIPTION_FACTOR_ACTIVITY	GO_NEGATIVE_REGULATION_OF_NF_KAPPAB_TRANSCRIPTION_FACTOR_ACTIVITY		60	0.29804355	0.913233	0.610101	0.88144344	1.0	714	tags=8%, list=3%, signal=9%
GO_REGULATION_OF_G_PROTEIN_COUPLED_RECEPTOR_PROTEIN_SIGNALING_PATHWAY	GO_REGULATION_OF_G_PROTEIN_COUPLED_RECEPTOR_PROTEIN_SIGNALING_PATHWAY		119	0.28721508	0.9131302	0.6265306	0.8807635	1.0	3424	tags=21%, list=16%, signal=25%
GO_MACROAUTOPHAGY	GO_MACROAUTOPHAGY		258	0.21424773	0.9122965	0.6909789	0.88204074	1.0	5236	tags=26%, list=24%, signal=34%
GO_PROSTANOID_BIOSYNTHETIC_PROCESS	GO_PROSTANOID_BIOSYNTHETIC_PROCESS		18	0.40873536	0.9121754	0.5996169	0.8813785	1.0	979	tags=17%, list=5%, signal=17%
GO_CARBOHYDRATE_DERIVATIVE_CATABOLIC_PROCESS	GO_CARBOHYDRATE_DERIVATIVE_CATABOLIC_PROCESS		164	0.28071022	0.9120639	0.64271045	0.88067275	1.0	3194	tags=20%, list=15%, signal=23%
GO_POLYSACCHARIDE_METABOLIC_PROCESS	GO_POLYSACCHARIDE_METABOLIC_PROCESS		75	0.3065488	0.9119405	0.5901961	0.88000953	1.0	2252	tags=19%, list=10%, signal=21%
GO_AMINOGLYCAN_CATABOLIC_PROCESS	GO_AMINOGLYCAN_CATABOLIC_PROCESS		65	0.34907138	0.91124815	0.5923695	0.88081497	1.0	2339	tags=20%, list=11%, signal=22%
GO_MAMMARY_GLAND_LOBULE_DEVELOPMENT	GO_MAMMARY_GLAND_LOBULE_DEVELOPMENT		16	0.41037208	0.91088486	0.59795916	0.8808124	1.0	1322	tags=25%, list=6%, signal=27%
GO_REGULATION_OF_MUSCLE_CONTRACTION	GO_REGULATION_OF_MUSCLE_CONTRACTION		143	0.34129885	0.9106068	0.55731225	0.880557	1.0	3333	tags=23%, list=15%, signal=27%
GO_OLFACTORY_LOBE_DEVELOPMENT	GO_OLFACTORY_LOBE_DEVELOPMENT		34	0.33959755	0.9099489	0.6012146	0.8812583	1.0	2810	tags=24%, list=13%, signal=27%
GO_AMEBOIDAL_TYPE_CELL_MIGRATION	GO_AMEBOIDAL_TYPE_CELL_MIGRATION		148	0.29101858	0.90905863	0.67157894	0.88270354	1.0	2875	tags=24%, list=13%, signal=27%
GO_NEGATIVE_REGULATION_OF_AXON_EXTENSION	GO_NEGATIVE_REGULATION_OF_AXON_EXTENSION		35	0.33708036	0.908989	0.62236285	0.88190836	1.0	1153	tags=14%, list=5%, signal=15%
GO_BINDING_OF_SPERM_TO_ZONA_PELLUCIDA	GO_BINDING_OF_SPERM_TO_ZONA_PELLUCIDA		30	0.3140729	0.9088228	0.5863454	0.8814002	1.0	1965	tags=13%, list=9%, signal=15%
GO_ACTIVATION_OF_MAPKK_ACTIVITY	GO_ACTIVATION_OF_MAPKK_ACTIVITY		51	0.2885619	0.90719813	0.64671814	0.8847276	1.0	2039	tags=16%, list=9%, signal=17%
GO_NUCLEOTIDE_EXCISION_REPAIR_DNA_DAMAGE_RECOGNITION	GO_NUCLEOTIDE_EXCISION_REPAIR_DNA_DAMAGE_RECOGNITION		23	0.27823707	0.90698093	0.58076924	0.8843189	1.0	1526	tags=9%, list=7%, signal=9%
GO_HUMORAL_IMMUNE_RESPONSE	GO_HUMORAL_IMMUNE_RESPONSE		151	0.34138373	0.9069452	0.58577406	0.88345325	1.0	3720	tags=26%, list=17%, signal=31%
GO_CELLULAR_RESPONSE_TO_ALCOHOL	GO_CELLULAR_RESPONSE_TO_ALCOHOL		111	0.28826708	0.90682924	0.6794355	0.88278157	1.0	2089	tags=16%, list=10%, signal=18%
GO_KIDNEY_EPITHELIUM_DEVELOPMENT	GO_KIDNEY_EPITHELIUM_DEVELOPMENT		124	0.3156094	0.90628475	0.62993765	0.88324946	1.0	4156	tags=32%, list=19%, signal=40%
GO_EXTRACELLULAR_MATRIX_ASSEMBLY	GO_EXTRACELLULAR_MATRIX_ASSEMBLY		16	0.45677072	0.905504	0.5889328	0.88429725	1.0	1659	tags=31%, list=8%, signal=34%
GO_NEGATIVE_REGULATION_OF_HEART_CONTRACTION	GO_NEGATIVE_REGULATION_OF_HEART_CONTRACTION		19	0.42229915	0.9052878	0.57494867	0.8838922	1.0	4455	tags=26%, list=20%, signal=33%
GO_SEX_DIFFERENTIATION	GO_SEX_DIFFERENTIATION		249	0.2637134	0.9042987	0.69311064	0.8855787	1.0	3047	tags=17%, list=14%, signal=19%
GO_PEPTIDYL_ARGININE_MODIFICATION	GO_PEPTIDYL_ARGININE_MODIFICATION		17	0.36745346	0.9037144	0.610101	0.88619703	1.0	1258	tags=12%, list=6%, signal=12%
GO_MEMBRANE_LIPID_CATABOLIC_PROCESS	GO_MEMBRANE_LIPID_CATABOLIC_PROCESS		22	0.33473814	0.90327483	0.6055227	0.8864324	1.0	3961	tags=32%, list=18%, signal=39%
GO_SERINE_FAMILY_AMINO_ACID_METABOLIC_PROCESS	GO_SERINE_FAMILY_AMINO_ACID_METABOLIC_PROCESS		39	0.33557978	0.90306413	0.6143667	0.88601357	1.0	2117	tags=13%, list=10%, signal=14%
GO_REGULATION_OF_ACTIN_FILAMENT_BASED_MOVEMENT	GO_REGULATION_OF_ACTIN_FILAMENT_BASED_MOVEMENT		32	0.3523095	0.90305257	0.5975855	0.88508123	1.0	4212	tags=41%, list=19%, signal=50%
GO_REGULATION_OF_MEMBRANE_POTENTIAL	GO_REGULATION_OF_MEMBRANE_POTENTIAL		327	0.2628527	0.90207636	0.65182185	0.8866847	1.0	3600	tags=19%, list=17%, signal=22%
GO_TRABECULA_FORMATION	GO_TRABECULA_FORMATION		22	0.40850958	0.9018398	0.57494867	0.8863522	1.0	3388	tags=41%, list=16%, signal=48%
GO_ALPHA_BETA_T_CELL_ACTIVATION	GO_ALPHA_BETA_T_CELL_ACTIVATION		52	0.41299054	0.9008054	0.59030837	0.8879341	1.0	5360	tags=44%, list=25%, signal=59%
GO_POSITIVE_REGULATION_OF_BEHAVIOR	GO_POSITIVE_REGULATION_OF_BEHAVIOR		23	0.35520247	0.8995896	0.6276803	0.89014417	1.0	1909	tags=9%, list=9%, signal=10%
GO_POSITIVE_REGULATION_OF_SMALL_GTPASE_MEDIATED_SIGNAL_TRANSDUCTION	GO_POSITIVE_REGULATION_OF_SMALL_GTPASE_MEDIATED_SIGNAL_TRANSDUCTION		38	0.3184842	0.89958924	0.6207627	0.88919014	1.0	806	tags=11%, list=4%, signal=11%
GO_NEGATIVE_REGULATION_OF_T_CELL_APOPTOTIC_PROCESS	GO_NEGATIVE_REGULATION_OF_T_CELL_APOPTOTIC_PROCESS		16	0.44299835	0.8995243	0.62340426	0.88840574	1.0	672	tags=19%, list=3%, signal=19%
GO_REGULATION_OF_NITRIC_OXIDE_BIOSYNTHETIC_PROCESS	GO_REGULATION_OF_NITRIC_OXIDE_BIOSYNTHETIC_PROCESS		51	0.35501856	0.89949	0.64375	0.8875482	1.0	1307	tags=18%, list=6%, signal=19%
GO_CELLULAR_RESPONSE_TO_VITAMIN	GO_CELLULAR_RESPONSE_TO_VITAMIN		25	0.39559662	0.8994556	0.61649483	0.8866795	1.0	1254	tags=20%, list=6%, signal=21%
GO_NEGATIVE_REGULATION_OF_RECEPTOR_ACTIVITY	GO_NEGATIVE_REGULATION_OF_RECEPTOR_ACTIVITY		27	0.35440958	0.898806	0.6618557	0.8873309	1.0	2135	tags=22%, list=10%, signal=25%
GO_SYNAPTIC_TRANSMISSION_CHOLINERGIC	GO_SYNAPTIC_TRANSMISSION_CHOLINERGIC		33	0.35593525	0.8971758	0.6326964	0.89054185	1.0	1289	tags=9%, list=6%, signal=10%
GO_REGULATION_OF_PLATELET_ACTIVATION	GO_REGULATION_OF_PLATELET_ACTIVATION		30	0.394619	0.8970351	0.62393165	0.88996625	1.0	2875	tags=30%, list=13%, signal=35%
GO_GUANOSINE_CONTAINING_COMPOUND_METABOLIC_PROCESS	GO_GUANOSINE_CONTAINING_COMPOUND_METABOLIC_PROCESS		42	0.2935853	0.8952376	0.62851405	0.89359295	1.0	928	tags=12%, list=4%, signal=12%
GO_REGULATION_OF_CALCIUM_ION_TRANSMEMBRANE_TRANSPORT	GO_REGULATION_OF_CALCIUM_ION_TRANSMEMBRANE_TRANSPORT		109	0.34401372	0.8940502	0.5932914	0.8957287	1.0	4455	tags=31%, list=20%, signal=39%
GO_ESTABLISHMENT_OF_PROTEIN_LOCALIZATION_TO_ENDOPLASMIC_RETICULUM	GO_ESTABLISHMENT_OF_PROTEIN_LOCALIZATION_TO_ENDOPLASMIC_RETICULUM		87	0.19192338	0.8939648	0.5301887	0.8950076	1.0	7927	tags=54%, list=36%, signal=85%
GO_REGULATION_OF_CARDIAC_MUSCLE_CELL_CONTRACTION	GO_REGULATION_OF_CARDIAC_MUSCLE_CELL_CONTRACTION		27	0.34358862	0.8929916	0.6189474	0.8965314	1.0	4024	tags=41%, list=18%, signal=50%
GO_REGULATION_OF_ALPHA_BETA_T_CELL_PROLIFERATION	GO_REGULATION_OF_ALPHA_BETA_T_CELL_PROLIFERATION		23	0.45736274	0.89279664	0.60944206	0.89610106	1.0	2419	tags=35%, list=11%, signal=39%
GO_FATTY_ACID_DERIVATIVE_TRANSPORT	GO_FATTY_ACID_DERIVATIVE_TRANSPORT		20	0.41170517	0.89231926	0.6284585	0.89639616	1.0	4910	tags=40%, list=23%, signal=52%
GO_NEGATIVE_REGULATION_OF_OSSIFICATION	GO_NEGATIVE_REGULATION_OF_OSSIFICATION		65	0.30363995	0.89220536	0.6784232	0.8957333	1.0	4459	tags=35%, list=20%, signal=44%
GO_RESPONSE_TO_ACTIVITY	GO_RESPONSE_TO_ACTIVITY		66	0.3156183	0.89218193	0.65510595	0.8948495	1.0	2133	tags=20%, list=10%, signal=22%
GO_POSITIVE_REGULATION_OF_TRANSCRIPTION_FROM_RNA_POLYMERASE_II_PROMOTER_INVOLVED_IN_CELLULAR_RESPONSE_TO_CHEMICAL_STIMULUS	GO_POSITIVE_REGULATION_OF_TRANSCRIPTION_FROM_RNA_POLYMERASE_II_PROMOTER_INVOLVED_IN_CELLULAR_RESPONSE_TO_CHEMICAL_STIMULUS		26	0.32330272	0.89203566	0.6344294	0.8942862	1.0	4659	tags=35%, list=21%, signal=44%
GO_FAT_SOLUBLE_VITAMIN_METABOLIC_PROCESS	GO_FAT_SOLUBLE_VITAMIN_METABOLIC_PROCESS		30	0.35460693	0.89175737	0.62815124	0.8940094	1.0	1858	tags=23%, list=9%, signal=25%
GO_INTESTINAL_EPITHELIAL_CELL_DIFFERENTIATION	GO_INTESTINAL_EPITHELIAL_CELL_DIFFERENTIATION		16	0.36105722	0.89161295	0.67489713	0.89340335	1.0	1998	tags=25%, list=9%, signal=28%
GO_REGULATION_OF_NUCLEOTIDE_METABOLIC_PROCESS	GO_REGULATION_OF_NUCLEOTIDE_METABOLIC_PROCESS		199	0.2607996	0.891255	0.6753507	0.8933868	1.0	2581	tags=14%, list=12%, signal=15%
GO_CYCLIC_NUCLEOTIDE_MEDIATED_SIGNALING	GO_CYCLIC_NUCLEOTIDE_MEDIATED_SIGNALING		45	0.33198547	0.8909685	0.64621675	0.8931289	1.0	2078	tags=20%, list=10%, signal=22%
GO_POSITIVE_REGULATION_OF_TRANSMEMBRANE_TRANSPORT	GO_POSITIVE_REGULATION_OF_TRANSMEMBRANE_TRANSPORT		120	0.28862324	0.8902053	0.6447639	0.8941382	1.0	4124	tags=26%, list=19%, signal=32%
GO_PROSTANOID_METABOLIC_PROCESS	GO_PROSTANOID_METABOLIC_PROCESS		25	0.36985883	0.89015114	0.6485437	0.893334	1.0	2814	tags=28%, list=13%, signal=32%
GO_REGULATION_OF_PROTEIN_SECRETION	GO_REGULATION_OF_PROTEIN_SECRETION		368	0.26878452	0.8898999	0.7	0.89305586	1.0	2791	tags=18%, list=13%, signal=20%
GO_HEART_TRABECULA_MORPHOGENESIS	GO_HEART_TRABECULA_MORPHOGENESIS		24	0.36231443	0.8898695	0.63917524	0.89220166	1.0	4053	tags=38%, list=19%, signal=46%
GO_BRANCHING_INVOLVED_IN_URETERIC_BUD_MORPHOGENESIS	GO_BRANCHING_INVOLVED_IN_URETERIC_BUD_MORPHOGENESIS		44	0.35613853	0.888603	0.6283367	0.8944667	1.0	2485	tags=20%, list=11%, signal=23%
GO_REGULATION_OF_HORMONE_SECRETION	GO_REGULATION_OF_HORMONE_SECRETION		252	0.25054812	0.8880083	0.7617108	0.89502573	1.0	3097	tags=17%, list=14%, signal=20%
GO_POSITIVE_REGULATION_OF_DENDRITE_MORPHOGENESIS	GO_POSITIVE_REGULATION_OF_DENDRITE_MORPHOGENESIS		31	0.31378368	0.8878583	0.6533613	0.89443177	1.0	4869	tags=32%, list=22%, signal=42%
GO_GLIAL_CELL_DIFFERENTIATION	GO_GLIAL_CELL_DIFFERENTIATION		131	0.2788712	0.8877195	0.653144	0.8938692	1.0	2849	tags=20%, list=13%, signal=23%
GO_SKELETAL_MUSCLE_CELL_DIFFERENTIATION	GO_SKELETAL_MUSCLE_CELL_DIFFERENTIATION		49	0.3673729	0.88767487	0.6214575	0.89305925	1.0	4537	tags=35%, list=21%, signal=44%
GO_REGULATION_OF_METAL_ION_TRANSPORT	GO_REGULATION_OF_METAL_ION_TRANSPORT		308	0.27793708	0.88749254	0.64033264	0.8925804	1.0	3446	tags=20%, list=16%, signal=23%
GO_REGULATION_OF_TISSUE_REMODELING	GO_REGULATION_OF_TISSUE_REMODELING		58	0.32083058	0.88725305	0.62851405	0.8922666	1.0	2749	tags=22%, list=13%, signal=26%
GO_NEGATIVE_REGULATION_OF_PEPTIDASE_ACTIVITY	GO_NEGATIVE_REGULATION_OF_PEPTIDASE_ACTIVITY		223	0.27524218	0.8868618	0.7134503	0.8922983	1.0	2585	tags=18%, list=12%, signal=21%
GO_PHOSPHATIDYLINOSITOL_DEPHOSPHORYLATION	GO_PHOSPHATIDYLINOSITOL_DEPHOSPHORYLATION		21	0.31268704	0.88625747	0.6097561	0.89291763	1.0	5686	tags=43%, list=26%, signal=58%
GO_REGULATION_OF_RENAL_SYSTEM_PROCESS	GO_REGULATION_OF_RENAL_SYSTEM_PROCESS		37	0.3338307	0.88625413	0.61740893	0.8920016	1.0	2581	tags=19%, list=12%, signal=21%
GO_REGULATION_OF_PROTEIN_POLYMERIZATION	GO_REGULATION_OF_PROTEIN_POLYMERIZATION		164	0.24901	0.88583875	0.7340206	0.89214414	1.0	3191	tags=19%, list=15%, signal=22%
GO_NEGATIVE_REGULATION_OF_IMMUNE_RESPONSE	GO_NEGATIVE_REGULATION_OF_IMMUNE_RESPONSE		116	0.34100953	0.8856477	0.6140725	0.89173	1.0	2419	tags=19%, list=11%, signal=21%
GO_ACTIN_FILAMENT_ORGANIZATION	GO_ACTIN_FILAMENT_ORGANIZATION		164	0.29182625	0.88535905	0.64681727	0.8915283	1.0	2923	tags=21%, list=13%, signal=24%
GO_DORSAL_VENTRAL_AXIS_SPECIFICATION	GO_DORSAL_VENTRAL_AXIS_SPECIFICATION		19	0.37135327	0.885232	0.64705884	0.89092827	1.0	3252	tags=32%, list=15%, signal=37%
GO_CELLULAR_RESPONSE_TO_FATTY_ACID	GO_CELLULAR_RESPONSE_TO_FATTY_ACID		48	0.34343877	0.8842008	0.6666667	0.89264417	1.0	2704	tags=27%, list=12%, signal=31%
GO_I_KAPPAB_KINASE_NF_KAPPAB_SIGNALING	GO_I_KAPPAB_KINASE_NF_KAPPAB_SIGNALING		66	0.30977875	0.8836699	0.61	0.8930797	1.0	2678	tags=18%, list=12%, signal=21%
GO_PROTEIN_STABILIZATION	GO_PROTEIN_STABILIZATION		122	0.22763988	0.8831374	0.74549097	0.8934825	1.0	3783	tags=16%, list=17%, signal=20%
GO_MICROTUBULE_ANCHORING	GO_MICROTUBULE_ANCHORING		17	0.30443564	0.88294226	0.63983905	0.8930255	1.0	4746	tags=41%, list=22%, signal=53%
GO_ONE_CARBON_METABOLIC_PROCESS	GO_ONE_CARBON_METABOLIC_PROCESS		33	0.31484604	0.8821487	0.6164383	0.8940347	1.0	2604	tags=15%, list=12%, signal=17%
GO_POSITIVE_REGULATION_OF_RECEPTOR_ACTIVITY	GO_POSITIVE_REGULATION_OF_RECEPTOR_ACTIVITY		41	0.30740318	0.8817812	0.62896824	0.89404887	1.0	1800	tags=15%, list=8%, signal=16%
GO_NEGATIVE_REGULATION_OF_POTASSIUM_ION_TRANSMEMBRANE_TRANSPORTER_ACTIVITY	GO_NEGATIVE_REGULATION_OF_POTASSIUM_ION_TRANSMEMBRANE_TRANSPORTER_ACTIVITY		16	0.40864828	0.8817352	0.60119045	0.8932453	1.0	2735	tags=31%, list=13%, signal=36%
GO_REGULATION_OF_B_CELL_DIFFERENTIATION	GO_REGULATION_OF_B_CELL_DIFFERENTIATION		22	0.4423612	0.8815332	0.6365591	0.8928403	1.0	2704	tags=41%, list=12%, signal=47%
GO_CELLULAR_RESPONSE_TO_LITHIUM_ION	GO_CELLULAR_RESPONSE_TO_LITHIUM_ION		17	0.3690568	0.88087696	0.6434263	0.89359313	1.0	3193	tags=29%, list=15%, signal=34%
GO_SENSORY_PERCEPTION_OF_PAIN	GO_SENSORY_PERCEPTION_OF_PAIN		73	0.30724517	0.88075227	0.75514406	0.89298105	1.0	1601	tags=12%, list=7%, signal=13%
GO_CGMP_METABOLIC_PROCESS	GO_CGMP_METABOLIC_PROCESS		23	0.3768217	0.88033116	0.60665363	0.8931232	1.0	3275	tags=26%, list=15%, signal=31%
GO_MAINTENANCE_OF_GASTROINTESTINAL_EPITHELIUM	GO_MAINTENANCE_OF_GASTROINTESTINAL_EPITHELIUM		15	0.41375253	0.87967867	0.65680474	0.8938358	1.0	794	tags=13%, list=4%, signal=14%
GO_ADAPTIVE_IMMUNE_RESPONSE	GO_ADAPTIVE_IMMUNE_RESPONSE		249	0.3871152	0.87963223	0.6065217	0.89303887	1.0	4599	tags=35%, list=21%, signal=44%
GO_TRANSITION_METAL_ION_HOMEOSTASIS	GO_TRANSITION_METAL_ION_HOMEOSTASIS		102	0.26182473	0.87892306	0.7072165	0.8938501	1.0	2211	tags=13%, list=10%, signal=14%
GO_REGULATION_OF_FATTY_ACID_TRANSPORT	GO_REGULATION_OF_FATTY_ACID_TRANSPORT		25	0.33629087	0.8788453	0.6930693	0.8931316	1.0	1785	tags=24%, list=8%, signal=26%
GO_GLUCOSAMINE_CONTAINING_COMPOUND_METABOLIC_PROCESS	GO_GLUCOSAMINE_CONTAINING_COMPOUND_METABOLIC_PROCESS		24	0.3662881	0.8786408	0.65983605	0.89272785	1.0	4446	tags=38%, list=20%, signal=47%
GO_MEGAKARYOCYTE_DIFFERENTIATION	GO_MEGAKARYOCYTE_DIFFERENTIATION		20	0.34343755	0.8786245	0.6266925	0.8918594	1.0	3160	tags=25%, list=15%, signal=29%
GO_POSITIVE_REGULATION_OF_ANTIGEN_PROCESSING_AND_PRESENTATION	GO_POSITIVE_REGULATION_OF_ANTIGEN_PROCESSING_AND_PRESENTATION		16	0.4469461	0.8782224	0.6217304	0.891994	1.0	4051	tags=38%, list=19%, signal=46%
GO_REGULATION_OF_THE_FORCE_OF_HEART_CONTRACTION	GO_REGULATION_OF_THE_FORCE_OF_HEART_CONTRACTION		28	0.42102683	0.87796354	0.6376518	0.8916947	1.0	3494	tags=32%, list=16%, signal=38%
GO_T_HELPER_1_TYPE_IMMUNE_RESPONSE	GO_T_HELPER_1_TYPE_IMMUNE_RESPONSE		18	0.43375617	0.877375	0.61622804	0.89227986	1.0	6358	tags=61%, list=29%, signal=86%
GO_HOMEOSTASIS_OF_NUMBER_OF_CELLS	GO_HOMEOSTASIS_OF_NUMBER_OF_CELLS		169	0.26566288	0.87721324	0.64025694	0.8917827	1.0	3912	tags=22%, list=18%, signal=27%
GO_ENDOTHELIAL_CELL_MIGRATION	GO_ENDOTHELIAL_CELL_MIGRATION		53	0.3286162	0.8763961	0.6814516	0.89287996	1.0	2875	tags=28%, list=13%, signal=33%
GO_DEVELOPMENT_OF_PRIMARY_SEXUAL_CHARACTERISTICS	GO_DEVELOPMENT_OF_PRIMARY_SEXUAL_CHARACTERISTICS		202	0.25862393	0.8763148	0.77100843	0.89216226	1.0	3424	tags=19%, list=16%, signal=22%
GO_ESTABLISHMENT_OF_SPINDLE_ORIENTATION	GO_ESTABLISHMENT_OF_SPINDLE_ORIENTATION		25	0.33932072	0.8760407	0.62574255	0.89188784	1.0	4061	tags=32%, list=19%, signal=39%
GO_ACTIN_MYOSIN_FILAMENT_SLIDING	GO_ACTIN_MYOSIN_FILAMENT_SLIDING		38	0.5723153	0.875892	0.68463075	0.89134556	1.0	3104	tags=39%, list=14%, signal=46%
GO_REGULATION_OF_ACTIN_FILAMENT_DEPOLYMERIZATION	GO_REGULATION_OF_ACTIN_FILAMENT_DEPOLYMERIZATION		44	0.3532719	0.8758366	0.62677485	0.8905922	1.0	2958	tags=25%, list=14%, signal=29%
GO_DEFENSE_RESPONSE_TO_GRAM_POSITIVE_BACTERIUM	GO_DEFENSE_RESPONSE_TO_GRAM_POSITIVE_BACTERIUM		65	0.32479128	0.8756018	0.6784314	0.89026403	1.0	2280	tags=18%, list=10%, signal=21%
GO_NEGATIVE_REGULATION_OF_SMOOTHENED_SIGNALING_PATHWAY	GO_NEGATIVE_REGULATION_OF_SMOOTHENED_SIGNALING_PATHWAY		25	0.36944637	0.8752353	0.6680244	0.89028645	1.0	516	tags=12%, list=2%, signal=12%
GO_PEPTIDE_HORMONE_PROCESSING	GO_PEPTIDE_HORMONE_PROCESSING		29	0.3808762	0.8751541	0.67070705	0.88957924	1.0	2534	tags=41%, list=12%, signal=47%
GO_GLIAL_CELL_DEVELOPMENT	GO_GLIAL_CELL_DEVELOPMENT		73	0.29046044	0.87412024	0.64314514	0.8912206	1.0	3318	tags=22%, list=15%, signal=26%
GO_PROTEIN_ACETYLATION	GO_PROTEIN_ACETYLATION		112	0.22549441	0.8736108	0.65182185	0.8915218	1.0	5661	tags=33%, list=26%, signal=44%
GO_NATURAL_KILLER_CELL_MEDIATED_IMMUNITY	GO_NATURAL_KILLER_CELL_MEDIATED_IMMUNITY		22	0.41379082	0.8735767	0.601227	0.8907042	1.0	3882	tags=32%, list=18%, signal=39%
GO_DEVELOPMENTAL_CELL_GROWTH	GO_DEVELOPMENTAL_CELL_GROWTH		74	0.3094431	0.8735763	0.65208334	0.8898179	1.0	3095	tags=20%, list=14%, signal=24%
GO_PROTEIN_LOCALIZATION_TO_ENDOPLASMIC_RETICULUM	GO_PROTEIN_LOCALIZATION_TO_ENDOPLASMIC_RETICULUM		106	0.17814484	0.8729566	0.59578544	0.89047354	1.0	7927	tags=50%, list=36%, signal=78%
GO_REGULATION_OF_CALCINEURIN_NFAT_SIGNALING_CASCADE	GO_REGULATION_OF_CALCINEURIN_NFAT_SIGNALING_CASCADE		16	0.37046817	0.87278247	0.6533066	0.89001375	1.0	2106	tags=25%, list=10%, signal=28%
GO_PROTEIN_ADP_RIBOSYLATION	GO_PROTEIN_ADP_RIBOSYLATION		20	0.28639805	0.87227154	0.63114756	0.8903913	1.0	4198	tags=25%, list=19%, signal=31%
GO_LYTIC_VACUOLE_ORGANIZATION	GO_LYTIC_VACUOLE_ORGANIZATION		49	0.2719809	0.87214446	0.6419753	0.88981235	1.0	2008	tags=8%, list=9%, signal=9%
GO_AMINO_SUGAR_METABOLIC_PROCESS	GO_AMINO_SUGAR_METABOLIC_PROCESS		38	0.34166667	0.8718398	0.6482618	0.8896421	1.0	4446	tags=37%, list=20%, signal=46%
GO_CELLULAR_PIGMENTATION	GO_CELLULAR_PIGMENTATION		43	0.28978375	0.8712844	0.6800766	0.89002407	1.0	4352	tags=30%, list=20%, signal=38%
GO_COVALENT_CHROMATIN_MODIFICATION	GO_COVALENT_CHROMATIN_MODIFICATION		315	0.20596729	0.871105	0.7046843	0.88958234	1.0	5473	tags=27%, list=25%, signal=36%
GO_POSITIVE_REGULATION_OF_MULTICELLULAR_ORGANISM_GROWTH	GO_POSITIVE_REGULATION_OF_MULTICELLULAR_ORGANISM_GROWTH		32	0.26140645	0.87047243	0.66344297	0.8902462	1.0	3598	tags=16%, list=17%, signal=19%
GO_POSITIVE_REGULATION_OF_BIOMINERAL_TISSUE_DEVELOPMENT	GO_POSITIVE_REGULATION_OF_BIOMINERAL_TISSUE_DEVELOPMENT		36	0.3525257	0.8704443	0.7080745	0.88942856	1.0	1109	tags=19%, list=5%, signal=20%
GO_REGULATION_OF_TUMOR_NECROSIS_FACTOR_SUPERFAMILY_CYTOKINE_PRODUCTION	GO_REGULATION_OF_TUMOR_NECROSIS_FACTOR_SUPERFAMILY_CYTOKINE_PRODUCTION		91	0.35986695	0.87002903	0.6313646	0.88957644	1.0	1888	tags=18%, list=9%, signal=19%
GO_REGULATION_OF_GLUCOSE_IMPORT_IN_RESPONSE_TO_INSULIN_STIMULUS	GO_REGULATION_OF_GLUCOSE_IMPORT_IN_RESPONSE_TO_INSULIN_STIMULUS		15	0.3820303	0.8692255	0.6286837	0.8906416	1.0	4208	tags=53%, list=19%, signal=66%
GO_RNA_PHOSPHODIESTER_BOND_HYDROLYSIS	GO_RNA_PHOSPHODIESTER_BOND_HYDROLYSIS		99	0.25297818	0.86912763	0.6557377	0.89001524	1.0	3709	tags=19%, list=17%, signal=23%
GO_AXIS_SPECIFICATION	GO_AXIS_SPECIFICATION		88	0.28026402	0.8691045	0.71836734	0.88919586	1.0	4115	tags=26%, list=19%, signal=32%
GO_NEGATIVE_REGULATION_OF_POTASSIUM_ION_TRANSMEMBRANE_TRANSPORT	GO_NEGATIVE_REGULATION_OF_POTASSIUM_ION_TRANSMEMBRANE_TRANSPORT		20	0.36503232	0.868943	0.62941176	0.88871175	1.0	2735	tags=30%, list=13%, signal=34%
GO_NEGATIVE_REGULATION_OF_BLOOD_CIRCULATION	GO_NEGATIVE_REGULATION_OF_BLOOD_CIRCULATION		33	0.34789208	0.86884993	0.6347305	0.88805616	1.0	3245	tags=21%, list=15%, signal=25%
GO_NEGATIVE_REGULATION_OF_ENDOPLASMIC_RETICULUM_STRESS_INDUCED_INTRINSIC_APOPTOTIC_SIGNALING_PATHWAY	GO_NEGATIVE_REGULATION_OF_ENDOPLASMIC_RETICULUM_STRESS_INDUCED_INTRINSIC_APOPTOTIC_SIGNALING_PATHWAY		15	0.38684234	0.86839443	0.6171079	0.8883271	1.0	410	tags=7%, list=2%, signal=7%
GO_LYMPHOCYTE_HOMEOSTASIS	GO_LYMPHOCYTE_HOMEOSTASIS		50	0.3127843	0.86764514	0.6134454	0.8892829	1.0	3596	tags=28%, list=17%, signal=33%
GO_CYTOSOLIC_TRANSPORT	GO_CYTOSOLIC_TRANSPORT		193	0.22799037	0.8672071	0.72888017	0.8894313	1.0	3246	tags=17%, list=15%, signal=19%
GO_POSITIVE_REGULATION_OF_TOLL_LIKE_RECEPTOR_SIGNALING_PATHWAY	GO_POSITIVE_REGULATION_OF_TOLL_LIKE_RECEPTOR_SIGNALING_PATHWAY		18	0.40772906	0.86712044	0.64285713	0.8887646	1.0	2197	tags=28%, list=10%, signal=31%
GO_CHOLESTEROL_EFFLUX	GO_CHOLESTEROL_EFFLUX		26	0.31187162	0.86707044	0.65082645	0.888016	1.0	2713	tags=15%, list=12%, signal=18%
GO_POSITIVE_REGULATION_OF_PROTEIN_LOCALIZATION_TO_CELL_PERIPHERY	GO_POSITIVE_REGULATION_OF_PROTEIN_LOCALIZATION_TO_CELL_PERIPHERY		34	0.30627286	0.867	0.7241379	0.887314	1.0	1860	tags=18%, list=9%, signal=19%
GO_NUCLEOTIDE_TRANSPORT	GO_NUCLEOTIDE_TRANSPORT		24	0.28605905	0.866859	0.6531008	0.88677865	1.0	1875	tags=13%, list=9%, signal=14%
GO_PROTEIN_ALKYLATION	GO_PROTEIN_ALKYLATION		100	0.2278711	0.86662525	0.7259414	0.8865039	1.0	4488	tags=22%, list=21%, signal=28%
GO_REGULATION_OF_AXON_GUIDANCE	GO_REGULATION_OF_AXON_GUIDANCE		37	0.3400502	0.86626184	0.64908725	0.8865589	1.0	823	tags=14%, list=4%, signal=14%
GO_NEGATIVE_REGULATION_OF_NEURON_DIFFERENTIATION	GO_NEGATIVE_REGULATION_OF_NEURON_DIFFERENTIATION		182	0.2634909	0.8657144	0.73417723	0.8869368	1.0	3934	tags=21%, list=18%, signal=26%
GO_ASYMMETRIC_PROTEIN_LOCALIZATION	GO_ASYMMETRIC_PROTEIN_LOCALIZATION		18	0.35925907	0.8656838	0.65234375	0.8861546	1.0	506	tags=11%, list=2%, signal=11%
GO_STRIATED_MUSCLE_CONTRACTION	GO_STRIATED_MUSCLE_CONTRACTION		94	0.41540134	0.86490715	0.6132265	0.8872241	1.0	3896	tags=32%, list=18%, signal=39%
GO_REGULATION_OF_LEUKOCYTE_DEGRANULATION	GO_REGULATION_OF_LEUKOCYTE_DEGRANULATION		41	0.34781557	0.8648315	0.6496945	0.8865729	1.0	3077	tags=27%, list=14%, signal=31%
GO_CELLULAR_RESPONSE_TO_GAMMA_RADIATION	GO_CELLULAR_RESPONSE_TO_GAMMA_RADIATION		19	0.3357223	0.86476034	0.6396761	0.88588166	1.0	1277	tags=11%, list=6%, signal=11%
GO_LEUKOCYTE_MEDIATED_CYTOTOXICITY	GO_LEUKOCYTE_MEDIATED_CYTOTOXICITY		31	0.3575107	0.8636457	0.63672656	0.8876403	1.0	3183	tags=23%, list=15%, signal=26%
GO_BODY_MORPHOGENESIS	GO_BODY_MORPHOGENESIS		42	0.32621196	0.86359227	0.6904277	0.886882	1.0	778	tags=10%, list=4%, signal=10%
GO_SPECIFICATION_OF_SYMMETRY	GO_SPECIFICATION_OF_SYMMETRY		110	0.27537492	0.8634832	0.6673511	0.88628525	1.0	4411	tags=27%, list=20%, signal=34%
GO_ACTIN_FILAMENT_BASED_PROCESS	GO_ACTIN_FILAMENT_BASED_PROCESS		434	0.29629987	0.86335504	0.6343874	0.8857369	1.0	3242	tags=22%, list=15%, signal=25%
GO_POSITIVE_REGULATION_OF_EPITHELIAL_CELL_DIFFERENTIATION	GO_POSITIVE_REGULATION_OF_EPITHELIAL_CELL_DIFFERENTIATION		55	0.29147053	0.86331797	0.7520325	0.8849708	1.0	2631	tags=18%, list=12%, signal=21%
GO_REGULATION_OF_RECEPTOR_MEDIATED_ENDOCYTOSIS	GO_REGULATION_OF_RECEPTOR_MEDIATED_ENDOCYTOSIS		75	0.2753629	0.862947	0.7133891	0.88503486	1.0	2713	tags=17%, list=12%, signal=20%
GO_CARDIAC_CONDUCTION	GO_CARDIAC_CONDUCTION		79	0.29766834	0.8623705	0.6407767	0.8856067	1.0	3573	tags=23%, list=16%, signal=27%
GO_RESPONSE_TO_ACIDIC_PH	GO_RESPONSE_TO_ACIDIC_PH		16	0.33626342	0.86213297	0.6730361	0.88529503	1.0	4885	tags=38%, list=22%, signal=48%
GO_REGULATION_OF_PROTEIN_EXIT_FROM_ENDOPLASMIC_RETICULUM	GO_REGULATION_OF_PROTEIN_EXIT_FROM_ENDOPLASMIC_RETICULUM		18	0.36845052	0.8620001	0.6533066	0.8847811	1.0	6288	tags=50%, list=29%, signal=70%
GO_REGULATION_OF_NEUROTRANSMITTER_SECRETION	GO_REGULATION_OF_NEUROTRANSMITTER_SECRETION		45	0.29738995	0.86194366	0.71115535	0.8840615	1.0	1986	tags=13%, list=9%, signal=15%
GO_HISTONE_DEUBIQUITINATION	GO_HISTONE_DEUBIQUITINATION		20	0.27833036	0.86161554	0.6185567	0.8839693	1.0	6344	tags=50%, list=29%, signal=71%
GO_STRIATED_MUSCLE_ADAPTATION	GO_STRIATED_MUSCLE_ADAPTATION		23	0.41198528	0.8613822	0.62851405	0.88365555	1.0	4721	tags=43%, list=22%, signal=55%
GO_MUSCLE_FIBER_DEVELOPMENT	GO_MUSCLE_FIBER_DEVELOPMENT		43	0.38730553	0.8609611	0.6446281	0.88378227	1.0	3598	tags=30%, list=17%, signal=36%
GO_EYE_PHOTORECEPTOR_CELL_DIFFERENTIATION	GO_EYE_PHOTORECEPTOR_CELL_DIFFERENTIATION		41	0.2978246	0.8608102	0.7405941	0.88330394	1.0	1126	tags=12%, list=5%, signal=13%
GO_POSITIVE_T_CELL_SELECTION	GO_POSITIVE_T_CELL_SELECTION		21	0.4363897	0.8606377	0.6448802	0.8828616	1.0	5284	tags=57%, list=24%, signal=75%
GO_ESTABLISHMENT_OR_MAINTENANCE_OF_BIPOLAR_CELL_POLARITY	GO_ESTABLISHMENT_OR_MAINTENANCE_OF_BIPOLAR_CELL_POLARITY		34	0.3134648	0.8603818	0.6761905	0.88260114	1.0	1353	tags=18%, list=6%, signal=19%
GO_REGULATION_OF_RNA_SPLICING	GO_REGULATION_OF_RNA_SPLICING		83	0.21857609	0.8600075	0.6344969	0.8826058	1.0	5921	tags=28%, list=27%, signal=38%
GO_NEGATIVE_REGULATION_OF_TOLL_LIKE_RECEPTOR_SIGNALING_PATHWAY	GO_NEGATIVE_REGULATION_OF_TOLL_LIKE_RECEPTOR_SIGNALING_PATHWAY		25	0.36555436	0.85996175	0.6503906	0.88187176	1.0	2197	tags=20%, list=10%, signal=22%
GO_CELLULAR_RESPONSE_TO_DRUG	GO_CELLULAR_RESPONSE_TO_DRUG		66	0.26835737	0.85912496	0.79607844	0.8829332	1.0	1047	tags=9%, list=5%, signal=10%
GO_RESPONSE_TO_AMPHETAMINE	GO_RESPONSE_TO_AMPHETAMINE		29	0.30682027	0.8590412	0.6818182	0.88230586	1.0	1394	tags=10%, list=6%, signal=11%
GO_T_CELL_HOMEOSTASIS	GO_T_CELL_HOMEOSTASIS		34	0.31954715	0.85896814	0.66056913	0.8816245	1.0	2833	tags=21%, list=13%, signal=24%
GO_BETA_CATENIN_DESTRUCTION_COMPLEX_DISASSEMBLY	GO_BETA_CATENIN_DESTRUCTION_COMPLEX_DISASSEMBLY		20	0.32279867	0.8587125	0.67	0.8813781	1.0	1964	tags=20%, list=9%, signal=22%
GO_RESPONSE_TO_ZINC_ION	GO_RESPONSE_TO_ZINC_ION		51	0.30830535	0.85842186	0.6572581	0.88120085	1.0	3666	tags=24%, list=17%, signal=28%
GO_EMBRYONIC_PLACENTA_MORPHOGENESIS	GO_EMBRYONIC_PLACENTA_MORPHOGENESIS		22	0.32124695	0.8583394	0.69033533	0.8805554	1.0	1095	tags=14%, list=5%, signal=14%
GO_NEGATIVE_REGULATION_OF_HORMONE_SECRETION	GO_NEGATIVE_REGULATION_OF_HORMONE_SECRETION		73	0.296372	0.858191	0.76152307	0.8800692	1.0	3245	tags=23%, list=15%, signal=27%
GO_REGULATION_OF_INCLUSION_BODY_ASSEMBLY	GO_REGULATION_OF_INCLUSION_BODY_ASSEMBLY		15	0.35768297	0.8579194	0.6727273	0.87981874	1.0	1620	tags=20%, list=7%, signal=22%
GO_REGULATION_OF_B_CELL_MEDIATED_IMMUNITY	GO_REGULATION_OF_B_CELL_MEDIATED_IMMUNITY		40	0.33437163	0.8570097	0.6450939	0.88107723	1.0	1655	tags=15%, list=8%, signal=16%
GO_MAINTENANCE_OF_CELL_NUMBER	GO_MAINTENANCE_OF_CELL_NUMBER		129	0.24162221	0.8569315	0.74636173	0.8804155	1.0	969	tags=6%, list=4%, signal=6%
GO_REGULATION_OF_AUTOPHAGY	GO_REGULATION_OF_AUTOPHAGY		239	0.20906349	0.856751	0.82222223	0.87999207	1.0	4440	tags=20%, list=20%, signal=24%
GO_HORMONE_TRANSPORT	GO_HORMONE_TRANSPORT		75	0.28348628	0.856277	0.7755102	0.88022316	1.0	3374	tags=20%, list=16%, signal=24%
GO_MUSCLE_CELL_PROLIFERATION	GO_MUSCLE_CELL_PROLIFERATION		18	0.39906144	0.85555613	0.6410788	0.8810325	1.0	2058	tags=28%, list=9%, signal=31%
GO_HISTONE_H4_ACETYLATION	GO_HISTONE_H4_ACETYLATION		41	0.26547486	0.8551911	0.6390042	0.8810816	1.0	5661	tags=34%, list=26%, signal=46%
GO_APOPTOTIC_NUCLEAR_CHANGES	GO_APOPTOTIC_NUCLEAR_CHANGES		24	0.31776133	0.85496444	0.6973948	0.8807555	1.0	3813	tags=29%, list=18%, signal=35%
GO_POSITIVE_REGULATION_OF_HOMEOSTATIC_PROCESS	GO_POSITIVE_REGULATION_OF_HOMEOSTATIC_PROCESS		201	0.24313758	0.85478276	0.813253	0.8803474	1.0	2809	tags=17%, list=13%, signal=19%
GO_REGULATION_OF_MITOCHONDRIAL_MEMBRANE_PERMEABILITY_INVOLVED_IN_APOPTOTIC_PROCESS	GO_REGULATION_OF_MITOCHONDRIAL_MEMBRANE_PERMEABILITY_INVOLVED_IN_APOPTOTIC_PROCESS		21	0.30035645	0.8546126	0.7237113	0.8799038	1.0	31	tags=5%, list=0%, signal=5%
GO_POSITIVE_REGULATION_OF_STAT_CASCADE	GO_POSITIVE_REGULATION_OF_STAT_CASCADE		72	0.3033408	0.8540986	0.796334	0.8802961	1.0	2053	tags=14%, list=9%, signal=15%
GO_FC_GAMMA_RECEPTOR_SIGNALING_PATHWAY	GO_FC_GAMMA_RECEPTOR_SIGNALING_PATHWAY		76	0.31493664	0.85278624	0.6492693	0.88240135	1.0	4904	tags=34%, list=23%, signal=44%
GO_REGULATION_OF_CELL_MATURATION	GO_REGULATION_OF_CELL_MATURATION		17	0.35354584	0.852359	0.7189409	0.8825188	1.0	1241	tags=18%, list=6%, signal=19%
GO_NEGATIVE_REGULATION_OF_AXONOGENESIS	GO_NEGATIVE_REGULATION_OF_AXONOGENESIS		61	0.30047464	0.8521545	0.7276596	0.88214934	1.0	1153	tags=11%, list=5%, signal=12%
GO_MUSCLE_STRUCTURE_DEVELOPMENT	GO_MUSCLE_STRUCTURE_DEVELOPMENT		410	0.32126197	0.851272	0.6358149	0.88333905	1.0	2562	tags=19%, list=12%, signal=21%
GO_ACTIN_MEDIATED_CELL_CONTRACTION	GO_ACTIN_MEDIATED_CELL_CONTRACTION		72	0.4545634	0.8511373	0.6500994	0.88281316	1.0	3238	tags=32%, list=15%, signal=37%
GO_GOLGI_TO_VACUOLE_TRANSPORT	GO_GOLGI_TO_VACUOLE_TRANSPORT		25	0.29054135	0.85066557	0.6342857	0.8830964	1.0	5528	tags=36%, list=25%, signal=48%
GO_REGULATION_OF_T_CELL_MEDIATED_CYTOTOXICITY	GO_REGULATION_OF_T_CELL_MEDIATED_CYTOTOXICITY		22	0.37138104	0.8501696	0.6700405	0.88343537	1.0	2419	tags=18%, list=11%, signal=20%
GO_NEGATIVE_REGULATION_OF_PROTEIN_KINASE_B_SIGNALING	GO_NEGATIVE_REGULATION_OF_PROTEIN_KINASE_B_SIGNALING		34	0.28022346	0.8501127	0.7090909	0.88272285	1.0	5473	tags=38%, list=25%, signal=51%
GO_GLUTAMINE_METABOLIC_PROCESS	GO_GLUTAMINE_METABOLIC_PROCESS		22	0.3469876	0.8494989	0.687251	0.8832964	1.0	6629	tags=55%, list=30%, signal=78%
GO_ENDOPLASMIC_RETICULUM_ORGANIZATION	GO_ENDOPLASMIC_RETICULUM_ORGANIZATION		36	0.29383686	0.8485352	0.6788462	0.88461363	1.0	1274	tags=11%, list=6%, signal=12%
GO_UBIQUITIN_DEPENDENT_PROTEIN_CATABOLIC_PROCESS_VIA_THE_MULTIVESICULAR_BODY_SORTING_PATHWAY	GO_UBIQUITIN_DEPENDENT_PROTEIN_CATABOLIC_PROCESS_VIA_THE_MULTIVESICULAR_BODY_SORTING_PATHWAY		16	0.29471043	0.8485036	0.6583012	0.88387275	1.0	5221	tags=44%, list=24%, signal=58%
GO_LUNG_ALVEOLUS_DEVELOPMENT	GO_LUNG_ALVEOLUS_DEVELOPMENT		41	0.32576144	0.84798473	0.74590164	0.8842165	1.0	1578	tags=17%, list=7%, signal=18%
GO_POSITIVE_REGULATION_OF_ORGANIC_ACID_TRANSPORT	GO_POSITIVE_REGULATION_OF_ORGANIC_ACID_TRANSPORT		28	0.3382891	0.8479059	0.74603176	0.88356596	1.0	2391	tags=21%, list=11%, signal=24%
GO_STRIATED_MUSCLE_CELL_DIFFERENTIATION	GO_STRIATED_MUSCLE_CELL_DIFFERENTIATION		164	0.34255186	0.8475875	0.6300813	0.88349056	1.0	2509	tags=21%, list=12%, signal=23%
GO_REGULATION_OF_CORTICOSTEROID_HORMONE_SECRETION	GO_REGULATION_OF_CORTICOSTEROID_HORMONE_SECRETION		15	0.36323047	0.84714985	0.6680672	0.88366014	1.0	439	tags=7%, list=2%, signal=7%
GO_REGULATION_OF_ACTIN_FILAMENT_BUNDLE_ASSEMBLY	GO_REGULATION_OF_ACTIN_FILAMENT_BUNDLE_ASSEMBLY		73	0.26758027	0.846931	0.7417355	0.8833699	1.0	4007	tags=23%, list=18%, signal=28%
GO_MUSCLE_ORGAN_DEVELOPMENT	GO_MUSCLE_ORGAN_DEVELOPMENT		258	0.33719707	0.84691876	0.67346936	0.88257676	1.0	2699	tags=21%, list=12%, signal=23%
GO_DETECTION_OF_MECHANICAL_STIMULUS_INVOLVED_IN_SENSORY_PERCEPTION	GO_DETECTION_OF_MECHANICAL_STIMULUS_INVOLVED_IN_SENSORY_PERCEPTION		22	0.3471302	0.8463237	0.7004219	0.8830184	1.0	497	tags=9%, list=2%, signal=9%
GO_MEMBRANE_INVAGINATION	GO_MEMBRANE_INVAGINATION		36	0.38304	0.8461631	0.6597077	0.8825802	1.0	4054	tags=36%, list=19%, signal=44%
GO_ADULT_BEHAVIOR	GO_ADULT_BEHAVIOR		129	0.25605914	0.8460504	0.78543305	0.8820146	1.0	4857	tags=25%, list=22%, signal=32%
GO_MAST_CELL_MEDIATED_IMMUNITY	GO_MAST_CELL_MEDIATED_IMMUNITY		17	0.41281	0.84586895	0.6877551	0.88163275	1.0	2280	tags=29%, list=10%, signal=33%
GO_REGULATION_OF_P38MAPK_CASCADE	GO_REGULATION_OF_P38MAPK_CASCADE		23	0.34484679	0.845712	0.6888889	0.88116425	1.0	2766	tags=30%, list=13%, signal=35%
GO_TOLL_LIKE_RECEPTOR_SIGNALING_PATHWAY	GO_TOLL_LIKE_RECEPTOR_SIGNALING_PATHWAY		83	0.33341455	0.84563	0.64081633	0.88055134	1.0	2678	tags=18%, list=12%, signal=21%
GO_CELLULAR_RESPONSE_TO_CALCIUM_ION	GO_CELLULAR_RESPONSE_TO_CALCIUM_ION		44	0.2831007	0.8447448	0.7411765	0.88172376	1.0	2358	tags=18%, list=11%, signal=20%
GO_POSITIVE_REGULATION_OF_CELL_SUBSTRATE_ADHESION	GO_POSITIVE_REGULATION_OF_CELL_SUBSTRATE_ADHESION		94	0.30501506	0.84474146	0.7643443	0.8809232	1.0	1013	tags=14%, list=5%, signal=14%
GO_MUSCLE_CELL_DIFFERENTIATION	GO_MUSCLE_CELL_DIFFERENTIATION		227	0.32774824	0.8447285	0.641129	0.88015026	1.0	2529	tags=19%, list=12%, signal=22%
GO_POSITIVE_REGULATION_OF_BLOOD_CIRCULATION	GO_POSITIVE_REGULATION_OF_BLOOD_CIRCULATION		92	0.27592742	0.8443821	0.8747515	0.88012344	1.0	3446	tags=22%, list=16%, signal=26%
GO_SINGLE_ORGANISM_BEHAVIOR	GO_SINGLE_ORGANISM_BEHAVIOR		365	0.23517996	0.84387743	0.8654618	0.88044256	1.0	3596	tags=17%, list=17%, signal=20%
GO_MULTICELLULAR_ORGANISMAL_RESPONSE_TO_STRESS	GO_MULTICELLULAR_ORGANISMAL_RESPONSE_TO_STRESS		66	0.27653748	0.84336287	0.80368096	0.88079095	1.0	4455	tags=26%, list=20%, signal=32%
GO_POSITIVE_REGULATION_OF_AMINE_TRANSPORT	GO_POSITIVE_REGULATION_OF_AMINE_TRANSPORT		31	0.33445385	0.8428705	0.7174349	0.8810493	1.0	2391	tags=16%, list=11%, signal=18%
GO_POSITIVE_REGULATION_OF_PHOSPHOLIPID_METABOLIC_PROCESS	GO_POSITIVE_REGULATION_OF_PHOSPHOLIPID_METABOLIC_PROCESS		40	0.319017	0.8426627	0.7327935	0.88070625	1.0	3643	tags=25%, list=17%, signal=30%
GO_SYNAPTIC_VESICLE_CYCLE	GO_SYNAPTIC_VESICLE_CYCLE		82	0.27397513	0.8421063	0.7968128	0.8811072	1.0	3246	tags=21%, list=15%, signal=24%
GO_LEUKOCYTE_MEDIATED_IMMUNITY	GO_LEUKOCYTE_MEDIATED_IMMUNITY		154	0.33580735	0.8416745	0.6617954	0.8812662	1.0	4146	tags=31%, list=19%, signal=37%
GO_FOREBRAIN_REGIONALIZATION	GO_FOREBRAIN_REGIONALIZATION		22	0.37165314	0.841497	0.7084189	0.880875	1.0	1237	tags=18%, list=6%, signal=19%
GO_G_PROTEIN_COUPLED_PURINERGIC_RECEPTOR_SIGNALING_PATHWAY	GO_G_PROTEIN_COUPLED_PURINERGIC_RECEPTOR_SIGNALING_PATHWAY		18	0.45632198	0.8406576	0.6666667	0.881978	1.0	2773	tags=33%, list=13%, signal=38%
GO_RESPONSE_TO_FOLIC_ACID	GO_RESPONSE_TO_FOLIC_ACID		15	0.36095667	0.84065646	0.7133621	0.881181	1.0	2604	tags=27%, list=12%, signal=30%
GO_CAMP_MEDIATED_SIGNALING	GO_CAMP_MEDIATED_SIGNALING		36	0.30389112	0.8405021	0.7329193	0.8807173	1.0	1690	tags=17%, list=8%, signal=18%
GO_ORGAN_GROWTH	GO_ORGAN_GROWTH		65	0.30673638	0.84018576	0.736	0.8805848	1.0	3643	tags=25%, list=17%, signal=29%
GO_ENDOSOME_TO_LYSOSOME_TRANSPORT	GO_ENDOSOME_TO_LYSOSOME_TRANSPORT		40	0.26085466	0.83928967	0.6933594	0.8817103	1.0	2959	tags=18%, list=14%, signal=20%
GO_SPINAL_CORD_MOTOR_NEURON_DIFFERENTIATION	GO_SPINAL_CORD_MOTOR_NEURON_DIFFERENTIATION		33	0.34641257	0.8384488	0.68247426	0.8827567	1.0	2041	tags=15%, list=9%, signal=17%
GO_LEUKOCYTE_HOMEOSTASIS	GO_LEUKOCYTE_HOMEOSTASIS		59	0.2971627	0.8356682	0.7010309	0.8879573	1.0	3596	tags=27%, list=17%, signal=32%
GO_METANEPHRIC_EPITHELIUM_DEVELOPMENT	GO_METANEPHRIC_EPITHELIUM_DEVELOPMENT		19	0.36170897	0.8351791	0.73221755	0.8881988	1.0	2609	tags=21%, list=12%, signal=24%
GO_POSITIVE_REGULATION_OF_SYNAPTIC_TRANSMISSION_GLUTAMATERGIC	GO_POSITIVE_REGULATION_OF_SYNAPTIC_TRANSMISSION_GLUTAMATERGIC		17	0.36590806	0.83391714	0.73125	0.89016426	1.0	2279	tags=24%, list=10%, signal=26%
GO_COLUMNAR_CUBOIDAL_EPITHELIAL_CELL_DEVELOPMENT	GO_COLUMNAR_CUBOIDAL_EPITHELIAL_CELL_DEVELOPMENT		45	0.2769005	0.83361787	0.83095723	0.8900102	1.0	2631	tags=20%, list=12%, signal=23%
GO_NEUROTROPHIN_SIGNALING_PATHWAY	GO_NEUROTROPHIN_SIGNALING_PATHWAY		23	0.3147652	0.83318204	0.7345679	0.89011604	1.0	3755	tags=26%, list=17%, signal=31%
GO_NEGATIVE_REGULATION_OF_DEVELOPMENTAL_GROWTH	GO_NEGATIVE_REGULATION_OF_DEVELOPMENTAL_GROWTH		81	0.2627962	0.8325843	0.88508064	0.8906636	1.0	3167	tags=19%, list=15%, signal=22%
GO_PROTEIN_LOCALIZATION_TO_NUCLEUS	GO_PROTEIN_LOCALIZATION_TO_NUCLEUS		148	0.21256573	0.83247286	0.8138528	0.89010924	1.0	4554	tags=22%, list=21%, signal=28%
GO_REGULATION_OF_ACTIN_NUCLEATION	GO_REGULATION_OF_ACTIN_NUCLEATION		26	0.27602002	0.83232284	0.75102884	0.88960564	1.0	2739	tags=15%, list=13%, signal=18%
GO_T_CELL_MEDIATED_IMMUNITY	GO_T_CELL_MEDIATED_IMMUNITY		28	0.37291536	0.83228	0.68367344	0.8888966	1.0	3183	tags=29%, list=15%, signal=33%
GO_DIGESTIVE_SYSTEM_DEVELOPMENT	GO_DIGESTIVE_SYSTEM_DEVELOPMENT		141	0.29260173	0.83190536	0.7849687	0.8888621	1.0	2813	tags=21%, list=13%, signal=24%
GO_REGULATION_OF_VASOCONSTRICTION	GO_REGULATION_OF_VASOCONSTRICTION		65	0.2947701	0.8317623	0.8089431	0.8883822	1.0	2232	tags=18%, list=10%, signal=21%
GO_EXECUTION_PHASE_OF_APOPTOSIS	GO_EXECUTION_PHASE_OF_APOPTOSIS		52	0.23971818	0.8315435	0.7651992	0.8880416	1.0	5022	tags=31%, list=23%, signal=40%
GO_NEGATIVE_REGULATION_OF_TISSUE_REMODELING	GO_NEGATIVE_REGULATION_OF_TISSUE_REMODELING		17	0.37774137	0.83142596	0.7128099	0.88749623	1.0	2704	tags=29%, list=12%, signal=34%
GO_CEREBRAL_CORTEX_DEVELOPMENT	GO_CEREBRAL_CORTEX_DEVELOPMENT		102	0.26186535	0.8312154	0.81023455	0.8871723	1.0	1964	tags=14%, list=9%, signal=15%
GO_SYNAPTIC_VESICLE_LOCALIZATION	GO_SYNAPTIC_VESICLE_LOCALIZATION		95	0.2556802	0.8309916	0.8249497	0.88682413	1.0	3246	tags=18%, list=15%, signal=21%
GO_NEURAL_TUBE_PATTERNING	GO_NEURAL_TUBE_PATTERNING		31	0.3347496	0.830969	0.69456065	0.88609123	1.0	2041	tags=16%, list=9%, signal=18%
GO_THYMUS_DEVELOPMENT	GO_THYMUS_DEVELOPMENT		46	0.26560652	0.83063143	0.8250497	0.88596094	1.0	4077	tags=24%, list=19%, signal=29%
GO_POSITIVE_REGULATION_OF_CALCIUM_ION_TRANSMEMBRANE_TRANSPORT	GO_POSITIVE_REGULATION_OF_CALCIUM_ION_TRANSMEMBRANE_TRANSPORT		54	0.31267467	0.83043045	0.7367347	0.8855749	1.0	1428	tags=15%, list=7%, signal=16%
GO_ORGAN_FORMATION	GO_ORGAN_FORMATION		33	0.32202718	0.8302344	0.74380165	0.8851829	1.0	4092	tags=30%, list=19%, signal=37%
GO_RESPONSE_TO_LIPOPROTEIN_PARTICLE	GO_RESPONSE_TO_LIPOPROTEIN_PARTICLE		20	0.3515993	0.82866144	0.7131783	0.88763183	1.0	3782	tags=40%, list=17%, signal=48%
GO_MUSCLE_TISSUE_DEVELOPMENT	GO_MUSCLE_TISSUE_DEVELOPMENT		261	0.31220916	0.82837415	0.68801653	0.8874498	1.0	2058	tags=16%, list=9%, signal=18%
GO_PHAGOCYTOSIS_RECOGNITION	GO_PHAGOCYTOSIS_RECOGNITION		22	0.42699283	0.82834256	0.68292683	0.8867377	1.0	3720	tags=45%, list=17%, signal=55%
GO_PIGMENT_GRANULE_LOCALIZATION	GO_PIGMENT_GRANULE_LOCALIZATION		23	0.3204921	0.8275514	0.74373794	0.887651	1.0	3183	tags=22%, list=15%, signal=25%
GO_CELL_KILLING	GO_CELL_KILLING		50	0.32669166	0.8273612	0.69582504	0.8872415	1.0	3968	tags=24%, list=18%, signal=29%
GO_REGULATION_OF_NEUROLOGICAL_SYSTEM_PROCESS	GO_REGULATION_OF_NEUROLOGICAL_SYSTEM_PROCESS		62	0.28326845	0.82673484	0.81237525	0.88772243	1.0	1983	tags=15%, list=9%, signal=16%
GO_PHOTORECEPTOR_CELL_MAINTENANCE	GO_PHOTORECEPTOR_CELL_MAINTENANCE		33	0.29033628	0.82671094	0.7416174	0.8869822	1.0	2472	tags=15%, list=11%, signal=17%
GO_LEFT_RIGHT_PATTERN_FORMATION	GO_LEFT_RIGHT_PATTERN_FORMATION		21	0.33250576	0.82588124	0.7221135	0.88795906	1.0	4841	tags=43%, list=22%, signal=55%
GO_DORSAL_VENTRAL_NEURAL_TUBE_PATTERNING	GO_DORSAL_VENTRAL_NEURAL_TUBE_PATTERNING		15	0.3843727	0.82545257	0.73251027	0.8880404	1.0	4490	tags=33%, list=21%, signal=42%
GO_PATTERN_RECOGNITION_RECEPTOR_SIGNALING_PATHWAY	GO_PATTERN_RECOGNITION_RECEPTOR_SIGNALING_PATHWAY		105	0.31121665	0.8244474	0.65686274	0.88932663	1.0	2678	tags=19%, list=12%, signal=22%
GO_OSTEOCLAST_DIFFERENTIATION	GO_OSTEOCLAST_DIFFERENTIATION		28	0.30420488	0.82332754	0.7375746	0.8908908	1.0	3050	tags=21%, list=14%, signal=25%
GO_ACTIVATION_OF_IMMUNE_RESPONSE	GO_ACTIVATION_OF_IMMUNE_RESPONSE		384	0.31270292	0.82209754	0.6744681	0.89267075	1.0	4678	tags=31%, list=22%, signal=39%
GO_SMOOTH_MUSCLE_TISSUE_DEVELOPMENT	GO_SMOOTH_MUSCLE_TISSUE_DEVELOPMENT		18	0.35937414	0.822029	0.7612903	0.89203763	1.0	1141	tags=17%, list=5%, signal=18%
GO_CELL_RECOGNITION	GO_CELL_RECOGNITION		125	0.30968943	0.8219313	0.74097663	0.8914418	1.0	4004	tags=26%, list=18%, signal=31%
GO_ENDOCYTOSIS	GO_ENDOCYTOSIS		453	0.25190648	0.8217818	0.76875	0.8909603	1.0	3624	tags=21%, list=17%, signal=25%
GO_CELL_REDOX_HOMEOSTASIS	GO_CELL_REDOX_HOMEOSTASIS		59	0.2541258	0.82150376	0.72564614	0.8907281	1.0	4837	tags=31%, list=22%, signal=39%
GO_REGULATION_OF_MRNA_CATABOLIC_PROCESS	GO_REGULATION_OF_MRNA_CATABOLIC_PROCESS		24	0.2500315	0.8213877	0.6773547	0.8901824	1.0	2691	tags=21%, list=12%, signal=24%
GO_NEGATIVE_REGULATION_OF_CELL_CYCLE_ARREST	GO_NEGATIVE_REGULATION_OF_CELL_CYCLE_ARREST		18	0.29382095	0.8209011	0.70703125	0.8904242	1.0	4248	tags=28%, list=20%, signal=34%
GO_POSTSYNAPTIC_MEMBRANE_ORGANIZATION	GO_POSTSYNAPTIC_MEMBRANE_ORGANIZATION		25	0.3422402	0.8206299	0.7298387	0.89021575	1.0	2968	tags=24%, list=14%, signal=28%
GO_PHASIC_SMOOTH_MUSCLE_CONTRACTION	GO_PHASIC_SMOOTH_MUSCLE_CONTRACTION		16	0.3838572	0.8197115	0.7252066	0.8912892	1.0	3660	tags=31%, list=17%, signal=38%
GO_NEURON_CELL_CELL_ADHESION	GO_NEURON_CELL_CELL_ADHESION		16	0.367024	0.8187624	0.75409836	0.8925068	1.0	618	tags=13%, list=3%, signal=13%
GO_POSITIVE_REGULATION_OF_LIPASE_ACTIVITY	GO_POSITIVE_REGULATION_OF_LIPASE_ACTIVITY		66	0.28350198	0.8171202	0.76150626	0.8950206	1.0	4836	tags=30%, list=22%, signal=39%
GO_PURINERGIC_RECEPTOR_SIGNALING_PATHWAY	GO_PURINERGIC_RECEPTOR_SIGNALING_PATHWAY		26	0.41882876	0.81677735	0.68443495	0.89491165	1.0	2773	tags=27%, list=13%, signal=31%
GO_REGULATION_OF_ALTERNATIVE_MRNA_SPLICING_VIA_SPLICEOSOME	GO_REGULATION_OF_ALTERNATIVE_MRNA_SPLICING_VIA_SPLICEOSOME		31	0.24154937	0.8162755	0.7003891	0.8951528	1.0	4955	tags=26%, list=23%, signal=33%
GO_CELLULAR_CARBOHYDRATE_CATABOLIC_PROCESS	GO_CELLULAR_CARBOHYDRATE_CATABOLIC_PROCESS		31	0.29035258	0.8155855	0.73962265	0.89572614	1.0	2716	tags=16%, list=12%, signal=18%
GO_REGULATION_OF_SMOOTHENED_SIGNALING_PATHWAY	GO_REGULATION_OF_SMOOTHENED_SIGNALING_PATHWAY		61	0.3368808	0.8155763	0.72670805	0.89495873	1.0	2740	tags=20%, list=13%, signal=22%
GO_NEGATIVE_REGULATION_OF_CIRCADIAN_RHYTHM	GO_NEGATIVE_REGULATION_OF_CIRCADIAN_RHYTHM		16	0.30634224	0.8139853	0.7079108	0.8973215	1.0	2213	tags=19%, list=10%, signal=21%
GO_REGULATION_OF_NEUROTRANSMITTER_TRANSPORT	GO_REGULATION_OF_NEUROTRANSMITTER_TRANSPORT		58	0.28055412	0.8138443	0.8192771	0.8968307	1.0	2213	tags=14%, list=10%, signal=15%
GO_CELLULAR_RESPONSE_TO_AMINO_ACID_STIMULUS	GO_CELLULAR_RESPONSE_TO_AMINO_ACID_STIMULUS		49	0.29678836	0.81303465	0.76033056	0.8977092	1.0	1483	tags=14%, list=7%, signal=15%
GO_CARDIAC_ATRIUM_DEVELOPMENT	GO_CARDIAC_ATRIUM_DEVELOPMENT		30	0.3297057	0.8124406	0.7276342	0.8981344	1.0	4248	tags=33%, list=20%, signal=41%
GO_CYCLIC_NUCLEOTIDE_CATABOLIC_PROCESS	GO_CYCLIC_NUCLEOTIDE_CATABOLIC_PROCESS		16	0.35888678	0.81239665	0.7127883	0.8974441	1.0	2078	tags=25%, list=10%, signal=28%
GO_REGULATION_OF_MRNA_3_END_PROCESSING	GO_REGULATION_OF_MRNA_3_END_PROCESSING		26	0.24535814	0.81214255	0.70576924	0.8971967	1.0	4545	tags=27%, list=21%, signal=34%
GO_PREASSEMBLY_OF_GPI_ANCHOR_IN_ER_MEMBRANE	GO_PREASSEMBLY_OF_GPI_ANCHOR_IN_ER_MEMBRANE		15	0.32060322	0.811992	0.64912283	0.8967236	1.0	3936	tags=20%, list=18%, signal=24%
GO_REGULATION_OF_PHOSPHOLIPASE_C_ACTIVITY	GO_REGULATION_OF_PHOSPHOLIPASE_C_ACTIVITY		39	0.33333457	0.81172425	0.71638656	0.89645565	1.0	2718	tags=23%, list=12%, signal=26%
GO_MITOCHONDRIAL_TRANSMEMBRANE_TRANSPORT	GO_MITOCHONDRIAL_TRANSMEMBRANE_TRANSPORT		49	0.25120842	0.8112699	0.6763566	0.8965893	1.0	6666	tags=43%, list=31%, signal=62%
GO_EYE_PHOTORECEPTOR_CELL_DEVELOPMENT	GO_EYE_PHOTORECEPTOR_CELL_DEVELOPMENT		30	0.27916178	0.8104794	0.79118776	0.89740187	1.0	1126	tags=10%, list=5%, signal=11%
GO_MULTICELLULAR_ORGANISMAL_MOVEMENT	GO_MULTICELLULAR_ORGANISMAL_MOVEMENT		40	0.41869357	0.8101046	0.67474747	0.89733446	1.0	3242	tags=28%, list=15%, signal=32%
GO_RESPONSE_TO_LITHIUM_ION	GO_RESPONSE_TO_LITHIUM_ION		27	0.32228568	0.81009084	0.7940594	0.89659	1.0	3193	tags=26%, list=15%, signal=30%
GO_EPITHELIAL_STRUCTURE_MAINTENANCE	GO_EPITHELIAL_STRUCTURE_MAINTENANCE		21	0.3414586	0.8099908	0.7653846	0.89600855	1.0	794	tags=10%, list=4%, signal=10%
GO_PROTEIN_LOCALIZATION_TO_SYNAPSE	GO_PROTEIN_LOCALIZATION_TO_SYNAPSE		15	0.32705355	0.8097975	0.7171717	0.8956318	1.0	510	tags=7%, list=2%, signal=7%
GO_NEGATIVE_REGULATION_OF_LEUKOCYTE_APOPTOTIC_PROCESS	GO_NEGATIVE_REGULATION_OF_LEUKOCYTE_APOPTOTIC_PROCESS		42	0.37184447	0.8096726	0.72938687	0.8951194	1.0	1727	tags=17%, list=8%, signal=18%
GO_REGULATION_OF_TRANSCRIPTION_FROM_RNA_POLYMERASE_III_PROMOTER	GO_REGULATION_OF_TRANSCRIPTION_FROM_RNA_POLYMERASE_III_PROMOTER		20	0.293514	0.8095295	0.7364341	0.8946492	1.0	4204	tags=30%, list=19%, signal=37%
GO_POSITIVE_REGULATION_OF_NEUROBLAST_PROLIFERATION	GO_POSITIVE_REGULATION_OF_NEUROBLAST_PROLIFERATION		21	0.33452156	0.8092254	0.7421875	0.89447755	1.0	1708	tags=24%, list=8%, signal=26%
GO_POSITIVE_REGULATION_OF_NEURAL_PRECURSOR_CELL_PROLIFERATION	GO_POSITIVE_REGULATION_OF_NEURAL_PRECURSOR_CELL_PROLIFERATION		39	0.32168752	0.80897045	0.8043912	0.89423525	1.0	1708	tags=18%, list=8%, signal=19%
GO_ANDROGEN_RECEPTOR_SIGNALING_PATHWAY	GO_ANDROGEN_RECEPTOR_SIGNALING_PATHWAY		40	0.25715408	0.80686194	0.75	0.89760786	1.0	2797	tags=18%, list=13%, signal=20%
GO_NUCLEOSIDE_TRIPHOSPHATE_BIOSYNTHETIC_PROCESS	GO_NUCLEOSIDE_TRIPHOSPHATE_BIOSYNTHETIC_PROCESS		52	0.23709692	0.806589	0.7790698	0.89742047	1.0	6468	tags=40%, list=30%, signal=57%
GO_DETECTION_OF_MECHANICAL_STIMULUS	GO_DETECTION_OF_MECHANICAL_STIMULUS		37	0.32818115	0.80641556	0.7189409	0.8969938	1.0	2957	tags=16%, list=14%, signal=19%
GO_MYELOID_CELL_HOMEOSTASIS	GO_MYELOID_CELL_HOMEOSTASIS		84	0.24767119	0.80605525	0.78775513	0.89693695	1.0	3663	tags=18%, list=17%, signal=21%
GO_REGULATION_OF_TELOMERASE_ACTIVITY	GO_REGULATION_OF_TELOMERASE_ACTIVITY		39	0.26911435	0.8059221	0.80287474	0.896411	1.0	4198	tags=26%, list=19%, signal=32%
GO_B_CELL_RECEPTOR_SIGNALING_PATHWAY	GO_B_CELL_RECEPTOR_SIGNALING_PATHWAY		42	0.43528306	0.8056228	0.71794873	0.8961732	1.0	4678	tags=50%, list=22%, signal=64%
GO_NEGATIVE_REGULATION_OF_CATION_CHANNEL_ACTIVITY	GO_NEGATIVE_REGULATION_OF_CATION_CHANNEL_ACTIVITY		31	0.30342647	0.80437356	0.742915	0.8978364	1.0	2099	tags=16%, list=10%, signal=18%
GO_RNA_PHOSPHODIESTER_BOND_HYDROLYSIS_ENDONUCLEOLYTIC	GO_RNA_PHOSPHODIESTER_BOND_HYDROLYSIS_ENDONUCLEOLYTIC		47	0.26036844	0.80434054	0.73939395	0.8971456	1.0	3595	tags=19%, list=17%, signal=23%
GO_POSITIVE_REGULATION_OF_INSULIN_SECRETION	GO_POSITIVE_REGULATION_OF_INSULIN_SECRETION		62	0.23990093	0.80395615	0.87549406	0.89709926	1.0	2744	tags=15%, list=13%, signal=17%
GO_MRNA_CLEAVAGE	GO_MRNA_CLEAVAGE		16	0.29021832	0.80390763	0.7597536	0.8964363	1.0	2364	tags=13%, list=11%, signal=14%
GO_RESPONSE_TO_ELECTRICAL_STIMULUS	GO_RESPONSE_TO_ELECTRICAL_STIMULUS		42	0.28403562	0.80302525	0.7756813	0.89737624	1.0	1312	tags=10%, list=6%, signal=10%
GO_ADENYLATE_CYCLASE_ACTIVATING_G_PROTEIN_COUPLED_RECEPTOR_SIGNALING_PATHWAY	GO_ADENYLATE_CYCLASE_ACTIVATING_G_PROTEIN_COUPLED_RECEPTOR_SIGNALING_PATHWAY		65	0.2514193	0.8027631	0.8427419	0.89714944	1.0	4298	tags=22%, list=20%, signal=27%
GO_MULTI_ORGANISM_ORGANELLE_ORGANIZATION	GO_MULTI_ORGANISM_ORGANELLE_ORGANIZATION		22	0.28606826	0.80259514	0.6570881	0.89673674	1.0	6290	tags=36%, list=29%, signal=51%
GO_REGULATION_OF_RELEASE_OF_SEQUESTERED_CALCIUM_ION_INTO_CYTOSOL	GO_REGULATION_OF_RELEASE_OF_SEQUESTERED_CALCIUM_ION_INTO_CYTOSOL		70	0.3253219	0.8024404	0.7546778	0.8963054	1.0	2468	tags=17%, list=11%, signal=19%
GO_EPITHELIAL_TUBE_BRANCHING_INVOLVED_IN_LUNG_MORPHOGENESIS	GO_EPITHELIAL_TUBE_BRANCHING_INVOLVED_IN_LUNG_MORPHOGENESIS		25	0.33902034	0.8023524	0.8003992	0.895713	1.0	4575	tags=36%, list=21%, signal=46%
GO_REGULATION_OF_MYOTUBE_DIFFERENTIATION	GO_REGULATION_OF_MYOTUBE_DIFFERENTIATION		54	0.31712982	0.80210763	0.75416666	0.8954212	1.0	2428	tags=19%, list=11%, signal=21%
GO_SYNAPTIC_SIGNALING	GO_SYNAPTIC_SIGNALING		403	0.21928197	0.8020946	0.92164946	0.8946924	1.0	3285	tags=14%, list=15%, signal=16%
GO_REGULATION_OF_TOLL_LIKE_RECEPTOR_SIGNALING_PATHWAY	GO_REGULATION_OF_TOLL_LIKE_RECEPTOR_SIGNALING_PATHWAY		45	0.34000143	0.8010242	0.73619634	0.8959011	1.0	2197	tags=18%, list=10%, signal=20%
GO_ESTROGEN_METABOLIC_PROCESS	GO_ESTROGEN_METABOLIC_PROCESS		21	0.3338432	0.7994658	0.748954	0.89808935	1.0	3260	tags=29%, list=15%, signal=34%
GO_NADH_METABOLIC_PROCESS	GO_NADH_METABOLIC_PROCESS		34	0.28873938	0.7988254	0.76391554	0.898556	1.0	2566	tags=15%, list=12%, signal=17%
GO_POSITIVE_REGULATION_OF_LIPID_BIOSYNTHETIC_PROCESS	GO_POSITIVE_REGULATION_OF_LIPID_BIOSYNTHETIC_PROCESS		61	0.26165968	0.7967898	0.9072581	0.90154725	1.0	3735	tags=26%, list=17%, signal=32%
GO_CELLULAR_RESPONSE_TO_VIRUS	GO_CELLULAR_RESPONSE_TO_VIRUS		21	0.3604357	0.7950888	0.727459	0.9039606	1.0	720	tags=10%, list=3%, signal=10%
GO_PEPTIDYL_TYROSINE_AUTOPHOSPHORYLATION	GO_PEPTIDYL_TYROSINE_AUTOPHOSPHORYLATION		38	0.32997775	0.79499936	0.7601713	0.9033573	1.0	3330	tags=29%, list=15%, signal=34%
GO_POSITIVE_REGULATION_OF_ACTIN_CYTOSKELETON_REORGANIZATION	GO_POSITIVE_REGULATION_OF_ACTIN_CYTOSKELETON_REORGANIZATION		16	0.33827233	0.7944214	0.807611	0.9036573	1.0	3848	tags=38%, list=18%, signal=46%
GO_REGULATION_OF_HYDROGEN_PEROXIDE_INDUCED_CELL_DEATH	GO_REGULATION_OF_HYDROGEN_PEROXIDE_INDUCED_CELL_DEATH		17	0.29308835	0.7942642	0.8130081	0.9031865	1.0	4877	tags=47%, list=22%, signal=61%
GO_REGULATION_OF_TOLL_LIKE_RECEPTOR_4_SIGNALING_PATHWAY	GO_REGULATION_OF_TOLL_LIKE_RECEPTOR_4_SIGNALING_PATHWAY		16	0.34676382	0.7941678	0.79960316	0.9025846	1.0	1899	tags=25%, list=9%, signal=27%
GO_ESTABLISHMENT_OF_MITOTIC_SPINDLE_LOCALIZATION	GO_ESTABLISHMENT_OF_MITOTIC_SPINDLE_LOCALIZATION		23	0.31361267	0.7936243	0.73045266	0.90279484	1.0	4061	tags=35%, list=19%, signal=43%
GO_MAMMARY_GLAND_MORPHOGENESIS	GO_MAMMARY_GLAND_MORPHOGENESIS		38	0.3043856	0.79202724	0.84691846	0.9049064	1.0	2532	tags=21%, list=12%, signal=24%
GO_VENTRAL_SPINAL_CORD_INTERNEURON_DIFFERENTIATION	GO_VENTRAL_SPINAL_CORD_INTERNEURON_DIFFERENTIATION		16	0.34039065	0.7913921	0.7433265	0.9052872	1.0	1564	tags=13%, list=7%, signal=13%
GO_POSITIVE_REGULATION_OF_CELL_JUNCTION_ASSEMBLY	GO_POSITIVE_REGULATION_OF_CELL_JUNCTION_ASSEMBLY		24	0.30723315	0.7913179	0.7891683	0.9046535	1.0	4007	tags=33%, list=18%, signal=41%
GO_POSITIVE_REGULATION_OF_INTERLEUKIN_10_PRODUCTION	GO_POSITIVE_REGULATION_OF_INTERLEUKIN_10_PRODUCTION		28	0.35131603	0.7913038	0.7171717	0.9039314	1.0	2419	tags=18%, list=11%, signal=20%
GO_RESPONSE_TO_COCAINE	GO_RESPONSE_TO_COCAINE		45	0.24659461	0.7907482	0.87598425	0.90424114	1.0	5645	tags=31%, list=26%, signal=42%
GO_REGULATION_OF_INTERLEUKIN_6_PRODUCTION	GO_REGULATION_OF_INTERLEUKIN_6_PRODUCTION		95	0.30922717	0.7897713	0.8127572	0.90524024	1.0	2251	tags=22%, list=10%, signal=25%
GO_CELL_DEATH_IN_RESPONSE_TO_OXIDATIVE_STRESS	GO_CELL_DEATH_IN_RESPONSE_TO_OXIDATIVE_STRESS		17	0.3108459	0.78975785	0.75359344	0.9045079	1.0	4677	tags=41%, list=22%, signal=52%
GO_POSITIVE_REGULATION_OF_RESPONSE_TO_WOUNDING	GO_POSITIVE_REGULATION_OF_RESPONSE_TO_WOUNDING		152	0.30370662	0.7894631	0.85276073	0.90428376	1.0	2256	tags=18%, list=10%, signal=20%
GO_ACTIN_FILAMENT_BASED_MOVEMENT	GO_ACTIN_FILAMENT_BASED_MOVEMENT		91	0.38621265	0.78874624	0.70178926	0.9047895	1.0	3238	tags=29%, list=15%, signal=33%
GO_NEGATIVE_REGULATION_OF_INTRACELLULAR_STEROID_HORMONE_RECEPTOR_SIGNALING_PATHWAY	GO_NEGATIVE_REGULATION_OF_INTRACELLULAR_STEROID_HORMONE_RECEPTOR_SIGNALING_PATHWAY		28	0.28194252	0.7868471	0.84817815	0.9074377	1.0	5708	tags=43%, list=26%, signal=58%
GO_CELLULAR_COMPONENT_ASSEMBLY_INVOLVED_IN_MORPHOGENESIS	GO_CELLULAR_COMPONENT_ASSEMBLY_INVOLVED_IN_MORPHOGENESIS		221	0.2768456	0.78557	0.77002054	0.908951	1.0	2136	tags=15%, list=10%, signal=16%
GO_REGULATION_OF_ACTIN_FILAMENT_LENGTH	GO_REGULATION_OF_ACTIN_FILAMENT_LENGTH		147	0.24376616	0.78460795	0.8651452	0.90985686	1.0	2958	tags=18%, list=14%, signal=21%
GO_STRIATUM_DEVELOPMENT	GO_STRIATUM_DEVELOPMENT		16	0.3246637	0.78390384	0.8064516	0.91033	1.0	2472	tags=25%, list=11%, signal=28%
GO_GLUTAMINE_FAMILY_AMINO_ACID_METABOLIC_PROCESS	GO_GLUTAMINE_FAMILY_AMINO_ACID_METABOLIC_PROCESS		61	0.2760278	0.7823562	0.877712	0.91220397	1.0	5087	tags=33%, list=23%, signal=43%
GO_RESPONSE_TO_TESTOSTERONE	GO_RESPONSE_TO_TESTOSTERONE		36	0.28517234	0.78188664	0.8686274	0.9122999	1.0	1047	tags=11%, list=5%, signal=12%
GO_POSITIVE_REGULATION_OF_CELLULAR_RESPONSE_TO_INSULIN_STIMULUS	GO_POSITIVE_REGULATION_OF_CELLULAR_RESPONSE_TO_INSULIN_STIMULUS		20	0.29823655	0.7813961	0.8056112	0.9124008	1.0	5473	tags=45%, list=25%, signal=60%
GO_DISRUPTION_OF_CELLS_OF_OTHER_ORGANISM	GO_DISRUPTION_OF_CELLS_OF_OTHER_ORGANISM		24	0.33810678	0.7812428	0.81673306	0.91192657	1.0	572	tags=8%, list=3%, signal=9%
GO_CELL_DIFFERENTIATION_INVOLVED_IN_KIDNEY_DEVELOPMENT	GO_CELL_DIFFERENTIATION_INVOLVED_IN_KIDNEY_DEVELOPMENT		35	0.30061367	0.780807	0.8469828	0.9119182	1.0	4411	tags=34%, list=20%, signal=43%
GO_CHROMATIN_DISASSEMBLY	GO_CHROMATIN_DISASSEMBLY		17	0.27009708	0.7801617	0.7475538	0.9122409	1.0	2960	tags=18%, list=14%, signal=20%
GO_POSITIVE_REGULATION_OF_PEPTIDE_SECRETION	GO_POSITIVE_REGULATION_OF_PEPTIDE_SECRETION		89	0.22430514	0.77960694	0.9203354	0.91247714	1.0	2744	tags=13%, list=13%, signal=15%
GO_REGULATION_OF_LONG_TERM_SYNAPTIC_POTENTIATION	GO_REGULATION_OF_LONG_TERM_SYNAPTIC_POTENTIATION		19	0.3329676	0.77932453	0.7327935	0.91218626	1.0	1800	tags=11%, list=8%, signal=11%
GO_REGULATION_OF_DENDRITIC_SPINE_MORPHOGENESIS	GO_REGULATION_OF_DENDRITIC_SPINE_MORPHOGENESIS		29	0.28842798	0.7777693	0.89171976	0.9141509	1.0	5137	tags=34%, list=24%, signal=45%
GO_NEGATIVE_REGULATION_OF_NF_KAPPAB_IMPORT_INTO_NUCLEUS	GO_NEGATIVE_REGULATION_OF_NF_KAPPAB_IMPORT_INTO_NUCLEUS		16	0.294519	0.7765313	0.8269231	0.9154974	1.0	3702	tags=25%, list=17%, signal=30%
GO_DIGESTIVE_TRACT_MORPHOGENESIS	GO_DIGESTIVE_TRACT_MORPHOGENESIS		48	0.301084	0.7756326	0.9010101	0.9162457	1.0	4841	tags=38%, list=22%, signal=48%
GO_NEGATIVE_REGULATION_OF_TUMOR_NECROSIS_FACTOR_SUPERFAMILY_CYTOKINE_PRODUCTION	GO_NEGATIVE_REGULATION_OF_TUMOR_NECROSIS_FACTOR_SUPERFAMILY_CYTOKINE_PRODUCTION		37	0.33791953	0.7755444	0.77096117	0.91563857	1.0	1888	tags=16%, list=9%, signal=18%
GO_CAMP_BIOSYNTHETIC_PROCESS	GO_CAMP_BIOSYNTHETIC_PROCESS		16	0.33645752	0.77515686	0.78698224	0.9155405	1.0	4298	tags=38%, list=20%, signal=47%
GO_REGULATION_OF_MAST_CELL_ACTIVATION_INVOLVED_IN_IMMUNE_RESPONSE	GO_REGULATION_OF_MAST_CELL_ACTIVATION_INVOLVED_IN_IMMUNE_RESPONSE		31	0.32970747	0.7750733	0.75445545	0.9149278	1.0	3077	tags=29%, list=14%, signal=34%
GO_MANNOSYLATION	GO_MANNOSYLATION		27	0.28831926	0.7744058	0.752495	0.9153394	1.0	3725	tags=26%, list=17%, signal=31%
GO_ACTIVIN_RECEPTOR_SIGNALING_PATHWAY	GO_ACTIVIN_RECEPTOR_SIGNALING_PATHWAY		21	0.30143657	0.77303064	0.84836066	0.9168552	1.0	5708	tags=52%, list=26%, signal=71%
GO_RESPONSE_TO_MANGANESE_ION	GO_RESPONSE_TO_MANGANESE_ION		16	0.31713247	0.77256083	0.8275154	0.9168766	1.0	561	tags=13%, list=3%, signal=13%
GO_POSITIVE_REGULATION_OF_MRNA_PROCESSING	GO_POSITIVE_REGULATION_OF_MRNA_PROCESSING		27	0.23393403	0.7721836	0.76814514	0.916729	1.0	2691	tags=15%, list=12%, signal=17%
GO_PROTEIN_TRIMERIZATION	GO_PROTEIN_TRIMERIZATION		37	0.30185455	0.77123713	0.8137255	0.9175282	1.0	1290	tags=14%, list=6%, signal=14%
GO_HOMEOSTASIS_OF_NUMBER_OF_CELLS_WITHIN_A_TISSUE	GO_HOMEOSTASIS_OF_NUMBER_OF_CELLS_WITHIN_A_TISSUE		30	0.27723718	0.7681825	0.8326693	0.92176783	1.0	4472	tags=27%, list=21%, signal=34%
GO_AMINO_ACID_IMPORT	GO_AMINO_ACID_IMPORT		15	0.30957535	0.7680149	0.81225294	0.92126364	1.0	2337	tags=20%, list=11%, signal=22%
GO_EXCITATORY_POSTSYNAPTIC_POTENTIAL	GO_EXCITATORY_POSTSYNAPTIC_POTENTIAL		27	0.2921731	0.76680213	0.8313253	0.92249	1.0	498	tags=7%, list=2%, signal=8%
GO_RESPONSE_TO_NICOTINE	GO_RESPONSE_TO_NICOTINE		49	0.278982	0.76663464	0.8836735	0.9220191	1.0	756	tags=6%, list=3%, signal=6%
GO_POSITIVE_REGULATION_OF_HORMONE_SECRETION	GO_POSITIVE_REGULATION_OF_HORMONE_SECRETION		114	0.2282328	0.7661739	0.95296526	0.9220027	1.0	4583	tags=24%, list=21%, signal=30%
GO_POSITIVE_REGULATION_OF_TUMOR_NECROSIS_FACTOR_SUPERFAMILY_CYTOKINE_PRODUCTION	GO_POSITIVE_REGULATION_OF_TUMOR_NECROSIS_FACTOR_SUPERFAMILY_CYTOKINE_PRODUCTION		54	0.34061995	0.76616573	0.7479508	0.92127144	1.0	2270	tags=19%, list=10%, signal=21%
GO_ANTIGEN_PROCESSING_AND_PRESENTATION_VIA_MHC_CLASS_IB	GO_ANTIGEN_PROCESSING_AND_PRESENTATION_VIA_MHC_CLASS_IB		15	0.38652927	0.76559687	0.7613412	0.9214385	1.0	3261	tags=27%, list=15%, signal=31%
GO_REGULATION_OF_CALCIUM_ION_TRANSPORT_INTO_CYTOSOL	GO_REGULATION_OF_CALCIUM_ION_TRANSPORT_INTO_CYTOSOL		87	0.29890284	0.76556695	0.8197065	0.9207425	1.0	2500	tags=16%, list=11%, signal=18%
GO_CELLULAR_RESPONSE_TO_PROSTAGLANDIN_STIMULUS	GO_CELLULAR_RESPONSE_TO_PROSTAGLANDIN_STIMULUS		23	0.35466003	0.7643274	0.83864117	0.9219025	1.0	2704	tags=26%, list=12%, signal=30%
GO_REFLEX	GO_REFLEX		19	0.31751156	0.7641201	0.81764704	0.921513	1.0	3700	tags=26%, list=17%, signal=32%
GO_PEROXISOME_ORGANIZATION	GO_PEROXISOME_ORGANIZATION		32	0.25200617	0.7640631	0.7734375	0.9208549	1.0	5197	tags=31%, list=24%, signal=41%
GO_REGULATION_OF_STEM_CELL_POPULATION_MAINTENANCE	GO_REGULATION_OF_STEM_CELL_POPULATION_MAINTENANCE		17	0.2876269	0.76325047	0.7745098	0.92143786	1.0	509	tags=6%, list=2%, signal=6%
GO_REGULATION_OF_DENDRITIC_SPINE_DEVELOPMENT	GO_REGULATION_OF_DENDRITIC_SPINE_DEVELOPMENT		53	0.24545442	0.7627268	0.92083335	0.9214882	1.0	4869	tags=30%, list=22%, signal=39%
GO_POSITIVE_REGULATION_OF_MYELOID_LEUKOCYTE_MEDIATED_IMMUNITY	GO_POSITIVE_REGULATION_OF_MYELOID_LEUKOCYTE_MEDIATED_IMMUNITY		18	0.3369193	0.7623725	0.8003992	0.9213338	1.0	1957	tags=28%, list=9%, signal=30%
GO_NEGATIVE_REGULATION_OF_FIBROBLAST_PROLIFERATION	GO_NEGATIVE_REGULATION_OF_FIBROBLAST_PROLIFERATION		26	0.27397522	0.7622621	0.83524907	0.92077076	1.0	447	tags=8%, list=2%, signal=8%
GO_POSITIVE_REGULATION_OF_TELOMERASE_ACTIVITY	GO_POSITIVE_REGULATION_OF_TELOMERASE_ACTIVITY		26	0.26757416	0.76096475	0.862	0.9220894	1.0	4198	tags=27%, list=19%, signal=33%
GO_POSITIVE_REGULATION_OF_LIPID_KINASE_ACTIVITY	GO_POSITIVE_REGULATION_OF_LIPID_KINASE_ACTIVITY		32	0.30926454	0.75991863	0.8580247	0.9230303	1.0	2810	tags=22%, list=13%, signal=25%
GO_NEGATIVE_REGULATION_OF_HOMEOSTATIC_PROCESS	GO_NEGATIVE_REGULATION_OF_HOMEOSTATIC_PROCESS		117	0.24941173	0.75937575	0.88535035	0.9231385	1.0	2419	tags=14%, list=11%, signal=15%
GO_ADENYLATE_CYCLASE_MODULATING_G_PROTEIN_COUPLED_RECEPTOR_SIGNALING_PATHWAY	GO_ADENYLATE_CYCLASE_MODULATING_G_PROTEIN_COUPLED_RECEPTOR_SIGNALING_PATHWAY		133	0.21416211	0.75852334	0.9171843	0.9237407	1.0	4028	tags=17%, list=19%, signal=20%
GO_SIALYLATION	GO_SIALYLATION		20	0.33109418	0.75745434	0.83575886	0.9246228	1.0	805	tags=10%, list=4%, signal=10%
GO_NEGATIVE_REGULATION_OF_CD4_POSITIVE_ALPHA_BETA_T_CELL_ACTIVATION	GO_NEGATIVE_REGULATION_OF_CD4_POSITIVE_ALPHA_BETA_T_CELL_ACTIVATION		15	0.34894294	0.75676763	0.7758242	0.92493904	1.0	3398	tags=27%, list=16%, signal=32%
GO_REGULATION_OF_CALCIUM_ION_IMPORT	GO_REGULATION_OF_CALCIUM_ION_IMPORT		94	0.29365447	0.75621927	0.8070539	0.9250087	1.0	2468	tags=16%, list=11%, signal=18%
GO_GLUCOCORTICOID_METABOLIC_PROCESS	GO_GLUCOCORTICOID_METABOLIC_PROCESS		15	0.33617833	0.7554416	0.7805383	0.9254257	1.0	420	tags=7%, list=2%, signal=7%
GO_NEGATIVE_REGULATION_OF_GLYCOPROTEIN_METABOLIC_PROCESS	GO_NEGATIVE_REGULATION_OF_GLYCOPROTEIN_METABOLIC_PROCESS		15	0.31336167	0.7545736	0.8618557	0.92599595	1.0	1373	tags=13%, list=6%, signal=14%
GO_VESICLE_MEDIATED_TRANSPORT_BETWEEN_ENDOSOMAL_COMPARTMENTS	GO_VESICLE_MEDIATED_TRANSPORT_BETWEEN_ENDOSOMAL_COMPARTMENTS		19	0.28052503	0.75414324	0.7899628	0.92590207	1.0	6318	tags=42%, list=29%, signal=59%
GO_SKELETAL_MUSCLE_CONTRACTION	GO_SKELETAL_MUSCLE_CONTRACTION		31	0.41885597	0.7522057	0.73493975	0.92807627	1.0	3242	tags=32%, list=15%, signal=38%
GO_SOMITE_DEVELOPMENT	GO_SOMITE_DEVELOPMENT		75	0.26682952	0.75194055	0.9275053	0.92773026	1.0	4159	tags=28%, list=19%, signal=34%
GO_PROTEIN_SECRETION	GO_PROTEIN_SECRETION		108	0.2496439	0.7517015	0.94824016	0.9273532	1.0	4963	tags=29%, list=23%, signal=37%
GO_NEGATIVE_REGULATION_OF_RESPONSE_TO_OXIDATIVE_STRESS	GO_NEGATIVE_REGULATION_OF_RESPONSE_TO_OXIDATIVE_STRESS		33	0.23609185	0.7503912	0.8984064	0.92846054	1.0	4877	tags=33%, list=22%, signal=43%
GO_ATRIAL_SEPTUM_DEVELOPMENT	GO_ATRIAL_SEPTUM_DEVELOPMENT		18	0.31434354	0.7496606	0.8231707	0.9287969	1.0	4248	tags=28%, list=20%, signal=34%
GO_NEGATIVE_REGULATION_OF_PRODUCTION_OF_MOLECULAR_MEDIATOR_OF_IMMUNE_RESPONSE	GO_NEGATIVE_REGULATION_OF_PRODUCTION_OF_MOLECULAR_MEDIATOR_OF_IMMUNE_RESPONSE		29	0.3258203	0.7490793	0.84836066	0.92894435	1.0	2419	tags=21%, list=11%, signal=23%
GO_NEGATIVE_REGULATION_OF_IMMUNE_EFFECTOR_PROCESS	GO_NEGATIVE_REGULATION_OF_IMMUNE_EFFECTOR_PROCESS		99	0.28175554	0.7473275	0.81528664	0.93067247	1.0	2419	tags=16%, list=11%, signal=18%
GO_NUCLEUS_LOCALIZATION	GO_NUCLEUS_LOCALIZATION		20	0.27466914	0.7467123	0.87552744	0.93079245	1.0	3903	tags=30%, list=18%, signal=37%
GO_HISTONE_H3_K4_METHYLATION	GO_HISTONE_H3_K4_METHYLATION		27	0.23858005	0.74396986	0.82711196	0.93392175	1.0	5649	tags=30%, list=26%, signal=40%
GO_NEGATIVE_REGULATION_OF_CALCIUM_MEDIATED_SIGNALING	GO_NEGATIVE_REGULATION_OF_CALCIUM_MEDIATED_SIGNALING		16	0.34621194	0.7438077	0.82244897	0.9334074	1.0	1428	tags=19%, list=7%, signal=20%
GO_PHOSPHOLIPID_CATABOLIC_PROCESS	GO_PHOSPHOLIPID_CATABOLIC_PROCESS		28	0.29662052	0.74311763	0.90643275	0.93358886	1.0	4678	tags=36%, list=22%, signal=45%
GO_NEURON_PROJECTION_EXTENSION	GO_NEURON_PROJECTION_EXTENSION		51	0.28129247	0.7428389	0.8466387	0.93325263	1.0	3437	tags=24%, list=16%, signal=28%
GO_IMMUNOGLOBULIN_PRODUCTION_INVOLVED_IN_IMMUNOGLOBULIN_MEDIATED_IMMUNE_RESPONSE	GO_IMMUNOGLOBULIN_PRODUCTION_INVOLVED_IN_IMMUNOGLOBULIN_MEDIATED_IMMUNE_RESPONSE		22	0.28974926	0.74071467	0.8440171	0.9354349	1.0	1365	tags=9%, list=6%, signal=10%
GO_REGULATION_OF_CELL_PROLIFERATION_INVOLVED_IN_HEART_MORPHOGENESIS	GO_REGULATION_OF_CELL_PROLIFERATION_INVOLVED_IN_HEART_MORPHOGENESIS		15	0.33950529	0.7397627	0.80254775	0.93599033	1.0	4053	tags=27%, list=19%, signal=33%
GO_CELLULAR_KETONE_METABOLIC_PROCESS	GO_CELLULAR_KETONE_METABOLIC_PROCESS		62	0.26803517	0.7378605	0.8518519	0.93787056	1.0	3510	tags=21%, list=16%, signal=25%
GO_POSITIVE_REGULATION_OF_MAST_CELL_ACTIVATION	GO_POSITIVE_REGULATION_OF_MAST_CELL_ACTIVATION		15	0.34047118	0.7367431	0.84705883	0.9386202	1.0	3050	tags=33%, list=14%, signal=39%
GO_MAST_CELL_ACTIVATION	GO_MAST_CELL_ACTIVATION		21	0.36226997	0.7363779	0.80487806	0.9383301	1.0	2280	tags=24%, list=10%, signal=27%
GO_NEGATIVE_REGULATION_OF_G_PROTEIN_COUPLED_RECEPTOR_PROTEIN_SIGNALING_PATHWAY	GO_NEGATIVE_REGULATION_OF_G_PROTEIN_COUPLED_RECEPTOR_PROTEIN_SIGNALING_PATHWAY		37	0.28369108	0.7352128	0.90380764	0.93913114	1.0	3424	tags=24%, list=16%, signal=29%
GO_NEGATIVE_REGULATION_OF_LYMPHOCYTE_APOPTOTIC_PROCESS	GO_NEGATIVE_REGULATION_OF_LYMPHOCYTE_APOPTOTIC_PROCESS		27	0.31609473	0.7327242	0.8744681	0.9415795	1.0	1293	tags=15%, list=6%, signal=16%
GO_EPITHELIAL_CILIUM_MOVEMENT	GO_EPITHELIAL_CILIUM_MOVEMENT		16	0.3164422	0.7305797	0.862	0.943623	1.0	3654	tags=38%, list=17%, signal=45%
GO_REGULATION_OF_ALPHA_BETA_T_CELL_ACTIVATION	GO_REGULATION_OF_ALPHA_BETA_T_CELL_ACTIVATION		68	0.3152829	0.7301723	0.7838983	0.9433948	1.0	2419	tags=22%, list=11%, signal=25%
GO_MYELOID_CELL_ACTIVATION_INVOLVED_IN_IMMUNE_RESPONSE	GO_MYELOID_CELL_ACTIVATION_INVOLVED_IN_IMMUNE_RESPONSE		40	0.32203487	0.72979623	0.8215768	0.94312567	1.0	2280	tags=23%, list=10%, signal=25%
GO_REGULATION_OF_MESENCHYMAL_CELL_PROLIFERATION	GO_REGULATION_OF_MESENCHYMAL_CELL_PROLIFERATION		34	0.31914628	0.72951984	0.8980892	0.942718	1.0	2740	tags=26%, list=13%, signal=30%
GO_AMIDE_BIOSYNTHETIC_PROCESS	GO_AMIDE_BIOSYNTHETIC_PROCESS		449	0.17861152	0.7288904	0.8709056	0.9427486	1.0	2253	tags=8%, list=10%, signal=8%
GO_PYRIMIDINE_RIBONUCLEOTIDE_METABOLIC_PROCESS	GO_PYRIMIDINE_RIBONUCLEOTIDE_METABOLIC_PROCESS		20	0.28048328	0.72883016	0.8377282	0.94208395	1.0	3076	tags=20%, list=14%, signal=23%
GO_REGULATION_OF_SMOOTH_MUSCLE_CELL_DIFFERENTIATION	GO_REGULATION_OF_SMOOTH_MUSCLE_CELL_DIFFERENTIATION		19	0.3278333	0.7268343	0.88235295	0.9438621	1.0	2402	tags=21%, list=11%, signal=24%
GO_REGULATION_OF_T_CELL_MIGRATION	GO_REGULATION_OF_T_CELL_MIGRATION		24	0.35065177	0.72647804	0.86282307	0.9435743	1.0	2817	tags=33%, list=13%, signal=38%
GO_RETINA_VASCULATURE_DEVELOPMENT_IN_CAMERA_TYPE_EYE	GO_RETINA_VASCULATURE_DEVELOPMENT_IN_CAMERA_TYPE_EYE		16	0.35325128	0.72631234	0.78039217	0.94305027	1.0	2806	tags=38%, list=13%, signal=43%
GO_PHOTOPERIODISM	GO_PHOTOPERIODISM		23	0.28119543	0.7262493	0.83426446	0.94239503	1.0	4477	tags=26%, list=21%, signal=33%
GO_NATURAL_KILLER_CELL_ACTIVATION	GO_NATURAL_KILLER_CELL_ACTIVATION		53	0.3128977	0.7262466	0.76231265	0.94166327	1.0	3183	tags=17%, list=15%, signal=20%
GO_REGULATION_OF_MONONUCLEAR_CELL_MIGRATION	GO_REGULATION_OF_MONONUCLEAR_CELL_MIGRATION		16	0.38154435	0.7249714	0.8830898	0.9424963	1.0	1224	tags=19%, list=6%, signal=20%
GO_NUCLEAR_TRANSCRIBED_MRNA_POLY_A_TAIL_SHORTENING	GO_NUCLEAR_TRANSCRIBED_MRNA_POLY_A_TAIL_SHORTENING		22	0.22129731	0.72439474	0.8046875	0.94246596	1.0	658	tags=5%, list=3%, signal=5%
GO_PHAGOCYTOSIS	GO_PHAGOCYTOSIS		157	0.25825918	0.7226204	0.8361702	0.94378656	1.0	3462	tags=22%, list=16%, signal=26%
GO_REGULATION_OF_NATURAL_KILLER_CELL_MEDIATED_IMMUNITY	GO_REGULATION_OF_NATURAL_KILLER_CELL_MEDIATED_IMMUNITY		32	0.35512426	0.72217846	0.7991453	0.94359857	1.0	4972	tags=28%, list=23%, signal=36%
GO_ASTROCYTE_DIFFERENTIATION	GO_ASTROCYTE_DIFFERENTIATION		38	0.25830486	0.72189665	0.94877046	0.9432094	1.0	3925	tags=24%, list=18%, signal=29%
GO_VENTRAL_SPINAL_CORD_DEVELOPMENT	GO_VENTRAL_SPINAL_CORD_DEVELOPMENT		44	0.27334413	0.72172993	0.9010309	0.9426714	1.0	2041	tags=11%, list=9%, signal=13%
GO_NEGATIVE_REGULATION_OF_OXIDATIVE_STRESS_INDUCED_INTRINSIC_APOPTOTIC_SIGNALING_PATHWAY	GO_NEGATIVE_REGULATION_OF_OXIDATIVE_STRESS_INDUCED_INTRINSIC_APOPTOTIC_SIGNALING_PATHWAY		20	0.25723955	0.72092825	0.8667992	0.94288445	1.0	5555	tags=40%, list=26%, signal=54%
GO_SNRNA_PROCESSING	GO_SNRNA_PROCESSING		21	0.2680095	0.71955436	0.7973231	0.94373924	1.0	3551	tags=19%, list=16%, signal=23%
GO_NEGATIVE_REGULATION_OF_CALCIUM_ION_TRANSPORT	GO_NEGATIVE_REGULATION_OF_CALCIUM_ION_TRANSPORT		46	0.29406458	0.7161467	0.8804124	0.9469323	1.0	2891	tags=22%, list=13%, signal=25%
GO_CELLULAR_RESPONSE_TO_AMINO_ACID_STARVATION	GO_CELLULAR_RESPONSE_TO_AMINO_ACID_STARVATION		24	0.25402334	0.7151239	0.9173228	0.94742423	1.0	4963	tags=29%, list=23%, signal=38%
GO_REGULATION_OF_ANDROGEN_RECEPTOR_SIGNALING_PATHWAY	GO_REGULATION_OF_ANDROGEN_RECEPTOR_SIGNALING_PATHWAY		22	0.26832363	0.7149454	0.83476394	0.9468922	1.0	5708	tags=45%, list=26%, signal=62%
GO_CELL_DIFFERENTIATION_IN_SPINAL_CORD	GO_CELL_DIFFERENTIATION_IN_SPINAL_CORD		50	0.25215438	0.7144267	0.88235295	0.94675565	1.0	2041	tags=10%, list=9%, signal=11%
GO_NEGATIVE_REGULATION_OF_CALCIUM_ION_IMPORT	GO_NEGATIVE_REGULATION_OF_CALCIUM_ION_IMPORT		21	0.33877075	0.7135374	0.82696176	0.9470521	1.0	1428	tags=19%, list=7%, signal=20%
GO_REGULATION_OF_INTRACELLULAR_ESTROGEN_RECEPTOR_SIGNALING_PATHWAY	GO_REGULATION_OF_INTRACELLULAR_ESTROGEN_RECEPTOR_SIGNALING_PATHWAY		25	0.25421178	0.71346194	0.9242718	0.94640744	1.0	2152	tags=12%, list=10%, signal=13%
GO_REGULATION_OF_INTRACELLULAR_STEROID_HORMONE_RECEPTOR_SIGNALING_PATHWAY	GO_REGULATION_OF_INTRACELLULAR_STEROID_HORMONE_RECEPTOR_SIGNALING_PATHWAY		55	0.21015461	0.7105528	0.9586777	0.94896346	1.0	5708	tags=33%, list=26%, signal=44%
GO_REGULATION_OF_LYMPHOCYTE_MEDIATED_IMMUNITY	GO_REGULATION_OF_LYMPHOCYTE_MEDIATED_IMMUNITY		110	0.27772367	0.7085678	0.85531914	0.950373	1.0	4634	tags=27%, list=21%, signal=34%
GO_GAS_TRANSPORT	GO_GAS_TRANSPORT		17	0.34233984	0.70801747	0.9183267	0.9502342	1.0	2867	tags=24%, list=13%, signal=27%
GO_PHAGOCYTOSIS_ENGULFMENT	GO_PHAGOCYTOSIS_ENGULFMENT		26	0.36301592	0.7064028	0.81198347	0.9512355	1.0	3720	tags=38%, list=17%, signal=46%
GO_T_CELL_LINEAGE_COMMITMENT	GO_T_CELL_LINEAGE_COMMITMENT		15	0.34414747	0.70619255	0.85412264	0.95072424	1.0	5284	tags=47%, list=24%, signal=62%
GO_SODIUM_INDEPENDENT_ORGANIC_ANION_TRANSPORT	GO_SODIUM_INDEPENDENT_ORGANIC_ANION_TRANSPORT		21	0.27097452	0.70483917	0.9129512	0.95138943	1.0	3681	tags=24%, list=17%, signal=29%
GO_GAMMA_AMINOBUTYRIC_ACID_SIGNALING_PATHWAY	GO_GAMMA_AMINOBUTYRIC_ACID_SIGNALING_PATHWAY		21	0.2535717	0.7036953	0.8735178	0.9518751	1.0	5115	tags=24%, list=24%, signal=31%
GO_POSITIVE_REGULATION_OF_RESPONSE_TO_BIOTIC_STIMULUS	GO_POSITIVE_REGULATION_OF_RESPONSE_TO_BIOTIC_STIMULUS		36	0.28904676	0.70346326	0.8680412	0.9513883	1.0	3177	tags=19%, list=15%, signal=23%
GO_PYRIMIDINE_RIBONUCLEOSIDE_METABOLIC_PROCESS	GO_PYRIMIDINE_RIBONUCLEOSIDE_METABOLIC_PROCESS		26	0.25080985	0.7029267	0.95728153	0.95122606	1.0	3076	tags=19%, list=14%, signal=22%
GO_REGULATION_OF_INTERFERON_BETA_PRODUCTION	GO_REGULATION_OF_INTERFERON_BETA_PRODUCTION		43	0.27904588	0.70204616	0.84063745	0.9513732	1.0	1691	tags=14%, list=8%, signal=15%
GO_POSITIVE_REGULATION_OF_INTERFERON_BETA_PRODUCTION	GO_POSITIVE_REGULATION_OF_INTERFERON_BETA_PRODUCTION		30	0.30092803	0.7008167	0.85110664	0.9518984	1.0	1691	tags=17%, list=8%, signal=18%
GO_CELLULAR_RESPONSE_TO_PROSTAGLANDIN_E_STIMULUS	GO_CELLULAR_RESPONSE_TO_PROSTAGLANDIN_E_STIMULUS		18	0.33098423	0.7003409	0.88912135	0.9516245	1.0	3388	tags=28%, list=16%, signal=33%
GO_CELL_SURFACE_RECEPTOR_SIGNALING_PATHWAY_INVOLVED_IN_CELL_CELL_SIGNALING	GO_CELL_SURFACE_RECEPTOR_SIGNALING_PATHWAY_INVOLVED_IN_CELL_CELL_SIGNALING		67	0.23645644	0.69759375	0.9749478	0.9536769	1.0	1460	tags=7%, list=7%, signal=8%
GO_DETECTION_OF_OTHER_ORGANISM	GO_DETECTION_OF_OTHER_ORGANISM		17	0.3250826	0.69638807	0.8857143	0.9541086	1.0	5986	tags=41%, list=28%, signal=57%
GO_REGULATION_OF_OXIDATIVE_STRESS_INDUCED_INTRINSIC_APOPTOTIC_SIGNALING_PATHWAY	GO_REGULATION_OF_OXIDATIVE_STRESS_INDUCED_INTRINSIC_APOPTOTIC_SIGNALING_PATHWAY		28	0.21514335	0.69616586	0.86512524	0.9536201	1.0	5555	tags=29%, list=26%, signal=38%
GO_NEGATIVE_REGULATION_OF_CALCIUM_ION_TRANSPORT_INTO_CYTOSOL	GO_NEGATIVE_REGULATION_OF_CALCIUM_ION_TRANSPORT_INTO_CYTOSOL		17	0.3213079	0.6959386	0.88617885	0.9531129	1.0	1428	tags=18%, list=7%, signal=19%
GO_NEGATIVE_REGULATION_OF_BMP_SIGNALING_PATHWAY	GO_NEGATIVE_REGULATION_OF_BMP_SIGNALING_PATHWAY		40	0.28147003	0.69491476	0.9	0.95336014	1.0	4788	tags=33%, list=22%, signal=42%
GO_REGULATION_OF_INTERLEUKIN_4_PRODUCTION	GO_REGULATION_OF_INTERLEUKIN_4_PRODUCTION		28	0.32406306	0.69106483	0.8714597	0.95637786	1.0	2270	tags=18%, list=10%, signal=20%
GO_LYMPHOCYTE_COSTIMULATION	GO_LYMPHOCYTE_COSTIMULATION		73	0.316921	0.6902973	0.8106383	0.9563241	1.0	2838	tags=25%, list=13%, signal=28%
GO_PROTEIN_K63_LINKED_DEUBIQUITINATION	GO_PROTEIN_K63_LINKED_DEUBIQUITINATION		23	0.24335003	0.68893814	0.8778004	0.95687264	1.0	1943	tags=13%, list=9%, signal=14%
GO_IMMUNE_EFFECTOR_PROCESS	GO_IMMUNE_EFFECTOR_PROCESS		435	0.2586897	0.6885537	0.8448637	0.9564899	1.0	4146	tags=25%, list=19%, signal=30%
GO_MUSCLE_ADAPTATION	GO_MUSCLE_ADAPTATION		29	0.29785165	0.68775254	0.9069307	0.9565109	1.0	4721	tags=38%, list=22%, signal=48%
GO_IMMUNE_RESPONSE_REGULATING_CELL_SURFACE_RECEPTOR_SIGNALING_PATHWAY	GO_IMMUNE_RESPONSE_REGULATING_CELL_SURFACE_RECEPTOR_SIGNALING_PATHWAY		285	0.26029027	0.6876664	0.82758623	0.9558608	1.0	4678	tags=32%, list=22%, signal=40%
GO_T_CELL_ACTIVATION_INVOLVED_IN_IMMUNE_RESPONSE	GO_T_CELL_ACTIVATION_INVOLVED_IN_IMMUNE_RESPONSE		59	0.29307306	0.6848566	0.8533917	0.95767224	1.0	3867	tags=24%, list=18%, signal=29%
GO_POSITIVE_REGULATION_OF_CELL_KILLING	GO_POSITIVE_REGULATION_OF_CELL_KILLING		37	0.32130182	0.68342394	0.8702128	0.9582356	1.0	4484	tags=30%, list=21%, signal=37%
GO_REGULATION_OF_CELL_ACTIVATION	GO_REGULATION_OF_CELL_ACTIVATION		449	0.2569386	0.6833183	0.9021277	0.95759887	1.0	3720	tags=24%, list=17%, signal=29%
GO_REGULATION_OF_ANTIGEN_PROCESSING_AND_PRESENTATION	GO_REGULATION_OF_ANTIGEN_PROCESSING_AND_PRESENTATION		23	0.33419588	0.68279696	0.86612576	0.9573171	1.0	4502	tags=39%, list=21%, signal=49%
GO_POSITIVE_REGULATION_OF_G1_S_TRANSITION_OF_MITOTIC_CELL_CYCLE	GO_POSITIVE_REGULATION_OF_G1_S_TRANSITION_OF_MITOTIC_CELL_CYCLE		24	0.2528162	0.6811248	0.92673266	0.95803404	1.0	5333	tags=33%, list=25%, signal=44%
GO_POSITIVE_REGULATION_OF_STEROID_METABOLIC_PROCESS	GO_POSITIVE_REGULATION_OF_STEROID_METABOLIC_PROCESS		23	0.2912125	0.6796739	0.9659319	0.9585552	1.0	3494	tags=26%, list=16%, signal=31%
GO_REGULATION_OF_ENDOPLASMIC_RETICULUM_STRESS_INDUCED_INTRINSIC_APOPTOTIC_SIGNALING_PATHWAY	GO_REGULATION_OF_ENDOPLASMIC_RETICULUM_STRESS_INDUCED_INTRINSIC_APOPTOTIC_SIGNALING_PATHWAY		25	0.24810886	0.67919797	0.87318087	0.9581934	1.0	5473	tags=28%, list=25%, signal=37%
GO_CELL_ACTIVATION_INVOLVED_IN_IMMUNE_RESPONSE	GO_CELL_ACTIVATION_INVOLVED_IN_IMMUNE_RESPONSE		136	0.26393315	0.6759643	0.8917749	0.9601333	1.0	3561	tags=22%, list=16%, signal=26%
GO_POSITIVE_REGULATION_OF_INTERLEUKIN_1_SECRETION	GO_POSITIVE_REGULATION_OF_INTERLEUKIN_1_SECRETION		22	0.33006206	0.67434126	0.90781564	0.96071243	1.0	720	tags=14%, list=3%, signal=14%
GO_POSITIVE_REGULATION_OF_B_CELL_ACTIVATION	GO_POSITIVE_REGULATION_OF_B_CELL_ACTIVATION		73	0.3017973	0.6727089	0.8586724	0.9612577	1.0	4173	tags=32%, list=19%, signal=39%
GO_QUATERNARY_AMMONIUM_GROUP_TRANSPORT	GO_QUATERNARY_AMMONIUM_GROUP_TRANSPORT		17	0.29914492	0.6722915	0.94045174	0.96085286	1.0	2602	tags=24%, list=12%, signal=27%
GO_TRANSLATIONAL_INITIATION	GO_TRANSLATIONAL_INITIATION		125	0.16515525	0.66910934	0.79501915	0.96267563	1.0	7927	tags=49%, list=36%, signal=76%
GO_T_CELL_SELECTION	GO_T_CELL_SELECTION		36	0.32588932	0.66802514	0.8370536	0.96280354	1.0	5284	tags=42%, list=24%, signal=55%
GO_SPINAL_CORD_PATTERNING	GO_SPINAL_CORD_PATTERNING		23	0.26844275	0.66472405	0.90304184	0.9645283	1.0	6538	tags=39%, list=30%, signal=56%
GO_COPPER_ION_TRANSPORT	GO_COPPER_ION_TRANSPORT		19	0.27760693	0.66388047	0.98792756	0.9644562	1.0	3624	tags=26%, list=17%, signal=32%
GO_T_CELL_DIFFERENTIATION	GO_T_CELL_DIFFERENTIATION		120	0.275212	0.6595487	0.9058296	0.96684927	1.0	3596	tags=24%, list=17%, signal=29%
GO_MORPHOGENESIS_OF_AN_EPITHELIAL_FOLD	GO_MORPHOGENESIS_OF_AN_EPITHELIAL_FOLD		15	0.3062108	0.65948284	0.93762577	0.96616673	1.0	5708	tags=60%, list=26%, signal=81%
GO_LYMPHOCYTE_ACTIVATION_INVOLVED_IN_IMMUNE_RESPONSE	GO_LYMPHOCYTE_ACTIVATION_INVOLVED_IN_IMMUNE_RESPONSE		96	0.25322658	0.65542126	0.92358077	0.96823406	1.0	3561	tags=21%, list=16%, signal=25%
GO_REGULATION_OF_MONOCYTE_CHEMOTAXIS	GO_REGULATION_OF_MONOCYTE_CHEMOTAXIS		20	0.33854577	0.6533023	0.9591837	0.9689517	1.0	2817	tags=30%, list=13%, signal=34%
GO_GOLGI_TO_PLASMA_MEMBRANE_PROTEIN_TRANSPORT	GO_GOLGI_TO_PLASMA_MEMBRANE_PROTEIN_TRANSPORT		25	0.21887472	0.65229845	0.9544513	0.96888745	1.0	5007	tags=36%, list=23%, signal=47%
GO_REGULATION_OF_VIRAL_RELEASE_FROM_HOST_CELL	GO_REGULATION_OF_VIRAL_RELEASE_FROM_HOST_CELL		30	0.22188994	0.65048903	0.9322034	0.96933335	1.0	4454	tags=30%, list=20%, signal=38%
GO_ARGININE_METABOLIC_PROCESS	GO_ARGININE_METABOLIC_PROCESS		17	0.28474927	0.6503361	0.9785156	0.9687086	1.0	5058	tags=41%, list=23%, signal=54%
GO_POSITIVE_REGULATION_OF_INTERLEUKIN_12_PRODUCTION	GO_POSITIVE_REGULATION_OF_INTERLEUKIN_12_PRODUCTION		33	0.3038046	0.6486467	0.918239	0.9690186	1.0	5211	tags=36%, list=24%, signal=48%
GO_POSITIVE_REGULATION_OF_INTERLEUKIN_1_BETA_PRODUCTION	GO_POSITIVE_REGULATION_OF_INTERLEUKIN_1_BETA_PRODUCTION		29	0.29295126	0.6458882	0.920082	0.9700256	1.0	4037	tags=28%, list=19%, signal=34%
GO_LYMPHOCYTE_DIFFERENTIATION	GO_LYMPHOCYTE_DIFFERENTIATION		204	0.24732831	0.6411186	0.94736844	0.9721099	1.0	3596	tags=22%, list=17%, signal=26%
GO_INTRACELLULAR_ESTROGEN_RECEPTOR_SIGNALING_PATHWAY	GO_INTRACELLULAR_ESTROGEN_RECEPTOR_SIGNALING_PATHWAY		18	0.22661994	0.6391399	0.9186992	0.972516	1.0	2749	tags=11%, list=13%, signal=13%
GO_REGULATION_OF_INTERLEUKIN_1_SECRETION	GO_REGULATION_OF_INTERLEUKIN_1_SECRETION		28	0.30184656	0.6367702	0.9416499	0.9731285	1.0	720	tags=11%, list=3%, signal=11%
GO_ANTIGEN_PROCESSING_AND_PRESENTATION_OF_ENDOGENOUS_ANTIGEN	GO_ANTIGEN_PROCESSING_AND_PRESENTATION_OF_ENDOGENOUS_ANTIGEN		17	0.2862315	0.63660693	0.875	0.97249275	1.0	1807	tags=12%, list=8%, signal=13%
GO_REGULATION_OF_LYMPHOCYTE_APOPTOTIC_PROCESS	GO_REGULATION_OF_LYMPHOCYTE_APOPTOTIC_PROCESS		52	0.25728148	0.63540095	0.960084	0.97240746	1.0	1734	tags=15%, list=8%, signal=17%
GO_LEUKOCYTE_ACTIVATION	GO_LEUKOCYTE_ACTIVATION		399	0.24781199	0.6353835	0.9188034	0.97170144	1.0	4185	tags=26%, list=19%, signal=31%
GO_LYMPHOCYTE_ACTIVATION	GO_LYMPHOCYTE_ACTIVATION		331	0.25234735	0.6309282	0.9142857	0.97336423	1.0	3600	tags=23%, list=17%, signal=27%
GO_REGULATION_OF_ARF_PROTEIN_SIGNAL_TRANSDUCTION	GO_REGULATION_OF_ARF_PROTEIN_SIGNAL_TRANSDUCTION		15	0.22435129	0.63090366	0.930131	0.972654	1.0	5670	tags=27%, list=26%, signal=36%
GO_ANTIGEN_RECEPTOR_MEDIATED_SIGNALING_PATHWAY	GO_ANTIGEN_RECEPTOR_MEDIATED_SIGNALING_PATHWAY		173	0.2622536	0.625858	0.85934067	0.9745807	1.0	4678	tags=32%, list=22%, signal=41%
GO_MULTI_ORGANISM_METABOLIC_PROCESS	GO_MULTI_ORGANISM_METABOLIC_PROCESS		119	0.13989288	0.6129818	0.8809981	0.9798233	1.0	7927	tags=47%, list=36%, signal=74%
GO_MONOVALENT_INORGANIC_ANION_HOMEOSTASIS	GO_MONOVALENT_INORGANIC_ANION_HOMEOSTASIS		18	0.25576866	0.6124324	0.97228146	0.9793456	1.0	3265	tags=17%, list=15%, signal=20%
GO_NEGATIVE_REGULATION_OF_VIRAL_RELEASE_FROM_HOST_CELL	GO_NEGATIVE_REGULATION_OF_VIRAL_RELEASE_FROM_HOST_CELL		15	0.2482734	0.611588	0.9071146	0.9789879	1.0	4454	tags=33%, list=20%, signal=42%
GO_PEPTIDYL_CYSTEINE_MODIFICATION	GO_PEPTIDYL_CYSTEINE_MODIFICATION		20	0.2400023	0.6114905	0.9886364	0.97831184	1.0	4455	tags=30%, list=20%, signal=38%
GO_CHROMOSOME_SEPARATION	GO_CHROMOSOME_SEPARATION		17	0.25355628	0.6095924	0.8712274	0.9783786	1.0	3312	tags=18%, list=15%, signal=21%
GO_VIRION_ASSEMBLY	GO_VIRION_ASSEMBLY		35	0.19090061	0.6023706	0.9362934	0.98042405	1.0	5536	tags=23%, list=25%, signal=31%
GO_CELLULAR_DEFENSE_RESPONSE	GO_CELLULAR_DEFENSE_RESPONSE		56	0.27795395	0.5991227	0.9378882	0.98091805	1.0	1732	tags=14%, list=8%, signal=15%
GO_POSITIVE_REGULATION_OF_MYOBLAST_DIFFERENTIATION	GO_POSITIVE_REGULATION_OF_MYOBLAST_DIFFERENTIATION		22	0.29143584	0.5957346	0.93473685	0.98142517	1.0	766	tags=9%, list=4%, signal=9%
GO_RNA_SPLICING_VIA_ENDONUCLEOLYTIC_CLEAVAGE_AND_LIGATION	GO_RNA_SPLICING_VIA_ENDONUCLEOLYTIC_CLEAVAGE_AND_LIGATION		15	0.21770655	0.59563535	0.9270217	0.98074126	1.0	3125	tags=13%, list=14%, signal=16%
GO_NEGATIVE_REGULATION_OF_CELL_KILLING	GO_NEGATIVE_REGULATION_OF_CELL_KILLING		17	0.29853657	0.59410346	0.91803277	0.9805485	1.0	252	tags=6%, list=1%, signal=6%
GO_FORMATION_OF_TRANSLATION_PREINITIATION_COMPLEX	GO_FORMATION_OF_TRANSLATION_PREINITIATION_COMPLEX		20	0.2018647	0.57624584	0.88269234	0.9853245	1.0	6393	tags=40%, list=29%, signal=57%
GO_THYMIC_T_CELL_SELECTION	GO_THYMIC_T_CELL_SELECTION		19	0.2719239	0.54176027	0.93978494	0.9922126	1.0	2343	tags=16%, list=11%, signal=18%
GO_REGULATION_OF_INTERLEUKIN_12_PRODUCTION	GO_REGULATION_OF_INTERLEUKIN_12_PRODUCTION		51	0.25039807	0.5405465	0.97890294	0.9916872	1.0	5211	tags=35%, list=24%, signal=46%
GO_NEGATIVE_REGULATION_OF_DNA_DEPENDENT_DNA_REPLICATION	GO_NEGATIVE_REGULATION_OF_DNA_DEPENDENT_DNA_REPLICATION		16	0.23249295	0.5278551	0.9525773	0.9929204	1.0	4864	tags=25%, list=22%, signal=32%
GO_MALE_GENITALIA_DEVELOPMENT	GO_MALE_GENITALIA_DEVELOPMENT		21	0.19599411	0.51976293	0.992278	0.9932357	1.0	4815	tags=19%, list=22%, signal=24%
